# Supplementary material for: A type VII-secreted lipase toxin with reverse domain arrangement
Source: Nat Commun. 2023 Dec 19;14:8438. doi: 10.1038/s41467-023-44221-y (PMC10730906; doi:10.1038/s41467-023-44221-y)
Supplement: Supplementary file 4 — Supplementary Data 1 [file 41467_2023_44221_MOESM4_ESM.xlsx]

## Sheet: Sheet1
Primer	Sequence (5’-3’)	Usage
C164	AAACGGATTAGAATTCCTGCAGCCCGGG	Construction of pIMAY-Z-tslA
C165	CATGCCTTCAGATATCAAGCTTATCGATACCGTCGAC
C166	GCTTGATATCTGAAGGCATGGTGTTATATC
C167	TCTCACCTTCAGACGGTCCAAAATTCAAATAATCT
C168	ATTTTGGACCGTCTGAAGGTGAGATGTTTAATCAAATTAATAATAAAAATGAATTAGA
C169	GCAGGAATTCTAATCCGTTTTCAATATCTTTG
C368	TGTTGAGTAGGAATTCGTAATCATGTCATAGC	Construction of pTH100-tilA
C369	AATATTTCATAAATAATCATCCTCCTAAGG
C370	GGATGATTATTTATGAAATATTCAAATGTTTATAAAATTAAAAC
C371	TTACGAATTCCTACTCAACATTCTCACC
FOR_406_pRAB11_KnpI	GCGCGGTACCAGGAGGTTTCTAGTTATGTTGAGTAGGAAGTATAAAATAG	Construction of pRAB11-TslA
REV_406_pRAB11_SacI	GCGCGAGCTCTCATAGTAATCCACCTATTTGTGATGC
C93	TAATAGCTAAGAGCTCGAATTCACTGGC	Construction of pRAB11-TslA-TlaA1-TlaA2
C94	GAAACCTCCTGGTACCATCATACTCTATCAATG
C95	TGATGGTACCAGGAGGTTTCTAGTTATGTTG
C96	ATTCGAGCTCTTAGCTATTAATTTTTTTCAGGTC
S164A fwd	GCACTAGGTGGAAGAGATGC	TslA S164A substitution
S164A rev	ATGTCCAGTAATAAAATCAATGTCATACTTAC
D224A fwd	GCTGCATTGACAGAAAATCTG	TslA D224A substitution
D224A rev	ATTTTCTGCAACAAACCTAGTAATATTACC
H251A fwd	GCTGAAATGGAAGGCTTTCTG	TslA H251A substitution
H251A rev	ACCTTTACCATTTTTAAAGACTTTATC
pRAB11_1	TTTGCAATAAGAATTCACTGGCCGTCGTTTTAC	Construction of pRAB11-pep86-EsxA
pRAB11_2	GCCGGAGCCGCTAATTTTTTTAAACAGGCGCCAGCCGCTCACCATAACTAGAAACCTCCTGGTACCATCATACTCTATCAATGATAG
esxA_fwd	AGGAGGTTTCTAGTTATGGTGAGCGGCTGGCGCCTGTTTAAAAAAATTAGCGGCTCCGGCGCAATGATTAAGATGAGTCC
esxA_rev	CAGTGAATTCTTATTGCAAACCGAAATTATTAG
C227	CGCCTGTTTAAAAAAATTAGCGGCTCCGGCTTGAGTAGGAAGTATAAAATAG	Construction of pRAB11-pep86-TslA-TlaA1-TlaA2
C228	CTAATTTTTTTAAACAGGCGCCAGCCGCTCACCATAACTAGAAACCTCCTGGTACC
C285	AATTTTTTTAAACAGGCGCCAGCCGCTCACCATTTAATCTCCTCC	Construction of pRAB11-TslA-TlaA1-pep86-TlaA2
C286	CGCCTGTTTAAAAAAATTAGCGGCTCCGGCACTCTAATAGAACCAG
pQE70_406_SphI_fwd	CGCGGCATGCTGAGTAGGAAGTATAAAATAG	Construction of pQE70-TslA-His
pQE70_406_BamHI_rev	CGCGGGATCCTAGTAATCCACCTATTTGTG
NM 6	GCTAGCGCCGCCCTGAAAATACAGGT	Construction of pET15bTEV-His-TslA-TlaA1-Strep-TlaA2-Myc
NM 7	GCTGAGCAATAACTAGCATAAC
NM 24	TGCTAGTTATTGCTCAGCTTACAG
NM 27	TATTTTCAGGGCGGCGCTAGCATGTTGAGTAGGAAGTATAAAATAG
NM 40	GCCACCCGCAGTTCGAAAAGTGAGCATGATTTGTTTAACTTTAAG
NM 41	TTTCGAACTGCGGGTGGCTCCAGTCACTTAGCTTATCTAACTG
C333	GAAGAAAATAATAAGTCATTTGTAAAGAATTCAAATAATGCTATCTC	Construction of pET15bTEV-His-TslACT-TlaA1-Strep-TlaA2-Myc
C334	CATGCTAGCGCCGCCCTGAAAATAC
NM 17	CATGCTAGCGCCGCCCTGAAAATAC	Construction of pET15bTEV-His-TilA-TslA-TlaA1-HA-TlaA2-Myc
NM 18	AGCGTAATCTGGTACGTCGTATGGGTAGTCACTTAGCTTATCTAACT
NM 19	GTTTAACTTTAAGAAGGAGACCCGGGATGATGTTTAATCAAATTAATAATA
NM 20	AGCGTAATCTGGTACGTCGTATGGGTAGTCACTTAGCTTATCTAACT
NM 6	TACGACGTACCAGATTACGCTTGAGCATGATTTGTTTAACTTTAAG	Construction of pET15bTEV-His-TilA-
NM 7	TTCAGAAATAAGTTTTTGTTCCATATGGCTATTAATTTTTTTCAG	TslA
NM 8	TATTTTCAGGGCGGCGCTAGCATGACAGATTCAAAAGAAGAACAAA
NM 9	CCTTCTTAAAGTTAAACAAAACCGGTACCGGTCTACTCAACATTCTCACCTTCA
NM 10	TTTGTTTAACTTTAAGAAGGAGAGGATCCATGTTGAGTAGGAAGTATAAAATAG
NM 11	GGGTTATGCTAGTTATTGCTCAGCTCATAGTAATCCACCTATTTGTG
NM 13	AAAACTTATTTCTGAAGAAGACCTGTAAGCTGAGCAATAACTAGCAT	Construction of pET15bTEV-His-TilA-TslA-TIaA2-Myc
NM 14	GCTGAGCAATAACTAGCATAAC
NM 15	TTTGTTTAACTTTAAGAAGGAGACCCGGGATGACTCTAATAGAACCAGAT
NM 16	GTCTTCTTCAGAAATAAGTTTTTGTTCCATATGGCTATTAATTTTTTTCAGGTC
NM 6	GCTAGCGCCGCCCTGAAAATACAGGT	Construction of pET15bTEV-His-TilA
NM 7	GCTGAGCAATAACTAGCATAAC
NM 8	TATTTTCAGGGCGGCGCTAGCATGACAGATTCAAAAGAAGAACAAA
NM 85	GCTAGTTATTGCTCAGCCTACTCAACATTCTCACCTTCA
NM 6	GCTAGCGCCGCCCTGAAAATACAGGT	pET15bTEV-His-TslANT(1-311)
NM 7	GCTGAGCAATAACTAGCATAAC
NM 27	TATTTTCAGGGCGGCGCTAGCATGTTGAGTAGGAAGTATAAAATAG
NM 95	ATGCTAGTTATTGCTCAGCTCATCCTCCATTTGTAGTCATCATA
FOR_405_pT18_BamHI	GCGCGGATCCCATGGAAATGATGGAGTAT	Construction of pUT18-TilA
REV_405_pT18_KpnI	GCGCGGTACCCGCTCAACATTCTCACCTTCAGACGG
FOR_406_pT18_BamHI	GCGCGGATCCCATGTTGAGTAGGAAGTATAAAATAG	Construction of pUT18-TslA
REV_406_pT18_KpnI	GCGCGGTACCCGTAGTAATCCACCTATTTGTGATGC	Construction of pUT18-TslA/pUT18-TslACT
pUT18_406_D2 fwd	GCGCGGATCCCATG GGTAATGATAAAGTCTTTAA	Construction of pUT18-TslACT
C158	TTCTTCGGTCAGAAAGCC	Construction of pUT18-TslANT
C159	CGGGTACCGAGCTCGAATTC
pUT18_407_Fwd	GCGCGGATCCCATGATGTTTAATCAAATTAATAATAAAAATG	Construction of pUT18-TlaA1
pUT18_407_Rev	GCGCGGTACCCGGTCACTTAGCTTATCTAACTGC
pUT18_408_Fwd	GCGCGGATCCCATGACTCTAATAGAACCAG	Construction of pUT18-TlaA2
pUT18_408_Rev	GCGCGGTACCCGGCTATTAATTTTTTTCAGGTCATCC
FOR_405_pT25_BamHI	GCGCGGATCCCGAAATGATGGAGTAT	Construction of pT25-TilA
REV_405_pT25_KpnI	GCGCGGTACCCTACTCAACATTCTCACCTTC
FOR_406_pT25_BamHI	GCGCGGATCCCTTGAGTAGGAAGTATAAAATAG	Construction of pT25-TslA
REV_406_pT25_KpnI	GCGCGGTACCTCATAGTAATCCACCTATTTG	Construction of pT25-TslA and pT25-TslACT
pT25_406_D2fwd	GCGCGGATCCC GGTAATGATAAAGTCTTTAA	Construction of pT25-TslACT
C161	TTCTTCGGTCAGAAAGCCTTCCATTTC	Construction of pT25-TslANT
C162	TAGGGTACCTAAGTAAGTAAGAATTCA
pT25_407_Fwd	GCGCGGATCCCATGTTTAATCAAATTAATAATAAAAATGAATTAG	Construction of pT25-TlaA1
pT25_407_Rev	GCGCGGTACCTCAGTCACTTAGCTTATCTAAC
pT25_408_Fwd	GCGCGGATCCCACTCTAATAGAACCAGATATG	Construction of pT25-TlaA2
pT25_408_Rev	GCGCGGTACCTTAGCTATTAATTTTTTTCAGG
C395	ATGATGTTTAATCAAATTAATAATAAAAATGAATTAGAAGAATCATATGAATC	Construction of
		pRAB11-TlaA1-TlaA2,
		pRAB11-TlaA1_pep86-TlaA2 and
		pRAB11-TlaA1-pep86_TlaA2
C396	AACTAGAAACCTCCTGGTACCATCATAC	Construction of
		pRAB11-TlaA1-TlaA2,
		pRAB11-TlaA1_pep86-TlaA2,
		pRAB11-pep86_TlaA2 and
		pRAB11-TlaA1-pep86_TlaA2
C397	ATGGTGAGCGGCTGGCG	Construction of pRAB11-pep86_TlaA2
C399	TCAGCTAATTTTTTTAAACAGGCGCC	Construction of pRAB11-TlaA1_pep86
