# Supplementary material for: A type VII-secreted lipase toxin with reverse domain arrangement
Source: Nat Commun. 2023 Dec 19;14:8438. doi: 10.1038/s41467-023-44221-y (PMC10730906; doi:10.1038/s41467-023-44221-y)
Supplement: Supplementary file 6 — Source Data [file 41467_2023_44221_MOESM6_ESM.zip]

Archive with 218 entries (179 files):
- Growth Curves/
- Growth Curves/Growth Curve Raw Data - Secretion.csv
- Growth Curves/Growth Curve Raw Data - TilA Recover.csv
- Growth Curves/Raw Growth Curve - Toxicity.csv
- Growth Curves/TilA Recover.csv
- Lipase assay/
- Lipase assay/Lipase A1 activity assay R2.xlsx
- Lipase assay/Lipase PED6 activity assay-Point Mutants.xlsx
- Lipase assay/TslA TilA PED6 buffer.csv
- Murine Abcess/
- Murine Abcess/Raw Virulence comparison left right abcess.csv
- Murine Abcess/Raw virulence data Transform.csv
- Murine Abcess/Raw Virulence data.csv
- Murine Abcess/Results Abscess 08.03.23-31.03.23[24] copy.pzfx
- Nanoluc/
- Nanoluc/Raw CYTO.csv
- Nanoluc/Raw SN.csv
- Nanoluc/Raw WC.csv
- Nanoluc/Statistics NL Supplementary.xlsx
- Tsl1 distribution raw/
- Tsl1 distribution raw/lpl0 1/
- Tsl1 distribution raw/lpl0 1/FlaGs_output/
- Tsl1 distribution raw/lpl0 1/FlaGs_output/results_all.fasta
- Tsl1 distribution raw/lpl0 1/FlaGs_output/results_flankgene.fasta_cluster_out
- Tsl1 distribution raw/lpl0 1/FlaGs_output/results_flankgene.fasta_cluster_out_3_1e-10_clusters.tsv
- Tsl1 distribution raw/lpl0 1/FlaGs_output/results_flankgene.fasta_cluster_out_3_1e-10_jackhits.tsv
- Tsl1 distribution raw/lpl0 1/FlaGs_output/results_flankgene.fasta_cluster_out_3_1e-10_outdesc.txt
- Tsl1 distribution raw/lpl0 1/FlaGs_output/results_flankgene_Report.log
- Tsl1 distribution raw/lpl0 1/FlaGs_output/results_Insufficient_Info_In_DB.txt
- Tsl1 distribution raw/lpl0 1/FlaGs_output/results_NameError.txt
- Tsl1 distribution raw/lpl0 1/FlaGs_output/results_operon.pdf
- Tsl1 distribution raw/lpl0 1/FlaGs_output/results_operon.tsv
- Tsl1 distribution raw/lpl0 1/FlaGs_output/results_QueryStatus.txt
- Tsl1 distribution raw/lpl0 1/request_file/
- Tsl1 distribution raw/lpl0 1/request_file/request.json
- Tsl1 distribution raw/lpl0 1/request_file/request.txt
- Tsl1 distribution raw/lpl0 2/
- Tsl1 distribution raw/lpl0 2/FlaGs_output/
- Tsl1 distribution raw/lpl0 2/FlaGs_output/results_all.fasta
- Tsl1 distribution raw/lpl0 2/FlaGs_output/results_flankgene.fasta_cluster_out
- Tsl1 distribution raw/lpl0 2/FlaGs_output/results_flankgene.fasta_cluster_out_3_1e-10_clusters.tsv
- Tsl1 distribution raw/lpl0 2/FlaGs_output/results_flankgene.fasta_cluster_out_3_1e-10_jackhits.tsv
- Tsl1 distribution raw/lpl0 2/FlaGs_output/results_flankgene.fasta_cluster_out_3_1e-10_outdesc.txt
- Tsl1 distribution raw/lpl0 2/FlaGs_output/results_flankgenes_1.svg
- Tsl1 distribution raw/lpl0 2/FlaGs_output/results_flankgenes_2.svg
- Tsl1 distribution raw/lpl0 2/FlaGs_output/results_flankgene_Report.log
- Tsl1 distribution raw/lpl0 2/FlaGs_output/results_Insufficient_Info_In_DB.txt
- Tsl1 distribution raw/lpl0 2/FlaGs_output/results_ladderTree.nw
- Tsl1 distribution raw/lpl0 2/FlaGs_output/results_NameError.txt
- Tsl1 distribution raw/lpl0 2/FlaGs_output/results_QueryStatus.txt
- Tsl1 distribution raw/lpl0 2/FlaGs_output/results_tree.fasta
- Tsl1 distribution raw/lpl0 2/FlaGs_output/results_TreeOrder_operon.tsv
- Tsl1 distribution raw/lpl0 2/FlaGs_output/results_TreeOrder_output.pdf
- Tsl1 distribution raw/lpl0 2/request_file/
- Tsl1 distribution raw/lpl0 2/request_file/request.json
- Tsl1 distribution raw/lpl0 2/request_file/request.txt
- Tsl1 distribution raw/lpl0 3/
- Tsl1 distribution raw/lpl0 3/FlaGs_output/
- Tsl1 distribution raw/lpl0 3/FlaGs_output/results_all.fasta
- Tsl1 distribution raw/lpl0 3/FlaGs_output/results_flankgene.fasta_cluster_out
- Tsl1 distribution raw/lpl0 3/FlaGs_output/results_flankgene.fasta_cluster_out_3_1e-10_clusters.tsv
- Tsl1 distribution raw/lpl0 3/FlaGs_output/results_flankgene.fasta_cluster_out_3_1e-10_jackhits.tsv
- Tsl1 distribution raw/lpl0 3/FlaGs_output/results_flankgene.fasta_cluster_out_3_1e-10_outdesc.txt
- Tsl1 distribution raw/lpl0 3/FlaGs_output/results_flankgenes_1.svg
- Tsl1 distribution raw/lpl0 3/FlaGs_output/results_flankgenes_2.svg
- Tsl1 distribution raw/lpl0 3/FlaGs_output/results_flankgene_Report.log
- Tsl1 distribution raw/lpl0 3/FlaGs_output/results_Insufficient_Info_In_DB.txt
- Tsl1 distribution raw/lpl0 3/FlaGs_output/results_ladderTree.nw
- Tsl1 distribution raw/lpl0 3/FlaGs_output/results_NameError.txt
- Tsl1 distribution raw/lpl0 3/FlaGs_output/results_QueryStatus.txt
- Tsl1 distribution raw/lpl0 3/FlaGs_output/results_tree.fasta
- Tsl1 distribution raw/lpl0 3/FlaGs_output/results_TreeOrder_operon.tsv
- Tsl1 distribution raw/lpl0 3/FlaGs_output/results_TreeOrder_output.pdf
- Tsl1 distribution raw/lpl0 3/request_file/
- Tsl1 distribution raw/lpl0 3/request_file/request.json
- Tsl1 distribution raw/lpl0 3/request_file/request.txt
- Tsl1 distribution raw/LPL0_conservedgenes.csv
- Tsl1 distribution raw/lplI 1/
- Tsl1 distribution raw/lplI 1/FlaGs_output/
- Tsl1 distribution raw/lplI 1/FlaGs_output/results_all.fasta
- Tsl1 distribution raw/lplI 1/FlaGs_output/results_flankgene.fasta_cluster_out
- Tsl1 distribution raw/lplI 1/FlaGs_output/results_flankgene.fasta_cluster_out_3_1e-10_clusters.tsv
- Tsl1 distribution raw/lplI 1/FlaGs_output/results_flankgene.fasta_cluster_out_3_1e-10_jackhits.tsv
- Tsl1 distribution raw/lplI 1/FlaGs_output/results_flankgene.fasta_cluster_out_3_1e-10_outdesc.txt
- Tsl1 distribution raw/lplI 1/FlaGs_output/results_flankgenes_1.svg
- Tsl1 distribution raw/lplI 1/FlaGs_output/results_flankgenes_2.svg
- Tsl1 distribution raw/lplI 1/FlaGs_output/results_flankgene_Report.log
- Tsl1 distribution raw/lplI 1/FlaGs_output/results_Insufficient_Info_In_DB.txt
- Tsl1 distribution raw/lplI 1/FlaGs_output/results_ladderTree.nw
- Tsl1 distribution raw/lplI 1/FlaGs_output/results_NameError.txt
- Tsl1 distribution raw/lplI 1/FlaGs_output/results_QueryStatus.txt
- Tsl1 distribution raw/lplI 1/FlaGs_output/results_tree.fasta
- Tsl1 distribution raw/lplI 1/FlaGs_output/results_TreeOrder_operon.tsv
- Tsl1 distribution raw/lplI 1/FlaGs_output/results_TreeOrder_output.pdf
- Tsl1 distribution raw/lplI 1/request_file/
- Tsl1 distribution raw/lplI 1/request_file/request.json
- Tsl1 distribution raw/lplI 1/request_file/request.txt
- Tsl1 distribution raw/lplI 2/
- Tsl1 distribution raw/lplI 2/FlaGs_output/
- Tsl1 distribution raw/lplI 2/FlaGs_output/results_all.fasta
- Tsl1 distribution raw/lplI 2/FlaGs_output/results_flankgene.fasta_cluster_out
- Tsl1 distribution raw/lplI 2/FlaGs_output/results_flankgene.fasta_cluster_out_3_1e-10_clusters.tsv
- Tsl1 distribution raw/lplI 2/FlaGs_output/results_flankgene.fasta_cluster_out_3_1e-10_jackhits.tsv
- Tsl1 distribution raw/lplI 2/FlaGs_output/results_flankgene.fasta_cluster_out_3_1e-10_outdesc.txt
- Tsl1 distribution raw/lplI 2/FlaGs_output/results_flankgene_Report.log
- Tsl1 distribution raw/lplI 2/FlaGs_output/results_Insufficient_Info_In_DB.txt
- Tsl1 distribution raw/lplI 2/FlaGs_output/results_NameError.txt
- Tsl1 distribution raw/lplI 2/FlaGs_output/results_operon.pdf
- Tsl1 distribution raw/lplI 2/FlaGs_output/results_operon.tsv
- Tsl1 distribution raw/lplI 2/FlaGs_output/results_QueryStatus.txt
- Tsl1 distribution raw/lplI 2/request_file/
- Tsl1 distribution raw/lplI 2/request_file/request.json
- Tsl1 distribution raw/lplI 2/request_file/request.txt
- Tsl1 distribution raw/lplI 3/
- Tsl1 distribution raw/lplI 3/FlaGs_output/
- Tsl1 distribution raw/lplI 3/FlaGs_output/results_all.fasta
- Tsl1 distribution raw/lplI 3/FlaGs_output/results_flankgene.fasta_cluster_out
- Tsl1 distribution raw/lplI 3/FlaGs_output/results_flankgene.fasta_cluster_out_3_1e-10_clusters.tsv
- Tsl1 distribution raw/lplI 3/FlaGs_output/results_flankgene.fasta_cluster_out_3_1e-10_jackhits.tsv
- Tsl1 distribution raw/lplI 3/FlaGs_output/results_flankgene.fasta_cluster_out_3_1e-10_outdesc.txt
- Tsl1 distribution raw/lplI 3/FlaGs_output/results_flankgene_Report.log
- Tsl1 distribution raw/lplI 3/FlaGs_output/results_Insufficient_Info_In_DB.txt
- Tsl1 distribution raw/lplI 3/FlaGs_output/results_NameError.txt
- Tsl1 distribution raw/lplI 3/FlaGs_output/results_operon.pdf
- Tsl1 distribution raw/lplI 3/FlaGs_output/results_operon.tsv
- Tsl1 distribution raw/lplI 3/FlaGs_output/results_QueryStatus.txt
- Tsl1 distribution raw/lplI 3/request_file/
- Tsl1 distribution raw/lplI 3/request_file/request.json
- Tsl1 distribution raw/lplI 3/request_file/request.txt
- Tsl1 distribution raw/lplIII 1/
- Tsl1 distribution raw/lplIII 1/FlaGs_output/
- Tsl1 distribution raw/lplIII 1/FlaGs_output/results_all.fasta
- Tsl1 distribution raw/lplIII 1/FlaGs_output/results_flankgene.fasta_cluster_out
- Tsl1 distribution raw/lplIII 1/FlaGs_output/results_flankgene.fasta_cluster_out_3_1e-10_clusters.tsv
- Tsl1 distribution raw/lplIII 1/FlaGs_output/results_flankgene.fasta_cluster_out_3_1e-10_jackhits.tsv
- Tsl1 distribution raw/lplIII 1/FlaGs_output/results_flankgene.fasta_cluster_out_3_1e-10_outdesc.txt
- Tsl1 distribution raw/lplIII 1/FlaGs_output/results_flankgene_Report.log
- Tsl1 distribution raw/lplIII 1/FlaGs_output/results_Insufficient_Info_In_DB.txt
- Tsl1 distribution raw/lplIII 1/FlaGs_output/results_NameError.txt
- Tsl1 distribution raw/lplIII 1/FlaGs_output/results_operon.pdf
- Tsl1 distribution raw/lplIII 1/FlaGs_output/results_operon.tsv
- Tsl1 distribution raw/lplIII 1/FlaGs_output/results_QueryStatus.txt
- Tsl1 distribution raw/lplIII 1/request_file/
- Tsl1 distribution raw/lplIII 1/request_file/request.json
- Tsl1 distribution raw/lplIII 1/request_file/request.txt
- Tsl1 distribution raw/lplIII 2/
- Tsl1 distribution raw/lplIII 2/FlaGs_output/
- Tsl1 distribution raw/lplIII 2/FlaGs_output/results_all.fasta
- Tsl1 distribution raw/lplIII 2/FlaGs_output/results_flankgene.fasta_cluster_out
- Tsl1 distribution raw/lplIII 2/FlaGs_output/results_flankgene.fasta_cluster_out_3_1e-10_clusters.tsv
- Tsl1 distribution raw/lplIII 2/FlaGs_output/results_flankgene.fasta_cluster_out_3_1e-10_jackhits.tsv
- Tsl1 distribution raw/lplIII 2/FlaGs_output/results_flankgene.fasta_cluster_out_3_1e-10_outdesc.txt
- Tsl1 distribution raw/lplIII 2/FlaGs_output/results_flankgene_Report.log
- Tsl1 distribution raw/lplIII 2/FlaGs_output/results_Insufficient_Info_In_DB.txt
- Tsl1 distribution raw/lplIII 2/FlaGs_output/results_NameError.txt
- Tsl1 distribution raw/lplIII 2/FlaGs_output/results_operon.pdf
- Tsl1 distribution raw/lplIII 2/FlaGs_output/results_operon.tsv
- Tsl1 distribution raw/lplIII 2/FlaGs_output/results_QueryStatus.txt
- Tsl1 distribution raw/lplIII 2/request_file/
- Tsl1 distribution raw/lplIII 2/request_file/request.json
- Tsl1 distribution raw/lplIII 2/request_file/request.txt
- Tsl1 distribution raw/lplIII 3/
- Tsl1 distribution raw/lplIII 3/FlaGs_output/
- Tsl1 distribution raw/lplIII 3/FlaGs_output/results_all.fasta
- Tsl1 distribution raw/lplIII 3/FlaGs_output/results_flankgene.fasta_cluster_out
- Tsl1 distribution raw/lplIII 3/FlaGs_output/results_flankgene.fasta_cluster_out_3_1e-10_clusters.tsv
- Tsl1 distribution raw/lplIII 3/FlaGs_output/results_flankgene.fasta_cluster_out_3_1e-10_jackhits.tsv
- Tsl1 distribution raw/lplIII 3/FlaGs_output/results_flankgene.fasta_cluster_out_3_1e-10_outdesc.txt
- Tsl1 distribution raw/lplIII 3/FlaGs_output/results_flankgenes_1.svg
- Tsl1 distribution raw/lplIII 3/FlaGs_output/results_flankgenes_2.svg
- Tsl1 distribution raw/lplIII 3/FlaGs_output/results_flankgene_Report.log
- Tsl1 distribution raw/lplIII 3/FlaGs_output/results_Insufficient_Info_In_DB.txt
- Tsl1 distribution raw/lplIII 3/FlaGs_output/results_ladderTree.nw
- Tsl1 distribution raw/lplIII 3/FlaGs_output/results_NameError.txt
- Tsl1 distribution raw/lplIII 3/FlaGs_output/results_QueryStatus.txt
- Tsl1 distribution raw/lplIII 3/FlaGs_output/results_tree.fasta
- Tsl1 distribution raw/lplIII 3/FlaGs_output/results_TreeOrder_operon.tsv
- Tsl1 distribution raw/lplIII 3/FlaGs_output/results_TreeOrder_output.pdf
- Tsl1 distribution raw/lplIII 3/request_file/
- Tsl1 distribution raw/lplIII 3/request_file/request.json
- Tsl1 distribution raw/lplIII 3/request_file/request.txt
- Tsl1 distribution raw/lplIII 4/
- Tsl1 distribution raw/lplIII 4/FlaGs_output/
- Tsl1 distribution raw/lplIII 4/FlaGs_output/results_all.fasta
- Tsl1 distribution raw/lplIII 4/FlaGs_output/results_flankgene.fasta_cluster_out
- Tsl1 distribution raw/lplIII 4/FlaGs_output/results_flankgene.fasta_cluster_out_3_1e-10_clusters.tsv
- Tsl1 distribution raw/lplIII 4/FlaGs_output/results_flankgene.fasta_cluster_out_3_1e-10_jackhits.tsv
- Tsl1 distribution raw/lplIII 4/FlaGs_output/results_flankgene.fasta_cluster_out_3_1e-10_outdesc.txt
- Tsl1 distribution raw/lplIII 4/FlaGs_output/results_flankgene_Report.log
- Tsl1 distribution raw/lplIII 4/FlaGs_output/results_Insufficient_Info_In_DB.txt
- Tsl1 distribution raw/lplIII 4/FlaGs_output/results_NameError.txt
- Tsl1 distribution raw/lplIII 4/FlaGs_output/results_operon.pdf
- Tsl1 distribution raw/lplIII 4/FlaGs_output/results_operon.tsv
- Tsl1 distribution raw/lplIII 4/FlaGs_output/results_QueryStatus.txt
- Tsl1 distribution raw/lplIII 4/request_file/
- Tsl1 distribution raw/lplIII 4/request_file/request.json
- Tsl1 distribution raw/lplIII 4/request_file/request.txt
- Tsl1 distribution raw/lplIII 5/
- Tsl1 distribution raw/lplIII 5/FlaGs_output/
- Tsl1 distribution raw/lplIII 5/FlaGs_output/results_all.fasta
- Tsl1 distribution raw/lplIII 5/FlaGs_output/results_flankgene.fasta_cluster_out
- Tsl1 distribution raw/lplIII 5/FlaGs_output/results_flankgene.fasta_cluster_out_3_1e-10_clusters.tsv
- Tsl1 distribution raw/lplIII 5/FlaGs_output/results_flankgene.fasta_cluster_out_3_1e-10_jackhits.tsv
- Tsl1 distribution raw/lplIII 5/FlaGs_output/results_flankgene.fasta_cluster_out_3_1e-10_outdesc.txt
- Tsl1 distribution raw/lplIII 5/FlaGs_output/results_flankgene_Report.log
- Tsl1 distribution raw/lplIII 5/FlaGs_output/results_Insufficient_Info_In_DB.txt
- Tsl1 distribution raw/lplIII 5/FlaGs_output/results_NameError.txt
- Tsl1 distribution raw/lplIII 5/FlaGs_output/results_operon.pdf
- Tsl1 distribution raw/lplIII 5/FlaGs_output/results_operon.tsv
- Tsl1 distribution raw/lplIII 5/FlaGs_output/results_QueryStatus.txt
- Tsl1 distribution raw/lplIII 5/request_file/
- Tsl1 distribution raw/lplIII 5/request_file/request.json
- Tsl1 distribution raw/lplIII 5/request_file/request.txt
- Tsl1 distribution raw/LPLIII_conservedgenes.csv
- Tsl1 distribution raw/LPLI_conservedgenes.csv
- Tsl1 distribution raw/Tsl1 distribution.xlsx
- Tween Assay/
- Tween Assay/Tween Assays_FigS6REV_e-g.xlsx
