# Supplementary material for: A type VII-secreted lipase toxin with reverse domain arrangement
Source: Nat Commun. 2023 Dec 19;14:8438. doi: 10.1038/s41467-023-44221-y (PMC10730906; doi:10.1038/s41467-023-44221-y)
Supplement: Supplementary file 6 — Source Data [file 41467_2023_44221_MOESM6_ESM.zip › Growth Curves/Growth Curve Raw Data - Secretion.csv]

	USA300 pRAB11	USA300 pRAB11	USA300 pRAB11	USA300 pRAB11	USA300 pRAB11	USA300 pRAB11	USA300 pRAB11	USA300 pRAB11	USA300 pRAB11	USA300 Δtil1 pRAB11	USA300 Δtil1 pRAB11	USA300 Δtil1 pRAB11	USA300 Δtil1 pRAB11	USA300 Δtil1 pRAB11	USA300 Δtil1 pRAB11	USA300 Δtil1 pRAB11	USA300 Δtil1 pRAB11	USA300 Δtil1 pRAB11	USA300 Δtil1 ΔessC pRAB11	USA300 Δtil1 ΔessC pRAB11	USA300 Δtil1 ΔessC pRAB11	USA300 Δtil1 ΔessC pRAB11	USA300 Δtil1 ΔessC pRAB11	USA300 Δtil1 ΔessC pRAB11	USA300 Δtil1 ΔessC pRAB11	USA300 Δtil1 ΔessC pRAB11	USA300 Δtil1 ΔessC pRAB11	USA300 pTslA	USA300 pTslA	USA300 pTslA	USA300 pTslA	USA300 pTslA	USA300 pTslA	USA300 pTslA	USA300 pTslA	USA300 pTslA	USA300 Δtil1 pTslA	USA300 Δtil1 pTslA	USA300 Δtil1 pTslA	USA300 Δtil1 pTslA	USA300 Δtil1 pTslA	USA300 Δtil1 pTslA	USA300 Δtil1 pTslA	USA300 Δtil1 pTslA	USA300 Δtil1 pTslA	USA300 pTslA-TlaA1-TlaA2	USA300 pTslA-TlaA1-TlaA2	USA300 pTslA-TlaA1-TlaA2	USA300 pTslA-TlaA1-TlaA2
0	0.091	0.127	0.129	0.093	0.089	0.088	0.101	0.100	0.098	0.131	0.101	0.100	0.087	0.087	0.084	0.092	0.089	0.091	0.10	0.10	0.10	0.090	0.093	0.092	0.097	0.100	0.100	0.100	0.100	0.101	0.099	0.090	0.095	0.091	0.090	0.093	0.099	0.099	0.101	0.086	0.083	0.083	0.080	0.081	0.082	0.096	0.098	0.099	0.094
1	0.219	0.218	0.215	0.246	0.248	0.254	0.328	0.331	0.333	0.236	0.235	0.236	0.238	0.245	0.244	0.283	0.284	0.285	0.25	0.24	0.24	0.273	0.281	0.273	0.297	0.299	0.301	0.217	0.217	0.218	0.285	0.287	0.289	0.275	0.273	0.275	0.229	0.228	0.228	0.243	0.244	0.247	0.271	0.276	0.275	0.208	0.205	0.206	0.256
2	0.640	0.648	0.644	0.746	0.747	0.750	0.723	0.728	0.730	0.682	0.676	0.674	0.783	0.789	0.785	0.639	0.641	0.635	0.69	0.69	0.69	0.868	0.875	0.874	0.686	0.690	0.694	0.608	0.611	0.610	0.877	0.886	0.881	0.592	0.596	0.598	0.645	0.648	0.645	0.785	0.789	0.790	0.575	0.580	0.574	0.627	0.622	0.634	0.880
3	1.380	1.300	1.210	1.170	1.220	1.270	1.430	1.420	1.460	1.290	1.330	1.280	1.240	1.300	1.380	1.320	1.390	1.340	1.33	1.32	1.30	1.410	1.540	1.650	1.340	1.360	1.360	1.250	1.240	1.240	1.390	1.510	1.570	1.150	1.180	1.230	1.310	1.270	1.280	1.230	1.290	1.360	1.230	1.190	1.250	1.260	1.260	1.260	1.380
4	1.900	2.090	2.200	1.760	1.920	1.970	2.240	2.200	2.200	2.020	2.050	2.220	2.040	2.170	2.230	2.000	2.010	2.050	2.12	2.14	2.38	2.250	2.380	2.530	2.270	2.220	2.310	2.050	1.950	2.170	2.150	2.250	2.270	1.860	1.880	1.860	2.030	2.140	2.300	1.950	2.000	2.150	1.870	1.890	1.900	2.030	2.190	2.240	2.080
5	2.890	3.120	3.260	2.830	2.820	2.940	3.270	3.260	3.240	3.140	3.220	3.310	3.130	3.380	3.540	3.140	3.090	3.100	3.07	3.41	3.54	3.280	3.510	3.630	3.490	3.470	3.480	2.800	3.000	3.090	3.020	3.240	3.390	2.930	2.890	2.840	3.000	3.250	3.370	2.880	3.230	3.240	3.010	2.870	2.980	2.870	3.180	3.240	3.190
6	3.980	4.250	4.350	4.060	4.060	4.240	4.240	3.930	4.110	4.090	4.370	4.640	4.760	4.640	4.670	4.310	4.250	4.170	4.34	4.11	4.27	4.550	4.620	4.740	4.460	4.370	4.390	3.980	3.900	4.050	4.050	4.010	4.150	4.010	3.840	4.030	4.620	4.520	4.070	4.290	4.290	4.840	3.910	4.020	3.920	4.100	4.340	4.610	4.540
7	5.240	5.530	5.820	5.210	5.200	5.050	4.880	5.010	4.940	5.110	5.660	5.490	5.910	5.630	5.720	5.030	4.900	4.950	5.51	5.38	5.85	5.640	5.660	5.700	5.220	5.220	5.220	5.010	5.340	5.570	5.130	4.620	5.150	4.580	4.620	4.710	5.840	5.690	6.090	5.560	5.480	5.400	4.770	4.600	4.810	5.240	5.660	5.730	5.630
8	6.360	6.210	6.000	7.010	6.190	6.400	5.710	5.690	5.600	6.850	6.590	6.290	6.810	6.750	6.770	5.740	5.660	5.830	7.03	6.78	6.16	6.730	6.610	6.690	6.110	6.110	6.180	6.000	6.140	5.740	6.010	5.870	5.990	5.590	5.560	5.570	7.180	6.780	6.300	6.200	6.290	5.940	5.390	5.040	5.570	6.780	6.430	6.290	6.340
9	6.730	7.590	7.770	7.180	7.110	7.090	6.490	6.340	6.320	7.100	7.520	8.030	7.720	7.180	7.470	5.990	6.040	6.200	7.16	7.56	8.18	7.350	7.390	7.310	6.560	6.600	6.560	6.540	7.030	7.490	7.110	6.960	7.060	5.910	6.020	6.030	6.870	7.540	7.880	6.550	7.130	7.330	5.980	5.960	6.000	6.860	7.310	7.670	7.210
10	7.800	8.580	8.690	7.850	7.760	7.910	7.110	7.130	7.280	7.770	8.200	8.820	8.540	8.410	8.360	7.050	7.210	7.180	7.94	8.53	8.73	8.250	8.300	8.080	7.310	7.520	7.420	7.160	7.580	8.180	7.600	7.570	7.490	6.810	6.960	7.020	7.630	8.400	8.570	7.930	7.760	7.960	6.750	6.760	6.690	7.650	8.090	8.380	8.210
11	8.240	8.470	9.140	8.700	8.710	8.750	7.760	7.560	7.470	9.420	9.120	8.310	9.270	8.970	9.350	7.770	7.730	7.780	9.35	9.06	8.49	8.930	8.870	9.190	7.960	8.160	7.730	8.360	7.900	7.980	8.340	8.350	8.300	7.450	7.490	7.690	8.940	8.740	8.980	8.850	8.890	8.750	7.310	7.350	7.280	8.820	8.620	8.430	9.240
12	8.940	9.600	10.180	8.980	8.770	8.550	8.600	8.470	8.870	9.270	9.840	10.360	9.680	10.290	10.800	8.980	8.810	8.840	9.63	10.24	10.33	9.240	9.870	10.310	9.150	9.080	9.120	8.570	9.240	9.690	8.930	9.030	7.830	8.750	8.420	8.650	9.200	10.090	10.200	9.050	10.020	9.960	8.290	8.340	8.500	9.060	9.790	10.240	9.630
[truncated: 23 more columns]
