# Supplementary material for: A type VII-secreted lipase toxin with reverse domain arrangement
Source: Nat Commun. 2023 Dec 19;14:8438. doi: 10.1038/s41467-023-44221-y (PMC10730906; doi:10.1038/s41467-023-44221-y)
Supplement: Supplementary file 6 — Source Data [file 41467_2023_44221_MOESM6_ESM.zip › Growth Curves/Raw Growth Curve - Toxicity.csv]

	USA300 pRAB11	USA300 pRAB11	USA300 pRAB11	USA300 pRAB11	USA300 pRAB11	USA300 pRAB11	USA300 pRAB11	USA300 pRAB11	USA300 pRAB11	USA300 Δtil1 pRAB11	USA300 Δtil1 pRAB11	USA300 Δtil1 pRAB11	USA300 Δtil1 pRAB11	USA300 Δtil1 pRAB11	USA300 Δtil1 pRAB11	USA300 Δtil1 pRAB11	USA300 Δtil1 pRAB11	USA300 Δtil1 pRAB11	USA300 pTslA-TlaA1-TlaA2	USA300 pTslA-TlaA1-TlaA2	USA300 pTslA-TlaA1-TlaA2	USA300 pTslA-TlaA1-TlaA2	USA300 pTslA-TlaA1-TlaA2	USA300 pTslA-TlaA1-TlaA2	USA300 pTslA-TlaA1-TlaA2	USA300 pTslA-TlaA1-TlaA2	USA300 pTslA-TlaA1-TlaA2	USA300 Δtil1 pTslA-TlaA1-TlaA2	USA300 Δtil1 pTslA-TlaA1-TlaA2	USA300 Δtil1 pTslA-TlaA1-TlaA2	USA300 Δtil1 pTslA-TlaA1-TlaA2	USA300 Δtil1 pTslA-TlaA1-TlaA2	USA300 Δtil1 pTslA-TlaA1-TlaA2	USA300 Δtil1 pTslA-TlaA1-TlaA2	USA300 Δtil1 pTslA-TlaA1-TlaA2	USA300 Δtil1 pTslA-TlaA1-TlaA2	USA300 pTslA(S164A)-TlaA1-TlaA2	USA300 pTslA(S164A)-TlaA1-TlaA2	USA300 pTslA(S164A)-TlaA1-TlaA2	USA300 pTslA(S164A)-TlaA1-TlaA2	USA300 pTslA(S164A)-TlaA1-TlaA2	USA300 pTslA(S164A)-TlaA1-TlaA2	USA300 pTslA(S164A)-TlaA1-TlaA2	USA300 pTslA(S164A)-TlaA1-TlaA2	USA300 pTslA(S164A)-TlaA1-TlaA2	USA300 Δtil1 pTslA(S164A)-TlaA1-TlaA2	USA300 Δtil1 pTslA(S164A)-TlaA1-TlaA2	USA300 Δtil1 pTslA(S164A)-TlaA1-TlaA2	USA300 Δtil1 pTslA(S164A)-TlaA1-TlaA2
0	0.090	0.089	0.085	0.065	0.062	0.058	0.109	0.105	0.109	0.092	0.084	0.088	0.079	0.057	0.060	0.107	0.102	0.106	0.087	0.083	0.092	0.055	0.055	0.048	0.107	0.107	0.106	0.086	0.091	0.090	0.056	0.051	0.052	0.105	0.107	0.107	0.100	0.089	0.089	0.066	0.064	0.068	0.107	0.109	0.104	0.091	0.091	0.091	0.065
1	0.279	0.277	0.277	0.216	0.212	0.227	0.250	0.259	0.262	0.311	0.313	0.314	0.202	0.223	0.217	0.237	0.249	0.247	0.270	0.279	0.274	0.178	0.175	0.182	0.258	0.274	0.274	0.301	0.310	0.305	0.226	0.239	0.243	0.234	0.247	0.245	0.312	0.312	0.320	0.252	0.299	0.295	0.268	0.276	0.282	0.304	0.309	0.303	0.247
2	0.614	0.650	0.607	0.622	0.629	0.616	0.639	0.637	0.639	0.689	0.698	0.701	0.665	0.655	0.660	0.699	0.592	0.588	0.608	0.598	0.634	0.604	0.601	0.604	0.639	0.645	0.651	0.668	0.679	0.684	0.668	0.675	0.684	0.598	0.611	0.595	0.718	0.718	0.716	0.752	0.773	0.771	0.679	0.696	0.684	0.697	0.694	0.696	0.730
3	1.140	1.160	1.170	1.170	1.190	1.170	1.060	1.050	1.030	1.340	1.420	1.380	1.310	1.240	1.440	0.930	0.960	0.950	1.180	1.170	1.210	1.420	1.290	1.250	1.050	1.090	1.040	1.320	1.370	1.370	1.220	1.250	1.260	1.120	0.900	1.000	1.360	1.390	1.340	1.460	1.450	1.470	1.080	1.150	1.090	1.500	1.500	1.570	1.430
4	1.730	1.760	1.640	2.060	1.950	2.060	1.810	1.880	1.930	1.930	1.950	2.010	1.970	2.020	2.090	1.790	1.780	1.730	1.770	1.730	1.730	2.000	1.840	1.860	1.930	1.880	1.840	1.690	1.640	1.610	1.790	1.610	1.590	1.640	1.630	1.630	1.990	1.990	2.040	2.280	2.070	2.210	1.960	1.950	2.020	2.130	2.120	2.130	2.120
5	2.810	2.710	2.670	2.590	2.610	2.750	2.580	2.490	2.550	2.860	2.860	2.950	2.750	2.840	2.820	2.480	2.400	2.440	2.620	2.700	2.650	2.750	2.840	2.700	2.410	2.480	2.420	2.190	2.100	2.140	2.080	2.070	2.020	2.020	1.960	1.930	2.850	2.810	2.860	3.070	2.970	2.960	2.530	2.560	2.490	3.120	3.080	3.020	2.890
6	3.710	3.770	3.770	3.820	3.720	3.620	3.490	3.550	3.460	3.990	3.890	3.880	4.120	3.850	3.950	3.370	3.540	3.560	3.630	3.600	3.780	3.840	3.720	3.930	3.370	3.460	3.520	2.650	2.560	2.650	2.620	2.560	2.470	2.660	2.640	2.590	3.880	3.910	3.960	4.020	4.170	3.990	3.660	3.570	3.550	4.170	4.310	4.080	4.040
7	4.500	4.560	4.380	4.670	4.680	4.560	4.450	4.140	4.190	4.730	4.640	4.700	5.070	4.800	4.890	4.250	4.300	4.300	4.640	4.580	4.650	3.450	4.820	4.660	4.100	4.040	4.020	3.000	2.970	3.030	3.010	3.060	2.930	2.960	2.990	2.930	4.690	4.640	4.600	4.760	4.810	4.740	4.170	4.100	4.070	5.040	5.050	4.750	5.020
8	5.190	5.160	5.490	5.140	5.310	5.230	4.910	4.570	4.510	5.350	5.250	5.510	5.590	5.520	5.500	5.190	4.990	5.030	5.150	4.950	4.950	5.380	5.440	5.490	4.520	3.000	4.530	3.040	3.090	3.110	3.330	3.260	3.310	3.060	3.230	3.090	5.050	5.350	5.200	5.660	5.420	5.430	4.860	4.860	4.900	5.930	5.700	5.750	5.590
9	5.870	5.970	6.120	6.210	6.240	6.100	5.660	5.760	5.870	5.900	5.970	6.010	6.280	6.310	6.370	5.570	5.980	5.760	5.760	5.770	5.630	6.230	6.270	6.060	5.420	5.440	5.360	3.110	3.150	3.140	3.530	3.710	3.480	3.420	3.690	3.430	6.210	5.800	5.940	6.020	6.080	6.140	6.030	6.010	6.010	6.530	6.640	6.410	6.030
10	7.060	6.880	7.100	6.830	6.610	6.580	6.460	6.400	6.570	7.010	6.960	7.000	6.570	6.770	6.730	6.410	6.680	6.570	6.630	6.650	6.590	6.660	6.630	6.740	6.060	6.360	6.200	3.670	3.700	3.730	3.670	3.570	3.600	3.880	3.610	3.760	6.910	6.940	6.900	6.930	6.830	6.930	6.590	6.750	6.270	7.490	7.580	7.530	6.630
11	8.020	7.970	7.590	7.130	7.120	7.360	7.120	7.010	6.990	8.030	8.260	8.230	7.220	7.090	7.480	7.320	7.240	7.190	7.450	7.940	7.860	7.370	7.390	7.470	6.520	6.780	6.730	4.260	4.310	4.380	4.220	4.060	4.070	4.000	4.130	4.350	7.870	7.790	8.050	7.640	7.470	7.920	7.200	6.820	4.210	8.560	8.350		7.240
12	8.560	8.680	9.110	7.950	7.840	7.800	8.180	8.380	8.380	8.900	8.640	8.990	8.170	7.700	7.900	8.490	8.310	8.010	8.520	8.300	8.450	7.800	7.940	7.990	7.520	7.270	7.090	4.810	4.660	4.710	4.620	4.490	4.420	4.690	5.010	4.280	8.650	8.430	8.690	8.780	8.510	8.470	7.760	7.740	7.680	9.310	9.460	9.220	7.780
[truncated: 41 more columns]
