# Supplementary material for: A type VII-secreted lipase toxin with reverse domain arrangement
Source: Nat Commun. 2023 Dec 19;14:8438. doi: 10.1038/s41467-023-44221-y (PMC10730906; doi:10.1038/s41467-023-44221-y)
Supplement: Supplementary file 6 — Source Data [file 41467_2023_44221_MOESM6_ESM.zip › Growth Curves/TilA Recover.csv]

	USA300 pTslA-TlaA1-TlaA2	USA300 pTslA-TlaA1-TlaA2	USA300 pTslA-TlaA1-TlaA2	USA300 pTslA-TlaA1-TlaA2	USA300 pTslA-TlaA1-TlaA2	USA300 pTslA-TlaA1-TlaA2	USA300 pTslA-TlaA1-TlaA2	USA300 pTslA-TlaA1-TlaA2	USA300 pTslA-TlaA1-TlaA2	USA300 Δtil1 pTslA-TlaA1-TlaA2	USA300 Δtil1 pTslA-TlaA1-TlaA2	USA300 Δtil1 pTslA-TlaA1-TlaA2	USA300 Δtil1 pTslA-TlaA1-TlaA2	USA300 Δtil1 pTslA-TlaA1-TlaA2	USA300 Δtil1 pTslA-TlaA1-TlaA2	USA300 Δtil1 pTslA-TlaA1-TlaA2	USA300 Δtil1 pTslA-TlaA1-TlaA2	USA300 Δtil1 pTslA-TlaA1-TlaA2	USA300 Δtil1::til1 pRAB11	USA300 Δtil1::til1 pRAB11	USA300 Δtil1::til1 pRAB11	USA300 Δtil1::til1 pRAB11	USA300 Δtil1::til1 pRAB11	USA300 Δtil1::til1 pRAB11	USA300 Δtil1::til1 pRAB11	USA300 Δtil1::til1 pRAB11	USA300 Δtil1::til1 pRAB11	USA300 Δtil1::til1 pTslA-TlaA1-TlaA2	USA300 Δtil1::til1 pTslA-TlaA1-TlaA2	USA300 Δtil1::til1 pTslA-TlaA1-TlaA2	USA300 Δtil1::til1 pTslA-TlaA1-TlaA2	USA300 Δtil1::til1 pTslA-TlaA1-TlaA2	USA300 Δtil1::til1 pTslA-TlaA1-TlaA2	USA300 Δtil1::til1 pTslA-TlaA1-TlaA2	USA300 Δtil1::til1 pTslA-TlaA1-TlaA2	USA300 Δtil1::til1 pTslA-TlaA1-TlaA2
0	0.117	0.115	0.117	0.111	0.121	0.135	0.126	0.118	0.119	0.114	0.116	0.119	0.120	0.120	0.116	0.121	0.120	0.128	0.105	0.115	0.113	0.123	0.123	0.121	0.125	0.133	0.125	0.115	0.118	0.118	0.125	0.129	0.126	0.131	0.132	0.132
1	0.356	0.362	0.356	0.351	0.357	0.345	0.398	0.389	0.417	0.361	0.349	0.463	0.335	0.342	0.354	0.341	0.340	0.339	0.348	0.363	0.380	0.375	0.387	0.356	0.355	0.381	0.365	0.350	0.329	0.353	0.363	0.366		0.387	0.395	0.403
2	0.831	0.845	0.861	0.724	0.757	0.743	0.793	0.780	0.779	0.780	0.797	0.789	0.737	0.732	0.740	0.766	0.756	0.740	0.785	0.775	0.768	0.767	0.837	0.791	0.756	0.751	0.767	0.726	0.740	0.750	0.756	0.767	0.767	0.801	0.773	0.781
3	1.290	1.290	1.330	1.250	1.210	1.230	1.340	1.370	1.350	1.220	1.160	1.280	1.230	1.270	1.200	1.190	1.240	1.210	1.290	1.370	1.300	1.300	1.260	1.330	1.310	1.320	1.360	1.280	1.260	1.290	1.360	1.290	1.320	1.380	1.300	1.320
4	2.090	2.000	1.990	1.850	1.770	1.800	1.880	1.940	1.920	1.590	1.510	1.590	1.580	1.550	1.520	1.530	1.490	1.510	1.920	1.950	1.900	1.910	1.900	1.910	1.870	1.910	1.890	1.680	1.690	1.740	2.010	1.970	2.040	1.960	1.970	1.960
5	2.950	3.150	3.030	2.520	2.530	2.550	2.750	2.730	2.730	1.900	1.910	1.870	2.030	2.040	2.040	1.800	1.910	1.910	2.790	2.800	2.810	2.720	2.850	2.830	2.780	2.730	2.690	2.680	2.690	2.690	3.060	2.990	2.910	2.840	2.830	2.840
6	3.730	3.620	3.840	3.410	3.410	3.410	3.620	3.580	3.670	2.220	2.180	2.160	2.550	2.400	2.420	2.350	2.380	2.280	3.560	3.580	3.530	3.650	3.570	3.710	3.780	3.650	3.710	3.460	3.620	3.470	3.890	4.020	3.870	3.840	3.790	3.840
7	4.230	4.240	4.310	4.030	4.100	3.920	4.200	4.000	4.050	2.560	2.570	2.570	2.810	2.960	2.830	2.720	2.750	2.650	4.120	4.080	4.220	4.190	4.160	4.140	4.170	4.130	4.190	3.950	4.000	4.040	4.480	4.360	4.390	4.370	4.370	4.330
8	5.070	4.900	5.040	4.710	4.660	4.650	4.620	4.560	4.810	2.560	2.610	2.500	2.860	3.000	2.830	2.630	2.750	2.610	4.790	4.800	4.830	4.810	4.770	4.970	4.740	4.720	4.930	4.660	4.630	4.590	5.200	5.260	5.110	5.100	5.080	5.190
9	5.460	5.690	5.500	5.270	5.160	5.190	5.270	5.180	5.200	2.680	2.630	2.630		3.120	2.790	2.700	2.600	2.640	5.280	5.390	5.420	5.360	5.270	5.350	5.300	5.300	5.370	5.240	5.240	5.200	6.010	5.970	5.890	5.740	5.580	5.580
10	6.340	6.270	6.440	6.030	6.060	5.930	5.910	5.930	5.870	3.050	3.040	2.910	3.280	3.320	3.250	3.110	3.120	3.120	6.160	6.150	6.100	6.250	6.160	6.260	6.180	6.090	6.070	5.960	5.940	5.940	6.670	6.850	6.540	6.520	6.360	6.210
11	6.970	6.900	6.910	6.640	6.560	6.630	6.510	6.480	6.800	3.560	3.500	3.490	3.670	3.600	3.570	3.530	3.520	3.530	6.760	6.710	6.600	6.710	6.720	6.670	6.980	6.660	6.840	6.590	6.760	6.570	6.910	7.300	7.140	6.900	6.850	6.930
12	7.890	7.550	7.160	7.250	7.360	7.330	7.440	7.140	7.160	3.770	3.930	3.780	4.120	4.230	4.120	3.980	3.850	4.310	7.420	7.340	7.340	7.070	7.450	7.580	7.650	7.290	7.490	6.560	7.290	7.030	8.230	8.030	8.370	7.710	7.840	7.230
