# Supplementary material for: A type VII-secreted lipase toxin with reverse domain arrangement
Source: Nat Commun. 2023 Dec 19;14:8438. doi: 10.1038/s41467-023-44221-y (PMC10730906; doi:10.1038/s41467-023-44221-y)
Supplement: Supplementary file 6 — Source Data [file 41467_2023_44221_MOESM6_ESM.zip › Lipase assay/Lipase A1 activity assay R2.xlsx]

## Sheet: Sheet2
Application: Tecan i-control				Tecan i-control , 2.0.10.0
Device: infinite 200Pro				Serial number: 1806009575				Serial number of connected stacker:
Firmware: V_5.31_04/18_InfiniteRX (Mar 28 2018/16.41.26)				MAI, V_5.31_04/18_InfiniteRX (Mar 28 2018/16.41.26)
Date:	2023-02-02
Time:	20:46:22
System				FMS-CAMB-18044
User				CAMPUS\b9044871
Plate				Greiner 96 Flat Bottom Transparent Polystyrene Cat. No.: 655160/655162/655180/655182/655185/655970 [GRE96ft_CellCulture.pdfx]
Plate-ID (Stacker)
Wait (Plate)				On	Target Temperature: 30 °C
List of actions in this measurement script:
Kinetic
Shaking (Orbital) Duration:				10	s
Shaking (Orbital) Amplitude:				1	mm
Fluorescence
Label: Label1
Kinetic Measurement
Kinetic duration				01:00:00
Interval Time				00:00:30
Mode				Fluorescence Top Reading
Excitation Wavelength				470	nm
Emission Wavelength				515	nm
Excitation Bandwidth				9	nm
Emission Bandwidth				20	nm
Gain				70	Manual
Number of Flashes				21
Integration Time				20	µs
Lag Time				0	µs
Settle Time				0	ms
Z-Position (Manual)				20000	µm
Part of Plate				A1-G12; H1-H9
Start Time:	02/02/2023 20:46:30
Warning:	Unable to meet given kinetic interval time for cycle:
	2, 3, 4, 5, 6, 7, 8, 9, 10, 11, 12, 13, 14, 15, 16, 17, 18, 19, 20, 21, 22, 23, 24, 25, 26, 27, 28, 29
	30, 31, 32, 33, 34, 35, 36, 37, 38, 39, 40, 41, 42, 43, 44, 45, 46, 47, 48, 49, 50, 51
Cycle Nr.	1	2	3	4	5	6	7	8	9	10	11	12	13	14	15	16	17	18	19	20	21	22	23	24	25	26	27	28	29	30	31	32	33	34	35	36	37	38	39	40	41	42	43	44	45	46	47	48	49
Time [s]	0	70.8	141.6	212.3	283.1	353.9	424.7	495.4	566.2	637.1	707.8	778.5	849.4	920.2	991	1061.9	1132.7	1203.5	1274.3	1345.2	1416	1486.8	1557.6	1628.6	1699.3	1770.1	1840.9	1911.8	1982.6	2053.4	2124.2	2195	2265.9	2336.7	2407.5	2478.3	2549.1	2620	2690.8	2761.6	2832.4	2903.2	2974	3044.9	3115.7	3186.5	3257.3	3328.2	3399
Temp. [°C]	30.5	29.9	30.7	30.3	30.2	30.5	29.9	30.7	30.3	30.2	30.5	30	30.7	30.4	29.8	30.7	30.3	29.9	30.7	30.2	30	30.7	30.2	29.9	30.7	30.3	29.9	30.7	30.5	30.1	30.4	30.7	30.3	29.9	30.7	30.6	30.3	29.9	30.8	30.7	30.3	30	30.6	30.8	30.4	30.1	29.8	30.8	30.6
A1	8837	11192	13142	14577	15927	16918	17337	17924	18745	19381	20092	20224	20306	20627	21467	21979	22083	21857	22066	22610	23062	23359	23890	23885	23912	23983	24222	24665	25070	25491	25922	26370	26624	26817	27213	27353	27438	27868	28349	29037	29519	30044	30205	30226	29942	30174	30467	31051	31783
A2	8795	10938	13026	14643	15994	17060	17475	17892	18626	19362	20020	20083	20243	20700	21426	21946	22149	22057	22306	22712	23254	23649	24087	24220	24059	24275	24507	25012	25382	25887	26342	26849	27245	27447	27815	28014	28122	28415	28735	29366	29907	30412	30702	30714	30711	30977	31575	32140	32794
A3	7737	9950	12090	13608	14875	15919	16249	16705	17359	18101	18592	18780	18898	19262	19907	20539	20700	20646	20873	21146	21702	22042	22575	22629	22559	22611	22863	23221	23580	24004	24431	24799	25142	25357	25560	25860	25953	26201	26681	27263	27787	28226	28453	28408	28436	28496	28722	29247	29878
A4	1861	2598	3678	4918	6177	7284	8192	9010	9909	10796	11667	12162	12658	13278	14062	14729	15160	15363	15710	16130	16678	17144	17547	17812	17812	17849	18129	18485	18874	19172	19501	19787	19998	20056	20253	20244	20183	20375	20529	20893	21241	21463	21716	21618	21543	21528	21614	21758	22054
A5	1815	2373	3301	4408	5627	6741	7695	8515	9377	10206	11031	11508	12003	12572	13351	14034	14424	14667	14947	15402	15946	16364	16795	17060	17080	17165	17416	17748	18088	18490	18789	19064	19244	19388	19542	19579	19532	19697	19816	20198	20506	20854	21005	21002	20785	20821	20958	21102	21351
A6	1526	2213	3385	4667	5948	7115	8041	8880	9792	10603	11443	11848	12297	12762	13553	14153	14630	14813	15176	15555	16113	16544	16860	17147	17175	17286	17478	17809	18082	18467	18707	18965	19191	19353	19457	19485	19383	19468	19570	19859	20234	20469	20691	20626	20437	20390	20495	20572	20759
A7	998	1496	2195	2970	3826	4639	5350	6017	6764	7514	8248	8758	9165	9707	10408	11067	11649	12011	12408	13004	13602	14089	14507	14937	14940	15006	15331	15669	15975	16329	16627	16899	16954	16980	17018	17054	16851	16854	16948	17109	17393	17557	17740	17690	17577	17524	17554	17681	17830
A8	1006	1485	2129	2875	3723	4532	5255	5916	6681	7391	8106	8659	9089	9615	10336	11002	11588	11924	12358	12870	13385	13962	14427	14831	14949	14875	15187	15535	15886	16239	16477	16693	16850	16992	16981	16928	16840	16919	17034	17278	17526	17779	17668	17694	17562	17514	17552	17615	17790
A9	910	1426	2088	2805	3600	4364	5049	5659	6376	7101	7790	8322	8744	9192	9925	10497	11023	11315	11663	12172	12616	13113	13553	13872	13940	13803	13834	14081	14334	14583	14816	15062	15263	15436	15503	15500	15445	15506	15626	15811	16050	16296	16418	16458	16286	16259	16256	16357	16517
A10	1210	1215	1136	1181	1245	1286	1310	1325	1350	1397	1445	1454	1454	1460	1503	1509	1523	1520	1517	1523	1555	1573	1589	1670	1650	1643	1640	1651	1674	1689	1714	1717	1730	1691	1738	1726	1633	1709	1710	1638	1752	1671	1732	1776	1716	1696	1647	1748	1758
A11	1423	1388	1433	1598	1044	1721	1716	1401	1599	1780	1816	1835	1690	1691	1742	1775	1786	1776	1745	968	1958	1819	1025	1880	2031	1820	2033	1842	2057	1069	1882	2133	2149	1824	1823	1796	1798	2161	1796	1155	1922	2225	2282	1871	2224	1204	1946	2136	2243
A12	981	960	882	922	964	999	1017	1023	1049	1084	1117	1133	1129	1139	1178	1201	1217	1211	1206	1212	1231	1249	1265	1280	1269	1262	1258	1259	1277	1280	1308	1315	1322	1327	1330	1325	1316	1311	1311	1314	1333	1351	1356	1358	1350	1338	1326	1327	1333
B1	866	830	803	791	802	802	803	791	777	787	802	814	802	803	811	826	839	843	832	825	825	833	849	850	858	849	837	839	832	836	844	849	856	859	865	868	859	851	846	841	847	853	857	863	863	858	854	844	839
B2	889	852	828	810	827	825	826	812	806	812	823	832	825	820	830	841	856	853	842	838	845	848	857	865	870	859	849	851	848	847	858	860	867	868	878	884	872	863	859	852	860	871	873	872	870	867	865	854	852
B3	868	839	810	801	814	818	816	801	793	802	813	820	806	808	816	828	834	833	827	819	819	829	840	844	851	840	830	826	828	826	833	844	853	853	852	855	851	847	837	837	835	851	854	856	854	850	841	835	830
B4	817	781	754	734	738	735	723	696	681	680	679	686	669	662	664	669	677	675	664	659	657	662	672	676	673	669	662	661	658	663	666	671	671	676	677	678	671	662	658	660	663	671	679	677	677	673	663	662	656
B5	831	784	761	746	746	741	728	701	682	682	677	678	664	654	661	670	669	668	654	647	650	653	664	665	664	654	648	650	644	650	653	659	662	666	668	665	661	654	652	646	651	663	664	665	665	655	653	650	642
B6	805	763	739	723	722	712	700	671	651	653	653	653	637	630	638	643	645	643	630	628	630	635	639	643	642	629	624	627	627	626	632	635	638	644	641	643	635	632	627	624	626	638	644	643	638	635	623	624	624
B7	721	701	679	662	668	662	653	635	624	628	623	618	600	591	598	603	604	599	588	587	587	592	596	603	601	592	586	590	589	589	595	603	601	604	607	607	598	593	593	595	598	604	609	608	605	604	596	591	591
B8	707	691	669	659	664	655	647	628	615	619	614	613	598	590	595	597	607	597	589	585	587	593	600	600	598	590	581	588	591	593	596	601	604	606	605	606	597	591	590	590	599	601	611	607	605	597	593	589	589
B9	724	690	675	663	664	664	648	628	617	622	619	616	595	587	593	596	602	593	583	581	583	590	594	601	595	585	580	584	582	586	595	598	596	601	604	603	592	590	587	590	594	599	603	604	598	595	589	591	588
B10	1343	1551	1672	1767	1932	2054	2142	1975	2254	2369	2479	2490	2474	2550	2605	2133	2779	2783	2665	2246	2863	2357	2959	2785	2435	3001	2844	2878	3066	2518	2976	3010	2619	3068	3243	3262	3226	3238	3223	3255	3306	3052	3221	3233	2788	3201	3000	2776	3081
B11	1213	1338	1143	1565	1336	1489	1547	1566	1630	1776	1856	1897	1813	1834	1904	1961	2017	2116	2114	2033	2064	2096	2040	2159	2083	2156	2156	2168	2308	2223	2363	2285	2311	2375	2442	2364	2328	2337	2342	2321	2289	2411	2493	2377	2445	2512	2233	2429	2332
B12	699	679	726	790	865	949	1116	1025	1336	1123	1178	1209	1220	1238	1290	1319	1347	1347	1527	1358	1571	1422	1442	1471	1469	1463	1459	1470	1498	1511	1531	1543	1581	1583	1585	1584	1572	1599	1570	1599	1642	1628	1723	1659	1837	1678	2012	2052	1772
C1	10315	11581	12179	12791	13645	14358	14973	15196	15428	16001	16837	17383	17671	18302	18747	20067	20602	21303	21785	22283	23477	24291	25394	26300	26444	26943	26913	27520	27886	28591	29205	30610	31300	31879	32412	32967	33054	33136	31253	32584	31821	33535	34122	33201	34683	34715	33140	34298	34179
C2	7895	9851	9575	11328	11007	11610	12182	12525	14232	13390	14042	16413	16844	17255	16084	16999	17850	20706	19007	21630	22414	23251	21725	24971	23179	26165	26422	24128	24551	27986	25571	26067	29635	27057	27479	27889	28075	28131	31342	31412	31622	32182	29301	32977	29782	29808	32842	29297	29344
C3	8588	9556	10326	11044	11892	12603	13135	13442	13720	15956	16749	15507	15828	18101	16577	17266	20530	18705	21961	22308	23030	23944	25018	21727	23646	27175	23045	24659	25079	24447	26275	26755	31203	31921	32429	33116	33201	33328	28292	28138	28457	29232	29818	30056	30292	35655	30157	30062	29894
C4	1872	2423	2307	2486	2637	3414	3269	3401	3620	4587	4518	4727	4959	5118	5632	5874	6347	6636	6618	6985	7016	7157	7783	8860	7898	7917	8316	8540	9741	8533	8641	9302	10823	9417	9548	10204	11572	9872	10425	11800	10284	10390	11300	12675	10965	11554	12983	11003	11510
C5	2819	3439	3955	4332	4679	4904	5353	5778	6082	6527	7955	8199	8203	9410	9068	10682	10255	10620	11647	11414	13014	12137	14154	13345	15231	14804	14156	14430	16311	15759	15386	17511	16191	16533	18894	18174	17169	19578	18704	17498	18106	18474	21037	20186	19306	19714	21788	20662	19726
C6	1384	1591	1752	2033	2039	2208	2706	2832	2542	2677	2940	3167	3317	3438	3611	3881	4086	4283	4420	4522	4635	5058	5307	5479	5673	5796	5860	5958	6084	6218	6349	6509	6683	6826	6973	7143	8829	8931	8972	9034	9110	9371	9515	9767	9884	9986	10099	10134	10174
C7	626	577	559	607	574	621	648	605	650	614	677	652	687	642	688	654	723	681	721	663	713	668	733	684	761	744	680	738	687	676	696	747	1264	1326	1345	1348	1449	1431	1458	1337	1335	1353	1449	1465	1394	1389	1391	1430	1460
C8	1049	1049	1198	1159	1089	1116	1141	1252	1229	1124	1157	1183	1182	1157	1169	1187	1205	1217	1211	1201	1204	1328	1245	1388	1280	1267	1378	1368	1397	1267	1378	1417	1401	1302	1312	1467	1477	1464	1309	1296	1451	1440	1498	1366	1381	1516	1343	1380	1483
C9	671	720	754	514	565	795	585	599	812	583	666	853	618	761	651	782	678	812	677	799	670	795	676	816	683	828	685	815	691	809	692	823	687	841	712	849	720	851	709	830	702	842	706	856	696	860	720	851	702
C10	2026	2526	2883	3186	3520	3391	3747	3865	4485	4043	4824	4394	5149	4621	4703	4849	5039	5073	5411	5106	5858	5229	5337	5507	5665	6341	6352	6450	5694	5837	6508	5895	6742	6084	6246	7139	6485	6401	7174	6443	6355	6562	6588	7697	7707	6871	6929	6910	6852
C11	4001	5101	6770	8046	7125	9797	8322	10309	8958	11624	11418	11841	12067	12013	13218	12572	11348	11622	13508	13370	11924	14899	14007	14485	14724	14872	14894	13191	15069	16433	15394	13776	14024	16140	17704	16641	14813	14876	16928	16917	17065	17210	17470	17698	19602	18391	19908	18382	18285
C12	1914	2772	3352	3430	3826	4212	4596	4138	4882	5026	5768	4876	4864	5610	5064	5860	5374	5391	6006	6226	5531	6320	5721	6944	5953	6114	6582	6116	6139	5919	6307	6418	6508	6606	6737	6898	7936	7784	7158	6982	7765	7165	8033	8518	7456	7640	9386	8967	7567
D1	602	607	611	610	614	622	632	639	625	623	626	636	641	637	629	630	638	642	649	639	631	630	628	633	641	648	647	640	635	631	633	626	622	634	633	628	639	648	642	629	620	624	627	623	633	629	635	629	620
D2	909	911	926	903	921	937	954	961	946	935	941	954	966	946	938	943	949	961	964	957	942	939	936	939	956	964	963	950	942	935	927	933	928	932	944	950	950	955	954	940	929	928	933	930	934	947	783	780	763
D3	604	613	622	609	622	631	643	650	641	638	641	652	655	649	644	638	652	653	657	650	636	634	631	637	648	650	646	640	631	629	626	621	624	627	619	632	632	633	628	615	609	607	607	615	613	620	617	613	599
D4	604	580	578	553	555	560	563	594	561	554	560	568	575	571	569	585	583	587	579	578	573	566	578	594	595	593	589	591	601	581	578	576	592	586	585	606	594	597	593	584	577	599	588	591	595	597	597	600	592
D5	560	549	540	528	530	538	542	547	534	533	536	549	555	544	542	545	553	559	563	554	551	548	550	556	565	571	567	563	559	558	554	555	557	563	570	572	574	578	569	563	561	564	567	569	572	574	577	572	559
D6	512	541	528	515	519	528	529	531	521	519	527	533	541	532	528	527	538	542	545	539	535	533	538	545	549	554	552	548	545	542	542	543	542	550	555	556	558	564	559	548	545	547	552	554	555	561	559	553	548
D7	520	509	501	486	493	498	502	506	497	493	502	511	516	509	501	508	516	522	523	520	512	514	516	523	529	534	530	527	522	525	524	522	525	529	535	538	539	545	542	530	531	531	536	538	541	543	545	538	531
D8	508	494	485	474	476	483	487	489	483	478	487	495	496	486	490	491	502	506	506	500	497	497	503	506	510	514	513	511	502	501	503	506	507	512	517	520	526	522	517	511	505	511	514	517	518	522	522	514	508
D9	506	493	478	468	474	477	481	481	472	474	481	489	492	480	479	486	493	493	498	489	488	491	488	496	505	505	501	499	495	495	498	497	496	503	508	506	514	514	511	505	497	499	508	507	511	516	511	507	497
D10	5269	6652	7400	7960	8551	9029	15073	15577	13140	14739	16427	17069	17679	17745	18167	15717	16528	17032	20603	20851	21089	21727	22249	23287	24169	21527	25568	26384	23006	27429	24064	28585	25799	31049	31659	32460	33209	29097	34454	29690	34594	35724	31270	36814	32516	32917	44087	43662	43710
D11	7931	10529	12692	13789	14972	15904	16819	18123	17774	18169	19656	20345	20297	20917	21265	21399	22213	21791	23425	23695	24157	24881	25737	26842	27922	28911	29435	28758	30743	30372	32338	32178	34381	36546	35037	37987	36517	39394	38513	38677	40012	40120	40373	41099	42043	42722	42980	38999	42605
D12	4418	5230	5790	6517	7089	7660	7860	8399	8478	8834	9661	9549	9830	9298	9983	10752	10061	10858	11555	12974	10763	13447	11982	11876	13539	13443	14400	14989	14467	15656	14504	17272	17159	16751	20072	31364	31795	33280	37235	31529	34262	32969	31004	32617	32499	33650	28001	31707	28884
E1	2099	2297	2432	2473	2555	2637	2705	2788	2796	2833	2873	2995	3076	3073	3081	3119	3209	3290	3364	3371	3378	3397	3428	3511	3587	3666	3688	3717	3707	3734	3741	3784	3813	3837	3927	4003	4048	4101	4122	4098	4072	4117	4153	4197	4284	4320	4353	4376	4334
E2	1481	1537	1627	1666	1755	1863	1998	2157	2265	2378	2527	2701	2856	2950	2982	3110	3241	3315	3415	3522	3509	3552	3592	3661	3804	3891	3916	3948	3973	4012	4008	4043	4124	4176	4221	4312	4372	4468	4494	4475	4445	4473	4530	4601	4684	4755	4804	4822	4758
E3	1270	1297	1337	1341	1377	1443	1521	1616	1707	1815	1939	2112	2255	2380	2449	2594	2734	2854	2989	3089	3120	3178	3263	3360	3481	3574	3637	3664	3688	3713	3750	3800	3836	3924	3978	4047	4121	4221	4234	4227	4196	4229	4292	4366	4442	4510	4533	4554	4526
E4	726	728	739	739	755	769	796	816	826	832	843	876	894	901	910	933	959	997	1021	1048	1050	1075	1100	1128	1182	1212	1251	1277	1297	1318	1343	1368	1406	1441	1491	1537	1572	1625	1661	1670	1677	1709	1743	1787	1832	1875	1907	1952	1949
E5	731	736	745	725	737	750	769	792	797	798	811	840	865	875	874	896	917	957	980	1006	1011	1025	1049	1075	1121	1167	1197	1223	1240	1262	1282	1317	1346	1385	1421	1478	1513	1568	1590	1602	1616	1647	1680	1740	1775	1818	1856	1883	1898
E6	717	715	724	720	723	735	758	779	780	782	792	822	840	856	853	872	897	925	951	969	976	988	1015	1041	1080	1118	1152	1174	1197	1210	1237	1266	1295	1333	1365	1412	1456	1491	1524	1537	1556	1582	1622	1648	1698	1741	1774	1813	1815
E7	589	570	560	545	533	534	541	544	544	538	545	553	563	561	557	555	569	582	582	583	577	573	573	579	588	593	599	600	596	586	589	586	589	589	594	603	606	612	611	608	603	598	601	603	609	614	617	620	613
E8	558	544	543	521	518	513	520	527	530	523	520	538	541	541	536	540	543	553	558	564	555	551	554	555	567	573	575	577	575	570	568	566	567	574	573	583	588	590	591	589	580	577	578	584	588	593	596	600	590
E9	555	532	526	509	504	500	506	514	513	508	508	517	528	526	521	521	526	538	543	543	538	538	536	539	549	553	558	560	553	553	552	551	548	551	556	560	564	575	574	566	564	562	563	568	568	571	574	580	570
E10	10576	11741	14155	14955	17269	18071	19147	20035	20510	17378	21275	18652	21183	20799	22613	21560	25916	24551	25375	28308	28647	28964	29431	26253	27249	29917	28982	29650	34531	30386	30947	33169	31802	34347	38019	38222	34844	37894	38629	38866	38713	36925	41620	40201	40797	39125	44376	45060	42321
E11	7504	9812	10862	10790	11655	12286	13146	13907	15576	16503	15588	17658	17597	17197	17417	17645	19143	20011	18929	21261	19720	22028	20673	24107	24288	24142	24090	27162	27565	27866	28681	29074	29545	30175	31282	32151	32759	34664	31404	32728	34503	34856	36267	32570	34478	35063	38772	36019	36611
E12	8839	11004	11577	12202	13016	12317	13181	13884	15420	13921	15029	14839	17027	16372	16583	16675	18064	18747	17414	18786	19961	18904	20330	19769	21557	21283	21706	23328	22666	22684	22342	22574	22723	23327	24008	24525	25235	26681	27181	27345	27409	27565	27955	29200	27821	28177	29823	30354	31144
F1	618	564	631	674	667	662	670	696	706	703	731	762	746	736	746	775	753	765	812	751	732	746	759	761	752	785	771	797	749	786	782	771	768	767	772	760	788	814	803	825	798	803	776	801	778	799	822	809	795
F2	471	481	486	508	503	508	519	531	543	548	545	550	570	566	576	582	578	578	591	585	591	596	589	587	591	595	599	621	598	616	612	610	599	587	592	601	606	608	606	609	606	599	592	593	576	574	588	579	576
F3	625	644	668	655	674	650	677	688	717	697	699	699	712	731	714	711	705	712	730	745	734	727	720	718	721	739	742	745	753	740	735	722	724	723	727	728	735	737	735	742	721	713	714	705	713	720	720	731	718
F4	670	692	692	692	690	728	690	702	757	693	685	747	702	706	742	748	689	753	701	717	715	705	760	755	776	720	723	798	736	792	720	786	780	782	717	725	787	803	738	745	741	726	735	787	792	742	747	800	796
F5	660	657	659	643	638	618	637	646	599	606	602	585	591	606	577	573	587	643	653	672	667	669	664	656	675	685	693	694	704	701	690	690	690	692	696	700	715	712	722	725	720	706	711	710	713	732	723	741	741
F6	719	719	721	694	686	693	697	684	712	681	699	678	701	701	693	676	679	692	711	708	748	701	695	699	706	746	718	726	725	720	720	739	708	706	716	714	750	731	739	731	726	726	711	719	724	723	729	739	602
F7	686	669	683	624	685	698	651	671	739	720	665	682	745	740	681	683	733	746	692	748	698	735	1359	1244	1227	1243	1245	1261	1200	1216	1405	1285	1235	1237	1242	1241	1205	1386	1445	1351	1255	1235	1184	1240	1417	1433	1417	1275	1254
F8	1021	1008	1029	1033	1086	966	984	1007	1021	1008	1011	1019	1036	1035	1023	1014	1023	1040	1040	1051	1051	1038	1047	1021	1044	1064	1077	1218	1224	1157	1158	1145	1134	1070	1059	1241	1144	1107	1274	1070	1050	1066	1222	1058	1226	1235	1078	1256	1084
F9	831	833	854	862	861	869	881	897	908	883	886	895	914	919	915	900	905	917	931	946	928	924	912	905	930	937	949	962	965	949	945	936	928	929	1074	1091	1103	1103	1123	1142	1117	902	894	907	912	928	928	939	925
F10	20734	21766	22541	22645	22664	25397	25842	26409	26540	26117	26010	26305	26742	26798	26478	26258	26433	26839	27115	27360	27189	26965	26696	26939	27156	27575	27761	27945	27853	27793	27527	27310	27417	27396	27481	27757	28303	28297	28545	28350	27990	27891	27888	27875	28240	28406	28580	28923	28547
F11	16828	17561	17842	14544	14749	14973	15392	15660	15952	15441	15745	15948	16427	16455	16144	16034	16173	16544	16662	16915	16799	16593	16498	16557	16917	17004	17130	17259	17230	16896	17062	17052	16798	16859	16887	17165	17476	17553	17640	17473	17320	17177	17248	17306	17338	17675	17564	17789	17783
F12	26349	22609	29061	22653	29463	29902	30526	25323	25383	30981	31058	31698	32008	32296	31988	31497	31947	32478	32991	33116	33053	32462	32559	32756	33152	33635	33888	34251	27722	33738	33616	33347	29537	33528	33641	33945	34488	34743	34842	34698	34269	34086	34145	34181	34618	34886	35040	35344	34904
G1	551	566	591	607	616	621	639	659	675	677	673	679	696	702	701	691	695	698	708	714	715	714	702	696	704	713	718	717	723	718	716	710	701	695	699	697	712	716	714	720	706	701	700	697	699	703	712	714	711
G2	598	606	622	635	638	636	649	668	674	672	673	681	686	695	699	695	695	702	709	721	730	717	711	700	701	714	722	726	727	723	720	717	701	710	709	704	712	720	729	719	715	707	707	702	702	707	718	720	713
G3	561	565	584	602	607	609	623	645	661	659	660	666	682	689	693	686	686	684	695	704	708	705	695	688	696	704	709	714	711	715	712	702	698	695	696	695	707	706	712	715	710	702	697	697	696	700	705	714	709
G4	603	582	572	581	567	561	569	591	606	601	597	602	609	622	617	612	612	615	623	631	636	636	628	625	632	633	640	645	650	647	648	640	640	635	639	636	648	646	650	662	652	645	644	639	638	642	652	657	663
G5	573	559	556	557	549	537	538	558	566	560	554	563	575	586	586	581	584	591	602	611	615	618	612	609	609	618	624	628	632	631	627	623	617	619	623	623	628	632	637	651	640	634	632	629	629	633	637	644	646
G6	539	523	522	521	513	504	502	515	527	523	517	519	529	539	539	535	537	538	555	562	571	570	568	565	571	581	587	592	595	597	597	592	591	590	595	594	598	603	611	618	605	603	600	597	599	602	607	618	616
G7	466	460	459	463	454	446	450	458	474	470	467	472	482	497	498	493	492	500	510	515	525	522	523	519	521	531	537	544	549	549	546	543	540	544	546	544	548	556	561	566	563	556	553	543	543	544	548	553	555
G8	495	483	485	487	480	467	469	483	492	496	486	487	503	516	516	510	505	513	523	531	538	537	535	524	531	537	542	549	550	551	552	552	542	541	543	545	547	554	555	562	553	545	546	537	537	541	541	553	551
G9	475	470	467	466	459	447	448	457	467	465	461	463	476	488	489	487	488	492	502	510	518	519	512	512	515	524	533	531	540	539	543	532	528	525	528	528	533	538	541	549	540	540	534	530	531	531	537	544	548
G10	3681	3620	3620	3655	3581	3497	3493	3549	3638	3602	3577	3606	3596	3751	3753	3585	3586	3702	3653	3685	3716	3692	3625	3774	3635	3686	3815	3868	3782	3913	3773	3945	3840	3690	3849	3684	3894	3762	4023	3817	4081	4011	3731	3725	3982	4007	3757	3991	3813
G11	2061	2008	2020	2022	2022	1938	1962	2028	2039	2021	2222	1997	2022	2303	2081	2076	2032	2031	2066	2273	2121	2297	2111	2060	2092	2272	2289	2129	2131	2335	2320	2299	2128	2130	2140	2262	2304	2312	2324	2376	2354	2322	2310	2144	2277	2148	2177	2208	2361
G12	3474	3448	3546	3524	3483	3437	3430	3508	3567	3588	3499	3543	3605	3657	3679	3623	3612	3591	3662	3729	3755	3800	3715	3673	3716	3733	3701	3832	3816	3822	3823	3778	3793	3693	3751	3746	3790	3774	3821	3879	3813	3823	3779	3769	3745	3747	3792	3830	3841
H1	1089	1382	1588	1924	2083	2206	2283	2427	2618	2708	2679	2799	2881	3004	3078	3094	3099	3144	3246	3301	3379	3415	3405	3402	3445	3480	3560	3624	3652	3707	3727	3733	3725	3735	3742	3772	3784	3822	3921	3948	3982	3971	3933	3906	3956	3965	3744	4086	3827
H2	481	568	667	748	825	856	909	961	1034	1065	1068	1089	1114	1170	1171	1176	1173	1167	1194	1222	1218	1222	1233	1204	1200	1213	1237	1219	1244	1238	1241	1226	1226	1214	1210	1214	1212	1237	1247	1260	1264	1255	1250	1242	1234	1234	1249	1270	1285
H3	726	717	763	817	846	864	901	948	1003	1041	1049	1076	1121	1161	1195	1197	1202	1227	1261	1287	1315	1336	1328	1327	1335	1362	1385	1404	1421	1441	1454	1457	1457	1452	1457	1463	1475	1491	1515	1541	1544	1547	1544	1528	1532	1546	1558	1584	1613
H4	476	459	457	477	569	550	474	502	524	540	641	664	589	752	682	838	720	938	832	1055	941	1214	1031	1086	1373	1207	1288	1625	1708	1477	1887	1595	1642	1699	2159	1790	1849	1908	1998	2045	2138	2664	2202	2738	2804	2312	2361	2438	2507
H5	536	528	545	557	561	568	576	589	610	627	630	650	678	716	743	770	793	825	870	931	981	1038	1074	1111	1155	1220	1280	1358	1413	1497	1542	1615	1646	1696	1749	1792	1860	1915	2003	1634	1750	1772	1810	1809	1840	1905	1939	2011	2081
H6	454	435	437	455	449	439	432	448	467	546	561	566	581	624	650	677	691	729	778	835	881	919	962	995	1042	1101	1165	1218	1290	1355	1425	1465	1514	1558	1608	1651	1709	1777	1845	1923	1969	2005	2045	2089	2100	2153	2221	2292	2339
H7	717	694	696	708	712	691	689	689	710	712	696	695	704	722	733	718	707	710	721	728	737	750	740	724	726	724	736	736	759	755	747	756	762	749	750	741	755	748	752	767	774	772	769	753	750	749	753	763	783
H8	299	275	274	271	271	264	263	270	276	277	276	274	280	286	289	291	287	287	290	296	303	303	300	296	295	297	300	307	306	308	310	309	309	304	303	302	304	304	307	307	310	312	306	307	302	305	304	306	312
H9	720	721	679	702	685	657	668	672	682	685	717	689	686	709	720	707	697	697	692	728	713	726	727	718	721	721	710	736	739	763	751	727	728	755	747	726	727	726	740	771	744	745	751	738	735	718	828	729	737
End Time:	02/02/2023 21:46:41
[truncated: 2 more columns]

## Sheet: PLA1 - TslA point mutant 
Time [s]	A1	A2	A3	B1	B2	B3	C1	C2	C3	D1	D2	D3	E1	E2	E3	F1	F2	F3	G1	G2	G3	H1	H2	H3			pos	neg	5 uM 406	5 uM 406 S164A	5 uM 406 D224A	5 uM 406 H251A	5 uM 405	5 uM NAM5		Time [s]	pos	5 uM 406	5 uM 406 S164A	5 uM 406 D224A	5 uM 406 H251A	5 uM 405	5 uM NAM5
0	8837	8795	7737	866	889	868	10315	7895	8588	602	909	604	2099	1481	1270	618	471	625	551	598	561	1089	481	726			8456.33	874.333	8932.67	705	1616.67	571.333	570	765.333		0	7582	8058.33	-169.333	742.333	-303	-304.333	-109
70.8	11192	10938	9950	830	852	839	11581	9851	9556	607	911	613	2297	1537	1297	564	481	644	566	606	565	1382	568	717			10693.3	840.333	10329.3	710.333	1710.33	563	579	889		70.8	9853	9489	-130	870	-277.333	-261.333	48.6667
141.6	13142	13026	12090	803	828	810	12179	9575	10326	611	926	622	2432	1627	1337	631	486	668	591	622	584	1588	667	763			12752.7	813.667	10693.3	719.667	1798.67	595	599	1006		141.6	11939	9879.67	-94	985	-218.667	-214.667	192.333
212.3	14577	14643	13608	791	810	801	12791	11328	11044	610	903	609	2473	1666	1341	674	508	655	607	635	602	1924	748	817			14276	800.667	11721	707.333	1826.67	612.333	614.667	1163		212.3	13475.3	10920.3	-93.3333	1026	-188.333	-186	362.333
283.1	15927	15994	14875	802	827	814	13645	11007	11892	614	921	622	2555	1755	1377	667	503	674	616	638	607	2083	825	846			15598.7	814.333	12181.3	719	1895.67	614.667	620.333	1251.33		283.1	14784.3	11367	-95.3333	1081.33	-199.667	-194	437
353.9	16918	17060	15919	802	825	818	14358	11610	12603	622	937	631	2637	1863	1443	662	508	650	621	636	609	2206	856	864			16632.3	815	12857	730	1981	606.667	622	1308.67		353.9	15817.3	12042	-85	1166	-208.333	-193	493.667
424.7	17337	17475	16249	803	826	816	14973	12182	13135	632	954	643	2705	1998	1521	670	519	677	639	649	623	2283	909	901			17020.3	815	13430	743	2074.67	622	637	1364.33		424.7	16205.3	12615	-72	1259.67	-193	-178	549.333
495.4	17924	17892	16705	791	812	801	15196	12525	13442	639	961	650	2788	2157	1616	696	531	688	659	668	645	2427	961	948			17507	801.333	13721	750	2187	638.333	657.333	1445.33		495.4	16705.7	12919.7	-51.3333	1385.67	-163	-144	644
566.2	18745	18626	17359	777	806	793	15428	14232	13720	625	946	641	2796	2265	1707	706	543	717	675	674	661	2618	1034	1003			18243.3	792	14460	737.333	2256	655.333	670	1551.67		566.2	17451.3	13668	-54.6667	1464	-136.667	-122	759.667
637.1	19381	19362	18101	787	812	802	16001	13390	15956	623	935	638	2833	2378	1815	703	548	697	677	672	659	2708	1065	1041			18948	800.333	15115.7	732	2342	649.333	669.333	1604.67		637.1	18147.7	14315.3	-68.3333	1541.67	-151	-131	804.333
707.8	20092	20020	18592	802	823	813	16837	14042	16749	626	941	641	2873	2527	1939	731	545	699	673	673	660	2679	1068	1049			19568	812.667	15876	736	2446.33	658.333	668.667	1598.67		707.8	18755.3	15063.3	-76.6667	1633.67	-154.333	-144	786
778.5	20224	20083	18780	814	832	820	17383	16413	15507	636	954	652	2995	2701	2112	762	550	699	679	681	666	2799	1089	1076			19695.7	822	16434.3	747.333	2602.67	670.333	675.333	1654.67		778.5	18873.7	15612.3	-74.6667	1780.67	-151.667	-146.667	832.667
849.4	20306	20243	18898	802	825	806	17671	16844	15828	641	966	655	3076	2856	2255	746	570	712	696	686	682	2881	1114	1121			19815.7	811	16781	754	2729	676	688	1705.33		849.4	19004.7	15970	-57	1918	-135	-123	894.333
920.2	20627	20700	19262	803	820	808	18302	17255	18101	637	946	649	3073	2950	2380	736	566	731	702	695	689	3004	1170	1161			20196.3	810.333	17886	744	2801	677.667	695.333	1778.33		920.2	19386	17075.7	-66.3333	1990.67	-132.667	-115	968
991	21467	21426	19907	811	830	816	18747	16084	16577	629	938	644	3081	2982	2449	746	576	714	701	699	693	3078	1171	1195			20933.3	819	17136	737	2837.33	678.667	697.667	1814.67		991	20114.3	16317	-82	2018.33	-140.333	-121.333	995.667
1061.9	21979	21946	20539	826	841	828	20067	16999	17266	630	943	638	3119	3110	2594	775	582	711	691	695	686	3094	1176	1197			21488	831.667	18110.7	737	2941	689.333	690.667	1822.33		1061.9	20656.3	17279	-94.6667	2109.33	-142.333	-141	990.667
1132.7	22083	22149	20700	839	856	834	20602	17850	20530	638	949	652	3209	3241	2734	753	578	705	695	695	686	3099	1173	1202			21644	843	19660.7	746.333	3061.33	678.667	692	1824.67		1132.7	20801	18817.7	-96.6667	2218.33	-164.333	-151	981.667
1203.5	21857	22057	20646	843	853	833	21303	20706	18705	642	961	653	3290	3315	2854	765	578	712	698	702	684	3144	1167	1227			21520	843	20238	752	3153	685	694.667	1846		1203.5	20677	19395	-91	2310	-158	-148.333	1003
1274.3	22066	22306	20873	832	842	827	21785	19007	21961	649	964	657	3364	3415	2989	812	591	730	708	709	695	3246	1194	1261			21748.3	833.667	20917.7	756.667	3256	711	704	1900.33		1274.3	20914.7	20084	-77	2422.33	-122.667	-129.667	1066.67
1345.2	22610	22712	21146	825	838	819	22283	21630	22308	639	957	650	3371	3522	3089	751	585	745	714	721	704	3301	1222	1287			22156	827.333	22073.7	748.667	3327.33	693.667	713	1936.67		1345.2	21328.7	21246.3	-78.6667	2500	-133.667	-114.333	1109.33
1416	23062	23254	21702	825	845	819	23477	22414	23030	631	942	636	3378	3509	3120	732	591	734	715	730	708	3379	1218	1315			22672.7	829.667	22973.7	736.333	3335.67	685.667	717.667	1970.67		1416	21843	22144	-93.3333	2506	-144	-112	1141
1486.8	23359	23649	22042	833	848	829	24291	23251	23944	630	939	634	3397	3552	3178	746	596	727	714	717	705	3415	1222	1336			23016.7	836.667	23828.7	734.333	3375.67	689.667	712	1991		1486.8	22180	22992	-102.333	2539	-147	-124.667	1154.33
1557.6	23890	24087	22575	849	857	840	25394	21725	25018	628	936	631	3428	3592	3263	759	589	720	702	711	695	3405	1233	1328			23517.3	848.667	24045.7	731.667	3427.67	689.333	702.667	1988.67		1557.6	22668.7	23197	-117	2579	-159.333	-146	1140
1628.6	23885	24220	22629	850	865	844	26300	24971	21727	633	939	637	3511	3661	3360	761	587	718	696	700	688	3402	1204	1327			23578	853	24332.7	736.333	3510.67	688.667	694.667	1977.67		1628.6	22725	23479.7	-116.667	2657.67	-164.333	-158.333	1124.67
1699.3	23912	24059	22559	858	870	851	26444	23179	23646	641	956	648	3587	3804	3481	752	591	721	704	701	696	3445	1200	1335			23510	859.667	24423	748.333	3624	688	700.333	1993.33		1699.3	22650.3	23563.3	-111.333	2764.33	-171.667	-159.333	1133.67
1770.1	23983	24275	22611	849	859	840	26943	26165	27175	648	964	650	3666	3891	3574	785	595	739	713	714	704	3480	1213	1362			23623	849.333	26761	754	3710.33	706.333	710.333	2018.33		1770.1	22773.7	25911.7	-95.3333	2861	-143	-139	1169
1840.9	24222	24507	22863	837	849	830	26913	26422	23045	647	963	646	3688	3916	3637	771	599	742	718	722	709	3560	1237	1385			23864	838.667	25460	752	3747	704	716.333	2060.67		1840.9	23025.3	24621.3	-86.6667	2908.33	-134.667	-122.333	1222
1911.8	24665	25012	23221	839	851	826	27520	24128	24659	640	950	640	3717	3948	3664	797	621	745	717	726	714	3624	1219	1404			24299.3	838.667	25435.7	743.333	3776.33	721	719	2082.33		1911.8	23460.7	24597	-95.3333	2937.67	-117.667	-119.667	1243.67
1982.6	25070	25382	23580	832	848	828	27886	24551	25079	635	942	631	3707	3973	3688	749	598	753	723	727	711	3652	1244	1421			24677.3	836	25838.7	736	3789.33	700	720.333	2105.67		1982.6	23841.3	25002.7	-100	2953.33	-136	-115.667	1269.67
2053.4	25491	25887	24004	836	847	826	28591	27986	24447	631	935	629	3734	4012	3713	786	616	740	718	723	715	3707	1238	1441			25127.3	836.333	27008	731.667	3819.67	714	718.667	2128.67		2053.4	24291	26171.7	-104.667	2983.33	-122.333	-117.667	1292.33
2124.2	25922	26342	24431	844	858	833	29205	25571	26275	633	927	626	3741	4008	3750	782	612	735	716	720	712	3727	1241	1454			25565	845	27017	728.667	3833	709.667	716	2140.67		2124.2	24720	26172	-116.333	2988	-135.333	-129	1295.67
2195	26370	26849	24799	849	860	844	30610	26067	26755	626	933	621	3784	4043	3800	771	610	722	710	717	702	3733	1226	1457			26006	851	27810.7	726.667	3875.67	701	709.667	2138.67		2195	25155	26959.7	-124.333	3024.67	-150	-141.333	1287.67
2265.9	26624	27245	25142	856	867	853	31300	29635	31203	622	928	624	3813	4124	3836	768	599	724	701	701	698	3725	1226	1457			26337	858.667	30712.7	724.667	3924.33	697	700	2136		2265.9	25478.3	29854	-134	3065.67	-161.667	-158.667	1277.33
2336.7	26817	27447	25357	859	868	853	31879	27057	31921	634	932	627	3837	4176	3924	767	587	723	695	710	695	3735	1214	1452			26540.3	860	30285.7	731	3979	692.333	700	2133.67		2336.7	25680.3	29425.7	-129	3119	-167.667	-160	1273.67
2407.5	27213	27815	25560	865	878	852	32412	27479	32429	633	944	619	3927	4221	3978	772	592	727	699	709	696	3742	1210	1457			26862.7	865	30773.3	732	4042	697	701.333	2136.33		2407.5	25997.7	29908.3	-133	3177	-168	-163.667	1271.33
2478.3	27353	28014	25860	868	884	855	32967	27889	33116	628	950	632	4003	4312	4047	760	601	728	697	704	695	3772	1214	1463			27075.7	869	31324	736.667	4120.67	696.333	698.667	2149.67		2478.3	26206.7	30455	-132.333	3251.67	-172.667	-170.333	1280.67
2549.1	27438	28122	25953	859	872	851	33054	28075	33201	639	950	632	4048	4372	4121	788	606	735	712	712	707	3784	1212	1475			27171	860.667	31443.3	740.333	4180.33	709.667	710.333	2157		2549.1	26310.3	30582.7	-120.333	3319.67	-151	-150.333	1296.33
2620	27868	28415	26201	851	863	847	33136	28131	33328	648	955	633	4101	4468	4221	814	608	737	716	720	706	3822	1237	1491			27494.7	853.667	31531.7	745.333	4263.33	719.667	714	2183.33		2620	26641	30678	-108.333	3409.67	-134	-139.667	1329.67
2690.8	28349	28735	26681	846	859	837	31253	31342	28292	642	954	628	4122	4494	4234	803	606	735	714	729	712	3921	1247	1515			27921.7	847.333	30295.7	741.333	4283.33	714.667	718.333	2227.67		2690.8	27074.3	29448.3	-106	3436	-132.667	-129	1380.33
2761.6	29037	29366	27263	841	852	837	32584	31412	28138	629	940	615	4098	4475	4227	825	609	742	720	719	715	3948	1260	1541			28555.3	843.333	30711.3	728	4266.67	725.333	718	2249.67		2761.6	27712	29868	-115.333	3423.33	-118	-125.333	1406.33
2832.4	29519	29907	27787	847	860	835	31821	31622	28457	620	929	609	4072	4445	4196	798	606	721	706	715	710	3982	1264	1544			29071	847.333	30633.3	719.333	4237.67	708.333	710.333	2263.33		2832.4	28223.7	29786	-128	3390.33	-139	-137	1416
2903.2	30044	30412	28226	853	871	851	33535	32182	29232	624	928	607	4117	4473	4229	803	599	713	701	707	702	3971	1255	1547			29560.7	858.333	31649.7	719.667	4273	705	703.333	2257.67		2903.2	28702.3	30791.3	-138.667	3414.67	-153.333	-155	1399.33
2974	30205	30702	28453	857	873	854	34122	29301	29818	627	933	607	4153	4530	4292	776	592	714	700	707	697	3933	1250	1544			29786.7	861.333	31080.3	722.333	4325	694	701.333	2242.33		2974	28925.3	30219	-139	3463.67	-167.333	-160	1381
3044.9	30226	30714	28408	863	872	856	33201	32977	30056	623	930	615	4197	4601	4366	801	593	705	697	702	697	3906	1242	1528			29782.7	863.667	32078	722.667	4388	699.667	698.667	2225.33		3044.9	28919	31214.3	-141	3524.33	-164	-165	1361.67
3115.7	29942	30711	28436	863	870	854	34683	29782	30292	633	934	613	4284	4684	4442	778	576	713	699	702	696	3956	1234	1532			29696.3	862.333	31585.7	726.667	4470	689	699	2240.67		3115.7	28834	30723.3	-135.667	3607.67	-173.333	-163.333	1378.33
3186.5	30174	30977	28496	858	867	850	34715	29808	35655	629	947	620	4320	4755	4510	799	574	720	703	707	700	3965	1234	1546			29882.3	858.333	33392.7	732	4528.33	697.667	703.333	2248.33		3186.5	29024	32534.3	-126.333	3670	-160.667	-155	1390
3257.3	30467	31575	28722	854	865	841	33140	32842	30157	635	783	617	4353	4804	4533	822	588	720	712	718	705	3744	1249	1558			30254.7	853.333	32046.3	678.333	4563.33	710	711.667	2183.67		3257.3	29401.3	31193	-175	3710	-143.333	-141.667	1330.33
3328.2	31051	32140	29247	844	854	835	34298	29297	30062	629	780	613	4376	4822	4554	809	579	731	714	720	714	4086	1270	1584			30812.7	844.333	31219	674	4584	706.333	716	2313.33		3328.2	29968.3	30374.7	-170.333	3739.67	-138	-128.333	1469
3399	31783	32794	29878	839	852	830	34179	29344	29894	620	763	599	4334	4758	4526	795	576	718	711	713	709	3827	1285	1613			31485	840.333	31139	660.667	4539.33	696.333	711	2241.67		3399	30644.7	30298.7	-179.667	3699	-144	-129.333	1401.33
3469.8	32593	33582	30679	843	855	831	34544	30121	30147	610	762	589	4317	4768	4517	804	579	713	702	713	703	3860	1276	1618			32284.7	843	31604	653.667	4534	698.667	706	2251.33		3469.8	31441.7	30761	-189.333	3691	-144.333	-137	1408.33
3540.6	33335	34208	31546	855	869	852	34126	33662	34027	617	919	600	4406	4830	4565	789	567	705	699	700	693	4075	1260	1595			33029.7	858.667	33938.3	712	4600.33	687	697.333	2310		3540.6	32171	33079.7	-146.667	3741.67	-171.667	-161.333	1451.33

## Sheet: PLA1 - TilA TslA
Time [s]	A10	A11	A12	B10	B11	B12	C10	C11	C12	D10	D11	D12	E10	E11	E12	F10	F11	F12	G10	G11	G12		neg	02:01:00	01:01:00	0.5:1	0.2:1	0.1:1	406:BSA	BSA		Time [s]	02:01:00	01:01:00	0.5:1	0.2:1	0.1:1	406:BSA	BSA
0	1210	1423	981	1343	1213	699	2026	4001	1914	5269	7931	4418	10576	7504	8839	20734	16828	26349	3681	2061	3474		874.333	1204.67	1085	2647	5872.67	8973	21303.7	3072		0	330.333	210.667	1772.67	4998.33	8098.67	20429.3	2197.67
70.8	1215	1388	960	1551	1338	679	2526	5101	2772	6652	10529	5230	11741	9812	11004	21766	17561	22609	3620	2008	3448		840.333	1187.67	1189.33	3466.33	7470.33	10852.3	20645.3	3025.33		70.8	347.333	349	2626	6630	10012	19805	2185
141.6	1136	1433	882	1672	1143	726	2883	6770	3352	7400	12692	5790	14155	10862	11577	22541	17842	29061	3620	2020	3546		813.667	1150.33	1180.33	4335	8627.33	12198	23148	3062		141.6	336.667	366.667	3521.33	7813.67	11384.3	22334.3	2248.33
212.3	1181	1598	922	1767	1565	790	3186	8046	3430	7960	13789	6517	14955	10790	12202	22645	14544	22653	3655	2022	3524		800.667	1233.67	1374	4887.33	9422	12649	19947.3	3067		212.3	433	573.333	4086.67	8621.33	11848.3	19146.7	2266.33
283.1	1245	1044	964	1932	1336	865	3520	7125	3826	8551	14972	7089	17269	11655	13016	22664	14749	29463	3581	2022	3483		814.333	1084.33	1377.67	4823.67	10204	13980	22292	3028.67		283.1	270	563.333	4009.33	9389.67	13165.7	21477.7	2214.33
353.9	1286	1721	999	2054	1489	949	3391	9797	4212	9029	15904	7660	18071	12286	12317	25397	14973	29902	3497	1938	3437		815	1335.33	1497.33	5800	10864.3	14224.7	23424	2957.33		353.9	520.333	682.333	4985	10049.3	13409.7	22609	2142.33
424.7	1310	1716	1017	2142	1547	1116	3747	8322	4596	15073	16819	7860	19147	13146	13181	25842	15392	30526	3493	1962	3430		815	1347.67	1601.67	5555	13250.7	15158	23920	2961.67		424.7	532.667	786.667	4740	12435.7	14343	23105	2146.67
495.4	1325	1401	1023	1975	1566	1025	3865	10309	4138	15577	18123	8399	20035	13907	13884	26409	15660	25323	3549	2028	3508		801.333	1249.67	1522	6104	14033	15942	22464	3028.33		495.4	448.333	720.667	5302.67	13231.7	15140.7	21662.7	2227
566.2	1350	1599	1049	2254	1630	1336	4485	8958	4882	13140	17774	8478	20510	15576	15420	26540	15952	25383	3638	2039	3567		792	1332.67	1740	6108.33	13130.7	17168.7	22625	3081.33		566.2	540.667	948	5316.33	12338.7	16376.7	21833	2289.33
637.1	1397	1780	1084	2369	1776	1123	4043	11624	5026	14739	18169	8834	17378	16503	13921	26117	15441	30981	3602	2021	3588		800.333	1420.33	1756	6897.67	13914	15934	24179.7	3070.33		637.1	620	955.667	6097.33	13113.7	15133.7	23379.3	2270
707.8	1445	1816	1117	2479	1856	1178	4824	11418	5768	16427	19656	9661	21275	15588	15029	26010	15745	31058	3577	2222	3499		812.667	1459.33	1837.67	7336.67	15248	17297.3	24271	3099.33		707.8	646.667	1025	6524	14435.3	16484.7	23458.3	2286.67
778.5	1454	1835	1133	2490	1897	1209	4394	11841	4876	17069	20345	9549	18652	17658	14839	26305	15948	31698	3606	1997	3543		822	1474	1865.33	7037	15654.3	17049.7	24650.3	3048.67		778.5	652	1043.33	6215	14832.3	16227.7	23828.3	2226.67
849.4	1454	1690	1129	2474	1813	1220	5149	12067	4864	17679	20297	9830	21183	17597	17027	26742	16427	32008	3596	2022	3605		811	1424.33	1835.67	7360	15935.3	18602.3	25059	3074.33		849.4	613.333	1024.67	6549	15124.3	17791.3	24248	2263.33
920.2	1460	1691	1139	2550	1834	1238	4621	12013	5610	17745	20917	9298	20799	17197	16372	26798	16455	32296	3751	2303	3657		810.333	1430	1874	7414.67	15986.7	18122.7	25183	3237		920.2	619.667	1063.67	6604.33	15176.3	17312.3	24372.7	2426.67
991	1503	1742	1178	2605	1904	1290	4703	13218	5064	18167	21265	9983	22613	17417	16583	26478	16144	31988	3753	2081	3679		819	1474.33	1933	7661.67	16471.7	18871	24870	3171		991	655.333	1114	6842.67	15652.7	18052	24051	2352
1061.9	1509	1775	1201	2133	1961	1319	4849	12572	5860	15717	21399	10752	21560	17645	16675	26258	16034	31497	3585	2076	3623		831.667	1495	1804.33	7760.33	15956	18626.7	24596.3	3094.67		1061.9	663.333	972.667	6928.67	15124.3	17795	23764.7	2263
1132.7	1523	1786	1217	2779	2017	1347	5039	11348	5374	16528	22213	10061	25916	19143	18064	26433	16173	31947	3586	2032	3612		843	1508.67	2047.67	7253.67	16267.3	21041	24851	3076.67		1132.7	665.667	1204.67	6410.67	15424.3	20198	24008	2233.67
1203.5	1520	1776	1211	2783	2116	1347	5073	11622	5391	17032	21791	10858	24551	20011	18747	26839	16544	32478	3702	2031	3591		843	1502.33	2082	7362	16560.3	21103	25287	3108		1203.5	659.333	1239	6519	15717.3	20260	24444	2265
1274.3	1517	1745	1206	2665	2114	1527	5411	13508	6006	20603	23425	11555	25375	18929	17414	27115	16662	32991	3653	2066	3662		833.667	1489.33	2102	8308.33	18527.7	20572.7	25589.3	3127		1274.3	655.667	1268.33	7474.67	17694	19739	24755.7	2293.33
1345.2	1523	968	1212	2246	2033	1358	5106	13370	6226	20851	23695	12974	28308	21261	18786	27360	16915	33116	3685	2273	3729		827.333	1234.33	1879	8234	19173.3	22785	25797	3229		1345.2	407	1051.67	7406.67	18346	21957.7	24969.7	2401.67
1416	1555	1958	1231	2863	2064	1571	5858	11924	5531	21089	24157	10763	28647	19720	19961	27189	16799	33053	3716	2121	3755		829.667	1581.33	2166	7771	18669.7	22776	25680.3	3197.33		1416	751.667	1336.33	6941.33	17840	21946.3	24850.7	2367.67
1486.8	1573	1819	1249	2357	2096	1422	5229	14899	6320	21727	24881	13447	28964	22028	18904	26965	16593	32462	3692	2297	3800		836.667	1547	1958.33	8816	20018.3	23298.7	25340	3263		1486.8	710.333	1121.67	7979.33	19181.7	22462	24503.3	2426.33
1557.6	1589	1025	1265	2959	2040	1442	5337	14007	5721	22249	25737	11982	29431	20673	20330	26696	16498	32559	3625	2111	3715		848.667	1293	2147	8355	19989.3	23478	25251	3150.33		1557.6	444.333	1298.33	7506.33	19140.7	22629.3	24402.3	2301.67
1628.6	1670	1880	1280	2785	2159	1471	5507	14485	6944	23287	26842	11876	26253	24107	19769	26939	16557	32756	3774	2060	3673		853	1610	2138.33	8978.67	20668.3	23376.3	25417.3	3169		1628.6	757	1285.33	8125.67	19815.3	22523.3	24564.3	2316
1699.3	1650	2031	1269	2435	2083	1469	5665	14724	5953	24169	27922	13539	27249	24288	21557	27156	16917	33152	3635	2092	3716		859.667	1650	1995.67	8780.67	21876.7	24364.7	25741.7	3147.67		1699.3	790.333	1136	7921	21017	23505	24882	2288
1770.1	1643	1820	1262	3001	2156	1463	6341	14872	6114	21527	28911	13443	29917	24142	21283	27575	17004	33635	3686	2272	3733		849.333	1575	2206.67	9109	21293.7	25114	26071.3	3230.33		1770.1	725.667	1357.33	8259.67	20444.3	24264.7	25222	2381
1840.9	1640	2033	1258	2844	2156	1459	6352	14894	6582	25568	29435	14400	28982	24090	21706	27761	17130	33888	3815	2289	3701		838.667	1643.67	2153	9276	23134.3	24926	26259.7	3268.33		1840.9	805	1314.33	8437.33	22295.7	24087.3	25421	2429.67
1911.8	1651	1842	1259	2878	2168	1470	6450	13191	6116	26384	28758	14989	29650	27162	23328	27945	17259	34251	3868	2129	3832		838.667	1584	2172	8585.67	23377	26713.3	26485	3276.33		1911.8	745.333	1333.33	7747	22538.3	25874.7	25646.3	2437.67
1982.6	1674	2057	1277	3066	2308	1498	5694	15069	6139	23006	30743	14467	34531	27565	22666	27853	17230	27722	3782	2131	3816		836	1669.33	2290.67	8967.33	22738.7	28254	24268.3	3243		1982.6	833.333	1454.67	8131.33	21902.7	27418	23432.3	2407
2053.4	1689	1069	1280	2518	2223	1511	5837	16433	5919	27429	30372	15656	30386	27866	22684	27793	16896	33738	3913	2335	3822		836.333	1346	2084	9396.33	24485.7	26978.7	26142.3	3356.67		2053.4	509.667	1247.67	8560	23649.3	26142.3	25306	2520.33
2124.2	1714	1882	1308	2976	2363	1531	6508	15394	6307	24064	32338	14504	30947	28681	22342	27527	17062	33616	3773	2320	3823		845	1634.67	2290	9403	23635.3	27323.3	26068.3	3305.33		2124.2	789.667	1445	8558	22790.3	26478.3	25223.3	2460.33
2195	1717	2133	1315	3010	2285	1543	5895	13776	6418	28585	32178	17272	33169	29074	22574	27310	17052	33347	3945	2299	3778		851	1721.67	2279.33	8696.33	26011.7	28272.3	25903	3340.67		2195	870.667	1428.33	7845.33	25160.7	27421.3	25052	2489.67
2265.9	1730	2149	1322	2619	2311	1581	6742	14024	6508	25799	34381	17159	31802	29545	22723	27417	16798	29537	3840	2128	3793		858.667	1733.67	2170.33	9091.33	25779.7	28023.3	24584	3253.67		2265.9	875	1311.67	8232.67	24921	27164.7	23725.3	2395
2336.7	1691	1824	1327	3068	2375	1583	6084	16140	6606	31049	36546	16751	34347	30175	23327	27396	16859	33528	3690	2130	3693		860	1614	2342	9610	28115.3	29283	25927.7	3171		2336.7	754	1482	8750	27255.3	28423	25067.7	2311
2407.5	1738	1823	1330	3243	2442	1585	6246	17704	6737	31659	35037	20072	38019	31282	24008	27481	16887	33641	3849	2140	3751		865	1630.33	2423.33	10229	28922.7	31103	26003	3246.67		2407.5	765.333	1558.33	9364	28057.7	30238	25138	2381.67
2478.3	1726	1796	1325	3262	2364	1584	7139	16641	6898	32460	37987	31364	38222	32151	24525	27757	17165	33945	3684	2262	3746		869	1615.67	2403.33	10226	33937	31632.7	26289	3230.67		2478.3	746.667	1534.33	9357	33068	30763.7	25420	2361.67
2549.1	1633	1798	1316	3226	2328	1572	6485	14813	7936	33209	36517	31795	34844	32759	25235	28303	17476	34488	3894	2304	3790		860.667	1582.33	2375.33	9744.67	33840.3	30946	26755.7	3329.33		2549.1	721.667	1514.67	8884	32979.7	30085.3	25895	2468.67
2620	1709	2161	1311	3238	2337	1599	6401	14876	7784	29097	39394	33280	37894	34664	26681	28297	17553	34743	3762	2312	3774		853.667	1727	2391.33	9687	33923.7	33079.7	26864.3	3282.67		2620	873.333	1537.67	8833.33	33070	32226	26010.7	2429
2690.8	1710	1796	1311	3223	2342	1570	7174	16928	7158	34454	38513	37235	38629	31404	27181	28545	17640	34842	4023	2324	3821		847.333	1605.67	2378.33	10420	36734	32404.7	27009	3389.33		2690.8	758.333	1531	9572.67	35886.7	31557.3	26161.7	2542
2761.6	1638	1155	1314	3255	2321	1599	6443	16917	6982	29690	38677	31529	38866	32728	27345	28350	17473	34698	3817	2376	3879		843.333	1369	2391.67	10114	33298.7	32979.7	26840.3	3357.33		2761.6	525.667	1548.33	9270.67	32455.3	32136.3	25997	2514
2832.4	1752	1922	1333	3306	2289	1642	6355	17065	7765	34594	40012	34262	38713	34503	27409	27990	17320	34269	4081	2354	3813		847.333	1669	2412.33	10395	36289.3	33541.7	26526.3	3416		2832.4	821.667	1565	9547.67	35442	32694.3	25679	2568.67
2903.2	1671	2225	1351	3052	2411	1628	6562	17210	7165	35724	40120	32969	36925	34856	27565	27891	17177	34086	4011	2322	3823		858.333	1749	2363.67	10312.3	36271	33115.3	26384.7	3385.33		2903.2	890.667	1505.33	9454	35412.7	32257	25526.3	2527
2974	1732	2282	1356	3221	2493	1723	6588	17470	8033	31270	40373	31004	41620	36267	27955	27888	17248	34145	3731	2310	3779		861.333	1790	2479	10697	34215.7	35280.7	26427	3273.33		2974	928.667	1617.67	9835.67	33354.3	34419.3	25565.7	2412
3044.9	1776	1871	1358	3233	2377	1659	7697	17698	8518	36814	41099	32617	40201	32570	29200	27875	17306	34181	3725	2144	3769		863.667	1668.33	2423	11304.3	36843.3	33990.3	26454	3212.67		3044.9	804.667	1559.33	10440.7	35979.7	33126.7	25590.3	2349
3115.7	1716	2224	1350	2788	2445	1837	7707	19602	7456	32516	42043	32499	40797	34478	27821	28240	17338	34618	3982	2277	3745		862.333	1763.33	2356.67	11588.3	35686	34365.3	26732	3334.67		3115.7	901	1494.33	10726	34823.7	33503	25869.7	2472.33
3186.5	1696	1204	1338	3201	2512	1678	6871	18391	7640	32917	42722	33650	39125	35063	28177	28406	17675	34886	4007	2148	3747		858.333	1412.67	2463.67	10967.3	36429.7	34121.7	26989	3300.67		3186.5	554.333	1605.33	10109	35571.3	33263.3	26130.7	2442.33
3257.3	1647	1946	1326	3000	2233	2012	6929	19908	9386	44087	42980	28001	44376	38772	29823	28580	17564	35040	3757	2177	3792		853.333	1639.67	2415	12074.3	38356	37657	27061.3	3242		3257.3	786.333	1561.67	11221	37502.7	36803.7	26208	2388.67
3328.2	1748	2136	1327	2776	2429	2052	6910	18382	8967	43662	38999	31707	45060	36019	30354	28923	17789	35344	3991	2208	3830		844.333	1737	2419	11419.7	38122.7	37144.3	27352	3343		3328.2	892.667	1574.67	10575.3	37278.3	36300	26507.7	2498.67
3399	1758	2243	1333	3081	2332	1772	6852	18285	7567	43710	42605	28884	42321	36611	31144	28547	17783	34904	3813	2361	3841		840.333	1778	2395	10901.3	38399.7	36692	27078	3338.33		3399	937.667	1554.67	10061	37559.3	35851.7	26237.7	2498
3469.8	1783	2294	1353	3250	2542	1921	7771	16053	7824	43635	42187	29175	40057	34482	30343	28274	17522	34660	4096	2344	3818		843	1810	2571	10549.3	38332.3	34960.7	26818.7	3419.33		3469.8	967	1728	9706.33	37489.3	34117.7	25975.7	2576.33
3540.6	1773	2326	1373	3181	2510	1721	7926	18904	9256	44848	43490	29863	42853	36094	35167	28061	17293	34463	3743	2163	3773		858.667	1824	2470.67	12028.7	39400.3	38038	26605.7	3226.33		3540.6	965.333	1612	11170	38541.7	37179.3	25747	2367.67
