# Supplementary material for: A type VII-secreted lipase toxin with reverse domain arrangement
Source: Nat Commun. 2023 Dec 19;14:8438. doi: 10.1038/s41467-023-44221-y (PMC10730906; doi:10.1038/s41467-023-44221-y)
Supplement: Supplementary file 6 — Source Data [file 41467_2023_44221_MOESM6_ESM.zip › Lipase assay/Lipase PED6 activity assay-Point Mutants.xlsx]

## Sheet: Pe6 - Point mutants
Application: Tecan i-control				Tecan i-control , 2.0.10.0
Device: infinite 200Pro				Serial number: 1806009575				Serial number of connected stacker:
Firmware: V_5.31_04/18_InfiniteRX (Mar 28 2018/16.41.26)				MAI, V_5.31_04/18_InfiniteRX (Mar 28 2018/16.41.26)
Date:	2023-05-06
Time:	18:54:48
System				FMS-CAMB-18044
User				CAMPUS\b9044871
Plate				Greiner 96 Flat Bottom Transparent Polystyrene Cat. No.: 655160/655162/655180/655182/655185/655970 [GRE96ft_CellCulture.pdfx]
Plate-ID (Stacker)
Wait (Plate)				On	Target Temperature: 30 °C
List of actions in this measurement script:
Kinetic
Shaking (Orbital) Duration:				10	s
Shaking (Orbital) Amplitude:				1	mm
Fluorescence
Label: Label1
Kinetic Measurement
Kinetic duration				01:00:00
Interval Time				00:00:30
Mode				Fluorescence Top Reading
Excitation Wavelength				470	nm
Emission Wavelength				515	nm
Excitation Bandwidth				9	nm
Emission Bandwidth				20	nm
Gain				70	Manual
Number of Flashes				21
Integration Time				20	µs
Lag Time				0	µs
Settle Time				0	ms
Z-Position (Manual)				20000	µm
Part of Plate				A10-C12; E10-G12; D1-H3
Start Time:	05/06/2023 18:54:56
Warning:	Unable to meet given kinetic interval time for cycle:
	2, 3, 4, 5, 6, 7, 8, 9, 10, 11, 12, 13, 14, 15, 16, 17, 18, 19, 20, 21, 22, 23, 24, 25, 26, 27, 28, 29
	30, 31, 32, 33, 34, 35, 36, 37, 38, 39, 40, 41, 42, 43, 44, 45, 46, 47, 48, 49, 50, 51, 52, 53, 54, 55
	56, 57, 58, 59, 60, 61, 62, 63, 64, 65, 66, 67, 68, 69, 70, 71, 72, 73, 74, 75, 76, 77, 78, 79, 80, 81
	82, 83, 84, 85, 86, 87, 88, 89, 90, 91, 92, 93, 94, 95, 96, 97, 98, 99, 100, 101, 102, 103, 104, 105, 106
Cycle Nr.	1	2	3	4	5	6	7	8	9	10	11	12	13	14	15	16	17	18	19	20	21	22	23	24	25	26	27	28	29	30	31	32	33	34	35	36	37	38	39	40	41	42	43	44	45	46	47	48	49
Time [s]	0	34.2	68.3	102.7	136.8	171	205.2	239.3	273.5	307.7	341.9	376.2	410.4	444.6	478.9	513.1	547.3	581.5	615.8	650	684.2	718.5	752.7	786.9	821.2	855.4	889.7	923.9	958.1	992.3	1026.6	1060.9	1095.1	1129.4	1163.7	1198	1232.4	1266.6	1300.8	1335.2	1369.6	1403.8	1438	1472.4	1506.6	1541.1	1575.3	1609.5	1643.7
Temp. [°C]	29.9	30.6	30.8	30.8	30.6	30.4	30.3	30.1	30	29.8	30.6	30.8	30.8	30.6	30.5	30.3	30.2	30	29.9	29.9	30.7	30.8	30.8	30.6	30.5	30.4	30.2	30.1	30	29.9	29.8	30.6	30.9	30.9	30.8	30.6	30.5	30.4	30.3	30.1	30.1	30	29.9	29.9	30	30.8	30.9	30.9	30.8
A10	2043	2473	2837	3008	3178	3397	3441	3508	3722	3719	3755	3924	3961	3961	4123	4192	4177	4303	4439	4416	4484	4653	4619	4667	4871	4858	4836	5060	5072	5052	5233	5260	5220	5415	5441	5396	5569	5601	5551	5745	5824	5744	5885	6016	5907	6058	6166	6090	6206
A11	2258	2632	3015	3184	3350	3575	3625	3687	3856	3882	3918	4087	4116	4091	4265	4301	4278	4397	4515	4495	4580	4743	4700	4747	4942	4911	4913	5112	5127	5096	5282	5296	5257	5446	5468	5415	5613	5623	5570	5758	5819	5769	5891	6006	5926	6062	6177	6071	6216
A12	2036	2422	2811	2968	3136	3339	3363	3438	3600	3621	3645	3832	3843	3838	3987	4043	4030	4148	4274	4242	4333	4477	4458	4515	4676	4640	4672	4869	4868	4838	5037	5031	5016	5206	5207	5172	5381	5396	5349	5530	5564	5528	5681	5773	5703	5848	5937	5860	5967
B10	794	784	788	745	738	739	706	697	707	688	687	698	693	680	703	696	683	703	701	690	698	705	691	702	716	696	696	713	700	698	713	704	692	718	706	698	712	708	695	713	709	697	706	709	694	708	707	696	705
B11	803	790	791	751	738	733	702	696	708	685	683	703	691	684	706	701	688	703	711	693	703	711	698	705	715	704	702	722	706	697	717	713	699	718	710	699	716	712	700	721	712	702	711	714	698	709	713	702	714
B12	820	803	805	768	746	754	719	709	716	709	694	710	700	695	709	714	698	708	723	708	707	738	713	719	733	714	714	736	721	711	751	721	709	732	721	706	734	726	711	729	729	718	723	727	712	721	736	708	738
C10	33775	32884	33631	33182	33628	34448	33873	34218	34947	34177	34322	35040	34381	34015	35104	34807	34166	34919	34904	34240	34589	35060	34258	34710	35187	34502	34376	35146	34484	34383	35133	34736	34074	35026	34559	34033	35095	34753	34223	35005	34807	34228	34869	34718	34112	34719	34740	34017	34696
C11	32712	32854	33947	33540	34074	34890	34182	34640	35378	34525	34578	35522	34814	34614	35428	35214	34644	35347	35271	34709	35046	35448	34637	35137	35616	34806	34765	35666	34954	34747	35650	35138	34635	35704	34911	34521	35575	35047	34690	35491	35057	34621	35238	35155	34545	35303	35213	34438	35088
C12	35412	34493	34957	34287	34873	35775	35008	35630	36166	35329	35648	36482	35710	35552	36387	36241	35641	36373	36254	35723	36176	36411	35689	36214	36684	35906	35857	36764	35898	35798	36631	36049	35658	36590	35998	35508	36618	36041	35657	36583	36228	35614	36480	36290	35617	36344	36237	35403	36216
D1	799	757	732	695	721	714	710	727	732	721	738	744	731	735	755	736	728	748	740	725	745	741	722	742	741	724	738	742	724	729	736	717	727	740	718	721	734	717	711	734	713	711	725	716	708	729	710	704	724
D2	787	733	738	722	750	748	735	747	745	733	740	738	723	726	739	723	717	737	720	712	726	723	708	720	717	705	714	717	695	703	717	697	697	711	690	692	707	689	690	703	689	682	701	685	674	695	677	673	693
D3	744	732	731	715	742	739	732	751	742	732	745	748	723	729	739	726	717	735	729	710	726	717	703	724	715	699	711	712	697	702	713	695	704	706	690	694	702	683	684	700	685	678	696	685	673	689	675	669	684
E1	4288	4598	4789	4978	5356	5510	5644	5968	6109	6190	6484	6650	6682	6916	7193	7225	7366	7737	7768	7807	8199	8268	8315	8727	8790	8832	9199	9382	9355	9713	9951	9869	10219	10501	10449	10753	11100	10964	11229	11623	11596	11787	12166	12191	12286	12799	12747	12828	13398
E2	4179	4514	4713	4874	5328	5477	5587	5921	6059	6101	6447	6570	6654	6843	7123	7143	7274	7648	7710	7768	8097	8197	8246	8596	8739	8695	9064	9273	9247	9551	9834	9769	10105	10357	10294	10630	10938	10847	11099	11517	11495	11601	12112	12044	12114	12671	12611	12753	13214
E3	4254	4537	4751	4978	5295	5492	5580	5926	6068	6125	6426	6624	6651	6836	7177	7133	7315	7642	7693	7765	8109	8184	8199	8582	8691	8715	9091	9258	9206	9546	9824	9765	10004	10334	10306	10549	10865	10864	11078	11504	11418	11548	12076	11975	12068	12622	12521	12686	13161
E10	1570	1662	1727	1751	1804	1890	1878	1936	1991	1982	2026	2096	2080	2068	2155	2144	2134	2178	2199	2192	2244	2274	2258	2293	2363	2341	2346	2401	2359	2397	2457	2426	2427	2522	2484	2483	2571	2558	2510	2620	2597	2579	2668	2665	2635	2725	2745	2700	2775
E11	1534	1539	1580	1592	1662	1739	1754	1816	1877	1869	1913	1970	1963	1975	2055	2053	2038	2104	2114	2098	2157	2175	2171	2202	2248	2218	2254	2313	2285	2289	2366	2336	2341	2414	2397	2387	2474	2444	2421	2524	2500	2469	2553	2564	2537	2589	2606	2578	2671
E12	1624	1671	1750	1769	1867	1947	1977	2048	2125	2100	2158	2219	2227	2220	2303	2305	2278	2363	2376	2351	2409	2438	2412	2464	2520	2491	2510	2579	2542	2553	2629	2597	2596	2675	2671	2656	2749	2717	2694	2794	2779	2748	2850	2845	2828	2896	2895	2864	2954
F1	535	551	554	535	557	542	532	549	547	536	547	542	534	542	542	529	529	544	526	524	538	524	512	524	518	505	520	514	501	511	514	496	499	503	487	492	494	480	483	494	475	474	483	471	468	475	468	457	470
F2	587	584	564	553	569	556	558	564	559	551	560	560	548	556	560	546	542	554	540	535	547	540	530	542	535	527	532	534	516	530	527	510	521	521	502	510	515	497	503	512	489	491	501	490	485	495	483	480	493
F3	590	599	582	570	586	573	562	585	573	561	575	569	552	561	574	552	550	569	556	545	560	550	542	556	543	532	548	540	527	533	533	522	528	531	516	523	522	504	510	519	501	501	515	492	494	504	493	492	499
F10	856	848	829	778	780	763	739	758	769	755	762	772	765	759	783	778	764	785	776	764	780	781	770	779	784	771	775	785	771	772	792	774	775	793	774	776	787	779	768	790	774	765	791	779	770	791	778	768	788
F11	867	863	841	798	793	779	754	771	773	749	759	784	760	766	782	768	770	785	777	763	781	783	775	800	780	768	780	787	774	770	791	774	780	792	773	772	795	778	779	791	779	765	788	783	777	790	777	769	804
F12	861	850	838	789	790	776	753	758	777	753	757	776	768	760	790	779	771	783	784	772	777	784	768	785	792	778	779	790	777	777	791	775	773	795	775	776	796	778	774	802	782	777	793	785	771	792	788	769	793
G1	3399	3829	4018	4191	4493	4569	4662	4918	4984	5013	5252	5316	5301	5488	5626	5577	5674	5880	5853	5847	6069	6037	6048	6264	6215	6175	6421	6406	6356	6518	6581	6494	6687	6713	6632	6782	6859	6770	6913	7029	6913	7015	7195	7070	7183	7337	7241	7295	7507
G2	3297	3708	3888	4051	4349	4440	4523	4781	4832	4831	5112	5147	5151	5311	5424	5404	5503	5703	5669	5673	5909	5854	5856	6084	6059	5999	6251	6246	6158	6326	6388	6308	6455	6516	6448	6571	6673	6586	6730	6842	6710	6805	7010	6877	6951	7146	6996	7045	7294
G3	3558	3979	4157	4319	4602	4698	4805	5120	5146	5148	5423	5522	5467	5676	5788	5753	5877	6075	6022	6064	6323	6284	6263	6530	6441	6454	6649	6670	6545	6771	6798	6762	6891	6971	6882	7010	7128	7049	7193	7305	7201	7242	7496	7333	7386	7656	7438	7519	7741
G10	6104	6723	7321	7726	8434	8900	9172	9834	10337	10537	11002	11488	11592	12019	12646	12721	12841	13509	13646	13696	14284	14500	14409	14997	15255	15169	15581	16014	15834	16138	16678	16498	16594	17325	17021	17183	17806	17611	17776	18357	18188	18127	18889	18677	18569	19283	19148	18923	19705
G11	6203	6907	7553	7983	8722	9220	9546	10224	10736	10940	11450	11985	12082	12517	13186	13276	13419	14114	14231	14293	14895	15107	15084	15699	15949	15854	16284	16718	16530	16906	17425	17285	17503	18099	17796	18109	18709	18462	18629	19261	19062	18997	19791	19631	19482	20215	20105	19932	20676
G12	6176	6976	7629	8154	8893	9438	9766	10478	10923	11214	11794	12281	12424	12861	13499	13635	13806	14509	14633	14705	15347	15571	15540	16169	16455	16292	16780	17237	17080	17458	17963	17835	18092	18670	18460	18664	19333	19069	19237	19885	19689	19702	20414	20225	20177	20958	20788	20631	21464
H1	556	570	556	553	570	556	547	562	554	541	555	552	543	546	543	535	541	546	537	530	540	530	525	533	523	521	530	522	510	521	517	501	511	506	495	503	503	492	494	495	487	489	495	478	482	496	473	479	482
H2	623	628	615	605	623	609	603	615	608	594	608	605	596	600	602	591	592	600	589	586	595	584	578	597	585	568	586	577	564	574	572	561	570	566	552	560	557	544	553	553	541	543	550	538	534	539	529	535	536
H3	600	610	588	586	597	583	582	598	589	573	591	589	567	581	581	570	574	584	568	565	575	564	561	572	558	552	563	555	541	556	556	535	545	539	530	536	538	517	532	532	517	521	527	511	511	520	505	509	513
End Time:	05/06/2023 19:55:27
[truncated: 57 more columns]
