# Supplementary material for: A type VII-secreted lipase toxin with reverse domain arrangement
Source: Nat Commun. 2023 Dec 19;14:8438. doi: 10.1038/s41467-023-44221-y (PMC10730906; doi:10.1038/s41467-023-44221-y)
Supplement: Supplementary file 6 — Source Data [file 41467_2023_44221_MOESM6_ESM.zip › Lipase assay/TslA TilA PED6 buffer.csv]

Time /min	TslA (5 μM)	TslA (5 μM)	TslA (5 μM)	TilA (5 μM)	TilA (5 μM)	TilA (5 μM)	5:10	5:10	5:10	5:5	5:5	5:5	5:2.5	5:2.5	5:2.5	5:1	5:1	5:1	5:0.5	5:0.5	5:0.5	5:0.5	5:0.5	5:0.5
0.000000	4580.333	4764.333	5057.333	33.333330	43.333330	44.333330	14.33333	110.33330	72.33333	2532.333	2511.333	3754.333	4789.333	5214.333	4522.333	5463.333	6996.333	5603.333	4879.333	7189.333	5239.333
0.700000	4758.667	4984.667	5229.667	70.666670	70.666670	50.666670	69.66667	164.66670	136.66670	3031.667	2963.667	4288.667	5020.667	5355.667	4755.667	5682.667	7463.667	5823.667	5012.667	7333.667	5233.667
1.401667	4730.667	5013.667	5222.667	90.666670	89.666670	64.666670	140.66670	236.66670	207.66670	3277.667	3323.667	4616.667	5114.667	5294.667	4785.667	5677.667	7400.667	5727.667	4880.667	7181.667	5188.667
2.105000	4940.667	5258.667	5521.667	107.666700	98.666670	83.666670	129.66670	228.66670	201.66670	3334.667	3463.667	4624.667	5136.667	5297.667	4842.667	5806.667	7575.667	5833.667	5107.667	7227.667	5486.667
2.805000	5127.000	5424.000	5634.000	74.000000	59.000000	42.000000	155.00000	266.00000	230.00000	3586.000	3770.000	4989.000	5454.000	5598.000	5132.000	6080.000	7976.000	6130.000	5181.000	7564.000	5571.000
3.506667	5270.333	5576.333	5830.333	97.333330	97.333330	78.333330	157.33330	271.33330	238.33330	3647.333	3812.333	5011.333	5337.333	5498.333	5071.333	5606.333	7911.333	6114.333	5388.333	7877.333	5774.333
4.206667	5269.333	5561.333	5821.333	90.333330	77.333330	62.333330	209.33330	334.33330	293.33330	3885.333	4095.333	5297.333	5528.333	5633.333	5173.333	6177.333	8073.333	6287.333	5299.333	7425.333	5715.333
4.910000	5509.000	5849.000	6081.000	93.000000	82.000000	65.000000	196.00000	331.00000	287.00000	3887.000	4103.000	5296.000	5529.000	5633.000	5256.000	6321.000	8286.000	6374.000	5591.000	8173.000	6045.000
5.610000	5548.667	5896.667	6119.667	79.666670	69.666670	45.666670	255.66670	397.66670	356.66670	4144.667	4333.667	5580.667	5720.667	5838.667	5391.667	6446.667	8497.667	6526.667	5523.667	8068.667	5980.667
6.311667	5789.667	6102.667	6385.667	87.666670	80.666670	61.666670	267.66670	401.66670	361.66670	4122.667	4295.667	5527.667	5702.667	5863.667	5401.667	6031.667	8588.667	6577.667	5796.667	8515.667	6346.667
7.013333	5847.333	6198.333	6435.333	61.333330	54.333330	39.333330	315.33330	476.33330	456.33330	4354.333	4545.333	5827.333	5907.333	6046.333	5569.333	6748.333	8862.333	6822.333	5821.333	8485.333	6303.333
7.716667	6030.667	6380.667	6630.667	91.666670	68.666670	57.666670	328.66670	485.66670	477.66670	4307.667	4456.667	5733.667	5900.667	6056.667	5585.667	6783.667	8944.667	6855.667	6042.667	8812.667	6565.667
8.418333	6130.333	6480.333	6740.333	68.333330	47.333330	31.333330	391.33330	554.33330	573.33330	4468.333	4694.333	5953.333	6107.333	6213.333	5774.333	7047.333	9225.333	7127.333	6036.333	8424.333	6621.333
9.118333	6260.667	6655.667	6953.667	79.666670	60.666670	44.666670	398.66670	561.66670	588.66670	4468.667	4619.667	5863.667	6095.667	6229.667	5760.667	7105.667	9321.667	7156.667	6234.667	8773.667	6894.667
9.818333	6462.667	6840.667	7096.667	57.666670	43.666670	23.666670	475.66670	647.66670	667.66670	4596.667	4827.667	6130.667	6349.667	6476.667	5988.667	6693.667	9641.667	7455.667	6374.667	8828.667	6960.667
10.521670	6542.667	6945.667	7213.667	76.666670	57.666670	39.666670	500.66670	653.66670	689.66670	4484.667	4757.667	6023.667	6327.667	6450.667	5976.667	7366.667	9666.667	7454.667	6517.667	9574.667	7169.667
11.221670	6712.333	7146.333	7428.333	57.333330	39.333330	18.333330	539.33330	719.33330	762.33330	4835.333	4957.333	6268.333	6576.333	6744.333	6217.333	7692.333	8973.333	7670.333	6526.333	9651.333	7234.333
11.923330	6814.333	7190.333	7501.333	71.333330	56.333330	36.333330	552.33330	735.33330	777.33330	4612.333	4884.333	6109.333	6527.333	6703.333	6207.333	6993.333	10004.330	7713.333	6746.333	9401.333	7417.333
12.623330	7061.333	7480.333	7774.333	57.333330	39.333330	15.333330	603.33330	799.33330	841.33330	4954.333	5049.333	6339.333	6838.333	6991.333	6464.333	7939.333	10503.330	8128.333	6647.333	10139.330	7613.333
13.325000	7017.333	7462.333	7763.333	71.333330	49.333330	33.333330	621.33330	815.33330	851.33330	4710.333	4973.333	6276.333	6796.333	6915.333	6449.333	7893.333	10422.330	7936.333	6961.333	10170.330	7730.333
14.026670	7346.333	7814.333	8073.333	59.333330	39.333330	23.333330	667.33330	859.33330	861.33330	5043.333	5157.333	6432.333	7162.333	7292.333	6755.333	8304.333	10961.330	8469.333	7232.333	10558.330	7947.333
14.726670	7353.333	7759.333	8090.333	68.333330	52.333330	27.333330	708.33330	890.33330	937.33330	5033.333	5123.333	6451.333	7046.333	7207.333	6658.333	8297.333	10870.330	8376.333	7125.333	10590.330	8018.333
15.428330	7668.333	8124.333	8441.333	59.333330	34.333330	14.333330	723.33330	926.33330	894.33330	5147.333	5224.333	6570.333	7434.333	7543.333	6999.333	8623.333	11444.330	7628.333	7523.333	10967.330	8328.333
16.131670	7637.667	8105.667	8387.667	61.666670	39.666670	20.666670	743.66670	954.66670	990.66670	5137.667	5246.667	6514.667	7287.667	7435.667	6913.667	8537.667	10057.670	7547.667	7543.667	10998.670	8378.667
16.833330	7983.333	8447.333	8769.333	62.333330	32.333330	16.333330	738.33330	960.33330	1013.33300	5233.333	5288.333	6585.333	7645.333	7821.333	7196.333	8944.333	11900.330	7842.333	7789.333	10931.330	8677.333
17.535000	7936.000	8421.000	8751.000	53.000000	36.000000	18.000000	791.00000	1011.00000	1050.00000	5252.000	5311.000	6711.000	7597.000	7726.000	7144.000	8919.000	11715.000	7805.000	7841.000	11386.000	8692.000
18.236670	8310.000	8788.000	9135.000	56.000000	30.000000	8.000000	795.00000	1007.00000	980.00000	5250.000	5357.000	6668.000	7909.000	8088.000	7504.000	9306.000	12321.000	8247.000	8178.000	11883.000	9039.000
18.940000	8314.000	8779.000	9110.000	48.000000	23.000000	7.000000	853.00000	1055.00000	1087.00000	5384.000	5458.000	7129.000	7987.000	8116.000	7516.000	9322.000	12430.000	8282.000	8080.000	11293.000	8997.000
19.640000	8478.667	8979.667	9330.667	63.666670	34.666670	17.666670	825.66670	1035.66700	1072.66700	5312.667	5358.667	6651.667	8019.667	8160.667	7587.667	9471.667	12441.670	8315.667	8396.667	12248.670	9402.667
20.341670	8705.667	9252.667	9553.667	50.666670	24.666670	9.666667	873.66670	1106.66700	1156.66700	5482.667	5553.667	7277.667	8374.667	8476.667	7934.667	9841.667	12972.670	8698.667	8422.667	12437.670	9540.667
21.043330	8716.667	9189.667	9516.667	51.666670	29.666670	11.666670	873.66670	1108.66700	1110.66700	5394.667	5498.667	7104.667	8283.667	8415.667	7835.667	9828.667	12045.670	8629.667	8573.667	11938.670	9593.667
21.743330	9111.000	9639.000	9969.000	49.000000	26.000000	6.000000	886.00000	962.00000	1150.00000	5321.000	5575.000	6898.000	8604.000	8781.000	8203.000	9438.000	12217.000	9039.000	8584.000	13012.000	9938.000
22.445000	9064.667	9581.667	9945.667	44.666670	17.666670	4.666667	934.66670	1161.66700	1131.66700	5619.667	5681.667	7002.667	8762.667	8861.667	8241.667	10249.670	13336.670	9179.667	8895.667	12386.670	9890.667
23.146670	9292.667	9867.667	10265.670	59.666670	31.666670	13.666670	899.66670	1132.66700	1132.66700	5490.667	5543.667	7276.667	8754.667	8863.667	8298.667	10438.670	13790.670	9206.667	9229.667	13478.670	10336.670
23.848330	9511.333	10076.330	10426.330	45.333330	24.333330	-1.666670	949.33330	1206.33300	1165.33300	6097.333	5785.333	7126.333	9101.333	9211.333	8607.333	10768.330	14219.330	9575.333	9327.333	13573.330	10459.330
24.550000	9488.667	10047.670	10424.670	57.666670	34.666670	14.666670	971.66670	1185.66700	1184.66700	5596.667	5691.667	7020.667	9001.667	9142.667	8576.667	9887.667	14075.670	9507.667	9020.667	13741.670	10535.670
25.251670	9865.667	10463.670	10788.670	47.666670	14.666670	-1.333330	968.66670	1047.66700	1183.66700	5752.667	5825.667	7185.667	9479.667	9578.667	8989.667	11287.670	14793.670	9986.667	9744.667	14141.670	10845.670
25.951670	9763.000	10355.000	10708.000	46.000000	22.000000	-4.000000	1016.00000	1252.00000	1283.00000	5776.000	5860.000	7238.000	9394.000	9514.000	8914.000	11141.000	14691.000	9909.000	9651.000	12942.000	10817.000
26.653330	10293.670	10859.670	11248.670	46.666670	21.666670	0.666667	958.66670	1060.66700	1238.66700	5749.667	5829.667	7162.667	9625.667	9782.667	9176.667	11545.670	14152.670	10271.670	10173.670	14152.670	11384.670
27.355000	10265.330	10843.330	11229.330	35.333330	16.333330	-5.666670	1028.33300	1124.33300	1310.33300	5952.333	5996.333	7363.333	9854.333	9946.333	9321.333	11737.330	15439.330	10376.330	10142.330	14604.330	11267.330
28.056670	10454.000	11068.000	11508.000	53.000000	32.000000	10.000000	988.00000	1252.00000	1278.00000	6142.000	5890.000	7173.000	9820.000	9956.000	9360.000	11398.000	15565.000	10448.000	10430.000	13980.000	11651.000
28.756670	10667.670	11221.670	11623.670	45.666670	24.666670	-2.333330	1041.66700	1147.66700	1336.66700	6007.667	6103.667	7503.667	10184.670	10352.670	9668.667	12170.670	16018.670	10849.670	10526.670	15201.670	11734.670
29.458330	10605.000	11260.000	11668.000	50.000000	32.000000	6.000000	1052.00000	1225.00000	1315.00000	5883.000	5996.000	7342.000	10103.000	10216.000	9584.000	12037.000	15881.000	10754.000	10567.000	14239.000	11848.000
30.161670	11042.330	11622.330	11994.330	38.333330	18.333330	-4.666670	1051.33300	1320.33300	1264.33300	5923.333	6182.333	8091.333	10549.330	10678.330	10044.330	11639.330	16655.330	11255.330	10709.330	15860.330	12210.330
30.863330	10878.670	11434.670	11898.670	41.666670	21.666670	-1.333330	1065.66700	1167.66700	1361.66700	6035.667	6148.667	7535.667	10434.670	10584.670	9890.667	12074.670	16417.670	11076.670	10853.670	15068.670	12099.670
31.565000	11426.330	12033.330	12456.330	39.333330	18.333330	-6.666670	1055.33300	1258.33300	1334.33300	6065.333	6162.333	7532.333	10824.330	10934.330	10355.330	13009.330	17103.330	11584.330	11359.330	16522.330	12667.330
32.265000	11221.330	11852.330	12222.330	38.333330	17.333330	-7.666670	1101.33300	1376.33300	1399.33300	6166.333	6291.333	7688.333	10864.330	11011.330	10341.330	12920.330	17072.330	11493.330	10665.330	15464.330	12404.330
32.966670	11645.670	12315.670	12786.670	43.666670	21.666670	1.666667	1072.66700	1163.66700	1347.66700	6470.667	6192.667	7602.667	11055.670	11111.670	10509.670	12795.670	17480.670	11800.670	11670.670	16205.670	13013.670
33.668330	11643.670	12253.670	12693.670	29.666670	10.666670	-9.333330	1141.66700	1338.66700	1377.66700	6265.667	6387.667	7837.667	11311.670	11425.670	10759.670	13012.670	15646.670	11983.670	11506.670	16019.670	12867.670
34.370000	11872.670	12542.670	12956.670	47.666670	24.666670	3.666667	1088.66700	1351.66700	1360.66700	6169.667	6266.667	7694.667	11261.670	11379.670	10700.670	13573.670	17830.670	12024.670	11407.670	16606.670	13300.670
35.073330	12105.670	12811.670	13191.670	32.666670	7.666667	-16.333300	1136.66700	1352.66700	1443.66700	6749.667	6519.667	8590.667	11628.670	11790.670	11042.670	14049.670	18469.670	12406.670	12002.670	16683.670	13387.670
35.773330	12064.330	12787.330	13234.330	45.333330	29.333330	5.333333	1102.33300	1381.33300	1396.33300	6244.333	6361.333	7852.333	11509.330	11658.330	10912.330	13866.330	18180.330	12294.330	11622.330	16957.330	13616.330
36.476670	12399.330	13131.330	13610.330	38.333330	20.333330	-6.666670	1163.33300	1426.33300	1443.33300	6471.333	6589.333	8892.333	12033.330	12158.330	11431.330	14407.330	18938.330	12836.330	12412.330	17265.330	13854.330
37.178330	12352.670	13023.670	13448.670	40.666670	21.666670	1.666667	1132.66700	1249.66700	1432.66700	6382.667	6511.667	8113.667	11874.670	11990.670	11277.670	14195.670	18629.670	12571.670	12371.670	17210.670	13784.670
37.881670	12764.330	13482.330	13994.330	44.333330	19.333330	-6.666670	1167.33300	1379.33300	1420.33300	6378.333	6663.333	8851.333	12403.330	12501.330	11773.330	14338.330	17626.330	13168.330	13340.330	17824.330	14231.330
38.581670	12594.330	13305.330	13859.330	35.333330	22.333330	-4.666670	1162.33300	1396.33300	1432.33300	6506.333	6649.333	8989.333	12182.330	12300.330	11547.330	14100.330	16898.330	12965.330	12182.330	17677.330	14155.330
39.285000	13180.330	13923.330	14400.330	35.333330	11.333330	-9.666670	1173.33300	1264.33300	1477.33300	6588.333	6734.333	8322.333	12659.330	12768.330	12065.330	15211.330	18660.330	13493.330	13226.330	18292.330	14702.330
39.985000	12909.000	13655.000	14131.000	38.000000	19.000000	-2.000000	1214.00000	1485.00000	1408.00000	6453.000	6766.000	9003.000	12496.000	12666.000	11860.000	14439.000	17452.000	13317.000	12773.000	18055.000	14495.000
40.688330	13474.000	14242.000	14716.000	34.000000	13.000000	-7.000000	1158.00000	1384.00000	1379.00000	6643.000	6799.000	9044.000	13019.000	13138.000	12375.000	15041.000	19082.000	13833.000	13557.000	18834.000	14984.000
41.388330	13234.330	13953.330	14470.330	38.333330	12.333330	-9.666670	1228.33300	1439.33300	1522.33300	6555.333	6909.333	9197.333	12864.330	12991.330	12232.330	14872.330	17932.330	13658.330	12762.330	19351.330	14813.330
42.091670	13842.670	14630.670	15131.670	36.666670	20.666670	-6.333330	1169.66700	1470.66700	1469.66700	6473.667	6884.667	8475.667	13260.670	13464.670	12700.670	16088.670	21030.670	14207.670	13958.670	19339.670	15486.670
42.793330	13614.000	14310.000	14845.000	39.000000	17.000000	-3.000000	1235.00000	1528.00000	1439.00000	6889.000	7069.000	8682.000	13305.000	13476.000	12600.000	15310.000	20898.000	14125.000	13442.000	19005.000	15239.000
43.495000	14176.000	14908.000	15417.000	40.000000	17.000000	-6.000000	1190.00000	1485.00000	1473.00000	6537.000	6953.000	9444.000	13533.000	13719.000	12920.000	15029.000	19413.000	14490.000	14840.000	20623.000	15790.000
44.195000	13894.670	14669.670	15110.670	31.666670	16.666670	-8.333330	1249.66700	1483.66700	1550.66700	6801.667	7140.667	8853.667	13708.670	13916.670	13008.670	16340.670	19061.670	14557.670	13394.670	20259.670	15536.670
44.896670	14446.330	15339.330	15831.330	40.333330	20.333330	-5.666670	1210.33300	1302.33300	1496.33300	7259.333	7076.333	8732.333	13919.330	14013.330	13201.330	15421.330	20384.330	14837.330	13984.330	21239.330	16249.330
45.598330	14198.000	14987.000	15528.000	39.000000	13.000000	-9.000000	1286.00000	1576.00000	1479.00000	7483.000	7259.000	9768.000	14056.000	14172.000	13286.000	16677.000	21941.000	14774.000	14888.000	19892.000	15860.000
46.300000	14771.000	15591.000	16126.000	42.000000	20.000000	-4.000000	1258.00000	1448.00000	1527.00000	6989.000	7147.000	8879.000	14271.000	14399.000	13552.000	15780.000	20324.000	15141.000	14645.000	21661.000	16552.000
47.000000	14502.670	15338.670	15806.670	32.666670	17.666670	-7.333330	1285.66700	1401.66700	1548.66700	7162.667	7353.667	9212.667	14276.670	14431.670	13532.670	15637.670	19788.670	15006.670	14006.670	21209.670	16218.670
47.701670	15082.000	15915.000	16484.000	39.000000	12.000000	-13.000000	1246.00000	1538.00000	1538.00000	6860.000	7277.000	9107.000	14572.000	14786.000	13893.000	16972.000	20740.000	15540.000	14611.000	22010.000	16870.000
48.401670	14776.000	15627.000	16143.000	37.000000	17.000000	-6.000000	1335.00000	1613.00000	1604.00000	7695.000	7485.000	9339.000	14609.000	14772.000	13861.000	17406.000	21322.000	15422.000	14730.000	21600.000	16587.000
49.105000	15459.000	16279.000	16895.000	39.000000	15.000000	-9.000000	1254.00000	1559.00000	1550.00000	7199.000	7399.000	9272.000	14906.000	15126.000	14192.000	16500.000	21321.000	15853.000	16302.000	20900.000	17302.000
49.806670	15036.000	15829.000	16447.000	32.000000	15.000000	-5.000000	1312.00000	1535.00000	1558.00000	7371.000	7549.000	9421.000	14829.000	14948.000	14021.000	16184.000	20990.000	15692.000	15329.000	22118.000	16858.000
50.510000	15648.670	16497.670	17088.670	35.666670	13.666670	-10.333300	1266.66700	1511.66700	1539.66700	7719.667	7553.667	10217.670	15348.670	15565.670	14604.670	16883.670	24125.670	16242.670	15841.670	22000.670	17434.670
51.210000	15323.670	16318.670	16892.670	32.666670	12.666670	-7.333330	1320.66700	1554.66700	1568.66700	7104.667	7651.667	9559.667	15059.670	15182.670	14283.670	16565.670	21356.670	15971.670	15707.670	22657.670	17385.670
51.913330	15876.000	16854.000	17328.000	36.000000	12.000000	-15.000000	1304.00000	1624.00000	1619.00000	7221.000	7768.000	9767.000	15703.000	15872.000	14898.000	18762.000	22182.000	16531.000	15488.000	23208.000	17782.000
52.613330	15686.670	16580.670	17169.670	44.666670	29.666670	3.666667	1338.66700	1555.66700	1608.66700	7779.667	7717.667	10406.670	15351.670	15516.670	14581.670	18329.670	22477.670	16216.670	16709.670	22235.670	17682.670
53.316670	16154.670	17060.670	17656.670	32.666670	14.666670	-19.333300	1345.66700	1636.66700	1528.66700	7395.667	7856.667	9875.667	15957.670	16142.670	15163.670	19113.670	22619.670	16865.670	17119.670	23694.670	18075.670
54.018330	16075.330	17069.330	17637.330	48.333330	24.333330	-1.666670	1319.33300	1637.33300	1519.33300	7519.333	7763.333	9768.333	15676.330	15830.330	14832.330	18809.330	24620.330	16593.330	17216.330	22869.330	18218.330
54.718330	16404.670	17279.670	17902.670	31.666670	3.666667	-19.333300	1366.66700	1678.66700	1663.66700	7553.667	8042.667	8823.667	16297.670	16503.670	14868.670	19028.670	24886.670	16523.670	16300.670	22898.670	18327.670
55.420000	16441.670	17520.670	18097.670	42.666670	19.666670	-4.333330	1307.66700	1558.66700	1609.66700	7554.667	7828.667	9901.667	15992.670	16194.670	15250.670	19185.670	25217.670	16908.670	16957.670	23411.670	18678.670
56.121670	16610.330	17549.330	18133.330	28.333330	7.333333	-18.666700	1412.33300	1704.33300	1681.33300	8299.333	8173.333	10382.330	16576.330	16751.330	15693.330	19640.330	25851.330	17331.330	16844.330	23255.330	18515.330
56.821670	16875.000	17801.000	18454.000	41.000000	26.000000	-1.000000	1348.00000	1563.00000	1623.00000	7359.000	7972.000	10759.000	16306.000	16538.000	15456.000	19561.000	25672.000	17300.000	18060.000	23882.000	19063.000
57.523330	16903.330	17808.330	18414.330	20.333330	7.333333	-19.666700	1412.33300	1711.33300	1671.33300	7974.333	8288.333	10406.330	16851.330	17048.330	15926.330	19998.330	26294.330	17793.330	17842.330	23056.330	18792.330
58.226670	17091.330	18036.330	18675.330	42.333330	21.333330	-1.666670	1356.33300	1652.33300	1616.33300	7790.333	8062.333	10190.330	16592.330	16825.330	15814.330	19876.330	23583.330	17455.330	18298.330	25385.330	19315.330
58.926670	17109.670	18082.670	18662.670	24.666670	5.666667	-16.333300	1435.66700	1648.66700	1647.66700	7767.667	8381.667	11453.670	17170.670	17329.670	16192.670	20364.670	26789.670	17902.670	16651.670	23939.670	19111.670
59.628330	17420.670	18399.670	19111.670	40.666670	20.666670	-7.333330	1359.66700	1585.66700	1585.66700	8279.667	8171.667	11147.670	16947.670	17176.670	16106.670	19667.670	23609.670	17944.670	17600.670	24830.670	19766.670
