# Supplementary material for: A type VII-secreted lipase toxin with reverse domain arrangement
Source: Nat Commun. 2023 Dec 19;14:8438. doi: 10.1038/s41467-023-44221-y (PMC10730906; doi:10.1038/s41467-023-44221-y)
Supplement: Supplementary file 6 — Source Data [file 41467_2023_44221_MOESM6_ESM.zip › Murine Abcess/Raw Virulence comparison left right abcess.csv]

S.aureus USA300 LAC - right	S.aureus USA300 LAC - left	S.aureus USA300 Δcsa1/2/3 - right	S.aureus USA300 Δcsa1/2/3 - left	S.aureus USA300 ΔessC - right	S.aureus USA300 ΔessC - left	S.aureus USA300 Δ406 - right	S.aureus USA300 Δ406 - left
8190000.00	2.49e+007	498000.00	268000.00	612000.00	144000.00	246000.00	1.49e+007
1350000.00	3.49e+007	112.00*	0.00*	134000.00	1740000.00	1.02e+007	300000.00
15000.00	3.82e+007	3890.00	734000.00	378000.00	3950000.00	1690.00	295000.00
3.62e+007	3210.00*	109000.00	751000.00	58100.00	238000.00	7030.00	6750000.00
4040000.00	1.24e+007	3710000.00	174000.00	4080.00	149000.00	1970000.00	3.57e+007
