# Supplementary material for: A type VII-secreted lipase toxin with reverse domain arrangement
Source: Nat Commun. 2023 Dec 19;14:8438. doi: 10.1038/s41467-023-44221-y (PMC10730906; doi:10.1038/s41467-023-44221-y)
Supplement: Supplementary file 6 — Source Data [file 41467_2023_44221_MOESM6_ESM.zip › Murine Abcess/Raw virulence data Transform.csv]

Δtil1	ΔessC	ΔtslA	WT
5.697	5.787	5.391	6.913
	5.127	7.009	6.130
3.590	5.577	3.228	4.176
5.037	4.764	3.847	7.559
6.569	3.611	6.294	6.606
5.428	5.158	7.173	7.396
	6.241	5.477	7.543
5.866	6.597	5.470	7.582
5.876	5.377	6.829
5.241	5.173	7.553	7.093
