# Supplementary material for: A type VII-secreted lipase toxin with reverse domain arrangement
Source: Nat Commun. 2023 Dec 19;14:8438. doi: 10.1038/s41467-023-44221-y (PMC10730906; doi:10.1038/s41467-023-44221-y)
Supplement: Supplementary file 6 — Source Data [file 41467_2023_44221_MOESM6_ESM.zip › Murine Abcess/Raw Virulence data.csv]

Δtil1	ΔessC	ΔtslA	WT
498000	612000	246000.00	8190000.00
112*	134000	1.02e+007	1350000.00
3890	378000	1690.00	15000.00
109000	58100	7030.00	3.62e+007
3710000	4080	1970000.00	4040000.00
268000	144000	1.49e+007	2.49e+007
10*	1740000	300000.00	3.49e+007
734000	3950000	295000.00	3.82e+007
751000	238000	6750000.00	3210.00*
174000	149000	3.57e+007	1.24e+007
