# Supplementary material for: A type VII-secreted lipase toxin with reverse domain arrangement
Source: Nat Commun. 2023 Dec 19;14:8438. doi: 10.1038/s41467-023-44221-y (PMC10730906; doi:10.1038/s41467-023-44221-y)
Supplement: Supplementary file 6 — Source Data [file 41467_2023_44221_MOESM6_ESM.zip › Nanoluc/Raw CYTO.csv]

	WT	WT	WT	WT	WT	WT	WT	WT	WT	WT	WT	WT	WT	WT	WT	WT	WT	WT	essC	essC	essC	essC	essC	essC	essC	essC	essC	essC	essC	essC	essC	essC	essC	essC	essC	essC
EsxA	140293.000	127760.000	130032.000	78252.000	66208.000	59742.000	59167.167	59834.167	59200.167	57816.670		66166.670	56575.000		58575.000	76700.000	86150.000	88050.000	109303.0000	117800.0000	113008.0000	78872.0000	83087.0000	85623.0000	96331.5833	98365.5833	99152.5833	63366.6700		70566.6700	57275.0000		69175.0000	89950.0000	90350.0000	81600.0000
TrxA	78252.000	66208.000	59742.000	60026.000	57386.000	45516.000	53601.167	57795.167	59952.167	34616.670		32266.670	51925.000	41125.000	55925.000	86450.000	66450.000	78400.000	78872.0000	83087.0000	85623.0000	59207.0000	55621.0000	58291.0000	54373.5833	52867.5833	53723.5833	32316.6700		32216.6700	50225.0000	38475.0000	51775.0000	75100.0000	69550.0000	68000.0000
TslAS164A-TlaA1-TlaA2	84416.670	78966.670	74666.670	101475.000	96475.000	97775.000	134650.000	133800.000	125950.000										84016.6700	89716.6700	79516.6700	112525.0000	108675.0000	110925.0000	139750.0000	139100.0000	142250.0000
TslAD224A-TlaA1-TlaA2	82466.670	77066.670	71666.670	111425.000	118825.000	110025.000	141400.000	134450.000	145550.000										85816.6700	87166.6700	89566.6700	115625.0000	107225.0000	110125.0000	126400.0000	126750.0000	128750.0000
TslAH251A-TlaA1-TlaA2	85616.670	76366.670	83516.670	90425.000	90225.000	89825.000	134650.000	130650.000	143550.000										85366.6700	92016.6700	89016.6700	66675.0000	67875.0000	72975.0000	91700.0000	89800.0000	84750.0000
TlaA1-TlaA2	616116.700	636916.700	645016.700	284125.000	297325.000	290475.000	804300.000	857700.000	832050.000										729616.7000	720116.7000	725166.7000	129125.0000	132075.0000	122125.0000	686000.0000	660700.0000	672150.0000
TlaA1-TlaA2	66316.670	66716.670	69866.670	93475.000	80375.000	80675.000	102700.000	95050.000	98100.000										70366.6700	71066.6700	79266.6700	76975.0000	70925.0000	76725.0000	105450.0000	100950.0000	98750.0000
TslA	93590.000	93853.000	93271.000	36007.000	31598.000	21493.000	54824.167	52681.167	54232.167										69501.0000	71275.0000	74878.0000	33985.0000	46087.0000	69288.0000	65533.5833	68183.5833	68878.5833
TslA-TlaA1-TlaA2	138472.000	141831.000	143058.000	112338.000	60078.000	76166.000		95497.167	94414.167										103225.0000	106160.0000	110986.0000	68252.0000	107773.0000	103315.0000	96178.5833	92592.5833	93482.5833
TslA-TlaA1	95917.000	93936.000	96896.000	78780.000	77387.000	65203.000	40862.500	40049.500	36450.500										77778.0000	76637.0000	74098.0000	61678.0000	62866.0000	61546.0000	51532.1667	51450.1667	48033.1667
TslA-TlaA2	117666.000	118751.000	114457.000	87232.000	91240.000	68868.000	36315.500	36293.500	38263.500										102738.0000	99246.0000	98030.0000	77448.0000	73192.0000	74350.0000	45084.1667	46494.1667	44632.1667
TslA-TlaA1-TlaA2	180481.000	176661.000	176945.000	227087.000	225918.000	198018.000	71254.500	83577.500	81268.500										346102.0000	346885.0000	319806.0000	82143.0000	115598.0000	117982.0000	109613.1670	93950.1667	114552.1670
TslA-TlaA1-TlaA2	201478.000	199787.000	193710.000	169861.000	167982.000	145801.000	101187.167	102350.167	102161.167										196785.0000	203968.0000	201960.0000	182780.0000	174552.0000	148823.0000	117765.5830	117681.5830	119922.5830
TslAL312A-TlaA1-TlaA2	100157.000	94891.000	82158.000	86200.000	79060.000	67607.000	61524.500	57094.500	61665.500										90411.0000	87713.0000	88956.0000	75873.0000	75842.0000	78617.0000	73752.1667	56072.1667	67812.1667
TslAG310S-TlaA1-TlaA2	171987.000	171216.000	170583.000	90547.000	78357.000	75271.000	49302.500	44259.500	50725.500										150902.0000	150677.0000	168626.0000	83470.0000	91355.0000	81552.0000	52987.1667	55639.1667	53370.1667
TslAG310A-TlaA1-TlaA2	108891.000	118093.000	105436.000	84980.000	81481.000	64785.000	46765.500	45107.500	48373.500										92811.0000	119852.0000	103196.0000	133877.0000	136370.0000	136822.0000	48778.1667	46934.1667	44159.1667
