# Supplementary material for: A type VII-secreted lipase toxin with reverse domain arrangement
Source: Nat Commun. 2023 Dec 19;14:8438. doi: 10.1038/s41467-023-44221-y (PMC10730906; doi:10.1038/s41467-023-44221-y)
Supplement: Supplementary file 6 — Source Data [file 41467_2023_44221_MOESM6_ESM.zip › Nanoluc/Raw SN.csv]

	WT	WT	WT	WT	WT	WT	WT	WT	WT	WT	WT	WT	WT	WT	WT	WT	WT	WT	essC	essC	essC	essC	essC	essC	essC	essC	essC	essC	essC	essC	essC	essC	essC	essC	essC	essC
EsxA	34906.270	32772.270	33600.270	38230.360	37262.360	37066.360	33465.550	32217.550	32460.550	20950.000	18000.000	17800.000	22250.000	21200.000	24000.000	31466.670	32016.670	31116.670	5951.2730	5850.2730	5818.2730	5111.3640	5004.3640	5061.3640	5375.5450	5550.5450	5407.5450	3200.0000	2850.0000	2400.0000	3150.0000	2300.0000	2950.0000	4016.6670	4016.6670	4416.6670
TrxA	-111.727	-108.727	-107.727	25.364	21.364	72.364	32.545	-5.455	26.545	50.000	100.000	100.000	500.000	500.000	800.000	216.667	-33.333	-133.333	-69.7273	-68.7273	-74.7273	19.3636	-14.6364	-33.6364	41.5455	20.5455	34.5455	200.0000	300.0000	250.0000	600.0000	300.0000	550.0000	16.6667	166.6667	-33.3333
TslAS164A-TlaA1-TlaA2	13200.000	12700.000	15000.000	13100.000	10850.000	12550.000	18916.670	16516.670	16416.670										2400.0000	2900.0000	1900.0000	1500.0000	1300.0000	1700.0000	3266.6670	2566.6670	2516.6670
TslAD224A-TlaA1-TlaA2	8150.000	10700.000	9250.000	12900.000	12950.000	13200.000	18216.670	17916.670	17066.670										1750.0000	1300.0000	1800.0000	2000.0000	2200.0000	2150.0000	3166.6670	2716.6670	3966.6670
TslAH251A-TlaA1-TlaA2	9950.000	10500.000	11950.000	8900.000	8950.000	8600.000	17266.670	18016.670	16666.670										2600.0000	1400.0000	3050.0000	1600.0000	1350.0000	2150.0000	3416.6670	2966.6670	2516.6670
TlaA1-TlaA2	11650.000	9650.000	13800.000	8050.000	7750.000	8600.000	10166.670	10666.670	12766.670										9700.0000	7450.0000	7350.0000	5250.0000	7650.0000	6850.0000	10416.6700	11116.6700	10066.6700
TlaA1-TlaA2	2950.000	3150.000	2950.000	4000.000	3500.000	3350.000	3216.667	3466.667	3216.667										1900.0000	1800.0000	1900.0000	1250.0000	50.0000	2000.0000	1516.6670	2166.6670	1416.6670
TslA	6475.273	6331.273	6023.273	6109.364	5945.364	6096.364	6665.545	6217.545	6137.545										4597.2730	4020.2730	4247.2730	4017.3640	4134.3640	4326.3640	3791.5450	3845.5450	3924.5450
TslA-TlaA1-TlaA2	30741.270	29733.270	28895.270	30749.360	28940.360	29206.360	31946.550	29869.550	30014.550										3040.2730	3002.2730	3016.2730	3344.3640	3412.3640	3480.3640	3860.5450	3630.5450	3800.5450
TslA-TlaA1	9146.273	8663.273	8357.273	8025.364	7835.364	7812.364	9907.545	9394.545	9386.545										3413.2730	3257.2730	3457.2730	4905.3640	4830.3640	5052.3640	4271.5450	4026.5450	4231.5450
TslA-TlaA2	11198.270	10458.270	9923.273	16050.360	15269.360	15206.360	16246.550	15827.550	15062.550										3726.2730	4172.2730	4031.2730	4731.3640	4585.3640	4669.3640	4241.5450	4240.5450	4372.5450
TslA-TlaA1-TlaA2	9525.273	9198.273	9262.273	12789.360	12497.360	12517.360	15420.550	15174.550	14585.550										4565.2730	4348.2730	4311.2730	7644.3640	7585.3640	7740.3640	7570.5450	7479.5450	7422.5450
TslA-TlaA1-TlaA2	21291.270	20332.270	20427.270	19502.360	18692.360	18306.360	24749.550	23510.550	23182.550										2961.2730	2961.2730	2872.2730	3201.3640	3145.3640	3162.3640	3470.5450	3454.5450	3616.5450
TslAL312A-TlaA1-TlaA2	9625.273	9033.273	9323.273	10741.360	10219.360	10576.360	12450.550	12056.550	11845.550										3658.2730	3607.2730	3548.2730	4322.3640	4392.3640	4485.3640	3906.5450	3682.5450	3590.5450
TslAG310S-TlaA1-TlaA2	30348.270	28748.270	28735.270	33647.360	32440.360	30876.360	24649.550	23344.550	22295.550										3490.2730	3471.2730	3708.2730	4379.3640	3989.3640	4747.3640	4290.5450	4326.5450	4135.5450
TslAG310A-TlaA1-TlaA2	28487.270	26828.270	27216.270	21591.360	26046.360	26770.360	20247.550	19517.550	19632.550										4571.2730	4346.2730	4292.2730	4489.3640	4405.3640	4561.3640	5012.5450	4692.5450	5059.5450
