# Supplementary material for: A type VII-secreted lipase toxin with reverse domain arrangement
Source: Nat Commun. 2023 Dec 19;14:8438. doi: 10.1038/s41467-023-44221-y (PMC10730906; doi:10.1038/s41467-023-44221-y)
Supplement: Supplementary file 6 — Source Data [file 41467_2023_44221_MOESM6_ESM.zip › Nanoluc/Raw WC.csv]

	WT	WT	WT	WT	WT	WT	WT	WT	WT	WT	WT	WT	WT	WT	WT	WT	WT	WT	essC	essC	essC	essC	essC	essC	essC	essC	essC	essC	essC	essC	essC	essC	essC	essC	essC	essC
EsxA	27908.000	27165.000	27518.000	24339.910	22639.910	23087.910	22735.640	20454.640	21444.640	18708.330	16508.330	19508.330	22975.000	20775.000	17575.000	32250.000	30650.000	32900.000	4320.000	4192.000	4160.000	3377.909	3277.909	3413.909	3674.636	3795.636	3590.636	3258.333	3308.333	2358.333	3975.000	2775.000	3825.000	4050.000	3950.000	3650.000
TrxA	-179.000	-204.000	-217.000	17.909	1.909	7.909	-91.364	-155.364	-139.364	-41.667	-141.667	-41.667	75.000	25.000	175.000	-50.000	-100.000	0.000	-205.000	-219.000	-179.000	17.909	-3.091	-60.091	-131.364	-175.364	-193.364	58.333	8.333	-41.667	275.000	-75.000	-25.000	-200.000	-150.000	-100.000
TslAS164A-TlaA1-TlaA2	14308.330	14708.330	10658.330	15125.000	14575.000	13675.000	18800.000	18450.000	17350.000										2408.333	1608.333	1158.333	2275.000	1875.000	2475.000	2950.000	2200.000	1900.000
TslAD224A-TlaA1-TlaA2	11258.330	11158.330	9308.333	11975.000	12225.000	12725.000	21050.000	19900.000	21350.000										1708.333	2458.333	1908.333	1675.000	1475.000	1425.000	2650.000	2350.000	2500.000
TslAH251A-TlaA1-TlaA2	11508.330	12258.330	10608.330	12225.000	11175.000	11575.000	20500.000	21850.000	20350.000										1658.333	2508.333	3058.333	3175.000	3025.000	2825.000	2650.000	2500.000	2350.000
TlaA1-TlaA2	11808.330	11508.330	12608.330	3025.000	3975.000	3275.000	3700.000	3200.000	3200.000										9258.333	9808.333	7908.333	1675.000	1775.000	1925.000	1450.000	1600.000	1350.000
TlaA1-TlaA2	2358.333	2558.333	1958.333	9775.000	9025.000	7775.000	11200.000	10900.000	10400.000										1408.333	1408.333	1358.333	7325.000	6575.000	5975.000	9750.000	10200.000	9000.000
TslA	5071.000	4985.000	4773.000	4544.909	4207.909	4088.909	4025.636	3583.636	4043.636										3301.000	3020.000	3251.000	3164.909	2871.909	2879.909	2440.636	2326.636	2405.636
TslA-TlaA1-TlaA2	27366.000	25433.000	25902.000	22309.910	20652.910	20967.910	22884.640	21394.640	21763.640										2213.000	1983.000	2022.000	2026.909	1962.909	1963.909	1944.636	2303.636	2249.636
TslA-TlaA1	7798.000	7280.000	7268.000	6038.909	5044.909	5277.909	7146.636	6699.636	6855.636										2711.000	2516.000	2350.000	3569.909	3317.909	3247.909	2776.636	2690.636	2396.636
TslA-TlaA2	9181.000	8725.000	8458.000	10737.910	9957.909	9866.909	11853.640	10041.640	9891.636										2762.000	2903.000	2742.000	3156.909	2679.909	2564.909	2481.636	2844.636	2799.636
TslA-TlaA1-TlaA2	8818.000	8593.000	8498.000	9301.909	8782.909	9029.909	10629.640	10955.640	10245.640										3158.000	2812.000	2617.000	3798.909	3904.909	3452.909	4406.636	4403.636	3589.636
TslA-TlaA1-TlaA2	21251.000	19961.000	19968.000	15334.910	14028.910	12811.910	17939.640	16046.640	15294.640										2398.000	2135.000	2176.000	1889.909	1971.909	1754.909	1916.636	2068.636	2056.636
TslAL312A-TlaA1-TlaA2	9070.000	8652.000	8445.000	8903.909	8334.909	8302.909	10459.640	9996.636	9698.636										2808.000	2605.000	2340.000	2984.909	2946.909	2976.909	2555.636	2871.636	2571.636
TslAG310S-TlaA1-TlaA2	27292.000	25941.000	25691.000	24722.910	22228.910	22763.910	17624.640	16375.640	16258.640										2706.000	2037.000	1260.000	2324.909	2133.909	2097.909	2496.636	1854.636	1744.636
TslAG310A-TlaA1-TlaA2	24456.000	23983.000	23952.000	22622.910	20367.910	17829.910	14554.640	12715.640	11321.640										3378.000	2887.000	2578.000	3054.909	2863.909	2489.909	2943.636	3088.636	2665.636
