# Supplementary material for: A type VII-secreted lipase toxin with reverse domain arrangement
Source: Nat Commun. 2023 Dec 19;14:8438. doi: 10.1038/s41467-023-44221-y (PMC10730906; doi:10.1038/s41467-023-44221-y)
Supplement: Supplementary file 6 — Source Data [file 41467_2023_44221_MOESM6_ESM.zip › Nanoluc/Statistics NL Supplementary.xlsx]

## Sheet: 2way ANOVA of Raw WC
Table Analyzed	Raw WC
Two-way ANOVA	Ordinary
Alpha	0.05
Source of Variation	% of total variation	P value	P value summary	Significant?
Interaction	22.98	<0.0001	****	Yes
Row Factor	26.89	<0.0001	****	Yes
Column Factor	38.45	<0.0001	****	Yes
ANOVA table	SS (Type III)	DF	MS	F (DFn, DFd)	P value
Interaction	4502157327	15	300143822	F (15, 292) = 47.67	P<0.0001
Row Factor	5268715373	15	351247692	F (15, 292) = 55.79	P<0.0001
Column Factor	7533764746	1	7533764746	F (1, 292) = 1197	P<0.0001
Residual	1838391952	292	6295863
Difference between column means
Predicted (LS) mean of WT	12661
Predicted (LS) mean of essC	2756
Difference between predicted means	9904
SE of difference	286.3
95% CI of difference	9341 to 10468
Data summary
Number of columns (Column Factor)	2
Number of rows (Row Factor)	16
Number of values	324

## Sheet: Multiple comparisons of Raw WC
Compare each cell mean with the other cell mean in that row
Number of families	1
Number of comparisons per family	16
Alpha	0.05
Šídák's multiple comparisons test	Predicted (LS) mean diff.	95.00% CI of diff.	Below threshold?	Summary	Adjusted P Value
WT - essC
EsxA	20233	17747 to 22719	Yes	****	<0.0001
TrxA	18.89	-2467 to 2505	No	ns	>0.9999
TslAS164A-TlaA1-TlaA2	13200	9684 to 16716	Yes	****	<0.0001
TslAD224A-TlaA1-TlaA2	12533	9017 to 16049	Yes	****	<0.0001
TslAH251A-TlaA1-TlaA2	12033	8517 to 15549	Yes	****	<0.0001
TlaA1-TlaA2	2172	-1344 to 5688	No	ns	0.672
TlaA1-TlaA2	1439	-2077 to 4955	No	ns	0.983
TslA	1518	-1998 to 5034	No	ns	0.9721
TslA-TlaA1-TlaA2	21112	17596 to 24628	Yes	****	<0.0001
TslA-TlaA1	3759	243.4 to 7275	Yes	*	0.0259
TslA-TlaA2	7087	3571 to 10602	Yes	****	<0.0001
TslA-TlaA1-TlaA2	5857	2341 to 9373	Yes	****	<0.0001
TslA-TlaA1-TlaA2	14919	11403 to 18435	Yes	****	<0.0001
TslAL312A-TlaA1-TlaA2	6356	2840 to 9872	Yes	****	<0.0001
TslAG310S-TlaA1-TlaA2	20027	16511 to 23543	Yes	****	<0.0001
TslAG310A-TlaA1-TlaA2	16206	12690 to 19722	Yes	****	<0.0001
Test details	Predicted (LS) mean 1	Predicted (LS) mean 2	Predicted (LS) mean diff.	SE of diff.	N1	N2	t	DF
WT - essC
EsxA	23841	3608	20233	836.4	18	18	24.19	292
TrxA	-58.8	-77.69	18.89	836.4	18	18	0.02258	292
TslAS164A-TlaA1-TlaA2	15294	2094	13200	1183	9	9	11.16	292
TslAD224A-TlaA1-TlaA2	14550	2017	12533	1183	9	9	10.6	292
TslAH251A-TlaA1-TlaA2	14672	2639	12033	1183	9	9	10.17	292
TlaA1-TlaA2	6256	4083	2172	1183	9	9	1.836	292
TlaA1-TlaA2	7328	5889	1439	1183	9	9	1.216	292
TslA	4369	2851	1518	1183	9	9	1.283	292
TslA-TlaA1-TlaA2	23186	2074	21112	1183	9	9	17.85	292
TslA-TlaA1	6601	2842	3759	1183	9	9	3.178	292
TslA-TlaA2	9857	2771	7087	1183	9	9	5.991	292
TslA-TlaA1-TlaA2	9428	3572	5857	1183	9	9	4.952	292
TslA-TlaA1-TlaA2	16960	2041	14919	1183	9	9	12.61	292
TslAL312A-TlaA1-TlaA2	9096	2740	6356	1183	9	9	5.373	292
TslAG310S-TlaA1-TlaA2	22100	2073	20027	1183	9	9	16.93	292
TslAG310A-TlaA1-TlaA2	19089	2883	16206	1183	9	9	13.7	292

## Sheet: 2way ANOVA of Raw SN
Table Analyzed	Raw SN
Two-way ANOVA	Ordinary
Alpha	0.05
Source of Variation	% of total variation	P value	P value summary	Significant?
Interaction	24.42	<0.0001	****	Yes
Row Factor	32.48	<0.0001	****	Yes
Column Factor	34.41	<0.0001	****	Yes
ANOVA table	SS (Type III)	DF	MS	F (DFn, DFd)	P value
Interaction	6823915093	15	454927673	F (15, 292) = 81.77	P<0.0001
Row Factor	9076402659	15	605093511	F (15, 292) = 108.8	P<0.0001
Column Factor	9613380094	1	9613380094	F (1, 292) = 1728	P<0.0001
Residual	1624512788	292	5563400
Difference between column means
Predicted (LS) mean of WT	14915
Predicted (LS) mean of essC	3727
Difference between predicted means	11188
SE of difference	269.1
95% CI of difference	10658 to 11718
Data summary
Number of columns (Column Factor)	2
Number of rows (Row Factor)	16
Number of values	324

## Sheet: Multiple comparisons of Raw SN
Compare each cell mean with the other cell mean in that row
Number of families	1
Number of comparisons per family	16
Alpha	0.05
Šídák's multiple comparisons test	Predicted (LS) mean diff.	95.00% CI of diff.	Below threshold?	Summary	Adjusted P Value
WT - essC
EsxA	25131	22794 to 27468	Yes	****	<0.0001
TrxA	-14.44	-2351 to 2323	No	ns	>0.9999
TslAS164A-TlaA1-TlaA2	12133	8828 to 15438	Yes	****	<0.0001
TslAD224A-TlaA1-TlaA2	11033	7728 to 14338	Yes	****	<0.0001
TslAH251A-TlaA1-TlaA2	9972	6667 to 13277	Yes	****	<0.0001
TlaA1-TlaA2	1917	-1388 to 5222	No	ns	0.762
TlaA1-TlaA2	1756	-1549 to 5061	No	ns	0.8595
TslA	2122	-1183 to 5427	No	ns	0.6111
TslA-TlaA1-TlaA2	26612	23307 to 29917	Yes	****	<0.0001
TslA-TlaA1	4565	1260 to 7870	Yes	***	0.0008
TslA-TlaA2	9608	6303 to 12913	Yes	****	<0.0001
TslA-TlaA1-TlaA2	5811	2506 to 9116	Yes	****	<0.0001
TslA-TlaA1-TlaA2	17905	14600 to 21210	Yes	****	<0.0001
TslAL312A-TlaA1-TlaA2	6742	3437 to 10047	Yes	****	<0.0001
TslAG310S-TlaA1-TlaA2	24283	20978 to 27588	Yes	****	<0.0001
TslAG310A-TlaA1-TlaA2	19434	16129 to 22739	Yes	****	<0.0001
Test details	Predicted (LS) mean 1	Predicted (LS) mean 2	Predicted (LS) mean diff.	SE of diff.	N1	N2	t	DF
WT - essC
EsxA	29488	4357	25131	786.2	18	18	31.96	292
TrxA	108	122.5	-14.44	786.2	18	18	0.01837	292
TslAS164A-TlaA1-TlaA2	14361	2228	12133	1112	9	9	10.91	292
TslAD224A-TlaA1-TlaA2	13372	2339	11033	1112	9	9	9.923	292
TslAH251A-TlaA1-TlaA2	12311	2339	9972	1112	9	9	8.969	292
TlaA1-TlaA2	10344	8428	1917	1112	9	9	1.724	292
TlaA1-TlaA2	3311	1556	1756	1112	9	9	1.579	292
TslA	6222	4101	2122	1112	9	9	1.908	292
TslA-TlaA1-TlaA2	30011	3399	26612	1112	9	9	23.93	292
TslA-TlaA1	8725	4161	4565	1112	9	9	4.105	292
TslA-TlaA2	13916	4308	9608	1112	9	9	8.641	292
TslA-TlaA1-TlaA2	12330	6519	5811	1112	9	9	5.227	292
TslA-TlaA1-TlaA2	21111	3205	17905	1112	9	9	16.1	292
TslAL312A-TlaA1-TlaA2	10652	3910	6742	1112	9	9	6.064	292
TslAG310S-TlaA1-TlaA2	28343	4060	24283	1112	9	9	21.84	292
TslAG310A-TlaA1-TlaA2	24038	4603	19434	1112	9	9	17.48	292

## Sheet: 2way ANOVA of Raw CYTO
Table Analyzed	Raw CYTO
Two-way ANOVA	Ordinary
Alpha	0.05
Source of Variation	% of total variation	P value	P value summary	Significant?
Interaction	0.6491	0.9611	ns	No
Row Factor	72.13	<0.0001	****	Yes
Column Factor	0.01314	0.7109	ns	No
ANOVA table	SS (Type III)	DF	MS	F (DFn, DFd)	P value
Interaction	34001299131	15	2266753275	F (15, 285) = 0.4533	P=0.9611
Row Factor	3778038923776	15	251869261585	F (15, 285) = 50.37	P<0.0001
Column Factor	688494026	1	688494026	F (1, 285) = 0.1377	P=0.7109
Residual	1425239505984	285	5000840372
Difference between column means
Predicted (LS) mean of WT	125260
Predicted (LS) mean of essC	122250
Difference between predicted means	3009
SE of difference	8111
95% CI of difference	-12955 to 18974
Data summary
Number of columns (Column Factor)	2
Number of rows (Row Factor)	16
Number of values	317

## Sheet: Multiple comparison of Raw CYTO
Compare each cell mean with the other cell mean in that row
Number of families	1
Number of comparisons per family	16
Alpha	0.05
Šídák's multiple comparisons test	Predicted (LS) mean diff.	95.00% CI of diff.	Below threshold?	Summary	Adjusted P Value
WT - essC
EsxA	-8332	-82663 to 66000	No	ns	>0.9999
TrxA	-805.1	-72918 to 71307	No	ns	>0.9999
TslAS164A-TlaA1-TlaA2	-8700	-107809 to 90409	No	ns	>0.9999
TslAD224A-TlaA1-TlaA2	1717	-97393 to 100826	No	ns	>0.9999
TslAH251A-TlaA1-TlaA2	20517	-78593 to 119626	No	ns	>0.9999
TlaA1-TlaA2	76328	-22781 to 175437	No	ns	0.3083
TlaA1-TlaA2	311.1	-98798 to 99420	No	ns	>0.9999
TslA	-4007	-103116 to 95103	No	ns	>0.9999
TslA-TlaA1-TlaA2	9736	-92424 to 111895	No	ns	>0.9999
TslA-TlaA1	6651	-92458 to 105761	No	ns	>0.9999
TslA-TlaA2	5319	-93790 to 104428	No	ns	>0.9999
TslA-TlaA1-TlaA2	-25047	-124156 to 74062	No	ns	>0.9999
TslA-TlaA1-TlaA2	-8880	-107989 to 90229	No	ns	>0.9999
TslAL312A-TlaA1-TlaA2	-521.2	-99630 to 98588	No	ns	>0.9999
TslAG310S-TlaA1-TlaA2	1519	-97590 to 100628	No	ns	>0.9999
TslAG310A-TlaA1-TlaA2	-17654	-116763 to 81455	No	ns	>0.9999
Test details	Predicted (LS) mean 1	Predicted (LS) mean 2	Predicted (LS) mean diff.	SE of diff.	N1	N2	t	DF
WT - essC
EsxA	79408	87739	-8332	25002	16	16	0.3332	285
TrxA	57979	58784	-805.1	24256	17	17	0.03319	285
TslAS164A-TlaA1-TlaA2	103131	111831	-8700	33336	9	9	0.261	285
TslAD224A-TlaA1-TlaA2	110319	108603	1717	33336	9	9	0.0515	285
TslAH251A-TlaA1-TlaA2	102758	82242	20517	33336	9	9	0.6154	285
TlaA1-TlaA2	584892	508564	76328	33336	9	9	2.29	285
TlaA1-TlaA2	83697	83386	311.1	33336	9	9	0.009333	285
TslA	59061	63068	-4007	33336	9	9	0.1202	285
TslA-TlaA1-TlaA2	107732	97996	9736	34362	8	9	0.2833	285
TslA-TlaA1	69498	62847	6651	33336	9	9	0.1995	285
TslA-TlaA2	78787	73468	5319	33336	9	9	0.1596	285
TslA-TlaA1-TlaA2	157912	182959	-25047	33336	9	9	0.7513	285
TslA-TlaA1-TlaA2	153813	162693	-8880	33336	9	9	0.2664	285
TslAL312A-TlaA1-TlaA2	76706	77228	-521.2	33336	9	9	0.01564	285
TslAG310S-TlaA1-TlaA2	100250	98731	1519	33336	9	9	0.04556	285
TslAG310A-TlaA1-TlaA2	78213	95867	-17654	33336	9	9	0.5296	285
