# Supplementary material for: A type VII-secreted lipase toxin with reverse domain arrangement
Source: Nat Commun. 2023 Dec 19;14:8438. doi: 10.1038/s41467-023-44221-y (PMC10730906; doi:10.1038/s41467-023-44221-y)
Supplement: Supplementary file 6 — Source Data [file 41467_2023_44221_MOESM6_ESM.zip › Tsl1 distribution raw/lpl0 1/FlaGs_output/results_flankgene.fasta_cluster_out_3_1e-10_clusters.tsv]

1	1320	WP_000784525.1;WP_174839562.1;WP_049294431.1;WP_000705633.1;WP_115295242.1;WP_206159346.1;WP_000702720.1;WP_111131553.1;WP_072361553.1;WP_115295238.1;WP_103144673.1;WP_111761916.1;WP_000778502.1;WP_106873616.1;WP_000784529.1;WP_000669005.1;WP_000782618.1;WP_209205860.1;WP_072361573.1;WP_000769154.1;WP_304984590.1;WP_000673055.1;WP_058008352.1;WP_124375187.1;WP_113569912.1;WP_106096710.1;WP_072512…
2	989	WP_308447723.1;WP_038412424.1;WP_060649781.1;WP_111088346.1;WP_046597521.1;WP_107383133.1;WP_078369237.1;WP_000456134.1;WP_070004786.1;WP_124780206.1;WP_031927442.1;WP_070004789.1;WP_248314045.1;WP_001205667.1;WP_000667960.1;WP_000649605.1;WP_119541751.1;WP_000971991.1;WP_020976992.1;WP_103188660.1;WP_054190417.1;WP_160194495.1;WP_111131559.1;WP_001205664.1;WP_001805692.1;WP_124780204.1;WP_001801…
3	193	WP_000669520.1;WP_000669524.1;WP_000669523.1;WP_123097664.1;WP_000669514.1;WP_262533632.1;WP_312013847.1;WP_000768889.1;WP_070033152.1;WP_115289175.1;WP_111131558.1;WP_225805992.1;WP_000865203.1;WP_156974946.1;WP_111680043.1;WP_031928730.1;WP_000669519.1;WP_086115034.1;WP_070002440.1;WP_000669522.1;WP_031788344.1
4	169	WP_070002710.1;WP_124780218.1;WP_000072616.1;WP_000408454.1;WP_224680743.1;WP_258409657.1;WP_240315453.1;WP_216702057.1;WP_000072568.1;WP_000072565.1;WP_111680040.1;WP_111761920.1;WP_000066763.1;WP_000072580.1;WP_070002437.1;WP_000072632.1;WP_154283683.1;WP_000072559.1;WP_258464752.1;WP_045158805.1;WP_111093872.1;WP_206157106.1;WP_000072634.1;WP_111088350.1;WP_000072584.1;WP_267837958.1;WP_123097…
5	156	WP_047432643.1;WP_000971504.1;WP_000971502.1;WP_000971498.1;WP_115210879.1;WP_124780201.1;WP_111680047.1;WP_000971506.1;WP_258464762.1;WP_124375194.1;WP_103188656.1;WP_000971500.1;WP_262533642.1;WP_000577027.1;WP_259380789.1
6	155	WP_262533625.1;WP_070002436.1;WP_000028654.1;WP_180991951.1;WP_142670763.1;WP_150024174.1;WP_000028652.1;WP_000028648.1;WP_150859893.1;WP_200754020.1;WP_000028609.1;WP_123097660.1;WP_216731864.1;WP_044027547.1;WP_000028651.1;WP_000028591.1;WP_237772982.1;WP_117207925.1;WP_017804864.1;WP_031795093.1;WP_192794651.1;WP_224057046.1;WP_142351081.1;WP_258464751.1;WP_000028594.1;WP_160194494.1;WP_045181…
7	154	WP_001795576.1;WP_001796660.1;WP_078369234.1;WP_078169539.1;WP_078062635.1;WP_115289183.1;WP_072497970.1;WP_124375196.1;WP_111680049.1;WP_115288113.1;WP_001798389.1;WP_001825923.1;WP_001794548.1;WP_078064179.1;WP_250723514.1;WP_072398156.1;WP_072357653.1;WP_072490926.1;WP_262533645.1;WP_072433528.1;WP_001797248.1;WP_078065044.1
8	149	WP_160194496.1;WP_111761930.1;WP_078371446.1;WP_258464763.1;WP_000172540.1;WP_111078156.1;WP_000172543.1;WP_000074792.1;WP_111680048.1;WP_031886684.1;WP_258409662.1;WP_262533643.1;WP_117206341.1;WP_029258562.1;WP_180992826.1;WP_228585060.1;WP_000172546.1;WP_258808706.1;WP_000074800.1;WP_070002442.1;WP_061385143.1;WP_228480503.1;WP_238522654.1;WP_257615198.1
9	135	WP_001062993.1;WP_258464764.1;WP_124780197.1;WP_001062990.1;WP_070033160.1;WP_103188655.1;WP_001063003.1;WP_123072942.1;WP_001062999.1;WP_262533646.1;WP_216728155.1;WP_001062987.1;WP_103148878.1;WP_316052048.1;WP_001062982.1;WP_072361601.1;WP_001062992.1;WP_054190414.1;WP_001062991.1;WP_001062998.1;WP_001062989.1;WP_111014984.1;WP_248315066.1;WP_111680050.1;WP_111131567.1;WP_124375197.1;WP_001063…
10	117	WP_000952537.1;WP_072361597.1;WP_000750586.1;WP_000790697.1;WP_241010539.1;WP_070019545.1;WP_078370638.1;WP_115289182.1;WP_111761929.1;WP_000042462.1;WP_000653705.1;WP_208688689.1;WP_072512377.1;WP_109171322.1;WP_258409661.1;WP_103188657.1;WP_258464761.1;WP_054190415.1;WP_124780202.1;WP_045158811.1;WP_000166024.1;WP_000653712.1;WP_000166025.1;WP_111680046.1;WP_000066172.1;WP_000047327.1;WP_078103…
11	87	WP_262533611.1;WP_001021484.1;WP_001024386.1;WP_258464743.1;WP_001024392.1;WP_001024383.1;WP_111131546.1;WP_061385141.1;WP_258409649.1;WP_001024377.1;WP_154283675.1;WP_250723580.1;WP_001024369.1;WP_124781216.1;WP_111761910.1;WP_115295231.1;WP_001024391.1;WP_072490942.1;WP_001024395.1;WP_111680032.1;WP_259379841.1;WP_072512398.1
12	84	WP_111053457.1;WP_014373780.1;WP_014373781.1
13	77	WP_112366547.1;WP_099119694.1;WP_014373779.1
14	72	WP_001021572.1;WP_001021622.1;WP_123097651.1;WP_020976973.1;WP_262521201.1;WP_111680031.1;WP_001021615.1;WP_001021570.1;WP_001021628.1;WP_111131545.1;WP_001021573.1;WP_001021614.1
15	61	WP_000248844.1;WP_000248847.1;WP_312013846.1;WP_000248841.1;WP_000248845.1;WP_000248838.1
16	60	WP_001789528.1;WP_031797543.1;WP_258464747.1;WP_044025863.1;WP_001789525.1;WP_001791691.1;WP_001792090.1;WP_031901350.1;WP_031927340.1
17	55	WP_262533648.1;WP_164494058.1;WP_031926719.1;WP_072496829.1;WP_070002458.1;WP_001806583.1;WP_031835043.1;WP_001790025.1;WP_194381973.1;WP_001287492.1;WP_258409664.1;WP_259676175.1
18	52	WP_042907868.1;WP_124781261.1;WP_111088352.1;WP_141767130.1;WP_042908808.1;WP_042906216.1;WP_010956543.1;WP_031788484.1
19	19	WP_223289616.1;WP_258028663.1;WP_000850684.1;WP_228480499.1
20	15	WP_000948299.1;WP_000948284.1;WP_111680051.1;WP_226452206.1;WP_124375199.1;WP_000948289.1;WP_214241640.1;WP_194381974.1
21	14	WP_000211564.1;WP_000211556.1;WP_111680052.1;WP_115385504.1
22	13	WP_154283689.1;WP_000212548.1
23	4	WP_111680029.1;WP_111131544.1;WP_000600864.1;WP_250723585.1
24	4	WP_000416469.1;WP_238993174.1;WP_262533607.1
25	2	WP_000705125.1
26	2	WP_000831496.1
27	2	WP_000386370.1;WP_000998872.1
28	2	WP_000247467.1;WP_001553872.1
29	2	WP_001806170.1;WP_001796665.1
30	2	WP_001799349.1;WP_029264549.1
31	2	WP_000810443.1;WP_031904065.1
32	2	WP_031904066.1;WP_001255379.1
33	2	WP_001553875.1;WP_115287574.1
34	2	WP_001553868.1;WP_171994847.1
35	2	WP_065315813.1;WP_225805990.1
36	2	WP_256089518.1;WP_164022204.1
37	2	WP_258859481.1
38	1	WP_000067112.1
39	1	WP_000183735.1
40	1	WP_000215588.1
41	1	WP_000240855.1
42	1	WP_000249657.1
43	1	WP_000376242.1
44	1	WP_000400031.1
45	1	WP_000742837.1
46	1	WP_000969811.1
47	1	WP_001095317.1
48	1	WP_001215400.1
49	1	WP_001290433.1
50	1	WP_001553877.1
51	1	WP_001553878.1
52	1	WP_001789343.1
53	1	WP_001823753.1
54	1	WP_038412685.1
55	1	WP_070974104.1
56	1	WP_070974105.1
57	1	WP_070974106.1
58	1	WP_094409958.1
59	1	WP_176723273.1
60	1	WP_208704075.1
