# Supplementary material for: A type VII-secreted lipase toxin with reverse domain arrangement
Source: Nat Commun. 2023 Dec 19;14:8438. doi: 10.1038/s41467-023-44221-y (PMC10730906; doi:10.1038/s41467-023-44221-y)
Supplement: Supplementary file 6 — Source Data [file 41467_2023_44221_MOESM6_ESM.zip › Tsl1 distribution raw/lpl0 1/FlaGs_output/results_flankgene.fasta_cluster_out_3_1e-10_jackhits.tsv]

1	['WP_044027547.1', 'WP_000028652.1', 'WP_042907814.1', 'WP_000028648.1', 'WP_000028654.1', 'WP_070002436.1', 'WP_117197105.1', 'WP_031795093.1', 'WP_160194494.1', 'WP_072497974.1', 'WP_194381534.1', 'WP_123097660.1', 'WP_209272659.1', 'WP_000028628.1', 'WP_000028604.1', 'WP_142351081.1', 'WP_224057046.1', 'WP_210603518.1', 'WP_000028609.1', 'WP_000028598.1', 'WP_072512388.1', 'WP_000028589.1', 'W…
2	['WP_044027547.1', 'WP_000028652.1', 'WP_042907814.1', 'WP_000028648.1', 'WP_000028654.1', 'WP_070002436.1', 'WP_117197105.1', 'WP_031795093.1', 'WP_160194494.1', 'WP_072497974.1', 'WP_194381534.1', 'WP_209272659.1', 'WP_123097660.1', 'WP_000028628.1', 'WP_000028604.1', 'WP_142351081.1', 'WP_224057046.1', 'WP_210603518.1', 'WP_000028609.1', 'WP_000028598.1', 'WP_072512388.1', 'WP_000028589.1', 'W…
3	['WP_044027547.1', 'WP_000028652.1', 'WP_042907814.1', 'WP_000028648.1', 'WP_000028654.1', 'WP_070002436.1', 'WP_117197105.1', 'WP_031795093.1', 'WP_160194494.1', 'WP_072497974.1', 'WP_194381534.1', 'WP_123097660.1', 'WP_209272659.1', 'WP_000028628.1', 'WP_000028604.1', 'WP_142351081.1', 'WP_224057046.1', 'WP_210603518.1', 'WP_000028609.1', 'WP_000028598.1', 'WP_072512388.1', 'WP_124375190.1', 'W…
4	['WP_044027547.1', 'WP_000028652.1', 'WP_042907814.1', 'WP_000028648.1', 'WP_000028654.1', 'WP_070002436.1', 'WP_117197105.1', 'WP_031795093.1', 'WP_160194494.1', 'WP_072497974.1', 'WP_194381534.1', 'WP_209272659.1', 'WP_123097660.1', 'WP_000028628.1', 'WP_000028604.1', 'WP_142351081.1', 'WP_224057046.1', 'WP_210603518.1', 'WP_000028598.1', 'WP_000028609.1', 'WP_072512388.1', 'WP_124375190.1', 'W…
5	['WP_044027547.1', 'WP_000028652.1', 'WP_042907814.1', 'WP_000028648.1', 'WP_000028654.1', 'WP_070002436.1', 'WP_117197105.1', 'WP_031795093.1', 'WP_160194494.1', 'WP_072497974.1', 'WP_194381534.1', 'WP_123097660.1', 'WP_209272659.1', 'WP_000028628.1', 'WP_000028604.1', 'WP_142351081.1', 'WP_224057046.1', 'WP_210603518.1', 'WP_000028609.1', 'WP_000028598.1', 'WP_072512388.1', 'WP_124375190.1', 'W…
6	['WP_044027547.1', 'WP_000028652.1', 'WP_042907814.1', 'WP_000028648.1', 'WP_000028654.1', 'WP_070002436.1', 'WP_117197105.1', 'WP_031795093.1', 'WP_160194494.1', 'WP_072497974.1', 'WP_194381534.1', 'WP_123097660.1', 'WP_209272659.1', 'WP_000028628.1', 'WP_000028604.1', 'WP_142351081.1', 'WP_224057046.1', 'WP_210603518.1', 'WP_000028609.1', 'WP_000028598.1', 'WP_072512388.1', 'WP_124375190.1', 'W…
7	['WP_044027547.1', 'WP_000028652.1', 'WP_042907814.1', 'WP_000028648.1', 'WP_000028654.1', 'WP_070002436.1', 'WP_117197105.1', 'WP_031795093.1', 'WP_160194494.1', 'WP_072497974.1', 'WP_194381534.1', 'WP_000028628.1', 'WP_123097660.1', 'WP_209272659.1', 'WP_000028604.1', 'WP_142351081.1', 'WP_224057046.1', 'WP_210603518.1', 'WP_000028609.1', 'WP_000028598.1', 'WP_072512388.1', 'WP_124375190.1', 'W…
8	['WP_044027547.1', 'WP_000028652.1', 'WP_042907814.1', 'WP_000028648.1', 'WP_000028654.1', 'WP_070002436.1', 'WP_117197105.1', 'WP_031795093.1', 'WP_160194494.1', 'WP_194381534.1', 'WP_072497974.1', 'WP_209272659.1', 'WP_123097660.1', 'WP_000028628.1', 'WP_142351081.1', 'WP_000028604.1', 'WP_224057046.1', 'WP_210603518.1', 'WP_000028609.1', 'WP_000028598.1', 'WP_072512388.1', 'WP_124375190.1', 'W…
9	['WP_044027547.1', 'WP_000028652.1', 'WP_042907814.1', 'WP_000028648.1', 'WP_000028654.1', 'WP_070002436.1', 'WP_117197105.1', 'WP_031795093.1', 'WP_160194494.1', 'WP_072497974.1', 'WP_194381534.1', 'WP_123097660.1', 'WP_209272659.1', 'WP_000028628.1', 'WP_000028604.1', 'WP_142351081.1', 'WP_224057046.1', 'WP_210603518.1', 'WP_000028609.1', 'WP_000028598.1', 'WP_072512388.1', 'WP_000028651.1', 'W…
10	['WP_044027547.1', 'WP_000028652.1', 'WP_042907814.1', 'WP_000028648.1', 'WP_000028654.1', 'WP_070002436.1', 'WP_117197105.1', 'WP_031795093.1', 'WP_160194494.1', 'WP_072497974.1', 'WP_194381534.1', 'WP_123097660.1', 'WP_209272659.1', 'WP_000028628.1', 'WP_000028604.1', 'WP_142351081.1', 'WP_224057046.1', 'WP_210603518.1', 'WP_000028609.1', 'WP_000028598.1', 'WP_072512388.1', 'WP_124375190.1', 'W…
11	['WP_044027547.1', 'WP_000028652.1', 'WP_042907814.1', 'WP_000028648.1', 'WP_000028654.1', 'WP_070002436.1', 'WP_117197105.1', 'WP_031795093.1', 'WP_160194494.1', 'WP_072497974.1', 'WP_194381534.1', 'WP_123097660.1', 'WP_209272659.1', 'WP_000028628.1', 'WP_000028604.1', 'WP_142351081.1', 'WP_224057046.1', 'WP_210603518.1', 'WP_000028609.1', 'WP_000028598.1', 'WP_072512388.1', 'WP_124375190.1', 'W…
12	['WP_250723516.1', 'WP_000653713.1', 'WP_000653711.1', 'WP_258409661.1', 'WP_000653712.1', 'WP_000653705.1', 'WP_258464761.1', 'WP_072357651.1', 'WP_078103407.1', 'WP_000952537.1', 'WP_000042462.1', 'WP_103188657.1', 'WP_208688689.1', 'WP_241010539.1', 'WP_000047327.1', 'WP_078370638.1', 'WP_072512377.1', 'WP_072490927.1', 'WP_111131566.1', 'WP_115289182.1', 'WP_111761929.1', 'WP_072361597.1', 'W…
13	['WP_250723516.1', 'WP_000653713.1', 'WP_000653711.1', 'WP_258409661.1', 'WP_000653712.1', 'WP_000653705.1', 'WP_258464761.1', 'WP_072357651.1', 'WP_078103407.1', 'WP_103188657.1', 'WP_000952537.1', 'WP_000047327.1', 'WP_000042462.1', 'WP_208688689.1', 'WP_072490927.1', 'WP_241010539.1', 'WP_078370638.1', 'WP_072512377.1', 'WP_111131566.1', 'WP_115289182.1', 'WP_111761929.1', 'WP_072361597.1', 'W…
14	['WP_250723516.1', 'WP_000653713.1', 'WP_000653711.1', 'WP_258409661.1', 'WP_000653712.1', 'WP_000653705.1', 'WP_258464761.1', 'WP_115289182.1', 'WP_072357651.1', 'WP_000952537.1', 'WP_078103407.1', 'WP_111761929.1', 'WP_072361597.1', 'WP_208688689.1', 'WP_054190415.1', 'WP_241010539.1', 'WP_078370638.1', 'WP_000042462.1', 'WP_103188657.1', 'WP_000047327.1', 'WP_072490927.1', 'WP_072512377.1', 'W…
15	['WP_000066763.1', 'WP_111133113.1', 'WP_111680040.1', 'WP_000072568.1', 'WP_123097661.1', 'WP_064128428.1', 'WP_250723526.1', 'WP_070004793.1', 'WP_103188664.1', 'WP_224680743.1', 'WP_000072580.1', 'WP_072490934.1', 'WP_000072586.1', 'WP_070002437.1', 'WP_078372002.1', 'WP_206157106.1', 'WP_045158805.1', 'WP_259380971.1', 'WP_070002710.1', 'WP_234696915.1', 'WP_259378008.1', 'WP_233642164.1', 'W…
16	['WP_000067112.1']
17	['WP_000072352.1', 'WP_000072632.1', 'WP_303661409.1', 'WP_000072634.1', 'WP_111131555.1', 'WP_000072616.1', 'WP_123097661.1', 'WP_070004793.1', 'WP_064128428.1', 'WP_103188664.1', 'WP_111761920.1', 'WP_000066763.1', 'WP_250723526.1', 'WP_000072580.1', 'WP_111133113.1', 'WP_072490934.1', 'WP_072512387.1', 'WP_000072586.1', 'WP_070002437.1', 'WP_078372002.1', 'WP_216702057.1', 'WP_316052049.1', 'W…
18	['WP_123097661.1', 'WP_000066763.1', 'WP_111133113.1', 'WP_111680040.1', 'WP_000072568.1', 'WP_064128428.1', 'WP_000072570.1', 'WP_216702057.1', 'WP_000072565.1', 'WP_250723526.1', 'WP_070004793.1', 'WP_258464752.1', 'WP_072512387.1', 'WP_000072580.1', 'WP_072490934.1', 'WP_103188664.1', 'WP_224680743.1', 'WP_070002437.1', 'WP_154283683.1', 'WP_000072586.1', 'WP_000072616.1', 'WP_206157106.1', 'W…
19	['WP_000072565.1', 'WP_070004793.1', 'WP_103188664.1', 'WP_000072570.1', 'WP_154283683.1', 'WP_250723526.1', 'WP_258464752.1', 'WP_000072580.1', 'WP_072512387.1', 'WP_072490934.1', 'WP_000072616.1', 'WP_078372002.1', 'WP_070002437.1', 'WP_000072586.1', 'WP_206157106.1', 'WP_045158805.1', 'WP_259380971.1', 'WP_070002710.1', 'WP_234696915.1', 'WP_259378008.1', 'WP_233642164.1', 'WP_246838847.1', 'W…
20	['WP_111680040.1', 'WP_000072568.1', 'WP_224680743.1', 'WP_123097661.1', 'WP_000066763.1', 'WP_111133113.1', 'WP_103188664.1', 'WP_070004793.1', 'WP_064128428.1', 'WP_000072616.1', 'WP_078372002.1', 'WP_250723526.1', 'WP_070002437.1', 'WP_000072580.1', 'WP_072512387.1', 'WP_072490934.1', 'WP_206157106.1', 'WP_259380971.1', 'WP_045158805.1', 'WP_233642164.1', 'WP_070002710.1', 'WP_234696915.1', 'W…
21	['WP_000072570.1', 'WP_000072584.1', 'WP_267837958.1', 'WP_111088350.1', 'WP_258409657.1', 'WP_124780218.1', 'WP_000072632.1', 'WP_000072634.1', 'WP_303661409.1', 'WP_000408454.1', 'WP_000072565.1', 'WP_103188664.1', 'WP_000066763.1', 'WP_111133113.1', 'WP_000072586.1', 'WP_000072580.1', 'WP_111680040.1', 'WP_000072568.1', 'WP_000072352.1', 'WP_111761920.1', 'WP_072490934.1', 'WP_123097661.1', 'W…
22	['WP_000072584.1', 'WP_267837958.1', 'WP_111088350.1', 'WP_000072580.1', 'WP_258409657.1', 'WP_124780218.1', 'WP_072490934.1', 'WP_000072632.1', 'WP_000072634.1', 'WP_303661409.1', 'WP_000072570.1', 'WP_000408454.1', 'WP_000072565.1', 'WP_070004793.1', 'WP_250723526.1', 'WP_103188664.1', 'WP_111761920.1', 'WP_258464752.1', 'WP_111131555.1', 'WP_078372002.1', 'WP_154283683.1', 'WP_072512387.1', 'W…
23	['WP_000072584.1', 'WP_267837958.1', 'WP_111088350.1', 'WP_258409657.1', 'WP_124780218.1', 'WP_000408454.1', 'WP_000072632.1', 'WP_303661409.1', 'WP_000072634.1', 'WP_111680040.1', 'WP_000072568.1', 'WP_111761920.1', 'WP_123097661.1', 'WP_070004793.1', 'WP_103188664.1', 'WP_000072580.1', 'WP_224680743.1', 'WP_072490934.1', 'WP_000066763.1', 'WP_111133113.1', 'WP_064128428.1', 'WP_000072586.1', 'W…
24	['WP_000072586.1', 'WP_000072352.1', 'WP_111131555.1', 'WP_000072565.1', 'WP_250723526.1', 'WP_072512387.1', 'WP_000072580.1', 'WP_000072616.1', 'WP_072490934.1', 'WP_070002437.1', 'WP_154283683.1', 'WP_216702057.1', 'WP_316052049.1', 'WP_070002710.1', 'WP_234696915.1', 'WP_259378008.1', 'WP_246838847.1', 'WP_216771255.1', 'WP_240315453.1']
25	['WP_000072616.1', 'WP_070004793.1', 'WP_103188664.1', 'WP_000072580.1', 'WP_072512387.1', 'WP_072490934.1', 'WP_250723526.1', 'WP_078372002.1', 'WP_070002437.1', 'WP_224680743.1', 'WP_206157106.1', 'WP_045158805.1', 'WP_259380971.1', 'WP_233642164.1', 'WP_070002710.1', 'WP_234696915.1', 'WP_259378008.1', 'WP_246838847.1', 'WP_216771255.1', 'WP_240315453.1']
26	['WP_000072632.1', 'WP_000072634.1', 'WP_303661409.1', 'WP_000072584.1', 'WP_267837958.1', 'WP_111088350.1', 'WP_258409657.1', 'WP_124780218.1', 'WP_000072352.1', 'WP_000408454.1', 'WP_070004793.1', 'WP_111761920.1', 'WP_123097661.1', 'WP_103188664.1', 'WP_000072565.1', 'WP_064128428.1', 'WP_000066763.1', 'WP_000072616.1', 'WP_111133113.1', 'WP_000072580.1', 'WP_072490934.1', 'WP_072512387.1', 'W…
27	['WP_000072632.1', 'WP_000072634.1', 'WP_303661409.1', 'WP_000072584.1', 'WP_267837958.1', 'WP_111088350.1', 'WP_124780218.1', 'WP_258409657.1', 'WP_000072352.1', 'WP_000408454.1', 'WP_070004793.1', 'WP_111761920.1', 'WP_123097661.1', 'WP_103188664.1', 'WP_000072565.1', 'WP_064128428.1', 'WP_000066763.1', 'WP_000072616.1', 'WP_111133113.1', 'WP_000072580.1', 'WP_072490934.1', 'WP_072512387.1', 'W…
28	['WP_000074792.1', 'WP_257615198.1', 'WP_228585060.1', 'WP_238522654.1', 'WP_029258562.1', 'WP_180992826.1', 'WP_111078156.1', 'WP_111761930.1', 'WP_000074800.1', 'WP_160194496.1', 'WP_078371446.1', 'WP_111680048.1', 'WP_117206341.1', 'WP_000172546.1', 'WP_031886684.1', 'WP_000172543.1', 'WP_000172540.1', 'WP_258464763.1', 'WP_258808706.1', 'WP_262533643.1', 'WP_070002442.1', 'WP_061385143.1', 'W…
29	['WP_000074792.1', 'WP_257615198.1', 'WP_228585060.1', 'WP_238522654.1', 'WP_029258562.1', 'WP_180992826.1', 'WP_111078156.1', 'WP_000074800.1', 'WP_111761930.1', 'WP_160194496.1', 'WP_078371446.1', 'WP_111680048.1', 'WP_117206341.1', 'WP_000172546.1', 'WP_000172543.1', 'WP_031886684.1', 'WP_000172540.1', 'WP_258464763.1', 'WP_070002442.1', 'WP_258808706.1', 'WP_262533643.1', 'WP_258409662.1', 'W…
30	['WP_250723516.1', 'WP_000653713.1', 'WP_000653711.1', 'WP_258409661.1', 'WP_000653712.1', 'WP_115289182.1', 'WP_000653705.1', 'WP_258464761.1', 'WP_000952537.1', 'WP_072357651.1', 'WP_111761929.1', 'WP_072361597.1', 'WP_078103407.1', 'WP_208688689.1', 'WP_054190415.1', 'WP_241010539.1', 'WP_078370638.1', 'WP_103188657.1', 'WP_000042462.1', 'WP_000047327.1', 'WP_072490927.1', 'WP_072512377.1', 'W…
31	['WP_250723516.1', 'WP_000653713.1', 'WP_000653711.1', 'WP_258409661.1', 'WP_000653712.1', 'WP_000653705.1', 'WP_258464761.1', 'WP_000952537.1', 'WP_072357651.1', 'WP_078103407.1', 'WP_208688689.1', 'WP_241010539.1', 'WP_078370638.1', 'WP_103188657.1', 'WP_115289182.1', 'WP_000042462.1', 'WP_000047327.1', 'WP_072490927.1', 'WP_072512377.1', 'WP_111761929.1', 'WP_072361597.1', 'WP_111131566.1', 'W…
32	['WP_000172540.1', 'WP_031886684.1', 'WP_000172543.1', 'WP_000172546.1', 'WP_117206341.1', 'WP_258464763.1', 'WP_070002442.1', 'WP_061385143.1', 'WP_258409662.1', 'WP_258808706.1', 'WP_262533643.1', 'WP_029258562.1', 'WP_180992826.1', 'WP_111078156.1', 'WP_160194496.1', 'WP_000074792.1', 'WP_228480503.1', 'WP_111761930.1', 'WP_078371446.1', 'WP_257615198.1', 'WP_228585060.1', 'WP_238522654.1', 'W…
33	['WP_000172543.1', 'WP_000172546.1', 'WP_000172540.1', 'WP_031886684.1', 'WP_117206341.1', 'WP_258464763.1', 'WP_070002442.1', 'WP_061385143.1', 'WP_258409662.1', 'WP_258808706.1', 'WP_262533643.1', 'WP_029258562.1', 'WP_180992826.1', 'WP_111078156.1', 'WP_000074792.1', 'WP_160194496.1', 'WP_257615198.1', 'WP_228480503.1', 'WP_228585060.1', 'WP_111761930.1', 'WP_238522654.1', 'WP_078371446.1', 'W…
34	['WP_000172546.1', 'WP_000172543.1', 'WP_000172540.1', 'WP_031886684.1', 'WP_117206341.1', 'WP_258464763.1', 'WP_070002442.1', 'WP_061385143.1', 'WP_258409662.1', 'WP_258808706.1', 'WP_262533643.1', 'WP_029258562.1', 'WP_180992826.1', 'WP_111078156.1', 'WP_000074792.1', 'WP_160194496.1', 'WP_257615198.1', 'WP_228480503.1', 'WP_228585060.1', 'WP_111761930.1', 'WP_238522654.1', 'WP_078371446.1', 'W…
35	['WP_000183735.1']
36	['WP_000211556.1', 'WP_115385504.1', 'WP_111680052.1', 'WP_000211564.1']
37	['WP_000211556.1', 'WP_115385504.1', 'WP_000211564.1', 'WP_111680052.1']
38	['WP_000212548.1', 'WP_154283689.1']
39	['WP_000215588.1']
40	['WP_000240855.1']
41	['WP_000247467.1', 'WP_001553872.1']
42	['WP_000248847.1', 'WP_000248838.1', 'WP_000248845.1', 'WP_000248841.1', 'WP_000248844.1', 'WP_312013846.1']
43	['WP_000248847.1', 'WP_000248841.1', 'WP_000248845.1', 'WP_000248838.1', 'WP_000248844.1', 'WP_312013846.1']
44	['WP_000248847.1', 'WP_000248845.1', 'WP_000248844.1', 'WP_000248838.1', 'WP_000248841.1', 'WP_312013846.1']
45	['WP_000248847.1', 'WP_000248845.1', 'WP_000248838.1', 'WP_000248844.1', 'WP_000248841.1', 'WP_312013846.1']
46	['WP_000248847.1', 'WP_000248845.1', 'WP_000248838.1', 'WP_000248841.1', 'WP_000248844.1', 'WP_312013846.1']
47	['WP_000249657.1']
48	['WP_060649781.1', 'WP_123072943.1', 'WP_014936986.1', 'WP_072361591.1', 'WP_001269761.1', 'WP_001269759.1', 'WP_000971989.1', 'WP_115289178.1', 'WP_001269822.1', 'WP_025174748.1', 'WP_001269755.1', 'WP_050959029.1', 'WP_262533635.1', 'WP_000971991.1', 'WP_001269821.1', 'WP_309543765.1', 'WP_111314544.1', 'WP_000971990.1', 'WP_001801841.1', 'WP_061843189.1', 'WP_123097680.1', 'WP_111088346.1', 'W…
49	['WP_000376242.1']
50	['WP_000386370.1', 'WP_000998872.1']
51	['WP_014936986.1', 'WP_111680045.1', 'WP_124780204.1', 'WP_025175003.1', 'WP_070004797.1', 'WP_001834381.1', 'WP_000455736.1', 'WP_108807102.1', 'WP_001797296.1', 'WP_115289181.1', 'WP_072497971.1', 'WP_060649781.1', 'WP_123072943.1', 'WP_001269761.1', 'WP_001205667.1', 'WP_001269755.1', 'WP_072361591.1', 'WP_001269759.1', 'WP_000971989.1', 'WP_001805140.1', 'WP_001269822.1', 'WP_111314544.1', 'W…
52	['WP_000400031.1']
53	['WP_000408454.1', 'WP_000072584.1', 'WP_267837958.1', 'WP_258409657.1', 'WP_111088350.1', 'WP_124780218.1', 'WP_000072632.1', 'WP_303661409.1', 'WP_000072634.1', 'WP_111680040.1', 'WP_000072568.1', 'WP_111761920.1', 'WP_123097661.1', 'WP_070004793.1', 'WP_103188664.1', 'WP_000066763.1', 'WP_224680743.1', 'WP_111133113.1', 'WP_064128428.1', 'WP_033856158.1', 'WP_000072586.1', 'WP_072512387.1', 'W…
54	['WP_000416469.1', 'WP_238993174.1', 'WP_262533607.1']
55	['WP_000443826.1', 'WP_025174946.1', 'WP_000835979.1', 'WP_111314544.1', 'WP_001797294.1', 'WP_103148876.1', 'WP_111088346.1', 'WP_225805993.1', 'WP_250723518.1', 'WP_052995938.1', 'WP_103188658.1', 'WP_050957914.1', 'WP_315977859.1', 'WP_000835989.1', 'WP_000835980.1', 'WP_014936983.1', 'WP_154284696.1', 'WP_072361582.1', 'WP_262533635.1', 'WP_046462966.1', 'WP_031909936.1', 'WP_072512382.1', 'W…
56	['WP_014936986.1', 'WP_070004797.1', 'WP_001797296.1', 'WP_001834381.1', 'WP_111680045.1', 'WP_124780204.1', 'WP_115289181.1', 'WP_123072943.1', 'WP_060649781.1', 'WP_072361591.1', 'WP_001269761.1', 'WP_025175003.1', 'WP_000455736.1', 'WP_000971989.1', 'WP_000455731.1', 'WP_108807102.1', 'WP_111088346.1', 'WP_001269759.1', 'WP_001269822.1', 'WP_050959029.1', 'WP_111314544.1', 'WP_052995938.1', 'W…
57	['WP_014936986.1', 'WP_111680045.1', 'WP_124780204.1', 'WP_025175003.1', 'WP_070004797.1', 'WP_001834381.1', 'WP_001797296.1', 'WP_000455736.1', 'WP_108807102.1', 'WP_072497971.1', 'WP_001205667.1', 'WP_060649781.1', 'WP_072361591.1', 'WP_115289181.1', 'WP_123072943.1', 'WP_001269761.1', 'WP_001269755.1', 'WP_000971989.1', 'WP_001269759.1', 'WP_025174748.1', 'WP_111314544.1', 'WP_001805140.1', 'W…
58	['WP_014936986.1', 'WP_111680045.1', 'WP_124780204.1', 'WP_025175003.1', 'WP_070004797.1', 'WP_001834381.1', 'WP_001797296.1', 'WP_000455736.1', 'WP_108807102.1', 'WP_072497971.1', 'WP_001205667.1', 'WP_060649781.1', 'WP_072361591.1', 'WP_115289181.1', 'WP_123072943.1', 'WP_001269761.1', 'WP_001269755.1', 'WP_000971989.1', 'WP_001269759.1', 'WP_025174748.1', 'WP_111314544.1', 'WP_001805140.1', 'W…
59	['WP_014936986.1', 'WP_111680045.1', 'WP_124780204.1', 'WP_025175003.1', 'WP_000455736.1', 'WP_108807102.1', 'WP_072497971.1', 'WP_070004797.1', 'WP_001797296.1', 'WP_001834381.1', 'WP_001205667.1', 'WP_060649781.1', 'WP_123072943.1', 'WP_072361591.1', 'WP_001269755.1', 'WP_115289181.1', 'WP_001269761.1', 'WP_262533635.1', 'WP_001805140.1', 'WP_000971989.1', 'WP_001269759.1', 'WP_001269822.1', 'W…
60	['WP_025174946.1', 'WP_111314544.1', 'WP_111088346.1', 'WP_001797294.1', 'WP_103148876.1', 'WP_052995938.1', 'WP_250723518.1', 'WP_165468926.1', 'WP_000443826.1', 'WP_050957914.1', 'WP_000835979.1', 'WP_315977859.1', 'WP_014936983.1', 'WP_154284696.1', 'WP_072361582.1', 'WP_046462966.1', 'WP_031909936.1', 'WP_023487099.1', 'WP_115296009.1', 'WP_103188658.1', 'WP_124375618.1', 'WP_072512382.1', 'W…
61	['WP_001269761.1', 'WP_001269759.1', 'WP_060649781.1', 'WP_123072943.1', 'WP_072361591.1', 'WP_001269755.1', 'WP_014936986.1', 'WP_115353641.1', 'WP_025174748.1', 'WP_111314544.1', 'WP_115289178.1', 'WP_001269822.1', 'WP_000971989.1', 'WP_262533635.1', 'WP_050959029.1', 'WP_123097680.1', 'WP_001269821.1', 'WP_001797294.1', 'WP_000540319.1', 'WP_309543765.1', 'WP_111680045.1', 'WP_000971990.1', 'W…
62	['WP_123072943.1', 'WP_060649781.1', 'WP_072361591.1', 'WP_000971989.1', 'WP_014936986.1', 'WP_001269822.1', 'WP_001269761.1', 'WP_050959029.1', 'WP_001269821.1', 'WP_001269759.1', 'WP_309543765.1', 'WP_000971991.1', 'WP_000971990.1', 'WP_001801841.1', 'WP_061843189.1', 'WP_111088346.1', 'WP_052995938.1', 'WP_115353641.1', 'WP_000456135.1', 'WP_111314544.1', 'WP_001211498.1', 'WP_070004797.1', 'W…
63	['WP_060649781.1', 'WP_123072943.1', 'WP_072361591.1', 'WP_001269755.1', 'WP_262533635.1', 'WP_001269761.1', 'WP_014936986.1', 'WP_001269822.1', 'WP_111680045.1', 'WP_000971989.1', 'WP_001269759.1', 'WP_050959029.1', 'WP_001205663.1', 'WP_020976992.1', 'WP_001269821.1', 'WP_309543765.1', 'WP_000971990.1', 'WP_001801841.1', 'WP_061843189.1', 'WP_000456137.1', 'WP_001205664.1', 'WP_000971991.1', 'W…
64	['WP_001269761.1', 'WP_060649781.1', 'WP_001269759.1', 'WP_123072943.1', 'WP_072361591.1', 'WP_025174748.1', 'WP_001269755.1', 'WP_014936986.1', 'WP_115353641.1', 'WP_111314544.1', 'WP_115289178.1', 'WP_001269822.1', 'WP_000971989.1', 'WP_123097680.1', 'WP_262533635.1', 'WP_050959029.1', 'WP_001269821.1', 'WP_000540319.1', 'WP_001797294.1', 'WP_309543765.1', 'WP_111680045.1', 'WP_000971990.1', 'W…
65	['WP_001269761.1', 'WP_060649781.1', 'WP_001269759.1', 'WP_123072943.1', 'WP_072361591.1', 'WP_025174748.1', 'WP_001269755.1', 'WP_014936986.1', 'WP_115353641.1', 'WP_111314544.1', 'WP_115289178.1', 'WP_001269822.1', 'WP_000971989.1', 'WP_123097680.1', 'WP_262533635.1', 'WP_050959029.1', 'WP_001269821.1', 'WP_000540319.1', 'WP_001797294.1', 'WP_309543765.1', 'WP_111680045.1', 'WP_000971990.1', 'W…
66	['WP_023487099.1', 'WP_124780210.1', 'WP_111314544.1', 'WP_000540915.1', 'WP_078103062.1', 'WP_111088346.1', 'WP_001797294.1', 'WP_224212203.1', 'WP_052995938.1', 'WP_025174946.1', 'WP_000540914.1', 'WP_111131561.1', 'WP_050957914.1', 'WP_315977859.1', 'WP_258464758.1', 'WP_250723518.1', 'WP_154284696.1', 'WP_014936983.1', 'WP_000835992.1', 'WP_072468353.1', 'WP_000835991.1', 'WP_072361582.1', 'W…
67	['WP_025174748.1', 'WP_072361591.1', 'WP_001269755.1', 'WP_001269761.1', 'WP_262533635.1', 'WP_123072943.1', 'WP_060649781.1', 'WP_123097680.1', 'WP_001269759.1', 'WP_000971989.1', 'WP_111680045.1', 'WP_014936986.1', 'WP_072468352.1', 'WP_001205663.1', 'WP_050959029.1', 'WP_020976992.1', 'WP_001269822.1', 'WP_111164860.1', 'WP_309543765.1', 'WP_115289178.1', 'WP_000971990.1', 'WP_001801841.1', 'W…
68	['WP_000540319.1', 'WP_046597521.1', 'WP_072361591.1', 'WP_123072943.1', 'WP_060649781.1', 'WP_000971989.1', 'WP_046462955.1', 'WP_014936986.1', 'WP_001269822.1', 'WP_023487099.1', 'WP_001269761.1', 'WP_124780210.1', 'WP_001269821.1', 'WP_050959029.1', 'WP_061843189.1', 'WP_001269759.1', 'WP_309543765.1', 'WP_000540915.1', 'WP_000971990.1', 'WP_001801841.1', 'WP_000971991.1', 'WP_103145950.1', 'W…
69	['WP_111314544.1', 'WP_111088346.1', 'WP_052995938.1', 'WP_025174946.1', 'WP_001797294.1', 'WP_250723518.1', 'WP_154284696.1', 'WP_050957914.1', 'WP_315977859.1', 'WP_014936983.1', 'WP_023487099.1', 'WP_031845067.1', 'WP_072361582.1', 'WP_124780210.1', 'WP_115296009.1', 'WP_103148876.1', 'WP_046462966.1', 'WP_031909936.1', 'WP_050964244.1', 'WP_000540915.1', 'WP_111093870.1', 'WP_072512382.1', 'W…
70	['WP_111314544.1', 'WP_025174946.1', 'WP_111088346.1', 'WP_001797294.1', 'WP_052995938.1', 'WP_250723518.1', 'WP_050957914.1', 'WP_315977859.1', 'WP_103148876.1', 'WP_000443826.1', 'WP_014936983.1', 'WP_154284696.1', 'WP_000835979.1', 'WP_072361582.1', 'WP_165468926.1', 'WP_046462966.1', 'WP_023487099.1', 'WP_031909936.1', 'WP_000540915.1', 'WP_115296009.1', 'WP_124780210.1', 'WP_072512382.1', 'W…
71	['WP_111314544.1', 'WP_111088346.1', 'WP_001797294.1', 'WP_014936983.1', 'WP_052995938.1', 'WP_154284696.1', 'WP_250723518.1', 'WP_025174946.1', 'WP_050957914.1', 'WP_115296009.1', 'WP_315977859.1', 'WP_031845067.1', 'WP_050964244.1', 'WP_072361582.1', 'WP_046462966.1', 'WP_072361579.1', 'WP_031909936.1', 'WP_072512384.1', 'WP_023487099.1', 'WP_250758017.1', 'WP_072490931.1', 'WP_111093870.1', 'W…
72	['WP_111088346.1', 'WP_111314544.1', 'WP_052995938.1', 'WP_001797294.1', 'WP_250723518.1', 'WP_050957914.1', 'WP_023487099.1', 'WP_315977859.1', 'WP_072361582.1', 'WP_124780210.1', 'WP_046462966.1', 'WP_031909936.1', 'WP_000540915.1', 'WP_224212203.1', 'WP_110183811.1', 'WP_072512382.1', 'WP_078103062.1', 'WP_078367844.1', 'WP_078065606.1', 'WP_312013848.1', 'WP_000540898.1', 'WP_001269761.1', 'W…
73	['WP_111314544.1', 'WP_111088346.1', 'WP_001797294.1', 'WP_052995938.1', 'WP_250723518.1', 'WP_025174946.1', 'WP_050957914.1', 'WP_154284696.1', 'WP_315977859.1', 'WP_014936983.1', 'WP_072361582.1', 'WP_023487099.1', 'WP_046462966.1', 'WP_124780210.1', 'WP_031845067.1', 'WP_031909936.1', 'WP_115296009.1', 'WP_050964244.1', 'WP_103148876.1', 'WP_072512382.1', 'WP_312013848.1', 'WP_110183811.1', 'W…
74	['WP_025174946.1', 'WP_111314544.1', 'WP_111088346.1', 'WP_001797294.1', 'WP_103148876.1', 'WP_052995938.1', 'WP_000443826.1', 'WP_000835979.1', 'WP_250723518.1', 'WP_050957914.1', 'WP_315977859.1', 'WP_014936983.1', 'WP_154284696.1', 'WP_165468926.1', 'WP_115296009.1', 'WP_072361582.1', 'WP_103188658.1', 'WP_046462966.1', 'WP_023487099.1', 'WP_031909936.1', 'WP_000540915.1', 'WP_031845067.1', 'W…
75	['WP_111088346.1', 'WP_111314544.1', 'WP_052995938.1', 'WP_001797294.1', 'WP_023487099.1', 'WP_250723518.1', 'WP_050957914.1', 'WP_315977859.1', 'WP_000540915.1', 'WP_124780210.1', 'WP_072361582.1', 'WP_046462966.1', 'WP_031909936.1', 'WP_224212203.1', 'WP_078103062.1', 'WP_110183811.1', 'WP_072512382.1', 'WP_078367844.1', 'WP_000540914.1', 'WP_111131561.1', 'WP_312013848.1', 'WP_078065606.1', 'W…
76	['WP_111314544.1', 'WP_111088346.1', 'WP_001797294.1', 'WP_052995938.1', 'WP_025174946.1', 'WP_250723518.1', 'WP_050957914.1', 'WP_315977859.1', 'WP_014936983.1', 'WP_154284696.1', 'WP_072361582.1', 'WP_046462966.1', 'WP_115296009.1', 'WP_165468926.1', 'WP_031909936.1', 'WP_023487099.1', 'WP_103148876.1', 'WP_000540915.1', 'WP_000443826.1', 'WP_072512382.1', 'WP_031845067.1', 'WP_000835979.1', 'W…
77	['WP_023487099.1', 'WP_000540915.1', 'WP_124780210.1', 'WP_078103062.1', 'WP_000540914.1', 'WP_111314544.1', 'WP_111088346.1', 'WP_111131561.1', 'WP_224212203.1', 'WP_052995938.1', 'WP_258464758.1', 'WP_072468353.1', 'WP_001797294.1', 'WP_000835995.1', 'WP_000835992.1', 'WP_000835991.1', 'WP_053865842.1', 'WP_304984587.1', 'WP_000835990.1', 'WP_117206573.1', 'WP_053038930.1', 'WP_250723518.1', 'W…
78	['WP_023487099.1', 'WP_000540915.1', 'WP_124780210.1', 'WP_078103062.1', 'WP_111088346.1', 'WP_111314544.1', 'WP_000540914.1', 'WP_111131561.1', 'WP_224212203.1', 'WP_052995938.1', 'WP_258464758.1', 'WP_072468353.1', 'WP_001797294.1', 'WP_000835995.1', 'WP_000835992.1', 'WP_000835991.1', 'WP_053865842.1', 'WP_304984587.1', 'WP_250723518.1', 'WP_000835990.1', 'WP_117206573.1', 'WP_053038930.1', 'W…
79	['WP_154284696.1', 'WP_111314544.1', 'WP_014936983.1', 'WP_031845067.1', 'WP_111088346.1', 'WP_115296009.1', 'WP_111093870.1', 'WP_052995938.1', 'WP_001797294.1', 'WP_050964244.1', 'WP_250723518.1', 'WP_072361579.1', 'WP_250758017.1', 'WP_050957914.1', 'WP_072512384.1', 'WP_000540897.1', 'WP_315977859.1', 'WP_072490931.1', 'WP_124780212.1', 'WP_025174946.1', 'WP_025173869.1', 'WP_001814080.1', 'W…
80	['WP_000971498.1', 'WP_000577027.1', 'WP_000971502.1', 'WP_124375194.1', 'WP_047432643.1', 'WP_000971504.1', 'WP_000971500.1', 'WP_262533642.1', 'WP_111680047.1', 'WP_103188656.1', 'WP_115210879.1', 'WP_000971506.1', 'WP_259380789.1', 'WP_258464762.1', 'WP_124780201.1']
81	['WP_111680029.1', 'WP_000600864.1', 'WP_111131544.1', 'WP_250723585.1']
82	['WP_000649605.1', 'WP_000667960.1', 'WP_070033155.1', 'WP_111088346.1', 'WP_052995938.1', 'WP_111314544.1', 'WP_025174481.1', 'WP_123072943.1', 'WP_060649781.1', 'WP_001797294.1', 'WP_014936986.1', 'WP_072361591.1', 'WP_058008383.1', 'WP_001269822.1', 'WP_050957914.1', 'WP_315977859.1', 'WP_115289181.1', 'WP_226452210.1', 'WP_001269821.1', 'WP_078367844.1', 'WP_110183811.1', 'WP_000971989.1', 'W…
83	['WP_000667960.1', 'WP_111314544.1', 'WP_001797294.1', 'WP_111088346.1', 'WP_000649605.1', 'WP_250723518.1', 'WP_052995938.1', 'WP_025174946.1', 'WP_050957914.1', 'WP_315977859.1', 'WP_103148876.1', 'WP_060649781.1', 'WP_000443826.1', 'WP_115289178.1', 'WP_001836841.1', 'WP_001269761.1', 'WP_001641316.1', 'WP_000835979.1', 'WP_123072943.1', 'WP_262533635.1', 'WP_070033155.1', 'WP_072361582.1', 'W…
84	['WP_000667960.1', 'WP_111314544.1', 'WP_111088346.1', 'WP_000649605.1', 'WP_052995938.1', 'WP_001797294.1', 'WP_250723518.1', 'WP_060649781.1', 'WP_123072943.1', 'WP_050957914.1', 'WP_070033155.1', 'WP_315977859.1', 'WP_025174946.1', 'WP_078103062.1', 'WP_014936986.1', 'WP_023487099.1', 'WP_262533635.1', 'WP_000540915.1', 'WP_115289178.1', 'WP_072361591.1', 'WP_001269761.1', 'WP_103148876.1', 'W…
85	['WP_000667960.1', 'WP_111314544.1', 'WP_111088346.1', 'WP_000649605.1', 'WP_052995938.1', 'WP_001797294.1', 'WP_250723518.1', 'WP_060649781.1', 'WP_070033155.1', 'WP_123072943.1', 'WP_025174946.1', 'WP_050957914.1', 'WP_315977859.1', 'WP_262533635.1', 'WP_078103062.1', 'WP_014936986.1', 'WP_023487099.1', 'WP_000540915.1', 'WP_115289178.1', 'WP_072361591.1', 'WP_103148876.1', 'WP_001269761.1', 'W…
86	['WP_250723516.1', 'WP_000653711.1', 'WP_000653713.1', 'WP_258409661.1', 'WP_000653712.1', 'WP_000653705.1', 'WP_258464761.1', 'WP_072357651.1', 'WP_078103407.1', 'WP_000952537.1', 'WP_208688689.1', 'WP_241010539.1', 'WP_103188657.1', 'WP_000042462.1', 'WP_078370638.1', 'WP_000047327.1', 'WP_072490927.1', 'WP_072512377.1', 'WP_111131566.1', 'WP_115289182.1', 'WP_111761929.1', 'WP_072361597.1', 'W…
87	['WP_250723516.1', 'WP_000653711.1', 'WP_000653713.1', 'WP_258409661.1', 'WP_000653712.1', 'WP_000653705.1', 'WP_258464761.1', 'WP_072357651.1', 'WP_078103407.1', 'WP_000952537.1', 'WP_208688689.1', 'WP_241010539.1', 'WP_000042462.1', 'WP_103188657.1', 'WP_078370638.1', 'WP_000047327.1', 'WP_072490927.1', 'WP_072512377.1', 'WP_111131566.1', 'WP_115289182.1', 'WP_111761929.1', 'WP_072361597.1', 'W…
88	['WP_250723516.1', 'WP_000653713.1', 'WP_000653711.1', 'WP_258409661.1', 'WP_000653712.1', 'WP_000653705.1', 'WP_258464761.1', 'WP_072357651.1', 'WP_078103407.1', 'WP_000952537.1', 'WP_208688689.1', 'WP_241010539.1', 'WP_103188657.1', 'WP_000042462.1', 'WP_078370638.1', 'WP_000047327.1', 'WP_072490927.1', 'WP_072512377.1', 'WP_111131566.1', 'WP_115289182.1', 'WP_111761929.1', 'WP_072361597.1', 'W…
89	['WP_250723516.1', 'WP_000653713.1', 'WP_000653711.1', 'WP_258409661.1', 'WP_000653712.1', 'WP_000653705.1', 'WP_258464761.1', 'WP_072357651.1', 'WP_078103407.1', 'WP_000952537.1', 'WP_208688689.1', 'WP_241010539.1', 'WP_103188657.1', 'WP_000042462.1', 'WP_078370638.1', 'WP_000047327.1', 'WP_072490927.1', 'WP_072512377.1', 'WP_111131566.1', 'WP_115289182.1', 'WP_111761929.1', 'WP_072361597.1', 'W…
90	['WP_000667960.1', 'WP_111088346.1', 'WP_111314544.1', 'WP_052995938.1', 'WP_060649781.1', 'WP_001797294.1', 'WP_123072943.1', 'WP_000649605.1', 'WP_072361591.1', 'WP_014936986.1', 'WP_050957914.1', 'WP_315977859.1', 'WP_001269822.1', 'WP_250723518.1', 'WP_001269761.1', 'WP_072361582.1', 'WP_115289181.1', 'WP_000971989.1', 'WP_078367844.1', 'WP_001269759.1', 'WP_070033155.1', 'WP_001269821.1', 'W…
91	['WP_276210072.1', 'WP_000769159.1', 'WP_316133396.1', 'WP_084578659.1', 'WP_111761914.1', 'WP_072490933.1', 'WP_000769147.1', 'WP_000769137.1', 'WP_123072945.1', 'WP_060474119.1', 'WP_218087150.1', 'WP_000769139.1', 'WP_111028405.1', 'WP_000668996.1', 'WP_258409658.1', 'WP_000784251.1', 'WP_258409653.1', 'WP_106873616.1', 'WP_000784256.1', 'WP_072512397.1', 'WP_111680035.1', 'WP_000668991.1', 'W…
92	['WP_276210072.1', 'WP_111761914.1', 'WP_000769159.1', 'WP_316133396.1', 'WP_084578659.1', 'WP_000668996.1', 'WP_000705642.1', 'WP_000705655.1', 'WP_258464746.1', 'WP_111761913.1', 'WP_000784251.1', 'WP_000769137.1', 'WP_044026074.1', 'WP_258409653.1', 'WP_000784256.1', 'WP_106873616.1', 'WP_111680035.1', 'WP_072512393.1', 'WP_072490933.1', 'WP_072512397.1', 'WP_000705637.1', 'WP_000784245.1', 'W…
93	['WP_276210072.1', 'WP_111761914.1', 'WP_000769159.1', 'WP_316133396.1', 'WP_084578659.1', 'WP_111761913.1', 'WP_072490933.1', 'WP_000769137.1', 'WP_000769147.1', 'WP_000705655.1', 'WP_000705642.1', 'WP_000769139.1', 'WP_123072945.1', 'WP_060474119.1', 'WP_258464746.1', 'WP_218087150.1', 'WP_111028405.1', 'WP_258409658.1', 'WP_000784028.1', 'WP_000668996.1', 'WP_258464753.1', 'WP_240024640.1', 'W…
94	['WP_276210072.1', 'WP_111761914.1', 'WP_000769159.1', 'WP_316133396.1', 'WP_084578659.1', 'WP_000705642.1', 'WP_111761913.1', 'WP_000705655.1', 'WP_258464746.1', 'WP_072490933.1', 'WP_000705637.1', 'WP_224180858.1', 'WP_000668996.1', 'WP_000769137.1', 'WP_000769147.1', 'WP_000784028.1', 'WP_123072945.1', 'WP_060474119.1', 'WP_000769139.1', 'WP_218087150.1', 'WP_240024640.1', 'WP_111028405.1', 'W…
95	['WP_276210072.1', 'WP_000769159.1', 'WP_316133396.1', 'WP_084578659.1', 'WP_000769137.1', 'WP_072490933.1', 'WP_000769147.1', 'WP_123072945.1', 'WP_111761914.1', 'WP_060474119.1', 'WP_000769139.1', 'WP_218087150.1', 'WP_000668996.1', 'WP_111028405.1', 'WP_258409658.1', 'WP_044026074.1', 'WP_072512397.1', 'WP_000769163.1', 'WP_258464753.1', 'WP_111761913.1', 'WP_258464746.1', 'WP_258409650.1', 'W…
96	['WP_276210072.1', 'WP_111761914.1', 'WP_000769159.1', 'WP_316133396.1', 'WP_084578659.1', 'WP_000705642.1', 'WP_000705655.1', 'WP_072490939.1', 'WP_111761913.1', 'WP_000769137.1', 'WP_258464746.1', 'WP_072490933.1', 'WP_000705637.1', 'WP_224180858.1', 'WP_000769147.1', 'WP_123072945.1', 'WP_060474119.1', 'WP_000668996.1', 'WP_000769139.1', 'WP_218087150.1', 'WP_111028405.1', 'WP_240024640.1', 'W…
97	['WP_276210072.1', 'WP_111761914.1', 'WP_000769159.1', 'WP_316133396.1', 'WP_084578659.1', 'WP_072490933.1', 'WP_000769147.1', 'WP_000769137.1', 'WP_123072945.1', 'WP_060474119.1', 'WP_000769139.1', 'WP_218087150.1', 'WP_111028405.1', 'WP_000668996.1', 'WP_111761913.1', 'WP_258409658.1', 'WP_000705655.1', 'WP_258464746.1', 'WP_000668991.1', 'WP_072512397.1', 'WP_000784251.1', 'WP_258464753.1', 'W…
98	['WP_111761914.1', 'WP_276210072.1', 'WP_000769159.1', 'WP_316133396.1', 'WP_000769137.1', 'WP_084578659.1', 'WP_000705642.1', 'WP_072490933.1', 'WP_111761913.1', 'WP_000769147.1', 'WP_000769139.1', 'WP_123072945.1', 'WP_000705655.1', 'WP_060474119.1', 'WP_218087150.1', 'WP_111028405.1', 'WP_258409658.1', 'WP_000769163.1', 'WP_258464746.1', 'WP_072490939.1', 'WP_000769161.1', 'WP_000769162.1', 'W…
99	['WP_000769159.1', 'WP_316133396.1', 'WP_276210072.1', 'WP_084578659.1', 'WP_000769137.1', 'WP_111761914.1', 'WP_072490933.1', 'WP_000769147.1', 'WP_123072945.1', 'WP_060474119.1', 'WP_218087150.1', 'WP_111028405.1', 'WP_000769139.1', 'WP_258409658.1', 'WP_000769163.1', 'WP_258464753.1', 'WP_000769161.1', 'WP_000784251.1', 'WP_000769162.1', 'WP_250723524.1', 'WP_000769142.1', 'WP_106873616.1', 'W…
100	['WP_000769159.1', 'WP_316133396.1', 'WP_276210072.1', 'WP_084578659.1', 'WP_000769137.1', 'WP_111761914.1', 'WP_072490933.1', 'WP_000769147.1', 'WP_123072945.1', 'WP_060474119.1', 'WP_218087150.1', 'WP_111028405.1', 'WP_000769139.1', 'WP_258409658.1', 'WP_000769163.1', 'WP_258464753.1', 'WP_000769161.1', 'WP_000784251.1', 'WP_000769162.1', 'WP_250723524.1', 'WP_000769142.1', 'WP_106873616.1', 'W…
101	['WP_000669519.1', 'WP_111131558.1', 'WP_000669520.1', 'WP_000669514.1', 'WP_000669524.1', 'WP_000768889.1', 'WP_111680043.1', 'WP_123097664.1', 'WP_086115034.1', 'WP_156974946.1', 'WP_312013847.1', 'WP_000669523.1', 'WP_070033152.1', 'WP_031788344.1', 'WP_000669522.1', 'WP_070002440.1', 'WP_115289175.1', 'WP_031928730.1', 'WP_262533632.1', 'WP_000865203.1', 'WP_225805992.1']
102	['WP_000669519.1', 'WP_111131558.1', 'WP_000669520.1', 'WP_000669524.1', 'WP_000669514.1', 'WP_000768889.1', 'WP_111680043.1', 'WP_123097664.1', 'WP_156974946.1', 'WP_086115034.1', 'WP_312013847.1', 'WP_000669523.1', 'WP_070033152.1', 'WP_031788344.1', 'WP_000669522.1', 'WP_070002440.1', 'WP_115289175.1', 'WP_031928730.1', 'WP_262533632.1', 'WP_000865203.1', 'WP_225805992.1']
103	['WP_000669519.1', 'WP_111131558.1', 'WP_000669520.1', 'WP_000669524.1', 'WP_000669514.1', 'WP_000768889.1', 'WP_111680043.1', 'WP_123097664.1', 'WP_156974946.1', 'WP_086115034.1', 'WP_312013847.1', 'WP_000669523.1', 'WP_070033152.1', 'WP_000669522.1', 'WP_031788344.1', 'WP_115289175.1', 'WP_070002440.1', 'WP_031928730.1', 'WP_262533632.1', 'WP_000865203.1', 'WP_225805992.1']
104	['WP_000669519.1', 'WP_111131558.1', 'WP_000669520.1', 'WP_000669524.1', 'WP_000669514.1', 'WP_000768889.1', 'WP_111680043.1', 'WP_123097664.1', 'WP_156974946.1', 'WP_086115034.1', 'WP_312013847.1', 'WP_000669523.1', 'WP_000669522.1', 'WP_070033152.1', 'WP_031788344.1', 'WP_115289175.1', 'WP_070002440.1', 'WP_031928730.1', 'WP_262533632.1', 'WP_000865203.1', 'WP_225805992.1']
105	['WP_000669519.1', 'WP_111131558.1', 'WP_000669520.1', 'WP_000669524.1', 'WP_000669514.1', 'WP_000768889.1', 'WP_111680043.1', 'WP_000669523.1', 'WP_123097664.1', 'WP_156974946.1', 'WP_086115034.1', 'WP_312013847.1', 'WP_070033152.1', 'WP_031788344.1', 'WP_031928730.1', 'WP_000669522.1', 'WP_070002440.1', 'WP_115289175.1', 'WP_262533632.1', 'WP_000865203.1', 'WP_225805992.1']
106	['WP_000669519.1', 'WP_111131558.1', 'WP_000669520.1', 'WP_000669524.1', 'WP_000669514.1', 'WP_111680043.1', 'WP_000768889.1', 'WP_123097664.1', 'WP_156974946.1', 'WP_086115034.1', 'WP_312013847.1', 'WP_000669523.1', 'WP_070033152.1', 'WP_031788344.1', 'WP_000669522.1', 'WP_070002440.1', 'WP_115289175.1', 'WP_031928730.1', 'WP_262533632.1', 'WP_000865203.1', 'WP_225805992.1']
107	['WP_276210072.1', 'WP_111761914.1', 'WP_111761913.1', 'WP_072490933.1', 'WP_000769159.1', 'WP_316133396.1', 'WP_000769147.1', 'WP_000769139.1', 'WP_084578659.1', 'WP_123072945.1', 'WP_000769137.1', 'WP_060474119.1', 'WP_218087150.1', 'WP_111028405.1', 'WP_000784251.1', 'WP_262533618.1', 'WP_258409653.1', 'WP_000784256.1', 'WP_111680035.1', 'WP_072512393.1', 'WP_000784261.1', 'WP_000784530.1', 'W…
108	['WP_111761914.1', 'WP_276210072.1', 'WP_072490933.1', 'WP_111761913.1', 'WP_000769159.1', 'WP_316133396.1', 'WP_000769147.1', 'WP_000769139.1', 'WP_000769137.1', 'WP_084578659.1', 'WP_123072945.1', 'WP_060474119.1', 'WP_218087150.1', 'WP_111028405.1', 'WP_000784251.1', 'WP_262533618.1', 'WP_258409653.1', 'WP_000784256.1', 'WP_111680035.1', 'WP_000784530.1', 'WP_072512393.1', 'WP_000769163.1', 'W…
109	['WP_111761914.1', 'WP_276210072.1', 'WP_072490933.1', 'WP_111761913.1', 'WP_000769159.1', 'WP_316133396.1', 'WP_000769147.1', 'WP_000769139.1', 'WP_000769137.1', 'WP_084578659.1', 'WP_123072945.1', 'WP_060474119.1', 'WP_218087150.1', 'WP_111028405.1', 'WP_000784251.1', 'WP_262533618.1', 'WP_258409653.1', 'WP_000784256.1', 'WP_111680035.1', 'WP_000784530.1', 'WP_072512393.1', 'WP_000769163.1', 'W…
110	['WP_111761914.1', 'WP_276210072.1', 'WP_072490933.1', 'WP_000769159.1', 'WP_111761913.1', 'WP_316133396.1', 'WP_000769147.1', 'WP_258464746.1', 'WP_000769139.1', 'WP_000769137.1', 'WP_084578659.1', 'WP_123072945.1', 'WP_060474119.1', 'WP_218087150.1', 'WP_111028405.1', 'WP_000784251.1', 'WP_262533618.1', 'WP_258409653.1', 'WP_000784256.1', 'WP_111680035.1', 'WP_072512393.1', 'WP_000769163.1', 'W…
111	['WP_111761914.1', 'WP_276210072.1', 'WP_111761913.1', 'WP_000769159.1', 'WP_072490933.1', 'WP_316133396.1', 'WP_000769137.1', 'WP_000769147.1', 'WP_084578659.1', 'WP_000769139.1', 'WP_123072945.1', 'WP_060474119.1', 'WP_218087150.1', 'WP_111028405.1', 'WP_000784251.1', 'WP_262533618.1', 'WP_258409653.1', 'WP_000784256.1', 'WP_111680035.1', 'WP_072512393.1', 'WP_000769163.1', 'WP_000784261.1', 'W…
112	['WP_111761914.1', 'WP_276210072.1', 'WP_111761913.1', 'WP_000769159.1', 'WP_072490933.1', 'WP_316133396.1', 'WP_000769147.1', 'WP_000769137.1', 'WP_084578659.1', 'WP_000769139.1', 'WP_123072945.1', 'WP_060474119.1', 'WP_218087150.1', 'WP_111028405.1', 'WP_000784251.1', 'WP_262533618.1', 'WP_000784530.1', 'WP_258409653.1', 'WP_000769163.1', 'WP_000784256.1', 'WP_111680035.1', 'WP_072512393.1', 'W…
113	['WP_000769159.1', 'WP_316133396.1', 'WP_072490933.1', 'WP_084578659.1', 'WP_000769147.1', 'WP_258409658.1', 'WP_123072945.1', 'WP_000769137.1', 'WP_060474119.1', 'WP_218087150.1', 'WP_000705655.1', 'WP_111761914.1', 'WP_000769139.1', 'WP_111028405.1', 'WP_276210072.1', 'WP_000705637.1', 'WP_258464753.1', 'WP_224180858.1', 'WP_224108940.1', 'WP_165468924.1', 'WP_250723524.1', 'WP_070002438.1', 'W…
114	['WP_000769159.1', 'WP_316133396.1', 'WP_072490933.1', 'WP_084578659.1', 'WP_258409658.1', 'WP_111761914.1', 'WP_000769147.1', 'WP_000705655.1', 'WP_276210072.1', 'WP_123072945.1', 'WP_060474119.1', 'WP_218087150.1', 'WP_000769139.1', 'WP_111028405.1', 'WP_072361556.1', 'WP_070002771.1', 'WP_000705640.1', 'WP_000769137.1', 'WP_000705637.1', 'WP_224180858.1', 'WP_111761913.1', 'WP_258464753.1', 'W…
115	['WP_000769159.1', 'WP_316133396.1', 'WP_072490933.1', 'WP_084578659.1', 'WP_111761914.1', 'WP_000705655.1', 'WP_276210072.1', 'WP_258409658.1', 'WP_000769147.1', 'WP_123072945.1', 'WP_070002771.1', 'WP_060474119.1', 'WP_218087150.1', 'WP_000705640.1', 'WP_000769139.1', 'WP_111028405.1', 'WP_000705637.1', 'WP_000769137.1', 'WP_224180858.1', 'WP_111761913.1', 'WP_224108940.1', 'WP_258464753.1', 'W…
116	['WP_111761913.1', 'WP_111761914.1', 'WP_258464746.1', 'WP_276210072.1', 'WP_000784530.1', 'WP_000784523.1', 'WP_000705655.1', 'WP_072512394.1', 'WP_216781126.1', 'WP_070002771.1', 'WP_000705642.1', 'WP_000705640.1', 'WP_206159346.1', 'WP_224108939.1', 'WP_072497976.1', 'WP_258409652.1', 'WP_000784524.1', 'WP_000784618.1', 'WP_061733992.1', 'WP_108807098.1', 'WP_123097656.1', 'WP_000784525.1', 'W…
117	['WP_111761914.1', 'WP_072490933.1', 'WP_000769147.1', 'WP_123072945.1', 'WP_060474119.1', 'WP_218087150.1', 'WP_111028405.1', 'WP_000769159.1', 'WP_000769139.1', 'WP_276210072.1', 'WP_316133396.1', 'WP_000769137.1', 'WP_084578659.1', 'WP_258464753.1', 'WP_000784251.1', 'WP_000779446.1', 'WP_000769142.1', 'WP_262533618.1', 'WP_103188665.1', 'WP_000779444.1', 'WP_258409653.1', 'WP_124375189.1', 'W…
118	['WP_111761914.1', 'WP_072490933.1', 'WP_000769147.1', 'WP_123072945.1', 'WP_060474119.1', 'WP_218087150.1', 'WP_111028405.1', 'WP_000769159.1', 'WP_000769139.1', 'WP_316133396.1', 'WP_276210072.1', 'WP_000769137.1', 'WP_084578659.1', 'WP_258464753.1', 'WP_000769142.1', 'WP_000784251.1', 'WP_000779446.1', 'WP_262533618.1', 'WP_103188665.1', 'WP_258409653.1', 'WP_000784256.1', 'WP_000779444.1', 'W…
119	['WP_111761914.1', 'WP_072490933.1', 'WP_000769147.1', 'WP_123072945.1', 'WP_060474119.1', 'WP_218087150.1', 'WP_111028405.1', 'WP_000769159.1', 'WP_000769139.1', 'WP_276210072.1', 'WP_316133396.1', 'WP_000769137.1', 'WP_084578659.1', 'WP_258464753.1', 'WP_000784251.1', 'WP_000779446.1', 'WP_262533618.1', 'WP_103188665.1', 'WP_000769142.1', 'WP_000779444.1', 'WP_258409653.1', 'WP_124375189.1', 'W…
120	['WP_111761914.1', 'WP_276210072.1', 'WP_111761913.1', 'WP_000769159.1', 'WP_072490933.1', 'WP_316133396.1', 'WP_000769137.1', 'WP_000769147.1', 'WP_084578659.1', 'WP_000769139.1', 'WP_123072945.1', 'WP_060474119.1', 'WP_218087150.1', 'WP_111028405.1', 'WP_000784251.1', 'WP_262533618.1', 'WP_258409653.1', 'WP_000784256.1', 'WP_111680035.1', 'WP_000769163.1', 'WP_072512393.1', 'WP_000784261.1', 'W…
121	['WP_111761914.1', 'WP_276210072.1', 'WP_111761913.1', 'WP_072490933.1', 'WP_000769159.1', 'WP_316133396.1', 'WP_258464746.1', 'WP_000769147.1', 'WP_000769139.1', 'WP_000769137.1', 'WP_084578659.1', 'WP_123072945.1', 'WP_060474119.1', 'WP_218087150.1', 'WP_111028405.1', 'WP_000784530.1', 'WP_000784251.1', 'WP_262533618.1', 'WP_258409653.1', 'WP_000784256.1', 'WP_000769163.1', 'WP_111680035.1', 'W…
122	['WP_070002431.1', 'WP_225805991.1', 'WP_000702717.1', 'WP_250723573.1', 'WP_000784023.1', 'WP_103144673.1', 'WP_206159346.1', 'WP_000702189.1', 'WP_084578658.1', 'WP_000784034.1', 'WP_224108939.1', 'WP_000784037.1', 'WP_001056483.1', 'WP_108807098.1', 'WP_072497976.1', 'WP_262533616.1', 'WP_174839562.1', 'WP_154283678.1', 'WP_123097655.1', 'WP_000784028.1', 'WP_000702714.1', 'WP_072361553.1', 'W…
123	['WP_070002431.1', 'WP_103144673.1', 'WP_225805991.1', 'WP_250723573.1', 'WP_000702717.1', 'WP_000702189.1', 'WP_084578658.1', 'WP_262533616.1', 'WP_000784023.1', 'WP_123097655.1', 'WP_206159346.1', 'WP_174839562.1', 'WP_154283678.1', 'WP_000702714.1', 'WP_001056483.1', 'WP_108807098.1', 'WP_000784034.1', 'WP_224108939.1', 'WP_001573557.1', 'WP_110183810.1', 'WP_000784037.1', 'WP_000784028.1', 'W…
124	['WP_070002431.1', 'WP_000702717.1', 'WP_225805991.1', 'WP_103144673.1', 'WP_250723573.1', 'WP_262533616.1', 'WP_000784023.1', 'WP_206159346.1', 'WP_000702189.1', 'WP_000784034.1', 'WP_154283678.1', 'WP_084578658.1', 'WP_001056483.1', 'WP_108807098.1', 'WP_224108939.1', 'WP_174839562.1', 'WP_000784037.1', 'WP_072497976.1', 'WP_123097655.1', 'WP_111131551.1', 'WP_000784028.1', 'WP_000702714.1', 'W…
125	['WP_276210072.1', 'WP_000784251.1', 'WP_262533618.1', 'WP_258409653.1', 'WP_000784261.1', 'WP_000784256.1', 'WP_111680035.1', 'WP_072512393.1', 'WP_000784257.1', 'WP_111761914.1', 'WP_303661412.1', 'WP_000784244.1', 'WP_000784258.1', 'WP_000784245.1', 'WP_000784249.1', 'WP_124781223.1', 'WP_124375187.1', 'WP_250723562.1', 'WP_111131552.1', 'WP_115295238.1', 'WP_106096710.1', 'WP_106873616.1', 'W…
126	['WP_000705125.1']
127	['WP_000705633.1', 'WP_000784023.1', 'WP_190362838.1', 'WP_206159346.1', 'WP_001056483.1', 'WP_000784034.1', 'WP_174839562.1', 'WP_108807098.1', 'WP_224108939.1', 'WP_072497976.1', 'WP_000784037.1', 'WP_250723573.1', 'WP_000784028.1', 'WP_110183810.1', 'WP_049294431.1', 'WP_000784024.1', 'WP_070002431.1', 'WP_262533616.1', 'WP_267837956.1', 'WP_000702717.1', 'WP_154283678.1', 'WP_072490940.1', 'W…
128	['WP_000705655.1', 'WP_000705637.1', 'WP_224180858.1', 'WP_224108940.1', 'WP_240024640.1', 'WP_216781126.1', 'WP_000784530.1', 'WP_123097656.1', 'WP_001242996.1', 'WP_070002431.1', 'WP_250723573.1', 'WP_262533616.1', 'WP_111761913.1', 'WP_000784618.1', 'WP_000702189.1', 'WP_225805991.1', 'WP_084578658.1', 'WP_124781221.1', 'WP_209041306.1', 'WP_000784023.1', 'WP_000784034.1', 'WP_206159346.1', 'W…
129	['WP_000705640.1', 'WP_031894988.1', 'WP_250723573.1', 'WP_058008352.1', 'WP_000784020.1', 'WP_000705633.1', 'WP_070033145.1', 'WP_072361553.1', 'WP_072490940.1', 'WP_115295235.1', 'WP_046462952.1', 'WP_190362838.1', 'WP_262533616.1', 'WP_070002431.1', 'WP_000784023.1', 'WP_206159346.1', 'WP_154283678.1', 'WP_000702717.1', 'WP_000784037.1', 'WP_001056483.1', 'WP_224108939.1', 'WP_000784034.1', 'W…
130	['WP_000705642.1', 'WP_111761913.1', 'WP_258464746.1', 'WP_001242996.1', 'WP_224180858.1', 'WP_000705637.1', 'WP_250723573.1', 'WP_000784530.1', 'WP_240024640.1', 'WP_225805991.1', 'WP_224108940.1', 'WP_000702717.1', 'WP_070002431.1', 'WP_262533616.1', 'WP_111131551.1', 'WP_103144673.1', 'WP_072361553.1', 'WP_124781221.1', 'WP_154283678.1', 'WP_000702189.1', 'WP_072512395.1', 'WP_084578658.1', 'W…
131	['WP_049309025.1', 'WP_000705644.1', 'WP_061733992.1', 'WP_070002431.1', 'WP_250723573.1', 'WP_000784528.1', 'WP_154283678.1', 'WP_000784529.1', 'WP_000705650.1', 'WP_150024173.1', 'WP_262533616.1', 'WP_000784023.1', 'WP_000702717.1', 'WP_206159346.1', 'WP_000784524.1', 'WP_225805991.1', 'WP_000784034.1', 'WP_072497976.1', 'WP_108807098.1', 'WP_000784523.1', 'WP_000784037.1', 'WP_001056483.1', 'W…
132	['WP_061733992.1', 'WP_000705650.1', 'WP_000784528.1', 'WP_000784529.1', 'WP_150024173.1', 'WP_111131551.1', 'WP_049309025.1', 'WP_000784524.1', 'WP_000705644.1', 'WP_000784523.1', 'WP_070002431.1', 'WP_225805991.1', 'WP_103144673.1', 'WP_000784525.1', 'WP_000702717.1', 'WP_000702189.1', 'WP_258409652.1', 'WP_072512394.1', 'WP_084578658.1', 'WP_103188668.1', 'WP_072361556.1', 'WP_124781221.1', 'W…
133	['WP_000705655.1', 'WP_216781126.1', 'WP_224180858.1', 'WP_000705637.1', 'WP_123097656.1', 'WP_240024640.1', 'WP_224108940.1', 'WP_000784530.1', 'WP_001242996.1', 'WP_250723573.1', 'WP_070002431.1', 'WP_262533616.1', 'WP_000784618.1', 'WP_111761913.1', 'WP_000702189.1', 'WP_225805991.1', 'WP_084578658.1', 'WP_154283678.1', 'WP_072512395.1', 'WP_000705642.1', 'WP_258409651.1', 'WP_258464746.1', 'W…
134	['WP_000742837.1']
135	['WP_250723516.1', 'WP_000653713.1', 'WP_000653711.1', 'WP_258409661.1', 'WP_000653712.1', 'WP_000653705.1', 'WP_258464761.1', 'WP_072357651.1', 'WP_115289182.1', 'WP_078103407.1', 'WP_000952537.1', 'WP_208688689.1', 'WP_103188657.1', 'WP_000042462.1', 'WP_111761929.1', 'WP_072361597.1', 'WP_241010539.1', 'WP_054190415.1', 'WP_000047327.1', 'WP_078370638.1', 'WP_072490927.1', 'WP_072512377.1', 'W…
136	['WP_000669519.1', 'WP_111131558.1', 'WP_000669520.1', 'WP_000768889.1', 'WP_000669524.1', 'WP_000669514.1', 'WP_111680043.1', 'WP_123097664.1', 'WP_156974946.1', 'WP_312013847.1', 'WP_086115034.1', 'WP_000669523.1', 'WP_070033152.1', 'WP_031788344.1', 'WP_000669522.1', 'WP_070002440.1', 'WP_115289175.1', 'WP_031928730.1', 'WP_000865203.1', 'WP_262533632.1', 'WP_225805992.1']
137	['WP_000769137.1', 'WP_000769139.1', 'WP_072490933.1', 'WP_000769147.1', 'WP_123072945.1', 'WP_000769159.1', 'WP_060474119.1', 'WP_218087150.1', 'WP_316133396.1', 'WP_111028405.1', 'WP_084578659.1', 'WP_258464753.1', 'WP_000769142.1', 'WP_000705650.1', 'WP_049309025.1', 'WP_000705644.1', 'WP_111761913.1', 'WP_258464746.1', 'WP_111680041.1', 'WP_000784023.1', 'WP_258409658.1', 'WP_070004792.1', 'W…
138	['WP_000769139.1', 'WP_072490933.1', 'WP_000769147.1', 'WP_123072945.1', 'WP_060474119.1', 'WP_218087150.1', 'WP_111028405.1', 'WP_000769137.1', 'WP_000705644.1', 'WP_000769159.1', 'WP_000705650.1', 'WP_049309025.1', 'WP_316133396.1', 'WP_084578659.1', 'WP_111761913.1', 'WP_258464753.1', 'WP_258464746.1', 'WP_000784023.1', 'WP_276210072.1', 'WP_043039636.1', 'WP_000784034.1', 'WP_206159346.1', 'W…
139	['WP_111761914.1', 'WP_276210072.1', 'WP_072490933.1', 'WP_111761913.1', 'WP_000769147.1', 'WP_123072945.1', 'WP_060474119.1', 'WP_000769159.1', 'WP_218087150.1', 'WP_000769137.1', 'WP_316133396.1', 'WP_111028405.1', 'WP_258464746.1', 'WP_084578659.1', 'WP_000769139.1', 'WP_000769142.1', 'WP_072512394.1', 'WP_001056483.1', 'WP_108807098.1', 'WP_000784530.1', 'WP_000784020.1', 'WP_070033145.1', 'W…
140	['WP_276210072.1', 'WP_111761914.1', 'WP_000705642.1', 'WP_000705655.1', 'WP_072490939.1', 'WP_043039636.1', 'WP_072361556.1', 'WP_000705637.1', 'WP_224180858.1', 'WP_224108940.1', 'WP_000784028.1', 'WP_103188668.1', 'WP_240024640.1', 'WP_070002771.1', 'WP_049294431.1', 'WP_111761913.1', 'WP_000705640.1', 'WP_258464746.1', 'WP_000705633.1', 'WP_174839562.1', 'WP_000784620.1', 'WP_190362838.1', 'W…
141	['WP_276210072.1', 'WP_000705642.1', 'WP_111761914.1', 'WP_072490933.1', 'WP_000769147.1', 'WP_123072945.1', 'WP_060474119.1', 'WP_218087150.1', 'WP_072361556.1', 'WP_111028405.1', 'WP_206159346.1', 'WP_000769139.1', 'WP_000784530.1', 'WP_072512394.1', 'WP_058008352.1', 'WP_001056483.1', 'WP_108807098.1', 'WP_224108939.1', 'WP_000784523.1', 'WP_000769159.1', 'WP_061733992.1', 'WP_216781126.1', 'W…
142	['WP_072490933.1', 'WP_250723524.1', 'WP_000769147.1', 'WP_276210072.1', 'WP_123072945.1', 'WP_000769159.1', 'WP_060474119.1', 'WP_218087150.1', 'WP_000769137.1', 'WP_316133396.1', 'WP_111028405.1', 'WP_084578659.1', 'WP_111761914.1', 'WP_111761913.1', 'WP_000769139.1', 'WP_000769150.1', 'WP_258464746.1', 'WP_000769163.1', 'WP_258409658.1', 'WP_072512394.1', 'WP_000769142.1', 'WP_072512386.1', 'W…
143	['WP_276210072.1', 'WP_000705655.1', 'WP_049309025.1', 'WP_111761914.1', 'WP_043039636.1', 'WP_000705642.1', 'WP_072490939.1', 'WP_111761913.1', 'WP_072361556.1', 'WP_258464746.1', 'WP_000784028.1', 'WP_103188668.1', 'WP_072512394.1', 'WP_049294431.1', 'WP_000784034.1', 'WP_174839562.1', 'WP_000784620.1', 'WP_000784023.1', 'WP_072497976.1', 'WP_258409652.1', 'WP_000784530.1', 'WP_108807098.1', 'W…
144	['WP_000784530.1', 'WP_072512394.1', 'WP_108807098.1', 'WP_001056483.1', 'WP_000705642.1', 'WP_276210072.1', 'WP_000784523.1', 'WP_000784524.1', 'WP_061733992.1', 'WP_000784525.1', 'WP_216781126.1', 'WP_111761914.1', 'WP_000784529.1', 'WP_150024173.1', 'WP_000784528.1', 'WP_123097656.1', 'WP_110183810.1', 'WP_031894988.1', 'WP_000784618.1', 'WP_258409652.1', 'WP_072512395.1', 'WP_072490933.1', 'W…
145	['WP_276210072.1', 'WP_111761914.1', 'WP_000769159.1', 'WP_316133396.1', 'WP_084578659.1', 'WP_000705642.1', 'WP_043039636.1', 'WP_000705655.1', 'WP_111761913.1', 'WP_000784028.1', 'WP_258409658.1', 'WP_072490939.1', 'WP_258464746.1', 'WP_174839562.1', 'WP_000705637.1', 'WP_000769154.1', 'WP_224180858.1', 'WP_000769153.1', 'WP_000784023.1', 'WP_206159346.1', 'WP_000769137.1', 'WP_209205860.1', 'W…
146	['WP_276210072.1', 'WP_111761914.1', 'WP_000769159.1', 'WP_316133396.1', 'WP_084578659.1', 'WP_000705642.1', 'WP_043039636.1', 'WP_000705655.1', 'WP_111761913.1', 'WP_000784028.1', 'WP_258409658.1', 'WP_072490939.1', 'WP_258464746.1', 'WP_174839562.1', 'WP_000705637.1', 'WP_000769154.1', 'WP_224180858.1', 'WP_000769153.1', 'WP_000784023.1', 'WP_206159346.1', 'WP_000769137.1', 'WP_209205860.1', 'W…
147	['WP_000769159.1', 'WP_316133396.1', 'WP_084578659.1', 'WP_209205860.1', 'WP_070002438.1', 'WP_000769154.1', 'WP_000769153.1', 'WP_258409658.1', 'WP_000769157.1', 'WP_054190420.1', 'WP_000769137.1', 'WP_072490933.1', 'WP_000769163.1', 'WP_000769156.1', 'WP_000769160.1', 'WP_226452208.1', 'WP_111131556.1', 'WP_000769147.1', 'WP_000769139.1', 'WP_000769162.1', 'WP_123072945.1', 'WP_000769161.1', 'W…
148	['WP_000769159.1', 'WP_316133396.1', 'WP_084578659.1', 'WP_209205860.1', 'WP_070002438.1', 'WP_000769154.1', 'WP_000769153.1', 'WP_258409658.1', 'WP_000769157.1', 'WP_054190420.1', 'WP_000769137.1', 'WP_072490933.1', 'WP_000769163.1', 'WP_000769156.1', 'WP_000769160.1', 'WP_000769147.1', 'WP_226452208.1', 'WP_111131556.1', 'WP_000769139.1', 'WP_000769162.1', 'WP_123072945.1', 'WP_000769161.1', 'W…
149	['WP_000769159.1', 'WP_316133396.1', 'WP_084578659.1', 'WP_072490933.1', 'WP_000769147.1', 'WP_123072945.1', 'WP_060474119.1', 'WP_218087150.1', 'WP_000769139.1', 'WP_111028405.1', 'WP_000705650.1', 'WP_258409658.1', 'WP_000705644.1', 'WP_049309025.1', 'WP_000769137.1', 'WP_258464753.1', 'WP_276210072.1', 'WP_111761913.1', 'WP_111761914.1', 'WP_258464746.1', 'WP_000784023.1', 'WP_043039636.1', 'W…
150	['WP_000769159.1', 'WP_316133396.1', 'WP_084578659.1', 'WP_258409658.1', 'WP_000769137.1', 'WP_072490933.1', 'WP_276210072.1', 'WP_000769147.1', 'WP_123072945.1', 'WP_060474119.1', 'WP_218087150.1', 'WP_000769163.1', 'WP_111028405.1', 'WP_000769139.1', 'WP_209205860.1', 'WP_070002438.1', 'WP_000769161.1', 'WP_000769160.1', 'WP_000769162.1', 'WP_000769154.1', 'WP_000769153.1', 'WP_258464753.1', 'W…
151	['WP_276210072.1', 'WP_111761914.1', 'WP_000769159.1', 'WP_000769163.1', 'WP_316133396.1', 'WP_084578659.1', 'WP_000769161.1', 'WP_000769162.1', 'WP_258409658.1', 'WP_072490933.1', 'WP_000705642.1', 'WP_000769147.1', 'WP_000705655.1', 'WP_123072945.1', 'WP_111761913.1', 'WP_218087150.1', 'WP_000769139.1', 'WP_258464746.1', 'WP_060474119.1', 'WP_111028405.1', 'WP_000769137.1', 'WP_000784028.1', 'W…
152	['WP_276210072.1', 'WP_111761914.1', 'WP_000769159.1', 'WP_000769163.1', 'WP_316133396.1', 'WP_084578659.1', 'WP_000769161.1', 'WP_000769162.1', 'WP_258409658.1', 'WP_072490933.1', 'WP_000705642.1', 'WP_000769147.1', 'WP_000705655.1', 'WP_123072945.1', 'WP_218087150.1', 'WP_111761913.1', 'WP_000769139.1', 'WP_060474119.1', 'WP_258464746.1', 'WP_000769137.1', 'WP_111028405.1', 'WP_000784028.1', 'W…
153	['WP_276210072.1', 'WP_111761914.1', 'WP_000769159.1', 'WP_000769163.1', 'WP_316133396.1', 'WP_084578659.1', 'WP_000769161.1', 'WP_000769162.1', 'WP_258409658.1', 'WP_072490933.1', 'WP_000705642.1', 'WP_000769147.1', 'WP_000705655.1', 'WP_123072945.1', 'WP_218087150.1', 'WP_111761913.1', 'WP_000769139.1', 'WP_060474119.1', 'WP_258464746.1', 'WP_000784028.1', 'WP_000769137.1', 'WP_111028405.1', 'W…
154	['WP_276210072.1', 'WP_111761914.1', 'WP_000769159.1', 'WP_316133396.1', 'WP_084578659.1', 'WP_000705655.1', 'WP_000705637.1', 'WP_111761913.1', 'WP_224180858.1', 'WP_000705640.1', 'WP_000705642.1', 'WP_224108940.1', 'WP_240024640.1', 'WP_072490933.1', 'WP_258409658.1', 'WP_000769147.1', 'WP_000784618.1', 'WP_000769137.1', 'WP_258464746.1', 'WP_000784023.1', 'WP_123072945.1', 'WP_218087150.1', 'W…
155	['WP_276210072.1', 'WP_111761914.1', 'WP_000769159.1', 'WP_316133396.1', 'WP_000705655.1', 'WP_084578659.1', 'WP_111761913.1', 'WP_000705637.1', 'WP_224180858.1', 'WP_224108940.1', 'WP_240024640.1', 'WP_000784618.1', 'WP_258464746.1', 'WP_072490933.1', 'WP_258409658.1', 'WP_000784028.1', 'WP_000769147.1', 'WP_000769137.1', 'WP_123072945.1', 'WP_060474119.1', 'WP_218087150.1', 'WP_111028405.1', 'W…
156	['WP_111761914.1', 'WP_276210072.1', 'WP_000705642.1', 'WP_111761913.1', 'WP_258464746.1', 'WP_000705633.1', 'WP_124375188.1', 'WP_111761916.1', 'WP_000784530.1', 'WP_072512394.1', 'WP_190362838.1', 'WP_000769836.1', 'WP_072490933.1', 'WP_304984589.1', 'WP_000769147.1', 'WP_216781126.1', 'WP_258409652.1', 'WP_072497976.1', 'WP_000769137.1', 'WP_123097656.1', 'WP_000784523.1', 'WP_123072945.1', 'W…
157	['WP_111761914.1', 'WP_276210072.1', 'WP_111761913.1', 'WP_258464746.1', 'WP_124375188.1', 'WP_111761916.1', 'WP_000769836.1', 'WP_304984589.1', 'WP_115295240.1', 'WP_072490933.1', 'WP_000769137.1', 'WP_072490938.1', 'WP_000769833.1', 'WP_029550035.1', 'WP_124781225.1', 'WP_000769147.1', 'WP_194381536.1', 'WP_000784530.1', 'WP_262533620.1', 'WP_000769139.1', 'WP_258409654.1', 'WP_123072945.1', 'W…
158	['WP_111761914.1', 'WP_276210072.1', 'WP_111761916.1', 'WP_000705655.1', 'WP_124375188.1', 'WP_111761913.1', 'WP_000769836.1', 'WP_072490933.1', 'WP_000769147.1', 'WP_000705642.1', 'WP_304984589.1', 'WP_000769137.1', 'WP_123072945.1', 'WP_000769159.1', 'WP_060474119.1', 'WP_218087150.1', 'WP_316133396.1', 'WP_115295240.1', 'WP_000784530.1', 'WP_111028405.1', 'WP_072490938.1', 'WP_000769139.1', 'W…
159	['WP_111761914.1', 'WP_276210072.1', 'WP_111761913.1', 'WP_111761916.1', 'WP_124375188.1', 'WP_072490933.1', 'WP_000769147.1', 'WP_258464746.1', 'WP_000769137.1', 'WP_000769836.1', 'WP_000769159.1', 'WP_123072945.1', 'WP_060474119.1', 'WP_316133396.1', 'WP_218087150.1', 'WP_304984589.1', 'WP_111028405.1', 'WP_000769139.1', 'WP_072512394.1', 'WP_084578659.1', 'WP_000784530.1', 'WP_000705642.1', 'W…
160	['WP_111761914.1', 'WP_276210072.1', 'WP_000705642.1', 'WP_072512394.1', 'WP_000784530.1', 'WP_111761916.1', 'WP_000784523.1', 'WP_124375188.1', 'WP_258409652.1', 'WP_216781126.1', 'WP_000769836.1', 'WP_123097656.1', 'WP_304984589.1', 'WP_072490933.1', 'WP_000769137.1', 'WP_000784525.1', 'WP_000784524.1', 'WP_000784529.1', 'WP_000784528.1', 'WP_150024173.1', 'WP_000769147.1', 'WP_029550035.1', 'W…
161	['WP_111761914.1', 'WP_276210072.1', 'WP_111761913.1', 'WP_258464746.1', 'WP_124375188.1', 'WP_072490933.1', 'WP_000769137.1', 'WP_000769836.1', 'WP_111761916.1', 'WP_000769147.1', 'WP_000784530.1', 'WP_304984589.1', 'WP_072512394.1', 'WP_000769139.1', 'WP_123072945.1', 'WP_115295240.1', 'WP_060474119.1', 'WP_218087150.1', 'WP_072490938.1', 'WP_000769159.1', 'WP_111028405.1', 'WP_000769833.1', 'W…
162	['WP_111761913.1', 'WP_258464746.1', 'WP_111761914.1', 'WP_276210072.1', 'WP_000784023.1', 'WP_000705642.1', 'WP_072497976.1', 'WP_108807098.1', 'WP_000784530.1', 'WP_001056483.1', 'WP_000705655.1', 'WP_174839562.1', 'WP_000784523.1', 'WP_216781126.1', 'WP_072512394.1', 'WP_224180858.1', 'WP_000705637.1', 'WP_072490939.1', 'WP_000784618.1', 'WP_043039636.1', 'WP_000784525.1', 'WP_000784524.1', 'W…
163	['WP_111761914.1', 'WP_276210072.1', 'WP_111761913.1', 'WP_258464746.1', 'WP_124375188.1', 'WP_000784023.1', 'WP_000769836.1', 'WP_111761916.1', 'WP_304984589.1', 'WP_000784530.1', 'WP_174839562.1', 'WP_072512394.1', 'WP_072490933.1', 'WP_115295240.1', 'WP_072490938.1', 'WP_000769137.1', 'WP_000769147.1', 'WP_000769833.1', 'WP_000769139.1', 'WP_240024640.1', 'WP_194381536.1', 'WP_000784523.1', 'W…
164	['WP_111761913.1', 'WP_111761914.1', 'WP_258464746.1', 'WP_276210072.1', 'WP_000784023.1', 'WP_206159346.1', 'WP_072497976.1', 'WP_000705642.1', 'WP_001056483.1', 'WP_000705655.1', 'WP_174839562.1', 'WP_072512394.1', 'WP_000784530.1', 'WP_000784618.1', 'WP_258409652.1', 'WP_123097656.1', 'WP_000784523.1', 'WP_216781126.1', 'WP_072490939.1', 'WP_043039636.1', 'WP_224180858.1', 'WP_000705637.1', 'W…
165	['WP_276210072.1', 'WP_111761914.1', 'WP_000769159.1', 'WP_316133396.1', 'WP_084578659.1', 'WP_111761913.1', 'WP_240024640.1', 'WP_072490933.1', 'WP_258464746.1', 'WP_000769137.1', 'WP_258409658.1', 'WP_000784618.1', 'WP_000769147.1', 'WP_123072945.1', 'WP_218087150.1', 'WP_060474119.1', 'WP_111028405.1', 'WP_000769139.1', 'WP_258464753.1', 'WP_000769163.1', 'WP_258409653.1', 'WP_000784256.1', 'W…
166	['WP_276210072.1', 'WP_111761914.1', 'WP_000705655.1', 'WP_111761913.1', 'WP_000769159.1', 'WP_316133396.1', 'WP_084578659.1', 'WP_240024640.1', 'WP_000784028.1', 'WP_000784618.1', 'WP_072490933.1', 'WP_001056483.1', 'WP_258409658.1', 'WP_000769137.1', 'WP_258409653.1', 'WP_000784256.1', 'WP_262533618.1', 'WP_111680035.1', 'WP_000769147.1', 'WP_072512393.1', 'WP_000784530.1', 'WP_000784257.1', 'W…
167	['WP_111761913.1', 'WP_258464746.1', 'WP_111761914.1', 'WP_276210072.1', 'WP_000784034.1', 'WP_000784530.1', 'WP_000705655.1', 'WP_072512394.1', 'WP_000784523.1', 'WP_216781126.1', 'WP_072361553.1', 'WP_000705642.1', 'WP_206159346.1', 'WP_072497976.1', 'WP_258409652.1', 'WP_108807098.1', 'WP_001056483.1', 'WP_000784524.1', 'WP_061733992.1', 'WP_000769159.1', 'WP_000784618.1', 'WP_000784525.1', 'W…
168	['WP_258464746.1', 'WP_111761913.1', 'WP_111761914.1', 'WP_276210072.1', 'WP_000784023.1', 'WP_000784530.1', 'WP_000705655.1', 'WP_072361553.1', 'WP_072497976.1', 'WP_072512394.1', 'WP_000705642.1', 'WP_000784523.1', 'WP_108807098.1', 'WP_216781126.1', 'WP_258409652.1', 'WP_000769159.1', 'WP_174839562.1', 'WP_000784524.1', 'WP_316133396.1', 'WP_061733992.1', 'WP_000784618.1', 'WP_072490933.1', 'W…
169	['WP_111761913.1', 'WP_111761914.1', 'WP_276210072.1', 'WP_258464746.1', 'WP_072490939.1', 'WP_000784530.1', 'WP_000705655.1', 'WP_070002771.1', 'WP_000705642.1', 'WP_000784034.1', 'WP_000705640.1', 'WP_000784023.1', 'WP_072512394.1', 'WP_000769159.1', 'WP_049294431.1', 'WP_000705633.1', 'WP_216781126.1', 'WP_240024640.1', 'WP_316133396.1', 'WP_258409652.1', 'WP_000784523.1', 'WP_224108939.1', 'W…
170	['WP_111761914.1', 'WP_276210072.1', 'WP_000705642.1', 'WP_111761913.1', 'WP_072490933.1', 'WP_000769147.1', 'WP_123072945.1', 'WP_060474119.1', 'WP_218087150.1', 'WP_000769139.1', 'WP_111028405.1', 'WP_000769159.1', 'WP_316133396.1', 'WP_000769137.1', 'WP_084578659.1', 'WP_072512394.1', 'WP_000784530.1', 'WP_258409652.1', 'WP_258464753.1', 'WP_216781126.1', 'WP_000784523.1', 'WP_123097656.1', 'W…
171	['WP_111761914.1', 'WP_276210072.1', 'WP_111761913.1', 'WP_000705642.1', 'WP_072490933.1', 'WP_000769147.1', 'WP_123072945.1', 'WP_060474119.1', 'WP_218087150.1', 'WP_000769139.1', 'WP_111028405.1', 'WP_000769159.1', 'WP_316133396.1', 'WP_000769137.1', 'WP_084578659.1', 'WP_000784023.1', 'WP_072512394.1', 'WP_174839562.1', 'WP_000784530.1', 'WP_258409652.1', 'WP_258464753.1', 'WP_216781126.1', 'W…
172	['WP_111761914.1', 'WP_276210072.1', 'WP_111761913.1', 'WP_258464746.1', 'WP_000769159.1', 'WP_072490933.1', 'WP_316133396.1', 'WP_000769147.1', 'WP_084578659.1', 'WP_000769139.1', 'WP_123072945.1', 'WP_000769137.1', 'WP_060474119.1', 'WP_218087150.1', 'WP_111028405.1', 'WP_000784530.1', 'WP_000784251.1', 'WP_262533618.1', 'WP_258409653.1', 'WP_000784256.1', 'WP_000769163.1', 'WP_111680035.1', 'W…
173	['WP_000769159.1', 'WP_316133396.1', 'WP_072490933.1', 'WP_084578659.1', 'WP_000769147.1', 'WP_123072945.1', 'WP_218087150.1', 'WP_060474119.1', 'WP_000769139.1', 'WP_000769137.1', 'WP_258409658.1', 'WP_111028405.1', 'WP_276210072.1', 'WP_111761914.1', 'WP_000705655.1', 'WP_258464753.1', 'WP_165468924.1', 'WP_250723524.1', 'WP_240024640.1', 'WP_070002438.1', 'WP_000778504.1', 'WP_209205860.1', 'W…
174	['WP_111761914.1', 'WP_072490933.1', 'WP_000769147.1', 'WP_276210072.1', 'WP_123072945.1', 'WP_060474119.1', 'WP_218087150.1', 'WP_111028405.1', 'WP_000769159.1', 'WP_000769139.1', 'WP_316133396.1', 'WP_000769137.1', 'WP_084578659.1', 'WP_258464753.1', 'WP_000769142.1', 'WP_000784251.1', 'WP_000779446.1', 'WP_262533618.1', 'WP_103188665.1', 'WP_258409653.1', 'WP_000779444.1', 'WP_000784256.1', 'W…
175	['WP_111761914.1', 'WP_276210072.1', 'WP_072490933.1', 'WP_000769147.1', 'WP_123072945.1', 'WP_060474119.1', 'WP_218087150.1', 'WP_111028405.1', 'WP_000705642.1', 'WP_000769159.1', 'WP_000769139.1', 'WP_316133396.1', 'WP_000769137.1', 'WP_111761913.1', 'WP_258464746.1', 'WP_084578659.1', 'WP_258464753.1', 'WP_000784530.1', 'WP_000779446.1', 'WP_072512394.1', 'WP_262533618.1', 'WP_103188665.1', 'W…
176	['WP_111761914.1', 'WP_276210072.1', 'WP_072490933.1', 'WP_000769147.1', 'WP_123072945.1', 'WP_060474119.1', 'WP_218087150.1', 'WP_111028405.1', 'WP_000705642.1', 'WP_000769159.1', 'WP_000769139.1', 'WP_316133396.1', 'WP_000769137.1', 'WP_258464746.1', 'WP_084578659.1', 'WP_111761913.1', 'WP_258464753.1', 'WP_262533618.1', 'WP_258409653.1', 'WP_000784530.1', 'WP_000784256.1', 'WP_072512394.1', 'W…
177	['WP_000769159.1', 'WP_316133396.1', 'WP_084578659.1', 'WP_072490933.1', 'WP_000769147.1', 'WP_258409658.1', 'WP_123072945.1', 'WP_218087150.1', 'WP_060474119.1', 'WP_000769137.1', 'WP_000769139.1', 'WP_111028405.1', 'WP_111761914.1', 'WP_258464753.1', 'WP_276210072.1', 'WP_000778504.1', 'WP_165468924.1', 'WP_111761913.1', 'WP_070002438.1', 'WP_250723524.1', 'WP_209205860.1', 'WP_216731860.1', 'W…
178	['WP_111761913.1', 'WP_258464746.1', 'WP_111761914.1', 'WP_276210072.1', 'WP_000784530.1', 'WP_000784023.1', 'WP_000705655.1', 'WP_072512394.1', 'WP_206159346.1', 'WP_000705642.1', 'WP_000769159.1', 'WP_058008352.1', 'WP_000784523.1', 'WP_072497976.1', 'WP_316133396.1', 'WP_000784020.1', 'WP_216781126.1', 'WP_001056483.1', 'WP_258409652.1', 'WP_070033145.1', 'WP_072490933.1', 'WP_108807098.1', 'W…
179	['WP_111761914.1', 'WP_072490933.1', 'WP_000769147.1', 'WP_123072945.1', 'WP_276210072.1', 'WP_060474119.1', 'WP_218087150.1', 'WP_111028405.1', 'WP_000769159.1', 'WP_000769139.1', 'WP_316133396.1', 'WP_000769137.1', 'WP_084578659.1', 'WP_258464753.1', 'WP_000784251.1', 'WP_000779446.1', 'WP_262533618.1', 'WP_103188665.1', 'WP_000769142.1', 'WP_000779444.1', 'WP_258409653.1', 'WP_124375189.1', 'W…
180	['WP_111761914.1', 'WP_072490933.1', 'WP_000769147.1', 'WP_123072945.1', 'WP_276210072.1', 'WP_060474119.1', 'WP_218087150.1', 'WP_111028405.1', 'WP_000769159.1', 'WP_000769139.1', 'WP_316133396.1', 'WP_000769137.1', 'WP_084578659.1', 'WP_258464753.1', 'WP_000784251.1', 'WP_000779446.1', 'WP_000769142.1', 'WP_262533618.1', 'WP_103188665.1', 'WP_258409653.1', 'WP_000779444.1', 'WP_000784256.1', 'W…
181	['WP_111761913.1', 'WP_111761914.1', 'WP_258464746.1', 'WP_276210072.1', 'WP_000705655.1', 'WP_000784530.1', 'WP_000784023.1', 'WP_072361553.1', 'WP_206159346.1', 'WP_224108939.1', 'WP_000705642.1', 'WP_072512394.1', 'WP_058008352.1', 'WP_108807098.1', 'WP_001056483.1', 'WP_000784020.1', 'WP_000784618.1', 'WP_216781126.1', 'WP_070033145.1', 'WP_258409652.1', 'WP_000784523.1', 'WP_000784524.1', 'W…
182	['WP_111761914.1', 'WP_276210072.1', 'WP_000705642.1', 'WP_111761913.1', 'WP_072490933.1', 'WP_000769147.1', 'WP_123072945.1', 'WP_060474119.1', 'WP_218087150.1', 'WP_000769159.1', 'WP_000769139.1', 'WP_111028405.1', 'WP_316133396.1', 'WP_000769137.1', 'WP_084578659.1', 'WP_072512394.1', 'WP_000784530.1', 'WP_258409652.1', 'WP_258464753.1', 'WP_216781126.1', 'WP_000784523.1', 'WP_123097656.1', 'W…
183	['WP_276210072.1', 'WP_111761914.1', 'WP_111761913.1', 'WP_206159346.1', 'WP_000784530.1', 'WP_072361553.1', 'WP_000784523.1', 'WP_216781126.1', 'WP_072512394.1', 'WP_000784525.1', 'WP_000784618.1', 'WP_000784529.1', 'WP_000784528.1', 'WP_150024173.1', 'WP_110183810.1', 'WP_258409652.1', 'WP_031894988.1', 'WP_000784524.1', 'WP_000784620.1', 'WP_061733992.1', 'WP_123097656.1', 'WP_250723573.1', 'W…
184	['WP_111761914.1', 'WP_276210072.1', 'WP_111761913.1', 'WP_000784530.1', 'WP_000784523.1', 'WP_216781126.1', 'WP_072512394.1', 'WP_000784525.1', 'WP_000784529.1', 'WP_000784618.1', 'WP_000784528.1', 'WP_110183810.1', 'WP_150024173.1', 'WP_258409652.1', 'WP_031894988.1', 'WP_000784524.1', 'WP_000784620.1', 'WP_061733992.1', 'WP_123097656.1', 'WP_250723573.1', 'WP_262533616.1', 'WP_001242996.1', 'W…
185	['WP_111761914.1', 'WP_276210072.1', 'WP_111761913.1', 'WP_258464746.1', 'WP_206159346.1', 'WP_000784530.1', 'WP_240024640.1', 'WP_000784523.1', 'WP_216781126.1', 'WP_000784525.1', 'WP_150024173.1', 'WP_000784529.1', 'WP_000784528.1', 'WP_072512394.1', 'WP_110183810.1', 'WP_031894988.1', 'WP_000784618.1', 'WP_000784524.1', 'WP_258409652.1', 'WP_061733992.1', 'WP_123097656.1', 'WP_250723573.1', 'W…
186	['WP_111761914.1', 'WP_276210072.1', 'WP_111761913.1', 'WP_258464746.1', 'WP_000784530.1', 'WP_240024640.1', 'WP_000784523.1', 'WP_216781126.1', 'WP_000784525.1', 'WP_150024173.1', 'WP_000784529.1', 'WP_000784528.1', 'WP_072512394.1', 'WP_110183810.1', 'WP_031894988.1', 'WP_000784618.1', 'WP_258409652.1', 'WP_000784524.1', 'WP_061733992.1', 'WP_000784620.1', 'WP_123097656.1', 'WP_250723573.1', 'W…
187	['WP_111761914.1', 'WP_276210072.1', 'WP_111761913.1', 'WP_258464746.1', 'WP_240024640.1', 'WP_000784530.1', 'WP_000784523.1', 'WP_216781126.1', 'WP_000784525.1', 'WP_072512394.1', 'WP_000784529.1', 'WP_000784528.1', 'WP_150024173.1', 'WP_110183810.1', 'WP_031894988.1', 'WP_000784618.1', 'WP_258409652.1', 'WP_000784524.1', 'WP_000784620.1', 'WP_061733992.1', 'WP_123097656.1', 'WP_250723573.1', 'W…
188	['WP_276210072.1', 'WP_111761914.1', 'WP_111761913.1', 'WP_258464746.1', 'WP_000784530.1', 'WP_000705633.1', 'WP_240024640.1', 'WP_000784523.1', 'WP_216781126.1', 'WP_000784525.1', 'WP_000784529.1', 'WP_000784528.1', 'WP_150024173.1', 'WP_190362838.1', 'WP_110183810.1', 'WP_072512394.1', 'WP_031894988.1', 'WP_000784618.1', 'WP_000784524.1', 'WP_258409652.1', 'WP_061733992.1', 'WP_000784620.1', 'W…
189	['WP_111761913.1', 'WP_258464746.1', 'WP_111761914.1', 'WP_276210072.1', 'WP_000784023.1', 'WP_206159346.1', 'WP_000784020.1', 'WP_070033145.1', 'WP_001056483.1', 'WP_000784530.1', 'WP_000705655.1', 'WP_174839562.1', 'WP_000784523.1', 'WP_072512394.1', 'WP_000705642.1', 'WP_216781126.1', 'WP_000784525.1', 'WP_046462952.1', 'WP_258409652.1', 'WP_000784529.1', 'WP_000784528.1', 'WP_150024173.1', 'W…
190	['WP_111761914.1', 'WP_276210072.1', 'WP_111761913.1', 'WP_258464746.1', 'WP_000784530.1', 'WP_072361553.1', 'WP_000784523.1', 'WP_216781126.1', 'WP_240024640.1', 'WP_000784618.1', 'WP_072512394.1', 'WP_000784524.1', 'WP_250723573.1', 'WP_061733992.1', 'WP_258409652.1', 'WP_000784525.1', 'WP_000784529.1', 'WP_000784528.1', 'WP_150024173.1', 'WP_110183810.1', 'WP_000784620.1', 'WP_031894988.1', 'W…
191	['WP_111761914.1', 'WP_276210072.1', 'WP_111761913.1', 'WP_258464746.1', 'WP_000784530.1', 'WP_000784523.1', 'WP_216781126.1', 'WP_240024640.1', 'WP_000784618.1', 'WP_072512394.1', 'WP_000784524.1', 'WP_250723573.1', 'WP_061733992.1', 'WP_258409652.1', 'WP_000784525.1', 'WP_000784529.1', 'WP_000784528.1', 'WP_150024173.1', 'WP_110183810.1', 'WP_000784620.1', 'WP_031894988.1', 'WP_123097656.1', 'W…
192	['WP_111761914.1', 'WP_276210072.1', 'WP_111761913.1', 'WP_258464746.1', 'WP_000784530.1', 'WP_000784523.1', 'WP_216781126.1', 'WP_240024640.1', 'WP_000784618.1', 'WP_072512394.1', 'WP_000784524.1', 'WP_250723573.1', 'WP_061733992.1', 'WP_258409652.1', 'WP_000784525.1', 'WP_000784529.1', 'WP_000784528.1', 'WP_150024173.1', 'WP_000784620.1', 'WP_110183810.1', 'WP_123097656.1', 'WP_031894988.1', 'W…
193	['WP_111761914.1', 'WP_276210072.1', 'WP_111761913.1', 'WP_258464746.1', 'WP_000784530.1', 'WP_000784523.1', 'WP_216781126.1', 'WP_240024640.1', 'WP_000784618.1', 'WP_072512394.1', 'WP_250723573.1', 'WP_000784524.1', 'WP_061733992.1', 'WP_258409652.1', 'WP_000784525.1', 'WP_000784529.1', 'WP_000784528.1', 'WP_150024173.1', 'WP_110183810.1', 'WP_031894988.1', 'WP_000784620.1', 'WP_123097656.1', 'W…
194	['WP_276210072.1', 'WP_111761914.1', 'WP_111761913.1', 'WP_258464746.1', 'WP_000784530.1', 'WP_000784523.1', 'WP_216781126.1', 'WP_240024640.1', 'WP_108807098.1', 'WP_072512394.1', 'WP_000784618.1', 'WP_250723573.1', 'WP_000784524.1', 'WP_061733992.1', 'WP_000784525.1', 'WP_258409652.1', 'WP_000784529.1', 'WP_000784528.1', 'WP_150024173.1', 'WP_110183810.1', 'WP_123097656.1', 'WP_031894988.1', 'W…
195	['WP_000784020.1', 'WP_058008352.1', 'WP_070033145.1', 'WP_072490940.1', 'WP_115295235.1', 'WP_046462952.1', 'WP_072361553.1', 'WP_000784023.1', 'WP_174839562.1', 'WP_206159346.1', 'WP_000784028.1', 'WP_224108939.1', 'WP_000784034.1', 'WP_001056483.1', 'WP_108807098.1', 'WP_000784037.1', 'WP_072497976.1', 'WP_250723573.1', 'WP_000784024.1', 'WP_267837956.1', 'WP_070002431.1', 'WP_154283678.1', 'W…
196	['WP_000784023.1', 'WP_206159346.1', 'WP_174839562.1', 'WP_000784028.1', 'WP_224108939.1', 'WP_000784037.1', 'WP_001056483.1', 'WP_108807098.1', 'WP_000784034.1', 'WP_072497976.1', 'WP_000784024.1', 'WP_072490940.1', 'WP_267837956.1', 'WP_070002431.1', 'WP_250723573.1', 'WP_103144673.1', 'WP_154283678.1', 'WP_225805991.1', 'WP_262533616.1', 'WP_000702717.1', 'WP_110183810.1', 'WP_000702189.1', 'W…
197	['WP_000784024.1', 'WP_000784023.1', 'WP_206159346.1', 'WP_267837956.1', 'WP_174839562.1', 'WP_000784037.1', 'WP_108807098.1', 'WP_001056483.1', 'WP_224108939.1', 'WP_000784034.1', 'WP_072497976.1', 'WP_000784028.1', 'WP_072490940.1', 'WP_250723573.1', 'WP_154283678.1', 'WP_070002431.1', 'WP_262533616.1', 'WP_103144673.1', 'WP_000702717.1', 'WP_225805991.1', 'WP_110183810.1', 'WP_111131551.1', 'W…
198	['WP_000784023.1', 'WP_174839562.1', 'WP_206159346.1', 'WP_000784028.1', 'WP_000784037.1', 'WP_224108939.1', 'WP_108807098.1', 'WP_001056483.1', 'WP_000784034.1', 'WP_072497976.1', 'WP_000784024.1', 'WP_267837956.1', 'WP_250723573.1', 'WP_154283678.1', 'WP_031894988.1', 'WP_070002431.1', 'WP_262533616.1', 'WP_000702717.1', 'WP_103144673.1', 'WP_225805991.1', 'WP_110183810.1', 'WP_000702189.1', 'W…
199	['WP_000784023.1', 'WP_174839562.1', 'WP_206159346.1', 'WP_000784028.1', 'WP_224108939.1', 'WP_000784034.1', 'WP_000784037.1', 'WP_001056483.1', 'WP_108807098.1', 'WP_072497976.1', 'WP_000784024.1', 'WP_072490940.1', 'WP_267837956.1', 'WP_070002431.1', 'WP_250723573.1', 'WP_154283678.1', 'WP_262533616.1', 'WP_103144673.1', 'WP_225805991.1', 'WP_110183810.1', 'WP_000702717.1', 'WP_000702189.1', 'W…
200	['WP_000784023.1', 'WP_206159346.1', 'WP_174839562.1', 'WP_000784037.1', 'WP_224108939.1', 'WP_000784028.1', 'WP_072497976.1', 'WP_000784034.1', 'WP_108807098.1', 'WP_001056483.1', 'WP_000784024.1', 'WP_267837956.1', 'WP_250723573.1', 'WP_072490940.1', 'WP_154283678.1', 'WP_262533616.1', 'WP_070002431.1', 'WP_110183810.1', 'WP_000702717.1', 'WP_103144673.1', 'WP_225805991.1', 'WP_031894988.1', 'W…
201	['WP_276210072.1', 'WP_258409653.1', 'WP_262533618.1', 'WP_000784256.1', 'WP_111680035.1', 'WP_072512393.1', 'WP_000784251.1', 'WP_000784257.1', 'WP_000784249.1', 'WP_303661412.1', 'WP_000784258.1', 'WP_124781223.1', 'WP_124375187.1', 'WP_250723562.1', 'WP_111131552.1', 'WP_000784248.1', 'WP_115295238.1', 'WP_106096710.1', 'WP_000784261.1', 'WP_111761914.1', 'WP_123090141.1', 'WP_000784245.1', 'W…
202	['WP_276210072.1', 'WP_111761914.1', 'WP_258409653.1', 'WP_000784256.1', 'WP_262533618.1', 'WP_111680035.1', 'WP_072512393.1', 'WP_000784257.1', 'WP_000784251.1', 'WP_303661412.1', 'WP_000784258.1', 'WP_111131552.1', 'WP_124781223.1', 'WP_000784249.1', 'WP_124375187.1', 'WP_250723562.1', 'WP_000769139.1', 'WP_106096710.1', 'WP_115295238.1', 'WP_123090141.1', 'WP_000784248.1', 'WP_000769137.1', 'W…
203	['WP_276210072.1', 'WP_111761914.1', 'WP_000705642.1', 'WP_000784251.1', 'WP_258409653.1', 'WP_000784256.1', 'WP_262533618.1', 'WP_111680035.1', 'WP_000784261.1', 'WP_072512393.1', 'WP_000784257.1', 'WP_303661412.1', 'WP_000784258.1', 'WP_000784244.1', 'WP_124781223.1', 'WP_000784249.1', 'WP_111131552.1', 'WP_000769139.1', 'WP_124375187.1', 'WP_250723562.1', 'WP_000769137.1', 'WP_000784245.1', 'W…
204	['WP_000784251.1', 'WP_262533618.1', 'WP_000784261.1', 'WP_276210072.1', 'WP_000784245.1', 'WP_000784244.1', 'WP_000784249.1', 'WP_258409653.1', 'WP_000784256.1', 'WP_124781223.1', 'WP_124375187.1', 'WP_250723562.1', 'WP_111680035.1', 'WP_072512393.1', 'WP_106873616.1', 'WP_115295238.1', 'WP_000784248.1', 'WP_000784257.1', 'WP_303661412.1', 'WP_000784258.1', 'WP_070002432.1', 'WP_111131552.1', 'W…
205	['WP_276210072.1', 'WP_258409653.1', 'WP_262533618.1', 'WP_000784256.1', 'WP_111680035.1', 'WP_072512393.1', 'WP_000784251.1', 'WP_000784257.1', 'WP_303661412.1', 'WP_000784249.1', 'WP_000784258.1', 'WP_111761914.1', 'WP_124781223.1', 'WP_124375187.1', 'WP_250723562.1', 'WP_111131552.1', 'WP_000784248.1', 'WP_106096710.1', 'WP_115295238.1', 'WP_000784261.1', 'WP_123090141.1', 'WP_000769139.1', 'W…
206	['WP_276210072.1', 'WP_258409653.1', 'WP_262533618.1', 'WP_000784256.1', 'WP_111680035.1', 'WP_000784251.1', 'WP_072512393.1', 'WP_111761914.1', 'WP_000784257.1', 'WP_000784249.1', 'WP_303661412.1', 'WP_000784258.1', 'WP_124781223.1', 'WP_124375187.1', 'WP_250723562.1', 'WP_111131552.1', 'WP_000784248.1', 'WP_000784261.1', 'WP_115295238.1', 'WP_106096710.1', 'WP_123090141.1', 'WP_000784245.1', 'W…
207	['WP_276210072.1', 'WP_000784251.1', 'WP_262533618.1', 'WP_258409653.1', 'WP_000784256.1', 'WP_111680035.1', 'WP_000784261.1', 'WP_072512393.1', 'WP_000784257.1', 'WP_303661412.1', 'WP_000784258.1', 'WP_000784244.1', 'WP_000784245.1', 'WP_000784249.1', 'WP_124781223.1', 'WP_124375187.1', 'WP_250723562.1', 'WP_111131552.1', 'WP_106096710.1', 'WP_115295238.1', 'WP_106873616.1', 'WP_123090141.1', 'W…
208	['WP_276210072.1', 'WP_258409653.1', 'WP_000784256.1', 'WP_111680035.1', 'WP_072512393.1', 'WP_000784257.1', 'WP_303661412.1', 'WP_000784258.1', 'WP_000769137.1', 'WP_111131552.1', 'WP_000784251.1', 'WP_106096710.1', 'WP_123090141.1', 'WP_262533618.1', 'WP_000784261.1', 'WP_000769139.1', 'WP_072490933.1', 'WP_124781223.1', 'WP_250723562.1', 'WP_000784249.1', 'WP_124375187.1', 'WP_000784244.1', 'W…
209	['WP_276210072.1', 'WP_258409653.1', 'WP_000784256.1', 'WP_111680035.1', 'WP_072512393.1', 'WP_000784257.1', 'WP_303661412.1', 'WP_000784258.1', 'WP_000769137.1', 'WP_111131552.1', 'WP_000784251.1', 'WP_106096710.1', 'WP_123090141.1', 'WP_262533618.1', 'WP_000784261.1', 'WP_000769139.1', 'WP_124781223.1', 'WP_072490933.1', 'WP_250723562.1', 'WP_000784249.1', 'WP_124375187.1', 'WP_000784244.1', 'W…
210	['WP_276210072.1', 'WP_258409653.1', 'WP_000784256.1', 'WP_111680035.1', 'WP_072512393.1', 'WP_000784257.1', 'WP_303661412.1', 'WP_000784258.1', 'WP_111131552.1', 'WP_000784251.1', 'WP_106096710.1', 'WP_123090141.1', 'WP_262533618.1', 'WP_000769137.1', 'WP_000784261.1', 'WP_111761914.1', 'WP_124781223.1', 'WP_250723562.1', 'WP_000784249.1', 'WP_000784244.1', 'WP_000784245.1', 'WP_000769139.1', 'W…
211	['WP_000784251.1', 'WP_000784261.1', 'WP_262533618.1', 'WP_276210072.1', 'WP_000784245.1', 'WP_000784244.1', 'WP_258409653.1', 'WP_000784249.1', 'WP_000784256.1', 'WP_124781223.1', 'WP_124375187.1', 'WP_111680035.1', 'WP_250723562.1', 'WP_072512393.1', 'WP_115295238.1', 'WP_106873616.1', 'WP_000784248.1', 'WP_000784257.1', 'WP_070002432.1', 'WP_303661412.1', 'WP_000784258.1', 'WP_111131552.1', 'W…
212	['WP_000784523.1', 'WP_000784525.1', 'WP_072512394.1', 'WP_000784524.1', 'WP_258409652.1', 'WP_001242996.1', 'WP_216781126.1', 'WP_043039636.1', 'WP_072490939.1', 'WP_123097656.1', 'WP_000705650.1', 'WP_072361556.1', 'WP_103188668.1', 'WP_000705655.1', 'WP_049309025.1', 'WP_000705644.1', 'WP_000784620.1', 'WP_000784530.1', 'WP_224180858.1', 'WP_000705637.1', 'WP_224108940.1', 'WP_240024640.1', 'W…
213	['WP_000784524.1', 'WP_000784525.1', 'WP_000784523.1', 'WP_072512394.1', 'WP_258409652.1', 'WP_043039636.1', 'WP_000705650.1', 'WP_072490939.1', 'WP_216781126.1', 'WP_049309025.1', 'WP_000705644.1', 'WP_123097656.1', 'WP_072361556.1', 'WP_000705655.1', 'WP_000784530.1', 'WP_000784620.1', 'WP_224180858.1', 'WP_000705637.1', 'WP_224108940.1', 'WP_240024640.1', 'WP_000784618.1', 'WP_209041306.1', 'W…
214	['WP_000784525.1', 'WP_072512394.1', 'WP_258409652.1', 'WP_000784524.1', 'WP_000784523.1', 'WP_043039636.1', 'WP_049309025.1', 'WP_072490939.1', 'WP_000705644.1', 'WP_216781126.1', 'WP_123097656.1', 'WP_072361556.1', 'WP_103188668.1', 'WP_000705650.1', 'WP_000705655.1', 'WP_000784620.1', 'WP_000784530.1', 'WP_224180858.1', 'WP_000705637.1', 'WP_224108940.1', 'WP_240024640.1', 'WP_000784618.1', 'W…
215	['WP_000784528.1', 'WP_000784529.1', 'WP_150024173.1', 'WP_061733992.1', 'WP_000784523.1', 'WP_000784524.1', 'WP_000784525.1', 'WP_072512394.1', 'WP_258409652.1', 'WP_072361556.1', 'WP_103188668.1', 'WP_070002771.1', 'WP_049309025.1', 'WP_000705650.1', 'WP_000705644.1', 'WP_001242996.1', 'WP_043039636.1', 'WP_072490939.1', 'WP_216781126.1', 'WP_072512395.1', 'WP_258409651.1', 'WP_000784620.1', 'W…
216	['WP_000784528.1', 'WP_000784529.1', 'WP_150024173.1', 'WP_061733992.1', 'WP_000784523.1', 'WP_000784524.1', 'WP_000784525.1', 'WP_072512394.1', 'WP_258409652.1', 'WP_103188668.1', 'WP_072361556.1', 'WP_070002771.1', 'WP_000705650.1', 'WP_049309025.1', 'WP_000705644.1', 'WP_001242996.1', 'WP_043039636.1', 'WP_072490939.1', 'WP_216781126.1', 'WP_072512395.1', 'WP_258409651.1', 'WP_000784620.1', 'W…
217	['WP_000784530.1', 'WP_216781126.1', 'WP_123097656.1', 'WP_000705655.1', 'WP_000705637.1', 'WP_224180858.1', 'WP_224108940.1', 'WP_240024640.1', 'WP_000784618.1', 'WP_111761913.1', 'WP_000705642.1', 'WP_258464746.1', 'WP_258864332.1', 'WP_209041306.1', 'WP_113569912.1', 'WP_276210072.1', 'WP_155561219.1', 'WP_111761914.1', 'WP_070002430.1', 'WP_000782836.1', 'WP_124781219.1', 'WP_154283677.1', 'W…
218	['WP_216781126.1', 'WP_123097656.1', 'WP_000784618.1', 'WP_250723573.1', 'WP_000784530.1', 'WP_001242996.1', 'WP_000705655.1', 'WP_072512395.1', 'WP_070002431.1', 'WP_258409651.1', 'WP_124781221.1', 'WP_224180858.1', 'WP_000705637.1', 'WP_103144673.1', 'WP_225805991.1', 'WP_262533616.1', 'WP_240024640.1', 'WP_224108940.1', 'WP_000702717.1', 'WP_154283678.1', 'WP_111131550.1', 'WP_111761913.1', 'W…
219	['WP_000784620.1', 'WP_049309025.1', 'WP_000705644.1', 'WP_001242996.1', 'WP_103188668.1', 'WP_072361556.1', 'WP_061733992.1', 'WP_000784528.1', 'WP_000784529.1', 'WP_150024173.1', 'WP_072490939.1', 'WP_000784523.1', 'WP_043039636.1', 'WP_072512395.1', 'WP_000784524.1', 'WP_000784525.1', 'WP_072512394.1', 'WP_111131550.1', 'WP_258409651.1', 'WP_258409652.1', 'WP_000705650.1', 'WP_070002771.1', 'W…
220	['WP_250723516.1', 'WP_000653711.1', 'WP_000653713.1', 'WP_258409661.1', 'WP_000653712.1', 'WP_000653705.1', 'WP_258464761.1', 'WP_115289182.1', 'WP_000952537.1', 'WP_072357651.1', 'WP_078103407.1', 'WP_208688689.1', 'WP_241010539.1', 'WP_111761929.1', 'WP_072361597.1', 'WP_103188657.1', 'WP_000042462.1', 'WP_078370638.1', 'WP_054190415.1', 'WP_000047327.1', 'WP_072490927.1', 'WP_072512377.1', 'W…
221	['WP_000810443.1', 'WP_031904065.1']
222	['WP_000831496.1']
223	['WP_025174946.1', 'WP_111314544.1', 'WP_000443826.1', 'WP_001797294.1', 'WP_000835979.1', 'WP_111088346.1', 'WP_103148876.1', 'WP_250723518.1', 'WP_052995938.1', 'WP_050957914.1', 'WP_315977859.1', 'WP_103188658.1', 'WP_225805993.1', 'WP_072361582.1', 'WP_046462966.1', 'WP_014936983.1', 'WP_154284696.1', 'WP_023487099.1', 'WP_072512382.1', 'WP_031909936.1', 'WP_000540915.1', 'WP_165468926.1', 'W…
224	['WP_000443826.1', 'WP_025174946.1', 'WP_000835979.1', 'WP_111314544.1', 'WP_001797294.1', 'WP_103148876.1', 'WP_111088346.1', 'WP_225805993.1', 'WP_250723518.1', 'WP_052995938.1', 'WP_050957914.1', 'WP_103188658.1', 'WP_315977859.1', 'WP_000835989.1', 'WP_000835980.1', 'WP_014936983.1', 'WP_154284696.1', 'WP_072361582.1', 'WP_262533635.1', 'WP_046462966.1', 'WP_031909936.1', 'WP_072512382.1', 'W…
225	['WP_000443826.1', 'WP_025174946.1', 'WP_000835979.1', 'WP_111314544.1', 'WP_103148876.1', 'WP_225805993.1', 'WP_001797294.1', 'WP_111088346.1', 'WP_250723518.1', 'WP_103188658.1', 'WP_000835980.1', 'WP_052995938.1', 'WP_000835989.1', 'WP_050957914.1', 'WP_315977859.1', 'WP_014936983.1', 'WP_154284696.1', 'WP_072361582.1', 'WP_165468926.1', 'WP_262533635.1', 'WP_046462966.1', 'WP_031909936.1', 'W…
226	['WP_025174946.1', 'WP_111314544.1', 'WP_111088346.1', 'WP_001797294.1', 'WP_000443826.1', 'WP_052995938.1', 'WP_000835979.1', 'WP_250723518.1', 'WP_103148876.1', 'WP_165468926.1', 'WP_050957914.1', 'WP_315977859.1', 'WP_023487099.1', 'WP_103188658.1', 'WP_000540915.1', 'WP_014936983.1', 'WP_154284696.1', 'WP_225805993.1', 'WP_072361582.1', 'WP_046462966.1', 'WP_031909936.1', 'WP_124780210.1', 'W…
227	['WP_025174946.1', 'WP_001641316.1', 'WP_000443826.1', 'WP_000835979.1', 'WP_111314544.1', 'WP_103148876.1', 'WP_001797294.1', 'WP_103188658.1', 'WP_111088346.1', 'WP_250723518.1', 'WP_225805993.1', 'WP_052995938.1', 'WP_050957914.1', 'WP_228585062.1', 'WP_315977859.1', 'WP_154284696.1', 'WP_014936983.1', 'WP_000835989.1', 'WP_000540915.1', 'WP_111680045.1', 'WP_262533635.1', 'WP_000835980.1', 'W…
228	['WP_025174946.1', 'WP_001641316.1', 'WP_000443826.1', 'WP_000835979.1', 'WP_111314544.1', 'WP_103148876.1', 'WP_001797294.1', 'WP_103188658.1', 'WP_111088346.1', 'WP_250723518.1', 'WP_225805993.1', 'WP_052995938.1', 'WP_050957914.1', 'WP_228585062.1', 'WP_315977859.1', 'WP_154284696.1', 'WP_014936983.1', 'WP_000835989.1', 'WP_111680045.1', 'WP_262533635.1', 'WP_000540915.1', 'WP_000835980.1', 'W…
229	['WP_000443826.1', 'WP_025174946.1', 'WP_000835979.1', 'WP_111314544.1', 'WP_001797294.1', 'WP_103148876.1', 'WP_111088346.1', 'WP_225805993.1', 'WP_250723518.1', 'WP_052995938.1', 'WP_103188658.1', 'WP_000835989.1', 'WP_050957914.1', 'WP_315977859.1', 'WP_000835980.1', 'WP_014936983.1', 'WP_154284696.1', 'WP_072361582.1', 'WP_262533635.1', 'WP_046462966.1', 'WP_031909936.1', 'WP_072512382.1', 'W…
230	['WP_023487099.1', 'WP_000540915.1', 'WP_124780210.1', 'WP_111131561.1', 'WP_078103062.1', 'WP_258464758.1', 'WP_072468353.1', 'WP_000835992.1', 'WP_000835991.1', 'WP_000835995.1', 'WP_000540914.1', 'WP_111088346.1', 'WP_304984587.1', 'WP_111314544.1', 'WP_224212203.1', 'WP_000835990.1', 'WP_117206573.1', 'WP_053038930.1', 'WP_052995938.1', 'WP_000835993.1', 'WP_168226552.1', 'WP_001797294.1', 'W…
231	['WP_023487099.1', 'WP_000540915.1', 'WP_124780210.1', 'WP_111131561.1', 'WP_078103062.1', 'WP_258464758.1', 'WP_072468353.1', 'WP_000835992.1', 'WP_000835991.1', 'WP_000540914.1', 'WP_000835995.1', 'WP_304984587.1', 'WP_111088346.1', 'WP_117206573.1', 'WP_224212203.1', 'WP_000835990.1', 'WP_053038930.1', 'WP_111314544.1', 'WP_000835993.1', 'WP_052995938.1', 'WP_168226552.1', 'WP_001797294.1', 'W…
232	['WP_023487099.1', 'WP_000540915.1', 'WP_124780210.1', 'WP_111131561.1', 'WP_078103062.1', 'WP_258464758.1', 'WP_072468353.1', 'WP_000835992.1', 'WP_000835991.1', 'WP_000540914.1', 'WP_000835995.1', 'WP_304984587.1', 'WP_111088346.1', 'WP_117206573.1', 'WP_224212203.1', 'WP_000835990.1', 'WP_053038930.1', 'WP_111314544.1', 'WP_000835993.1', 'WP_052995938.1', 'WP_168226552.1', 'WP_001797294.1', 'W…
233	['WP_023487099.1', 'WP_000540915.1', 'WP_124780210.1', 'WP_111131561.1', 'WP_078103062.1', 'WP_258464758.1', 'WP_072468353.1', 'WP_000835992.1', 'WP_000835991.1', 'WP_111088346.1', 'WP_000540914.1', 'WP_000835995.1', 'WP_224212203.1', 'WP_000835993.1', 'WP_304984587.1', 'WP_117206573.1', 'WP_000835990.1', 'WP_053038930.1', 'WP_052995938.1', 'WP_111314544.1', 'WP_168226552.1', 'WP_053865842.1', 'W…
234	['WP_023487099.1', 'WP_000540915.1', 'WP_124780210.1', 'WP_111131561.1', 'WP_078103062.1', 'WP_258464758.1', 'WP_072468353.1', 'WP_000835995.1', 'WP_000835992.1', 'WP_000835991.1', 'WP_000540914.1', 'WP_111088346.1', 'WP_111314544.1', 'WP_224212203.1', 'WP_304984587.1', 'WP_000835990.1', 'WP_117206573.1', 'WP_053038930.1', 'WP_052995938.1', 'WP_000835993.1', 'WP_001797294.1', 'WP_168226552.1', 'W…
235	['WP_000850684.1', 'WP_223289616.1', 'WP_258028663.1', 'WP_228480499.1']
236	['WP_000669519.1', 'WP_111131558.1', 'WP_000669520.1', 'WP_000669524.1', 'WP_000768889.1', 'WP_000669514.1', 'WP_111680043.1', 'WP_123097664.1', 'WP_156974946.1', 'WP_312013847.1', 'WP_086115034.1', 'WP_000669523.1', 'WP_070033152.1', 'WP_031788344.1', 'WP_115289175.1', 'WP_000669522.1', 'WP_070002440.1', 'WP_031928730.1', 'WP_000865203.1', 'WP_262533632.1', 'WP_225805992.1']
237	['WP_000948284.1', 'WP_000948289.1', 'WP_194381974.1', 'WP_226452206.1', 'WP_124375199.1', 'WP_000948299.1', 'WP_214241640.1', 'WP_111680051.1']
238	['WP_000948284.1', 'WP_000948289.1', 'WP_194381974.1', 'WP_226452206.1', 'WP_124375199.1', 'WP_000948299.1', 'WP_214241640.1', 'WP_111680051.1']
239	['WP_000948284.1', 'WP_000948289.1', 'WP_194381974.1', 'WP_226452206.1', 'WP_000948299.1', 'WP_124375199.1', 'WP_214241640.1', 'WP_111680051.1']
240	['WP_250723516.1', 'WP_000653713.1', 'WP_000653711.1', 'WP_258409661.1', 'WP_000653712.1', 'WP_000653705.1', 'WP_258464761.1', 'WP_000952537.1', 'WP_072357651.1', 'WP_208688689.1', 'WP_078103407.1', 'WP_241010539.1', 'WP_078370638.1', 'WP_103188657.1', 'WP_000042462.1', 'WP_000047327.1', 'WP_072490927.1', 'WP_072512377.1', 'WP_111131566.1', 'WP_115289182.1', 'WP_111761929.1', 'WP_072361597.1', 'W…
241	['WP_000969811.1']
242	['WP_000971498.1', 'WP_000971502.1', 'WP_124375194.1', 'WP_000577027.1', 'WP_000971504.1', 'WP_047432643.1', 'WP_000971500.1', 'WP_262533642.1', 'WP_111680047.1', 'WP_103188656.1', 'WP_115210879.1', 'WP_259380789.1', 'WP_000971506.1', 'WP_258464762.1', 'WP_124780201.1']
243	['WP_000971498.1', 'WP_000971502.1', 'WP_124375194.1', 'WP_000577027.1', 'WP_000971500.1', 'WP_000971504.1', 'WP_047432643.1', 'WP_262533642.1', 'WP_259380789.1', 'WP_111680047.1', 'WP_103188656.1', 'WP_000971506.1', 'WP_115210879.1', 'WP_258464762.1', 'WP_124780201.1']
244	['WP_000971498.1', 'WP_000971502.1', 'WP_124375194.1', 'WP_000577027.1', 'WP_000971504.1', 'WP_047432643.1', 'WP_000971500.1', 'WP_262533642.1', 'WP_111680047.1', 'WP_103188656.1', 'WP_259380789.1', 'WP_115210879.1', 'WP_000971506.1', 'WP_258464762.1', 'WP_124780201.1']
245	['WP_000971498.1', 'WP_000971502.1', 'WP_124375194.1', 'WP_000577027.1', 'WP_000971504.1', 'WP_047432643.1', 'WP_000971500.1', 'WP_262533642.1', 'WP_111680047.1', 'WP_103188656.1', 'WP_259380789.1', 'WP_115210879.1', 'WP_000971506.1', 'WP_258464762.1', 'WP_124780201.1']
246	['WP_000971498.1', 'WP_000971502.1', 'WP_000577027.1', 'WP_124375194.1', 'WP_000971500.1', 'WP_000971504.1', 'WP_047432643.1', 'WP_000971506.1', 'WP_262533642.1', 'WP_111680047.1', 'WP_103188656.1', 'WP_115210879.1', 'WP_259380789.1', 'WP_258464762.1', 'WP_124780201.1']
247	['WP_000971989.1', 'WP_123072943.1', 'WP_072361591.1', 'WP_060649781.1', 'WP_309543765.1', 'WP_000971990.1', 'WP_000971991.1', 'WP_050959029.1', 'WP_001269822.1', 'WP_001801841.1', 'WP_014936986.1', 'WP_001269761.1', 'WP_001269821.1', 'WP_001269759.1', 'WP_061843189.1', 'WP_111088346.1', 'WP_115353641.1', 'WP_111314544.1', 'WP_052995938.1', 'WP_001211498.1', 'WP_115289178.1', 'WP_308447723.1', 'W…
248	['WP_000971989.1', 'WP_123072943.1', 'WP_072361591.1', 'WP_309543765.1', 'WP_060649781.1', 'WP_000971990.1', 'WP_050959029.1', 'WP_000971991.1', 'WP_001269822.1', 'WP_001801841.1', 'WP_001269761.1', 'WP_014936986.1', 'WP_001269821.1', 'WP_001269759.1', 'WP_061843189.1', 'WP_111088346.1', 'WP_115353641.1', 'WP_001211498.1', 'WP_111314544.1', 'WP_052995938.1', 'WP_115289178.1', 'WP_308447723.1', 'W…
249	['WP_000971989.1', 'WP_123072943.1', 'WP_072361591.1', 'WP_000971991.1', 'WP_060649781.1', 'WP_309543765.1', 'WP_000971990.1', 'WP_050959029.1', 'WP_014936986.1', 'WP_001801841.1', 'WP_001269822.1', 'WP_001269761.1', 'WP_001269759.1', 'WP_001269821.1', 'WP_061843189.1', 'WP_111088346.1', 'WP_115353641.1', 'WP_115289178.1', 'WP_111314544.1', 'WP_000540319.1', 'WP_052995938.1', 'WP_001211498.1', 'W…
250	['WP_000998872.1']
251	['WP_072512398.1', 'WP_001024386.1', 'WP_001024391.1', 'WP_001024377.1', 'WP_001024383.1', 'WP_115295231.1', 'WP_258464743.1', 'WP_001024392.1', 'WP_154283675.1', 'WP_072490942.1', 'WP_001024369.1', 'WP_111131546.1', 'WP_061385141.1', 'WP_111761910.1', 'WP_001021484.1', 'WP_258409649.1', 'WP_259379841.1', 'WP_124781216.1', 'WP_250723580.1', 'WP_111680032.1', 'WP_262533611.1', 'WP_001024395.1']
252	['WP_001021628.1', 'WP_020976973.1', 'WP_001021615.1', 'WP_111131545.1', 'WP_001021572.1', 'WP_123097651.1', 'WP_001021614.1', 'WP_262521201.1', 'WP_001021622.1', 'WP_001021573.1', 'WP_001021570.1', 'WP_111680031.1']
253	['WP_001021628.1', 'WP_001021615.1', 'WP_020976973.1', 'WP_111131545.1', 'WP_001021572.1', 'WP_001021614.1', 'WP_123097651.1', 'WP_262521201.1', 'WP_001021622.1', 'WP_001021573.1', 'WP_001021570.1', 'WP_111680031.1']
254	['WP_001021628.1', 'WP_020976973.1', 'WP_001021615.1', 'WP_111131545.1', 'WP_001021572.1', 'WP_001021614.1', 'WP_123097651.1', 'WP_262521201.1', 'WP_001021622.1', 'WP_001021573.1', 'WP_001021570.1', 'WP_111680031.1']
255	['WP_001021628.1', 'WP_001021615.1', 'WP_020976973.1', 'WP_111131545.1', 'WP_001021614.1', 'WP_123097651.1', 'WP_001021572.1', 'WP_262521201.1', 'WP_001021622.1', 'WP_001021573.1', 'WP_001021570.1', 'WP_111680031.1']
256	['WP_001021628.1', 'WP_001021615.1', 'WP_020976973.1', 'WP_111131545.1', 'WP_001021614.1', 'WP_123097651.1', 'WP_001021572.1', 'WP_262521201.1', 'WP_001021622.1', 'WP_001021573.1', 'WP_001021570.1', 'WP_111680031.1']
257	['WP_001021628.1', 'WP_001021615.1', 'WP_020976973.1', 'WP_111131545.1', 'WP_001021614.1', 'WP_123097651.1', 'WP_001021572.1', 'WP_001021622.1', 'WP_262521201.1', 'WP_001021573.1', 'WP_001021570.1', 'WP_111680031.1']
258	['WP_001021628.1', 'WP_001021615.1', 'WP_020976973.1', 'WP_111131545.1', 'WP_123097651.1', 'WP_001021614.1', 'WP_001021572.1', 'WP_262521201.1', 'WP_001021622.1', 'WP_001021573.1', 'WP_001021570.1', 'WP_111680031.1']
259	['WP_072512398.1', 'WP_001024386.1', 'WP_001024391.1', 'WP_001024377.1', 'WP_001024383.1', 'WP_115295231.1', 'WP_258464743.1', 'WP_001024369.1', 'WP_001024392.1', 'WP_154283675.1', 'WP_072490942.1', 'WP_061385141.1', 'WP_111131546.1', 'WP_111761910.1', 'WP_001021484.1', 'WP_258409649.1', 'WP_124781216.1', 'WP_259379841.1', 'WP_250723580.1', 'WP_111680032.1', 'WP_262533611.1', 'WP_001024395.1']
260	['WP_072512398.1', 'WP_001024386.1', 'WP_001024391.1', 'WP_001024377.1', 'WP_001024383.1', 'WP_258464743.1', 'WP_115295231.1', 'WP_001024392.1', 'WP_154283675.1', 'WP_072490942.1', 'WP_001024369.1', 'WP_061385141.1', 'WP_111131546.1', 'WP_111761910.1', 'WP_001021484.1', 'WP_258409649.1', 'WP_124781216.1', 'WP_259379841.1', 'WP_111680032.1', 'WP_250723580.1', 'WP_262533611.1', 'WP_001024395.1']
261	['WP_072512398.1', 'WP_001024386.1', 'WP_001024391.1', 'WP_001024383.1', 'WP_001024377.1', 'WP_115295231.1', 'WP_258464743.1', 'WP_001024392.1', 'WP_154283675.1', 'WP_061385141.1', 'WP_072490942.1', 'WP_001024369.1', 'WP_111131546.1', 'WP_111761910.1', 'WP_001021484.1', 'WP_124781216.1', 'WP_258409649.1', 'WP_259379841.1', 'WP_250723580.1', 'WP_111680032.1', 'WP_262533611.1', 'WP_001024395.1']
262	['WP_072512398.1', 'WP_001024386.1', 'WP_001024391.1', 'WP_001024377.1', 'WP_001024383.1', 'WP_115295231.1', 'WP_258464743.1', 'WP_001024392.1', 'WP_154283675.1', 'WP_072490942.1', 'WP_001024369.1', 'WP_061385141.1', 'WP_111131546.1', 'WP_111761910.1', 'WP_001021484.1', 'WP_258409649.1', 'WP_124781216.1', 'WP_259379841.1', 'WP_250723580.1', 'WP_111680032.1', 'WP_262533611.1', 'WP_001024395.1']
263	['WP_072512398.1', 'WP_001024386.1', 'WP_001024391.1', 'WP_001024377.1', 'WP_001024383.1', 'WP_115295231.1', 'WP_258464743.1', 'WP_001024392.1', 'WP_154283675.1', 'WP_072490942.1', 'WP_001024369.1', 'WP_111131546.1', 'WP_061385141.1', 'WP_111761910.1', 'WP_001021484.1', 'WP_258409649.1', 'WP_124781216.1', 'WP_259379841.1', 'WP_250723580.1', 'WP_111680032.1', 'WP_262533611.1', 'WP_001024395.1']
264	['WP_072512398.1', 'WP_001024386.1', 'WP_001024391.1', 'WP_001024377.1', 'WP_001024383.1', 'WP_115295231.1', 'WP_001024392.1', 'WP_258464743.1', 'WP_154283675.1', 'WP_072490942.1', 'WP_001024369.1', 'WP_111131546.1', 'WP_061385141.1', 'WP_111761910.1', 'WP_001021484.1', 'WP_258409649.1', 'WP_124781216.1', 'WP_259379841.1', 'WP_250723580.1', 'WP_111680032.1', 'WP_262533611.1', 'WP_001024395.1']
265	['WP_072512398.1', 'WP_001024386.1', 'WP_001024391.1', 'WP_001024377.1', 'WP_001024383.1', 'WP_115295231.1', 'WP_258464743.1', 'WP_001024392.1', 'WP_154283675.1', 'WP_072490942.1', 'WP_001024369.1', 'WP_111761910.1', 'WP_111131546.1', 'WP_061385141.1', 'WP_001021484.1', 'WP_124781216.1', 'WP_258409649.1', 'WP_259379841.1', 'WP_250723580.1', 'WP_111680032.1', 'WP_262533611.1', 'WP_001024395.1']
266	['WP_000784023.1', 'WP_174839562.1', 'WP_206159346.1', 'WP_000784028.1', 'WP_001056483.1', 'WP_108807098.1', 'WP_224108939.1', 'WP_000784037.1', 'WP_000784034.1', 'WP_072497976.1', 'WP_000784024.1', 'WP_267837956.1', 'WP_070002431.1', 'WP_250723573.1', 'WP_154283678.1', 'WP_262533616.1', 'WP_225805991.1', 'WP_103144673.1', 'WP_000702717.1', 'WP_110183810.1', 'WP_000702189.1', 'WP_084578658.1', 'W…
267	['WP_111314544.1', 'WP_025174946.1', 'WP_001797294.1', 'WP_111088346.1', 'WP_052995938.1', 'WP_250723518.1', 'WP_103148876.1', 'WP_050957914.1', 'WP_315977859.1', 'WP_154284696.1', 'WP_014936983.1', 'WP_072361582.1', 'WP_046462966.1', 'WP_023487099.1', 'WP_000443826.1', 'WP_031909936.1', 'WP_000835979.1', 'WP_115296009.1', 'WP_124780210.1', 'WP_165468926.1', 'WP_072512382.1', 'WP_000540915.1', 'W…
268	['WP_023487099.1', 'WP_078103062.1', 'WP_124780210.1', 'WP_000540915.1', 'WP_111131561.1', 'WP_111088346.1', 'WP_258464758.1', 'WP_111314544.1', 'WP_072468353.1', 'WP_224212203.1', 'WP_052995938.1', 'WP_000835992.1', 'WP_000835991.1', 'WP_000835995.1', 'WP_304984587.1', 'WP_117206573.1', 'WP_000540914.1', 'WP_000835990.1', 'WP_001797294.1', 'WP_053038930.1', 'WP_000835993.1', 'WP_168226552.1', 'W…
269	['WP_111314544.1', 'WP_001797294.1', 'WP_111088346.1', 'WP_050957914.1', 'WP_052995938.1', 'WP_315977859.1', 'WP_250723518.1', 'WP_072361582.1', 'WP_046462966.1', 'WP_031909936.1', 'WP_001269761.1', 'WP_060649781.1', 'WP_072512382.1', 'WP_001269759.1', 'WP_078367844.1', 'WP_110183811.1', 'WP_025174481.1', 'WP_023487099.1', 'WP_115289178.1', 'WP_078065606.1', 'WP_123072943.1', 'WP_014936986.1', 'W…
270	['WP_001062989.1', 'WP_001062992.1', 'WP_001062982.1', 'WP_001062987.1', 'WP_103148878.1', 'WP_001062990.1', 'WP_001062998.1', 'WP_054190414.1', 'WP_248315066.1', 'WP_103188655.1', 'WP_226452207.1', 'WP_001062991.1', 'WP_072361601.1', 'WP_115289184.1', 'WP_001062993.1', 'WP_258464764.1', 'WP_070033160.1', 'WP_001062981.1', 'WP_305164333.1', 'WP_115385503.1', 'WP_058008357.1', 'WP_111014984.1', 'W…
271	['WP_001062989.1', 'WP_001062992.1', 'WP_001062982.1', 'WP_001062987.1', 'WP_103148878.1', 'WP_001062990.1', 'WP_001062998.1', 'WP_054190414.1', 'WP_248315066.1', 'WP_103188655.1', 'WP_226452207.1', 'WP_001062991.1', 'WP_072361601.1', 'WP_115289184.1', 'WP_001062993.1', 'WP_258464764.1', 'WP_001062981.1', 'WP_070033160.1', 'WP_305164333.1', 'WP_115385503.1', 'WP_058008357.1', 'WP_111014984.1', 'W…
272	['WP_001062989.1', 'WP_001062992.1', 'WP_001062982.1', 'WP_001062987.1', 'WP_103148878.1', 'WP_001062998.1', 'WP_001062990.1', 'WP_054190414.1', 'WP_248315066.1', 'WP_226452207.1', 'WP_103188655.1', 'WP_072361601.1', 'WP_001062991.1', 'WP_001062993.1', 'WP_115289184.1', 'WP_258464764.1', 'WP_070033160.1', 'WP_001062981.1', 'WP_305164333.1', 'WP_115385503.1', 'WP_058008357.1', 'WP_111014984.1', 'W…
273	['WP_001062989.1', 'WP_001062992.1', 'WP_001062982.1', 'WP_001062987.1', 'WP_103148878.1', 'WP_001062998.1', 'WP_001062990.1', 'WP_054190414.1', 'WP_248315066.1', 'WP_226452207.1', 'WP_103188655.1', 'WP_072361601.1', 'WP_001062991.1', 'WP_001062993.1', 'WP_115289184.1', 'WP_258464764.1', 'WP_070033160.1', 'WP_305164333.1', 'WP_001062981.1', 'WP_058008357.1', 'WP_115385503.1', 'WP_111014984.1', 'W…
274	['WP_001062989.1', 'WP_001062992.1', 'WP_001062982.1', 'WP_001062987.1', 'WP_103148878.1', 'WP_001062990.1', 'WP_001062998.1', 'WP_054190414.1', 'WP_248315066.1', 'WP_103188655.1', 'WP_226452207.1', 'WP_001062991.1', 'WP_072361601.1', 'WP_001062993.1', 'WP_258464764.1', 'WP_115289184.1', 'WP_070033160.1', 'WP_305164333.1', 'WP_001062981.1', 'WP_058008357.1', 'WP_115385503.1', 'WP_111014984.1', 'W…
275	['WP_001062989.1', 'WP_001062992.1', 'WP_001062982.1', 'WP_001062987.1', 'WP_001062990.1', 'WP_103148878.1', 'WP_001062998.1', 'WP_054190414.1', 'WP_248315066.1', 'WP_103188655.1', 'WP_226452207.1', 'WP_001062991.1', 'WP_072361601.1', 'WP_001062993.1', 'WP_258464764.1', 'WP_115289184.1', 'WP_070033160.1', 'WP_305164333.1', 'WP_001062981.1', 'WP_115385503.1', 'WP_058008357.1', 'WP_111014984.1', 'W…
276	['WP_001062989.1', 'WP_001062992.1', 'WP_001062982.1', 'WP_001062987.1', 'WP_103148878.1', 'WP_001062990.1', 'WP_001062998.1', 'WP_054190414.1', 'WP_248315066.1', 'WP_103188655.1', 'WP_226452207.1', 'WP_001062991.1', 'WP_072361601.1', 'WP_115289184.1', 'WP_001062993.1', 'WP_258464764.1', 'WP_070033160.1', 'WP_001062981.1', 'WP_305164333.1', 'WP_058008357.1', 'WP_115385503.1', 'WP_111014984.1', 'W…
277	['WP_001062989.1', 'WP_001062992.1', 'WP_001062982.1', 'WP_001062987.1', 'WP_103148878.1', 'WP_001062998.1', 'WP_001062990.1', 'WP_054190414.1', 'WP_248315066.1', 'WP_226452207.1', 'WP_103188655.1', 'WP_072361601.1', 'WP_001062991.1', 'WP_001062993.1', 'WP_115289184.1', 'WP_258464764.1', 'WP_070033160.1', 'WP_305164333.1', 'WP_001062981.1', 'WP_115385503.1', 'WP_058008357.1', 'WP_111014984.1', 'W…
278	['WP_001062989.1', 'WP_001062992.1', 'WP_001062982.1', 'WP_001062987.1', 'WP_103148878.1', 'WP_001062990.1', 'WP_001062998.1', 'WP_054190414.1', 'WP_248315066.1', 'WP_103188655.1', 'WP_226452207.1', 'WP_001062993.1', 'WP_001062991.1', 'WP_072361601.1', 'WP_258464764.1', 'WP_115289184.1', 'WP_070033160.1', 'WP_305164333.1', 'WP_001062981.1', 'WP_058008357.1', 'WP_115385503.1', 'WP_111014984.1', 'W…
279	['WP_001062989.1', 'WP_001062992.1', 'WP_001062982.1', 'WP_001062987.1', 'WP_103148878.1', 'WP_001062990.1', 'WP_001062998.1', 'WP_054190414.1', 'WP_248315066.1', 'WP_103188655.1', 'WP_226452207.1', 'WP_001062991.1', 'WP_072361601.1', 'WP_115289184.1', 'WP_001062993.1', 'WP_258464764.1', 'WP_070033160.1', 'WP_001062981.1', 'WP_305164333.1', 'WP_058008357.1', 'WP_115385503.1', 'WP_111014984.1', 'W…
280	['WP_001062989.1', 'WP_001062992.1', 'WP_001062982.1', 'WP_001062987.1', 'WP_001062998.1', 'WP_103148878.1', 'WP_001062990.1', 'WP_054190414.1', 'WP_248315066.1', 'WP_226452207.1', 'WP_103188655.1', 'WP_072361601.1', 'WP_001062991.1', 'WP_001062993.1', 'WP_115289184.1', 'WP_258464764.1', 'WP_070033160.1', 'WP_305164333.1', 'WP_001062981.1', 'WP_058008357.1', 'WP_115385503.1', 'WP_111014984.1', 'W…
281	['WP_001062989.1', 'WP_001062992.1', 'WP_001062982.1', 'WP_001062987.1', 'WP_001062998.1', 'WP_103148878.1', 'WP_001062990.1', 'WP_054190414.1', 'WP_248315066.1', 'WP_103188655.1', 'WP_226452207.1', 'WP_072361601.1', 'WP_001062991.1', 'WP_001062993.1', 'WP_258464764.1', 'WP_115289184.1', 'WP_070033160.1', 'WP_305164333.1', 'WP_001062981.1', 'WP_058008357.1', 'WP_115385503.1', 'WP_111014984.1', 'W…
282	['WP_001062989.1', 'WP_001062992.1', 'WP_001062982.1', 'WP_001062987.1', 'WP_103148878.1', 'WP_001062998.1', 'WP_001062990.1', 'WP_054190414.1', 'WP_248315066.1', 'WP_226452207.1', 'WP_103188655.1', 'WP_001062991.1', 'WP_072361601.1', 'WP_115289184.1', 'WP_001062993.1', 'WP_258464764.1', 'WP_070033160.1', 'WP_001062981.1', 'WP_305164333.1', 'WP_115385503.1', 'WP_058008357.1', 'WP_111014984.1', 'W…
283	['WP_001062989.1', 'WP_001062992.1', 'WP_001062982.1', 'WP_001062987.1', 'WP_103148878.1', 'WP_001062990.1', 'WP_001062998.1', 'WP_054190414.1', 'WP_248315066.1', 'WP_103188655.1', 'WP_226452207.1', 'WP_001062991.1', 'WP_072361601.1', 'WP_115289184.1', 'WP_001062993.1', 'WP_258464764.1', 'WP_070033160.1', 'WP_001062981.1', 'WP_305164333.1', 'WP_058008357.1', 'WP_115385503.1', 'WP_111014984.1', 'W…
284	['WP_001095317.1']
285	['WP_262533635.1', 'WP_001205663.1', 'WP_020976992.1', 'WP_001205664.1', 'WP_115293009.1', 'WP_052999855.1', 'WP_070004787.1', 'WP_001205667.1', 'WP_111131559.1', 'WP_111680045.1', 'WP_258464756.1', 'WP_001269755.1', 'WP_115289178.1', 'WP_072512380.1', 'WP_060649781.1', 'WP_123072943.1', 'WP_001269761.1', 'WP_124780204.1', 'WP_025175003.1', 'WP_001269759.1', 'WP_072361591.1', 'WP_025174748.1', 'W…
286	['WP_262533635.1', 'WP_001205663.1', 'WP_001205664.1', 'WP_020976992.1', 'WP_115293009.1', 'WP_052999855.1', 'WP_070004787.1', 'WP_001205667.1', 'WP_111131559.1', 'WP_001269755.1', 'WP_111680045.1', 'WP_258464756.1', 'WP_115289178.1', 'WP_060649781.1', 'WP_123072943.1', 'WP_072512380.1', 'WP_001269761.1', 'WP_124780204.1', 'WP_072361591.1', 'WP_001269759.1', 'WP_025175003.1', 'WP_001269822.1', 'W…
287	['WP_001205667.1', 'WP_111680045.1', 'WP_014936986.1', 'WP_124780204.1', 'WP_025175003.1', 'WP_262533635.1', 'WP_000455736.1', 'WP_108807102.1', 'WP_001205663.1', 'WP_020976992.1', 'WP_001205664.1', 'WP_115293009.1', 'WP_070004797.1', 'WP_072497971.1', 'WP_052999855.1', 'WP_070004787.1', 'WP_060649781.1', 'WP_001269755.1', 'WP_001834381.1', 'WP_115289178.1', 'WP_111131559.1', 'WP_115289181.1', 'W…
288	['WP_123072943.1', 'WP_001269761.1', 'WP_060649781.1', 'WP_072361591.1', 'WP_001269822.1', 'WP_000971989.1', 'WP_001269759.1', 'WP_050959029.1', 'WP_001269821.1', 'WP_309543765.1', 'WP_000971990.1', 'WP_001801841.1', 'WP_014936986.1', 'WP_061843189.1', 'WP_000971991.1', 'WP_115353641.1', 'WP_001211498.1', 'WP_111314544.1', 'WP_115289178.1', 'WP_111088346.1', 'WP_262533635.1', 'WP_052995938.1', 'W…
289	['WP_001215400.1']
290	['WP_001242996.1', 'WP_072512395.1', 'WP_061733992.1', 'WP_258409651.1', 'WP_000784528.1', 'WP_072361556.1', 'WP_000784529.1', 'WP_111131550.1', 'WP_103188668.1', 'WP_150024173.1', 'WP_049309025.1', 'WP_000784523.1', 'WP_000705644.1', 'WP_000784525.1', 'WP_000784524.1', 'WP_124781221.1', 'WP_072512394.1', 'WP_000705650.1', 'WP_043039636.1', 'WP_258409652.1', 'WP_072490939.1', 'WP_070002771.1', 'W…
291	['WP_001255379.1', 'WP_031904066.1']
292	['WP_001269755.1', 'WP_262533635.1', 'WP_001205663.1', 'WP_020976992.1', 'WP_115293009.1', 'WP_001205664.1', 'WP_123072943.1', 'WP_072361591.1', 'WP_111680045.1', 'WP_052999855.1', 'WP_001269761.1', 'WP_070004787.1', 'WP_060649781.1', 'WP_001269759.1', 'WP_000971989.1', 'WP_115289178.1', 'WP_001269822.1', 'WP_025174748.1', 'WP_216731855.1', 'WP_014936986.1', 'WP_111131559.1', 'WP_124780204.1', 'W…
293	['WP_001269761.1', 'WP_001269759.1', 'WP_115353641.1', 'WP_060649781.1', 'WP_123072943.1', 'WP_072361591.1', 'WP_111314544.1', 'WP_115289178.1', 'WP_000971989.1', 'WP_001269822.1', 'WP_050959029.1', 'WP_309543765.1', 'WP_014936986.1', 'WP_001797294.1', 'WP_000971990.1', 'WP_001801841.1', 'WP_001269821.1', 'WP_061843189.1', 'WP_000971991.1', 'WP_111088346.1', 'WP_262533635.1', 'WP_050957914.1', 'W…
294	['WP_001269761.1', 'WP_001269759.1', 'WP_115353641.1', 'WP_060649781.1', 'WP_123072943.1', 'WP_072361591.1', 'WP_111314544.1', 'WP_115289178.1', 'WP_000971989.1', 'WP_001269822.1', 'WP_050959029.1', 'WP_309543765.1', 'WP_014936986.1', 'WP_001797294.1', 'WP_000971990.1', 'WP_001801841.1', 'WP_001269821.1', 'WP_061843189.1', 'WP_000971991.1', 'WP_111088346.1', 'WP_262533635.1', 'WP_050957914.1', 'W…
295	['WP_001269761.1', 'WP_262533635.1', 'WP_025174748.1', 'WP_001269759.1', 'WP_001269755.1', 'WP_123072943.1', 'WP_072361591.1', 'WP_115289178.1', 'WP_001205663.1', 'WP_060649781.1', 'WP_123097680.1', 'WP_001205664.1', 'WP_020976992.1', 'WP_115293009.1', 'WP_052999855.1', 'WP_001269822.1', 'WP_115353641.1', 'WP_111680045.1', 'WP_000971989.1', 'WP_111164860.1', 'WP_115210876.1', 'WP_014936986.1', 'W…
296	['WP_001269761.1', 'WP_262533635.1', 'WP_001269759.1', 'WP_025174748.1', 'WP_001269755.1', 'WP_115289178.1', 'WP_001205663.1', 'WP_123072943.1', 'WP_001205664.1', 'WP_072361591.1', 'WP_020976992.1', 'WP_060649781.1', 'WP_123097680.1', 'WP_115353641.1', 'WP_115293009.1', 'WP_052999855.1', 'WP_111680045.1', 'WP_111314544.1', 'WP_000971989.1', 'WP_001269822.1', 'WP_070004787.1', 'WP_050959029.1', 'W…
297	['WP_123072943.1', 'WP_072361591.1', 'WP_060649781.1', 'WP_001269822.1', 'WP_000971989.1', 'WP_001269761.1', 'WP_001269821.1', 'WP_050959029.1', 'WP_014936986.1', 'WP_061843189.1', 'WP_001269759.1', 'WP_309543765.1', 'WP_000971990.1', 'WP_001801841.1', 'WP_000971991.1', 'WP_115353641.1', 'WP_262533635.1', 'WP_111088346.1', 'WP_111314544.1', 'WP_115289178.1', 'WP_001211498.1', 'WP_052995938.1', 'W…
298	['WP_123072943.1', 'WP_072361591.1', 'WP_060649781.1', 'WP_001269822.1', 'WP_000971989.1', 'WP_001269761.1', 'WP_001269821.1', 'WP_050959029.1', 'WP_014936986.1', 'WP_061843189.1', 'WP_001269759.1', 'WP_309543765.1', 'WP_000971990.1', 'WP_001801841.1', 'WP_000971991.1', 'WP_115353641.1', 'WP_262533635.1', 'WP_111088346.1', 'WP_111314544.1', 'WP_115289178.1', 'WP_001211498.1', 'WP_052995938.1', 'W…
299	['WP_070002458.1', 'WP_262533648.1', 'WP_001806583.1', 'WP_001790025.1', 'WP_072496829.1', 'WP_001287492.1', 'WP_031926719.1', 'WP_194381973.1', 'WP_164494058.1', 'WP_258409664.1', 'WP_031835043.1', 'WP_259676175.1']
300	['WP_001290433.1']
301	['WP_001553868.1', 'WP_171994847.1']
302	['WP_001553872.1', 'WP_000247467.1']
303	['WP_001553875.1', 'WP_115287574.1']
304	['WP_001553877.1']
305	['WP_001553878.1']
306	['WP_070002431.1', 'WP_103144673.1', 'WP_225805991.1', 'WP_250723573.1', 'WP_000702717.1', 'WP_000702189.1', 'WP_262533616.1', 'WP_084578658.1', 'WP_000784023.1', 'WP_123097655.1', 'WP_154283678.1', 'WP_206159346.1', 'WP_174839562.1', 'WP_000702714.1', 'WP_001056483.1', 'WP_108807098.1', 'WP_000784034.1', 'WP_110183810.1', 'WP_224108939.1', 'WP_001573557.1', 'WP_000784037.1', 'WP_072497976.1', 'W…
307	['WP_000769159.1', 'WP_316133396.1', 'WP_258409658.1', 'WP_084578659.1', 'WP_000778504.1', 'WP_000778498.1', 'WP_111053455.1', 'WP_154283681.1', 'WP_000778480.1', 'WP_072490933.1', 'WP_234746629.1', 'WP_154291491.1', 'WP_000769147.1', 'WP_123072945.1', 'WP_218087150.1', 'WP_070002438.1', 'WP_060474119.1', 'WP_209205860.1', 'WP_262533624.1', 'WP_111680038.1', 'WP_000778503.1', 'WP_000769139.1', 'W…
308	['WP_111314544.1', 'WP_025174946.1', 'WP_001641316.1', 'WP_001797294.1', 'WP_111088346.1', 'WP_250723518.1', 'WP_052995938.1', 'WP_000443826.1', 'WP_000835979.1', 'WP_050957914.1', 'WP_315977859.1', 'WP_103148876.1', 'WP_001269761.1', 'WP_262533635.1', 'WP_103188658.1', 'WP_072361582.1', 'WP_046462966.1', 'WP_001269759.1', 'WP_000540915.1', 'WP_014936983.1', 'WP_031909936.1', 'WP_225805993.1', 'W…
309	['WP_060649781.1', 'WP_001269761.1', 'WP_123072943.1', 'WP_262533635.1', 'WP_115289178.1', 'WP_001269759.1', 'WP_072361591.1', 'WP_001269755.1', 'WP_025174748.1', 'WP_001269822.1', 'WP_014936986.1', 'WP_001205663.1', 'WP_000971989.1', 'WP_020976992.1', 'WP_050959029.1', 'WP_072468352.1', 'WP_115210876.1', 'WP_123097680.1', 'WP_001205664.1', 'WP_309543765.1', 'WP_115353641.1', 'WP_000971990.1', 'W…
310	['WP_001789343.1']
311	['WP_001791691.1', 'WP_001789525.1', 'WP_031927340.1', 'WP_001792090.1', 'WP_031797543.1', 'WP_031901350.1', 'WP_258464747.1', 'WP_001789528.1', 'WP_044025863.1']
312	['WP_001791691.1', 'WP_001789525.1', 'WP_031927340.1', 'WP_001792090.1', 'WP_031797543.1', 'WP_031901350.1', 'WP_001789528.1', 'WP_258464747.1', 'WP_044025863.1']
313	['WP_070002458.1', 'WP_262533648.1', 'WP_001790025.1', 'WP_001806583.1', 'WP_072496829.1', 'WP_194381973.1', 'WP_031926719.1', 'WP_164494058.1', 'WP_031835043.1', 'WP_001287492.1', 'WP_258409664.1', 'WP_259676175.1']
314	['WP_001791691.1', 'WP_001789525.1', 'WP_031927340.1', 'WP_001792090.1', 'WP_031797543.1', 'WP_031901350.1', 'WP_258464747.1', 'WP_001789528.1', 'WP_044025863.1']
315	['WP_001791691.1', 'WP_001789525.1', 'WP_031927340.1', 'WP_001792090.1', 'WP_031797543.1', 'WP_031901350.1', 'WP_258464747.1', 'WP_001789528.1', 'WP_044025863.1']
316	['WP_001798389.1', 'WP_078064179.1', 'WP_072433528.1', 'WP_001794548.1', 'WP_001825923.1', 'WP_078062635.1', 'WP_078065044.1', 'WP_001796660.1', 'WP_072357653.1', 'WP_072497970.1', 'WP_250723514.1', 'WP_124375196.1', 'WP_072398156.1', 'WP_115288113.1', 'WP_001795576.1', 'WP_111680049.1', 'WP_072490926.1', 'WP_262533645.1', 'WP_078369234.1', 'WP_115289183.1', 'WP_078169539.1', 'WP_001797248.1']
317	['WP_001798389.1', 'WP_078064179.1', 'WP_072433528.1', 'WP_001825923.1', 'WP_001794548.1', 'WP_078065044.1', 'WP_001796660.1', 'WP_078062635.1', 'WP_072357653.1', 'WP_072497970.1', 'WP_001795576.1', 'WP_072398156.1', 'WP_124375196.1', 'WP_250723514.1', 'WP_111680049.1', 'WP_115288113.1', 'WP_072490926.1', 'WP_262533645.1', 'WP_078369234.1', 'WP_115289183.1', 'WP_078169539.1', 'WP_001797248.1']
318	['WP_001798389.1', 'WP_078064179.1', 'WP_072433528.1', 'WP_001825923.1', 'WP_001794548.1', 'WP_078065044.1', 'WP_001796660.1', 'WP_078062635.1', 'WP_072357653.1', 'WP_072497970.1', 'WP_111680049.1', 'WP_250723514.1', 'WP_124375196.1', 'WP_072398156.1', 'WP_001795576.1', 'WP_115288113.1', 'WP_072490926.1', 'WP_078369234.1', 'WP_262533645.1', 'WP_115289183.1', 'WP_078169539.1', 'WP_001797248.1']
319	['WP_001796665.1', 'WP_001806170.1']
320	['WP_001797248.1', 'WP_078169539.1', 'WP_072433528.1', 'WP_078065044.1', 'WP_001798389.1', 'WP_072490926.1', 'WP_072398156.1', 'WP_001825923.1', 'WP_001796660.1', 'WP_078064179.1', 'WP_001794548.1', 'WP_078062635.1', 'WP_111680049.1', 'WP_078369234.1', 'WP_072357653.1', 'WP_072497970.1', 'WP_001795576.1', 'WP_124375196.1', 'WP_250723514.1', 'WP_115288113.1', 'WP_115289183.1', 'WP_262533645.1']
321	['WP_111314544.1', 'WP_001797294.1', 'WP_050957914.1', 'WP_111088346.1', 'WP_315977859.1', 'WP_052995938.1', 'WP_072361582.1', 'WP_250723518.1', 'WP_046462966.1', 'WP_031909936.1', 'WP_001269761.1', 'WP_072512382.1', 'WP_001269759.1', 'WP_110183811.1', 'WP_023487099.1', 'WP_115353641.1', 'WP_078367844.1', 'WP_025174481.1', 'WP_060649781.1', 'WP_078065606.1', 'WP_124780210.1', 'WP_123072943.1', 'W…
322	['WP_014936986.1', 'WP_070004797.1', 'WP_001797296.1', 'WP_001834381.1', 'WP_111680045.1', 'WP_072361591.1', 'WP_115289181.1', 'WP_123072943.1', 'WP_060649781.1', 'WP_000971989.1', 'WP_124780204.1', 'WP_001269761.1', 'WP_111088346.1', 'WP_001269822.1', 'WP_025175003.1', 'WP_050959029.1', 'WP_001269759.1', 'WP_309543765.1', 'WP_052995938.1', 'WP_111314544.1', 'WP_001801841.1', 'WP_000971990.1', 'W…
323	['WP_001798389.1', 'WP_078064179.1', 'WP_072433528.1', 'WP_001825923.1', 'WP_001794548.1', 'WP_078065044.1', 'WP_001796660.1', 'WP_078062635.1', 'WP_072357653.1', 'WP_072497970.1', 'WP_124375196.1', 'WP_250723514.1', 'WP_072398156.1', 'WP_001795576.1', 'WP_111680049.1', 'WP_115288113.1', 'WP_072490926.1', 'WP_262533645.1', 'WP_078369234.1', 'WP_115289183.1', 'WP_078169539.1', 'WP_001797248.1']
324	['WP_001799349.1', 'WP_029264549.1']
325	['WP_123072943.1', 'WP_072361591.1', 'WP_000971989.1', 'WP_060649781.1', 'WP_050959029.1', 'WP_001269822.1', 'WP_309543765.1', 'WP_000971990.1', 'WP_001801841.1', 'WP_001269761.1', 'WP_014936986.1', 'WP_000971991.1', 'WP_001269759.1', 'WP_001269821.1', 'WP_061843189.1', 'WP_111088346.1', 'WP_115353641.1', 'WP_111314544.1', 'WP_001211498.1', 'WP_052995938.1', 'WP_115289178.1', 'WP_000540319.1', 'W…
326	['WP_014936986.1', 'WP_111680045.1', 'WP_124780204.1', 'WP_025175003.1', 'WP_000455736.1', 'WP_108807102.1', 'WP_072497971.1', 'WP_001205667.1', 'WP_070004797.1', 'WP_001805140.1', 'WP_001269755.1', 'WP_001797296.1', 'WP_001834381.1', 'WP_001801842.1', 'WP_111164858.1', 'WP_262533635.1', 'WP_060649781.1', 'WP_123072943.1', 'WP_070004795.1', 'WP_072361591.1', 'WP_115289181.1', 'WP_001269761.1', 'W…
327	['WP_115289181.1', 'WP_014936986.1', 'WP_070004797.1', 'WP_111680045.1', 'WP_001834381.1', 'WP_001797296.1', 'WP_124780204.1', 'WP_001269761.1', 'WP_042852411.1', 'WP_001269759.1', 'WP_123072943.1', 'WP_060649781.1', 'WP_025175003.1', 'WP_031889219.1', 'WP_001803891.1', 'WP_000455736.1', 'WP_000455731.1', 'WP_108807102.1', 'WP_111131565.1', 'WP_072361591.1', 'WP_001269822.1', 'WP_001205667.1', 'W…
328	['WP_262533635.1', 'WP_001269755.1', 'WP_060649781.1', 'WP_072361591.1', 'WP_123072943.1', 'WP_001269761.1', 'WP_025174748.1', 'WP_001205663.1', 'WP_020976992.1', 'WP_111680045.1', 'WP_000971989.1', 'WP_001269759.1', 'WP_050959029.1', 'WP_001269822.1', 'WP_001205664.1', 'WP_014936986.1', 'WP_123097680.1', 'WP_000456137.1', 'WP_115293009.1', 'WP_309543765.1', 'WP_000971990.1', 'WP_001801841.1', 'W…
329	['WP_000769159.1', 'WP_316133396.1', 'WP_276210072.1', 'WP_084578659.1', 'WP_000769137.1', 'WP_111761914.1', 'WP_072490933.1', 'WP_000769147.1', 'WP_123072945.1', 'WP_060474119.1', 'WP_218087150.1', 'WP_111028405.1', 'WP_000769139.1', 'WP_258409658.1', 'WP_000769163.1', 'WP_258464753.1', 'WP_000769161.1', 'WP_000784251.1', 'WP_000769162.1', 'WP_250723524.1', 'WP_000769142.1', 'WP_106873616.1', 'W…
330	['WP_014936986.1', 'WP_111680045.1', 'WP_124780204.1', 'WP_025175003.1', 'WP_000455736.1', 'WP_108807102.1', 'WP_072497971.1', 'WP_001205667.1', 'WP_070004797.1', 'WP_001805140.1', 'WP_001269755.1', 'WP_001797296.1', 'WP_001834381.1', 'WP_001801842.1', 'WP_111164858.1', 'WP_262533635.1', 'WP_060649781.1', 'WP_123072943.1', 'WP_070004795.1', 'WP_072361591.1', 'WP_115289181.1', 'WP_001269761.1', 'W…
331	['WP_060649781.1', 'WP_001269761.1', 'WP_123072943.1', 'WP_262533635.1', 'WP_115289178.1', 'WP_001269759.1', 'WP_072361591.1', 'WP_001269755.1', 'WP_025174748.1', 'WP_001269822.1', 'WP_014936986.1', 'WP_001205663.1', 'WP_000971989.1', 'WP_020976992.1', 'WP_050959029.1', 'WP_072468352.1', 'WP_115210876.1', 'WP_123097680.1', 'WP_001205664.1', 'WP_309543765.1', 'WP_115353641.1', 'WP_000971990.1', 'W…
332	['WP_001806170.1', 'WP_001796665.1']
333	['WP_070002458.1', 'WP_262533648.1', 'WP_001806583.1', 'WP_072496829.1', 'WP_001790025.1', 'WP_031926719.1', 'WP_194381973.1', 'WP_164494058.1', 'WP_001287492.1', 'WP_258409664.1', 'WP_031835043.1', 'WP_259676175.1']
334	['WP_111088346.1', 'WP_111314544.1', 'WP_052995938.1', 'WP_001797294.1', 'WP_250723518.1', 'WP_050957914.1', 'WP_315977859.1', 'WP_023487099.1', 'WP_072361582.1', 'WP_124780210.1', 'WP_046462966.1', 'WP_031909936.1', 'WP_000540915.1', 'WP_224212203.1', 'WP_110183811.1', 'WP_072512382.1', 'WP_078103062.1', 'WP_078367844.1', 'WP_078065606.1', 'WP_312013848.1', 'WP_001269761.1', 'WP_025174481.1', 'W…
335	['WP_014936983.1', 'WP_154284696.1', 'WP_111314544.1', 'WP_111088346.1', 'WP_115296009.1', 'WP_052995938.1', 'WP_001797294.1', 'WP_050964244.1', 'WP_025173869.1', 'WP_250723518.1', 'WP_072361579.1', 'WP_072512384.1', 'WP_001814080.1', 'WP_250758017.1', 'WP_031845067.1', 'WP_050957914.1', 'WP_070002457.1', 'WP_072490931.1', 'WP_070004798.1', 'WP_315977859.1', 'WP_124780212.1', 'WP_023487099.1', 'W…
336	['WP_115289181.1', 'WP_014936986.1', 'WP_111680045.1', 'WP_124780204.1', 'WP_025175003.1', 'WP_042852411.1', 'WP_001834381.1', 'WP_070004797.1', 'WP_000455736.1', 'WP_108807102.1', 'WP_001205667.1', 'WP_001797296.1', 'WP_001269761.1', 'WP_072497971.1', 'WP_001269759.1', 'WP_001269755.1', 'WP_060649781.1', 'WP_031889219.1', 'WP_123072943.1', 'WP_262533635.1', 'WP_001805140.1', 'WP_072361591.1', 'W…
337	['WP_001823753.1']
338	['WP_001798389.1', 'WP_078064179.1', 'WP_072433528.1', 'WP_001825923.1', 'WP_001794548.1', 'WP_078065044.1', 'WP_001796660.1', 'WP_078062635.1', 'WP_072357653.1', 'WP_072497970.1', 'WP_072398156.1', 'WP_250723514.1', 'WP_001795576.1', 'WP_124375196.1', 'WP_111680049.1', 'WP_115288113.1', 'WP_072490926.1', 'WP_262533645.1', 'WP_078369234.1', 'WP_115289183.1', 'WP_078169539.1', 'WP_001797248.1']
339	['WP_014936986.1', 'WP_001834381.1', 'WP_070004797.1', 'WP_111680045.1', 'WP_001797296.1', 'WP_123072943.1', 'WP_124780204.1', 'WP_115289181.1', 'WP_060649781.1', 'WP_000971989.1', 'WP_072361591.1', 'WP_025175003.1', 'WP_000971991.1', 'WP_309543765.1', 'WP_001269822.1', 'WP_001269761.1', 'WP_000971990.1', 'WP_050959029.1', 'WP_001269759.1', 'WP_001801841.1', 'WP_111088346.1', 'WP_001269821.1', 'W…
340	['WP_025174946.1', 'WP_111314544.1', 'WP_111088346.1', 'WP_001797294.1', 'WP_052995938.1', 'WP_000835979.1', 'WP_000443826.1', 'WP_250723518.1', 'WP_103148876.1', 'WP_165468926.1', 'WP_050957914.1', 'WP_315977859.1', 'WP_154284696.1', 'WP_072361582.1', 'WP_046462966.1', 'WP_103188658.1', 'WP_124375618.1', 'WP_225805993.1', 'WP_031909936.1', 'WP_023487099.1', 'WP_014936983.1', 'WP_115296009.1', 'W…
341	['WP_000667960.1', 'WP_111314544.1', 'WP_001797294.1', 'WP_111088346.1', 'WP_000649605.1', 'WP_250723518.1', 'WP_052995938.1', 'WP_025174946.1', 'WP_050957914.1', 'WP_315977859.1', 'WP_103148876.1', 'WP_060649781.1', 'WP_000443826.1', 'WP_115289178.1', 'WP_001836841.1', 'WP_001269761.1', 'WP_001641316.1', 'WP_000835979.1', 'WP_123072943.1', 'WP_262533635.1', 'WP_070033155.1', 'WP_072361582.1', 'W…
342	['WP_115289178.1', 'WP_262533635.1', 'WP_001269755.1', 'WP_001269761.1', 'WP_060649781.1', 'WP_001205663.1', 'WP_001269759.1', 'WP_123072943.1', 'WP_001205664.1', 'WP_020976992.1', 'WP_115293009.1', 'WP_072361591.1', 'WP_001838685.1', 'WP_052999855.1', 'WP_001269822.1', 'WP_190362840.1', 'WP_000971989.1', 'WP_115353641.1', 'WP_025174748.1', 'WP_070004787.1', 'WP_014936986.1', 'WP_250756446.1', 'W…
343	['WP_010956543.1', 'WP_042906216.1', 'WP_042907868.1', 'WP_124781261.1', 'WP_042908808.1', 'WP_111088352.1', 'WP_031788484.1', 'WP_141767130.1']
344	['WP_014936983.1', 'WP_111314544.1', 'WP_111088346.1', 'WP_154284696.1', 'WP_052995938.1', 'WP_115296009.1', 'WP_001797294.1', 'WP_250723518.1', 'WP_050964244.1', 'WP_072512384.1', 'WP_025174946.1', 'WP_072361579.1', 'WP_031845067.1', 'WP_050957914.1', 'WP_315977859.1', 'WP_250758017.1', 'WP_023487099.1', 'WP_025173869.1', 'WP_124780212.1', 'WP_070002457.1', 'WP_070004798.1', 'WP_001814080.1', 'W…
345	['WP_014373779.1', 'WP_112366547.1', 'WP_099119694.1']
346	['WP_014373781.1', 'WP_111053457.1', 'WP_014373780.1']
347	['WP_014373781.1', 'WP_111053457.1', 'WP_014373780.1']
348	[]
349	['WP_014936983.1', 'WP_111314544.1', 'WP_154284696.1', 'WP_111088346.1', 'WP_001797294.1', 'WP_052995938.1', 'WP_115296009.1', 'WP_250723518.1', 'WP_025174946.1', 'WP_050964244.1', 'WP_072361579.1', 'WP_050957914.1', 'WP_072512384.1', 'WP_315977859.1', 'WP_031845067.1', 'WP_250758017.1', 'WP_070002457.1', 'WP_070004798.1', 'WP_124780212.1', 'WP_025173869.1', 'WP_023487099.1', 'WP_072490931.1', 'W…
350	['WP_014936986.1', 'WP_070004797.1', 'WP_001834381.1', 'WP_111680045.1', 'WP_001797296.1', 'WP_115289181.1', 'WP_124780204.1', 'WP_123072943.1', 'WP_060649781.1', 'WP_072361591.1', 'WP_025175003.1', 'WP_000971989.1', 'WP_001269822.1', 'WP_001269761.1', 'WP_050959029.1', 'WP_000455736.1', 'WP_001269759.1', 'WP_000971991.1', 'WP_108807102.1', 'WP_001269821.1', 'WP_111088346.1', 'WP_309543765.1', 'W…
351	['WP_016187030.1', 'WP_216702058.1', 'WP_142669466.1', 'WP_158229549.1', 'WP_180991951.1', 'WP_150859893.1', 'WP_017804864.1', 'WP_045181688.1', 'WP_064128435.1', 'WP_070004799.1', 'WP_050963919.1', 'WP_224797133.1', 'WP_072512388.1', 'WP_200754020.1', 'WP_180992837.1', 'WP_000028598.1', 'WP_000028604.1', 'WP_000028609.1', 'WP_000028628.1', 'WP_000028648.1', 'WP_000028654.1', 'WP_042907814.1', 'W…
352	['WP_017804864.1', 'WP_158229549.1', 'WP_180991951.1', 'WP_150859893.1', 'WP_070004799.1', 'WP_224797133.1', 'WP_045181688.1', 'WP_124375190.1', 'WP_142351081.1', 'WP_000028609.1', 'WP_042907814.1', 'WP_044027547.1', 'WP_000028648.1', 'WP_210603518.1', 'WP_000028628.1', 'WP_224057046.1', 'WP_194381534.1', 'WP_031795093.1', 'WP_000028652.1', 'WP_216731864.1', 'WP_000028604.1', 'WP_070002436.1', 'W…
353	['WP_001021628.1', 'WP_020976973.1', 'WP_001021615.1', 'WP_111131545.1', 'WP_001021614.1', 'WP_123097651.1', 'WP_001021572.1', 'WP_262521201.1', 'WP_001021622.1', 'WP_001021573.1', 'WP_001021570.1', 'WP_111680031.1']
354	['WP_262533635.1', 'WP_001205663.1', 'WP_020976992.1', 'WP_001205664.1', 'WP_115293009.1', 'WP_052999855.1', 'WP_070004787.1', 'WP_111131559.1', 'WP_001205667.1', 'WP_111680045.1', 'WP_001269755.1', 'WP_258464756.1', 'WP_115289178.1', 'WP_060649781.1', 'WP_123072943.1', 'WP_072512380.1', 'WP_001269761.1', 'WP_124780204.1', 'WP_025175003.1', 'WP_072361591.1', 'WP_001269759.1', 'WP_025174748.1', 'W…
355	['WP_111761913.1', 'WP_111761914.1', 'WP_276210072.1', 'WP_258464746.1', 'WP_115295235.1', 'WP_000705655.1', 'WP_000784530.1', 'WP_072361553.1', 'WP_000769159.1', 'WP_000705642.1', 'WP_206159346.1', 'WP_316133396.1', 'WP_072512394.1', 'WP_216781126.1', 'WP_000784523.1', 'WP_084578659.1', 'WP_000784618.1', 'WP_000784524.1', 'WP_072490933.1', 'WP_258409652.1', 'WP_258409658.1', 'WP_061733992.1', 'W…
356	['WP_023487099.1', 'WP_124780210.1', 'WP_000540915.1', 'WP_111314544.1', 'WP_078103062.1', 'WP_111088346.1', 'WP_224212203.1', 'WP_052995938.1', 'WP_001797294.1', 'WP_000540914.1', 'WP_111131561.1', 'WP_250723518.1', 'WP_258464758.1', 'WP_050957914.1', 'WP_315977859.1', 'WP_072468353.1', 'WP_000835992.1', 'WP_000835991.1', 'WP_000835995.1', 'WP_072361582.1', 'WP_304984587.1', 'WP_053865842.1', 'W…
357	['WP_014936983.1', 'WP_154284696.1', 'WP_111314544.1', 'WP_111088346.1', 'WP_115296009.1', 'WP_052995938.1', 'WP_001797294.1', 'WP_050964244.1', 'WP_025173869.1', 'WP_250723518.1', 'WP_072361579.1', 'WP_072512384.1', 'WP_001814080.1', 'WP_250758017.1', 'WP_031845067.1', 'WP_050957914.1', 'WP_070002457.1', 'WP_072490931.1', 'WP_070004798.1', 'WP_315977859.1', 'WP_124780212.1', 'WP_023487099.1', 'W…
358	['WP_111088346.1', 'WP_111314544.1', 'WP_052995938.1', 'WP_001797294.1', 'WP_025174481.1', 'WP_050957914.1', 'WP_315977859.1', 'WP_250723518.1', 'WP_072361582.1', 'WP_058008383.1', 'WP_046462966.1', 'WP_031909936.1', 'WP_226452210.1', 'WP_110183811.1', 'WP_078367844.1', 'WP_023487099.1', 'WP_072361591.1', 'WP_123072943.1', 'WP_060649781.1', 'WP_078065606.1', 'WP_001269761.1', 'WP_072512382.1', 'W…
359	['WP_014936986.1', 'WP_111680045.1', 'WP_124780204.1', 'WP_025174748.1', 'WP_025175003.1', 'WP_000455736.1', 'WP_108807102.1', 'WP_001834381.1', 'WP_123097680.1', 'WP_025174946.1', 'WP_070004797.1', 'WP_001269761.1', 'WP_072497971.1', 'WP_001205667.1', 'WP_001797296.1', 'WP_001269755.1', 'WP_111164860.1', 'WP_001269759.1', 'WP_115210876.1', 'WP_111314544.1', 'WP_262533637.1', 'WP_072468352.1', 'W…
360	['WP_025174748.1', 'WP_123097680.1', 'WP_001269761.1', 'WP_111164860.1', 'WP_001269755.1', 'WP_262533635.1', 'WP_001269759.1', 'WP_072361591.1', 'WP_115210876.1', 'WP_115289178.1', 'WP_025174946.1', 'WP_123072943.1', 'WP_060649781.1', 'WP_262533637.1', 'WP_072468352.1', 'WP_001205663.1', 'WP_000971989.1', 'WP_020976992.1', 'WP_001205664.1', 'WP_050959029.1', 'WP_052833482.1', 'WP_111314544.1', 'W…
361	['WP_014936983.1', 'WP_154284696.1', 'WP_111314544.1', 'WP_115296009.1', 'WP_111088346.1', 'WP_052995938.1', 'WP_050964244.1', 'WP_025173869.1', 'WP_001797294.1', 'WP_072361579.1', 'WP_072512384.1', 'WP_001814080.1', 'WP_250723518.1', 'WP_250758017.1', 'WP_031845067.1', 'WP_070002457.1', 'WP_025174946.1', 'WP_070004798.1', 'WP_124780212.1', 'WP_050957914.1', 'WP_315977859.1', 'WP_001269755.1', 'W…
362	['WP_025174946.1', 'WP_111314544.1', 'WP_001797294.1', 'WP_250723518.1', 'WP_111088346.1', 'WP_103148876.1', 'WP_050957914.1', 'WP_052995938.1', 'WP_315977859.1', 'WP_000443826.1', 'WP_072361582.1', 'WP_046462966.1', 'WP_031909936.1', 'WP_000835979.1', 'WP_165468926.1', 'WP_154284696.1', 'WP_014936983.1', 'WP_072512382.1', 'WP_023487099.1', 'WP_103188658.1', 'WP_115296009.1', 'WP_124780210.1', 'W…
363	['WP_014936986.1', 'WP_111680045.1', 'WP_025175003.1', 'WP_124780204.1', 'WP_000455736.1', 'WP_108807102.1', 'WP_070004797.1', 'WP_072497971.1', 'WP_001834381.1', 'WP_001205667.1', 'WP_001797296.1', 'WP_001269755.1', 'WP_123072943.1', 'WP_262533635.1', 'WP_115289181.1', 'WP_060649781.1', 'WP_072361591.1', 'WP_001805140.1', 'WP_001269761.1', 'WP_000971989.1', 'WP_001205663.1', 'WP_001269759.1', 'W…
364	['WP_014936983.1', 'WP_154284696.1', 'WP_111314544.1', 'WP_111088346.1', 'WP_115296009.1', 'WP_052995938.1', 'WP_001797294.1', 'WP_050964244.1', 'WP_025173869.1', 'WP_250723518.1', 'WP_072361579.1', 'WP_072512384.1', 'WP_001814080.1', 'WP_250758017.1', 'WP_031845067.1', 'WP_050957914.1', 'WP_070002457.1', 'WP_072490931.1', 'WP_070004798.1', 'WP_315977859.1', 'WP_124780212.1', 'WP_023487099.1', 'W…
365	['WP_000074792.1', 'WP_029258562.1', 'WP_257615198.1', 'WP_228585060.1', 'WP_180992826.1', 'WP_238522654.1', 'WP_111078156.1', 'WP_111761930.1', 'WP_078371446.1', 'WP_111680048.1', 'WP_000074800.1', 'WP_160194496.1', 'WP_117206341.1', 'WP_000172546.1', 'WP_000172543.1', 'WP_000172540.1', 'WP_031886684.1', 'WP_258464763.1', 'WP_070002442.1', 'WP_061385143.1', 'WP_258409662.1', 'WP_258808706.1', 'W…
366	['WP_029264549.1', 'WP_001799349.1']
367	['WP_111761914.1', 'WP_276210072.1', 'WP_000705642.1', 'WP_000784530.1', 'WP_072512394.1', 'WP_000784523.1', 'WP_001056483.1', 'WP_124375188.1', 'WP_111761916.1', 'WP_216781126.1', 'WP_000769836.1', 'WP_258409652.1', 'WP_123097656.1', 'WP_304984589.1', 'WP_072490933.1', 'WP_000784525.1', 'WP_000769137.1', 'WP_000784524.1', 'WP_000784529.1', 'WP_000784528.1', 'WP_150024173.1', 'WP_061733992.1', 'W…
368	['WP_276210072.1', 'WP_111761914.1', 'WP_111761913.1', 'WP_258464746.1', 'WP_000784530.1', 'WP_000784523.1', 'WP_216781126.1', 'WP_240024640.1', 'WP_072512394.1', 'WP_250723573.1', 'WP_000784524.1', 'WP_000784618.1', 'WP_061733992.1', 'WP_258409652.1', 'WP_000784525.1', 'WP_000784529.1', 'WP_000784528.1', 'WP_150024173.1', 'WP_110183810.1', 'WP_031894988.1', 'WP_123097656.1', 'WP_000784620.1', 'W…
369	['WP_000669519.1', 'WP_111131558.1', 'WP_000669520.1', 'WP_000669524.1', 'WP_000669514.1', 'WP_000768889.1', 'WP_111680043.1', 'WP_156974946.1', 'WP_123097664.1', 'WP_086115034.1', 'WP_312013847.1', 'WP_000669523.1', 'WP_031788344.1', 'WP_070033152.1', 'WP_000669522.1', 'WP_070002440.1', 'WP_115289175.1', 'WP_031928730.1', 'WP_262533632.1', 'WP_000865203.1', 'WP_225805992.1']
370	['WP_042906216.1', 'WP_042907868.1', 'WP_042908808.1', 'WP_111088352.1', 'WP_124781261.1', 'WP_031788484.1', 'WP_141767130.1', 'WP_010956543.1']
371	['WP_044027547.1', 'WP_000028652.1', 'WP_042907814.1', 'WP_000028648.1', 'WP_031795093.1', 'WP_000028654.1', 'WP_070002436.1', 'WP_117197105.1', 'WP_160194494.1', 'WP_072497974.1', 'WP_194381534.1', 'WP_123097660.1', 'WP_209272659.1', 'WP_000028628.1', 'WP_000028604.1', 'WP_142351081.1', 'WP_224057046.1', 'WP_210603518.1', 'WP_000028609.1', 'WP_000028598.1', 'WP_072512388.1', 'WP_124375190.1', 'W…
372	['WP_001791691.1', 'WP_001789525.1', 'WP_031927340.1', 'WP_031797543.1', 'WP_001792090.1', 'WP_031901350.1', 'WP_258464747.1', 'WP_001789528.1', 'WP_044025863.1']
373	['WP_070002458.1', 'WP_262533648.1', 'WP_001790025.1', 'WP_001806583.1', 'WP_072496829.1', 'WP_194381973.1', 'WP_031926719.1', 'WP_031835043.1', 'WP_164494058.1', 'WP_001287492.1', 'WP_258409664.1', 'WP_259676175.1']
374	['WP_154284696.1', 'WP_014936983.1', 'WP_031845067.1', 'WP_111314544.1', 'WP_115296009.1', 'WP_111093870.1', 'WP_111088346.1', 'WP_050964244.1', 'WP_001797294.1', 'WP_052995938.1', 'WP_072361579.1', 'WP_250723518.1', 'WP_250758017.1', 'WP_072512384.1', 'WP_072490931.1', 'WP_025173869.1', 'WP_124780212.1', 'WP_025174946.1', 'WP_050957914.1', 'WP_001814080.1', 'WP_070004798.1', 'WP_315977859.1', 'W…
375	['WP_031886684.1', 'WP_000172540.1', 'WP_000172543.1', 'WP_000172546.1', 'WP_117206341.1', 'WP_258464763.1', 'WP_070002442.1', 'WP_061385143.1', 'WP_258409662.1', 'WP_258808706.1', 'WP_262533643.1', 'WP_029258562.1', 'WP_180992826.1', 'WP_111078156.1', 'WP_000074792.1', 'WP_111761930.1', 'WP_257615198.1', 'WP_078371446.1', 'WP_228585060.1', 'WP_238522654.1', 'WP_160194496.1', 'WP_228480503.1', 'W…
376	['WP_115289181.1', 'WP_014936986.1', 'WP_070004797.1', 'WP_031889219.1', 'WP_001797296.1', 'WP_001834381.1', 'WP_123072943.1', 'WP_111680045.1', 'WP_001269761.1', 'WP_072361591.1', 'WP_001269759.1', 'WP_060649781.1', 'WP_001269822.1', 'WP_000971989.1', 'WP_124780204.1', 'WP_001269821.1', 'WP_061843189.1', 'WP_050959029.1', 'WP_025175003.1', 'WP_115353641.1', 'WP_309543765.1', 'WP_042852411.1', 'W…
377	['WP_031894988.1', 'WP_110183810.1', 'WP_072490940.1', 'WP_250723573.1', 'WP_115295235.1', 'WP_000784020.1', 'WP_072361553.1', 'WP_058008352.1', 'WP_070033145.1', 'WP_046462952.1', 'WP_000784023.1', 'WP_206159346.1', 'WP_174839562.1', 'WP_262533616.1', 'WP_001056483.1', 'WP_108807098.1', 'WP_000784034.1', 'WP_000784037.1', 'WP_154283678.1', 'WP_000784028.1', 'WP_224108939.1', 'WP_072497976.1', 'W…
378	['WP_001791691.1', 'WP_001789525.1', 'WP_031927340.1', 'WP_001792090.1', 'WP_031901350.1', 'WP_031797543.1', 'WP_258464747.1', 'WP_001789528.1', 'WP_044025863.1']
379	['WP_031904065.1', 'WP_000810443.1']
380	['WP_031904066.1', 'WP_001255379.1']
381	['WP_111314544.1', 'WP_001797294.1', 'WP_050957914.1', 'WP_111088346.1', 'WP_315977859.1', 'WP_052995938.1', 'WP_072361582.1', 'WP_250723518.1', 'WP_046462966.1', 'WP_031909936.1', 'WP_001269761.1', 'WP_072512382.1', 'WP_001269759.1', 'WP_110183811.1', 'WP_023487099.1', 'WP_115353641.1', 'WP_078367844.1', 'WP_025174481.1', 'WP_060649781.1', 'WP_078065606.1', 'WP_124780210.1', 'WP_123072943.1', 'W…
382	['WP_070002458.1', 'WP_262533648.1', 'WP_001806583.1', 'WP_072496829.1', 'WP_031926719.1', 'WP_001790025.1', 'WP_194381973.1', 'WP_164494058.1', 'WP_001287492.1', 'WP_258409664.1', 'WP_031835043.1', 'WP_259676175.1']
383	['WP_001791691.1', 'WP_001789525.1', 'WP_031927340.1', 'WP_001792090.1', 'WP_031797543.1', 'WP_031901350.1', 'WP_258464747.1', 'WP_001789528.1', 'WP_044025863.1']
384	['WP_111761914.1', 'WP_276210072.1', 'WP_111761913.1', 'WP_258464746.1', 'WP_000769137.1', 'WP_072490933.1', 'WP_000705655.1', 'WP_000769147.1', 'WP_001056483.1', 'WP_000784530.1', 'WP_072512394.1', 'WP_000769139.1', 'WP_123072945.1', 'WP_218087150.1', 'WP_060474119.1', 'WP_111028405.1', 'WP_000769159.1', 'WP_216781126.1', 'WP_258409652.1', 'WP_124375188.1', 'WP_000705642.1', 'WP_000769836.1', 'W…
385	['WP_025174946.1', 'WP_001641316.1', 'WP_000443826.1', 'WP_000835979.1', 'WP_111314544.1', 'WP_103148876.1', 'WP_001797294.1', 'WP_103188658.1', 'WP_111088346.1', 'WP_250723518.1', 'WP_225805993.1', 'WP_052995938.1', 'WP_050957914.1', 'WP_228585062.1', 'WP_315977859.1', 'WP_154284696.1', 'WP_014936983.1', 'WP_111680045.1', 'WP_000540915.1', 'WP_000835989.1', 'WP_262533635.1', 'WP_000835980.1', 'W…
386	['WP_000669519.1', 'WP_111131558.1', 'WP_000669520.1', 'WP_000669524.1', 'WP_000669514.1', 'WP_000768889.1', 'WP_111680043.1', 'WP_000669523.1', 'WP_123097664.1', 'WP_156974946.1', 'WP_086115034.1', 'WP_312013847.1', 'WP_070033152.1', 'WP_031928730.1', 'WP_031788344.1', 'WP_000669522.1', 'WP_070002440.1', 'WP_115289175.1', 'WP_262533632.1', 'WP_000865203.1', 'WP_225805992.1']
387	['WP_025174946.1', 'WP_025174748.1', 'WP_031929877.1', 'WP_078369963.1', 'WP_123097680.1', 'WP_111314544.1', 'WP_001269761.1', 'WP_103148876.1', 'WP_262533635.1', 'WP_001269759.1', 'WP_014936986.1', 'WP_001269755.1', 'WP_111680045.1', 'WP_111164860.1', 'WP_060649781.1', 'WP_001797294.1', 'WP_262533637.1', 'WP_115289178.1', 'WP_115210876.1', 'WP_250723518.1', 'WP_111088346.1', 'WP_072361591.1', 'W…
388	['WP_000769159.1', 'WP_316133396.1', 'WP_084578659.1', 'WP_276210072.1', 'WP_033855047.1', 'WP_072490933.1', 'WP_111761914.1', 'WP_000769147.1', 'WP_000784251.1', 'WP_262533618.1', 'WP_258409653.1', 'WP_000784256.1', 'WP_123072945.1', 'WP_111680035.1', 'WP_072512393.1', 'WP_060474119.1', 'WP_218087150.1', 'WP_111028405.1', 'WP_000784257.1', 'WP_000769139.1', 'WP_000784261.1', 'WP_124781223.1', 'W…
389	['WP_276210072.1', 'WP_111761914.1', 'WP_000769159.1', 'WP_316133396.1', 'WP_084578659.1', 'WP_111761913.1', 'WP_240024640.1', 'WP_072490933.1', 'WP_258464746.1', 'WP_000784618.1', 'WP_000769137.1', 'WP_000769147.1', 'WP_258409658.1', 'WP_123072945.1', 'WP_218087150.1', 'WP_060474119.1', 'WP_111028405.1', 'WP_000769139.1', 'WP_000769163.1', 'WP_258464753.1', 'WP_001056483.1', 'WP_258409653.1', 'W…
390	['WP_033856158.1', 'WP_316052049.1', 'WP_206157106.1', 'WP_045158805.1', 'WP_259380971.1', 'WP_233642164.1', 'WP_216771255.1']
391	['WP_111314544.1', 'WP_111088346.1', 'WP_001797294.1', 'WP_052995938.1', 'WP_025174946.1', 'WP_250723518.1', 'WP_050957914.1', 'WP_315977859.1', 'WP_014936983.1', 'WP_154284696.1', 'WP_072361582.1', 'WP_046462966.1', 'WP_115296009.1', 'WP_165468926.1', 'WP_031909936.1', 'WP_023487099.1', 'WP_103148876.1', 'WP_000540915.1', 'WP_000443826.1', 'WP_072512382.1', 'WP_031845067.1', 'WP_000835979.1', 'W…
392	['WP_038412685.1']
393	['WP_115289181.1', 'WP_014936986.1', 'WP_111680045.1', 'WP_124780204.1', 'WP_042852411.1', 'WP_025175003.1', 'WP_000455736.1', 'WP_108807102.1', 'WP_072497971.1', 'WP_001205667.1', 'WP_070004797.1', 'WP_001834381.1', 'WP_001797296.1', 'WP_001269761.1', 'WP_262533635.1', 'WP_060649781.1', 'WP_001269755.1', 'WP_001269759.1', 'WP_123072943.1', 'WP_001805140.1', 'WP_001205663.1', 'WP_031889219.1', 'W…
394	['WP_042906216.1', 'WP_042907868.1', 'WP_042908808.1', 'WP_111088352.1', 'WP_141767130.1', 'WP_124781261.1', 'WP_031788484.1', 'WP_010956543.1']
395	['WP_044027547.1', 'WP_000028652.1', 'WP_042907814.1', 'WP_000028648.1', 'WP_000028654.1', 'WP_117197105.1', 'WP_070002436.1', 'WP_031795093.1', 'WP_160194494.1', 'WP_072497974.1', 'WP_194381534.1', 'WP_209272659.1', 'WP_123097660.1', 'WP_000028628.1', 'WP_000028604.1', 'WP_142351081.1', 'WP_224057046.1', 'WP_210603518.1', 'WP_000028609.1', 'WP_000028598.1', 'WP_072512388.1', 'WP_124375190.1', 'W…
396	['WP_042906216.1', 'WP_042907868.1', 'WP_042908808.1', 'WP_111088352.1', 'WP_141767130.1', 'WP_124781261.1', 'WP_031788484.1', 'WP_010956543.1']
397	['WP_042906216.1', 'WP_042908808.1', 'WP_042907868.1', 'WP_111088352.1', 'WP_141767130.1', 'WP_124781261.1', 'WP_031788484.1', 'WP_010956543.1']
398	['WP_043039636.1', 'WP_072490939.1', 'WP_000784524.1', 'WP_000784525.1', 'WP_111131551.1', 'WP_258409652.1', 'WP_000784523.1', 'WP_072512394.1', 'WP_225805991.1', 'WP_070002431.1', 'WP_072361553.1', 'WP_000702717.1', 'WP_124781221.1', 'WP_103144673.1', 'WP_262533616.1', 'WP_000702189.1', 'WP_084578658.1', 'WP_123097655.1', 'WP_001242996.1', 'WP_216781126.1', 'WP_000784620.1', 'WP_123097656.1', 'W…
399	['WP_044025863.1', 'WP_001791691.1', 'WP_001789525.1', 'WP_031927340.1', 'WP_031901350.1', 'WP_001792090.1', 'WP_031797543.1', 'WP_258464747.1', 'WP_001789528.1']
400	['WP_014936986.1', 'WP_031929877.1', 'WP_025174946.1', 'WP_025174748.1', 'WP_078369963.1', 'WP_111314544.1', 'WP_001269761.1', 'WP_060649781.1', 'WP_123097680.1', 'WP_072468352.1', 'WP_262533635.1', 'WP_111088346.1', 'WP_072361591.1', 'WP_111680045.1', 'WP_123072943.1', 'WP_001269759.1', 'WP_103148876.1', 'WP_001269755.1', 'WP_052995938.1', 'WP_001797294.1', 'WP_115289178.1', 'WP_250723518.1', 'W…
401	['WP_276210072.1', 'WP_111761914.1', 'WP_000769159.1', 'WP_316133396.1', 'WP_084578659.1', 'WP_000769137.1', 'WP_072490933.1', 'WP_000705642.1', 'WP_000769147.1', 'WP_123072945.1', 'WP_060474119.1', 'WP_000769139.1', 'WP_258409658.1', 'WP_218087150.1', 'WP_111028405.1', 'WP_000705655.1', 'WP_000668996.1', 'WP_258464746.1', 'WP_111761913.1', 'WP_044026074.1', 'WP_000769163.1', 'WP_000705637.1', 'W…
402	['WP_111314544.1', 'WP_111088346.1', 'WP_052995938.1', 'WP_001797294.1', 'WP_014936983.1', 'WP_154284696.1', 'WP_250723518.1', 'WP_050957914.1', 'WP_115296009.1', 'WP_315977859.1', 'WP_025174946.1', 'WP_023487099.1', 'WP_072361582.1', 'WP_050964244.1', 'WP_046462966.1', 'WP_072361579.1', 'WP_031909936.1', 'WP_072512384.1', 'WP_250758017.1', 'WP_124780210.1', 'WP_124780212.1', 'WP_031845067.1', 'W…
403	['WP_044027547.1', 'WP_000028652.1', 'WP_042907814.1', 'WP_000028648.1', 'WP_000028654.1', 'WP_070002436.1', 'WP_117197105.1', 'WP_031795093.1', 'WP_160194494.1', 'WP_072497974.1', 'WP_194381534.1', 'WP_123097660.1', 'WP_209272659.1', 'WP_000028628.1', 'WP_000028604.1', 'WP_142351081.1', 'WP_224057046.1', 'WP_210603518.1', 'WP_000028609.1', 'WP_000028598.1', 'WP_072512388.1', 'WP_124375190.1', 'W…
404	['WP_045158805.1', 'WP_259380971.1', 'WP_233642164.1', 'WP_070002710.1', 'WP_259378008.1', 'WP_234696915.1', 'WP_246838847.1', 'WP_216771255.1']
405	['WP_250723516.1', 'WP_000653713.1', 'WP_000653711.1', 'WP_258409661.1', 'WP_000653712.1', 'WP_000653705.1', 'WP_258464761.1', 'WP_000952537.1', 'WP_072357651.1', 'WP_078103407.1', 'WP_208688689.1', 'WP_241010539.1', 'WP_078370638.1', 'WP_103188657.1', 'WP_115289182.1', 'WP_000042462.1', 'WP_000047327.1', 'WP_072490927.1', 'WP_072512377.1', 'WP_111761929.1', 'WP_072361597.1', 'WP_111131566.1', 'W…
406	['WP_014936983.1', 'WP_111314544.1', 'WP_111088346.1', 'WP_154284696.1', 'WP_052995938.1', 'WP_115296009.1', 'WP_001797294.1', 'WP_025174946.1', 'WP_250723518.1', 'WP_050964244.1', 'WP_072512384.1', 'WP_072361579.1', 'WP_031845067.1', 'WP_050957914.1', 'WP_315977859.1', 'WP_250758017.1', 'WP_023487099.1', 'WP_025173869.1', 'WP_124780212.1', 'WP_070002457.1', 'WP_070004798.1', 'WP_001814080.1', 'W…
407	['WP_111088346.1', 'WP_111314544.1', 'WP_052995938.1', 'WP_001797294.1', 'WP_250723518.1', 'WP_050957914.1', 'WP_315977859.1', 'WP_023487099.1', 'WP_072361582.1', 'WP_124780210.1', 'WP_046462966.1', 'WP_031909936.1', 'WP_000540915.1', 'WP_224212203.1', 'WP_110183811.1', 'WP_072512382.1', 'WP_078367844.1', 'WP_078065606.1', 'WP_312013848.1', 'WP_078103062.1', 'WP_000540898.1', 'WP_001269761.1', 'W…
408	['WP_070004799.1', 'WP_045181688.1', 'WP_124375190.1', 'WP_000028609.1', 'WP_042907814.1', 'WP_044027547.1', 'WP_000028648.1', 'WP_210603518.1', 'WP_000028628.1', 'WP_224057046.1', 'WP_194381534.1', 'WP_224797133.1', 'WP_216731864.1', 'WP_031795093.1', 'WP_000028652.1', 'WP_000028604.1', 'WP_070002436.1', 'WP_000028598.1', 'WP_142351081.1', 'WP_064128435.1', 'WP_117197105.1', 'WP_115295244.1', 'W…
409	['WP_111314544.1', 'WP_025174946.1', 'WP_111088346.1', 'WP_001797294.1', 'WP_052995938.1', 'WP_250723518.1', 'WP_050957914.1', 'WP_315977859.1', 'WP_103148876.1', 'WP_000443826.1', 'WP_014936983.1', 'WP_154284696.1', 'WP_000835979.1', 'WP_072361582.1', 'WP_165468926.1', 'WP_046462966.1', 'WP_023487099.1', 'WP_031909936.1', 'WP_000540915.1', 'WP_115296009.1', 'WP_124780210.1', 'WP_072512382.1', 'W…
410	['WP_001269761.1', 'WP_262533635.1', 'WP_001269759.1', 'WP_025174748.1', 'WP_001269755.1', 'WP_115289178.1', 'WP_123072943.1', 'WP_001205663.1', 'WP_072361591.1', 'WP_060649781.1', 'WP_001205664.1', 'WP_020976992.1', 'WP_123097680.1', 'WP_115293009.1', 'WP_115353641.1', 'WP_052999855.1', 'WP_111680045.1', 'WP_001269822.1', 'WP_000971989.1', 'WP_111314544.1', 'WP_050959029.1', 'WP_070004787.1', 'W…
411	['WP_000784020.1', 'WP_058008352.1', 'WP_070033145.1', 'WP_072490940.1', 'WP_115295235.1', 'WP_046462952.1', 'WP_072361553.1', 'WP_000784023.1', 'WP_174839562.1', 'WP_206159346.1', 'WP_000784028.1', 'WP_224108939.1', 'WP_001056483.1', 'WP_108807098.1', 'WP_000784037.1', 'WP_000784034.1', 'WP_072497976.1', 'WP_250723573.1', 'WP_000784024.1', 'WP_267837956.1', 'WP_070002431.1', 'WP_154283678.1', 'W…
412	['WP_111761914.1', 'WP_072490933.1', 'WP_000769147.1', 'WP_123072945.1', 'WP_060474119.1', 'WP_218087150.1', 'WP_111028405.1', 'WP_000769139.1', 'WP_000769159.1', 'WP_276210072.1', 'WP_316133396.1', 'WP_000769137.1', 'WP_084578659.1', 'WP_258464753.1', 'WP_000784251.1', 'WP_000779446.1', 'WP_262533618.1', 'WP_103188665.1', 'WP_000769142.1', 'WP_000779444.1', 'WP_258409653.1', 'WP_124375189.1', 'W…
413	['WP_000540319.1', 'WP_046597521.1', 'WP_072361591.1', 'WP_123072943.1', 'WP_046462955.1', 'WP_060649781.1', 'WP_000971989.1', 'WP_014936986.1', 'WP_001269822.1', 'WP_023487099.1', 'WP_001269821.1', 'WP_001269761.1', 'WP_061843189.1', 'WP_124780210.1', 'WP_050959029.1', 'WP_309543765.1', 'WP_001269759.1', 'WP_000971990.1', 'WP_001801841.1', 'WP_000971991.1', 'WP_000540915.1', 'WP_115289178.1', 'W…
414	['WP_111314544.1', 'WP_001797294.1', 'WP_050957914.1', 'WP_111088346.1', 'WP_315977859.1', 'WP_052995938.1', 'WP_072361582.1', 'WP_250723518.1', 'WP_046462966.1', 'WP_031909936.1', 'WP_001269761.1', 'WP_072512382.1', 'WP_001269759.1', 'WP_110183811.1', 'WP_023487099.1', 'WP_115353641.1', 'WP_078367844.1', 'WP_025174481.1', 'WP_060649781.1', 'WP_078065606.1', 'WP_124780210.1', 'WP_123072943.1', 'W…
415	['WP_000540319.1', 'WP_046597521.1', 'WP_072361591.1', 'WP_123072943.1', 'WP_046462955.1', 'WP_060649781.1', 'WP_000971989.1', 'WP_014936986.1', 'WP_001269822.1', 'WP_023487099.1', 'WP_001269821.1', 'WP_001269761.1', 'WP_061843189.1', 'WP_124780210.1', 'WP_050959029.1', 'WP_309543765.1', 'WP_001269759.1', 'WP_000971990.1', 'WP_001801841.1', 'WP_000971991.1', 'WP_000540915.1', 'WP_115289178.1', 'W…
416	['WP_111761914.1', 'WP_276210072.1', 'WP_111761913.1', 'WP_258464746.1', 'WP_000769137.1', 'WP_072490933.1', 'WP_000769147.1', 'WP_000784530.1', 'WP_072512394.1', 'WP_123072945.1', 'WP_000769139.1', 'WP_218087150.1', 'WP_060474119.1', 'WP_111028405.1', 'WP_000769159.1', 'WP_216781126.1', 'WP_258409652.1', 'WP_124375188.1', 'WP_000705642.1', 'WP_316133396.1', 'WP_001056483.1', 'WP_000769836.1', 'W…
417	['WP_111088346.1', 'WP_111314544.1', 'WP_052995938.1', 'WP_001797294.1', 'WP_250723518.1', 'WP_050957914.1', 'WP_315977859.1', 'WP_023487099.1', 'WP_072361582.1', 'WP_124780210.1', 'WP_046462966.1', 'WP_031909936.1', 'WP_000540915.1', 'WP_224212203.1', 'WP_110183811.1', 'WP_072512382.1', 'WP_078103062.1', 'WP_078367844.1', 'WP_078065606.1', 'WP_312013848.1', 'WP_001269761.1', 'WP_025174481.1', 'W…
418	['WP_000971498.1', 'WP_000971502.1', 'WP_000577027.1', 'WP_124375194.1', 'WP_047432643.1', 'WP_000971504.1', 'WP_000971500.1', 'WP_262533642.1', 'WP_103188656.1', 'WP_111680047.1', 'WP_115210879.1', 'WP_258464762.1', 'WP_259380789.1', 'WP_000971506.1', 'WP_124780201.1']
419	['WP_049294431.1', 'WP_110183810.1', 'WP_061733992.1', 'WP_000784528.1', 'WP_070002431.1', 'WP_000784529.1', 'WP_103144673.1', 'WP_225805991.1', 'WP_150024173.1', 'WP_111131551.1', 'WP_000702717.1', 'WP_250723573.1', 'WP_070002771.1', 'WP_262533616.1', 'WP_154283678.1', 'WP_000702189.1', 'WP_084578658.1', 'WP_124781221.1', 'WP_072361556.1', 'WP_103188668.1', 'WP_000705650.1', 'WP_123097655.1', 'W…
420	['WP_049309025.1', 'WP_000705644.1', 'WP_000784023.1', 'WP_206159346.1', 'WP_000784034.1', 'WP_072497976.1', 'WP_108807098.1', 'WP_001056483.1', 'WP_174839562.1', 'WP_000784037.1', 'WP_224108939.1', 'WP_061733992.1', 'WP_000705650.1', 'WP_000784028.1', 'WP_000784528.1', 'WP_000784529.1', 'WP_150024173.1', 'WP_058008352.1', 'WP_000784020.1', 'WP_115295235.1', 'WP_072490940.1', 'WP_070033145.1', 'W…
421	['WP_111088346.1', 'WP_111314544.1', 'WP_052995938.1', 'WP_001797294.1', 'WP_250723518.1', 'WP_050957914.1', 'WP_315977859.1', 'WP_023487099.1', 'WP_072361582.1', 'WP_124780210.1', 'WP_046462966.1', 'WP_031909936.1', 'WP_000540915.1', 'WP_224212203.1', 'WP_110183811.1', 'WP_072512382.1', 'WP_078103062.1', 'WP_078367844.1', 'WP_078065606.1', 'WP_312013848.1', 'WP_001269761.1', 'WP_025174481.1', 'W…
422	['WP_111314544.1', 'WP_001797294.1', 'WP_050957914.1', 'WP_111088346.1', 'WP_315977859.1', 'WP_052995938.1', 'WP_072361582.1', 'WP_250723518.1', 'WP_046462966.1', 'WP_031909936.1', 'WP_001269761.1', 'WP_072512382.1', 'WP_001269759.1', 'WP_110183811.1', 'WP_023487099.1', 'WP_115353641.1', 'WP_078367844.1', 'WP_025174481.1', 'WP_060649781.1', 'WP_078065606.1', 'WP_124780210.1', 'WP_123072943.1', 'W…
423	['WP_123072943.1', 'WP_072361591.1', 'WP_000971989.1', 'WP_060649781.1', 'WP_050959029.1', 'WP_001269822.1', 'WP_309543765.1', 'WP_000971990.1', 'WP_001801841.1', 'WP_001269761.1', 'WP_014936986.1', 'WP_000971991.1', 'WP_001269759.1', 'WP_001269821.1', 'WP_061843189.1', 'WP_111088346.1', 'WP_115353641.1', 'WP_111314544.1', 'WP_001211498.1', 'WP_052995938.1', 'WP_115289178.1', 'WP_000540319.1', 'W…
424	['WP_044027547.1', 'WP_000028652.1', 'WP_042907814.1', 'WP_000028648.1', 'WP_000028654.1', 'WP_070002436.1', 'WP_117197105.1', 'WP_031795093.1', 'WP_160194494.1', 'WP_072497974.1', 'WP_194381534.1', 'WP_123097660.1', 'WP_209272659.1', 'WP_000028628.1', 'WP_000028604.1', 'WP_142351081.1', 'WP_224057046.1', 'WP_210603518.1', 'WP_000028609.1', 'WP_000028598.1', 'WP_072512388.1', 'WP_124375190.1', 'W…
425	['WP_154284696.1', 'WP_014936983.1', 'WP_115296009.1', 'WP_050964244.1', 'WP_111314544.1', 'WP_111088346.1', 'WP_031845067.1', 'WP_052995938.1', 'WP_072361579.1', 'WP_250758017.1', 'WP_001797294.1', 'WP_072512384.1', 'WP_025173869.1', 'WP_124780212.1', 'WP_250723518.1', 'WP_111093870.1', 'WP_001814080.1', 'WP_070002457.1', 'WP_070004798.1', 'WP_072490931.1', 'WP_262534565.1', 'WP_025174946.1', 'W…
426	['WP_025174748.1', 'WP_001269761.1', 'WP_060649781.1', 'WP_123097680.1', 'WP_001269759.1', 'WP_072361591.1', 'WP_123072943.1', 'WP_001269755.1', 'WP_111164860.1', 'WP_014936986.1', 'WP_025174946.1', 'WP_072468352.1', 'WP_115289178.1', 'WP_262533635.1', 'WP_115210876.1', 'WP_115353641.1', 'WP_000971989.1', 'WP_001269822.1', 'WP_111314544.1', 'WP_262533637.1', 'WP_052833482.1', 'WP_050959029.1', 'W…
427	['WP_111088346.1', 'WP_111314544.1', 'WP_052995938.1', 'WP_001797294.1', 'WP_050957914.1', 'WP_315977859.1', 'WP_072361582.1', 'WP_250723518.1', 'WP_046462966.1', 'WP_031909936.1', 'WP_110183811.1', 'WP_023487099.1', 'WP_001269761.1', 'WP_025174481.1', 'WP_078065606.1', 'WP_078367844.1', 'WP_060649781.1', 'WP_072512382.1', 'WP_001269759.1', 'WP_123072943.1', 'WP_124780210.1', 'WP_072361591.1', 'W…
428	['WP_262533635.1', 'WP_001205663.1', 'WP_001205664.1', 'WP_020976992.1', 'WP_115293009.1', 'WP_052999855.1', 'WP_070004787.1', 'WP_001205667.1', 'WP_111131559.1', 'WP_001269755.1', 'WP_111680045.1', 'WP_258464756.1', 'WP_115289178.1', 'WP_060649781.1', 'WP_123072943.1', 'WP_072512380.1', 'WP_001269761.1', 'WP_124780204.1', 'WP_072361591.1', 'WP_001269759.1', 'WP_025175003.1', 'WP_001269822.1', 'W…
429	['WP_001269761.1', 'WP_060649781.1', 'WP_001269759.1', 'WP_123072943.1', 'WP_072361591.1', 'WP_025174748.1', 'WP_001269755.1', 'WP_014936986.1', 'WP_115353641.1', 'WP_111314544.1', 'WP_115289178.1', 'WP_001269822.1', 'WP_000971989.1', 'WP_123097680.1', 'WP_262533635.1', 'WP_050959029.1', 'WP_001269821.1', 'WP_000540319.1', 'WP_001797294.1', 'WP_309543765.1', 'WP_111680045.1', 'WP_000971990.1', 'W…
430	['WP_023487099.1', 'WP_000540915.1', 'WP_124780210.1', 'WP_111131561.1', 'WP_078103062.1', 'WP_258464758.1', 'WP_072468353.1', 'WP_000835992.1', 'WP_000835991.1', 'WP_000540914.1', 'WP_000835995.1', 'WP_304984587.1', 'WP_111088346.1', 'WP_117206573.1', 'WP_224212203.1', 'WP_000835990.1', 'WP_053038930.1', 'WP_111314544.1', 'WP_000835993.1', 'WP_052995938.1', 'WP_168226552.1', 'WP_001797294.1', 'W…
431	['WP_023487099.1', 'WP_000540915.1', 'WP_124780210.1', 'WP_078103062.1', 'WP_000540914.1', 'WP_111314544.1', 'WP_111088346.1', 'WP_111131561.1', 'WP_224212203.1', 'WP_052995938.1', 'WP_258464758.1', 'WP_072468353.1', 'WP_001797294.1', 'WP_000835995.1', 'WP_000835992.1', 'WP_000835991.1', 'WP_053865842.1', 'WP_304984587.1', 'WP_000835990.1', 'WP_117206573.1', 'WP_053038930.1', 'WP_250723518.1', 'W…
432	['WP_000667960.1', 'WP_111314544.1', 'WP_111088346.1', 'WP_052995938.1', 'WP_000649605.1', 'WP_001797294.1', 'WP_060649781.1', 'WP_250723518.1', 'WP_025174946.1', 'WP_078103062.1', 'WP_050957914.1', 'WP_123072943.1', 'WP_023487099.1', 'WP_315977859.1', 'WP_000540915.1', 'WP_070033155.1', 'WP_103148876.1', 'WP_001269761.1', 'WP_014936986.1', 'WP_115289178.1', 'WP_072361591.1', 'WP_258464760.1', 'W…
433	['WP_000667960.1', 'WP_111314544.1', 'WP_111088346.1', 'WP_000649605.1', 'WP_052995938.1', 'WP_001797294.1', 'WP_250723518.1', 'WP_060649781.1', 'WP_123072943.1', 'WP_070033155.1', 'WP_050957914.1', 'WP_315977859.1', 'WP_025174946.1', 'WP_078103062.1', 'WP_014936986.1', 'WP_262533635.1', 'WP_023487099.1', 'WP_000540915.1', 'WP_115289178.1', 'WP_072361591.1', 'WP_001269761.1', 'WP_103148876.1', 'W…
434	['WP_001062989.1', 'WP_001062992.1', 'WP_001062982.1', 'WP_001062987.1', 'WP_054190414.1', 'WP_103148878.1', 'WP_001062990.1', 'WP_001062998.1', 'WP_248315066.1', 'WP_103188655.1', 'WP_226452207.1', 'WP_001062991.1', 'WP_072361601.1', 'WP_001062993.1', 'WP_258464764.1', 'WP_115289184.1', 'WP_070033160.1', 'WP_305164333.1', 'WP_001062981.1', 'WP_115385503.1', 'WP_058008357.1', 'WP_111014984.1', 'W…
435	['WP_250723516.1', 'WP_000653713.1', 'WP_000653711.1', 'WP_258409661.1', 'WP_000653712.1', 'WP_111761929.1', 'WP_072361597.1', 'WP_000653705.1', 'WP_054190415.1', 'WP_258464761.1', 'WP_115289182.1', 'WP_072357651.1', 'WP_078103407.1', 'WP_000952537.1', 'WP_208688689.1', 'WP_241010539.1', 'WP_103188657.1', 'WP_000042462.1', 'WP_078370638.1', 'WP_000047327.1', 'WP_072490927.1', 'WP_072512377.1', 'W…
436	['WP_060649781.1', 'WP_123072943.1', 'WP_001269761.1', 'WP_072361591.1', 'WP_001269759.1', 'WP_115289178.1', 'WP_262533635.1', 'WP_000971989.1', 'WP_025174748.1', 'WP_001269822.1', 'WP_001269755.1', 'WP_050959029.1', 'WP_014936986.1', 'WP_309543765.1', 'WP_000971990.1', 'WP_000971991.1', 'WP_001801841.1', 'WP_001205663.1', 'WP_001269821.1', 'WP_123097680.1', 'WP_115353641.1', 'WP_020976992.1', 'W…
437	['WP_111314544.1', 'WP_250723518.1', 'WP_001797294.1', 'WP_111088346.1', 'WP_050957914.1', 'WP_315977859.1', 'WP_052995938.1', 'WP_072361582.1', 'WP_046462966.1', 'WP_031909936.1', 'WP_072512382.1', 'WP_025174946.1', 'WP_115289178.1', 'WP_001269761.1', 'WP_023487099.1', 'WP_060649781.1', 'WP_001269759.1', 'WP_078367844.1', 'WP_110183811.1', 'WP_078103062.1', 'WP_103148876.1', 'WP_124780210.1', 'W…
438	['WP_111314544.1', 'WP_111088346.1', 'WP_001797294.1', 'WP_052995938.1', 'WP_025174946.1', 'WP_250723518.1', 'WP_050957914.1', 'WP_154284696.1', 'WP_315977859.1', 'WP_014936983.1', 'WP_072361582.1', 'WP_023487099.1', 'WP_046462966.1', 'WP_031909936.1', 'WP_115296009.1', 'WP_124780210.1', 'WP_072512382.1', 'WP_050964244.1', 'WP_000540915.1', 'WP_031845067.1', 'WP_103148876.1', 'WP_072490931.1', 'W…
439	['WP_276210072.1', 'WP_111761914.1', 'WP_000769159.1', 'WP_000705642.1', 'WP_316133396.1', 'WP_084578659.1', 'WP_000705655.1', 'WP_072490939.1', 'WP_258409658.1', 'WP_000705637.1', 'WP_000769137.1', 'WP_224180858.1', 'WP_209205860.1', 'WP_070002438.1', 'WP_072490933.1', 'WP_111761913.1', 'WP_049294431.1', 'WP_000784028.1', 'WP_072361556.1', 'WP_240024640.1', 'WP_224108940.1', 'WP_000769154.1', 'W…
440	['WP_000072584.1', 'WP_267837958.1', 'WP_111088350.1', 'WP_258409657.1', 'WP_124780218.1', 'WP_000072565.1', 'WP_111680040.1', 'WP_000408454.1', 'WP_000072568.1', 'WP_000072570.1', 'WP_070004793.1', 'WP_123097661.1', 'WP_224680743.1', 'WP_103188664.1', 'WP_258464752.1', 'WP_000072632.1', 'WP_303661409.1', 'WP_000072634.1', 'WP_000066763.1', 'WP_000072580.1', 'WP_072490934.1', 'WP_111133113.1', 'W…
441	['WP_103145950.1', 'WP_014936986.1', 'WP_054190422.1', 'WP_123072943.1', 'WP_060649781.1', 'WP_072361595.1', 'WP_072361591.1', 'WP_000971989.1', 'WP_001269822.1', 'WP_023487099.1', 'WP_000540319.1', 'WP_124780210.1', 'WP_001269821.1', 'WP_111088346.1', 'WP_111314544.1', 'WP_001269761.1', 'WP_061843189.1', 'WP_046597521.1', 'WP_052995938.1', 'WP_000540915.1', 'WP_001269759.1', 'WP_050959029.1', 'W…
442	['WP_025174946.1', 'WP_111314544.1', 'WP_001797294.1', 'WP_111088346.1', 'WP_250723518.1', 'WP_103148876.1', 'WP_052995938.1', 'WP_000443826.1', 'WP_050957914.1', 'WP_315977859.1', 'WP_000835979.1', 'WP_014936983.1', 'WP_154284696.1', 'WP_072361582.1', 'WP_046462966.1', 'WP_072512382.1', 'WP_023487099.1', 'WP_031909936.1', 'WP_000540915.1', 'WP_115296009.1', 'WP_103188658.1', 'WP_165468926.1', 'W…
443	['WP_111314544.1', 'WP_014936983.1', 'WP_154284696.1', 'WP_001797294.1', 'WP_111088346.1', 'WP_031845067.1', 'WP_115296009.1', 'WP_250723518.1', 'WP_052995938.1', 'WP_050957914.1', 'WP_025174946.1', 'WP_315977859.1', 'WP_050964244.1', 'WP_111093870.1', 'WP_072361579.1', 'WP_072512384.1', 'WP_250758017.1', 'WP_072361582.1', 'WP_124780212.1', 'WP_046462966.1', 'WP_072490931.1', 'WP_070002457.1', 'W…
444	['WP_111761914.1', 'WP_276210072.1', 'WP_111761913.1', 'WP_000705642.1', 'WP_072490933.1', 'WP_258464746.1', 'WP_000769147.1', 'WP_123072945.1', 'WP_060474119.1', 'WP_218087150.1', 'WP_000769139.1', 'WP_111028405.1', 'WP_000769159.1', 'WP_316133396.1', 'WP_000769137.1', 'WP_084578659.1', 'WP_072512394.1', 'WP_000784530.1', 'WP_258409652.1', 'WP_258464753.1', 'WP_216781126.1', 'WP_123097656.1', 'W…
445	['WP_276210072.1', 'WP_000705655.1', 'WP_043039636.1', 'WP_111761914.1', 'WP_000705642.1', 'WP_000705637.1', 'WP_224180858.1', 'WP_224108940.1', 'WP_240024640.1', 'WP_072361556.1', 'WP_000784028.1', 'WP_103188668.1', 'WP_000784034.1', 'WP_000705633.1', 'WP_174839562.1', 'WP_000784023.1', 'WP_072512394.1', 'WP_000784530.1', 'WP_206159346.1', 'WP_001056483.1', 'WP_190362838.1', 'WP_108807098.1', 'W…
446	['WP_001062989.1', 'WP_001062992.1', 'WP_001062982.1', 'WP_001062987.1', 'WP_103148878.1', 'WP_001062998.1', 'WP_001062990.1', 'WP_054190414.1', 'WP_248315066.1', 'WP_226452207.1', 'WP_103188655.1', 'WP_072361601.1', 'WP_001062991.1', 'WP_001062993.1', 'WP_115289184.1', 'WP_258464764.1', 'WP_070033160.1', 'WP_001062981.1', 'WP_305164333.1', 'WP_057518433.1', 'WP_115385503.1', 'WP_058008357.1', 'W…
447	['WP_000784020.1', 'WP_058008352.1', 'WP_070033145.1', 'WP_072490940.1', 'WP_046462952.1', 'WP_072361553.1', 'WP_115295235.1', 'WP_000784023.1', 'WP_174839562.1', 'WP_206159346.1', 'WP_000784028.1', 'WP_000784034.1', 'WP_224108939.1', 'WP_108807098.1', 'WP_001056483.1', 'WP_000784037.1', 'WP_072497976.1', 'WP_250723573.1', 'WP_000784024.1', 'WP_267837956.1', 'WP_154283678.1', 'WP_070002431.1', 'W…
448	['WP_001062989.1', 'WP_001062992.1', 'WP_001062982.1', 'WP_001062987.1', 'WP_103148878.1', 'WP_001062998.1', 'WP_001062990.1', 'WP_054190414.1', 'WP_248315066.1', 'WP_226452207.1', 'WP_103188655.1', 'WP_072361601.1', 'WP_001062991.1', 'WP_001062993.1', 'WP_115289184.1', 'WP_258464764.1', 'WP_070033160.1', 'WP_058008357.1', 'WP_305164333.1', 'WP_001062981.1', 'WP_115385503.1', 'WP_111014984.1', 'W…
449	['WP_111088346.1', 'WP_111314544.1', 'WP_052995938.1', 'WP_001797294.1', 'WP_025174481.1', 'WP_050957914.1', 'WP_315977859.1', 'WP_250723518.1', 'WP_072361582.1', 'WP_058008383.1', 'WP_046462966.1', 'WP_031909936.1', 'WP_226452210.1', 'WP_110183811.1', 'WP_078367844.1', 'WP_023487099.1', 'WP_072361591.1', 'WP_123072943.1', 'WP_060649781.1', 'WP_078065606.1', 'WP_001269761.1', 'WP_072512382.1', 'W…
450	['WP_111314544.1', 'WP_014936983.1', 'WP_154284696.1', 'WP_025174946.1', 'WP_111088346.1', 'WP_001797294.1', 'WP_031845067.1', 'WP_115296009.1', 'WP_052995938.1', 'WP_250723518.1', 'WP_050957914.1', 'WP_111093870.1', 'WP_050964244.1', 'WP_315977859.1', 'WP_072490931.1', 'WP_072361579.1', 'WP_072512384.1', 'WP_023487099.1', 'WP_025173869.1', 'WP_000540915.1', 'WP_070004798.1', 'WP_070002457.1', 'W…
451	['WP_072490933.1', 'WP_000769147.1', 'WP_123072945.1', 'WP_060474119.1', 'WP_218087150.1', 'WP_111028405.1', 'WP_000769139.1', 'WP_111761913.1', 'WP_258464746.1', 'WP_000769159.1', 'WP_316133396.1', 'WP_084578659.1', 'WP_000769137.1', 'WP_072490939.1', 'WP_000784530.1', 'WP_072512394.1', 'WP_276210072.1', 'WP_108807098.1', 'WP_001056483.1', 'WP_000784020.1', 'WP_058008352.1', 'WP_070033145.1', 'W…
452	['WP_060649781.1', 'WP_123072943.1', 'WP_072361591.1', 'WP_001269761.1', 'WP_014936986.1', 'WP_001269822.1', 'WP_000971989.1', 'WP_001269759.1', 'WP_050959029.1', 'WP_001269821.1', 'WP_309543765.1', 'WP_000971990.1', 'WP_001801841.1', 'WP_061843189.1', 'WP_111088346.1', 'WP_000971991.1', 'WP_111314544.1', 'WP_052995938.1', 'WP_115353641.1', 'WP_001797294.1', 'WP_001211498.1', 'WP_115289178.1', 'W…
453	['WP_060649781.1', 'WP_123072943.1', 'WP_014936986.1', 'WP_072361591.1', 'WP_001269822.1', 'WP_000971989.1', 'WP_050959029.1', 'WP_001269761.1', 'WP_309543765.1', 'WP_000971990.1', 'WP_001801841.1', 'WP_001269821.1', 'WP_001269759.1', 'WP_061843189.1', 'WP_000971991.1', 'WP_111088346.1', 'WP_111314544.1', 'WP_052995938.1', 'WP_060649782.1', 'WP_115353641.1', 'WP_001211498.1', 'WP_115289178.1', 'W…
454	['WP_072512398.1', 'WP_001024386.1', 'WP_001024391.1', 'WP_001024383.1', 'WP_001024377.1', 'WP_115295231.1', 'WP_258464743.1', 'WP_061385141.1', 'WP_001024392.1', 'WP_154283675.1', 'WP_072490942.1', 'WP_001024369.1', 'WP_111131546.1', 'WP_111761910.1', 'WP_001021484.1', 'WP_124781216.1', 'WP_258409649.1', 'WP_259379841.1', 'WP_250723580.1', 'WP_111680032.1', 'WP_262533611.1', 'WP_001024395.1']
455	['WP_000172540.1', 'WP_031886684.1', 'WP_000172543.1', 'WP_000172546.1', 'WP_117206341.1', 'WP_258464763.1', 'WP_070002442.1', 'WP_061385143.1', 'WP_258409662.1', 'WP_258808706.1', 'WP_262533643.1', 'WP_029258562.1', 'WP_180992826.1', 'WP_111078156.1', 'WP_160194496.1', 'WP_000074792.1', 'WP_228480503.1', 'WP_111761930.1', 'WP_078371446.1', 'WP_257615198.1', 'WP_228585060.1', 'WP_238522654.1', 'W…
456	['WP_061733992.1', 'WP_000784528.1', 'WP_000784529.1', 'WP_150024173.1', 'WP_000784523.1', 'WP_000784524.1', 'WP_000784525.1', 'WP_072512394.1', 'WP_258409652.1', 'WP_072361556.1', 'WP_103188668.1', 'WP_070002771.1', 'WP_000705650.1', 'WP_049309025.1', 'WP_000705644.1', 'WP_001242996.1', 'WP_043039636.1', 'WP_072490939.1', 'WP_072512395.1', 'WP_216781126.1', 'WP_258409651.1', 'WP_000784620.1', 'W…
457	['WP_023487099.1', 'WP_111314544.1', 'WP_154284696.1', 'WP_111088346.1', 'WP_014936983.1', 'WP_124780210.1', 'WP_061839105.1', 'WP_052995938.1', 'WP_115296009.1', 'WP_001797294.1', 'WP_050964244.1', 'WP_000540915.1', 'WP_250723518.1', 'WP_078103062.1', 'WP_224212203.1', 'WP_050957914.1', 'WP_072512384.1', 'WP_315977859.1', 'WP_072361579.1', 'WP_031845067.1', 'WP_250758017.1', 'WP_312013848.1', 'W…
458	['WP_123072943.1', 'WP_072361591.1', 'WP_060649781.1', 'WP_001269822.1', 'WP_000971989.1', 'WP_001269761.1', 'WP_001269821.1', 'WP_050959029.1', 'WP_014936986.1', 'WP_061843189.1', 'WP_001269759.1', 'WP_309543765.1', 'WP_000971990.1', 'WP_001801841.1', 'WP_000971991.1', 'WP_115353641.1', 'WP_262533635.1', 'WP_111088346.1', 'WP_111314544.1', 'WP_115289178.1', 'WP_001211498.1', 'WP_052995938.1', 'W…
459	['WP_064128428.1', 'WP_123097661.1', 'WP_000072584.1', 'WP_267837958.1', 'WP_000066763.1', 'WP_111088350.1', 'WP_111133113.1', 'WP_124780218.1', 'WP_258409657.1', 'WP_111680040.1', 'WP_000072568.1', 'WP_000072632.1', 'WP_000072634.1', 'WP_303661409.1', 'WP_000072352.1', 'WP_250723526.1', 'WP_000408454.1', 'WP_000072616.1', 'WP_000072580.1', 'WP_072490934.1', 'WP_072512387.1', 'WP_070002437.1', 'W…
460	['WP_070004799.1', 'WP_044027547.1', 'WP_042907814.1', 'WP_000028652.1', 'WP_070002436.1', 'WP_000028648.1', 'WP_224057046.1', 'WP_194381534.1', 'WP_117197105.1', 'WP_124375190.1', 'WP_000028609.1', 'WP_000028628.1', 'WP_123097660.1', 'WP_064128435.1', 'WP_180992837.1', 'WP_209272659.1', 'WP_000028654.1', 'WP_072497974.1', 'WP_031795093.1', 'WP_210603518.1', 'WP_000028604.1', 'WP_160194494.1', 'W…
461	['WP_065315813.1', 'WP_225805990.1']
462	['WP_111314544.1', 'WP_111088346.1', 'WP_001797294.1', 'WP_014936983.1', 'WP_052995938.1', 'WP_154284696.1', 'WP_250723518.1', 'WP_025174946.1', 'WP_050957914.1', 'WP_115296009.1', 'WP_315977859.1', 'WP_031845067.1', 'WP_050964244.1', 'WP_072361582.1', 'WP_046462966.1', 'WP_072361579.1', 'WP_031909936.1', 'WP_072512384.1', 'WP_023487099.1', 'WP_250758017.1', 'WP_072490931.1', 'WP_111093870.1', 'W…
463	['WP_111088346.1', 'WP_111314544.1', 'WP_052995938.1', 'WP_001797294.1', 'WP_023487099.1', 'WP_250723518.1', 'WP_050957914.1', 'WP_078103062.1', 'WP_315977859.1', 'WP_124780210.1', 'WP_060649781.1', 'WP_000540915.1', 'WP_072361582.1', 'WP_078367844.1', 'WP_046462966.1', 'WP_025174946.1', 'WP_111131561.1', 'WP_031909936.1', 'WP_258464758.1', 'WP_110183811.1', 'WP_072468353.1', 'WP_014936986.1', 'W…
464	['WP_014936983.1', 'WP_111314544.1', 'WP_111088346.1', 'WP_154284696.1', 'WP_052995938.1', 'WP_115296009.1', 'WP_001797294.1', 'WP_250723518.1', 'WP_050964244.1', 'WP_072512384.1', 'WP_025174946.1', 'WP_072361579.1', 'WP_031845067.1', 'WP_050957914.1', 'WP_315977859.1', 'WP_250758017.1', 'WP_023487099.1', 'WP_025173869.1', 'WP_124780212.1', 'WP_070002457.1', 'WP_070004798.1', 'WP_001814080.1', 'W…
465	['WP_111761914.1', 'WP_276210072.1', 'WP_111761913.1', 'WP_258464746.1', 'WP_000784023.1', 'WP_000784530.1', 'WP_174839562.1', 'WP_000784523.1', 'WP_240024640.1', 'WP_216781126.1', 'WP_000784618.1', 'WP_072512394.1', 'WP_108807098.1', 'WP_000784524.1', 'WP_250723573.1', 'WP_061733992.1', 'WP_258409652.1', 'WP_000784525.1', 'WP_000784529.1', 'WP_000784528.1', 'WP_150024173.1', 'WP_110183810.1', 'W…
466	['WP_070002431.1', 'WP_225805991.1', 'WP_250723573.1', 'WP_000702717.1', 'WP_103144673.1', 'WP_262533616.1', 'WP_000784023.1', 'WP_154283678.1', 'WP_000702189.1', 'WP_084578658.1', 'WP_206159346.1', 'WP_000784034.1', 'WP_001056483.1', 'WP_108807098.1', 'WP_174839562.1', 'WP_224108939.1', 'WP_000784037.1', 'WP_072497976.1', 'WP_123097655.1', 'WP_111131551.1', 'WP_000784028.1', 'WP_000702714.1', 'W…
467	['WP_276210072.1', 'WP_258409653.1', 'WP_000784256.1', 'WP_262533618.1', 'WP_111680035.1', 'WP_072512393.1', 'WP_000784257.1', 'WP_303661412.1', 'WP_000784251.1', 'WP_000784258.1', 'WP_111131552.1', 'WP_124375187.1', 'WP_124781223.1', 'WP_000784249.1', 'WP_106096710.1', 'WP_250723562.1', 'WP_123090141.1', 'WP_111761914.1', 'WP_000769139.1', 'WP_115295238.1', 'WP_000784261.1', 'WP_000769137.1', 'W…
468	['WP_111761914.1', 'WP_276210072.1', 'WP_111761913.1', 'WP_111761916.1', 'WP_124375188.1', 'WP_000705655.1', 'WP_258464746.1', 'WP_072490933.1', 'WP_000769836.1', 'WP_000769147.1', 'WP_000769137.1', 'WP_000769159.1', 'WP_304984589.1', 'WP_072512394.1', 'WP_123072945.1', 'WP_000784530.1', 'WP_316133396.1', 'WP_060474119.1', 'WP_000705642.1', 'WP_218087150.1', 'WP_111028405.1', 'WP_115295240.1', 'W…
469	['WP_111761914.1', 'WP_276210072.1', 'WP_072490933.1', 'WP_000769147.1', 'WP_123072945.1', 'WP_060474119.1', 'WP_218087150.1', 'WP_111028405.1', 'WP_000769139.1', 'WP_000769159.1', 'WP_000769137.1', 'WP_316133396.1', 'WP_084578659.1', 'WP_000705642.1', 'WP_258464746.1', 'WP_111761913.1', 'WP_250723524.1', 'WP_258464753.1', 'WP_000769142.1', 'WP_262533618.1', 'WP_258409653.1', 'WP_258409658.1', 'W…
470	['WP_111761913.1', 'WP_111761914.1', 'WP_258464746.1', 'WP_276210072.1', 'WP_000784530.1', 'WP_000705655.1', 'WP_000784523.1', 'WP_000784034.1', 'WP_072512394.1', 'WP_216781126.1', 'WP_070002771.1', 'WP_000705642.1', 'WP_000705640.1', 'WP_224108939.1', 'WP_072361553.1', 'WP_258409652.1', 'WP_000784524.1', 'WP_000784618.1', 'WP_061733992.1', 'WP_001056483.1', 'WP_123097656.1', 'WP_058008352.1', 'W…
471	['WP_044027547.1', 'WP_000028652.1', 'WP_042907814.1', 'WP_000028648.1', 'WP_000028654.1', 'WP_070002436.1', 'WP_117197105.1', 'WP_031795093.1', 'WP_160194494.1', 'WP_072497974.1', 'WP_194381534.1', 'WP_123097660.1', 'WP_209272659.1', 'WP_000028628.1', 'WP_000028604.1', 'WP_142351081.1', 'WP_224057046.1', 'WP_210603518.1', 'WP_000028609.1', 'WP_000028598.1', 'WP_072512388.1', 'WP_124375190.1', 'W…
472	['WP_000072584.1', 'WP_070002437.1', 'WP_267837958.1', 'WP_258409657.1', 'WP_111088350.1', 'WP_124780218.1', 'WP_000072632.1', 'WP_000072634.1', 'WP_303661409.1', 'WP_123097661.1', 'WP_250723526.1', 'WP_111680040.1', 'WP_000072568.1', 'WP_070004793.1', 'WP_000408454.1', 'WP_103188664.1', 'WP_064128428.1', 'WP_111761920.1', 'WP_000066763.1', 'WP_111133113.1', 'WP_000072580.1', 'WP_072512387.1', 'W…
473	['WP_000769159.1', 'WP_316133396.1', 'WP_084578659.1', 'WP_000769137.1', 'WP_072490933.1', 'WP_209205860.1', 'WP_070002438.1', 'WP_258409658.1', 'WP_000769147.1', 'WP_000769154.1', 'WP_123072945.1', 'WP_000769153.1', 'WP_060474119.1', 'WP_218087150.1', 'WP_000769139.1', 'WP_111028405.1', 'WP_000769163.1', 'WP_054190420.1', 'WP_000769157.1', 'WP_000769162.1', 'WP_000769161.1', 'WP_000769160.1', 'W…
474	['WP_000669519.1', 'WP_111131558.1', 'WP_000669520.1', 'WP_000669524.1', 'WP_000669514.1', 'WP_000768889.1', 'WP_111680043.1', 'WP_123097664.1', 'WP_156974946.1', 'WP_086115034.1', 'WP_312013847.1', 'WP_000669523.1', 'WP_070002440.1', 'WP_070033152.1', 'WP_031788344.1', 'WP_000669522.1', 'WP_115289175.1', 'WP_031928730.1', 'WP_262533632.1', 'WP_000865203.1', 'WP_225805992.1']
475	['WP_000172540.1', 'WP_031886684.1', 'WP_000172543.1', 'WP_000172546.1', 'WP_117206341.1', 'WP_258464763.1', 'WP_070002442.1', 'WP_061385143.1', 'WP_258409662.1', 'WP_258808706.1', 'WP_262533643.1', 'WP_029258562.1', 'WP_180992826.1', 'WP_111078156.1', 'WP_160194496.1', 'WP_000074792.1', 'WP_228480503.1', 'WP_111761930.1', 'WP_078371446.1', 'WP_257615198.1', 'WP_228585060.1', 'WP_238522654.1', 'W…
476	['WP_111761914.1', 'WP_276210072.1', 'WP_000769159.1', 'WP_000705655.1', 'WP_316133396.1', 'WP_084578659.1', 'WP_111761913.1', 'WP_000705642.1', 'WP_258464746.1', 'WP_000769137.1', 'WP_072490933.1', 'WP_240024640.1', 'WP_000769147.1', 'WP_123072945.1', 'WP_218087150.1', 'WP_258409658.1', 'WP_060474119.1', 'WP_000769139.1', 'WP_111028405.1', 'WP_000769163.1', 'WP_000668996.1', 'WP_000784023.1', 'W…
477	['WP_111314544.1', 'WP_111088346.1', 'WP_052995938.1', 'WP_014936983.1', 'WP_001797294.1', 'WP_154284696.1', 'WP_250723518.1', 'WP_115296009.1', 'WP_050957914.1', 'WP_070002457.1', 'WP_070004798.1', 'WP_315977859.1', 'WP_023487099.1', 'WP_072512384.1', 'WP_050964244.1', 'WP_025174946.1', 'WP_072361579.1', 'WP_072361582.1', 'WP_031845067.1', 'WP_046462966.1', 'WP_124780210.1', 'WP_250758017.1', 'W…
478	['WP_070002458.1', 'WP_262533648.1', 'WP_001806583.1', 'WP_072496829.1', 'WP_001790025.1', 'WP_194381973.1', 'WP_031926719.1', 'WP_164494058.1', 'WP_001287492.1', 'WP_258409664.1', 'WP_031835043.1', 'WP_259676175.1']
479	['WP_234696915.1', 'WP_070002710.1', 'WP_259378008.1', 'WP_246838847.1', 'WP_045158805.1', 'WP_259380971.1', 'WP_233642164.1', 'WP_216771255.1', 'WP_240315453.1']
480	['WP_070002771.1', 'WP_000784528.1', 'WP_061733992.1', 'WP_000784529.1', 'WP_150024173.1', 'WP_072361556.1', 'WP_049294431.1', 'WP_103188668.1', 'WP_072512394.1', 'WP_000784525.1', 'WP_258409652.1', 'WP_111131551.1', 'WP_000784524.1', 'WP_000784523.1', 'WP_049309025.1', 'WP_000705650.1', 'WP_072512395.1', 'WP_000705644.1', 'WP_001242996.1', 'WP_258409651.1', 'WP_124781221.1', 'WP_111131550.1', 'W…
481	['WP_111314544.1', 'WP_111088346.1', 'WP_052995938.1', 'WP_001797294.1', 'WP_250723518.1', 'WP_025174946.1', 'WP_050957914.1', 'WP_315977859.1', 'WP_023487099.1', 'WP_000540915.1', 'WP_072361582.1', 'WP_046462966.1', 'WP_000443826.1', 'WP_000835979.1', 'WP_154284696.1', 'WP_014936983.1', 'WP_031909936.1', 'WP_124780210.1', 'WP_103148876.1', 'WP_072512382.1', 'WP_262533635.1', 'WP_060649781.1', 'W…
482	['WP_025174946.1', 'WP_001641316.1', 'WP_000835979.1', 'WP_111314544.1', 'WP_000443826.1', 'WP_103148876.1', 'WP_001836841.1', 'WP_000667960.1', 'WP_111088346.1', 'WP_258464760.1', 'WP_001797294.1', 'WP_052995938.1', 'WP_103188658.1', 'WP_250723518.1', 'WP_262533637.1', 'WP_115210876.1', 'WP_165468926.1', 'WP_225805993.1', 'WP_000649607.1', 'WP_000649605.1', 'WP_050957914.1', 'WP_315977859.1', 'W…
483	['WP_001269761.1', 'WP_262533635.1', 'WP_001269759.1', 'WP_025174748.1', 'WP_001269755.1', 'WP_115289178.1', 'WP_001205663.1', 'WP_123072943.1', 'WP_072361591.1', 'WP_001205664.1', 'WP_020976992.1', 'WP_060649781.1', 'WP_123097680.1', 'WP_115293009.1', 'WP_115353641.1', 'WP_052999855.1', 'WP_111680045.1', 'WP_000971989.1', 'WP_001269822.1', 'WP_111314544.1', 'WP_070004787.1', 'WP_050959029.1', 'W…
484	['WP_000540319.1', 'WP_060649781.1', 'WP_123072943.1', 'WP_072361591.1', 'WP_046597521.1', 'WP_001269761.1', 'WP_001269822.1', 'WP_000971989.1', 'WP_070004786.1', 'WP_001269759.1', 'WP_014936986.1', 'WP_046462955.1', 'WP_023487099.1', 'WP_115289178.1', 'WP_001269821.1', 'WP_061843189.1', 'WP_124780210.1', 'WP_000540915.1', 'WP_050959029.1', 'WP_000971990.1', 'WP_001801841.1', 'WP_000971991.1', 'W…
485	['WP_262533635.1', 'WP_001205663.1', 'WP_020976992.1', 'WP_001205664.1', 'WP_115293009.1', 'WP_052999855.1', 'WP_070004787.1', 'WP_001205667.1', 'WP_111131559.1', 'WP_111680045.1', 'WP_001269755.1', 'WP_258464756.1', 'WP_115289178.1', 'WP_060649781.1', 'WP_123072943.1', 'WP_072512380.1', 'WP_124780204.1', 'WP_001269761.1', 'WP_025175003.1', 'WP_001269759.1', 'WP_072361591.1', 'WP_001269822.1', 'W…
486	['WP_001269761.1', 'WP_060649781.1', 'WP_123072943.1', 'WP_001269759.1', 'WP_001269755.1', 'WP_115289178.1', 'WP_072361591.1', 'WP_000971989.1', 'WP_001269822.1', 'WP_014936986.1', 'WP_115353641.1', 'WP_262533635.1', 'WP_111314544.1', 'WP_050959029.1', 'WP_001269821.1', 'WP_309543765.1', 'WP_000971990.1', 'WP_000971991.1', 'WP_001801841.1', 'WP_061843189.1', 'WP_111088346.1', 'WP_025174748.1', 'W…
487	['WP_111314544.1', 'WP_250723518.1', 'WP_001797294.1', 'WP_111088346.1', 'WP_050957914.1', 'WP_052995938.1', 'WP_315977859.1', 'WP_072361582.1', 'WP_046462966.1', 'WP_072512382.1', 'WP_031909936.1', 'WP_001269761.1', 'WP_115289178.1', 'WP_023487099.1', 'WP_060649781.1', 'WP_078367844.1', 'WP_001269759.1', 'WP_025174946.1', 'WP_110183811.1', 'WP_078103062.1', 'WP_124780210.1', 'WP_025174481.1', 'W…
488	['WP_111314544.1', 'WP_111088346.1', 'WP_052995938.1', 'WP_001797294.1', 'WP_250723518.1', 'WP_025174946.1', 'WP_050957914.1', 'WP_315977859.1', 'WP_154284696.1', 'WP_014936983.1', 'WP_072361582.1', 'WP_023487099.1', 'WP_046462966.1', 'WP_124780210.1', 'WP_031909936.1', 'WP_103148876.1', 'WP_031845067.1', 'WP_115296009.1', 'WP_312013848.1', 'WP_072512382.1', 'WP_050964244.1', 'WP_110183811.1', 'W…
489	['WP_276210072.1', 'WP_000705655.1', 'WP_000705642.1', 'WP_111761914.1', 'WP_000784034.1', 'WP_000784028.1', 'WP_115295235.1', 'WP_072361556.1', 'WP_206159346.1', 'WP_072490933.1', 'WP_072512394.1', 'WP_070002771.1', 'WP_000784530.1', 'WP_103188668.1', 'WP_000769147.1', 'WP_000784020.1', 'WP_001056483.1', 'WP_070033145.1', 'WP_123072945.1', 'WP_060474119.1', 'WP_108807098.1', 'WP_072361553.1', 'W…
490	['WP_070004793.1', 'WP_103188664.1', 'WP_078372002.1', 'WP_000072352.1', 'WP_000072565.1', 'WP_250723526.1', 'WP_111131555.1', 'WP_070002437.1', 'WP_072512387.1', 'WP_000072580.1', 'WP_000072616.1', 'WP_072490934.1', 'WP_000072586.1', 'WP_154283683.1', 'WP_206157106.1', 'WP_316052049.1', 'WP_045158805.1', 'WP_259380971.1', 'WP_233642164.1', 'WP_070002710.1', 'WP_234696915.1', 'WP_259378008.1', 'W…
491	['WP_111680045.1', 'WP_014936986.1', 'WP_124780204.1', 'WP_025175003.1', 'WP_000455736.1', 'WP_108807102.1', 'WP_001205667.1', 'WP_072497971.1', 'WP_070004797.1', 'WP_001269755.1', 'WP_001805140.1', 'WP_001797296.1', 'WP_070004795.1', 'WP_001834381.1', 'WP_001801842.1', 'WP_262533635.1', 'WP_103148877.1', 'WP_111164858.1', 'WP_001269761.1', 'WP_060649781.1', 'WP_072361591.1', 'WP_115289181.1', 'W…
492	['WP_025174946.1', 'WP_111314544.1', 'WP_000443826.1', 'WP_001797294.1', 'WP_000835979.1', 'WP_103148876.1', 'WP_111088346.1', 'WP_001641316.1', 'WP_250723518.1', 'WP_052995938.1', 'WP_050957914.1', 'WP_315977859.1', 'WP_225805993.1', 'WP_014936983.1', 'WP_154284696.1', 'WP_072361582.1', 'WP_046462966.1', 'WP_000540915.1', 'WP_111680045.1', 'WP_031909936.1', 'WP_103188658.1', 'WP_228585062.1', 'W…
493	['WP_014936986.1', 'WP_070004797.1', 'WP_001797296.1', 'WP_001834381.1', 'WP_111680045.1', 'WP_123072943.1', 'WP_060649781.1', 'WP_115289181.1', 'WP_072361591.1', 'WP_124780204.1', 'WP_000971989.1', 'WP_001269761.1', 'WP_001269822.1', 'WP_025175003.1', 'WP_111088346.1', 'WP_001269759.1', 'WP_050959029.1', 'WP_001269821.1', 'WP_309543765.1', 'WP_052995938.1', 'WP_111314544.1', 'WP_000971990.1', 'W…
494	['WP_111314544.1', 'WP_111088346.1', 'WP_052995938.1', 'WP_014936983.1', 'WP_001797294.1', 'WP_154284696.1', 'WP_250723518.1', 'WP_115296009.1', 'WP_050957914.1', 'WP_070002457.1', 'WP_070004798.1', 'WP_315977859.1', 'WP_023487099.1', 'WP_072512384.1', 'WP_050964244.1', 'WP_025174946.1', 'WP_072361579.1', 'WP_072361582.1', 'WP_031845067.1', 'WP_046462966.1', 'WP_124780210.1', 'WP_250758017.1', 'W…
495	['WP_070004799.1', 'WP_044027547.1', 'WP_042907814.1', 'WP_000028652.1', 'WP_070002436.1', 'WP_000028648.1', 'WP_224057046.1', 'WP_194381534.1', 'WP_117197105.1', 'WP_124375190.1', 'WP_000028609.1', 'WP_000028628.1', 'WP_123097660.1', 'WP_180992837.1', 'WP_209272659.1', 'WP_000028654.1', 'WP_072497974.1', 'WP_031795093.1', 'WP_210603518.1', 'WP_000028604.1', 'WP_160194494.1', 'WP_000028589.1', 'W…
496	['WP_250723516.1', 'WP_000653711.1', 'WP_000653713.1', 'WP_258409661.1', 'WP_000653712.1', 'WP_000653705.1', 'WP_258464761.1', 'WP_115289182.1', 'WP_000952537.1', 'WP_072357651.1', 'WP_078103407.1', 'WP_208688689.1', 'WP_241010539.1', 'WP_111761929.1', 'WP_072361597.1', 'WP_103188657.1', 'WP_000042462.1', 'WP_078370638.1', 'WP_054190415.1', 'WP_000047327.1', 'WP_072490927.1', 'WP_072512377.1', 'W…
497	['WP_111761914.1', 'WP_276210072.1', 'WP_111761913.1', 'WP_000784530.1', 'WP_000784523.1', 'WP_216781126.1', 'WP_072512394.1', 'WP_000784525.1', 'WP_000784618.1', 'WP_000784529.1', 'WP_000784528.1', 'WP_150024173.1', 'WP_110183810.1', 'WP_258409652.1', 'WP_031894988.1', 'WP_000784524.1', 'WP_061733992.1', 'WP_000784620.1', 'WP_123097656.1', 'WP_250723573.1', 'WP_262533616.1', 'WP_001242996.1', 'W…
498	['WP_000784020.1', 'WP_058008352.1', 'WP_070033145.1', 'WP_072490940.1', 'WP_115295235.1', 'WP_046462952.1', 'WP_072361553.1', 'WP_000784023.1', 'WP_174839562.1', 'WP_206159346.1', 'WP_000784028.1', 'WP_224108939.1', 'WP_001056483.1', 'WP_108807098.1', 'WP_000784037.1', 'WP_000784034.1', 'WP_072497976.1', 'WP_250723573.1', 'WP_000784024.1', 'WP_267837956.1', 'WP_070002431.1', 'WP_154283678.1', 'W…
499	['WP_276210072.1', 'WP_111761914.1', 'WP_000705655.1', 'WP_111761913.1', 'WP_000769159.1', 'WP_316133396.1', 'WP_084578659.1', 'WP_240024640.1', 'WP_000784028.1', 'WP_000784618.1', 'WP_072490933.1', 'WP_001056483.1', 'WP_258409658.1', 'WP_000769137.1', 'WP_258409653.1', 'WP_000784256.1', 'WP_262533618.1', 'WP_111680035.1', 'WP_000769147.1', 'WP_072512393.1', 'WP_000784530.1', 'WP_000784257.1', 'W…
500	['WP_111761914.1', 'WP_276210072.1', 'WP_072490933.1', 'WP_000769159.1', 'WP_316133396.1', 'WP_000769147.1', 'WP_000769137.1', 'WP_000769139.1', 'WP_084578659.1', 'WP_123072945.1', 'WP_111761913.1', 'WP_060474119.1', 'WP_218087150.1', 'WP_000784251.1', 'WP_111028405.1', 'WP_262533618.1', 'WP_258464746.1', 'WP_258409653.1', 'WP_000784256.1', 'WP_111680035.1', 'WP_072512393.1', 'WP_000784261.1', 'W…
501	['WP_000669519.1', 'WP_111131558.1', 'WP_000669520.1', 'WP_000669524.1', 'WP_000669514.1', 'WP_000768889.1', 'WP_111680043.1', 'WP_123097664.1', 'WP_156974946.1', 'WP_086115034.1', 'WP_312013847.1', 'WP_000669523.1', 'WP_070033152.1', 'WP_000669522.1', 'WP_031788344.1', 'WP_115289175.1', 'WP_070002440.1', 'WP_031928730.1', 'WP_262533632.1', 'WP_000865203.1', 'WP_225805992.1']
502	['WP_001269761.1', 'WP_262533635.1', 'WP_001269759.1', 'WP_001269755.1', 'WP_123072943.1', 'WP_115289178.1', 'WP_072361591.1', 'WP_025174748.1', 'WP_001205663.1', 'WP_060649781.1', 'WP_001205664.1', 'WP_020976992.1', 'WP_115293009.1', 'WP_115353641.1', 'WP_052999855.1', 'WP_123097680.1', 'WP_111680045.1', 'WP_001269822.1', 'WP_000971989.1', 'WP_111314544.1', 'WP_014936986.1', 'WP_050959029.1', 'W…
503	['WP_000649605.1', 'WP_000667960.1', 'WP_070033155.1', 'WP_111088346.1', 'WP_052995938.1', 'WP_111314544.1', 'WP_025174481.1', 'WP_123072943.1', 'WP_060649781.1', 'WP_001797294.1', 'WP_014936986.1', 'WP_072361591.1', 'WP_058008383.1', 'WP_001269822.1', 'WP_050957914.1', 'WP_315977859.1', 'WP_115289181.1', 'WP_226452210.1', 'WP_001269821.1', 'WP_110183811.1', 'WP_078367844.1', 'WP_000971989.1', 'W…
504	['WP_001062989.1', 'WP_001062992.1', 'WP_001062982.1', 'WP_001062987.1', 'WP_103148878.1', 'WP_001062998.1', 'WP_001062990.1', 'WP_054190414.1', 'WP_248315066.1', 'WP_226452207.1', 'WP_103188655.1', 'WP_070033160.1', 'WP_072361601.1', 'WP_001062991.1', 'WP_001062993.1', 'WP_115289184.1', 'WP_258464764.1', 'WP_305164333.1', 'WP_001062981.1', 'WP_058008357.1', 'WP_115385503.1', 'WP_111014984.1', 'W…
505	['WP_070047684.1', 'WP_000769163.1', 'WP_084578659.1', 'WP_000769159.1', 'WP_316133396.1', 'WP_000769161.1', 'WP_000769162.1', 'WP_258409658.1', 'WP_072490933.1', 'WP_000769147.1', 'WP_000769137.1', 'WP_123072945.1', 'WP_070002438.1', 'WP_218087150.1', 'WP_060474119.1', 'WP_000769139.1', 'WP_209205860.1', 'WP_111028405.1', 'WP_000769154.1', 'WP_000769153.1', 'WP_111131556.1', 'WP_000769160.1', 'W…
506	['WP_070974104.1']
507	['WP_070974105.1']
508	['WP_070974106.1']
509	['WP_276210072.1', 'WP_111761914.1', 'WP_000705642.1', 'WP_000705655.1', 'WP_111761913.1', 'WP_072490939.1', 'WP_258464746.1', 'WP_000705637.1', 'WP_224180858.1', 'WP_000784028.1', 'WP_072361556.1', 'WP_240024640.1', 'WP_224108940.1', 'WP_103188668.1', 'WP_174839562.1', 'WP_000784034.1', 'WP_000784530.1', 'WP_000784023.1', 'WP_115295235.1', 'WP_072497976.1', 'WP_206159346.1', 'WP_058008352.1', 'W…
510	['WP_014936983.1', 'WP_154284696.1', 'WP_025174946.1', 'WP_111314544.1', 'WP_111088346.1', 'WP_115296009.1', 'WP_052995938.1', 'WP_001797294.1', 'WP_050964244.1', 'WP_072512384.1', 'WP_072361579.1', 'WP_250723518.1', 'WP_031845067.1', 'WP_250758017.1', 'WP_050957914.1', 'WP_025173869.1', 'WP_124780212.1', 'WP_103148876.1', 'WP_070002457.1', 'WP_315977859.1', 'WP_070004798.1', 'WP_001814080.1', 'W…
511	['WP_250723516.1', 'WP_000653711.1', 'WP_000653713.1', 'WP_258409661.1', 'WP_000653712.1', 'WP_000653705.1', 'WP_258464761.1', 'WP_072357651.1', 'WP_078103407.1', 'WP_000952537.1', 'WP_208688689.1', 'WP_241010539.1', 'WP_103188657.1', 'WP_000042462.1', 'WP_078370638.1', 'WP_000047327.1', 'WP_072490927.1', 'WP_111131566.1', 'WP_072512377.1', 'WP_115289182.1', 'WP_111761929.1', 'WP_072361597.1', 'W…
512	['WP_001798389.1', 'WP_078064179.1', 'WP_072433528.1', 'WP_001825923.1', 'WP_001794548.1', 'WP_078065044.1', 'WP_001796660.1', 'WP_078062635.1', 'WP_072357653.1', 'WP_072497970.1', 'WP_072398156.1', 'WP_250723514.1', 'WP_001795576.1', 'WP_124375196.1', 'WP_111680049.1', 'WP_115288113.1', 'WP_072490926.1', 'WP_262533645.1', 'WP_078369234.1', 'WP_115289183.1', 'WP_078169539.1', 'WP_001797248.1']
513	['WP_276210072.1', 'WP_111761914.1', 'WP_000769159.1', 'WP_316133396.1', 'WP_084578659.1', 'WP_000705642.1', 'WP_000705655.1', 'WP_111761913.1', 'WP_000769137.1', 'WP_258464746.1', 'WP_072490933.1', 'WP_000769147.1', 'WP_000705637.1', 'WP_224180858.1', 'WP_123072945.1', 'WP_060474119.1', 'WP_258409658.1', 'WP_218087150.1', 'WP_000784028.1', 'WP_111028405.1', 'WP_000769139.1', 'WP_240024640.1', 'W…
514	['WP_111761913.1', 'WP_111761914.1', 'WP_276210072.1', 'WP_258464746.1', 'WP_000705655.1', 'WP_000784530.1', 'WP_000784523.1', 'WP_000705642.1', 'WP_072512394.1', 'WP_216781126.1', 'WP_000784529.1', 'WP_000784528.1', 'WP_110183810.1', 'WP_000784525.1', 'WP_258409652.1', 'WP_150024173.1', 'WP_123097656.1', 'WP_031894988.1', 'WP_000784618.1', 'WP_000784524.1', 'WP_061733992.1', 'WP_250723573.1', 'W…
515	['WP_072490940.1', 'WP_072361553.1', 'WP_000784020.1', 'WP_058008352.1', 'WP_070033145.1', 'WP_115295235.1', 'WP_046462952.1', 'WP_000784023.1', 'WP_206159346.1', 'WP_174839562.1', 'WP_000784028.1', 'WP_000784034.1', 'WP_001056483.1', 'WP_108807098.1', 'WP_000784037.1', 'WP_224108939.1', 'WP_072497976.1', 'WP_000784024.1', 'WP_250723573.1', 'WP_267837956.1', 'WP_070002431.1', 'WP_262533616.1', 'W…
516	['WP_000784023.1', 'WP_206159346.1', 'WP_072361556.1', 'WP_000784034.1', 'WP_103188668.1', 'WP_061733992.1', 'WP_174839562.1', 'WP_108807098.1', 'WP_001056483.1', 'WP_072497976.1', 'WP_224108939.1', 'WP_000784037.1', 'WP_154283678.1', 'WP_000784528.1', 'WP_000784529.1', 'WP_150024173.1', 'WP_000784028.1', 'WP_000784020.1', 'WP_058008352.1', 'WP_115295235.1', 'WP_070033145.1', 'WP_225805991.1', 'W…
517	['WP_276210072.1', 'WP_258409653.1', 'WP_262533618.1', 'WP_000784256.1', 'WP_111680035.1', 'WP_000784251.1', 'WP_072512393.1', 'WP_000784257.1', 'WP_303661412.1', 'WP_000784258.1', 'WP_000784249.1', 'WP_124781223.1', 'WP_124375187.1', 'WP_250723562.1', 'WP_111131552.1', 'WP_000784261.1', 'WP_115295238.1', 'WP_106096710.1', 'WP_123090141.1', 'WP_000784248.1', 'WP_000784244.1', 'WP_111761914.1', 'W…
518	['WP_276210072.1', 'WP_111761914.1', 'WP_000705655.1', 'WP_111761913.1', 'WP_000769159.1', 'WP_316133396.1', 'WP_084578659.1', 'WP_240024640.1', 'WP_000784618.1', 'WP_072490933.1', 'WP_258409658.1', 'WP_000769137.1', 'WP_258409653.1', 'WP_000784256.1', 'WP_262533618.1', 'WP_111680035.1', 'WP_000769147.1', 'WP_108807098.1', 'WP_072512393.1', 'WP_001056483.1', 'WP_000784530.1', 'WP_000784257.1', 'W…
519	['WP_111761914.1', 'WP_276210072.1', 'WP_072490933.1', 'WP_111761913.1', 'WP_000769159.1', 'WP_316133396.1', 'WP_000769147.1', 'WP_000769139.1', 'WP_000769137.1', 'WP_084578659.1', 'WP_123072945.1', 'WP_060474119.1', 'WP_218087150.1', 'WP_111028405.1', 'WP_000784251.1', 'WP_262533618.1', 'WP_258409653.1', 'WP_000784256.1', 'WP_111680035.1', 'WP_072512393.1', 'WP_000784261.1', 'WP_000784257.1', 'W…
520	['WP_165468924.1', 'WP_111761913.1', 'WP_216731860.1', 'WP_000769144.1', 'WP_072361573.1', 'WP_258464746.1', 'WP_276210072.1', 'WP_000769137.1', 'WP_000705644.1', 'WP_000784034.1', 'WP_115295235.1', 'WP_000705650.1', 'WP_049309025.1', 'WP_000784023.1', 'WP_206159346.1', 'WP_072497976.1', 'WP_000769139.1', 'WP_072490933.1', 'WP_072361553.1', 'WP_174839562.1', 'WP_000784020.1', 'WP_058008352.1', 'W…
521	['WP_111314544.1', 'WP_111088346.1', 'WP_014936983.1', 'WP_001797294.1', 'WP_154284696.1', 'WP_052995938.1', 'WP_250723518.1', 'WP_115296009.1', 'WP_025174946.1', 'WP_050957914.1', 'WP_315977859.1', 'WP_050964244.1', 'WP_072361579.1', 'WP_072361582.1', 'WP_023487099.1', 'WP_072512384.1', 'WP_046462966.1', 'WP_250758017.1', 'WP_031909936.1', 'WP_124780212.1', 'WP_031845067.1', 'WP_070002457.1', 'W…
522	['WP_111314544.1', 'WP_001797294.1', 'WP_111088346.1', 'WP_050957914.1', 'WP_315977859.1', 'WP_052995938.1', 'WP_072361582.1', 'WP_250723518.1', 'WP_046462966.1', 'WP_031909936.1', 'WP_072512382.1', 'WP_001269761.1', 'WP_001269759.1', 'WP_110183811.1', 'WP_078367844.1', 'WP_023487099.1', 'WP_078065606.1', 'WP_115353641.1', 'WP_025174481.1', 'WP_060649781.1', 'WP_124780210.1', 'WP_123072943.1', 'W…
523	['WP_060649781.1', 'WP_123072943.1', 'WP_014936986.1', 'WP_072361591.1', 'WP_001269761.1', 'WP_001269759.1', 'WP_000971989.1', 'WP_115289178.1', 'WP_001269822.1', 'WP_001269755.1', 'WP_025174748.1', 'WP_050959029.1', 'WP_000971991.1', 'WP_262533635.1', 'WP_309543765.1', 'WP_001269821.1', 'WP_111314544.1', 'WP_000971990.1', 'WP_001801841.1', 'WP_061843189.1', 'WP_123097680.1', 'WP_115353641.1', 'W…
524	['WP_072361591.1', 'WP_123072943.1', 'WP_060649781.1', 'WP_000971989.1', 'WP_001269822.1', 'WP_001269761.1', 'WP_014936986.1', 'WP_050959029.1', 'WP_001269759.1', 'WP_001269821.1', 'WP_309543765.1', 'WP_001801841.1', 'WP_000971990.1', 'WP_000971991.1', 'WP_061843189.1', 'WP_111314544.1', 'WP_115353641.1', 'WP_111088346.1', 'WP_052995938.1', 'WP_001211498.1', 'WP_000540319.1', 'WP_115289178.1', 'W…
525	['WP_025174946.1', 'WP_001641316.1', 'WP_000443826.1', 'WP_111314544.1', 'WP_000835979.1', 'WP_103148876.1', 'WP_001797294.1', 'WP_111088346.1', 'WP_103188658.1', 'WP_250723518.1', 'WP_225805993.1', 'WP_052995938.1', 'WP_050957914.1', 'WP_228585062.1', 'WP_315977859.1', 'WP_154284696.1', 'WP_014936983.1', 'WP_000835989.1', 'WP_001269761.1', 'WP_262533635.1', 'WP_111680045.1', 'WP_000835980.1', 'W…
526	['WP_103145950.1', 'WP_014936986.1', 'WP_054190422.1', 'WP_123072943.1', 'WP_072361595.1', 'WP_060649781.1', 'WP_072361591.1', 'WP_000971989.1', 'WP_023487099.1', 'WP_001269822.1', 'WP_000540319.1', 'WP_124780210.1', 'WP_111088346.1', 'WP_001269821.1', 'WP_111314544.1', 'WP_001269761.1', 'WP_061843189.1', 'WP_046597521.1', 'WP_052995938.1', 'WP_000540915.1', 'WP_050959029.1', 'WP_000971991.1', 'W…
527	['WP_250723516.1', 'WP_000653713.1', 'WP_000653711.1', 'WP_258409661.1', 'WP_000653712.1', 'WP_111761929.1', 'WP_072361597.1', 'WP_000653705.1', 'WP_054190415.1', 'WP_258464761.1', 'WP_115289182.1', 'WP_072357651.1', 'WP_078103407.1', 'WP_000952537.1', 'WP_208688689.1', 'WP_241010539.1', 'WP_103188657.1', 'WP_000042462.1', 'WP_078370638.1', 'WP_000047327.1', 'WP_072490927.1', 'WP_072512377.1', 'W…
528	['WP_001062989.1', 'WP_001062992.1', 'WP_001062982.1', 'WP_001062987.1', 'WP_001062998.1', 'WP_103148878.1', 'WP_001062990.1', 'WP_054190414.1', 'WP_248315066.1', 'WP_226452207.1', 'WP_103188655.1', 'WP_072361601.1', 'WP_001062991.1', 'WP_001062993.1', 'WP_115289184.1', 'WP_258464764.1', 'WP_070033160.1', 'WP_305164333.1', 'WP_001062981.1', 'WP_115385503.1', 'WP_058008357.1', 'WP_111014984.1', 'W…
529	['WP_001798389.1', 'WP_078064179.1', 'WP_072433528.1', 'WP_001825923.1', 'WP_001794548.1', 'WP_078065044.1', 'WP_001796660.1', 'WP_078062635.1', 'WP_072357653.1', 'WP_072497970.1', 'WP_072398156.1', 'WP_250723514.1', 'WP_001795576.1', 'WP_124375196.1', 'WP_111680049.1', 'WP_115288113.1', 'WP_072490926.1', 'WP_262533645.1', 'WP_078369234.1', 'WP_115289183.1', 'WP_078169539.1', 'WP_001797248.1']
530	['WP_001798389.1', 'WP_078064179.1', 'WP_072433528.1', 'WP_001825923.1', 'WP_001794548.1', 'WP_078065044.1', 'WP_001796660.1', 'WP_078062635.1', 'WP_072357653.1', 'WP_072497970.1', 'WP_072398156.1', 'WP_001795576.1', 'WP_124375196.1', 'WP_250723514.1', 'WP_111680049.1', 'WP_115288113.1', 'WP_072490926.1', 'WP_262533645.1', 'WP_078369234.1', 'WP_115289183.1', 'WP_078169539.1', 'WP_001797248.1']
531	['WP_060649781.1', 'WP_072361591.1', 'WP_123072943.1', 'WP_001269761.1', 'WP_025174748.1', 'WP_014936986.1', 'WP_001269759.1', 'WP_001269755.1', 'WP_072468352.1', 'WP_000971989.1', 'WP_001269822.1', 'WP_123097680.1', 'WP_050959029.1', 'WP_262533635.1', 'WP_309543765.1', 'WP_115289178.1', 'WP_001269821.1', 'WP_000971990.1', 'WP_001801841.1', 'WP_000971991.1', 'WP_115353641.1', 'WP_111314544.1', 'W…
532	['WP_023487099.1', 'WP_000540915.1', 'WP_124780210.1', 'WP_111131561.1', 'WP_078103062.1', 'WP_258464758.1', 'WP_072468353.1', 'WP_000835992.1', 'WP_000835991.1', 'WP_000835995.1', 'WP_111088346.1', 'WP_000540914.1', 'WP_111314544.1', 'WP_224212203.1', 'WP_304984587.1', 'WP_000835990.1', 'WP_117206573.1', 'WP_053038930.1', 'WP_052995938.1', 'WP_000835993.1', 'WP_001797294.1', 'WP_168226552.1', 'W…
533	['WP_001798389.1', 'WP_078064179.1', 'WP_072433528.1', 'WP_001825923.1', 'WP_001794548.1', 'WP_078065044.1', 'WP_001796660.1', 'WP_078062635.1', 'WP_072357653.1', 'WP_072497970.1', 'WP_072398156.1', 'WP_250723514.1', 'WP_001795576.1', 'WP_124375196.1', 'WP_111680049.1', 'WP_115288113.1', 'WP_072490926.1', 'WP_262533645.1', 'WP_078369234.1', 'WP_115289183.1', 'WP_078169539.1', 'WP_001797248.1']
534	['WP_250723516.1', 'WP_000653713.1', 'WP_000653711.1', 'WP_258409661.1', 'WP_000653712.1', 'WP_000653705.1', 'WP_258464761.1', 'WP_072357651.1', 'WP_078103407.1', 'WP_103188657.1', 'WP_000952537.1', 'WP_000047327.1', 'WP_072490927.1', 'WP_000042462.1', 'WP_208688689.1', 'WP_241010539.1', 'WP_078370638.1', 'WP_072512377.1', 'WP_111131566.1', 'WP_111761929.1', 'WP_072361597.1', 'WP_115289182.1', 'W…
535	['WP_001269761.1', 'WP_001269759.1', 'WP_025174748.1', 'WP_072361591.1', 'WP_001269755.1', 'WP_123072943.1', 'WP_060649781.1', 'WP_262533635.1', 'WP_123097680.1', 'WP_111680045.1', 'WP_115289178.1', 'WP_115353641.1', 'WP_000971989.1', 'WP_111314544.1', 'WP_001205663.1', 'WP_014936986.1', 'WP_001269822.1', 'WP_020976992.1', 'WP_050959029.1', 'WP_001205664.1', 'WP_000540319.1', 'WP_111164860.1', 'W…
536	['WP_111088346.1', 'WP_111314544.1', 'WP_052995938.1', 'WP_154284696.1', 'WP_001797294.1', 'WP_014936983.1', 'WP_072490931.1', 'WP_250723518.1', 'WP_025174946.1', 'WP_115296009.1', 'WP_023487099.1', 'WP_031845067.1', 'WP_050957914.1', 'WP_315977859.1', 'WP_050964244.1', 'WP_124780210.1', 'WP_111093870.1', 'WP_072361582.1', 'WP_000540915.1', 'WP_072361579.1', 'WP_046462966.1', 'WP_250758017.1', 'W…
537	['WP_072490933.1', 'WP_000769147.1', 'WP_123072945.1', 'WP_060474119.1', 'WP_218087150.1', 'WP_111028405.1', 'WP_000769139.1', 'WP_111761913.1', 'WP_000769159.1', 'WP_258464746.1', 'WP_000784023.1', 'WP_316133396.1', 'WP_000769137.1', 'WP_084578659.1', 'WP_001056483.1', 'WP_072512394.1', 'WP_108807098.1', 'WP_000784530.1', 'WP_000784020.1', 'WP_058008352.1', 'WP_072490939.1', 'WP_070033145.1', 'W…
538	['WP_000072584.1', 'WP_267837958.1', 'WP_111088350.1', 'WP_124780218.1', 'WP_258409657.1', 'WP_000072580.1', 'WP_072490934.1', 'WP_000408454.1', 'WP_000072565.1', 'WP_070004793.1', 'WP_000072634.1', 'WP_000072632.1', 'WP_303661409.1', 'WP_000072570.1', 'WP_250723526.1', 'WP_103188664.1', 'WP_111761920.1', 'WP_258464752.1', 'WP_000072352.1', 'WP_111131555.1', 'WP_078372002.1', 'WP_154283683.1', 'W…
539	['WP_111761914.1', 'WP_072490933.1', 'WP_000769147.1', 'WP_123072945.1', 'WP_060474119.1', 'WP_218087150.1', 'WP_111028405.1', 'WP_000769159.1', 'WP_000769139.1', 'WP_316133396.1', 'WP_000769137.1', 'WP_276210072.1', 'WP_084578659.1', 'WP_258464753.1', 'WP_000769142.1', 'WP_000784251.1', 'WP_000779446.1', 'WP_262533618.1', 'WP_258409653.1', 'WP_000784256.1', 'WP_103188665.1', 'WP_000779444.1', 'W…
540	['WP_111761914.1', 'WP_276210072.1', 'WP_111761913.1', 'WP_000769159.1', 'WP_072490933.1', 'WP_316133396.1', 'WP_000769147.1', 'WP_084578659.1', 'WP_000769137.1', 'WP_000769139.1', 'WP_123072945.1', 'WP_060474119.1', 'WP_218087150.1', 'WP_111028405.1', 'WP_000784251.1', 'WP_000784530.1', 'WP_262533618.1', 'WP_258409653.1', 'WP_000769163.1', 'WP_000784256.1', 'WP_111680035.1', 'WP_072512393.1', 'W…
541	['WP_111761914.1', 'WP_276210072.1', 'WP_111761913.1', 'WP_258464746.1', 'WP_124375188.1', 'WP_072490933.1', 'WP_000769137.1', 'WP_111761916.1', 'WP_000769836.1', 'WP_000769147.1', 'WP_000769139.1', 'WP_304984589.1', 'WP_123072945.1', 'WP_000784530.1', 'WP_060474119.1', 'WP_072512394.1', 'WP_218087150.1', 'WP_115295240.1', 'WP_072490938.1', 'WP_111028405.1', 'WP_000705642.1', 'WP_000769159.1', 'W…
542	['WP_072490939.1', 'WP_000784023.1', 'WP_043039636.1', 'WP_000784034.1', 'WP_174839562.1', 'WP_108807098.1', 'WP_072497976.1', 'WP_001056483.1', 'WP_000784028.1', 'WP_224108939.1', 'WP_000784524.1', 'WP_072490940.1', 'WP_111131551.1', 'WP_070002431.1', 'WP_000784525.1', 'WP_258409652.1', 'WP_225805991.1', 'WP_072512394.1', 'WP_049309025.1', 'WP_000784523.1', 'WP_115295235.1', 'WP_000705644.1', 'W…
543	['WP_072490940.1', 'WP_072361553.1', 'WP_115295235.1', 'WP_000784020.1', 'WP_058008352.1', 'WP_070033145.1', 'WP_046462952.1', 'WP_000784023.1', 'WP_206159346.1', 'WP_174839562.1', 'WP_108807098.1', 'WP_000784028.1', 'WP_001056483.1', 'WP_000784034.1', 'WP_072497976.1', 'WP_000784037.1', 'WP_224108939.1', 'WP_250723573.1', 'WP_070002431.1', 'WP_000784024.1', 'WP_262533616.1', 'WP_267837956.1', 'W…
544	['WP_072512398.1', 'WP_001024386.1', 'WP_001024391.1', 'WP_001024377.1', 'WP_001024383.1', 'WP_115295231.1', 'WP_258464743.1', 'WP_072490942.1', 'WP_001024392.1', 'WP_154283675.1', 'WP_001024369.1', 'WP_111131546.1', 'WP_061385141.1', 'WP_111761910.1', 'WP_001021484.1', 'WP_258409649.1', 'WP_124781216.1', 'WP_259379841.1', 'WP_250723580.1', 'WP_111680032.1', 'WP_262533611.1', 'WP_001024395.1']
545	['WP_070002458.1', 'WP_262533648.1', 'WP_072496829.1', 'WP_001806583.1', 'WP_001790025.1', 'WP_031926719.1', 'WP_194381973.1', 'WP_164494058.1', 'WP_001287492.1', 'WP_258409664.1', 'WP_031835043.1', 'WP_259676175.1']
546	['WP_111761914.1', 'WP_072490933.1', 'WP_000769147.1', 'WP_123072945.1', 'WP_060474119.1', 'WP_218087150.1', 'WP_111028405.1', 'WP_000769159.1', 'WP_276210072.1', 'WP_000769139.1', 'WP_316133396.1', 'WP_000769137.1', 'WP_084578659.1', 'WP_258464753.1', 'WP_000779446.1', 'WP_000769142.1', 'WP_103188665.1', 'WP_000784251.1', 'WP_000779444.1', 'WP_262533618.1', 'WP_124375189.1', 'WP_000778499.1', 'W…
547	['WP_001798389.1', 'WP_078064179.1', 'WP_072433528.1', 'WP_001825923.1', 'WP_001794548.1', 'WP_078065044.1', 'WP_001796660.1', 'WP_078062635.1', 'WP_072357653.1', 'WP_072497970.1', 'WP_072398156.1', 'WP_001795576.1', 'WP_124375196.1', 'WP_250723514.1', 'WP_111680049.1', 'WP_115288113.1', 'WP_072490926.1', 'WP_262533645.1', 'WP_078369234.1', 'WP_115289183.1', 'WP_078169539.1', 'WP_001797248.1']
548	['WP_014936986.1', 'WP_111680045.1', 'WP_124780204.1', 'WP_025175003.1', 'WP_000455736.1', 'WP_108807102.1', 'WP_072497971.1', 'WP_070004797.1', 'WP_001797296.1', 'WP_001834381.1', 'WP_001205667.1', 'WP_060649781.1', 'WP_123072943.1', 'WP_072361591.1', 'WP_001269755.1', 'WP_115289181.1', 'WP_001269761.1', 'WP_262533635.1', 'WP_001805140.1', 'WP_000971989.1', 'WP_001269759.1', 'WP_001269822.1', 'W…
549	['WP_001269761.1', 'WP_001269759.1', 'WP_060649781.1', 'WP_123072943.1', 'WP_072361591.1', 'WP_001269755.1', 'WP_014936986.1', 'WP_115353641.1', 'WP_025174748.1', 'WP_111314544.1', 'WP_115289178.1', 'WP_001269822.1', 'WP_000971989.1', 'WP_262533635.1', 'WP_050959029.1', 'WP_123097680.1', 'WP_001269821.1', 'WP_001797294.1', 'WP_000540319.1', 'WP_309543765.1', 'WP_111680045.1', 'WP_000971990.1', 'W…
550	['WP_044027547.1', 'WP_000028652.1', 'WP_042907814.1', 'WP_000028648.1', 'WP_000028654.1', 'WP_070002436.1', 'WP_117197105.1', 'WP_031795093.1', 'WP_072497974.1', 'WP_160194494.1', 'WP_194381534.1', 'WP_209272659.1', 'WP_123097660.1', 'WP_000028628.1', 'WP_000028604.1', 'WP_142351081.1', 'WP_224057046.1', 'WP_210603518.1', 'WP_000028609.1', 'WP_000028598.1', 'WP_072512388.1', 'WP_124375190.1', 'W…
551	['WP_000769159.1', 'WP_316133396.1', 'WP_072490933.1', 'WP_084578659.1', 'WP_111761914.1', 'WP_000705655.1', 'WP_276210072.1', 'WP_258409658.1', 'WP_000769147.1', 'WP_123072945.1', 'WP_070002771.1', 'WP_060474119.1', 'WP_218087150.1', 'WP_000705640.1', 'WP_000769139.1', 'WP_111028405.1', 'WP_000705637.1', 'WP_000769137.1', 'WP_224180858.1', 'WP_111761913.1', 'WP_224108940.1', 'WP_258464753.1', 'W…
552	['WP_000784023.1', 'WP_174839562.1', 'WP_206159346.1', 'WP_000784028.1', 'WP_072497976.1', 'WP_224108939.1', 'WP_108807098.1', 'WP_001056483.1', 'WP_000784034.1', 'WP_000784037.1', 'WP_000784024.1', 'WP_267837956.1', 'WP_072490940.1', 'WP_250723573.1', 'WP_154283678.1', 'WP_070002431.1', 'WP_262533616.1', 'WP_000702717.1', 'WP_225805991.1', 'WP_103144673.1', 'WP_000702189.1', 'WP_084578658.1', 'W…
553	['WP_001062989.1', 'WP_001062992.1', 'WP_001062982.1', 'WP_001062987.1', 'WP_103148878.1', 'WP_001062990.1', 'WP_001062998.1', 'WP_054190414.1', 'WP_248315066.1', 'WP_103188655.1', 'WP_226452207.1', 'WP_001062991.1', 'WP_072361601.1', 'WP_115289184.1', 'WP_001062993.1', 'WP_258464764.1', 'WP_070033160.1', 'WP_001062981.1', 'WP_305164333.1', 'WP_058008357.1', 'WP_115385503.1', 'WP_111014984.1', 'W…
554	['WP_250723516.1', 'WP_000653713.1', 'WP_000653711.1', 'WP_258409661.1', 'WP_000653712.1', 'WP_000653705.1', 'WP_258464761.1', 'WP_072357651.1', 'WP_078103407.1', 'WP_000952537.1', 'WP_000042462.1', 'WP_208688689.1', 'WP_103188657.1', 'WP_241010539.1', 'WP_072512377.1', 'WP_000047327.1', 'WP_078370638.1', 'WP_072490927.1', 'WP_111131566.1', 'WP_115289182.1', 'WP_111761929.1', 'WP_072361597.1', 'W…
555	['WP_014936986.1', 'WP_111680045.1', 'WP_124780204.1', 'WP_025174748.1', 'WP_025175003.1', 'WP_000455736.1', 'WP_108807102.1', 'WP_001834381.1', 'WP_123097680.1', 'WP_025174946.1', 'WP_070004797.1', 'WP_001269761.1', 'WP_072497971.1', 'WP_001205667.1', 'WP_001797296.1', 'WP_001269755.1', 'WP_111164860.1', 'WP_001269759.1', 'WP_115210876.1', 'WP_111314544.1', 'WP_262533637.1', 'WP_072468352.1', 'W…
556	['WP_060649781.1', 'WP_001269761.1', 'WP_123072943.1', 'WP_262533635.1', 'WP_115289178.1', 'WP_001269759.1', 'WP_072361591.1', 'WP_001269755.1', 'WP_025174748.1', 'WP_001269822.1', 'WP_014936986.1', 'WP_001205663.1', 'WP_000971989.1', 'WP_020976992.1', 'WP_050959029.1', 'WP_072468352.1', 'WP_115210876.1', 'WP_123097680.1', 'WP_001205664.1', 'WP_309543765.1', 'WP_115353641.1', 'WP_000971990.1', 'W…
557	['WP_262533635.1', 'WP_001205663.1', 'WP_020976992.1', 'WP_001205664.1', 'WP_115293009.1', 'WP_052999855.1', 'WP_070004787.1', 'WP_111131559.1', 'WP_001205667.1', 'WP_001269755.1', 'WP_111680045.1', 'WP_258464756.1', 'WP_115289178.1', 'WP_060649781.1', 'WP_123072943.1', 'WP_072512380.1', 'WP_001269761.1', 'WP_124780204.1', 'WP_072361591.1', 'WP_025175003.1', 'WP_001269759.1', 'WP_001269822.1', 'W…
558	['WP_060649781.1', 'WP_001269761.1', 'WP_123072943.1', 'WP_001269755.1', 'WP_001269759.1', 'WP_072361591.1', 'WP_115289178.1', 'WP_000971989.1', 'WP_001269822.1', 'WP_014936986.1', 'WP_262533635.1', 'WP_025174748.1', 'WP_115353641.1', 'WP_050959029.1', 'WP_001269821.1', 'WP_111314544.1', 'WP_061843189.1', 'WP_309543765.1', 'WP_000971990.1', 'WP_000971991.1', 'WP_001801841.1', 'WP_072468352.1', 'W…
559	['WP_111314544.1', 'WP_250723518.1', 'WP_001797294.1', 'WP_111088346.1', 'WP_050957914.1', 'WP_315977859.1', 'WP_052995938.1', 'WP_072512382.1', 'WP_072361582.1', 'WP_046462966.1', 'WP_031909936.1', 'WP_025174946.1', 'WP_023487099.1', 'WP_001269761.1', 'WP_078367844.1', 'WP_124780210.1', 'WP_110183811.1', 'WP_001269759.1', 'WP_014936983.1', 'WP_154284696.1', 'WP_025174481.1', 'WP_000540915.1', 'W…
560	['WP_014936983.1', 'WP_154284696.1', 'WP_025174946.1', 'WP_111314544.1', 'WP_111088346.1', 'WP_115296009.1', 'WP_052995938.1', 'WP_001797294.1', 'WP_072512384.1', 'WP_050964244.1', 'WP_250723518.1', 'WP_072361579.1', 'WP_031845067.1', 'WP_250758017.1', 'WP_050957914.1', 'WP_025173869.1', 'WP_124780212.1', 'WP_103148876.1', 'WP_070002457.1', 'WP_315977859.1', 'WP_070004798.1', 'WP_001814080.1', 'W…
561	['WP_276210072.1', 'WP_111761914.1', 'WP_000705642.1', 'WP_111761913.1', 'WP_000705655.1', 'WP_258464746.1', 'WP_072490939.1', 'WP_000784028.1', 'WP_000705637.1', 'WP_224180858.1', 'WP_072361556.1', 'WP_224108940.1', 'WP_115295235.1', 'WP_000784023.1', 'WP_103188668.1', 'WP_000784034.1', 'WP_174839562.1', 'WP_240024640.1', 'WP_072497976.1', 'WP_206159346.1', 'WP_000784530.1', 'WP_000769137.1', 'W…
562	['WP_072512387.1', 'WP_123097661.1', 'WP_000072584.1', 'WP_267837958.1', 'WP_111088350.1', 'WP_124780218.1', 'WP_258409657.1', 'WP_000072632.1', 'WP_000072634.1', 'WP_303661409.1', 'WP_070004793.1', 'WP_000072352.1', 'WP_103188664.1', 'WP_000408454.1', 'WP_000072565.1', 'WP_000072616.1', 'WP_111680040.1', 'WP_000072568.1', 'WP_064128428.1', 'WP_000066763.1', 'WP_250723526.1', 'WP_000072580.1', 'W…
563	['WP_044027547.1', 'WP_000028652.1', 'WP_042907814.1', 'WP_000028648.1', 'WP_000028654.1', 'WP_070002436.1', 'WP_117197105.1', 'WP_031795093.1', 'WP_160194494.1', 'WP_072497974.1', 'WP_194381534.1', 'WP_123097660.1', 'WP_209272659.1', 'WP_000028628.1', 'WP_000028604.1', 'WP_142351081.1', 'WP_224057046.1', 'WP_210603518.1', 'WP_000028609.1', 'WP_000028598.1', 'WP_072512388.1', 'WP_124375190.1', 'W…
564	['WP_258464746.1', 'WP_111761914.1', 'WP_111761913.1', 'WP_276210072.1', 'WP_000784023.1', 'WP_000705655.1', 'WP_000784530.1', 'WP_001056483.1', 'WP_000769159.1', 'WP_000705642.1', 'WP_072512394.1', 'WP_316133396.1', 'WP_216781126.1', 'WP_000784523.1', 'WP_258409652.1', 'WP_000784618.1', 'WP_084578659.1', 'WP_258409658.1', 'WP_072490933.1', 'WP_000784524.1', 'WP_061733992.1', 'WP_240024640.1', 'W…
565	['WP_111761914.1', 'WP_276210072.1', 'WP_111761913.1', 'WP_000705642.1', 'WP_072490933.1', 'WP_000769147.1', 'WP_123072945.1', 'WP_060474119.1', 'WP_218087150.1', 'WP_000769139.1', 'WP_111028405.1', 'WP_000769159.1', 'WP_316133396.1', 'WP_000769137.1', 'WP_084578659.1', 'WP_072512394.1', 'WP_000784530.1', 'WP_258409652.1', 'WP_258464753.1', 'WP_216781126.1', 'WP_000784523.1', 'WP_123097656.1', 'W…
566	['WP_276210072.1', 'WP_258409653.1', 'WP_000784256.1', 'WP_111680035.1', 'WP_072512393.1', 'WP_000784257.1', 'WP_303661412.1', 'WP_000784258.1', 'WP_000769137.1', 'WP_111131552.1', 'WP_000784251.1', 'WP_106096710.1', 'WP_123090141.1', 'WP_262533618.1', 'WP_111761914.1', 'WP_000769139.1', 'WP_000784261.1', 'WP_072490933.1', 'WP_124781223.1', 'WP_250723562.1', 'WP_000784249.1', 'WP_000784244.1', 'W…
567	['WP_072512394.1', 'WP_258409652.1', 'WP_000784525.1', 'WP_000784524.1', 'WP_000784523.1', 'WP_043039636.1', 'WP_000705650.1', 'WP_072490939.1', 'WP_049309025.1', 'WP_000705644.1', 'WP_123097656.1', 'WP_216781126.1', 'WP_072361556.1', 'WP_103188668.1', 'WP_000705655.1', 'WP_000784620.1', 'WP_000784530.1', 'WP_224180858.1', 'WP_000705637.1', 'WP_224108940.1', 'WP_240024640.1', 'WP_000784618.1', 'W…
568	['WP_072512395.1', 'WP_258409651.1', 'WP_262533616.1', 'WP_111131550.1', 'WP_103144673.1', 'WP_111131551.1', 'WP_124781221.1', 'WP_001242996.1', 'WP_000784528.1', 'WP_061733992.1', 'WP_000784529.1', 'WP_000702714.1', 'WP_150024173.1', 'WP_001573557.1', 'WP_070002771.1', 'WP_000784523.1', 'WP_072512394.1', 'WP_000784525.1', 'WP_258409652.1', 'WP_049294431.1', 'WP_000784524.1', 'WP_072361556.1', 'W…
569	['WP_111761914.1', 'WP_276210072.1', 'WP_111761913.1', 'WP_258464746.1', 'WP_000784530.1', 'WP_000784523.1', 'WP_216781126.1', 'WP_240024640.1', 'WP_000784618.1', 'WP_072512394.1', 'WP_250723573.1', 'WP_000784524.1', 'WP_061733992.1', 'WP_258409652.1', 'WP_000784525.1', 'WP_000784529.1', 'WP_000784528.1', 'WP_150024173.1', 'WP_110183810.1', 'WP_000784620.1', 'WP_031894988.1', 'WP_123097656.1', 'W…
570	['WP_276210072.1', 'WP_000769159.1', 'WP_316133396.1', 'WP_111761914.1', 'WP_084578659.1', 'WP_000769137.1', 'WP_000769147.1', 'WP_072490933.1', 'WP_060474119.1', 'WP_123072945.1', 'WP_218087150.1', 'WP_111028405.1', 'WP_000769139.1', 'WP_111761913.1', 'WP_072512397.1', 'WP_000668996.1', 'WP_258409658.1', 'WP_000784251.1', 'WP_258409653.1', 'WP_000784256.1', 'WP_258464746.1', 'WP_111680035.1', 'W…
571	['WP_072512398.1', 'WP_001024386.1', 'WP_001024391.1', 'WP_001024377.1', 'WP_001024383.1', 'WP_115295231.1', 'WP_258464743.1', 'WP_001024392.1', 'WP_154283675.1', 'WP_072490942.1', 'WP_001024369.1', 'WP_111131546.1', 'WP_061385141.1', 'WP_111761910.1', 'WP_001021484.1', 'WP_258409649.1', 'WP_124781216.1', 'WP_259379841.1', 'WP_250723580.1', 'WP_111680032.1', 'WP_262533611.1', 'WP_001024395.1']
572	['WP_111761914.1', 'WP_072490933.1', 'WP_000769147.1', 'WP_123072945.1', 'WP_276210072.1', 'WP_060474119.1', 'WP_218087150.1', 'WP_111028405.1', 'WP_000769159.1', 'WP_000769139.1', 'WP_316133396.1', 'WP_000769137.1', 'WP_084578659.1', 'WP_258464753.1', 'WP_000784251.1', 'WP_000779446.1', 'WP_000769142.1', 'WP_262533618.1', 'WP_103188665.1', 'WP_000779444.1', 'WP_258409653.1', 'WP_124375189.1', 'W…
573	['WP_001798389.1', 'WP_078064179.1', 'WP_072433528.1', 'WP_001794548.1', 'WP_001825923.1', 'WP_078062635.1', 'WP_078065044.1', 'WP_001796660.1', 'WP_072357653.1', 'WP_072497970.1', 'WP_250723514.1', 'WP_124375196.1', 'WP_072398156.1', 'WP_115288113.1', 'WP_001795576.1', 'WP_111680049.1', 'WP_072490926.1', 'WP_262533645.1', 'WP_078369234.1', 'WP_115289183.1', 'WP_078169539.1', 'WP_001797248.1']
574	['WP_001798389.1', 'WP_078064179.1', 'WP_072433528.1', 'WP_001825923.1', 'WP_001794548.1', 'WP_078065044.1', 'WP_001796660.1', 'WP_078062635.1', 'WP_072357653.1', 'WP_072497970.1', 'WP_250723514.1', 'WP_124375196.1', 'WP_072398156.1', 'WP_001795576.1', 'WP_111680049.1', 'WP_115288113.1', 'WP_072490926.1', 'WP_262533645.1', 'WP_078369234.1', 'WP_115289183.1', 'WP_078169539.1', 'WP_001797248.1']
575	['WP_014936986.1', 'WP_111680045.1', 'WP_124780204.1', 'WP_025175003.1', 'WP_070004797.1', 'WP_001834381.1', 'WP_001797296.1', 'WP_000455736.1', 'WP_108807102.1', 'WP_001205667.1', 'WP_072497971.1', 'WP_001269755.1', 'WP_060649781.1', 'WP_072361591.1', 'WP_115289181.1', 'WP_001269761.1', 'WP_123072943.1', 'WP_000971989.1', 'WP_001269759.1', 'WP_001805140.1', 'WP_262533635.1', 'WP_111314544.1', 'W…
576	['WP_111088346.1', 'WP_111314544.1', 'WP_052995938.1', 'WP_001797294.1', 'WP_250723518.1', 'WP_050957914.1', 'WP_315977859.1', 'WP_023487099.1', 'WP_072361582.1', 'WP_124780210.1', 'WP_046462966.1', 'WP_031909936.1', 'WP_000540915.1', 'WP_224212203.1', 'WP_110183811.1', 'WP_072512382.1', 'WP_078103062.1', 'WP_078367844.1', 'WP_078065606.1', 'WP_312013848.1', 'WP_001269761.1', 'WP_025174481.1', 'W…
577	['WP_001798389.1', 'WP_078064179.1', 'WP_072433528.1', 'WP_001825923.1', 'WP_001794548.1', 'WP_078065044.1', 'WP_001796660.1', 'WP_078062635.1', 'WP_072357653.1', 'WP_072497970.1', 'WP_111680049.1', 'WP_124375196.1', 'WP_250723514.1', 'WP_072398156.1', 'WP_001795576.1', 'WP_115288113.1', 'WP_072490926.1', 'WP_078369234.1', 'WP_262533645.1', 'WP_115289183.1', 'WP_078169539.1', 'WP_001797248.1']
578	['WP_111088346.1', 'WP_111314544.1', 'WP_052995938.1', 'WP_001797294.1', 'WP_050957914.1', 'WP_315977859.1', 'WP_250723518.1', 'WP_072361582.1', 'WP_046462966.1', 'WP_031909936.1', 'WP_110183811.1', 'WP_025174481.1', 'WP_078367844.1', 'WP_078065606.1', 'WP_023487099.1', 'WP_001269761.1', 'WP_072512382.1', 'WP_060649781.1', 'WP_123072943.1', 'WP_001269759.1', 'WP_072361591.1', 'WP_124780210.1', 'W…
579	['WP_023487099.1', 'WP_124780210.1', 'WP_000540915.1', 'WP_078103062.1', 'WP_111088346.1', 'WP_111314544.1', 'WP_111131561.1', 'WP_224212203.1', 'WP_052995938.1', 'WP_000540914.1', 'WP_258464758.1', 'WP_072468353.1', 'WP_001797294.1', 'WP_000835995.1', 'WP_000835992.1', 'WP_000835991.1', 'WP_304984587.1', 'WP_000835990.1', 'WP_117206573.1', 'WP_250723518.1', 'WP_053038930.1', 'WP_000835993.1', 'W…
580	['WP_250723516.1', 'WP_000653711.1', 'WP_000653713.1', 'WP_258409661.1', 'WP_000653712.1', 'WP_000653705.1', 'WP_258464761.1', 'WP_072357651.1', 'WP_078103407.1', 'WP_000952537.1', 'WP_208688689.1', 'WP_241010539.1', 'WP_103188657.1', 'WP_000042462.1', 'WP_078370638.1', 'WP_000047327.1', 'WP_072490927.1', 'WP_111131566.1', 'WP_072512377.1', 'WP_115289182.1', 'WP_111761929.1', 'WP_072361597.1', 'W…
581	['WP_078065044.1', 'WP_001796660.1', 'WP_072433528.1', 'WP_001798389.1', 'WP_072398156.1', 'WP_001825923.1', 'WP_078064179.1', 'WP_001794548.1', 'WP_078369234.1', 'WP_111680049.1', 'WP_078169539.1', 'WP_078062635.1', 'WP_072490926.1', 'WP_072357653.1', 'WP_072497970.1', 'WP_001795576.1', 'WP_124375196.1', 'WP_115288113.1', 'WP_250723514.1', 'WP_262533645.1', 'WP_115289183.1', 'WP_001797248.1']
582	['WP_111088346.1', 'WP_111314544.1', 'WP_052995938.1', 'WP_001797294.1', 'WP_050957914.1', 'WP_315977859.1', 'WP_250723518.1', 'WP_072361582.1', 'WP_046462966.1', 'WP_031909936.1', 'WP_078367844.1', 'WP_023487099.1', 'WP_110183811.1', 'WP_025174481.1', 'WP_124780210.1', 'WP_014936986.1', 'WP_072512382.1', 'WP_123072943.1', 'WP_060649781.1', 'WP_072361591.1', 'WP_001269761.1', 'WP_000540915.1', 'W…
583	['WP_001798389.1', 'WP_078064179.1', 'WP_001794548.1', 'WP_072433528.1', 'WP_001825923.1', 'WP_078065044.1', 'WP_001796660.1', 'WP_078062635.1', 'WP_072357653.1', 'WP_111680049.1', 'WP_072497970.1', 'WP_250723514.1', 'WP_124375196.1', 'WP_115288113.1', 'WP_072398156.1', 'WP_001795576.1', 'WP_078369234.1', 'WP_072490926.1', 'WP_262533645.1', 'WP_115289183.1', 'WP_078169539.1', 'WP_001797248.1']
584	['WP_014936983.1', 'WP_154284696.1', 'WP_111314544.1', 'WP_111088346.1', 'WP_115296009.1', 'WP_001797294.1', 'WP_052995938.1', 'WP_031845067.1', 'WP_050964244.1', 'WP_250723518.1', 'WP_025173869.1', 'WP_072361579.1', 'WP_072512384.1', 'WP_050957914.1', 'WP_111093870.1', 'WP_001814080.1', 'WP_072490931.1', 'WP_025174946.1', 'WP_250758017.1', 'WP_315977859.1', 'WP_070002457.1', 'WP_124780212.1', 'W…
585	['WP_025174946.1', 'WP_025174748.1', 'WP_031929877.1', 'WP_078369963.1', 'WP_123097680.1', 'WP_111314544.1', 'WP_001269761.1', 'WP_103148876.1', 'WP_014936986.1', 'WP_001269759.1', 'WP_262533635.1', 'WP_001269755.1', 'WP_111680045.1', 'WP_060649781.1', 'WP_111164860.1', 'WP_001797294.1', 'WP_115289178.1', 'WP_262533637.1', 'WP_115210876.1', 'WP_250723518.1', 'WP_111088346.1', 'WP_072361591.1', 'W…
586	['WP_250723516.1', 'WP_000653711.1', 'WP_000653713.1', 'WP_258409661.1', 'WP_000653712.1', 'WP_000653705.1', 'WP_258464761.1', 'WP_000952537.1', 'WP_072357651.1', 'WP_078103407.1', 'WP_208688689.1', 'WP_241010539.1', 'WP_078370638.1', 'WP_103188657.1', 'WP_000042462.1', 'WP_000047327.1', 'WP_072490927.1', 'WP_072512377.1', 'WP_111131566.1', 'WP_115289182.1', 'WP_111761929.1', 'WP_072361597.1', 'W…
587	['WP_111761930.1', 'WP_000074792.1', 'WP_078371446.1', 'WP_111078156.1', 'WP_257615198.1', 'WP_029258562.1', 'WP_228585060.1', 'WP_180992826.1', 'WP_238522654.1', 'WP_111680048.1', 'WP_000074800.1', 'WP_160194496.1', 'WP_117206341.1', 'WP_000172546.1', 'WP_000172543.1', 'WP_031886684.1', 'WP_000172540.1', 'WP_258464763.1', 'WP_070002442.1', 'WP_258409662.1', 'WP_061385143.1', 'WP_258808706.1', 'W…
588	['WP_262533635.1', 'WP_001269755.1', 'WP_001205663.1', 'WP_020976992.1', 'WP_025174748.1', 'WP_123072943.1', 'WP_111680045.1', 'WP_072361591.1', 'WP_001205664.1', 'WP_000971989.1', 'WP_115293009.1', 'WP_060649781.1', 'WP_001269761.1', 'WP_123097680.1', 'WP_050959029.1', 'WP_052999855.1', 'WP_309543765.1', 'WP_001269822.1', 'WP_001269759.1', 'WP_070004787.1', 'WP_000971990.1', 'WP_001801841.1', 'W…
589	['WP_078372002.1', 'WP_103188664.1', 'WP_070004793.1', 'WP_072512387.1', 'WP_206157106.1', 'WP_224680743.1', 'WP_045158805.1', 'WP_259380971.1', 'WP_233642164.1', 'WP_070002710.1', 'WP_234696915.1', 'WP_259378008.1', 'WP_246838847.1', 'WP_216771255.1']
590	['WP_014936983.1', 'WP_111314544.1', 'WP_154284696.1', 'WP_001797294.1', 'WP_111088346.1', 'WP_115296009.1', 'WP_031845067.1', 'WP_025174946.1', 'WP_250723518.1', 'WP_052995938.1', 'WP_050964244.1', 'WP_072512384.1', 'WP_050957914.1', 'WP_111093870.1', 'WP_072361579.1', 'WP_315977859.1', 'WP_025173869.1', 'WP_001814080.1', 'WP_250758017.1', 'WP_070002457.1', 'WP_070004798.1', 'WP_124780212.1', 'W…
591	['WP_070002431.1', 'WP_225805991.1', 'WP_000702717.1', 'WP_250723573.1', 'WP_000784023.1', 'WP_103144673.1', 'WP_206159346.1', 'WP_000702189.1', 'WP_000784034.1', 'WP_084578658.1', 'WP_224108939.1', 'WP_000784037.1', 'WP_001056483.1', 'WP_108807098.1', 'WP_072497976.1', 'WP_262533616.1', 'WP_174839562.1', 'WP_154283678.1', 'WP_123097655.1', 'WP_000784028.1', 'WP_000702714.1', 'WP_000784024.1', 'W…
592	['WP_000769159.1', 'WP_316133396.1', 'WP_084578659.1', 'WP_072490933.1', 'WP_000769147.1', 'WP_123072945.1', 'WP_060474119.1', 'WP_218087150.1', 'WP_000769139.1', 'WP_111028405.1', 'WP_000705650.1', 'WP_049309025.1', 'WP_000705644.1', 'WP_258409658.1', 'WP_000769137.1', 'WP_258464753.1', 'WP_111761913.1', 'WP_276210072.1', 'WP_111761914.1', 'WP_258464746.1', 'WP_000784023.1', 'WP_043039636.1', 'W…
593	['WP_000669519.1', 'WP_111131558.1', 'WP_000669520.1', 'WP_000669514.1', 'WP_000669524.1', 'WP_000768889.1', 'WP_111680043.1', 'WP_086115034.1', 'WP_123097664.1', 'WP_156974946.1', 'WP_312013847.1', 'WP_000669523.1', 'WP_070033152.1', 'WP_031788344.1', 'WP_000669522.1', 'WP_070002440.1', 'WP_115289175.1', 'WP_031928730.1', 'WP_262533632.1', 'WP_000865203.1', 'WP_225805992.1']
594	['WP_014936986.1', 'WP_111680045.1', 'WP_124780204.1', 'WP_025175003.1', 'WP_070004797.1', 'WP_001834381.1', 'WP_001797296.1', 'WP_000455736.1', 'WP_108807102.1', 'WP_072497971.1', 'WP_001205667.1', 'WP_060649781.1', 'WP_072361591.1', 'WP_115289181.1', 'WP_123072943.1', 'WP_001269761.1', 'WP_001269755.1', 'WP_000971989.1', 'WP_001269759.1', 'WP_025174748.1', 'WP_111314544.1', 'WP_001805140.1', 'W…
595	['WP_094409958.1']
596	['WP_099119694.1', 'WP_014373779.1', 'WP_112366547.1']
597	['WP_025174946.1', 'WP_111314544.1', 'WP_111088346.1', 'WP_001797294.1', 'WP_103148876.1', 'WP_052995938.1', 'WP_000443826.1', 'WP_250723518.1', 'WP_000835979.1', 'WP_050957914.1', 'WP_315977859.1', 'WP_014936983.1', 'WP_154284696.1', 'WP_165468926.1', 'WP_115296009.1', 'WP_072361582.1', 'WP_103188658.1', 'WP_046462966.1', 'WP_023487099.1', 'WP_031909936.1', 'WP_000540915.1', 'WP_031845067.1', 'W…
598	['WP_070002431.1', 'WP_103144673.1', 'WP_000702717.1', 'WP_225805991.1', 'WP_250723573.1', 'WP_000702189.1', 'WP_262533616.1', 'WP_084578658.1', 'WP_123097655.1', 'WP_000784023.1', 'WP_154283678.1', 'WP_206159346.1', 'WP_174839562.1', 'WP_000702714.1', 'WP_110183810.1', 'WP_001056483.1', 'WP_108807098.1', 'WP_000784034.1', 'WP_224108939.1', 'WP_000784028.1', 'WP_001573557.1', 'WP_000784037.1', 'W…
599	['WP_103145950.1', 'WP_014936986.1', 'WP_054190422.1', 'WP_123072943.1', 'WP_060649781.1', 'WP_072361595.1', 'WP_072361591.1', 'WP_000971989.1', 'WP_001269822.1', 'WP_023487099.1', 'WP_000540319.1', 'WP_124780210.1', 'WP_111088346.1', 'WP_001269821.1', 'WP_111314544.1', 'WP_001269761.1', 'WP_061843189.1', 'WP_046597521.1', 'WP_052995938.1', 'WP_000540915.1', 'WP_001269759.1', 'WP_050959029.1', 'W…
600	['WP_001269755.1', 'WP_262533635.1', 'WP_001205663.1', 'WP_020976992.1', 'WP_001205664.1', 'WP_115293009.1', 'WP_001269761.1', 'WP_111680045.1', 'WP_052999855.1', 'WP_001269759.1', 'WP_072361591.1', 'WP_070004787.1', 'WP_123072943.1', 'WP_115289178.1', 'WP_060649781.1', 'WP_000971989.1', 'WP_216731855.1', 'WP_124780204.1', 'WP_025174748.1', 'WP_014936986.1', 'WP_025175003.1', 'WP_111131559.1', 'W…
601	['WP_111314544.1', 'WP_111088346.1', 'WP_001797294.1', 'WP_052995938.1', 'WP_025174946.1', 'WP_250723518.1', 'WP_154284696.1', 'WP_050957914.1', 'WP_315977859.1', 'WP_014936983.1', 'WP_072361582.1', 'WP_031845067.1', 'WP_046462966.1', 'WP_115296009.1', 'WP_031909936.1', 'WP_050964244.1', 'WP_023487099.1', 'WP_103148876.1', 'WP_111093870.1', 'WP_072512382.1', 'WP_124780210.1', 'WP_072361579.1', 'W…
602	['WP_123072943.1', 'WP_060649781.1', 'WP_001269761.1', 'WP_072361591.1', 'WP_001269822.1', 'WP_001269759.1', 'WP_000971989.1', 'WP_050959029.1', 'WP_014936986.1', 'WP_001269821.1', 'WP_000971990.1', 'WP_001801841.1', 'WP_309543765.1', 'WP_061843189.1', 'WP_000971991.1', 'WP_115353641.1', 'WP_115289178.1', 'WP_308447723.1', 'WP_001211498.1', 'WP_289622963.1', 'WP_111088346.1', 'WP_111314544.1', 'W…
603	['WP_103148876.1', 'WP_025174946.1', 'WP_111314544.1', 'WP_001797294.1', 'WP_111088346.1', 'WP_250723518.1', 'WP_052995938.1', 'WP_050957914.1', 'WP_315977859.1', 'WP_072361582.1', 'WP_154284696.1', 'WP_046462966.1', 'WP_023487099.1', 'WP_000443826.1', 'WP_014936983.1', 'WP_031909936.1', 'WP_165468926.1', 'WP_000835979.1', 'WP_124780210.1', 'WP_072512382.1', 'WP_115296009.1', 'WP_000540915.1', 'W…
604	['WP_111680045.1', 'WP_014936986.1', 'WP_124780204.1', 'WP_025175003.1', 'WP_000455736.1', 'WP_108807102.1', 'WP_072497971.1', 'WP_001205667.1', 'WP_070004797.1', 'WP_001269755.1', 'WP_001834381.1', 'WP_001805140.1', 'WP_001797296.1', 'WP_070004795.1', 'WP_103148877.1', 'WP_001801842.1', 'WP_262533635.1', 'WP_111164858.1', 'WP_060649781.1', 'WP_001269761.1', 'WP_115289181.1', 'WP_072361591.1', 'W…
605	['WP_001062989.1', 'WP_001062992.1', 'WP_001062982.1', 'WP_001062987.1', 'WP_103148878.1', 'WP_001062998.1', 'WP_001062990.1', 'WP_054190414.1', 'WP_248315066.1', 'WP_226452207.1', 'WP_103188655.1', 'WP_072361601.1', 'WP_001062991.1', 'WP_001062993.1', 'WP_115289184.1', 'WP_258464764.1', 'WP_070033160.1', 'WP_305164333.1', 'WP_001062981.1', 'WP_058008357.1', 'WP_115385503.1', 'WP_111014984.1', 'W…
606	['WP_111088346.1', 'WP_052995938.1', 'WP_111314544.1', 'WP_023487099.1', 'WP_001797294.1', 'WP_124780210.1', 'WP_250723518.1', 'WP_050957914.1', 'WP_315977859.1', 'WP_000540915.1', 'WP_224212203.1', 'WP_072361582.1', 'WP_078103062.1', 'WP_110183811.1', 'WP_046462966.1', 'WP_078367844.1', 'WP_031909936.1', 'WP_025174481.1', 'WP_312013848.1', 'WP_078065606.1', 'WP_072512382.1', 'WP_060649781.1', 'W…
607	['WP_001062989.1', 'WP_001062992.1', 'WP_001062982.1', 'WP_001062987.1', 'WP_103148878.1', 'WP_001062990.1', 'WP_001062998.1', 'WP_054190414.1', 'WP_103188655.1', 'WP_248315066.1', 'WP_226452207.1', 'WP_001062991.1', 'WP_072361601.1', 'WP_001062993.1', 'WP_258464764.1', 'WP_115289184.1', 'WP_070033160.1', 'WP_305164333.1', 'WP_001062981.1', 'WP_058008357.1', 'WP_115385503.1', 'WP_111014984.1', 'W…
608	['WP_000971498.1', 'WP_000971502.1', 'WP_000577027.1', 'WP_124375194.1', 'WP_047432643.1', 'WP_000971504.1', 'WP_000971500.1', 'WP_103188656.1', 'WP_262533642.1', 'WP_111680047.1', 'WP_258464762.1', 'WP_115210879.1', 'WP_259380789.1', 'WP_000971506.1', 'WP_124780201.1']
609	['WP_250723516.1', 'WP_000653713.1', 'WP_000653711.1', 'WP_258409661.1', 'WP_000653712.1', 'WP_000653705.1', 'WP_258464761.1', 'WP_072357651.1', 'WP_078103407.1', 'WP_000952537.1', 'WP_103188657.1', 'WP_208688689.1', 'WP_000042462.1', 'WP_000047327.1', 'WP_241010539.1', 'WP_072490927.1', 'WP_078370638.1', 'WP_072512377.1', 'WP_111131566.1', 'WP_115289182.1', 'WP_111761929.1', 'WP_072361597.1', 'W…
610	['WP_025174946.1', 'WP_111314544.1', 'WP_000443826.1', 'WP_000835979.1', 'WP_001797294.1', 'WP_111088346.1', 'WP_103148876.1', 'WP_250723518.1', 'WP_052995938.1', 'WP_050957914.1', 'WP_315977859.1', 'WP_103188658.1', 'WP_225805993.1', 'WP_014936983.1', 'WP_154284696.1', 'WP_072361582.1', 'WP_046462966.1', 'WP_023487099.1', 'WP_072512382.1', 'WP_031909936.1', 'WP_165468926.1', 'WP_000540915.1', 'W…
611	['WP_262533635.1', 'WP_111088346.1', 'WP_111314544.1', 'WP_052995938.1', 'WP_001205663.1', 'WP_103148876.1', 'WP_020976992.1', 'WP_001797294.1', 'WP_001205664.1', 'WP_103188660.1', 'WP_115293009.1', 'WP_025174946.1', 'WP_250723518.1', 'WP_052999855.1', 'WP_023487099.1', 'WP_111131559.1', 'WP_050957914.1', 'WP_070004787.1', 'WP_315977859.1', 'WP_154284696.1', 'WP_000835979.1', 'WP_014936983.1', 'W…
612	['WP_111314544.1', 'WP_111088346.1', 'WP_001797294.1', 'WP_014936983.1', 'WP_154284696.1', 'WP_052995938.1', 'WP_250723518.1', 'WP_025174946.1', 'WP_050957914.1', 'WP_115296009.1', 'WP_031845067.1', 'WP_315977859.1', 'WP_050964244.1', 'WP_072361582.1', 'WP_111093870.1', 'WP_046462966.1', 'WP_072361579.1', 'WP_031909936.1', 'WP_023487099.1', 'WP_072490931.1', 'WP_072512384.1', 'WP_250758017.1', 'W…
613	['WP_111314544.1', 'WP_111088346.1', 'WP_014936983.1', 'WP_001797294.1', 'WP_052995938.1', 'WP_154284696.1', 'WP_250723518.1', 'WP_115296009.1', 'WP_025174946.1', 'WP_050957914.1', 'WP_315977859.1', 'WP_050964244.1', 'WP_072361579.1', 'WP_072361582.1', 'WP_023487099.1', 'WP_046462966.1', 'WP_072512384.1', 'WP_031909936.1', 'WP_250758017.1', 'WP_124780212.1', 'WP_031845067.1', 'WP_070002457.1', 'W…
614	['WP_103188664.1', 'WP_070004793.1', 'WP_078372002.1', 'WP_267837958.1', 'WP_000072584.1', 'WP_111088350.1', 'WP_124780218.1', 'WP_258409657.1', 'WP_000072632.1', 'WP_000072634.1', 'WP_303661409.1', 'WP_000072565.1', 'WP_000408454.1', 'WP_000072570.1', 'WP_258464752.1', 'WP_111761920.1', 'WP_250723526.1', 'WP_000072580.1', 'WP_072490934.1', 'WP_072512387.1', 'WP_000072616.1', 'WP_070002437.1', 'W…
615	['WP_111761914.1', 'WP_072490933.1', 'WP_000769147.1', 'WP_123072945.1', 'WP_060474119.1', 'WP_218087150.1', 'WP_111028405.1', 'WP_000769159.1', 'WP_276210072.1', 'WP_000769139.1', 'WP_316133396.1', 'WP_000769137.1', 'WP_084578659.1', 'WP_258464753.1', 'WP_000769142.1', 'WP_000779446.1', 'WP_103188665.1', 'WP_000779444.1', 'WP_000784251.1', 'WP_124375189.1', 'WP_000778499.1', 'WP_000673060.1', 'W…
616	['WP_111761914.1', 'WP_276210072.1', 'WP_111761913.1', 'WP_258464746.1', 'WP_206159346.1', 'WP_072490933.1', 'WP_000769137.1', 'WP_000784530.1', 'WP_072512394.1', 'WP_000769147.1', 'WP_123072945.1', 'WP_000769139.1', 'WP_070002771.1', 'WP_000705642.1', 'WP_000769159.1', 'WP_060474119.1', 'WP_218087150.1', 'WP_316133396.1', 'WP_000784523.1', 'WP_111028405.1', 'WP_216781126.1', 'WP_258409652.1', 'W…
617	['WP_276210072.1', 'WP_258409653.1', 'WP_262533618.1', 'WP_000784256.1', 'WP_111680035.1', 'WP_072512393.1', 'WP_000784251.1', 'WP_000784257.1', 'WP_111761914.1', 'WP_303661412.1', 'WP_000784258.1', 'WP_124781223.1', 'WP_000784249.1', 'WP_124375187.1', 'WP_111131552.1', 'WP_250723562.1', 'WP_106096710.1', 'WP_115295238.1', 'WP_123090141.1', 'WP_000784261.1', 'WP_000784248.1', 'WP_000769139.1', 'W…
618	['WP_000784023.1', 'WP_103188668.1', 'WP_072361556.1', 'WP_206159346.1', 'WP_000784034.1', 'WP_061733992.1', 'WP_262533616.1', 'WP_108807098.1', 'WP_001056483.1', 'WP_000784037.1', 'WP_224108939.1', 'WP_154283678.1', 'WP_072497976.1', 'WP_000784528.1', 'WP_070002431.1', 'WP_174839562.1', 'WP_000784529.1', 'WP_150024173.1', 'WP_225805991.1', 'WP_115295235.1', 'WP_000784020.1', 'WP_058008352.1', 'W…
619	['WP_276210072.1', 'WP_111761914.1', 'WP_000769159.1', 'WP_316133396.1', 'WP_084578659.1', 'WP_000705642.1', 'WP_111761913.1', 'WP_000705655.1', 'WP_258464746.1', 'WP_072490933.1', 'WP_000705637.1', 'WP_224180858.1', 'WP_000668996.1', 'WP_000769137.1', 'WP_000769147.1', 'WP_000784028.1', 'WP_123072945.1', 'WP_060474119.1', 'WP_000769139.1', 'WP_218087150.1', 'WP_240024640.1', 'WP_111028405.1', 'W…
620	['WP_111761913.1', 'WP_258464746.1', 'WP_111761914.1', 'WP_276210072.1', 'WP_000784034.1', 'WP_000784023.1', 'WP_206159346.1', 'WP_001056483.1', 'WP_000784530.1', 'WP_108807098.1', 'WP_174839562.1', 'WP_000705655.1', 'WP_000784523.1', 'WP_216781126.1', 'WP_072512394.1', 'WP_000784529.1', 'WP_000784528.1', 'WP_110183810.1', 'WP_000784525.1', 'WP_258409652.1', 'WP_000705642.1', 'WP_150024173.1', 'W…
621	['WP_111761913.1', 'WP_258464746.1', 'WP_111761914.1', 'WP_276210072.1', 'WP_000784530.1', 'WP_000784023.1', 'WP_224108939.1', 'WP_072361553.1', 'WP_000705655.1', 'WP_206159346.1', 'WP_072497976.1', 'WP_072512394.1', 'WP_000784523.1', 'WP_001056483.1', 'WP_058008352.1', 'WP_072490940.1', 'WP_000784020.1', 'WP_216781126.1', 'WP_258409652.1', 'WP_108807098.1', 'WP_070033145.1', 'WP_000705642.1', 'W…
622	['WP_258409653.1', 'WP_000784256.1', 'WP_276210072.1', 'WP_111680035.1', 'WP_072512393.1', 'WP_000784257.1', 'WP_303661412.1', 'WP_000769137.1', 'WP_000784258.1', 'WP_111131552.1', 'WP_000784251.1', 'WP_106096710.1', 'WP_262533618.1', 'WP_123090141.1', 'WP_000769139.1', 'WP_000784261.1', 'WP_072490933.1', 'WP_124781223.1', 'WP_111761914.1', 'WP_250723562.1', 'WP_000784249.1', 'WP_000784244.1', 'W…
623	['WP_276210072.1', 'WP_106873616.1', 'WP_111761914.1', 'WP_258409653.1', 'WP_000784256.1', 'WP_000784251.1', 'WP_111680035.1', 'WP_072512393.1', 'WP_000769139.1', 'WP_262533618.1', 'WP_000784257.1', 'WP_000769137.1', 'WP_303661412.1', 'WP_072490933.1', 'WP_000784258.1', 'WP_000784261.1', 'WP_111131552.1', 'WP_106096710.1', 'WP_000769147.1', 'WP_123090141.1', 'WP_000784245.1', 'WP_000784244.1', 'W…
624	['WP_044027547.1', 'WP_000028652.1', 'WP_042907814.1', 'WP_000028648.1', 'WP_000028654.1', 'WP_070002436.1', 'WP_117197105.1', 'WP_031795093.1', 'WP_160194494.1', 'WP_072497974.1', 'WP_194381534.1', 'WP_209272659.1', 'WP_123097660.1', 'WP_000028628.1', 'WP_000028604.1', 'WP_142351081.1', 'WP_224057046.1', 'WP_210603518.1', 'WP_000028609.1', 'WP_000028598.1', 'WP_072512388.1', 'WP_124375190.1', 'W…
625	['WP_014936983.1', 'WP_154284696.1', 'WP_111314544.1', 'WP_111088346.1', 'WP_115296009.1', 'WP_052995938.1', 'WP_001797294.1', 'WP_050964244.1', 'WP_025173869.1', 'WP_250723518.1', 'WP_072361579.1', 'WP_072512384.1', 'WP_001814080.1', 'WP_250758017.1', 'WP_031845067.1', 'WP_050957914.1', 'WP_070002457.1', 'WP_072490931.1', 'WP_070004798.1', 'WP_315977859.1', 'WP_124780212.1', 'WP_023487099.1', 'W…
626	['WP_000784023.1', 'WP_206159346.1', 'WP_174839562.1', 'WP_000784037.1', 'WP_224108939.1', 'WP_108807098.1', 'WP_000784028.1', 'WP_001056483.1', 'WP_000784034.1', 'WP_072497976.1', 'WP_000784024.1', 'WP_267837956.1', 'WP_072490940.1', 'WP_250723573.1', 'WP_154283678.1', 'WP_070002431.1', 'WP_262533616.1', 'WP_103144673.1', 'WP_225805991.1', 'WP_000702717.1', 'WP_110183810.1', 'WP_111131551.1', 'W…
627	['WP_111761914.1', 'WP_276210072.1', 'WP_111761913.1', 'WP_258464746.1', 'WP_111761916.1', 'WP_124375188.1', 'WP_000769836.1', 'WP_072490933.1', 'WP_304984589.1', 'WP_000769137.1', 'WP_000769147.1', 'WP_072512394.1', 'WP_000769139.1', 'WP_000784530.1', 'WP_123072945.1', 'WP_060474119.1', 'WP_218087150.1', 'WP_111028405.1', 'WP_000769159.1', 'WP_262533620.1', 'WP_115295240.1', 'WP_072490938.1', 'W…
628	['WP_258464746.1', 'WP_111761913.1', 'WP_111761914.1', 'WP_276210072.1', 'WP_000784023.1', 'WP_000784530.1', 'WP_000705655.1', 'WP_072361553.1', 'WP_072497976.1', 'WP_072512394.1', 'WP_000705642.1', 'WP_000784523.1', 'WP_108807098.1', 'WP_216781126.1', 'WP_258409652.1', 'WP_000769159.1', 'WP_174839562.1', 'WP_000784524.1', 'WP_316133396.1', 'WP_061733992.1', 'WP_000784618.1', 'WP_072490933.1', 'W…
629	['WP_014936986.1', 'WP_111680045.1', 'WP_124780204.1', 'WP_025175003.1', 'WP_000455736.1', 'WP_108807102.1', 'WP_072497971.1', 'WP_070004797.1', 'WP_001797296.1', 'WP_001834381.1', 'WP_001205667.1', 'WP_060649781.1', 'WP_123072943.1', 'WP_072361591.1', 'WP_001269755.1', 'WP_115289181.1', 'WP_001269761.1', 'WP_262533635.1', 'WP_001805140.1', 'WP_000971989.1', 'WP_001269759.1', 'WP_001269822.1', 'W…
630	['WP_250723516.1', 'WP_000653713.1', 'WP_000653711.1', 'WP_258409661.1', 'WP_000653712.1', 'WP_000653705.1', 'WP_258464761.1', 'WP_072357651.1', 'WP_000952537.1', 'WP_078103407.1', 'WP_208688689.1', 'WP_241010539.1', 'WP_078370638.1', 'WP_103188657.1', 'WP_000042462.1', 'WP_000047327.1', 'WP_115289182.1', 'WP_072490927.1', 'WP_072512377.1', 'WP_111131566.1', 'WP_111761929.1', 'WP_072361597.1', 'W…
631	['WP_110183810.1', 'WP_070002431.1', 'WP_250723573.1', 'WP_225805991.1', 'WP_103144673.1', 'WP_262533616.1', 'WP_000784528.1', 'WP_000702717.1', 'WP_000784529.1', 'WP_061733992.1', 'WP_000702189.1', 'WP_150024173.1', 'WP_084578658.1', 'WP_000784023.1', 'WP_206159346.1', 'WP_111131551.1', 'WP_123097655.1', 'WP_174839562.1', 'WP_001056483.1', 'WP_108807098.1', 'WP_000784037.1', 'WP_072497976.1', 'W…
632	['WP_111088346.1', 'WP_111314544.1', 'WP_052995938.1', 'WP_001797294.1', 'WP_050957914.1', 'WP_315977859.1', 'WP_250723518.1', 'WP_072361582.1', 'WP_046462966.1', 'WP_031909936.1', 'WP_110183811.1', 'WP_078065606.1', 'WP_078367844.1', 'WP_025174481.1', 'WP_023487099.1', 'WP_072512382.1', 'WP_001269761.1', 'WP_060649781.1', 'WP_123072943.1', 'WP_001269759.1', 'WP_124780210.1', 'WP_072361591.1', 'W…
633	['WP_001062989.1', 'WP_001062992.1', 'WP_001062982.1', 'WP_001062987.1', 'WP_103148878.1', 'WP_001062998.1', 'WP_001062990.1', 'WP_054190414.1', 'WP_248315066.1', 'WP_226452207.1', 'WP_103188655.1', 'WP_072361601.1', 'WP_001062991.1', 'WP_001062993.1', 'WP_115289184.1', 'WP_258464764.1', 'WP_070033160.1', 'WP_001062981.1', 'WP_305164333.1', 'WP_111014984.1', 'WP_058008357.1', 'WP_115385503.1', 'W…
634	['WP_001269761.1', 'WP_060649781.1', 'WP_001269759.1', 'WP_123072943.1', 'WP_072361591.1', 'WP_025174748.1', 'WP_001269755.1', 'WP_014936986.1', 'WP_115353641.1', 'WP_111314544.1', 'WP_115289178.1', 'WP_001269822.1', 'WP_000971989.1', 'WP_123097680.1', 'WP_262533635.1', 'WP_050959029.1', 'WP_001269821.1', 'WP_000540319.1', 'WP_001797294.1', 'WP_309543765.1', 'WP_111680045.1', 'WP_000971990.1', 'W…
635	['WP_072490933.1', 'WP_000769147.1', 'WP_123072945.1', 'WP_060474119.1', 'WP_218087150.1', 'WP_111028405.1', 'WP_000769139.1', 'WP_111761913.1', 'WP_258464746.1', 'WP_000769159.1', 'WP_316133396.1', 'WP_084578659.1', 'WP_000769137.1', 'WP_276210072.1', 'WP_000784530.1', 'WP_072512394.1', 'WP_001056483.1', 'WP_000784020.1', 'WP_058008352.1', 'WP_070033145.1', 'WP_108807098.1', 'WP_111761914.1', 'W…
636	['WP_014936986.1', 'WP_111680045.1', 'WP_124780204.1', 'WP_025174748.1', 'WP_025175003.1', 'WP_000455736.1', 'WP_108807102.1', 'WP_001834381.1', 'WP_123097680.1', 'WP_025174946.1', 'WP_070004797.1', 'WP_001269761.1', 'WP_072497971.1', 'WP_001205667.1', 'WP_001797296.1', 'WP_001269755.1', 'WP_111164860.1', 'WP_001269759.1', 'WP_115210876.1', 'WP_111314544.1', 'WP_262533637.1', 'WP_072468352.1', 'W…
637	['WP_060649781.1', 'WP_001269761.1', 'WP_123072943.1', 'WP_001269759.1', 'WP_072361591.1', 'WP_115289178.1', 'WP_001269755.1', 'WP_262533635.1', 'WP_025174748.1', 'WP_014936986.1', 'WP_001269822.1', 'WP_000971989.1', 'WP_115210876.1', 'WP_050959029.1', 'WP_001205663.1', 'WP_123097680.1', 'WP_020976992.1', 'WP_115353641.1', 'WP_072468352.1', 'WP_001269821.1', 'WP_309543765.1', 'WP_000971990.1', 'W…
638	['WP_111761913.1', 'WP_111761914.1', 'WP_276210072.1', 'WP_258464746.1', 'WP_000705655.1', 'WP_115295235.1', 'WP_000784530.1', 'WP_000769159.1', 'WP_000705642.1', 'WP_316133396.1', 'WP_072512394.1', 'WP_000784023.1', 'WP_000784523.1', 'WP_072490933.1', 'WP_216781126.1', 'WP_084578659.1', 'WP_258409652.1', 'WP_000769147.1', 'WP_001056483.1', 'WP_240024640.1', 'WP_000784524.1', 'WP_258409658.1', 'W…
639	['WP_014373781.1', 'WP_111053457.1', 'WP_014373780.1']
640	['WP_000074792.1', 'WP_111078156.1', 'WP_257615198.1', 'WP_228585060.1', 'WP_029258562.1', 'WP_180992826.1', 'WP_238522654.1', 'WP_111761930.1', 'WP_078371446.1', 'WP_111680048.1', 'WP_160194496.1', 'WP_000074800.1', 'WP_117206341.1', 'WP_000172546.1', 'WP_031886684.1', 'WP_000172543.1', 'WP_000172540.1', 'WP_258464763.1', 'WP_070002442.1', 'WP_061385143.1', 'WP_258409662.1', 'WP_258808706.1', 'W…
641	['WP_111088346.1', 'WP_111314544.1', 'WP_052995938.1', 'WP_001797294.1', 'WP_050957914.1', 'WP_315977859.1', 'WP_072361582.1', 'WP_250723518.1', 'WP_046462966.1', 'WP_031909936.1', 'WP_110183811.1', 'WP_023487099.1', 'WP_001269761.1', 'WP_025174481.1', 'WP_078065606.1', 'WP_078367844.1', 'WP_060649781.1', 'WP_072512382.1', 'WP_001269759.1', 'WP_123072943.1', 'WP_124780210.1', 'WP_072361591.1', 'W…
642	['WP_000072584.1', 'WP_267837958.1', 'WP_111088350.1', 'WP_258409657.1', 'WP_124780218.1', 'WP_000408454.1', 'WP_000072632.1', 'WP_303661409.1', 'WP_000072634.1', 'WP_111680040.1', 'WP_000072568.1', 'WP_111761920.1', 'WP_123097661.1', 'WP_070004793.1', 'WP_103188664.1', 'WP_224680743.1', 'WP_000066763.1', 'WP_111133113.1', 'WP_000072580.1', 'WP_064128428.1', 'WP_072490934.1', 'WP_000072586.1', 'W…
643	['WP_042906216.1', 'WP_042907868.1', 'WP_042908808.1', 'WP_111088352.1', 'WP_141767130.1', 'WP_124781261.1', 'WP_031788484.1', 'WP_010956543.1']
644	['WP_154284696.1', 'WP_014936983.1', 'WP_031845067.1', 'WP_111314544.1', 'WP_111093870.1', 'WP_115296009.1', 'WP_111088346.1', 'WP_050964244.1', 'WP_001797294.1', 'WP_052995938.1', 'WP_250723518.1', 'WP_072361579.1', 'WP_250758017.1', 'WP_072512384.1', 'WP_072490931.1', 'WP_025173869.1', 'WP_124780212.1', 'WP_025174946.1', 'WP_050957914.1', 'WP_001814080.1', 'WP_070004798.1', 'WP_315977859.1', 'W…
645	['WP_123097661.1', 'WP_000066763.1', 'WP_111133113.1', 'WP_111680040.1', 'WP_000072568.1', 'WP_064128428.1', 'WP_000072570.1', 'WP_000072565.1', 'WP_250723526.1', 'WP_070004793.1', 'WP_072512387.1', 'WP_258464752.1', 'WP_000072580.1', 'WP_072490934.1', 'WP_103188664.1', 'WP_224680743.1', 'WP_154283683.1', 'WP_070002437.1', 'WP_000072586.1', 'WP_000072616.1', 'WP_206157106.1', 'WP_070002710.1', 'W…
646	['WP_111680029.1', 'WP_111131544.1', 'WP_000600864.1', 'WP_250723585.1']
647	['WP_001021628.1', 'WP_001021615.1', 'WP_020976973.1', 'WP_111131545.1', 'WP_001021614.1', 'WP_123097651.1', 'WP_001021572.1', 'WP_262521201.1', 'WP_001021622.1', 'WP_001021573.1', 'WP_001021570.1', 'WP_111680031.1']
648	['WP_072512398.1', 'WP_001024386.1', 'WP_001024391.1', 'WP_001024377.1', 'WP_001024383.1', 'WP_115295231.1', 'WP_258464743.1', 'WP_001024392.1', 'WP_154283675.1', 'WP_072490942.1', 'WP_111131546.1', 'WP_001024369.1', 'WP_061385141.1', 'WP_111761910.1', 'WP_001021484.1', 'WP_258409649.1', 'WP_124781216.1', 'WP_259379841.1', 'WP_250723580.1', 'WP_111680032.1', 'WP_262533611.1', 'WP_001024395.1']
649	['WP_276210072.1', 'WP_111761914.1', 'WP_000769159.1', 'WP_316133396.1', 'WP_084578659.1', 'WP_000705655.1', 'WP_000705642.1', 'WP_111761913.1', 'WP_072490933.1', 'WP_000769137.1', 'WP_000705637.1', 'WP_000769147.1', 'WP_224180858.1', 'WP_258464746.1', 'WP_123072945.1', 'WP_000668996.1', 'WP_060474119.1', 'WP_000769139.1', 'WP_218087150.1', 'WP_000784028.1', 'WP_111028405.1', 'WP_258409658.1', 'W…
650	['WP_111761914.1', 'WP_276210072.1', 'WP_111761913.1', 'WP_258464746.1', 'WP_000784530.1', 'WP_000784523.1', 'WP_240024640.1', 'WP_216781126.1', 'WP_000784618.1', 'WP_072512394.1', 'WP_000784524.1', 'WP_250723573.1', 'WP_061733992.1', 'WP_258409652.1', 'WP_000784525.1', 'WP_000784529.1', 'WP_000784528.1', 'WP_150024173.1', 'WP_110183810.1', 'WP_123097656.1', 'WP_000784620.1', 'WP_031894988.1', 'W…
651	['WP_111131550.1', 'WP_124781221.1', 'WP_072512395.1', 'WP_258409651.1', 'WP_262533616.1', 'WP_000702717.1', 'WP_103144673.1', 'WP_000784023.1', 'WP_206159346.1', 'WP_000784034.1', 'WP_174839562.1', 'WP_000784037.1', 'WP_001056483.1', 'WP_108807098.1', 'WP_072497976.1', 'WP_001242996.1', 'WP_224108939.1', 'WP_000784028.1', 'WP_000702714.1', 'WP_001573557.1', 'WP_111131551.1', 'WP_000784024.1', 'W…
652	['WP_111131551.1', 'WP_070002431.1', 'WP_225805991.1', 'WP_000702717.1', 'WP_103144673.1', 'WP_000702189.1', 'WP_084578658.1', 'WP_000784023.1', 'WP_206159346.1', 'WP_000784034.1', 'WP_174839562.1', 'WP_224108939.1', 'WP_000784037.1', 'WP_001056483.1', 'WP_108807098.1', 'WP_123097655.1', 'WP_072497976.1', 'WP_000784028.1', 'WP_124781221.1', 'WP_000702714.1', 'WP_001573557.1', 'WP_001242996.1', 'W…
653	['WP_276210072.1', 'WP_258409653.1', 'WP_000784256.1', 'WP_111680035.1', 'WP_072512393.1', 'WP_000784257.1', 'WP_000769137.1', 'WP_303661412.1', 'WP_000784258.1', 'WP_111761914.1', 'WP_111131552.1', 'WP_000784251.1', 'WP_106096710.1', 'WP_123090141.1', 'WP_262533618.1', 'WP_000769139.1', 'WP_000784261.1', 'WP_072490933.1', 'WP_124781223.1', 'WP_250723562.1', 'WP_000784249.1', 'WP_000784244.1', 'W…
654	['WP_111761913.1', 'WP_258464746.1', 'WP_111761914.1', 'WP_276210072.1', 'WP_115295235.1', 'WP_000784023.1', 'WP_000784530.1', 'WP_206159346.1', 'WP_000705655.1', 'WP_072512394.1', 'WP_072497976.1', 'WP_000784523.1', 'WP_000705642.1', 'WP_000705640.1', 'WP_216781126.1', 'WP_258409652.1', 'WP_000784618.1', 'WP_174839562.1', 'WP_000784524.1', 'WP_061733992.1', 'WP_000784525.1', 'WP_000784529.1', 'W…
655	['WP_044027547.1', 'WP_000028652.1', 'WP_042907814.1', 'WP_000028648.1', 'WP_000028654.1', 'WP_070002436.1', 'WP_117197105.1', 'WP_031795093.1', 'WP_160194494.1', 'WP_072497974.1', 'WP_194381534.1', 'WP_123097660.1', 'WP_209272659.1', 'WP_000028628.1', 'WP_000028604.1', 'WP_142351081.1', 'WP_224057046.1', 'WP_210603518.1', 'WP_000028609.1', 'WP_000028598.1', 'WP_111131554.1', 'WP_072512388.1', 'W…
656	['WP_111131555.1', 'WP_000072352.1', 'WP_000072632.1', 'WP_303661409.1', 'WP_000072634.1', 'WP_070004793.1', 'WP_111761920.1', 'WP_000072570.1', 'WP_103188664.1', 'WP_123097661.1', 'WP_064128428.1', 'WP_000066763.1', 'WP_250723526.1', 'WP_000072580.1', 'WP_111133113.1', 'WP_072490934.1', 'WP_000072586.1', 'WP_258464752.1', 'WP_078372002.1', 'WP_072512387.1', 'WP_070002437.1', 'WP_216702057.1', 'W…
657	['WP_000769159.1', 'WP_316133396.1', 'WP_084578659.1', 'WP_258409658.1', 'WP_000769137.1', 'WP_000769154.1', 'WP_000769153.1', 'WP_072490933.1', 'WP_000769147.1', 'WP_209205860.1', 'WP_070002438.1', 'WP_123072945.1', 'WP_060474119.1', 'WP_218087150.1', 'WP_276210072.1', 'WP_111028405.1', 'WP_000769139.1', 'WP_000769163.1', 'WP_111131556.1', 'WP_226452208.1', 'WP_054190420.1', 'WP_250723524.1', 'W…
658	['WP_000669519.1', 'WP_111131558.1', 'WP_000669520.1', 'WP_000669524.1', 'WP_000669514.1', 'WP_000768889.1', 'WP_111680043.1', 'WP_123097664.1', 'WP_156974946.1', 'WP_086115034.1', 'WP_312013847.1', 'WP_000669523.1', 'WP_070033152.1', 'WP_031788344.1', 'WP_000669522.1', 'WP_070002440.1', 'WP_115289175.1', 'WP_031928730.1', 'WP_262533632.1', 'WP_000865203.1', 'WP_225805992.1']
659	['WP_262533635.1', 'WP_001205663.1', 'WP_020976992.1', 'WP_111131559.1', 'WP_001205664.1', 'WP_115293009.1', 'WP_052999855.1', 'WP_070004787.1', 'WP_060649781.1', 'WP_258464756.1', 'WP_115289178.1', 'WP_111680045.1', 'WP_001269755.1', 'WP_001205667.1', 'WP_123072943.1', 'WP_072361591.1', 'WP_001269761.1', 'WP_025174748.1', 'WP_014936986.1', 'WP_124780204.1', 'WP_115210876.1', 'WP_001269759.1', 'W…
660	['WP_023487099.1', 'WP_000540915.1', 'WP_124780210.1', 'WP_111131561.1', 'WP_078103062.1', 'WP_258464758.1', 'WP_072468353.1', 'WP_000835992.1', 'WP_000835991.1', 'WP_000835995.1', 'WP_111088346.1', 'WP_000540914.1', 'WP_111314544.1', 'WP_224212203.1', 'WP_304984587.1', 'WP_000835990.1', 'WP_117206573.1', 'WP_053038930.1', 'WP_052995938.1', 'WP_000835993.1', 'WP_001797294.1', 'WP_168226552.1', 'W…
661	['WP_060649781.1', 'WP_123072943.1', 'WP_072361591.1', 'WP_262533635.1', 'WP_001269755.1', 'WP_001269761.1', 'WP_014936986.1', 'WP_001269822.1', 'WP_000971989.1', 'WP_111680045.1', 'WP_001269759.1', 'WP_001205663.1', 'WP_050959029.1', 'WP_020976992.1', 'WP_001269821.1', 'WP_309543765.1', 'WP_061843189.1', 'WP_000971990.1', 'WP_001801841.1', 'WP_001205664.1', 'WP_000971991.1', 'WP_124780204.1', 'W…
662	['WP_001269761.1', 'WP_001269759.1', 'WP_025174748.1', 'WP_072361591.1', 'WP_001269755.1', 'WP_123072943.1', 'WP_060649781.1', 'WP_262533635.1', 'WP_123097680.1', 'WP_111680045.1', 'WP_115289178.1', 'WP_115353641.1', 'WP_000971989.1', 'WP_111314544.1', 'WP_001205663.1', 'WP_001269822.1', 'WP_014936986.1', 'WP_020976992.1', 'WP_050959029.1', 'WP_001205664.1', 'WP_000540319.1', 'WP_111164860.1', 'W…
663	['WP_000667960.1', 'WP_111314544.1', 'WP_111088346.1', 'WP_001797294.1', 'WP_052995938.1', 'WP_025174946.1', 'WP_250723518.1', 'WP_103148876.1', 'WP_111131564.1', 'WP_060649781.1', 'WP_050957914.1', 'WP_315977859.1', 'WP_000649605.1', 'WP_123072943.1', 'WP_262533635.1', 'WP_023487099.1', 'WP_001269761.1', 'WP_072361582.1', 'WP_014936986.1', 'WP_078103062.1', 'WP_014936983.1', 'WP_000443826.1', 'W…
664	['WP_115289181.1', 'WP_014936986.1', 'WP_001834381.1', 'WP_070004797.1', 'WP_111680045.1', 'WP_001797296.1', 'WP_124780204.1', 'WP_001269761.1', 'WP_025175003.1', 'WP_042852411.1', 'WP_001269759.1', 'WP_123072943.1', 'WP_060649781.1', 'WP_031889219.1', 'WP_111131565.1', 'WP_001803891.1', 'WP_000455731.1', 'WP_000455736.1', 'WP_108807102.1', 'WP_072361591.1', 'WP_001269822.1', 'WP_115353641.1', 'W…
665	['WP_250723516.1', 'WP_000653711.1', 'WP_000653713.1', 'WP_258409661.1', 'WP_000653712.1', 'WP_111131566.1', 'WP_000653705.1', 'WP_258464761.1', 'WP_072357651.1', 'WP_078103407.1', 'WP_000952537.1', 'WP_208688689.1', 'WP_241010539.1', 'WP_103188657.1', 'WP_000042462.1', 'WP_078370638.1', 'WP_000047327.1', 'WP_072490927.1', 'WP_072512377.1', 'WP_115289182.1', 'WP_111761929.1', 'WP_072361597.1', 'W…
666	['WP_001062989.1', 'WP_001062992.1', 'WP_001062982.1', 'WP_001062987.1', 'WP_103148878.1', 'WP_001062990.1', 'WP_001062998.1', 'WP_054190414.1', 'WP_248315066.1', 'WP_103188655.1', 'WP_226452207.1', 'WP_001062991.1', 'WP_072361601.1', 'WP_001062993.1', 'WP_258464764.1', 'WP_115289184.1', 'WP_070033160.1', 'WP_305164333.1', 'WP_001062981.1', 'WP_058008357.1', 'WP_115385503.1', 'WP_111014984.1', 'W…
667	['WP_111314544.1', 'WP_111088346.1', 'WP_001797294.1', 'WP_052995938.1', 'WP_025174946.1', 'WP_250723518.1', 'WP_050957914.1', 'WP_315977859.1', 'WP_103148876.1', 'WP_072361582.1', 'WP_046462966.1', 'WP_031909936.1', 'WP_154284696.1', 'WP_023487099.1', 'WP_165468926.1', 'WP_014936983.1', 'WP_000835979.1', 'WP_000443826.1', 'WP_115296009.1', 'WP_072512382.1', 'WP_060649781.1', 'WP_124780210.1', 'W…
668	['WP_000066763.1', 'WP_111133113.1', 'WP_111680040.1', 'WP_000072568.1', 'WP_123097661.1', 'WP_064128428.1', 'WP_250723526.1', 'WP_000072580.1', 'WP_224680743.1', 'WP_072490934.1', 'WP_070002437.1', 'WP_000072586.1', 'WP_070002710.1', 'WP_234696915.1', 'WP_259378008.1', 'WP_246838847.1', 'WP_216771255.1', 'WP_240315453.1']
669	['WP_014936986.1', 'WP_111680045.1', 'WP_124780204.1', 'WP_025175003.1', 'WP_000455736.1', 'WP_108807102.1', 'WP_072497971.1', 'WP_001205667.1', 'WP_070004797.1', 'WP_001805140.1', 'WP_001269755.1', 'WP_001797296.1', 'WP_001834381.1', 'WP_001801842.1', 'WP_111164858.1', 'WP_262533635.1', 'WP_060649781.1', 'WP_123072943.1', 'WP_070004795.1', 'WP_072361591.1', 'WP_115289181.1', 'WP_001269761.1', 'W…
670	['WP_025174748.1', 'WP_123097680.1', 'WP_111164860.1', 'WP_001269761.1', 'WP_001269755.1', 'WP_262533635.1', 'WP_001269759.1', 'WP_072361591.1', 'WP_115210876.1', 'WP_025174946.1', 'WP_115289178.1', 'WP_123072943.1', 'WP_060649781.1', 'WP_262533637.1', 'WP_072468352.1', 'WP_001205663.1', 'WP_000971989.1', 'WP_020976992.1', 'WP_001205664.1', 'WP_050959029.1', 'WP_052833482.1', 'WP_115353641.1', 'W…
671	['WP_111314544.1', 'WP_001797294.1', 'WP_050957914.1', 'WP_111088346.1', 'WP_315977859.1', 'WP_052995938.1', 'WP_072361582.1', 'WP_250723518.1', 'WP_046462966.1', 'WP_031909936.1', 'WP_001269761.1', 'WP_072512382.1', 'WP_001269759.1', 'WP_110183811.1', 'WP_023487099.1', 'WP_115353641.1', 'WP_078367844.1', 'WP_025174481.1', 'WP_060649781.1', 'WP_078065606.1', 'WP_124780210.1', 'WP_123072943.1', 'W…
672	['WP_111680029.1', 'WP_111131544.1', 'WP_000600864.1', 'WP_250723585.1']
673	['WP_001021628.1', 'WP_020976973.1', 'WP_001021615.1', 'WP_111131545.1', 'WP_001021614.1', 'WP_123097651.1', 'WP_262521201.1', 'WP_001021572.1', 'WP_001021622.1', 'WP_001021573.1', 'WP_001021570.1', 'WP_111680031.1']
674	['WP_072512398.1', 'WP_001024386.1', 'WP_001024391.1', 'WP_001024377.1', 'WP_001024383.1', 'WP_258464743.1', 'WP_115295231.1', 'WP_001024392.1', 'WP_154283675.1', 'WP_072490942.1', 'WP_001024369.1', 'WP_111131546.1', 'WP_061385141.1', 'WP_111761910.1', 'WP_001021484.1', 'WP_258409649.1', 'WP_124781216.1', 'WP_111680032.1', 'WP_259379841.1', 'WP_250723580.1', 'WP_262533611.1', 'WP_001024395.1']
675	['WP_276210072.1', 'WP_111761914.1', 'WP_000769159.1', 'WP_316133396.1', 'WP_084578659.1', 'WP_000769137.1', 'WP_072490933.1', 'WP_000769147.1', 'WP_000705655.1', 'WP_000705642.1', 'WP_123072945.1', 'WP_060474119.1', 'WP_000769139.1', 'WP_218087150.1', 'WP_111028405.1', 'WP_111761913.1', 'WP_258464746.1', 'WP_000784028.1', 'WP_000668996.1', 'WP_258409658.1', 'WP_000784251.1', 'WP_258409653.1', 'W…
676	['WP_111761914.1', 'WP_276210072.1', 'WP_111761913.1', 'WP_258464746.1', 'WP_000784530.1', 'WP_000784523.1', 'WP_216781126.1', 'WP_240024640.1', 'WP_000784618.1', 'WP_072512394.1', 'WP_000784524.1', 'WP_250723573.1', 'WP_061733992.1', 'WP_258409652.1', 'WP_000784525.1', 'WP_000784529.1', 'WP_000784528.1', 'WP_150024173.1', 'WP_110183810.1', 'WP_031894988.1', 'WP_000784620.1', 'WP_123097656.1', 'W…
677	['WP_276210072.1', 'WP_258409653.1', 'WP_000784256.1', 'WP_111680035.1', 'WP_072512393.1', 'WP_111761914.1', 'WP_000784257.1', 'WP_000769137.1', 'WP_303661412.1', 'WP_000784258.1', 'WP_111131552.1', 'WP_000784251.1', 'WP_106096710.1', 'WP_123090141.1', 'WP_262533618.1', 'WP_000769139.1', 'WP_000784261.1', 'WP_072490933.1', 'WP_124781223.1', 'WP_250723562.1', 'WP_000784244.1', 'WP_000784249.1', 'W…
678	['WP_111761914.1', 'WP_276210072.1', 'WP_111761913.1', 'WP_000784530.1', 'WP_000705642.1', 'WP_124375188.1', 'WP_206159346.1', 'WP_072490933.1', 'WP_072512394.1', 'WP_000784523.1', 'WP_000769147.1', 'WP_216781126.1', 'WP_111761916.1', 'WP_000769836.1', 'WP_000769137.1', 'WP_123072945.1', 'WP_258409652.1', 'WP_060474119.1', 'WP_123097656.1', 'WP_218087150.1', 'WP_000784028.1', 'WP_000769139.1', 'W…
679	['WP_111761914.1', 'WP_276210072.1', 'WP_000705642.1', 'WP_111761913.1', 'WP_072490933.1', 'WP_000769147.1', 'WP_123072945.1', 'WP_060474119.1', 'WP_218087150.1', 'WP_000769139.1', 'WP_111028405.1', 'WP_000769159.1', 'WP_316133396.1', 'WP_000769137.1', 'WP_084578659.1', 'WP_072512394.1', 'WP_000784530.1', 'WP_258409652.1', 'WP_216781126.1', 'WP_258464753.1', 'WP_000784523.1', 'WP_123097656.1', 'W…
680	['WP_258464746.1', 'WP_111761914.1', 'WP_276210072.1', 'WP_111761913.1', 'WP_000705655.1', 'WP_000784530.1', 'WP_000705642.1', 'WP_206159346.1', 'WP_000769159.1', 'WP_316133396.1', 'WP_000705640.1', 'WP_072512394.1', 'WP_108807098.1', 'WP_084578659.1', 'WP_216781126.1', 'WP_240024640.1', 'WP_000784523.1', 'WP_000784618.1', 'WP_258409652.1', 'WP_072490933.1', 'WP_001056483.1', 'WP_000784524.1', 'W…
681	['WP_044027547.1', 'WP_000028652.1', 'WP_042907814.1', 'WP_000028648.1', 'WP_000028654.1', 'WP_070002436.1', 'WP_117197105.1', 'WP_031795093.1', 'WP_160194494.1', 'WP_072497974.1', 'WP_123097660.1', 'WP_194381534.1', 'WP_209272659.1', 'WP_000028628.1', 'WP_000028604.1', 'WP_142351081.1', 'WP_224057046.1', 'WP_210603518.1', 'WP_000028609.1', 'WP_000028598.1', 'WP_072512388.1', 'WP_124375190.1', 'W…
682	['WP_111680040.1', 'WP_000072568.1', 'WP_224680743.1', 'WP_123097661.1', 'WP_000066763.1', 'WP_111133113.1', 'WP_064128428.1', 'WP_070004793.1', 'WP_103188664.1', 'WP_250723526.1', 'WP_070002437.1', 'WP_000072616.1', 'WP_000072580.1', 'WP_072490934.1', 'WP_072512387.1', 'WP_078372002.1', 'WP_206157106.1', 'WP_259380971.1', 'WP_045158805.1', 'WP_070002710.1', 'WP_234696915.1', 'WP_259378008.1', 'W…
683	['WP_276210072.1', 'WP_111761914.1', 'WP_111761913.1', 'WP_000705655.1', 'WP_000705642.1', 'WP_043039636.1', 'WP_000784023.1', 'WP_000784028.1', 'WP_174839562.1', 'WP_072497976.1', 'WP_206159346.1', 'WP_058008352.1', 'WP_000784020.1', 'WP_070033145.1', 'WP_001056483.1', 'WP_000784530.1', 'WP_108807098.1', 'WP_224108939.1', 'WP_000784037.1', 'WP_072361553.1', 'WP_216781126.1', 'WP_072490933.1', 'W…
684	['WP_000669519.1', 'WP_111131558.1', 'WP_000669520.1', 'WP_111680043.1', 'WP_000669524.1', 'WP_000669514.1', 'WP_123097664.1', 'WP_000768889.1', 'WP_156974946.1', 'WP_086115034.1', 'WP_312013847.1', 'WP_000669523.1', 'WP_070033152.1', 'WP_031788344.1', 'WP_000669522.1', 'WP_070002440.1', 'WP_115289175.1', 'WP_031928730.1', 'WP_262533632.1', 'WP_000865203.1', 'WP_225805992.1']
685	['WP_025174946.1', 'WP_000667960.1', 'WP_111314544.1', 'WP_103148876.1', 'WP_111088346.1', 'WP_001641316.1', 'WP_052995938.1', 'WP_001797294.1', 'WP_000835979.1', 'WP_000443826.1', 'WP_250723518.1', 'WP_060649781.1', 'WP_165468926.1', 'WP_050957914.1', 'WP_123072943.1', 'WP_315977859.1', 'WP_115210876.1', 'WP_111131564.1', 'WP_262533637.1', 'WP_103188658.1', 'WP_023487099.1', 'WP_225805993.1', 'W…
686	['WP_111680045.1', 'WP_014936986.1', 'WP_124780204.1', 'WP_025175003.1', 'WP_000455736.1', 'WP_108807102.1', 'WP_070004797.1', 'WP_001205667.1', 'WP_072497971.1', 'WP_001834381.1', 'WP_001797296.1', 'WP_123072943.1', 'WP_001269755.1', 'WP_115289181.1', 'WP_072361591.1', 'WP_060649781.1', 'WP_262533635.1', 'WP_001805140.1', 'WP_001269761.1', 'WP_000971989.1', 'WP_025174748.1', 'WP_001269822.1', 'W…
687	['WP_250723516.1', 'WP_000653713.1', 'WP_000653711.1', 'WP_258409661.1', 'WP_000653712.1', 'WP_000653705.1', 'WP_258464761.1', 'WP_072357651.1', 'WP_115289182.1', 'WP_078103407.1', 'WP_000952537.1', 'WP_208688689.1', 'WP_241010539.1', 'WP_111761929.1', 'WP_072361597.1', 'WP_078370638.1', 'WP_103188657.1', 'WP_054190415.1', 'WP_000042462.1', 'WP_111680046.1', 'WP_000047327.1', 'WP_072490927.1', 'W…
688	['WP_000971498.1', 'WP_000971502.1', 'WP_000577027.1', 'WP_124375194.1', 'WP_047432643.1', 'WP_000971504.1', 'WP_000971500.1', 'WP_111680047.1', 'WP_262533642.1', 'WP_103188656.1', 'WP_115210879.1', 'WP_258464762.1', 'WP_259380789.1', 'WP_000971506.1', 'WP_124780201.1']
689	['WP_000074792.1', 'WP_111078156.1', 'WP_257615198.1', 'WP_111761930.1', 'WP_029258562.1', 'WP_228585060.1', 'WP_180992826.1', 'WP_078371446.1', 'WP_238522654.1', 'WP_111680048.1', 'WP_160194496.1', 'WP_000074800.1', 'WP_117206341.1', 'WP_000172546.1', 'WP_000172543.1', 'WP_000172540.1', 'WP_031886684.1', 'WP_258464763.1', 'WP_070002442.1', 'WP_061385143.1', 'WP_258409662.1', 'WP_258808706.1', 'W…
690	['WP_001798389.1', 'WP_078064179.1', 'WP_072433528.1', 'WP_001825923.1', 'WP_001794548.1', 'WP_078065044.1', 'WP_001796660.1', 'WP_078062635.1', 'WP_072357653.1', 'WP_111680049.1', 'WP_072497970.1', 'WP_250723514.1', 'WP_124375196.1', 'WP_072398156.1', 'WP_001795576.1', 'WP_115288113.1', 'WP_072490926.1', 'WP_078369234.1', 'WP_262533645.1', 'WP_115289183.1', 'WP_078169539.1', 'WP_001797248.1']
691	['WP_001062989.1', 'WP_001062992.1', 'WP_001062982.1', 'WP_001062987.1', 'WP_001062998.1', 'WP_103148878.1', 'WP_001062990.1', 'WP_054190414.1', 'WP_248315066.1', 'WP_103188655.1', 'WP_226452207.1', 'WP_001062991.1', 'WP_072361601.1', 'WP_115289184.1', 'WP_001062993.1', 'WP_258464764.1', 'WP_070033160.1', 'WP_001062981.1', 'WP_305164333.1', 'WP_058008357.1', 'WP_115385503.1', 'WP_111014984.1', 'W…
692	['WP_000948284.1', 'WP_000948289.1', 'WP_194381974.1', 'WP_226452206.1', 'WP_124375199.1', 'WP_000948299.1', 'WP_214241640.1', 'WP_111680051.1']
693	['WP_000211556.1', 'WP_115385504.1', 'WP_111680052.1', 'WP_000211564.1']
694	['WP_111314544.1', 'WP_001797294.1', 'WP_111088346.1', 'WP_250723518.1', 'WP_052995938.1', 'WP_025174946.1', 'WP_050957914.1', 'WP_315977859.1', 'WP_154284696.1', 'WP_072361582.1', 'WP_014936983.1', 'WP_046462966.1', 'WP_031909936.1', 'WP_023487099.1', 'WP_115296009.1', 'WP_124780210.1', 'WP_072512382.1', 'WP_031845067.1', 'WP_103148876.1', 'WP_050964244.1', 'WP_072490931.1', 'WP_000540915.1', 'W…
695	[]
696	['WP_072512398.1', 'WP_001024386.1', 'WP_001024391.1', 'WP_001024377.1', 'WP_001024383.1', 'WP_115295231.1', 'WP_258464743.1', 'WP_001024392.1', 'WP_154283675.1', 'WP_072490942.1', 'WP_111761910.1', 'WP_001024369.1', 'WP_061385141.1', 'WP_111131546.1', 'WP_001021484.1', 'WP_124781216.1', 'WP_258409649.1', 'WP_259379841.1', 'WP_250723580.1', 'WP_111680032.1', 'WP_262533611.1', 'WP_001024395.1']
697	['WP_276210072.1', 'WP_111761914.1', 'WP_000769159.1', 'WP_316133396.1', 'WP_000705655.1', 'WP_084578659.1', 'WP_111761913.1', 'WP_000705642.1', 'WP_258464746.1', 'WP_240024640.1', 'WP_072490933.1', 'WP_000769147.1', 'WP_000668996.1', 'WP_000769137.1', 'WP_123072945.1', 'WP_060474119.1', 'WP_000769139.1', 'WP_218087150.1', 'WP_111028405.1', 'WP_000784023.1', 'WP_258409658.1', 'WP_258409653.1', 'W…
698	['WP_111761914.1', 'WP_276210072.1', 'WP_111761913.1', 'WP_240024640.1', 'WP_000784530.1', 'WP_000784523.1', 'WP_216781126.1', 'WP_072512394.1', 'WP_000784525.1', 'WP_000784529.1', 'WP_000784528.1', 'WP_150024173.1', 'WP_110183810.1', 'WP_000784618.1', 'WP_031894988.1', 'WP_258409652.1', 'WP_000784524.1', 'WP_061733992.1', 'WP_123097656.1', 'WP_250723573.1', 'WP_001242996.1', 'WP_262533616.1', 'W…
699	['WP_111761913.1', 'WP_258464746.1', 'WP_000705642.1', 'WP_224180858.1', 'WP_000705637.1', 'WP_240024640.1', 'WP_224108940.1', 'WP_001242996.1', 'WP_216781126.1', 'WP_000702717.1', 'WP_123097656.1', 'WP_103144673.1', 'WP_070002431.1', 'WP_061733992.1', 'WP_000784530.1', 'WP_258864332.1', 'WP_225805991.1', 'WP_000784525.1', 'WP_250723573.1', 'WP_000784528.1', 'WP_000784529.1', 'WP_000784523.1', 'W…
700	['WP_111761914.1', 'WP_276210072.1', 'WP_000784529.1', 'WP_150024173.1', 'WP_000784523.1', 'WP_000784528.1', 'WP_110183810.1', 'WP_000784618.1', 'WP_031894988.1', 'WP_061733992.1', 'WP_000784525.1', 'WP_000784524.1', 'WP_216781126.1', 'WP_072512394.1', 'WP_103144673.1', 'WP_123097656.1', 'WP_258409652.1', 'WP_262533616.1', 'WP_000702717.1', 'WP_225805991.1', 'WP_111131551.1', 'WP_070002431.1', 'W…
701	['WP_262533618.1', 'WP_258409653.1', 'WP_000784256.1', 'WP_111680035.1', 'WP_072512393.1', 'WP_000784257.1', 'WP_000784249.1', 'WP_124781223.1', 'WP_303661412.1', 'WP_000784258.1', 'WP_000784251.1', 'WP_250723562.1', 'WP_124375187.1', 'WP_111131552.1', 'WP_276210072.1', 'WP_000784248.1', 'WP_115295238.1', 'WP_106096710.1', 'WP_123090141.1', 'WP_111761914.1', 'WP_070002432.1', 'WP_276210071.1', 'W…
702	['WP_111761916.1', 'WP_124375188.1', 'WP_000769836.1', 'WP_111761914.1', 'WP_304984589.1', 'WP_276210072.1', 'WP_262533620.1', 'WP_115295240.1', 'WP_072490933.1', 'WP_072490938.1', 'WP_258464749.1', 'WP_000769147.1', 'WP_000769842.1', 'WP_000769833.1', 'WP_000769137.1', 'WP_000769826.1', 'WP_194381536.1', 'WP_124781225.1', 'WP_258409654.1', 'WP_123097657.1', 'WP_123072945.1', 'WP_060474119.1', 'W…
703	['WP_111761914.1', 'WP_072490933.1', 'WP_000769147.1', 'WP_123072945.1', 'WP_060474119.1', 'WP_218087150.1', 'WP_111028405.1', 'WP_276210072.1', 'WP_000769159.1', 'WP_000769139.1', 'WP_316133396.1', 'WP_000769137.1', 'WP_084578659.1', 'WP_258464753.1', 'WP_000784251.1', 'WP_000779446.1', 'WP_262533618.1', 'WP_000769142.1', 'WP_103188665.1', 'WP_258409653.1', 'WP_000779444.1', 'WP_000784256.1', 'W…
704	['WP_044027547.1', 'WP_000028652.1', 'WP_042907814.1', 'WP_000028648.1', 'WP_000028654.1', 'WP_070002436.1', 'WP_117197105.1', 'WP_031795093.1', 'WP_072497974.1', 'WP_160194494.1', 'WP_194381534.1', 'WP_123097660.1', 'WP_209272659.1', 'WP_000028628.1', 'WP_000028604.1', 'WP_142351081.1', 'WP_224057046.1', 'WP_210603518.1', 'WP_000028609.1', 'WP_000028598.1', 'WP_072512388.1', 'WP_124375190.1', 'W…
705	['WP_111761920.1', 'WP_000072584.1', 'WP_267837958.1', 'WP_111088350.1', 'WP_258409657.1', 'WP_124780218.1', 'WP_000408454.1', 'WP_000072632.1', 'WP_000072634.1', 'WP_303661409.1', 'WP_000072565.1', 'WP_000072352.1', 'WP_103188664.1', 'WP_000072580.1', 'WP_072490934.1', 'WP_070004793.1', 'WP_078372002.1', 'WP_072512387.1', 'WP_250723526.1', 'WP_111680040.1', 'WP_000072568.1', 'WP_033856158.1', 'W…
706	['WP_111314544.1', 'WP_154284696.1', 'WP_014936983.1', 'WP_111088346.1', 'WP_052995938.1', 'WP_001797294.1', 'WP_115296009.1', 'WP_250723518.1', 'WP_025174946.1', 'WP_050964244.1', 'WP_050957914.1', 'WP_072361579.1', 'WP_315977859.1', 'WP_250758017.1', 'WP_023487099.1', 'WP_072512384.1', 'WP_031845067.1', 'WP_025173869.1', 'WP_124780212.1', 'WP_072490931.1', 'WP_072361582.1', 'WP_001814080.1', 'W…
707	['WP_060649781.1', 'WP_072361591.1', 'WP_123072943.1', 'WP_001269761.1', 'WP_000971989.1', 'WP_001269822.1', 'WP_014936986.1', 'WP_001269759.1', 'WP_050959029.1', 'WP_111088346.1', 'WP_309543765.1', 'WP_001269821.1', 'WP_000971990.1', 'WP_001801841.1', 'WP_000971991.1', 'WP_000540319.1', 'WP_061843189.1', 'WP_052995938.1', 'WP_111314544.1', 'WP_115289178.1', 'WP_115353641.1', 'WP_046597521.1', 'W…
708	['WP_001269755.1', 'WP_262533635.1', 'WP_111680045.1', 'WP_001205663.1', 'WP_001269761.1', 'WP_072361591.1', 'WP_020976992.1', 'WP_123072943.1', 'WP_001269759.1', 'WP_001205664.1', 'WP_115293009.1', 'WP_060649781.1', 'WP_000971989.1', 'WP_025174748.1', 'WP_052999855.1', 'WP_124780204.1', 'WP_115289178.1', 'WP_025175003.1', 'WP_070004787.1', 'WP_014936986.1', 'WP_001269822.1', 'WP_216731855.1', 'W…
709	['WP_262533635.1', 'WP_060649781.1', 'WP_001269761.1', 'WP_001269755.1', 'WP_123072943.1', 'WP_072361591.1', 'WP_001269759.1', 'WP_115289178.1', 'WP_001205663.1', 'WP_020976992.1', 'WP_025174748.1', 'WP_000971989.1', 'WP_001205664.1', 'WP_115293009.1', 'WP_001269822.1', 'WP_014936986.1', 'WP_050959029.1', 'WP_111680045.1', 'WP_052999855.1', 'WP_115353641.1', 'WP_000971991.1', 'WP_309543765.1', 'W…
710	['WP_123072943.1', 'WP_072361591.1', 'WP_060649781.1', 'WP_000971989.1', 'WP_050959029.1', 'WP_001269822.1', 'WP_309543765.1', 'WP_001269761.1', 'WP_000971990.1', 'WP_001801841.1', 'WP_014936986.1', 'WP_000971991.1', 'WP_001269821.1', 'WP_001269759.1', 'WP_061843189.1', 'WP_111088346.1', 'WP_111314544.1', 'WP_111761927.1', 'WP_115353641.1', 'WP_052995938.1', 'WP_001211498.1', 'WP_000540319.1', 'W…
711	['WP_025174946.1', 'WP_111314544.1', 'WP_000443826.1', 'WP_000835979.1', 'WP_103148876.1', 'WP_001797294.1', 'WP_250723518.1', 'WP_111088346.1', 'WP_103188658.1', 'WP_052995938.1', 'WP_225805993.1', 'WP_050957914.1', 'WP_315977859.1', 'WP_165468926.1', 'WP_014936983.1', 'WP_072361582.1', 'WP_154284696.1', 'WP_000835989.1', 'WP_000835980.1', 'WP_001641316.1', 'WP_046462966.1', 'WP_031909936.1', 'W…
712	['WP_250723516.1', 'WP_000653713.1', 'WP_000653711.1', 'WP_258409661.1', 'WP_000653712.1', 'WP_111761929.1', 'WP_072361597.1', 'WP_000653705.1', 'WP_054190415.1', 'WP_258464761.1', 'WP_115289182.1', 'WP_072357651.1', 'WP_078103407.1', 'WP_000952537.1', 'WP_208688689.1', 'WP_241010539.1', 'WP_103188657.1', 'WP_000042462.1', 'WP_078370638.1', 'WP_000047327.1', 'WP_072490927.1', 'WP_072512377.1', 'W…
713	['WP_111761930.1', 'WP_078371446.1', 'WP_000074792.1', 'WP_111078156.1', 'WP_180992826.1', 'WP_257615198.1', 'WP_228585060.1', 'WP_029258562.1', 'WP_111680048.1', 'WP_238522654.1', 'WP_160194496.1', 'WP_000074800.1', 'WP_000172543.1', 'WP_117206341.1', 'WP_000172540.1', 'WP_031886684.1', 'WP_000172546.1', 'WP_258464763.1', 'WP_070002442.1', 'WP_061385143.1', 'WP_258409662.1', 'WP_258808706.1', 'W…
714	['WP_112366547.1', 'WP_014373779.1', 'WP_099119694.1']
715	['WP_000705633.1', 'WP_258864332.1', 'WP_190362838.1', 'WP_049294431.1', 'WP_209041306.1', 'WP_072490939.1', 'WP_043039636.1', 'WP_000705640.1', 'WP_072361556.1', 'WP_103188668.1', 'WP_113569912.1', 'WP_155561219.1', 'WP_000705655.1', 'WP_224180858.1', 'WP_061733992.1', 'WP_240024640.1', 'WP_000705637.1', 'WP_111761913.1', 'WP_250723573.1', 'WP_224108940.1', 'WP_000784524.1', 'WP_000784528.1', 'W…
716	['WP_025174748.1', 'WP_001269761.1', 'WP_001269759.1', 'WP_115210876.1', 'WP_115289178.1', 'WP_123097680.1', 'WP_262533635.1', 'WP_001269755.1', 'WP_262533637.1', 'WP_123072943.1', 'WP_060649781.1', 'WP_072361591.1', 'WP_111164860.1', 'WP_001205663.1', 'WP_001205664.1', 'WP_020976992.1', 'WP_115353641.1', 'WP_072468352.1', 'WP_001269822.1', 'WP_025174946.1', 'WP_000971989.1', 'WP_014936986.1', 'W…
717	['WP_124375194.1', 'WP_000971498.1', 'WP_000577027.1', 'WP_000971502.1', 'WP_262533642.1', 'WP_115210879.1', 'WP_047432643.1', 'WP_000971504.1', 'WP_000971500.1', 'WP_111680047.1', 'WP_103188656.1', 'WP_000971506.1', 'WP_259380789.1', 'WP_258464762.1', 'WP_124780201.1']
718	['WP_111761914.1', 'WP_072490933.1', 'WP_000769147.1', 'WP_123072945.1', 'WP_060474119.1', 'WP_218087150.1', 'WP_111028405.1', 'WP_000769159.1', 'WP_000769139.1', 'WP_276210072.1', 'WP_316133396.1', 'WP_000769137.1', 'WP_084578659.1', 'WP_258464753.1', 'WP_000784251.1', 'WP_000779446.1', 'WP_000769142.1', 'WP_262533618.1', 'WP_103188665.1', 'WP_000779444.1', 'WP_258409653.1', 'WP_124375189.1', 'W…
719	['WP_115287574.1', 'WP_001553875.1']
720	['WP_001798389.1', 'WP_078064179.1', 'WP_072433528.1', 'WP_001794548.1', 'WP_001825923.1', 'WP_078062635.1', 'WP_078065044.1', 'WP_001796660.1', 'WP_072357653.1', 'WP_115288113.1', 'WP_072497970.1', 'WP_250723514.1', 'WP_124375196.1', 'WP_072398156.1', 'WP_001795576.1', 'WP_111680049.1', 'WP_072490926.1', 'WP_262533645.1', 'WP_078369234.1', 'WP_115289183.1', 'WP_078169539.1', 'WP_001797248.1']
721	['WP_276210072.1', 'WP_111761914.1', 'WP_000705642.1', 'WP_000705655.1', 'WP_111761913.1', 'WP_043039636.1', 'WP_072490939.1', 'WP_258464746.1', 'WP_000705637.1', 'WP_000784028.1', 'WP_224180858.1', 'WP_072361556.1', 'WP_240024640.1', 'WP_224108940.1', 'WP_174839562.1', 'WP_115295235.1', 'WP_000784023.1', 'WP_000784034.1', 'WP_000784530.1', 'WP_070002771.1', 'WP_072497976.1', 'WP_206159346.1', 'W…
722	['WP_000669519.1', 'WP_111131558.1', 'WP_000669520.1', 'WP_000669524.1', 'WP_000768889.1', 'WP_000669514.1', 'WP_111680043.1', 'WP_123097664.1', 'WP_156974946.1', 'WP_312013847.1', 'WP_086115034.1', 'WP_000669523.1', 'WP_070033152.1', 'WP_115289175.1', 'WP_000669522.1', 'WP_031788344.1', 'WP_070002440.1', 'WP_031928730.1', 'WP_000865203.1', 'WP_262533632.1', 'WP_225805992.1']
723	['WP_001269755.1', 'WP_262533635.1', 'WP_001205663.1', 'WP_020976992.1', 'WP_072361591.1', 'WP_001269761.1', 'WP_111680045.1', 'WP_123072943.1', 'WP_001205664.1', 'WP_025174748.1', 'WP_115293009.1', 'WP_001269759.1', 'WP_060649781.1', 'WP_000971989.1', 'WP_052999855.1', 'WP_070004787.1', 'WP_115289178.1', 'WP_001269822.1', 'WP_123097680.1', 'WP_014936986.1', 'WP_216731855.1', 'WP_050959029.1', 'W…
724	['WP_111314544.1', 'WP_111088346.1', 'WP_025174946.1', 'WP_001797294.1', 'WP_052995938.1', 'WP_103148876.1', 'WP_250723518.1', 'WP_050957914.1', 'WP_315977859.1', 'WP_165468926.1', 'WP_000443826.1', 'WP_000835979.1', 'WP_046462966.1', 'WP_072361582.1', 'WP_031909936.1', 'WP_023487099.1', 'WP_154284696.1', 'WP_124375618.1', 'WP_154284695.1', 'WP_078103062.1', 'WP_014936983.1', 'WP_060649781.1', 'W…
725	['WP_115289178.1', 'WP_001269761.1', 'WP_001269759.1', 'WP_123072943.1', 'WP_060649781.1', 'WP_072361591.1', 'WP_262533635.1', 'WP_115353641.1', 'WP_001269822.1', 'WP_000971989.1', 'WP_111314544.1', 'WP_001205663.1', 'WP_014936986.1', 'WP_001269821.1', 'WP_020976992.1', 'WP_001205664.1', 'WP_061843189.1', 'WP_050959029.1', 'WP_115293009.1', 'WP_000971991.1', 'WP_001797294.1', 'WP_250723518.1', 'W…
726	['WP_060649781.1', 'WP_123072943.1', 'WP_001269761.1', 'WP_072361591.1', 'WP_001269759.1', 'WP_014936986.1', 'WP_115289178.1', 'WP_001269755.1', 'WP_000971989.1', 'WP_001269822.1', 'WP_262533635.1', 'WP_025174748.1', 'WP_050959029.1', 'WP_001269821.1', 'WP_000971991.1', 'WP_309543765.1', 'WP_000971990.1', 'WP_115353641.1', 'WP_001801841.1', 'WP_061843189.1', 'WP_111314544.1', 'WP_123097680.1', 'W…
727	['WP_014936986.1', 'WP_115289181.1', 'WP_001834381.1', 'WP_070004797.1', 'WP_111680045.1', 'WP_123072943.1', 'WP_001797296.1', 'WP_060649781.1', 'WP_072361591.1', 'WP_124780204.1', 'WP_001269822.1', 'WP_025175003.1', 'WP_001269761.1', 'WP_000971989.1', 'WP_001269821.1', 'WP_001269759.1', 'WP_001205667.1', 'WP_061843189.1', 'WP_050959029.1', 'WP_000971991.1', 'WP_115289178.1', 'WP_309543765.1', 'W…
728	['WP_250723516.1', 'WP_115289182.1', 'WP_000653711.1', 'WP_000653713.1', 'WP_258409661.1', 'WP_000653712.1', 'WP_000653705.1', 'WP_258464761.1', 'WP_111761929.1', 'WP_072361597.1', 'WP_054190415.1', 'WP_072357651.1', 'WP_078103407.1', 'WP_000952537.1', 'WP_208688689.1', 'WP_241010539.1', 'WP_078370638.1', 'WP_103188657.1', 'WP_000042462.1', 'WP_000047327.1', 'WP_072490927.1', 'WP_072512377.1', 'W…
729	['WP_001798389.1', 'WP_078064179.1', 'WP_072433528.1', 'WP_001825923.1', 'WP_001794548.1', 'WP_078065044.1', 'WP_001796660.1', 'WP_078062635.1', 'WP_072357653.1', 'WP_072497970.1', 'WP_072398156.1', 'WP_250723514.1', 'WP_001795576.1', 'WP_124375196.1', 'WP_111680049.1', 'WP_115288113.1', 'WP_072490926.1', 'WP_262533645.1', 'WP_078369234.1', 'WP_115289183.1', 'WP_078169539.1', 'WP_001797248.1']
730	['WP_001062989.1', 'WP_001062992.1', 'WP_001062982.1', 'WP_001062987.1', 'WP_103148878.1', 'WP_001062998.1', 'WP_001062990.1', 'WP_054190414.1', 'WP_248315066.1', 'WP_226452207.1', 'WP_103188655.1', 'WP_001062991.1', 'WP_072361601.1', 'WP_115289184.1', 'WP_001062993.1', 'WP_258464764.1', 'WP_070033160.1', 'WP_001062981.1', 'WP_305164333.1', 'WP_058008357.1', 'WP_115385503.1', 'WP_111014984.1', 'W…
731	['WP_262533635.1', 'WP_001205663.1', 'WP_020976992.1', 'WP_001205664.1', 'WP_115293009.1', 'WP_052999855.1', 'WP_070004787.1', 'WP_001205667.1', 'WP_111131559.1', 'WP_111680045.1', 'WP_258464756.1', 'WP_001269755.1', 'WP_115289178.1', 'WP_072512380.1', 'WP_060649781.1', 'WP_123072943.1', 'WP_001269761.1', 'WP_124780204.1', 'WP_025175003.1', 'WP_001269759.1', 'WP_072361591.1', 'WP_025174748.1', 'W…
732	['WP_072512398.1', 'WP_001024386.1', 'WP_001024391.1', 'WP_001024377.1', 'WP_001024383.1', 'WP_115295231.1', 'WP_258464743.1', 'WP_001024392.1', 'WP_154283675.1', 'WP_072490942.1', 'WP_001024369.1', 'WP_061385141.1', 'WP_111131546.1', 'WP_111761910.1', 'WP_001021484.1', 'WP_124781216.1', 'WP_258409649.1', 'WP_259379841.1', 'WP_250723580.1', 'WP_111680032.1', 'WP_262533611.1', 'WP_001024395.1']
733	['WP_276210072.1', 'WP_000769159.1', 'WP_316133396.1', 'WP_084578659.1', 'WP_111761914.1', 'WP_000769137.1', 'WP_072490933.1', 'WP_000769147.1', 'WP_123072945.1', 'WP_060474119.1', 'WP_218087150.1', 'WP_111028405.1', 'WP_000769139.1', 'WP_258409658.1', 'WP_258464753.1', 'WP_000668996.1', 'WP_111761913.1', 'WP_072490939.1', 'WP_000705655.1', 'WP_000769163.1', 'WP_258464746.1', 'WP_000705642.1', 'W…
734	['WP_072490940.1', 'WP_000784020.1', 'WP_115295235.1', 'WP_058008352.1', 'WP_070033145.1', 'WP_072361553.1', 'WP_046462952.1', 'WP_000784023.1', 'WP_206159346.1', 'WP_174839562.1', 'WP_000784028.1', 'WP_108807098.1', 'WP_001056483.1', 'WP_000784034.1', 'WP_072497976.1', 'WP_224108939.1', 'WP_000784037.1', 'WP_250723573.1', 'WP_070002431.1', 'WP_000784024.1', 'WP_267837956.1', 'WP_262533616.1', 'W…
735	['WP_276210072.1', 'WP_258409653.1', 'WP_262533618.1', 'WP_000784256.1', 'WP_111680035.1', 'WP_072512393.1', 'WP_000784251.1', 'WP_000784257.1', 'WP_303661412.1', 'WP_000784258.1', 'WP_124781223.1', 'WP_000784249.1', 'WP_124375187.1', 'WP_250723562.1', 'WP_111131552.1', 'WP_115295238.1', 'WP_106096710.1', 'WP_123090141.1', 'WP_000784261.1', 'WP_000784248.1', 'WP_111761914.1', 'WP_000769139.1', 'W…
736	['WP_111761914.1', 'WP_276210072.1', 'WP_124375188.1', 'WP_000769836.1', 'WP_111761916.1', 'WP_072490933.1', 'WP_111761913.1', 'WP_000769137.1', 'WP_304984589.1', 'WP_000769147.1', 'WP_115295240.1', 'WP_258464746.1', 'WP_072490938.1', 'WP_123072945.1', 'WP_000769139.1', 'WP_060474119.1', 'WP_218087150.1', 'WP_000769833.1', 'WP_111028405.1', 'WP_194381536.1', 'WP_000769159.1', 'WP_316133396.1', 'W…
737	['WP_111761913.1', 'WP_111761914.1', 'WP_276210072.1', 'WP_258464746.1', 'WP_000784530.1', 'WP_000705655.1', 'WP_072512394.1', 'WP_000705642.1', 'WP_000784023.1', 'WP_000784523.1', 'WP_216781126.1', 'WP_072361553.1', 'WP_258409652.1', 'WP_000784524.1', 'WP_072497976.1', 'WP_000784618.1', 'WP_000705640.1', 'WP_061733992.1', 'WP_108807098.1', 'WP_000784525.1', 'WP_001056483.1', 'WP_000784529.1', 'W…
738	['WP_115295244.1', 'WP_070004799.1', 'WP_216731864.1', 'WP_064128435.1', 'WP_224797133.1', 'WP_142670365.1', 'WP_045181688.1', 'WP_150859893.1', 'WP_180991951.1', 'WP_158229549.1', 'WP_017804864.1', 'WP_142669466.1', 'WP_192794651.1', 'WP_216702058.1', 'WP_016187030.1', 'WP_142670763.1']
739	['WP_111314544.1', 'WP_025174946.1', 'WP_111088346.1', 'WP_001797294.1', 'WP_052995938.1', 'WP_250723518.1', 'WP_050957914.1', 'WP_103148876.1', 'WP_315977859.1', 'WP_000835979.1', 'WP_000443826.1', 'WP_154284696.1', 'WP_165468926.1', 'WP_072361582.1', 'WP_014936983.1', 'WP_046462966.1', 'WP_031909936.1', 'WP_115296009.1', 'WP_023487099.1', 'WP_124375618.1', 'WP_103188658.1', 'WP_225805993.1', 'W…
740	['WP_025174946.1', 'WP_103148876.1', 'WP_001641316.1', 'WP_000835979.1', 'WP_000443826.1', 'WP_111314544.1', 'WP_262533635.1', 'WP_031929877.1', 'WP_111680045.1', 'WP_124780204.1', 'WP_001797294.1', 'WP_078369963.1', 'WP_111131559.1', 'WP_001205663.1', 'WP_103188658.1', 'WP_250723518.1', 'WP_111088346.1', 'WP_001205664.1', 'WP_225805993.1', 'WP_014936983.1', 'WP_001269761.1', 'WP_020976992.1', 'W…
741	['WP_111314544.1', 'WP_111088346.1', 'WP_001797294.1', 'WP_052995938.1', 'WP_014936983.1', 'WP_154284696.1', 'WP_250723518.1', 'WP_115296009.1', 'WP_050957914.1', 'WP_315977859.1', 'WP_025174946.1', 'WP_072361582.1', 'WP_046462966.1', 'WP_023487099.1', 'WP_050964244.1', 'WP_031909936.1', 'WP_072361579.1', 'WP_072512384.1', 'WP_250758017.1', 'WP_031845067.1', 'WP_124780210.1', 'WP_124780212.1', 'W…
742	[]
743	['WP_001269761.1', 'WP_001269759.1', 'WP_115353641.1', 'WP_060649781.1', 'WP_123072943.1', 'WP_072361591.1', 'WP_111314544.1', 'WP_115289178.1', 'WP_000971989.1', 'WP_001269822.1', 'WP_050959029.1', 'WP_309543765.1', 'WP_014936986.1', 'WP_001797294.1', 'WP_000971990.1', 'WP_001801841.1', 'WP_001269821.1', 'WP_061843189.1', 'WP_000971991.1', 'WP_111088346.1', 'WP_262533635.1', 'WP_050957914.1', 'W…
744	['WP_025174946.1', 'WP_001641316.1', 'WP_000443826.1', 'WP_000835979.1', 'WP_111314544.1', 'WP_103148876.1', 'WP_001797294.1', 'WP_103188658.1', 'WP_111088346.1', 'WP_250723518.1', 'WP_225805993.1', 'WP_052995938.1', 'WP_050957914.1', 'WP_228585062.1', 'WP_315977859.1', 'WP_154284696.1', 'WP_014936983.1', 'WP_000835989.1', 'WP_111680045.1', 'WP_262533635.1', 'WP_000540915.1', 'WP_000835980.1', 'W…
745	['WP_001062989.1', 'WP_001062992.1', 'WP_001062982.1', 'WP_001062987.1', 'WP_103148878.1', 'WP_001062998.1', 'WP_001062990.1', 'WP_054190414.1', 'WP_248315066.1', 'WP_226452207.1', 'WP_103188655.1', 'WP_072361601.1', 'WP_001062991.1', 'WP_001062993.1', 'WP_115289184.1', 'WP_258464764.1', 'WP_070033160.1', 'WP_115385503.1', 'WP_305164333.1', 'WP_001062981.1', 'WP_058008357.1', 'WP_111014984.1', 'W…
746	['WP_000211556.1', 'WP_115385504.1', 'WP_111680052.1', 'WP_000211564.1']
747	['WP_044027547.1', 'WP_000028652.1', 'WP_042907814.1', 'WP_000028648.1', 'WP_000028654.1', 'WP_117197105.1', 'WP_070002436.1', 'WP_031795093.1', 'WP_160194494.1', 'WP_072497974.1', 'WP_194381534.1', 'WP_209272659.1', 'WP_123097660.1', 'WP_000028628.1', 'WP_000028604.1', 'WP_142351081.1', 'WP_224057046.1', 'WP_210603518.1', 'WP_000028609.1', 'WP_000028598.1', 'WP_072512388.1', 'WP_124375190.1', 'W…
748	['WP_000172543.1', 'WP_000172540.1', 'WP_000172546.1', 'WP_117206341.1', 'WP_031886684.1', 'WP_258464763.1', 'WP_070002442.1', 'WP_061385143.1', 'WP_258409662.1', 'WP_258808706.1', 'WP_262533643.1', 'WP_029258562.1', 'WP_180992826.1', 'WP_111078156.1', 'WP_000074792.1', 'WP_160194496.1', 'WP_228480503.1', 'WP_111761930.1', 'WP_257615198.1', 'WP_078371446.1', 'WP_228585060.1', 'WP_238522654.1', 'W…
749	['WP_023487099.1', 'WP_000540915.1', 'WP_124780210.1', 'WP_111131561.1', 'WP_078103062.1', 'WP_258464758.1', 'WP_072468353.1', 'WP_000835992.1', 'WP_000835991.1', 'WP_000540914.1', 'WP_000835995.1', 'WP_304984587.1', 'WP_111088346.1', 'WP_117206573.1', 'WP_224212203.1', 'WP_000835990.1', 'WP_053038930.1', 'WP_111314544.1', 'WP_000835993.1', 'WP_052995938.1', 'WP_168226552.1', 'WP_001797294.1', 'W…
750	['WP_044027547.1', 'WP_000028652.1', 'WP_042907814.1', 'WP_000028648.1', 'WP_000028654.1', 'WP_070002436.1', 'WP_117197105.1', 'WP_031795093.1', 'WP_160194494.1', 'WP_072497974.1', 'WP_194381534.1', 'WP_123097660.1', 'WP_209272659.1', 'WP_000028628.1', 'WP_000028604.1', 'WP_142351081.1', 'WP_224057046.1', 'WP_210603518.1', 'WP_000028609.1', 'WP_000028598.1', 'WP_072512388.1', 'WP_000028589.1', 'W…
751	['WP_072490931.1', 'WP_250758017.1', 'WP_111314544.1', 'WP_023487099.1', 'WP_312013848.1', 'WP_031845067.1', 'WP_046462966.1', 'WP_050957914.1', 'WP_154284696.1', 'WP_001797294.1', 'WP_072361579.1', 'WP_119541751.1', 'WP_262534565.1', 'WP_014936983.1', 'WP_315977859.1', 'WP_124780210.1', 'WP_115296009.1', 'WP_111093870.1', 'WP_250723518.1', 'WP_078064181.1', 'WP_001813970.1', 'WP_072512384.1', 'W…
752	['WP_001062989.1', 'WP_001062992.1', 'WP_001062982.1', 'WP_001062987.1', 'WP_103148878.1', 'WP_001062990.1', 'WP_001062998.1', 'WP_054190414.1', 'WP_248315066.1', 'WP_103188655.1', 'WP_226452207.1', 'WP_001062991.1', 'WP_072361601.1', 'WP_115289184.1', 'WP_001062993.1', 'WP_258464764.1', 'WP_070033160.1', 'WP_001062981.1', 'WP_305164333.1', 'WP_058008357.1', 'WP_115385503.1', 'WP_111014984.1', 'W…
753	['WP_123072943.1', 'WP_072361591.1', 'WP_060649781.1', 'WP_001269822.1', 'WP_000971989.1', 'WP_001269761.1', 'WP_001269821.1', 'WP_050959029.1', 'WP_014936986.1', 'WP_061843189.1', 'WP_001269759.1', 'WP_309543765.1', 'WP_000971990.1', 'WP_001801841.1', 'WP_000971991.1', 'WP_115353641.1', 'WP_262533635.1', 'WP_111088346.1', 'WP_111314544.1', 'WP_115289178.1', 'WP_001211498.1', 'WP_052995938.1', 'W…
754	['WP_072490933.1', 'WP_000769147.1', 'WP_123072945.1', 'WP_060474119.1', 'WP_218087150.1', 'WP_111028405.1', 'WP_000769139.1', 'WP_111761913.1', 'WP_258464746.1', 'WP_000769159.1', 'WP_316133396.1', 'WP_084578659.1', 'WP_000769137.1', 'WP_276210072.1', 'WP_000784530.1', 'WP_072512394.1', 'WP_001056483.1', 'WP_000784020.1', 'WP_058008352.1', 'WP_070033145.1', 'WP_111761914.1', 'WP_108807098.1', 'W…
755	['WP_276210072.1', 'WP_258409653.1', 'WP_000784256.1', 'WP_111680035.1', 'WP_072512393.1', 'WP_000784257.1', 'WP_303661412.1', 'WP_000784258.1', 'WP_111131552.1', 'WP_111761914.1', 'WP_000769137.1', 'WP_106096710.1', 'WP_000784251.1', 'WP_123090141.1', 'WP_262533618.1', 'WP_000705642.1', 'WP_000784261.1', 'WP_000769139.1', 'WP_124781223.1', 'WP_250723562.1', 'WP_072490933.1', 'WP_000784249.1', 'W…
756	['WP_111761914.1', 'WP_276210072.1', 'WP_111761913.1', 'WP_258464746.1', 'WP_000705642.1', 'WP_000705655.1', 'WP_000705637.1', 'WP_224180858.1', 'WP_000784023.1', 'WP_000784530.1', 'WP_072512394.1', 'WP_072497976.1', 'WP_206159346.1', 'WP_224108940.1', 'WP_240024640.1', 'WP_000784523.1', 'WP_072361556.1', 'WP_001056483.1', 'WP_072361553.1', 'WP_108807098.1', 'WP_216781126.1', 'WP_258409652.1', 'W…
757	['WP_001021628.1', 'WP_001021615.1', 'WP_020976973.1', 'WP_123097651.1', 'WP_111131545.1', 'WP_001021614.1', 'WP_001021572.1', 'WP_262521201.1', 'WP_001021622.1', 'WP_001021573.1', 'WP_001021570.1', 'WP_111680031.1']
758	['WP_000769159.1', 'WP_316133396.1', 'WP_084578659.1', 'WP_000769137.1', 'WP_276210072.1', 'WP_072490933.1', 'WP_000769147.1', 'WP_000784251.1', 'WP_123072945.1', 'WP_060474119.1', 'WP_218087150.1', 'WP_000668996.1', 'WP_000769139.1', 'WP_111028405.1', 'WP_258409658.1', 'WP_106873616.1', 'WP_258409653.1', 'WP_000784256.1', 'WP_111680035.1', 'WP_072512393.1', 'WP_000784245.1', 'WP_000784257.1', 'W…
759	['WP_111761914.1', 'WP_276210072.1', 'WP_111761913.1', 'WP_258464746.1', 'WP_000784530.1', 'WP_000784523.1', 'WP_240024640.1', 'WP_216781126.1', 'WP_250723573.1', 'WP_072512394.1', 'WP_000784524.1', 'WP_000784618.1', 'WP_061733992.1', 'WP_000784525.1', 'WP_258409652.1', 'WP_000784529.1', 'WP_000784528.1', 'WP_150024173.1', 'WP_110183810.1', 'WP_123097656.1', 'WP_031894988.1', 'WP_000784620.1', 'W…
760	['WP_070002431.1', 'WP_225805991.1', 'WP_250723573.1', 'WP_000702717.1', 'WP_103144673.1', 'WP_000702189.1', 'WP_084578658.1', 'WP_123097655.1', 'WP_262533616.1', 'WP_154283678.1', 'WP_000702714.1', 'WP_000784023.1', 'WP_111131551.1', 'WP_206159346.1', 'WP_001573557.1', 'WP_174839562.1', 'WP_000784034.1', 'WP_108807098.1', 'WP_001056483.1', 'WP_224108939.1', 'WP_000784037.1', 'WP_072497976.1', 'W…
761	['WP_216781126.1', 'WP_123097656.1', 'WP_072512394.1', 'WP_000784530.1', 'WP_000705655.1', 'WP_224180858.1', 'WP_000705637.1', 'WP_224108940.1', 'WP_240024640.1', 'WP_043039636.1', 'WP_000784618.1', 'WP_072490939.1', 'WP_000705642.1', 'WP_111761913.1', 'WP_258464746.1', 'WP_258864332.1', 'WP_209041306.1', 'WP_111761914.1', 'WP_113569912.1', 'WP_155561219.1', 'WP_000769159.1', 'WP_316133396.1', 'W…
762	['WP_111761914.1', 'WP_276210072.1', 'WP_111761913.1', 'WP_111761916.1', 'WP_124375188.1', 'WP_258464746.1', 'WP_000769836.1', 'WP_072490933.1', 'WP_000769147.1', 'WP_304984589.1', 'WP_072512394.1', 'WP_000705642.1', 'WP_000784530.1', 'WP_123072945.1', 'WP_000769137.1', 'WP_060474119.1', 'WP_000769159.1', 'WP_218087150.1', 'WP_115295240.1', 'WP_316133396.1', 'WP_072490938.1', 'WP_111028405.1', 'W…
763	['WP_111761914.1', 'WP_276210072.1', 'WP_000705655.1', 'WP_000705642.1', 'WP_111761913.1', 'WP_072490933.1', 'WP_000769147.1', 'WP_123072945.1', 'WP_060474119.1', 'WP_218087150.1', 'WP_000769159.1', 'WP_111028405.1', 'WP_000769139.1', 'WP_316133396.1', 'WP_000769137.1', 'WP_084578659.1', 'WP_072512394.1', 'WP_000784530.1', 'WP_258409652.1', 'WP_258464753.1', 'WP_216781126.1', 'WP_123097656.1', 'W…
764	['WP_000769159.1', 'WP_316133396.1', 'WP_111761914.1', 'WP_084578659.1', 'WP_072490933.1', 'WP_276210072.1', 'WP_000769147.1', 'WP_258409658.1', 'WP_123072945.1', 'WP_060474119.1', 'WP_218087150.1', 'WP_000769139.1', 'WP_111028405.1', 'WP_000769137.1', 'WP_111761913.1', 'WP_240024640.1', 'WP_258464753.1', 'WP_000784530.1', 'WP_000778504.1', 'WP_258464746.1', 'WP_000784523.1', 'WP_216781126.1', 'W…
765	['WP_044027547.1', 'WP_000028652.1', 'WP_042907814.1', 'WP_000028648.1', 'WP_000028654.1', 'WP_070002436.1', 'WP_117197105.1', 'WP_031795093.1', 'WP_123097660.1', 'WP_160194494.1', 'WP_072497974.1', 'WP_194381534.1', 'WP_209272659.1', 'WP_000028628.1', 'WP_000028604.1', 'WP_142351081.1', 'WP_224057046.1', 'WP_210603518.1', 'WP_000028609.1', 'WP_000028598.1', 'WP_072512388.1', 'WP_124375190.1', 'W…
766	['WP_123097661.1', 'WP_000072584.1', 'WP_267837958.1', 'WP_111088350.1', 'WP_064128428.1', 'WP_124780218.1', 'WP_258409657.1', 'WP_000066763.1', 'WP_111680040.1', 'WP_000072568.1', 'WP_111133113.1', 'WP_000072632.1', 'WP_000072634.1', 'WP_303661409.1', 'WP_072512387.1', 'WP_000408454.1', 'WP_000072352.1', 'WP_250723526.1', 'WP_070002437.1', 'WP_000072580.1', 'WP_072490934.1', 'WP_000072565.1', 'W…
767	['WP_276210072.1', 'WP_000705642.1', 'WP_000769159.1', 'WP_316133396.1', 'WP_000769137.1', 'WP_084578659.1', 'WP_111761914.1', 'WP_258409658.1', 'WP_072490933.1', 'WP_206159346.1', 'WP_000769147.1', 'WP_123072945.1', 'WP_060474119.1', 'WP_218087150.1', 'WP_123097662.1', 'WP_000769139.1', 'WP_111028405.1', 'WP_000784530.1', 'WP_250723524.1', 'WP_000769163.1', 'WP_049294431.1', 'WP_209205860.1', 'W…
768	['WP_000669519.1', 'WP_111131558.1', 'WP_000669520.1', 'WP_123097664.1', 'WP_000669524.1', 'WP_111680043.1', 'WP_000669514.1', 'WP_000768889.1', 'WP_156974946.1', 'WP_086115034.1', 'WP_312013847.1', 'WP_000669523.1', 'WP_070033152.1', 'WP_031788344.1', 'WP_000669522.1', 'WP_070002440.1', 'WP_115289175.1', 'WP_031928730.1', 'WP_262533632.1', 'WP_000865203.1', 'WP_225805992.1']
769	['WP_111314544.1', 'WP_111088346.1', 'WP_001797294.1', 'WP_052995938.1', 'WP_025174946.1', 'WP_250723518.1', 'WP_050957914.1', 'WP_315977859.1', 'WP_014936983.1', 'WP_154284696.1', 'WP_072361582.1', 'WP_046462966.1', 'WP_115296009.1', 'WP_165468926.1', 'WP_031909936.1', 'WP_023487099.1', 'WP_103148876.1', 'WP_000540915.1', 'WP_000443826.1', 'WP_072512382.1', 'WP_031845067.1', 'WP_050964244.1', 'W…
770	['WP_262533635.1', 'WP_001205663.1', 'WP_115289178.1', 'WP_020976992.1', 'WP_001205664.1', 'WP_115293009.1', 'WP_060649781.1', 'WP_001269761.1', 'WP_123072943.1', 'WP_001269755.1', 'WP_052999855.1', 'WP_001269759.1', 'WP_072361591.1', 'WP_070004787.1', 'WP_025174748.1', 'WP_001269822.1', 'WP_000971989.1', 'WP_111680045.1', 'WP_014936986.1', 'WP_001205667.1', 'WP_111131559.1', 'WP_050959029.1', 'W…
771	['WP_025174748.1', 'WP_123097680.1', 'WP_001269761.1', 'WP_111164860.1', 'WP_001269755.1', 'WP_001269759.1', 'WP_072361591.1', 'WP_262533635.1', 'WP_115210876.1', 'WP_115289178.1', 'WP_123072943.1', 'WP_025174946.1', 'WP_060649781.1', 'WP_262533637.1', 'WP_000971989.1', 'WP_072468352.1', 'WP_001205663.1', 'WP_020976992.1', 'WP_001205664.1', 'WP_111314544.1', 'WP_014936986.1', 'WP_050959029.1', 'W…
772	['WP_276210072.1', 'WP_111761914.1', 'WP_000769159.1', 'WP_316133396.1', 'WP_084578659.1', 'WP_000668996.1', 'WP_072490933.1', 'WP_000705642.1', 'WP_000705655.1', 'WP_000769147.1', 'WP_000769137.1', 'WP_123072945.1', 'WP_060474119.1', 'WP_000769139.1', 'WP_218087150.1', 'WP_258409658.1', 'WP_111028405.1', 'WP_111761913.1', 'WP_072512397.1', 'WP_000705637.1', 'WP_044026074.1', 'WP_000784251.1', 'W…
773	['WP_111761914.1', 'WP_276210072.1', 'WP_111761913.1', 'WP_000784530.1', 'WP_000784523.1', 'WP_216781126.1', 'WP_000784525.1', 'WP_150024173.1', 'WP_000784529.1', 'WP_000784528.1', 'WP_110183810.1', 'WP_072512394.1', 'WP_000784618.1', 'WP_031894988.1', 'WP_000784524.1', 'WP_258409652.1', 'WP_061733992.1', 'WP_123097656.1', 'WP_250723573.1', 'WP_262533616.1', 'WP_001242996.1', 'WP_103144673.1', 'W…
774	['WP_111761914.1', 'WP_276210072.1', 'WP_000705642.1', 'WP_000705655.1', 'WP_072490939.1', 'WP_043039636.1', 'WP_000705637.1', 'WP_224180858.1', 'WP_111761913.1', 'WP_070002771.1', 'WP_224108940.1', 'WP_240024640.1', 'WP_000784028.1', 'WP_258464746.1', 'WP_258409653.1', 'WP_049294431.1', 'WP_000784256.1', 'WP_262533618.1', 'WP_111680035.1', 'WP_072512393.1', 'WP_000784257.1', 'WP_303661412.1', 'W…
775	['WP_111761914.1', 'WP_276210072.1', 'WP_124375188.1', 'WP_072490933.1', 'WP_111761913.1', 'WP_000769137.1', 'WP_000769147.1', 'WP_258464746.1', 'WP_123072945.1', 'WP_000769139.1', 'WP_060474119.1', 'WP_218087150.1', 'WP_000769159.1', 'WP_111761916.1', 'WP_111028405.1', 'WP_000769836.1', 'WP_316133396.1', 'WP_000784023.1', 'WP_304984589.1', 'WP_084578659.1', 'WP_115295240.1', 'WP_072490938.1', 'W…
776	['WP_111761914.1', 'WP_072490933.1', 'WP_000769147.1', 'WP_123072945.1', 'WP_276210072.1', 'WP_060474119.1', 'WP_218087150.1', 'WP_111028405.1', 'WP_000769159.1', 'WP_000769139.1', 'WP_316133396.1', 'WP_000769137.1', 'WP_084578659.1', 'WP_258464753.1', 'WP_000784251.1', 'WP_000779446.1', 'WP_000769142.1', 'WP_262533618.1', 'WP_103188665.1', 'WP_000779444.1', 'WP_258409653.1', 'WP_124375189.1', 'W…
777	['WP_044027547.1', 'WP_000028652.1', 'WP_042907814.1', 'WP_000028648.1', 'WP_000028654.1', 'WP_070002436.1', 'WP_117197105.1', 'WP_031795093.1', 'WP_160194494.1', 'WP_072497974.1', 'WP_194381534.1', 'WP_123097660.1', 'WP_209272659.1', 'WP_000028628.1', 'WP_000028604.1', 'WP_142351081.1', 'WP_224057046.1', 'WP_210603518.1', 'WP_000028609.1', 'WP_000028598.1', 'WP_124375190.1', 'WP_072512388.1', 'W…
778	['WP_276210072.1', 'WP_000705655.1', 'WP_049309025.1', 'WP_111761914.1', 'WP_043039636.1', 'WP_000705642.1', 'WP_072490939.1', 'WP_111761913.1', 'WP_072361556.1', 'WP_258464746.1', 'WP_000784028.1', 'WP_103188668.1', 'WP_072512394.1', 'WP_049294431.1', 'WP_000784034.1', 'WP_174839562.1', 'WP_000784620.1', 'WP_000784023.1', 'WP_072497976.1', 'WP_258409652.1', 'WP_000784530.1', 'WP_108807098.1', 'W…
779	['WP_031929877.1', 'WP_078369963.1', 'WP_262533635.1', 'WP_001269761.1', 'WP_001269759.1', 'WP_001205663.1', 'WP_025174946.1', 'WP_111680045.1', 'WP_001205664.1', 'WP_025174748.1', 'WP_262533637.1', 'WP_115289178.1', 'WP_020976992.1', 'WP_115210876.1', 'WP_001269755.1', 'WP_115289181.1', 'WP_014936986.1', 'WP_115293009.1', 'WP_052999855.1', 'WP_124780204.1', 'WP_123097680.1', 'WP_103148876.1', 'W…
780	['WP_124375194.1', 'WP_000971498.1', 'WP_000971502.1', 'WP_000577027.1', 'WP_000971504.1', 'WP_047432643.1', 'WP_262533642.1', 'WP_000971500.1', 'WP_115210879.1', 'WP_111680047.1', 'WP_103188656.1', 'WP_259380789.1', 'WP_000971506.1', 'WP_258464762.1', 'WP_124780201.1']
781	['WP_001798389.1', 'WP_078064179.1', 'WP_072433528.1', 'WP_001825923.1', 'WP_001794548.1', 'WP_078065044.1', 'WP_001796660.1', 'WP_078062635.1', 'WP_072357653.1', 'WP_124375196.1', 'WP_072497970.1', 'WP_250723514.1', 'WP_072398156.1', 'WP_001795576.1', 'WP_111680049.1', 'WP_115288113.1', 'WP_072490926.1', 'WP_262533645.1', 'WP_078369234.1', 'WP_115289183.1', 'WP_078169539.1', 'WP_001797248.1']
782	['WP_001062989.1', 'WP_001062992.1', 'WP_001062982.1', 'WP_001062987.1', 'WP_103148878.1', 'WP_103188655.1', 'WP_001062990.1', 'WP_001062998.1', 'WP_054190414.1', 'WP_248315066.1', 'WP_226452207.1', 'WP_001062991.1', 'WP_072361601.1', 'WP_001062993.1', 'WP_258464764.1', 'WP_115289184.1', 'WP_070033160.1', 'WP_305164333.1', 'WP_001062981.1', 'WP_058008357.1', 'WP_115385503.1', 'WP_111014984.1', 'W…
783	['WP_000948284.1', 'WP_194381974.1', 'WP_000948289.1', 'WP_124375199.1', 'WP_226452206.1', 'WP_000948299.1', 'WP_214241640.1', 'WP_111680051.1']
784	['WP_025174946.1', 'WP_111314544.1', 'WP_111088346.1', 'WP_001797294.1', 'WP_052995938.1', 'WP_250723518.1', 'WP_103148876.1', 'WP_000835979.1', 'WP_000443826.1', 'WP_050957914.1', 'WP_165468926.1', 'WP_315977859.1', 'WP_014936983.1', 'WP_154284696.1', 'WP_124375618.1', 'WP_023487099.1', 'WP_103188658.1', 'WP_072361582.1', 'WP_000540915.1', 'WP_046462966.1', 'WP_225805993.1', 'WP_031909936.1', 'W…
785	['WP_001062989.1', 'WP_001062992.1', 'WP_001062982.1', 'WP_001062987.1', 'WP_103148878.1', 'WP_001062990.1', 'WP_001062998.1', 'WP_054190414.1', 'WP_248315066.1', 'WP_103188655.1', 'WP_226452207.1', 'WP_001062991.1', 'WP_072361601.1', 'WP_115289184.1', 'WP_001062993.1', 'WP_258464764.1', 'WP_070033160.1', 'WP_001062981.1', 'WP_305164333.1', 'WP_058008357.1', 'WP_115385503.1', 'WP_111014984.1', 'W…
786	['WP_000971498.1', 'WP_000971502.1', 'WP_124375194.1', 'WP_000577027.1', 'WP_000971500.1', 'WP_000971504.1', 'WP_047432643.1', 'WP_262533642.1', 'WP_259380789.1', 'WP_111680047.1', 'WP_103188656.1', 'WP_000971506.1', 'WP_115210879.1', 'WP_258464762.1', 'WP_124780201.1']
787	['WP_250723516.1', 'WP_000653713.1', 'WP_000653711.1', 'WP_258409661.1', 'WP_000653712.1', 'WP_000653705.1', 'WP_258464761.1', 'WP_072357651.1', 'WP_000952537.1', 'WP_078103407.1', 'WP_208688689.1', 'WP_241010539.1', 'WP_078370638.1', 'WP_000042462.1', 'WP_103188657.1', 'WP_115289182.1', 'WP_000047327.1', 'WP_072490927.1', 'WP_072512377.1', 'WP_111761929.1', 'WP_072361597.1', 'WP_111131566.1', 'W…
788	['WP_014936986.1', 'WP_111680045.1', 'WP_124780204.1', 'WP_025175003.1', 'WP_000455736.1', 'WP_108807102.1', 'WP_072497971.1', 'WP_070004797.1', 'WP_001205667.1', 'WP_001834381.1', 'WP_001797296.1', 'WP_262533635.1', 'WP_001269755.1', 'WP_115289181.1', 'WP_123072943.1', 'WP_001805140.1', 'WP_060649781.1', 'WP_072361591.1', 'WP_001269761.1', 'WP_000971989.1', 'WP_001205663.1', 'WP_020976992.1', 'W…
789	['WP_000667960.1', 'WP_111314544.1', 'WP_111088346.1', 'WP_000649605.1', 'WP_052995938.1', 'WP_001797294.1', 'WP_250723518.1', 'WP_060649781.1', 'WP_123072943.1', 'WP_050957914.1', 'WP_070033155.1', 'WP_315977859.1', 'WP_025174946.1', 'WP_078103062.1', 'WP_262533635.1', 'WP_014936986.1', 'WP_023487099.1', 'WP_000540915.1', 'WP_115289178.1', 'WP_072361591.1', 'WP_001269761.1', 'WP_103148876.1', 'W…
790	['WP_023487099.1', 'WP_124780210.1', 'WP_000540915.1', 'WP_078103062.1', 'WP_111088346.1', 'WP_111314544.1', 'WP_224212203.1', 'WP_052995938.1', 'WP_111131561.1', 'WP_000540914.1', 'WP_001797294.1', 'WP_258464758.1', 'WP_250723518.1', 'WP_072468353.1', 'WP_050957914.1', 'WP_000835995.1', 'WP_000835992.1', 'WP_315977859.1', 'WP_000835991.1', 'WP_053865842.1', 'WP_304984587.1', 'WP_000835990.1', 'W…
791	['WP_111314544.1', 'WP_111088346.1', 'WP_014936983.1', 'WP_001797294.1', 'WP_154284696.1', 'WP_052995938.1', 'WP_250723518.1', 'WP_115296009.1', 'WP_025174946.1', 'WP_050957914.1', 'WP_315977859.1', 'WP_050964244.1', 'WP_072361579.1', 'WP_072361582.1', 'WP_023487099.1', 'WP_072512384.1', 'WP_046462966.1', 'WP_031909936.1', 'WP_250758017.1', 'WP_124780212.1', 'WP_031845067.1', 'WP_070002457.1', 'W…
792	['WP_000769137.1', 'WP_000769139.1', 'WP_000769159.1', 'WP_072490933.1', 'WP_316133396.1', 'WP_000769147.1', 'WP_084578659.1', 'WP_123072945.1', 'WP_060474119.1', 'WP_218087150.1', 'WP_258464753.1', 'WP_111028405.1', 'WP_258409658.1', 'WP_276210072.1', 'WP_072512386.1', 'WP_165468924.1', 'WP_250723524.1', 'WP_000769142.1', 'WP_216731860.1', 'WP_000769163.1', 'WP_000769144.1', 'WP_072361573.1', 'W…
793	['WP_000072584.1', 'WP_267837958.1', 'WP_111088350.1', 'WP_124780218.1', 'WP_258409657.1', 'WP_000408454.1', 'WP_000072565.1', 'WP_000072632.1', 'WP_303661409.1', 'WP_000072634.1', 'WP_111680040.1', 'WP_000072568.1', 'WP_111761920.1', 'WP_070004793.1', 'WP_103188664.1', 'WP_123097661.1', 'WP_224680743.1', 'WP_000066763.1', 'WP_111133113.1', 'WP_078372002.1', 'WP_064128428.1', 'WP_072512387.1', 'W…
794	['WP_072512398.1', 'WP_001024386.1', 'WP_001024391.1', 'WP_001024377.1', 'WP_001024383.1', 'WP_115295231.1', 'WP_258464743.1', 'WP_001024392.1', 'WP_154283675.1', 'WP_072490942.1', 'WP_001024369.1', 'WP_061385141.1', 'WP_111131546.1', 'WP_111761910.1', 'WP_001021484.1', 'WP_124781216.1', 'WP_258409649.1', 'WP_250723580.1', 'WP_259379841.1', 'WP_111680032.1', 'WP_262533611.1', 'WP_001024395.1']
795	['WP_276210072.1', 'WP_000769159.1', 'WP_316133396.1', 'WP_084578659.1', 'WP_000769137.1', 'WP_072490933.1', 'WP_000769147.1', 'WP_111761914.1', 'WP_123072945.1', 'WP_060474119.1', 'WP_000769139.1', 'WP_000668996.1', 'WP_218087150.1', 'WP_111028405.1', 'WP_258409658.1', 'WP_000784251.1', 'WP_258409653.1', 'WP_000784256.1', 'WP_106873616.1', 'WP_044026074.1', 'WP_111680035.1', 'WP_000705655.1', 'W…
796	['WP_111761914.1', 'WP_276210072.1', 'WP_111761913.1', 'WP_258464746.1', 'WP_072361553.1', 'WP_000784530.1', 'WP_000784523.1', 'WP_216781126.1', 'WP_240024640.1', 'WP_250723573.1', 'WP_072512394.1', 'WP_000784524.1', 'WP_000784618.1', 'WP_061733992.1', 'WP_000784525.1', 'WP_258409652.1', 'WP_000784529.1', 'WP_000784528.1', 'WP_150024173.1', 'WP_110183810.1', 'WP_123097656.1', 'WP_031894988.1', 'W…
797	['WP_124781221.1', 'WP_070002431.1', 'WP_225805991.1', 'WP_103144673.1', 'WP_000702717.1', 'WP_000702189.1', 'WP_084578658.1', 'WP_123097655.1', 'WP_111131551.1', 'WP_000702714.1', 'WP_111131550.1', 'WP_000784023.1', 'WP_001573557.1', 'WP_000784034.1', 'WP_206159346.1', 'WP_000784037.1', 'WP_072512395.1', 'WP_001056483.1', 'WP_108807098.1', 'WP_072497976.1', 'WP_174839562.1', 'WP_224108939.1', 'W…
798	['WP_111761914.1', 'WP_276210072.1', 'WP_000705642.1', 'WP_000705655.1', 'WP_072490939.1', 'WP_043039636.1', 'WP_000705637.1', 'WP_224180858.1', 'WP_111761913.1', 'WP_224108940.1', 'WP_240024640.1', 'WP_000784028.1', 'WP_258464746.1', 'WP_049294431.1', 'WP_258409653.1', 'WP_000784256.1', 'WP_262533618.1', 'WP_111680035.1', 'WP_072512393.1', 'WP_000705633.1', 'WP_000784257.1', 'WP_303661412.1', 'W…
799	['WP_111761914.1', 'WP_111761913.1', 'WP_258464746.1', 'WP_276210072.1', 'WP_000784034.1', 'WP_206159346.1', 'WP_000705655.1', 'WP_000705642.1', 'WP_000784530.1', 'WP_072361553.1', 'WP_001056483.1', 'WP_000784037.1', 'WP_072512394.1', 'WP_108807098.1', 'WP_000784523.1', 'WP_216781126.1', 'WP_224180858.1', 'WP_000705637.1', 'WP_258409652.1', 'WP_000784525.1', 'WP_000784524.1', 'WP_000784529.1', 'W…
800	['WP_111761914.1', 'WP_276210072.1', 'WP_072490933.1', 'WP_000769147.1', 'WP_000705642.1', 'WP_123072945.1', 'WP_060474119.1', 'WP_218087150.1', 'WP_000769137.1', 'WP_111761913.1', 'WP_000769159.1', 'WP_258464746.1', 'WP_000769139.1', 'WP_111028405.1', 'WP_316133396.1', 'WP_084578659.1', 'WP_072512394.1', 'WP_000784530.1', 'WP_258464753.1', 'WP_258409652.1', 'WP_250723524.1', 'WP_262533618.1', 'W…
801	['WP_000769159.1', 'WP_316133396.1', 'WP_072490933.1', 'WP_084578659.1', 'WP_000769147.1', 'WP_258409658.1', 'WP_123072945.1', 'WP_000769137.1', 'WP_060474119.1', 'WP_218087150.1', 'WP_000769139.1', 'WP_111028405.1', 'WP_000705655.1', 'WP_072490939.1', 'WP_258464753.1', 'WP_043039636.1', 'WP_070002771.1', 'WP_000705640.1', 'WP_000705637.1', 'WP_224180858.1', 'WP_049294431.1', 'WP_111761913.1', 'W…
802	['WP_042906216.1', 'WP_042907868.1', 'WP_042908808.1', 'WP_124781261.1', 'WP_111088352.1', 'WP_141767130.1', 'WP_031788484.1', 'WP_010956543.1']
803	['WP_111761914.1', 'WP_276210072.1', 'WP_072490933.1', 'WP_000769147.1', 'WP_000705642.1', 'WP_123072945.1', 'WP_060474119.1', 'WP_111761913.1', 'WP_218087150.1', 'WP_000769159.1', 'WP_111028405.1', 'WP_000769139.1', 'WP_316133396.1', 'WP_258464746.1', 'WP_000769137.1', 'WP_084578659.1', 'WP_258464753.1', 'WP_000784530.1', 'WP_072512394.1', 'WP_258409652.1', 'WP_000769142.1', 'WP_000779446.1', 'W…
804	['WP_042906216.1', 'WP_042907868.1', 'WP_042908808.1', 'WP_141767130.1', 'WP_111088352.1', 'WP_124781261.1', 'WP_031788484.1', 'WP_010956543.1']
805	['WP_044027547.1', 'WP_000028652.1', 'WP_042907814.1', 'WP_000028648.1', 'WP_000028654.1', 'WP_070002436.1', 'WP_117197105.1', 'WP_031795093.1', 'WP_160194494.1', 'WP_194381534.1', 'WP_072497974.1', 'WP_123097660.1', 'WP_209272659.1', 'WP_000028628.1', 'WP_142351081.1', 'WP_000028604.1', 'WP_224057046.1', 'WP_210603518.1', 'WP_000028609.1', 'WP_000028598.1', 'WP_072512388.1', 'WP_124375190.1', 'W…
806	['WP_072490933.1', 'WP_000769159.1', 'WP_316133396.1', 'WP_000769147.1', 'WP_000769139.1', 'WP_258409658.1', 'WP_084578659.1', 'WP_123072945.1', 'WP_218087150.1', 'WP_060474119.1', 'WP_000769137.1', 'WP_111028405.1', 'WP_258464753.1', 'WP_276210072.1', 'WP_165468924.1', 'WP_250723524.1', 'WP_142359251.1', 'WP_000778504.1', 'WP_000778498.1', 'WP_111761914.1', 'WP_000705655.1', 'WP_216731860.1', 'W…
807	['WP_158229549.1', 'WP_180991951.1', 'WP_150859893.1', 'WP_142669466.1', 'WP_017804864.1', 'WP_045181688.1', 'WP_070004799.1', 'WP_224797133.1', 'WP_216731864.1', 'WP_000028609.1', 'WP_124375190.1', 'WP_000028598.1', 'WP_000028628.1', 'WP_000028648.1', 'WP_042907814.1', 'WP_044027547.1', 'WP_142351081.1', 'WP_150024174.1', 'WP_194381534.1', 'WP_210603518.1', 'WP_224057046.1', 'WP_115295244.1', 'W…
808	['WP_070004799.1', 'WP_216731864.1', 'WP_044027547.1', 'WP_042907814.1', 'WP_210603518.1', 'WP_031795093.1', 'WP_000028652.1', 'WP_000028598.1', 'WP_070002436.1', 'WP_142351081.1', 'WP_117197105.1', 'WP_000028648.1', 'WP_224057046.1', 'WP_194381534.1', 'WP_124375190.1', 'WP_000028609.1', 'WP_000028628.1', 'WP_123097660.1', 'WP_180992837.1', 'WP_000028654.1', 'WP_209272659.1', 'WP_072497974.1', 'W…
809	['WP_142670763.1', 'WP_016187030.1', 'WP_142669466.1', 'WP_045181688.1', 'WP_216702058.1', 'WP_158229549.1', 'WP_180991951.1', 'WP_150859893.1', 'WP_064128435.1', 'WP_017804864.1', 'WP_050963919.1', 'WP_216731864.1', 'WP_070004799.1', 'WP_224797133.1', 'WP_072512388.1', 'WP_115295244.1', 'WP_200754020.1', 'WP_180992837.1', 'WP_000028598.1', 'WP_000028604.1', 'WP_000028609.1', 'WP_000028628.1', 'W…
810	['WP_000784528.1', 'WP_000784529.1', 'WP_150024173.1', 'WP_061733992.1', 'WP_000784523.1', 'WP_000784524.1', 'WP_000784525.1', 'WP_072512394.1', 'WP_258409652.1', 'WP_072361556.1', 'WP_103188668.1', 'WP_070002771.1', 'WP_049309025.1', 'WP_000705650.1', 'WP_000705644.1', 'WP_001242996.1', 'WP_072512395.1', 'WP_043039636.1', 'WP_216781126.1', 'WP_072490939.1', 'WP_258409651.1', 'WP_000784620.1', 'W…
811	['WP_044027547.1', 'WP_000028652.1', 'WP_042907814.1', 'WP_000028648.1', 'WP_000028654.1', 'WP_070002436.1', 'WP_117197105.1', 'WP_031795093.1', 'WP_160194494.1', 'WP_072497974.1', 'WP_194381534.1', 'WP_123097660.1', 'WP_209272659.1', 'WP_000028628.1', 'WP_000028604.1', 'WP_142351081.1', 'WP_224057046.1', 'WP_210603518.1', 'WP_000028598.1', 'WP_000028609.1', 'WP_072512388.1', 'WP_124375190.1', 'W…
812	['WP_150854106.1', 'WP_014936986.1', 'WP_000455736.1', 'WP_108807102.1', 'WP_111680045.1', 'WP_001801842.1', 'WP_001805140.1', 'WP_070004795.1', 'WP_111164858.1', 'WP_078064180.1', 'WP_000455733.1', 'WP_000455735.1', 'WP_089535650.1', 'WP_000455731.1', 'WP_025175003.1', 'WP_072497971.1', 'WP_070004797.1', 'WP_103148877.1', 'WP_001797296.1', 'WP_124780204.1', 'WP_000388882.1', 'WP_185611027.1', 'W…
813	['WP_150859893.1', 'WP_070004799.1', 'WP_224797133.1', 'WP_124375190.1', 'WP_000028609.1', 'WP_042907814.1', 'WP_044027547.1', 'WP_000028648.1', 'WP_210603518.1', 'WP_000028628.1', 'WP_224057046.1', 'WP_194381534.1', 'WP_045181688.1', 'WP_031795093.1', 'WP_000028652.1', 'WP_216731864.1', 'WP_150024174.1', 'WP_000028598.1', 'WP_000028604.1', 'WP_070002436.1', 'WP_142351081.1', 'WP_064128435.1', 'W…
814	['WP_025174946.1', 'WP_111314544.1', 'WP_001797294.1', 'WP_111088346.1', 'WP_250723518.1', 'WP_103148876.1', 'WP_052995938.1', 'WP_000443826.1', 'WP_050957914.1', 'WP_315977859.1', 'WP_000835979.1', 'WP_014936983.1', 'WP_154284696.1', 'WP_072361582.1', 'WP_046462966.1', 'WP_023487099.1', 'WP_072512382.1', 'WP_031909936.1', 'WP_103188658.1', 'WP_165468926.1', 'WP_000540915.1', 'WP_115296009.1', 'W…
815	['WP_072512398.1', 'WP_001024386.1', 'WP_001024391.1', 'WP_001024377.1', 'WP_001024383.1', 'WP_115295231.1', 'WP_258464743.1', 'WP_154283675.1', 'WP_001024392.1', 'WP_072490942.1', 'WP_001024369.1', 'WP_061385141.1', 'WP_111131546.1', 'WP_111761910.1', 'WP_001021484.1', 'WP_124781216.1', 'WP_258409649.1', 'WP_259379841.1', 'WP_250723580.1', 'WP_111680032.1', 'WP_262533611.1', 'WP_001024395.1']
816	['WP_000769159.1', 'WP_316133396.1', 'WP_084578659.1', 'WP_000769137.1', 'WP_072490933.1', 'WP_276210072.1', 'WP_000769147.1', 'WP_123072945.1', 'WP_060474119.1', 'WP_000769139.1', 'WP_218087150.1', 'WP_258409658.1', 'WP_111028405.1', 'WP_000668996.1', 'WP_000784251.1', 'WP_258409653.1', 'WP_000784256.1', 'WP_106873616.1', 'WP_111680035.1', 'WP_072512393.1', 'WP_000769163.1', 'WP_000784257.1', 'W…
817	['WP_111761914.1', 'WP_276210072.1', 'WP_111761913.1', 'WP_258464746.1', 'WP_000784530.1', 'WP_000784523.1', 'WP_240024640.1', 'WP_216781126.1', 'WP_000784618.1', 'WP_072512394.1', 'WP_250723573.1', 'WP_000784524.1', 'WP_061733992.1', 'WP_258409652.1', 'WP_000784525.1', 'WP_000784529.1', 'WP_000784528.1', 'WP_150024173.1', 'WP_110183810.1', 'WP_000784620.1', 'WP_123097656.1', 'WP_031894988.1', 'W…
818	['WP_250723573.1', 'WP_154283678.1', 'WP_262533616.1', 'WP_070002431.1', 'WP_225805991.1', 'WP_000702717.1', 'WP_058008352.1', 'WP_000784020.1', 'WP_070033145.1', 'WP_072361553.1', 'WP_103144673.1', 'WP_000784023.1', 'WP_046462952.1', 'WP_206159346.1', 'WP_115295235.1', 'WP_174839562.1', 'WP_072490940.1', 'WP_000702189.1', 'WP_084578658.1', 'WP_000784037.1', 'WP_224108939.1', 'WP_000784034.1', 'W…
819	['WP_276210072.1', 'WP_258409653.1', 'WP_000784256.1', 'WP_000784251.1', 'WP_111680035.1', 'WP_072512393.1', 'WP_262533618.1', 'WP_000784257.1', 'WP_303661412.1', 'WP_000784261.1', 'WP_000784258.1', 'WP_111131552.1', 'WP_111761914.1', 'WP_106096710.1', 'WP_000784244.1', 'WP_123090141.1', 'WP_000784245.1', 'WP_000784249.1', 'WP_124781223.1', 'WP_124375187.1', 'WP_250723562.1', 'WP_115295238.1', 'W…
820	['WP_111761914.1', 'WP_276210072.1', 'WP_111761916.1', 'WP_124375188.1', 'WP_111761913.1', 'WP_072490933.1', 'WP_000769836.1', 'WP_258464746.1', 'WP_000769147.1', 'WP_000769137.1', 'WP_304984589.1', 'WP_000769159.1', 'WP_123072945.1', 'WP_060474119.1', 'WP_316133396.1', 'WP_218087150.1', 'WP_000705642.1', 'WP_072512394.1', 'WP_111028405.1', 'WP_115295240.1', 'WP_072490938.1', 'WP_000769139.1', 'W…
821	['WP_111761913.1', 'WP_111761914.1', 'WP_276210072.1', 'WP_258464746.1', 'WP_000784530.1', 'WP_000705655.1', 'WP_072512394.1', 'WP_000784023.1', 'WP_000784523.1', 'WP_000705642.1', 'WP_206159346.1', 'WP_216781126.1', 'WP_000769159.1', 'WP_258409652.1', 'WP_316133396.1', 'WP_000784524.1', 'WP_000784618.1', 'WP_108807098.1', 'WP_061733992.1', 'WP_058008352.1', 'WP_072490933.1', 'WP_000784525.1', 'W…
822	['WP_044027547.1', 'WP_000028652.1', 'WP_042907814.1', 'WP_000028648.1', 'WP_000028654.1', 'WP_070002436.1', 'WP_117197105.1', 'WP_031795093.1', 'WP_160194494.1', 'WP_072497974.1', 'WP_194381534.1', 'WP_123097660.1', 'WP_209272659.1', 'WP_000028628.1', 'WP_000028604.1', 'WP_142351081.1', 'WP_224057046.1', 'WP_210603518.1', 'WP_000028609.1', 'WP_000028598.1', 'WP_072512388.1', 'WP_124375190.1', 'W…
823	['WP_154283683.1', 'WP_000072565.1', 'WP_070004793.1', 'WP_103188664.1', 'WP_250723526.1', 'WP_000072580.1', 'WP_258464752.1', 'WP_000072570.1', 'WP_072512387.1', 'WP_072490934.1', 'WP_078372002.1', 'WP_000072616.1', 'WP_070002437.1', 'WP_000072586.1', 'WP_206157106.1', 'WP_045158805.1', 'WP_259380971.1', 'WP_233642164.1', 'WP_070002710.1', 'WP_234696915.1', 'WP_259378008.1', 'WP_246838847.1', 'W…
824	['WP_154283689.1', 'WP_000212548.1']
825	['WP_111314544.1', 'WP_025174946.1', 'WP_111088346.1', 'WP_052995938.1', 'WP_001797294.1', 'WP_154284696.1', 'WP_014936983.1', 'WP_250723518.1', 'WP_031845067.1', 'WP_050957914.1', 'WP_115296009.1', 'WP_315977859.1', 'WP_103148876.1', 'WP_111093870.1', 'WP_050964244.1', 'WP_072361582.1', 'WP_046462966.1', 'WP_072490931.1', 'WP_023487099.1', 'WP_031909936.1', 'WP_072361579.1', 'WP_124780210.1', 'W…
826	['WP_154284696.1', 'WP_014936983.1', 'WP_111314544.1', 'WP_111088346.1', 'WP_115296009.1', 'WP_050964244.1', 'WP_052995938.1', 'WP_001797294.1', 'WP_031845067.1', 'WP_072361579.1', 'WP_250723518.1', 'WP_250758017.1', 'WP_072512384.1', 'WP_025173869.1', 'WP_025174946.1', 'WP_124780212.1', 'WP_050957914.1', 'WP_111093870.1', 'WP_315977859.1', 'WP_001814080.1', 'WP_070002457.1', 'WP_070004798.1', 'W…
827	['WP_111761913.1', 'WP_258464746.1', 'WP_111761914.1', 'WP_276210072.1', 'WP_000784023.1', 'WP_000784530.1', 'WP_000705655.1', 'WP_072512394.1', 'WP_072361553.1', 'WP_000705642.1', 'WP_206159346.1', 'WP_000769159.1', 'WP_058008352.1', 'WP_000784523.1', 'WP_072497976.1', 'WP_316133396.1', 'WP_000784020.1', 'WP_216781126.1', 'WP_001056483.1', 'WP_258409652.1', 'WP_070033145.1', 'WP_072490933.1', 'W…
828	['WP_072490931.1', 'WP_155561217.1', 'WP_312013848.1', 'WP_000540884.1', 'WP_000527389.1', 'WP_031845067.1', 'WP_111680712.1', 'WP_000540907.1', 'WP_023487099.1', 'WP_154284695.1', 'WP_101244981.1', 'WP_054190418.1', 'WP_165468926.1', 'WP_216702056.1', 'WP_111093870.1', 'WP_258409660.1', 'WP_119541751.1', 'WP_258464755.1', 'WP_103148884.1', 'WP_224212203.1', 'WP_078065606.1', 'WP_001813970.1', 'W…
829	['WP_000705633.1', 'WP_190362838.1', 'WP_049294431.1', 'WP_258864332.1', 'WP_209041306.1', 'WP_072490939.1', 'WP_000705640.1', 'WP_043039636.1', 'WP_103188668.1', 'WP_072361556.1', 'WP_155561219.1', 'WP_113569912.1', 'WP_000705655.1', 'WP_000784524.1', 'WP_250723573.1', 'WP_061733992.1', 'WP_111761913.1', 'WP_224180858.1', 'WP_000705650.1', 'WP_000705637.1', 'WP_240024640.1', 'WP_262533616.1', 'W…
830	['WP_000669519.1', 'WP_111131558.1', 'WP_000669520.1', 'WP_000669524.1', 'WP_000669514.1', 'WP_000768889.1', 'WP_111680043.1', 'WP_156974946.1', 'WP_123097664.1', 'WP_086115034.1', 'WP_312013847.1', 'WP_000669523.1', 'WP_070033152.1', 'WP_031788344.1', 'WP_000669522.1', 'WP_070002440.1', 'WP_115289175.1', 'WP_031928730.1', 'WP_262533632.1', 'WP_000865203.1', 'WP_225805992.1']
831	['WP_158229549.1', 'WP_180991951.1', 'WP_150859893.1', 'WP_070004799.1', 'WP_224797133.1', 'WP_142351081.1', 'WP_124375190.1', 'WP_000028609.1', 'WP_042907814.1', 'WP_044027547.1', 'WP_000028648.1', 'WP_210603518.1', 'WP_000028628.1', 'WP_224057046.1', 'WP_194381534.1', 'WP_045181688.1', 'WP_031795093.1', 'WP_000028652.1', 'WP_216731864.1', 'WP_150024174.1', 'WP_000028598.1', 'WP_000028604.1', 'W…
832	['WP_044027547.1', 'WP_000028652.1', 'WP_042907814.1', 'WP_000028648.1', 'WP_000028654.1', 'WP_070002436.1', 'WP_117197105.1', 'WP_160194494.1', 'WP_031795093.1', 'WP_072497974.1', 'WP_194381534.1', 'WP_123097660.1', 'WP_209272659.1', 'WP_000028628.1', 'WP_000028604.1', 'WP_142351081.1', 'WP_224057046.1', 'WP_210603518.1', 'WP_000028609.1', 'WP_000028598.1', 'WP_072512388.1', 'WP_124375190.1', 'W…
833	['WP_001269761.1', 'WP_262533635.1', 'WP_001269759.1', 'WP_025174748.1', 'WP_001269755.1', 'WP_115289178.1', 'WP_001205663.1', 'WP_123072943.1', 'WP_001205664.1', 'WP_072361591.1', 'WP_020976992.1', 'WP_060649781.1', 'WP_123097680.1', 'WP_115293009.1', 'WP_115353641.1', 'WP_052999855.1', 'WP_111680045.1', 'WP_000971989.1', 'WP_111314544.1', 'WP_001269822.1', 'WP_070004787.1', 'WP_111164860.1', 'W…
834	['WP_160194496.1', 'WP_180992826.1', 'WP_029258562.1', 'WP_000074792.1', 'WP_111078156.1', 'WP_257615198.1', 'WP_228585060.1', 'WP_111761930.1', 'WP_078371446.1', 'WP_238522654.1', 'WP_000172546.1', 'WP_000172543.1', 'WP_000172540.1', 'WP_117206341.1', 'WP_031886684.1', 'WP_111680048.1', 'WP_258464763.1', 'WP_070002442.1', 'WP_061385143.1', 'WP_258409662.1', 'WP_000074800.1', 'WP_258808706.1', 'W…
835	['WP_084578659.1', 'WP_000769159.1', 'WP_000769137.1', 'WP_162647733.1', 'WP_316133396.1', 'WP_124375191.1', 'WP_000769151.1', 'WP_258464753.1', 'WP_000769147.1', 'WP_123072945.1', 'WP_072490933.1', 'WP_000769139.1', 'WP_000769152.1', 'WP_060474119.1', 'WP_258409658.1', 'WP_218087150.1', 'WP_111028405.1', 'WP_057504538.1', 'WP_194381533.1', 'WP_000769142.1', 'WP_070004792.1', 'WP_111131556.1', 'W…
836	['WP_164022204.1', 'WP_256089518.1']
837	['WP_164494058.1', 'WP_194381973.1', 'WP_258409664.1', 'WP_070002458.1', 'WP_262533648.1', 'WP_001806583.1', 'WP_072496829.1', 'WP_031926719.1', 'WP_001790025.1', 'WP_001287492.1', 'WP_031835043.1', 'WP_259676175.1']
838	['WP_276210072.1', 'WP_111761914.1', 'WP_000705655.1', 'WP_000705642.1', 'WP_000784028.1', 'WP_043039636.1', 'WP_111761913.1', 'WP_000705637.1', 'WP_224180858.1', 'WP_103188668.1', 'WP_224108940.1', 'WP_258464746.1', 'WP_240024640.1', 'WP_000705640.1', 'WP_174839562.1', 'WP_000784023.1', 'WP_206159346.1', 'WP_000784034.1', 'WP_115295235.1', 'WP_072497976.1', 'WP_072361553.1', 'WP_000784020.1', 'W…
839	['WP_111314544.1', 'WP_025174946.1', 'WP_111088346.1', 'WP_001797294.1', 'WP_052995938.1', 'WP_250723518.1', 'WP_050957914.1', 'WP_315977859.1', 'WP_165468926.1', 'WP_103148876.1', 'WP_072361582.1', 'WP_046462966.1', 'WP_023487099.1', 'WP_031909936.1', 'WP_072512382.1', 'WP_154284696.1', 'WP_014936983.1', 'WP_000443826.1', 'WP_124780210.1', 'WP_000835979.1', 'WP_000540915.1', 'WP_115296009.1', 'W…
840	['WP_111314544.1', 'WP_111088346.1', 'WP_014936983.1', 'WP_001797294.1', 'WP_154284696.1', 'WP_052995938.1', 'WP_250723518.1', 'WP_115296009.1', 'WP_025174946.1', 'WP_050957914.1', 'WP_315977859.1', 'WP_050964244.1', 'WP_072361579.1', 'WP_072512384.1', 'WP_072361582.1', 'WP_023487099.1', 'WP_046462966.1', 'WP_250758017.1', 'WP_031909936.1', 'WP_031845067.1', 'WP_070002457.1', 'WP_124780212.1', 'W…
841	['WP_111314544.1', 'WP_025174946.1', 'WP_111088346.1', 'WP_001797294.1', 'WP_052995938.1', 'WP_250723518.1', 'WP_050957914.1', 'WP_315977859.1', 'WP_103148876.1', 'WP_000443826.1', 'WP_014936983.1', 'WP_154284696.1', 'WP_000835979.1', 'WP_072361582.1', 'WP_165468926.1', 'WP_046462966.1', 'WP_023487099.1', 'WP_031909936.1', 'WP_000540915.1', 'WP_115296009.1', 'WP_124780210.1', 'WP_072512382.1', 'W…
842	['WP_111088346.1', 'WP_111314544.1', 'WP_052995938.1', 'WP_001797294.1', 'WP_250723518.1', 'WP_050957914.1', 'WP_315977859.1', 'WP_023487099.1', 'WP_072361582.1', 'WP_124780210.1', 'WP_046462966.1', 'WP_031909936.1', 'WP_000540915.1', 'WP_224212203.1', 'WP_110183811.1', 'WP_072512382.1', 'WP_078103062.1', 'WP_078367844.1', 'WP_078065606.1', 'WP_312013848.1', 'WP_001269761.1', 'WP_025174481.1', 'W…
843	['WP_023487099.1', 'WP_000540915.1', 'WP_124780210.1', 'WP_111131561.1', 'WP_078103062.1', 'WP_258464758.1', 'WP_072468353.1', 'WP_000835992.1', 'WP_000835991.1', 'WP_000835995.1', 'WP_000540914.1', 'WP_111088346.1', 'WP_304984587.1', 'WP_111314544.1', 'WP_224212203.1', 'WP_000835990.1', 'WP_117206573.1', 'WP_053038930.1', 'WP_052995938.1', 'WP_000835993.1', 'WP_168226552.1', 'WP_001797294.1', 'W…
844	['WP_171994847.1', 'WP_001553868.1']
845	['WP_000784023.1', 'WP_174839562.1', 'WP_206159346.1', 'WP_000784028.1', 'WP_224108939.1', 'WP_000784037.1', 'WP_001056483.1', 'WP_108807098.1', 'WP_000784034.1', 'WP_072497976.1', 'WP_000784024.1', 'WP_072490940.1', 'WP_267837956.1', 'WP_070002431.1', 'WP_250723573.1', 'WP_103144673.1', 'WP_154283678.1', 'WP_225805991.1', 'WP_000702717.1', 'WP_262533616.1', 'WP_110183810.1', 'WP_000702189.1', 'W…
846	['WP_176723273.1']
847	['WP_180991951.1', 'WP_150859893.1', 'WP_070004799.1', 'WP_224797133.1', 'WP_142351081.1', 'WP_124375190.1', 'WP_000028609.1', 'WP_042907814.1', 'WP_044027547.1', 'WP_000028648.1', 'WP_210603518.1', 'WP_000028628.1', 'WP_224057046.1', 'WP_194381534.1', 'WP_045181688.1', 'WP_031795093.1', 'WP_000028652.1', 'WP_216731864.1', 'WP_150024174.1', 'WP_000028598.1', 'WP_000028604.1', 'WP_070002436.1', 'W…
848	['WP_180992826.1', 'WP_029258562.1', 'WP_000074792.1', 'WP_257615198.1', 'WP_228585060.1', 'WP_238522654.1', 'WP_111078156.1', 'WP_160194496.1', 'WP_111761930.1', 'WP_078371446.1', 'WP_111680048.1', 'WP_000074800.1', 'WP_117206341.1', 'WP_000172546.1', 'WP_000172543.1', 'WP_031886684.1', 'WP_000172540.1', 'WP_258464763.1', 'WP_070002442.1', 'WP_061385143.1', 'WP_258409662.1', 'WP_258808706.1', 'W…
849	['WP_044027547.1', 'WP_000028652.1', 'WP_042907814.1', 'WP_000028648.1', 'WP_000028654.1', 'WP_117197105.1', 'WP_070002436.1', 'WP_031795093.1', 'WP_180992837.1', 'WP_072497974.1', 'WP_160194494.1', 'WP_194381534.1', 'WP_123097660.1', 'WP_209272659.1', 'WP_000028628.1', 'WP_000028604.1', 'WP_142351081.1', 'WP_224057046.1', 'WP_210603518.1', 'WP_000028609.1', 'WP_000028598.1', 'WP_072512388.1', 'W…
850	['WP_103145950.1', 'WP_262533635.1', 'WP_000540319.1', 'WP_111680045.1', 'WP_001205663.1', 'WP_054190422.1', 'WP_001205664.1', 'WP_020976992.1', 'WP_258464756.1', 'WP_115293009.1', 'WP_025174748.1', 'WP_111164860.1', 'WP_185611027.1', 'WP_052999855.1', 'WP_124780204.1', 'WP_072361595.1', 'WP_023487099.1', 'WP_014936986.1', 'WP_001269755.1', 'WP_115353641.1', 'WP_001269761.1', 'WP_025174946.1', 'W…
851	['WP_000540319.1', 'WP_185611027.1', 'WP_309543765.1', 'WP_000971990.1', 'WP_050959029.1', 'WP_001801841.1', 'WP_000971991.1', 'WP_000971989.1', 'WP_001211498.1', 'WP_111761927.1', 'WP_123072943.1', 'WP_072361591.1', 'WP_046597521.1', 'WP_060649781.1', 'WP_103145950.1', 'WP_001269822.1', 'WP_262533635.1', 'WP_308447723.1', 'WP_046462955.1', 'WP_014936986.1', 'WP_023487099.1', 'WP_001205663.1', 'W…
852	['WP_111761913.1', 'WP_258464746.1', 'WP_111761914.1', 'WP_276210072.1', 'WP_000784530.1', 'WP_115295235.1', 'WP_072512394.1', 'WP_224108939.1', 'WP_216781126.1', 'WP_000784523.1', 'WP_000705655.1', 'WP_206159346.1', 'WP_258409652.1', 'WP_000784020.1', 'WP_070002771.1', 'WP_070033145.1', 'WP_000705642.1', 'WP_072490940.1', 'WP_001056483.1', 'WP_058008352.1', 'WP_108807098.1', 'WP_000784524.1', 'W…
853	['WP_000705633.1', 'WP_190362838.1', 'WP_000784023.1', 'WP_206159346.1', 'WP_000784034.1', 'WP_174839562.1', 'WP_001056483.1', 'WP_250723573.1', 'WP_108807098.1', 'WP_224108939.1', 'WP_072497976.1', 'WP_000784037.1', 'WP_110183810.1', 'WP_049294431.1', 'WP_000784028.1', 'WP_070002431.1', 'WP_262533616.1', 'WP_000784024.1', 'WP_000784020.1', 'WP_072490940.1', 'WP_115295235.1', 'WP_000702717.1', 'W…
854	['WP_115289178.1', 'WP_262533635.1', 'WP_001269755.1', 'WP_001269761.1', 'WP_060649781.1', 'WP_001205663.1', 'WP_001269759.1', 'WP_123072943.1', 'WP_001205664.1', 'WP_020976992.1', 'WP_115293009.1', 'WP_072361591.1', 'WP_001838685.1', 'WP_052999855.1', 'WP_001269822.1', 'WP_190362840.1', 'WP_000971989.1', 'WP_115353641.1', 'WP_025174748.1', 'WP_070004787.1', 'WP_014936986.1', 'WP_250756446.1', 'W…
855	['WP_192794651.1', 'WP_237772982.1', 'WP_142351081.1', 'WP_044027547.1', 'WP_000028648.1', 'WP_224057046.1', 'WP_160194494.1', 'WP_124375190.1', 'WP_111131554.1', 'WP_031795093.1', 'WP_000028652.1', 'WP_072512388.1', 'WP_000028654.1', 'WP_050963919.1', 'WP_000028651.1', 'WP_150024174.1', 'WP_000028598.1', 'WP_072497974.1', 'WP_000028604.1', 'WP_000028594.1', 'WP_154283682.1', 'WP_123097660.1', 'W…
856	['WP_276210072.1', 'WP_049309025.1', 'WP_000705655.1', 'WP_111761914.1', 'WP_043039636.1', 'WP_000705642.1', 'WP_000705637.1', 'WP_224180858.1', 'WP_072361556.1', 'WP_240024640.1', 'WP_258464746.1', 'WP_224108940.1', 'WP_000784028.1', 'WP_103188668.1', 'WP_072512394.1', 'WP_174839562.1', 'WP_000784034.1', 'WP_049294431.1', 'WP_000784023.1', 'WP_072497976.1', 'WP_258409652.1', 'WP_000784530.1', 'W…
857	['WP_044027547.1', 'WP_000028652.1', 'WP_042907814.1', 'WP_000028648.1', 'WP_000028654.1', 'WP_070002436.1', 'WP_117197105.1', 'WP_031795093.1', 'WP_194381534.1', 'WP_160194494.1', 'WP_072497974.1', 'WP_123097660.1', 'WP_209272659.1', 'WP_000028628.1', 'WP_142351081.1', 'WP_000028604.1', 'WP_224057046.1', 'WP_210603518.1', 'WP_000028609.1', 'WP_000028598.1', 'WP_072512388.1', 'WP_124375190.1', 'W…
858	['WP_111761914.1', 'WP_276210072.1', 'WP_111761913.1', 'WP_258464746.1', 'WP_124375188.1', 'WP_072490933.1', 'WP_000769137.1', 'WP_000769836.1', 'WP_111761916.1', 'WP_000769147.1', 'WP_000784530.1', 'WP_304984589.1', 'WP_000769139.1', 'WP_123072945.1', 'WP_072512394.1', 'WP_060474119.1', 'WP_115295240.1', 'WP_218087150.1', 'WP_072490938.1', 'WP_111028405.1', 'WP_000769159.1', 'WP_000705642.1', 'W…
859	['WP_111761914.1', 'WP_276210072.1', 'WP_111761913.1', 'WP_000769159.1', 'WP_072490933.1', 'WP_316133396.1', 'WP_000769137.1', 'WP_000769147.1', 'WP_084578659.1', 'WP_000769139.1', 'WP_123072945.1', 'WP_060474119.1', 'WP_218087150.1', 'WP_111028405.1', 'WP_000784028.1', 'WP_000784251.1', 'WP_262533618.1', 'WP_258409653.1', 'WP_000784256.1', 'WP_000769163.1', 'WP_111680035.1', 'WP_072512393.1', 'W…
860	['WP_194381973.1', 'WP_164494058.1', 'WP_258409664.1', 'WP_070002458.1', 'WP_262533648.1', 'WP_001806583.1', 'WP_072496829.1', 'WP_031926719.1', 'WP_001790025.1', 'WP_001287492.1', 'WP_031835043.1', 'WP_259676175.1']
861	['WP_000948284.1', 'WP_194381974.1', 'WP_000948289.1', 'WP_124375199.1', 'WP_226452206.1', 'WP_000948299.1', 'WP_214241640.1', 'WP_111680051.1']
862	['WP_044027547.1', 'WP_000028652.1', 'WP_042907814.1', 'WP_000028648.1', 'WP_000028654.1', 'WP_117197105.1', 'WP_070002436.1', 'WP_031795093.1', 'WP_180992837.1', 'WP_160194494.1', 'WP_194381534.1', 'WP_072497974.1', 'WP_123097660.1', 'WP_209272659.1', 'WP_000028628.1', 'WP_142351081.1', 'WP_000028604.1', 'WP_224057046.1', 'WP_210603518.1', 'WP_000028598.1', 'WP_000028609.1', 'WP_072512388.1', 'W…
863	['WP_206157106.1', 'WP_000408454.1', 'WP_154283683.1', 'WP_316052049.1', 'WP_033856158.1', 'WP_045158805.1', 'WP_259380971.1', 'WP_233642164.1', 'WP_216771255.1']
864	['WP_276210072.1', 'WP_000705644.1', 'WP_049309025.1', 'WP_000705650.1', 'WP_111761913.1', 'WP_258464746.1', 'WP_000784023.1', 'WP_206159346.1', 'WP_000784034.1', 'WP_115289173.1', 'WP_115295235.1', 'WP_206157107.1', 'WP_070974107.1', 'WP_174839562.1', 'WP_072361553.1', 'WP_072497976.1', 'WP_000769137.1', 'WP_111761914.1', 'WP_000784028.1', 'WP_000705655.1', 'WP_043039636.1', 'WP_001056483.1', 'W…
865	['WP_000784023.1', 'WP_206159346.1', 'WP_174839562.1', 'WP_000784028.1', 'WP_000784037.1', 'WP_224108939.1', 'WP_000784034.1', 'WP_001056483.1', 'WP_108807098.1', 'WP_072497976.1', 'WP_000784024.1', 'WP_267837956.1', 'WP_070002431.1', 'WP_103144673.1', 'WP_154283678.1', 'WP_225805991.1', 'WP_110183810.1', 'WP_000702717.1', 'WP_262533616.1', 'WP_250723573.1', 'WP_000702189.1', 'WP_084578658.1', 'W…
866	['WP_044027547.1', 'WP_000028652.1', 'WP_042907814.1', 'WP_000028648.1', 'WP_000028654.1', 'WP_070002436.1', 'WP_117197105.1', 'WP_031795093.1', 'WP_160194494.1', 'WP_072497974.1', 'WP_194381534.1', 'WP_000028628.1', 'WP_209272659.1', 'WP_123097660.1', 'WP_000028604.1', 'WP_142351081.1', 'WP_224057046.1', 'WP_210603518.1', 'WP_000028609.1', 'WP_000028598.1', 'WP_072512388.1', 'WP_124375190.1', 'W…
867	['WP_250723516.1', 'WP_000653713.1', 'WP_000653711.1', 'WP_258409661.1', 'WP_000653712.1', 'WP_000653705.1', 'WP_258464761.1', 'WP_000952537.1', 'WP_208688689.1', 'WP_072357651.1', 'WP_078103407.1', 'WP_241010539.1', 'WP_078370638.1', 'WP_103188657.1', 'WP_000042462.1', 'WP_000047327.1', 'WP_072490927.1', 'WP_072512377.1', 'WP_111131566.1', 'WP_115289182.1', 'WP_111761929.1', 'WP_072361597.1', 'W…
868	['WP_208704075.1']
869	['WP_000705633.1', 'WP_049294431.1', 'WP_190362838.1', 'WP_209041306.1', 'WP_072490939.1', 'WP_000784524.1', 'WP_043039636.1', 'WP_000784523.1', 'WP_000784525.1', 'WP_111131551.1', 'WP_250723573.1', 'WP_031894988.1', 'WP_110183810.1', 'WP_258409652.1', 'WP_072512394.1', 'WP_061733992.1', 'WP_000705640.1', 'WP_258864332.1', 'WP_262533616.1', 'WP_103188668.1', 'WP_000784529.1', 'WP_103144673.1', 'W…
870	['WP_000769159.1', 'WP_316133396.1', 'WP_084578659.1', 'WP_000769137.1', 'WP_258409658.1', 'WP_209205860.1', 'WP_072490933.1', 'WP_070002438.1', 'WP_000769147.1', 'WP_000769154.1', 'WP_000769153.1', 'WP_123072945.1', 'WP_060474119.1', 'WP_218087150.1', 'WP_000769139.1', 'WP_111028405.1', 'WP_000769163.1', 'WP_054190420.1', 'WP_000769157.1', 'WP_000769162.1', 'WP_000769161.1', 'WP_000769160.1', 'W…
871	['WP_044027547.1', 'WP_000028652.1', 'WP_042907814.1', 'WP_000028648.1', 'WP_000028654.1', 'WP_117197105.1', 'WP_070002436.1', 'WP_031795093.1', 'WP_209272659.1', 'WP_160194494.1', 'WP_072497974.1', 'WP_194381534.1', 'WP_123097660.1', 'WP_000028628.1', 'WP_000028604.1', 'WP_142351081.1', 'WP_224057046.1', 'WP_210603518.1', 'WP_000028609.1', 'WP_000028598.1', 'WP_072512388.1', 'WP_124375190.1', 'W…
872	['WP_044027547.1', 'WP_000028652.1', 'WP_042907814.1', 'WP_000028648.1', 'WP_000028654.1', 'WP_117197105.1', 'WP_070002436.1', 'WP_031795093.1', 'WP_160194494.1', 'WP_072497974.1', 'WP_194381534.1', 'WP_209272659.1', 'WP_123097660.1', 'WP_210603518.1', 'WP_000028628.1', 'WP_000028604.1', 'WP_142351081.1', 'WP_224057046.1', 'WP_000028609.1', 'WP_000028598.1', 'WP_072512388.1', 'WP_124375190.1', 'W…
873	['WP_000948284.1', 'WP_000948289.1', 'WP_194381974.1', 'WP_226452206.1', 'WP_124375199.1', 'WP_214241640.1', 'WP_000948299.1', 'WP_111680051.1']
874	['WP_312013848.1', 'WP_031845067.1', 'WP_216702056.1', 'WP_103148884.1', 'WP_224212203.1', 'WP_119541751.1', 'WP_078065606.1', 'WP_001813970.1', 'WP_049873750.1', 'WP_072490931.1', 'WP_111093870.1', 'WP_216731866.1', 'WP_078064181.1', 'WP_023487099.1', 'WP_267251552.1', 'WP_052995938.1', 'WP_111088346.1', 'WP_111314544.1', 'WP_167775029.1', 'WP_250758017.1', 'WP_001797294.1', 'WP_000540897.1', 'W…
875	['WP_216702057.1', 'WP_000072632.1', 'WP_303661409.1', 'WP_000072634.1', 'WP_000072352.1', 'WP_111761920.1', 'WP_000072570.1', 'WP_000066763.1', 'WP_123097661.1', 'WP_111133113.1', 'WP_070004793.1', 'WP_064128428.1', 'WP_250723526.1', 'WP_103188664.1', 'WP_258464752.1', 'WP_154283683.1', 'WP_000072616.1', 'WP_072512387.1', 'WP_000072580.1', 'WP_000072586.1', 'WP_070002437.1', 'WP_072490934.1', 'W…
876	['WP_216702058.1', 'WP_142669466.1', 'WP_158229549.1', 'WP_180991951.1', 'WP_150859893.1', 'WP_017804864.1', 'WP_045181688.1', 'WP_070004799.1', 'WP_224797133.1', 'WP_200754020.1', 'WP_216731864.1', 'WP_000028609.1', 'WP_124375190.1', 'WP_142351081.1', 'WP_044027547.1', 'WP_042907814.1', 'WP_000028648.1', 'WP_150024174.1', 'WP_000028628.1', 'WP_210603518.1', 'WP_000028598.1', 'WP_194381534.1', 'W…
877	['WP_001062989.1', 'WP_001062992.1', 'WP_001062982.1', 'WP_001062987.1', 'WP_103148878.1', 'WP_001062990.1', 'WP_001062998.1', 'WP_054190414.1', 'WP_248315066.1', 'WP_103188655.1', 'WP_226452207.1', 'WP_001062991.1', 'WP_072361601.1', 'WP_115289184.1', 'WP_001062993.1', 'WP_258464764.1', 'WP_070033160.1', 'WP_001062981.1', 'WP_305164333.1', 'WP_058008357.1', 'WP_115385503.1', 'WP_111014984.1', 'W…
878	['WP_111314544.1', 'WP_001797294.1', 'WP_111088346.1', 'WP_025174946.1', 'WP_154284696.1', 'WP_250723518.1', 'WP_052995938.1', 'WP_014936983.1', 'WP_050957914.1', 'WP_315977859.1', 'WP_031845067.1', 'WP_115296009.1', 'WP_072361582.1', 'WP_050964244.1', 'WP_046462966.1', 'WP_023487099.1', 'WP_031909936.1', 'WP_111093870.1', 'WP_103148876.1', 'WP_124780210.1', 'WP_072512382.1', 'WP_072361579.1', 'W…
879	['WP_001269755.1', 'WP_262533635.1', 'WP_001205663.1', 'WP_020976992.1', 'WP_001205664.1', 'WP_115293009.1', 'WP_111680045.1', 'WP_123072943.1', 'WP_072361591.1', 'WP_001269761.1', 'WP_052999855.1', 'WP_070004787.1', 'WP_216731855.1', 'WP_060649781.1', 'WP_001269759.1', 'WP_115289178.1', 'WP_000971989.1', 'WP_124780204.1', 'WP_001269822.1', 'WP_014936986.1', 'WP_025175003.1', 'WP_111131559.1', 'W…
880	['WP_165468924.1', 'WP_111761913.1', 'WP_216731860.1', 'WP_000769144.1', 'WP_072361573.1', 'WP_258464746.1', 'WP_276210072.1', 'WP_000769137.1', 'WP_000705644.1', 'WP_115295235.1', 'WP_000784034.1', 'WP_000705650.1', 'WP_049309025.1', 'WP_000784023.1', 'WP_072497976.1', 'WP_206159346.1', 'WP_000769139.1', 'WP_072490933.1', 'WP_072361553.1', 'WP_174839562.1', 'WP_000784020.1', 'WP_058008352.1', 'W…
881	['WP_070004799.1', 'WP_044027547.1', 'WP_042907814.1', 'WP_216731864.1', 'WP_000028652.1', 'WP_070002436.1', 'WP_000028648.1', 'WP_224057046.1', 'WP_194381534.1', 'WP_117197105.1', 'WP_124375190.1', 'WP_000028609.1', 'WP_000028628.1', 'WP_123097660.1', 'WP_180992837.1', 'WP_209272659.1', 'WP_000028654.1', 'WP_064128435.1', 'WP_072497974.1', 'WP_031795093.1', 'WP_210603518.1', 'WP_160194494.1', 'W…
882	['WP_111088346.1', 'WP_111314544.1', 'WP_052995938.1', 'WP_001797294.1', 'WP_250723518.1', 'WP_050957914.1', 'WP_315977859.1', 'WP_023487099.1', 'WP_072361582.1', 'WP_124780210.1', 'WP_046462966.1', 'WP_031909936.1', 'WP_000540915.1', 'WP_224212203.1', 'WP_110183811.1', 'WP_072512382.1', 'WP_078103062.1', 'WP_078367844.1', 'WP_078065606.1', 'WP_312013848.1', 'WP_025174481.1', 'WP_001269761.1', 'W…
883	['WP_224680743.1', 'WP_216771255.1', 'WP_246838847.1', 'WP_070002710.1', 'WP_234696915.1', 'WP_259378008.1', 'WP_233642164.1', 'WP_045158805.1', 'WP_259380971.1']
884	['WP_216781126.1', 'WP_123097656.1', 'WP_000784530.1', 'WP_000705655.1', 'WP_000784618.1', 'WP_224180858.1', 'WP_000705637.1', 'WP_072361553.1', 'WP_240024640.1', 'WP_224108940.1', 'WP_111761913.1', 'WP_000784020.1', 'WP_058008352.1', 'WP_258464746.1', 'WP_070033145.1', 'WP_000705642.1', 'WP_108807098.1', 'WP_001056483.1', 'WP_046462952.1', 'WP_072497976.1', 'WP_224108939.1', 'WP_258864332.1', 'W…
885	['WP_276210072.1', 'WP_000705642.1', 'WP_111761914.1', 'WP_072490933.1', 'WP_000769147.1', 'WP_123072945.1', 'WP_060474119.1', 'WP_218087150.1', 'WP_072361556.1', 'WP_111028405.1', 'WP_206159346.1', 'WP_000769139.1', 'WP_000784530.1', 'WP_072512394.1', 'WP_058008352.1', 'WP_001056483.1', 'WP_108807098.1', 'WP_224108939.1', 'WP_000784523.1', 'WP_000769159.1', 'WP_061733992.1', 'WP_216781126.1', 'W…
886	['WP_223289616.1', 'WP_258028663.1', 'WP_000850684.1', 'WP_228480499.1']
887	['WP_044027547.1', 'WP_000028652.1', 'WP_042907814.1', 'WP_000028648.1', 'WP_000028654.1', 'WP_070002436.1', 'WP_117197105.1', 'WP_031795093.1', 'WP_160194494.1', 'WP_194381534.1', 'WP_072497974.1', 'WP_224057046.1', 'WP_123097660.1', 'WP_209272659.1', 'WP_000028628.1', 'WP_142351081.1', 'WP_000028604.1', 'WP_210603518.1', 'WP_000028609.1', 'WP_000028598.1', 'WP_072512388.1', 'WP_124375190.1', 'W…
888	['WP_000784023.1', 'WP_174839562.1', 'WP_206159346.1', 'WP_224108939.1', 'WP_000784037.1', 'WP_000784028.1', 'WP_072497976.1', 'WP_108807098.1', 'WP_001056483.1', 'WP_000784034.1', 'WP_000784024.1', 'WP_267837956.1', 'WP_072490940.1', 'WP_250723573.1', 'WP_154283678.1', 'WP_070002431.1', 'WP_262533616.1', 'WP_031894988.1', 'WP_225805991.1', 'WP_103144673.1', 'WP_000702717.1', 'WP_000702189.1', 'W…
889	['WP_000705655.1', 'WP_000705637.1', 'WP_224180858.1', 'WP_224108940.1', 'WP_240024640.1', 'WP_216781126.1', 'WP_000784530.1', 'WP_123097656.1', 'WP_001242996.1', 'WP_250723573.1', 'WP_070002431.1', 'WP_262533616.1', 'WP_111761913.1', 'WP_000784618.1', 'WP_000702189.1', 'WP_225805991.1', 'WP_084578658.1', 'WP_111131551.1', 'WP_000784023.1', 'WP_258464746.1', 'WP_209041306.1', 'WP_000784034.1', 'W…
890	['WP_111761914.1', 'WP_072490933.1', 'WP_000769147.1', 'WP_123072945.1', 'WP_060474119.1', 'WP_218087150.1', 'WP_111028405.1', 'WP_000769159.1', 'WP_000769139.1', 'WP_276210072.1', 'WP_316133396.1', 'WP_000769137.1', 'WP_084578659.1', 'WP_258464753.1', 'WP_000784251.1', 'WP_000779446.1', 'WP_000769142.1', 'WP_262533618.1', 'WP_103188665.1', 'WP_258409653.1', 'WP_000779444.1', 'WP_000784256.1', 'W…
891	['WP_000705655.1', 'WP_000705637.1', 'WP_224180858.1', 'WP_224108940.1', 'WP_240024640.1', 'WP_216781126.1', 'WP_000784530.1', 'WP_123097656.1', 'WP_001242996.1', 'WP_070002431.1', 'WP_250723573.1', 'WP_262533616.1', 'WP_111761913.1', 'WP_000784618.1', 'WP_000702189.1', 'WP_084578658.1', 'WP_225805991.1', 'WP_124781221.1', 'WP_209041306.1', 'WP_000784023.1', 'WP_000784034.1', 'WP_206159346.1', 'W…
892	['WP_023487099.1', 'WP_124780210.1', 'WP_111088346.1', 'WP_111314544.1', 'WP_000540915.1', 'WP_224212203.1', 'WP_052995938.1', 'WP_001797294.1', 'WP_078103062.1', 'WP_250723518.1', 'WP_050957914.1', 'WP_315977859.1', 'WP_000540914.1', 'WP_111131561.1', 'WP_258464758.1', 'WP_072361582.1', 'WP_072468353.1', 'WP_046462966.1', 'WP_031909936.1', 'WP_000835995.1', 'WP_000835992.1', 'WP_110183811.1', 'W…
893	['WP_111680040.1', 'WP_000072568.1', 'WP_224680743.1', 'WP_000066763.1', 'WP_123097661.1', 'WP_111133113.1', 'WP_064128428.1', 'WP_070002710.1', 'WP_234696915.1', 'WP_259378008.1', 'WP_246838847.1', 'WP_216771255.1', 'WP_240315453.1']
894	['WP_044027547.1', 'WP_042907814.1', 'WP_000028652.1', 'WP_070002436.1', 'WP_000028648.1', 'WP_194381534.1', 'WP_117197105.1', 'WP_000028609.1', 'WP_000028628.1', 'WP_123097660.1', 'WP_209272659.1', 'WP_180992837.1', 'WP_000028654.1', 'WP_072497974.1', 'WP_031795093.1', 'WP_210603518.1', 'WP_000028604.1', 'WP_160194494.1', 'WP_000028589.1', 'WP_000028598.1', 'WP_142351081.1', 'WP_224057046.1', 'W…
895	['WP_111761914.1', 'WP_276210072.1', 'WP_111761913.1', 'WP_000705642.1', 'WP_072490933.1', 'WP_000769147.1', 'WP_123072945.1', 'WP_060474119.1', 'WP_218087150.1', 'WP_000769139.1', 'WP_111028405.1', 'WP_000769159.1', 'WP_316133396.1', 'WP_000769137.1', 'WP_084578659.1', 'WP_072512394.1', 'WP_000784530.1', 'WP_258409652.1', 'WP_258464753.1', 'WP_216781126.1', 'WP_000779446.1', 'WP_000784523.1', 'W…
896	['WP_225805990.1', 'WP_065315813.1']
897	['WP_225805991.1', 'WP_070002431.1', 'WP_250723573.1', 'WP_000702717.1', 'WP_103144673.1', 'WP_000784023.1', 'WP_206159346.1', 'WP_262533616.1', 'WP_001056483.1', 'WP_224108939.1', 'WP_108807098.1', 'WP_000784034.1', 'WP_000784037.1', 'WP_000784020.1', 'WP_058008352.1', 'WP_072497976.1', 'WP_070033145.1', 'WP_154283678.1', 'WP_174839562.1', 'WP_115295235.1', 'WP_046462952.1', 'WP_000702189.1', 'W…
898	['WP_000669519.1', 'WP_111131558.1', 'WP_000669520.1', 'WP_000669514.1', 'WP_000669524.1', 'WP_000768889.1', 'WP_111680043.1', 'WP_123097664.1', 'WP_156974946.1', 'WP_086115034.1', 'WP_312013847.1', 'WP_000669523.1', 'WP_070033152.1', 'WP_031788344.1', 'WP_000669522.1', 'WP_070002440.1', 'WP_115289175.1', 'WP_031928730.1', 'WP_262533632.1', 'WP_000865203.1', 'WP_225805992.1']
899	['WP_025174946.1', 'WP_000443826.1', 'WP_000835979.1', 'WP_225805993.1', 'WP_103148876.1', 'WP_111314544.1', 'WP_103188658.1', 'WP_000835989.1', 'WP_000835980.1', 'WP_001797294.1', 'WP_111088346.1', 'WP_250723518.1', 'WP_165468926.1', 'WP_052995938.1', 'WP_050957914.1', 'WP_001641316.1', 'WP_315977859.1', 'WP_014936983.1', 'WP_000835976.1', 'WP_154284696.1', 'WP_072361582.1', 'WP_153145641.1', 'W…
900	['WP_000948284.1', 'WP_000948289.1', 'WP_226452206.1', 'WP_194381974.1', 'WP_124375199.1', 'WP_000948299.1', 'WP_214241640.1', 'WP_111680051.1']
901	['WP_001062989.1', 'WP_001062992.1', 'WP_001062982.1', 'WP_001062987.1', 'WP_103148878.1', 'WP_001062998.1', 'WP_001062990.1', 'WP_054190414.1', 'WP_226452207.1', 'WP_248315066.1', 'WP_103188655.1', 'WP_072361601.1', 'WP_001062991.1', 'WP_001062993.1', 'WP_115289184.1', 'WP_258464764.1', 'WP_070033160.1', 'WP_305164333.1', 'WP_001062981.1', 'WP_058008357.1', 'WP_115385503.1', 'WP_111014984.1', 'W…
902	['WP_276210072.1', 'WP_111761914.1', 'WP_000769159.1', 'WP_316133396.1', 'WP_084578659.1', 'WP_000705642.1', 'WP_043039636.1', 'WP_000705655.1', 'WP_111761913.1', 'WP_000784028.1', 'WP_258409658.1', 'WP_258464746.1', 'WP_226452208.1', 'WP_072490939.1', 'WP_174839562.1', 'WP_000769137.1', 'WP_000784023.1', 'WP_000705637.1', 'WP_224180858.1', 'WP_072490933.1', 'WP_000784034.1', 'WP_000769147.1', 'W…
903	['WP_111088346.1', 'WP_111314544.1', 'WP_052995938.1', 'WP_001797294.1', 'WP_025174481.1', 'WP_050957914.1', 'WP_315977859.1', 'WP_250723518.1', 'WP_072361582.1', 'WP_058008383.1', 'WP_046462966.1', 'WP_031909936.1', 'WP_226452210.1', 'WP_110183811.1', 'WP_078367844.1', 'WP_023487099.1', 'WP_072361591.1', 'WP_123072943.1', 'WP_060649781.1', 'WP_078065606.1', 'WP_001269761.1', 'WP_072512382.1', 'W…
904	['WP_223289616.1', 'WP_258028663.1', 'WP_000850684.1', 'WP_228480499.1']
905	['WP_228480503.1', 'WP_258808706.1', 'WP_262533643.1', 'WP_031886684.1', 'WP_000172543.1', 'WP_117206341.1', 'WP_000172540.1', 'WP_000172546.1', 'WP_258464763.1', 'WP_070002442.1', 'WP_061385143.1', 'WP_258409662.1', 'WP_029258562.1', 'WP_180992826.1', 'WP_111078156.1', 'WP_000074792.1', 'WP_111761930.1', 'WP_257615198.1', 'WP_078371446.1', 'WP_228585060.1', 'WP_238522654.1', 'WP_111680048.1', 'W…
906	['WP_000074792.1', 'WP_257615198.1', 'WP_228585060.1', 'WP_238522654.1', 'WP_029258562.1', 'WP_180992826.1', 'WP_111078156.1', 'WP_111761930.1', 'WP_000074800.1', 'WP_160194496.1', 'WP_078371446.1', 'WP_111680048.1', 'WP_117206341.1', 'WP_000172546.1', 'WP_031886684.1', 'WP_000172543.1', 'WP_000172540.1', 'WP_258464763.1', 'WP_258808706.1', 'WP_262533643.1', 'WP_070002442.1', 'WP_061385143.1', 'W…
907	['WP_000443826.1', 'WP_000835979.1', 'WP_025174946.1', 'WP_001641316.1', 'WP_111314544.1', 'WP_103148876.1', 'WP_225805993.1', 'WP_228585062.1', 'WP_001797294.1', 'WP_103188658.1', 'WP_111088346.1', 'WP_000835989.1', 'WP_000835980.1', 'WP_250723518.1', 'WP_052995938.1', 'WP_050957914.1', 'WP_315977859.1', 'WP_111680045.1', 'WP_014936983.1', 'WP_262533635.1', 'WP_154284696.1', 'WP_000835985.1', 'W…
908	['WP_001269755.1', 'WP_262533635.1', 'WP_001205663.1', 'WP_020976992.1', 'WP_001205664.1', 'WP_115293009.1', 'WP_001269761.1', 'WP_111680045.1', 'WP_052999855.1', 'WP_001269759.1', 'WP_123072943.1', 'WP_072361591.1', 'WP_070004787.1', 'WP_115289178.1', 'WP_060649781.1', 'WP_000971989.1', 'WP_124780204.1', 'WP_216731855.1', 'WP_025174748.1', 'WP_014936986.1', 'WP_025175003.1', 'WP_111131559.1', 'W…
909	['WP_045158805.1', 'WP_259380971.1', 'WP_233642164.1', 'WP_246838847.1', 'WP_070002710.1', 'WP_259378008.1', 'WP_234696915.1', 'WP_216771255.1']
910	['WP_234696915.1', 'WP_070002710.1', 'WP_259378008.1', 'WP_246838847.1', 'WP_045158805.1', 'WP_259380971.1', 'WP_233642164.1', 'WP_216771255.1', 'WP_240315453.1']
911	['WP_111761913.1', 'WP_111761914.1', 'WP_276210072.1', 'WP_258464746.1', 'WP_000784530.1', 'WP_000705655.1', 'WP_000705640.1', 'WP_000784023.1', 'WP_000705642.1', 'WP_072512394.1', 'WP_206159346.1', 'WP_000784523.1', 'WP_216781126.1', 'WP_072497976.1', 'WP_000784037.1', 'WP_258409652.1', 'WP_000784524.1', 'WP_001056483.1', 'WP_240024640.1', 'WP_108807098.1', 'WP_061733992.1', 'WP_000784618.1', 'W…
912	['WP_000028654.1', 'WP_044027547.1', 'WP_000028652.1', 'WP_160194494.1', 'WP_000028651.1', 'WP_072497974.1', 'WP_209272659.1', 'WP_042907814.1', 'WP_117197105.1', 'WP_123097660.1', 'WP_237772982.1', 'WP_000028648.1', 'WP_070002436.1', 'WP_258464751.1', 'WP_031795093.1', 'WP_111131554.1', 'WP_050963919.1', 'WP_072512388.1', 'WP_000028589.1', 'WP_117207925.1', 'WP_000028604.1', 'WP_194381534.1', 'W…
913	['WP_111761914.1', 'WP_276210072.1', 'WP_111761913.1', 'WP_258464746.1', 'WP_000784530.1', 'WP_000784523.1', 'WP_216781126.1', 'WP_240024640.1', 'WP_000784618.1', 'WP_072512394.1', 'WP_000784524.1', 'WP_250723573.1', 'WP_061733992.1', 'WP_258409652.1', 'WP_000784525.1', 'WP_000784529.1', 'WP_000784528.1', 'WP_150024173.1', 'WP_000784620.1', 'WP_110183810.1', 'WP_123097656.1', 'WP_031894988.1', 'W…
914	['WP_000074792.1', 'WP_257615198.1', 'WP_228585060.1', 'WP_238522654.1', 'WP_029258562.1', 'WP_180992826.1', 'WP_111078156.1', 'WP_111761930.1', 'WP_000074800.1', 'WP_160194496.1', 'WP_078371446.1', 'WP_111680048.1', 'WP_117206341.1', 'WP_000172546.1', 'WP_031886684.1', 'WP_000172543.1', 'WP_000172540.1', 'WP_258464763.1', 'WP_258808706.1', 'WP_262533643.1', 'WP_070002442.1', 'WP_061385143.1', 'W…
915	['WP_238993174.1', 'WP_000416469.1']
916	['WP_000705655.1', 'WP_000705637.1', 'WP_224180858.1', 'WP_240024640.1', 'WP_224108940.1', 'WP_216781126.1', 'WP_000784530.1', 'WP_123097656.1', 'WP_001242996.1', 'WP_250723573.1', 'WP_070002431.1', 'WP_262533616.1', 'WP_111761913.1', 'WP_000784618.1', 'WP_209041306.1', 'WP_225805991.1', 'WP_000784023.1', 'WP_000702189.1', 'WP_258464746.1', 'WP_124781221.1', 'WP_084578658.1', 'WP_000784034.1', 'W…
917	['WP_000072559.1', 'WP_111093872.1', 'WP_240315453.1', 'WP_216702057.1']
918	['WP_250723516.1', 'WP_000653713.1', 'WP_000653711.1', 'WP_258409661.1', 'WP_000653712.1', 'WP_000653705.1', 'WP_241010539.1', 'WP_258464761.1', 'WP_000952537.1', 'WP_208688689.1', 'WP_072357651.1', 'WP_078103407.1', 'WP_078370638.1', 'WP_103188657.1', 'WP_000042462.1', 'WP_000047327.1', 'WP_072490927.1', 'WP_072512377.1', 'WP_111131566.1', 'WP_115289182.1', 'WP_111761929.1', 'WP_072361597.1', 'W…
919	['WP_234696915.1', 'WP_246838847.1', 'WP_070002710.1', 'WP_259378008.1', 'WP_045158805.1', 'WP_259380971.1', 'WP_233642164.1', 'WP_216771255.1', 'WP_240315453.1']
920	['WP_248314045.1', 'WP_262533635.1', 'WP_001205663.1', 'WP_001205664.1', 'WP_052999855.1', 'WP_115293009.1', 'WP_020976992.1', 'WP_072512380.1', 'WP_258464756.1', 'WP_111131559.1', 'WP_070004787.1', 'WP_185611027.1', 'WP_001205667.1', 'WP_000540319.1', 'WP_000456137.1', 'WP_001211498.1', 'WP_115289178.1', 'WP_111680045.1', 'WP_001269755.1', 'WP_111131562.1', 'WP_308447723.1', 'WP_060649781.1', 'W…
921	['WP_276210072.1', 'WP_111761914.1', 'WP_000705642.1', 'WP_000705655.1', 'WP_072490939.1', 'WP_043039636.1', 'WP_000705644.1', 'WP_049309025.1', 'WP_000769159.1', 'WP_000705637.1', 'WP_072361556.1', 'WP_224180858.1', 'WP_316133396.1', 'WP_224108940.1', 'WP_103188668.1', 'WP_084578659.1', 'WP_258409658.1', 'WP_240024640.1', 'WP_070002771.1', 'WP_111761913.1', 'WP_258464746.1', 'WP_049294431.1', 'W…
922	['WP_001062989.1', 'WP_001062992.1', 'WP_001062982.1', 'WP_001062987.1', 'WP_103148878.1', 'WP_001062998.1', 'WP_001062990.1', 'WP_054190414.1', 'WP_248315066.1', 'WP_226452207.1', 'WP_103188655.1', 'WP_072361601.1', 'WP_001062991.1', 'WP_001062993.1', 'WP_115289184.1', 'WP_258464764.1', 'WP_070033160.1', 'WP_305164333.1', 'WP_001062981.1', 'WP_058008357.1', 'WP_115385503.1', 'WP_111014984.1', 'W…
923	['WP_185611027.1', 'WP_000540319.1', 'WP_258464756.1', 'WP_262533635.1', 'WP_060649781.1', 'WP_000456135.1', 'WP_072361591.1', 'WP_248314045.1', 'WP_111131559.1', 'WP_001205663.1', 'WP_111761927.1', 'WP_000971989.1', 'WP_123072943.1', 'WP_014936986.1', 'WP_060649782.1', 'WP_001205664.1', 'WP_052999855.1', 'WP_103145950.1', 'WP_001211498.1', 'WP_020976992.1', 'WP_111680045.1', 'WP_025174748.1', 'W…
924	['WP_001798389.1', 'WP_078064179.1', 'WP_072433528.1', 'WP_001825923.1', 'WP_001794548.1', 'WP_078065044.1', 'WP_001796660.1', 'WP_078062635.1', 'WP_072357653.1', 'WP_250723514.1', 'WP_072497970.1', 'WP_124375196.1', 'WP_072398156.1', 'WP_001795576.1', 'WP_111680049.1', 'WP_115288113.1', 'WP_072490926.1', 'WP_262533645.1', 'WP_078369234.1', 'WP_115289183.1', 'WP_078169539.1', 'WP_001797248.1']
925	['WP_250723516.1', 'WP_000653711.1', 'WP_000653713.1', 'WP_258409661.1', 'WP_000653712.1', 'WP_000653705.1', 'WP_258464761.1', 'WP_072357651.1', 'WP_078103407.1', 'WP_000952537.1', 'WP_208688689.1', 'WP_241010539.1', 'WP_000042462.1', 'WP_103188657.1', 'WP_078370638.1', 'WP_000047327.1', 'WP_072490927.1', 'WP_072512377.1', 'WP_111131566.1', 'WP_115289182.1', 'WP_111761929.1', 'WP_072361597.1', 'W…
926	['WP_111314544.1', 'WP_250723518.1', 'WP_001797294.1', 'WP_111088346.1', 'WP_050957914.1', 'WP_315977859.1', 'WP_052995938.1', 'WP_072361582.1', 'WP_072512382.1', 'WP_046462966.1', 'WP_031909936.1', 'WP_001269761.1', 'WP_023487099.1', 'WP_001269759.1', 'WP_110183811.1', 'WP_078367844.1', 'WP_124780210.1', 'WP_025174481.1', 'WP_025174946.1', 'WP_000540915.1', 'WP_078065606.1', 'WP_115353641.1', 'W…
927	['WP_250723524.1', 'WP_072490933.1', 'WP_276210072.1', 'WP_000769147.1', 'WP_000705642.1', 'WP_000769159.1', 'WP_123072945.1', 'WP_111761914.1', 'WP_060474119.1', 'WP_000769137.1', 'WP_218087150.1', 'WP_316133396.1', 'WP_111028405.1', 'WP_111761913.1', 'WP_084578659.1', 'WP_000769139.1', 'WP_258464746.1', 'WP_000784028.1', 'WP_072512394.1', 'WP_000769150.1', 'WP_000769163.1', 'WP_258409658.1', 'W…
928	['WP_250723526.1', 'WP_070004793.1', 'WP_000072580.1', 'WP_072490934.1', 'WP_070002437.1', 'WP_103188664.1', 'WP_072512387.1', 'WP_078372002.1', 'WP_000072616.1', 'WP_000072586.1', 'WP_206157106.1', 'WP_259380971.1', 'WP_045158805.1', 'WP_070002710.1', 'WP_234696915.1', 'WP_259378008.1', 'WP_233642164.1', 'WP_246838847.1', 'WP_216771255.1', 'WP_240315453.1']
929	['WP_111761914.1', 'WP_072490933.1', 'WP_000769147.1', 'WP_123072945.1', 'WP_276210072.1', 'WP_060474119.1', 'WP_218087150.1', 'WP_000769137.1', 'WP_000769159.1', 'WP_000769139.1', 'WP_111028405.1', 'WP_316133396.1', 'WP_084578659.1', 'WP_111761913.1', 'WP_258464753.1', 'WP_262533618.1', 'WP_000784251.1', 'WP_250723524.1', 'WP_000769142.1', 'WP_258409653.1', 'WP_258409658.1', 'WP_000784256.1', 'W…
930	['WP_111761914.1', 'WP_276210072.1', 'WP_250723549.1', 'WP_000705642.1', 'WP_000784530.1', 'WP_072512394.1', 'WP_072490933.1', 'WP_000769147.1', 'WP_000769137.1', 'WP_000784523.1', 'WP_124375188.1', 'WP_123072945.1', 'WP_060474119.1', 'WP_111761916.1', 'WP_218087150.1', 'WP_258409652.1', 'WP_216781126.1', 'WP_000769139.1', 'WP_123097656.1', 'WP_111028405.1', 'WP_072361553.1', 'WP_000769159.1', 'W…
931	['WP_111761914.1', 'WP_276210072.1', 'WP_000705642.1', 'WP_000705655.1', 'WP_072490939.1', 'WP_043039636.1', 'WP_000705637.1', 'WP_224180858.1', 'WP_111761913.1', 'WP_070002771.1', 'WP_224108940.1', 'WP_240024640.1', 'WP_000784028.1', 'WP_258464746.1', 'WP_258409653.1', 'WP_000784256.1', 'WP_262533618.1', 'WP_049294431.1', 'WP_111680035.1', 'WP_072512393.1', 'WP_000784257.1', 'WP_000705633.1', 'W…
932	['WP_250723573.1', 'WP_262533616.1', 'WP_154283678.1', 'WP_000784023.1', 'WP_072361553.1', 'WP_206159346.1', 'WP_070002431.1', 'WP_000784020.1', 'WP_174839562.1', 'WP_070033145.1', 'WP_058008352.1', 'WP_000784034.1', 'WP_001056483.1', 'WP_108807098.1', 'WP_000784037.1', 'WP_072497976.1', 'WP_072490940.1', 'WP_224108939.1', 'WP_115295235.1', 'WP_046462952.1', 'WP_225805991.1', 'WP_000784028.1', 'W…
933	['WP_111761914.1', 'WP_276210072.1', 'WP_111761913.1', 'WP_258464746.1', 'WP_000784530.1', 'WP_000784523.1', 'WP_240024640.1', 'WP_216781126.1', 'WP_000784618.1', 'WP_072512394.1', 'WP_000784524.1', 'WP_061733992.1', 'WP_250723573.1', 'WP_258409652.1', 'WP_000784525.1', 'WP_000784529.1', 'WP_000784528.1', 'WP_150024173.1', 'WP_110183810.1', 'WP_123097656.1', 'WP_031894988.1', 'WP_001242996.1', 'W…
934	['WP_000769159.1', 'WP_316133396.1', 'WP_084578659.1', 'WP_000769137.1', 'WP_276210072.1', 'WP_072490933.1', 'WP_000769147.1', 'WP_123072945.1', 'WP_000668996.1', 'WP_060474119.1', 'WP_218087150.1', 'WP_000769139.1', 'WP_111028405.1', 'WP_258409658.1', 'WP_000784251.1', 'WP_044026074.1', 'WP_106873616.1', 'WP_258409653.1', 'WP_000769163.1', 'WP_000784256.1', 'WP_111680035.1', 'WP_072512397.1', 'W…
935	['WP_072512398.1', 'WP_001024386.1', 'WP_001024391.1', 'WP_001024377.1', 'WP_001024383.1', 'WP_115295231.1', 'WP_258464743.1', 'WP_001024392.1', 'WP_154283675.1', 'WP_072490942.1', 'WP_001024369.1', 'WP_061385141.1', 'WP_111131546.1', 'WP_111761910.1', 'WP_250723580.1', 'WP_124781216.1', 'WP_001021484.1', 'WP_258409649.1', 'WP_259379841.1', 'WP_111680032.1', 'WP_262533611.1', 'WP_001024395.1']
936	['WP_250723585.1', 'WP_111680029.1', 'WP_111131544.1', 'WP_000600864.1']
937	['WP_025174946.1', 'WP_000443826.1', 'WP_000835979.1', 'WP_111314544.1', 'WP_103148876.1', 'WP_001641316.1', 'WP_001797294.1', 'WP_111088346.1', 'WP_225805993.1', 'WP_250723518.1', 'WP_052995938.1', 'WP_050957914.1', 'WP_228585062.1', 'WP_014936983.1', 'WP_315977859.1', 'WP_154284696.1', 'WP_103188658.1', 'WP_000835989.1', 'WP_000835980.1', 'WP_000540915.1', 'WP_250723610.1', 'WP_111680045.1', 'W…
938	['WP_060649781.1', 'WP_001269761.1', 'WP_123072943.1', 'WP_072361591.1', 'WP_001269759.1', 'WP_115289178.1', 'WP_262533635.1', 'WP_000971989.1', 'WP_001269822.1', 'WP_001269755.1', 'WP_014936986.1', 'WP_050959029.1', 'WP_309543765.1', 'WP_000971990.1', 'WP_001205663.1', 'WP_000971991.1', 'WP_001801841.1', 'WP_115353641.1', 'WP_025174748.1', 'WP_001269821.1', 'WP_020976992.1', 'WP_111314544.1', 'W…
939	['WP_115289178.1', 'WP_262533635.1', 'WP_001269755.1', 'WP_001269761.1', 'WP_060649781.1', 'WP_001205663.1', 'WP_001269759.1', 'WP_123072943.1', 'WP_001205664.1', 'WP_020976992.1', 'WP_115293009.1', 'WP_072361591.1', 'WP_001838685.1', 'WP_052999855.1', 'WP_001269822.1', 'WP_190362840.1', 'WP_000971989.1', 'WP_115353641.1', 'WP_025174748.1', 'WP_070004787.1', 'WP_014936986.1', 'WP_250756446.1', 'W…
940	['WP_154284696.1', 'WP_014936983.1', 'WP_111314544.1', 'WP_111088346.1', 'WP_115296009.1', 'WP_052995938.1', 'WP_001797294.1', 'WP_050964244.1', 'WP_031845067.1', 'WP_250723518.1', 'WP_072361579.1', 'WP_250758017.1', 'WP_072512384.1', 'WP_025173869.1', 'WP_124780212.1', 'WP_050957914.1', 'WP_111093870.1', 'WP_315977859.1', 'WP_001814080.1', 'WP_023487099.1', 'WP_070002457.1', 'WP_070004798.1', 'W…
941	['WP_256089518.1', 'WP_164022204.1']
942	['WP_000074792.1', 'WP_257615198.1', 'WP_228585060.1', 'WP_238522654.1', 'WP_029258562.1', 'WP_180992826.1', 'WP_111078156.1', 'WP_111761930.1', 'WP_000074800.1', 'WP_160194496.1', 'WP_078371446.1', 'WP_111680048.1', 'WP_117206341.1', 'WP_000172546.1', 'WP_031886684.1', 'WP_000172543.1', 'WP_000172540.1', 'WP_258464763.1', 'WP_258808706.1', 'WP_262533643.1', 'WP_070002442.1', 'WP_061385143.1', 'W…
943	['WP_223289616.1', 'WP_258028663.1', 'WP_000850684.1', 'WP_228480499.1']
944	['WP_025174946.1', 'WP_103148876.1', 'WP_014936983.1', 'WP_154284696.1', 'WP_258390412.1', 'WP_025173869.1', 'WP_050964244.1', 'WP_001814080.1', 'WP_111314544.1', 'WP_111088346.1', 'WP_072512384.1', 'WP_115296009.1', 'WP_000835979.1', 'WP_000443826.1', 'WP_165468934.1', 'WP_001797294.1', 'WP_052995938.1', 'WP_001269755.1', 'WP_250723518.1', 'WP_070002457.1', 'WP_072361579.1', 'WP_070004798.1', 'W…
945	['WP_072512398.1', 'WP_001024386.1', 'WP_001024391.1', 'WP_001024377.1', 'WP_001024383.1', 'WP_115295231.1', 'WP_258464743.1', 'WP_001024392.1', 'WP_154283675.1', 'WP_072490942.1', 'WP_001024369.1', 'WP_111131546.1', 'WP_061385141.1', 'WP_111761910.1', 'WP_001021484.1', 'WP_258409649.1', 'WP_124781216.1', 'WP_259379841.1', 'WP_111680032.1', 'WP_250723580.1', 'WP_262533611.1', 'WP_001024395.1']
946	['WP_111761914.1', 'WP_276210072.1', 'WP_000705655.1', 'WP_111761913.1', 'WP_000769159.1', 'WP_000705642.1', 'WP_316133396.1', 'WP_258464746.1', 'WP_084578659.1', 'WP_240024640.1', 'WP_000769137.1', 'WP_072490933.1', 'WP_000769147.1', 'WP_123072945.1', 'WP_000784028.1', 'WP_218087150.1', 'WP_060474119.1', 'WP_258409658.1', 'WP_000784023.1', 'WP_000769139.1', 'WP_000769163.1', 'WP_111028405.1', 'W…
947	['WP_072512395.1', 'WP_258409651.1', 'WP_111131551.1', 'WP_070002431.1', 'WP_262533616.1', 'WP_250723573.1', 'WP_225805991.1', 'WP_000702717.1', 'WP_111131550.1', 'WP_124781221.1', 'WP_103144673.1', 'WP_154283678.1', 'WP_001242996.1', 'WP_072497976.1', 'WP_000784528.1', 'WP_061733992.1', 'WP_000784529.1', 'WP_150024173.1', 'WP_000702714.1', 'WP_070002771.1', 'WP_001573557.1', 'WP_049294431.1', 'W…
948	['WP_072512394.1', 'WP_258409652.1', 'WP_000784525.1', 'WP_000784524.1', 'WP_000784523.1', 'WP_043039636.1', 'WP_049309025.1', 'WP_072490939.1', 'WP_000705644.1', 'WP_123097656.1', 'WP_216781126.1', 'WP_072361556.1', 'WP_000705650.1', 'WP_103188668.1', 'WP_000705655.1', 'WP_000784620.1', 'WP_000784530.1', 'WP_224180858.1', 'WP_000705637.1', 'WP_224108940.1', 'WP_240024640.1', 'WP_000784618.1', 'W…
949	['WP_276210072.1', 'WP_258409653.1', 'WP_000784256.1', 'WP_111680035.1', 'WP_072512393.1', 'WP_000784257.1', 'WP_303661412.1', 'WP_000769137.1', 'WP_000784258.1', 'WP_111131552.1', 'WP_000784251.1', 'WP_106096710.1', 'WP_262533618.1', 'WP_123090141.1', 'WP_111761914.1', 'WP_000769139.1', 'WP_000784261.1', 'WP_072490933.1', 'WP_124781223.1', 'WP_250723562.1', 'WP_000784249.1', 'WP_000784244.1', 'W…
950	['WP_111761914.1', 'WP_124375188.1', 'WP_111761916.1', 'WP_000769836.1', 'WP_276210072.1', 'WP_111761913.1', 'WP_304984589.1', 'WP_072490933.1', 'WP_258464746.1', 'WP_115295240.1', 'WP_072490938.1', 'WP_258409654.1', 'WP_000769147.1', 'WP_262533620.1', 'WP_000769833.1', 'WP_000769137.1', 'WP_124781225.1', 'WP_194381536.1', 'WP_000705655.1', 'WP_029550035.1', 'WP_123072945.1', 'WP_060474119.1', 'W…
951	['WP_111761914.1', 'WP_072490933.1', 'WP_276210072.1', 'WP_000769147.1', 'WP_123072945.1', 'WP_060474119.1', 'WP_218087150.1', 'WP_111028405.1', 'WP_000769159.1', 'WP_000769139.1', 'WP_316133396.1', 'WP_000769137.1', 'WP_084578659.1', 'WP_258464753.1', 'WP_000784251.1', 'WP_000769142.1', 'WP_262533618.1', 'WP_258409653.1', 'WP_000784256.1', 'WP_000779446.1', 'WP_111680035.1', 'WP_072512393.1', 'W…
952	['WP_111761913.1', 'WP_111761914.1', 'WP_276210072.1', 'WP_258464746.1', 'WP_000784530.1', 'WP_000705655.1', 'WP_000784034.1', 'WP_000784023.1', 'WP_070002771.1', 'WP_000705640.1', 'WP_000705642.1', 'WP_224180858.1', 'WP_000705637.1', 'WP_072512394.1', 'WP_000784523.1', 'WP_206159346.1', 'WP_224108940.1', 'WP_072361553.1', 'WP_216781126.1', 'WP_108807098.1', 'WP_001056483.1', 'WP_000784618.1', 'W…
953	['WP_000072584.1', 'WP_267837958.1', 'WP_258409657.1', 'WP_111088350.1', 'WP_124780218.1', 'WP_000408454.1', 'WP_000072565.1', 'WP_000072632.1', 'WP_303661409.1', 'WP_000072634.1', 'WP_111680040.1', 'WP_000072568.1', 'WP_111761920.1', 'WP_123097661.1', 'WP_070004793.1', 'WP_224680743.1', 'WP_103188664.1', 'WP_000066763.1', 'WP_111133113.1', 'WP_064128428.1', 'WP_000072586.1', 'WP_072512387.1', 'W…
954	['WP_000769159.1', 'WP_316133396.1', 'WP_258409658.1', 'WP_084578659.1', 'WP_072490933.1', 'WP_000769163.1', 'WP_000769137.1', 'WP_000769147.1', 'WP_000769161.1', 'WP_123072945.1', 'WP_060474119.1', 'WP_218087150.1', 'WP_000769162.1', 'WP_000769139.1', 'WP_111028405.1', 'WP_000705650.1', 'WP_049309025.1', 'WP_000705644.1', 'WP_000769154.1', 'WP_000769153.1', 'WP_258464753.1', 'WP_209205860.1', 'W…
955	['WP_111314544.1', 'WP_111088346.1', 'WP_001797294.1', 'WP_052995938.1', 'WP_025174946.1', 'WP_250723518.1', 'WP_050957914.1', 'WP_315977859.1', 'WP_072361582.1', 'WP_046462966.1', 'WP_023487099.1', 'WP_031909936.1', 'WP_154284696.1', 'WP_014936983.1', 'WP_103148876.1', 'WP_124780210.1', 'WP_072512382.1', 'WP_115296009.1', 'WP_000540915.1', 'WP_165468926.1', 'WP_078367844.1', 'WP_001269761.1', 'W…
956	['WP_250723516.1', 'WP_000653711.1', 'WP_000653713.1', 'WP_258409661.1', 'WP_000653712.1', 'WP_000653705.1', 'WP_258464761.1', 'WP_072357651.1', 'WP_078103407.1', 'WP_000952537.1', 'WP_208688689.1', 'WP_241010539.1', 'WP_000042462.1', 'WP_103188657.1', 'WP_078370638.1', 'WP_000047327.1', 'WP_072490927.1', 'WP_072512377.1', 'WP_111131566.1', 'WP_115289182.1', 'WP_111761929.1', 'WP_072361597.1', 'W…
957	['WP_000172546.1', 'WP_000172543.1', 'WP_000172540.1', 'WP_031886684.1', 'WP_117206341.1', 'WP_258464763.1', 'WP_070002442.1', 'WP_061385143.1', 'WP_258409662.1', 'WP_258808706.1', 'WP_262533643.1', 'WP_029258562.1', 'WP_180992826.1', 'WP_111078156.1', 'WP_000074792.1', 'WP_160194496.1', 'WP_257615198.1', 'WP_228480503.1', 'WP_228585060.1', 'WP_238522654.1', 'WP_111761930.1', 'WP_078371446.1', 'W…
958	['WP_001062989.1', 'WP_001062992.1', 'WP_001062982.1', 'WP_001062987.1', 'WP_103148878.1', 'WP_001062990.1', 'WP_001062998.1', 'WP_054190414.1', 'WP_248315066.1', 'WP_103188655.1', 'WP_226452207.1', 'WP_001062991.1', 'WP_072361601.1', 'WP_001062993.1', 'WP_258464764.1', 'WP_115289184.1', 'WP_070033160.1', 'WP_305164333.1', 'WP_001062981.1', 'WP_058008357.1', 'WP_115385503.1', 'WP_111014984.1', 'W…
959	['WP_194381973.1', 'WP_258409664.1', 'WP_164494058.1', 'WP_070002458.1', 'WP_001806583.1', 'WP_262533648.1', 'WP_072496829.1', 'WP_031926719.1', 'WP_001790025.1', 'WP_001287492.1', 'WP_031835043.1', 'WP_259676175.1']
960	['WP_111314544.1', 'WP_111088346.1', 'WP_052995938.1', 'WP_154284696.1', 'WP_014936983.1', 'WP_001797294.1', 'WP_031845067.1', 'WP_250723518.1', 'WP_115296009.1', 'WP_050957914.1', 'WP_111093870.1', 'WP_315977859.1', 'WP_050964244.1', 'WP_023487099.1', 'WP_072361579.1', 'WP_072490931.1', 'WP_072361582.1', 'WP_124780210.1', 'WP_250758017.1', 'WP_046462966.1', 'WP_072512384.1', 'WP_025173869.1', 'W…
961	['WP_072512398.1', 'WP_001024386.1', 'WP_001024391.1', 'WP_001024377.1', 'WP_001024383.1', 'WP_258464743.1', 'WP_115295231.1', 'WP_001024392.1', 'WP_154283675.1', 'WP_072490942.1', 'WP_001024369.1', 'WP_061385141.1', 'WP_111131546.1', 'WP_111761910.1', 'WP_001021484.1', 'WP_258409649.1', 'WP_124781216.1', 'WP_259379841.1', 'WP_111680032.1', 'WP_250723580.1', 'WP_262533611.1', 'WP_001024395.1']
962	['WP_276210072.1', 'WP_000705642.1', 'WP_000705655.1', 'WP_111761914.1', 'WP_043039636.1', 'WP_000705637.1', 'WP_224180858.1', 'WP_049309025.1', 'WP_000705644.1', 'WP_072490939.1', 'WP_000705650.1', 'WP_072361556.1', 'WP_224108940.1', 'WP_111761913.1', 'WP_240024640.1', 'WP_258464746.1', 'WP_103188668.1', 'WP_070002771.1', 'WP_049294431.1', 'WP_000784618.1', 'WP_000705633.1', 'WP_000784028.1', 'W…
963	['WP_111761913.1', 'WP_258464746.1', 'WP_111761914.1', 'WP_276210072.1', 'WP_000784034.1', 'WP_000784023.1', 'WP_001056483.1', 'WP_000705655.1', 'WP_108807098.1', 'WP_000784530.1', 'WP_000784523.1', 'WP_174839562.1', 'WP_072512394.1', 'WP_216781126.1', 'WP_000784529.1', 'WP_000784528.1', 'WP_000705642.1', 'WP_110183810.1', 'WP_000784525.1', 'WP_123097656.1', 'WP_258409652.1', 'WP_150024173.1', 'W…
964	['WP_111761913.1', 'WP_258464746.1', 'WP_000705642.1', 'WP_000705637.1', 'WP_224180858.1', 'WP_240024640.1', 'WP_224108940.1', 'WP_216781126.1', 'WP_001242996.1', 'WP_258864332.1', 'WP_000784525.1', 'WP_123097656.1', 'WP_061733992.1', 'WP_000784530.1', 'WP_258409652.1', 'WP_000702717.1', 'WP_000784523.1', 'WP_072512394.1', 'WP_000784524.1', 'WP_103144673.1', 'WP_000784529.1', 'WP_225805991.1', 'W…
965	['WP_001791691.1', 'WP_001789525.1', 'WP_031927340.1', 'WP_001792090.1', 'WP_031797543.1', 'WP_031901350.1', 'WP_258464747.1', 'WP_001789528.1', 'WP_044025863.1']
966	['WP_262533618.1', 'WP_258409653.1', 'WP_000784256.1', 'WP_111680035.1', 'WP_072512393.1', 'WP_000784257.1', 'WP_000784249.1', 'WP_124781223.1', 'WP_303661412.1', 'WP_000784258.1', 'WP_000784251.1', 'WP_250723562.1', 'WP_124375187.1', 'WP_111131552.1', 'WP_276210072.1', 'WP_000784248.1', 'WP_115295238.1', 'WP_106096710.1', 'WP_111761914.1', 'WP_123090141.1', 'WP_070002432.1', 'WP_276210071.1', 'W…
967	['WP_111761914.1', 'WP_276210072.1', 'WP_111761913.1', 'WP_111761916.1', 'WP_072512394.1', 'WP_000784530.1', 'WP_124375188.1', 'WP_000705642.1', 'WP_000769836.1', 'WP_000784523.1', 'WP_258409652.1', 'WP_304984589.1', 'WP_123097656.1', 'WP_216781126.1', 'WP_072490933.1', 'WP_262533620.1', 'WP_115295240.1', 'WP_072490938.1', 'WP_000769147.1', 'WP_000769137.1', 'WP_258464749.1', 'WP_000769833.1', 'W…
968	['WP_111761913.1', 'WP_258464746.1', 'WP_111761914.1', 'WP_276210072.1', 'WP_000784023.1', 'WP_206159346.1', 'WP_000784530.1', 'WP_072361553.1', 'WP_000705655.1', 'WP_072512394.1', 'WP_000705642.1', 'WP_000784037.1', 'WP_108807098.1', 'WP_000784523.1', 'WP_001056483.1', 'WP_072497976.1', 'WP_216781126.1', 'WP_000769159.1', 'WP_316133396.1', 'WP_258409652.1', 'WP_000784524.1', 'WP_174839562.1', 'W…
969	['WP_044027547.1', 'WP_000028652.1', 'WP_042907814.1', 'WP_000028648.1', 'WP_000028654.1', 'WP_070002436.1', 'WP_117197105.1', 'WP_031795093.1', 'WP_160194494.1', 'WP_072497974.1', 'WP_194381534.1', 'WP_209272659.1', 'WP_123097660.1', 'WP_000028628.1', 'WP_000028604.1', 'WP_142351081.1', 'WP_224057046.1', 'WP_210603518.1', 'WP_000028609.1', 'WP_000028598.1', 'WP_072512388.1', 'WP_124375190.1', 'W…
970	['WP_258464752.1', 'WP_070004793.1', 'WP_000072570.1', 'WP_000072565.1', 'WP_103188664.1', 'WP_000072352.1', 'WP_070002437.1', 'WP_123097661.1', 'WP_250723526.1', 'WP_000072616.1', 'WP_111680040.1', 'WP_000072580.1', 'WP_000072568.1', 'WP_078372002.1', 'WP_072490934.1', 'WP_072512387.1', 'WP_000072586.1', 'WP_111131555.1', 'WP_000066763.1', 'WP_064128428.1', 'WP_111133113.1', 'WP_154283683.1', 'W…
971	['WP_000769139.1', 'WP_072490933.1', 'WP_258464753.1', 'WP_000769159.1', 'WP_316133396.1', 'WP_000769147.1', 'WP_084578659.1', 'WP_000769137.1', 'WP_123072945.1', 'WP_060474119.1', 'WP_218087150.1', 'WP_111028405.1', 'WP_000784034.1', 'WP_000784023.1', 'WP_115295235.1', 'WP_206159346.1', 'WP_111761913.1', 'WP_000705644.1', 'WP_258464746.1', 'WP_001056483.1', 'WP_072361553.1', 'WP_072497976.1', 'W…
972	['WP_001269761.1', 'WP_001269755.1', 'WP_001269759.1', 'WP_123072943.1', 'WP_060649781.1', 'WP_072361591.1', 'WP_115289178.1', 'WP_000971989.1', 'WP_262533635.1', 'WP_115353641.1', 'WP_025174748.1', 'WP_001269822.1', 'WP_014936986.1', 'WP_111314544.1', 'WP_050959029.1', 'WP_072468352.1', 'WP_001205663.1', 'WP_001269821.1', 'WP_111680045.1', 'WP_309543765.1', 'WP_258464755.1', 'WP_020976992.1', 'W…
973	['WP_262533635.1', 'WP_001205663.1', 'WP_020976992.1', 'WP_001205664.1', 'WP_258464756.1', 'WP_115293009.1', 'WP_052999855.1', 'WP_111131559.1', 'WP_111680045.1', 'WP_070004787.1', 'WP_123072943.1', 'WP_060649781.1', 'WP_001269755.1', 'WP_124780204.1', 'WP_001205667.1', 'WP_072361591.1', 'WP_001269761.1', 'WP_014936986.1', 'WP_025174748.1', 'WP_001269822.1', 'WP_000971989.1', 'WP_025175003.1', 'W…
974	['WP_023487099.1', 'WP_000540915.1', 'WP_124780210.1', 'WP_111131561.1', 'WP_078103062.1', 'WP_258464758.1', 'WP_072468353.1', 'WP_000835992.1', 'WP_000835991.1', 'WP_000835995.1', 'WP_000540914.1', 'WP_111088346.1', 'WP_304984587.1', 'WP_111314544.1', 'WP_224212203.1', 'WP_000835990.1', 'WP_117206573.1', 'WP_053038930.1', 'WP_052995938.1', 'WP_000835993.1', 'WP_168226552.1', 'WP_001797294.1', 'W…
975	['WP_262533635.1', 'WP_001205663.1', 'WP_001269761.1', 'WP_001205664.1', 'WP_020976992.1', 'WP_123072943.1', 'WP_001269755.1', 'WP_001269759.1', 'WP_115293009.1', 'WP_072361591.1', 'WP_060649781.1', 'WP_115289178.1', 'WP_052999855.1', 'WP_025174748.1', 'WP_111680045.1', 'WP_000971989.1', 'WP_001269822.1', 'WP_070004787.1', 'WP_115353641.1', 'WP_050959029.1', 'WP_014936986.1', 'WP_000540319.1', 'W…
976	['WP_025174946.1', 'WP_001641316.1', 'WP_000835979.1', 'WP_000443826.1', 'WP_111314544.1', 'WP_103148876.1', 'WP_001836841.1', 'WP_000667960.1', 'WP_111088346.1', 'WP_258464760.1', 'WP_001797294.1', 'WP_103188658.1', 'WP_052995938.1', 'WP_250723518.1', 'WP_262533637.1', 'WP_115210876.1', 'WP_225805993.1', 'WP_165468926.1', 'WP_000649607.1', 'WP_000649605.1', 'WP_050957914.1', 'WP_315977859.1', 'W…
977	['WP_250723516.1', 'WP_000653711.1', 'WP_000653713.1', 'WP_258409661.1', 'WP_000653712.1', 'WP_000653705.1', 'WP_258464761.1', 'WP_072357651.1', 'WP_078103407.1', 'WP_000952537.1', 'WP_208688689.1', 'WP_241010539.1', 'WP_103188657.1', 'WP_000042462.1', 'WP_078370638.1', 'WP_000047327.1', 'WP_072490927.1', 'WP_072512377.1', 'WP_111131566.1', 'WP_115289182.1', 'WP_111761929.1', 'WP_072361597.1', 'W…
978	['WP_000971498.1', 'WP_000971502.1', 'WP_000577027.1', 'WP_124375194.1', 'WP_047432643.1', 'WP_000971504.1', 'WP_000971500.1', 'WP_258464762.1', 'WP_103188656.1', 'WP_262533642.1', 'WP_111680047.1', 'WP_115210879.1', 'WP_259380789.1', 'WP_000971506.1', 'WP_124780201.1']
979	['WP_031886684.1', 'WP_000172540.1', 'WP_000172543.1', 'WP_000172546.1', 'WP_117206341.1', 'WP_258464763.1', 'WP_070002442.1', 'WP_061385143.1', 'WP_258409662.1', 'WP_258808706.1', 'WP_262533643.1', 'WP_029258562.1', 'WP_180992826.1', 'WP_111078156.1', 'WP_000074792.1', 'WP_111761930.1', 'WP_257615198.1', 'WP_078371446.1', 'WP_228585060.1', 'WP_238522654.1', 'WP_160194496.1', 'WP_228480503.1', 'W…
980	['WP_001062989.1', 'WP_001062992.1', 'WP_001062982.1', 'WP_001062987.1', 'WP_103148878.1', 'WP_001062990.1', 'WP_001062998.1', 'WP_054190414.1', 'WP_248315066.1', 'WP_103188655.1', 'WP_226452207.1', 'WP_258464764.1', 'WP_001062991.1', 'WP_072361601.1', 'WP_001062993.1', 'WP_115289184.1', 'WP_070033160.1', 'WP_305164333.1', 'WP_001062981.1', 'WP_058008357.1', 'WP_115385503.1', 'WP_111014984.1', 'W…
981	['WP_111088346.1', 'WP_052995938.1', 'WP_111314544.1', 'WP_001797294.1', 'WP_023487099.1', 'WP_000540915.1', 'WP_250723518.1', 'WP_050957914.1', 'WP_315977859.1', 'WP_124780210.1', 'WP_072361582.1', 'WP_046462966.1', 'WP_224212203.1', 'WP_031909936.1', 'WP_078103062.1', 'WP_110183811.1', 'WP_072512382.1', 'WP_078367844.1', 'WP_000540914.1', 'WP_111131561.1', 'WP_312013848.1', 'WP_078065606.1', 'W…
982	['WP_258808706.1', 'WP_262533643.1', 'WP_000172540.1', 'WP_031886684.1', 'WP_258464763.1', 'WP_000172543.1', 'WP_000172546.1', 'WP_117206341.1', 'WP_070002442.1', 'WP_061385143.1', 'WP_258409662.1', 'WP_228480503.1', 'WP_180992826.1', 'WP_029258562.1', 'WP_000074792.1', 'WP_111078156.1', 'WP_257615198.1', 'WP_111761930.1', 'WP_228585060.1', 'WP_078371446.1', 'WP_238522654.1', 'WP_160194496.1', 'W…
983	['WP_258859481.1']
984	['WP_258864332.1', 'WP_049294431.1', 'WP_209041306.1', 'WP_250723573.1', 'WP_072490939.1', 'WP_000784524.1', 'WP_043039636.1', 'WP_262533616.1', 'WP_049309025.1', 'WP_000784525.1', 'WP_000784523.1', 'WP_031894988.1', 'WP_258409652.1', 'WP_072512394.1', 'WP_000705644.1', 'WP_110183810.1', 'WP_111131551.1', 'WP_154283678.1', 'WP_070002431.1', 'WP_000784023.1', 'WP_000705650.1', 'WP_103144673.1', 'W…
985	['WP_259378008.1', 'WP_234696915.1', 'WP_070002710.1', 'WP_246838847.1', 'WP_045158805.1', 'WP_259380971.1', 'WP_233642164.1', 'WP_216771255.1', 'WP_240315453.1']
986	['WP_072512398.1', 'WP_001024386.1', 'WP_001024391.1', 'WP_001024377.1', 'WP_001024383.1', 'WP_115295231.1', 'WP_258464743.1', 'WP_001024392.1', 'WP_154283675.1', 'WP_072490942.1', 'WP_001024369.1', 'WP_111131546.1', 'WP_061385141.1', 'WP_111761910.1', 'WP_001021484.1', 'WP_259379841.1', 'WP_258409649.1', 'WP_124781216.1', 'WP_250723580.1', 'WP_111680032.1', 'WP_262533611.1', 'WP_001024395.1']
987	['WP_000971498.1', 'WP_000971502.1', 'WP_124375194.1', 'WP_000577027.1', 'WP_000971500.1', 'WP_000971504.1', 'WP_047432643.1', 'WP_259380789.1', 'WP_262533642.1', 'WP_111680047.1', 'WP_103188656.1', 'WP_000971506.1', 'WP_115210879.1', 'WP_258464762.1', 'WP_124780201.1']
988	['WP_045158805.1', 'WP_259380971.1', 'WP_233642164.1', 'WP_070002710.1', 'WP_259378008.1', 'WP_234696915.1', 'WP_246838847.1', 'WP_216771255.1']
989	['WP_070002458.1', 'WP_262533648.1', 'WP_001790025.1', 'WP_001806583.1', 'WP_259676175.1', 'WP_072496829.1', 'WP_031926719.1', 'WP_194381973.1', 'WP_164494058.1', 'WP_001287492.1', 'WP_031835043.1', 'WP_258409664.1']
990	['WP_001021628.1', 'WP_001021615.1', 'WP_020976973.1', 'WP_111131545.1', 'WP_262521201.1', 'WP_001021614.1', 'WP_123097651.1', 'WP_001021572.1', 'WP_001021622.1', 'WP_001021573.1', 'WP_001021570.1', 'WP_111680031.1']
991	['WP_262533607.1', 'WP_000416469.1']
992	['WP_072512398.1', 'WP_001024386.1', 'WP_001024391.1', 'WP_001024377.1', 'WP_001024383.1', 'WP_115295231.1', 'WP_258464743.1', 'WP_001024392.1', 'WP_154283675.1', 'WP_072490942.1', 'WP_001024369.1', 'WP_111131546.1', 'WP_061385141.1', 'WP_111761910.1', 'WP_001021484.1', 'WP_258409649.1', 'WP_124781216.1', 'WP_259379841.1', 'WP_262533611.1', 'WP_250723580.1', 'WP_111680032.1', 'WP_001024395.1']
993	['WP_276210072.1', 'WP_111761914.1', 'WP_000769159.1', 'WP_316133396.1', 'WP_084578659.1', 'WP_049309025.1', 'WP_000769137.1', 'WP_000705644.1', 'WP_000705650.1', 'WP_072490933.1', 'WP_000705655.1', 'WP_043039636.1', 'WP_000769147.1', 'WP_070002771.1', 'WP_123072945.1', 'WP_111761913.1', 'WP_060474119.1', 'WP_000769139.1', 'WP_000705640.1', 'WP_218087150.1', 'WP_111028405.1', 'WP_000705633.1', 'W…
994	['WP_276210072.1', 'WP_111761914.1', 'WP_111761913.1', 'WP_258464746.1', 'WP_072361553.1', 'WP_000784530.1', 'WP_000784523.1', 'WP_240024640.1', 'WP_216781126.1', 'WP_000784618.1', 'WP_072512394.1', 'WP_000784524.1', 'WP_061733992.1', 'WP_250723573.1', 'WP_258409652.1', 'WP_000784525.1', 'WP_000784529.1', 'WP_000784528.1', 'WP_150024173.1', 'WP_110183810.1', 'WP_000784620.1', 'WP_031894988.1', 'W…
995	['WP_250723573.1', 'WP_262533616.1', 'WP_154283678.1', 'WP_070002431.1', 'WP_225805991.1', 'WP_000702717.1', 'WP_000784023.1', 'WP_206159346.1', 'WP_224108939.1', 'WP_000784037.1', 'WP_001056483.1', 'WP_174839562.1', 'WP_072497976.1', 'WP_108807098.1', 'WP_000784034.1', 'WP_000702189.1', 'WP_000784020.1', 'WP_103144673.1', 'WP_084578658.1', 'WP_070033145.1', 'WP_072361553.1', 'WP_058008352.1', 'W…
996	['WP_276210072.1', 'WP_262533618.1', 'WP_258409653.1', 'WP_000784256.1', 'WP_111680035.1', 'WP_072512393.1', 'WP_000784257.1', 'WP_303661412.1', 'WP_000784258.1', 'WP_111761914.1', 'WP_124781223.1', 'WP_000784251.1', 'WP_250723562.1', 'WP_111131552.1', 'WP_000784249.1', 'WP_124375187.1', 'WP_106096710.1', 'WP_123090141.1', 'WP_115295238.1', 'WP_000784248.1', 'WP_000769137.1', 'WP_070002432.1', 'W…
997	['WP_111761914.1', 'WP_276210072.1', 'WP_111761913.1', 'WP_111761916.1', 'WP_072512394.1', 'WP_000784530.1', 'WP_000705642.1', 'WP_124375188.1', 'WP_000784523.1', 'WP_000769836.1', 'WP_258409652.1', 'WP_216781126.1', 'WP_123097656.1', 'WP_304984589.1', 'WP_000769137.1', 'WP_072490933.1', 'WP_262533620.1', 'WP_001056483.1', 'WP_000769147.1', 'WP_000784525.1', 'WP_000784524.1', 'WP_115295240.1', 'W…
998	['WP_072490933.1', 'WP_000769147.1', 'WP_123072945.1', 'WP_060474119.1', 'WP_218087150.1', 'WP_111028405.1', 'WP_000769159.1', 'WP_000769139.1', 'WP_316133396.1', 'WP_000769137.1', 'WP_084578659.1', 'WP_276210072.1', 'WP_111761914.1', 'WP_258464753.1', 'WP_000769142.1', 'WP_000779446.1', 'WP_103188665.1', 'WP_000784251.1', 'WP_000779444.1', 'WP_258409658.1', 'WP_250723524.1', 'WP_262533618.1', 'W…
999	['WP_111761914.1', 'WP_000769159.1', 'WP_316133396.1', 'WP_000705655.1', 'WP_276210072.1', 'WP_084578659.1', 'WP_072490933.1', 'WP_000769147.1', 'WP_258409658.1', 'WP_123072945.1', 'WP_000705637.1', 'WP_060474119.1', 'WP_218087150.1', 'WP_224180858.1', 'WP_000769139.1', 'WP_111028405.1', 'WP_224108940.1', 'WP_000769137.1', 'WP_240024640.1', 'WP_258464753.1', 'WP_000784530.1', 'WP_111761913.1', 'W…
1000	['WP_044027547.1', 'WP_000028652.1', 'WP_042907814.1', 'WP_000028648.1', 'WP_000028654.1', 'WP_070002436.1', 'WP_117197105.1', 'WP_031795093.1', 'WP_072497974.1', 'WP_160194494.1', 'WP_194381534.1', 'WP_209272659.1', 'WP_123097660.1', 'WP_000028628.1', 'WP_000028604.1', 'WP_142351081.1', 'WP_224057046.1', 'WP_210603518.1', 'WP_000028609.1', 'WP_000028598.1', 'WP_072512388.1', 'WP_124375190.1', 'W…
1001	['WP_000769137.1', 'WP_000769139.1', 'WP_072490933.1', 'WP_276210072.1', 'WP_000769147.1', 'WP_123072945.1', 'WP_111761913.1', 'WP_250723524.1', 'WP_060474119.1', 'WP_218087150.1', 'WP_111028405.1', 'WP_000769159.1', 'WP_316133396.1', 'WP_165468924.1', 'WP_000705644.1', 'WP_258464746.1', 'WP_084578659.1', 'WP_049309025.1', 'WP_000705650.1', 'WP_258409658.1', 'WP_216731860.1', 'WP_072512386.1', 'W…
1002	['WP_000669519.1', 'WP_111131558.1', 'WP_000669520.1', 'WP_000669524.1', 'WP_000669514.1', 'WP_000768889.1', 'WP_111680043.1', 'WP_123097664.1', 'WP_156974946.1', 'WP_086115034.1', 'WP_312013847.1', 'WP_000669523.1', 'WP_070033152.1', 'WP_031788344.1', 'WP_000669522.1', 'WP_070002440.1', 'WP_262533632.1', 'WP_115289175.1', 'WP_031928730.1', 'WP_000865203.1', 'WP_225805992.1']
1003	['WP_111314544.1', 'WP_111088346.1', 'WP_001797294.1', 'WP_052995938.1', 'WP_250723518.1', 'WP_025174946.1', 'WP_154284696.1', 'WP_050957914.1', 'WP_315977859.1', 'WP_014936983.1', 'WP_072361582.1', 'WP_023487099.1', 'WP_031845067.1', 'WP_046462966.1', 'WP_115296009.1', 'WP_124780210.1', 'WP_031909936.1', 'WP_050964244.1', 'WP_103148876.1', 'WP_072512382.1', 'WP_111093870.1', 'WP_000540915.1', 'W…
1004	['WP_111314544.1', 'WP_111088346.1', 'WP_001797294.1', 'WP_052995938.1', 'WP_250723518.1', 'WP_050957914.1', 'WP_025174946.1', 'WP_315977859.1', 'WP_072361582.1', 'WP_103148876.1', 'WP_046462966.1', 'WP_154284696.1', 'WP_031909936.1', 'WP_014936983.1', 'WP_023487099.1', 'WP_115296009.1', 'WP_060649781.1', 'WP_000835979.1', 'WP_165468926.1', 'WP_078103062.1', 'WP_000443826.1', 'WP_072512382.1', 'W…
1005	['WP_262533635.1', 'WP_001205663.1', 'WP_020976992.1', 'WP_001205664.1', 'WP_115293009.1', 'WP_052999855.1', 'WP_070004787.1', 'WP_111131559.1', 'WP_001205667.1', 'WP_111680045.1', 'WP_001269755.1', 'WP_258464756.1', 'WP_115289178.1', 'WP_060649781.1', 'WP_123072943.1', 'WP_072512380.1', 'WP_001269761.1', 'WP_124780204.1', 'WP_025175003.1', 'WP_072361591.1', 'WP_001269759.1', 'WP_025174748.1', 'W…
1006	['WP_025174748.1', 'WP_001269761.1', 'WP_262533635.1', 'WP_115210876.1', 'WP_123097680.1', 'WP_115289178.1', 'WP_262533637.1', 'WP_001269755.1', 'WP_001269759.1', 'WP_060649781.1', 'WP_123072943.1', 'WP_001205663.1', 'WP_111164860.1', 'WP_020976992.1', 'WP_001205664.1', 'WP_025174946.1', 'WP_072361591.1', 'WP_072468352.1', 'WP_115293009.1', 'WP_115353641.1', 'WP_052999855.1', 'WP_001269822.1', 'W…
1007	['WP_115289181.1', 'WP_014936986.1', 'WP_111680045.1', 'WP_124780204.1', 'WP_042852411.1', 'WP_025175003.1', 'WP_000455736.1', 'WP_108807102.1', 'WP_001834381.1', 'WP_001205667.1', 'WP_001269761.1', 'WP_115210876.1', 'WP_025174748.1', 'WP_262533637.1', 'WP_070004797.1', 'WP_001269759.1', 'WP_072497971.1', 'WP_031929877.1', 'WP_123097680.1', 'WP_001269755.1', 'WP_025174946.1', 'WP_001797296.1', 'W…
1008	['WP_124375194.1', 'WP_000971498.1', 'WP_000577027.1', 'WP_000971502.1', 'WP_262533642.1', 'WP_115210879.1', 'WP_047432643.1', 'WP_000971504.1', 'WP_000971500.1', 'WP_111680047.1', 'WP_103188656.1', 'WP_000971506.1', 'WP_259380789.1', 'WP_258464762.1', 'WP_124780201.1']
1009	['WP_262533643.1', 'WP_258808706.1', 'WP_000172540.1', 'WP_031886684.1', 'WP_258464763.1', 'WP_000172543.1', 'WP_000172546.1', 'WP_117206341.1', 'WP_070002442.1', 'WP_061385143.1', 'WP_258409662.1', 'WP_228480503.1', 'WP_180992826.1', 'WP_029258562.1', 'WP_000074792.1', 'WP_111078156.1', 'WP_257615198.1', 'WP_111761930.1', 'WP_228585060.1', 'WP_078371446.1', 'WP_238522654.1', 'WP_160194496.1', 'W…
1010	['WP_001798389.1', 'WP_078064179.1', 'WP_072433528.1', 'WP_001825923.1', 'WP_001794548.1', 'WP_078065044.1', 'WP_001796660.1', 'WP_078062635.1', 'WP_072357653.1', 'WP_072497970.1', 'WP_072398156.1', 'WP_250723514.1', 'WP_001795576.1', 'WP_124375196.1', 'WP_111680049.1', 'WP_115288113.1', 'WP_262533645.1', 'WP_072490926.1', 'WP_078369234.1', 'WP_115289183.1', 'WP_078169539.1', 'WP_001797248.1']
1011	['WP_001062989.1', 'WP_001062992.1', 'WP_001062982.1', 'WP_001062987.1', 'WP_103148878.1', 'WP_001062990.1', 'WP_001062998.1', 'WP_054190414.1', 'WP_248315066.1', 'WP_103188655.1', 'WP_226452207.1', 'WP_001062991.1', 'WP_072361601.1', 'WP_001062993.1', 'WP_258464764.1', 'WP_115289184.1', 'WP_070033160.1', 'WP_305164333.1', 'WP_001062981.1', 'WP_115385503.1', 'WP_058008357.1', 'WP_111014984.1', 'W…
1012	['WP_070002458.1', 'WP_262533648.1', 'WP_001790025.1', 'WP_001806583.1', 'WP_072496829.1', 'WP_194381973.1', 'WP_031926719.1', 'WP_164494058.1', 'WP_001287492.1', 'WP_031835043.1', 'WP_258409664.1', 'WP_259676175.1']
1013	['WP_154284696.1', 'WP_014936983.1', 'WP_111314544.1', 'WP_111088346.1', 'WP_115296009.1', 'WP_052995938.1', 'WP_001797294.1', 'WP_050964244.1', 'WP_031845067.1', 'WP_250723518.1', 'WP_072361579.1', 'WP_250758017.1', 'WP_072512384.1', 'WP_025173869.1', 'WP_124780212.1', 'WP_111093870.1', 'WP_050957914.1', 'WP_315977859.1', 'WP_001814080.1', 'WP_070002457.1', 'WP_070004798.1', 'WP_023487099.1', 'W…
1014	['WP_111314544.1', 'WP_111088346.1', 'WP_001797294.1', 'WP_052995938.1', 'WP_250723518.1', 'WP_025174946.1', 'WP_154284696.1', 'WP_050957914.1', 'WP_014936983.1', 'WP_315977859.1', 'WP_031845067.1', 'WP_072361582.1', 'WP_115296009.1', 'WP_023487099.1', 'WP_046462966.1', 'WP_050964244.1', 'WP_031909936.1', 'WP_124780210.1', 'WP_111093870.1', 'WP_103148876.1', 'WP_072512382.1', 'WP_025173869.1', 'W…
1015	['WP_111088346.1', 'WP_052995938.1', 'WP_111314544.1', 'WP_001797294.1', 'WP_023487099.1', 'WP_250723518.1', 'WP_124780210.1', 'WP_050957914.1', 'WP_315977859.1', 'WP_000540915.1', 'WP_072361582.1', 'WP_078103062.1', 'WP_224212203.1', 'WP_046462966.1', 'WP_110183811.1', 'WP_031909936.1', 'WP_078367844.1', 'WP_312013848.1', 'WP_078065606.1', 'WP_072512382.1', 'WP_025174481.1', 'WP_000540898.1', 'W…
1016	['WP_000784024.1', 'WP_000784023.1', 'WP_206159346.1', 'WP_267837956.1', 'WP_174839562.1', 'WP_000784037.1', 'WP_224108939.1', 'WP_108807098.1', 'WP_001056483.1', 'WP_072497976.1', 'WP_000784034.1', 'WP_000784028.1', 'WP_072490940.1', 'WP_250723573.1', 'WP_154283678.1', 'WP_070002431.1', 'WP_262533616.1', 'WP_103144673.1', 'WP_000702717.1', 'WP_225805991.1', 'WP_110183810.1', 'WP_111131551.1', 'W…
1017	['WP_044027547.1', 'WP_000028652.1', 'WP_042907814.1', 'WP_000028648.1', 'WP_000028654.1', 'WP_070002436.1', 'WP_117197105.1', 'WP_031795093.1', 'WP_160194494.1', 'WP_072497974.1', 'WP_194381534.1', 'WP_000028628.1', 'WP_123097660.1', 'WP_209272659.1', 'WP_000028604.1', 'WP_142351081.1', 'WP_224057046.1', 'WP_210603518.1', 'WP_000028609.1', 'WP_000028598.1', 'WP_072512388.1', 'WP_124375190.1', 'W…
1018	['WP_000072584.1', 'WP_267837958.1', 'WP_111088350.1', 'WP_258409657.1', 'WP_124780218.1', 'WP_000408454.1', 'WP_000072565.1', 'WP_000072632.1', 'WP_303661409.1', 'WP_000072634.1', 'WP_111680040.1', 'WP_111761920.1', 'WP_000072568.1', 'WP_070004793.1', 'WP_103188664.1', 'WP_000072580.1', 'WP_072490934.1', 'WP_123097661.1', 'WP_224680743.1', 'WP_000066763.1', 'WP_111133113.1', 'WP_078372002.1', 'W…
1019	['WP_276210072.1', 'WP_258409653.1', 'WP_262533618.1', 'WP_000784256.1', 'WP_111680035.1', 'WP_072512393.1', 'WP_000784251.1', 'WP_000784257.1', 'WP_303661412.1', 'WP_111761914.1', 'WP_000784258.1', 'WP_000784249.1', 'WP_124781223.1', 'WP_250723562.1', 'WP_124375187.1', 'WP_111131552.1', 'WP_000784248.1', 'WP_106096710.1', 'WP_000784261.1', 'WP_115295238.1', 'WP_123090141.1', 'WP_000784245.1', 'W…
1020	['WP_276210072.1', 'WP_111761914.1', 'WP_000784618.1', 'WP_000784529.1', 'WP_150024173.1', 'WP_000784523.1', 'WP_000784528.1', 'WP_110183810.1', 'WP_031894988.1', 'WP_061733992.1', 'WP_072512394.1', 'WP_000784525.1', 'WP_000784524.1', 'WP_216781126.1', 'WP_103144673.1', 'WP_258409652.1', 'WP_123097656.1', 'WP_262533616.1', 'WP_000702717.1', 'WP_111131551.1', 'WP_070002431.1', 'WP_154283678.1', 'W…
1021	['WP_276308864.1', 'WP_248314045.1', 'WP_000540319.1', 'WP_185611027.1', 'WP_123072943.1', 'WP_001205664.1', 'WP_052999855.1', 'WP_072361591.1', 'WP_000971989.1', 'WP_309543765.1', 'WP_000971990.1', 'WP_000971991.1', 'WP_060649781.1', 'WP_262533635.1', 'WP_001269822.1', 'WP_111761927.1', 'WP_001804308.1', 'WP_001211498.1', 'WP_050959029.1', 'WP_001801841.1', 'WP_001205663.1', 'WP_115293009.1', 'W…
1022	['WP_123072943.1', 'WP_060649781.1', 'WP_000971989.1', 'WP_001269761.1', 'WP_072361591.1', 'WP_001269822.1', 'WP_001269759.1', 'WP_000971990.1', 'WP_050959029.1', 'WP_309543765.1', 'WP_000971991.1', 'WP_001269821.1', 'WP_001801841.1', 'WP_014936986.1', 'WP_061843189.1', 'WP_289622963.1', 'WP_308447723.1', 'WP_115353641.1', 'WP_115289178.1', 'WP_111088346.1', 'WP_111314544.1', 'WP_001211498.1', 'W…
1023	['WP_000072632.1', 'WP_000072634.1', 'WP_303661409.1', 'WP_000072584.1', 'WP_267837958.1', 'WP_111088350.1', 'WP_258409657.1', 'WP_124780218.1', 'WP_000072352.1', 'WP_000408454.1', 'WP_070004793.1', 'WP_111761920.1', 'WP_123097661.1', 'WP_103188664.1', 'WP_000072565.1', 'WP_000066763.1', 'WP_064128428.1', 'WP_000072616.1', 'WP_111133113.1', 'WP_000072580.1', 'WP_072490934.1', 'WP_250723526.1', 'W…
1024	['WP_276210072.1', 'WP_258409653.1', 'WP_000784256.1', 'WP_111680035.1', 'WP_072512393.1', 'WP_000784257.1', 'WP_303661412.1', 'WP_000784258.1', 'WP_111761914.1', 'WP_111131552.1', 'WP_000784251.1', 'WP_106096710.1', 'WP_000769137.1', 'WP_123090141.1', 'WP_262533618.1', 'WP_000784261.1', 'WP_124781223.1', 'WP_000769139.1', 'WP_250723562.1', 'WP_000784249.1', 'WP_000784244.1', 'WP_000784245.1', 'W…
1025	['WP_023487099.1', 'WP_000540915.1', 'WP_124780210.1', 'WP_111131561.1', 'WP_078103062.1', 'WP_258464758.1', 'WP_072468353.1', 'WP_000835992.1', 'WP_000835991.1', 'WP_000540914.1', 'WP_000835995.1', 'WP_304984587.1', 'WP_111088346.1', 'WP_117206573.1', 'WP_224212203.1', 'WP_000835990.1', 'WP_053038930.1', 'WP_111314544.1', 'WP_000835993.1', 'WP_052995938.1', 'WP_168226552.1', 'WP_001797294.1', 'W…
1026	['WP_111761914.1', 'WP_276210072.1', 'WP_111761913.1', 'WP_258464746.1', 'WP_124375188.1', 'WP_000784023.1', 'WP_000769836.1', 'WP_111761916.1', 'WP_304984589.1', 'WP_000784530.1', 'WP_174839562.1', 'WP_072512394.1', 'WP_072490933.1', 'WP_115295240.1', 'WP_072490938.1', 'WP_000769137.1', 'WP_000769147.1', 'WP_000769833.1', 'WP_000769139.1', 'WP_240024640.1', 'WP_194381536.1', 'WP_000784523.1', 'W…
1027	['WP_276210072.1', 'WP_258464746.1', 'WP_111761913.1', 'WP_111761914.1', 'WP_000705655.1', 'WP_000784618.1', 'WP_000705642.1', 'WP_000784023.1', 'WP_206159346.1', 'WP_072490939.1', 'WP_043039636.1', 'WP_000705644.1', 'WP_049309025.1', 'WP_072497976.1', 'WP_224180858.1', 'WP_000705637.1', 'WP_001056483.1', 'WP_072361553.1', 'WP_108807098.1', 'WP_000784530.1', 'WP_174839562.1', 'WP_103188668.1', 'W…
1028	['WP_001062989.1', 'WP_001062992.1', 'WP_001062982.1', 'WP_001062987.1', 'WP_103148878.1', 'WP_001062998.1', 'WP_001062990.1', 'WP_054190414.1', 'WP_248315066.1', 'WP_226452207.1', 'WP_103188655.1', 'WP_072361601.1', 'WP_001062991.1', 'WP_305164333.1', 'WP_001062993.1', 'WP_115289184.1', 'WP_258464764.1', 'WP_070033160.1', 'WP_001062981.1', 'WP_058008357.1', 'WP_115385503.1', 'WP_111014984.1', 'W…
1029	['WP_123072943.1', 'WP_060649781.1', 'WP_001269761.1', 'WP_000971989.1', 'WP_072361591.1', 'WP_001269822.1', 'WP_001269759.1', 'WP_309543765.1', 'WP_000971990.1', 'WP_050959029.1', 'WP_014936986.1', 'WP_001269821.1', 'WP_000971991.1', 'WP_001801841.1', 'WP_061843189.1', 'WP_308447723.1', 'WP_115353641.1', 'WP_115289178.1', 'WP_289622963.1', 'WP_111088346.1', 'WP_111314544.1', 'WP_001211498.1', 'W…
1030	['WP_123072943.1', 'WP_060649781.1', 'WP_000971989.1', 'WP_001269761.1', 'WP_072361591.1', 'WP_001269822.1', 'WP_001269759.1', 'WP_000971990.1', 'WP_050959029.1', 'WP_309543765.1', 'WP_000971991.1', 'WP_001801841.1', 'WP_001269821.1', 'WP_014936986.1', 'WP_061843189.1', 'WP_289622963.1', 'WP_308447723.1', 'WP_115353641.1', 'WP_115289178.1', 'WP_111088346.1', 'WP_111314544.1', 'WP_001211498.1', 'W…
1031	['WP_123072943.1', 'WP_000971989.1', 'WP_072361591.1', 'WP_060649781.1', 'WP_309543765.1', 'WP_000971990.1', 'WP_050959029.1', 'WP_001269822.1', 'WP_000971991.1', 'WP_001801841.1', 'WP_001269761.1', 'WP_014936986.1', 'WP_001269821.1', 'WP_001269759.1', 'WP_061843189.1', 'WP_111088346.1', 'WP_115353641.1', 'WP_001211498.1', 'WP_111314544.1', 'WP_052995938.1', 'WP_115289178.1', 'WP_308447723.1', 'W…
1032	['WP_000248847.1', 'WP_000248845.1', 'WP_000248844.1', 'WP_000248838.1', 'WP_000248841.1', 'WP_312013846.1']
1033	['WP_000669519.1', 'WP_111131558.1', 'WP_000669520.1', 'WP_000768889.1', 'WP_000669524.1', 'WP_000669514.1', 'WP_111680043.1', 'WP_123097664.1', 'WP_312013847.1', 'WP_156974946.1', 'WP_086115034.1', 'WP_000669523.1', 'WP_070033152.1', 'WP_031788344.1', 'WP_000669522.1', 'WP_115289175.1', 'WP_070002440.1', 'WP_031928730.1', 'WP_000865203.1', 'WP_262533632.1', 'WP_225805992.1']
1034	['WP_111088346.1', 'WP_052995938.1', 'WP_111314544.1', 'WP_001797294.1', 'WP_023487099.1', 'WP_250723518.1', 'WP_050957914.1', 'WP_315977859.1', 'WP_124780210.1', 'WP_000540915.1', 'WP_072361582.1', 'WP_046462966.1', 'WP_031909936.1', 'WP_224212203.1', 'WP_312013848.1', 'WP_110183811.1', 'WP_078103062.1', 'WP_078367844.1', 'WP_072512382.1', 'WP_078065606.1', 'WP_025174481.1', 'WP_025174946.1', 'W…
1035	['WP_111761914.1', 'WP_276210072.1', 'WP_111761913.1', 'WP_000784530.1', 'WP_000784523.1', 'WP_216781126.1', 'WP_072512394.1', 'WP_000784529.1', 'WP_000784618.1', 'WP_000784528.1', 'WP_110183810.1', 'WP_000784525.1', 'WP_150024173.1', 'WP_258409652.1', 'WP_031894988.1', 'WP_000784524.1', 'WP_061733992.1', 'WP_123097656.1', 'WP_250723573.1', 'WP_001242996.1', 'WP_262533616.1', 'WP_103144673.1', 'W…
1036	['WP_111314544.1', 'WP_001797294.1', 'WP_050957914.1', 'WP_111088346.1', 'WP_315977859.1', 'WP_052995938.1', 'WP_072361582.1', 'WP_250723518.1', 'WP_046462966.1', 'WP_031909936.1', 'WP_001269761.1', 'WP_072512382.1', 'WP_001269759.1', 'WP_110183811.1', 'WP_023487099.1', 'WP_115353641.1', 'WP_078367844.1', 'WP_025174481.1', 'WP_060649781.1', 'WP_078065606.1', 'WP_124780210.1', 'WP_123072943.1', 'W…
1037	['WP_001062989.1', 'WP_001062992.1', 'WP_001062982.1', 'WP_001062987.1', 'WP_001062998.1', 'WP_103148878.1', 'WP_001062990.1', 'WP_054190414.1', 'WP_248315066.1', 'WP_103188655.1', 'WP_226452207.1', 'WP_072361601.1', 'WP_001062991.1', 'WP_001062993.1', 'WP_258464764.1', 'WP_115289184.1', 'WP_070033160.1', 'WP_305164333.1', 'WP_001062981.1', 'WP_058008357.1', 'WP_115385503.1', 'WP_111014984.1', 'W…
1038	['WP_316052049.1', 'WP_033856158.1', 'WP_206157106.1', 'WP_045158805.1', 'WP_259380971.1', 'WP_233642164.1', 'WP_216771255.1']
1039	['WP_000769159.1', 'WP_316133396.1', 'WP_084578659.1', 'WP_072490933.1', 'WP_000769147.1', 'WP_123072945.1', 'WP_060474119.1', 'WP_218087150.1', 'WP_000769139.1', 'WP_111028405.1', 'WP_000705650.1', 'WP_258409658.1', 'WP_049309025.1', 'WP_000705644.1', 'WP_000769137.1', 'WP_258464753.1', 'WP_111761913.1', 'WP_276210072.1', 'WP_258464746.1', 'WP_000784023.1', 'WP_111761914.1', 'WP_000769163.1', 'W…
