# Supplementary material for: A type VII-secreted lipase toxin with reverse domain arrangement
Source: Nat Commun. 2023 Dec 19;14:8438. doi: 10.1038/s41467-023-44221-y (PMC10730906; doi:10.1038/s41467-023-44221-y)
Supplement: Supplementary file 6 — Source Data [file 41467_2023_44221_MOESM6_ESM.zip › Tsl1 distribution raw/lpl0 1/FlaGs_output/results_flankgene.fasta_cluster_out_3_1e-10_outdesc.txt]

1(4)	WP_000784525.1	WP_000784525.1 superantigen-like protein SSL4
1(1)	WP_174839562.1	WP_174839562.1 superantigen-like protein SSL3
1(1)	WP_049294431.1	WP_049294431.1 superantigen-like protein SSL4
1(3)	WP_000705633.1	WP_000705633.1 superantigen-like protein SSL4
1(1)	WP_115295242.1	WP_115295242.1 superantigen-like protein SSL10
1(1)	WP_206159346.1	WP_206159346.1 MULTISPECIES: superantigen-like protein SSL3
1(17)	WP_000702720.1	WP_000702720.1 MULTISPECIES: superantigen-like protein SSL5
1(1)	WP_111131553.1	WP_111131553.1 superantigen-like protein SSL10
1(2)	WP_072361553.1	WP_072361553.1 hypothetical protein
1(1)	WP_115295238.1	WP_115295238.1 superantigen-like protein SSL5
1(1)	WP_103144673.1	WP_103144673.1 superantigen-like protein SSL3
1(1)	WP_111761916.1	WP_111761916.1 superantigen-like protein SSL7
1(8)	WP_000778502.1	WP_000778502.1 MULTISPECIES: superantigen-like protein SSL9
1(1)	WP_106873616.1	WP_106873616.1 superantigen-like protein SSL5
1(1)	WP_000784529.1	WP_000784529.1 superantigen-like protein SSL4
1(16)	WP_000669005.1	WP_000669005.1 MULTISPECIES: superantigen-like protein SSL1
1(16)	WP_000782618.1	WP_000782618.1 MULTISPECIES: superantigen-like protein SSL2
1(1)	WP_209205860.1	WP_209205860.1 superantigen-like protein SSL11
1(1)	WP_072361573.1	WP_072361573.1 exotoxin beta-grasp domain-containing protein
1(2)	WP_000769154.1	WP_000769154.1 MULTISPECIES: superantigen-like protein SSL11
1(1)	WP_304984590.1	WP_304984590.1 superantigen-like protein SSL6
1(8)	WP_000673055.1	WP_000673055.1 MULTISPECIES: superantigen-like protein SSL9
1(3)	WP_058008352.1	WP_058008352.1 hypothetical protein
1(2)	WP_124375187.1	WP_124375187.1 superantigen-like protein SSL5
1(1)	WP_113569912.1	WP_113569912.1 superantigen-like protein SSL4, partial
1(1)	WP_106096710.1	WP_106096710.1 superantigen-like protein SSL5
1(1)	WP_072512390.1	WP_072512390.1 superantigen-like protein SSL10
1(1)	WP_103188667.1	WP_103188667.1 superantigen-like protein SSL5
1(1)	WP_070004792.1	WP_070004792.1 superantigen-like protein SSL11
1(1)	WP_103188666.1	WP_103188666.1 superantigen-like protein SSL7
1(9)	WP_000769813.1	WP_000769813.1 MULTISPECIES: superantigen-like protein SSL7
1(1)	WP_000784618.1	WP_000784618.1 hypothetical protein
1(1)	WP_150024173.1	WP_150024173.1 superantigen-like protein
1(1)	WP_072490939.1	WP_072490939.1 superantigen-like protein SSL4
1(1)	WP_258464748.1	WP_258464748.1 superantigen-like protein SSL5
1(8)	WP_000778501.1	WP_000778501.1 superantigen-like protein SSL9
1(1)	WP_070002430.1	WP_070002430.1 superantigen-like protein SSL2
1(24)	WP_000702714.1	WP_000702714.1 MULTISPECIES: superantigen-like protein SSL3
1(14)	WP_000673045.1	WP_000673045.1 MULTISPECIES: superantigen-like protein SSL10
1(13)	WP_000778499.1	WP_000778499.1 MULTISPECIES: superantigen-like protein SSL9
1(1)	WP_044026074.1	WP_044026074.1 superantigen-like protein SSL1
1(1)	WP_000778485.1	WP_000778485.1 superantigen-like protein SSL8
1(1)	WP_000769805.1	WP_000769805.1 superantigen-like protein SSL6
1(1)	WP_033855047.1	WP_033855047.1 superantigen-like protein SSL5
1(1)	WP_000669002.1	WP_000669002.1 superantigen-like protein SSL1
1(27)	WP_000668994.1	WP_000668994.1 MULTISPECIES: superantigen-like protein SSL1
1(1)	WP_315977803.1	WP_315977803.1 superantigen-like protein SSL2
1(1)	WP_216731860.1	WP_216731860.1 exotoxin beta-grasp domain-containing protein
1(1)	WP_124781221.1	WP_124781221.1 superantigen-like protein SSL3
1(34)	WP_000769163.1	WP_000769163.1 MULTISPECIES: superantigen-like protein SSL11
1(1)	WP_303661412.1	WP_303661412.1 superantigen-like protein SSL5
1(1)	WP_224108940.1	WP_224108940.1 superantigen-like protein SSL4
1(1)	WP_250723537.1	WP_250723537.1 superantigen-like protein SSL9
1(1)	WP_111761912.1	WP_111761912.1 superantigen-like protein SSL2
1(1)	WP_111131550.1	WP_111131550.1 superantigen-like protein
1(1)	WP_000705640.1	WP_000705640.1 superantigen-like protein SSL4
1(1)	WP_000769160.1	WP_000769160.1 MULTISPECIES: superantigen-like protein SSL11
1(1)	WP_000784248.1	WP_000784248.1 superantigen-like protein SSL5
1(11)	WP_000769835.1	WP_000769835.1 superantigen-like protein SSL7
1(2)	WP_111761914.1	WP_111761914.1 superantigen-like protein
1(1)	WP_000784261.1	WP_000784261.1 superantigen-like protein SSL5
1(27)	WP_000778504.1	WP_000778504.1 MULTISPECIES: superantigen-like protein SSL10
1(3)	WP_000673027.1	WP_000673027.1 superantigen-like protein SSL8
1(1)	WP_072512396.1	WP_072512396.1 superantigen-like protein SSL2
1(1)	WP_111053455.1	WP_111053455.1 superantigen-like protein SSL10
1(1)	WP_258464749.1	WP_258464749.1 superantigen-like protein SSL7
1(1)	WP_033855048.1	WP_033855048.1 superantigen-like protein SSL6
1(1)	WP_154283681.1	WP_154283681.1 superantigen-like protein SSL10
1(16)	WP_000779446.1	WP_000779446.1 MULTISPECIES: superantigen-like protein SSL9
1(1)	WP_124781227.1	WP_124781227.1 superantigen-like protein SSL9
1(1)	WP_250723562.1	WP_250723562.1 superantigen-like protein SSL5
1(1)	WP_000784243.1	WP_000784243.1 superantigen-like protein SSL5
1(2)	WP_316133396.1	WP_316133396.1 superantigen-like protein SSL11
1(1)	WP_155561219.1	WP_155561219.1 superantigen-like protein SSL4, partial
1(18)	WP_000778482.1	WP_000778482.1 superantigen-like protein SSL9
1(1)	WP_070033145.1	WP_070033145.1 hypothetical protein
1(1)	WP_262533621.1	WP_262533621.1 superantigen-like protein SSL9
1(1)	WP_110183810.1	WP_110183810.1 superantigen-like protein SSL4
1(2)	WP_000769833.1	WP_000769833.1 MULTISPECIES: superantigen-like protein SSL7
1(1)	WP_154283677.1	WP_154283677.1 superantigen-like protein SSL2
1(1)	WP_072490933.1	WP_072490933.1 superantigen-like protein SSL11
1(1)	WP_072361558.1	WP_072361558.1 superantigen-like protein SSL5
1(16)	WP_000673479.1	WP_000673479.1 MULTISPECIES: superantigen-like protein SSL8
1(1)	WP_111680035.1	WP_111680035.1 superantigen-like protein SSL5
1(1)	WP_154283678.1	WP_154283678.1 superantigen-like protein SSL3
1(1)	WP_031894988.1	WP_031894988.1 superantigen-like protein SSL4
1(2)	WP_124375185.1	WP_124375185.1 superantigen-like protein SSL1
1(9)	WP_000705637.1	WP_000705637.1 MULTISPECIES: superantigen-like protein SSL4
1(7)	WP_000769137.1	WP_000769137.1 superantigen-like protein SSL11
1(1)	WP_070002433.1	WP_070002433.1 superantigen-like protein SSL7
1(26)	WP_000769829.1	WP_000769829.1 MULTISPECIES: superantigen-like protein SSL7
1(2)	WP_070002771.1	WP_070002771.1 superantigen-like protein SSL4
1(1)	WP_111761911.1	WP_111761911.1 superantigen-like protein SSL1
1(1)	WP_072512394.1	WP_072512394.1 superantigen-like protein SSL4
1(1)	WP_072361556.1	WP_072361556.1 superantigen-like protein SSL4
1(1)	WP_124375188.1	WP_124375188.1 superantigen-like protein SSL7
1(1)	WP_123097653.1	WP_123097653.1 superantigen-like protein SSL1
1(1)	WP_000779475.1	WP_000779475.1 superantigen-like protein SSL10
1(1)	WP_154283676.1	WP_154283676.1 superantigen-like protein SSL1
1(13)	WP_000769836.1	WP_000769836.1 MULTISPECIES: superantigen-like protein SSL7
1(1)	WP_070002434.1	WP_070002434.1 superantigen-like protein SSL9
1(3)	WP_000669010.1	WP_000669010.1 superantigen-like protein SSL1
1(9)	WP_000784020.1	WP_000784020.1 MULTISPECIES: hypothetical protein
1(1)	WP_123072945.1	WP_123072945.1 superantigen-like protein SSL11
1(1)	WP_084578658.1	WP_084578658.1 superantigen-like protein SSL3
1(1)	WP_225805991.1	WP_225805991.1 superantigen-like protein SSL3
1(16)	WP_000778498.1	WP_000778498.1 MULTISPECIES: superantigen-like protein SSL10
1(11)	WP_000673052.1	WP_000673052.1 MULTISPECIES: superantigen-like protein SSL9
1(1)	WP_001597539.1	WP_001597539.1 superantigen-like protein SSL10
1(1)	WP_224108941.1	WP_224108941.1 superantigen-like protein SSL9
1(3)	WP_000779444.1	WP_000779444.1 MULTISPECIES: superantigen-like protein SSL9
1(1)	WP_123097657.1	WP_123097657.1 superantigen-like protein SSL7
1(1)	WP_043039636.1	WP_043039636.1 superantigen-like protein SSL4
1(1)	WP_072512397.1	WP_072512397.1 superantigen-like protein SSL1
1(1)	WP_000769162.1	WP_000769162.1 superantigen-like protein SSL11
1(1)	WP_000673044.1	WP_000673044.1 superantigen-like protein SSL10
1(8)	WP_000782625.1	WP_000782625.1 MULTISPECIES: superantigen-like protein SSL2
1(17)	WP_000669003.1	WP_000669003.1 MULTISPECIES: superantigen-like protein SSL1
1(8)	WP_000784037.1	WP_000784037.1 MULTISPECIES: superantigen-like protein SSL3
1(13)	WP_000705655.1	WP_000705655.1 MULTISPECIES: superantigen-like protein SSL4
1(1)	WP_216781126.1	WP_216781126.1 superantigen-like protein SSL4
1(1)	WP_124781217.1	WP_124781217.1 superantigen-like protein SSL1
1(10)	WP_000705644.1	WP_000705644.1 MULTISPECIES: superantigen-like protein SSL4
1(26)	WP_000778481.1	WP_000778481.1 MULTISPECIES: superantigen-like protein SSL9
1(2)	WP_124375186.1	WP_124375186.1 superantigen-like protein SSL2
1(11)	WP_000673037.1	WP_000673037.1 MULTISPECIES: superantigen-like protein SSL8
1(27)	WP_000769147.1	WP_000769147.1 MULTISPECIES: superantigen-like protein SSL11
1(1)	WP_248315065.1	WP_248315065.1 superantigen-like protein SSL10
1(1)	WP_070002435.1	WP_070002435.1 superantigen-like protein SSL10
1(1)	WP_111131549.1	WP_111131549.1 superantigen-like protein SSL2
1(6)	WP_000769152.1	WP_000769152.1 MULTISPECIES: exotoxin beta-grasp domain-containing protein
1(26)	WP_000782834.1	WP_000782834.1 MULTISPECIES: superantigen-like protein SSL2
1(4)	WP_000784523.1	WP_000784523.1 superantigen-like protein SSL4
1(1)	WP_000769150.1	WP_000769150.1 hypothetical protein
1(1)	WP_262533616.1	WP_262533616.1 superantigen-like protein SSL3
1(1)	WP_111680034.1	WP_111680034.1 superantigen-like protein SSL2
1(1)	WP_262533612.1	WP_262533612.1 superantigen-like protein SSL1
1(1)	WP_142359251.1	WP_142359251.1 superantigen-like protein SSL10, partial
1(16)	WP_000769139.1	WP_000769139.1 MULTISPECIES: superantigen-like protein SSL11
1(1)	WP_084578659.1	WP_084578659.1 superantigen-like protein SSL11
1(1)	WP_276210072.1	WP_276210072.1 superantigen-like protein SSL4
1(1)	WP_258409653.1	WP_258409653.1 superantigen-like protein SSL5
1(1)	WP_225805664.1	WP_225805664.1 superantigen-like protein SSL9
1(1)	WP_070033148.1	WP_070033148.1 superantigen-like protein SSL6
1(1)	WP_258464753.1	WP_258464753.1 superantigen-like protein SSL11
1(1)	WP_258409655.1	WP_258409655.1 superantigen-like protein SSL9
1(1)	WP_061733992.1	WP_061733992.1 superantigen-like protein SSL4
1(1)	WP_123097662.1	WP_123097662.1 superantigen-like protein SSL11
1(1)	WP_194381536.1	WP_194381536.1 superantigen-like protein SSL7
1(1)	WP_250723524.1	WP_250723524.1 superantigen-like protein SSL11
1(1)	WP_108807098.1	WP_108807098.1 superantigen-like protein SSL3
1(1)	WP_072512755.1	WP_072512755.1 superantigen-like protein SSL9
1(16)	WP_000782833.1	WP_000782833.1 superantigen-like protein SSL2
1(2)	WP_072490936.1	WP_072490936.1 superantigen-like protein SSL9
1(1)	WP_187470261.1	WP_187470261.1 superantigen-like protein SSL10
1(12)	WP_001056483.1	WP_001056483.1 MULTISPECIES: superantigen-like protein SSL3
1(1)	WP_103188668.1	WP_103188668.1 superantigen-like protein SSL4
1(9)	WP_000784245.1	WP_000784245.1 MULTISPECIES: superantigen-like protein SSL5
1(1)	WP_111761918.1	WP_111761918.1 superantigen-like protein SSL9
1(1)	WP_072512393.1	WP_072512393.1 superantigen-like protein SSL5
1(1)	WP_103194871.1	WP_103194871.1 superantigen-like protein SSL2
1(1)	WP_000782623.1	WP_000782623.1 superantigen-like protein SSL2
1(12)	WP_000782827.1	WP_000782827.1 MULTISPECIES: superantigen-like protein SSL2
1(2)	WP_000673048.1	WP_000673048.1 superantigen-like protein SSL10
1(1)	WP_072512395.1	WP_072512395.1 hypothetical protein
1(1)	WP_111028405.1	WP_111028405.1 superantigen-like protein SSL11
1(15)	WP_000769159.1	WP_000769159.1 superantigen-like protein SSL11
1(1)	WP_115295240.1	WP_115295240.1 superantigen-like protein SSL7
1(1)	WP_111761913.1	WP_111761913.1 superantigen-like protein
1(9)	WP_000669012.1	WP_000669012.1 MULTISPECIES: superantigen-like protein SSL1
1(10)	WP_000784528.1	WP_000784528.1 superantigen-like protein SSL4
1(1)	WP_072361564.1	WP_072361564.1 superantigen-like protein SSL6
1(1)	WP_206157107.1	WP_206157107.1 exotoxin beta-grasp domain-containing protein
1(1)	WP_070002438.1	WP_070002438.1 superantigen-like protein SSL11
1(25)	WP_000784258.1	WP_000784258.1 MULTISPECIES: superantigen-like protein SSL5
1(16)	WP_000769157.1	WP_000769157.1 MULTISPECIES: superantigen-like protein SSL11
1(1)	WP_194381971.1	WP_194381971.1 superantigen-like protein SSL8
1(1)	WP_123097658.1	WP_123097658.1 superantigen-like protein SSL9
1(1)	WP_258464750.1	WP_258464750.1 superantigen-like protein SSL10
1(1)	WP_262533629.1	WP_262533629.1 superantigen-like protein
1(1)	WP_049309025.1	WP_049309025.1 superantigen-like protein SSL4
1(1)	WP_258409650.1	WP_258409650.1 superantigen-like protein SSL1
1(3)	WP_000673060.1	WP_000673060.1 superantigen-like protein SSL9
1(1)	WP_103188665.1	WP_103188665.1 superantigen-like protein SSL9
1(1)	WP_258409651.1	WP_258409651.1 superantigen-like protein
1(1)	WP_072490938.1	WP_072490938.1 superantigen-like protein SSL7
1(1)	WP_001804845.1	WP_001804845.1 superantigen-like protein SSL1
1(3)	WP_000782622.1	WP_000782622.1 MULTISPECIES: superantigen-like protein SSL2
1(1)	WP_070002431.1	WP_070002431.1 superantigen-like protein SSL3
1(2)	WP_000782832.1	WP_000782832.1 superantigen-like protein SSL2
1(1)	WP_123097655.1	WP_123097655.1 superantigen-like protein SSL3
1(1)	WP_262533614.1	WP_262533614.1 superantigen-like protein SSL2
1(1)	WP_154283680.1	WP_154283680.1 superantigen-like protein SSL7
1(1)	WP_000705650.1	WP_000705650.1 superantigen-like protein SSL4
1(13)	WP_000769804.1	WP_000769804.1 MULTISPECIES: superantigen-like protein SSL6
1(1)	WP_250723578.1	WP_250723578.1 superantigen-like protein SSL1
1(1)	WP_123097654.1	WP_123097654.1 superantigen-like protein SSL2
1(1)	WP_162647733.1	WP_162647733.1 exotoxin beta-grasp domain-containing protein, partial
1(1)	WP_072497976.1	WP_072497976.1 superantigen-like protein SSL3
1(1)	WP_250723576.1	WP_250723576.1 superantigen-like protein SSL2
1(1)	WP_070033139.1	WP_070033139.1 superantigen-like protein SSL2
1(1)	WP_111131551.1	WP_111131551.1 superantigen-like protein SSL3
1(1)	WP_057485509.1	WP_057485509.1 superantigen-like protein SSL9
1(1)	WP_115287573.1	WP_115287573.1 superantigen-like protein SSL9
1(1)	WP_000784620.1	WP_000784620.1 superantigen-like protein SSL4
1(1)	WP_115295235.1	WP_115295235.1 superantigen-like protein
1(1)	WP_000779477.1	WP_000779477.1 superantigen-like protein SSL9
1(1)	WP_124781229.1	WP_124781229.1 superantigen-like protein SSL10
1(1)	WP_218087150.1	WP_218087150.1 superantigen-like protein SSL11
1(1)	WP_072512386.1	WP_072512386.1 exotoxin beta-grasp domain-containing protein
1(1)	WP_111680041.1	WP_111680041.1 superantigen-like protein SSL11
1(15)	WP_000784251.1	WP_000784251.1 MULTISPECIES: superantigen-like protein SSL5
1(3)	WP_021285993.1	WP_021285993.1 superantigen-like protein SSL10
1(1)	WP_000673034.1	WP_000673034.1 MULTISPECIES: superantigen-like protein SSL8
1(1)	WP_154291491.1	WP_154291491.1 superantigen-like protein SSL10
1(1)	WP_072490937.1	WP_072490937.1 superantigen-like protein SSL8
1(1)	WP_258409656.1	WP_258409656.1 superantigen-like protein SSL10
1(1)	WP_258864332.1	WP_258864332.1 superantigen-like protein SSL4
1(1)	WP_124781223.1	WP_124781223.1 superantigen-like protein SSL5
1(1)	WP_124781219.1	WP_124781219.1 superantigen-like protein SSL2
1(7)	WP_031927420.1	WP_031927420.1 superantigen-like protein SSL7
1(1)	WP_060474119.1	WP_060474119.1 superantigen-like protein SSL11
1(1)	WP_000673039.1	WP_000673039.1 superantigen-like protein SSL8
1(18)	WP_000769826.1	WP_000769826.1 superantigen-like protein SSL7
1(1)	WP_000782835.1	WP_000782835.1 MULTISPECIES: superantigen-like protein SSL2
1(1)	WP_123090141.1	WP_123090141.1 superantigen-like protein SSL5
1(1)	WP_234746629.1	WP_234746629.1 superantigen-like protein SSL10
1(1)	WP_072361567.1	WP_072361567.1 superantigen-like protein SSL8
1(1)	WP_070002456.1	WP_070002456.1 superantigen-like protein SSL1
1(1)	WP_226452208.1	WP_226452208.1 superantigen-like protein SSL11
1(17)	WP_000702189.1	WP_000702189.1 superantigen-like protein SSL3
1(1)	WP_194381533.1	WP_194381533.1 superantigen-like protein
1(1)	WP_154283679.1	WP_154283679.1 superantigen-like protein SSL5
1(9)	WP_000784024.1	WP_000784024.1 MULTISPECIES: superantigen-like protein SSL3
1(1)	WP_000769142.1	WP_000769142.1 superantigen-like protein SSL11
1(1)	WP_070033150.1	WP_070033150.1 superantigen-like protein SSL8
1(1)	WP_000784241.1	WP_000784241.1 superantigen-like protein SSL5
1(1)	WP_000668991.1	WP_000668991.1 MULTISPECIES: superantigen-like protein SSL1
1(1)	WP_123090142.1	WP_123090142.1 superantigen-like protein SSL7
1(1)	WP_070047684.1	WP_070047684.1 superantigen-like protein SSL11
1(1)	WP_258464746.1	WP_258464746.1 superantigen-like protein
1(15)	WP_000778503.1	WP_000778503.1 superantigen-like protein SSL10
1(2)	WP_072497975.1	WP_072497975.1 superantigen-like protein SSL10
1(1)	WP_124781225.1	WP_124781225.1 superantigen-like protein SSL7
1(1)	WP_111131552.1	WP_111131552.1 superantigen-like protein SSL5
1(1)	WP_000769161.1	WP_000769161.1 superantigen-like protein SSL11
1(1)	WP_000769842.1	WP_000769842.1 superantigen-like protein SSL7
1(1)	WP_111131548.1	WP_111131548.1 superantigen-like protein SSL1
1(1)	WP_108807100.1	WP_108807100.1 superantigen-like protein SSL10
1(12)	WP_000673425.1	WP_000673425.1 MULTISPECIES: superantigen-like protein SSL8
1(17)	WP_000782836.1	WP_000782836.1 MULTISPECIES: superantigen-like protein SSL2
1(1)	WP_000784023.1	WP_000784023.1 MULTISPECIES: superantigen-like protein SSL3
1(1)	WP_000705642.1	WP_000705642.1 superantigen-like protein SSL4
1(1)	WP_070974107.1	WP_070974107.1 exotoxin beta-grasp domain-containing protein
1(3)	WP_047213149.1	WP_047213149.1 superantigen-like protein SSL7
1(1)	WP_029550039.1	WP_029550039.1 superantigen-like protein SSL2
1(17)	WP_000769824.1	WP_000769824.1 MULTISPECIES: superantigen-like protein SSL7
1(1)	WP_258464745.1	WP_258464745.1 superantigen-like protein SSL2
1(1)	WP_224180858.1	WP_224180858.1 superantigen-like protein SSL4
1(1)	WP_267837956.1	WP_267837956.1 superantigen-like protein SSL3
1(1)	WP_190362838.1	WP_190362838.1 superantigen-like protein SSL4
1(1)	WP_262533624.1	WP_262533624.1 superantigen-like protein SSL10
1(1)	WP_000784256.1	WP_000784256.1 superantigen-like protein SSL5
1(1)	WP_103188669.1	WP_103188669.1 superantigen-like protein SSL1
1(1)	WP_070002432.1	WP_070002432.1 superantigen-like protein SSL5
1(1)	WP_111680038.1	WP_111680038.1 superantigen-like protein SSL10
1(1)	WP_262533620.1	WP_262533620.1 superantigen-like protein SSL7
1(1)	WP_046462953.1	WP_046462953.1 superantigen-like protein SSL9
1(2)	WP_124375191.1	WP_124375191.1 exotoxin beta-grasp domain-containing protein
1(1)	WP_000784524.1	WP_000784524.1 MULTISPECIES: superantigen-like protein SSL4
1(17)	WP_001242996.1	WP_001242996.1 superantigen-like protein SSL4
1(3)	WP_000784028.1	WP_000784028.1 superantigen-like protein SSL3
1(2)	WP_000769144.1	WP_000769144.1 hypothetical protein
1(1)	WP_258409652.1	WP_258409652.1 superantigen-like protein SSL4
1(1)	WP_072361547.1	WP_072361547.1 superantigen-like protein SSL1
1(1)	WP_123097656.1	WP_123097656.1 superantigen-like protein SSL4
1(1)	WP_072512391.1	WP_072512391.1 superantigen-like protein SSL9
1(1)	WP_258409658.1	WP_258409658.1 superantigen-like protein SSL11
1(3)	WP_000673029.1	WP_000673029.1 MULTISPECIES: superantigen-like protein SSL8
1(1)	WP_046462952.1	WP_046462952.1 superantigen-like protein
1(1)	WP_165468924.1	WP_165468924.1 exotoxin beta-grasp domain-containing protein
1(14)	WP_000673028.1	WP_000673028.1 MULTISPECIES: superantigen-like protein SSL8
1(15)	WP_000784244.1	WP_000784244.1 MULTISPECIES: superantigen-like protein SSL5
1(17)	WP_000784257.1	WP_000784257.1 superantigen-like protein SSL5
1(12)	WP_000782619.1	WP_000782619.1 MULTISPECIES: superantigen-like protein SSL2
1(1)	WP_123097659.1	WP_123097659.1 superantigen-like protein SSL10
1(2)	WP_000769156.1	WP_000769156.1 superantigen-like protein SSL11
1(1)	WP_000778480.1	WP_000778480.1 superantigen-like protein SSL10
1(18)	WP_000668997.1	WP_000668997.1 superantigen-like protein SSL1
1(1)	WP_115289173.1	WP_115289173.1 superantigen-like protein
1(1)	WP_276210071.1	WP_276210071.1 superantigen-like protein SSL5
1(1)	WP_240024640.1	WP_240024640.1 superantigen-like protein SSL4
1(1)	WP_000782831.1	WP_000782831.1 superantigen-like protein SSL2
1(11)	WP_000769153.1	WP_000769153.1 MULTISPECIES: superantigen-like protein SSL11
1(14)	WP_000673051.1	WP_000673051.1 MULTISPECIES: superantigen-like protein SSL10
1(1)	WP_250723549.1	WP_250723549.1 superantigen-like protein SSL7
1(3)	WP_000668993.1	WP_000668993.1 MULTISPECIES: superantigen-like protein SSL1
1(11)	WP_000778479.1	WP_000778479.1 MULTISPECIES: superantigen-like protein SSL10
1(3)	WP_000784034.1	WP_000784034.1 MULTISPECIES: superantigen-like protein SSL3
1(1)	WP_000784530.1	WP_000784530.1 MULTISPECIES: superantigen-like protein SSL4
1(2)	WP_124375189.1	WP_124375189.1 superantigen-like protein SSL9
1(1)	WP_250723573.1	WP_250723573.1 superantigen-like protein SSL3
1(1)	WP_072497640.1	WP_072497640.1 superantigen-like protein SSL9
1(1)	WP_111680037.1	WP_111680037.1 superantigen-like protein SSL9
1(4)	WP_000778478.1	WP_000778478.1 MULTISPECIES: superantigen-like protein SSL10
1(1)	WP_258464744.1	WP_258464744.1 superantigen-like protein SSL1
1(1)	WP_238516379.1	WP_238516379.1 superantigen-like protein SSL2
1(1)	WP_258409654.1	WP_258409654.1 superantigen-like protein SSL7
1(3)	WP_057504538.1	WP_057504538.1 exotoxin beta-grasp domain-containing protein
1(1)	WP_111131556.1	WP_111131556.1 superantigen-like protein SSL11
1(12)	WP_000784249.1	WP_000784249.1 MULTISPECIES: superantigen-like protein SSL5
1(1)	WP_000769811.1	WP_000769811.1 superantigen-like protein SSL7
1(1)	WP_124780216.1	WP_124780216.1 superantigen-like protein
1(3)	WP_054190420.1	WP_054190420.1 superantigen-like protein SSL11
1(3)	WP_000668996.1	WP_000668996.1 MULTISPECIES: superantigen-like protein SSL1
1(2)	WP_072361550.1	WP_072361550.1 superantigen-like protein SSL2
1(1)	WP_304984589.1	WP_304984589.1 superantigen-like protein SSL7
1(1)	WP_224108939.1	WP_224108939.1 superantigen-like protein SSL3
1(1)	WP_115295233.1	WP_115295233.1 superantigen-like protein SSL1
1(1)	WP_111680033.1	WP_111680033.1 superantigen-like protein SSL1
1(1)	WP_001573557.1	WP_001573557.1 MULTISPECIES: superantigen-like protein SSL3
1(14)	WP_000769845.1	WP_000769845.1 MULTISPECIES: superantigen-like protein SSL6
1(1)	WP_209041306.1	WP_209041306.1 superantigen-like protein SSL4, partial
1(1)	WP_262533618.1	WP_262533618.1 superantigen-like protein SSL5
1(1)	WP_103204416.1	WP_103204416.1 superantigen-like protein SSL10
1(1)	WP_111680036.1	WP_111680036.1 superantigen-like protein SSL7
1(6)	WP_000769151.1	WP_000769151.1 MULTISPECIES: exotoxin beta-grasp domain-containing protein
1(12)	WP_000769846.1	WP_000769846.1 MULTISPECIES: superantigen-like protein SSL6
1(17)	WP_000702717.1	WP_000702717.1 MULTISPECIES: superantigen-like protein SSL3
1(1)	WP_072490940.1	WP_072490940.1 hypothetical protein
1(1)	WP_138272443.1	WP_138272443.1 superantigen-like protein SSL9
1(1)	WP_111761915.1	WP_111761915.1 superantigen-like protein SSL5
1(1)	WP_029550035.1	WP_029550035.1 superantigen-like protein SSL7
1(1)	WP_108807099.1	WP_108807099.1 superantigen-like protein SSL7
2(1)	WP_308447723.1	WP_308447723.1 tandem-type lipoprotein
2(2)	WP_038412424.1	WP_038412424.1 tandem-type lipoprotein
2(1)	WP_060649781.1	WP_060649781.1 tandem-type lipoprotein
2(1)	WP_111088346.1	WP_111088346.1 tandem-type lipoprotein
2(2)	WP_046597521.1	WP_046597521.1 tandem-type lipoprotein
2(1)	WP_107383133.1	WP_107383133.1 tandem-type lipoprotein
2(1)	WP_078369237.1	WP_078369237.1 tandem-type lipoprotein
2(13)	WP_000456134.1	WP_000456134.1 MULTISPECIES: tandem-type lipoprotein Lpl6
2(1)	WP_070004786.1	WP_070004786.1 tandem-type lipoprotein
2(1)	WP_124780206.1	WP_124780206.1 tandem-type lipoprotein Lpl7
2(13)	WP_031927442.1	WP_031927442.1 MULTISPECIES: tandem-type lipoprotein
2(1)	WP_070004789.1	WP_070004789.1 tandem-type lipoprotein
2(1)	WP_248314045.1	WP_248314045.1 tandem-type lipoprotein, partial
2(1)	WP_001205667.1	WP_001205667.1 MULTISPECIES: tandem-type lipoprotein
2(13)	WP_000667960.1	WP_000667960.1 MULTISPECIES: tandem-type lipoprotein
2(3)	WP_000649605.1	WP_000649605.1 tandem-type lipoprotein
2(1)	WP_119541751.1	WP_119541751.1 tandem-type lipoprotein, partial
2(1)	WP_000971991.1	WP_000971991.1 tandem-type lipoprotein Lpl4
2(1)	WP_020976992.1	WP_020976992.1 tandem-type lipoprotein
2(1)	WP_103188660.1	WP_103188660.1 tandem-type lipoprotein
2(3)	WP_054190417.1	WP_054190417.1 tandem-type lipoprotein
2(1)	WP_160194495.1	WP_160194495.1 tandem-type lipoprotein
2(1)	WP_111131559.1	WP_111131559.1 tandem-type lipoprotein
2(14)	WP_001205664.1	WP_001205664.1 MULTISPECIES: tandem-type lipoprotein
2(2)	WP_001805692.1	WP_001805692.1 tandem-type lipoprotein
2(1)	WP_124780204.1	WP_124780204.1 tandem-type lipoprotein
2(9)	WP_001801841.1	WP_001801841.1 MULTISPECIES: tandem-type lipoprotein Lpl4
2(12)	WP_000835990.1	WP_000835990.1 MULTISPECIES: tandem-type lipoprotein Lpl5
2(1)	WP_046462955.1	WP_046462955.1 tandem-type lipoprotein
2(1)	WP_115289176.1	WP_115289176.1 tandem-type lipoprotein
2(1)	WP_115353641.1	WP_115353641.1 tandem-type lipoprotein Lpl2
2(3)	WP_054190416.1	WP_054190416.1 tandem-type lipoprotein
2(1)	WP_111014985.1	WP_111014985.1 tandem-type lipoprotein Lpl6
2(2)	WP_001269821.1	WP_001269821.1 tandem-type lipoprotein
2(2)	WP_000388882.1	WP_000388882.1 MULTISPECIES: tandem-type lipoprotein
2(1)	WP_123097666.1	WP_123097666.1 tandem-type lipoprotein
2(1)	WP_262533634.1	WP_262533634.1 tandem-type lipoprotein
2(1)	WP_000835992.1	WP_000835992.1 tandem-type lipoprotein Lpl5
2(2)	WP_031929877.1	WP_031929877.1 MULTISPECIES: tandem-type lipoprotein
2(1)	WP_000527389.1	WP_000527389.1 tandem-type lipoprotein
2(1)	WP_072512384.1	WP_072512384.1 tandem-type lipoprotein
2(1)	WP_250758017.1	WP_250758017.1 tandem-type lipoprotein
2(1)	WP_153145641.1	WP_153145641.1 tandem-type lipoprotein
2(1)	WP_001803891.1	WP_001803891.1 tandem-type lipoprotein
2(1)	WP_052833482.1	WP_052833482.1 tandem-type lipoprotein
2(1)	WP_045181693.1	WP_045181693.1 tandem-type lipoprotein
2(1)	WP_154284696.1	WP_154284696.1 tandem-type lipoprotein
2(1)	WP_123097665.1	WP_123097665.1 tandem-type lipoprotein
2(1)	WP_001269755.1	WP_001269755.1 tandem-type lipoprotein
2(1)	WP_000443826.1	WP_000443826.1 tandem-type lipoprotein
2(16)	WP_014936983.1	WP_014936983.1 tandem-type lipoprotein
2(1)	WP_103145950.1	WP_103145950.1 tandem-type lipoprotein
2(24)	WP_000649608.1	WP_000649608.1 MULTISPECIES: tandem-type lipoprotein Lpl7
2(1)	WP_000835985.1	WP_000835985.1 tandem-type lipoprotein
2(1)	WP_111164858.1	WP_111164858.1 tandem-type lipoprotein Lpl10
2(21)	WP_001269761.1	WP_001269761.1 MULTISPECIES: tandem-type lipoprotein Lpl2
2(17)	WP_014936986.1	WP_014936986.1 MULTISPECIES: tandem-type lipoprotein
2(2)	WP_124375618.1	WP_124375618.1 tandem-type lipoprotein
2(1)	WP_111093870.1	WP_111093870.1 tandem-type lipoprotein
2(3)	WP_072361595.1	WP_072361595.1 tandem-type lipoprotein
2(1)	WP_044025865.1	WP_044025865.1 tandem-type lipoprotein
2(1)	WP_165804423.1	WP_165804423.1 tandem-type lipoprotein
2(4)	WP_000540885.1	WP_000540885.1 tandem-type lipoprotein
2(2)	WP_000835989.1	WP_000835989.1 tandem-type lipoprotein
2(1)	WP_103148875.1	WP_103148875.1 MULTISPECIES: tandem-type lipoprotein
2(1)	WP_072512381.1	WP_072512381.1 tandem-type lipoprotein
2(1)	WP_000540911.1	WP_000540911.1 MULTISPECIES: tandem-type lipoprotein
2(1)	WP_070004798.1	WP_070004798.1 tandem-type lipoprotein
2(2)	WP_000540319.1	WP_000540319.1 MULTISPECIES: tandem-type lipoprotein
2(1)	WP_168226552.1	WP_168226552.1 tandem-type lipoprotein Lpl5
2(1)	WP_000456137.1	WP_000456137.1 tandem-type lipoprotein
2(1)	WP_115289178.1	WP_115289178.1 tandem-type lipoprotein
2(13)	WP_000540907.1	WP_000540907.1 tandem-type lipoprotein
2(1)	WP_070001772.1	WP_070001772.1 tandem-type lipoprotein
2(2)	WP_001804308.1	WP_001804308.1 tandem-type lipoprotein
2(1)	WP_111131564.1	WP_111131564.1 tandem-type lipoprotein Lpl7
2(1)	WP_111680045.1	WP_111680045.1 tandem-type lipoprotein
2(1)	WP_190362840.1	WP_190362840.1 tandem-type lipoprotein
2(2)	WP_000649607.1	WP_000649607.1 tandem-type lipoprotein
2(3)	WP_001269764.1	WP_001269764.1 tandem-type lipoprotein
2(1)	WP_185611023.1	WP_185611023.1 tandem-type lipoprotein, partial
2(1)	WP_058142996.1	WP_058142996.1 tandem-type lipoprotein
2(1)	WP_250723610.1	WP_250723610.1 tandem-type lipoprotein
2(26)	WP_000835979.1	WP_000835979.1 MULTISPECIES: tandem-type lipoprotein
2(1)	WP_060649782.1	WP_060649782.1 tandem-type lipoprotein
2(1)	WP_025175003.1	WP_025175003.1 MULTISPECIES: tandem-type lipoprotein
2(1)	WP_072512380.1	WP_072512380.1 tandem-type lipoprotein
2(1)	WP_267251544.1	WP_267251544.1 tandem-type lipoprotein
2(5)	WP_000540913.1	WP_000540913.1 tandem-type lipoprotein
2(1)	WP_000835983.1	WP_000835983.1 tandem-type lipoprotein
2(1)	WP_052999855.1	WP_052999855.1 tandem-type lipoprotein
2(1)	WP_070004787.1	WP_070004787.1 tandem-type lipoprotein
2(17)	WP_001814080.1	WP_001814080.1 MULTISPECIES: tandem-type lipoprotein
2(1)	WP_103148884.1	WP_103148884.1 MULTISPECIES: tandem-type lipoprotein Lpl1
2(1)	WP_111680712.1	WP_111680712.1 tandem-type lipoprotein
2(12)	WP_000540897.1	WP_000540897.1 tandem-type lipoprotein
2(1)	WP_108807102.1	WP_108807102.1 tandem-type lipoprotein
2(1)	WP_117206573.1	WP_117206573.1 tandem-type lipoprotein Lpl5
2(1)	WP_165468926.1	WP_165468926.1 tandem-type lipoprotein
2(7)	WP_000649613.1	WP_000649613.1 tandem-type lipoprotein Lpl7
2(1)	WP_070033155.1	WP_070033155.1 tandem-type lipoprotein
2(7)	WP_000456138.1	WP_000456138.1 MULTISPECIES: tandem-type lipoprotein Lpl6
2(1)	WP_111761924.1	WP_111761924.1 tandem-type lipoprotein
2(1)	WP_000542370.1	WP_000542370.1 MULTISPECIES: tandem-type lipoprotein
2(22)	WP_000455735.1	WP_000455735.1 MULTISPECIES: tandem-type lipoprotein
2(1)	WP_115295251.1	WP_115295251.1 tandem-type lipoprotein
2(3)	WP_011382191.1	WP_011382191.1 tandem-type lipoprotein
2(1)	WP_185611027.1	WP_185611027.1 tandem-type lipoprotein, partial
2(17)	WP_050964244.1	WP_050964244.1 MULTISPECIES: tandem-type lipoprotein
2(1)	WP_072512382.1	WP_072512382.1 tandem-type lipoprotein
2(7)	WP_042852411.1	WP_042852411.1 tandem-type lipoprotein
2(14)	WP_001641316.1	WP_001641316.1 MULTISPECIES: tandem-type lipoprotein
2(1)	WP_103148877.1	WP_103148877.1 MULTISPECIES: tandem-type lipoprotein
2(14)	WP_025174571.1	WP_025174571.1 MULTISPECIES: tandem-type lipoprotein
2(1)	WP_111131587.1	WP_111131587.1 tandem-type lipoprotein
2(2)	WP_000835986.1	WP_000835986.1 tandem-type lipoprotein
2(5)	WP_045181696.1	WP_045181696.1 tandem-type lipoprotein
2(1)	WP_304984587.1	WP_304984587.1 tandem-type lipoprotein Lpl5
2(14)	WP_001813970.1	WP_001813970.1 MULTISPECIES: tandem-type lipoprotein Lpl1
2(1)	WP_000835995.1	WP_000835995.1 tandem-type lipoprotein Lpl5
2(1)	WP_072361585.1	WP_072361585.1 tandem-type lipoprotein
2(1)	WP_315977859.1	WP_315977859.1 tandem-type lipoprotein
2(1)	WP_111053452.1	WP_111053452.1 tandem-type lipoprotein
2(3)	WP_000269700.1	WP_000269700.1 tandem-type lipoprotein
2(1)	WP_031889219.1	WP_031889219.1 tandem-type lipoprotein Lpl8, partial
2(1)	WP_072468353.1	WP_072468353.1 tandem-type lipoprotein Lpl5
2(1)	WP_250723518.1	WP_250723518.1 tandem-type lipoprotein
2(1)	WP_000540915.1	WP_000540915.1 MULTISPECIES: tandem-type lipoprotein Lpl5
2(3)	WP_052995938.1	WP_052995938.1 MULTISPECIES: tandem-type lipoprotein
2(1)	WP_124780210.1	WP_124780210.1 tandem-type lipoprotein
2(1)	WP_258409978.1	WP_258409978.1 tandem-type lipoprotein
2(2)	WP_078103062.1	WP_078103062.1 MULTISPECIES: tandem-type lipoprotein
2(1)	WP_045178636.1	WP_045178636.1 tandem-type lipoprotein Lpl1
2(28)	WP_000971990.1	WP_000971990.1 MULTISPECIES: tandem-type lipoprotein Lpl4
2(1)	WP_053038929.1	WP_053038929.1 tandem-type lipoprotein Lpl6
2(3)	WP_001834661.1	WP_001834661.1 MULTISPECIES: tandem-type lipoprotein
2(3)	WP_001269768.1	WP_001269768.1 MULTISPECIES: tandem-type lipoprotein
2(1)	WP_050957914.1	WP_050957914.1 tandem-type lipoprotein
2(6)	WP_001819714.1	WP_001819714.1 MULTISPECIES: tandem-type lipoprotein
2(1)	WP_103188662.1	WP_103188662.1 tandem-type lipoprotein
2(11)	WP_047335196.1	WP_047335196.1 tandem-type lipoprotein Lpl1
2(1)	WP_216731855.1	WP_216731855.1 tandem-type lipoprotein
2(15)	WP_000456132.1	WP_000456132.1 tandem-type lipoprotein
2(2)	WP_000835980.1	WP_000835980.1 tandem-type lipoprotein
2(1)	WP_155561217.1	WP_155561217.1 Csa1 family protein, partial
2(2)	WP_054190423.1	WP_054190423.1 tandem-type lipoprotein
2(1)	WP_258464755.1	WP_258464755.1 tandem-type lipoprotein
2(2)	WP_054190422.1	WP_054190422.1 tandem-type lipoprotein
2(3)	WP_058008383.1	WP_058008383.1 tandem-type lipoprotein
2(1)	WP_070004797.1	WP_070004797.1 tandem-type lipoprotein Lpl8
2(1)	WP_262533639.1	WP_262533639.1 tandem-type lipoprotein
2(1)	WP_025174946.1	WP_025174946.1 tandem-type lipoprotein
2(1)	WP_224212203.1	WP_224212203.1 tandem-type lipoprotein
2(1)	WP_115210876.1	WP_115210876.1 tandem-type lipoprotein
2(1)	WP_225805993.1	WP_225805993.1 tandem-type lipoprotein
2(15)	WP_000455731.1	WP_000455731.1 MULTISPECIES: tandem-type lipoprotein
2(1)	WP_070004790.1	WP_070004790.1 tandem-type lipoprotein
2(1)	WP_078065606.1	WP_078065606.1 tandem-type lipoprotein Lpl1
2(1)	WP_070004783.1	WP_070004783.1 tandem-type lipoprotein
2(1)	WP_053865842.1	WP_053865842.1 tandem-type lipoprotein
2(1)	WP_072361593.1	WP_072361593.1 tandem-type lipoprotein
2(1)	WP_103148874.1	WP_103148874.1 MULTISPECIES: tandem-type lipoprotein
2(1)	WP_078371447.1	WP_078371447.1 tandem-type lipoprotein
2(1)	WP_167775029.1	WP_167775029.1 tandem-type lipoprotein Lpl1
2(1)	WP_089535650.1	WP_089535650.1 tandem-type lipoprotein
2(9)	WP_025173869.1	WP_025173869.1 tandem-type lipoprotein
2(1)	WP_115289179.1	WP_115289179.1 tandem-type lipoprotein
2(1)	WP_053867658.1	WP_053867658.1 tandem-type lipoprotein Lpl7, partial
2(1)	WP_023487099.1	WP_023487099.1 tandem-type lipoprotein
2(1)	WP_228587640.1	WP_228587640.1 tandem-type lipoprotein
2(1)	WP_078064180.1	WP_078064180.1 tandem-type lipoprotein
2(1)	WP_262534565.1	WP_262534565.1 tandem-type lipoprotein
2(1)	WP_025175588.1	WP_025175588.1 MULTISPECIES: tandem-type lipoprotein
2(1)	WP_000835993.1	WP_000835993.1 tandem-type lipoprotein Lpl5
2(1)	WP_309250561.1	WP_309250561.1 tandem-type lipoprotein
2(1)	WP_072490930.1	WP_072490930.1 tandem-type lipoprotein
2(3)	WP_054190424.1	WP_054190424.1 tandem-type lipoprotein
2(1)	WP_150854106.1	WP_150854106.1 Csa1 family protein, partial
2(1)	WP_123097680.1	WP_123097680.1 tandem-type lipoprotein
2(24)	WP_001797296.1	WP_001797296.1 MULTISPECIES: tandem-type lipoprotein Lpl8
2(1)	WP_103188658.1	WP_103188658.1 tandem-type lipoprotein
2(1)	WP_216731853.1	WP_216731853.1 tandem-type lipoprotein
2(1)	WP_072361579.1	WP_072361579.1 tandem-type lipoprotein
2(1)	WP_154284695.1	WP_154284695.1 tandem-type lipoprotein
2(1)	WP_115293009.1	WP_115293009.1 tandem-type lipoprotein
2(18)	WP_000456139.1	WP_000456139.1 tandem-type lipoprotein Lpl6
2(1)	WP_103148876.1	WP_103148876.1 MULTISPECIES: tandem-type lipoprotein
2(1)	WP_078369963.1	WP_078369963.1 tandem-type lipoprotein
2(1)	WP_070033153.1	WP_070033153.1 tandem-type lipoprotein
2(12)	WP_001670268.1	WP_001670268.1 MULTISPECIES: tandem-type lipoprotein
2(1)	WP_309543765.1	WP_309543765.1 tandem-type lipoprotein Lpl4
2(2)	WP_124375193.1	WP_124375193.1 tandem-type lipoprotein
2(1)	WP_110183811.1	WP_110183811.1 tandem-type lipoprotein
2(1)	WP_070002457.1	WP_070002457.1 tandem-type lipoprotein
2(1)	WP_124780212.1	WP_124780212.1 tandem-type lipoprotein
2(1)	WP_061839105.1	WP_061839105.1 tandem-type lipoprotein
2(1)	WP_258464760.1	WP_258464760.1 tandem-type lipoprotein Lpl7
2(1)	WP_070974111.1	WP_070974111.1 tandem-type lipoprotein
2(1)	WP_072361582.1	WP_072361582.1 tandem-type lipoprotein
2(1)	WP_001836841.1	WP_001836841.1 MULTISPECIES: tandem-type lipoprotein
2(1)	WP_072512379.1	WP_072512379.1 tandem-type lipoprotein
2(1)	WP_001058901.1	WP_001058901.1 tandem-type lipoprotein
2(15)	WP_001058898.1	WP_001058898.1 tandem-type lipoprotein
2(24)	WP_001269822.1	WP_001269822.1 MULTISPECIES: tandem-type lipoprotein
2(1)	WP_111131565.1	WP_111131565.1 tandem-type lipoprotein
2(1)	WP_001211498.1	WP_001211498.1 tandem-type lipoprotein
2(1)	WP_070004788.1	WP_070004788.1 tandem-type lipoprotein
2(1)	WP_115295250.1	WP_115295250.1 tandem-type lipoprotein
2(2)	WP_001834381.1	WP_001834381.1 tandem-type lipoprotein
2(21)	WP_001801842.1	WP_001801842.1 MULTISPECIES: tandem-type lipoprotein Lpl10
2(1)	WP_250756446.1	WP_250756446.1 tandem-type lipoprotein
2(1)	WP_123072943.1	WP_123072943.1 tandem-type lipoprotein
2(1)	WP_070004784.1	WP_070004784.1 tandem-type lipoprotein Lpl7
2(1)	WP_111761923.1	WP_111761923.1 tandem-type lipoprotein
2(1)	WP_111164860.1	WP_111164860.1 tandem-type lipoprotein
2(1)	WP_061843189.1	WP_061843189.1 tandem-type lipoprotein
2(1)	WP_115289181.1	WP_115289181.1 tandem-type lipoprotein Lpl8
2(1)	WP_111761928.1	WP_111761928.1 tandem-type lipoprotein Lpl9
2(1)	WP_258464758.1	WP_258464758.1 tandem-type lipoprotein Lpl5
2(25)	WP_000540898.1	WP_000540898.1 MULTISPECIES: tandem-type lipoprotein Lpl1
2(1)	WP_000456135.1	WP_000456135.1 tandem-type lipoprotein
2(2)	WP_046462966.1	WP_046462966.1 tandem-type lipoprotein
2(1)	WP_262533633.1	WP_262533633.1 tandem-type lipoprotein
2(1)	WP_258464756.1	WP_258464756.1 tandem-type lipoprotein
2(1)	WP_070004796.1	WP_070004796.1 tandem-type lipoprotein
2(3)	WP_001838685.1	WP_001838685.1 tandem-type lipoprotein
2(1)	WP_249982968.1	WP_249982968.1 tandem-type lipoprotein, partial
2(8)	WP_049873750.1	WP_049873750.1 MULTISPECIES: tandem-type lipoprotein Lpl1
2(1)	WP_276308864.1	WP_276308864.1 Csa1 family protein, partial
2(2)	WP_045158837.1	WP_045158837.1 tandem-type lipoprotein
2(1)	WP_044026075.1	WP_044026075.1 tandem-type lipoprotein
2(1)	WP_258390412.1	WP_258390412.1 tandem-type lipoprotein
2(1)	WP_000971989.1	WP_000971989.1 tandem-type lipoprotein Lpl4
2(1)	WP_267251552.1	WP_267251552.1 tandem-type lipoprotein Lpl1
2(1)	WP_111131563.1	WP_111131563.1 tandem-type lipoprotein
2(11)	WP_001269759.1	WP_001269759.1 tandem-type lipoprotein Lpl2
2(1)	WP_050959029.1	WP_050959029.1 tandem-type lipoprotein Lpl4
2(22)	WP_000835991.1	WP_000835991.1 MULTISPECIES: tandem-type lipoprotein Lpl5
2(1)	WP_072497971.1	WP_072497971.1 tandem-type lipoprotein
2(1)	WP_072361591.1	WP_072361591.1 tandem-type lipoprotein
2(6)	WP_001805140.1	WP_001805140.1 MULTISPECIES: tandem-type lipoprotein Lpl10
2(1)	WP_072512378.1	WP_072512378.1 tandem-type lipoprotein
2(1)	WP_111314544.1	WP_111314544.1 tandem-type lipoprotein
2(1)	WP_001205663.1	WP_001205663.1 tandem-type lipoprotein
2(3)	WP_000540905.1	WP_000540905.1 tandem-type lipoprotein
2(1)	WP_000540315.1	WP_000540315.1 MULTISPECIES: tandem-type lipoprotein
2(1)	WP_031909936.1	WP_031909936.1 tandem-type lipoprotein
2(1)	WP_258464974.1	WP_258464974.1 tandem-type lipoprotein
2(1)	WP_165468934.1	WP_165468934.1 tandem-type lipoprotein
2(1)	WP_262533635.1	WP_262533635.1 tandem-type lipoprotein
2(1)	WP_111761922.1	WP_111761922.1 tandem-type lipoprotein
2(1)	WP_053038930.1	WP_053038930.1 tandem-type lipoprotein Lpl5
2(1)	WP_078367844.1	WP_078367844.1 tandem-type lipoprotein
2(1)	WP_289622963.1	WP_289622963.1 tandem-type lipoprotein
2(1)	WP_312013848.1	WP_312013848.1 tandem-type lipoprotein Lpl1
2(1)	WP_101244981.1	WP_101244981.1 tandem-type lipoprotein
2(1)	WP_258464759.1	WP_258464759.1 tandem-type lipoprotein
2(1)	WP_111680044.1	WP_111680044.1 tandem-type lipoprotein
2(1)	WP_216702056.1	WP_216702056.1 Csa1 family protein, partial
2(1)	WP_111131561.1	WP_111131561.1 tandem-type lipoprotein Lpl5
2(1)	WP_078372526.1	WP_078372526.1 tandem-type lipoprotein
2(1)	WP_000540884.1	WP_000540884.1 tandem-type lipoprotein
2(1)	WP_262533637.1	WP_262533637.1 tandem-type lipoprotein
2(1)	WP_053873263.1	WP_053873263.1 tandem-type lipoprotein Lpl7
2(6)	WP_031845067.1	WP_031845067.1 MULTISPECIES: tandem-type lipoprotein
2(1)	WP_111053453.1	WP_111053453.1 tandem-type lipoprotein
2(26)	WP_000540914.1	WP_000540914.1 tandem-type lipoprotein
2(1)	WP_115289177.1	WP_115289177.1 tandem-type lipoprotein
2(1)	WP_072497972.1	WP_072497972.1 tandem-type lipoprotein Lpl6
2(1)	WP_070004795.1	WP_070004795.1 tandem-type lipoprotein
2(4)	WP_001058900.1	WP_001058900.1 tandem-type lipoprotein
2(23)	WP_000835976.1	WP_000835976.1 MULTISPECIES: tandem-type lipoprotein Lpl9
2(8)	WP_025174481.1	WP_025174481.1 MULTISPECIES: tandem-type lipoprotein
2(1)	WP_025174748.1	WP_025174748.1 tandem-type lipoprotein
2(1)	WP_070004785.1	WP_070004785.1 tandem-type lipoprotein
2(1)	WP_103188661.1	WP_103188661.1 tandem-type lipoprotein
2(12)	WP_000455736.1	WP_000455736.1 MULTISPECIES: tandem-type lipoprotein
2(1)	WP_228585062.1	WP_228585062.1 tandem-type lipoprotein
2(1)	WP_111761927.1	WP_111761927.1 tandem-type lipoprotein
2(1)	WP_111131562.1	WP_111131562.1 tandem-type lipoprotein
2(1)	WP_258409660.1	WP_258409660.1 tandem-type lipoprotein
2(1)	WP_226452210.1	WP_226452210.1 tandem-type lipoprotein
2(1)	WP_000455733.1	WP_000455733.1 tandem-type lipoprotein
2(1)	WP_072490931.1	WP_072490931.1 tandem-type lipoprotein
2(1)	WP_025174933.1	WP_025174933.1 tandem-type lipoprotein
2(1)	WP_072468352.1	WP_072468352.1 tandem-type lipoprotein
2(1)	WP_065772332.1	WP_065772332.1 tandem-type lipoprotein
2(5)	WP_001797294.1	WP_001797294.1 tandem-type lipoprotein
2(1)	WP_115296009.1	WP_115296009.1 tandem-type lipoprotein
2(1)	WP_103148873.1	WP_103148873.1 MULTISPECIES: tandem-type lipoprotein
2(3)	WP_054190418.1	WP_054190418.1 tandem-type lipoprotein
2(1)	WP_216731866.1	WP_216731866.1 tandem-type lipoprotein
2(1)	WP_115385502.1	WP_115385502.1 tandem-type lipoprotein
2(1)	WP_111761926.1	WP_111761926.1 tandem-type lipoprotein
2(1)	WP_078064181.1	WP_078064181.1 tandem-type lipoprotein Lpl1
2(1)	WP_250736386.1	WP_250736386.1 tandem-type lipoprotein
2(2)	WP_069996839.1	WP_069996839.1 tandem-type lipoprotein
3(32)	WP_000669520.1	WP_000669520.1 MULTISPECIES: myeloperoxidase inhibitor SPIN
3(19)	WP_000669524.1	WP_000669524.1 MULTISPECIES: myeloperoxidase inhibitor SPIN
3(16)	WP_000669523.1	WP_000669523.1 MULTISPECIES: myeloperoxidase inhibitor SPIN
3(1)	WP_123097664.1	WP_123097664.1 myeloperoxidase inhibitor SPIN
3(30)	WP_000669514.1	WP_000669514.1 MULTISPECIES: myeloperoxidase inhibitor SPIN
3(1)	WP_262533632.1	WP_262533632.1 myeloperoxidase inhibitor SPIN
3(1)	WP_312013847.1	WP_312013847.1 myeloperoxidase inhibitor SPIN
3(6)	WP_000768889.1	WP_000768889.1 MULTISPECIES: myeloperoxidase inhibitor SPIN
3(1)	WP_070033152.1	WP_070033152.1 myeloperoxidase inhibitor SPIN
3(1)	WP_115289175.1	WP_115289175.1 myeloperoxidase inhibitor SPIN
3(1)	WP_111131558.1	WP_111131558.1 myeloperoxidase inhibitor SPIN
3(1)	WP_225805992.1	WP_225805992.1 myeloperoxidase inhibitor SPIN
3(1)	WP_000865203.1	WP_000865203.1 myeloperoxidase inhibitor SPIN
3(1)	WP_156974946.1	WP_156974946.1 myeloperoxidase inhibitor SPIN
3(1)	WP_111680043.1	WP_111680043.1 myeloperoxidase inhibitor SPIN
3(3)	WP_031928730.1	WP_031928730.1 myeloperoxidase inhibitor SPIN
3(73)	WP_000669519.1	WP_000669519.1 MULTISPECIES: myeloperoxidase inhibitor SPIN
3(1)	WP_086115034.1	WP_086115034.1 myeloperoxidase inhibitor SPIN
3(1)	WP_070002440.1	WP_070002440.1 myeloperoxidase inhibitor SPIN
3(1)	WP_000669522.1	WP_000669522.1 MULTISPECIES: myeloperoxidase inhibitor SPIN
3(1)	WP_031788344.1	WP_031788344.1 MULTISPECIES: myeloperoxidase inhibitor SPIN
4(3)	WP_070002710.1	WP_070002710.1 restriction endonuclease subunit S
4(1)	WP_124780218.1	WP_124780218.1 restriction endonuclease subunit S
4(1)	WP_000072616.1	WP_000072616.1 restriction endonuclease subunit S
4(4)	WP_000408454.1	WP_000408454.1 restriction endonuclease subunit S, partial
4(1)	WP_224680743.1	WP_224680743.1 restriction endonuclease subunit S
4(1)	WP_258409657.1	WP_258409657.1 restriction endonuclease subunit S
4(1)	WP_240315453.1	WP_240315453.1 restriction endonuclease subunit S
4(1)	WP_216702057.1	WP_216702057.1 restriction endonuclease subunit S
4(17)	WP_000072568.1	WP_000072568.1 restriction endonuclease subunit S
4(18)	WP_000072565.1	WP_000072565.1 MULTISPECIES: restriction endonuclease subunit S
4(1)	WP_111680040.1	WP_111680040.1 restriction endonuclease subunit S
4(1)	WP_111761920.1	WP_111761920.1 restriction endonuclease subunit S
4(12)	WP_000066763.1	WP_000066763.1 restriction endonuclease subunit S
4(1)	WP_000072580.1	WP_000072580.1 restriction endonuclease subunit S
4(1)	WP_070002437.1	WP_070002437.1 restriction endonuclease subunit S
4(29)	WP_000072632.1	WP_000072632.1 MULTISPECIES: restriction endonuclease subunit S
4(1)	WP_154283683.1	WP_154283683.1 restriction endonuclease subunit S
4(8)	WP_000072559.1	WP_000072559.1 MULTISPECIES: restriction endonuclease subunit S
4(1)	WP_258464752.1	WP_258464752.1 restriction endonuclease subunit S
4(4)	WP_045158805.1	WP_045158805.1 restriction endonuclease subunit S
4(1)	WP_111093872.1	WP_111093872.1 restriction endonuclease subunit S
4(1)	WP_206157106.1	WP_206157106.1 restriction endonuclease subunit S, partial
4(1)	WP_000072634.1	WP_000072634.1 restriction endonuclease subunit S
4(1)	WP_111088350.1	WP_111088350.1 restriction endonuclease subunit S
4(28)	WP_000072584.1	WP_000072584.1 MULTISPECIES: restriction endonuclease subunit S
4(1)	WP_267837958.1	WP_267837958.1 restriction endonuclease subunit S
4(1)	WP_123097661.1	WP_123097661.1 restriction endonuclease subunit S
4(1)	WP_072512387.1	WP_072512387.1 restriction endonuclease subunit S
4(1)	WP_216771255.1	WP_216771255.1 restriction endonuclease subunit S, partial
4(1)	WP_064128428.1	WP_064128428.1 restriction endonuclease subunit S
4(1)	WP_259380971.1	WP_259380971.1 restriction endonuclease subunit S
4(1)	WP_234696915.1	WP_234696915.1 restriction endonuclease subunit S
4(5)	WP_000072586.1	WP_000072586.1 MULTISPECIES: restriction endonuclease subunit S
4(1)	WP_250723526.1	WP_250723526.1 restriction endonuclease subunit S
4(1)	WP_103188664.1	WP_103188664.1 restriction endonuclease subunit S
4(1)	WP_070004793.1	WP_070004793.1 restriction endonuclease subunit S
4(1)	WP_078372002.1	WP_078372002.1 restriction endonuclease subunit S
4(1)	WP_111131555.1	WP_111131555.1 restriction endonuclease subunit S
4(1)	WP_000072352.1	WP_000072352.1 restriction endonuclease subunit S
4(1)	WP_303661409.1	WP_303661409.1 restriction endonuclease subunit S
4(1)	WP_033856158.1	WP_033856158.1 restriction endonuclease subunit S, partial
4(1)	WP_316052049.1	WP_316052049.1 restriction endonuclease subunit S, partial
4(1)	WP_259378008.1	WP_259378008.1 restriction endonuclease subunit S, partial
4(1)	WP_111133113.1	WP_111133113.1 restriction endonuclease subunit S
4(1)	WP_072490934.1	WP_072490934.1 restriction endonuclease subunit S
4(2)	WP_246838847.1	WP_246838847.1 restriction endonuclease subunit S, partial
4(2)	WP_000072570.1	WP_000072570.1 restriction endonuclease subunit S
4(2)	WP_233642164.1	WP_233642164.1 restriction endonuclease subunit S
5(3)	WP_047432643.1	WP_047432643.1 MULTISPECIES: hypothetical protein
5(18)	WP_000971504.1	WP_000971504.1 MULTISPECIES: hypothetical protein
5(1)	WP_000971502.1	WP_000971502.1 hypothetical protein
5(111)	WP_000971498.1	WP_000971498.1 MULTISPECIES: hypothetical protein
5(1)	WP_115210879.1	WP_115210879.1 hypothetical protein
5(1)	WP_124780201.1	WP_124780201.1 hypothetical protein
5(1)	WP_111680047.1	WP_111680047.1 hypothetical protein
5(5)	WP_000971506.1	WP_000971506.1 MULTISPECIES: hypothetical protein
5(1)	WP_258464762.1	WP_258464762.1 hypothetical protein
5(2)	WP_124375194.1	WP_124375194.1 hypothetical protein
5(1)	WP_103188656.1	WP_103188656.1 hypothetical protein
5(6)	WP_000971500.1	WP_000971500.1 hypothetical protein
5(1)	WP_262533642.1	WP_262533642.1 hypothetical protein
5(3)	WP_000577027.1	WP_000577027.1 hypothetical protein
5(1)	WP_259380789.1	WP_259380789.1 hypothetical protein
6(1)	WP_262533625.1	WP_262533625.1 type I restriction-modification system subunit M
6(1)	WP_070002436.1	WP_070002436.1 type I restriction-modification system subunit M
6(1)	WP_000028654.1	WP_000028654.1 type I restriction-modification system subunit M
6(1)	WP_180991951.1	WP_180991951.1 N-6 DNA methylase, partial
6(1)	WP_142670763.1	WP_142670763.1 type I restriction-modification system subunit M, partial
6(1)	WP_150024174.1	WP_150024174.1 type I restriction-modification system subunit M
6(16)	WP_000028652.1	WP_000028652.1 type I restriction-modification system subunit M
6(1)	WP_000028648.1	WP_000028648.1 MULTISPECIES: type I restriction-modification system subunit M
6(1)	WP_150859893.1	WP_150859893.1 N-6 DNA methylase, partial
6(1)	WP_200754020.1	WP_200754020.1 type I restriction-modification system subunit M, partial
6(12)	WP_000028609.1	WP_000028609.1 type I restriction-modification system subunit M
6(1)	WP_123097660.1	WP_123097660.1 type I restriction-modification system subunit M
6(1)	WP_216731864.1	WP_216731864.1 type I restriction-modification system subunit M, partial
6(3)	WP_044027547.1	WP_044027547.1 type I restriction-modification system subunit M
6(17)	WP_000028651.1	WP_000028651.1 MULTISPECIES: type I restriction-modification system subunit M
6(5)	WP_000028591.1	WP_000028591.1 type I restriction-modification system subunit M
6(3)	WP_237772982.1	WP_237772982.1 type I restriction-modification system subunit M, partial
6(1)	WP_117207925.1	WP_117207925.1 type I restriction-modification system subunit M
6(1)	WP_017804864.1	WP_017804864.1 N-6 DNA methylase, partial
6(2)	WP_031795093.1	WP_031795093.1 type I restriction-modification system subunit M
6(1)	WP_192794651.1	WP_192794651.1 type I restriction-modification system subunit M N-terminal domain-containing protein, partial
6(1)	WP_224057046.1	WP_224057046.1 type I restriction-modification system subunit M
6(1)	WP_142351081.1	WP_142351081.1 type I restriction-modification system subunit M
6(1)	WP_258464751.1	WP_258464751.1 type I restriction-modification system subunit M
6(1)	WP_000028594.1	WP_000028594.1 type I restriction-modification system subunit M
6(1)	WP_160194494.1	WP_160194494.1 type I restriction-modification system subunit M
6(1)	WP_045181688.1	WP_045181688.1 N-6 DNA methylase, partial
6(1)	WP_072497974.1	WP_072497974.1 type I restriction-modification system subunit M
6(1)	WP_142670365.1	WP_142670365.1 N-6 DNA methylase, partial
6(14)	WP_000028628.1	WP_000028628.1 MULTISPECIES: type I restriction-modification system subunit M
6(1)	WP_064128435.1	WP_064128435.1 type I restriction-modification system subunit M, partial
6(1)	WP_115295244.1	WP_115295244.1 type I restriction-modification system subunit M
6(1)	WP_106875300.1	WP_106875300.1 type I restriction-modification system subunit M
6(1)	WP_111680039.1	WP_111680039.1 type I restriction-modification system subunit M
6(1)	WP_158229549.1	WP_158229549.1 N-6 DNA methylase, partial
6(1)	WP_180992837.1	WP_180992837.1 type I restriction-modification system subunit M, partial
6(1)	WP_142669466.1	WP_142669466.1 N-6 DNA methylase, partial
6(1)	WP_210603518.1	WP_210603518.1 type I restriction-modification system subunit M
6(1)	WP_154283682.1	WP_154283682.1 type I restriction-modification system subunit M
6(1)	WP_072512388.1	WP_072512388.1 type I restriction-modification system subunit M
6(1)	WP_016187030.1	WP_016187030.1 N-6 DNA methylase, partial
6(2)	WP_000028589.1	WP_000028589.1 MULTISPECIES: type I restriction-modification system subunit M
6(1)	WP_216702058.1	WP_216702058.1 N-6 DNA methylase, partial
6(2)	WP_124375190.1	WP_124375190.1 type I restriction-modification system subunit M
6(1)	WP_070004799.1	WP_070004799.1 type I restriction-modification system subunit M, partial
6(1)	WP_111131554.1	WP_111131554.1 type I restriction-modification system subunit M
6(1)	WP_209272659.1	WP_209272659.1 type I restriction-modification system subunit M
6(10)	WP_042907814.1	WP_042907814.1 type I restriction-modification system subunit M
6(1)	WP_267837957.1	WP_267837957.1 type I restriction-modification system subunit M
6(1)	WP_000028604.1	WP_000028604.1 type I restriction-modification system subunit M
6(1)	WP_224797133.1	WP_224797133.1 type I restriction-modification system subunit M, partial
6(23)	WP_000028598.1	WP_000028598.1 type I restriction-modification system subunit M
6(1)	WP_111761919.1	WP_111761919.1 type I restriction-modification system subunit M
6(1)	WP_194381534.1	WP_194381534.1 type I restriction-modification system subunit M
6(1)	WP_117197105.1	WP_117197105.1 type I restriction-modification system subunit M
6(1)	WP_206972689.1	WP_206972689.1 type I restriction-modification system subunit M
6(2)	WP_050963919.1	WP_050963919.1 type I restriction-modification system subunit M
7(29)	WP_001795576.1	WP_001795576.1 MULTISPECIES: hypothetical protein
7(2)	WP_001796660.1	WP_001796660.1 MULTISPECIES: hypothetical protein
7(1)	WP_078369234.1	WP_078369234.1 hypothetical protein
7(1)	WP_078169539.1	WP_078169539.1 hypothetical protein
7(7)	WP_078062635.1	WP_078062635.1 hypothetical protein
7(1)	WP_115289183.1	WP_115289183.1 hypothetical protein
7(1)	WP_072497970.1	WP_072497970.1 hypothetical protein
7(2)	WP_124375196.1	WP_124375196.1 hypothetical protein
7(1)	WP_111680049.1	WP_111680049.1 hypothetical protein
7(1)	WP_115288113.1	WP_115288113.1 hypothetical protein
7(4)	WP_001798389.1	WP_001798389.1 MULTISPECIES: hypothetical protein
7(17)	WP_001825923.1	WP_001825923.1 MULTISPECIES: hypothetical protein
7(27)	WP_001794548.1	WP_001794548.1 MULTISPECIES: hypothetical protein
7(5)	WP_078064179.1	WP_078064179.1 hypothetical protein
7(1)	WP_250723514.1	WP_250723514.1 hypothetical protein
7(13)	WP_072398156.1	WP_072398156.1 MULTISPECIES: hypothetical protein
7(14)	WP_072357653.1	WP_072357653.1 MULTISPECIES: hypothetical protein
7(1)	WP_072490926.1	WP_072490926.1 hypothetical protein
7(1)	WP_262533645.1	WP_262533645.1 hypothetical protein
7(23)	WP_072433528.1	WP_072433528.1 MULTISPECIES: hypothetical protein
7(1)	WP_001797248.1	WP_001797248.1 MULTISPECIES: hypothetical protein
7(1)	WP_078065044.1	WP_078065044.1 hypothetical protein
8(1)	WP_160194496.1	WP_160194496.1 hypothetical protein
8(2)	WP_111761930.1	WP_111761930.1 hypothetical protein
8(1)	WP_078371446.1	WP_078371446.1 hypothetical protein
8(1)	WP_258464763.1	WP_258464763.1 hypothetical protein
8(31)	WP_000172540.1	WP_000172540.1 MULTISPECIES: hypothetical protein
8(1)	WP_111078156.1	WP_111078156.1 hypothetical protein
8(27)	WP_000172543.1	WP_000172543.1 MULTISPECIES: hypothetical protein
8(5)	WP_000074792.1	WP_000074792.1 MULTISPECIES: hypothetical protein
8(1)	WP_111680048.1	WP_111680048.1 hypothetical protein
8(1)	WP_031886684.1	WP_031886684.1 hypothetical protein
8(1)	WP_258409662.1	WP_258409662.1 hypothetical protein
8(1)	WP_262533643.1	WP_262533643.1 hypothetical protein
8(1)	WP_117206341.1	WP_117206341.1 hypothetical protein
8(11)	WP_029258562.1	WP_029258562.1 MULTISPECIES: hypothetical protein
8(1)	WP_180992826.1	WP_180992826.1 hypothetical protein
8(1)	WP_228585060.1	WP_228585060.1 hypothetical protein
8(50)	WP_000172546.1	WP_000172546.1 MULTISPECIES: hypothetical protein
8(1)	WP_258808706.1	WP_258808706.1 hypothetical protein
8(5)	WP_000074800.1	WP_000074800.1 MULTISPECIES: hypothetical protein
8(1)	WP_070002442.1	WP_070002442.1 hypothetical protein
8(1)	WP_061385143.1	WP_061385143.1 hypothetical protein
8(2)	WP_228480503.1	WP_228480503.1 hypothetical protein
8(1)	WP_238522654.1	WP_238522654.1 hypothetical protein
8(1)	WP_257615198.1	WP_257615198.1 hypothetical protein
9(1)	WP_001062993.1	WP_001062993.1 GTP-binding protein
9(1)	WP_258464764.1	WP_258464764.1 GTP-binding protein
9(1)	WP_124780197.1	WP_124780197.1 GTP-binding protein
9(7)	WP_001062990.1	WP_001062990.1 GTP-binding protein
9(1)	WP_070033160.1	WP_070033160.1 GTP-binding protein
9(1)	WP_103188655.1	WP_103188655.1 GTP-binding protein
9(2)	WP_001063003.1	WP_001063003.1 GTP-binding protein
9(1)	WP_123072942.1	WP_123072942.1 GTP-binding protein
9(3)	WP_001062999.1	WP_001062999.1 MULTISPECIES: GTP-binding protein
9(1)	WP_262533646.1	WP_262533646.1 GTP-binding protein
9(1)	WP_216728155.1	WP_216728155.1 GTP-binding protein
9(14)	WP_001062987.1	WP_001062987.1 MULTISPECIES: GTP-binding protein
9(1)	WP_103148878.1	WP_103148878.1 MULTISPECIES: GTP-binding protein
9(1)	WP_316052048.1	WP_316052048.1 GTP-binding protein
9(9)	WP_001062982.1	WP_001062982.1 MULTISPECIES: GTP-binding protein
9(1)	WP_072361601.1	WP_072361601.1 GTP-binding protein
9(21)	WP_001062992.1	WP_001062992.1 MULTISPECIES: GTP-binding protein
9(3)	WP_054190414.1	WP_054190414.1 GTP-binding protein
9(27)	WP_001062991.1	WP_001062991.1 MULTISPECIES: GTP-binding protein
9(3)	WP_001062998.1	WP_001062998.1 MULTISPECIES: GTP-binding protein
9(2)	WP_001062989.1	WP_001062989.1 MULTISPECIES: GTP-binding protein
9(1)	WP_111014984.1	WP_111014984.1 GTP-binding protein
9(1)	WP_248315066.1	WP_248315066.1 GTP-binding protein
9(1)	WP_111680050.1	WP_111680050.1 GTP-binding protein
9(1)	WP_111131567.1	WP_111131567.1 GTP-binding protein
9(2)	WP_124375197.1	WP_124375197.1 GTP-binding protein
9(1)	WP_001063001.1	WP_001063001.1 GTP-binding protein
9(1)	WP_001062996.1	WP_001062996.1 GTP-binding protein
9(1)	WP_258409663.1	WP_258409663.1 GTP-binding protein
9(1)	WP_115289184.1	WP_115289184.1 GTP-binding protein
9(1)	WP_001062978.1	WP_001062978.1 GTP-binding protein
9(3)	WP_058008357.1	WP_058008357.1 GTP-binding protein
9(1)	WP_057518433.1	WP_057518433.1 GTP-binding protein
9(1)	WP_226452207.1	WP_226452207.1 GTP-binding protein
9(1)	WP_305164333.1	WP_305164333.1 GTP-binding protein
9(1)	WP_115385503.1	WP_115385503.1 GTP-binding protein
9(1)	WP_072512376.1	WP_072512376.1 GTP-binding protein
9(14)	WP_001062981.1	WP_001062981.1 GTP-binding protein
10(25)	WP_000952537.1	WP_000952537.1 MULTISPECIES: hypothetical protein
10(1)	WP_072361597.1	WP_072361597.1 hypothetical protein
10(1)	WP_000750586.1	WP_000750586.1 hypothetical protein
10(3)	WP_000790697.1	WP_000790697.1 hypothetical protein
10(1)	WP_241010539.1	WP_241010539.1 hypothetical protein
10(1)	WP_070019545.1	WP_070019545.1 hypothetical protein
10(1)	WP_078370638.1	WP_078370638.1 hypothetical protein
10(1)	WP_115289182.1	WP_115289182.1 hypothetical protein
10(2)	WP_111761929.1	WP_111761929.1 hypothetical protein
10(15)	WP_000042462.1	WP_000042462.1 MULTISPECIES: hypothetical protein
10(1)	WP_000653705.1	WP_000653705.1 hypothetical protein
10(1)	WP_208688689.1	WP_208688689.1 hypothetical protein
10(1)	WP_072512377.1	WP_072512377.1 hypothetical protein
10(4)	WP_109171322.1	WP_109171322.1 hypothetical protein
10(1)	WP_258409661.1	WP_258409661.1 hypothetical protein
10(1)	WP_103188657.1	WP_103188657.1 hypothetical protein
10(1)	WP_258464761.1	WP_258464761.1 hypothetical protein
10(2)	WP_054190415.1	WP_054190415.1 hypothetical protein
10(1)	WP_124780202.1	WP_124780202.1 hypothetical protein
10(2)	WP_045158811.1	WP_045158811.1 membrane protein
10(14)	WP_000166024.1	WP_000166024.1 MULTISPECIES: hypothetical protein
10(3)	WP_000653712.1	WP_000653712.1 hypothetical protein
10(1)	WP_000166025.1	WP_000166025.1 hypothetical protein
10(1)	WP_111680046.1	WP_111680046.1 hypothetical protein
10(1)	WP_000066172.1	WP_000066172.1 MULTISPECIES: hypothetical protein
10(1)	WP_000047327.1	WP_000047327.1 hypothetical protein
10(4)	WP_078103407.1	WP_078103407.1 hypothetical protein
10(11)	WP_000653713.1	WP_000653713.1 hypothetical protein
10(1)	WP_072490927.1	WP_072490927.1 hypothetical protein
10(1)	WP_000653711.1	WP_000653711.1 MULTISPECIES: membrane protein
10(1)	WP_111131566.1	WP_111131566.1 hypothetical protein
10(11)	WP_072357651.1	WP_072357651.1 MULTISPECIES: hypothetical protein
10(1)	WP_250723516.1	WP_250723516.1 hypothetical protein
11(1)	WP_262533611.1	WP_262533611.1 SDR family oxidoreductase
11(17)	WP_001021484.1	WP_001021484.1 SDR family oxidoreductase
11(2)	WP_001024386.1	WP_001024386.1 SDR family oxidoreductase
11(1)	WP_258464743.1	WP_258464743.1 SDR family oxidoreductase
11(27)	WP_001024392.1	WP_001024392.1 MULTISPECIES: SDR family oxidoreductase
11(16)	WP_001024383.1	WP_001024383.1 MULTISPECIES: SDR family oxidoreductase
11(1)	WP_111131546.1	WP_111131546.1 SDR family oxidoreductase
11(1)	WP_061385141.1	WP_061385141.1 SDR family oxidoreductase
11(1)	WP_258409649.1	WP_258409649.1 SDR family oxidoreductase
11(4)	WP_001024377.1	WP_001024377.1 MULTISPECIES: SDR family oxidoreductase
11(1)	WP_154283675.1	WP_154283675.1 SDR family oxidoreductase
11(1)	WP_250723580.1	WP_250723580.1 SDR family oxidoreductase
11(2)	WP_001024369.1	WP_001024369.1 MULTISPECIES: SDR family oxidoreductase
11(1)	WP_124781216.1	WP_124781216.1 SDR family oxidoreductase
11(1)	WP_111761910.1	WP_111761910.1 SDR family oxidoreductase
11(1)	WP_115295231.1	WP_115295231.1 SDR family oxidoreductase
11(4)	WP_001024391.1	WP_001024391.1 MULTISPECIES: SDR family oxidoreductase
11(1)	WP_072490942.1	WP_072490942.1 SDR family oxidoreductase
11(1)	WP_001024395.1	WP_001024395.1 SDR family oxidoreductase
11(1)	WP_111680032.1	WP_111680032.1 SDR family oxidoreductase
11(1)	WP_259379841.1	WP_259379841.1 SDR family oxidoreductase
11(1)	WP_072512398.1	WP_072512398.1 SDR family oxidoreductase
12(1)	WP_111053457.1	WP_111053457.1 phenol-soluble modulin PSM-alpha-2
12(50)	WP_014373780.1	WP_014373780.1 MULTISPECIES: phenol-soluble modulin PSM-alpha-2
12(33)	WP_014373781.1	WP_014373781.1 MULTISPECIES: phenol-soluble modulin PSM-alpha-1
13(1)	WP_112366547.1	WP_112366547.1 MULTISPECIES: phenol-soluble modulin PSM-alpha-3
13(7)	WP_099119694.1	WP_099119694.1 MULTISPECIES: phenol-soluble modulin PSM-alpha-3
13(69)	WP_014373779.1	WP_014373779.1 MULTISPECIES: phenol-soluble modulin PSM-alpha-3
14(16)	WP_001021572.1	WP_001021572.1 DUF1304 domain-containing protein
14(3)	WP_001021622.1	WP_001021622.1 MULTISPECIES: DUF1304 domain-containing protein
14(1)	WP_123097651.1	WP_123097651.1 DUF1304 domain-containing protein
14(2)	WP_020976973.1	WP_020976973.1 DUF1304 domain-containing protein
14(1)	WP_262521201.1	WP_262521201.1 DUF1304 domain-containing protein
14(2)	WP_111680031.1	WP_111680031.1 DUF1304 domain-containing protein
14(2)	WP_001021615.1	WP_001021615.1 DUF1304 domain-containing protein
14(2)	WP_001021570.1	WP_001021570.1 MULTISPECIES: DUF1304 domain-containing protein
14(23)	WP_001021628.1	WP_001021628.1 MULTISPECIES: DUF1304 domain-containing protein
14(2)	WP_111131545.1	WP_111131545.1 DUF1304 domain-containing protein
14(17)	WP_001021573.1	WP_001021573.1 DUF1304 domain-containing protein
14(1)	WP_001021614.1	WP_001021614.1 MULTISPECIES: DUF1304 domain-containing protein
15(17)	WP_000248844.1	WP_000248844.1 MULTISPECIES: hypothetical protein
15(1)	WP_000248847.1	WP_000248847.1 MULTISPECIES: hypothetical protein
15(1)	WP_312013846.1	WP_312013846.1 hypothetical protein
15(18)	WP_000248841.1	WP_000248841.1 hypothetical protein
15(1)	WP_000248845.1	WP_000248845.1 MULTISPECIES: hypothetical protein
15(23)	WP_000248838.1	WP_000248838.1 MULTISPECIES: hypothetical protein
16(1)	WP_001789528.1	WP_001789528.1 hypothetical protein
16(3)	WP_031797543.1	WP_031797543.1 MULTISPECIES: hypothetical protein
16(1)	WP_258464747.1	WP_258464747.1 hypothetical protein
16(1)	WP_044025863.1	WP_044025863.1 hypothetical protein
16(9)	WP_001789525.1	WP_001789525.1 MULTISPECIES: hypothetical protein
16(15)	WP_001791691.1	WP_001791691.1 MULTISPECIES: hypothetical protein
16(13)	WP_001792090.1	WP_001792090.1 MULTISPECIES: hypothetical protein
16(15)	WP_031901350.1	WP_031901350.1 MULTISPECIES: hypothetical protein
16(2)	WP_031927340.1	WP_031927340.1 hypothetical protein
17(1)	WP_262533648.1	WP_262533648.1 hypothetical protein
17(1)	WP_164494058.1	WP_164494058.1 hypothetical protein
17(1)	WP_031926719.1	WP_031926719.1 hypothetical protein
17(1)	WP_072496829.1	WP_072496829.1 hypothetical protein
17(1)	WP_070002458.1	WP_070002458.1 hypothetical protein
17(6)	WP_001806583.1	WP_001806583.1 hypothetical protein
17(1)	WP_031835043.1	WP_031835043.1 hypothetical protein
17(14)	WP_001790025.1	WP_001790025.1 MULTISPECIES: hypothetical protein
17(1)	WP_194381973.1	WP_194381973.1 hypothetical protein
17(26)	WP_001287492.1	WP_001287492.1 MULTISPECIES: hypothetical protein
17(1)	WP_258409664.1	WP_258409664.1 hypothetical protein
17(1)	WP_259676175.1	WP_259676175.1 hypothetical protein
18(1)	WP_042907868.1	WP_042907868.1 hypothetical protein
18(1)	WP_124781261.1	WP_124781261.1 hypothetical protein
18(1)	WP_111088352.1	WP_111088352.1 hypothetical protein
18(3)	WP_141767130.1	WP_141767130.1 hypothetical protein
18(1)	WP_042908808.1	WP_042908808.1 hypothetical protein
18(7)	WP_042906216.1	WP_042906216.1 hypothetical protein
18(14)	WP_010956543.1	WP_010956543.1 MULTISPECIES: hypothetical protein
18(24)	WP_031788484.1	WP_031788484.1 MULTISPECIES: hypothetical protein
19(14)	WP_223289616.1	WP_223289616.1 MULTISPECIES: hypothetical protein
19(1)	WP_258028663.1	WP_258028663.1 hypothetical protein
19(3)	WP_000850684.1	WP_000850684.1 hypothetical protein
19(1)	WP_228480499.1	WP_228480499.1 hypothetical protein
20(2)	WP_000948299.1	WP_000948299.1 MULTISPECIES: NADH dehydrogenase subunit 5
20(1)	WP_000948284.1	WP_000948284.1 NADH dehydrogenase subunit 5
20(1)	WP_111680051.1	WP_111680051.1 NADH dehydrogenase subunit 5
20(1)	WP_226452206.1	WP_226452206.1 NADH dehydrogenase subunit 5
20(1)	WP_124375199.1	WP_124375199.1 NADH dehydrogenase subunit 5
20(7)	WP_000948289.1	WP_000948289.1 NADH dehydrogenase subunit 5
20(1)	WP_214241640.1	WP_214241640.1 NADH dehydrogenase subunit 5
20(1)	WP_194381974.1	WP_194381974.1 NADH dehydrogenase subunit 5
21(2)	WP_000211564.1	WP_000211564.1 YbcC family protein
21(10)	WP_000211556.1	WP_000211556.1 MULTISPECIES: YbcC family protein
21(1)	WP_111680052.1	WP_111680052.1 YbcC family protein
21(1)	WP_115385504.1	WP_115385504.1 YbcC family protein
22(1)	WP_154283689.1	WP_154283689.1 MULTISPECIES: hypothetical protein
22(12)	WP_000212548.1	WP_000212548.1 hypothetical protein
23(1)	WP_111680029.1	WP_111680029.1 DUF523 domain-containing protein
23(1)	WP_111131544.1	WP_111131544.1 DUF523 domain-containing protein
23(1)	WP_000600864.1	WP_000600864.1 MULTISPECIES: DUF523 domain-containing protein
23(1)	WP_250723585.1	WP_250723585.1 DUF523 domain-containing protein
24(2)	WP_000416469.1	WP_000416469.1 MULTISPECIES: NYN domain-containing protein
24(1)	WP_238993174.1	WP_238993174.1 NYN domain-containing protein
24(1)	WP_262533607.1	WP_262533607.1 hypothetical protein
25(2)	WP_000705125.1	WP_000705125.1 MULTISPECIES: hypothetical protein
26(2)	WP_000831496.1	WP_000831496.1 MULTISPECIES: DUF2294 domain-containing protein
27(1)	WP_000386370.1	WP_000386370.1 MULTISPECIES: HTH-type transcriptional regulator SarU
27(1)	WP_000998872.1	WP_000998872.1 MULTISPECIES: HTH-type transcriptional regulator SarT
28(1)	WP_000247467.1	WP_000247467.1 CHAP domain-containing protein
28(1)	WP_001553872.1	WP_001553872.1 MULTISPECIES: CHAP domain-containing protein
29(1)	WP_001806170.1	WP_001806170.1 hypothetical protein
29(1)	WP_001796665.1	WP_001796665.1 hypothetical protein
30(1)	WP_001799349.1	WP_001799349.1 MULTISPECIES: IS3 family transposase
30(1)	WP_029264549.1	WP_029264549.1 IS3 family transposase
31(1)	WP_000810443.1	WP_000810443.1 MULTISPECIES: hypothetical protein
31(1)	WP_031904065.1	WP_031904065.1 MULTISPECIES: hypothetical protein
32(1)	WP_031904066.1	WP_031904066.1 MULTISPECIES: cystatin-like fold lipoprotein
32(1)	WP_001255379.1	WP_001255379.1 MULTISPECIES: cystatin-like fold lipoprotein
33(1)	WP_001553875.1	WP_001553875.1 MULTISPECIES: hypothetical protein
33(1)	WP_115287574.1	WP_115287574.1 hypothetical protein
34(1)	WP_001553868.1	WP_001553868.1 MULTISPECIES: transposase
34(1)	WP_171994847.1	WP_171994847.1 helix-turn-helix domain-containing protein
35(1)	WP_065315813.1	WP_065315813.1 MULTISPECIES: YjdF family protein
35(1)	WP_225805990.1	WP_225805990.1 DUF2992 family protein
36(1)	WP_256089518.1	WP_256089518.1 MULTISPECIES: IS30 family transposase
36(1)	WP_164022204.1	WP_164022204.1 MULTISPECIES: IS30 family transposase
37(2)	WP_258859481.1	WP_258859481.1 hypothetical protein
