# Supplementary material for: A type VII-secreted lipase toxin with reverse domain arrangement
Source: Nat Commun. 2023 Dec 19;14:8438. doi: 10.1038/s41467-023-44221-y (PMC10730906; doi:10.1038/s41467-023-44221-y)
Supplement: Supplementary file 6 — Source Data [file 41467_2023_44221_MOESM6_ESM.zip › Tsl1 distribution raw/lpl0 1/FlaGs_output/results_flankgene_Report.log]

#Serial	Query	Assembly_Found	FlankingGene_Found
1	WP_001208912.1	Yes	Yes
2	WP_196499674.1	Yes	Yes
3	WP_111088348.1	Yes	Yes
4	WP_117236574.1	Yes	Yes
5	WP_315933886.1	Yes	Yes
6	WP_031885277.1	Yes	Yes
7	WP_033855049.1	Yes	Yes
8	WP_086114535.1	Yes	Yes
9	WP_174839561.1	Yes	Yes
10	WP_052998212.1	Yes	Yes
11	WP_086034080.1	Yes	Yes
12	WP_048665458.1	Yes	Yes
13	WP_086098363.1	Yes	Yes
14	WP_267836592.1	Yes	Yes
15	WP_063646577.1	Yes	Yes
16	WP_001208911.1	Yes	Yes
17	WP_119106853.1	Yes	Yes
18	WP_250033951.1	Yes	Yes
19	WP_053867657.1	Yes	Yes
20	WP_160192488.1	Yes	Yes
21	WP_215799581.1	Yes	Yes
22	WP_115353640.1	Yes	Yes
23	WP_304984588.1	Yes	Yes
24	WP_049309015.1	Yes	Yes
25	WP_001293459.1	Yes	Yes
26	WP_148121229.1	Yes	Yes
27	WP_052833483.1	Yes	Yes
28	WP_001214843.1	Yes	Yes
29	WP_001208910.1	Yes	Yes
30	WP_001208913.1	Yes	Yes
31	WP_111014986.1	Yes	Yes
32	WP_001208909.1	Yes	Yes
33	WP_111164859.1	Yes	Yes
34	WP_117239675.1	Yes	Yes
35	WP_193624971.1	No: ProteinID was not found in Genome Assembly	No
36	WP_001565983.1	Yes	Yes
37	WP_043859437.1	Yes	Yes
38	WP_117206342.1	Yes	Yes
39	WP_053014969.1	Yes	Yes
40	WP_148251703.1	Yes	Yes
41	WP_206159347.1	Yes	Yes
42	WP_249982970.1	Yes	Yes
43	WP_216733527.1	Yes	Yes
44	WP_111014305.1	Yes	Yes
45	WP_054190419.1	Yes	Yes
46	WP_111009982.1	Yes	Yes
47	WP_147689727.1	Yes	Yes
48	WP_064128427.1	Yes	Yes
49	WP_001208907.1	Yes	Yes
50	WP_070001770.1	Yes	Yes
51	WP_001208908.1	Yes	Yes
52	WP_109171321.1	Yes	Yes
53	WP_065316337.1	Yes	Yes
54	WP_045181691.1	Yes	Yes
55	WP_165804152.1	Yes	Yes
56	WP_165811629.1	Yes	Yes
57	WP_168226553.1	Yes	Yes
58	WP_001208897.1	Yes	Yes
59	WP_305164334.1	Yes	Yes
60	WP_064273308.1	Yes	Yes
61	WP_103194870.1	Yes	Yes
62	WP_252541702.1	Yes	Yes
63	WP_072419683.1	Yes	Yes
64	WP_111133111.1	Yes	Yes
65	WP_108807101.1	Yes	Yes
66	WP_224212187.1	Yes	Yes
67	WP_303750894.1	Yes	Yes
68	WP_077448309.1	Yes	Yes
69	WP_167774958.1	Yes	Yes
70	WP_072497973.1	Yes	Yes
71	WP_031904236.1	Yes	Yes
72	WP_216771265.1	Yes	Yes
73	WP_165468925.1	Yes	Yes
74	WP_103188663.1	Yes	Yes
75	WP_119541750.1	Yes	Yes
76	WP_031796590.1	Yes	Yes
77	WP_001208904.1	Yes	Yes
78	WP_031869516.1	Yes	Yes
79	WP_234719958.1	Yes	Yes
80	WP_312011169.1	Yes	Yes
81	WP_113583855.1	Yes	Yes
82	WP_065772333.1	Yes	Yes
83	WP_218704775.1	Yes	Yes
84	WP_248319726.1	Yes	Yes
85	WP_031795094.1	Yes	Yes
86	WP_259380298.1	Yes	Yes
87	WP_316786747.1	Yes	Yes
88	WP_225805665.1	Yes	Yes
89	WP_316133395.1	Yes	Yes
90	WP_031916049.1	Yes	Yes
91	WP_158177187.1	Yes	Yes
92	WP_072490932.1	Yes	Yes
93	WP_194381972.1	Yes	Yes
94	WP_124375192.1	Yes	Yes
95	WP_070002439.1	Yes	Yes
96	WP_154283684.1	Yes	Yes
97	WP_111131557.1	Yes	Yes
98	WP_258409659.1	Yes	Yes
99	WP_129994481.1	Yes	Yes
100	WP_111680042.1	Yes	Yes
101	WP_115289174.1	Yes	Yes
102	WP_285238817.1	Yes	Yes
103	WP_072512385.1	Yes	Yes
104	WP_070974108.1	Yes	Yes
105	WP_061823104.1	Yes	Yes
106	WP_001208914.1	Yes	Yes
107	WP_103197152.1	Yes	Yes
108	WP_111053454.1	Yes	Yes
109	WP_061641572.1	Yes	Yes
110	WP_061738100.1	Yes	Yes
111	WP_001208915.1	Yes	Yes
112	WP_248314044.1	Yes	Yes
113	WP_061734912.1	Yes	Yes
114	WP_061641928.1	Yes	Yes
115	WP_281229565.1	Yes	Yes
116	WP_084940232.1	Yes	Yes
117	WP_061385142.1	Yes	Yes
118	WP_061739864.1	Yes	Yes
119	WP_061740071.1	Yes	Yes
120	WP_061735634.1	Yes	Yes
121	WP_052997099.1	Yes	Yes
122	WP_112380815.1	Yes	Yes
123	WP_123097663.1	Yes	Yes
124	WP_155559889.1	Yes	Yes
125	WP_111058931.1	Yes	Yes
126	WP_001208923.1	Yes	Yes
127	WP_303661407.1	Yes	Yes
128	WP_001573554.1	Yes	Yes
129	WP_001208924.1	Yes	Yes
130	WP_123072944.1	Yes	Yes
131	WP_061820006.1	Yes	Yes
132	WP_107383134.1	Yes	Yes
133	WP_001208900.1	Yes	Yes
134	WP_086115035.1	Yes	Yes
135	WP_250797614.1	Yes	Yes
136	WP_061731360.1	Yes	Yes
137	WP_061653062.1	Yes	Yes
138	WP_123090143.1	Yes	Yes
139	WP_190362839.1	Yes	Yes
140	WP_208704074.1	Yes	Yes
141	WP_111093871.1	Yes	Yes
142	WP_155561218.1	Yes	Yes
143	WP_304370894.1	Yes	Yes
144	WP_123875425.1	Yes	Yes
145	WP_312012166.1	Yes	Yes
146	WP_154291492.1	Yes	Yes
147	WP_129545243.1	Yes	Yes
148	WP_283532033.1	Yes	Yes
149	WP_057485512.1	Yes	Yes
150	WP_001208901.1	Yes	Yes
151	WP_150024175.1	Yes	Yes
152	WP_111761921.1	Yes	Yes
153	WP_031894989.1	Yes	Yes
154	WP_244801613.1	Yes	Yes
155	WP_218087149.1	Yes	Yes
156	WP_155561363.1	Yes	Yes
157	WP_228588918.1	Yes	Yes
158	WP_086162988.1	Yes	Yes
159	WP_238516377.1	Yes	Yes
160	WP_001208899.1	Yes	Yes
161	WP_001208902.1	Yes	Yes
162	WP_123985869.1	Yes	Yes
163	WP_225798581.1	Yes	Yes
164	WP_072361576.1	Yes	Yes
165	WP_225840999.1	Yes	Yes
166	WP_250723520.1	Yes	Yes
167	WP_262533631.1	Yes	Yes
168	WP_111028406.1	Yes	Yes
169	WP_216731857.1	Yes	Yes
170	WP_001208921.1	Yes	Yes
171	WP_103148872.1	Yes	Yes
172	WP_240024639.1	Yes	Yes
173	WP_042907811.1	Yes	Yes
174	WP_258464754.1	Yes	Yes
175	WP_001208891.1	Yes	Yes
176	WP_224108942.1	Yes	Yes
177	WP_311979891.1	Yes	Yes
178	WP_064126863.1	Yes	Yes
179	WP_315977802.1	Yes	Yes
180	WP_124780214.1	Yes	Yes
181	WP_115295248.1	Yes	Yes
182	WP_070033151.1	Yes	Yes
183	WP_210603520.1	Yes	Yes
184	WP_046462954.1	Yes	Yes
185	WP_224180857.1	Yes	Yes
186	WP_115385501.1	Yes	Yes
187	WP_072466559.1	Yes	Yes
188	WP_276210070.1	Yes	Yes
189	WP_072520849.1	Yes	Yes
190	WP_070004791.1	Yes	Yes
191	WP_047213153.1	Yes	Yes
192	WP_185611024.1	Yes	Yes
193	WP_001208925.1	Yes	Yes
194	WP_194382753.1	Yes	Yes
195	WP_224138398.1	Yes	Yes
196	WP_070021205.1	Yes	Yes
197	WP_001208926.1	Yes	Yes
