# Supplementary material for: A type VII-secreted lipase toxin with reverse domain arrangement
Source: Nat Commun. 2023 Dec 19;14:8438. doi: 10.1038/s41467-023-44221-y (PMC10730906; doi:10.1038/s41467-023-44221-y)
Supplement: Supplementary file 6 — Source Data [file 41467_2023_44221_MOESM6_ESM.zip › Tsl1 distribution raw/lpl0 1/FlaGs_output/results_operon.tsv]

WP_001208912.1#1|Staphylococcus_aureus	1212	-	+	4	-2292	-1081	6202	7413	WP_000072584.1#1	NZ_CTXT01000072.1	GCF_001232505.1
WP_001208912.1#1|Staphylococcus_aureus	678	-	+	1	-698	-21	5142	5819	WP_000769163.1#1	NZ_CTXT01000072.1	GCF_001232505.1
WP_001208912.1#1|Staphylococcus_aureus	1509	-	+	38	1	1509	3612	5120	WP_001208912.1#1	NZ_CTXT01000072.1	GCF_001232505.1
WP_001208912.1#1|Staphylococcus_aureus	309	-	-	3	1613	1921	3200	3508	WP_000669519.1#1	NZ_CTXT01000072.1	GCF_001232505.1
WP_001208912.1#1|Staphylococcus_aureus	789	-	+	2	2289	3077	2044	2832	WP_052995938.1#1	NZ_CTXT01000072.1	GCF_001232505.1
WP_001208912.1#1|Staphylococcus_aureus	808	-	+	40	3096	3903	1218	2025	pseudogene_1.29*#1	NZ_CTXT01000072.1	GCF_001232505.1
WP_001208912.1#1|Staphylococcus_aureus	798	-	+	2	3952	4749	372	1169	WP_025174748.1#1	NZ_CTXT01000072.1	GCF_001232505.1
WP_001208912.1#1|Staphylococcus_aureus	189	-	+	2	4932	5120	1	189	WP_150854106.1#1	NZ_CTXT01000072.1	GCF_001232505.1
WP_196499674.1#2|Staphylococcus_aureus	1174	+	+	4	-2249	-1076	1	1174	WP_000408454.1#2	NZ_JAJHOR010000010.1	GCF_021852705.1
WP_196499674.1#2|Staphylococcus_aureus	673	+	+	40	-693	-21	1557	2229	pseudogene_2.7*#2	NZ_JAJHOR010000010.1	GCF_021852705.1
WP_196499674.1#2|Staphylococcus_aureus	1509	+	+	38	1	1509	2251	3759	WP_196499674.1#2	NZ_JAJHOR010000010.1	GCF_021852705.1
WP_196499674.1#2|Staphylococcus_aureus	309	+	-	3	1612	1920	3862	4170	WP_000669519.1#2	NZ_JAJHOR010000010.1	GCF_021852705.1
WP_196499674.1#2|Staphylococcus_aureus	774	+	+	2	2288	3061	4538	5311	WP_047335196.1#2	NZ_JAJHOR010000010.1	GCF_021852705.1
WP_196499674.1#2|Staphylococcus_aureus	801	+	+	2	3092	3892	5342	6142	WP_001269759.1#2	NZ_JAJHOR010000010.1	GCF_021852705.1
WP_196499674.1#2|Staphylococcus_aureus	797	+	+	40	3911	4707	6161	6957	pseudogene_2.27*#2	NZ_JAJHOR010000010.1	GCF_021852705.1
WP_196499674.1#2|Staphylococcus_aureus	804	+	+	2	4764	5567	7014	7817	WP_000971990.1#2	NZ_JAJHOR010000010.1	GCF_021852705.1
WP_196499674.1#2|Staphylococcus_aureus	771	+	+	2	5586	6356	7836	8606	WP_000835991.1#2	NZ_JAJHOR010000010.1	GCF_021852705.1
WP_196499674.1#2|Staphylococcus_aureus	792	+	+	2	6388	7179	8638	9429	WP_000456139.1#2	NZ_JAJHOR010000010.1	GCF_021852705.1
WP_196499674.1#2|Staphylococcus_aureus	777	+	+	2	7249	8025	9499	10275	WP_000649608.1#2	NZ_JAJHOR010000010.1	GCF_021852705.1
WP_196499674.1#2|Staphylococcus_aureus	813	+	+	2	8204	9016	10454	11266	WP_001797296.1#2	NZ_JAJHOR010000010.1	GCF_021852705.1
WP_196499674.1#2|Staphylococcus_aureus	786	+	+	2	9035	9820	11285	12070	WP_000835976.1#2	NZ_JAJHOR010000010.1	GCF_021852705.1
WP_196499674.1#2|Staphylococcus_aureus	813	+	+	2	10003	10815	12253	13065	WP_001801842.1#2	NZ_JAJHOR010000010.1	GCF_021852705.1
WP_196499674.1#2|Staphylococcus_aureus	1329	+	+	10	10805	12133	13055	14383	WP_000952537.1#2	NZ_JAJHOR010000010.1	GCF_021852705.1
WP_196499674.1#2|Staphylococcus_aureus	324	+	+	5	12130	12453	14380	14703	WP_000971498.1#2	NZ_JAJHOR010000010.1	GCF_021852705.1
WP_196499674.1#2|Staphylococcus_aureus	315	+	+	8	12472	12786	14722	15036	WP_000172543.1#2	NZ_JAJHOR010000010.1	GCF_021852705.1
WP_196499674.1#2|Staphylococcus_aureus	261	+	-	7	13076	13336	15326	15586	WP_001795576.1#2	NZ_JAJHOR010000010.1	GCF_021852705.1
WP_111088348.1#3|Staphylococcus_aureus	681	-	+	1	-14900	-14220	18635	19315	WP_000669005.1#3	NZ_PZWT01000007.1	GCF_003238515.1
WP_111088348.1#3|Staphylococcus_aureus	696	-	+	1	-13934	-13239	17654	18349	WP_000782618.1#3	NZ_PZWT01000007.1	GCF_003238515.1
WP_111088348.1#3|Staphylococcus_aureus	1059	-	+	1	-12948	-11890	16305	17363	WP_000784024.1#3	NZ_PZWT01000007.1	GCF_003238515.1
WP_111088348.1#3|Staphylococcus_aureus	138	-	+	16	-11771	-11634	16049	16186	WP_001791691.1#3	NZ_PZWT01000007.1	GCF_003238515.1
WP_111088348.1#3|Staphylococcus_aureus	927	-	+	1	-11525	-10599	15014	15940	WP_000705644.1#3	NZ_PZWT01000007.1	GCF_003238515.1
WP_111088348.1#3|Staphylococcus_aureus	705	-	+	1	-10235	-9531	13946	14650	WP_000784244.1#3	NZ_PZWT01000007.1	GCF_003238515.1
WP_111088348.1#3|Staphylococcus_aureus	696	-	+	1	-9085	-8390	12805	13500	WP_000769845.1#3	NZ_PZWT01000007.1	GCF_003238515.1
WP_111088348.1#3|Staphylococcus_aureus	696	-	+	1	-7969	-7274	11689	12384	WP_000769836.1#3	NZ_PZWT01000007.1	GCF_003238515.1
WP_111088348.1#3|Staphylococcus_aureus	699	-	+	1	-6930	-6232	10647	11345	WP_000673479.1#3	NZ_PZWT01000007.1	GCF_003238515.1
WP_111088348.1#3|Staphylococcus_aureus	699	-	+	1	-5852	-5154	9569	10267	WP_000779446.1#3	NZ_PZWT01000007.1	GCF_003238515.1
WP_111088348.1#3|Staphylococcus_aureus	684	-	+	1	-4788	-4105	8520	9203	WP_000673051.1#3	NZ_PZWT01000007.1	GCF_003238515.1
WP_111088348.1#3|Staphylococcus_aureus	120	-	-	18	-4020	-3901	8316	8435	WP_111088352.1#3	NZ_PZWT01000007.1	GCF_003238515.1
WP_111088348.1#3|Staphylococcus_aureus	1557	-	+	6	-3841	-2285	6700	8256	WP_000028628.1#3	NZ_PZWT01000007.1	GCF_003238515.1
WP_111088348.1#3|Staphylococcus_aureus	1212	-	+	4	-2292	-1081	5496	6707	WP_111088350.1#3	NZ_PZWT01000007.1	GCF_003238515.1
WP_111088348.1#3|Staphylococcus_aureus	678	-	+	1	-698	-21	4436	5113	WP_000769163.1#3	NZ_PZWT01000007.1	GCF_003238515.1
WP_111088348.1#3|Staphylococcus_aureus	1509	-	+	38	1	1509	2906	4414	WP_111088348.1#3	NZ_PZWT01000007.1	GCF_003238515.1
WP_111088348.1#3|Staphylococcus_aureus	309	-	-	3	1613	1921	2494	2802	WP_000669519.1#3	NZ_PZWT01000007.1	GCF_003238515.1
WP_111088348.1#3|Staphylococcus_aureus	789	-	+	2	2289	3077	1338	2126	WP_111088346.1#3	NZ_PZWT01000007.1	GCF_003238515.1
WP_111088348.1#3|Staphylococcus_aureus	808	-	+	40	3096	3903	512	1319	pseudogene_3.11*#3	NZ_PZWT01000007.1	GCF_003238515.1
WP_111088348.1#3|Staphylococcus_aureus	375	-	+	40	3952	4326	89	463	pseudogene_3.16*#3	NZ_PZWT01000007.1	GCF_003238515.1
WP_117236574.1#4|Staphylococcus_aureus	1213	+	+	40	-2293	-1081	47	1259	pseudogene_4.5*#4	NZ_BHAQ01000006.1	GCF_003424205.1
WP_117236574.1#4|Staphylococcus_aureus	678	+	+	1	-698	-21	1642	2319	WP_000769163.1#4	NZ_BHAQ01000006.1	GCF_003424205.1
WP_117236574.1#4|Staphylococcus_aureus	1509	+	+	38	1	1509	2341	3849	WP_117236574.1#4	NZ_BHAQ01000006.1	GCF_003424205.1
WP_117236574.1#4|Staphylococcus_aureus	309	+	-	3	1613	1921	3953	4261	WP_000669519.1#4	NZ_BHAQ01000006.1	GCF_003424205.1
WP_117236574.1#4|Staphylococcus_aureus	774	+	+	2	2289	3062	4629	5402	WP_001813970.1#4	NZ_BHAQ01000006.1	GCF_003424205.1
WP_117236574.1#4|Staphylococcus_aureus	801	+	+	2	3093	3893	5433	6233	WP_001269761.1#4	NZ_BHAQ01000006.1	GCF_003424205.1
WP_117236574.1#4|Staphylococcus_aureus	808	+	+	40	3912	4719	6252	7059	pseudogene_4.6*#4	NZ_BHAQ01000006.1	GCF_003424205.1
WP_117236574.1#4|Staphylococcus_aureus	804	+	+	2	4765	5568	7105	7908	WP_000971991.1#4	NZ_BHAQ01000006.1	GCF_003424205.1
WP_117236574.1#4|Staphylococcus_aureus	1325	+	+	40	5558	6882	7898	9222	pseudogene_4.26*#4	NZ_BHAQ01000006.1	GCF_003424205.1
WP_117236574.1#4|Staphylococcus_aureus	324	+	+	5	6879	7202	9219	9542	WP_000577027.1#4	NZ_BHAQ01000006.1	GCF_003424205.1
WP_117236574.1#4|Staphylococcus_aureus	315	+	+	8	7221	7535	9561	9875	WP_000172546.1#4	NZ_BHAQ01000006.1	GCF_003424205.1
WP_117236574.1#4|Staphylococcus_aureus	261	+	-	7	7864	8124	10204	10464	WP_001798389.1#4	NZ_BHAQ01000006.1	GCF_003424205.1
WP_117236574.1#4|Staphylococcus_aureus	1203	+	+	9	8243	9445	10583	11785	WP_001062998.1#4	NZ_BHAQ01000006.1	GCF_003424205.1
WP_117236574.1#4|Staphylococcus_aureus	63	+	-	41	10089	10151	12429	12491	WP_014532416.1#4	NZ_BHAQ01000006.1	GCF_003424205.1
WP_117236574.1#4|Staphylococcus_aureus	69	+	-	13	10215	10283	12555	12623	WP_014373779.1#4	NZ_BHAQ01000006.1	GCF_003424205.1
WP_117236574.1#4|Staphylococcus_aureus	66	+	-	12	10335	10400	12675	12740	WP_014373780.1#4	NZ_BHAQ01000006.1	GCF_003424205.1
WP_117236574.1#4|Staphylococcus_aureus	66	+	-	12	10432	10497	12772	12837	WP_014373781.1#4	NZ_BHAQ01000006.1	GCF_003424205.1
WP_117236574.1#4|Staphylococcus_aureus	1485	+	+	20	11018	12502	13358	14842	WP_000948299.1#4	NZ_BHAQ01000006.1	GCF_003424205.1
WP_315933886.1#5|Staphylococcus_aureus	1173	-	+	4	-2253	-1081	52799	53971	WP_000408454.1#5	NZ_JATATI010000010.1	GCF_032460175.1
WP_315933886.1#5|Staphylococcus_aureus	678	-	+	1	-698	-21	51739	52416	WP_000769163.1#5	NZ_JATATI010000010.1	GCF_032460175.1
WP_315933886.1#5|Staphylococcus_aureus	1509	-	+	38	1	1509	50209	51717	WP_315933886.1#5	NZ_JATATI010000010.1	GCF_032460175.1
WP_315933886.1#5|Staphylococcus_aureus	309	-	-	3	1612	1920	49798	50106	WP_000669519.1#5	NZ_JATATI010000010.1	GCF_032460175.1
WP_315933886.1#5|Staphylococcus_aureus	774	-	+	2	2288	3061	48657	49430	WP_047335196.1#5	NZ_JATATI010000010.1	GCF_032460175.1
WP_315933886.1#5|Staphylococcus_aureus	801	-	+	2	3092	3892	47826	48626	WP_001269759.1#5	NZ_JATATI010000010.1	GCF_032460175.1
WP_315933886.1#5|Staphylococcus_aureus	808	-	+	40	3911	4718	47000	47807	pseudogene_5.12*#5	NZ_JATATI010000010.1	GCF_032460175.1
WP_315933886.1#5|Staphylococcus_aureus	804	-	+	2	4764	5567	46151	46954	WP_000971990.1#5	NZ_JATATI010000010.1	GCF_032460175.1
WP_315933886.1#5|Staphylococcus_aureus	771	-	+	2	5586	6356	45362	46132	WP_000835991.1#5	NZ_JATATI010000010.1	GCF_032460175.1
WP_315933886.1#5|Staphylococcus_aureus	792	-	+	2	6388	7179	44539	45330	WP_000456139.1#5	NZ_JATATI010000010.1	GCF_032460175.1
WP_315933886.1#5|Staphylococcus_aureus	777	-	+	2	7249	8025	43693	44469	WP_000649608.1#5	NZ_JATATI010000010.1	GCF_032460175.1
WP_315933886.1#5|Staphylococcus_aureus	813	-	+	2	8204	9016	42702	43514	WP_001797296.1#5	NZ_JATATI010000010.1	GCF_032460175.1
WP_315933886.1#5|Staphylococcus_aureus	786	-	+	2	9035	9820	41898	42683	WP_000835976.1#5	NZ_JATATI010000010.1	GCF_032460175.1
WP_315933886.1#5|Staphylococcus_aureus	813	-	+	2	10003	10815	40903	41715	WP_001801842.1#5	NZ_JATATI010000010.1	GCF_032460175.1
WP_315933886.1#5|Staphylococcus_aureus	1329	-	+	10	10805	12133	39585	40913	WP_000952537.1#5	NZ_JATATI010000010.1	GCF_032460175.1
WP_315933886.1#5|Staphylococcus_aureus	324	-	+	5	12130	12453	39265	39588	WP_000971498.1#5	NZ_JATATI010000010.1	GCF_032460175.1
WP_315933886.1#5|Staphylococcus_aureus	315	-	+	8	12472	12786	38932	39246	WP_000172543.1#5	NZ_JATATI010000010.1	GCF_032460175.1
WP_315933886.1#5|Staphylococcus_aureus	261	-	-	7	13076	13336	38382	38642	WP_001795576.1#5	NZ_JATATI010000010.1	GCF_032460175.1
WP_031885277.1#6|Staphylococcus_aureus_FVRH6066	681	+	+	1	-14895	-14215	444132	444812	WP_000669005.1#6	NZ_KK047723.1	GCF_000572525.1
WP_031885277.1#6|Staphylococcus_aureus_FVRH6066	696	+	+	1	-13929	-13234	445098	445793	WP_000782618.1#6	NZ_KK047723.1	GCF_000572525.1
WP_031885277.1#6|Staphylococcus_aureus_FVRH6066	1059	+	+	1	-12943	-11885	446084	447142	WP_000784024.1#6	NZ_KK047723.1	GCF_000572525.1
WP_031885277.1#6|Staphylococcus_aureus_FVRH6066	138	+	+	16	-11766	-11629	447261	447398	WP_001791691.1#6	NZ_KK047723.1	GCF_000572525.1
WP_031885277.1#6|Staphylococcus_aureus_FVRH6066	927	+	+	1	-11520	-10594	447507	448433	WP_000705644.1#6	NZ_KK047723.1	GCF_000572525.1
WP_031885277.1#6|Staphylococcus_aureus_FVRH6066	705	+	+	1	-10230	-9526	448797	449501	WP_000784244.1#6	NZ_KK047723.1	GCF_000572525.1
WP_031885277.1#6|Staphylococcus_aureus_FVRH6066	696	+	+	1	-9080	-8385	449947	450642	WP_000769845.1#6	NZ_KK047723.1	GCF_000572525.1
WP_031885277.1#6|Staphylococcus_aureus_FVRH6066	696	+	+	1	-7964	-7269	451063	451758	WP_000769836.1#6	NZ_KK047723.1	GCF_000572525.1
WP_031885277.1#6|Staphylococcus_aureus_FVRH6066	699	+	+	1	-6925	-6227	452102	452800	WP_000673479.1#6	NZ_KK047723.1	GCF_000572525.1
WP_031885277.1#6|Staphylococcus_aureus_FVRH6066	699	+	+	1	-5847	-5149	453180	453878	WP_000779446.1#6	NZ_KK047723.1	GCF_000572525.1
WP_031885277.1#6|Staphylococcus_aureus_FVRH6066	684	+	+	1	-4783	-4100	454244	454927	WP_000673051.1#6	NZ_KK047723.1	GCF_000572525.1
WP_031885277.1#6|Staphylococcus_aureus_FVRH6066	102	+	-	18	-4015	-3914	455012	455113	WP_010956543.1#6	NZ_KK047723.1	GCF_000572525.1
WP_031885277.1#6|Staphylococcus_aureus_FVRH6066	1557	+	+	6	-3836	-2280	455191	456747	WP_000028628.1#6	NZ_KK047723.1	GCF_000572525.1
WP_031885277.1#6|Staphylococcus_aureus_FVRH6066	1212	+	+	4	-2287	-1076	456740	457951	WP_000072584.1#6	NZ_KK047723.1	GCF_000572525.1
WP_031885277.1#6|Staphylococcus_aureus_FVRH6066	673	+	+	40	-693	-21	458334	459006	pseudogene_6.20*#6	NZ_KK047723.1	GCF_000572525.1
WP_031885277.1#6|Staphylococcus_aureus_FVRH6066	1509	+	+	38	1	1509	459028	460536	WP_031885277.1#6	NZ_KK047723.1	GCF_000572525.1
WP_031885277.1#6|Staphylococcus_aureus_FVRH6066	309	+	-	3	1612	1920	460639	460947	WP_000669519.1#6	NZ_KK047723.1	GCF_000572525.1
WP_031885277.1#6|Staphylococcus_aureus_FVRH6066	774	+	+	2	2288	3061	461315	462088	WP_047335196.1#6	NZ_KK047723.1	GCF_000572525.1
WP_031885277.1#6|Staphylococcus_aureus_FVRH6066	801	+	+	2	3092	3892	462119	462919	WP_001269759.1#6	NZ_KK047723.1	GCF_000572525.1
WP_031885277.1#6|Staphylococcus_aureus_FVRH6066	808	+	+	40	3911	4718	462938	463745	pseudogene_6.29*#6	NZ_KK047723.1	GCF_000572525.1
WP_031885277.1#6|Staphylococcus_aureus_FVRH6066	804	+	+	2	4764	5567	463791	464594	WP_000971990.1#6	NZ_KK047723.1	GCF_000572525.1
WP_031885277.1#6|Staphylococcus_aureus_FVRH6066	771	+	+	2	5586	6356	464613	465383	WP_000835991.1#6	NZ_KK047723.1	GCF_000572525.1
WP_031885277.1#6|Staphylococcus_aureus_FVRH6066	792	+	+	2	6388	7179	465415	466206	WP_000456139.1#6	NZ_KK047723.1	GCF_000572525.1
WP_031885277.1#6|Staphylococcus_aureus_FVRH6066	777	+	+	2	7249	8025	466276	467052	WP_000649608.1#6	NZ_KK047723.1	GCF_000572525.1
WP_031885277.1#6|Staphylococcus_aureus_FVRH6066	813	+	+	2	8204	9016	467231	468043	WP_001797296.1#6	NZ_KK047723.1	GCF_000572525.1
WP_031885277.1#6|Staphylococcus_aureus_FVRH6066	786	+	+	2	9035	9820	468062	468847	WP_000835976.1#6	NZ_KK047723.1	GCF_000572525.1
WP_031885277.1#6|Staphylococcus_aureus_FVRH6066	813	+	+	2	10003	10815	469030	469842	WP_001801842.1#6	NZ_KK047723.1	GCF_000572525.1
WP_031885277.1#6|Staphylococcus_aureus_FVRH6066	1329	+	+	10	10805	12133	469832	471160	WP_000952537.1#6	NZ_KK047723.1	GCF_000572525.1
WP_031885277.1#6|Staphylococcus_aureus_FVRH6066	324	+	+	5	12130	12453	471157	471480	WP_000971498.1#6	NZ_KK047723.1	GCF_000572525.1
WP_031885277.1#6|Staphylococcus_aureus_FVRH6066	315	+	+	8	12472	12786	471499	471813	WP_000172543.1#6	NZ_KK047723.1	GCF_000572525.1
WP_031885277.1#6|Staphylococcus_aureus_FVRH6066	261	+	-	7	13076	13336	472103	472363	WP_001795576.1#6	NZ_KK047723.1	GCF_000572525.1
WP_033855049.1#7|Staphylococcus_aureus_W45750	681	+	+	1	-14883	-14203	369502	370182	WP_000669005.1#7	NZ_KK095695.1	GCF_000606025.1
WP_033855049.1#7|Staphylococcus_aureus_W45750	696	+	+	1	-13917	-13222	370468	371163	WP_000782618.1#7	NZ_KK095695.1	GCF_000606025.1
WP_033855049.1#7|Staphylococcus_aureus_W45750	1059	+	+	1	-12931	-11873	371454	372512	WP_000784024.1#7	NZ_KK095695.1	GCF_000606025.1
WP_033855049.1#7|Staphylococcus_aureus_W45750	138	+	+	16	-11754	-11617	372631	372768	WP_001791691.1#7	NZ_KK095695.1	GCF_000606025.1
WP_033855049.1#7|Staphylococcus_aureus_W45750	927	+	+	1	-11508	-10582	372877	373803	WP_000705644.1#7	NZ_KK095695.1	GCF_000606025.1
WP_033855049.1#7|Staphylococcus_aureus_W45750	693	+	+	1	-10218	-9526	374167	374859	WP_033855047.1#7	NZ_KK095695.1	GCF_000606025.1
WP_033855049.1#7|Staphylococcus_aureus_W45750	696	+	+	1	-9080	-8385	375305	376000	WP_033855048.1#7	NZ_KK095695.1	GCF_000606025.1
WP_033855049.1#7|Staphylococcus_aureus_W45750	696	+	+	1	-7964	-7269	376421	377116	WP_000769836.1#7	NZ_KK095695.1	GCF_000606025.1
WP_033855049.1#7|Staphylococcus_aureus_W45750	699	+	+	1	-6925	-6227	377460	378158	WP_000673479.1#7	NZ_KK095695.1	GCF_000606025.1
WP_033855049.1#7|Staphylococcus_aureus_W45750	699	+	+	1	-5847	-5149	378538	379236	WP_000779446.1#7	NZ_KK095695.1	GCF_000606025.1
WP_033855049.1#7|Staphylococcus_aureus_W45750	684	+	+	1	-4783	-4100	379602	380285	WP_000673051.1#7	NZ_KK095695.1	GCF_000606025.1
WP_033855049.1#7|Staphylococcus_aureus_W45750	102	+	-	18	-4015	-3914	380370	380471	WP_010956543.1#7	NZ_KK095695.1	GCF_000606025.1
WP_033855049.1#7|Staphylococcus_aureus_W45750	1557	+	+	6	-3836	-2280	380549	382105	WP_000028628.1#7	NZ_KK095695.1	GCF_000606025.1
WP_033855049.1#7|Staphylococcus_aureus_W45750	1212	+	+	4	-2287	-1076	382098	383309	WP_000072584.1#7	NZ_KK095695.1	GCF_000606025.1
WP_033855049.1#7|Staphylococcus_aureus_W45750	673	+	+	40	-693	-21	383692	384364	pseudogene_7.25*#7	NZ_KK095695.1	GCF_000606025.1
WP_033855049.1#7|Staphylococcus_aureus_W45750	1509	+	+	38	1	1509	384386	385894	WP_033855049.1#7	NZ_KK095695.1	GCF_000606025.1
WP_033855049.1#7|Staphylococcus_aureus_W45750	309	+	-	3	1612	1920	385997	386305	WP_000669519.1#7	NZ_KK095695.1	GCF_000606025.1
WP_033855049.1#7|Staphylococcus_aureus_W45750	774	+	+	2	2288	3061	386673	387446	WP_047335196.1#7	NZ_KK095695.1	GCF_000606025.1
WP_033855049.1#7|Staphylococcus_aureus_W45750	801	+	+	2	3092	3892	387477	388277	WP_001269759.1#7	NZ_KK095695.1	GCF_000606025.1
WP_033855049.1#7|Staphylococcus_aureus_W45750	808	+	+	40	3911	4718	388296	389103	pseudogene_7.17*#7	NZ_KK095695.1	GCF_000606025.1
WP_033855049.1#7|Staphylococcus_aureus_W45750	801	+	+	2	4767	5567	389152	389952	WP_001801841.1#7	NZ_KK095695.1	GCF_000606025.1
WP_033855049.1#7|Staphylococcus_aureus_W45750	771	+	+	2	5586	6356	389971	390741	WP_000835991.1#7	NZ_KK095695.1	GCF_000606025.1
WP_033855049.1#7|Staphylococcus_aureus_W45750	792	+	+	2	6388	7179	390773	391564	WP_000456139.1#7	NZ_KK095695.1	GCF_000606025.1
WP_033855049.1#7|Staphylococcus_aureus_W45750	777	+	+	2	7249	8025	391634	392410	WP_000649608.1#7	NZ_KK095695.1	GCF_000606025.1
WP_033855049.1#7|Staphylococcus_aureus_W45750	813	+	+	2	8204	9016	392589	393401	WP_001797296.1#7	NZ_KK095695.1	GCF_000606025.1
WP_033855049.1#7|Staphylococcus_aureus_W45750	786	+	+	2	9035	9820	393420	394205	WP_000835976.1#7	NZ_KK095695.1	GCF_000606025.1
WP_033855049.1#7|Staphylococcus_aureus_W45750	813	+	+	2	10003	10815	394388	395200	WP_001801842.1#7	NZ_KK095695.1	GCF_000606025.1
WP_033855049.1#7|Staphylococcus_aureus_W45750	1329	+	+	10	10805	12133	395190	396518	WP_000952537.1#7	NZ_KK095695.1	GCF_000606025.1
WP_033855049.1#7|Staphylococcus_aureus_W45750	324	+	+	5	12130	12453	396515	396838	WP_000971498.1#7	NZ_KK095695.1	GCF_000606025.1
WP_033855049.1#7|Staphylococcus_aureus_W45750	315	+	+	8	12472	12786	396857	397171	WP_000172543.1#7	NZ_KK095695.1	GCF_000606025.1
WP_033855049.1#7|Staphylococcus_aureus_W45750	261	+	-	7	13076	13336	397461	397721	WP_001795576.1#7	NZ_KK095695.1	GCF_000606025.1
WP_086114535.1#8|Staphylococcus_aureus	1212	-	+	4	-2292	-1081	52577	53788	WP_000072584.1#8	NZ_NDVQ01000006.1	GCF_002126885.1
WP_086114535.1#8|Staphylococcus_aureus	678	-	+	1	-698	-21	51517	52194	WP_000769163.1#8	NZ_NDVQ01000006.1	GCF_002126885.1
WP_086114535.1#8|Staphylococcus_aureus	1509	-	+	38	1	1509	49987	51495	WP_086114535.1#8	NZ_NDVQ01000006.1	GCF_002126885.1
WP_086114535.1#8|Staphylococcus_aureus	309	-	-	3	1612	1920	49576	49884	WP_000669519.1#8	NZ_NDVQ01000006.1	GCF_002126885.1
WP_086114535.1#8|Staphylococcus_aureus	774	-	+	2	2288	3061	48435	49208	WP_047335196.1#8	NZ_NDVQ01000006.1	GCF_002126885.1
WP_086114535.1#8|Staphylococcus_aureus	801	-	+	2	3092	3892	47604	48404	WP_001269759.1#8	NZ_NDVQ01000006.1	GCF_002126885.1
WP_086114535.1#8|Staphylococcus_aureus	808	-	+	40	3911	4718	46778	47585	pseudogene_8.0*#8	NZ_NDVQ01000006.1	GCF_002126885.1
WP_086114535.1#8|Staphylococcus_aureus	801	-	+	2	4767	5567	45929	46729	WP_001801841.1#8	NZ_NDVQ01000006.1	GCF_002126885.1
WP_086114535.1#8|Staphylococcus_aureus	771	-	+	2	5586	6356	45140	45910	WP_000835991.1#8	NZ_NDVQ01000006.1	GCF_002126885.1
WP_086114535.1#8|Staphylococcus_aureus	792	-	+	2	6388	7179	44317	45108	WP_000456139.1#8	NZ_NDVQ01000006.1	GCF_002126885.1
WP_086114535.1#8|Staphylococcus_aureus	777	-	+	2	7249	8025	43471	44247	WP_000649608.1#8	NZ_NDVQ01000006.1	GCF_002126885.1
WP_086114535.1#8|Staphylococcus_aureus	813	-	+	2	8204	9016	42480	43292	WP_001797296.1#8	NZ_NDVQ01000006.1	GCF_002126885.1
WP_086114535.1#8|Staphylococcus_aureus	786	-	+	2	9035	9820	41676	42461	WP_000835976.1#8	NZ_NDVQ01000006.1	GCF_002126885.1
WP_086114535.1#8|Staphylococcus_aureus	813	-	+	2	10003	10815	40681	41493	WP_001801842.1#8	NZ_NDVQ01000006.1	GCF_002126885.1
WP_086114535.1#8|Staphylococcus_aureus	1329	-	+	10	10805	12133	39363	40691	WP_000952537.1#8	NZ_NDVQ01000006.1	GCF_002126885.1
WP_086114535.1#8|Staphylococcus_aureus	324	-	+	5	12130	12453	39043	39366	WP_000971498.1#8	NZ_NDVQ01000006.1	GCF_002126885.1
WP_086114535.1#8|Staphylococcus_aureus	315	-	+	8	12472	12786	38710	39024	WP_000172543.1#8	NZ_NDVQ01000006.1	GCF_002126885.1
WP_086114535.1#8|Staphylococcus_aureus	261	-	-	7	13076	13336	38160	38420	WP_001795576.1#8	NZ_NDVQ01000006.1	GCF_002126885.1
WP_174839561.1#9|Staphylococcus_aureus	360	-	-	40	-15316	-14957	66555	66914	pseudogene_9.28*#9	NZ_JABVAM010000002.1	GCF_013346775.1
WP_174839561.1#9|Staphylococcus_aureus	846	-	-	11	-14938	-14093	65691	66536	WP_001024377.1#9	NZ_JABVAM010000002.1	GCF_013346775.1
WP_174839561.1#9|Staphylococcus_aureus	681	-	+	1	-13621	-12941	64539	65219	WP_000669005.1#9	NZ_JABVAM010000002.1	GCF_013346775.1
WP_174839561.1#9|Staphylococcus_aureus	696	-	+	1	-12655	-11960	63558	64253	WP_000782618.1#9	NZ_JABVAM010000002.1	GCF_013346775.1
WP_174839561.1#9|Staphylococcus_aureus	1071	-	+	1	-11669	-10599	62197	63267	WP_174839562.1#9	NZ_JABVAM010000002.1	GCF_013346775.1
WP_174839561.1#9|Staphylococcus_aureus	705	-	+	1	-10235	-9531	61129	61833	WP_000784244.1#9	NZ_JABVAM010000002.1	GCF_013346775.1
WP_174839561.1#9|Staphylococcus_aureus	696	-	+	1	-9085	-8390	59988	60683	WP_000769845.1#9	NZ_JABVAM010000002.1	GCF_013346775.1
WP_174839561.1#9|Staphylococcus_aureus	696	-	+	40	-7969	-7274	58872	59567	pseudogene_9.3*#9	NZ_JABVAM010000002.1	GCF_013346775.1
WP_174839561.1#9|Staphylococcus_aureus	699	-	+	1	-6930	-6232	57830	58528	WP_000673479.1#9	NZ_JABVAM010000002.1	GCF_013346775.1
WP_174839561.1#9|Staphylococcus_aureus	699	-	+	1	-5852	-5154	56752	57450	WP_000779446.1#9	NZ_JABVAM010000002.1	GCF_013346775.1
WP_174839561.1#9|Staphylococcus_aureus	684	-	+	1	-4788	-4105	55703	56386	WP_000673051.1#9	NZ_JABVAM010000002.1	GCF_013346775.1
WP_174839561.1#9|Staphylococcus_aureus	102	-	-	40	-4020	-3919	55517	55618	pseudogene_9.27*#9	NZ_JABVAM010000002.1	GCF_013346775.1
WP_174839561.1#9|Staphylococcus_aureus	1557	-	+	6	-3841	-2285	53883	55439	WP_000028628.1#9	NZ_JABVAM010000002.1	GCF_013346775.1
WP_174839561.1#9|Staphylococcus_aureus	1212	-	+	4	-2292	-1081	52679	53890	WP_000072584.1#9	NZ_JABVAM010000002.1	GCF_013346775.1
WP_174839561.1#9|Staphylococcus_aureus	678	-	+	1	-698	-21	51619	52296	WP_000769163.1#9	NZ_JABVAM010000002.1	GCF_013346775.1
WP_174839561.1#9|Staphylococcus_aureus	1509	-	+	38	1	1509	50089	51597	WP_174839561.1#9	NZ_JABVAM010000002.1	GCF_013346775.1
WP_174839561.1#9|Staphylococcus_aureus	309	-	-	3	1613	1921	49677	49985	WP_000669519.1#9	NZ_JABVAM010000002.1	GCF_013346775.1
WP_174839561.1#9|Staphylococcus_aureus	774	-	+	2	2289	3062	48536	49309	WP_001813970.1#9	NZ_JABVAM010000002.1	GCF_013346775.1
WP_174839561.1#9|Staphylococcus_aureus	801	-	+	2	3093	3893	47705	48505	WP_001269761.1#9	NZ_JABVAM010000002.1	GCF_013346775.1
WP_174839561.1#9|Staphylococcus_aureus	797	-	+	40	3912	4708	46890	47686	pseudogene_9.4*#9	NZ_JABVAM010000002.1	GCF_013346775.1
WP_174839561.1#9|Staphylococcus_aureus	804	-	+	2	4765	5568	46030	46833	WP_000971990.1#9	NZ_JABVAM010000002.1	GCF_013346775.1
WP_174839561.1#9|Staphylococcus_aureus	771	-	+	2	5587	6357	45241	46011	WP_000835991.1#9	NZ_JABVAM010000002.1	GCF_013346775.1
WP_174839561.1#9|Staphylococcus_aureus	792	-	+	2	6389	7180	44418	45209	WP_000456138.1#9	NZ_JABVAM010000002.1	GCF_013346775.1
WP_174839561.1#9|Staphylococcus_aureus	777	-	+	2	7250	8026	43572	44348	WP_000649608.1#9	NZ_JABVAM010000002.1	GCF_013346775.1
WP_174839561.1#9|Staphylococcus_aureus	813	-	+	2	8205	9017	42581	43393	WP_001797296.1#9	NZ_JABVAM010000002.1	GCF_013346775.1
WP_174839561.1#9|Staphylococcus_aureus	786	-	+	2	9036	9821	41777	42562	WP_000835976.1#9	NZ_JABVAM010000002.1	GCF_013346775.1
WP_174839561.1#9|Staphylococcus_aureus	813	-	+	2	10004	10816	40782	41594	WP_001805140.1#9	NZ_JABVAM010000002.1	GCF_013346775.1
WP_174839561.1#9|Staphylococcus_aureus	1329	-	+	40	10806	12134	39464	40792	pseudogene_9.6*#9	NZ_JABVAM010000002.1	GCF_013346775.1
WP_174839561.1#9|Staphylococcus_aureus	324	-	+	5	12131	12454	39144	39467	WP_000971498.1#9	NZ_JABVAM010000002.1	GCF_013346775.1
WP_174839561.1#9|Staphylococcus_aureus	315	-	+	8	12473	12787	38811	39125	WP_000172543.1#9	NZ_JABVAM010000002.1	GCF_013346775.1
WP_174839561.1#9|Staphylococcus_aureus	261	-	-	7	13077	13337	38261	38521	WP_001795576.1#9	NZ_JABVAM010000002.1	GCF_013346775.1
WP_052998212.1#10|Staphylococcus_aureus	1212	-	+	4	-2292	-1081	7715	8926	WP_000072584.1#10	NZ_CTYE01000069.1	GCF_001224565.1
WP_052998212.1#10|Staphylococcus_aureus	678	-	+	1	-698	-21	6655	7332	WP_000769163.1#10	NZ_CTYE01000069.1	GCF_001224565.1
WP_052998212.1#10|Staphylococcus_aureus	1509	-	+	38	1	1509	5125	6633	WP_052998212.1#10	NZ_CTYE01000069.1	GCF_001224565.1
WP_052998212.1#10|Staphylococcus_aureus	309	-	-	3	1613	1921	4713	5021	WP_000669519.1#10	NZ_CTYE01000069.1	GCF_001224565.1
WP_052998212.1#10|Staphylococcus_aureus	789	-	+	2	2289	3077	3557	4345	WP_052995938.1#10	NZ_CTYE01000069.1	GCF_001224565.1
WP_052998212.1#10|Staphylococcus_aureus	808	-	+	40	3096	3903	2731	3538	pseudogene_10.19*#10	NZ_CTYE01000069.1	GCF_001224565.1
WP_052998212.1#10|Staphylococcus_aureus	801	-	+	2	3952	4752	1882	2682	WP_050959029.1#10	NZ_CTYE01000069.1	GCF_001224565.1
WP_052998212.1#10|Staphylococcus_aureus	771	-	+	2	4771	5541	1093	1863	WP_053038930.1#10	NZ_CTYE01000069.1	GCF_001224565.1
WP_052998212.1#10|Staphylococcus_aureus	792	-	+	2	5573	6364	270	1061	WP_053038929.1#10	NZ_CTYE01000069.1	GCF_001224565.1
WP_052998212.1#10|Staphylococcus_aureus	200	-	+	40	6434	6633	1	200	pseudogene_10.22*#10	NZ_CTYE01000069.1	GCF_001224565.1
WP_086034080.1#11|Staphylococcus_aureus	1212	-	+	4	-2292	-1081	52583	53794	WP_000072584.1#11	NZ_NDKQ01000001.1	GCF_002122205.1
WP_086034080.1#11|Staphylococcus_aureus	678	-	+	1	-698	-21	51523	52200	WP_000769163.1#11	NZ_NDKQ01000001.1	GCF_002122205.1
WP_086034080.1#11|Staphylococcus_aureus	1509	-	+	38	1	1509	49993	51501	WP_086034080.1#11	NZ_NDKQ01000001.1	GCF_002122205.1
WP_086034080.1#11|Staphylococcus_aureus	309	-	-	3	1612	1920	49582	49890	WP_000669519.1#11	NZ_NDKQ01000001.1	GCF_002122205.1
WP_086034080.1#11|Staphylococcus_aureus	774	-	+	2	2288	3061	48441	49214	WP_047335196.1#11	NZ_NDKQ01000001.1	GCF_002122205.1
WP_086034080.1#11|Staphylococcus_aureus	801	-	+	2	3092	3892	47610	48410	WP_001269759.1#11	NZ_NDKQ01000001.1	GCF_002122205.1
WP_086034080.1#11|Staphylococcus_aureus	808	-	+	40	3911	4718	46784	47591	pseudogene_11.24*#11	NZ_NDKQ01000001.1	GCF_002122205.1
WP_086034080.1#11|Staphylococcus_aureus	801	-	+	2	4767	5567	45935	46735	WP_001801841.1#11	NZ_NDKQ01000001.1	GCF_002122205.1
WP_086034080.1#11|Staphylococcus_aureus	771	-	+	2	5586	6356	45146	45916	WP_000835991.1#11	NZ_NDKQ01000001.1	GCF_002122205.1
WP_086034080.1#11|Staphylococcus_aureus	792	-	+	2	6388	7179	44323	45114	WP_000456139.1#11	NZ_NDKQ01000001.1	GCF_002122205.1
WP_086034080.1#11|Staphylococcus_aureus	777	-	+	2	7249	8025	43477	44253	WP_000649608.1#11	NZ_NDKQ01000001.1	GCF_002122205.1
WP_086034080.1#11|Staphylococcus_aureus	813	-	+	2	8204	9016	42486	43298	WP_001797296.1#11	NZ_NDKQ01000001.1	GCF_002122205.1
WP_086034080.1#11|Staphylococcus_aureus	786	-	+	2	9035	9820	41682	42467	WP_000835976.1#11	NZ_NDKQ01000001.1	GCF_002122205.1
WP_086034080.1#11|Staphylococcus_aureus	813	-	+	2	10003	10815	40687	41499	WP_001801842.1#11	NZ_NDKQ01000001.1	GCF_002122205.1
WP_086034080.1#11|Staphylococcus_aureus	1329	-	+	10	10805	12133	39369	40697	WP_000952537.1#11	NZ_NDKQ01000001.1	GCF_002122205.1
WP_086034080.1#11|Staphylococcus_aureus	324	-	+	5	12130	12453	39049	39372	WP_000971498.1#11	NZ_NDKQ01000001.1	GCF_002122205.1
WP_086034080.1#11|Staphylococcus_aureus	315	-	+	8	12472	12786	38716	39030	WP_000172543.1#11	NZ_NDKQ01000001.1	GCF_002122205.1
WP_086034080.1#11|Staphylococcus_aureus	261	-	-	7	13076	13336	38166	38426	WP_001795576.1#11	NZ_NDKQ01000001.1	GCF_002122205.1
WP_048665458.1#12|Staphylococcus_aureus	360	-	-	14	-15316	-14957	64747	65106	WP_001021622.1#12	NZ_JAOBRR010000010.1	GCF_025245935.1
WP_048665458.1#12|Staphylococcus_aureus	846	-	-	11	-14938	-14093	63883	64728	WP_001024377.1#12	NZ_JAOBRR010000010.1	GCF_025245935.1
WP_048665458.1#12|Staphylococcus_aureus	681	-	+	1	-13621	-12941	62731	63411	WP_000669005.1#12	NZ_JAOBRR010000010.1	GCF_025245935.1
WP_048665458.1#12|Staphylococcus_aureus	696	-	+	1	-12655	-11960	61750	62445	WP_000782618.1#12	NZ_JAOBRR010000010.1	GCF_025245935.1
WP_048665458.1#12|Staphylococcus_aureus	1071	-	+	1	-11669	-10599	60389	61459	WP_000784028.1#12	NZ_JAOBRR010000010.1	GCF_025245935.1
WP_048665458.1#12|Staphylococcus_aureus	705	-	+	1	-10235	-9531	59321	60025	WP_000784244.1#12	NZ_JAOBRR010000010.1	GCF_025245935.1
WP_048665458.1#12|Staphylococcus_aureus	696	-	+	1	-9085	-8390	58180	58875	WP_000769845.1#12	NZ_JAOBRR010000010.1	GCF_025245935.1
WP_048665458.1#12|Staphylococcus_aureus	696	-	+	1	-7969	-7274	57064	57759	WP_000769836.1#12	NZ_JAOBRR010000010.1	GCF_025245935.1
WP_048665458.1#12|Staphylococcus_aureus	699	-	+	1	-6930	-6232	56022	56720	WP_000673479.1#12	NZ_JAOBRR010000010.1	GCF_025245935.1
WP_048665458.1#12|Staphylococcus_aureus	699	-	+	1	-5852	-5154	54944	55642	WP_000779446.1#12	NZ_JAOBRR010000010.1	GCF_025245935.1
WP_048665458.1#12|Staphylococcus_aureus	684	-	+	1	-4788	-4105	53895	54578	WP_000673051.1#12	NZ_JAOBRR010000010.1	GCF_025245935.1
WP_048665458.1#12|Staphylococcus_aureus	102	-	-	18	-4020	-3919	53709	53810	WP_010956543.1#12	NZ_JAOBRR010000010.1	GCF_025245935.1
WP_048665458.1#12|Staphylococcus_aureus	1557	-	+	6	-3841	-2285	52075	53631	WP_000028628.1#12	NZ_JAOBRR010000010.1	GCF_025245935.1
WP_048665458.1#12|Staphylococcus_aureus	1212	-	+	4	-2292	-1081	50871	52082	WP_000072584.1#12	NZ_JAOBRR010000010.1	GCF_025245935.1
WP_048665458.1#12|Staphylococcus_aureus	678	-	+	1	-698	-21	49811	50488	WP_000769163.1#12	NZ_JAOBRR010000010.1	GCF_025245935.1
WP_048665458.1#12|Staphylococcus_aureus	1509	-	+	38	1	1509	48281	49789	WP_048665458.1#12	NZ_JAOBRR010000010.1	GCF_025245935.1
WP_048665458.1#12|Staphylococcus_aureus	309	-	-	3	1613	1921	47869	48177	WP_000669519.1#12	NZ_JAOBRR010000010.1	GCF_025245935.1
WP_048665458.1#12|Staphylococcus_aureus	774	-	+	2	2289	3062	46728	47501	WP_001813970.1#12	NZ_JAOBRR010000010.1	GCF_025245935.1
WP_048665458.1#12|Staphylococcus_aureus	801	-	+	2	3093	3893	45897	46697	WP_001269761.1#12	NZ_JAOBRR010000010.1	GCF_025245935.1
WP_048665458.1#12|Staphylococcus_aureus	808	-	+	40	3912	4719	45071	45878	pseudogene_12.23*#12	NZ_JAOBRR010000010.1	GCF_025245935.1
WP_048665458.1#12|Staphylococcus_aureus	804	-	+	2	4765	5568	44222	45025	WP_000971990.1#12	NZ_JAOBRR010000010.1	GCF_025245935.1
WP_048665458.1#12|Staphylococcus_aureus	771	-	+	2	5587	6357	43433	44203	WP_000835991.1#12	NZ_JAOBRR010000010.1	GCF_025245935.1
WP_048665458.1#12|Staphylococcus_aureus	792	-	+	2	6389	7180	42610	43401	WP_000456138.1#12	NZ_JAOBRR010000010.1	GCF_025245935.1
WP_048665458.1#12|Staphylococcus_aureus	777	-	+	2	7250	8026	41764	42540	WP_053873263.1#12	NZ_JAOBRR010000010.1	GCF_025245935.1
WP_048665458.1#12|Staphylococcus_aureus	813	-	+	2	8209	9021	40769	41581	WP_001805140.1#12	NZ_JAOBRR010000010.1	GCF_025245935.1
WP_048665458.1#12|Staphylococcus_aureus	1329	-	+	10	9011	10339	39451	40779	WP_000952537.1#12	NZ_JAOBRR010000010.1	GCF_025245935.1
WP_048665458.1#12|Staphylococcus_aureus	324	-	+	5	10336	10659	39131	39454	WP_000971498.1#12	NZ_JAOBRR010000010.1	GCF_025245935.1
WP_048665458.1#12|Staphylococcus_aureus	315	-	+	8	10678	10992	38798	39112	WP_000172543.1#12	NZ_JAOBRR010000010.1	GCF_025245935.1
WP_048665458.1#12|Staphylococcus_aureus	261	-	-	7	11282	11542	38248	38508	WP_001795576.1#12	NZ_JAOBRR010000010.1	GCF_025245935.1
WP_048665458.1#12|Staphylococcus_aureus	1203	-	+	9	11661	12863	36927	38129	WP_001062982.1#12	NZ_JAOBRR010000010.1	GCF_025245935.1
WP_048665458.1#12|Staphylococcus_aureus	129	-	+	17	13132	13260	36530	36658	WP_001790025.1#12	NZ_JAOBRR010000010.1	GCF_025245935.1
WP_086098363.1#13|Staphylococcus_aureus	1212	-	+	4	-2292	-1081	52578	53789	WP_000072584.1#13	NZ_NDPA01000005.1	GCF_002124395.1
WP_086098363.1#13|Staphylococcus_aureus	678	-	+	1	-698	-21	51518	52195	WP_000769163.1#13	NZ_NDPA01000005.1	GCF_002124395.1
WP_086098363.1#13|Staphylococcus_aureus	1509	-	+	38	1	1509	49988	51496	WP_086098363.1#13	NZ_NDPA01000005.1	GCF_002124395.1
WP_086098363.1#13|Staphylococcus_aureus	309	-	-	3	1612	1920	49577	49885	WP_000669519.1#13	NZ_NDPA01000005.1	GCF_002124395.1
WP_086098363.1#13|Staphylococcus_aureus	774	-	+	2	2288	3061	48436	49209	WP_047335196.1#13	NZ_NDPA01000005.1	GCF_002124395.1
WP_086098363.1#13|Staphylococcus_aureus	801	-	+	2	3092	3892	47605	48405	WP_001269759.1#13	NZ_NDPA01000005.1	GCF_002124395.1
WP_086098363.1#13|Staphylococcus_aureus	808	-	+	40	3911	4718	46779	47586	pseudogene_13.7*#13	NZ_NDPA01000005.1	GCF_002124395.1
WP_086098363.1#13|Staphylococcus_aureus	802	-	+	40	4767	5568	45929	46730	pseudogene_13.8*#13	NZ_NDPA01000005.1	GCF_002124395.1
WP_086098363.1#13|Staphylococcus_aureus	771	-	+	2	5587	6357	45140	45910	WP_000835991.1#13	NZ_NDPA01000005.1	GCF_002124395.1
WP_086098363.1#13|Staphylococcus_aureus	792	-	+	2	6389	7180	44317	45108	WP_000456139.1#13	NZ_NDPA01000005.1	GCF_002124395.1
WP_086098363.1#13|Staphylococcus_aureus	777	-	+	2	7250	8026	43471	44247	WP_000649608.1#13	NZ_NDPA01000005.1	GCF_002124395.1
WP_086098363.1#13|Staphylococcus_aureus	813	-	+	2	8205	9017	42480	43292	WP_001797296.1#13	NZ_NDPA01000005.1	GCF_002124395.1
WP_086098363.1#13|Staphylococcus_aureus	786	-	+	2	9036	9821	41676	42461	WP_000835976.1#13	NZ_NDPA01000005.1	GCF_002124395.1
WP_086098363.1#13|Staphylococcus_aureus	813	-	+	2	10004	10816	40681	41493	WP_001801842.1#13	NZ_NDPA01000005.1	GCF_002124395.1
WP_086098363.1#13|Staphylococcus_aureus	1329	-	+	10	10806	12134	39363	40691	WP_000952537.1#13	NZ_NDPA01000005.1	GCF_002124395.1
WP_086098363.1#13|Staphylococcus_aureus	324	-	+	5	12131	12454	39043	39366	WP_000971498.1#13	NZ_NDPA01000005.1	GCF_002124395.1
WP_086098363.1#13|Staphylococcus_aureus	315	-	+	8	12473	12787	38710	39024	WP_000172543.1#13	NZ_NDPA01000005.1	GCF_002124395.1
WP_086098363.1#13|Staphylococcus_aureus	261	-	-	7	13077	13337	38160	38420	WP_001795576.1#13	NZ_NDPA01000005.1	GCF_002124395.1
WP_267836592.1#14|Staphylococcus_aureus	681	+	+	1	-14895	-14215	1320843	1321523	WP_000669005.1#14	NZ_CP113042.1	GCF_026625445.1
WP_267836592.1#14|Staphylococcus_aureus	696	+	+	40	-13929	-13234	1321809	1322504	pseudogene_14.13*#14	NZ_CP113042.1	GCF_026625445.1
WP_267836592.1#14|Staphylococcus_aureus	1059	+	+	1	-12943	-11885	1322795	1323853	WP_267837956.1#14	NZ_CP113042.1	GCF_026625445.1
WP_267836592.1#14|Staphylococcus_aureus	138	+	+	16	-11766	-11629	1323972	1324109	WP_001791691.1#14	NZ_CP113042.1	GCF_026625445.1
WP_267836592.1#14|Staphylococcus_aureus	927	+	+	1	-11520	-10594	1324218	1325144	WP_000705644.1#14	NZ_CP113042.1	GCF_026625445.1
WP_267836592.1#14|Staphylococcus_aureus	705	+	+	1	-10230	-9526	1325508	1326212	WP_000784244.1#14	NZ_CP113042.1	GCF_026625445.1
WP_267836592.1#14|Staphylococcus_aureus	696	+	+	1	-9080	-8385	1326658	1327353	WP_000769845.1#14	NZ_CP113042.1	GCF_026625445.1
WP_267836592.1#14|Staphylococcus_aureus	696	+	+	1	-7964	-7269	1327774	1328469	WP_000769836.1#14	NZ_CP113042.1	GCF_026625445.1
WP_267836592.1#14|Staphylococcus_aureus	699	+	+	1	-6925	-6227	1328813	1329511	WP_000673479.1#14	NZ_CP113042.1	GCF_026625445.1
WP_267836592.1#14|Staphylococcus_aureus	699	+	+	1	-5847	-5149	1329891	1330589	WP_000779446.1#14	NZ_CP113042.1	GCF_026625445.1
WP_267836592.1#14|Staphylococcus_aureus	684	+	+	1	-4783	-4100	1330955	1331638	WP_187470261.1#14	NZ_CP113042.1	GCF_026625445.1
WP_267836592.1#14|Staphylococcus_aureus	102	+	-	18	-4015	-3914	1331723	1331824	WP_010956543.1#14	NZ_CP113042.1	GCF_026625445.1
WP_267836592.1#14|Staphylococcus_aureus	1557	+	+	6	-3836	-2280	1331902	1333458	WP_267837957.1#14	NZ_CP113042.1	GCF_026625445.1
WP_267836592.1#14|Staphylococcus_aureus	1212	+	+	4	-2287	-1076	1333451	1334662	WP_267837958.1#14	NZ_CP113042.1	GCF_026625445.1
WP_267836592.1#14|Staphylococcus_aureus	673	+	+	40	-693	-21	1335045	1335717	pseudogene_14.9*#14	NZ_CP113042.1	GCF_026625445.1
WP_267836592.1#14|Staphylococcus_aureus	1509	+	+	38	1	1509	1335739	1337247	WP_267836592.1#14	NZ_CP113042.1	GCF_026625445.1
WP_267836592.1#14|Staphylococcus_aureus	309	+	-	3	1612	1920	1337350	1337658	WP_000669519.1#14	NZ_CP113042.1	GCF_026625445.1
WP_267836592.1#14|Staphylococcus_aureus	774	+	+	2	2288	3061	1338026	1338799	WP_047335196.1#14	NZ_CP113042.1	GCF_026625445.1
WP_267836592.1#14|Staphylococcus_aureus	801	+	+	2	3092	3892	1338830	1339630	WP_001269759.1#14	NZ_CP113042.1	GCF_026625445.1
WP_267836592.1#14|Staphylococcus_aureus	808	+	+	40	3911	4718	1339649	1340456	pseudogene_14.11*#14	NZ_CP113042.1	GCF_026625445.1
WP_267836592.1#14|Staphylococcus_aureus	801	+	+	2	4767	5567	1340505	1341305	WP_001801841.1#14	NZ_CP113042.1	GCF_026625445.1
WP_267836592.1#14|Staphylococcus_aureus	771	+	+	2	5586	6356	1341324	1342094	WP_000835992.1#14	NZ_CP113042.1	GCF_026625445.1
WP_267836592.1#14|Staphylococcus_aureus	792	+	+	2	6388	7179	1342126	1342917	WP_000456139.1#14	NZ_CP113042.1	GCF_026625445.1
WP_267836592.1#14|Staphylococcus_aureus	777	+	+	2	7249	8025	1342987	1343763	WP_000649608.1#14	NZ_CP113042.1	GCF_026625445.1
WP_267836592.1#14|Staphylococcus_aureus	813	+	+	2	8204	9016	1343942	1344754	WP_001797296.1#14	NZ_CP113042.1	GCF_026625445.1
WP_267836592.1#14|Staphylococcus_aureus	786	+	+	2	9035	9820	1344773	1345558	WP_000835976.1#14	NZ_CP113042.1	GCF_026625445.1
WP_267836592.1#14|Staphylococcus_aureus	813	+	+	2	10003	10815	1345741	1346553	WP_001801842.1#14	NZ_CP113042.1	GCF_026625445.1
WP_267836592.1#14|Staphylococcus_aureus	1329	+	+	10	10805	12133	1346543	1347871	WP_000952537.1#14	NZ_CP113042.1	GCF_026625445.1
WP_267836592.1#14|Staphylococcus_aureus	324	+	+	5	12130	12453	1347868	1348191	WP_000971498.1#14	NZ_CP113042.1	GCF_026625445.1
WP_267836592.1#14|Staphylococcus_aureus	315	+	+	8	12472	12786	1348210	1348524	WP_000172543.1#14	NZ_CP113042.1	GCF_026625445.1
WP_267836592.1#14|Staphylococcus_aureus	261	+	-	7	13076	13336	1348814	1349074	WP_001795576.1#14	NZ_CP113042.1	GCF_026625445.1
WP_063646577.1#15|Staphylococcus_aureus	681	+	+	1	-14996	-14316	415946	416626	WP_000669005.1#15	NZ_CP071361.1	GCF_017329265.1
WP_063646577.1#15|Staphylococcus_aureus	696	+	+	1	-14030	-13335	416912	417607	WP_000782618.1#15	NZ_CP071361.1	GCF_017329265.1
WP_063646577.1#15|Staphylococcus_aureus	1059	+	+	1	-13044	-11986	417898	418956	WP_000784024.1#15	NZ_CP071361.1	GCF_017329265.1
WP_063646577.1#15|Staphylococcus_aureus	138	+	+	16	-11867	-11730	419075	419212	WP_001791691.1#15	NZ_CP071361.1	GCF_017329265.1
WP_063646577.1#15|Staphylococcus_aureus	927	+	+	1	-11621	-10695	419321	420247	WP_000705644.1#15	NZ_CP071361.1	GCF_017329265.1
WP_063646577.1#15|Staphylococcus_aureus	705	+	+	1	-10331	-9627	420611	421315	WP_000784244.1#15	NZ_CP071361.1	GCF_017329265.1
WP_063646577.1#15|Staphylococcus_aureus	696	+	+	1	-9181	-8486	421761	422456	WP_000769845.1#15	NZ_CP071361.1	GCF_017329265.1
WP_063646577.1#15|Staphylococcus_aureus	696	+	+	1	-8065	-7370	422877	423572	WP_000769836.1#15	NZ_CP071361.1	GCF_017329265.1
WP_063646577.1#15|Staphylococcus_aureus	699	+	+	1	-7026	-6328	423916	424614	WP_000673479.1#15	NZ_CP071361.1	GCF_017329265.1
WP_063646577.1#15|Staphylococcus_aureus	699	+	+	1	-5948	-5250	424994	425692	WP_000779446.1#15	NZ_CP071361.1	GCF_017329265.1
WP_063646577.1#15|Staphylococcus_aureus	669	+	+	1	-4884	-4216	426058	426726	WP_001597539.1#15	NZ_CP071361.1	GCF_017329265.1
WP_063646577.1#15|Staphylococcus_aureus	102	+	-	18	-4131	-4030	426811	426912	WP_010956543.1#15	NZ_CP071361.1	GCF_017329265.1
WP_063646577.1#15|Staphylococcus_aureus	1557	+	+	6	-3952	-2396	426990	428546	WP_000028628.1#15	NZ_CP071361.1	GCF_017329265.1
WP_063646577.1#15|Staphylococcus_aureus	1212	+	+	4	-2292	-1081	428650	429861	WP_000072584.1#15	NZ_CP071361.1	GCF_017329265.1
WP_063646577.1#15|Staphylococcus_aureus	678	+	+	1	-698	-21	430244	430921	WP_000769163.1#15	NZ_CP071361.1	GCF_017329265.1
WP_063646577.1#15|Staphylococcus_aureus	1509	+	+	38	1	1509	430943	432451	WP_063646577.1#15	NZ_CP071361.1	GCF_017329265.1
WP_063646577.1#15|Staphylococcus_aureus	309	+	-	3	1612	1920	432554	432862	WP_000669519.1#15	NZ_CP071361.1	GCF_017329265.1
WP_063646577.1#15|Staphylococcus_aureus	774	+	+	2	2288	3061	433230	434003	WP_001813970.1#15	NZ_CP071361.1	GCF_017329265.1
WP_063646577.1#15|Staphylococcus_aureus	801	+	+	2	3092	3892	434034	434834	WP_001269761.1#15	NZ_CP071361.1	GCF_017329265.1
WP_063646577.1#15|Staphylococcus_aureus	787	+	+	40	9035	9821	439977	440763	pseudogene_15.31*#15	NZ_CP071361.1	GCF_017329265.1
WP_063646577.1#15|Staphylococcus_aureus	804	+	+	2	4764	5567	435706	436509	WP_000971990.1#15	NZ_CP071361.1	GCF_017329265.1
WP_063646577.1#15|Staphylococcus_aureus	771	+	+	2	5586	6356	436528	437298	WP_000835991.1#15	NZ_CP071361.1	GCF_017329265.1
WP_063646577.1#15|Staphylococcus_aureus	792	+	+	2	6388	7179	437330	438121	WP_000456139.1#15	NZ_CP071361.1	GCF_017329265.1
WP_063646577.1#15|Staphylococcus_aureus	777	+	+	2	7249	8025	438191	438967	WP_000649608.1#15	NZ_CP071361.1	GCF_017329265.1
WP_063646577.1#15|Staphylococcus_aureus	813	+	+	2	8204	9016	439146	439958	WP_001797296.1#15	NZ_CP071361.1	GCF_017329265.1
WP_063646577.1#15|Staphylococcus_aureus	787	+	+	40	9035	9821	439977	440763	pseudogene_15.31*#15	NZ_CP071361.1	GCF_017329265.1
WP_063646577.1#15|Staphylococcus_aureus	813	+	+	2	10004	10816	440946	441758	WP_001801842.1#15	NZ_CP071361.1	GCF_017329265.1
WP_063646577.1#15|Staphylococcus_aureus	1329	+	+	10	10806	12134	441748	443076	WP_000952537.1#15	NZ_CP071361.1	GCF_017329265.1
WP_063646577.1#15|Staphylococcus_aureus	324	+	+	5	12131	12454	443073	443396	WP_000971498.1#15	NZ_CP071361.1	GCF_017329265.1
WP_063646577.1#15|Staphylococcus_aureus	315	+	+	8	12473	12787	443415	443729	WP_000172543.1#15	NZ_CP071361.1	GCF_017329265.1
WP_063646577.1#15|Staphylococcus_aureus	261	+	-	7	13077	13337	444019	444279	WP_001795576.1#15	NZ_CP071361.1	GCF_017329265.1
WP_001208911.1#16|Staphylococcus_aureus_H65881	360	+	-	14	-15316	-14957	389407	389766	WP_001021622.1#16	NZ_KK075823.1	GCF_000587515.1
WP_001208911.1#16|Staphylococcus_aureus_H65881	846	+	-	11	-14938	-14093	389785	390630	WP_001024377.1#16	NZ_KK075823.1	GCF_000587515.1
WP_001208911.1#16|Staphylococcus_aureus_H65881	681	+	+	1	-13621	-12941	391102	391782	WP_000669005.1#16	NZ_KK075823.1	GCF_000587515.1
WP_001208911.1#16|Staphylococcus_aureus_H65881	696	+	+	1	-12655	-11960	392068	392763	WP_000782618.1#16	NZ_KK075823.1	GCF_000587515.1
WP_001208911.1#16|Staphylococcus_aureus_H65881	1071	+	+	1	-11669	-10599	393054	394124	WP_000784028.1#16	NZ_KK075823.1	GCF_000587515.1
WP_001208911.1#16|Staphylococcus_aureus_H65881	705	+	+	1	-10235	-9531	394488	395192	WP_000784244.1#16	NZ_KK075823.1	GCF_000587515.1
WP_001208911.1#16|Staphylococcus_aureus_H65881	696	+	+	1	-9085	-8390	395638	396333	WP_000769845.1#16	NZ_KK075823.1	GCF_000587515.1
WP_001208911.1#16|Staphylococcus_aureus_H65881	696	+	+	1	-7969	-7274	396754	397449	WP_000769836.1#16	NZ_KK075823.1	GCF_000587515.1
WP_001208911.1#16|Staphylococcus_aureus_H65881	699	+	+	1	-6930	-6232	397793	398491	WP_000673479.1#16	NZ_KK075823.1	GCF_000587515.1
WP_001208911.1#16|Staphylococcus_aureus_H65881	699	+	+	1	-5852	-5154	398871	399569	WP_000779446.1#16	NZ_KK075823.1	GCF_000587515.1
WP_001208911.1#16|Staphylococcus_aureus_H65881	684	+	+	1	-4788	-4105	399935	400618	WP_000673051.1#16	NZ_KK075823.1	GCF_000587515.1
WP_001208911.1#16|Staphylococcus_aureus_H65881	102	+	-	18	-4020	-3919	400703	400804	WP_010956543.1#16	NZ_KK075823.1	GCF_000587515.1
WP_001208911.1#16|Staphylococcus_aureus_H65881	1557	+	+	6	-3841	-2285	400882	402438	WP_000028628.1#16	NZ_KK075823.1	GCF_000587515.1
WP_001208911.1#16|Staphylococcus_aureus_H65881	1212	+	+	4	-2292	-1081	402431	403642	WP_000072584.1#16	NZ_KK075823.1	GCF_000587515.1
WP_001208911.1#16|Staphylococcus_aureus_H65881	678	+	+	1	-698	-21	404025	404702	WP_000769163.1#16	NZ_KK075823.1	GCF_000587515.1
WP_001208911.1#16|Staphylococcus_aureus_H65881	1509	+	+	38	1	1509	404724	406232	WP_001208911.1#16	NZ_KK075823.1	GCF_000587515.1
WP_001208911.1#16|Staphylococcus_aureus_H65881	309	+	-	3	1612	1920	406335	406643	WP_000669519.1#16	NZ_KK075823.1	GCF_000587515.1
WP_001208911.1#16|Staphylococcus_aureus_H65881	774	+	+	2	2288	3061	407011	407784	WP_001813970.1#16	NZ_KK075823.1	GCF_000587515.1
WP_001208911.1#16|Staphylococcus_aureus_H65881	801	+	+	2	3092	3892	407815	408615	WP_001269761.1#16	NZ_KK075823.1	GCF_000587515.1
WP_001208911.1#16|Staphylococcus_aureus_H65881	808	+	+	40	3911	4718	408634	409441	pseudogene_16.23*#16	NZ_KK075823.1	GCF_000587515.1
WP_001208911.1#16|Staphylococcus_aureus_H65881	804	+	+	2	4764	5567	409487	410290	WP_000971990.1#16	NZ_KK075823.1	GCF_000587515.1
WP_001208911.1#16|Staphylococcus_aureus_H65881	771	+	+	2	5586	6356	410309	411079	WP_000835991.1#16	NZ_KK075823.1	GCF_000587515.1
WP_001208911.1#16|Staphylococcus_aureus_H65881	792	+	+	2	6388	7179	411111	411902	WP_000456139.1#16	NZ_KK075823.1	GCF_000587515.1
WP_001208911.1#16|Staphylococcus_aureus_H65881	777	+	+	2	7249	8025	411972	412748	WP_000649608.1#16	NZ_KK075823.1	GCF_000587515.1
WP_001208911.1#16|Staphylococcus_aureus_H65881	813	+	+	2	8204	9016	412927	413739	WP_001797296.1#16	NZ_KK075823.1	GCF_000587515.1
WP_001208911.1#16|Staphylococcus_aureus_H65881	786	+	+	2	9035	9820	413758	414543	WP_000835976.1#16	NZ_KK075823.1	GCF_000587515.1
WP_001208911.1#16|Staphylococcus_aureus_H65881	813	+	+	2	10003	10815	414726	415538	WP_001801842.1#16	NZ_KK075823.1	GCF_000587515.1
WP_001208911.1#16|Staphylococcus_aureus_H65881	1329	+	+	10	10805	12133	415528	416856	WP_000952537.1#16	NZ_KK075823.1	GCF_000587515.1
WP_001208911.1#16|Staphylococcus_aureus_H65881	324	+	+	5	12130	12453	416853	417176	WP_000971498.1#16	NZ_KK075823.1	GCF_000587515.1
WP_001208911.1#16|Staphylococcus_aureus_H65881	315	+	+	8	12472	12786	417195	417509	WP_000172543.1#16	NZ_KK075823.1	GCF_000587515.1
WP_001208911.1#16|Staphylococcus_aureus_H65881	261	+	-	7	13076	13336	417799	418059	WP_001795576.1#16	NZ_KK075823.1	GCF_000587515.1
WP_119106853.1#17|Staphylococcus_aureus	1212	+	+	4	-2292	-1081	40	1251	WP_000072584.1#17	NZ_QVQM01000024.1	GCF_003571305.1
WP_119106853.1#17|Staphylococcus_aureus	678	+	+	1	-698	-21	1634	2311	WP_000769163.1#17	NZ_QVQM01000024.1	GCF_003571305.1
WP_119106853.1#17|Staphylococcus_aureus	1509	+	+	38	1	1509	2333	3841	WP_119106853.1#17	NZ_QVQM01000024.1	GCF_003571305.1
WP_119106853.1#17|Staphylococcus_aureus	309	+	-	3	1612	1920	3944	4252	WP_000669519.1#17	NZ_QVQM01000024.1	GCF_003571305.1
WP_119106853.1#17|Staphylococcus_aureus	208	+	+	40	2288	2495	4620	4827	pseudogene_17.21*#17	NZ_QVQM01000024.1	GCF_003571305.1
WP_250033951.1#18|Staphylococcus_aureus	161	-	+	4	-1241	-1081	3120	3280	WP_216771255.1#18	NZ_JAMJHK010000205.1	GCF_023545485.1
WP_250033951.1#18|Staphylococcus_aureus	678	-	+	1	-698	-21	2060	2737	WP_000769163.1#18	NZ_JAMJHK010000205.1	GCF_023545485.1
WP_250033951.1#18|Staphylococcus_aureus	1509	-	+	38	1	1509	530	2038	WP_250033951.1#18	NZ_JAMJHK010000205.1	GCF_023545485.1
WP_250033951.1#18|Staphylococcus_aureus	309	-	-	3	1612	1920	119	427	WP_000669519.1#18	NZ_JAMJHK010000205.1	GCF_023545485.1
WP_053867657.1#19|Staphylococcus_aureus	1212	+	+	4	-2292	-1081	51	1262	WP_000072584.1#19	NZ_CYPG01000002.1	GCF_001289105.1
WP_053867657.1#19|Staphylococcus_aureus	678	+	+	1	-698	-21	1645	2322	WP_000769163.1#19	NZ_CYPG01000002.1	GCF_001289105.1
WP_053867657.1#19|Staphylococcus_aureus	1509	+	+	38	1	1509	2344	3852	WP_053867657.1#19	NZ_CYPG01000002.1	GCF_001289105.1
WP_053867657.1#19|Staphylococcus_aureus	309	+	-	3	1612	1920	3955	4263	WP_000669519.1#19	NZ_CYPG01000002.1	GCF_001289105.1
WP_053867657.1#19|Staphylococcus_aureus	774	+	+	2	2288	3061	4631	5404	WP_047335196.1#19	NZ_CYPG01000002.1	GCF_001289105.1
WP_053867657.1#19|Staphylococcus_aureus	801	+	+	2	3092	3892	5435	6235	WP_001269759.1#19	NZ_CYPG01000002.1	GCF_001289105.1
WP_053867657.1#19|Staphylococcus_aureus	808	+	+	40	3911	4718	6254	7061	pseudogene_19.6*#19	NZ_CYPG01000002.1	GCF_001289105.1
WP_053867657.1#19|Staphylococcus_aureus	801	+	+	2	4767	5567	7110	7910	WP_001801841.1#19	NZ_CYPG01000002.1	GCF_001289105.1
WP_053867657.1#19|Staphylococcus_aureus	771	+	+	2	5586	6356	7929	8699	WP_000835991.1#19	NZ_CYPG01000002.1	GCF_001289105.1
WP_053867657.1#19|Staphylococcus_aureus	792	+	+	2	6388	7179	8731	9522	WP_000456139.1#19	NZ_CYPG01000002.1	GCF_001289105.1
WP_053867657.1#19|Staphylococcus_aureus	751	+	+	2	7249	7999	9592	10342	WP_053867658.1#19	NZ_CYPG01000002.1	GCF_001289105.1
WP_053867657.1#19|Staphylococcus_aureus	777	+	+	2	8284	9060	10627	11403	WP_031889219.1#19	NZ_CYPG01000002.1	GCF_001289105.1
WP_053867657.1#19|Staphylococcus_aureus	786	+	+	2	9079	9864	11422	12207	WP_000835976.1#19	NZ_CYPG01000002.1	GCF_001289105.1
WP_053867657.1#19|Staphylococcus_aureus	813	+	+	2	10047	10859	12390	13202	WP_001801842.1#19	NZ_CYPG01000002.1	GCF_001289105.1
WP_053867657.1#19|Staphylococcus_aureus	1329	+	+	10	10849	12177	13192	14520	WP_000952537.1#19	NZ_CYPG01000002.1	GCF_001289105.1
WP_053867657.1#19|Staphylococcus_aureus	324	+	+	5	12174	12497	14517	14840	WP_000971498.1#19	NZ_CYPG01000002.1	GCF_001289105.1
WP_053867657.1#19|Staphylococcus_aureus	315	+	+	8	12516	12830	14859	15173	WP_000172543.1#19	NZ_CYPG01000002.1	GCF_001289105.1
WP_053867657.1#19|Staphylococcus_aureus	261	+	-	7	13120	13380	15463	15723	WP_001795576.1#19	NZ_CYPG01000002.1	GCF_001289105.1
WP_160192488.1#20|Staphylococcus_aureus	681	+	+	1	-14900	-14220	402675	403355	WP_000669005.1#20	NZ_CP047830.1	GCF_009912655.1
WP_160192488.1#20|Staphylococcus_aureus	696	+	+	1	-13934	-13239	403641	404336	WP_000782618.1#20	NZ_CP047830.1	GCF_009912655.1
WP_160192488.1#20|Staphylococcus_aureus	1059	+	+	1	-12948	-11890	404627	405685	WP_000784024.1#20	NZ_CP047830.1	GCF_009912655.1
WP_160192488.1#20|Staphylococcus_aureus	138	+	+	16	-11771	-11634	405804	405941	WP_001791691.1#20	NZ_CP047830.1	GCF_009912655.1
WP_160192488.1#20|Staphylococcus_aureus	927	+	+	1	-11525	-10599	406050	406976	WP_000705644.1#20	NZ_CP047830.1	GCF_009912655.1
WP_160192488.1#20|Staphylococcus_aureus	705	+	+	1	-10235	-9531	407340	408044	WP_000784244.1#20	NZ_CP047830.1	GCF_009912655.1
WP_160192488.1#20|Staphylococcus_aureus	696	+	+	1	-9085	-8390	408490	409185	WP_000769845.1#20	NZ_CP047830.1	GCF_009912655.1
WP_160192488.1#20|Staphylococcus_aureus	696	+	+	1	-7969	-7274	409606	410301	WP_000769836.1#20	NZ_CP047830.1	GCF_009912655.1
WP_160192488.1#20|Staphylococcus_aureus	699	+	+	1	-6930	-6232	410645	411343	WP_000673479.1#20	NZ_CP047830.1	GCF_009912655.1
WP_160192488.1#20|Staphylococcus_aureus	699	+	+	1	-5852	-5154	411723	412421	WP_000779446.1#20	NZ_CP047830.1	GCF_009912655.1
WP_160192488.1#20|Staphylococcus_aureus	684	+	+	1	-4788	-4105	412787	413470	WP_000673051.1#20	NZ_CP047830.1	GCF_009912655.1
WP_160192488.1#20|Staphylococcus_aureus	102	+	-	18	-4020	-3919	413555	413656	WP_010956543.1#20	NZ_CP047830.1	GCF_009912655.1
WP_160192488.1#20|Staphylococcus_aureus	1557	+	+	6	-3841	-2285	413734	415290	WP_000028628.1#20	NZ_CP047830.1	GCF_009912655.1
WP_160192488.1#20|Staphylococcus_aureus	1212	+	+	4	-2292	-1081	415283	416494	WP_000072584.1#20	NZ_CP047830.1	GCF_009912655.1
WP_160192488.1#20|Staphylococcus_aureus	678	+	+	1	-698	-21	416877	417554	WP_000769163.1#20	NZ_CP047830.1	GCF_009912655.1
WP_160192488.1#20|Staphylococcus_aureus	1509	+	+	38	1	1509	417576	419084	WP_160192488.1#20	NZ_CP047830.1	GCF_009912655.1
WP_160192488.1#20|Staphylococcus_aureus	309	+	-	3	1612	1920	419187	419495	WP_000669519.1#20	NZ_CP047830.1	GCF_009912655.1
WP_160192488.1#20|Staphylococcus_aureus	774	+	+	2	2288	3061	419863	420636	WP_047335196.1#20	NZ_CP047830.1	GCF_009912655.1
WP_160192488.1#20|Staphylococcus_aureus	801	+	+	2	3092	3892	420667	421467	WP_001269759.1#20	NZ_CP047830.1	GCF_009912655.1
WP_160192488.1#20|Staphylococcus_aureus	808	+	+	40	3911	4718	421486	422293	pseudogene_20.22*#20	NZ_CP047830.1	GCF_009912655.1
WP_160192488.1#20|Staphylococcus_aureus	801	+	+	2	4767	5567	422342	423142	WP_001801841.1#20	NZ_CP047830.1	GCF_009912655.1
WP_160192488.1#20|Staphylococcus_aureus	771	+	+	2	5586	6356	423161	423931	WP_000835991.1#20	NZ_CP047830.1	GCF_009912655.1
WP_160192488.1#20|Staphylococcus_aureus	792	+	+	2	6388	7179	423963	424754	WP_000456139.1#20	NZ_CP047830.1	GCF_009912655.1
WP_160192488.1#20|Staphylococcus_aureus	777	+	+	2	7249	8025	424824	425600	WP_000649608.1#20	NZ_CP047830.1	GCF_009912655.1
WP_160192488.1#20|Staphylococcus_aureus	813	+	+	2	8204	9016	425779	426591	WP_001797296.1#20	NZ_CP047830.1	GCF_009912655.1
WP_160192488.1#20|Staphylococcus_aureus	786	+	+	2	9035	9820	426610	427395	WP_000835976.1#20	NZ_CP047830.1	GCF_009912655.1
WP_160192488.1#20|Staphylococcus_aureus	813	+	+	2	10003	10815	427578	428390	WP_001801842.1#20	NZ_CP047830.1	GCF_009912655.1
WP_160192488.1#20|Staphylococcus_aureus	1329	+	+	10	10805	12133	428380	429708	WP_000952537.1#20	NZ_CP047830.1	GCF_009912655.1
WP_160192488.1#20|Staphylococcus_aureus	324	+	+	5	12130	12453	429705	430028	WP_000971498.1#20	NZ_CP047830.1	GCF_009912655.1
WP_160192488.1#20|Staphylococcus_aureus	315	+	+	8	12472	12786	430047	430361	WP_000172543.1#20	NZ_CP047830.1	GCF_009912655.1
WP_160192488.1#20|Staphylococcus_aureus	261	+	-	7	13076	13336	430651	430911	WP_001795576.1#20	NZ_CP047830.1	GCF_009912655.1
WP_215799581.1#21|Staphylococcus_aureus	1213	+	+	40	-2293	-1081	47	1259	pseudogene_21.1*#21	NZ_JAHKBK010000006.1	GCF_018791405.1
WP_215799581.1#21|Staphylococcus_aureus	678	+	+	1	-698	-21	1642	2319	WP_000769163.1#21	NZ_JAHKBK010000006.1	GCF_018791405.1
WP_215799581.1#21|Staphylococcus_aureus	1509	+	+	38	1	1509	2341	3849	WP_215799581.1#21	NZ_JAHKBK010000006.1	GCF_018791405.1
WP_215799581.1#21|Staphylococcus_aureus	309	+	-	3	1613	1921	3953	4261	WP_000669519.1#21	NZ_JAHKBK010000006.1	GCF_018791405.1
WP_215799581.1#21|Staphylococcus_aureus	789	+	+	2	2289	3077	4629	5417	WP_078367844.1#21	NZ_JAHKBK010000006.1	GCF_018791405.1
WP_215799581.1#21|Staphylococcus_aureus	1485	+	+	40	8529	10013	10869	12353	pseudogene_21.14*#21	NZ_JAHKBK010000006.1	GCF_018791405.1
WP_215799581.1#21|Staphylococcus_aureus	324	+	+	5	4390	4713	6730	7053	WP_000577027.1#21	NZ_JAHKBK010000006.1	GCF_018791405.1
WP_215799581.1#21|Staphylococcus_aureus	315	+	+	8	4732	5046	7072	7386	WP_000172546.1#21	NZ_JAHKBK010000006.1	GCF_018791405.1
WP_215799581.1#21|Staphylococcus_aureus	261	+	-	7	5375	5635	7715	7975	WP_001798389.1#21	NZ_JAHKBK010000006.1	GCF_018791405.1
WP_215799581.1#21|Staphylococcus_aureus	1203	+	+	9	5754	6956	8094	9296	WP_001062998.1#21	NZ_JAHKBK010000006.1	GCF_018791405.1
WP_215799581.1#21|Staphylococcus_aureus	129	+	+	17	7211	7339	9551	9679	WP_031835043.1#21	NZ_JAHKBK010000006.1	GCF_018791405.1
WP_215799581.1#21|Staphylococcus_aureus	63	+	-	41	7600	7662	9940	10002	WP_014532416.1#21	NZ_JAHKBK010000006.1	GCF_018791405.1
WP_215799581.1#21|Staphylococcus_aureus	69	+	-	13	7726	7794	10066	10134	WP_014373779.1#21	NZ_JAHKBK010000006.1	GCF_018791405.1
WP_215799581.1#21|Staphylococcus_aureus	66	+	-	12	7846	7911	10186	10251	WP_014373780.1#21	NZ_JAHKBK010000006.1	GCF_018791405.1
WP_215799581.1#21|Staphylococcus_aureus	66	+	-	12	7943	8008	10283	10348	WP_014373781.1#21	NZ_JAHKBK010000006.1	GCF_018791405.1
WP_215799581.1#21|Staphylococcus_aureus	1485	+	+	40	8529	10013	10869	12353	pseudogene_21.14*#21	NZ_JAHKBK010000006.1	GCF_018791405.1
WP_215799581.1#21|Staphylococcus_aureus	2706	+	+	21	10026	12731	12366	15071	WP_000211564.1#21	NZ_JAHKBK010000006.1	GCF_018791405.1
WP_215799581.1#21|Staphylococcus_aureus	363	+	+	26	12893	13255	15233	15595	WP_000831496.1#21	NZ_JAHKBK010000006.1	GCF_018791405.1
WP_115353640.1#22|Staphylococcus_aureus	681	+	+	1	-14900	-14220	404585	405265	WP_000669005.1#22	NZ_UGZI01000002.1	GCF_900457345.1
WP_115353640.1#22|Staphylococcus_aureus	696	+	+	1	-13934	-13239	405551	406246	WP_000782618.1#22	NZ_UGZI01000002.1	GCF_900457345.1
WP_115353640.1#22|Staphylococcus_aureus	1059	+	+	1	-12948	-11890	406537	407595	WP_000784024.1#22	NZ_UGZI01000002.1	GCF_900457345.1
WP_115353640.1#22|Staphylococcus_aureus	138	+	+	16	-11771	-11634	407714	407851	WP_001791691.1#22	NZ_UGZI01000002.1	GCF_900457345.1
WP_115353640.1#22|Staphylococcus_aureus	927	+	+	1	-11525	-10599	407960	408886	WP_000705644.1#22	NZ_UGZI01000002.1	GCF_900457345.1
WP_115353640.1#22|Staphylococcus_aureus	705	+	+	1	-10235	-9531	409250	409954	WP_000784244.1#22	NZ_UGZI01000002.1	GCF_900457345.1
WP_115353640.1#22|Staphylococcus_aureus	696	+	+	1	-9085	-8390	410400	411095	WP_000769845.1#22	NZ_UGZI01000002.1	GCF_900457345.1
WP_115353640.1#22|Staphylococcus_aureus	696	+	+	1	-7969	-7274	411516	412211	WP_000769836.1#22	NZ_UGZI01000002.1	GCF_900457345.1
WP_115353640.1#22|Staphylococcus_aureus	699	+	+	1	-6930	-6232	412555	413253	WP_000673479.1#22	NZ_UGZI01000002.1	GCF_900457345.1
WP_115353640.1#22|Staphylococcus_aureus	699	+	+	1	-5852	-5154	413633	414331	WP_000779446.1#22	NZ_UGZI01000002.1	GCF_900457345.1
WP_115353640.1#22|Staphylococcus_aureus	684	+	+	1	-4788	-4105	414697	415380	WP_000673051.1#22	NZ_UGZI01000002.1	GCF_900457345.1
WP_115353640.1#22|Staphylococcus_aureus	102	+	-	18	-4020	-3919	415465	415566	WP_010956543.1#22	NZ_UGZI01000002.1	GCF_900457345.1
WP_115353640.1#22|Staphylococcus_aureus	1557	+	+	6	-3841	-2285	415644	417200	WP_000028628.1#22	NZ_UGZI01000002.1	GCF_900457345.1
WP_115353640.1#22|Staphylococcus_aureus	1212	+	+	4	-2292	-1081	417193	418404	WP_000072584.1#22	NZ_UGZI01000002.1	GCF_900457345.1
WP_115353640.1#22|Staphylococcus_aureus	678	+	+	1	-698	-21	418787	419464	WP_000769163.1#22	NZ_UGZI01000002.1	GCF_900457345.1
WP_115353640.1#22|Staphylococcus_aureus	1509	+	+	38	1	1509	419486	420994	WP_115353640.1#22	NZ_UGZI01000002.1	GCF_900457345.1
WP_115353640.1#22|Staphylococcus_aureus	309	+	-	3	1613	1921	421098	421406	WP_000669519.1#22	NZ_UGZI01000002.1	GCF_900457345.1
WP_115353640.1#22|Staphylococcus_aureus	774	+	+	2	2289	3062	421774	422547	WP_001813970.1#22	NZ_UGZI01000002.1	GCF_900457345.1
WP_115353640.1#22|Staphylococcus_aureus	801	+	+	2	3093	3893	422578	423378	WP_115353641.1#22	NZ_UGZI01000002.1	GCF_900457345.1
WP_115353640.1#22|Staphylococcus_aureus	808	+	+	40	3912	4719	423397	424204	pseudogene_22.19*#22	NZ_UGZI01000002.1	GCF_900457345.1
WP_115353640.1#22|Staphylococcus_aureus	804	+	+	2	4765	5568	424250	425053	WP_309543765.1#22	NZ_UGZI01000002.1	GCF_900457345.1
WP_115353640.1#22|Staphylococcus_aureus	771	+	+	2	5587	6357	425072	425842	WP_000835991.1#22	NZ_UGZI01000002.1	GCF_900457345.1
WP_115353640.1#22|Staphylococcus_aureus	792	+	+	2	6389	7180	425874	426665	WP_000456138.1#22	NZ_UGZI01000002.1	GCF_900457345.1
WP_115353640.1#22|Staphylococcus_aureus	777	+	+	2	7250	8026	426735	427511	WP_000649608.1#22	NZ_UGZI01000002.1	GCF_900457345.1
WP_115353640.1#22|Staphylococcus_aureus	813	+	+	2	8205	9017	427690	428502	WP_001797296.1#22	NZ_UGZI01000002.1	GCF_900457345.1
WP_115353640.1#22|Staphylococcus_aureus	786	+	+	2	9036	9821	428521	429306	WP_000835976.1#22	NZ_UGZI01000002.1	GCF_900457345.1
WP_115353640.1#22|Staphylococcus_aureus	813	+	+	2	10004	10816	429489	430301	WP_001805140.1#22	NZ_UGZI01000002.1	GCF_900457345.1
WP_115353640.1#22|Staphylococcus_aureus	1329	+	+	10	10806	12134	430291	431619	WP_000952537.1#22	NZ_UGZI01000002.1	GCF_900457345.1
WP_115353640.1#22|Staphylococcus_aureus	324	+	+	5	12131	12454	431616	431939	WP_000971498.1#22	NZ_UGZI01000002.1	GCF_900457345.1
WP_115353640.1#22|Staphylococcus_aureus	315	+	+	8	12473	12787	431958	432272	WP_000172543.1#22	NZ_UGZI01000002.1	GCF_900457345.1
WP_115353640.1#22|Staphylococcus_aureus	261	+	-	7	13077	13337	432562	432822	WP_001795576.1#22	NZ_UGZI01000002.1	GCF_900457345.1
WP_304984588.1#23|Staphylococcus_aureus	681	+	+	1	-14900	-14220	391979	392659	WP_000669005.1#23	NZ_CP123748.1	GCF_030644145.1
WP_304984588.1#23|Staphylococcus_aureus	696	+	+	1	-13934	-13239	392945	393640	WP_000782618.1#23	NZ_CP123748.1	GCF_030644145.1
WP_304984588.1#23|Staphylococcus_aureus	1059	+	+	1	-12948	-11890	393931	394989	WP_000784024.1#23	NZ_CP123748.1	GCF_030644145.1
WP_304984588.1#23|Staphylococcus_aureus	138	+	+	16	-11771	-11634	395108	395245	WP_001791691.1#23	NZ_CP123748.1	GCF_030644145.1
WP_304984588.1#23|Staphylococcus_aureus	927	+	+	1	-11525	-10599	395354	396280	WP_049309025.1#23	NZ_CP123748.1	GCF_030644145.1
WP_304984588.1#23|Staphylococcus_aureus	705	+	+	1	-10235	-9531	396644	397348	WP_000784244.1#23	NZ_CP123748.1	GCF_030644145.1
WP_304984588.1#23|Staphylococcus_aureus	696	+	+	1	-9085	-8390	397794	398489	WP_304984590.1#23	NZ_CP123748.1	GCF_030644145.1
WP_304984588.1#23|Staphylococcus_aureus	696	+	+	1	-7969	-7274	398910	399605	WP_304984589.1#23	NZ_CP123748.1	GCF_030644145.1
WP_304984588.1#23|Staphylococcus_aureus	699	+	+	1	-6930	-6232	399949	400647	WP_000673479.1#23	NZ_CP123748.1	GCF_030644145.1
WP_304984588.1#23|Staphylococcus_aureus	699	+	+	1	-5852	-5154	401027	401725	WP_000779446.1#23	NZ_CP123748.1	GCF_030644145.1
WP_304984588.1#23|Staphylococcus_aureus	684	+	+	1	-4788	-4105	402091	402774	WP_000673051.1#23	NZ_CP123748.1	GCF_030644145.1
WP_304984588.1#23|Staphylococcus_aureus	102	+	-	18	-4020	-3919	402859	402960	WP_010956543.1#23	NZ_CP123748.1	GCF_030644145.1
WP_304984588.1#23|Staphylococcus_aureus	1557	+	+	6	-3841	-2285	403038	404594	WP_000028628.1#23	NZ_CP123748.1	GCF_030644145.1
WP_304984588.1#23|Staphylococcus_aureus	1212	+	+	4	-2292	-1081	404587	405798	WP_000072584.1#23	NZ_CP123748.1	GCF_030644145.1
WP_304984588.1#23|Staphylococcus_aureus	678	+	+	1	-698	-21	406181	406858	WP_000769163.1#23	NZ_CP123748.1	GCF_030644145.1
WP_304984588.1#23|Staphylococcus_aureus	1509	+	+	38	1	1509	406880	408388	WP_304984588.1#23	NZ_CP123748.1	GCF_030644145.1
WP_304984588.1#23|Staphylococcus_aureus	309	+	-	3	1612	1920	408491	408799	WP_000669519.1#23	NZ_CP123748.1	GCF_030644145.1
WP_304984588.1#23|Staphylococcus_aureus	774	+	+	2	2288	3061	409167	409940	WP_001813970.1#23	NZ_CP123748.1	GCF_030644145.1
WP_304984588.1#23|Staphylococcus_aureus	801	+	+	2	3092	3892	409971	410771	WP_001269761.1#23	NZ_CP123748.1	GCF_030644145.1
WP_304984588.1#23|Staphylococcus_aureus	797	+	+	40	3911	4707	410790	411586	pseudogene_23.26*#23	NZ_CP123748.1	GCF_030644145.1
WP_304984588.1#23|Staphylococcus_aureus	804	+	+	2	4764	5567	411643	412446	WP_000971990.1#23	NZ_CP123748.1	GCF_030644145.1
WP_304984588.1#23|Staphylococcus_aureus	771	+	+	2	5586	6356	412465	413235	WP_304984587.1#23	NZ_CP123748.1	GCF_030644145.1
WP_304984588.1#23|Staphylococcus_aureus	792	+	+	2	6388	7179	413267	414058	WP_000456139.1#23	NZ_CP123748.1	GCF_030644145.1
WP_304984588.1#23|Staphylococcus_aureus	777	+	+	2	7249	8025	414128	414904	WP_000649608.1#23	NZ_CP123748.1	GCF_030644145.1
WP_304984588.1#23|Staphylococcus_aureus	813	+	+	2	8204	9016	415083	415895	WP_001797296.1#23	NZ_CP123748.1	GCF_030644145.1
WP_304984588.1#23|Staphylococcus_aureus	786	+	+	2	9035	9820	415914	416699	WP_000835976.1#23	NZ_CP123748.1	GCF_030644145.1
WP_304984588.1#23|Staphylococcus_aureus	813	+	+	2	10003	10815	416882	417694	WP_001801842.1#23	NZ_CP123748.1	GCF_030644145.1
WP_304984588.1#23|Staphylococcus_aureus	1329	+	+	10	10805	12133	417684	419012	WP_000952537.1#23	NZ_CP123748.1	GCF_030644145.1
WP_304984588.1#23|Staphylococcus_aureus	324	+	+	5	12130	12453	419009	419332	WP_000971498.1#23	NZ_CP123748.1	GCF_030644145.1
WP_304984588.1#23|Staphylococcus_aureus	315	+	+	8	12472	12786	419351	419665	WP_000172543.1#23	NZ_CP123748.1	GCF_030644145.1
WP_304984588.1#23|Staphylococcus_aureus	261	+	-	7	13076	13336	419955	420215	WP_001795576.1#23	NZ_CP123748.1	GCF_030644145.1
WP_049309015.1#24|Staphylococcus_aureus	1557	+	+	6	-3841	-2285	19	1575	WP_000028628.1#24	NZ_JVGF01000060.1	GCF_001065015.1
WP_049309015.1#24|Staphylococcus_aureus	1212	+	+	4	-2292	-1081	1568	2779	WP_000072584.1#24	NZ_JVGF01000060.1	GCF_001065015.1
WP_049309015.1#24|Staphylococcus_aureus	678	+	+	1	-698	-21	3162	3839	WP_000769163.1#24	NZ_JVGF01000060.1	GCF_001065015.1
WP_049309015.1#24|Staphylococcus_aureus	1509	+	+	38	1	1509	3861	5369	WP_049309015.1#24	NZ_JVGF01000060.1	GCF_001065015.1
WP_049309015.1#24|Staphylococcus_aureus	309	+	-	3	1612	1920	5472	5780	WP_000669519.1#24	NZ_JVGF01000060.1	GCF_001065015.1
WP_049309015.1#24|Staphylococcus_aureus	774	+	+	2	2288	3061	6148	6921	WP_001813970.1#24	NZ_JVGF01000060.1	GCF_001065015.1
WP_049309015.1#24|Staphylococcus_aureus	801	+	+	2	3092	3892	6952	7752	WP_001269761.1#24	NZ_JVGF01000060.1	GCF_001065015.1
WP_049309015.1#24|Staphylococcus_aureus	797	+	+	40	3911	4707	7771	8567	pseudogene_24.4*#24	NZ_JVGF01000060.1	GCF_001065015.1
WP_049309015.1#24|Staphylococcus_aureus	804	+	+	2	4764	5567	8624	9427	WP_000971990.1#24	NZ_JVGF01000060.1	GCF_001065015.1
WP_049309015.1#24|Staphylococcus_aureus	771	+	+	2	5586	6356	9446	10216	WP_000835991.1#24	NZ_JVGF01000060.1	GCF_001065015.1
WP_049309015.1#24|Staphylococcus_aureus	792	+	+	2	6388	7179	10248	11039	WP_000456139.1#24	NZ_JVGF01000060.1	GCF_001065015.1
WP_049309015.1#24|Staphylococcus_aureus	777	+	+	2	7249	8025	11109	11885	WP_000649608.1#24	NZ_JVGF01000060.1	GCF_001065015.1
WP_049309015.1#24|Staphylococcus_aureus	813	+	+	2	8204	9016	12064	12876	WP_001797296.1#24	NZ_JVGF01000060.1	GCF_001065015.1
WP_049309015.1#24|Staphylococcus_aureus	786	+	+	2	9035	9820	12895	13680	WP_000835976.1#24	NZ_JVGF01000060.1	GCF_001065015.1
WP_049309015.1#24|Staphylococcus_aureus	813	+	+	2	10003	10815	13863	14675	WP_001801842.1#24	NZ_JVGF01000060.1	GCF_001065015.1
WP_049309015.1#24|Staphylococcus_aureus	1329	+	+	10	10805	12133	14665	15993	WP_000952537.1#24	NZ_JVGF01000060.1	GCF_001065015.1
WP_049309015.1#24|Staphylococcus_aureus	324	+	+	5	12130	12453	15990	16313	WP_000971498.1#24	NZ_JVGF01000060.1	GCF_001065015.1
WP_049309015.1#24|Staphylococcus_aureus	315	+	+	8	12472	12786	16332	16646	WP_000172543.1#24	NZ_JVGF01000060.1	GCF_001065015.1
WP_049309015.1#24|Staphylococcus_aureus	261	+	-	7	13076	13336	16936	17196	WP_001795576.1#24	NZ_JVGF01000060.1	GCF_001065015.1
WP_001293459.1#25|Staphylococcus_aureus	1212	-	+	4	-2292	-1081	94215	95426	WP_000072584.1#25	NZ_CVGX01000007.1	GCF_001351355.1
WP_001293459.1#25|Staphylococcus_aureus	678	-	+	1	-698	-21	93155	93832	WP_000769163.1#25	NZ_CVGX01000007.1	GCF_001351355.1
WP_001293459.1#25|Staphylococcus_aureus	1509	-	+	38	1	1509	91625	93133	WP_001293459.1#25	NZ_CVGX01000007.1	GCF_001351355.1
WP_001293459.1#25|Staphylococcus_aureus	309	-	-	3	1613	1921	91213	91521	WP_000669519.1#25	NZ_CVGX01000007.1	GCF_001351355.1
WP_001293459.1#25|Staphylococcus_aureus	771	-	+	2	2289	3059	90075	90845	WP_023487099.1#25	NZ_CVGX01000007.1	GCF_001351355.1
WP_001293459.1#25|Staphylococcus_aureus	792	-	+	2	3091	3882	89252	90043	WP_000456138.1#25	NZ_CVGX01000007.1	GCF_001351355.1
WP_001293459.1#25|Staphylococcus_aureus	777	-	+	2	3952	4728	88406	89182	WP_000649608.1#25	NZ_CVGX01000007.1	GCF_001351355.1
WP_001293459.1#25|Staphylococcus_aureus	813	-	+	2	4907	5719	87415	88227	WP_001797296.1#25	NZ_CVGX01000007.1	GCF_001351355.1
WP_001293459.1#25|Staphylococcus_aureus	786	-	+	2	5738	6523	86611	87396	WP_000835976.1#25	NZ_CVGX01000007.1	GCF_001351355.1
WP_001293459.1#25|Staphylococcus_aureus	813	-	+	2	6706	7518	85616	86428	WP_001805140.1#25	NZ_CVGX01000007.1	GCF_001351355.1
WP_001293459.1#25|Staphylococcus_aureus	1329	-	+	10	7508	8836	84298	85626	WP_000952537.1#25	NZ_CVGX01000007.1	GCF_001351355.1
WP_001293459.1#25|Staphylococcus_aureus	324	-	+	5	8833	9156	83978	84301	WP_000971498.1#25	NZ_CVGX01000007.1	GCF_001351355.1
WP_001293459.1#25|Staphylococcus_aureus	315	-	+	8	9175	9489	83645	83959	WP_000172543.1#25	NZ_CVGX01000007.1	GCF_001351355.1
WP_001293459.1#25|Staphylococcus_aureus	261	-	-	7	9779	10039	83095	83355	WP_001795576.1#25	NZ_CVGX01000007.1	GCF_001351355.1
WP_001293459.1#25|Staphylococcus_aureus	1203	-	+	9	10158	11360	81774	82976	WP_057518433.1#25	NZ_CVGX01000007.1	GCF_001351355.1
WP_001293459.1#25|Staphylococcus_aureus	129	-	+	17	11629	11757	81377	81505	WP_001790025.1#25	NZ_CVGX01000007.1	GCF_001351355.1
WP_001293459.1#25|Staphylococcus_aureus	63	-	-	41	12019	12081	81053	81115	WP_014532416.1#25	NZ_CVGX01000007.1	GCF_001351355.1
WP_001293459.1#25|Staphylococcus_aureus	69	-	-	13	12145	12213	80921	80989	WP_014373779.1#25	NZ_CVGX01000007.1	GCF_001351355.1
WP_148121229.1#26|Staphylococcus_aureus	360	+	-	14	-15316	-14957	711745	712104	WP_001021622.1#26	NZ_CP023561.1	GCF_003031285.1
WP_148121229.1#26|Staphylococcus_aureus	846	+	-	11	-14938	-14093	712123	712968	WP_001024377.1#26	NZ_CP023561.1	GCF_003031285.1
WP_148121229.1#26|Staphylococcus_aureus	681	+	+	1	-13621	-12941	713440	714120	WP_000669005.1#26	NZ_CP023561.1	GCF_003031285.1
WP_148121229.1#26|Staphylococcus_aureus	696	+	+	1	-12655	-11960	714406	715101	WP_000782618.1#26	NZ_CP023561.1	GCF_003031285.1
WP_148121229.1#26|Staphylococcus_aureus	1071	+	+	1	-11669	-10599	715392	716462	WP_000784028.1#26	NZ_CP023561.1	GCF_003031285.1
WP_148121229.1#26|Staphylococcus_aureus	705	+	+	1	-10235	-9531	716826	717530	WP_000784244.1#26	NZ_CP023561.1	GCF_003031285.1
WP_148121229.1#26|Staphylococcus_aureus	696	+	+	1	-9085	-8390	717976	718671	WP_000769845.1#26	NZ_CP023561.1	GCF_003031285.1
WP_148121229.1#26|Staphylococcus_aureus	696	+	+	1	-7969	-7274	719092	719787	WP_000769836.1#26	NZ_CP023561.1	GCF_003031285.1
WP_148121229.1#26|Staphylococcus_aureus	699	+	+	1	-6930	-6232	720131	720829	WP_000673479.1#26	NZ_CP023561.1	GCF_003031285.1
WP_148121229.1#26|Staphylococcus_aureus	699	+	+	1	-5852	-5154	721209	721907	WP_000779446.1#26	NZ_CP023561.1	GCF_003031285.1
WP_148121229.1#26|Staphylococcus_aureus	684	+	+	1	-4788	-4105	722273	722956	WP_000673051.1#26	NZ_CP023561.1	GCF_003031285.1
WP_148121229.1#26|Staphylococcus_aureus	102	+	-	18	-4020	-3919	723041	723142	WP_010956543.1#26	NZ_CP023561.1	GCF_003031285.1
WP_148121229.1#26|Staphylococcus_aureus	1557	+	+	6	-3841	-2285	723220	724776	WP_000028628.1#26	NZ_CP023561.1	GCF_003031285.1
WP_148121229.1#26|Staphylococcus_aureus	1212	+	+	4	-2292	-1081	724769	725980	WP_000072584.1#26	NZ_CP023561.1	GCF_003031285.1
WP_148121229.1#26|Staphylococcus_aureus	678	+	+	1	-698	-21	726363	727040	WP_000769163.1#26	NZ_CP023561.1	GCF_003031285.1
WP_148121229.1#26|Staphylococcus_aureus	1509	+	+	38	1	1509	727062	728570	WP_148121229.1#26	NZ_CP023561.1	GCF_003031285.1
WP_148121229.1#26|Staphylococcus_aureus	309	+	-	3	1613	1921	728674	728982	WP_000669519.1#26	NZ_CP023561.1	GCF_003031285.1
WP_148121229.1#26|Staphylococcus_aureus	789	+	+	2	2289	3077	729350	730138	WP_001797294.1#26	NZ_CP023561.1	GCF_003031285.1
WP_148121229.1#26|Staphylococcus_aureus	808	+	+	40	3096	3903	730157	730964	pseudogene_26.27*#26	NZ_CP023561.1	GCF_003031285.1
WP_148121229.1#26|Staphylococcus_aureus	801	+	+	2	3952	4752	731013	731813	WP_001801841.1#26	NZ_CP023561.1	GCF_003031285.1
WP_148121229.1#26|Staphylococcus_aureus	771	+	+	2	4771	5541	731832	732602	WP_000835991.1#26	NZ_CP023561.1	GCF_003031285.1
WP_148121229.1#26|Staphylococcus_aureus	792	+	+	2	5573	6364	732634	733425	WP_000456138.1#26	NZ_CP023561.1	GCF_003031285.1
WP_148121229.1#26|Staphylococcus_aureus	777	+	+	2	6434	7210	733495	734271	WP_000649608.1#26	NZ_CP023561.1	GCF_003031285.1
WP_148121229.1#26|Staphylococcus_aureus	813	+	+	2	7389	8201	734450	735262	WP_001797296.1#26	NZ_CP023561.1	GCF_003031285.1
WP_148121229.1#26|Staphylococcus_aureus	786	+	+	2	8220	9005	735281	736066	WP_000835976.1#26	NZ_CP023561.1	GCF_003031285.1
WP_148121229.1#26|Staphylococcus_aureus	813	+	+	2	9188	10000	736249	737061	WP_001805140.1#26	NZ_CP023561.1	GCF_003031285.1
WP_148121229.1#26|Staphylococcus_aureus	1330	+	+	40	9990	11319	737051	738380	pseudogene_26.18*#26	NZ_CP023561.1	GCF_003031285.1
WP_148121229.1#26|Staphylococcus_aureus	324	+	+	5	11316	11639	738377	738700	WP_000971498.1#26	NZ_CP023561.1	GCF_003031285.1
WP_148121229.1#26|Staphylococcus_aureus	315	+	+	8	11658	11972	738719	739033	WP_000172543.1#26	NZ_CP023561.1	GCF_003031285.1
WP_148121229.1#26|Staphylococcus_aureus	261	+	-	7	12262	12522	739323	739583	WP_001795576.1#26	NZ_CP023561.1	GCF_003031285.1
WP_148121229.1#26|Staphylococcus_aureus	1203	+	+	9	12641	13843	739702	740904	WP_001062982.1#26	NZ_CP023561.1	GCF_003031285.1
WP_052833483.1#27|Staphylococcus_aureus	681	+	+	1	-14900	-14220	2469884	2470564	WP_000669005.1#27	NZ_CP012119.2	GCF_001183705.3
WP_052833483.1#27|Staphylococcus_aureus	696	+	+	1	-13934	-13239	2470850	2471545	WP_000782618.1#27	NZ_CP012119.2	GCF_001183705.3
WP_052833483.1#27|Staphylococcus_aureus	1059	+	+	1	-12948	-11890	2471836	2472894	WP_000784024.1#27	NZ_CP012119.2	GCF_001183705.3
WP_052833483.1#27|Staphylococcus_aureus	138	+	+	16	-11771	-11634	2473013	2473150	WP_001791691.1#27	NZ_CP012119.2	GCF_001183705.3
WP_052833483.1#27|Staphylococcus_aureus	927	+	+	1	-11525	-10599	2473259	2474185	WP_000705644.1#27	NZ_CP012119.2	GCF_001183705.3
WP_052833483.1#27|Staphylococcus_aureus	705	+	+	1	-10235	-9531	2474549	2475253	WP_000784244.1#27	NZ_CP012119.2	GCF_001183705.3
WP_052833483.1#27|Staphylococcus_aureus	696	+	+	1	-9085	-8390	2475699	2476394	WP_000769845.1#27	NZ_CP012119.2	GCF_001183705.3
WP_052833483.1#27|Staphylococcus_aureus	696	+	+	1	-7969	-7274	2476815	2477510	WP_000769836.1#27	NZ_CP012119.2	GCF_001183705.3
WP_052833483.1#27|Staphylococcus_aureus	699	+	+	1	-6930	-6232	2477854	2478552	WP_000673479.1#27	NZ_CP012119.2	GCF_001183705.3
WP_052833483.1#27|Staphylococcus_aureus	699	+	+	1	-5852	-5154	2478932	2479630	WP_000779446.1#27	NZ_CP012119.2	GCF_001183705.3
WP_052833483.1#27|Staphylococcus_aureus	684	+	+	1	-4788	-4105	2479996	2480679	WP_000673051.1#27	NZ_CP012119.2	GCF_001183705.3
WP_052833483.1#27|Staphylococcus_aureus	102	+	-	18	-4020	-3919	2480764	2480865	WP_010956543.1#27	NZ_CP012119.2	GCF_001183705.3
WP_052833483.1#27|Staphylococcus_aureus	1557	+	+	6	-3841	-2285	2480943	2482499	WP_000028628.1#27	NZ_CP012119.2	GCF_001183705.3
WP_052833483.1#27|Staphylococcus_aureus	1212	+	+	4	-2292	-1081	2482492	2483703	WP_000072584.1#27	NZ_CP012119.2	GCF_001183705.3
WP_052833483.1#27|Staphylococcus_aureus	678	+	+	1	-698	-21	2484086	2484763	WP_000769163.1#27	NZ_CP012119.2	GCF_001183705.3
WP_052833483.1#27|Staphylococcus_aureus	1509	+	+	38	1	1509	2484785	2486293	WP_052833483.1#27	NZ_CP012119.2	GCF_001183705.3
WP_052833483.1#27|Staphylococcus_aureus	309	+	-	3	1612	1920	2486396	2486704	WP_000669519.1#27	NZ_CP012119.2	GCF_001183705.3
WP_052833483.1#27|Staphylococcus_aureus	774	+	+	2	2288	3061	2487072	2487845	WP_047335196.1#27	NZ_CP012119.2	GCF_001183705.3
WP_052833483.1#27|Staphylococcus_aureus	801	+	+	2	3092	3892	2487876	2488676	WP_001269759.1#27	NZ_CP012119.2	GCF_001183705.3
WP_052833483.1#27|Staphylococcus_aureus	797	+	+	40	3911	4707	2488695	2489491	pseudogene_27.23*#27	NZ_CP012119.2	GCF_001183705.3
WP_052833483.1#27|Staphylococcus_aureus	804	+	+	2	4764	5567	2489548	2490351	WP_000971990.1#27	NZ_CP012119.2	GCF_001183705.3
WP_052833483.1#27|Staphylococcus_aureus	771	+	+	2	5586	6356	2490370	2491140	WP_000835991.1#27	NZ_CP012119.2	GCF_001183705.3
WP_052833483.1#27|Staphylococcus_aureus	798	+	+	2	6388	7185	2491172	2491969	WP_052833482.1#27	NZ_CP012119.2	GCF_001183705.3
WP_052833483.1#27|Staphylococcus_aureus	813	+	+	2	7368	8180	2492152	2492964	WP_001801842.1#27	NZ_CP012119.2	GCF_001183705.3
WP_052833483.1#27|Staphylococcus_aureus	1329	+	+	10	8170	9498	2492954	2494282	WP_000952537.1#27	NZ_CP012119.2	GCF_001183705.3
WP_052833483.1#27|Staphylococcus_aureus	324	+	+	5	9495	9818	2494279	2494602	WP_000971498.1#27	NZ_CP012119.2	GCF_001183705.3
WP_052833483.1#27|Staphylococcus_aureus	315	+	+	8	9837	10151	2494621	2494935	WP_000172543.1#27	NZ_CP012119.2	GCF_001183705.3
WP_052833483.1#27|Staphylococcus_aureus	261	+	-	7	10441	10701	2495225	2495485	WP_001795576.1#27	NZ_CP012119.2	GCF_001183705.3
WP_052833483.1#27|Staphylococcus_aureus	1203	+	+	9	10820	12022	2495604	2496806	WP_001062982.1#27	NZ_CP012119.2	GCF_001183705.3
WP_052833483.1#27|Staphylococcus_aureus	63	+	-	41	12681	12743	2497465	2497527	WP_014532416.1#27	NZ_CP012119.2	GCF_001183705.3
WP_052833483.1#27|Staphylococcus_aureus	69	+	-	13	12807	12875	2497591	2497659	WP_014373779.1#27	NZ_CP012119.2	GCF_001183705.3
WP_001214843.1#28|Staphylococcus_aureus	621	-	+	1	-641	-21	1675	2295	WP_070047684.1#28	NZ_JAIFXG010000417.1	GCF_019659385.1
WP_001214843.1#28|Staphylococcus_aureus	1509	-	+	38	1	1509	145	1653	WP_001214843.1#28	NZ_JAIFXG010000417.1	GCF_019659385.1
WP_001208910.1#29|Staphylococcus_aureus_A9765	1173	+	+	4	-2253	-1081	1	1173	WP_000408454.1#29	NZ_ACSN01000022.1	GCF_000175475.1
WP_001208910.1#29|Staphylococcus_aureus_A9765	678	+	+	1	-698	-21	1556	2233	WP_000769163.1#29	NZ_ACSN01000022.1	GCF_000175475.1
WP_001208910.1#29|Staphylococcus_aureus_A9765	1509	+	+	38	1	1509	2255	3763	WP_001208910.1#29	NZ_ACSN01000022.1	GCF_000175475.1
WP_001208910.1#29|Staphylococcus_aureus_A9765	309	+	-	3	1612	1920	3866	4174	WP_000669519.1#29	NZ_ACSN01000022.1	GCF_000175475.1
WP_001208910.1#29|Staphylococcus_aureus_A9765	774	+	+	2	2288	3061	4542	5315	WP_001813970.1#29	NZ_ACSN01000022.1	GCF_000175475.1
WP_001208910.1#29|Staphylococcus_aureus_A9765	801	+	+	2	3092	3892	5346	6146	WP_001269761.1#29	NZ_ACSN01000022.1	GCF_000175475.1
WP_001208910.1#29|Staphylococcus_aureus_A9765	797	+	+	40	3911	4707	6165	6961	pseudogene_29.8*#29	NZ_ACSN01000022.1	GCF_000175475.1
WP_001208910.1#29|Staphylococcus_aureus_A9765	804	+	+	2	4764	5567	7018	7821	WP_000971989.1#29	NZ_ACSN01000022.1	GCF_000175475.1
WP_001208910.1#29|Staphylococcus_aureus_A9765	786	+	+	2	5586	6371	7840	8625	WP_000835976.1#29	NZ_ACSN01000022.1	GCF_000175475.1
WP_001208910.1#29|Staphylococcus_aureus_A9765	813	+	+	2	6554	7366	8808	9620	WP_001801842.1#29	NZ_ACSN01000022.1	GCF_000175475.1
WP_001208910.1#29|Staphylococcus_aureus_A9765	1329	+	+	10	7356	8684	9610	10938	WP_000952537.1#29	NZ_ACSN01000022.1	GCF_000175475.1
WP_001208910.1#29|Staphylococcus_aureus_A9765	324	+	+	5	8681	9004	10935	11258	WP_000971498.1#29	NZ_ACSN01000022.1	GCF_000175475.1
WP_001208910.1#29|Staphylococcus_aureus_A9765	315	+	+	8	9023	9337	11277	11591	WP_000172543.1#29	NZ_ACSN01000022.1	GCF_000175475.1
WP_001208910.1#29|Staphylococcus_aureus_A9765	261	+	-	7	9627	9887	11881	12141	WP_001795576.1#29	NZ_ACSN01000022.1	GCF_000175475.1
WP_001208910.1#29|Staphylococcus_aureus_A9765	1203	+	+	9	10006	11208	12260	13462	WP_001062982.1#29	NZ_ACSN01000022.1	GCF_000175475.1
WP_001208910.1#29|Staphylococcus_aureus_A9765	129	+	+	17	11477	11605	13731	13859	WP_001790025.1#29	NZ_ACSN01000022.1	GCF_000175475.1
WP_001208910.1#29|Staphylococcus_aureus_A9765	63	+	-	41	11867	11929	14121	14183	WP_014532416.1#29	NZ_ACSN01000022.1	GCF_000175475.1
WP_001208910.1#29|Staphylococcus_aureus_A9765	69	+	-	13	11993	12061	14247	14315	WP_014373779.1#29	NZ_ACSN01000022.1	GCF_000175475.1
WP_001208913.1#30|Staphylococcus_aureus	681	+	+	1	-14950	-14270	1153377	1154057	WP_000669005.1#30	NZ_CP071352.1	GCF_017329085.1
WP_001208913.1#30|Staphylococcus_aureus	696	+	+	1	-13984	-13289	1154343	1155038	WP_000782618.1#30	NZ_CP071352.1	GCF_017329085.1
WP_001208913.1#30|Staphylococcus_aureus	1071	+	+	1	-12998	-11928	1155329	1156399	WP_000784023.1#30	NZ_CP071352.1	GCF_017329085.1
WP_001208913.1#30|Staphylococcus_aureus	138	+	+	16	-11809	-11672	1156518	1156655	WP_001791691.1#30	NZ_CP071352.1	GCF_017329085.1
WP_001208913.1#30|Staphylococcus_aureus	963	+	+	1	-11563	-10601	1156764	1157726	WP_000705650.1#30	NZ_CP071352.1	GCF_017329085.1
WP_001208913.1#30|Staphylococcus_aureus	705	+	+	1	-10237	-9533	1158090	1158794	WP_000784244.1#30	NZ_CP071352.1	GCF_017329085.1
WP_001208913.1#30|Staphylococcus_aureus	696	+	+	1	-9087	-8392	1159240	1159935	WP_000769845.1#30	NZ_CP071352.1	GCF_017329085.1
WP_001208913.1#30|Staphylococcus_aureus	696	+	+	1	-7971	-7276	1160356	1161051	WP_000769836.1#30	NZ_CP071352.1	GCF_017329085.1
WP_001208913.1#30|Staphylococcus_aureus	699	+	+	1	-6932	-6234	1161395	1162093	WP_000673479.1#30	NZ_CP071352.1	GCF_017329085.1
WP_001208913.1#30|Staphylococcus_aureus	699	+	+	1	-5852	-5154	1162475	1163173	WP_000779446.1#30	NZ_CP071352.1	GCF_017329085.1
WP_001208913.1#30|Staphylococcus_aureus	684	+	+	1	-4788	-4105	1163539	1164222	WP_000673051.1#30	NZ_CP071352.1	GCF_017329085.1
WP_001208913.1#30|Staphylococcus_aureus	102	+	-	18	-4020	-3919	1164307	1164408	WP_010956543.1#30	NZ_CP071352.1	GCF_017329085.1
WP_001208913.1#30|Staphylococcus_aureus	1557	+	+	6	-3841	-2285	1164486	1166042	WP_206972689.1#30	NZ_CP071352.1	GCF_017329085.1
WP_001208913.1#30|Staphylococcus_aureus	1212	+	+	4	-2292	-1081	1166035	1167246	WP_000072584.1#30	NZ_CP071352.1	GCF_017329085.1
WP_001208913.1#30|Staphylococcus_aureus	678	+	+	1	-698	-21	1167629	1168306	WP_000769163.1#30	NZ_CP071352.1	GCF_017329085.1
WP_001208913.1#30|Staphylococcus_aureus	1509	+	+	38	1	1509	1168328	1169836	WP_001208913.1#30	NZ_CP071352.1	GCF_017329085.1
WP_001208913.1#30|Staphylococcus_aureus	309	+	-	3	1613	1921	1169940	1170248	WP_000669519.1#30	NZ_CP071352.1	GCF_017329085.1
WP_001208913.1#30|Staphylococcus_aureus	774	+	+	2	2289	3062	1170616	1171389	WP_001813970.1#30	NZ_CP071352.1	GCF_017329085.1
WP_001208913.1#30|Staphylococcus_aureus	797	+	+	40	3093	3889	1171420	1172216	pseudogene_30.16*#30	NZ_CP071352.1	GCF_017329085.1
WP_001208913.1#30|Staphylococcus_aureus	804	+	+	2	3946	4749	1172273	1173076	WP_000971990.1#30	NZ_CP071352.1	GCF_017329085.1
WP_001208913.1#30|Staphylococcus_aureus	771	+	+	2	4768	5538	1173095	1173865	WP_000835991.1#30	NZ_CP071352.1	GCF_017329085.1
WP_001208913.1#30|Staphylococcus_aureus	792	+	+	2	5570	6361	1173897	1174688	WP_000456138.1#30	NZ_CP071352.1	GCF_017329085.1
WP_001208913.1#30|Staphylococcus_aureus	777	+	+	2	6431	7207	1174758	1175534	WP_000649608.1#30	NZ_CP071352.1	GCF_017329085.1
WP_001208913.1#30|Staphylococcus_aureus	813	+	+	2	7386	8198	1175713	1176525	WP_001797296.1#30	NZ_CP071352.1	GCF_017329085.1
WP_001208913.1#30|Staphylococcus_aureus	786	+	+	2	8217	9002	1176544	1177329	WP_000835976.1#30	NZ_CP071352.1	GCF_017329085.1
WP_001208913.1#30|Staphylococcus_aureus	813	+	+	2	9185	9997	1177512	1178324	WP_001805140.1#30	NZ_CP071352.1	GCF_017329085.1
WP_001208913.1#30|Staphylococcus_aureus	1329	+	+	10	9987	11315	1178314	1179642	WP_000952537.1#30	NZ_CP071352.1	GCF_017329085.1
WP_001208913.1#30|Staphylococcus_aureus	324	+	+	5	11312	11635	1179639	1179962	WP_000971498.1#30	NZ_CP071352.1	GCF_017329085.1
WP_001208913.1#30|Staphylococcus_aureus	315	+	+	8	11654	11968	1179981	1180295	WP_000172543.1#30	NZ_CP071352.1	GCF_017329085.1
WP_001208913.1#30|Staphylococcus_aureus	261	+	-	7	12258	12518	1180585	1180845	WP_001795576.1#30	NZ_CP071352.1	GCF_017329085.1
WP_001208913.1#30|Staphylococcus_aureus	1203	+	+	9	12637	13839	1180964	1182166	WP_001062982.1#30	NZ_CP071352.1	GCF_017329085.1
WP_111014986.1#31|Staphylococcus_aureus	1212	-	+	4	-2292	-1081	51884	53095	WP_000072584.1#31	NZ_PZSK01000015.1	GCF_003239815.1
WP_111014986.1#31|Staphylococcus_aureus	678	-	+	1	-698	-21	50824	51501	WP_000769161.1#31	NZ_PZSK01000015.1	GCF_003239815.1
WP_111014986.1#31|Staphylococcus_aureus	1509	-	+	38	1	1509	49294	50802	WP_111014986.1#31	NZ_PZSK01000015.1	GCF_003239815.1
WP_111014986.1#31|Staphylococcus_aureus	309	-	-	3	1612	1920	48883	49191	WP_000669519.1#31	NZ_PZSK01000015.1	GCF_003239815.1
WP_111014986.1#31|Staphylococcus_aureus	789	-	+	2	2288	3076	47727	48515	WP_001797294.1#31	NZ_PZSK01000015.1	GCF_003239815.1
WP_111014986.1#31|Staphylococcus_aureus	808	-	+	40	3095	3902	46901	47708	pseudogene_31.13*#31	NZ_PZSK01000015.1	GCF_003239815.1
WP_111014986.1#31|Staphylococcus_aureus	804	-	+	2	3948	4751	46052	46855	WP_000971990.1#31	NZ_PZSK01000015.1	GCF_003239815.1
WP_111014986.1#31|Staphylococcus_aureus	771	-	+	2	4770	5540	45263	46033	WP_000835991.1#31	NZ_PZSK01000015.1	GCF_003239815.1
WP_111014986.1#31|Staphylococcus_aureus	792	-	+	2	5572	6363	44440	45231	WP_111014985.1#31	NZ_PZSK01000015.1	GCF_003239815.1
WP_111014986.1#31|Staphylococcus_aureus	777	-	+	2	6433	7209	43594	44370	WP_000649608.1#31	NZ_PZSK01000015.1	GCF_003239815.1
WP_111014986.1#31|Staphylococcus_aureus	813	-	+	2	7388	8200	42603	43415	WP_001797296.1#31	NZ_PZSK01000015.1	GCF_003239815.1
WP_111014986.1#31|Staphylococcus_aureus	786	-	+	2	8219	9004	41799	42584	WP_000835976.1#31	NZ_PZSK01000015.1	GCF_003239815.1
WP_111014986.1#31|Staphylococcus_aureus	813	-	+	2	9187	9999	40804	41616	WP_001801842.1#31	NZ_PZSK01000015.1	GCF_003239815.1
WP_111014986.1#31|Staphylococcus_aureus	1329	-	+	10	9989	11317	39486	40814	WP_000952537.1#31	NZ_PZSK01000015.1	GCF_003239815.1
WP_111014986.1#31|Staphylococcus_aureus	324	-	+	5	11314	11637	39166	39489	WP_000971498.1#31	NZ_PZSK01000015.1	GCF_003239815.1
WP_111014986.1#31|Staphylococcus_aureus	315	-	+	8	11656	11970	38833	39147	WP_000172543.1#31	NZ_PZSK01000015.1	GCF_003239815.1
WP_111014986.1#31|Staphylococcus_aureus	261	-	-	7	12260	12520	38283	38543	WP_001795576.1#31	NZ_PZSK01000015.1	GCF_003239815.1
WP_111014986.1#31|Staphylococcus_aureus	1203	-	+	9	12639	13841	36962	38164	WP_111014984.1#31	NZ_PZSK01000015.1	GCF_003239815.1
WP_001208909.1#32|Staphylococcus_aureus_930918_3	1175	-	+	4	-2255	-1081	3454	4628	WP_000408454.1#32	NZ_ABFA01000079.1	GCF_000171435.1
WP_001208909.1#32|Staphylococcus_aureus_930918_3	678	-	+	1	-698	-21	2394	3071	WP_000769162.1#32	NZ_ABFA01000079.1	GCF_000171435.1
WP_001208909.1#32|Staphylococcus_aureus_930918_3	1509	-	+	38	1	1509	864	2372	WP_001208909.1#32	NZ_ABFA01000079.1	GCF_000171435.1
WP_001208909.1#32|Staphylococcus_aureus_930918_3	309	-	-	3	1612	1920	453	761	WP_000669519.1#32	NZ_ABFA01000079.1	GCF_000171435.1
WP_001208909.1#32|Staphylococcus_aureus_930918_3	85	-	+	40	2288	2372	1	85	pseudogene_32.3*#32	NZ_ABFA01000079.1	GCF_000171435.1
WP_111164859.1#33|Staphylococcus_aureus	1212	-	+	4	-2292	-1081	47713	48924	WP_000072584.1#33	NZ_PZUS01000020.1	GCF_003238155.1
WP_111164859.1#33|Staphylococcus_aureus	678	-	+	1	-698	-21	46653	47330	WP_000769163.1#33	NZ_PZUS01000020.1	GCF_003238155.1
WP_111164859.1#33|Staphylococcus_aureus	1509	-	+	38	1	1509	45123	46631	WP_111164859.1#33	NZ_PZUS01000020.1	GCF_003238155.1
WP_111164859.1#33|Staphylococcus_aureus	309	-	-	3	1613	1921	44711	45019	WP_000669519.1#33	NZ_PZUS01000020.1	GCF_003238155.1
WP_111164859.1#33|Staphylococcus_aureus	789	-	+	2	2289	3077	43555	44343	WP_052995938.1#33	NZ_PZUS01000020.1	GCF_003238155.1
WP_111164859.1#33|Staphylococcus_aureus	808	-	+	40	3096	3903	42729	43536	pseudogene_33.22*#33	NZ_PZUS01000020.1	GCF_003238155.1
WP_111164859.1#33|Staphylococcus_aureus	798	-	+	2	3952	4749	41883	42680	WP_111164860.1#33	NZ_PZUS01000020.1	GCF_003238155.1
WP_111164859.1#33|Staphylococcus_aureus	813	-	+	2	4932	5744	40888	41700	WP_111164858.1#33	NZ_PZUS01000020.1	GCF_003238155.1
WP_111164859.1#33|Staphylococcus_aureus	1329	-	+	10	5734	7062	39570	40898	WP_000952537.1#33	NZ_PZUS01000020.1	GCF_003238155.1
WP_111164859.1#33|Staphylococcus_aureus	324	-	+	40	7059	7382	39250	39573	pseudogene_33.17*#33	NZ_PZUS01000020.1	GCF_003238155.1
WP_111164859.1#33|Staphylococcus_aureus	315	-	+	8	7401	7715	38917	39231	WP_000172543.1#33	NZ_PZUS01000020.1	GCF_003238155.1
WP_111164859.1#33|Staphylococcus_aureus	261	-	-	7	8005	8265	38367	38627	WP_001795576.1#33	NZ_PZUS01000020.1	GCF_003238155.1
WP_111164859.1#33|Staphylococcus_aureus	1203	-	+	9	8384	9586	37046	38248	WP_001062982.1#33	NZ_PZUS01000020.1	GCF_003238155.1
WP_111164859.1#33|Staphylococcus_aureus	129	-	+	17	9855	9983	36649	36777	WP_001790025.1#33	NZ_PZUS01000020.1	GCF_003238155.1
WP_111164859.1#33|Staphylococcus_aureus	63	-	-	41	10245	10307	36325	36387	WP_014532416.1#33	NZ_PZUS01000020.1	GCF_003238155.1
WP_111164859.1#33|Staphylococcus_aureus	69	-	-	13	10371	10439	36193	36261	WP_014373779.1#33	NZ_PZUS01000020.1	GCF_003238155.1
WP_111164859.1#33|Staphylococcus_aureus	66	-	-	12	10491	10556	36076	36141	WP_014373780.1#33	NZ_PZUS01000020.1	GCF_003238155.1
WP_111164859.1#33|Staphylococcus_aureus	66	-	-	12	10588	10653	35979	36044	WP_014373781.1#33	NZ_PZUS01000020.1	GCF_003238155.1
WP_117239675.1#34|Staphylococcus_aureus	1212	+	+	4	-2292	-1081	90	1301	WP_000072584.1#34	NZ_BHBN01000009.1	GCF_003424665.1
WP_117239675.1#34|Staphylococcus_aureus	678	+	+	1	-698	-21	1684	2361	WP_000769163.1#34	NZ_BHBN01000009.1	GCF_003424665.1
WP_117239675.1#34|Staphylococcus_aureus	1509	+	+	38	1	1509	2383	3891	WP_117239675.1#34	NZ_BHBN01000009.1	GCF_003424665.1
WP_117239675.1#34|Staphylococcus_aureus	309	+	-	3	1612	1920	3994	4302	WP_000669519.1#34	NZ_BHBN01000009.1	GCF_003424665.1
WP_117239675.1#34|Staphylococcus_aureus	789	+	+	2	2287	3075	4669	5457	WP_001797294.1#34	NZ_BHBN01000009.1	GCF_003424665.1
WP_117239675.1#34|Staphylococcus_aureus	808	+	+	40	3094	3901	5476	6283	pseudogene_34.14*#34	NZ_BHBN01000009.1	GCF_003424665.1
WP_117239675.1#34|Staphylococcus_aureus	804	+	+	2	3947	4750	6329	7132	WP_000971990.1#34	NZ_BHBN01000009.1	GCF_003424665.1
WP_117239675.1#34|Staphylococcus_aureus	771	+	+	2	4769	5539	7151	7921	WP_117206573.1#34	NZ_BHBN01000009.1	GCF_003424665.1
WP_117239675.1#34|Staphylococcus_aureus	792	+	+	2	5571	6362	7953	8744	WP_000456139.1#34	NZ_BHBN01000009.1	GCF_003424665.1
WP_117239675.1#34|Staphylococcus_aureus	777	+	+	2	6432	7208	8814	9590	WP_000649608.1#34	NZ_BHBN01000009.1	GCF_003424665.1
WP_117239675.1#34|Staphylococcus_aureus	813	+	+	2	7387	8199	9769	10581	WP_001797296.1#34	NZ_BHBN01000009.1	GCF_003424665.1
WP_117239675.1#34|Staphylococcus_aureus	786	+	+	2	8218	9003	10600	11385	WP_000835976.1#34	NZ_BHBN01000009.1	GCF_003424665.1
WP_117239675.1#34|Staphylococcus_aureus	813	+	+	2	9186	9998	11568	12380	WP_001801842.1#34	NZ_BHBN01000009.1	GCF_003424665.1
WP_117239675.1#34|Staphylococcus_aureus	1329	+	+	10	9988	11316	12370	13698	WP_000952537.1#34	NZ_BHBN01000009.1	GCF_003424665.1
WP_117239675.1#34|Staphylococcus_aureus	324	+	+	5	11313	11636	13695	14018	WP_000971498.1#34	NZ_BHBN01000009.1	GCF_003424665.1
WP_117239675.1#34|Staphylococcus_aureus	315	+	+	8	11655	11969	14037	14351	WP_000172543.1#34	NZ_BHBN01000009.1	GCF_003424665.1
WP_117239675.1#34|Staphylococcus_aureus	261	+	-	7	12259	12519	14641	14901	WP_001795576.1#34	NZ_BHBN01000009.1	GCF_003424665.1
WP_117239675.1#34|Staphylococcus_aureus	1203	+	+	9	12638	13840	15020	16222	WP_001062982.1#34	NZ_BHBN01000009.1	GCF_003424665.1
WP_001565983.1#36|Staphylococcus_aureus_M1017	1212	+	+	4	-2292	-1081	58	1269	WP_000072584.1#36	NZ_KI988772.1	GCF_000546425.1
WP_001565983.1#36|Staphylococcus_aureus_M1017	678	+	+	1	-698	-21	1652	2329	WP_000769163.1#36	NZ_KI988772.1	GCF_000546425.1
WP_001565983.1#36|Staphylococcus_aureus_M1017	1509	+	+	38	1	1509	2351	3859	WP_001565983.1#36	NZ_KI988772.1	GCF_000546425.1
WP_001565983.1#36|Staphylococcus_aureus_M1017	309	+	-	3	1612	1920	3962	4270	WP_000669519.1#36	NZ_KI988772.1	GCF_000546425.1
WP_001565983.1#36|Staphylococcus_aureus_M1017	789	+	+	2	2288	3076	4638	5426	WP_078065606.1#36	NZ_KI988772.1	GCF_000546425.1
WP_001565983.1#36|Staphylococcus_aureus_M1017	771	+	+	2	3095	3865	5445	6215	WP_000835993.1#36	NZ_KI988772.1	GCF_000546425.1
WP_001565983.1#36|Staphylococcus_aureus_M1017	792	+	+	2	3897	4688	6247	7038	WP_000456139.1#36	NZ_KI988772.1	GCF_000546425.1
WP_001565983.1#36|Staphylococcus_aureus_M1017	777	+	+	2	4758	5534	7108	7884	WP_000649608.1#36	NZ_KI988772.1	GCF_000546425.1
WP_001565983.1#36|Staphylococcus_aureus_M1017	813	+	+	2	5713	6525	8063	8875	WP_001797296.1#36	NZ_KI988772.1	GCF_000546425.1
WP_001565983.1#36|Staphylococcus_aureus_M1017	786	+	+	2	6544	7329	8894	9679	WP_000835976.1#36	NZ_KI988772.1	GCF_000546425.1
WP_001565983.1#36|Staphylococcus_aureus_M1017	813	+	+	2	7512	8324	9862	10674	WP_001801842.1#36	NZ_KI988772.1	GCF_000546425.1
WP_001565983.1#36|Staphylococcus_aureus_M1017	1329	+	+	10	8314	9642	10664	11992	WP_000952537.1#36	NZ_KI988772.1	GCF_000546425.1
WP_001565983.1#36|Staphylococcus_aureus_M1017	324	+	+	5	9639	9962	11989	12312	WP_000971498.1#36	NZ_KI988772.1	GCF_000546425.1
WP_001565983.1#36|Staphylococcus_aureus_M1017	315	+	+	8	9981	10295	12331	12645	WP_000172543.1#36	NZ_KI988772.1	GCF_000546425.1
WP_001565983.1#36|Staphylococcus_aureus_M1017	261	+	-	7	10585	10845	12935	13195	WP_001795576.1#36	NZ_KI988772.1	GCF_000546425.1
WP_001565983.1#36|Staphylococcus_aureus_M1017	1203	+	+	9	10964	12166	13314	14516	WP_001062982.1#36	NZ_KI988772.1	GCF_000546425.1
WP_001565983.1#36|Staphylococcus_aureus_M1017	63	+	-	41	12825	12887	15175	15237	WP_014532416.1#36	NZ_KI988772.1	GCF_000546425.1
WP_001565983.1#36|Staphylococcus_aureus_M1017	69	+	-	13	12951	13019	15301	15369	WP_014373779.1#36	NZ_KI988772.1	GCF_000546425.1
WP_043859437.1#37|Staphylococcus_aureus	681	+	+	1	-14911	-14231	415511	416191	WP_000669005.1#37	NZ_CP071335.1	GCF_017328745.1
WP_043859437.1#37|Staphylococcus_aureus	696	+	+	1	-13945	-13250	416477	417172	WP_000782618.1#37	NZ_CP071335.1	GCF_017328745.1
WP_043859437.1#37|Staphylococcus_aureus	1059	+	+	1	-12959	-11901	417463	418521	WP_000784024.1#37	NZ_CP071335.1	GCF_017328745.1
WP_043859437.1#37|Staphylococcus_aureus	138	+	+	16	-11782	-11645	418640	418777	WP_001791691.1#37	NZ_CP071335.1	GCF_017328745.1
WP_043859437.1#37|Staphylococcus_aureus	927	+	+	1	-11536	-10610	418886	419812	WP_000705644.1#37	NZ_CP071335.1	GCF_017328745.1
WP_043859437.1#37|Staphylococcus_aureus	705	+	+	1	-10246	-9542	420176	420880	WP_000784244.1#37	NZ_CP071335.1	GCF_017328745.1
WP_043859437.1#37|Staphylococcus_aureus	696	+	+	1	-9096	-8401	421326	422021	WP_000769845.1#37	NZ_CP071335.1	GCF_017328745.1
WP_043859437.1#37|Staphylococcus_aureus	696	+	+	1	-7980	-7285	422442	423137	WP_000769836.1#37	NZ_CP071335.1	GCF_017328745.1
WP_043859437.1#37|Staphylococcus_aureus	699	+	+	1	-6941	-6243	423481	424179	WP_000673479.1#37	NZ_CP071335.1	GCF_017328745.1
WP_043859437.1#37|Staphylococcus_aureus	699	+	+	1	-5863	-5165	424559	425257	WP_000779446.1#37	NZ_CP071335.1	GCF_017328745.1
WP_043859437.1#37|Staphylococcus_aureus	684	+	+	1	-4799	-4116	425623	426306	WP_000673051.1#37	NZ_CP071335.1	GCF_017328745.1
WP_043859437.1#37|Staphylococcus_aureus	102	+	-	18	-4031	-3930	426391	426492	WP_010956543.1#37	NZ_CP071335.1	GCF_017328745.1
WP_043859437.1#37|Staphylococcus_aureus	1568	+	+	40	-3852	-2285	426570	428137	pseudogene_37.18*#37	NZ_CP071335.1	GCF_017328745.1
WP_043859437.1#37|Staphylococcus_aureus	1212	+	+	4	-2292	-1081	428130	429341	WP_000072584.1#37	NZ_CP071335.1	GCF_017328745.1
WP_043859437.1#37|Staphylococcus_aureus	678	+	+	1	-698	-21	429724	430401	WP_000769163.1#37	NZ_CP071335.1	GCF_017328745.1
WP_043859437.1#37|Staphylococcus_aureus	1509	+	+	38	1	1509	430423	431931	WP_043859437.1#37	NZ_CP071335.1	GCF_017328745.1
WP_043859437.1#37|Staphylococcus_aureus	309	+	-	3	1612	1920	432034	432342	WP_000669519.1#37	NZ_CP071335.1	GCF_017328745.1
WP_043859437.1#37|Staphylococcus_aureus	774	+	+	2	2288	3061	432710	433483	WP_001813970.1#37	NZ_CP071335.1	GCF_017328745.1
WP_043859437.1#37|Staphylococcus_aureus	801	+	+	2	3092	3892	433514	434314	WP_001269761.1#37	NZ_CP071335.1	GCF_017328745.1
WP_043859437.1#37|Staphylococcus_aureus	797	+	+	40	3911	4707	434333	435129	pseudogene_37.5*#37	NZ_CP071335.1	GCF_017328745.1
WP_043859437.1#37|Staphylococcus_aureus	804	+	+	2	4764	5567	435186	435989	WP_000971990.1#37	NZ_CP071335.1	GCF_017328745.1
WP_043859437.1#37|Staphylococcus_aureus	771	+	+	2	5586	6356	436008	436778	WP_000835991.1#37	NZ_CP071335.1	GCF_017328745.1
WP_043859437.1#37|Staphylococcus_aureus	792	+	+	2	6388	7179	436810	437601	WP_000456139.1#37	NZ_CP071335.1	GCF_017328745.1
WP_043859437.1#37|Staphylococcus_aureus	777	+	+	2	7249	8025	437671	438447	WP_000649608.1#37	NZ_CP071335.1	GCF_017328745.1
WP_043859437.1#37|Staphylococcus_aureus	813	+	+	2	8204	9016	438626	439438	WP_001797296.1#37	NZ_CP071335.1	GCF_017328745.1
WP_043859437.1#37|Staphylococcus_aureus	787	+	+	40	9035	9821	439457	440243	pseudogene_37.9*#37	NZ_CP071335.1	GCF_017328745.1
WP_043859437.1#37|Staphylococcus_aureus	813	+	+	2	10004	10816	440426	441238	WP_001801842.1#37	NZ_CP071335.1	GCF_017328745.1
WP_043859437.1#37|Staphylococcus_aureus	1329	+	+	10	10806	12134	441228	442556	WP_208688689.1#37	NZ_CP071335.1	GCF_017328745.1
WP_043859437.1#37|Staphylococcus_aureus	324	+	+	5	12131	12454	442553	442876	WP_000971498.1#37	NZ_CP071335.1	GCF_017328745.1
WP_043859437.1#37|Staphylococcus_aureus	315	+	+	8	12473	12787	442895	443209	WP_000172543.1#37	NZ_CP071335.1	GCF_017328745.1
WP_043859437.1#37|Staphylococcus_aureus	261	+	-	7	13077	13337	443499	443759	WP_001795576.1#37	NZ_CP071335.1	GCF_017328745.1
WP_117206342.1#38|Staphylococcus_aureus	1212	-	+	4	-2292	-1081	52650	53861	WP_000072584.1#38	NZ_BDWL01000009.1	GCF_003419185.1
WP_117206342.1#38|Staphylococcus_aureus	678	-	+	1	-698	-21	51590	52267	WP_000769163.1#38	NZ_BDWL01000009.1	GCF_003419185.1
WP_117206342.1#38|Staphylococcus_aureus	1509	-	+	38	1	1509	50060	51568	WP_117206342.1#38	NZ_BDWL01000009.1	GCF_003419185.1
WP_117206342.1#38|Staphylococcus_aureus	309	-	-	3	1612	1920	49649	49957	WP_000669519.1#38	NZ_BDWL01000009.1	GCF_003419185.1
WP_117206342.1#38|Staphylococcus_aureus	774	-	+	2	2288	3061	48508	49281	WP_001813970.1#38	NZ_BDWL01000009.1	GCF_003419185.1
WP_117206342.1#38|Staphylococcus_aureus	801	-	+	2	3092	3892	47677	48477	WP_001269761.1#38	NZ_BDWL01000009.1	GCF_003419185.1
WP_117206342.1#38|Staphylococcus_aureus	797	-	+	40	3911	4707	46862	47658	pseudogene_38.17*#38	NZ_BDWL01000009.1	GCF_003419185.1
WP_117206342.1#38|Staphylococcus_aureus	804	-	+	2	4764	5567	46002	46805	WP_000971990.1#38	NZ_BDWL01000009.1	GCF_003419185.1
WP_117206342.1#38|Staphylococcus_aureus	771	-	+	2	5586	6356	45213	45983	WP_000835991.1#38	NZ_BDWL01000009.1	GCF_003419185.1
WP_117206342.1#38|Staphylococcus_aureus	792	-	+	2	6388	7179	44390	45181	WP_000456139.1#38	NZ_BDWL01000009.1	GCF_003419185.1
WP_117206342.1#38|Staphylococcus_aureus	777	-	+	2	7249	8025	43544	44320	WP_000649608.1#38	NZ_BDWL01000009.1	GCF_003419185.1
WP_117206342.1#38|Staphylococcus_aureus	813	-	+	2	8204	9016	42553	43365	WP_001797296.1#38	NZ_BDWL01000009.1	GCF_003419185.1
WP_117206342.1#38|Staphylococcus_aureus	786	-	+	2	9035	9820	41749	42534	WP_000835976.1#38	NZ_BDWL01000009.1	GCF_003419185.1
WP_117206342.1#38|Staphylococcus_aureus	813	-	+	2	10003	10815	40754	41566	WP_001801842.1#38	NZ_BDWL01000009.1	GCF_003419185.1
WP_117206342.1#38|Staphylococcus_aureus	1329	-	+	10	10805	12133	39436	40764	WP_000952537.1#38	NZ_BDWL01000009.1	GCF_003419185.1
WP_117206342.1#38|Staphylococcus_aureus	324	-	+	5	12130	12453	39116	39439	WP_000971498.1#38	NZ_BDWL01000009.1	GCF_003419185.1
WP_117206342.1#38|Staphylococcus_aureus	315	-	+	8	12472	12786	38783	39097	WP_117206341.1#38	NZ_BDWL01000009.1	GCF_003419185.1
WP_117206342.1#38|Staphylococcus_aureus	261	-	-	7	13076	13336	38233	38493	WP_001795576.1#38	NZ_BDWL01000009.1	GCF_003419185.1
WP_053014969.1#39|Staphylococcus_aureus	705	+	+	4	-1785	-1081	1	705	WP_033856158.1#39	NZ_CTXG01000120.1	GCF_001227825.1
WP_053014969.1#39|Staphylococcus_aureus	678	+	+	1	-698	-21	1088	1765	WP_000769163.1#39	NZ_CTXG01000120.1	GCF_001227825.1
WP_053014969.1#39|Staphylococcus_aureus	1509	+	+	38	1	1509	1787	3295	WP_053014969.1#39	NZ_CTXG01000120.1	GCF_001227825.1
WP_053014969.1#39|Staphylococcus_aureus	309	+	-	3	1613	1921	3399	3707	WP_000669519.1#39	NZ_CTXG01000120.1	GCF_001227825.1
WP_053014969.1#39|Staphylococcus_aureus	305	+	+	40	2289	2593	4075	4379	pseudogene_39.24*#39	NZ_CTXG01000120.1	GCF_001227825.1
WP_148251703.1#40|Staphylococcus_aureus	678	+	+	1	-698	-21	268	945	WP_000769163.1#40	NZ_VROY01000314.1	GCF_008080235.1
WP_148251703.1#40|Staphylococcus_aureus	1509	+	+	38	1	1509	967	2475	WP_148251703.1#40	NZ_VROY01000314.1	GCF_008080235.1
WP_148251703.1#40|Staphylococcus_aureus	309	+	-	3	1612	1920	2578	2886	WP_000669519.1#40	NZ_VROY01000314.1	GCF_008080235.1
WP_206159347.1#41|Staphylococcus_sp__EG_SA_21	681	+	+	1	-14912	-14232	52411	53091	WP_000669005.1#41	NZ_JACVZQ010000011.1	GCF_017151875.1
WP_206159347.1#41|Staphylococcus_sp__EG_SA_21	696	+	+	1	-13946	-13251	53377	54072	WP_000782618.1#41	NZ_JACVZQ010000011.1	GCF_017151875.1
WP_206159347.1#41|Staphylococcus_sp__EG_SA_21	1071	+	+	1	-12960	-11890	54363	55433	WP_206159346.1#41	NZ_JACVZQ010000011.1	GCF_017151875.1
WP_206159347.1#41|Staphylococcus_sp__EG_SA_21	138	+	+	16	-11771	-11634	55552	55689	WP_001791691.1#41	NZ_JACVZQ010000011.1	GCF_017151875.1
WP_206159347.1#41|Staphylococcus_sp__EG_SA_21	927	+	+	1	-11525	-10599	55798	56724	WP_000705644.1#41	NZ_JACVZQ010000011.1	GCF_017151875.1
WP_206159347.1#41|Staphylococcus_sp__EG_SA_21	705	+	+	1	-10235	-9531	57088	57792	WP_000784244.1#41	NZ_JACVZQ010000011.1	GCF_017151875.1
WP_206159347.1#41|Staphylococcus_sp__EG_SA_21	696	+	+	1	-9085	-8390	58238	58933	WP_000769845.1#41	NZ_JACVZQ010000011.1	GCF_017151875.1
WP_206159347.1#41|Staphylococcus_sp__EG_SA_21	696	+	+	40	-7969	-7274	59354	60049	pseudogene_41.14*#41	NZ_JACVZQ010000011.1	GCF_017151875.1
WP_206159347.1#41|Staphylococcus_sp__EG_SA_21	699	+	+	1	-6930	-6232	60393	61091	WP_000673479.1#41	NZ_JACVZQ010000011.1	GCF_017151875.1
WP_206159347.1#41|Staphylococcus_sp__EG_SA_21	699	+	+	1	-5852	-5154	61471	62169	WP_000779446.1#41	NZ_JACVZQ010000011.1	GCF_017151875.1
WP_206159347.1#41|Staphylococcus_sp__EG_SA_21	684	+	+	1	-4788	-4105	62535	63218	WP_000673051.1#41	NZ_JACVZQ010000011.1	GCF_017151875.1
WP_206159347.1#41|Staphylococcus_sp__EG_SA_21	301	+	-	40	9027	9327	76350	76650	pseudogene_41.24*#41	NZ_JACVZQ010000011.1	GCF_017151875.1
WP_206159347.1#41|Staphylococcus_sp__EG_SA_21	1557	+	+	6	-3841	-2285	63482	65038	WP_000028628.1#41	NZ_JACVZQ010000011.1	GCF_017151875.1
WP_206159347.1#41|Staphylococcus_sp__EG_SA_21	1212	+	+	4	-2292	-1081	65031	66242	WP_000072584.1#41	NZ_JACVZQ010000011.1	GCF_017151875.1
WP_206159347.1#41|Staphylococcus_sp__EG_SA_21	678	+	+	1	-698	-21	66625	67302	WP_000769163.1#41	NZ_JACVZQ010000011.1	GCF_017151875.1
WP_206159347.1#41|Staphylococcus_sp__EG_SA_21	1500	+	+	38	1	1500	67324	68823	WP_206159347.1#41	NZ_JACVZQ010000011.1	GCF_017151875.1
WP_206159347.1#41|Staphylococcus_sp__EG_SA_21	309	+	-	3	1604	1912	68927	69235	WP_000669519.1#41	NZ_JACVZQ010000011.1	GCF_017151875.1
WP_206159347.1#41|Staphylococcus_sp__EG_SA_21	774	+	+	2	2280	3053	69603	70376	WP_001813970.1#41	NZ_JACVZQ010000011.1	GCF_017151875.1
WP_206159347.1#41|Staphylococcus_sp__EG_SA_21	801	+	+	2	3084	3884	70407	71207	WP_001269761.1#41	NZ_JACVZQ010000011.1	GCF_017151875.1
WP_206159347.1#41|Staphylococcus_sp__EG_SA_21	797	+	+	40	3903	4699	71226	72022	pseudogene_41.19*#41	NZ_JACVZQ010000011.1	GCF_017151875.1
WP_206159347.1#41|Staphylococcus_sp__EG_SA_21	804	+	+	2	4756	5559	72079	72882	WP_000971990.1#41	NZ_JACVZQ010000011.1	GCF_017151875.1
WP_206159347.1#41|Staphylococcus_sp__EG_SA_21	771	+	+	2	5578	6348	72901	73671	WP_000835991.1#41	NZ_JACVZQ010000011.1	GCF_017151875.1
WP_206159347.1#41|Staphylococcus_sp__EG_SA_21	792	+	+	2	6380	7171	73703	74494	WP_000456138.1#41	NZ_JACVZQ010000011.1	GCF_017151875.1
WP_206159347.1#41|Staphylococcus_sp__EG_SA_21	777	+	+	2	7241	8017	74564	75340	WP_000649608.1#41	NZ_JACVZQ010000011.1	GCF_017151875.1
WP_206159347.1#41|Staphylococcus_sp__EG_SA_21	813	+	+	2	8196	9008	75519	76331	WP_001797296.1#41	NZ_JACVZQ010000011.1	GCF_017151875.1
WP_206159347.1#41|Staphylococcus_sp__EG_SA_21	301	+	+	40	9027	9327	76350	76650	pseudogene_41.24*#41	NZ_JACVZQ010000011.1	GCF_017151875.1
WP_249982970.1#42|Staphylococcus_aureus	1472	-	+	38	1	1472	2022	3493	WP_249982970.1#42	NZ_JAMJGB010000198.1	GCF_023544825.1
WP_249982970.1#42|Staphylococcus_aureus	309	-	-	3	1575	1883	1611	1919	WP_000669519.1#42	NZ_JAMJGB010000198.1	GCF_023544825.1
WP_249982970.1#42|Staphylococcus_aureus	789	-	+	2	2251	3039	455	1243	WP_031909936.1#42	NZ_JAMJGB010000198.1	GCF_023544825.1
WP_249982970.1#42|Staphylococcus_aureus	436	-	+	2	3058	3493	1	436	WP_249982968.1#42	NZ_JAMJGB010000198.1	GCF_023544825.1
WP_216733527.1#44|Staphylococcus_aureus	1401	-	+	38	1	1401	2133	3533	WP_216733527.1#44	NZ_JAHMIQ010000038.1	GCF_018986575.1
WP_216733527.1#44|Staphylococcus_aureus	309	-	-	3	1505	1813	1721	2029	WP_000669519.1#44	NZ_JAHMIQ010000038.1	GCF_018986575.1
WP_216733527.1#44|Staphylococcus_aureus	789	-	+	2	2181	2969	565	1353	WP_111314544.1#44	NZ_JAHMIQ010000038.1	GCF_018986575.1
WP_216733527.1#44|Staphylococcus_aureus	546	-	+	40	2988	3533	1	546	pseudogene_44.12*#44	NZ_JAHMIQ010000038.1	GCF_018986575.1
WP_111014305.1#45|Staphylococcus_aureus	367	-	+	6	-2717	-2351	50253	50619	WP_142669466.1#45	NZ_PZTA01000018.1	GCF_003237795.1
WP_111014305.1#45|Staphylococcus_aureus	1254	-	+	41	-2358	-1105	49007	50260	WP_054190421.1#45	NZ_PZTA01000018.1	GCF_003237795.1
WP_111014305.1#45|Staphylococcus_aureus	684	-	+	1	-704	-21	47923	48606	WP_054190420.1#45	NZ_PZTA01000018.1	GCF_003237795.1
WP_111014305.1#45|Staphylococcus_aureus	1503	-	+	38	1	1503	46399	47901	WP_111014305.1#45	NZ_PZTA01000018.1	GCF_003237795.1
WP_111014305.1#45|Staphylococcus_aureus	309	-	-	3	1608	1916	45986	46294	WP_000669519.1#45	NZ_PZTA01000018.1	GCF_003237795.1
WP_111014305.1#45|Staphylococcus_aureus	783	-	+	2	2283	3065	44837	45619	WP_054190424.1#45	NZ_PZTA01000018.1	GCF_003237795.1
WP_111014305.1#45|Staphylococcus_aureus	786	-	+	2	3113	3898	44004	44789	WP_054190418.1#45	NZ_PZTA01000018.1	GCF_003237795.1
WP_111014305.1#45|Staphylococcus_aureus	786	-	+	2	3926	4711	43191	43976	WP_054190417.1#45	NZ_PZTA01000018.1	GCF_003237795.1
WP_111014305.1#45|Staphylococcus_aureus	792	-	+	2	4730	5521	42381	43172	WP_054190416.1#45	NZ_PZTA01000018.1	GCF_003237795.1
WP_111014305.1#45|Staphylococcus_aureus	786	-	+	2	5585	6370	41532	42317	WP_054190423.1#45	NZ_PZTA01000018.1	GCF_003237795.1
WP_111014305.1#45|Staphylococcus_aureus	795	-	+	2	6552	7346	40556	41350	WP_054190422.1#45	NZ_PZTA01000018.1	GCF_003237795.1
WP_111014305.1#45|Staphylococcus_aureus	1322	-	+	40	7336	8657	39245	40566	pseudogene_45.4*#45	NZ_PZTA01000018.1	GCF_003237795.1
WP_111014305.1#45|Staphylococcus_aureus	324	-	+	5	8654	8977	38925	39248	WP_000971504.1#45	NZ_PZTA01000018.1	GCF_003237795.1
WP_111014305.1#45|Staphylococcus_aureus	297	-	+	8	8996	9292	38610	38906	WP_000074792.1#45	NZ_PZTA01000018.1	GCF_003237795.1
WP_111014305.1#45|Staphylococcus_aureus	261	-	-	7	9615	9875	38027	38287	WP_072433528.1#45	NZ_PZTA01000018.1	GCF_003237795.1
WP_111014305.1#45|Staphylococcus_aureus	1203	-	+	9	9994	11196	36706	37908	WP_054190414.1#45	NZ_PZTA01000018.1	GCF_003237795.1
WP_111014305.1#45|Staphylococcus_aureus	63	-	-	41	11611	11673	36229	36291	WP_014532416.1#45	NZ_PZTA01000018.1	GCF_003237795.1
WP_111014305.1#45|Staphylococcus_aureus	69	-	-	13	11737	11805	36097	36165	WP_014373779.1#45	NZ_PZTA01000018.1	GCF_003237795.1
WP_111014305.1#45|Staphylococcus_aureus	66	-	-	12	11857	11922	35980	36045	WP_014373780.1#45	NZ_PZTA01000018.1	GCF_003237795.1
WP_054190419.1#46|Staphylococcus_aureus	208	-	+	6	-2558	-2351	50209	50416	WP_016187030.1#46	NZ_JABUZW010000016.1	GCF_013345445.1
WP_054190419.1#46|Staphylococcus_aureus	1254	-	+	41	-2358	-1105	48963	50216	WP_054190421.1#46	NZ_JABUZW010000016.1	GCF_013345445.1
WP_054190419.1#46|Staphylococcus_aureus	684	-	+	1	-704	-21	47879	48562	WP_054190420.1#46	NZ_JABUZW010000016.1	GCF_013345445.1
WP_054190419.1#46|Staphylococcus_aureus	1503	-	+	38	1	1503	46355	47857	WP_054190419.1#46	NZ_JABUZW010000016.1	GCF_013345445.1
WP_054190419.1#46|Staphylococcus_aureus	309	-	-	3	1608	1916	45942	46250	WP_000669519.1#46	NZ_JABUZW010000016.1	GCF_013345445.1
WP_054190419.1#46|Staphylococcus_aureus	783	-	+	2	2283	3065	44793	45575	WP_054190424.1#46	NZ_JABUZW010000016.1	GCF_013345445.1
WP_054190419.1#46|Staphylococcus_aureus	786	-	+	2	3113	3898	43960	44745	WP_054190418.1#46	NZ_JABUZW010000016.1	GCF_013345445.1
WP_054190419.1#46|Staphylococcus_aureus	786	-	+	2	3926	4711	43147	43932	WP_054190417.1#46	NZ_JABUZW010000016.1	GCF_013345445.1
WP_054190419.1#46|Staphylococcus_aureus	792	-	+	2	4730	5521	42337	43128	WP_054190416.1#46	NZ_JABUZW010000016.1	GCF_013345445.1
WP_054190419.1#46|Staphylococcus_aureus	786	-	+	2	5585	6370	41488	42273	WP_153145641.1#46	NZ_JABUZW010000016.1	GCF_013345445.1
WP_054190419.1#46|Staphylococcus_aureus	795	-	+	2	6552	7346	40512	41306	WP_054190422.1#46	NZ_JABUZW010000016.1	GCF_013345445.1
WP_054190419.1#46|Staphylococcus_aureus	1332	-	+	10	7336	8667	39191	40522	WP_054190415.1#46	NZ_JABUZW010000016.1	GCF_013345445.1
WP_054190419.1#46|Staphylococcus_aureus	324	-	+	5	8664	8987	38871	39194	WP_000971504.1#46	NZ_JABUZW010000016.1	GCF_013345445.1
WP_054190419.1#46|Staphylococcus_aureus	297	-	+	8	9006	9302	38556	38852	WP_000074792.1#46	NZ_JABUZW010000016.1	GCF_013345445.1
WP_054190419.1#46|Staphylococcus_aureus	261	-	-	7	9625	9885	37973	38233	WP_072433528.1#46	NZ_JABUZW010000016.1	GCF_013345445.1
WP_054190419.1#46|Staphylococcus_aureus	1203	-	+	9	10004	11206	36652	37854	WP_054190414.1#46	NZ_JABUZW010000016.1	GCF_013345445.1
WP_054190419.1#46|Staphylococcus_aureus	63	-	-	41	11621	11683	36175	36237	WP_014532416.1#46	NZ_JABUZW010000016.1	GCF_013345445.1
WP_054190419.1#46|Staphylococcus_aureus	69	-	-	13	11747	11815	36043	36111	WP_014373779.1#46	NZ_JABUZW010000016.1	GCF_013345445.1
WP_054190419.1#46|Staphylococcus_aureus	66	-	-	12	11867	11932	35926	35991	WP_014373780.1#46	NZ_JABUZW010000016.1	GCF_013345445.1
WP_111009982.1#47|Staphylococcus_aureus	728	+	+	6	-3078	-2351	1	728	WP_142670365.1#47	NZ_PZXN01000011.1	GCF_003238685.1
WP_111009982.1#47|Staphylococcus_aureus	1254	+	+	41	-2358	-1105	721	1974	WP_054190421.1#47	NZ_PZXN01000011.1	GCF_003238685.1
WP_111009982.1#47|Staphylococcus_aureus	684	+	+	1	-704	-21	2375	3058	WP_054190420.1#47	NZ_PZXN01000011.1	GCF_003238685.1
WP_111009982.1#47|Staphylococcus_aureus	1503	+	+	38	1	1503	3080	4582	WP_111009982.1#47	NZ_PZXN01000011.1	GCF_003238685.1
WP_111009982.1#47|Staphylococcus_aureus	309	+	-	3	1608	1916	4687	4995	WP_000669519.1#47	NZ_PZXN01000011.1	GCF_003238685.1
WP_111009982.1#47|Staphylococcus_aureus	783	+	+	2	2283	3065	5362	6144	WP_054190424.1#47	NZ_PZXN01000011.1	GCF_003238685.1
WP_111009982.1#47|Staphylococcus_aureus	786	+	+	2	3113	3898	6192	6977	WP_054190418.1#47	NZ_PZXN01000011.1	GCF_003238685.1
WP_111009982.1#47|Staphylococcus_aureus	786	+	+	2	3926	4711	7005	7790	WP_054190417.1#47	NZ_PZXN01000011.1	GCF_003238685.1
WP_111009982.1#47|Staphylococcus_aureus	792	+	+	2	4730	5521	7809	8600	WP_054190416.1#47	NZ_PZXN01000011.1	GCF_003238685.1
WP_111009982.1#47|Staphylococcus_aureus	786	+	+	2	5585	6370	8664	9449	WP_054190423.1#47	NZ_PZXN01000011.1	GCF_003238685.1
WP_111009982.1#47|Staphylococcus_aureus	795	+	+	2	6552	7346	9631	10425	WP_103145950.1#47	NZ_PZXN01000011.1	GCF_003238685.1
WP_111009982.1#47|Staphylococcus_aureus	1332	+	+	10	7336	8667	10415	11746	WP_054190415.1#47	NZ_PZXN01000011.1	GCF_003238685.1
WP_111009982.1#47|Staphylococcus_aureus	324	+	+	5	8664	8987	11743	12066	WP_000971504.1#47	NZ_PZXN01000011.1	GCF_003238685.1
WP_111009982.1#47|Staphylococcus_aureus	297	+	+	8	9006	9302	12085	12381	WP_000074792.1#47	NZ_PZXN01000011.1	GCF_003238685.1
WP_111009982.1#47|Staphylococcus_aureus	261	+	-	7	9625	9885	12704	12964	WP_072433528.1#47	NZ_PZXN01000011.1	GCF_003238685.1
WP_111009982.1#47|Staphylococcus_aureus	1203	+	+	9	10004	11206	13083	14285	WP_054190414.1#47	NZ_PZXN01000011.1	GCF_003238685.1
WP_111009982.1#47|Staphylococcus_aureus	63	+	-	41	11621	11683	14700	14762	WP_014532416.1#47	NZ_PZXN01000011.1	GCF_003238685.1
WP_111009982.1#47|Staphylococcus_aureus	69	+	-	13	11747	11815	14826	14894	WP_014373779.1#47	NZ_PZXN01000011.1	GCF_003238685.1
WP_111009982.1#47|Staphylococcus_aureus	66	+	-	12	11867	11932	14946	15011	WP_014373780.1#47	NZ_PZXN01000011.1	GCF_003238685.1
WP_147689727.1#48|Staphylococcus_aureus	130	-	+	40	-150	-21	1974	2103	pseudogene_48.21*#48	NZ_VRSJ01000616.1	GCF_008040345.1
WP_147689727.1#48|Staphylococcus_aureus	1500	-	+	38	1	1500	453	1952	WP_147689727.1#48	NZ_VRSJ01000616.1	GCF_008040345.1
WP_147689727.1#48|Staphylococcus_aureus	309	-	-	3	1605	1913	40	348	WP_000669519.1#48	NZ_VRSJ01000616.1	GCF_008040345.1
WP_064128427.1#49|Staphylococcus_aureus	696	-	+	1	-13860	-13165	63713	64408	WP_000782827.1#49	NZ_FKXB01000002.1	GCF_900083225.1
WP_064128427.1#49|Staphylococcus_aureus	1071	-	+	1	-12874	-11804	62352	63422	WP_001056483.1#49	NZ_FKXB01000002.1	GCF_900083225.1
WP_064128427.1#49|Staphylococcus_aureus	138	-	+	16	-11686	-11549	62097	62234	WP_001792090.1#49	NZ_FKXB01000002.1	GCF_900083225.1
WP_064128427.1#49|Staphylococcus_aureus	846	-	+	1	-11440	-10595	61143	61988	WP_000705655.1#49	NZ_FKXB01000002.1	GCF_900083225.1
WP_064128427.1#49|Staphylococcus_aureus	705	-	+	1	-10231	-9527	60075	60779	WP_000784251.1#49	NZ_FKXB01000002.1	GCF_900083225.1
WP_064128427.1#49|Staphylococcus_aureus	696	-	+	1	-9097	-8402	58950	59645	WP_000769804.1#49	NZ_FKXB01000002.1	GCF_900083225.1
WP_064128427.1#49|Staphylococcus_aureus	696	-	+	1	-7980	-7285	57833	58528	WP_000769835.1#49	NZ_FKXB01000002.1	GCF_900083225.1
WP_064128427.1#49|Staphylococcus_aureus	699	-	+	1	-6941	-6243	56791	57489	WP_000673028.1#49	NZ_FKXB01000002.1	GCF_900083225.1
WP_064128427.1#49|Staphylococcus_aureus	699	-	+	1	-5864	-5166	55714	56412	WP_000778499.1#49	NZ_FKXB01000002.1	GCF_900083225.1
WP_064128427.1#49|Staphylococcus_aureus	684	-	+	1	-4800	-4117	54665	55348	WP_000778479.1#49	NZ_FKXB01000002.1	GCF_900083225.1
WP_064128427.1#49|Staphylococcus_aureus	102	-	-	40	-4034	-3933	54481	54582	pseudogene_49.15*#49	NZ_FKXB01000002.1	GCF_900083225.1
WP_064128427.1#49|Staphylococcus_aureus	444	-	+	6	-3856	-3413	53961	54404	WP_192794651.1#49	NZ_FKXB01000002.1	GCF_900083225.1
WP_064128427.1#49|Staphylococcus_aureus	865	-	+	6	-3162	-2298	52846	53710	WP_064128435.1#49	NZ_FKXB01000002.1	GCF_900083225.1
WP_064128427.1#49|Staphylococcus_aureus	1185	-	+	4	-2305	-1121	51669	52853	WP_064128428.1#49	NZ_FKXB01000002.1	GCF_900083225.1
WP_064128427.1#49|Staphylococcus_aureus	702	-	+	1	-719	-18	50566	51267	WP_000769139.1#49	NZ_FKXB01000002.1	GCF_900083225.1
WP_064128427.1#49|Staphylococcus_aureus	1488	-	+	38	1	1488	49060	50547	WP_064128427.1#49	NZ_FKXB01000002.1	GCF_900083225.1
WP_064128427.1#49|Staphylococcus_aureus	309	-	-	3	1592	1900	48648	48956	WP_000669519.1#49	NZ_FKXB01000002.1	GCF_900083225.1
WP_064128427.1#49|Staphylococcus_aureus	774	-	+	2	2268	3041	47507	48280	WP_049873750.1#49	NZ_FKXB01000002.1	GCF_900083225.1
WP_064128427.1#49|Staphylococcus_aureus	801	-	+	2	3072	3872	46676	47476	WP_001269761.1#49	NZ_FKXB01000002.1	GCF_900083225.1
WP_064128427.1#49|Staphylococcus_aureus	808	-	+	40	3891	4698	45850	46657	pseudogene_49.4*#49	NZ_FKXB01000002.1	GCF_900083225.1
WP_064128427.1#49|Staphylococcus_aureus	801	-	+	2	4747	5547	45001	45801	WP_001801841.1#49	NZ_FKXB01000002.1	GCF_900083225.1
WP_064128427.1#49|Staphylococcus_aureus	771	-	+	2	5566	6336	44212	44982	WP_000835990.1#49	NZ_FKXB01000002.1	GCF_900083225.1
WP_064128427.1#49|Staphylococcus_aureus	792	-	+	2	6368	7159	43389	44180	WP_000456134.1#49	NZ_FKXB01000002.1	GCF_900083225.1
WP_064128427.1#49|Staphylococcus_aureus	780	-	+	2	7229	8008	42540	43319	WP_000667960.1#49	NZ_FKXB01000002.1	GCF_900083225.1
WP_064128427.1#49|Staphylococcus_aureus	783	-	+	2	8027	8809	41739	42521	WP_001641316.1#49	NZ_FKXB01000002.1	GCF_900083225.1
WP_064128427.1#49|Staphylococcus_aureus	813	-	+	2	8991	9803	40745	41557	WP_000455736.1#49	NZ_FKXB01000002.1	GCF_900083225.1
WP_064128427.1#49|Staphylococcus_aureus	1323	-	+	10	9796	11118	39430	40752	WP_000166024.1#49	NZ_FKXB01000002.1	GCF_900083225.1
WP_064128427.1#49|Staphylococcus_aureus	324	-	+	5	11115	11438	39110	39433	WP_000971504.1#49	NZ_FKXB01000002.1	GCF_900083225.1
WP_064128427.1#49|Staphylococcus_aureus	300	-	+	8	11466	11765	38783	39082	WP_029258562.1#49	NZ_FKXB01000002.1	GCF_900083225.1
WP_064128427.1#49|Staphylococcus_aureus	261	-	-	7	12055	12315	38233	38493	WP_072398156.1#49	NZ_FKXB01000002.1	GCF_900083225.1
WP_064128427.1#49|Staphylococcus_aureus	1203	-	+	9	12447	13649	36899	38101	WP_001062992.1#49	NZ_FKXB01000002.1	GCF_900083225.1
WP_001208907.1#50|Staphylococcus_aureus	408	+	+	35	-14522	-14115	2624314	2624721	WP_225805990.1#50	NZ_CP077906.1	GCF_020388865.1
WP_001208907.1#50|Staphylococcus_aureus	483	+	+	23	-14068	-13586	2624768	2625250	WP_000600864.1#50	NZ_CP077906.1	GCF_020388865.1
WP_001208907.1#50|Staphylococcus_aureus	360	+	-	14	-13155	-12796	2625681	2626040	WP_001021615.1#50	NZ_CP077906.1	GCF_020388865.1
WP_001208907.1#50|Staphylococcus_aureus	846	+	-	40	-12777	-11932	2626059	2626904	pseudogene_50.27*#50	NZ_CP077906.1	GCF_020388865.1
WP_001208907.1#50|Staphylococcus_aureus	681	+	+	1	-11460	-10780	2627376	2628056	WP_000669002.1#50	NZ_CP077906.1	GCF_020388865.1
WP_001208907.1#50|Staphylococcus_aureus	702	+	+	1	-10496	-9795	2628340	2629041	WP_000782835.1#50	NZ_CP077906.1	GCF_020388865.1
WP_001208907.1#50|Staphylococcus_aureus	1032	+	+	1	-9507	-8476	2629329	2630360	WP_225805991.1#50	NZ_CP077906.1	GCF_020388865.1
WP_001208907.1#50|Staphylococcus_aureus	126	+	+	29	-8329	-8204	2630507	2630632	WP_001796665.1#50	NZ_CP077906.1	GCF_020388865.1
WP_001208907.1#50|Staphylococcus_aureus	705	+	+	1	-8115	-7411	2630721	2631425	WP_000784256.1#50	NZ_CP077906.1	GCF_020388865.1
WP_001208907.1#50|Staphylococcus_aureus	696	+	+	1	-6964	-6269	2631872	2632567	WP_000769811.1#50	NZ_CP077906.1	GCF_020388865.1
WP_001208907.1#50|Staphylococcus_aureus	699	+	+	1	-5927	-5229	2632909	2633607	WP_000779477.1#50	NZ_CP077906.1	GCF_020388865.1
WP_001208907.1#50|Staphylococcus_aureus	684	+	+	1	-4873	-4190	2633963	2634646	WP_000779475.1#50	NZ_CP077906.1	GCF_020388865.1
WP_001208907.1#50|Staphylococcus_aureus	1557	+	+	6	-3927	-2371	2634909	2636465	WP_000028604.1#50	NZ_CP077906.1	GCF_020388865.1
WP_001208907.1#50|Staphylococcus_aureus	1251	+	+	4	-2378	-1128	2636458	2637708	WP_000072352.1#50	NZ_CP077906.1	GCF_020388865.1
WP_001208907.1#50|Staphylococcus_aureus	696	+	+	1	-716	-21	2638120	2638815	WP_000769150.1#50	NZ_CP077906.1	GCF_020388865.1
WP_001208907.1#50|Staphylococcus_aureus	1509	+	+	38	1	1509	2638837	2640345	WP_001208907.1#50	NZ_CP077906.1	GCF_020388865.1
WP_001208907.1#50|Staphylococcus_aureus	309	+	-	3	1620	1928	2640456	2640764	WP_225805992.1#50	NZ_CP077906.1	GCF_020388865.1
WP_001208907.1#50|Staphylococcus_aureus	782	+	+	40	2294	3075	2641130	2641911	pseudogene_50.15*#50	NZ_CP077906.1	GCF_020388865.1
WP_001208907.1#50|Staphylococcus_aureus	774	+	+	2	3123	3896	2641959	2642732	WP_000540911.1#50	NZ_CP077906.1	GCF_020388865.1
WP_001208907.1#50|Staphylococcus_aureus	791	+	+	40	3927	4717	2642763	2643553	pseudogene_50.11*#50	NZ_CP077906.1	GCF_020388865.1
WP_001208907.1#50|Staphylococcus_aureus	801	+	+	2	4778	5578	2643614	2644414	WP_060649781.1#50	NZ_CP077906.1	GCF_020388865.1
WP_001208907.1#50|Staphylococcus_aureus	801	+	+	2	5597	6397	2644433	2645233	WP_060649782.1#50	NZ_CP077906.1	GCF_020388865.1
WP_001208907.1#50|Staphylococcus_aureus	795	+	+	2	6416	7210	2645252	2646046	WP_225805993.1#50	NZ_CP077906.1	GCF_020388865.1
WP_001208907.1#50|Staphylococcus_aureus	819	+	+	2	7379	8197	2646215	2647033	WP_000388882.1#50	NZ_CP077906.1	GCF_020388865.1
WP_001208907.1#50|Staphylococcus_aureus	1329	+	+	40	8190	9518	2647026	2648354	pseudogene_50.31*#50	NZ_CP077906.1	GCF_020388865.1
WP_001208907.1#50|Staphylococcus_aureus	324	+	+	5	9515	9838	2648351	2648674	WP_000971498.1#50	NZ_CP077906.1	GCF_020388865.1
WP_001208907.1#50|Staphylococcus_aureus	315	+	+	8	9857	10171	2648693	2649007	WP_000172540.1#50	NZ_CP077906.1	GCF_020388865.1
WP_001208907.1#50|Staphylococcus_aureus	261	+	-	7	10495	10755	2649331	2649591	WP_078065044.1#50	NZ_CP077906.1	GCF_020388865.1
WP_001208907.1#50|Staphylococcus_aureus	1203	+	+	9	10874	12076	2649710	2650912	WP_001062978.1#50	NZ_CP077906.1	GCF_020388865.1
WP_001208907.1#50|Staphylococcus_aureus	129	+	+	17	12345	12473	2651181	2651309	WP_031926719.1#50	NZ_CP077906.1	GCF_020388865.1
WP_001208907.1#50|Staphylococcus_aureus	63	+	-	41	12735	12797	2651571	2651633	WP_014532416.1#50	NZ_CP077906.1	GCF_020388865.1
WP_070001770.1#51|Staphylococcus_aureus	702	+	+	4	-2346	-1645	73	774	WP_234696915.1#51	NZ_FMRC01000012.1	GCF_900098465.1
WP_070001770.1#51|Staphylococcus_aureus	597	+	+	4	-1714	-1118	705	1301	WP_233642164.1#51	NZ_FMRC01000012.1	GCF_900098465.1
WP_070001770.1#51|Staphylococcus_aureus	696	+	+	1	-716	-21	1703	2398	WP_000769137.1#51	NZ_FMRC01000012.1	GCF_900098465.1
WP_070001770.1#51|Staphylococcus_aureus	1509	+	+	38	1	1509	2420	3928	WP_070001770.1#51	NZ_FMRC01000012.1	GCF_900098465.1
WP_070001770.1#51|Staphylococcus_aureus	309	+	-	3	1618	1926	4037	4345	WP_000669520.1#51	NZ_FMRC01000012.1	GCF_900098465.1
WP_070001770.1#51|Staphylococcus_aureus	783	+	+	2	2291	3073	4710	5492	WP_070001772.1#51	NZ_FMRC01000012.1	GCF_900098465.1
WP_070001770.1#51|Staphylococcus_aureus	782	+	+	40	3121	3902	5540	6321	pseudogene_51.15*#51	NZ_FMRC01000012.1	GCF_900098465.1
WP_070001770.1#51|Staphylococcus_aureus	786	+	+	2	3950	4735	6369	7154	WP_000540885.1#51	NZ_FMRC01000012.1	GCF_900098465.1
WP_070001770.1#51|Staphylococcus_aureus	771	+	+	2	4763	5533	7182	7952	WP_069996839.1#51	NZ_FMRC01000012.1	GCF_900098465.1
WP_070001770.1#51|Staphylococcus_aureus	777	+	+	2	5603	6379	8022	8798	WP_000649613.1#51	NZ_FMRC01000012.1	GCF_900098465.1
WP_070001770.1#51|Staphylococcus_aureus	783	+	+	2	6586	7368	9005	9787	WP_042852411.1#51	NZ_FMRC01000012.1	GCF_900098465.1
WP_070001770.1#51|Staphylococcus_aureus	1329	+	+	10	7358	8686	9777	11105	WP_109171322.1#51	NZ_FMRC01000012.1	GCF_900098465.1
WP_070001770.1#51|Staphylococcus_aureus	324	+	+	5	8683	9006	11102	11425	WP_000971500.1#51	NZ_FMRC01000012.1	GCF_900098465.1
WP_070001770.1#51|Staphylococcus_aureus	322	+	+	40	9034	9355	11453	11774	pseudogene_51.23*#51	NZ_FMRC01000012.1	GCF_900098465.1
WP_070001770.1#51|Staphylococcus_aureus	261	+	-	7	9639	9899	12058	12318	WP_078062635.1#51	NZ_FMRC01000012.1	GCF_900098465.1
WP_070001770.1#51|Staphylococcus_aureus	1203	+	+	9	10018	11220	12437	13639	WP_001062990.1#51	NZ_FMRC01000012.1	GCF_900098465.1
WP_070001770.1#51|Staphylococcus_aureus	63	+	-	41	11879	11941	14298	14360	WP_014532416.1#51	NZ_FMRC01000012.1	GCF_900098465.1
WP_070001770.1#51|Staphylococcus_aureus	69	+	-	13	12005	12073	14424	14492	WP_014373779.1#51	NZ_FMRC01000012.1	GCF_900098465.1
WP_070001770.1#51|Staphylococcus_aureus	66	+	-	12	12125	12190	14544	14609	WP_014373780.1#51	NZ_FMRC01000012.1	GCF_900098465.1
WP_001208908.1#52|Staphylococcus_aureus	702	+	+	4	-2346	-1645	96	797	WP_070002710.1#52	NZ_JAHCPF010000015.1	GCF_021367075.1
WP_001208908.1#52|Staphylococcus_aureus	597	+	+	4	-1714	-1118	728	1324	WP_233642164.1#52	NZ_JAHCPF010000015.1	GCF_021367075.1
WP_001208908.1#52|Staphylococcus_aureus	696	+	+	1	-716	-21	1726	2421	WP_000769137.1#52	NZ_JAHCPF010000015.1	GCF_021367075.1
WP_001208908.1#52|Staphylococcus_aureus	1509	+	+	38	1	1509	2443	3951	WP_001208908.1#52	NZ_JAHCPF010000015.1	GCF_021367075.1
WP_001208908.1#52|Staphylococcus_aureus	309	+	-	3	1618	1926	4060	4368	WP_000669520.1#52	NZ_JAHCPF010000015.1	GCF_021367075.1
WP_001208908.1#52|Staphylococcus_aureus	783	+	+	2	2291	3073	4733	5515	WP_045158837.1#52	NZ_JAHCPF010000015.1	GCF_021367075.1
WP_001208908.1#52|Staphylococcus_aureus	782	+	+	40	3121	3902	5563	6344	pseudogene_52.21*#52	NZ_JAHCPF010000015.1	GCF_021367075.1
WP_001208908.1#52|Staphylococcus_aureus	786	+	+	2	3950	4735	6392	7177	WP_000540885.1#52	NZ_JAHCPF010000015.1	GCF_021367075.1
WP_001208908.1#52|Staphylococcus_aureus	771	+	+	2	4763	5533	7205	7975	WP_001058900.1#52	NZ_JAHCPF010000015.1	GCF_021367075.1
WP_001208908.1#52|Staphylococcus_aureus	792	+	+	2	5565	6356	8007	8798	WP_045181696.1#52	NZ_JAHCPF010000015.1	GCF_021367075.1
WP_001208908.1#52|Staphylococcus_aureus	777	+	+	2	6426	7202	8868	9644	WP_000649613.1#52	NZ_JAHCPF010000015.1	GCF_021367075.1
WP_001208908.1#52|Staphylococcus_aureus	783	+	+	2	7409	8191	9851	10633	WP_042852411.1#52	NZ_JAHCPF010000015.1	GCF_021367075.1
WP_001208908.1#52|Staphylococcus_aureus	1326	+	+	10	8184	9509	10626	11951	WP_045158811.1#52	NZ_JAHCPF010000015.1	GCF_021367075.1
WP_001208908.1#52|Staphylococcus_aureus	324	+	+	5	9506	9829	11948	12271	WP_000971500.1#52	NZ_JAHCPF010000015.1	GCF_021367075.1
WP_001208908.1#52|Staphylococcus_aureus	322	+	+	40	9857	10178	12299	12620	pseudogene_52.7*#52	NZ_JAHCPF010000015.1	GCF_021367075.1
WP_001208908.1#52|Staphylococcus_aureus	261	+	-	7	10462	10722	12904	13164	WP_078062635.1#52	NZ_JAHCPF010000015.1	GCF_021367075.1
WP_001208908.1#52|Staphylococcus_aureus	1203	+	+	9	10841	12043	13283	14485	WP_001062990.1#52	NZ_JAHCPF010000015.1	GCF_021367075.1
WP_001208908.1#52|Staphylococcus_aureus	63	+	-	41	12702	12764	15144	15206	WP_014532416.1#52	NZ_JAHCPF010000015.1	GCF_021367075.1
WP_001208908.1#52|Staphylococcus_aureus	69	+	-	13	12828	12896	15270	15338	WP_014373779.1#52	NZ_JAHCPF010000015.1	GCF_021367075.1
WP_109171321.1#53|Staphylococcus_aureus	702	-	+	4	-2346	-1645	49804	50505	WP_070002710.1#53	NZ_QFCZ01000013.1	GCF_003133785.1
WP_109171321.1#53|Staphylococcus_aureus	621	-	+	4	-1738	-1118	49277	49897	WP_045158805.1#53	NZ_QFCZ01000013.1	GCF_003133785.1
WP_109171321.1#53|Staphylococcus_aureus	696	-	+	1	-716	-21	48180	48875	WP_000769137.1#53	NZ_QFCZ01000013.1	GCF_003133785.1
WP_109171321.1#53|Staphylococcus_aureus	1509	-	+	38	1	1509	46650	48158	WP_109171321.1#53	NZ_QFCZ01000013.1	GCF_003133785.1
WP_109171321.1#53|Staphylococcus_aureus	309	-	-	3	1618	1926	46233	46541	WP_000669520.1#53	NZ_QFCZ01000013.1	GCF_003133785.1
WP_109171321.1#53|Staphylococcus_aureus	783	-	+	2	2291	3073	45086	45868	WP_011382191.1#53	NZ_QFCZ01000013.1	GCF_003133785.1
WP_109171321.1#53|Staphylococcus_aureus	782	-	+	40	3121	3902	44257	45038	pseudogene_53.18*#53	NZ_QFCZ01000013.1	GCF_003133785.1
WP_109171321.1#53|Staphylococcus_aureus	786	-	+	2	3950	4735	43424	44209	WP_000540885.1#53	NZ_QFCZ01000013.1	GCF_003133785.1
WP_109171321.1#53|Staphylococcus_aureus	771	-	+	2	4763	5533	42626	43396	WP_069996839.1#53	NZ_QFCZ01000013.1	GCF_003133785.1
WP_109171321.1#53|Staphylococcus_aureus	777	-	+	2	5603	6379	41780	42556	WP_000649613.1#53	NZ_QFCZ01000013.1	GCF_003133785.1
WP_109171321.1#53|Staphylococcus_aureus	783	-	+	2	6586	7368	40791	41573	WP_042852411.1#53	NZ_QFCZ01000013.1	GCF_003133785.1
WP_109171321.1#53|Staphylococcus_aureus	1329	-	+	10	7358	8686	39473	40801	WP_109171322.1#53	NZ_QFCZ01000013.1	GCF_003133785.1
WP_109171321.1#53|Staphylococcus_aureus	324	-	+	5	8683	9006	39153	39476	WP_000971500.1#53	NZ_QFCZ01000013.1	GCF_003133785.1
WP_109171321.1#53|Staphylococcus_aureus	322	-	+	40	9034	9355	38804	39125	pseudogene_53.10*#53	NZ_QFCZ01000013.1	GCF_003133785.1
WP_109171321.1#53|Staphylococcus_aureus	261	-	-	7	9639	9899	38260	38520	WP_078062635.1#53	NZ_QFCZ01000013.1	GCF_003133785.1
WP_109171321.1#53|Staphylococcus_aureus	1203	-	+	9	10018	11220	36939	38141	WP_001062990.1#53	NZ_QFCZ01000013.1	GCF_003133785.1
WP_109171321.1#53|Staphylococcus_aureus	63	-	-	41	11879	11941	36218	36280	WP_014532416.1#53	NZ_QFCZ01000013.1	GCF_003133785.1
WP_109171321.1#53|Staphylococcus_aureus	69	-	-	13	12005	12073	36086	36154	WP_014373779.1#53	NZ_QFCZ01000013.1	GCF_003133785.1
WP_109171321.1#53|Staphylococcus_aureus	66	-	-	12	12125	12190	35969	36034	WP_014373780.1#53	NZ_QFCZ01000013.1	GCF_003133785.1
WP_065316337.1#54|Staphylococcus_aureus	707	+	+	4	-2351	-1645	1	707	WP_259378008.1#54	NZ_JANVGH010000014.1	GCF_024915315.1
WP_065316337.1#54|Staphylococcus_aureus	621	+	+	4	-1738	-1118	614	1234	WP_259380971.1#54	NZ_JANVGH010000014.1	GCF_024915315.1
WP_065316337.1#54|Staphylococcus_aureus	696	+	+	1	-716	-21	1636	2331	WP_000769137.1#54	NZ_JANVGH010000014.1	GCF_024915315.1
WP_065316337.1#54|Staphylococcus_aureus	1509	+	+	38	1	1509	2353	3861	WP_065316337.1#54	NZ_JANVGH010000014.1	GCF_024915315.1
WP_065316337.1#54|Staphylococcus_aureus	309	+	-	3	1618	1926	3970	4278	WP_000669520.1#54	NZ_JANVGH010000014.1	GCF_024915315.1
WP_065316337.1#54|Staphylococcus_aureus	783	+	+	2	2291	3073	4643	5425	WP_045158837.1#54	NZ_JANVGH010000014.1	GCF_024915315.1
WP_065316337.1#54|Staphylococcus_aureus	782	+	+	40	3121	3902	5473	6254	pseudogene_54.8*#54	NZ_JANVGH010000014.1	GCF_024915315.1
WP_065316337.1#54|Staphylococcus_aureus	786	+	+	2	3950	4735	6302	7087	WP_000540885.1#54	NZ_JANVGH010000014.1	GCF_024915315.1
WP_065316337.1#54|Staphylococcus_aureus	771	+	+	2	4763	5533	7115	7885	WP_001058900.1#54	NZ_JANVGH010000014.1	GCF_024915315.1
WP_065316337.1#54|Staphylococcus_aureus	792	+	+	2	5565	6356	7917	8708	WP_045181696.1#54	NZ_JANVGH010000014.1	GCF_024915315.1
WP_065316337.1#54|Staphylococcus_aureus	777	+	+	2	6426	7202	8778	9554	WP_000649613.1#54	NZ_JANVGH010000014.1	GCF_024915315.1
WP_065316337.1#54|Staphylococcus_aureus	783	+	+	2	7409	8191	9761	10543	WP_042852411.1#54	NZ_JANVGH010000014.1	GCF_024915315.1
WP_065316337.1#54|Staphylococcus_aureus	1326	+	+	10	8184	9509	10536	11861	WP_045158811.1#54	NZ_JANVGH010000014.1	GCF_024915315.1
WP_065316337.1#54|Staphylococcus_aureus	324	+	+	5	9506	9829	11858	12181	WP_259380789.1#54	NZ_JANVGH010000014.1	GCF_024915315.1
WP_065316337.1#54|Staphylococcus_aureus	322	+	+	40	9857	10178	12209	12530	pseudogene_54.16*#54	NZ_JANVGH010000014.1	GCF_024915315.1
WP_065316337.1#54|Staphylococcus_aureus	261	+	-	7	10462	10722	12814	13074	WP_078062635.1#54	NZ_JANVGH010000014.1	GCF_024915315.1
WP_065316337.1#54|Staphylococcus_aureus	1203	+	+	9	10841	12043	13193	14395	WP_001062990.1#54	NZ_JANVGH010000014.1	GCF_024915315.1
WP_065316337.1#54|Staphylococcus_aureus	63	+	-	41	12702	12764	15054	15116	WP_014532416.1#54	NZ_JANVGH010000014.1	GCF_024915315.1
WP_065316337.1#54|Staphylococcus_aureus	69	+	-	13	12828	12896	15180	15248	WP_014373779.1#54	NZ_JANVGH010000014.1	GCF_024915315.1
WP_045181691.1#55|Staphylococcus_aureus	528	+	+	6	-2866	-2339	1	528	WP_045181688.1#55	NZ_JZIO01000014.1	GCF_000949555.1
WP_045181691.1#55|Staphylococcus_aureus	702	+	+	4	-2346	-1645	521	1222	WP_070002710.1#55	NZ_JZIO01000014.1	GCF_000949555.1
WP_045181691.1#55|Staphylococcus_aureus	621	+	+	4	-1738	-1118	1129	1749	WP_045158805.1#55	NZ_JZIO01000014.1	GCF_000949555.1
WP_045181691.1#55|Staphylococcus_aureus	696	+	+	1	-716	-21	2151	2846	WP_000769137.1#55	NZ_JZIO01000014.1	GCF_000949555.1
WP_045181691.1#55|Staphylococcus_aureus	1509	+	+	38	1	1509	2868	4376	WP_045181691.1#55	NZ_JZIO01000014.1	GCF_000949555.1
WP_045181691.1#55|Staphylococcus_aureus	309	+	-	3	1618	1926	4485	4793	WP_000669520.1#55	NZ_JZIO01000014.1	GCF_000949555.1
WP_045181691.1#55|Staphylococcus_aureus	783	+	+	2	2291	3073	5158	5940	WP_011382191.1#55	NZ_JZIO01000014.1	GCF_000949555.1
WP_045181691.1#55|Staphylococcus_aureus	782	+	+	40	3121	3902	5988	6769	pseudogene_55.22*#55	NZ_JZIO01000014.1	GCF_000949555.1
WP_045181691.1#55|Staphylococcus_aureus	786	+	+	2	3950	4735	6817	7602	WP_045181693.1#55	NZ_JZIO01000014.1	GCF_000949555.1
WP_045181691.1#55|Staphylococcus_aureus	771	+	+	2	4763	5533	7630	8400	WP_001058900.1#55	NZ_JZIO01000014.1	GCF_000949555.1
WP_045181691.1#55|Staphylococcus_aureus	792	+	+	2	5565	6356	8432	9223	WP_045181696.1#55	NZ_JZIO01000014.1	GCF_000949555.1
WP_045181691.1#55|Staphylococcus_aureus	777	+	+	2	6426	7202	9293	10069	WP_000649613.1#55	NZ_JZIO01000014.1	GCF_000949555.1
WP_045181691.1#55|Staphylococcus_aureus	783	+	+	2	7409	8191	10276	11058	WP_042852411.1#55	NZ_JZIO01000014.1	GCF_000949555.1
WP_045181691.1#55|Staphylococcus_aureus	1329	+	+	10	8181	9509	11048	12376	WP_109171322.1#55	NZ_JZIO01000014.1	GCF_000949555.1
WP_045181691.1#55|Staphylococcus_aureus	324	+	+	5	9506	9829	12373	12696	WP_000971500.1#55	NZ_JZIO01000014.1	GCF_000949555.1
WP_045181691.1#55|Staphylococcus_aureus	322	+	+	40	9857	10178	12724	13045	pseudogene_55.5*#55	NZ_JZIO01000014.1	GCF_000949555.1
WP_045181691.1#55|Staphylococcus_aureus	261	+	-	7	10462	10722	13329	13589	WP_078062635.1#55	NZ_JZIO01000014.1	GCF_000949555.1
WP_045181691.1#55|Staphylococcus_aureus	1203	+	+	9	10841	12043	13708	14910	WP_001062990.1#55	NZ_JZIO01000014.1	GCF_000949555.1
WP_045181691.1#55|Staphylococcus_aureus	63	+	-	41	12702	12764	15569	15631	WP_014532416.1#55	NZ_JZIO01000014.1	GCF_000949555.1
WP_045181691.1#55|Staphylococcus_aureus	69	+	-	13	12828	12896	15695	15763	WP_014373779.1#55	NZ_JZIO01000014.1	GCF_000949555.1
WP_165804152.1#56|Staphylococcus_aureus	685	+	+	4	-2329	-1645	1	685	WP_246838847.1#56	NZ_JAANBG010000011.1	GCF_011394815.1
WP_165804152.1#56|Staphylococcus_aureus	621	+	+	4	-1738	-1118	592	1212	WP_045158805.1#56	NZ_JAANBG010000011.1	GCF_011394815.1
WP_165804152.1#56|Staphylococcus_aureus	696	+	+	1	-716	-21	1614	2309	WP_000769137.1#56	NZ_JAANBG010000011.1	GCF_011394815.1
WP_165804152.1#56|Staphylococcus_aureus	1509	+	+	38	1	1509	2331	3839	WP_165804152.1#56	NZ_JAANBG010000011.1	GCF_011394815.1
WP_165804152.1#56|Staphylococcus_aureus	309	+	-	3	1618	1926	3948	4256	WP_000669520.1#56	NZ_JAANBG010000011.1	GCF_011394815.1
WP_165804152.1#56|Staphylococcus_aureus	783	+	+	2	2291	3073	4621	5403	WP_011382191.1#56	NZ_JAANBG010000011.1	GCF_011394815.1
WP_165804152.1#56|Staphylococcus_aureus	786	+	+	2	3121	3906	5451	6236	WP_165804423.1#56	NZ_JAANBG010000011.1	GCF_011394815.1
WP_165804152.1#56|Staphylococcus_aureus	771	+	+	2	3934	4704	6264	7034	WP_001058900.1#56	NZ_JAANBG010000011.1	GCF_011394815.1
WP_165804152.1#56|Staphylococcus_aureus	792	+	+	2	4736	5527	7066	7857	WP_045181696.1#56	NZ_JAANBG010000011.1	GCF_011394815.1
WP_165804152.1#56|Staphylococcus_aureus	777	+	+	2	5597	6373	7927	8703	WP_000649613.1#56	NZ_JAANBG010000011.1	GCF_011394815.1
WP_165804152.1#56|Staphylococcus_aureus	783	+	+	2	6580	7362	8910	9692	WP_042852411.1#56	NZ_JAANBG010000011.1	GCF_011394815.1
WP_165804152.1#56|Staphylococcus_aureus	1326	+	+	10	7355	8680	9685	11010	WP_000166025.1#56	NZ_JAANBG010000011.1	GCF_011394815.1
WP_165804152.1#56|Staphylococcus_aureus	324	+	+	5	8677	9000	11007	11330	WP_000971500.1#56	NZ_JAANBG010000011.1	GCF_011394815.1
WP_165804152.1#56|Staphylococcus_aureus	322	+	+	40	9028	9349	11358	11679	pseudogene_56.21*#56	NZ_JAANBG010000011.1	GCF_011394815.1
WP_165804152.1#56|Staphylococcus_aureus	261	+	-	7	9633	9893	11963	12223	WP_078062635.1#56	NZ_JAANBG010000011.1	GCF_011394815.1
WP_165804152.1#56|Staphylococcus_aureus	1203	+	+	9	10012	11214	12342	13544	WP_001062990.1#56	NZ_JAANBG010000011.1	GCF_011394815.1
WP_165804152.1#56|Staphylococcus_aureus	63	+	-	41	11873	11935	14203	14265	WP_014532416.1#56	NZ_JAANBG010000011.1	GCF_011394815.1
WP_165804152.1#56|Staphylococcus_aureus	69	+	-	13	11999	12067	14329	14397	WP_014373779.1#56	NZ_JAANBG010000011.1	GCF_011394815.1
WP_165804152.1#56|Staphylococcus_aureus	66	+	-	12	12119	12184	14449	14514	WP_014373780.1#56	NZ_JAANBG010000011.1	GCF_011394815.1
WP_165811629.1#57|Staphylococcus_aureus	685	+	+	4	-2329	-1645	1	685	WP_246838847.1#57	NZ_JAANBY010000011.1	GCF_011394705.1
WP_165811629.1#57|Staphylococcus_aureus	621	+	+	4	-1738	-1118	592	1212	WP_045158805.1#57	NZ_JAANBY010000011.1	GCF_011394705.1
WP_165811629.1#57|Staphylococcus_aureus	696	+	+	1	-716	-21	1614	2309	WP_000769137.1#57	NZ_JAANBY010000011.1	GCF_011394705.1
WP_165811629.1#57|Staphylococcus_aureus	1509	+	+	38	1	1509	2331	3839	WP_165811629.1#57	NZ_JAANBY010000011.1	GCF_011394705.1
WP_165811629.1#57|Staphylococcus_aureus	309	+	-	3	1618	1926	3948	4256	WP_000669520.1#57	NZ_JAANBY010000011.1	GCF_011394705.1
WP_165811629.1#57|Staphylococcus_aureus	770	+	+	40	2291	3060	4621	5390	pseudogene_57.30*#57	NZ_JAANBY010000011.1	GCF_011394705.1
WP_165811629.1#57|Staphylococcus_aureus	792	+	+	2	3092	3883	5422	6213	WP_045181696.1#57	NZ_JAANBY010000011.1	GCF_011394705.1
WP_165811629.1#57|Staphylococcus_aureus	777	+	+	2	3953	4729	6283	7059	WP_000649613.1#57	NZ_JAANBY010000011.1	GCF_011394705.1
WP_165811629.1#57|Staphylococcus_aureus	783	+	+	2	4936	5718	7266	8048	WP_042852411.1#57	NZ_JAANBY010000011.1	GCF_011394705.1
WP_165811629.1#57|Staphylococcus_aureus	1329	+	+	10	5708	7036	8038	9366	WP_109171322.1#57	NZ_JAANBY010000011.1	GCF_011394705.1
WP_165811629.1#57|Staphylococcus_aureus	324	+	+	5	7033	7356	9363	9686	WP_000971500.1#57	NZ_JAANBY010000011.1	GCF_011394705.1
WP_165811629.1#57|Staphylococcus_aureus	322	+	+	40	7384	7705	9714	10035	pseudogene_57.9*#57	NZ_JAANBY010000011.1	GCF_011394705.1
WP_165811629.1#57|Staphylococcus_aureus	261	+	-	7	7989	8249	10319	10579	WP_078062635.1#57	NZ_JAANBY010000011.1	GCF_011394705.1
WP_165811629.1#57|Staphylococcus_aureus	1203	+	+	9	8368	9570	10698	11900	WP_001062990.1#57	NZ_JAANBY010000011.1	GCF_011394705.1
WP_165811629.1#57|Staphylococcus_aureus	63	+	-	41	10229	10291	12559	12621	WP_014532416.1#57	NZ_JAANBY010000011.1	GCF_011394705.1
WP_165811629.1#57|Staphylococcus_aureus	69	+	-	13	10355	10423	12685	12753	WP_014373779.1#57	NZ_JAANBY010000011.1	GCF_011394705.1
WP_165811629.1#57|Staphylococcus_aureus	66	+	-	12	10475	10540	12805	12870	WP_014373780.1#57	NZ_JAANBY010000011.1	GCF_011394705.1
WP_165811629.1#57|Staphylococcus_aureus	66	+	-	12	10572	10637	12902	12967	WP_014373781.1#57	NZ_JAANBY010000011.1	GCF_011394705.1
WP_165811629.1#57|Staphylococcus_aureus	1485	+	+	20	11156	12640	13486	14970	WP_000948284.1#57	NZ_JAANBY010000011.1	GCF_011394705.1
WP_168226553.1#58|Staphylococcus_aureus	681	-	+	1	-14811	-14131	66271	66951	WP_000669010.1#58	NZ_SJBC01000022.1	GCF_012274615.1
WP_168226553.1#58|Staphylococcus_aureus	696	-	+	1	-13844	-13149	65289	65984	WP_000782827.1#58	NZ_SJBC01000022.1	GCF_012274615.1
WP_168226553.1#58|Staphylococcus_aureus	1071	-	+	1	-12858	-11788	63928	64998	WP_001056483.1#58	NZ_SJBC01000022.1	GCF_012274615.1
WP_168226553.1#58|Staphylococcus_aureus	138	-	+	16	-11670	-11533	63673	63810	WP_001792090.1#58	NZ_SJBC01000022.1	GCF_012274615.1
WP_168226553.1#58|Staphylococcus_aureus	846	-	+	1	-11424	-10579	62719	63564	WP_000705655.1#58	NZ_SJBC01000022.1	GCF_012274615.1
WP_168226553.1#58|Staphylococcus_aureus	705	-	+	1	-10215	-9511	61651	62355	WP_000784251.1#58	NZ_SJBC01000022.1	GCF_012274615.1
WP_168226553.1#58|Staphylococcus_aureus	696	-	+	1	-9081	-8386	60526	61221	WP_000769804.1#58	NZ_SJBC01000022.1	GCF_012274615.1
WP_168226553.1#58|Staphylococcus_aureus	696	-	+	40	-7964	-7269	59409	60104	pseudogene_58.18*#58	NZ_SJBC01000022.1	GCF_012274615.1
WP_168226553.1#58|Staphylococcus_aureus	699	-	+	1	-6925	-6227	58367	59065	WP_000673028.1#58	NZ_SJBC01000022.1	GCF_012274615.1
WP_168226553.1#58|Staphylococcus_aureus	699	-	+	1	-5848	-5150	57290	57988	WP_000778499.1#58	NZ_SJBC01000022.1	GCF_012274615.1
WP_168226553.1#58|Staphylococcus_aureus	684	-	+	1	-4784	-4101	56241	56924	WP_000778479.1#58	NZ_SJBC01000022.1	GCF_012274615.1
WP_168226553.1#58|Staphylococcus_aureus	102	-	-	40	-4018	-3917	56057	56158	pseudogene_58.23*#58	NZ_SJBC01000022.1	GCF_012274615.1
WP_168226553.1#58|Staphylococcus_aureus	1557	-	+	6	-3839	-2283	54423	55979	WP_000028609.1#58	NZ_SJBC01000022.1	GCF_012274615.1
WP_168226553.1#58|Staphylococcus_aureus	1170	-	+	4	-2290	-1121	53261	54430	WP_000066763.1#58	NZ_SJBC01000022.1	GCF_012274615.1
WP_168226553.1#58|Staphylococcus_aureus	702	-	+	1	-719	-18	52158	52859	WP_000769139.1#58	NZ_SJBC01000022.1	GCF_012274615.1
WP_168226553.1#58|Staphylococcus_aureus	1488	-	+	38	1	1488	50652	52139	WP_168226553.1#58	NZ_SJBC01000022.1	GCF_012274615.1
WP_168226553.1#58|Staphylococcus_aureus	309	-	-	3	1592	1900	50240	50548	WP_000669519.1#58	NZ_SJBC01000022.1	GCF_012274615.1
WP_168226553.1#58|Staphylococcus_aureus	774	-	+	2	2268	3041	49099	49872	WP_049873750.1#58	NZ_SJBC01000022.1	GCF_012274615.1
WP_168226553.1#58|Staphylococcus_aureus	801	-	+	2	3072	3872	48268	49068	WP_001269761.1#58	NZ_SJBC01000022.1	GCF_012274615.1
WP_168226553.1#58|Staphylococcus_aureus	797	-	+	40	3891	4687	47453	48249	pseudogene_58.27*#58	NZ_SJBC01000022.1	GCF_012274615.1
WP_168226553.1#58|Staphylococcus_aureus	804	-	+	2	4744	5547	46593	47396	WP_000971990.1#58	NZ_SJBC01000022.1	GCF_012274615.1
WP_168226553.1#58|Staphylococcus_aureus	771	-	+	2	5566	6336	45804	46574	WP_168226552.1#58	NZ_SJBC01000022.1	GCF_012274615.1
WP_168226553.1#58|Staphylococcus_aureus	792	-	+	2	6368	7159	44981	45772	WP_000456134.1#58	NZ_SJBC01000022.1	GCF_012274615.1
WP_168226553.1#58|Staphylococcus_aureus	780	-	+	2	7229	8008	44132	44911	WP_000667960.1#58	NZ_SJBC01000022.1	GCF_012274615.1
WP_168226553.1#58|Staphylococcus_aureus	783	-	+	2	8027	8809	43331	44113	WP_001641316.1#58	NZ_SJBC01000022.1	GCF_012274615.1
WP_168226553.1#58|Staphylococcus_aureus	813	-	+	2	8991	9803	42337	43149	WP_000455736.1#58	NZ_SJBC01000022.1	GCF_012274615.1
WP_168226553.1#58|Staphylococcus_aureus	1323	-	+	10	9796	11118	41022	42344	WP_000166024.1#58	NZ_SJBC01000022.1	GCF_012274615.1
WP_168226553.1#58|Staphylococcus_aureus	324	-	+	5	11115	11438	40702	41025	WP_000971504.1#58	NZ_SJBC01000022.1	GCF_012274615.1
WP_168226553.1#58|Staphylococcus_aureus	297	-	+	8	11457	11753	40387	40683	WP_000074792.1#58	NZ_SJBC01000022.1	GCF_012274615.1
WP_168226553.1#58|Staphylococcus_aureus	261	-	-	7	12043	12303	39837	40097	WP_072398156.1#58	NZ_SJBC01000022.1	GCF_012274615.1
WP_168226553.1#58|Staphylococcus_aureus	1203	-	+	9	12435	13637	38503	39705	WP_001062992.1#58	NZ_SJBC01000022.1	GCF_012274615.1
WP_001208897.1#59|Staphylococcus_aureus	681	+	+	1	-14817	-14137	1065843	1066523	WP_000669012.1#59	NZ_NGNK01000001.1	GCF_003017575.1
WP_001208897.1#59|Staphylococcus_aureus	696	+	+	1	-13850	-13155	1066810	1067505	WP_000782827.1#59	NZ_NGNK01000001.1	GCF_003017575.1
WP_001208897.1#59|Staphylococcus_aureus	1071	+	+	1	-12864	-11794	1067796	1068866	WP_001056483.1#59	NZ_NGNK01000001.1	GCF_003017575.1
WP_001208897.1#59|Staphylococcus_aureus	138	+	+	16	-11676	-11539	1068984	1069121	WP_001792090.1#59	NZ_NGNK01000001.1	GCF_003017575.1
WP_001208897.1#59|Staphylococcus_aureus	846	+	+	1	-11430	-10585	1069230	1070075	WP_000705655.1#59	NZ_NGNK01000001.1	GCF_003017575.1
WP_001208897.1#59|Staphylococcus_aureus	711	+	+	1	-10221	-9511	1070439	1071149	WP_106873616.1#59	NZ_NGNK01000001.1	GCF_003017575.1
WP_001208897.1#59|Staphylococcus_aureus	696	+	+	1	-9081	-8386	1071579	1072274	WP_000769804.1#59	NZ_NGNK01000001.1	GCF_003017575.1
WP_001208897.1#59|Staphylococcus_aureus	696	+	+	1	-7964	-7269	1072696	1073391	WP_000769835.1#59	NZ_NGNK01000001.1	GCF_003017575.1
WP_001208897.1#59|Staphylococcus_aureus	699	+	+	1	-6925	-6227	1073735	1074433	WP_000673028.1#59	NZ_NGNK01000001.1	GCF_003017575.1
WP_001208897.1#59|Staphylococcus_aureus	699	+	+	1	-5848	-5150	1074812	1075510	WP_000778499.1#59	NZ_NGNK01000001.1	GCF_003017575.1
WP_001208897.1#59|Staphylococcus_aureus	684	+	+	1	-4784	-4101	1075876	1076559	WP_000778479.1#59	NZ_NGNK01000001.1	GCF_003017575.1
WP_001208897.1#59|Staphylococcus_aureus	102	+	-	40	-4018	-3917	1076642	1076743	pseudogene_59.1*#59	NZ_NGNK01000001.1	GCF_003017575.1
WP_001208897.1#59|Staphylococcus_aureus	1557	+	+	6	-3839	-2283	1076821	1078377	WP_000028609.1#59	NZ_NGNK01000001.1	GCF_003017575.1
WP_001208897.1#59|Staphylococcus_aureus	1170	+	+	4	-2290	-1121	1078370	1079539	WP_000066763.1#59	NZ_NGNK01000001.1	GCF_003017575.1
WP_001208897.1#59|Staphylococcus_aureus	702	+	+	1	-719	-18	1079941	1080642	WP_000769139.1#59	NZ_NGNK01000001.1	GCF_003017575.1
WP_001208897.1#59|Staphylococcus_aureus	1488	+	+	38	1	1488	1080661	1082148	WP_001208897.1#59	NZ_NGNK01000001.1	GCF_003017575.1
WP_001208897.1#59|Staphylococcus_aureus	309	+	-	3	1592	1900	1082252	1082560	WP_000669519.1#59	NZ_NGNK01000001.1	GCF_003017575.1
WP_001208897.1#59|Staphylococcus_aureus	774	+	+	2	2268	3041	1082928	1083701	WP_049873750.1#59	NZ_NGNK01000001.1	GCF_003017575.1
WP_001208897.1#59|Staphylococcus_aureus	801	+	+	2	3072	3872	1083732	1084532	WP_001269761.1#59	NZ_NGNK01000001.1	GCF_003017575.1
WP_001208897.1#59|Staphylococcus_aureus	797	+	+	40	3891	4687	1084551	1085347	pseudogene_59.14*#59	NZ_NGNK01000001.1	GCF_003017575.1
WP_001208897.1#59|Staphylococcus_aureus	804	+	+	2	4744	5547	1085404	1086207	WP_000971990.1#59	NZ_NGNK01000001.1	GCF_003017575.1
WP_001208897.1#59|Staphylococcus_aureus	771	+	+	2	5566	6336	1086226	1086996	WP_000835990.1#59	NZ_NGNK01000001.1	GCF_003017575.1
WP_001208897.1#59|Staphylococcus_aureus	792	+	+	2	6368	7159	1087028	1087819	WP_000456134.1#59	NZ_NGNK01000001.1	GCF_003017575.1
WP_001208897.1#59|Staphylococcus_aureus	780	+	+	2	7229	8008	1087889	1088668	WP_000667960.1#59	NZ_NGNK01000001.1	GCF_003017575.1
WP_001208897.1#59|Staphylococcus_aureus	783	+	+	2	8027	8809	1088687	1089469	WP_001641316.1#59	NZ_NGNK01000001.1	GCF_003017575.1
WP_001208897.1#59|Staphylococcus_aureus	813	+	+	2	8991	9803	1089651	1090463	WP_000455736.1#59	NZ_NGNK01000001.1	GCF_003017575.1
WP_001208897.1#59|Staphylococcus_aureus	1323	+	+	10	9796	11118	1090456	1091778	WP_000166024.1#59	NZ_NGNK01000001.1	GCF_003017575.1
WP_001208897.1#59|Staphylococcus_aureus	324	+	+	5	11115	11438	1091775	1092098	WP_000971504.1#59	NZ_NGNK01000001.1	GCF_003017575.1
WP_001208897.1#59|Staphylococcus_aureus	300	+	+	8	11466	11765	1092126	1092425	WP_029258562.1#59	NZ_NGNK01000001.1	GCF_003017575.1
WP_001208897.1#59|Staphylococcus_aureus	261	+	-	7	12055	12315	1092715	1092975	WP_072398156.1#59	NZ_NGNK01000001.1	GCF_003017575.1
WP_001208897.1#59|Staphylococcus_aureus	1203	+	+	9	12447	13649	1093107	1094309	WP_001062992.1#59	NZ_NGNK01000001.1	GCF_003017575.1
WP_305164334.1#60|Staphylococcus_aureus	681	-	+	1	-14811	-14131	64694	65374	WP_000669012.1#60	NZ_JAUUIQ010000011.1	GCF_030676605.1
WP_305164334.1#60|Staphylococcus_aureus	696	-	+	1	-13844	-13149	63712	64407	WP_000782827.1#60	NZ_JAUUIQ010000011.1	GCF_030676605.1
WP_305164334.1#60|Staphylococcus_aureus	1071	-	+	1	-12858	-11788	62351	63421	WP_001056483.1#60	NZ_JAUUIQ010000011.1	GCF_030676605.1
WP_305164334.1#60|Staphylococcus_aureus	138	-	+	16	-11670	-11533	62096	62233	WP_001792090.1#60	NZ_JAUUIQ010000011.1	GCF_030676605.1
WP_305164334.1#60|Staphylococcus_aureus	846	-	+	1	-11424	-10579	61142	61987	WP_000705655.1#60	NZ_JAUUIQ010000011.1	GCF_030676605.1
WP_305164334.1#60|Staphylococcus_aureus	705	-	+	1	-10215	-9511	60074	60778	WP_000784251.1#60	NZ_JAUUIQ010000011.1	GCF_030676605.1
WP_305164334.1#60|Staphylococcus_aureus	696	-	+	1	-9081	-8386	58949	59644	WP_000769804.1#60	NZ_JAUUIQ010000011.1	GCF_030676605.1
WP_305164334.1#60|Staphylococcus_aureus	696	-	+	1	-7964	-7269	57832	58527	WP_000769835.1#60	NZ_JAUUIQ010000011.1	GCF_030676605.1
WP_305164334.1#60|Staphylococcus_aureus	699	-	+	1	-6925	-6227	56790	57488	WP_000673028.1#60	NZ_JAUUIQ010000011.1	GCF_030676605.1
WP_305164334.1#60|Staphylococcus_aureus	699	-	+	1	-5848	-5150	55713	56411	WP_000778499.1#60	NZ_JAUUIQ010000011.1	GCF_030676605.1
WP_305164334.1#60|Staphylococcus_aureus	684	-	+	1	-4784	-4101	54664	55347	WP_000778479.1#60	NZ_JAUUIQ010000011.1	GCF_030676605.1
WP_305164334.1#60|Staphylococcus_aureus	102	-	-	40	-4018	-3917	54480	54581	pseudogene_60.26*#60	NZ_JAUUIQ010000011.1	GCF_030676605.1
WP_305164334.1#60|Staphylococcus_aureus	1557	-	+	6	-3839	-2283	52846	54402	WP_000028609.1#60	NZ_JAUUIQ010000011.1	GCF_030676605.1
WP_305164334.1#60|Staphylococcus_aureus	1170	-	+	4	-2290	-1121	51684	52853	WP_000066763.1#60	NZ_JAUUIQ010000011.1	GCF_030676605.1
WP_305164334.1#60|Staphylococcus_aureus	702	-	+	1	-719	-18	50581	51282	WP_000769139.1#60	NZ_JAUUIQ010000011.1	GCF_030676605.1
WP_305164334.1#60|Staphylococcus_aureus	1488	-	+	38	1	1488	49075	50562	WP_305164334.1#60	NZ_JAUUIQ010000011.1	GCF_030676605.1
WP_305164334.1#60|Staphylococcus_aureus	309	-	-	3	1592	1900	48663	48971	WP_000669519.1#60	NZ_JAUUIQ010000011.1	GCF_030676605.1
WP_305164334.1#60|Staphylococcus_aureus	774	-	+	2	2268	3041	47522	48295	WP_049873750.1#60	NZ_JAUUIQ010000011.1	GCF_030676605.1
WP_305164334.1#60|Staphylococcus_aureus	801	-	+	2	3072	3872	46691	47491	WP_001269761.1#60	NZ_JAUUIQ010000011.1	GCF_030676605.1
WP_305164334.1#60|Staphylococcus_aureus	797	-	+	40	3891	4687	45876	46672	pseudogene_60.9*#60	NZ_JAUUIQ010000011.1	GCF_030676605.1
WP_305164334.1#60|Staphylococcus_aureus	804	-	+	2	4744	5547	45016	45819	WP_000971990.1#60	NZ_JAUUIQ010000011.1	GCF_030676605.1
WP_305164334.1#60|Staphylococcus_aureus	771	-	+	2	5566	6336	44227	44997	WP_000835990.1#60	NZ_JAUUIQ010000011.1	GCF_030676605.1
WP_305164334.1#60|Staphylococcus_aureus	792	-	+	2	6368	7159	43404	44195	WP_000456134.1#60	NZ_JAUUIQ010000011.1	GCF_030676605.1
WP_305164334.1#60|Staphylococcus_aureus	780	-	+	2	7229	8008	42555	43334	WP_000667960.1#60	NZ_JAUUIQ010000011.1	GCF_030676605.1
WP_305164334.1#60|Staphylococcus_aureus	783	-	+	2	8027	8809	41754	42536	WP_001641316.1#60	NZ_JAUUIQ010000011.1	GCF_030676605.1
WP_305164334.1#60|Staphylococcus_aureus	813	-	+	2	8991	9803	40760	41572	WP_000455736.1#60	NZ_JAUUIQ010000011.1	GCF_030676605.1
WP_305164334.1#60|Staphylococcus_aureus	1323	-	+	10	9796	11118	39445	40767	WP_000166024.1#60	NZ_JAUUIQ010000011.1	GCF_030676605.1
WP_305164334.1#60|Staphylococcus_aureus	324	-	+	5	11115	11438	39125	39448	WP_000971504.1#60	NZ_JAUUIQ010000011.1	GCF_030676605.1
WP_305164334.1#60|Staphylococcus_aureus	288	-	+	8	11466	11753	38810	39097	WP_111078156.1#60	NZ_JAUUIQ010000011.1	GCF_030676605.1
WP_305164334.1#60|Staphylococcus_aureus	261	-	-	7	12043	12303	38260	38520	WP_072398156.1#60	NZ_JAUUIQ010000011.1	GCF_030676605.1
WP_305164334.1#60|Staphylococcus_aureus	1203	-	+	9	12435	13637	36926	38128	WP_305164333.1#60	NZ_JAUUIQ010000011.1	GCF_030676605.1
WP_064273308.1#61|Staphylococcus_aureus	681	+	+	1	-14811	-14131	369732	370412	WP_000669010.1#61	NZ_FKNH01000002.1	GCF_900080715.1
WP_064273308.1#61|Staphylococcus_aureus	696	+	+	1	-13844	-13149	370699	371394	WP_000782827.1#61	NZ_FKNH01000002.1	GCF_900080715.1
WP_064273308.1#61|Staphylococcus_aureus	1071	+	+	1	-12858	-11788	371685	372755	WP_001056483.1#61	NZ_FKNH01000002.1	GCF_900080715.1
WP_064273308.1#61|Staphylococcus_aureus	138	+	+	16	-11670	-11533	372873	373010	WP_001792090.1#61	NZ_FKNH01000002.1	GCF_900080715.1
WP_064273308.1#61|Staphylococcus_aureus	846	+	+	1	-11424	-10579	373119	373964	WP_000705655.1#61	NZ_FKNH01000002.1	GCF_900080715.1
WP_064273308.1#61|Staphylococcus_aureus	705	+	+	1	-10215	-9511	374328	375032	WP_000784251.1#61	NZ_FKNH01000002.1	GCF_900080715.1
WP_064273308.1#61|Staphylococcus_aureus	696	+	+	1	-9081	-8386	375462	376157	WP_000769804.1#61	NZ_FKNH01000002.1	GCF_900080715.1
WP_064273308.1#61|Staphylococcus_aureus	696	+	+	1	-7964	-7269	376579	377274	WP_000769835.1#61	NZ_FKNH01000002.1	GCF_900080715.1
WP_064273308.1#61|Staphylococcus_aureus	699	+	+	1	-6925	-6227	377618	378316	WP_000673028.1#61	NZ_FKNH01000002.1	GCF_900080715.1
WP_064273308.1#61|Staphylococcus_aureus	699	+	+	1	-5848	-5150	378695	379393	WP_000778499.1#61	NZ_FKNH01000002.1	GCF_900080715.1
WP_064273308.1#61|Staphylococcus_aureus	684	+	+	1	-4784	-4101	379759	380442	WP_000778479.1#61	NZ_FKNH01000002.1	GCF_900080715.1
WP_064273308.1#61|Staphylococcus_aureus	102	+	-	40	-4018	-3917	380525	380626	pseudogene_61.14*#61	NZ_FKNH01000002.1	GCF_900080715.1
WP_064273308.1#61|Staphylococcus_aureus	1557	+	+	6	-3839	-2283	380704	382260	WP_000028609.1#61	NZ_FKNH01000002.1	GCF_900080715.1
WP_064273308.1#61|Staphylococcus_aureus	1170	+	+	4	-2290	-1121	382253	383422	WP_000066763.1#61	NZ_FKNH01000002.1	GCF_900080715.1
WP_064273308.1#61|Staphylococcus_aureus	702	+	+	1	-719	-18	383824	384525	WP_000769139.1#61	NZ_FKNH01000002.1	GCF_900080715.1
WP_064273308.1#61|Staphylococcus_aureus	1488	+	+	38	1	1488	384544	386031	WP_064273308.1#61	NZ_FKNH01000002.1	GCF_900080715.1
WP_064273308.1#61|Staphylococcus_aureus	309	+	-	3	1592	1900	386135	386443	WP_000669519.1#61	NZ_FKNH01000002.1	GCF_900080715.1
WP_064273308.1#61|Staphylococcus_aureus	774	+	+	2	2268	3041	386811	387584	WP_049873750.1#61	NZ_FKNH01000002.1	GCF_900080715.1
WP_064273308.1#61|Staphylococcus_aureus	801	+	+	2	3072	3872	387615	388415	WP_001269761.1#61	NZ_FKNH01000002.1	GCF_900080715.1
WP_064273308.1#61|Staphylococcus_aureus	808	+	+	40	3891	4698	388434	389241	pseudogene_61.1*#61	NZ_FKNH01000002.1	GCF_900080715.1
WP_064273308.1#61|Staphylococcus_aureus	801	+	+	2	4747	5547	389290	390090	WP_001801841.1#61	NZ_FKNH01000002.1	GCF_900080715.1
WP_064273308.1#61|Staphylococcus_aureus	771	+	+	2	5566	6336	390109	390879	WP_000835990.1#61	NZ_FKNH01000002.1	GCF_900080715.1
WP_064273308.1#61|Staphylococcus_aureus	792	+	+	2	6368	7159	390911	391702	WP_000456134.1#61	NZ_FKNH01000002.1	GCF_900080715.1
WP_064273308.1#61|Staphylococcus_aureus	780	+	+	2	7229	8008	391772	392551	WP_000667960.1#61	NZ_FKNH01000002.1	GCF_900080715.1
WP_064273308.1#61|Staphylococcus_aureus	783	+	+	2	8027	8809	392570	393352	WP_001641316.1#61	NZ_FKNH01000002.1	GCF_900080715.1
WP_064273308.1#61|Staphylococcus_aureus	813	+	+	2	8991	9803	393534	394346	WP_000455736.1#61	NZ_FKNH01000002.1	GCF_900080715.1
WP_064273308.1#61|Staphylococcus_aureus	1323	+	+	10	9796	11118	394339	395661	WP_000166024.1#61	NZ_FKNH01000002.1	GCF_900080715.1
WP_064273308.1#61|Staphylococcus_aureus	324	+	+	5	11115	11438	395658	395981	WP_000971504.1#61	NZ_FKNH01000002.1	GCF_900080715.1
WP_064273308.1#61|Staphylococcus_aureus	297	+	+	8	11457	11753	396000	396296	WP_000074792.1#61	NZ_FKNH01000002.1	GCF_900080715.1
WP_064273308.1#61|Staphylococcus_aureus	261	+	-	7	12043	12303	396586	396846	WP_072398156.1#61	NZ_FKNH01000002.1	GCF_900080715.1
WP_064273308.1#61|Staphylococcus_aureus	1203	+	+	9	12435	13637	396978	398180	WP_001062992.1#61	NZ_FKNH01000002.1	GCF_900080715.1
WP_103194870.1#62|Staphylococcus_aureus	681	-	+	1	-14811	-14131	63855	64535	WP_000669012.1#62	NZ_OGAU01000019.1	GCF_900251925.1
WP_103194870.1#62|Staphylococcus_aureus	696	-	+	1	-13844	-13149	62873	63568	WP_103194871.1#62	NZ_OGAU01000019.1	GCF_900251925.1
WP_103194870.1#62|Staphylococcus_aureus	1071	-	+	1	-12858	-11788	61512	62582	WP_001056483.1#62	NZ_OGAU01000019.1	GCF_900251925.1
WP_103194870.1#62|Staphylococcus_aureus	138	-	+	16	-11670	-11533	61257	61394	WP_001792090.1#62	NZ_OGAU01000019.1	GCF_900251925.1
WP_103194870.1#62|Staphylococcus_aureus	846	-	+	1	-11424	-10579	60303	61148	WP_000705655.1#62	NZ_OGAU01000019.1	GCF_900251925.1
WP_103194870.1#62|Staphylococcus_aureus	705	-	+	1	-10215	-9511	59235	59939	WP_000784251.1#62	NZ_OGAU01000019.1	GCF_900251925.1
WP_103194870.1#62|Staphylococcus_aureus	696	-	+	1	-9081	-8386	58110	58805	WP_000769804.1#62	NZ_OGAU01000019.1	GCF_900251925.1
WP_103194870.1#62|Staphylococcus_aureus	696	-	+	1	-7964	-7269	56993	57688	WP_000769835.1#62	NZ_OGAU01000019.1	GCF_900251925.1
WP_103194870.1#62|Staphylococcus_aureus	699	-	+	1	-6925	-6227	55951	56649	WP_000673028.1#62	NZ_OGAU01000019.1	GCF_900251925.1
WP_103194870.1#62|Staphylococcus_aureus	699	-	+	1	-5848	-5150	54874	55572	WP_000778499.1#62	NZ_OGAU01000019.1	GCF_900251925.1
WP_103194870.1#62|Staphylococcus_aureus	684	-	+	1	-4784	-4101	53825	54508	WP_000778479.1#62	NZ_OGAU01000019.1	GCF_900251925.1
WP_103194870.1#62|Staphylococcus_aureus	102	-	-	40	-4018	-3917	53641	53742	pseudogene_62.28*#62	NZ_OGAU01000019.1	GCF_900251925.1
WP_103194870.1#62|Staphylococcus_aureus	1557	-	+	6	-3839	-2283	52007	53563	WP_000028609.1#62	NZ_OGAU01000019.1	GCF_900251925.1
WP_103194870.1#62|Staphylococcus_aureus	1170	-	+	4	-2290	-1121	50845	52014	WP_000066763.1#62	NZ_OGAU01000019.1	GCF_900251925.1
WP_103194870.1#62|Staphylococcus_aureus	702	-	+	1	-719	-18	49742	50443	WP_000769139.1#62	NZ_OGAU01000019.1	GCF_900251925.1
WP_103194870.1#62|Staphylococcus_aureus	1488	-	+	38	1	1488	48236	49723	WP_103194870.1#62	NZ_OGAU01000019.1	GCF_900251925.1
WP_103194870.1#62|Staphylococcus_aureus	309	-	-	3	1592	1900	47824	48132	WP_000669519.1#62	NZ_OGAU01000019.1	GCF_900251925.1
WP_103194870.1#62|Staphylococcus_aureus	789	-	+	2	2268	3056	46668	47456	WP_001797294.1#62	NZ_OGAU01000019.1	GCF_900251925.1
WP_103194870.1#62|Staphylococcus_aureus	808	-	+	40	3075	3882	45842	46649	pseudogene_62.15*#62	NZ_OGAU01000019.1	GCF_900251925.1
WP_103194870.1#62|Staphylococcus_aureus	804	-	+	2	3928	4731	44993	45796	WP_000971990.1#62	NZ_OGAU01000019.1	GCF_900251925.1
WP_103194870.1#62|Staphylococcus_aureus	771	-	+	2	4750	5520	44204	44974	WP_000835990.1#62	NZ_OGAU01000019.1	GCF_900251925.1
WP_103194870.1#62|Staphylococcus_aureus	792	-	+	2	5552	6343	43381	44172	WP_000456134.1#62	NZ_OGAU01000019.1	GCF_900251925.1
WP_103194870.1#62|Staphylococcus_aureus	780	-	+	2	6413	7192	42532	43311	WP_000667960.1#62	NZ_OGAU01000019.1	GCF_900251925.1
WP_103194870.1#62|Staphylococcus_aureus	783	-	+	2	7211	7993	41731	42513	WP_001641316.1#62	NZ_OGAU01000019.1	GCF_900251925.1
WP_103194870.1#62|Staphylococcus_aureus	813	-	+	2	8175	8987	40737	41549	WP_000455736.1#62	NZ_OGAU01000019.1	GCF_900251925.1
WP_103194870.1#62|Staphylococcus_aureus	1323	-	+	10	8980	10302	39422	40744	WP_000166024.1#62	NZ_OGAU01000019.1	GCF_900251925.1
WP_103194870.1#62|Staphylococcus_aureus	324	-	+	5	10299	10622	39102	39425	WP_000971504.1#62	NZ_OGAU01000019.1	GCF_900251925.1
WP_103194870.1#62|Staphylococcus_aureus	309	-	+	8	10641	10949	38775	39083	WP_180992826.1#62	NZ_OGAU01000019.1	GCF_900251925.1
WP_103194870.1#62|Staphylococcus_aureus	261	-	-	7	11239	11499	38225	38485	WP_072398156.1#62	NZ_OGAU01000019.1	GCF_900251925.1
WP_103194870.1#62|Staphylococcus_aureus	1203	-	+	9	11631	12833	36891	38093	WP_001062992.1#62	NZ_OGAU01000019.1	GCF_900251925.1
WP_103194870.1#62|Staphylococcus_aureus	63	-	-	41	13492	13554	36170	36232	WP_014532416.1#62	NZ_OGAU01000019.1	GCF_900251925.1
WP_252541702.1#63|Staphylococcus_aureus	681	+	+	1	-14810	-14130	57057	57737	WP_000669012.1#63	NZ_LSEE01000064.1	GCF_023926325.1
WP_252541702.1#63|Staphylococcus_aureus	696	+	+	1	-13843	-13148	58024	58719	WP_000782827.1#63	NZ_LSEE01000064.1	GCF_023926325.1
WP_252541702.1#63|Staphylococcus_aureus	1071	+	+	1	-12857	-11787	59010	60080	WP_001056483.1#63	NZ_LSEE01000064.1	GCF_023926325.1
WP_252541702.1#63|Staphylococcus_aureus	138	+	+	16	-11669	-11532	60198	60335	WP_001792090.1#63	NZ_LSEE01000064.1	GCF_023926325.1
WP_252541702.1#63|Staphylococcus_aureus	846	+	+	1	-11423	-10578	60444	61289	WP_000705655.1#63	NZ_LSEE01000064.1	GCF_023926325.1
WP_252541702.1#63|Staphylococcus_aureus	705	+	+	1	-10214	-9510	61653	62357	WP_000784251.1#63	NZ_LSEE01000064.1	GCF_023926325.1
WP_252541702.1#63|Staphylococcus_aureus	696	+	+	1	-9080	-8385	62787	63482	WP_000769804.1#63	NZ_LSEE01000064.1	GCF_023926325.1
WP_252541702.1#63|Staphylococcus_aureus	696	+	+	40	-7963	-7268	63904	64599	pseudogene_63.26*#63	NZ_LSEE01000064.1	GCF_023926325.1
WP_252541702.1#63|Staphylococcus_aureus	699	+	+	1	-6924	-6226	64943	65641	WP_000673028.1#63	NZ_LSEE01000064.1	GCF_023926325.1
WP_252541702.1#63|Staphylococcus_aureus	699	+	+	1	-5847	-5149	66020	66718	WP_000778499.1#63	NZ_LSEE01000064.1	GCF_023926325.1
WP_252541702.1#63|Staphylococcus_aureus	683	+	+	40	-4783	-4101	67084	67766	pseudogene_63.3*#63	NZ_LSEE01000064.1	GCF_023926325.1
WP_252541702.1#63|Staphylococcus_aureus	696	+	-	40	-7963	-7268	63904	64599	pseudogene_63.26*#63	NZ_LSEE01000064.1	GCF_023926325.1
WP_252541702.1#63|Staphylococcus_aureus	1557	+	+	6	-3839	-2283	68028	69584	WP_000028609.1#63	NZ_LSEE01000064.1	GCF_023926325.1
WP_252541702.1#63|Staphylococcus_aureus	1170	+	+	4	-2290	-1121	69577	70746	WP_000066763.1#63	NZ_LSEE01000064.1	GCF_023926325.1
WP_252541702.1#63|Staphylococcus_aureus	702	+	+	1	-719	-18	71148	71849	WP_000769139.1#63	NZ_LSEE01000064.1	GCF_023926325.1
WP_252541702.1#63|Staphylococcus_aureus	1488	+	+	38	1	1488	71868	73355	WP_252541702.1#63	NZ_LSEE01000064.1	GCF_023926325.1
WP_252541702.1#63|Staphylococcus_aureus	309	+	-	3	1592	1900	73459	73767	WP_000669519.1#63	NZ_LSEE01000064.1	GCF_023926325.1
WP_072419683.1#64|Staphylococcus_aureus	681	-	+	1	-14811	-14131	64743	65423	WP_000669012.1#64	NZ_FQEU01000002.1	GCF_900125115.1
WP_072419683.1#64|Staphylococcus_aureus	696	-	+	1	-13844	-13149	63761	64456	WP_000782827.1#64	NZ_FQEU01000002.1	GCF_900125115.1
WP_072419683.1#64|Staphylococcus_aureus	1071	-	+	1	-12858	-11788	62400	63470	WP_001056483.1#64	NZ_FQEU01000002.1	GCF_900125115.1
WP_072419683.1#64|Staphylococcus_aureus	138	-	+	16	-11670	-11533	62145	62282	WP_001792090.1#64	NZ_FQEU01000002.1	GCF_900125115.1
WP_072419683.1#64|Staphylococcus_aureus	846	-	+	1	-11424	-10579	61191	62036	WP_000705655.1#64	NZ_FQEU01000002.1	GCF_900125115.1
WP_072419683.1#64|Staphylococcus_aureus	705	-	+	1	-10215	-9511	60123	60827	WP_000784251.1#64	NZ_FQEU01000002.1	GCF_900125115.1
WP_072419683.1#64|Staphylococcus_aureus	696	-	+	1	-9081	-8386	58998	59693	WP_000769804.1#64	NZ_FQEU01000002.1	GCF_900125115.1
WP_072419683.1#64|Staphylococcus_aureus	696	-	+	1	-7964	-7269	57881	58576	WP_000769835.1#64	NZ_FQEU01000002.1	GCF_900125115.1
WP_072419683.1#64|Staphylococcus_aureus	699	-	+	1	-6925	-6227	56839	57537	WP_000673028.1#64	NZ_FQEU01000002.1	GCF_900125115.1
WP_072419683.1#64|Staphylococcus_aureus	699	-	+	1	-5848	-5150	55762	56460	WP_000778499.1#64	NZ_FQEU01000002.1	GCF_900125115.1
WP_072419683.1#64|Staphylococcus_aureus	684	-	+	1	-4784	-4101	54713	55396	WP_000778479.1#64	NZ_FQEU01000002.1	GCF_900125115.1
WP_072419683.1#64|Staphylococcus_aureus	102	-	-	40	-4018	-3917	54529	54630	pseudogene_64.3*#64	NZ_FQEU01000002.1	GCF_900125115.1
WP_072419683.1#64|Staphylococcus_aureus	1557	-	+	6	-3839	-2283	52895	54451	WP_000028609.1#64	NZ_FQEU01000002.1	GCF_900125115.1
WP_072419683.1#64|Staphylococcus_aureus	1170	-	+	4	-2290	-1121	51733	52902	WP_000066763.1#64	NZ_FQEU01000002.1	GCF_900125115.1
WP_072419683.1#64|Staphylococcus_aureus	702	-	+	1	-719	-18	50630	51331	WP_000769139.1#64	NZ_FQEU01000002.1	GCF_900125115.1
WP_072419683.1#64|Staphylococcus_aureus	1488	-	+	38	1	1488	49124	50611	WP_072419683.1#64	NZ_FQEU01000002.1	GCF_900125115.1
WP_072419683.1#64|Staphylococcus_aureus	309	-	-	3	1592	1900	48712	49020	WP_000669519.1#64	NZ_FQEU01000002.1	GCF_900125115.1
WP_072419683.1#64|Staphylococcus_aureus	774	-	+	2	2268	3041	47571	48344	WP_049873750.1#64	NZ_FQEU01000002.1	GCF_900125115.1
WP_072419683.1#64|Staphylococcus_aureus	801	-	+	2	3072	3872	46740	47540	WP_001269761.1#64	NZ_FQEU01000002.1	GCF_900125115.1
WP_072419683.1#64|Staphylococcus_aureus	808	-	+	40	3891	4698	45914	46721	pseudogene_64.25*#64	NZ_FQEU01000002.1	GCF_900125115.1
WP_072419683.1#64|Staphylococcus_aureus	804	-	+	2	4744	5547	45065	45868	WP_000971990.1#64	NZ_FQEU01000002.1	GCF_900125115.1
WP_072419683.1#64|Staphylococcus_aureus	771	-	+	2	5566	6336	44276	45046	WP_000835990.1#64	NZ_FQEU01000002.1	GCF_900125115.1
WP_072419683.1#64|Staphylococcus_aureus	792	-	+	2	6368	7159	43453	44244	WP_000456134.1#64	NZ_FQEU01000002.1	GCF_900125115.1
WP_072419683.1#64|Staphylococcus_aureus	780	-	+	2	7229	8008	42604	43383	WP_000667960.1#64	NZ_FQEU01000002.1	GCF_900125115.1
WP_072419683.1#64|Staphylococcus_aureus	783	-	+	2	8027	8809	41803	42585	WP_001641316.1#64	NZ_FQEU01000002.1	GCF_900125115.1
WP_072419683.1#64|Staphylococcus_aureus	813	-	+	2	8991	9803	40809	41621	WP_000455736.1#64	NZ_FQEU01000002.1	GCF_900125115.1
WP_072419683.1#64|Staphylococcus_aureus	1323	-	+	10	9796	11118	39494	40816	WP_000166024.1#64	NZ_FQEU01000002.1	GCF_900125115.1
WP_072419683.1#64|Staphylococcus_aureus	324	-	+	5	11115	11438	39174	39497	WP_000971504.1#64	NZ_FQEU01000002.1	GCF_900125115.1
WP_072419683.1#64|Staphylococcus_aureus	300	-	+	8	11466	11765	38847	39146	WP_029258562.1#64	NZ_FQEU01000002.1	GCF_900125115.1
WP_072419683.1#64|Staphylococcus_aureus	261	-	-	7	12055	12315	38297	38557	WP_072398156.1#64	NZ_FQEU01000002.1	GCF_900125115.1
WP_072419683.1#64|Staphylococcus_aureus	1203	-	+	9	12447	13649	36963	38165	WP_001062992.1#64	NZ_FQEU01000002.1	GCF_900125115.1
WP_111133111.1#65|Staphylococcus_aureus	681	-	+	1	-14811	-14131	64705	65385	WP_000669012.1#65	NZ_PZVU01000008.1	GCF_003237655.1
WP_111133111.1#65|Staphylococcus_aureus	696	-	+	1	-13844	-13149	63723	64418	WP_000782827.1#65	NZ_PZVU01000008.1	GCF_003237655.1
WP_111133111.1#65|Staphylococcus_aureus	1071	-	+	1	-12858	-11788	62362	63432	WP_001056483.1#65	NZ_PZVU01000008.1	GCF_003237655.1
WP_111133111.1#65|Staphylococcus_aureus	138	-	+	16	-11670	-11533	62107	62244	WP_001792090.1#65	NZ_PZVU01000008.1	GCF_003237655.1
WP_111133111.1#65|Staphylococcus_aureus	846	-	+	1	-11424	-10579	61153	61998	WP_000705655.1#65	NZ_PZVU01000008.1	GCF_003237655.1
WP_111133111.1#65|Staphylococcus_aureus	705	-	+	1	-10215	-9511	60085	60789	WP_000784251.1#65	NZ_PZVU01000008.1	GCF_003237655.1
WP_111133111.1#65|Staphylococcus_aureus	696	-	+	1	-9081	-8386	58960	59655	WP_000769804.1#65	NZ_PZVU01000008.1	GCF_003237655.1
WP_111133111.1#65|Staphylococcus_aureus	696	-	+	1	-7964	-7269	57843	58538	WP_000769835.1#65	NZ_PZVU01000008.1	GCF_003237655.1
WP_111133111.1#65|Staphylococcus_aureus	699	-	+	1	-6925	-6227	56801	57499	WP_000673028.1#65	NZ_PZVU01000008.1	GCF_003237655.1
WP_111133111.1#65|Staphylococcus_aureus	699	-	+	1	-5848	-5150	55724	56422	WP_000778499.1#65	NZ_PZVU01000008.1	GCF_003237655.1
WP_111133111.1#65|Staphylococcus_aureus	684	-	+	1	-4784	-4101	54675	55358	WP_000778479.1#65	NZ_PZVU01000008.1	GCF_003237655.1
WP_111133111.1#65|Staphylococcus_aureus	102	-	-	40	-4018	-3917	54491	54592	pseudogene_65.11*#65	NZ_PZVU01000008.1	GCF_003237655.1
WP_111133111.1#65|Staphylococcus_aureus	1557	-	+	6	-3839	-2283	52857	54413	WP_000028609.1#65	NZ_PZVU01000008.1	GCF_003237655.1
WP_111133111.1#65|Staphylococcus_aureus	1170	-	+	4	-2290	-1121	51695	52864	WP_111133113.1#65	NZ_PZVU01000008.1	GCF_003237655.1
WP_111133111.1#65|Staphylococcus_aureus	702	-	+	1	-719	-18	50592	51293	WP_000769139.1#65	NZ_PZVU01000008.1	GCF_003237655.1
WP_111133111.1#65|Staphylococcus_aureus	1488	-	+	38	1	1488	49086	50573	WP_111133111.1#65	NZ_PZVU01000008.1	GCF_003237655.1
WP_111133111.1#65|Staphylococcus_aureus	309	-	-	3	1592	1900	48674	48982	WP_000669519.1#65	NZ_PZVU01000008.1	GCF_003237655.1
WP_111133111.1#65|Staphylococcus_aureus	774	-	+	2	2268	3041	47533	48306	WP_049873750.1#65	NZ_PZVU01000008.1	GCF_003237655.1
WP_111133111.1#65|Staphylococcus_aureus	801	-	+	2	3072	3872	46702	47502	WP_001269761.1#65	NZ_PZVU01000008.1	GCF_003237655.1
WP_111133111.1#65|Staphylococcus_aureus	808	-	+	40	3891	4698	45876	46683	pseudogene_65.2*#65	NZ_PZVU01000008.1	GCF_003237655.1
WP_111133111.1#65|Staphylococcus_aureus	804	-	+	2	4744	5547	45027	45830	WP_000971990.1#65	NZ_PZVU01000008.1	GCF_003237655.1
WP_111133111.1#65|Staphylococcus_aureus	771	-	+	2	5566	6336	44238	45008	WP_000835990.1#65	NZ_PZVU01000008.1	GCF_003237655.1
WP_111133111.1#65|Staphylococcus_aureus	792	-	+	2	6368	7159	43415	44206	WP_000456134.1#65	NZ_PZVU01000008.1	GCF_003237655.1
WP_111133111.1#65|Staphylococcus_aureus	780	-	+	2	7229	8008	42566	43345	WP_000667960.1#65	NZ_PZVU01000008.1	GCF_003237655.1
WP_111133111.1#65|Staphylococcus_aureus	783	-	+	2	8027	8809	41765	42547	WP_001641316.1#65	NZ_PZVU01000008.1	GCF_003237655.1
WP_111133111.1#65|Staphylococcus_aureus	813	-	+	2	8991	9803	40771	41583	WP_000455736.1#65	NZ_PZVU01000008.1	GCF_003237655.1
WP_111133111.1#65|Staphylococcus_aureus	1323	-	+	10	9796	11118	39456	40778	WP_000166024.1#65	NZ_PZVU01000008.1	GCF_003237655.1
WP_111133111.1#65|Staphylococcus_aureus	324	-	+	5	11115	11438	39136	39459	WP_000971504.1#65	NZ_PZVU01000008.1	GCF_003237655.1
WP_111133111.1#65|Staphylococcus_aureus	300	-	+	8	11466	11765	38809	39108	WP_029258562.1#65	NZ_PZVU01000008.1	GCF_003237655.1
WP_111133111.1#65|Staphylococcus_aureus	261	-	-	7	12055	12315	38259	38519	WP_072398156.1#65	NZ_PZVU01000008.1	GCF_003237655.1
WP_111133111.1#65|Staphylococcus_aureus	1203	-	+	9	12447	13649	36925	38127	WP_001062992.1#65	NZ_PZVU01000008.1	GCF_003237655.1
WP_108807101.1#66|Staphylococcus_aureus	681	+	+	1	-14811	-14131	385078	385758	WP_000669010.1#66	NZ_LT963437.1	GCF_900240125.1
WP_108807101.1#66|Staphylococcus_aureus	696	+	+	1	-13844	-13149	386045	386740	WP_000782827.1#66	NZ_LT963437.1	GCF_900240125.1
WP_108807101.1#66|Staphylococcus_aureus	1071	+	+	1	-12858	-11788	387031	388101	WP_108807098.1#66	NZ_LT963437.1	GCF_900240125.1
WP_108807101.1#66|Staphylococcus_aureus	138	+	+	16	-11670	-11533	388219	388356	WP_001792090.1#66	NZ_LT963437.1	GCF_900240125.1
WP_108807101.1#66|Staphylococcus_aureus	846	+	+	1	-11424	-10579	388465	389310	WP_000705655.1#66	NZ_LT963437.1	GCF_900240125.1
WP_108807101.1#66|Staphylococcus_aureus	705	+	+	1	-10215	-9511	389674	390378	WP_000784251.1#66	NZ_LT963437.1	GCF_900240125.1
WP_108807101.1#66|Staphylococcus_aureus	696	+	+	1	-9081	-8386	390808	391503	WP_000769804.1#66	NZ_LT963437.1	GCF_900240125.1
WP_108807101.1#66|Staphylococcus_aureus	696	+	+	1	-7964	-7269	391925	392620	WP_108807099.1#66	NZ_LT963437.1	GCF_900240125.1
WP_108807101.1#66|Staphylococcus_aureus	699	+	+	1	-6925	-6227	392964	393662	WP_000673028.1#66	NZ_LT963437.1	GCF_900240125.1
WP_108807101.1#66|Staphylococcus_aureus	699	+	+	1	-5848	-5150	394041	394739	WP_000778499.1#66	NZ_LT963437.1	GCF_900240125.1
WP_108807101.1#66|Staphylococcus_aureus	684	+	+	1	-4784	-4101	395105	395788	WP_108807100.1#66	NZ_LT963437.1	GCF_900240125.1
WP_108807101.1#66|Staphylococcus_aureus	102	+	-	40	-4018	-3917	395871	395972	pseudogene_66.7*#66	NZ_LT963437.1	GCF_900240125.1
WP_108807101.1#66|Staphylococcus_aureus	1557	+	+	6	-3839	-2283	396050	397606	WP_000028609.1#66	NZ_LT963437.1	GCF_900240125.1
WP_108807101.1#66|Staphylococcus_aureus	1170	+	+	4	-2290	-1121	397599	398768	WP_000066763.1#66	NZ_LT963437.1	GCF_900240125.1
WP_108807101.1#66|Staphylococcus_aureus	702	+	+	1	-719	-18	399170	399871	WP_000769139.1#66	NZ_LT963437.1	GCF_900240125.1
WP_108807101.1#66|Staphylococcus_aureus	1488	+	+	38	1	1488	399890	401377	WP_108807101.1#66	NZ_LT963437.1	GCF_900240125.1
WP_108807101.1#66|Staphylococcus_aureus	309	+	-	3	1592	1900	401481	401789	WP_000669519.1#66	NZ_LT963437.1	GCF_900240125.1
WP_108807101.1#66|Staphylococcus_aureus	787	+	+	40	2268	3054	402157	402943	pseudogene_66.5*#66	NZ_LT963437.1	GCF_900240125.1
WP_108807101.1#66|Staphylococcus_aureus	814	+	+	40	3085	3898	402974	403787	pseudogene_66.22*#66	NZ_LT963437.1	GCF_900240125.1
WP_108807101.1#66|Staphylococcus_aureus	797	+	+	40	3917	4713	403806	404602	pseudogene_66.3*#66	NZ_LT963437.1	GCF_900240125.1
WP_108807101.1#66|Staphylococcus_aureus	804	+	+	2	4770	5573	404659	405462	WP_000971990.1#66	NZ_LT963437.1	GCF_900240125.1
WP_108807101.1#66|Staphylococcus_aureus	771	+	+	2	5592	6362	405481	406251	WP_000835990.1#66	NZ_LT963437.1	GCF_900240125.1
WP_108807101.1#66|Staphylococcus_aureus	792	+	+	2	6394	7185	406283	407074	WP_000456134.1#66	NZ_LT963437.1	GCF_900240125.1
WP_108807101.1#66|Staphylococcus_aureus	780	+	+	2	7255	8034	407144	407923	WP_000667960.1#66	NZ_LT963437.1	GCF_900240125.1
WP_108807101.1#66|Staphylococcus_aureus	783	+	+	2	8053	8835	407942	408724	WP_001641316.1#66	NZ_LT963437.1	GCF_900240125.1
WP_108807101.1#66|Staphylococcus_aureus	813	+	+	2	9017	9829	408906	409718	WP_108807102.1#66	NZ_LT963437.1	GCF_900240125.1
WP_108807101.1#66|Staphylococcus_aureus	1323	+	+	10	9822	11144	409711	411033	WP_000166024.1#66	NZ_LT963437.1	GCF_900240125.1
WP_108807101.1#66|Staphylococcus_aureus	324	+	+	5	11141	11464	411030	411353	WP_000971504.1#66	NZ_LT963437.1	GCF_900240125.1
WP_108807101.1#66|Staphylococcus_aureus	300	+	+	8	11492	11791	411381	411680	WP_029258562.1#66	NZ_LT963437.1	GCF_900240125.1
WP_108807101.1#66|Staphylococcus_aureus	261	+	-	7	12081	12341	411970	412230	WP_072398156.1#66	NZ_LT963437.1	GCF_900240125.1
WP_108807101.1#66|Staphylococcus_aureus	1203	+	+	9	12473	13675	412362	413564	WP_001062992.1#66	NZ_LT963437.1	GCF_900240125.1
WP_224212187.1#67|Staphylococcus_aureus	681	-	+	1	-14811	-14131	1118959	1119639	WP_000669012.1#67	NZ_JACYHR010000001.1	GCF_020108855.1
WP_224212187.1#67|Staphylococcus_aureus	696	-	+	1	-13844	-13149	1117977	1118672	WP_000782827.1#67	NZ_JACYHR010000001.1	GCF_020108855.1
WP_224212187.1#67|Staphylococcus_aureus	1071	-	+	1	-12858	-11788	1116616	1117686	WP_001056483.1#67	NZ_JACYHR010000001.1	GCF_020108855.1
WP_224212187.1#67|Staphylococcus_aureus	138	-	+	16	-11670	-11533	1116361	1116498	WP_001792090.1#67	NZ_JACYHR010000001.1	GCF_020108855.1
WP_224212187.1#67|Staphylococcus_aureus	846	-	+	1	-11424	-10579	1115407	1116252	WP_000705655.1#67	NZ_JACYHR010000001.1	GCF_020108855.1
WP_224212187.1#67|Staphylococcus_aureus	705	-	+	1	-10215	-9511	1114339	1115043	WP_000784251.1#67	NZ_JACYHR010000001.1	GCF_020108855.1
WP_224212187.1#67|Staphylococcus_aureus	696	-	+	1	-9081	-8386	1113214	1113909	WP_000769804.1#67	NZ_JACYHR010000001.1	GCF_020108855.1
WP_224212187.1#67|Staphylococcus_aureus	696	-	+	40	-7964	-7269	1112097	1112792	pseudogene_67.19*#67	NZ_JACYHR010000001.1	GCF_020108855.1
WP_224212187.1#67|Staphylococcus_aureus	699	-	+	1	-6925	-6227	1111055	1111753	WP_000673028.1#67	NZ_JACYHR010000001.1	GCF_020108855.1
WP_224212187.1#67|Staphylococcus_aureus	699	-	+	1	-5848	-5150	1109978	1110676	WP_000778499.1#67	NZ_JACYHR010000001.1	GCF_020108855.1
WP_224212187.1#67|Staphylococcus_aureus	684	-	+	1	-4784	-4101	1108929	1109612	WP_000778479.1#67	NZ_JACYHR010000001.1	GCF_020108855.1
WP_224212187.1#67|Staphylococcus_aureus	696	-	-	40	-7964	-7269	1112097	1112792	pseudogene_67.19*#67	NZ_JACYHR010000001.1	GCF_020108855.1
WP_224212187.1#67|Staphylococcus_aureus	1557	-	+	6	-3839	-2283	1107111	1108667	WP_000028609.1#67	NZ_JACYHR010000001.1	GCF_020108855.1
WP_224212187.1#67|Staphylococcus_aureus	1170	-	+	4	-2290	-1121	1105949	1107118	WP_000066763.1#67	NZ_JACYHR010000001.1	GCF_020108855.1
WP_224212187.1#67|Staphylococcus_aureus	702	-	+	1	-719	-18	1104846	1105547	WP_000769139.1#67	NZ_JACYHR010000001.1	GCF_020108855.1
WP_224212187.1#67|Staphylococcus_aureus	1488	-	+	38	1	1488	1103340	1104827	WP_224212187.1#67	NZ_JACYHR010000001.1	GCF_020108855.1
WP_224212187.1#67|Staphylococcus_aureus	309	-	-	3	1592	1900	1102928	1103236	WP_000669519.1#67	NZ_JACYHR010000001.1	GCF_020108855.1
WP_224212187.1#67|Staphylococcus_aureus	771	-	+	2	2268	3038	1101790	1102560	WP_224212203.1#67	NZ_JACYHR010000001.1	GCF_020108855.1
WP_224212187.1#67|Staphylococcus_aureus	792	-	+	2	3070	3861	1100967	1101758	WP_000456134.1#67	NZ_JACYHR010000001.1	GCF_020108855.1
WP_224212187.1#67|Staphylococcus_aureus	780	-	+	2	3931	4710	1100118	1100897	WP_000667960.1#67	NZ_JACYHR010000001.1	GCF_020108855.1
WP_224212187.1#67|Staphylococcus_aureus	783	-	+	2	4729	5511	1099317	1100099	WP_001641316.1#67	NZ_JACYHR010000001.1	GCF_020108855.1
WP_224212187.1#67|Staphylococcus_aureus	813	-	+	2	5693	6505	1098323	1099135	WP_000455736.1#67	NZ_JACYHR010000001.1	GCF_020108855.1
WP_224212187.1#67|Staphylococcus_aureus	1323	-	+	10	6498	7820	1097008	1098330	WP_000166024.1#67	NZ_JACYHR010000001.1	GCF_020108855.1
WP_224212187.1#67|Staphylococcus_aureus	324	-	+	5	7817	8140	1096688	1097011	WP_000971504.1#67	NZ_JACYHR010000001.1	GCF_020108855.1
WP_224212187.1#67|Staphylococcus_aureus	300	-	+	8	8168	8467	1096361	1096660	WP_029258562.1#67	NZ_JACYHR010000001.1	GCF_020108855.1
WP_224212187.1#67|Staphylococcus_aureus	261	-	-	7	8757	9017	1095811	1096071	WP_072398156.1#67	NZ_JACYHR010000001.1	GCF_020108855.1
WP_224212187.1#67|Staphylococcus_aureus	1203	-	+	9	9149	10351	1094477	1095679	WP_001062992.1#67	NZ_JACYHR010000001.1	GCF_020108855.1
WP_224212187.1#67|Staphylococcus_aureus	63	-	-	41	11010	11072	1093756	1093818	WP_014532416.1#67	NZ_JACYHR010000001.1	GCF_020108855.1
WP_224212187.1#67|Staphylococcus_aureus	69	-	-	13	11136	11204	1093624	1093692	WP_014373779.1#67	NZ_JACYHR010000001.1	GCF_020108855.1
WP_224212187.1#67|Staphylococcus_aureus	66	-	-	12	11256	11321	1093507	1093572	WP_014373780.1#67	NZ_JACYHR010000001.1	GCF_020108855.1
WP_224212187.1#67|Staphylococcus_aureus	66	-	-	12	11353	11418	1093410	1093475	WP_014373781.1#67	NZ_JACYHR010000001.1	GCF_020108855.1
WP_303750894.1#68|Staphylococcus_aureus	1170	+	+	4	-2290	-1121	32	1201	WP_000066763.1#68	NZ_CATOWR010000012.1	GCF_954773345.1
WP_303750894.1#68|Staphylococcus_aureus	702	+	+	1	-719	-18	1603	2304	WP_000769139.1#68	NZ_CATOWR010000012.1	GCF_954773345.1
WP_303750894.1#68|Staphylococcus_aureus	1488	+	+	38	1	1488	2323	3810	WP_303750894.1#68	NZ_CATOWR010000012.1	GCF_954773345.1
WP_303750894.1#68|Staphylococcus_aureus	309	+	-	3	1592	1900	3914	4222	WP_000669519.1#68	NZ_CATOWR010000012.1	GCF_954773345.1
WP_303750894.1#68|Staphylococcus_aureus	774	+	+	2	2268	3041	4590	5363	WP_049873750.1#68	NZ_CATOWR010000012.1	GCF_954773345.1
WP_303750894.1#68|Staphylococcus_aureus	801	+	+	2	3072	3872	5394	6194	WP_001269761.1#68	NZ_CATOWR010000012.1	GCF_954773345.1
WP_303750894.1#68|Staphylococcus_aureus	797	+	+	40	3891	4687	6213	7009	pseudogene_68.17*#68	NZ_CATOWR010000012.1	GCF_954773345.1
WP_303750894.1#68|Staphylococcus_aureus	804	+	+	2	4744	5547	7066	7869	WP_000971990.1#68	NZ_CATOWR010000012.1	GCF_954773345.1
WP_303750894.1#68|Staphylococcus_aureus	771	+	+	2	5566	6336	7888	8658	WP_000835990.1#68	NZ_CATOWR010000012.1	GCF_954773345.1
WP_303750894.1#68|Staphylococcus_aureus	792	+	+	2	6368	7159	8690	9481	WP_000456134.1#68	NZ_CATOWR010000012.1	GCF_954773345.1
WP_303750894.1#68|Staphylococcus_aureus	780	+	+	2	7229	8008	9551	10330	WP_000667960.1#68	NZ_CATOWR010000012.1	GCF_954773345.1
WP_303750894.1#68|Staphylococcus_aureus	783	+	+	2	8027	8809	10349	11131	WP_001641316.1#68	NZ_CATOWR010000012.1	GCF_954773345.1
WP_303750894.1#68|Staphylococcus_aureus	813	+	+	2	8991	9803	11313	12125	WP_000455736.1#68	NZ_CATOWR010000012.1	GCF_954773345.1
WP_303750894.1#68|Staphylococcus_aureus	1323	+	+	10	9796	11118	12118	13440	WP_000166024.1#68	NZ_CATOWR010000012.1	GCF_954773345.1
WP_303750894.1#68|Staphylococcus_aureus	324	+	+	5	11115	11438	13437	13760	WP_000971504.1#68	NZ_CATOWR010000012.1	GCF_954773345.1
WP_303750894.1#68|Staphylococcus_aureus	300	+	+	8	11466	11765	13788	14087	WP_029258562.1#68	NZ_CATOWR010000012.1	GCF_954773345.1
WP_303750894.1#68|Staphylococcus_aureus	261	+	-	7	12055	12315	14377	14637	WP_072398156.1#68	NZ_CATOWR010000012.1	GCF_954773345.1
WP_303750894.1#68|Staphylococcus_aureus	1203	+	+	9	12447	13649	14769	15971	WP_001062992.1#68	NZ_CATOWR010000012.1	GCF_954773345.1
WP_077448309.1#69|Staphylococcus_aureus	681	-	+	1	-14811	-14131	65467	66147	WP_000669012.1#69	NZ_FUHK01000002.1	GCF_900155845.1
WP_077448309.1#69|Staphylococcus_aureus	696	-	+	1	-13844	-13149	64485	65180	WP_000782827.1#69	NZ_FUHK01000002.1	GCF_900155845.1
WP_077448309.1#69|Staphylococcus_aureus	1071	-	+	1	-12858	-11788	63124	64194	WP_001056483.1#69	NZ_FUHK01000002.1	GCF_900155845.1
WP_077448309.1#69|Staphylococcus_aureus	138	-	+	16	-11670	-11533	62869	63006	WP_001792090.1#69	NZ_FUHK01000002.1	GCF_900155845.1
WP_077448309.1#69|Staphylococcus_aureus	846	-	+	1	-11424	-10579	61915	62760	WP_000705655.1#69	NZ_FUHK01000002.1	GCF_900155845.1
WP_077448309.1#69|Staphylococcus_aureus	705	-	+	1	-10215	-9511	60847	61551	WP_000784251.1#69	NZ_FUHK01000002.1	GCF_900155845.1
WP_077448309.1#69|Staphylococcus_aureus	696	-	+	1	-9081	-8386	59722	60417	WP_000769804.1#69	NZ_FUHK01000002.1	GCF_900155845.1
WP_077448309.1#69|Staphylococcus_aureus	696	-	+	1	-7964	-7269	58605	59300	WP_000769835.1#69	NZ_FUHK01000002.1	GCF_900155845.1
WP_077448309.1#69|Staphylococcus_aureus	699	-	+	1	-6925	-6227	57563	58261	WP_000673028.1#69	NZ_FUHK01000002.1	GCF_900155845.1
WP_077448309.1#69|Staphylococcus_aureus	699	-	+	1	-5848	-5150	56486	57184	WP_000778499.1#69	NZ_FUHK01000002.1	GCF_900155845.1
WP_077448309.1#69|Staphylococcus_aureus	684	-	+	1	-4784	-4101	55437	56120	WP_000778479.1#69	NZ_FUHK01000002.1	GCF_900155845.1
WP_077448309.1#69|Staphylococcus_aureus	102	-	-	40	-4018	-3917	55253	55354	pseudogene_69.31*#69	NZ_FUHK01000002.1	GCF_900155845.1
WP_077448309.1#69|Staphylococcus_aureus	1557	-	+	6	-3839	-2283	53619	55175	WP_000028609.1#69	NZ_FUHK01000002.1	GCF_900155845.1
WP_077448309.1#69|Staphylococcus_aureus	1170	-	+	4	-2290	-1121	52457	53626	WP_000066763.1#69	NZ_FUHK01000002.1	GCF_900155845.1
WP_077448309.1#69|Staphylococcus_aureus	702	-	+	1	-719	-18	51354	52055	WP_000769139.1#69	NZ_FUHK01000002.1	GCF_900155845.1
WP_077448309.1#69|Staphylococcus_aureus	1488	-	+	38	1	1488	49848	51335	WP_077448309.1#69	NZ_FUHK01000002.1	GCF_900155845.1
WP_077448309.1#69|Staphylococcus_aureus	309	-	-	3	1592	1900	49436	49744	WP_000669519.1#69	NZ_FUHK01000002.1	GCF_900155845.1
WP_077448309.1#69|Staphylococcus_aureus	789	-	+	2	2268	3056	48280	49068	WP_001797294.1#69	NZ_FUHK01000002.1	GCF_900155845.1
WP_077448309.1#69|Staphylococcus_aureus	808	-	+	40	3075	3882	47454	48261	pseudogene_69.22*#69	NZ_FUHK01000002.1	GCF_900155845.1
WP_077448309.1#69|Staphylococcus_aureus	804	-	+	2	3928	4731	46605	47408	WP_000971990.1#69	NZ_FUHK01000002.1	GCF_900155845.1
WP_077448309.1#69|Staphylococcus_aureus	771	-	+	2	4750	5520	45816	46586	WP_000835990.1#69	NZ_FUHK01000002.1	GCF_900155845.1
WP_077448309.1#69|Staphylococcus_aureus	792	-	+	2	5552	6343	44993	45784	WP_000456134.1#69	NZ_FUHK01000002.1	GCF_900155845.1
WP_077448309.1#69|Staphylococcus_aureus	780	-	+	40	6413	7192	44144	44923	pseudogene_69.30*#69	NZ_FUHK01000002.1	GCF_900155845.1
WP_077448309.1#69|Staphylococcus_aureus	783	-	+	2	7211	7993	43343	44125	WP_001641316.1#69	NZ_FUHK01000002.1	GCF_900155845.1
WP_077448309.1#69|Staphylococcus_aureus	813	-	+	2	8175	8987	42349	43161	WP_000455736.1#69	NZ_FUHK01000002.1	GCF_900155845.1
WP_077448309.1#69|Staphylococcus_aureus	1323	-	+	10	8980	10302	41034	42356	WP_000166024.1#69	NZ_FUHK01000002.1	GCF_900155845.1
WP_077448309.1#69|Staphylococcus_aureus	324	-	+	5	10299	10622	40714	41037	WP_000971504.1#69	NZ_FUHK01000002.1	GCF_900155845.1
WP_077448309.1#69|Staphylococcus_aureus	300	-	+	8	10650	10949	40387	40686	WP_029258562.1#69	NZ_FUHK01000002.1	GCF_900155845.1
WP_077448309.1#69|Staphylococcus_aureus	261	-	-	7	11239	11499	39837	40097	WP_072398156.1#69	NZ_FUHK01000002.1	GCF_900155845.1
WP_077448309.1#69|Staphylococcus_aureus	1203	-	+	9	11631	12833	38503	39705	WP_001062992.1#69	NZ_FUHK01000002.1	GCF_900155845.1
WP_077448309.1#69|Staphylococcus_aureus	63	-	-	41	13492	13554	37782	37844	WP_014532416.1#69	NZ_FUHK01000002.1	GCF_900155845.1
WP_167774958.1#70|Staphylococcus_aureus	681	-	+	1	-14812	-14132	803431	804111	WP_000669012.1#70	NZ_CP050690.1	GCF_012044215.1
WP_167774958.1#70|Staphylococcus_aureus	696	-	+	1	-13845	-13150	802449	803144	WP_000782827.1#70	NZ_CP050690.1	GCF_012044215.1
WP_167774958.1#70|Staphylococcus_aureus	1071	-	+	1	-12859	-11789	801088	802158	WP_001056483.1#70	NZ_CP050690.1	GCF_012044215.1
WP_167774958.1#70|Staphylococcus_aureus	138	-	+	16	-11671	-11534	800833	800970	WP_001792090.1#70	NZ_CP050690.1	GCF_012044215.1
WP_167774958.1#70|Staphylococcus_aureus	846	-	+	1	-11425	-10580	799879	800724	WP_000705655.1#70	NZ_CP050690.1	GCF_012044215.1
WP_167774958.1#70|Staphylococcus_aureus	705	-	+	1	-10216	-9512	798811	799515	WP_000784251.1#70	NZ_CP050690.1	GCF_012044215.1
WP_167774958.1#70|Staphylococcus_aureus	696	-	+	1	-9081	-8386	797685	798380	WP_000769804.1#70	NZ_CP050690.1	GCF_012044215.1
WP_167774958.1#70|Staphylococcus_aureus	696	-	+	1	-7964	-7269	796568	797263	WP_000769835.1#70	NZ_CP050690.1	GCF_012044215.1
WP_167774958.1#70|Staphylococcus_aureus	699	-	+	1	-6925	-6227	795526	796224	WP_000673028.1#70	NZ_CP050690.1	GCF_012044215.1
WP_167774958.1#70|Staphylococcus_aureus	699	-	+	1	-5848	-5150	794449	795147	WP_000778499.1#70	NZ_CP050690.1	GCF_012044215.1
WP_167774958.1#70|Staphylococcus_aureus	684	-	+	1	-4784	-4101	793400	794083	WP_000778479.1#70	NZ_CP050690.1	GCF_012044215.1
WP_167774958.1#70|Staphylococcus_aureus	102	-	-	40	-4018	-3917	793216	793317	pseudogene_70.8*#70	NZ_CP050690.1	GCF_012044215.1
WP_167774958.1#70|Staphylococcus_aureus	1557	-	+	6	-3839	-2283	791582	793138	WP_000028609.1#70	NZ_CP050690.1	GCF_012044215.1
WP_167774958.1#70|Staphylococcus_aureus	1170	-	+	4	-2290	-1121	790420	791589	WP_000066763.1#70	NZ_CP050690.1	GCF_012044215.1
WP_167774958.1#70|Staphylococcus_aureus	702	-	+	1	-719	-18	789317	790018	WP_000769139.1#70	NZ_CP050690.1	GCF_012044215.1
WP_167774958.1#70|Staphylococcus_aureus	1488	-	+	38	1	1488	787811	789298	WP_167774958.1#70	NZ_CP050690.1	GCF_012044215.1
WP_167774958.1#70|Staphylococcus_aureus	309	-	-	3	1592	1900	787399	787707	WP_000669519.1#70	NZ_CP050690.1	GCF_012044215.1
WP_167774958.1#70|Staphylococcus_aureus	774	-	+	2	2268	3041	786258	787031	WP_167775029.1#70	NZ_CP050690.1	GCF_012044215.1
WP_167774958.1#70|Staphylococcus_aureus	801	-	+	2	3072	3872	785427	786227	WP_001269761.1#70	NZ_CP050690.1	GCF_012044215.1
WP_167774958.1#70|Staphylococcus_aureus	797	-	+	40	3891	4687	784612	785408	pseudogene_70.23*#70	NZ_CP050690.1	GCF_012044215.1
WP_167774958.1#70|Staphylococcus_aureus	804	-	+	2	4744	5547	783752	784555	WP_000971990.1#70	NZ_CP050690.1	GCF_012044215.1
WP_167774958.1#70|Staphylococcus_aureus	771	-	+	2	5566	6336	782963	783733	WP_000835990.1#70	NZ_CP050690.1	GCF_012044215.1
WP_167774958.1#70|Staphylococcus_aureus	792	-	+	2	6368	7159	782140	782931	WP_000456134.1#70	NZ_CP050690.1	GCF_012044215.1
WP_167774958.1#70|Staphylococcus_aureus	780	-	+	2	7229	8008	781291	782070	WP_000667960.1#70	NZ_CP050690.1	GCF_012044215.1
WP_167774958.1#70|Staphylococcus_aureus	783	-	+	2	8027	8809	780490	781272	WP_001641316.1#70	NZ_CP050690.1	GCF_012044215.1
WP_167774958.1#70|Staphylococcus_aureus	813	-	+	2	8991	9803	779496	780308	WP_000455736.1#70	NZ_CP050690.1	GCF_012044215.1
WP_167774958.1#70|Staphylococcus_aureus	1323	-	+	10	9796	11118	778181	779503	WP_000166024.1#70	NZ_CP050690.1	GCF_012044215.1
WP_167774958.1#70|Staphylococcus_aureus	324	-	+	5	11115	11438	777861	778184	WP_000971504.1#70	NZ_CP050690.1	GCF_012044215.1
WP_167774958.1#70|Staphylococcus_aureus	300	-	+	8	11466	11765	777534	777833	WP_029258562.1#70	NZ_CP050690.1	GCF_012044215.1
WP_167774958.1#70|Staphylococcus_aureus	261	-	-	7	12055	12315	776984	777244	WP_072398156.1#70	NZ_CP050690.1	GCF_012044215.1
WP_167774958.1#70|Staphylococcus_aureus	1203	-	+	9	12447	13649	775650	776852	WP_001062992.1#70	NZ_CP050690.1	GCF_012044215.1
WP_072497973.1#71|Staphylococcus_aureus	846	-	-	11	-15029	-14184	65138	65983	WP_001024386.1#71	NZ_FQIO01000002.1	GCF_900126105.1
WP_072497973.1#71|Staphylococcus_aureus	681	-	+	1	-13713	-13033	63987	64667	WP_001804845.1#71	NZ_FQIO01000002.1	GCF_900126105.1
WP_072497973.1#71|Staphylococcus_aureus	696	-	+	1	-12745	-12050	63004	63699	WP_000782618.1#71	NZ_FQIO01000002.1	GCF_900126105.1
WP_072497973.1#71|Staphylococcus_aureus	1071	-	+	1	-11759	-10689	61643	62713	WP_072497976.1#71	NZ_FQIO01000002.1	GCF_900126105.1
WP_072497973.1#71|Staphylococcus_aureus	138	-	+	16	-10570	-10433	61387	61524	WP_001789525.1#71	NZ_FQIO01000002.1	GCF_900126105.1
WP_072497973.1#71|Staphylococcus_aureus	795	-	+	1	-10324	-9530	60484	61278	WP_000705642.1#71	NZ_FQIO01000002.1	GCF_900126105.1
WP_072497973.1#71|Staphylococcus_aureus	705	-	+	1	-9166	-8462	59416	60120	WP_000784243.1#71	NZ_FQIO01000002.1	GCF_900126105.1
WP_072497973.1#71|Staphylococcus_aureus	696	-	+	1	-8016	-7321	58275	58970	WP_000769835.1#71	NZ_FQIO01000002.1	GCF_900126105.1
WP_072497973.1#71|Staphylococcus_aureus	699	-	+	1	-6982	-6284	57238	57936	WP_000673028.1#71	NZ_FQIO01000002.1	GCF_900126105.1
WP_072497973.1#71|Staphylococcus_aureus	699	-	+	1	-5904	-5206	56160	56858	WP_072497640.1#71	NZ_FQIO01000002.1	GCF_900126105.1
WP_072497973.1#71|Staphylococcus_aureus	684	-	+	1	-4840	-4157	55111	55794	WP_072497975.1#71	NZ_FQIO01000002.1	GCF_900126105.1
WP_072497973.1#71|Staphylococcus_aureus	117	-	-	40	-4071	-3955	54909	55025	pseudogene_71.2*#71	NZ_FQIO01000002.1	GCF_900126105.1
WP_072497973.1#71|Staphylococcus_aureus	1557	-	+	6	-3895	-2339	53293	54849	WP_072497974.1#71	NZ_FQIO01000002.1	GCF_900126105.1
WP_072497973.1#71|Staphylococcus_aureus	1170	-	+	4	-2346	-1177	52131	53300	WP_078372002.1#71	NZ_FQIO01000002.1	GCF_900126105.1
WP_072497973.1#71|Staphylococcus_aureus	702	-	+	1	-719	-18	50972	51673	WP_000769139.1#71	NZ_FQIO01000002.1	GCF_900126105.1
WP_072497973.1#71|Staphylococcus_aureus	1503	-	+	38	1	1503	49451	50953	WP_072497973.1#71	NZ_FQIO01000002.1	GCF_900126105.1
WP_072497973.1#71|Staphylococcus_aureus	309	-	-	3	1607	1915	49039	49347	WP_000669519.1#71	NZ_FQIO01000002.1	GCF_900126105.1
WP_072497973.1#71|Staphylococcus_aureus	774	-	+	2	2283	3056	47898	48671	WP_001813970.1#71	NZ_FQIO01000002.1	GCF_900126105.1
WP_072497973.1#71|Staphylococcus_aureus	801	-	+	2	3087	3887	47067	47867	WP_001269761.1#71	NZ_FQIO01000002.1	GCF_900126105.1
WP_072497973.1#71|Staphylococcus_aureus	808	-	+	40	3906	4713	46241	47048	pseudogene_71.16*#71	NZ_FQIO01000002.1	GCF_900126105.1
WP_072497973.1#71|Staphylococcus_aureus	804	-	+	2	4759	5562	45392	46195	WP_000971990.1#71	NZ_FQIO01000002.1	GCF_900126105.1
WP_072497973.1#71|Staphylococcus_aureus	771	-	+	2	5581	6351	44603	45373	WP_000835990.1#71	NZ_FQIO01000002.1	GCF_900126105.1
WP_072497973.1#71|Staphylococcus_aureus	792	-	+	2	6383	7174	43780	44571	WP_072497972.1#71	NZ_FQIO01000002.1	GCF_900126105.1
WP_072497973.1#71|Staphylococcus_aureus	780	-	+	2	7244	8023	42931	43710	WP_000667960.1#71	NZ_FQIO01000002.1	GCF_900126105.1
WP_072497973.1#71|Staphylococcus_aureus	783	-	+	2	8042	8824	42130	42912	WP_001641316.1#71	NZ_FQIO01000002.1	GCF_900126105.1
WP_072497973.1#71|Staphylococcus_aureus	813	-	+	2	9006	9818	41136	41948	WP_072497971.1#71	NZ_FQIO01000002.1	GCF_900126105.1
WP_072497973.1#71|Staphylococcus_aureus	1323	-	+	10	9811	11133	39821	41143	WP_000166024.1#71	NZ_FQIO01000002.1	GCF_900126105.1
WP_072497973.1#71|Staphylococcus_aureus	324	-	+	5	11130	11453	39501	39824	WP_000971504.1#71	NZ_FQIO01000002.1	GCF_900126105.1
WP_072497973.1#71|Staphylococcus_aureus	300	-	+	8	11481	11780	39174	39473	WP_029258562.1#71	NZ_FQIO01000002.1	GCF_900126105.1
WP_072497973.1#71|Staphylococcus_aureus	261	-	-	7	12070	12330	38624	38884	WP_072497970.1#71	NZ_FQIO01000002.1	GCF_900126105.1
WP_072497973.1#71|Staphylococcus_aureus	1203	-	+	9	12449	13651	37303	38505	WP_001062982.1#71	NZ_FQIO01000002.1	GCF_900126105.1
WP_031904236.1#72|Staphylococcus_aureus_Rd_40	153	+	-	15	-15045	-14893	362444	362596	WP_000248841.1#72	NZ_KK225197.1	GCF_000639775.1
WP_031904236.1#72|Staphylococcus_aureus_Rd_40	360	+	-	14	-14366	-14007	363123	363482	WP_001021573.1#72	NZ_KK225197.1	GCF_000639775.1
WP_031904236.1#72|Staphylococcus_aureus_Rd_40	846	+	-	11	-13988	-13143	363501	364346	WP_001021484.1#72	NZ_KK225197.1	GCF_000639775.1
WP_031904236.1#72|Staphylococcus_aureus_Rd_40	681	+	+	1	-12671	-11991	364818	365498	WP_000668997.1#72	NZ_KK225197.1	GCF_000639775.1
WP_031904236.1#72|Staphylococcus_aureus_Rd_40	702	+	+	1	-11707	-11006	365782	366483	WP_000782833.1#72	NZ_KK225197.1	GCF_000639775.1
WP_031904236.1#72|Staphylococcus_aureus_Rd_40	1032	+	+	1	-10719	-9688	366770	367801	WP_000702189.1#72	NZ_KK225197.1	GCF_000639775.1
WP_031904236.1#72|Staphylococcus_aureus_Rd_40	954	+	+	1	-9341	-8388	368148	369101	WP_001242996.1#72	NZ_KK225197.1	GCF_000639775.1
WP_031904236.1#72|Staphylococcus_aureus_Rd_40	705	+	+	1	-8027	-7323	369462	370166	WP_000784257.1#72	NZ_KK225197.1	GCF_000639775.1
WP_031904236.1#72|Staphylococcus_aureus_Rd_40	696	+	+	1	-6876	-6181	370613	371308	WP_000769826.1#72	NZ_KK225197.1	GCF_000639775.1
WP_031904236.1#72|Staphylococcus_aureus_Rd_40	699	+	+	1	-5840	-5142	371649	372347	WP_000778482.1#72	NZ_KK225197.1	GCF_000639775.1
WP_031904236.1#72|Staphylococcus_aureus_Rd_40	684	+	+	1	-4775	-4092	372714	373397	WP_000778503.1#72	NZ_KK225197.1	GCF_000639775.1
WP_031904236.1#72|Staphylococcus_aureus_Rd_40	120	+	-	40	-4009	-3890	373480	373599	pseudogene_72.6*#72	NZ_KK225197.1	GCF_000639775.1
WP_031904236.1#72|Staphylococcus_aureus_Rd_40	1557	+	+	6	-3830	-2274	373659	375215	WP_000028652.1#72	NZ_KK225197.1	GCF_000639775.1
WP_031904236.1#72|Staphylococcus_aureus_Rd_40	1179	+	+	4	-2281	-1103	375208	376386	WP_000072568.1#72	NZ_KK225197.1	GCF_000639775.1
WP_031904236.1#72|Staphylococcus_aureus_Rd_40	681	+	+	1	-701	-21	376788	377468	WP_000769159.1#72	NZ_KK225197.1	GCF_000639775.1
WP_031904236.1#72|Staphylococcus_aureus_Rd_40	1479	+	+	38	1	1479	377490	378968	WP_031904236.1#72	NZ_KK225197.1	GCF_000639775.1
WP_031904236.1#72|Staphylococcus_aureus_Rd_40	309	+	-	3	1589	1897	379078	379386	WP_000669524.1#72	NZ_KK225197.1	GCF_000639775.1
WP_031904236.1#72|Staphylococcus_aureus_Rd_40	783	+	+	2	2264	3046	379753	380535	WP_014936983.1#72	NZ_KK225197.1	GCF_000639775.1
WP_031904236.1#72|Staphylococcus_aureus_Rd_40	783	+	+	2	3094	3876	380583	381365	WP_000540897.1#72	NZ_KK225197.1	GCF_000639775.1
WP_031904236.1#72|Staphylococcus_aureus_Rd_40	786	+	+	2	3924	4709	381413	382198	WP_000456132.1#72	NZ_KK225197.1	GCF_000639775.1
WP_031904236.1#72|Staphylococcus_aureus_Rd_40	780	+	+	2	4737	5516	382226	383005	WP_001058898.1#72	NZ_KK225197.1	GCF_000639775.1
WP_031904236.1#72|Staphylococcus_aureus_Rd_40	801	+	+	40	5577	6377	383066	383866	pseudogene_72.10*#72	NZ_KK225197.1	GCF_000639775.1
WP_031904236.1#72|Staphylococcus_aureus_Rd_40	796	+	+	40	6396	7191	383885	384680	pseudogene_72.1*#72	NZ_KK225197.1	GCF_000639775.1
WP_031904236.1#72|Staphylococcus_aureus_Rd_40	813	+	+	2	7360	8172	384849	385661	WP_014936986.1#72	NZ_KK225197.1	GCF_000639775.1
WP_031904236.1#72|Staphylococcus_aureus_Rd_40	1326	+	+	10	8162	9487	385651	386976	WP_000653712.1#72	NZ_KK225197.1	GCF_000639775.1
WP_031904236.1#72|Staphylococcus_aureus_Rd_40	324	+	+	5	9484	9807	386973	387296	WP_000971498.1#72	NZ_KK225197.1	GCF_000639775.1
WP_031904236.1#72|Staphylococcus_aureus_Rd_40	315	+	+	8	9826	10140	387315	387629	WP_000172540.1#72	NZ_KK225197.1	GCF_000639775.1
WP_031904236.1#72|Staphylococcus_aureus_Rd_40	261	+	-	7	10463	10723	387952	388212	WP_001825923.1#72	NZ_KK225197.1	GCF_000639775.1
WP_031904236.1#72|Staphylococcus_aureus_Rd_40	1203	+	+	9	10855	12057	388344	389546	WP_001062981.1#72	NZ_KK225197.1	GCF_000639775.1
WP_031904236.1#72|Staphylococcus_aureus_Rd_40	63	+	-	41	12716	12778	390205	390267	WP_014532416.1#72	NZ_KK225197.1	GCF_000639775.1
WP_031904236.1#72|Staphylococcus_aureus_Rd_40	69	+	-	13	12842	12910	390331	390399	WP_014373779.1#72	NZ_KK225197.1	GCF_000639775.1
WP_216771265.1#73|Staphylococcus_aureus	1218	+	+	38	1	1218	1	1218	WP_216771265.1#73	NZ_JAHNFL010000425.1	GCF_018995165.1
WP_216771265.1#73|Staphylococcus_aureus	309	+	-	3	1322	1630	1322	1630	WP_000669519.1#73	NZ_JAHNFL010000425.1	GCF_018995165.1
WP_165468925.1#74|Staphylococcus_aureus	807	-	+	4	-1935	-1129	46792	47598	WP_316052049.1#74	NZ_JAUDUU010000008.1	GCF_032468255.1
WP_165468925.1#74|Staphylococcus_aureus	696	-	+	1	-716	-21	45684	46379	WP_165468924.1#74	NZ_JAUDUU010000008.1	GCF_032468255.1
WP_165468925.1#74|Staphylococcus_aureus	1497	-	+	38	1	1497	44166	45662	WP_165468925.1#74	NZ_JAUDUU010000008.1	GCF_032468255.1
WP_165468925.1#74|Staphylococcus_aureus	309	-	-	3	1601	1909	43754	44062	WP_000669519.1#74	NZ_JAUDUU010000008.1	GCF_032468255.1
WP_165468925.1#74|Staphylococcus_aureus	783	-	+	2	2275	3057	42606	43388	WP_165468934.1#74	NZ_JAUDUU010000008.1	GCF_032468255.1
WP_165468925.1#74|Staphylococcus_aureus	786	-	+	2	3105	3890	41773	42558	WP_165468926.1#74	NZ_JAUDUU010000008.1	GCF_032468255.1
WP_165468925.1#74|Staphylococcus_aureus	813	-	+	2	4072	4884	40779	41591	WP_025175003.1#74	NZ_JAUDUU010000008.1	GCF_032468255.1
WP_165468925.1#74|Staphylococcus_aureus	1323	-	+	10	4877	6199	39464	40786	WP_000066172.1#74	NZ_JAUDUU010000008.1	GCF_032468255.1
WP_165468925.1#74|Staphylococcus_aureus	324	-	+	5	6196	6519	39144	39467	WP_000971506.1#74	NZ_JAUDUU010000008.1	GCF_032468255.1
WP_165468925.1#74|Staphylococcus_aureus	297	-	+	8	6538	6834	38829	39125	WP_000074800.1#74	NZ_JAUDUU010000008.1	GCF_032468255.1
WP_165468925.1#74|Staphylococcus_aureus	201	-	-	7	7162	7362	38301	38501	WP_001797248.1#74	NZ_JAUDUU010000008.1	GCF_032468255.1
WP_165468925.1#74|Staphylococcus_aureus	1203	-	+	9	7554	8756	36907	38109	WP_316052048.1#74	NZ_JAUDUU010000008.1	GCF_032468255.1
WP_165468925.1#74|Staphylococcus_aureus	129	-	+	17	9025	9153	36510	36638	WP_072496829.1#74	NZ_JAUDUU010000008.1	GCF_032468255.1
WP_165468925.1#74|Staphylococcus_aureus	63	-	-	41	9415	9477	36186	36248	WP_014532416.1#74	NZ_JAUDUU010000008.1	GCF_032468255.1
WP_165468925.1#74|Staphylococcus_aureus	69	-	-	13	9541	9609	36054	36122	WP_112366547.1#74	NZ_JAUDUU010000008.1	GCF_032468255.1
WP_165468925.1#74|Staphylococcus_aureus	66	-	-	12	9661	9726	35937	36002	WP_014373780.1#74	NZ_JAUDUU010000008.1	GCF_032468255.1
WP_165468925.1#74|Staphylococcus_aureus	66	-	-	12	9758	9823	35840	35905	WP_014373781.1#74	NZ_JAUDUU010000008.1	GCF_032468255.1
WP_165468925.1#74|Staphylococcus_aureus	1485	-	+	20	10342	11826	33837	35321	WP_214241640.1#74	NZ_JAUDUU010000008.1	GCF_032468255.1
WP_103188663.1#75|Staphylococcus_aureus	681	-	+	1	-13851	-13171	62133	62813	WP_103188669.1#75	NZ_OGAE01000019.1	GCF_900251765.1
WP_103188663.1#75|Staphylococcus_aureus	696	-	+	1	-12887	-12192	61154	61849	WP_072361550.1#75	NZ_OGAE01000019.1	GCF_900251765.1
WP_103188663.1#75|Staphylococcus_aureus	1110	-	+	1	-11901	-10792	59754	60863	WP_072361553.1#75	NZ_OGAE01000019.1	GCF_900251765.1
WP_103188663.1#75|Staphylococcus_aureus	138	-	+	16	-10673	-10536	59498	59635	WP_001791691.1#75	NZ_OGAE01000019.1	GCF_900251765.1
WP_103188663.1#75|Staphylococcus_aureus	948	-	+	1	-10427	-9480	58442	59389	WP_103188668.1#75	NZ_OGAE01000019.1	GCF_900251765.1
WP_103188663.1#75|Staphylococcus_aureus	135	-	+	16	-9361	-9227	58189	58323	WP_001789528.1#75	NZ_OGAE01000019.1	GCF_900251765.1
WP_103188663.1#75|Staphylococcus_aureus	705	-	+	1	-9115	-8411	57373	58077	WP_103188667.1#75	NZ_OGAE01000019.1	GCF_900251765.1
WP_103188663.1#75|Staphylococcus_aureus	696	-	+	1	-7980	-7285	56247	56942	WP_103188666.1#75	NZ_OGAE01000019.1	GCF_900251765.1
WP_103188663.1#75|Staphylococcus_aureus	699	-	+	1	-6942	-6244	55206	55904	WP_000673034.1#75	NZ_OGAE01000019.1	GCF_900251765.1
WP_103188663.1#75|Staphylococcus_aureus	699	-	+	1	-5867	-5169	54131	54829	WP_103188665.1#75	NZ_OGAE01000019.1	GCF_900251765.1
WP_103188663.1#75|Staphylococcus_aureus	684	-	+	1	-4803	-4120	53082	53765	WP_072497975.1#75	NZ_OGAE01000019.1	GCF_900251765.1
WP_103188663.1#75|Staphylococcus_aureus	117	-	-	40	-4034	-3918	52880	52996	pseudogene_75.29*#75	NZ_OGAE01000019.1	GCF_900251765.1
WP_103188663.1#75|Staphylococcus_aureus	1474	-	+	6	-3816	-2343	51305	52778	WP_180992837.1#75	NZ_OGAE01000019.1	GCF_900251765.1
WP_103188663.1#75|Staphylococcus_aureus	1230	-	+	4	-2350	-1121	50083	51312	WP_103188664.1#75	NZ_OGAE01000019.1	GCF_900251765.1
WP_103188663.1#75|Staphylococcus_aureus	702	-	+	1	-719	-18	48980	49681	WP_000769139.1#75	NZ_OGAE01000019.1	GCF_900251765.1
WP_103188663.1#75|Staphylococcus_aureus	1488	-	+	38	1	1488	47474	48961	WP_103188663.1#75	NZ_OGAE01000019.1	GCF_900251765.1
WP_103188663.1#75|Staphylococcus_aureus	309	-	-	3	1597	1905	47057	47365	WP_000669519.1#75	NZ_OGAE01000019.1	GCF_900251765.1
WP_103188663.1#75|Staphylococcus_aureus	783	-	+	2	2272	3054	45908	46690	WP_103188662.1#75	NZ_OGAE01000019.1	GCF_900251765.1
WP_103188663.1#75|Staphylococcus_aureus	783	-	+	2	3102	3884	45078	45860	WP_103188661.1#75	NZ_OGAE01000019.1	GCF_900251765.1
WP_103188663.1#75|Staphylococcus_aureus	779	-	+	40	3932	4710	44252	45030	pseudogene_75.6*#75	NZ_OGAE01000019.1	GCF_900251765.1
WP_103188663.1#75|Staphylococcus_aureus	783	-	+	2	4771	5553	43409	44191	WP_103188660.1#75	NZ_OGAE01000019.1	GCF_900251765.1
WP_103188663.1#75|Staphylococcus_aureus	804	-	+	2	5589	6392	42570	43373	WP_308447723.1#75	NZ_OGAE01000019.1	GCF_900251765.1
WP_103188663.1#75|Staphylococcus_aureus	786	-	+	2	6411	7196	41766	42551	WP_103188658.1#75	NZ_OGAE01000019.1	GCF_900251765.1
WP_103188663.1#75|Staphylococcus_aureus	819	-	+	2	7378	8196	40766	41584	WP_000388882.1#75	NZ_OGAE01000019.1	GCF_900251765.1
WP_103188663.1#75|Staphylococcus_aureus	1329	-	+	10	8189	9517	39445	40773	WP_103188657.1#75	NZ_OGAE01000019.1	GCF_900251765.1
WP_103188663.1#75|Staphylococcus_aureus	324	-	+	5	9514	9837	39125	39448	WP_103188656.1#75	NZ_OGAE01000019.1	GCF_900251765.1
WP_103188663.1#75|Staphylococcus_aureus	315	-	+	8	9856	10170	38792	39106	WP_031886684.1#75	NZ_OGAE01000019.1	GCF_900251765.1
WP_103188663.1#75|Staphylococcus_aureus	261	-	-	7	10460	10720	38242	38502	WP_001825923.1#75	NZ_OGAE01000019.1	GCF_900251765.1
WP_103188663.1#75|Staphylococcus_aureus	1203	-	+	9	10852	12054	36908	38110	WP_103188655.1#75	NZ_OGAE01000019.1	GCF_900251765.1
WP_103188663.1#75|Staphylococcus_aureus	63	-	-	41	12712	12774	36188	36250	WP_014532416.1#75	NZ_OGAE01000019.1	GCF_900251765.1
WP_103188663.1#75|Staphylococcus_aureus	69	-	-	13	12838	12906	36056	36124	WP_014373779.1#75	NZ_OGAE01000019.1	GCF_900251765.1
WP_119541750.1#76|Staphylococcus_aureus	153	+	-	15	-15045	-14893	672	824	WP_000248841.1#76	NZ_QYAV01000043.1	GCF_003583815.1
WP_119541750.1#76|Staphylococcus_aureus	360	+	-	14	-14366	-14007	1351	1710	WP_001021573.1#76	NZ_QYAV01000043.1	GCF_003583815.1
WP_119541750.1#76|Staphylococcus_aureus	846	+	-	11	-13988	-13143	1729	2574	WP_001021484.1#76	NZ_QYAV01000043.1	GCF_003583815.1
WP_119541750.1#76|Staphylococcus_aureus	681	+	+	1	-12671	-11991	3046	3726	WP_000668997.1#76	NZ_QYAV01000043.1	GCF_003583815.1
WP_119541750.1#76|Staphylococcus_aureus	702	+	+	1	-11707	-11006	4010	4711	WP_000782833.1#76	NZ_QYAV01000043.1	GCF_003583815.1
WP_119541750.1#76|Staphylococcus_aureus	1032	+	+	1	-10719	-9688	4998	6029	WP_000702189.1#76	NZ_QYAV01000043.1	GCF_003583815.1
WP_119541750.1#76|Staphylococcus_aureus	954	+	+	1	-9341	-8388	6376	7329	WP_001242996.1#76	NZ_QYAV01000043.1	GCF_003583815.1
WP_119541750.1#76|Staphylococcus_aureus	705	+	+	1	-8027	-7323	7690	8394	WP_000784257.1#76	NZ_QYAV01000043.1	GCF_003583815.1
WP_119541750.1#76|Staphylococcus_aureus	696	+	+	1	-6876	-6181	8841	9536	WP_000769826.1#76	NZ_QYAV01000043.1	GCF_003583815.1
WP_119541750.1#76|Staphylococcus_aureus	699	+	+	1	-5840	-5142	9877	10575	WP_000778482.1#76	NZ_QYAV01000043.1	GCF_003583815.1
WP_119541750.1#76|Staphylococcus_aureus	684	+	+	1	-4775	-4092	10942	11625	WP_021285993.1#76	NZ_QYAV01000043.1	GCF_003583815.1
WP_119541750.1#76|Staphylococcus_aureus	120	+	-	40	-4009	-3890	11708	11827	pseudogene_76.18*#76	NZ_QYAV01000043.1	GCF_003583815.1
WP_119541750.1#76|Staphylococcus_aureus	1557	+	+	6	-3830	-2274	11887	13443	WP_000028652.1#76	NZ_QYAV01000043.1	GCF_003583815.1
WP_119541750.1#76|Staphylococcus_aureus	1179	+	+	4	-2281	-1103	13436	14614	WP_000072568.1#76	NZ_QYAV01000043.1	GCF_003583815.1
WP_119541750.1#76|Staphylococcus_aureus	681	+	+	1	-701	-21	15016	15696	WP_000769159.1#76	NZ_QYAV01000043.1	GCF_003583815.1
WP_119541750.1#76|Staphylococcus_aureus	1488	+	+	38	1	1488	15718	17205	WP_119541750.1#76	NZ_QYAV01000043.1	GCF_003583815.1
WP_119541750.1#76|Staphylococcus_aureus	309	+	-	3	1598	1906	17315	17623	WP_000669524.1#76	NZ_QYAV01000043.1	GCF_003583815.1
WP_119541750.1#76|Staphylococcus_aureus	783	+	+	2	2273	3055	17990	18772	WP_014936983.1#76	NZ_QYAV01000043.1	GCF_003583815.1
WP_119541750.1#76|Staphylococcus_aureus	436	+	+	2	3103	3538	18820	19255	WP_119541751.1#76	NZ_QYAV01000043.1	GCF_003583815.1
WP_031796590.1#77|Staphylococcus_aureus_87807_1	153	+	-	15	-15045	-14893	329226	329378	WP_000248841.1#77	NZ_KK222342.1	GCF_000638275.1
WP_031796590.1#77|Staphylococcus_aureus_87807_1	360	+	-	14	-14366	-14007	329905	330264	WP_001021573.1#77	NZ_KK222342.1	GCF_000638275.1
WP_031796590.1#77|Staphylococcus_aureus_87807_1	846	+	-	11	-13988	-13143	330283	331128	WP_001021484.1#77	NZ_KK222342.1	GCF_000638275.1
WP_031796590.1#77|Staphylococcus_aureus_87807_1	681	+	+	1	-12671	-11991	331600	332280	WP_000668997.1#77	NZ_KK222342.1	GCF_000638275.1
WP_031796590.1#77|Staphylococcus_aureus_87807_1	702	+	+	1	-11707	-11006	332564	333265	WP_000782833.1#77	NZ_KK222342.1	GCF_000638275.1
WP_031796590.1#77|Staphylococcus_aureus_87807_1	1032	+	+	1	-10719	-9688	333552	334583	WP_000702189.1#77	NZ_KK222342.1	GCF_000638275.1
WP_031796590.1#77|Staphylococcus_aureus_87807_1	954	+	+	1	-9341	-8388	334930	335883	WP_001242996.1#77	NZ_KK222342.1	GCF_000638275.1
WP_031796590.1#77|Staphylococcus_aureus_87807_1	705	+	+	1	-8027	-7323	336244	336948	WP_000784257.1#77	NZ_KK222342.1	GCF_000638275.1
WP_031796590.1#77|Staphylococcus_aureus_87807_1	696	+	+	1	-6876	-6181	337395	338090	WP_000769826.1#77	NZ_KK222342.1	GCF_000638275.1
WP_031796590.1#77|Staphylococcus_aureus_87807_1	699	+	+	1	-5840	-5142	338431	339129	WP_000778482.1#77	NZ_KK222342.1	GCF_000638275.1
WP_031796590.1#77|Staphylococcus_aureus_87807_1	684	+	+	1	-4775	-4092	339496	340179	WP_021285993.1#77	NZ_KK222342.1	GCF_000638275.1
WP_031796590.1#77|Staphylococcus_aureus_87807_1	120	+	-	40	-4009	-3890	340262	340381	pseudogene_77.24*#77	NZ_KK222342.1	GCF_000638275.1
WP_031796590.1#77|Staphylococcus_aureus_87807_1	1557	+	+	6	-3830	-2274	340441	341997	WP_031795093.1#77	NZ_KK222342.1	GCF_000638275.1
WP_031796590.1#77|Staphylococcus_aureus_87807_1	1179	+	+	4	-2281	-1103	341990	343168	WP_000072568.1#77	NZ_KK222342.1	GCF_000638275.1
WP_031796590.1#77|Staphylococcus_aureus_87807_1	681	+	+	1	-701	-21	343570	344250	WP_000769159.1#77	NZ_KK222342.1	GCF_000638275.1
WP_031796590.1#77|Staphylococcus_aureus_87807_1	1488	+	+	38	1	1488	344272	345759	WP_031796590.1#77	NZ_KK222342.1	GCF_000638275.1
WP_031796590.1#77|Staphylococcus_aureus_87807_1	309	+	-	3	1598	1906	345869	346177	WP_000669524.1#77	NZ_KK222342.1	GCF_000638275.1
WP_031796590.1#77|Staphylococcus_aureus_87807_1	783	+	+	2	2273	3055	346544	347326	WP_014936983.1#77	NZ_KK222342.1	GCF_000638275.1
WP_031796590.1#77|Staphylococcus_aureus_87807_1	783	+	+	2	3103	3885	347374	348156	WP_000540897.1#77	NZ_KK222342.1	GCF_000638275.1
WP_031796590.1#77|Staphylococcus_aureus_87807_1	786	+	+	2	3933	4718	348204	348989	WP_000456132.1#77	NZ_KK222342.1	GCF_000638275.1
WP_031796590.1#77|Staphylococcus_aureus_87807_1	780	+	+	2	4746	5525	349017	349796	WP_001058898.1#77	NZ_KK222342.1	GCF_000638275.1
WP_031796590.1#77|Staphylococcus_aureus_87807_1	801	+	+	40	5586	6386	349857	350657	pseudogene_77.15*#77	NZ_KK222342.1	GCF_000638275.1
WP_031796590.1#77|Staphylococcus_aureus_87807_1	796	+	+	40	6405	7200	350676	351471	pseudogene_77.11*#77	NZ_KK222342.1	GCF_000638275.1
WP_031796590.1#77|Staphylococcus_aureus_87807_1	813	+	+	2	7369	8181	351640	352452	WP_014936986.1#77	NZ_KK222342.1	GCF_000638275.1
WP_031796590.1#77|Staphylococcus_aureus_87807_1	1326	+	+	10	8171	9496	352442	353767	WP_000653713.1#77	NZ_KK222342.1	GCF_000638275.1
WP_031796590.1#77|Staphylococcus_aureus_87807_1	324	+	+	5	9493	9816	353764	354087	WP_000971498.1#77	NZ_KK222342.1	GCF_000638275.1
WP_031796590.1#77|Staphylococcus_aureus_87807_1	315	+	+	8	9835	10149	354106	354420	WP_000172540.1#77	NZ_KK222342.1	GCF_000638275.1
WP_031796590.1#77|Staphylococcus_aureus_87807_1	261	+	-	7	10472	10732	354743	355003	WP_001825923.1#77	NZ_KK222342.1	GCF_000638275.1
WP_031796590.1#77|Staphylococcus_aureus_87807_1	1203	+	+	9	10864	12066	355135	356337	WP_001062981.1#77	NZ_KK222342.1	GCF_000638275.1
WP_031796590.1#77|Staphylococcus_aureus_87807_1	63	+	-	41	12725	12787	356996	357058	WP_014532416.1#77	NZ_KK222342.1	GCF_000638275.1
WP_031796590.1#77|Staphylococcus_aureus_87807_1	69	+	-	13	12851	12919	357122	357190	WP_014373779.1#77	NZ_KK222342.1	GCF_000638275.1
WP_001208904.1#78|Staphylococcus_aureus	153	-	-	15	-15045	-14893	63814	63966	WP_000248841.1#78	NZ_JABMKR010000016.1	GCF_013625235.1
WP_001208904.1#78|Staphylococcus_aureus	360	-	-	14	-14366	-14007	62928	63287	WP_001021573.1#78	NZ_JABMKR010000016.1	GCF_013625235.1
WP_001208904.1#78|Staphylococcus_aureus	846	-	-	11	-13988	-13143	62064	62909	WP_001021484.1#78	NZ_JABMKR010000016.1	GCF_013625235.1
WP_001208904.1#78|Staphylococcus_aureus	681	-	+	1	-12671	-11991	60912	61592	WP_000668997.1#78	NZ_JABMKR010000016.1	GCF_013625235.1
WP_001208904.1#78|Staphylococcus_aureus	702	-	+	1	-11707	-11006	59927	60628	WP_000782833.1#78	NZ_JABMKR010000016.1	GCF_013625235.1
WP_001208904.1#78|Staphylococcus_aureus	1032	-	+	1	-10719	-9688	58609	59640	WP_000702189.1#78	NZ_JABMKR010000016.1	GCF_013625235.1
WP_001208904.1#78|Staphylococcus_aureus	954	-	+	1	-9341	-8388	57309	58262	WP_001242996.1#78	NZ_JABMKR010000016.1	GCF_013625235.1
WP_001208904.1#78|Staphylococcus_aureus	705	-	+	1	-8027	-7323	56244	56948	WP_106096710.1#78	NZ_JABMKR010000016.1	GCF_013625235.1
WP_001208904.1#78|Staphylococcus_aureus	696	-	+	1	-6876	-6181	55102	55797	WP_000769826.1#78	NZ_JABMKR010000016.1	GCF_013625235.1
WP_001208904.1#78|Staphylococcus_aureus	699	-	+	1	-5840	-5142	54063	54761	WP_000778482.1#78	NZ_JABMKR010000016.1	GCF_013625235.1
WP_001208904.1#78|Staphylococcus_aureus	684	-	+	1	-4775	-4092	53013	53696	WP_000778503.1#78	NZ_JABMKR010000016.1	GCF_013625235.1
WP_001208904.1#78|Staphylococcus_aureus	120	-	-	40	-4009	-3890	52811	52930	pseudogene_78.29*#78	NZ_JABMKR010000016.1	GCF_013625235.1
WP_001208904.1#78|Staphylococcus_aureus	1557	-	+	6	-3830	-2274	51195	52751	WP_000028652.1#78	NZ_JABMKR010000016.1	GCF_013625235.1
WP_001208904.1#78|Staphylococcus_aureus	1179	-	+	4	-2281	-1103	50024	51202	WP_000072568.1#78	NZ_JABMKR010000016.1	GCF_013625235.1
WP_001208904.1#78|Staphylococcus_aureus	681	-	+	1	-701	-21	48942	49622	WP_000769159.1#78	NZ_JABMKR010000016.1	GCF_013625235.1
WP_001208904.1#78|Staphylococcus_aureus	1488	-	+	38	1	1488	47433	48920	WP_001208904.1#78	NZ_JABMKR010000016.1	GCF_013625235.1
WP_001208904.1#78|Staphylococcus_aureus	309	-	-	3	1598	1906	47015	47323	WP_000669524.1#78	NZ_JABMKR010000016.1	GCF_013625235.1
WP_001208904.1#78|Staphylococcus_aureus	783	-	+	2	2273	3055	45866	46648	WP_014936983.1#78	NZ_JABMKR010000016.1	GCF_013625235.1
WP_001208904.1#78|Staphylococcus_aureus	783	-	+	2	3103	3885	45036	45818	WP_000540897.1#78	NZ_JABMKR010000016.1	GCF_013625235.1
WP_001208904.1#78|Staphylococcus_aureus	786	-	+	2	3933	4718	44203	44988	WP_000456132.1#78	NZ_JABMKR010000016.1	GCF_013625235.1
WP_001208904.1#78|Staphylococcus_aureus	780	-	+	2	4746	5525	43396	44175	WP_001058898.1#78	NZ_JABMKR010000016.1	GCF_013625235.1
WP_001208904.1#78|Staphylococcus_aureus	801	-	+	40	5586	6386	42535	43335	pseudogene_78.24*#78	NZ_JABMKR010000016.1	GCF_013625235.1
WP_001208904.1#78|Staphylococcus_aureus	796	-	+	40	6405	7200	41721	42516	pseudogene_78.31*#78	NZ_JABMKR010000016.1	GCF_013625235.1
WP_001208904.1#78|Staphylococcus_aureus	813	-	+	2	7369	8181	40740	41552	WP_014936986.1#78	NZ_JABMKR010000016.1	GCF_013625235.1
WP_001208904.1#78|Staphylococcus_aureus	1326	-	+	10	8171	9496	39425	40750	WP_000653712.1#78	NZ_JABMKR010000016.1	GCF_013625235.1
WP_001208904.1#78|Staphylococcus_aureus	324	-	+	5	9493	9816	39105	39428	WP_000971498.1#78	NZ_JABMKR010000016.1	GCF_013625235.1
WP_001208904.1#78|Staphylococcus_aureus	315	-	+	8	9835	10149	38772	39086	WP_000172540.1#78	NZ_JABMKR010000016.1	GCF_013625235.1
WP_001208904.1#78|Staphylococcus_aureus	261	-	-	7	10472	10732	38189	38449	WP_001825923.1#78	NZ_JABMKR010000016.1	GCF_013625235.1
WP_001208904.1#78|Staphylococcus_aureus	1203	-	+	9	10864	12066	36855	38057	WP_001062981.1#78	NZ_JABMKR010000016.1	GCF_013625235.1
WP_001208904.1#78|Staphylococcus_aureus	129	-	+	17	12335	12463	36458	36586	WP_001806583.1#78	NZ_JABMKR010000016.1	GCF_013625235.1
WP_001208904.1#78|Staphylococcus_aureus	63	-	-	41	12725	12787	36134	36196	WP_014532416.1#78	NZ_JABMKR010000016.1	GCF_013625235.1
WP_031869516.1#79|Staphylococcus_aureus_GD2010_155	153	+	-	15	-15045	-14893	58613	58765	WP_000248841.1#79	NZ_KK224218.1	GCF_000639275.1
WP_031869516.1#79|Staphylococcus_aureus_GD2010_155	360	+	-	14	-14366	-14007	59292	59651	WP_001021573.1#79	NZ_KK224218.1	GCF_000639275.1
WP_031869516.1#79|Staphylococcus_aureus_GD2010_155	846	+	-	11	-13988	-13143	59670	60515	WP_001021484.1#79	NZ_KK224218.1	GCF_000639275.1
WP_031869516.1#79|Staphylococcus_aureus_GD2010_155	681	+	+	1	-12671	-11991	60987	61667	WP_000668997.1#79	NZ_KK224218.1	GCF_000639275.1
WP_031869516.1#79|Staphylococcus_aureus_GD2010_155	702	+	+	1	-11707	-11006	61951	62652	WP_000782833.1#79	NZ_KK224218.1	GCF_000639275.1
WP_031869516.1#79|Staphylococcus_aureus_GD2010_155	1032	+	+	1	-10719	-9688	62939	63970	WP_000702189.1#79	NZ_KK224218.1	GCF_000639275.1
WP_031869516.1#79|Staphylococcus_aureus_GD2010_155	954	+	+	1	-9341	-8388	64317	65270	WP_001242996.1#79	NZ_KK224218.1	GCF_000639275.1
WP_031869516.1#79|Staphylococcus_aureus_GD2010_155	705	+	+	1	-8027	-7323	65631	66335	WP_000784257.1#79	NZ_KK224218.1	GCF_000639275.1
WP_031869516.1#79|Staphylococcus_aureus_GD2010_155	696	+	+	1	-6876	-6181	66782	67477	WP_000769826.1#79	NZ_KK224218.1	GCF_000639275.1
WP_031869516.1#79|Staphylococcus_aureus_GD2010_155	699	+	+	1	-5840	-5142	67818	68516	WP_000778482.1#79	NZ_KK224218.1	GCF_000639275.1
WP_031869516.1#79|Staphylococcus_aureus_GD2010_155	684	+	+	1	-4775	-4092	68883	69566	WP_000778503.1#79	NZ_KK224218.1	GCF_000639275.1
WP_031869516.1#79|Staphylococcus_aureus_GD2010_155	120	+	-	40	-4009	-3890	69649	69768	pseudogene_79.22*#79	NZ_KK224218.1	GCF_000639275.1
WP_031869516.1#79|Staphylococcus_aureus_GD2010_155	1557	+	+	6	-3830	-2274	69828	71384	WP_000028652.1#79	NZ_KK224218.1	GCF_000639275.1
WP_031869516.1#79|Staphylococcus_aureus_GD2010_155	1179	+	+	4	-2281	-1103	71377	72555	WP_000072568.1#79	NZ_KK224218.1	GCF_000639275.1
WP_031869516.1#79|Staphylococcus_aureus_GD2010_155	681	+	+	1	-701	-21	72957	73637	WP_000769159.1#79	NZ_KK224218.1	GCF_000639275.1
WP_031869516.1#79|Staphylococcus_aureus_GD2010_155	1488	+	+	38	1	1488	73659	75146	WP_031869516.1#79	NZ_KK224218.1	GCF_000639275.1
WP_031869516.1#79|Staphylococcus_aureus_GD2010_155	309	+	-	3	1598	1906	75256	75564	WP_000669524.1#79	NZ_KK224218.1	GCF_000639275.1
WP_031869516.1#79|Staphylococcus_aureus_GD2010_155	783	+	+	2	2273	3055	75931	76713	WP_014936983.1#79	NZ_KK224218.1	GCF_000639275.1
WP_031869516.1#79|Staphylococcus_aureus_GD2010_155	782	+	+	40	3103	3884	76761	77542	pseudogene_79.7*#79	NZ_KK224218.1	GCF_000639275.1
WP_031869516.1#79|Staphylococcus_aureus_GD2010_155	786	+	+	2	3932	4717	77590	78375	WP_000456132.1#79	NZ_KK224218.1	GCF_000639275.1
WP_031869516.1#79|Staphylococcus_aureus_GD2010_155	780	+	+	2	4745	5524	78403	79182	WP_001058898.1#79	NZ_KK224218.1	GCF_000639275.1
WP_031869516.1#79|Staphylococcus_aureus_GD2010_155	801	+	+	40	5585	6385	79243	80043	pseudogene_79.21*#79	NZ_KK224218.1	GCF_000639275.1
WP_031869516.1#79|Staphylococcus_aureus_GD2010_155	796	+	+	40	6404	7199	80062	80857	pseudogene_79.19*#79	NZ_KK224218.1	GCF_000639275.1
WP_031869516.1#79|Staphylococcus_aureus_GD2010_155	813	+	+	2	7368	8180	81026	81838	WP_014936986.1#79	NZ_KK224218.1	GCF_000639275.1
WP_031869516.1#79|Staphylococcus_aureus_GD2010_155	1326	+	+	10	8170	9495	81828	83153	WP_000653712.1#79	NZ_KK224218.1	GCF_000639275.1
WP_031869516.1#79|Staphylococcus_aureus_GD2010_155	324	+	+	5	9492	9815	83150	83473	WP_000971498.1#79	NZ_KK224218.1	GCF_000639275.1
WP_031869516.1#79|Staphylococcus_aureus_GD2010_155	315	+	+	8	9834	10148	83492	83806	WP_000172540.1#79	NZ_KK224218.1	GCF_000639275.1
WP_031869516.1#79|Staphylococcus_aureus_GD2010_155	261	+	-	7	10471	10731	84129	84389	WP_001825923.1#79	NZ_KK224218.1	GCF_000639275.1
WP_031869516.1#79|Staphylococcus_aureus_GD2010_155	1203	+	+	9	10863	12065	84521	85723	WP_001062981.1#79	NZ_KK224218.1	GCF_000639275.1
WP_031869516.1#79|Staphylococcus_aureus_GD2010_155	129	+	+	17	12334	12462	85992	86120	WP_001806583.1#79	NZ_KK224218.1	GCF_000639275.1
WP_031869516.1#79|Staphylococcus_aureus_GD2010_155	63	+	-	41	12724	12786	86382	86444	WP_014532416.1#79	NZ_KK224218.1	GCF_000639275.1
WP_234719958.1#80|Staphylococcus_aureus	153	+	-	15	-15045	-14893	101434	101586	WP_000248841.1#80	NZ_JANVIE010000009.1	GCF_024916295.1
WP_234719958.1#80|Staphylococcus_aureus	360	+	-	14	-14366	-14007	102113	102472	WP_001021573.1#80	NZ_JANVIE010000009.1	GCF_024916295.1
WP_234719958.1#80|Staphylococcus_aureus	846	+	-	11	-13988	-13143	102491	103336	WP_259379841.1#80	NZ_JANVIE010000009.1	GCF_024916295.1
WP_234719958.1#80|Staphylococcus_aureus	681	+	+	1	-12671	-11991	103808	104488	WP_000668997.1#80	NZ_JANVIE010000009.1	GCF_024916295.1
WP_234719958.1#80|Staphylococcus_aureus	702	+	+	1	-11707	-11006	104772	105473	WP_000782833.1#80	NZ_JANVIE010000009.1	GCF_024916295.1
WP_234719958.1#80|Staphylococcus_aureus	1032	+	+	1	-10719	-9688	105760	106791	WP_000702189.1#80	NZ_JANVIE010000009.1	GCF_024916295.1
WP_234719958.1#80|Staphylococcus_aureus	954	+	+	1	-9341	-8388	107138	108091	WP_001242996.1#80	NZ_JANVIE010000009.1	GCF_024916295.1
WP_234719958.1#80|Staphylococcus_aureus	705	+	+	1	-8027	-7323	108452	109156	WP_000784257.1#80	NZ_JANVIE010000009.1	GCF_024916295.1
WP_234719958.1#80|Staphylococcus_aureus	696	+	+	1	-6876	-6181	109603	110298	WP_000769826.1#80	NZ_JANVIE010000009.1	GCF_024916295.1
WP_234719958.1#80|Staphylococcus_aureus	699	+	+	1	-5840	-5142	110639	111337	WP_000778482.1#80	NZ_JANVIE010000009.1	GCF_024916295.1
WP_234719958.1#80|Staphylococcus_aureus	684	+	+	1	-4775	-4092	111704	112387	WP_000778503.1#80	NZ_JANVIE010000009.1	GCF_024916295.1
WP_234719958.1#80|Staphylococcus_aureus	120	+	-	40	-4009	-3890	112470	112589	pseudogene_80.13*#80	NZ_JANVIE010000009.1	GCF_024916295.1
WP_234719958.1#80|Staphylococcus_aureus	1557	+	+	6	-3830	-2274	112649	114205	WP_000028652.1#80	NZ_JANVIE010000009.1	GCF_024916295.1
WP_234719958.1#80|Staphylococcus_aureus	1179	+	+	4	-2281	-1103	114198	115376	WP_000072568.1#80	NZ_JANVIE010000009.1	GCF_024916295.1
WP_234719958.1#80|Staphylococcus_aureus	681	+	+	1	-701	-21	115778	116458	WP_000769159.1#80	NZ_JANVIE010000009.1	GCF_024916295.1
WP_234719958.1#80|Staphylococcus_aureus	1488	+	+	38	1	1488	116480	117967	WP_234719958.1#80	NZ_JANVIE010000009.1	GCF_024916295.1
WP_234719958.1#80|Staphylococcus_aureus	309	+	-	3	1598	1906	118077	118385	WP_000669524.1#80	NZ_JANVIE010000009.1	GCF_024916295.1
WP_234719958.1#80|Staphylococcus_aureus	783	+	+	2	2273	3055	118752	119534	WP_014936983.1#80	NZ_JANVIE010000009.1	GCF_024916295.1
WP_234719958.1#80|Staphylococcus_aureus	783	+	+	2	3103	3885	119582	120364	WP_000540897.1#80	NZ_JANVIE010000009.1	GCF_024916295.1
WP_234719958.1#80|Staphylococcus_aureus	786	+	+	2	3933	4718	120412	121197	WP_000456132.1#80	NZ_JANVIE010000009.1	GCF_024916295.1
WP_234719958.1#80|Staphylococcus_aureus	780	+	+	2	4746	5525	121225	122004	WP_001058898.1#80	NZ_JANVIE010000009.1	GCF_024916295.1
WP_234719958.1#80|Staphylococcus_aureus	801	+	+	40	5586	6386	122065	122865	pseudogene_80.23*#80	NZ_JANVIE010000009.1	GCF_024916295.1
WP_234719958.1#80|Staphylococcus_aureus	796	+	+	40	6405	7200	122884	123679	pseudogene_80.12*#80	NZ_JANVIE010000009.1	GCF_024916295.1
WP_234719958.1#80|Staphylococcus_aureus	813	+	+	2	7369	8181	123848	124660	WP_014936986.1#80	NZ_JANVIE010000009.1	GCF_024916295.1
WP_234719958.1#80|Staphylococcus_aureus	1326	+	+	10	8171	9496	124650	125975	WP_000653713.1#80	NZ_JANVIE010000009.1	GCF_024916295.1
WP_234719958.1#80|Staphylococcus_aureus	324	+	+	5	9493	9816	125972	126295	WP_000971498.1#80	NZ_JANVIE010000009.1	GCF_024916295.1
WP_234719958.1#80|Staphylococcus_aureus	315	+	+	8	9835	10149	126314	126628	WP_000172540.1#80	NZ_JANVIE010000009.1	GCF_024916295.1
WP_234719958.1#80|Staphylococcus_aureus	261	+	-	7	10472	10732	126951	127211	WP_001825923.1#80	NZ_JANVIE010000009.1	GCF_024916295.1
WP_234719958.1#80|Staphylococcus_aureus	1203	+	+	9	10864	12066	127343	128545	WP_001062981.1#80	NZ_JANVIE010000009.1	GCF_024916295.1
WP_234719958.1#80|Staphylococcus_aureus	63	+	-	41	12725	12787	129204	129266	WP_014532416.1#80	NZ_JANVIE010000009.1	GCF_024916295.1
WP_234719958.1#80|Staphylococcus_aureus	69	+	-	13	12851	12919	129330	129398	WP_014373779.1#80	NZ_JANVIE010000009.1	GCF_024916295.1
WP_312011169.1#81|Staphylococcus_aureus	153	-	-	15	-15045	-14893	63813	63965	WP_000248841.1#81	NZ_JASCLH010000003.1	GCF_031933645.1
WP_312011169.1#81|Staphylococcus_aureus	360	-	-	14	-14366	-14007	62927	63286	WP_001021573.1#81	NZ_JASCLH010000003.1	GCF_031933645.1
WP_312011169.1#81|Staphylococcus_aureus	846	-	-	11	-13988	-13143	62063	62908	WP_001021484.1#81	NZ_JASCLH010000003.1	GCF_031933645.1
WP_312011169.1#81|Staphylococcus_aureus	681	-	+	1	-12671	-11991	60911	61591	WP_000668997.1#81	NZ_JASCLH010000003.1	GCF_031933645.1
WP_312011169.1#81|Staphylococcus_aureus	702	-	+	1	-11707	-11006	59926	60627	WP_000782833.1#81	NZ_JASCLH010000003.1	GCF_031933645.1
WP_312011169.1#81|Staphylococcus_aureus	1032	-	+	1	-10719	-9688	58608	59639	WP_000702189.1#81	NZ_JASCLH010000003.1	GCF_031933645.1
WP_312011169.1#81|Staphylococcus_aureus	954	-	+	1	-9341	-8388	57308	58261	WP_001242996.1#81	NZ_JASCLH010000003.1	GCF_031933645.1
WP_312011169.1#81|Staphylococcus_aureus	705	-	+	1	-8027	-7323	56243	56947	WP_000784257.1#81	NZ_JASCLH010000003.1	GCF_031933645.1
WP_312011169.1#81|Staphylococcus_aureus	696	-	+	1	-6876	-6181	55101	55796	WP_000769826.1#81	NZ_JASCLH010000003.1	GCF_031933645.1
WP_312011169.1#81|Staphylococcus_aureus	699	-	+	1	-5840	-5142	54062	54760	WP_000778482.1#81	NZ_JASCLH010000003.1	GCF_031933645.1
WP_312011169.1#81|Staphylococcus_aureus	684	-	+	1	-4775	-4092	53012	53695	WP_000778503.1#81	NZ_JASCLH010000003.1	GCF_031933645.1
WP_312011169.1#81|Staphylococcus_aureus	120	-	-	40	-4009	-3890	52810	52929	pseudogene_81.23*#81	NZ_JASCLH010000003.1	GCF_031933645.1
WP_312011169.1#81|Staphylococcus_aureus	1557	-	+	6	-3830	-2274	51194	52750	WP_000028652.1#81	NZ_JASCLH010000003.1	GCF_031933645.1
WP_312011169.1#81|Staphylococcus_aureus	1179	-	+	4	-2281	-1103	50023	51201	WP_000072568.1#81	NZ_JASCLH010000003.1	GCF_031933645.1
WP_312011169.1#81|Staphylococcus_aureus	681	-	+	1	-701	-21	48941	49621	WP_000769159.1#81	NZ_JASCLH010000003.1	GCF_031933645.1
WP_312011169.1#81|Staphylococcus_aureus	1488	-	+	38	1	1488	47432	48919	WP_312011169.1#81	NZ_JASCLH010000003.1	GCF_031933645.1
WP_312011169.1#81|Staphylococcus_aureus	309	-	-	3	1598	1906	47014	47322	WP_000669524.1#81	NZ_JASCLH010000003.1	GCF_031933645.1
WP_312011169.1#81|Staphylococcus_aureus	783	-	+	2	2273	3055	45865	46647	WP_014936983.1#81	NZ_JASCLH010000003.1	GCF_031933645.1
WP_312011169.1#81|Staphylococcus_aureus	783	-	+	2	3103	3885	45035	45817	WP_000540897.1#81	NZ_JASCLH010000003.1	GCF_031933645.1
WP_312011169.1#81|Staphylococcus_aureus	786	-	+	2	3933	4718	44202	44987	WP_000456132.1#81	NZ_JASCLH010000003.1	GCF_031933645.1
WP_312011169.1#81|Staphylococcus_aureus	780	-	+	2	4746	5525	43395	44174	WP_001058898.1#81	NZ_JASCLH010000003.1	GCF_031933645.1
WP_312011169.1#81|Staphylococcus_aureus	801	-	+	40	5586	6386	42534	43334	pseudogene_81.27*#81	NZ_JASCLH010000003.1	GCF_031933645.1
WP_312011169.1#81|Staphylococcus_aureus	796	-	+	40	6405	7200	41720	42515	pseudogene_81.24*#81	NZ_JASCLH010000003.1	GCF_031933645.1
WP_312011169.1#81|Staphylococcus_aureus	813	-	+	2	7369	8181	40739	41551	WP_014936986.1#81	NZ_JASCLH010000003.1	GCF_031933645.1
WP_312011169.1#81|Staphylococcus_aureus	1326	-	+	10	8171	9496	39424	40749	WP_000653713.1#81	NZ_JASCLH010000003.1	GCF_031933645.1
WP_312011169.1#81|Staphylococcus_aureus	324	-	+	5	9493	9816	39104	39427	WP_000971498.1#81	NZ_JASCLH010000003.1	GCF_031933645.1
WP_312011169.1#81|Staphylococcus_aureus	315	-	+	8	9835	10149	38771	39085	WP_000172540.1#81	NZ_JASCLH010000003.1	GCF_031933645.1
WP_312011169.1#81|Staphylococcus_aureus	261	-	-	7	10472	10732	38188	38448	WP_001825923.1#81	NZ_JASCLH010000003.1	GCF_031933645.1
WP_312011169.1#81|Staphylococcus_aureus	1203	-	+	9	10864	12066	36854	38056	WP_001062981.1#81	NZ_JASCLH010000003.1	GCF_031933645.1
WP_312011169.1#81|Staphylococcus_aureus	129	-	+	17	12335	12463	36457	36585	WP_001806583.1#81	NZ_JASCLH010000003.1	GCF_031933645.1
WP_312011169.1#81|Staphylococcus_aureus	63	-	-	41	12725	12787	36133	36195	WP_014532416.1#81	NZ_JASCLH010000003.1	GCF_031933645.1
WP_113583855.1#82|Staphylococcus_aureus	153	-	-	15	-15044	-14892	59490	59642	WP_000248841.1#82	NZ_PSZX01000001.1	GCF_003309755.1
WP_113583855.1#82|Staphylococcus_aureus	360	-	-	14	-14365	-14006	58604	58963	WP_001021573.1#82	NZ_PSZX01000001.1	GCF_003309755.1
WP_113583855.1#82|Staphylococcus_aureus	846	-	-	11	-13987	-13142	57740	58585	WP_001021484.1#82	NZ_PSZX01000001.1	GCF_003309755.1
WP_113583855.1#82|Staphylococcus_aureus	681	-	+	1	-12670	-11990	56588	57268	WP_000668997.1#82	NZ_PSZX01000001.1	GCF_003309755.1
WP_113583855.1#82|Staphylococcus_aureus	702	-	+	1	-11706	-11005	55603	56304	WP_000782833.1#82	NZ_PSZX01000001.1	GCF_003309755.1
WP_113583855.1#82|Staphylococcus_aureus	1032	-	+	1	-10718	-9687	54285	55316	WP_000702189.1#82	NZ_PSZX01000001.1	GCF_003309755.1
WP_113583855.1#82|Staphylococcus_aureus	954	-	+	1	-9340	-8387	52985	53938	WP_001242996.1#82	NZ_PSZX01000001.1	GCF_003309755.1
WP_113583855.1#82|Staphylococcus_aureus	705	-	+	1	-8026	-7322	51920	52624	WP_000784257.1#82	NZ_PSZX01000001.1	GCF_003309755.1
WP_113583855.1#82|Staphylococcus_aureus	696	-	+	1	-6875	-6180	50778	51473	WP_000769826.1#82	NZ_PSZX01000001.1	GCF_003309755.1
WP_113583855.1#82|Staphylococcus_aureus	699	-	+	1	-5839	-5141	49739	50437	WP_000778482.1#82	NZ_PSZX01000001.1	GCF_003309755.1
WP_113583855.1#82|Staphylococcus_aureus	684	-	+	1	-4774	-4091	48689	49372	WP_000778503.1#82	NZ_PSZX01000001.1	GCF_003309755.1
WP_113583855.1#82|Staphylococcus_aureus	120	-	-	40	-4008	-3889	48487	48606	pseudogene_82.14*#82	NZ_PSZX01000001.1	GCF_003309755.1
WP_113583855.1#82|Staphylococcus_aureus	1557	-	+	6	-3829	-2273	46871	48427	WP_000028652.1#82	NZ_PSZX01000001.1	GCF_003309755.1
WP_113583855.1#82|Staphylococcus_aureus	1095	-	+	4	-2280	-1186	45784	46878	WP_224680743.1#82	NZ_PSZX01000001.1	GCF_003309755.1
WP_113583855.1#82|Staphylococcus_aureus	681	-	+	1	-701	-21	44619	45299	WP_000769159.1#82	NZ_PSZX01000001.1	GCF_003309755.1
WP_113583855.1#82|Staphylococcus_aureus	1488	-	+	38	1	1488	43110	44597	WP_113583855.1#82	NZ_PSZX01000001.1	GCF_003309755.1
WP_113583855.1#82|Staphylococcus_aureus	309	-	-	3	1598	1906	42692	43000	WP_000669524.1#82	NZ_PSZX01000001.1	GCF_003309755.1
WP_113583855.1#82|Staphylococcus_aureus	783	-	+	2	2273	3055	41543	42325	WP_014936983.1#82	NZ_PSZX01000001.1	GCF_003309755.1
WP_113583855.1#82|Staphylococcus_aureus	783	-	+	2	3103	3885	40713	41495	WP_000540897.1#82	NZ_PSZX01000001.1	GCF_003309755.1
WP_113583855.1#82|Staphylococcus_aureus	786	-	+	2	3933	4718	39880	40665	WP_000456132.1#82	NZ_PSZX01000001.1	GCF_003309755.1
WP_113583855.1#82|Staphylococcus_aureus	780	-	+	2	4746	5525	39073	39852	WP_001058898.1#82	NZ_PSZX01000001.1	GCF_003309755.1
WP_113583855.1#82|Staphylococcus_aureus	801	-	+	40	5586	6386	38212	39012	pseudogene_82.22*#82	NZ_PSZX01000001.1	GCF_003309755.1
WP_113583855.1#82|Staphylococcus_aureus	796	-	+	40	6405	7200	37398	38193	pseudogene_82.27*#82	NZ_PSZX01000001.1	GCF_003309755.1
WP_113583855.1#82|Staphylococcus_aureus	813	-	+	2	7369	8181	36417	37229	WP_014936986.1#82	NZ_PSZX01000001.1	GCF_003309755.1
WP_113583855.1#82|Staphylococcus_aureus	1326	-	+	10	8171	9496	35102	36427	WP_000653713.1#82	NZ_PSZX01000001.1	GCF_003309755.1
WP_113583855.1#82|Staphylococcus_aureus	324	-	+	5	9493	9816	34782	35105	WP_000971498.1#82	NZ_PSZX01000001.1	GCF_003309755.1
WP_113583855.1#82|Staphylococcus_aureus	315	-	+	8	9835	10149	34449	34763	WP_000172540.1#82	NZ_PSZX01000001.1	GCF_003309755.1
WP_113583855.1#82|Staphylococcus_aureus	261	-	-	7	10472	10732	33866	34126	WP_001825923.1#82	NZ_PSZX01000001.1	GCF_003309755.1
WP_113583855.1#82|Staphylococcus_aureus	1203	-	+	9	10864	12066	32532	33734	WP_001062981.1#82	NZ_PSZX01000001.1	GCF_003309755.1
WP_113583855.1#82|Staphylococcus_aureus	63	-	-	41	12725	12787	31811	31873	WP_014532416.1#82	NZ_PSZX01000001.1	GCF_003309755.1
WP_113583855.1#82|Staphylococcus_aureus	69	-	-	13	12851	12919	31679	31747	WP_014373779.1#82	NZ_PSZX01000001.1	GCF_003309755.1
WP_065772333.1#83|Staphylococcus_aureus	153	-	-	15	-15045	-14893	64593	64745	WP_000248841.1#83	NZ_LXGR01000005.1	GCF_001696365.1
WP_065772333.1#83|Staphylococcus_aureus	360	-	-	14	-14366	-14007	63707	64066	WP_001021573.1#83	NZ_LXGR01000005.1	GCF_001696365.1
WP_065772333.1#83|Staphylococcus_aureus	846	-	-	11	-13988	-13143	62843	63688	WP_001021484.1#83	NZ_LXGR01000005.1	GCF_001696365.1
WP_065772333.1#83|Staphylococcus_aureus	681	-	+	1	-12671	-11991	61691	62371	WP_000668997.1#83	NZ_LXGR01000005.1	GCF_001696365.1
WP_065772333.1#83|Staphylococcus_aureus	702	-	+	1	-11707	-11006	60706	61407	WP_000782832.1#83	NZ_LXGR01000005.1	GCF_001696365.1
WP_065772333.1#83|Staphylococcus_aureus	1032	-	+	1	-10719	-9688	59388	60419	WP_000702189.1#83	NZ_LXGR01000005.1	GCF_001696365.1
WP_065772333.1#83|Staphylococcus_aureus	954	-	+	1	-9341	-8388	58088	59041	WP_001242996.1#83	NZ_LXGR01000005.1	GCF_001696365.1
WP_065772333.1#83|Staphylococcus_aureus	705	-	+	1	-8027	-7323	57023	57727	WP_000784257.1#83	NZ_LXGR01000005.1	GCF_001696365.1
WP_065772333.1#83|Staphylococcus_aureus	696	-	+	1	-6876	-6181	55881	56576	WP_000769826.1#83	NZ_LXGR01000005.1	GCF_001696365.1
WP_065772333.1#83|Staphylococcus_aureus	699	-	+	1	-5840	-5142	54842	55540	WP_000778482.1#83	NZ_LXGR01000005.1	GCF_001696365.1
WP_065772333.1#83|Staphylococcus_aureus	684	-	+	1	-4775	-4092	53792	54475	WP_000778503.1#83	NZ_LXGR01000005.1	GCF_001696365.1
WP_065772333.1#83|Staphylococcus_aureus	120	-	-	40	-4009	-3890	53590	53709	pseudogene_83.21*#83	NZ_LXGR01000005.1	GCF_001696365.1
WP_065772333.1#83|Staphylococcus_aureus	1557	-	+	6	-3830	-2274	51974	53530	WP_000028652.1#83	NZ_LXGR01000005.1	GCF_001696365.1
WP_065772333.1#83|Staphylococcus_aureus	1179	-	+	4	-2281	-1103	50803	51981	WP_000072568.1#83	NZ_LXGR01000005.1	GCF_001696365.1
WP_065772333.1#83|Staphylococcus_aureus	681	-	+	1	-701	-21	49721	50401	WP_000769159.1#83	NZ_LXGR01000005.1	GCF_001696365.1
WP_065772333.1#83|Staphylococcus_aureus	1488	-	+	38	1	1488	48212	49699	WP_065772333.1#83	NZ_LXGR01000005.1	GCF_001696365.1
WP_065772333.1#83|Staphylococcus_aureus	309	-	-	3	1598	1906	47794	48102	WP_000669524.1#83	NZ_LXGR01000005.1	GCF_001696365.1
WP_065772333.1#83|Staphylococcus_aureus	783	-	+	2	2273	3055	46645	47427	WP_014936983.1#83	NZ_LXGR01000005.1	GCF_001696365.1
WP_065772333.1#83|Staphylococcus_aureus	783	-	+	2	3103	3885	45815	46597	WP_065772332.1#83	NZ_LXGR01000005.1	GCF_001696365.1
WP_065772333.1#83|Staphylococcus_aureus	786	-	+	2	3933	4718	44982	45767	WP_000456132.1#83	NZ_LXGR01000005.1	GCF_001696365.1
WP_065772333.1#83|Staphylococcus_aureus	780	-	+	2	4746	5525	44175	44954	WP_001058898.1#83	NZ_LXGR01000005.1	GCF_001696365.1
WP_065772333.1#83|Staphylococcus_aureus	801	-	+	40	5586	6386	43314	44114	pseudogene_83.17*#83	NZ_LXGR01000005.1	GCF_001696365.1
WP_065772333.1#83|Staphylococcus_aureus	795	-	+	2	6405	7199	42501	43295	WP_000835989.1#83	NZ_LXGR01000005.1	GCF_001696365.1
WP_065772333.1#83|Staphylococcus_aureus	813	-	+	2	7368	8180	41520	42332	WP_014936986.1#83	NZ_LXGR01000005.1	GCF_001696365.1
WP_065772333.1#83|Staphylococcus_aureus	1326	-	+	10	8170	9495	40205	41530	WP_000653713.1#83	NZ_LXGR01000005.1	GCF_001696365.1
WP_065772333.1#83|Staphylococcus_aureus	324	-	+	5	9492	9815	39885	40208	WP_000971498.1#83	NZ_LXGR01000005.1	GCF_001696365.1
WP_065772333.1#83|Staphylococcus_aureus	315	-	+	8	9834	10148	39552	39866	WP_000172540.1#83	NZ_LXGR01000005.1	GCF_001696365.1
WP_065772333.1#83|Staphylococcus_aureus	261	-	-	7	10471	10731	38969	39229	WP_001825923.1#83	NZ_LXGR01000005.1	GCF_001696365.1
WP_065772333.1#83|Staphylococcus_aureus	1203	-	+	9	10863	12065	37635	38837	WP_001062981.1#83	NZ_LXGR01000005.1	GCF_001696365.1
WP_065772333.1#83|Staphylococcus_aureus	63	-	-	41	12724	12786	36914	36976	WP_014532416.1#83	NZ_LXGR01000005.1	GCF_001696365.1
WP_065772333.1#83|Staphylococcus_aureus	69	-	-	13	12850	12918	36782	36850	WP_014373779.1#83	NZ_LXGR01000005.1	GCF_001696365.1
WP_218704775.1#84|Staphylococcus_aureus	153	-	-	15	-15045	-14893	63699	63851	WP_000248841.1#84	NZ_JAHVFN010000006.1	GCF_019265525.1
WP_218704775.1#84|Staphylococcus_aureus	360	-	-	40	-14366	-14007	62813	63172	pseudogene_84.4*#84	NZ_JAHVFN010000006.1	GCF_019265525.1
WP_218704775.1#84|Staphylococcus_aureus	846	-	-	11	-13988	-13143	61949	62794	WP_001021484.1#84	NZ_JAHVFN010000006.1	GCF_019265525.1
WP_218704775.1#84|Staphylococcus_aureus	681	-	+	1	-12671	-11991	60797	61477	WP_000668997.1#84	NZ_JAHVFN010000006.1	GCF_019265525.1
WP_218704775.1#84|Staphylococcus_aureus	702	-	+	1	-11707	-11006	59812	60513	WP_000782833.1#84	NZ_JAHVFN010000006.1	GCF_019265525.1
WP_218704775.1#84|Staphylococcus_aureus	1032	-	+	1	-10719	-9688	58494	59525	WP_000702189.1#84	NZ_JAHVFN010000006.1	GCF_019265525.1
WP_218704775.1#84|Staphylococcus_aureus	954	-	+	1	-9341	-8388	57194	58147	WP_001242996.1#84	NZ_JAHVFN010000006.1	GCF_019265525.1
WP_218704775.1#84|Staphylococcus_aureus	705	-	+	1	-8027	-7323	56129	56833	WP_000784257.1#84	NZ_JAHVFN010000006.1	GCF_019265525.1
WP_218704775.1#84|Staphylococcus_aureus	696	-	+	1	-6876	-6181	54987	55682	WP_000769826.1#84	NZ_JAHVFN010000006.1	GCF_019265525.1
WP_218704775.1#84|Staphylococcus_aureus	699	-	+	1	-5840	-5142	53948	54646	WP_000778482.1#84	NZ_JAHVFN010000006.1	GCF_019265525.1
WP_218704775.1#84|Staphylococcus_aureus	684	-	+	1	-4775	-4092	52898	53581	WP_000778503.1#84	NZ_JAHVFN010000006.1	GCF_019265525.1
WP_218704775.1#84|Staphylococcus_aureus	102	-	-	40	-4009	-3908	52714	52815	pseudogene_84.15*#84	NZ_JAHVFN010000006.1	GCF_019265525.1
WP_218704775.1#84|Staphylococcus_aureus	1557	-	+	6	-3830	-2274	51080	52636	WP_000028652.1#84	NZ_JAHVFN010000006.1	GCF_019265525.1
WP_218704775.1#84|Staphylococcus_aureus	1179	-	+	4	-2281	-1103	49909	51087	WP_000072568.1#84	NZ_JAHVFN010000006.1	GCF_019265525.1
WP_218704775.1#84|Staphylococcus_aureus	681	-	+	1	-701	-21	48827	49507	WP_000769159.1#84	NZ_JAHVFN010000006.1	GCF_019265525.1
WP_218704775.1#84|Staphylococcus_aureus	1488	-	+	38	1	1488	47318	48805	WP_218704775.1#84	NZ_JAHVFN010000006.1	GCF_019265525.1
WP_218704775.1#84|Staphylococcus_aureus	309	-	-	3	1598	1906	46900	47208	WP_000669524.1#84	NZ_JAHVFN010000006.1	GCF_019265525.1
WP_218704775.1#84|Staphylococcus_aureus	783	-	+	2	2273	3055	45751	46533	WP_014936983.1#84	NZ_JAHVFN010000006.1	GCF_019265525.1
WP_218704775.1#84|Staphylococcus_aureus	783	-	+	2	3103	3885	44921	45703	WP_000540897.1#84	NZ_JAHVFN010000006.1	GCF_019265525.1
WP_218704775.1#84|Staphylococcus_aureus	786	-	+	2	3933	4718	44088	44873	WP_000456132.1#84	NZ_JAHVFN010000006.1	GCF_019265525.1
WP_218704775.1#84|Staphylococcus_aureus	780	-	+	2	4746	5525	43281	44060	WP_001058898.1#84	NZ_JAHVFN010000006.1	GCF_019265525.1
WP_218704775.1#84|Staphylococcus_aureus	801	-	+	40	5586	6386	42420	43220	pseudogene_84.30*#84	NZ_JAHVFN010000006.1	GCF_019265525.1
WP_218704775.1#84|Staphylococcus_aureus	796	-	+	40	6405	7200	41606	42401	pseudogene_84.16*#84	NZ_JAHVFN010000006.1	GCF_019265525.1
WP_218704775.1#84|Staphylococcus_aureus	813	-	+	2	7369	8181	40625	41437	WP_014936986.1#84	NZ_JAHVFN010000006.1	GCF_019265525.1
WP_218704775.1#84|Staphylococcus_aureus	1326	-	+	10	8171	9496	39310	40635	WP_000653713.1#84	NZ_JAHVFN010000006.1	GCF_019265525.1
WP_218704775.1#84|Staphylococcus_aureus	324	-	+	5	9493	9816	38990	39313	WP_000971498.1#84	NZ_JAHVFN010000006.1	GCF_019265525.1
WP_218704775.1#84|Staphylococcus_aureus	315	-	+	8	9835	10149	38657	38971	WP_000172540.1#84	NZ_JAHVFN010000006.1	GCF_019265525.1
WP_218704775.1#84|Staphylococcus_aureus	261	-	-	7	10472	10732	38074	38334	WP_001825923.1#84	NZ_JAHVFN010000006.1	GCF_019265525.1
WP_218704775.1#84|Staphylococcus_aureus	1203	-	+	9	10864	12066	36740	37942	WP_001062981.1#84	NZ_JAHVFN010000006.1	GCF_019265525.1
WP_218704775.1#84|Staphylococcus_aureus	129	-	+	17	12335	12463	36343	36471	WP_001806583.1#84	NZ_JAHVFN010000006.1	GCF_019265525.1
WP_218704775.1#84|Staphylococcus_aureus	63	-	-	41	12725	12787	36019	36081	WP_014532416.1#84	NZ_JAHVFN010000006.1	GCF_019265525.1
WP_248319726.1#85|Staphylococcus_aureus	153	-	-	15	-15045	-14893	63832	63984	WP_000248841.1#85	NZ_JALPKJ010000003.1	GCF_023198505.1
WP_248319726.1#85|Staphylococcus_aureus	360	-	-	40	-14366	-14007	62946	63305	pseudogene_85.21*#85	NZ_JALPKJ010000003.1	GCF_023198505.1
WP_248319726.1#85|Staphylococcus_aureus	846	-	-	11	-13988	-13143	62082	62927	WP_001021484.1#85	NZ_JALPKJ010000003.1	GCF_023198505.1
WP_248319726.1#85|Staphylococcus_aureus	681	-	+	1	-12671	-11991	60930	61610	WP_000668997.1#85	NZ_JALPKJ010000003.1	GCF_023198505.1
WP_248319726.1#85|Staphylococcus_aureus	702	-	+	1	-11707	-11006	59945	60646	WP_000782833.1#85	NZ_JALPKJ010000003.1	GCF_023198505.1
WP_248319726.1#85|Staphylococcus_aureus	1032	-	+	1	-10719	-9688	58627	59658	WP_000702189.1#85	NZ_JALPKJ010000003.1	GCF_023198505.1
WP_248319726.1#85|Staphylococcus_aureus	954	-	+	1	-9341	-8388	57327	58280	WP_001242996.1#85	NZ_JALPKJ010000003.1	GCF_023198505.1
WP_248319726.1#85|Staphylococcus_aureus	705	-	+	1	-8027	-7323	56262	56966	WP_000784257.1#85	NZ_JALPKJ010000003.1	GCF_023198505.1
WP_248319726.1#85|Staphylococcus_aureus	696	-	+	1	-6876	-6181	55120	55815	WP_000769826.1#85	NZ_JALPKJ010000003.1	GCF_023198505.1
WP_248319726.1#85|Staphylococcus_aureus	699	-	+	1	-5840	-5142	54081	54779	WP_000778482.1#85	NZ_JALPKJ010000003.1	GCF_023198505.1
WP_248319726.1#85|Staphylococcus_aureus	684	-	+	1	-4775	-4092	53031	53714	WP_000778503.1#85	NZ_JALPKJ010000003.1	GCF_023198505.1
WP_248319726.1#85|Staphylococcus_aureus	102	-	-	40	-4009	-3908	52847	52948	pseudogene_85.12*#85	NZ_JALPKJ010000003.1	GCF_023198505.1
WP_248319726.1#85|Staphylococcus_aureus	1557	-	+	6	-3830	-2274	51213	52769	WP_000028652.1#85	NZ_JALPKJ010000003.1	GCF_023198505.1
WP_248319726.1#85|Staphylococcus_aureus	1179	-	+	4	-2281	-1103	50042	51220	WP_000072568.1#85	NZ_JALPKJ010000003.1	GCF_023198505.1
WP_248319726.1#85|Staphylococcus_aureus	681	-	+	1	-701	-21	48960	49640	WP_000769159.1#85	NZ_JALPKJ010000003.1	GCF_023198505.1
WP_248319726.1#85|Staphylococcus_aureus	1488	-	+	38	1	1488	47451	48938	WP_248319726.1#85	NZ_JALPKJ010000003.1	GCF_023198505.1
WP_248319726.1#85|Staphylococcus_aureus	309	-	-	3	1598	1906	47033	47341	WP_000669524.1#85	NZ_JALPKJ010000003.1	GCF_023198505.1
WP_248319726.1#85|Staphylococcus_aureus	783	-	+	2	2273	3055	45884	46666	WP_014936983.1#85	NZ_JALPKJ010000003.1	GCF_023198505.1
WP_248319726.1#85|Staphylococcus_aureus	783	-	+	2	3103	3885	45054	45836	WP_000540897.1#85	NZ_JALPKJ010000003.1	GCF_023198505.1
WP_248319726.1#85|Staphylococcus_aureus	786	-	+	2	3933	4718	44221	45006	WP_000456132.1#85	NZ_JALPKJ010000003.1	GCF_023198505.1
WP_248319726.1#85|Staphylococcus_aureus	780	-	+	2	4746	5525	43414	44193	WP_001058898.1#85	NZ_JALPKJ010000003.1	GCF_023198505.1
WP_248319726.1#85|Staphylococcus_aureus	796	-	+	40	6405	7200	41739	42534	pseudogene_85.4*#85	NZ_JALPKJ010000003.1	GCF_023198505.1
WP_248319726.1#85|Staphylococcus_aureus	796	-	+	40	6405	7200	41739	42534	pseudogene_85.4*#85	NZ_JALPKJ010000003.1	GCF_023198505.1
WP_248319726.1#85|Staphylococcus_aureus	813	-	+	2	7369	8181	40758	41570	WP_014936986.1#85	NZ_JALPKJ010000003.1	GCF_023198505.1
WP_248319726.1#85|Staphylococcus_aureus	1326	-	+	10	8171	9496	39443	40768	WP_000653713.1#85	NZ_JALPKJ010000003.1	GCF_023198505.1
WP_248319726.1#85|Staphylococcus_aureus	324	-	+	5	9493	9816	39123	39446	WP_000971498.1#85	NZ_JALPKJ010000003.1	GCF_023198505.1
WP_248319726.1#85|Staphylococcus_aureus	315	-	+	8	9835	10149	38790	39104	WP_000172540.1#85	NZ_JALPKJ010000003.1	GCF_023198505.1
WP_248319726.1#85|Staphylococcus_aureus	261	-	-	7	10472	10732	38207	38467	WP_001825923.1#85	NZ_JALPKJ010000003.1	GCF_023198505.1
WP_248319726.1#85|Staphylococcus_aureus	1203	-	+	9	10864	12066	36873	38075	WP_001062981.1#85	NZ_JALPKJ010000003.1	GCF_023198505.1
WP_248319726.1#85|Staphylococcus_aureus	63	-	-	41	12725	12787	36152	36214	WP_014532416.1#85	NZ_JALPKJ010000003.1	GCF_023198505.1
WP_248319726.1#85|Staphylococcus_aureus	69	-	-	13	12851	12919	36020	36088	WP_014373779.1#85	NZ_JALPKJ010000003.1	GCF_023198505.1
WP_031795094.1#86|Staphylococcus_aureus_56824_21	153	+	-	15	-15045	-14893	341969	342121	WP_000248841.1#86	NZ_KK221872.1	GCF_000638055.1
WP_031795094.1#86|Staphylococcus_aureus_56824_21	360	+	-	14	-14366	-14007	342648	343007	WP_001021573.1#86	NZ_KK221872.1	GCF_000638055.1
WP_031795094.1#86|Staphylococcus_aureus_56824_21	846	+	-	11	-13988	-13143	343026	343871	WP_001021484.1#86	NZ_KK221872.1	GCF_000638055.1
WP_031795094.1#86|Staphylococcus_aureus_56824_21	681	+	+	1	-12671	-11991	344343	345023	WP_000668997.1#86	NZ_KK221872.1	GCF_000638055.1
WP_031795094.1#86|Staphylococcus_aureus_56824_21	702	+	+	1	-11707	-11006	345307	346008	WP_000782833.1#86	NZ_KK221872.1	GCF_000638055.1
WP_031795094.1#86|Staphylococcus_aureus_56824_21	1032	+	+	1	-10719	-9688	346295	347326	WP_000702189.1#86	NZ_KK221872.1	GCF_000638055.1
WP_031795094.1#86|Staphylococcus_aureus_56824_21	954	+	+	1	-9341	-8388	347673	348626	WP_001242996.1#86	NZ_KK221872.1	GCF_000638055.1
WP_031795094.1#86|Staphylococcus_aureus_56824_21	705	+	+	1	-8027	-7323	348987	349691	WP_000784257.1#86	NZ_KK221872.1	GCF_000638055.1
WP_031795094.1#86|Staphylococcus_aureus_56824_21	696	+	+	1	-6876	-6181	350138	350833	WP_000769826.1#86	NZ_KK221872.1	GCF_000638055.1
WP_031795094.1#86|Staphylococcus_aureus_56824_21	699	+	+	1	-5840	-5142	351174	351872	WP_000778482.1#86	NZ_KK221872.1	GCF_000638055.1
WP_031795094.1#86|Staphylococcus_aureus_56824_21	684	+	+	1	-4775	-4092	352239	352922	WP_021285993.1#86	NZ_KK221872.1	GCF_000638055.1
WP_031795094.1#86|Staphylococcus_aureus_56824_21	120	+	-	40	-4009	-3890	353005	353124	pseudogene_86.5*#86	NZ_KK221872.1	GCF_000638055.1
WP_031795094.1#86|Staphylococcus_aureus_56824_21	1557	+	+	6	-3830	-2274	353184	354740	WP_031795093.1#86	NZ_KK221872.1	GCF_000638055.1
WP_031795094.1#86|Staphylococcus_aureus_56824_21	1179	+	+	4	-2281	-1103	354733	355911	WP_000072568.1#86	NZ_KK221872.1	GCF_000638055.1
WP_031795094.1#86|Staphylococcus_aureus_56824_21	681	+	+	1	-701	-21	356313	356993	WP_000769159.1#86	NZ_KK221872.1	GCF_000638055.1
WP_031795094.1#86|Staphylococcus_aureus_56824_21	1488	+	+	38	1	1488	357015	358502	WP_031795094.1#86	NZ_KK221872.1	GCF_000638055.1
WP_031795094.1#86|Staphylococcus_aureus_56824_21	309	+	-	3	1598	1906	358612	358920	WP_000669524.1#86	NZ_KK221872.1	GCF_000638055.1
WP_031795094.1#86|Staphylococcus_aureus_56824_21	783	+	+	2	2273	3055	359287	360069	WP_014936983.1#86	NZ_KK221872.1	GCF_000638055.1
WP_031795094.1#86|Staphylococcus_aureus_56824_21	783	+	+	2	3103	3885	360117	360899	WP_000540897.1#86	NZ_KK221872.1	GCF_000638055.1
WP_031795094.1#86|Staphylococcus_aureus_56824_21	786	+	+	2	3933	4718	360947	361732	WP_000456132.1#86	NZ_KK221872.1	GCF_000638055.1
WP_031795094.1#86|Staphylococcus_aureus_56824_21	780	+	+	2	4746	5525	361760	362539	WP_001058898.1#86	NZ_KK221872.1	GCF_000638055.1
WP_031795094.1#86|Staphylococcus_aureus_56824_21	801	+	+	40	5586	6386	362600	363400	pseudogene_86.22*#86	NZ_KK221872.1	GCF_000638055.1
WP_031795094.1#86|Staphylococcus_aureus_56824_21	796	+	+	40	6405	7200	363419	364214	pseudogene_86.17*#86	NZ_KK221872.1	GCF_000638055.1
WP_031795094.1#86|Staphylococcus_aureus_56824_21	813	+	+	2	7369	8181	364383	365195	WP_014936986.1#86	NZ_KK221872.1	GCF_000638055.1
WP_031795094.1#86|Staphylococcus_aureus_56824_21	1326	+	+	10	8171	9496	365185	366510	WP_000653713.1#86	NZ_KK221872.1	GCF_000638055.1
WP_031795094.1#86|Staphylococcus_aureus_56824_21	324	+	+	5	9493	9816	366507	366830	WP_000971498.1#86	NZ_KK221872.1	GCF_000638055.1
WP_031795094.1#86|Staphylococcus_aureus_56824_21	315	+	+	8	9835	10149	366849	367163	WP_000172540.1#86	NZ_KK221872.1	GCF_000638055.1
WP_031795094.1#86|Staphylococcus_aureus_56824_21	261	+	-	7	10472	10732	367486	367746	WP_001825923.1#86	NZ_KK221872.1	GCF_000638055.1
WP_031795094.1#86|Staphylococcus_aureus_56824_21	1203	+	+	9	10864	12066	367878	369080	WP_001062981.1#86	NZ_KK221872.1	GCF_000638055.1
WP_031795094.1#86|Staphylococcus_aureus_56824_21	63	+	-	41	12725	12787	369739	369801	WP_014532416.1#86	NZ_KK221872.1	GCF_000638055.1
WP_031795094.1#86|Staphylococcus_aureus_56824_21	69	+	-	13	12851	12919	369865	369933	WP_014373779.1#86	NZ_KK221872.1	GCF_000638055.1
WP_259380298.1#87|Staphylococcus_aureus	153	+	-	15	-15045	-14893	101435	101587	WP_000248841.1#87	NZ_JANVHZ010000011.1	GCF_024916205.1
WP_259380298.1#87|Staphylococcus_aureus	360	+	-	14	-14366	-14007	102114	102473	WP_001021573.1#87	NZ_JANVHZ010000011.1	GCF_024916205.1
WP_259380298.1#87|Staphylococcus_aureus	846	+	-	11	-13988	-13143	102492	103337	WP_001021484.1#87	NZ_JANVHZ010000011.1	GCF_024916205.1
WP_259380298.1#87|Staphylococcus_aureus	681	+	+	1	-12671	-11991	103809	104489	WP_000668997.1#87	NZ_JANVHZ010000011.1	GCF_024916205.1
WP_259380298.1#87|Staphylococcus_aureus	702	+	+	1	-11707	-11006	104773	105474	WP_000782833.1#87	NZ_JANVHZ010000011.1	GCF_024916205.1
WP_259380298.1#87|Staphylococcus_aureus	1032	+	+	1	-10719	-9688	105761	106792	WP_000702189.1#87	NZ_JANVHZ010000011.1	GCF_024916205.1
WP_259380298.1#87|Staphylococcus_aureus	954	+	+	1	-9341	-8388	107139	108092	WP_001242996.1#87	NZ_JANVHZ010000011.1	GCF_024916205.1
WP_259380298.1#87|Staphylococcus_aureus	705	+	+	1	-8027	-7323	108453	109157	WP_000784257.1#87	NZ_JANVHZ010000011.1	GCF_024916205.1
WP_259380298.1#87|Staphylococcus_aureus	696	+	+	1	-6876	-6181	109604	110299	WP_000769826.1#87	NZ_JANVHZ010000011.1	GCF_024916205.1
WP_259380298.1#87|Staphylococcus_aureus	699	+	+	1	-5840	-5142	110640	111338	WP_000778482.1#87	NZ_JANVHZ010000011.1	GCF_024916205.1
WP_259380298.1#87|Staphylococcus_aureus	684	+	+	1	-4775	-4092	111705	112388	WP_000778503.1#87	NZ_JANVHZ010000011.1	GCF_024916205.1
WP_259380298.1#87|Staphylococcus_aureus	120	+	-	40	-4009	-3890	112471	112590	pseudogene_87.20*#87	NZ_JANVHZ010000011.1	GCF_024916205.1
WP_259380298.1#87|Staphylococcus_aureus	1557	+	+	6	-3830	-2274	112650	114206	WP_000028652.1#87	NZ_JANVHZ010000011.1	GCF_024916205.1
WP_259380298.1#87|Staphylococcus_aureus	1179	+	+	4	-2281	-1103	114199	115377	WP_000072568.1#87	NZ_JANVHZ010000011.1	GCF_024916205.1
WP_259380298.1#87|Staphylococcus_aureus	681	+	+	1	-701	-21	115779	116459	WP_000769159.1#87	NZ_JANVHZ010000011.1	GCF_024916205.1
WP_259380298.1#87|Staphylococcus_aureus	1491	+	+	38	1	1491	116481	117971	WP_259380298.1#87	NZ_JANVHZ010000011.1	GCF_024916205.1
WP_259380298.1#87|Staphylococcus_aureus	309	+	-	40	1597	1905	118077	118385	pseudogene_87.3*#87	NZ_JANVHZ010000011.1	GCF_024916205.1
WP_259380298.1#87|Staphylococcus_aureus	783	+	+	2	2272	3054	118752	119534	WP_014936983.1#87	NZ_JANVHZ010000011.1	GCF_024916205.1
WP_259380298.1#87|Staphylococcus_aureus	783	+	+	2	3102	3884	119582	120364	WP_000540897.1#87	NZ_JANVHZ010000011.1	GCF_024916205.1
WP_259380298.1#87|Staphylococcus_aureus	786	+	+	2	3932	4717	120412	121197	WP_000456132.1#87	NZ_JANVHZ010000011.1	GCF_024916205.1
WP_259380298.1#87|Staphylococcus_aureus	780	+	+	2	4745	5524	121225	122004	WP_001058898.1#87	NZ_JANVHZ010000011.1	GCF_024916205.1
WP_259380298.1#87|Staphylococcus_aureus	801	+	+	40	5585	6385	122065	122865	pseudogene_87.10*#87	NZ_JANVHZ010000011.1	GCF_024916205.1
WP_259380298.1#87|Staphylococcus_aureus	796	+	+	40	6404	7199	122884	123679	pseudogene_87.16*#87	NZ_JANVHZ010000011.1	GCF_024916205.1
WP_259380298.1#87|Staphylococcus_aureus	813	+	+	2	7368	8180	123848	124660	WP_014936986.1#87	NZ_JANVHZ010000011.1	GCF_024916205.1
WP_259380298.1#87|Staphylococcus_aureus	1326	+	+	10	8170	9495	124650	125975	WP_000653713.1#87	NZ_JANVHZ010000011.1	GCF_024916205.1
WP_259380298.1#87|Staphylococcus_aureus	324	+	+	5	9492	9815	125972	126295	WP_000971498.1#87	NZ_JANVHZ010000011.1	GCF_024916205.1
WP_259380298.1#87|Staphylococcus_aureus	315	+	+	8	9834	10148	126314	126628	WP_000172540.1#87	NZ_JANVHZ010000011.1	GCF_024916205.1
WP_259380298.1#87|Staphylococcus_aureus	261	+	-	7	10471	10731	126951	127211	WP_001825923.1#87	NZ_JANVHZ010000011.1	GCF_024916205.1
WP_259380298.1#87|Staphylococcus_aureus	1203	+	+	9	10863	12065	127343	128545	WP_001062981.1#87	NZ_JANVHZ010000011.1	GCF_024916205.1
WP_259380298.1#87|Staphylococcus_aureus	63	+	-	41	12724	12786	129204	129266	WP_014532416.1#87	NZ_JANVHZ010000011.1	GCF_024916205.1
WP_259380298.1#87|Staphylococcus_aureus	69	+	-	13	12850	12918	129330	129398	WP_014373779.1#87	NZ_JANVHZ010000011.1	GCF_024916205.1
WP_316786747.1#88|Staphylococcus_aureus	153	+	-	15	-15045	-14893	3346	3498	WP_000248841.1#88	NZ_JAQSUK010000024.1	GCF_032602505.1
WP_316786747.1#88|Staphylococcus_aureus	360	+	-	14	-14366	-14007	4025	4384	WP_001021573.1#88	NZ_JAQSUK010000024.1	GCF_032602505.1
WP_316786747.1#88|Staphylococcus_aureus	846	+	-	11	-13988	-13143	4403	5248	WP_001021484.1#88	NZ_JAQSUK010000024.1	GCF_032602505.1
WP_316786747.1#88|Staphylococcus_aureus	681	+	+	1	-12671	-11991	5720	6400	WP_000668997.1#88	NZ_JAQSUK010000024.1	GCF_032602505.1
WP_316786747.1#88|Staphylococcus_aureus	702	+	+	1	-11707	-11006	6684	7385	WP_000782833.1#88	NZ_JAQSUK010000024.1	GCF_032602505.1
WP_316786747.1#88|Staphylococcus_aureus	1032	+	+	1	-10719	-9688	7672	8703	WP_000702189.1#88	NZ_JAQSUK010000024.1	GCF_032602505.1
WP_316786747.1#88|Staphylococcus_aureus	954	+	+	1	-9341	-8388	9050	10003	WP_001242996.1#88	NZ_JAQSUK010000024.1	GCF_032602505.1
WP_316786747.1#88|Staphylococcus_aureus	705	+	+	1	-8027	-7323	10364	11068	WP_000784257.1#88	NZ_JAQSUK010000024.1	GCF_032602505.1
WP_316786747.1#88|Staphylococcus_aureus	696	+	+	1	-6876	-6181	11515	12210	WP_000769826.1#88	NZ_JAQSUK010000024.1	GCF_032602505.1
WP_316786747.1#88|Staphylococcus_aureus	699	+	+	1	-5840	-5142	12551	13249	WP_000778482.1#88	NZ_JAQSUK010000024.1	GCF_032602505.1
WP_316786747.1#88|Staphylococcus_aureus	684	+	+	1	-4775	-4092	13616	14299	WP_000778503.1#88	NZ_JAQSUK010000024.1	GCF_032602505.1
WP_316786747.1#88|Staphylococcus_aureus	120	+	-	40	-4009	-3890	14382	14501	pseudogene_88.23*#88	NZ_JAQSUK010000024.1	GCF_032602505.1
WP_316786747.1#88|Staphylococcus_aureus	1557	+	+	6	-3830	-2274	14561	16117	WP_000028652.1#88	NZ_JAQSUK010000024.1	GCF_032602505.1
WP_316786747.1#88|Staphylococcus_aureus	1179	+	+	4	-2281	-1103	16110	17288	WP_000072568.1#88	NZ_JAQSUK010000024.1	GCF_032602505.1
WP_316786747.1#88|Staphylococcus_aureus	681	+	+	1	-701	-21	17690	18370	WP_316133396.1#88	NZ_JAQSUK010000024.1	GCF_032602505.1
WP_316786747.1#88|Staphylococcus_aureus	1488	+	+	38	1	1488	18392	19879	WP_316786747.1#88	NZ_JAQSUK010000024.1	GCF_032602505.1
WP_316786747.1#88|Staphylococcus_aureus	309	+	-	3	1598	1906	19989	20297	WP_000669524.1#88	NZ_JAQSUK010000024.1	GCF_032602505.1
WP_225805665.1#89|Staphylococcus_aureus	153	-	-	15	-15045	-14893	2235898	2236050	WP_000248841.1#89	NZ_CP077924.1	GCF_020389445.1
WP_225805665.1#89|Staphylococcus_aureus	360	-	-	14	-14366	-14007	2235012	2235371	WP_001021573.1#89	NZ_CP077924.1	GCF_020389445.1
WP_225805665.1#89|Staphylococcus_aureus	846	-	-	11	-13988	-13143	2234148	2234993	WP_001021484.1#89	NZ_CP077924.1	GCF_020389445.1
WP_225805665.1#89|Staphylococcus_aureus	681	-	+	1	-12671	-11991	2232996	2233676	WP_000668997.1#89	NZ_CP077924.1	GCF_020389445.1
WP_225805665.1#89|Staphylococcus_aureus	702	-	+	1	-11707	-11006	2232011	2232712	WP_000782832.1#89	NZ_CP077924.1	GCF_020389445.1
WP_225805665.1#89|Staphylococcus_aureus	1032	-	+	1	-10719	-9688	2230693	2231724	WP_000702189.1#89	NZ_CP077924.1	GCF_020389445.1
WP_225805665.1#89|Staphylococcus_aureus	954	-	+	40	-9341	-8388	2229393	2230346	pseudogene_89.14*#89	NZ_CP077924.1	GCF_020389445.1
WP_225805665.1#89|Staphylococcus_aureus	705	-	+	1	-8027	-7323	2228328	2229032	WP_000784257.1#89	NZ_CP077924.1	GCF_020389445.1
WP_225805665.1#89|Staphylococcus_aureus	696	-	+	1	-6876	-6181	2227186	2227881	WP_000769826.1#89	NZ_CP077924.1	GCF_020389445.1
WP_225805665.1#89|Staphylococcus_aureus	699	-	+	1	-5840	-5142	2226147	2226845	WP_225805664.1#89	NZ_CP077924.1	GCF_020389445.1
WP_225805665.1#89|Staphylococcus_aureus	684	-	+	1	-4775	-4092	2225097	2225780	WP_000778503.1#89	NZ_CP077924.1	GCF_020389445.1
WP_225805665.1#89|Staphylococcus_aureus	120	-	-	40	-4009	-3890	2224895	2225014	pseudogene_89.4*#89	NZ_CP077924.1	GCF_020389445.1
WP_225805665.1#89|Staphylococcus_aureus	1557	-	+	6	-3830	-2274	2223279	2224835	WP_000028652.1#89	NZ_CP077924.1	GCF_020389445.1
WP_225805665.1#89|Staphylococcus_aureus	1179	-	+	4	-2281	-1103	2222108	2223286	WP_000072568.1#89	NZ_CP077924.1	GCF_020389445.1
WP_225805665.1#89|Staphylococcus_aureus	681	-	+	1	-701	-21	2221026	2221706	WP_000769159.1#89	NZ_CP077924.1	GCF_020389445.1
WP_225805665.1#89|Staphylococcus_aureus	1488	-	+	38	1	1488	2219517	2221004	WP_225805665.1#89	NZ_CP077924.1	GCF_020389445.1
WP_225805665.1#89|Staphylococcus_aureus	309	-	-	3	1598	1906	2219099	2219407	WP_000669524.1#89	NZ_CP077924.1	GCF_020389445.1
WP_225805665.1#89|Staphylococcus_aureus	783	-	+	2	2273	3055	2217950	2218732	WP_014936983.1#89	NZ_CP077924.1	GCF_020389445.1
WP_225805665.1#89|Staphylococcus_aureus	801	-	+	40	5585	6385	2214620	2215420	pseudogene_89.20*#89	NZ_CP077924.1	GCF_020389445.1
WP_225805665.1#89|Staphylococcus_aureus	786	-	+	2	3932	4717	2216288	2217073	WP_000456132.1#89	NZ_CP077924.1	GCF_020389445.1
WP_225805665.1#89|Staphylococcus_aureus	780	-	+	2	4745	5524	2215481	2216260	WP_001058898.1#89	NZ_CP077924.1	GCF_020389445.1
WP_225805665.1#89|Staphylococcus_aureus	801	-	+	40	5585	6385	2214620	2215420	pseudogene_89.20*#89	NZ_CP077924.1	GCF_020389445.1
WP_225805665.1#89|Staphylococcus_aureus	795	-	+	2	6404	7198	2213807	2214601	WP_000835989.1#89	NZ_CP077924.1	GCF_020389445.1
WP_225805665.1#89|Staphylococcus_aureus	813	-	+	2	7367	8179	2212826	2213638	WP_014936986.1#89	NZ_CP077924.1	GCF_020389445.1
WP_225805665.1#89|Staphylococcus_aureus	1326	-	+	10	8169	9494	2211511	2212836	WP_000653713.1#89	NZ_CP077924.1	GCF_020389445.1
WP_225805665.1#89|Staphylococcus_aureus	324	-	+	5	9491	9814	2211191	2211514	WP_000971498.1#89	NZ_CP077924.1	GCF_020389445.1
WP_225805665.1#89|Staphylococcus_aureus	315	-	+	8	9833	10147	2210858	2211172	WP_000172540.1#89	NZ_CP077924.1	GCF_020389445.1
WP_225805665.1#89|Staphylococcus_aureus	261	-	-	7	10470	10730	2210275	2210535	WP_001825923.1#89	NZ_CP077924.1	GCF_020389445.1
WP_225805665.1#89|Staphylococcus_aureus	1203	-	+	9	10862	12064	2208941	2210143	WP_001062981.1#89	NZ_CP077924.1	GCF_020389445.1
WP_225805665.1#89|Staphylococcus_aureus	63	-	-	41	12723	12785	2208220	2208282	WP_014532416.1#89	NZ_CP077924.1	GCF_020389445.1
WP_225805665.1#89|Staphylococcus_aureus	69	-	-	13	12849	12917	2208088	2208156	WP_014373779.1#89	NZ_CP077924.1	GCF_020389445.1
WP_316133395.1#90|Staphylococcus_aureus	153	-	-	15	-15045	-14893	17252	17404	WP_000248841.1#90	NZ_JAUDTS010000024.1	GCF_032468875.1
WP_316133395.1#90|Staphylococcus_aureus	360	-	-	14	-14366	-14007	16366	16725	WP_001021573.1#90	NZ_JAUDTS010000024.1	GCF_032468875.1
WP_316133395.1#90|Staphylococcus_aureus	846	-	-	11	-13988	-13143	15502	16347	WP_001021484.1#90	NZ_JAUDTS010000024.1	GCF_032468875.1
WP_316133395.1#90|Staphylococcus_aureus	681	-	+	1	-12671	-11991	14350	15030	WP_000668997.1#90	NZ_JAUDTS010000024.1	GCF_032468875.1
WP_316133395.1#90|Staphylococcus_aureus	702	-	+	1	-11707	-11006	13365	14066	WP_000782833.1#90	NZ_JAUDTS010000024.1	GCF_032468875.1
WP_316133395.1#90|Staphylococcus_aureus	1032	-	+	1	-10719	-9688	12047	13078	WP_000702189.1#90	NZ_JAUDTS010000024.1	GCF_032468875.1
WP_316133395.1#90|Staphylococcus_aureus	954	-	+	1	-9341	-8388	10747	11700	WP_001242996.1#90	NZ_JAUDTS010000024.1	GCF_032468875.1
WP_316133395.1#90|Staphylococcus_aureus	705	-	+	1	-8027	-7323	9682	10386	WP_000784257.1#90	NZ_JAUDTS010000024.1	GCF_032468875.1
WP_316133395.1#90|Staphylococcus_aureus	696	-	+	1	-6876	-6181	8540	9235	WP_000769826.1#90	NZ_JAUDTS010000024.1	GCF_032468875.1
WP_316133395.1#90|Staphylococcus_aureus	699	-	+	1	-5840	-5142	7501	8199	WP_000778482.1#90	NZ_JAUDTS010000024.1	GCF_032468875.1
WP_316133395.1#90|Staphylococcus_aureus	684	-	+	1	-4775	-4092	6451	7134	WP_000778503.1#90	NZ_JAUDTS010000024.1	GCF_032468875.1
WP_316133395.1#90|Staphylococcus_aureus	120	-	-	40	-4009	-3890	6249	6368	pseudogene_90.16*#90	NZ_JAUDTS010000024.1	GCF_032468875.1
WP_316133395.1#90|Staphylococcus_aureus	1557	-	+	6	-3830	-2274	4633	6189	WP_000028652.1#90	NZ_JAUDTS010000024.1	GCF_032468875.1
WP_316133395.1#90|Staphylococcus_aureus	1179	-	+	4	-2281	-1103	3462	4640	WP_000072568.1#90	NZ_JAUDTS010000024.1	GCF_032468875.1
WP_316133395.1#90|Staphylococcus_aureus	681	-	+	1	-701	-21	2380	3060	WP_316133396.1#90	NZ_JAUDTS010000024.1	GCF_032468875.1
WP_316133395.1#90|Staphylococcus_aureus	1488	-	+	38	1	1488	871	2358	WP_316133395.1#90	NZ_JAUDTS010000024.1	GCF_032468875.1
WP_316133395.1#90|Staphylococcus_aureus	309	-	-	3	1598	1906	453	761	WP_000669524.1#90	NZ_JAUDTS010000024.1	GCF_032468875.1
WP_031916049.1#91|Staphylococcus_aureus_VET0400R	153	+	-	15	-15045	-14893	346843	346995	WP_000248841.1#91	NZ_JIMK01000002.1	GCF_000683495.1
WP_031916049.1#91|Staphylococcus_aureus_VET0400R	360	+	-	14	-14366	-14007	347522	347881	WP_001021573.1#91	NZ_JIMK01000002.1	GCF_000683495.1
WP_031916049.1#91|Staphylococcus_aureus_VET0400R	846	+	-	11	-13988	-13143	347900	348745	WP_001021484.1#91	NZ_JIMK01000002.1	GCF_000683495.1
WP_031916049.1#91|Staphylococcus_aureus_VET0400R	681	+	+	1	-12671	-11991	349217	349897	WP_000668997.1#91	NZ_JIMK01000002.1	GCF_000683495.1
WP_031916049.1#91|Staphylococcus_aureus_VET0400R	702	+	+	1	-11707	-11006	350181	350882	WP_000782833.1#91	NZ_JIMK01000002.1	GCF_000683495.1
WP_031916049.1#91|Staphylococcus_aureus_VET0400R	1032	+	+	1	-10719	-9688	351169	352200	WP_000702189.1#91	NZ_JIMK01000002.1	GCF_000683495.1
WP_031916049.1#91|Staphylococcus_aureus_VET0400R	954	+	+	1	-9341	-8388	352547	353500	WP_001242996.1#91	NZ_JIMK01000002.1	GCF_000683495.1
WP_031916049.1#91|Staphylococcus_aureus_VET0400R	705	+	+	1	-8027	-7323	353861	354565	WP_000784257.1#91	NZ_JIMK01000002.1	GCF_000683495.1
WP_031916049.1#91|Staphylococcus_aureus_VET0400R	696	+	+	1	-6876	-6181	355012	355707	WP_000769826.1#91	NZ_JIMK01000002.1	GCF_000683495.1
WP_031916049.1#91|Staphylococcus_aureus_VET0400R	699	+	+	1	-5840	-5142	356048	356746	WP_000778482.1#91	NZ_JIMK01000002.1	GCF_000683495.1
WP_031916049.1#91|Staphylococcus_aureus_VET0400R	684	+	+	1	-4775	-4092	357113	357796	WP_000778503.1#91	NZ_JIMK01000002.1	GCF_000683495.1
[truncated: 2,911 more rows]
