# Supplementary material for: A type VII-secreted lipase toxin with reverse domain arrangement
Source: Nat Commun. 2023 Dec 19;14:8438. doi: 10.1038/s41467-023-44221-y (PMC10730906; doi:10.1038/s41467-023-44221-y)
Supplement: Supplementary file 6 — Source Data [file 41467_2023_44221_MOESM6_ESM.zip › Tsl1 distribution raw/lpl0 1/FlaGs_output/results_QueryStatus.txt]

#Serial	Status
1	WP_001208912.1 is valid as a NCBI protein accession and reported in Assembly ID GCF_001232505.1
2	WP_196499674.1 is valid as a NCBI protein accession and reported in Assembly ID GCF_021852705.1
3	WP_111088348.1 is valid as a NCBI protein accession and reported in Assembly ID GCF_003238515.1
4	WP_117236574.1 is valid as a NCBI protein accession and reported in Assembly ID GCF_003424205.1
5	WP_315933886.1 is valid as a NCBI protein accession and reported in Assembly ID GCF_032460175.1
6	WP_031885277.1 is valid as a NCBI protein accession and reported in Assembly ID GCF_000572525.1
7	WP_033855049.1 is valid as a NCBI protein accession and reported in Assembly ID GCF_000606025.1
8	WP_086114535.1 is valid as a NCBI protein accession and reported in Assembly ID GCF_002126885.1
9	WP_174839561.1 is valid as a NCBI protein accession and reported in Assembly ID GCF_013346775.1
10	WP_052998212.1 is valid as a NCBI protein accession and reported in Assembly ID GCF_001224565.1
11	WP_086034080.1 is valid as a NCBI protein accession and reported in Assembly ID GCF_002122205.1
12	WP_048665458.1 is valid as a NCBI protein accession and reported in Assembly ID GCF_025245935.1
13	WP_086098363.1 is valid as a NCBI protein accession and reported in Assembly ID GCF_002124395.1
14	WP_267836592.1 is valid as a NCBI protein accession and reported in Assembly ID GCF_026625445.1
15	WP_063646577.1 is valid as a NCBI protein accession and reported in Assembly ID GCF_017329265.1
16	WP_001208911.1 is valid as a NCBI protein accession and reported in Assembly ID GCF_000587515.1
17	WP_119106853.1 is valid as a NCBI protein accession and reported in Assembly ID GCF_003571305.1
18	WP_250033951.1 is valid as a NCBI protein accession and reported in Assembly ID GCF_023545485.1
19	WP_053867657.1 is valid as a NCBI protein accession and reported in Assembly ID GCF_001289105.1
20	WP_160192488.1 is valid as a NCBI protein accession and reported in Assembly ID GCF_009912655.1
21	WP_215799581.1 is valid as a NCBI protein accession and reported in Assembly ID GCF_018791405.1
22	WP_115353640.1 is valid as a NCBI protein accession and reported in Assembly ID GCF_900457345.1
23	WP_304984588.1 is valid as a NCBI protein accession and reported in Assembly ID GCF_030644145.1
24	WP_049309015.1 is valid as a NCBI protein accession and reported in Assembly ID GCF_001065015.1
25	WP_001293459.1 is valid as a NCBI protein accession and reported in Assembly ID GCF_001351355.1
26	WP_148121229.1 is valid as a NCBI protein accession and reported in Assembly ID GCF_003031285.1
27	WP_052833483.1 is valid as a NCBI protein accession and reported in Assembly ID GCF_001183705.3
28	WP_001214843.1 is valid as a NCBI protein accession and reported in Assembly ID GCF_019659385.1
29	WP_001208910.1 is valid as a NCBI protein accession and reported in Assembly ID GCF_000175475.1
30	WP_001208913.1 is valid as a NCBI protein accession and reported in Assembly ID GCF_017329085.1
31	WP_111014986.1 is valid as a NCBI protein accession and reported in Assembly ID GCF_003239815.1
32	WP_001208909.1 is valid as a NCBI protein accession and reported in Assembly ID GCF_000171435.1
33	WP_111164859.1 is valid as a NCBI protein accession and reported in Assembly ID GCF_003238155.1
34	WP_117239675.1 is valid as a NCBI protein accession and reported in Assembly ID GCF_003424665.1
35	WP_193624971.1 is a valid NCBI protein accession but Discarded : No Flanking Gene was found for WP_193624971.1 in Assembly ID GCA_028418575.1
36	WP_001565983.1 is valid as a NCBI protein accession and reported in Assembly ID GCF_000546425.1
37	WP_043859437.1 is valid as a NCBI protein accession and reported in Assembly ID GCF_017328745.1
38	WP_117206342.1 is valid as a NCBI protein accession and reported in Assembly ID GCF_003419185.1
39	WP_053014969.1 is valid as a NCBI protein accession and reported in Assembly ID GCF_001227825.1
40	WP_148251703.1 is valid as a NCBI protein accession and reported in Assembly ID GCF_008080235.1
41	WP_206159347.1 is valid as a NCBI protein accession and reported in Assembly ID GCF_017151875.1
42	WP_249982970.1 is valid as a NCBI protein accession and reported in Assembly ID GCF_023544825.1
43	WP_148241441.1 Failed : No record for accession WP_148241441.1
44	WP_216733527.1 is valid as a NCBI protein accession and reported in Assembly ID GCF_018986575.1
45	WP_111014305.1 is valid as a NCBI protein accession and reported in Assembly ID GCF_003237795.1
46	WP_054190419.1 is valid as a NCBI protein accession and reported in Assembly ID GCF_013345445.1
47	WP_111009982.1 is valid as a NCBI protein accession and reported in Assembly ID GCF_003238685.1
48	WP_147689727.1 is valid as a NCBI protein accession and reported in Assembly ID GCF_008040345.1
49	WP_064128427.1 is valid as a NCBI protein accession and reported in Assembly ID GCF_900083225.1
50	WP_001208907.1 is valid as a NCBI protein accession and reported in Assembly ID GCF_020388865.1
51	WP_070001770.1 is valid as a NCBI protein accession and reported in Assembly ID GCF_900098465.1
52	WP_001208908.1 is valid as a NCBI protein accession and reported in Assembly ID GCF_021367075.1
53	WP_109171321.1 is valid as a NCBI protein accession and reported in Assembly ID GCF_003133785.1
54	WP_065316337.1 is valid as a NCBI protein accession and reported in Assembly ID GCF_024915315.1
55	WP_045181691.1 is valid as a NCBI protein accession and reported in Assembly ID GCF_000949555.1
56	WP_165804152.1 is valid as a NCBI protein accession and reported in Assembly ID GCF_011394815.1
57	WP_165811629.1 is valid as a NCBI protein accession and reported in Assembly ID GCF_011394705.1
58	WP_168226553.1 is valid as a NCBI protein accession and reported in Assembly ID GCF_012274615.1
59	WP_001208897.1 is valid as a NCBI protein accession and reported in Assembly ID GCF_003017575.1
60	WP_305164334.1 is valid as a NCBI protein accession and reported in Assembly ID GCF_030676605.1
61	WP_064273308.1 is valid as a NCBI protein accession and reported in Assembly ID GCF_900080715.1
62	WP_103194870.1 is valid as a NCBI protein accession and reported in Assembly ID GCF_900251925.1
63	WP_252541702.1 is valid as a NCBI protein accession and reported in Assembly ID GCF_023926325.1
64	WP_072419683.1 is valid as a NCBI protein accession and reported in Assembly ID GCF_900125115.1
65	WP_111133111.1 is valid as a NCBI protein accession and reported in Assembly ID GCF_003237655.1
66	WP_108807101.1 is valid as a NCBI protein accession and reported in Assembly ID GCF_900240125.1
67	WP_224212187.1 is valid as a NCBI protein accession and reported in Assembly ID GCF_020108855.1
68	WP_303750894.1 is valid as a NCBI protein accession and reported in Assembly ID GCF_954773345.1
69	WP_077448309.1 is valid as a NCBI protein accession and reported in Assembly ID GCF_900155845.1
70	WP_167774958.1 is valid as a NCBI protein accession and reported in Assembly ID GCF_012044215.1
71	WP_072497973.1 is valid as a NCBI protein accession and reported in Assembly ID GCF_900126105.1
72	WP_031904236.1 is valid as a NCBI protein accession and reported in Assembly ID GCF_000639775.1
73	WP_216771265.1 is valid as a NCBI protein accession and reported in Assembly ID GCF_018995165.1
74	WP_165468925.1 is valid as a NCBI protein accession and reported in Assembly ID GCF_032468255.1
75	WP_103188663.1 is valid as a NCBI protein accession and reported in Assembly ID GCF_900251765.1
76	WP_119541750.1 is valid as a NCBI protein accession and reported in Assembly ID GCF_003583815.1
77	WP_031796590.1 is valid as a NCBI protein accession and reported in Assembly ID GCF_000638275.1
78	WP_001208904.1 is valid as a NCBI protein accession and reported in Assembly ID GCF_013625235.1
79	WP_031869516.1 is valid as a NCBI protein accession and reported in Assembly ID GCF_000639275.1
80	WP_234719958.1 is valid as a NCBI protein accession and reported in Assembly ID GCF_024916295.1
81	WP_312011169.1 is valid as a NCBI protein accession and reported in Assembly ID GCF_031933645.1
82	WP_113583855.1 is valid as a NCBI protein accession and reported in Assembly ID GCF_003309755.1
83	WP_065772333.1 is valid as a NCBI protein accession and reported in Assembly ID GCF_001696365.1
84	WP_218704775.1 is valid as a NCBI protein accession and reported in Assembly ID GCF_019265525.1
85	WP_248319726.1 is valid as a NCBI protein accession and reported in Assembly ID GCF_023198505.1
86	WP_031795094.1 is valid as a NCBI protein accession and reported in Assembly ID GCF_000638055.1
87	WP_259380298.1 is valid as a NCBI protein accession and reported in Assembly ID GCF_024916205.1
88	WP_316786747.1 is valid as a NCBI protein accession and reported in Assembly ID GCF_032602505.1
89	WP_225805665.1 is valid as a NCBI protein accession and reported in Assembly ID GCF_020389445.1
90	WP_316133395.1 is valid as a NCBI protein accession and reported in Assembly ID GCF_032468875.1
91	WP_031916049.1 is valid as a NCBI protein accession and reported in Assembly ID GCF_000683495.1
92	WP_158177187.1 is valid as a NCBI protein accession and reported in Assembly ID GCF_009765035.1
93	WP_072490932.1 is valid as a NCBI protein accession and reported in Assembly ID GCF_023197745.1
94	WP_194381972.1 is valid as a NCBI protein accession and reported in Assembly ID GCF_015277615.1
95	WP_124375192.1 is valid as a NCBI protein accession and reported in Assembly ID GCF_003850765.1
96	WP_070002439.1 is valid as a NCBI protein accession and reported in Assembly ID GCF_900097595.1
97	WP_154283684.1 is valid as a NCBI protein accession and reported in Assembly ID GCF_031935065.1
98	WP_111131557.1 is valid as a NCBI protein accession and reported in Assembly ID GCF_003237335.1
99	WP_258409659.1 is valid as a NCBI protein accession and reported in Assembly ID GCF_024741735.1
100	WP_129994481.1 is valid as a NCBI protein accession and reported in Assembly ID GCF_004152675.1
101	WP_111680042.1 is valid as a NCBI protein accession and reported in Assembly ID GCF_900474565.1
102	WP_115289174.1 is valid as a NCBI protein accession and reported in Assembly ID GCF_020821555.1
103	WP_285238817.1 is valid as a NCBI protein accession and reported in Assembly ID GCF_030262405.1
104	WP_072512385.1 is valid as a NCBI protein accession and reported in Assembly ID GCF_900126175.1
105	WP_070974108.1 is valid as a NCBI protein accession and reported in Assembly ID GCF_018967985.1
106	WP_061823104.1 is valid as a NCBI protein accession and reported in Assembly ID GCF_900024965.1
107	WP_001208914.1 is valid as a NCBI protein accession and reported in Assembly ID GCF_900038555.1
108	WP_103197152.1 is valid as a NCBI protein accession and reported in Assembly ID GCF_900251985.1
109	WP_111053454.1 is valid as a NCBI protein accession and reported in Assembly ID GCF_003238845.1
110	WP_061641572.1 is valid as a NCBI protein accession and reported in Assembly ID GCF_900038485.1
111	WP_061738100.1 is valid as a NCBI protein accession and reported in Assembly ID GCF_900033745.1
112	WP_001208915.1 is valid as a NCBI protein accession and reported in Assembly ID GCF_029853255.1
113	WP_248314044.1 is valid as a NCBI protein accession and reported in Assembly ID GCF_023197265.1
114	WP_061734912.1 is valid as a NCBI protein accession and reported in Assembly ID GCF_900049395.1
115	WP_061641928.1 is valid as a NCBI protein accession and reported in Assembly ID GCF_900045755.1
116	WP_281229565.1 is valid as a NCBI protein accession and reported in Assembly ID GCF_029930545.1
117	WP_084940232.1 is valid as a NCBI protein accession and reported in Assembly ID GCF_002097645.1
118	WP_061385142.1 is valid as a NCBI protein accession and reported in Assembly ID GCF_900045225.1
119	WP_061739864.1 is valid as a NCBI protein accession and reported in Assembly ID GCF_900045605.1
120	WP_061740071.1 is valid as a NCBI protein accession and reported in Assembly ID GCF_900048275.1
121	WP_061735634.1 is valid as a NCBI protein accession and reported in Assembly ID GCF_900040935.1
122	WP_052997099.1 is valid as a NCBI protein accession and reported in Assembly ID GCF_001225625.1
123	WP_111053288.1 Failed : No record for accession WP_111053288.1
124	WP_112380815.1 is valid as a NCBI protein accession and reported in Assembly ID GCF_900482565.1
125	WP_123097663.1 is valid as a NCBI protein accession and reported in Assembly ID GCF_003721115.1
126	WP_155559889.1 is valid as a NCBI protein accession and reported in Assembly ID GCF_009725435.1
127	WP_111058931.1 is valid as a NCBI protein accession and reported in Assembly ID GCF_003239295.1
128	WP_001208923.1 is valid as a NCBI protein accession and reported in Assembly ID GCF_023655285.1
129	WP_303661407.1 is valid as a NCBI protein accession and reported in Assembly ID GCF_954737525.1
130	WP_001573554.1 is valid as a NCBI protein accession and reported in Assembly ID GCF_003193745.1
131	WP_001208924.1 is valid as a NCBI protein accession and reported in Assembly ID GCF_008762935.1
132	WP_123072944.1 is valid as a NCBI protein accession and reported in Assembly ID GCF_003720655.1
133	WP_061820006.1 is valid as a NCBI protein accession and reported in Assembly ID GCF_900017575.1
134	WP_107383134.1 is valid as a NCBI protein accession and reported in Assembly ID GCF_003038465.1
135	WP_001208900.1 is valid as a NCBI protein accession and reported in Assembly ID GCF_900250865.1
136	WP_086115035.1 is valid as a NCBI protein accession and reported in Assembly ID GCF_002126275.1
137	WP_250797614.1 is valid as a NCBI protein accession and reported in Assembly ID GCF_023655485.1
138	WP_061731360.1 is valid as a NCBI protein accession and reported in Assembly ID GCF_900036935.1
139	WP_061653062.1 is valid as a NCBI protein accession and reported in Assembly ID GCF_900039015.1
140	WP_123090143.1 is valid as a NCBI protein accession and reported in Assembly ID GCF_003720415.1
141	WP_190362839.1 is valid as a NCBI protein accession and reported in Assembly ID GCF_014693665.1
142	WP_208704074.1 is valid as a NCBI protein accession and reported in Assembly ID GCF_009883695.1
143	WP_111093871.1 is valid as a NCBI protein accession and reported in Assembly ID GCF_003240245.1
144	WP_155561218.1 is valid as a NCBI protein accession and reported in Assembly ID GCF_009725545.1
145	WP_304370894.1 is valid as a NCBI protein accession and reported in Assembly ID GCF_030551515.1
146	WP_123875425.1 is valid as a NCBI protein accession and reported in Assembly ID GCF_003813705.1
147	WP_312012166.1 is valid as a NCBI protein accession and reported in Assembly ID GCF_031935325.1
148	WP_154291492.1 is valid as a NCBI protein accession and reported in Assembly ID GCF_009675805.1
149	WP_129545243.1 is valid as a NCBI protein accession and reported in Assembly ID GCF_900637155.1
150	WP_283532033.1 is valid as a NCBI protein accession and reported in Assembly ID GCF_030064045.1
151	WP_057485512.1 is valid as a NCBI protein accession and reported in Assembly ID GCF_018985705.1
152	WP_001208901.1 is valid as a NCBI protein accession and reported in Assembly ID GCF_900251205.1
153	WP_150024175.1 is valid as a NCBI protein accession and reported in Assembly ID GCF_008630715.1
154	WP_111761921.1 is valid as a NCBI protein accession and reported in Assembly ID GCF_900474695.1
155	WP_031894989.1 is valid as a NCBI protein accession and reported in Assembly ID GCF_000596405.1
156	WP_244801613.1 is valid as a NCBI protein accession and reported in Assembly ID GCF_022899195.1
157	WP_218087149.1 is valid as a NCBI protein accession and reported in Assembly ID GCF_910589815.1
158	WP_155561363.1 is valid as a NCBI protein accession and reported in Assembly ID GCF_009725965.1
159	WP_228588918.1 is valid as a NCBI protein accession and reported in Assembly ID GCF_020820315.1
160	WP_086162988.1 is valid as a NCBI protein accession and reported in Assembly ID GCF_002123865.1
161	WP_238516377.1 is valid as a NCBI protein accession and reported in Assembly ID GCF_022214705.1
162	WP_001208899.1 is valid as a NCBI protein accession and reported in Assembly ID GCF_002202095.1
163	WP_001208902.1 is valid as a NCBI protein accession and reported in Assembly ID GCF_900457715.1
164	WP_123985869.1 is valid as a NCBI protein accession and reported in Assembly ID GCF_003813325.1
165	WP_225798581.1 is valid as a NCBI protein accession and reported in Assembly ID GCF_020388945.1
166	WP_072361576.1 is valid as a NCBI protein accession and reported in Assembly ID GCF_900125035.1
167	WP_225840999.1 is valid as a NCBI protein accession and reported in Assembly ID GCF_020388905.1
168	WP_250723520.1 is valid as a NCBI protein accession and reported in Assembly ID GCF_023655885.1
169	WP_262533631.1 is valid as a NCBI protein accession and reported in Assembly ID GCF_025561585.1
170	WP_111028406.1 is valid as a NCBI protein accession and reported in Assembly ID GCF_003239125.1
171	WP_216731857.1 is valid as a NCBI protein accession and reported in Assembly ID GCF_018985985.1
172	WP_001208921.1 is valid as a NCBI protein accession and reported in Assembly ID GCF_013187685.1
173	WP_103148872.1 is valid as a NCBI protein accession and reported in Assembly ID GCF_017151725.1
174	WP_240024639.1 is valid as a NCBI protein accession and reported in Assembly ID GCF_022405495.1
175	WP_042907811.1 is valid as a NCBI protein accession and reported in Assembly ID GCF_000627035.1
176	WP_258464754.1 is valid as a NCBI protein accession and reported in Assembly ID GCF_024741555.1
177	WP_001208891.1 is valid as a NCBI protein accession and reported in Assembly ID GCF_900124715.1
178	WP_224108942.1 is valid as a NCBI protein accession and reported in Assembly ID GCF_020074605.1
179	WP_311979891.1 is valid as a NCBI protein accession and reported in Assembly ID GCF_031921305.1
180	WP_064126863.1 is valid as a NCBI protein accession and reported in Assembly ID GCF_020168025.1
181	WP_315977802.1 is valid as a NCBI protein accession and reported in Assembly ID GCF_032464105.1
182	WP_124780214.1 is valid as a NCBI protein accession and reported in Assembly ID GCF_009912115.1
183	WP_115295248.1 is valid as a NCBI protein accession and reported in Assembly ID GCF_900457455.1
184	WP_070033151.1 is valid as a NCBI protein accession and reported in Assembly ID GCF_900097855.1
185	WP_210603520.1 is valid as a NCBI protein accession and reported in Assembly ID GCF_017976175.1
186	WP_069724105.1 Failed : No record for accession WP_069724105.1
187	WP_046462954.1 is valid as a NCBI protein accession and reported in Assembly ID GCF_000981055.1
188	WP_224180857.1 is valid as a NCBI protein accession and reported in Assembly ID GCF_020075245.1
189	WP_115385501.1 is valid as a NCBI protein accession and reported in Assembly ID GCF_003354645.1
190	WP_072466559.1 is valid as a NCBI protein accession and reported in Assembly ID GCF_900125235.1
191	WP_276210070.1 is valid as a NCBI protein accession and reported in Assembly ID GCF_029335235.1
192	WP_072520849.1 is valid as a NCBI protein accession and reported in Assembly ID GCF_900125275.1
193	WP_070004791.1 is valid as a NCBI protein accession and reported in Assembly ID GCF_900098605.1
194	WP_047213153.1 is valid as a NCBI protein accession and reported in Assembly ID GCF_001018845.2
195	WP_185611024.1 is valid as a NCBI protein accession and reported in Assembly ID GCF_014235215.1
196	WP_001208925.1 is valid as a NCBI protein accession and reported in Assembly ID GCF_010364405.1
197	WP_194382753.1 is valid as a NCBI protein accession and reported in Assembly ID GCF_015277655.1
198	WP_224138398.1 is valid as a NCBI protein accession and reported in Assembly ID GCF_020074025.1
199	WP_070021205.1 is valid as a NCBI protein accession and reported in Assembly ID GCF_900098225.1
200	WP_001208926.1 is valid as a NCBI protein accession and reported in Assembly ID GCF_000364465.1
