# Supplementary material for: A type VII-secreted lipase toxin with reverse domain arrangement
Source: Nat Commun. 2023 Dec 19;14:8438. doi: 10.1038/s41467-023-44221-y (PMC10730906; doi:10.1038/s41467-023-44221-y)
Supplement: Supplementary file 6 — Source Data [file 41467_2023_44221_MOESM6_ESM.zip › Tsl1 distribution raw/lpl0 1/request_file/request.json]

{"accept": true, "homologues_list": ["WP_001208912.1", "WP_196499674.1", "WP_111088348.1", "WP_117236574.1", "WP_315933886.1", "WP_031885277.1", "WP_033855049.1", "WP_086114535.1", "WP_174839561.1", "WP_052998212.1", "WP_086034080.1", "WP_048665458.1", "WP_086098363.1", "WP_267836592.1", "WP_063646577.1", "WP_001208911.1", "WP_119106853.1", "WP_250033951.1", "WP_053867657.1", "WP_160192488.1", "WP_215799581.1", "WP_115353640.1", "WP_304984588.1", "WP_049309015.1", "WP_001293459.1", "WP_148121229.1", "WP_052833483.1", "WP_001214843.1", "WP_001208910.1", "WP_001208913.1", "WP_111014986.1", "WP_001208909.1", "WP_111164859.1", "WP_117239675.1", "WP_193624971.1", "WP_001565983.1", "WP_043859437.1", "WP_117206342.1", "WP_053014969.1", "WP_148251703.1", "WP_206159347.1", "WP_249982970.1", "WP_148241441.1", "WP_216733527.1", "WP_111014305.1", "WP_054190419.1", "WP_111009982.1", "WP_147689727.1", "WP_064128427.1", "WP_001208907.1", "WP_070001770.1", "WP_001208908.1", "WP_109171321.1", "WP_065316337.1", "WP_045181691.1", "WP_165804152.1", "WP_165811629.1", "WP_168226553.1", "WP_001208897.1", "WP_305164334.1", "WP_064273308.1", "WP_103194870.1", "WP_252541702.1", "WP_072419683.1", "WP_111133111.1", "WP_108807101.1", "WP_224212187.1", "WP_303750894.1", "WP_077448309.1", "WP_167774958.1", "WP_072497973.1", "WP_031904236.1", "WP_216771265.1", "WP_165468925.1", "WP_103188663.1", "WP_119541750.1", "WP_031796590.1", "WP_001208904.1", "WP_031869516.1", "WP_234719958.1", "WP_312011169.1", "WP_113583855.1", "WP_065772333.1", "WP_218704775.1", "WP_248319726.1", "WP_031795094.1", "WP_259380298.1", "WP_316786747.1", "WP_225805665.1", "WP_316133395.1", "WP_031916049.1", "WP_158177187.1", "WP_072490932.1", "WP_194381972.1", "WP_124375192.1", "WP_070002439.1", "WP_154283684.1", "WP_111131557.1", "WP_258409659.1", "WP_129994481.1", "WP_111680042.1", "WP_115289174.1", "WP_285238817.1", "WP_072512385.1", "WP_070974108.1", "WP_061823104.1", "WP_001208914.1", "WP_103197152.1", "WP_111053454.1", "WP_061641572.1", "WP_061738100.1", "WP_001208915.1", "WP_248314044.1", "WP_061734912.1", "WP_061641928.1", "WP_281229565.1", "WP_084940232.1", "WP_061385142.1", "WP_061739864.1", "WP_061740071.1", "WP_061735634.1", "WP_052997099.1", "WP_111053288.1", "WP_112380815.1", "WP_123097663.1", "WP_155559889.1", "WP_111058931.1", "WP_001208923.1", "WP_303661407.1", "WP_001573554.1", "WP_001208924.1", "WP_123072944.1", "WP_061820006.1", "WP_107383134.1", "WP_001208900.1", "WP_086115035.1", "WP_250797614.1", "WP_061731360.1", "WP_061653062.1", "WP_123090143.1", "WP_190362839.1", "WP_208704074.1", "WP_111093871.1", "WP_155561218.1", "WP_304370894.1", "WP_123875425.1", "WP_312012166.1", "WP_154291492.1", "WP_129545243.1", "WP_283532033.1", "WP_057485512.1", "WP_001208901.1", "WP_150024175.1", "WP_111761921.1", "WP_031894989.1", "WP_244801613.1", "WP_218087149.1", "WP_155561363.1", "WP_228588918.1", "WP_086162988.1", "WP_238516377.1", "WP_001208899.1", "WP_001208902.1", "WP_123985869.1", "WP_225798581.1", "WP_072361576.1", "WP_225840999.1", "WP_250723520.1", "WP_262533631.1", "WP_111028406.1", "WP_216731857.1", "WP_001208921.1", "WP_103148872.1", "WP_240024639.1", "WP_042907811.1", "WP_258464754.1", "WP_001208891.1", "WP_224108942.1", "WP_311979891.1", "WP_064126863.1", "WP_315977802.1", "WP_124780214.1", "WP_115295248.1", "WP_070033151.1", "WP_210603520.1", "WP_069724105.1", "WP_046462954.1", "WP_224180857.1", "WP_115385501.1", "WP_072466559.1", "WP_276210070.1", "WP_072520849.1", "WP_070004791.1", "WP_047213153.1", "WP_185611024.1", "WP_001208925.1", "WP_194382753.1", "WP_224138398.1", "WP_070021205.1", "WP_001208926.1"], "blastp_database": "refseq_select", "blastp_hit_list_size": 30, "blastp_evalue": 0.001, "flags_evalue": 1e-10, "jackhmmer_iterations": 3, "num_of_flanking_genes": 15, "output_type": "no_tree", "email": "s.garrett2@ncl.ac.uk", "run_name": "webFlaGs_{current_date}", "queue_pass": "", "queue": "webflags_standard", "request_ip": "5.151.85.191"}
