# Supplementary material for: A type VII-secreted lipase toxin with reverse domain arrangement
Source: Nat Commun. 2023 Dec 19;14:8438. doi: 10.1038/s41467-023-44221-y (PMC10730906; doi:10.1038/s41467-023-44221-y)
Supplement: Supplementary file 6 — Source Data [file 41467_2023_44221_MOESM6_ESM.zip › Tsl1 distribution raw/lpl0 1/request_file/request.txt]

WP_001208912.1
WP_196499674.1
WP_111088348.1
WP_117236574.1
WP_315933886.1
WP_031885277.1
WP_033855049.1
WP_086114535.1
WP_174839561.1
WP_052998212.1
WP_086034080.1
WP_048665458.1
WP_086098363.1
WP_267836592.1
WP_063646577.1
WP_001208911.1
WP_119106853.1
WP_250033951.1
WP_053867657.1
WP_160192488.1
WP_215799581.1
WP_115353640.1
WP_304984588.1
WP_049309015.1
WP_001293459.1
WP_148121229.1
WP_052833483.1
WP_001214843.1
WP_001208910.1
WP_001208913.1
WP_111014986.1
WP_001208909.1
WP_111164859.1
WP_117239675.1
WP_193624971.1
WP_001565983.1
WP_043859437.1
WP_117206342.1
WP_053014969.1
WP_148251703.1
WP_206159347.1
WP_249982970.1
WP_148241441.1
WP_216733527.1
WP_111014305.1
WP_054190419.1
WP_111009982.1
WP_147689727.1
WP_064128427.1
WP_001208907.1
WP_070001770.1
WP_001208908.1
WP_109171321.1
WP_065316337.1
WP_045181691.1
WP_165804152.1
WP_165811629.1
WP_168226553.1
WP_001208897.1
WP_305164334.1
WP_064273308.1
WP_103194870.1
WP_252541702.1
WP_072419683.1
WP_111133111.1
WP_108807101.1
WP_224212187.1
WP_303750894.1
WP_077448309.1
WP_167774958.1
WP_072497973.1
WP_031904236.1
WP_216771265.1
WP_165468925.1
WP_103188663.1
WP_119541750.1
WP_031796590.1
WP_001208904.1
WP_031869516.1
WP_234719958.1
WP_312011169.1
WP_113583855.1
WP_065772333.1
WP_218704775.1
WP_248319726.1
WP_031795094.1
WP_259380298.1
WP_316786747.1
WP_225805665.1
WP_316133395.1
WP_031916049.1
WP_158177187.1
WP_072490932.1
WP_194381972.1
WP_124375192.1
WP_070002439.1
WP_154283684.1
WP_111131557.1
WP_258409659.1
WP_129994481.1
WP_111680042.1
WP_115289174.1
WP_285238817.1
WP_072512385.1
WP_070974108.1
WP_061823104.1
WP_001208914.1
WP_103197152.1
WP_111053454.1
WP_061641572.1
WP_061738100.1
WP_001208915.1
WP_248314044.1
WP_061734912.1
WP_061641928.1
WP_281229565.1
WP_084940232.1
WP_061385142.1
WP_061739864.1
WP_061740071.1
WP_061735634.1
WP_052997099.1
WP_111053288.1
WP_112380815.1
WP_123097663.1
WP_155559889.1
WP_111058931.1
WP_001208923.1
WP_303661407.1
WP_001573554.1
WP_001208924.1
WP_123072944.1
WP_061820006.1
WP_107383134.1
WP_001208900.1
WP_086115035.1
WP_250797614.1
WP_061731360.1
WP_061653062.1
WP_123090143.1
WP_190362839.1
WP_208704074.1
WP_111093871.1
WP_155561218.1
WP_304370894.1
WP_123875425.1
WP_312012166.1
WP_154291492.1
WP_129545243.1
WP_283532033.1
WP_057485512.1
WP_001208901.1
WP_150024175.1
WP_111761921.1
WP_031894989.1
WP_244801613.1
WP_218087149.1
WP_155561363.1
WP_228588918.1
WP_086162988.1
WP_238516377.1
WP_001208899.1
WP_001208902.1
WP_123985869.1
WP_225798581.1
WP_072361576.1
WP_225840999.1
WP_250723520.1
WP_262533631.1
WP_111028406.1
WP_216731857.1
WP_001208921.1
WP_103148872.1
WP_240024639.1
WP_042907811.1
WP_258464754.1
WP_001208891.1
WP_224108942.1
WP_311979891.1
WP_064126863.1
WP_315977802.1
WP_124780214.1
WP_115295248.1
WP_070033151.1
WP_210603520.1
WP_069724105.1
WP_046462954.1
WP_224180857.1
WP_115385501.1
WP_072466559.1
WP_276210070.1
WP_072520849.1
WP_070004791.1
WP_047213153.1
WP_185611024.1
WP_001208925.1
WP_194382753.1
WP_224138398.1
WP_070021205.1
WP_001208926.1
