# Supplementary material for: A type VII-secreted lipase toxin with reverse domain arrangement
Source: Nat Commun. 2023 Dec 19;14:8438. doi: 10.1038/s41467-023-44221-y (PMC10730906; doi:10.1038/s41467-023-44221-y)
Supplement: Supplementary file 6 — Source Data [file 41467_2023_44221_MOESM6_ESM.zip › Tsl1 distribution raw/lpl0 2/FlaGs_output/results_flankgene.fasta_cluster_out_3_1e-10_clusters.tsv]

1	1240	WP_031768620.1;WP_046472801.1;WP_000540902.1;WP_072471082.1;WP_271287707.1;WP_142298334.1;WP_115210876.1;WP_000835971.1;WP_020976989.1;WP_141062231.1;WP_150021436.1;WP_001557597.1;WP_176320934.1;WP_061819855.1;WP_305367157.1;WP_025175403.1;WP_001205663.1;WP_000649604.1;WP_001802013.1;WP_162636528.1;WP_061838927.1;WP_001641316.1;WP_187395890.1;WP_078168939.1;WP_187395892.1;WP_117207339.1;WP_269472…
2	1180	WP_061838986.1;WP_258411967.1;WP_115305125.1;WP_045177081.1;WP_262611022.1;WP_069994024.1;WP_100793864.1;WP_198996460.1;WP_000778650.1;WP_000769845.1;WP_000782622.1;WP_115390776.1;WP_064305720.1;WP_000784039.1;WP_000782827.1;WP_258412428.1;WP_000962338.1;WP_258416568.1;WP_000782626.1;WP_031881527.1;WP_043044744.1;WP_115210866.1;WP_141061990.1;WP_258410403.1;WP_000781345.1;WP_000669014.1;WP_072496…
3	183	WP_262611029.1;WP_020976987.1;WP_155977925.1;WP_000669524.1;WP_000669514.1;WP_258416578.1;WP_000669516.1;WP_000768889.1;WP_031900220.1;WP_061838929.1;WP_000865204.1;WP_072496825.1;WP_257009066.1;WP_000669519.1;WP_103143398.1;WP_115305134.1;WP_301397080.1;WP_115210871.1
4	170	WP_258410989.1;WP_000072560.1;WP_229374279.1;WP_195758583.1;WP_198986359.1;WP_115210869.1;WP_262377662.1;WP_260645051.1;WP_000072617.1;WP_252094435.1;WP_205352755.1;WP_274544278.1;WP_000585228.1;WP_000072566.1;WP_072468358.1;WP_204359906.1;WP_031767398.1;WP_000072635.1;WP_117201022.1;WP_000072573.1;WP_070003438.1;WP_205300590.1;WP_250738037.1;WP_258410407.1;WP_258412432.1;WP_049879845.1;WP_117218…
5	159	WP_162636454.1;WP_000971497.1;WP_000971503.1;WP_000971502.1;WP_000971499.1;WP_000971498.1;WP_000971505.1;WP_000971506.1;WP_064131151.1;WP_115210879.1;WP_000971508.1;WP_000971504.1;WP_047432643.1;WP_000971501.1;WP_061838920.1;WP_000577027.1;WP_258414976.1
6	158	WP_000172540.1;WP_031915011.1;WP_000172546.1;WP_162636452.1;WP_000172535.1;WP_142349905.1;WP_000074800.1;WP_086155345.1;WP_000172545.1;WP_000074802.1;WP_115305140.1;WP_000074792.1;WP_180371873.1;WP_258415791.1;WP_115391181.1;WP_229374287.1;WP_258410995.1;WP_258808706.1;WP_000172543.1;WP_061838919.1;WP_029258562.1;WP_250543762.1;WP_262611038.1
7	143	WP_262537472.1;WP_031908743.1;WP_031921669.1;WP_064128607.1;WP_148114175.1;WP_142275926.1;WP_070044205.1;WP_000028659.1;WP_000028598.1;WP_150021369.1;WP_070040411.1;WP_114283423.1;WP_000028663.1;WP_000028670.1;WP_252549636.1;WP_001837624.1;WP_001566696.1;WP_020976981.1;WP_001605521.1;WP_017328592.1;WP_031896911.1;WP_258416571.1;WP_029550033.1;WP_072468359.1;WP_070046767.1;WP_000028607.1;WP_078152…
8	135	WP_258410417.1;WP_078370260.1;WP_001795576.1;WP_078368758.1;WP_072490926.1;WP_072433528.1;WP_001798389.1;WP_078064179.1;WP_001825923.1;WP_072357653.1;WP_072470803.1;WP_072419840.1;WP_281224552.1;WP_001794548.1;WP_078367621.1;WP_078064609.1;WP_001797248.1;WP_072398156.1;WP_072435034.1
9	133	WP_115210878.1;WP_000066173.1;WP_196931811.1;WP_317515204.1;WP_258410416.1;WP_072468351.1;WP_020976996.1;WP_072361597.1;WP_258413709.1;WP_061823608.1;WP_054190415.1;WP_000653708.1;WP_000166024.1;WP_000653707.1;WP_000653712.1;WP_198914181.1;WP_279758480.1;WP_258410994.1;WP_229374286.1;WP_031589090.1;WP_000066172.1;WP_000750587.1;WP_086032462.1;WP_262611031.1;WP_078368788.1;WP_078103295.1;WP_000653…
10	107	WP_031927340.1;WP_262611020.1;WP_031797543.1;WP_096659413.1;WP_031901350.1;WP_001791691.1;WP_252549648.1;WP_001789525.1;WP_014532570.1;WP_001792090.1;WP_001789528.1
11	89	WP_262611016.1;WP_115210861.1;WP_001024392.1;WP_001024374.1;WP_267830207.1;WP_198996462.1;WP_001024389.1;WP_001024377.1;WP_258413697.1;WP_001024387.1;WP_001024391.1;WP_001024386.1;WP_001024382.1;WP_258412425.1;WP_258415778.1;WP_001024388.1;WP_029550041.1;WP_089535898.1;WP_001024378.1;WP_072496815.1;WP_115305124.1;WP_115390771.1;WP_234718316.1;WP_258416564.1;WP_001024372.1;WP_001024371.1
12	86	WP_072496828.1;WP_001062979.1;WP_001062991.1;WP_001062995.1;WP_001062985.1;WP_234722850.1;WP_001062998.1;WP_001063000.1;WP_061393943.1;WP_001062988.1;WP_258410418.1;WP_001062984.1;WP_001062981.1;WP_072468350.1;WP_001062992.1;WP_020976997.1;WP_001062999.1;WP_001063005.1;WP_274544018.1;WP_115289184.1;WP_141062230.1;WP_001062982.1;WP_001062997.1;WP_262611040.1;WP_001062989.1;WP_001062994.1;WP_117201…
13	79	WP_014373781.1;WP_014373780.1;WP_141062274.1
14	57	WP_031788484.1;WP_094433821.1;WP_000426915.1;WP_216730941.1;WP_262538821.1;WP_042908808.1;WP_115211599.1;WP_214268157.1;WP_031762269.1;WP_115390780.1;WP_010956543.1
15	55	WP_141756699.1;WP_014373779.1
16	30	WP_031835043.1;WP_049872772.1;WP_061838918.1;WP_042908632.1;WP_031775297.1;WP_010956631.1;WP_000005718.1;WP_258410419.1;WP_001287492.1;WP_001815412.1;WP_001806583.1;WP_014532571.1;WP_086153277.1;WP_001789533.1;WP_001790025.1;WP_262611042.1;WP_072496829.1
17	22	WP_001021571.1;WP_141062236.1;WP_262611014.1;WP_001021623.1;WP_072490943.1;WP_072496814.1;WP_064133376.1;WP_001021619.1;WP_001021628.1;WP_001021622.1;WP_001021615.1;WP_001021573.1;WP_001021621.1;WP_072468365.1
18	11	WP_001039454.1;WP_001039427.1;WP_001039433.1;WP_069993661.1;WP_001038690.1;WP_001038704.1;WP_070002063.1;WP_001038752.1;WP_001038872.1
19	11	WP_252094376.1;WP_000948301.1;WP_141062229.1;WP_000948295.1;WP_045177096.1;WP_262611043.1
20	6	WP_000248838.1;WP_000248839.1;WP_000248844.1
21	6	WP_029550026.1;WP_258410076.1;WP_000777472.1
22	5	WP_001066123.1;WP_029550027.1
23	4	WP_000247476.1
24	4	WP_001255377.1
25	4	WP_001251192.1;WP_049311702.1
26	4	WP_049311703.1;WP_198987418.1;WP_000810443.1
27	4	WP_049296482.1;WP_216745731.1;WP_045177097.1
28	4	WP_267830221.1;WP_000746375.1
29	4	WP_000681159.1;WP_267830225.1
30	3	WP_000015639.1
31	3	WP_000358144.1
32	3	WP_000692002.1
33	3	WP_000473596.1;WP_000782446.1;WP_000782463.1
34	3	WP_001031902.1
35	3	WP_001049258.1
36	3	WP_031900292.1;WP_000416469.1
37	3	WP_230852041.1;WP_250543456.1;WP_250322216.1
38	3	WP_262537130.1;WP_155977821.1;WP_115289405.1
39	2	WP_000453449.1
40	2	WP_000543856.1;WP_000543854.1
41	2	WP_000550252.1
42	2	WP_001092776.1;WP_001092780.1
43	2	WP_001791797.1
44	2	WP_020976983.1
45	2	WP_020976984.1
46	2	WP_115390770.1;WP_029550042.1
47	2	WP_164022204.1
48	1	WP_000195429.1
49	1	WP_029550043.1
50	1	WP_049311701.1
