# Supplementary material for: A type VII-secreted lipase toxin with reverse domain arrangement
Source: Nat Commun. 2023 Dec 19;14:8438. doi: 10.1038/s41467-023-44221-y (PMC10730906; doi:10.1038/s41467-023-44221-y)
Supplement: Supplementary file 6 — Source Data [file 41467_2023_44221_MOESM6_ESM.zip › Tsl1 distribution raw/lpl0 2/FlaGs_output/results_flankgene.fasta_cluster_out_3_1e-10_jackhits.tsv]

1	['WP_001789533.1', 'WP_049872772.1', 'WP_262611042.1', 'WP_000005718.1', 'WP_001815412.1', 'WP_031775297.1', 'WP_001790025.1', 'WP_258410419.1', 'WP_086153277.1', 'WP_031835043.1', 'WP_010956631.1', 'WP_042908632.1', 'WP_072496829.1', 'WP_001806583.1', 'WP_014532571.1', 'WP_061838918.1', 'WP_001287492.1']
2	['WP_000015639.1']
3	['WP_044027547.1', 'WP_043044743.1', 'WP_000028659.1', 'WP_045177083.1', 'WP_155977917.1', 'WP_000028648.1', 'WP_029550033.1', 'WP_000028656.1', 'WP_070040411.1', 'WP_001566696.1', 'WP_115305131.1', 'WP_000028670.1', 'WP_258410406.1', 'WP_000028663.1', 'WP_103151718.1', 'WP_000028607.1', 'WP_258413701.1', 'WP_049314020.1', 'WP_072496822.1', 'WP_258415786.1', 'WP_017328592.1', 'WP_072468359.1', 'W…
4	['WP_044027547.1', 'WP_043044743.1', 'WP_045177083.1', 'WP_000028659.1', 'WP_155977917.1', 'WP_000028648.1', 'WP_029550033.1', 'WP_000028656.1', 'WP_070040411.1', 'WP_001566696.1', 'WP_115305131.1', 'WP_000028670.1', 'WP_258410406.1', 'WP_000028663.1', 'WP_103151718.1', 'WP_258413701.1', 'WP_000028607.1', 'WP_049314020.1', 'WP_258415786.1', 'WP_072496822.1', 'WP_017328592.1', 'WP_072468359.1', 'W…
5	['WP_044027547.1', 'WP_043044743.1', 'WP_000028659.1', 'WP_045177083.1', 'WP_155977917.1', 'WP_000028648.1', 'WP_029550033.1', 'WP_000028656.1', 'WP_070040411.1', 'WP_001566696.1', 'WP_115305131.1', 'WP_000028670.1', 'WP_258410406.1', 'WP_000028663.1', 'WP_000028607.1', 'WP_103151718.1', 'WP_258413701.1', 'WP_049314020.1', 'WP_072496822.1', 'WP_258415786.1', 'WP_017328592.1', 'WP_072468359.1', 'W…
6	['WP_044027547.1', 'WP_043044743.1', 'WP_000028659.1', 'WP_045177083.1', 'WP_155977917.1', 'WP_000028648.1', 'WP_000028656.1', 'WP_029550033.1', 'WP_070040411.1', 'WP_001566696.1', 'WP_115305131.1', 'WP_000028670.1', 'WP_000028663.1', 'WP_258410406.1', 'WP_103151718.1', 'WP_258413701.1', 'WP_000028607.1', 'WP_072496822.1', 'WP_049314020.1', 'WP_258415786.1', 'WP_017328592.1', 'WP_072468359.1', 'W…
7	['WP_044027547.1', 'WP_043044743.1', 'WP_045177083.1', 'WP_000028659.1', 'WP_155977917.1', 'WP_000028648.1', 'WP_029550033.1', 'WP_000028656.1', 'WP_070040411.1', 'WP_001566696.1', 'WP_115305131.1', 'WP_000028670.1', 'WP_258410406.1', 'WP_000028663.1', 'WP_103151718.1', 'WP_258413701.1', 'WP_000028607.1', 'WP_049314020.1', 'WP_072496822.1', 'WP_258415786.1', 'WP_017328592.1', 'WP_072468359.1', 'W…
8	['WP_044027547.1', 'WP_043044743.1', 'WP_000028659.1', 'WP_045177083.1', 'WP_155977917.1', 'WP_000028648.1', 'WP_029550033.1', 'WP_000028656.1', 'WP_070040411.1', 'WP_001566696.1', 'WP_115305131.1', 'WP_000028670.1', 'WP_258410406.1', 'WP_000028663.1', 'WP_103151718.1', 'WP_258413701.1', 'WP_000028607.1', 'WP_072496822.1', 'WP_049314020.1', 'WP_258415786.1', 'WP_017328592.1', 'WP_072468359.1', 'W…
9	['WP_044027547.1', 'WP_043044743.1', 'WP_000028659.1', 'WP_045177083.1', 'WP_155977917.1', 'WP_000028648.1', 'WP_000028656.1', 'WP_029550033.1', 'WP_070040411.1', 'WP_001566696.1', 'WP_115305131.1', 'WP_000028670.1', 'WP_000028663.1', 'WP_258410406.1', 'WP_103151718.1', 'WP_258413701.1', 'WP_000028607.1', 'WP_072496822.1', 'WP_049314020.1', 'WP_258415786.1', 'WP_017328592.1', 'WP_072468359.1', 'W…
10	['WP_044027547.1', 'WP_043044743.1', 'WP_000028659.1', 'WP_045177083.1', 'WP_155977917.1', 'WP_000028648.1', 'WP_000028656.1', 'WP_029550033.1', 'WP_070040411.1', 'WP_001566696.1', 'WP_115305131.1', 'WP_000028670.1', 'WP_000028663.1', 'WP_258410406.1', 'WP_103151718.1', 'WP_258413701.1', 'WP_000028607.1', 'WP_072496822.1', 'WP_049314020.1', 'WP_258415786.1', 'WP_017328592.1', 'WP_072468359.1', 'W…
11	['WP_044027547.1', 'WP_043044743.1', 'WP_000028659.1', 'WP_045177083.1', 'WP_155977917.1', 'WP_000028648.1', 'WP_000028656.1', 'WP_029550033.1', 'WP_070040411.1', 'WP_001566696.1', 'WP_115305131.1', 'WP_000028670.1', 'WP_000028663.1', 'WP_258410406.1', 'WP_103151718.1', 'WP_258413701.1', 'WP_000028607.1', 'WP_072496822.1', 'WP_049314020.1', 'WP_258415786.1', 'WP_017328592.1', 'WP_072468359.1', 'W…
12	['WP_044027547.1', 'WP_043044743.1', 'WP_000028659.1', 'WP_045177083.1', 'WP_155977917.1', 'WP_000028648.1', 'WP_000028656.1', 'WP_029550033.1', 'WP_070040411.1', 'WP_001566696.1', 'WP_115305131.1', 'WP_000028670.1', 'WP_000028663.1', 'WP_258410406.1', 'WP_103151718.1', 'WP_258413701.1', 'WP_000028607.1', 'WP_072496822.1', 'WP_049314020.1', 'WP_258415786.1', 'WP_017328592.1', 'WP_072468359.1', 'W…
13	['WP_044027547.1', 'WP_043044743.1', 'WP_000028659.1', 'WP_045177083.1', 'WP_155977917.1', 'WP_000028648.1', 'WP_000028656.1', 'WP_029550033.1', 'WP_070040411.1', 'WP_001566696.1', 'WP_115305131.1', 'WP_000028670.1', 'WP_000028663.1', 'WP_258410406.1', 'WP_103151718.1', 'WP_049314020.1', 'WP_258413701.1', 'WP_000028607.1', 'WP_072496822.1', 'WP_258415786.1', 'WP_017328592.1', 'WP_072468359.1', 'W…
14	['WP_044027547.1', 'WP_043044743.1', 'WP_000028659.1', 'WP_045177083.1', 'WP_155977917.1', 'WP_000028648.1', 'WP_000028656.1', 'WP_029550033.1', 'WP_070040411.1', 'WP_001566696.1', 'WP_115305131.1', 'WP_000028670.1', 'WP_000028663.1', 'WP_258410406.1', 'WP_103151718.1', 'WP_258413701.1', 'WP_000028607.1', 'WP_072496822.1', 'WP_049314020.1', 'WP_258415786.1', 'WP_017328592.1', 'WP_072468359.1', 'W…
15	['WP_000653711.1', 'WP_252568948.1', 'WP_072468351.1', 'WP_061823608.1', 'WP_061838921.1', 'WP_115305139.1', 'WP_000653705.1', 'WP_254231027.1', 'WP_198914181.1', 'WP_258413709.1', 'WP_072526493.1', 'WP_000653708.1', 'WP_031589090.1', 'WP_000653712.1', 'WP_000653707.1', 'WP_279758480.1', 'WP_086045060.1', 'WP_086032462.1', 'WP_078103295.1', 'WP_078370397.1', 'WP_229374286.1', 'WP_078368871.1', 'W…
16	['WP_000653711.1', 'WP_252568948.1', 'WP_072468351.1', 'WP_061823608.1', 'WP_061838921.1', 'WP_115305139.1', 'WP_000653705.1', 'WP_254231027.1', 'WP_198914181.1', 'WP_258413709.1', 'WP_072526493.1', 'WP_000653708.1', 'WP_031589090.1', 'WP_000653712.1', 'WP_000653707.1', 'WP_279758480.1', 'WP_086045060.1', 'WP_086032462.1', 'WP_078103295.1', 'WP_078370397.1', 'WP_229374286.1', 'WP_078368871.1', 'W…
17	['WP_229374279.1', 'WP_086153282.1', 'WP_000072560.1', 'WP_217176208.1', 'WP_250738037.1', 'WP_115210869.1', 'WP_258410407.1', 'WP_070003438.1', 'WP_000072635.1', 'WP_252549631.1', 'WP_155977919.1', 'WP_033843557.1', 'WP_115305132.1', 'WP_000072566.1', 'WP_117201022.1', 'WP_000072617.1', 'WP_117218904.1', 'WP_258416573.1', 'WP_031767398.1', 'WP_061838932.1', 'WP_047230764.1', 'WP_045177085.1', 'W…
18	['WP_115305132.1', 'WP_033843557.1', 'WP_000072566.1', 'WP_117201022.1', 'WP_117218904.1', 'WP_258416573.1', 'WP_031767398.1', 'WP_047230764.1', 'WP_084985140.1', 'WP_031883950.1', 'WP_113580789.1', 'WP_000072580.1', 'WP_262611024.1', 'WP_115390781.1', 'WP_061393942.1', 'WP_000072584.1', 'WP_274894662.1', 'WP_001594676.1', 'WP_260645051.1', 'WP_000072632.1', 'WP_072468358.1', 'WP_029550032.1', 'W…
19	['WP_000072572.1', 'WP_230852039.1', 'WP_262537469.1', 'WP_274544278.1', 'WP_205352755.1', 'WP_180992337.1', 'WP_031823850.1', 'WP_195758583.1', 'WP_230852040.1', 'WP_198986359.1', 'WP_262537467.1', 'WP_252094435.1', 'WP_262377661.1', 'WP_250322237.1', 'WP_262377662.1']
20	['WP_115305132.1', 'WP_033843557.1', 'WP_000072566.1', 'WP_117201022.1', 'WP_117218904.1', 'WP_000072573.1', 'WP_086153282.1', 'WP_229374279.1', 'WP_217176208.1', 'WP_000072560.1', 'WP_250738037.1', 'WP_115210869.1', 'WP_070003438.1', 'WP_000072635.1', 'WP_252549631.1', 'WP_258410407.1', 'WP_115390781.1', 'WP_155977919.1', 'WP_262611024.1', 'WP_031883950.1', 'WP_000072580.1', 'WP_113580789.1', 'W…
21	['WP_000072580.1', 'WP_033843557.1', 'WP_115305132.1', 'WP_000072566.1', 'WP_117201022.1', 'WP_117218904.1', 'WP_258410407.1', 'WP_031883950.1', 'WP_113580789.1', 'WP_258416573.1', 'WP_031767398.1', 'WP_047230764.1', 'WP_000072584.1', 'WP_001594676.1', 'WP_274894662.1', 'WP_084985140.1', 'WP_260645051.1', 'WP_000072582.1', 'WP_000072592.1', 'WP_176427356.1', 'WP_061393942.1', 'WP_262611024.1', 'W…
22	['WP_000072580.1', 'WP_033843557.1', 'WP_115305132.1', 'WP_000072566.1', 'WP_117201022.1', 'WP_117218904.1', 'WP_000072582.1', 'WP_000072592.1', 'WP_258410407.1', 'WP_258416573.1', 'WP_031767398.1', 'WP_047230764.1', 'WP_072468358.1', 'WP_031883950.1', 'WP_113580789.1', 'WP_274894662.1', 'WP_000072584.1', 'WP_001594676.1', 'WP_260645051.1', 'WP_176427356.1', 'WP_262611024.1', 'WP_000072632.1', 'W…
23	['WP_000072584.1', 'WP_274894662.1', 'WP_001594676.1', 'WP_260645051.1', 'WP_258416573.1', 'WP_031767398.1', 'WP_047230764.1', 'WP_033843557.1', 'WP_115305132.1', 'WP_000072566.1', 'WP_117201022.1', 'WP_117218904.1', 'WP_072468358.1', 'WP_000072580.1', 'WP_000072632.1', 'WP_155977919.1', 'WP_031883950.1', 'WP_113580789.1', 'WP_070003438.1', 'WP_000072635.1', 'WP_252549631.1', 'WP_043044742.1', 'W…
24	['WP_033843557.1', 'WP_115305132.1', 'WP_000072566.1', 'WP_117201022.1', 'WP_117218904.1', 'WP_000072586.1', 'WP_258410989.1', 'WP_084985140.1', 'WP_115390781.1', 'WP_000072580.1', 'WP_031883950.1', 'WP_113580789.1', 'WP_061393942.1', 'WP_000072582.1', 'WP_072468358.1', 'WP_000072592.1', 'WP_078369382.1', 'WP_000072572.1', 'WP_233145946.1', 'WP_031893451.1', 'WP_230852039.1', 'WP_205300590.1', 'W…
25	['WP_000072580.1', 'WP_033843557.1', 'WP_115305132.1', 'WP_000072566.1', 'WP_117201022.1', 'WP_117218904.1', 'WP_000072582.1', 'WP_000072592.1', 'WP_258410407.1', 'WP_258416573.1', 'WP_031767398.1', 'WP_072468358.1', 'WP_047230764.1', 'WP_031883950.1', 'WP_113580789.1', 'WP_274894662.1', 'WP_000072584.1', 'WP_001594676.1', 'WP_260645051.1', 'WP_176427356.1', 'WP_262611024.1', 'WP_000072632.1', 'W…
26	['WP_000072617.1', 'WP_115305132.1', 'WP_033843557.1', 'WP_000072566.1', 'WP_117201022.1', 'WP_117218904.1', 'WP_070003438.1', 'WP_000072635.1', 'WP_252549631.1', 'WP_086153282.1', 'WP_229374279.1', 'WP_155977919.1', 'WP_217176208.1', 'WP_000072560.1', 'WP_250738037.1', 'WP_115210869.1', 'WP_031883950.1', 'WP_113580789.1', 'WP_262611024.1', 'WP_000072580.1', 'WP_072496823.1', 'WP_115390781.1', 'W…
27	['WP_258416573.1', 'WP_031767398.1', 'WP_047230764.1', 'WP_000072632.1', 'WP_033843557.1', 'WP_115305132.1', 'WP_000072566.1', 'WP_117201022.1', 'WP_117218904.1', 'WP_000072584.1', 'WP_274894662.1', 'WP_001594676.1', 'WP_260645051.1', 'WP_031883950.1', 'WP_113580789.1', 'WP_262611024.1', 'WP_000072580.1', 'WP_000072586.1', 'WP_258410989.1', 'WP_115390781.1', 'WP_084985140.1', 'WP_072468358.1', 'W…
28	['WP_070003438.1', 'WP_000072635.1', 'WP_252549631.1', 'WP_033843557.1', 'WP_115305132.1', 'WP_000072566.1', 'WP_117201022.1', 'WP_117218904.1', 'WP_258416573.1', 'WP_031767398.1', 'WP_047230764.1', 'WP_086153282.1', 'WP_229374279.1', 'WP_217176208.1', 'WP_000072560.1', 'WP_250738037.1', 'WP_115210869.1', 'WP_000072617.1', 'WP_000072632.1', 'WP_031883950.1', 'WP_113580789.1', 'WP_155977919.1', 'W…
29	['WP_000074792.1', 'WP_115391181.1', 'WP_029258562.1', 'WP_180371873.1', 'WP_000074800.1', 'WP_162636452.1', 'WP_142349905.1', 'WP_000074802.1', 'WP_262611038.1', 'WP_258415791.1', 'WP_000172546.1', 'WP_000172543.1', 'WP_086155345.1', 'WP_000172540.1', 'WP_229374287.1', 'WP_061838919.1', 'WP_000172535.1', 'WP_115305140.1', 'WP_000172545.1', 'WP_258808706.1', 'WP_250543762.1', 'WP_031915011.1', 'W…
30	['WP_000074792.1', 'WP_115391181.1', 'WP_029258562.1', 'WP_180371873.1', 'WP_000074800.1', 'WP_162636452.1', 'WP_142349905.1', 'WP_000074802.1', 'WP_262611038.1', 'WP_258415791.1', 'WP_000172546.1', 'WP_000172543.1', 'WP_086155345.1', 'WP_000172540.1', 'WP_229374287.1', 'WP_061838919.1', 'WP_000172535.1', 'WP_115305140.1', 'WP_000172545.1', 'WP_258808706.1', 'WP_250543762.1', 'WP_031915011.1', 'W…
31	['WP_000074792.1', 'WP_115391181.1', 'WP_029258562.1', 'WP_180371873.1', 'WP_000074800.1', 'WP_162636452.1', 'WP_000074802.1', 'WP_142349905.1', 'WP_262611038.1', 'WP_258415791.1', 'WP_000172546.1', 'WP_000172543.1', 'WP_086155345.1', 'WP_000172540.1', 'WP_229374287.1', 'WP_061838919.1', 'WP_000172535.1', 'WP_115305140.1', 'WP_000172545.1', 'WP_258808706.1', 'WP_250543762.1', 'WP_031915011.1', 'W…
32	['WP_000653711.1', 'WP_252568948.1', 'WP_258413709.1', 'WP_072468351.1', 'WP_061823608.1', 'WP_061838921.1', 'WP_115305139.1', 'WP_000653705.1', 'WP_254231027.1', 'WP_198914181.1', 'WP_072526493.1', 'WP_000653708.1', 'WP_031589090.1', 'WP_000653712.1', 'WP_000653707.1', 'WP_279758480.1', 'WP_086045060.1', 'WP_086032462.1', 'WP_078103295.1', 'WP_078370397.1', 'WP_229374286.1', 'WP_196931811.1', 'W…
33	['WP_000172546.1', 'WP_000172543.1', 'WP_000172540.1', 'WP_086155345.1', 'WP_229374287.1', 'WP_000172535.1', 'WP_061838919.1', 'WP_115305140.1', 'WP_000172545.1', 'WP_258808706.1', 'WP_258410995.1', 'WP_180371873.1', 'WP_142349905.1', 'WP_029258562.1', 'WP_115391181.1', 'WP_000074792.1', 'WP_262611038.1', 'WP_162636452.1', 'WP_258415791.1', 'WP_250543762.1', 'WP_031915011.1', 'WP_000074800.1', 'W…
34	['WP_000172546.1', 'WP_000172543.1', 'WP_000172540.1', 'WP_086155345.1', 'WP_229374287.1', 'WP_000172535.1', 'WP_061838919.1', 'WP_115305140.1', 'WP_000172545.1', 'WP_258808706.1', 'WP_258410995.1', 'WP_180371873.1', 'WP_142349905.1', 'WP_029258562.1', 'WP_115391181.1', 'WP_000074792.1', 'WP_262611038.1', 'WP_162636452.1', 'WP_258415791.1', 'WP_250543762.1', 'WP_031915011.1', 'WP_000074800.1', 'W…
35	['WP_000172546.1', 'WP_000172543.1', 'WP_086155345.1', 'WP_000172540.1', 'WP_229374287.1', 'WP_061838919.1', 'WP_000172535.1', 'WP_115305140.1', 'WP_000172545.1', 'WP_258410995.1', 'WP_258808706.1', 'WP_180371873.1', 'WP_029258562.1', 'WP_142349905.1', 'WP_115391181.1', 'WP_000074792.1', 'WP_262611038.1', 'WP_162636452.1', 'WP_258415791.1', 'WP_250543762.1', 'WP_031915011.1', 'WP_000074800.1', 'W…
36	['WP_000172546.1', 'WP_000172543.1', 'WP_086155345.1', 'WP_000172540.1', 'WP_229374287.1', 'WP_061838919.1', 'WP_000172535.1', 'WP_115305140.1', 'WP_000172545.1', 'WP_258410995.1', 'WP_258808706.1', 'WP_180371873.1', 'WP_029258562.1', 'WP_142349905.1', 'WP_115391181.1', 'WP_000074792.1', 'WP_262611038.1', 'WP_162636452.1', 'WP_258415791.1', 'WP_250543762.1', 'WP_031915011.1', 'WP_000074800.1', 'W…
37	['WP_000172546.1', 'WP_000172543.1', 'WP_086155345.1', 'WP_000172540.1', 'WP_229374287.1', 'WP_061838919.1', 'WP_000172535.1', 'WP_115305140.1', 'WP_000172545.1', 'WP_258410995.1', 'WP_258808706.1', 'WP_180371873.1', 'WP_029258562.1', 'WP_142349905.1', 'WP_115391181.1', 'WP_000074792.1', 'WP_262611038.1', 'WP_162636452.1', 'WP_258415791.1', 'WP_250543762.1', 'WP_031915011.1', 'WP_000074800.1', 'W…
38	['WP_000195429.1']
39	['WP_000247476.1']
40	['WP_000248838.1', 'WP_000248839.1', 'WP_000248844.1']
41	['WP_000248839.1', 'WP_000248838.1', 'WP_000248844.1']
42	['WP_000248838.1', 'WP_000248839.1', 'WP_000248844.1']
43	['WP_025174524.1', 'WP_064305722.1', 'WP_000540323.1', 'WP_043044740.1', 'WP_258415790.1', 'WP_176320934.1', 'WP_014936986.1', 'WP_072526492.1', 'WP_115390785.1', 'WP_001269822.1', 'WP_115390783.1', 'WP_229374787.1', 'WP_103204427.1', 'WP_252568951.1', 'WP_289622737.1', 'WP_061838922.1', 'WP_006191918.1', 'WP_000971990.1', 'WP_001801841.1', 'WP_117207339.1', 'WP_069993599.1', 'WP_000540325.1', 'W…
44	['WP_064305722.1', 'WP_000540323.1', 'WP_025174524.1', 'WP_043044740.1', 'WP_006191918.1', 'WP_258415790.1', 'WP_176320934.1', 'WP_014936986.1', 'WP_072526492.1', 'WP_115390785.1', 'WP_001269822.1', 'WP_103204427.1', 'WP_229374787.1', 'WP_252568951.1', 'WP_289622737.1', 'WP_115390783.1', 'WP_069993599.1', 'WP_061838922.1', 'WP_001205663.1', 'WP_183137865.1', 'WP_000971990.1', 'WP_001801841.1', 'W…
45	['WP_000358144.1']
46	['WP_014936986.1', 'WP_103204427.1', 'WP_252568951.1', 'WP_061838922.1', 'WP_117207339.1', 'WP_000455739.1', 'WP_309484789.1', 'WP_086155343.1', 'WP_025175003.1', 'WP_001834381.1', 'WP_225526649.1', 'WP_001557597.1', 'WP_001802016.1', 'WP_025174275.1', 'WP_031775081.1', 'WP_000455736.1', 'WP_078171036.1', 'WP_001797296.1', 'WP_281121644.1', 'WP_025174524.1', 'WP_064305722.1', 'WP_000540323.1', 'W…
47	['WP_000416469.1', 'WP_031900292.1']
48	['WP_010956543.1', 'WP_216730941.1', 'WP_031762269.1', 'WP_262538821.1', 'WP_042908808.1', 'WP_115211599.1', 'WP_094433821.1', 'WP_115390780.1', 'WP_000426915.1', 'WP_214268157.1', 'WP_031788484.1']
49	['WP_115390783.1', 'WP_252094436.1', 'WP_258415787.1', 'WP_258413705.1', 'WP_031881529.1', 'WP_064133890.1', 'WP_001557594.1', 'WP_258411137.1', 'WP_061838925.1', 'WP_014936983.1', 'WP_052502187.1', 'WP_000540915.1', 'WP_000540917.1', 'WP_025174524.1', 'WP_262611654.1', 'WP_258410414.1', 'WP_064305722.1', 'WP_000540323.1', 'WP_014936986.1', 'WP_289781446.1', 'WP_006191918.1', 'WP_043044740.1', 'W…
50	['WP_000453449.1']
51	['WP_014936986.1', 'WP_103204427.1', 'WP_252568951.1', 'WP_117207339.1', 'WP_061838922.1', 'WP_000455739.1', 'WP_309484789.1', 'WP_086155343.1', 'WP_025175003.1', 'WP_001834381.1', 'WP_225526649.1', 'WP_001557597.1', 'WP_001802016.1', 'WP_025174275.1', 'WP_031775081.1', 'WP_000455736.1', 'WP_001797296.1', 'WP_078171036.1', 'WP_281121644.1', 'WP_025174524.1', 'WP_064305722.1', 'WP_000540323.1', 'W…
52	['WP_014936986.1', 'WP_103204427.1', 'WP_252568951.1', 'WP_117207339.1', 'WP_061838922.1', 'WP_000455739.1', 'WP_309484789.1', 'WP_025175003.1', 'WP_000455736.1', 'WP_086155343.1', 'WP_025174275.1', 'WP_001834381.1', 'WP_225526649.1', 'WP_001557597.1', 'WP_001802016.1', 'WP_031775081.1', 'WP_001797296.1', 'WP_078171036.1', 'WP_006191918.1', 'WP_281121644.1', 'WP_064305722.1', 'WP_000540323.1', 'W…
53	['WP_014936986.1', 'WP_103204427.1', 'WP_252568951.1', 'WP_117207339.1', 'WP_061838922.1', 'WP_000455739.1', 'WP_309484789.1', 'WP_086155343.1', 'WP_001834381.1', 'WP_225526649.1', 'WP_001557597.1', 'WP_001802016.1', 'WP_031775081.1', 'WP_001797296.1', 'WP_078171036.1', 'WP_281121644.1', 'WP_064305722.1', 'WP_000540323.1', 'WP_043044740.1', 'WP_025174524.1', 'WP_025175003.1', 'WP_258415790.1', 'W…
54	['WP_014936986.1', 'WP_103204427.1', 'WP_252568951.1', 'WP_117207339.1', 'WP_061838922.1', 'WP_000455739.1', 'WP_309484789.1', 'WP_086155343.1', 'WP_001834381.1', 'WP_225526649.1', 'WP_001557597.1', 'WP_001802016.1', 'WP_031775081.1', 'WP_001797296.1', 'WP_078171036.1', 'WP_281121644.1', 'WP_064305722.1', 'WP_000540323.1', 'WP_043044740.1', 'WP_025175003.1', 'WP_025174524.1', 'WP_000455736.1', 'W…
55	['WP_115390783.1', 'WP_258415787.1', 'WP_258413705.1', 'WP_031881529.1', 'WP_252094436.1', 'WP_064133890.1', 'WP_001557594.1', 'WP_258411137.1', 'WP_061838925.1', 'WP_025174524.1', 'WP_262611654.1', 'WP_014936983.1', 'WP_052502187.1', 'WP_258410414.1', 'WP_000540917.1', 'WP_000540915.1', 'WP_006191918.1', 'WP_064305722.1', 'WP_000540323.1', 'WP_289781446.1', 'WP_043044740.1', 'WP_014936986.1', 'W…
56	['WP_064305722.1', 'WP_000540323.1', 'WP_006191918.1', 'WP_043044740.1', 'WP_025174524.1', 'WP_258415790.1', 'WP_176320934.1', 'WP_069993599.1', 'WP_014936986.1', 'WP_001269822.1', 'WP_072526492.1', 'WP_001205663.1', 'WP_258411138.1', 'WP_183137865.1', 'WP_289622737.1', 'WP_020976992.1', 'WP_103204427.1', 'WP_252568951.1', 'WP_115390785.1', 'WP_229374787.1', 'WP_001205668.1', 'WP_115390783.1', 'W…
57	['WP_064305722.1', 'WP_000540323.1', 'WP_006191918.1', 'WP_043044740.1', 'WP_025174524.1', 'WP_258415790.1', 'WP_176320934.1', 'WP_069993599.1', 'WP_014936986.1', 'WP_001269822.1', 'WP_072526492.1', 'WP_001205663.1', 'WP_258411138.1', 'WP_183137865.1', 'WP_289622737.1', 'WP_020976992.1', 'WP_103204427.1', 'WP_252568951.1', 'WP_115390785.1', 'WP_229374787.1', 'WP_001205668.1', 'WP_115390783.1', 'W…
58	['WP_064305722.1', 'WP_000540323.1', 'WP_006191918.1', 'WP_043044740.1', 'WP_025174524.1', 'WP_258415790.1', 'WP_176320934.1', 'WP_069993599.1', 'WP_014936986.1', 'WP_001269822.1', 'WP_072526492.1', 'WP_001205663.1', 'WP_258411138.1', 'WP_289622737.1', 'WP_020976992.1', 'WP_183137865.1', 'WP_103204427.1', 'WP_252568951.1', 'WP_115390785.1', 'WP_229374787.1', 'WP_001205668.1', 'WP_115390783.1', 'W…
59	['WP_000473596.1', 'WP_000782446.1', 'WP_000782463.1']
60	['WP_115390783.1', 'WP_258415787.1', 'WP_258413705.1', 'WP_252094436.1', 'WP_031881529.1', 'WP_258411137.1', 'WP_001557594.1', 'WP_064133890.1', 'WP_061838925.1', 'WP_025174524.1', 'WP_262611654.1', 'WP_064305722.1', 'WP_000540323.1', 'WP_258410414.1', 'WP_014936983.1', 'WP_052502187.1', 'WP_000540917.1', 'WP_000540915.1', 'WP_043044740.1', 'WP_014936986.1', 'WP_103204427.1', 'WP_252568951.1', 'W…
61	['WP_115390783.1', 'WP_258415787.1', 'WP_258413705.1', 'WP_031881529.1', 'WP_252094436.1', 'WP_064133890.1', 'WP_001557594.1', 'WP_258411137.1', 'WP_061838925.1', 'WP_014936983.1', 'WP_052502187.1', 'WP_025174524.1', 'WP_262611654.1', 'WP_000540917.1', 'WP_289781446.1', 'WP_000540915.1', 'WP_064305722.1', 'WP_258410414.1', 'WP_006191918.1', 'WP_000540323.1', 'WP_258415888.1', 'WP_014936986.1', 'W…
62	['WP_064305722.1', 'WP_025174524.1', 'WP_006191918.1', 'WP_000540323.1', 'WP_043044740.1', 'WP_258415790.1', 'WP_069993599.1', 'WP_001205663.1', 'WP_229374787.1', 'WP_072526492.1', 'WP_258411138.1', 'WP_020976992.1', 'WP_289622737.1', 'WP_001205668.1', 'WP_001269822.1', 'WP_176320934.1', 'WP_183137865.1', 'WP_014936986.1', 'WP_000540880.1', 'WP_115293009.1', 'WP_072468355.1', 'WP_115390785.1', 'W…
63	['WP_064305722.1', 'WP_025174524.1', 'WP_006191918.1', 'WP_000540323.1', 'WP_043044740.1', 'WP_258415790.1', 'WP_069993599.1', 'WP_001205663.1', 'WP_229374787.1', 'WP_072526492.1', 'WP_258411138.1', 'WP_020976992.1', 'WP_289622737.1', 'WP_001205668.1', 'WP_001269822.1', 'WP_176320934.1', 'WP_183137865.1', 'WP_014936986.1', 'WP_000540880.1', 'WP_115293009.1', 'WP_072468355.1', 'WP_115390785.1', 'W…
64	['WP_229374787.1', 'WP_064305722.1', 'WP_000540323.1', 'WP_000540325.1', 'WP_000540319.1', 'WP_043044740.1', 'WP_020976993.1', 'WP_025174523.1', 'WP_025174524.1', 'WP_258415790.1', 'WP_072526492.1', 'WP_001269822.1', 'WP_014936986.1', 'WP_176320934.1', 'WP_115390785.1', 'WP_252568951.1', 'WP_103204427.1', 'WP_155977929.1', 'WP_289622737.1', 'WP_061838922.1', 'WP_117207339.1', 'WP_115390783.1', 'W…
65	['WP_064305722.1', 'WP_000540323.1', 'WP_043044740.1', 'WP_025174524.1', 'WP_258415790.1', 'WP_072526492.1', 'WP_001269822.1', 'WP_176320934.1', 'WP_014936986.1', 'WP_289622737.1', 'WP_103204427.1', 'WP_115390785.1', 'WP_252568951.1', 'WP_000971990.1', 'WP_001801841.1', 'WP_061838922.1', 'WP_117207339.1', 'WP_115390783.1', 'WP_229374787.1', 'WP_006191918.1', 'WP_258414513.1', 'WP_000455739.1', 'W…
66	['WP_229374787.1', 'WP_064305722.1', 'WP_000540323.1', 'WP_000540325.1', 'WP_000540319.1', 'WP_043044740.1', 'WP_020976993.1', 'WP_025174523.1', 'WP_025174524.1', 'WP_258415790.1', 'WP_072526492.1', 'WP_001269822.1', 'WP_014936986.1', 'WP_176320934.1', 'WP_115390785.1', 'WP_252568951.1', 'WP_103204427.1', 'WP_155977929.1', 'WP_289622737.1', 'WP_061838922.1', 'WP_115390783.1', 'WP_117207339.1', 'W…
67	['WP_006191918.1', 'WP_064305722.1', 'WP_000540323.1', 'WP_000540880.1', 'WP_072468355.1', 'WP_000540879.1', 'WP_020976989.1', 'WP_025174524.1', 'WP_043044740.1', 'WP_069993599.1', 'WP_001205663.1', 'WP_258411138.1', 'WP_020976992.1', 'WP_001205668.1', 'WP_258415790.1', 'WP_183137865.1', 'WP_115293009.1', 'WP_229374787.1', 'WP_072526492.1', 'WP_001269822.1', 'WP_014936986.1', 'WP_176320934.1', 'W…
68	['WP_006191918.1', 'WP_064305722.1', 'WP_000540323.1', 'WP_000540880.1', 'WP_072468355.1', 'WP_000540879.1', 'WP_020976989.1', 'WP_025174524.1', 'WP_043044740.1', 'WP_069993599.1', 'WP_001205663.1', 'WP_258411138.1', 'WP_020976992.1', 'WP_001205668.1', 'WP_258415790.1', 'WP_183137865.1', 'WP_115293009.1', 'WP_229374787.1', 'WP_072526492.1', 'WP_001269822.1', 'WP_014936986.1', 'WP_176320934.1', 'W…
69	['WP_006191918.1', 'WP_064305722.1', 'WP_000540323.1', 'WP_000540880.1', 'WP_072468355.1', 'WP_000540879.1', 'WP_020976989.1', 'WP_025174524.1', 'WP_043044740.1', 'WP_069993599.1', 'WP_001205663.1', 'WP_258411138.1', 'WP_020976992.1', 'WP_001205668.1', 'WP_258415790.1', 'WP_183137865.1', 'WP_115293009.1', 'WP_229374787.1', 'WP_072526492.1', 'WP_001269822.1', 'WP_014936986.1', 'WP_262537460.1', 'W…
70	['WP_115390783.1', 'WP_252094436.1', 'WP_064133890.1', 'WP_258415787.1', 'WP_258413705.1', 'WP_031881529.1', 'WP_258411137.1', 'WP_001557594.1', 'WP_014936983.1', 'WP_052502187.1', 'WP_064305722.1', 'WP_258410414.1', 'WP_000540323.1', 'WP_061838925.1', 'WP_014936986.1', 'WP_043044740.1', 'WP_000540917.1', 'WP_000540915.1', 'WP_103204427.1', 'WP_252568951.1', 'WP_262611654.1', 'WP_025174524.1', 'W…
71	['WP_115390783.1', 'WP_252094436.1', 'WP_258413705.1', 'WP_258415787.1', 'WP_031881529.1', 'WP_258411137.1', 'WP_001557594.1', 'WP_000540915.1', 'WP_258410414.1', 'WP_000540917.1', 'WP_064305722.1', 'WP_000540323.1', 'WP_014936986.1', 'WP_043044740.1', 'WP_061838925.1', 'WP_252568951.1', 'WP_103204427.1', 'WP_025174524.1', 'WP_262611654.1', 'WP_064133890.1', 'WP_281224549.1', 'WP_258415790.1', 'W…
72	['WP_115390783.1', 'WP_252094436.1', 'WP_064133890.1', 'WP_258415787.1', 'WP_258413705.1', 'WP_031881529.1', 'WP_014936983.1', 'WP_258411137.1', 'WP_052502187.1', 'WP_001557594.1', 'WP_258410414.1', 'WP_064305722.1', 'WP_000540323.1', 'WP_014936986.1', 'WP_289781446.1', 'WP_000540915.1', 'WP_061838925.1', 'WP_043044740.1', 'WP_000540917.1', 'WP_103204427.1', 'WP_252568951.1', 'WP_025174524.1', 'W…
73	['WP_115390783.1', 'WP_064133890.1', 'WP_252094436.1', 'WP_258415787.1', 'WP_258413705.1', 'WP_031881529.1', 'WP_014936983.1', 'WP_052502187.1', 'WP_001557594.1', 'WP_258411137.1', 'WP_006191918.1', 'WP_289781446.1', 'WP_000540915.1', 'WP_000540917.1', 'WP_061838925.1', 'WP_258415888.1', 'WP_031894264.1', 'WP_262611654.1', 'WP_000540897.1', 'WP_025174524.1', 'WP_258410414.1', 'WP_014936986.1', 'W…
74	['WP_115390783.1', 'WP_258415787.1', 'WP_258413705.1', 'WP_031881529.1', 'WP_252094436.1', 'WP_064133890.1', 'WP_001557594.1', 'WP_258411137.1', 'WP_061838925.1', 'WP_014936983.1', 'WP_052502187.1', 'WP_025174524.1', 'WP_262611654.1', 'WP_000540917.1', 'WP_000540915.1', 'WP_289781446.1', 'WP_006191918.1', 'WP_064305722.1', 'WP_258410414.1', 'WP_000540323.1', 'WP_258415888.1', 'WP_014936986.1', 'W…
75	['WP_115390783.1', 'WP_031881529.1', 'WP_258415787.1', 'WP_258413705.1', 'WP_025174524.1', 'WP_001557594.1', 'WP_252094436.1', 'WP_258411137.1', 'WP_061838925.1', 'WP_064305722.1', 'WP_064133890.1', 'WP_000540323.1', 'WP_014936986.1', 'WP_043044740.1', 'WP_258410414.1', 'WP_262611654.1', 'WP_006191918.1', 'WP_103204427.1', 'WP_252568951.1', 'WP_000540917.1', 'WP_000540915.1', 'WP_061838922.1', 'W…
76	['WP_115390783.1', 'WP_252094436.1', 'WP_258413705.1', 'WP_258415787.1', 'WP_031881529.1', 'WP_258411137.1', 'WP_001557594.1', 'WP_258410414.1', 'WP_000540915.1', 'WP_000540917.1', 'WP_064133890.1', 'WP_014936986.1', 'WP_061838925.1', 'WP_025174524.1', 'WP_064305722.1', 'WP_000540323.1', 'WP_262611654.1', 'WP_014936983.1', 'WP_103204427.1', 'WP_252568951.1', 'WP_043044740.1', 'WP_052502187.1', 'W…
77	['WP_115390783.1', 'WP_252094436.1', 'WP_064133890.1', 'WP_258415787.1', 'WP_258413705.1', 'WP_031881529.1', 'WP_258411137.1', 'WP_001557594.1', 'WP_014936983.1', 'WP_052502187.1', 'WP_061838925.1', 'WP_258410414.1', 'WP_064305722.1', 'WP_000540323.1', 'WP_014936986.1', 'WP_006191918.1', 'WP_262611654.1', 'WP_025174524.1', 'WP_000540917.1', 'WP_043044740.1', 'WP_289781446.1', 'WP_000540915.1', 'W…
78	['WP_115390783.1', 'WP_000540915.1', 'WP_000540917.1', 'WP_252094436.1', 'WP_000540916.1', 'WP_031837584.1', 'WP_000540914.1', 'WP_262537453.1', 'WP_258415787.1', 'WP_258413705.1', 'WP_271287701.1', 'WP_216699676.1', 'WP_103151429.1', 'WP_072468353.1', 'WP_031881529.1', 'WP_115305135.1', 'WP_258411137.1', 'WP_229374787.1', 'WP_312013424.1', 'WP_001557594.1', 'WP_258410414.1', 'WP_258413707.1', 'W…
79	['WP_000540915.1', 'WP_115390783.1', 'WP_000540917.1', 'WP_252094436.1', 'WP_000540916.1', 'WP_031837584.1', 'WP_000540914.1', 'WP_262537453.1', 'WP_271287701.1', 'WP_216699676.1', 'WP_103151429.1', 'WP_258413705.1', 'WP_258415787.1', 'WP_072468353.1', 'WP_031881529.1', 'WP_115305135.1', 'WP_229374787.1', 'WP_312013424.1', 'WP_258411137.1', 'WP_258410414.1', 'WP_001557594.1', 'WP_020976993.1', 'W…
80	['WP_000540915.1', 'WP_115390783.1', 'WP_000540917.1', 'WP_252094436.1', 'WP_000540916.1', 'WP_031837584.1', 'WP_000540914.1', 'WP_262537453.1', 'WP_271287701.1', 'WP_216699676.1', 'WP_103151429.1', 'WP_258413705.1', 'WP_258415787.1', 'WP_072468353.1', 'WP_031881529.1', 'WP_115305135.1', 'WP_229374787.1', 'WP_312013424.1', 'WP_258411137.1', 'WP_258410414.1', 'WP_001557594.1', 'WP_020976993.1', 'W…
81	['WP_115390783.1', 'WP_000540915.1', 'WP_000540917.1', 'WP_252094436.1', 'WP_000540916.1', 'WP_031837584.1', 'WP_258413705.1', 'WP_000540914.1', 'WP_262537453.1', 'WP_258415787.1', 'WP_271287701.1', 'WP_216699676.1', 'WP_103151429.1', 'WP_031881529.1', 'WP_072468353.1', 'WP_258411137.1', 'WP_115305135.1', 'WP_229374787.1', 'WP_001557594.1', 'WP_312013424.1', 'WP_258410414.1', 'WP_020976993.1', 'W…
82	['WP_115390783.1', 'WP_258415787.1', 'WP_258413705.1', 'WP_031881529.1', 'WP_252094436.1', 'WP_064133890.1', 'WP_258411137.1', 'WP_001557594.1', 'WP_061838925.1', 'WP_014936983.1', 'WP_025174524.1', 'WP_052502187.1', 'WP_262611654.1', 'WP_000540917.1', 'WP_000540915.1', 'WP_289781446.1', 'WP_064305722.1', 'WP_006191918.1', 'WP_258410414.1', 'WP_000540323.1', 'WP_258415888.1', 'WP_014936986.1', 'W…
83	['WP_115390783.1', 'WP_258415787.1', 'WP_258413705.1', 'WP_031881529.1', 'WP_252094436.1', 'WP_064133890.1', 'WP_258411137.1', 'WP_001557594.1', 'WP_061838925.1', 'WP_014936983.1', 'WP_025174524.1', 'WP_052502187.1', 'WP_262611654.1', 'WP_000540917.1', 'WP_000540915.1', 'WP_289781446.1', 'WP_064305722.1', 'WP_006191918.1', 'WP_258410414.1', 'WP_000540323.1', 'WP_258415888.1', 'WP_014936986.1', 'W…
84	['WP_115390783.1', 'WP_258415787.1', 'WP_258413705.1', 'WP_064133890.1', 'WP_031881529.1', 'WP_252094436.1', 'WP_258411137.1', 'WP_001557594.1', 'WP_014936983.1', 'WP_052502187.1', 'WP_025174524.1', 'WP_061838925.1', 'WP_289781446.1', 'WP_262611654.1', 'WP_061838923.1', 'WP_258415888.1', 'WP_000540917.1', 'WP_000540915.1', 'WP_000542365.1', 'WP_031894264.1', 'WP_031862899.1', 'WP_006191918.1', 'W…
85	['WP_115390783.1', 'WP_064133890.1', 'WP_252094436.1', 'WP_258415787.1', 'WP_258413705.1', 'WP_031881529.1', 'WP_014936983.1', 'WP_052502187.1', 'WP_001557594.1', 'WP_258411137.1', 'WP_289781446.1', 'WP_006191918.1', 'WP_061838925.1', 'WP_000540915.1', 'WP_000540917.1', 'WP_258415888.1', 'WP_031894264.1', 'WP_025174524.1', 'WP_262611654.1', 'WP_000540897.1', 'WP_258410414.1', 'WP_064305722.1', 'W…
86	['WP_000543854.1', 'WP_000543856.1']
87	['WP_000543856.1', 'WP_000543854.1']
88	['WP_000550252.1']
89	['WP_000572869.1', 'WP_006191918.1', 'WP_150531499.1', 'WP_078061063.1', 'WP_142157695.1', 'WP_069993599.1', 'WP_001205663.1', 'WP_258411138.1', 'WP_064305722.1', 'WP_020976992.1', 'WP_001205668.1', 'WP_000540323.1', 'WP_155977932.1', 'WP_025174524.1', 'WP_115293009.1', 'WP_043044740.1', 'WP_258415789.1', 'WP_183137865.1', 'WP_001802015.1', 'WP_000456137.1', 'WP_000456133.1', 'WP_289622737.1', 'W…
90	['WP_000971498.1', 'WP_000971502.1', 'WP_000971497.1', 'WP_000971504.1', 'WP_061838920.1', 'WP_000577027.1', 'WP_000971503.1', 'WP_000971499.1', 'WP_064131151.1', 'WP_047432643.1', 'WP_000971505.1', 'WP_258414976.1', 'WP_162636454.1', 'WP_000971508.1', 'WP_000971501.1', 'WP_000971506.1', 'WP_115210879.1']
91	['WP_111014392.1', 'WP_000585228.1', 'WP_084985140.1', 'WP_061393942.1', 'WP_233145946.1', 'WP_078369382.1', 'WP_031893451.1', 'WP_214268119.1', 'WP_205300590.1', 'WP_204359906.1', 'WP_205352754.1', 'WP_274544277.1', 'WP_206138941.1', 'WP_205352755.1', 'WP_180992337.1', 'WP_031823850.1', 'WP_195758583.1', 'WP_274544278.1', 'WP_198986359.1', 'WP_262537467.1', 'WP_230852040.1', 'WP_262377662.1']
92	['WP_000649604.1', 'WP_115390783.1', 'WP_252094436.1', 'WP_031881529.1', 'WP_001557594.1', 'WP_258413705.1', 'WP_258410414.1', 'WP_115390785.1', 'WP_014936986.1', 'WP_025174524.1', 'WP_064305722.1', 'WP_103204427.1', 'WP_000540323.1', 'WP_258411137.1', 'WP_252568951.1', 'WP_258415787.1', 'WP_281224549.1', 'WP_043044740.1', 'WP_117207339.1', 'WP_061838922.1', 'WP_258415790.1', 'WP_001269822.1', 'W…
93	['WP_000649604.1', 'WP_115390783.1', 'WP_031881529.1', 'WP_001557594.1', 'WP_064133890.1', 'WP_258413705.1', 'WP_252094436.1', 'WP_258415787.1', 'WP_025174524.1', 'WP_031589088.1', 'WP_052502187.1', 'WP_289781446.1', 'WP_258411137.1', 'WP_115390785.1', 'WP_061838925.1', 'WP_006191918.1', 'WP_258410414.1', 'WP_064305722.1', 'WP_014936986.1', 'WP_001836841.1', 'WP_001641316.1', 'WP_000540323.1', 'W…
94	['WP_115390783.1', 'WP_064133890.1', 'WP_000649604.1', 'WP_031881529.1', 'WP_258413705.1', 'WP_025174524.1', 'WP_252094436.1', 'WP_001557594.1', 'WP_052502187.1', 'WP_289781446.1', 'WP_031589088.1', 'WP_258415787.1', 'WP_061838923.1', 'WP_258411137.1', 'WP_064305722.1', 'WP_014936986.1', 'WP_258410414.1', 'WP_000540323.1', 'WP_006191918.1', 'WP_001641316.1', 'WP_103204427.1', 'WP_252568951.1', 'W…
95	['WP_000653711.1', 'WP_252568948.1', 'WP_072468351.1', 'WP_061823608.1', 'WP_115305139.1', 'WP_000653705.1', 'WP_061838921.1', 'WP_254231027.1', 'WP_198914181.1', 'WP_072526493.1', 'WP_258413709.1', 'WP_000653708.1', 'WP_031589090.1', 'WP_000653707.1', 'WP_000653712.1', 'WP_279758480.1', 'WP_086045060.1', 'WP_086032462.1', 'WP_078103295.1', 'WP_078370397.1', 'WP_229374286.1', 'WP_196931811.1', 'W…
96	['WP_000653711.1', 'WP_252568948.1', 'WP_072468351.1', 'WP_061823608.1', 'WP_061838921.1', 'WP_115305139.1', 'WP_000653705.1', 'WP_254231027.1', 'WP_198914181.1', 'WP_072526493.1', 'WP_000653708.1', 'WP_258413709.1', 'WP_031589090.1', 'WP_000653707.1', 'WP_000653712.1', 'WP_279758480.1', 'WP_086045060.1', 'WP_086032462.1', 'WP_078103295.1', 'WP_078370397.1', 'WP_229374286.1', 'WP_196931811.1', 'W…
97	['WP_000653711.1', 'WP_252568948.1', 'WP_072468351.1', 'WP_061823608.1', 'WP_061838921.1', 'WP_115305139.1', 'WP_000653705.1', 'WP_254231027.1', 'WP_198914181.1', 'WP_072526493.1', 'WP_000653708.1', 'WP_258413709.1', 'WP_031589090.1', 'WP_000653707.1', 'WP_000653712.1', 'WP_279758480.1', 'WP_086045060.1', 'WP_086032462.1', 'WP_078103295.1', 'WP_078370397.1', 'WP_229374286.1', 'WP_196931811.1', 'W…
98	['WP_000653711.1', 'WP_252568948.1', 'WP_072468351.1', 'WP_061823608.1', 'WP_061838921.1', 'WP_254231027.1', 'WP_115305139.1', 'WP_198914181.1', 'WP_000653705.1', 'WP_258413709.1', 'WP_072526493.1', 'WP_000653708.1', 'WP_031589090.1', 'WP_000653712.1', 'WP_000653707.1', 'WP_279758480.1', 'WP_086045060.1', 'WP_086032462.1', 'WP_078103295.1', 'WP_078370397.1', 'WP_229374286.1', 'WP_196931811.1', 'W…
99	['WP_000653711.1', 'WP_252568948.1', 'WP_072468351.1', 'WP_061823608.1', 'WP_061838921.1', 'WP_254231027.1', 'WP_115305139.1', 'WP_198914181.1', 'WP_000653705.1', 'WP_258413709.1', 'WP_072526493.1', 'WP_000653708.1', 'WP_000653712.1', 'WP_031589090.1', 'WP_000653707.1', 'WP_279758480.1', 'WP_086045060.1', 'WP_086032462.1', 'WP_078103295.1', 'WP_078370397.1', 'WP_229374286.1', 'WP_196931811.1', 'W…
100	['WP_115390783.1', 'WP_000649604.1', 'WP_031881529.1', 'WP_064133890.1', 'WP_001557594.1', 'WP_258413705.1', 'WP_252094436.1', 'WP_258415787.1', 'WP_025174524.1', 'WP_052502187.1', 'WP_289781446.1', 'WP_006191918.1', 'WP_258411137.1', 'WP_115390785.1', 'WP_061838925.1', 'WP_069993599.1', 'WP_014936983.1', 'WP_064305722.1', 'WP_001205663.1', 'WP_014936986.1', 'WP_000540323.1', 'WP_258410414.1', 'W…
101	['WP_054189526.1', 'WP_000668996.1', 'WP_115390772.1', 'WP_000669000.1', 'WP_000769164.1', 'WP_000769147.1', 'WP_000769141.1', 'WP_070957614.1', 'WP_000673058.1', 'WP_198996460.1', 'WP_000673059.1', 'WP_000668991.1', 'WP_031862897.1', 'WP_000669009.1', 'WP_071624234.1', 'WP_072496820.1', 'WP_000673061.1', 'WP_162636526.1', 'WP_020976976.1', 'WP_138293435.1', 'WP_000778500.1', 'WP_020976979.1', 'W…
102	['WP_000705653.1', 'WP_001564729.1', 'WP_033855426.1', 'WP_000705628.1', 'WP_086155281.1', 'WP_064305720.1', 'WP_061838983.1', 'WP_154269473.1', 'WP_000705642.1', 'WP_064133377.1', 'WP_043044746.1', 'WP_238609914.1', 'WP_000705657.1', 'WP_303262156.1', 'WP_187395358.1', 'WP_096659411.1', 'WP_117201020.1', 'WP_258410987.1', 'WP_064277015.1', 'WP_000705629.1', 'WP_000705626.1', 'WP_117207341.1', 'W…
103	['WP_000769164.1', 'WP_054189526.1', 'WP_000669009.1', 'WP_000668991.1', 'WP_000769141.1', 'WP_000668996.1', 'WP_070957614.1', 'WP_115390772.1', 'WP_000769147.1', 'WP_029550040.1', 'WP_198996460.1', 'WP_000669000.1', 'WP_020976976.1', 'WP_000769160.1', 'WP_071624234.1', 'WP_045177088.1', 'WP_000668994.1', 'WP_162636526.1', 'WP_089535899.1', 'WP_000784251.1', 'WP_072496819.1', 'WP_086153281.1', 'W…
104	['WP_054189526.1', 'WP_000668996.1', 'WP_000669000.1', 'WP_000769164.1', 'WP_115390772.1', 'WP_000769147.1', 'WP_000769141.1', 'WP_070957614.1', 'WP_000668991.1', 'WP_000669009.1', 'WP_020976976.1', 'WP_198996460.1', 'WP_071624234.1', 'WP_000668995.1', 'WP_029550040.1', 'WP_000784251.1', 'WP_072496819.1', 'WP_086153281.1', 'WP_162636526.1', 'WP_089535899.1', 'WP_043044741.1', 'WP_000769163.1', 'W…
105	['WP_054189526.1', 'WP_000668996.1', 'WP_000669000.1', 'WP_000769164.1', 'WP_115390772.1', 'WP_000769147.1', 'WP_020976976.1', 'WP_000769141.1', 'WP_070957614.1', 'WP_000668991.1', 'WP_198996460.1', 'WP_000669009.1', 'WP_000784251.1', 'WP_072496819.1', 'WP_071624234.1', 'WP_029550040.1', 'WP_000668995.1', 'WP_086153281.1', 'WP_162636526.1', 'WP_000784252.1', 'WP_043044741.1', 'WP_000781349.1', 'W…
106	['WP_054189526.1', 'WP_000669000.1', 'WP_000668996.1', 'WP_000769164.1', 'WP_115390772.1', 'WP_000769141.1', 'WP_070957614.1', 'WP_000769147.1', 'WP_020976976.1', 'WP_198996460.1', 'WP_000668991.1', 'WP_000669009.1', 'WP_071624234.1', 'WP_000784251.1', 'WP_072496819.1', 'WP_086153281.1', 'WP_000668995.1', 'WP_029550040.1', 'WP_162636526.1', 'WP_043044741.1', 'WP_029550031.1', 'WP_000769163.1', 'W…
107	['WP_054189526.1', 'WP_020976976.1', 'WP_000769164.1', 'WP_000784251.1', 'WP_072496819.1', 'WP_000769141.1', 'WP_070957614.1', 'WP_000669000.1', 'WP_000668996.1', 'WP_198996460.1', 'WP_000784252.1', 'WP_115390772.1', 'WP_000781349.1', 'WP_071624234.1', 'WP_000781345.1', 'WP_045177078.1', 'WP_000781350.1', 'WP_000769147.1', 'WP_000769160.1', 'WP_162636526.1', 'WP_045177088.1', 'WP_000769163.1', 'W…
108	['WP_054189526.1', 'WP_000769164.1', 'WP_020976976.1', 'WP_000784251.1', 'WP_072496819.1', 'WP_000769141.1', 'WP_070957614.1', 'WP_000669000.1', 'WP_000668996.1', 'WP_198996460.1', 'WP_115390772.1', 'WP_071624234.1', 'WP_000784252.1', 'WP_000769147.1', 'WP_000781349.1', 'WP_000769160.1', 'WP_000781345.1', 'WP_162636526.1', 'WP_045177078.1', 'WP_045177088.1', 'WP_000769163.1', 'WP_000781350.1', 'W…
109	['WP_054189526.1', 'WP_000769164.1', 'WP_000669009.1', 'WP_000668991.1', 'WP_115390772.1', 'WP_000668996.1', 'WP_020976976.1', 'WP_000669000.1', 'WP_029550040.1', 'WP_000784251.1', 'WP_072496819.1', 'WP_000769147.1', 'WP_000769141.1', 'WP_070957614.1', 'WP_089535899.1', 'WP_198996460.1', 'WP_000668994.1', 'WP_071624234.1', 'WP_000784252.1', 'WP_162636526.1', 'WP_000769160.1', 'WP_000781349.1', 'W…
110	['WP_020976976.1', 'WP_115390772.1', 'WP_000769164.1', 'WP_054189526.1', 'WP_000784251.1', 'WP_072496819.1', 'WP_000769141.1', 'WP_070957614.1', 'WP_198996460.1', 'WP_071624234.1', 'WP_000784252.1', 'WP_000769147.1', 'WP_162636526.1', 'WP_000781349.1', 'WP_000669000.1', 'WP_000781345.1', 'WP_045177078.1', 'WP_000781350.1', 'WP_000668996.1', 'WP_086153281.1', 'WP_001804845.1', 'WP_000769160.1', 'W…
111	['WP_054189526.1', 'WP_000668996.1', 'WP_000669000.1', 'WP_115390772.1', 'WP_000769164.1', 'WP_020976976.1', 'WP_000769147.1', 'WP_000668991.1', 'WP_000669009.1', 'WP_000769141.1', 'WP_070957614.1', 'WP_000668995.1', 'WP_000784251.1', 'WP_072496819.1', 'WP_198996460.1', 'WP_029550040.1', 'WP_071624234.1', 'WP_000669014.1', 'WP_252549654.1', 'WP_086153281.1', 'WP_162636526.1', 'WP_089535899.1', 'W…
112	['WP_000669519.1', 'WP_000669516.1', 'WP_000669524.1', 'WP_000669514.1', 'WP_000768889.1', 'WP_262611029.1', 'WP_061838929.1', 'WP_103143398.1', 'WP_020976987.1', 'WP_301397080.1', 'WP_072496825.1', 'WP_115305134.1', 'WP_155977925.1', 'WP_115210871.1', 'WP_031900220.1', 'WP_000865204.1', 'WP_258416578.1', 'WP_257009066.1']
113	['WP_000669519.1', 'WP_000669516.1', 'WP_000669524.1', 'WP_000768889.1', 'WP_262611029.1', 'WP_000669514.1', 'WP_061838929.1', 'WP_103143398.1', 'WP_020976987.1', 'WP_301397080.1', 'WP_072496825.1', 'WP_115305134.1', 'WP_115210871.1', 'WP_155977925.1', 'WP_031900220.1', 'WP_000865204.1', 'WP_258416578.1', 'WP_257009066.1']
114	['WP_000669519.1', 'WP_000669516.1', 'WP_000669524.1', 'WP_000768889.1', 'WP_262611029.1', 'WP_000669514.1', 'WP_061838929.1', 'WP_103143398.1', 'WP_020976987.1', 'WP_301397080.1', 'WP_072496825.1', 'WP_115305134.1', 'WP_115210871.1', 'WP_155977925.1', 'WP_031900220.1', 'WP_000865204.1', 'WP_258416578.1', 'WP_257009066.1']
115	['WP_000669519.1', 'WP_000669516.1', 'WP_000669524.1', 'WP_000768889.1', 'WP_262611029.1', 'WP_061838929.1', 'WP_000669514.1', 'WP_020976987.1', 'WP_103143398.1', 'WP_301397080.1', 'WP_072496825.1', 'WP_115305134.1', 'WP_115210871.1', 'WP_155977925.1', 'WP_031900220.1', 'WP_000865204.1', 'WP_258416578.1', 'WP_257009066.1']
116	['WP_258415783.1', 'WP_000673034.1', 'WP_061838981.1', 'WP_072468361.1', 'WP_000673035.1', 'WP_020976978.1', 'WP_174840705.1', 'WP_000673033.1', 'WP_000673028.1', 'WP_250755584.1', 'WP_115305130.1', 'WP_043044744.1', 'WP_258412430.1', 'WP_258416568.1', 'WP_000673029.1', 'WP_000673038.1', 'WP_117220647.1', 'WP_000778650.1', 'WP_103151716.1', 'WP_216461909.1', 'WP_252549639.1', 'WP_020976976.1', 'W…
117	['WP_258415783.1', 'WP_000673034.1', 'WP_061838981.1', 'WP_072468361.1', 'WP_000673035.1', 'WP_020976978.1', 'WP_174840705.1', 'WP_000673033.1', 'WP_000673028.1', 'WP_250755584.1', 'WP_115305130.1', 'WP_043044744.1', 'WP_258412430.1', 'WP_258416568.1', 'WP_000673029.1', 'WP_000673038.1', 'WP_117220647.1', 'WP_000778650.1', 'WP_103151716.1', 'WP_216461909.1', 'WP_252549639.1', 'WP_020976976.1', 'W…
118	['WP_258415783.1', 'WP_000673034.1', 'WP_061838981.1', 'WP_000673035.1', 'WP_072468361.1', 'WP_020976978.1', 'WP_174840705.1', 'WP_000673033.1', 'WP_000673028.1', 'WP_250755584.1', 'WP_115305130.1', 'WP_043044744.1', 'WP_258412430.1', 'WP_258416568.1', 'WP_000673029.1', 'WP_000673038.1', 'WP_020976976.1', 'WP_117220647.1', 'WP_000778650.1', 'WP_103151716.1', 'WP_216461909.1', 'WP_252549639.1', 'W…
119	['WP_258415783.1', 'WP_000673034.1', 'WP_061838981.1', 'WP_072468361.1', 'WP_000673035.1', 'WP_020976978.1', 'WP_174840705.1', 'WP_000673033.1', 'WP_000673028.1', 'WP_250755584.1', 'WP_115305130.1', 'WP_043044744.1', 'WP_258412430.1', 'WP_258416568.1', 'WP_000673029.1', 'WP_000673038.1', 'WP_117220647.1', 'WP_000778650.1', 'WP_103151716.1', 'WP_216461909.1', 'WP_252549639.1', 'WP_000673481.1', 'W…
120	['WP_258415783.1', 'WP_000673034.1', 'WP_061838981.1', 'WP_072468361.1', 'WP_000673035.1', 'WP_020976978.1', 'WP_174840705.1', 'WP_000673033.1', 'WP_000673028.1', 'WP_250755584.1', 'WP_115305130.1', 'WP_043044744.1', 'WP_258412430.1', 'WP_258416568.1', 'WP_000673029.1', 'WP_000673038.1', 'WP_117220647.1', 'WP_000778650.1', 'WP_103151716.1', 'WP_216461909.1', 'WP_252549639.1', 'WP_020976976.1', 'W…
121	['WP_258415783.1', 'WP_000673034.1', 'WP_061838981.1', 'WP_000673035.1', 'WP_072468361.1', 'WP_020976978.1', 'WP_174840705.1', 'WP_000673033.1', 'WP_000673028.1', 'WP_250755584.1', 'WP_115305130.1', 'WP_043044744.1', 'WP_258412430.1', 'WP_258416568.1', 'WP_000673029.1', 'WP_000673038.1', 'WP_117220647.1', 'WP_000778650.1', 'WP_103151716.1', 'WP_216461909.1', 'WP_020976976.1', 'WP_252549639.1', 'W…
122	['WP_258415783.1', 'WP_000673034.1', 'WP_061838981.1', 'WP_072468361.1', 'WP_000673035.1', 'WP_020976978.1', 'WP_174840705.1', 'WP_115305130.1', 'WP_000673033.1', 'WP_020976976.1', 'WP_000673028.1', 'WP_250755584.1', 'WP_000673038.1', 'WP_043044744.1', 'WP_258412430.1', 'WP_258416568.1', 'WP_000673029.1', 'WP_000784251.1', 'WP_252549639.1', 'WP_072496819.1', 'WP_117220647.1', 'WP_000778650.1', 'W…
123	['WP_000769164.1', 'WP_000778504.1', 'WP_115390779.1', 'WP_000769147.1', 'WP_000673043.1', 'WP_000769160.1', 'WP_262537474.1', 'WP_045177088.1', 'WP_000769141.1', 'WP_070957614.1', 'WP_198996460.1', 'WP_020976976.1', 'WP_162636526.1', 'WP_100793864.1', 'WP_258412433.1', 'WP_071624234.1', 'WP_070003799.1', 'WP_072496819.1', 'WP_000784251.1', 'WP_187395887.1', 'WP_045177081.1', 'WP_086153281.1', 'W…
124	['WP_000778504.1', 'WP_000769164.1', 'WP_115390779.1', 'WP_000769147.1', 'WP_100793864.1', 'WP_020976980.1', 'WP_045177081.1', 'WP_187395887.1', 'WP_000673046.1', 'WP_000673048.1', 'WP_214268117.1', 'WP_000769141.1', 'WP_070957614.1', 'WP_000778479.1', 'WP_072496821.1', 'WP_061838979.1', 'WP_258410405.1', 'WP_198996460.1', 'WP_000778478.1', 'WP_258416569.1', 'WP_229374276.1', 'WP_000673047.1', 'W…
125	['WP_000778504.1', 'WP_000769164.1', 'WP_115390779.1', 'WP_000769147.1', 'WP_100793864.1', 'WP_000769141.1', 'WP_070957614.1', 'WP_020976980.1', 'WP_162636526.1', 'WP_045177081.1', 'WP_187395887.1', 'WP_000673046.1', 'WP_000673048.1', 'WP_198996460.1', 'WP_214268117.1', 'WP_000778479.1', 'WP_072496821.1', 'WP_071624234.1', 'WP_061838979.1', 'WP_258410405.1', 'WP_258416569.1', 'WP_086153281.1', 'W…
126	['WP_000778504.1', 'WP_000769164.1', 'WP_115390779.1', 'WP_000769147.1', 'WP_100793864.1', 'WP_000769141.1', 'WP_070957614.1', 'WP_020976980.1', 'WP_162636526.1', 'WP_045177081.1', 'WP_187395887.1', 'WP_000673046.1', 'WP_000673048.1', 'WP_198996460.1', 'WP_214268117.1', 'WP_000778479.1', 'WP_072496821.1', 'WP_071624234.1', 'WP_061838979.1', 'WP_258410405.1', 'WP_258416569.1', 'WP_086153281.1', 'W…
127	['WP_000778504.1', 'WP_000769164.1', 'WP_115390779.1', 'WP_100793864.1', 'WP_000769147.1', 'WP_020976980.1', 'WP_000673046.1', 'WP_045177081.1', 'WP_187395887.1', 'WP_000673048.1', 'WP_214268117.1', 'WP_000778479.1', 'WP_061838979.1', 'WP_072496821.1', 'WP_000769141.1', 'WP_258410405.1', 'WP_070957614.1', 'WP_000778478.1', 'WP_229374276.1', 'WP_258416569.1', 'WP_198996460.1', 'WP_000673047.1', 'W…
128	['WP_000778504.1', 'WP_000769164.1', 'WP_115390779.1', 'WP_100793864.1', 'WP_000769147.1', 'WP_020976980.1', 'WP_187395887.1', 'WP_045177081.1', 'WP_000673046.1', 'WP_000769141.1', 'WP_000673048.1', 'WP_070957614.1', 'WP_214268117.1', 'WP_020976976.1', 'WP_000778479.1', 'WP_061838979.1', 'WP_198996460.1', 'WP_072496821.1', 'WP_258410405.1', 'WP_000778478.1', 'WP_229374276.1', 'WP_258416569.1', 'W…
129	['WP_000673061.1', 'WP_000673058.1', 'WP_000673059.1', 'WP_020976979.1', 'WP_072496820.1', 'WP_031862897.1', 'WP_000778499.1', 'WP_000779444.1', 'WP_000673060.1', 'WP_061838980.1', 'WP_141061990.1', 'WP_000673054.1', 'WP_138293435.1', 'WP_000673057.1', 'WP_000778500.1', 'WP_000673052.1', 'WP_099143778.1', 'WP_258410404.1', 'WP_045173130.1', 'WP_000769147.1', 'WP_258415783.1', 'WP_072468360.1', 'W…
130	['WP_000769147.1', 'WP_000673061.1', 'WP_000673058.1', 'WP_000673059.1', 'WP_020976979.1', 'WP_072496820.1', 'WP_031862897.1', 'WP_000778499.1', 'WP_000779444.1', 'WP_061838980.1', 'WP_000673060.1', 'WP_141061990.1', 'WP_138293435.1', 'WP_000673054.1', 'WP_000673057.1', 'WP_000778500.1', 'WP_000673052.1', 'WP_258410404.1', 'WP_045173130.1', 'WP_000769141.1', 'WP_099143778.1', 'WP_258415783.1', 'W…
131	['WP_000673061.1', 'WP_000673058.1', 'WP_000673059.1', 'WP_020976979.1', 'WP_031862897.1', 'WP_072496820.1', 'WP_000778499.1', 'WP_000779444.1', 'WP_061838980.1', 'WP_000673060.1', 'WP_141061990.1', 'WP_138293435.1', 'WP_000673054.1', 'WP_000778500.1', 'WP_000673057.1', 'WP_099143778.1', 'WP_000673052.1', 'WP_258410404.1', 'WP_045173130.1', 'WP_000769147.1', 'WP_072468360.1', 'WP_258415783.1', 'W…
132	['WP_000673058.1', 'WP_000673061.1', 'WP_000673059.1', 'WP_020976979.1', 'WP_072496820.1', 'WP_031862897.1', 'WP_000778499.1', 'WP_061838980.1', 'WP_000779444.1', 'WP_000673060.1', 'WP_141061990.1', 'WP_138293435.1', 'WP_000778500.1', 'WP_000673054.1', 'WP_000673057.1', 'WP_258410404.1', 'WP_000673052.1', 'WP_045173130.1', 'WP_099143778.1', 'WP_020976976.1', 'WP_072468360.1', 'WP_258415783.1', 'W…
133	['WP_000673058.1', 'WP_000673061.1', 'WP_000673059.1', 'WP_020976979.1', 'WP_072496820.1', 'WP_031862897.1', 'WP_000778499.1', 'WP_061838980.1', 'WP_000673060.1', 'WP_000779444.1', 'WP_141061990.1', 'WP_138293435.1', 'WP_000778500.1', 'WP_000673054.1', 'WP_000673057.1', 'WP_258415783.1', 'WP_258410404.1', 'WP_000673052.1', 'WP_045173130.1', 'WP_099143778.1', 'WP_020976976.1', 'WP_072468360.1', 'W…
134	['WP_000673061.1', 'WP_000673058.1', 'WP_000673059.1', 'WP_020976979.1', 'WP_072496820.1', 'WP_031862897.1', 'WP_000778499.1', 'WP_000779444.1', 'WP_000673060.1', 'WP_061838980.1', 'WP_141061990.1', 'WP_138293435.1', 'WP_000673054.1', 'WP_000673057.1', 'WP_000778500.1', 'WP_000769147.1', 'WP_000673052.1', 'WP_258410404.1', 'WP_045173130.1', 'WP_099143778.1', 'WP_258415783.1', 'WP_072468360.1', 'W…
135	['WP_000673061.1', 'WP_000673058.1', 'WP_000673059.1', 'WP_020976979.1', 'WP_072496820.1', 'WP_031862897.1', 'WP_000778499.1', 'WP_000779444.1', 'WP_000673060.1', 'WP_061838980.1', 'WP_141061990.1', 'WP_138293435.1', 'WP_000673054.1', 'WP_000673057.1', 'WP_000778500.1', 'WP_000673052.1', 'WP_258410404.1', 'WP_000769147.1', 'WP_045173130.1', 'WP_099143778.1', 'WP_258415783.1', 'WP_072468360.1', 'W…
136	['WP_000673058.1', 'WP_000673061.1', 'WP_000673059.1', 'WP_000769147.1', 'WP_020976979.1', 'WP_031862897.1', 'WP_072496820.1', 'WP_000778499.1', 'WP_061838980.1', 'WP_000779444.1', 'WP_000673060.1', 'WP_141061990.1', 'WP_138293435.1', 'WP_000778500.1', 'WP_000673054.1', 'WP_000673057.1', 'WP_258415783.1', 'WP_258410404.1', 'WP_000673052.1', 'WP_045173130.1', 'WP_099143778.1', 'WP_072468360.1', 'W…
137	['WP_258415783.1', 'WP_000673034.1', 'WP_061838981.1', 'WP_072468361.1', 'WP_000673035.1', 'WP_020976978.1', 'WP_174840705.1', 'WP_000673033.1', 'WP_000673028.1', 'WP_250755584.1', 'WP_115305130.1', 'WP_043044744.1', 'WP_258412430.1', 'WP_258416568.1', 'WP_000673029.1', 'WP_000673038.1', 'WP_117220647.1', 'WP_000778650.1', 'WP_103151716.1', 'WP_216461909.1', 'WP_252549639.1', 'WP_020976976.1', 'W…
138	['WP_000681159.1', 'WP_267830225.1']
139	['WP_000692002.1']
140	['WP_281224546.1', 'WP_000784017.1', 'WP_258410986.1', 'WP_258412427.1', 'WP_258416567.1', 'WP_031900402.1', 'WP_000784029.1', 'WP_000784030.1', 'WP_001581951.1', 'WP_000784033.1', 'WP_049307681.1', 'WP_001056483.1', 'WP_001056480.1', 'WP_072468363.1', 'WP_031881527.1', 'WP_001056484.1', 'WP_000784034.1', 'WP_031785375.1', 'WP_001837402.1', 'WP_258415780.1', 'WP_045177074.1', 'WP_234718315.1', 'W…
141	['WP_000705626.1', 'WP_000784017.1', 'WP_281224546.1', 'WP_000784029.1', 'WP_000784030.1', 'WP_258410986.1', 'WP_031900402.1', 'WP_258412427.1', 'WP_049307681.1', 'WP_072468363.1', 'WP_001056483.1', 'WP_000784034.1', 'WP_001056480.1', 'WP_141062234.1', 'WP_258415780.1', 'WP_031881527.1', 'WP_001056484.1', 'WP_045173128.1', 'WP_113580788.1', 'WP_000784033.1', 'WP_234718315.1', 'WP_001837402.1', 'W…
142	['WP_061838983.1', 'WP_000705628.1', 'WP_086155281.1', 'WP_033855426.1', 'WP_154269473.1', 'WP_000705653.1', 'WP_155977910.1', 'WP_115390775.1', 'WP_064305720.1', 'WP_000784017.1', 'WP_281224546.1', 'WP_029550037.1', 'WP_001564729.1', 'WP_258412427.1', 'WP_141062234.1', 'WP_258415780.1', 'WP_000705642.1', 'WP_000784034.1', 'WP_049307681.1', 'WP_045173128.1', 'WP_000784036.1', 'WP_258411967.1', 'W…
143	['WP_000784017.1', 'WP_281224546.1', 'WP_258412427.1', 'WP_000705629.1', 'WP_049307681.1', 'WP_141062234.1', 'WP_000784029.1', 'WP_258410986.1', 'WP_001056483.1', 'WP_000784030.1', 'WP_031900402.1', 'WP_001056480.1', 'WP_258415780.1', 'WP_000784033.1', 'WP_000784034.1', 'WP_000784039.1', 'WP_072468363.1', 'WP_031881527.1', 'WP_001056484.1', 'WP_252549645.1', 'WP_234718315.1', 'WP_045173128.1', 'W…
144	['WP_000784017.1', 'WP_258412427.1', 'WP_281224546.1', 'WP_049307681.1', 'WP_001056480.1', 'WP_001056483.1', 'WP_031881527.1', 'WP_258410986.1', 'WP_000784029.1', 'WP_000784030.1', 'WP_072468363.1', 'WP_001056484.1', 'WP_031900402.1', 'WP_000784033.1', 'WP_258415780.1', 'WP_000784039.1', 'WP_141062234.1', 'WP_000784034.1', 'WP_031785375.1', 'WP_234718315.1', 'WP_258416567.1', 'WP_045173128.1', 'W…
145	['WP_000784017.1', 'WP_258412427.1', 'WP_281224546.1', 'WP_049307681.1', 'WP_258410986.1', 'WP_000784029.1', 'WP_001056480.1', 'WP_001056483.1', 'WP_000784030.1', 'WP_031900402.1', 'WP_031881527.1', 'WP_141062234.1', 'WP_072468363.1', 'WP_001056484.1', 'WP_000784039.1', 'WP_258415780.1', 'WP_000784033.1', 'WP_000784034.1', 'WP_031785375.1', 'WP_258416567.1', 'WP_234718315.1', 'WP_045173128.1', 'W…
146	['WP_000705638.1', 'WP_000784017.1', 'WP_281224546.1', 'WP_258412427.1', 'WP_017804908.1', 'WP_049307681.1', 'WP_258410986.1', 'WP_000784029.1', 'WP_001056480.1', 'WP_031900402.1', 'WP_000784030.1', 'WP_001056483.1', 'WP_000784033.1', 'WP_031881527.1', 'WP_000784039.1', 'WP_001056484.1', 'WP_072468363.1', 'WP_001581951.1', 'WP_031785375.1', 'WP_258416567.1', 'WP_000784034.1', 'WP_258415780.1', 'W…
147	['WP_000705640.1', 'WP_017804908.1', 'WP_000784017.1', 'WP_000705638.1', 'WP_281224546.1', 'WP_000784029.1', 'WP_258412427.1', 'WP_258410986.1', 'WP_000784030.1', 'WP_258416567.1', 'WP_031900402.1', 'WP_072468363.1', 'WP_049307681.1', 'WP_000784032.1', 'WP_000784036.1', 'WP_001056483.1', 'WP_000784033.1', 'WP_072361553.1', 'WP_001056480.1', 'WP_258415780.1', 'WP_031881527.1', 'WP_045177074.1', 'W…
148	['WP_000705642.1', 'WP_064305720.1', 'WP_001564729.1', 'WP_064133377.1', 'WP_000705653.1', 'WP_258412427.1', 'WP_029550037.1', 'WP_141062234.1', 'WP_000784032.1', 'WP_072361553.1', 'WP_072468363.1', 'WP_045177074.1', 'WP_049307681.1', 'WP_258415780.1', 'WP_000784525.1', 'WP_001056483.1', 'WP_001581951.1', 'WP_000784016.1', 'WP_155977910.1', 'WP_001056480.1', 'WP_000784033.1', 'WP_031881527.1', 'W…
149	['WP_000705653.1', 'WP_033855426.1', 'WP_154269473.1', 'WP_061838983.1', 'WP_000705628.1', 'WP_086155281.1', 'WP_000705642.1', 'WP_281224546.1', 'WP_000784017.1', 'WP_155977910.1', 'WP_072468363.1', 'WP_258412427.1', 'WP_000784034.1', 'WP_045173128.1', 'WP_258415780.1', 'WP_258416567.1', 'WP_258410986.1', 'WP_000784029.1', 'WP_031900402.1', 'WP_000784030.1', 'WP_113580788.1', 'WP_049307681.1', 'W…
150	['WP_000705657.1', 'WP_238609914.1', 'WP_303262156.1', 'WP_187395358.1', 'WP_043044746.1', 'WP_096659411.1', 'WP_117201020.1', 'WP_258410987.1', 'WP_061838983.1', 'WP_000705628.1', 'WP_086155281.1', 'WP_000784525.1', 'WP_033855426.1', 'WP_045177076.1', 'WP_000705626.1', 'WP_154269473.1', 'WP_103188668.1', 'WP_155977910.1', 'WP_000705653.1', 'WP_064305720.1', 'WP_001564729.1', 'WP_064133377.1', 'W…
151	['WP_000746375.1', 'WP_267830221.1']
152	['WP_000653711.1', 'WP_252568948.1', 'WP_072468351.1', 'WP_061823608.1', 'WP_061838921.1', 'WP_115305139.1', 'WP_254231027.1', 'WP_000653705.1', 'WP_198914181.1', 'WP_258413709.1', 'WP_072526493.1', 'WP_000653708.1', 'WP_031589090.1', 'WP_000653712.1', 'WP_000653707.1', 'WP_279758480.1', 'WP_086045060.1', 'WP_078103295.1', 'WP_086032462.1', 'WP_078370397.1', 'WP_229374286.1', 'WP_196931811.1', 'W…
153	['WP_000769164.1', 'WP_117207341.1', 'WP_000769141.1', 'WP_281224546.1', 'WP_070957614.1', 'WP_262537488.1', 'WP_258410987.1', 'WP_000705630.1', 'WP_198996460.1', 'WP_033855426.1', 'WP_117201020.1', 'WP_000705628.1', 'WP_061838983.1', 'WP_258412427.1', 'WP_045173128.1', 'WP_071624234.1', 'WP_020976976.1', 'WP_258415780.1', 'WP_113580788.1', 'WP_258412428.1', 'WP_252549645.1', 'WP_000705629.1', 'W…
154	['WP_000669519.1', 'WP_000669516.1', 'WP_000669524.1', 'WP_000768889.1', 'WP_262611029.1', 'WP_000669514.1', 'WP_061838929.1', 'WP_103143398.1', 'WP_301397080.1', 'WP_020976987.1', 'WP_072496825.1', 'WP_115305134.1', 'WP_115210871.1', 'WP_155977925.1', 'WP_031900220.1', 'WP_000865204.1', 'WP_258416578.1', 'WP_257009066.1']
155	['WP_000705642.1', 'WP_033855426.1', 'WP_258412428.1', 'WP_258410987.1', 'WP_001581951.1', 'WP_154269473.1', 'WP_000705629.1', 'WP_117201020.1', 'WP_096659411.1', 'WP_115305127.1', 'WP_065316519.1', 'WP_229374270.1', 'WP_000705631.1', 'WP_031900402.1', 'WP_064305720.1', 'WP_000784034.1', 'WP_281224546.1', 'WP_001564729.1', 'WP_017804908.1', 'WP_000784029.1', 'WP_000784030.1', 'WP_258410986.1', 'W…
156	['WP_187395358.1', 'WP_000705642.1', 'WP_033855426.1', 'WP_000705653.1', 'WP_001564729.1', 'WP_064305720.1', 'WP_258410987.1', 'WP_117201020.1', 'WP_000705629.1', 'WP_001581951.1', 'WP_154269473.1', 'WP_096659411.1', 'WP_000784017.1', 'WP_065316519.1', 'WP_117207341.1', 'WP_000705630.1', 'WP_115305127.1', 'WP_281224546.1', 'WP_252549645.1', 'WP_064133377.1', 'WP_258410986.1', 'WP_000784034.1', 'W…
157	['WP_000769141.1', 'WP_070957614.1', 'WP_198996460.1', 'WP_071624234.1', 'WP_162636526.1', 'WP_086153281.1', 'WP_000769147.1', 'WP_029550031.1', 'WP_043044741.1', 'WP_000769164.1', 'WP_000769146.1', 'WP_155977921.1', 'WP_258412433.1', 'WP_000769160.1', 'WP_045177088.1', 'WP_020976985.1', 'WP_258411970.1', 'WP_000769143.1', 'WP_258410408.1', 'WP_000769163.1', 'WP_117215975.1', 'WP_031793822.1', 'W…
158	['WP_000769143.1', 'WP_258416574.1', 'WP_000784017.1', 'WP_000784034.1', 'WP_258416567.1', 'WP_281224546.1', 'WP_045173128.1', 'WP_258412427.1', 'WP_000784032.1', 'WP_258415780.1', 'WP_072468363.1', 'WP_141062234.1', 'WP_072361553.1', 'WP_113580788.1', 'WP_001056483.1', 'WP_000784029.1', 'WP_031881527.1', 'WP_031900402.1', 'WP_001056480.1', 'WP_045177074.1', 'WP_000784030.1', 'WP_049307681.1', 'W…
159	['WP_000784029.1', 'WP_258410986.1', 'WP_031900402.1', 'WP_000784030.1', 'WP_281224546.1', 'WP_258412427.1', 'WP_000784017.1', 'WP_072468363.1', 'WP_141062234.1', 'WP_001056483.1', 'WP_000784034.1', 'WP_000769141.1', 'WP_258416567.1', 'WP_070957614.1', 'WP_045173128.1', 'WP_258413702.1', 'WP_000784032.1', 'WP_001056480.1', 'WP_198996460.1', 'WP_049307681.1', 'WP_113580788.1', 'WP_031881527.1', 'W…
160	['WP_000769141.1', 'WP_070957614.1', 'WP_198996460.1', 'WP_071624234.1', 'WP_000769147.1', 'WP_162636526.1', 'WP_086153281.1', 'WP_043044741.1', 'WP_029550031.1', 'WP_000769146.1', 'WP_155977921.1', 'WP_000769164.1', 'WP_020976985.1', 'WP_258411970.1', 'WP_000769143.1', 'WP_258412433.1', 'WP_000769160.1', 'WP_045177088.1', 'WP_258410408.1', 'WP_258416574.1', 'WP_117215975.1', 'WP_031793822.1', 'W…
161	['WP_000769147.1', 'WP_000769141.1', 'WP_070957614.1', 'WP_198996460.1', 'WP_071624234.1', 'WP_155977921.1', 'WP_086153281.1', 'WP_043044741.1', 'WP_029550031.1', 'WP_162636526.1', 'WP_000769146.1', 'WP_000769164.1', 'WP_000769143.1', 'WP_258412433.1', 'WP_258411970.1', 'WP_020976985.1', 'WP_000769160.1', 'WP_045177088.1', 'WP_258410408.1', 'WP_258416574.1', 'WP_117215975.1', 'WP_031793822.1', 'W…
162	['WP_258410986.1', 'WP_281224546.1', 'WP_000784029.1', 'WP_000784030.1', 'WP_031900402.1', 'WP_258412427.1', 'WP_072468363.1', 'WP_141062234.1', 'WP_258416567.1', 'WP_000784032.1', 'WP_045177074.1', 'WP_001056480.1', 'WP_001056483.1', 'WP_072361553.1', 'WP_000769164.1', 'WP_001837402.1', 'WP_000769141.1', 'WP_070957614.1', 'WP_031881527.1', 'WP_000784033.1', 'WP_000769147.1', 'WP_031785375.1', 'W…
163	['WP_000769164.1', 'WP_000769160.1', 'WP_000769154.1', 'WP_258412433.1', 'WP_045177088.1', 'WP_000769141.1', 'WP_070957614.1', 'WP_061838931.1', 'WP_198996460.1', 'WP_117215975.1', 'WP_031793822.1', 'WP_071624234.1', 'WP_054190420.1', 'WP_000769163.1', 'WP_086153281.1', 'WP_162636526.1', 'WP_000769147.1', 'WP_043044741.1', 'WP_029550031.1', 'WP_000769143.1', 'WP_155977921.1', 'WP_258411970.1', 'W…
164	['WP_000769164.1', 'WP_000769141.1', 'WP_070957614.1', 'WP_198996460.1', 'WP_071624234.1', 'WP_000769160.1', 'WP_045177088.1', 'WP_258412433.1', 'WP_000769147.1', 'WP_162636526.1', 'WP_086153281.1', 'WP_043044741.1', 'WP_029550031.1', 'WP_117215975.1', 'WP_031793822.1', 'WP_000769163.1', 'WP_020976985.1', 'WP_155977921.1', 'WP_258411970.1', 'WP_000769154.1', 'WP_000769143.1', 'WP_000769146.1', 'W…
165	['WP_000769164.1', 'WP_000769163.1', 'WP_000769147.1', 'WP_000769160.1', 'WP_000769141.1', 'WP_070957614.1', 'WP_045177088.1', 'WP_258412433.1', 'WP_198996460.1', 'WP_071624234.1', 'WP_162636526.1', 'WP_155977921.1', 'WP_086153281.1', 'WP_117215975.1', 'WP_031793822.1', 'WP_043044741.1', 'WP_029550031.1', 'WP_000769154.1', 'WP_258413702.1', 'WP_258411970.1', 'WP_054190420.1', 'WP_000769143.1', 'W…
166	['WP_000769164.1', 'WP_258412433.1', 'WP_000769160.1', 'WP_000769141.1', 'WP_070957614.1', 'WP_000769147.1', 'WP_045177088.1', 'WP_198996460.1', 'WP_000769163.1', 'WP_071624234.1', 'WP_086153281.1', 'WP_117215975.1', 'WP_031793822.1', 'WP_162636526.1', 'WP_043044741.1', 'WP_029550031.1', 'WP_000769154.1', 'WP_155977921.1', 'WP_258411970.1', 'WP_020976985.1', 'WP_061838931.1', 'WP_000769143.1', 'W…
167	['WP_000769164.1', 'WP_000769141.1', 'WP_070957614.1', 'WP_198996460.1', 'WP_000769147.1', 'WP_071624234.1', 'WP_162636526.1', 'WP_086153281.1', 'WP_029550031.1', 'WP_043044741.1', 'WP_155977921.1', 'WP_000769160.1', 'WP_045177088.1', 'WP_258412433.1', 'WP_000769163.1', 'WP_000769146.1', 'WP_281224546.1', 'WP_117215975.1', 'WP_031793822.1', 'WP_258412427.1', 'WP_000769143.1', 'WP_020976976.1', 'W…
168	['WP_000769164.1', 'WP_281224546.1', 'WP_117207341.1', 'WP_258410987.1', 'WP_117201020.1', 'WP_262537488.1', 'WP_033855426.1', 'WP_000705630.1', 'WP_000769141.1', 'WP_070957614.1', 'WP_000769147.1', 'WP_031900402.1', 'WP_162636526.1', 'WP_000705628.1', 'WP_061838983.1', 'WP_115210865.1', 'WP_252549645.1', 'WP_000705629.1', 'WP_198996460.1', 'WP_000784030.1', 'WP_258413699.1', 'WP_000784029.1', 'W…
169	['WP_000769836.1', 'WP_258410403.1', 'WP_000769814.1', 'WP_000769816.1', 'WP_229375566.1', 'WP_061838982.1', 'WP_258413700.1', 'WP_089535905.1', 'WP_115305129.1', 'WP_000769833.1', 'WP_000769830.1', 'WP_000769831.1', 'WP_258415783.1', 'WP_072499003.1', 'WP_000769147.1', 'WP_000769141.1', 'WP_115210866.1', 'WP_070957614.1', 'WP_020976976.1', 'WP_162636526.1', 'WP_198996460.1', 'WP_111743781.1', 'W…
170	['WP_000769836.1', 'WP_000769816.1', 'WP_061838982.1', 'WP_258410403.1', 'WP_115305129.1', 'WP_000769830.1', 'WP_000769831.1', 'WP_072499003.1', 'WP_089535905.1', 'WP_000769814.1', 'WP_229375566.1', 'WP_111743781.1', 'WP_258413700.1', 'WP_000769835.1', 'WP_000769833.1', 'WP_020976977.1', 'WP_229374271.1', 'WP_115210866.1', 'WP_250737933.1', 'WP_258412429.1', 'WP_031587839.1', 'WP_000769834.1', 'W…
171	['WP_000769836.1', 'WP_258410403.1', 'WP_000769816.1', 'WP_000769814.1', 'WP_061838982.1', 'WP_000769830.1', 'WP_072499003.1', 'WP_000769831.1', 'WP_229375566.1', 'WP_089535905.1', 'WP_115305129.1', 'WP_115210866.1', 'WP_258413700.1', 'WP_000769833.1', 'WP_020976976.1', 'WP_000769835.1', 'WP_250737933.1', 'WP_000769147.1', 'WP_000769820.1', 'WP_229374271.1', 'WP_020976977.1', 'WP_031587839.1', 'W…
172	['WP_000769836.1', 'WP_000769816.1', 'WP_072499003.1', 'WP_000769830.1', 'WP_089535905.1', 'WP_000769831.1', 'WP_061838982.1', 'WP_258410403.1', 'WP_115305129.1', 'WP_115210866.1', 'WP_250737933.1', 'WP_000769835.1', 'WP_000769814.1', 'WP_020976977.1', 'WP_031587839.1', 'WP_000769834.1', 'WP_229374271.1', 'WP_229375566.1', 'WP_000769820.1', 'WP_000769829.1', 'WP_000769837.1', 'WP_214418159.1', 'W…
173	['WP_000769836.1', 'WP_000769816.1', 'WP_000769830.1', 'WP_072499003.1', 'WP_000769831.1', 'WP_061838982.1', 'WP_258410403.1', 'WP_089535905.1', 'WP_115305129.1', 'WP_000769814.1', 'WP_000769835.1', 'WP_020976977.1', 'WP_115210866.1', 'WP_229375566.1', 'WP_250737933.1', 'WP_031587839.1', 'WP_229374271.1', 'WP_000769834.1', 'WP_111743781.1', 'WP_000769820.1', 'WP_000769837.1', 'WP_258413700.1', 'W…
174	['WP_000769836.1', 'WP_000769816.1', 'WP_000769830.1', 'WP_000769831.1', 'WP_072499003.1', 'WP_061838982.1', 'WP_258410403.1', 'WP_089535905.1', 'WP_115305129.1', 'WP_000769814.1', 'WP_000769835.1', 'WP_020976977.1', 'WP_115210866.1', 'WP_229375566.1', 'WP_229374271.1', 'WP_250737933.1', 'WP_031587839.1', 'WP_000769834.1', 'WP_111743781.1', 'WP_000769820.1', 'WP_000769837.1', 'WP_258413700.1', 'W…
175	['WP_000769836.1', 'WP_258410403.1', 'WP_000769814.1', 'WP_000769816.1', 'WP_229375566.1', 'WP_061838982.1', 'WP_258413700.1', 'WP_089535905.1', 'WP_000769833.1', 'WP_115305129.1', 'WP_000769830.1', 'WP_000769831.1', 'WP_072499003.1', 'WP_258415783.1', 'WP_115210866.1', 'WP_020976976.1', 'WP_000769147.1', 'WP_111743781.1', 'WP_000769835.1', 'WP_000769141.1', 'WP_020976977.1', 'WP_000769820.1', 'W…
176	['WP_000769836.1', 'WP_000769816.1', 'WP_072499003.1', 'WP_258410403.1', 'WP_089535905.1', 'WP_000769830.1', 'WP_061838982.1', 'WP_000769831.1', 'WP_115305129.1', 'WP_000769814.1', 'WP_000769835.1', 'WP_229375566.1', 'WP_250737933.1', 'WP_031587839.1', 'WP_000769834.1', 'WP_115210866.1', 'WP_229374271.1', 'WP_020976977.1', 'WP_000769837.1', 'WP_258413700.1', 'WP_214418159.1', 'WP_000769833.1', 'W…
177	['WP_000769836.1', 'WP_072499003.1', 'WP_000769816.1', 'WP_000769830.1', 'WP_000769831.1', 'WP_089535905.1', 'WP_258410403.1', 'WP_061838982.1', 'WP_115305129.1', 'WP_000769835.1', 'WP_000769814.1', 'WP_031587839.1', 'WP_250737933.1', 'WP_115210866.1', 'WP_229375566.1', 'WP_020976977.1', 'WP_000769834.1', 'WP_229374271.1', 'WP_000769837.1', 'WP_214418159.1', 'WP_000769820.1', 'WP_258413700.1', 'W…
178	['WP_000769836.1', 'WP_258410403.1', 'WP_000769816.1', 'WP_000769814.1', 'WP_061838982.1', 'WP_229375566.1', 'WP_115305129.1', 'WP_000769830.1', 'WP_072499003.1', 'WP_000769831.1', 'WP_089535905.1', 'WP_020976976.1', 'WP_258413700.1', 'WP_000769833.1', 'WP_115210866.1', 'WP_258415783.1', 'WP_000769835.1', 'WP_000784251.1', 'WP_250737933.1', 'WP_072496819.1', 'WP_229374271.1', 'WP_111743781.1', 'W…
179	['WP_000769836.1', 'WP_072499003.1', 'WP_000769816.1', 'WP_000769830.1', 'WP_000769831.1', 'WP_089535905.1', 'WP_258410403.1', 'WP_061838982.1', 'WP_115305129.1', 'WP_000769835.1', 'WP_000769814.1', 'WP_031587839.1', 'WP_250737933.1', 'WP_115210866.1', 'WP_229375566.1', 'WP_020976977.1', 'WP_000769834.1', 'WP_229374271.1', 'WP_000769837.1', 'WP_214418159.1', 'WP_000769820.1', 'WP_258413700.1', 'W…
180	['WP_000769164.1', 'WP_281224546.1', 'WP_262537488.1', 'WP_033855426.1', 'WP_000769141.1', 'WP_070957614.1', 'WP_000769147.1', 'WP_162636526.1', 'WP_031900402.1', 'WP_000705628.1', 'WP_258410986.1', 'WP_061838983.1', 'WP_117207341.1', 'WP_258410987.1', 'WP_117201020.1', 'WP_115210865.1', 'WP_252549645.1', 'WP_000705629.1', 'WP_198996460.1', 'WP_000784030.1', 'WP_000784029.1', 'WP_229374270.1', 'W…
181	['WP_000769164.1', 'WP_262537488.1', 'WP_281224546.1', 'WP_258410987.1', 'WP_117207341.1', 'WP_033855426.1', 'WP_000705628.1', 'WP_061838983.1', 'WP_252549645.1', 'WP_000705630.1', 'WP_000769141.1', 'WP_117201020.1', 'WP_045173128.1', 'WP_070957614.1', 'WP_258412427.1', 'WP_000705629.1', 'WP_258415780.1', 'WP_198996460.1', 'WP_086155281.1', 'WP_229374270.1', 'WP_258412428.1', 'WP_115210865.1', 'W…
182	['WP_000769164.1', 'WP_000769141.1', 'WP_281224546.1', 'WP_070957614.1', 'WP_162636526.1', 'WP_000769147.1', 'WP_198996460.1', 'WP_071624234.1', 'WP_262537488.1', 'WP_086153281.1', 'WP_033855426.1', 'WP_252549645.1', 'WP_000705628.1', 'WP_061838983.1', 'WP_031900402.1', 'WP_117207341.1', 'WP_258410986.1', 'WP_258410987.1', 'WP_117201020.1', 'WP_000705629.1', 'WP_115210865.1', 'WP_043044741.1', 'W…
183	['WP_000777472.1', 'WP_029550026.1', 'WP_258410076.1']
184	['WP_000778504.1', 'WP_000769164.1', 'WP_115390779.1', 'WP_100793864.1', 'WP_000769147.1', 'WP_020976980.1', 'WP_187395887.1', 'WP_045177081.1', 'WP_000673046.1', 'WP_000769141.1', 'WP_000673048.1', 'WP_070957614.1', 'WP_214268117.1', 'WP_020976976.1', 'WP_000778479.1', 'WP_061838979.1', 'WP_198996460.1', 'WP_072496821.1', 'WP_258410405.1', 'WP_000778478.1', 'WP_229374276.1', 'WP_258416569.1', 'W…
185	['WP_000778504.1', 'WP_115390779.1', 'WP_000769164.1', 'WP_100793864.1', 'WP_020976980.1', 'WP_000673046.1', 'WP_045177081.1', 'WP_187395887.1', 'WP_000769147.1', 'WP_000673048.1', 'WP_214268117.1', 'WP_000778479.1', 'WP_061838979.1', 'WP_072496821.1', 'WP_258410405.1', 'WP_000778478.1', 'WP_258416569.1', 'WP_229374276.1', 'WP_000769141.1', 'WP_070957614.1', 'WP_000673047.1', 'WP_258415785.1', 'W…
186	['WP_000778504.1', 'WP_115390779.1', 'WP_000769164.1', 'WP_000769147.1', 'WP_100793864.1', 'WP_020976980.1', 'WP_000769141.1', 'WP_187395887.1', 'WP_045177081.1', 'WP_070957614.1', 'WP_000673046.1', 'WP_000673048.1', 'WP_214268117.1', 'WP_000778479.1', 'WP_198996460.1', 'WP_162636526.1', 'WP_072496821.1', 'WP_258410405.1', 'WP_061838979.1', 'WP_000778478.1', 'WP_071624234.1', 'WP_229374276.1', 'W…
187	['WP_000673061.1', 'WP_000673058.1', 'WP_000673059.1', 'WP_031862897.1', 'WP_020976979.1', 'WP_072496820.1', 'WP_000778499.1', 'WP_000779444.1', 'WP_258415783.1', 'WP_061838980.1', 'WP_000673060.1', 'WP_141061990.1', 'WP_138293435.1', 'WP_000778500.1', 'WP_000673057.1', 'WP_000673054.1', 'WP_099143778.1', 'WP_000673052.1', 'WP_258410404.1', 'WP_045173130.1', 'WP_072468360.1', 'WP_258415784.1', 'W…
188	['WP_000673061.1', 'WP_000673058.1', 'WP_000673059.1', 'WP_020976979.1', 'WP_031862897.1', 'WP_072496820.1', 'WP_000778499.1', 'WP_000779444.1', 'WP_258415783.1', 'WP_061838980.1', 'WP_000673060.1', 'WP_141061990.1', 'WP_138293435.1', 'WP_000778500.1', 'WP_000673057.1', 'WP_000673054.1', 'WP_099143778.1', 'WP_000673052.1', 'WP_258410404.1', 'WP_045173130.1', 'WP_072468360.1', 'WP_258415784.1', 'W…
189	['WP_000673061.1', 'WP_000673058.1', 'WP_000673059.1', 'WP_020976979.1', 'WP_072496820.1', 'WP_031862897.1', 'WP_000778499.1', 'WP_061838980.1', 'WP_000779444.1', 'WP_000673060.1', 'WP_141061990.1', 'WP_138293435.1', 'WP_000673054.1', 'WP_000769147.1', 'WP_000778500.1', 'WP_000673057.1', 'WP_000673052.1', 'WP_258410404.1', 'WP_045173130.1', 'WP_099143778.1', 'WP_258415783.1', 'WP_072468360.1', 'W…
190	['WP_000769147.1', 'WP_000673058.1', 'WP_000673061.1', 'WP_000673059.1', 'WP_031862897.1', 'WP_020976979.1', 'WP_072496820.1', 'WP_000778499.1', 'WP_061838980.1', 'WP_000779444.1', 'WP_000673060.1', 'WP_141061990.1', 'WP_138293435.1', 'WP_000778500.1', 'WP_000673054.1', 'WP_000673057.1', 'WP_258415783.1', 'WP_258410404.1', 'WP_000673052.1', 'WP_045173130.1', 'WP_099143778.1', 'WP_000769141.1', 'W…
191	['WP_000778504.1', 'WP_115390779.1', 'WP_100793864.1', 'WP_000769164.1', 'WP_020976980.1', 'WP_045177081.1', 'WP_187395887.1', 'WP_000673046.1', 'WP_000673048.1', 'WP_214268117.1', 'WP_000778479.1', 'WP_072496821.1', 'WP_061838979.1', 'WP_258410405.1', 'WP_000769147.1', 'WP_000778478.1', 'WP_229374276.1', 'WP_258416569.1', 'WP_000673047.1', 'WP_000769141.1', 'WP_070957614.1', 'WP_258415785.1', 'W…
192	['WP_258415783.1', 'WP_000673034.1', 'WP_061838981.1', 'WP_072468361.1', 'WP_000673035.1', 'WP_020976978.1', 'WP_174840705.1', 'WP_000673033.1', 'WP_000673028.1', 'WP_250755584.1', 'WP_115305130.1', 'WP_043044744.1', 'WP_258412430.1', 'WP_258416568.1', 'WP_000673029.1', 'WP_000673038.1', 'WP_117220647.1', 'WP_000778650.1', 'WP_103151716.1', 'WP_216461909.1', 'WP_020976976.1', 'WP_000769147.1', 'W…
193	['WP_000673061.1', 'WP_000673058.1', 'WP_000673059.1', 'WP_020976979.1', 'WP_031862897.1', 'WP_072496820.1', 'WP_000778499.1', 'WP_000779444.1', 'WP_061838980.1', 'WP_000673060.1', 'WP_141061990.1', 'WP_138293435.1', 'WP_000673054.1', 'WP_000778500.1', 'WP_000673057.1', 'WP_000769147.1', 'WP_099143778.1', 'WP_000673052.1', 'WP_258410404.1', 'WP_045173130.1', 'WP_258415783.1', 'WP_072468360.1', 'W…
194	['WP_020976976.1', 'WP_000784251.1', 'WP_072496819.1', 'WP_000784252.1', 'WP_000781349.1', 'WP_000781345.1', 'WP_045177078.1', 'WP_000781350.1', 'WP_262537486.1', 'WP_000784246.1', 'WP_000784242.1', 'WP_115390776.1', 'WP_258415782.1', 'WP_271287699.1', 'WP_000784258.1', 'WP_262611022.1', 'WP_103188667.1', 'WP_000784250.1', 'WP_115305128.1', 'WP_262529521.1', 'WP_000784243.1', 'WP_258415783.1', 'W…
195	['WP_020976976.1', 'WP_000784251.1', 'WP_072496819.1', 'WP_000784252.1', 'WP_000781349.1', 'WP_000781345.1', 'WP_045177078.1', 'WP_000781350.1', 'WP_262537486.1', 'WP_000784246.1', 'WP_000784242.1', 'WP_115390776.1', 'WP_258415782.1', 'WP_271287699.1', 'WP_000784258.1', 'WP_262611022.1', 'WP_103188667.1', 'WP_000784250.1', 'WP_115305128.1', 'WP_262529521.1', 'WP_258415783.1', 'WP_000784243.1', 'W…
196	['WP_020976976.1', 'WP_000784251.1', 'WP_072496819.1', 'WP_000784252.1', 'WP_000781349.1', 'WP_000781345.1', 'WP_045177078.1', 'WP_000781350.1', 'WP_262537486.1', 'WP_000784246.1', 'WP_000784242.1', 'WP_115390776.1', 'WP_258415782.1', 'WP_271287699.1', 'WP_000784258.1', 'WP_262611022.1', 'WP_103188667.1', 'WP_000784250.1', 'WP_115305128.1', 'WP_262529521.1', 'WP_258415783.1', 'WP_000784243.1', 'W…
197	['WP_229374264.1', 'WP_000782618.1', 'WP_258413699.1', 'WP_033855426.1', 'WP_000705628.1', 'WP_000782825.1', 'WP_000705629.1', 'WP_115210865.1', 'WP_000782617.1', 'WP_086155281.1', 'WP_252549645.1', 'WP_111711091.1', 'WP_000782622.1', 'WP_061838985.1', 'WP_061838983.1', 'WP_229374270.1', 'WP_000782828.1', 'WP_000782616.1', 'WP_000782619.1', 'WP_017804908.1', 'WP_182078226.1', 'WP_258412428.1', 'W…
198	['WP_000782446.1', 'WP_000782463.1', 'WP_000473596.1']
199	['WP_000782463.1', 'WP_000782446.1', 'WP_000473596.1']
200	['WP_117207341.1', 'WP_229374264.1', 'WP_000782618.1', 'WP_000705630.1', 'WP_258413699.1', 'WP_000705628.1', 'WP_033855426.1', 'WP_000782617.1', 'WP_000782825.1', 'WP_000782622.1', 'WP_111711091.1', 'WP_115210865.1', 'WP_000705629.1', 'WP_086155281.1', 'WP_061838985.1', 'WP_252549645.1', 'WP_000782616.1', 'WP_061838983.1', 'WP_229374270.1', 'WP_000782828.1', 'WP_182078226.1', 'WP_000782827.1', 'W…
201	['WP_117207341.1', 'WP_117201020.1', 'WP_000705630.1', 'WP_258413699.1', 'WP_033855426.1', 'WP_000705628.1', 'WP_229374264.1', 'WP_115210865.1', 'WP_000705629.1', 'WP_000782617.1', 'WP_086155281.1', 'WP_000782618.1', 'WP_252549645.1', 'WP_061838983.1', 'WP_000782622.1', 'WP_111711091.1', 'WP_229374270.1', 'WP_000782825.1', 'WP_017804908.1', 'WP_182078226.1', 'WP_258412428.1', 'WP_000782827.1', 'W…
202	['WP_229374264.1', 'WP_000782618.1', 'WP_000782825.1', 'WP_000782617.1', 'WP_111711091.1', 'WP_000782622.1', 'WP_061838985.1', 'WP_000782828.1', 'WP_000782616.1', 'WP_258413699.1', 'WP_000782619.1', 'WP_182078226.1', 'WP_000782827.1', 'WP_033855426.1', 'WP_000705628.1', 'WP_072468364.1', 'WP_031775244.1', 'WP_000705629.1', 'WP_115210865.1', 'WP_086155281.1', 'WP_000782418.1', 'WP_252549645.1', 'W…
203	['WP_229374264.1', 'WP_000782618.1', 'WP_258413699.1', 'WP_033855426.1', 'WP_000705628.1', 'WP_000782825.1', 'WP_000705629.1', 'WP_000782617.1', 'WP_115210865.1', 'WP_086155281.1', 'WP_252549645.1', 'WP_061838985.1', 'WP_111711091.1', 'WP_000782622.1', 'WP_061838983.1', 'WP_229374270.1', 'WP_000782828.1', 'WP_000782616.1', 'WP_000782619.1', 'WP_017804908.1', 'WP_182078226.1', 'WP_000782827.1', 'W…
204	['WP_117207341.1', 'WP_117201020.1', 'WP_000705630.1', 'WP_258413699.1', 'WP_033855426.1', 'WP_000705628.1', 'WP_229374264.1', 'WP_115210865.1', 'WP_000705629.1', 'WP_000782617.1', 'WP_086155281.1', 'WP_000782618.1', 'WP_252549645.1', 'WP_061838983.1', 'WP_000782622.1', 'WP_111711091.1', 'WP_229374270.1', 'WP_000782825.1', 'WP_017804908.1', 'WP_182078226.1', 'WP_258412428.1', 'WP_000782827.1', 'W…
205	['WP_117201020.1', 'WP_117207341.1', 'WP_258413699.1', 'WP_229374264.1', 'WP_033855426.1', 'WP_000705628.1', 'WP_000705630.1', 'WP_000782618.1', 'WP_115210865.1', 'WP_000782617.1', 'WP_000705629.1', 'WP_086155281.1', 'WP_252549645.1', 'WP_111711091.1', 'WP_061838983.1', 'WP_000782622.1', 'WP_000782825.1', 'WP_229374270.1', 'WP_182078226.1', 'WP_017804908.1', 'WP_061838985.1', 'WP_000782827.1', 'W…
206	['WP_229374264.1', 'WP_000782618.1', 'WP_000782825.1', 'WP_000782617.1', 'WP_111711091.1', 'WP_000782622.1', 'WP_061838985.1', 'WP_000782828.1', 'WP_000782616.1', 'WP_258413699.1', 'WP_182078226.1', 'WP_000782619.1', 'WP_000782827.1', 'WP_033855426.1', 'WP_000705628.1', 'WP_072468364.1', 'WP_031775244.1', 'WP_000705629.1', 'WP_115210865.1', 'WP_086155281.1', 'WP_252549645.1', 'WP_000782418.1', 'W…
207	['WP_258410987.1', 'WP_117201020.1', 'WP_117207341.1', 'WP_258413699.1', 'WP_229374264.1', 'WP_000705628.1', 'WP_033855426.1', 'WP_000705630.1', 'WP_000705629.1', 'WP_000782618.1', 'WP_000782617.1', 'WP_252549645.1', 'WP_086155281.1', 'WP_061838983.1', 'WP_000782622.1', 'WP_111711091.1', 'WP_000782825.1', 'WP_115210865.1', 'WP_017804908.1', 'WP_182078226.1', 'WP_000782827.1', 'WP_061838985.1', 'W…
208	['WP_117207341.1', 'WP_229374264.1', 'WP_258410987.1', 'WP_117201020.1', 'WP_000705630.1', 'WP_000782618.1', 'WP_258413699.1', 'WP_000705628.1', 'WP_033855426.1', 'WP_000782825.1', 'WP_000705629.1', 'WP_000782617.1', 'WP_252549645.1', 'WP_086155281.1', 'WP_061838985.1', 'WP_111711091.1', 'WP_000782622.1', 'WP_061838983.1', 'WP_000782828.1', 'WP_000782616.1', 'WP_115210865.1', 'WP_000782619.1', 'W…
209	['WP_117207341.1', 'WP_258413699.1', 'WP_258410987.1', 'WP_033855426.1', 'WP_000705630.1', 'WP_117201020.1', 'WP_000705628.1', 'WP_000705629.1', 'WP_086155281.1', 'WP_017804908.1', 'WP_252549645.1', 'WP_154269473.1', 'WP_000705642.1', 'WP_115210865.1', 'WP_000705653.1', 'WP_258412428.1', 'WP_061838983.1', 'WP_096659411.1', 'WP_045177076.1', 'WP_233688773.1', 'WP_229374270.1', 'WP_000705631.1', 'W…
210	['WP_229374264.1', 'WP_000782617.1', 'WP_000782618.1', 'WP_111711091.1', 'WP_000782622.1', 'WP_000782825.1', 'WP_258413699.1', 'WP_033855426.1', 'WP_000705628.1', 'WP_182078226.1', 'WP_000782827.1', 'WP_061838985.1', 'WP_115210865.1', 'WP_000705629.1', 'WP_072468364.1', 'WP_000782616.1', 'WP_031775244.1', 'WP_086155281.1', 'WP_000782828.1', 'WP_252549645.1', 'WP_061838983.1', 'WP_000782619.1', 'W…
211	['WP_281224546.1', 'WP_000784017.1', 'WP_258412427.1', 'WP_031900402.1', 'WP_258410986.1', 'WP_000784029.1', 'WP_049307681.1', 'WP_000784030.1', 'WP_001581951.1', 'WP_001056483.1', 'WP_001056480.1', 'WP_001837402.1', 'WP_031881527.1', 'WP_072468363.1', 'WP_000784033.1', 'WP_258416567.1', 'WP_141062234.1', 'WP_001056484.1', 'WP_031785375.1', 'WP_000784039.1', 'WP_234718315.1', 'WP_045177074.1', 'W…
212	['WP_000784017.1', 'WP_281224546.1', 'WP_258412427.1', 'WP_049307681.1', 'WP_001581951.1', 'WP_031900402.1', 'WP_258410986.1', 'WP_000784029.1', 'WP_000784030.1', 'WP_141062234.1', 'WP_000784033.1', 'WP_001056483.1', 'WP_001056480.1', 'WP_000784039.1', 'WP_031881527.1', 'WP_072468363.1', 'WP_258416567.1', 'WP_001056484.1', 'WP_001837402.1', 'WP_000784034.1', 'WP_258415780.1', 'WP_031785375.1', 'W…
213	['WP_281224546.1', 'WP_000784017.1', 'WP_031900402.1', 'WP_258412427.1', 'WP_258410986.1', 'WP_000784029.1', 'WP_000784030.1', 'WP_049307681.1', 'WP_001581951.1', 'WP_001056483.1', 'WP_001837402.1', 'WP_001056480.1', 'WP_000784033.1', 'WP_031881527.1', 'WP_258416567.1', 'WP_072468363.1', 'WP_141062234.1', 'WP_001056484.1', 'WP_031785375.1', 'WP_000784034.1', 'WP_000784039.1', 'WP_234718315.1', 'W…
214	['WP_281224546.1', 'WP_000784017.1', 'WP_258412427.1', 'WP_031900402.1', 'WP_258410986.1', 'WP_000784029.1', 'WP_000784030.1', 'WP_049307681.1', 'WP_001581951.1', 'WP_001056483.1', 'WP_001837402.1', 'WP_001056480.1', 'WP_000784033.1', 'WP_031881527.1', 'WP_258416567.1', 'WP_072468363.1', 'WP_141062234.1', 'WP_001056484.1', 'WP_031785375.1', 'WP_000784034.1', 'WP_000784039.1', 'WP_234718315.1', 'W…
215	['WP_000784036.1', 'WP_000784032.1', 'WP_072361553.1', 'WP_115305126.1', 'WP_115210864.1', 'WP_229374268.1', 'WP_252549651.1', 'WP_281224546.1', 'WP_000784017.1', 'WP_258412427.1', 'WP_258410986.1', 'WP_049307681.1', 'WP_031900402.1', 'WP_000784029.1', 'WP_000784030.1', 'WP_001581951.1', 'WP_072468363.1', 'WP_001056483.1', 'WP_001056480.1', 'WP_031881527.1', 'WP_258416567.1', 'WP_000784033.1', 'W…
216	['WP_000784017.1', 'WP_258412427.1', 'WP_281224546.1', 'WP_049307681.1', 'WP_001581951.1', 'WP_258410986.1', 'WP_031900402.1', 'WP_000784033.1', 'WP_141062234.1', 'WP_000784029.1', 'WP_000784030.1', 'WP_001056483.1', 'WP_001056480.1', 'WP_000784034.1', 'WP_258416567.1', 'WP_031881527.1', 'WP_072468363.1', 'WP_001056484.1', 'WP_000784039.1', 'WP_258415780.1', 'WP_001837402.1', 'WP_045173128.1', 'W…
217	['WP_281224546.1', 'WP_000784017.1', 'WP_258412427.1', 'WP_049307681.1', 'WP_001581951.1', 'WP_031900402.1', 'WP_258410986.1', 'WP_000784029.1', 'WP_000784030.1', 'WP_141062234.1', 'WP_001056483.1', 'WP_000784034.1', 'WP_000784033.1', 'WP_001056480.1', 'WP_258415780.1', 'WP_072468363.1', 'WP_031881527.1', 'WP_001056484.1', 'WP_045173128.1', 'WP_258416567.1', 'WP_113580788.1', 'WP_000784039.1', 'W…
218	['WP_000784036.1', 'WP_000784032.1', 'WP_072361553.1', 'WP_115210864.1', 'WP_115305126.1', 'WP_229374268.1', 'WP_252549651.1', 'WP_281224546.1', 'WP_258412427.1', 'WP_000784017.1', 'WP_049307681.1', 'WP_258410986.1', 'WP_031900402.1', 'WP_000784029.1', 'WP_001581951.1', 'WP_000784030.1', 'WP_001056483.1', 'WP_001056480.1', 'WP_031881527.1', 'WP_072468363.1', 'WP_001056484.1', 'WP_141062234.1', 'W…
219	['WP_281224546.1', 'WP_000784017.1', 'WP_258412427.1', 'WP_049307681.1', 'WP_001581951.1', 'WP_031900402.1', 'WP_258410986.1', 'WP_000784029.1', 'WP_000784030.1', 'WP_000784033.1', 'WP_141062234.1', 'WP_001056483.1', 'WP_000784039.1', 'WP_001056480.1', 'WP_072468363.1', 'WP_258415780.1', 'WP_258416567.1', 'WP_001056484.1', 'WP_000784034.1', 'WP_031881527.1', 'WP_001837402.1', 'WP_045173128.1', 'W…
220	['WP_020976976.1', 'WP_000784251.1', 'WP_072496819.1', 'WP_000784252.1', 'WP_000781349.1', 'WP_000781345.1', 'WP_045177078.1', 'WP_000781350.1', 'WP_262537486.1', 'WP_000784242.1', 'WP_000784246.1', 'WP_115390776.1', 'WP_258415782.1', 'WP_271287699.1', 'WP_000784258.1', 'WP_262611022.1', 'WP_103188667.1', 'WP_000784250.1', 'WP_115305128.1', 'WP_262529521.1', 'WP_000784243.1', 'WP_043044745.1', 'W…
221	['WP_020976976.1', 'WP_000784251.1', 'WP_072496819.1', 'WP_262537486.1', 'WP_000784252.1', 'WP_000781349.1', 'WP_115390776.1', 'WP_000784246.1', 'WP_000784258.1', 'WP_000781345.1', 'WP_045177078.1', 'WP_000781350.1', 'WP_103188667.1', 'WP_000784242.1', 'WP_000784250.1', 'WP_115305128.1', 'WP_258415782.1', 'WP_271287699.1', 'WP_155977912.1', 'WP_262529521.1', 'WP_043044745.1', 'WP_262611022.1', 'W…
222	['WP_020976976.1', 'WP_000784251.1', 'WP_072496819.1', 'WP_000784252.1', 'WP_262537486.1', 'WP_000781349.1', 'WP_000784246.1', 'WP_115390776.1', 'WP_000781345.1', 'WP_045177078.1', 'WP_000784258.1', 'WP_000781350.1', 'WP_000784250.1', 'WP_103188667.1', 'WP_115305128.1', 'WP_000784242.1', 'WP_258415782.1', 'WP_271287699.1', 'WP_262529521.1', 'WP_262611022.1', 'WP_155977912.1', 'WP_043044745.1', 'W…
223	['WP_020976976.1', 'WP_000784251.1', 'WP_072496819.1', 'WP_000784252.1', 'WP_262537486.1', 'WP_000784246.1', 'WP_000781349.1', 'WP_115390776.1', 'WP_000781345.1', 'WP_045177078.1', 'WP_000784258.1', 'WP_000781350.1', 'WP_000784250.1', 'WP_103188667.1', 'WP_115305128.1', 'WP_000784242.1', 'WP_258415782.1', 'WP_262529521.1', 'WP_271287699.1', 'WP_262611022.1', 'WP_155977912.1', 'WP_043044745.1', 'W…
224	['WP_020976976.1', 'WP_000784251.1', 'WP_072496819.1', 'WP_000784252.1', 'WP_000781349.1', 'WP_000781345.1', 'WP_045177078.1', 'WP_000781350.1', 'WP_262537486.1', 'WP_000784246.1', 'WP_000784242.1', 'WP_115390776.1', 'WP_258415782.1', 'WP_271287699.1', 'WP_000784258.1', 'WP_262611022.1', 'WP_103188667.1', 'WP_000784250.1', 'WP_115305128.1', 'WP_262529521.1', 'WP_258415783.1', 'WP_000784243.1', 'W…
225	['WP_020976976.1', 'WP_000784251.1', 'WP_072496819.1', 'WP_000784252.1', 'WP_000781349.1', 'WP_000781345.1', 'WP_045177078.1', 'WP_000781350.1', 'WP_262537486.1', 'WP_000784246.1', 'WP_000784242.1', 'WP_115390776.1', 'WP_258415782.1', 'WP_271287699.1', 'WP_000784258.1', 'WP_262611022.1', 'WP_103188667.1', 'WP_000784250.1', 'WP_115305128.1', 'WP_262529521.1', 'WP_258415783.1', 'WP_000784243.1', 'W…
226	['WP_020976976.1', 'WP_000784251.1', 'WP_072496819.1', 'WP_000784258.1', 'WP_000784252.1', 'WP_000781349.1', 'WP_000781345.1', 'WP_045177078.1', 'WP_000781350.1', 'WP_115390776.1', 'WP_262537486.1', 'WP_155977912.1', 'WP_000784246.1', 'WP_000784242.1', 'WP_258415782.1', 'WP_271287699.1', 'WP_262611022.1', 'WP_103188667.1', 'WP_000784250.1', 'WP_115305128.1', 'WP_262529521.1', 'WP_043044745.1', 'W…
227	['WP_000784017.1', 'WP_281224546.1', 'WP_072468363.1', 'WP_258410986.1', 'WP_258412427.1', 'WP_000784029.1', 'WP_031900402.1', 'WP_000784030.1', 'WP_049307681.1', 'WP_001056483.1', 'WP_000784034.1', 'WP_141062234.1', 'WP_001056480.1', 'WP_258415780.1', 'WP_031881527.1', 'WP_258416567.1', 'WP_258411967.1', 'WP_001056484.1', 'WP_000784033.1', 'WP_001581951.1', 'WP_031785375.1', 'WP_000784016.1', 'W…
228	['WP_000810443.1', 'WP_198987418.1', 'WP_049311703.1']
229	['WP_115390783.1', 'WP_258415787.1', 'WP_031881529.1', 'WP_252094436.1', 'WP_258413705.1', 'WP_001557594.1', 'WP_258411137.1', 'WP_061838925.1', 'WP_064133890.1', 'WP_025174524.1', 'WP_000540917.1', 'WP_064305722.1', 'WP_014936986.1', 'WP_000540915.1', 'WP_000540323.1', 'WP_006191918.1', 'WP_258410414.1', 'WP_103204427.1', 'WP_252568951.1', 'WP_043044740.1', 'WP_262611654.1', 'WP_014936983.1', 'W…
230	['WP_115390783.1', 'WP_258415787.1', 'WP_031881529.1', 'WP_258413705.1', 'WP_064133890.1', 'WP_252094436.1', 'WP_001557594.1', 'WP_258411137.1', 'WP_014936983.1', 'WP_052502187.1', 'WP_061838925.1', 'WP_000540917.1', 'WP_000540915.1', 'WP_262611654.1', 'WP_258410414.1', 'WP_289781446.1', 'WP_025174524.1', 'WP_006191918.1', 'WP_258415888.1', 'WP_031894264.1', 'WP_064305722.1', 'WP_061838923.1', 'W…
231	['WP_115390783.1', 'WP_064133890.1', 'WP_031881529.1', 'WP_258413705.1', 'WP_258415787.1', 'WP_252094436.1', 'WP_001557594.1', 'WP_258411137.1', 'WP_014936983.1', 'WP_061838925.1', 'WP_052502187.1', 'WP_258410414.1', 'WP_000540917.1', 'WP_006191918.1', 'WP_000540915.1', 'WP_262611654.1', 'WP_025174524.1', 'WP_289781446.1', 'WP_064305722.1', 'WP_000540323.1', 'WP_014936986.1', 'WP_258415888.1', 'W…
232	['WP_115390783.1', 'WP_252094436.1', 'WP_258415787.1', 'WP_258413705.1', 'WP_031881529.1', 'WP_064133890.1', 'WP_258411137.1', 'WP_001557594.1', 'WP_000540915.1', 'WP_000540917.1', 'WP_258410414.1', 'WP_014936983.1', 'WP_061838925.1', 'WP_052502187.1', 'WP_262611654.1', 'WP_025174524.1', 'WP_064305722.1', 'WP_006191918.1', 'WP_000540323.1', 'WP_014936986.1', 'WP_289781446.1', 'WP_043044740.1', 'W…
233	['WP_115390783.1', 'WP_252094436.1', 'WP_031881529.1', 'WP_258415787.1', 'WP_258413705.1', 'WP_001557594.1', 'WP_258411137.1', 'WP_064133890.1', 'WP_258410414.1', 'WP_000540915.1', 'WP_000540917.1', 'WP_061838925.1', 'WP_064305722.1', 'WP_025174524.1', 'WP_000540323.1', 'WP_014936986.1', 'WP_262611654.1', 'WP_043044740.1', 'WP_014936983.1', 'WP_103204427.1', 'WP_252568951.1', 'WP_006191918.1', 'W…
234	['WP_000669519.1', 'WP_000669516.1', 'WP_000669524.1', 'WP_000768889.1', 'WP_262611029.1', 'WP_061838929.1', 'WP_000669514.1', 'WP_020976987.1', 'WP_103143398.1', 'WP_301397080.1', 'WP_072496825.1', 'WP_115305134.1', 'WP_115210871.1', 'WP_155977925.1', 'WP_031900220.1', 'WP_000865204.1', 'WP_258416578.1', 'WP_257009066.1']
235	['WP_000948295.1', 'WP_141062229.1', 'WP_045177096.1', 'WP_262611043.1', 'WP_252094376.1', 'WP_000948301.1']
236	['WP_000948295.1', 'WP_000948301.1', 'WP_045177096.1', 'WP_262611043.1', 'WP_141062229.1', 'WP_252094376.1']
237	['WP_000962338.1', 'WP_049307681.1', 'WP_258412427.1', 'WP_000784017.1', 'WP_001581951.1', 'WP_281224546.1', 'WP_001056483.1', 'WP_258416567.1', 'WP_072468363.1', 'WP_001056480.1', 'WP_258410986.1', 'WP_031900402.1', 'WP_031881527.1', 'WP_001056484.1', 'WP_141062234.1', 'WP_000784033.1', 'WP_000784029.1', 'WP_000784030.1', 'WP_031785375.1', 'WP_258415780.1', 'WP_045177074.1', 'WP_234718315.1', 'W…
238	['WP_000971498.1', 'WP_000971502.1', 'WP_000971497.1', 'WP_000971504.1', 'WP_061838920.1', 'WP_000971503.1', 'WP_000577027.1', 'WP_000971499.1', 'WP_064131151.1', 'WP_047432643.1', 'WP_000971505.1', 'WP_258414976.1', 'WP_162636454.1', 'WP_000971501.1', 'WP_000971508.1', 'WP_000971506.1', 'WP_115210879.1']
239	['WP_000971498.1', 'WP_000971502.1', 'WP_000971497.1', 'WP_000971504.1', 'WP_061838920.1', 'WP_000971503.1', 'WP_000577027.1', 'WP_000971499.1', 'WP_064131151.1', 'WP_047432643.1', 'WP_000971505.1', 'WP_258414976.1', 'WP_162636454.1', 'WP_000971501.1', 'WP_000971508.1', 'WP_000971506.1', 'WP_115210879.1']
240	['WP_000971499.1', 'WP_000971498.1', 'WP_000971502.1', 'WP_000971497.1', 'WP_000971504.1', 'WP_061838920.1', 'WP_000971503.1', 'WP_000577027.1', 'WP_064131151.1', 'WP_047432643.1', 'WP_000971505.1', 'WP_258414976.1', 'WP_162636454.1', 'WP_000971501.1', 'WP_000971508.1', 'WP_000971506.1', 'WP_115210879.1']
241	['WP_000971498.1', 'WP_000971502.1', 'WP_000971504.1', 'WP_000971497.1', 'WP_061838920.1', 'WP_000971503.1', 'WP_000577027.1', 'WP_000971499.1', 'WP_064131151.1', 'WP_000971505.1', 'WP_047432643.1', 'WP_000971501.1', 'WP_162636454.1', 'WP_258414976.1', 'WP_000971508.1', 'WP_000971506.1', 'WP_115210879.1']
242	['WP_000971498.1', 'WP_000971502.1', 'WP_000971504.1', 'WP_000971497.1', 'WP_061838920.1', 'WP_000971503.1', 'WP_000577027.1', 'WP_000971499.1', 'WP_064131151.1', 'WP_000971505.1', 'WP_047432643.1', 'WP_258414976.1', 'WP_162636454.1', 'WP_000971501.1', 'WP_000971508.1', 'WP_000971506.1', 'WP_115210879.1']
243	['WP_000971498.1', 'WP_000971502.1', 'WP_000971504.1', 'WP_000971497.1', 'WP_061838920.1', 'WP_000971503.1', 'WP_000577027.1', 'WP_000971499.1', 'WP_064131151.1', 'WP_000971505.1', 'WP_047432643.1', 'WP_258414976.1', 'WP_162636454.1', 'WP_000971501.1', 'WP_000971508.1', 'WP_000971506.1', 'WP_115210879.1']
244	['WP_000971498.1', 'WP_000971502.1', 'WP_000971504.1', 'WP_000971497.1', 'WP_061838920.1', 'WP_000971503.1', 'WP_000577027.1', 'WP_000971499.1', 'WP_064131151.1', 'WP_000971505.1', 'WP_047432643.1', 'WP_258414976.1', 'WP_162636454.1', 'WP_000971501.1', 'WP_000971508.1', 'WP_000971506.1', 'WP_115210879.1']
245	['WP_000971498.1', 'WP_000971502.1', 'WP_000971504.1', 'WP_000971497.1', 'WP_061838920.1', 'WP_000971503.1', 'WP_000577027.1', 'WP_000971499.1', 'WP_000971505.1', 'WP_064131151.1', 'WP_047432643.1', 'WP_258414976.1', 'WP_162636454.1', 'WP_000971501.1', 'WP_000971508.1', 'WP_000971506.1', 'WP_115210879.1']
246	['WP_000971498.1', 'WP_000971502.1', 'WP_000971497.1', 'WP_000971504.1', 'WP_061838920.1', 'WP_000577027.1', 'WP_000971503.1', 'WP_000971499.1', 'WP_064131151.1', 'WP_047432643.1', 'WP_000971505.1', 'WP_258414976.1', 'WP_162636454.1', 'WP_000971506.1', 'WP_000971508.1', 'WP_000971501.1', 'WP_115210879.1']
247	['WP_000971498.1', 'WP_000971502.1', 'WP_000971497.1', 'WP_000971504.1', 'WP_061838920.1', 'WP_000577027.1', 'WP_000971503.1', 'WP_000971499.1', 'WP_064131151.1', 'WP_047432643.1', 'WP_000971505.1', 'WP_000971508.1', 'WP_258414976.1', 'WP_162636454.1', 'WP_000971501.1', 'WP_000971506.1', 'WP_115210879.1']
248	['WP_064305722.1', 'WP_000540323.1', 'WP_043044740.1', 'WP_025174524.1', 'WP_289622737.1', 'WP_258415790.1', 'WP_000971990.1', 'WP_072526492.1', 'WP_176320934.1', 'WP_001801841.1', 'WP_001269822.1', 'WP_014936986.1', 'WP_115390785.1', 'WP_103204427.1', 'WP_252568951.1', 'WP_115390783.1', 'WP_061838922.1', 'WP_117207339.1', 'WP_229374787.1', 'WP_258414513.1', 'WP_006191918.1', 'WP_309484789.1', 'W…
249	['WP_001021622.1', 'WP_001021621.1', 'WP_001021628.1', 'WP_001021623.1', 'WP_072496814.1', 'WP_001021615.1', 'WP_064133376.1', 'WP_001021619.1', 'WP_001021571.1', 'WP_072468365.1', 'WP_262611014.1', 'WP_141062236.1', 'WP_072490943.1', 'WP_001021573.1']
250	['WP_001021622.1', 'WP_001021621.1', 'WP_001021628.1', 'WP_001021615.1', 'WP_001021623.1', 'WP_072496814.1', 'WP_064133376.1', 'WP_001021619.1', 'WP_072468365.1', 'WP_001021571.1', 'WP_262611014.1', 'WP_141062236.1', 'WP_072490943.1', 'WP_001021573.1']
251	['WP_001021622.1', 'WP_001021621.1', 'WP_001021628.1', 'WP_001021615.1', 'WP_001021623.1', 'WP_072496814.1', 'WP_064133376.1', 'WP_001021619.1', 'WP_072468365.1', 'WP_262611014.1', 'WP_141062236.1', 'WP_001021571.1', 'WP_072490943.1', 'WP_001021573.1']
252	['WP_001021622.1', 'WP_001021621.1', 'WP_001021628.1', 'WP_072496814.1', 'WP_001021623.1', 'WP_001021615.1', 'WP_001021619.1', 'WP_064133376.1', 'WP_072468365.1', 'WP_262611014.1', 'WP_001021571.1', 'WP_141062236.1', 'WP_072490943.1', 'WP_001021573.1']
253	['WP_001021622.1', 'WP_001021621.1', 'WP_001021628.1', 'WP_001021623.1', 'WP_072496814.1', 'WP_001021615.1', 'WP_064133376.1', 'WP_001021619.1', 'WP_072468365.1', 'WP_262611014.1', 'WP_001021571.1', 'WP_141062236.1', 'WP_072490943.1', 'WP_001021573.1']
254	['WP_001021622.1', 'WP_001021621.1', 'WP_001021628.1', 'WP_001021623.1', 'WP_072496814.1', 'WP_001021615.1', 'WP_064133376.1', 'WP_001021619.1', 'WP_072468365.1', 'WP_262611014.1', 'WP_141062236.1', 'WP_001021571.1', 'WP_072490943.1', 'WP_001021573.1']
255	['WP_001021622.1', 'WP_001021621.1', 'WP_001021628.1', 'WP_001021623.1', 'WP_072496814.1', 'WP_064133376.1', 'WP_001021615.1', 'WP_001021619.1', 'WP_072468365.1', 'WP_262611014.1', 'WP_141062236.1', 'WP_001021571.1', 'WP_072490943.1', 'WP_001021573.1']
256	['WP_001021622.1', 'WP_001021628.1', 'WP_001021621.1', 'WP_001021615.1', 'WP_001021623.1', 'WP_072496814.1', 'WP_064133376.1', 'WP_001021619.1', 'WP_072468365.1', 'WP_262611014.1', 'WP_141062236.1', 'WP_001021571.1', 'WP_072490943.1', 'WP_001021573.1']
257	['WP_001024386.1', 'WP_115210861.1', 'WP_001024377.1', 'WP_001024391.1', 'WP_001024388.1', 'WP_001024387.1', 'WP_001024389.1', 'WP_072496815.1', 'WP_001024378.1', 'WP_262611016.1', 'WP_115305124.1', 'WP_258413697.1', 'WP_258416564.1', 'WP_001024382.1', 'WP_001024371.1', 'WP_115390771.1', 'WP_029550041.1', 'WP_001024374.1', 'WP_258415778.1', 'WP_234718316.1', 'WP_089535898.1', 'WP_001024392.1', 'W…
258	['WP_001024386.1', 'WP_115210861.1', 'WP_001024377.1', 'WP_001024391.1', 'WP_001024387.1', 'WP_001024388.1', 'WP_001024389.1', 'WP_072496815.1', 'WP_001024378.1', 'WP_262611016.1', 'WP_115305124.1', 'WP_258413697.1', 'WP_258416564.1', 'WP_001024382.1', 'WP_001024371.1', 'WP_115390771.1', 'WP_029550041.1', 'WP_001024374.1', 'WP_258415778.1', 'WP_234718316.1', 'WP_001024372.1', 'WP_089535898.1', 'W…
259	['WP_001024386.1', 'WP_001024377.1', 'WP_115210861.1', 'WP_001024391.1', 'WP_001024388.1', 'WP_001024387.1', 'WP_001024389.1', 'WP_072496815.1', 'WP_001024378.1', 'WP_262611016.1', 'WP_115305124.1', 'WP_258416564.1', 'WP_258413697.1', 'WP_001024382.1', 'WP_115390771.1', 'WP_001024374.1', 'WP_029550041.1', 'WP_001024371.1', 'WP_258415778.1', 'WP_089535898.1', 'WP_267830207.1', 'WP_001024392.1', 'W…
260	['WP_001024386.1', 'WP_001024377.1', 'WP_115210861.1', 'WP_001024391.1', 'WP_001024388.1', 'WP_001024387.1', 'WP_001024389.1', 'WP_072496815.1', 'WP_001024378.1', 'WP_262611016.1', 'WP_115305124.1', 'WP_258416564.1', 'WP_258413697.1', 'WP_001024382.1', 'WP_115390771.1', 'WP_029550041.1', 'WP_001024374.1', 'WP_001024371.1', 'WP_258415778.1', 'WP_089535898.1', 'WP_001024392.1', 'WP_234718316.1', 'W…
261	['WP_001024386.1', 'WP_001024377.1', 'WP_115210861.1', 'WP_001024391.1', 'WP_001024388.1', 'WP_001024387.1', 'WP_001024389.1', 'WP_001024378.1', 'WP_072496815.1', 'WP_262611016.1', 'WP_115305124.1', 'WP_258416564.1', 'WP_258413697.1', 'WP_001024382.1', 'WP_115390771.1', 'WP_029550041.1', 'WP_001024374.1', 'WP_001024371.1', 'WP_258415778.1', 'WP_089535898.1', 'WP_001024392.1', 'WP_234718316.1', 'W…
262	['WP_001024386.1', 'WP_115210861.1', 'WP_001024377.1', 'WP_001024391.1', 'WP_001024388.1', 'WP_001024387.1', 'WP_001024389.1', 'WP_072496815.1', 'WP_001024378.1', 'WP_262611016.1', 'WP_001024382.1', 'WP_115305124.1', 'WP_258416564.1', 'WP_258413697.1', 'WP_115390771.1', 'WP_029550041.1', 'WP_001024371.1', 'WP_001024374.1', 'WP_258415778.1', 'WP_089535898.1', 'WP_001024392.1', 'WP_234718316.1', 'W…
263	['WP_001024386.1', 'WP_115210861.1', 'WP_001024377.1', 'WP_001024391.1', 'WP_001024388.1', 'WP_001024387.1', 'WP_001024389.1', 'WP_072496815.1', 'WP_001024378.1', 'WP_262611016.1', 'WP_115305124.1', 'WP_258416564.1', 'WP_258413697.1', 'WP_001024382.1', 'WP_115390771.1', 'WP_029550041.1', 'WP_001024371.1', 'WP_001024374.1', 'WP_258415778.1', 'WP_089535898.1', 'WP_001024392.1', 'WP_234718316.1', 'W…
264	['WP_001024386.1', 'WP_115210861.1', 'WP_001024377.1', 'WP_001024391.1', 'WP_001024387.1', 'WP_001024388.1', 'WP_001024389.1', 'WP_072496815.1', 'WP_001024378.1', 'WP_262611016.1', 'WP_115305124.1', 'WP_258416564.1', 'WP_258413697.1', 'WP_001024382.1', 'WP_115390771.1', 'WP_029550041.1', 'WP_001024371.1', 'WP_001024374.1', 'WP_258415778.1', 'WP_089535898.1', 'WP_001024392.1', 'WP_234718316.1', 'W…
265	['WP_001024386.1', 'WP_115210861.1', 'WP_001024377.1', 'WP_001024391.1', 'WP_001024388.1', 'WP_001024387.1', 'WP_001024389.1', 'WP_072496815.1', 'WP_001024378.1', 'WP_262611016.1', 'WP_115305124.1', 'WP_258416564.1', 'WP_258413697.1', 'WP_001024382.1', 'WP_115390771.1', 'WP_029550041.1', 'WP_001024371.1', 'WP_001024374.1', 'WP_258415778.1', 'WP_089535898.1', 'WP_001024392.1', 'WP_234718316.1', 'W…
266	['WP_001024386.1', 'WP_115210861.1', 'WP_001024377.1', 'WP_001024391.1', 'WP_001024389.1', 'WP_001024387.1', 'WP_001024388.1', 'WP_072496815.1', 'WP_001024378.1', 'WP_262611016.1', 'WP_115305124.1', 'WP_258416564.1', 'WP_258413697.1', 'WP_001024382.1', 'WP_115390771.1', 'WP_029550041.1', 'WP_001024371.1', 'WP_001024374.1', 'WP_258415778.1', 'WP_089535898.1', 'WP_001024392.1', 'WP_234718316.1', 'W…
267	['WP_001024386.1', 'WP_115210861.1', 'WP_001024391.1', 'WP_001024377.1', 'WP_001024387.1', 'WP_001024388.1', 'WP_001024389.1', 'WP_072496815.1', 'WP_001024378.1', 'WP_262611016.1', 'WP_115305124.1', 'WP_258416564.1', 'WP_258413697.1', 'WP_001024382.1', 'WP_115390771.1', 'WP_029550041.1', 'WP_001024371.1', 'WP_001024374.1', 'WP_258415778.1', 'WP_089535898.1', 'WP_001024392.1', 'WP_234718316.1', 'W…
268	['WP_001024386.1', 'WP_115210861.1', 'WP_001024377.1', 'WP_001024391.1', 'WP_001024388.1', 'WP_001024387.1', 'WP_001024389.1', 'WP_072496815.1', 'WP_001024378.1', 'WP_262611016.1', 'WP_115305124.1', 'WP_258416564.1', 'WP_258413697.1', 'WP_001024382.1', 'WP_115390771.1', 'WP_029550041.1', 'WP_001024371.1', 'WP_001024374.1', 'WP_089535898.1', 'WP_001024392.1', 'WP_258415778.1', 'WP_234718316.1', 'W…
269	['WP_001031902.1']
270	['WP_001038690.1', 'WP_001038752.1', 'WP_001038704.1', 'WP_001039454.1', 'WP_069993661.1', 'WP_070002063.1', 'WP_001038872.1', 'WP_001039427.1', 'WP_001039433.1']
271	['WP_001038690.1', 'WP_001038752.1', 'WP_001038704.1', 'WP_001039454.1', 'WP_069993661.1', 'WP_070002063.1', 'WP_001038872.1', 'WP_001039427.1', 'WP_001039433.1']
272	['WP_001038752.1', 'WP_001038690.1', 'WP_001038704.1', 'WP_001039454.1', 'WP_069993661.1', 'WP_070002063.1', 'WP_001038872.1', 'WP_001039427.1', 'WP_001039433.1']
273	['WP_001038872.1', 'WP_001039454.1', 'WP_069993661.1', 'WP_001038752.1', 'WP_001038690.1', 'WP_001038704.1', 'WP_070002063.1', 'WP_001039427.1', 'WP_001039433.1']
274	['WP_001039427.1', 'WP_001039433.1', 'WP_001038752.1', 'WP_001038690.1', 'WP_001038704.1', 'WP_001039454.1', 'WP_069993661.1', 'WP_001038872.1', 'WP_070002063.1']
275	['WP_001039433.1', 'WP_001039427.1', 'WP_001038752.1', 'WP_001038690.1', 'WP_001038704.1', 'WP_001039454.1', 'WP_069993661.1', 'WP_001038872.1', 'WP_070002063.1']
276	['WP_001039454.1', 'WP_069993661.1', 'WP_001038752.1', 'WP_001038690.1', 'WP_001038704.1', 'WP_001038872.1', 'WP_070002063.1', 'WP_001039427.1', 'WP_001039433.1']
277	['WP_001049258.1']
278	['WP_281224546.1', 'WP_000784017.1', 'WP_258412427.1', 'WP_001581951.1', 'WP_049307681.1', 'WP_031900402.1', 'WP_258410986.1', 'WP_000784029.1', 'WP_000784030.1', 'WP_001056483.1', 'WP_001056480.1', 'WP_031881527.1', 'WP_000784033.1', 'WP_141062234.1', 'WP_001056484.1', 'WP_001837402.1', 'WP_031785375.1', 'WP_072468363.1', 'WP_258416567.1', 'WP_258415780.1', 'WP_234718315.1', 'WP_000784039.1', 'W…
279	['WP_281224546.1', 'WP_258412427.1', 'WP_000784017.1', 'WP_049307681.1', 'WP_001581951.1', 'WP_258410986.1', 'WP_031900402.1', 'WP_001056483.1', 'WP_000784029.1', 'WP_000784030.1', 'WP_001056480.1', 'WP_031881527.1', 'WP_001056484.1', 'WP_000784033.1', 'WP_141062234.1', 'WP_072468363.1', 'WP_234718315.1', 'WP_001837402.1', 'WP_258416567.1', 'WP_031785375.1', 'WP_000784039.1', 'WP_258415780.1', 'W…
280	['WP_281224546.1', 'WP_258412427.1', 'WP_000784017.1', 'WP_049307681.1', 'WP_001581951.1', 'WP_258410986.1', 'WP_031900402.1', 'WP_001056483.1', 'WP_000784029.1', 'WP_000784030.1', 'WP_001056480.1', 'WP_031881527.1', 'WP_001056484.1', 'WP_000784033.1', 'WP_141062234.1', 'WP_072468363.1', 'WP_234718315.1', 'WP_031785375.1', 'WP_001837402.1', 'WP_258416567.1', 'WP_000784039.1', 'WP_258415780.1', 'W…
281	['WP_115390783.1', 'WP_031881529.1', 'WP_258413705.1', 'WP_064133890.1', 'WP_258415787.1', 'WP_252094436.1', 'WP_001557594.1', 'WP_258411137.1', 'WP_025174524.1', 'WP_061838925.1', 'WP_258410414.1', 'WP_289781446.1', 'WP_052502187.1', 'WP_000540917.1', 'WP_000540915.1', 'WP_262611654.1', 'WP_014936983.1', 'WP_006191918.1', 'WP_064305722.1', 'WP_000540323.1', 'WP_014936986.1', 'WP_043044740.1', 'W…
282	['WP_115390783.1', 'WP_258413705.1', 'WP_252094436.1', 'WP_258415787.1', 'WP_031881529.1', 'WP_258411137.1', 'WP_001557594.1', 'WP_025174524.1', 'WP_064133890.1', 'WP_061838925.1', 'WP_014936983.1', 'WP_052502187.1', 'WP_262611654.1', 'WP_000540915.1', 'WP_289781446.1', 'WP_000540917.1', 'WP_258410414.1', 'WP_064305722.1', 'WP_000540323.1', 'WP_014936986.1', 'WP_043044740.1', 'WP_103204427.1', 'W…
283	['WP_115390783.1', 'WP_031881529.1', 'WP_258415787.1', 'WP_258413705.1', 'WP_252094436.1', 'WP_001557594.1', 'WP_258411137.1', 'WP_025174524.1', 'WP_061838925.1', 'WP_262611654.1', 'WP_258410414.1', 'WP_064305722.1', 'WP_000540323.1', 'WP_014936986.1', 'WP_043044740.1', 'WP_103204427.1', 'WP_252568951.1', 'WP_064133890.1', 'WP_061838922.1', 'WP_000540917.1', 'WP_000540915.1', 'WP_281224549.1', 'W…
284	['WP_115390783.1', 'WP_258413705.1', 'WP_258415787.1', 'WP_252094436.1', 'WP_031881529.1', 'WP_001557594.1', 'WP_258411137.1', 'WP_025174524.1', 'WP_064133890.1', 'WP_061838925.1', 'WP_262611654.1', 'WP_014936983.1', 'WP_052502187.1', 'WP_000540915.1', 'WP_258410414.1', 'WP_000540917.1', 'WP_289781446.1', 'WP_064305722.1', 'WP_000540323.1', 'WP_014936986.1', 'WP_043044740.1', 'WP_103204427.1', 'W…
285	['WP_001062989.1', 'WP_001062997.1', 'WP_001062992.1', 'WP_001062998.1', 'WP_001062982.1', 'WP_001062985.1', 'WP_001063005.1', 'WP_141062230.1', 'WP_001063000.1', 'WP_001062988.1', 'WP_117201026.1', 'WP_001062991.1', 'WP_001062979.1', 'WP_115289184.1', 'WP_234722850.1', 'WP_061393943.1', 'WP_001062981.1', 'WP_274544018.1', 'WP_262611040.1', 'WP_001062999.1', 'WP_020976997.1', 'WP_001062994.1', 'W…
286	['WP_001062989.1', 'WP_001062997.1', 'WP_001062992.1', 'WP_001062998.1', 'WP_001062982.1', 'WP_001062985.1', 'WP_001063005.1', 'WP_141062230.1', 'WP_001063000.1', 'WP_001062991.1', 'WP_117201026.1', 'WP_001062988.1', 'WP_001062981.1', 'WP_115289184.1', 'WP_234722850.1', 'WP_061393943.1', 'WP_001062979.1', 'WP_274544018.1', 'WP_262611040.1', 'WP_001062999.1', 'WP_020976997.1', 'WP_001062994.1', 'W…
287	['WP_001062989.1', 'WP_001062997.1', 'WP_001062992.1', 'WP_001062998.1', 'WP_001062982.1', 'WP_001062985.1', 'WP_001063005.1', 'WP_141062230.1', 'WP_001063000.1', 'WP_001062988.1', 'WP_117201026.1', 'WP_001062991.1', 'WP_115289184.1', 'WP_001062981.1', 'WP_234722850.1', 'WP_001062979.1', 'WP_061393943.1', 'WP_274544018.1', 'WP_262611040.1', 'WP_001062999.1', 'WP_020976997.1', 'WP_001062994.1', 'W…
288	['WP_001062989.1', 'WP_001062997.1', 'WP_001062992.1', 'WP_001062998.1', 'WP_001062982.1', 'WP_001062985.1', 'WP_001063005.1', 'WP_141062230.1', 'WP_001063000.1', 'WP_001062988.1', 'WP_117201026.1', 'WP_001062991.1', 'WP_115289184.1', 'WP_234722850.1', 'WP_001062979.1', 'WP_061393943.1', 'WP_001062981.1', 'WP_274544018.1', 'WP_262611040.1', 'WP_001062999.1', 'WP_020976997.1', 'WP_001062984.1', 'W…
289	['WP_001062989.1', 'WP_001062997.1', 'WP_001062992.1', 'WP_001062998.1', 'WP_001062985.1', 'WP_001062982.1', 'WP_001063005.1', 'WP_141062230.1', 'WP_001063000.1', 'WP_117201026.1', 'WP_001062988.1', 'WP_001062991.1', 'WP_234722850.1', 'WP_061393943.1', 'WP_115289184.1', 'WP_001062979.1', 'WP_274544018.1', 'WP_001062981.1', 'WP_262611040.1', 'WP_001062999.1', 'WP_020976997.1', 'WP_001062994.1', 'W…
290	['WP_001062989.1', 'WP_001062997.1', 'WP_001062992.1', 'WP_001062998.1', 'WP_001062982.1', 'WP_001062985.1', 'WP_001063005.1', 'WP_141062230.1', 'WP_001063000.1', 'WP_001062988.1', 'WP_117201026.1', 'WP_001062991.1', 'WP_115289184.1', 'WP_234722850.1', 'WP_001062979.1', 'WP_061393943.1', 'WP_001062981.1', 'WP_274544018.1', 'WP_262611040.1', 'WP_001062999.1', 'WP_020976997.1', 'WP_001062994.1', 'W…
291	['WP_001062989.1', 'WP_001062997.1', 'WP_001062992.1', 'WP_001062998.1', 'WP_001062982.1', 'WP_001062985.1', 'WP_001063005.1', 'WP_141062230.1', 'WP_001063000.1', 'WP_117201026.1', 'WP_001062988.1', 'WP_001062991.1', 'WP_115289184.1', 'WP_234722850.1', 'WP_061393943.1', 'WP_001062979.1', 'WP_001062981.1', 'WP_274544018.1', 'WP_262611040.1', 'WP_001062999.1', 'WP_020976997.1', 'WP_001062994.1', 'W…
292	['WP_001062989.1', 'WP_001062997.1', 'WP_001062992.1', 'WP_001062998.1', 'WP_001062982.1', 'WP_001062985.1', 'WP_001063005.1', 'WP_141062230.1', 'WP_001063000.1', 'WP_001062991.1', 'WP_117201026.1', 'WP_001062988.1', 'WP_115289184.1', 'WP_001062981.1', 'WP_234722850.1', 'WP_061393943.1', 'WP_001062979.1', 'WP_274544018.1', 'WP_262611040.1', 'WP_001062999.1', 'WP_020976997.1', 'WP_001062994.1', 'W…
293	['WP_001062989.1', 'WP_001062997.1', 'WP_001062992.1', 'WP_001062998.1', 'WP_001062982.1', 'WP_001062985.1', 'WP_001063005.1', 'WP_141062230.1', 'WP_001063000.1', 'WP_001062988.1', 'WP_117201026.1', 'WP_001062991.1', 'WP_115289184.1', 'WP_234722850.1', 'WP_001062979.1', 'WP_061393943.1', 'WP_001062981.1', 'WP_274544018.1', 'WP_262611040.1', 'WP_001062999.1', 'WP_020976997.1', 'WP_001062994.1', 'W…
294	['WP_001062989.1', 'WP_001062997.1', 'WP_001062992.1', 'WP_001062998.1', 'WP_001062982.1', 'WP_001062985.1', 'WP_001063005.1', 'WP_141062230.1', 'WP_001063000.1', 'WP_001062991.1', 'WP_117201026.1', 'WP_001062988.1', 'WP_115289184.1', 'WP_001062981.1', 'WP_234722850.1', 'WP_061393943.1', 'WP_001062979.1', 'WP_274544018.1', 'WP_262611040.1', 'WP_001062999.1', 'WP_001062994.1', 'WP_020976997.1', 'W…
295	['WP_001062989.1', 'WP_001062997.1', 'WP_001062992.1', 'WP_001062998.1', 'WP_001062982.1', 'WP_001062985.1', 'WP_001063005.1', 'WP_141062230.1', 'WP_001063000.1', 'WP_001062991.1', 'WP_117201026.1', 'WP_001062988.1', 'WP_115289184.1', 'WP_001062981.1', 'WP_234722850.1', 'WP_061393943.1', 'WP_001062979.1', 'WP_274544018.1', 'WP_262611040.1', 'WP_001062999.1', 'WP_020976997.1', 'WP_001062994.1', 'W…
296	['WP_001062989.1', 'WP_001062997.1', 'WP_001062992.1', 'WP_001062998.1', 'WP_001062982.1', 'WP_001062985.1', 'WP_001063005.1', 'WP_141062230.1', 'WP_001063000.1', 'WP_001062991.1', 'WP_117201026.1', 'WP_001062988.1', 'WP_115289184.1', 'WP_001062981.1', 'WP_234722850.1', 'WP_061393943.1', 'WP_001062979.1', 'WP_274544018.1', 'WP_262611040.1', 'WP_001062999.1', 'WP_020976997.1', 'WP_001062994.1', 'W…
297	['WP_001062989.1', 'WP_001062997.1', 'WP_001062992.1', 'WP_001062998.1', 'WP_001062982.1', 'WP_001062985.1', 'WP_001063005.1', 'WP_141062230.1', 'WP_001063000.1', 'WP_117201026.1', 'WP_001062988.1', 'WP_001062991.1', 'WP_234722850.1', 'WP_061393943.1', 'WP_115289184.1', 'WP_001062979.1', 'WP_274544018.1', 'WP_001062981.1', 'WP_262611040.1', 'WP_001062999.1', 'WP_020976997.1', 'WP_001062994.1', 'W…
298	['WP_001062989.1', 'WP_001062997.1', 'WP_001062992.1', 'WP_001062998.1', 'WP_001062982.1', 'WP_001062985.1', 'WP_001063005.1', 'WP_141062230.1', 'WP_001063000.1', 'WP_117201026.1', 'WP_001062988.1', 'WP_001062991.1', 'WP_234722850.1', 'WP_061393943.1', 'WP_115289184.1', 'WP_001062979.1', 'WP_274544018.1', 'WP_001062981.1', 'WP_262611040.1', 'WP_001062999.1', 'WP_020976997.1', 'WP_001062994.1', 'W…
299	['WP_001062989.1', 'WP_001062997.1', 'WP_001062992.1', 'WP_001062998.1', 'WP_001062982.1', 'WP_001062985.1', 'WP_001063005.1', 'WP_141062230.1', 'WP_001063000.1', 'WP_117201026.1', 'WP_001062988.1', 'WP_001062991.1', 'WP_234722850.1', 'WP_061393943.1', 'WP_001062999.1', 'WP_115289184.1', 'WP_001062979.1', 'WP_274544018.1', 'WP_001062981.1', 'WP_262611040.1', 'WP_020976997.1', 'WP_001062994.1', 'W…
300	['WP_001062989.1', 'WP_001062997.1', 'WP_001062992.1', 'WP_001062998.1', 'WP_001062982.1', 'WP_001062985.1', 'WP_001063000.1', 'WP_001063005.1', 'WP_141062230.1', 'WP_117201026.1', 'WP_001062988.1', 'WP_001062991.1', 'WP_115289184.1', 'WP_234722850.1', 'WP_061393943.1', 'WP_001062979.1', 'WP_001062981.1', 'WP_274544018.1', 'WP_262611040.1', 'WP_001062999.1', 'WP_020976997.1', 'WP_001062994.1', 'W…
301	['WP_001062989.1', 'WP_001062997.1', 'WP_001062992.1', 'WP_001062998.1', 'WP_001062982.1', 'WP_001062985.1', 'WP_001063005.1', 'WP_141062230.1', 'WP_001063000.1', 'WP_117201026.1', 'WP_001062988.1', 'WP_001062991.1', 'WP_234722850.1', 'WP_061393943.1', 'WP_274544018.1', 'WP_115289184.1', 'WP_001062979.1', 'WP_001062981.1', 'WP_262611040.1', 'WP_001062999.1', 'WP_020976997.1', 'WP_001062994.1', 'W…
302	['WP_001066123.1', 'WP_029550027.1']
303	['WP_001092776.1', 'WP_001092780.1']
304	['WP_001092780.1', 'WP_001092776.1']
305	['WP_006191918.1', 'WP_069993599.1', 'WP_001205663.1', 'WP_258411138.1', 'WP_020976992.1', 'WP_001205668.1', 'WP_115293009.1', 'WP_064305722.1', 'WP_000540323.1', 'WP_183137865.1', 'WP_025174524.1', 'WP_043044740.1', 'WP_001246122.1', 'WP_229374787.1', 'WP_258415790.1', 'WP_014936986.1', 'WP_289622737.1', 'WP_150531499.1', 'WP_001269822.1', 'WP_078061063.1', 'WP_258410412.1', 'WP_000540880.1', 'W…
306	['WP_006191918.1', 'WP_069993599.1', 'WP_001205663.1', 'WP_258411138.1', 'WP_020976992.1', 'WP_001205668.1', 'WP_115293009.1', 'WP_064305722.1', 'WP_000540323.1', 'WP_183137865.1', 'WP_025174524.1', 'WP_043044740.1', 'WP_001246122.1', 'WP_229374787.1', 'WP_258415790.1', 'WP_014936986.1', 'WP_001269822.1', 'WP_289622737.1', 'WP_150531499.1', 'WP_078061063.1', 'WP_258410412.1', 'WP_000540880.1', 'W…
307	['WP_115390783.1', 'WP_252094436.1', 'WP_031881529.1', 'WP_258413705.1', 'WP_258411137.1', 'WP_258415787.1', 'WP_001557594.1', 'WP_025174524.1', 'WP_258410414.1', 'WP_061838925.1', 'WP_262611654.1', 'WP_281224549.1', 'WP_064305722.1', 'WP_000540323.1', 'WP_043044740.1', 'WP_014936986.1', 'WP_064133890.1', 'WP_176320934.1', 'WP_103204427.1', 'WP_115390785.1', 'WP_252568951.1', 'WP_258415790.1', 'W…
308	['WP_006191918.1', 'WP_069993599.1', 'WP_001205663.1', 'WP_020976992.1', 'WP_258411138.1', 'WP_001205668.1', 'WP_115293009.1', 'WP_064305722.1', 'WP_000540323.1', 'WP_183137865.1', 'WP_025174524.1', 'WP_043044740.1', 'WP_001246122.1', 'WP_258415790.1', 'WP_229374787.1', 'WP_289622737.1', 'WP_001269822.1', 'WP_014936986.1', 'WP_000540880.1', 'WP_258410412.1', 'WP_150531499.1', 'WP_072468355.1', 'W…
309	['WP_049311702.1', 'WP_001251192.1']
310	['WP_001255377.1']
311	['WP_115390783.1', 'WP_064133890.1', 'WP_252094436.1', 'WP_258415787.1', 'WP_258413705.1', 'WP_031881529.1', 'WP_014936983.1', 'WP_001557594.1', 'WP_052502187.1', 'WP_258411137.1', 'WP_000540915.1', 'WP_000540917.1', 'WP_006191918.1', 'WP_289781446.1', 'WP_258410414.1', 'WP_061838925.1', 'WP_014936986.1', 'WP_258415888.1', 'WP_262611654.1', 'WP_031894264.1', 'WP_025174524.1', 'WP_103204427.1', 'W…
312	['WP_025174524.1', 'WP_064305722.1', 'WP_000540323.1', 'WP_043044740.1', 'WP_006191918.1', 'WP_229374787.1', 'WP_258415790.1', 'WP_072526492.1', 'WP_069993599.1', 'WP_001269822.1', 'WP_289622737.1', 'WP_115390783.1', 'WP_176320934.1', 'WP_014936986.1', 'WP_115390785.1', 'WP_000971990.1', 'WP_001205663.1', 'WP_001801841.1', 'WP_000540325.1', 'WP_258411138.1', 'WP_020976992.1', 'WP_252568951.1', 'W…
313	['WP_025174524.1', 'WP_064305722.1', 'WP_000540323.1', 'WP_043044740.1', 'WP_006191918.1', 'WP_229374787.1', 'WP_258415790.1', 'WP_072526492.1', 'WP_069993599.1', 'WP_001269822.1', 'WP_289622737.1', 'WP_115390783.1', 'WP_176320934.1', 'WP_014936986.1', 'WP_115390785.1', 'WP_001205663.1', 'WP_000971990.1', 'WP_001801841.1', 'WP_000540325.1', 'WP_258411138.1', 'WP_020976992.1', 'WP_252568951.1', 'W…
314	['WP_025174524.1', 'WP_064305722.1', 'WP_000540323.1', 'WP_043044740.1', 'WP_006191918.1', 'WP_229374787.1', 'WP_258415790.1', 'WP_072526492.1', 'WP_069993599.1', 'WP_001269822.1', 'WP_289622737.1', 'WP_115390783.1', 'WP_176320934.1', 'WP_014936986.1', 'WP_115390785.1', 'WP_001205663.1', 'WP_000971990.1', 'WP_001801841.1', 'WP_258411138.1', 'WP_020976992.1', 'WP_000540325.1', 'WP_252568951.1', 'W…
315	['WP_064305722.1', 'WP_000540323.1', 'WP_043044740.1', 'WP_025174524.1', 'WP_258415790.1', 'WP_001269822.1', 'WP_072526492.1', 'WP_289622737.1', 'WP_014936986.1', 'WP_176320934.1', 'WP_103204427.1', 'WP_115390785.1', 'WP_000971990.1', 'WP_001801841.1', 'WP_252568951.1', 'WP_061838922.1', 'WP_115390783.1', 'WP_117207339.1', 'WP_229374787.1', 'WP_006191918.1', 'WP_258414513.1', 'WP_000455739.1', 'W…
316	['WP_001815412.1', 'WP_031775297.1', 'WP_001789533.1', 'WP_049872772.1', 'WP_086153277.1', 'WP_001790025.1', 'WP_258410419.1', 'WP_262611042.1', 'WP_000005718.1', 'WP_031835043.1', 'WP_010956631.1', 'WP_001806583.1', 'WP_072496829.1', 'WP_042908632.1', 'WP_001287492.1', 'WP_014532571.1', 'WP_061838918.1']
317	['WP_115390783.1', 'WP_031881529.1', 'WP_258413705.1', 'WP_001557594.1', 'WP_258415787.1', 'WP_252094436.1', 'WP_064133890.1', 'WP_052502187.1', 'WP_289781446.1', 'WP_258411137.1', 'WP_025174524.1', 'WP_061838925.1', 'WP_014936983.1', 'WP_258410414.1', 'WP_000540915.1', 'WP_262611654.1', 'WP_000540917.1', 'WP_061838923.1', 'WP_064305722.1', 'WP_000540323.1', 'WP_014936986.1', 'WP_281224549.1', 'W…
318	['WP_115390783.1', 'WP_252094436.1', 'WP_031881529.1', 'WP_258413705.1', 'WP_258415787.1', 'WP_001557594.1', 'WP_258411137.1', 'WP_061838925.1', 'WP_025174524.1', 'WP_262611654.1', 'WP_258410414.1', 'WP_064305722.1', 'WP_000540323.1', 'WP_014936986.1', 'WP_043044740.1', 'WP_252568951.1', 'WP_103204427.1', 'WP_061838922.1', 'WP_064133890.1', 'WP_000540917.1', 'WP_000540915.1', 'WP_117207339.1', 'W…
319	['WP_115390783.1', 'WP_252094436.1', 'WP_258413705.1', 'WP_258415787.1', 'WP_031881529.1', 'WP_001557594.1', 'WP_258411137.1', 'WP_064133890.1', 'WP_061838925.1', 'WP_000540915.1', 'WP_000540917.1', 'WP_025174524.1', 'WP_262611654.1', 'WP_052502187.1', 'WP_014936983.1', 'WP_064305722.1', 'WP_258410414.1', 'WP_000540323.1', 'WP_072526492.1', 'WP_014936986.1', 'WP_043044740.1', 'WP_103204427.1', 'W…
320	['WP_014936986.1', 'WP_103204427.1', 'WP_252568951.1', 'WP_061838922.1', 'WP_117207339.1', 'WP_309484789.1', 'WP_000455739.1', 'WP_001834381.1', 'WP_001557597.1', 'WP_086155343.1', 'WP_225526649.1', 'WP_001802016.1', 'WP_281121644.1', 'WP_078171036.1', 'WP_031775081.1', 'WP_001797296.1', 'WP_064305722.1', 'WP_000540323.1', 'WP_025174524.1', 'WP_043044740.1', 'WP_025175003.1', 'WP_115390783.1', 'W…
321	['WP_064305720.1', 'WP_001564729.1', 'WP_064133377.1', 'WP_000705642.1', 'WP_141062234.1', 'WP_000784017.1', 'WP_115305126.1', 'WP_281224546.1', 'WP_258412427.1', 'WP_049307681.1', 'WP_000784034.1', 'WP_258415780.1', 'WP_045173128.1', 'WP_000784016.1', 'WP_000784032.1', 'WP_001056480.1', 'WP_001056483.1', 'WP_258410986.1', 'WP_031881527.1', 'WP_113580788.1', 'WP_072361553.1', 'WP_031900402.1', 'W…
322	['WP_044027547.1', 'WP_043044743.1', 'WP_000028659.1', 'WP_045177083.1', 'WP_155977917.1', 'WP_000028648.1', 'WP_000028656.1', 'WP_029550033.1', 'WP_070040411.1', 'WP_001566696.1', 'WP_115305131.1', 'WP_000028670.1', 'WP_000028663.1', 'WP_258410406.1', 'WP_103151718.1', 'WP_258413701.1', 'WP_000028607.1', 'WP_072496822.1', 'WP_049314020.1', 'WP_258415786.1', 'WP_017328592.1', 'WP_072468359.1', 'W…
323	['WP_281224546.1', 'WP_258412427.1', 'WP_000784017.1', 'WP_001581951.1', 'WP_049307681.1', 'WP_258410986.1', 'WP_031900402.1', 'WP_000784029.1', 'WP_001056483.1', 'WP_000784030.1', 'WP_001056480.1', 'WP_031881527.1', 'WP_000784033.1', 'WP_141062234.1', 'WP_001056484.1', 'WP_001837402.1', 'WP_072468363.1', 'WP_258416567.1', 'WP_234718315.1', 'WP_031785375.1', 'WP_000784039.1', 'WP_000784034.1', 'W…
324	['WP_000072584.1', 'WP_274894662.1', 'WP_001594676.1', 'WP_260645051.1', 'WP_258416573.1', 'WP_031767398.1', 'WP_047230764.1', 'WP_115305132.1', 'WP_033843557.1', 'WP_000072566.1', 'WP_117201022.1', 'WP_117218904.1', 'WP_072468358.1', 'WP_000072580.1', 'WP_000072632.1', 'WP_155977919.1', 'WP_031883950.1', 'WP_113580789.1', 'WP_070003438.1', 'WP_000072635.1', 'WP_252549631.1', 'WP_043044742.1', 'W…
325	['WP_001605521.1', 'WP_165602291.1', 'WP_001837624.1', 'WP_148114175.1', 'WP_142275926.1', 'WP_031797018.1', 'WP_142351298.1', 'WP_078152524.1', 'WP_254231026.1', 'WP_070046767.1', 'WP_031869057.1', 'WP_031908743.1', 'WP_064132080.1', 'WP_233232813.1', 'WP_119486617.1', 'WP_262377652.1', 'WP_061819854.1', 'WP_031911414.1', 'WP_233641940.1', 'WP_049314020.1', 'WP_000028669.1', 'WP_064128607.1', 'W…
326	['WP_115390783.1', 'WP_258415787.1', 'WP_031881529.1', 'WP_064133890.1', 'WP_258413705.1', 'WP_252094436.1', 'WP_001557594.1', 'WP_258411137.1', 'WP_006191918.1', 'WP_025174524.1', 'WP_000540917.1', 'WP_000540915.1', 'WP_061838925.1', 'WP_258410414.1', 'WP_014936983.1', 'WP_014936986.1', 'WP_064305722.1', 'WP_052502187.1', 'WP_031589088.1', 'WP_069993599.1', 'WP_000540323.1', 'WP_103204427.1', 'W…
327	['WP_001791691.1', 'WP_001789525.1', 'WP_031927340.1', 'WP_252549648.1', 'WP_014532570.1', 'WP_262611020.1', 'WP_001792090.1', 'WP_031797543.1', 'WP_031901350.1', 'WP_096659413.1', 'WP_001789528.1']
328	['WP_001791691.1', 'WP_001789525.1', 'WP_031927340.1', 'WP_252549648.1', 'WP_014532570.1', 'WP_262611020.1', 'WP_031797543.1', 'WP_001792090.1', 'WP_031901350.1', 'WP_001789528.1', 'WP_096659413.1']
329	['WP_001789533.1', 'WP_049872772.1', 'WP_262611042.1', 'WP_000005718.1', 'WP_001815412.1', 'WP_031775297.1', 'WP_086153277.1', 'WP_001790025.1', 'WP_258410419.1', 'WP_031835043.1', 'WP_010956631.1', 'WP_042908632.1', 'WP_072496829.1', 'WP_001806583.1', 'WP_061838918.1', 'WP_014532571.1', 'WP_001287492.1']
330	['WP_001815412.1', 'WP_031775297.1', 'WP_001789533.1', 'WP_001790025.1', 'WP_049872772.1', 'WP_258410419.1', 'WP_086153277.1', 'WP_000005718.1', 'WP_262611042.1', 'WP_031835043.1', 'WP_010956631.1', 'WP_042908632.1', 'WP_072496829.1', 'WP_001806583.1', 'WP_014532571.1', 'WP_061838918.1', 'WP_001287492.1']
331	['WP_001791691.1', 'WP_001789525.1', 'WP_031927340.1', 'WP_252549648.1', 'WP_014532570.1', 'WP_262611020.1', 'WP_031797543.1', 'WP_001792090.1', 'WP_031901350.1', 'WP_096659413.1', 'WP_001789528.1']
332	['WP_001791797.1']
333	['WP_001791691.1', 'WP_001789525.1', 'WP_031927340.1', 'WP_252549648.1', 'WP_014532570.1', 'WP_262611020.1', 'WP_001792090.1', 'WP_031797543.1', 'WP_031901350.1', 'WP_096659413.1', 'WP_001789528.1']
334	['WP_001798389.1', 'WP_072433528.1', 'WP_078064179.1', 'WP_001825923.1', 'WP_078367621.1', 'WP_078368758.1', 'WP_001794548.1', 'WP_258410417.1', 'WP_078064609.1', 'WP_072435034.1', 'WP_072357653.1', 'WP_072398156.1', 'WP_072419840.1', 'WP_001795576.1', 'WP_078370260.1', 'WP_072490926.1', 'WP_281224552.1', 'WP_001797248.1', 'WP_072470803.1']
335	['WP_072433528.1', 'WP_001798389.1', 'WP_001825923.1', 'WP_078064179.1', 'WP_078367621.1', 'WP_078368758.1', 'WP_258410417.1', 'WP_072357653.1', 'WP_078064609.1', 'WP_072435034.1', 'WP_072398156.1', 'WP_001795576.1', 'WP_072419840.1', 'WP_001794548.1', 'WP_078370260.1', 'WP_072490926.1', 'WP_281224552.1', 'WP_001797248.1', 'WP_072470803.1']
336	['WP_001797248.1', 'WP_072470803.1', 'WP_258410417.1', 'WP_072433528.1', 'WP_072435034.1', 'WP_001798389.1', 'WP_078368758.1', 'WP_072490926.1', 'WP_072398156.1', 'WP_001825923.1', 'WP_078064179.1', 'WP_001794548.1', 'WP_078367621.1', 'WP_078064609.1', 'WP_072357653.1', 'WP_001795576.1', 'WP_072419840.1', 'WP_078370260.1', 'WP_281224552.1']
337	['WP_014936986.1', 'WP_103204427.1', 'WP_252568951.1', 'WP_117207339.1', 'WP_061838922.1', 'WP_000455739.1', 'WP_309484789.1', 'WP_086155343.1', 'WP_001834381.1', 'WP_031775081.1', 'WP_225526649.1', 'WP_001557597.1', 'WP_001802016.1', 'WP_001797296.1', 'WP_078171036.1', 'WP_064305722.1', 'WP_000540323.1', 'WP_281121644.1', 'WP_043044740.1', 'WP_025174524.1', 'WP_025175003.1', 'WP_258415790.1', 'W…
338	['WP_103204427.1', 'WP_252568951.1', 'WP_014936986.1', 'WP_061838922.1', 'WP_117207339.1', 'WP_078162769.1', 'WP_000455739.1', 'WP_309484789.1', 'WP_001834381.1', 'WP_001797774.1', 'WP_141062231.1', 'WP_225526649.1', 'WP_001802016.1', 'WP_001557597.1', 'WP_086155343.1', 'WP_078171036.1', 'WP_281121644.1', 'WP_031775081.1', 'WP_001797296.1', 'WP_025175003.1', 'WP_025174524.1', 'WP_115390785.1', 'W…
339	['WP_014936986.1', 'WP_103204427.1', 'WP_252568951.1', 'WP_117207339.1', 'WP_061838922.1', 'WP_000455739.1', 'WP_309484789.1', 'WP_025175003.1', 'WP_000455736.1', 'WP_086155343.1', 'WP_025174275.1', 'WP_001834381.1', 'WP_225526649.1', 'WP_001557597.1', 'WP_001802016.1', 'WP_001798387.1', 'WP_031775081.1', 'WP_025174524.1', 'WP_001797296.1', 'WP_006191918.1', 'WP_078171036.1', 'WP_281121644.1', 'W…
340	['WP_001798389.1', 'WP_072433528.1', 'WP_078064179.1', 'WP_001825923.1', 'WP_078367621.1', 'WP_078368758.1', 'WP_258410417.1', 'WP_078064609.1', 'WP_072435034.1', 'WP_072357653.1', 'WP_072398156.1', 'WP_072419840.1', 'WP_001794548.1', 'WP_001795576.1', 'WP_078370260.1', 'WP_072490926.1', 'WP_281224552.1', 'WP_001797248.1', 'WP_072470803.1']
341	['WP_064305722.1', 'WP_000540323.1', 'WP_043044740.1', 'WP_025174524.1', 'WP_258415790.1', 'WP_289622737.1', 'WP_072526492.1', 'WP_176320934.1', 'WP_001269822.1', 'WP_014936986.1', 'WP_000971990.1', 'WP_001801841.1', 'WP_115390785.1', 'WP_103204427.1', 'WP_252568951.1', 'WP_115390783.1', 'WP_061838922.1', 'WP_117207339.1', 'WP_229374787.1', 'WP_006191918.1', 'WP_258414513.1', 'WP_000455739.1', 'W…
342	['WP_115390783.1', 'WP_252094436.1', 'WP_258413705.1', 'WP_258415787.1', 'WP_031881529.1', 'WP_258411137.1', 'WP_001557594.1', 'WP_000540915.1', 'WP_258410414.1', 'WP_000540917.1', 'WP_064305722.1', 'WP_000540323.1', 'WP_014936986.1', 'WP_043044740.1', 'WP_061838925.1', 'WP_252568951.1', 'WP_103204427.1', 'WP_025174524.1', 'WP_262611654.1', 'WP_064133890.1', 'WP_281224549.1', 'WP_258415790.1', 'W…
343	['WP_006191918.1', 'WP_064305722.1', 'WP_000540323.1', 'WP_025174524.1', 'WP_043044740.1', 'WP_069993599.1', 'WP_001205663.1', 'WP_183137865.1', 'WP_258411138.1', 'WP_020976992.1', 'WP_001205668.1', 'WP_258415790.1', 'WP_176320934.1', 'WP_115293009.1', 'WP_229374787.1', 'WP_289622737.1', 'WP_001269822.1', 'WP_072526492.1', 'WP_150531499.1', 'WP_014936986.1', 'WP_115390783.1', 'WP_078061063.1', 'W…
344	['WP_014936986.1', 'WP_103204427.1', 'WP_252568951.1', 'WP_061838922.1', 'WP_117207339.1', 'WP_000455739.1', 'WP_309484789.1', 'WP_001834381.1', 'WP_086155343.1', 'WP_225526649.1', 'WP_001557597.1', 'WP_001802016.1', 'WP_078171036.1', 'WP_031775081.1', 'WP_281121644.1', 'WP_001797296.1', 'WP_064305722.1', 'WP_000540323.1', 'WP_025174524.1', 'WP_043044740.1', 'WP_025175003.1', 'WP_115390783.1', 'W…
345	['WP_020976976.1', 'WP_000769164.1', 'WP_115390772.1', 'WP_054189526.1', 'WP_000784251.1', 'WP_072496819.1', 'WP_000769141.1', 'WP_070957614.1', 'WP_198996460.1', 'WP_071624234.1', 'WP_000784252.1', 'WP_162636526.1', 'WP_000769147.1', 'WP_000781349.1', 'WP_000669000.1', 'WP_000781345.1', 'WP_045177078.1', 'WP_000781350.1', 'WP_000668996.1', 'WP_001804845.1', 'WP_086153281.1', 'WP_000769160.1', 'W…
346	['WP_001815412.1', 'WP_031775297.1', 'WP_001789533.1', 'WP_086153277.1', 'WP_049872772.1', 'WP_001790025.1', 'WP_258410419.1', 'WP_262611042.1', 'WP_000005718.1', 'WP_031835043.1', 'WP_010956631.1', 'WP_001806583.1', 'WP_072496829.1', 'WP_042908632.1', 'WP_014532571.1', 'WP_061838918.1', 'WP_001287492.1']
347	['WP_054189526.1', 'WP_115390772.1', 'WP_000769141.1', 'WP_070957614.1', 'WP_000769147.1', 'WP_198996460.1', 'WP_000769164.1', 'WP_020976976.1', 'WP_071624234.1', 'WP_001808004.1', 'WP_162636526.1', 'WP_086153281.1', 'WP_000668996.1', 'WP_000669000.1', 'WP_000784251.1', 'WP_072496819.1', 'WP_043044741.1', 'WP_029550031.1', 'WP_000784252.1', 'WP_155977921.1', 'WP_000769143.1', 'WP_000668991.1', 'W…
348	['WP_115390783.1', 'WP_252094436.1', 'WP_258413705.1', 'WP_258415787.1', 'WP_031881529.1', 'WP_258411137.1', 'WP_001557594.1', 'WP_258410414.1', 'WP_000540915.1', 'WP_000540917.1', 'WP_064305722.1', 'WP_000540323.1', 'WP_014936986.1', 'WP_043044740.1', 'WP_061838925.1', 'WP_252568951.1', 'WP_103204427.1', 'WP_025174524.1', 'WP_262611654.1', 'WP_061838922.1', 'WP_258415790.1', 'WP_281224549.1', 'W…
349	['WP_115390783.1', 'WP_064133890.1', 'WP_252094436.1', 'WP_014936983.1', 'WP_258415787.1', 'WP_052502187.1', 'WP_258413705.1', 'WP_031881529.1', 'WP_001557594.1', 'WP_258411137.1', 'WP_289781446.1', 'WP_000540915.1', 'WP_000540917.1', 'WP_006191918.1', 'WP_258410414.1', 'WP_258415888.1', 'WP_061838925.1', 'WP_031894264.1', 'WP_014936986.1', 'WP_001814080.1', 'WP_064305722.1', 'WP_103204427.1', 'W…
350	['WP_001815412.1', 'WP_031775297.1', 'WP_001789533.1', 'WP_049872772.1', 'WP_001790025.1', 'WP_258410419.1', 'WP_086153277.1', 'WP_262611042.1', 'WP_000005718.1', 'WP_031835043.1', 'WP_010956631.1', 'WP_042908632.1', 'WP_072496829.1', 'WP_001806583.1', 'WP_014532571.1', 'WP_061838918.1', 'WP_001287492.1']
351	['WP_072433528.1', 'WP_001798389.1', 'WP_001825923.1', 'WP_078064179.1', 'WP_078367621.1', 'WP_078368758.1', 'WP_258410417.1', 'WP_072357653.1', 'WP_072398156.1', 'WP_078064609.1', 'WP_072435034.1', 'WP_072419840.1', 'WP_001794548.1', 'WP_001795576.1', 'WP_078370260.1', 'WP_072490926.1', 'WP_281224552.1', 'WP_001797248.1', 'WP_072470803.1']
352	['WP_115390783.1', 'WP_064133890.1', 'WP_252094436.1', 'WP_258415787.1', 'WP_014936983.1', 'WP_258413705.1', 'WP_031881529.1', 'WP_052502187.1', 'WP_001557594.1', 'WP_258411137.1', 'WP_289781446.1', 'WP_000540915.1', 'WP_000540917.1', 'WP_006191918.1', 'WP_258415888.1', 'WP_061838925.1', 'WP_258410414.1', 'WP_031894264.1', 'WP_001814080.1', 'WP_262611654.1', 'WP_014936986.1', 'WP_000540897.1', 'W…
353	['WP_014936986.1', 'WP_103204427.1', 'WP_252568951.1', 'WP_061838922.1', 'WP_117207339.1', 'WP_309484789.1', 'WP_000455739.1', 'WP_001834381.1', 'WP_001557597.1', 'WP_086155343.1', 'WP_225526649.1', 'WP_001802016.1', 'WP_281121644.1', 'WP_078171036.1', 'WP_031775081.1', 'WP_001797296.1', 'WP_064305722.1', 'WP_000540323.1', 'WP_025174524.1', 'WP_043044740.1', 'WP_025175003.1', 'WP_115390783.1', 'W…
354	['WP_052502187.1', 'WP_289781446.1', 'WP_029550029.1', 'WP_014936983.1', 'WP_014533152.1', 'WP_020976989.1', 'WP_000540880.1', 'WP_031894264.1', 'WP_001814080.1', 'WP_154290508.1', 'WP_000540879.1', 'WP_000540881.1', 'WP_258413704.1', 'WP_258416580.1', 'WP_061819855.1', 'WP_000540323.1', 'WP_064305722.1', 'WP_176320934.1', 'WP_072468355.1', 'WP_262537460.1', 'WP_258410992.1', 'WP_281224549.1', 'W…
355	['WP_115390783.1', 'WP_031881529.1', 'WP_258413705.1', 'WP_258415787.1', 'WP_252094436.1', 'WP_001557594.1', 'WP_258411137.1', 'WP_025174524.1', 'WP_064133890.1', 'WP_061838925.1', 'WP_262611654.1', 'WP_258410414.1', 'WP_052502187.1', 'WP_014936983.1', 'WP_289781446.1', 'WP_000540915.1', 'WP_000540917.1', 'WP_014936986.1', 'WP_064305722.1', 'WP_000540323.1', 'WP_103204427.1', 'WP_252568951.1', 'W…
356	['WP_000649604.1', 'WP_115390783.1', 'WP_031881529.1', 'WP_001557594.1', 'WP_064133890.1', 'WP_258413705.1', 'WP_252094436.1', 'WP_258415787.1', 'WP_031589088.1', 'WP_025174524.1', 'WP_052502187.1', 'WP_289781446.1', 'WP_258411137.1', 'WP_115390785.1', 'WP_006191918.1', 'WP_061838925.1', 'WP_001836841.1', 'WP_258410414.1', 'WP_001641316.1', 'WP_064305722.1', 'WP_014936986.1', 'WP_000540323.1', 'W…
357	['WP_115390783.1', 'WP_258415787.1', 'WP_258413705.1', 'WP_031881529.1', 'WP_252094436.1', 'WP_064133890.1', 'WP_001557594.1', 'WP_258411137.1', 'WP_061838925.1', 'WP_014936983.1', 'WP_052502187.1', 'WP_025174524.1', 'WP_262611654.1', 'WP_000540917.1', 'WP_000540915.1', 'WP_289781446.1', 'WP_006191918.1', 'WP_064305722.1', 'WP_258410414.1', 'WP_000540323.1', 'WP_258415888.1', 'WP_014936986.1', 'W…
358	['WP_281224546.1', 'WP_000784017.1', 'WP_258412427.1', 'WP_031900402.1', 'WP_258410986.1', 'WP_000784029.1', 'WP_000784030.1', 'WP_049307681.1', 'WP_001581951.1', 'WP_001056483.1', 'WP_001837402.1', 'WP_001056480.1', 'WP_000784033.1', 'WP_031881527.1', 'WP_258416567.1', 'WP_072468363.1', 'WP_141062234.1', 'WP_001056484.1', 'WP_031785375.1', 'WP_000784039.1', 'WP_000784034.1', 'WP_234718315.1', 'W…
359	['WP_031797018.1', 'WP_001837624.1', 'WP_165602291.1', 'WP_148114175.1', 'WP_078152524.1', 'WP_070046767.1', 'WP_031869057.1', 'WP_031908743.1', 'WP_064132080.1', 'WP_119486617.1', 'WP_262377652.1', 'WP_061819854.1', 'WP_061735481.1', 'WP_115305131.1', 'WP_031911414.1', 'WP_064128607.1', 'WP_233641940.1', 'WP_262537472.1', 'WP_238609302.1', 'WP_114283423.1', 'WP_070043488.1', 'WP_001566696.1', 'W…
360	['WP_115390783.1', 'WP_252094436.1', 'WP_064133890.1', 'WP_258415787.1', 'WP_258413705.1', 'WP_031881529.1', 'WP_258411137.1', 'WP_001557594.1', 'WP_014936983.1', 'WP_052502187.1', 'WP_061838925.1', 'WP_258410414.1', 'WP_064305722.1', 'WP_000540323.1', 'WP_014936986.1', 'WP_006191918.1', 'WP_262611654.1', 'WP_025174524.1', 'WP_000540917.1', 'WP_043044740.1', 'WP_289781446.1', 'WP_000540915.1', 'W…
361	['WP_006191918.1', 'WP_069993599.1', 'WP_001205663.1', 'WP_258411138.1', 'WP_020976992.1', 'WP_001205668.1', 'WP_064305722.1', 'WP_115293009.1', 'WP_000540323.1', 'WP_183137865.1', 'WP_025174524.1', 'WP_043044740.1', 'WP_001246122.1', 'WP_258415790.1', 'WP_229374787.1', 'WP_289622737.1', 'WP_000540880.1', 'WP_150531499.1', 'WP_072468355.1', 'WP_001269822.1', 'WP_014936986.1', 'WP_000540879.1', 'W…
362	['WP_010956543.1', 'WP_216730941.1', 'WP_031762269.1', 'WP_042908808.1', 'WP_262538821.1', 'WP_094433821.1', 'WP_115211599.1', 'WP_115390780.1', 'WP_214268157.1', 'WP_000426915.1', 'WP_031788484.1']
363	['WP_001815412.1', 'WP_031775297.1', 'WP_001789533.1', 'WP_049872772.1', 'WP_001790025.1', 'WP_258410419.1', 'WP_086153277.1', 'WP_010956631.1', 'WP_262611042.1', 'WP_000005718.1', 'WP_031835043.1', 'WP_042908632.1', 'WP_072496829.1', 'WP_001806583.1', 'WP_014532571.1', 'WP_061838918.1', 'WP_001287492.1']
364	['WP_141756699.1', 'WP_014373779.1']
365	['WP_141062274.1', 'WP_014373781.1', 'WP_014373780.1']
366	['WP_141062274.1', 'WP_014373781.1', 'WP_014373780.1']
367	[]
368	['WP_001791691.1', 'WP_014532570.1', 'WP_001789525.1', 'WP_031927340.1', 'WP_252549648.1', 'WP_262611020.1', 'WP_031797543.1', 'WP_001792090.1', 'WP_031901350.1', 'WP_096659413.1', 'WP_001789528.1']
369	['WP_001815412.1', 'WP_031775297.1', 'WP_001789533.1', 'WP_086153277.1', 'WP_049872772.1', 'WP_001790025.1', 'WP_258410419.1', 'WP_262611042.1', 'WP_000005718.1', 'WP_031835043.1', 'WP_010956631.1', 'WP_001806583.1', 'WP_072496829.1', 'WP_042908632.1', 'WP_014532571.1', 'WP_061838918.1', 'WP_001287492.1']
370	['WP_115390783.1', 'WP_252094436.1', 'WP_064133890.1', 'WP_258415787.1', 'WP_258413705.1', 'WP_031881529.1', 'WP_014936983.1', 'WP_258411137.1', 'WP_052502187.1', 'WP_001557594.1', 'WP_258410414.1', 'WP_064305722.1', 'WP_000540323.1', 'WP_014936986.1', 'WP_289781446.1', 'WP_000540915.1', 'WP_043044740.1', 'WP_000540917.1', 'WP_103204427.1', 'WP_252568951.1', 'WP_061838925.1', 'WP_258415888.1', 'W…
371	['WP_115390783.1', 'WP_252094436.1', 'WP_064133890.1', 'WP_014936983.1', 'WP_258415787.1', 'WP_258413705.1', 'WP_052502187.1', 'WP_031881529.1', 'WP_258411137.1', 'WP_001557594.1', 'WP_289781446.1', 'WP_258415888.1', 'WP_031894264.1', 'WP_061838925.1', 'WP_006191918.1', 'WP_000540915.1', 'WP_000540917.1', 'WP_258410414.1', 'WP_064305722.1', 'WP_025174524.1', 'WP_000540323.1', 'WP_262611654.1', 'W…
372	['WP_014936986.1', 'WP_103204427.1', 'WP_252568951.1', 'WP_117207339.1', 'WP_061838922.1', 'WP_000455739.1', 'WP_309484789.1', 'WP_086155343.1', 'WP_001834381.1', 'WP_225526649.1', 'WP_001557597.1', 'WP_001802016.1', 'WP_031775081.1', 'WP_078171036.1', 'WP_001797296.1', 'WP_281121644.1', 'WP_064305722.1', 'WP_000540323.1', 'WP_025175003.1', 'WP_025174524.1', 'WP_043044740.1', 'WP_025174275.1', 'W…
373	['WP_044027547.1', 'WP_043044743.1', 'WP_000028659.1', 'WP_045177083.1', 'WP_155977917.1', 'WP_000028648.1', 'WP_000028656.1', 'WP_029550033.1', 'WP_070040411.1', 'WP_001566696.1', 'WP_115305131.1', 'WP_000028670.1', 'WP_000028663.1', 'WP_258410406.1', 'WP_103151718.1', 'WP_258413701.1', 'WP_000028607.1', 'WP_072496822.1', 'WP_049314020.1', 'WP_258415786.1', 'WP_017328592.1', 'WP_072468359.1', 'W…
374	['WP_000778504.1', 'WP_115390779.1', 'WP_000769164.1', 'WP_100793864.1', 'WP_000769147.1', 'WP_020976980.1', 'WP_000769141.1', 'WP_187395887.1', 'WP_045177081.1', 'WP_000673046.1', 'WP_070957614.1', 'WP_000673048.1', 'WP_214268117.1', 'WP_061838979.1', 'WP_000778479.1', 'WP_198996460.1', 'WP_162636526.1', 'WP_072496821.1', 'WP_258410405.1', 'WP_020976976.1', 'WP_000778478.1', 'WP_071624234.1', 'W…
375	['WP_017804908.1', 'WP_000784017.1', 'WP_281224546.1', 'WP_258412427.1', 'WP_049307681.1', 'WP_000784033.1', 'WP_258410986.1', 'WP_000784034.1', 'WP_000784029.1', 'WP_031900402.1', 'WP_000784030.1', 'WP_000705638.1', 'WP_001056483.1', 'WP_141062234.1', 'WP_258415780.1', 'WP_258416567.1', 'WP_001056480.1', 'WP_045173128.1', 'WP_072468363.1', 'WP_113580788.1', 'WP_001581951.1', 'WP_031881527.1', 'W…
376	['WP_054189526.1', 'WP_000769164.1', 'WP_020976976.1', 'WP_000784251.1', 'WP_115390772.1', 'WP_072496819.1', 'WP_000669000.1', 'WP_061838986.1', 'WP_000668991.1', 'WP_000769141.1', 'WP_000668996.1', 'WP_070957614.1', 'WP_000669009.1', 'WP_000784252.1', 'WP_198996460.1', 'WP_000781349.1', 'WP_071624234.1', 'WP_045177078.1', 'WP_000781345.1', 'WP_000781350.1', 'WP_162636526.1', 'WP_029550040.1', 'W…
377	['WP_258412427.1', 'WP_000784017.1', 'WP_281224546.1', 'WP_049307681.1', 'WP_001581951.1', 'WP_141062234.1', 'WP_258410986.1', 'WP_000784033.1', 'WP_001056483.1', 'WP_031900402.1', 'WP_000784029.1', 'WP_000784030.1', 'WP_001056480.1', 'WP_000784039.1', 'WP_072468363.1', 'WP_031881527.1', 'WP_258415780.1', 'WP_001056484.1', 'WP_000784034.1', 'WP_258416567.1', 'WP_020976975.1', 'WP_045173128.1', 'W…
378	['WP_020976976.1', 'WP_000784251.1', 'WP_072496819.1', 'WP_000784252.1', 'WP_000781349.1', 'WP_000781345.1', 'WP_045177078.1', 'WP_000781350.1', 'WP_262537486.1', 'WP_000784246.1', 'WP_000784242.1', 'WP_115390776.1', 'WP_258415782.1', 'WP_271287699.1', 'WP_000784258.1', 'WP_262611022.1', 'WP_103188667.1', 'WP_000784250.1', 'WP_115305128.1', 'WP_262529521.1', 'WP_258415783.1', 'WP_000784243.1', 'W…
379	['WP_000769836.1', 'WP_000769830.1', 'WP_000769816.1', 'WP_000769831.1', 'WP_072499003.1', 'WP_089535905.1', 'WP_061838982.1', 'WP_258410403.1', 'WP_115305129.1', 'WP_000769835.1', 'WP_020976977.1', 'WP_229374271.1', 'WP_115210866.1', 'WP_000769814.1', 'WP_250737933.1', 'WP_031587839.1', 'WP_229375566.1', 'WP_000769834.1', 'WP_000769820.1', 'WP_000769837.1', 'WP_214418159.1', 'WP_111743781.1', 'W…
380	['WP_258415783.1', 'WP_000673034.1', 'WP_061838981.1', 'WP_072468361.1', 'WP_000673035.1', 'WP_020976978.1', 'WP_174840705.1', 'WP_000673033.1', 'WP_000673028.1', 'WP_250755584.1', 'WP_115305130.1', 'WP_043044744.1', 'WP_258412430.1', 'WP_258416568.1', 'WP_020976976.1', 'WP_000673038.1', 'WP_000673029.1', 'WP_117220647.1', 'WP_000778650.1', 'WP_103151716.1', 'WP_216461909.1', 'WP_252549639.1', 'W…
381	['WP_000673061.1', 'WP_000673058.1', 'WP_000673059.1', 'WP_020976979.1', 'WP_072496820.1', 'WP_031862897.1', 'WP_000778499.1', 'WP_000779444.1', 'WP_000673060.1', 'WP_061838980.1', 'WP_141061990.1', 'WP_138293435.1', 'WP_000673054.1', 'WP_000673057.1', 'WP_000778500.1', 'WP_000769147.1', 'WP_000673052.1', 'WP_258410404.1', 'WP_045173130.1', 'WP_099143778.1', 'WP_258415783.1', 'WP_072468360.1', 'W…
382	['WP_000778504.1', 'WP_000769164.1', 'WP_115390779.1', 'WP_000769147.1', 'WP_100793864.1', 'WP_020976980.1', 'WP_000769141.1', 'WP_187395887.1', 'WP_045177081.1', 'WP_070957614.1', 'WP_000673048.1', 'WP_000673046.1', 'WP_162636526.1', 'WP_198996460.1', 'WP_214268117.1', 'WP_000778479.1', 'WP_072496821.1', 'WP_061838979.1', 'WP_258410405.1', 'WP_071624234.1', 'WP_258416569.1', 'WP_229374276.1', 'W…
383	['WP_044027547.1', 'WP_043044743.1', 'WP_000028659.1', 'WP_045177083.1', 'WP_155977917.1', 'WP_000028648.1', 'WP_029550033.1', 'WP_000028656.1', 'WP_070040411.1', 'WP_001566696.1', 'WP_115305131.1', 'WP_000028670.1', 'WP_258410406.1', 'WP_000028663.1', 'WP_103151718.1', 'WP_258413701.1', 'WP_000028607.1', 'WP_072496822.1', 'WP_049314020.1', 'WP_258415786.1', 'WP_017328592.1', 'WP_072468359.1', 'W…
384	['WP_020976983.1']
385	['WP_020976984.1']
386	['WP_020976985.1', 'WP_258411970.1', 'WP_258410408.1', 'WP_070957614.1', 'WP_000769143.1', 'WP_000769141.1', 'WP_000769147.1', 'WP_198996460.1', 'WP_086153281.1', 'WP_071624234.1', 'WP_155977921.1', 'WP_029550031.1', 'WP_043044741.1', 'WP_162636526.1', 'WP_000769164.1', 'WP_000784017.1', 'WP_258416574.1', 'WP_141062234.1', 'WP_000784034.1', 'WP_258412427.1', 'WP_258412433.1', 'WP_258415780.1', 'W…
387	['WP_000669519.1', 'WP_000669516.1', 'WP_000669524.1', 'WP_020976987.1', 'WP_000768889.1', 'WP_262611029.1', 'WP_061838929.1', 'WP_000669514.1', 'WP_103143398.1', 'WP_301397080.1', 'WP_072496825.1', 'WP_115305134.1', 'WP_115210871.1', 'WP_155977925.1', 'WP_031900220.1', 'WP_000865204.1', 'WP_258416578.1', 'WP_257009066.1']
388	['WP_115390783.1', 'WP_252094436.1', 'WP_258413705.1', 'WP_258415787.1', 'WP_031881529.1', 'WP_000540915.1', 'WP_000540917.1', 'WP_258411137.1', 'WP_001557594.1', 'WP_258410414.1', 'WP_064133890.1', 'WP_061838925.1', 'WP_064305722.1', 'WP_014936986.1', 'WP_000540323.1', 'WP_025174524.1', 'WP_262611654.1', 'WP_000540916.1', 'WP_031837584.1', 'WP_262537453.1', 'WP_252568951.1', 'WP_103204427.1', 'W…
389	['WP_006191918.1', 'WP_064305722.1', 'WP_000540323.1', 'WP_000540880.1', 'WP_020976989.1', 'WP_025174524.1', 'WP_069993599.1', 'WP_072468355.1', 'WP_000540879.1', 'WP_043044740.1', 'WP_001205663.1', 'WP_258411138.1', 'WP_020976992.1', 'WP_001205668.1', 'WP_183137865.1', 'WP_115293009.1', 'WP_258415790.1', 'WP_229374787.1', 'WP_072526492.1', 'WP_014936986.1', 'WP_001269822.1', 'WP_289622737.1', 'W…
390	['WP_115390783.1', 'WP_258415787.1', 'WP_258413705.1', 'WP_031881529.1', 'WP_252094436.1', 'WP_001557594.1', 'WP_258411137.1', 'WP_064133890.1', 'WP_061838925.1', 'WP_014936983.1', 'WP_025174524.1', 'WP_052502187.1', 'WP_262611654.1', 'WP_000540917.1', 'WP_000540915.1', 'WP_289781446.1', 'WP_258410414.1', 'WP_064305722.1', 'WP_000540323.1', 'WP_006191918.1', 'WP_258415888.1', 'WP_014936986.1', 'W…
391	['WP_115390783.1', 'WP_000540915.1', 'WP_000540917.1', 'WP_252094436.1', 'WP_031881529.1', 'WP_258415787.1', 'WP_258413705.1', 'WP_001557594.1', 'WP_229374787.1', 'WP_262537453.1', 'WP_000540916.1', 'WP_258411137.1', 'WP_000540914.1', 'WP_031837584.1', 'WP_025174524.1', 'WP_061838925.1', 'WP_115305135.1', 'WP_072468353.1', 'WP_271287701.1', 'WP_103151429.1', 'WP_216699676.1', 'WP_000540325.1', 'W…
392	['WP_006191918.1', 'WP_069993599.1', 'WP_001205663.1', 'WP_020976992.1', 'WP_258411138.1', 'WP_001205668.1', 'WP_115293009.1', 'WP_064305722.1', 'WP_000540323.1', 'WP_183137865.1', 'WP_025174524.1', 'WP_043044740.1', 'WP_001246122.1', 'WP_229374787.1', 'WP_258415790.1', 'WP_289622737.1', 'WP_014936986.1', 'WP_001269822.1', 'WP_150531499.1', 'WP_000540880.1', 'WP_258410412.1', 'WP_072468355.1', 'W…
393	['WP_229374787.1', 'WP_064305722.1', 'WP_000540323.1', 'WP_000540325.1', 'WP_000540319.1', 'WP_020976993.1', 'WP_043044740.1', 'WP_025174524.1', 'WP_025174523.1', 'WP_258415790.1', 'WP_001269822.1', 'WP_176320934.1', 'WP_115390785.1', 'WP_072526492.1', 'WP_155977929.1', 'WP_014936986.1', 'WP_289622737.1', 'WP_252568951.1', 'WP_103204427.1', 'WP_000971990.1', 'WP_001801841.1', 'WP_115390783.1', 'W…
394	['WP_115390783.1', 'WP_000649604.1', 'WP_031881529.1', 'WP_258413705.1', 'WP_252094436.1', 'WP_064133890.1', 'WP_025174524.1', 'WP_001557594.1', 'WP_031589088.1', 'WP_258415787.1', 'WP_052502187.1', 'WP_061838923.1', 'WP_289781446.1', 'WP_258411137.1', 'WP_064305722.1', 'WP_281224549.1', 'WP_000540323.1', 'WP_258410414.1', 'WP_115390785.1', 'WP_014936986.1', 'WP_043044740.1', 'WP_001641316.1', 'W…
395	['WP_000653711.1', 'WP_252568948.1', 'WP_072468351.1', 'WP_061823608.1', 'WP_061838921.1', 'WP_115305139.1', 'WP_000653705.1', 'WP_254231027.1', 'WP_198914181.1', 'WP_258413709.1', 'WP_072526493.1', 'WP_000653708.1', 'WP_031589090.1', 'WP_000653712.1', 'WP_000653707.1', 'WP_279758480.1', 'WP_086045060.1', 'WP_078103295.1', 'WP_086032462.1', 'WP_078370397.1', 'WP_229374286.1', 'WP_196931811.1', 'W…
396	['WP_001062989.1', 'WP_001062997.1', 'WP_001062992.1', 'WP_001062998.1', 'WP_001062982.1', 'WP_001062985.1', 'WP_001063005.1', 'WP_141062230.1', 'WP_001063000.1', 'WP_117201026.1', 'WP_001062988.1', 'WP_001062991.1', 'WP_115289184.1', 'WP_234722850.1', 'WP_061393943.1', 'WP_001062979.1', 'WP_001062981.1', 'WP_020976997.1', 'WP_274544018.1', 'WP_262611040.1', 'WP_001062999.1', 'WP_001062994.1', 'W…
397	['WP_000653711.1', 'WP_252568948.1', 'WP_072468351.1', 'WP_061823608.1', 'WP_061838921.1', 'WP_258413709.1', 'WP_115305139.1', 'WP_000653705.1', 'WP_254231027.1', 'WP_198914181.1', 'WP_072526493.1', 'WP_000653708.1', 'WP_031589090.1', 'WP_000653712.1', 'WP_000653707.1', 'WP_279758480.1', 'WP_086045060.1', 'WP_086032462.1', 'WP_078103295.1', 'WP_078370397.1', 'WP_229374286.1', 'WP_078368871.1', 'W…
398	['WP_115390783.1', 'WP_258415787.1', 'WP_064133890.1', 'WP_031881529.1', 'WP_258413705.1', 'WP_252094436.1', 'WP_001557594.1', 'WP_258411137.1', 'WP_014936983.1', 'WP_061838925.1', 'WP_052502187.1', 'WP_000540917.1', 'WP_000540915.1', 'WP_006191918.1', 'WP_025174524.1', 'WP_262611654.1', 'WP_258410414.1', 'WP_289781446.1', 'WP_014936986.1', 'WP_064305722.1', 'WP_258415888.1', 'WP_000540323.1', 'W…
399	['WP_014936986.1', 'WP_103204427.1', 'WP_252568951.1', 'WP_061838922.1', 'WP_117207339.1', 'WP_025175003.1', 'WP_000455739.1', 'WP_309484789.1', 'WP_025174275.1', 'WP_086155343.1', 'WP_000455736.1', 'WP_001834381.1', 'WP_225526649.1', 'WP_001557597.1', 'WP_001802016.1', 'WP_031775081.1', 'WP_006191918.1', 'WP_078171036.1', 'WP_281121644.1', 'WP_001797296.1', 'WP_064305722.1', 'WP_069993599.1', 'W…
400	['WP_115390783.1', 'WP_252094436.1', 'WP_258415787.1', 'WP_258413705.1', 'WP_031881529.1', 'WP_258411137.1', 'WP_001557594.1', 'WP_061838925.1', 'WP_064305722.1', 'WP_064133890.1', 'WP_000540323.1', 'WP_025174524.1', 'WP_000540917.1', 'WP_258410414.1', 'WP_000540915.1', 'WP_262611654.1', 'WP_014936986.1', 'WP_043044740.1', 'WP_252568951.1', 'WP_103204427.1', 'WP_061838922.1', 'WP_258415790.1', 'W…
401	['WP_025174524.1', 'WP_115390783.1', 'WP_064305722.1', 'WP_000540323.1', 'WP_006191918.1', 'WP_043044740.1', 'WP_014936986.1', 'WP_103204427.1', 'WP_252568951.1', 'WP_258415790.1', 'WP_069993599.1', 'WP_061838922.1', 'WP_001205663.1', 'WP_117207339.1', 'WP_176320934.1', 'WP_072526492.1', 'WP_258415787.1', 'WP_020976992.1', 'WP_258411138.1', 'WP_289622737.1', 'WP_252094436.1', 'WP_229374787.1', 'W…
402	['WP_115390783.1', 'WP_258415787.1', 'WP_031881529.1', 'WP_258413705.1', 'WP_252094436.1', 'WP_064133890.1', 'WP_001557594.1', 'WP_258411137.1', 'WP_025174524.1', 'WP_006191918.1', 'WP_000540917.1', 'WP_000540915.1', 'WP_258410414.1', 'WP_061838925.1', 'WP_014936983.1', 'WP_014936986.1', 'WP_064305722.1', 'WP_031589088.1', 'WP_052502187.1', 'WP_000540323.1', 'WP_103204427.1', 'WP_252568951.1', 'W…
403	['WP_229374787.1', 'WP_064305722.1', 'WP_000540323.1', 'WP_000540325.1', 'WP_000540319.1', 'WP_043044740.1', 'WP_020976993.1', 'WP_025174523.1', 'WP_025174524.1', 'WP_258415790.1', 'WP_072526492.1', 'WP_001269822.1', 'WP_176320934.1', 'WP_014936986.1', 'WP_115390785.1', 'WP_252568951.1', 'WP_103204427.1', 'WP_155977929.1', 'WP_289622737.1', 'WP_061838922.1', 'WP_000971990.1', 'WP_001801841.1', 'W…
404	['WP_025174524.1', 'WP_064305722.1', 'WP_000540323.1', 'WP_043044740.1', 'WP_115390783.1', 'WP_258415790.1', 'WP_176320934.1', 'WP_072526492.1', 'WP_115390785.1', 'WP_289622737.1', 'WP_014936986.1', 'WP_001269822.1', 'WP_103204427.1', 'WP_252568951.1', 'WP_000971990.1', 'WP_001801841.1', 'WP_061838922.1', 'WP_117207339.1', 'WP_229374787.1', 'WP_252094436.1', 'WP_258413705.1', 'WP_258414513.1', 'W…
405	['WP_115390783.1', 'WP_258415787.1', 'WP_258413705.1', 'WP_252094436.1', 'WP_031881529.1', 'WP_258411137.1', 'WP_001557594.1', 'WP_000540915.1', 'WP_014936983.1', 'WP_000540917.1', 'WP_064133890.1', 'WP_052502187.1', 'WP_262611654.1', 'WP_061838925.1', 'WP_025174524.1', 'WP_258410414.1', 'WP_289781446.1', 'WP_014936986.1', 'WP_064305722.1', 'WP_258415888.1', 'WP_000540323.1', 'WP_103204427.1', 'W…
406	['WP_014936986.1', 'WP_103204427.1', 'WP_252568951.1', 'WP_061838922.1', 'WP_117207339.1', 'WP_025175003.1', 'WP_000455739.1', 'WP_309484789.1', 'WP_025174275.1', 'WP_086155343.1', 'WP_000455736.1', 'WP_001834381.1', 'WP_225526649.1', 'WP_001557597.1', 'WP_001802016.1', 'WP_031775081.1', 'WP_078171036.1', 'WP_006191918.1', 'WP_281121644.1', 'WP_001797296.1', 'WP_064305722.1', 'WP_000540323.1', 'W…
407	['WP_014936986.1', 'WP_103204427.1', 'WP_252568951.1', 'WP_117207339.1', 'WP_061838922.1', 'WP_309484789.1', 'WP_000455739.1', 'WP_086155343.1', 'WP_001834381.1', 'WP_001557597.1', 'WP_225526649.1', 'WP_031775081.1', 'WP_001802016.1', 'WP_001797296.1', 'WP_281121644.1', 'WP_078171036.1', 'WP_064305722.1', 'WP_000540323.1', 'WP_025174524.1', 'WP_043044740.1', 'WP_115390783.1', 'WP_025175003.1', 'W…
408	['WP_115390783.1', 'WP_031881529.1', 'WP_258413705.1', 'WP_258415787.1', 'WP_025174524.1', 'WP_252094436.1', 'WP_001557594.1', 'WP_258411137.1', 'WP_061838925.1', 'WP_064305722.1', 'WP_014936986.1', 'WP_000540323.1', 'WP_064133890.1', 'WP_103204427.1', 'WP_258410414.1', 'WP_252568951.1', 'WP_043044740.1', 'WP_000540917.1', 'WP_000540915.1', 'WP_262611654.1', 'WP_006191918.1', 'WP_061838922.1', 'W…
409	['WP_115391181.1', 'WP_029258562.1', 'WP_000074792.1', 'WP_180371873.1', 'WP_000074800.1', 'WP_162636452.1', 'WP_262611038.1', 'WP_000074802.1', 'WP_142349905.1', 'WP_258415791.1', 'WP_000172546.1', 'WP_000172543.1', 'WP_000172540.1', 'WP_086155345.1', 'WP_229374287.1', 'WP_061838919.1', 'WP_000172535.1', 'WP_115305140.1', 'WP_000172545.1', 'WP_258808706.1', 'WP_250543762.1', 'WP_031915011.1', 'W…
410	['WP_025174524.1', 'WP_064305722.1', 'WP_000540323.1', 'WP_043044740.1', 'WP_006191918.1', 'WP_229374787.1', 'WP_258415790.1', 'WP_072526492.1', 'WP_069993599.1', 'WP_001269822.1', 'WP_289622737.1', 'WP_115390783.1', 'WP_176320934.1', 'WP_115390785.1', 'WP_014936986.1', 'WP_001205663.1', 'WP_000971990.1', 'WP_001801841.1', 'WP_258411138.1', 'WP_020976992.1', 'WP_000540325.1', 'WP_252568951.1', 'W…
411	['WP_029550026.1', 'WP_000777472.1', 'WP_258410076.1']
412	['WP_029550027.1', 'WP_001066123.1']
413	['WP_115390783.1', 'WP_064133890.1', 'WP_252094436.1', 'WP_258415787.1', 'WP_258413705.1', 'WP_031881529.1', 'WP_014936983.1', 'WP_052502187.1', 'WP_001557594.1', 'WP_258411137.1', 'WP_289781446.1', 'WP_006191918.1', 'WP_000540915.1', 'WP_000540917.1', 'WP_061838925.1', 'WP_258415888.1', 'WP_031894264.1', 'WP_000540897.1', 'WP_262611654.1', 'WP_025174524.1', 'WP_258410414.1', 'WP_064305722.1', 'W…
414	['WP_115390783.1', 'WP_252094436.1', 'WP_064133890.1', 'WP_258415787.1', 'WP_014936983.1', 'WP_258413705.1', 'WP_052502187.1', 'WP_031881529.1', 'WP_258411137.1', 'WP_001557594.1', 'WP_289781446.1', 'WP_258415888.1', 'WP_031894264.1', 'WP_000540915.1', 'WP_061838925.1', 'WP_006191918.1', 'WP_000540917.1', 'WP_258410414.1', 'WP_064305722.1', 'WP_025174524.1', 'WP_000540323.1', 'WP_014936986.1', 'W…
415	['WP_000769141.1', 'WP_070957614.1', 'WP_198996460.1', 'WP_071624234.1', 'WP_000769147.1', 'WP_086153281.1', 'WP_043044741.1', 'WP_029550031.1', 'WP_162636526.1', 'WP_000769164.1', 'WP_155977921.1', 'WP_000769146.1', 'WP_258412433.1', 'WP_020976985.1', 'WP_258411970.1', 'WP_000769160.1', 'WP_000769143.1', 'WP_045177088.1', 'WP_258410408.1', 'WP_117215975.1', 'WP_031793822.1', 'WP_000769163.1', 'W…
416	['WP_029550032.1', 'WP_115305132.1', 'WP_033843557.1', 'WP_000072566.1', 'WP_117201022.1', 'WP_117218904.1', 'WP_072468358.1', 'WP_000072580.1', 'WP_031883950.1', 'WP_258410407.1', 'WP_113580789.1', 'WP_043044742.1', 'WP_154253115.1', 'WP_045177085.1', 'WP_262611024.1', 'WP_000072586.1', 'WP_115390781.1', 'WP_084985140.1', 'WP_258410989.1', 'WP_000072582.1', 'WP_000072592.1', 'WP_061393942.1', 'W…
417	['WP_044027547.1', 'WP_043044743.1', 'WP_000028659.1', 'WP_045177083.1', 'WP_155977917.1', 'WP_000028648.1', 'WP_029550033.1', 'WP_000028656.1', 'WP_070040411.1', 'WP_001566696.1', 'WP_115305131.1', 'WP_000028670.1', 'WP_258410406.1', 'WP_000028663.1', 'WP_103151718.1', 'WP_258413701.1', 'WP_000028607.1', 'WP_072496822.1', 'WP_049314020.1', 'WP_258415786.1', 'WP_017328592.1', 'WP_072468359.1', 'W…
418	['WP_117207341.1', 'WP_000705630.1', 'WP_000705631.1', 'WP_029550037.1', 'WP_045177076.1', 'WP_103188668.1', 'WP_000705629.1', 'WP_233688773.1', 'WP_070002771.1', 'WP_252549645.1', 'WP_065316519.1', 'WP_117201020.1', 'WP_258413699.1', 'WP_258410987.1', 'WP_262537488.1', 'WP_258415781.1', 'WP_187395358.1', 'WP_064277015.1', 'WP_115210865.1', 'WP_096659411.1', 'WP_043044746.1', 'WP_000705626.1', 'W…
419	['WP_281224546.1', 'WP_000784017.1', 'WP_258412427.1', 'WP_258410986.1', 'WP_049307681.1', 'WP_000784033.1', 'WP_031900402.1', 'WP_000784029.1', 'WP_258416567.1', 'WP_000784030.1', 'WP_001581951.1', 'WP_001056483.1', 'WP_000784034.1', 'WP_001056480.1', 'WP_072468363.1', 'WP_001056484.1', 'WP_031881527.1', 'WP_001837402.1', 'WP_141062234.1', 'WP_258415780.1', 'WP_000784039.1', 'WP_045173128.1', 'W…
420	['WP_258413699.1', 'WP_258410987.1', 'WP_033855426.1', 'WP_117207341.1', 'WP_117201020.1', 'WP_000705630.1', 'WP_000705628.1', 'WP_000705629.1', 'WP_086155281.1', 'WP_061838983.1', 'WP_252549645.1', 'WP_115210865.1', 'WP_258412428.1', 'WP_017804908.1', 'WP_154269473.1', 'WP_000784032.1', 'WP_229374270.1', 'WP_000705653.1', 'WP_000705642.1', 'WP_096659411.1', 'WP_072361553.1', 'WP_115305127.1', 'W…
421	['WP_054189526.1', 'WP_000769164.1', 'WP_020976976.1', 'WP_000784251.1', 'WP_072496819.1', 'WP_000668991.1', 'WP_000769147.1', 'WP_000669009.1', 'WP_000769141.1', 'WP_070957614.1', 'WP_115390772.1', 'WP_000668996.1', 'WP_198996460.1', 'WP_000784252.1', 'WP_029550040.1', 'WP_071624234.1', 'WP_000781349.1', 'WP_000669000.1', 'WP_045177078.1', 'WP_000781345.1', 'WP_162636526.1', 'WP_000781350.1', 'W…
422	['WP_001024386.1', 'WP_115210861.1', 'WP_001024377.1', 'WP_001024391.1', 'WP_001024388.1', 'WP_001024387.1', 'WP_001024389.1', 'WP_072496815.1', 'WP_001024378.1', 'WP_262611016.1', 'WP_115305124.1', 'WP_258416564.1', 'WP_029550041.1', 'WP_115390771.1', 'WP_258413697.1', 'WP_001024382.1', 'WP_001024371.1', 'WP_001024374.1', 'WP_258415778.1', 'WP_089535898.1', 'WP_001024392.1', 'WP_234718316.1', 'W…
423	['WP_029550042.1', 'WP_115390770.1']
424	['WP_029550043.1']
425	['WP_115390783.1', 'WP_252094436.1', 'WP_258413705.1', 'WP_258415787.1', 'WP_064133890.1', 'WP_031881529.1', 'WP_258411137.1', 'WP_001557594.1', 'WP_000540915.1', 'WP_000540917.1', 'WP_052502187.1', 'WP_014936983.1', 'WP_289781446.1', 'WP_061838923.1', 'WP_025174524.1', 'WP_258410414.1', 'WP_061838922.1', 'WP_014936986.1', 'WP_281224549.1', 'WP_262611654.1', 'WP_061838925.1', 'WP_103204427.1', 'W…
426	['WP_000769836.1', 'WP_072499003.1', 'WP_000769816.1', 'WP_000769830.1', 'WP_000769831.1', 'WP_089535905.1', 'WP_258410403.1', 'WP_061838982.1', 'WP_115305129.1', 'WP_000769835.1', 'WP_000769814.1', 'WP_031587839.1', 'WP_250737933.1', 'WP_229375566.1', 'WP_115210866.1', 'WP_000769834.1', 'WP_020976977.1', 'WP_229374271.1', 'WP_000769837.1', 'WP_214418159.1', 'WP_000769820.1', 'WP_258413700.1', 'W…
427	['WP_258410987.1', 'WP_117207341.1', 'WP_117201020.1', 'WP_258413699.1', 'WP_229374264.1', 'WP_000705628.1', 'WP_033855426.1', 'WP_000705630.1', 'WP_000782618.1', 'WP_000782617.1', 'WP_000705629.1', 'WP_252549645.1', 'WP_086155281.1', 'WP_000782622.1', 'WP_111711091.1', 'WP_061838983.1', 'WP_000782825.1', 'WP_115210865.1', 'WP_182078226.1', 'WP_017804908.1', 'WP_061838985.1', 'WP_000782827.1', 'W…
428	['WP_064305722.1', 'WP_025174524.1', 'WP_006191918.1', 'WP_000540323.1', 'WP_043044740.1', 'WP_258415790.1', 'WP_069993599.1', 'WP_001205663.1', 'WP_229374787.1', 'WP_072526492.1', 'WP_258411138.1', 'WP_020976992.1', 'WP_289622737.1', 'WP_001205668.1', 'WP_001269822.1', 'WP_176320934.1', 'WP_183137865.1', 'WP_014936986.1', 'WP_000540880.1', 'WP_115293009.1', 'WP_072468355.1', 'WP_115390785.1', 'W…
429	['WP_115390783.1', 'WP_258415787.1', 'WP_031881529.1', 'WP_252094436.1', 'WP_258413705.1', 'WP_001557594.1', 'WP_258411137.1', 'WP_061838925.1', 'WP_064133890.1', 'WP_025174524.1', 'WP_000540917.1', 'WP_064305722.1', 'WP_000540915.1', 'WP_014936986.1', 'WP_000540323.1', 'WP_006191918.1', 'WP_258410414.1', 'WP_103204427.1', 'WP_252568951.1', 'WP_043044740.1', 'WP_262611654.1', 'WP_014936983.1', 'W…
430	['WP_000653711.1', 'WP_252568948.1', 'WP_072468351.1', 'WP_061823608.1', 'WP_115305139.1', 'WP_000653705.1', 'WP_061838921.1', 'WP_254231027.1', 'WP_198914181.1', 'WP_072526493.1', 'WP_258413709.1', 'WP_000653708.1', 'WP_031589090.1', 'WP_000653707.1', 'WP_000653712.1', 'WP_279758480.1', 'WP_086045060.1', 'WP_086032462.1', 'WP_078103295.1', 'WP_078370397.1', 'WP_229374286.1', 'WP_196931811.1', 'W…
431	['WP_010956543.1', 'WP_031762269.1', 'WP_216730941.1', 'WP_262538821.1', 'WP_094433821.1', 'WP_042908808.1', 'WP_115211599.1', 'WP_115390780.1', 'WP_214268157.1', 'WP_000426915.1', 'WP_031788484.1']
432	['WP_258416573.1', 'WP_031767398.1', 'WP_047230764.1', 'WP_115305132.1', 'WP_033843557.1', 'WP_000072566.1', 'WP_117201022.1', 'WP_117218904.1', 'WP_262611024.1', 'WP_000072586.1', 'WP_258410989.1', 'WP_084985140.1', 'WP_115390781.1', 'WP_000072632.1', 'WP_000072584.1', 'WP_274894662.1', 'WP_001594676.1', 'WP_260645051.1', 'WP_031883950.1', 'WP_113580789.1', 'WP_000072580.1', 'WP_061393942.1', 'W…
433	['WP_115390783.1', 'WP_258415787.1', 'WP_258413705.1', 'WP_031881529.1', 'WP_252094436.1', 'WP_258411137.1', 'WP_001557594.1', 'WP_064133890.1', 'WP_061838925.1', 'WP_025174524.1', 'WP_262611654.1', 'WP_014936983.1', 'WP_052502187.1', 'WP_000540917.1', 'WP_000540915.1', 'WP_064305722.1', 'WP_258410414.1', 'WP_000540323.1', 'WP_289781446.1', 'WP_006191918.1', 'WP_014936986.1', 'WP_043044740.1', 'W…
434	['WP_044027547.1', 'WP_031770049.1', 'WP_043044743.1', 'WP_000028659.1', 'WP_045177083.1', 'WP_155977917.1', 'WP_000028648.1', 'WP_000028656.1', 'WP_029550033.1', 'WP_070040411.1', 'WP_001566696.1', 'WP_115305131.1', 'WP_000028670.1', 'WP_000028663.1', 'WP_258410406.1', 'WP_103151718.1', 'WP_000028607.1', 'WP_258413701.1', 'WP_072496822.1', 'WP_049314020.1', 'WP_258415786.1', 'WP_017328592.1', 'W…
435	['WP_014936986.1', 'WP_103204427.1', 'WP_252568951.1', 'WP_117207339.1', 'WP_061838922.1', 'WP_000455739.1', 'WP_309484789.1', 'WP_086155343.1', 'WP_031775081.1', 'WP_001834381.1', 'WP_225526649.1', 'WP_001557597.1', 'WP_001802016.1', 'WP_001797296.1', 'WP_078171036.1', 'WP_281121644.1', 'WP_064305722.1', 'WP_000540323.1', 'WP_043044740.1', 'WP_025174524.1', 'WP_025175003.1', 'WP_258415790.1', 'W…
436	['WP_258410987.1', 'WP_117201020.1', 'WP_117207341.1', 'WP_258413699.1', 'WP_229374264.1', 'WP_000705628.1', 'WP_033855426.1', 'WP_000705630.1', 'WP_000705629.1', 'WP_000782618.1', 'WP_000782617.1', 'WP_086155281.1', 'WP_252549645.1', 'WP_061838983.1', 'WP_000782622.1', 'WP_111711091.1', 'WP_000782825.1', 'WP_115210865.1', 'WP_017804908.1', 'WP_182078226.1', 'WP_061838985.1', 'WP_000782827.1', 'W…
437	['WP_001815412.1', 'WP_031775297.1', 'WP_001789533.1', 'WP_049872772.1', 'WP_086153277.1', 'WP_001790025.1', 'WP_262611042.1', 'WP_258410419.1', 'WP_031835043.1', 'WP_000005718.1', 'WP_010956631.1', 'WP_042908632.1', 'WP_072496829.1', 'WP_001806583.1', 'WP_061838918.1', 'WP_014532571.1', 'WP_001287492.1']
438	['WP_281224546.1', 'WP_000784017.1', 'WP_258412427.1', 'WP_001581951.1', 'WP_049307681.1', 'WP_031900402.1', 'WP_258410986.1', 'WP_000784029.1', 'WP_000784030.1', 'WP_001056483.1', 'WP_001056480.1', 'WP_031881527.1', 'WP_000784033.1', 'WP_141062234.1', 'WP_001056484.1', 'WP_001837402.1', 'WP_031785375.1', 'WP_072468363.1', 'WP_258416567.1', 'WP_234718315.1', 'WP_258415780.1', 'WP_000784039.1', 'W…
439	['WP_042908808.1', 'WP_262538821.1', 'WP_115211599.1', 'WP_031788484.1', 'WP_214268157.1', 'WP_216730941.1', 'WP_010956543.1', 'WP_031762269.1', 'WP_115390780.1', 'WP_094433821.1', 'WP_000426915.1']
440	['WP_000769164.1', 'WP_000769141.1', 'WP_070957614.1', 'WP_198996460.1', 'WP_000769160.1', 'WP_071624234.1', 'WP_045177088.1', 'WP_258412433.1', 'WP_000769147.1', 'WP_162636526.1', 'WP_086153281.1', 'WP_117215975.1', 'WP_043044741.1', 'WP_031793822.1', 'WP_029550031.1', 'WP_000769163.1', 'WP_000769154.1', 'WP_020976985.1', 'WP_258411970.1', 'WP_155977921.1', 'WP_000769143.1', 'WP_054190420.1', 'W…
441	['WP_031797018.1', 'WP_165602291.1', 'WP_148114175.1', 'WP_078152524.1', 'WP_070046767.1', 'WP_031869057.1', 'WP_031908743.1', 'WP_064132080.1', 'WP_119486617.1', 'WP_262377652.1', 'WP_061819854.1', 'WP_061735481.1', 'WP_115305131.1', 'WP_031911414.1', 'WP_064128607.1', 'WP_233641940.1', 'WP_238609302.1', 'WP_070043488.1', 'WP_262537472.1', 'WP_258410406.1', 'WP_000028598.1', 'WP_000028607.1', 'W…
442	['WP_001791691.1', 'WP_001789525.1', 'WP_031927340.1', 'WP_252549648.1', 'WP_014532570.1', 'WP_262611020.1', 'WP_031797543.1', 'WP_001792090.1', 'WP_031901350.1', 'WP_096659413.1', 'WP_001789528.1']
443	['WP_000778504.1', 'WP_115390779.1', 'WP_000769164.1', 'WP_100793864.1', 'WP_000769147.1', 'WP_020976980.1', 'WP_187395887.1', 'WP_045177081.1', 'WP_000673046.1', 'WP_000673048.1', 'WP_000769141.1', 'WP_214268117.1', 'WP_070957614.1', 'WP_000778479.1', 'WP_020976976.1', 'WP_061838979.1', 'WP_072496821.1', 'WP_258410405.1', 'WP_000778478.1', 'WP_198996460.1', 'WP_229374276.1', 'WP_258416569.1', 'W…
444	['WP_031823850.1', 'WP_205300590.1', 'WP_195758583.1', 'WP_230852039.1', 'WP_180992337.1', 'WP_274544277.1', 'WP_204359906.1', 'WP_000072572.1', 'WP_206138941.1', 'WP_205352754.1', 'WP_262537469.1', 'WP_230852040.1', 'WP_198986359.1', 'WP_262537467.1', 'WP_205352755.1', 'WP_274544278.1', 'WP_262377662.1']
445	['WP_001815412.1', 'WP_031775297.1', 'WP_001789533.1', 'WP_049872772.1', 'WP_001790025.1', 'WP_086153277.1', 'WP_258410419.1', 'WP_262611042.1', 'WP_031835043.1', 'WP_000005718.1', 'WP_010956631.1', 'WP_042908632.1', 'WP_072496829.1', 'WP_001806583.1', 'WP_061838918.1', 'WP_014532571.1', 'WP_001287492.1']
446	['WP_115390783.1', 'WP_064133890.1', 'WP_252094436.1', 'WP_258415787.1', 'WP_258413705.1', 'WP_031881529.1', 'WP_014936983.1', 'WP_052502187.1', 'WP_001557594.1', 'WP_258411137.1', 'WP_289781446.1', 'WP_006191918.1', 'WP_000540915.1', 'WP_061838925.1', 'WP_000540917.1', 'WP_258415888.1', 'WP_031894264.1', 'WP_262611654.1', 'WP_025174524.1', 'WP_000540897.1', 'WP_258410414.1', 'WP_064305722.1', 'W…
447	['WP_000540915.1', 'WP_115390783.1', 'WP_000540917.1', 'WP_252094436.1', 'WP_031837584.1', 'WP_000540916.1', 'WP_000540914.1', 'WP_262537453.1', 'WP_271287701.1', 'WP_216699676.1', 'WP_103151429.1', 'WP_258413705.1', 'WP_258415787.1', 'WP_072468353.1', 'WP_031881529.1', 'WP_115305135.1', 'WP_229374787.1', 'WP_312013424.1', 'WP_258411137.1', 'WP_258410414.1', 'WP_001557594.1', 'WP_020976993.1', 'W…
448	['WP_115390783.1', 'WP_258415787.1', 'WP_258413705.1', 'WP_031881529.1', 'WP_252094436.1', 'WP_064133890.1', 'WP_001557594.1', 'WP_258411137.1', 'WP_061838925.1', 'WP_014936983.1', 'WP_052502187.1', 'WP_025174524.1', 'WP_262611654.1', 'WP_000540917.1', 'WP_289781446.1', 'WP_000540915.1', 'WP_064305722.1', 'WP_258410414.1', 'WP_006191918.1', 'WP_000540323.1', 'WP_258415888.1', 'WP_014936986.1', 'W…
449	['WP_031837584.1', 'WP_000540917.1', 'WP_000540915.1', 'WP_252094436.1', 'WP_115390783.1', 'WP_072507198.1', 'WP_052461500.1', 'WP_312013424.1', 'WP_229374787.1', 'WP_064133890.1', 'WP_001813970.1', 'WP_000540916.1', 'WP_020976988.1', 'WP_150021433.1', 'WP_086155347.1', 'WP_258415787.1', 'WP_262537453.1', 'WP_258411137.1', 'WP_072471082.1', 'WP_258416799.1', 'WP_000540914.1', 'WP_271287701.1', 'W…
450	['WP_000673058.1', 'WP_000673061.1', 'WP_000673059.1', 'WP_000769147.1', 'WP_031862897.1', 'WP_020976979.1', 'WP_072496820.1', 'WP_000778499.1', 'WP_061838980.1', 'WP_000779444.1', 'WP_000673060.1', 'WP_141061990.1', 'WP_138293435.1', 'WP_000778500.1', 'WP_000673054.1', 'WP_000673057.1', 'WP_258415783.1', 'WP_258410404.1', 'WP_000673052.1', 'WP_045173130.1', 'WP_099143778.1', 'WP_072468360.1', 'W…
451	['WP_115390783.1', 'WP_258415787.1', 'WP_258413705.1', 'WP_031881529.1', 'WP_064133890.1', 'WP_252094436.1', 'WP_258411137.1', 'WP_001557594.1', 'WP_061838925.1', 'WP_014936983.1', 'WP_052502187.1', 'WP_025174524.1', 'WP_262611654.1', 'WP_000540917.1', 'WP_289781446.1', 'WP_000540915.1', 'WP_064305722.1', 'WP_006191918.1', 'WP_000540323.1', 'WP_258410414.1', 'WP_014936986.1', 'WP_258415888.1', 'W…
452	['WP_031869057.1', 'WP_031908743.1', 'WP_061819854.1', 'WP_238609302.1', 'WP_061735481.1', 'WP_233641940.1', 'WP_262377652.1', 'WP_044027547.1', 'WP_043044743.1', 'WP_000028607.1', 'WP_070040411.1', 'WP_115305131.1', 'WP_119486617.1', 'WP_031911414.1', 'WP_064128607.1', 'WP_020976981.1', 'WP_045177083.1', 'WP_000028659.1', 'WP_103151718.1', 'WP_258413701.1', 'WP_155977917.1', 'WP_072468359.1', 'W…
453	['WP_281224546.1', 'WP_000784017.1', 'WP_258412427.1', 'WP_001581951.1', 'WP_049307681.1', 'WP_031900402.1', 'WP_258410986.1', 'WP_000784029.1', 'WP_000784030.1', 'WP_001056483.1', 'WP_001056480.1', 'WP_031881527.1', 'WP_000784033.1', 'WP_141062234.1', 'WP_001056484.1', 'WP_001837402.1', 'WP_031785375.1', 'WP_072468363.1', 'WP_258416567.1', 'WP_258415780.1', 'WP_234718315.1', 'WP_000784039.1', 'W…
454	['WP_115390783.1', 'WP_252094436.1', 'WP_031881529.1', 'WP_258413705.1', 'WP_258415787.1', 'WP_001557594.1', 'WP_258411137.1', 'WP_061838925.1', 'WP_025174524.1', 'WP_262611654.1', 'WP_258410414.1', 'WP_064305722.1', 'WP_000540323.1', 'WP_014936986.1', 'WP_043044740.1', 'WP_252568951.1', 'WP_103204427.1', 'WP_061838922.1', 'WP_064133890.1', 'WP_000540917.1', 'WP_000540915.1', 'WP_117207339.1', 'W…
455	['WP_115305132.1', 'WP_033843557.1', 'WP_000072566.1', 'WP_117201022.1', 'WP_117218904.1', 'WP_031883950.1', 'WP_113580789.1', 'WP_258416573.1', 'WP_031767398.1', 'WP_047230764.1', 'WP_000072580.1', 'WP_070003438.1', 'WP_000072635.1', 'WP_252549631.1', 'WP_084985140.1', 'WP_000072584.1', 'WP_262611024.1', 'WP_274894662.1', 'WP_001594676.1', 'WP_260645051.1', 'WP_155977919.1', 'WP_000072632.1', 'W…
456	['WP_115305132.1', 'WP_000072566.1', 'WP_033843557.1', 'WP_117201022.1', 'WP_117218904.1', 'WP_031883950.1', 'WP_000072580.1', 'WP_113580789.1', 'WP_258410407.1', 'WP_084985140.1', 'WP_031893451.1', 'WP_078369382.1', 'WP_061393942.1', 'WP_233145946.1', 'WP_031767398.1', 'WP_258416573.1', 'WP_047230764.1', 'WP_000072632.1', 'WP_001594676.1', 'WP_000072584.1', 'WP_274894662.1', 'WP_260645051.1', 'W…
457	['WP_064305722.1', 'WP_000540323.1', 'WP_006191918.1', 'WP_043044740.1', 'WP_025174524.1', 'WP_258415790.1', 'WP_176320934.1', 'WP_069993599.1', 'WP_014936986.1', 'WP_001269822.1', 'WP_072526492.1', 'WP_001205663.1', 'WP_258411138.1', 'WP_183137865.1', 'WP_020976992.1', 'WP_289622737.1', 'WP_103204427.1', 'WP_252568951.1', 'WP_115390785.1', 'WP_229374787.1', 'WP_001205668.1', 'WP_115390783.1', 'W…
458	['WP_115390783.1', 'WP_252094436.1', 'WP_064133890.1', 'WP_258415787.1', 'WP_258413705.1', 'WP_031881529.1', 'WP_014936983.1', 'WP_052502187.1', 'WP_258411137.1', 'WP_001557594.1', 'WP_258410414.1', 'WP_064305722.1', 'WP_000540323.1', 'WP_289781446.1', 'WP_014936986.1', 'WP_000540915.1', 'WP_000540917.1', 'WP_043044740.1', 'WP_061838925.1', 'WP_103204427.1', 'WP_252568951.1', 'WP_258415888.1', 'W…
459	['WP_031896911.1', 'WP_068981595.1', 'WP_042742072.1', 'WP_031921669.1', 'WP_281961758.1', 'WP_000028669.1', 'WP_000028602.1', 'WP_049314020.1', 'WP_258416571.1', 'WP_031770049.1', 'WP_000028638.1', 'WP_000028641.1', 'WP_000028648.1', 'WP_000028656.1', 'WP_000028659.1', 'WP_000028661.1', 'WP_000028663.1', 'WP_000028670.1', 'WP_001566696.1', 'WP_017328592.1', 'WP_029550033.1', 'WP_043044743.1', 'W…
460	['WP_000669519.1', 'WP_000669516.1', 'WP_000669524.1', 'WP_000768889.1', 'WP_262611029.1', 'WP_000669514.1', 'WP_061838929.1', 'WP_020976987.1', 'WP_103143398.1', 'WP_301397080.1', 'WP_072496825.1', 'WP_115305134.1', 'WP_031900220.1', 'WP_115210871.1', 'WP_155977925.1', 'WP_000865204.1', 'WP_258416578.1', 'WP_257009066.1']
461	['WP_031900292.1', 'WP_000416469.1']
462	['WP_281224546.1', 'WP_000784017.1', 'WP_258412427.1', 'WP_031900402.1', 'WP_258410986.1', 'WP_000784029.1', 'WP_000784030.1', 'WP_049307681.1', 'WP_001581951.1', 'WP_001056483.1', 'WP_001837402.1', 'WP_001056480.1', 'WP_000784033.1', 'WP_031881527.1', 'WP_258416567.1', 'WP_072468363.1', 'WP_141062234.1', 'WP_001056484.1', 'WP_031785375.1', 'WP_000784039.1', 'WP_000784034.1', 'WP_234718315.1', 'W…
463	['WP_001791691.1', 'WP_031927340.1', 'WP_001789525.1', 'WP_252549648.1', 'WP_014532570.1', 'WP_262611020.1', 'WP_031901350.1', 'WP_031797543.1', 'WP_001792090.1', 'WP_096659413.1', 'WP_001789528.1']
464	['WP_031908743.1', 'WP_061819854.1', 'WP_061735481.1', 'WP_233641940.1', 'WP_262377652.1', 'WP_044027547.1', 'WP_043044743.1', 'WP_000028607.1', 'WP_070040411.1', 'WP_115305131.1', 'WP_119486617.1', 'WP_031911414.1', 'WP_064128607.1', 'WP_020976981.1', 'WP_045177083.1', 'WP_000028659.1', 'WP_103151718.1', 'WP_070043488.1', 'WP_258413701.1', 'WP_155977917.1', 'WP_072468359.1', 'WP_258415786.1', 'W…
465	['WP_233641940.1', 'WP_031911414.1', 'WP_044027547.1', 'WP_000028607.1', 'WP_070040411.1', 'WP_064128607.1', 'WP_043044743.1', 'WP_000028659.1', 'WP_045177083.1', 'WP_258413701.1', 'WP_155977917.1', 'WP_072468359.1', 'WP_000028648.1', 'WP_114283423.1', 'WP_000028656.1', 'WP_029550033.1', 'WP_001566696.1', 'WP_258415786.1', 'WP_049314020.1', 'WP_115305131.1', 'WP_000028670.1', 'WP_020976981.1', 'W…
466	['WP_031915011.1', 'WP_250543762.1', 'WP_000074792.1', 'WP_029258562.1', 'WP_115391181.1', 'WP_000172540.1', 'WP_086155345.1', 'WP_000172546.1', 'WP_229374287.1', 'WP_000172543.1', 'WP_180371873.1', 'WP_061838919.1', 'WP_000172535.1', 'WP_258808706.1', 'WP_162636452.1', 'WP_262611038.1', 'WP_115305140.1', 'WP_142349905.1', 'WP_000172545.1', 'WP_258415791.1', 'WP_000074800.1', 'WP_000074802.1', 'W…
467	['WP_031921669.1', 'WP_031896911.1', 'WP_068981595.1', 'WP_042742072.1', 'WP_281961758.1', 'WP_000028669.1', 'WP_000028602.1', 'WP_049314020.1', 'WP_258416571.1', 'WP_031770049.1', 'WP_000028638.1', 'WP_000028641.1', 'WP_000028648.1', 'WP_000028656.1', 'WP_000028659.1', 'WP_000028661.1', 'WP_000028663.1', 'WP_000028670.1', 'WP_001566696.1', 'WP_017328592.1', 'WP_029550033.1', 'WP_043044743.1', 'W…
468	['WP_001791691.1', 'WP_031927340.1', 'WP_001789525.1', 'WP_252549648.1', 'WP_014532570.1', 'WP_262611020.1', 'WP_031797543.1', 'WP_001792090.1', 'WP_031901350.1', 'WP_096659413.1', 'WP_001789528.1']
469	['WP_025174524.1', 'WP_115390783.1', 'WP_006191918.1', 'WP_064305722.1', 'WP_000540323.1', 'WP_043044740.1', 'WP_014936986.1', 'WP_069993599.1', 'WP_103204427.1', 'WP_252568951.1', 'WP_001205663.1', 'WP_258415790.1', 'WP_020976992.1', 'WP_258411138.1', 'WP_229374787.1', 'WP_258415787.1', 'WP_072526492.1', 'WP_001205668.1', 'WP_061838922.1', 'WP_176320934.1', 'WP_258413705.1', 'WP_117207339.1', 'W…
470	['WP_033843557.1', 'WP_115305132.1', 'WP_000072566.1', 'WP_117201022.1', 'WP_117218904.1', 'WP_258416573.1', 'WP_031767398.1', 'WP_047230764.1', 'WP_084985140.1', 'WP_031883950.1', 'WP_113580789.1', 'WP_000072580.1', 'WP_262611024.1', 'WP_115390781.1', 'WP_061393942.1', 'WP_000072584.1', 'WP_001594676.1', 'WP_274894662.1', 'WP_260645051.1', 'WP_000072632.1', 'WP_072468358.1', 'WP_029550032.1', 'W…
471	['WP_033855426.1', 'WP_154269473.1', 'WP_061838983.1', 'WP_000705628.1', 'WP_086155281.1', 'WP_000705653.1', 'WP_155977910.1', 'WP_029550037.1', 'WP_000705642.1', 'WP_000784017.1', 'WP_281224546.1', 'WP_258412427.1', 'WP_049307681.1', 'WP_258415780.1', 'WP_000784034.1', 'WP_141062234.1', 'WP_045173128.1', 'WP_072468363.1', 'WP_001056483.1', 'WP_000784033.1', 'WP_113580788.1', 'WP_000784039.1', 'W…
472	['WP_000540915.1', 'WP_115390783.1', 'WP_000540917.1', 'WP_252094436.1', 'WP_262537453.1', 'WP_031881529.1', 'WP_000540916.1', 'WP_072468353.1', 'WP_031837584.1', 'WP_001557594.1', 'WP_229374787.1', 'WP_258413705.1', 'WP_020976993.1', 'WP_258410414.1', 'WP_000540914.1', 'WP_103151429.1', 'WP_271287701.1', 'WP_216699676.1', 'WP_258415787.1', 'WP_033857615.1', 'WP_046472806.1', 'WP_258413707.1', 'W…
473	['WP_115390783.1', 'WP_031881529.1', 'WP_258415787.1', 'WP_258413705.1', 'WP_025174524.1', 'WP_001557594.1', 'WP_252094436.1', 'WP_258411137.1', 'WP_061838925.1', 'WP_064305722.1', 'WP_064133890.1', 'WP_000540323.1', 'WP_014936986.1', 'WP_043044740.1', 'WP_258410414.1', 'WP_262611654.1', 'WP_006191918.1', 'WP_103204427.1', 'WP_252568951.1', 'WP_000540917.1', 'WP_000540915.1', 'WP_061838922.1', 'W…
474	['WP_115390783.1', 'WP_064133890.1', 'WP_252094436.1', 'WP_014936983.1', 'WP_258413705.1', 'WP_258415787.1', 'WP_052502187.1', 'WP_031881529.1', 'WP_258411137.1', 'WP_001557594.1', 'WP_289781446.1', 'WP_000540915.1', 'WP_000540917.1', 'WP_006191918.1', 'WP_258410414.1', 'WP_258415888.1', 'WP_061838925.1', 'WP_031894264.1', 'WP_014936986.1', 'WP_001814080.1', 'WP_262611654.1', 'WP_064305722.1', 'W…
475	['WP_042742072.1', 'WP_155977917.1', 'WP_000028641.1', 'WP_072496822.1', 'WP_017328592.1', 'WP_000028661.1', 'WP_070044205.1', 'WP_031770049.1', 'WP_000028648.1', 'WP_000028656.1', 'WP_000028659.1', 'WP_000028663.1', 'WP_029550033.1', 'WP_044027547.1', 'WP_045177083.1', 'WP_281961758.1', 'WP_258410093.1', 'WP_252549636.1', 'WP_001566696.1', 'WP_000028670.1', 'WP_000028669.1', 'WP_274544638.1', 'W…
476	['WP_025174524.1', 'WP_064305722.1', 'WP_000540323.1', 'WP_043044740.1', 'WP_006191918.1', 'WP_229374787.1', 'WP_258415790.1', 'WP_072526492.1', 'WP_289622737.1', 'WP_001269822.1', 'WP_176320934.1', 'WP_115390783.1', 'WP_069993599.1', 'WP_001205663.1', 'WP_115390785.1', 'WP_014936986.1', 'WP_000971990.1', 'WP_001801841.1', 'WP_258411138.1', 'WP_020976992.1', 'WP_000540325.1', 'WP_001205668.1', 'W…
477	['WP_001815412.1', 'WP_031775297.1', 'WP_001789533.1', 'WP_049872772.1', 'WP_001790025.1', 'WP_086153277.1', 'WP_258410419.1', 'WP_000005718.1', 'WP_262611042.1', 'WP_031835043.1', 'WP_010956631.1', 'WP_042908632.1', 'WP_072496829.1', 'WP_001806583.1', 'WP_014532571.1', 'WP_061838918.1', 'WP_001287492.1']
478	['WP_042908808.1', 'WP_262538821.1', 'WP_115211599.1', 'WP_214268157.1', 'WP_031788484.1', 'WP_216730941.1', 'WP_010956543.1', 'WP_031762269.1', 'WP_115390780.1', 'WP_094433821.1', 'WP_000426915.1']
479	['WP_064305722.1', 'WP_000540323.1', 'WP_043044740.1', 'WP_025174524.1', 'WP_258415790.1', 'WP_072526492.1', 'WP_001269822.1', 'WP_176320934.1', 'WP_014936986.1', 'WP_289622737.1', 'WP_103204427.1', 'WP_115390785.1', 'WP_252568951.1', 'WP_000971990.1', 'WP_001801841.1', 'WP_061838922.1', 'WP_117207339.1', 'WP_115390783.1', 'WP_229374787.1', 'WP_006191918.1', 'WP_258414513.1', 'WP_000455739.1', 'W…
480	['WP_000769141.1', 'WP_070957614.1', 'WP_198996460.1', 'WP_071624234.1', 'WP_000769147.1', 'WP_086153281.1', 'WP_043044741.1', 'WP_029550031.1', 'WP_162636526.1', 'WP_000769164.1', 'WP_155977921.1', 'WP_000769146.1', 'WP_258412433.1', 'WP_020976985.1', 'WP_258411970.1', 'WP_000769160.1', 'WP_000769143.1', 'WP_045177088.1', 'WP_258410408.1', 'WP_117215975.1', 'WP_031793822.1', 'WP_258416574.1', 'W…
481	['WP_043044742.1', 'WP_154253115.1', 'WP_033843557.1', 'WP_115305132.1', 'WP_000072566.1', 'WP_117201022.1', 'WP_117218904.1', 'WP_072468358.1', 'WP_229374279.1', 'WP_086153282.1', 'WP_029550032.1', 'WP_217176208.1', 'WP_000072560.1', 'WP_250738037.1', 'WP_155977919.1', 'WP_115210869.1', 'WP_000072580.1', 'WP_258410407.1', 'WP_070003438.1', 'WP_000072635.1', 'WP_252549631.1', 'WP_031883950.1', 'W…
482	['WP_044027547.1', 'WP_043044743.1', 'WP_000028659.1', 'WP_045177083.1', 'WP_155977917.1', 'WP_000028648.1', 'WP_029550033.1', 'WP_000028656.1', 'WP_070040411.1', 'WP_001566696.1', 'WP_115305131.1', 'WP_000028670.1', 'WP_258410406.1', 'WP_000028663.1', 'WP_103151718.1', 'WP_258413701.1', 'WP_000028607.1', 'WP_072496822.1', 'WP_049314020.1', 'WP_258415786.1', 'WP_017328592.1', 'WP_072468359.1', 'W…
483	['WP_258415783.1', 'WP_000673034.1', 'WP_061838981.1', 'WP_000673035.1', 'WP_072468361.1', 'WP_020976978.1', 'WP_174840705.1', 'WP_000673033.1', 'WP_000673028.1', 'WP_250755584.1', 'WP_115305130.1', 'WP_043044744.1', 'WP_258412430.1', 'WP_258416568.1', 'WP_000673029.1', 'WP_000673038.1', 'WP_117220647.1', 'WP_000778650.1', 'WP_103151716.1', 'WP_216461909.1', 'WP_020976976.1', 'WP_252549639.1', 'W…
484	['WP_020976976.1', 'WP_000784251.1', 'WP_072496819.1', 'WP_262537486.1', 'WP_000784252.1', 'WP_000781349.1', 'WP_115390776.1', 'WP_000784246.1', 'WP_000781345.1', 'WP_000784258.1', 'WP_045177078.1', 'WP_000781350.1', 'WP_103188667.1', 'WP_000784250.1', 'WP_115305128.1', 'WP_000784242.1', 'WP_258415782.1', 'WP_271287699.1', 'WP_262529521.1', 'WP_155977912.1', 'WP_043044745.1', 'WP_262611022.1', 'W…
485	['WP_043044746.1', 'WP_096659411.1', 'WP_117201020.1', 'WP_258410987.1', 'WP_000784017.1', 'WP_281224546.1', 'WP_141062234.1', 'WP_000705626.1', 'WP_258410986.1', 'WP_000784029.1', 'WP_187395358.1', 'WP_258412427.1', 'WP_000784030.1', 'WP_031900402.1', 'WP_072468363.1', 'WP_001056483.1', 'WP_001056480.1', 'WP_000784016.1', 'WP_000784034.1', 'WP_049307681.1', 'WP_031881527.1', 'WP_061838984.1', 'W…
486	['WP_115390783.1', 'WP_252094436.1', 'WP_064133890.1', 'WP_258415787.1', 'WP_258413705.1', 'WP_031881529.1', 'WP_258411137.1', 'WP_001557594.1', 'WP_014936983.1', 'WP_052502187.1', 'WP_061838925.1', 'WP_064305722.1', 'WP_000540323.1', 'WP_258410414.1', 'WP_000540917.1', 'WP_000540915.1', 'WP_014936986.1', 'WP_262611654.1', 'WP_043044740.1', 'WP_006191918.1', 'WP_025174524.1', 'WP_103204427.1', 'W…
487	['WP_000653711.1', 'WP_252568948.1', 'WP_072468351.1', 'WP_061823608.1', 'WP_061838921.1', 'WP_115305139.1', 'WP_254231027.1', 'WP_000653705.1', 'WP_198914181.1', 'WP_258413709.1', 'WP_072526493.1', 'WP_000653708.1', 'WP_031589090.1', 'WP_000653712.1', 'WP_000653707.1', 'WP_279758480.1', 'WP_086045060.1', 'WP_086032462.1', 'WP_078103295.1', 'WP_078370397.1', 'WP_229374286.1', 'WP_196931811.1', 'W…
488	['WP_044027547.1', 'WP_043044743.1', 'WP_000028659.1', 'WP_045177083.1', 'WP_155977917.1', 'WP_000028648.1', 'WP_029550033.1', 'WP_000028656.1', 'WP_070040411.1', 'WP_001566696.1', 'WP_115305131.1', 'WP_000028670.1', 'WP_258410406.1', 'WP_000028663.1', 'WP_103151718.1', 'WP_258413701.1', 'WP_000028607.1', 'WP_072496822.1', 'WP_049314020.1', 'WP_258415786.1', 'WP_017328592.1', 'WP_072468359.1', 'W…
489	['WP_258412427.1', 'WP_281224546.1', 'WP_000784017.1', 'WP_049307681.1', 'WP_001581951.1', 'WP_258410986.1', 'WP_031900402.1', 'WP_000784029.1', 'WP_000784030.1', 'WP_001056483.1', 'WP_141062234.1', 'WP_000784033.1', 'WP_001056480.1', 'WP_031881527.1', 'WP_000784034.1', 'WP_258415780.1', 'WP_072468363.1', 'WP_001056484.1', 'WP_045173128.1', 'WP_258416567.1', 'WP_113580788.1', 'WP_000784039.1', 'W…
490	['WP_000769147.1', 'WP_000673058.1', 'WP_000673061.1', 'WP_000673059.1', 'WP_020976979.1', 'WP_031862897.1', 'WP_072496820.1', 'WP_000778499.1', 'WP_061838980.1', 'WP_000779444.1', 'WP_000673060.1', 'WP_141061990.1', 'WP_138293435.1', 'WP_000778500.1', 'WP_000673054.1', 'WP_000673057.1', 'WP_258415783.1', 'WP_258410404.1', 'WP_000673052.1', 'WP_045173130.1', 'WP_099143778.1', 'WP_000769141.1', 'W…
491	['WP_258413699.1', 'WP_229374264.1', 'WP_033855426.1', 'WP_000705628.1', 'WP_000782618.1', 'WP_000782617.1', 'WP_115210865.1', 'WP_000705629.1', 'WP_086155281.1', 'WP_000782622.1', 'WP_111711091.1', 'WP_252549645.1', 'WP_000782825.1', 'WP_061838983.1', 'WP_229374270.1', 'WP_017804908.1', 'WP_182078226.1', 'WP_061838985.1', 'WP_000782827.1', 'WP_000782616.1', 'WP_072468364.1', 'WP_258412428.1', 'W…
492	['WP_281224546.1', 'WP_000784017.1', 'WP_258412427.1', 'WP_049307681.1', 'WP_031900402.1', 'WP_001581951.1', 'WP_258410986.1', 'WP_000784029.1', 'WP_000784030.1', 'WP_141062234.1', 'WP_000784033.1', 'WP_001056483.1', 'WP_001056480.1', 'WP_031881527.1', 'WP_072468363.1', 'WP_001837402.1', 'WP_258416567.1', 'WP_000784039.1', 'WP_258415780.1', 'WP_000784034.1', 'WP_001056484.1', 'WP_045177074.1', 'W…
493	['WP_000784017.1', 'WP_281224546.1', 'WP_258412427.1', 'WP_049307681.1', 'WP_000784029.1', 'WP_258410986.1', 'WP_000784030.1', 'WP_031900402.1', 'WP_001056483.1', 'WP_001056480.1', 'WP_072468363.1', 'WP_141062234.1', 'WP_031881527.1', 'WP_258415780.1', 'WP_001056484.1', 'WP_000784033.1', 'WP_000784039.1', 'WP_000784034.1', 'WP_258416567.1', 'WP_031785375.1', 'WP_234718315.1', 'WP_045173128.1', 'W…
494	['WP_020976976.1', 'WP_000784251.1', 'WP_072496819.1', 'WP_000784252.1', 'WP_000781349.1', 'WP_045177078.1', 'WP_000781345.1', 'WP_000781350.1', 'WP_262537486.1', 'WP_000784246.1', 'WP_000784242.1', 'WP_115390776.1', 'WP_258415782.1', 'WP_271287699.1', 'WP_000784258.1', 'WP_262611022.1', 'WP_103188667.1', 'WP_000784250.1', 'WP_115305128.1', 'WP_262529521.1', 'WP_000784243.1', 'WP_258415783.1', 'W…
495	['WP_000778504.1', 'WP_000769164.1', 'WP_115390779.1', 'WP_000769147.1', 'WP_100793864.1', 'WP_020976980.1', 'WP_045177081.1', 'WP_187395887.1', 'WP_000673048.1', 'WP_000673046.1', 'WP_000769141.1', 'WP_070957614.1', 'WP_214268117.1', 'WP_162636526.1', 'WP_000778479.1', 'WP_072496821.1', 'WP_198996460.1', 'WP_258410405.1', 'WP_061838979.1', 'WP_258416569.1', 'WP_229374276.1', 'WP_000778478.1', 'W…
496	['WP_044027547.1', 'WP_043044743.1', 'WP_045177083.1', 'WP_000028659.1', 'WP_155977917.1', 'WP_000028648.1', 'WP_029550033.1', 'WP_000028656.1', 'WP_070040411.1', 'WP_001566696.1', 'WP_115305131.1', 'WP_000028670.1', 'WP_258410406.1', 'WP_000028663.1', 'WP_103151718.1', 'WP_258413701.1', 'WP_000028607.1', 'WP_072496822.1', 'WP_049314020.1', 'WP_258415786.1', 'WP_017328592.1', 'WP_072468359.1', 'W…
497	['WP_258410407.1', 'WP_045177085.1', 'WP_033843557.1', 'WP_115305132.1', 'WP_000072566.1', 'WP_117201022.1', 'WP_117218904.1', 'WP_000072580.1', 'WP_061838932.1', 'WP_031883950.1', 'WP_258416573.1', 'WP_064133886.1', 'WP_113580789.1', 'WP_174840707.1', 'WP_031767398.1', 'WP_029550032.1', 'WP_047230764.1', 'WP_000072584.1', 'WP_274894662.1', 'WP_001594676.1', 'WP_260645051.1', 'WP_072468358.1', 'W…
498	['WP_000769164.1', 'WP_000769141.1', 'WP_070957614.1', 'WP_198996460.1', 'WP_071624234.1', 'WP_000769160.1', 'WP_045177088.1', 'WP_258412433.1', 'WP_000769147.1', 'WP_162636526.1', 'WP_086153281.1', 'WP_043044741.1', 'WP_029550031.1', 'WP_117215975.1', 'WP_031793822.1', 'WP_000769163.1', 'WP_020976985.1', 'WP_258411970.1', 'WP_000769154.1', 'WP_155977921.1', 'WP_000769143.1', 'WP_000769146.1', 'W…
499	['WP_115390783.1', 'WP_064133890.1', 'WP_000649604.1', 'WP_031881529.1', 'WP_258413705.1', 'WP_025174524.1', 'WP_252094436.1', 'WP_001557594.1', 'WP_052502187.1', 'WP_289781446.1', 'WP_031589088.1', 'WP_258415787.1', 'WP_061838923.1', 'WP_258411137.1', 'WP_064305722.1', 'WP_014936986.1', 'WP_258410414.1', 'WP_000540323.1', 'WP_001641316.1', 'WP_006191918.1', 'WP_103204427.1', 'WP_252568951.1', 'W…
500	['WP_045177096.1', 'WP_000948295.1', 'WP_000948301.1', 'WP_252094376.1', 'WP_262611043.1', 'WP_141062229.1']
501	['WP_045177097.1', 'WP_049296482.1', 'WP_216745731.1']
502	['WP_115390783.1', 'WP_252094436.1', 'WP_258415787.1', 'WP_258413705.1', 'WP_031881529.1', 'WP_258411137.1', 'WP_001557594.1', 'WP_061838925.1', 'WP_064305722.1', 'WP_064133890.1', 'WP_000540323.1', 'WP_025174524.1', 'WP_000540917.1', 'WP_258410414.1', 'WP_000540915.1', 'WP_262611654.1', 'WP_043044740.1', 'WP_014936986.1', 'WP_252568951.1', 'WP_103204427.1', 'WP_061838922.1', 'WP_258415790.1', 'W…
503	['WP_000649604.1', 'WP_115390783.1', 'WP_031881529.1', 'WP_064133890.1', 'WP_001557594.1', 'WP_258413705.1', 'WP_252094436.1', 'WP_258415787.1', 'WP_025174524.1', 'WP_031589088.1', 'WP_115390785.1', 'WP_052502187.1', 'WP_289781446.1', 'WP_258411137.1', 'WP_006191918.1', 'WP_258410414.1', 'WP_064305722.1', 'WP_014936986.1', 'WP_061838925.1', 'WP_000540323.1', 'WP_103204427.1', 'WP_252568951.1', 'W…
504	['WP_025174524.1', 'WP_115390783.1', 'WP_006191918.1', 'WP_064305722.1', 'WP_000540323.1', 'WP_043044740.1', 'WP_014936986.1', 'WP_069993599.1', 'WP_103204427.1', 'WP_252568951.1', 'WP_001205663.1', 'WP_258415790.1', 'WP_020976992.1', 'WP_258411138.1', 'WP_229374787.1', 'WP_258415787.1', 'WP_072526492.1', 'WP_001205668.1', 'WP_061838922.1', 'WP_176320934.1', 'WP_258413705.1', 'WP_117207339.1', 'W…
505	['WP_000540915.1', 'WP_000540917.1', 'WP_046472806.1', 'WP_115390783.1', 'WP_000540916.1', 'WP_031837584.1', 'WP_252094436.1', 'WP_000540914.1', 'WP_262537453.1', 'WP_271287701.1', 'WP_216699676.1', 'WP_103151429.1', 'WP_229374787.1', 'WP_072468353.1', 'WP_312013424.1', 'WP_031881529.1', 'WP_115305135.1', 'WP_258413705.1', 'WP_258415787.1', 'WP_001557594.1', 'WP_258410414.1', 'WP_020976993.1', 'W…
506	['WP_258416573.1', 'WP_031767398.1', 'WP_047230764.1', 'WP_115305132.1', 'WP_033843557.1', 'WP_000072566.1', 'WP_117201022.1', 'WP_117218904.1', 'WP_262611024.1', 'WP_000072586.1', 'WP_258410989.1', 'WP_115390781.1', 'WP_000072584.1', 'WP_274894662.1', 'WP_001594676.1', 'WP_260645051.1', 'WP_084985140.1', 'WP_000072632.1', 'WP_031883950.1', 'WP_113580789.1', 'WP_000072580.1', 'WP_061393942.1', 'W…
507	['WP_000971498.1', 'WP_000971502.1', 'WP_000971497.1', 'WP_000971504.1', 'WP_061838920.1', 'WP_000577027.1', 'WP_000971503.1', 'WP_000971499.1', 'WP_047432643.1', 'WP_064131151.1', 'WP_000971505.1', 'WP_258414976.1', 'WP_162636454.1', 'WP_000971501.1', 'WP_000971508.1', 'WP_000971506.1', 'WP_115210879.1']
508	['WP_014936986.1', 'WP_103204427.1', 'WP_252568951.1', 'WP_049279177.1', 'WP_309484789.1', 'WP_061838922.1', 'WP_117207339.1', 'WP_001834381.1', 'WP_078171036.1', 'WP_225526649.1', 'WP_001557597.1', 'WP_001802016.1', 'WP_000455739.1', 'WP_086155343.1', 'WP_281121644.1', 'WP_000455740.1', 'WP_222637343.1', 'WP_229374787.1', 'WP_000455736.1', 'WP_025174275.1', 'WP_025175003.1', 'WP_000540319.1', 'W…
509	['WP_045177097.1', 'WP_049296482.1', 'WP_216745731.1']
510	['WP_258412427.1', 'WP_000784017.1', 'WP_281224546.1', 'WP_049307681.1', 'WP_258410986.1', 'WP_001581951.1', 'WP_031900402.1', 'WP_000784029.1', 'WP_001056483.1', 'WP_000784030.1', 'WP_000784033.1', 'WP_001056480.1', 'WP_072468363.1', 'WP_141062234.1', 'WP_031881527.1', 'WP_258416567.1', 'WP_001056484.1', 'WP_258415780.1', 'WP_000784039.1', 'WP_000784034.1', 'WP_001837402.1', 'WP_031785375.1', 'W…
511	['WP_049311701.1']
512	['WP_049311702.1', 'WP_001251192.1']
513	['WP_000810443.1', 'WP_049311703.1', 'WP_198987418.1']
514	['WP_044027547.1', 'WP_043044743.1', 'WP_000028659.1', 'WP_045177083.1', 'WP_155977917.1', 'WP_000028648.1', 'WP_029550033.1', 'WP_000028656.1', 'WP_070040411.1', 'WP_001566696.1', 'WP_115305131.1', 'WP_000028670.1', 'WP_258410406.1', 'WP_000028663.1', 'WP_103151718.1', 'WP_049314020.1', 'WP_000028607.1', 'WP_258413701.1', 'WP_072496822.1', 'WP_258415786.1', 'WP_017328592.1', 'WP_072468359.1', 'W…
515	['WP_049872772.1', 'WP_001789533.1', 'WP_262611042.1', 'WP_000005718.1', 'WP_001815412.1', 'WP_031775297.1', 'WP_086153277.1', 'WP_258410419.1', 'WP_001790025.1', 'WP_031835043.1', 'WP_010956631.1', 'WP_042908632.1', 'WP_072496829.1', 'WP_001806583.1', 'WP_014532571.1', 'WP_061838918.1', 'WP_001287492.1']
516	['WP_001594676.1', 'WP_000072584.1', 'WP_274894662.1', 'WP_260645051.1', 'WP_049879845.1', 'WP_258416573.1', 'WP_031767398.1', 'WP_072468358.1', 'WP_047230764.1', 'WP_111014392.1', 'WP_000072632.1', 'WP_029550032.1', 'WP_000072580.1', 'WP_155977919.1', 'WP_258410407.1', 'WP_115305132.1', 'WP_000072566.1', 'WP_033843557.1', 'WP_117201022.1', 'WP_229374279.1', 'WP_117218904.1', 'WP_086153282.1', 'W…
517	['WP_115390783.1', 'WP_252094436.1', 'WP_258413705.1', 'WP_258415787.1', 'WP_031881529.1', 'WP_258411137.1', 'WP_001557594.1', 'WP_258410414.1', 'WP_000540915.1', 'WP_000540917.1', 'WP_064305722.1', 'WP_000540323.1', 'WP_014936986.1', 'WP_043044740.1', 'WP_061838925.1', 'WP_252568951.1', 'WP_103204427.1', 'WP_025174524.1', 'WP_262611654.1', 'WP_258415790.1', 'WP_061838922.1', 'WP_281224549.1', 'W…
518	['WP_115390783.1', 'WP_252094436.1', 'WP_064133890.1', 'WP_052502187.1', 'WP_014936983.1', 'WP_258415787.1', 'WP_258413705.1', 'WP_031881529.1', 'WP_258411137.1', 'WP_001557594.1', 'WP_289781446.1', 'WP_258415888.1', 'WP_061838925.1', 'WP_000540915.1', 'WP_006191918.1', 'WP_031894264.1', 'WP_000540917.1', 'WP_258410414.1', 'WP_064305722.1', 'WP_025174524.1', 'WP_000540323.1', 'WP_014936986.1', 'W…
519	['WP_054189526.1', 'WP_000769164.1', 'WP_000668996.1', 'WP_020976976.1', 'WP_000769141.1', 'WP_000769147.1', 'WP_070957614.1', 'WP_198996460.1', 'WP_000669000.1', 'WP_115390772.1', 'WP_071624234.1', 'WP_000784251.1', 'WP_072496819.1', 'WP_162636526.1', 'WP_000668991.1', 'WP_086153281.1', 'WP_000784252.1', 'WP_000669009.1', 'WP_000781349.1', 'WP_043044741.1', 'WP_000781345.1', 'WP_029550031.1', 'W…
520	['WP_117207341.1', 'WP_033855426.1', 'WP_258410987.1', 'WP_117201020.1', 'WP_000705630.1', 'WP_258413699.1', 'WP_000705628.1', 'WP_000705629.1', 'WP_252549645.1', 'WP_115210865.1', 'WP_086155281.1', 'WP_229374270.1', 'WP_154269473.1', 'WP_017804908.1', 'WP_061838983.1', 'WP_258412428.1', 'WP_187395358.1', 'WP_000705653.1', 'WP_000705642.1', 'WP_096659411.1', 'WP_233688773.1', 'WP_000769141.1', 'W…
521	['WP_020976976.1', 'WP_000784251.1', 'WP_072496819.1', 'WP_000784252.1', 'WP_000781349.1', 'WP_045177078.1', 'WP_000781345.1', 'WP_000781350.1', 'WP_262537486.1', 'WP_115390776.1', 'WP_000784258.1', 'WP_054189529.1', 'WP_000784246.1', 'WP_258415782.1', 'WP_000784242.1', 'WP_271287699.1', 'WP_262611022.1', 'WP_103188667.1', 'WP_115305128.1', 'WP_000784250.1', 'WP_000769147.1', 'WP_262529521.1', 'W…
522	['WP_000673061.1', 'WP_000673058.1', 'WP_000673059.1', 'WP_020976979.1', 'WP_072496820.1', 'WP_031862897.1', 'WP_000778499.1', 'WP_000769147.1', 'WP_000779444.1', 'WP_258415783.1', 'WP_000673060.1', 'WP_061838980.1', 'WP_141061990.1', 'WP_138293435.1', 'WP_000673054.1', 'WP_000673057.1', 'WP_000778500.1', 'WP_000673052.1', 'WP_258410404.1', 'WP_045173130.1', 'WP_099143778.1', 'WP_072468360.1', 'W…
523	['WP_000653711.1', 'WP_252568948.1', 'WP_072468351.1', 'WP_061823608.1', 'WP_061838921.1', 'WP_115305139.1', 'WP_000653705.1', 'WP_254231027.1', 'WP_198914181.1', 'WP_258413709.1', 'WP_072526493.1', 'WP_000653708.1', 'WP_031589090.1', 'WP_000653707.1', 'WP_000653712.1', 'WP_279758480.1', 'WP_086045060.1', 'WP_086032462.1', 'WP_078103295.1', 'WP_078370397.1', 'WP_229374286.1', 'WP_196931811.1', 'W…
524	['WP_025174524.1', 'WP_064305722.1', 'WP_000540323.1', 'WP_006191918.1', 'WP_043044740.1', 'WP_229374787.1', 'WP_258415790.1', 'WP_115390785.1', 'WP_176320934.1', 'WP_072526492.1', 'WP_115390783.1', 'WP_069993599.1', 'WP_001269822.1', 'WP_289622737.1', 'WP_001205663.1', 'WP_183137865.1', 'WP_000971990.1', 'WP_001801841.1', 'WP_014936986.1', 'WP_020976992.1', 'WP_258411138.1', 'WP_001205668.1', 'W…
525	['WP_115390783.1', 'WP_031881529.1', 'WP_258413705.1', 'WP_258415787.1', 'WP_252094436.1', 'WP_001557594.1', 'WP_258411137.1', 'WP_025174524.1', 'WP_061838925.1', 'WP_262611654.1', 'WP_258410414.1', 'WP_064305722.1', 'WP_000540323.1', 'WP_014936986.1', 'WP_043044740.1', 'WP_103204427.1', 'WP_252568951.1', 'WP_064133890.1', 'WP_061838922.1', 'WP_258415790.1', 'WP_281224549.1', 'WP_117207339.1', 'W…
526	['WP_000769164.1', 'WP_000769160.1', 'WP_045177088.1', 'WP_258412433.1', 'WP_000769154.1', 'WP_054190420.1', 'WP_000769141.1', 'WP_070957614.1', 'WP_198996460.1', 'WP_117215975.1', 'WP_031793822.1', 'WP_061838931.1', 'WP_071624234.1', 'WP_000769147.1', 'WP_000769163.1', 'WP_162636526.1', 'WP_086153281.1', 'WP_000769143.1', 'WP_029550031.1', 'WP_043044741.1', 'WP_258411970.1', 'WP_020976985.1', 'W…
527	['WP_115390783.1', 'WP_258415787.1', 'WP_031881529.1', 'WP_258413705.1', 'WP_064133890.1', 'WP_252094436.1', 'WP_001557594.1', 'WP_258411137.1', 'WP_061838925.1', 'WP_014936983.1', 'WP_052502187.1', 'WP_000540917.1', 'WP_000540915.1', 'WP_262611654.1', 'WP_258410414.1', 'WP_025174524.1', 'WP_006191918.1', 'WP_289781446.1', 'WP_064305722.1', 'WP_258415888.1', 'WP_000540323.1', 'WP_031894264.1', 'W…
528	['WP_033843557.1', 'WP_115305132.1', 'WP_000072566.1', 'WP_117201022.1', 'WP_117218904.1', 'WP_061393942.1', 'WP_084985140.1', 'WP_000072580.1', 'WP_031883950.1', 'WP_113580789.1', 'WP_031767398.1', 'WP_258416573.1', 'WP_258410407.1', 'WP_047230764.1', 'WP_078369382.1', 'WP_233145946.1', 'WP_031893451.1', 'WP_262611024.1', 'WP_000072632.1', 'WP_000072584.1', 'WP_260645051.1', 'WP_001594676.1', 'W…
529	['WP_001062989.1', 'WP_001062997.1', 'WP_001062992.1', 'WP_001062998.1', 'WP_001062985.1', 'WP_001062982.1', 'WP_001063005.1', 'WP_141062230.1', 'WP_001063000.1', 'WP_117201026.1', 'WP_061393943.1', 'WP_001062988.1', 'WP_001062991.1', 'WP_234722850.1', 'WP_115289184.1', 'WP_001062979.1', 'WP_274544018.1', 'WP_001062981.1', 'WP_262611040.1', 'WP_001062999.1', 'WP_020976997.1', 'WP_001062994.1', 'W…
530	['WP_115390783.1', 'WP_252094436.1', 'WP_258415787.1', 'WP_258413705.1', 'WP_031881529.1', 'WP_064133890.1', 'WP_001557594.1', 'WP_258411137.1', 'WP_061838925.1', 'WP_014936983.1', 'WP_052502187.1', 'WP_000540915.1', 'WP_000540917.1', 'WP_025174524.1', 'WP_262611654.1', 'WP_258410414.1', 'WP_064305722.1', 'WP_000540323.1', 'WP_014936986.1', 'WP_289781446.1', 'WP_006191918.1', 'WP_043044740.1', 'W…
531	['WP_061735481.1', 'WP_061819854.1', 'WP_233641940.1', 'WP_262377652.1', 'WP_044027547.1', 'WP_000028607.1', 'WP_043044743.1', 'WP_070040411.1', 'WP_115305131.1', 'WP_031911414.1', 'WP_064128607.1', 'WP_000028659.1', 'WP_103151718.1', 'WP_045177083.1', 'WP_258413701.1', 'WP_072468359.1', 'WP_155977917.1', 'WP_258415786.1', 'WP_258410406.1', 'WP_000028648.1', 'WP_114283423.1', 'WP_000028656.1', 'W…
532	['WP_000778504.1', 'WP_115390779.1', 'WP_000769164.1', 'WP_100793864.1', 'WP_020976980.1', 'WP_000769147.1', 'WP_045177081.1', 'WP_000673046.1', 'WP_187395887.1', 'WP_000673048.1', 'WP_214268117.1', 'WP_000778479.1', 'WP_072496821.1', 'WP_061838979.1', 'WP_258410405.1', 'WP_000778478.1', 'WP_229374276.1', 'WP_258416569.1', 'WP_000769141.1', 'WP_070957614.1', 'WP_000673047.1', 'WP_198996460.1', 'W…
533	['WP_061819854.1', 'WP_233641940.1', 'WP_044027547.1', 'WP_000028607.1', 'WP_070040411.1', 'WP_115305131.1', 'WP_031911414.1', 'WP_064128607.1', 'WP_043044743.1', 'WP_045177083.1', 'WP_000028659.1', 'WP_103151718.1', 'WP_258413701.1', 'WP_072468359.1', 'WP_155977917.1', 'WP_258410406.1', 'WP_000028648.1', 'WP_029550033.1', 'WP_114283423.1', 'WP_000028656.1', 'WP_258415786.1', 'WP_049314020.1', 'W…
534	['WP_115390783.1', 'WP_252094436.1', 'WP_064133890.1', 'WP_258415787.1', 'WP_014936983.1', 'WP_258413705.1', 'WP_052502187.1', 'WP_031881529.1', 'WP_258411137.1', 'WP_001557594.1', 'WP_289781446.1', 'WP_258415888.1', 'WP_031894264.1', 'WP_000540915.1', 'WP_061838925.1', 'WP_006191918.1', 'WP_000540917.1', 'WP_258410414.1', 'WP_064305722.1', 'WP_025174524.1', 'WP_000540323.1', 'WP_014936986.1', 'W…
535	['WP_000653711.1', 'WP_252568948.1', 'WP_061823608.1', 'WP_072468351.1', 'WP_061838921.1', 'WP_254231027.1', 'WP_198914181.1', 'WP_115305139.1', 'WP_000653705.1', 'WP_258413709.1', 'WP_072526493.1', 'WP_000653708.1', 'WP_031589090.1', 'WP_000653712.1', 'WP_000653707.1', 'WP_279758480.1', 'WP_086045060.1', 'WP_086032462.1', 'WP_078103295.1', 'WP_078370397.1', 'WP_229374286.1', 'WP_196931811.1', 'W…
536	['WP_001815412.1', 'WP_031775297.1', 'WP_001789533.1', 'WP_086153277.1', 'WP_049872772.1', 'WP_001790025.1', 'WP_262611042.1', 'WP_258410419.1', 'WP_000005718.1', 'WP_031835043.1', 'WP_010956631.1', 'WP_001806583.1', 'WP_072496829.1', 'WP_061838918.1', 'WP_014532571.1', 'WP_042908632.1', 'WP_001287492.1']
537	['WP_000172546.1', 'WP_000172543.1', 'WP_086155345.1', 'WP_000172540.1', 'WP_229374287.1', 'WP_061838919.1', 'WP_000172535.1', 'WP_115305140.1', 'WP_000172545.1', 'WP_258410995.1', 'WP_258808706.1', 'WP_180371873.1', 'WP_029258562.1', 'WP_142349905.1', 'WP_115391181.1', 'WP_000074792.1', 'WP_262611038.1', 'WP_162636452.1', 'WP_258415791.1', 'WP_250543762.1', 'WP_031915011.1', 'WP_000074800.1', 'W…
538	['WP_000971498.1', 'WP_000971502.1', 'WP_061838920.1', 'WP_000971497.1', 'WP_000971504.1', 'WP_000971503.1', 'WP_000577027.1', 'WP_000971499.1', 'WP_064131151.1', 'WP_047432643.1', 'WP_000971505.1', 'WP_258414976.1', 'WP_162636454.1', 'WP_000971501.1', 'WP_000971508.1', 'WP_000971506.1', 'WP_115210879.1']
539	['WP_000653711.1', 'WP_252568948.1', 'WP_072468351.1', 'WP_061823608.1', 'WP_061838921.1', 'WP_254231027.1', 'WP_115305139.1', 'WP_198914181.1', 'WP_000653705.1', 'WP_258413709.1', 'WP_072526493.1', 'WP_000653708.1', 'WP_031589090.1', 'WP_000653712.1', 'WP_000653707.1', 'WP_279758480.1', 'WP_086045060.1', 'WP_086032462.1', 'WP_078103295.1', 'WP_078370397.1', 'WP_229374286.1', 'WP_196931811.1', 'W…
540	['WP_014936986.1', 'WP_103204427.1', 'WP_252568951.1', 'WP_061838922.1', 'WP_117207339.1', 'WP_000455739.1', 'WP_309484789.1', 'WP_086155343.1', 'WP_001834381.1', 'WP_225526649.1', 'WP_001557597.1', 'WP_001802016.1', 'WP_031775081.1', 'WP_078171036.1', 'WP_001797296.1', 'WP_281121644.1', 'WP_064305722.1', 'WP_000540323.1', 'WP_025175003.1', 'WP_025174524.1', 'WP_043044740.1', 'WP_025174275.1', 'W…
541	['WP_115390783.1', 'WP_258415787.1', 'WP_258413705.1', 'WP_252094436.1', 'WP_064133890.1', 'WP_031881529.1', 'WP_258411137.1', 'WP_001557594.1', 'WP_061838923.1', 'WP_014936983.1', 'WP_052502187.1', 'WP_000540917.1', 'WP_000540915.1', 'WP_025174524.1', 'WP_061838925.1', 'WP_262611654.1', 'WP_289781446.1', 'WP_258410414.1', 'WP_061838922.1', 'WP_014936986.1', 'WP_281224549.1', 'WP_258415888.1', 'W…
542	['WP_115390783.1', 'WP_064133890.1', 'WP_252094436.1', 'WP_258415787.1', 'WP_031881529.1', 'WP_258413705.1', 'WP_014936983.1', 'WP_001557594.1', 'WP_258411137.1', 'WP_052502187.1', 'WP_000540915.1', 'WP_000540917.1', 'WP_006191918.1', 'WP_289781446.1', 'WP_258410414.1', 'WP_061838925.1', 'WP_014936986.1', 'WP_258415888.1', 'WP_262611654.1', 'WP_031894264.1', 'WP_025174524.1', 'WP_103204427.1', 'W…
543	['WP_115390783.1', 'WP_252094436.1', 'WP_258413705.1', 'WP_031881529.1', 'WP_258415787.1', 'WP_258411137.1', 'WP_001557594.1', 'WP_061838925.1', 'WP_025174524.1', 'WP_262611654.1', 'WP_064305722.1', 'WP_000540323.1', 'WP_258410414.1', 'WP_014936986.1', 'WP_043044740.1', 'WP_103204427.1', 'WP_252568951.1', 'WP_061838922.1', 'WP_258415790.1', 'WP_176320934.1', 'WP_117207339.1', 'WP_000540917.1', 'W…
544	['WP_115390783.1', 'WP_252094436.1', 'WP_258413705.1', 'WP_258415787.1', 'WP_031881529.1', 'WP_258411137.1', 'WP_001557594.1', 'WP_258410414.1', 'WP_000540915.1', 'WP_000540917.1', 'WP_014936986.1', 'WP_061838925.1', 'WP_025174524.1', 'WP_064133890.1', 'WP_064305722.1', 'WP_000540323.1', 'WP_262611654.1', 'WP_014936983.1', 'WP_103204427.1', 'WP_252568951.1', 'WP_043044740.1', 'WP_052502187.1', 'W…
545	['WP_006191918.1', 'WP_064305722.1', 'WP_069993599.1', 'WP_000540323.1', 'WP_001205663.1', 'WP_025174524.1', 'WP_258411138.1', 'WP_020976992.1', 'WP_043044740.1', 'WP_001205668.1', 'WP_000540880.1', 'WP_072468355.1', 'WP_020976989.1', 'WP_000540879.1', 'WP_183137865.1', 'WP_115293009.1', 'WP_229374787.1', 'WP_258415790.1', 'WP_072526492.1', 'WP_150531499.1', 'WP_001269822.1', 'WP_289622737.1', 'W…
546	['WP_000669519.1', 'WP_000669516.1', 'WP_000669524.1', 'WP_061838929.1', 'WP_000768889.1', 'WP_262611029.1', 'WP_000669514.1', 'WP_103143398.1', 'WP_020976987.1', 'WP_301397080.1', 'WP_072496825.1', 'WP_155977925.1', 'WP_115305134.1', 'WP_115210871.1', 'WP_031900220.1', 'WP_000865204.1', 'WP_258416578.1', 'WP_257009066.1']
547	['WP_000769164.1', 'WP_000769141.1', 'WP_070957614.1', 'WP_198996460.1', 'WP_071624234.1', 'WP_258412433.1', 'WP_000769160.1', 'WP_000769147.1', 'WP_045177088.1', 'WP_086153281.1', 'WP_162636526.1', 'WP_043044741.1', 'WP_029550031.1', 'WP_000769154.1', 'WP_117215975.1', 'WP_031793822.1', 'WP_000769163.1', 'WP_061838931.1', 'WP_155977921.1', 'WP_054190420.1', 'WP_000769143.1', 'WP_000769146.1', 'W…
548	['WP_229374279.1', 'WP_086153282.1', 'WP_217176208.1', 'WP_000072560.1', 'WP_250738037.1', 'WP_115210869.1', 'WP_258410407.1', 'WP_061838932.1', 'WP_115305132.1', 'WP_033843557.1', 'WP_000072566.1', 'WP_117201022.1', 'WP_117218904.1', 'WP_000072580.1', 'WP_070003438.1', 'WP_000072635.1', 'WP_252549631.1', 'WP_258416573.1', 'WP_031883950.1', 'WP_031767398.1', 'WP_113580789.1', 'WP_064133886.1', 'W…
549	['WP_000778504.1', 'WP_000769164.1', 'WP_115390779.1', 'WP_100793864.1', 'WP_000769147.1', 'WP_020976980.1', 'WP_187395887.1', 'WP_000673046.1', 'WP_045177081.1', 'WP_000769141.1', 'WP_070957614.1', 'WP_000673048.1', 'WP_020976976.1', 'WP_214268117.1', 'WP_061838979.1', 'WP_000778479.1', 'WP_198996460.1', 'WP_072496821.1', 'WP_258410405.1', 'WP_000778478.1', 'WP_229374276.1', 'WP_258416569.1', 'W…
550	['WP_000769147.1', 'WP_000673058.1', 'WP_000673061.1', 'WP_000673059.1', 'WP_020976979.1', 'WP_031862897.1', 'WP_072496820.1', 'WP_000778499.1', 'WP_061838980.1', 'WP_000779444.1', 'WP_000673060.1', 'WP_141061990.1', 'WP_138293435.1', 'WP_000778500.1', 'WP_000673054.1', 'WP_000673057.1', 'WP_000673052.1', 'WP_258410404.1', 'WP_045173130.1', 'WP_099143778.1', 'WP_258415783.1', 'WP_000769141.1', 'W…
551	['WP_258415783.1', 'WP_000673034.1', 'WP_061838981.1', 'WP_072468361.1', 'WP_000673035.1', 'WP_020976978.1', 'WP_174840705.1', 'WP_000673033.1', 'WP_000673028.1', 'WP_250755584.1', 'WP_115305130.1', 'WP_043044744.1', 'WP_258412430.1', 'WP_258416568.1', 'WP_000673029.1', 'WP_000673038.1', 'WP_117220647.1', 'WP_000778650.1', 'WP_103151716.1', 'WP_216461909.1', 'WP_252549639.1', 'WP_020976976.1', 'W…
552	['WP_000769836.1', 'WP_000769816.1', 'WP_061838982.1', 'WP_258410403.1', 'WP_115305129.1', 'WP_000769830.1', 'WP_072499003.1', 'WP_000769831.1', 'WP_089535905.1', 'WP_000769814.1', 'WP_229375566.1', 'WP_111743781.1', 'WP_000769835.1', 'WP_020976977.1', 'WP_115210866.1', 'WP_258413700.1', 'WP_250737933.1', 'WP_229374271.1', 'WP_258412429.1', 'WP_000769833.1', 'WP_031587839.1', 'WP_000769834.1', 'W…
553	['WP_061838983.1', 'WP_000705628.1', 'WP_086155281.1', 'WP_033855426.1', 'WP_154269473.1', 'WP_000705653.1', 'WP_155977910.1', 'WP_064305720.1', 'WP_001564729.1', 'WP_029550037.1', 'WP_000705642.1', 'WP_281224546.1', 'WP_000784017.1', 'WP_258412427.1', 'WP_141062234.1', 'WP_258415780.1', 'WP_000784036.1', 'WP_049307681.1', 'WP_000784034.1', 'WP_045173128.1', 'WP_064133377.1', 'WP_115390775.1', 'W…
554	['WP_000784017.1', 'WP_258412427.1', 'WP_281224546.1', 'WP_049307681.1', 'WP_258410986.1', 'WP_031900402.1', 'WP_000784029.1', 'WP_000784030.1', 'WP_001581951.1', 'WP_000784033.1', 'WP_001056483.1', 'WP_072468363.1', 'WP_258416567.1', 'WP_001056480.1', 'WP_141062234.1', 'WP_031881527.1', 'WP_001837402.1', 'WP_001056484.1', 'WP_000784034.1', 'WP_000784039.1', 'WP_258415780.1', 'WP_031785375.1', 'W…
555	['WP_229374264.1', 'WP_258410987.1', 'WP_117207341.1', 'WP_000782618.1', 'WP_117201020.1', 'WP_258413699.1', 'WP_000705628.1', 'WP_033855426.1', 'WP_000782825.1', 'WP_000705630.1', 'WP_000782617.1', 'WP_000705629.1', 'WP_252549645.1', 'WP_086155281.1', 'WP_061838985.1', 'WP_111711091.1', 'WP_000782622.1', 'WP_000782828.1', 'WP_061838983.1', 'WP_000782616.1', 'WP_000782619.1', 'WP_115210865.1', 'W…
556	['WP_020976976.1', 'WP_054189526.1', 'WP_000769164.1', 'WP_000784251.1', 'WP_072496819.1', 'WP_115390772.1', 'WP_061838986.1', 'WP_000669000.1', 'WP_000668996.1', 'WP_000784252.1', 'WP_000668991.1', 'WP_000669009.1', 'WP_000769141.1', 'WP_070957614.1', 'WP_000781349.1', 'WP_198996460.1', 'WP_045177078.1', 'WP_000781345.1', 'WP_071624234.1', 'WP_000781350.1', 'WP_029550040.1', 'WP_162636526.1', 'W…
557	['WP_115390783.1', 'WP_252094436.1', 'WP_258415787.1', 'WP_258413705.1', 'WP_031881529.1', 'WP_258411137.1', 'WP_001557594.1', 'WP_061838925.1', 'WP_064305722.1', 'WP_064133890.1', 'WP_000540323.1', 'WP_025174524.1', 'WP_000540917.1', 'WP_258410414.1', 'WP_000540915.1', 'WP_262611654.1', 'WP_014936986.1', 'WP_043044740.1', 'WP_252568951.1', 'WP_103204427.1', 'WP_061838922.1', 'WP_258415790.1', 'W…
558	['WP_044027547.1', 'WP_064128607.1', 'WP_043044743.1', 'WP_045177083.1', 'WP_000028659.1', 'WP_258413701.1', 'WP_155977917.1', 'WP_000028648.1', 'WP_000028656.1', 'WP_029550033.1', 'WP_000028607.1', 'WP_070040411.1', 'WP_258415786.1', 'WP_049314020.1', 'WP_001566696.1', 'WP_115305131.1', 'WP_000028670.1', 'WP_258410406.1', 'WP_103151718.1', 'WP_000028663.1', 'WP_072496822.1', 'WP_017328592.1', 'W…
559	['WP_000971498.1', 'WP_000971502.1', 'WP_000971497.1', 'WP_000971504.1', 'WP_061838920.1', 'WP_000971503.1', 'WP_000577027.1', 'WP_064131151.1', 'WP_000971499.1', 'WP_000971505.1', 'WP_047432643.1', 'WP_258414976.1', 'WP_162636454.1', 'WP_000971501.1', 'WP_000971508.1', 'WP_000971506.1', 'WP_115210879.1']
560	['WP_031869057.1', 'WP_031908743.1', 'WP_061819854.1', 'WP_238609302.1', 'WP_061735481.1', 'WP_233641940.1', 'WP_262377652.1', 'WP_064132080.1', 'WP_044027547.1', 'WP_043044743.1', 'WP_000028607.1', 'WP_070040411.1', 'WP_115305131.1', 'WP_119486617.1', 'WP_031911414.1', 'WP_064128607.1', 'WP_020976981.1', 'WP_045177083.1', 'WP_000028659.1', 'WP_103151718.1', 'WP_155977917.1', 'WP_072468359.1', 'W…
561	['WP_000769164.1', 'WP_000769147.1', 'WP_000769141.1', 'WP_070957614.1', 'WP_162636526.1', 'WP_086153281.1', 'WP_198996460.1', 'WP_071624234.1', 'WP_000769160.1', 'WP_043044741.1', 'WP_029550031.1', 'WP_045177088.1', 'WP_155977921.1', 'WP_258412433.1', 'WP_000769804.1', 'WP_000769163.1', 'WP_000769845.1', 'WP_000769154.1', 'WP_117215975.1', 'WP_064132081.1', 'WP_031793822.1', 'WP_000769146.1', 'W…
562	['WP_001021622.1', 'WP_001021621.1', 'WP_001021628.1', 'WP_001021623.1', 'WP_064133376.1', 'WP_072496814.1', 'WP_001021615.1', 'WP_001021619.1', 'WP_072468365.1', 'WP_141062236.1', 'WP_262611014.1', 'WP_001021571.1', 'WP_072490943.1', 'WP_001021573.1']
563	['WP_064305720.1', 'WP_001564729.1', 'WP_064133377.1', 'WP_000705642.1', 'WP_141062234.1', 'WP_000784017.1', 'WP_115305126.1', 'WP_281224546.1', 'WP_258412427.1', 'WP_049307681.1', 'WP_258415780.1', 'WP_000784034.1', 'WP_045173128.1', 'WP_000784016.1', 'WP_001056480.1', 'WP_001056483.1', 'WP_113580788.1', 'WP_000784032.1', 'WP_258410986.1', 'WP_031881527.1', 'WP_072468363.1', 'WP_000784030.1', 'W…
564	['WP_258410407.1', 'WP_064133886.1', 'WP_033843557.1', 'WP_174840707.1', 'WP_115305132.1', 'WP_000072566.1', 'WP_117201022.1', 'WP_117218904.1', 'WP_258416573.1', 'WP_031767398.1', 'WP_047230764.1', 'WP_000072580.1', 'WP_061838932.1', 'WP_000072584.1', 'WP_274894662.1', 'WP_001594676.1', 'WP_031883950.1', 'WP_260645051.1', 'WP_113580789.1', 'WP_262611024.1', 'WP_000072582.1', 'WP_000072632.1', 'W…
565	['WP_115390783.1', 'WP_064133890.1', 'WP_252094436.1', 'WP_258413705.1', 'WP_258415787.1', 'WP_031881529.1', 'WP_258411137.1', 'WP_006191918.1', 'WP_001557594.1', 'WP_014936983.1', 'WP_052502187.1', 'WP_000540915.1', 'WP_061838925.1', 'WP_000540917.1', 'WP_289781446.1', 'WP_025174524.1', 'WP_258410414.1', 'WP_069993599.1', 'WP_064305722.1', 'WP_262611654.1', 'WP_001205663.1', 'WP_014936986.1', 'W…
566	['WP_064277015.1', 'WP_000784017.1', 'WP_258412427.1', 'WP_281224546.1', 'WP_049307681.1', 'WP_258415780.1', 'WP_001056483.1', 'WP_001056480.1', 'WP_141062234.1', 'WP_258410986.1', 'WP_031881527.1', 'WP_000784029.1', 'WP_000784030.1', 'WP_031900402.1', 'WP_001056484.1', 'WP_072468363.1', 'WP_000784033.1', 'WP_000784034.1', 'WP_031785375.1', 'WP_045173128.1', 'WP_234718315.1', 'WP_000784039.1', 'W…
567	['WP_064305720.1', 'WP_001564729.1', 'WP_064133377.1', 'WP_000705642.1', 'WP_141062234.1', 'WP_000784017.1', 'WP_115305126.1', 'WP_281224546.1', 'WP_258412427.1', 'WP_049307681.1', 'WP_258415780.1', 'WP_000784034.1', 'WP_045173128.1', 'WP_000784032.1', 'WP_000784016.1', 'WP_001056483.1', 'WP_001056480.1', 'WP_258410986.1', 'WP_113580788.1', 'WP_072361553.1', 'WP_072468363.1', 'WP_031881527.1', 'W…
568	['WP_064305722.1', 'WP_000540323.1', 'WP_043044740.1', 'WP_258415790.1', 'WP_025174524.1', 'WP_072526492.1', 'WP_176320934.1', 'WP_001269822.1', 'WP_289622737.1', 'WP_014936986.1', 'WP_115390785.1', 'WP_103204427.1', 'WP_252568951.1', 'WP_000971990.1', 'WP_001801841.1', 'WP_061838922.1', 'WP_117207339.1', 'WP_115390783.1', 'WP_229374787.1', 'WP_006191918.1', 'WP_258414513.1', 'WP_000455739.1', 'W…
569	['WP_000784017.1', 'WP_281224546.1', 'WP_258412427.1', 'WP_049307681.1', 'WP_001056483.1', 'WP_001056480.1', 'WP_141062234.1', 'WP_031881527.1', 'WP_000784029.1', 'WP_000784033.1', 'WP_000784030.1', 'WP_258410986.1', 'WP_031900402.1', 'WP_001056484.1', 'WP_258415780.1', 'WP_000784039.1', 'WP_000784034.1', 'WP_031785375.1', 'WP_234718315.1', 'WP_072468363.1', 'WP_045173128.1', 'WP_113580788.1', 'W…
570	['WP_068981595.1', 'WP_042742072.1', 'WP_072496822.1', 'WP_000028661.1', 'WP_017328592.1', 'WP_070044205.1', 'WP_031770049.1', 'WP_000028663.1', 'WP_281961758.1', 'WP_000028659.1', 'WP_000028656.1', 'WP_044027547.1', 'WP_000028648.1', 'WP_029550033.1', 'WP_045177083.1', 'WP_258410093.1', 'WP_001566696.1', 'WP_000028670.1', 'WP_252549636.1', 'WP_000028669.1', 'WP_115210868.1', 'WP_000028598.1', 'W…
571	['WP_006191918.1', 'WP_069993599.1', 'WP_001205663.1', 'WP_258411138.1', 'WP_020976992.1', 'WP_001205668.1', 'WP_115293009.1', 'WP_064305722.1', 'WP_000540323.1', 'WP_183137865.1', 'WP_025174524.1', 'WP_043044740.1', 'WP_001246122.1', 'WP_229374787.1', 'WP_258415790.1', 'WP_150531499.1', 'WP_289622737.1', 'WP_014936986.1', 'WP_078061063.1', 'WP_001269822.1', 'WP_258410412.1', 'WP_000540880.1', 'W…
572	['WP_069993661.1', 'WP_001039454.1', 'WP_001038752.1', 'WP_001038690.1', 'WP_001038704.1', 'WP_001038872.1', 'WP_070002063.1', 'WP_001039427.1', 'WP_001039433.1']
573	['WP_000769836.1', 'WP_072499003.1', 'WP_000769816.1', 'WP_089535905.1', 'WP_258410403.1', 'WP_000769830.1', 'WP_000769831.1', 'WP_061838982.1', 'WP_115305129.1', 'WP_000769835.1', 'WP_250737933.1', 'WP_000769814.1', 'WP_115210866.1', 'WP_229375566.1', 'WP_031587839.1', 'WP_000769834.1', 'WP_020976977.1', 'WP_229374271.1', 'WP_000769837.1', 'WP_000769820.1', 'WP_214418159.1', 'WP_258413700.1', 'W…
574	['WP_001038752.1', 'WP_001038690.1', 'WP_001038704.1', 'WP_070002063.1', 'WP_001039454.1', 'WP_069993661.1', 'WP_001038872.1', 'WP_001039427.1', 'WP_001039433.1']
575	['WP_070002771.1', 'WP_233688773.1', 'WP_258413699.1', 'WP_000784036.1', 'WP_000784017.1', 'WP_115305126.1', 'WP_115210865.1', 'WP_229374270.1', 'WP_000784032.1', 'WP_258412427.1', 'WP_072361553.1', 'WP_258412428.1', 'WP_115210864.1', 'WP_049307681.1', 'WP_281224546.1', 'WP_258410986.1', 'WP_115305127.1', 'WP_001056483.1', 'WP_141062234.1', 'WP_001056480.1', 'WP_000784029.1', 'WP_229374268.1', 'W…
576	['WP_070003438.1', 'WP_000072635.1', 'WP_252549631.1', 'WP_033843557.1', 'WP_115305132.1', 'WP_000072566.1', 'WP_117201022.1', 'WP_117218904.1', 'WP_258416573.1', 'WP_031767398.1', 'WP_047230764.1', 'WP_086153282.1', 'WP_229374279.1', 'WP_217176208.1', 'WP_000072560.1', 'WP_250738037.1', 'WP_115210869.1', 'WP_000072617.1', 'WP_000072632.1', 'WP_031883950.1', 'WP_113580789.1', 'WP_155977919.1', 'W…
577	['WP_000769164.1', 'WP_000778504.1', 'WP_115390779.1', 'WP_000769147.1', 'WP_000673043.1', 'WP_000769160.1', 'WP_262537474.1', 'WP_045177088.1', 'WP_000769141.1', 'WP_070957614.1', 'WP_100793864.1', 'WP_020976976.1', 'WP_258412433.1', 'WP_198996460.1', 'WP_162636526.1', 'WP_070003799.1', 'WP_071624234.1', 'WP_187395887.1', 'WP_045177081.1', 'WP_020976980.1', 'WP_072496819.1', 'WP_000784251.1', 'W…
578	['WP_044027547.1', 'WP_043044743.1', 'WP_000028659.1', 'WP_045177083.1', 'WP_155977917.1', 'WP_000028648.1', 'WP_029550033.1', 'WP_000028656.1', 'WP_070040411.1', 'WP_001566696.1', 'WP_115305131.1', 'WP_000028670.1', 'WP_258410406.1', 'WP_000028663.1', 'WP_103151718.1', 'WP_000028607.1', 'WP_258413701.1', 'WP_072496822.1', 'WP_049314020.1', 'WP_258415786.1', 'WP_017328592.1', 'WP_072468359.1', 'W…
579	['WP_061735481.1', 'WP_061819854.1', 'WP_233641940.1', 'WP_262377652.1', 'WP_044027547.1', 'WP_000028607.1', 'WP_043044743.1', 'WP_070040411.1', 'WP_115305131.1', 'WP_031911414.1', 'WP_064128607.1', 'WP_070043488.1', 'WP_000028659.1', 'WP_103151718.1', 'WP_045177083.1', 'WP_258413701.1', 'WP_072468359.1', 'WP_155977917.1', 'WP_258415786.1', 'WP_258410406.1', 'WP_000028648.1', 'WP_114283423.1', 'W…
580	['WP_044027547.1', 'WP_043044743.1', 'WP_000028659.1', 'WP_045177083.1', 'WP_155977917.1', 'WP_000028648.1', 'WP_029550033.1', 'WP_000028656.1', 'WP_070040411.1', 'WP_001566696.1', 'WP_115305131.1', 'WP_000028670.1', 'WP_258410406.1', 'WP_000028663.1', 'WP_103151718.1', 'WP_258413701.1', 'WP_000028607.1', 'WP_072496822.1', 'WP_049314020.1', 'WP_258415786.1', 'WP_017328592.1', 'WP_072468359.1', 'W…
581	['WP_070046767.1', 'WP_031869057.1', 'WP_031908743.1', 'WP_061819854.1', 'WP_061735481.1', 'WP_238609302.1', 'WP_233641940.1', 'WP_262377652.1', 'WP_064132080.1', 'WP_044027547.1', 'WP_043044743.1', 'WP_000028607.1', 'WP_070040411.1', 'WP_115305131.1', 'WP_119486617.1', 'WP_031911414.1', 'WP_064128607.1', 'WP_020976981.1', 'WP_045177083.1', 'WP_000028659.1', 'WP_103151718.1', 'WP_155977917.1', 'W…
582	['WP_117207341.1', 'WP_117201020.1', 'WP_000705630.1', 'WP_258413699.1', 'WP_033855426.1', 'WP_229374264.1', 'WP_000705628.1', 'WP_000782617.1', 'WP_115210865.1', 'WP_000705629.1', 'WP_000782618.1', 'WP_086155281.1', 'WP_252549645.1', 'WP_000782622.1', 'WP_111711091.1', 'WP_061838983.1', 'WP_000782825.1', 'WP_229374270.1', 'WP_182078226.1', 'WP_017804908.1', 'WP_000782827.1', 'WP_061838985.1', 'W…
583	['WP_000769141.1', 'WP_070957614.1', 'WP_198996460.1', 'WP_071624234.1', 'WP_162636526.1', 'WP_086153281.1', 'WP_000769147.1', 'WP_043044741.1', 'WP_029550031.1', 'WP_000769164.1', 'WP_000769146.1', 'WP_155977921.1', 'WP_258412433.1', 'WP_000769160.1', 'WP_045177088.1', 'WP_020976985.1', 'WP_258411970.1', 'WP_000769143.1', 'WP_258410408.1', 'WP_000769163.1', 'WP_117215975.1', 'WP_031793822.1', 'W…
584	['WP_000769141.1', 'WP_070957614.1', 'WP_198996460.1', 'WP_071624234.1', 'WP_162636526.1', 'WP_086153281.1', 'WP_000769147.1', 'WP_029550031.1', 'WP_043044741.1', 'WP_000769164.1', 'WP_000769146.1', 'WP_155977921.1', 'WP_258412433.1', 'WP_000769160.1', 'WP_045177088.1', 'WP_020976985.1', 'WP_258411970.1', 'WP_000769143.1', 'WP_258410408.1', 'WP_000769163.1', 'WP_117215975.1', 'WP_031793822.1', 'W…
585	['WP_072433528.1', 'WP_001798389.1', 'WP_001825923.1', 'WP_078064179.1', 'WP_078367621.1', 'WP_078368758.1', 'WP_258410417.1', 'WP_072357653.1', 'WP_072398156.1', 'WP_078064609.1', 'WP_072435034.1', 'WP_072419840.1', 'WP_001794548.1', 'WP_001795576.1', 'WP_078370260.1', 'WP_072490926.1', 'WP_281224552.1', 'WP_001797248.1', 'WP_072470803.1']
586	['WP_258410987.1', 'WP_117207341.1', 'WP_117201020.1', 'WP_258413699.1', 'WP_229374264.1', 'WP_000705628.1', 'WP_033855426.1', 'WP_000705630.1', 'WP_252549645.1', 'WP_000782618.1', 'WP_000782617.1', 'WP_000705629.1', 'WP_086155281.1', 'WP_111711091.1', 'WP_000782622.1', 'WP_061838983.1', 'WP_000782825.1', 'WP_115210865.1', 'WP_017804908.1', 'WP_182078226.1', 'WP_000782827.1', 'WP_061838985.1', 'W…
587	['WP_000784036.1', 'WP_000784032.1', 'WP_072361553.1', 'WP_115305126.1', 'WP_115210864.1', 'WP_229374268.1', 'WP_252549651.1', 'WP_281224546.1', 'WP_000784017.1', 'WP_258412427.1', 'WP_258410986.1', 'WP_049307681.1', 'WP_031900402.1', 'WP_000784029.1', 'WP_000784030.1', 'WP_001581951.1', 'WP_072468363.1', 'WP_001056483.1', 'WP_001056480.1', 'WP_258416567.1', 'WP_031881527.1', 'WP_000784033.1', 'W…
588	['WP_014936986.1', 'WP_103204427.1', 'WP_252568951.1', 'WP_064305722.1', 'WP_000540323.1', 'WP_061838922.1', 'WP_117207339.1', 'WP_043044740.1', 'WP_115390783.1', 'WP_229374787.1', 'WP_252094436.1', 'WP_025174524.1', 'WP_258415790.1', 'WP_001269822.1', 'WP_176320934.1', 'WP_072526492.1', 'WP_115390785.1', 'WP_000455739.1', 'WP_289622737.1', 'WP_000540325.1', 'WP_072361595.1', 'WP_309484789.1', 'W…
589	['WP_000653711.1', 'WP_252568948.1', 'WP_072468351.1', 'WP_061823608.1', 'WP_061838921.1', 'WP_115305139.1', 'WP_000653705.1', 'WP_254231027.1', 'WP_198914181.1', 'WP_258413709.1', 'WP_072526493.1', 'WP_000653708.1', 'WP_031589090.1', 'WP_000653707.1', 'WP_000653712.1', 'WP_279758480.1', 'WP_086045060.1', 'WP_086032462.1', 'WP_078103295.1', 'WP_078370397.1', 'WP_229374286.1', 'WP_196931811.1', 'W…
590	['WP_072433528.1', 'WP_001798389.1', 'WP_001825923.1', 'WP_078064179.1', 'WP_078367621.1', 'WP_258410417.1', 'WP_078368758.1', 'WP_072398156.1', 'WP_072357653.1', 'WP_078064609.1', 'WP_072435034.1', 'WP_072419840.1', 'WP_001794548.1', 'WP_001795576.1', 'WP_078370260.1', 'WP_072490926.1', 'WP_281224552.1', 'WP_001797248.1', 'WP_072470803.1']
591	['WP_001798389.1', 'WP_072433528.1', 'WP_078064179.1', 'WP_001825923.1', 'WP_078367621.1', 'WP_078368758.1', 'WP_258410417.1', 'WP_078064609.1', 'WP_072435034.1', 'WP_072357653.1', 'WP_072419840.1', 'WP_072398156.1', 'WP_001794548.1', 'WP_001795576.1', 'WP_078370260.1', 'WP_072490926.1', 'WP_281224552.1', 'WP_001797248.1', 'WP_072470803.1']
592	['WP_072433528.1', 'WP_001798389.1', 'WP_001825923.1', 'WP_078064179.1', 'WP_078367621.1', 'WP_078368758.1', 'WP_258410417.1', 'WP_072357653.1', 'WP_078064609.1', 'WP_072435034.1', 'WP_072398156.1', 'WP_072419840.1', 'WP_001795576.1', 'WP_001794548.1', 'WP_078370260.1', 'WP_072490926.1', 'WP_281224552.1', 'WP_001797248.1', 'WP_072470803.1']
593	['WP_001798389.1', 'WP_072433528.1', 'WP_078064179.1', 'WP_001825923.1', 'WP_078367621.1', 'WP_078368758.1', 'WP_072435034.1', 'WP_258410417.1', 'WP_078064609.1', 'WP_072357653.1', 'WP_072398156.1', 'WP_072419840.1', 'WP_001794548.1', 'WP_001795576.1', 'WP_078370260.1', 'WP_072490926.1', 'WP_281224552.1', 'WP_001797248.1', 'WP_072470803.1']
594	['WP_000769836.1', 'WP_000769816.1', 'WP_061838982.1', 'WP_258410403.1', 'WP_115305129.1', 'WP_089535905.1', 'WP_072499003.1', 'WP_000769830.1', 'WP_000769831.1', 'WP_000769814.1', 'WP_229375566.1', 'WP_000769835.1', 'WP_250737933.1', 'WP_115210866.1', 'WP_111743781.1', 'WP_000769834.1', 'WP_258413700.1', 'WP_115390777.1', 'WP_020976977.1', 'WP_229374271.1', 'WP_031587839.1', 'WP_000769833.1', 'W…
595	['WP_020976976.1', 'WP_000784251.1', 'WP_072496819.1', 'WP_000784258.1', 'WP_072435039.1', 'WP_000784252.1', 'WP_000781349.1', 'WP_000781345.1', 'WP_045177078.1', 'WP_000781350.1', 'WP_155977912.1', 'WP_115390776.1', 'WP_262537486.1', 'WP_000784242.1', 'WP_000784246.1', 'WP_262529521.1', 'WP_258415782.1', 'WP_000784250.1', 'WP_115305128.1', 'WP_271287699.1', 'WP_252549642.1', 'WP_262611022.1', 'W…
596	['WP_001062989.1', 'WP_001062997.1', 'WP_001062992.1', 'WP_001062998.1', 'WP_001062982.1', 'WP_001062985.1', 'WP_001063005.1', 'WP_141062230.1', 'WP_001063000.1', 'WP_001062991.1', 'WP_117201026.1', 'WP_001062988.1', 'WP_001062981.1', 'WP_115289184.1', 'WP_234722850.1', 'WP_061393943.1', 'WP_001062979.1', 'WP_274544018.1', 'WP_262611040.1', 'WP_001062999.1', 'WP_020976997.1', 'WP_001062994.1', 'W…
597	['WP_000653711.1', 'WP_252568948.1', 'WP_072468351.1', 'WP_061823608.1', 'WP_061838921.1', 'WP_115305139.1', 'WP_254231027.1', 'WP_198914181.1', 'WP_000653705.1', 'WP_258413709.1', 'WP_072526493.1', 'WP_000653708.1', 'WP_031589090.1', 'WP_000653712.1', 'WP_000653707.1', 'WP_279758480.1', 'WP_086045060.1', 'WP_086032462.1', 'WP_078103295.1', 'WP_078370397.1', 'WP_229374286.1', 'WP_196931811.1', 'W…
598	['WP_064305722.1', 'WP_000540323.1', 'WP_025174524.1', 'WP_043044740.1', 'WP_006191918.1', 'WP_258415790.1', 'WP_176320934.1', 'WP_072526492.1', 'WP_014936986.1', 'WP_115390783.1', 'WP_001269822.1', 'WP_115390785.1', 'WP_229374787.1', 'WP_289622737.1', 'WP_103204427.1', 'WP_252568951.1', 'WP_069993599.1', 'WP_061838922.1', 'WP_001205663.1', 'WP_000971990.1', 'WP_001801841.1', 'WP_117207339.1', 'W…
599	['WP_000540915.1', 'WP_115390783.1', 'WP_000540917.1', 'WP_252094436.1', 'WP_000540916.1', 'WP_262537453.1', 'WP_031837584.1', 'WP_000540914.1', 'WP_271287701.1', 'WP_072468353.1', 'WP_103151429.1', 'WP_216699676.1', 'WP_258413705.1', 'WP_258415787.1', 'WP_031881529.1', 'WP_229374787.1', 'WP_115305135.1', 'WP_258411137.1', 'WP_312013424.1', 'WP_258410414.1', 'WP_001557594.1', 'WP_258413707.1', 'W…
600	['WP_115390783.1', 'WP_252094436.1', 'WP_258415787.1', 'WP_258413705.1', 'WP_031881529.1', 'WP_258411137.1', 'WP_001557594.1', 'WP_064133890.1', 'WP_061838925.1', 'WP_064305722.1', 'WP_000540323.1', 'WP_258410414.1', 'WP_014936986.1', 'WP_000540915.1', 'WP_000540917.1', 'WP_043044740.1', 'WP_025174524.1', 'WP_262611654.1', 'WP_103204427.1', 'WP_252568951.1', 'WP_014936983.1', 'WP_061838922.1', 'W…
601	['WP_006191918.1', 'WP_064305722.1', 'WP_000540323.1', 'WP_000540880.1', 'WP_072468355.1', 'WP_000540879.1', 'WP_020976989.1', 'WP_025174524.1', 'WP_043044740.1', 'WP_069993599.1', 'WP_001205663.1', 'WP_258411138.1', 'WP_020976992.1', 'WP_001205668.1', 'WP_258415790.1', 'WP_183137865.1', 'WP_115293009.1', 'WP_229374787.1', 'WP_072526492.1', 'WP_001269822.1', 'WP_014936986.1', 'WP_176320934.1', 'W…
602	['WP_258410986.1', 'WP_000784029.1', 'WP_031900402.1', 'WP_000784030.1', 'WP_000784017.1', 'WP_258412427.1', 'WP_281224546.1', 'WP_258416567.1', 'WP_001056483.1', 'WP_001056480.1', 'WP_072468363.1', 'WP_031881527.1', 'WP_000784034.1', 'WP_045173128.1', 'WP_031785375.1', 'WP_141062234.1', 'WP_001056484.1', 'WP_258413702.1', 'WP_113580788.1', 'WP_000784033.1', 'WP_000784032.1', 'WP_045177074.1', 'W…
603	['WP_072468358.1', 'WP_033843557.1', 'WP_115305132.1', 'WP_000072566.1', 'WP_117201022.1', 'WP_117218904.1', 'WP_229374279.1', 'WP_086153282.1', 'WP_000072560.1', 'WP_217176208.1', 'WP_250738037.1', 'WP_115210869.1', 'WP_258410407.1', 'WP_029550032.1', 'WP_155977919.1', 'WP_031883950.1', 'WP_113580789.1', 'WP_070003438.1', 'WP_252549631.1', 'WP_000072635.1', 'WP_000072580.1', 'WP_000072582.1', 'W…
604	['WP_044027547.1', 'WP_043044743.1', 'WP_045177083.1', 'WP_000028659.1', 'WP_155977917.1', 'WP_000028648.1', 'WP_029550033.1', 'WP_000028656.1', 'WP_070040411.1', 'WP_001566696.1', 'WP_115305131.1', 'WP_000028670.1', 'WP_258410406.1', 'WP_000028663.1', 'WP_103151718.1', 'WP_258413701.1', 'WP_000028607.1', 'WP_258415786.1', 'WP_072496822.1', 'WP_049314020.1', 'WP_017328592.1', 'WP_072468359.1', 'W…
605	['WP_000673058.1', 'WP_000673061.1', 'WP_000673059.1', 'WP_020976979.1', 'WP_072496820.1', 'WP_031862897.1', 'WP_000778499.1', 'WP_061838980.1', 'WP_000673060.1', 'WP_000779444.1', 'WP_141061990.1', 'WP_138293435.1', 'WP_000778500.1', 'WP_000673054.1', 'WP_000673057.1', 'WP_258415783.1', 'WP_000673052.1', 'WP_258410404.1', 'WP_045173130.1', 'WP_099143778.1', 'WP_020976976.1', 'WP_072468360.1', 'W…
606	['WP_258415783.1', 'WP_000673034.1', 'WP_061838981.1', 'WP_072468361.1', 'WP_000673035.1', 'WP_020976978.1', 'WP_174840705.1', 'WP_000673033.1', 'WP_000673028.1', 'WP_250755584.1', 'WP_115305130.1', 'WP_043044744.1', 'WP_258412430.1', 'WP_258416568.1', 'WP_000673029.1', 'WP_000673038.1', 'WP_117220647.1', 'WP_000778650.1', 'WP_103151716.1', 'WP_216461909.1', 'WP_252549639.1', 'WP_020976976.1', 'W…
607	['WP_258412427.1', 'WP_000784017.1', 'WP_281224546.1', 'WP_049307681.1', 'WP_258410986.1', 'WP_001581951.1', 'WP_031900402.1', 'WP_000784029.1', 'WP_000784030.1', 'WP_072468363.1', 'WP_258416567.1', 'WP_001056483.1', 'WP_141062234.1', 'WP_001056480.1', 'WP_000784033.1', 'WP_031881527.1', 'WP_001837402.1', 'WP_258415780.1', 'WP_001056484.1', 'WP_000784034.1', 'WP_000784039.1', 'WP_031785375.1', 'W…
608	['WP_117207341.1', 'WP_258413699.1', 'WP_229374264.1', 'WP_033855426.1', 'WP_000705628.1', 'WP_000705630.1', 'WP_115210865.1', 'WP_000782618.1', 'WP_000705629.1', 'WP_000782617.1', 'WP_086155281.1', 'WP_252549645.1', 'WP_111711091.1', 'WP_000782622.1', 'WP_061838983.1', 'WP_000782825.1', 'WP_017804908.1', 'WP_072468364.1', 'WP_182078226.1', 'WP_000782827.1', 'WP_061838985.1', 'WP_229374270.1', 'W…
609	['WP_001021622.1', 'WP_001021621.1', 'WP_001021628.1', 'WP_001021623.1', 'WP_072496814.1', 'WP_001021615.1', 'WP_064133376.1', 'WP_072468365.1', 'WP_001021619.1', 'WP_141062236.1', 'WP_262611014.1', 'WP_001021571.1', 'WP_072490943.1', 'WP_001021573.1']
610	['WP_054189526.1', 'WP_115390772.1', 'WP_000769164.1', 'WP_000769141.1', 'WP_000669000.1', 'WP_070957614.1', 'WP_198996460.1', 'WP_000668996.1', 'WP_020976976.1', 'WP_071624234.1', 'WP_000769147.1', 'WP_000784251.1', 'WP_162636526.1', 'WP_072496819.1', 'WP_000769163.1', 'WP_086153281.1', 'WP_000769160.1', 'WP_000668991.1', 'WP_000669009.1', 'WP_045177088.1', 'WP_072468640.1', 'WP_043044741.1', 'W…
611	['WP_001797248.1', 'WP_072470803.1', 'WP_258410417.1', 'WP_072433528.1', 'WP_072435034.1', 'WP_001798389.1', 'WP_078368758.1', 'WP_072490926.1', 'WP_072398156.1', 'WP_001825923.1', 'WP_078064179.1', 'WP_001794548.1', 'WP_078367621.1', 'WP_078064609.1', 'WP_072357653.1', 'WP_001795576.1', 'WP_072419840.1', 'WP_078370260.1', 'WP_281224552.1']
612	['WP_115390783.1', 'WP_252094436.1', 'WP_258413705.1', 'WP_258415787.1', 'WP_031881529.1', 'WP_258411137.1', 'WP_001557594.1', 'WP_258410414.1', 'WP_000540915.1', 'WP_000540917.1', 'WP_064305722.1', 'WP_000540323.1', 'WP_014936986.1', 'WP_043044740.1', 'WP_061838925.1', 'WP_252568951.1', 'WP_103204427.1', 'WP_025174524.1', 'WP_262611654.1', 'WP_061838922.1', 'WP_258415790.1', 'WP_281224549.1', 'W…
613	['WP_072433528.1', 'WP_001798389.1', 'WP_001825923.1', 'WP_078064179.1', 'WP_078367621.1', 'WP_078368758.1', 'WP_258410417.1', 'WP_072357653.1', 'WP_072398156.1', 'WP_078064609.1', 'WP_072435034.1', 'WP_072419840.1', 'WP_001794548.1', 'WP_001795576.1', 'WP_072490926.1', 'WP_078370260.1', 'WP_281224552.1', 'WP_001797248.1', 'WP_072470803.1']
614	['WP_001021622.1', 'WP_001021621.1', 'WP_001021628.1', 'WP_001021615.1', 'WP_001021623.1', 'WP_072496814.1', 'WP_064133376.1', 'WP_001021619.1', 'WP_072468365.1', 'WP_262611014.1', 'WP_072490943.1', 'WP_001021571.1', 'WP_141062236.1', 'WP_001021573.1']
615	['WP_001021622.1', 'WP_001021621.1', 'WP_001021628.1', 'WP_072496814.1', 'WP_001021623.1', 'WP_001021615.1', 'WP_064133376.1', 'WP_001021619.1', 'WP_072468365.1', 'WP_262611014.1', 'WP_141062236.1', 'WP_001021571.1', 'WP_072490943.1', 'WP_001021573.1']
616	['WP_001024386.1', 'WP_115210861.1', 'WP_001024377.1', 'WP_001024391.1', 'WP_001024388.1', 'WP_001024387.1', 'WP_001024389.1', 'WP_072496815.1', 'WP_001024378.1', 'WP_262611016.1', 'WP_115305124.1', 'WP_258416564.1', 'WP_258413697.1', 'WP_001024382.1', 'WP_115390771.1', 'WP_029550041.1', 'WP_001024371.1', 'WP_001024374.1', 'WP_258415778.1', 'WP_089535898.1', 'WP_234718316.1', 'WP_001024392.1', 'W…
617	['WP_000769164.1', 'WP_054189526.1', 'WP_000769141.1', 'WP_000669000.1', 'WP_070957614.1', 'WP_000668996.1', 'WP_198996460.1', 'WP_115390772.1', 'WP_071624234.1', 'WP_000769147.1', 'WP_020976976.1', 'WP_000769160.1', 'WP_162636526.1', 'WP_045177088.1', 'WP_086153281.1', 'WP_000769163.1', 'WP_000784251.1', 'WP_072496819.1', 'WP_000668991.1', 'WP_043044741.1', 'WP_000669009.1', 'WP_029550031.1', 'W…
618	['WP_020976976.1', 'WP_000784251.1', 'WP_072496819.1', 'WP_000784252.1', 'WP_000781349.1', 'WP_000781345.1', 'WP_045177078.1', 'WP_000781350.1', 'WP_262537486.1', 'WP_000784246.1', 'WP_000784242.1', 'WP_115390776.1', 'WP_258415782.1', 'WP_271287699.1', 'WP_000784258.1', 'WP_262611022.1', 'WP_103188667.1', 'WP_000784250.1', 'WP_115305128.1', 'WP_258415783.1', 'WP_262529521.1', 'WP_000784243.1', 'W…
619	['WP_000673061.1', 'WP_000673058.1', 'WP_000673059.1', 'WP_020976979.1', 'WP_072496820.1', 'WP_031862897.1', 'WP_000778499.1', 'WP_000673060.1', 'WP_000779444.1', 'WP_061838980.1', 'WP_141061990.1', 'WP_138293435.1', 'WP_000673054.1', 'WP_258415783.1', 'WP_000778500.1', 'WP_000673057.1', 'WP_000673052.1', 'WP_258410404.1', 'WP_045173130.1', 'WP_020976976.1', 'WP_099143778.1', 'WP_072468360.1', 'W…
620	['WP_000778504.1', 'WP_000769164.1', 'WP_115390779.1', 'WP_000769147.1', 'WP_100793864.1', 'WP_000769141.1', 'WP_020976980.1', 'WP_045177081.1', 'WP_187395887.1', 'WP_070957614.1', 'WP_000673048.1', 'WP_000673046.1', 'WP_162636526.1', 'WP_198996460.1', 'WP_214268117.1', 'WP_000778479.1', 'WP_072496821.1', 'WP_061838979.1', 'WP_258410405.1', 'WP_071624234.1', 'WP_258416569.1', 'WP_229374276.1', 'W…
621	['WP_044027547.1', 'WP_043044743.1', 'WP_000028659.1', 'WP_045177083.1', 'WP_155977917.1', 'WP_000028648.1', 'WP_029550033.1', 'WP_000028656.1', 'WP_070040411.1', 'WP_001566696.1', 'WP_115305131.1', 'WP_000028670.1', 'WP_072496822.1', 'WP_258410406.1', 'WP_000028663.1', 'WP_103151718.1', 'WP_258413701.1', 'WP_000028607.1', 'WP_049314020.1', 'WP_258415786.1', 'WP_017328592.1', 'WP_072468359.1', 'W…
622	['WP_086153282.1', 'WP_229374279.1', 'WP_217176208.1', 'WP_000072560.1', 'WP_072496823.1', 'WP_250738037.1', 'WP_115210869.1', 'WP_033843557.1', 'WP_115305132.1', 'WP_000072566.1', 'WP_117201022.1', 'WP_117218904.1', 'WP_070003438.1', 'WP_252549631.1', 'WP_000072635.1', 'WP_155977919.1', 'WP_000072617.1', 'WP_258410407.1', 'WP_000072580.1', 'WP_031883950.1', 'WP_113580789.1', 'WP_115390781.1', 'W…
623	['WP_000669519.1', 'WP_000669516.1', 'WP_000669524.1', 'WP_000768889.1', 'WP_262611029.1', 'WP_000669514.1', 'WP_061838929.1', 'WP_072496825.1', 'WP_103143398.1', 'WP_020976987.1', 'WP_301397080.1', 'WP_115305134.1', 'WP_115210871.1', 'WP_155977925.1', 'WP_031900220.1', 'WP_000865204.1', 'WP_258416578.1', 'WP_257009066.1']
624	['WP_115390783.1', 'WP_064133890.1', 'WP_252094436.1', 'WP_258415787.1', 'WP_258413705.1', 'WP_031881529.1', 'WP_014936983.1', 'WP_258411137.1', 'WP_001557594.1', 'WP_052502187.1', 'WP_006191918.1', 'WP_289781446.1', 'WP_258410414.1', 'WP_061838925.1', 'WP_000540917.1', 'WP_000540915.1', 'WP_258415888.1', 'WP_262611654.1', 'WP_031894264.1', 'WP_025174524.1', 'WP_069993599.1', 'WP_064305722.1', 'W…
625	['WP_115390783.1', 'WP_252094436.1', 'WP_258415787.1', 'WP_258413705.1', 'WP_031881529.1', 'WP_064133890.1', 'WP_001557594.1', 'WP_258411137.1', 'WP_258410414.1', 'WP_000540917.1', 'WP_000540915.1', 'WP_061838925.1', 'WP_064305722.1', 'WP_000540323.1', 'WP_014936986.1', 'WP_025174524.1', 'WP_014936983.1', 'WP_262611654.1', 'WP_043044740.1', 'WP_103204427.1', 'WP_252568951.1', 'WP_052502187.1', 'W…
626	['WP_001062989.1', 'WP_001062997.1', 'WP_001062992.1', 'WP_001062998.1', 'WP_001062982.1', 'WP_001062985.1', 'WP_001063005.1', 'WP_141062230.1', 'WP_001063000.1', 'WP_117201026.1', 'WP_001062988.1', 'WP_001062991.1', 'WP_234722850.1', 'WP_115289184.1', 'WP_061393943.1', 'WP_001062979.1', 'WP_001062981.1', 'WP_274544018.1', 'WP_262611040.1', 'WP_001062999.1', 'WP_020976997.1', 'WP_072496828.1', 'W…
627	['WP_001815412.1', 'WP_031775297.1', 'WP_001789533.1', 'WP_049872772.1', 'WP_086153277.1', 'WP_001790025.1', 'WP_258410419.1', 'WP_262611042.1', 'WP_000005718.1', 'WP_031835043.1', 'WP_010956631.1', 'WP_072496829.1', 'WP_001806583.1', 'WP_042908632.1', 'WP_014532571.1', 'WP_061838918.1', 'WP_001287492.1']
628	['WP_000769836.1', 'WP_072499003.1', 'WP_000769816.1', 'WP_000769830.1', 'WP_000769831.1', 'WP_089535905.1', 'WP_258410403.1', 'WP_061838982.1', 'WP_115305129.1', 'WP_000769835.1', 'WP_250737933.1', 'WP_031587839.1', 'WP_000769814.1', 'WP_115210866.1', 'WP_020976977.1', 'WP_229375566.1', 'WP_000769834.1', 'WP_229374271.1', 'WP_000769837.1', 'WP_000769820.1', 'WP_214418159.1', 'WP_258413700.1', 'W…
629	['WP_115390783.1', 'WP_252094436.1', 'WP_258413705.1', 'WP_258415787.1', 'WP_031881529.1', 'WP_258411137.1', 'WP_001557594.1', 'WP_000540917.1', 'WP_000540915.1', 'WP_258410414.1', 'WP_064305722.1', 'WP_000540323.1', 'WP_014936986.1', 'WP_043044740.1', 'WP_061838925.1', 'WP_252568951.1', 'WP_103204427.1', 'WP_262611654.1', 'WP_025174524.1', 'WP_061838922.1', 'WP_281224549.1', 'WP_258415790.1', 'W…
630	['WP_117207341.1', 'WP_258413699.1', 'WP_258410987.1', 'WP_033855426.1', 'WP_000705630.1', 'WP_117201020.1', 'WP_000705628.1', 'WP_000705629.1', 'WP_086155281.1', 'WP_061838983.1', 'WP_017804908.1', 'WP_252549645.1', 'WP_154269473.1', 'WP_115210865.1', 'WP_000705642.1', 'WP_000705653.1', 'WP_258412428.1', 'WP_096659411.1', 'WP_045177076.1', 'WP_229374270.1', 'WP_000705631.1', 'WP_115305127.1', 'W…
631	['WP_064305722.1', 'WP_000540323.1', 'WP_043044740.1', 'WP_025174524.1', 'WP_258415790.1', 'WP_072526492.1', 'WP_001269822.1', 'WP_176320934.1', 'WP_289622737.1', 'WP_014936986.1', 'WP_115390785.1', 'WP_103204427.1', 'WP_000971990.1', 'WP_001801841.1', 'WP_252568951.1', 'WP_115390783.1', 'WP_061838922.1', 'WP_117207339.1', 'WP_229374787.1', 'WP_258414513.1', 'WP_006191918.1', 'WP_000455739.1', 'W…
632	['WP_000653711.1', 'WP_252568948.1', 'WP_072468351.1', 'WP_061823608.1', 'WP_061838921.1', 'WP_115305139.1', 'WP_000653705.1', 'WP_254231027.1', 'WP_198914181.1', 'WP_072526493.1', 'WP_000653708.1', 'WP_258413709.1', 'WP_031589090.1', 'WP_000653707.1', 'WP_000653712.1', 'WP_279758480.1', 'WP_086045060.1', 'WP_086032462.1', 'WP_078103295.1', 'WP_078370397.1', 'WP_229374286.1', 'WP_196931811.1', 'W…
633	['WP_006191918.1', 'WP_064305722.1', 'WP_000540323.1', 'WP_069993599.1', 'WP_001205663.1', 'WP_043044740.1', 'WP_025174524.1', 'WP_258411138.1', 'WP_020976992.1', 'WP_001205668.1', 'WP_183137865.1', 'WP_115293009.1', 'WP_258415790.1', 'WP_150531499.1', 'WP_229374787.1', 'WP_078061063.1', 'WP_000540880.1', 'WP_289622737.1', 'WP_001269822.1', 'WP_072526492.1', 'WP_072468355.1', 'WP_142157695.1', 'W…
634	['WP_001798389.1', 'WP_072433528.1', 'WP_078064179.1', 'WP_001825923.1', 'WP_078367621.1', 'WP_078368758.1', 'WP_258410417.1', 'WP_078064609.1', 'WP_072435034.1', 'WP_072357653.1', 'WP_072398156.1', 'WP_072419840.1', 'WP_001794548.1', 'WP_001795576.1', 'WP_078370260.1', 'WP_072490926.1', 'WP_281224552.1', 'WP_001797248.1', 'WP_072470803.1']
635	['WP_001798389.1', 'WP_072433528.1', 'WP_078064179.1', 'WP_001825923.1', 'WP_078367621.1', 'WP_078064609.1', 'WP_078368758.1', 'WP_258410417.1', 'WP_072435034.1', 'WP_072357653.1', 'WP_072398156.1', 'WP_072419840.1', 'WP_001794548.1', 'WP_001795576.1', 'WP_078370260.1', 'WP_072490926.1', 'WP_281224552.1', 'WP_001797248.1', 'WP_072470803.1']
636	['WP_000653711.1', 'WP_252568948.1', 'WP_072468351.1', 'WP_061823608.1', 'WP_061838921.1', 'WP_115305139.1', 'WP_000653705.1', 'WP_254231027.1', 'WP_198914181.1', 'WP_258413709.1', 'WP_072526493.1', 'WP_000653708.1', 'WP_031589090.1', 'WP_000653712.1', 'WP_000653707.1', 'WP_078103295.1', 'WP_279758480.1', 'WP_078370397.1', 'WP_086045060.1', 'WP_229374286.1', 'WP_086032462.1', 'WP_078368871.1', 'W…
637	['WP_078152524.1', 'WP_070046767.1', 'WP_031869057.1', 'WP_031908743.1', 'WP_061819854.1', 'WP_061735481.1', 'WP_233641940.1', 'WP_238609302.1', 'WP_262377652.1', 'WP_044027547.1', 'WP_000028607.1', 'WP_043044743.1', 'WP_070040411.1', 'WP_064132080.1', 'WP_115305131.1', 'WP_031911414.1', 'WP_119486617.1', 'WP_064128607.1', 'WP_020976981.1', 'WP_000028598.1', 'WP_000028659.1', 'WP_103151718.1', 'W…
638	['WP_014936986.1', 'WP_103204427.1', 'WP_252568951.1', 'WP_061838922.1', 'WP_117207339.1', 'WP_078162769.1', 'WP_000455739.1', 'WP_309484789.1', 'WP_086155343.1', 'WP_001834381.1', 'WP_225526649.1', 'WP_001802016.1', 'WP_001557597.1', 'WP_031775081.1', 'WP_078171036.1', 'WP_001797296.1', 'WP_281121644.1', 'WP_064305722.1', 'WP_000540323.1', 'WP_025174524.1', 'WP_043044740.1', 'WP_115390785.1', 'W…
639	['WP_014936986.1', 'WP_103204427.1', 'WP_252568951.1', 'WP_117207339.1', 'WP_061838922.1', 'WP_078162769.1', 'WP_000455739.1', 'WP_309484789.1', 'WP_086155343.1', 'WP_001834381.1', 'WP_225526649.1', 'WP_001802016.1', 'WP_001557597.1', 'WP_031775081.1', 'WP_078171036.1', 'WP_001797296.1', 'WP_281121644.1', 'WP_064305722.1', 'WP_000540323.1', 'WP_025175003.1', 'WP_025174524.1', 'WP_141062231.1', 'W…
640	['WP_014936986.1', 'WP_103204427.1', 'WP_252568951.1', 'WP_061838922.1', 'WP_117207339.1', 'WP_000455739.1', 'WP_309484789.1', 'WP_086155343.1', 'WP_001834381.1', 'WP_225526649.1', 'WP_001557597.1', 'WP_001802016.1', 'WP_078171036.1', 'WP_031775081.1', 'WP_281121644.1', 'WP_001797296.1', 'WP_064305722.1', 'WP_000540323.1', 'WP_025174524.1', 'WP_043044740.1', 'WP_025175003.1', 'WP_115390783.1', 'W…
641	['WP_115390783.1', 'WP_064133890.1', 'WP_252094436.1', 'WP_258415787.1', 'WP_258413705.1', 'WP_031881529.1', 'WP_014936983.1', 'WP_258411137.1', 'WP_052502187.1', 'WP_001557594.1', 'WP_289781446.1', 'WP_258410414.1', 'WP_000540917.1', 'WP_000540915.1', 'WP_006191918.1', 'WP_061838925.1', 'WP_258415888.1', 'WP_262611654.1', 'WP_031894264.1', 'WP_025174524.1', 'WP_064305722.1', 'WP_014936986.1', 'W…
642	['WP_001798389.1', 'WP_072433528.1', 'WP_078064179.1', 'WP_001825923.1', 'WP_078367621.1', 'WP_078368758.1', 'WP_258410417.1', 'WP_078064609.1', 'WP_072435034.1', 'WP_072357653.1', 'WP_072398156.1', 'WP_072419840.1', 'WP_001794548.1', 'WP_001795576.1', 'WP_078370260.1', 'WP_072490926.1', 'WP_281224552.1', 'WP_001797248.1', 'WP_072470803.1']
643	['WP_115390783.1', 'WP_252094436.1', 'WP_258415787.1', 'WP_258411137.1', 'WP_000540915.1', 'WP_000540917.1', 'WP_031881529.1', 'WP_258413705.1', 'WP_001557594.1', 'WP_064305722.1', 'WP_000540323.1', 'WP_258410414.1', 'WP_061838925.1', 'WP_014936986.1', 'WP_289622737.1', 'WP_043044740.1', 'WP_031837584.1', 'WP_000540916.1', 'WP_072507198.1', 'WP_252568951.1', 'WP_103204427.1', 'WP_103151429.1', 'W…
644	['WP_229374787.1', 'WP_025174524.1', 'WP_115390783.1', 'WP_000540325.1', 'WP_064305722.1', 'WP_281224558.1', 'WP_072526492.1', 'WP_000540323.1', 'WP_000540319.1', 'WP_043044740.1', 'WP_025174523.1', 'WP_006191918.1', 'WP_020976993.1', 'WP_014936986.1', 'WP_150531499.1', 'WP_258415790.1', 'WP_078061063.1', 'WP_142157695.1', 'WP_289622737.1', 'WP_252568951.1', 'WP_103204427.1', 'WP_000540917.1', 'W…
645	['WP_001798389.1', 'WP_072433528.1', 'WP_078064179.1', 'WP_001825923.1', 'WP_078367621.1', 'WP_078368758.1', 'WP_258410417.1', 'WP_078064609.1', 'WP_072357653.1', 'WP_072435034.1', 'WP_072398156.1', 'WP_072419840.1', 'WP_001795576.1', 'WP_001794548.1', 'WP_078370260.1', 'WP_072490926.1', 'WP_281224552.1', 'WP_001797248.1', 'WP_072470803.1']
646	['WP_000653711.1', 'WP_252568948.1', 'WP_072468351.1', 'WP_061823608.1', 'WP_061838921.1', 'WP_115305139.1', 'WP_000653705.1', 'WP_254231027.1', 'WP_198914181.1', 'WP_258413709.1', 'WP_072526493.1', 'WP_000653708.1', 'WP_031589090.1', 'WP_000653712.1', 'WP_000653707.1', 'WP_078103295.1', 'WP_279758480.1', 'WP_078370397.1', 'WP_086045060.1', 'WP_229374286.1', 'WP_086032462.1', 'WP_196931811.1', 'W…
647	['WP_000653711.1', 'WP_252568948.1', 'WP_072468351.1', 'WP_061823608.1', 'WP_061838921.1', 'WP_115305139.1', 'WP_000653705.1', 'WP_254231027.1', 'WP_198914181.1', 'WP_258413709.1', 'WP_072526493.1', 'WP_000653708.1', 'WP_031589090.1', 'WP_000653712.1', 'WP_000653707.1', 'WP_078103295.1', 'WP_279758480.1', 'WP_078370397.1', 'WP_086045060.1', 'WP_229374286.1', 'WP_086032462.1', 'WP_078368871.1', 'W…
648	['WP_115305132.1', 'WP_000072566.1', 'WP_033843557.1', 'WP_117201022.1', 'WP_117218904.1', 'WP_078369382.1', 'WP_061393942.1', 'WP_084985140.1', 'WP_000072580.1', 'WP_258410407.1', 'WP_031883950.1', 'WP_113580789.1', 'WP_233145946.1', 'WP_031893451.1', 'WP_031767398.1', 'WP_258416573.1', 'WP_047230764.1', 'WP_000072632.1', 'WP_111014392.1', 'WP_000072592.1', 'WP_000072582.1', 'WP_262611024.1', 'W…
649	['WP_001798389.1', 'WP_072433528.1', 'WP_078064179.1', 'WP_001825923.1', 'WP_078367621.1', 'WP_078368758.1', 'WP_078064609.1', 'WP_258410417.1', 'WP_072435034.1', 'WP_072357653.1', 'WP_072398156.1', 'WP_072419840.1', 'WP_001794548.1', 'WP_001795576.1', 'WP_078370260.1', 'WP_072490926.1', 'WP_281224552.1', 'WP_001797248.1', 'WP_072470803.1']
650	['WP_000653711.1', 'WP_252568948.1', 'WP_072468351.1', 'WP_061823608.1', 'WP_061838921.1', 'WP_115305139.1', 'WP_000653705.1', 'WP_254231027.1', 'WP_198914181.1', 'WP_258413709.1', 'WP_072526493.1', 'WP_000653708.1', 'WP_031589090.1', 'WP_000653712.1', 'WP_000653707.1', 'WP_078103295.1', 'WP_279758480.1', 'WP_078370397.1', 'WP_086045060.1', 'WP_229374286.1', 'WP_086032462.1', 'WP_196931811.1', 'W…
651	['WP_115305132.1', 'WP_033843557.1', 'WP_000072566.1', 'WP_117201022.1', 'WP_084985140.1', 'WP_117218904.1', 'WP_031767398.1', 'WP_258416573.1', 'WP_047230764.1', 'WP_061393942.1', 'WP_031883950.1', 'WP_113580789.1', 'WP_262611024.1', 'WP_000072580.1', 'WP_258410407.1', 'WP_078369382.1', 'WP_233145946.1', 'WP_000072632.1', 'WP_031893451.1', 'WP_260645051.1', 'WP_000072584.1', 'WP_001594676.1', 'W…
652	['WP_000653711.1', 'WP_252568948.1', 'WP_072468351.1', 'WP_061823608.1', 'WP_061838921.1', 'WP_115305139.1', 'WP_000653705.1', 'WP_254231027.1', 'WP_198914181.1', 'WP_072526493.1', 'WP_000653708.1', 'WP_258413709.1', 'WP_031589090.1', 'WP_000653707.1', 'WP_000653712.1', 'WP_279758480.1', 'WP_086045060.1', 'WP_086032462.1', 'WP_078103295.1', 'WP_078370397.1', 'WP_229374286.1', 'WP_196931811.1', 'W…
653	['WP_000653711.1', 'WP_252568948.1', 'WP_072468351.1', 'WP_061823608.1', 'WP_061838921.1', 'WP_115305139.1', 'WP_000653705.1', 'WP_254231027.1', 'WP_198914181.1', 'WP_072526493.1', 'WP_000653708.1', 'WP_258413709.1', 'WP_031589090.1', 'WP_000653707.1', 'WP_000653712.1', 'WP_279758480.1', 'WP_086045060.1', 'WP_086032462.1', 'WP_078103295.1', 'WP_078370397.1', 'WP_229374286.1', 'WP_196931811.1', 'W…
654	['WP_001815412.1', 'WP_031775297.1', 'WP_001789533.1', 'WP_086153277.1', 'WP_049872772.1', 'WP_258410419.1', 'WP_001790025.1', 'WP_262611042.1', 'WP_000005718.1', 'WP_031835043.1', 'WP_010956631.1', 'WP_001806583.1', 'WP_072496829.1', 'WP_042908632.1', 'WP_014532571.1', 'WP_061838918.1', 'WP_001287492.1']
655	['WP_000540915.1', 'WP_115390783.1', 'WP_000540917.1', 'WP_252094436.1', 'WP_000540916.1', 'WP_262537453.1', 'WP_031837584.1', 'WP_000540914.1', 'WP_072468353.1', 'WP_271287701.1', 'WP_103151429.1', 'WP_216699676.1', 'WP_258413705.1', 'WP_258415787.1', 'WP_031881529.1', 'WP_229374787.1', 'WP_115305135.1', 'WP_258411137.1', 'WP_312013424.1', 'WP_258410414.1', 'WP_001557594.1', 'WP_258413707.1', 'W…
656	['WP_115390783.1', 'WP_252094436.1', 'WP_064133890.1', 'WP_258415787.1', 'WP_258413705.1', 'WP_031881529.1', 'WP_258411137.1', 'WP_001557594.1', 'WP_014936983.1', 'WP_052502187.1', 'WP_061838925.1', 'WP_258410414.1', 'WP_064305722.1', 'WP_000540917.1', 'WP_000540915.1', 'WP_000540323.1', 'WP_014936986.1', 'WP_262611654.1', 'WP_006191918.1', 'WP_043044740.1', 'WP_025174524.1', 'WP_289781446.1', 'W…
657	['WP_000769141.1', 'WP_070957614.1', 'WP_198996460.1', 'WP_071624234.1', 'WP_000769147.1', 'WP_086153281.1', 'WP_043044741.1', 'WP_029550031.1', 'WP_162636526.1', 'WP_000769164.1', 'WP_155977921.1', 'WP_000769146.1', 'WP_258412433.1', 'WP_020976985.1', 'WP_258411970.1', 'WP_000769160.1', 'WP_000769143.1', 'WP_045177088.1', 'WP_258410408.1', 'WP_117215975.1', 'WP_031793822.1', 'WP_000769163.1', 'W…
658	['WP_086153282.1', 'WP_229374279.1', 'WP_000072560.1', 'WP_217176208.1', 'WP_250738037.1', 'WP_115210869.1', 'WP_258410407.1', 'WP_070003438.1', 'WP_000072635.1', 'WP_252549631.1', 'WP_155977919.1', 'WP_000072617.1', 'WP_115305132.1', 'WP_033843557.1', 'WP_072496823.1', 'WP_000072566.1', 'WP_117201022.1', 'WP_117218904.1', 'WP_061838932.1', 'WP_045177085.1', 'WP_258416573.1', 'WP_031767398.1', 'W…
659	['WP_061838983.1', 'WP_000705628.1', 'WP_086155281.1', 'WP_033855426.1', 'WP_154269473.1', 'WP_000705653.1', 'WP_155977910.1', 'WP_064305720.1', 'WP_029550037.1', 'WP_141062234.1', 'WP_001564729.1', 'WP_000705642.1', 'WP_000784017.1', 'WP_281224546.1', 'WP_258412427.1', 'WP_258415780.1', 'WP_049307681.1', 'WP_000784034.1', 'WP_045173128.1', 'WP_000784039.1', 'WP_064133377.1', 'WP_113580788.1', 'W…
660	['WP_115390783.1', 'WP_000649604.1', 'WP_031881529.1', 'WP_258413705.1', 'WP_252094436.1', 'WP_064133890.1', 'WP_001557594.1', 'WP_025174524.1', 'WP_031589088.1', 'WP_258415787.1', 'WP_061838923.1', 'WP_052502187.1', 'WP_289781446.1', 'WP_258411137.1', 'WP_281224549.1', 'WP_064305722.1', 'WP_000540323.1', 'WP_258410414.1', 'WP_115390785.1', 'WP_014936986.1', 'WP_001641316.1', 'WP_043044740.1', 'W…
661	['WP_014936986.1', 'WP_103204427.1', 'WP_252568951.1', 'WP_061838922.1', 'WP_117207339.1', 'WP_000455739.1', 'WP_309484789.1', 'WP_086155343.1', 'WP_001834381.1', 'WP_225526649.1', 'WP_001557597.1', 'WP_001802016.1', 'WP_031775081.1', 'WP_001797296.1', 'WP_078171036.1', 'WP_281121644.1', 'WP_064305722.1', 'WP_000540323.1', 'WP_025174524.1', 'WP_025175003.1', 'WP_043044740.1', 'WP_025174275.1', 'W…
662	['WP_115390783.1', 'WP_258415787.1', 'WP_031881529.1', 'WP_258413705.1', 'WP_252094436.1', 'WP_064133890.1', 'WP_001557594.1', 'WP_258411137.1', 'WP_025174524.1', 'WP_006191918.1', 'WP_000540917.1', 'WP_000540915.1', 'WP_258410414.1', 'WP_061838925.1', 'WP_014936983.1', 'WP_014936986.1', 'WP_064305722.1', 'WP_031589088.1', 'WP_052502187.1', 'WP_000540323.1', 'WP_103204427.1', 'WP_252568951.1', 'W…
663	['WP_000172546.1', 'WP_000172543.1', 'WP_086155345.1', 'WP_000172540.1', 'WP_229374287.1', 'WP_061838919.1', 'WP_000172535.1', 'WP_115305140.1', 'WP_000172545.1', 'WP_258410995.1', 'WP_258808706.1', 'WP_180371873.1', 'WP_029258562.1', 'WP_142349905.1', 'WP_115391181.1', 'WP_000074792.1', 'WP_262611038.1', 'WP_162636452.1', 'WP_258415791.1', 'WP_250543762.1', 'WP_000074800.1', 'WP_031915011.1', 'W…
664	['WP_115390783.1', 'WP_252094436.1', 'WP_258413705.1', 'WP_258415787.1', 'WP_031881529.1', 'WP_000540915.1', 'WP_000540917.1', 'WP_258411137.1', 'WP_001557594.1', 'WP_258410414.1', 'WP_064133890.1', 'WP_061838925.1', 'WP_064305722.1', 'WP_014936986.1', 'WP_000540323.1', 'WP_025174524.1', 'WP_262611654.1', 'WP_000540916.1', 'WP_031837584.1', 'WP_262537453.1', 'WP_252568951.1', 'WP_103204427.1', 'W…
665	['WP_115390783.1', 'WP_258415787.1', 'WP_031881529.1', 'WP_252094436.1', 'WP_258413705.1', 'WP_001557594.1', 'WP_258411137.1', 'WP_061838925.1', 'WP_064133890.1', 'WP_025174524.1', 'WP_000540917.1', 'WP_064305722.1', 'WP_014936986.1', 'WP_000540915.1', 'WP_000540323.1', 'WP_006191918.1', 'WP_258410414.1', 'WP_103204427.1', 'WP_252568951.1', 'WP_043044740.1', 'WP_262611654.1', 'WP_014936983.1', 'W…
666	['WP_014936986.1', 'WP_103204427.1', 'WP_252568951.1', 'WP_117207339.1', 'WP_061838922.1', 'WP_000455739.1', 'WP_309484789.1', 'WP_086155343.1', 'WP_025175003.1', 'WP_001834381.1', 'WP_225526649.1', 'WP_001557597.1', 'WP_001802016.1', 'WP_025174275.1', 'WP_031775081.1', 'WP_000455736.1', 'WP_001797296.1', 'WP_078171036.1', 'WP_281121644.1', 'WP_025174524.1', 'WP_064305722.1', 'WP_000540323.1', 'W…
667	['WP_001024386.1', 'WP_115210861.1', 'WP_001024377.1', 'WP_001024391.1', 'WP_001024388.1', 'WP_001024387.1', 'WP_001024389.1', 'WP_072496815.1', 'WP_001024378.1', 'WP_262611016.1', 'WP_115305124.1', 'WP_258416564.1', 'WP_258413697.1', 'WP_001024382.1', 'WP_115390771.1', 'WP_029550041.1', 'WP_001024371.1', 'WP_001024374.1', 'WP_089535898.1', 'WP_258415778.1', 'WP_001024392.1', 'WP_234718316.1', 'W…
668	['WP_000769164.1', 'WP_054189526.1', 'WP_020976976.1', 'WP_000784251.1', 'WP_072496819.1', 'WP_000769147.1', 'WP_000668991.1', 'WP_000669009.1', 'WP_000769141.1', 'WP_070957614.1', 'WP_115390772.1', 'WP_198996460.1', 'WP_000668996.1', 'WP_000784252.1', 'WP_071624234.1', 'WP_029550040.1', 'WP_000781349.1', 'WP_000669000.1', 'WP_045177078.1', 'WP_000781345.1', 'WP_162636526.1', 'WP_000781350.1', 'W…
669	['WP_000769836.1', 'WP_258410403.1', 'WP_089535905.1', 'WP_000769816.1', 'WP_072499003.1', 'WP_000769830.1', 'WP_000769831.1', 'WP_061838982.1', 'WP_000769814.1', 'WP_115305129.1', 'WP_229375566.1', 'WP_000769835.1', 'WP_115210866.1', 'WP_250737933.1', 'WP_031587839.1', 'WP_000769141.1', 'WP_258413700.1', 'WP_162636526.1', 'WP_070957614.1', 'WP_000769833.1', 'WP_000769834.1', 'WP_000769147.1', 'W…
670	['WP_010956543.1', 'WP_031762269.1', 'WP_216730941.1', 'WP_094433821.1', 'WP_262538821.1', 'WP_042908808.1', 'WP_115211599.1', 'WP_115390780.1', 'WP_214268157.1', 'WP_000426915.1', 'WP_031788484.1']
671	['WP_115390783.1', 'WP_258415787.1', 'WP_258413705.1', 'WP_031881529.1', 'WP_252094436.1', 'WP_064133890.1', 'WP_258411137.1', 'WP_001557594.1', 'WP_061838925.1', 'WP_014936983.1', 'WP_025174524.1', 'WP_052502187.1', 'WP_262611654.1', 'WP_000540917.1', 'WP_000540915.1', 'WP_289781446.1', 'WP_064305722.1', 'WP_006191918.1', 'WP_258410414.1', 'WP_000540323.1', 'WP_258415888.1', 'WP_014936986.1', 'W…
672	['WP_115390783.1', 'WP_064133890.1', 'WP_252094436.1', 'WP_258415787.1', 'WP_258413705.1', 'WP_031881529.1', 'WP_014936983.1', 'WP_052502187.1', 'WP_001557594.1', 'WP_258411137.1', 'WP_006191918.1', 'WP_289781446.1', 'WP_061838925.1', 'WP_000540915.1', 'WP_000540917.1', 'WP_258415888.1', 'WP_031894264.1', 'WP_262611654.1', 'WP_025174524.1', 'WP_000540897.1', 'WP_258410414.1', 'WP_064305722.1', 'W…
673	['WP_096659411.1', 'WP_043044746.1', 'WP_117201020.1', 'WP_258410987.1', 'WP_000705626.1', 'WP_187395358.1', 'WP_000705657.1', 'WP_303262156.1', 'WP_238609914.1', 'WP_033855426.1', 'WP_154269473.1', 'WP_000705628.1', 'WP_061838983.1', 'WP_086155281.1', 'WP_000784036.1', 'WP_000705653.1', 'WP_031900402.1', 'WP_000784029.1', 'WP_258410986.1', 'WP_000784030.1', 'WP_115305126.1', 'WP_000784017.1', 'W…
674	['WP_031927340.1', 'WP_001791691.1', 'WP_096659413.1', 'WP_001789525.1', 'WP_252549648.1', 'WP_014532570.1', 'WP_262611020.1', 'WP_031901350.1', 'WP_031797543.1', 'WP_001792090.1', 'WP_001789528.1']
675	['WP_025174524.1', 'WP_064305722.1', 'WP_000540323.1', 'WP_043044740.1', 'WP_006191918.1', 'WP_229374787.1', 'WP_258415790.1', 'WP_072526492.1', 'WP_069993599.1', 'WP_289622737.1', 'WP_001269822.1', 'WP_176320934.1', 'WP_115390783.1', 'WP_014936986.1', 'WP_115390785.1', 'WP_001205663.1', 'WP_000971990.1', 'WP_001801841.1', 'WP_252568951.1', 'WP_103204427.1', 'WP_000540325.1', 'WP_258411138.1', 'W…
676	['WP_000673058.1', 'WP_000673061.1', 'WP_000673059.1', 'WP_072496820.1', 'WP_020976979.1', 'WP_031862897.1', 'WP_000778499.1', 'WP_061838980.1', 'WP_000779444.1', 'WP_000673060.1', 'WP_141061990.1', 'WP_138293435.1', 'WP_000778500.1', 'WP_000673054.1', 'WP_000673057.1', 'WP_258415783.1', 'WP_258410404.1', 'WP_000673052.1', 'WP_045173130.1', 'WP_099143778.1', 'WP_000769147.1', 'WP_072468360.1', 'W…
677	['WP_100793864.1', 'WP_000769164.1', 'WP_000769147.1', 'WP_000769141.1', 'WP_070957614.1', 'WP_162636526.1', 'WP_198996460.1', 'WP_155977921.1', 'WP_071624234.1', 'WP_000769143.1', 'WP_000778504.1', 'WP_086153281.1', 'WP_043044741.1', 'WP_029550031.1', 'WP_020976976.1', 'WP_115390779.1', 'WP_072496819.1', 'WP_258416574.1', 'WP_000784251.1', 'WP_000769160.1', 'WP_258412433.1', 'WP_045177088.1', 'W…
678	['WP_000669519.1', 'WP_000669516.1', 'WP_000669524.1', 'WP_103143398.1', 'WP_000768889.1', 'WP_262611029.1', 'WP_000669514.1', 'WP_061838929.1', 'WP_020976987.1', 'WP_301397080.1', 'WP_072496825.1', 'WP_115305134.1', 'WP_115210871.1', 'WP_155977925.1', 'WP_031900220.1', 'WP_000865204.1', 'WP_258416578.1', 'WP_257009066.1']
679	['WP_115390783.1', 'WP_258415787.1', 'WP_258413705.1', 'WP_031881529.1', 'WP_252094436.1', 'WP_064133890.1', 'WP_258411137.1', 'WP_001557594.1', 'WP_061838925.1', 'WP_014936983.1', 'WP_025174524.1', 'WP_052502187.1', 'WP_262611654.1', 'WP_000540917.1', 'WP_000540915.1', 'WP_289781446.1', 'WP_064305722.1', 'WP_006191918.1', 'WP_258410414.1', 'WP_000540323.1', 'WP_258415888.1', 'WP_014936986.1', 'W…
680	['WP_000540915.1', 'WP_115390783.1', 'WP_000540917.1', 'WP_252094436.1', 'WP_000540916.1', 'WP_031837584.1', 'WP_000540914.1', 'WP_262537453.1', 'WP_271287701.1', 'WP_103151429.1', 'WP_216699676.1', 'WP_258413705.1', 'WP_258415787.1', 'WP_072468353.1', 'WP_031881529.1', 'WP_115305135.1', 'WP_229374787.1', 'WP_312013424.1', 'WP_258411137.1', 'WP_258410414.1', 'WP_001557594.1', 'WP_020976993.1', 'W…
681	['WP_258415783.1', 'WP_000673034.1', 'WP_061838981.1', 'WP_072468361.1', 'WP_000673035.1', 'WP_020976978.1', 'WP_174840705.1', 'WP_000673033.1', 'WP_000673028.1', 'WP_250755584.1', 'WP_115305130.1', 'WP_043044744.1', 'WP_258412430.1', 'WP_258416568.1', 'WP_000673029.1', 'WP_000673038.1', 'WP_103151716.1', 'WP_117220647.1', 'WP_000778650.1', 'WP_216461909.1', 'WP_252549639.1', 'WP_020976976.1', 'W…
682	['WP_000778504.1', 'WP_115390779.1', 'WP_000769164.1', 'WP_100793864.1', 'WP_000769147.1', 'WP_020976980.1', 'WP_045177081.1', 'WP_000673046.1', 'WP_187395887.1', 'WP_000673048.1', 'WP_000769141.1', 'WP_214268117.1', 'WP_070957614.1', 'WP_000778479.1', 'WP_061838979.1', 'WP_072496821.1', 'WP_258410405.1', 'WP_198996460.1', 'WP_000778478.1', 'WP_258416569.1', 'WP_229374276.1', 'WP_071624234.1', 'W…
683	['WP_044027547.1', 'WP_043044743.1', 'WP_000028659.1', 'WP_045177083.1', 'WP_155977917.1', 'WP_000028648.1', 'WP_000028656.1', 'WP_029550033.1', 'WP_070040411.1', 'WP_001566696.1', 'WP_115305131.1', 'WP_000028670.1', 'WP_103151718.1', 'WP_000028663.1', 'WP_258410406.1', 'WP_258413701.1', 'WP_000028607.1', 'WP_072496822.1', 'WP_049314020.1', 'WP_258415786.1', 'WP_017328592.1', 'WP_072468359.1', 'W…
684	['WP_115390783.1', 'WP_252094436.1', 'WP_064133890.1', 'WP_258415787.1', 'WP_258413705.1', 'WP_031881529.1', 'WP_014936983.1', 'WP_258411137.1', 'WP_052502187.1', 'WP_001557594.1', 'WP_258410414.1', 'WP_064305722.1', 'WP_000540323.1', 'WP_014936986.1', 'WP_289781446.1', 'WP_000540915.1', 'WP_043044740.1', 'WP_000540917.1', 'WP_103204427.1', 'WP_252568951.1', 'WP_061838925.1', 'WP_006191918.1', 'W…
685	['WP_020976976.1', 'WP_000784251.1', 'WP_072496819.1', 'WP_000784252.1', 'WP_262537486.1', 'WP_000781349.1', 'WP_115390776.1', 'WP_000784246.1', 'WP_000781345.1', 'WP_000784258.1', 'WP_045177078.1', 'WP_000781350.1', 'WP_103188667.1', 'WP_000784242.1', 'WP_000784250.1', 'WP_115305128.1', 'WP_258415782.1', 'WP_271287699.1', 'WP_155977912.1', 'WP_262611022.1', 'WP_262529521.1', 'WP_043044745.1', 'W…
686	['WP_000784017.1', 'WP_281224546.1', 'WP_258412427.1', 'WP_049307681.1', 'WP_000784029.1', 'WP_258410986.1', 'WP_000784030.1', 'WP_031900402.1', 'WP_001056483.1', 'WP_001056480.1', 'WP_072468363.1', 'WP_141062234.1', 'WP_031881527.1', 'WP_258415780.1', 'WP_001056484.1', 'WP_000784033.1', 'WP_000784039.1', 'WP_000784034.1', 'WP_258416567.1', 'WP_031785375.1', 'WP_234718315.1', 'WP_045173128.1', 'W…
687	['WP_014936986.1', 'WP_103204427.1', 'WP_252568951.1', 'WP_117207339.1', 'WP_061838922.1', 'WP_000455739.1', 'WP_309484789.1', 'WP_086155343.1', 'WP_001834381.1', 'WP_225526649.1', 'WP_001557597.1', 'WP_001802016.1', 'WP_031775081.1', 'WP_078171036.1', 'WP_001797296.1', 'WP_281121644.1', 'WP_064305722.1', 'WP_000540323.1', 'WP_025175003.1', 'WP_043044740.1', 'WP_025174524.1', 'WP_025174275.1', 'W…
688	['WP_258416573.1', 'WP_031767398.1', 'WP_047230764.1', 'WP_111014392.1', 'WP_000072566.1', 'WP_033843557.1', 'WP_117201022.1', 'WP_117218904.1', 'WP_115305132.1', 'WP_000072632.1', 'WP_031883950.1', 'WP_258410407.1', 'WP_113580789.1', 'WP_049879845.1', 'WP_078369382.1', 'WP_061393942.1', 'WP_084985140.1', 'WP_233145946.1', 'WP_262611024.1', 'WP_031893451.1', 'WP_000072586.1', 'WP_000072592.1', 'W…
689	['WP_117201020.1', 'WP_258410987.1', 'WP_117207341.1', 'WP_033855426.1', 'WP_000705630.1', 'WP_229374264.1', 'WP_258413699.1', 'WP_000705628.1', 'WP_000769141.1', 'WP_111711091.1', 'WP_070957614.1', 'WP_000782617.1', 'WP_000782618.1', 'WP_086155281.1', 'WP_252549645.1', 'WP_000705629.1', 'WP_198996460.1', 'WP_000769164.1', 'WP_061838983.1', 'WP_000782622.1', 'WP_115210865.1', 'WP_000782825.1', 'W…
690	['WP_000769836.1', 'WP_000769816.1', 'WP_061838982.1', 'WP_258410403.1', 'WP_115305129.1', 'WP_000769830.1', 'WP_072499003.1', 'WP_000769831.1', 'WP_089535905.1', 'WP_000769814.1', 'WP_229375566.1', 'WP_111743781.1', 'WP_000769835.1', 'WP_020976977.1', 'WP_115210866.1', 'WP_258413700.1', 'WP_258412429.1', 'WP_000769833.1', 'WP_250737933.1', 'WP_229374271.1', 'WP_031587839.1', 'WP_000769834.1', 'W…
691	['WP_115390783.1', 'WP_031881529.1', 'WP_258413705.1', 'WP_258415787.1', 'WP_252094436.1', 'WP_001557594.1', 'WP_258411137.1', 'WP_025174524.1', 'WP_061838925.1', 'WP_262611654.1', 'WP_258410414.1', 'WP_064305722.1', 'WP_000540323.1', 'WP_014936986.1', 'WP_043044740.1', 'WP_103204427.1', 'WP_252568951.1', 'WP_064133890.1', 'WP_061838922.1', 'WP_000540917.1', 'WP_000540915.1', 'WP_281224549.1', 'W…
692	['WP_258412427.1', 'WP_000784017.1', 'WP_281224546.1', 'WP_049307681.1', 'WP_258410986.1', 'WP_001581951.1', 'WP_031900402.1', 'WP_000784029.1', 'WP_001056483.1', 'WP_000784030.1', 'WP_001056480.1', 'WP_000784033.1', 'WP_000784034.1', 'WP_258415780.1', 'WP_031881527.1', 'WP_141062234.1', 'WP_072468363.1', 'WP_045173128.1', 'WP_113580788.1', 'WP_001056484.1', 'WP_000784039.1', 'WP_258416567.1', 'W…
693	['WP_115305132.1', 'WP_033843557.1', 'WP_000072566.1', 'WP_117201022.1', 'WP_117218904.1', 'WP_031883950.1', 'WP_113580789.1', 'WP_258416573.1', 'WP_031767398.1', 'WP_047230764.1', 'WP_000072580.1', 'WP_070003438.1', 'WP_000072635.1', 'WP_252549631.1', 'WP_084985140.1', 'WP_000072584.1', 'WP_274894662.1', 'WP_262611024.1', 'WP_001594676.1', 'WP_260645051.1', 'WP_155977919.1', 'WP_000072632.1', 'W…
694	['WP_113589265.1', 'WP_187395890.1', 'WP_000540897.1', 'WP_001813970.1', 'WP_072507198.1', 'WP_262538820.1', 'WP_252094436.1', 'WP_250543467.1', 'WP_000540909.1', 'WP_006191913.1', 'WP_115390783.1', 'WP_052461500.1', 'WP_001557596.1', 'WP_114283427.1', 'WP_229374787.1', 'WP_258415888.1', 'WP_250322238.1', 'WP_262611654.1', 'WP_103188662.1', 'WP_000542370.1', 'WP_014936983.1', 'WP_031861910.1', 'W…
695	['WP_044027547.1', 'WP_043044743.1', 'WP_000028659.1', 'WP_045177083.1', 'WP_155977917.1', 'WP_000028648.1', 'WP_000028656.1', 'WP_029550033.1', 'WP_070040411.1', 'WP_001566696.1', 'WP_115305131.1', 'WP_000028670.1', 'WP_000028663.1', 'WP_258410406.1', 'WP_103151718.1', 'WP_258413701.1', 'WP_000028607.1', 'WP_072496822.1', 'WP_049314020.1', 'WP_258415786.1', 'WP_017328592.1', 'WP_072468359.1', 'W…
696	['WP_115390783.1', 'WP_252094436.1', 'WP_258413705.1', 'WP_258415787.1', 'WP_031881529.1', 'WP_258411137.1', 'WP_001557594.1', 'WP_064133890.1', 'WP_061838925.1', 'WP_025174524.1', 'WP_000540915.1', 'WP_262611654.1', 'WP_000540917.1', 'WP_064305722.1', 'WP_014936983.1', 'WP_258410414.1', 'WP_052502187.1', 'WP_000540323.1', 'WP_014936986.1', 'WP_072526492.1', 'WP_043044740.1', 'WP_103204427.1', 'W…
697	['WP_001024386.1', 'WP_115210861.1', 'WP_001024377.1', 'WP_001024391.1', 'WP_001024388.1', 'WP_001024387.1', 'WP_001024389.1', 'WP_072496815.1', 'WP_001024378.1', 'WP_262611016.1', 'WP_115305124.1', 'WP_258416564.1', 'WP_258413697.1', 'WP_001024382.1', 'WP_115390771.1', 'WP_029550041.1', 'WP_001024371.1', 'WP_001024374.1', 'WP_258415778.1', 'WP_089535898.1', 'WP_001024392.1', 'WP_234718316.1', 'W…
698	['WP_054189526.1', 'WP_000769164.1', 'WP_000668991.1', 'WP_000669009.1', 'WP_000668996.1', 'WP_115390772.1', 'WP_020976976.1', 'WP_029550040.1', 'WP_000669000.1', 'WP_000784251.1', 'WP_072496819.1', 'WP_000769141.1', 'WP_070957614.1', 'WP_000769147.1', 'WP_089535899.1', 'WP_198996460.1', 'WP_000668994.1', 'WP_071624234.1', 'WP_000784252.1', 'WP_162636526.1', 'WP_258415783.1', 'WP_000781349.1', 'W…
699	['WP_000784036.1', 'WP_000784032.1', 'WP_115210864.1', 'WP_072361553.1', 'WP_115305126.1', 'WP_252549651.1', 'WP_229374268.1', 'WP_281224546.1', 'WP_258412427.1', 'WP_000784017.1', 'WP_049307681.1', 'WP_031900402.1', 'WP_258410986.1', 'WP_000784029.1', 'WP_001581951.1', 'WP_000784030.1', 'WP_141062234.1', 'WP_001056483.1', 'WP_001056480.1', 'WP_000784033.1', 'WP_072468363.1', 'WP_001837402.1', 'W…
700	['WP_115210865.1', 'WP_229374270.1', 'WP_115305127.1', 'WP_258412428.1', 'WP_258413699.1', 'WP_000705629.1', 'WP_070002771.1', 'WP_115390775.1', 'WP_233688773.1', 'WP_252549645.1', 'WP_065316519.1', 'WP_117207341.1', 'WP_000705630.1', 'WP_045177076.1', 'WP_000705631.1', 'WP_103188668.1', 'WP_029550038.1', 'WP_258415781.1', 'WP_155977908.1', 'WP_064277015.1', 'WP_000702714.1', 'WP_262537488.1', 'W…
701	['WP_000769836.1', 'WP_258410403.1', 'WP_000769816.1', 'WP_000769830.1', 'WP_072499003.1', 'WP_000769831.1', 'WP_000769814.1', 'WP_061838982.1', 'WP_089535905.1', 'WP_229375566.1', 'WP_115210866.1', 'WP_115305129.1', 'WP_258413700.1', 'WP_000769835.1', 'WP_020976976.1', 'WP_000769833.1', 'WP_250737933.1', 'WP_000769820.1', 'WP_229374271.1', 'WP_020976977.1', 'WP_031587839.1', 'WP_000769834.1', 'W…
702	['WP_258415783.1', 'WP_000673034.1', 'WP_061838981.1', 'WP_072468361.1', 'WP_000673035.1', 'WP_020976978.1', 'WP_174840705.1', 'WP_115305130.1', 'WP_000673033.1', 'WP_020976976.1', 'WP_000673028.1', 'WP_250755584.1', 'WP_000673038.1', 'WP_043044744.1', 'WP_258412430.1', 'WP_258416568.1', 'WP_000673029.1', 'WP_252549639.1', 'WP_000784251.1', 'WP_117220647.1', 'WP_000778650.1', 'WP_103151716.1', 'W…
703	['WP_044027547.1', 'WP_043044743.1', 'WP_000028659.1', 'WP_045177083.1', 'WP_155977917.1', 'WP_000028648.1', 'WP_029550033.1', 'WP_000028656.1', 'WP_070040411.1', 'WP_001566696.1', 'WP_115305131.1', 'WP_000028670.1', 'WP_258410406.1', 'WP_000028663.1', 'WP_103151718.1', 'WP_258413701.1', 'WP_000028607.1', 'WP_049314020.1', 'WP_072496822.1', 'WP_258415786.1', 'WP_017328592.1', 'WP_072468359.1', 'W…
704	['WP_229374279.1', 'WP_086153282.1', 'WP_000072560.1', 'WP_217176208.1', 'WP_250738037.1', 'WP_115210869.1', 'WP_258410407.1', 'WP_070003438.1', 'WP_000072635.1', 'WP_252549631.1', 'WP_155977919.1', 'WP_000072617.1', 'WP_033843557.1', 'WP_115305132.1', 'WP_000072566.1', 'WP_117201022.1', 'WP_117218904.1', 'WP_061838932.1', 'WP_258416573.1', 'WP_072496823.1', 'WP_031767398.1', 'WP_045177085.1', 'W…
705	['WP_000669519.1', 'WP_000669516.1', 'WP_000669524.1', 'WP_000768889.1', 'WP_262611029.1', 'WP_061838929.1', 'WP_000669514.1', 'WP_020976987.1', 'WP_103143398.1', 'WP_301397080.1', 'WP_072496825.1', 'WP_115210871.1', 'WP_115305134.1', 'WP_155977925.1', 'WP_031900220.1', 'WP_000865204.1', 'WP_258416578.1', 'WP_257009066.1']
706	['WP_115390783.1', 'WP_064133890.1', 'WP_252094436.1', 'WP_014936983.1', 'WP_052502187.1', 'WP_258415787.1', 'WP_258413705.1', 'WP_031881529.1', 'WP_289781446.1', 'WP_258411137.1', 'WP_001557594.1', 'WP_000540915.1', 'WP_000540917.1', 'WP_258415888.1', 'WP_006191918.1', 'WP_031894264.1', 'WP_001814080.1', 'WP_014533152.1', 'WP_258410414.1', 'WP_061838925.1', 'WP_262611654.1', 'WP_025174524.1', 'W…
707	['WP_115390783.1', 'WP_258415787.1', 'WP_258413705.1', 'WP_031881529.1', 'WP_252094436.1', 'WP_064133890.1', 'WP_258411137.1', 'WP_001557594.1', 'WP_014936983.1', 'WP_061838925.1', 'WP_052502187.1', 'WP_000540917.1', 'WP_000540915.1', 'WP_262611654.1', 'WP_025174524.1', 'WP_289781446.1', 'WP_258410414.1', 'WP_006191918.1', 'WP_258415888.1', 'WP_031894264.1', 'WP_064305722.1', 'WP_014936986.1', 'W…
708	['WP_115390783.1', 'WP_258413705.1', 'WP_258415787.1', 'WP_031881529.1', 'WP_252094436.1', 'WP_001557594.1', 'WP_258411137.1', 'WP_025174524.1', 'WP_061838925.1', 'WP_064133890.1', 'WP_262611654.1', 'WP_014936983.1', 'WP_052502187.1', 'WP_258410414.1', 'WP_000540915.1', 'WP_000540917.1', 'WP_289781446.1', 'WP_064305722.1', 'WP_000540323.1', 'WP_014936986.1', 'WP_103204427.1', 'WP_252568951.1', 'W…
709	['WP_006191918.1', 'WP_069993599.1', 'WP_001205663.1', 'WP_020976992.1', 'WP_258411138.1', 'WP_001205668.1', 'WP_115293009.1', 'WP_064305722.1', 'WP_000540323.1', 'WP_183137865.1', 'WP_025174524.1', 'WP_043044740.1', 'WP_001246122.1', 'WP_229374787.1', 'WP_258415790.1', 'WP_289622737.1', 'WP_014936986.1', 'WP_001269822.1', 'WP_150531499.1', 'WP_258410412.1', 'WP_000540880.1', 'WP_072468355.1', 'W…
710	['WP_006191918.1', 'WP_025174524.1', 'WP_064305722.1', 'WP_000540323.1', 'WP_043044740.1', 'WP_069993599.1', 'WP_001205663.1', 'WP_020976992.1', 'WP_258411138.1', 'WP_258415790.1', 'WP_001205668.1', 'WP_229374787.1', 'WP_176320934.1', 'WP_115390785.1', 'WP_183137865.1', 'WP_072526492.1', 'WP_115390783.1', 'WP_115293009.1', 'WP_289622737.1', 'WP_001269822.1', 'WP_000971990.1', 'WP_001801841.1', 'W…
711	['WP_014936986.1', 'WP_103204427.1', 'WP_252568951.1', 'WP_117207339.1', 'WP_061838922.1', 'WP_000455739.1', 'WP_309484789.1', 'WP_086155343.1', 'WP_025175003.1', 'WP_000455736.1', 'WP_025174275.1', 'WP_001834381.1', 'WP_225526649.1', 'WP_001557597.1', 'WP_001802016.1', 'WP_031775081.1', 'WP_001797296.1', 'WP_025174524.1', 'WP_078171036.1', 'WP_281121644.1', 'WP_064305722.1', 'WP_006191918.1', 'W…
712	['WP_000653711.1', 'WP_252568948.1', 'WP_072468351.1', 'WP_061823608.1', 'WP_061838921.1', 'WP_115305139.1', 'WP_000653705.1', 'WP_254231027.1', 'WP_198914181.1', 'WP_258413709.1', 'WP_072526493.1', 'WP_000653708.1', 'WP_031589090.1', 'WP_000653712.1', 'WP_000653707.1', 'WP_279758480.1', 'WP_086045060.1', 'WP_086032462.1', 'WP_078103295.1', 'WP_078370397.1', 'WP_229374286.1', 'WP_196931811.1', 'W…
713	['WP_000971498.1', 'WP_000971502.1', 'WP_000971497.1', 'WP_000971504.1', 'WP_061838920.1', 'WP_000577027.1', 'WP_000971503.1', 'WP_000971499.1', 'WP_064131151.1', 'WP_047432643.1', 'WP_000971505.1', 'WP_115210879.1', 'WP_258414976.1', 'WP_000971508.1', 'WP_162636454.1', 'WP_000971501.1', 'WP_000971506.1']
714	['WP_042908808.1', 'WP_262538821.1', 'WP_115211599.1', 'WP_214268157.1', 'WP_031788484.1', 'WP_216730941.1', 'WP_010956543.1', 'WP_031762269.1', 'WP_094433821.1', 'WP_115390780.1', 'WP_000426915.1']
715	['WP_001062989.1', 'WP_001062997.1', 'WP_001062992.1', 'WP_001062998.1', 'WP_001062982.1', 'WP_001062985.1', 'WP_001063005.1', 'WP_141062230.1', 'WP_001063000.1', 'WP_001062991.1', 'WP_001062988.1', 'WP_117201026.1', 'WP_115289184.1', 'WP_001062981.1', 'WP_234722850.1', 'WP_001062979.1', 'WP_061393943.1', 'WP_274544018.1', 'WP_262611040.1', 'WP_001062999.1', 'WP_020976997.1', 'WP_001062994.1', 'W…
716	['WP_115289405.1', 'WP_262537130.1', 'WP_155977821.1']
717	['WP_006191918.1', 'WP_069993599.1', 'WP_001205663.1', 'WP_258411138.1', 'WP_020976992.1', 'WP_001205668.1', 'WP_115293009.1', 'WP_064305722.1', 'WP_000540323.1', 'WP_183137865.1', 'WP_025174524.1', 'WP_043044740.1', 'WP_001246122.1', 'WP_229374787.1', 'WP_258415790.1', 'WP_150531499.1', 'WP_289622737.1', 'WP_014936986.1', 'WP_001269822.1', 'WP_078061063.1', 'WP_258410412.1', 'WP_000540880.1', 'W…
718	['WP_001024386.1', 'WP_115210861.1', 'WP_001024377.1', 'WP_001024391.1', 'WP_001024388.1', 'WP_001024387.1', 'WP_001024389.1', 'WP_115305124.1', 'WP_072496815.1', 'WP_001024378.1', 'WP_262611016.1', 'WP_258416564.1', 'WP_258413697.1', 'WP_001024382.1', 'WP_115390771.1', 'WP_029550041.1', 'WP_001024371.1', 'WP_001024374.1', 'WP_258415778.1', 'WP_089535898.1', 'WP_001024392.1', 'WP_234718316.1', 'W…
719	['WP_054189526.1', 'WP_115390772.1', 'WP_000668996.1', 'WP_020976976.1', 'WP_000669000.1', 'WP_000769164.1', 'WP_000784251.1', 'WP_072496819.1', 'WP_000668991.1', 'WP_000769147.1', 'WP_000669009.1', 'WP_000769141.1', 'WP_070957614.1', 'WP_198996460.1', 'WP_029550040.1', 'WP_071624234.1', 'WP_000784252.1', 'WP_000781349.1', 'WP_162636526.1', 'WP_000781345.1', 'WP_000668995.1', 'WP_045177078.1', 'W…
720	['WP_000784036.1', 'WP_000784032.1', 'WP_072361553.1', 'WP_115305126.1', 'WP_115210864.1', 'WP_229374268.1', 'WP_252549651.1', 'WP_000784017.1', 'WP_281224546.1', 'WP_258412427.1', 'WP_258410986.1', 'WP_049307681.1', 'WP_000784029.1', 'WP_031900402.1', 'WP_000784030.1', 'WP_001581951.1', 'WP_001056483.1', 'WP_072468363.1', 'WP_001056480.1', 'WP_258416567.1', 'WP_031881527.1', 'WP_000784033.1', 'W…
721	['WP_115210865.1', 'WP_229374270.1', 'WP_115305127.1', 'WP_258412428.1', 'WP_258413699.1', 'WP_000705629.1', 'WP_070002771.1', 'WP_233688773.1', 'WP_252549645.1', 'WP_065316519.1', 'WP_117207341.1', 'WP_000705630.1', 'WP_045177076.1', 'WP_000705631.1', 'WP_103188668.1', 'WP_262537488.1', 'WP_258415781.1', 'WP_064277015.1', 'WP_155977908.1', 'WP_000705626.1', 'WP_000702714.1', 'WP_187395358.1', 'W…
722	['WP_020976976.1', 'WP_000784251.1', 'WP_072496819.1', 'WP_000784252.1', 'WP_262537486.1', 'WP_000784246.1', 'WP_000781349.1', 'WP_115390776.1', 'WP_000781345.1', 'WP_045177078.1', 'WP_000784258.1', 'WP_000781350.1', 'WP_115305128.1', 'WP_000784250.1', 'WP_103188667.1', 'WP_000784242.1', 'WP_258415782.1', 'WP_271287699.1', 'WP_262529521.1', 'WP_262611022.1', 'WP_155977912.1', 'WP_043044745.1', 'W…
723	['WP_000769836.1', 'WP_000769816.1', 'WP_061838982.1', 'WP_258410403.1', 'WP_115305129.1', 'WP_000769830.1', 'WP_000769831.1', 'WP_072499003.1', 'WP_000769814.1', 'WP_089535905.1', 'WP_229375566.1', 'WP_111743781.1', 'WP_258413700.1', 'WP_000769835.1', 'WP_000769833.1', 'WP_229374271.1', 'WP_020976977.1', 'WP_115210866.1', 'WP_250737933.1', 'WP_031587839.1', 'WP_258412429.1', 'WP_000769834.1', 'W…
724	['WP_258415783.1', 'WP_000673034.1', 'WP_061838981.1', 'WP_072468361.1', 'WP_000673035.1', 'WP_020976978.1', 'WP_174840705.1', 'WP_115305130.1', 'WP_000673033.1', 'WP_020976976.1', 'WP_000673028.1', 'WP_250755584.1', 'WP_000673038.1', 'WP_043044744.1', 'WP_258412430.1', 'WP_258416568.1', 'WP_000673029.1', 'WP_000784251.1', 'WP_252549639.1', 'WP_072496819.1', 'WP_117220647.1', 'WP_000778650.1', 'W…
725	['WP_044027547.1', 'WP_043044743.1', 'WP_000028659.1', 'WP_045177083.1', 'WP_155977917.1', 'WP_000028648.1', 'WP_029550033.1', 'WP_000028656.1', 'WP_115305131.1', 'WP_070040411.1', 'WP_001566696.1', 'WP_000028670.1', 'WP_258410406.1', 'WP_000028663.1', 'WP_103151718.1', 'WP_258413701.1', 'WP_000028607.1', 'WP_072496822.1', 'WP_049314020.1', 'WP_258415786.1', 'WP_017328592.1', 'WP_072468359.1', 'W…
726	['WP_115305132.1', 'WP_033843557.1', 'WP_000072566.1', 'WP_117201022.1', 'WP_117218904.1', 'WP_258416573.1', 'WP_031767398.1', 'WP_047230764.1', 'WP_084985140.1', 'WP_031883950.1', 'WP_113580789.1', 'WP_000072580.1', 'WP_262611024.1', 'WP_258410407.1', 'WP_115390781.1', 'WP_061393942.1', 'WP_000072584.1', 'WP_001594676.1', 'WP_274894662.1', 'WP_260645051.1', 'WP_000072632.1', 'WP_072468358.1', 'W…
727	['WP_000669519.1', 'WP_000669516.1', 'WP_000669524.1', 'WP_000768889.1', 'WP_262611029.1', 'WP_061838929.1', 'WP_000669514.1', 'WP_020976987.1', 'WP_103143398.1', 'WP_301397080.1', 'WP_072496825.1', 'WP_115305134.1', 'WP_115210871.1', 'WP_155977925.1', 'WP_031900220.1', 'WP_000865204.1', 'WP_258416578.1', 'WP_257009066.1']
728	['WP_115390783.1', 'WP_000540915.1', 'WP_000540917.1', 'WP_252094436.1', 'WP_258415787.1', 'WP_258413705.1', 'WP_000540916.1', 'WP_031837584.1', 'WP_031881529.1', 'WP_262537453.1', 'WP_000540914.1', 'WP_258411137.1', 'WP_271287701.1', 'WP_229374787.1', 'WP_103151429.1', 'WP_216699676.1', 'WP_001557594.1', 'WP_072468353.1', 'WP_115305135.1', 'WP_258410414.1', 'WP_312013424.1', 'WP_064305722.1', 'W…
729	['WP_025174524.1', 'WP_064305722.1', 'WP_000540323.1', 'WP_043044740.1', 'WP_006191918.1', 'WP_229374787.1', 'WP_258415790.1', 'WP_072526492.1', 'WP_069993599.1', 'WP_001269822.1', 'WP_289622737.1', 'WP_115390783.1', 'WP_176320934.1', 'WP_001205663.1', 'WP_115390785.1', 'WP_014936986.1', 'WP_000971990.1', 'WP_001801841.1', 'WP_258411138.1', 'WP_020976992.1', 'WP_000540325.1', 'WP_252568951.1', 'W…
730	['WP_000649604.1', 'WP_115390783.1', 'WP_031881529.1', 'WP_064133890.1', 'WP_001557594.1', 'WP_258413705.1', 'WP_252094436.1', 'WP_258415787.1', 'WP_025174524.1', 'WP_052502187.1', 'WP_289781446.1', 'WP_258411137.1', 'WP_115390785.1', 'WP_006191918.1', 'WP_031589088.1', 'WP_061838925.1', 'WP_258410414.1', 'WP_014936986.1', 'WP_064305722.1', 'WP_000540323.1', 'WP_103204427.1', 'WP_252568951.1', 'W…
731	['WP_000653711.1', 'WP_252568948.1', 'WP_072468351.1', 'WP_061823608.1', 'WP_115305139.1', 'WP_061838921.1', 'WP_000653705.1', 'WP_254231027.1', 'WP_198914181.1', 'WP_258413709.1', 'WP_072526493.1', 'WP_000653708.1', 'WP_031589090.1', 'WP_000653707.1', 'WP_000653712.1', 'WP_279758480.1', 'WP_086045060.1', 'WP_086032462.1', 'WP_078103295.1', 'WP_078370397.1', 'WP_229374286.1', 'WP_196931811.1', 'W…
732	['WP_000172546.1', 'WP_000172543.1', 'WP_086155345.1', 'WP_000172540.1', 'WP_229374287.1', 'WP_061838919.1', 'WP_000172535.1', 'WP_115305140.1', 'WP_000172545.1', 'WP_258410995.1', 'WP_258808706.1', 'WP_180371873.1', 'WP_029258562.1', 'WP_142349905.1', 'WP_115391181.1', 'WP_000074792.1', 'WP_262611038.1', 'WP_162636452.1', 'WP_258415791.1', 'WP_250543762.1', 'WP_031915011.1', 'WP_000074800.1', 'W…
733	['WP_115390770.1', 'WP_029550042.1']
734	['WP_001024386.1', 'WP_115210861.1', 'WP_001024377.1', 'WP_001024391.1', 'WP_001024387.1', 'WP_001024388.1', 'WP_001024389.1', 'WP_072496815.1', 'WP_001024378.1', 'WP_262611016.1', 'WP_115305124.1', 'WP_115390771.1', 'WP_258416564.1', 'WP_258413697.1', 'WP_001024382.1', 'WP_029550041.1', 'WP_001024371.1', 'WP_001024374.1', 'WP_258415778.1', 'WP_089535898.1', 'WP_001024392.1', 'WP_234718316.1', 'W…
735	['WP_064305720.1', 'WP_001564729.1', 'WP_064133377.1', 'WP_000705642.1', 'WP_086155281.1', 'WP_000705628.1', 'WP_000705653.1', 'WP_033855426.1', 'WP_061838983.1', 'WP_000705657.1', 'WP_238609914.1', 'WP_187395358.1', 'WP_154269473.1', 'WP_303262156.1', 'WP_043044746.1', 'WP_115305127.1', 'WP_117201020.1', 'WP_258410987.1', 'WP_096659411.1', 'WP_000705626.1', 'WP_001581951.1', 'WP_281224546.1', 'W…
736	['WP_258410987.1', 'WP_117207341.1', 'WP_258413699.1', 'WP_033855426.1', 'WP_000705628.1', 'WP_000705629.1', 'WP_000705630.1', 'WP_117201020.1', 'WP_086155281.1', 'WP_061838983.1', 'WP_115210865.1', 'WP_252549645.1', 'WP_017804908.1', 'WP_229374270.1', 'WP_258412428.1', 'WP_154269473.1', 'WP_000705653.1', 'WP_000705642.1', 'WP_115305127.1', 'WP_096659411.1', 'WP_065316519.1', 'WP_187395358.1', 'W…
737	['WP_115390774.1', 'WP_000784036.1', 'WP_000784032.1', 'WP_072361553.1', 'WP_115210864.1', 'WP_115305126.1', 'WP_252549651.1', 'WP_229374268.1', 'WP_281224546.1', 'WP_001581951.1', 'WP_000784017.1', 'WP_141062234.1', 'WP_258412427.1', 'WP_000784033.1', 'WP_049307681.1', 'WP_258410986.1', 'WP_001056483.1', 'WP_258415780.1', 'WP_031900402.1', 'WP_001056480.1', 'WP_000784034.1', 'WP_000784029.1', 'W…
738	['WP_000784036.1', 'WP_000784032.1', 'WP_115390775.1', 'WP_072361553.1', 'WP_258412427.1', 'WP_000784017.1', 'WP_281224546.1', 'WP_049307681.1', 'WP_115210864.1', 'WP_000784033.1', 'WP_258416567.1', 'WP_258410986.1', 'WP_115305126.1', 'WP_031900402.1', 'WP_000784029.1', 'WP_000784030.1', 'WP_001056483.1', 'WP_000784034.1', 'WP_001056480.1', 'WP_001581951.1', 'WP_229374268.1', 'WP_031881527.1', 'W…
739	['WP_020976976.1', 'WP_000784251.1', 'WP_072496819.1', 'WP_115390776.1', 'WP_262537486.1', 'WP_000784252.1', 'WP_000784258.1', 'WP_000784246.1', 'WP_000781349.1', 'WP_000781345.1', 'WP_045177078.1', 'WP_000781350.1', 'WP_103188667.1', 'WP_155977912.1', 'WP_000784250.1', 'WP_115305128.1', 'WP_000784242.1', 'WP_258415782.1', 'WP_271287699.1', 'WP_262529521.1', 'WP_043044745.1', 'WP_262611022.1', 'W…
740	['WP_000769836.1', 'WP_000769816.1', 'WP_000769141.1', 'WP_162636526.1', 'WP_070957614.1', 'WP_061838982.1', 'WP_258410403.1', 'WP_198996460.1', 'WP_115305129.1', 'WP_089535905.1', 'WP_000769830.1', 'WP_071624234.1', 'WP_000769831.1', 'WP_072499003.1', 'WP_115390777.1', 'WP_000769814.1', 'WP_000769147.1', 'WP_086153281.1', 'WP_229375566.1', 'WP_115210866.1', 'WP_111743781.1', 'WP_250737933.1', 'W…
741	['WP_000673058.1', 'WP_000673061.1', 'WP_000673059.1', 'WP_031862897.1', 'WP_072496820.1', 'WP_020976979.1', 'WP_000778499.1', 'WP_000779444.1', 'WP_061838980.1', 'WP_000673060.1', 'WP_141061990.1', 'WP_138293435.1', 'WP_000778500.1', 'WP_000673054.1', 'WP_000673057.1', 'WP_099143778.1', 'WP_258410404.1', 'WP_045173130.1', 'WP_000673052.1', 'WP_000769147.1', 'WP_258415783.1', 'WP_072468360.1', 'W…
742	['WP_000778504.1', 'WP_115390779.1', 'WP_000769164.1', 'WP_100793864.1', 'WP_020976980.1', 'WP_045177081.1', 'WP_000769147.1', 'WP_000673046.1', 'WP_187395887.1', 'WP_000673048.1', 'WP_214268117.1', 'WP_000778479.1', 'WP_072496821.1', 'WP_061838979.1', 'WP_258410405.1', 'WP_000778478.1', 'WP_229374276.1', 'WP_000769141.1', 'WP_258416569.1', 'WP_070957614.1', 'WP_000673047.1', 'WP_198996460.1', 'W…
743	['WP_010956543.1', 'WP_216730941.1', 'WP_031762269.1', 'WP_115390780.1', 'WP_042908808.1', 'WP_262538821.1', 'WP_094433821.1', 'WP_115211599.1', 'WP_214268157.1', 'WP_000426915.1', 'WP_031788484.1']
744	['WP_115305132.1', 'WP_033843557.1', 'WP_000072566.1', 'WP_117201022.1', 'WP_117218904.1', 'WP_115390781.1', 'WP_262611024.1', 'WP_000072586.1', 'WP_258410989.1', 'WP_084985140.1', 'WP_031883950.1', 'WP_113580789.1', 'WP_000072580.1', 'WP_072468358.1', 'WP_029550032.1', 'WP_000072582.1', 'WP_000072592.1', 'WP_043044742.1', 'WP_154253115.1', 'WP_061393942.1', 'WP_000072572.1', 'WP_078369382.1', 'W…
745	['WP_115390783.1', 'WP_252094436.1', 'WP_258413705.1', 'WP_258411137.1', 'WP_258415787.1', 'WP_031881529.1', 'WP_001557594.1', 'WP_258410414.1', 'WP_064305722.1', 'WP_000540323.1', 'WP_014936986.1', 'WP_103204427.1', 'WP_043044740.1', 'WP_252568951.1', 'WP_025174524.1', 'WP_262611654.1', 'WP_061838922.1', 'WP_061838925.1', 'WP_117207339.1', 'WP_258415790.1', 'WP_176320934.1', 'WP_281224549.1', 'W…
746	['WP_025174524.1', 'WP_064305722.1', 'WP_000540323.1', 'WP_043044740.1', 'WP_258415790.1', 'WP_176320934.1', 'WP_014936986.1', 'WP_072526492.1', 'WP_001269822.1', 'WP_115390785.1', 'WP_115390783.1', 'WP_229374787.1', 'WP_103204427.1', 'WP_252568951.1', 'WP_289622737.1', 'WP_061838922.1', 'WP_117207339.1', 'WP_000971990.1', 'WP_001801841.1', 'WP_006191918.1', 'WP_069993599.1', 'WP_000540325.1', 'W…
747	['WP_064305722.1', 'WP_000540323.1', 'WP_043044740.1', 'WP_025174524.1', 'WP_258415790.1', 'WP_115390785.1', 'WP_176320934.1', 'WP_072526492.1', 'WP_001269822.1', 'WP_014936986.1', 'WP_289622737.1', 'WP_103204427.1', 'WP_000971990.1', 'WP_001801841.1', 'WP_252568951.1', 'WP_115390783.1', 'WP_061838922.1', 'WP_117207339.1', 'WP_229374787.1', 'WP_252094436.1', 'WP_006191918.1', 'WP_258414513.1', 'W…
748	['WP_115391181.1', 'WP_000074792.1', 'WP_029258562.1', 'WP_180371873.1', 'WP_162636452.1', 'WP_262611038.1', 'WP_000074800.1', 'WP_142349905.1', 'WP_000074802.1', 'WP_258415791.1', 'WP_000172546.1', 'WP_000172543.1', 'WP_086155345.1', 'WP_000172540.1', 'WP_229374287.1', 'WP_061838919.1', 'WP_000172535.1', 'WP_115305140.1', 'WP_000172545.1', 'WP_258808706.1', 'WP_250543762.1', 'WP_031915011.1', 'W…
749	['WP_117201020.1', 'WP_258410987.1', 'WP_000784017.1', 'WP_281224546.1', 'WP_000784029.1', 'WP_000784030.1', 'WP_072468363.1', 'WP_031900402.1', 'WP_258410986.1', 'WP_141062234.1', 'WP_000784034.1', 'WP_001056483.1', 'WP_187395358.1', 'WP_258416567.1', 'WP_258415780.1', 'WP_001056480.1', 'WP_000784033.1', 'WP_031881527.1', 'WP_096659411.1', 'WP_258412427.1', 'WP_001056484.1', 'WP_045177074.1', 'W…
750	['WP_115305132.1', 'WP_033843557.1', 'WP_000072566.1', 'WP_117201022.1', 'WP_117218904.1', 'WP_258416573.1', 'WP_031767398.1', 'WP_047230764.1', 'WP_084985140.1', 'WP_031883950.1', 'WP_113580789.1', 'WP_000072580.1', 'WP_262611024.1', 'WP_115390781.1', 'WP_061393942.1', 'WP_000072584.1', 'WP_274894662.1', 'WP_001594676.1', 'WP_260645051.1', 'WP_000072632.1', 'WP_072468358.1', 'WP_029550032.1', 'W…
751	['WP_001062989.1', 'WP_001062997.1', 'WP_001062992.1', 'WP_001062998.1', 'WP_001062985.1', 'WP_001062982.1', 'WP_001063005.1', 'WP_141062230.1', 'WP_001063000.1', 'WP_117201026.1', 'WP_001062988.1', 'WP_001062991.1', 'WP_234722850.1', 'WP_061393943.1', 'WP_115289184.1', 'WP_001062979.1', 'WP_274544018.1', 'WP_001062981.1', 'WP_262611040.1', 'WP_001062999.1', 'WP_020976997.1', 'WP_001062994.1', 'W…
752	['WP_014936986.1', 'WP_103204427.1', 'WP_252568951.1', 'WP_117207339.1', 'WP_061838922.1', 'WP_000455739.1', 'WP_309484789.1', 'WP_086155343.1', 'WP_001834381.1', 'WP_225526649.1', 'WP_001557597.1', 'WP_001802016.1', 'WP_031775081.1', 'WP_078171036.1', 'WP_001797296.1', 'WP_281121644.1', 'WP_064305722.1', 'WP_000540323.1', 'WP_025175003.1', 'WP_025174524.1', 'WP_043044740.1', 'WP_025174275.1', 'W…
753	['WP_000784017.1', 'WP_258412427.1', 'WP_281224546.1', 'WP_049307681.1', 'WP_001056480.1', 'WP_001056483.1', 'WP_031881527.1', 'WP_258410986.1', 'WP_000784029.1', 'WP_000784030.1', 'WP_001056484.1', 'WP_072468363.1', 'WP_031900402.1', 'WP_000784033.1', 'WP_000784039.1', 'WP_258415780.1', 'WP_141062234.1', 'WP_000784034.1', 'WP_031785375.1', 'WP_234718315.1', 'WP_258416567.1', 'WP_045173128.1', 'W…
754	['WP_000769164.1', 'WP_000769141.1', 'WP_070957614.1', 'WP_198996460.1', 'WP_071624234.1', 'WP_000769160.1', 'WP_045177088.1', 'WP_258412433.1', 'WP_000769147.1', 'WP_162636526.1', 'WP_086153281.1', 'WP_043044741.1', 'WP_029550031.1', 'WP_117215975.1', 'WP_031793822.1', 'WP_000769163.1', 'WP_155977921.1', 'WP_258411970.1', 'WP_020976985.1', 'WP_000769154.1', 'WP_000769143.1', 'WP_000769146.1', 'W…
755	['WP_115305132.1', 'WP_033843557.1', 'WP_000072566.1', 'WP_117201022.1', 'WP_117218904.1', 'WP_258416573.1', 'WP_031767398.1', 'WP_047230764.1', 'WP_084985140.1', 'WP_031883950.1', 'WP_113580789.1', 'WP_000072580.1', 'WP_262611024.1', 'WP_115390781.1', 'WP_061393942.1', 'WP_000072584.1', 'WP_274894662.1', 'WP_001594676.1', 'WP_260645051.1', 'WP_000072632.1', 'WP_072468358.1', 'WP_029550032.1', 'W…
756	['WP_258415783.1', 'WP_000673034.1', 'WP_061838981.1', 'WP_072468361.1', 'WP_000673035.1', 'WP_020976978.1', 'WP_174840705.1', 'WP_000673033.1', 'WP_000673028.1', 'WP_250755584.1', 'WP_115305130.1', 'WP_043044744.1', 'WP_258412430.1', 'WP_258416568.1', 'WP_000673029.1', 'WP_000673038.1', 'WP_117220647.1', 'WP_000778650.1', 'WP_103151716.1', 'WP_216461909.1', 'WP_020976976.1', 'WP_000769147.1', 'W…
757	['WP_061819854.1', 'WP_061735481.1', 'WP_233641940.1', 'WP_262377652.1', 'WP_044027547.1', 'WP_043044743.1', 'WP_000028607.1', 'WP_070040411.1', 'WP_119486617.1', 'WP_115305131.1', 'WP_031911414.1', 'WP_064128607.1', 'WP_020976981.1', 'WP_000028659.1', 'WP_103151718.1', 'WP_045177083.1', 'WP_070043488.1', 'WP_258413701.1', 'WP_155977917.1', 'WP_072468359.1', 'WP_258415786.1', 'WP_258410406.1', 'W…
758	['WP_000769147.1', 'WP_000673058.1', 'WP_000673061.1', 'WP_000673059.1', 'WP_020976979.1', 'WP_031862897.1', 'WP_072496820.1', 'WP_000778499.1', 'WP_061838980.1', 'WP_000779444.1', 'WP_000673060.1', 'WP_141061990.1', 'WP_138293435.1', 'WP_000778500.1', 'WP_000673054.1', 'WP_000673057.1', 'WP_258415783.1', 'WP_258410404.1', 'WP_000673052.1', 'WP_045173130.1', 'WP_099143778.1', 'WP_000769141.1', 'W…
759	['WP_000769147.1', 'WP_000673061.1', 'WP_000673058.1', 'WP_000673059.1', 'WP_020976979.1', 'WP_072496820.1', 'WP_031862897.1', 'WP_000778499.1', 'WP_000779444.1', 'WP_061838980.1', 'WP_000673060.1', 'WP_141061990.1', 'WP_138293435.1', 'WP_000673054.1', 'WP_000778500.1', 'WP_000673057.1', 'WP_000673052.1', 'WP_258410404.1', 'WP_045173130.1', 'WP_099143778.1', 'WP_000769141.1', 'WP_258415783.1', 'W…
760	['WP_000948295.1', 'WP_141062229.1', 'WP_045177096.1', 'WP_252094376.1', 'WP_262611043.1', 'WP_000948301.1']
761	['WP_001062989.1', 'WP_001062997.1', 'WP_001062992.1', 'WP_001062998.1', 'WP_001062982.1', 'WP_001062985.1', 'WP_141062230.1', 'WP_001063005.1', 'WP_001063000.1', 'WP_117201026.1', 'WP_001062988.1', 'WP_001062991.1', 'WP_234722850.1', 'WP_061393943.1', 'WP_115289184.1', 'WP_001062979.1', 'WP_274544018.1', 'WP_001062981.1', 'WP_262611040.1', 'WP_001062999.1', 'WP_020976997.1', 'WP_001062994.1', 'W…
762	['WP_103204427.1', 'WP_252568951.1', 'WP_014936986.1', 'WP_061838922.1', 'WP_117207339.1', 'WP_078162769.1', 'WP_000455739.1', 'WP_309484789.1', 'WP_001834381.1', 'WP_141062231.1', 'WP_001797774.1', 'WP_225526649.1', 'WP_086155343.1', 'WP_001802016.1', 'WP_001557597.1', 'WP_078171036.1', 'WP_281121644.1', 'WP_031775081.1', 'WP_001797296.1', 'WP_025175003.1', 'WP_025174524.1', 'WP_115390785.1', 'W…
763	['WP_064305722.1', 'WP_000540323.1', 'WP_025174524.1', 'WP_043044740.1', 'WP_006191918.1', 'WP_258415790.1', 'WP_176320934.1', 'WP_072526492.1', 'WP_014936986.1', 'WP_115390783.1', 'WP_001269822.1', 'WP_115390785.1', 'WP_229374787.1', 'WP_289622737.1', 'WP_103204427.1', 'WP_252568951.1', 'WP_069993599.1', 'WP_061838922.1', 'WP_001205663.1', 'WP_000971990.1', 'WP_001801841.1', 'WP_117207339.1', 'W…
764	['WP_281224546.1', 'WP_258412427.1', 'WP_000784017.1', 'WP_141062234.1', 'WP_049307681.1', 'WP_031900402.1', 'WP_258410986.1', 'WP_001581951.1', 'WP_000784029.1', 'WP_000784030.1', 'WP_001056483.1', 'WP_000784033.1', 'WP_000784034.1', 'WP_072468363.1', 'WP_258415780.1', 'WP_000784039.1', 'WP_001056480.1', 'WP_001056484.1', 'WP_258416567.1', 'WP_001837402.1', 'WP_031881527.1', 'WP_045173128.1', 'W…
765	['WP_020976976.1', 'WP_115390772.1', 'WP_000769164.1', 'WP_054189526.1', 'WP_000784251.1', 'WP_072496819.1', 'WP_000769141.1', 'WP_070957614.1', 'WP_198996460.1', 'WP_071624234.1', 'WP_000784252.1', 'WP_000769147.1', 'WP_162636526.1', 'WP_000781349.1', 'WP_000669000.1', 'WP_000781345.1', 'WP_045177078.1', 'WP_000781350.1', 'WP_000668996.1', 'WP_001804845.1', 'WP_086153281.1', 'WP_000769160.1', 'W…
766	['WP_001021622.1', 'WP_001021621.1', 'WP_001021628.1', 'WP_001021623.1', 'WP_064133376.1', 'WP_072496814.1', 'WP_001021615.1', 'WP_072468365.1', 'WP_141062236.1', 'WP_001021619.1', 'WP_262611014.1', 'WP_001021571.1', 'WP_072490943.1', 'WP_001021573.1']
767	['WP_141062274.1', 'WP_014373781.1', 'WP_014373780.1']
768	['WP_141756699.1', 'WP_014373779.1']
769	['WP_006191918.1', 'WP_064305722.1', 'WP_000540323.1', 'WP_069993599.1', 'WP_043044740.1', 'WP_001205663.1', 'WP_025174524.1', 'WP_258411138.1', 'WP_020976992.1', 'WP_001205668.1', 'WP_183137865.1', 'WP_258415790.1', 'WP_115293009.1', 'WP_150531499.1', 'WP_229374787.1', 'WP_078061063.1', 'WP_000540880.1', 'WP_289622737.1', 'WP_001269822.1', 'WP_072526492.1', 'WP_072468355.1', 'WP_142157695.1', 'W…
770	['WP_001246122.1', 'WP_229374787.1', 'WP_258410412.1', 'WP_006191918.1', 'WP_000540319.1', 'WP_064305722.1', 'WP_043044740.1', 'WP_000540323.1', 'WP_196931810.1', 'WP_001205663.1', 'WP_069993599.1', 'WP_115210875.1', 'WP_258411138.1', 'WP_001205668.1', 'WP_025174524.1', 'WP_072526492.1', 'WP_289622737.1', 'WP_000540325.1', 'WP_020976992.1', 'WP_115293009.1', 'WP_258415790.1', 'WP_150531499.1', 'W…
771	['WP_142275926.1', 'WP_031797018.1', 'WP_001837624.1', 'WP_165602291.1', 'WP_148114175.1', 'WP_078152524.1', 'WP_070046767.1', 'WP_031869057.1', 'WP_064132080.1', 'WP_031908743.1', 'WP_233232813.1', 'WP_119486617.1', 'WP_262377652.1', 'WP_061819854.1', 'WP_254231026.1', 'WP_061735481.1', 'WP_115305131.1', 'WP_031911414.1', 'WP_103151718.1', 'WP_043044743.1', 'WP_001566696.1', 'WP_000028659.1', 'W…
772	['WP_142298334.1', 'WP_309484789.1', 'WP_049279177.1', 'WP_014936986.1', 'WP_000455736.1', 'WP_000455739.1', 'WP_222637343.1', 'WP_000455740.1', 'WP_103204427.1', 'WP_252568951.1', 'WP_025174275.1', 'WP_025175003.1', 'WP_001834381.1', 'WP_061838922.1', 'WP_078171036.1', 'WP_225526649.1', 'WP_001557597.1', 'WP_117207339.1', 'WP_001802016.1', 'WP_281121644.1', 'WP_229374787.1', 'WP_001246122.1', 'W…
773	['WP_142349905.1', 'WP_180371873.1', 'WP_029258562.1', 'WP_115391181.1', 'WP_000074792.1', 'WP_000172546.1', 'WP_000172543.1', 'WP_162636452.1', 'WP_262611038.1', 'WP_000172540.1', 'WP_086155345.1', 'WP_229374287.1', 'WP_061838919.1', 'WP_000172535.1', 'WP_115305140.1', 'WP_258415791.1', 'WP_000172545.1', 'WP_000074800.1', 'WP_000074802.1', 'WP_258808706.1', 'WP_250543762.1', 'WP_031915011.1', 'W…
774	['WP_142275926.1', 'WP_031797018.1', 'WP_142351298.1', 'WP_001837624.1', 'WP_165602291.1', 'WP_148114175.1', 'WP_078152524.1', 'WP_070046767.1', 'WP_031869057.1', 'WP_064132080.1', 'WP_254231026.1', 'WP_031908743.1', 'WP_233232813.1', 'WP_119486617.1', 'WP_000028669.1', 'WP_049314020.1', 'WP_072496822.1', 'WP_262377652.1', 'WP_252094374.1', 'WP_061819854.1', 'WP_214268118.1', 'WP_000028661.1', 'W…
775	['WP_148114175.1', 'WP_078152524.1', 'WP_070046767.1', 'WP_031869057.1', 'WP_031908743.1', 'WP_064132080.1', 'WP_119486617.1', 'WP_262377652.1', 'WP_061819854.1', 'WP_061735481.1', 'WP_115305131.1', 'WP_238609302.1', 'WP_031911414.1', 'WP_233641940.1', 'WP_064128607.1', 'WP_070043488.1', 'WP_000028598.1', 'WP_000028607.1', 'WP_000028648.1', 'WP_000028656.1', 'WP_000028659.1', 'WP_001566696.1', 'W…
776	['WP_044027547.1', 'WP_043044743.1', 'WP_045177083.1', 'WP_000028659.1', 'WP_155977917.1', 'WP_000028648.1', 'WP_029550033.1', 'WP_000028656.1', 'WP_070040411.1', 'WP_001566696.1', 'WP_115305131.1', 'WP_000028670.1', 'WP_258410406.1', 'WP_000028663.1', 'WP_103151718.1', 'WP_258413701.1', 'WP_000028607.1', 'WP_049314020.1', 'WP_258415786.1', 'WP_072496822.1', 'WP_017328592.1', 'WP_072468359.1', 'W…
777	['WP_064133890.1', 'WP_115390783.1', 'WP_258415787.1', 'WP_072507198.1', 'WP_258411137.1', 'WP_006191918.1', 'WP_014936983.1', 'WP_052461500.1', 'WP_001246122.1', 'WP_252094436.1', 'WP_258415888.1', 'WP_000540917.1', 'WP_031837584.1', 'WP_000540915.1', 'WP_052502187.1', 'WP_001813970.1', 'WP_258413705.1', 'WP_001205663.1', 'WP_069993599.1', 'WP_001557594.1', 'WP_031881529.1', 'WP_020976988.1', 'W…
778	['WP_150021432.1', 'WP_025175403.1', 'WP_258410992.1', 'WP_031589088.1', 'WP_000540315.1', 'WP_115305137.1', 'WP_237773759.1', 'WP_001058637.1', 'WP_072468352.1', 'WP_054190423.1', 'WP_072496827.1', 'WP_046472801.1', 'WP_000835979.1', 'WP_154290504.1', 'WP_258413708.1', 'WP_001641316.1', 'WP_024936940.1', 'WP_115210876.1', 'WP_000835971.1', 'WP_088401673.1', 'WP_258412435.1', 'WP_061838923.1', 'W…
779	['WP_000540915.1', 'WP_000540917.1', 'WP_115390783.1', 'WP_252094436.1', 'WP_262537453.1', 'WP_000540916.1', 'WP_031837584.1', 'WP_000540914.1', 'WP_072468353.1', 'WP_271287701.1', 'WP_216699676.1', 'WP_103151429.1', 'WP_229374787.1', 'WP_031881529.1', 'WP_258413705.1', 'WP_115305135.1', 'WP_258415787.1', 'WP_312013424.1', 'WP_258413707.1', 'WP_001557594.1', 'WP_020976993.1', 'WP_258410414.1', 'W…
780	['WP_250543467.1', 'WP_000540897.1', 'WP_072507198.1', 'WP_000540909.1', 'WP_006191913.1', 'WP_115390783.1', 'WP_250322238.1', 'WP_052461500.1', 'WP_258415888.1', 'WP_103188662.1', 'WP_014936983.1', 'WP_150021431.1', 'WP_001557596.1', 'WP_114283427.1', 'WP_061838925.1', 'WP_025174524.1', 'WP_000542370.1', 'WP_086155347.1', 'WP_020976988.1', 'WP_072496826.1', 'WP_258415787.1', 'WP_252094436.1', 'W…
781	['WP_031775081.1', 'WP_103204427.1', 'WP_000540323.1', 'WP_064305722.1', 'WP_176320934.1', 'WP_014936986.1', 'WP_061838922.1', 'WP_117207339.1', 'WP_252568951.1', 'WP_258410414.1', 'WP_281224549.1', 'WP_001269822.1', 'WP_000649604.1', 'WP_043044740.1', 'WP_086155343.1', 'WP_078162769.1', 'WP_252094436.1', 'WP_115390785.1', 'WP_258415790.1', 'WP_000455739.1', 'WP_001797296.1', 'WP_000540914.1', 'W…
782	['WP_000540915.1', 'WP_000540917.1', 'WP_025174523.1', 'WP_103204427.1', 'WP_252568951.1', 'WP_014936986.1', 'WP_020976993.1', 'WP_229374787.1', 'WP_262537453.1', 'WP_031837584.1', 'WP_117207339.1', 'WP_061838922.1', 'WP_000540916.1', 'WP_000540914.1', 'WP_115390783.1', 'WP_309484789.1', 'WP_252094436.1', 'WP_000540325.1', 'WP_072468353.1', 'WP_064305722.1', 'WP_271287701.1', 'WP_033857615.1', 'W…
783	['WP_006191918.1', 'WP_064305722.1', 'WP_000540323.1', 'WP_069993599.1', 'WP_001205663.1', 'WP_043044740.1', 'WP_025174524.1', 'WP_258411138.1', 'WP_020976992.1', 'WP_001205668.1', 'WP_183137865.1', 'WP_115293009.1', 'WP_258415790.1', 'WP_150531499.1', 'WP_229374787.1', 'WP_078061063.1', 'WP_289622737.1', 'WP_000540880.1', 'WP_001269822.1', 'WP_072526492.1', 'WP_072468355.1', 'WP_142157695.1', 'W…
784	['WP_000769164.1', 'WP_000769141.1', 'WP_070957614.1', 'WP_198996460.1', 'WP_000769147.1', 'WP_162636526.1', 'WP_071624234.1', 'WP_262537488.1', 'WP_086153281.1', 'WP_117201020.1', 'WP_252549645.1', 'WP_117207341.1', 'WP_281224546.1', 'WP_000705629.1', 'WP_000705628.1', 'WP_043044741.1', 'WP_033855426.1', 'WP_115210865.1', 'WP_000705630.1', 'WP_029550031.1', 'WP_086155281.1', 'WP_061838983.1', 'W…
785	['WP_043044742.1', 'WP_154253115.1', 'WP_033843557.1', 'WP_115305132.1', 'WP_000072566.1', 'WP_117201022.1', 'WP_117218904.1', 'WP_072468358.1', 'WP_155977919.1', 'WP_229374279.1', 'WP_086153282.1', 'WP_217176208.1', 'WP_000072560.1', 'WP_029550032.1', 'WP_250738037.1', 'WP_115210869.1', 'WP_000072580.1', 'WP_258410407.1', 'WP_070003438.1', 'WP_000072635.1', 'WP_252549631.1', 'WP_031883950.1', 'W…
786	['WP_033855426.1', 'WP_154269473.1', 'WP_061838983.1', 'WP_000705628.1', 'WP_086155281.1', 'WP_000705653.1', 'WP_155977910.1', 'WP_029550037.1', 'WP_000784017.1', 'WP_000705642.1', 'WP_281224546.1', 'WP_258412427.1', 'WP_049307681.1', 'WP_258415780.1', 'WP_000784034.1', 'WP_141062234.1', 'WP_045173128.1', 'WP_072468363.1', 'WP_000784033.1', 'WP_258416567.1', 'WP_001056483.1', 'WP_113580788.1', 'W…
787	['WP_115390783.1', 'WP_064133890.1', 'WP_031881529.1', 'WP_258413705.1', 'WP_258415787.1', 'WP_252094436.1', 'WP_001557594.1', 'WP_258411137.1', 'WP_014936983.1', 'WP_061838925.1', 'WP_052502187.1', 'WP_258410414.1', 'WP_000540917.1', 'WP_006191918.1', 'WP_000540915.1', 'WP_262611654.1', 'WP_025174524.1', 'WP_289781446.1', 'WP_064305722.1', 'WP_000540323.1', 'WP_014936986.1', 'WP_258415888.1', 'W…
788	['WP_115390783.1', 'WP_064133890.1', 'WP_252094436.1', 'WP_014936983.1', 'WP_258415787.1', 'WP_052502187.1', 'WP_258413705.1', 'WP_031881529.1', 'WP_001557594.1', 'WP_258411137.1', 'WP_289781446.1', 'WP_000540915.1', 'WP_000540917.1', 'WP_006191918.1', 'WP_258410414.1', 'WP_258415888.1', 'WP_061838925.1', 'WP_031894264.1', 'WP_014936986.1', 'WP_001814080.1', 'WP_064305722.1', 'WP_103204427.1', 'W…
789	['WP_155977821.1', 'WP_115289405.1', 'WP_262537130.1']
790	['WP_281224546.1', 'WP_000784017.1', 'WP_258410986.1', 'WP_258412427.1', 'WP_031900402.1', 'WP_000784029.1', 'WP_258416567.1', 'WP_000784030.1', 'WP_049307681.1', 'WP_000784033.1', 'WP_000784032.1', 'WP_072361553.1', 'WP_001056483.1', 'WP_000784034.1', 'WP_072468363.1', 'WP_001056480.1', 'WP_000784036.1', 'WP_031881527.1', 'WP_001837402.1', 'WP_001581951.1', 'WP_141062234.1', 'WP_001056484.1', 'W…
791	['WP_033855426.1', 'WP_155977910.1', 'WP_043044746.1', 'WP_096659411.1', 'WP_061838983.1', 'WP_154269473.1', 'WP_086155281.1', 'WP_000705628.1', 'WP_117201020.1', 'WP_000705653.1', 'WP_258410987.1', 'WP_303262156.1', 'WP_187395358.1', 'WP_000705657.1', 'WP_238609914.1', 'WP_000705626.1', 'WP_000784525.1', 'WP_000705642.1', 'WP_064305720.1', 'WP_001564729.1', 'WP_064133377.1', 'WP_000962338.1', 'W…
792	['WP_020976976.1', 'WP_000784251.1', 'WP_072496819.1', 'WP_000784252.1', 'WP_000784258.1', 'WP_000781349.1', 'WP_000781345.1', 'WP_045177078.1', 'WP_000781350.1', 'WP_155977912.1', 'WP_115390776.1', 'WP_262537486.1', 'WP_000784242.1', 'WP_000784246.1', 'WP_258415782.1', 'WP_271287699.1', 'WP_262611022.1', 'WP_103188667.1', 'WP_000784250.1', 'WP_115305128.1', 'WP_262529521.1', 'WP_043044745.1', 'W…
793	['WP_000778504.1', 'WP_000769164.1', 'WP_115390779.1', 'WP_100793864.1', 'WP_000769147.1', 'WP_000769141.1', 'WP_070957614.1', 'WP_020976980.1', 'WP_045177081.1', 'WP_187395887.1', 'WP_000673046.1', 'WP_000673048.1', 'WP_198996460.1', 'WP_214268117.1', 'WP_000778479.1', 'WP_071624234.1', 'WP_072496821.1', 'WP_061838979.1', 'WP_162636526.1', 'WP_258410405.1', 'WP_258416569.1', 'WP_000778478.1', 'W…
794	['WP_044027547.1', 'WP_043044743.1', 'WP_045177083.1', 'WP_000028659.1', 'WP_155977917.1', 'WP_000028648.1', 'WP_029550033.1', 'WP_000028656.1', 'WP_070040411.1', 'WP_001566696.1', 'WP_115305131.1', 'WP_000028670.1', 'WP_258410406.1', 'WP_000028663.1', 'WP_103151718.1', 'WP_258413701.1', 'WP_000028607.1', 'WP_258415786.1', 'WP_072496822.1', 'WP_049314020.1', 'WP_017328592.1', 'WP_072468359.1', 'W…
795	['WP_155977919.1', 'WP_086153282.1', 'WP_229374279.1', 'WP_000072560.1', 'WP_217176208.1', 'WP_250738037.1', 'WP_115210869.1', 'WP_033843557.1', 'WP_115305132.1', 'WP_000072566.1', 'WP_117201022.1', 'WP_117218904.1', 'WP_070003438.1', 'WP_000072635.1', 'WP_252549631.1', 'WP_000072617.1', 'WP_072468358.1', 'WP_072496823.1', 'WP_258410407.1', 'WP_000072580.1', 'WP_031883950.1', 'WP_113580789.1', 'W…
796	['WP_155977921.1', 'WP_000769147.1', 'WP_070957614.1', 'WP_000769141.1', 'WP_198996460.1', 'WP_071624234.1', 'WP_162636526.1', 'WP_086153281.1', 'WP_029550031.1', 'WP_043044741.1', 'WP_031900402.1', 'WP_000784029.1', 'WP_000784030.1', 'WP_000769146.1', 'WP_258410986.1', 'WP_281224546.1', 'WP_000784017.1', 'WP_258412427.1', 'WP_258416567.1', 'WP_072468363.1', 'WP_000784034.1', 'WP_001837402.1', 'W…
797	['WP_000669519.1', 'WP_000669516.1', 'WP_000669524.1', 'WP_061838929.1', 'WP_000669514.1', 'WP_000768889.1', 'WP_262611029.1', 'WP_103143398.1', 'WP_020976987.1', 'WP_301397080.1', 'WP_072496825.1', 'WP_155977925.1', 'WP_115305134.1', 'WP_115210871.1', 'WP_031900220.1', 'WP_000865204.1', 'WP_258416578.1', 'WP_257009066.1']
798	['WP_115390783.1', 'WP_258413705.1', 'WP_252094436.1', 'WP_258415787.1', 'WP_031881529.1', 'WP_258411137.1', 'WP_001557594.1', 'WP_025174524.1', 'WP_064133890.1', 'WP_061838925.1', 'WP_014936983.1', 'WP_052502187.1', 'WP_262611654.1', 'WP_000540915.1', 'WP_289781446.1', 'WP_000540917.1', 'WP_258410414.1', 'WP_064305722.1', 'WP_000540323.1', 'WP_014936986.1', 'WP_043044740.1', 'WP_103204427.1', 'W…
799	['WP_229374787.1', 'WP_064305722.1', 'WP_000540323.1', 'WP_000540325.1', 'WP_000540319.1', 'WP_043044740.1', 'WP_020976993.1', 'WP_025174523.1', 'WP_025174524.1', 'WP_258415790.1', 'WP_014936986.1', 'WP_001269822.1', 'WP_072526492.1', 'WP_155977929.1', 'WP_252568951.1', 'WP_103204427.1', 'WP_176320934.1', 'WP_115390785.1', 'WP_061838922.1', 'WP_289622737.1', 'WP_117207339.1', 'WP_000971990.1', 'W…
800	['WP_064305722.1', 'WP_000540323.1', 'WP_006191918.1', 'WP_043044740.1', 'WP_025174524.1', 'WP_258415790.1', 'WP_176320934.1', 'WP_014936986.1', 'WP_001269822.1', 'WP_072526492.1', 'WP_069993599.1', 'WP_001205663.1', 'WP_103204427.1', 'WP_252568951.1', 'WP_115390785.1', 'WP_258411138.1', 'WP_289622737.1', 'WP_183137865.1', 'WP_229374787.1', 'WP_020976992.1', 'WP_001205668.1', 'WP_061838922.1', 'W…
801	['WP_025174524.1', 'WP_064305722.1', 'WP_000540323.1', 'WP_043044740.1', 'WP_006191918.1', 'WP_229374787.1', 'WP_258415790.1', 'WP_072526492.1', 'WP_069993599.1', 'WP_289622737.1', 'WP_001269822.1', 'WP_115390783.1', 'WP_176320934.1', 'WP_014936986.1', 'WP_115390785.1', 'WP_001205663.1', 'WP_252568951.1', 'WP_103204427.1', 'WP_000971990.1', 'WP_001801841.1', 'WP_000540325.1', 'WP_258411138.1', 'W…
802	['WP_000649604.1', 'WP_115390783.1', 'WP_031881529.1', 'WP_064133890.1', 'WP_001557594.1', 'WP_258413705.1', 'WP_252094436.1', 'WP_258415787.1', 'WP_025174524.1', 'WP_031589088.1', 'WP_052502187.1', 'WP_289781446.1', 'WP_006191918.1', 'WP_258411137.1', 'WP_115390785.1', 'WP_061838925.1', 'WP_258410414.1', 'WP_064305722.1', 'WP_014936986.1', 'WP_069993599.1', 'WP_000540323.1', 'WP_001205663.1', 'W…
803	['WP_115390783.1', 'WP_064133890.1', 'WP_252094436.1', 'WP_258415787.1', 'WP_258413705.1', 'WP_031881529.1', 'WP_014936983.1', 'WP_052502187.1', 'WP_001557594.1', 'WP_258411137.1', 'WP_006191918.1', 'WP_289781446.1', 'WP_258410414.1', 'WP_000540915.1', 'WP_061838925.1', 'WP_000540917.1', 'WP_064305722.1', 'WP_000540323.1', 'WP_258415888.1', 'WP_031894264.1', 'WP_014936986.1', 'WP_043044740.1', 'W…
804	['WP_000074792.1', 'WP_115391181.1', 'WP_029258562.1', 'WP_162636452.1', 'WP_180371873.1', 'WP_262611038.1', 'WP_142349905.1', 'WP_000074800.1', 'WP_000074802.1', 'WP_258415791.1', 'WP_000172546.1', 'WP_000172543.1', 'WP_086155345.1', 'WP_000172540.1', 'WP_229374287.1', 'WP_061838919.1', 'WP_000172535.1', 'WP_115305140.1', 'WP_000172545.1', 'WP_258808706.1', 'WP_250543762.1', 'WP_031915011.1', 'W…
805	['WP_000971498.1', 'WP_000971502.1', 'WP_000971504.1', 'WP_000971497.1', 'WP_061838920.1', 'WP_000971503.1', 'WP_000577027.1', 'WP_000971499.1', 'WP_064131151.1', 'WP_000971505.1', 'WP_047432643.1', 'WP_162636454.1', 'WP_000971501.1', 'WP_258414976.1', 'WP_000971508.1', 'WP_000971506.1', 'WP_115210879.1']
806	['WP_000769141.1', 'WP_070957614.1', 'WP_198996460.1', 'WP_071624234.1', 'WP_162636526.1', 'WP_086153281.1', 'WP_000769147.1', 'WP_043044741.1', 'WP_029550031.1', 'WP_000769146.1', 'WP_000769164.1', 'WP_155977921.1', 'WP_258412433.1', 'WP_000769160.1', 'WP_045177088.1', 'WP_020976985.1', 'WP_258411970.1', 'WP_000769143.1', 'WP_000769163.1', 'WP_258410408.1', 'WP_117215975.1', 'WP_031793822.1', 'W…
807	['WP_064133890.1', 'WP_115390783.1', 'WP_031837584.1', 'WP_000540915.1', 'WP_252094436.1', 'WP_000540917.1', 'WP_006191918.1', 'WP_072507198.1', 'WP_258415787.1', 'WP_001205663.1', 'WP_052461500.1', 'WP_150021433.1', 'WP_258411137.1', 'WP_069993599.1', 'WP_258415888.1', 'WP_312013424.1', 'WP_014936983.1', 'WP_258411138.1', 'WP_229374787.1', 'WP_258413705.1', 'WP_001205668.1', 'WP_061838925.1', 'W…
808	['WP_000649604.1', 'WP_115390783.1', 'WP_031881529.1', 'WP_001557594.1', 'WP_064133890.1', 'WP_258413705.1', 'WP_252094436.1', 'WP_258415787.1', 'WP_031589088.1', 'WP_025174524.1', 'WP_052502187.1', 'WP_289781446.1', 'WP_258411137.1', 'WP_115390785.1', 'WP_006191918.1', 'WP_061838925.1', 'WP_001836841.1', 'WP_258410414.1', 'WP_001641316.1', 'WP_064305722.1', 'WP_014936986.1', 'WP_069993599.1', 'W…
809	['WP_115390783.1', 'WP_000540915.1', 'WP_000540917.1', 'WP_252094436.1', 'WP_262537453.1', 'WP_000540916.1', 'WP_031837584.1', 'WP_258413705.1', 'WP_000540914.1', 'WP_072468353.1', 'WP_031881529.1', 'WP_258415787.1', 'WP_271287701.1', 'WP_216699676.1', 'WP_103151429.1', 'WP_229374787.1', 'WP_258410414.1', 'WP_001557594.1', 'WP_115305135.1', 'WP_258411137.1', 'WP_162636724.1', 'WP_061838922.1', 'W…
810	['WP_164022204.1']
811	['WP_165602291.1', 'WP_148114175.1', 'WP_078152524.1', 'WP_070046767.1', 'WP_031869057.1', 'WP_031908743.1', 'WP_064132080.1', 'WP_119486617.1', 'WP_262377652.1', 'WP_061819854.1', 'WP_061735481.1', 'WP_115305131.1', 'WP_238609302.1', 'WP_031911414.1', 'WP_233641940.1', 'WP_064128607.1', 'WP_070043488.1', 'WP_000028598.1', 'WP_000028607.1', 'WP_000028648.1', 'WP_000028656.1', 'WP_000028659.1', 'W…
812	['WP_258415783.1', 'WP_000673034.1', 'WP_061838981.1', 'WP_072468361.1', 'WP_000673035.1', 'WP_020976978.1', 'WP_174840705.1', 'WP_000673033.1', 'WP_000673028.1', 'WP_250755584.1', 'WP_115305130.1', 'WP_043044744.1', 'WP_258412430.1', 'WP_258416568.1', 'WP_020976976.1', 'WP_000673029.1', 'WP_000673038.1', 'WP_117220647.1', 'WP_000778650.1', 'WP_103151716.1', 'WP_216461909.1', 'WP_252549639.1', 'W…
813	['WP_174840707.1', 'WP_258410407.1', 'WP_064133886.1', 'WP_033843557.1', 'WP_115305132.1', 'WP_000072566.1', 'WP_117201022.1', 'WP_117218904.1', 'WP_258416573.1', 'WP_031767398.1', 'WP_047230764.1', 'WP_061838932.1', 'WP_045177085.1', 'WP_000072580.1', 'WP_000072584.1', 'WP_274894662.1', 'WP_001594676.1', 'WP_031883950.1', 'WP_113580789.1', 'WP_260645051.1', 'WP_262611024.1', 'WP_000072632.1', 'W…
814	['WP_064305722.1', 'WP_000540323.1', 'WP_043044740.1', 'WP_025174524.1', 'WP_258415790.1', 'WP_176320934.1', 'WP_072526492.1', 'WP_001269822.1', 'WP_014936986.1', 'WP_115390785.1', 'WP_115390783.1', 'WP_289622737.1', 'WP_103204427.1', 'WP_252568951.1', 'WP_000971990.1', 'WP_001801841.1', 'WP_061838922.1', 'WP_117207339.1', 'WP_229374787.1', 'WP_252094436.1', 'WP_258414513.1', 'WP_000455739.1', 'W…
815	['WP_000072580.1', 'WP_033843557.1', 'WP_115305132.1', 'WP_000072566.1', 'WP_117201022.1', 'WP_117218904.1', 'WP_176427356.1', 'WP_258410407.1', 'WP_258416573.1', 'WP_031883950.1', 'WP_031767398.1', 'WP_113580789.1', 'WP_047230764.1', 'WP_274894662.1', 'WP_000072584.1', 'WP_001594676.1', 'WP_000072582.1', 'WP_260645051.1', 'WP_000072592.1', 'WP_262611024.1', 'WP_072468358.1', 'WP_000072632.1', 'W…
816	['WP_180371873.1', 'WP_142349905.1', 'WP_029258562.1', 'WP_115391181.1', 'WP_000074792.1', 'WP_262611038.1', 'WP_162636452.1', 'WP_000074800.1', 'WP_000172546.1', 'WP_258415791.1', 'WP_000172543.1', 'WP_000172540.1', 'WP_086155345.1', 'WP_229374287.1', 'WP_061838919.1', 'WP_000074802.1', 'WP_000172535.1', 'WP_115305140.1', 'WP_000172545.1', 'WP_258808706.1', 'WP_250543762.1', 'WP_031915011.1', 'W…
817	['WP_205300590.1', 'WP_180992337.1', 'WP_206138941.1', 'WP_205352754.1', 'WP_204359906.1', 'WP_195758583.1', 'WP_274544277.1', 'WP_262537469.1', 'WP_000072572.1', 'WP_230852039.1', 'WP_031823850.1', 'WP_198986359.1', 'WP_230852040.1', 'WP_262537467.1', 'WP_205352755.1', 'WP_274544278.1', 'WP_262377662.1']
818	['WP_229374264.1', 'WP_117207341.1', 'WP_000782617.1', 'WP_000782618.1', 'WP_117201020.1', 'WP_000782622.1', 'WP_111711091.1', 'WP_000782825.1', 'WP_000705630.1', 'WP_258413699.1', 'WP_182078226.1', 'WP_033855426.1', 'WP_000705628.1', 'WP_000782827.1', 'WP_061838985.1', 'WP_072468364.1', 'WP_000782616.1', 'WP_000705629.1', 'WP_115210865.1', 'WP_031775244.1', 'WP_000782828.1', 'WP_086155281.1', 'W…
819	['WP_006191918.1', 'WP_064305722.1', 'WP_000540323.1', 'WP_069993599.1', 'WP_001205663.1', 'WP_043044740.1', 'WP_183137865.1', 'WP_025174524.1', 'WP_020976992.1', 'WP_258411138.1', 'WP_001205668.1', 'WP_115293009.1', 'WP_258415790.1', 'WP_001269822.1', 'WP_014936986.1', 'WP_176320934.1', 'WP_289622737.1', 'WP_115390785.1', 'WP_072526492.1', 'WP_229374787.1', 'WP_103204427.1', 'WP_252568951.1', 'W…
820	['WP_000784017.1', 'WP_187395358.1', 'WP_281224546.1', 'WP_072468363.1', 'WP_258412427.1', 'WP_049307681.1', 'WP_141062234.1', 'WP_258416567.1', 'WP_000784034.1', 'WP_000784029.1', 'WP_117201020.1', 'WP_258410986.1', 'WP_000784030.1', 'WP_258410987.1', 'WP_031900402.1', 'WP_045177074.1', 'WP_000784033.1', 'WP_258415780.1', 'WP_000784039.1', 'WP_061838984.1', 'WP_001056483.1', 'WP_001056480.1', 'W…
821	['WP_000778504.1', 'WP_000769164.1', 'WP_115390779.1', 'WP_000769147.1', 'WP_100793864.1', 'WP_020976980.1', 'WP_045177081.1', 'WP_187395887.1', 'WP_000673048.1', 'WP_000673046.1', 'WP_000769141.1', 'WP_070957614.1', 'WP_214268117.1', 'WP_162636526.1', 'WP_000778479.1', 'WP_072496821.1', 'WP_198996460.1', 'WP_258410405.1', 'WP_061838979.1', 'WP_258416569.1', 'WP_229374276.1', 'WP_000778478.1', 'W…
822	['WP_078368638.1', 'WP_115305137.1', 'WP_258410992.1', 'WP_001058637.1', 'WP_072468352.1', 'WP_031589088.1', 'WP_025175403.1', 'WP_000540315.1', 'WP_237773759.1', 'WP_054190423.1', 'WP_072496827.1', 'WP_000649616.1', 'WP_187395888.1', 'WP_258413708.1', 'WP_000835971.1', 'WP_088401673.1', 'WP_258412435.1', 'WP_061838923.1', 'WP_031929877.1', 'WP_046472805.1', 'WP_001641316.1', 'WP_154290504.1', 'W…
823	['WP_187395890.1', 'WP_000540897.1', 'WP_250543467.1', 'WP_072507198.1', 'WP_000540909.1', 'WP_006191913.1', 'WP_115390783.1', 'WP_250322238.1', 'WP_258415888.1', 'WP_052461500.1', 'WP_001557596.1', 'WP_114283427.1', 'WP_103188662.1', 'WP_000542370.1', 'WP_014936983.1', 'WP_150021431.1', 'WP_258415787.1', 'WP_061838925.1', 'WP_001813970.1', 'WP_258416799.1', 'WP_252094436.1', 'WP_262538820.1', 'W…
824	['WP_187395891.1', 'WP_250543470.1', 'WP_214418167.1', 'WP_187395890.1', 'WP_250543467.1', 'WP_250322238.1', 'WP_305367158.1', 'WP_258415788.1', 'WP_262542169.1', 'WP_000429328.1', 'WP_000540908.1', 'WP_061735478.1', 'WP_258410992.1', 'WP_162636528.1', 'WP_061838926.1', 'WP_001557593.1', 'WP_155977927.1', 'WP_000269697.1', 'WP_115390784.1', 'WP_258410411.1', 'WP_001058902.1', 'WP_001834661.1', 'W…
825	['WP_262537453.1', 'WP_072468353.1', 'WP_216699676.1', 'WP_271287701.1', 'WP_000540916.1', 'WP_000540917.1', 'WP_000540915.1', 'WP_031837584.1', 'WP_312013424.1', 'WP_000540319.1', 'WP_025174523.1', 'WP_162636724.1', 'WP_252549621.1', 'WP_020976993.1', 'WP_000540914.1', 'WP_086153278.1', 'WP_103151429.1', 'WP_115305135.1', 'WP_258413707.1', 'WP_150021436.1', 'WP_061838922.1', 'WP_000649604.1', 'W…
826	['WP_192794651.1', 'WP_031921669.1', 'WP_031896911.1', 'WP_068981595.1', 'WP_042742072.1', 'WP_000028669.1', 'WP_049314020.1', 'WP_258410093.1', 'WP_258416571.1', 'WP_031770049.1', 'WP_000028638.1', 'WP_000028641.1', 'WP_000028648.1', 'WP_000028656.1', 'WP_000028659.1', 'WP_000028661.1', 'WP_000028663.1', 'WP_000028670.1', 'WP_001566696.1', 'WP_017328592.1', 'WP_029550033.1', 'WP_043044743.1', 'W…
827	['WP_205300590.1', 'WP_195758583.1', 'WP_180992337.1', 'WP_204359906.1', 'WP_206138941.1', 'WP_205352754.1', 'WP_274544277.1', 'WP_031823850.1', 'WP_000072572.1', 'WP_230852039.1', 'WP_262537469.1', 'WP_230852040.1', 'WP_198986359.1', 'WP_262537467.1', 'WP_205352755.1', 'WP_274544278.1', 'WP_262377662.1']
828	['WP_020976976.1', 'WP_000784251.1', 'WP_072496819.1', 'WP_000784252.1', 'WP_262537486.1', 'WP_000784246.1', 'WP_000781349.1', 'WP_115390776.1', 'WP_000781345.1', 'WP_045177078.1', 'WP_000784258.1', 'WP_000781350.1', 'WP_000784250.1', 'WP_103188667.1', 'WP_115305128.1', 'WP_000784242.1', 'WP_258415782.1', 'WP_262529521.1', 'WP_271287699.1', 'WP_262611022.1', 'WP_155977912.1', 'WP_043044745.1', 'W…
829	['WP_115390783.1', 'WP_258413705.1', 'WP_258415787.1', 'WP_031881529.1', 'WP_252094436.1', 'WP_001557594.1', 'WP_258411137.1', 'WP_025174524.1', 'WP_061838925.1', 'WP_064133890.1', 'WP_262611654.1', 'WP_014936983.1', 'WP_052502187.1', 'WP_258410414.1', 'WP_000540915.1', 'WP_000540917.1', 'WP_289781446.1', 'WP_064305722.1', 'WP_000540323.1', 'WP_014936986.1', 'WP_103204427.1', 'WP_252568951.1', 'W…
830	['WP_064305722.1', 'WP_000540323.1', 'WP_043044740.1', 'WP_025174524.1', 'WP_258415790.1', 'WP_072526492.1', 'WP_176320934.1', 'WP_014936986.1', 'WP_115390785.1', 'WP_103204427.1', 'WP_001269822.1', 'WP_289622737.1', 'WP_252568951.1', 'WP_061838922.1', 'WP_000971990.1', 'WP_001801841.1', 'WP_117207339.1', 'WP_115390783.1', 'WP_229374787.1', 'WP_006191918.1', 'WP_000455739.1', 'WP_258414513.1', 'W…
831	['WP_000653711.1', 'WP_252568948.1', 'WP_072468351.1', 'WP_061823608.1', 'WP_061838921.1', 'WP_115305139.1', 'WP_000653705.1', 'WP_254231027.1', 'WP_198914181.1', 'WP_258413709.1', 'WP_072526493.1', 'WP_000653708.1', 'WP_031589090.1', 'WP_000653712.1', 'WP_000653707.1', 'WP_078103295.1', 'WP_279758480.1', 'WP_078370397.1', 'WP_086045060.1', 'WP_229374286.1', 'WP_086032462.1', 'WP_196931811.1', 'W…
832	['WP_000653711.1', 'WP_252568948.1', 'WP_072468351.1', 'WP_061823608.1', 'WP_061838921.1', 'WP_198914181.1', 'WP_254231027.1', 'WP_115305139.1', 'WP_000653705.1', 'WP_258413709.1', 'WP_072526493.1', 'WP_000653708.1', 'WP_031589090.1', 'WP_000653712.1', 'WP_000653707.1', 'WP_279758480.1', 'WP_086045060.1', 'WP_086032462.1', 'WP_078103295.1', 'WP_078370397.1', 'WP_229374286.1', 'WP_196931811.1', 'W…
833	['WP_205300590.1', 'WP_198986359.1', 'WP_195758583.1', 'WP_204359906.1', 'WP_180992337.1', 'WP_206138941.1', 'WP_205352754.1', 'WP_274544277.1', 'WP_031823850.1', 'WP_262537469.1', 'WP_230852039.1', 'WP_000072572.1', 'WP_230852040.1', 'WP_262537467.1', 'WP_205352755.1', 'WP_262377662.1']
834	['WP_198987418.1', 'WP_000810443.1', 'WP_049311703.1']
835	['WP_000769141.1', 'WP_070957614.1', 'WP_198996460.1', 'WP_071624234.1', 'WP_162636526.1', 'WP_086153281.1', 'WP_000769147.1', 'WP_029550031.1', 'WP_043044741.1', 'WP_000769164.1', 'WP_000769146.1', 'WP_155977921.1', 'WP_258412433.1', 'WP_000769160.1', 'WP_045177088.1', 'WP_020976985.1', 'WP_258411970.1', 'WP_000769143.1', 'WP_258410408.1', 'WP_000769163.1', 'WP_117215975.1', 'WP_031793822.1', 'W…
836	['WP_001024386.1', 'WP_001024377.1', 'WP_115210861.1', 'WP_001024391.1', 'WP_001024387.1', 'WP_001024388.1', 'WP_001024389.1', 'WP_072496815.1', 'WP_001024378.1', 'WP_262611016.1', 'WP_115305124.1', 'WP_258416564.1', 'WP_258413697.1', 'WP_001024382.1', 'WP_115390771.1', 'WP_001024374.1', 'WP_029550041.1', 'WP_001024371.1', 'WP_258415778.1', 'WP_089535898.1', 'WP_267830207.1', 'WP_001024392.1', 'W…
837	['WP_229374264.1', 'WP_117207341.1', 'WP_000782617.1', 'WP_000782618.1', 'WP_000782622.1', 'WP_111711091.1', 'WP_000705630.1', 'WP_000782825.1', 'WP_258413699.1', 'WP_182078226.1', 'WP_033855426.1', 'WP_000705628.1', 'WP_000782827.1', 'WP_061838985.1', 'WP_072468364.1', 'WP_000782616.1', 'WP_000705629.1', 'WP_115210865.1', 'WP_031775244.1', 'WP_000782828.1', 'WP_086155281.1', 'WP_252549645.1', 'W…
838	['WP_204359906.1', 'WP_205300590.1', 'WP_205352754.1', 'WP_206138941.1', 'WP_000585228.1', 'WP_274544277.1', 'WP_205352755.1', 'WP_180992337.1', 'WP_195758583.1', 'WP_274544278.1', 'WP_031823850.1', 'WP_230852040.1', 'WP_198986359.1', 'WP_262537467.1', 'WP_262377662.1']
839	['WP_205300590.1', 'WP_204359906.1', 'WP_205352754.1', 'WP_206138941.1', 'WP_000585228.1', 'WP_214268119.1', 'WP_274544277.1', 'WP_180992337.1', 'WP_205352755.1', 'WP_274544278.1', 'WP_195758583.1', 'WP_031823850.1', 'WP_198986359.1', 'WP_230852040.1', 'WP_262537467.1']
840	['WP_205300590.1', 'WP_204359906.1', 'WP_205352754.1', 'WP_206138941.1', 'WP_274544277.1', 'WP_180992337.1', 'WP_205352755.1', 'WP_195758583.1', 'WP_274544278.1', 'WP_031823850.1', 'WP_230852040.1', 'WP_198986359.1', 'WP_262537467.1', 'WP_262377662.1']
841	['WP_205352755.1', 'WP_204359906.1', 'WP_205300590.1', 'WP_274544278.1', 'WP_205352754.1', 'WP_206138941.1', 'WP_000585228.1', 'WP_274544277.1', 'WP_214268119.1', 'WP_180992337.1', 'WP_031823850.1', 'WP_195758583.1', 'WP_230852040.1', 'WP_252094435.1', 'WP_262377661.1', 'WP_250322237.1', 'WP_198986359.1']
842	['WP_205300590.1', 'WP_204359906.1', 'WP_206138941.1', 'WP_205352754.1', 'WP_274544277.1', 'WP_180992337.1', 'WP_205352755.1', 'WP_195758583.1', 'WP_274544278.1', 'WP_031823850.1', 'WP_230852040.1', 'WP_198986359.1', 'WP_262537467.1', 'WP_262377662.1']
843	['WP_209594456.1', 'WP_014936986.1', 'WP_103204427.1', 'WP_252568951.1', 'WP_061838922.1', 'WP_117207339.1', 'WP_025175003.1', 'WP_000455739.1', 'WP_309484789.1', 'WP_025174275.1', 'WP_000455736.1', 'WP_006191918.1', 'WP_086155343.1', 'WP_001834381.1', 'WP_225526649.1', 'WP_001557597.1', 'WP_001802016.1', 'WP_069993599.1', 'WP_001205663.1', 'WP_025174524.1', 'WP_078171036.1', 'WP_258411138.1', 'W…
844	['WP_000769836.1', 'WP_072499003.1', 'WP_000769816.1', 'WP_000769830.1', 'WP_089535905.1', 'WP_000769831.1', 'WP_258410403.1', 'WP_061838982.1', 'WP_115305129.1', 'WP_000769835.1', 'WP_000769814.1', 'WP_031587839.1', 'WP_250737933.1', 'WP_115210866.1', 'WP_229375566.1', 'WP_020976977.1', 'WP_000769834.1', 'WP_229374271.1', 'WP_000769837.1', 'WP_214418159.1', 'WP_000769820.1', 'WP_258413700.1', 'W…
845	['WP_000673061.1', 'WP_000673058.1', 'WP_000673059.1', 'WP_020976979.1', 'WP_072496820.1', 'WP_031862897.1', 'WP_000778499.1', 'WP_061838980.1', 'WP_000779444.1', 'WP_000673060.1', 'WP_141061990.1', 'WP_138293435.1', 'WP_000769147.1', 'WP_000673054.1', 'WP_000778500.1', 'WP_000673057.1', 'WP_000673052.1', 'WP_258410404.1', 'WP_045173130.1', 'WP_099143778.1', 'WP_258415783.1', 'WP_072468360.1', 'W…
846	['WP_000778504.1', 'WP_115390779.1', 'WP_000769164.1', 'WP_100793864.1', 'WP_000769147.1', 'WP_020976980.1', 'WP_045177081.1', 'WP_187395887.1', 'WP_000673046.1', 'WP_000769141.1', 'WP_000673048.1', 'WP_214268117.1', 'WP_070957614.1', 'WP_000778479.1', 'WP_072496821.1', 'WP_198996460.1', 'WP_162636526.1', 'WP_258410405.1', 'WP_061838979.1', 'WP_000778478.1', 'WP_229374276.1', 'WP_258416569.1', 'W…
847	['WP_044027547.1', 'WP_043044743.1', 'WP_000028659.1', 'WP_045177083.1', 'WP_155977917.1', 'WP_000028648.1', 'WP_000028656.1', 'WP_029550033.1', 'WP_070040411.1', 'WP_001566696.1', 'WP_115305131.1', 'WP_000028670.1', 'WP_000028663.1', 'WP_258410406.1', 'WP_103151718.1', 'WP_258413701.1', 'WP_000028607.1', 'WP_049314020.1', 'WP_072496822.1', 'WP_258415786.1', 'WP_017328592.1', 'WP_072468359.1', 'W…
848	['WP_214268119.1', 'WP_078369382.1', 'WP_233145946.1', 'WP_111014392.1', 'WP_049879845.1', 'WP_031893451.1', 'WP_000585228.1', 'WP_205300590.1', 'WP_204359906.1', 'WP_205352754.1', 'WP_206138941.1', 'WP_180992337.1', 'WP_195758583.1', 'WP_031823850.1', 'WP_274544278.1', 'WP_205352755.1', 'WP_198986359.1', 'WP_230852040.1', 'WP_262377662.1', 'WP_262537467.1']
849	['WP_042908808.1', 'WP_262538821.1', 'WP_115211599.1', 'WP_214268157.1', 'WP_031788484.1', 'WP_216730941.1', 'WP_010956543.1', 'WP_031762269.1', 'WP_115390780.1', 'WP_094433821.1', 'WP_000426915.1']
850	['WP_031881529.1', 'WP_115390783.1', 'WP_001557594.1', 'WP_001058899.1', 'WP_262611654.1', 'WP_025174524.1', 'WP_258413705.1', 'WP_111743782.1', 'WP_000540914.1', 'WP_000540915.1', 'WP_000540916.1', 'WP_000540917.1', 'WP_072468353.1', 'WP_103151429.1', 'WP_115305135.1', 'WP_162636724.1', 'WP_216699676.1', 'WP_252549621.1', 'WP_258413707.1', 'WP_262537453.1', 'WP_271287701.1', 'WP_000540325.1', 'W…
851	['WP_103204427.1', 'WP_014936986.1', 'WP_061838922.1', 'WP_252568951.1', 'WP_115390783.1', 'WP_281224549.1', 'WP_117207339.1', 'WP_031775081.1', 'WP_086155343.1', 'WP_031881529.1', 'WP_001058899.1', 'WP_000649604.1', 'WP_001834381.1', 'WP_001797774.1', 'WP_225526649.1', 'WP_258410414.1', 'WP_001802016.1', 'WP_001557597.1', 'WP_141062231.1', 'WP_001801841.1', 'WP_000971990.1', 'WP_309484789.1', 'W…
852	['WP_014936986.1', 'WP_103204427.1', 'WP_252568951.1', 'WP_117207339.1', 'WP_061838922.1', 'WP_000455739.1', 'WP_309484789.1', 'WP_086155343.1', 'WP_001834381.1', 'WP_225526649.1', 'WP_001557597.1', 'WP_001802016.1', 'WP_031775081.1', 'WP_001797296.1', 'WP_078171036.1', 'WP_281121644.1', 'WP_064305722.1', 'WP_000540323.1', 'WP_025174524.1', 'WP_043044740.1', 'WP_025175003.1', 'WP_115390783.1', 'W…
853	['WP_117207341.1', 'WP_117201020.1', 'WP_033855426.1', 'WP_258413699.1', 'WP_000705628.1', 'WP_000705630.1', 'WP_000705629.1', 'WP_086155281.1', 'WP_252549645.1', 'WP_061838983.1', 'WP_115210865.1', 'WP_017804908.1', 'WP_229374270.1', 'WP_258412428.1', 'WP_154269473.1', 'WP_000705642.1', 'WP_000705653.1', 'WP_096659411.1', 'WP_045177076.1', 'WP_115305127.1', 'WP_001581951.1', 'WP_187395358.1', 'W…
854	['WP_000769147.1', 'WP_000673061.1', 'WP_000673058.1', 'WP_000673059.1', 'WP_020976979.1', 'WP_031862897.1', 'WP_072496820.1', 'WP_000778499.1', 'WP_000779444.1', 'WP_061838980.1', 'WP_000673060.1', 'WP_141061990.1', 'WP_138293435.1', 'WP_000778500.1', 'WP_000673054.1', 'WP_000673057.1', 'WP_258415783.1', 'WP_000673052.1', 'WP_258410404.1', 'WP_045173130.1', 'WP_020976976.1', 'WP_099143778.1', 'W…
855	['WP_000769164.1', 'WP_000778504.1', 'WP_115390779.1', 'WP_000769147.1', 'WP_000769141.1', 'WP_070957614.1', 'WP_100793864.1', 'WP_162636526.1', 'WP_198996460.1', 'WP_020976980.1', 'WP_045177081.1', 'WP_187395887.1', 'WP_000673046.1', 'WP_071624234.1', 'WP_000673048.1', 'WP_086153281.1', 'WP_214268117.1', 'WP_000778479.1', 'WP_072496821.1', 'WP_061838979.1', 'WP_258410405.1', 'WP_258412433.1', 'W…
856	['WP_044027547.1', 'WP_043044743.1', 'WP_000028659.1', 'WP_045177083.1', 'WP_155977917.1', 'WP_000028648.1', 'WP_029550033.1', 'WP_000028656.1', 'WP_070040411.1', 'WP_001566696.1', 'WP_115305131.1', 'WP_000028670.1', 'WP_258410406.1', 'WP_000028663.1', 'WP_103151718.1', 'WP_000028607.1', 'WP_258415786.1', 'WP_258413701.1', 'WP_049314020.1', 'WP_072496822.1', 'WP_017328592.1', 'WP_072468359.1', 'W…
857	['WP_000769836.1', 'WP_072499003.1', 'WP_000769816.1', 'WP_000769830.1', 'WP_000769831.1', 'WP_089535905.1', 'WP_258410403.1', 'WP_061838982.1', 'WP_115305129.1', 'WP_000769835.1', 'WP_000769814.1', 'WP_031587839.1', 'WP_250737933.1', 'WP_115210866.1', 'WP_229375566.1', 'WP_020976977.1', 'WP_000769834.1', 'WP_229374271.1', 'WP_000769837.1', 'WP_214418159.1', 'WP_000769820.1', 'WP_258413700.1', 'W…
858	['WP_250543470.1', 'WP_214418167.1', 'WP_230852051.1', 'WP_064133890.1', 'WP_223197982.1', 'WP_223297751.1', 'WP_020976991.1', 'WP_001557593.1', 'WP_031862899.1', 'WP_000269697.1', 'WP_305367158.1', 'WP_095284809.1', 'WP_000542365.1', 'WP_000542367.1', 'WP_258410411.1', 'WP_115390784.1', 'WP_103204427.1', 'WP_229374785.1', 'WP_252568951.1', 'WP_001058902.1', 'WP_001834661.1', 'WP_281224558.1', 'W…
859	['WP_014936986.1', 'WP_103204427.1', 'WP_252568951.1', 'WP_117207339.1', 'WP_061838922.1', 'WP_000455739.1', 'WP_309484789.1', 'WP_086155343.1', 'WP_001834381.1', 'WP_225526649.1', 'WP_001557597.1', 'WP_001802016.1', 'WP_031775081.1', 'WP_001797296.1', 'WP_078171036.1', 'WP_281121644.1', 'WP_064305722.1', 'WP_000540323.1', 'WP_025174524.1', 'WP_043044740.1', 'WP_025175003.1', 'WP_115390783.1', 'W…
860	['WP_258415783.1', 'WP_000673034.1', 'WP_061838981.1', 'WP_072468361.1', 'WP_000673035.1', 'WP_020976978.1', 'WP_174840705.1', 'WP_000673033.1', 'WP_000673028.1', 'WP_250755584.1', 'WP_115305130.1', 'WP_043044744.1', 'WP_258412430.1', 'WP_258416568.1', 'WP_000673029.1', 'WP_000673038.1', 'WP_117220647.1', 'WP_000778650.1', 'WP_103151716.1', 'WP_216461909.1', 'WP_252549639.1', 'WP_020976976.1', 'W…
861	['WP_000540915.1', 'WP_115390783.1', 'WP_000540917.1', 'WP_252094436.1', 'WP_000540916.1', 'WP_031837584.1', 'WP_000540914.1', 'WP_262537453.1', 'WP_271287701.1', 'WP_216699676.1', 'WP_103151429.1', 'WP_258413705.1', 'WP_258415787.1', 'WP_072468353.1', 'WP_031881529.1', 'WP_115305135.1', 'WP_229374787.1', 'WP_312013424.1', 'WP_258411137.1', 'WP_258410414.1', 'WP_001557594.1', 'WP_020976993.1', 'W…
862	['WP_216730941.1', 'WP_010956543.1', 'WP_031762269.1', 'WP_042908808.1', 'WP_262538821.1', 'WP_115211599.1', 'WP_094433821.1', 'WP_115390780.1', 'WP_214268157.1', 'WP_000426915.1', 'WP_031788484.1']
863	['WP_216745731.1', 'WP_045177097.1', 'WP_049296482.1']
864	['WP_115390783.1', 'WP_252094436.1', 'WP_258415787.1', 'WP_258413705.1', 'WP_031881529.1', 'WP_258411137.1', 'WP_001557594.1', 'WP_061838925.1', 'WP_064305722.1', 'WP_064133890.1', 'WP_000540323.1', 'WP_025174524.1', 'WP_000540917.1', 'WP_258410414.1', 'WP_000540915.1', 'WP_262611654.1', 'WP_014936986.1', 'WP_043044740.1', 'WP_252568951.1', 'WP_103204427.1', 'WP_061838922.1', 'WP_281224549.1', 'W…
865	['WP_229374279.1', 'WP_086153282.1', 'WP_217176208.1', 'WP_000072560.1', 'WP_250738037.1', 'WP_115210869.1', 'WP_258410407.1', 'WP_155977919.1', 'WP_070003438.1', 'WP_000072635.1', 'WP_252549631.1', 'WP_033843557.1', 'WP_115305132.1', 'WP_000072566.1', 'WP_117201022.1', 'WP_117218904.1', 'WP_061838932.1', 'WP_000072617.1', 'WP_072496823.1', 'WP_258416573.1', 'WP_031767398.1', 'WP_064133886.1', 'W…
866	['WP_014936986.1', 'WP_103204427.1', 'WP_252568951.1', 'WP_117207339.1', 'WP_061838922.1', 'WP_000455739.1', 'WP_309484789.1', 'WP_086155343.1', 'WP_001834381.1', 'WP_225526649.1', 'WP_001557597.1', 'WP_001802016.1', 'WP_031775081.1', 'WP_001797296.1', 'WP_078171036.1', 'WP_281121644.1', 'WP_064305722.1', 'WP_000540323.1', 'WP_043044740.1', 'WP_025175003.1', 'WP_025174524.1', 'WP_000455736.1', 'W…
867	['WP_115390783.1', 'WP_031881529.1', 'WP_258415787.1', 'WP_258413705.1', 'WP_001557594.1', 'WP_252094436.1', 'WP_061838925.1', 'WP_258411137.1', 'WP_064305722.1', 'WP_025174524.1', 'WP_000540323.1', 'WP_000540915.1', 'WP_052502187.1', 'WP_289781446.1', 'WP_000540917.1', 'WP_001058899.1', 'WP_258410414.1', 'WP_043044740.1', 'WP_281224549.1', 'WP_061838923.1', 'WP_262611654.1', 'WP_014936983.1', 'W…
868	['WP_115390783.1', 'WP_031881529.1', 'WP_258415787.1', 'WP_258413705.1', 'WP_001557594.1', 'WP_252094436.1', 'WP_061838925.1', 'WP_258411137.1', 'WP_064305722.1', 'WP_025174524.1', 'WP_000540323.1', 'WP_000540915.1', 'WP_052502187.1', 'WP_289781446.1', 'WP_000540917.1', 'WP_001058899.1', 'WP_258410414.1', 'WP_043044740.1', 'WP_281224549.1', 'WP_061838923.1', 'WP_262611654.1', 'WP_014936983.1', 'W…
869	['WP_014936986.1', 'WP_103204427.1', 'WP_252568951.1', 'WP_061838922.1', 'WP_117207339.1', 'WP_000455739.1', 'WP_309484789.1', 'WP_001834381.1', 'WP_086155343.1', 'WP_225526649.1', 'WP_001557597.1', 'WP_001802016.1', 'WP_078171036.1', 'WP_031775081.1', 'WP_281121644.1', 'WP_001797296.1', 'WP_064305722.1', 'WP_000540323.1', 'WP_025174524.1', 'WP_043044740.1', 'WP_025175003.1', 'WP_115390783.1', 'W…
870	['WP_229374264.1', 'WP_000782618.1', 'WP_033855426.1', 'WP_258413699.1', 'WP_000705628.1', 'WP_000782825.1', 'WP_000782617.1', 'WP_000705629.1', 'WP_115210865.1', 'WP_086155281.1', 'WP_252549645.1', 'WP_111711091.1', 'WP_000782622.1', 'WP_061838985.1', 'WP_061838983.1', 'WP_229374270.1', 'WP_000782828.1', 'WP_000782616.1', 'WP_000782619.1', 'WP_182078226.1', 'WP_017804908.1', 'WP_000782827.1', 'W…
871	['WP_000784036.1', 'WP_000784032.1', 'WP_072361553.1', 'WP_115210864.1', 'WP_115305126.1', 'WP_229374268.1', 'WP_252549651.1', 'WP_281224546.1', 'WP_258412427.1', 'WP_000784017.1', 'WP_049307681.1', 'WP_258410986.1', 'WP_031900402.1', 'WP_000784029.1', 'WP_000784030.1', 'WP_001581951.1', 'WP_001056483.1', 'WP_001056480.1', 'WP_072468363.1', 'WP_031881527.1', 'WP_000784033.1', 'WP_141062234.1', 'W…
872	['WP_229374270.1', 'WP_115210865.1', 'WP_115305127.1', 'WP_258412428.1', 'WP_000784036.1', 'WP_258413699.1', 'WP_115305126.1', 'WP_000784032.1', 'WP_072361553.1', 'WP_115210864.1', 'WP_252549651.1', 'WP_229374268.1', 'WP_000784017.1', 'WP_000705629.1', 'WP_281224546.1', 'WP_070002771.1', 'WP_233688773.1', 'WP_141062234.1', 'WP_258412427.1', 'WP_049307681.1', 'WP_252549645.1', 'WP_000784029.1', 'W…
873	['WP_000769836.1', 'WP_000769816.1', 'WP_000769830.1', 'WP_061838982.1', 'WP_072499003.1', 'WP_000769831.1', 'WP_258410403.1', 'WP_089535905.1', 'WP_115305129.1', 'WP_000769814.1', 'WP_229375566.1', 'WP_000769835.1', 'WP_229374271.1', 'WP_250737933.1', 'WP_020976977.1', 'WP_115210866.1', 'WP_031587839.1', 'WP_000769834.1', 'WP_111743781.1', 'WP_258413700.1', 'WP_000769833.1', 'WP_000769837.1', 'W…
874	['WP_258415783.1', 'WP_000673034.1', 'WP_061838981.1', 'WP_072468361.1', 'WP_000673035.1', 'WP_020976978.1', 'WP_174840705.1', 'WP_000673033.1', 'WP_000673028.1', 'WP_250755584.1', 'WP_115305130.1', 'WP_043044744.1', 'WP_258412430.1', 'WP_258416568.1', 'WP_000673029.1', 'WP_000673038.1', 'WP_117220647.1', 'WP_000778650.1', 'WP_103151716.1', 'WP_216461909.1', 'WP_252549639.1', 'WP_020976976.1', 'W…
875	['WP_000769147.1', 'WP_000673061.1', 'WP_000673058.1', 'WP_000673059.1', 'WP_020976979.1', 'WP_072496820.1', 'WP_031862897.1', 'WP_000778499.1', 'WP_000779444.1', 'WP_061838980.1', 'WP_000673060.1', 'WP_141061990.1', 'WP_138293435.1', 'WP_000673054.1', 'WP_000778500.1', 'WP_000673057.1', 'WP_000769141.1', 'WP_000673052.1', 'WP_258410404.1', 'WP_070957614.1', 'WP_020976976.1', 'WP_045173130.1', 'W…
876	['WP_000778504.1', 'WP_000769164.1', 'WP_115390779.1', 'WP_000769147.1', 'WP_100793864.1', 'WP_020976980.1', 'WP_000769141.1', 'WP_045177081.1', 'WP_187395887.1', 'WP_070957614.1', 'WP_000673048.1', 'WP_000673046.1', 'WP_162636526.1', 'WP_198996460.1', 'WP_214268117.1', 'WP_000778479.1', 'WP_072496821.1', 'WP_258410405.1', 'WP_061838979.1', 'WP_071624234.1', 'WP_229374276.1', 'WP_258416569.1', 'W…
877	['WP_044027547.1', 'WP_043044743.1', 'WP_000028659.1', 'WP_045177083.1', 'WP_155977917.1', 'WP_000028648.1', 'WP_029550033.1', 'WP_000028656.1', 'WP_070040411.1', 'WP_001566696.1', 'WP_115305131.1', 'WP_000028670.1', 'WP_258410406.1', 'WP_000028663.1', 'WP_103151718.1', 'WP_258413701.1', 'WP_000028607.1', 'WP_072496822.1', 'WP_049314020.1', 'WP_258415786.1', 'WP_017328592.1', 'WP_072468359.1', 'W…
878	['WP_229374279.1', 'WP_086153282.1', 'WP_000072560.1', 'WP_217176208.1', 'WP_250738037.1', 'WP_115210869.1', 'WP_258410407.1', 'WP_070003438.1', 'WP_000072635.1', 'WP_252549631.1', 'WP_155977919.1', 'WP_000072617.1', 'WP_115305132.1', 'WP_033843557.1', 'WP_000072566.1', 'WP_117201022.1', 'WP_117218904.1', 'WP_061838932.1', 'WP_258416573.1', 'WP_045177085.1', 'WP_072496823.1', 'WP_031767398.1', 'W…
879	['WP_025174524.1', 'WP_064305722.1', 'WP_000540323.1', 'WP_043044740.1', 'WP_006191918.1', 'WP_229374787.1', 'WP_258415790.1', 'WP_072526492.1', 'WP_069993599.1', 'WP_001269822.1', 'WP_289622737.1', 'WP_115390783.1', 'WP_176320934.1', 'WP_115390785.1', 'WP_001205663.1', 'WP_014936986.1', 'WP_000971990.1', 'WP_001801841.1', 'WP_258411138.1', 'WP_020976992.1', 'WP_000540325.1', 'WP_252568951.1', 'W…
880	['WP_000649604.1', 'WP_115390783.1', 'WP_031881529.1', 'WP_001557594.1', 'WP_064133890.1', 'WP_258413705.1', 'WP_252094436.1', 'WP_258415787.1', 'WP_031589088.1', 'WP_025174524.1', 'WP_052502187.1', 'WP_289781446.1', 'WP_258411137.1', 'WP_115390785.1', 'WP_006191918.1', 'WP_061838925.1', 'WP_258410414.1', 'WP_001836841.1', 'WP_001641316.1', 'WP_064305722.1', 'WP_014936986.1', 'WP_069993599.1', 'W…
881	['WP_000653711.1', 'WP_252568948.1', 'WP_072468351.1', 'WP_061823608.1', 'WP_061838921.1', 'WP_115305139.1', 'WP_000653705.1', 'WP_254231027.1', 'WP_198914181.1', 'WP_258413709.1', 'WP_072526493.1', 'WP_000653708.1', 'WP_031589090.1', 'WP_000653712.1', 'WP_000653707.1', 'WP_078103295.1', 'WP_279758480.1', 'WP_078370397.1', 'WP_086045060.1', 'WP_229374286.1', 'WP_086032462.1', 'WP_196931811.1', 'W…
882	['WP_000172546.1', 'WP_000172543.1', 'WP_086155345.1', 'WP_000172540.1', 'WP_229374287.1', 'WP_061838919.1', 'WP_000172535.1', 'WP_115305140.1', 'WP_000172545.1', 'WP_258410995.1', 'WP_258808706.1', 'WP_180371873.1', 'WP_029258562.1', 'WP_142349905.1', 'WP_115391181.1', 'WP_000074792.1', 'WP_262611038.1', 'WP_162636452.1', 'WP_258415791.1', 'WP_250543762.1', 'WP_031915011.1', 'WP_000074800.1', 'W…
883	['WP_115390783.1', 'WP_252094436.1', 'WP_258413705.1', 'WP_258415787.1', 'WP_031881529.1', 'WP_258411137.1', 'WP_001557594.1', 'WP_064133890.1', 'WP_000540915.1', 'WP_000540917.1', 'WP_061838925.1', 'WP_014936983.1', 'WP_258410414.1', 'WP_025174524.1', 'WP_262611654.1', 'WP_052502187.1', 'WP_014936986.1', 'WP_064305722.1', 'WP_000540323.1', 'WP_103204427.1', 'WP_252568951.1', 'WP_289781446.1', 'W…
884	['WP_229374787.1', 'WP_064305722.1', 'WP_000540323.1', 'WP_000540325.1', 'WP_000540319.1', 'WP_043044740.1', 'WP_020976993.1', 'WP_025174523.1', 'WP_025174524.1', 'WP_258415790.1', 'WP_072526492.1', 'WP_001269822.1', 'WP_014936986.1', 'WP_176320934.1', 'WP_115390785.1', 'WP_252568951.1', 'WP_103204427.1', 'WP_155977929.1', 'WP_289622737.1', 'WP_061838922.1', 'WP_117207339.1', 'WP_000971990.1', 'W…
885	['WP_000769836.1', 'WP_258410403.1', 'WP_000769814.1', 'WP_229375566.1', 'WP_000769816.1', 'WP_061838982.1', 'WP_089535905.1', 'WP_258413700.1', 'WP_115305129.1', 'WP_000769833.1', 'WP_000769830.1', 'WP_258415783.1', 'WP_000769831.1', 'WP_072499003.1', 'WP_115210866.1', 'WP_020976976.1', 'WP_000769147.1', 'WP_000769141.1', 'WP_070957614.1', 'WP_000769835.1', 'WP_162636526.1', 'WP_229374271.1', 'W…
886	['WP_230852039.1', 'WP_000072572.1', 'WP_262537469.1', 'WP_274544278.1', 'WP_205352755.1', 'WP_031823850.1', 'WP_180992337.1', 'WP_230852040.1', 'WP_195758583.1', 'WP_262537467.1', 'WP_198986359.1', 'WP_252094435.1', 'WP_262377661.1', 'WP_250322237.1', 'WP_262377662.1']
887	['WP_205300590.1', 'WP_230852040.1', 'WP_274544277.1', 'WP_204359906.1', 'WP_195758583.1', 'WP_262537469.1', 'WP_180992337.1', 'WP_206138941.1', 'WP_205352754.1', 'WP_230852039.1', 'WP_000072572.1', 'WP_198986359.1', 'WP_031823850.1', 'WP_262537467.1', 'WP_205352755.1', 'WP_262377662.1']
888	['WP_230852041.1', 'WP_250322216.1', 'WP_250543456.1']
889	['WP_064133890.1', 'WP_115390783.1', 'WP_031837584.1', 'WP_000540917.1', 'WP_000540915.1', 'WP_258415787.1', 'WP_150021433.1', 'WP_061838925.1', 'WP_183137865.1', 'WP_069993599.1', 'WP_229374787.1', 'WP_252094436.1', 'WP_258411137.1', 'WP_312013424.1', 'WP_033857615.1', 'WP_258413705.1', 'WP_001205663.1', 'WP_262537453.1', 'WP_001557594.1', 'WP_031881529.1', 'WP_046472806.1', 'WP_006191918.1', 'W…
890	['WP_258410407.1', 'WP_233145946.1', 'WP_115305132.1', 'WP_033843557.1', 'WP_000072566.1', 'WP_117201022.1', 'WP_000072580.1', 'WP_117218904.1', 'WP_031883950.1', 'WP_113580789.1', 'WP_084985140.1', 'WP_078369382.1', 'WP_061393942.1', 'WP_031893451.1', 'WP_086153282.1', 'WP_229374279.1', 'WP_217176208.1', 'WP_115210869.1', 'WP_250738037.1', 'WP_000072560.1', 'WP_258416573.1', 'WP_031767398.1', 'W…
891	['WP_061819854.1', 'WP_061735481.1', 'WP_233641940.1', 'WP_262377652.1', 'WP_044027547.1', 'WP_043044743.1', 'WP_000028607.1', 'WP_070040411.1', 'WP_115305131.1', 'WP_031911414.1', 'WP_064128607.1', 'WP_020976981.1', 'WP_000028659.1', 'WP_103151718.1', 'WP_045177083.1', 'WP_070043488.1', 'WP_258413701.1', 'WP_155977917.1', 'WP_072468359.1', 'WP_258415786.1', 'WP_258410406.1', 'WP_000028648.1', 'W…
892	['WP_233641940.1', 'WP_044027547.1', 'WP_000028607.1', 'WP_070040411.1', 'WP_064128607.1', 'WP_043044743.1', 'WP_000028659.1', 'WP_045177083.1', 'WP_258413701.1', 'WP_155977917.1', 'WP_072468359.1', 'WP_000028648.1', 'WP_114283423.1', 'WP_000028656.1', 'WP_029550033.1', 'WP_258415786.1', 'WP_049314020.1', 'WP_001566696.1', 'WP_115305131.1', 'WP_020976981.1', 'WP_000028670.1', 'WP_103151718.1', 'W…
893	['WP_064133890.1', 'WP_000649604.1', 'WP_069993599.1', 'WP_229374787.1', 'WP_001205663.1', 'WP_006191918.1', 'WP_001205668.1', 'WP_115390783.1', 'WP_115293009.1', 'WP_000540917.1', 'WP_031837584.1', 'WP_000540915.1', 'WP_258411138.1', 'WP_001246122.1', 'WP_252094436.1', 'WP_020976993.1', 'WP_061838925.1', 'WP_020976992.1', 'WP_150021433.1', 'WP_115390785.1', 'WP_258411137.1', 'WP_258415787.1', 'W…
894	['WP_233688773.1', 'WP_070002771.1', 'WP_258413699.1', 'WP_000784036.1', 'WP_000784017.1', 'WP_115305126.1', 'WP_000784032.1', 'WP_072361553.1', 'WP_115210865.1', 'WP_258412427.1', 'WP_281224546.1', 'WP_049307681.1', 'WP_115210864.1', 'WP_258410986.1', 'WP_229374270.1', 'WP_001056483.1', 'WP_072468363.1', 'WP_000784029.1', 'WP_141062234.1', 'WP_229374268.1', 'WP_000784030.1', 'WP_031900402.1', 'W…
895	['WP_281224546.1', 'WP_258412427.1', 'WP_000784017.1', 'WP_001581951.1', 'WP_049307681.1', 'WP_258410986.1', 'WP_031900402.1', 'WP_000784029.1', 'WP_001056483.1', 'WP_000784030.1', 'WP_001056480.1', 'WP_031881527.1', 'WP_001056484.1', 'WP_141062234.1', 'WP_000784033.1', 'WP_001837402.1', 'WP_072468363.1', 'WP_234718315.1', 'WP_258416567.1', 'WP_031785375.1', 'WP_000784039.1', 'WP_258415780.1', 'W…
896	['WP_001024386.1', 'WP_115210861.1', 'WP_001024377.1', 'WP_001024391.1', 'WP_001024388.1', 'WP_001024387.1', 'WP_001024389.1', 'WP_072496815.1', 'WP_001024378.1', 'WP_262611016.1', 'WP_115305124.1', 'WP_258413697.1', 'WP_258416564.1', 'WP_001024382.1', 'WP_001024371.1', 'WP_115390771.1', 'WP_029550041.1', 'WP_001024374.1', 'WP_234718316.1', 'WP_258415778.1', 'WP_089535898.1', 'WP_001024392.1', 'W…
897	['WP_001062989.1', 'WP_001062997.1', 'WP_001062992.1', 'WP_001062998.1', 'WP_001062985.1', 'WP_001062982.1', 'WP_001063005.1', 'WP_141062230.1', 'WP_001063000.1', 'WP_117201026.1', 'WP_234722850.1', 'WP_001062988.1', 'WP_001062991.1', 'WP_061393943.1', 'WP_115289184.1', 'WP_001062979.1', 'WP_274544018.1', 'WP_001062981.1', 'WP_262611040.1', 'WP_001062999.1', 'WP_020976997.1', 'WP_001062994.1', 'W…
898	['WP_061838923.1', 'WP_031589088.1', 'WP_237773759.1', 'WP_000540906.1', 'WP_041201575.1', 'WP_031929877.1', 'WP_046472805.1', 'WP_001641316.1', 'WP_000835971.1', 'WP_258412435.1', 'WP_024936940.1', 'WP_115210876.1', 'WP_000835979.1', 'WP_072468352.1', 'WP_001836841.1', 'WP_000649607.1', 'WP_001058637.1', 'WP_086155344.1', 'WP_025174522.1', 'WP_258410415.1', 'WP_000540315.1', 'WP_154290504.1', 'W…
899	['WP_001246122.1', 'WP_258410412.1', 'WP_196931810.1', 'WP_289622737.1', 'WP_229374787.1', 'WP_069993599.1', 'WP_006191918.1', 'WP_000456133.1', 'WP_025174524.1', 'WP_115210875.1', 'WP_001205663.1', 'WP_115293009.1', 'WP_281224558.1', 'WP_258415789.1', 'WP_000540319.1', 'WP_262537454.1', 'WP_043044740.1', 'WP_258411138.1', 'WP_000540323.1', 'WP_064305722.1', 'WP_072526492.1', 'WP_001205668.1', 'W…
900	['WP_031908743.1', 'WP_061819854.1', 'WP_238609302.1', 'WP_061735481.1', 'WP_233641940.1', 'WP_262377652.1', 'WP_044027547.1', 'WP_043044743.1', 'WP_000028607.1', 'WP_070040411.1', 'WP_115305131.1', 'WP_119486617.1', 'WP_031911414.1', 'WP_064128607.1', 'WP_020976981.1', 'WP_045177083.1', 'WP_000028659.1', 'WP_103151718.1', 'WP_258413701.1', 'WP_155977917.1', 'WP_072468359.1', 'WP_258415786.1', 'W…
901	['WP_000705657.1', 'WP_238609914.1', 'WP_303262156.1', 'WP_187395358.1', 'WP_096659411.1', 'WP_043044746.1', 'WP_258410987.1', 'WP_117201020.1', 'WP_061838983.1', 'WP_000705628.1', 'WP_086155281.1', 'WP_033855426.1', 'WP_000784525.1', 'WP_000705626.1', 'WP_154269473.1', 'WP_155977910.1', 'WP_000705653.1', 'WP_064305720.1', 'WP_001564729.1', 'WP_000962338.1', 'WP_064133377.1', 'WP_000705642.1', 'W…
902	['WP_000778504.1', 'WP_115390779.1', 'WP_000769164.1', 'WP_100793864.1', 'WP_000769147.1', 'WP_020976980.1', 'WP_187395887.1', 'WP_045177081.1', 'WP_000673046.1', 'WP_000673048.1', 'WP_000769141.1', 'WP_070957614.1', 'WP_214268117.1', 'WP_000778479.1', 'WP_020976976.1', 'WP_061838979.1', 'WP_072496821.1', 'WP_258410405.1', 'WP_198996460.1', 'WP_000778478.1', 'WP_229374276.1', 'WP_258416569.1', 'W…
903	['WP_115390783.1', 'WP_258415787.1', 'WP_258413705.1', 'WP_031881529.1', 'WP_252094436.1', 'WP_064133890.1', 'WP_258411137.1', 'WP_001557594.1', 'WP_061838925.1', 'WP_014936983.1', 'WP_052502187.1', 'WP_025174524.1', 'WP_262611654.1', 'WP_289781446.1', 'WP_000540917.1', 'WP_000540915.1', 'WP_064305722.1', 'WP_258410414.1', 'WP_000540323.1', 'WP_006191918.1', 'WP_258415888.1', 'WP_014936986.1', 'W…
904	['WP_000778504.1', 'WP_115390779.1', 'WP_000769164.1', 'WP_100793864.1', 'WP_000769147.1', 'WP_020976980.1', 'WP_187395887.1', 'WP_045177081.1', 'WP_000673046.1', 'WP_000673048.1', 'WP_214268117.1', 'WP_000778479.1', 'WP_020976976.1', 'WP_061838979.1', 'WP_000769141.1', 'WP_072496821.1', 'WP_258410405.1', 'WP_070957614.1', 'WP_000778478.1', 'WP_229374276.1', 'WP_258416569.1', 'WP_198996460.1', 'W…
905	['WP_250322215.1', 'WP_000784251.1', 'WP_020976976.1', 'WP_072496819.1', 'WP_262529521.1', 'WP_000784246.1', 'WP_000784252.1', 'WP_000784250.1', 'WP_000781349.1', 'WP_045177078.1', 'WP_115305128.1', 'WP_252549642.1', 'WP_000781345.1', 'WP_115390776.1', 'WP_000784258.1', 'WP_000781350.1', 'WP_072435039.1', 'WP_262537486.1', 'WP_000784242.1', 'WP_000669000.1', 'WP_258415782.1', 'WP_000784243.1', 'W…
906	['WP_250322216.1', 'WP_250543456.1', 'WP_230852041.1']
907	['WP_252094435.1', 'WP_230852039.1', 'WP_061838932.1', 'WP_274544278.1', 'WP_205352755.1', 'WP_262377661.1', 'WP_115390781.1', 'WP_072468358.1', 'WP_250322237.1', 'WP_029550032.1', 'WP_117218904.1', 'WP_117201022.1', 'WP_033843557.1', 'WP_000072566.1', 'WP_155977919.1', 'WP_258416573.1', 'WP_274894662.1', 'WP_000072584.1', 'WP_000072572.1', 'WP_000072573.1', 'WP_115305132.1', 'WP_000072586.1', 'W…
908	['WP_250543467.1', 'WP_000540897.1', 'WP_072507198.1', 'WP_250322238.1', 'WP_000540909.1', 'WP_006191913.1', 'WP_115390783.1', 'WP_052461500.1', 'WP_258415888.1', 'WP_014936983.1', 'WP_000542370.1', 'WP_103188662.1', 'WP_041204354.1', 'WP_258415787.1', 'WP_252094436.1', 'WP_001813970.1', 'WP_262538820.1', 'WP_258416799.1', 'WP_150021431.1', 'WP_001557596.1', 'WP_114283427.1', 'WP_000540903.1', 'W…
909	['WP_262537453.1', 'WP_072468353.1', 'WP_000540917.1', 'WP_000540915.1', 'WP_025174523.1', 'WP_020976993.1', 'WP_000540914.1', 'WP_258413707.1', 'WP_115305135.1', 'WP_252094436.1', 'WP_031881529.1', 'WP_000540325.1', 'WP_115390783.1', 'WP_001058899.1', 'WP_155977929.1', 'WP_262611654.1', 'WP_258415790.1', 'WP_115390785.1', 'WP_258413705.1', 'WP_229374787.1', 'WP_162636724.1', 'WP_033857615.1', 'W…
910	['WP_078368638.1', 'WP_250543469.1', 'WP_250322240.1', 'WP_289622960.1', 'WP_281224558.1', 'WP_000455736.1', 'WP_001058899.1', 'WP_001557594.1', 'WP_031881529.1', 'WP_111743782.1', 'WP_258413705.1', 'WP_258415787.1', 'WP_061838925.1', 'WP_115390783.1', 'WP_258411137.1', 'WP_262611654.1', 'WP_250322239.1', 'WP_150021436.1', 'WP_000540915.1', 'WP_000540917.1', 'WP_031837584.1', 'WP_072468353.1', 'W…
911	['WP_250543456.1', 'WP_250322216.1', 'WP_230852041.1']
912	['WP_103204427.1', 'WP_014936986.1', 'WP_061838922.1', 'WP_252568951.1', 'WP_115390783.1', 'WP_281224549.1', 'WP_117207339.1', 'WP_031775081.1', 'WP_141062231.1', 'WP_086155343.1', 'WP_000649604.1', 'WP_001834381.1', 'WP_001797774.1', 'WP_258410414.1', 'WP_225526649.1', 'WP_001802016.1', 'WP_001557597.1', 'WP_031881529.1', 'WP_001058899.1', 'WP_309484789.1', 'WP_001801841.1', 'WP_000971990.1', 'W…
913	['WP_250543467.1', 'WP_000540897.1', 'WP_072507198.1', 'WP_250322238.1', 'WP_000540909.1', 'WP_006191913.1', 'WP_115390783.1', 'WP_052461500.1', 'WP_258415888.1', 'WP_014936983.1', 'WP_000542370.1', 'WP_103188662.1', 'WP_041204354.1', 'WP_258415787.1', 'WP_252094436.1', 'WP_001813970.1', 'WP_262538820.1', 'WP_258416799.1', 'WP_150021431.1', 'WP_001557596.1', 'WP_114283427.1', 'WP_000540903.1', 'W…
914	['WP_078368638.1', 'WP_250543469.1', 'WP_250322240.1', 'WP_289622960.1', 'WP_281224558.1', 'WP_000455736.1', 'WP_001058899.1', 'WP_001557594.1', 'WP_031881529.1', 'WP_111743782.1', 'WP_258413705.1', 'WP_258415787.1', 'WP_061838925.1', 'WP_115390783.1', 'WP_258411137.1', 'WP_262611654.1', 'WP_250322239.1', 'WP_150021436.1', 'WP_000540915.1', 'WP_000540917.1', 'WP_031837584.1', 'WP_072468353.1', 'W…
915	['WP_250543470.1', 'WP_150021431.1', 'WP_305367158.1', 'WP_230852051.1', 'WP_001557596.1', 'WP_114283427.1', 'WP_000429328.1', 'WP_061735478.1', 'WP_262542169.1', 'WP_020976990.1', 'WP_052461500.1', 'WP_072507198.1', 'WP_229374785.1', 'WP_239469959.1', 'WP_250543467.1', 'WP_072468354.1', 'WP_006191913.1', 'WP_000540909.1', 'WP_115390783.1', 'WP_000527387.1', 'WP_000540897.1', 'WP_258410991.1', 'W…
916	['WP_250543762.1', 'WP_000074792.1', 'WP_029258562.1', 'WP_115391181.1', 'WP_000172540.1', 'WP_086155345.1', 'WP_000172546.1', 'WP_229374287.1', 'WP_000172543.1', 'WP_180371873.1', 'WP_031915011.1', 'WP_061838919.1', 'WP_000172535.1', 'WP_262611038.1', 'WP_115305140.1', 'WP_142349905.1', 'WP_258808706.1', 'WP_000172545.1', 'WP_162636452.1', 'WP_258415791.1', 'WP_000074800.1', 'WP_000074802.1', 'W…
917	['WP_000769836.1', 'WP_072499003.1', 'WP_000769816.1', 'WP_089535905.1', 'WP_258410403.1', 'WP_000769830.1', 'WP_000769831.1', 'WP_061838982.1', 'WP_115305129.1', 'WP_000769835.1', 'WP_250737933.1', 'WP_000769814.1', 'WP_115210866.1', 'WP_229375566.1', 'WP_031587839.1', 'WP_000769834.1', 'WP_020976977.1', 'WP_229374271.1', 'WP_000769837.1', 'WP_000769820.1', 'WP_214418159.1', 'WP_258413700.1', 'W…
918	['WP_229374279.1', 'WP_086153282.1', 'WP_000072560.1', 'WP_217176208.1', 'WP_250738037.1', 'WP_115210869.1', 'WP_258410407.1', 'WP_070003438.1', 'WP_000072635.1', 'WP_252549631.1', 'WP_155977919.1', 'WP_033843557.1', 'WP_115305132.1', 'WP_000072566.1', 'WP_117201022.1', 'WP_061838932.1', 'WP_117218904.1', 'WP_045177085.1', 'WP_000072617.1', 'WP_072496823.1', 'WP_258416573.1', 'WP_031767398.1', 'W…
919	['WP_258415783.1', 'WP_000673034.1', 'WP_061838981.1', 'WP_072468361.1', 'WP_000673035.1', 'WP_020976978.1', 'WP_174840705.1', 'WP_000673033.1', 'WP_000673028.1', 'WP_250755584.1', 'WP_115305130.1', 'WP_043044744.1', 'WP_258412430.1', 'WP_258416568.1', 'WP_000673029.1', 'WP_000673038.1', 'WP_117220647.1', 'WP_103151716.1', 'WP_000778650.1', 'WP_216461909.1', 'WP_252549639.1', 'WP_020976976.1', 'W…
920	['WP_252094373.1', 'WP_258413699.1', 'WP_117207341.1', 'WP_033855426.1', 'WP_117201020.1', 'WP_258410987.1', 'WP_000705630.1', 'WP_000705653.1', 'WP_096659411.1', 'WP_043044746.1', 'WP_070002771.1', 'WP_233688773.1', 'WP_045177076.1', 'WP_281224546.1', 'WP_000705642.1', 'WP_000705640.1', 'WP_000705631.1', 'WP_000784032.1', 'WP_154269473.1', 'WP_086155281.1', 'WP_001581951.1', 'WP_115210865.1', 'W…
921	['WP_044027547.1', 'WP_043044743.1', 'WP_000028659.1', 'WP_045177083.1', 'WP_155977917.1', 'WP_000028648.1', 'WP_000028656.1', 'WP_029550033.1', 'WP_070040411.1', 'WP_001566696.1', 'WP_115305131.1', 'WP_000028670.1', 'WP_000028663.1', 'WP_258410406.1', 'WP_103151718.1', 'WP_000028607.1', 'WP_258413701.1', 'WP_049314020.1', 'WP_072496822.1', 'WP_258415786.1', 'WP_017328592.1', 'WP_072468359.1', 'W…
922	['WP_252094376.1', 'WP_000948295.1', 'WP_045177096.1', 'WP_141062229.1', 'WP_262611043.1', 'WP_000948301.1']
923	['WP_252094435.1', 'WP_033843557.1', 'WP_000072566.1', 'WP_115305132.1', 'WP_117218904.1', 'WP_117201022.1', 'WP_262611024.1', 'WP_205352755.1', 'WP_274544278.1', 'WP_000072584.1', 'WP_274894662.1', 'WP_258416573.1', 'WP_072468358.1', 'WP_000072586.1', 'WP_000072617.1', 'WP_001594676.1', 'WP_262377661.1', 'WP_029550032.1', 'WP_230852039.1', 'WP_000072572.1', 'WP_000072560.1', 'WP_258410407.1', 'W…
924	['WP_115390783.1', 'WP_252094436.1', 'WP_258413705.1', 'WP_258415787.1', 'WP_258411137.1', 'WP_031881529.1', 'WP_258410414.1', 'WP_064305722.1', 'WP_014936986.1', 'WP_000540323.1', 'WP_001557594.1', 'WP_103204427.1', 'WP_043044740.1', 'WP_252568951.1', 'WP_061838922.1', 'WP_117207339.1', 'WP_258415790.1', 'WP_281224549.1', 'WP_176320934.1', 'WP_262611654.1', 'WP_061838925.1', 'WP_025174524.1', 'W…
925	['WP_000653711.1', 'WP_252568948.1', 'WP_072468351.1', 'WP_061823608.1', 'WP_061838921.1', 'WP_115305139.1', 'WP_254231027.1', 'WP_000653705.1', 'WP_198914181.1', 'WP_258413709.1', 'WP_072526493.1', 'WP_000653708.1', 'WP_031589090.1', 'WP_000653712.1', 'WP_000653707.1', 'WP_279758480.1', 'WP_086045060.1', 'WP_078103295.1', 'WP_086032462.1', 'WP_078370397.1', 'WP_229374286.1', 'WP_078368871.1', 'W…
926	['WP_025174524.1', 'WP_064305722.1', 'WP_000540323.1', 'WP_043044740.1', 'WP_006191918.1', 'WP_229374787.1', 'WP_258415790.1', 'WP_072526492.1', 'WP_069993599.1', 'WP_001269822.1', 'WP_289622737.1', 'WP_115390783.1', 'WP_176320934.1', 'WP_014936986.1', 'WP_001205663.1', 'WP_115390785.1', 'WP_000971990.1', 'WP_001801841.1', 'WP_258411138.1', 'WP_020976992.1', 'WP_252568951.1', 'WP_103204427.1', 'W…
927	['WP_115390783.1', 'WP_000540915.1', 'WP_000540917.1', 'WP_252094436.1', 'WP_262537453.1', 'WP_000540916.1', 'WP_031837584.1', 'WP_258413705.1', 'WP_000540914.1', 'WP_072468353.1', 'WP_031881529.1', 'WP_258415787.1', 'WP_271287701.1', 'WP_216699676.1', 'WP_103151429.1', 'WP_229374787.1', 'WP_258410414.1', 'WP_001557594.1', 'WP_115305135.1', 'WP_258411137.1', 'WP_162636724.1', 'WP_061838922.1', 'W…
928	['WP_115390783.1', 'WP_031881529.1', 'WP_258413705.1', 'WP_258415787.1', 'WP_252094436.1', 'WP_001557594.1', 'WP_258411137.1', 'WP_025174524.1', 'WP_061838925.1', 'WP_064133890.1', 'WP_262611654.1', 'WP_258410414.1', 'WP_289781446.1', 'WP_052502187.1', 'WP_014936983.1', 'WP_000540915.1', 'WP_000540917.1', 'WP_064305722.1', 'WP_000540323.1', 'WP_014936986.1', 'WP_103204427.1', 'WP_252568951.1', 'W…
929	['WP_070003438.1', 'WP_000072635.1', 'WP_252549631.1', 'WP_033843557.1', 'WP_115305132.1', 'WP_000072566.1', 'WP_117201022.1', 'WP_117218904.1', 'WP_258416573.1', 'WP_031767398.1', 'WP_047230764.1', 'WP_000072617.1', 'WP_000072632.1', 'WP_031883950.1', 'WP_113580789.1', 'WP_115390781.1', 'WP_155977919.1', 'WP_258412432.1', 'WP_262611024.1', 'WP_000072586.1', 'WP_000072584.1', 'WP_274894662.1', 'W…
930	['WP_044027547.1', 'WP_043044743.1', 'WP_000028659.1', 'WP_045177083.1', 'WP_155977917.1', 'WP_000028648.1', 'WP_029550033.1', 'WP_000028656.1', 'WP_070040411.1', 'WP_001566696.1', 'WP_115305131.1', 'WP_000028670.1', 'WP_258410406.1', 'WP_000028663.1', 'WP_103151718.1', 'WP_258413701.1', 'WP_000028607.1', 'WP_072496822.1', 'WP_049314020.1', 'WP_258415786.1', 'WP_017328592.1', 'WP_252549636.1', 'W…
931	['WP_258415783.1', 'WP_000673034.1', 'WP_061838981.1', 'WP_072468361.1', 'WP_000673035.1', 'WP_020976978.1', 'WP_174840705.1', 'WP_000673033.1', 'WP_115305130.1', 'WP_020976976.1', 'WP_000673028.1', 'WP_250755584.1', 'WP_000673038.1', 'WP_043044744.1', 'WP_258412430.1', 'WP_258416568.1', 'WP_000673029.1', 'WP_252549639.1', 'WP_000784251.1', 'WP_117220647.1', 'WP_000778650.1', 'WP_103151716.1', 'W…
932	['WP_020976976.1', 'WP_000784251.1', 'WP_072496819.1', 'WP_262537486.1', 'WP_000784252.1', 'WP_000784246.1', 'WP_000781349.1', 'WP_115390776.1', 'WP_000781345.1', 'WP_045177078.1', 'WP_000784258.1', 'WP_000781350.1', 'WP_000784250.1', 'WP_115305128.1', 'WP_103188667.1', 'WP_000784242.1', 'WP_258415782.1', 'WP_262529521.1', 'WP_271287699.1', 'WP_155977912.1', 'WP_262611022.1', 'WP_252549642.1', 'W…
933	['WP_000705629.1', 'WP_252549645.1', 'WP_065316519.1', 'WP_000784017.1', 'WP_281224546.1', 'WP_117207341.1', 'WP_258412427.1', 'WP_000705630.1', 'WP_049307681.1', 'WP_141062234.1', 'WP_000705631.1', 'WP_045177076.1', 'WP_258415780.1', 'WP_001056483.1', 'WP_000784029.1', 'WP_258410986.1', 'WP_000784030.1', 'WP_031900402.1', 'WP_258415781.1', 'WP_262537488.1', 'WP_000784033.1', 'WP_000784034.1', 'W…
934	['WP_001791691.1', 'WP_252549648.1', 'WP_001789525.1', 'WP_031927340.1', 'WP_014532570.1', 'WP_262611020.1', 'WP_031797543.1', 'WP_001792090.1', 'WP_031901350.1', 'WP_096659413.1', 'WP_001789528.1']
935	['WP_000784036.1', 'WP_000784032.1', 'WP_072361553.1', 'WP_115210864.1', 'WP_252549651.1', 'WP_115305126.1', 'WP_229374268.1', 'WP_281224546.1', 'WP_258412427.1', 'WP_000784017.1', 'WP_049307681.1', 'WP_001581951.1', 'WP_258410986.1', 'WP_031900402.1', 'WP_000784029.1', 'WP_000784030.1', 'WP_001056483.1', 'WP_001056480.1', 'WP_000784033.1', 'WP_141062234.1', 'WP_072468363.1', 'WP_031881527.1', 'W…
936	['WP_054189526.1', 'WP_115390772.1', 'WP_000769164.1', 'WP_000668996.1', 'WP_000669000.1', 'WP_000769141.1', 'WP_070957614.1', 'WP_198996460.1', 'WP_000769147.1', 'WP_020976976.1', 'WP_071624234.1', 'WP_252549654.1', 'WP_000668991.1', 'WP_162636526.1', 'WP_000669009.1', 'WP_000784251.1', 'WP_072496819.1', 'WP_086153281.1', 'WP_029550040.1', 'WP_001808004.1', 'WP_000668995.1', 'WP_000769160.1', 'W…
937	['WP_000653711.1', 'WP_252568948.1', 'WP_072468351.1', 'WP_061823608.1', 'WP_061838921.1', 'WP_115305139.1', 'WP_254231027.1', 'WP_198914181.1', 'WP_000653705.1', 'WP_258413709.1', 'WP_072526493.1', 'WP_000653708.1', 'WP_031589090.1', 'WP_000653712.1', 'WP_000653707.1', 'WP_279758480.1', 'WP_086045060.1', 'WP_086032462.1', 'WP_078103295.1', 'WP_078370397.1', 'WP_229374286.1', 'WP_196931811.1', 'W…
938	['WP_014936986.1', 'WP_103204427.1', 'WP_252568951.1', 'WP_117207339.1', 'WP_061838922.1', 'WP_000455739.1', 'WP_309484789.1', 'WP_086155343.1', 'WP_001834381.1', 'WP_225526649.1', 'WP_001557597.1', 'WP_001802016.1', 'WP_031775081.1', 'WP_078171036.1', 'WP_001797296.1', 'WP_281121644.1', 'WP_064305722.1', 'WP_000540323.1', 'WP_025175003.1', 'WP_043044740.1', 'WP_025174524.1', 'WP_025174275.1', 'W…
939	['WP_078152524.1', 'WP_070046767.1', 'WP_031908743.1', 'WP_031869057.1', 'WP_064132080.1', 'WP_119486617.1', 'WP_061819854.1', 'WP_031911414.1', 'WP_233641940.1', 'WP_061735481.1', 'WP_001566696.1', 'WP_000028659.1', 'WP_044027547.1', 'WP_000028648.1', 'WP_000028607.1', 'WP_043044743.1', 'WP_103151718.1', 'WP_070040411.1', 'WP_252549636.1', 'WP_262377652.1', 'WP_238609302.1', 'WP_115305131.1', 'W…
940	['WP_000653711.1', 'WP_252568948.1', 'WP_072468351.1', 'WP_061823608.1', 'WP_061838921.1', 'WP_254231027.1', 'WP_198914181.1', 'WP_115305139.1', 'WP_000653705.1', 'WP_258413709.1', 'WP_072526493.1', 'WP_000653708.1', 'WP_031589090.1', 'WP_000653712.1', 'WP_000653707.1', 'WP_279758480.1', 'WP_086045060.1', 'WP_086032462.1', 'WP_078103295.1', 'WP_078370397.1', 'WP_229374286.1', 'WP_196931811.1', 'W…
941	['WP_257009066.1', 'WP_000768889.1', 'WP_000669519.1', 'WP_000669516.1', 'WP_301397080.1', 'WP_115305134.1', 'WP_000669524.1', 'WP_020976987.1', 'WP_061838929.1', 'WP_262611029.1', 'WP_000669514.1', 'WP_103143398.1', 'WP_115210871.1', 'WP_072496825.1', 'WP_000865204.1', 'WP_155977925.1', 'WP_031900220.1', 'WP_258416578.1']
942	['WP_229375566.1', 'WP_000769836.1', 'WP_000769814.1', 'WP_258410403.1', 'WP_258413700.1', 'WP_000769833.1', 'WP_115210866.1', 'WP_115305129.1', 'WP_000769816.1', 'WP_115390777.1', 'WP_089535905.1', 'WP_072499003.1', 'WP_214418159.1', 'WP_000769835.1', 'WP_000769834.1', 'WP_031587839.1', 'WP_258027041.1', 'WP_229374271.1', 'WP_000769830.1', 'WP_069994024.1', 'WP_250737933.1', 'WP_000769820.1', 'W…
943	['WP_029550026.1', 'WP_000777472.1', 'WP_258410076.1']
944	['WP_044027547.1', 'WP_043044743.1', 'WP_000028659.1', 'WP_045177083.1', 'WP_155977917.1', 'WP_000028648.1', 'WP_000028656.1', 'WP_029550033.1', 'WP_070040411.1', 'WP_001566696.1', 'WP_115305131.1', 'WP_000028670.1', 'WP_258410406.1', 'WP_000028663.1', 'WP_103151718.1', 'WP_049314020.1', 'WP_258413701.1', 'WP_000028607.1', 'WP_258415786.1', 'WP_072496822.1', 'WP_017328592.1', 'WP_072468359.1', 'W…
945	['WP_054189526.1', 'WP_000769164.1', 'WP_000669009.1', 'WP_000668991.1', 'WP_000668996.1', 'WP_115390772.1', 'WP_020976976.1', 'WP_000669000.1', 'WP_029550040.1', 'WP_000784251.1', 'WP_072496819.1', 'WP_000769147.1', 'WP_000769141.1', 'WP_070957614.1', 'WP_089535899.1', 'WP_198996460.1', 'WP_000668994.1', 'WP_071624234.1', 'WP_000784252.1', 'WP_162636526.1', 'WP_000769160.1', 'WP_000781349.1', 'W…
946	['WP_000769836.1', 'WP_258410403.1', 'WP_000769814.1', 'WP_000769816.1', 'WP_229375566.1', 'WP_061838982.1', 'WP_089535905.1', 'WP_258413700.1', 'WP_115305129.1', 'WP_000769833.1', 'WP_000769830.1', 'WP_000769831.1', 'WP_072499003.1', 'WP_258415783.1', 'WP_115210866.1', 'WP_020976976.1', 'WP_000769147.1', 'WP_000769835.1', 'WP_111743781.1', 'WP_000769141.1', 'WP_229374271.1', 'WP_250737933.1', 'W…
947	['WP_000769147.1', 'WP_000673061.1', 'WP_000673058.1', 'WP_000673059.1', 'WP_020976979.1', 'WP_031862897.1', 'WP_072496820.1', 'WP_000778499.1', 'WP_061838980.1', 'WP_000779444.1', 'WP_000673060.1', 'WP_141061990.1', 'WP_138293435.1', 'WP_000778500.1', 'WP_000673054.1', 'WP_000673057.1', 'WP_258415783.1', 'WP_258410404.1', 'WP_000673052.1', 'WP_045173130.1', 'WP_099143778.1', 'WP_000769141.1', 'W…
948	['WP_000778504.1', 'WP_115390779.1', 'WP_000769164.1', 'WP_000769147.1', 'WP_100793864.1', 'WP_000769141.1', 'WP_070957614.1', 'WP_020976980.1', 'WP_187395887.1', 'WP_045177081.1', 'WP_162636526.1', 'WP_198996460.1', 'WP_000673046.1', 'WP_000673048.1', 'WP_214268117.1', 'WP_000778479.1', 'WP_071624234.1', 'WP_072496821.1', 'WP_258410405.1', 'WP_061838979.1', 'WP_000778478.1', 'WP_229374276.1', 'W…
949	['WP_044027547.1', 'WP_043044743.1', 'WP_045177083.1', 'WP_000028659.1', 'WP_155977917.1', 'WP_000028648.1', 'WP_029550033.1', 'WP_000028656.1', 'WP_070040411.1', 'WP_001566696.1', 'WP_115305131.1', 'WP_258410406.1', 'WP_000028670.1', 'WP_000028663.1', 'WP_103151718.1', 'WP_258413701.1', 'WP_000028607.1', 'WP_258415786.1', 'WP_072496822.1', 'WP_049314020.1', 'WP_017328592.1', 'WP_072468359.1', 'W…
950	['WP_258410407.1', 'WP_229374279.1', 'WP_086153282.1', 'WP_217176208.1', 'WP_000072560.1', 'WP_250738037.1', 'WP_115210869.1', 'WP_033843557.1', 'WP_115305132.1', 'WP_000072566.1', 'WP_117201022.1', 'WP_117218904.1', 'WP_000072580.1', 'WP_031883950.1', 'WP_113580789.1', 'WP_258416573.1', 'WP_031767398.1', 'WP_061838932.1', 'WP_047230764.1', 'WP_045177085.1', 'WP_070003438.1', 'WP_000072635.1', 'W…
951	['WP_020976985.1', 'WP_258411970.1', 'WP_258410408.1', 'WP_000769143.1', 'WP_070957614.1', 'WP_000769141.1', 'WP_000769147.1', 'WP_198996460.1', 'WP_086153281.1', 'WP_071624234.1', 'WP_155977921.1', 'WP_029550031.1', 'WP_043044741.1', 'WP_162636526.1', 'WP_000769164.1', 'WP_000784034.1', 'WP_000784017.1', 'WP_258415780.1', 'WP_258416574.1', 'WP_141062234.1', 'WP_258412427.1', 'WP_258412433.1', 'W…
952	['WP_115390783.1', 'WP_064133890.1', 'WP_252094436.1', 'WP_258415787.1', 'WP_258413705.1', 'WP_014936983.1', 'WP_031881529.1', 'WP_052502187.1', 'WP_258411137.1', 'WP_001557594.1', 'WP_289781446.1', 'WP_006191918.1', 'WP_258415888.1', 'WP_061838925.1', 'WP_000540915.1', 'WP_000540917.1', 'WP_031894264.1', 'WP_262611654.1', 'WP_025174524.1', 'WP_258410414.1', 'WP_064305722.1', 'WP_014936986.1', 'W…
953	['WP_115390783.1', 'WP_252094436.1', 'WP_258413705.1', 'WP_258415787.1', 'WP_031881529.1', 'WP_258411137.1', 'WP_001557594.1', 'WP_258410414.1', 'WP_000540915.1', 'WP_000540917.1', 'WP_014936986.1', 'WP_064133890.1', 'WP_061838925.1', 'WP_064305722.1', 'WP_000540323.1', 'WP_025174524.1', 'WP_262611654.1', 'WP_014936983.1', 'WP_103204427.1', 'WP_252568951.1', 'WP_043044740.1', 'WP_052502187.1', 'W…
954	['WP_006191918.1', 'WP_069993599.1', 'WP_001205663.1', 'WP_020976992.1', 'WP_258411138.1', 'WP_001205668.1', 'WP_115293009.1', 'WP_064305722.1', 'WP_000540323.1', 'WP_183137865.1', 'WP_025174524.1', 'WP_043044740.1', 'WP_001246122.1', 'WP_229374787.1', 'WP_258415790.1', 'WP_289622737.1', 'WP_258410412.1', 'WP_014936986.1', 'WP_001269822.1', 'WP_150531499.1', 'WP_000540880.1', 'WP_072468355.1', 'W…
955	['WP_115390783.1', 'WP_252094436.1', 'WP_258413705.1', 'WP_031881529.1', 'WP_258415787.1', 'WP_258410414.1', 'WP_258411137.1', 'WP_001557594.1', 'WP_014936986.1', 'WP_103204427.1', 'WP_064305722.1', 'WP_252568951.1', 'WP_000540323.1', 'WP_043044740.1', 'WP_061838925.1', 'WP_000540915.1', 'WP_262611654.1', 'WP_025174524.1', 'WP_000540917.1', 'WP_061838922.1', 'WP_117207339.1', 'WP_115390785.1', 'W…
956	['WP_115390783.1', 'WP_258415787.1', 'WP_031881529.1', 'WP_258413705.1', 'WP_252094436.1', 'WP_064133890.1', 'WP_001557594.1', 'WP_258411137.1', 'WP_025174524.1', 'WP_006191918.1', 'WP_000540917.1', 'WP_000540915.1', 'WP_258410414.1', 'WP_061838925.1', 'WP_014936983.1', 'WP_014936986.1', 'WP_064305722.1', 'WP_031589088.1', 'WP_052502187.1', 'WP_000540323.1', 'WP_103204427.1', 'WP_252568951.1', 'W…
957	['WP_000653711.1', 'WP_252568948.1', 'WP_072468351.1', 'WP_061823608.1', 'WP_061838921.1', 'WP_115305139.1', 'WP_254231027.1', 'WP_000653705.1', 'WP_198914181.1', 'WP_258413709.1', 'WP_072526493.1', 'WP_000653708.1', 'WP_031589090.1', 'WP_000653712.1', 'WP_000653707.1', 'WP_279758480.1', 'WP_086045060.1', 'WP_086032462.1', 'WP_078103295.1', 'WP_078370397.1', 'WP_229374286.1', 'WP_196931811.1', 'W…
958	['WP_072433528.1', 'WP_001798389.1', 'WP_001825923.1', 'WP_078064179.1', 'WP_078367621.1', 'WP_258410417.1', 'WP_078368758.1', 'WP_072398156.1', 'WP_072357653.1', 'WP_078064609.1', 'WP_072435034.1', 'WP_072419840.1', 'WP_001795576.1', 'WP_001794548.1', 'WP_078370260.1', 'WP_072490926.1', 'WP_281224552.1', 'WP_001797248.1', 'WP_072470803.1']
959	['WP_001062989.1', 'WP_001062997.1', 'WP_001062992.1', 'WP_001062998.1', 'WP_001062982.1', 'WP_001062985.1', 'WP_001063005.1', 'WP_141062230.1', 'WP_001063000.1', 'WP_001062988.1', 'WP_117201026.1', 'WP_001062991.1', 'WP_115289184.1', 'WP_234722850.1', 'WP_001062979.1', 'WP_061393943.1', 'WP_001062981.1', 'WP_274544018.1', 'WP_262611040.1', 'WP_001062999.1', 'WP_020976997.1', 'WP_258410418.1', 'W…
960	['WP_258410419.1', 'WP_001815412.1', 'WP_031775297.1', 'WP_001790025.1', 'WP_001789533.1', 'WP_049872772.1', 'WP_086153277.1', 'WP_031835043.1', 'WP_000005718.1', 'WP_262611042.1', 'WP_010956631.1', 'WP_042908632.1', 'WP_072496829.1', 'WP_001806583.1', 'WP_014532571.1', 'WP_061838918.1', 'WP_001287492.1']
961	['WP_281224546.1', 'WP_000784017.1', 'WP_258412427.1', 'WP_258410986.1', 'WP_031900402.1', 'WP_000784029.1', 'WP_049307681.1', 'WP_000784030.1', 'WP_001581951.1', 'WP_001056483.1', 'WP_001056480.1', 'WP_001837402.1', 'WP_072468363.1', 'WP_258416567.1', 'WP_031881527.1', 'WP_000784033.1', 'WP_141062234.1', 'WP_001056484.1', 'WP_000784039.1', 'WP_031785375.1', 'WP_234718315.1', 'WP_000784034.1', 'W…
962	['WP_000784017.1', 'WP_281224546.1', 'WP_258410986.1', 'WP_000784029.1', 'WP_031900402.1', 'WP_000784030.1', 'WP_258412427.1', 'WP_001056483.1', 'WP_049307681.1', 'WP_001056480.1', 'WP_072468363.1', 'WP_258410987.1', 'WP_117201020.1', 'WP_031881527.1', 'WP_000784034.1', 'WP_001056484.1', 'WP_141062234.1', 'WP_001581951.1', 'WP_258415780.1', 'WP_000784033.1', 'WP_000784039.1', 'WP_031785375.1', 'W…
963	['WP_044027547.1', 'WP_043044743.1', 'WP_045177083.1', 'WP_000028659.1', 'WP_155977917.1', 'WP_000028648.1', 'WP_029550033.1', 'WP_000028656.1', 'WP_070040411.1', 'WP_001566696.1', 'WP_115305131.1', 'WP_000028670.1', 'WP_258410406.1', 'WP_000028663.1', 'WP_103151718.1', 'WP_258413701.1', 'WP_000028607.1', 'WP_049314020.1', 'WP_258415786.1', 'WP_072496822.1', 'WP_017328592.1', 'WP_072468359.1', 'W…
964	['WP_033843557.1', 'WP_115305132.1', 'WP_000072566.1', 'WP_117201022.1', 'WP_117218904.1', 'WP_000072586.1', 'WP_258410989.1', 'WP_084985140.1', 'WP_115390781.1', 'WP_000072580.1', 'WP_031883950.1', 'WP_113580789.1', 'WP_061393942.1', 'WP_000072582.1', 'WP_000072592.1', 'WP_072468358.1', 'WP_078369382.1', 'WP_000072572.1', 'WP_233145946.1', 'WP_031893451.1', 'WP_230852039.1', 'WP_205300590.1', 'W…
965	['WP_115390783.1', 'WP_064133890.1', 'WP_252094436.1', 'WP_258415787.1', 'WP_258413705.1', 'WP_031881529.1', 'WP_014936983.1', 'WP_052502187.1', 'WP_001557594.1', 'WP_258411137.1', 'WP_289781446.1', 'WP_006191918.1', 'WP_000540915.1', 'WP_061838925.1', 'WP_000540917.1', 'WP_258415888.1', 'WP_031894264.1', 'WP_025174524.1', 'WP_262611654.1', 'WP_258410414.1', 'WP_000540897.1', 'WP_064305722.1', 'W…
966	['WP_025174524.1', 'WP_006191918.1', 'WP_064305722.1', 'WP_000540323.1', 'WP_043044740.1', 'WP_069993599.1', 'WP_001205663.1', 'WP_258415790.1', 'WP_176320934.1', 'WP_115390785.1', 'WP_020976992.1', 'WP_258411138.1', 'WP_229374787.1', 'WP_072526492.1', 'WP_001205668.1', 'WP_115390783.1', 'WP_183137865.1', 'WP_289622737.1', 'WP_001269822.1', 'WP_115293009.1', 'WP_000971990.1', 'WP_001801841.1', 'W…
967	['WP_014936986.1', 'WP_103204427.1', 'WP_252568951.1', 'WP_061838922.1', 'WP_117207339.1', 'WP_000455739.1', 'WP_309484789.1', 'WP_086155343.1', 'WP_025175003.1', 'WP_001834381.1', 'WP_000455736.1', 'WP_225526649.1', 'WP_001557597.1', 'WP_001802016.1', 'WP_025174275.1', 'WP_031775081.1', 'WP_078171036.1', 'WP_025174524.1', 'WP_281121644.1', 'WP_001797296.1', 'WP_064305722.1', 'WP_000540323.1', 'W…
968	['WP_000653711.1', 'WP_252568948.1', 'WP_072468351.1', 'WP_061823608.1', 'WP_061838921.1', 'WP_115305139.1', 'WP_254231027.1', 'WP_000653705.1', 'WP_198914181.1', 'WP_258413709.1', 'WP_072526493.1', 'WP_000653708.1', 'WP_031589090.1', 'WP_000653712.1', 'WP_000653707.1', 'WP_279758480.1', 'WP_086045060.1', 'WP_086032462.1', 'WP_078103295.1', 'WP_078370397.1', 'WP_229374286.1', 'WP_196931811.1', 'W…
969	['WP_258410995.1', 'WP_000172540.1', 'WP_000172546.1', 'WP_000172543.1', 'WP_086155345.1', 'WP_000172535.1', 'WP_229374287.1', 'WP_061838919.1', 'WP_115305140.1', 'WP_000172545.1', 'WP_258808706.1', 'WP_180371873.1', 'WP_029258562.1', 'WP_142349905.1', 'WP_000074792.1', 'WP_115391181.1', 'WP_162636452.1', 'WP_262611038.1', 'WP_258415791.1', 'WP_250543762.1', 'WP_031915011.1', 'WP_000074800.1', 'W…
970	['WP_115390783.1', 'WP_252094436.1', 'WP_258413705.1', 'WP_258411137.1', 'WP_258415787.1', 'WP_031881529.1', 'WP_001557594.1', 'WP_064305722.1', 'WP_000540323.1', 'WP_258410414.1', 'WP_043044740.1', 'WP_025174524.1', 'WP_014936986.1', 'WP_262611654.1', 'WP_061838925.1', 'WP_103204427.1', 'WP_252568951.1', 'WP_258415790.1', 'WP_061838922.1', 'WP_176320934.1', 'WP_281224549.1', 'WP_117207339.1', 'W…
971	['WP_006191918.1', 'WP_069993599.1', 'WP_001205663.1', 'WP_258411138.1', 'WP_020976992.1', 'WP_001205668.1', 'WP_115293009.1', 'WP_064305722.1', 'WP_000540323.1', 'WP_183137865.1', 'WP_025174524.1', 'WP_043044740.1', 'WP_001246122.1', 'WP_258415790.1', 'WP_229374787.1', 'WP_289622737.1', 'WP_000540880.1', 'WP_150531499.1', 'WP_072468355.1', 'WP_001269822.1', 'WP_014936986.1', 'WP_000540879.1', 'W…
972	['WP_281224546.1', 'WP_000784017.1', 'WP_258412427.1', 'WP_001581951.1', 'WP_049307681.1', 'WP_031900402.1', 'WP_258410986.1', 'WP_000784029.1', 'WP_000784030.1', 'WP_141062234.1', 'WP_000784033.1', 'WP_001056483.1', 'WP_001056480.1', 'WP_001837402.1', 'WP_031881527.1', 'WP_000784034.1', 'WP_072468363.1', 'WP_001056484.1', 'WP_258415780.1', 'WP_258416567.1', 'WP_000784039.1', 'WP_258411967.1', 'W…
973	['WP_020976985.1', 'WP_258411970.1', 'WP_258410408.1', 'WP_000769143.1', 'WP_070957614.1', 'WP_000769141.1', 'WP_000769147.1', 'WP_198996460.1', 'WP_086153281.1', 'WP_071624234.1', 'WP_155977921.1', 'WP_029550031.1', 'WP_043044741.1', 'WP_162636526.1', 'WP_000769164.1', 'WP_258416574.1', 'WP_141062234.1', 'WP_000784017.1', 'WP_258412427.1', 'WP_000784034.1', 'WP_258415780.1', 'WP_258412433.1', 'W…
974	['WP_001024386.1', 'WP_115210861.1', 'WP_001024377.1', 'WP_001024391.1', 'WP_001024388.1', 'WP_001024387.1', 'WP_001024389.1', 'WP_072496815.1', 'WP_001024378.1', 'WP_262611016.1', 'WP_115305124.1', 'WP_258413697.1', 'WP_258416564.1', 'WP_001024382.1', 'WP_115390771.1', 'WP_001024371.1', 'WP_029550041.1', 'WP_001024374.1', 'WP_258415778.1', 'WP_089535898.1', 'WP_234718316.1', 'WP_001024392.1', 'W…
975	['WP_000769164.1', 'WP_054189526.1', 'WP_020976976.1', 'WP_000784251.1', 'WP_072496819.1', 'WP_000669000.1', 'WP_000769141.1', 'WP_070957614.1', 'WP_000668996.1', 'WP_198996460.1', 'WP_115390772.1', 'WP_071624234.1', 'WP_000784252.1', 'WP_000769160.1', 'WP_000769147.1', 'WP_000769163.1', 'WP_000781349.1', 'WP_045177088.1', 'WP_000781345.1', 'WP_162636526.1', 'WP_045177078.1', 'WP_000781350.1', 'W…
976	['WP_258412427.1', 'WP_000784017.1', 'WP_281224546.1', 'WP_049307681.1', 'WP_258410986.1', 'WP_031900402.1', 'WP_001581951.1', 'WP_000784029.1', 'WP_001056483.1', 'WP_000784030.1', 'WP_001056480.1', 'WP_000784033.1', 'WP_031881527.1', 'WP_072468363.1', 'WP_001056484.1', 'WP_258416567.1', 'WP_141062234.1', 'WP_000784039.1', 'WP_000784034.1', 'WP_031785375.1', 'WP_258415780.1', 'WP_234718315.1', 'W…
977	['WP_115210865.1', 'WP_229374270.1', 'WP_258412428.1', 'WP_115305127.1', 'WP_258413699.1', 'WP_000705629.1', 'WP_070002771.1', 'WP_252549645.1', 'WP_233688773.1', 'WP_065316519.1', 'WP_117207341.1', 'WP_000705630.1', 'WP_045177076.1', 'WP_000705631.1', 'WP_115390775.1', 'WP_103188668.1', 'WP_029550038.1', 'WP_258415781.1', 'WP_155977908.1', 'WP_064277015.1', 'WP_262537488.1', 'WP_000702714.1', 'W…
978	['WP_000769836.1', 'WP_000769816.1', 'WP_061838982.1', 'WP_258410403.1', 'WP_115305129.1', 'WP_000769830.1', 'WP_000769831.1', 'WP_072499003.1', 'WP_000769814.1', 'WP_089535905.1', 'WP_229375566.1', 'WP_111743781.1', 'WP_258413700.1', 'WP_020976977.1', 'WP_258412429.1', 'WP_000769835.1', 'WP_000769833.1', 'WP_115210866.1', 'WP_229374271.1', 'WP_258415783.1', 'WP_250737933.1', 'WP_031587839.1', 'W…
979	['WP_258415783.1', 'WP_000673034.1', 'WP_061838981.1', 'WP_072468361.1', 'WP_000673035.1', 'WP_020976978.1', 'WP_174840705.1', 'WP_000673033.1', 'WP_000673028.1', 'WP_250755584.1', 'WP_115305130.1', 'WP_043044744.1', 'WP_258412430.1', 'WP_258416568.1', 'WP_000673029.1', 'WP_000673038.1', 'WP_117220647.1', 'WP_000778650.1', 'WP_103151716.1', 'WP_216461909.1', 'WP_020976976.1', 'WP_000769147.1', 'W…
980	['WP_000673061.1', 'WP_000673058.1', 'WP_000673059.1', 'WP_020976979.1', 'WP_072496820.1', 'WP_031862897.1', 'WP_000778499.1', 'WP_000779444.1', 'WP_000673060.1', 'WP_061838980.1', 'WP_141061990.1', 'WP_000673057.1', 'WP_138293435.1', 'WP_000778500.1', 'WP_000673054.1', 'WP_000673052.1', 'WP_099143778.1', 'WP_258415783.1', 'WP_258410404.1', 'WP_045173130.1', 'WP_258415784.1', 'WP_072468360.1', 'W…
981	['WP_258412432.1', 'WP_115305132.1', 'WP_033843557.1', 'WP_000072566.1', 'WP_117201022.1', 'WP_117218904.1', 'WP_258416573.1', 'WP_031767398.1', 'WP_047230764.1', 'WP_115390781.1', 'WP_262611024.1', 'WP_000072586.1', 'WP_258410989.1', 'WP_070003438.1', 'WP_000072635.1', 'WP_252549631.1', 'WP_084985140.1', 'WP_031883950.1', 'WP_113580789.1', 'WP_000072617.1', 'WP_155977919.1', 'WP_000072580.1', 'W…
982	['WP_258412433.1', 'WP_000769141.1', 'WP_070957614.1', 'WP_000769164.1', 'WP_198996460.1', 'WP_071624234.1', 'WP_086153281.1', 'WP_162636526.1', 'WP_000769147.1', 'WP_043044741.1', 'WP_000769160.1', 'WP_029550031.1', 'WP_045177088.1', 'WP_258411970.1', 'WP_117215975.1', 'WP_020976985.1', 'WP_031793822.1', 'WP_258413702.1', 'WP_155977921.1', 'WP_000769136.1', 'WP_000769146.1', 'WP_000769143.1', 'W…
983	['WP_115390783.1', 'WP_258415787.1', 'WP_031881529.1', 'WP_252094436.1', 'WP_258413705.1', 'WP_001557594.1', 'WP_258411137.1', 'WP_061838925.1', 'WP_064133890.1', 'WP_025174524.1', 'WP_000540917.1', 'WP_064305722.1', 'WP_014936986.1', 'WP_000540915.1', 'WP_000540323.1', 'WP_006191918.1', 'WP_258410414.1', 'WP_103204427.1', 'WP_252568951.1', 'WP_043044740.1', 'WP_262611654.1', 'WP_014936983.1', 'W…
984	['WP_001024386.1', 'WP_115210861.1', 'WP_001024377.1', 'WP_001024391.1', 'WP_001024388.1', 'WP_001024387.1', 'WP_001024389.1', 'WP_072496815.1', 'WP_001024378.1', 'WP_262611016.1', 'WP_258413697.1', 'WP_115305124.1', 'WP_258416564.1', 'WP_001024382.1', 'WP_115390771.1', 'WP_001024371.1', 'WP_029550041.1', 'WP_001024374.1', 'WP_258415778.1', 'WP_089535898.1', 'WP_234718316.1', 'WP_001024392.1', 'W…
985	['WP_064305720.1', 'WP_001564729.1', 'WP_000705642.1', 'WP_086155281.1', 'WP_061838983.1', 'WP_064133377.1', 'WP_000705628.1', 'WP_000705653.1', 'WP_033855426.1', 'WP_154269473.1', 'WP_187395358.1', 'WP_115305127.1', 'WP_238609914.1', 'WP_303262156.1', 'WP_000705657.1', 'WP_258410987.1', 'WP_043044746.1', 'WP_117201020.1', 'WP_258413699.1', 'WP_096659411.1', 'WP_000705626.1', 'WP_000705629.1', 'W…
986	['WP_258413699.1', 'WP_115210865.1', 'WP_229374270.1', 'WP_070002771.1', 'WP_258412428.1', 'WP_115305127.1', 'WP_233688773.1', 'WP_000784017.1', 'WP_117207341.1', 'WP_000705630.1', 'WP_000784036.1', 'WP_115305126.1', 'WP_281224546.1', 'WP_258412427.1', 'WP_000705631.1', 'WP_049307681.1', 'WP_045177076.1', 'WP_000784032.1', 'WP_141062234.1', 'WP_072361553.1', 'WP_001056483.1', 'WP_000705629.1', 'W…
987	['WP_000769836.1', 'WP_258410403.1', 'WP_000769814.1', 'WP_000769816.1', 'WP_229375566.1', 'WP_061838982.1', 'WP_258413700.1', 'WP_089535905.1', 'WP_000769833.1', 'WP_115305129.1', 'WP_000769830.1', 'WP_000769831.1', 'WP_072499003.1', 'WP_258415783.1', 'WP_115210866.1', 'WP_020976976.1', 'WP_000769147.1', 'WP_111743781.1', 'WP_000769835.1', 'WP_000769141.1', 'WP_020976977.1', 'WP_000769820.1', 'W…
988	['WP_044027547.1', 'WP_043044743.1', 'WP_045177083.1', 'WP_000028659.1', 'WP_155977917.1', 'WP_000028648.1', 'WP_029550033.1', 'WP_000028656.1', 'WP_070040411.1', 'WP_001566696.1', 'WP_115305131.1', 'WP_000028670.1', 'WP_258413701.1', 'WP_258410406.1', 'WP_000028663.1', 'WP_103151718.1', 'WP_000028607.1', 'WP_072496822.1', 'WP_049314020.1', 'WP_258415786.1', 'WP_017328592.1', 'WP_072468359.1', 'W…
989	['WP_258410986.1', 'WP_000784029.1', 'WP_031900402.1', 'WP_000784017.1', 'WP_281224546.1', 'WP_258412427.1', 'WP_000784030.1', 'WP_001056480.1', 'WP_072468363.1', 'WP_258416567.1', 'WP_000784034.1', 'WP_001056483.1', 'WP_031881527.1', 'WP_045173128.1', 'WP_141062234.1', 'WP_031785375.1', 'WP_113580788.1', 'WP_000784032.1', 'WP_045177074.1', 'WP_049307681.1', 'WP_258415780.1', 'WP_072361553.1', 'W…
990	['WP_006191918.1', 'WP_064305722.1', 'WP_000540323.1', 'WP_025174524.1', 'WP_043044740.1', 'WP_000540880.1', 'WP_072468355.1', 'WP_020976989.1', 'WP_000540879.1', 'WP_069993599.1', 'WP_001205663.1', 'WP_258411138.1', 'WP_020976992.1', 'WP_001205668.1', 'WP_258415790.1', 'WP_183137865.1', 'WP_115293009.1', 'WP_072526492.1', 'WP_229374787.1', 'WP_176320934.1', 'WP_014936986.1', 'WP_001269822.1', 'W…
991	['WP_115390783.1', 'WP_252094436.1', 'WP_258413705.1', 'WP_258415787.1', 'WP_031881529.1', 'WP_258411137.1', 'WP_001557594.1', 'WP_061838925.1', 'WP_025174524.1', 'WP_262611654.1', 'WP_064305722.1', 'WP_258410414.1', 'WP_000540323.1', 'WP_043044740.1', 'WP_014936986.1', 'WP_103204427.1', 'WP_252568951.1', 'WP_258415790.1', 'WP_176320934.1', 'WP_281224549.1', 'WP_289622737.1', 'WP_061838922.1', 'W…
992	['WP_000540915.1', 'WP_115390783.1', 'WP_000540917.1', 'WP_252094436.1', 'WP_000540916.1', 'WP_262537453.1', 'WP_031837584.1', 'WP_000540914.1', 'WP_271287701.1', 'WP_072468353.1', 'WP_103151429.1', 'WP_216699676.1', 'WP_258413705.1', 'WP_258415787.1', 'WP_031881529.1', 'WP_229374787.1', 'WP_115305135.1', 'WP_258411137.1', 'WP_312013424.1', 'WP_258410414.1', 'WP_001557594.1', 'WP_258413707.1', 'W…
993	['WP_064305722.1', 'WP_000540323.1', 'WP_025174524.1', 'WP_043044740.1', 'WP_258415790.1', 'WP_006191918.1', 'WP_176320934.1', 'WP_072526492.1', 'WP_014936986.1', 'WP_115390783.1', 'WP_001269822.1', 'WP_115390785.1', 'WP_103204427.1', 'WP_252568951.1', 'WP_289622737.1', 'WP_229374787.1', 'WP_061838922.1', 'WP_117207339.1', 'WP_069993599.1', 'WP_000971990.1', 'WP_001801841.1', 'WP_001205663.1', 'W…
994	['WP_000653711.1', 'WP_252568948.1', 'WP_072468351.1', 'WP_061823608.1', 'WP_061838921.1', 'WP_258413709.1', 'WP_115305139.1', 'WP_254231027.1', 'WP_198914181.1', 'WP_000653705.1', 'WP_072526493.1', 'WP_000653708.1', 'WP_031589090.1', 'WP_000653712.1', 'WP_000653707.1', 'WP_279758480.1', 'WP_086045060.1', 'WP_086032462.1', 'WP_078103295.1', 'WP_078370397.1', 'WP_229374286.1', 'WP_196931811.1', 'W…
995	['WP_115390783.1', 'WP_252094436.1', 'WP_031881529.1', 'WP_258415787.1', 'WP_258413705.1', 'WP_001557594.1', 'WP_258411137.1', 'WP_258410414.1', 'WP_061838925.1', 'WP_000540917.1', 'WP_000540915.1', 'WP_025174524.1', 'WP_064305722.1', 'WP_000540323.1', 'WP_014936986.1', 'WP_043044740.1', 'WP_281224549.1', 'WP_252568951.1', 'WP_103204427.1', 'WP_262611654.1', 'WP_064133890.1', 'WP_061838922.1', 'W…
996	['WP_064305722.1', 'WP_000540323.1', 'WP_043044740.1', 'WP_025174524.1', 'WP_258415790.1', 'WP_289622737.1', 'WP_072526492.1', 'WP_176320934.1', 'WP_001269822.1', 'WP_014936986.1', 'WP_000971990.1', 'WP_001801841.1', 'WP_115390785.1', 'WP_103204427.1', 'WP_252568951.1', 'WP_115390783.1', 'WP_061838922.1', 'WP_117207339.1', 'WP_229374787.1', 'WP_258414513.1', 'WP_006191918.1', 'WP_000455739.1', 'W…
997	['WP_000971498.1', 'WP_000971502.1', 'WP_000971497.1', 'WP_000971504.1', 'WP_061838920.1', 'WP_000577027.1', 'WP_000971503.1', 'WP_000971499.1', 'WP_047432643.1', 'WP_064131151.1', 'WP_000971505.1', 'WP_258414976.1', 'WP_162636454.1', 'WP_000971501.1', 'WP_000971508.1', 'WP_000971506.1', 'WP_115210879.1']
998	['WP_001024386.1', 'WP_115210861.1', 'WP_001024377.1', 'WP_001024391.1', 'WP_001024388.1', 'WP_001024387.1', 'WP_001024389.1', 'WP_072496815.1', 'WP_001024378.1', 'WP_262611016.1', 'WP_115305124.1', 'WP_258416564.1', 'WP_258413697.1', 'WP_001024382.1', 'WP_115390771.1', 'WP_029550041.1', 'WP_258415778.1', 'WP_001024374.1', 'WP_001024371.1', 'WP_089535898.1', 'WP_001024392.1', 'WP_234718316.1', 'W…
999	['WP_020976976.1', 'WP_054189526.1', 'WP_000769164.1', 'WP_000784251.1', 'WP_072496819.1', 'WP_115390772.1', 'WP_061838986.1', 'WP_000669000.1', 'WP_000668991.1', 'WP_000668996.1', 'WP_000669009.1', 'WP_000784252.1', 'WP_000769141.1', 'WP_070957614.1', 'WP_000781349.1', 'WP_198996460.1', 'WP_045177078.1', 'WP_000781345.1', 'WP_071624234.1', 'WP_000781350.1', 'WP_029550040.1', 'WP_162636526.1', 'W…
1000	['WP_281224546.1', 'WP_000784017.1', 'WP_258412427.1', 'WP_049307681.1', 'WP_001581951.1', 'WP_031900402.1', 'WP_141062234.1', 'WP_258410986.1', 'WP_000784029.1', 'WP_000784030.1', 'WP_001056483.1', 'WP_000784033.1', 'WP_258415780.1', 'WP_001056480.1', 'WP_031881527.1', 'WP_072468363.1', 'WP_000784034.1', 'WP_001056484.1', 'WP_258416567.1', 'WP_001837402.1', 'WP_000784039.1', 'WP_045173128.1', 'W…
1001	['WP_000784017.1', 'WP_281224546.1', 'WP_258412427.1', 'WP_049307681.1', 'WP_001056480.1', 'WP_001056483.1', 'WP_141062234.1', 'WP_031881527.1', 'WP_000784029.1', 'WP_258410986.1', 'WP_000784033.1', 'WP_000784030.1', 'WP_031900402.1', 'WP_072468363.1', 'WP_258415780.1', 'WP_001056484.1', 'WP_000784034.1', 'WP_031785375.1', 'WP_258416567.1', 'WP_000784039.1', 'WP_234718315.1', 'WP_045173128.1', 'W…
1002	['WP_020976976.1', 'WP_000784251.1', 'WP_072496819.1', 'WP_000784252.1', 'WP_000781349.1', 'WP_000781345.1', 'WP_045177078.1', 'WP_000781350.1', 'WP_262537486.1', 'WP_000784242.1', 'WP_000784246.1', 'WP_115390776.1', 'WP_258415782.1', 'WP_271287699.1', 'WP_000784258.1', 'WP_262611022.1', 'WP_103188667.1', 'WP_000784250.1', 'WP_115305128.1', 'WP_258415783.1', 'WP_262529521.1', 'WP_000784243.1', 'W…
1003	['WP_258415783.1', 'WP_000673034.1', 'WP_061838981.1', 'WP_072468361.1', 'WP_000673035.1', 'WP_020976978.1', 'WP_174840705.1', 'WP_000673033.1', 'WP_000673028.1', 'WP_250755584.1', 'WP_115305130.1', 'WP_043044744.1', 'WP_258412430.1', 'WP_258416568.1', 'WP_000673029.1', 'WP_000673038.1', 'WP_117220647.1', 'WP_000778650.1', 'WP_103151716.1', 'WP_216461909.1', 'WP_252549639.1', 'WP_020976976.1', 'W…
1004	['WP_000673061.1', 'WP_000673058.1', 'WP_000673059.1', 'WP_020976979.1', 'WP_072496820.1', 'WP_031862897.1', 'WP_000778499.1', 'WP_000779444.1', 'WP_000673060.1', 'WP_061838980.1', 'WP_141061990.1', 'WP_000673057.1', 'WP_138293435.1', 'WP_000778500.1', 'WP_000673054.1', 'WP_000673052.1', 'WP_099143778.1', 'WP_258415783.1', 'WP_258410404.1', 'WP_045173130.1', 'WP_258415784.1', 'WP_072468360.1', 'W…
1005	['WP_000778504.1', 'WP_115390779.1', 'WP_000769164.1', 'WP_100793864.1', 'WP_000769147.1', 'WP_020976980.1', 'WP_187395887.1', 'WP_045177081.1', 'WP_000673046.1', 'WP_000673048.1', 'WP_214268117.1', 'WP_000778479.1', 'WP_061838979.1', 'WP_000769141.1', 'WP_020976976.1', 'WP_070957614.1', 'WP_072496821.1', 'WP_258410405.1', 'WP_000778478.1', 'WP_229374276.1', 'WP_198996460.1', 'WP_258416569.1', 'W…
1006	['WP_044027547.1', 'WP_043044743.1', 'WP_045177083.1', 'WP_000028659.1', 'WP_155977917.1', 'WP_000028648.1', 'WP_029550033.1', 'WP_000028656.1', 'WP_070040411.1', 'WP_001566696.1', 'WP_115305131.1', 'WP_000028670.1', 'WP_258410406.1', 'WP_000028663.1', 'WP_103151718.1', 'WP_258415786.1', 'WP_000028607.1', 'WP_258413701.1', 'WP_049314020.1', 'WP_072496822.1', 'WP_017328592.1', 'WP_072468359.1', 'W…
1007	['WP_115390783.1', 'WP_252094436.1', 'WP_258415787.1', 'WP_258413705.1', 'WP_031881529.1', 'WP_258411137.1', 'WP_001557594.1', 'WP_064305722.1', 'WP_258410414.1', 'WP_000540323.1', 'WP_061838925.1', 'WP_025174524.1', 'WP_043044740.1', 'WP_262611654.1', 'WP_014936986.1', 'WP_103204427.1', 'WP_252568951.1', 'WP_258415790.1', 'WP_061838922.1', 'WP_176320934.1', 'WP_281224549.1', 'WP_117207339.1', 'W…
1008	['WP_025174524.1', 'WP_064305722.1', 'WP_000540323.1', 'WP_043044740.1', 'WP_258415790.1', 'WP_176320934.1', 'WP_072526492.1', 'WP_014936986.1', 'WP_115390785.1', 'WP_001269822.1', 'WP_115390783.1', 'WP_229374787.1', 'WP_103204427.1', 'WP_252568951.1', 'WP_289622737.1', 'WP_006191918.1', 'WP_061838922.1', 'WP_000971990.1', 'WP_001801841.1', 'WP_117207339.1', 'WP_069993599.1', 'WP_000540325.1', 'W…
1009	['WP_006191918.1', 'WP_064305722.1', 'WP_000540323.1', 'WP_069993599.1', 'WP_001205663.1', 'WP_043044740.1', 'WP_025174524.1', 'WP_258411138.1', 'WP_020976992.1', 'WP_001205668.1', 'WP_183137865.1', 'WP_115293009.1', 'WP_258415790.1', 'WP_150531499.1', 'WP_229374787.1', 'WP_078061063.1', 'WP_000540880.1', 'WP_289622737.1', 'WP_001269822.1', 'WP_072526492.1', 'WP_072468355.1', 'WP_142157695.1', 'W…
1010	['WP_064305722.1', 'WP_000540323.1', 'WP_043044740.1', 'WP_025174524.1', 'WP_258415790.1', 'WP_072526492.1', 'WP_001269822.1', 'WP_176320934.1', 'WP_014936986.1', 'WP_289622737.1', 'WP_115390785.1', 'WP_103204427.1', 'WP_252568951.1', 'WP_000971990.1', 'WP_001801841.1', 'WP_061838922.1', 'WP_117207339.1', 'WP_115390783.1', 'WP_229374787.1', 'WP_006191918.1', 'WP_258414513.1', 'WP_000455739.1', 'W…
1011	['WP_000074792.1', 'WP_115391181.1', 'WP_262611038.1', 'WP_029258562.1', 'WP_258415791.1', 'WP_180371873.1', 'WP_162636452.1', 'WP_142349905.1', 'WP_000074800.1', 'WP_000074802.1', 'WP_000172540.1', 'WP_000172546.1', 'WP_000172543.1', 'WP_086155345.1', 'WP_229374287.1', 'WP_061838919.1', 'WP_000172535.1', 'WP_115305140.1', 'WP_000172545.1', 'WP_258808706.1', 'WP_250543762.1', 'WP_031915011.1', 'W…
1012	['WP_115390783.1', 'WP_252094436.1', 'WP_064133890.1', 'WP_258415787.1', 'WP_258413705.1', 'WP_031881529.1', 'WP_014936983.1', 'WP_052502187.1', 'WP_258411137.1', 'WP_001557594.1', 'WP_014936986.1', 'WP_258410414.1', 'WP_064305722.1', 'WP_000540323.1', 'WP_103204427.1', 'WP_252568951.1', 'WP_289781446.1', 'WP_000540915.1', 'WP_043044740.1', 'WP_000540917.1', 'WP_061838922.1', 'WP_258415888.1', 'W…
1013	['WP_001024386.1', 'WP_001024377.1', 'WP_115210861.1', 'WP_001024391.1', 'WP_001024388.1', 'WP_001024387.1', 'WP_001024389.1', 'WP_072496815.1', 'WP_001024378.1', 'WP_262611016.1', 'WP_258416564.1', 'WP_115305124.1', 'WP_258413697.1', 'WP_001024382.1', 'WP_115390771.1', 'WP_029550041.1', 'WP_001024374.1', 'WP_001024371.1', 'WP_258415778.1', 'WP_089535898.1', 'WP_001024392.1', 'WP_234718316.1', 'W…
1014	['WP_117207341.1', 'WP_117201020.1', 'WP_000705630.1', 'WP_258413699.1', 'WP_229374264.1', 'WP_033855426.1', 'WP_000705628.1', 'WP_000782618.1', 'WP_000782617.1', 'WP_115210865.1', 'WP_000705629.1', 'WP_086155281.1', 'WP_000782622.1', 'WP_252549645.1', 'WP_111711091.1', 'WP_061838983.1', 'WP_000782825.1', 'WP_229374270.1', 'WP_182078226.1', 'WP_000782827.1', 'WP_061838985.1', 'WP_017804908.1', 'W…
1015	['WP_258412427.1', 'WP_000784017.1', 'WP_281224546.1', 'WP_049307681.1', 'WP_258410986.1', 'WP_031900402.1', 'WP_000784029.1', 'WP_000784030.1', 'WP_001581951.1', 'WP_072468363.1', 'WP_258416567.1', 'WP_001056483.1', 'WP_000784033.1', 'WP_001056480.1', 'WP_031881527.1', 'WP_141062234.1', 'WP_001837402.1', 'WP_001056484.1', 'WP_000784039.1', 'WP_000784034.1', 'WP_258415780.1', 'WP_031785375.1', 'W…
1016	['WP_258415783.1', 'WP_000673034.1', 'WP_061838981.1', 'WP_072468361.1', 'WP_000673035.1', 'WP_020976978.1', 'WP_174840705.1', 'WP_000673033.1', 'WP_000673028.1', 'WP_250755584.1', 'WP_115305130.1', 'WP_043044744.1', 'WP_258412430.1', 'WP_258416568.1', 'WP_000673029.1', 'WP_000673038.1', 'WP_117220647.1', 'WP_000778650.1', 'WP_103151716.1', 'WP_216461909.1', 'WP_252549639.1', 'WP_020976976.1', 'W…
1017	['WP_000778504.1', 'WP_000769164.1', 'WP_115390779.1', 'WP_000769147.1', 'WP_100793864.1', 'WP_000769141.1', 'WP_070957614.1', 'WP_020976980.1', 'WP_162636526.1', 'WP_045177081.1', 'WP_187395887.1', 'WP_000673046.1', 'WP_000673048.1', 'WP_198996460.1', 'WP_214268117.1', 'WP_000778479.1', 'WP_072496821.1', 'WP_071624234.1', 'WP_061838979.1', 'WP_258410405.1', 'WP_258416569.1', 'WP_229374276.1', 'W…
1018	['WP_044027547.1', 'WP_043044743.1', 'WP_000028659.1', 'WP_045177083.1', 'WP_155977917.1', 'WP_000028648.1', 'WP_029550033.1', 'WP_000028656.1', 'WP_070040411.1', 'WP_001566696.1', 'WP_115305131.1', 'WP_000028670.1', 'WP_258410406.1', 'WP_000028663.1', 'WP_103151718.1', 'WP_000028607.1', 'WP_258413701.1', 'WP_049314020.1', 'WP_072496822.1', 'WP_258415786.1', 'WP_017328592.1', 'WP_072468359.1', 'W…
1019	['WP_258416573.1', 'WP_031767398.1', 'WP_047230764.1', 'WP_033843557.1', 'WP_115305132.1', 'WP_000072566.1', 'WP_117201022.1', 'WP_117218904.1', 'WP_262611024.1', 'WP_000072586.1', 'WP_258410989.1', 'WP_084985140.1', 'WP_115390781.1', 'WP_000072632.1', 'WP_000072580.1', 'WP_031883950.1', 'WP_113580789.1', 'WP_000072584.1', 'WP_274894662.1', 'WP_001594676.1', 'WP_260645051.1', 'WP_000072582.1', 'W…
1020	['WP_000769143.1', 'WP_258416574.1', 'WP_281224546.1', 'WP_000784017.1', 'WP_258412427.1', 'WP_258415780.1', 'WP_258410986.1', 'WP_045173128.1', 'WP_000784029.1', 'WP_072468363.1', 'WP_031900402.1', 'WP_000784034.1', 'WP_000784030.1', 'WP_258416567.1', 'WP_000784032.1', 'WP_001056483.1', 'WP_113580788.1', 'WP_141062234.1', 'WP_001056480.1', 'WP_031785375.1', 'WP_031881527.1', 'WP_072361553.1', 'W…
1021	['WP_000669519.1', 'WP_000669516.1', 'WP_000669524.1', 'WP_262611029.1', 'WP_061838929.1', 'WP_000768889.1', 'WP_000669514.1', 'WP_103143398.1', 'WP_020976987.1', 'WP_301397080.1', 'WP_072496825.1', 'WP_155977925.1', 'WP_115305134.1', 'WP_115210871.1', 'WP_031900220.1', 'WP_000865204.1', 'WP_258416578.1', 'WP_257009066.1']
1022	['WP_006191918.1', 'WP_064305722.1', 'WP_000540323.1', 'WP_025174524.1', 'WP_043044740.1', 'WP_000540880.1', 'WP_072468355.1', 'WP_020976989.1', 'WP_000540879.1', 'WP_069993599.1', 'WP_001205663.1', 'WP_258411138.1', 'WP_020976992.1', 'WP_001205668.1', 'WP_258415790.1', 'WP_183137865.1', 'WP_115293009.1', 'WP_072526492.1', 'WP_229374787.1', 'WP_176320934.1', 'WP_014936986.1', 'WP_001269822.1', 'W…
1023	['WP_115390783.1', 'WP_252094436.1', 'WP_258413705.1', 'WP_258415787.1', 'WP_031881529.1', 'WP_258411137.1', 'WP_001557594.1', 'WP_258410414.1', 'WP_000540915.1', 'WP_000540917.1', 'WP_064305722.1', 'WP_000540323.1', 'WP_014936986.1', 'WP_043044740.1', 'WP_061838925.1', 'WP_252568951.1', 'WP_103204427.1', 'WP_025174524.1', 'WP_262611654.1', 'WP_258415790.1', 'WP_061838922.1', 'WP_281224549.1', 'W…
1024	['WP_006191918.1', 'WP_064305722.1', 'WP_000540323.1', 'WP_025174524.1', 'WP_043044740.1', 'WP_069993599.1', 'WP_001205663.1', 'WP_258411138.1', 'WP_183137865.1', 'WP_020976992.1', 'WP_001205668.1', 'WP_258415790.1', 'WP_176320934.1', 'WP_115293009.1', 'WP_150531499.1', 'WP_289622737.1', 'WP_229374787.1', 'WP_000540880.1', 'WP_078061063.1', 'WP_072526492.1', 'WP_072468355.1', 'WP_001269822.1', 'W…
1025	['WP_258808706.1', 'WP_000172540.1', 'WP_000172535.1', 'WP_000172543.1', 'WP_000172546.1', 'WP_086155345.1', 'WP_229374287.1', 'WP_061838919.1', 'WP_115305140.1', 'WP_000172545.1', 'WP_180371873.1', 'WP_029258562.1', 'WP_000074792.1', 'WP_115391181.1', 'WP_142349905.1', 'WP_262611038.1', 'WP_258415791.1', 'WP_258410995.1', 'WP_162636452.1', 'WP_250543762.1', 'WP_031915011.1', 'WP_000074800.1', 'W…
1026	['WP_000778504.1', 'WP_000769164.1', 'WP_115390779.1', 'WP_100793864.1', 'WP_000769147.1', 'WP_020976980.1', 'WP_187395887.1', 'WP_045177081.1', 'WP_000673046.1', 'WP_000769141.1', 'WP_000673048.1', 'WP_070957614.1', 'WP_214268117.1', 'WP_020976976.1', 'WP_000778479.1', 'WP_061838979.1', 'WP_198996460.1', 'WP_072496821.1', 'WP_258410405.1', 'WP_000778478.1', 'WP_229374276.1', 'WP_258416569.1', 'W…
1027	['WP_000072584.1', 'WP_274894662.1', 'WP_001594676.1', 'WP_260645051.1', 'WP_258416573.1', 'WP_031767398.1', 'WP_047230764.1', 'WP_033843557.1', 'WP_115305132.1', 'WP_000072566.1', 'WP_117201022.1', 'WP_117218904.1', 'WP_072468358.1', 'WP_000072580.1', 'WP_000072632.1', 'WP_155977919.1', 'WP_031883950.1', 'WP_113580789.1', 'WP_070003438.1', 'WP_000072635.1', 'WP_252549631.1', 'WP_043044742.1', 'W…
1028	['WP_115390783.1', 'WP_252094436.1', 'WP_258413705.1', 'WP_258415787.1', 'WP_031881529.1', 'WP_258411137.1', 'WP_001557594.1', 'WP_000540915.1', 'WP_258410414.1', 'WP_000540917.1', 'WP_064305722.1', 'WP_000540323.1', 'WP_014936986.1', 'WP_043044740.1', 'WP_061838925.1', 'WP_252568951.1', 'WP_103204427.1', 'WP_025174524.1', 'WP_262611654.1', 'WP_064133890.1', 'WP_281224549.1', 'WP_061838922.1', 'W…
1029	['WP_061819854.1', 'WP_233641940.1', 'WP_262377652.1', 'WP_044027547.1', 'WP_000028607.1', 'WP_070040411.1', 'WP_115305131.1', 'WP_031911414.1', 'WP_064128607.1', 'WP_043044743.1', 'WP_045177083.1', 'WP_000028659.1', 'WP_103151718.1', 'WP_258413701.1', 'WP_072468359.1', 'WP_155977917.1', 'WP_258410406.1', 'WP_000028648.1', 'WP_114283423.1', 'WP_000028656.1', 'WP_029550033.1', 'WP_258415786.1', 'W…
1030	['WP_262377661.1', 'WP_252094435.1', 'WP_274544278.1', 'WP_205352755.1', 'WP_072468358.1', 'WP_029550032.1', 'WP_115390781.1', 'WP_064133886.1', 'WP_262611024.1', 'WP_230852039.1', 'WP_000072572.1', 'WP_258416573.1', 'WP_000072560.1', 'WP_217176208.1', 'WP_229374279.1', 'WP_250738037.1', 'WP_274894662.1', 'WP_000072584.1', 'WP_061838932.1', 'WP_000072586.1', 'WP_258410407.1', 'WP_000072573.1', 'W…
1031	['WP_086153282.1', 'WP_070003438.1', 'WP_000072635.1', 'WP_252549631.1', 'WP_258412432.1', 'WP_214268119.1', 'WP_250738037.1', 'WP_229374279.1', 'WP_217176208.1', 'WP_072496823.1', 'WP_115210869.1', 'WP_000072617.1', 'WP_262377662.1', 'WP_262611024.1', 'WP_000072560.1', 'WP_155977919.1', 'WP_176427356.1', 'WP_000072592.1', 'WP_154253115.1', 'WP_043044742.1', 'WP_000072582.1', 'WP_262537469.1', 'W…
1032	['WP_020976976.1', 'WP_000784251.1', 'WP_072496819.1', 'WP_262537486.1', 'WP_000784252.1', 'WP_000784246.1', 'WP_000781349.1', 'WP_115390776.1', 'WP_000781345.1', 'WP_045177078.1', 'WP_000784258.1', 'WP_000781350.1', 'WP_000784250.1', 'WP_115305128.1', 'WP_103188667.1', 'WP_000784242.1', 'WP_258415782.1', 'WP_262529521.1', 'WP_271287699.1', 'WP_262611022.1', 'WP_155977912.1', 'WP_252549642.1', 'W…
1033	['WP_000653711.1', 'WP_252568948.1', 'WP_072468351.1', 'WP_061823608.1', 'WP_061838921.1', 'WP_115305139.1', 'WP_254231027.1', 'WP_000653705.1', 'WP_198914181.1', 'WP_258413709.1', 'WP_072526493.1', 'WP_000653708.1', 'WP_031589090.1', 'WP_000653712.1', 'WP_000653707.1', 'WP_279758480.1', 'WP_086045060.1', 'WP_078103295.1', 'WP_086032462.1', 'WP_078370397.1', 'WP_229374286.1', 'WP_078368871.1', 'W…
1034	['WP_262537130.1', 'WP_115289405.1', 'WP_155977821.1']
1035	['WP_064305722.1', 'WP_000540323.1', 'WP_006191918.1', 'WP_043044740.1', 'WP_025174524.1', 'WP_258415790.1', 'WP_176320934.1', 'WP_014936986.1', 'WP_001269822.1', 'WP_072526492.1', 'WP_069993599.1', 'WP_001205663.1', 'WP_103204427.1', 'WP_252568951.1', 'WP_115390785.1', 'WP_258411138.1', 'WP_289622737.1', 'WP_183137865.1', 'WP_229374787.1', 'WP_020976992.1', 'WP_001205668.1', 'WP_061838922.1', 'W…
1036	['WP_000540915.1', 'WP_115390783.1', 'WP_000540917.1', 'WP_252094436.1', 'WP_000540916.1', 'WP_031837584.1', 'WP_262537453.1', 'WP_000540914.1', 'WP_271287701.1', 'WP_216699676.1', 'WP_103151429.1', 'WP_072468353.1', 'WP_258413705.1', 'WP_258415787.1', 'WP_031881529.1', 'WP_229374787.1', 'WP_115305135.1', 'WP_258410414.1', 'WP_258411137.1', 'WP_312013424.1', 'WP_001557594.1', 'WP_014936986.1', 'W…
1037	['WP_064305722.1', 'WP_000540323.1', 'WP_025174524.1', 'WP_043044740.1', 'WP_258415790.1', 'WP_176320934.1', 'WP_014936986.1', 'WP_072526492.1', 'WP_115390785.1', 'WP_001269822.1', 'WP_289622737.1', 'WP_103204427.1', 'WP_115390783.1', 'WP_252568951.1', 'WP_000971990.1', 'WP_001801841.1', 'WP_061838922.1', 'WP_117207339.1', 'WP_252094436.1', 'WP_229374787.1', 'WP_000455739.1', 'WP_006191918.1', 'W…
1038	['WP_115390783.1', 'WP_258413705.1', 'WP_258415787.1', 'WP_031881529.1', 'WP_252094436.1', 'WP_001557594.1', 'WP_258411137.1', 'WP_025174524.1', 'WP_061838925.1', 'WP_064133890.1', 'WP_262611654.1', 'WP_014936983.1', 'WP_052502187.1', 'WP_258410414.1', 'WP_000540915.1', 'WP_000540917.1', 'WP_289781446.1', 'WP_064305722.1', 'WP_000540323.1', 'WP_014936986.1', 'WP_103204427.1', 'WP_252568951.1', 'W…
1039	['WP_115390783.1', 'WP_258415787.1', 'WP_258413705.1', 'WP_031881529.1', 'WP_252094436.1', 'WP_001557594.1', 'WP_258411137.1', 'WP_064133890.1', 'WP_061838925.1', 'WP_025174524.1', 'WP_014936983.1', 'WP_052502187.1', 'WP_262611654.1', 'WP_000540917.1', 'WP_000540915.1', 'WP_289781446.1', 'WP_258410414.1', 'WP_064305722.1', 'WP_000540323.1', 'WP_006191918.1', 'WP_258415888.1', 'WP_043044740.1', 'W…
1040	['WP_006191918.1', 'WP_064305722.1', 'WP_000540323.1', 'WP_000540880.1', 'WP_072468355.1', 'WP_025174524.1', 'WP_020976989.1', 'WP_000540879.1', 'WP_043044740.1', 'WP_069993599.1', 'WP_001205663.1', 'WP_258411138.1', 'WP_020976992.1', 'WP_001205668.1', 'WP_258415790.1', 'WP_183137865.1', 'WP_115293009.1', 'WP_229374787.1', 'WP_072526492.1', 'WP_001269822.1', 'WP_262537460.1', 'WP_014936986.1', 'W…
1041	['WP_281224546.1', 'WP_000784029.1', 'WP_258410986.1', 'WP_031900402.1', 'WP_000784030.1', 'WP_258412427.1', 'WP_072468363.1', 'WP_000784017.1', 'WP_258416567.1', 'WP_001056483.1', 'WP_000784032.1', 'WP_141062234.1', 'WP_000784034.1', 'WP_072361553.1', 'WP_001056480.1', 'WP_049307681.1', 'WP_045173128.1', 'WP_113580788.1', 'WP_031881527.1', 'WP_000784016.1', 'WP_001056484.1', 'WP_001837402.1', 'W…
1042	['WP_262537467.1', 'WP_031823850.1', 'WP_274544277.1', 'WP_262537469.1', 'WP_205300590.1', 'WP_230852040.1', 'WP_230852039.1', 'WP_204359906.1', 'WP_198986359.1', 'WP_000072572.1', 'WP_195758583.1', 'WP_180992337.1', 'WP_206138941.1', 'WP_205352754.1', 'WP_205352755.1', 'WP_262377662.1']
1043	['WP_262537469.1', 'WP_230852039.1', 'WP_000072572.1', 'WP_205352755.1', 'WP_274544278.1', 'WP_180992337.1', 'WP_031823850.1', 'WP_195758583.1', 'WP_230852040.1', 'WP_198986359.1', 'WP_262537467.1', 'WP_252094435.1', 'WP_262377661.1', 'WP_250322237.1', 'WP_262377662.1']
1044	['WP_044027547.1', 'WP_043044743.1', 'WP_000028659.1', 'WP_045177083.1', 'WP_155977917.1', 'WP_000028648.1', 'WP_029550033.1', 'WP_000028656.1', 'WP_070040411.1', 'WP_001566696.1', 'WP_115305131.1', 'WP_000028670.1', 'WP_258410406.1', 'WP_000028663.1', 'WP_103151718.1', 'WP_258413701.1', 'WP_000028607.1', 'WP_072496822.1', 'WP_049314020.1', 'WP_258415786.1', 'WP_017328592.1', 'WP_072468359.1', 'W…
1045	['WP_000769164.1', 'WP_000778504.1', 'WP_115390779.1', 'WP_000769147.1', 'WP_000673043.1', 'WP_262537474.1', 'WP_020976976.1', 'WP_000769160.1', 'WP_000769141.1', 'WP_045177088.1', 'WP_070957614.1', 'WP_100793864.1', 'WP_072496819.1', 'WP_198996460.1', 'WP_000784251.1', 'WP_162636526.1', 'WP_070003799.1', 'WP_071624234.1', 'WP_258412433.1', 'WP_187395887.1', 'WP_045177081.1', 'WP_020976980.1', 'W…
1046	['WP_258415783.1', 'WP_000673034.1', 'WP_061838981.1', 'WP_072468361.1', 'WP_000673035.1', 'WP_020976978.1', 'WP_174840705.1', 'WP_000673033.1', 'WP_115305130.1', 'WP_000673028.1', 'WP_250755584.1', 'WP_000673038.1', 'WP_043044744.1', 'WP_258412430.1', 'WP_020976976.1', 'WP_258416568.1', 'WP_000673029.1', 'WP_252549639.1', 'WP_117220647.1', 'WP_000778650.1', 'WP_103151716.1', 'WP_216461909.1', 'W…
1047	['WP_000769164.1', 'WP_000769141.1', 'WP_070957614.1', 'WP_162636526.1', 'WP_000769147.1', 'WP_198996460.1', 'WP_071624234.1', 'WP_086153281.1', 'WP_281224546.1', 'WP_262537488.1', 'WP_031900402.1', 'WP_043044741.1', 'WP_033855426.1', 'WP_252549645.1', 'WP_000784030.1', 'WP_029550031.1', 'WP_000705628.1', 'WP_000769160.1', 'WP_061838983.1', 'WP_000784029.1', 'WP_117207341.1', 'WP_258413699.1', 'W…
1048	['WP_020976976.1', 'WP_000784251.1', 'WP_072496819.1', 'WP_000784252.1', 'WP_262537486.1', 'WP_000781349.1', 'WP_000781345.1', 'WP_115390776.1', 'WP_000784246.1', 'WP_045177078.1', 'WP_000784258.1', 'WP_000781350.1', 'WP_103188667.1', 'WP_000784242.1', 'WP_000784250.1', 'WP_258415782.1', 'WP_115305128.1', 'WP_271287699.1', 'WP_155977912.1', 'WP_262611022.1', 'WP_262529521.1', 'WP_043044745.1', 'W…
1049	['WP_000784017.1', 'WP_141062234.1', 'WP_281224546.1', 'WP_258412427.1', 'WP_049307681.1', 'WP_001056483.1', 'WP_262537488.1', 'WP_258410986.1', 'WP_000784029.1', 'WP_000784034.1', 'WP_000784030.1', 'WP_001056480.1', 'WP_031900402.1', 'WP_258415780.1', 'WP_000784033.1', 'WP_031881527.1', 'WP_000784039.1', 'WP_001056484.1', 'WP_045173128.1', 'WP_113580788.1', 'WP_072468363.1', 'WP_001581951.1', 'W…
1050	['WP_262537489.1', 'WP_000769163.1', 'WP_000769147.1', 'WP_000668996.1', 'WP_000769160.1', 'WP_054189526.1', 'WP_000769141.1', 'WP_045177088.1', 'WP_070957614.1', 'WP_020976976.1', 'WP_000769164.1', 'WP_000669000.1', 'WP_198996460.1', 'WP_000769143.1', 'WP_071624234.1', 'WP_258412433.1', 'WP_000673058.1', 'WP_000673059.1', 'WP_000784251.1', 'WP_072496820.1', 'WP_031862897.1', 'WP_258415783.1', 'W…
1051	['WP_014936986.1', 'WP_103204427.1', 'WP_252568951.1', 'WP_117207339.1', 'WP_061838922.1', 'WP_000455739.1', 'WP_309484789.1', 'WP_086155343.1', 'WP_025175003.1', 'WP_001834381.1', 'WP_225526649.1', 'WP_001557597.1', 'WP_001802016.1', 'WP_025174275.1', 'WP_031775081.1', 'WP_000455736.1', 'WP_001797296.1', 'WP_078171036.1', 'WP_281121644.1', 'WP_025174524.1', 'WP_064305722.1', 'WP_000540323.1', 'W…
1052	['WP_115390783.1', 'WP_252094436.1', 'WP_258415787.1', 'WP_258413705.1', 'WP_031881529.1', 'WP_064305722.1', 'WP_258410414.1', 'WP_000540323.1', 'WP_258411137.1', 'WP_014936986.1', 'WP_043044740.1', 'WP_001557594.1', 'WP_000540915.1', 'WP_103204427.1', 'WP_252568951.1', 'WP_000540917.1', 'WP_061838922.1', 'WP_117207339.1', 'WP_258415790.1', 'WP_176320934.1', 'WP_061838925.1', 'WP_281224549.1', 'W…
1053	['WP_262538821.1', 'WP_042908808.1', 'WP_115211599.1', 'WP_031788484.1', 'WP_214268157.1', 'WP_216730941.1', 'WP_010956543.1', 'WP_031762269.1', 'WP_094433821.1', 'WP_115390780.1', 'WP_000426915.1']
1054	['WP_000769147.1', 'WP_000673061.1', 'WP_000673058.1', 'WP_000673059.1', 'WP_020976979.1', 'WP_072496820.1', 'WP_031862897.1', 'WP_000778499.1', 'WP_000779444.1', 'WP_061838980.1', 'WP_000673060.1', 'WP_141061990.1', 'WP_138293435.1', 'WP_000673054.1', 'WP_000778500.1', 'WP_000673057.1', 'WP_000673052.1', 'WP_258410404.1', 'WP_045173130.1', 'WP_099143778.1', 'WP_258415783.1', 'WP_020976976.1', 'W…
1055	['WP_115390783.1', 'WP_252094436.1', 'WP_258415787.1', 'WP_258413705.1', 'WP_064133890.1', 'WP_031881529.1', 'WP_258411137.1', 'WP_001557594.1', 'WP_014936983.1', 'WP_052502187.1', 'WP_061838925.1', 'WP_000540917.1', 'WP_000540915.1', 'WP_025174524.1', 'WP_262611654.1', 'WP_289781446.1', 'WP_258410414.1', 'WP_064305722.1', 'WP_006191918.1', 'WP_000540323.1', 'WP_258415888.1', 'WP_014936986.1', 'W…
1056	['WP_115390783.1', 'WP_031881529.1', 'WP_258413705.1', 'WP_258415787.1', 'WP_252094436.1', 'WP_001557594.1', 'WP_258411137.1', 'WP_025174524.1', 'WP_061838925.1', 'WP_064133890.1', 'WP_262611654.1', 'WP_258410414.1', 'WP_289781446.1', 'WP_052502187.1', 'WP_014936983.1', 'WP_000540915.1', 'WP_000540917.1', 'WP_064305722.1', 'WP_000540323.1', 'WP_014936986.1', 'WP_103204427.1', 'WP_252568951.1', 'W…
1057	['WP_001021622.1', 'WP_001021621.1', 'WP_001021628.1', 'WP_001021623.1', 'WP_072496814.1', 'WP_001021615.1', 'WP_262611014.1', 'WP_064133376.1', 'WP_001021619.1', 'WP_072468365.1', 'WP_141062236.1', 'WP_001021571.1', 'WP_072490943.1', 'WP_001021573.1']
1058	['WP_001024386.1', 'WP_001024377.1', 'WP_115210861.1', 'WP_001024391.1', 'WP_001024388.1', 'WP_001024387.1', 'WP_001024389.1', 'WP_262611016.1', 'WP_072496815.1', 'WP_001024378.1', 'WP_115305124.1', 'WP_258416564.1', 'WP_258413697.1', 'WP_001024382.1', 'WP_115390771.1', 'WP_029550041.1', 'WP_001024374.1', 'WP_001024371.1', 'WP_258415778.1', 'WP_089535898.1', 'WP_001024392.1', 'WP_234718316.1', 'W…
1059	['WP_115390772.1', 'WP_054189526.1', 'WP_020976976.1', 'WP_000769141.1', 'WP_070957614.1', 'WP_000769147.1', 'WP_000784251.1', 'WP_198996460.1', 'WP_072496819.1', 'WP_000769164.1', 'WP_071624234.1', 'WP_000668996.1', 'WP_000669000.1', 'WP_162636526.1', 'WP_000784252.1', 'WP_000781349.1', 'WP_262611018.1', 'WP_000781345.1', 'WP_045177078.1', 'WP_086153281.1', 'WP_000781350.1', 'WP_000668991.1', 'W…
1060	['WP_001791691.1', 'WP_001789525.1', 'WP_031927340.1', 'WP_252549648.1', 'WP_262611020.1', 'WP_014532570.1', 'WP_031797543.1', 'WP_001792090.1', 'WP_031901350.1', 'WP_096659413.1', 'WP_001789528.1']
1061	['WP_020976976.1', 'WP_000784251.1', 'WP_072496819.1', 'WP_000784252.1', 'WP_000781349.1', 'WP_000781345.1', 'WP_045177078.1', 'WP_000781350.1', 'WP_262537486.1', 'WP_000784246.1', 'WP_000784242.1', 'WP_115390776.1', 'WP_258415782.1', 'WP_271287699.1', 'WP_262611022.1', 'WP_000784258.1', 'WP_103188667.1', 'WP_000784250.1', 'WP_115305128.1', 'WP_262529521.1', 'WP_000784243.1', 'WP_258415783.1', 'W…
1062	['WP_033843557.1', 'WP_115305132.1', 'WP_000072566.1', 'WP_117201022.1', 'WP_117218904.1', 'WP_258416573.1', 'WP_031767398.1', 'WP_262611024.1', 'WP_047230764.1', 'WP_031883950.1', 'WP_113580789.1', 'WP_084985140.1', 'WP_115390781.1', 'WP_000072580.1', 'WP_000072584.1', 'WP_274894662.1', 'WP_001594676.1', 'WP_258410407.1', 'WP_260645051.1', 'WP_000072632.1', 'WP_072468358.1', 'WP_061393942.1', 'W…
1063	['WP_000669519.1', 'WP_000669516.1', 'WP_000669524.1', 'WP_262611029.1', 'WP_000768889.1', 'WP_000669514.1', 'WP_061838929.1', 'WP_103143398.1', 'WP_020976987.1', 'WP_301397080.1', 'WP_072496825.1', 'WP_115305134.1', 'WP_115210871.1', 'WP_155977925.1', 'WP_031900220.1', 'WP_000865204.1', 'WP_258416578.1', 'WP_257009066.1']
1064	['WP_014936986.1', 'WP_103204427.1', 'WP_252568951.1', 'WP_064305722.1', 'WP_229374787.1', 'WP_000540323.1', 'WP_061838922.1', 'WP_117207339.1', 'WP_115390785.1', 'WP_043044740.1', 'WP_025174524.1', 'WP_001269822.1', 'WP_020976993.1', 'WP_115390783.1', 'WP_258415790.1', 'WP_252094436.1', 'WP_072526492.1', 'WP_176320934.1', 'WP_078162769.1', 'WP_000455739.1', 'WP_262611030.1', 'WP_000540325.1', 'W…
1065	['WP_000653711.1', 'WP_252568948.1', 'WP_072468351.1', 'WP_061823608.1', 'WP_061838921.1', 'WP_115305139.1', 'WP_000653705.1', 'WP_254231027.1', 'WP_198914181.1', 'WP_258413709.1', 'WP_072526493.1', 'WP_000653708.1', 'WP_031589090.1', 'WP_000653707.1', 'WP_000653712.1', 'WP_279758480.1', 'WP_086045060.1', 'WP_086032462.1', 'WP_078103295.1', 'WP_078370397.1', 'WP_229374286.1', 'WP_196931811.1', 'W…
1066	['WP_000074792.1', 'WP_262611038.1', 'WP_115391181.1', 'WP_029258562.1', 'WP_180371873.1', 'WP_258415791.1', 'WP_162636452.1', 'WP_142349905.1', 'WP_000074800.1', 'WP_000074802.1', 'WP_000172546.1', 'WP_000172543.1', 'WP_086155345.1', 'WP_000172540.1', 'WP_229374287.1', 'WP_061838919.1', 'WP_000172535.1', 'WP_115305140.1', 'WP_000172545.1', 'WP_258808706.1', 'WP_250543762.1', 'WP_031915011.1', 'W…
1067	['WP_001062989.1', 'WP_001062997.1', 'WP_001062992.1', 'WP_001062998.1', 'WP_001062982.1', 'WP_001062985.1', 'WP_001063005.1', 'WP_141062230.1', 'WP_001063000.1', 'WP_001062988.1', 'WP_117201026.1', 'WP_001062991.1', 'WP_262611040.1', 'WP_115289184.1', 'WP_234722850.1', 'WP_001062979.1', 'WP_061393943.1', 'WP_001062981.1', 'WP_274544018.1', 'WP_001062999.1', 'WP_020976997.1', 'WP_072496828.1', 'W…
1068	['WP_001789533.1', 'WP_049872772.1', 'WP_262611042.1', 'WP_000005718.1', 'WP_001815412.1', 'WP_031775297.1', 'WP_086153277.1', 'WP_001790025.1', 'WP_258410419.1', 'WP_031835043.1', 'WP_010956631.1', 'WP_042908632.1', 'WP_072496829.1', 'WP_001806583.1', 'WP_061838918.1', 'WP_014532571.1', 'WP_001287492.1']
1069	['WP_262611043.1', 'WP_000948295.1', 'WP_045177096.1', 'WP_252094376.1', 'WP_000948301.1', 'WP_141062229.1']
1070	['WP_115390783.1', 'WP_252094436.1', 'WP_258413705.1', 'WP_258411137.1', 'WP_258415787.1', 'WP_031881529.1', 'WP_001557594.1', 'WP_064305722.1', 'WP_000540323.1', 'WP_258410414.1', 'WP_043044740.1', 'WP_262611654.1', 'WP_025174524.1', 'WP_014936986.1', 'WP_061838925.1', 'WP_103204427.1', 'WP_252568951.1', 'WP_258415790.1', 'WP_061838922.1', 'WP_176320934.1', 'WP_281224549.1', 'WP_117207339.1', 'W…
1071	['WP_000778504.1', 'WP_115390779.1', 'WP_000769164.1', 'WP_100793864.1', 'WP_000769147.1', 'WP_020976980.1', 'WP_000673046.1', 'WP_045177081.1', 'WP_187395887.1', 'WP_000769141.1', 'WP_214268117.1', 'WP_000673048.1', 'WP_070957614.1', 'WP_000778479.1', 'WP_061838979.1', 'WP_072496821.1', 'WP_258410405.1', 'WP_198996460.1', 'WP_000778478.1', 'WP_229374276.1', 'WP_258416569.1', 'WP_071624234.1', 'W…
1072	['WP_001024386.1', 'WP_001024377.1', 'WP_115210861.1', 'WP_001024391.1', 'WP_001024388.1', 'WP_001024387.1', 'WP_001024389.1', 'WP_072496815.1', 'WP_001024378.1', 'WP_262611016.1', 'WP_115305124.1', 'WP_258416564.1', 'WP_258413697.1', 'WP_001024382.1', 'WP_115390771.1', 'WP_001024374.1', 'WP_029550041.1', 'WP_001024371.1', 'WP_258415778.1', 'WP_267830207.1', 'WP_089535898.1', 'WP_001024392.1', 'W…
1073	['WP_267830221.1', 'WP_000746375.1']
[truncated: 34 more rows]
