# Supplementary material for: A type VII-secreted lipase toxin with reverse domain arrangement
Source: Nat Commun. 2023 Dec 19;14:8438. doi: 10.1038/s41467-023-44221-y (PMC10730906; doi:10.1038/s41467-023-44221-y)
Supplement: Supplementary file 6 — Source Data [file 41467_2023_44221_MOESM6_ESM.zip › Tsl1 distribution raw/lpl0 2/FlaGs_output/results_flankgene.fasta_cluster_out_3_1e-10_outdesc.txt]

1(1)	WP_031768620.1	WP_031768620.1 tandem-type lipoprotein
1(3)	WP_046472801.1	WP_046472801.1 tandem-type lipoprotein Lpl7
1(1)	WP_000540902.1	WP_000540902.1 tandem-type lipoprotein
1(7)	WP_072471082.1	WP_072471082.1 tandem-type lipoprotein Lpl1
1(1)	WP_271287707.1	WP_271287707.1 tandem-type lipoprotein
1(1)	WP_142298334.1	WP_142298334.1 tandem-type lipoprotein, partial
1(1)	WP_115210876.1	WP_115210876.1 tandem-type lipoprotein
1(72)	WP_000835971.1	WP_000835971.1 MULTISPECIES: tandem-type lipoprotein
1(3)	WP_020976989.1	WP_020976989.1 tandem-type lipoprotein
1(1)	WP_141062231.1	WP_141062231.1 tandem-type lipoprotein
1(1)	WP_150021436.1	WP_150021436.1 tandem-type lipoprotein, partial
1(53)	WP_001557597.1	WP_001557597.1 MULTISPECIES: tandem-type lipoprotein
1(1)	WP_176320934.1	WP_176320934.1 tandem-type lipoprotein
1(1)	WP_061819855.1	WP_061819855.1 tandem-type lipoprotein
1(1)	WP_305367157.1	WP_305367157.1 tandem-type lipoprotein
1(1)	WP_025175403.1	WP_025175403.1 tandem-type lipoprotein
1(1)	WP_001205663.1	WP_001205663.1 tandem-type lipoprotein
1(1)	WP_000649604.1	WP_000649604.1 tandem-type lipoprotein
1(64)	WP_001802013.1	WP_001802013.1 MULTISPECIES: tandem-type lipoprotein Lpl1
1(1)	WP_162636528.1	WP_162636528.1 tandem-type lipoprotein, partial
1(1)	WP_061838927.1	WP_061838927.1 tandem-type lipoprotein
1(1)	WP_001641316.1	WP_001641316.1 MULTISPECIES: tandem-type lipoprotein
1(1)	WP_187395890.1	WP_187395890.1 Csa1 family protein, partial
1(1)	WP_078168939.1	WP_078168939.1 tandem-type lipoprotein
1(1)	WP_187395892.1	WP_187395892.1 Csa1 family protein, partial
1(1)	WP_117207339.1	WP_117207339.1 tandem-type lipoprotein
1(1)	WP_269472962.1	WP_269472962.1 tandem-type lipoprotein
1(1)	WP_031894264.1	WP_031894264.1 tandem-type lipoprotein
1(1)	WP_072468352.1	WP_072468352.1 tandem-type lipoprotein
1(1)	WP_214268162.1	WP_214268162.1 tandem-type lipoprotein, partial
1(1)	WP_155977934.1	WP_155977934.1 tandem-type lipoprotein
1(1)	WP_262542169.1	WP_262542169.1 tandem-type lipoprotein
1(1)	WP_229374284.1	WP_229374284.1 tandem-type lipoprotein
1(1)	WP_025174525.1	WP_025174525.1 tandem-type lipoprotein
1(1)	WP_150531499.1	WP_150531499.1 tandem-type lipoprotein
1(1)	WP_187395891.1	WP_187395891.1 Csa1 family protein, partial
1(3)	WP_020976993.1	WP_020976993.1 tandem-type lipoprotein
1(1)	WP_086153278.1	WP_086153278.1 tandem-type lipoprotein Lpl5
1(1)	WP_214418167.1	WP_214418167.1 Csa1 family protein, partial
1(1)	WP_223297751.1	WP_223297751.1 tandem-type lipoprotein
1(1)	WP_237773759.1	WP_237773759.1 tandem-type lipoprotein, partial
1(1)	WP_001814080.1	WP_001814080.1 MULTISPECIES: tandem-type lipoprotein
1(1)	WP_054190416.1	WP_054190416.1 tandem-type lipoprotein
1(1)	WP_230852051.1	WP_230852051.1 tandem-type lipoprotein, partial
1(23)	WP_000540315.1	WP_000540315.1 MULTISPECIES: tandem-type lipoprotein
1(1)	WP_113589265.1	WP_113589265.1 Csa1 family protein, partial
1(1)	WP_258415788.1	WP_258415788.1 tandem-type lipoprotein
1(1)	WP_086153279.1	WP_086153279.1 tandem-type lipoprotein
1(1)	WP_025174523.1	WP_025174523.1 tandem-type lipoprotein
1(2)	WP_252549618.1	WP_252549618.1 tandem-type lipoprotein
1(5)	WP_052502187.1	WP_052502187.1 tandem-type lipoprotein
1(1)	WP_150021435.1	WP_150021435.1 Csa1 family protein, partial
1(1)	WP_258410992.1	WP_258410992.1 tandem-type lipoprotein
1(1)	WP_054190423.1	WP_054190423.1 tandem-type lipoprotein
1(8)	WP_031589088.1	WP_031589088.1 tandem-type lipoprotein Lpl9
1(1)	WP_214268158.1	WP_214268158.1 Csa1 family protein, partial
1(1)	WP_031862899.1	WP_031862899.1 tandem-type lipoprotein
1(1)	WP_150021434.1	WP_150021434.1 Csa1 family protein, partial
1(1)	WP_025174522.1	WP_025174522.1 tandem-type lipoprotein
1(1)	WP_155978379.1	WP_155978379.1 tandem-type lipoprotein
1(1)	WP_229374787.1	WP_229374787.1 tandem-type lipoprotein
1(1)	WP_250543458.1	WP_250543458.1 tandem-type lipoprotein Lpl4, partial
1(1)	WP_262537451.1	WP_262537451.1 tandem-type lipoprotein
1(19)	WP_000456136.1	WP_000456136.1 MULTISPECIES: tandem-type lipoprotein
1(8)	WP_031775081.1	WP_031775081.1 tandem-type lipoprotein Lpl8
1(1)	WP_049279177.1	WP_049279177.1 tandem-type lipoprotein, partial
1(2)	WP_000269697.1	WP_000269697.1 MULTISPECIES: tandem-type lipoprotein
1(2)	WP_000527388.1	WP_000527388.1 MULTISPECIES: tandem-type lipoprotein
1(1)	WP_078240825.1	WP_078240825.1 tandem-type lipoprotein
1(23)	WP_014936986.1	WP_014936986.1 MULTISPECIES: tandem-type lipoprotein
1(1)	WP_001797774.1	WP_001797774.1 tandem-type lipoprotein
1(1)	WP_000540316.1	WP_000540316.1 tandem-type lipoprotein
1(1)	WP_258412435.1	WP_258412435.1 tandem-type lipoprotein
1(1)	WP_281224550.1	WP_281224550.1 tandem-type lipoprotein Lpl9
1(1)	WP_222637343.1	WP_222637343.1 tandem-type lipoprotein
1(1)	WP_115210873.1	WP_115210873.1 tandem-type lipoprotein
1(4)	WP_000388882.1	WP_000388882.1 MULTISPECIES: tandem-type lipoprotein
1(63)	WP_000540879.1	WP_000540879.1 MULTISPECIES: tandem-type lipoprotein
1(19)	WP_223197982.1	WP_223197982.1 MULTISPECIES: tandem-type lipoprotein
1(69)	WP_000540323.1	WP_000540323.1 MULTISPECIES: tandem-type lipoprotein
1(1)	WP_258416799.1	WP_258416799.1 tandem-type lipoprotein Lpl1
1(1)	WP_260645073.1	WP_260645073.1 tandem-type lipoprotein Lpl1
1(3)	WP_029550028.1	WP_029550028.1 tandem-type lipoprotein
1(2)	WP_000835981.1	WP_000835981.1 tandem-type lipoprotein
1(3)	WP_000540905.1	WP_000540905.1 tandem-type lipoprotein
1(1)	WP_305367158.1	WP_305367158.1 Csa1 family protein
1(3)	WP_001834661.1	WP_001834661.1 MULTISPECIES: tandem-type lipoprotein
1(1)	WP_078368640.1	WP_078368640.1 tandem-type lipoprotein, partial
1(1)	WP_078171036.1	WP_078171036.1 tandem-type lipoprotein
1(1)	WP_258415787.1	WP_258415787.1 tandem-type lipoprotein
1(1)	WP_317515205.1	WP_317515205.1 tandem-type lipoprotein
1(1)	WP_000572869.1	WP_000572869.1 tandem-type lipoprotein
1(2)	WP_052461500.1	WP_052461500.1 tandem-type lipoprotein Lpl1
1(2)	WP_020976991.1	WP_020976991.1 tandem-type lipoprotein
1(1)	WP_061838924.1	WP_061838924.1 tandem-type lipoprotein
1(5)	WP_000835982.1	WP_000835982.1 tandem-type lipoprotein
1(4)	WP_000429328.1	WP_000429328.1 tandem-type lipoprotein
1(8)	WP_045177091.1	WP_045177091.1 MULTISPECIES: tandem-type lipoprotein
1(2)	WP_029550029.1	WP_029550029.1 tandem-type lipoprotein
1(1)	WP_250543467.1	WP_250543467.1 Csa1 family protein, partial
1(3)	WP_014533152.1	WP_014533152.1 MULTISPECIES: tandem-type lipoprotein
1(2)	WP_089535650.1	WP_089535650.1 tandem-type lipoprotein
1(65)	WP_001557596.1	WP_001557596.1 MULTISPECIES: tandem-type lipoprotein
1(1)	WP_061838923.1	WP_061838923.1 tandem-type lipoprotein
1(2)	WP_001058899.1	WP_001058899.1 MULTISPECIES: tandem-type lipoprotein
1(2)	WP_000456132.1	WP_000456132.1 tandem-type lipoprotein
1(2)	WP_033857615.1	WP_033857615.1 tandem-type lipoprotein
1(1)	WP_000971990.1	WP_000971990.1 MULTISPECIES: tandem-type lipoprotein Lpl4
1(1)	WP_154290508.1	WP_154290508.1 tandem-type lipoprotein
1(1)	WP_006191913.1	WP_006191913.1 tandem-type lipoprotein
1(8)	WP_001834381.1	WP_001834381.1 tandem-type lipoprotein
1(2)	WP_258413705.1	WP_258413705.1 tandem-type lipoprotein
1(7)	WP_031837584.1	WP_031837584.1 tandem-type lipoprotein Lpl5
1(1)	WP_072468353.1	WP_072468353.1 tandem-type lipoprotein Lpl5
1(3)	WP_000455739.1	WP_000455739.1 tandem-type lipoprotein Lpl8
1(2)	WP_000540325.1	WP_000540325.1 tandem-type lipoprotein
1(1)	WP_229374283.1	WP_229374283.1 tandem-type lipoprotein
1(1)	WP_258415789.1	WP_258415789.1 tandem-type lipoprotein
1(2)	WP_000540914.1	WP_000540914.1 tandem-type lipoprotein
1(1)	WP_271287701.1	WP_271287701.1 tandem-type lipoprotein
1(1)	WP_072468355.1	WP_072468355.1 tandem-type lipoprotein
1(1)	WP_196931809.1	WP_196931809.1 MULTISPECIES: tandem-type lipoprotein
1(1)	WP_155977932.1	WP_155977932.1 tandem-type lipoprotein
1(2)	WP_258413708.1	WP_258413708.1 tandem-type lipoprotein
1(1)	WP_001058898.1	WP_001058898.1 tandem-type lipoprotein
1(1)	WP_258416800.1	WP_258416800.1 tandem-type lipoprotein
1(1)	WP_001246122.1	WP_001246122.1 tandem-type lipoprotein
1(4)	WP_001058637.1	WP_001058637.1 tandem-type lipoprotein
1(1)	WP_250322238.1	WP_250322238.1 Csa1 family protein, partial
1(1)	WP_000269700.1	WP_000269700.1 tandem-type lipoprotein
1(1)	WP_258411137.1	WP_258411137.1 tandem-type lipoprotein
1(1)	WP_250322240.1	WP_250322240.1 Csa1 family protein, partial
1(1)	WP_258410415.1	WP_258410415.1 tandem-type lipoprotein
1(2)	WP_115293009.1	WP_115293009.1 tandem-type lipoprotein
1(1)	WP_258410993.1	WP_258410993.1 tandem-type lipoprotein
1(5)	WP_000540906.1	WP_000540906.1 tandem-type lipoprotein
1(1)	WP_155977929.1	WP_155977929.1 tandem-type lipoprotein
1(1)	WP_115305135.1	WP_115305135.1 tandem-type lipoprotein
1(3)	WP_042908631.1	WP_042908631.1 tandem-type lipoprotein
1(2)	WP_020976990.1	WP_020976990.1 tandem-type lipoprotein
1(2)	WP_001269822.1	WP_001269822.1 MULTISPECIES: tandem-type lipoprotein
1(1)	WP_069993599.1	WP_069993599.1 tandem-type lipoprotein
1(1)	WP_000835976.1	WP_000835976.1 MULTISPECIES: tandem-type lipoprotein Lpl9
1(9)	WP_000540908.1	WP_000540908.1 tandem-type lipoprotein
1(1)	WP_262537453.1	WP_262537453.1 tandem-type lipoprotein Lpl5
1(2)	WP_216745733.1	WP_216745733.1 tandem-type lipoprotein
1(1)	WP_001256627.1	WP_001256627.1 tandem-type lipoprotein
1(1)	WP_162636724.1	WP_162636724.1 tandem-type lipoprotein
1(1)	WP_196931810.1	WP_196931810.1 MULTISPECIES: tandem-type lipoprotein
1(1)	WP_252549625.1	WP_252549625.1 tandem-type lipoprotein
1(1)	WP_214418168.1	WP_214418168.1 tandem-type lipoprotein, partial
1(1)	WP_262611654.1	WP_262611654.1 tandem-type lipoprotein
1(1)	WP_006191918.1	WP_006191918.1 tandem-type lipoprotein
1(1)	WP_001269769.1	WP_001269769.1 tandem-type lipoprotein
1(1)	WP_115210877.1	WP_115210877.1 tandem-type lipoprotein
1(2)	WP_001245112.1	WP_001245112.1 MULTISPECIES: tandem-type lipoprotein
1(2)	WP_000649616.1	WP_000649616.1 tandem-type lipoprotein
1(2)	WP_000455735.1	WP_000455735.1 MULTISPECIES: tandem-type lipoprotein
1(1)	WP_316246976.1	WP_316246976.1 Csa1 family protein, partial
1(1)	WP_150021433.1	WP_150021433.1 tandem-type lipoprotein, partial
1(1)	WP_281224549.1	WP_281224549.1 tandem-type lipoprotein
1(1)	WP_262537458.1	WP_262537458.1 tandem-type lipoprotein
1(1)	WP_115390784.1	WP_115390784.1 tandem-type lipoprotein
1(1)	WP_154290504.1	WP_154290504.1 tandem-type lipoprotein
1(2)	WP_162636720.1	WP_162636720.1 tandem-type lipoprotein
1(1)	WP_258410991.1	WP_258410991.1 tandem-type lipoprotein
1(59)	WP_001802015.1	WP_001802015.1 MULTISPECIES: tandem-type lipoprotein
1(1)	WP_001798387.1	WP_001798387.1 tandem-type lipoprotein
1(2)	WP_001269767.1	WP_001269767.1 tandem-type lipoprotein
1(1)	WP_262537456.1	WP_262537456.1 tandem-type lipoprotein
1(1)	WP_289781446.1	WP_289781446.1 tandem-type lipoprotein
1(1)	WP_061735478.1	WP_061735478.1 tandem-type lipoprotein
1(2)	WP_000540917.1	WP_000540917.1 tandem-type lipoprotein Lpl5
1(1)	WP_115390785.1	WP_115390785.1 tandem-type lipoprotein
1(1)	WP_250543469.1	WP_250543469.1 Csa1 family protein, partial
1(2)	WP_000542369.1	WP_000542369.1 tandem-type lipoprotein
1(1)	WP_078368638.1	WP_078368638.1 tandem-type lipoprotein
1(1)	WP_054190417.1	WP_054190417.1 tandem-type lipoprotein
1(3)	WP_000540319.1	WP_000540319.1 MULTISPECIES: tandem-type lipoprotein
1(1)	WP_252094436.1	WP_252094436.1 tandem-type lipoprotein
1(1)	WP_258414513.1	WP_258414513.1 tandem-type lipoprotein Lpl4
1(53)	WP_000542365.1	WP_000542365.1 MULTISPECIES: tandem-type lipoprotein
1(1)	WP_114283427.1	WP_114283427.1 tandem-type lipoprotein
1(2)	WP_029550024.1	WP_029550024.1 tandem-type lipoprotein
1(6)	WP_045177119.1	WP_045177119.1 MULTISPECIES: tandem-type lipoprotein
1(1)	WP_115210875.1	WP_115210875.1 tandem-type lipoprotein
1(1)	WP_000456137.1	WP_000456137.1 tandem-type lipoprotein
1(1)	WP_229374785.1	WP_229374785.1 tandem-type lipoprotein
1(1)	WP_078162769.1	WP_078162769.1 tandem-type lipoprotein Lpl8
1(2)	WP_000649607.1	WP_000649607.1 tandem-type lipoprotein
1(1)	WP_025174276.1	WP_025174276.1 tandem-type lipoprotein
1(5)	WP_000540915.1	WP_000540915.1 MULTISPECIES: tandem-type lipoprotein Lpl5
1(1)	WP_187395888.1	WP_187395888.1 Csa1 family protein, partial
1(2)	WP_001058902.1	WP_001058902.1 tandem-type lipoprotein
1(2)	WP_043044740.1	WP_043044740.1 tandem-type lipoprotein
1(2)	WP_258413707.1	WP_258413707.1 tandem-type lipoprotein Lpl5
1(1)	WP_252549621.1	WP_252549621.1 tandem-type lipoprotein
1(1)	WP_115305137.1	WP_115305137.1 tandem-type lipoprotein Lpl7
1(1)	WP_001813970.1	WP_001813970.1 MULTISPECIES: tandem-type lipoprotein Lpl1
1(1)	WP_289622960.1	WP_289622960.1 tandem-type lipoprotein
1(2)	WP_000540898.1	WP_000540898.1 MULTISPECIES: tandem-type lipoprotein Lpl1
1(1)	WP_029754512.1	WP_029754512.1 tandem-type lipoprotein
1(1)	WP_262611030.1	WP_262611030.1 tandem-type lipoprotein
1(3)	WP_046472805.1	WP_046472805.1 tandem-type lipoprotein
1(1)	WP_142255050.1	WP_142255050.1 tandem-type lipoprotein, partial
1(1)	WP_064305722.1	WP_064305722.1 tandem-type lipoprotein
1(3)	WP_001836841.1	WP_001836841.1 MULTISPECIES: tandem-type lipoprotein
1(1)	WP_258413704.1	WP_258413704.1 tandem-type lipoprotein
1(1)	WP_062909838.1	WP_062909838.1 tandem-type lipoprotein
1(2)	WP_020976992.1	WP_020976992.1 tandem-type lipoprotein
1(1)	WP_031881529.1	WP_031881529.1 tandem-type lipoprotein
1(1)	WP_061838926.1	WP_061838926.1 tandem-type lipoprotein
1(15)	WP_001802016.1	WP_001802016.1 MULTISPECIES: tandem-type lipoprotein
1(1)	WP_262537460.1	WP_262537460.1 tandem-type lipoprotein
1(2)	WP_043045042.1	WP_043045042.1 tandem-type lipoprotein
1(1)	WP_031860553.1	WP_031860553.1 tandem-type lipoprotein
1(1)	WP_031861910.1	WP_031861910.1 tandem-type lipoprotein, partial
1(1)	WP_096659405.1	WP_096659405.1 tandem-type lipoprotein
1(1)	WP_031893452.1	WP_031893452.1 tandem-type lipoprotein
1(1)	WP_020976995.1	WP_020976995.1 tandem-type lipoprotein
1(39)	WP_001557593.1	WP_001557593.1 MULTISPECIES: tandem-type lipoprotein
1(1)	WP_103188662.1	WP_103188662.1 tandem-type lipoprotein
1(1)	WP_258410414.1	WP_258410414.1 tandem-type lipoprotein
1(1)	WP_025174521.1	WP_025174521.1 tandem-type lipoprotein
1(1)	WP_258411138.1	WP_258411138.1 tandem-type lipoprotein
1(2)	WP_000456133.1	WP_000456133.1 MULTISPECIES: tandem-type lipoprotein
1(1)	WP_072361595.1	WP_072361595.1 tandem-type lipoprotein
1(1)	WP_281121644.1	WP_281121644.1 tandem-type lipoprotein
1(2)	WP_086155347.1	WP_086155347.1 tandem-type lipoprotein Lpl1
1(19)	WP_001826822.1	WP_001826822.1 MULTISPECIES: tandem-type lipoprotein
1(1)	WP_072526492.1	WP_072526492.1 tandem-type lipoprotein
1(1)	WP_103147855.1	WP_103147855.1 tandem-type lipoprotein
1(2)	WP_024936940.1	WP_024936940.1 MULTISPECIES: tandem-type lipoprotein
1(1)	WP_216699676.1	WP_216699676.1 tandem-type lipoprotein
1(1)	WP_262537454.1	WP_262537454.1 tandem-type lipoprotein
1(2)	WP_072468354.1	WP_072468354.1 tandem-type lipoprotein
1(1)	WP_103151429.1	WP_103151429.1 tandem-type lipoprotein
1(1)	WP_301397082.1	WP_301397082.1 tandem-type lipoprotein
1(1)	WP_209594456.1	WP_209594456.1 tandem-type lipoprotein
1(1)	WP_183137865.1	WP_183137865.1 tandem-type lipoprotein
1(2)	WP_000527387.1	WP_000527387.1 tandem-type lipoprotein
1(1)	WP_141062232.1	WP_141062232.1 tandem-type lipoprotein
1(1)	WP_150021431.1	WP_150021431.1 tandem-type lipoprotein, partial
1(1)	WP_020976988.1	WP_020976988.1 tandem-type lipoprotein
1(2)	WP_086155343.1	WP_086155343.1 tandem-type lipoprotein Lpl8
1(1)	WP_115210874.1	WP_115210874.1 tandem-type lipoprotein
1(1)	WP_014936983.1	WP_014936983.1 tandem-type lipoprotein
1(1)	WP_309484789.1	WP_309484789.1 tandem-type lipoprotein
1(1)	WP_258410412.1	WP_258410412.1 tandem-type lipoprotein
1(7)	WP_031589073.1	WP_031589073.1 tandem-type lipoprotein
1(6)	WP_000455740.1	WP_000455740.1 tandem-type lipoprotein
1(7)	WP_000540903.1	WP_000540903.1 tandem-type lipoprotein
1(1)	WP_281224558.1	WP_281224558.1 tandem-type lipoprotein
1(1)	WP_115305136.1	WP_115305136.1 tandem-type lipoprotein
1(1)	WP_025174524.1	WP_025174524.1 tandem-type lipoprotein
1(1)	WP_115390783.1	WP_115390783.1 tandem-type lipoprotein
1(4)	WP_000542370.1	WP_000542370.1 MULTISPECIES: tandem-type lipoprotein
1(1)	WP_001834659.1	WP_001834659.1 Csa1 family protein
1(2)	WP_086155344.1	WP_086155344.1 tandem-type lipoprotein
1(1)	WP_252568951.1	WP_252568951.1 tandem-type lipoprotein
1(1)	WP_072496827.1	WP_072496827.1 tandem-type lipoprotein
1(2)	WP_001205668.1	WP_001205668.1 tandem-type lipoprotein
1(1)	WP_155977927.1	WP_155977927.1 tandem-type lipoprotein
1(1)	WP_289622737.1	WP_289622737.1 tandem-type lipoprotein Lpl4
1(3)	WP_041201575.1	WP_041201575.1 tandem-type lipoprotein
1(1)	WP_237773760.1	WP_237773760.1 Csa1 family protein, partial
1(1)	WP_046472806.1	WP_046472806.1 tandem-type lipoprotein
1(1)	WP_061838925.1	WP_061838925.1 tandem-type lipoprotein
1(1)	WP_072496826.1	WP_072496826.1 tandem-type lipoprotein
1(7)	WP_000540881.1	WP_000540881.1 tandem-type lipoprotein
1(2)	WP_000667959.1	WP_000667959.1 tandem-type lipoprotein Lpl7
1(1)	WP_258415790.1	WP_258415790.1 tandem-type lipoprotein
1(1)	WP_233688772.1	WP_233688772.1 tandem-type lipoprotein, partial
1(1)	WP_262542171.1	WP_262542171.1 tandem-type lipoprotein
1(1)	WP_258410411.1	WP_258410411.1 tandem-type lipoprotein
1(2)	WP_001797296.1	WP_001797296.1 MULTISPECIES: tandem-type lipoprotein Lpl8
1(1)	WP_001836845.1	WP_001836845.1 MULTISPECIES: tandem-type lipoprotein
1(1)	WP_312013424.1	WP_312013424.1 tandem-type lipoprotein
1(1)	WP_098818110.1	WP_098818110.1 tandem-type lipoprotein
1(2)	WP_086155342.1	WP_086155342.1 tandem-type lipoprotein Lpl7
1(1)	WP_214268161.1	WP_214268161.1 tandem-type lipoprotein Lpl4, partial
1(1)	WP_262538820.1	WP_262538820.1 tandem-type lipoprotein Lpl1
1(1)	WP_155977935.1	WP_155977935.1 tandem-type lipoprotein Lpl7
1(4)	WP_041204354.1	WP_041204354.1 MULTISPECIES: tandem-type lipoprotein
1(1)	WP_239469959.1	WP_239469959.1 MULTISPECIES: tandem-type lipoprotein
1(1)	WP_262538819.1	WP_262538819.1 tandem-type lipoprotein
1(1)	WP_225526649.1	WP_225526649.1 tandem-type lipoprotein
1(1)	WP_000542367.1	WP_000542367.1 tandem-type lipoprotein
1(65)	WP_001557594.1	WP_001557594.1 MULTISPECIES: tandem-type lipoprotein
1(1)	WP_072507198.1	WP_072507198.1 tandem-type lipoprotein Lpl1
1(1)	WP_064133890.1	WP_064133890.1 tandem-type lipoprotein
1(2)	WP_025174275.1	WP_025174275.1 tandem-type lipoprotein
1(2)	WP_025175402.1	WP_025175402.1 tandem-type lipoprotein
1(2)	WP_000540880.1	WP_000540880.1 tandem-type lipoprotein
1(1)	WP_258413849.1	WP_258413849.1 tandem-type lipoprotein Lpl1
1(1)	WP_103204427.1	WP_103204427.1 tandem-type lipoprotein
1(1)	WP_258410410.1	WP_258410410.1 tandem-type lipoprotein
1(1)	WP_258416580.1	WP_258416580.1 tandem-type lipoprotein
1(1)	WP_142157695.1	WP_142157695.1 tandem-type lipoprotein
1(1)	WP_115210872.1	WP_115210872.1 tandem-type lipoprotein
1(2)	WP_000540909.1	WP_000540909.1 MULTISPECIES: tandem-type lipoprotein
1(1)	WP_150021432.1	WP_150021432.1 Csa1 family protein, partial
1(2)	WP_000540897.1	WP_000540897.1 tandem-type lipoprotein
1(1)	WP_000835979.1	WP_000835979.1 MULTISPECIES: tandem-type lipoprotein
1(4)	WP_031929877.1	WP_031929877.1 MULTISPECIES: tandem-type lipoprotein
1(2)	WP_000455736.1	WP_000455736.1 MULTISPECIES: tandem-type lipoprotein
1(1)	WP_031836978.1	WP_031836978.1 tandem-type lipoprotein
1(4)	WP_078061063.1	WP_078061063.1 tandem-type lipoprotein
1(9)	WP_025175003.1	WP_025175003.1 MULTISPECIES: tandem-type lipoprotein
1(1)	WP_088401673.1	WP_088401673.1 tandem-type lipoprotein
1(1)	WP_061838922.1	WP_061838922.1 tandem-type lipoprotein
1(1)	WP_001801841.1	WP_001801841.1 MULTISPECIES: tandem-type lipoprotein Lpl4
1(1)	WP_095284809.1	WP_095284809.1 tandem-type lipoprotein
1(15)	WP_000540916.1	WP_000540916.1 MULTISPECIES: tandem-type lipoprotein Lpl5
1(1)	WP_258415888.1	WP_258415888.1 tandem-type lipoprotein
1(5)	WP_001269768.1	WP_001269768.1 MULTISPECIES: tandem-type lipoprotein
1(1)	WP_250543470.1	WP_250543470.1 Csa1 family protein, partial
1(1)	WP_111743782.1	WP_111743782.1 tandem-type lipoprotein
1(2)	WP_250322239.1	WP_250322239.1 Csa1 family protein, partial
2(1)	WP_061838986.1	WP_061838986.1 superantigen-like protein SSL1
2(1)	WP_258411967.1	WP_258411967.1 superantigen-like protein SSL3
2(1)	WP_115305125.1	WP_115305125.1 superantigen-like protein SSL1
2(4)	WP_045177081.1	WP_045177081.1 MULTISPECIES: superantigen-like protein SSL10
2(1)	WP_262611022.1	WP_262611022.1 superantigen-like protein SSL5
2(2)	WP_069994024.1	WP_069994024.1 superantigen-like protein SSL7
2(1)	WP_100793864.1	WP_100793864.1 superantigen-like protein SSL10
2(1)	WP_198996460.1	WP_198996460.1 superantigen-like protein SSL11
2(4)	WP_000778650.1	WP_000778650.1 superantigen-like protein SSL8
2(5)	WP_000769845.1	WP_000769845.1 MULTISPECIES: superantigen-like protein SSL6
2(48)	WP_000782622.1	WP_000782622.1 MULTISPECIES: superantigen-like protein SSL2
2(1)	WP_115390776.1	WP_115390776.1 superantigen-like protein SSL5
2(1)	WP_064305720.1	WP_064305720.1 superantigen-like protein SSL4
2(3)	WP_000784039.1	WP_000784039.1 MULTISPECIES: superantigen-like protein SSL3
2(5)	WP_000782827.1	WP_000782827.1 MULTISPECIES: superantigen-like protein SSL2
2(1)	WP_258412428.1	WP_258412428.1 superantigen-like protein SSL4
2(1)	WP_000962338.1	WP_000962338.1 superantigen-like protein SSL3, partial
2(1)	WP_258416568.1	WP_258416568.1 superantigen-like protein SSL8
2(2)	WP_000782626.1	WP_000782626.1 MULTISPECIES: superantigen-like protein SSL2
2(1)	WP_031881527.1	WP_031881527.1 superantigen-like protein SSL3
2(2)	WP_043044744.1	WP_043044744.1 superantigen-like protein SSL8
2(1)	WP_115210866.1	WP_115210866.1 superantigen-like protein SSL7
2(1)	WP_141061990.1	WP_141061990.1 superantigen-like protein SSL9
2(1)	WP_258410403.1	WP_258410403.1 superantigen-like protein SSL7
2(11)	WP_000781345.1	WP_000781345.1 MULTISPECIES: superantigen-like protein SSL5
2(42)	WP_000669014.1	WP_000669014.1 MULTISPECIES: superantigen-like protein SSL1
2(1)	WP_072496816.1	WP_072496816.1 superantigen-like protein SSL1
2(1)	WP_115305128.1	WP_115305128.1 superantigen-like protein SSL5
2(1)	WP_214306838.1	WP_214306838.1 superantigen-like protein SSL9
2(1)	WP_229374275.1	WP_229374275.1 superantigen-like protein SSL9
2(1)	WP_262537478.1	WP_262537478.1 superantigen-like protein SSL8
2(1)	WP_000668990.1	WP_000668990.1 superantigen-like protein SSL1
2(1)	WP_029550040.1	WP_029550040.1 superantigen-like protein SSL1
2(1)	WP_117201020.1	WP_117201020.1 superantigen-like protein SSL4
2(1)	WP_000784246.1	WP_000784246.1 superantigen-like protein SSL5
2(1)	WP_031775244.1	WP_031775244.1 superantigen-like protein SSL2
2(1)	WP_258413699.1	WP_258413699.1 superantigen-like protein SSL4
2(1)	WP_250755584.1	WP_250755584.1 superantigen-like protein SSL8
2(1)	WP_020976975.1	WP_020976975.1 superantigen-like protein SSL3
2(1)	WP_258412427.1	WP_258412427.1 superantigen-like protein SSL3
2(1)	WP_155977908.1	WP_155977908.1 superantigen-like protein SSL3
2(4)	WP_045177076.1	WP_045177076.1 superantigen-like protein SSL4
2(3)	WP_000673052.1	WP_000673052.1 MULTISPECIES: superantigen-like protein SSL9
2(2)	WP_000673481.1	WP_000673481.1 MULTISPECIES: superantigen-like protein SSL8
2(1)	WP_138293435.1	WP_138293435.1 superantigen-like protein SSL9
2(1)	WP_115305129.1	WP_115305129.1 superantigen-like protein SSL7
2(1)	WP_308447250.1	WP_308447250.1 exotoxin beta-grasp domain-containing protein, partial
2(1)	WP_000781350.1	WP_000781350.1 superantigen-like protein SSL5
2(1)	WP_000669005.1	WP_000669005.1 MULTISPECIES: superantigen-like protein SSL1
2(1)	WP_233688773.1	WP_233688773.1 superantigen-like protein SSL4
2(2)	WP_000769835.1	WP_000769835.1 superantigen-like protein SSL7
2(58)	WP_000769160.1	WP_000769160.1 MULTISPECIES: superantigen-like protein SSL11
2(2)	WP_020976979.1	WP_020976979.1 superantigen-like protein SSL9
2(4)	WP_000779444.1	WP_000779444.1 MULTISPECIES: superantigen-like protein SSL9
2(4)	WP_000784243.1	WP_000784243.1 superantigen-like protein SSL5
2(1)	WP_064133377.1	WP_064133377.1 superantigen-like protein SSL4
2(4)	WP_000769814.1	WP_000769814.1 MULTISPECIES: superantigen-like protein SSL7
2(1)	WP_262537486.1	WP_262537486.1 superantigen-like protein SSL5
2(1)	WP_258412431.1	WP_258412431.1 superantigen-like protein SSL9
2(1)	WP_162636526.1	WP_162636526.1 superantigen-like protein SSL11
2(1)	WP_061838984.1	WP_061838984.1 superantigen-like protein SSL3
2(17)	WP_000778477.1	WP_000778477.1 MULTISPECIES: superantigen-like protein SSL10
2(1)	WP_281224546.1	WP_281224546.1 superantigen-like protein SSL3
2(1)	WP_072512396.1	WP_072512396.1 superantigen-like protein SSL2
2(1)	WP_054189530.1	WP_054189530.1 superantigen-like protein SSL7
2(1)	WP_252549642.1	WP_252549642.1 superantigen-like protein SSL5
2(2)	WP_043044746.1	WP_043044746.1 superantigen-like protein SSL4
2(1)	WP_182078226.1	WP_182078226.1 superantigen-like protein SSL2
2(1)	WP_252549651.1	WP_252549651.1 superantigen-like protein
2(2)	WP_117220647.1	WP_117220647.1 superantigen-like protein SSL8
2(14)	WP_000784251.1	WP_000784251.1 MULTISPECIES: superantigen-like protein SSL5
2(2)	WP_086153281.1	WP_086153281.1 superantigen-like protein SSL11
2(1)	WP_000668994.1	WP_000668994.1 MULTISPECIES: superantigen-like protein SSL1
2(1)	WP_187395887.1	WP_187395887.1 superantigen-like protein SSL10
2(2)	WP_000705628.1	WP_000705628.1 MULTISPECIES: superantigen-like protein SSL4
2(1)	WP_020976974.1	WP_020976974.1 superantigen-like protein SSL1
2(6)	WP_000668995.1	WP_000668995.1 MULTISPECIES: superantigen-like protein SSL1
2(5)	WP_049307681.1	WP_049307681.1 superantigen-like protein SSL3
2(1)	WP_115210863.1	WP_115210863.1 superantigen-like protein SSL1
2(1)	WP_072435039.1	WP_072435039.1 superantigen-like protein SSL5
2(1)	WP_017431759.1	WP_017431759.1 MULTISPECIES: superantigen-like protein SSL10
2(1)	WP_000784032.1	WP_000784032.1 hypothetical protein
2(1)	WP_000673047.1	WP_000673047.1 superantigen-like protein SSL10
2(1)	WP_103151716.1	WP_103151716.1 superantigen-like protein SSL8
2(5)	WP_000769145.1	WP_000769145.1 hypothetical protein
2(1)	WP_000784525.1	WP_000784525.1 superantigen-like protein SSL4
2(5)	WP_045177072.1	WP_045177072.1 MULTISPECIES: superantigen-like protein SSL2
2(1)	WP_000769147.1	WP_000769147.1 MULTISPECIES: superantigen-like protein SSL11
2(1)	WP_099143778.1	WP_099143778.1 superantigen-like protein SSL9
2(1)	WP_031900402.1	WP_031900402.1 superantigen-like protein SSL3
2(1)	WP_033855426.1	WP_033855426.1 superantigen-like protein SSL4
2(1)	WP_271287699.1	WP_271287699.1 superantigen-like protein SSL5
2(1)	WP_061838980.1	WP_061838980.1 superantigen-like protein SSL9
2(1)	WP_214306836.1	WP_214306836.1 superantigen-like protein SSL2
2(2)	WP_061838985.1	WP_061838985.1 superantigen-like protein SSL2
2(4)	WP_000705631.1	WP_000705631.1 superantigen-like protein SSL4
2(1)	WP_064277015.1	WP_064277015.1 superantigen-like protein SSL4
2(1)	WP_000784258.1	WP_000784258.1 MULTISPECIES: superantigen-like protein SSL5
2(1)	WP_258411970.1	WP_258411970.1 superantigen-like protein
2(6)	WP_000705630.1	WP_000705630.1 MULTISPECIES: superantigen-like protein SSL4
2(1)	WP_001804845.1	WP_001804845.1 superantigen-like protein SSL1
2(15)	WP_000782839.1	WP_000782839.1 MULTISPECIES: superantigen-like protein SSL2
2(1)	WP_258412433.1	WP_258412433.1 superantigen-like protein SSL11
2(2)	WP_000784017.1	WP_000784017.1 superantigen-like protein SSL3
2(1)	WP_072496821.1	WP_072496821.1 superantigen-like protein SSL10
2(2)	WP_043044741.1	WP_043044741.1 superantigen-like protein SSL11
2(1)	WP_303262156.1	WP_303262156.1 superantigen-like protein SSL4
2(1)	WP_115390772.1	WP_115390772.1 superantigen-like protein SSL1
2(1)	WP_115305127.1	WP_115305127.1 superantigen-like protein SSL4
2(1)	WP_072435037.1	WP_072435037.1 superantigen-like protein SSL7
2(52)	WP_000673051.1	WP_000673051.1 MULTISPECIES: superantigen-like protein SSL10
2(1)	WP_103188668.1	WP_103188668.1 superantigen-like protein SSL4
2(1)	WP_262611018.1	WP_262611018.1 superantigen-like protein SSL1
2(1)	WP_214418159.1	WP_214418159.1 superantigen-like protein SSL7
2(1)	WP_000778504.1	WP_000778504.1 MULTISPECIES: superantigen-like protein SSL10
2(1)	WP_262537488.1	WP_262537488.1 superantigen-like protein SSL4
2(1)	WP_115390778.1	WP_115390778.1 superantigen-like protein SSL9
2(2)	WP_000769164.1	WP_000769164.1 superantigen-like protein SSL11
2(1)	WP_115210865.1	WP_115210865.1 superantigen-like protein SSL4
2(1)	WP_072468360.1	WP_072468360.1 superantigen-like protein SSL9
2(2)	WP_000673054.1	WP_000673054.1 superantigen-like protein SSL9
2(1)	WP_072499003.1	WP_072499003.1 superantigen-like protein SSL7
2(4)	WP_000784250.1	WP_000784250.1 MULTISPECIES: superantigen-like protein SSL5
2(1)	WP_103188667.1	WP_103188667.1 superantigen-like protein SSL5
2(6)	WP_000784252.1	WP_000784252.1 superantigen-like protein SSL5
2(1)	WP_214306839.1	WP_214306839.1 superantigen-like protein SSL10
2(33)	WP_000705657.1	WP_000705657.1 MULTISPECIES: superantigen-like protein SSL4
2(1)	WP_252094373.1	WP_252094373.1 superantigen-like protein, partial
2(1)	WP_054189526.1	WP_054189526.1 superantigen-like protein SSL1
2(1)	WP_029550037.1	WP_029550037.1 superantigen-like protein SSL4
2(1)	WP_252549639.1	WP_252549639.1 superantigen-like protein SSL8
2(1)	WP_258416574.1	WP_258416574.1 exotoxin beta-grasp domain-containing protein
2(2)	WP_000778482.1	WP_000778482.1 superantigen-like protein SSL9
2(1)	WP_000673038.1	WP_000673038.1 superantigen-like protein SSL8
2(2)	WP_000782418.1	WP_000782418.1 superantigen-like protein SSL2
2(1)	WP_000778481.1	WP_000778481.1 MULTISPECIES: superantigen-like protein SSL9
2(3)	WP_029550031.1	WP_029550031.1 superantigen-like protein SSL11
2(1)	WP_000782825.1	WP_000782825.1 superantigen-like protein SSL2
2(4)	WP_000784034.1	WP_000784034.1 MULTISPECIES: superantigen-like protein SSL3
2(1)	WP_154269473.1	WP_154269473.1 superantigen-like protein SSL4
2(1)	WP_262529521.1	WP_262529521.1 superantigen-like protein SSL5
2(1)	WP_070003799.1	WP_070003799.1 superantigen-like protein SSL10
2(44)	WP_000781349.1	WP_000781349.1 MULTISPECIES: superantigen-like protein SSL5
2(3)	WP_031587839.1	WP_031587839.1 superantigen-like protein SSL7
2(1)	WP_155977912.1	WP_155977912.1 superantigen-like protein SSL5
2(16)	WP_000673059.1	WP_000673059.1 MULTISPECIES: superantigen-like protein SSL9
2(1)	WP_029550038.1	WP_029550038.1 superantigen-like protein SSL3
2(1)	WP_238609914.1	WP_238609914.1 superantigen-like protein SSL4
2(1)	WP_000705640.1	WP_000705640.1 superantigen-like protein SSL4
2(1)	WP_229375566.1	WP_229375566.1 superantigen-like protein SSL7
2(1)	WP_054190420.1	WP_054190420.1 superantigen-like protein SSL11
2(2)	WP_113580788.1	WP_113580788.1 superantigen-like protein SSL3
2(9)	WP_000769151.1	WP_000769151.1 MULTISPECIES: exotoxin beta-grasp domain-containing protein
2(1)	WP_072468363.1	WP_072468363.1 superantigen-like protein SSL3
2(6)	WP_000769834.1	WP_000769834.1 superantigen-like protein SSL7
2(1)	WP_238609916.1	WP_238609916.1 superantigen-like protein SSL10
2(1)	WP_229374271.1	WP_229374271.1 superantigen-like protein SSL7
2(1)	WP_000782619.1	WP_000782619.1 MULTISPECIES: superantigen-like protein SSL2
2(2)	WP_000705638.1	WP_000705638.1 superantigen-like protein SSL4
2(1)	WP_187395358.1	WP_187395358.1 superantigen-like protein SSL4
2(1)	WP_258415782.1	WP_258415782.1 superantigen-like protein SSL5
2(17)	WP_000767929.1	WP_000767929.1 MULTISPECIES: superantigen-like protein SSL6
2(1)	WP_000769831.1	WP_000769831.1 superantigen-like protein SSL7
2(1)	WP_000705629.1	WP_000705629.1 superantigen-like protein SSL4
2(2)	WP_031862897.1	WP_031862897.1 MULTISPECIES: superantigen-like protein SSL9
2(4)	WP_000673029.1	WP_000673029.1 MULTISPECIES: superantigen-like protein SSL8
2(1)	WP_086155281.1	WP_086155281.1 superantigen-like protein SSL4
2(1)	WP_111711091.1	WP_111711091.1 superantigen-like protein SSL2
2(2)	WP_000673043.1	WP_000673043.1 MULTISPECIES: superantigen-like protein SSL10
2(1)	WP_115390777.1	WP_115390777.1 superantigen-like protein SSL7
2(1)	WP_258415781.1	WP_258415781.1 superantigen-like protein SSL4
2(1)	WP_061838982.1	WP_061838982.1 superantigen-like protein SSL7
2(1)	WP_061819836.1	WP_061819836.1 superantigen-like protein SSL10
2(1)	WP_072468357.1	WP_072468357.1 hypothetical protein
2(1)	WP_071624234.1	WP_071624234.1 superantigen-like protein SSL11
2(45)	WP_000769820.1	WP_000769820.1 MULTISPECIES: superantigen-like protein SSL7
2(3)	WP_000673080.1	WP_000673080.1 superantigen-like protein SSL9
2(1)	WP_054189527.1	WP_054189527.1 superantigen-like protein SSL2
2(2)	WP_000782828.1	WP_000782828.1 superantigen-like protein SSL2
2(1)	WP_258410404.1	WP_258410404.1 superantigen-like protein SSL9
2(1)	WP_000673061.1	WP_000673061.1 superantigen-like protein SSL9
2(1)	WP_117215975.1	WP_117215975.1 superantigen-like protein SSL11
2(1)	WP_258415785.1	WP_258415785.1 superantigen-like protein SSL10
2(22)	WP_000769141.1	WP_000769141.1 MULTISPECIES: superantigen-like protein SSL11
2(19)	WP_000669009.1	WP_000669009.1 MULTISPECIES: superantigen-like protein SSL1
2(1)	WP_258413700.1	WP_258413700.1 superantigen-like protein SSL7
2(1)	WP_000784016.1	WP_000784016.1 superantigen-like protein SSL3
2(2)	WP_020976976.1	WP_020976976.1 superantigen-like protein SSL5
2(6)	WP_020976985.1	WP_020976985.1 exotoxin beta-grasp domain-containing protein
2(1)	WP_258415784.1	WP_258415784.1 superantigen-like protein SSL9
2(1)	WP_250322215.1	WP_250322215.1 superantigen-like protein SSL5, partial
2(1)	WP_155977910.1	WP_155977910.1 superantigen-like protein SSL4
2(5)	WP_045177074.1	WP_045177074.1 superantigen-like protein SSL3
2(1)	WP_214268117.1	WP_214268117.1 superantigen-like protein SSL10
2(3)	WP_000668991.1	WP_000668991.1 MULTISPECIES: superantigen-like protein SSL1
2(1)	WP_258410405.1	WP_258410405.1 superantigen-like protein SSL10
2(1)	WP_281224547.1	WP_281224547.1 superantigen-like protein SSL8
2(1)	WP_000784036.1	WP_000784036.1 hypothetical protein
2(1)	WP_214268116.1	WP_214268116.1 superantigen-like protein SSL9
2(2)	WP_000769136.1	WP_000769136.1 MULTISPECIES: hypothetical protein
2(1)	WP_000669011.1	WP_000669011.1 superantigen-like protein SSL1
2(1)	WP_262542167.1	WP_262542167.1 superantigen-like protein SSL9
2(17)	WP_000673035.1	WP_000673035.1 MULTISPECIES: superantigen-like protein SSL8
2(1)	WP_258410401.1	WP_258410401.1 superantigen-like protein SSL1
2(1)	WP_054189529.1	WP_054189529.1 superantigen-like protein SSL5
2(1)	WP_061838979.1	WP_061838979.1 superantigen-like protein SSL10
2(6)	WP_000769803.1	WP_000769803.1 superantigen-like protein SSL6
2(11)	WP_001056480.1	WP_001056480.1 MULTISPECIES: superantigen-like protein SSL3
2(1)	WP_089535905.1	WP_089535905.1 superantigen-like protein SSL7
2(4)	WP_000668996.1	WP_000668996.1 MULTISPECIES: superantigen-like protein SSL1
2(2)	WP_020976977.1	WP_020976977.1 superantigen-like protein SSL7
2(2)	WP_252549645.1	WP_252549645.1 superantigen-like protein SSL4
2(6)	WP_045177088.1	WP_045177088.1 MULTISPECIES: superantigen-like protein SSL11
2(1)	WP_065316519.1	WP_065316519.1 superantigen-like protein SSL4
2(1)	WP_061838931.1	WP_061838931.1 superantigen-like protein SSL11
2(21)	WP_001056483.1	WP_001056483.1 MULTISPECIES: superantigen-like protein SSL3
2(1)	WP_258416567.1	WP_258416567.1 superantigen-like protein SSL3
2(2)	WP_000769816.1	WP_000769816.1 superantigen-like protein SSL7
2(1)	WP_000769829.1	WP_000769829.1 MULTISPECIES: superantigen-like protein SSL7
2(1)	WP_258413702.1	WP_258413702.1 superantigen-like protein
2(2)	WP_000769847.1	WP_000769847.1 MULTISPECIES: superantigen-like protein SSL6
2(1)	WP_262537484.1	WP_262537484.1 superantigen-like protein SSL6
2(4)	WP_000769833.1	WP_000769833.1 MULTISPECIES: superantigen-like protein SSL7
2(1)	WP_103151717.1	WP_103151717.1 superantigen-like protein SSL10
2(3)	WP_000673046.1	WP_000673046.1 superantigen-like protein SSL10
2(1)	WP_001837402.1	WP_001837402.1 superantigen-like protein SSL3
2(1)	WP_000778479.1	WP_000778479.1 MULTISPECIES: superantigen-like protein SSL10
2(1)	WP_258027041.1	WP_258027041.1 superantigen-like protein SSL7, partial
2(2)	WP_001564729.1	WP_001564729.1 superantigen-like protein SSL4
2(1)	WP_214199317.1	WP_214199317.1 superantigen-like protein SSL7
2(1)	WP_031793822.1	WP_031793822.1 superantigen-like protein SSL11
2(1)	WP_115390775.1	WP_115390775.1 superantigen-like protein SSL3
2(1)	WP_258416566.1	WP_258416566.1 superantigen-like protein SSL2
2(1)	WP_017804908.1	WP_017804908.1 superantigen-like protein SSL4
2(2)	WP_000778499.1	WP_000778499.1 MULTISPECIES: superantigen-like protein SSL9
2(1)	WP_000782834.1	WP_000782834.1 MULTISPECIES: superantigen-like protein SSL2
2(1)	WP_229374268.1	WP_229374268.1 superantigen-like protein
2(1)	WP_000782616.1	WP_000782616.1 superantigen-like protein SSL2
2(1)	WP_115390773.1	WP_115390773.1 superantigen-like protein SSL2
2(1)	WP_089535899.1	WP_089535899.1 superantigen-like protein SSL1
2(1)	WP_258412429.1	WP_258412429.1 superantigen-like protein SSL7
2(1)	WP_029550039.1	WP_029550039.1 superantigen-like protein SSL2
2(1)	WP_115305126.1	WP_115305126.1 superantigen-like protein
2(2)	WP_070002771.1	WP_070002771.1 superantigen-like protein SSL4
2(1)	WP_229374264.1	WP_229374264.1 superantigen-like protein SSL2
2(1)	WP_267810977.1	WP_267810977.1 superantigen-like protein SSL10
2(13)	WP_000784029.1	WP_000784029.1 MULTISPECIES: superantigen-like protein SSL3
2(8)	WP_000769154.1	WP_000769154.1 MULTISPECIES: superantigen-like protein SSL11
2(1)	WP_000673033.1	WP_000673033.1 superantigen-like protein SSL8
2(2)	WP_000705653.1	WP_000705653.1 superantigen-like protein SSL4
2(1)	WP_115305130.1	WP_115305130.1 superantigen-like protein SSL8
2(1)	WP_115210867.1	WP_115210867.1 superantigen-like protein SSL8
2(6)	WP_000778478.1	WP_000778478.1 MULTISPECIES: superantigen-like protein SSL10
2(2)	WP_001056484.1	WP_001056484.1 MULTISPECIES: superantigen-like protein SSL3
2(1)	WP_115210864.1	WP_115210864.1 superantigen-like protein
2(1)	WP_174840705.1	WP_174840705.1 superantigen-like protein SSL8
2(1)	WP_155977921.1	WP_155977921.1 superantigen-like protein SSL11
2(1)	WP_258410986.1	WP_258410986.1 superantigen-like protein SSL3
2(1)	WP_064132081.1	WP_064132081.1 superantigen-like protein SSL6
2(13)	WP_000769837.1	WP_000769837.1 MULTISPECIES: superantigen-like protein SSL7
2(1)	WP_155977915.1	WP_155977915.1 superantigen-like protein SSL10
2(1)	WP_031810959.1	WP_031810959.1 superantigen-like protein SSL10
2(1)	WP_216461909.1	WP_216461909.1 superantigen-like protein SSL8
2(2)	WP_000769163.1	WP_000769163.1 MULTISPECIES: superantigen-like protein SSL11
2(5)	WP_000782618.1	WP_000782618.1 MULTISPECIES: superantigen-like protein SSL2
2(2)	WP_000673030.1	WP_000673030.1 MULTISPECIES: superantigen-like protein SSL8
2(2)	WP_001808004.1	WP_001808004.1 superantigen-like protein SSL1
2(1)	WP_000769836.1	WP_000769836.1 MULTISPECIES: superantigen-like protein SSL7
2(1)	WP_117207341.1	WP_117207341.1 superantigen-like protein SSL4
2(1)	WP_072468640.1	WP_072468640.1 superantigen-like protein SSL1
2(1)	WP_000669000.1	WP_000669000.1 superantigen-like protein SSL1
2(1)	WP_000784030.1	WP_000784030.1 superantigen-like protein SSL3
2(1)	WP_259378973.1	WP_259378973.1 superantigen-like protein SSL10
2(1)	WP_061838983.1	WP_061838983.1 superantigen-like protein SSL4
2(51)	WP_000673034.1	WP_000673034.1 MULTISPECIES: superantigen-like protein SSL8
2(1)	WP_250737933.1	WP_250737933.1 superantigen-like protein SSL7
2(1)	WP_072496819.1	WP_072496819.1 superantigen-like protein SSL5
2(1)	WP_070047434.1	WP_070047434.1 superantigen-like protein SSL2
2(1)	WP_141062234.1	WP_141062234.1 superantigen-like protein SSL3
2(1)	WP_258415780.1	WP_258415780.1 superantigen-like protein SSL3
2(2)	WP_000784033.1	WP_000784033.1 MULTISPECIES: superantigen-like protein SSL3
2(1)	WP_111743781.1	WP_111743781.1 superantigen-like protein SSL7
2(3)	WP_000782617.1	WP_000782617.1 superantigen-like protein SSL2
2(1)	WP_229374273.1	WP_229374273.1 superantigen-like protein SSL8
2(1)	WP_258416569.1	WP_258416569.1 superantigen-like protein SSL10
2(1)	WP_072468361.1	WP_072468361.1 superantigen-like protein SSL8
2(1)	WP_115390774.1	WP_115390774.1 superantigen-like protein
2(1)	WP_258413698.1	WP_258413698.1 superantigen-like protein SSL1
2(1)	WP_248318711.1	WP_248318711.1 superantigen-like protein SSL10
2(1)	WP_258410987.1	WP_258410987.1 superantigen-like protein SSL4
2(1)	WP_000669004.1	WP_000669004.1 superantigen-like protein SSL1
2(1)	WP_000705626.1	WP_000705626.1 superantigen-like protein SSL4
2(5)	WP_000784242.1	WP_000784242.1 MULTISPECIES: superantigen-like protein SSL5
2(1)	WP_258415783.1	WP_258415783.1 superantigen-like protein SSL8
2(1)	WP_258410408.1	WP_258410408.1 superantigen-like protein
2(3)	WP_070957614.1	WP_070957614.1 superantigen-like protein SSL11
2(1)	WP_072496820.1	WP_072496820.1 superantigen-like protein SSL9
2(1)	WP_199004399.1	WP_199004399.1 superantigen-like protein SSL2
2(1)	WP_262537474.1	WP_262537474.1 superantigen-like protein SSL10
2(2)	WP_031587849.1	WP_031587849.1 superantigen-like protein SSL2
2(2)	WP_252549654.1	WP_252549654.1 superantigen-like protein SSL1
2(1)	WP_229374276.1	WP_229374276.1 superantigen-like protein SSL10
2(5)	WP_000673058.1	WP_000673058.1 MULTISPECIES: superantigen-like protein SSL9
2(1)	WP_229374270.1	WP_229374270.1 superantigen-like protein SSL4
2(1)	WP_072361553.1	WP_072361553.1 hypothetical protein
2(1)	WP_000702714.1	WP_000702714.1 MULTISPECIES: superantigen-like protein SSL3
2(1)	WP_061838981.1	WP_061838981.1 superantigen-like protein SSL8
2(1)	WP_262537464.1	WP_262537464.1 superantigen-like protein
2(2)	WP_234718315.1	WP_234718315.1 superantigen-like protein SSL3
2(1)	WP_196931807.1	WP_196931807.1 superantigen-like protein SSL5
2(1)	WP_000769846.1	WP_000769846.1 MULTISPECIES: superantigen-like protein SSL6
2(1)	WP_115390779.1	WP_115390779.1 superantigen-like protein SSL10
2(1)	WP_020976978.1	WP_020976978.1 superantigen-like protein SSL8
2(1)	WP_000769135.1	WP_000769135.1 hypothetical protein
2(50)	WP_000778500.1	WP_000778500.1 MULTISPECIES: superantigen-like protein SSL9
2(7)	WP_000769830.1	WP_000769830.1 superantigen-like protein SSL7
2(6)	WP_000673057.1	WP_000673057.1 superantigen-like protein SSL9
2(2)	WP_043044745.1	WP_043044745.1 superantigen-like protein SSL5
2(1)	WP_072468364.1	WP_072468364.1 superantigen-like protein SSL2
2(3)	WP_000705642.1	WP_000705642.1 superantigen-like protein SSL4
2(1)	WP_072361550.1	WP_072361550.1 superantigen-like protein SSL2
2(5)	WP_000673048.1	WP_000673048.1 superantigen-like protein SSL10
2(1)	WP_262537489.1	WP_262537489.1 superantigen-like protein SSL1
2(1)	WP_258415779.1	WP_258415779.1 superantigen-like protein SSL1
2(11)	WP_000769146.1	WP_000769146.1 superantigen-like protein SSL11
2(1)	WP_000673049.1	WP_000673049.1 superantigen-like protein SSL10
2(1)	WP_000673060.1	WP_000673060.1 superantigen-like protein SSL9
2(1)	WP_141062235.1	WP_141062235.1 superantigen-like protein SSL1
2(7)	WP_000769143.1	WP_000769143.1 superantigen-like protein SSL11
2(5)	WP_045177078.1	WP_045177078.1 MULTISPECIES: superantigen-like protein SSL5
2(1)	WP_045173130.1	WP_045173130.1 superantigen-like protein SSL9
2(1)	WP_153906333.1	WP_153906333.1 superantigen-like protein SSL6
2(1)	WP_096659411.1	WP_096659411.1 superantigen-like protein SSL4
2(1)	WP_258412430.1	WP_258412430.1 superantigen-like protein SSL8
2(6)	WP_000673028.1	WP_000673028.1 MULTISPECIES: superantigen-like protein SSL8
2(1)	WP_000769804.1	WP_000769804.1 MULTISPECIES: superantigen-like protein SSL6
2(2)	WP_020976980.1	WP_020976980.1 superantigen-like protein SSL10
2(1)	WP_031785375.1	WP_031785375.1 superantigen-like protein SSL3
2(4)	WP_001581951.1	WP_001581951.1 MULTISPECIES: superantigen-like protein SSL3
2(1)	WP_258412426.1	WP_258412426.1 superantigen-like protein SSL1
2(1)	WP_045173128.1	WP_045173128.1 superantigen-like protein SSL3
3(1)	WP_262611029.1	WP_262611029.1 myeloperoxidase inhibitor SPIN
3(3)	WP_020976987.1	WP_020976987.1 myeloperoxidase inhibitor SPIN
3(1)	WP_155977925.1	WP_155977925.1 myeloperoxidase inhibitor SPIN
3(29)	WP_000669524.1	WP_000669524.1 MULTISPECIES: myeloperoxidase inhibitor SPIN
3(2)	WP_000669514.1	WP_000669514.1 MULTISPECIES: myeloperoxidase inhibitor SPIN
3(1)	WP_258416578.1	WP_258416578.1 myeloperoxidase inhibitor SPIN
3(1)	WP_000669516.1	WP_000669516.1 myeloperoxidase inhibitor SPIN
3(4)	WP_000768889.1	WP_000768889.1 MULTISPECIES: myeloperoxidase inhibitor SPIN
3(1)	WP_031900220.1	WP_031900220.1 myeloperoxidase inhibitor SPIN
3(1)	WP_061838929.1	WP_061838929.1 myeloperoxidase inhibitor SPIN
3(5)	WP_000865204.1	WP_000865204.1 MULTISPECIES: myeloperoxidase inhibitor SPIN
3(1)	WP_072496825.1	WP_072496825.1 myeloperoxidase inhibitor SPIN
3(1)	WP_257009066.1	WP_257009066.1 myeloperoxidase inhibitor SPIN
3(127)	WP_000669519.1	WP_000669519.1 MULTISPECIES: myeloperoxidase inhibitor SPIN
3(1)	WP_103143398.1	WP_103143398.1 myeloperoxidase inhibitor SPIN
3(2)	WP_115305134.1	WP_115305134.1 myeloperoxidase inhibitor SPIN
3(1)	WP_301397080.1	WP_301397080.1 myeloperoxidase inhibitor SPIN
3(1)	WP_115210871.1	WP_115210871.1 myeloperoxidase inhibitor SPIN
4(1)	WP_258410989.1	WP_258410989.1 restriction endonuclease subunit S
4(1)	WP_000072560.1	WP_000072560.1 restriction endonuclease subunit S
4(1)	WP_229374279.1	WP_229374279.1 restriction endonuclease subunit S
4(1)	WP_195758583.1	WP_195758583.1 restriction endonuclease subunit S, partial
4(1)	WP_198986359.1	WP_198986359.1 restriction endonuclease subunit S, partial
4(1)	WP_115210869.1	WP_115210869.1 restriction endonuclease subunit S
4(1)	WP_262377662.1	WP_262377662.1 hypothetical protein, partial
4(1)	WP_260645051.1	WP_260645051.1 restriction endonuclease subunit S
4(5)	WP_000072617.1	WP_000072617.1 restriction endonuclease subunit S
4(1)	WP_252094435.1	WP_252094435.1 hypothetical protein, partial
4(1)	WP_205352755.1	WP_205352755.1 restriction endonuclease subunit S, partial
4(1)	WP_274544278.1	WP_274544278.1 restriction endonuclease subunit S, partial
4(1)	WP_000585228.1	WP_000585228.1 restriction endonuclease subunit S, partial
4(15)	WP_000072566.1	WP_000072566.1 restriction endonuclease subunit S
4(1)	WP_072468358.1	WP_072468358.1 restriction endonuclease subunit S
4(1)	WP_204359906.1	WP_204359906.1 restriction endonuclease subunit S, partial
4(1)	WP_031767398.1	WP_031767398.1 restriction endonuclease subunit S
4(3)	WP_000072635.1	WP_000072635.1 restriction endonuclease subunit S
4(1)	WP_117201022.1	WP_117201022.1 restriction endonuclease subunit S
4(4)	WP_000072573.1	WP_000072573.1 restriction endonuclease subunit S
4(2)	WP_070003438.1	WP_070003438.1 restriction endonuclease subunit S
4(2)	WP_205300590.1	WP_205300590.1 restriction endonuclease subunit S, partial
4(1)	WP_250738037.1	WP_250738037.1 restriction endonuclease subunit S
4(2)	WP_258410407.1	WP_258410407.1 restriction endonuclease subunit S
4(1)	WP_258412432.1	WP_258412432.1 restriction endonuclease subunit S
4(1)	WP_049879845.1	WP_049879845.1 restriction endonuclease subunit S, partial
4(1)	WP_117218904.1	WP_117218904.1 restriction endonuclease subunit S
4(6)	WP_045177085.1	WP_045177085.1 MULTISPECIES: restriction endonuclease subunit S
4(1)	WP_001594676.1	WP_001594676.1 restriction endonuclease subunit S
4(1)	WP_233145946.1	WP_233145946.1 restriction endonuclease subunit S, partial
4(1)	WP_033843557.1	WP_033843557.1 restriction endonuclease subunit S
4(1)	WP_262537469.1	WP_262537469.1 restriction endonuclease subunit S
4(1)	WP_031823850.1	WP_031823850.1 restriction endonuclease subunit S, partial
4(3)	WP_000072580.1	WP_000072580.1 restriction endonuclease subunit S
4(1)	WP_174840707.1	WP_174840707.1 restriction endonuclease subunit S
4(1)	WP_064133886.1	WP_064133886.1 restriction endonuclease subunit S
4(1)	WP_086153282.1	WP_086153282.1 restriction endonuclease subunit S
4(2)	WP_000072592.1	WP_000072592.1 restriction endonuclease subunit S
4(1)	WP_061393942.1	WP_061393942.1 restriction endonuclease subunit S, partial
4(1)	WP_217176208.1	WP_217176208.1 restriction endonuclease subunit S
4(1)	WP_274544277.1	WP_274544277.1 restriction endonuclease subunit S, partial
4(50)	WP_000072584.1	WP_000072584.1 MULTISPECIES: restriction endonuclease subunit S
4(1)	WP_262537467.1	WP_262537467.1 hypothetical protein
4(1)	WP_155977919.1	WP_155977919.1 restriction endonuclease subunit S
4(1)	WP_214268119.1	WP_214268119.1 restriction endonuclease subunit S, partial
4(1)	WP_205352754.1	WP_205352754.1 restriction endonuclease subunit S, partial
4(2)	WP_000072582.1	WP_000072582.1 restriction endonuclease subunit S
4(1)	WP_258416573.1	WP_258416573.1 restriction endonuclease subunit S
4(1)	WP_115305132.1	WP_115305132.1 restriction endonuclease subunit S
4(2)	WP_031893451.1	WP_031893451.1 restriction endonuclease subunit S, partial
4(2)	WP_113580789.1	WP_113580789.1 restriction endonuclease subunit S
4(1)	WP_180992337.1	WP_180992337.1 restriction endonuclease subunit S, partial
4(1)	WP_252549631.1	WP_252549631.1 restriction endonuclease subunit S
4(1)	WP_047230764.1	WP_047230764.1 restriction endonuclease subunit S
4(1)	WP_154253115.1	WP_154253115.1 restriction endonuclease subunit S
4(1)	WP_043044742.1	WP_043044742.1 restriction endonuclease subunit S
4(1)	WP_072496823.1	WP_072496823.1 restriction endonuclease subunit S
4(1)	WP_176427356.1	WP_176427356.1 restriction endonuclease subunit S
4(1)	WP_230852040.1	WP_230852040.1 restriction endonuclease subunit S, partial
4(1)	WP_230852039.1	WP_230852039.1 restriction endonuclease subunit S, partial
4(1)	WP_031883950.1	WP_031883950.1 restriction endonuclease subunit S
4(1)	WP_250322237.1	WP_250322237.1 hypothetical protein, partial
4(1)	WP_000072572.1	WP_000072572.1 restriction endonuclease subunit S, partial
4(1)	WP_206138941.1	WP_206138941.1 restriction endonuclease subunit S, partial
4(1)	WP_274894662.1	WP_274894662.1 restriction endonuclease subunit S
4(1)	WP_061838932.1	WP_061838932.1 restriction endonuclease subunit S
4(3)	WP_111014392.1	WP_111014392.1 restriction endonuclease subunit S, partial
4(6)	WP_000072586.1	WP_000072586.1 MULTISPECIES: restriction endonuclease subunit S
4(1)	WP_115390781.1	WP_115390781.1 restriction endonuclease subunit S
4(1)	WP_078369382.1	WP_078369382.1 restriction endonuclease subunit S, partial
4(3)	WP_029550032.1	WP_029550032.1 restriction endonuclease subunit S
4(1)	WP_262611024.1	WP_262611024.1 restriction endonuclease subunit S
4(1)	WP_084985140.1	WP_084985140.1 restriction endonuclease subunit S, partial
4(1)	WP_262377661.1	WP_262377661.1 hypothetical protein, partial
4(1)	WP_000072632.1	WP_000072632.1 MULTISPECIES: restriction endonuclease subunit S
5(2)	WP_162636454.1	WP_162636454.1 hypothetical protein
5(62)	WP_000971497.1	WP_000971497.1 MULTISPECIES: hypothetical protein
5(1)	WP_000971503.1	WP_000971503.1 hypothetical protein
5(3)	WP_000971502.1	WP_000971502.1 hypothetical protein
5(6)	WP_000971499.1	WP_000971499.1 hypothetical protein
5(46)	WP_000971498.1	WP_000971498.1 MULTISPECIES: hypothetical protein
5(2)	WP_000971505.1	WP_000971505.1 MULTISPECIES: hypothetical protein
5(14)	WP_000971506.1	WP_000971506.1 MULTISPECIES: hypothetical protein
5(1)	WP_064131151.1	WP_064131151.1 hypothetical protein
5(1)	WP_115210879.1	WP_115210879.1 hypothetical protein
5(3)	WP_000971508.1	WP_000971508.1 hypothetical protein
5(4)	WP_000971504.1	WP_000971504.1 MULTISPECIES: hypothetical protein
5(1)	WP_047432643.1	WP_047432643.1 MULTISPECIES: hypothetical protein
5(1)	WP_000971501.1	WP_000971501.1 MULTISPECIES: hypothetical protein
5(1)	WP_061838920.1	WP_061838920.1 hypothetical protein
5(10)	WP_000577027.1	WP_000577027.1 hypothetical protein
5(1)	WP_258414976.1	WP_258414976.1 hypothetical protein
6(11)	WP_000172540.1	WP_000172540.1 MULTISPECIES: hypothetical protein
6(2)	WP_031915011.1	WP_031915011.1 hypothetical protein, partial
6(22)	WP_000172546.1	WP_000172546.1 MULTISPECIES: hypothetical protein
6(2)	WP_162636452.1	WP_162636452.1 hypothetical protein
6(63)	WP_000172535.1	WP_000172535.1 MULTISPECIES: hypothetical protein
6(1)	WP_142349905.1	WP_142349905.1 hypothetical protein
6(14)	WP_000074800.1	WP_000074800.1 MULTISPECIES: hypothetical protein
6(1)	WP_086155345.1	WP_086155345.1 hypothetical protein
6(21)	WP_000172545.1	WP_000172545.1 MULTISPECIES: hypothetical protein
6(2)	WP_000074802.1	WP_000074802.1 hypothetical protein
6(1)	WP_115305140.1	WP_115305140.1 hypothetical protein
6(2)	WP_000074792.1	WP_000074792.1 MULTISPECIES: hypothetical protein
6(1)	WP_180371873.1	WP_180371873.1 hypothetical protein
6(1)	WP_258415791.1	WP_258415791.1 hypothetical protein
6(1)	WP_115391181.1	WP_115391181.1 hypothetical protein
6(1)	WP_229374287.1	WP_229374287.1 hypothetical protein
6(1)	WP_258410995.1	WP_258410995.1 hypothetical protein
6(1)	WP_258808706.1	WP_258808706.1 hypothetical protein
6(3)	WP_000172543.1	WP_000172543.1 MULTISPECIES: hypothetical protein
6(1)	WP_061838919.1	WP_061838919.1 hypothetical protein
6(4)	WP_029258562.1	WP_029258562.1 MULTISPECIES: hypothetical protein
6(1)	WP_250543762.1	WP_250543762.1 hypothetical protein, partial
6(1)	WP_262611038.1	WP_262611038.1 hypothetical protein
7(1)	WP_262537472.1	WP_262537472.1 type I restriction-modification system subunit M
7(1)	WP_031908743.1	WP_031908743.1 type I restriction-modification system subunit M, partial
7(2)	WP_031921669.1	WP_031921669.1 type I restriction-modification system subunit M N-terminal domain-containing protein, partial
7(1)	WP_064128607.1	WP_064128607.1 type I restriction-modification system subunit M, partial
7(1)	WP_148114175.1	WP_148114175.1 N-6 DNA methylase, partial
7(1)	WP_142275926.1	WP_142275926.1 N-6 DNA methylase, partial
7(1)	WP_070044205.1	WP_070044205.1 type I restriction-modification system subunit M
7(36)	WP_000028659.1	WP_000028659.1 MULTISPECIES: type I restriction-modification system subunit M
7(1)	WP_000028598.1	WP_000028598.1 type I restriction-modification system subunit M
7(1)	WP_150021369.1	WP_150021369.1 type I restriction-modification system subunit M
7(1)	WP_070040411.1	WP_070040411.1 type I restriction-modification system subunit M
7(1)	WP_114283423.1	WP_114283423.1 type I restriction-modification system subunit M
7(3)	WP_000028663.1	WP_000028663.1 type I restriction-modification system subunit M
7(4)	WP_000028670.1	WP_000028670.1 type I restriction-modification system subunit M
7(2)	WP_252549636.1	WP_252549636.1 type I restriction-modification system subunit M
7(1)	WP_001837624.1	WP_001837624.1 N-6 DNA methylase, partial
7(1)	WP_001566696.1	WP_001566696.1 type I restriction-modification system subunit M
7(1)	WP_020976981.1	WP_020976981.1 type I restriction-modification system subunit M
7(1)	WP_001605521.1	WP_001605521.1 type I restriction-modification system subunit M, partial
7(1)	WP_017328592.1	WP_017328592.1 type I restriction-modification system subunit M
7(1)	WP_031896911.1	WP_031896911.1 type I restriction-modification system subunit M N-terminal domain-containing protein, partial
7(1)	WP_258416571.1	WP_258416571.1 type I restriction-modification system subunit M
7(1)	WP_029550033.1	WP_029550033.1 type I restriction-modification system subunit M
7(1)	WP_072468359.1	WP_072468359.1 type I restriction-modification system subunit M
7(1)	WP_070046767.1	WP_070046767.1 type I restriction-modification system subunit M, partial
7(1)	WP_000028607.1	WP_000028607.1 type I restriction-modification system subunit M
7(1)	WP_078152524.1	WP_078152524.1 N-6 DNA methylase, partial
7(1)	WP_155977917.1	WP_155977917.1 type I restriction-modification system subunit M
7(1)	WP_214306840.1	WP_214306840.1 type I restriction-modification system subunit M
7(1)	WP_115305131.1	WP_115305131.1 type I restriction-modification system subunit M
7(2)	WP_000028669.1	WP_000028669.1 MULTISPECIES: type I restriction-modification system subunit M
7(1)	WP_254231026.1	WP_254231026.1 N-6 DNA methylase, partial
7(1)	WP_072496822.1	WP_072496822.1 type I restriction-modification system subunit M
7(2)	WP_043044743.1	WP_043044743.1 type I restriction-modification system subunit M
7(1)	WP_000028656.1	WP_000028656.1 type I restriction-modification system subunit M
7(1)	WP_068981595.1	WP_068981595.1 type I restriction-modification system subunit M N-terminal domain-containing protein, partial
7(17)	WP_000028602.1	WP_000028602.1 type I restriction-modification system subunit M
7(1)	WP_274544638.1	WP_274544638.1 type I restriction-modification system subunit M
7(1)	WP_031797018.1	WP_031797018.1 N-6 DNA methylase, partial
7(1)	WP_000028638.1	WP_000028638.1 type I restriction-modification system subunit M
7(1)	WP_070043488.1	WP_070043488.1 type I restriction-modification system subunit M, partial
7(1)	WP_119486617.1	WP_119486617.1 type I restriction-modification system subunit M, partial
7(1)	WP_252094374.1	WP_252094374.1 type I restriction-modification system subunit M
7(1)	WP_214268118.1	WP_214268118.1 type I restriction-modification system subunit M
7(1)	WP_044027547.1	WP_044027547.1 type I restriction-modification system subunit M
7(5)	WP_000028661.1	WP_000028661.1 type I restriction-modification system subunit M
7(1)	WP_142351298.1	WP_142351298.1 N-6 DNA methylase, partial
7(1)	WP_103151718.1	WP_103151718.1 type I restriction-modification system subunit M
7(1)	WP_281961758.1	WP_281961758.1 class I SAM-dependent DNA methyltransferase
7(1)	WP_031911414.1	WP_031911414.1 type I restriction-modification system subunit M, partial
7(1)	WP_031770049.1	WP_031770049.1 type I restriction-modification system subunit M
7(1)	WP_258410093.1	WP_258410093.1 type I restriction-modification system subunit M
7(1)	WP_258410988.1	WP_258410988.1 type I restriction-modification system subunit M
7(1)	WP_061819854.1	WP_061819854.1 type I restriction-modification system subunit M, partial
7(1)	WP_049314020.1	WP_049314020.1 type I restriction-modification system subunit M
7(1)	WP_233641940.1	WP_233641940.1 type I restriction-modification system subunit M, partial
7(1)	WP_064132080.1	WP_064132080.1 type I restriction-modification system subunit M, partial
7(1)	WP_258410406.1	WP_258410406.1 type I restriction-modification system subunit M
7(1)	WP_165602291.1	WP_165602291.1 N-6 DNA methylase, partial
7(1)	WP_061735481.1	WP_061735481.1 type I restriction-modification system subunit M, partial
7(3)	WP_045177083.1	WP_045177083.1 MULTISPECIES: type I restriction-modification system subunit M
7(1)	WP_258413701.1	WP_258413701.1 type I restriction-modification system subunit M
7(1)	WP_233232813.1	WP_233232813.1 type I restriction-modification system subunit M, partial
7(1)	WP_031869057.1	WP_031869057.1 type I restriction-modification system subunit M, partial
7(1)	WP_238609302.1	WP_238609302.1 type I restriction-modification system subunit M, partial
7(1)	WP_000028641.1	WP_000028641.1 type I restriction-modification system subunit M
7(1)	WP_258415786.1	WP_258415786.1 type I restriction-modification system subunit M
7(1)	WP_115210868.1	WP_115210868.1 type I restriction-modification system subunit M
7(1)	WP_192794651.1	WP_192794651.1 type I restriction-modification system subunit M N-terminal domain-containing protein, partial
7(1)	WP_262377652.1	WP_262377652.1 type I restriction-modification system subunit M, partial
7(1)	WP_042742072.1	WP_042742072.1 type I restriction-modification system subunit M N-terminal domain-containing protein, partial
7(1)	WP_229374278.1	WP_229374278.1 type I restriction-modification system subunit M
7(5)	WP_000028648.1	WP_000028648.1 MULTISPECIES: type I restriction-modification system subunit M
8(1)	WP_258410417.1	WP_258410417.1 hypothetical protein
8(1)	WP_078370260.1	WP_078370260.1 hypothetical protein
8(1)	WP_001795576.1	WP_001795576.1 MULTISPECIES: hypothetical protein
8(2)	WP_078368758.1	WP_078368758.1 hypothetical protein
8(1)	WP_072490926.1	WP_072490926.1 hypothetical protein
8(2)	WP_072433528.1	WP_072433528.1 MULTISPECIES: hypothetical protein
8(17)	WP_001798389.1	WP_001798389.1 MULTISPECIES: hypothetical protein
8(1)	WP_078064179.1	WP_078064179.1 hypothetical protein
8(6)	WP_001825923.1	WP_001825923.1 MULTISPECIES: hypothetical protein
8(1)	WP_072357653.1	WP_072357653.1 MULTISPECIES: hypothetical protein
8(3)	WP_072470803.1	WP_072470803.1 hypothetical protein
8(21)	WP_072419840.1	WP_072419840.1 MULTISPECIES: hypothetical protein
8(1)	WP_281224552.1	WP_281224552.1 hypothetical protein
8(2)	WP_001794548.1	WP_001794548.1 MULTISPECIES: hypothetical protein
8(1)	WP_078367621.1	WP_078367621.1 hypothetical protein
8(3)	WP_078064609.1	WP_078064609.1 hypothetical protein
8(63)	WP_001797248.1	WP_001797248.1 MULTISPECIES: hypothetical protein
8(4)	WP_072398156.1	WP_072398156.1 MULTISPECIES: hypothetical protein
8(4)	WP_072435034.1	WP_072435034.1 hypothetical protein
9(1)	WP_115210878.1	WP_115210878.1 lipase family protein
9(2)	WP_000066173.1	WP_000066173.1 hypothetical protein
9(1)	WP_196931811.1	WP_196931811.1 hypothetical protein
9(1)	WP_317515204.1	WP_317515204.1 hypothetical protein
9(1)	WP_258410416.1	WP_258410416.1 hypothetical protein
9(1)	WP_072468351.1	WP_072468351.1 hypothetical protein
9(3)	WP_020976996.1	WP_020976996.1 hypothetical protein
9(1)	WP_072361597.1	WP_072361597.1 hypothetical protein
9(1)	WP_258413709.1	WP_258413709.1 hypothetical protein
9(1)	WP_061823608.1	WP_061823608.1 hypothetical protein
9(1)	WP_054190415.1	WP_054190415.1 hypothetical protein
9(8)	WP_000653708.1	WP_000653708.1 hypothetical protein
9(2)	WP_000166024.1	WP_000166024.1 MULTISPECIES: hypothetical protein
9(47)	WP_000653707.1	WP_000653707.1 MULTISPECIES: membrane protein
9(1)	WP_000653712.1	WP_000653712.1 hypothetical protein
9(2)	WP_198914181.1	WP_198914181.1 hypothetical protein
9(1)	WP_279758480.1	WP_279758480.1 hypothetical protein
9(1)	WP_258410994.1	WP_258410994.1 hypothetical protein
9(1)	WP_229374286.1	WP_229374286.1 hypothetical protein
9(7)	WP_031589090.1	WP_031589090.1 membrane protein
9(9)	WP_000066172.1	WP_000066172.1 MULTISPECIES: hypothetical protein
9(1)	WP_000750587.1	WP_000750587.1 lipase family protein
9(1)	WP_086032462.1	WP_086032462.1 hypothetical protein
9(1)	WP_262611031.1	WP_262611031.1 hypothetical protein
9(2)	WP_078368788.1	WP_078368788.1 hypothetical protein
9(2)	WP_078103295.1	WP_078103295.1 hypothetical protein
9(18)	WP_000653711.1	WP_000653711.1 MULTISPECIES: membrane protein
9(1)	WP_252568948.1	WP_252568948.1 hypothetical protein
9(1)	WP_115305139.1	WP_115305139.1 hypothetical protein
9(1)	WP_086045060.1	WP_086045060.1 hypothetical protein
9(1)	WP_254231027.1	WP_254231027.1 hypothetical protein
9(1)	WP_000653705.1	WP_000653705.1 hypothetical protein
9(1)	WP_061838921.1	WP_061838921.1 hypothetical protein
9(1)	WP_252549615.1	WP_252549615.1 lipase family protein
9(1)	WP_078368871.1	WP_078368871.1 hypothetical protein
9(1)	WP_072526493.1	WP_072526493.1 hypothetical protein
9(1)	WP_281224551.1	WP_281224551.1 hypothetical protein
9(1)	WP_078370397.1	WP_078370397.1 hypothetical protein
9(1)	WP_043054725.1	WP_043054725.1 membrane protein
9(2)	WP_024273474.1	WP_024273474.1 membrane protein
9(1)	WP_262529539.1	WP_262529539.1 lipase family protein
10(4)	WP_031927340.1	WP_031927340.1 hypothetical protein
10(1)	WP_262611020.1	WP_262611020.1 hypothetical protein
10(4)	WP_031797543.1	WP_031797543.1 MULTISPECIES: hypothetical protein
10(1)	WP_096659413.1	WP_096659413.1 hypothetical protein
10(1)	WP_031901350.1	WP_031901350.1 MULTISPECIES: hypothetical protein
10(34)	WP_001791691.1	WP_001791691.1 MULTISPECIES: hypothetical protein
10(1)	WP_252549648.1	WP_252549648.1 hypothetical protein
10(10)	WP_001789525.1	WP_001789525.1 MULTISPECIES: hypothetical protein
10(3)	WP_014532570.1	WP_014532570.1 MULTISPECIES: hypothetical protein
10(41)	WP_001792090.1	WP_001792090.1 MULTISPECIES: hypothetical protein
10(7)	WP_001789528.1	WP_001789528.1 hypothetical protein
11(1)	WP_262611016.1	WP_262611016.1 SDR family oxidoreductase
11(1)	WP_115210861.1	WP_115210861.1 SDR family oxidoreductase
11(1)	WP_001024392.1	WP_001024392.1 MULTISPECIES: SDR family oxidoreductase
11(15)	WP_001024374.1	WP_001024374.1 MULTISPECIES: SDR family oxidoreductase
11(1)	WP_267830207.1	WP_267830207.1 SDR family oxidoreductase
11(1)	WP_198996462.1	WP_198996462.1 SDR family oxidoreductase
11(3)	WP_001024389.1	WP_001024389.1 MULTISPECIES: SDR family oxidoreductase
11(1)	WP_001024377.1	WP_001024377.1 MULTISPECIES: SDR family oxidoreductase
11(1)	WP_258413697.1	WP_258413697.1 SDR family oxidoreductase
11(3)	WP_001024387.1	WP_001024387.1 SDR family oxidoreductase
11(6)	WP_001024391.1	WP_001024391.1 MULTISPECIES: SDR family oxidoreductase
11(1)	WP_001024386.1	WP_001024386.1 SDR family oxidoreductase
11(6)	WP_001024382.1	WP_001024382.1 MULTISPECIES: SDR family oxidoreductase
11(1)	WP_258412425.1	WP_258412425.1 SDR family oxidoreductase
11(1)	WP_258415778.1	WP_258415778.1 SDR family oxidoreductase
11(1)	WP_001024388.1	WP_001024388.1 SDR family oxidoreductase
11(1)	WP_029550041.1	WP_029550041.1 SDR family oxidoreductase
11(1)	WP_089535898.1	WP_089535898.1 SDR family oxidoreductase
11(2)	WP_001024378.1	WP_001024378.1 NAD(P)H-binding protein
11(1)	WP_072496815.1	WP_072496815.1 SDR family oxidoreductase
11(1)	WP_115305124.1	WP_115305124.1 SDR family oxidoreductase
11(1)	WP_115390771.1	WP_115390771.1 SDR family oxidoreductase
11(2)	WP_234718316.1	WP_234718316.1 SDR family oxidoreductase
11(1)	WP_258416564.1	WP_258416564.1 SDR family oxidoreductase
11(1)	WP_001024372.1	WP_001024372.1 SDR family oxidoreductase
11(34)	WP_001024371.1	WP_001024371.1 MULTISPECIES: SDR family oxidoreductase
12(1)	WP_072496828.1	WP_072496828.1 GTP-binding protein
12(2)	WP_001062979.1	WP_001062979.1 MULTISPECIES: GTP-binding protein
12(5)	WP_001062991.1	WP_001062991.1 MULTISPECIES: GTP-binding protein
12(1)	WP_001062995.1	WP_001062995.1 GTP-binding protein
12(18)	WP_001062985.1	WP_001062985.1 MULTISPECIES: GTP-binding protein
12(1)	WP_234722850.1	WP_234722850.1 GTP-binding protein
12(11)	WP_001062998.1	WP_001062998.1 MULTISPECIES: GTP-binding protein
12(4)	WP_001063000.1	WP_001063000.1 GTP-binding protein
12(1)	WP_061393943.1	WP_061393943.1 GTP-binding protein
12(3)	WP_001062988.1	WP_001062988.1 GTP-binding protein
12(1)	WP_258410418.1	WP_258410418.1 GTP-binding protein
12(2)	WP_001062984.1	WP_001062984.1 MULTISPECIES: GTP-binding protein
12(2)	WP_001062981.1	WP_001062981.1 GTP-binding protein
12(1)	WP_072468350.1	WP_072468350.1 GTP-binding protein
12(5)	WP_001062992.1	WP_001062992.1 MULTISPECIES: GTP-binding protein
12(1)	WP_020976997.1	WP_020976997.1 GTP-binding protein
12(2)	WP_001062999.1	WP_001062999.1 MULTISPECIES: GTP-binding protein
12(7)	WP_001063005.1	WP_001063005.1 GTP-binding protein
12(1)	WP_274544018.1	WP_274544018.1 GTP-binding protein
12(2)	WP_115289184.1	WP_115289184.1 GTP-binding protein
12(1)	WP_141062230.1	WP_141062230.1 GTP-binding protein
12(1)	WP_001062982.1	WP_001062982.1 MULTISPECIES: GTP-binding protein
12(8)	WP_001062997.1	WP_001062997.1 GTP-binding protein
12(1)	WP_262611040.1	WP_262611040.1 GTP-binding protein
12(1)	WP_001062989.1	WP_001062989.1 MULTISPECIES: GTP-binding protein
12(1)	WP_001062994.1	WP_001062994.1 MULTISPECIES: GTP-binding protein
12(1)	WP_117201026.1	WP_117201026.1 GTP-binding protein
12(1)	WP_001062996.1	WP_001062996.1 GTP-binding protein
13(36)	WP_014373781.1	WP_014373781.1 MULTISPECIES: phenol-soluble modulin PSM-alpha-1
13(42)	WP_014373780.1	WP_014373780.1 MULTISPECIES: phenol-soluble modulin PSM-alpha-2
13(1)	WP_141062274.1	WP_141062274.1 phenol-soluble modulin PSM-alpha-1
14(1)	WP_031788484.1	WP_031788484.1 MULTISPECIES: hypothetical protein
14(1)	WP_094433821.1	WP_094433821.1 hypothetical protein
14(1)	WP_000426915.1	WP_000426915.1 hypothetical protein
14(2)	WP_216730941.1	WP_216730941.1 hypothetical protein
14(1)	WP_262538821.1	WP_262538821.1 hypothetical protein
14(2)	WP_042908808.1	WP_042908808.1 hypothetical protein
14(1)	WP_115211599.1	WP_115211599.1 hypothetical protein
14(2)	WP_214268157.1	WP_214268157.1 hypothetical protein
14(39)	WP_031762269.1	WP_031762269.1 MULTISPECIES: hypothetical protein
14(1)	WP_115390780.1	WP_115390780.1 hypothetical protein
14(6)	WP_010956543.1	WP_010956543.1 MULTISPECIES: hypothetical protein
15(1)	WP_141756699.1	WP_141756699.1 MULTISPECIES: phenol-soluble modulin PSM-alpha-3
15(54)	WP_014373779.1	WP_014373779.1 MULTISPECIES: phenol-soluble modulin PSM-alpha-3
16(4)	WP_031835043.1	WP_031835043.1 hypothetical protein
16(1)	WP_049872772.1	WP_049872772.1 MULTISPECIES: hypothetical protein
16(1)	WP_061838918.1	WP_061838918.1 hypothetical protein
16(1)	WP_042908632.1	WP_042908632.1 hypothetical protein
16(3)	WP_031775297.1	WP_031775297.1 hypothetical protein
16(1)	WP_010956631.1	WP_010956631.1 hypothetical protein
16(2)	WP_000005718.1	WP_000005718.1 hypothetical protein
16(1)	WP_258410419.1	WP_258410419.1 hypothetical protein
16(2)	WP_001287492.1	WP_001287492.1 MULTISPECIES: hypothetical protein
16(1)	WP_001815412.1	WP_001815412.1 MULTISPECIES: hypothetical protein
16(1)	WP_001806583.1	WP_001806583.1 hypothetical protein
16(1)	WP_014532571.1	WP_014532571.1 hypothetical protein
16(1)	WP_086153277.1	WP_086153277.1 hypothetical protein
16(5)	WP_001789533.1	WP_001789533.1 hypothetical protein
16(3)	WP_001790025.1	WP_001790025.1 MULTISPECIES: hypothetical protein
16(1)	WP_262611042.1	WP_262611042.1 hypothetical protein
16(1)	WP_072496829.1	WP_072496829.1 hypothetical protein
17(4)	WP_001021571.1	WP_001021571.1 MULTISPECIES: DUF1304 domain-containing protein
17(1)	WP_141062236.1	WP_141062236.1 DUF1304 domain-containing protein
17(1)	WP_262611014.1	WP_262611014.1 DUF1304 domain-containing protein
17(4)	WP_001021623.1	WP_001021623.1 MULTISPECIES: DUF1304 domain-containing protein
17(1)	WP_072490943.1	WP_072490943.1 DUF1304 domain-containing protein
17(1)	WP_072496814.1	WP_072496814.1 DUF1304 domain-containing protein
17(1)	WP_064133376.1	WP_064133376.1 DUF1304 domain-containing protein
17(1)	WP_001021619.1	WP_001021619.1 DUF1304 domain-containing protein
17(1)	WP_001021628.1	WP_001021628.1 MULTISPECIES: DUF1304 domain-containing protein
17(1)	WP_001021622.1	WP_001021622.1 MULTISPECIES: DUF1304 domain-containing protein
17(1)	WP_001021615.1	WP_001021615.1 DUF1304 domain-containing protein
17(2)	WP_001021573.1	WP_001021573.1 DUF1304 domain-containing protein
17(2)	WP_001021621.1	WP_001021621.1 MULTISPECIES: DUF1304 domain-containing protein
17(1)	WP_072468365.1	WP_072468365.1 DUF1304 domain-containing protein
18(1)	WP_001039454.1	WP_001039454.1 MULTISPECIES: serine protease SplB
18(1)	WP_001039427.1	WP_001039427.1 MULTISPECIES: serine protease SplA
18(1)	WP_001039433.1	WP_001039433.1 MULTISPECIES: serine protease SplA
18(1)	WP_069993661.1	WP_069993661.1 serine protease SplB
18(1)	WP_001038690.1	WP_001038690.1 MULTISPECIES: serine protease SplF
18(2)	WP_001038704.1	WP_001038704.1 MULTISPECIES: serine protease SplD
18(1)	WP_070002063.1	WP_070002063.1 serine protease SplE
18(1)	WP_001038752.1	WP_001038752.1 MULTISPECIES: serine protease SplF
18(2)	WP_001038872.1	WP_001038872.1 MULTISPECIES: serine protease SplC
19(1)	WP_252094376.1	WP_252094376.1 NADH dehydrogenase subunit 5
19(2)	WP_000948301.1	WP_000948301.1 NADH dehydrogenase subunit 5
19(1)	WP_141062229.1	WP_141062229.1 NADH dehydrogenase subunit 5
19(1)	WP_000948295.1	WP_000948295.1 MULTISPECIES: NADH dehydrogenase subunit 5
19(5)	WP_045177096.1	WP_045177096.1 MULTISPECIES: NADH dehydrogenase subunit 5
19(1)	WP_262611043.1	WP_262611043.1 NADH dehydrogenase subunit 5
20(1)	WP_000248838.1	WP_000248838.1 MULTISPECIES: hypothetical protein
20(1)	WP_000248839.1	WP_000248839.1 MULTISPECIES: hypothetical protein
20(4)	WP_000248844.1	WP_000248844.1 MULTISPECIES: hypothetical protein
21(4)	WP_029550026.1	WP_029550026.1 IS21 family transposase
21(1)	WP_258410076.1	WP_258410076.1 IS21 family transposase
21(1)	WP_000777472.1	WP_000777472.1 IS21 family transposase
22(2)	WP_001066123.1	WP_001066123.1 IS21-like element helper ATPase IstB
22(3)	WP_029550027.1	WP_029550027.1 IS21-like element helper ATPase IstB
23(4)	WP_000247476.1	WP_000247476.1 MULTISPECIES: CHAP domain-containing protein
24(4)	WP_001255377.1	WP_001255377.1 MULTISPECIES: lipoprotein
25(2)	WP_001251192.1	WP_001251192.1 MULTISPECIES: FtsK/SpoIIIE domain-containing protein
25(2)	WP_049311702.1	WP_049311702.1 FtsK/SpoIIIE domain-containing protein
26(2)	WP_049311703.1	WP_049311703.1 hypothetical protein
26(1)	WP_198987418.1	WP_198987418.1 hypothetical protein
26(1)	WP_000810443.1	WP_000810443.1 MULTISPECIES: hypothetical protein
27(1)	WP_049296482.1	WP_049296482.1 YbcC family protein
27(2)	WP_216745731.1	WP_216745731.1 YbcC family protein
27(1)	WP_045177097.1	WP_045177097.1 MULTISPECIES: YbcC family protein
28(1)	WP_267830221.1	WP_267830221.1 helix-turn-helix domain-containing protein
28(3)	WP_000746375.1	WP_000746375.1 MULTISPECIES: transposase
29(3)	WP_000681159.1	WP_000681159.1 MULTISPECIES: hypothetical protein
29(1)	WP_267830225.1	WP_267830225.1 hypothetical protein
30(3)	WP_000015639.1	WP_000015639.1 MULTISPECIES: TcpD family membrane protein
31(3)	WP_000358144.1	WP_000358144.1 MULTISPECIES: TcpE family conjugal transfer membrane protein
32(3)	WP_000692002.1	WP_000692002.1 MULTISPECIES: conjugal transfer protein
33(1)	WP_000473596.1	WP_000473596.1 MULTISPECIES: bi-component leukocidin LukED subunit E
33(1)	WP_000782446.1	WP_000782446.1 MULTISPECIES: bi-component leukocidin LukED subunit D
33(1)	WP_000782463.1	WP_000782463.1 MULTISPECIES: bi-component leukocidin LukED subunit D
34(3)	WP_001031902.1	WP_001031902.1 MULTISPECIES: hypothetical protein
35(3)	WP_001049258.1	WP_001049258.1 MULTISPECIES: ATP-binding protein
36(1)	WP_031900292.1	WP_031900292.1 NYN domain-containing protein
36(2)	WP_000416469.1	WP_000416469.1 MULTISPECIES: NYN domain-containing protein
37(1)	WP_230852041.1	WP_230852041.1 YSIRK-type signal peptide-containing protein, partial
37(1)	WP_250543456.1	WP_250543456.1 YSIRK-type signal peptide-containing protein, partial
37(1)	WP_250322216.1	WP_250322216.1 YSIRK-type signal peptide-containing protein, partial
38(1)	WP_262537130.1	WP_262537130.1 IS3-like element ISSau2 family transposase
38(1)	WP_155977821.1	WP_155977821.1 IS3 family transposase
38(1)	WP_115289405.1	WP_115289405.1 IS3-like element ISSau2 family transposase
39(2)	WP_000453449.1	WP_000453449.1 MULTISPECIES: hypothetical protein
40(1)	WP_000543856.1	WP_000543856.1 MULTISPECIES: DUF1828 domain-containing protein
40(1)	WP_000543854.1	WP_000543854.1 MULTISPECIES: DUF1828 domain-containing protein
41(2)	WP_000550252.1	WP_000550252.1 MULTISPECIES: hypothetical protein
42(1)	WP_001092776.1	WP_001092776.1 MULTISPECIES: DUF4888 domain-containing protein
42(1)	WP_001092780.1	WP_001092780.1 MULTISPECIES: DUF4888 domain-containing protein
43(2)	WP_001791797.1	WP_001791797.1 MULTISPECIES: hypothetical protein
44(2)	WP_020976983.1	WP_020976983.1 hypothetical protein
45(2)	WP_020976984.1	WP_020976984.1 XRE family transcriptional regulator
46(1)	WP_115390770.1	WP_115390770.1 DUF523 domain-containing protein
46(1)	WP_029550042.1	WP_029550042.1 DUF523 domain-containing protein
47(2)	WP_164022204.1	WP_164022204.1 MULTISPECIES: IS30 family transposase
