# Supplementary material for: A type VII-secreted lipase toxin with reverse domain arrangement
Source: Nat Commun. 2023 Dec 19;14:8438. doi: 10.1038/s41467-023-44221-y (PMC10730906; doi:10.1038/s41467-023-44221-y)
Supplement: Supplementary file 6 — Source Data [file 41467_2023_44221_MOESM6_ESM.zip › Tsl1 distribution raw/lpl0 2/FlaGs_output/results_flankgene_Report.log]

#Serial	Query	Assembly_Found	FlankingGene_Found
1	WP_249524812.1	Yes	Yes
2	WP_070044204.1	Yes	Yes
3	WP_258410990.1	Yes	Yes
4	WP_281224548.1	Yes	Yes
5	WP_301397077.1	Yes	Yes
6	WP_216745732.1	Yes	Yes
7	WP_049307735.1	Yes	Yes
8	WP_113589264.1	Yes	Yes
9	WP_072526490.1	Yes	Yes
10	WP_070047672.1	Yes	Yes
11	WP_111090025.1	Yes	Yes
12	WP_071080448.1	Yes	Yes
13	WP_268560092.1	Yes	Yes
14	WP_234728030.1	Yes	Yes
15	WP_072468356.1	Yes	Yes
16	WP_274544019.1	Yes	Yes
17	WP_312013423.1	Yes	Yes
18	WP_064132079.1	Yes	Yes
19	WP_103183862.1	Yes	Yes
20	WP_223341440.1	No: ProteinID was not found in Genome Assembly	No
21	WP_301557592.1	Yes	Yes
22	WP_001208922.1	Yes	Yes
23	WP_205298771.1	Yes	Yes
24	WP_001208917.1	Yes	Yes
25	WP_141062233.1	Yes	Yes
26	WP_165618745.1	Yes	Yes
27	WP_113590375.1	Yes	Yes
28	WP_031793823.1	Yes	Yes
29	WP_001208919.1	Yes	Yes
30	WP_145373910.1	Yes	Yes
31	WP_224077684.1	Yes	Yes
32	WP_115390782.1	Yes	Yes
33	WP_267810978.1	Yes	Yes
34	WP_176320916.1	Yes	Yes
35	WP_289810327.1	Yes	Yes
36	WP_279524263.1	Yes	Yes
37	WP_224800206.1	Yes	Yes
38	WP_086045059.1	Yes	Yes
39	WP_117374314.1	Yes	Yes
40	WP_064133378.1	Yes	Yes
41	WP_095284808.1	Yes	Yes
42	WP_001208918.1	Yes	Yes
43	WP_238609917.1	Yes	Yes
44	WP_269634158.1	Yes	Yes
45	WP_049318440.1	Yes	Yes
46	WP_233232812.1	Yes	Yes
47	WP_001638850.1	Yes	Yes
48	WP_103149213.1	Yes	Yes
49	WP_113590253.1	Yes	Yes
50	WP_182055449.1	Yes	Yes
51	WP_031810960.1	Yes	Yes
52	WP_001208916.1	Yes	Yes
53	WP_283591143.1	Yes	Yes
54	WP_061839331.1	Yes	Yes
55	WP_111711090.1	Yes	Yes
56	WP_031905719.1	Yes	Yes
57	WP_225511228.1	Yes	Yes
58	WP_103143397.1	Yes	Yes
59	WP_070064200.1	Yes	Yes
60	WP_111033032.1	Yes	Yes
61	WP_031862898.1	Yes	Yes
62	WP_182045054.1	Yes	Yes
63	WP_262537462.1	Yes	Yes
64	WP_031879712.1	Yes	Yes
65	WP_031793476.1	Yes	Yes
66	WP_103151719.1	Yes	Yes
67	WP_103147856.1	Yes	Yes
68	WP_113580790.1	Yes	Yes
69	WP_230852042.1	Yes	Yes
70	WP_064131152.1	Yes	Yes
71	WP_064275991.1	Yes	Yes
72	WP_031906458.1	Yes	Yes
73	WP_086040561.1	Yes	Yes
74	WP_165619758.1	Yes	Yes
75	WP_260645050.1	Yes	Yes
76	WP_086097212.1	Yes	Yes
77	WP_232044238.1	Yes	Yes
78	WP_165621829.1	Yes	Yes
79	WP_274894661.1	Yes	Yes
80	WP_064305721.1	Yes	Yes
81	WP_283588743.1	Yes	Yes
82	WP_271287700.1	Yes	Yes
83	WP_049279118.1	Yes	Yes
84	WP_154269472.1	Yes	Yes
85	WP_072527585.1	Yes	Yes
86	WP_117201024.1	Yes	Yes
87	WP_001208892.1	Yes	Yes
88	WP_259696468.1	Yes	Yes
89	WP_162636527.1	Yes	Yes
90	WP_001208893.1	Yes	Yes
91	WP_267830219.1	Yes	Yes
92	WP_031914721.1	Yes	Yes
93	WP_111071215.1	Yes	Yes
94	WP_103212144.1	Yes	Yes
95	WP_234722849.1	Yes	Yes
96	WP_160189991.1	Yes	Yes
97	WP_049314019.1	Yes	Yes
98	WP_216728190.1	Yes	Yes
99	WP_099143779.1	Yes	Yes
100	WP_147715355.1	Yes	Yes
101	WP_234863418.1	Yes	Yes
102	WP_198996452.1	Yes	Yes
103	WP_064133281.1	Yes	Yes
104	WP_199004398.1	Yes	Yes
105	WP_086098487.1	Yes	Yes
106	WP_084985139.1	Yes	Yes
107	WP_190338080.1	Yes	Yes
108	WP_154289154.1	Yes	Yes
109	WP_261933994.1	Yes	Yes
110	WP_114283425.1	Yes	Yes
111	WP_270758916.1	Yes	Yes
112	WP_031881528.1	Yes	Yes
113	WP_260633830.1	Yes	Yes
114	WP_312010534.1	Yes	Yes
115	WP_072496824.1	Yes	Yes
116	WP_198987419.1	Yes	Yes
117	WP_117207340.1	Yes	Yes
118	WP_086032581.1	Yes	Yes
119	WP_061838930.1	Yes	Yes
120	WP_053005248.1	Yes	Yes
121	WP_252094375.1	Yes	Yes
122	WP_001208890.1	Yes	Yes
123	WP_070043487.1	Yes	Yes
124	WP_049296481.1	Yes	Yes
125	WP_086153280.1	Yes	Yes
126	WP_001208894.1	Yes	Yes
127	WP_070007303.1	Yes	Yes
128	WP_115305133.1	Yes	Yes
129	WP_061735479.1	Yes	Yes
130	WP_070064300.1	Yes	Yes
131	WP_252549628.1	Yes	Yes
132	WP_250322217.1	Yes	Yes
133	WP_250045062.1	Yes	Yes
134	WP_001208920.1	Yes	Yes
135	WP_196931808.1	Yes	Yes
136	WP_001208905.1	Yes	Yes
137	WP_070046246.1	Yes	Yes
138	WP_250543457.1	Yes	Yes
139	WP_222637344.1	Yes	Yes
140	WP_162655193.1	No: ProteinID was not found in Genome Assembly	No
141	WP_069994155.1	Yes	Yes
142	WP_233642320.1	Yes	Yes
143	WP_238608744.1	Yes	Yes
144	WP_045177089.1	Yes	Yes
145	WP_117203222.1	Yes	Yes
146	WP_216749478.1	Yes	Yes
147	WP_126740296.1	No: ProteinID was not found in Genome Assembly	No
148	WP_224132397.1	Yes	Yes
149	WP_031825732.1	Yes	Yes
150	WP_064128608.1	Yes	Yes
151	WP_117434111.1	Yes	Yes
152	WP_154290506.1	Yes	Yes
153	WP_223223677.1	Yes	Yes
154	WP_117215976.1	Yes	Yes
155	WP_095255644.1	Yes	Yes
156	WP_107366818.1	Yes	Yes
157	WP_029550030.1	Yes	Yes
158	WP_218468907.1	Yes	Yes
159	WP_001208906.1	Yes	Yes
160	WP_072435036.1	Yes	Yes
161	WP_104011172.1	Yes	Yes
162	WP_061819853.1	Yes	Yes
163	WP_258412434.1	Yes	Yes
164	WP_062909758.1	Yes	Yes
165	WP_258416576.1	Yes	Yes
166	WP_262611027.1	Yes	Yes
167	WP_000330443.1	Yes	Yes
168	WP_258413703.1	Yes	Yes
169	WP_031808847.1	Yes	Yes
170	WP_031834419.1	Yes	Yes
171	WP_031896026.1	Yes	Yes
172	WP_031887344.1	Yes	Yes
173	WP_031834070.1	Yes	Yes
174	WP_031878262.1	Yes	Yes
175	WP_155977923.1	Yes	Yes
176	WP_031859900.1	Yes	Yes
177	WP_031895930.1	Yes	Yes
178	WP_031878340.1	Yes	Yes
179	WP_031795685.1	Yes	Yes
180	WP_049882909.1	Yes	Yes
181	WP_252583659.1	Yes	Yes
182	WP_229374281.1	Yes	Yes
183	WP_020976986.1	Yes	Yes
184	WP_115210870.1	Yes	Yes
185	WP_064133885.1	Yes	Yes
186	WP_217176209.1	Yes	Yes
187	WP_070961882.1	Yes	Yes
188	WP_031825044.1	Yes	Yes
189	WP_031877219.1	Yes	Yes
190	WP_210552498.1	Yes	Yes
191	WP_001208887.1	Yes	Yes
192	WP_250738040.1	Yes	Yes
193	WP_258411522.1	Yes	Yes
194	WP_258410409.1	Yes	Yes
195	WP_174840708.1	Yes	Yes
196	WP_224876166.1	Yes	Yes
197	WP_049879846.1	Yes	Yes
198	WP_031863209.1	Yes	Yes
199	WP_031794573.1	Yes	Yes
200	WP_031832642.1	Yes	Yes
