# Supplementary material for: A type VII-secreted lipase toxin with reverse domain arrangement
Source: Nat Commun. 2023 Dec 19;14:8438. doi: 10.1038/s41467-023-44221-y (PMC10730906; doi:10.1038/s41467-023-44221-y)
Supplement: Supplementary file 6 — Source Data [file 41467_2023_44221_MOESM6_ESM.zip › Tsl1 distribution raw/lpl0 2/FlaGs_output/results_ladderTree.nw]

(((WP_210552498.1#190|Staphylococcus_aureus:5e-09,(WP_224876166.1#196|Staphylococcus_aureus:0.00197636,(WP_070961882.1#187|Staphylococcus_aureus:0.00198059,WP_001208887.1#191|Staphylococcus_aureus:5e-09)0:5e-09)0.864:0.00197867)0.996:0.0522084,((WP_064133885.1#185|Staphylococcus_aureus:0.00195297,(WP_020976986.1#183|Staphylococcus_aureus:5e-09,WP_174840708.1#195|Staphylococcus_aureus:0.00392341)0:5e-09)0.328:0.0019682,((WP_258411522.1#193|Staphylococcus_aureus:5e-09,WP_258410409.1#194|Staphylococcus_aureus:0.00392905)0.988:0.0119012,(WP_250738040.1#192|Staphylococcus_aureus:0.00195343,(WP_115210870.1#184|Staphylococcus_aureus:0.00195252,(WP_229374281.1#182|Staphylococcus_aureus:0,WP_217176209.1#186|Staphylococcus_aureus:0)1:5e-09)0:5e-09)0:5e-09)0.7:0.00193629)0.879:0.0223875)1:0.190502,((WP_053005248.1#120|Staphylococcus_aureus:0.0437659,WP_230852042.1#69|Staphylococcus_aureus:0.0159912)0.989:0.0875761,(((WP_160189991.1#96|Staphylococcus_aureus:5e-09,WP_154290506.1#152|Staphylococcus_aureus:0.0025699)0.968:0.0291098,((WP_216745732.1#6|Staphylococcus_aureus:0.00198175,WP_249524812.1#1|Staphylococcus_aureus:5e-09)1:0.0730204,((WP_113589264.1#8|Staphylococcus_aureus:0.00204368,(WP_165618745.1#26|Staphylococcus_aureus:0.00194059,((WP_113590375.1#27|Staphylococcus_aureus:0.0019406,(WP_141062233.1#25|Staphylococcus_aureus:0.00193918,(WP_001208922.1#22|Staphylococcus_aureus:0,WP_064132079.1#18|Staphylococcus_aureus:0)1:5e-09)0:5e-09)0:5e-09,(WP_312013423.1#17|Staphylococcus_aureus:0.0019388,((WP_205298771.1#23|Staphylococcus_aureus:0.0019395,WP_165619758.1#74|Staphylococcus_aureus:0.00193869)0:5e-09,(WP_113580790.1#68|Staphylococcus_aureus:0.00193975,WP_113590253.1#49|Staphylococcus_aureus:5e-09)0.86:0.00193962)0:5e-09)0:5e-09)0:5e-09)0.84:0.00378629)1:0.103875,((WP_072468356.1#15|Staphylococcus_aureus:0.00203284,(WP_234728030.1#14|Staphylococcus_aureus:0.00197211,(WP_072526490.1#9|Staphylococcus_aureus:0.00197137,(WP_274544019.1#16|Staphylococcus_aureus:0.00197136,(WP_049307735.1#7|Staphylococcus_aureus:5e-09,(WP_268560092.1#13|Staphylococcus_aureus:0.00197298,WP_000330443.1#167|Staphylococcus_aureus_subsp__aureus_USA300_TCH959:5e-09)0:5e-09)0.642:6e-09)0:5e-09)0:5e-09)0.777:0.00191713)0.899:0.0152391,(WP_262537462.1#63|Staphylococcus_aureus:5e-09,(WP_252583659.1#181|Staphylococcus_aureus:5e-09,((WP_301397077.1#5|Staphylococcus_aureus:0.00195361,WP_070044204.1#2|Staphylococcus_aureus:0.00195242)0:5e-09,(WP_281224548.1#4|Staphylococcus_aureus:0.00195181,(WP_258410990.1#3|Staphylococcus_aureus:0.00196129,(WP_301557592.1#21|Staphylococcus_aureus:0.00195576,(WP_071080448.1#12|Staphylococcus_aureus:0.0019529,WP_070047672.1#10|Staphylococcus_aureus:5e-09)0:5e-09)0.941:0.00390385)0:5e-09)0:5e-09)1:5e-09)1:0.102914)1:0.0622999)0.991:0.0460681)0.867:0.0279553)0.587:0.0458733)0.926:0.0362258,((WP_252094375.1#121|Staphylococcus_aureus:5e-09,((WP_250543457.1#138|Staphylococcus_aureus:5e-09,WP_147715355.1#100|Staphylococcus_aureus:0.0438943)0.995:7e-09,(WP_250322217.1#132|Staphylococcus_aureus:5e-09,(WP_031914721.1#92|Staphylococcus_aureus_VET0183R:5e-09,WP_111090025.1#11|Staphylococcus_aureus:5e-09)0.999:0.0337454)0:5e-09)0.995:0.0167956)0.958:0.0381995,(((WP_238608744.1#143|Staphylococcus_aureus:0.00198286,(WP_049296481.1#124|Staphylococcus_aureus:5e-09,((WP_045177089.1#144|Staphylococcus_aureus:0,WP_117215976.1#154|Staphylococcus_aureus:0)1:6e-09,(WP_117434111.1#151|Staphylococcus_aureus:0.00198399,(WP_117203222.1#145|Staphylococcus_aureus:0.00197976,WP_064128608.1#150|Staphylococcus_aureus:0.00197921)0:5e-09)0:5e-09)0:5e-09)0.462:5e-09)0.979:0.0239222,((WP_155977923.1#175|Staphylococcus_aureus:0.057352,((WP_115305133.1#128|Staphylococcus_aureus:0.00201731,(WP_222637344.1#139|Staphylococcus_aureus:0.00201841,(WP_001208905.1#136|Staphylococcus_aureus:5e-09,(WP_233642320.1#142|Staphylococcus_aureus:0.00201722,(WP_196931808.1#135|Staphylococcus_aureus:0.002018,WP_069994155.1#141|Staphylococcus_aureus:0.00201596)0:5e-09)0.506:5e-09)0:5e-09)0.761:5e-09)0.997:0.0360485,(WP_086153280.1#125|Staphylococcus_aureus:0.0227398,(WP_258413703.1#168|Staphylococcus_aureus:0.00203895,((WP_104011172.1#161|Staphylococcus_aureus:0.00200819,((WP_029550030.1#157|Staphylococcus_aureus:5e-09,WP_107366818.1#156|Staphylococcus_aureus:0.00200889)0:5e-09,(WP_061819853.1#162|Staphylococcus_aureus:0.00201075,WP_072435036.1#160|Staphylococcus_aureus:0.00200895)0:5e-09)0:5e-09)0.865:0.00200816,(WP_001208906.1#159|Staphylococcus_aureus_subsp__aureus_21305:0.00201492,(WP_062909758.1#164|Staphylococcus_aureus:5e-09,(WP_258416576.1#165|Staphylococcus_aureus:5e-09,(WP_258412434.1#163|Staphylococcus_aureus:0.0123348,WP_262611027.1#166|Staphylococcus_aureus:0.00204411)0.443:5e-09)0.941:5e-09)0.009:5e-09)0.731:5e-09)0.717:0.00403332)0.756:0.00190287)0.752:0.00388381)0.983:0.0368984)0.958:0.0381729,((WP_070046246.1#137|Staphylococcus_aureus:5e-09,(WP_070043487.1#123|Staphylococcus_aureus:0.00195765,(WP_070064300.1#130|Staphylococcus_aureus:0.00196364,(WP_001208894.1#126|Staphylococcus_aureus:6e-09,(WP_061735479.1#129|Staphylococcus_aureus:0.00195619,(WP_252549628.1#131|Staphylococcus_aureus:0.00195678,WP_070007303.1#127|Staphylococcus_aureus:0.00195607)0:5e-09)0:5e-09)0:6e-09)0:5e-09)0.929:0.00392435)0.99:0.0263258,(WP_115390782.1#32|Staphylococcus_aureus:0.0283114,((WP_072496824.1#115|Staphylococcus_aureus:0.00598458,(WP_061838930.1#119|Staphylococcus_aureus:0.00198223,WP_001208890.1#122|Staphylococcus_aureus:0.00594541)0.345:5e-09)0.95:0.0161821,(WP_216728190.1#98|Staphylococcus_aureus:0.0019898,(((WP_283588743.1#81|Staphylococcus_aureus:0.0019838,WP_267830219.1#91|Staphylococcus_aureus:0.00198106)0:5e-09,(WP_103212144.1#94|Staphylococcus_aureus:0.00197805,((WP_001208892.1#87|Staphylococcus_aureus_MISS6103:0,WP_117207340.1#117|Staphylococcus_aureus:0)1:5e-09,(WP_165621829.1#78|Staphylococcus_aureus:0.00198064,WP_270758916.1#111|Staphylococcus_aureus:5e-09)0:5e-09)0:5e-09)0:5e-09)0:5e-09,((WP_260633830.1#113|Staphylococcus_aureus:5e-09,WP_198987419.1#116|Staphylococcus_aureus:0.00197842)0:5e-09,((WP_259696468.1#88|Staphylococcus_aureus:0.00197905,(WP_234863418.1#101|Staphylococcus_aureus:0.00198012,WP_084985139.1#106|Staphylococcus_aureus:0.0019838)0:5e-09)0:5e-09,(((WP_117201024.1#86|Staphylococcus_aureus:0.00197929,WP_086098487.1#105|Staphylococcus_aureus:0.00197918)0:5e-09,((WP_199004398.1#104|Staphylococcus_aureus:0.00197947,WP_154289154.1#108|Staphylococcus_aureus:0.0019782)0:5e-09,(WP_099143779.1#99|Staphylococcus_aureus:0.00197934,(WP_261933994.1#109|Staphylococcus_aureus:0.00198311,WP_283591143.1#53|Staphylococcus_aureus:0.00197993)0:5e-09)0:5e-09)0:6e-09)1:6e-09,((WP_271287700.1#82|Staphylococcus_aureus:0.00198556,WP_072527585.1#85|Staphylococcus_aureus:0.00197928)0:5e-09,((WP_198996452.1#102|Staphylococcus_aureus:0.00197861,WP_001208893.1#90|Staphylococcus_aureus:0.00197886)0:5e-09,(WP_234722849.1#95|Staphylococcus_aureus:0.00197918,(WP_049314019.1#97|Staphylococcus_aureus:0.00198035,(WP_162636527.1#89|Staphylococcus_aureus:0.0018247,WP_154269472.1#84|Staphylococcus_aureus:0.000265577)0.904:0.00187192)0:5e-09)0:5e-09)1:5e-09)0:5e-09)0:5e-09)0:5e-09)1:6e-09)0.73:5e-09)0.941:0.011994)0.733:0.0210445)0.994:0.0388595)0.733:0.00276066)0.999:0.0456177)0.999:0.0571674,(WP_031881528.1#112|Staphylococcus_aureus_AMMC6111:5e-09,(WP_064133281.1#103|Staphylococcus_aureus:5e-09,((WP_001208919.1#29|Staphylococcus_aureus_subsp__aureus_VRS3a:0.00200247,(WP_031859900.1#176|Staphylococcus_aureus_M0935:5e-09,(WP_031825044.1#188|Staphylococcus_aureus_M0452:5e-09,(WP_182045054.1#62|Staphylococcus_aureus:0.00200447,WP_031795685.1#179|Staphylococcus_aureus_M0271:5e-09)0:6e-09)0.463:6e-09)0.721:6e-09)0:5e-09,((((WP_001208917.1#24|Staphylococcus_aureus_H81901:5e-09,(WP_182055449.1#50|Staphylococcus_aureus:0.00200256,WP_031794573.1#199|Staphylococcus_aureus_M0989:5e-09)0.741:6e-09)0:6e-09,((WP_031877219.1#189|Staphylococcus_aureus_M1156:5e-09,(WP_031832642.1#200|Staphylococcus_aureus_M0840:0.0026151,WP_031863209.1#198|Staphylococcus_aureus_M1018:5e-09)0.802:5e-09)0:5e-09,(WP_216749478.1#146|Staphylococcus_aureus:5e-09,(WP_031808847.1#169|Staphylococcus_aureus_M1080:5e-09,(WP_031834419.1#170|Staphylococcus_aureus_M0598:5e-09,WP_049318440.1#45|Staphylococcus_aureus:0.00199776)0:6e-09)0:1.1e-08)0:3.414e-06)1:6e-09)0:5e-09,(WP_103183862.1#19|Staphylococcus_aureus:0.00200423,(WP_224132397.1#148|Staphylococcus_aureus:5e-09,(WP_095255644.1#155|Staphylococcus_aureus:5e-09,(WP_031878340.1#178|Staphylococcus_aureus_M0617:5e-09,(WP_031895930.1#177|Staphylococcus_aureus_M0808:5e-09,(WP_031887344.1#172|Staphylococcus_aureus_M0653:5e-09,(WP_031834070.1#173|Staphylococcus_aureus_M0508:5e-09,(WP_223223677.1#153|Staphylococcus_aureus_M0656:0.00204637,(WP_031896026.1#171|Staphylococcus_aureus_M0809:5e-09,WP_103147856.1#67|Staphylococcus_aureus:0.00190214)0:6e-09)0.113:6e-09)0:6e-09)0.55:3.1841e-05)0.329:5.7531e-05)0.012:1.1487e-05)0.263:6e-09)0.734:6e-09)0:5e-09)0:5e-09,(((WP_031793823.1#28|Staphylococcus_aureus_DAR5852:0.00200422,(WP_086045059.1#38|Staphylococcus_aureus:5e-09,WP_312010534.1#114|Staphylococcus_aureus:5e-09)0.846:0.00200329)0:6e-09,(WP_031810960.1#51|Staphylococcus_aureus_M0435:0.00200421,(WP_224800206.1#37|Staphylococcus_aureus:0.00200516,((WP_190338080.1#107|Staphylococcus_aureus:0.00200166,(WP_049879846.1#197|Staphylococcus_aureus_M0657:5e-09,(WP_049279118.1#83|Staphylococcus_aureus:0.00200292,WP_274894661.1#79|Staphylococcus_aureus:5e-09)0.032:0.00200346)0.596:6e-09)0.745:5e-09,(WP_111033032.1#60|Staphylococcus_aureus:0.00200607,((WP_001208918.1#42|Staphylococcus_aureus_M0298:5e-09,(WP_031825732.1#149|Staphylococcus_aureus_M0333:5e-09,WP_031878262.1#174|Staphylococcus_aureus_M0612:5e-09)0.975:6e-09)0.92:0.0020032,(WP_064133378.1#40|Staphylococcus_aureus:0.00200305,(WP_218468907.1#158|Staphylococcus_aureus:5e-09,(WP_224077684.1#31|Staphylococcus_aureus:0.00200092,WP_049882909.1#180|Staphylococcus_aureus_M0376:5e-09)0.449:6e-09)0.726:6e-09)0:5e-09)0:5e-09)0:5e-09)0:5e-09)0:5e-09)0.709:5e-09)0:5e-09,((WP_086040561.1#73|Staphylococcus_aureus:0.00200445,((WP_086097212.1#76|Staphylococcus_aureus:0.00200526,(WP_232044238.1#77|Staphylococcus_aureus:0.00200532,WP_001208920.1#134|Staphylococcus_aureus_subsp__aureus_IS_122:0.00200009)0.719:5e-09)0:5e-09,(WP_070064200.1#59|Staphylococcus_aureus:0.00200242,(WP_260645050.1#75|Staphylococcus_aureus:0.00200455,(WP_114283425.1#110|Staphylococcus_aureus:0.00200344,WP_145373910.1#30|Staphylococcus_aureus:0.00200278)0:5e-09)0.176:6e-09)0:5e-09)0:5e-09)0:5e-09,((WP_031906458.1#72|Staphylococcus_aureus_SJUD6053:0.00200459,(WP_086032581.1#118|Staphylococcus_aureus:0.00200488,(WP_117374314.1#39|Staphylococcus_aureus:0.00200582,(WP_111071215.1#93|Staphylococcus_aureus:0.00400895,(WP_064305721.1#80|Staphylococcus_aureus:0.00200223,WP_233232812.1#46|Staphylococcus_aureus:0.00200318)0:5e-09)0:5e-09)0:6e-09)0:5e-09)0:5e-09,(((WP_176320916.1#34|Staphylococcus_aureus:0.00200318,WP_103151719.1#66|Staphylococcus_aureus:0.00200636)0:5e-09,(WP_225511228.1#57|Staphylococcus_aureus:0.00200284,WP_267810978.1#33|Staphylococcus_aureus:0.00200491)0:5e-09)0:5e-09,(((WP_238609917.1#43|Staphylococcus_aureus:0.00200895,WP_031879712.1#64|Staphylococcus_aureus:0.00400864)0:5e-09,(WP_250045062.1#133|Staphylococcus_aureus:0.00200089,WP_279524263.1#36|Staphylococcus_aureus:0.00200343)0:5e-09)0.885:5e-09,((WP_103143397.1#58|Staphylococcus_aureus:0.00200273,WP_095284808.1#41|Staphylococcus_aureus:0.00200273)0:5e-09,((WP_111711090.1#55|Staphylococcus_aureus:0.00200284,WP_269634158.1#44|Staphylococcus_aureus:0.00200305)0:6e-09,((WP_103149213.1#48|Staphylococcus_aureus:0.00201291,WP_001638850.1#47|Staphylococcus_aureus_M0399:0.00401511)0:5e-09,((WP_001208916.1#52|Staphylococcus_aureus_subsp__aureus_CIG1165:0.00200397,WP_031905719.1#56|Staphylococcus_aureus_SJOS6016:0.00200454)0:5e-09,((WP_061839331.1#54|Staphylococcus_aureus:0.00200306,(WP_064131152.1#70|Staphylococcus_aureus:0.0020016,WP_031862898.1#61|Staphylococcus_aureus_T57397:0.00200375)0:5e-09)0:5e-09,(WP_064275991.1#71|Staphylococcus_aureus:0.00200397,(WP_031793476.1#65|Staphylococcus_aureus_HBHO6042:0.00200242,WP_289810327.1#35|Staphylococcus_aureus:0.00200343)0:5e-09)0:5e-09)0:5e-09)0:5e-09)0:5e-09)0:5e-09)0:5e-09)0:5e-09)0:5e-09)0:5e-09)0:5e-09)1:5e-09)0:5e-09)1:6e-09)0:5e-09)0.825:0.01009)1:0.122387)0.838:0.0336755)0.912:0.0618926)1:0.190502);
