# Supplementary material for: A type VII-secreted lipase toxin with reverse domain arrangement
Source: Nat Commun. 2023 Dec 19;14:8438. doi: 10.1038/s41467-023-44221-y (PMC10730906; doi:10.1038/s41467-023-44221-y)
Supplement: Supplementary file 6 — Source Data [file 41467_2023_44221_MOESM6_ESM.zip › Tsl1 distribution raw/lpl0 2/FlaGs_output/results_QueryStatus.txt]

#Serial	Status
1	WP_249524812.1 is valid as a NCBI protein accession and reported in Assembly ID GCF_023383625.1
2	WP_070044204.1 is valid as a NCBI protein accession and reported in Assembly ID GCF_900098115.1
3	WP_258410990.1 is valid as a NCBI protein accession and reported in Assembly ID GCF_024741535.1
4	WP_281224548.1 is valid as a NCBI protein accession and reported in Assembly ID GCF_029930845.1
5	WP_301397077.1 is valid as a NCBI protein accession and reported in Assembly ID GCF_033036655.1
6	WP_216745732.1 is valid as a NCBI protein accession and reported in Assembly ID GCF_019149105.1
7	WP_049307735.1 is valid as a NCBI protein accession and reported in Assembly ID GCF_028805745.1
8	WP_113589264.1 is valid as a NCBI protein accession and reported in Assembly ID GCF_003309205.1
9	WP_072526490.1 is valid as a NCBI protein accession and reported in Assembly ID GCF_900125325.1
10	WP_070047672.1 is valid as a NCBI protein accession and reported in Assembly ID GCF_011394615.1
11	WP_111090025.1 is valid as a NCBI protein accession and reported in Assembly ID GCF_003240135.1
12	WP_071080448.1 is valid as a NCBI protein accession and reported in Assembly ID GCF_021366515.1
13	WP_268560092.1 is valid as a NCBI protein accession and reported in Assembly ID GCF_028804955.1
14	WP_234728030.1 is valid as a NCBI protein accession and reported in Assembly ID GCF_030063965.1
15	WP_072468356.1 is valid as a NCBI protein accession and reported in Assembly ID GCF_900125885.1
16	WP_274544019.1 is valid as a NCBI protein accession and reported in Assembly ID GCF_028804975.1
17	WP_312013423.1 is valid as a NCBI protein accession and reported in Assembly ID GCF_031934985.1
18	WP_064132079.1 is valid as a NCBI protein accession and reported in Assembly ID GCF_900081495.1
19	WP_103183862.1 is valid as a NCBI protein accession and reported in Assembly ID GCF_900251655.1
20	WP_223341440.1 is a valid NCBI protein accession but Discarded : No Flanking Gene was found for WP_223341440.1 in Assembly ID GCA_002274715.1
21	WP_301557592.1 is valid as a NCBI protein accession and reported in Assembly ID GCF_030442095.1
22	WP_001208922.1 is valid as a NCBI protein accession and reported in Assembly ID GCF_003310215.1
23	WP_205298771.1 is valid as a NCBI protein accession and reported in Assembly ID GCF_016920095.1
24	WP_001208917.1 is valid as a NCBI protein accession and reported in Assembly ID GCF_000605125.1
25	WP_141062233.1 is valid as a NCBI protein accession and reported in Assembly ID GCF_006511805.1
26	WP_165618745.1 is valid as a NCBI protein accession and reported in Assembly ID GCF_011291095.1
27	WP_113590375.1 is valid as a NCBI protein accession and reported in Assembly ID GCF_024515875.1
28	WP_031793823.1 is valid as a NCBI protein accession and reported in Assembly ID GCF_000586695.1
29	WP_001208919.1 is valid as a NCBI protein accession and reported in Assembly ID GCF_000262855.1
30	WP_145373910.1 is valid as a NCBI protein accession and reported in Assembly ID GCF_007726565.1
31	WP_224077684.1 is valid as a NCBI protein accession and reported in Assembly ID GCF_020072325.1
32	WP_115390782.1 is valid as a NCBI protein accession and reported in Assembly ID GCF_900457835.1
33	WP_267810978.1 is valid as a NCBI protein accession and reported in Assembly ID GCF_026625405.1
34	WP_176320916.1 is valid as a NCBI protein accession and reported in Assembly ID GCF_029852325.1
35	WP_289810327.1 is valid as a NCBI protein accession and reported in Assembly ID GCF_030382025.1
36	WP_279524263.1 is valid as a NCBI protein accession and reported in Assembly ID GCF_029809215.1
37	WP_224800206.1 is valid as a NCBI protein accession and reported in Assembly ID GCF_020167475.1
38	WP_086045059.1 is valid as a NCBI protein accession and reported in Assembly ID GCF_002123175.1
39	WP_117374314.1 is valid as a NCBI protein accession and reported in Assembly ID GCF_003431365.1
40	WP_064133378.1 is valid as a NCBI protein accession and reported in Assembly ID GCF_900081755.1
41	WP_095284808.1 is valid as a NCBI protein accession and reported in Assembly ID GCF_002273145.1
42	WP_001208918.1 is valid as a NCBI protein accession and reported in Assembly ID GCF_000533595.1
43	WP_238609917.1 is valid as a NCBI protein accession and reported in Assembly ID GCF_022238145.1
44	WP_269634158.1 is valid as a NCBI protein accession and reported in Assembly ID GCF_027272545.1
45	WP_049318440.1 is valid as a NCBI protein accession and reported in Assembly ID GCF_001064255.1
46	WP_233232812.1 is valid as a NCBI protein accession and reported in Assembly ID GCF_021327475.1
47	WP_001638850.1 is valid as a NCBI protein accession and reported in Assembly ID GCF_000555545.1
48	WP_103149213.1 is valid as a NCBI protein accession and reported in Assembly ID GCF_900251245.1
49	WP_113590253.1 is valid as a NCBI protein accession and reported in Assembly ID GCF_003310865.1
50	WP_182055449.1 is valid as a NCBI protein accession and reported in Assembly ID GCF_014061325.1
51	WP_031810960.1 is valid as a NCBI protein accession and reported in Assembly ID GCF_000556005.1
52	WP_001208916.1 is valid as a NCBI protein accession and reported in Assembly ID GCF_000248515.1
53	WP_283591143.1 is valid as a NCBI protein accession and reported in Assembly ID GCF_947037425.1
54	WP_061839331.1 is valid as a NCBI protein accession and reported in Assembly ID GCF_900018695.1
55	WP_111711090.1 is valid as a NCBI protein accession and reported in Assembly ID GCF_003260465.1
56	WP_031905719.1 is valid as a NCBI protein accession and reported in Assembly ID GCF_000539495.1
57	WP_225511228.1 is valid as a NCBI protein accession and reported in Assembly ID GCF_020218095.1
58	WP_103143397.1 is valid as a NCBI protein accession and reported in Assembly ID GCF_900250935.1
59	WP_070064200.1 is valid as a NCBI protein accession and reported in Assembly ID GCF_900097405.1
60	WP_111033032.1 is valid as a NCBI protein accession and reported in Assembly ID GCF_003239915.1
61	WP_031862898.1 is valid as a NCBI protein accession and reported in Assembly ID GCF_000569455.1
62	WP_182045054.1 is valid as a NCBI protein accession and reported in Assembly ID GCF_022239425.1
63	WP_262537462.1 is valid as a NCBI protein accession and reported in Assembly ID GCF_025559405.1
64	WP_031879712.1 is valid as a NCBI protein accession and reported in Assembly ID GCF_002250795.1
65	WP_031793476.1 is valid as a NCBI protein accession and reported in Assembly ID GCF_000538235.1
66	WP_103151719.1 is valid as a NCBI protein accession and reported in Assembly ID GCF_900251865.1
67	WP_103147856.1 is valid as a NCBI protein accession and reported in Assembly ID GCF_018336515.1
68	WP_113580790.1 is valid as a NCBI protein accession and reported in Assembly ID GCF_003309125.1
69	WP_230852042.1 is valid as a NCBI protein accession and reported in Assembly ID GCF_008630695.1
70	WP_064131152.1 is valid as a NCBI protein accession and reported in Assembly ID GCF_900083215.1
71	WP_064275991.1 is valid as a NCBI protein accession and reported in Assembly ID GCF_900081095.1
72	WP_031906458.1 is valid as a NCBI protein accession and reported in Assembly ID GCF_000538275.1
73	WP_086040561.1 is valid as a NCBI protein accession and reported in Assembly ID GCF_002122455.1
74	WP_165619758.1 is valid as a NCBI protein accession and reported in Assembly ID GCF_011292495.1
75	WP_260645050.1 is valid as a NCBI protein accession and reported in Assembly ID GCF_025245785.1
76	WP_086097212.1 is valid as a NCBI protein accession and reported in Assembly ID GCF_002124695.1
77	WP_232044238.1 is valid as a NCBI protein accession and reported in Assembly ID GCF_021172945.1
78	WP_165621829.1 is valid as a NCBI protein accession and reported in Assembly ID GCF_011319595.1
79	WP_274894661.1 is valid as a NCBI protein accession and reported in Assembly ID GCF_028895285.1
80	WP_064305721.1 is valid as a NCBI protein accession and reported in Assembly ID GCF_900080785.1
81	WP_283588743.1 is valid as a NCBI protein accession and reported in Assembly ID GCF_947037375.1
82	WP_271287700.1 is valid as a NCBI protein accession and reported in Assembly ID GCF_027944125.1
83	WP_049279118.1 is valid as a NCBI protein accession and reported in Assembly ID GCF_001067415.1
84	WP_154269472.1 is valid as a NCBI protein accession and reported in Assembly ID GCF_009674245.1
85	WP_072527585.1 is valid as a NCBI protein accession and reported in Assembly ID GCF_900128065.1
86	WP_117201024.1 is valid as a NCBI protein accession and reported in Assembly ID GCF_003421225.1
87	WP_001208892.1 is valid as a NCBI protein accession and reported in Assembly ID GCF_000573045.1
88	WP_259696468.1 is valid as a NCBI protein accession and reported in Assembly ID GCF_025127695.1
89	WP_162636527.1 is valid as a NCBI protein accession and reported in Assembly ID GCF_010364655.1
90	WP_001208893.1 is valid as a NCBI protein accession and reported in Assembly ID GCF_900042725.1
91	WP_267830219.1 is valid as a NCBI protein accession and reported in Assembly ID GCF_026625485.1
92	WP_031914721.1 is valid as a NCBI protein accession and reported in Assembly ID GCF_000683955.1
93	WP_111071215.1 is valid as a NCBI protein accession and reported in Assembly ID GCF_003239975.1
94	WP_103212144.1 is valid as a NCBI protein accession and reported in Assembly ID GCF_900250415.1
95	WP_234722849.1 is valid as a NCBI protein accession and reported in Assembly ID GCF_024213785.1
96	WP_160189991.1 is valid as a NCBI protein accession and reported in Assembly ID GCF_009912155.1
97	WP_049314019.1 is valid as a NCBI protein accession and reported in Assembly ID GCF_001063885.1
98	WP_216728190.1 is valid as a NCBI protein accession and reported in Assembly ID GCF_018985835.1
99	WP_099143779.1 is valid as a NCBI protein accession and reported in Assembly ID GCF_002633825.1
100	WP_147715355.1 is valid as a NCBI protein accession and reported in Assembly ID GCF_008040335.1
101	WP_234863418.1 is valid as a NCBI protein accession and reported in Assembly ID GCF_021491855.1
102	WP_198996452.1 is valid as a NCBI protein accession and reported in Assembly ID GCF_016426005.1
103	WP_064133281.1 is valid as a NCBI protein accession and reported in Assembly ID GCF_030534175.1
104	WP_199004398.1 is valid as a NCBI protein accession and reported in Assembly ID GCF_016425345.1
105	WP_086098487.1 is valid as a NCBI protein accession and reported in Assembly ID GCF_014061845.1
106	WP_084985139.1 is valid as a NCBI protein accession and reported in Assembly ID GCF_002096985.1
107	WP_190338080.1 is valid as a NCBI protein accession and reported in Assembly ID GCF_014695055.1
108	WP_154289154.1 is valid as a NCBI protein accession and reported in Assembly ID GCF_009675625.1
109	WP_261933994.1 is valid as a NCBI protein accession and reported in Assembly ID GCF_024363385.1
110	WP_114283425.1 is valid as a NCBI protein accession and reported in Assembly ID GCF_003336495.1
111	WP_270758916.1 is valid as a NCBI protein accession and reported in Assembly ID GCF_027717245.1
112	WP_031881528.1 is valid as a NCBI protein accession and reported in Assembly ID GCF_000541595.1
113	WP_260633830.1 is valid as a NCBI protein accession and reported in Assembly ID GCF_025246025.1
114	WP_312010534.1 is valid as a NCBI protein accession and reported in Assembly ID GCF_031933305.1
115	WP_072496824.1 is valid as a NCBI protein accession and reported in Assembly ID GCF_900124995.1
116	WP_198987419.1 is valid as a NCBI protein accession and reported in Assembly ID GCF_016425505.1
117	WP_117207340.1 is valid as a NCBI protein accession and reported in Assembly ID GCF_003422085.1
118	WP_086032581.1 is valid as a NCBI protein accession and reported in Assembly ID GCF_002125755.1
119	WP_061838930.1 is valid as a NCBI protein accession and reported in Assembly ID GCF_027943925.1
120	WP_053005248.1 is valid as a NCBI protein accession and reported in Assembly ID GCF_001235385.1
121	WP_252094375.1 is valid as a NCBI protein accession and reported in Assembly ID GCF_023716125.1
122	WP_001208890.1 is valid as a NCBI protein accession and reported in Assembly ID GCF_020889645.1
123	WP_070043487.1 is valid as a NCBI protein accession and reported in Assembly ID GCF_900098565.1
124	WP_049296481.1 is valid as a NCBI protein accession and reported in Assembly ID GCF_001064795.1
125	WP_086153280.1 is valid as a NCBI protein accession and reported in Assembly ID GCF_002123435.1
126	WP_001208894.1 is valid as a NCBI protein accession and reported in Assembly ID GCF_025559045.1
127	WP_070007303.1 is valid as a NCBI protein accession and reported in Assembly ID GCF_900098525.1
128	WP_115305133.1 is valid as a NCBI protein accession and reported in Assembly ID GCF_900457805.1
129	WP_061735479.1 is valid as a NCBI protein accession and reported in Assembly ID GCF_900070275.1
130	WP_070064300.1 is valid as a NCBI protein accession and reported in Assembly ID GCF_900098555.1
131	WP_252549628.1 is valid as a NCBI protein accession and reported in Assembly ID GCF_023926525.1
132	WP_250322217.1 is valid as a NCBI protein accession and reported in Assembly ID GCF_018502045.1
133	WP_250045062.1 is valid as a NCBI protein accession and reported in Assembly ID GCF_023545355.1
134	WP_001208920.1 is valid as a NCBI protein accession and reported in Assembly ID GCF_000247415.1
135	WP_196931808.1 is valid as a NCBI protein accession and reported in Assembly ID GCF_015774815.1
136	WP_001208905.1 is valid as a NCBI protein accession and reported in Assembly ID GCF_009660405.1
137	WP_070046246.1 is valid as a NCBI protein accession and reported in Assembly ID GCF_900098725.1
138	WP_250543457.1 is valid as a NCBI protein accession and reported in Assembly ID GCF_018502185.1
139	WP_222637344.1 is valid as a NCBI protein accession and reported in Assembly ID GCF_019836345.1
140	WP_162655193.1 is a valid NCBI protein accession but Discarded : No Flanking Gene was found for WP_162655193.1 in Assembly ID GCA_010364825.1
141	WP_069994155.1 is valid as a NCBI protein accession and reported in Assembly ID GCF_900098335.1
142	WP_233642320.1 is valid as a NCBI protein accession and reported in Assembly ID GCF_021368155.1
143	WP_238608744.1 is valid as a NCBI protein accession and reported in Assembly ID GCF_022239825.1
144	WP_045177089.1 is valid as a NCBI protein accession and reported in Assembly ID GCF_014334635.1
145	WP_117203222.1 is valid as a NCBI protein accession and reported in Assembly ID GCF_003419785.1
146	WP_216749478.1 is valid as a NCBI protein accession and reported in Assembly ID GCF_018998855.1
147	WP_126740296.1 is a valid NCBI protein accession but Discarded : No Flanking Gene was found for WP_126740296.1 in Assembly ID GCA_003850085.1
148	WP_224132397.1 is valid as a NCBI protein accession and reported in Assembly ID GCF_020074405.1
149	WP_031825732.1 is valid as a NCBI protein accession and reported in Assembly ID GCF_000554805.1
150	WP_064128608.1 is valid as a NCBI protein accession and reported in Assembly ID GCF_900082175.1
151	WP_117434111.1 is valid as a NCBI protein accession and reported in Assembly ID GCF_003423565.1
152	WP_154290506.1 is valid as a NCBI protein accession and reported in Assembly ID GCF_009675505.1
153	WP_223223677.1 is valid as a NCBI protein accession and reported in Assembly ID GCF_000528055.1
154	WP_117215976.1 is valid as a NCBI protein accession and reported in Assembly ID GCF_003421885.1
155	WP_095255644.1 is valid as a NCBI protein accession and reported in Assembly ID GCF_002274615.1
156	WP_107366818.1 is valid as a NCBI protein accession and reported in Assembly ID GCF_947040325.1
157	WP_029550030.1 is valid as a NCBI protein accession and reported in Assembly ID GCF_009674345.1
158	WP_218468907.1 is valid as a NCBI protein accession and reported in Assembly ID GCF_019209825.1
159	WP_001208906.1 is valid as a NCBI protein accession and reported in Assembly ID GCF_000215405.1
160	WP_072435036.1 is valid as a NCBI protein accession and reported in Assembly ID GCF_900126445.1
161	WP_104011172.1 is valid as a NCBI protein accession and reported in Assembly ID GCF_002925605.1
162	WP_061819853.1 is valid as a NCBI protein accession and reported in Assembly ID GCF_900070235.1
163	WP_258412434.1 is valid as a NCBI protein accession and reported in Assembly ID GCF_024741695.1
164	WP_062909758.1 is valid as a NCBI protein accession and reported in Assembly ID GCF_001611385.1
165	WP_258416576.1 is valid as a NCBI protein accession and reported in Assembly ID GCF_024741615.1
166	WP_262611027.1 is valid as a NCBI protein accession and reported in Assembly ID GCF_025559165.1
167	WP_000330443.1 is valid as a NCBI protein accession and reported in Assembly ID GCF_000153665.1
168	WP_258413703.1 is valid as a NCBI protein accession and reported in Assembly ID GCF_024741495.1
169	WP_031808847.1 is valid as a NCBI protein accession and reported in Assembly ID GCF_000547045.1
170	WP_031834419.1 is valid as a NCBI protein accession and reported in Assembly ID GCF_000557945.1
171	WP_031896026.1 is valid as a NCBI protein accession and reported in Assembly ID GCF_000543985.1
172	WP_031887344.1 is valid as a NCBI protein accession and reported in Assembly ID GCF_000528015.1
173	WP_031834070.1 is valid as a NCBI protein accession and reported in Assembly ID GCF_000556805.1
174	WP_031878262.1 is valid as a NCBI protein accession and reported in Assembly ID GCF_000558145.1
175	WP_155977923.1 is valid as a NCBI protein accession and reported in Assembly ID GCF_009731595.1
176	WP_031859900.1 is valid as a NCBI protein accession and reported in Assembly ID GCF_000545525.1
177	WP_031895930.1 is valid as a NCBI protein accession and reported in Assembly ID GCF_000543965.1
178	WP_031878340.1 is valid as a NCBI protein accession and reported in Assembly ID GCF_000558225.1
179	WP_031795685.1 is valid as a NCBI protein accession and reported in Assembly ID GCF_000554065.1
180	WP_049882909.1 is valid as a NCBI protein accession and reported in Assembly ID GCF_000555305.1
181	WP_252583659.1 is valid as a NCBI protein accession and reported in Assembly ID GCF_023914165.1
182	WP_229374281.1 is valid as a NCBI protein accession and reported in Assembly ID GCF_020889665.1
183	WP_020976986.1 is valid as a NCBI protein accession and reported in Assembly ID GCF_002123575.1
184	WP_115210870.1 is valid as a NCBI protein accession and reported in Assembly ID GCF_900457545.1
185	WP_064133885.1 is valid as a NCBI protein accession and reported in Assembly ID GCF_900082365.1
186	WP_217176209.1 is valid as a NCBI protein accession and reported in Assembly ID GCF_021366585.1
187	WP_070961882.1 is valid as a NCBI protein accession and reported in Assembly ID GCF_001854955.1
188	WP_031825044.1 is valid as a NCBI protein accession and reported in Assembly ID GCF_000556225.1
189	WP_031877219.1 is valid as a NCBI protein accession and reported in Assembly ID GCF_000575425.1
190	WP_210552498.1 is valid as a NCBI protein accession and reported in Assembly ID GCF_017973595.1
191	WP_001208887.1 is valid as a NCBI protein accession and reported in Assembly ID GCF_014181355.1
192	WP_250738040.1 is valid as a NCBI protein accession and reported in Assembly ID GCF_023655585.1
193	WP_258411522.1 is valid as a NCBI protein accession and reported in Assembly ID GCF_024741415.1
194	WP_258410409.1 is valid as a NCBI protein accession and reported in Assembly ID GCF_024741435.1
195	WP_174840708.1 is valid as a NCBI protein accession and reported in Assembly ID GCF_013344065.1
196	WP_224876166.1 is valid as a NCBI protein accession and reported in Assembly ID GCF_020177155.3
197	WP_049879846.1 is valid as a NCBI protein accession and reported in Assembly ID GCF_000528075.1
198	WP_031863209.1 is valid as a NCBI protein accession and reported in Assembly ID GCF_000535455.1
199	WP_031794573.1 is valid as a NCBI protein accession and reported in Assembly ID GCF_000546185.1
200	WP_031832642.1 is valid as a NCBI protein accession and reported in Assembly ID GCF_000544365.1
