# Supplementary material for: A type VII-secreted lipase toxin with reverse domain arrangement
Source: Nat Commun. 2023 Dec 19;14:8438. doi: 10.1038/s41467-023-44221-y (PMC10730906; doi:10.1038/s41467-023-44221-y)
Supplement: Supplementary file 6 — Source Data [file 41467_2023_44221_MOESM6_ESM.zip › Tsl1 distribution raw/lpl0 2/FlaGs_output/results_tree.fasta]

>WP_249524812.1#1|Staphylococcus_aureus
MRENFKLRKMKVGLVSVAITMLYIMTNGQAEASETSKTAGNQKVNTIQETKDVAQPVQNN
KEANSDETKKNFVTLDSIKPGDQKVTGTTLPNHYVLLTVDGKSADSVESGDFGLVEANEN
GRFEYPLHNRKIVHNQEIVVSSSSPDLGEEDEEVEESSTEKADAEEESTEAKATYTTPRY
ENAYKVPEKQLDKKNGHHQVFIEPITEGSGIIKGHTSVKGKVALSINNKFINFEESVKGG
VSKEDTKASSDGIWMPIDEKGYFNFDFKTKRFDNLELKEGNDISLTFAPEDDEDALKPLI
FKTKVTSLEDIEKAETKYDHTKVNKVKVLDNVKEDLQVDEIYGSLYHTDKGKGILDKEGT
KVIKGKTKFANAVVKVYSELGEAQLFPDLQVNEKGEFSFDSHGAGFRLQNGEKLNFAVVD
PITGKLLSNEFVSKEIDIEETPEQKADREFDERMENTPAYYKLYGDKIVGFDTNDFPITW
FYPLGEKKVERKAPKLEK

>WP_070044204.1#2|Staphylococcus_aureus
MRENFKLRKMKVGLVSVAITMLYIMTYGEAEASETSDAIGNHNVNKTEESETTSQIVQNN
KEINADQTKKNTVKLDPIKPGDQKVTGTTLPNQLILLSIDKKDVSSFDSGNSELVMSKED
GKFEYDLNGRKIVHNQEIEVTSSSTEGLFDDEEDEELEEATTEKAGDEEESTEAKATYTT
PRYENAYKVPEKQLDKKNGHHQVFIEPITEGSGIIKGHTSVKGKVALSINNKFINFEESV
KGGVSKEDTKASSDGIWMTIKDKGYFDFDFKTKRFDNLELKKNDDISLTFVPDDEEDALK
PLIFKTKVKSLEDIDKAETKYEHTKVKKVNVLKNDEEDLQVDEIYGSLYHTDKGKGILDK
EGTKVIKGKTKFANAVVKVYSELGEAQLFPDLQVNEKGEFSFDSHGAGFRLQNGEKLNFA
VVDPITGDPLSKLVTKEIDIEETPEEKADREFDERMENTPAYYKLYGDKIVGFDTNDFPI
TWFYPLGEKKVERTTPKLEK

>WP_258410990.1#3|Staphylococcus_aureus
MRENFKLRKMKVGLVSVAITMLYIMTYGEAEASETSDAIGNHNVNKTEESETTSQIVQNN
KEINADQTKKNTVKLDPIKPGDQKVTGTTLPNQLILLSIDKKDVSSFDSGNSELVMSKED
GKFEYDLNGRKIVHNQEIEVTSSSTEGLFDDEEDEELEEATTEKAGDEEESTEAKATYTT
PRYENAYKVPEKQLDKKNGHHQVFIEPITEGSGIIKGHTSVKGKVALSINNKFINFEESV
KGGVSKEDTKASSDGIWMTIKDKGYFDFDFKTKRFDNLELKKNDDISLTFVPDDEEDALK
PLIFKTKVTSLEDIDKAETKYEHTKVKIVNVLKNDEEDLQVDEIYGSLYHTDKGKGILDK
EGTKVIKGKTKFANAVVKVYSELGEAQLFPDLQVNEKGEFSFDSHGAGFRLQNGEKLNFA
VVDPITGDPLSKLVTKEIDIEETPEEKADREFDERMENTPAYYKLYGDKIVGFDTNDFPI
TWFYPLGEKKVERTTPKLEK

>WP_281224548.1#4|Staphylococcus_aureus
MRENFKLRKMKVGLVSVAITMLYIMTYGEAEASETSDAIGNHNVNKTEESETTSQIVQNN
KEINADQTKKNTVKLDPIKPGDQKVTGTTLPNQLILLSIDKKDVSSFDSGNSELVMSKED
GKFEYDLNGRKIVHNQEIEVTSSSTEGLFDDEEDEELEEATTEKAGDEEESTEAKATYTT
PRYENAYKVPEKQLDKKNGHHQVFIEPITEGSGIIKGHTSVKGKVALSINNKFINFEESV
KDGVSKEDTKASSDGIWMTIKDKGYFDFDFKTKRFDNLELKKNDDISLTFVPDDEEDALK
PLIFKTKVTSLEDIDKAETKYEHTKVKKVNVLKNDEEDLQVDEIYGSLYHTDKGKGILDK
EGTKVIKGKTKFANAVVKVYSELGEAQLFPDLQVNEKGEFSFDSHGAGFRLQNGEKLNFA
VVDPITGDPLSKLVTKEIDIEETPEEKADREFDERMENTPAYYKLYGDKIVGFDTNDFPI
TWFYPLGEKKVERTTPKLEK

>WP_301397077.1#5|Staphylococcus_aureus
MRENFKLRKMKVGLVSVAITMLYIMTYGEAEASETSDAIGNHNVNKTEESETTSQIVQNN
KEINADQTKKNTVKLDPIKPGDQKVTGTTLPNQLILLSIDKKDVSSFDSGNSELVMSKED
GKFEYDLNGRKIVHNQEIEVTSSSTEGLFDDEEDEELEEATTEKAGDEEESTEAKATYTT
PRYENAYKVPEKQLDKKNGHHQVFIEPITEGSGIIKGHTSVKGKVALSINNKFINFEESV
KGGVSKEDTKASSDGIWMTIKDKGYFDFDFKTKRFDNLELKKNGDISLTFVPDDEEDALK
PLIFKTKVTSLEDIDKAETKYEHTKVKKVNVLKNDEEDLQVDEIYGSLYHTDKGKGILDK
EGTKVIKGKTKFANAVVKVYSELGEAQLFPDLQVNEKGEFSFDSHGAGFRLQNGEKLNFA
VVDPITGDPLSKLVTKEIDIEETPEEKADREFDERMENTPAYYKLYGDKIVGFDTNDFPI
TWFYPLGEKKVERTTPKLEK

>WP_216745732.1#6|Staphylococcus_aureus
MRENFKLRKMKVGLVSVAITMLYIMTNGQAEASETSKTAGNQKVNTIQETKDVAQPVQNN
KEANSDETKKNFVTLDSIKPGDQKVTGTTLPNHYVLLTVDGKSADSVESGDFGLVEANEN
GRFEYPLHNRKIVHNQEIVVSSSSPDLGEEDEEVEESSTEKADAEEESTEAKATYTTPRY
ENAYKVPEKQLDKKNGHHQVFIEPITEGSGIIKGHTSVKGKVALSINNKFINFEESVKGG
VSKEDTKASSDGIWMPIDEKGYFNFDFKTKRFDNLELKEGNDISLTFAPGDDEDALKPLI
FKTKVTSLEDIEKAETKYDHTKVNKVKVLDNVKEDLQVDEIYGSLYHTDKGKGILDKEGT
KVIKGKTKFANAVVKVYSELGEAQLFPDLQVNEKGEFSFDSHGAGFRLQNGEKLNFAVVD
PITGKLLSNEFVSKEIDIEETPEQKADREFDERMENTPAYYKLYGDKIVGFDTNDFPITW
FYPLGEKKVERKAPKLEK

>WP_049307735.1#7|Staphylococcus_aureus
MRENFKLRKMKVGLVSVAITMLYIMTNGQAEASETNQEPSTNQESKAVSQTEQNSKETKK
AEAAKNFVNLDPIKPGDQKVTGTTLPNQLILLSIDKKDVSSVEDSDSSFVMSRGDGTFEY
PLNGRKIVHNQEIEVSSSSSDLGDDEEDEEVEESSTEKASVEEESTDAKATYTTPRYEKA
YEIPEKQLEEKNGHHQVFIEPITEGSGIIKGHTSVKGKVALSINNKFINFEESVKGGVSK
EDTKASSDGIWMPIDEKGYFNFDFKTKRFDNLELKEGNDISLTFAPEDDEDALKPLIFKT
KVTSLEDIEKAETKYDHAKVKEVNVLKDVNEELHVDEIYGSLYHTDKGKGILDKEGTKVI
KGKTKFANAVVKVYSELGEAQLFPDLQVNEKGEFNFDSHGAGFRLQNGEKLNFAVVDPIT
GDLLSNEFVSKEIDIEETPEQKADREFDERMENTPAYYKLYGDKIVGFDTNDFPITWFYP
LGEKKVERKAPKLEK

>WP_113589264.1#8|Staphylococcus_aureus
MRENFKLRKMKVGLVSVAITMLYIMTSGQAEASETNQNGVNAKTNTTESTSNSITNKNEM
KITDSENGKNFVKLDPINPGDKKVTGTTLPNHYILLSVDGKSADSVDGENSTFITSNNEG
KFEYPLKNRKIVHNQEIEVSSSSLDDLGEDEEDEEVEETSTEKAGAEEESTDAKATYTTP
RYEKAYKIPNEQLNKENGRHQVFIEPITEGSGIIKGHTSVKGKVALSINNKFINFEASVK
GGVSKEDTKASSDGIWMPIDEKGYFNFDFKTKRFDNLELKEGNDISLTFAPEDDEDALKP
LIFKTKVTSLEDIEKAETKYDHAKVKEVNVLKDVNEELHVDEIYGSLYHTDKGKGILDKE
GTKVIKGKTKFANAVVKVYSELGEAQLFPDLQVNEKGEFSFDSHGAGFRLQNGEKLNFAV
VDPITGDLLSNEFVSKEIDIEETPEQKADREFDERMENTPAYYKLYGDKIVGFDTNDFPI
TWFYPLGEKKVERKAPKLEK

>WP_072526490.1#9|Staphylococcus_aureus
MRENFKLRKMKVGLVSVAITMLYIMTNGQAEASETNQEPSTNQESKAVSQTEQNSKETKK
AEAAKNFVNLDPIKPGDQKVTGTTLPNQLILLSIDKKDVSSVEDSDSSFVMSRGDGTFEY
PLNGRKIVHNQEIEVSSSSSDLGDDEEDEEVEESSTEKASVEEESTDAKATYTTPRYEKA
YEIPEKQLEEKNGHHQVFIEPITEGSGIIKGHTSVKGKVALSINNKFINFEESVKGGVSK
EDTKASSDGVWMPIDEKGYFNFDFKTKRFDNLELKEGNDISLTFAPEDDEDALKPLIFKT
KVTSLEDIEKAETKYDHAKVKEVNVLKDVNEELHVDEIYGSLYHTDKGKGILDKEGTKVI
KGKTKFANAVVKVYSELGEAQLFPDLQVNEKGEFNFDSHGAGFRLQNGEKLNFAVVDPIT
GDLLSNEFVSKEIDIEETPEQKADREFDERMENTPAYYKLYGDKIVGFDTNDFPITWFYP
LGEKKVERKAPKLEK

>WP_070047672.1#10|Staphylococcus_aureus
MRENFKLRKMKVGLVSVAITMLYIMTYGEAEASETSDAIGNHNVNKTEESETTSQIVQNN
KEINADQTKKNTVKLDPIKPGDQKVTDTTLPNQLILLSIDKKDVSSFDSGNSELVMSKED
GKFEYDLNGRKIVHNQEIEVTSSSTEGLFDDEEDEELEEATTEKAGDEEESTEAKATYTT
PRYENAYKVPEKQLDKKNGHHQVFIEPITEGSGIIKGHTSVKSKVALSINNKFINFEESV
KGGVSKEDTKASSDGIWMTIKDKGYFDFDFKTKRFDNLELKKNDDISLTFVPDDEEDALK
PLIFKTKVTSLEDIDKAETKYEHTKVKKVNVLKNDEEDLQVDEIYGSLYHTDKGKGILDK
EGTKVIKGKTKFANAVVKVYSELGEAQLFPDLQVNEKGEFSFDSHGAGFRLQNGEKLNFA
VVDPITGDPLSKLVTKEIDIEETPEEKADREFDERMENTPAYYKLYGDKIVGFDTNDFPI
TWFYPLGEKKVERTTPKLEK

>WP_111090025.1#11|Staphylococcus_aureus
PNHYVLLTVDGKSADSVENGGLGFVEANDKGEFEYPLNNRKIVHNQEIEVSSSSPDLGED
EEDEEVEEASTDKAGAEEESTEAKATYTTPRYENAYKVPEKQLDKKNGHHQVLIEPITEG
SGIIKGHTSVKGKVALSINNKFINFETNANGGPNKEEAKSGSEGIWMPIDDKGYFNFDFK
TKRFDDLELKKDNEISLTFAPDDEDEALKSLIFKTKVTSLEDIDKAETKYDHTKVNKVKV
LKDVKEDLHVDEIYGSLYHTEKGKGILDKEGTKVIKGKTKFANAVVKVDSELGESQLFPD
LQVDEKGEFSFDVDHAGFRLQNGETLNFTVVDPITGKLLSEKFVSKNIDIYESPEEKADR
EFDERMENTPAYHKLHGDKIVGYDTNGFPITWFYPLGEKKVERKAPKLEK

>WP_071080448.1#12|Staphylococcus_aureus
MRENFKLRKMKVGLVSVAITMLYIMTYGEAEASETSDAIGNHNVNKTEESETTSQIVQNN
KEINADQTKKNTVKLDPIKPGDQKVTDTTLPNQLILLSIDKKDVSSFDSGNSELVMSKED
GKFEYDLNGRKIVHNQEIEVTSSSTEGLFDDEEDEELEEATTEKAGDEEESTEAKATYTT
PRYENAYKVPEKQLDKKNGHHQVFIEPITEGSGIIKGHTSVKSKVALSINNKFINFEESV
KGGVSKEDTKASSDGIWMTIKDKGYFDFDFKTKRFDNLELKKNDDISLTFVPDDEEDALK
PLIFKTKVTSLEDIDKAETKYEHTKVKKVNVLKNDEEDLQVDEIYGSLYHTDKGKGILDK
EGTKVIKGKTKFANAVVKVYSELGEAQLFPDLQVNEKGEFSFDSHGAGFRLQNGEKLNFA
VVDPITGAPLSKLVTKEIDIEETPEEKADREFDERMENTPAYYKLYGDKIVGFDTNDFPI
TWFYPLGEKKVERTTPKLEK

>WP_268560092.1#13|Staphylococcus_aureus
MRENFKLRKMKVGLVSVAITMLYIMTNGQAEASETNQEPSTNQESKAVSKTEQNSKETKK
AEAAKNFVNLDPIKPGDQKVTGTTLPNQLILLSIDKKDVSSVEDSDSSFVMSRGDGTFEY
PLNGRKIVHNQEIEVSSSSSDLGDDEEDEEVEESSTEKASVEEESTDAKATYTTPRYEKA
YEIPEKQLEEKNGHHQVFIEPITEGSGIIKGHTSVKGKVALSINNKFINFEESVKGGVSK
EDTKASSDGIWMPIDEKGYFNFDFKTKRFDNLELKEGNDISLTFAPEDDEDALKPLIFKT
KVTSLEDIEKAETKYDHAKVKEVNVLKDVNEELHVDEIYGSLYHTDKGKGILDKEGTKVI
KGKTKFANAVVKVYSELGEAQLFPDLQVNEKGEFNFDSHGAGFRLQNGEKLNFAVVDPIT
GDLLSNEFVSKEIDIEETPEQKADREFDERMENTPAYYKLYGDKIVGFDTNDFPITWFYP
LGEKKVERKAPKLEK

>WP_234728030.1#14|Staphylococcus_aureus
MRENFKLRKMKVGLVSVAINMLYIMTNGQAEASETNQEPSTNQESKAVSQTEQNSKETKK
AEAAKNFVNLDPIKPGDQKVTGTTLPNQLILLSIDKKDVSSVEDSDSSFVMSRGDGTFEY
PLNGRKIVHNQEIEVSSSSSDLGDDEEDEEVEESSTEKASVEEESTDAKATYTTPRYEKA
YEIPEKQLEEKNGHHQVFIEPITEGSGIIKGHTSVKGKVALSINNKFINFEESVKGGVSK
EDTKASSDGIWMPIDEKGYFNFDFKTKRFDNLELKEGNDISLTFAPEDDEDALKPLIFKT
KVTSLEDIEKAETKYDHAKVKEVNVLKDVNEELHVDEIYGSLYHTDKGKGILDKEGTKVI
KGKTKFANAVVKVYSELGEAQLFPDLQVNEKGEFNFDSHGAGFRLQNGEKLNFAVVDPIT
GDLLSNEFVSKEIDIEETPEQKADREFDERMENTPAYYKLYGDKIVGFDTNDFPITWFYP
LGEKKVERKAPKLEK

>WP_072468356.1#15|Staphylococcus_aureus
MRENFKLRKIKVGLVSVAITMLYIMTNGQAEASETNQEPSTNQESKAVSQTEQNSKETKK
AEAAKNFVNLDPIKPGDQKVTGTTLPNQLILLSIDKKDVSSVEDSDSSFVMSKGDGTFEY
PLNGRKIVHNQEIEVSSSSSDLGDDEEDEEVEESSTEKASVEEESTDAKATYTTPRYEKA
YEIPEKQLEEKNGHHQVFIEPITEGSGIIKGHTSVKGKVALSINNKFINFEESVKGGVSK
EDTKASSDGIWMPIDEKGYFNFDFKTKRFDNLELKEGNDISLTFAPEDDEDALKPLIFKT
KVTSLEDIEKAETKYDHAKVKEVNVLKDVNEELHVDEIYGSLYHTDKGKGILDKEGTKVI
KGKTKFANAVVKVYSELGEAQLFPDLQVNEKGEFNFDSHGAGFRLQNGEKLNFAVVDPIT
GDLLSNEFVSKEIDIEETPEQKADREFDERMENTPAYYKLYGDKIVGFDTNDFPITWFYP
LGEKKVERKAPKLEK

>WP_274544019.1#16|Staphylococcus_aureus
MRENFKLRKMKVGLVSVAITMLYIMTNGQAEASETNQEPSTNQESKAVSQTEQNSKETKK
AEAAKNFVNLDPIKPGDQKVTGTTLPNQLILLSIDKKDVSSVEDSDSSFVMSRGDGTFEY
PLNGRKIVHNQEIEVSSSSSDLGDDEEDEEVEESSTEKASVEEESTDAKATYTTPRYEKA
YEIPEKQLEEKNGHHQVFIEPITEGSGIIKGHTSVKGKVALSINNKFINFEESVKGGVSK
EDTKASSDGIWMPIDEKGYFNFDFKTKRFDNLELKEGNDISLTFAPEDDEDALKPLIFKT
KVTSLEDIEKAETKYDHAKVKEVNVLKDVNEELHVDEIYGSLYHTDKGKGILDKEGTKVI
KGKTKFANAVVKVYSELGEAQLFPDLQVNEKGEFNFDSHGAGFRLQNGEKLNFAVVDPIT
GDLLSNEFVSKEIDIEETAEQKADREFDERMENTPAYYKLYGDKIVGFDTNDFPITWFYP
LGEKKVERKAPKLEK

>WP_312013423.1#17|Staphylococcus_aureus
MRENFKLRKMKVGLVSVAITMLYIMTSGQAEASETNQNGVNAKTNTTESTSNSITNKNEM
KITDSENGKNFVKLDPINPGDKKVTGTTLPNHYILLSVDGKSADSVDGENSTFITSNNEG
KFEYPLKNRKIVHNQEIEVSSSSLDDLGEDEEDEEVEETSTEKAGAEEESTDAKATYTTP
RYEKAYKIPNEQLNKENGRHQVFIEPITEGSGIIKGHTSVKGKVALSINNKFINFEESVK
GGVSKEDTKASSDGIWMPIDEKGYFNFDFKTKRFDNLELKEGNDISLTFAPEDDEDALKP
LIFKTKVTSLEDIEKAETKYDHAKVKEVNVLKDVNEELHVDEIYGSLYHTDKGKGILDKE
GTKVIKGKTKFANAVVKVYSELGEAQLFPDLQVNEKGEFNFDSHGAGFRLQNGENLNFAV
VNPITGDLLSNEFVSKEIDIEETPEQKADREFDERMENTPAYYKLYGDKIVGFDTNDFPI
TWFYPLGEKKVERKAPKLEK

>WP_064132079.1#18|Staphylococcus_aureus
MRENFKLRKMKVGLVSVAITMLYIMTSGQAEASETNQNGVNAKTNTTESTSNSITNKNEM
KITDSENGKNFVKLDPINPGDKKVTGTTLPNHYILLSVDGKSADSVDGENSTFITSNNEG
KFEYPLKNRKIVHNQEIEVSSSSLDDLGEDEEDEEVEETSTEKAGAEEESTDAKATYTTP
RYEKAYKIPNEQLNKENGRHQVFIEPITEGSGIIKGHTSVKGKVALSINNKFINFEESVK
GGVSKEDTKASSDGIWMPIDEKGYFNFDFKTKRFDNLELKEGNDISLTFAPEDDEDALKP
LIFKTKVTSLEDIEKAETKYDHAKVKEVNVLKDVNEELHVDEIYGSLYHTDKGKGILDKE
GTKVIKGKTKFANAVVKVYSELGEAQLFPDLQVNEKGEFNFDSHGAGFRLQNGEKLNFAV
VNPITGDLLSNEFVSKEIDIEETPEQKADREFDERMENTPAYYKLYGDKIVGFDTNDFPI
TWFYPLGEKKVERKAPKLEKKLIK

>WP_103183862.1#19|Staphylococcus_aureus
MRENFKLRKMKVGLVSVAITMLYIMTNGQAEASETNQKVSTNQESKAVSQTEQNSKETKA
AKSSKNFVNLDPIKPGAQKVTGTTLPNHIILLNIDGKSADSVEGGYGDFITANDKGEFEY
PLNNRKIVHNQEIEVSSSSPDLGDDEEDEEVEESSTEKAGAEEESTDAKATYTTPRYEKA
YEIPKEQLKEKDGHHQVFIEPITEGSGIIKGHTSVKGKVALSINNKFINFEERAKGGISK
EDTKASSDGVWMPINEKGYFDFDFKKNPFDNLELKKNDEISLTFAPDDEDEALKSLIFKT
KVTSLEDIDKAETKYDHTKVEKVKVLKDVKEDIHVDEIYGSLYHTEKGKGILDKQGTKEI
TGKTKFANAVVKVYSDLGDAQLFPDIQVDENGKFSFDAEKAGFRLQNGETLNFAVVKPIT
GDLLHQGFVSKYIDVYESPEEKKEREFEEKLENTPAYHKLHGDKIVGYDVQGNPSTWFYP
LGEKKVERTTPKLEK

>WP_301557592.1#21|Staphylococcus_aureus
MRENFKLRKMKVGLVSVAITMLYIMTYGEAEASETSDAIGNHNVNKTEESETTSQIVQNN
KEINADQTKKNTVKLDPIKPGDQKVTDTTLPNQLILLSIDKKDVSSFDSGNSELVMSKED
GKFEYDLNGRKIVHNQEIEVTSSSTEGLFDDEEDEELEEATTEKAGDEEESTEAKATYTT
PRYENAYKVPEKQLDKKNGHHQVFIEPITEGSGIIKGHTSVKSKVALSINNKFINFEESV
KGGVSKEDTKASSDGIWMTIKDKGYFDFDFKTKRFDNLELKKNDDISLTFVPDDEEDALK
PLIFKTKVTSLEDIDKAETKYEHTKVKKVNVLKNDEEVLQVDEIYGSLYHTDKGKGILDK
EGTKVIKGKTKFANAVVKVYSELGEAQLFPDLQVNEKGEFSFDSHGAGFRLQNGEKLNFA
VVDPITGDPLSKLVTKEIDIEETPEEKADREFDERMENTPAYYKLYGDKIVGFDTNDFPI
TWFYPLGEKKVERTTPKLEK

>WP_001208922.1#22|Staphylococcus_aureus
MRENFKLRKMKVGLVSVAITMLYIMTSGQAEASETNQNGVNAKTNTTESTSNSITNKNEM
KITDSENGKNFVKLDPINPGDKKVTGTTLPNHYILLSVDGKSADSVDGENSTFITSNNEG
KFEYPLKNRKIVHNQEIEVSSSSLDDLGEDEEDEEVEETSTEKAGAEEESTDAKATYTTP
RYEKAYKIPNEQLNKENGRHQVFIEPITEGSGIIKGHTSVKGKVALSINNKFINFEESVK
GGVSKEDTKASSDGIWMPIDEKGYFNFDFKTKRFDNLELKEGNDISLTFAPEDDEDALKP
LIFKTKVTSLEDIEKAETKYDHAKVKEVNVLKDVNEELHVDEIYGSLYHTDKGKGILDKE
GTKVIKGKTKFANAVVKVYSELGEAQLFPDLQVNEKGEFNFDSHGAGFRLQNGEKLNFAV
VNPITGDLLSNEFVSKEIDIEETPEQKADREFDERMENTPAYYKLYGDKIVGFDTNDFPI
TWFYPLGEKKVERKAPKLEK

>WP_205298771.1#23|Staphylococcus_aureus
MRENFKLRKMKVGLVSVAITMLYIMTSGQAEASETNQNGVNAKTNTTESTSNSITNKNEM
KITDSENGKNFVKLDPINPGDKKVTGTTLPNHYILLSVDGKSADSVDGENSTFITSSNEG
KFEYPLKNRKIVHNQEIEVSSSSLDDLGEDEEDEEVEETSTEKAGAEEESTDAKATYTTP
RYEKAYKIPNEQLNKENGRHQVFIEPITEGSGIIKGHTSVKGKVALSINNKFINFEESVK
GGVSKEDTKASSDGIWMPIDEKGYFNFDFKTKRFDNLELKEGNDISLTFAPEDDEDALKP
LIFKTKVTSLEDIEKAETKYDHAKVKEVNVLKDVNEELHVDEIYGSLYHTDKGKGILDKE
GTKVIKGKTKFANAVVKVYSELGEAQLFPDLQVNEKGEFNFDSHGAGFRLQNGEKLNFAV
VNPITGDLLSNEFVSKEIDIEETPEQKADREFDERMENTPAYYKLYGDKIVGFDTNDFPI
TWFYPLGEKKVERKAPKLEK

>WP_001208917.1#24|Staphylococcus_aureus_H81901
MRENFKLRKMKVGLVSVAITMLYIMTNGQAEASETNQKVSTNQESKAVSQTEQNSKETKA
AESSKNFVNLDPIKPGAQKVTGTTLPNHIILLNIDGKSADSVEGGYGDFITANDKGEFEY
PLNNRKIVHNQEIEVSSSSPDLGDDEEDEEVEESSTEKAGAEEESTDAKATYTTPRYEKA
YEIPKEQLKEKDGHHQVFIEPITEGSGIIKGHTSVKGKVALSINNKFINFEERAKGGISK
EDTKASSDGVWMPINEKGYFDFDFKKNPFDNLELKKNDEISLTFAPDDEDEALKSLIFKT
KVTSLEDIDKAETKYDHTKVEKVKVLKDVKEDIHVDEIYGSLYHTEKGKGILDKQGTKEI
TGKTKFANAVVKVYSDLGDAQLFPDIQVDENGKFSFDAEKAGFRLQNGETLNFAVVKPIT
GDLLHQGFVSKYIDVYESPEEKKEREFEEKLENTPAYHKLHGDKIVGYDVQGNPSTWFYP
LGEKKVERTTPKLEK

>WP_141062233.1#25|Staphylococcus_aureus
MRENFKLRKMKVGLVSVAITMLYIMTSGQAEASETNQNGVNAKTNTTESTSNSITNKNEM
KITDSENGKNFVKIDPINPGDKKVTGTTLPNHYILLSVDGKSADSVDGENSTFITSNNEG
KFEYPLKNRKIVHNQEIEVSSSSLDDLGEDEEDEEVEETSTEKAGAEEESTDAKATYTTP
RYEKAYKIPNEQLNKENGRHQVFIEPITEGSGIIKGHTSVKGKVALSINNKFINFEESVK
GGVSKEDTKASSDGIWMPIDEKGYFNFDFKTKRFDNLELKEGNDISLTFAPEDDEDALKP
LIFKTKVTSLEDIEKAETKYDHAKVKEVNVLKDVNEELHVDEIYGSLYHTDKGKGILDKE
GTKVIKGKTKFANAVVKVYSELGEAQLFPDLQVNEKGEFNFDSHGAGFRLQNGEKLNFAV
VNPITGDLLSNEFVSKEIDIEETPEQKADREFDERMENTPAYYKLYGDKIVGFDTNDFPI
TWFYPLGEKKVERKAPKLEK

>WP_165618745.1#26|Staphylococcus_aureus
MRENFKLRKMKVGLVSVAITMLYIMTSGQAEASETNQNGVNAKTNTTESTSNSITNKNEM
KITDSENGKNFVKLDPINPGDKKVTGTTLPNYYILLSVDGKSADSVDGENSTFITSNNEG
KFEYPLKNRKIVHNQEIEVSSSSLDDLGEDEEDEEVEETSTEKAGAEEESTDAKATYTTP
RYEKAYKIPNEQLNKENGRHQVFIEPITEGSGIIKGHTSVKGKVALSINNKFINFEESVK
GGVSKEDTKASSDGIWMPIDEKGYFNFDFKTKRFDNLELKEGNDISLTFAPEDDEDALKP
LIFKTKVTSLEDIEKAETKYDHAKVKEVNVLKDVNEELHVDEIYGSLYHTDKGKGILDKE
GTKVIKGKTKFANAVVKVYSELGEAQLFPDLQVNEKGEFNFDSHGAGFRLQNGEKLNFAV
VNPITGDLLSNEFVSKEIDIEETPEQKADREFDERMENTPAYYKLYGDKIVGFDTNDFPI
TWFYPLGEKKVERKAPKLEK

>WP_113590375.1#27|Staphylococcus_aureus
MRENFKLRKMKVGLVSVAITMLYIMTSGQAEASETNQNGVNAKTNTTESTSNSITNKNEM
KITDSENGKNFVKLDPINPGDKKVTGTTLPNHYILLSVDGKSADSVDGENSTFITSNNEG
KFEYPLKNRKIVHNQEIEVSSSSLDDLGEDEEDEEVEETSTEKAGAEEESTDAKATYTTP
RYEKAYKIPNEQLNKENGCHQVFIEPITEGSGIIKGHTSVKGKVALSINNKFINFEESVK
GGVSKEDTKASSDGIWMPIDEKGYFNFDFKTKRFDNLELKEGNDISLTFAPEDDEDALKP
LIFKTKVTSLEDIEKAETKYDHAKVKEVNVLKDVNEELHVDEIYGSLYHTDKGKGILDKE
GTKVIKGKTKFANAVVKVYSELGEAQLFPDLQVNEKGEFNFDSHGAGFRLQNGEKLNFAV
VNPITGDLLSNEFVSKEIDIEETPEQKADREFDERMENTPAYYKLYGDKIVGFDTNDFPI
TWFYPLGEKKVERKAPKLEK

>WP_031793823.1#28|Staphylococcus_aureus_DAR5852
MRENFKLRKMKVGLVSVAITMLYIMTNGQAEASETNQKVSTNQESKAVSQTEQNSKETKA
AESSKNFVNLDPIKPGAQKVTGTTLPNYIILLNIDGKSADSVEGGYGDFITANDKGEFEY
PLNNRKIVHNQEIEVSSSSPDLGDDEEDEEVEESSTEKAGAEEESTDAKATYTTPRYEKA
YEIPKEQLKEKDGHHQVFIEPITEGSGIIKGHTSVKGKVALSINNKFINFEERAKGGISK
EDTKASSDGVWMPINEKGYFDFDFKKNPFDNLELKKNDEISLTFAPDDEDEALKSLIFKT
KVTSLEDIDKAETKYDHTKVEKVKVLKDVKEDIHVDEIYGSLYHTEKGKGILDKQGTKEI
TGKTKFANAVVKVYSDLGDAQLFPDIQVDENGKFSFDAEKAGFRLQNGETLNFAVVKPIT
GDLLHQGFVSKYIDVYESPEEKKEREFEEKLENTPAYHKLHGDKIVGYDVQGNPSTWFYP
LGEKKVERTTPKLEK

>WP_001208919.1#29|Staphylococcus_aureus_subsp__aureus_VRS3a
MRENFKLRKMKVGLVSVAITMLYIMTNGQAEASETNQKVSTNQESKAVSQTEQNSKETKA
AESSKNFVNLDPIKPGAQKVTGTTLPNHIILLNIDGKSADSVEGGYGDFITANDKGEFEY
PLNNRKIVHNQEIEVSSSSPDLGDDEEDEEVEESSTEKAGAEEESTDAKATYTTPRYEKA
YEIPKEQLKEKDGHHQVFIEPITEGSGIIKGHTSVKGKVALSINNRFINFEERAKGGISK
EDTKASSDGVWMPINEKGYFDFDFKKNPFDNLELKKNDEISLTFAPDDEDEALKSLIFKT
KVTSLEDIDKAETKYDHTKVEKVKVLKDVKEDIHVDEIYGSLYHTEKGKGILDKQGTKEI
TGKTKFANAVVKVYSDLGDAQLFPDIQVDENGKFSFDAEKAGFRLQNGETLNFAVVKPIT
GDLLHQGFVSKYIDVYESPEEKKEREFEEKLENTPAYHKLHGDKIVGYDVQGNPSTWFYP
LGEKKVERTTPKLEK

>WP_145373910.1#30|Staphylococcus_aureus
MRENFKLRKMKVGLVSVAITMLYIMTNGQAEASETNQKVSTNQESKAVSQTEQNSKETKA
AESSKNFVNLDPIKPGAQKVTGTTLPNHIILLNIDGKSADSVEGGYGDFITANDKGEFEY
PLNNRKIVHNQEIEVSSSSPDLGDDEEDEEVEESSTEKAGAEEESTDAKATYTTPRYEKA
YEIPKEQLKEKDGHHQVFIEPITEGSGIIKGHTSVKGKVALSINNKFINFEERAKGGISK
EDTKASSDGVWMPINEKGYFDFDFKKNPFDNLELKKNDEISLTFAPDDEDEALKSLIFKT
KVTSLEDIDKAETKYDHTKVEKVKVLKDVKEDIHVDEIYGSLYHTEKGKGIIDKQGTKEI
TGKTKFANAVVKVYSDLGDAQLFPDIQVDENGKFSFDAEKAGFRLQNGETLNFAVVKPIT
GDLLHQGFVSKYIDVYESPEEKKEREFEEKLENTPAYHKLHGDKIVGYDVQGNPSTWFYP
LGEKKVERTTPKLEK

>WP_224077684.1#31|Staphylococcus_aureus
MRENFKLRKMKVGLVSVAITMLYIMTNGQAEASETNQKVSTNQESKAVSQTEQNSKETKA
AESSKNFVNLDPIKPGAQKVTGTTLPNHIILLNIDGKSADSVEGGYGDFITANDKGEFEY
PLNNRKIVHNQEIEVSSSSPDLGDDEEDEEVEESSTEKAGAEEESTDAKATYTTPRYEKA
YEIPKEQLKEKDGHHQVFIEPITEGSGIIKGHTSVKGKVALSINNKFINFEERAKGGISK
EDTKASSDGVWMPINEKGYFDFDFKKNPFDNLELKKNDEISLTFAPDDEDEALKSLIFKT
KVTSLEDIDKAETKYDHTKVEKVKVLKDVKEDIHVDEIYGSLYHTEKGKGILDKQGTKEI
TGKTKFANAVVKVYSDLGDAQLFPDIQVDENGKFSFDAEKAGFRLQNGETLNFAVVKPIT
GDLLHQGFVSKYIDVYESPEEKKEREFEEKLENTPAYHKLHGDKIVGYNVQGNPSTWFYP
LGEKKVERTTPKLEK

>WP_115390782.1#32|Staphylococcus_aureus
MRENFKLRKMKVGLVSVAITMLYIMTNGQAEASESSQTVKNPKVNATEEIKAGLQPVQNN
QEVSSEQTKKNFVNLDPIKPGAQKVTGTTLPSHIILMNIDGKSADSVDGGNSDLVFADEN
GRFEYPLHNRKIVHNQEIEVSSSSPDLGEEEEDEEVEADSTEKASVEEESTDAKAKYTTP
RYEKAYEIPEKRLEEKNGHHQVFIEPITEGSGIIKGHTSVKGKVALSINNKFINFEERAK
DGISKEDTKASSDGVWMPINEKGYFDFDFKKNPFDNLELKKNDEISLTFAPDDEDEALKS
LIFKTKVTSLEDIDKAETKYDHTKVEKVKVLKDVKEDLHVDEIYGSLYHTKQGKGILDKQ
GTKEITGKTKFANAVVKVYSELGEAQLFPDIQVDEKGKFSFDAEKAGFRLQNGETLNFAV
VKPITGELLHQGFVSKYIDVYESPEEKKEREFEEKLENTPAYHKLHGDKIVGYDTNGFPI
TWFYPLGEKKVERTTPKLEK

>WP_267810978.1#33|Staphylococcus_aureus
MRENFKLRKMKVGLVSVAITMLYIMTNGQAEASETNQKVSTNQESKAVSQTEQNSKETKA
AESSKNFVNLDPIKPGAQKVTGTTLPNHIILLNIDGKSADSVEGGYGDFITANDKGEFEY
PLNNRKIVHNQEIEVSSSSPDLGDDEEDEEVEESSTEKAGAEEESTDAKATYTTPRYEKA
YEIPKEQLKKKDGHHQVFIEPITEGSGIIKGHTSVKGKVALSINNKFINFEERAKGGISK
EDTKASSDGVWMPINEKGYFDFDFKKNPFDNLELKKNDEISLTFAPDDEDEALKSLIFKT
KVTSLEDIDKAETKYDHTKVEKVKVLKDVKEDIHVDEIYGSLYHTEKGKGILDKQGTKEI
TGKTKFANAVVKVYSDLGDAQLFPDIQVDENGKFSFDAEKAGFRLQNGETLNFAVVKPIT
GDLLHQGFVSKYIDVYESPEEKKEREFEEKLENTPAYHKLHGDKIVGYDVQGNPSTWFYP
LGEKKVERTTPKLEK

>WP_176320916.1#34|Staphylococcus_aureus
MRENFKLRKMKVGLVSVAITMLYIMTNGQAEASETNQKVSTNQESKAVSQTEQNSKETKA
AESSKNFVNLDPIKPGAQKVTGTTLPNHIILLNIDGKSADSVEGGYGDFITANDKGEFEY
PLNNRKIVHNQEIEVSSSSPDLGDDEEDEEVEESSTEKAGAEEESTDAKATYTTPRYEKA
YEIPKEQLKEKDGHHQVFIEPITEGSGIIKGHTSVKGKVALSINNKFINFKERAKGGISK
EDTKASSDGVWMPINEKGYFDFDFKKNPFDNLELKKNDEISLTFAPDDEDEALKSLIFKT
KVTSLEDIDKAETKYDHTKVEKVKVLKDVKEDIHVDEIYGSLYHTEKGKGILDKQGTKEI
TGKTKFANAVVKVYSDLGDAQLFPDIQVDENGKFSFDAEKAGFRLQNGETLNFAVVKPIT
GDLLHQGFVSKYIDVYESPEEKKEREFEEKLENTPAYHKLHGDKIVGYDVQGNPSTWFYP
LGEKKVERTTPKLEK

>WP_289810327.1#35|Staphylococcus_aureus
MRENFKLRKMKVGLVSVAITMLYIMTNGQAEASETNQKVSTNQESKAVSQTEQNSKETKA
AESSKNFVNLDPIKPGAQKVTGTTLPNHIILLNIDGKSADSVEGGYGDFITANDKGEFEY
PLNNRKIVHNQEIEVSSSSPDLGDDEEDEEVEESSTEKAGAEEESTDAKATYTTPRYEKA
YEIPKEQLKEKDGHHQVFIEPITEGSGIIKGHTSVKGKVALSINNKFINFEERAKGGISK
EDTKASSDGVWMPINEKGYFDFDFKKNPFDNLELKKNDEISLTFAPDDEDEALKSLIFKT
KVTSLEDIDKAETKYDHTKVEKVKVLKDVKEDIHVDEIYGSLYHTEKGKGILDKQGTKEI
TGKTKFANAVVKVYSDLGDAQLFPDIQVDENGKFNFDAEKAGFRLQNGETLNFAVVKPIT
GDLLHQGFVSKYIDVYESPEEKKEREFEEKLENTPAYHKLHGDKIVGYDVQGNPSTWFYP
LGEKKVERTTPKLEK

>WP_279524263.1#36|Staphylococcus_aureus
MRENFKLRKMKVGLVSVAITMLYIMTNGQAEASETNQKVSTNQESKAVSQTEQNSKETKA
AESSKNFVNLDPIKPGAQKVTGTTLPNHIILLNIDGKSADSVEGGYGDFITANDKGEFEY
PLNNRKIVHNQEIEVSSSSPDLGDDEEDEEVEESSTEKAGAEEENTDAKATYTTPRYEKA
YEIPKEQLKEKDGHHQVFIEPITEGSGIIKGHTSVKGKVALSINNKFINFEERAKGGISK
EDTKASSDGVWMPINEKGYFDFDFKKNPFDNLELKKNDEISLTFAPDDEDEALKSLIFKT
KVTSLEDIDKAETKYDHTKVEKVKVLKDVKEDIHVDEIYGSLYHTEKGKGILDKQGTKEI
TGKTKFANAVVKVYSDLGDAQLFPDIQVDENGKFSFDAEKAGFRLQNGETLNFAVVKPIT
GDLLHQGFVSKYIDVYESPEEKKEREFEEKLENTPAYHKLHGDKIVGYDVQGNPSTWFYP
LGEKKVERTTPKLEK

>WP_224800206.1#37|Staphylococcus_aureus
MRENFKLRKMKVGLVSVAITMLYIMTNGQAEASETNQKVSTNQESKAVSQTEQNSKETKA
AESSKNFVNLDPIKPGAQKVTGTTLPNHIILLNIDGKSADSVEGGYGDFITANDKGEFEY
PLNNRKIVHNQEIEVSSSSPDLGDDEEDEEVEESSTEKAGAEEESTDAKATYTTPRYEKA
YEIPKEQLKEKDGHHQVFIEPITEGSGIIKGHTSVKGKVALSINNKFINFEERAKGGISK
EDTKASSDGVWMPINEKGYFDFDFKKNPFDNLELKKNDEISLTFAPDDEDEALKSLIFKT
KVTSLEDIDKAETKYDHTKVEKVKVLKDVKEDIHVDEIYGSLYHTEKGKGILDKQGTKEI
TGKTKFANAVVKVYSDLGDAQLFPDIQVDENGKFSFDAEKAGFRLQNGETLNFAVVKPIT
GDLLHQGFVSKYIDVYESPEEKKEREFEEKLENTPAYHKLHGDKIVGYDVLGNPSTWFYP
LGEKKVERTTPKLEK

>WP_086045059.1#38|Staphylococcus_aureus
MRENFKLRKMKVGLVSVAITMLYIMTNGQAEASETNQKVSTNQESKAVSQTEQNSKETKA
AESSKNFVNLDPIKPGAQKVTGTTLPNHIILLNIDGKSADSVEGGYGDFITVNDKGEFEY
PLNNRKIVHNQEIEVSSSSPDLGDDEEDEEVEESSTEKAGAEEESTDAKATYTTPRYEKA
YEIPKEQLKEKDGHHQVFIEPITEGSGIIKGHTSVKGKVALSINNKFINFEERAKGGISK
EDTKASSDGVWMPINEKGYFDFDFKKNPFDNLELKKNDEISLTFAPDDEDEALKSLIFKT
KVTSLEDIDKAETKYDHTKVEKVKVLKDVKEDIHVDEIYGSLYHTEKGKGILDKQGTKEI
TGKTKFANAVVKVYSDLGDAQLFPDIQVDENGKFSFDAEKAGFRLQNGETLNFAVVKPIT
GDLLHQGFVSKYIDVYESPEEKKEREFEEKLENTPAYHKLHGDKIVGYDVQGNPSTWFYP
LGEKKVERTTPKLEK

>WP_117374314.1#39|Staphylococcus_aureus
MRENFKLRKMKVGLVSVAITMLYIMTNGQAEASETNQKVSTNQESKAVSQTEQNSKETKA
AESSKNFVNLDPIKPGAQKVTGTTLPNHIILLNIDGKSADSVEGGYGDFITANDKGEFEY
PLNNRKIVHNQEIEVSSSSPDLGDDEEDEEVEESSTEKAGAEEESTDAKATYTTPRYEKA
YEIPKEQLKEKDGHHQVFIEPITEGSGIIKGHTSVKGKVALSINNKFINFEERAKGGISK
EDTKASSDGVWMPINEKGYFDFDFKKNPFDNLELKKNDEISLTFAPDDEDEALKSLIFKT
KVTSLEDIDKAETKYDHTKVEKVKVLKDVKEDIHVDEIYGSLYHTEKGKGILDKQGTKEI
TGKTKFANAVVKVYSDLGDEQLFPDIQVDENGKFSFDAEKAGFRLQNGETLNFAVVKPIT
GDLLHQGFVSKYIDVYESPEEKKEREFEEKLENTPAYHKLHGDKIVGYDVQGNPSTWFYP
LGEKKVERTTPKLEK

>WP_064133378.1#40|Staphylococcus_aureus
MRENFKLRKMKVGLVSVAITMLYIMTNGQAEASETNQKVSTNQESKAVSQTEQNSKETKA
AESSKNFVNLDPIKPGAQKVTGTTLPNHIILLNIDGKSADSVEGGYGDFITANDKGEFEY
PLNNRKIVHNQEIEVSSSSPDLGDDEEDEEVEESSTEKAGAEEESTDAKATYTTPRYEKA
YEIPKEQLKEKDGHHQVFIEPITEGSGIIKGHTSVKGKVALSINNKFINFEERAKGGISK
EDTKASSDGVWMPINEKGYFDFDFKKNPFDNLELKKNDEISLTFAPDDEDEALKSLIFKT
KVTSLEDIDKAETKYDHTKVEKVKVLKDVKEDIHVDEIYGSLYHTEKGKGILDKQGTKEI
TGKTKFANAVVKVYSDLGDAQLFPDIQVDENGKFSFDAEKAGFRLQNGETLNFAVVKPIT
GDLLHQGFVSEYIDVYESPEEKKEREFEEKLENTPAYHKLHGDKIVGYDVQGNPSTWFYP
LGEKKVERTTPKLEK

>WP_095284808.1#41|Staphylococcus_aureus
MRENFKLRKMKVGLVSVAITMLYIMTNGQAEASETNQKVSTNQESKAVSQTEQNSKETKA
AESSKNFVNLDPIKPGAQKVTGTTLPNHIILLNIDGKSADSVEGGYGDFITANDKGEFEY
PLNNRKIVHNQEIEVSSSSPDLGDDEEDEEVEESSTEKAGAEEESTDAKATYTTPRYEKA
YEIPKEQLKEKDGHHQVFIEPITEGSGIIKGHTSVKGKVALSINNKFINFEERAKGGISK
EDTKASSDGVWMPINEKGYFDFDFKKNPFDNLELKKNDEISLTFAPDDEDEALKSLIFKT
KVTSLEDIDKAETKYDHTKVEKVKVFKDVKEDIHVDEIYGSLYHTEKGKGILDKQGTKEI
TGKTKFANAVVKVYSDLGDAQLFPDIQVDENGKFSFDAEKAGFRLQNGETLNFAVVKPIT
GDLLHQGFVSKYIDVYESPEEKKEREFEEKLENTPAYHKLHGDKIVGYDVQGNPSTWFYP
LGEKKVERTTPKLEK

>WP_001208918.1#42|Staphylococcus_aureus_M0298
MRENFKLRKMKVGLVSVAITMLYIMTNGQAEASETNQKVSTNQESKAVSQTEQNSKETKA
AESSKNFVNLDPIKPGAQKVTGTTLPNHIILLNIDGKSADSVEGGYGDFITANDKGEFEY
PLNNRKIVHNQEIEVSSSSPDLGDDEEDEEVEESSTEKAGAEEESTDAKATYTTPRYEKA
YEIPKEQLKEKDGHHQVFIEPITEGSGIIKGHTSVKGKVALSINNKFINFEERAKGGISK
EDTKASSDGVWMPINEKGYFDFDFKKNPFDNLELKKNDEISLTFAPDDEDEALKSLIFKT
KVTSLEDIDKAETKYDHTKVEKVKVLKDVKEDIHVDEIYGSLYHTEKGKGILDKQGTKEI
TGKTKFANAVVKVYSDLGDAQLFPDIQVDENGKFSFDAEKAGFRLQNGETLNFAVVKPIT
GDLLHQGFVSKYIDVYESPEEKKEREFEEKLENTPAYHKLHGDKIVGYDVQGNPSTWFYP
LGKKKVERTTPKLEK

>WP_238609917.1#43|Staphylococcus_aureus
MRENFKLRKMKVGLVSVAITMLYIMTNGQAEASETNQKVSTNQESKAVSQTEQNSKETKA
AESSKNFVNLDPIKPGAQKVTGTTLPNHIILLNIDGKSDDSVEGGYGDFITANDKGEFEY
PLNNRKIVHNQEIEVSSSSPDLGDDEEDEEVEESSTEKAGAEEESTDAKATYTTPRYEKA
YEIPKEQLKEKDGHHQVFIEPITEGSGIIKGHTSVKGKVALSINNKFINFEERAKGGISK
EDTKASSDGVWMPINEKGYFDFDFKKNPFDNLELKKNDEISLTFAPDDEDEALKSLIFKT
KVTSLEDIDKAETKYDHTKVEKVKVLKDVKEDIHVDEIYGSLYHTEKGKGILDKQGTKEI
TGKTKFANAVVKVYSDLGDAQLFPDIQVDENGKFSFDAEKAGFRLQNGETLNFAVVKPIT
GDLLHQGFVSKYIDVYESPEEKKEREFEEKLENTPAYHKLHGDKIVGYDVQGNPSTWFYP
LGEKKVERTTPKLEK

>WP_269634158.1#44|Staphylococcus_aureus
MRENFKLRKMKVGLVSVAITMLYIMTNGQAEASETNQKVSTNQESKAVSQTEQNSKETKA
AESSKNFVNLDPIKPGAQKVTGTTLPNHIILLNIDGKSADSVEGGYGDFITANDKGEFEY
PLNNRKIVHNQEIEVSSSSPDLGDDEEDEEVEESSTEKAGAEEESTDAKATYTTPRYEKA
YEIPKEQLKEKDGHHQVFIEPITEGSGIIKGHTSVEGKVALSINNKFINFEERAKGGISK
EDTKASSDGVWMPINEKGYFDFDFKKNPFDNLELKKNDEISLTFAPDDEDEALKSLIFKT
KVTSLEDIDKAETKYDHTKVEKVKVLKDVKEDIHVDEIYGSLYHTEKGKGILDKQGTKEI
TGKTKFANAVVKVYSDLGDAQLFPDIQVDENGKFSFDAEKAGFRLQNGETLNFAVVKPIT
GDLLHQGFVSKYIDVYESPEEKKEREFEEKLENTPAYHKLHGDKIVGYDVQGNPSTWFYP
LGEKKVERTTPKLEK

>WP_049318440.1#45|Staphylococcus_aureus
MRENFKLRKMKAGLVSVAITMLYIMTNGQAEASETNQKVSTNQESKAVSQTEQNSKETKA
AESSKNFVNLDPIKPGAQKVTGTTLPNHIILLNIDGKSADSVEGGYGDFITANDKGEFEY
PLNNRKIVHNQEIEVSSSSPDLGDDEEDEEVEESSTEKAGAEEESTDAKATYTTPRYEKA
YEIPKEQLKEKDGHHQVFIEPITEGSGIIKGHTSVKGKVALSINNKFINFEERAKGGISK
EDTKASSDGVWMPINEKGYFDFDFKKNPFDNLELKKNDEISLTFAPDDEDEALKSLIFKT
KVTSLEDIDKAETKYDHTKVEKVKVLKDVKEDIHVDEIYGSLYHTEKGKGILDKQGTKEI
TGKTKFANAVVKVYSDLGDAQLFPDIQVDENGKFSFDAEKAGFRLQNGETLNFAVVKPIT
GDLLHQGFVSKYIDVYESPEEKKEREFEEKLENTPAYHKLHGDKIVGYDVQGNPSTWFYP
LGEKKVERTTPKLEK

>WP_233232812.1#46|Staphylococcus_aureus
MRENFKLRKMKVGLVSVAITMLYIMTNGQAEASETNQKVSTNQESKAVSQTEQNSKETKA
AESSKNFVNLDPIKPGAQKVTGTTLPNHIILLNIDGKSADSVEGGYGDFITANDKGEFEY
PLNNRKIVHNQEIEVSSSSPDLGDDEEDEEVEESSTEKAGAEEESTDAKATYTTPRYEKA
YEIPKEQLKEKDGHHQVFIEPITEGSGIIKGHTSVKGKVALSINNKFINFEERAKGGISK
EDTKASSDGVWMPINEKGYFDFDFKKNPFDNLELKKNDEISLTFAPDDEDEALKSLIFKT
KVTSLEDIDKAETKYDHTKVEKVKVLKDVKEDIHVDEIYGNLYHTEKGKGILDKQGTKEI
TGKTKFANAVVKVYSDLGDAQLFPDIQVDENGKFSFDAEKAGFRLQNGETLNFAVVKPIT
GDLLHQGFVSKYIDVYESPEEKKEREFEEKLENTPAYHKLHGDKIVGYDVQGNPSTWFYP
LGEKKVERTTPKLEK

>WP_001638850.1#47|Staphylococcus_aureus_M0399
MRENFKLRKMKVGLVSVAITMLYIMTNGQAEASETNQKVSTNQESKAVSQTEQNSKETKA
AESSKNFVNLDPIKPGAQKVTGTTLPNHIILLNIDGKNADSVEGGYGDFITANDKGEFEY
PLNNRKIVHNQEIEVSSSSPDLGDDEEDEEVEESSTEKAGAEEESTDAKATYTTPRYEKA
YEIPKEQLKEKDGHHQVFIEPITEGSGIIKGHTSVKGKVALSINNKFINFEERAKGGISK
EDTKASSDGVWMPINEKGYFDFDFKKNPFDNLELKKKDEISLTFAPDDEDEALKSLIFKT
KVTSLEDIDKAETKYDHTKVEKVKVLKDVKEDIHVDEIYGSLYHTEKGKGILDKQGTKEI
TGKTKFANAVVKVYSDLGDAQLFPDIQVDENGKFSFDAEKAGFRLQNGETLNFAVVKPIT
GDLLHQGFVSKYIDVYESPEEKKEREFEEKLENTPAYHKLHGDKIVGYDVQGNPSTWFYP
LGEKKVERTTPKLEK

>WP_103149213.1#48|Staphylococcus_aureus
MRENFKLRKMKVGLVSVAITMLYIMTNGQAEASETNQKVSTNQESKAVSQTEQNSKETKA
AESSKNFVNLDPIKPGAQKVTGTTLPNHIILLNIDGKSADSVEGGYGDFITANDKGEFEY
PLNNRKIVHNQEIEVSSSSPDLGDDEEDEEVEESSTEKAGAEEESTDAKATYTTPRYEKA
YEIPKEQLKEKDGHHQVFIEPITEGSGIIKGHTSVKGKVALSINNKFINFEERAKGGISK
EDTKAISDGVWMPINEKGYFDFDFKKNPFDNLELKKNDEISLTFAPDDEDEALKSLIFKT
KVTSLEDIDKAETKYDHTKVEKVKVLKDVKEDIHVDEIYGSLYHTEKGKGILDKQGTKEI
TGKTKFANAVVKVYSDLGDAQLFPDIQVDENGKFSFDAEKAGFRLQNGETLNFAVVKPIT
GDLLHQGFVSKYIDVYESPEEKKEREFEEKLENTPAYHKLHGDKIVGYDVQGNPSTWFYP
LGEKKVERTTPKLEK

>WP_113590253.1#49|Staphylococcus_aureus
MRENFKLRKMKVGLVSVAITMLYIMTSGQAEASETNQNGVNAKTNTTESTSNSITNKNEM
KITDSENGKNFVKLDPINPGDKKVTGTTLPNHYILLSVDGKSADSVDGENSTFITSNNEG
KFEYPLKNRKIVHNQEIEVSSSSLDDLGEDEEDEEVEETSTEKAGAEEESTDAKATYTTP
RYEKAYKIPNEQLNKENGRHQVFIEPITEGSGIIKGHTSVKGKVALSINNKFINFEESVK
GGVSKEDTKASSDGIWMPIDEKGYFNFDFKTKRFDNLELKEGNDISLIFAPEDDEDALKP
LIFKTKVTSLEDIEKAETKYDHAKVKEVNVLKDVNEELHVDEIYGSLYHTDKGKGILDKE
GTKVIKGKTKFANAVVKVYSELGEAQLFPDLQVNEKGEFNFDSHGAGFRLQNGEKLNFAV
VNPITGDLLSNEFVSKEIDIEETPEQKADREFDERMENTPAYYKLYGDKIVGFDTNDFPI
TWFYPLGEKKVERKAPKLEK

>WP_182055449.1#50|Staphylococcus_aureus
MRENLKLRKMKVGLVSVAITMLYIMTNGQAEASETNQKVSTNQESKAVSQTEQNSKETKA
AESSKNFVNLDPIKPGAQKVTGTTLPNHIILLNIDGKSADSVEGGYGDFITANDKGEFEY
PLNNRKIVHNQEIEVSSSSPDLGDDEEDEEVEESSTEKAGAEEESTDAKATYTTPRYEKA
YEIPKEQLKEKDGHHQVFIEPITEGSGIIKGHTSVKGKVALSINNKFINFEERAKGGISK
EDTKASSDGVWMPINEKGYFDFDFKKNPFDNLELKKNDEISLTFAPDDEDEALKSLIFKT
KVTSLEDIDKAETKYDHTKVEKVKVLKDVKEDIHVDEIYGSLYHTEKGKGILDKQGTKEI
TGKTKFANAVVKVYSDLGDAQLFPDIQVDENGKFSFDAEKAGFRLQNGETLNFAVVKPIT
GDLLHQGFVSKYIDVYESPEEKKEREFEEKLENTPAYHKLHGDKIVGYDVQGNPSTWFYP
LGEKKVERTTPKLEK

>WP_031810960.1#51|Staphylococcus_aureus_M0435
MRENFKLRKMKVGLVSVAITMLYIMTNGQAEASETNQKVSTNQESKAVSQTEQNSKETKA
AESSKNFVNLDPIKPGAQKVTGTTLPNHIILLNIDGKSADSVEGGYGDFITANDKGEFEY
PLNNRKIVHNQEIEVSSSSPDLGDDEEDEEVEESSTEKAGAEEESTDAKATYTTPRYEKA
YEIPKEQLKEKDGHHQVFIEPITEGSGIIKGHTSVKGKVALSINNKFINFEERAKGGISK
EDTKASSDGVWMPINEKGYFDFDFKKNPFDNLELKKNDEISLTFAPDDEDEALKSLIFKT
KVTSLEDIDKAETKYDHTKVEKVKVLKDVKEDIHVDEIYGSLYHTEKGKGILDKQGTKEI
TGKTKFANAVVKVYSDLGDAQLFPDIQVDENGKFSFDAEKAGFRLQNGETLNFAVVKPIT
GDLLHQGFVSKYIDVYESPEEKKEREFEEKLENTPAYHKLYGDKIVGYDVQGNPSTWFYP
LGEKKVERTTPKLEK

>WP_001208916.1#52|Staphylococcus_aureus_subsp__aureus_CIG1165
MRENFKLRKMKVGLVSVAITMLYIMTNGQAEASETNQKVSTNQESKAVSQTEQNSKETKA
AESSKNFVNLDPIKPGAQKVTGTTLPNHIILLNIDGKSADSVEGGYGDFITANDKGEFEY
PLNNRKIVHNQEIEVSSSSPDLGDDEEDEEVEESSTEKAGAEEESTDAKATYTTPRYEKA
YEIPKEQLKEKDGHHQVFIEPITEGSGIIKGHKSVKGKVALSINNKFINFEERAKGGISK
EDTKASSDGVWMPINEKGYFDFDFKKNPFDNLELKKNDEISLTFAPDDEDEALKSLIFKT
KVTSLEDIDKAETKYDHTKVEKVKVLKDVKEDIHVDEIYGSLYHTEKGKGILDKQGTKEI
TGKTKFANAVVKVYSDLGDAQLFPDIQVDENGKFSFDAEKAGFRLQNGETLNFAVVKPIT
GDLLHQGFVSKYIDVYESPEEKKEREFEEKLENTPAYHKLHGDKIVGYDVQGNPSTWFYP
LGEKKVERTTPKLEK

>WP_283591143.1#53|Staphylococcus_aureus
MRENFKLRKMKVGLVSVAITMLYIMTNGEAEASEGSQTVKNPKVNATEEIKVGSQPVQNN
QEVSSEQTKKNFVNLDPIKPGAQKVTGTTLPSHIILMNIDGKSADSVDGGNSDLVFADEN
GRFKYPLHNRKIVHNQEIEVSSSSPDLGDDEEDEEVEEDSTEKAGTEEENTDAKATYTTP
RYEKAYEIPKEQLKEKDGHHQVFIEPITEGSGIIKGHTSVKGKVALSINNKFINFEERAK
DGISKEDTKASSDGVWMPINEKGYFDFDFKKNPFDNLELKKNDEISLTFAPDDEDEALKS
LIFKTKVTSLEDIDKAETKYDHTKVEKVKVLKDVKEDLHVDEIYGSLYHTEQGKGILDKQ
GTKEITGKTKFANAVVKVYSDLGDAQLFPDIQVDENGKFSFDAEKAGFRLQNGETLNFAV
VKPITGELLHQGFVSKYIDVYESPEEKKEREFEEKLENTPAYHKLHGDKIVGYDVQGNPS
TWFYPLGEKKVERKAPKLEK

>WP_061839331.1#54|Staphylococcus_aureus
MRENFKLRKMKVGLVSVAITMLYIMTNGQAEASETNQKVSTNQESKAVSQTEQNSKETKA
AESSKNFVNLDPIKPGAQKVTGTTLPNHIILLNIDGKSADSVEGGYGDFITANDKGEFEY
PLNNRKIVHNQEIEVSSSSPDLGDDEEDEEVEESSTEKAGAEEESTDAKATYTTPRYEKA
YEIPKEQLKEKDGHHQVFIEPITEGSGIIKGHTSVKGKVALSINNKFINFEERAKGGISK
EDTKASSDGVWMPINEKGYFDFDFKKNPFDNLELKKNDEISLTFAPDDEDEALKSLIFKT
KVTSLEDTDKAETKYDHTKVEKVKVLKDVKEDIHVDEIYGSLYHTEKGKGILDKQGTKEI
TGKTKFANAVVKVYSDLGDAQLFPDIQVDENGKFSFDAEKAGFRLQNGETLNFAVVKPIT
GDLLHQGFVSKYIDVYESPEEKKEREFEEKLENTPAYHKLHGDKIVGYDVQGNPSTWFYP
LGEKKVERTTPKLEK

>WP_111711090.1#55|Staphylococcus_aureus
MRENFKLRKMKVGLVSVAITMLYIMTNGQAEASETNQKVSTNQESKAVSQTEQNSKETKA
AESSKNFVNLDPIKPGAQKVTGTTLPNHIILLNIDGKSADSVEGGYGDFITANDKGEFEY
PLNNRKIVHNQEIEVSSSSPDLGDDEEDEEVEESSTEKAGAEEESTDAKATYTTPRYEKV
YEIPKEQLKEKDGHHQVFIEPITEGSGIIKGHTSVKGKVALSINNKFINFEERAKGGISK
EDTKASSDGVWMPINEKGYFDFDFKKNPFDNLELKKNDEISLTFAPDDEDEALKSLIFKT
KVTSLEDIDKAETKYDHTKVEKVKVLKDVKEDIHVDEIYGSLYHTEKGKGILDKQGTKEI
TGKTKFANAVVKVYSDLGDAQLFPDIQVDENGKFSFDAEKAGFRLQNGETLNFAVVKPIT
GDLLHQGFVSKYIDVYESPEEKKEREFEEKLENTPAYHKLHGDKIVGYDVQGNPSTWFYP
LGEKKVERTTPKLEK

>WP_031905719.1#56|Staphylococcus_aureus_SJOS6016
MRENFKLRKMKVGLVSVAITMLYIMTNGQAEASETNQKVSTNQESKAVSQTEQNSKETKA
AESSKNFVNLDPIKPGAQKVTGTTLPNHIILLNIDGKSADSVEGGYGDFITANDKGEFEY
PLNNRKIVHNQEIEVSSSSPDLGDDEEDEEVEESSTEKAGAEEESTDAKATYTTPRYEKA
YEIPKEQLKEKDGHHQVFIEPITEGSGIIKGHTSVKGKVALSINNKFINFEERAKGGISK
EDTKASSDGVWMPINEKGYFDFDFKKNPFDNLELKKNDEISLTFAPDDEDEALKSLIFKT
KVKSLEDIDKAETKYDHTKVEKVKVLKDVKEDIHVDEIYGSLYHTEKGKGILDKQGTKEI
TGKTKFANAVVKVYSDLGDAQLFPDIQVDENGKFSFDAEKAGFRLQNGETLNFAVVKPIT
GDLLHQGFVSKYIDVYESPEEKKEREFEEKLENTPAYHKLHGDKIVGYDVQGNPSTWFYP
LGEKKVERTTPKLEK

>WP_225511228.1#57|Staphylococcus_aureus
MRENFKLRKMKVGLVSVAITMLYIMTNGQAEASETNQKVSTNQESKAVSQTEQNSKETKA
AESSKNFVNLDPIKPGAQKVTGTTLPNHIILLNIDGKSADSVEGGYGDFITANDKGEFEY
PLNNRKIVHNQEIEVSSSSPDLGDDEEDEEVEESSTEKAGAEEESTDAKATYTTPRYEKA
YEIPKEQLKEKDGHHQVFIEPITEGSGIIKGHTSVKGKVVLSINNKFINFEERAKGGISK
EDTKASSDGVWMPINEKGYFDFDFKKNPFDNLELKKNDEISLTFAPDDEDEALKSLIFKT
KVTSLEDIDKAETKYDHTKVEKVKVLKDVKEDIHVDEIYGSLYHTEKGKGILDKQGTKEI
TGKTKFANAVVKVYSDLGDAQLFPDIQVDENGKFSFDAEKAGFRLQNGETLNFAVVKPIT
GDLLHQGFVSKYIDVYESPEEKKEREFEEKLENTPAYHKLHGDKIVGYDVQGNPSTWFYP
LGEKKVERTTPKLEK

>WP_103143397.1#58|Staphylococcus_aureus
MRENFKLRKMKVGLVSVAITMLYIMTNGQAEASETNQKVSTNQESKAVSQTEQNSKETKA
AESSKNFVNLDPIKPGAQKVTGTTLPNHIILLNIDGKSADSVEGGYGDFITANDKGEFEY
PLNNRKIVHNQEIEVSSSSPDLGDDEEDEEVEESSTEKAGAEEESTDAKATYTTPRYEKA
YEIPKEQQKEKDGHHQVFIEPITEGSGIIKGHTSVKGKVALSINNKFINFEERAKGGISK
EDTKASSDGVWMPINEKGYFDFDFKKNPFDNLELKKNDEISLTFAPDDEDEALKSLIFKT
KVTSLEDIDKAETKYDHTKVEKVKVLKDVKEDIHVDEIYGSLYHTEKGKGILDKQGTKEI
TGKTKFANAVVKVYSDLGDAQLFPDIQVDENGKFSFDAEKAGFRLQNGETLNFAVVKPIT
GDLLHQGFVSKYIDVYESPEEKKEREFEEKLENTPAYHKLHGDKIVGYDVQGNPSTWFYP
LGEKKVERTTPKLEK

>WP_070064200.1#59|Staphylococcus_aureus
MRENFKLRKMKVGLVSVAITMLYIMTNGQAEASETNQKVSTNQESKAVSQTEQNSKETKA
AESSKNFVNLDPIKPGAQKVTGTTLPNHIILLNIDGKSADSVEGGYGDFITANDKGEFEY
PLNNRKIVHNQEIEVSSSSPDLGDDEEDEEVEESSTEKAGAEEESTDAKATYTTPRYEKA
YEIPKEQLKEKDGHHQVFIEPITEGSGIIKGHTSVKGKVALSINNKFINFEERAKGGISK
EDTKASSDGVWMPINEKGYFDFDFKKNPFDNLELKKNDEISLTFAPDDEDEALKSLIFKT
KVTSLEDIDKAETKYDHTKVEKVKVLKDVKEDIHVDEIYRSLYHTEKGKGILDKQGTKEI
TGKTKFANAVVKVYSDLGDAQLFPDIQVDENGKFSFDAEKAGFRLQNGETLNFAVVKPIT
GDLLHQGFVSKYIDVYESPEEKKEREFEEKLENTPAYHKLHGDKIVGYDVQGNPSTWFYP
LGEKKVERTTPKLEK

>WP_111033032.1#60|Staphylococcus_aureus
MRENFKLRKMKVGLVSVAITMLYIMTNGQAEASETNQKVSTNQESKAVSQTEQNSKETKA
AESSKNFVNLDPIKPGAQKVTGTTLPNHIILLNIDGKSADSVEGGYGDFITANDKGEFEY
PLNNRKIVHNQEIEVSSSSPDLGDDEEDEEVEESSTEKAGAEEESTDAKATYTTPRYEKA
YEIPKEQLKEKDGHHQVFIEPITEGSGIIKGHTSVKGKVALSINNKFINFEERAKGGISK
EDTKASSDGVWMPINEKGYFDFDFKKNPFDNLELKKNDEISLTFAPDDEDEALKSLIFKT
KVTSLEDIDKAETKYDHTKVEKVKVLKDVKEDIHVDEIYGSLYHTEKGKGILDKQGTKEI
TGKTKFANAVVKVYSDLGDAQLFPDIQVDENGKFSFDAEKAGFRLQNGETLNFAVVKPIT
GDLLHQGFVSKYIDVYESPEEKKEREFEEKLENTPAYHKLHGDKSVGYDVQGNPSTWFYP
LGEKKVERTTPKLEK

>WP_031862898.1#61|Staphylococcus_aureus_T57397
MRENFKLRKMKVGLVSVAITMLYIMTNGQAEASETNQKVSTNQESKAVSQTEQNSKETKA
AESSKNFVNLDPIKPGAQKVTGTTLPNHIILLNIDGKSADSVEGGYGDFITANDKGEFEY
PLNNRKIVHNQEIEVSSSSPDLGDDEEDEEVEESSTEKAGAEEESIDAKATYTTPRYEKA
YEIPKEQLKEKDGHHQVFIEPITEGSGIIKGHTSVKGKVALSINNKFINFEERAKGGISK
EDTKASSDGVWMPINEKGYFDFDFKKNPFDNLELKKNDEISLTFAPDDEDEALKSLIFKT
KVTSLEDIDKAETKYDHTKVEKVKVLKDVKEDIHVDEIYGSLYHTEKGKGILDKQGTKEI
TGKTKFANAVVKVYSDLGDAQLFPDIQVDENGKFSFDAEKAGFRLQNGETLNFAVVKPIT
GDLLHQGFVSKYIDVYESPEEKKEREFEEKLENTPAYHKLHGDKIVGYDVQGNPSTWFYP
LGEKKVERTTPKLEK

>WP_182045054.1#62|Staphylococcus_aureus
MRENFKLRKMKVGLVSVAITMLYIMTNGQAEASETNQKVSTNQESKAVSQTEQNSKEIKA
AESSKNFVNLDPIKPGAQKVTGTTLPNHIILLNIDGKSADSVEGGYGDFITANDKGEFEY
PLNNRKIVHNQEIEVSSSSPDLGDDEEDEEVEESSTEKAGAEEESTDAKATYTTPRYEKA
YEIPKEQLKEKDGHHQVFIEPITEGSGIIKGHTSVKGKVALSINNKFINFEERAKGGISK
EDTKASSDGVWMPINEKGYFDFDFKKNPFDNLELKKNDEISLTFAPDDEDEALKSLIFKT
KVTSLEDIDKAETKYDHTKVEKVKVLKDVKEDIHVDEIYGSLYHTEKGKGILDKQGTKEI
TGKTKFANAVVKVYSDLGDAQLFPDIQVDENGKFSFDAEKAGFRLQNGETLNFAVVKPIT
GDLLHQGFVSKYIDVYESPEEKKEREFEEKLENTPAYHKLHGDKIVGYDVQGNPSTWFYP
LGEKKVERTTPKLEK

>WP_262537462.1#63|Staphylococcus_aureus
MRENFKLRKMKVGLVSVAITMLYIMTNGQAEASETNQEPSTNQESKAVSQTEQNSKEAKK
AEAAKNFVNLDPIKPGDQKVTGTTLPNQLILLSIDKKDVSSVEDSDSSFVMSKGDGTFEY
PLNGRKIVHNQEIEVSSSSSDLGDDEEDEEVEEATTEKAGAEEESTEAKATYTTPRYENA
YKVPEKQLDKKNGHHQVFIEPITEGSGIIKGHTSVKGKVALSINNKFINFEESVKGGVSK
EDTKASSDGIWMTIKDKGYFDFDFKTKRFDNLELKKNDDISLTFVPDDEEDALKPLIFKT
KVTSLEDIDKAETKYEHTKVKKVNVLKNDEEDLQVDEIYGSLYHTDKGKGILDKEGTKVI
KGKTKFANAVVKVYSELGEAQLFPDLQVNEKGEFSFDSHGAGFRLQNGEKLNFAVVDPIT
GDPLSKLVTKEIDIEETPEEKADREFDERMENTPAYYKLYGDKIVGFDTNDFPITWFYPL
GEKKVERKAPKLEK

>WP_031879712.1#64|Staphylococcus_aureus
MRENFKLRKMKVGLVSVAITMLYIMTNGQAEASETNQKVSTNQESKAVSQTEQNSKETKA
AESSKNFVNLDPIKPGAQKVTGTTLPNHIILLNIDGKSADSVEGGYGDFITANDKGEFEY
PLNNRKIVHNQEIEASSSSPDLGDDEEDEEVEESSTEKAGAEEESTDAKATYTTPRYEKA
YEIPKEQLKEKDGHHQVFIEPITEGSGIIKGHTSVKGKVALSINNKFINFEERAKGGISK
EDTKASSDGVWMPINEKGYFDFDFKKNPFDNLELKKNDEISLTFAPDDEDEALKSIIFKT
KVTSLEDIDKAETKYDHTKVEKVKVLKDVKEDIHVDEIYGSLYHTEKGKGILDKQGTKEI
TGKTKFANAVVKVYSDLGDAQLFPDIQVDENGKFSFDAEKAGFRLQNGETLNFAVVKPIT
GDLLHQGFVSKYIDVYESPEEKKEREFEEKLENTPAYHKLHGDKIVGYDVQGNPSTWFYP
LGEKKVERTTPKLEK

>WP_031793476.1#65|Staphylococcus_aureus_HBHO6042
MRENFKLRKMKVGLVSVAITMLYIMTNGQAEASETNQKVSTNQESKAVSQTEQNSKETKA
AESSKNFVNLDPIKPGAQKVTGTTLPNHIILLNIDGKSADSVEGGYGDFITANDKGEFEY
PLNNRKIVHNQEIEVSSSSPDLGDDEEDEEVEESSTEKAGAEEESTDAKATYTTPRYEKA
YEIPKEQLKEKDGHHQVFIEPITEGSGIIKGHTSVKGKVALSINNKFINFEERAKGGISK
EDTKASSDGVWMPINEKGYFDFDFKKNPFDNLELKKNDEISLTFAPDDEDEALKSLIFKT
KVTSLEDIDKAETKYDHTKVEKVKVLKDVKEDIHVDEIYGSLYHTEKGKGILDKQGTKEI
TRKTKFANAVVKVYSDLGDAQLFPDIQVDENGKFSFDAEKAGFRLQNGETLNFAVVKPIT
GDLLHQGFVSKYIDVYESPEEKKEREFEEKLENTPAYHKLHGDKIVGYDVQGNPSTWFYP
LGEKKVERTTPKLEK

>WP_103151719.1#66|Staphylococcus_aureus
MRENFKLRKMKVGLVSVAITMLYIMTNGQAEASETNQKVSTNQESKAVSQTEQNSKETKA
AESSKNFVNLDPIKPGAQKVTGTTLPNHIILLNIDGKSADSVGGGYGDFITANDKGEFEY
PLNNRKIVHNQEIEVSSSSPDLGDDEEDEEVEESSTEKAGAEEESTDAKATYTTPRYEKA
YEIPKEQLKEKDGHHQVFIEPITEGSGIIKGHTSVKGKVALSINNKFINFEERAKGGISK
EDTKASSDGVWMPINEKGYFDFDFKKNPFDNLELKKNDEISLTFAPDDEDEALKSLIFKT
KVTSLEDIDKAETKYDHTKVEKVKVLKDVKEDIHVDEIYGSLYHTEKGKGILDKQGTKEI
TGKTKFANAVVKVYSDLGDAQLFPDIQVDENGKFSFDAEKAGFRLQNGETLNFAVVKPIT
GDLLHQGFVSKYIDVYESPEEKKEREFEEKLENTPAYHKLHGDKIVGYDVQGNPSTWFYP
LGEKKVERTTPKLEK

>WP_103147856.1#67|Staphylococcus_aureus
MRGNFKLRKMKVGLVSVAITMLYIMTNGQAEASETNQKVSTNQESKAVSQTEQNSKETKA
AESSKNFVNLDPIKPGAQKVTGTTLPNHIILLNIDGKSADSVEGGYGDFITANDKGEFEY
PLNNRKIVHNQEIEVSSSSPDLGDDEEDEEVEESSTEKAGAEEESTDAKATYTTPRYEKA
YEIPKEQLKEKDGHHQVFIEPITEGSGIIKGHTSVKGKVALSINNKFINFEERAKGGISK
EDTKASSDGVWMPINEKGYFDFDFKKNPFDNLELKKNDEISLTFAPDDEDEALKSLIFKT
KVTSLEDIDKAETKYDHTKVEKVKVLKDVKEDIHVDEIYGSLYHTEKGKGILDKQGTKEI
TGKTKFANAVVKVYSDLGDAQLFPDIQVDENGKFSFDAEKAGFRLQNGETLNFAVVKPIT
GDLLHQGFVSKYIDVYESPEEKKEREFEEKLENTPAYHKLHGDKIVGYDVQGNPSTWFYP
LGEKKVERTTPKLEK

>WP_113580790.1#68|Staphylococcus_aureus
MRENFKLRKMKVGLVSVAITMLYIMISGQAEASETNQNGVNAKTNTTESTSNSITNKNEM
KITDSENGKNFVKLDPINPGDKKVTGTTLPNHYILLSVDGKSADSVDGENSTFITSNNEG
KFEYPLKNRKIVHNQEIEVSSSSLDDLGEDEEDEEVEETSTEKAGAEEESTDAKATYTTP
RYEKAYKIPNEQLNKENGRHQVFIEPITEGSGIIKGHTSVKGKVALSINNKFINFEESVK
GGVSKEDTKASSDGIWMPIDEKGYFNFDFKTKRFDNLELKEGNDISLIFAPEDDEDALKP
LIFKTKVTSLEDIEKAETKYDHAKVKEVNVLKDVNEELHVDEIYGSLYHTDKGKGILDKE
GTKVIKGKTKFANAVVKVYSELGEAQLFPDLQVNEKGEFNFDSHGAGFRLQNGEKLNFAV
VNPITGDLLSNEFVSKEIDIEETPEQKADREFDERMENTPAYYKLYGDKIVGFDTNDFPI
TWFYPLGEKKVERKAPKLEK

>WP_230852042.1#69|Staphylococcus_aureus
XXIQGTTLPNQFILLTIDKKDVSSVEDSDSSFVMSDKDGNFKYDLNGRKIVHNQEIEVSS
SDPNLGEEDEEVEETSTEKAGAEEESTDAKATYTTPRYEKAYEIPKEQLKEKDGHHQVFI
EPITEGSGIIKGHTSVKGKVALSINNKFINFETNANGGPNKEEAKSGSEGIWMPIDKDGY
FNFDFKTKRFDNLELKKDNEISLTFAPDDEDEALKPLIFKTKVTSLEDIDKAETNYDHTK
VNKVKVLKDVKEDLHVDEIYGSLYHTEKGKGILDKEGTKVIKGKTKFANAVVKVESELGE
SQLFPDLQVDEKGEFSFDSHGAGFRLQNGEKLNFTVVDPITGDLLSNEFVSKEIDIEETP
EQKADREFDERLENTPAYYKLYGDKIVGFDTNDFPITWFYPLGEKKVERTTPKLEK

>WP_064131152.1#70|Staphylococcus_aureus
MRENFKLRKMKVGLVSVAITMLYIMTNGQAEASETNQKVSTNQESKAVSQTEQNSKETKA
AESSKNFVNLDPIKPGAQKVTGTTLPNHIILLNIDGKSADSVEGGYGDFITANDKGEFEY
PLNNRKIVHNQEIEVSSSSPDLGDDEEDEEVEESSTEKAGAEEESTDAKATYTTPRYEKA
YEIPKEQLKEKDGHHQVFIEPITEGSGIIKGHTSVKGKVALSINNKFINFEERAKGGISK
EDTKASSDGVWMSINEKGYFDFDFKKNPFDNLELKKNDEISLTFAPDDEDEALKSLIFKT
KVTSLEDIDKAETKYDHTKVEKVKVLKDVKEDIHVDEIYGSLYHTEKGKGILDKQGTKEI
TGKTKFANAVVKVYSDLGDAQLFPDIQVDENGKFSFDAEKAGFRLQNGETLNFAVVKPIT
GDLLHQGFVSKYIDVYESPEEKKEREFEEKLENTPAYHKLHGDKIVGYDVQGNPSTWFYP
LGEKKVERTTPKLEK

>WP_064275991.1#71|Staphylococcus_aureus
MRENFKLRKMKVGLVSVAITMLYIMTNGQAEASETNQKVSTNQESKAVSQTEQNSKETKA
AESSKNFVNLDPIKPGAQKVTGTTLPNHIILLNIDGKSADSVEGGYGDFITANDKGEFEY
PLNNRKIVHNQEIEVSSSSPDLGDDEEDEEVEESSTEKAGAEEESTDAKATYTTPRYEKA
YEIPKEQLKEKDGHHQVFIEPITEGSGIIKGHTSVKGKVALSINNKFINFEERAKGGISK
EDTKASSDGVWMPINEKGYFDFDFKKNPFDNLELKKNDEISLTFAPDDEDEALKSLIFKT
KVTSLEDIDKAETKYDHTKVEKVKVLKDVKEDIHVDEIYGSLYHTEKGKGILDKQGTKEI
TGKTKFANAVVKVYSDLGDAQLFPDIQVDGNGKFSFDAEKAGFRLQNGETLNFAVVKPIT
GDLLHQGFVSKYIDVYESPEEKKEREFEEKLENTPAYHKLHGDKIVGYDVQGNPSTWFYP
LGEKKVERTTPKLEK

>WP_031906458.1#72|Staphylococcus_aureus_SJUD6053
MRENFKLRKMKVGLVSVAITMLYIMTNGQAEASETNQKVSTNQESKAVSQTEQNSKETKA
AESSKNFVNLDPIKPGAQKVTGTTLPNHIILLNIDGKSADSVEGGYGDFITANDKGEFEY
PLNNRKIVHNQEIEVSSSSPDLGDDEEDEEVEESSTEKAGAEEESTDAKATYTTPRYEKA
YEIPKEQLKEKDGHHQVFIEPITEGSGIIKGHTSVKGKVALSINNKFINFEERAKGGISK
EDTKASSDGVWMPINEKGYFDFDFKKNPFDNLELKKNDEISLTFAPDDEDEALKSLIFKT
KVTSLEDIDKAETKYDHTKVEKVKVLKDVKEDIHVDEIYGSLYHTEKGKGILDKQGTKEI
TGKTKFANAVVKVYSDLGDAQLFPDIQVDENGKFSFDAEKAGFRLQNGETLNFAGVKPIT
GDLLHQGFVSKYIDVYESPEEKKEREFEEKLENTPAYHKLHGDKIVGYDVQGNPSTWFYP
LGEKKVERTTPKLEK

>WP_086040561.1#73|Staphylococcus_aureus
MRENFKLRKMKVGLVSVAITMLYIMTNGQAEASETNQKVSTNQESKAVSQTEQNSKETKA
AESSKNFVNLDPIKPGAQKVTGTTLPNHIILLNIDGKSADSVEGGYGDFITANDKGEFEY
PLNNRKIVHNQEIEVSSSSPDLGDDEEDEEVEESSTEKADAEEESTDAKATYTTPRYEKA
YEIPKEQLKEKDGHHQVFIEPITEGSGIIKGHTSVKGKVALSINNKFINFEERAKGGISK
EDTKASSDGVWMPINEKGYFDFDFKKNPFDNLELKKNDEISLTFAPDDEDEALKSLIFKT
KVTSLEDIDKAETKYDHTKVEKVKVLKDVKEDIHVDEIYGSLYHTEKGKGILDKQGTKEI
TGKTKFANAVVKVYSDLGDAQLFPDIQVDENGKFSFDAEKAGFRLQNGETLNFAVVKPIT
GDLLHQGFVSKYIDVYESPEEKKEREFEEKLENTPAYHKLHGDKIVGYDVQGNPSTWFYP
LGEKKVERTTPKLEK

>WP_165619758.1#74|Staphylococcus_aureus
MRENFKLRKMKVGLVSVAITMLYIMTSGQAEASETNQNGVNAKTNTTESTSNSITNKNEM
KITDSENGKNFVKLDPINPGDKKVTGTTLPNHYILLSVDGKSADSVDGENSTFITSNNEG
KFEYPLKNRKIVHNQEIEVSSSSLDNLGEDEEDEEVEETSTEKAGAEEESTDAKATYTTP
RYEKAYKIPNEQLNKENGRHQVFIEPITEGSGIIKGHTSVKGKVALSINNKFINFEESVK
GGVSKEDTKASSDGIWMPIDEKGYFNFDFKTKRFDNLELKEGNDISLTFAPEDDEDALKP
LIFKTKVTSLEDIEKAETKYDHAKVKEVNVLKDVNEELHVDEIYGSLYHTDKGKGILDKE
GTKVIKGKTKFANAVVKVYSELGEAQLFPDLQVNEKGEFNFDSHGAGFRLQNGEKLNFAV
VNPITGDLLSNEFVSKEIDIEETPEQKADREFDERMENTPAYYKLYGDKIVGFDTNDFPI
TWFYPLGEKKVERKAPKLEK

>WP_260645050.1#75|Staphylococcus_aureus
MRENFKLRKMKVGLVSVAITMLYIMTNGQAEASETNQKVSTNQESKAVSQTEQNSKETKA
AESSKNFVNLDPIKPGAQKVTGTTLPNHIILLNIDGKSADSVEGGYGDFITANDKGEFEY
PLNNRKIVHNQEIEVSSSSPDLGDDEEDEEVEESSTEKAGAEEESTDAKATYTTPRYEKA
YEIPKEQLKEKDGHHQVFIEPITEGSGIIKGHTSVKGKVALSINNKFINFEERAKGGISK
EDTKASSDGVWMPINEKGYFDFDFKKNPFDNLELKKNDEISLTFAPDDEDEALKSLIFKT
KVTSLVDIDKAETKYDHTKVEKVKVLKDVKEDIHVDEIYGSLYHTEKGKGILDKQGTKEI
TGKTKFANAVVKVYSDLGDAQLFPDIQVDENGKFSFDAEKAGFRLQNGETLNFAVVKPIT
GDLLHQGFVSKYIDVYESPEEKKEREFEEKLENTPAYHKLHGDKIVGYDVQGNPSTWFYP
LGEKKVERTTPKLEK

>WP_086097212.1#76|Staphylococcus_aureus
MRENFKLRKMKVGLVSVAITMLYIMTNGQAEASETNQKVSTNQESKAVSQTEQNSKETKA
AESSKNFVNLDPIKPGAQKVTGTTLPNHIILLNIDGKSADSVEGGYGDFITANDKGEFEY
PLNNRKIVHNQEIEVSSSSPDLGDDEEDEEVEESSTEKAGAEEESTDAKATYTTPRYEKA
YEIPKEQLKEKDGHHQVFIEPITEGSGIIKGHTSVKGKVALSINNKFINFEERAKGGISK
EDTKASSDGVWMPINEKGYFDFDFKKNPFDNLELKKNDEISLTFAPDDEDEALKSLIFKT
KVTSLEYIDKAETKYDHTKVEKVKVLKDVKEDIHVDEIYGSLYHTEKGKGILDKQGTKEI
TGKTKFANAVVKVYSDLGDAQLFPDIQVDENGKFSFDAEKAGFRLQNGETLNFAVVKPIT
GDLLHQGFVSKYIDVYESPEEKKEREFEEKLENTPAYHKLHGDKIVGYDVQGNPSTWFYP
LGEKKVERTTPKLEK

>WP_232044238.1#77|Staphylococcus_aureus
MRENFKLRKMKVGLVSVAITMLYIMTNGQAEASETNQKVSTNQESKAVSQTEQNSKETKA
AESSKNFVNLDPIKPGAQKVTGTTLPNHIILLNIDGKSADSVEGGYGDFITANDKGEFEY
PLNNRKIVHNQEIEVSSSSLDLGDDEEDEEVEESSTEKAGAEEESTDAKATYTTPRYEKA
YEIPKEQLKEKDGHHQVFIEPITEGSGIIKGHTSVKGKVALSINNKFINFEERAKGGISK
EDTKASSDGVWMPINEKGYFDFDFKKNPFDNLELKKNDEISLTFAPDDEDEALKSLIFKT
KVTSLEDIDKAETKYDHTKVEKVKVLKDVKEDIHVDEIYGSLYHTEKGKGILDKQGTKEI
TGKTKFANAVVKVYSDLGDAQLFPDIQVDENGKFSFDAEKAGFRLQNGETLNFAVVKPIT
GDLLHQGFVSKYIDVYESPEEKKEREFEEKLENTPAYHKLHGDKIVGYDVQGNPSTWFYP
LGEKKVERTTPKLEK

>WP_165621829.1#78|Staphylococcus_aureus
MRENFKLRKMKVGLVSVAITMLYIMTNGEAEASEGSQTVKNPKVNATEEIKVGSQPVQNN
QEVSSEQTKKNFVNLDPIKPGAQKVTGTTLPSHIILMNIDGKSADSVDGGNSDLVFADEN
GRFEYPLHNRKIVHNQEIEVSSSSPDLGDDEEDEEVEEDSTEKAGSEEENTDAKATYTTP
RYEKAYEIPKEQLKEKDGHHQVFIEPITEGSGIIKGHTSVKGKVALSINNKFINFEERAK
DGISKEDTKASSDGVWMPINEKGYFDFDFKKNPFDNLELKKNDEISLTFAPDDEDEALKS
LIFKTKVTSLEDIDKAETKYDHTKVEKVKVLKDVKEDLHVDEIYGSLYHTEQGKGILDKQ
GTKEITGKTKFANAVVKVYSDLGDAQLFPDIQVDENGKFSFDAEKAGFRLQNGETLNFAV
VKPITGELLHQGFVSKYIDVYESPEEKKEREFEEKLENTPAYHKLHGDKIVGYDVQGNPS
TWFYPLGEKKVERKAPKLEK

>WP_274894661.1#79|Staphylococcus_aureus
MRENFKLRKMKVGLVSVAITMLYIMTNGQAEASETNQKVSTNQESKAVSQTEQNSKETKA
AESSKNFVNLDPIKPGAQKVTGTTLPNHIILLNIDGKSADSVEGGYGDFITANDKGEFEY
PLNNRKIVHNQEIEVSSSSPDLGDDEEDEEVEESSTEKAGAEEESTDAKATYTTPRYEKA
YEIPKEQLKEKDGHHQVFIEPITEGSGIIKGHTSVKGKVALSINNKFINFEERAKGGISK
EDTKASSDGVWMPINEKGYFDFDFKKNPFDNLELKKNDEISLTFAPDDEDEALKSLIFKT
KVTSLEDIDKAETKYDHTKVEKVKVLKDVKEDIHVDEIYGSLYHTEKGKGILDKQGTKEI
TGKTKFANAVVKVYSDLGDAQLFPDIQVDENGKFSFDAEKAGFRLQNGETLNFAVVKPIT
GDLLHQGFVSKYIDVYESLEEKKEREFEEKLENTPAYHKLHGDKIVGYDVQGNPSTWFYP
LGEKKVERTTPKLEK

>WP_064305721.1#80|Staphylococcus_aureus
MRENFKLRKMKVGLVSVAITMLYIMTNGQAEASETNQKVSTNQESKAVSQTEQNSKETKA
AESSKNFVNLDPIKPGAQKVTGTTLPNHIILLNIDGKSADSVEGGYGDFITANDKGEFEY
PLNNRKIVHNQEIEVSSSSPDLGDNEEDEEVEESSTEKAGAEEESTDAKATYTTPRYEKA
YEIPKEQLKEKDGHHQVFIEPITEGSGIIKGHTSVKGKVALSINNKFINFEERAKGGISK
EDTKASSDGVWMPINEKGYFDFDFKKNPFDNLELKKNDEISLTFAPDDEDEALKSLIFKT
KVTSLEDIDKAETKYDHTKVEKVKVLKDVKEDIHVDEIYGSLYHTEKGKGILDKQGTKEI
TGKTKFANAVVKVYSDLGDAQLFPDIQVDENGKFSFDAEKAGFRLQNGETLNFAVVKPIT
GDLLHQGFVSKYIDVYESPEEKKEREFEEKLENTPAYHKLHGDKIVGYDVQGNPSTWFYP
LGEKKVERTTPKLEK

>WP_283588743.1#81|Staphylococcus_aureus
MRENFKLRKMKVGLVSVAITMLYIMTNGEAEASEGSQTVKNPKVNATEEIKVGSQPVQNN
QEVSSEQTKKNFVNLDPIKPGAQKVTGTTLPSHIILMNIDGKSADSVDGGNSDLVFADEN
GRFEYPLHNRKIVHNQEIEVSSSSPDLGDDEEDEEVEEDSTEKAGTEEENTDAKATYTTP
RYEKAYEIPKEQLKEKDGHHQVFIEPITEGSGIIKGHTSVKGKVALSINNKFINFEERAK
YGISKEDTKASSDGVWMPINEKGYFDFDFKKNPFDNLELKKNDEISLTFAPDDEDEALKS
LIFKTKVTSLEDIDKAETKYDHTKVEKVKVLKDVKEDLHVDEIYGSLYHTEQGKGILDKQ
GTKEITGKTKFANAVVKVYSDLGDAQLFPDIQVDENGKFSFDAEKAGFRLQNGETLNFAV
VKPITGELLHQGFVSKYIDVYESPEEKKEREFEEKLENTPAYHKLHGDKIVGYDVQGNPS
TWFYPLGEKKVERKAPKLEK

>WP_271287700.1#82|Staphylococcus_aureus
MRENFKLRKMKVGLVSVAITMLYIMTNGEAEASEGSQTVKNPKVNATEEIKVGSQPVQNN
QEVSSEQTKKNFVNLDPIKPGAQKVTGTTLPSHIILMNIDGKSAVSVDGGNSDLVFADEN
GRFEYPLHNRKIVHNQEIEVSSSSPDLGDDEEDEEVEEDSTEKAGTEEENTDAKATYTTP
RYEKAYEIPKEQLKEKDGHHQVFIEPITEGSGIIKGHTSVKGKVALSINNKFINFEERAK
DGISKEDTKASSDGVWMPINEKGYFDFDFKKNPFDNLELKKNDEISLTFAPDDEDEALKS
LIFKTKVTSLEDIDKAETKYDHTKVEKVKVLKDVKEDLHVDEIYGSLYHTEQGKGILDKQ
GTKEITGKTKFANAVVKVYSDLGDAQLFPDIQVDENGKFSFDAEKAGFRLQNGETLNFAV
VKPITGELLHQGFVSKYIDVYESPEEKKEREFEEKLENTPAYHKLHGDKIVGYDVQGNPS
TWFYPLGEKKVERKAPKLEK

>WP_049279118.1#83|Staphylococcus_aureus
MRENFKLRKMKVGLVSVAITMLYIMTNGQAEASETNQKVSTNQESKAVSQTEQNSKETKA
AESSKNFVNLDPIKPGAQKVTGTTLPNHIILLNIDGKSADSVEGGYGDFITANDKGEFEY
PLNNRKIVHNQEIEVSSSSPDLGDDEEDEEVEESSTEKAGAEEESTDAKATYTTPRYEKA
YEIPKEQLKEKDGHHQVFIEPITEGSGIIKGHTSVKGKVALSINNKFINFEERAKGGISK
EDTKASSDGVWMPINEKGYFDFDFKKNPFDNLELKKNDEISLTFAPDDEDEALKSLIFKT
KVTSLEDIDKAETKYDHTKVEKVKVLKDVKEDIHVDEIYGSLYHTEKGKGILDKQGTKEI
TGKTKFANAIVKVYSDLGDAQLFPDIQVDENGKFSFDAEKAGFRLQNGETLNFAVVKPIT
GDLLHQGFVSKYIDVYESLEEKKEREFEEKLENTPAYHKLHGDKIVGYDVQGNPSTWFYP
LGEKKVERTTPKLEK

>WP_154269472.1#84|Staphylococcus_aureus
MRENFKLRKMKVGLVSVAITMLYIMTNGEAEASEGSQTVKNPKVNATEEIKVGSQPVQNN
QEVSSEQTKKNFVNLGPIKPGAQKVTGTTLPSHIILMNIDGKSADSVDGGNSDLVFADEN
GRFEYPLHNRKIVHNQEIEVSSSSPDLGDDEEDEEVEEDSTEKAGTEEENTDAKATYTTP
RYEKAYEIPKEQLKEKDGHHQVFIEPITEGSGIIKGHTSVKGKVALSINNKFINFEERAK
DGISKEDTKASSDGVWMPINEKGYFDFDFKKNPFDNLELKKNDEISLTFAPDDEDEALKS
LIFKTKVTSLEDIDKAETKYDHTKVEKVKVLKDVKEDLHVDEIYGSLYHTEQGKGILDKQ
GTKEITGKTKFANAVVKVYSDLGDAQLFPDIQVDENGKFSFDAEKAGFRLQNGETLNFAV
VKPITGELLHQGFVSKYIDVYESPEEKKEREFEEKLENTPAYHKLHGDKIVGYDVQGNPS
TWFYPLGEKKVERKAPKLEK

>WP_072527585.1#85|Staphylococcus_aureus
MRENFKLRKMKVGLVSVAITMLYIMTNGEAEASEGSQTVKNPKVNATEEIKVGSQPVQNN
QEVSSEQTKKNFVNLDPIKPGAQKVTGTTLPSHIILMNIDGKSADSVDGGNSDLVFADEN
GRFEYPLHNRKIVHNQEIEVSSSSPDLGDDEEDEEVEEDSTEKAGTEEENTDAKATYTTP
RYEKAYEIPKEQLKEKDGHHQVFIEPITEGSGIIKGHTSVKGKVALSINNKFINFEERAK
DGISKEDTKTSSDGVWMPINEKGYFDFDFKKNPFDNLELKKNDEISLTFAPDDEDEALKS
LIFKTKVTSLEDIDKAETKYDHTKVEKVKVLKDVKEDLHVDEIYGSLYHTEQGKGILDKQ
GTKEITGKTKFANAVVKVYSDLGDAQLFPDIQVDENGKFSFDAEKAGFRLQNGETLNFAV
VKPITGELLHQGFVSKYIDVYESPEEKKEREFEEKLENTPAYHKLHGDKIVGYDVQGNPS
TWFYPLGEKKVERKAPKLEK

>WP_117201024.1#86|Staphylococcus_aureus
MRENFKLRKMKVGLVSVAITMLYIMTNGEAEASEGSQTVKNPKVNATEEIKVGSQPVQNN
QEVSSEQTKKNFVNLDPIKPGAQKVTGTTLPSHIILMNIDGKSADSVDGGNSDLVFADEN
GRFEYPLHNRKIVHNQEIEVSSSSPDLGDDEEDEEVEEDSTEKAGTEEENTDAKATYTTP
RYEKAYEIPKEQLKEKDGHHQVFIEPITEGSGIIKGHTSVKGKVALSINNKFINFEERAK
DGISKEDTKASSDGVWMPINEKGYFDFDFKKNPFDNLELKKNDEISLTFAPDDEDEALKS
LIFKTKVTSLEDIDKAETKYDHTKVEKVKVLKDVKEDLHVDEIYGSLYHTEQGKGILDKQ
GTKEITGKTKFANAVVKVYSDLGDAQLFPDIQVDENGKFSFDAEKAGFRLQNGETLNFAV
VKPITGELLHQGFVSKYIDVYESPEEKKEREFEEKFENTPAYHKLHGDKIVGYDVQGNPS
TWFYPLGEKKVERKAPKLEK

>WP_001208892.1#87|Staphylococcus_aureus_MISS6103
MRENFKLRKMKVGLVSVAITMLYIMTNGEAEASEGSQTVKNPKVNATEEIKVGSQPVQNN
QEVSSEQTKKNFVNLDPIKPGAQKVTGTTLPSHIILMNIDGKSADSVDGGNSDLVFADEN
GRFEYPLHNRKIVHNQEIEVSSSSPDLGDDEEDEEVEEDSTEKAGTEEENTDAKATYTTP
RYEKAYEIPKEQLKEKDGHHQVFIEPITEGSGIIKGHTSVKGKVALSINNKFINFEERAK
DGISKEDTKASSDGVWMPINEKGYFDFDFKKNPFDNLELKKNDEISLTFAPDDEDEALKS
LIFKTKVTSLEDIDKAETKYDHTKVEKVKVLKDVKEDLHVDEIYGSLYHTEQGKGILDKQ
GTKEITGKTKFANAVVKVYSDLGDAQLFPDIQVDENGKFSFDAEKAGFRLQNGETLNFAV
VKPITGELLHQGFVSKYIDVYESPEEKKEREFEEKLENTPAYHKLHGDKIVGYDVQGNPS
TWFYPLGEKKVERKAPKLEK

>WP_259696468.1#88|Staphylococcus_aureus
MRENFKLRKMKVGLVSVAITMLYIMTNGEAEASEGSQTVKNPKVNATEEIKVGSQPVQNN
QEVSSEQTKKNFVNLDPIKPGAQKVTGTTLPSHIILMNIDGKSADSVDGGNSDLVFADEN
GRFEYPLHNRKIVHNQEIEVSSSSPDLGDDEEDEEVEEDSTEKAGTEEENTDAKATYTTP
RYEKAYEIPKEQLKEKDGHHQVFIEPITEGSGIIKGHTSVKGKVALSINNKFINFEERAK
DGISKEDTKASSDGVWMPINEKGYFDFDFKKNPFDNLELKKNDEISLTFAPDDEDEALKS
LIFKTKVTSLEDIDKAETKYDHTKVEKVKVLKDVKEDLHVDEIYGSLYHTEQGKGILDKQ
GTKEITGKTKFANAVVKVYSDLGDAQLFPDIQVDENGKFSFDAEKAGFRLQNGETLNFAV
VKPITGELLHQGFVSKYIDVYESPEEKKEHEFEEKLENTPAYHKLHGDKIVGYDVQGNPS
TWFYPLGEKKVERKAPKLEK

>WP_162636527.1#89|Staphylococcus_aureus
MRENFKLRKMKVGLVSVAITMLYIMTNGEAEASEGSQTVKNPKVNATEEIKVGSQPVQNN
QEVSSEQTKKNFVNLAPIKPGAQKVTGTTLPSHIILMNIDGKSADSVDGGNSDLVFADEN
GRFEYPLHNRKIVHNQEIEVSSSSPDLGDDEEDEEVEEDSTEKAGTEEENTDAKATYTTP
RYEKAYEIPKEQLKEKDGHHQVFIEPITEGSGIIKGHTSVKGKVALSINNKFINFEERAK
DGISKEDTKASSDGVWMPINEKGYFDFDFKKNPFDNLELKKNDEISLTFAPDDEDEALKS
LIFKTKVTSLEDIDKAETKYDHTKVEKVKVLKDVKEDLHVDEIYGSLYHTEQGKGILDKQ
GTKEITGKTKFANAVVKVYSDLGDAQLFPDIQVDENGKFSFDAEKAGFRLQNGETLNFAV
VKPITGELLHQGFVSKYIDVYESPEEKKEREFEEKLENTPAYHKLHGDKIVGYDVQGNPS
TWFYPLGEKKVERKAPKLEK

>WP_001208893.1#90|Staphylococcus_aureus
MRENFKLRKMKVGLVSVAITMLYIMTNGEAEASEGSQTVKNPKVNATEEIKVGSQPVQNN
QEVSSEQTKKNFVNLDPIKPGAQKVTGTTLPSHIILMNIDGKSADSVDGGNSDLVFADEN
GRFEYPLHNRKIVHNQEIEVSSSSPDLGDDEEDEEVEEDSTEKAGTEEENTDAKATYTTP
RYEKAYEIPKEQLKEKDGHHQVFIEPITQGSGIIKGHTSVKGKVALSINNKFINFEERAK
DGISKEDTKASSDGVWMPINEKGYFDFDFKKNPFDNLELKKNDEISLTFAPDDEDEALKS
LIFKTKVTSLEDIDKAETKYDHTKVEKVKVLKDVKEDLHVDEIYGSLYHTEQGKGILDKQ
GTKEITGKTKFANAVVKVYSDLGDAQLFPDIQVDENGKFSFDAEKAGFRLQNGETLNFAV
VKPITGELLHQGFVSKYIDVYESPEEKKEREFEEKLENTPAYHKLHGDKIVGYDVQGNPS
TWFYPLGEKKVERKAPKLEK

>WP_267830219.1#91|Staphylococcus_aureus
MRENFKLRKMKVGLVSVAITMLYIMTNGEAEASEGSQTVKNPKVNATEEIKVGSQPVQNN
QEVSSEQTKKNFVNLDPIKPGAQKVTGTTLPSHIILMNIDGKSADSVDGGNSDLVFADEN
GRFEYPLHNRKIVHNQEIEVSSSSPDLGDDEEDEEVEEDSTEKAGTEEENTDAKATYTTP
RYEKAYEIPKEQLKKKDGHHQVFIEPITEGSGIIKGHTSVKGKVALSINNKFINFEERAK
DGISKEDTKASSDGVWMPINEKGYFDFDFKKNPFDNLELKKNDEISLTFAPDDEDEALKS
LIFKTKVTSLEDIDKAETKYDHTKVEKVKVLKDVKEDLHVDEIYGSLYHTEQGKGILDKQ
GTKEITGKTKFANAVVKVYSDLGDAQLFPDIQVDENGKFSFDAEKAGFRLQNGETLNFAV
VKPITGELLHQGFVSKYIDVYESPEEKKEREFEEKLENTPAYHKLHGDKIVGYDVQGNPS
TWFYPLGEKKVERKAPKLEK

>WP_031914721.1#92|Staphylococcus_aureus_VET0183R
TNGQAEASEANEKPSTNQESKVVSQTEQNSKETKTVESNKNFVKLDTIKPGAQKVTGTTL
PNHYVLLTVDGKSADSVENGGLGFVEANDKGEFEYPLNNRKIVHNQEIEVSSSSPDLGED
EEDEEVEEASTDKAGAEEESTEAKATYTTPRYENAYKVPEKQLDKKNGHHQVLIEPITEG
SGIIKGHTSVKGKVALSINNKFINFETNANGGPNKEEAKSGSEGIWMPIDDKGYFNFDFK
TKRFDDLELKKDNEISLTFAPDDEDEALKSLIFKTKVTSLEDIDKAETKYDHTKVNKVKV
LKDVKEDLHVDEIYGSLYHTEKGKGILDKEGTKVIKGKTKFANAVVKVDSELGESQLFPD
LQVDEKGEFSFDVDHAGFRLQNGETLNFTVVDPITGKLLSEKFVSKNIDIYESPEEKADR
EFDERMENTPAYHKLHGDKIVGYDTNG

>WP_111071215.1#93|Staphylococcus_aureus
MRENFKLRKMKVGLVSVAITMLYIMTNGQAEASETNQKVSTNQESKAVSQTEQNSKETKA
AESSKNFVNLDPIKPGAQKVTGTTLPNHIILLNIDGKSADSVEGGYGDFITANDKGEFEY
PLNNRKIVHNQEIEVSSSSPDLGDDEEDEEVEESSTEKAGAEEESTDAKATYTTPRYEKA
YEIPKEQLKEKDGHHQVFIEPITEGSGIIKGHTSVKGKVALSINNKFINFEERAKGGISK
EDTKASSDGVWMPINEKGYFDFDFKKNPSDNLELKKNDEISLTFAPDDEDEALKSLIFKT
KVTSLEDIDKAETKYDHTKVEKVKVLKDVKEDIHVDEIYGSLYHTEKGKGILDKQGTKEI
TGKTKFANEVVKVYSDLGDAQLFPDIQVDENGKFSFDAEKAGFRLQNGETLNFAVVKPIT
GDLLHQGFVSKYIDVYESPEEKKEREFEEKLENTPAYHKLHGDKIVGYDVQGNPSTWFYP
LGEKKVERTTPKLEK

>WP_103212144.1#94|Staphylococcus_aureus
MRENFKLRKMKVGLVSVAITMLYIMTNGEAEASEGSQTVKNPKVNATEEIKVGSQPVQNN
QEVSSEQTKKNFVNLDPIKPGAQKVTGTTLPSHIILMNIDGKSADSVDGGNSDLVFADEN
GRFEYPLHNRKIVHNQEIEVSSSSPDLGDDEEDEEVEEDSTEKAGTEEENTDAKATYTTP
RYEKAYEIPKEQLKEKDGHHQVFIEPITEGSGIIKGHTSVKGKVALSINNKFINFEERAK
DGISKEDTKASSDGVWMPINEKGYFDFDFKKNPFDNLELKKNDEISLTFAPDDEDEALKS
LIFKTKVTSLEDIDKAETKYDHTKVEKVKVLKDVKEDLHVDEIYGSLYHTEQGKGILDKQ
GTKEITGKTKFANAVVKVYSDLGDAQLFPDIQVDENGKFSFDAEKAGFRLQNGETLNFAV
VKPITGELLHQGFVSKYIDVYESPEEKKEREFEEKLENTPAYHKLHGDKIVGYDVQGNPS
TWFYPLGEKKVERNAPKLEK

>WP_234722849.1#95|Staphylococcus_aureus
MRENFKLRKMKVGLVSVAITMLYIMTNGEAEASEGSQTVKNPKVNATEEIKVGSQPVQNN
QEVSSEQTKKNFVNLDPIKPGAQKVTGATLPSHIILMNIDGKSADSVDGGNSDLVFADEN
GRFEYPLHNRKIVHNQEIEVSSSSPDLGDDEEDEEVEEDSTEKAGTEEENTDAKATYTTP
RYEKAYEIPKEQLKEKDGHHQVFIEPITEGSGIIKGHTSVKGKVALSINNKFINFEERAK
DGISKEDTKASSDGVWMPINEKGYFDFDFKKNPFDNLELKKNDEISLTFAPDDEDEALKS
LIFKTKVTSLEDIDKAETKYDHTKVEKVKVLKDVKEDLHVDEIYGSLYHTEQGKGILDKQ
GTKEITGKTKFANAVVKVYSDLGDAQLFPDIQVDENGKFSFDAEKAGFRLQNGETLNFAV
VKPITGELLHQGFVSKYIDVYESPEEKKEREFEEKLENTPAYHKLHGDKIVGYDVQGNPS
TWFYPLGEKKVERKAPKLEK

>WP_160189991.1#96|Staphylococcus_aureus
MRENFKLRKMKVGLVSVAITMLYIMTNGQAEASEANEKPSTNQESKVVSQTEQNSKETKT
VESNKNFVKLDTIKPGAQKVTGTTLPNHYVLLTVDGKSADSVENGGLGFVEANDKGEFEY
PLNNRKIVHNQEIEVSSSSPDLGEDEEDEEVEEASTDKAGVEEESTEAKVTYTTPRYEKA
YEIPKEQLKEKDGHHQVFIEPITEGSGIIKGHTSVKGKVALSINNKFINFEESVKGGVSK
EDTKASSDGIWMPIDDKGYFNFDFKTKRFDNLELKEGNDISLTFAPDDEEDALKPLIFKT
KVTSLEDIDKAETKYDHTKLNKVKVLDNVKEDLHVDEIYGSLYHTDKGKGILDKEGTKVI
KGKTKFANAVVKVDSELGEAQLFPDLQVNEKGEFSFDSHGAGFRLQNGEKLNFTVVDPIT
GDLLSNEFVSKEIDIEETPEQKADREFDEKLENTPAYYKLYGDKIVGFDTNDFPIT

>WP_049314019.1#97|Staphylococcus_aureus
MRENFKLRKMKVGLVSVAITMLYIMTNGEAEASEGSQTVKNPKVNATEEIKVGSQPVQNN
QEVSSEQTKKNFVNLDPIKPGAQKVTGTTLPSHIILMNIDGKSADSVDGGNSDLVFADEN
GRFEYPLHNRKIVHNQEIEVSSSSPDLGDDEEDEEVEEDSTEKAGTEEENTDAKATYTTP
RYEKAYEIPKEQLKEKDGHHQVFIEPITEGSGIIKGHTSVKGKVALSINNKFINFEERAK
DGISKEDTKASSDGVWMPINEKGYFDFDFKKNPFDNLELKKNDEISLTFAPDDEDEALKS
LIFKTKVTSLEDIDKAETKYDHTKVEKVKVLKDVKEDLHVDEIYGSLYHTEQGKGILDKQ
GTKEITGKTKFANAVVKVYSDLGDAQLFPDIQVDENGKFSFDAEKAGFRLQNGETLNFAV
VKPITGELLHQGFVSKYIDVYESPEEKKEREFEEKLENTPAYHKLYGDKIVGYDVQGNPS
TWFYPLGEKKVERKAPKLEK

>WP_216728190.1#98|Staphylococcus_aureus
MRENFKLRKMKVGLVSVAITMLYIMTNGEAEASEGSQTVKNPKVNATEEIKVGSQPVQNN
QEVSSEQTKKNFVNLDPIKPGAQKVTGTTLPSHIILMNIDGKSADSVDGGNSDLVFADEN
GRFEYPLHNRKIVHNQEIEVSSSSPDLGDDEEDEEVEEDSTEKAGTEEENTDAKATYTTP
RYEKAYEIPKEQLKEKDGHHQVFIEPITEGSGIIKGHTSVKGKVALSINNKFINFEERAK
DGISKEDTKASSDGVWMPINEKGYFDFDFKKNPFDNLELKKNDEISLTFAPDDEDEALKS
LIFKTKVTSLEDIDKAETKYDHTKVEIVKVLKDVKEDLHVDEIYGSLYHTEQGKGILDKQ
GTKEITGKTKFANAVVKVYSDLGDAQLFPDIQVDENGKFSFDAEKAGFRLQNGETLNFAV
VKPITGELLHQGFVSKYIDVYESPEEKKEREFEEKLENTPAYHKLHGDKIVGYDVQGNPS
TWFYPLGEKKVERKAPKLEK

>WP_099143779.1#99|Staphylococcus_aureus
MRENFKLRKMKVGLVSVAITMLYIMTNGEAEASEGSQTVKNPKVNATEEIKVGSQPVQNN
QEVSSEQTKKNFVNLDPIKPGAQKVTGTTLPSHIILMNIDGKSADSVDGGNSDLVFADEN
GRFEYPLHNRKIVHNQEIEVSSSSPDLGDDEEDEEVEEDSTEKAGTEEENTDAKATYTTP
RYEKAYEIPKEQLKEKDGHHQVFIEPITEGSGIIKGHTSVKGKVALSINNKFINFEERAK
DGISKEDTKASSDGVWMPINEKGYFDFDFKKNPFDNLELKKNDEISLTFAPDDEDEALKS
LIFKTKVTSLEDIDKAETKYDHTKVEKVKVLKDVKEDLHVDEIYGSLYHTEQGKGILDKQ
GTKEITGKIKFANAVVKVYSDLGDAQLFPDIQVDENGKFSFDAEKAGFRLQNGETLNFAV
VKPITGELLHQGFVSKYIDVYESPEEKKEREFEEKLENTPAYHKLHGDKIVGYDVQGNPS
TWFYPLGEKKVERKAPKLEK

>WP_147715355.1#100|Staphylococcus_aureus
DSGTSDFVMSKGDGTFEYPLNDRKIVHNQEIEVTSSSMDGLYDEEDEEVEESSTEKAGAE
EESTEAKATYTTPRYENAYKVPEKQLDKKNGHHQVFIEPITEGSGIIKGHTSVKGKVALS
INNKFINFETNANGGPNKEEAKSGSEGIWMPIDDKGYFNFDFKTKRFDDLELKKNDEISL
TFAPDDEDEALKSLIFKTKVTSLEDIDKAETKYDHTKVEKVKVLKDVKEDLHVDEIYGSL
YHTEKGKGILDKEGTKVIKGKTKFANAVVKVDSELGEGQEFPDLQVDEKGEFSFDVDHAG
FRLQNGETLNFTVVDPITGELLSGNFVSKNIDIYESPEEKADREFDERMENTPAYHKLHG
DKIVGYDTNGFPITWFYPLGEKKVERKAPKLEK

>WP_234863418.1#101|Staphylococcus_aureus
MRENFKLRKMKVGLVSVAITMLYIMTNGEAEASEGSQTVKNPKVNATEEIKVGSQPVQNN
QEVSSEQTKKNFVNLDPIKPGAQKVTGTTLPSHIILMNIDGKSADSVDGGNSDLVFADEN
GRFEYPLHNRKIVHNQVIEVSSSSPDLGDDEEDEEVEEDSTEKAGTEEENTDAKATYTTP
RYEKAYEIPKEQLKEKDGHHQVFIEPITEGSGIIKGHTSVKGKVALSINNKFINFEERAK
DGISKEDTKASSDGVWMPINEKGYFDFDFKKNPFDNLELKKNDEISLTFAPDDEDEALKS
LIFKTKVTSLEDIDKAETKYDHTKVEKVKVLKDVKEDLHVDEIYGSLYHTEQGKGILDKQ
GTKEITGKTKFANAVVKVYSDLGDAQLFPDIQVDENGKFSFDAEKAGFRLQNGETLNFAV
VKPITGELLHQGFVSKYIDVYESPEEKKEREFEEKLENTPAYHKLHGDKIVGYDVQGNPS
TWFYPLGEKKVERKAPKLEK

>WP_198996452.1#102|Staphylococcus_aureus
MRENFKLRKMKVRLVSVAITMLYIMTNGEAEASEGSQTVKNPKVNATEEIKVGSQPVQNN
QEVSSEQTKKNFVNLDPIKPGAQKVTGTTLPSHIILMNIDGKSADSVDGGNSDLVFADEN
GRFEYPLHNRKIVHNQEIEVSSSSPDLGDDEEDEEVEEDSTEKAGTEEENTDAKATYTTP
RYEKAYEIPKEQLKEKDGHHQVFIEPITEGSGIIKGHTSVKGKVALSINNKFINFEERAK
DGISKEDTKASSDGVWMPINEKGYFDFDFKKNPFDNLELKKNDEISLTFAPDDEDEALKS
LIFKTKVTSLEDIDKAETKYDHTKVEKVKVLKDVKEDLHVDEIYGSLYHTEQGKGILDKQ
GTKEITGKTKFANAVVKVYSDLGDAQLFPDIQVDENGKFSFDAEKAGFRLQNGETLNFAV
VKPITGELLHQGFVSKYIDVYESPEEKKEREFEEKLENTPAYHKLHGDKIVGYDVQGNPS
TWFYPLGEKKVERKAPKLEK

>WP_064133281.1#103|Staphylococcus_aureus
MRENFKLRKMKVGLVSVAITMLYIMTNGQAEASETNQKVSTNQESKAVSQTEQNSKETKA
AESSKNFVNLDPIKPGAQKVTGTTLPNHIILLNIDGKSADSVEGGYGDFITANDKGEFEY
PLNNRKIVHNQEIEVSSSSPDLGDDEEDEEVEESSTEKAGAEEESTDAKATYTTPRYEKA
YEIPKEQLKEKDGHHQVFIEPITEGSGIIKGHTSVKGKVALSINNKFINFEERAKGGISK
EDTKASSDGVWMPINEKGYFDFKKNPFDNLELKKNDEISLTFAPDDEDEALKSLIFKTKV
TSLEDIDKAETKYDHTKVEKVKVLKDVKEDIHVDEIYGSLYHTEKGKGILDKQGTKEITG
KTKFANAVVKVYSDLGDAQLFPDIQVDENGKFSFDAEKAGFRLQNGETLNFAVVKPITGD
LLHQGFVSKYIDVYESPEEKKEREFEEKLENTPAYHKLHGDKIVGYDVQGNPSTWFYPLG
EKKVERTTPKLEK

>WP_199004398.1#104|Staphylococcus_aureus
MRENFKLRKMKVGLVSVAITMLYIMTNGEAEASEGSQTVKNPKVNATEEIKVGSQPVQNN
QEVSSEQTKKNFVNLDPIKPGAQKVTETTLPSHIILMNIDGKSADSVDGGNSDLVFADEN
GRFEYPLHNRKIVHNQEIEVSSSSPDLGDDEEDEEVEEDSTEKAGTEEENTDAKATYTTP
RYEKAYEIPKEQLKEKDGHHQVFIEPITEGSGIIKGHTSVKGKVALSINNKFINFEERAK
DGISKEDTKASSDGVWMPINEKGYFDFDFKKNPFDNLELKKNDEISLTFAPDDEDEALKS
LIFKTKVTSLEDIDKAETKYDHTKVEKVKVLKDVKEDLHVDEIYGSLYHTEQGKGILDKQ
GTKEITGKTKFANAVVKVYSDLGDAQLFPDIQVDENGKFSFDAEKAGFRLQNGETLNFAV
VKPITGELLHQGFVSKYIDVYESPEEKKEREFEEKLENTPAYHKLHGDKIVGYDVQGNPS
TWFYPLGEKKVERKAPKLEK

>WP_086098487.1#105|Staphylococcus_aureus
MRENFKLRKMKVGLVSVAITMLYIMTNGEAEASEGSQTVKNPKVNATEEIKVGSQPVQNN
QEVSSEQTKKNFVNLDPIKPGAQKVTGTTLPSHIILMNIDGKSADSVDGGNSDLVFADEN
GRFEYPLHNRKIVHNQEIEVSSSSPDLGDDEEDEEVEEDSTEKAGTEEENTDAKATYTTP
RYEKAYEIPKEQLKEKDGHHQVFIEPITEGSGIIKGHTSVKGKVALSINNKFINFEERAK
DGISKEDTKASSDGVWMPINEKGYFDFDFKKNPFDNLELKKNDEISLTFAPDDEDEALKS
LIFKTKVTSLEDIDKAETKYDHTKVEKVKVLKDVKEDLHVDEIYGSLYHTEQGKGILDKQ
GTKEITGKTKFANAVVKVYSDLGDAQLFPDIQVDENGKFSFDAEKAGFRLQNGETLNFAV
VKPITDELLHQGFVSKYIDVYESPEEKKEREFEEKLENTPAYHKLHGDKIVGYDVQGNPS
TWFYPLGEKKVERKAPKLEK

>WP_084985139.1#106|Staphylococcus_aureus
MRENFKLRKMKVGLVSVAITMLYIMTNGEAEASEGSQTVKNPKVNATEEIKVGSQPVQNN
QEVSSEQTKKNFVNLDPIKPGAQKVTGTTLPSHIILMNIDGKSADSVDGGNSDLVFADEN
GRFEYPLHNRKIVHNQEIEVSSSSPDLGDDEEDEEVEEDSTEKAGTEEENTDAKATYTTP
RYEKAYEIPKEQLKEKDGHHQVFIEPITEGSGIIKGHTSVKGKVALSINNKFINFEERAK
DGISKEDTKASSDGVWMPINEKGYFDFDFKKNPFDNLELKKNDEISLTFAPYDEDEALKS
LIFKTKVTSLEDIDKAETKYDHTKVEKVKVLKDVKEDLHVDEIYGSLYHTEQGKGILDKQ
GTKEITGKTKFANAVVKVYSDLGDAQLFPDIQVDENGKFSFDAEKAGFRLQNGETLNFAV
VKPITGELLHQGFVSKYIDVYESPEEKKEREFEEKLENTPAYHKLHGDKIVGYDVQGNPS
TWFYPLGEKKVERKAPKLEK

>WP_190338080.1#107|Staphylococcus_aureus
MRENFKLRKMKVGLVSVAITMLYIMTNGQAEASETNQKVSTNQESKAVSQTEQNSKETKA
AESSKNFVNLDPIKPGAQKVTGTTLPNHIILLNIDGKSADSVEGGYGDFITANDKGEFEY
PLNNRKIVHNQEIEVSSSSPDLGDDEEDEEVEESSTEKAGAEEESTDAKATYTTPRYEKA
YEIPKEQLKEKDGHHQVFIEPITEGSGIIKGHTSVKGKVALSINNKFINFEERAKGGISK
EDTKASSDGVWMPINEKGYFDFDFKKNPFDNLELKKNDEISLTFAPDDEDEALKSLIFKT
KVTSLEDIDKAETKYDHTKVEKVKVLKDVKEDIHVDEIYGSLYHTEKGKGILDKQGTKEI
TGKTKFANAVVKVYSDLGDAQLFPDIQVDENGKFSFDAEKAGFRLQNGETLNFAVVKPIT
GDLLHQGFVSKYIDVYESSEEKKEREFEEKLENTPAYHKLHGDKIVGYDVQGNPSTWFYP
LGEKKVERTTPKLEK

>WP_154289154.1#108|Staphylococcus_aureus
MRENFKLRKMKVGLVSVAITMLYIMTNGEAEASEGSQTVKNPKVNATEEIKVGSQPVQNN
QEVSSEQTKKNFVNLDPIKPGAQKVTGTTLPSHIILMNIDGKSADSVDGGNSDLVFADEN
GRFEYPLHNRKIVHNQEIEVSSSSPDLGDDEEDEEVEEDSTEKAGTEEENTDAKATYTTP
RYEKAYEIPKEQLKEKDGHHQVFIEPITEGSGIIKGHTSVKGKVALSINNKFINFEERAK
DGISKEDTKASSDGVWMPINEKGYFDFDFKKNPFDNLELKKNDEISLTFAPDDEDEALKS
LIFKTKVTSLEDIDKAETKYDHTKVEKVKVLKDVKEDLHVDEIYGSLYHTEQGKGILDKQ
GTKEITGKTKFANAVVKVYSDLGDAQLFPDIQVDENGKFSFDAEKAGFRLQNGETLNFAV
VKPITGELLHQGFVSKYIDVYESPEEKKEREFEEKLENTPAYHKLHGDKIVGYDVQGNPS
TWFYPLGEKKVERKASKLEK

>WP_261933994.1#109|Staphylococcus_aureus
MRENFKLRKMKVGLVSVAITMLYIMTNGEAEASEGSQTVKNPKVNATEEIKVGSQPVQNN
QEVSSEQTKKNFVNLDPIKPGAQKVTGTTLPSHIILMNIDGKSADSVDGGNSDLVFADEN
GRFEYPLHNRKIVHNQEIEVSSSSPDLGDDEEDEEVEEDSTEKAGTEEENTDAKATYTTP
RYEKAYEIPKEQLKEKDGHHQVFIEPITEGSGIIKGHTSVKGKVALSINNKFINFEERAK
DGISKEDTKASSDGVWMPINEKGYFDFDFKKNPFDNLELKKNDEISLTFAPDDEDEALKS
LIFKTKVTSLEDIDKAETKYDHTKVEKVKVLKDDKEDLHVDEIYGSLYHTEQGKGILDKQ
GTKEITGKTKFANAVVKVYSDLGDAQLFPDIQVDENGKFSFDAEKAGFRLQNGETLNFAV
VKPITGELLHQGFVSKYIDVYESPEEKKEREFEEKLENTPAYHKLHGDKIVGYDVQGNPS
TWFYPLGEKKVERKAPKLEK

>WP_114283425.1#110|Staphylococcus_aureus
MRENFKLRKMKVGLVSVAITMLYIMTNGQAEASETNQKVSTNQESKAVSQTEQNSKETKA
AESSKNFVNLDPIKPGAQKVTGTTLPNHIILLNIDGKSADSVEGGYGDFITANDKGEFEY
PLNNRKIVHNQEIEVSSSSPDLGDDKEDEEVEESSTEKAGAEEESTDAKATYTTPRYEKA
YEIPKEQLKEKDGHHQVFIEPITEGSGIIKGHTSVKGKVALSINNKFINFEERAKGGISK
EDTKASSDGVWMPINEKGYFDFDFKKNPFDNLELKKNDEISLTFAPDDEDEALKSLIFKT
KVTSLEDIDKAETKYDHTKVEKVKVLKDVKEDIHVDEIYGSLYHTEKGKGILDKQGTKEI
TGKTKFANAVVKVYSDLGDAQLFPDIQVDENGKFSFDAEKAGFRLQNGETLNFAVVKPIT
GDLLHQGFVSKYIDVYESPEEKKEREFEEKLENTPAYHKLHGDKIVGYDVQGNPSTWFYP
LGEKKVERTTPKLEK

>WP_270758916.1#111|Staphylococcus_aureus
MRENFKLRKMKVGLVSVAITMLYIMTNGEAEASEGSQTVKNPKVNATEEIKVGSQPVQNN
QEVSSEQTKKNFVNLDPIKPGAQKVTGTTLPSHIILMNIDGKSADSVDGGNSDLVFADEN
GRFEYPLHNRKIVHNQEIEVSSSSPDLGDDEEDEEDSTEKAGTEEENTDAKATYTTPRYE
KAYEIPKEQLKEKDGHHQVFIEPITEGSGIIKGHTSVKGKVALSINNKFINFEERAKDGI
SKEDTKASSDGVWMPINEKGYFDFDFKKNPFDNLELKKNDEISLTFAPDDEDEALKSLIF
KTKVTSLEDIDKAETKYDHTKVEKVKVLKDVKEDLHVDEIYGSLYHTEQGKGILDKQGTK
EITGKTKFANAVVKVYSDLGDAQLFPDIQVDENGKFSFDAEKAGFRLQNGETLNFAVVKP
ITGELLHQGFVSKYIDVYESPEEKKEREFEEKLENTPAYHKLHGDKIVGYDVQGNPSTWF
YPLGEKKVERKAPKLEK

>WP_031881528.1#112|Staphylococcus_aureus_AMMC6111
MRENFKLRKMKVGLVSVAITMLYIMTNGQAEASETNQKVSTNQESKAVSQTEQNSKETKA
AESSKNFVNLDPIKPGAQKVTGTTLPNHIILLNIDGKSADSVEGGYGDFITANDKGEFEY
PLNNRKIVHNQEIEVSSSSPDLGDDEEDEEVEESSTEKAGAEEESTDAKATYTTPRYEKA
YEIPKEQLKEKDGHHQVFIEPITEGSGIIKGHTSVKGKVALSINNKFINFEERAKGGISK
EDTKASSDGVWMPINEKGYFDFDFKKNPFDNLELKKNDEISLTFAPDDEDEALKSLIFKT
KVTSLEDIDKAETKYDHTKVEKVLKDVKEDIHVDEIYGSLYHTEKGKGILDKQGTKEITG
KTKFANAVVKVYSDLGDAQLFPDIQVDENGKFSFDAEKAGFRLQNGETLNFAVVKPITGD
LLHQGFVSKYIDVYESPEEKKEREFEEKLENTPAYHKLHGDKIVGYDVQGNPSTWFYPLG
EKKVERTTPKLEK

>WP_260633830.1#113|Staphylococcus_aureus
MRENFKLRKMKVGLVSVAITMLYIMTNGEAEASEGSQTVKNPKVNATEEIKVGSQPVQNN
QEVSSEQTKKNFVNLDPIKPGAQKVTGTTLPSHIILMNIDGKSADSVDGGNSDLVFADEN
GRFEYPLHNRKIVHNQEIEVSSSSPDLGDEEDEEVEEDSTEKAGTEEENTDAKATYTTPR
YEKAYEIPKEQLKEKDGHHQVFIEPITEGSGIIKGHTSVKGKVALSINNKFINFEERAKD
GISKEDTKASSDGVWMPINEKGYFDFDFKKNPFDNLELKKNDEISLTFAPDDEDEALKSL
IFKTKVTSLEDIDKAETKYDHTKVEKVKVLKDVKEDLHVDEIYGSLYHTEQGKGILDKQG
TKEITGKTKFANAVVKVYSDLGDAQLFPDIQVDENGKFSFDAEKAGFRLQNGETLNFAVV
KPITGELLHQGFVSKYIDVYESPEEKKEREFEEKLENTPAYHKLHGDKIVGYDVQGNPST
WFYPLGEKKVERKAPKLEK

>WP_312010534.1#114|Staphylococcus_aureus
MRENFKLRKMKVGLVSVAITMLYIMTNGQAEASETNQKVSTNQESKAVSQTEQNSKETKA
AESSKNFVNLDPIKPGAQKVTGTTLPNHIILLNIDGKSADSVEGGYGDFITVNDKGEFEY
PLNNRKIVHNQEIEVSSSSPDLGDDEEDEEVEESSTEKAGAEEESTDAKATYTTPRYEKA
YEIPKEQLKEKDGHHQVFIEPITEGSGIIKGHTSVKGKVALSINNKFINFEERAKGGISK
EDTKASSDGVWMPINEKGYFDFKKNPFDNLELKKNDEISLTFAPDDEDEALKSLIFKTKV
TSLEDIDKAETKYDHTKVEKVKVLKDVKEDIHVDEIYGSLYHTEKGKGILDKQGTKEITG
KTKFANAVVKVYSDLGDAQLFPDIQVDENGKFSFDAEKAGFRLQNGETLNFAVVKPITGD
LLHQGFVSKYIDVYESPEEKKEREFEEKLENTPAYHKLHGDKIVGYDVQGNPSTWFYPLG
EKKVERTTPKLEK

>WP_072496824.1#115|Staphylococcus_aureus
MRENFKLRKMKVGLVSVAITMLYIMTNGEAEASEGSQTVKNPKVNATEEIKDGSQPVQNN
QEVSSEQTKKNFVNLDPIKPGAQKVTGTTLPSHIILMNIDGKSADSVDGGNSDLVFADEN
GRFEYPLHNRKIVHNQEIEVSSSSPDLGDDEEDEEVEEASTEKAGAEEENTDAKATYTTP
RYEKAYEIPKEQLKEKDGHHQVFIEPITEGSGIIKGHTSVKGKVALSINNKFINFEERAK
DGISKEDTKASSDGVWMPINEKGYFDFDFKKNPFDNLELKKNDEISLTFAPDDEDEALKS
LIFKTKVTSLEDIDKAETKYDHAKVKEVNVLKDVNEELHVDEIYGSLYHTEQGKGILDKQ
GTKEITGKTKYANAVVKVYSELGEAQLFPDIQVDEKGKFSFDAEKAGFRLQNGETLNFAV
VKPISGELLHKGFVSKYIDVYESPEEKKEREFEEKLENTPAYHKLHGDKIVGYDVQGNPS
TWFYPLGEKKVERKAPKLEK

>WP_198987419.1#116|Staphylococcus_aureus
MRENFKLRKMKVGLVSVAITMLYIMTNGEAEASEGSQTVKNPKVNATEEIKVGSQPVQNN
QEVSSEQTKKNFVNLDPIKPGAQKVTGTTLPSHIILMNIDGKSADSVDGGNSDLVFADEN
GRFEYPLHNRKIVHNQEIEVSSSSPDLGDNEEDEEVEEDSTEKAGTEEENTDAKATYTTP
RYEKAYEIPKEQLKEKDGHHQVFIEPITEGSGIIKGHTSVKGKVALSINNKFINFEERAK
DGISKEDTKASSDGVWMPINEKGYFDFDFKKNPFDNLELKKNDEISLTFAPDDEDEALKS
LIFKTKVTSLEDIDKAETKYDHTKVEKVKVLKDVKEDLHVDEIYGSLYHTEQGKGILDKQ
GTKEITGKTKFANAVVKVYSDLGDAQLFPDIQVDENGKFSFDAEKAGFRLQNGETLNFAV
VKPITGELLHQGFVSKYIDVYESPEEKKEREFEEKLENTPAYHKLHGDKIVGYDVQGNPS
TWFYPLGEKKVERKAPKLEK

>WP_117207340.1#117|Staphylococcus_aureus
MRENFKLRKMKVGLVSVAITMLYIMTNGEAEASEGSQTVKNPKVNATEEIKVGSQPVQNN
QEVSSEQTKKNFVNLDPIKPGAQKVTGTTLPSHIILMNIDGKSADSVDGGNSDLVFADEN
GRFEYPLHNRKIVHNQEIEVSSSSPDLGDDEEDEEVEEVEEDSTEKAGTEEENTDAKATY
TTPRYEKAYEIPKEQLKEKDGHHQVFIEPITEGSGIIKGHTSVKGKVALSINNKFINFEE
RAKDGISKEDTKASSDGVWMPINEKGYFDFDFKKNPFDNLELKKNDEISLTFAPDDEDEA
LKSLIFKTKVTSLEDIDKAETKYDHTKVEKVKVLKDVKEDLHVDEIYGSLYHTEQGKGIL
DKQGTKEITGKTKFANAVVKVYSDLGDAQLFPDIQVDENGKFSFDAEKAGFRLQNGETLN
FAVVKPITGELLHQGFVSKYIDVYESPEEKKEREFEEKLENTPAYHKLHGDKIVGYDVQG
NPSTWFYPLGEKKVERKAPKLEK

>WP_086032581.1#118|Staphylococcus_aureus
MRENFKLRKMKVGLVSVAITMLYIMTNGQAEASETNQKVSTNQESKAVSQTEQNSKETKA
AESSKNFVNLDPIKPGAQKVTGTTLPNHIILLNIDGKSADSVEGGYGDFITANDKGEFEY
PLNNRKIVHNQEIEVSSSSPDLGDDEEGEEVEESSTEKAGAEEESTDAKATYTTPRYEKA
YEIPKEQLKEKDGHHQVFIEPITEGSGIIKGHTSVKGKVALSINNKFINFEERAKGGISK
EDTKASSDGVWMPINEKGYFDFDFKKNPFDNLELKKNDEISLTFAPDDEDEALKSLIFKT
KVTSLEDIDKAETKYDHTKVEKVKVLKDVKEDIHVDEIYGSLYHTEKGKGILDKQGTKEI
TGKTKFANAVVKVYSDLGDAQLFPDIQVDENGKFSFDAEKAGFRLQNGETLNFAVVKPIT
GDLLHQGFVSKYIDVYESPEEKKEREFEEKLENTPAYHKLHGDKIVGYDVQGNPSTWFYP
LGEKKVERTTPKLEK

>WP_061838930.1#119|Staphylococcus_aureus
MRENFKLRKMKVGLVSVAITMLYIMTNGEAEASEGSQTVKNPKVNATEEIKAGSQPVQNN
QEVSSEQTKKNFVNLDPIKPGAQKVTGTTLPSHIILMNIDGKSADSVDGGNSDLVFADEN
GRFEYPLHNRKIVHNQEIKVSSSSPDLGDDEEDEEVEESSTEKAGTEEENTDAKATYTTP
RYEKAYEIPKEQLKEKDGHHQVFIEPITEGSGIIKGHTSVKGKVALSINNKFINFEERAK
DGISKEDTKASSDGVWMPINEKGYFDFDFKKNPFDNLELKKNDEISLTFAPDDEDEALKS
LIFKTKVTSLEDIDKAETKYDHAKVKEVNVLKDVNEELHVDEIYGSLYHTEQGKGILDKQ
GTKEITGKTKYANAVVKVYSELGEAQLFPDIQVDEKGKFSFDAEKAGFRLQNGETLNFAV
VKPISGELLHKGFVSKYIDVYESPEEKKEREFEEKLENTPAYHKLHGDKIVGYDVQGNPS
TWFYPLGEKKVERKAPKLEK

>WP_053005248.1#120|Staphylococcus_aureus
MRENFKLRKMKVGLVSVAITMLYIMTNGQAEASENQNALISNINVDNQEKQNNVNQAVQP
QNNTNETSKVPANFVKLNDIKPGDTSIQGTTLPNQFILLTIDKKDVSSVEDSDSSFVMSD
KDGNFKYDLNGRKIVHNQEIEVSSSDPYLGDDEEDEEVEETSTEEVGAEEESTEAKATYT
TPRYEKAYEIPKEQLKEKDGHHQVFIEPITEGSGIIKGHTSVKGKVALSINNKFINFETN
ANGGPNKEEAKSGSEGIWMPIDDKGYFNFDFKTKRFDDLELKKNDEISLTFAPDDEDEAL
KSLIFKTKVTSLEDIDKAETKYDHTKVEKVKVLKDVKEDLHVDEIYG

>WP_252094375.1#121|Staphylococcus_aureus
DEEVEESSTEKAGAEEESTEAKATYTTPRYEKAYEIPKEQLKEKNGHHQVFIEPITEGSG
IIKGHTSVKGKVALSINNKFINFETNANGGPNKEEAKSGSEGIWMPIDDKGYFNFDFKTK
RFDDLELKKNDEISLTFAPDDEDEALKSLIFKTKVTSLEDIDKAETKYDHTKVEKVKVLK
DVKEDLHVDEIYGSLYHTEKGKGILDKEGTKVIKGKTKFANAVVKVDSELGEGQEFPDLQ
VDEKGEFSFDVDHAGFRLQNGETLNFTVVDPITGELLSGNFVSKNIDIYESPEEKADREF
DERMENTPAYHKLHGDKIVGYDTNGFPITWFYPLGEKKVERKAPKLEK

>WP_001208890.1#122|Staphylococcus_aureus
MRENFKLRKMKVGLVSVAITMLYIMTNGEAEASEGSQTVKNPKVNATEEIKAGSQPVQNN
QEVSSEQTKKNFVNLDPIKPGAQKVTGTTLPSHIILMNIDGKSADSVDGGNSDLVFADEN
GRFEYPLHNRKIVHNQEIEVSSSSPDLGDDEEDEEVEESSTEKAGTEEENTDAKATYTTP
RYEKAYEIPKEQLKEKDGHHQVFIEPITEGSGIIKGHTSVKGKVALSINNKFINFEERAK
DGISKEDTKASSDGVWMPINEKGYFDFDFKKNPFDNLELKKNDEISLTFAPDDEDEALKS
LIFKTKITSLEDIDKAETKYDHAKVKEVNVLKDVNEELHVDEIYGSLYHTEQGKGILDKQ
GTKEITGKTKYANAVVKVYSELGEAQLFPDIQVDEKGKFSFDAEKAGFRLQNGETLNFAV
VKPISGELLHKGFVSKYIDVYESPEEKKEREFEEKLENTPAYHKLHGDKIVGYDVQGNPS
TWFYPLGEKKVERTTPKLEK

>WP_070043487.1#123|Staphylococcus_aureus
MRENFKLRKMKVGLVSVAITMLYIMTNGEAEASEGSQAVKNPKVNATEEIKVGSQPVQNN
QEVSSEQTKKNFVNLDPIKPGAQKVTGTTMPNHIILLNIDGKSVDSVDGEGSSFITSKED
GKFEYPLNNRKIVHNQEIEVSSSSLDDLGDDEDDEIEEASTEKASVEEESTDAKAKYTTP
RYEKAYEIPKERLKEESGHHQVFIEPITEGSGIIKGHTSVKGKVALSINNKFINFEERAK
GGISKEDTKASSDGIWMPINENGYFDFDFKKNPFDNLELKKNDEISLTFAPDDEDEALKS
LIFKTKVTSLEDIDKAETKYDHAKVKEVNVLKDVNEVLHVDEIYGSLYHTKQGKGILDKQ
GTKEITGKTKFANAVVKVYSELGEAQLFPDIQVDEKGKFSFDAEKAGFRLQNGETLNFAV
VKPITGELLHQGFVSKYIDVYESPEEKKEREFEEKLENTPAYHKLHGDKIVGYDVQGNPS
TWFYPLGEKKVERKAPKLEK

>WP_049296481.1#124|Staphylococcus_aureus
MRENFKLRKMKVGLVSVAITMLYIMTNGQAEASETNQKVSTNQESKAVSQTEQNYKETKA
AESSKNFVNLDPIKPGAQKVTGTTLPNHIILLNIDGKSADSVDGDVGSFITSKEDGKFEY
PLHNRKIVHNQEIEVSSSSLDDLGEDEEVEADSTEKASVEEESTDAKAKYTTPRYEKAYE
IPKERLKEESGHHQVFIEPITEGSGIIKGHTSVKGKVALSINNKFINFEERAKDGISKED
TKASSDGIWMPINEKGYFDFDFKKNPFDNLELKKNDEISLTFAPDDEDEALKSLIFKTKV
TSLEDIDKSETKYDHAKVKEVNVLKDVNEELHVDEIYGSLYHTKQGKGILDKQGTKEITG
KTKFANAVVKVYSELGEAQLFPDIQVDENGKFSFDAEKAGFRLQNGETLNFAVVKPISGE
LLHKGFVSKYIDVYESPEEKKEREFEEKLENTPAYHKLHGDKIVGYDVQGNPSTWFYPLG
EKKVERKAPKLEK

>WP_086153280.1#125|Staphylococcus_aureus
MRENFKLRKMKVGLVSVAITMLYIMTNGQAEASEGSQTVKNPKVNATEEIKAESQPVQNN
QEVSSDQTKKNFVNLDPIKPGAQKVTGTTLPNQLILLSIDKKDVSSVDSEGSEFITSKDD
GTFEYPLKNRKIVHNQEIEVTSSSMEGLEEEDEETEVEEQESNDATQKVTTPRYEKAYKI
TEERLNKANGHHQVFIEPITEGSGIIKGHTSVKGKVALSINNKFINFEERAKDGISKEDT
KASSDGIWMPINEKGYFDFDFKKNPFDNLELKKNDEISLTFAPDDEDEALKSLIFKTKVT
SLEDIDKAETKYDHAKVKEVNVLKDVNEELHVDEIYGSLYHTKQGKGILDKQGTKEITGK
TKFANAVVKVYSELGEAQLFPDIQVDENGKFSFDAEKAGFRLQNGETLNFAVVKPITGDL
LHQGFVSKYIDVYESPEEKADREFDERMENTPAYHKLHGDKIVGYDTNDFPITWFYPLGE
KKVERTTPKLEK

>WP_001208894.1#126|Staphylococcus_aureus
MRENFKLRKMKVGLVSVAITMLYIMTNGEAEASEGSQTVKNPKVNATEEIKVGSQPVQNN
QEVSSEQTKKNFVNLDPIKPGAQKVTGTTMPNHIILLNIDGKSVDSVDGEGSSFITSKED
GKFEYPLNNRKIVHNQEIEVSSSSLDDLGDDEDDEIEEASTEKASVEEESTDAKAKYTTP
RYEKAYEIPKERLKEESGHHQVFIEPITEGSGIIKGHTSVKGKVALSINNKFINFEERAK
GGISKEDTKASSDGIWMPINENGYFDFDFKKNPFDNLELKKNDEISLTFAPDDEDEALKS
LIFKTKVTSLEDIDKAETKYDHAKVKEVNVLKDVNEVLHVDEIYGSLYHTKQGKGILDKQ
GTKEITGKTKFANAVVKVYSELGEAQLFPDIQVDEKGKFSFDAEKAGFRLQNGETLNFAV
VKPITGELLHQGFVSKYIDVYESPEEKKEREFEEKLENTPAYHKLHGDKIVGYDVQGNPS
TWFYPLGEKKVERKAPKLEK

>WP_070007303.1#127|Staphylococcus_aureus
MRENFKLRKMKVGLVSVAVTMLYIMTNGEAEASEGSQTVKNPKVNATEEIKVGSQPVQNN
QEVSSEQTKKNFVNLDPIKPGAQKVTGTTMPNHIILLNIDGKSVDSVDGEGSSFITSKED
GKFEYPLNNRKIVHNQEIEVSSSSLDDLGDDEDDEIEEASTEKASVEEESTDAKAKYTTP
RYEKAYEIPKERLKEESGHHQVFIEPITEGSGIIKGHTSVKGKVALSINNKFINFEERAK
GGISKEDTKASSDGIWMPINENGYFDFDFKKNPFDNLELKKNDEISLTFAPDDEDEALKS
LIFKTKVTSLEDIDKAETKYDHAKVKEVNVLKDVNEVLHVDEIYGSLYHTKQGKGILDKQ
GTKEITGKTKFANAVVKVYSELGEAQLFPDIQVDEKGKFSFDAEKAGFRLQNGETLNFAV
VKPITGELLHQGFVSKYIDVYESPEEKKEREFEEKLENTPAYHKLHGDKIVGYDVQGNPS
TWFYPLGEKKVERKAPKLEK

>WP_115305133.1#128|Staphylococcus_aureus
MRENFKLRKMKVGLVSVAITMLYIMTNGQAEASEGSQTVKNPKVNATEEIKAESQPVQNN
QEVSSDQTKKNFVNLDPIKPGAQKVTGTTLPNQLILLSIDKKDVSSVDSEGSEFITSKDD
GTFEYPLKNRKIVHNQEIEVTSSSMEGLEEEDEETEVEEQESNDATQKVTTPRYEKAYEI
PKEQLKEKDGHHQVFIEPITEGSGIIKGHTSVKGKVALSINNKFINFEERAKDGISKEDT
KASSDGVWMPINEKGYFDFDFKKNPFDNLELKKNDEISLTFAPDDEDEALKSLIFKTKVT
SLEDIDKAETKYDHTKVEKVKVLKDVKEDLHVDEIYGSLYHTEKGKGILDKEGTKVIKGK
TKFANAVVKVYSELGEAQLFPDIQVDENGKFSFDAEKAGFRLQNGETLNFAVVKPITGEL
LHQGFVSKYIDVYESPEEKKEREFEEKLENTPAYHKLHGDKIVGYDVQGNPSTWFYPLGE
KKVERTTPKLEK

>WP_061735479.1#129|Staphylococcus_aureus
MRENFKLRKMKVGLVSVAITMLYIMTNGEAEASEGSQTVKNPKVNATEEIKVGSQPVQNN
QEVSSEQTKKNFVNLDPIKPGAQKVTGTTMPNHIILLNIDGKSVDSVDGEGSSFITSKED
GKFEYPLNNRKIVHNQEIEVSSSSLDDLGDDEDDEIEEASTEKASVEEESTDAKAKYTTP
RYEKAYEIPKERLKEESGHHQVFIEPITEGSGIIKGHTSVKGKVALSINNKFINFEERAK
GGISKEDTKASSDGIWMPINENGYFDFDFKKNPFDNLELKKNDEISLTFAPDDEDEVLKS
LIFKTKVTSLEDIDKAETKYDHAKVKEVNVLKDVNEVLHVDEIYGSLYHTKQGKGILDKQ
GTKEITGKTKFANAVVKVYSELGEAQLFPDIQVDEKGKFSFDAEKAGFRLQNGETLNFAV
VKPITGELLHQGFVSKYIDVYESPEEKKEREFEEKLENTPAYHKLHGDKIVGYDVQGNPS
TWFYPLGEKKVERKAPKLEK

>WP_070064300.1#130|Staphylococcus_aureus
MRENFKLRKMKVGLVSVAITMLYIMTNGEAEASEGSQTVKNPKVYATEEIKVGSQPVQNN
QEVSSEQTKKNFVNLDPIKPGAQKVTGTTMPNHIILLNIDGKSVDSVDGEGSSFITSKED
GKFEYPLNNRKIVHNQEIEVSSSSLDDLGDDEDDEIEEASTEKASVEEESTDAKAKYTTP
RYEKAYEIPKERLKEESGHHQVFIEPITEGSGIIKGHTSVKGKVALSINNKFINFEERAK
GGISKEDTKASSDGIWMPINENGYFDFDFKKNPFDNLELKKNDEISLTFAPDDEDEALKS
LIFKTKVTSLEDIDKAETKYDHAKVKEVNVLKDVNEVLHVDEIYGSLYHTKQGKGILDKQ
GTKEITGKTKFANAVVKVYSELGEAQLFPDIQVDEKGKFSFDAEKAGFRLQNGETLNFAV
VKPITGELLHQGFVSKYIDVYESPEEKKEREFEEKLENTPAYHKLHGDKIVGYDVQGNPS
TWFYPLGEKKVERKAPKLEK

>WP_252549628.1#131|Staphylococcus_aureus
MRENFKLRKMKVGLVSVAITMLYIMTNGEAEASEGSQTVKNPKVNATEEIKVGSQPVQNN
QEVSSEQTKKNFVNLDPIKPGAQKVTGTTMPNHIILLNIDGKSVDSVDGEGSSFITSKED
GKFEYPLNNRKIVHNQEIEVSSSSLDDLGDDEDDEIEEASTEKASVEEESTDAKAKYTTP
RYEKAYEIPKERLKEESGHHQVFIEPITEGSGIIKGHTSVKGKVALSINNKFINFEERAK
GGISKEDTKASSDGIWMPINENGYFDFDFKKNPFDNLELKKNDEISLTFAPDDEDEALKS
LIFKTKVTSLEDIDKAETKYDHAKVKEVNVLKDVNEVLHVDEIYGSLYHIKQGKGILDKQ
GTKEITGKTKFANAVVKVYSELGEAQLFPDIQVDEKGKFSFDAEKAGFRLQNGETLNFAV
VKPITGELLHQGFVSKYIDVYESPEEKKEREFEEKLENTPAYHKLHGDKIVGYDVQGNPS
TWFYPLGEKKVERKAPKLEK

>WP_250322217.1#132|Staphylococcus_aureus
DEEDEEVEESSTEKAGAEEESTEAKATYTTPRYENAYKVPEKQLDKKNGHHQVFIEPITE
GSGIIKGHTSVKGKVALSINNKFINFETNANGGPNKEEAKSGSEGIWMPIDDKGYFNFDF
KTKRFDDLELKKNDEISLTFAPDDEDEALKSLIFKTKVTSLEDIDKAETKYDHTKVEKVK
VLKDVKEDLHVDEIYGSLYHTEKGKGILDKEGTKVIKGKTKFANAVVKVDSELGEGQEFP
DLQVDEKGEFSFDVDHAGFRLQNGETLNFTVVDPITGELLSGNFVSKNIDIYESPEEKAD
REFDERMENTPAYHKLHGDKIVGYDTNGFPITWFYPLGEKKVERKAPKLEK

>WP_250045062.1#133|Staphylococcus_aureus
MRENFKLRKMKVGLVSVAITMLYIMTNGQAEASETNQKVSTNQESKAVSQTEQNSKETKA
AESSKNFVNLDPIKPGAQKVTGTTLPNHIILLNIDGKSADSVEGGYGDFITANDKGEFEY
PLNNRKIVHNQEIEVSSSSPDLSDDEEDEEVEESSTEKAGAEEESTDAKATYTTPRYEKA
YEIPKEQLKEKDGHHQVFIEPITEGSGIIKGHTSVKGKVALSINNKFINFEERAKGGISK
EDTKASSDGVWMPINEKGYFDFDFKKNPFDNLELKKNDEISLTFAPDDEDEALKSLIFKT
KVTSLEDIDKAETKYDHTKVEKVKVLKDVKEDIHVDEIYGSLYHTEKGKGILDKQGTKEI
TGKTKFANAVVKVYSDLGDAQLFPDIQVDENGKFSFDAEKAGFRLQNGETLNFAVVKPIT
GDLLHQGFVSKYIDVYESPEEKKEREFEEKLENTPAYHKLHGDKIVGYDVQGNPSTWFYP
LGEKKVERTTPKLEK

>WP_001208920.1#134|Staphylococcus_aureus_subsp__aureus_IS_122
MRENFKLRKMKVGLVSVAITMLYIMTNGQAEASETNQKVSTNQESKAVSQTEQNSKETKA
AESSKNFVNLDPIKPGAQKVTGTTLPNHIILLNIDGKSADSVEGGYGDFITANDKGEFEY
PLNNRKIVHNQEIEVSSSSSDLGDDEEDEEVEESSTEKAGAEEESTDAKATYTTPRYEKA
YEIPKEQLKEKDGHHQVFIEPITEGSGIIKGHTSVKGKVALSINNKFINFEERAKGGISK
EDTKASSDGVWMPINEKGYFDFDFKKNPFDNLELKKNDEISLTFAPDDEDEALKSLIFKT
KVTSLEDIDKAETKYDHTKVEKVKVLKDVKEDIHVDEIYGSLYHTEKGKGILDKQGTKEI
TGKTKFANAVVKVYSDLGDAQLFPDIQVDENGKFSFDAEKAGFRLQNGETLNFAVVKPIT
GDLLHQGFVSKYIDVYESPEEKKEREFEEKLENTPAYHKLHGDKIVGYDVQGNPSTWFYP
LGEKKVERTTPKLEK

>WP_196931808.1#135|Staphylococcus_aureus
MRENFKLRKMKVGLVSVAITMLYIMTNGQAEASEGSQTVKNPKVNATEEIKAESQPVQNN
QEVSSDQTKKNFVNLDPIKPGAQKVTGTTLPNQLILLSIDKKDVSSVDSEGSEFITSKDD
GTFAYPLKNRKIVHNQEIEVTSSSMEGLEEEDEETEVEEQESNDATQKVTTPRYEKAYEI
PKEQLKEKDGHHQVFIEPITEGSGIIKGHTSVKGKVALSINNKFINFEERAKDGISKEDT
KASSDGVWMPINEKGYFDFDFKKNPFDNLELKKNDEISLTFAPDDEDEALKSLIFKTKVT
SLEDIDKAETKYDHTKVEKVKVLKDVKEDLHVDEIYGSLYHTEKGKGILDKEGTKVIKGK
TKFANAVVKVYSELGEAQLFPDIQVDENGKFSFDAEKAGFRLQNGETLNFAVVKPITGDL
LHQGFVSKYIDVYESPEEKKEREFEEKLENTPAYHKLHGDKIVGYDVQGNPSTWFYPLGE
KKVERTTPKLEK

>WP_001208905.1#136|Staphylococcus_aureus
MRENFKLRKMKVGLVSVAITMLYIMTNGQAEASEGSQTVKNPKVNATEEIKAESQPVQNN
QEVSSDQTKKNFVNLDPIKPGAQKVTGTTLPNQLILLSIDKKDVSSVDSEGSEFITSKDD
GTFEYPLKNRKIVHNQEIEVTSSSMEGLEEEDEETEVEEQESNDATQKVTTPRYEKAYEI
PKEQLKEKDGHHQVFIEPITEGSGIIKGHTSVKGKVALSINNKFINFEERAKDGISKEDT
KASSDGVWMPINEKGYFDFDFKKNPFDNLELKKNDEISLTFAPDDEDEALKSLIFKTKVT
SLEDIDKAETKYDHTKVEKVKVLKDVKEDLHVDEIYGSLYHTEKGKGILDKEGTKVIKGK
TKFANAVVKVYSELGEAQLFPDIQVDENGKFSFDAEKAGFRLQNGETLNFAVVKPITGDL
LHQGFVSKYIDVYESPEEKKEREFEEKLENTPAYHKLHGDKIVGYDVQGNPSTWFYPLGE
KKVERTTPKLEK

>WP_070046246.1#137|Staphylococcus_aureus
MRENFKLRKMKVGLVSVAITMLYIMTNGEAEASEGSQTVKNPKVNATEEIKVGSQPVQNN
QEVSSEQTKKNFVNLDPIKPGAQKVTGTTMPNHIILLNIDGKSVDSVDGEGSSFITSKED
GKFEYPLNNRKIVHNQEIEVSSSSLDDLGDDEDDEIEEASTEKASVEEESTDAKAKYTTP
RYEKAYEIPKERLKEESGHHQVFIEPITEGSGIIKGHTSVKGKVALSINNKFINFEERAK
GGISKEDTKASSDGIWMPINENGYFDFDFKKNPFDNLELKKNDEISLTFAPDDEDEALKS
LIFKTKVTSLEDIDKAETKYDHAKVKEVNVLKDVNEVLHVDEIYGSLYHTKQGKGILDKQ
GTKEITGKTKFANAVVKVYSELGEAQLFPDIQVDEKGKFSFDAEKAGFRLQNGETLNFAV
VKPITGELLHQGFVSKYIDVYESPEEKKEREFEEKLENTPAYHKLHGDKIVGYDVQGNPS
TWFYPLGEKKVERTTPKLEK

>WP_250543457.1#138|Staphylococcus_aureus
EEDEEVEESSTEKAGAEEESTEAKATYTTPRYENAYKVPEKQLDKKNGHHQVFIEPITEG
SGIIKGHTSVKGKVALSINNKFINFETNANGGPNKEEAKSGSEGIWMPIDDKGYFNFDFK
TKRFDDLELKKNDEISLTFAPDDEDEALKSLIFKTKVTSLEDIDKAETKYDHTKVEKVKV
LKDVKEDLHVDEIYGSLYHTEKGKGILDKEGTKVIKGKTKFANAVVKVDSELGEGQEFPD
LQVDEKGEFSFDVDHAGFRLQNGETLNFTVVDPITGELLSGNFVSKNIDIYESPEEKADR
EFDERMENTPAYHKLHGDKIVGYDTNGFPITWFYPLGEKKVERKAPKLEK

>WP_222637344.1#139|Staphylococcus_aureus
MRENFKLRKMKVGLVSVAITMLYIMTNGQAEASEGSQTVKNPKVNATEEIKAESQPVQNN
QEVSSDQTKKNFVNLDPIKPGAQKVTGTTLPKQLILLSIDKKDVSSVDSEGSEFITSKDD
GTFEYPLKNRKIVHNQEIEVTSSSMEGLEEEDEETEVEEQESNDATQKVTTPRYEKAYEI
PKEQLKEKDGHHQVFIEPITEGSGIIKGHTSVKGKVALSINNKFINFEERAKDGISKEDT
KASSDGVWMPINEKGYFDFDFKKNPFDNLELKKNDEISLTFAPDDEDEALKSLIFKTKVT
SLEDIDKAETKYDHTKVEKVKVLKDVKEDLHVDEIYGSLYHTEKGKGILDKEGTKVIKGK
TKFANAVVKVYSELGEAQLFPDIQVDENGKFSFDAEKAGFRLQNGETLNFAVVKPITGDL
LHQGFVSKYIDVYESPEEKKEREFEEKLENTPAYHKLHGDKIVGYDVQGNPSTWFYPLGE
KKVERTTPKLEK

>WP_069994155.1#141|Staphylococcus_aureus
MRENFKLRKMKVGLVSVAITMLYIMTNGQAEASEGSQTVKNPKVNATEEIKAESQPVQNN
QEVSSDQTKKNFVNLDPIKPGAQKVTGTTLSNQLILLSIDKKDVSSVDSEGSEFITSKDD
GTFEYPLKNRKIVHNQEIEVTSSSMEGLEEEDEETEVEEQESNDATQKVTTPRYEKAYEI
PKEQLKEKDGHHQVFIEPITEGSGIIKGHTSVKGKVALSINNKFINFEERAKDGISKEDT
KASSDGVWMPINEKGYFDFDFKKNPFDNLELKKNDEISLTFAPDDEDEALKSLIFKTKVT
SLEDIDKAETKYDHTKVEKVKVLKDVKEDLHVDEIYGSLYHTEKGKGILDKEGTKVIKGK
TKFANAVVKVYSELGEAQLFPDIQVDENGKFSFDAEKAGFRLQNGETLNFAVVKPITGDL
LHQGFVSKYIDVYESPEEKKEREFEEKLENTPAYHKLHGDKIVGYDVQGNPSTWFYPLGE
KKVERTTPKLEK

>WP_233642320.1#142|Staphylococcus_aureus
MRENFKLRKMKVGLVSVAITMLYIMTNGQAEASEGSQTVKNPKVNATEEIKAESQPVQNN
QEVSSDQTKKNFVNLDPIKPGAQKVTGTTLPNQLILLSIDKKDVSSVDSEGSEFITSKDD
GTFEYPLKNRKIVHNQEIEVTSSSMEGLEEEDEETEVEEQESNDATQKVTTPRYEKAYEI
PKEQLKEKDGHHQVFIEPITEGSGIIKGHTSVKGKVALSINNKFINFEERAKDGISKEDT
KASSDGVWMPINEKGYFDFDFKKNPFDNLELKKNDEISLTFAPDDEDEALKSLIFKTKVT
SLEDIDKAETKYDHTKVEKVKVLKDVKEDLHVDEIYGSLYHTEKGKGILDKEGTKVIKGK
TKFANAVVKVYSELGEAQLFPDIQVDENGKFSFDAEKAGFRLQNGETLNFAVVKLITGDL
LHQGFVSKYIDVYESPEEKKEREFEEKLENTPAYHKLHGDKIVGYDVQGNPSTWFYPLGE
KKVERTTPKLEK

>WP_238608744.1#143|Staphylococcus_aureus
MRENFKLRKMKVGLVSVAITMLYIMTNGQAEASETNQKVSTNQESKAVSQTEQNYKETKA
VESSKNFVNLDPIKPGAQKVTGTTLPNHIILLNIDGKSADSVDGDVGSFITSKEDGKFEY
PLHNRKIVHNQEIEVSSSSLDDLGEDEEDEEVEADSTEKASVEEESTDAKAKYTTPRYEK
AYEIPKERLKEESGHHQVFIEPITEGSGIIKGHTSVKGKVALSINNKFINFEERAKDGIS
KEDTKASSDGIWMPINEKGYFDFDFKKNPFDNLELKKNDEISLTFAPDDEDEALKSLIFK
TKVTSLEDIDKSETKYDHAKVKEVNVLKDVNEELHVDEIYGSLYHTKQGKGILDKQGTKE
ITGKTKFANAVVKVYSELGEAQLFPDIQVDENGKFSFDAEKAGFRLQNGETLNFAVVKPI
SGELLHKGFVSKYIDVYESPEEKKEREFEEKLENTPAYHKLHGDKIVGYDVQGNPSTWFY
PLGEKKVERKAPKLEK

>WP_045177089.1#144|Staphylococcus_aureus
MRENFKLRKMKVGLVSVAITMLYIMTNGQAEASETNQKVSTNQESKAVSQTEQNYKETKA
AESSKNFVNLDPIKPGAQKVTGTTLPNHIILLNIDGKSADSVDGDVGSFITSKEDGKFEY
PLHNRKIVHNQEIEVSSSSLDDLGEDEEDEEVEADSTEKASVEEESTDAKAKYTTPRYEK
AYEIPKERLKEESGHHQVFIEPITEGSGIIKGHTSVKGKVALSINNKFINFEERAKDGIS
KEDTKASSDGIWMPINEKGYFDFDFKKNPFDNLELKKNDEISLTFAPDDEDEALKSLIFK
TKVTSLEDIDKSETKYDHAKVKEVNVLKDVNEELHVDEIYGSLYHTKQGKGILDKQGTKE
ITGKTKFANAVVKVYSELGEAQLFPDIQVDENGKFSFDAEKAGFRLQNGETLNFAVVKPI
SGELLHKGFVSKYIDVYESPEEKKEREFEEKLENTPAYHKLHGDKIVGYDVQGNPSTWFY
PLGEKKVERKAPKLEK

>WP_117203222.1#145|Staphylococcus_aureus
MRENFKLRKMKVGLVSVAITMLYIMTNGQAEASETNQKVSTNQESKAVSQTEQNYKETKA
AESSKNFVNLDPIKPGAQKVTGTTLPNHIILLNIDGKSADSVDGDVGSFITSKEDGKFEY
PLHNRKIVHNQEIEVSSSSLDDLGEDEEDEEVEADSTEKASVEEESTDAKAKYTTPRYEK
AYEIPKERLKEESGHHQVFIEPITEGSGIIKGHTSVKGKVALSINNKFINFEERAKDGIS
KEDTKASSDGIWMPINERGYFDFDFKKNPFDNLELKKNDEISLTFAPDDEDEALKSLIFK
TKVTSLEDIDKSETKYDHAKVKEVNVLKDVNEELHVDEIYGSLYHTKQGKGILDKQGTKE
ITGKTKFANAVVKVYSELGEAQLFPDIQVDENGKFSFDAEKAGFRLQNGETLNFAVVKPI
SGELLHKGFVSKYIDVYESPEEKKEREFEEKLENTPAYHKLHGDKIVGYDVQGNPSTWFY
PLGEKKVERKAPKLEK

>WP_216749478.1#146|Staphylococcus_aureus
VAITMLYIMTNGQAEASETNQKVSTNQESKAVSQTEQNSKETKAAESSKNFVNLDPIKPG
AQKVTGTTLPNHIILLNIDGKSADSVEGGYGDFITANDKGEFEYPLNNRKIVHNQEIEVS
SSSPDLGDDEEDEEVEESSTEKAGAEEESTDAKATYTTPRYEKAYEIPKEQLKEKDGHHQ
VFIEPITEGSGIIKGHTSVKGKVALSINNKFINFEERAKGGISKEDTKASSDGVWMPINE
KGYFDFDFKKNPFDNLELKKNDEISLTFAPDDEDEALKSLIFKTKVTSLEDIDKAETKYD
HTKVEKVKVLKDVKEDIHVDEIYGSLYHTEKGKGILDKQGTKEITGKTKFANAVVKVYSD
LGDAQLFPDIQVDENGKFSFDAEKAGFRLQNGETLNFAVVKPITGDLLHQGFVSKYIDVY
ESPEEKKEREFEEKLENTPAYHKLHGDKIVGYDVQGNPSTWFYPLGEKKVERTTPKLEK

>WP_224132397.1#148|Staphylococcus_aureus
AITMLYIMTNGQAEASETNQKVSTNQESKAVSQTEQNSKETKAAESSKNFVNLDPIKPGA
QKVTGTTLPNHIILLNIDGKSADSVEGGYGDFITANDKGEFEYPLNNRKIVHNQEIEVSS
SSPDLGDDEEDEEVEESSTEKAGAEEESTDAKATYTTPRYEKAYEIPKEQLKEKDGHHQV
FIEPITEGSGIIKGHTSVKGKVALSINNKFINFEERAKGGISKEDTKASSDGVWMPINEK
GYFDFDFKKNPFDNLELKKNDEISLTFAPDDEDEALKSLIFKTKVTSLEDIDKAETKYDH
TKVEKVKVLKDVKEDIHVDEIYGSLYHTEKGKGILDKQGTKEITGKTKFANAVVKVYSDL
GDAQLFPDIQVDENGKFSFDAEKAGFRLQNGETLNFAVVKPITGDLLHQGFVSKYIDVYE
SPEEKKEREFEEKLENTPAYHKLHGDKIVGYDVQGNPSTWFYPLGEKKVERTTPKLEK

>WP_031825732.1#149|Staphylococcus_aureus_M0333
VAITMLYIMTNGQAEASETNQKVSTNQESKAVSQTEQNSKETKAAESSKNFVNLDPIKPG
AQKVTGTTLPNHIILLNIDGKSADSVEGGYGDFITANDKGEFEYPLNNRKIVHNQEIEVS
SSSPDLGDDEEDEEVEESSTEKAGAEEESTDAKATYTTPRYEKAYEIPKEQLKEKDGHHQ
VFIEPITEGSGIIKGHTSVKGKVALSINNKFINFEERAKGGISKEDTKASSDGVWMPINE
KGYFDFDFKKNPFDNLELKKNDEISLTFAPDDEDEALKSLIFKTKVTSLEDIDKAETKYD
HTKVEKVKVLKDVKEDIHVDEIYGSLYHTEKGKGILDKQGTKEITGKTKFANAVVKVYSD
LGDAQLFPDIQVDENGKFSFDAEKAGFRLQNGETLNFAVVKPITGDLLHQGFVSKYIDVY
ESPEEKKEREFEEKLENTPAYHKLHGDKIVGYDVQGNPSTWFYPLGKKKVERTTPKLEK

>WP_064128608.1#150|Staphylococcus_aureus
MRENFKLRKMKVGLVSVAITMLYIMTNGQAEASETNQKVSTNQESKAVSQTEQNYKETKA
AESSKNFVNLDPIKPGAQKVTGTTLPNHIILLNIDGKSADSVDGDVGSFITSKEDGKFEY
PLHNRKIVHNQEIEVSSSSLDDLGEDEEDEEVEADSTEKASVEEESTDAKAKYTTPRYEK
AYEIPKERLKEESGHHQVFIEPITEGSGIIKGHTSVKGKVALSINNKFINFEERAKDGIS
KEDTKASSDGIWMPINEKGYFDFDFKKNPFDNLELKKNDEISLTFAPDDEDEALKSLIFK
TKVTSLEDIDKSETKYDHAKVKEVNVLKDVNEELHVDEIYGSLYHTKQGKGILDKQGTKE
ITGKTKFANAVVKVYSELGEAQLFPDIQVDENGKFSFDAEKAGFRLQNGETLNFAVVKPI
SGELLHKGFVSKYIDVYESPEEKKEREFEEKLENTPAYHKLHSDKIVGYDVQGNPSTWFY
PLGEKKVERKAPKLEK

>WP_117434111.1#151|Staphylococcus_aureus
MRENFKLRKMKVGLVSVAITMLYIMTNGQAEASETNQKVSTNQESKAVSQTEQNYKETKA
AESSKNFVNLDPIKPGAQKVTGTTLPNHIILLNIDGKSADSVDGDVGSFITSKEDGKFEY
PLHNRKIVHNQEIEVSSSSLDDLGEDEEDEEVEADSTEKASVEEESTDAKAKYTTPRYEK
AYEIPKERLKEESGHHQVFIEPITEGSGIIKGHTSVKGKVALSINNKFINFEERAKDGIS
KEDTKASSDGIWMPINEKGYFDFDFKKNPFDNLELKKNDEISLTFAPDDEDEALKSLIFK
TKVTSLEDIDKSETKYDHAKVKEVNVLKDVNEELDVDEIYGSLYHTKQGKGILDKQGTKE
ITGKTKFANAVVKVYSELGEAQLFPDIQVDENGKFSFDAEKAGFRLQNGETLNFAVVKPI
SGELLHKGFVSKYIDVYESPEEKKEREFEEKLENTPAYHKLHGDKIVGYDVQGNPSTWFY
PLGEKKVERKAPKLEK

>WP_154290506.1#152|Staphylococcus_aureus
FVKLDTIKPGAQKITGTTLPNHYVLLTVDGKSADSVENGGLGFVEANDKGEFEYPLNNRK
IVHNQEIEVSSSSPDLGEDEEDEEVEEASTDKAGVEEESTEAKVTYTTPRYEKAYEIPKE
QLKEKDGHHQVFIEPITEGSGIIKGHTSVKGKVALSINNKFINFEESVKGGVSKEDTKAS
SDGIWMPIDDKGYFNFDFKTKRFDNLELKEGNDISLTFAPDDEEDALKPLIFKTKVTSLE
DIDKAETKYDHTKLNKVKVLDNVKEDLHVDEIYGSLYHTDKGKGILDKEGTKVIKGKTKF
ANAVVKVDSELGEAQLFPDLQVNEKGEFSFDSHGAGFRLQNGEKLNFTVVDPITGDLLSN
EFVSKEIDIEETPEQKADREFDEKLENTPAYYKLYGDKIVGFDTNDFPITWFYPLGEKKV
ERTTPKLEK

>WP_223223677.1#153|Staphylococcus_aureus_M0656
MTMLYIMTNGQAEASETNQKVSTNQESKAVSQTEQNSKETKAAESSKNFVNLDPIKPGAQ
KVTGTTLPNHIILLNIDGKSADSVEGGYGDFITANDKGEFEYPLNNRKIVHNQEIEVSSS
SPDLGDDEEDEEVEESSTEKAGAEEESTDAKATYTTPRYEKAYEIPKEQLKEKDGHHQVF
IEPITEGSGIIKGHTSVKGKVALSINNKFINFEERAKGGISKEDTKASSDGVWMPINEKG
YFDFDFKKNPFDNLELKKNDEISLTFAPDDEDEALKSLIFKTKVTSLEDIDKAETKYDHT
KVEKVKVLKDVKEDIHVDEIYGSLYHTEKGKGILDKQGTKEITGKTKFANAVVKVYSDLG
DAQLFPDIQVDENGKFSFDAEKAGFRLQNGETLNFAVVKPITGDLLHQGFVSKYIDVYES
PEEKKEREFEEKLENTPAYHKLHGDKIVGYDVQGNPSTWFYPLGEKKVERTTPKLEK

>WP_117215976.1#154|Staphylococcus_aureus
MRENFKLRKMKVGLVSVAITMLYIMTNGQAEASETNQKVSTNQESKAVSQTEQNYKETKA
AESSKNFVNLDPIKPGAQKVTGTTLPNHIILLNIDGKSADSVDGDVGSFITSKEDGKFEY
PLHNRKIVHNQEIEVSSSSLDDLGEDEEDEEVEADSTEKASVEEESTDAKAKYTTPRYEK
AYEIPKERLKEESGHHQVFIEPITEGSGIIKGHTSVKGKVALSINNKFINFEERAKDGIS
KEDTKASSDGIWMPINEKGYFDFDFKKNPFDNLELKKNDEISLTFAPDDEDEALKSLIFK
TKVTSLEDIDKSETKYDHAKVKEVNVLKDVNVLKDVNEELHVDEIYGSLYHTKQGKGILD
KQGTKEITGKTKFANAVVKVYSELGEAQLFPDIQVDENGKFSFDAEKAGFRLQNGETLNF
AVVKPISGELLHKGFVSKYIDVYESPEEKKEREFEEKLENTPAYHKLHGDKIVGYDVQGN
PSTWFYPLGEKKVERKAPKLEK

>WP_095255644.1#155|Staphylococcus_aureus
LYIMTNGQAEASETNQKVSTNQESKAVSQTEQNSKETKAAESSKNFVNLDPIKPGAQKVT
GTTLPNHIILLNIDGKSADSVEGGYGDFITANDKGEFEYPLNNRKIVHNQEIEVSSSSPD
LGDDEEDEEVEESSTEKAGAEEESTDAKATYTTPRYEKAYEIPKEQLKEKDGHHQVFIEP
ITEGSGIIKGHTSVKGKVALSINNKFINFEERAKGGISKEDTKASSDGVWMPINEKGYFD
FDFKKNPFDNLELKKNDEISLTFAPDDEDEALKSLIFKTKVTSLEDIDKAETKYDHTKVE
KVKVLKDVKEDIHVDEIYGSLYHTEKGKGILDKQGTKEITGKTKFANAVVKVYSDLGDAQ
LFPDIQVDENGKFSFDAEKAGFRLQNGETLNFAVVKPITGDLLHQGFVSKYIDVYESPEE
KKEREFEEKLENTPAYHKLHGDKIVGYDVQGNPSTWFYPLGEKKVERTTPKLEK

>WP_107366818.1#156|Staphylococcus_aureus
MRENFKLRKMKVGLVSVAITMLYIMTNGQAEASEGSQTVKNPKVNATEEIKAESQPVQNS
QEVSSDQTKKNFVNLDPIKPGAQKVTGTTLPNQLILLSIDKKDVSSVDSEGSEFITSKDD
GTFEYPLKNRKIVHNQEIEVTSSSMEGLEEEDEETEVEEQESNDATQKVTTPRYEKAYKI
PEERLNKANGHHQVFIEPITEGSGIIKGHTSVKGKVALSINNKFINFEERAKDGISKEDT
KASSDGIWMPINEKGYFDFDFKKNPFDNLELKKNDEISLTFAPDDEDEALKSLIFKTKVT
SLEDIDKAETKYDHAKVKEVNVLKDVNEELHVDEIYGSLYHTKQGKGILDKQGTKEITGK
TKFANAVVKVYSELGEAQLFPDIQVDENGKFSFDAEKAGFRLQNGETLNFAVVKPITGDL
LHQGFVSKYIDVYESPEEKKEREFEEKLENTPAYHKLHGDKIVGYDVQGNPSTWFYPLGE
KKVERKAPKLEK

>WP_029550030.1#157|Staphylococcus_aureus
MRENFKLRKMKVGLVSVAITMLYIMTNGQAEASEGSQTVKNPKVNATEEIKAESQPVQNN
QEVSSDQTKKNFVNLDPIKPGAQKVTGTTLPNQLILLSIDKKDVSSVDSEGSEFITSKDD
GTFEYPLKNRKIVHNQEIEVTSSSMEGLEEEDEETEVEEQESNDATQKVTTPRYEKAYKI
PEERLNKANGHHQVFIEPITEGSGIIKGHTSVKGKVALSINNKFINFEERAKDGISKEDT
KASSDGIWMPINEKGYFDFDFKKNPFDNLELKKNDEISLTFAPDDEDEALKSLIFKTKVT
SLEDIDKAETKYDHAKVKEVNVLKDVNEELHVDEIYGSLYHTKQGKGILDKQGTKEITGK
TKFANAVVKVYSELGEAQLFPDIQVDENGKFSFDAEKAGFRLQNGETLNFAVVKPITGDL
LHQGFVSKYIDVYESPEEKKEREFEEKLENTPAYHKLHGDKIVGYDVQGNPSTWFYPLGE
KKVERKAPKLEK

>WP_218468907.1#158|Staphylococcus_aureus
MRENFKLRKMKVGLVSVAITMLYIMTNGQAEASETNQKVSTNQESKAVSQTEQNSKETKA
AESSKNFVNLDPIKPGAQKVTGTTLPNHIILLNIDGKSADSVEGGYGDFITANDKGEFEY
PLNNRKIVHNQEIEVSSSSPDLGDDEEDEEVEESSTEKAGAEEESTDAKATYTTPRYEKA
YEIPKEQLKEKDGHHQVFIEPITEGSGIIKGHTSVKGKVALSINNKFINFEERAKGGISK
EDTKASSDGVWMPINEKGYFDFDFKKNPFDNLELKKNDEISLTFAPDDEDEALKSLIFKT
KVTSLEDIDKAETKYDHTKVEKVKVLKDVKEDIHVDEIYGSLYHTEKGKGILDKQGTKEI
TGKTKFANAVVKVYSDLGDAQLFPDIQVDENGKFSFDAEKAGFRLQNGETLNFAVVKPIT
GDLLHQGFVSKYIDVYESPEEKKEREFEEKLENTPAYHKLHGDKIV

>WP_001208906.1#159|Staphylococcus_aureus_subsp__aureus_21305
MRENFKLRKMKVGLVSVAITMLYIMTNGQAEASEGSQTVKNPKVNATEEIKAESQPVQNN
QEVSSDQTKKNFVNLDPIKPGAQKVTGTTLPNQLILLSIDKKDVSSVDSEGSGFITSKDD
GTFEYPLKNRKIVHNQEIEVTSSSMEGLEEEDEETEVEEQESNDATQKVTTPRYEKAYKI
PEDRLNKANGHHQVFIEPITEGSGIIKGHTSVKGKVALSINNKFINFEERAKDGISKEDT
KASSDGIWMPINEKGYFDFDFKKNPFDNLELKKNDEISLTFAPDDEDEALKSLIFKTKVT
SLEDIDKAETKYDHAKVKEVNVLKDVNEELHVDEIYGSLYHTKQGKGILDKQGTKEITGK
TKFANAVVKVYSELGEAQLFPDIQVDENGKFSFDAEKAGFRLQNGETLNFAVVKPITGDL
LHQGFVSKYIDVYESPEEKKEREFEEKLENTPAYHKLHGDKIVGYDVQGNPSTWFYPLGE
KKVERKAPKLEK

>WP_072435036.1#160|Staphylococcus_aureus
MRENFKLRKMKVGLVSVAITMLYIMTNGQAEASEGSQTVKNPKVNATEEIKAESQPVQNN
QEVSSDQTKKNFVNLDPIKPGAQKVTGTTLPNQLILLSIDKKDVSSVDSEGSEFITSKDD
GTFEYPLKNRKIVHNQEIEVTSSSMEGLEEEDEETEVEEQESNDATQKVTTPRYEKAYKI
PEERLNKANGHHQVFIEPITEGSGIIKGHTSVKGKVALSINNKFINFEERAKDGISKEDT
KASSDGIWMPINEKGYFDFDFKKNPFDNLELKKNDEISLTFVPDDEDEALKSLIFKTKVT
SLEDIDKAETKYDHAKVKEVNVLKDVNEELHVDEIYGSLYHTKQGKGILDKQGTKEITGK
TKFANAVVKVYSELGEAQLFPDIQVDENGKFSFDAEKAGFRLQNGETLNFAVVKPITGDL
LHQGFVSKYIDVYESPEEKKEREFEEKLENTPAYHKLHGDKIVGYDVQGNPSTWFYPLGE
KKVERKAPKLEK

>WP_104011172.1#161|Staphylococcus_aureus
MRENFKLRNMKVGLVSVAITMLYIMTNGQAEASEGSQTVKNPKVNATEEIKAESQPVQNN
QEVSSDQTKKNFVNLDPIKPGAQKVTGTTLPNQLILLSIDKKDVSSVDSEGSEFITSKDD
GTFEYPLKNRKIVHNQEIEVTSSSMEGLEEEDEETEVEEQESNDATQKVTTPRYEKAYKI
PEERLNKANGHHQVFIEPITEGSGIIKGHTSVKGKVALSINNKFINFEERAKDGISKEDT
KASSDGIWMPINEKGYFDFDFKKNPFDNLELKKNDEISLTFAPDDEDEALKSLIFKTKVT
SLEDIDKAETKYDHAKVKEVNVLKDVNEELHVDEIYGSLYHTKQGKGILDKQGTKEITGK
TKFANAVVKVYSELGEAQLFPDIQVDENGKFSFDAEKAGFRLQNGETLNFAVVKPITGDL
LHQGFVSKYIDVYESPEEKKEREFEEKLENTPAYHKLHGDKIVGYDVQGNPSTWFYPLGE
KKVERKAPKLEK

>WP_061819853.1#162|Staphylococcus_aureus
MRENFKLRKMKVGLVSVAITMLYIMTNGQAEASEGSQTVKNPKVNATEEIKAESQPVQNN
QEVSSDQTKKNFVNLDPIKPGAQKVTGTTLPNQLILLSIDKKDVSSVDSEGSEFITSKDD
GTFEYPLKNRKNVHNQEIEVTSSSMEGLEEEDEETEVEEQESNDATQKVTTPRYEKAYKI
PEERLNKANGHHQVFIEPITEGSGIIKGHTSVKGKVALSINNKFINFEERAKDGISKEDT
KASSDGIWMPINEKGYFDFDFKKNPFDNLELKKNDEISLTFAPDDEDEALKSLIFKTKVT
SLEDIDKAETKYDHAKVKEVNVLKDVNEELHVDEIYGSLYHTKQGKGILDKQGTKEITGK
TKFANAVVKVYSELGEAQLFPDIQVDENGKFSFDAEKAGFRLQNGETLNFAVVKPITGDL
LHQGFVSKYIDVYESPEEKKEREFEEKLENTPAYHKLHGDKIVGYDVQGNPSTWFYPLGE
KKVERKAPKLEK

>WP_258412434.1#163|Staphylococcus_aureus
MRENFKLRKMKVGLVSVAITMLYIMTNGQAEASETSKTAGNQKVNTTEEIKAESQPVQNN
QEVSSDQTKKNFVNLDPIKPGAQKVTGTTLPNQLILLSIDKKDVSSVDSEGSEFITSKDD
GTFEYPLKNRKIVHNQEIEVTSSSMEGLEEEDEETEVEEQESNDATQKVTTPRYEKAYKI
PEDRLNKANGHHQVFIEPITEGSGIIKGHTSVKGKVALSINNKFINFEERAKDGISKEDT
KASSDGIWMPINEKGYFDFDFKKNPFDNLELKKNDEISLTFAPDDEDEALKSLIFKTKVT
SLEDIDKAETKYDHAKVKEVNVLKDVNEELHVDEIYGSLYHTKQGKGILDKQGTKEITGK
TKFANAVVKVYSELGEAQLFPDIQVDENGKFSFDAEKAGFRLQNGETLNFAVVKPITGDL
LHQGFVSKYIDVYESPEEKKEREFEEKLENTPAYHKLHGDKIVGYDVQGNPSTWFYPLGE
KKVERKAPKLEK

>WP_062909758.1#164|Staphylococcus_aureus
MRENFKLRKMKVGLVSVAITMLYIMTNGQAEASEGSQTVKNPKVNATEEIKAESQPVQNN
QEVSSDQTKKNFVNLDPIKPGAQKVTGTTLPNQLILLSIDKKDVSSVDSEGSEFITSKDD
GTFEYPLKNRKIVHNQEIEVTSSSMEGLEEEDEETEVEEQESNDATQKVTTPRYEKAYKI
PEDRLNKANGHHQVFIEPITEGSGIIKGHTSVKGKVALSINNKFINFEERAKDGISKEDT
KASSDGIWMPINEKGYFDFDFXKNPFDNLELKKNDEISLTFAPDDEDEALKSLIFKTKVT
SLEDIDKAETKYDHAKVKEVNVLKDVNEELHVDEIYGSLYHTKQGKGILDKQGTKEITGK
TKFANAVVKVYSELGEAQLFPDIQVDENGKFSFDAEKAGFRLQNGETLNFAVVKPITGDL
LHQGFVSKYIDVYESPEEKKEREFEEKLENTPAYHKLHGDKIVGYDVQGNPSTWFYPLGE
KKVERKAPKLEK

>WP_258416576.1#165|Staphylococcus_aureus
MRENFKLRKMKVGLVSVAITMLYIMTNGQAEASEGSQTKVNATEEIKAESQPVQNNQEVS
SDQTKKNFVNLDPIKPGAQKVTGTTLPNQLILLSIDKKDVSSVDSEGSEFITSKDDGTFE
YPLKNRKIVHNQEIEVTSSSMEGLEEEDEETEVEEQESNDATQKVTTPRYEKAYKIPEDR
LNKANGHHQVFIEPITEGSGIIKGHTSVKGKVALSINNKFINFEERAKDGISKEDTKASS
DGIWMPINEKGYFDFDFKKNPFDNLELKKNDEISLTFAPDDEDEALKSLIFKTKVTSLED
IDKAETKYDHAKVKEVNVLKDVNEELHVDEIYGSLYHTKQGKGILDKQGTKEITGKTKFA
NAVVKVYSELGEAQLFPDIQVDENGKFSFDAEKAGFRLQNGETLNFAVVKPITGDLLHQG
FVSKYIDVYESPEEKKEREFEEKLENTPAYHKLHGDKIVGYDVQGNPSTWFYPLGEKKVE
RKAPKLEK

>WP_262611027.1#166|Staphylococcus_aureus
MRENFKLRKMKVGLVSVAITMLYIMTNGQAEASEGSQTKVNATEEIKAESQPVQNNQEVS
SDQTKKNFVNLDPIKPGAQKVTGTTLPNQLILLSIDKKDLSSVDSEGSEFITSKDDGTFE
YPLKNRKIVHNQEIEVTSSSMEGLEEEDEETEVEEQESNDATQKVTTPRYEKAYKIPEDR
LNKANGHHQVFIEPITEGSGIIKGHTSVKGKVALSINNKFINFEERAKDGISKEDTKASS
DGIWMPINEKGYFDFDFKKNPFDNLELKKNDEISLTFAPDDEDEALKSLIFKTKVTSLED
IDKAETKYDHAKVKEVNVLKDVNEELHVDEIYGSLYHTKQGKGILDKQGTKEITGKTKFA
NAVVKVYSELGEAQLFPDIQVDENGKFSFDAEKAGFRLQNGETLNFAVVKPITGDLLHQG
FVSKYIDVYESPEEKKEREFEEKLENTPAYHKLHGDKIVGYDVQGNPSTWFYPLGEKKVE
RKAPKLEK

>WP_000330443.1#167|Staphylococcus_aureus_subsp__aureus_USA300_TCH959
EASETNQEPSTNQESKAVSQTEQNSKETKKAEAAKNFVNLDPIKPGDQKVTGTTLPNQLI
LLSIDKKDVSSVEDSDSSFVMSRGDGTFEYPLNGRKIVHNQEIEVSSSSSDLGDDEEDEE
VEESSTEKASVEEESTDAKATYTTPRYEKAYEIPEKQLEEKNGHHQVFIEPITEGSGIIK
GHTSVKGKVALSINNKFINFEESVKGGVSKEDTKASSDGIWMPIDEKGYFNFDFKTKRFD
NLELKEGNDISLTFAPEDDEDALKPLIFKTKVTSLEDIEKAETKYDHAKVKEVNVLKDVN
EELHVDEIYGSLYHTDKGKGILDKEGTKVIKGKTKFANAVVKVYSELGEAQLFPDLQVNE
KGEFNFDSHGAGFRLQNGEKLNFAVVDPITGDLLSNEFVSKEIDIEETPEQKADREFDER
MENTPAYYKLYGDKIVGFDTNDFPITWFYPLGEKKVERKAPKLEK

>WP_258413703.1#168|Staphylococcus_aureus
MRENFKLRKIKVGLVSVAITMLYIMTNGQAEASEGSQTKVNATEEIKAESQPVQNNQEVS
SDQTKKNFVNLDPIKPGAQKVTGTTLPNQLILLSIDKKDVSSVDSEGSEFITSKDDGTFE
YPLKNRKIVHNQEIEVTSSSMEGLEEEDEETEVEEQESNDATQKVTTPRYEKAYKIPEDR
LNKANGHHQVFIEPITEGSGIIKGHTSVKGKVALSINNKFINFEERAKDGISKEDTKASS
DGIWMPINEKGYFDFDFKKNPFDNLELKKNDEISLTFAPDDEDEALKSLIFKTKVTSLED
IDKAETKYDHAKVKEVNVLKDVNEELHVDEIYGSLYHTKQGKGILDKQGTKEITGKTKFA
NAVVKVYSELGEAQLFPDIQVDENGKFSFDAEKAGFRLQNGETLNFAVVKPITGDLLHQG
FVSKYIDVYESPEEKKEREFEEKLENTPAYHKLHGDKIVGYDVQGNPSTWFYPLGEKKVE
RTTPKLEK

>WP_031808847.1#169|Staphylococcus_aureus_M1080
AEASETNQKVSTNQESKAVSQTEQNSKETKAAESSKNFVNLDPIKPGAQKVTGTTLPNHI
ILLNIDGKSADSVEGGYGDFITANDKGEFEYPLNNRKIVHNQEIEVSSSSPDLGDDEEDE
EVEESSTEKAGAEEESTDAKATYTTPRYEKAYEIPKEQLKEKDGHHQVFIEPITEGSGII
KGHTSVKGKVALSINNKFINFEERAKGGISKEDTKASSDGVWMPINEKGYFDFDFKKNPF
DNLELKKNDEISLTFAPDDEDEALKSLIFKTKVTSLEDIDKAETKYDHTKVEKVKVLKDV
KEDIHVDEIYGSLYHTEKGKGILDKQGTKEITGKTKFANAVVKVYSDLGDAQLFPDIQVD
ENGKFSFDAEKAGFRLQNGETLNFAVVKPITGDLLHQGFVSKYIDVYESPEEKKEREFEE
KLENTPAYHKLHGDKIVGYDVQGNPSTWFYPLGEKKVERTTPKLEK

>WP_031834419.1#170|Staphylococcus_aureus_M0598
NQKVSTNQESKAVSQTEQNSKETKAAESSKNFVNLDPIKPGAQKVTGTTLPNHIILLNID
GKSADSVEGGYGDFITANDKGEFEYPLNNRKIVHNQEIEVSSSSPDLGDDEEDEEVEESS
TEKAGAEEESTDAKATYTTPRYEKAYEIPKEQLKEKDGHHQVFIEPITEGSGIIKGHTSV
KGKVALSINNKFINFEERAKGGISKEDTKASSDGVWMPINEKGYFDFDFKKNPFDNLELK
KNDEISLTFAPDDEDEALKSLIFKTKVTSLEDIDKAETKYDHTKVEKVKVLKDVKEDIHV
DEIYGSLYHTEKGKGILDKQGTKEITGKTKFANAVVKVYSDLGDAQLFPDIQVDENGKFS
FDAEKAGFRLQNGETLNFAVVKPITGDLLHQGFVSKYIDVYESPEEKKEREFEEKLENTP
AYHKLHGDKIVGYDVQGNPSTWFYPLGEKKVERTTPKLEK

>WP_031896026.1#171|Staphylococcus_aureus_M0809
SQTEQNSKETKAAESSKNFVNLDPIKPGAQKVTGTTLPNHIILLNIDGKSADSVEGGYGD
FITANDKGEFEYPLNNRKIVHNQEIEVSSSSPDLGDDEEDEEVEESSTEKAGAEEESTDA
KATYTTPRYEKAYEIPKEQLKEKDGHHQVFIEPITEGSGIIKGHTSVKGKVALSINNKFI
NFEERAKGGISKEDTKASSDGVWMPINEKGYFDFDFKKNPFDNLELKKNDEISLTFAPDD
EDEALKSLIFKTKVTSLEDIDKAETKYDHTKVEKVKVLKDVKEDIHVDEIYGSLYHTEKG
KGILDKQGTKEITGKTKFANAVVKVYSDLGDAQLFPDIQVDENGKFSFDAEKAGFRLQNG
ETLNFAVVKPITGDLLHQGFVSKYIDVYESPEEKKEREFEEKLENTPAYHKLHGDKIVGY
DVQGNPSTWFYPLGEKKVERTTPKLEK

>WP_031887344.1#172|Staphylococcus_aureus_M0653
AVSQTEQNSKETKAAESSKNFVNLDPIKPGAQKVTGTTLPNHIILLNIDGKSADSVEGGY
GDFITANDKGEFEYPLNNRKIVHNQEIEVSSSSPDLGDDEEDEEVEESSTEKAGAEEEST
DAKATYTTPRYEKAYEIPKEQLKEKDGHHQVFIEPITEGSGIIKGHTSVKGKVALSINNK
FINFEERAKGGISKEDTKASSDGVWMPINEKGYFDFDFKKNPFDNLELKKNDEISLTFAP
DDEDEALKSLIFKTKVTSLEDIDKAETKYDHTKVEKVKVLKDVKEDIHVDEIYGSLYHTE
KGKGILDKQGTKEITGKTKFANAVVKVYSDLGDAQLFPDIQVDENGKFSFDAEKAGFRLQ
NGETLNFAVVKPITGDLLHQGFVSKYIDVYESPEEKKEREFEEKLENTPAYHKLHGDKIV
GYDVQGNPSTWFYPLGEKKVERTTPKLEK

>WP_031834070.1#173|Staphylococcus_aureus_M0508
ESKAVSQTEQNSKETKAAESSKNFVNLDPIKPGAQKVTGTTLPNHIILLNIDGKSADSVE
GGYGDFITANDKGEFEYPLNNRKIVHNQEIEVSSSSPDLGDDEEDEEVEESSTEKAGAEE
ESTDAKATYTTPRYEKAYEIPKEQLKEKDGHHQVFIEPITEGSGIIKGHTSVKGKVALSI
NNKFINFEERAKGGISKEDTKASSDGVWMPINEKGYFDFDFKKNPFDNLELKKNDEISLT
FAPDDEDEALKSLIFKTKVTSLEDIDKAETKYDHTKVEKVKVLKDVKEDIHVDEIYGSLY
HTEKGKGILDKQGTKEITGKTKFANAVVKVYSDLGDAQLFPDIQVDENGKFSFDAEKAGF
RLQNGETLNFAVVKPITGDLLHQGFVSKYIDVYESPEEKKEREFEEKLENTPAYHKLHGD
KIVGYDVQGNPSTWFYPLGEKKVERTTPKLEK

>WP_031878262.1#174|Staphylococcus_aureus_M0612
ESKAVSQTEQNSKETKAAESSKNFVNLDPIKPGAQKVTGTTLPNHIILLNIDGKSADSVE
GGYGDFITANDKGEFEYPLNNRKIVHNQEIEVSSSSPDLGDDEEDEEVEESSTEKAGAEE
ESTDAKATYTTPRYEKAYEIPKEQLKEKDGHHQVFIEPITEGSGIIKGHTSVKGKVALSI
NNKFINFEERAKGGISKEDTKASSDGVWMPINEKGYFDFDFKKNPFDNLELKKNDEISLT
FAPDDEDEALKSLIFKTKVTSLEDIDKAETKYDHTKVEKVKVLKDVKEDIHVDEIYGSLY
HTEKGKGILDKQGTKEITGKTKFANAVVKVYSDLGDAQLFPDIQVDENGKFSFDAEKAGF
RLQNGETLNFAVVKPITGDLLHQGFVSKYIDVYESPEEKKEREFEEKLENTPAYHKLHGD
KIVGYDVQGNPSTWFYPLGKKKVERTTPKLEK

>WP_155977923.1#175|Staphylococcus_aureus
MRENFKLRKMKVGLVSVAITMLYIMTNGQAEASETNQKPSTIQETKDVAQPVQNNKEANS
DETKKNFVNLDPIKPGAQKVTGTTLPKHIILLNIDGKSADSVDGLNSDFITSNENGEFEY
PLNNHKIVHNQEIEVTSSSMDGLDEEDEETEVEEQESNDATQKVTIPRYEKAYKIPNEQL
NKENGHHQVFIEPITEGSGIIKGHTSVKGKVALSINNKFINFEERAKDGISKEDTKASSD
GIWMPINEKGYFDFDFKKNPFDNLELKKNDDISLTFAPDDEDEALKSLIFKTKVTSLEDI
DKAETKYDHAKVKEVNVLKDVNEELHVDEIYGSLYHTKQGKGILDKQGTKEITGKTKFAN
AVVKVYSELGEAQLFPDIQVDEKGKFSFDAEKAGFRLQNGETLNFAVVKPITGELLHQGF
VSKYIDVYESPEEKKEREFEEKLENTPAYHKLHGDKIVGYDVQGNPSTWFYPLGEKKVER
TTPKLEK

>WP_031859900.1#176|Staphylococcus_aureus_M0935
AAESSKNFVNLDPIKPGAQKVTGTTLPNHIILLNIDGKSADSVEGGYGDFITANDKGEFE
YPLNNRKIVHNQEIEVSSSSPDLGDDEEDEEVEESSTEKAGAEEESTDAKATYTTPRYEK
AYEIPKEQLKEKDGHHQVFIEPITEGSGIIKGHTSVKGKVALSINNKFINFEERAKGGIS
KEDTKASSDGVWMPINEKGYFDFDFKKNPFDNLELKKNDEISLTFAPDDEDEALKSLIFK
TKVTSLEDIDKAETKYDHTKVEKVKVLKDVKEDIHVDEIYGSLYHTEKGKGILDKQGTKE
ITGKTKFANAVVKVYSDLGDAQLFPDIQVDENGKFSFDAEKAGFRLQNGETLNFAVVKPI
TGDLLHQGFVSKYIDVYESPEEKKEREFEEKLENTPAYHKLHGDKIVGYDVQGNPSTWFY
PLGEKKVERTTPKLEK

>WP_031895930.1#177|Staphylococcus_aureus_M0808
KETKAAESSKNFVNLDPIKPGAQKVTGTTLPNHIILLNIDGKSADSVEGGYGDFITANDK
GEFEYPLNNRKIVHNQEIEVSSSSPDLGDDEEDEEVEESSTEKAGAEEESTDAKATYTTP
RYEKAYEIPKEQLKEKDGHHQVFIEPITEGSGIIKGHTSVKGKVALSINNKFINFEERAK
GGISKEDTKASSDGVWMPINEKGYFDFDFKKNPFDNLELKKNDEISLTFAPDDEDEALKS
LIFKTKVTSLEDIDKAETKYDHTKVEKVKVLKDVKEDIHVDEIYGSLYHTEKGKGILDKQ
GTKEITGKTKFANAVVKVYSDLGDAQLFPDIQVDENGKFSFDAEKAGFRLQNGETLNFAV
VKPITGDLLHQGFVSKYIDVYESPEEKKEREFEEKLENTPAYHKLHGDKIVGYDVQGNPS
TWFYPLGEKKVERTTPKLEK

>WP_031878340.1#178|Staphylococcus_aureus_M0617
SKETKAAESSKNFVNLDPIKPGAQKVTGTTLPNHIILLNIDGKSADSVEGGYGDFITAND
KGEFEYPLNNRKIVHNQEIEVSSSSPDLGDDEEDEEVEESSTEKAGAEEESTDAKATYTT
PRYEKAYEIPKEQLKEKDGHHQVFIEPITEGSGIIKGHTSVKGKVALSINNKFINFEERA
KGGISKEDTKASSDGVWMPINEKGYFDFDFKKNPFDNLELKKNDEISLTFAPDDEDEALK
SLIFKTKVTSLEDIDKAETKYDHTKVEKVKVLKDVKEDIHVDEIYGSLYHTEKGKGILDK
QGTKEITGKTKFANAVVKVYSDLGDAQLFPDIQVDENGKFSFDAEKAGFRLQNGETLNFA
VVKPITGDLLHQGFVSKYIDVYESPEEKKEREFEEKLENTPAYHKLHGDKIVGYDVQGNP
STWFYPLGEKKVERTTPKLEK

>WP_031795685.1#179|Staphylococcus_aureus_M0271
VNLDPIKPGAQKVTGTTLPNHIILLNIDGKSADSVEGGYGDFITANDKGEFEYPLNNRKI
VHNQEIEVSSSSPDLGDDEEDEEVEESSTEKAGAEEESTDAKATYTTPRYEKAYEIPKEQ
LKEKDGHHQVFIEPITEGSGIIKGHTSVKGKVALSINNKFINFEERAKGGISKEDTKASS
DGVWMPINEKGYFDFDFKKNPFDNLELKKNDEISLTFAPDDEDEALKSLIFKTKVTSLED
IDKAETKYDHTKVEKVKVLKDVKEDIHVDEIYGSLYHTEKGKGILDKQGTKEITGKTKFA
NAVVKVYSDLGDAQLFPDIQVDENGKFSFDAEKAGFRLQNGETLNFAVVKPITGDLLHQG
FVSKYIDVYESPEEKKEREFEEKLENTPAYHKLHGDKIVGYDVQGNPSTWFYPLGEKKVE
RTTPKLEK

>WP_049882909.1#180|Staphylococcus_aureus_M0376
MRENFKLRKMKVGLVSVAITMLYIMTNGQAEASETNQKVSTNQESKAVSQTEQNSKETKA
AESSKNFVNLDPIKPGAQKVTGTTLPNHIILLNIDGKSADSVEGGYGDFITANDKGEFEY
PLNNRKIVHNQEIEVSSSSPDLGDDEEDEEVEESSTEKAGAEEESTDAKATYTTPRYEKA
YEIPKEQLKEKDGHHQVFIEPITEGSGIIKGHTSVKGKVALSINNKFINFEERAKGGISK
EDTKASSDGVWMPINEKGYFDFDFKKNPFDNLELKKNDEISLTFAPDDEDEALKSLIFKT
KVTSLEDIDKAETKYDHTKVEKVKVLKDVKEDIHVDEIYGSLYHTEKGKGILDKQGTKEI
TGKTKFANAVVKVYSDLGDAQLFPDIQVDENGKFSFDAEKAGFRLQNGETLNFAVVKPIT
GDLLHQGFVSKYIDVYESPEEKKEREFEEKLENTP

>WP_252583659.1#181|Staphylococcus_aureus
GDQKVTGTTLPNQLILLSIDKKDVSSFDSGNSELVMSKEDGKFEYDLNGRKIVHNQEIEV
TSSSTEGLFDDEEDEELEEATTEKAGDEEESTEAKATYTTPRYENAYKVPEKQLDKKNGH
HQVFIEPITEGSGIIKGHTSVKGKVALSINNKFINFEESVKGGVSKEDTKASSDGIWMTI
KDKGYFDFDFKTKRFDNLELKKNDDISLTFVPDDEEDALKPLIFKTKVTSLEDIDKAETK
YEHTKVKKVNVLKNDEEDLQVDEIYGSLYHTDKGKGILDKEGTKVIKGKTKFANAVVKVY
SELGEAQLFPDLQVNEKGEFSFDSHGAGFRLQNGEKLNFAVVDPITGDPLSKLVTKEIDI
EETPEEKADREFDERMENTPAYYKLYGDKIVGFDTNDFPITWFYPLGEKKVERTTPKLEK

>WP_229374281.1#182|Staphylococcus_aureus
MRENFKLRKMKVGLVSVAITMLYIMTNGQAEASEEQKMESKNVSSNIESQSKHNSENHIS
QKQSEVSEEQNKPANFVKLENVNPGDTSVKGTTLPHQIILLNIDKQSVEPVEDENSGFVM
SNEKGEFEYKLKDRKVVHNQEIEVSSSSLDGLEEDDEEEEVEEKEVEEKSSDSTDKSVES
SIGKKEEVEESNNDATATYTTQRYEGAYKIPDKQLEKKGNHHQILVEPITEWSGIIKGHT
SVKGKVALSINNKFINFEESGKGKKTLTEEEGKSRIEGIWKHIDDKGYFDFDFKKKRFDN
LNLKKDDIVSLTFLPEDEDEALKPIIFKTKVTSFDNIASAYTEYNPEKVEKVKTLNNGLE
DLNVKDIYGFVYESERGIGIPQANNNATKVIEGKTKFANAVVKVYSSLGDGQEFPDLQVN
EKGEFSFDSFDAGYRLYNGENLNFTVVDPVTGKLLSKLVTKEIDIYESPEQKADREFDEK
LENTPAYYKLYGDKIVGFDTNDFPITWFYPLGEKKVERTTPKLEK

>WP_020976986.1#183|Staphylococcus_aureus
MRENFKLRKMKVGLVSVAITMLYIMTNGQAEASEEQKMESKNVSSNIESQSKHNSENHIS
QKQSEVSEEQNKPANFVKLENVNPGDTSVKGTTLPHQIILLNIDKQSVEPVEDENSGFVM
SNEKGEFEYKLKDRKVVHNQEIEVSSSSLDGLEEDDEEEEVEEKSSDSTDKSVESSIGKK
EEVEESNNDATATYTTQRYEGAYKIPDKQLEKKGNHHQILVEPITEWSGIIKGHTSVKGK
VALSINNKFINFEESGKGKKTLTEEEGKSRIEGIWKHIDDKGYFDFDFKKKRFDNLNLKK
DDIVSLTFLPEDEDEALKPIIFKTKVTSFDNIASAYTEYNPEKVEKVKTLNNGLEDLNVK
DIYGFVYESERGIGIPQANNNATKVIEGKTKFANAVVKVYSSLGDGQEFPDLQVNEKGEF
SFDSFDAGYRLYNGENLNFTVVDPVTGKLLSKLVTKEIDIYESPEQKANREFDERLENTP
AYYKLYGDKIVGFDTNDFPITWFYPLGEKKVERTTPKLEK

>WP_115210870.1#184|Staphylococcus_aureus
MRENFKLRKMKVGLVSVAITMLYIMTNGQAEASEEQKMESKNVSSNIESQSKHNSENHIS
QKQSEVSEEQNKPANFVKLENVNPGDTSVKGTTLPHQIILLNIDKQSVEPVEDENSGFVM
SNEKGEFEYKLKDRKVVHNQEIEVSSSSLDGLEEDDEEEEVEEKSSDSTDKSVESSIGKK
EEVEESNNDATATYTTQRYEGAYKIPDKQLEKKGNHHQILVEPITEWSGIIKGHTSVKGK
VALSINNKFINFEESGKGKKALTEEEGKSRIEGIWKHIDDKGYFDFDFKKKRFDNLNLKK
DDIVSLTFLPEDEDEALKPIIFKTKVTSFDNIASAYTEYNPEKVEKVKTLNNGLEDLNVK
DIYGFVYESERGIGIPQANNNATKVIEGKTKFANAVVKVYSSLGDGQEFPDLQVNEKGEF
SFDSFDAGYRLYNGENLNFTVVDPVTGKLLSKLVTKEIDIYESPEQKADREFDEKLENTP
AYYKLYGDKIVGFDTNDFPITWFYPLGEKKVERTTPKLEK

>WP_064133885.1#185|Staphylococcus_aureus
MRENFKLRKMKVGLVSVAITMLYIMTNGQAEASEEQKIESKNVSSNIESQSKHNSENHIS
QKQSEVSEEQNKPANFVKLENVNPGDTSVKGTTLPHQIILLNIDKQSVEPVEDENSGFVM
SNEKGEFEYKLKDRKVVHNQEIEVSSSSLDGLEEDDEEEEVEEKSSDSTDKSVESSIGKK
EEVEESNNDATATYTTQRYEGAYKIPDKQLEKKGNHHQILVEPITEWSGIIKGHTSVKGK
VALSINNKFINFEESGKGKKTLTEEEGKSRIEGIWKHIDDKGYFDFDFKKKRFDNLNLKK
DDIVSLTFLPEDEDEALKPIIFKTKVTSFDNIASAYTEYNPEKVEKVKTLNNGLEDLNVK
DIYGFVYESERGIGIPQANNNATKVIEGKTKFANAVVKVYSSLGDGQEFPDLQVNEKGEF
SFDSFDAGYRLYNGENLNFTVVDPVTGKLLSKLVTKEIDIYESPEQKANREFDERLENTP
AYYKLYGDKIVGFDTNDFPITWFYPLGEKKVERTTPKLEK

>WP_217176209.1#186|Staphylococcus_aureus
MRENFKLRKMKVGLVSVAITMLYIMTNGQAEASEEQKMESKNVSSNIESQSKHNSENHIS
QKQSEVSEEQNKPANFVKLENVNPGDTSVKGTTLPHQIILLNIDKQSVEPVEDENSGFVM
SNEKGEFEYKLKDRKVVHNQEIEVSSSSLDGLEEDDEEEEVEEKSSDSTDKSVESSIGKK
EEVEESNNDATATYTTQRYEGAYKIPDKQLEKKGNHHQILVEPITEWSGIIKGHTSVKGK
VALSINNKFINFEESGKGKKTLTEEEGKSRIEGIWKHIDDKGYFDFDFKKKRFDNLNLKK
DDIVSLTFLPEDEDEALKPIIFKTKVTSFDNIASAYTEYNPEKVEKVKTLNNGLEDLNVK
DIYGFVYESERGIGIPQANNNATKVIEGKTKFANAVVKVYSSLGDGQEFPDLQVNEKGEF
SFDSFDAGYRLYNGENLNFTVVDPVTGKLLSKLVTKEIDIYESPEQKADREFDEKLENTP
AYYKLYGDKIVGFDTNDFPITWFYPLGEKKVERTTPKLEK

>WP_070961882.1#187|Staphylococcus_aureus
MRENFKLRKIKVGLVSVAITMLYIITNGQAEASENQNIESKNSSSNIASQPKQINENYTG
HKENEKGEDQKKPANFVKLGSVNPGDTSVKGTTLPHQIILLNIDKQSVEPVEDNNGGFVM
SDEKGEFEYKLKDRKIVHNQEIEVSSSSLDGLEEDDEEEEIEKKSSDNKGESIESPIEKN
EEVEESSNDATATYTTQRYEGAYKIPDKQLEKKGDHHQILVEPITEWTGIIKGHTSVKGK
VALSINNKFINFEESGKSKKTLTEEEGKSRIEGIWKHIDDKGYFDFDFKKKRFDNLNLKK
DDIVSLTFLPEDEDEALKPIIFKTKVTSFDNIASAYTEYNPEKVEKVKTLNNGLEDLNVK
DIYGFVYESERGIGIPQANNNATKVIEGKTKFANAVVKVYSSLGDGQEFPDLQVNEKGEF
SFDSFDAGYRLYNGENLNFTVVDPVTGKLLSKLVTKEIDIYESPEQKADREFDERLENTP
AYYKLYGDKIVGFDTNDFPITWFYPLGEKKVERKAPKLEK

>WP_031825044.1#188|Staphylococcus_aureus_M0452
AQKVTGTTLPNHIILLNIDGKSADSVEGGYGDFITANDKGEFEYPLNNRKIVHNQEIEVS
SSSPDLGDDEEDEEVEESSTEKAGAEEESTDAKATYTTPRYEKAYEIPKEQLKEKDGHHQ
VFIEPITEGSGIIKGHTSVKGKVALSINNKFINFEERAKGGISKEDTKASSDGVWMPINE
KGYFDFDFKKNPFDNLELKKNDEISLTFAPDDEDEALKSLIFKTKVTSLEDIDKAETKYD
HTKVEKVKVLKDVKEDIHVDEIYGSLYHTEKGKGILDKQGTKEITGKTKFANAVVKVYSD
LGDAQLFPDIQVDENGKFSFDAEKAGFRLQNGETLNFAVVKPITGDLLHQGFVSKYIDVY
ESPEEKKEREFEEKLENTPAYHKLHGDKIVGYDVQGNPSTWFYPLGEKKVERTTPKLEK

>WP_031877219.1#189|Staphylococcus_aureus_M1156
QKVTGTTLPNHIILLNIDGKSADSVEGGYGDFITANDKGEFEYPLNNRKIVHNQEIEVSS
SSPDLGDDEEDEEVEESSTEKAGAEEESTDAKATYTTPRYEKAYEIPKEQLKEKDGHHQV
FIEPITEGSGIIKGHTSVKGKVALSINNKFINFEERAKGGISKEDTKASSDGVWMPINEK
GYFDFDFKKNPFDNLELKKNDEISLTFAPDDEDEALKSLIFKTKVTSLEDIDKAETKYDH
TKVEKVKVLKDVKEDIHVDEIYGSLYHTEKGKGILDKQGTKEITGKTKFANAVVKVYSDL
GDAQLFPDIQVDENGKFSFDAEKAGFRLQNGETLNFAVVKPITGDLLHQGFVSKYIDVYE
SPEEKKEREFEEKLENTPAYHKLHGDKIVGYDVQGNPSTWFYPLGEKKVERTTPKLEK

>WP_210552498.1#190|Staphylococcus_aureus
MRENFKLRKIKVGLVSVAITMLYIITNGQAEASENQNIESKNSSSNIASQPKQINENYTG
HKENEKGEDQNKPANFVKLGNVNPGDTSVKGTTLPHQIILLNIDKQSVEPVEDNNGGFVM
SDEKGEFEYKLKDRKIVHNQEIEVSSSSLDGLEEDDEEEEIEKKSSDNKGESIESPIEKN
EEVEESSNDATATYTTQRYEGAYKIPDKQLEKKGDHHQILVEPITEWTGIIKGHTSVKGK
VALSINNKFINFEESGKSKKTLTEEEGKSRIEGIWKHIDDKGYFDFDFKKKRFDNLNLKK
DDIVSLTFLPEDEDEALKPIIFKTKVTSFDNIASAYTEYNPEKVEKVKTLNNGLEDLNVK
DIYGFVYESERGIGIPQANNNATKVIEGKTKFANAVVKVYSSLGDGQEFPDLQVNEKGEF
SFDSFDAGYRLYNGENLNFTVVDPVTGKLLSKLVTKEIDIYESPEQKADREFDERLENTP
AYYKLYGDKIVGFDTNDFPITWFYPLGEKKVERKAPKLEK

>WP_001208887.1#191|Staphylococcus_aureus
MRENFKLRKIKVGLVSVAITMLYIITNGQAEASENQNIESKNSSSNIASQPKQINENYTG
HKENEKGEDQNKPANFVKLGSVNPGDTSVKGTTLPHQIILLNIDKQSVEPVEDNNGGFVM
SDEKGEFEYKLKDRKIVHNQEIEVSSSSLDGLEEDDEEEEIEKKSSDNKGESIESPIEKN
EEVEESSNDATATYTTQRYEGAYKIPDKQLEKKGDHHQILVEPITEWTGIIKGHTSVKGK
VALSINNKFINFEESGKSKKTLTEEEGKSRIEGIWKHIDDKGYFDFDFKKKRFDNLNLKK
DDIVSLTFLPEDEDEALKPIIFKTKVTSFDNIASAYTEYNPEKVEKVKTLNNGLEDLNVK
DIYGFVYESERGIGIPQANNNATKVIEGKTKFANAVVKVYSSLGDGQEFPDLQVNEKGEF
SFDSFDAGYRLYNGENLNFTVVDPVTGKLLSKLVTKEIDIYESPEQKADREFDERLENTP
AYYKLYGDKIVGFDTNDFPITWFYPLGEKKVERKAPKLEK

>WP_250738040.1#192|Staphylococcus_aureus
MRENFKLRKMKVGLVSVAITMLYIMTNGQAEASEEQKMESKNVSSNIESQSKHNSENHIS
QKQSEVSEEQNKPANFVKLENVNPGDTSVKGTTLPHQIILLNIDKQSVEPVEDENSGFVM
SNEKGEFEYKLKDRKVVHNQEIEVSSSSLDGLEEDDEEEEVEEKSSDSTDKSVESSIGKK
EEVEESNNDATATYTTQRYEGAYKITDKQLEKKGNHHQILVEPITEWSGIIKGHTSVKGK
VALSINNKFINFEESGKGKKTLTEEEGKSRIEGIWKHIDDKGYFDFDFKKKRFDNLNLKK
DDIVSLTFLPEDEDEALKPIIFKTKVTSFDNIASAYTEYNPEKVEKVKTLNNGLEDLNVK
DIYGFVYESERGIGIPQANNNATKVIEGKTKFANAVVKVYSSLGDGQEFPDLQVNEKGEF
SFDSFDAGYRLYNGENLNFTVVDPVTGKLLSKLVTKEIDIYESPEQKADREFDEKLENTP
AYYKLYGDKIVGFDTNDFPITWFYPLGEKKVERTTPKLEK

>WP_258411522.1#193|Staphylococcus_aureus
MRENFKLRKMKVGLVSVAITMLYIMTNGQAEASEEQKMESKNDSNNIETQSKHNSENHIG
QKQSEVSEEQNKPANFVKLENVNPGDTSVKGTTLPHQIILLNIDKQSVEPVEDENSGFVM
SNEKGEFEYKLKDRKVVHNQEIEVSSSSLDGLEEDDEEEEVEEKSSDSTDKSVESSTEKK
EEVEESNNDATATYTTKRYEGAYKIPDKQLEKKGNHHQILVEPITEWSGIIKGHTSVKGK
VALSINNKFINFEESGKGKKTLTEEEGKSRIEGIWKHIDDKGYFDFDFKKKRFDNLNLKK
DDIVSLTFLPEDEDEALKPIIFKTKVTSFDNIASAYTEYNPEKVEKVKTLNNGLEDLNVK
DIYGFVYESERGIGIPQANNNATKVIEGKTKFANAVVKVYSSLGDGQEFPDLQVNEKGEF
SFDSFDAGYRLYNGENLNFTVVDPVTGKLLSKLVTKEIDIFESPEQKADREFDEKLENTP
AYYKLYGDKIVGFDTNDFPITWFYPLGEKKVERTTPKLEK

>WP_258410409.1#194|Staphylococcus_aureus
MRENFKLRKMKVGLVSVAITMLYIMTNGQAEASEEQKMESKNDSNNIETQSKHNSENHIG
QKQSEVSEEQNNPANFVKLENVNPGDTSVKGTTLPHQIILLNIDKQSVEPVEDENSGFVM
SNEKGEFEYKLKDRKVVHNQEIEVSSSSLDGLEEDDEEEEVEEKSSDSTDKSVESSTEKK
EEVEESNNDATATYTTKRYEGAYKIPDKQLEKKGNHHQILVEPITEWSGIIKGHTSVKGK
VALSINNKFINFEESGKGKKTLTEEEGKSRIEGIWKHIDDKGYFDFDFKKKRFDNLNLKK
DDIVSLTFLPEDEDEALKPIIFKTKVTSFDNISSAYTEYNPEKVEKVKTLNNGLEDLNVK
DIYGFVYESERGIGIPQANNNATKVIEGKTKFANAVVKVYSSLGDGQEFPDLQVNEKGEF
SFDSFDAGYRLYNGENLNFTVVDPVTGKLLSKLVTKEIDIFESPEQKADREFDEKLENTP
AYYKLYGDKIVGFDTNDFPITWFYPLGEKKVERTTPKLEK

>WP_174840708.1#195|Staphylococcus_aureus
MRENFKLRKMKVGLVSVAITMLYIMTNGQAEASEEQKMESKNVSSNIESQSKHNSENHIS
QKQSEVSEEQNKPANFVKLENVNPGDTSVKGTTLPHQIILLNIDKQSVEPVEDENSGFVM
SNEKGEFEYKLKDRKVVHNQEIEVSSSSLDGLEEDDEEEEVEEKSSDSTVKSVESSIGKK
EEVEESNNDATATYTTQRYEGAYKTPDKQLEKKGNHHQILVEPITEWSGIIKGHTSVKGK
VALSINNKFINFEESGKGKKTLTEEEGKSRIEGIWKHIDDKGYFDFDFKKKRFDNLNLKK
DDIVSLTFLPEDEDEALKPIIFKTKVTSFDNIASAYTEYNPEKVEKVKTLNNGLEDLNVK
DIYGFVYESERGIGIPQANNNATKVIEGKTKFANAVVKVYSSLGDGQEFPDLQVNEKGEF
SFDSFDAGYRLYNGENLNFTVVDPVTGKLLSKLVTKEIDIYESPEQKANREFDERLENTP
AYYKLYGDKIVGFDTNDFPITWFYPLGEKKVERTTPKLEK

>WP_224876166.1#196|Staphylococcus_aureus
MRENFKLRKIKVGLVSVAITMLYIITNGQAEASENQNIESKNSSSNIASQPKQINENYTG
HKENEKGEDQNKPANFVKLGSVNPGDTSVKGTTLPHQIILLNIDKQSVEPVEDNNGGFVM
SDEKGEFEYKLKDRKIVHNQEIEVSSSSLDGLEEDDEEEEIEKKSSDNKGESIESPIEKN
EEVEESSNDATATYTTQRYEGAYKIPDKQLEKKGDHHQILVEPITEWTGIIKGHTSVKGK
VALSINNKFINFEESGKSKKTLTEEEGKSRIEGIWKHIDDKGYFDFDFKKKRFDNLNLKK
DDIVSLTFLPEDEDEALKPIIFKTKVTSFDNIASAYTEYNPEKVEKVKTLNNGLEDLNVK
DIYGFVYESERGIGIPQANNNATKVIEGKTKFANAVVKVYSSLGDGQEFPDLQVNEKGEF
SFDSFDAGYRLYNGENLNFTVVDSVTGKLLSKLVTKEIDIYESPEQKADREFDERLENTP
AYYKLYGDKIVGFDTNDFPITWFYPLGEKKVERKAPKLEK

>WP_049879846.1#197|Staphylococcus_aureus_M0657
MRENFKLRKMKVGLVSVAITMLYIMTNGQAEASETNQKVSTNQESKAVSQTEQNSKETKA
AESSKNFVNLDPIKPGAQKVTGTTLPNHIILLNIDGKSADSVEGGYGDFITANDKGEFEY
PLNNRKIVHNQEIEVSSSSPDLGDDEEDEEVEESSTEKAGAEEESTDAKATYTTPRYEKA
YEIPKEQLKEKDGHHQVFIEPITEGSGIIKGHTSVKGKVALSINNKFINFEERAKGGISK
EDTKASSDGVWMPINEKGYFDFDFKKNPFDNLELKKNDEISLTFAPDDEDEALKSLIFKT
KVTSLEDIDKAETKYDHTKVEKVKVLKDVKEDIHVDEIYGSLYHTEKGKGILDKQGTKEI
TGKTKFANAVVKVYSDLGDAQLFPDIQVDENGKFSFDAEKAGFRLQNGETLNFAVVKPIT
GDLLHQGFVS

>WP_031863209.1#198|Staphylococcus_aureus_M1018
PNHIILLNIDGKSADSVEGGYGDFITANDKGEFEYPLNNRKIVHNQEIEVSSSSPDLGDD
EEDEEVEESSTEKAGAEEESTDAKATYTTPRYEKAYEIPKEQLKEKDGHHQVFIEPITEG
SGIIKGHTSVKGKVALSINNKFINFEERAKGGISKEDTKASSDGVWMPINEKGYFDFDFK
KNPFDNLELKKNDEISLTFAPDDEDEALKSLIFKTKVTSLEDIDKAETKYDHTKVEKVKV
LKDVKEDIHVDEIYGSLYHTEKGKGILDKQGTKEITGKTKFANAVVKVYSDLGDAQLFPD
IQVDENGKFSFDAEKAGFRLQNGETLNFAVVKPITGDLLHQGFVSKYIDVYESPEEKKER
EFEEKLENTPAYHKLHGDKIVGYDVQGNPSTWFYPLGEKKVERTTPKLEK

>WP_031794573.1#199|Staphylococcus_aureus_M0989
NHIILLNIDGKSADSVEGGYGDFITANDKGEFEYPLNNRKIVHNQEIEVSSSSPDLGDDE
EDEEVEESSTEKAGAEEESTDAKATYTTPRYEKAYEIPKEQLKEKDGHHQVFIEPITEGS
GIIKGHTSVKGKVALSINNKFINFEERAKGGISKEDTKASSDGVWMPINEKGYFDFDFKK
NPFDNLELKKNDEISLTFAPDDEDEALKSLIFKTKVTSLEDIDKAETKYDHTKVEKVKVL
KDVKEDIHVDEIYGSLYHTEKGKGILDKQGTKEITGKTKFANAVVKVYSDLGDAQLFPDI
QVDENGKFSFDAEKAGFRLQNGETLNFAVVKPITGDLLHQGFVSKYIDVYESPEEKKERE
FEEKLENTPAYHKLHGDKIVGYDVQGNPSTWFYPLGEKKVERTTPKLEK

>WP_031832642.1#200|Staphylococcus_aureus_M0840
PNHIILLNIDGKSADSVEGGYGDFITANDKGEFEYPLNNRKIVHNQEIEVSSSSPDLGDD
EEDEEVEESSTEKAGAEEESTDAKATYTTPRYEKAYEIPKEQLKEKDGHHQVFIEPITEG
SGIIKGHTSVKGKVALSINNKFINFEERAKGGISKEDTKASSDGVWMPINEKGYFDFDFK
KNPFDNLELKKNDEISLTFAPDDEDEALKSLIFKTKVTSLEDIDKAETKYDHTKVEKVKV
LKDVKEDIHVDEIYGSLYHTEKGKGILDKQGTKEITGKTKFANAVVKVYSDLGDAQLFPD
IQVDENGKFSFDAEKAGFRLQNGETLNFAVVKPITGDLLHQGFVSKYIDVYESPEEKKER
ELEEKENTPAYHKLHGDKIVGYDVQGNPSTWFYPLGEKKVERTTPKLEK
