# Supplementary material for: A type VII-secreted lipase toxin with reverse domain arrangement
Source: Nat Commun. 2023 Dec 19;14:8438. doi: 10.1038/s41467-023-44221-y (PMC10730906; doi:10.1038/s41467-023-44221-y)
Supplement: Supplementary file 6 — Source Data [file 41467_2023_44221_MOESM6_ESM.zip › Tsl1 distribution raw/lpl0 2/FlaGs_output/results_TreeOrder_operon.tsv]

WP_210552498.1#190|Staphylococcus_aureus	846	+	-	11	-15011	-14166	562580	563425	WP_001024382.1#190	NZ_JAETGG010000002.1	GCF_017973595.1
WP_210552498.1#190|Staphylococcus_aureus	681	+	+	2	-13694	-13014	563897	564577	WP_000668995.1#190	NZ_JAETGG010000002.1	GCF_017973595.1
WP_210552498.1#190|Staphylococcus_aureus	696	+	+	2	-12728	-12033	564863	565558	WP_000782626.1#190	NZ_JAETGG010000002.1	GCF_017973595.1
WP_210552498.1#190|Staphylococcus_aureus	1071	+	+	2	-11742	-10672	565849	566919	WP_000784033.1#190	NZ_JAETGG010000002.1	GCF_017973595.1
WP_210552498.1#190|Staphylococcus_aureus	138	+	+	10	-10553	-10416	567038	567175	WP_001791691.1#190	NZ_JAETGG010000002.1	GCF_017973595.1
WP_210552498.1#190|Staphylococcus_aureus	840	+	+	2	-10307	-9468	567284	568123	WP_000705628.1#190	NZ_JAETGG010000002.1	GCF_017973595.1
WP_210552498.1#190|Staphylococcus_aureus	705	+	+	2	-9104	-8400	568487	569191	WP_000784251.1#190	NZ_JAETGG010000002.1	GCF_017973595.1
WP_210552498.1#190|Staphylococcus_aureus	696	+	+	2	-7968	-7273	569623	570318	WP_000769814.1#190	NZ_JAETGG010000002.1	GCF_017973595.1
WP_210552498.1#190|Staphylococcus_aureus	699	+	+	2	-6934	-6236	570657	571355	WP_000673030.1#190	NZ_JAETGG010000002.1	GCF_017973595.1
WP_210552498.1#190|Staphylococcus_aureus	699	+	+	2	-5857	-5159	571734	572432	WP_000673059.1#190	NZ_JAETGG010000002.1	GCF_017973595.1
WP_210552498.1#190|Staphylococcus_aureus	684	+	+	2	-4801	-4118	572790	573473	WP_000673051.1#190	NZ_JAETGG010000002.1	GCF_017973595.1
WP_210552498.1#190|Staphylococcus_aureus	102	+	-	50	-4043	-3942	573548	573649	pseudogene_190.0*#190	NZ_JAETGG010000002.1	GCF_017973595.1
WP_210552498.1#190|Staphylococcus_aureus	1557	+	+	7	-3864	-2308	573727	575283	WP_000028659.1#190	NZ_JAETGG010000002.1	GCF_017973595.1
WP_210552498.1#190|Staphylococcus_aureus	1206	+	+	4	-2315	-1110	575276	576481	WP_000072582.1#190	NZ_JAETGG010000002.1	GCF_017973595.1
WP_210552498.1#190|Staphylococcus_aureus	699	+	+	2	-717	-19	576874	577572	WP_000769136.1#190	NZ_JAETGG010000002.1	GCF_017973595.1
WP_210552498.1#190|Staphylococcus_aureus	1563	+	+	48	1	1563	577592	579154	WP_210552498.1#190	NZ_JAETGG010000002.1	GCF_017973595.1
WP_210552498.1#190|Staphylococcus_aureus	309	+	-	3	1670	1978	579261	579569	WP_000669519.1#190	NZ_JAETGG010000002.1	GCF_017973595.1
WP_210552498.1#190|Staphylococcus_aureus	783	+	+	1	2345	3127	579936	580718	WP_014533152.1#190	NZ_JAETGG010000002.1	GCF_017973595.1
WP_210552498.1#190|Staphylococcus_aureus	783	+	+	1	3175	3957	580766	581548	WP_000540909.1#190	NZ_JAETGG010000002.1	GCF_017973595.1
WP_210552498.1#190|Staphylococcus_aureus	786	+	+	1	4005	4790	581596	582381	WP_000527388.1#190	NZ_JAETGG010000002.1	GCF_017973595.1
WP_210552498.1#190|Staphylococcus_aureus	786	+	+	1	4818	5603	582409	583194	WP_001058899.1#190	NZ_JAETGG010000002.1	GCF_017973595.1
WP_210552498.1#190|Staphylococcus_aureus	792	+	+	1	5622	6413	583213	584004	WP_000269697.1#190	NZ_JAETGG010000002.1	GCF_017973595.1
WP_210552498.1#190|Staphylococcus_aureus	819	+	+	1	6474	7292	584065	584883	WP_209594456.1#190	NZ_JAETGG010000002.1	GCF_017973595.1
WP_210552498.1#190|Staphylococcus_aureus	789	+	+	1	7331	8119	584922	585710	WP_001245112.1#190	NZ_JAETGG010000002.1	GCF_017973595.1
WP_210552498.1#190|Staphylococcus_aureus	786	+	+	1	8138	8923	585729	586514	WP_024936940.1#190	NZ_JAETGG010000002.1	GCF_017973595.1
WP_210552498.1#190|Staphylococcus_aureus	813	+	+	1	9105	9917	586696	587508	WP_000455736.1#190	NZ_JAETGG010000002.1	GCF_017973595.1
WP_210552498.1#190|Staphylococcus_aureus	1323	+	+	9	9910	11232	587501	588823	WP_000166024.1#190	NZ_JAETGG010000002.1	GCF_017973595.1
WP_210552498.1#190|Staphylococcus_aureus	324	+	+	5	11229	11552	588820	589143	WP_000971505.1#190	NZ_JAETGG010000002.1	GCF_017973595.1
WP_210552498.1#190|Staphylococcus_aureus	300	+	+	6	11580	11879	589171	589470	WP_029258562.1#190	NZ_JAETGG010000002.1	GCF_017973595.1
WP_210552498.1#190|Staphylococcus_aureus	261	+	-	50	12202	12462	589793	590053	pseudogene_190.16*#190	NZ_JAETGG010000002.1	GCF_017973595.1
WP_210552498.1#190|Staphylococcus_aureus	1203	+	+	12	12594	13796	590185	591387	WP_001062979.1#190	NZ_JAETGG010000002.1	GCF_017973595.1
WP_224876166.1#196|Staphylococcus_aureus	846	-	-	11	-15129	-14284	1599509	1600354	WP_001024377.1#196	NZ_CP098727.1	GCF_020177155.3
WP_224876166.1#196|Staphylococcus_aureus	681	-	+	2	-13812	-13132	1598357	1599037	WP_000669004.1#196	NZ_CP098727.1	GCF_020177155.3
WP_224876166.1#196|Staphylococcus_aureus	696	-	+	2	-12846	-12151	1597376	1598071	WP_000782825.1#196	NZ_CP098727.1	GCF_020177155.3
WP_224876166.1#196|Staphylococcus_aureus	1110	-	+	2	-11860	-10751	1595976	1597085	WP_000784032.1#196	NZ_CP098727.1	GCF_020177155.3
WP_224876166.1#196|Staphylococcus_aureus	138	-	+	10	-10632	-10495	1595720	1595857	WP_001791691.1#196	NZ_CP098727.1	GCF_020177155.3
WP_224876166.1#196|Staphylococcus_aureus	903	-	+	2	-10386	-9484	1594709	1595611	WP_000705626.1#196	NZ_CP098727.1	GCF_020177155.3
WP_224876166.1#196|Staphylococcus_aureus	705	-	+	2	-9120	-8416	1593641	1594345	WP_000784251.1#196	NZ_CP098727.1	GCF_020177155.3
WP_224876166.1#196|Staphylococcus_aureus	696	-	+	2	-7985	-7290	1592515	1593210	WP_000769830.1#196	NZ_CP098727.1	GCF_020177155.3
WP_224876166.1#196|Staphylococcus_aureus	699	-	+	2	-6951	-6253	1591478	1592176	WP_000673034.1#196	NZ_CP098727.1	GCF_020177155.3
WP_224876166.1#196|Staphylococcus_aureus	699	-	+	2	-5876	-5178	1590403	1591101	WP_000778500.1#196	NZ_CP098727.1	GCF_020177155.3
WP_224876166.1#196|Staphylococcus_aureus	684	-	+	2	-4812	-4129	1589354	1590037	WP_000778478.1#196	NZ_CP098727.1	GCF_020177155.3
WP_224876166.1#196|Staphylococcus_aureus	103	-	-	50	-4044	-3942	1589167	1589269	pseudogene_196.17*#196	NZ_CP098727.1	GCF_020177155.3
WP_224876166.1#196|Staphylococcus_aureus	1557	-	+	7	-3864	-2308	1587533	1589089	WP_017328592.1#196	NZ_CP098727.1	GCF_020177155.3
WP_224876166.1#196|Staphylococcus_aureus	1206	-	+	4	-2315	-1110	1586335	1587540	WP_000072592.1#196	NZ_CP098727.1	GCF_020177155.3
WP_224876166.1#196|Staphylococcus_aureus	699	-	+	50	-717	-19	1585244	1585942	pseudogene_196.10*#196	NZ_CP098727.1	GCF_020177155.3
WP_224876166.1#196|Staphylococcus_aureus	1563	-	+	48	1	1563	1583662	1585224	WP_224876166.1#196	NZ_CP098727.1	GCF_020177155.3
WP_224876166.1#196|Staphylococcus_aureus	309	-	-	3	1670	1978	1583247	1583555	WP_000669519.1#196	NZ_CP098727.1	GCF_020177155.3
WP_224876166.1#196|Staphylococcus_aureus	774	-	+	1	2345	3118	1582107	1582880	WP_052461500.1#196	NZ_CP098727.1	GCF_020177155.3
WP_224876166.1#196|Staphylococcus_aureus	795	-	+	1	3149	3943	1581282	1582076	WP_000540880.1#196	NZ_CP098727.1	GCF_020177155.3
WP_224876166.1#196|Staphylococcus_aureus	783	-	+	1	3991	4773	1580452	1581234	WP_078240825.1#196	NZ_CP098727.1	GCF_020177155.3
WP_224876166.1#196|Staphylococcus_aureus	786	-	+	1	4821	5606	1579619	1580404	WP_000527387.1#196	NZ_CP098727.1	GCF_020177155.3
WP_224876166.1#196|Staphylococcus_aureus	780	-	+	1	5637	6416	1578809	1579588	WP_001058902.1#196	NZ_CP098727.1	GCF_020177155.3
WP_224876166.1#196|Staphylococcus_aureus	795	-	+	1	6477	7271	1577954	1578748	WP_001205668.1#196	NZ_CP098727.1	GCF_020177155.3
WP_224876166.1#196|Staphylococcus_aureus	816	-	+	1	7307	8122	1577103	1577918	WP_025175402.1#196	NZ_CP098727.1	GCF_020177155.3
WP_224876166.1#196|Staphylococcus_aureus	780	-	+	1	8141	8920	1576305	1577084	WP_001256627.1#196	NZ_CP098727.1	GCF_020177155.3
WP_224876166.1#196|Staphylococcus_aureus	783	-	+	1	8972	9754	1575471	1576253	WP_000540325.1#196	NZ_CP098727.1	GCF_020177155.3
WP_224876166.1#196|Staphylococcus_aureus	792	-	+	1	9786	10577	1574648	1575439	WP_001269767.1#196	NZ_CP098727.1	GCF_020177155.3
WP_224876166.1#196|Staphylococcus_aureus	777	-	+	1	10647	11423	1573802	1574578	WP_000667959.1#196	NZ_CP098727.1	GCF_020177155.3
WP_224876166.1#196|Staphylococcus_aureus	813	-	+	1	11525	12337	1572888	1573700	WP_001797296.1#196	NZ_CP098727.1	GCF_020177155.3
WP_224876166.1#196|Staphylococcus_aureus	780	-	+	1	12356	13135	1572090	1572869	WP_000835981.1#196	NZ_CP098727.1	GCF_020177155.3
WP_224876166.1#196|Staphylococcus_aureus	792	-	+	1	13199	13990	1571235	1572026	WP_025175403.1#196	NZ_CP098727.1	GCF_020177155.3
WP_070961882.1#187|Staphylococcus_aureus	357	-	+	7	-2664	-2308	49137	49493	WP_001837624.1#187	NZ_MLQD01000016.1	GCF_001854955.1
WP_070961882.1#187|Staphylococcus_aureus	1206	-	+	4	-2315	-1110	47939	49144	WP_000072592.1#187	NZ_MLQD01000016.1	GCF_001854955.1
WP_070961882.1#187|Staphylococcus_aureus	699	-	+	2	-717	-19	46848	47546	WP_000769135.1#187	NZ_MLQD01000016.1	GCF_001854955.1
WP_070961882.1#187|Staphylococcus_aureus	1563	-	+	48	1	1563	45266	46828	WP_070961882.1#187	NZ_MLQD01000016.1	GCF_001854955.1
WP_070961882.1#187|Staphylococcus_aureus	309	-	-	3	1670	1978	44851	45159	WP_000669519.1#187	NZ_MLQD01000016.1	GCF_001854955.1
WP_070961882.1#187|Staphylococcus_aureus	774	-	+	1	2345	3118	43711	44484	WP_052461500.1#187	NZ_MLQD01000016.1	GCF_001854955.1
WP_070961882.1#187|Staphylococcus_aureus	795	-	+	1	3149	3943	42886	43680	WP_000540880.1#187	NZ_MLQD01000016.1	GCF_001854955.1
WP_070961882.1#187|Staphylococcus_aureus	357	-	+	1	4030	4386	42443	42799	WP_305367158.1#187	NZ_MLQD01000016.1	GCF_001854955.1
WP_070961882.1#187|Staphylococcus_aureus	423	-	+	1	4352	4774	42055	42477	WP_305367157.1#187	NZ_MLQD01000016.1	GCF_001854955.1
WP_070961882.1#187|Staphylococcus_aureus	786	-	+	1	4822	5607	41222	42007	WP_000527387.1#187	NZ_MLQD01000016.1	GCF_001854955.1
WP_070961882.1#187|Staphylococcus_aureus	780	-	+	1	5638	6417	40412	41191	WP_001058902.1#187	NZ_MLQD01000016.1	GCF_001854955.1
WP_070961882.1#187|Staphylococcus_aureus	795	-	+	1	6478	7272	39557	40351	WP_001205668.1#187	NZ_MLQD01000016.1	GCF_001854955.1
WP_070961882.1#187|Staphylococcus_aureus	816	-	+	1	7308	8123	38706	39521	WP_025175402.1#187	NZ_MLQD01000016.1	GCF_001854955.1
WP_070961882.1#187|Staphylococcus_aureus	781	-	+	50	8142	8922	37907	38687	pseudogene_187.6*#187	NZ_MLQD01000016.1	GCF_001854955.1
WP_070961882.1#187|Staphylococcus_aureus	783	-	+	1	8974	9756	37073	37855	WP_000540325.1#187	NZ_MLQD01000016.1	GCF_001854955.1
WP_070961882.1#187|Staphylococcus_aureus	792	-	+	1	9788	10579	36250	37041	WP_001269767.1#187	NZ_MLQD01000016.1	GCF_001854955.1
WP_070961882.1#187|Staphylococcus_aureus	777	-	+	1	10649	11425	35404	36180	WP_000667959.1#187	NZ_MLQD01000016.1	GCF_001854955.1
WP_070961882.1#187|Staphylococcus_aureus	813	-	+	1	11527	12339	34490	35302	WP_001797296.1#187	NZ_MLQD01000016.1	GCF_001854955.1
WP_070961882.1#187|Staphylococcus_aureus	780	-	+	1	12358	13137	33692	34471	WP_000835981.1#187	NZ_MLQD01000016.1	GCF_001854955.1
WP_001208887.1#191|Staphylococcus_aureus	846	+	-	11	-15011	-14166	329724	330569	WP_001024382.1#191	NZ_JABXAW010000002.1	GCF_014181355.1
WP_001208887.1#191|Staphylococcus_aureus	681	+	+	2	-13694	-13014	331041	331721	WP_000668995.1#191	NZ_JABXAW010000002.1	GCF_014181355.1
WP_001208887.1#191|Staphylococcus_aureus	696	+	+	2	-12728	-12033	332007	332702	WP_000782626.1#191	NZ_JABXAW010000002.1	GCF_014181355.1
WP_001208887.1#191|Staphylococcus_aureus	1071	+	+	2	-11742	-10672	332993	334063	WP_000784033.1#191	NZ_JABXAW010000002.1	GCF_014181355.1
WP_001208887.1#191|Staphylococcus_aureus	138	+	+	10	-10553	-10416	334182	334319	WP_001791691.1#191	NZ_JABXAW010000002.1	GCF_014181355.1
WP_001208887.1#191|Staphylococcus_aureus	840	+	+	2	-10307	-9468	334428	335267	WP_000705628.1#191	NZ_JABXAW010000002.1	GCF_014181355.1
WP_001208887.1#191|Staphylococcus_aureus	705	+	+	2	-9104	-8400	335631	336335	WP_000784251.1#191	NZ_JABXAW010000002.1	GCF_014181355.1
WP_001208887.1#191|Staphylococcus_aureus	696	+	+	2	-7968	-7273	336767	337462	WP_000769814.1#191	NZ_JABXAW010000002.1	GCF_014181355.1
WP_001208887.1#191|Staphylococcus_aureus	699	+	+	2	-6934	-6236	337801	338499	WP_000673030.1#191	NZ_JABXAW010000002.1	GCF_014181355.1
WP_001208887.1#191|Staphylococcus_aureus	699	+	+	2	-5857	-5159	338878	339576	WP_000673059.1#191	NZ_JABXAW010000002.1	GCF_014181355.1
WP_001208887.1#191|Staphylococcus_aureus	684	+	+	2	-4801	-4118	339934	340617	WP_000673051.1#191	NZ_JABXAW010000002.1	GCF_014181355.1
WP_001208887.1#191|Staphylococcus_aureus	102	+	-	50	-4043	-3942	340692	340793	pseudogene_191.19*#191	NZ_JABXAW010000002.1	GCF_014181355.1
WP_001208887.1#191|Staphylococcus_aureus	1557	+	+	7	-3864	-2308	340871	342427	WP_000028659.1#191	NZ_JABXAW010000002.1	GCF_014181355.1
WP_001208887.1#191|Staphylococcus_aureus	1206	+	+	4	-2315	-1110	342420	343625	WP_000072582.1#191	NZ_JABXAW010000002.1	GCF_014181355.1
WP_001208887.1#191|Staphylococcus_aureus	699	+	+	2	-717	-19	344018	344716	WP_000769136.1#191	NZ_JABXAW010000002.1	GCF_014181355.1
WP_001208887.1#191|Staphylococcus_aureus	1563	+	+	48	1	1563	344736	346298	WP_001208887.1#191	NZ_JABXAW010000002.1	GCF_014181355.1
WP_001208887.1#191|Staphylococcus_aureus	309	+	-	3	1670	1978	346405	346713	WP_000669519.1#191	NZ_JABXAW010000002.1	GCF_014181355.1
WP_001208887.1#191|Staphylococcus_aureus	783	+	+	1	2345	3127	347080	347862	WP_014533152.1#191	NZ_JABXAW010000002.1	GCF_014181355.1
WP_001208887.1#191|Staphylococcus_aureus	783	+	+	1	3175	3957	347910	348692	WP_000540909.1#191	NZ_JABXAW010000002.1	GCF_014181355.1
WP_001208887.1#191|Staphylococcus_aureus	786	+	+	1	4005	4790	348740	349525	WP_000527388.1#191	NZ_JABXAW010000002.1	GCF_014181355.1
WP_001208887.1#191|Staphylococcus_aureus	786	+	+	1	4818	5603	349553	350338	WP_001058899.1#191	NZ_JABXAW010000002.1	GCF_014181355.1
WP_001208887.1#191|Staphylococcus_aureus	795	+	+	1	5622	6416	350357	351151	WP_183137865.1#191	NZ_JABXAW010000002.1	GCF_014181355.1
WP_001208887.1#191|Staphylococcus_aureus	789	+	+	1	6455	7243	351190	351978	WP_001245112.1#191	NZ_JABXAW010000002.1	GCF_014181355.1
WP_001208887.1#191|Staphylococcus_aureus	786	+	+	1	7262	8047	351997	352782	WP_024936940.1#191	NZ_JABXAW010000002.1	GCF_014181355.1
WP_001208887.1#191|Staphylococcus_aureus	813	+	+	1	8229	9041	352964	353776	WP_000455736.1#191	NZ_JABXAW010000002.1	GCF_014181355.1
WP_001208887.1#191|Staphylococcus_aureus	1323	+	+	9	9034	10356	353769	355091	WP_000166024.1#191	NZ_JABXAW010000002.1	GCF_014181355.1
WP_001208887.1#191|Staphylococcus_aureus	324	+	+	5	10353	10676	355088	355411	WP_000971505.1#191	NZ_JABXAW010000002.1	GCF_014181355.1
WP_001208887.1#191|Staphylococcus_aureus	321	+	+	6	10695	11015	355430	355750	WP_180371873.1#191	NZ_JABXAW010000002.1	GCF_014181355.1
WP_001208887.1#191|Staphylococcus_aureus	261	+	-	50	11338	11598	356073	356333	pseudogene_191.31*#191	NZ_JABXAW010000002.1	GCF_014181355.1
WP_001208887.1#191|Staphylococcus_aureus	1203	+	+	12	11730	12932	356465	357667	WP_001062979.1#191	NZ_JABXAW010000002.1	GCF_014181355.1
WP_001208887.1#191|Staphylococcus_aureus	180	+	+	16	13200	13379	357935	358114	WP_049872772.1#191	NZ_JABXAW010000002.1	GCF_014181355.1
WP_064133885.1#185|Staphylococcus_aureus	681	-	+	2	-14835	-14155	65199	65879	WP_020976974.1#185	NZ_FKTV01000005.1	GCF_900082365.1
WP_064133885.1#185|Staphylococcus_aureus	696	-	+	2	-13878	-13183	64227	64922	WP_000782418.1#185	NZ_FKTV01000005.1	GCF_900082365.1
WP_064133885.1#185|Staphylococcus_aureus	1071	-	+	2	-12892	-11822	62866	63936	WP_020976975.1#185	NZ_FKTV01000005.1	GCF_900082365.1
WP_064133885.1#185|Staphylococcus_aureus	138	-	+	10	-11703	-11566	62610	62747	WP_031927340.1#185	NZ_FKTV01000005.1	GCF_900082365.1
WP_064133885.1#185|Staphylococcus_aureus	705	-	+	2	-11457	-10753	61797	62501	WP_020976976.1#185	NZ_FKTV01000005.1	GCF_900082365.1
WP_064133885.1#185|Staphylococcus_aureus	696	-	+	2	-10321	-9626	60670	61365	WP_020976977.1#185	NZ_FKTV01000005.1	GCF_900082365.1
WP_064133885.1#185|Staphylococcus_aureus	699	-	+	2	-9287	-8589	59633	60331	WP_020976978.1#185	NZ_FKTV01000005.1	GCF_900082365.1
WP_064133885.1#185|Staphylococcus_aureus	699	-	+	2	-8212	-7514	58558	59256	WP_020976979.1#185	NZ_FKTV01000005.1	GCF_900082365.1
WP_064133885.1#185|Staphylococcus_aureus	684	-	+	2	-7148	-6465	57509	58192	WP_020976980.1#185	NZ_FKTV01000005.1	GCF_900082365.1
WP_064133885.1#185|Staphylococcus_aureus	120	-	-	14	-6382	-6263	57307	57426	WP_042908808.1#185	NZ_FKTV01000005.1	GCF_900082365.1
WP_064133885.1#185|Staphylococcus_aureus	1557	-	+	7	-6203	-4647	55691	57247	WP_020976981.1#185	NZ_FKTV01000005.1	GCF_900082365.1
WP_064133885.1#185|Staphylococcus_aureus	1119	-	+	4	-4654	-3536	54580	55698	WP_064133886.1#185	NZ_FKTV01000005.1	GCF_900082365.1
WP_064133885.1#185|Staphylococcus_aureus	765	-	+	44	-3336	-2572	53616	54380	WP_020976983.1#185	NZ_FKTV01000005.1	GCF_900082365.1
WP_064133885.1#185|Staphylococcus_aureus	1173	-	+	45	-2549	-1377	52421	53593	WP_020976984.1#185	NZ_FKTV01000005.1	GCF_900082365.1
WP_064133885.1#185|Staphylococcus_aureus	699	-	+	2	-719	-21	51065	51763	WP_020976985.1#185	NZ_FKTV01000005.1	GCF_900082365.1
WP_064133885.1#185|Staphylococcus_aureus	1563	-	+	48	1	1563	49481	51043	WP_064133885.1#185	NZ_FKTV01000005.1	GCF_900082365.1
WP_064133885.1#185|Staphylococcus_aureus	309	-	-	3	1667	1975	49069	49377	WP_020976987.1#185	NZ_FKTV01000005.1	GCF_900082365.1
WP_064133885.1#185|Staphylococcus_aureus	774	-	+	1	2341	3114	47930	48703	WP_020976988.1#185	NZ_FKTV01000005.1	GCF_900082365.1
WP_064133885.1#185|Staphylococcus_aureus	795	-	+	1	3145	3939	47105	47899	WP_020976989.1#185	NZ_FKTV01000005.1	GCF_900082365.1
WP_064133885.1#185|Staphylococcus_aureus	783	-	+	1	3987	4769	46275	47057	WP_064133890.1#185	NZ_FKTV01000005.1	GCF_900082365.1
WP_064133885.1#185|Staphylococcus_aureus	783	-	+	1	4809	5591	45453	46235	WP_020976993.1#185	NZ_FKTV01000005.1	GCF_900082365.1
WP_064133885.1#185|Staphylococcus_aureus	792	-	+	1	5623	6414	44630	45421	WP_042908631.1#185	NZ_FKTV01000005.1	GCF_900082365.1
WP_064133885.1#185|Staphylococcus_aureus	777	-	+	1	6484	7260	43784	44560	WP_020976995.1#185	NZ_FKTV01000005.1	GCF_900082365.1
WP_064133885.1#185|Staphylococcus_aureus	819	-	+	1	7442	8260	42784	43602	WP_000388882.1#185	NZ_FKTV01000005.1	GCF_900082365.1
WP_064133885.1#185|Staphylococcus_aureus	1329	-	+	9	8253	9581	41463	42791	WP_020976996.1#185	NZ_FKTV01000005.1	GCF_900082365.1
WP_064133885.1#185|Staphylococcus_aureus	324	-	+	5	9578	9901	41143	41466	WP_000971498.1#185	NZ_FKTV01000005.1	GCF_900082365.1
WP_064133885.1#185|Staphylococcus_aureus	315	-	+	6	9920	10234	40810	41124	WP_000172543.1#185	NZ_FKTV01000005.1	GCF_900082365.1
WP_064133885.1#185|Staphylococcus_aureus	261	-	-	8	10523	10783	40261	40521	WP_078367621.1#185	NZ_FKTV01000005.1	GCF_900082365.1
WP_064133885.1#185|Staphylococcus_aureus	1203	-	+	12	10902	12104	38940	40142	WP_020976997.1#185	NZ_FKTV01000005.1	GCF_900082365.1
WP_064133885.1#185|Staphylococcus_aureus	129	-	+	16	12373	12501	38543	38671	WP_042908632.1#185	NZ_FKTV01000005.1	GCF_900082365.1
WP_064133885.1#185|Staphylococcus_aureus	63	-	-	51	12763	12825	38219	38281	WP_014532416.1#185	NZ_FKTV01000005.1	GCF_900082365.1
WP_020976986.1#183|Staphylococcus_aureus	1563	+	+	48	1	1563	131	1693	WP_020976986.1#183	NZ_NDQU01000006.1	GCF_002123575.1
WP_020976986.1#183|Staphylococcus_aureus	309	+	-	3	1667	1975	1797	2105	WP_020976987.1#183	NZ_NDQU01000006.1	GCF_002123575.1
WP_020976986.1#183|Staphylococcus_aureus	774	+	+	1	2341	3114	2471	3244	WP_086155347.1#183	NZ_NDQU01000006.1	GCF_002123575.1
WP_020976986.1#183|Staphylococcus_aureus	795	+	+	1	3145	3939	3275	4069	WP_020976989.1#183	NZ_NDQU01000006.1	GCF_002123575.1
WP_020976986.1#183|Staphylococcus_aureus	786	+	+	1	3987	4772	4117	4902	WP_020976990.1#183	NZ_NDQU01000006.1	GCF_002123575.1
WP_020976986.1#183|Staphylococcus_aureus	735	+	+	1	4800	5534	4930	5664	WP_020976991.1#183	NZ_NDQU01000006.1	GCF_002123575.1
WP_020976986.1#183|Staphylococcus_aureus	795	+	+	1	5640	6434	5770	6564	WP_020976992.1#183	NZ_NDQU01000006.1	GCF_002123575.1
WP_020976986.1#183|Staphylococcus_aureus	783	+	+	1	6474	7256	6604	7386	WP_020976993.1#183	NZ_NDQU01000006.1	GCF_002123575.1
WP_020976986.1#183|Staphylococcus_aureus	792	+	+	1	7288	8079	7418	8209	WP_042908631.1#183	NZ_NDQU01000006.1	GCF_002123575.1
WP_020976986.1#183|Staphylococcus_aureus	777	+	+	1	8149	8925	8279	9055	WP_086155342.1#183	NZ_NDQU01000006.1	GCF_002123575.1
WP_020976986.1#183|Staphylococcus_aureus	813	+	+	1	9030	9842	9160	9972	WP_086155343.1#183	NZ_NDQU01000006.1	GCF_002123575.1
WP_020976986.1#183|Staphylococcus_aureus	783	+	+	1	9861	10643	9991	10773	WP_086155344.1#183	NZ_NDQU01000006.1	GCF_002123575.1
WP_020976986.1#183|Staphylococcus_aureus	819	+	+	1	10825	11643	10955	11773	WP_000388882.1#183	NZ_NDQU01000006.1	GCF_002123575.1
WP_020976986.1#183|Staphylococcus_aureus	1329	+	+	9	11636	12964	11766	13094	WP_020976996.1#183	NZ_NDQU01000006.1	GCF_002123575.1
WP_020976986.1#183|Staphylococcus_aureus	324	+	+	5	12961	13284	13091	13414	WP_000971498.1#183	NZ_NDQU01000006.1	GCF_002123575.1
WP_020976986.1#183|Staphylococcus_aureus	315	+	+	6	13303	13617	13433	13747	WP_086155345.1#183	NZ_NDQU01000006.1	GCF_002123575.1
WP_174840708.1#195|Staphylococcus_aureus	840	+	+	2	-13706	-12867	412219	413058	WP_086155281.1#195	NZ_JABTZZ010000007.1	GCF_013344065.1
WP_174840708.1#195|Staphylococcus_aureus	705	+	+	2	-12503	-11799	413422	414126	WP_020976976.1#195	NZ_JABTZZ010000007.1	GCF_013344065.1
WP_174840708.1#195|Staphylococcus_aureus	696	+	+	2	-11367	-10672	414558	415253	WP_020976977.1#195	NZ_JABTZZ010000007.1	GCF_013344065.1
WP_174840708.1#195|Staphylococcus_aureus	699	+	+	2	-10333	-9635	415592	416290	WP_174840705.1#195	NZ_JABTZZ010000007.1	GCF_013344065.1
WP_174840708.1#195|Staphylococcus_aureus	699	+	+	2	-9258	-8560	416667	417365	WP_020976979.1#195	NZ_JABTZZ010000007.1	GCF_013344065.1
WP_174840708.1#195|Staphylococcus_aureus	684	+	+	2	-8194	-7511	417731	418414	WP_020976980.1#195	NZ_JABTZZ010000007.1	GCF_013344065.1
WP_174840708.1#195|Staphylococcus_aureus	120	+	-	14	-7428	-7309	418497	418616	WP_042908808.1#195	NZ_JABTZZ010000007.1	GCF_013344065.1
WP_174840708.1#195|Staphylococcus_aureus	1520	+	+	50	-7249	-5730	418676	420195	pseudogene_195.21*#195	NZ_JABTZZ010000007.1	GCF_013344065.1
WP_174840708.1#195|Staphylococcus_aureus	570	+	+	50	-5782	-5213	420143	420712	pseudogene_195.1*#195	NZ_JABTZZ010000007.1	GCF_013344065.1
WP_174840708.1#195|Staphylococcus_aureus	84	+	+	50	-5220	-5137	420705	420788	pseudogene_195.16*#195	NZ_JABTZZ010000007.1	GCF_013344065.1
WP_174840708.1#195|Staphylococcus_aureus	486	+	+	50	-5141	-4656	420784	421269	pseudogene_195.26*#195	NZ_JABTZZ010000007.1	GCF_013344065.1
WP_174840708.1#195|Staphylococcus_aureus	1149	+	+	4	-4684	-3536	421241	422389	WP_174840707.1#195	NZ_JABTZZ010000007.1	GCF_013344065.1
WP_174840708.1#195|Staphylococcus_aureus	765	+	+	44	-3336	-2572	422589	423353	WP_020976983.1#195	NZ_JABTZZ010000007.1	GCF_013344065.1
WP_174840708.1#195|Staphylococcus_aureus	1173	+	+	45	-2549	-1377	423376	424548	WP_020976984.1#195	NZ_JABTZZ010000007.1	GCF_013344065.1
WP_174840708.1#195|Staphylococcus_aureus	699	+	+	2	-719	-21	425206	425904	WP_020976985.1#195	NZ_JABTZZ010000007.1	GCF_013344065.1
WP_174840708.1#195|Staphylococcus_aureus	1563	+	+	48	1	1563	425926	427488	WP_174840708.1#195	NZ_JABTZZ010000007.1	GCF_013344065.1
WP_174840708.1#195|Staphylococcus_aureus	309	+	-	3	1667	1975	427592	427900	WP_020976987.1#195	NZ_JABTZZ010000007.1	GCF_013344065.1
WP_174840708.1#195|Staphylococcus_aureus	774	+	+	1	2341	3114	428266	429039	WP_086155347.1#195	NZ_JABTZZ010000007.1	GCF_013344065.1
WP_174840708.1#195|Staphylococcus_aureus	795	+	+	1	3145	3939	429070	429864	WP_020976989.1#195	NZ_JABTZZ010000007.1	GCF_013344065.1
WP_174840708.1#195|Staphylococcus_aureus	786	+	+	1	3987	4772	429912	430697	WP_020976990.1#195	NZ_JABTZZ010000007.1	GCF_013344065.1
WP_174840708.1#195|Staphylococcus_aureus	735	+	+	1	4800	5534	430725	431459	WP_020976991.1#195	NZ_JABTZZ010000007.1	GCF_013344065.1
WP_174840708.1#195|Staphylococcus_aureus	795	+	+	1	5640	6434	431565	432359	WP_020976992.1#195	NZ_JABTZZ010000007.1	GCF_013344065.1
WP_174840708.1#195|Staphylococcus_aureus	783	+	+	1	6474	7256	432399	433181	WP_020976993.1#195	NZ_JABTZZ010000007.1	GCF_013344065.1
WP_174840708.1#195|Staphylococcus_aureus	792	+	+	1	7288	8079	433213	434004	WP_042908631.1#195	NZ_JABTZZ010000007.1	GCF_013344065.1
WP_174840708.1#195|Staphylococcus_aureus	777	+	+	1	8149	8925	434074	434850	WP_086155342.1#195	NZ_JABTZZ010000007.1	GCF_013344065.1
WP_174840708.1#195|Staphylococcus_aureus	813	+	+	1	9030	9842	434955	435767	WP_086155343.1#195	NZ_JABTZZ010000007.1	GCF_013344065.1
WP_174840708.1#195|Staphylococcus_aureus	783	+	+	1	9861	10643	435786	436568	WP_086155344.1#195	NZ_JABTZZ010000007.1	GCF_013344065.1
WP_174840708.1#195|Staphylococcus_aureus	819	+	+	1	10825	11643	436750	437568	WP_000388882.1#195	NZ_JABTZZ010000007.1	GCF_013344065.1
WP_174840708.1#195|Staphylococcus_aureus	1329	+	+	9	11636	12964	437561	438889	WP_020976996.1#195	NZ_JABTZZ010000007.1	GCF_013344065.1
WP_174840708.1#195|Staphylococcus_aureus	324	+	+	5	12961	13284	438886	439209	WP_000971498.1#195	NZ_JABTZZ010000007.1	GCF_013344065.1
WP_174840708.1#195|Staphylococcus_aureus	315	+	+	6	13303	13617	439228	439542	WP_000172543.1#195	NZ_JABTZZ010000007.1	GCF_013344065.1
WP_258411522.1#193|Staphylococcus_aureus	360	+	-	17	-15487	-15128	408406	408765	WP_001021622.1#193	NZ_CP102955.1	GCF_024741415.1
WP_258411522.1#193|Staphylococcus_aureus	846	+	-	11	-15109	-14264	408784	409629	WP_258415778.1#193	NZ_CP102955.1	GCF_024741415.1
WP_258411522.1#193|Staphylococcus_aureus	681	+	+	2	-13802	-13122	410091	410771	WP_258415779.1#193	NZ_CP102955.1	GCF_024741415.1
WP_258411522.1#193|Staphylococcus_aureus	696	+	+	2	-12836	-12141	411057	411752	WP_000782617.1#193	NZ_CP102955.1	GCF_024741415.1
WP_258411522.1#193|Staphylococcus_aureus	1071	+	+	2	-11852	-10782	412041	413111	WP_258415780.1#193	NZ_CP102955.1	GCF_024741415.1
WP_258411522.1#193|Staphylococcus_aureus	138	+	+	10	-10663	-10526	413230	413367	WP_001791691.1#193	NZ_CP102955.1	GCF_024741415.1
WP_258411522.1#193|Staphylococcus_aureus	945	+	+	2	-10417	-9473	413476	414420	WP_258415781.1#193	NZ_CP102955.1	GCF_024741415.1
WP_258411522.1#193|Staphylococcus_aureus	705	+	+	2	-9109	-8405	414784	415488	WP_258415782.1#193	NZ_CP102955.1	GCF_024741415.1
WP_258411522.1#193|Staphylococcus_aureus	696	+	+	2	-7957	-7262	415936	416631	WP_000769836.1#193	NZ_CP102955.1	GCF_024741415.1
WP_258411522.1#193|Staphylococcus_aureus	699	+	+	2	-6923	-6225	416970	417668	WP_258415783.1#193	NZ_CP102955.1	GCF_024741415.1
WP_258411522.1#193|Staphylococcus_aureus	699	+	+	2	-5846	-5148	418047	418745	WP_258415784.1#193	NZ_CP102955.1	GCF_024741415.1
WP_258411522.1#193|Staphylococcus_aureus	684	+	+	2	-4782	-4099	419111	419794	WP_258415785.1#193	NZ_CP102955.1	GCF_024741415.1
WP_258411522.1#193|Staphylococcus_aureus	1557	+	+	7	-3840	-2284	420053	421609	WP_258415786.1#193	NZ_CP102955.1	GCF_024741415.1
WP_258411522.1#193|Staphylococcus_aureus	1167	+	+	4	-2291	-1125	421602	422768	WP_258410407.1#193	NZ_CP102955.1	GCF_024741415.1
WP_258411522.1#193|Staphylococcus_aureus	699	+	+	2	-719	-21	423174	423872	WP_258411970.1#193	NZ_CP102955.1	GCF_024741415.1
WP_258411522.1#193|Staphylococcus_aureus	1563	+	+	48	1	1563	423894	425456	WP_258411522.1#193	NZ_CP102955.1	GCF_024741415.1
WP_258411522.1#193|Staphylococcus_aureus	309	+	-	3	1671	1979	425564	425872	WP_000669519.1#193	NZ_CP102955.1	GCF_024741415.1
WP_258411522.1#193|Staphylococcus_aureus	783	+	+	1	2346	3128	426239	427021	WP_258415888.1#193	NZ_CP102955.1	GCF_024741415.1
WP_258411522.1#193|Staphylococcus_aureus	782	+	+	50	3176	3957	427069	427850	pseudogene_193.31*#193	NZ_CP102955.1	GCF_024741415.1
WP_258411522.1#193|Staphylococcus_aureus	786	+	+	1	4005	4790	427898	428683	WP_258415787.1#193	NZ_CP102955.1	GCF_024741415.1
WP_258411522.1#193|Staphylococcus_aureus	792	+	+	1	4809	5600	428702	429493	WP_258415788.1#193	NZ_CP102955.1	GCF_024741415.1
WP_258411522.1#193|Staphylococcus_aureus	792	+	+	1	5661	6452	429554	430345	WP_258415789.1#193	NZ_CP102955.1	GCF_024741415.1
WP_258411522.1#193|Staphylococcus_aureus	801	+	+	1	6504	7304	430397	431197	WP_258415790.1#193	NZ_CP102955.1	GCF_024741415.1
WP_258411522.1#193|Staphylococcus_aureus	786	+	+	1	7323	8108	431216	432001	WP_000835976.1#193	NZ_CP102955.1	GCF_024741415.1
WP_258411522.1#193|Staphylococcus_aureus	795	+	+	1	8290	9084	432183	432977	WP_072361595.1#193	NZ_CP102955.1	GCF_024741415.1
WP_258411522.1#193|Staphylococcus_aureus	1332	+	+	9	9074	10405	432967	434298	WP_072361597.1#193	NZ_CP102955.1	GCF_024741415.1
WP_258411522.1#193|Staphylococcus_aureus	324	+	+	5	10402	10725	434295	434618	WP_258414976.1#193	NZ_CP102955.1	GCF_024741415.1
WP_258411522.1#193|Staphylococcus_aureus	285	+	+	6	10739	11023	434632	434916	WP_258415791.1#193	NZ_CP102955.1	GCF_024741415.1
WP_258411522.1#193|Staphylococcus_aureus	261	+	-	8	11313	11573	435206	435466	WP_072398156.1#193	NZ_CP102955.1	GCF_024741415.1
WP_258411522.1#193|Staphylococcus_aureus	1203	+	+	12	11692	12894	435585	436787	WP_001062982.1#193	NZ_CP102955.1	GCF_024741415.1
WP_258411522.1#193|Staphylococcus_aureus	63	+	-	51	13539	13601	437432	437494	WP_014532416.1#193	NZ_CP102955.1	GCF_024741415.1
WP_258410409.1#194|Staphylococcus_aureus	681	+	+	2	-13829	-13149	404200	404880	WP_258410401.1#194	NZ_CP102956.1	GCF_024741435.1
WP_258410409.1#194|Staphylococcus_aureus	696	+	+	2	-12865	-12170	405164	405859	WP_072361550.1#194	NZ_CP102956.1	GCF_024741435.1
WP_258410409.1#194|Staphylococcus_aureus	1110	+	+	2	-11879	-10770	406150	407259	WP_072361553.1#194	NZ_CP102956.1	GCF_024741435.1
WP_258410409.1#194|Staphylococcus_aureus	138	+	+	10	-10651	-10514	407378	407515	WP_001791691.1#194	NZ_CP102956.1	GCF_024741435.1
WP_258410409.1#194|Staphylococcus_aureus	948	+	+	2	-10405	-9458	407624	408571	WP_103188668.1#194	NZ_CP102956.1	GCF_024741435.1
WP_258410409.1#194|Staphylococcus_aureus	135	+	+	10	-9339	-9205	408690	408824	WP_001789528.1#194	NZ_CP102956.1	GCF_024741435.1
WP_258410409.1#194|Staphylococcus_aureus	705	+	+	2	-9093	-8389	408936	409640	WP_103188667.1#194	NZ_CP102956.1	GCF_024741435.1
WP_258410409.1#194|Staphylococcus_aureus	696	+	+	2	-7958	-7263	410071	410766	WP_258410403.1#194	NZ_CP102956.1	GCF_024741435.1
WP_258410409.1#194|Staphylococcus_aureus	699	+	+	2	-6924	-6226	411105	411803	WP_250755584.1#194	NZ_CP102956.1	GCF_024741435.1
WP_258410409.1#194|Staphylococcus_aureus	699	+	+	2	-5849	-5151	412180	412878	WP_258410404.1#194	NZ_CP102956.1	GCF_024741435.1
WP_258410409.1#194|Staphylococcus_aureus	684	+	+	2	-4785	-4102	413244	413927	WP_258410405.1#194	NZ_CP102956.1	GCF_024741435.1
WP_258410409.1#194|Staphylococcus_aureus	117	+	-	50	-4016	-3900	414013	414129	pseudogene_194.5*#194	NZ_CP102956.1	GCF_024741435.1
WP_258410409.1#194|Staphylococcus_aureus	1557	+	+	7	-3840	-2284	414189	415745	WP_258410406.1#194	NZ_CP102956.1	GCF_024741435.1
WP_258410409.1#194|Staphylococcus_aureus	1167	+	+	4	-2291	-1125	415738	416904	WP_258410407.1#194	NZ_CP102956.1	GCF_024741435.1
WP_258410409.1#194|Staphylococcus_aureus	699	+	+	2	-719	-21	417310	418008	WP_258410408.1#194	NZ_CP102956.1	GCF_024741435.1
WP_258410409.1#194|Staphylococcus_aureus	1563	+	+	48	1	1563	418030	419592	WP_258410409.1#194	NZ_CP102956.1	GCF_024741435.1
WP_258410409.1#194|Staphylococcus_aureus	309	+	-	3	1671	1979	419700	420008	WP_000669519.1#194	NZ_CP102956.1	GCF_024741435.1
WP_258410409.1#194|Staphylococcus_aureus	783	+	+	1	2346	3128	420375	421157	WP_014533152.1#194	NZ_CP102956.1	GCF_024741435.1
WP_258410409.1#194|Staphylococcus_aureus	783	+	+	1	3176	3958	421205	421987	WP_258410410.1#194	NZ_CP102956.1	GCF_024741435.1
WP_258410409.1#194|Staphylococcus_aureus	780	+	+	1	4006	4785	422035	422814	WP_258410411.1#194	NZ_CP102956.1	GCF_024741435.1
WP_258410409.1#194|Staphylococcus_aureus	795	+	+	1	4846	5640	422875	423669	WP_258410412.1#194	NZ_CP102956.1	GCF_024741435.1
WP_258410409.1#194|Staphylococcus_aureus	804	+	+	1	5676	6479	423705	424508	WP_289622960.1#194	NZ_CP102956.1	GCF_024741435.1
WP_258410409.1#194|Staphylococcus_aureus	789	+	+	1	6498	7286	424527	425315	WP_258410414.1#194	NZ_CP102956.1	GCF_024741435.1
WP_258410409.1#194|Staphylococcus_aureus	783	+	+	1	7305	8087	425334	426116	WP_258410415.1#194	NZ_CP102956.1	GCF_024741435.1
WP_258410409.1#194|Staphylococcus_aureus	819	+	+	1	8269	9087	426298	427116	WP_000388882.1#194	NZ_CP102956.1	GCF_024741435.1
WP_258410409.1#194|Staphylococcus_aureus	1329	+	+	9	9080	10408	427109	428437	WP_258410416.1#194	NZ_CP102956.1	GCF_024741435.1
WP_258410409.1#194|Staphylococcus_aureus	324	+	+	5	10405	10728	428434	428757	WP_000971498.1#194	NZ_CP102956.1	GCF_024741435.1
WP_258410409.1#194|Staphylococcus_aureus	315	+	+	6	10747	11061	428776	429090	WP_000172540.1#194	NZ_CP102956.1	GCF_024741435.1
WP_258410409.1#194|Staphylococcus_aureus	261	+	-	8	11385	11645	429414	429674	WP_258410417.1#194	NZ_CP102956.1	GCF_024741435.1
WP_258410409.1#194|Staphylococcus_aureus	1203	+	+	12	11764	12966	429793	430995	WP_258410418.1#194	NZ_CP102956.1	GCF_024741435.1
WP_258410409.1#194|Staphylococcus_aureus	162	+	+	16	13201	13362	431230	431391	WP_258410419.1#194	NZ_CP102956.1	GCF_024741435.1
WP_250738040.1#192|Staphylococcus_aureus	1101	+	+	4	-2222	-1122	143	1243	WP_250738037.1#192	NZ_JAGSBA010000022.1	GCF_023655585.1
WP_250738040.1#192|Staphylococcus_aureus	699	+	+	2	-719	-21	1646	2344	WP_020976985.1#192	NZ_JAGSBA010000022.1	GCF_023655585.1
WP_250738040.1#192|Staphylococcus_aureus	1563	+	+	48	1	1563	2366	3928	WP_250738040.1#192	NZ_JAGSBA010000022.1	GCF_023655585.1
WP_115210870.1#184|Staphylococcus_aureus	846	+	-	11	-15125	-14280	387331	388176	WP_115210861.1#184	NZ_UHAB01000002.1	GCF_900457545.1
WP_115210870.1#184|Staphylococcus_aureus	681	+	+	2	-13808	-13128	388648	389328	WP_115210863.1#184	NZ_UHAB01000002.1	GCF_900457545.1
WP_115210870.1#184|Staphylococcus_aureus	696	+	+	2	-12841	-12146	389615	390310	WP_000782622.1#184	NZ_UHAB01000002.1	GCF_900457545.1
WP_115210870.1#184|Staphylococcus_aureus	1110	+	+	2	-11855	-10746	390601	391710	WP_115210864.1#184	NZ_UHAB01000002.1	GCF_900457545.1
WP_115210870.1#184|Staphylococcus_aureus	138	+	+	10	-10627	-10490	391829	391966	WP_031901350.1#184	NZ_UHAB01000002.1	GCF_900457545.1
WP_115210870.1#184|Staphylococcus_aureus	993	+	+	2	-10381	-9389	392075	393067	WP_115210865.1#184	NZ_UHAB01000002.1	GCF_900457545.1
WP_115210870.1#184|Staphylococcus_aureus	705	+	+	2	-9025	-8321	393431	394135	WP_000784250.1#184	NZ_UHAB01000002.1	GCF_900457545.1
WP_115210870.1#184|Staphylococcus_aureus	696	+	+	2	-7889	-7194	394567	395262	WP_115210866.1#184	NZ_UHAB01000002.1	GCF_900457545.1
WP_115210870.1#184|Staphylococcus_aureus	699	+	+	2	-6855	-6157	395601	396299	WP_115210867.1#184	NZ_UHAB01000002.1	GCF_900457545.1
WP_115210870.1#184|Staphylococcus_aureus	699	+	+	2	-5779	-5081	396677	397375	WP_000673060.1#184	NZ_UHAB01000002.1	GCF_900457545.1
WP_115210870.1#184|Staphylococcus_aureus	684	+	+	2	-4715	-4032	397741	398424	WP_000673048.1#184	NZ_UHAB01000002.1	GCF_900457545.1
WP_115210870.1#184|Staphylococcus_aureus	120	+	-	14	-3949	-3830	398507	398626	WP_115211599.1#184	NZ_UHAB01000002.1	GCF_900457545.1
WP_115210870.1#184|Staphylococcus_aureus	1557	+	+	7	-3770	-2214	398686	400242	WP_115210868.1#184	NZ_UHAB01000002.1	GCF_900457545.1
WP_115210870.1#184|Staphylococcus_aureus	1101	+	+	4	-2221	-1121	400235	401335	WP_115210869.1#184	NZ_UHAB01000002.1	GCF_900457545.1
WP_115210870.1#184|Staphylococcus_aureus	699	+	+	2	-719	-21	401737	402435	WP_020976985.1#184	NZ_UHAB01000002.1	GCF_900457545.1
WP_115210870.1#184|Staphylococcus_aureus	1563	+	+	48	1	1563	402457	404019	WP_115210870.1#184	NZ_UHAB01000002.1	GCF_900457545.1
WP_115210870.1#184|Staphylococcus_aureus	309	+	-	3	1673	1981	404129	404437	WP_115210871.1#184	NZ_UHAB01000002.1	GCF_900457545.1
WP_115210870.1#184|Staphylococcus_aureus	783	+	+	1	2347	3129	404803	405585	WP_115210872.1#184	NZ_UHAB01000002.1	GCF_900457545.1
WP_115210870.1#184|Staphylococcus_aureus	786	+	+	1	3177	3962	405633	406418	WP_115210873.1#184	NZ_UHAB01000002.1	GCF_900457545.1
WP_115210870.1#184|Staphylococcus_aureus	780	+	+	1	3990	4769	406446	407225	WP_115210874.1#184	NZ_UHAB01000002.1	GCF_900457545.1
WP_115210870.1#184|Staphylococcus_aureus	795	+	+	1	4830	5624	407286	408080	WP_115210875.1#184	NZ_UHAB01000002.1	GCF_900457545.1
WP_115210870.1#184|Staphylococcus_aureus	798	+	+	1	5664	6461	408120	408917	WP_115210876.1#184	NZ_UHAB01000002.1	GCF_900457545.1
WP_115210870.1#184|Staphylococcus_aureus	810	+	+	1	6643	7452	409099	409908	WP_115210877.1#184	NZ_UHAB01000002.1	GCF_900457545.1
WP_115210870.1#184|Staphylococcus_aureus	1350	+	+	9	7455	8804	409911	411260	WP_115210878.1#184	NZ_UHAB01000002.1	GCF_900457545.1
WP_115210870.1#184|Staphylococcus_aureus	327	+	+	5	8801	9127	411257	411583	WP_115210879.1#184	NZ_UHAB01000002.1	GCF_900457545.1
WP_115210870.1#184|Staphylococcus_aureus	336	+	+	6	9143	9478	411599	411934	WP_258808706.1#184	NZ_UHAB01000002.1	GCF_900457545.1
WP_115210870.1#184|Staphylococcus_aureus	261	+	-	8	9763	10023	412219	412479	WP_078064179.1#184	NZ_UHAB01000002.1	GCF_900457545.1
WP_115210870.1#184|Staphylococcus_aureus	1203	+	+	12	10142	11344	412598	413800	WP_001063000.1#184	NZ_UHAB01000002.1	GCF_900457545.1
WP_115210870.1#184|Staphylococcus_aureus	63	+	-	51	12002	12064	414458	414520	WP_014532416.1#184	NZ_UHAB01000002.1	GCF_900457545.1
WP_115210870.1#184|Staphylococcus_aureus	69	+	-	15	12128	12196	414584	414652	WP_014373779.1#184	NZ_UHAB01000002.1	GCF_900457545.1
WP_115210870.1#184|Staphylococcus_aureus	66	+	-	13	12248	12313	414704	414769	WP_014373780.1#184	NZ_UHAB01000002.1	GCF_900457545.1
WP_229374281.1#182|Staphylococcus_aureus	360	+	-	17	-15504	-15145	437197	437556	WP_072490943.1#182	NZ_CP084892.1	GCF_020889665.1
WP_229374281.1#182|Staphylococcus_aureus	846	+	-	11	-15126	-14281	437575	438420	WP_001024387.1#182	NZ_CP084892.1	GCF_020889665.1
WP_229374281.1#182|Staphylococcus_aureus	681	+	+	2	-13809	-13129	438892	439572	WP_000669000.1#182	NZ_CP084892.1	GCF_020889665.1
WP_229374281.1#182|Staphylococcus_aureus	696	+	+	2	-12841	-12146	439860	440555	WP_229374264.1#182	NZ_CP084892.1	GCF_020889665.1
WP_229374281.1#182|Staphylococcus_aureus	1110	+	+	2	-11855	-10746	440846	441955	WP_229374268.1#182	NZ_CP084892.1	GCF_020889665.1
WP_229374281.1#182|Staphylococcus_aureus	138	+	+	10	-10627	-10490	442074	442211	WP_001791691.1#182	NZ_CP084892.1	GCF_020889665.1
WP_229374281.1#182|Staphylococcus_aureus	993	+	+	2	-10381	-9389	442320	443312	WP_229374270.1#182	NZ_CP084892.1	GCF_020889665.1
WP_229374281.1#182|Staphylococcus_aureus	705	+	+	2	-9025	-8321	443676	444380	WP_000784250.1#182	NZ_CP084892.1	GCF_020889665.1
WP_229374281.1#182|Staphylococcus_aureus	696	+	+	2	-7889	-7194	444812	445507	WP_229374271.1#182	NZ_CP084892.1	GCF_020889665.1
WP_229374281.1#182|Staphylococcus_aureus	699	+	+	2	-6855	-6157	445846	446544	WP_229374273.1#182	NZ_CP084892.1	GCF_020889665.1
WP_229374281.1#182|Staphylococcus_aureus	699	+	+	2	-5779	-5081	446922	447620	WP_229374275.1#182	NZ_CP084892.1	GCF_020889665.1
WP_229374281.1#182|Staphylococcus_aureus	684	+	+	2	-4715	-4032	447986	448669	WP_229374276.1#182	NZ_CP084892.1	GCF_020889665.1
WP_229374281.1#182|Staphylococcus_aureus	1557	+	+	7	-3770	-2214	448931	450487	WP_229374278.1#182	NZ_CP084892.1	GCF_020889665.1
WP_229374281.1#182|Staphylococcus_aureus	1101	+	+	4	-2221	-1121	450480	451580	WP_229374279.1#182	NZ_CP084892.1	GCF_020889665.1
WP_229374281.1#182|Staphylococcus_aureus	699	+	+	2	-719	-21	451982	452680	WP_020976985.1#182	NZ_CP084892.1	GCF_020889665.1
WP_229374281.1#182|Staphylococcus_aureus	1578	+	+	48	1	1578	452702	454279	WP_229374281.1#182	NZ_CP084892.1	GCF_020889665.1
WP_229374281.1#182|Staphylococcus_aureus	309	+	-	3	1688	1996	454389	454697	WP_115305134.1#182	NZ_CP084892.1	GCF_020889665.1
WP_229374281.1#182|Staphylococcus_aureus	780	+	+	1	2362	3141	455063	455842	WP_229374785.1#182	NZ_CP084892.1	GCF_020889665.1
WP_229374281.1#182|Staphylococcus_aureus	783	+	+	1	3202	3984	455903	456685	WP_229374787.1#182	NZ_CP084892.1	GCF_020889665.1
WP_229374281.1#182|Staphylococcus_aureus	792	+	+	1	4016	4807	456717	457508	WP_229374283.1#182	NZ_CP084892.1	GCF_020889665.1
WP_229374281.1#182|Staphylococcus_aureus	777	+	+	1	4877	5653	457578	458354	WP_229374284.1#182	NZ_CP084892.1	GCF_020889665.1
WP_229374281.1#182|Staphylococcus_aureus	813	+	+	1	5835	6647	458536	459348	WP_000455740.1#182	NZ_CP084892.1	GCF_020889665.1
WP_229374281.1#182|Staphylococcus_aureus	1329	+	+	9	6634	7962	459335	460663	WP_229374286.1#182	NZ_CP084892.1	GCF_020889665.1
WP_229374281.1#182|Staphylococcus_aureus	324	+	+	5	7959	8282	460660	460983	WP_000971498.1#182	NZ_CP084892.1	GCF_020889665.1
WP_229374281.1#182|Staphylococcus_aureus	315	+	+	6	8301	8615	461002	461316	WP_229374287.1#182	NZ_CP084892.1	GCF_020889665.1
WP_229374281.1#182|Staphylococcus_aureus	261	+	-	8	8899	9159	461600	461860	WP_072357653.1#182	NZ_CP084892.1	GCF_020889665.1
WP_229374281.1#182|Staphylococcus_aureus	1203	+	+	12	9278	10480	461979	463181	WP_001062989.1#182	NZ_CP084892.1	GCF_020889665.1
WP_229374281.1#182|Staphylococcus_aureus	63	+	-	51	11139	11201	463840	463902	WP_014532416.1#182	NZ_CP084892.1	GCF_020889665.1
WP_229374281.1#182|Staphylococcus_aureus	69	+	-	15	11265	11333	463966	464034	WP_014373779.1#182	NZ_CP084892.1	GCF_020889665.1
WP_229374281.1#182|Staphylococcus_aureus	66	+	-	13	11385	11450	464086	464151	WP_014373780.1#182	NZ_CP084892.1	GCF_020889665.1
WP_229374281.1#182|Staphylococcus_aureus	66	+	-	13	11482	11547	464183	464248	WP_014373781.1#182	NZ_CP084892.1	GCF_020889665.1
WP_217176209.1#186|Staphylococcus_aureus	184	-	+	50	-2397	-2214	4062	4245	pseudogene_186.8*#186	NZ_JAHCQC010000026.1	GCF_021366585.1
WP_217176209.1#186|Staphylococcus_aureus	1101	-	+	4	-2221	-1121	2969	4069	WP_217176208.1#186	NZ_JAHCQC010000026.1	GCF_021366585.1
WP_217176209.1#186|Staphylococcus_aureus	699	-	+	2	-719	-21	1869	2567	WP_020976985.1#186	NZ_JAHCQC010000026.1	GCF_021366585.1
WP_217176209.1#186|Staphylococcus_aureus	1563	-	+	48	1	1563	285	1847	WP_217176209.1#186	NZ_JAHCQC010000026.1	GCF_021366585.1
WP_053005248.1#120|Staphylococcus_aureus	134	+	+	50	-1214	-1081	1	134	pseudogene_120.8*#120	NZ_CTYD01000247.1	GCF_001235385.1
WP_053005248.1#120|Staphylococcus_aureus	678	+	+	2	-698	-21	517	1194	WP_000769163.1#120	NZ_CTYD01000247.1	GCF_001235385.1
WP_053005248.1#120|Staphylococcus_aureus	1043	+	+	48	1	1043	1216	2258	WP_053005248.1#120	NZ_CTYD01000247.1	GCF_001235385.1
WP_230852042.1#69|Staphylococcus_aureus	681	+	+	2	-15036	-14356	383388	384068	WP_054189526.1#69	NZ_CP043912.1	GCF_008630695.1
WP_230852042.1#69|Staphylococcus_aureus	696	+	+	2	-14070	-13375	384354	385049	WP_054189527.1#69	NZ_CP043912.1	GCF_008630695.1
WP_230852042.1#69|Staphylococcus_aureus	339	+	+	50	-13086	-12748	385338	385676	pseudogene_69.24*#69	NZ_CP043912.1	GCF_008630695.1
WP_230852042.1#69|Staphylococcus_aureus	792	+	+	50	-12806	-12015	385618	386409	pseudogene_69.17*#69	NZ_CP043912.1	GCF_008630695.1
WP_230852042.1#69|Staphylococcus_aureus	156	+	+	50	-10971	-10816	387453	387608	pseudogene_69.2*#69	NZ_CP043912.1	GCF_008630695.1
WP_230852042.1#69|Staphylococcus_aureus	705	+	+	2	-10451	-9747	387973	388677	WP_054189529.1#69	NZ_CP043912.1	GCF_008630695.1
WP_230852042.1#69|Staphylococcus_aureus	699	+	+	2	-8194	-7496	390230	390928	WP_054189530.1#69	NZ_CP043912.1	GCF_008630695.1
WP_230852042.1#69|Staphylococcus_aureus	109	+	+	50	-5318	-5210	393106	393214	pseudogene_69.14*#69	NZ_CP043912.1	GCF_008630695.1
WP_230852042.1#69|Staphylococcus_aureus	699	+	+	2	-5004	-4306	393420	394118	WP_100793864.1#69	NZ_CP043912.1	GCF_008630695.1
WP_230852042.1#69|Staphylococcus_aureus	109	+	-	50	-5318	-5210	393106	393214	pseudogene_69.14*#69	NZ_CP043912.1	GCF_008630695.1
WP_230852042.1#69|Staphylococcus_aureus	1557	+	+	7	-4051	-2495	394373	395929	WP_150021369.1#69	NZ_CP043912.1	GCF_008630695.1
WP_230852042.1#69|Staphylococcus_aureus	888	+	+	4	-2502	-1615	395922	396809	WP_230852039.1#69	NZ_CP043912.1	GCF_008630695.1
WP_230852042.1#69|Staphylococcus_aureus	269	+	+	4	-1604	-1336	396820	397088	WP_230852040.1#69	NZ_CP043912.1	GCF_008630695.1
WP_230852042.1#69|Staphylococcus_aureus	684	+	+	2	-935	-252	397489	398172	WP_054190420.1#69	NZ_CP043912.1	GCF_008630695.1
WP_230852042.1#69|Staphylococcus_aureus	219	+	+	37	-230	-12	398194	398412	WP_230852041.1#69	NZ_CP043912.1	GCF_008630695.1
WP_230852042.1#69|Staphylococcus_aureus	1251	+	+	48	1	1251	398425	399675	WP_230852042.1#69	NZ_CP043912.1	GCF_008630695.1
WP_230852042.1#69|Staphylococcus_aureus	309	+	-	3	1356	1664	399780	400088	WP_000669519.1#69	NZ_CP043912.1	GCF_008630695.1
WP_230852042.1#69|Staphylococcus_aureus	501	+	+	1	2031	2531	400455	400955	WP_150021431.1#69	NZ_CP043912.1	GCF_008630695.1
WP_230852042.1#69|Staphylococcus_aureus	115	+	+	1	2712	2826	401136	401250	WP_150021432.1#69	NZ_CP043912.1	GCF_008630695.1
WP_230852042.1#69|Staphylococcus_aureus	786	+	+	1	2854	3639	401278	402063	WP_054190417.1#69	NZ_CP043912.1	GCF_008630695.1
WP_230852042.1#69|Staphylococcus_aureus	792	+	+	1	3658	4449	402082	402873	WP_054190416.1#69	NZ_CP043912.1	GCF_008630695.1
WP_230852042.1#69|Staphylococcus_aureus	700	+	+	1	4513	5212	402937	403636	WP_150021433.1#69	NZ_CP043912.1	GCF_008630695.1
WP_230852042.1#69|Staphylococcus_aureus	213	+	+	1	5320	5532	403744	403956	WP_150021434.1#69	NZ_CP043912.1	GCF_008630695.1
WP_230852042.1#69|Staphylococcus_aureus	307	+	+	1	5799	6105	404223	404529	WP_150021435.1#69	NZ_CP043912.1	GCF_008630695.1
WP_230852042.1#69|Staphylococcus_aureus	524	+	+	1	6171	6694	404595	405118	WP_230852051.1#69	NZ_CP043912.1	GCF_008630695.1
WP_230852042.1#69|Staphylococcus_aureus	593	+	+	1	7054	7646	405478	406070	WP_150021436.1#69	NZ_CP043912.1	GCF_008630695.1
WP_230852042.1#69|Staphylococcus_aureus	786	+	+	1	7778	8563	406202	406987	WP_054190423.1#69	NZ_CP043912.1	GCF_008630695.1
WP_230852042.1#69|Staphylococcus_aureus	795	+	+	50	8745	9539	407169	407963	pseudogene_69.29*#69	NZ_CP043912.1	GCF_008630695.1
WP_230852042.1#69|Staphylococcus_aureus	1332	+	+	9	9536	10867	407960	409291	WP_054190415.1#69	NZ_CP043912.1	GCF_008630695.1
WP_230852042.1#69|Staphylococcus_aureus	324	+	+	5	10864	11187	409288	409611	WP_000971504.1#69	NZ_CP043912.1	GCF_008630695.1
WP_230852042.1#69|Staphylococcus_aureus	297	+	+	6	11206	11502	409630	409926	WP_000074792.1#69	NZ_CP043912.1	GCF_008630695.1
WP_160189991.1#96|Staphylococcus_aureus	153	+	-	20	-15053	-14901	108424	108576	WP_000248838.1#96	NZ_CP047779.1	GCF_009912155.1
WP_160189991.1#96|Staphylococcus_aureus	360	+	-	17	-14379	-14020	109098	109457	WP_001021628.1#96	NZ_CP047779.1	GCF_009912155.1
WP_160189991.1#96|Staphylococcus_aureus	846	+	-	11	-14001	-13156	109476	110321	WP_001024392.1#96	NZ_CP047779.1	GCF_009912155.1
WP_160189991.1#96|Staphylococcus_aureus	681	+	+	2	-12684	-12004	110793	111473	WP_000668994.1#96	NZ_CP047779.1	GCF_009912155.1
WP_160189991.1#96|Staphylococcus_aureus	702	+	+	2	-11721	-11020	111756	112457	WP_000782834.1#96	NZ_CP047779.1	GCF_009912155.1
WP_160189991.1#96|Staphylococcus_aureus	1032	+	+	2	-10732	-9701	112745	113776	WP_000702714.1#96	NZ_CP047779.1	GCF_009912155.1
WP_160189991.1#96|Staphylococcus_aureus	921	+	+	2	-9354	-8434	114123	115043	WP_000784525.1#96	NZ_CP047779.1	GCF_009912155.1
WP_160189991.1#96|Staphylococcus_aureus	705	+	+	2	-8073	-7369	115404	116108	WP_000784258.1#96	NZ_CP047779.1	GCF_009912155.1
WP_160189991.1#96|Staphylococcus_aureus	696	+	+	2	-6922	-6227	116555	117250	WP_000769829.1#96	NZ_CP047779.1	GCF_009912155.1
WP_160189991.1#96|Staphylococcus_aureus	699	+	+	2	-5886	-5188	117591	118289	WP_000778481.1#96	NZ_CP047779.1	GCF_009912155.1
WP_160189991.1#96|Staphylococcus_aureus	684	+	+	2	-4825	-4142	118652	119335	WP_000778504.1#96	NZ_CP047779.1	GCF_009912155.1
WP_160189991.1#96|Staphylococcus_aureus	120	+	-	14	-4059	-3940	119418	119537	WP_031788484.1#96	NZ_CP047779.1	GCF_009912155.1
WP_160189991.1#96|Staphylococcus_aureus	1557	+	+	7	-3880	-2324	119597	121153	WP_000028598.1#96	NZ_CP047779.1	GCF_009912155.1
WP_160189991.1#96|Staphylococcus_aureus	1233	+	+	4	-2331	-1099	121146	122378	WP_000072632.1#96	NZ_CP047779.1	GCF_009912155.1
WP_160189991.1#96|Staphylococcus_aureus	699	+	+	2	-716	-18	122761	123459	WP_000769147.1#96	NZ_CP047779.1	GCF_009912155.1
WP_160189991.1#96|Staphylococcus_aureus	1431	+	+	48	1	1431	123478	124908	WP_160189991.1#96	NZ_CP047779.1	GCF_009912155.1
WP_160189991.1#96|Staphylococcus_aureus	309	+	-	3	1594	1902	125071	125379	WP_000669514.1#96	NZ_CP047779.1	GCF_009912155.1
WP_160189991.1#96|Staphylococcus_aureus	783	+	+	1	2269	3051	125746	126528	WP_001814080.1#96	NZ_CP047779.1	GCF_009912155.1
WP_160189991.1#96|Staphylococcus_aureus	774	+	+	1	3099	3872	126576	127349	WP_000540898.1#96	NZ_CP047779.1	GCF_009912155.1
WP_160189991.1#96|Staphylococcus_aureus	803	+	+	50	3903	4705	127380	128182	pseudogene_96.27*#96	NZ_CP047779.1	GCF_009912155.1
WP_160189991.1#96|Staphylococcus_aureus	771	+	+	1	4743	5513	128220	128990	WP_000540914.1#96	NZ_CP047779.1	GCF_009912155.1
WP_160189991.1#96|Staphylococcus_aureus	801	+	+	1	5545	6345	129022	129822	WP_001269822.1#96	NZ_CP047779.1	GCF_009912155.1
WP_160189991.1#96|Staphylococcus_aureus	795	+	+	1	6364	7158	129841	130635	WP_000835979.1#96	NZ_CP047779.1	GCF_009912155.1
WP_160189991.1#96|Staphylococcus_aureus	819	+	+	1	7327	8145	130804	131622	WP_000455735.1#96	NZ_CP047779.1	GCF_009912155.1
WP_160189991.1#96|Staphylococcus_aureus	1328	+	+	50	8138	9465	131615	132942	pseudogene_96.12*#96	NZ_CP047779.1	GCF_009912155.1
WP_160189991.1#96|Staphylococcus_aureus	324	+	+	5	9462	9785	132939	133262	WP_000971498.1#96	NZ_CP047779.1	GCF_009912155.1
WP_160189991.1#96|Staphylococcus_aureus	315	+	+	6	9804	10118	133281	133595	WP_000172546.1#96	NZ_CP047779.1	GCF_009912155.1
WP_160189991.1#96|Staphylococcus_aureus	261	+	-	8	10407	10667	133884	134144	WP_001794548.1#96	NZ_CP047779.1	GCF_009912155.1
WP_160189991.1#96|Staphylococcus_aureus	1203	+	+	12	10786	11988	134263	135465	WP_001062991.1#96	NZ_CP047779.1	GCF_009912155.1
WP_160189991.1#96|Staphylococcus_aureus	129	+	+	16	12257	12385	135734	135862	WP_001287492.1#96	NZ_CP047779.1	GCF_009912155.1
WP_160189991.1#96|Staphylococcus_aureus	63	+	-	51	12647	12709	136124	136186	WP_014532416.1#96	NZ_CP047779.1	GCF_009912155.1
WP_154290506.1#152|Staphylococcus_aureus	1292	-	+	48	1	1292	47599	48890	WP_154290506.1#152	NZ_WKFR01000019.1	GCF_009675505.1
WP_154290506.1#152|Staphylococcus_aureus	309	-	-	3	1398	1706	47185	47493	WP_000669514.1#152	NZ_WKFR01000019.1	GCF_009675505.1
WP_154290506.1#152|Staphylococcus_aureus	783	-	+	1	2073	2855	46036	46818	WP_154290508.1#152	NZ_WKFR01000019.1	GCF_009675505.1
WP_154290506.1#152|Staphylococcus_aureus	774	-	+	1	2903	3676	45215	45988	WP_000540898.1#152	NZ_WKFR01000019.1	GCF_009675505.1
WP_154290506.1#152|Staphylococcus_aureus	803	-	+	50	3707	4509	44382	45184	pseudogene_152.0*#152	NZ_WKFR01000019.1	GCF_009675505.1
WP_154290506.1#152|Staphylococcus_aureus	771	-	+	1	4547	5317	43574	44344	WP_000540914.1#152	NZ_WKFR01000019.1	GCF_009675505.1
WP_154290506.1#152|Staphylococcus_aureus	801	-	+	1	5349	6149	42742	43542	WP_001269822.1#152	NZ_WKFR01000019.1	GCF_009675505.1
WP_154290506.1#152|Staphylococcus_aureus	795	-	+	1	6168	6962	41929	42723	WP_154290504.1#152	NZ_WKFR01000019.1	GCF_009675505.1
WP_154290506.1#152|Staphylococcus_aureus	819	-	+	1	7131	7949	40942	41760	WP_000455735.1#152	NZ_WKFR01000019.1	GCF_009675505.1
WP_154290506.1#152|Staphylococcus_aureus	1328	-	+	50	7942	9269	39622	40949	pseudogene_152.1*#152	NZ_WKFR01000019.1	GCF_009675505.1
WP_154290506.1#152|Staphylococcus_aureus	324	-	+	5	9266	9589	39302	39625	WP_000971498.1#152	NZ_WKFR01000019.1	GCF_009675505.1
WP_154290506.1#152|Staphylococcus_aureus	315	-	+	6	9608	9922	38969	39283	WP_000172546.1#152	NZ_WKFR01000019.1	GCF_009675505.1
WP_154290506.1#152|Staphylococcus_aureus	261	-	-	8	10211	10471	38420	38680	WP_001794548.1#152	NZ_WKFR01000019.1	GCF_009675505.1
WP_154290506.1#152|Staphylococcus_aureus	1203	-	+	12	10590	11792	37099	38301	WP_001062991.1#152	NZ_WKFR01000019.1	GCF_009675505.1
WP_154290506.1#152|Staphylococcus_aureus	129	-	+	16	12061	12189	36702	36830	WP_001287492.1#152	NZ_WKFR01000019.1	GCF_009675505.1
WP_154290506.1#152|Staphylococcus_aureus	63	-	-	51	12451	12513	36378	36440	WP_014532416.1#152	NZ_WKFR01000019.1	GCF_009675505.1
WP_216745732.1#6|Staphylococcus_aureus	702	-	+	2	-722	-21	45603	46304	WP_000769151.1#6	NZ_JAHSUQ010000016.1	GCF_019149105.1
WP_216745732.1#6|Staphylococcus_aureus	1497	-	+	48	1	1497	44085	45581	WP_216745732.1#6	NZ_JAHSUQ010000016.1	GCF_019149105.1
WP_216745732.1#6|Staphylococcus_aureus	309	-	-	3	1605	1913	43669	43977	WP_000669519.1#6	NZ_JAHSUQ010000016.1	GCF_019149105.1
WP_216745732.1#6|Staphylococcus_aureus	780	-	+	1	2279	3058	42524	43303	WP_216745733.1#6	NZ_JAHSUQ010000016.1	GCF_019149105.1
WP_216745732.1#6|Staphylococcus_aureus	777	-	+	1	3127	3903	41679	42455	WP_045177091.1#6	NZ_JAHSUQ010000016.1	GCF_019149105.1
WP_216745732.1#6|Staphylococcus_aureus	813	-	+	1	4085	4897	40685	41497	WP_025175003.1#6	NZ_JAHSUQ010000016.1	GCF_019149105.1
WP_216745732.1#6|Staphylococcus_aureus	1323	-	+	9	4890	6212	39370	40692	WP_000066172.1#6	NZ_JAHSUQ010000016.1	GCF_019149105.1
WP_216745732.1#6|Staphylococcus_aureus	324	-	+	5	6209	6532	39050	39373	WP_000971506.1#6	NZ_JAHSUQ010000016.1	GCF_019149105.1
WP_216745732.1#6|Staphylococcus_aureus	297	-	+	6	6551	6847	38735	39031	WP_000074800.1#6	NZ_JAHSUQ010000016.1	GCF_019149105.1
WP_216745732.1#6|Staphylococcus_aureus	261	-	-	50	7175	7435	38147	38407	pseudogene_6.1*#6	NZ_JAHSUQ010000016.1	GCF_019149105.1
WP_216745732.1#6|Staphylococcus_aureus	1203	-	+	12	7567	8769	36813	38015	WP_001062992.1#6	NZ_JAHSUQ010000016.1	GCF_019149105.1
WP_216745732.1#6|Staphylococcus_aureus	63	-	-	51	9428	9490	36092	36154	WP_014532416.1#6	NZ_JAHSUQ010000016.1	GCF_019149105.1
WP_216745732.1#6|Staphylococcus_aureus	69	-	-	15	9554	9622	35960	36028	WP_014373779.1#6	NZ_JAHSUQ010000016.1	GCF_019149105.1
WP_216745732.1#6|Staphylococcus_aureus	66	-	-	13	9674	9739	35843	35908	WP_014373780.1#6	NZ_JAHSUQ010000016.1	GCF_019149105.1
WP_216745732.1#6|Staphylococcus_aureus	66	-	-	13	9771	9836	35746	35811	WP_014373781.1#6	NZ_JAHSUQ010000016.1	GCF_019149105.1
WP_216745732.1#6|Staphylococcus_aureus	1485	-	+	50	10357	11841	33741	35225	pseudogene_6.0*#6	NZ_JAHSUQ010000016.1	GCF_019149105.1
WP_216745732.1#6|Staphylococcus_aureus	2706	-	+	27	11854	14559	31023	33728	WP_216745731.1#6	NZ_JAHSUQ010000016.1	GCF_019149105.1
WP_249524812.1#1|Staphylococcus_aureus	184	-	-	50	-1361	-1178	46695	46878	pseudogene_1.18*#1	NZ_NAZI01000035.1	GCF_023383625.1
WP_249524812.1#1|Staphylococcus_aureus	702	-	+	2	-722	-21	45538	46239	WP_000769151.1#1	NZ_NAZI01000035.1	GCF_023383625.1
WP_249524812.1#1|Staphylococcus_aureus	1497	-	+	48	1	1497	44020	45516	WP_249524812.1#1	NZ_NAZI01000035.1	GCF_023383625.1
WP_249524812.1#1|Staphylococcus_aureus	309	-	-	3	1605	1913	43604	43912	WP_000669519.1#1	NZ_NAZI01000035.1	GCF_023383625.1
WP_249524812.1#1|Staphylococcus_aureus	780	-	+	1	2279	3058	42459	43238	WP_216745733.1#1	NZ_NAZI01000035.1	GCF_023383625.1
WP_249524812.1#1|Staphylococcus_aureus	777	-	+	1	3127	3903	41614	42390	WP_045177091.1#1	NZ_NAZI01000035.1	GCF_023383625.1
WP_249524812.1#1|Staphylococcus_aureus	813	-	+	1	4085	4897	40620	41432	WP_025175003.1#1	NZ_NAZI01000035.1	GCF_023383625.1
WP_249524812.1#1|Staphylococcus_aureus	1323	-	+	9	4890	6212	39305	40627	WP_000066172.1#1	NZ_NAZI01000035.1	GCF_023383625.1
WP_249524812.1#1|Staphylococcus_aureus	324	-	+	5	6209	6532	38985	39308	WP_000971506.1#1	NZ_NAZI01000035.1	GCF_023383625.1
WP_249524812.1#1|Staphylococcus_aureus	297	-	+	6	6551	6847	38670	38966	WP_000074800.1#1	NZ_NAZI01000035.1	GCF_023383625.1
WP_249524812.1#1|Staphylococcus_aureus	261	-	-	50	7175	7435	38082	38342	pseudogene_1.19*#1	NZ_NAZI01000035.1	GCF_023383625.1
WP_249524812.1#1|Staphylococcus_aureus	1203	-	+	12	7567	8769	36748	37950	WP_001062992.1#1	NZ_NAZI01000035.1	GCF_023383625.1
WP_249524812.1#1|Staphylococcus_aureus	63	-	-	51	9428	9490	36027	36089	WP_014532416.1#1	NZ_NAZI01000035.1	GCF_023383625.1
WP_249524812.1#1|Staphylococcus_aureus	69	-	-	15	9554	9622	35895	35963	WP_014373779.1#1	NZ_NAZI01000035.1	GCF_023383625.1
WP_249524812.1#1|Staphylococcus_aureus	66	-	-	13	9674	9739	35778	35843	WP_014373780.1#1	NZ_NAZI01000035.1	GCF_023383625.1
WP_249524812.1#1|Staphylococcus_aureus	66	-	-	13	9771	9836	35681	35746	WP_014373781.1#1	NZ_NAZI01000035.1	GCF_023383625.1
WP_249524812.1#1|Staphylococcus_aureus	1485	-	+	50	10357	11841	33676	35160	pseudogene_1.0*#1	NZ_NAZI01000035.1	GCF_023383625.1
WP_249524812.1#1|Staphylococcus_aureus	2706	-	+	27	11854	14559	30958	33663	WP_216745731.1#1	NZ_NAZI01000035.1	GCF_023383625.1
WP_113589264.1#8|Staphylococcus_aureus	573	-	+	4	-2447	-1875	4347	4919	WP_205352755.1#8	NZ_PTAA01000102.1	GCF_003309205.1
WP_113589264.1#8|Staphylococcus_aureus	628	-	+	4	-1749	-1122	3594	4221	WP_205352754.1#8	NZ_PTAA01000102.1	GCF_003309205.1
WP_113589264.1#8|Staphylococcus_aureus	696	-	+	2	-716	-21	2493	3188	WP_000769146.1#8	NZ_PTAA01000102.1	GCF_003309205.1
WP_113589264.1#8|Staphylococcus_aureus	1503	-	+	48	1	1503	969	2471	WP_113589264.1#8	NZ_PTAA01000102.1	GCF_003309205.1
WP_113589264.1#8|Staphylococcus_aureus	309	-	-	3	1612	1920	552	860	WP_000669519.1#8	NZ_PTAA01000102.1	GCF_003309205.1
WP_113589264.1#8|Staphylococcus_aureus	185	-	+	1	2287	2471	1	185	WP_113589265.1#8	NZ_PTAA01000102.1	GCF_003309205.1
WP_165618745.1#26|Staphylococcus_aureus	661	-	+	4	-1782	-1122	50083	50743	WP_204359906.1#26	NZ_JAANVS010000017.1	GCF_011291095.1
WP_165618745.1#26|Staphylococcus_aureus	696	-	+	2	-716	-21	48982	49677	WP_000769146.1#26	NZ_JAANVS010000017.1	GCF_011291095.1
WP_165618745.1#26|Staphylococcus_aureus	1503	-	+	48	1	1503	47458	48960	WP_165618745.1#26	NZ_JAANVS010000017.1	GCF_011291095.1
WP_165618745.1#26|Staphylococcus_aureus	309	-	-	3	1612	1920	47041	47349	WP_000669519.1#26	NZ_JAANVS010000017.1	GCF_011291095.1
WP_165618745.1#26|Staphylococcus_aureus	782	-	+	50	2287	3068	45893	46674	pseudogene_26.26*#26	NZ_JAANVS010000017.1	GCF_011291095.1
WP_165618745.1#26|Staphylococcus_aureus	771	-	+	1	3116	3886	45075	45845	WP_031837584.1#26	NZ_JAANVS010000017.1	GCF_011291095.1
WP_165618745.1#26|Staphylococcus_aureus	793	-	+	50	3918	4710	44251	45043	pseudogene_26.30*#26	NZ_JAANVS010000017.1	GCF_011291095.1
WP_165618745.1#26|Staphylococcus_aureus	798	-	+	1	4762	5559	43402	44199	WP_031589073.1#26	NZ_JAANVS010000017.1	GCF_011291095.1
WP_165618745.1#26|Staphylococcus_aureus	813	-	+	1	5738	6550	42411	43223	WP_031775081.1#26	NZ_JAANVS010000017.1	GCF_011291095.1
WP_165618745.1#26|Staphylococcus_aureus	783	-	+	1	6569	7351	41610	42392	WP_031589088.1#26	NZ_JAANVS010000017.1	GCF_011291095.1
WP_165618745.1#26|Staphylococcus_aureus	816	-	+	1	7530	8345	40616	41431	WP_001834381.1#26	NZ_JAANVS010000017.1	GCF_011291095.1
WP_165618745.1#26|Staphylococcus_aureus	1326	-	+	9	8335	9660	39301	40626	WP_031589090.1#26	NZ_JAANVS010000017.1	GCF_011291095.1
WP_165618745.1#26|Staphylococcus_aureus	324	-	+	5	9657	9980	38981	39304	WP_000577027.1#26	NZ_JAANVS010000017.1	GCF_011291095.1
WP_165618745.1#26|Staphylococcus_aureus	315	-	+	6	9999	10313	38648	38962	WP_000172546.1#26	NZ_JAANVS010000017.1	GCF_011291095.1
WP_165618745.1#26|Staphylococcus_aureus	261	-	-	8	10642	10902	38059	38319	WP_001798389.1#26	NZ_JAANVS010000017.1	GCF_011291095.1
WP_165618745.1#26|Staphylococcus_aureus	1203	-	+	12	11021	12223	36738	37940	WP_001062997.1#26	NZ_JAANVS010000017.1	GCF_011291095.1
WP_165618745.1#26|Staphylococcus_aureus	129	-	+	16	12478	12606	36355	36483	WP_031775297.1#26	NZ_JAANVS010000017.1	GCF_011291095.1
WP_165618745.1#26|Staphylococcus_aureus	63	-	-	51	12867	12929	36032	36094	WP_014532416.1#26	NZ_JAANVS010000017.1	GCF_011291095.1
WP_113590375.1#27|Staphylococcus_aureus	682	+	+	4	-1803	-1122	1	682	WP_205300590.1#27	NZ_JAMYYG010000021.1	GCF_024515875.1
WP_113590375.1#27|Staphylococcus_aureus	696	+	+	2	-716	-21	1088	1783	WP_000769146.1#27	NZ_JAMYYG010000021.1	GCF_024515875.1
WP_113590375.1#27|Staphylococcus_aureus	1503	+	+	48	1	1503	1805	3307	WP_113590375.1#27	NZ_JAMYYG010000021.1	GCF_024515875.1
WP_113590375.1#27|Staphylococcus_aureus	309	+	-	3	1612	1920	3416	3724	WP_000669519.1#27	NZ_JAMYYG010000021.1	GCF_024515875.1
WP_113590375.1#27|Staphylococcus_aureus	782	+	+	50	2287	3068	4091	4872	pseudogene_27.24*#27	NZ_JAMYYG010000021.1	GCF_024515875.1
WP_113590375.1#27|Staphylococcus_aureus	771	+	+	1	3116	3886	4920	5690	WP_031837584.1#27	NZ_JAMYYG010000021.1	GCF_024515875.1
WP_113590375.1#27|Staphylococcus_aureus	793	+	+	50	3918	4710	5722	6514	pseudogene_27.18*#27	NZ_JAMYYG010000021.1	GCF_024515875.1
WP_113590375.1#27|Staphylococcus_aureus	798	+	+	1	4762	5559	6566	7363	WP_031589073.1#27	NZ_JAMYYG010000021.1	GCF_024515875.1
WP_113590375.1#27|Staphylococcus_aureus	813	+	+	1	5738	6550	7542	8354	WP_031775081.1#27	NZ_JAMYYG010000021.1	GCF_024515875.1
WP_113590375.1#27|Staphylococcus_aureus	783	+	+	1	6569	7351	8373	9155	WP_031589088.1#27	NZ_JAMYYG010000021.1	GCF_024515875.1
WP_113590375.1#27|Staphylococcus_aureus	816	+	+	1	7530	8345	9334	10149	WP_001834381.1#27	NZ_JAMYYG010000021.1	GCF_024515875.1
WP_113590375.1#27|Staphylococcus_aureus	1326	+	+	9	8335	9660	10139	11464	WP_031589090.1#27	NZ_JAMYYG010000021.1	GCF_024515875.1
WP_113590375.1#27|Staphylococcus_aureus	324	+	+	5	9657	9980	11461	11784	WP_000577027.1#27	NZ_JAMYYG010000021.1	GCF_024515875.1
WP_113590375.1#27|Staphylococcus_aureus	315	+	+	6	9999	10313	11803	12117	WP_000172546.1#27	NZ_JAMYYG010000021.1	GCF_024515875.1
WP_113590375.1#27|Staphylococcus_aureus	261	+	-	8	10642	10902	12446	12706	WP_001798389.1#27	NZ_JAMYYG010000021.1	GCF_024515875.1
WP_113590375.1#27|Staphylococcus_aureus	1203	+	+	12	11021	12223	12825	14027	WP_001062997.1#27	NZ_JAMYYG010000021.1	GCF_024515875.1
WP_113590375.1#27|Staphylococcus_aureus	129	+	+	16	12478	12606	14282	14410	WP_031775297.1#27	NZ_JAMYYG010000021.1	GCF_024515875.1
WP_113590375.1#27|Staphylococcus_aureus	63	+	-	51	12867	12929	14671	14733	WP_014532416.1#27	NZ_JAMYYG010000021.1	GCF_024515875.1
WP_141062233.1#25|Staphylococcus_aureus	360	-	-	17	-14433	-14074	60982	61341	WP_141062236.1#25	NZ_SZYU01000002.1	GCF_006511805.1
WP_141062233.1#25|Staphylococcus_aureus	846	-	-	11	-14055	-13210	60118	60963	WP_001024391.1#25	NZ_SZYU01000002.1	GCF_006511805.1
WP_141062233.1#25|Staphylococcus_aureus	681	-	+	2	-12739	-12059	58967	59647	WP_141062235.1#25	NZ_SZYU01000002.1	GCF_006511805.1
WP_141062233.1#25|Staphylococcus_aureus	696	-	+	2	-11772	-11077	57985	58680	WP_000782616.1#25	NZ_SZYU01000002.1	GCF_006511805.1
WP_141062233.1#25|Staphylococcus_aureus	1071	-	+	2	-10786	-9716	56624	57694	WP_141062234.1#25	NZ_SZYU01000002.1	GCF_006511805.1
WP_141062233.1#25|Staphylococcus_aureus	135	-	+	10	-9594	-9460	56368	56502	WP_096659413.1#25	NZ_SZYU01000002.1	GCF_006511805.1
WP_141062233.1#25|Staphylococcus_aureus	882	-	+	2	-9351	-8470	55378	56259	WP_096659411.1#25	NZ_SZYU01000002.1	GCF_006511805.1
WP_141062233.1#25|Staphylococcus_aureus	705	-	+	2	-8106	-7402	54310	55014	WP_000784251.1#25	NZ_SZYU01000002.1	GCF_006511805.1
WP_141062233.1#25|Staphylococcus_aureus	696	-	+	2	-6956	-6261	53169	53864	WP_000769820.1#25	NZ_SZYU01000002.1	GCF_006511805.1
WP_141062233.1#25|Staphylococcus_aureus	699	-	+	2	-5922	-5224	52132	52830	WP_000673028.1#25	NZ_SZYU01000002.1	GCF_006511805.1
WP_141062233.1#25|Staphylococcus_aureus	684	-	+	2	-4844	-4161	51069	51752	WP_000673051.1#25	NZ_SZYU01000002.1	GCF_006511805.1
WP_141062233.1#25|Staphylococcus_aureus	102	-	-	14	-4076	-3975	50883	50984	WP_010956543.1#25	NZ_SZYU01000002.1	GCF_006511805.1
WP_141062233.1#25|Staphylococcus_aureus	1557	-	+	7	-3897	-2341	49249	50805	WP_000028670.1#25	NZ_SZYU01000002.1	GCF_006511805.1
WP_141062233.1#25|Staphylococcus_aureus	1227	-	+	4	-2348	-1122	48030	49256	WP_000072580.1#25	NZ_SZYU01000002.1	GCF_006511805.1
WP_141062233.1#25|Staphylococcus_aureus	696	-	+	2	-716	-21	46929	47624	WP_000769146.1#25	NZ_SZYU01000002.1	GCF_006511805.1
WP_141062233.1#25|Staphylococcus_aureus	1503	-	+	48	1	1503	45405	46907	WP_141062233.1#25	NZ_SZYU01000002.1	GCF_006511805.1
WP_141062233.1#25|Staphylococcus_aureus	309	-	-	3	1612	1920	44988	45296	WP_000669519.1#25	NZ_SZYU01000002.1	GCF_006511805.1
WP_141062233.1#25|Staphylococcus_aureus	783	-	+	1	2287	3069	43839	44621	WP_096659405.1#25	NZ_SZYU01000002.1	GCF_006511805.1
WP_141062233.1#25|Staphylococcus_aureus	771	-	+	1	3117	3887	43021	43791	WP_000540915.1#25	NZ_SZYU01000002.1	GCF_006511805.1
WP_141062233.1#25|Staphylococcus_aureus	798	-	+	1	3919	4716	42192	42989	WP_141062232.1#25	NZ_SZYU01000002.1	GCF_006511805.1
WP_141062233.1#25|Staphylococcus_aureus	783	-	+	1	4848	5630	41278	42060	WP_141062231.1#25	NZ_SZYU01000002.1	GCF_006511805.1
WP_141062233.1#25|Staphylococcus_aureus	1325	-	+	50	5620	6944	39964	41288	pseudogene_25.4*#25	NZ_SZYU01000002.1	GCF_006511805.1
WP_141062233.1#25|Staphylococcus_aureus	324	-	+	5	6941	7264	39644	39967	WP_000577027.1#25	NZ_SZYU01000002.1	GCF_006511805.1
WP_141062233.1#25|Staphylococcus_aureus	315	-	+	6	7283	7597	39311	39625	WP_000172546.1#25	NZ_SZYU01000002.1	GCF_006511805.1
WP_141062233.1#25|Staphylococcus_aureus	261	-	-	8	7926	8186	38722	38982	WP_001825923.1#25	NZ_SZYU01000002.1	GCF_006511805.1
WP_141062233.1#25|Staphylococcus_aureus	1203	-	+	12	8318	9520	37388	38590	WP_141062230.1#25	NZ_SZYU01000002.1	GCF_006511805.1
WP_141062233.1#25|Staphylococcus_aureus	63	-	-	51	10178	10240	36668	36730	WP_014532416.1#25	NZ_SZYU01000002.1	GCF_006511805.1
WP_141062233.1#25|Staphylococcus_aureus	69	-	-	15	10304	10372	36536	36604	WP_014373779.1#25	NZ_SZYU01000002.1	GCF_006511805.1
WP_141062233.1#25|Staphylococcus_aureus	66	-	-	13	10424	10489	36419	36484	WP_014373780.1#25	NZ_SZYU01000002.1	GCF_006511805.1
WP_141062233.1#25|Staphylococcus_aureus	66	-	-	13	10521	10586	36322	36387	WP_141062274.1#25	NZ_SZYU01000002.1	GCF_006511805.1
WP_141062233.1#25|Staphylococcus_aureus	1485	-	+	19	11107	12591	34317	35801	WP_141062229.1#25	NZ_SZYU01000002.1	GCF_006511805.1
WP_001208922.1#22|Staphylococcus_aureus	682	-	+	4	-1803	-1122	50103	50784	WP_205300590.1#22	NZ_PTCG01000033.1	GCF_003310215.1
WP_001208922.1#22|Staphylococcus_aureus	696	-	+	2	-716	-21	49002	49697	WP_000769146.1#22	NZ_PTCG01000033.1	GCF_003310215.1
WP_001208922.1#22|Staphylococcus_aureus	1503	-	+	48	1	1503	47478	48980	WP_001208922.1#22	NZ_PTCG01000033.1	GCF_003310215.1
WP_001208922.1#22|Staphylococcus_aureus	309	-	-	3	1612	1920	47061	47369	WP_000669519.1#22	NZ_PTCG01000033.1	GCF_003310215.1
WP_001208922.1#22|Staphylococcus_aureus	782	-	+	50	2287	3068	45913	46694	pseudogene_22.9*#22	NZ_PTCG01000033.1	GCF_003310215.1
WP_001208922.1#22|Staphylococcus_aureus	771	-	+	1	3116	3886	45095	45865	WP_031837584.1#22	NZ_PTCG01000033.1	GCF_003310215.1
WP_001208922.1#22|Staphylococcus_aureus	793	-	+	50	3918	4710	44271	45063	pseudogene_22.7*#22	NZ_PTCG01000033.1	GCF_003310215.1
WP_001208922.1#22|Staphylococcus_aureus	798	-	+	1	4762	5559	43422	44219	WP_031589073.1#22	NZ_PTCG01000033.1	GCF_003310215.1
WP_001208922.1#22|Staphylococcus_aureus	813	-	+	1	5738	6550	42431	43243	WP_031775081.1#22	NZ_PTCG01000033.1	GCF_003310215.1
WP_001208922.1#22|Staphylococcus_aureus	783	-	+	1	6569	7351	41630	42412	WP_031589088.1#22	NZ_PTCG01000033.1	GCF_003310215.1
WP_001208922.1#22|Staphylococcus_aureus	816	-	+	1	7530	8345	40636	41451	WP_001834381.1#22	NZ_PTCG01000033.1	GCF_003310215.1
WP_001208922.1#22|Staphylococcus_aureus	1326	-	+	9	8335	9660	39321	40646	WP_031589090.1#22	NZ_PTCG01000033.1	GCF_003310215.1
WP_001208922.1#22|Staphylococcus_aureus	324	-	+	5	9657	9980	39001	39324	WP_000577027.1#22	NZ_PTCG01000033.1	GCF_003310215.1
WP_001208922.1#22|Staphylococcus_aureus	315	-	+	6	9999	10313	38668	38982	WP_000172546.1#22	NZ_PTCG01000033.1	GCF_003310215.1
WP_001208922.1#22|Staphylococcus_aureus	261	-	-	8	10642	10902	38079	38339	WP_001798389.1#22	NZ_PTCG01000033.1	GCF_003310215.1
WP_001208922.1#22|Staphylococcus_aureus	1203	-	+	12	11021	12223	36758	37960	WP_001062997.1#22	NZ_PTCG01000033.1	GCF_003310215.1
WP_001208922.1#22|Staphylococcus_aureus	63	-	-	51	12867	12929	36052	36114	WP_014532416.1#22	NZ_PTCG01000033.1	GCF_003310215.1
WP_001208922.1#22|Staphylococcus_aureus	69	-	-	15	12993	13061	35920	35988	WP_014373779.1#22	NZ_PTCG01000033.1	GCF_003310215.1
WP_064132079.1#18|Staphylococcus_aureus	696	-	+	2	-13898	-13203	60671	61366	WP_031775244.1#18	NZ_FKQO01000002.1	GCF_900081495.1
WP_064132079.1#18|Staphylococcus_aureus	1071	-	+	2	-12912	-11842	59310	60380	WP_045173128.1#18	NZ_FKQO01000002.1	GCF_900081495.1
WP_064132079.1#18|Staphylococcus_aureus	138	-	+	10	-11723	-11586	59054	59191	WP_001789525.1#18	NZ_FKQO01000002.1	GCF_900081495.1
WP_064132079.1#18|Staphylococcus_aureus	795	-	+	2	-11477	-10683	58151	58945	WP_000705642.1#18	NZ_FKQO01000002.1	GCF_900081495.1
WP_064132079.1#18|Staphylococcus_aureus	705	-	+	2	-10319	-9615	57083	57787	WP_000784243.1#18	NZ_FKQO01000002.1	GCF_900081495.1
WP_064132079.1#18|Staphylococcus_aureus	696	-	+	2	-9169	-8474	55942	56637	WP_064132081.1#18	NZ_FKQO01000002.1	GCF_900081495.1
WP_064132079.1#18|Staphylococcus_aureus	696	-	+	2	-8039	-7344	54812	55507	WP_000769835.1#18	NZ_FKQO01000002.1	GCF_900081495.1
WP_064132079.1#18|Staphylococcus_aureus	699	-	+	2	-7005	-6307	53775	54473	WP_000673028.1#18	NZ_FKQO01000002.1	GCF_900081495.1
WP_064132079.1#18|Staphylococcus_aureus	699	-	+	2	-5927	-5229	52697	53395	WP_045173130.1#18	NZ_FKQO01000002.1	GCF_900081495.1
WP_064132079.1#18|Staphylococcus_aureus	684	-	+	2	-4862	-4179	51647	52330	WP_000778477.1#18	NZ_FKQO01000002.1	GCF_900081495.1
WP_064132079.1#18|Staphylococcus_aureus	102	-	-	14	-4094	-3993	51461	51562	WP_010956543.1#18	NZ_FKQO01000002.1	GCF_900081495.1
WP_064132079.1#18|Staphylococcus_aureus	444	-	+	7	-3915	-3472	50940	51383	WP_192794651.1#18	NZ_FKQO01000002.1	GCF_900081495.1
WP_064132079.1#18|Staphylococcus_aureus	836	-	+	7	-3176	-2341	49809	50644	WP_064132080.1#18	NZ_FKQO01000002.1	GCF_900081495.1
WP_064132079.1#18|Staphylococcus_aureus	1227	-	+	4	-2348	-1122	48590	49816	WP_000072580.1#18	NZ_FKQO01000002.1	GCF_900081495.1
WP_064132079.1#18|Staphylococcus_aureus	696	-	+	2	-716	-21	47489	48184	WP_000769146.1#18	NZ_FKQO01000002.1	GCF_900081495.1
WP_064132079.1#18|Staphylococcus_aureus	1515	-	+	48	1	1515	45953	47467	WP_064132079.1#18	NZ_FKQO01000002.1	GCF_900081495.1
WP_064132079.1#18|Staphylococcus_aureus	309	-	-	3	1612	1920	45548	45856	WP_000669519.1#18	NZ_FKQO01000002.1	GCF_900081495.1
WP_064132079.1#18|Staphylococcus_aureus	783	-	+	1	2287	3069	44399	45181	WP_031836978.1#18	NZ_FKQO01000002.1	GCF_900081495.1
WP_064132079.1#18|Staphylococcus_aureus	771	-	+	1	3117	3887	43581	44351	WP_000540915.1#18	NZ_FKQO01000002.1	GCF_900081495.1
WP_064132079.1#18|Staphylococcus_aureus	792	-	+	1	3919	4710	42758	43549	WP_000456137.1#18	NZ_FKQO01000002.1	GCF_900081495.1
WP_064132079.1#18|Staphylococcus_aureus	798	-	+	1	4762	5559	41909	42706	WP_000540315.1#18	NZ_FKQO01000002.1	GCF_900081495.1
WP_064132079.1#18|Staphylococcus_aureus	813	-	+	1	5741	6553	40915	41727	WP_014936986.1#18	NZ_FKQO01000002.1	GCF_900081495.1
WP_064132079.1#18|Staphylococcus_aureus	1326	-	+	9	6543	7868	39600	40925	WP_061823608.1#18	NZ_FKQO01000002.1	GCF_900081495.1
WP_064132079.1#18|Staphylococcus_aureus	324	-	+	5	7865	8188	39280	39603	WP_000577027.1#18	NZ_FKQO01000002.1	GCF_900081495.1
WP_064132079.1#18|Staphylococcus_aureus	315	-	+	6	8207	8521	38947	39261	WP_000172546.1#18	NZ_FKQO01000002.1	GCF_900081495.1
WP_064132079.1#18|Staphylococcus_aureus	261	-	-	8	8850	9110	38358	38618	WP_001798389.1#18	NZ_FKQO01000002.1	GCF_900081495.1
WP_064132079.1#18|Staphylococcus_aureus	1203	-	+	12	9229	10431	37037	38239	WP_001062998.1#18	NZ_FKQO01000002.1	GCF_900081495.1
WP_064132079.1#18|Staphylococcus_aureus	129	-	+	16	10686	10814	36654	36782	WP_001790025.1#18	NZ_FKQO01000002.1	GCF_900081495.1
WP_064132079.1#18|Staphylococcus_aureus	63	-	-	51	11074	11136	36332	36394	WP_014532416.1#18	NZ_FKQO01000002.1	GCF_900081495.1
WP_064132079.1#18|Staphylococcus_aureus	69	-	-	15	11200	11268	36200	36268	WP_014373779.1#18	NZ_FKQO01000002.1	GCF_900081495.1
WP_064132079.1#18|Staphylococcus_aureus	66	-	-	13	11320	11385	36083	36148	WP_014373780.1#18	NZ_FKQO01000002.1	GCF_900081495.1
WP_312013423.1#17|Staphylococcus_aureus	696	+	+	2	-10307	-9612	142	837	WP_000769845.1#17	NZ_JASCNJ010000018.1	GCF_031934985.1
WP_312013423.1#17|Staphylococcus_aureus	696	+	+	2	-10307	-9612	142	837	WP_000769845.1#17	NZ_JASCNJ010000018.1	GCF_031934985.1
WP_312013423.1#17|Staphylococcus_aureus	696	+	+	2	-8047	-7352	2402	3097	WP_031587839.1#17	NZ_JASCNJ010000018.1	GCF_031934985.1
WP_312013423.1#17|Staphylococcus_aureus	699	+	+	2	-7013	-6315	3436	4134	WP_000673028.1#17	NZ_JASCNJ010000018.1	GCF_031934985.1
WP_312013423.1#17|Staphylococcus_aureus	699	+	+	2	-5935	-5237	4514	5212	WP_000673080.1#17	NZ_JASCNJ010000018.1	GCF_031934985.1
WP_312013423.1#17|Staphylococcus_aureus	684	+	+	2	-4871	-4188	5578	6261	WP_000673051.1#17	NZ_JASCNJ010000018.1	GCF_031934985.1
WP_312013423.1#17|Staphylococcus_aureus	102	+	-	14	-4103	-4002	6346	6447	WP_010956543.1#17	NZ_JASCNJ010000018.1	GCF_031934985.1
WP_312013423.1#17|Staphylococcus_aureus	1557	+	+	7	-3924	-2368	6525	8081	WP_000028670.1#17	NZ_JASCNJ010000018.1	GCF_031934985.1
WP_312013423.1#17|Staphylococcus_aureus	1254	+	+	4	-2375	-1122	8074	9327	WP_031883950.1#17	NZ_JASCNJ010000018.1	GCF_031934985.1
WP_312013423.1#17|Staphylococcus_aureus	696	+	+	2	-716	-21	9733	10428	WP_000769146.1#17	NZ_JASCNJ010000018.1	GCF_031934985.1
WP_312013423.1#17|Staphylococcus_aureus	1503	+	+	48	1	1503	10450	11952	WP_312013423.1#17	NZ_JASCNJ010000018.1	GCF_031934985.1
WP_312013423.1#17|Staphylococcus_aureus	309	+	-	3	1612	1920	12061	12369	WP_000669519.1#17	NZ_JASCNJ010000018.1	GCF_031934985.1
WP_312013423.1#17|Staphylococcus_aureus	782	+	+	50	2287	3068	12736	13517	pseudogene_17.1*#17	NZ_JASCNJ010000018.1	GCF_031934985.1
WP_312013423.1#17|Staphylococcus_aureus	771	+	+	1	3116	3886	13565	14335	WP_312013424.1#17	NZ_JASCNJ010000018.1	GCF_031934985.1
WP_312013423.1#17|Staphylococcus_aureus	793	+	+	50	3918	4710	14367	15159	pseudogene_17.25*#17	NZ_JASCNJ010000018.1	GCF_031934985.1
WP_312013423.1#17|Staphylococcus_aureus	798	+	+	1	4762	5559	15211	16008	WP_031589073.1#17	NZ_JASCNJ010000018.1	GCF_031934985.1
WP_312013423.1#17|Staphylococcus_aureus	813	+	+	1	5738	6550	16187	16999	WP_031775081.1#17	NZ_JASCNJ010000018.1	GCF_031934985.1
WP_312013423.1#17|Staphylococcus_aureus	783	+	+	1	6569	7351	17018	17800	WP_031589088.1#17	NZ_JASCNJ010000018.1	GCF_031934985.1
WP_312013423.1#17|Staphylococcus_aureus	816	+	+	1	7530	8345	17979	18794	WP_001834381.1#17	NZ_JASCNJ010000018.1	GCF_031934985.1
WP_312013423.1#17|Staphylococcus_aureus	1326	+	+	9	8335	9660	18784	20109	WP_031589090.1#17	NZ_JASCNJ010000018.1	GCF_031934985.1
WP_312013423.1#17|Staphylococcus_aureus	324	+	+	5	9657	9980	20106	20429	WP_000577027.1#17	NZ_JASCNJ010000018.1	GCF_031934985.1
WP_312013423.1#17|Staphylococcus_aureus	315	+	+	6	9999	10313	20448	20762	WP_000172546.1#17	NZ_JASCNJ010000018.1	GCF_031934985.1
WP_312013423.1#17|Staphylococcus_aureus	261	+	-	8	10642	10902	21091	21351	WP_001798389.1#17	NZ_JASCNJ010000018.1	GCF_031934985.1
WP_312013423.1#17|Staphylococcus_aureus	1203	+	+	12	11021	12223	21470	22672	WP_001062997.1#17	NZ_JASCNJ010000018.1	GCF_031934985.1
WP_312013423.1#17|Staphylococcus_aureus	63	+	-	51	12867	12929	23316	23378	WP_014532416.1#17	NZ_JASCNJ010000018.1	GCF_031934985.1
WP_312013423.1#17|Staphylococcus_aureus	69	+	-	15	12993	13061	23442	23510	WP_014373779.1#17	NZ_JASCNJ010000018.1	GCF_031934985.1
WP_205298771.1#23|Staphylococcus_aureus	893	-	+	7	-3233	-2341	51537	52429	WP_119486617.1#23	NZ_WHQS01000024.1	GCF_016920095.1
WP_205298771.1#23|Staphylococcus_aureus	1227	-	+	4	-2348	-1122	50318	51544	WP_000072580.1#23	NZ_WHQS01000024.1	GCF_016920095.1
WP_205298771.1#23|Staphylococcus_aureus	696	-	+	2	-716	-21	49217	49912	WP_000769146.1#23	NZ_WHQS01000024.1	GCF_016920095.1
WP_205298771.1#23|Staphylococcus_aureus	1503	-	+	48	1	1503	47693	49195	WP_205298771.1#23	NZ_WHQS01000024.1	GCF_016920095.1
WP_205298771.1#23|Staphylococcus_aureus	309	-	-	3	1612	1920	47276	47584	WP_000669519.1#23	NZ_WHQS01000024.1	GCF_016920095.1
WP_205298771.1#23|Staphylococcus_aureus	782	-	+	50	2288	3069	46127	46908	pseudogene_23.8*#23	NZ_WHQS01000024.1	GCF_016920095.1
WP_205298771.1#23|Staphylococcus_aureus	771	-	+	1	3117	3887	45309	46079	WP_031837584.1#23	NZ_WHQS01000024.1	GCF_016920095.1
WP_205298771.1#23|Staphylococcus_aureus	793	-	+	50	3919	4711	44485	45277	pseudogene_23.16*#23	NZ_WHQS01000024.1	GCF_016920095.1
WP_205298771.1#23|Staphylococcus_aureus	798	-	+	1	4763	5560	43636	44433	WP_000540316.1#23	NZ_WHQS01000024.1	GCF_016920095.1
WP_205298771.1#23|Staphylococcus_aureus	813	-	+	1	5739	6551	42645	43457	WP_031775081.1#23	NZ_WHQS01000024.1	GCF_016920095.1
WP_205298771.1#23|Staphylococcus_aureus	783	-	+	1	6570	7352	41844	42626	WP_031589088.1#23	NZ_WHQS01000024.1	GCF_016920095.1
WP_205298771.1#23|Staphylococcus_aureus	816	-	+	1	7531	8346	40850	41665	WP_001834381.1#23	NZ_WHQS01000024.1	GCF_016920095.1
WP_205298771.1#23|Staphylococcus_aureus	1326	-	+	9	8336	9661	39535	40860	WP_000653705.1#23	NZ_WHQS01000024.1	GCF_016920095.1
WP_205298771.1#23|Staphylococcus_aureus	324	-	+	5	9658	9981	39215	39538	WP_000577027.1#23	NZ_WHQS01000024.1	GCF_016920095.1
WP_205298771.1#23|Staphylococcus_aureus	315	-	+	6	10000	10314	38882	39196	WP_000172546.1#23	NZ_WHQS01000024.1	GCF_016920095.1
WP_205298771.1#23|Staphylococcus_aureus	261	-	-	8	10643	10903	38293	38553	WP_001798389.1#23	NZ_WHQS01000024.1	GCF_016920095.1
WP_205298771.1#23|Staphylococcus_aureus	1203	-	+	12	11022	12224	36972	38174	WP_001062997.1#23	NZ_WHQS01000024.1	GCF_016920095.1
WP_205298771.1#23|Staphylococcus_aureus	129	-	+	16	12479	12607	36589	36717	WP_031775297.1#23	NZ_WHQS01000024.1	GCF_016920095.1
WP_205298771.1#23|Staphylococcus_aureus	63	-	-	51	12868	12930	36266	36328	WP_014532416.1#23	NZ_WHQS01000024.1	GCF_016920095.1
WP_165619758.1#74|Staphylococcus_aureus	622	+	+	4	-1743	-1122	1	622	WP_206138941.1#74	NZ_JAANUC010000017.1	GCF_011292495.1
WP_165619758.1#74|Staphylococcus_aureus	696	+	+	2	-716	-21	1028	1723	WP_000769146.1#74	NZ_JAANUC010000017.1	GCF_011292495.1
WP_165619758.1#74|Staphylococcus_aureus	1503	+	+	48	1	1503	1745	3247	WP_165619758.1#74	NZ_JAANUC010000017.1	GCF_011292495.1
WP_165619758.1#74|Staphylococcus_aureus	309	+	-	3	1612	1920	3356	3664	WP_000669519.1#74	NZ_JAANUC010000017.1	GCF_011292495.1
WP_165619758.1#74|Staphylococcus_aureus	782	+	+	50	2287	3068	4031	4812	pseudogene_74.6*#74	NZ_JAANUC010000017.1	GCF_011292495.1
WP_165619758.1#74|Staphylococcus_aureus	771	+	+	1	3116	3886	4860	5630	WP_031837584.1#74	NZ_JAANUC010000017.1	GCF_011292495.1
WP_165619758.1#74|Staphylococcus_aureus	793	+	+	50	3918	4710	5662	6454	pseudogene_74.27*#74	NZ_JAANUC010000017.1	GCF_011292495.1
WP_165619758.1#74|Staphylococcus_aureus	798	+	+	1	4762	5559	6506	7303	WP_031589073.1#74	NZ_JAANUC010000017.1	GCF_011292495.1
WP_165619758.1#74|Staphylococcus_aureus	813	+	+	1	5738	6550	7482	8294	WP_031775081.1#74	NZ_JAANUC010000017.1	GCF_011292495.1
WP_165619758.1#74|Staphylococcus_aureus	783	+	+	1	6569	7351	8313	9095	WP_031589088.1#74	NZ_JAANUC010000017.1	GCF_011292495.1
WP_165619758.1#74|Staphylococcus_aureus	816	+	+	1	7530	8345	9274	10089	WP_001834381.1#74	NZ_JAANUC010000017.1	GCF_011292495.1
WP_165619758.1#74|Staphylococcus_aureus	1326	+	+	9	8335	9660	10079	11404	WP_031589090.1#74	NZ_JAANUC010000017.1	GCF_011292495.1
WP_165619758.1#74|Staphylococcus_aureus	324	+	+	5	9657	9980	11401	11724	WP_000577027.1#74	NZ_JAANUC010000017.1	GCF_011292495.1
WP_165619758.1#74|Staphylococcus_aureus	315	+	+	6	9999	10313	11743	12057	WP_000172546.1#74	NZ_JAANUC010000017.1	GCF_011292495.1
WP_165619758.1#74|Staphylococcus_aureus	261	+	-	8	10642	10902	12386	12646	WP_001798389.1#74	NZ_JAANUC010000017.1	GCF_011292495.1
WP_165619758.1#74|Staphylococcus_aureus	1203	+	+	12	11021	12223	12765	13967	WP_001062997.1#74	NZ_JAANUC010000017.1	GCF_011292495.1
WP_165619758.1#74|Staphylococcus_aureus	63	+	-	51	12867	12929	14611	14673	WP_014532416.1#74	NZ_JAANUC010000017.1	GCF_011292495.1
WP_165619758.1#74|Staphylococcus_aureus	69	+	-	15	12993	13061	14737	14805	WP_014373779.1#74	NZ_JAANUC010000017.1	GCF_011292495.1
WP_113580790.1#68|Staphylococcus_aureus	681	+	+	2	-14872	-14192	6108	6788	WP_001808004.1#68	NZ_PSZU01000021.1	GCF_003309125.1
WP_113580790.1#68|Staphylococcus_aureus	696	+	+	2	-13906	-13211	7074	7769	WP_031587849.1#68	NZ_PSZU01000021.1	GCF_003309125.1
WP_113580790.1#68|Staphylococcus_aureus	1071	+	+	2	-12920	-11850	8060	9130	WP_113580788.1#68	NZ_PSZU01000021.1	GCF_003309125.1
WP_113580790.1#68|Staphylococcus_aureus	138	+	+	10	-11731	-11594	9249	9386	WP_001789525.1#68	NZ_PSZU01000021.1	GCF_003309125.1
WP_113580790.1#68|Staphylococcus_aureus	795	+	+	2	-11485	-10691	9495	10289	WP_000705642.1#68	NZ_PSZU01000021.1	GCF_003309125.1
WP_113580790.1#68|Staphylococcus_aureus	705	+	+	2	-10327	-9623	10653	11357	WP_000784243.1#68	NZ_PSZU01000021.1	GCF_003309125.1
WP_113580790.1#68|Staphylococcus_aureus	696	+	+	2	-9177	-8482	11803	12498	WP_000769845.1#68	NZ_PSZU01000021.1	GCF_003309125.1
WP_113580790.1#68|Staphylococcus_aureus	696	+	+	2	-8047	-7352	12933	13628	WP_031587839.1#68	NZ_PSZU01000021.1	GCF_003309125.1
WP_113580790.1#68|Staphylococcus_aureus	699	+	+	2	-7013	-6315	13967	14665	WP_000673028.1#68	NZ_PSZU01000021.1	GCF_003309125.1
WP_113580790.1#68|Staphylococcus_aureus	699	+	+	2	-5935	-5237	15045	15743	WP_000673080.1#68	NZ_PSZU01000021.1	GCF_003309125.1
WP_113580790.1#68|Staphylococcus_aureus	684	+	+	2	-4871	-4188	16109	16792	WP_000673051.1#68	NZ_PSZU01000021.1	GCF_003309125.1
WP_113580790.1#68|Staphylococcus_aureus	102	+	-	14	-4103	-4002	16877	16978	WP_010956543.1#68	NZ_PSZU01000021.1	GCF_003309125.1
WP_113580790.1#68|Staphylococcus_aureus	1557	+	+	7	-3924	-2368	17056	18612	WP_000028670.1#68	NZ_PSZU01000021.1	GCF_003309125.1
WP_113580790.1#68|Staphylococcus_aureus	1254	+	+	4	-2375	-1122	18605	19858	WP_113580789.1#68	NZ_PSZU01000021.1	GCF_003309125.1
WP_113580790.1#68|Staphylococcus_aureus	696	+	+	2	-716	-21	20264	20959	WP_000769146.1#68	NZ_PSZU01000021.1	GCF_003309125.1
WP_113580790.1#68|Staphylococcus_aureus	1503	+	+	48	1	1503	20981	22483	WP_113580790.1#68	NZ_PSZU01000021.1	GCF_003309125.1
WP_113580790.1#68|Staphylococcus_aureus	309	+	-	3	1612	1920	22592	22900	WP_000669519.1#68	NZ_PSZU01000021.1	GCF_003309125.1
WP_113580790.1#68|Staphylococcus_aureus	782	+	+	50	2287	3068	23267	24048	pseudogene_68.23*#68	NZ_PSZU01000021.1	GCF_003309125.1
WP_113580790.1#68|Staphylococcus_aureus	771	+	+	1	3116	3886	24096	24866	WP_031837584.1#68	NZ_PSZU01000021.1	GCF_003309125.1
WP_113580790.1#68|Staphylococcus_aureus	793	+	+	50	3918	4710	24898	25690	pseudogene_68.20*#68	NZ_PSZU01000021.1	GCF_003309125.1
WP_113580790.1#68|Staphylococcus_aureus	798	+	+	1	4762	5559	25742	26539	WP_031589073.1#68	NZ_PSZU01000021.1	GCF_003309125.1
WP_113580790.1#68|Staphylococcus_aureus	813	+	+	1	5738	6550	26718	27530	WP_031775081.1#68	NZ_PSZU01000021.1	GCF_003309125.1
WP_113580790.1#68|Staphylococcus_aureus	783	+	+	1	6569	7351	27549	28331	WP_031589088.1#68	NZ_PSZU01000021.1	GCF_003309125.1
WP_113580790.1#68|Staphylococcus_aureus	816	+	+	1	7530	8345	28510	29325	WP_001834381.1#68	NZ_PSZU01000021.1	GCF_003309125.1
WP_113580790.1#68|Staphylococcus_aureus	1326	+	+	9	8335	9660	29315	30640	WP_031589090.1#68	NZ_PSZU01000021.1	GCF_003309125.1
WP_113580790.1#68|Staphylococcus_aureus	324	+	+	5	9657	9980	30637	30960	WP_000577027.1#68	NZ_PSZU01000021.1	GCF_003309125.1
WP_113580790.1#68|Staphylococcus_aureus	315	+	+	6	9999	10313	30979	31293	WP_000172546.1#68	NZ_PSZU01000021.1	GCF_003309125.1
WP_113580790.1#68|Staphylococcus_aureus	261	+	-	8	10642	10902	31622	31882	WP_001798389.1#68	NZ_PSZU01000021.1	GCF_003309125.1
WP_113580790.1#68|Staphylococcus_aureus	1203	+	+	12	11021	12223	32001	33203	WP_001062997.1#68	NZ_PSZU01000021.1	GCF_003309125.1
WP_113580790.1#68|Staphylococcus_aureus	63	+	-	51	12867	12929	33847	33909	WP_014532416.1#68	NZ_PSZU01000021.1	GCF_003309125.1
WP_113580790.1#68|Staphylococcus_aureus	69	+	-	15	12993	13061	33973	34041	WP_014373779.1#68	NZ_PSZU01000021.1	GCF_003309125.1
WP_113590253.1#49|Staphylococcus_aureus	681	+	+	2	-14872	-14192	5967	6647	WP_001808004.1#49	NZ_PTCW01000010.1	GCF_003310865.1
WP_113590253.1#49|Staphylococcus_aureus	696	+	+	2	-13906	-13211	6933	7628	WP_031587849.1#49	NZ_PTCW01000010.1	GCF_003310865.1
WP_113590253.1#49|Staphylococcus_aureus	1071	+	+	2	-12920	-11850	7919	8989	WP_113580788.1#49	NZ_PTCW01000010.1	GCF_003310865.1
WP_113590253.1#49|Staphylococcus_aureus	138	+	+	10	-11731	-11594	9108	9245	WP_001789525.1#49	NZ_PTCW01000010.1	GCF_003310865.1
WP_113590253.1#49|Staphylococcus_aureus	795	+	+	2	-11485	-10691	9354	10148	WP_000705642.1#49	NZ_PTCW01000010.1	GCF_003310865.1
WP_113590253.1#49|Staphylococcus_aureus	705	+	+	2	-10327	-9623	10512	11216	WP_000784243.1#49	NZ_PTCW01000010.1	GCF_003310865.1
WP_113590253.1#49|Staphylococcus_aureus	696	+	+	2	-9177	-8482	11662	12357	WP_000769845.1#49	NZ_PTCW01000010.1	GCF_003310865.1
WP_113590253.1#49|Staphylococcus_aureus	696	+	+	2	-8047	-7352	12792	13487	WP_031587839.1#49	NZ_PTCW01000010.1	GCF_003310865.1
WP_113590253.1#49|Staphylococcus_aureus	699	+	+	2	-7013	-6315	13826	14524	WP_000673028.1#49	NZ_PTCW01000010.1	GCF_003310865.1
WP_113590253.1#49|Staphylococcus_aureus	699	+	+	2	-5935	-5237	14904	15602	WP_000673080.1#49	NZ_PTCW01000010.1	GCF_003310865.1
WP_113590253.1#49|Staphylococcus_aureus	684	+	+	2	-4871	-4188	15968	16651	WP_000673051.1#49	NZ_PTCW01000010.1	GCF_003310865.1
WP_113590253.1#49|Staphylococcus_aureus	102	+	-	14	-4103	-4002	16736	16837	WP_010956543.1#49	NZ_PTCW01000010.1	GCF_003310865.1
WP_113590253.1#49|Staphylococcus_aureus	1557	+	+	7	-3924	-2368	16915	18471	WP_000028670.1#49	NZ_PTCW01000010.1	GCF_003310865.1
WP_113590253.1#49|Staphylococcus_aureus	1254	+	+	4	-2375	-1122	18464	19717	WP_113580789.1#49	NZ_PTCW01000010.1	GCF_003310865.1
WP_113590253.1#49|Staphylococcus_aureus	696	+	+	2	-716	-21	20123	20818	WP_000769146.1#49	NZ_PTCW01000010.1	GCF_003310865.1
WP_113590253.1#49|Staphylococcus_aureus	1503	+	+	48	1	1503	20840	22342	WP_113590253.1#49	NZ_PTCW01000010.1	GCF_003310865.1
WP_113590253.1#49|Staphylococcus_aureus	309	+	-	3	1612	1920	22451	22759	WP_000669519.1#49	NZ_PTCW01000010.1	GCF_003310865.1
WP_113590253.1#49|Staphylococcus_aureus	782	+	+	50	2287	3068	23126	23907	pseudogene_49.3*#49	NZ_PTCW01000010.1	GCF_003310865.1
WP_113590253.1#49|Staphylococcus_aureus	771	+	+	1	3116	3886	23955	24725	WP_031837584.1#49	NZ_PTCW01000010.1	GCF_003310865.1
WP_113590253.1#49|Staphylococcus_aureus	793	+	+	50	3918	4710	24757	25549	pseudogene_49.15*#49	NZ_PTCW01000010.1	GCF_003310865.1
WP_113590253.1#49|Staphylococcus_aureus	798	+	+	1	4762	5559	25601	26398	WP_031589073.1#49	NZ_PTCW01000010.1	GCF_003310865.1
WP_113590253.1#49|Staphylococcus_aureus	813	+	+	1	5738	6550	26577	27389	WP_031775081.1#49	NZ_PTCW01000010.1	GCF_003310865.1
WP_113590253.1#49|Staphylococcus_aureus	783	+	+	1	6569	7351	27408	28190	WP_031589088.1#49	NZ_PTCW01000010.1	GCF_003310865.1
WP_113590253.1#49|Staphylococcus_aureus	816	+	+	1	7530	8345	28369	29184	WP_001834381.1#49	NZ_PTCW01000010.1	GCF_003310865.1
WP_113590253.1#49|Staphylococcus_aureus	1326	+	+	9	8335	9660	29174	30499	WP_031589090.1#49	NZ_PTCW01000010.1	GCF_003310865.1
WP_113590253.1#49|Staphylococcus_aureus	324	+	+	5	9657	9980	30496	30819	WP_000577027.1#49	NZ_PTCW01000010.1	GCF_003310865.1
WP_113590253.1#49|Staphylococcus_aureus	315	+	+	6	9999	10313	30838	31152	WP_000172546.1#49	NZ_PTCW01000010.1	GCF_003310865.1
WP_113590253.1#49|Staphylococcus_aureus	261	+	-	8	10642	10902	31481	31741	WP_001798389.1#49	NZ_PTCW01000010.1	GCF_003310865.1
WP_113590253.1#49|Staphylococcus_aureus	1203	+	+	12	11021	12223	31860	33062	WP_001062997.1#49	NZ_PTCW01000010.1	GCF_003310865.1
WP_113590253.1#49|Staphylococcus_aureus	63	+	-	51	12867	12929	33706	33768	WP_014532416.1#49	NZ_PTCW01000010.1	GCF_003310865.1
WP_113590253.1#49|Staphylococcus_aureus	69	+	-	15	12993	13061	33832	33900	WP_014373779.1#49	NZ_PTCW01000010.1	GCF_003310865.1
WP_072468356.1#15|Staphylococcus_aureus	360	-	-	17	-15645	-15286	65087	65446	WP_072468365.1#15	NZ_FQHT01000002.1	GCF_900125885.1
WP_072468356.1#15|Staphylococcus_aureus	846	-	-	11	-15267	-14422	64223	65068	WP_001024391.1#15	NZ_FQHT01000002.1	GCF_900125885.1
WP_072468356.1#15|Staphylococcus_aureus	681	-	+	2	-13951	-13271	63072	63752	WP_072468640.1#15	NZ_FQHT01000002.1	GCF_900125885.1
WP_072468356.1#15|Staphylococcus_aureus	696	-	+	2	-12985	-12290	62091	62786	WP_072468364.1#15	NZ_FQHT01000002.1	GCF_900125885.1
WP_072468356.1#15|Staphylococcus_aureus	1071	-	+	2	-11999	-10929	60730	61800	WP_072468363.1#15	NZ_FQHT01000002.1	GCF_900125885.1
WP_072468356.1#15|Staphylococcus_aureus	138	-	+	10	-10810	-10673	60474	60611	WP_001791691.1#15	NZ_FQHT01000002.1	GCF_900125885.1
WP_072468356.1#15|Staphylococcus_aureus	1041	-	+	2	-10564	-9524	59325	60365	WP_017804908.1#15	NZ_FQHT01000002.1	GCF_900125885.1
WP_072468356.1#15|Staphylococcus_aureus	705	-	+	2	-9160	-8456	58257	58961	WP_000784251.1#15	NZ_FQHT01000002.1	GCF_900125885.1
WP_072468356.1#15|Staphylococcus_aureus	696	-	+	2	-8010	-7315	57116	57811	WP_072499003.1#15	NZ_FQHT01000002.1	GCF_900125885.1
WP_072468356.1#15|Staphylococcus_aureus	699	-	+	2	-6972	-6274	56075	56773	WP_072468361.1#15	NZ_FQHT01000002.1	GCF_900125885.1
WP_072468356.1#15|Staphylococcus_aureus	699	-	+	2	-5897	-5199	55000	55698	WP_072468360.1#15	NZ_FQHT01000002.1	GCF_900125885.1
WP_072468356.1#15|Staphylococcus_aureus	684	-	+	2	-4833	-4150	53951	54634	WP_000778477.1#15	NZ_FQHT01000002.1	GCF_900125885.1
WP_072468356.1#15|Staphylococcus_aureus	1557	-	+	7	-3887	-2331	52132	53688	WP_072468359.1#15	NZ_FQHT01000002.1	GCF_900125885.1
WP_072468356.1#15|Staphylococcus_aureus	1227	-	+	4	-2338	-1112	50913	52139	WP_072468358.1#15	NZ_FQHT01000002.1	GCF_900125885.1
WP_072468356.1#15|Staphylococcus_aureus	699	-	+	2	-719	-21	49822	50520	WP_072468357.1#15	NZ_FQHT01000002.1	GCF_900125885.1
WP_072468356.1#15|Staphylococcus_aureus	1488	-	+	48	1	1488	48313	49800	WP_072468356.1#15	NZ_FQHT01000002.1	GCF_900125885.1
WP_072468356.1#15|Staphylococcus_aureus	309	-	-	3	1597	1905	47896	48204	WP_000669519.1#15	NZ_FQHT01000002.1	GCF_900125885.1
WP_072468356.1#15|Staphylococcus_aureus	774	-	+	1	2271	3044	46757	47530	WP_001813970.1#15	NZ_FQHT01000002.1	GCF_900125885.1
WP_072468356.1#15|Staphylococcus_aureus	795	-	+	1	3075	3869	45932	46726	WP_072468355.1#15	NZ_FQHT01000002.1	GCF_900125885.1
WP_072468356.1#15|Staphylococcus_aureus	782	-	+	50	3917	4698	45103	45884	pseudogene_15.7*#15	NZ_FQHT01000002.1	GCF_900125885.1
WP_072468356.1#15|Staphylococcus_aureus	795	-	+	1	4746	5540	44261	45055	WP_072468354.1#15	NZ_FQHT01000002.1	GCF_900125885.1
WP_072468356.1#15|Staphylococcus_aureus	804	-	+	1	5586	6389	43412	44215	WP_000971990.1#15	NZ_FQHT01000002.1	GCF_900125885.1
WP_072468356.1#15|Staphylococcus_aureus	771	-	+	1	6408	7178	42623	43393	WP_072468353.1#15	NZ_FQHT01000002.1	GCF_900125885.1
WP_072468356.1#15|Staphylococcus_aureus	798	-	+	1	7210	8007	41794	42591	WP_072468352.1#15	NZ_FQHT01000002.1	GCF_900125885.1
WP_072468356.1#15|Staphylococcus_aureus	813	-	+	1	8189	9001	40800	41612	WP_014936986.1#15	NZ_FQHT01000002.1	GCF_900125885.1
WP_072468356.1#15|Staphylococcus_aureus	1326	-	+	9	8991	10316	39485	40810	WP_072468351.1#15	NZ_FQHT01000002.1	GCF_900125885.1
WP_072468356.1#15|Staphylococcus_aureus	324	-	+	5	10313	10636	39165	39488	WP_000971498.1#15	NZ_FQHT01000002.1	GCF_900125885.1
WP_072468356.1#15|Staphylococcus_aureus	315	-	+	6	10655	10969	38832	39146	WP_000172543.1#15	NZ_FQHT01000002.1	GCF_900125885.1
WP_072468356.1#15|Staphylococcus_aureus	261	-	-	8	11259	11519	38282	38542	WP_001795576.1#15	NZ_FQHT01000002.1	GCF_900125885.1
WP_072468356.1#15|Staphylococcus_aureus	1203	-	+	12	11638	12840	36961	38163	WP_072468350.1#15	NZ_FQHT01000002.1	GCF_900125885.1
WP_072468356.1#15|Staphylococcus_aureus	129	-	+	16	13112	13240	36561	36689	WP_001790025.1#15	NZ_FQHT01000002.1	GCF_900125885.1
WP_234728030.1#14|Staphylococcus_aureus	696	+	+	2	-13989	-13294	397222	397917	WP_000782827.1#14	NZ_CP125895.1	GCF_030063965.1
WP_234728030.1#14|Staphylococcus_aureus	1071	+	+	2	-13003	-11933	398208	399278	WP_049307681.1#14	NZ_CP125895.1	GCF_030063965.1
WP_234728030.1#14|Staphylococcus_aureus	138	+	+	10	-11814	-11677	399397	399534	WP_001789525.1#14	NZ_CP125895.1	GCF_030063965.1
WP_234728030.1#14|Staphylococcus_aureus	998	+	+	50	-11568	-10571	399643	400640	pseudogene_14.18*#14	NZ_CP125895.1	GCF_030063965.1
WP_234728030.1#14|Staphylococcus_aureus	135	+	+	10	-10452	-10318	400759	400893	WP_001789528.1#14	NZ_CP125895.1	GCF_030063965.1
WP_234728030.1#14|Staphylococcus_aureus	705	+	+	2	-10206	-9502	401005	401709	WP_000784252.1#14	NZ_CP125895.1	GCF_030063965.1
WP_234728030.1#14|Staphylococcus_aureus	699	+	+	2	-9072	-8374	402139	402837	WP_000769803.1#14	NZ_CP125895.1	GCF_030063965.1
WP_234728030.1#14|Staphylococcus_aureus	696	+	+	2	-7952	-7257	403259	403954	WP_000769834.1#14	NZ_CP125895.1	GCF_030063965.1
WP_234728030.1#14|Staphylococcus_aureus	699	+	+	2	-6914	-6216	404297	404995	WP_000778650.1#14	NZ_CP125895.1	GCF_030063965.1
WP_234728030.1#14|Staphylococcus_aureus	699	+	+	2	-5839	-5141	405372	406070	WP_000673057.1#14	NZ_CP125895.1	GCF_030063965.1
WP_234728030.1#14|Staphylococcus_aureus	684	+	+	2	-4775	-4092	406436	407119	WP_000673051.1#14	NZ_CP125895.1	GCF_030063965.1
WP_234728030.1#14|Staphylococcus_aureus	101	+	-	50	-4017	-3917	407194	407294	pseudogene_14.5*#14	NZ_CP125895.1	GCF_030063965.1
WP_234728030.1#14|Staphylococcus_aureus	1557	+	+	7	-3839	-2283	407372	408928	WP_000028661.1#14	NZ_CP125895.1	GCF_030063965.1
WP_234728030.1#14|Staphylococcus_aureus	1170	+	+	4	-2290	-1121	408921	410090	WP_000072573.1#14	NZ_CP125895.1	GCF_030063965.1
WP_234728030.1#14|Staphylococcus_aureus	699	+	+	2	-719	-21	410492	411190	WP_000769145.1#14	NZ_CP125895.1	GCF_030063965.1
WP_234728030.1#14|Staphylococcus_aureus	1488	+	+	48	1	1488	411212	412699	WP_234728030.1#14	NZ_CP125895.1	GCF_030063965.1
WP_234728030.1#14|Staphylococcus_aureus	309	+	-	3	1597	1905	412808	413116	WP_000669519.1#14	NZ_CP125895.1	GCF_030063965.1
WP_234728030.1#14|Staphylococcus_aureus	774	+	+	1	2272	3045	413483	414256	WP_072471082.1#14	NZ_CP125895.1	GCF_030063965.1
WP_234728030.1#14|Staphylococcus_aureus	795	+	+	1	3076	3870	414287	415081	WP_000540881.1#14	NZ_CP125895.1	GCF_030063965.1
WP_234728030.1#14|Staphylococcus_aureus	783	+	+	1	3918	4700	415129	415911	WP_000540903.1#14	NZ_CP125895.1	GCF_030063965.1
WP_234728030.1#14|Staphylococcus_aureus	780	+	+	1	4748	5527	415959	416738	WP_000540908.1#14	NZ_CP125895.1	GCF_030063965.1
WP_234728030.1#14|Staphylococcus_aureus	793	+	+	50	5588	6380	416799	417591	pseudogene_14.15*#14	NZ_CP125895.1	GCF_030063965.1
WP_234728030.1#14|Staphylococcus_aureus	801	+	+	1	6432	7232	417643	418443	WP_000540323.1#14	NZ_CP125895.1	GCF_030063965.1
WP_234728030.1#14|Staphylococcus_aureus	783	+	+	1	7251	8033	418462	419244	WP_000835971.1#14	NZ_CP125895.1	GCF_030063965.1
WP_234728030.1#14|Staphylococcus_aureus	816	+	+	1	8212	9027	419423	420238	WP_001557597.1#14	NZ_CP125895.1	GCF_030063965.1
WP_234728030.1#14|Staphylococcus_aureus	1326	+	+	9	9017	10342	420228	421553	WP_000653708.1#14	NZ_CP125895.1	GCF_030063965.1
WP_234728030.1#14|Staphylococcus_aureus	324	+	+	5	10339	10662	421550	421873	WP_000971499.1#14	NZ_CP125895.1	GCF_030063965.1
WP_234728030.1#14|Staphylococcus_aureus	315	+	+	6	10681	10995	421892	422206	WP_000172540.1#14	NZ_CP125895.1	GCF_030063965.1
WP_234728030.1#14|Staphylococcus_aureus	201	+	-	8	11284	11484	422495	422695	WP_001797248.1#14	NZ_CP125895.1	GCF_030063965.1
WP_234728030.1#14|Staphylococcus_aureus	1203	+	+	12	11663	12865	422874	424076	WP_001063005.1#14	NZ_CP125895.1	GCF_030063965.1
WP_234728030.1#14|Staphylococcus_aureus	63	+	-	51	13510	13572	424721	424783	WP_014532416.1#14	NZ_CP125895.1	GCF_030063965.1
WP_072526490.1#9|Staphylococcus_aureus	696	+	+	2	-13989	-13294	964801	965496	WP_000782827.1#9	NZ_FQFN01000002.1	GCF_900125325.1
WP_072526490.1#9|Staphylococcus_aureus	1071	+	+	2	-13003	-11933	965787	966857	WP_049307681.1#9	NZ_FQFN01000002.1	GCF_900125325.1
WP_072526490.1#9|Staphylococcus_aureus	138	+	+	10	-11814	-11677	966976	967113	WP_001789525.1#9	NZ_FQFN01000002.1	GCF_900125325.1
WP_072526490.1#9|Staphylococcus_aureus	998	+	+	50	-11568	-10571	967222	968219	pseudogene_9.22*#9	NZ_FQFN01000002.1	GCF_900125325.1
WP_072526490.1#9|Staphylococcus_aureus	135	+	+	10	-10452	-10318	968338	968472	WP_001789528.1#9	NZ_FQFN01000002.1	GCF_900125325.1
WP_072526490.1#9|Staphylococcus_aureus	705	+	+	2	-10206	-9502	968584	969288	WP_000784252.1#9	NZ_FQFN01000002.1	GCF_900125325.1
WP_072526490.1#9|Staphylococcus_aureus	699	+	+	2	-9072	-8374	969718	970416	WP_000769803.1#9	NZ_FQFN01000002.1	GCF_900125325.1
WP_072526490.1#9|Staphylococcus_aureus	696	+	+	2	-7952	-7257	970838	971533	WP_000769834.1#9	NZ_FQFN01000002.1	GCF_900125325.1
WP_072526490.1#9|Staphylococcus_aureus	699	+	+	2	-6914	-6216	971876	972574	WP_000778650.1#9	NZ_FQFN01000002.1	GCF_900125325.1
WP_072526490.1#9|Staphylococcus_aureus	699	+	+	2	-5839	-5141	972951	973649	WP_000673057.1#9	NZ_FQFN01000002.1	GCF_900125325.1
WP_072526490.1#9|Staphylococcus_aureus	684	+	+	2	-4775	-4092	974015	974698	WP_000673051.1#9	NZ_FQFN01000002.1	GCF_900125325.1
WP_072526490.1#9|Staphylococcus_aureus	101	+	-	50	-4017	-3917	974773	974873	pseudogene_9.0*#9	NZ_FQFN01000002.1	GCF_900125325.1
WP_072526490.1#9|Staphylococcus_aureus	1557	+	+	7	-3839	-2283	974951	976507	WP_000028661.1#9	NZ_FQFN01000002.1	GCF_900125325.1
WP_072526490.1#9|Staphylococcus_aureus	1170	+	+	4	-2290	-1121	976500	977669	WP_000072573.1#9	NZ_FQFN01000002.1	GCF_900125325.1
WP_072526490.1#9|Staphylococcus_aureus	699	+	+	2	-719	-21	978071	978769	WP_000769145.1#9	NZ_FQFN01000002.1	GCF_900125325.1
WP_072526490.1#9|Staphylococcus_aureus	1488	+	+	48	1	1488	978791	980278	WP_072526490.1#9	NZ_FQFN01000002.1	GCF_900125325.1
WP_072526490.1#9|Staphylococcus_aureus	309	+	-	3	1597	1905	980387	980695	WP_000669519.1#9	NZ_FQFN01000002.1	GCF_900125325.1
WP_072526490.1#9|Staphylococcus_aureus	774	+	+	1	2272	3045	981062	981835	WP_072471082.1#9	NZ_FQFN01000002.1	GCF_900125325.1
WP_072526490.1#9|Staphylococcus_aureus	795	+	+	1	3076	3870	981866	982660	WP_000540881.1#9	NZ_FQFN01000002.1	GCF_900125325.1
WP_072526490.1#9|Staphylococcus_aureus	783	+	+	1	3918	4700	982708	983490	WP_000540903.1#9	NZ_FQFN01000002.1	GCF_900125325.1
WP_072526490.1#9|Staphylococcus_aureus	780	+	+	1	4748	5527	983538	984317	WP_000540908.1#9	NZ_FQFN01000002.1	GCF_900125325.1
WP_072526490.1#9|Staphylococcus_aureus	792	+	+	1	5588	6379	984378	985169	WP_142157695.1#9	NZ_FQFN01000002.1	GCF_900125325.1
WP_072526490.1#9|Staphylococcus_aureus	801	+	+	1	6431	7231	985221	986021	WP_072526492.1#9	NZ_FQFN01000002.1	GCF_900125325.1
WP_072526490.1#9|Staphylococcus_aureus	783	+	+	1	7250	8032	986040	986822	WP_000835971.1#9	NZ_FQFN01000002.1	GCF_900125325.1
WP_072526490.1#9|Staphylococcus_aureus	816	+	+	1	8211	9026	987001	987816	WP_001557597.1#9	NZ_FQFN01000002.1	GCF_900125325.1
WP_072526490.1#9|Staphylococcus_aureus	1326	+	+	9	9016	10341	987806	989131	WP_072526493.1#9	NZ_FQFN01000002.1	GCF_900125325.1
WP_072526490.1#9|Staphylococcus_aureus	324	+	+	5	10338	10661	989128	989451	WP_000971499.1#9	NZ_FQFN01000002.1	GCF_900125325.1
WP_072526490.1#9|Staphylococcus_aureus	315	+	+	6	10680	10994	989470	989784	WP_000172540.1#9	NZ_FQFN01000002.1	GCF_900125325.1
WP_072526490.1#9|Staphylococcus_aureus	201	+	-	8	11283	11483	990073	990273	WP_001797248.1#9	NZ_FQFN01000002.1	GCF_900125325.1
WP_072526490.1#9|Staphylococcus_aureus	1203	+	+	12	11662	12864	990452	991654	WP_001063005.1#9	NZ_FQFN01000002.1	GCF_900125325.1
WP_072526490.1#9|Staphylococcus_aureus	63	+	-	51	13509	13571	992299	992361	WP_014532416.1#9	NZ_FQFN01000002.1	GCF_900125325.1
WP_274544019.1#16|Staphylococcus_aureus	696	+	+	2	-13989	-13294	358583	359278	WP_000782827.1#16	NZ_JARAQN010000002.1	GCF_028804975.1
WP_274544019.1#16|Staphylococcus_aureus	1071	+	+	2	-13003	-11933	359569	360639	WP_049307681.1#16	NZ_JARAQN010000002.1	GCF_028804975.1
WP_274544019.1#16|Staphylococcus_aureus	138	+	+	10	-11814	-11677	360758	360895	WP_001789525.1#16	NZ_JARAQN010000002.1	GCF_028804975.1
WP_274544019.1#16|Staphylococcus_aureus	998	+	+	50	-11568	-10571	361004	362001	pseudogene_16.4*#16	NZ_JARAQN010000002.1	GCF_028804975.1
WP_274544019.1#16|Staphylococcus_aureus	135	+	+	10	-10452	-10318	362120	362254	WP_001789528.1#16	NZ_JARAQN010000002.1	GCF_028804975.1
WP_274544019.1#16|Staphylococcus_aureus	705	+	+	2	-10206	-9502	362366	363070	WP_000784252.1#16	NZ_JARAQN010000002.1	GCF_028804975.1
WP_274544019.1#16|Staphylococcus_aureus	699	+	+	2	-9072	-8374	363500	364198	WP_000769803.1#16	NZ_JARAQN010000002.1	GCF_028804975.1
WP_274544019.1#16|Staphylococcus_aureus	696	+	+	2	-7952	-7257	364620	365315	WP_000769834.1#16	NZ_JARAQN010000002.1	GCF_028804975.1
WP_274544019.1#16|Staphylococcus_aureus	699	+	+	2	-6914	-6216	365658	366356	WP_000778650.1#16	NZ_JARAQN010000002.1	GCF_028804975.1
WP_274544019.1#16|Staphylococcus_aureus	699	+	+	2	-5839	-5141	366733	367431	WP_000673057.1#16	NZ_JARAQN010000002.1	GCF_028804975.1
WP_274544019.1#16|Staphylococcus_aureus	684	+	+	2	-4775	-4092	367797	368480	WP_000673051.1#16	NZ_JARAQN010000002.1	GCF_028804975.1
WP_274544019.1#16|Staphylococcus_aureus	101	+	-	50	-4017	-3917	368555	368655	pseudogene_16.19*#16	NZ_JARAQN010000002.1	GCF_028804975.1
WP_274544019.1#16|Staphylococcus_aureus	1557	+	+	7	-3839	-2283	368733	370289	WP_000028661.1#16	NZ_JARAQN010000002.1	GCF_028804975.1
WP_274544019.1#16|Staphylococcus_aureus	1170	+	+	4	-2290	-1121	370282	371451	WP_000072573.1#16	NZ_JARAQN010000002.1	GCF_028804975.1
WP_274544019.1#16|Staphylococcus_aureus	699	+	+	2	-719	-21	371853	372551	WP_000769145.1#16	NZ_JARAQN010000002.1	GCF_028804975.1
WP_274544019.1#16|Staphylococcus_aureus	1488	+	+	48	1	1488	372573	374060	WP_274544019.1#16	NZ_JARAQN010000002.1	GCF_028804975.1
WP_274544019.1#16|Staphylococcus_aureus	309	+	-	3	1597	1905	374169	374477	WP_000669519.1#16	NZ_JARAQN010000002.1	GCF_028804975.1
WP_274544019.1#16|Staphylococcus_aureus	774	+	+	1	2272	3045	374844	375617	WP_072471082.1#16	NZ_JARAQN010000002.1	GCF_028804975.1
WP_274544019.1#16|Staphylococcus_aureus	795	+	+	1	3076	3870	375648	376442	WP_000540881.1#16	NZ_JARAQN010000002.1	GCF_028804975.1
WP_274544019.1#16|Staphylococcus_aureus	783	+	+	1	3918	4700	376490	377272	WP_000540903.1#16	NZ_JARAQN010000002.1	GCF_028804975.1
WP_274544019.1#16|Staphylococcus_aureus	780	+	+	1	4748	5527	377320	378099	WP_000540908.1#16	NZ_JARAQN010000002.1	GCF_028804975.1
WP_274544019.1#16|Staphylococcus_aureus	792	+	+	1	5588	6379	378160	378951	WP_150531499.1#16	NZ_JARAQN010000002.1	GCF_028804975.1
WP_274544019.1#16|Staphylococcus_aureus	801	+	+	1	6431	7231	379003	379803	WP_000540323.1#16	NZ_JARAQN010000002.1	GCF_028804975.1
WP_274544019.1#16|Staphylococcus_aureus	783	+	+	1	7250	8032	379822	380604	WP_000835971.1#16	NZ_JARAQN010000002.1	GCF_028804975.1
WP_274544019.1#16|Staphylococcus_aureus	816	+	+	1	8211	9026	380783	381598	WP_001557597.1#16	NZ_JARAQN010000002.1	GCF_028804975.1
WP_274544019.1#16|Staphylococcus_aureus	1326	+	+	9	9016	10341	381588	382913	WP_000653708.1#16	NZ_JARAQN010000002.1	GCF_028804975.1
WP_274544019.1#16|Staphylococcus_aureus	324	+	+	5	10338	10661	382910	383233	WP_000971499.1#16	NZ_JARAQN010000002.1	GCF_028804975.1
WP_274544019.1#16|Staphylococcus_aureus	315	+	+	6	10680	10994	383252	383566	WP_000172540.1#16	NZ_JARAQN010000002.1	GCF_028804975.1
WP_274544019.1#16|Staphylococcus_aureus	201	+	-	8	11283	11483	383855	384055	WP_001797248.1#16	NZ_JARAQN010000002.1	GCF_028804975.1
WP_274544019.1#16|Staphylococcus_aureus	1203	+	+	12	11662	12864	384234	385436	WP_274544018.1#16	NZ_JARAQN010000002.1	GCF_028804975.1
WP_274544019.1#16|Staphylococcus_aureus	180	+	+	16	13119	13298	385691	385870	WP_001789533.1#16	NZ_JARAQN010000002.1	GCF_028804975.1
WP_049307735.1#7|Staphylococcus_aureus	1071	-	+	2	-13005	-11935	61610	62680	WP_049307681.1#7	NZ_JARARE010000009.1	GCF_028805745.1
WP_049307735.1#7|Staphylococcus_aureus	138	-	+	10	-11816	-11679	61354	61491	WP_001789525.1#7	NZ_JARARE010000009.1	GCF_028805745.1
WP_049307735.1#7|Staphylococcus_aureus	998	-	+	50	-11570	-10573	60248	61245	pseudogene_7.17*#7	NZ_JARARE010000009.1	GCF_028805745.1
WP_049307735.1#7|Staphylococcus_aureus	135	-	+	10	-10454	-10320	59995	60129	WP_001789528.1#7	NZ_JARARE010000009.1	GCF_028805745.1
WP_049307735.1#7|Staphylococcus_aureus	705	-	+	2	-10208	-9504	59179	59883	WP_000784252.1#7	NZ_JARARE010000009.1	GCF_028805745.1
WP_049307735.1#7|Staphylococcus_aureus	699	-	+	2	-9074	-8376	58051	58749	WP_000769803.1#7	NZ_JARARE010000009.1	GCF_028805745.1
WP_049307735.1#7|Staphylococcus_aureus	696	-	+	2	-7954	-7259	56934	57629	WP_000769834.1#7	NZ_JARARE010000009.1	GCF_028805745.1
WP_049307735.1#7|Staphylococcus_aureus	699	-	+	2	-6916	-6218	55893	56591	WP_117220647.1#7	NZ_JARARE010000009.1	GCF_028805745.1
WP_049307735.1#7|Staphylococcus_aureus	699	-	+	2	-5841	-5143	54818	55516	WP_000673057.1#7	NZ_JARARE010000009.1	GCF_028805745.1
WP_049307735.1#7|Staphylococcus_aureus	684	-	+	2	-4777	-4094	53769	54452	WP_000673051.1#7	NZ_JARARE010000009.1	GCF_028805745.1
WP_049307735.1#7|Staphylococcus_aureus	101	-	-	50	-4019	-3919	53594	53694	pseudogene_7.6*#7	NZ_JARARE010000009.1	GCF_028805745.1
WP_049307735.1#7|Staphylococcus_aureus	1557	-	+	7	-3841	-2285	51960	53516	WP_274544638.1#7	NZ_JARARE010000009.1	GCF_028805745.1
WP_049307735.1#7|Staphylococcus_aureus	525	-	+	4	-2292	-1768	51443	51967	WP_274544278.1#7	NZ_JARARE010000009.1	GCF_028805745.1
WP_049307735.1#7|Staphylococcus_aureus	637	-	+	4	-1757	-1121	50796	51432	WP_274544277.1#7	NZ_JARARE010000009.1	GCF_028805745.1
WP_049307735.1#7|Staphylococcus_aureus	699	-	+	2	-719	-21	49696	50394	WP_000769145.1#7	NZ_JARARE010000009.1	GCF_028805745.1
WP_049307735.1#7|Staphylococcus_aureus	1488	-	+	48	1	1488	48187	49674	WP_049307735.1#7	NZ_JARARE010000009.1	GCF_028805745.1
WP_049307735.1#7|Staphylococcus_aureus	309	-	-	3	1597	1905	47770	48078	WP_000669519.1#7	NZ_JARARE010000009.1	GCF_028805745.1
WP_049307735.1#7|Staphylococcus_aureus	774	-	+	1	2272	3045	46630	47403	WP_072471082.1#7	NZ_JARARE010000009.1	GCF_028805745.1
WP_049307735.1#7|Staphylococcus_aureus	795	-	+	1	3076	3870	45805	46599	WP_000540881.1#7	NZ_JARARE010000009.1	GCF_028805745.1
WP_049307735.1#7|Staphylococcus_aureus	783	-	+	1	3918	4700	44975	45757	WP_000540903.1#7	NZ_JARARE010000009.1	GCF_028805745.1
WP_049307735.1#7|Staphylococcus_aureus	780	-	+	1	4748	5527	44148	44927	WP_000540908.1#7	NZ_JARARE010000009.1	GCF_028805745.1
WP_049307735.1#7|Staphylococcus_aureus	792	-	+	1	5588	6379	43296	44087	WP_078061063.1#7	NZ_JARARE010000009.1	GCF_028805745.1
WP_049307735.1#7|Staphylococcus_aureus	801	-	+	1	6431	7231	42444	43244	WP_000540323.1#7	NZ_JARARE010000009.1	GCF_028805745.1
WP_049307735.1#7|Staphylococcus_aureus	783	-	+	1	7250	8032	41643	42425	WP_000835971.1#7	NZ_JARARE010000009.1	GCF_028805745.1
WP_049307735.1#7|Staphylococcus_aureus	816	-	+	1	8211	9026	40649	41464	WP_001557597.1#7	NZ_JARARE010000009.1	GCF_028805745.1
WP_049307735.1#7|Staphylococcus_aureus	1326	-	+	9	9016	10341	39334	40659	WP_000653708.1#7	NZ_JARARE010000009.1	GCF_028805745.1
WP_049307735.1#7|Staphylococcus_aureus	324	-	+	5	10338	10661	39014	39337	WP_000971499.1#7	NZ_JARARE010000009.1	GCF_028805745.1
WP_049307735.1#7|Staphylococcus_aureus	315	-	+	6	10680	10994	38681	38995	WP_000172540.1#7	NZ_JARARE010000009.1	GCF_028805745.1
WP_049307735.1#7|Staphylococcus_aureus	201	-	-	8	11283	11483	38192	38392	WP_001797248.1#7	NZ_JARARE010000009.1	GCF_028805745.1
WP_049307735.1#7|Staphylococcus_aureus	1203	-	+	12	11662	12864	36811	38013	WP_001063005.1#7	NZ_JARARE010000009.1	GCF_028805745.1
WP_049307735.1#7|Staphylococcus_aureus	63	-	-	51	13509	13571	36104	36166	WP_014532416.1#7	NZ_JARARE010000009.1	GCF_028805745.1
WP_268560092.1#13|Staphylococcus_aureus	696	+	+	2	-13989	-13294	358700	359395	WP_000782827.1#13	NZ_JARAQL010000003.1	GCF_028804955.1
WP_268560092.1#13|Staphylococcus_aureus	1071	+	+	2	-13003	-11933	359686	360756	WP_049307681.1#13	NZ_JARAQL010000003.1	GCF_028804955.1
WP_268560092.1#13|Staphylococcus_aureus	138	+	+	10	-11814	-11677	360875	361012	WP_001789525.1#13	NZ_JARAQL010000003.1	GCF_028804955.1
WP_268560092.1#13|Staphylococcus_aureus	998	+	+	50	-11568	-10571	361121	362118	pseudogene_13.23*#13	NZ_JARAQL010000003.1	GCF_028804955.1
WP_268560092.1#13|Staphylococcus_aureus	135	+	+	10	-10452	-10318	362237	362371	WP_001789528.1#13	NZ_JARAQL010000003.1	GCF_028804955.1
WP_268560092.1#13|Staphylococcus_aureus	705	+	+	2	-10206	-9502	362483	363187	WP_000784252.1#13	NZ_JARAQL010000003.1	GCF_028804955.1
WP_268560092.1#13|Staphylococcus_aureus	699	+	+	2	-9072	-8374	363617	364315	WP_000769803.1#13	NZ_JARAQL010000003.1	GCF_028804955.1
WP_268560092.1#13|Staphylococcus_aureus	696	+	+	2	-7952	-7257	364737	365432	WP_000769834.1#13	NZ_JARAQL010000003.1	GCF_028804955.1
WP_268560092.1#13|Staphylococcus_aureus	699	+	+	2	-6914	-6216	365775	366473	WP_117220647.1#13	NZ_JARAQL010000003.1	GCF_028804955.1
WP_268560092.1#13|Staphylococcus_aureus	699	+	+	2	-5839	-5141	366850	367548	WP_000673057.1#13	NZ_JARAQL010000003.1	GCF_028804955.1
WP_268560092.1#13|Staphylococcus_aureus	684	+	+	2	-4775	-4092	367914	368597	WP_000673051.1#13	NZ_JARAQL010000003.1	GCF_028804955.1
WP_268560092.1#13|Staphylococcus_aureus	998	+	-	50	-11568	-10571	361121	362118	pseudogene_13.23*#13	NZ_JARAQL010000003.1	GCF_028804955.1
WP_268560092.1#13|Staphylococcus_aureus	1557	+	+	7	-3839	-2283	368850	370406	WP_000028661.1#13	NZ_JARAQL010000003.1	GCF_028804955.1
WP_268560092.1#13|Staphylococcus_aureus	1170	+	+	4	-2290	-1121	370399	371568	WP_000072573.1#13	NZ_JARAQL010000003.1	GCF_028804955.1
WP_268560092.1#13|Staphylococcus_aureus	699	+	+	2	-719	-21	371970	372668	WP_000769145.1#13	NZ_JARAQL010000003.1	GCF_028804955.1
WP_268560092.1#13|Staphylococcus_aureus	1488	+	+	48	1	1488	372690	374177	WP_268560092.1#13	NZ_JARAQL010000003.1	GCF_028804955.1
WP_268560092.1#13|Staphylococcus_aureus	309	+	-	3	1597	1905	374286	374594	WP_000669519.1#13	NZ_JARAQL010000003.1	GCF_028804955.1
WP_268560092.1#13|Staphylococcus_aureus	774	+	+	1	2272	3045	374961	375734	WP_072471082.1#13	NZ_JARAQL010000003.1	GCF_028804955.1
WP_268560092.1#13|Staphylococcus_aureus	795	+	+	1	3076	3870	375765	376559	WP_000540881.1#13	NZ_JARAQL010000003.1	GCF_028804955.1
WP_268560092.1#13|Staphylococcus_aureus	783	+	+	1	3918	4700	376607	377389	WP_000540903.1#13	NZ_JARAQL010000003.1	GCF_028804955.1
WP_268560092.1#13|Staphylococcus_aureus	780	+	+	1	4748	5527	377437	378216	WP_000540908.1#13	NZ_JARAQL010000003.1	GCF_028804955.1
WP_268560092.1#13|Staphylococcus_aureus	792	+	+	1	5588	6379	378277	379068	WP_078061063.1#13	NZ_JARAQL010000003.1	GCF_028804955.1
WP_268560092.1#13|Staphylococcus_aureus	801	+	+	1	6431	7231	379120	379920	WP_000540323.1#13	NZ_JARAQL010000003.1	GCF_028804955.1
WP_268560092.1#13|Staphylococcus_aureus	783	+	+	1	7250	8032	379939	380721	WP_000835971.1#13	NZ_JARAQL010000003.1	GCF_028804955.1
WP_268560092.1#13|Staphylococcus_aureus	816	+	+	1	8211	9026	380900	381715	WP_001557597.1#13	NZ_JARAQL010000003.1	GCF_028804955.1
WP_268560092.1#13|Staphylococcus_aureus	1326	+	+	9	9016	10341	381705	383030	WP_000653708.1#13	NZ_JARAQL010000003.1	GCF_028804955.1
WP_268560092.1#13|Staphylococcus_aureus	324	+	+	5	10338	10661	383027	383350	WP_000971499.1#13	NZ_JARAQL010000003.1	GCF_028804955.1
WP_268560092.1#13|Staphylococcus_aureus	315	+	+	6	10680	10994	383369	383683	WP_000172540.1#13	NZ_JARAQL010000003.1	GCF_028804955.1
WP_268560092.1#13|Staphylococcus_aureus	201	+	-	8	11283	11483	383972	384172	WP_001797248.1#13	NZ_JARAQL010000003.1	GCF_028804955.1
WP_268560092.1#13|Staphylococcus_aureus	1203	+	+	12	11662	12864	384351	385553	WP_001063005.1#13	NZ_JARAQL010000003.1	GCF_028804955.1
WP_268560092.1#13|Staphylococcus_aureus	180	+	+	16	13119	13298	385808	385987	WP_001789533.1#13	NZ_JARAQL010000003.1	GCF_028804955.1
WP_000330443.1#167|Staphylococcus_aureus_subsp__aureus_USA300_TCH959	696	+	+	2	-14137	-13442	954556	955251	WP_000782827.1#167	NZ_GG697986.1	GCF_000153665.1
WP_000330443.1#167|Staphylococcus_aureus_subsp__aureus_USA300_TCH959	173	+	+	50	-13151	-12979	955542	955714	pseudogene_167.5*#167	NZ_GG697986.1	GCF_000153665.1
WP_000330443.1#167|Staphylococcus_aureus_subsp__aureus_USA300_TCH959	893	+	+	2	-12913	-12021	955780	956672	WP_000962338.1#167	NZ_GG697986.1	GCF_000153665.1
WP_000330443.1#167|Staphylococcus_aureus_subsp__aureus_USA300_TCH959	138	+	+	10	-11902	-11765	956791	956928	WP_001789525.1#167	NZ_GG697986.1	GCF_000153665.1
WP_000330443.1#167|Staphylococcus_aureus_subsp__aureus_USA300_TCH959	998	+	+	50	-11656	-10659	957037	958034	pseudogene_167.26*#167	NZ_GG697986.1	GCF_000153665.1
WP_000330443.1#167|Staphylococcus_aureus_subsp__aureus_USA300_TCH959	135	+	+	10	-10540	-10406	958153	958287	WP_001789528.1#167	NZ_GG697986.1	GCF_000153665.1
WP_000330443.1#167|Staphylococcus_aureus_subsp__aureus_USA300_TCH959	705	+	+	2	-10294	-9590	958399	959103	WP_000784252.1#167	NZ_GG697986.1	GCF_000153665.1
WP_000330443.1#167|Staphylococcus_aureus_subsp__aureus_USA300_TCH959	699	+	+	2	-9160	-8462	959533	960231	WP_000769803.1#167	NZ_GG697986.1	GCF_000153665.1
WP_000330443.1#167|Staphylococcus_aureus_subsp__aureus_USA300_TCH959	696	+	+	2	-8040	-7345	960653	961348	WP_000769834.1#167	NZ_GG697986.1	GCF_000153665.1
WP_000330443.1#167|Staphylococcus_aureus_subsp__aureus_USA300_TCH959	699	+	+	2	-7002	-6304	961691	962389	WP_000778650.1#167	NZ_GG697986.1	GCF_000153665.1
WP_000330443.1#167|Staphylococcus_aureus_subsp__aureus_USA300_TCH959	699	+	+	2	-5927	-5229	962766	963464	WP_000673057.1#167	NZ_GG697986.1	GCF_000153665.1
WP_000330443.1#167|Staphylococcus_aureus_subsp__aureus_USA300_TCH959	684	+	+	2	-4863	-4180	963830	964513	WP_000673049.1#167	NZ_GG697986.1	GCF_000153665.1
WP_000330443.1#167|Staphylococcus_aureus_subsp__aureus_USA300_TCH959	101	+	-	50	-4105	-4005	964588	964688	pseudogene_167.11*#167	NZ_GG697986.1	GCF_000153665.1
WP_000330443.1#167|Staphylococcus_aureus_subsp__aureus_USA300_TCH959	1557	+	+	7	-3927	-2371	964766	966322	WP_000028661.1#167	NZ_GG697986.1	GCF_000153665.1
WP_000330443.1#167|Staphylococcus_aureus_subsp__aureus_USA300_TCH959	1040	+	+	4	-2378	-1339	966315	967354	WP_000072572.1#167	NZ_GG697986.1	GCF_000153665.1
WP_000330443.1#167|Staphylococcus_aureus_subsp__aureus_USA300_TCH959	1400	+	+	48	1	1400	968694	970093	WP_000330443.1#167	NZ_GG697986.1	GCF_000153665.1
WP_000330443.1#167|Staphylococcus_aureus_subsp__aureus_USA300_TCH959	309	+	-	3	1509	1817	970202	970510	WP_000669519.1#167	NZ_GG697986.1	GCF_000153665.1
WP_000330443.1#167|Staphylococcus_aureus_subsp__aureus_USA300_TCH959	774	+	+	1	2184	2957	970877	971650	WP_072471082.1#167	NZ_GG697986.1	GCF_000153665.1
WP_000330443.1#167|Staphylococcus_aureus_subsp__aureus_USA300_TCH959	795	+	+	1	2988	3782	971681	972475	WP_000540881.1#167	NZ_GG697986.1	GCF_000153665.1
WP_000330443.1#167|Staphylococcus_aureus_subsp__aureus_USA300_TCH959	783	+	+	1	3830	4612	972523	973305	WP_000540903.1#167	NZ_GG697986.1	GCF_000153665.1
WP_000330443.1#167|Staphylococcus_aureus_subsp__aureus_USA300_TCH959	780	+	+	1	4660	5439	973353	974132	WP_000540908.1#167	NZ_GG697986.1	GCF_000153665.1
WP_000330443.1#167|Staphylococcus_aureus_subsp__aureus_USA300_TCH959	792	+	+	1	5500	6291	974193	974984	WP_078061063.1#167	NZ_GG697986.1	GCF_000153665.1
WP_000330443.1#167|Staphylococcus_aureus_subsp__aureus_USA300_TCH959	801	+	+	1	6343	7143	975036	975836	WP_000540323.1#167	NZ_GG697986.1	GCF_000153665.1
WP_000330443.1#167|Staphylococcus_aureus_subsp__aureus_USA300_TCH959	783	+	+	1	7162	7944	975855	976637	WP_000835971.1#167	NZ_GG697986.1	GCF_000153665.1
WP_000330443.1#167|Staphylococcus_aureus_subsp__aureus_USA300_TCH959	816	+	+	1	8123	8938	976816	977631	WP_001557597.1#167	NZ_GG697986.1	GCF_000153665.1
WP_000330443.1#167|Staphylococcus_aureus_subsp__aureus_USA300_TCH959	1326	+	+	9	8928	10253	977621	978946	WP_000653708.1#167	NZ_GG697986.1	GCF_000153665.1
WP_000330443.1#167|Staphylococcus_aureus_subsp__aureus_USA300_TCH959	324	+	+	5	10250	10573	978943	979266	WP_000971499.1#167	NZ_GG697986.1	GCF_000153665.1
WP_000330443.1#167|Staphylococcus_aureus_subsp__aureus_USA300_TCH959	315	+	+	6	10592	10906	979285	979599	WP_000172540.1#167	NZ_GG697986.1	GCF_000153665.1
WP_000330443.1#167|Staphylococcus_aureus_subsp__aureus_USA300_TCH959	201	+	-	8	11195	11395	979888	980088	WP_001797248.1#167	NZ_GG697986.1	GCF_000153665.1
WP_000330443.1#167|Staphylococcus_aureus_subsp__aureus_USA300_TCH959	1203	+	+	12	11574	12776	980267	981469	WP_001063005.1#167	NZ_GG697986.1	GCF_000153665.1
WP_000330443.1#167|Staphylococcus_aureus_subsp__aureus_USA300_TCH959	63	+	-	51	13421	13483	982114	982176	WP_014532416.1#167	NZ_GG697986.1	GCF_000153665.1
WP_262537462.1#63|Staphylococcus_aureus	642	-	+	2	-15175	-14534	2365684	2366325	WP_262537489.1#63	NZ_CP094768.1	GCF_025559405.1
WP_262537462.1#63|Staphylococcus_aureus	696	-	+	2	-14247	-13552	2364702	2365397	WP_000782619.1#63	NZ_CP094768.1	GCF_025559405.1
WP_262537462.1#63|Staphylococcus_aureus	939	-	+	2	-13261	-12323	2363473	2364411	WP_262537488.1#63	NZ_CP094768.1	GCF_025559405.1
WP_262537462.1#63|Staphylococcus_aureus	705	-	+	2	-11959	-11255	2362405	2363109	WP_262537486.1#63	NZ_CP094768.1	GCF_025559405.1
WP_262537462.1#63|Staphylococcus_aureus	696	-	+	2	-10822	-10127	2361277	2361972	WP_262537484.1#63	NZ_CP094768.1	GCF_025559405.1
WP_262537462.1#63|Staphylococcus_aureus	696	-	+	2	-9705	-9010	2360160	2360855	WP_250737933.1#63	NZ_CP094768.1	GCF_025559405.1
WP_262537462.1#63|Staphylococcus_aureus	1568	-	+	38	-8875	-7308	2358458	2360025	WP_262537130.1#63	NZ_CP094768.1	GCF_025559405.1
WP_262537462.1#63|Staphylococcus_aureus	699	-	+	2	-7005	-6307	2357457	2358155	WP_262537478.1#63	NZ_CP094768.1	GCF_025559405.1
WP_262537462.1#63|Staphylococcus_aureus	699	-	+	2	-5929	-5231	2356381	2357079	WP_141061990.1#63	NZ_CP094768.1	GCF_025559405.1
WP_262537462.1#63|Staphylococcus_aureus	678	-	+	2	-4865	-4188	2355338	2356015	WP_262537474.1#63	NZ_CP094768.1	GCF_025559405.1
WP_262537462.1#63|Staphylococcus_aureus	120	-	-	14	-4105	-3986	2355136	2355255	WP_262538821.1#63	NZ_CP094768.1	GCF_025559405.1
WP_262537462.1#63|Staphylococcus_aureus	1557	-	+	7	-3926	-2370	2353520	2355076	WP_262537472.1#63	NZ_CP094768.1	GCF_025559405.1
WP_262537462.1#63|Staphylococcus_aureus	852	-	+	4	-2377	-1526	2352676	2353527	WP_262537469.1#63	NZ_CP094768.1	GCF_025559405.1
WP_262537462.1#63|Staphylococcus_aureus	216	-	+	4	-1347	-1132	2352282	2352497	WP_262537467.1#63	NZ_CP094768.1	GCF_025559405.1
WP_262537462.1#63|Staphylococcus_aureus	699	-	+	2	-719	-21	2351171	2351869	WP_262537464.1#63	NZ_CP094768.1	GCF_025559405.1
WP_262537462.1#63|Staphylococcus_aureus	1485	-	+	48	1	1485	2349665	2351149	WP_262537462.1#63	NZ_CP094768.1	GCF_025559405.1
WP_262537462.1#63|Staphylococcus_aureus	309	-	-	3	1593	1901	2349249	2349557	WP_000669519.1#63	NZ_CP094768.1	GCF_025559405.1
WP_262537462.1#63|Staphylococcus_aureus	774	-	+	1	2268	3041	2348109	2348882	WP_262538820.1#63	NZ_CP094768.1	GCF_025559405.1
WP_262537462.1#63|Staphylococcus_aureus	795	-	+	1	3072	3866	2347284	2348078	WP_262537460.1#63	NZ_CP094768.1	GCF_025559405.1
WP_262537462.1#63|Staphylococcus_aureus	786	-	+	1	3914	4699	2346451	2347236	WP_262537458.1#63	NZ_CP094768.1	GCF_025559405.1
WP_262537462.1#63|Staphylococcus_aureus	780	-	+	1	4727	5506	2345644	2346423	WP_262537456.1#63	NZ_CP094768.1	GCF_025559405.1
WP_262537462.1#63|Staphylococcus_aureus	801	-	+	1	5567	6367	2344783	2345583	WP_262537454.1#63	NZ_CP094768.1	GCF_025559405.1
WP_262537462.1#63|Staphylococcus_aureus	771	-	+	1	6386	7156	2343994	2344764	WP_262537453.1#63	NZ_CP094768.1	GCF_025559405.1
WP_262537462.1#63|Staphylococcus_aureus	792	-	+	1	7188	7979	2343171	2343962	WP_262537451.1#63	NZ_CP094768.1	GCF_025559405.1
WP_262537462.1#63|Staphylococcus_aureus	792	-	+	1	8031	8822	2342328	2343119	WP_098818110.1#63	NZ_CP094768.1	GCF_025559405.1
WP_262537462.1#63|Staphylococcus_aureus	785	-	+	50	8892	9676	2341474	2342258	pseudogene_63.9*#63	NZ_CP094768.1	GCF_025559405.1
WP_262537462.1#63|Staphylococcus_aureus	819	-	+	1	9845	10663	2340487	2341305	WP_262538819.1#63	NZ_CP094768.1	GCF_025559405.1
WP_262537462.1#63|Staphylococcus_aureus	1330	-	+	50	10656	11985	2339165	2340494	pseudogene_63.10*#63	NZ_CP094768.1	GCF_025559405.1
WP_262537462.1#63|Staphylococcus_aureus	324	-	+	5	11982	12305	2338845	2339168	WP_000971498.1#63	NZ_CP094768.1	GCF_025559405.1
WP_262537462.1#63|Staphylococcus_aureus	315	-	+	6	12324	12638	2338512	2338826	WP_000172546.1#63	NZ_CP094768.1	GCF_025559405.1
WP_262537462.1#63|Staphylococcus_aureus	261	-	-	8	12938	13198	2337952	2338212	WP_072490926.1#63	NZ_CP094768.1	GCF_025559405.1
WP_252583659.1#181|Staphylococcus_aureus	1264	+	+	48	1	1264	1	1264	WP_252583659.1#181	NZ_JAMXBA010000015.1	GCF_023914165.1
WP_252583659.1#181|Staphylococcus_aureus	309	+	-	3	1372	1680	1372	1680	WP_000768889.1#181	NZ_JAMXBA010000015.1	GCF_023914165.1
WP_252583659.1#181|Staphylococcus_aureus	779	+	+	50	7013	7791	7013	7791	pseudogene_181.10*#181	NZ_JAMXBA010000015.1	GCF_023914165.1
WP_252583659.1#181|Staphylococcus_aureus	327	+	+	1	2503	2829	2503	2829	WP_001834659.1#181	NZ_JAMXBA010000015.1	GCF_023914165.1
WP_252583659.1#181|Staphylococcus_aureus	783	+	+	1	2877	3659	2877	3659	WP_000542370.1#181	NZ_JAMXBA010000015.1	GCF_023914165.1
WP_252583659.1#181|Staphylococcus_aureus	786	+	+	1	3707	4492	3707	4492	WP_000540905.1#181	NZ_JAMXBA010000015.1	GCF_023914165.1
WP_252583659.1#181|Staphylococcus_aureus	780	+	+	1	4521	5300	4521	5300	WP_001834661.1#181	NZ_JAMXBA010000015.1	GCF_023914165.1
WP_252583659.1#181|Staphylococcus_aureus	795	+	+	1	5361	6155	5361	6155	WP_115293009.1#181	NZ_JAMXBA010000015.1	GCF_023914165.1
WP_252583659.1#181|Staphylococcus_aureus	801	+	+	50	6194	6994	6194	6994	pseudogene_181.9*#181	NZ_JAMXBA010000015.1	GCF_023914165.1
WP_252583659.1#181|Staphylococcus_aureus	779	+	+	50	7013	7791	7013	7791	pseudogene_181.10*#181	NZ_JAMXBA010000015.1	GCF_023914165.1
WP_252583659.1#181|Staphylococcus_aureus	783	+	+	1	7843	8625	7843	8625	WP_000540319.1#181	NZ_JAMXBA010000015.1	GCF_023914165.1
WP_252583659.1#181|Staphylococcus_aureus	792	+	+	1	8657	9448	8657	9448	WP_001269768.1#181	NZ_JAMXBA010000015.1	GCF_023914165.1
WP_252583659.1#181|Staphylococcus_aureus	777	+	+	1	9518	10294	9518	10294	WP_000649607.1#181	NZ_JAMXBA010000015.1	GCF_023914165.1
WP_252583659.1#181|Staphylococcus_aureus	795	+	+	1	10476	11270	10476	11270	WP_031929877.1#181	NZ_JAMXBA010000015.1	GCF_023914165.1
WP_301397077.1#5|Staphylococcus_aureus	846	-	-	11	-15298	-14453	66594	67439	WP_001024391.1#5	NZ_JAVFBP010000007.1	GCF_033036655.1
WP_301397077.1#5|Staphylococcus_aureus	681	-	+	2	-13982	-13302	65443	66123	WP_000668996.1#5	NZ_JAVFBP010000007.1	GCF_033036655.1
WP_301397077.1#5|Staphylococcus_aureus	696	-	+	2	-13018	-12323	64464	65159	WP_000782622.1#5	NZ_JAVFBP010000007.1	GCF_033036655.1
WP_301397077.1#5|Staphylococcus_aureus	1071	-	+	2	-12034	-10964	63105	64175	WP_000784034.1#5	NZ_JAVFBP010000007.1	GCF_033036655.1
WP_301397077.1#5|Staphylococcus_aureus	138	-	+	10	-10845	-10708	62849	62986	WP_031797543.1#5	NZ_JAVFBP010000007.1	GCF_033036655.1
WP_301397077.1#5|Staphylococcus_aureus	1083	-	+	2	-10599	-9517	61658	62740	WP_000705640.1#5	NZ_JAVFBP010000007.1	GCF_033036655.1
WP_301397077.1#5|Staphylococcus_aureus	705	-	+	2	-9153	-8449	60590	61294	WP_000784251.1#5	NZ_JAVFBP010000007.1	GCF_033036655.1
WP_301397077.1#5|Staphylococcus_aureus	696	-	+	2	-8017	-7322	59463	60158	WP_000769833.1#5	NZ_JAVFBP010000007.1	GCF_033036655.1
WP_301397077.1#5|Staphylococcus_aureus	699	-	+	2	-6983	-6285	58426	59124	WP_000673029.1#5	NZ_JAVFBP010000007.1	GCF_033036655.1
WP_301397077.1#5|Staphylococcus_aureus	699	-	+	2	-5906	-5208	57349	58047	WP_000779444.1#5	NZ_JAVFBP010000007.1	GCF_033036655.1
WP_301397077.1#5|Staphylococcus_aureus	684	-	+	2	-4842	-4159	56300	56983	WP_000778478.1#5	NZ_JAVFBP010000007.1	GCF_033036655.1
WP_301397077.1#5|Staphylococcus_aureus	103	-	-	50	-4074	-3972	56113	56215	pseudogene_5.16*#5	NZ_JAVFBP010000007.1	GCF_033036655.1
WP_301397077.1#5|Staphylococcus_aureus	1557	-	+	7	-3894	-2338	54479	56035	WP_000028648.1#5	NZ_JAVFBP010000007.1	GCF_033036655.1
WP_301397077.1#5|Staphylococcus_aureus	1239	-	+	4	-2345	-1107	53248	54486	WP_000072586.1#5	NZ_JAVFBP010000007.1	GCF_033036655.1
WP_301397077.1#5|Staphylococcus_aureus	702	-	+	2	-722	-21	52162	52863	WP_000769151.1#5	NZ_JAVFBP010000007.1	GCF_033036655.1
WP_301397077.1#5|Staphylococcus_aureus	1503	-	+	48	1	1503	50638	52140	WP_301397077.1#5	NZ_JAVFBP010000007.1	GCF_033036655.1
WP_301397077.1#5|Staphylococcus_aureus	309	-	-	3	1611	1919	50222	50530	WP_301397080.1#5	NZ_JAVFBP010000007.1	GCF_033036655.1
WP_301397077.1#5|Staphylococcus_aureus	784	-	+	50	2285	3068	49073	49856	pseudogene_5.30*#5	NZ_JAVFBP010000007.1	GCF_033036655.1
WP_301397077.1#5|Staphylococcus_aureus	783	-	+	1	3116	3898	48243	49025	WP_000542370.1#5	NZ_JAVFBP010000007.1	GCF_033036655.1
WP_301397077.1#5|Staphylococcus_aureus	786	-	+	1	3946	4731	47410	48195	WP_000540905.1#5	NZ_JAVFBP010000007.1	GCF_033036655.1
WP_301397077.1#5|Staphylococcus_aureus	780	-	+	1	4760	5539	46602	47381	WP_001834661.1#5	NZ_JAVFBP010000007.1	GCF_033036655.1
WP_301397077.1#5|Staphylococcus_aureus	795	-	+	1	5600	6394	45747	46541	WP_115293009.1#5	NZ_JAVFBP010000007.1	GCF_033036655.1
WP_301397077.1#5|Staphylococcus_aureus	103	-	+	50	-4074	-3972	56113	56215	pseudogene_5.16*#5	NZ_JAVFBP010000007.1	GCF_033036655.1
WP_301397077.1#5|Staphylococcus_aureus	779	-	+	50	7252	8030	44111	44889	pseudogene_5.13*#5	NZ_JAVFBP010000007.1	GCF_033036655.1
WP_301397077.1#5|Staphylococcus_aureus	783	-	+	1	8082	8864	43277	44059	WP_000540319.1#5	NZ_JAVFBP010000007.1	GCF_033036655.1
WP_301397077.1#5|Staphylococcus_aureus	792	-	+	1	8896	9687	42454	43245	WP_317515205.1#5	NZ_JAVFBP010000007.1	GCF_033036655.1
WP_301397077.1#5|Staphylococcus_aureus	741	-	+	1	9757	10497	41644	42384	WP_301397082.1#5	NZ_JAVFBP010000007.1	GCF_033036655.1
WP_301397077.1#5|Staphylococcus_aureus	795	-	+	1	10679	11473	40668	41462	WP_031929877.1#5	NZ_JAVFBP010000007.1	GCF_033036655.1
WP_301397077.1#5|Staphylococcus_aureus	1326	-	+	9	11476	12801	39340	40665	WP_317515204.1#5	NZ_JAVFBP010000007.1	GCF_033036655.1
WP_301397077.1#5|Staphylococcus_aureus	324	-	+	5	12798	13121	39020	39343	WP_000971506.1#5	NZ_JAVFBP010000007.1	GCF_033036655.1
WP_301397077.1#5|Staphylococcus_aureus	297	-	+	6	13140	13436	38705	39001	WP_000074800.1#5	NZ_JAVFBP010000007.1	GCF_033036655.1
WP_070044204.1#2|Staphylococcus_aureus	984	-	+	33	-14276	-13293	23535	24518	WP_000782446.1#2	NZ_FMPV01000017.1	GCF_900098115.1
WP_070044204.1#2|Staphylococcus_aureus	792	-	-	40	-12923	-12132	22374	23165	WP_000543856.1#2	NZ_FMPV01000017.1	GCF_900098115.1
WP_070044204.1#2|Staphylococcus_aureus	474	-	-	41	-12127	-11654	21896	22369	WP_000550252.1#2	NZ_FMPV01000017.1	GCF_900098115.1
WP_070044204.1#2|Staphylococcus_aureus	289	-	+	50	-11468	-11180	21422	21710	pseudogene_2.9*#2	NZ_FMPV01000017.1	GCF_900098115.1
WP_070044204.1#2|Staphylococcus_aureus	570	-	-	42	-10706	-10137	20379	20948	WP_001092776.1#2	NZ_FMPV01000017.1	GCF_900098115.1
WP_070044204.1#2|Staphylococcus_aureus	708	-	+	18	-9172	-8465	18707	19414	WP_001039433.1#2	NZ_FMPV01000017.1	GCF_900098115.1
WP_070044204.1#2|Staphylococcus_aureus	723	-	+	18	-8340	-7618	17860	18582	WP_069993661.1#2	NZ_FMPV01000017.1	GCF_900098115.1
WP_070044204.1#2|Staphylococcus_aureus	720	-	+	18	-7560	-6841	17083	17802	WP_001038872.1#2	NZ_FMPV01000017.1	GCF_900098115.1
WP_070044204.1#2|Staphylococcus_aureus	720	-	+	18	-6720	-6001	16243	16962	WP_001038704.1#2	NZ_FMPV01000017.1	GCF_900098115.1
WP_070044204.1#2|Staphylococcus_aureus	717	-	+	18	-5843	-5127	15369	16085	WP_070002063.1#2	NZ_FMPV01000017.1	GCF_900098115.1
WP_070044204.1#2|Staphylococcus_aureus	720	-	+	18	-4976	-4257	14499	15218	WP_001038690.1#2	NZ_FMPV01000017.1	GCF_900098115.1
WP_070044204.1#2|Staphylococcus_aureus	135	-	+	43	-4192	-4058	14300	14434	WP_001791797.1#2	NZ_FMPV01000017.1	GCF_900098115.1
WP_070044204.1#2|Staphylococcus_aureus	1557	-	+	7	-3894	-2338	12580	14136	WP_070044205.1#2	NZ_FMPV01000017.1	GCF_900098115.1
WP_070044204.1#2|Staphylococcus_aureus	1239	-	+	4	-2345	-1107	11349	12587	WP_000072586.1#2	NZ_FMPV01000017.1	GCF_900098115.1
WP_070044204.1#2|Staphylococcus_aureus	702	-	+	2	-722	-21	10263	10964	WP_000769151.1#2	NZ_FMPV01000017.1	GCF_900098115.1
WP_070044204.1#2|Staphylococcus_aureus	1503	-	+	48	1	1503	8739	10241	WP_070044204.1#2	NZ_FMPV01000017.1	GCF_900098115.1
WP_070044204.1#2|Staphylococcus_aureus	300	-	-	3	1611	1910	8332	8631	WP_257009066.1#2	NZ_FMPV01000017.1	GCF_900098115.1
WP_070044204.1#2|Staphylococcus_aureus	785	-	+	50	2105	2889	7353	8137	pseudogene_2.2*#2	NZ_FMPV01000017.1	GCF_900098115.1
WP_070044204.1#2|Staphylococcus_aureus	783	-	+	1	2937	3719	6523	7305	WP_000542370.1#2	NZ_FMPV01000017.1	GCF_900098115.1
WP_070044204.1#2|Staphylococcus_aureus	786	-	+	1	3767	4552	5690	6475	WP_000540905.1#2	NZ_FMPV01000017.1	GCF_900098115.1
WP_070044204.1#2|Staphylococcus_aureus	770	-	+	50	4581	5350	4892	5661	pseudogene_2.18*#2	NZ_FMPV01000017.1	GCF_900098115.1
WP_070044204.1#2|Staphylococcus_aureus	795	-	+	1	5411	6205	4037	4831	WP_069993599.1#2	NZ_FMPV01000017.1	GCF_900098115.1
WP_070044204.1#2|Staphylococcus_aureus	801	-	+	50	6244	7044	3198	3998	pseudogene_2.5*#2	NZ_FMPV01000017.1	GCF_900098115.1
WP_070044204.1#2|Staphylococcus_aureus	1392	-	+	1	7063	8454	1788	3179	WP_078368638.1#2	NZ_FMPV01000017.1	GCF_900098115.1
WP_070044204.1#2|Staphylococcus_aureus	777	-	+	1	8524	9300	942	1718	WP_000649607.1#2	NZ_FMPV01000017.1	GCF_900098115.1
WP_070044204.1#2|Staphylococcus_aureus	760	-	+	1	9482	10241	1	760	WP_078368640.1#2	NZ_FMPV01000017.1	GCF_900098115.1
WP_281224548.1#4|Staphylococcus_aureus	846	+	-	11	-14990	-14145	261374	262219	WP_001024386.1#4	NZ_JARZFS010000004.1	GCF_029930845.1
WP_281224548.1#4|Staphylococcus_aureus	681	+	+	2	-13674	-12994	262690	263370	WP_000669011.1#4	NZ_JARZFS010000004.1	GCF_029930845.1
WP_281224548.1#4|Staphylococcus_aureus	696	+	+	2	-12708	-12013	263656	264351	WP_000782618.1#4	NZ_JARZFS010000004.1	GCF_029930845.1
WP_281224548.1#4|Staphylococcus_aureus	1071	+	+	2	-11722	-10652	264642	265712	WP_281224546.1#4	NZ_JARZFS010000004.1	GCF_029930845.1
WP_281224548.1#4|Staphylococcus_aureus	138	+	+	10	-10533	-10396	265831	265968	WP_031927340.1#4	NZ_JARZFS010000004.1	GCF_029930845.1
WP_281224548.1#4|Staphylococcus_aureus	705	+	+	2	-10287	-9583	266077	266781	WP_000784251.1#4	NZ_JARZFS010000004.1	GCF_029930845.1
WP_281224548.1#4|Staphylococcus_aureus	696	+	+	2	-9137	-8442	267227	267922	WP_000769845.1#4	NZ_JARZFS010000004.1	GCF_029930845.1
WP_281224548.1#4|Staphylococcus_aureus	696	+	+	2	-8020	-7325	268344	269039	WP_111743781.1#4	NZ_JARZFS010000004.1	GCF_029930845.1
WP_281224548.1#4|Staphylococcus_aureus	639	+	+	2	-6922	-6284	269442	270080	WP_281224547.1#4	NZ_JARZFS010000004.1	GCF_029930845.1
WP_281224548.1#4|Staphylococcus_aureus	699	+	+	2	-5905	-5207	270459	271157	WP_000778499.1#4	NZ_JARZFS010000004.1	GCF_029930845.1
WP_281224548.1#4|Staphylococcus_aureus	684	+	+	2	-4841	-4158	271523	272206	WP_000778478.1#4	NZ_JARZFS010000004.1	GCF_029930845.1
WP_281224548.1#4|Staphylococcus_aureus	102	+	-	14	-4073	-3972	272291	272392	WP_010956543.1#4	NZ_JARZFS010000004.1	GCF_029930845.1
WP_281224548.1#4|Staphylococcus_aureus	1557	+	+	7	-3894	-2338	272470	274026	WP_258410093.1#4	NZ_JARZFS010000004.1	GCF_029930845.1
WP_281224548.1#4|Staphylococcus_aureus	1239	+	+	4	-2345	-1107	274019	275257	WP_000072586.1#4	NZ_JARZFS010000004.1	GCF_029930845.1
WP_281224548.1#4|Staphylococcus_aureus	702	+	+	2	-722	-21	275642	276343	WP_000769151.1#4	NZ_JARZFS010000004.1	GCF_029930845.1
WP_281224548.1#4|Staphylococcus_aureus	1503	+	+	48	1	1503	276365	277867	WP_281224548.1#4	NZ_JARZFS010000004.1	GCF_029930845.1
WP_281224548.1#4|Staphylococcus_aureus	309	+	-	3	1611	1919	277975	278283	WP_000669519.1#4	NZ_JARZFS010000004.1	GCF_029930845.1
WP_281224548.1#4|Staphylococcus_aureus	783	+	+	1	2286	3068	278650	279432	WP_103188662.1#4	NZ_JARZFS010000004.1	GCF_029930845.1
WP_281224548.1#4|Staphylococcus_aureus	783	+	+	1	3116	3898	279480	280262	WP_006191913.1#4	NZ_JARZFS010000004.1	GCF_029930845.1
WP_281224548.1#4|Staphylococcus_aureus	786	+	+	1	3946	4731	280310	281095	WP_031860553.1#4	NZ_JARZFS010000004.1	GCF_029930845.1
WP_281224548.1#4|Staphylococcus_aureus	786	+	+	1	4759	5544	281123	281908	WP_111743782.1#4	NZ_JARZFS010000004.1	GCF_029930845.1
WP_281224548.1#4|Staphylococcus_aureus	792	+	+	1	5563	6354	281927	282718	WP_000269697.1#4	NZ_JARZFS010000004.1	GCF_029930845.1
WP_281224548.1#4|Staphylococcus_aureus	795	+	+	1	6415	7209	282779	283573	WP_006191918.1#4	NZ_JARZFS010000004.1	GCF_029930845.1
WP_281224548.1#4|Staphylococcus_aureus	789	+	+	1	7248	8036	283612	284400	WP_281224549.1#4	NZ_JARZFS010000004.1	GCF_029930845.1
WP_281224548.1#4|Staphylococcus_aureus	783	+	+	1	8055	8837	284419	285201	WP_281224550.1#4	NZ_JARZFS010000004.1	GCF_029930845.1
WP_281224548.1#4|Staphylococcus_aureus	798	+	+	1	9019	9816	285383	286180	WP_281224558.1#4	NZ_JARZFS010000004.1	GCF_029930845.1
WP_281224548.1#4|Staphylococcus_aureus	1323	+	+	9	9809	11131	286173	287495	WP_281224551.1#4	NZ_JARZFS010000004.1	GCF_029930845.1
WP_281224548.1#4|Staphylococcus_aureus	324	+	+	5	11128	11451	287492	287815	WP_000971508.1#4	NZ_JARZFS010000004.1	GCF_029930845.1
WP_281224548.1#4|Staphylococcus_aureus	297	+	+	6	11470	11766	287834	288130	WP_000074800.1#4	NZ_JARZFS010000004.1	GCF_029930845.1
WP_281224548.1#4|Staphylococcus_aureus	261	+	-	8	12095	12355	288459	288719	WP_281224552.1#4	NZ_JARZFS010000004.1	GCF_029930845.1
WP_281224548.1#4|Staphylococcus_aureus	1203	+	+	12	12487	13689	288851	290053	WP_001062992.1#4	NZ_JARZFS010000004.1	GCF_029930845.1
WP_258410990.1#3|Staphylococcus_aureus	846	+	-	11	-16241	-15396	384907	385752	WP_001024374.1#3	NZ_CP102961.1	GCF_024741535.1
WP_258410990.1#3|Staphylococcus_aureus	681	+	+	2	-14924	-14244	386224	386904	WP_000669009.1#3	NZ_CP102961.1	GCF_024741535.1
WP_258410990.1#3|Staphylococcus_aureus	696	+	+	2	-13958	-13263	387190	387885	WP_000782839.1#3	NZ_CP102961.1	GCF_024741535.1
WP_258410990.1#3|Staphylococcus_aureus	1071	+	+	2	-12972	-11902	388176	389246	WP_258410986.1#3	NZ_CP102961.1	GCF_024741535.1
WP_258410990.1#3|Staphylococcus_aureus	138	+	+	10	-11783	-11646	389365	389502	WP_001791691.1#3	NZ_CP102961.1	GCF_024741535.1
WP_258410990.1#3|Staphylococcus_aureus	897	+	+	2	-11537	-10641	389611	390507	WP_258410987.1#3	NZ_CP102961.1	GCF_024741535.1
WP_258410990.1#3|Staphylococcus_aureus	705	+	+	2	-10277	-9573	390871	391575	WP_000781345.1#3	NZ_CP102961.1	GCF_024741535.1
WP_258410990.1#3|Staphylococcus_aureus	699	+	+	2	-9127	-8429	392021	392719	WP_000767929.1#3	NZ_CP102961.1	GCF_024741535.1
WP_258410990.1#3|Staphylococcus_aureus	696	+	+	2	-8007	-7312	393141	393836	WP_000769837.1#3	NZ_CP102961.1	GCF_024741535.1
WP_258410990.1#3|Staphylococcus_aureus	699	+	+	2	-6973	-6275	394175	394873	WP_000673035.1#3	NZ_CP102961.1	GCF_024741535.1
WP_258410990.1#3|Staphylococcus_aureus	699	+	+	2	-5896	-5198	395252	395950	WP_000673059.1#3	NZ_CP102961.1	GCF_024741535.1
WP_258410990.1#3|Staphylococcus_aureus	684	+	+	2	-4839	-4156	396309	396992	WP_000778477.1#3	NZ_CP102961.1	GCF_024741535.1
WP_258410990.1#3|Staphylococcus_aureus	1557	+	+	7	-3894	-2338	397254	398810	WP_258410988.1#3	NZ_CP102961.1	GCF_024741535.1
WP_258410990.1#3|Staphylococcus_aureus	1239	+	+	4	-2345	-1107	398803	400041	WP_258410989.1#3	NZ_CP102961.1	GCF_024741535.1
WP_258410990.1#3|Staphylococcus_aureus	702	+	+	2	-722	-21	400426	401127	WP_000769151.1#3	NZ_CP102961.1	GCF_024741535.1
WP_258410990.1#3|Staphylococcus_aureus	1503	+	+	48	1	1503	401149	402651	WP_258410990.1#3	NZ_CP102961.1	GCF_024741535.1
WP_258410990.1#3|Staphylococcus_aureus	309	+	-	3	1611	1919	402759	403067	WP_000669519.1#3	NZ_CP102961.1	GCF_024741535.1
WP_258410990.1#3|Staphylococcus_aureus	789	+	+	1	2286	3074	403434	404222	WP_258411137.1#3	NZ_CP102961.1	GCF_024741535.1
WP_258410990.1#3|Staphylococcus_aureus	783	+	+	1	3093	3875	404241	405023	WP_258410991.1#3	NZ_CP102961.1	GCF_024741535.1
WP_258410990.1#3|Staphylococcus_aureus	549	+	+	50	3923	4471	405071	405619	pseudogene_3.4*#3	NZ_CP102961.1	GCF_024741535.1
WP_258410990.1#3|Staphylococcus_aureus	1293	+	+	21	4570	5862	405718	407010	WP_000777472.1#3	NZ_CP102961.1	GCF_024741535.1
WP_258410990.1#3|Staphylococcus_aureus	766	+	+	50	5855	6620	407003	407768	pseudogene_3.28*#3	NZ_CP102961.1	GCF_024741535.1
WP_258410990.1#3|Staphylococcus_aureus	222	+	+	50	6689	6910	407837	408058	pseudogene_3.8*#3	NZ_CP102961.1	GCF_024741535.1
WP_258410990.1#3|Staphylococcus_aureus	795	+	+	1	6971	7765	408119	408913	WP_258411138.1#3	NZ_CP102961.1	GCF_024741535.1
WP_258410990.1#3|Staphylococcus_aureus	798	+	+	1	7804	8601	408952	409749	WP_258410992.1#3	NZ_CP102961.1	GCF_024741535.1
WP_258410990.1#3|Staphylococcus_aureus	810	+	+	1	8782	9591	409930	410739	WP_258410993.1#3	NZ_CP102961.1	GCF_024741535.1
WP_258410990.1#3|Staphylococcus_aureus	1329	+	+	9	9594	10922	410742	412070	WP_258410994.1#3	NZ_CP102961.1	GCF_024741535.1
WP_258410990.1#3|Staphylococcus_aureus	324	+	+	5	10919	11242	412067	412390	WP_000971498.1#3	NZ_CP102961.1	GCF_024741535.1
WP_258410990.1#3|Staphylococcus_aureus	273	+	+	6	11261	11533	412409	412681	WP_258410995.1#3	NZ_CP102961.1	GCF_024741535.1
WP_258410990.1#3|Staphylococcus_aureus	261	+	-	8	11898	12158	413046	413306	WP_072435034.1#3	NZ_CP102961.1	GCF_024741535.1
WP_258410990.1#3|Staphylococcus_aureus	1203	+	+	12	12277	13479	413425	414627	WP_001062988.1#3	NZ_CP102961.1	GCF_024741535.1
WP_301557592.1#21|Staphylococcus_aureus	846	+	-	11	-15196	-14351	493925	494770	WP_001024391.1#21	NZ_JAUFOS010000001.1	GCF_030442095.1
WP_301557592.1#21|Staphylococcus_aureus	681	+	+	2	-13880	-13200	495241	495921	WP_000668996.1#21	NZ_JAUFOS010000001.1	GCF_030442095.1
WP_301557592.1#21|Staphylococcus_aureus	696	+	+	2	-12916	-12221	496205	496900	WP_000782622.1#21	NZ_JAUFOS010000001.1	GCF_030442095.1
WP_301557592.1#21|Staphylococcus_aureus	1071	+	+	2	-11932	-10862	497189	498259	WP_000784034.1#21	NZ_JAUFOS010000001.1	GCF_030442095.1
WP_301557592.1#21|Staphylococcus_aureus	138	+	+	10	-10743	-10606	498378	498515	WP_031797543.1#21	NZ_JAUFOS010000001.1	GCF_030442095.1
WP_301557592.1#21|Staphylococcus_aureus	981	+	+	2	-10497	-9517	498624	499604	WP_070002771.1#21	NZ_JAUFOS010000001.1	GCF_030442095.1
WP_301557592.1#21|Staphylococcus_aureus	705	+	+	2	-9153	-8449	499968	500672	WP_000784251.1#21	NZ_JAUFOS010000001.1	GCF_030442095.1
WP_301557592.1#21|Staphylococcus_aureus	696	+	+	2	-8017	-7322	501104	501799	WP_000769833.1#21	NZ_JAUFOS010000001.1	GCF_030442095.1
WP_301557592.1#21|Staphylococcus_aureus	699	+	+	2	-6983	-6285	502138	502836	WP_000673029.1#21	NZ_JAUFOS010000001.1	GCF_030442095.1
WP_301557592.1#21|Staphylococcus_aureus	699	+	+	2	-5906	-5208	503215	503913	WP_000779444.1#21	NZ_JAUFOS010000001.1	GCF_030442095.1
WP_301557592.1#21|Staphylococcus_aureus	684	+	+	2	-4842	-4159	504279	504962	WP_000778478.1#21	NZ_JAUFOS010000001.1	GCF_030442095.1
WP_301557592.1#21|Staphylococcus_aureus	103	+	-	50	-4074	-3972	505047	505149	pseudogene_21.18*#21	NZ_JAUFOS010000001.1	GCF_030442095.1
WP_301557592.1#21|Staphylococcus_aureus	1557	+	+	7	-3894	-2338	505227	506783	WP_000028648.1#21	NZ_JAUFOS010000001.1	GCF_030442095.1
WP_301557592.1#21|Staphylococcus_aureus	1239	+	+	4	-2345	-1107	506776	508014	WP_000072586.1#21	NZ_JAUFOS010000001.1	GCF_030442095.1
WP_301557592.1#21|Staphylococcus_aureus	702	+	+	2	-722	-21	508399	509100	WP_000769151.1#21	NZ_JAUFOS010000001.1	GCF_030442095.1
WP_301557592.1#21|Staphylococcus_aureus	1503	+	+	48	1	1503	509122	510624	WP_301557592.1#21	NZ_JAUFOS010000001.1	GCF_030442095.1
WP_301557592.1#21|Staphylococcus_aureus	309	+	-	3	1611	1919	510732	511040	WP_000768889.1#21	NZ_JAUFOS010000001.1	GCF_030442095.1
WP_301557592.1#21|Staphylococcus_aureus	775	+	+	50	2285	3059	511406	512180	pseudogene_21.10*#21	NZ_JAUFOS010000001.1	GCF_030442095.1
WP_301557592.1#21|Staphylococcus_aureus	792	+	+	1	3091	3882	512212	513003	WP_001269768.1#21	NZ_JAUFOS010000001.1	GCF_030442095.1
WP_301557592.1#21|Staphylococcus_aureus	777	+	+	1	3952	4728	513073	513849	WP_001836841.1#21	NZ_JAUFOS010000001.1	GCF_030442095.1
WP_301557592.1#21|Staphylococcus_aureus	795	+	+	1	4910	5704	514031	514825	WP_031929877.1#21	NZ_JAUFOS010000001.1	GCF_030442095.1
WP_301557592.1#21|Staphylococcus_aureus	1326	+	+	9	5707	7032	514828	516153	WP_024273474.1#21	NZ_JAUFOS010000001.1	GCF_030442095.1
WP_301557592.1#21|Staphylococcus_aureus	324	+	+	5	7029	7352	516150	516473	WP_000971506.1#21	NZ_JAUFOS010000001.1	GCF_030442095.1
WP_301557592.1#21|Staphylococcus_aureus	297	+	+	6	7371	7667	516492	516788	WP_000074800.1#21	NZ_JAUFOS010000001.1	GCF_030442095.1
WP_301557592.1#21|Staphylococcus_aureus	261	+	-	8	7995	8255	517116	517376	WP_078368758.1#21	NZ_JAUFOS010000001.1	GCF_030442095.1
WP_301557592.1#21|Staphylococcus_aureus	1203	+	+	12	8374	9576	517495	518697	WP_001062999.1#21	NZ_JAUFOS010000001.1	GCF_030442095.1
WP_301557592.1#21|Staphylococcus_aureus	63	+	-	51	10229	10291	519350	519412	WP_014532416.1#21	NZ_JAUFOS010000001.1	GCF_030442095.1
WP_301557592.1#21|Staphylococcus_aureus	69	+	-	15	10355	10423	519476	519544	WP_014373779.1#21	NZ_JAUFOS010000001.1	GCF_030442095.1
WP_301557592.1#21|Staphylococcus_aureus	66	+	-	13	10475	10540	519596	519661	WP_014373780.1#21	NZ_JAUFOS010000001.1	GCF_030442095.1
WP_301557592.1#21|Staphylococcus_aureus	66	+	-	13	10572	10637	519693	519758	WP_014373781.1#21	NZ_JAUFOS010000001.1	GCF_030442095.1
WP_301557592.1#21|Staphylococcus_aureus	1485	+	+	50	11158	12642	520279	521763	pseudogene_21.25*#21	NZ_JAUFOS010000001.1	GCF_030442095.1
WP_071080448.1#12|Staphylococcus_aureus	846	-	-	11	-15196	-14351	24654	25499	WP_001024391.1#12	NZ_JAHCQE010000002.1	GCF_021366515.1
WP_071080448.1#12|Staphylococcus_aureus	681	-	+	2	-13880	-13200	23503	24183	WP_000668996.1#12	NZ_JAHCQE010000002.1	GCF_021366515.1
WP_071080448.1#12|Staphylococcus_aureus	696	-	+	2	-12916	-12221	22524	23219	WP_070047434.1#12	NZ_JAHCQE010000002.1	GCF_021366515.1
WP_071080448.1#12|Staphylococcus_aureus	1071	-	+	2	-11932	-10862	21165	22235	WP_000784034.1#12	NZ_JAHCQE010000002.1	GCF_021366515.1
WP_071080448.1#12|Staphylococcus_aureus	138	-	+	10	-10743	-10606	20909	21046	WP_031797543.1#12	NZ_JAHCQE010000002.1	GCF_021366515.1
WP_071080448.1#12|Staphylococcus_aureus	981	-	+	2	-10497	-9517	19820	20800	WP_233688773.1#12	NZ_JAHCQE010000002.1	GCF_021366515.1
WP_071080448.1#12|Staphylococcus_aureus	705	-	+	2	-9153	-8449	18752	19456	WP_000784251.1#12	NZ_JAHCQE010000002.1	GCF_021366515.1
WP_071080448.1#12|Staphylococcus_aureus	696	-	+	2	-8017	-7322	17625	18320	WP_000769833.1#12	NZ_JAHCQE010000002.1	GCF_021366515.1
WP_071080448.1#12|Staphylococcus_aureus	699	-	+	2	-6983	-6285	16588	17286	WP_000673029.1#12	NZ_JAHCQE010000002.1	GCF_021366515.1
WP_071080448.1#12|Staphylococcus_aureus	699	-	+	2	-5906	-5208	15511	16209	WP_000779444.1#12	NZ_JAHCQE010000002.1	GCF_021366515.1
WP_071080448.1#12|Staphylococcus_aureus	684	-	+	2	-4842	-4159	14462	15145	WP_000778478.1#12	NZ_JAHCQE010000002.1	GCF_021366515.1
WP_071080448.1#12|Staphylococcus_aureus	103	-	-	50	-4074	-3972	14275	14377	pseudogene_12.23*#12	NZ_JAHCQE010000002.1	GCF_021366515.1
WP_071080448.1#12|Staphylococcus_aureus	1557	-	+	7	-3894	-2338	12641	14197	WP_000028648.1#12	NZ_JAHCQE010000002.1	GCF_021366515.1
WP_071080448.1#12|Staphylococcus_aureus	1239	-	+	4	-2345	-1107	11410	12648	WP_000072586.1#12	NZ_JAHCQE010000002.1	GCF_021366515.1
WP_071080448.1#12|Staphylococcus_aureus	702	-	+	2	-722	-21	10324	11025	WP_000769151.1#12	NZ_JAHCQE010000002.1	GCF_021366515.1
WP_071080448.1#12|Staphylococcus_aureus	1503	-	+	48	1	1503	8800	10302	WP_071080448.1#12	NZ_JAHCQE010000002.1	GCF_021366515.1
WP_071080448.1#12|Staphylococcus_aureus	309	-	-	3	1611	1919	8384	8692	WP_000768889.1#12	NZ_JAHCQE010000002.1	GCF_021366515.1
WP_071080448.1#12|Staphylococcus_aureus	784	-	+	50	2285	3068	7235	8018	pseudogene_12.20*#12	NZ_JAHCQE010000002.1	GCF_021366515.1
WP_071080448.1#12|Staphylococcus_aureus	783	-	+	1	3116	3898	6405	7187	WP_000542370.1#12	NZ_JAHCQE010000002.1	GCF_021366515.1
WP_071080448.1#12|Staphylococcus_aureus	786	-	+	1	3946	4731	5572	6357	WP_001836845.1#12	NZ_JAHCQE010000002.1	GCF_021366515.1
WP_071080448.1#12|Staphylococcus_aureus	780	-	+	1	4760	5539	4764	5543	WP_001834661.1#12	NZ_JAHCQE010000002.1	GCF_021366515.1
WP_071080448.1#12|Staphylococcus_aureus	795	-	+	1	5600	6394	3909	4703	WP_001205663.1#12	NZ_JAHCQE010000002.1	GCF_021366515.1
WP_071080448.1#12|Staphylococcus_aureus	801	-	+	50	6433	7233	3070	3870	pseudogene_12.18*#12	NZ_JAHCQE010000002.1	GCF_021366515.1
WP_071080448.1#12|Staphylococcus_aureus	779	-	+	50	7252	8030	2273	3051	pseudogene_12.19*#12	NZ_JAHCQE010000002.1	GCF_021366515.1
WP_071080448.1#12|Staphylococcus_aureus	783	-	+	1	8082	8864	1439	2221	WP_000540319.1#12	NZ_JAHCQE010000002.1	GCF_021366515.1
WP_071080448.1#12|Staphylococcus_aureus	792	-	+	1	8896	9687	616	1407	WP_001269768.1#12	NZ_JAHCQE010000002.1	GCF_021366515.1
WP_071080448.1#12|Staphylococcus_aureus	546	-	+	1	9757	10302	1	546	WP_233688772.1#12	NZ_JAHCQE010000002.1	GCF_021366515.1
WP_070047672.1#10|Staphylococcus_aureus	846	+	-	11	-15196	-14351	644540	645385	WP_001024391.1#10	NZ_JAANCB010000009.1	GCF_011394615.1
WP_070047672.1#10|Staphylococcus_aureus	681	+	+	2	-13880	-13200	645856	646536	WP_000668996.1#10	NZ_JAANCB010000009.1	GCF_011394615.1
WP_070047672.1#10|Staphylococcus_aureus	696	+	+	2	-12916	-12221	646820	647515	WP_000782622.1#10	NZ_JAANCB010000009.1	GCF_011394615.1
WP_070047672.1#10|Staphylococcus_aureus	1071	+	+	2	-11932	-10862	647804	648874	WP_000784034.1#10	NZ_JAANCB010000009.1	GCF_011394615.1
WP_070047672.1#10|Staphylococcus_aureus	138	+	+	10	-10743	-10606	648993	649130	WP_031797543.1#10	NZ_JAANCB010000009.1	GCF_011394615.1
WP_070047672.1#10|Staphylococcus_aureus	981	+	+	2	-10497	-9517	649239	650219	WP_070002771.1#10	NZ_JAANCB010000009.1	GCF_011394615.1
WP_070047672.1#10|Staphylococcus_aureus	705	+	+	2	-9153	-8449	650583	651287	WP_000784251.1#10	NZ_JAANCB010000009.1	GCF_011394615.1
WP_070047672.1#10|Staphylococcus_aureus	696	+	+	2	-8017	-7322	651719	652414	WP_000769833.1#10	NZ_JAANCB010000009.1	GCF_011394615.1
WP_070047672.1#10|Staphylococcus_aureus	699	+	+	2	-6983	-6285	652753	653451	WP_000673029.1#10	NZ_JAANCB010000009.1	GCF_011394615.1
WP_070047672.1#10|Staphylococcus_aureus	699	+	+	2	-5906	-5208	653830	654528	WP_000779444.1#10	NZ_JAANCB010000009.1	GCF_011394615.1
WP_070047672.1#10|Staphylococcus_aureus	684	+	+	2	-4842	-4159	654894	655577	WP_000778478.1#10	NZ_JAANCB010000009.1	GCF_011394615.1
WP_070047672.1#10|Staphylococcus_aureus	103	+	-	50	-4074	-3972	655662	655764	pseudogene_10.10*#10	NZ_JAANCB010000009.1	GCF_011394615.1
WP_070047672.1#10|Staphylococcus_aureus	1557	+	+	7	-3894	-2338	655842	657398	WP_000028648.1#10	NZ_JAANCB010000009.1	GCF_011394615.1
WP_070047672.1#10|Staphylococcus_aureus	1239	+	+	4	-2345	-1107	657391	658629	WP_000072586.1#10	NZ_JAANCB010000009.1	GCF_011394615.1
WP_070047672.1#10|Staphylococcus_aureus	702	+	+	2	-722	-21	659014	659715	WP_000769151.1#10	NZ_JAANCB010000009.1	GCF_011394615.1
WP_070047672.1#10|Staphylococcus_aureus	1503	+	+	48	1	1503	659737	661239	WP_070047672.1#10	NZ_JAANCB010000009.1	GCF_011394615.1
WP_070047672.1#10|Staphylococcus_aureus	309	+	-	3	1611	1919	661347	661655	WP_000768889.1#10	NZ_JAANCB010000009.1	GCF_011394615.1
WP_070047672.1#10|Staphylococcus_aureus	775	+	+	50	2285	3059	662021	662795	pseudogene_10.17*#10	NZ_JAANCB010000009.1	GCF_011394615.1
WP_070047672.1#10|Staphylococcus_aureus	792	+	+	1	3091	3882	662827	663618	WP_001269768.1#10	NZ_JAANCB010000009.1	GCF_011394615.1
WP_070047672.1#10|Staphylococcus_aureus	777	+	+	1	3952	4728	663688	664464	WP_001836841.1#10	NZ_JAANCB010000009.1	GCF_011394615.1
WP_070047672.1#10|Staphylococcus_aureus	795	+	+	1	4910	5704	664646	665440	WP_031929877.1#10	NZ_JAANCB010000009.1	GCF_011394615.1
WP_070047672.1#10|Staphylococcus_aureus	1325	+	+	50	5707	7031	665443	666767	pseudogene_10.6*#10	NZ_JAANCB010000009.1	GCF_011394615.1
WP_070047672.1#10|Staphylococcus_aureus	324	+	+	5	7028	7351	666764	667087	WP_000971506.1#10	NZ_JAANCB010000009.1	GCF_011394615.1
WP_070047672.1#10|Staphylococcus_aureus	297	+	+	6	7370	7666	667106	667402	WP_000074800.1#10	NZ_JAANCB010000009.1	GCF_011394615.1
WP_070047672.1#10|Staphylococcus_aureus	261	+	-	8	7994	8254	667730	667990	WP_078368758.1#10	NZ_JAANCB010000009.1	GCF_011394615.1
WP_070047672.1#10|Staphylococcus_aureus	1203	+	+	12	8373	9575	668109	669311	WP_001062999.1#10	NZ_JAANCB010000009.1	GCF_011394615.1
WP_070047672.1#10|Staphylococcus_aureus	129	+	+	16	9844	9972	669580	669708	WP_001815412.1#10	NZ_JAANCB010000009.1	GCF_011394615.1
WP_070047672.1#10|Staphylococcus_aureus	63	+	-	51	10228	10290	669964	670026	WP_014532416.1#10	NZ_JAANCB010000009.1	GCF_011394615.1
WP_070047672.1#10|Staphylococcus_aureus	69	+	-	15	10354	10422	670090	670158	WP_014373779.1#10	NZ_JAANCB010000009.1	GCF_011394615.1
WP_070047672.1#10|Staphylococcus_aureus	66	+	-	13	10474	10539	670210	670275	WP_014373780.1#10	NZ_JAANCB010000009.1	GCF_011394615.1
WP_070047672.1#10|Staphylococcus_aureus	66	+	-	13	10571	10636	670307	670372	WP_014373781.1#10	NZ_JAANCB010000009.1	GCF_011394615.1
WP_252094375.1#121|Staphylococcus_aureus	1071	+	+	2	-13435	-12365	390220	391290	WP_001056483.1#121	NZ_CP098668.1	GCF_023716125.1
WP_252094375.1#121|Staphylococcus_aureus	138	+	+	10	-12247	-12110	391408	391545	WP_001792090.1#121	NZ_CP098668.1	GCF_023716125.1
WP_252094375.1#121|Staphylococcus_aureus	177	+	+	50	-12001	-11825	391654	391830	pseudogene_121.22*#121	NZ_CP098668.1	GCF_023716125.1
WP_252094375.1#121|Staphylococcus_aureus	691	+	+	2	-11744	-11054	391911	392601	WP_252094373.1#121	NZ_CP098668.1	GCF_023716125.1
WP_252094375.1#121|Staphylococcus_aureus	705	+	+	2	-10690	-9986	392965	393669	WP_000784251.1#121	NZ_CP098668.1	GCF_023716125.1
WP_252094375.1#121|Staphylococcus_aureus	696	+	+	2	-9556	-8861	394099	394794	WP_000769804.1#121	NZ_CP098668.1	GCF_023716125.1
WP_252094375.1#121|Staphylococcus_aureus	696	+	+	2	-8439	-7744	395216	395911	WP_000769835.1#121	NZ_CP098668.1	GCF_023716125.1
WP_252094375.1#121|Staphylococcus_aureus	699	+	+	2	-7400	-6702	396255	396953	WP_000673028.1#121	NZ_CP098668.1	GCF_023716125.1
WP_252094375.1#121|Staphylococcus_aureus	699	+	+	2	-6323	-5625	397332	398030	WP_000778499.1#121	NZ_CP098668.1	GCF_023716125.1
WP_252094375.1#121|Staphylococcus_aureus	684	+	+	2	-5259	-4576	398396	399079	WP_000778479.1#121	NZ_CP098668.1	GCF_023716125.1
WP_252094375.1#121|Staphylococcus_aureus	120	+	-	14	-4493	-4374	399162	399281	WP_214268157.1#121	NZ_CP098668.1	GCF_023716125.1
WP_252094375.1#121|Staphylococcus_aureus	1557	+	+	7	-4315	-2759	399340	400896	WP_252094374.1#121	NZ_CP098668.1	GCF_023716125.1
WP_252094375.1#121|Staphylococcus_aureus	84	+	+	4	-2766	-2683	400889	400972	WP_252094435.1#121	NZ_CP098668.1	GCF_023716125.1
WP_252094375.1#121|Staphylococcus_aureus	149	+	+	50	-2237	-2089	401418	401566	pseudogene_121.9*#121	NZ_CP098668.1	GCF_023716125.1
WP_252094375.1#121|Staphylococcus_aureus	137	+	+	50	-1172	-1036	402483	402619	pseudogene_121.13*#121	NZ_CP098668.1	GCF_023716125.1
WP_252094375.1#121|Staphylococcus_aureus	1047	+	+	48	1	1047	403656	404702	WP_252094375.1#121	NZ_CP098668.1	GCF_023716125.1
WP_252094375.1#121|Staphylococcus_aureus	309	+	-	3	1151	1459	404806	405114	WP_000669519.1#121	NZ_CP098668.1	GCF_023716125.1
WP_252094375.1#121|Staphylococcus_aureus	789	+	+	1	1827	2615	405482	406270	WP_252094436.1#121	NZ_CP098668.1	GCF_023716125.1
WP_252094375.1#121|Staphylococcus_aureus	783	+	+	1	2634	3416	406289	407071	WP_001641316.1#121	NZ_CP098668.1	GCF_023716125.1
WP_252094375.1#121|Staphylococcus_aureus	287	+	+	50	3598	3884	407253	407539	pseudogene_121.1*#121	NZ_CP098668.1	GCF_023716125.1
WP_252094375.1#121|Staphylococcus_aureus	342	+	+	50	5171	5512	408826	409167	pseudogene_121.23*#121	NZ_CP098668.1	GCF_023716125.1
WP_252094375.1#121|Staphylococcus_aureus	192	+	+	50	5537	5728	409192	409383	pseudogene_121.12*#121	NZ_CP098668.1	GCF_023716125.1
WP_252094375.1#121|Staphylococcus_aureus	324	+	+	5	5725	6048	409380	409703	WP_000971504.1#121	NZ_CP098668.1	GCF_023716125.1
WP_252094375.1#121|Staphylococcus_aureus	230	+	+	6	6152	6381	409807	410036	WP_250543762.1#121	NZ_CP098668.1	GCF_023716125.1
WP_252094375.1#121|Staphylococcus_aureus	261	+	-	8	6671	6931	410326	410586	WP_072398156.1#121	NZ_CP098668.1	GCF_023716125.1
WP_252094375.1#121|Staphylococcus_aureus	1203	+	+	12	7063	8265	410718	411920	WP_001062992.1#121	NZ_CP098668.1	GCF_023716125.1
WP_252094375.1#121|Staphylococcus_aureus	63	+	-	51	8924	8986	412579	412641	WP_014532416.1#121	NZ_CP098668.1	GCF_023716125.1
WP_252094375.1#121|Staphylococcus_aureus	69	+	-	15	9050	9118	412705	412773	WP_014373779.1#121	NZ_CP098668.1	GCF_023716125.1
WP_252094375.1#121|Staphylococcus_aureus	66	+	-	13	9170	9235	412825	412890	WP_014373780.1#121	NZ_CP098668.1	GCF_023716125.1
WP_252094375.1#121|Staphylococcus_aureus	66	+	-	13	9267	9332	412922	412987	WP_014373781.1#121	NZ_CP098668.1	GCF_023716125.1
WP_252094375.1#121|Staphylococcus_aureus	1485	+	+	19	9853	11337	413508	414992	WP_252094376.1#121	NZ_CP098668.1	GCF_023716125.1
WP_250543457.1#138|Staphylococcus_aureus	702	+	+	2	-12140	-11439	445234	445935	WP_214306836.1#138	NZ_CP075512.1	GCF_018502185.1
WP_250543457.1#138|Staphylococcus_aureus	267	+	+	50	-10748	-10482	446626	446892	pseudogene_138.11*#138	NZ_CP075512.1	GCF_018502185.1
WP_250543457.1#138|Staphylococcus_aureus	796	+	+	50	5972	6767	463346	464141	pseudogene_138.27*#138	NZ_CP075512.1	GCF_018502185.1
WP_250543457.1#138|Staphylococcus_aureus	796	+	+	50	5972	6767	463346	464141	pseudogene_138.27*#138	NZ_CP075512.1	GCF_018502185.1
WP_250543457.1#138|Staphylococcus_aureus	705	+	+	2	-8460	-7756	448914	449618	WP_000784243.1#138	NZ_CP075512.1	GCF_018502185.1
WP_250543457.1#138|Staphylococcus_aureus	696	+	+	2	-7309	-6614	450065	450760	WP_214418159.1#138	NZ_CP075512.1	GCF_018502185.1
WP_250543457.1#138|Staphylococcus_aureus	699	+	+	2	-6273	-5575	451101	451799	WP_214306838.1#138	NZ_CP075512.1	GCF_018502185.1
WP_250543457.1#138|Staphylococcus_aureus	684	+	+	2	-5208	-4525	452166	452849	WP_214306839.1#138	NZ_CP075512.1	GCF_018502185.1
WP_250543457.1#138|Staphylococcus_aureus	555	+	-	50	8509	9063	465883	466437	pseudogene_138.15*#138	NZ_CP075512.1	GCF_018502185.1
WP_250543457.1#138|Staphylococcus_aureus	1557	+	+	7	-4263	-2707	453111	454667	WP_214306840.1#138	NZ_CP075512.1	GCF_018502185.1
WP_250543457.1#138|Staphylococcus_aureus	75	+	+	50	-2714	-2640	454660	454734	pseudogene_138.20*#138	NZ_CP075512.1	GCF_018502185.1
WP_250543457.1#138|Staphylococcus_aureus	122	+	+	50	5198	5319	462572	462693	pseudogene_138.4*#138	NZ_CP075512.1	GCF_018502185.1
WP_250543457.1#138|Staphylococcus_aureus	187	+	+	50	-1134	-948	456240	456426	pseudogene_138.8*#138	NZ_CP075512.1	GCF_018502185.1
WP_250543457.1#138|Staphylococcus_aureus	402	+	+	50	-852	-451	456522	456923	pseudogene_138.23*#138	NZ_CP075512.1	GCF_018502185.1
WP_250543457.1#138|Staphylococcus_aureus	265	+	+	37	-432	-168	456942	457206	WP_250543456.1#138	NZ_CP075512.1	GCF_018502185.1
WP_250543457.1#138|Staphylococcus_aureus	1055	+	+	48	1	1055	457375	458429	WP_250543457.1#138	NZ_CP075512.1	GCF_018502185.1
WP_250543457.1#138|Staphylococcus_aureus	309	+	-	3	1165	1473	458539	458847	WP_000669519.1#138	NZ_CP075512.1	GCF_018502185.1
WP_250543457.1#138|Staphylococcus_aureus	231	+	+	1	1840	2070	459214	459444	WP_250543467.1#138	NZ_CP075512.1	GCF_018502185.1
WP_250543457.1#138|Staphylococcus_aureus	347	+	+	1	2218	2564	459592	459938	WP_250322239.1#138	NZ_CP075512.1	GCF_018502185.1
WP_250543457.1#138|Staphylococcus_aureus	230	+	+	50	2670	2899	460044	460273	pseudogene_138.18*#138	NZ_CP075512.1	GCF_018502185.1
WP_250543457.1#138|Staphylococcus_aureus	100	+	+	1	3046	3145	460420	460519	WP_250543469.1#138	NZ_CP075512.1	GCF_018502185.1
WP_250543457.1#138|Staphylococcus_aureus	174	+	+	1	3557	3730	460931	461104	WP_250543470.1#138	NZ_CP075512.1	GCF_018502185.1
WP_250543457.1#138|Staphylococcus_aureus	116	+	+	1	4420	4535	461794	461909	WP_214418167.1#138	NZ_CP075512.1	GCF_018502185.1
WP_250543457.1#138|Staphylococcus_aureus	122	+	+	50	5198	5319	462572	462693	pseudogene_138.4*#138	NZ_CP075512.1	GCF_018502185.1
WP_250543457.1#138|Staphylococcus_aureus	622	+	+	1	5332	5953	462706	463327	WP_250543458.1#138	NZ_CP075512.1	GCF_018502185.1
WP_250543457.1#138|Staphylococcus_aureus	796	+	+	50	5972	6767	463346	464141	pseudogene_138.27*#138	NZ_CP075512.1	GCF_018502185.1
WP_250543457.1#138|Staphylococcus_aureus	807	+	+	1	6936	7742	464310	465116	WP_214418168.1#138	NZ_CP075512.1	GCF_018502185.1
WP_250543457.1#138|Staphylococcus_aureus	140	+	+	50	8164	8303	465538	465677	pseudogene_138.21*#138	NZ_CP075512.1	GCF_018502185.1
WP_250543457.1#138|Staphylococcus_aureus	555	+	+	50	8509	9063	465883	466437	pseudogene_138.15*#138	NZ_CP075512.1	GCF_018502185.1
WP_250543457.1#138|Staphylococcus_aureus	324	+	+	5	9060	9383	466434	466757	WP_000971504.1#138	NZ_CP075512.1	GCF_018502185.1
WP_250543457.1#138|Staphylococcus_aureus	225	+	+	6	9492	9716	466866	467090	WP_031915011.1#138	NZ_CP075512.1	GCF_018502185.1
WP_147715355.1#100|Staphylococcus_aureus	1184	-	+	48	1	1184	798	1981	WP_147715355.1#100	NZ_VRSH01000278.1	GCF_008040335.1
WP_147715355.1#100|Staphylococcus_aureus	309	-	-	3	1288	1596	386	694	WP_000669519.1#100	NZ_VRSH01000278.1	GCF_008040335.1
WP_250322217.1#132|Staphylococcus_aureus	343	+	+	50	-10468	-10126	446905	447247	pseudogene_132.9*#132	NZ_CP075513.1	GCF_018502045.1
WP_250322217.1#132|Staphylococcus_aureus	94	+	+	50	-9773	-9680	447600	447693	pseudogene_132.23*#132	NZ_CP075513.1	GCF_018502045.1
WP_250322217.1#132|Staphylococcus_aureus	540	+	+	50	-9402	-8863	447971	448510	pseudogene_132.16*#132	NZ_CP075513.1	GCF_018502045.1
WP_250322217.1#132|Staphylococcus_aureus	404	+	+	2	-8459	-8056	448914	449317	WP_250322215.1#132	NZ_CP075513.1	GCF_018502045.1
WP_250322217.1#132|Staphylococcus_aureus	235	+	+	50	-7989	-7755	449384	449618	pseudogene_132.8*#132	NZ_CP075513.1	GCF_018502045.1
WP_250322217.1#132|Staphylococcus_aureus	696	+	+	2	-7308	-6613	450065	450760	WP_214199317.1#132	NZ_CP075513.1	GCF_018502045.1
WP_250322217.1#132|Staphylococcus_aureus	699	+	+	2	-6272	-5574	451101	451799	WP_214268116.1#132	NZ_CP075513.1	GCF_018502045.1
WP_250322217.1#132|Staphylococcus_aureus	684	+	+	2	-5207	-4524	452166	452849	WP_214268117.1#132	NZ_CP075513.1	GCF_018502045.1
WP_250322217.1#132|Staphylococcus_aureus	120	+	-	14	-4441	-4322	452932	453051	WP_214268157.1#132	NZ_CP075513.1	GCF_018502045.1
WP_250322217.1#132|Staphylococcus_aureus	1557	+	+	7	-4262	-2706	453111	454667	WP_214268118.1#132	NZ_CP075513.1	GCF_018502045.1
WP_250322217.1#132|Staphylococcus_aureus	83	+	+	4	-2713	-2631	454660	454742	WP_250322237.1#132	NZ_CP075513.1	GCF_018502045.1
WP_250322217.1#132|Staphylococcus_aureus	664	+	+	4	-2198	-1535	455175	455838	WP_214268119.1#132	NZ_CP075513.1	GCF_018502045.1
WP_250322217.1#132|Staphylococcus_aureus	94	+	+	50	-9773	-9680	447600	447693	pseudogene_132.23*#132	NZ_CP075513.1	GCF_018502045.1
WP_250322217.1#132|Staphylococcus_aureus	402	+	+	50	-851	-450	456522	456923	pseudogene_132.4*#132	NZ_CP075513.1	GCF_018502045.1
WP_250322217.1#132|Staphylococcus_aureus	263	+	+	37	-431	-169	456942	457204	WP_250322216.1#132	NZ_CP075513.1	GCF_018502045.1
WP_250322217.1#132|Staphylococcus_aureus	1056	+	+	48	1	1056	457374	458429	WP_250322217.1#132	NZ_CP075513.1	GCF_018502045.1
WP_250322217.1#132|Staphylococcus_aureus	309	+	-	3	1166	1474	458539	458847	WP_000669519.1#132	NZ_CP075513.1	GCF_018502045.1
WP_250322217.1#132|Staphylococcus_aureus	230	+	+	1	1841	2070	459214	459443	WP_250322238.1#132	NZ_CP075513.1	GCF_018502045.1
WP_250322217.1#132|Staphylococcus_aureus	349	+	+	1	2217	2565	459590	459938	WP_250322239.1#132	NZ_CP075513.1	GCF_018502045.1
WP_250322217.1#132|Staphylococcus_aureus	230	+	+	50	2671	2900	460044	460273	pseudogene_132.7*#132	NZ_CP075513.1	GCF_018502045.1
WP_250322217.1#132|Staphylococcus_aureus	100	+	+	1	3047	3146	460420	460519	WP_250322240.1#132	NZ_CP075513.1	GCF_018502045.1
WP_250322217.1#132|Staphylococcus_aureus	130	+	+	1	4058	4187	461431	461560	WP_214268158.1#132	NZ_CP075513.1	GCF_018502045.1
WP_250322217.1#132|Staphylococcus_aureus	612	+	+	1	5343	5954	462716	463327	WP_214268161.1#132	NZ_CP075513.1	GCF_018502045.1
WP_250322217.1#132|Staphylococcus_aureus	796	+	+	50	5973	6768	463346	464141	pseudogene_132.22*#132	NZ_CP075513.1	GCF_018502045.1
WP_250322217.1#132|Staphylococcus_aureus	807	+	+	1	6937	7743	464310	465116	WP_214268162.1#132	NZ_CP075513.1	GCF_018502045.1
WP_250322217.1#132|Staphylococcus_aureus	140	+	+	50	8165	8304	465538	465677	pseudogene_132.6*#132	NZ_CP075513.1	GCF_018502045.1
WP_250322217.1#132|Staphylococcus_aureus	557	+	+	50	8508	9064	465881	466437	pseudogene_132.3*#132	NZ_CP075513.1	GCF_018502045.1
WP_250322217.1#132|Staphylococcus_aureus	324	+	+	5	9061	9384	466434	466757	WP_000971504.1#132	NZ_CP075513.1	GCF_018502045.1
WP_250322217.1#132|Staphylococcus_aureus	225	+	+	6	9493	9717	466866	467090	WP_031915011.1#132	NZ_CP075513.1	GCF_018502045.1
WP_250322217.1#132|Staphylococcus_aureus	261	+	-	8	10040	10300	467413	467673	WP_072398156.1#132	NZ_CP075513.1	GCF_018502045.1
WP_250322217.1#132|Staphylococcus_aureus	1203	+	+	12	10432	11634	467805	469007	WP_115289184.1#132	NZ_CP075513.1	GCF_018502045.1
WP_031914721.1#92|Staphylococcus_aureus_VET0183R	1342	+	+	48	1	1342	1	1342	WP_031914721.1#92	not_found	not_found	not_found
WP_111090025.1#11|Staphylococcus_aureus	1234	+	+	48	1	1234	1	1234	WP_111090025.1#11	NZ_PZXH01000018.1	GCF_003240135.1
WP_111090025.1#11|Staphylococcus_aureus	309	+	-	3	1344	1652	1344	1652	WP_000669524.1#11	NZ_PZXH01000018.1	GCF_003240135.1
WP_111090025.1#11|Staphylococcus_aureus	783	+	+	1	2019	2801	2019	2801	WP_014936983.1#11	NZ_PZXH01000018.1	GCF_003240135.1
WP_111090025.1#11|Staphylococcus_aureus	783	+	+	1	2849	3631	2849	3631	WP_000540897.1#11	NZ_PZXH01000018.1	GCF_003240135.1
WP_111090025.1#11|Staphylococcus_aureus	786	+	+	1	3679	4464	3679	4464	WP_000456132.1#11	NZ_PZXH01000018.1	GCF_003240135.1
WP_111090025.1#11|Staphylococcus_aureus	780	+	+	1	4492	5271	4492	5271	WP_001058898.1#11	NZ_PZXH01000018.1	GCF_003240135.1
WP_111090025.1#11|Staphylococcus_aureus	801	+	+	50	5332	6132	5332	6132	pseudogene_11.0*#11	NZ_PZXH01000018.1	GCF_003240135.1
WP_111090025.1#11|Staphylococcus_aureus	796	+	+	50	6151	6946	6151	6946	pseudogene_11.25*#11	NZ_PZXH01000018.1	GCF_003240135.1
WP_111090025.1#11|Staphylococcus_aureus	813	+	+	1	7115	7927	7115	7927	WP_014936986.1#11	NZ_PZXH01000018.1	GCF_003240135.1
WP_111090025.1#11|Staphylococcus_aureus	1326	+	+	9	7917	9242	7917	9242	WP_000653712.1#11	NZ_PZXH01000018.1	GCF_003240135.1
WP_111090025.1#11|Staphylococcus_aureus	324	+	+	5	9239	9562	9239	9562	WP_000971498.1#11	NZ_PZXH01000018.1	GCF_003240135.1
WP_111090025.1#11|Staphylococcus_aureus	315	+	+	6	9581	9895	9581	9895	WP_000172540.1#11	NZ_PZXH01000018.1	GCF_003240135.1
WP_111090025.1#11|Staphylococcus_aureus	261	+	-	8	10218	10478	10218	10478	WP_001825923.1#11	NZ_PZXH01000018.1	GCF_003240135.1
WP_111090025.1#11|Staphylococcus_aureus	1203	+	+	12	10610	11812	10610	11812	WP_001062981.1#11	NZ_PZXH01000018.1	GCF_003240135.1
WP_111090025.1#11|Staphylococcus_aureus	129	+	+	16	12081	12209	12081	12209	WP_001806583.1#11	NZ_PZXH01000018.1	GCF_003240135.1
WP_111090025.1#11|Staphylococcus_aureus	63	+	-	51	12471	12533	12471	12533	WP_014532416.1#11	NZ_PZXH01000018.1	GCF_003240135.1
WP_238608744.1#143|Staphylococcus_aureus	1161	+	+	4	-2267	-1107	66	1226	WP_045177085.1#143	NZ_JAKOIF010000014.1	GCF_022239825.1
WP_238608744.1#143|Staphylococcus_aureus	684	+	+	2	-704	-21	1629	2312	WP_045177088.1#143	NZ_JAKOIF010000014.1	GCF_022239825.1
WP_238608744.1#143|Staphylococcus_aureus	1491	+	+	48	1	1491	2334	3824	WP_238608744.1#143	NZ_JAKOIF010000014.1	GCF_022239825.1
WP_238608744.1#143|Staphylococcus_aureus	309	+	-	3	1598	1906	3931	4239	WP_000669519.1#143	NZ_JAKOIF010000014.1	GCF_022239825.1
WP_238608744.1#143|Staphylococcus_aureus	780	+	+	1	2273	3052	4606	5385	WP_045177119.1#143	NZ_JAKOIF010000014.1	GCF_022239825.1
WP_238608744.1#143|Staphylococcus_aureus	777	+	+	1	3121	3897	5454	6230	WP_045177091.1#143	NZ_JAKOIF010000014.1	GCF_022239825.1
WP_238608744.1#143|Staphylococcus_aureus	813	+	+	1	4079	4891	6412	7224	WP_025175003.1#143	NZ_JAKOIF010000014.1	GCF_022239825.1
WP_238608744.1#143|Staphylococcus_aureus	1323	+	+	9	4884	6206	7217	8539	WP_000066172.1#143	NZ_JAKOIF010000014.1	GCF_022239825.1
WP_238608744.1#143|Staphylococcus_aureus	324	+	+	5	6203	6526	8536	8859	WP_000971506.1#143	NZ_JAKOIF010000014.1	GCF_022239825.1
WP_238608744.1#143|Staphylococcus_aureus	297	+	+	6	6545	6841	8878	9174	WP_000074800.1#143	NZ_JAKOIF010000014.1	GCF_022239825.1
WP_238608744.1#143|Staphylococcus_aureus	261	+	-	8	7131	7391	9464	9724	WP_001798389.1#143	NZ_JAKOIF010000014.1	GCF_022239825.1
WP_238608744.1#143|Staphylococcus_aureus	1203	+	+	12	7510	8712	9843	11045	WP_001062998.1#143	NZ_JAKOIF010000014.1	GCF_022239825.1
WP_238608744.1#143|Staphylococcus_aureus	129	+	+	16	8967	9095	11300	11428	WP_031835043.1#143	NZ_JAKOIF010000014.1	GCF_022239825.1
WP_238608744.1#143|Staphylococcus_aureus	63	+	-	51	9355	9417	11688	11750	WP_014532416.1#143	NZ_JAKOIF010000014.1	GCF_022239825.1
WP_238608744.1#143|Staphylococcus_aureus	69	+	-	15	9481	9549	11814	11882	WP_014373779.1#143	NZ_JAKOIF010000014.1	GCF_022239825.1
WP_238608744.1#143|Staphylococcus_aureus	66	+	-	13	9601	9666	11934	11999	WP_014373780.1#143	NZ_JAKOIF010000014.1	GCF_022239825.1
WP_238608744.1#143|Staphylococcus_aureus	66	+	-	13	9698	9763	12031	12096	WP_014373781.1#143	NZ_JAKOIF010000014.1	GCF_022239825.1
WP_238608744.1#143|Staphylococcus_aureus	1485	+	+	50	10284	11768	12617	14101	pseudogene_143.24*#143	NZ_JAKOIF010000014.1	GCF_022239825.1
WP_049296481.1#124|Staphylococcus_aureus	381	+	+	7	-2640	-2260	1	381	WP_031797018.1#124	NZ_JVIV01000018.1	GCF_001064795.1
WP_049296481.1#124|Staphylococcus_aureus	1161	+	+	4	-2267	-1107	374	1534	WP_045177085.1#124	NZ_JVIV01000018.1	GCF_001064795.1
WP_049296481.1#124|Staphylococcus_aureus	684	+	+	2	-704	-21	1937	2620	WP_045177088.1#124	NZ_JVIV01000018.1	GCF_001064795.1
WP_049296481.1#124|Staphylococcus_aureus	1482	+	+	48	1	1482	2642	4123	WP_049296481.1#124	NZ_JVIV01000018.1	GCF_001064795.1
WP_049296481.1#124|Staphylococcus_aureus	309	+	-	3	1589	1897	4230	4538	WP_000669519.1#124	NZ_JVIV01000018.1	GCF_001064795.1
WP_049296481.1#124|Staphylococcus_aureus	780	+	+	1	2264	3043	4905	5684	WP_045177119.1#124	NZ_JVIV01000018.1	GCF_001064795.1
WP_049296481.1#124|Staphylococcus_aureus	777	+	+	1	3112	3888	5753	6529	WP_045177091.1#124	NZ_JVIV01000018.1	GCF_001064795.1
WP_049296481.1#124|Staphylococcus_aureus	813	+	+	1	4070	4882	6711	7523	WP_025175003.1#124	NZ_JVIV01000018.1	GCF_001064795.1
WP_049296481.1#124|Staphylococcus_aureus	1323	+	+	9	4875	6197	7516	8838	WP_000066172.1#124	NZ_JVIV01000018.1	GCF_001064795.1
WP_049296481.1#124|Staphylococcus_aureus	324	+	+	5	6194	6517	8835	9158	WP_000971506.1#124	NZ_JVIV01000018.1	GCF_001064795.1
WP_049296481.1#124|Staphylococcus_aureus	297	+	+	6	6536	6832	9177	9473	WP_000074800.1#124	NZ_JVIV01000018.1	GCF_001064795.1
WP_049296481.1#124|Staphylococcus_aureus	261	+	-	8	7122	7382	9763	10023	WP_001798389.1#124	NZ_JVIV01000018.1	GCF_001064795.1
WP_049296481.1#124|Staphylococcus_aureus	1203	+	+	12	7501	8703	10142	11344	WP_001062998.1#124	NZ_JVIV01000018.1	GCF_001064795.1
WP_049296481.1#124|Staphylococcus_aureus	63	+	-	51	9347	9409	11988	12050	WP_014532416.1#124	NZ_JVIV01000018.1	GCF_001064795.1
WP_049296481.1#124|Staphylococcus_aureus	69	+	-	15	9473	9541	12114	12182	WP_014373779.1#124	NZ_JVIV01000018.1	GCF_001064795.1
WP_049296481.1#124|Staphylococcus_aureus	66	+	-	13	9593	9658	12234	12299	WP_014373780.1#124	NZ_JVIV01000018.1	GCF_001064795.1
WP_049296481.1#124|Staphylococcus_aureus	66	+	-	13	9690	9755	12331	12396	WP_014373781.1#124	NZ_JVIV01000018.1	GCF_001064795.1
WP_049296481.1#124|Staphylococcus_aureus	1485	+	+	19	10276	11760	12917	14401	WP_045177096.1#124	NZ_JVIV01000018.1	GCF_001064795.1
WP_049296481.1#124|Staphylococcus_aureus	2706	+	+	27	11773	14478	14414	17119	WP_049296482.1#124	NZ_JVIV01000018.1	GCF_001064795.1
WP_045177089.1#144|Staphylococcus_aureus	192	+	+	50	11779	11970	466666	466857	pseudogene_144.4*#144	NZ_CP060608.1	GCF_014334635.1
WP_045177089.1#144|Staphylococcus_aureus	696	+	+	2	-12779	-12084	442108	442803	WP_045177072.1#144	NZ_CP060608.1	GCF_014334635.1
WP_045177089.1#144|Staphylococcus_aureus	1071	+	+	2	-11793	-10723	443094	444164	WP_045177074.1#144	NZ_CP060608.1	GCF_014334635.1
WP_045177089.1#144|Staphylococcus_aureus	138	+	+	10	-10604	-10467	444283	444420	WP_001791691.1#144	NZ_CP060608.1	GCF_014334635.1
WP_045177089.1#144|Staphylococcus_aureus	891	+	+	2	-10358	-9468	444529	445419	WP_187395358.1#144	NZ_CP060608.1	GCF_014334635.1
WP_045177089.1#144|Staphylococcus_aureus	705	+	+	2	-9104	-8400	445783	446487	WP_045177078.1#144	NZ_CP060608.1	GCF_014334635.1
WP_045177089.1#144|Staphylococcus_aureus	696	+	+	2	-7968	-7273	446919	447614	WP_000769830.1#144	NZ_CP060608.1	GCF_014334635.1
WP_045177089.1#144|Staphylococcus_aureus	699	+	+	2	-6934	-6236	447953	448651	WP_000673034.1#144	NZ_CP060608.1	GCF_014334635.1
WP_045177089.1#144|Staphylococcus_aureus	699	+	+	2	-5859	-5161	449028	449726	WP_000778500.1#144	NZ_CP060608.1	GCF_014334635.1
WP_045177089.1#144|Staphylococcus_aureus	684	+	+	2	-4795	-4112	450092	450775	WP_187395887.1#144	NZ_CP060608.1	GCF_014334635.1
WP_045177089.1#144|Staphylococcus_aureus	470	+	+	7	-3848	-3379	451039	451508	WP_031896911.1#144	NZ_CP060608.1	GCF_014334635.1
WP_045177089.1#144|Staphylococcus_aureus	1073	+	+	7	-3364	-2292	451523	452595	WP_262377652.1#144	NZ_CP060608.1	GCF_014334635.1
WP_045177089.1#144|Staphylococcus_aureus	78	+	+	4	-2299	-2222	452588	452665	WP_262377661.1#144	NZ_CP060608.1	GCF_014334635.1
WP_045177089.1#144|Staphylococcus_aureus	92	+	+	4	-1778	-1687	453109	453200	WP_262377662.1#144	NZ_CP060608.1	GCF_014334635.1
WP_045177089.1#144|Staphylococcus_aureus	684	+	+	2	-704	-21	454183	454866	WP_045177088.1#144	NZ_CP060608.1	GCF_014334635.1
WP_045177089.1#144|Staphylococcus_aureus	1491	+	+	48	1	1491	454888	456378	WP_045177089.1#144	NZ_CP060608.1	GCF_014334635.1
WP_045177089.1#144|Staphylococcus_aureus	309	+	-	3	1598	1906	456485	456793	WP_000669519.1#144	NZ_CP060608.1	GCF_014334635.1
WP_045177089.1#144|Staphylococcus_aureus	209	+	+	1	2273	2481	457160	457368	WP_187395890.1#144	NZ_CP060608.1	GCF_014334635.1
WP_045177089.1#144|Staphylococcus_aureus	73	+	+	1	4052	4124	458939	459011	WP_187395891.1#144	NZ_CP060608.1	GCF_014334635.1
WP_045177089.1#144|Staphylococcus_aureus	150	+	+	1	4370	4519	459257	459406	WP_187395892.1#144	NZ_CP060608.1	GCF_014334635.1
WP_045177089.1#144|Staphylococcus_aureus	132	+	+	1	9521	9652	464408	464539	WP_187395888.1#144	NZ_CP060608.1	GCF_014334635.1
WP_045177089.1#144|Staphylococcus_aureus	191	+	+	1	9873	10063	464760	464950	WP_316246976.1#144	NZ_CP060608.1	GCF_014334635.1
WP_045177089.1#144|Staphylococcus_aureus	310	+	+	50	11445	11754	466332	466641	pseudogene_144.3*#144	NZ_CP060608.1	GCF_014334635.1
WP_045177089.1#144|Staphylococcus_aureus	192	+	+	50	11779	11970	466666	466857	pseudogene_144.4*#144	NZ_CP060608.1	GCF_014334635.1
WP_045177089.1#144|Staphylococcus_aureus	324	+	+	5	11967	12290	466854	467177	WP_000971506.1#144	NZ_CP060608.1	GCF_014334635.1
WP_045177089.1#144|Staphylococcus_aureus	144	+	+	50	12480	12623	467367	467510	pseudogene_144.22*#144	NZ_CP060608.1	GCF_014334635.1
WP_045177089.1#144|Staphylococcus_aureus	261	+	-	8	12913	13173	467800	468060	WP_001798389.1#144	NZ_CP060608.1	GCF_014334635.1
WP_045177089.1#144|Staphylococcus_aureus	1203	+	+	12	13292	14494	468179	469381	WP_001062998.1#144	NZ_CP060608.1	GCF_014334635.1
WP_045177089.1#144|Staphylococcus_aureus	63	+	-	51	15140	15202	470027	470089	WP_014532416.1#144	NZ_CP060608.1	GCF_014334635.1
WP_045177089.1#144|Staphylococcus_aureus	69	+	-	15	15266	15334	470153	470221	WP_014373779.1#144	NZ_CP060608.1	GCF_014334635.1
WP_045177089.1#144|Staphylococcus_aureus	66	+	-	13	15386	15451	470273	470338	WP_014373780.1#144	NZ_CP060608.1	GCF_014334635.1
WP_117215976.1#154|Staphylococcus_aureus	360	+	-	17	-15465	-15106	792920	793279	WP_001021571.1#154	NZ_BEBB01000001.1	GCF_003421885.1
WP_117215976.1#154|Staphylococcus_aureus	846	+	-	11	-15087	-14242	793298	794143	WP_001024382.1#154	NZ_BEBB01000001.1	GCF_003421885.1
WP_117215976.1#154|Staphylococcus_aureus	681	+	+	2	-13770	-13090	794615	795295	WP_000668995.1#154	NZ_BEBB01000001.1	GCF_003421885.1
WP_117215976.1#154|Staphylococcus_aureus	696	+	+	2	-12804	-12109	795581	796276	WP_045177072.1#154	NZ_BEBB01000001.1	GCF_003421885.1
WP_117215976.1#154|Staphylococcus_aureus	1071	+	+	2	-11818	-10748	796567	797637	WP_045177074.1#154	NZ_BEBB01000001.1	GCF_003421885.1
WP_117215976.1#154|Staphylococcus_aureus	138	+	+	10	-10629	-10492	797756	797893	WP_001791691.1#154	NZ_BEBB01000001.1	GCF_003421885.1
WP_117215976.1#154|Staphylococcus_aureus	948	+	+	2	-10383	-9436	798002	798949	WP_045177076.1#154	NZ_BEBB01000001.1	GCF_003421885.1
WP_117215976.1#154|Staphylococcus_aureus	705	+	+	2	-9072	-8368	799313	800017	WP_045177078.1#154	NZ_BEBB01000001.1	GCF_003421885.1
WP_117215976.1#154|Staphylococcus_aureus	696	+	+	2	-7936	-7241	800449	801144	WP_000769830.1#154	NZ_BEBB01000001.1	GCF_003421885.1
WP_117215976.1#154|Staphylococcus_aureus	699	+	+	2	-6902	-6204	801483	802181	WP_000673034.1#154	NZ_BEBB01000001.1	GCF_003421885.1
WP_117215976.1#154|Staphylococcus_aureus	699	+	+	2	-5827	-5129	802558	803256	WP_000778500.1#154	NZ_BEBB01000001.1	GCF_003421885.1
WP_117215976.1#154|Staphylococcus_aureus	684	+	+	2	-4763	-4080	803622	804305	WP_045177081.1#154	NZ_BEBB01000001.1	GCF_003421885.1
WP_117215976.1#154|Staphylococcus_aureus	1557	+	+	7	-3816	-2260	804569	806125	WP_045177083.1#154	NZ_BEBB01000001.1	GCF_003421885.1
WP_117215976.1#154|Staphylococcus_aureus	1161	+	+	4	-2267	-1107	806118	807278	WP_045177085.1#154	NZ_BEBB01000001.1	GCF_003421885.1
WP_117215976.1#154|Staphylococcus_aureus	684	+	+	2	-704	-21	807681	808364	WP_117215975.1#154	NZ_BEBB01000001.1	GCF_003421885.1
WP_117215976.1#154|Staphylococcus_aureus	1509	+	+	48	1	1509	808386	809894	WP_117215976.1#154	NZ_BEBB01000001.1	GCF_003421885.1
WP_117215976.1#154|Staphylococcus_aureus	309	+	-	3	1616	1924	810001	810309	WP_000669519.1#154	NZ_BEBB01000001.1	GCF_003421885.1
WP_117215976.1#154|Staphylococcus_aureus	780	+	+	1	2291	3070	810676	811455	WP_045177119.1#154	NZ_BEBB01000001.1	GCF_003421885.1
WP_117215976.1#154|Staphylococcus_aureus	777	+	+	1	3139	3915	811524	812300	WP_045177091.1#154	NZ_BEBB01000001.1	GCF_003421885.1
WP_117215976.1#154|Staphylococcus_aureus	813	+	+	1	4097	4909	812482	813294	WP_025175003.1#154	NZ_BEBB01000001.1	GCF_003421885.1
WP_117215976.1#154|Staphylococcus_aureus	1323	+	+	9	4902	6224	813287	814609	WP_000066172.1#154	NZ_BEBB01000001.1	GCF_003421885.1
WP_117215976.1#154|Staphylococcus_aureus	324	+	+	5	6221	6544	814606	814929	WP_000971506.1#154	NZ_BEBB01000001.1	GCF_003421885.1
WP_117215976.1#154|Staphylococcus_aureus	297	+	+	6	6563	6859	814948	815244	WP_000074800.1#154	NZ_BEBB01000001.1	GCF_003421885.1
WP_117215976.1#154|Staphylococcus_aureus	261	+	-	8	7149	7409	815534	815794	WP_001798389.1#154	NZ_BEBB01000001.1	GCF_003421885.1
WP_117215976.1#154|Staphylococcus_aureus	1203	+	+	12	7528	8730	815913	817115	WP_001062998.1#154	NZ_BEBB01000001.1	GCF_003421885.1
WP_117215976.1#154|Staphylococcus_aureus	129	+	+	16	8985	9113	817370	817498	WP_031835043.1#154	NZ_BEBB01000001.1	GCF_003421885.1
WP_117215976.1#154|Staphylococcus_aureus	63	+	-	51	9373	9435	817758	817820	WP_014532416.1#154	NZ_BEBB01000001.1	GCF_003421885.1
WP_117215976.1#154|Staphylococcus_aureus	69	+	-	15	9499	9567	817884	817952	WP_014373779.1#154	NZ_BEBB01000001.1	GCF_003421885.1
WP_117215976.1#154|Staphylococcus_aureus	66	+	-	13	9619	9684	818004	818069	WP_014373780.1#154	NZ_BEBB01000001.1	GCF_003421885.1
WP_117215976.1#154|Staphylococcus_aureus	66	+	-	13	9716	9781	818101	818166	WP_014373781.1#154	NZ_BEBB01000001.1	GCF_003421885.1
WP_117215976.1#154|Staphylococcus_aureus	1485	+	+	19	10302	11786	818687	820171	WP_045177096.1#154	NZ_BEBB01000001.1	GCF_003421885.1
WP_117434111.1#151|Staphylococcus_aureus	360	-	-	17	-15465	-15106	60768	61127	WP_001021571.1#151	NZ_BEDO01000001.1	GCF_003423565.1
WP_117434111.1#151|Staphylococcus_aureus	846	-	-	11	-15087	-14242	59904	60749	WP_001024382.1#151	NZ_BEDO01000001.1	GCF_003423565.1
WP_117434111.1#151|Staphylococcus_aureus	681	-	+	2	-13770	-13090	58752	59432	WP_000668995.1#151	NZ_BEDO01000001.1	GCF_003423565.1
WP_117434111.1#151|Staphylococcus_aureus	696	-	+	2	-12804	-12109	57771	58466	WP_045177072.1#151	NZ_BEDO01000001.1	GCF_003423565.1
WP_117434111.1#151|Staphylococcus_aureus	1071	-	+	2	-11818	-10748	56410	57480	WP_045177074.1#151	NZ_BEDO01000001.1	GCF_003423565.1
WP_117434111.1#151|Staphylococcus_aureus	138	-	+	10	-10629	-10492	56154	56291	WP_001791691.1#151	NZ_BEDO01000001.1	GCF_003423565.1
WP_117434111.1#151|Staphylococcus_aureus	948	-	+	2	-10383	-9436	55098	56045	WP_045177076.1#151	NZ_BEDO01000001.1	GCF_003423565.1
WP_117434111.1#151|Staphylococcus_aureus	705	-	+	2	-9072	-8368	54030	54734	WP_045177078.1#151	NZ_BEDO01000001.1	GCF_003423565.1
WP_117434111.1#151|Staphylococcus_aureus	696	-	+	2	-7936	-7241	52903	53598	WP_000769830.1#151	NZ_BEDO01000001.1	GCF_003423565.1
WP_117434111.1#151|Staphylococcus_aureus	699	-	+	2	-6902	-6204	51866	52564	WP_000673034.1#151	NZ_BEDO01000001.1	GCF_003423565.1
WP_117434111.1#151|Staphylococcus_aureus	699	-	+	2	-5827	-5129	50791	51489	WP_000778500.1#151	NZ_BEDO01000001.1	GCF_003423565.1
WP_117434111.1#151|Staphylococcus_aureus	684	-	+	2	-4763	-4080	49742	50425	WP_045177081.1#151	NZ_BEDO01000001.1	GCF_003423565.1
WP_117434111.1#151|Staphylococcus_aureus	1557	-	+	7	-3816	-2260	47922	49478	WP_045177083.1#151	NZ_BEDO01000001.1	GCF_003423565.1
WP_117434111.1#151|Staphylococcus_aureus	1161	-	+	4	-2267	-1107	46769	47929	WP_045177085.1#151	NZ_BEDO01000001.1	GCF_003423565.1
WP_117434111.1#151|Staphylococcus_aureus	684	-	+	2	-704	-21	45683	46366	WP_045177088.1#151	NZ_BEDO01000001.1	GCF_003423565.1
WP_117434111.1#151|Staphylococcus_aureus	1491	-	+	48	1	1491	44171	45661	WP_117434111.1#151	NZ_BEDO01000001.1	GCF_003423565.1
WP_117434111.1#151|Staphylococcus_aureus	309	-	-	3	1598	1906	43756	44064	WP_000669519.1#151	NZ_BEDO01000001.1	GCF_003423565.1
WP_117434111.1#151|Staphylococcus_aureus	780	-	+	1	2273	3052	42610	43389	WP_045177119.1#151	NZ_BEDO01000001.1	GCF_003423565.1
WP_117434111.1#151|Staphylococcus_aureus	777	-	+	1	3121	3897	41765	42541	WP_045177091.1#151	NZ_BEDO01000001.1	GCF_003423565.1
WP_117434111.1#151|Staphylococcus_aureus	813	-	+	1	4079	4891	40771	41583	WP_025175003.1#151	NZ_BEDO01000001.1	GCF_003423565.1
WP_117434111.1#151|Staphylococcus_aureus	1323	-	+	9	4884	6206	39456	40778	WP_000066172.1#151	NZ_BEDO01000001.1	GCF_003423565.1
WP_117434111.1#151|Staphylococcus_aureus	324	-	+	5	6203	6526	39136	39459	WP_000971506.1#151	NZ_BEDO01000001.1	GCF_003423565.1
WP_117434111.1#151|Staphylococcus_aureus	297	-	+	6	6545	6841	38821	39117	WP_000074800.1#151	NZ_BEDO01000001.1	GCF_003423565.1
WP_117434111.1#151|Staphylococcus_aureus	261	-	-	8	7131	7391	38271	38531	WP_001798389.1#151	NZ_BEDO01000001.1	GCF_003423565.1
WP_117434111.1#151|Staphylococcus_aureus	1203	-	+	12	7510	8712	36950	38152	WP_001062998.1#151	NZ_BEDO01000001.1	GCF_003423565.1
WP_117434111.1#151|Staphylococcus_aureus	129	-	+	16	8967	9095	36567	36695	WP_031835043.1#151	NZ_BEDO01000001.1	GCF_003423565.1
WP_117434111.1#151|Staphylococcus_aureus	63	-	-	51	9356	9418	36244	36306	WP_014532416.1#151	NZ_BEDO01000001.1	GCF_003423565.1
WP_117434111.1#151|Staphylococcus_aureus	69	-	-	15	9482	9550	36112	36180	WP_014373779.1#151	NZ_BEDO01000001.1	GCF_003423565.1
WP_117434111.1#151|Staphylococcus_aureus	66	-	-	13	9602	9667	35995	36060	WP_014373780.1#151	NZ_BEDO01000001.1	GCF_003423565.1
WP_117434111.1#151|Staphylococcus_aureus	66	-	-	13	9699	9764	35898	35963	WP_014373781.1#151	NZ_BEDO01000001.1	GCF_003423565.1
WP_117434111.1#151|Staphylococcus_aureus	1485	-	+	19	10285	11769	33893	35377	WP_045177096.1#151	NZ_BEDO01000001.1	GCF_003423565.1
WP_117203222.1#145|Staphylococcus_aureus	360	+	-	17	-15464	-15105	807272	807631	WP_001021571.1#145	NZ_BDXJ01000001.1	GCF_003419785.1
WP_117203222.1#145|Staphylococcus_aureus	846	+	-	11	-15086	-14241	807650	808495	WP_001024382.1#145	NZ_BDXJ01000001.1	GCF_003419785.1
WP_117203222.1#145|Staphylococcus_aureus	681	+	+	2	-13769	-13089	808967	809647	WP_000668995.1#145	NZ_BDXJ01000001.1	GCF_003419785.1
WP_117203222.1#145|Staphylococcus_aureus	696	+	+	2	-12803	-12108	809933	810628	WP_045177072.1#145	NZ_BDXJ01000001.1	GCF_003419785.1
WP_117203222.1#145|Staphylococcus_aureus	1071	+	+	2	-11817	-10747	810919	811989	WP_045177074.1#145	NZ_BDXJ01000001.1	GCF_003419785.1
WP_117203222.1#145|Staphylococcus_aureus	138	+	+	10	-10628	-10491	812108	812245	WP_001791691.1#145	NZ_BDXJ01000001.1	GCF_003419785.1
WP_117203222.1#145|Staphylococcus_aureus	948	+	+	2	-10382	-9435	812354	813301	WP_045177076.1#145	NZ_BDXJ01000001.1	GCF_003419785.1
WP_117203222.1#145|Staphylococcus_aureus	705	+	+	2	-9071	-8367	813665	814369	WP_045177078.1#145	NZ_BDXJ01000001.1	GCF_003419785.1
WP_117203222.1#145|Staphylococcus_aureus	696	+	+	2	-7935	-7240	814801	815496	WP_000769830.1#145	NZ_BDXJ01000001.1	GCF_003419785.1
WP_117203222.1#145|Staphylococcus_aureus	699	+	+	2	-6901	-6203	815835	816533	WP_000673034.1#145	NZ_BDXJ01000001.1	GCF_003419785.1
WP_117203222.1#145|Staphylococcus_aureus	699	+	+	2	-5827	-5129	816909	817607	WP_000778500.1#145	NZ_BDXJ01000001.1	GCF_003419785.1
WP_117203222.1#145|Staphylococcus_aureus	684	+	+	2	-4763	-4080	817973	818656	WP_045177081.1#145	NZ_BDXJ01000001.1	GCF_003419785.1
WP_117203222.1#145|Staphylococcus_aureus	1557	+	+	7	-3816	-2260	818920	820476	WP_045177083.1#145	NZ_BDXJ01000001.1	GCF_003419785.1
WP_117203222.1#145|Staphylococcus_aureus	1161	+	+	4	-2267	-1107	820469	821629	WP_045177085.1#145	NZ_BDXJ01000001.1	GCF_003419785.1
WP_117203222.1#145|Staphylococcus_aureus	684	+	+	2	-704	-21	822032	822715	WP_045177088.1#145	NZ_BDXJ01000001.1	GCF_003419785.1
WP_117203222.1#145|Staphylococcus_aureus	1491	+	+	48	1	1491	822737	824227	WP_117203222.1#145	NZ_BDXJ01000001.1	GCF_003419785.1
WP_117203222.1#145|Staphylococcus_aureus	309	+	-	3	1598	1906	824334	824642	WP_000669519.1#145	NZ_BDXJ01000001.1	GCF_003419785.1
WP_117203222.1#145|Staphylococcus_aureus	780	+	+	1	2273	3052	825009	825788	WP_045177119.1#145	NZ_BDXJ01000001.1	GCF_003419785.1
WP_117203222.1#145|Staphylococcus_aureus	777	+	+	1	3121	3897	825857	826633	WP_045177091.1#145	NZ_BDXJ01000001.1	GCF_003419785.1
WP_117203222.1#145|Staphylococcus_aureus	813	+	+	1	4079	4891	826815	827627	WP_025175003.1#145	NZ_BDXJ01000001.1	GCF_003419785.1
WP_117203222.1#145|Staphylococcus_aureus	1323	+	+	9	4884	6206	827620	828942	WP_000066172.1#145	NZ_BDXJ01000001.1	GCF_003419785.1
WP_117203222.1#145|Staphylococcus_aureus	324	+	+	5	6203	6526	828939	829262	WP_000971506.1#145	NZ_BDXJ01000001.1	GCF_003419785.1
WP_117203222.1#145|Staphylococcus_aureus	297	+	+	6	6545	6841	829281	829577	WP_000074800.1#145	NZ_BDXJ01000001.1	GCF_003419785.1
WP_117203222.1#145|Staphylococcus_aureus	261	+	-	8	7131	7391	829867	830127	WP_001798389.1#145	NZ_BDXJ01000001.1	GCF_003419785.1
WP_117203222.1#145|Staphylococcus_aureus	1203	+	+	12	7510	8712	830246	831448	WP_001062998.1#145	NZ_BDXJ01000001.1	GCF_003419785.1
WP_117203222.1#145|Staphylococcus_aureus	129	+	+	16	8967	9095	831703	831831	WP_031835043.1#145	NZ_BDXJ01000001.1	GCF_003419785.1
WP_117203222.1#145|Staphylococcus_aureus	63	+	-	51	9356	9418	832092	832154	WP_014532416.1#145	NZ_BDXJ01000001.1	GCF_003419785.1
WP_117203222.1#145|Staphylococcus_aureus	69	+	-	15	9482	9550	832218	832286	WP_014373779.1#145	NZ_BDXJ01000001.1	GCF_003419785.1
WP_117203222.1#145|Staphylococcus_aureus	66	+	-	13	9602	9667	832338	832403	WP_014373780.1#145	NZ_BDXJ01000001.1	GCF_003419785.1
WP_117203222.1#145|Staphylococcus_aureus	66	+	-	13	9699	9764	832435	832500	WP_014373781.1#145	NZ_BDXJ01000001.1	GCF_003419785.1
WP_117203222.1#145|Staphylococcus_aureus	1485	+	+	19	10285	11769	833021	834505	WP_045177096.1#145	NZ_BDXJ01000001.1	GCF_003419785.1
WP_064128608.1#150|Staphylococcus_aureus	360	+	-	17	-15465	-15106	294140	294499	WP_001021571.1#150	NZ_FKTB01000004.1	GCF_900082175.1
WP_064128608.1#150|Staphylococcus_aureus	846	+	-	11	-15087	-14242	294518	295363	WP_001024382.1#150	NZ_FKTB01000004.1	GCF_900082175.1
WP_064128608.1#150|Staphylococcus_aureus	681	+	+	2	-13770	-13090	295835	296515	WP_000668995.1#150	NZ_FKTB01000004.1	GCF_900082175.1
WP_064128608.1#150|Staphylococcus_aureus	696	+	+	2	-12804	-12109	296801	297496	WP_045177072.1#150	NZ_FKTB01000004.1	GCF_900082175.1
WP_064128608.1#150|Staphylococcus_aureus	1071	+	+	2	-11818	-10748	297787	298857	WP_045177074.1#150	NZ_FKTB01000004.1	GCF_900082175.1
WP_064128608.1#150|Staphylococcus_aureus	138	+	+	10	-10629	-10492	298976	299113	WP_001791691.1#150	NZ_FKTB01000004.1	GCF_900082175.1
WP_064128608.1#150|Staphylococcus_aureus	948	+	+	2	-10383	-9436	299222	300169	WP_045177076.1#150	NZ_FKTB01000004.1	GCF_900082175.1
WP_064128608.1#150|Staphylococcus_aureus	705	+	+	2	-9072	-8368	300533	301237	WP_045177078.1#150	NZ_FKTB01000004.1	GCF_900082175.1
WP_064128608.1#150|Staphylococcus_aureus	696	+	+	2	-7936	-7241	301669	302364	WP_000769830.1#150	NZ_FKTB01000004.1	GCF_900082175.1
WP_064128608.1#150|Staphylococcus_aureus	699	+	+	2	-6902	-6204	302703	303401	WP_000673034.1#150	NZ_FKTB01000004.1	GCF_900082175.1
WP_064128608.1#150|Staphylococcus_aureus	699	+	+	2	-5827	-5129	303778	304476	WP_000778500.1#150	NZ_FKTB01000004.1	GCF_900082175.1
WP_064128608.1#150|Staphylococcus_aureus	684	+	+	2	-4763	-4080	304842	305525	WP_045177081.1#150	NZ_FKTB01000004.1	GCF_900082175.1
WP_064128608.1#150|Staphylococcus_aureus	1358	+	+	7	-3617	-2260	305988	307345	WP_064128607.1#150	NZ_FKTB01000004.1	GCF_900082175.1
WP_064128608.1#150|Staphylococcus_aureus	1161	+	+	4	-2267	-1107	307338	308498	WP_045177085.1#150	NZ_FKTB01000004.1	GCF_900082175.1
WP_064128608.1#150|Staphylococcus_aureus	684	+	+	2	-704	-21	308901	309584	WP_045177088.1#150	NZ_FKTB01000004.1	GCF_900082175.1
WP_064128608.1#150|Staphylococcus_aureus	1491	+	+	48	1	1491	309606	311096	WP_064128608.1#150	NZ_FKTB01000004.1	GCF_900082175.1
WP_064128608.1#150|Staphylococcus_aureus	309	+	-	3	1598	1906	311203	311511	WP_000669519.1#150	NZ_FKTB01000004.1	GCF_900082175.1
WP_064128608.1#150|Staphylococcus_aureus	780	+	+	1	2273	3052	311878	312657	WP_045177119.1#150	NZ_FKTB01000004.1	GCF_900082175.1
WP_064128608.1#150|Staphylococcus_aureus	777	+	+	1	3121	3897	312726	313502	WP_045177091.1#150	NZ_FKTB01000004.1	GCF_900082175.1
WP_064128608.1#150|Staphylococcus_aureus	813	+	+	1	4079	4891	313684	314496	WP_025175003.1#150	NZ_FKTB01000004.1	GCF_900082175.1
WP_064128608.1#150|Staphylococcus_aureus	1323	+	+	9	4884	6206	314489	315811	WP_000066172.1#150	NZ_FKTB01000004.1	GCF_900082175.1
WP_064128608.1#150|Staphylococcus_aureus	324	+	+	5	6203	6526	315808	316131	WP_000971506.1#150	NZ_FKTB01000004.1	GCF_900082175.1
WP_064128608.1#150|Staphylococcus_aureus	297	+	+	6	6545	6841	316150	316446	WP_000074800.1#150	NZ_FKTB01000004.1	GCF_900082175.1
WP_064128608.1#150|Staphylococcus_aureus	261	+	-	8	7131	7391	316736	316996	WP_001798389.1#150	NZ_FKTB01000004.1	GCF_900082175.1
WP_064128608.1#150|Staphylococcus_aureus	1203	+	+	12	7510	8712	317115	318317	WP_001062998.1#150	NZ_FKTB01000004.1	GCF_900082175.1
WP_064128608.1#150|Staphylococcus_aureus	63	+	-	51	9356	9418	318961	319023	WP_014532416.1#150	NZ_FKTB01000004.1	GCF_900082175.1
WP_064128608.1#150|Staphylococcus_aureus	69	+	-	15	9482	9550	319087	319155	WP_014373779.1#150	NZ_FKTB01000004.1	GCF_900082175.1
WP_064128608.1#150|Staphylococcus_aureus	66	+	-	13	9602	9667	319207	319272	WP_014373780.1#150	NZ_FKTB01000004.1	GCF_900082175.1
WP_064128608.1#150|Staphylococcus_aureus	66	+	-	13	9699	9764	319304	319369	WP_014373781.1#150	NZ_FKTB01000004.1	GCF_900082175.1
WP_064128608.1#150|Staphylococcus_aureus	1485	+	+	19	10285	11769	319890	321374	WP_045177096.1#150	NZ_FKTB01000004.1	GCF_900082175.1
WP_064128608.1#150|Staphylococcus_aureus	2706	+	+	27	11782	14487	321387	324092	WP_045177097.1#150	NZ_FKTB01000004.1	GCF_900082175.1
WP_155977923.1#175|Staphylococcus_aureus	690	+	+	36	-15265	-14576	407543	408232	WP_000416469.1#175	NZ_AP019712.1	GCF_009731595.1
WP_155977923.1#175|Staphylococcus_aureus	360	+	-	17	-14326	-13967	408482	408841	WP_001021573.1#175	NZ_AP019712.1	GCF_009731595.1
WP_155977923.1#175|Staphylococcus_aureus	846	+	-	11	-13948	-13103	408860	409705	WP_089535898.1#175	NZ_AP019712.1	GCF_009731595.1
WP_155977923.1#175|Staphylococcus_aureus	681	+	+	2	-12631	-11951	410177	410857	WP_089535899.1#175	NZ_AP019712.1	GCF_009731595.1
WP_155977923.1#175|Staphylococcus_aureus	702	+	+	2	-11668	-10967	411140	411841	WP_072512396.1#175	NZ_AP019712.1	GCF_009731595.1
WP_155977923.1#175|Staphylococcus_aureus	1062	+	+	2	-10679	-9618	412129	413190	WP_155977908.1#175	NZ_AP019712.1	GCF_009731595.1
WP_155977923.1#175|Staphylococcus_aureus	864	+	+	2	-9271	-8408	413537	414400	WP_155977910.1#175	NZ_AP019712.1	GCF_009731595.1
WP_155977923.1#175|Staphylococcus_aureus	705	+	+	2	-8047	-7343	414761	415465	WP_155977912.1#175	NZ_AP019712.1	GCF_009731595.1
WP_155977923.1#175|Staphylococcus_aureus	696	+	+	2	-6896	-6201	415912	416607	WP_089535905.1#175	NZ_AP019712.1	GCF_009731595.1
WP_155977923.1#175|Staphylococcus_aureus	699	+	+	2	-5860	-5162	416948	417646	WP_000778482.1#175	NZ_AP019712.1	GCF_009731595.1
WP_155977923.1#175|Staphylococcus_aureus	684	+	+	2	-4795	-4112	418013	418696	WP_155977915.1#175	NZ_AP019712.1	GCF_009731595.1
WP_155977923.1#175|Staphylococcus_aureus	100	+	-	50	-4025	-3926	418783	418882	pseudogene_175.25*#175	NZ_AP019712.1	GCF_009731595.1
WP_155977923.1#175|Staphylococcus_aureus	1557	+	+	7	-3848	-2292	418960	420516	WP_155977917.1#175	NZ_AP019712.1	GCF_009731595.1
WP_155977923.1#175|Staphylococcus_aureus	1179	+	+	4	-2299	-1121	420509	421687	WP_155977919.1#175	NZ_AP019712.1	GCF_009731595.1
WP_155977923.1#175|Staphylococcus_aureus	702	+	+	2	-719	-18	422089	422790	WP_155977921.1#175	NZ_AP019712.1	GCF_009731595.1
WP_155977923.1#175|Staphylococcus_aureus	1464	+	+	48	1	1464	422809	424272	WP_155977923.1#175	NZ_AP019712.1	GCF_009731595.1
WP_155977923.1#175|Staphylococcus_aureus	309	+	-	3	1569	1877	424377	424685	WP_155977925.1#175	NZ_AP019712.1	GCF_009731595.1
WP_155977923.1#175|Staphylococcus_aureus	783	+	+	1	2243	3025	425051	425833	WP_155978379.1#175	NZ_AP019712.1	GCF_009731595.1
WP_155977923.1#175|Staphylococcus_aureus	783	+	+	1	3073	3855	425881	426663	WP_000540897.1#175	NZ_AP019712.1	GCF_009731595.1
WP_155977923.1#175|Staphylococcus_aureus	786	+	+	1	3903	4688	426711	427496	WP_000456132.1#175	NZ_AP019712.1	GCF_009731595.1
WP_155977923.1#175|Staphylococcus_aureus	780	+	+	1	4716	5495	427524	428303	WP_155977927.1#175	NZ_AP019712.1	GCF_009731595.1
WP_155977923.1#175|Staphylococcus_aureus	783	+	+	1	5555	6337	428363	429145	WP_155977929.1#175	NZ_AP019712.1	GCF_009731595.1
WP_155977923.1#175|Staphylococcus_aureus	792	+	+	1	6369	7160	429177	429968	WP_155977932.1#175	NZ_AP019712.1	GCF_009731595.1
WP_155977923.1#175|Staphylococcus_aureus	792	+	+	1	7212	8003	430020	430811	WP_155977934.1#175	NZ_AP019712.1	GCF_009731595.1
WP_155977923.1#175|Staphylococcus_aureus	777	+	+	1	8073	8849	430881	431657	WP_155977935.1#175	NZ_AP019712.1	GCF_009731595.1
WP_155977923.1#175|Staphylococcus_aureus	816	+	+	1	9028	9843	431836	432651	WP_269472962.1#175	NZ_AP019712.1	GCF_009731595.1
WP_155977923.1#175|Staphylococcus_aureus	510	+	+	50	9833	10342	432641	433150	pseudogene_175.18*#175	NZ_AP019712.1	GCF_009731595.1
WP_155977923.1#175|Staphylococcus_aureus	1130	+	-	38	10361	11490	433169	434298	WP_155977821.1#175	NZ_AP019712.1	GCF_009731595.1
WP_155977923.1#175|Staphylococcus_aureus	825	+	+	50	11560	12384	434368	435192	pseudogene_175.8*#175	NZ_AP019712.1	GCF_009731595.1
WP_155977923.1#175|Staphylococcus_aureus	324	+	+	5	12381	12704	435189	435512	WP_000971501.1#175	NZ_AP019712.1	GCF_009731595.1
WP_155977923.1#175|Staphylococcus_aureus	333	+	+	6	12723	13055	435531	435863	WP_142349905.1#175	NZ_AP019712.1	GCF_009731595.1
WP_115305133.1#128|Staphylococcus_aureus	846	+	-	11	-15287	-14442	459333	460178	WP_115305124.1#128	NZ_UHBE01000001.1	GCF_900457805.1
WP_115305133.1#128|Staphylococcus_aureus	681	+	+	2	-13970	-13290	460650	461330	WP_115305125.1#128	NZ_UHBE01000001.1	GCF_900457805.1
WP_115305133.1#128|Staphylococcus_aureus	696	+	+	2	-13002	-12307	461618	462313	WP_000782617.1#128	NZ_UHBE01000001.1	GCF_900457805.1
WP_115305133.1#128|Staphylococcus_aureus	1110	+	+	2	-12016	-10907	462604	463713	WP_115305126.1#128	NZ_UHBE01000001.1	GCF_900457805.1
WP_115305133.1#128|Staphylococcus_aureus	138	+	+	10	-10788	-10651	463832	463969	WP_031927340.1#128	NZ_UHBE01000001.1	GCF_900457805.1
WP_115305133.1#128|Staphylococcus_aureus	993	+	+	2	-10542	-9550	464078	465070	WP_115305127.1#128	NZ_UHBE01000001.1	GCF_900457805.1
WP_115305133.1#128|Staphylococcus_aureus	705	+	+	2	-9186	-8482	465434	466138	WP_115305128.1#128	NZ_UHBE01000001.1	GCF_900457805.1
WP_115305133.1#128|Staphylococcus_aureus	696	+	+	2	-8036	-7341	466584	467279	WP_115305129.1#128	NZ_UHBE01000001.1	GCF_900457805.1
WP_115305133.1#128|Staphylococcus_aureus	699	+	+	2	-7002	-6304	467618	468316	WP_115305130.1#128	NZ_UHBE01000001.1	GCF_900457805.1
WP_115305133.1#128|Staphylococcus_aureus	699	+	+	2	-5927	-5229	468693	469391	WP_000673054.1#128	NZ_UHBE01000001.1	GCF_900457805.1
WP_115305133.1#128|Staphylococcus_aureus	684	+	+	2	-4863	-4180	469757	470440	WP_000673048.1#128	NZ_UHBE01000001.1	GCF_900457805.1
WP_115305133.1#128|Staphylococcus_aureus	117	+	-	50	-4094	-3978	470526	470642	pseudogene_128.12*#128	NZ_UHBE01000001.1	GCF_900457805.1
WP_115305133.1#128|Staphylococcus_aureus	1557	+	+	7	-3918	-2362	470702	472258	WP_115305131.1#128	NZ_UHBE01000001.1	GCF_900457805.1
WP_115305133.1#128|Staphylococcus_aureus	1260	+	+	4	-2369	-1110	472251	473510	WP_115305132.1#128	NZ_UHBE01000001.1	GCF_900457805.1
WP_115305133.1#128|Staphylococcus_aureus	684	+	+	2	-704	-21	473916	474599	WP_000769154.1#128	NZ_UHBE01000001.1	GCF_900457805.1
WP_115305133.1#128|Staphylococcus_aureus	1479	+	+	48	1	1479	474621	476099	WP_115305133.1#128	NZ_UHBE01000001.1	GCF_900457805.1
WP_115305133.1#128|Staphylococcus_aureus	309	+	-	3	1586	1894	476206	476514	WP_115305134.1#128	NZ_UHBE01000001.1	GCF_900457805.1
WP_115305133.1#128|Staphylococcus_aureus	771	+	+	1	2260	3030	476880	477650	WP_115305135.1#128	NZ_UHBE01000001.1	GCF_900457805.1
WP_115305133.1#128|Staphylococcus_aureus	792	+	+	1	3062	3853	477682	478473	WP_115305136.1#128	NZ_UHBE01000001.1	GCF_900457805.1
WP_115305133.1#128|Staphylococcus_aureus	777	+	+	1	3923	4699	478543	479319	WP_115305137.1#128	NZ_UHBE01000001.1	GCF_900457805.1
WP_115305133.1#128|Staphylococcus_aureus	813	+	+	1	4877	5689	479497	480309	WP_000455739.1#128	NZ_UHBE01000001.1	GCF_900457805.1
WP_115305133.1#128|Staphylococcus_aureus	780	+	+	1	5708	6487	480328	481107	WP_000835982.1#128	NZ_UHBE01000001.1	GCF_900457805.1
WP_115305133.1#128|Staphylococcus_aureus	783	+	+	1	6551	7333	481171	481953	WP_000540906.1#128	NZ_UHBE01000001.1	GCF_900457805.1
WP_115305133.1#128|Staphylococcus_aureus	816	+	+	1	7512	8327	482132	482947	WP_309484789.1#128	NZ_UHBE01000001.1	GCF_900457805.1
WP_115305133.1#128|Staphylococcus_aureus	1326	+	+	9	8317	9642	482937	484262	WP_115305139.1#128	NZ_UHBE01000001.1	GCF_900457805.1
WP_115305133.1#128|Staphylococcus_aureus	324	+	+	5	9639	9962	484259	484582	WP_000971498.1#128	NZ_UHBE01000001.1	GCF_900457805.1
WP_115305133.1#128|Staphylococcus_aureus	315	+	+	6	9981	10295	484601	484915	WP_115305140.1#128	NZ_UHBE01000001.1	GCF_900457805.1
WP_115305133.1#128|Staphylococcus_aureus	261	+	-	8	10579	10839	485199	485459	WP_078064609.1#128	NZ_UHBE01000001.1	GCF_900457805.1
WP_115305133.1#128|Staphylococcus_aureus	1203	+	+	12	10971	12173	485591	486793	WP_115289184.1#128	NZ_UHBE01000001.1	GCF_900457805.1
WP_115305133.1#128|Staphylococcus_aureus	63	+	-	51	12832	12894	487452	487514	WP_014532416.1#128	NZ_UHBE01000001.1	GCF_900457805.1
WP_115305133.1#128|Staphylococcus_aureus	69	+	-	15	12958	13026	487578	487646	WP_014373779.1#128	NZ_UHBE01000001.1	GCF_900457805.1
WP_222637344.1#139|Staphylococcus_aureus	846	-	-	11	-16322	-15477	22483	23328	WP_001024389.1#139	NZ_JABWTE010000007.1	GCF_019836345.1
WP_222637344.1#139|Staphylococcus_aureus	681	-	+	2	-15004	-14324	21330	22010	WP_000668991.1#139	NZ_JABWTE010000007.1	GCF_019836345.1
WP_222637344.1#139|Staphylococcus_aureus	696	-	+	2	-14036	-13341	20347	21042	WP_000782622.1#139	NZ_JABWTE010000007.1	GCF_019836345.1
WP_222637344.1#139|Staphylococcus_aureus	1071	-	+	2	-13050	-11980	18986	20056	WP_000784039.1#139	NZ_JABWTE010000007.1	GCF_019836345.1
WP_222637344.1#139|Staphylococcus_aureus	138	-	+	10	-11861	-11724	18730	18867	WP_014532570.1#139	NZ_JABWTE010000007.1	GCF_019836345.1
WP_222637344.1#139|Staphylococcus_aureus	1044	-	+	2	-11615	-10572	17578	18621	WP_000705638.1#139	NZ_JABWTE010000007.1	GCF_019836345.1
WP_222637344.1#139|Staphylococcus_aureus	705	-	+	2	-10208	-9504	16510	17214	WP_000784250.1#139	NZ_JABWTE010000007.1	GCF_019836345.1
WP_222637344.1#139|Staphylococcus_aureus	696	-	+	2	-9072	-8377	15383	16078	WP_000769847.1#139	NZ_JABWTE010000007.1	GCF_019836345.1
WP_222637344.1#139|Staphylococcus_aureus	696	-	+	2	-7955	-7260	14266	14961	WP_069994024.1#139	NZ_JABWTE010000007.1	GCF_019836345.1
WP_222637344.1#139|Staphylococcus_aureus	700	-	+	50	-6918	-6219	13225	13924	pseudogene_139.2*#139	NZ_JABWTE010000007.1	GCF_019836345.1
WP_222637344.1#139|Staphylococcus_aureus	699	-	+	2	-5841	-5143	12149	12847	WP_000673052.1#139	NZ_JABWTE010000007.1	GCF_019836345.1
WP_222637344.1#139|Staphylococcus_aureus	678	-	+	2	-4777	-4100	11106	11783	WP_000673043.1#139	NZ_JABWTE010000007.1	GCF_019836345.1
WP_222637344.1#139|Staphylococcus_aureus	1557	-	+	7	-3848	-2292	9298	10854	WP_044027547.1#139	NZ_JABWTE010000007.1	GCF_019836345.1
WP_222637344.1#139|Staphylococcus_aureus	1194	-	+	4	-2299	-1106	8112	9305	WP_000072617.1#139	NZ_JABWTE010000007.1	GCF_019836345.1
WP_222637344.1#139|Staphylococcus_aureus	684	-	+	2	-704	-21	7027	7710	WP_000769154.1#139	NZ_JABWTE010000007.1	GCF_019836345.1
WP_222637344.1#139|Staphylococcus_aureus	1479	-	+	48	1	1479	5527	7005	WP_222637344.1#139	NZ_JABWTE010000007.1	GCF_019836345.1
WP_222637344.1#139|Staphylococcus_aureus	309	-	-	3	1586	1894	5112	5420	WP_000865204.1#139	NZ_JABWTE010000007.1	GCF_019836345.1
WP_222637344.1#139|Staphylococcus_aureus	783	-	+	1	2261	3043	3963	4745	WP_041204354.1#139	NZ_JABWTE010000007.1	GCF_019836345.1
WP_222637344.1#139|Staphylococcus_aureus	783	-	+	1	3091	3873	3133	3915	WP_000540906.1#139	NZ_JABWTE010000007.1	GCF_019836345.1
WP_222637344.1#139|Staphylococcus_aureus	813	-	+	1	4055	4867	2139	2951	WP_222637343.1#139	NZ_JABWTE010000007.1	GCF_019836345.1
WP_222637344.1#139|Staphylococcus_aureus	1329	-	+	9	4854	6182	824	2152	WP_078368788.1#139	NZ_JABWTE010000007.1	GCF_019836345.1
WP_222637344.1#139|Staphylococcus_aureus	324	-	+	5	6179	6502	504	827	WP_000971498.1#139	NZ_JABWTE010000007.1	GCF_019836345.1
WP_222637344.1#139|Staphylococcus_aureus	315	-	+	6	6521	6835	171	485	WP_000172546.1#139	NZ_JABWTE010000007.1	GCF_019836345.1
WP_001208905.1#136|Staphylococcus_aureus	846	-	-	11	-16207	-15362	22395	23240	WP_001024389.1#136	NZ_WJUE01000015.1	GCF_009660405.1
WP_001208905.1#136|Staphylococcus_aureus	681	-	+	2	-14889	-14209	21242	21922	WP_000668991.1#136	NZ_WJUE01000015.1	GCF_009660405.1
WP_001208905.1#136|Staphylococcus_aureus	696	-	+	2	-13921	-13226	20259	20954	WP_000782622.1#136	NZ_WJUE01000015.1	GCF_009660405.1
WP_001208905.1#136|Staphylococcus_aureus	1071	-	+	2	-12935	-11865	18898	19968	WP_000784039.1#136	NZ_WJUE01000015.1	GCF_009660405.1
WP_001208905.1#136|Staphylococcus_aureus	138	-	+	10	-11746	-11609	18642	18779	WP_014532570.1#136	NZ_WJUE01000015.1	GCF_009660405.1
WP_001208905.1#136|Staphylococcus_aureus	942	-	+	2	-11500	-10559	17592	18533	WP_065316519.1#136	NZ_WJUE01000015.1	GCF_009660405.1
WP_001208905.1#136|Staphylococcus_aureus	705	-	+	2	-10195	-9491	16524	17228	WP_000784250.1#136	NZ_WJUE01000015.1	GCF_009660405.1
WP_001208905.1#136|Staphylococcus_aureus	684	-	+	2	-9059	-8376	15409	16092	WP_153906333.1#136	NZ_WJUE01000015.1	GCF_009660405.1
WP_001208905.1#136|Staphylococcus_aureus	696	-	+	50	-7954	-7259	14292	14987	pseudogene_136.22*#136	NZ_WJUE01000015.1	GCF_009660405.1
WP_001208905.1#136|Staphylococcus_aureus	699	-	+	2	-6917	-6219	13252	13950	WP_000673481.1#136	NZ_WJUE01000015.1	GCF_009660405.1
WP_001208905.1#136|Staphylococcus_aureus	699	-	+	2	-5841	-5143	12176	12874	WP_000673052.1#136	NZ_WJUE01000015.1	GCF_009660405.1
WP_001208905.1#136|Staphylococcus_aureus	678	-	+	2	-4777	-4100	11133	11810	WP_070003799.1#136	NZ_WJUE01000015.1	GCF_009660405.1
WP_001208905.1#136|Staphylococcus_aureus	1557	-	+	7	-3848	-2292	9325	10881	WP_000028607.1#136	NZ_WJUE01000015.1	GCF_009660405.1
WP_001208905.1#136|Staphylococcus_aureus	1194	-	+	4	-2299	-1106	8139	9332	WP_000072617.1#136	NZ_WJUE01000015.1	GCF_009660405.1
WP_001208905.1#136|Staphylococcus_aureus	684	-	+	2	-704	-21	7054	7737	WP_000769154.1#136	NZ_WJUE01000015.1	GCF_009660405.1
WP_001208905.1#136|Staphylococcus_aureus	1479	-	+	48	1	1479	5554	7032	WP_001208905.1#136	NZ_WJUE01000015.1	GCF_009660405.1
WP_001208905.1#136|Staphylococcus_aureus	309	-	-	3	1586	1894	5139	5447	WP_000865204.1#136	NZ_WJUE01000015.1	GCF_009660405.1
WP_001208905.1#136|Staphylococcus_aureus	782	-	+	50	2261	3042	3991	4772	pseudogene_136.30*#136	NZ_WJUE01000015.1	GCF_009660405.1
WP_001208905.1#136|Staphylococcus_aureus	783	-	+	1	3090	3872	3161	3943	WP_000540906.1#136	NZ_WJUE01000015.1	GCF_009660405.1
WP_001208905.1#136|Staphylococcus_aureus	813	-	+	1	4054	4866	2167	2979	WP_000455740.1#136	NZ_WJUE01000015.1	GCF_009660405.1
WP_001208905.1#136|Staphylococcus_aureus	1329	-	+	9	4853	6181	852	2180	WP_078368788.1#136	NZ_WJUE01000015.1	GCF_009660405.1
WP_001208905.1#136|Staphylococcus_aureus	324	-	+	5	6178	6501	532	855	WP_000971498.1#136	NZ_WJUE01000015.1	GCF_009660405.1
WP_001208905.1#136|Staphylococcus_aureus	315	-	+	6	6520	6834	199	513	WP_000172546.1#136	NZ_WJUE01000015.1	GCF_009660405.1
WP_233642320.1#142|Staphylococcus_aureus	1300	-	+	7	-3591	-2292	8454	9753	WP_233641940.1#142	NZ_JAHCNE010000025.1	GCF_021368155.1
WP_233642320.1#142|Staphylococcus_aureus	1194	-	+	4	-2299	-1106	7268	8461	WP_000072617.1#142	NZ_JAHCNE010000025.1	GCF_021368155.1
WP_233642320.1#142|Staphylococcus_aureus	684	-	+	2	-704	-21	6183	6866	WP_000769154.1#142	NZ_JAHCNE010000025.1	GCF_021368155.1
WP_233642320.1#142|Staphylococcus_aureus	1479	-	+	48	1	1479	4683	6161	WP_233642320.1#142	NZ_JAHCNE010000025.1	GCF_021368155.1
WP_233642320.1#142|Staphylococcus_aureus	309	-	-	3	1586	1894	4268	4576	WP_000865204.1#142	NZ_JAHCNE010000025.1	GCF_021368155.1
WP_233642320.1#142|Staphylococcus_aureus	783	-	+	1	2261	3043	3119	3901	WP_041204354.1#142	NZ_JAHCNE010000025.1	GCF_021368155.1
WP_233642320.1#142|Staphylococcus_aureus	783	-	+	1	3091	3873	2289	3071	WP_000540906.1#142	NZ_JAHCNE010000025.1	GCF_021368155.1
WP_233642320.1#142|Staphylococcus_aureus	789	-	+	1	4078	4866	1296	2084	WP_078168939.1#142	NZ_JAHCNE010000025.1	GCF_021368155.1
WP_233642320.1#142|Staphylococcus_aureus	1309	-	+	50	4853	6161	1	1309	pseudogene_142.26*#142	NZ_JAHCNE010000025.1	GCF_021368155.1
WP_196931808.1#135|Staphylococcus_aureus	846	+	-	11	-16321	-15476	390331	391176	WP_001024389.1#135	NZ_CP065353.1	GCF_015774815.1
WP_196931808.1#135|Staphylococcus_aureus	681	+	+	2	-15003	-14323	391649	392329	WP_000668991.1#135	NZ_CP065353.1	GCF_015774815.1
WP_196931808.1#135|Staphylococcus_aureus	696	+	+	2	-14035	-13340	392617	393312	WP_000782622.1#135	NZ_CP065353.1	GCF_015774815.1
WP_196931808.1#135|Staphylococcus_aureus	1071	+	+	2	-13049	-11979	393603	394673	WP_000784039.1#135	NZ_CP065353.1	GCF_015774815.1
WP_196931808.1#135|Staphylococcus_aureus	138	+	+	10	-11860	-11723	394792	394929	WP_014532570.1#135	NZ_CP065353.1	GCF_015774815.1
WP_196931808.1#135|Staphylococcus_aureus	1044	+	+	2	-11614	-10571	395038	396081	WP_000705638.1#135	NZ_CP065353.1	GCF_015774815.1
WP_196931808.1#135|Staphylococcus_aureus	705	+	+	2	-10207	-9503	396445	397149	WP_196931807.1#135	NZ_CP065353.1	GCF_015774815.1
WP_196931808.1#135|Staphylococcus_aureus	696	+	+	2	-9071	-8376	397581	398276	WP_000769847.1#135	NZ_CP065353.1	GCF_015774815.1
WP_196931808.1#135|Staphylococcus_aureus	696	+	+	2	-7954	-7259	398698	399393	WP_069994024.1#135	NZ_CP065353.1	GCF_015774815.1
WP_196931808.1#135|Staphylococcus_aureus	699	+	+	2	-6917	-6219	399735	400433	WP_000673481.1#135	NZ_CP065353.1	GCF_015774815.1
WP_196931808.1#135|Staphylococcus_aureus	699	+	+	2	-5841	-5143	400811	401509	WP_000673052.1#135	NZ_CP065353.1	GCF_015774815.1
WP_196931808.1#135|Staphylococcus_aureus	678	+	+	2	-4777	-4100	401875	402552	WP_000673043.1#135	NZ_CP065353.1	GCF_015774815.1
WP_196931808.1#135|Staphylococcus_aureus	1557	+	+	7	-3848	-2292	402804	404360	WP_070040411.1#135	NZ_CP065353.1	GCF_015774815.1
WP_196931808.1#135|Staphylococcus_aureus	1194	+	+	4	-2299	-1106	404353	405546	WP_000072617.1#135	NZ_CP065353.1	GCF_015774815.1
WP_196931808.1#135|Staphylococcus_aureus	684	+	+	2	-704	-21	405948	406631	WP_000769154.1#135	NZ_CP065353.1	GCF_015774815.1
WP_196931808.1#135|Staphylococcus_aureus	1479	+	+	48	1	1479	406653	408131	WP_196931808.1#135	NZ_CP065353.1	GCF_015774815.1
WP_196931808.1#135|Staphylococcus_aureus	309	+	-	3	1586	1894	408238	408546	WP_000865204.1#135	NZ_CP065353.1	GCF_015774815.1
WP_196931808.1#135|Staphylococcus_aureus	783	+	+	1	2261	3043	408913	409695	WP_041204354.1#135	NZ_CP065353.1	GCF_015774815.1
WP_196931808.1#135|Staphylococcus_aureus	789	+	+	1	3088	3876	409740	410528	WP_239469959.1#135	NZ_CP065353.1	GCF_015774815.1
WP_196931808.1#135|Staphylococcus_aureus	780	+	+	1	3904	4683	410556	411335	WP_196931809.1#135	NZ_CP065353.1	GCF_015774815.1
WP_196931808.1#135|Staphylococcus_aureus	801	+	+	1	4744	5544	411396	412196	WP_196931810.1#135	NZ_CP065353.1	GCF_015774815.1
WP_196931808.1#135|Staphylococcus_aureus	1329	+	+	9	5531	6859	412183	413511	WP_196931811.1#135	NZ_CP065353.1	GCF_015774815.1
WP_196931808.1#135|Staphylococcus_aureus	324	+	+	5	6856	7179	413508	413831	WP_000971498.1#135	NZ_CP065353.1	GCF_015774815.1
WP_196931808.1#135|Staphylococcus_aureus	315	+	+	6	7198	7512	413850	414164	WP_000172546.1#135	NZ_CP065353.1	GCF_015774815.1
WP_196931808.1#135|Staphylococcus_aureus	1568	+	+	38	7590	9157	414242	415809	WP_115289405.1#135	NZ_CP065353.1	GCF_015774815.1
WP_196931808.1#135|Staphylococcus_aureus	261	+	-	8	9465	9725	416117	416377	WP_001825923.1#135	NZ_CP065353.1	GCF_015774815.1
WP_196931808.1#135|Staphylococcus_aureus	1203	+	+	12	9844	11046	416496	417698	WP_001062994.1#135	NZ_CP065353.1	GCF_015774815.1
WP_196931808.1#135|Staphylococcus_aureus	129	+	+	16	11315	11443	417967	418095	WP_014532571.1#135	NZ_CP065353.1	GCF_015774815.1
WP_196931808.1#135|Staphylococcus_aureus	63	+	-	51	11705	11767	418357	418419	WP_014532416.1#135	NZ_CP065353.1	GCF_015774815.1
WP_196931808.1#135|Staphylococcus_aureus	69	+	-	15	11831	11899	418483	418551	WP_014373779.1#135	NZ_CP065353.1	GCF_015774815.1
WP_196931808.1#135|Staphylococcus_aureus	66	+	-	13	11951	12016	418603	418668	WP_014373780.1#135	NZ_CP065353.1	GCF_015774815.1
WP_069994155.1#141|Staphylococcus_aureus	206	-	+	7	-2497	-2292	9295	9500	WP_142351298.1#141	NZ_FMQR01000031.1	GCF_900098335.1
WP_069994155.1#141|Staphylococcus_aureus	1194	-	+	4	-2299	-1106	8109	9302	WP_000072617.1#141	NZ_FMQR01000031.1	GCF_900098335.1
WP_069994155.1#141|Staphylococcus_aureus	684	-	+	2	-704	-21	7024	7707	WP_000769154.1#141	NZ_FMQR01000031.1	GCF_900098335.1
WP_069994155.1#141|Staphylococcus_aureus	1479	-	+	48	1	1479	5524	7002	WP_069994155.1#141	NZ_FMQR01000031.1	GCF_900098335.1
WP_069994155.1#141|Staphylococcus_aureus	309	-	-	3	1586	1894	5109	5417	WP_000865204.1#141	NZ_FMQR01000031.1	GCF_900098335.1
WP_069994155.1#141|Staphylococcus_aureus	783	-	+	1	2261	3043	3960	4742	WP_041204354.1#141	NZ_FMQR01000031.1	GCF_900098335.1
WP_069994155.1#141|Staphylococcus_aureus	783	-	+	1	3091	3873	3130	3912	WP_000540906.1#141	NZ_FMQR01000031.1	GCF_900098335.1
WP_069994155.1#141|Staphylococcus_aureus	813	-	+	1	4055	4867	2136	2948	WP_000455740.1#141	NZ_FMQR01000031.1	GCF_900098335.1
WP_069994155.1#141|Staphylococcus_aureus	1329	-	+	9	4854	6182	821	2149	WP_078370397.1#141	NZ_FMQR01000031.1	GCF_900098335.1
WP_069994155.1#141|Staphylococcus_aureus	324	-	+	5	6179	6502	501	824	WP_000971498.1#141	NZ_FMQR01000031.1	GCF_900098335.1
WP_069994155.1#141|Staphylococcus_aureus	315	-	+	6	6521	6835	168	482	WP_000172546.1#141	NZ_FMQR01000031.1	GCF_900098335.1
WP_086153280.1#125|Staphylococcus_aureus	307	-	+	7	-2514	-2208	51096	51402	WP_142275926.1#125	NZ_NDQG01000050.1	GCF_002123435.1
WP_086153280.1#125|Staphylococcus_aureus	1101	-	+	4	-2215	-1115	50003	51103	WP_086153282.1#125	NZ_NDQG01000050.1	GCF_002123435.1
WP_086153280.1#125|Staphylococcus_aureus	693	-	+	2	-713	-21	48909	49601	WP_086153281.1#125	NZ_NDQG01000050.1	GCF_002123435.1
WP_086153280.1#125|Staphylococcus_aureus	1479	-	+	48	1	1479	47409	48887	WP_086153280.1#125	NZ_NDQG01000050.1	GCF_002123435.1
WP_086153280.1#125|Staphylococcus_aureus	309	-	-	3	1586	1894	46994	47302	WP_000669519.1#125	NZ_NDQG01000050.1	GCF_002123435.1
WP_086153280.1#125|Staphylococcus_aureus	783	-	+	1	2260	3042	45846	46628	WP_086153279.1#125	NZ_NDQG01000050.1	GCF_002123435.1
WP_086153280.1#125|Staphylococcus_aureus	795	-	+	1	3090	3884	45004	45798	WP_072468354.1#125	NZ_NDQG01000050.1	GCF_002123435.1
WP_086153280.1#125|Staphylococcus_aureus	801	-	+	1	3933	4733	44155	44955	WP_001801841.1#125	NZ_NDQG01000050.1	GCF_002123435.1
WP_086153280.1#125|Staphylococcus_aureus	771	-	+	1	4752	5522	43366	44136	WP_086153278.1#125	NZ_NDQG01000050.1	GCF_002123435.1
WP_086153280.1#125|Staphylococcus_aureus	792	-	+	1	5554	6345	42543	43334	WP_001269768.1#125	NZ_NDQG01000050.1	GCF_002123435.1
WP_086153280.1#125|Staphylococcus_aureus	777	-	+	1	6415	7191	41697	42473	WP_001836841.1#125	NZ_NDQG01000050.1	GCF_002123435.1
WP_086153280.1#125|Staphylococcus_aureus	312	-	+	1	7373	7684	41204	41515	WP_237773760.1#125	NZ_NDQG01000050.1	GCF_002123435.1
WP_086153280.1#125|Staphylococcus_aureus	474	-	+	1	7695	8168	40720	41193	WP_237773759.1#125	NZ_NDQG01000050.1	GCF_002123435.1
WP_086153280.1#125|Staphylococcus_aureus	1326	-	+	9	8171	9496	39392	40717	WP_024273474.1#125	NZ_NDQG01000050.1	GCF_002123435.1
WP_086153280.1#125|Staphylococcus_aureus	324	-	+	5	9493	9816	39072	39395	WP_000971506.1#125	NZ_NDQG01000050.1	GCF_002123435.1
WP_086153280.1#125|Staphylococcus_aureus	297	-	+	6	9835	10131	38757	39053	WP_000074800.1#125	NZ_NDQG01000050.1	GCF_002123435.1
WP_086153280.1#125|Staphylococcus_aureus	201	-	-	8	10459	10659	38229	38429	WP_072470803.1#125	NZ_NDQG01000050.1	GCF_002123435.1
WP_086153280.1#125|Staphylococcus_aureus	1203	-	+	12	10851	12053	36835	38037	WP_001062981.1#125	NZ_NDQG01000050.1	GCF_002123435.1
WP_086153280.1#125|Staphylococcus_aureus	129	-	+	16	12322	12450	36438	36566	WP_086153277.1#125	NZ_NDQG01000050.1	GCF_002123435.1
WP_258413703.1#168|Staphylococcus_aureus	846	+	-	11	-15196	-14351	404872	405717	WP_258413697.1#168	NZ_CP102959.1	GCF_024741495.1
WP_258413703.1#168|Staphylococcus_aureus	681	+	+	2	-13879	-13199	406189	406869	WP_258413698.1#168	NZ_CP102959.1	GCF_024741495.1
WP_258413703.1#168|Staphylococcus_aureus	696	+	+	2	-12914	-12219	407154	407849	WP_000782617.1#168	NZ_CP102959.1	GCF_024741495.1
WP_258413703.1#168|Staphylococcus_aureus	1071	+	+	2	-11930	-10860	408138	409208	WP_258411967.1#168	NZ_CP102959.1	GCF_024741495.1
WP_258413703.1#168|Staphylococcus_aureus	138	+	+	10	-10741	-10604	409327	409464	WP_001791691.1#168	NZ_CP102959.1	GCF_024741495.1
WP_258413703.1#168|Staphylococcus_aureus	996	+	+	2	-10495	-9500	409573	410568	WP_258413699.1#168	NZ_CP102959.1	GCF_024741495.1
WP_258413703.1#168|Staphylococcus_aureus	705	+	+	2	-9136	-8432	410932	411636	WP_000784251.1#168	NZ_CP102959.1	GCF_024741495.1
WP_258413703.1#168|Staphylococcus_aureus	696	+	+	2	-8001	-7306	412067	412762	WP_258413700.1#168	NZ_CP102959.1	GCF_024741495.1
WP_258413703.1#168|Staphylococcus_aureus	699	+	+	2	-6967	-6269	413101	413799	WP_216461909.1#168	NZ_CP102959.1	GCF_024741495.1
WP_258413703.1#168|Staphylococcus_aureus	699	+	+	2	-5890	-5192	414178	414876	WP_138293435.1#168	NZ_CP102959.1	GCF_024741495.1
WP_258413703.1#168|Staphylococcus_aureus	684	+	+	2	-4826	-4143	415242	415925	WP_000673051.1#168	NZ_CP102959.1	GCF_024741495.1
WP_258413703.1#168|Staphylococcus_aureus	102	+	-	14	-4057	-3956	416011	416112	WP_031762269.1#168	NZ_CP102959.1	GCF_024741495.1
WP_258413703.1#168|Staphylococcus_aureus	1557	+	+	7	-3878	-2322	416190	417746	WP_258413701.1#168	NZ_CP102959.1	GCF_024741495.1
WP_258413703.1#168|Staphylococcus_aureus	1209	+	+	4	-2329	-1121	417739	418947	WP_176427356.1#168	NZ_CP102959.1	GCF_024741495.1
WP_258413703.1#168|Staphylococcus_aureus	699	+	+	2	-719	-21	419349	420047	WP_258413702.1#168	NZ_CP102959.1	GCF_024741495.1
WP_258413703.1#168|Staphylococcus_aureus	1467	+	+	48	1	1467	420069	421535	WP_258413703.1#168	NZ_CP102959.1	GCF_024741495.1
WP_258413703.1#168|Staphylococcus_aureus	309	+	-	3	1575	1883	421643	421951	WP_000669519.1#168	NZ_CP102959.1	GCF_024741495.1
WP_258413703.1#168|Staphylococcus_aureus	768	+	+	1	2255	3022	422323	423090	WP_258413849.1#168	NZ_CP102959.1	GCF_024741495.1
WP_258413703.1#168|Staphylococcus_aureus	795	+	+	1	3053	3847	423121	423915	WP_258413704.1#168	NZ_CP102959.1	GCF_024741495.1
WP_258413703.1#168|Staphylococcus_aureus	786	+	+	1	3895	4680	423963	424748	WP_258413705.1#168	NZ_CP102959.1	GCF_024741495.1
WP_258413703.1#168|Staphylococcus_aureus	591	+	+	50	4702	5292	424770	425360	pseudogene_168.9*#168	NZ_CP102959.1	GCF_024741495.1
WP_258413703.1#168|Staphylococcus_aureus	762	+	-	22	5351	6112	425419	426180	WP_001066123.1#168	NZ_CP102959.1	GCF_024741495.1
WP_258413703.1#168|Staphylococcus_aureus	1293	+	-	21	6105	7397	426173	427465	WP_029550026.1#168	NZ_CP102959.1	GCF_024741495.1
WP_258413703.1#168|Staphylococcus_aureus	214	+	+	50	7490	7703	427558	427771	pseudogene_168.12*#168	NZ_CP102959.1	GCF_024741495.1
WP_258413703.1#168|Staphylococcus_aureus	804	+	+	1	7760	8563	427828	428631	WP_289622737.1#168	NZ_CP102959.1	GCF_024741495.1
WP_258413703.1#168|Staphylococcus_aureus	771	+	+	1	8582	9352	428650	429420	WP_258413707.1#168	NZ_CP102959.1	GCF_024741495.1
WP_258413703.1#168|Staphylococcus_aureus	798	+	+	1	9384	10181	429452	430249	WP_258413708.1#168	NZ_CP102959.1	GCF_024741495.1
WP_258413703.1#168|Staphylococcus_aureus	813	+	+	1	10363	11175	430431	431243	WP_103204427.1#168	NZ_CP102959.1	GCF_024741495.1
WP_258413703.1#168|Staphylococcus_aureus	1326	+	+	9	11165	12490	431233	432558	WP_258413709.1#168	NZ_CP102959.1	GCF_024741495.1
WP_258413703.1#168|Staphylococcus_aureus	324	+	+	5	12487	12810	432555	432878	WP_000971498.1#168	NZ_CP102959.1	GCF_024741495.1
WP_258413703.1#168|Staphylococcus_aureus	315	+	+	6	12829	13143	432897	433211	WP_000172546.1#168	NZ_CP102959.1	GCF_024741495.1
WP_104011172.1#161|Staphylococcus_aureus	846	+	-	11	-15007	-14162	304122	304967	WP_001024378.1#161	NZ_PQWV01000005.1	GCF_002925605.1
WP_104011172.1#161|Staphylococcus_aureus	681	+	+	2	-13690	-13010	305439	306119	WP_000669009.1#161	NZ_PQWV01000005.1	GCF_002925605.1
WP_104011172.1#161|Staphylococcus_aureus	696	+	+	2	-12724	-12029	306405	307100	WP_000782828.1#161	NZ_PQWV01000005.1	GCF_002925605.1
WP_104011172.1#161|Staphylococcus_aureus	1071	+	+	2	-11738	-10668	307391	308461	WP_000784017.1#161	NZ_PQWV01000005.1	GCF_002925605.1
WP_104011172.1#161|Staphylococcus_aureus	138	+	+	10	-10549	-10412	308580	308717	WP_001791691.1#161	NZ_PQWV01000005.1	GCF_002925605.1
WP_104011172.1#161|Staphylococcus_aureus	882	+	+	2	-10303	-9422	308826	309707	WP_043044746.1#161	NZ_PQWV01000005.1	GCF_002925605.1
WP_104011172.1#161|Staphylococcus_aureus	705	+	+	2	-9058	-8354	310071	310775	WP_043044745.1#161	NZ_PQWV01000005.1	GCF_002925605.1
WP_104011172.1#161|Staphylococcus_aureus	696	+	+	2	-7909	-7214	311220	311915	WP_000769814.1#161	NZ_PQWV01000005.1	GCF_002925605.1
WP_104011172.1#161|Staphylococcus_aureus	699	+	+	2	-6875	-6177	312254	312952	WP_043044744.1#161	NZ_PQWV01000005.1	GCF_002925605.1
WP_104011172.1#161|Staphylococcus_aureus	699	+	+	2	-5796	-5098	313333	314031	WP_000673059.1#161	NZ_PQWV01000005.1	GCF_002925605.1
WP_104011172.1#161|Staphylococcus_aureus	684	+	+	2	-4740	-4057	314389	315072	WP_000673046.1#161	NZ_PQWV01000005.1	GCF_002925605.1
WP_104011172.1#161|Staphylococcus_aureus	121	+	-	50	-3972	-3852	315157	315277	pseudogene_161.5*#161	NZ_PQWV01000005.1	GCF_002925605.1
WP_104011172.1#161|Staphylococcus_aureus	1557	+	+	7	-3792	-2236	315337	316893	WP_043044743.1#161	NZ_PQWV01000005.1	GCF_002925605.1
WP_104011172.1#161|Staphylococcus_aureus	1179	+	+	4	-2243	-1065	316886	318064	WP_043044742.1#161	NZ_PQWV01000005.1	GCF_002925605.1
WP_104011172.1#161|Staphylococcus_aureus	693	+	+	2	-713	-21	318416	319108	WP_043044741.1#161	NZ_PQWV01000005.1	GCF_002925605.1
WP_104011172.1#161|Staphylococcus_aureus	1479	+	+	48	1	1479	319130	320608	WP_104011172.1#161	NZ_PQWV01000005.1	GCF_002925605.1
WP_104011172.1#161|Staphylococcus_aureus	309	+	-	3	1586	1894	320715	321023	WP_000669519.1#161	NZ_PQWV01000005.1	GCF_002925605.1
WP_104011172.1#161|Staphylococcus_aureus	783	+	+	1	2261	3043	321390	322172	WP_043045042.1#161	NZ_PQWV01000005.1	GCF_002925605.1
WP_104011172.1#161|Staphylococcus_aureus	780	+	+	1	3091	3870	322220	322999	WP_000540908.1#161	NZ_PQWV01000005.1	GCF_002925605.1
WP_104011172.1#161|Staphylococcus_aureus	792	+	+	1	3931	4722	323060	323851	WP_078061063.1#161	NZ_PQWV01000005.1	GCF_002925605.1
WP_104011172.1#161|Staphylococcus_aureus	801	+	+	1	4774	5574	323903	324703	WP_043044740.1#161	NZ_PQWV01000005.1	GCF_002925605.1
WP_104011172.1#161|Staphylococcus_aureus	783	+	+	1	5593	6375	324722	325504	WP_000835971.1#161	NZ_PQWV01000005.1	GCF_002925605.1
WP_104011172.1#161|Staphylococcus_aureus	816	+	+	1	6554	7369	325683	326498	WP_001557597.1#161	NZ_PQWV01000005.1	GCF_002925605.1
WP_104011172.1#161|Staphylococcus_aureus	1326	+	+	9	7359	8684	326488	327813	WP_000653708.1#161	NZ_PQWV01000005.1	GCF_002925605.1
WP_104011172.1#161|Staphylococcus_aureus	324	+	+	5	8681	9004	327810	328133	WP_000971498.1#161	NZ_PQWV01000005.1	GCF_002925605.1
WP_104011172.1#161|Staphylococcus_aureus	315	+	+	6	9023	9337	328152	328466	WP_000172540.1#161	NZ_PQWV01000005.1	GCF_002925605.1
WP_104011172.1#161|Staphylococcus_aureus	201	+	-	8	9626	9826	328755	328955	WP_001797248.1#161	NZ_PQWV01000005.1	GCF_002925605.1
WP_104011172.1#161|Staphylococcus_aureus	1203	+	+	12	10005	11207	329134	330336	WP_001063005.1#161	NZ_PQWV01000005.1	GCF_002925605.1
WP_104011172.1#161|Staphylococcus_aureus	180	+	+	16	11462	11641	330591	330770	WP_001789533.1#161	NZ_PQWV01000005.1	GCF_002925605.1
WP_104011172.1#161|Staphylococcus_aureus	63	+	-	51	11852	11914	330981	331043	WP_014532416.1#161	NZ_PQWV01000005.1	GCF_002925605.1
WP_104011172.1#161|Staphylococcus_aureus	69	+	-	15	11978	12046	331107	331175	WP_014373779.1#161	NZ_PQWV01000005.1	GCF_002925605.1
WP_029550030.1#157|Staphylococcus_aureus	846	-	-	11	-15007	-14162	62310	63155	WP_001024378.1#157	NZ_WKGW01000003.1	GCF_009674345.1
WP_029550030.1#157|Staphylococcus_aureus	681	-	+	2	-13690	-13010	61158	61838	WP_000669009.1#157	NZ_WKGW01000003.1	GCF_009674345.1
WP_029550030.1#157|Staphylococcus_aureus	696	-	+	2	-12724	-12029	60177	60872	WP_000782828.1#157	NZ_WKGW01000003.1	GCF_009674345.1
WP_029550030.1#157|Staphylococcus_aureus	1071	-	+	2	-11738	-10668	58816	59886	WP_000784017.1#157	NZ_WKGW01000003.1	GCF_009674345.1
WP_029550030.1#157|Staphylococcus_aureus	138	-	+	10	-10549	-10412	58560	58697	WP_001791691.1#157	NZ_WKGW01000003.1	GCF_009674345.1
WP_029550030.1#157|Staphylococcus_aureus	882	-	+	2	-10303	-9422	57570	58451	WP_043044746.1#157	NZ_WKGW01000003.1	GCF_009674345.1
WP_029550030.1#157|Staphylococcus_aureus	705	-	+	2	-9058	-8354	56502	57206	WP_043044745.1#157	NZ_WKGW01000003.1	GCF_009674345.1
WP_029550030.1#157|Staphylococcus_aureus	696	-	+	2	-7909	-7214	55362	56057	WP_000769814.1#157	NZ_WKGW01000003.1	GCF_009674345.1
WP_029550030.1#157|Staphylococcus_aureus	699	-	+	2	-6875	-6177	54325	55023	WP_043044744.1#157	NZ_WKGW01000003.1	GCF_009674345.1
WP_029550030.1#157|Staphylococcus_aureus	699	-	+	2	-5796	-5098	53246	53944	WP_000673059.1#157	NZ_WKGW01000003.1	GCF_009674345.1
WP_029550030.1#157|Staphylococcus_aureus	684	-	+	2	-4740	-4057	52205	52888	WP_000673046.1#157	NZ_WKGW01000003.1	GCF_009674345.1
WP_029550030.1#157|Staphylococcus_aureus	103	-	-	50	-3972	-3870	52018	52120	pseudogene_157.4*#157	NZ_WKGW01000003.1	GCF_009674345.1
WP_029550030.1#157|Staphylococcus_aureus	1557	-	+	7	-3792	-2236	50384	51940	WP_043044743.1#157	NZ_WKGW01000003.1	GCF_009674345.1
WP_029550030.1#157|Staphylococcus_aureus	1179	-	+	4	-2243	-1065	49213	50391	WP_154253115.1#157	NZ_WKGW01000003.1	GCF_009674345.1
WP_029550030.1#157|Staphylococcus_aureus	693	-	+	2	-713	-21	48169	48861	WP_043044741.1#157	NZ_WKGW01000003.1	GCF_009674345.1
WP_029550030.1#157|Staphylococcus_aureus	1479	-	+	48	1	1479	46669	48147	WP_029550030.1#157	NZ_WKGW01000003.1	GCF_009674345.1
WP_029550030.1#157|Staphylococcus_aureus	309	-	-	3	1586	1894	46254	46562	WP_000669519.1#157	NZ_WKGW01000003.1	GCF_009674345.1
WP_029550030.1#157|Staphylococcus_aureus	783	-	+	1	2261	3043	45105	45887	WP_043045042.1#157	NZ_WKGW01000003.1	GCF_009674345.1
WP_029550030.1#157|Staphylococcus_aureus	780	-	+	1	3091	3870	44278	45057	WP_000540908.1#157	NZ_WKGW01000003.1	GCF_009674345.1
WP_029550030.1#157|Staphylococcus_aureus	813	-	+	1	3910	4722	43426	44238	WP_000572869.1#157	NZ_WKGW01000003.1	GCF_009674345.1
WP_029550030.1#157|Staphylococcus_aureus	801	-	+	1	4774	5574	42574	43374	WP_043044740.1#157	NZ_WKGW01000003.1	GCF_009674345.1
WP_029550030.1#157|Staphylococcus_aureus	783	-	+	1	5593	6375	41773	42555	WP_000835971.1#157	NZ_WKGW01000003.1	GCF_009674345.1
WP_029550030.1#157|Staphylococcus_aureus	816	-	+	1	6554	7369	40779	41594	WP_001557597.1#157	NZ_WKGW01000003.1	GCF_009674345.1
WP_029550030.1#157|Staphylococcus_aureus	1326	-	+	9	7359	8684	39464	40789	WP_000653708.1#157	NZ_WKGW01000003.1	GCF_009674345.1
WP_029550030.1#157|Staphylococcus_aureus	324	-	+	5	8681	9004	39144	39467	WP_000971498.1#157	NZ_WKGW01000003.1	GCF_009674345.1
WP_029550030.1#157|Staphylococcus_aureus	315	-	+	6	9023	9337	38811	39125	WP_000172540.1#157	NZ_WKGW01000003.1	GCF_009674345.1
WP_029550030.1#157|Staphylococcus_aureus	261	-	-	50	9626	9886	38262	38522	pseudogene_157.31*#157	NZ_WKGW01000003.1	GCF_009674345.1
WP_029550030.1#157|Staphylococcus_aureus	1203	-	+	12	10005	11207	36941	38143	WP_001063005.1#157	NZ_WKGW01000003.1	GCF_009674345.1
WP_029550030.1#157|Staphylococcus_aureus	180	-	+	16	11462	11641	36507	36686	WP_001789533.1#157	NZ_WKGW01000003.1	GCF_009674345.1
WP_029550030.1#157|Staphylococcus_aureus	63	-	-	51	11852	11914	36234	36296	WP_014532416.1#157	NZ_WKGW01000003.1	GCF_009674345.1
WP_029550030.1#157|Staphylococcus_aureus	69	-	-	15	11978	12046	36102	36170	WP_014373779.1#157	NZ_WKGW01000003.1	GCF_009674345.1
WP_107366818.1#156|Staphylococcus_aureus	847	+	+	7	-3196	-2350	1	847	WP_238609302.1#156	NZ_CAMRGA010000004.1	GCF_947040325.1
WP_107366818.1#156|Staphylococcus_aureus	1242	+	+	4	-2357	-1116	840	2081	WP_029550032.1#156	NZ_CAMRGA010000004.1	GCF_947040325.1
WP_107366818.1#156|Staphylococcus_aureus	693	+	+	2	-713	-21	2484	3176	WP_029550031.1#156	NZ_CAMRGA010000004.1	GCF_947040325.1
WP_107366818.1#156|Staphylococcus_aureus	1479	+	+	48	1	1479	3198	4676	WP_107366818.1#156	NZ_CAMRGA010000004.1	GCF_947040325.1
WP_107366818.1#156|Staphylococcus_aureus	309	+	-	3	1587	1895	4784	5092	WP_000669519.1#156	NZ_CAMRGA010000004.1	GCF_947040325.1
WP_107366818.1#156|Staphylococcus_aureus	783	+	+	1	2263	3045	5460	6242	WP_029550029.1#156	NZ_CAMRGA010000004.1	GCF_947040325.1
WP_107366818.1#156|Staphylococcus_aureus	783	+	+	1	3093	3875	6290	7072	WP_029550028.1#156	NZ_CAMRGA010000004.1	GCF_947040325.1
WP_107366818.1#156|Staphylococcus_aureus	762	+	-	22	4014	4775	7211	7972	WP_029550027.1#156	NZ_CAMRGA010000004.1	GCF_947040325.1
WP_107366818.1#156|Staphylococcus_aureus	1293	+	-	21	4768	6060	7965	9257	WP_029550026.1#156	NZ_CAMRGA010000004.1	GCF_947040325.1
WP_107366818.1#156|Staphylococcus_aureus	747	+	+	1	6153	6899	9350	10096	WP_033857615.1#156	NZ_CAMRGA010000004.1	GCF_947040325.1
WP_107366818.1#156|Staphylococcus_aureus	793	+	+	50	6931	7723	10128	10920	pseudogene_156.24*#156	NZ_CAMRGA010000004.1	GCF_947040325.1
WP_107366818.1#156|Staphylococcus_aureus	777	+	+	1	7793	8569	10990	11766	WP_046472801.1#156	NZ_CAMRGA010000004.1	GCF_947040325.1
WP_107366818.1#156|Staphylococcus_aureus	795	+	+	1	8751	9545	11948	12742	WP_046472805.1#156	NZ_CAMRGA010000004.1	GCF_947040325.1
WP_107366818.1#156|Staphylococcus_aureus	75	+	-	50	9562	9636	12759	12833	pseudogene_156.4*#156	NZ_CAMRGA010000004.1	GCF_947040325.1
WP_107366818.1#156|Staphylococcus_aureus	324	+	+	5	10870	11193	14067	14390	WP_000971502.1#156	NZ_CAMRGA010000004.1	GCF_947040325.1
WP_107366818.1#156|Staphylococcus_aureus	300	+	+	6	11221	11520	14418	14717	WP_029258562.1#156	NZ_CAMRGA010000004.1	GCF_947040325.1
WP_107366818.1#156|Staphylococcus_aureus	261	+	-	8	11804	12064	15001	15261	WP_072435034.1#156	NZ_CAMRGA010000004.1	GCF_947040325.1
WP_107366818.1#156|Staphylococcus_aureus	1203	+	+	12	12183	13385	15380	16582	WP_001062998.1#156	NZ_CAMRGA010000004.1	GCF_947040325.1
WP_107366818.1#156|Staphylococcus_aureus	129	+	+	16	13654	13782	16851	16979	WP_001790025.1#156	NZ_CAMRGA010000004.1	GCF_947040325.1
WP_061819853.1#162|Staphylococcus_aureus	1180	-	+	7	-3529	-2350	52642	53821	WP_061819854.1#162	NZ_FJNT01000016.1	GCF_900070235.1
WP_061819853.1#162|Staphylococcus_aureus	1242	-	+	4	-2357	-1116	51408	52649	WP_029550032.1#162	NZ_FJNT01000016.1	GCF_900070235.1
WP_061819853.1#162|Staphylococcus_aureus	693	-	+	2	-713	-21	50313	51005	WP_029550031.1#162	NZ_FJNT01000016.1	GCF_900070235.1
WP_061819853.1#162|Staphylococcus_aureus	1479	-	+	48	1	1479	48813	50291	WP_061819853.1#162	NZ_FJNT01000016.1	GCF_900070235.1
WP_061819853.1#162|Staphylococcus_aureus	309	-	-	3	1587	1895	48397	48705	WP_000669519.1#162	NZ_FJNT01000016.1	GCF_900070235.1
WP_061819853.1#162|Staphylococcus_aureus	783	-	+	1	2263	3045	47247	48029	WP_061819855.1#162	NZ_FJNT01000016.1	GCF_900070235.1
WP_061819853.1#162|Staphylococcus_aureus	783	-	+	1	3093	3875	46417	47199	WP_029550028.1#162	NZ_FJNT01000016.1	GCF_900070235.1
WP_061819853.1#162|Staphylococcus_aureus	762	-	-	22	4014	4775	45517	46278	WP_029550027.1#162	NZ_FJNT01000016.1	GCF_900070235.1
WP_061819853.1#162|Staphylococcus_aureus	1293	-	-	21	4768	6060	44232	45524	WP_029550026.1#162	NZ_FJNT01000016.1	GCF_900070235.1
WP_061819853.1#162|Staphylococcus_aureus	792	-	+	1	6108	6899	43393	44184	WP_046472806.1#162	NZ_FJNT01000016.1	GCF_900070235.1
WP_061819853.1#162|Staphylococcus_aureus	792	-	+	1	6931	7722	42570	43361	WP_029550024.1#162	NZ_FJNT01000016.1	GCF_900070235.1
WP_061819853.1#162|Staphylococcus_aureus	777	-	+	1	7792	8568	41724	42500	WP_046472801.1#162	NZ_FJNT01000016.1	GCF_900070235.1
WP_061819853.1#162|Staphylococcus_aureus	795	-	+	1	8750	9544	40748	41542	WP_046472805.1#162	NZ_FJNT01000016.1	GCF_900070235.1
WP_061819853.1#162|Staphylococcus_aureus	75	-	-	50	9561	9635	40657	40731	pseudogene_162.8*#162	NZ_FJNT01000016.1	GCF_900070235.1
WP_061819853.1#162|Staphylococcus_aureus	324	-	+	5	10869	11192	39100	39423	WP_000971502.1#162	NZ_FJNT01000016.1	GCF_900070235.1
WP_061819853.1#162|Staphylococcus_aureus	300	-	+	6	11220	11519	38773	39072	WP_029258562.1#162	NZ_FJNT01000016.1	GCF_900070235.1
WP_061819853.1#162|Staphylococcus_aureus	261	-	-	8	11803	12063	38229	38489	WP_072435034.1#162	NZ_FJNT01000016.1	GCF_900070235.1
WP_061819853.1#162|Staphylococcus_aureus	1203	-	+	12	12182	13384	36908	38110	WP_001062998.1#162	NZ_FJNT01000016.1	GCF_900070235.1
WP_061819853.1#162|Staphylococcus_aureus	63	-	-	51	14042	14104	36188	36250	WP_014532416.1#162	NZ_FJNT01000016.1	GCF_900070235.1
WP_072435036.1#160|Staphylococcus_aureus	408	-	+	0	-15837	-15430	30354	30761	WP_029550043.1#160	NZ_FQJV01000009.1	GCF_900126445.1
WP_072435036.1#160|Staphylococcus_aureus	483	-	+	46	-15383	-14901	29825	30307	WP_029550042.1#160	NZ_FQJV01000009.1	GCF_900126445.1
WP_072435036.1#160|Staphylococcus_aureus	360	-	-	17	-14474	-14115	29039	29398	WP_001021573.1#160	NZ_FQJV01000009.1	GCF_900126445.1
WP_072435036.1#160|Staphylococcus_aureus	846	-	-	11	-14096	-13251	28175	29020	WP_029550041.1#160	NZ_FQJV01000009.1	GCF_900126445.1
WP_072435036.1#160|Staphylococcus_aureus	681	-	+	2	-12779	-12099	27023	27703	WP_029550040.1#160	NZ_FQJV01000009.1	GCF_900126445.1
WP_072435036.1#160|Staphylococcus_aureus	702	-	+	2	-11815	-11114	26038	26739	WP_029550039.1#160	NZ_FQJV01000009.1	GCF_900126445.1
WP_072435036.1#160|Staphylococcus_aureus	1062	-	+	2	-10826	-9765	24689	25750	WP_029550038.1#160	NZ_FQJV01000009.1	GCF_900126445.1
WP_072435036.1#160|Staphylococcus_aureus	954	-	+	2	-9418	-8465	23389	24342	WP_029550037.1#160	NZ_FQJV01000009.1	GCF_900126445.1
WP_072435036.1#160|Staphylococcus_aureus	648	-	+	2	-8103	-7456	22380	23027	WP_072435039.1#160	NZ_FQJV01000009.1	GCF_900126445.1
WP_072435036.1#160|Staphylococcus_aureus	696	-	+	2	-6952	-6257	21181	21876	WP_072435037.1#160	NZ_FQJV01000009.1	GCF_900126445.1
WP_072435036.1#160|Staphylococcus_aureus	699	-	+	2	-5916	-5218	20142	20840	WP_000778482.1#160	NZ_FQJV01000009.1	GCF_900126445.1
WP_072435036.1#160|Staphylococcus_aureus	684	-	+	2	-4851	-4168	19092	19775	WP_061819836.1#160	NZ_FQJV01000009.1	GCF_900126445.1
WP_072435036.1#160|Staphylococcus_aureus	1557	-	+	7	-3906	-2350	17274	18830	WP_029550033.1#160	NZ_FQJV01000009.1	GCF_900126445.1
WP_072435036.1#160|Staphylococcus_aureus	1242	-	+	4	-2357	-1116	16040	17281	WP_029550032.1#160	NZ_FQJV01000009.1	GCF_900126445.1
WP_072435036.1#160|Staphylococcus_aureus	693	-	+	2	-713	-21	14945	15637	WP_029550031.1#160	NZ_FQJV01000009.1	GCF_900126445.1
WP_072435036.1#160|Staphylococcus_aureus	1479	-	+	48	1	1479	13445	14923	WP_072435036.1#160	NZ_FQJV01000009.1	GCF_900126445.1
WP_072435036.1#160|Staphylococcus_aureus	309	-	-	3	1587	1895	13029	13337	WP_000669519.1#160	NZ_FQJV01000009.1	GCF_900126445.1
WP_072435036.1#160|Staphylococcus_aureus	783	-	+	1	2263	3045	11879	12661	WP_029550029.1#160	NZ_FQJV01000009.1	GCF_900126445.1
WP_072435036.1#160|Staphylococcus_aureus	783	-	+	1	3093	3875	11049	11831	WP_029550028.1#160	NZ_FQJV01000009.1	GCF_900126445.1
WP_072435036.1#160|Staphylococcus_aureus	762	-	-	22	4014	4775	10149	10910	WP_029550027.1#160	NZ_FQJV01000009.1	GCF_900126445.1
WP_072435036.1#160|Staphylococcus_aureus	1293	-	-	21	4768	6060	8864	10156	WP_029550026.1#160	NZ_FQJV01000009.1	GCF_900126445.1
WP_072435036.1#160|Staphylococcus_aureus	747	-	+	1	6153	6899	8025	8771	WP_033857615.1#160	NZ_FQJV01000009.1	GCF_900126445.1
WP_072435036.1#160|Staphylococcus_aureus	792	-	+	1	6931	7722	7202	7993	WP_029550024.1#160	NZ_FQJV01000009.1	GCF_900126445.1
WP_072435036.1#160|Staphylococcus_aureus	777	-	+	1	7792	8568	6356	7132	WP_046472801.1#160	NZ_FQJV01000009.1	GCF_900126445.1
WP_072435036.1#160|Staphylococcus_aureus	795	-	+	1	8750	9544	5380	6174	WP_046472805.1#160	NZ_FQJV01000009.1	GCF_900126445.1
WP_072435036.1#160|Staphylococcus_aureus	75	-	-	50	9561	9635	5289	5363	pseudogene_160.22*#160	NZ_FQJV01000009.1	GCF_900126445.1
WP_072435036.1#160|Staphylococcus_aureus	324	-	+	5	10869	11192	3732	4055	WP_000971502.1#160	NZ_FQJV01000009.1	GCF_900126445.1
WP_072435036.1#160|Staphylococcus_aureus	300	-	+	6	11220	11519	3405	3704	WP_029258562.1#160	NZ_FQJV01000009.1	GCF_900126445.1
WP_072435036.1#160|Staphylococcus_aureus	261	-	-	8	11803	12063	2861	3121	WP_072435034.1#160	NZ_FQJV01000009.1	GCF_900126445.1
WP_072435036.1#160|Staphylococcus_aureus	1203	-	+	12	12182	13384	1540	2742	WP_001062998.1#160	NZ_FQJV01000009.1	GCF_900126445.1
WP_072435036.1#160|Staphylococcus_aureus	63	-	-	51	14042	14104	820	882	WP_014532416.1#160	NZ_FQJV01000009.1	GCF_900126445.1
WP_001208906.1#159|Staphylococcus_aureus_subsp__aureus_21305	685	-	+	4	-1768	-1084	25870	26554	WP_000585228.1#159	NZ_AFNO01000037.1	GCF_000215405.1
WP_001208906.1#159|Staphylococcus_aureus_subsp__aureus_21305	681	-	+	2	-701	-21	24807	25487	WP_000769164.1#159	NZ_AFNO01000037.1	GCF_000215405.1
WP_001208906.1#159|Staphylococcus_aureus_subsp__aureus_21305	1479	-	+	48	1	1479	23307	24785	WP_001208906.1#159	NZ_AFNO01000037.1	GCF_000215405.1
WP_001208906.1#159|Staphylococcus_aureus_subsp__aureus_21305	309	-	-	3	1586	1894	22892	23200	WP_000669519.1#159	NZ_AFNO01000037.1	GCF_000215405.1
WP_001208906.1#159|Staphylococcus_aureus_subsp__aureus_21305	780	-	+	1	2260	3039	21747	22526	WP_025174276.1#159	NZ_AFNO01000037.1	GCF_000215405.1
WP_001208906.1#159|Staphylococcus_aureus_subsp__aureus_21305	777	-	+	1	3108	3884	20902	21678	WP_000649616.1#159	NZ_AFNO01000037.1	GCF_000215405.1
WP_001208906.1#159|Staphylococcus_aureus_subsp__aureus_21305	813	-	+	1	4066	4878	19908	20720	WP_025174275.1#159	NZ_AFNO01000037.1	GCF_000215405.1
WP_001208906.1#159|Staphylococcus_aureus_subsp__aureus_21305	1323	-	+	9	4871	6193	18593	19915	WP_000066173.1#159	NZ_AFNO01000037.1	GCF_000215405.1
WP_001208906.1#159|Staphylococcus_aureus_subsp__aureus_21305	324	-	+	5	6190	6513	18273	18596	WP_000971508.1#159	NZ_AFNO01000037.1	GCF_000215405.1
WP_001208906.1#159|Staphylococcus_aureus_subsp__aureus_21305	297	-	+	6	6532	6828	17958	18254	WP_000074802.1#159	NZ_AFNO01000037.1	GCF_000215405.1
WP_001208906.1#159|Staphylococcus_aureus_subsp__aureus_21305	201	-	-	8	7156	7356	17430	17630	WP_072470803.1#159	NZ_AFNO01000037.1	GCF_000215405.1
WP_001208906.1#159|Staphylococcus_aureus_subsp__aureus_21305	1203	-	+	12	7548	8750	16036	17238	WP_001062988.1#159	NZ_AFNO01000037.1	GCF_000215405.1
WP_001208906.1#159|Staphylococcus_aureus_subsp__aureus_21305	180	-	+	16	9019	9198	15588	15767	WP_000005718.1#159	NZ_AFNO01000037.1	GCF_000215405.1
WP_001208906.1#159|Staphylococcus_aureus_subsp__aureus_21305	63	-	-	51	9407	9469	15317	15379	WP_014532416.1#159	NZ_AFNO01000037.1	GCF_000215405.1
WP_001208906.1#159|Staphylococcus_aureus_subsp__aureus_21305	69	-	-	15	9533	9601	15185	15253	WP_014373779.1#159	NZ_AFNO01000037.1	GCF_000215405.1
WP_001208906.1#159|Staphylococcus_aureus_subsp__aureus_21305	66	-	-	13	9653	9718	15068	15133	WP_014373780.1#159	NZ_AFNO01000037.1	GCF_000215405.1
WP_001208906.1#159|Staphylococcus_aureus_subsp__aureus_21305	66	-	-	13	9750	9815	14971	15036	WP_014373781.1#159	NZ_AFNO01000037.1	GCF_000215405.1
WP_001208906.1#159|Staphylococcus_aureus_subsp__aureus_21305	1485	-	+	19	10335	11819	12967	14451	WP_000948301.1#159	NZ_AFNO01000037.1	GCF_000215405.1
WP_062909758.1#164|Staphylococcus_aureus	360	+	-	17	-15389	-15030	397654	398013	WP_001021619.1#164	NZ_CP012974.1	GCF_001611385.1
WP_062909758.1#164|Staphylococcus_aureus	846	+	-	11	-15011	-14166	398032	398877	WP_001024388.1#164	NZ_CP012974.1	GCF_001611385.1
WP_062909758.1#164|Staphylococcus_aureus	681	+	+	2	-13695	-13015	399348	400028	WP_001804845.1#164	NZ_CP012974.1	GCF_001611385.1
WP_062909758.1#164|Staphylococcus_aureus	696	+	+	2	-12727	-12032	400316	401011	WP_000782618.1#164	NZ_CP012974.1	GCF_001611385.1
WP_062909758.1#164|Staphylococcus_aureus	1071	+	+	2	-11741	-10671	401302	402372	WP_000784016.1#164	NZ_CP012974.1	GCF_001611385.1
WP_062909758.1#164|Staphylococcus_aureus	138	+	+	10	-10552	-10415	402491	402628	WP_001791691.1#164	NZ_CP012974.1	GCF_001611385.1
WP_062909758.1#164|Staphylococcus_aureus	831	+	+	2	-10306	-9476	402737	403567	WP_000705653.1#164	NZ_CP012974.1	GCF_001611385.1
WP_062909758.1#164|Staphylococcus_aureus	705	+	+	2	-9112	-8408	403931	404635	WP_000784251.1#164	NZ_CP012974.1	GCF_001611385.1
WP_062909758.1#164|Staphylococcus_aureus	696	+	+	2	-7976	-7281	405067	405762	WP_000769831.1#164	NZ_CP012974.1	GCF_001611385.1
WP_062909758.1#164|Staphylococcus_aureus	699	+	+	2	-6942	-6244	406101	406799	WP_000673034.1#164	NZ_CP012974.1	GCF_001611385.1
WP_062909758.1#164|Staphylococcus_aureus	699	+	+	2	-5867	-5169	407176	407874	WP_000778500.1#164	NZ_CP012974.1	GCF_001611385.1
WP_062909758.1#164|Staphylococcus_aureus	684	+	+	2	-4803	-4120	408240	408923	WP_000673048.1#164	NZ_CP012974.1	GCF_001611385.1
WP_062909758.1#164|Staphylococcus_aureus	1557	+	+	7	-3856	-2300	409187	410743	WP_000028638.1#164	NZ_CP012974.1	GCF_001611385.1
WP_062909758.1#164|Staphylococcus_aureus	1224	+	+	4	-2307	-1084	410736	411959	WP_047230764.1#164	NZ_CP012974.1	GCF_001611385.1
WP_062909758.1#164|Staphylococcus_aureus	681	+	+	2	-701	-21	412342	413022	WP_000769164.1#164	NZ_CP012974.1	GCF_001611385.1
WP_062909758.1#164|Staphylococcus_aureus	1479	+	+	48	1	1479	413044	414522	WP_062909758.1#164	NZ_CP012974.1	GCF_001611385.1
WP_062909758.1#164|Staphylococcus_aureus	309	+	-	3	1586	1894	414629	414937	WP_000669519.1#164	NZ_CP012974.1	GCF_001611385.1
WP_062909758.1#164|Staphylococcus_aureus	780	+	+	1	2260	3039	415303	416082	WP_062909838.1#164	NZ_CP012974.1	GCF_001611385.1
WP_062909758.1#164|Staphylococcus_aureus	777	+	+	1	3108	3884	416151	416927	WP_000649616.1#164	NZ_CP012974.1	GCF_001611385.1
WP_062909758.1#164|Staphylococcus_aureus	813	+	+	1	4066	4878	417109	417921	WP_025174275.1#164	NZ_CP012974.1	GCF_001611385.1
WP_062909758.1#164|Staphylococcus_aureus	1323	+	+	9	4871	6193	417914	419236	WP_000066173.1#164	NZ_CP012974.1	GCF_001611385.1
WP_062909758.1#164|Staphylococcus_aureus	324	+	+	5	6190	6513	419233	419556	WP_000971508.1#164	NZ_CP012974.1	GCF_001611385.1
WP_062909758.1#164|Staphylococcus_aureus	297	+	+	6	6532	6828	419575	419871	WP_000074802.1#164	NZ_CP012974.1	GCF_001611385.1
WP_062909758.1#164|Staphylococcus_aureus	201	+	-	8	7156	7356	420199	420399	WP_072470803.1#164	NZ_CP012974.1	GCF_001611385.1
WP_062909758.1#164|Staphylococcus_aureus	1203	+	+	12	7548	8750	420591	421793	WP_001062988.1#164	NZ_CP012974.1	GCF_001611385.1
WP_062909758.1#164|Staphylococcus_aureus	180	+	+	16	9019	9198	422062	422241	WP_000005718.1#164	NZ_CP012974.1	GCF_001611385.1
WP_062909758.1#164|Staphylococcus_aureus	63	+	-	51	9407	9469	422450	422512	WP_014532416.1#164	NZ_CP012974.1	GCF_001611385.1
WP_062909758.1#164|Staphylococcus_aureus	69	+	-	15	9533	9601	422576	422644	WP_014373779.1#164	NZ_CP012974.1	GCF_001611385.1
WP_062909758.1#164|Staphylococcus_aureus	66	+	-	13	9653	9718	422696	422761	WP_014373780.1#164	NZ_CP012974.1	GCF_001611385.1
WP_062909758.1#164|Staphylococcus_aureus	66	+	-	13	9750	9815	422793	422858	WP_014373781.1#164	NZ_CP012974.1	GCF_001611385.1
WP_062909758.1#164|Staphylococcus_aureus	1485	+	+	19	10335	11819	423378	424862	WP_000948301.1#164	NZ_CP012974.1	GCF_001611385.1
WP_258416576.1#165|Staphylococcus_aureus	846	+	-	11	-15075	-14230	388794	389639	WP_258416564.1#165	NZ_CP102967.1	GCF_024741615.1
WP_258416576.1#165|Staphylococcus_aureus	681	+	+	2	-13758	-13078	390111	390791	WP_000669005.1#165	NZ_CP102967.1	GCF_024741615.1
WP_258416576.1#165|Staphylococcus_aureus	696	+	+	2	-12792	-12097	391077	391772	WP_258416566.1#165	NZ_CP102967.1	GCF_024741615.1
WP_258416576.1#165|Staphylococcus_aureus	1071	+	+	2	-11806	-10736	392063	393133	WP_258416567.1#165	NZ_CP102967.1	GCF_024741615.1
WP_258416576.1#165|Staphylococcus_aureus	138	+	+	10	-10618	-10481	393251	393388	WP_001792090.1#165	NZ_CP102967.1	GCF_024741615.1
WP_258416576.1#165|Staphylococcus_aureus	879	+	+	2	-10372	-9494	393497	394375	WP_000705657.1#165	NZ_CP102967.1	GCF_024741615.1
WP_258416576.1#165|Staphylococcus_aureus	705	+	+	2	-9130	-8426	394739	395443	WP_000781349.1#165	NZ_CP102967.1	GCF_024741615.1
WP_258416576.1#165|Staphylococcus_aureus	696	+	+	2	-7980	-7285	395889	396584	WP_000769820.1#165	NZ_CP102967.1	GCF_024741615.1
WP_258416576.1#165|Staphylococcus_aureus	699	+	+	2	-6946	-6248	396923	397621	WP_258416568.1#165	NZ_CP102967.1	GCF_024741615.1
WP_258416576.1#165|Staphylococcus_aureus	699	+	+	2	-5871	-5173	397998	398696	WP_000673059.1#165	NZ_CP102967.1	GCF_024741615.1
WP_258416576.1#165|Staphylococcus_aureus	684	+	+	2	-4815	-4132	399054	399737	WP_258416569.1#165	NZ_CP102967.1	GCF_024741615.1
WP_258416576.1#165|Staphylococcus_aureus	102	+	-	14	-4049	-3948	399820	399921	WP_216730941.1#165	NZ_CP102967.1	GCF_024741615.1
WP_258416576.1#165|Staphylococcus_aureus	1557	+	+	7	-3870	-2314	399999	401555	WP_258416571.1#165	NZ_CP102967.1	GCF_024741615.1
WP_258416576.1#165|Staphylococcus_aureus	1224	+	+	4	-2321	-1098	401548	402771	WP_258416573.1#165	NZ_CP102967.1	GCF_024741615.1
WP_258416576.1#165|Staphylococcus_aureus	696	+	+	2	-716	-21	403153	403848	WP_258416574.1#165	NZ_CP102967.1	GCF_024741615.1
WP_258416576.1#165|Staphylococcus_aureus	1467	+	+	48	1	1467	403870	405336	WP_258416576.1#165	NZ_CP102967.1	GCF_024741615.1
WP_258416576.1#165|Staphylococcus_aureus	309	+	-	3	1574	1882	405443	405751	WP_258416578.1#165	NZ_CP102967.1	GCF_024741615.1
WP_258416576.1#165|Staphylococcus_aureus	774	+	+	1	2249	3022	406118	406891	WP_258416799.1#165	NZ_CP102967.1	GCF_024741615.1
WP_258416576.1#165|Staphylococcus_aureus	795	+	+	1	3053	3847	406922	407716	WP_258416580.1#165	NZ_CP102967.1	GCF_024741615.1
WP_258416576.1#165|Staphylococcus_aureus	786	+	+	1	3895	4680	407764	408549	WP_258413705.1#165	NZ_CP102967.1	GCF_024741615.1
WP_258416576.1#165|Staphylococcus_aureus	807	+	+	1	4702	5508	408571	409377	WP_000269700.1#165	NZ_CP102967.1	GCF_024741615.1
WP_258416576.1#165|Staphylococcus_aureus	792	+	+	1	5557	6348	409426	410217	WP_258416800.1#165	NZ_CP102967.1	GCF_024741615.1
WP_258416576.1#165|Staphylococcus_aureus	801	+	+	1	6400	7200	410269	411069	WP_258414513.1#165	NZ_CP102967.1	GCF_024741615.1
WP_258416576.1#165|Staphylococcus_aureus	771	+	+	1	7219	7989	411088	411858	WP_258413707.1#165	NZ_CP102967.1	GCF_024741615.1
WP_258416576.1#165|Staphylococcus_aureus	798	+	+	1	8021	8818	411890	412687	WP_258413708.1#165	NZ_CP102967.1	GCF_024741615.1
WP_258416576.1#165|Staphylococcus_aureus	813	+	+	1	9000	9812	412869	413681	WP_252568951.1#165	NZ_CP102967.1	GCF_024741615.1
WP_258416576.1#165|Staphylococcus_aureus	1326	+	+	9	9802	11127	413671	414996	WP_252568948.1#165	NZ_CP102967.1	GCF_024741615.1
WP_258416576.1#165|Staphylococcus_aureus	324	+	+	5	11124	11447	414993	415316	WP_000971498.1#165	NZ_CP102967.1	GCF_024741615.1
WP_258416576.1#165|Staphylococcus_aureus	315	+	+	6	11466	11780	415335	415649	WP_000172546.1#165	NZ_CP102967.1	GCF_024741615.1
WP_258416576.1#165|Staphylococcus_aureus	261	+	-	8	12070	12330	415939	416199	WP_072433528.1#165	NZ_CP102967.1	GCF_024741615.1
WP_258416576.1#165|Staphylococcus_aureus	1203	+	+	12	12449	13651	416318	417520	WP_001062991.1#165	NZ_CP102967.1	GCF_024741615.1
WP_258412434.1#163|Staphylococcus_aureus	846	+	-	11	-15156	-14311	395228	396073	WP_258412425.1#163	NZ_CP102972.1	GCF_024741695.1
WP_258412434.1#163|Staphylococcus_aureus	681	+	+	2	-13839	-13159	396545	397225	WP_258412426.1#163	NZ_CP102972.1	GCF_024741695.1
WP_258412434.1#163|Staphylococcus_aureus	696	+	+	2	-12874	-12179	397510	398205	WP_000782618.1#163	NZ_CP102972.1	GCF_024741695.1
WP_258412434.1#163|Staphylococcus_aureus	1071	+	+	2	-11888	-10818	398496	399566	WP_258412427.1#163	NZ_CP102972.1	GCF_024741695.1
WP_258412434.1#163|Staphylococcus_aureus	138	+	+	10	-10699	-10562	399685	399822	WP_001789525.1#163	NZ_CP102972.1	GCF_024741695.1
WP_258412434.1#163|Staphylococcus_aureus	993	+	+	2	-10453	-9461	399931	400923	WP_258412428.1#163	NZ_CP102972.1	GCF_024741695.1
WP_258412434.1#163|Staphylococcus_aureus	705	+	+	2	-9097	-8393	401287	401991	WP_000784251.1#163	NZ_CP102972.1	GCF_024741695.1
WP_258412434.1#163|Staphylococcus_aureus	696	+	+	2	-7947	-7252	402437	403132	WP_258412429.1#163	NZ_CP102972.1	GCF_024741695.1
WP_258412434.1#163|Staphylococcus_aureus	699	+	+	2	-6909	-6211	403475	404173	WP_258412430.1#163	NZ_CP102972.1	GCF_024741695.1
WP_258412434.1#163|Staphylococcus_aureus	699	+	+	2	-5832	-5134	404552	405250	WP_258412431.1#163	NZ_CP102972.1	GCF_024741695.1
WP_258412434.1#163|Staphylococcus_aureus	684	+	+	2	-4768	-4085	405616	406299	WP_000673046.1#163	NZ_CP102972.1	GCF_024741695.1
WP_258412434.1#163|Staphylococcus_aureus	102	+	-	14	-4000	-3899	406384	406485	WP_031762269.1#163	NZ_CP102972.1	GCF_024741695.1
WP_258412434.1#163|Staphylococcus_aureus	1557	+	+	7	-3821	-2265	406563	408119	WP_001566696.1#163	NZ_CP102972.1	GCF_024741695.1
WP_258412434.1#163|Staphylococcus_aureus	1173	+	+	4	-2272	-1100	408112	409284	WP_258412432.1#163	NZ_CP102972.1	GCF_024741695.1
WP_258412434.1#163|Staphylococcus_aureus	687	+	+	2	-707	-21	409677	410363	WP_258412433.1#163	NZ_CP102972.1	GCF_024741695.1
WP_258412434.1#163|Staphylococcus_aureus	1479	+	+	48	1	1479	410385	411863	WP_258412434.1#163	NZ_CP102972.1	GCF_024741695.1
WP_258412434.1#163|Staphylococcus_aureus	309	+	-	3	1588	1896	411972	412280	WP_000669519.1#163	NZ_CP102972.1	GCF_024741695.1
WP_258412434.1#163|Staphylococcus_aureus	774	+	+	1	2263	3036	412647	413420	WP_072471082.1#163	NZ_CP102972.1	GCF_024741695.1
WP_258412434.1#163|Staphylococcus_aureus	795	+	+	1	3067	3861	413451	414245	WP_000540881.1#163	NZ_CP102972.1	GCF_024741695.1
WP_258412434.1#163|Staphylococcus_aureus	783	+	+	1	3909	4691	414293	415075	WP_000540903.1#163	NZ_CP102972.1	GCF_024741695.1
WP_258412434.1#163|Staphylococcus_aureus	780	+	+	1	4739	5518	415123	415902	WP_000540908.1#163	NZ_CP102972.1	GCF_024741695.1
WP_258412434.1#163|Staphylococcus_aureus	438	+	+	50	5579	6016	415963	416400	pseudogene_163.29*#163	NZ_CP102972.1	GCF_024741695.1
WP_258412434.1#163|Staphylococcus_aureus	1293	+	+	21	6108	7400	416492	417784	WP_258410076.1#163	NZ_CP102972.1	GCF_024741695.1
WP_258412434.1#163|Staphylococcus_aureus	762	+	+	22	7393	8154	417777	418538	WP_001066123.1#163	NZ_CP102972.1	GCF_024741695.1
WP_258412434.1#163|Staphylococcus_aureus	363	+	+	50	8214	8576	418598	418960	pseudogene_163.11*#163	NZ_CP102972.1	GCF_024741695.1
WP_258412434.1#163|Staphylococcus_aureus	801	+	+	1	8628	9428	419012	419812	WP_000540323.1#163	NZ_CP102972.1	GCF_024741695.1
WP_258412434.1#163|Staphylococcus_aureus	783	+	+	1	9447	10229	419831	420613	WP_258412435.1#163	NZ_CP102972.1	GCF_024741695.1
WP_258412434.1#163|Staphylococcus_aureus	816	+	+	1	10408	11223	420792	421607	WP_001557597.1#163	NZ_CP102972.1	GCF_024741695.1
WP_258412434.1#163|Staphylococcus_aureus	1326	+	+	9	11213	12538	421597	422922	WP_000653708.1#163	NZ_CP102972.1	GCF_024741695.1
WP_258412434.1#163|Staphylococcus_aureus	324	+	+	5	12535	12858	422919	423242	WP_000971498.1#163	NZ_CP102972.1	GCF_024741695.1
WP_258412434.1#163|Staphylococcus_aureus	315	+	+	6	12877	13191	423261	423575	WP_000172540.1#163	NZ_CP102972.1	GCF_024741695.1
WP_262611027.1#166|Staphylococcus_aureus	153	+	-	20	-14070	-13918	447671	447823	WP_000248839.1#166	NZ_CP094758.1	GCF_025559165.1
WP_262611027.1#166|Staphylococcus_aureus	360	+	-	17	-13396	-13037	448345	448704	WP_262611014.1#166	NZ_CP094758.1	GCF_025559165.1
WP_262611027.1#166|Staphylococcus_aureus	846	+	-	11	-13018	-12173	448723	449568	WP_262611016.1#166	NZ_CP094758.1	GCF_025559165.1
WP_262611027.1#166|Staphylococcus_aureus	681	+	+	2	-11698	-11018	450043	450723	WP_262611018.1#166	NZ_CP094758.1	GCF_025559165.1
WP_262611027.1#166|Staphylococcus_aureus	696	+	+	2	-10735	-10040	451006	451701	WP_000782622.1#166	NZ_CP094758.1	GCF_025559165.1
WP_262611027.1#166|Staphylococcus_aureus	1072	+	+	50	-9749	-8678	451992	453063	pseudogene_166.15*#166	NZ_CP094758.1	GCF_025559165.1
WP_262611027.1#166|Staphylococcus_aureus	138	+	+	10	-8559	-8422	453182	453319	WP_262611020.1#166	NZ_CP094758.1	GCF_025559165.1
WP_262611027.1#166|Staphylococcus_aureus	891	+	+	50	-8313	-7423	453428	454318	pseudogene_166.6*#166	NZ_CP094758.1	GCF_025559165.1
WP_262611027.1#166|Staphylococcus_aureus	705	+	+	2	-7059	-6355	454682	455386	WP_262611022.1#166	NZ_CP094758.1	GCF_025559165.1
WP_262611027.1#166|Staphylococcus_aureus	698	+	+	50	-5922	-5225	455819	456516	pseudogene_166.26*#166	NZ_CP094758.1	GCF_025559165.1
WP_262611027.1#166|Staphylococcus_aureus	684	+	+	2	-4848	-4165	456893	457576	WP_000673051.1#166	NZ_CP094758.1	GCF_025559165.1
WP_262611027.1#166|Staphylococcus_aureus	102	+	-	14	-4082	-3981	457659	457760	WP_216730941.1#166	NZ_CP094758.1	GCF_025559165.1
WP_262611027.1#166|Staphylococcus_aureus	891	+	+	50	-8313	-7423	453428	454318	pseudogene_166.6*#166	NZ_CP094758.1	GCF_025559165.1
WP_262611027.1#166|Staphylococcus_aureus	1251	+	+	4	-2354	-1104	459387	460637	WP_262611024.1#166	NZ_CP094758.1	GCF_025559165.1
WP_262611027.1#166|Staphylococcus_aureus	693	+	+	2	-713	-21	461028	461720	WP_086153281.1#166	NZ_CP094758.1	GCF_025559165.1
WP_262611027.1#166|Staphylococcus_aureus	1467	+	+	48	1	1467	461742	463208	WP_262611027.1#166	NZ_CP094758.1	GCF_025559165.1
WP_262611027.1#166|Staphylococcus_aureus	309	+	-	3	1574	1882	463315	463623	WP_262611029.1#166	NZ_CP094758.1	GCF_025559165.1
WP_262611027.1#166|Staphylococcus_aureus	789	+	+	1	2249	3037	463990	464778	WP_262611654.1#166	NZ_CP094758.1	GCF_025559165.1
WP_262611027.1#166|Staphylococcus_aureus	799	+	+	50	3056	3854	464797	465595	pseudogene_166.13*#166	NZ_CP094758.1	GCF_025559165.1
WP_262611027.1#166|Staphylococcus_aureus	771	+	+	1	4059	4829	465800	466570	WP_262611030.1#166	NZ_CP094758.1	GCF_025559165.1
WP_262611027.1#166|Staphylococcus_aureus	1332	+	+	9	4819	6150	466560	467891	WP_262611031.1#166	NZ_CP094758.1	GCF_025559165.1
WP_262611027.1#166|Staphylococcus_aureus	324	+	+	5	6147	6470	467888	468211	WP_047432643.1#166	NZ_CP094758.1	GCF_025559165.1
WP_262611027.1#166|Staphylococcus_aureus	285	+	+	6	6484	6768	468225	468509	WP_262611038.1#166	NZ_CP094758.1	GCF_025559165.1
WP_262611027.1#166|Staphylococcus_aureus	261	+	-	8	7058	7318	468799	469059	WP_072398156.1#166	NZ_CP094758.1	GCF_025559165.1
WP_262611027.1#166|Staphylococcus_aureus	1203	+	+	12	7437	8639	469178	470380	WP_262611040.1#166	NZ_CP094758.1	GCF_025559165.1
WP_262611027.1#166|Staphylococcus_aureus	180	+	+	16	8907	9086	470648	470827	WP_262611042.1#166	NZ_CP094758.1	GCF_025559165.1
WP_262611027.1#166|Staphylococcus_aureus	63	+	-	51	9298	9360	471039	471101	WP_014532416.1#166	NZ_CP094758.1	GCF_025559165.1
WP_262611027.1#166|Staphylococcus_aureus	69	+	-	15	9424	9492	471165	471233	WP_141756699.1#166	NZ_CP094758.1	GCF_025559165.1
WP_262611027.1#166|Staphylococcus_aureus	66	+	-	13	9544	9609	471285	471350	WP_014373780.1#166	NZ_CP094758.1	GCF_025559165.1
WP_262611027.1#166|Staphylococcus_aureus	66	+	-	13	9641	9706	471382	471447	WP_014373781.1#166	NZ_CP094758.1	GCF_025559165.1
WP_262611027.1#166|Staphylococcus_aureus	1485	+	+	19	10226	11710	471967	473451	WP_262611043.1#166	NZ_CP094758.1	GCF_025559165.1
WP_070046246.1#137|Staphylococcus_aureus	138	+	+	7	-2450	-2313	1	138	WP_001605521.1#137	NZ_FMSC01000066.1	GCF_900098725.1
WP_070046246.1#137|Staphylococcus_aureus	1203	+	+	4	-2320	-1118	131	1333	WP_070003438.1#137	NZ_FMSC01000066.1	GCF_900098725.1
WP_070046246.1#137|Staphylococcus_aureus	696	+	+	2	-716	-21	1735	2430	WP_000769143.1#137	NZ_FMSC01000066.1	GCF_900098725.1
WP_070046246.1#137|Staphylococcus_aureus	1503	+	+	48	1	1503	2452	3954	WP_070046246.1#137	NZ_FMSC01000066.1	GCF_900098725.1
WP_070046246.1#137|Staphylococcus_aureus	309	+	-	3	1607	1915	4058	4366	WP_000669519.1#137	NZ_FMSC01000066.1	GCF_900098725.1
WP_070043487.1#123|Staphylococcus_aureus	1039	-	+	7	-3350	-2312	51312	52350	WP_070043488.1#123	NZ_FMRO01000019.1	GCF_900098565.1
WP_070043487.1#123|Staphylococcus_aureus	1203	-	+	4	-2319	-1117	50117	51319	WP_070003438.1#123	NZ_FMRO01000019.1	GCF_900098565.1
WP_070043487.1#123|Staphylococcus_aureus	696	-	+	2	-716	-21	49021	49716	WP_000769143.1#123	NZ_FMRO01000019.1	GCF_900098565.1
WP_070043487.1#123|Staphylococcus_aureus	1503	-	+	48	1	1503	47497	48999	WP_070043487.1#123	NZ_FMRO01000019.1	GCF_900098565.1
WP_070043487.1#123|Staphylococcus_aureus	309	-	-	3	1607	1915	47085	47393	WP_000669519.1#123	NZ_FMRO01000019.1	GCF_900098565.1
WP_070043487.1#123|Staphylococcus_aureus	783	-	+	1	2282	3064	45936	46718	WP_052502187.1#123	NZ_FMRO01000019.1	GCF_900098565.1
WP_070043487.1#123|Staphylococcus_aureus	786	-	+	1	3112	3897	45103	45888	WP_000429328.1#123	NZ_FMRO01000019.1	GCF_900098565.1
WP_070043487.1#123|Staphylococcus_aureus	786	-	+	1	3925	4710	44290	45075	WP_001058637.1#123	NZ_FMRO01000019.1	GCF_900098565.1
WP_070043487.1#123|Staphylococcus_aureus	813	-	+	1	4888	5700	43300	44112	WP_000455739.1#123	NZ_FMRO01000019.1	GCF_900098565.1
WP_070043487.1#123|Staphylococcus_aureus	780	-	+	1	5719	6498	42502	43281	WP_000835982.1#123	NZ_FMRO01000019.1	GCF_900098565.1
WP_070043487.1#123|Staphylococcus_aureus	783	-	+	1	6562	7344	41656	42438	WP_041201575.1#123	NZ_FMRO01000019.1	GCF_900098565.1
WP_070043487.1#123|Staphylococcus_aureus	813	-	+	1	7526	8338	40662	41474	WP_000455740.1#123	NZ_FMRO01000019.1	GCF_900098565.1
WP_070043487.1#123|Staphylococcus_aureus	1329	-	+	9	8325	9653	39347	40675	WP_078368871.1#123	NZ_FMRO01000019.1	GCF_900098565.1
WP_070043487.1#123|Staphylococcus_aureus	324	-	+	5	9650	9973	39027	39350	WP_000971498.1#123	NZ_FMRO01000019.1	GCF_900098565.1
WP_070043487.1#123|Staphylococcus_aureus	315	-	+	6	9992	10306	38694	39008	WP_000172546.1#123	NZ_FMRO01000019.1	GCF_900098565.1
WP_070043487.1#123|Staphylococcus_aureus	261	-	-	8	10590	10850	38150	38410	WP_078064609.1#123	NZ_FMRO01000019.1	GCF_900098565.1
WP_070043487.1#123|Staphylococcus_aureus	1203	-	+	12	10982	12184	36816	38018	WP_001063000.1#123	NZ_FMRO01000019.1	GCF_900098565.1
WP_070043487.1#123|Staphylococcus_aureus	63	-	-	51	12843	12905	36095	36157	WP_014532416.1#123	NZ_FMRO01000019.1	GCF_900098565.1
WP_070043487.1#123|Staphylococcus_aureus	69	-	-	15	12969	13037	35963	36031	WP_014373779.1#123	NZ_FMRO01000019.1	GCF_900098565.1
WP_070064300.1#130|Staphylococcus_aureus	402	+	+	7	-2714	-2313	1	402	WP_165602291.1#130	NZ_FMRN01000045.1	GCF_900098555.1
WP_070064300.1#130|Staphylococcus_aureus	1203	+	+	4	-2320	-1118	395	1597	WP_000072635.1#130	NZ_FMRN01000045.1	GCF_900098555.1
WP_070064300.1#130|Staphylococcus_aureus	696	+	+	2	-716	-21	1999	2694	WP_000769143.1#130	NZ_FMRN01000045.1	GCF_900098555.1
WP_070064300.1#130|Staphylococcus_aureus	1503	+	+	48	1	1503	2716	4218	WP_070064300.1#130	NZ_FMRN01000045.1	GCF_900098555.1
WP_070064300.1#130|Staphylococcus_aureus	309	+	-	3	1607	1915	4322	4630	WP_000669519.1#130	NZ_FMRN01000045.1	GCF_900098555.1
WP_070064300.1#130|Staphylococcus_aureus	783	+	+	1	2282	3064	4997	5779	WP_052502187.1#130	NZ_FMRN01000045.1	GCF_900098555.1
WP_070064300.1#130|Staphylococcus_aureus	786	+	+	1	3112	3897	5827	6612	WP_000429328.1#130	NZ_FMRN01000045.1	GCF_900098555.1
WP_070064300.1#130|Staphylococcus_aureus	786	+	+	1	3925	4710	6640	7425	WP_001058637.1#130	NZ_FMRN01000045.1	GCF_900098555.1
WP_001208894.1#126|Staphylococcus_aureus	846	+	-	11	-15185	-14340	449767	450612	WP_001024387.1#126	NZ_CP094750.1	GCF_025559045.1
WP_001208894.1#126|Staphylococcus_aureus	681	+	+	2	-13868	-13188	451084	451764	WP_252549654.1#126	NZ_CP094750.1	GCF_025559045.1
WP_001208894.1#126|Staphylococcus_aureus	696	+	+	2	-12901	-12206	452051	452746	WP_000782618.1#126	NZ_CP094750.1	GCF_025559045.1
WP_001208894.1#126|Staphylococcus_aureus	1111	+	+	50	-11915	-10805	453037	454147	pseudogene_126.13*#126	NZ_CP094750.1	GCF_025559045.1
WP_001208894.1#126|Staphylococcus_aureus	138	+	+	10	-10686	-10549	454266	454403	WP_001791691.1#126	NZ_CP094750.1	GCF_025559045.1
WP_001208894.1#126|Staphylococcus_aureus	942	+	+	2	-10440	-9499	454512	455453	WP_252549645.1#126	NZ_CP094750.1	GCF_025559045.1
WP_001208894.1#126|Staphylococcus_aureus	705	+	+	2	-9135	-8431	455817	456521	WP_262529521.1#126	NZ_CP094750.1	GCF_025559045.1
WP_001208894.1#126|Staphylococcus_aureus	696	+	+	2	-7986	-7291	456966	457661	WP_000769816.1#126	NZ_CP094750.1	GCF_025559045.1
WP_001208894.1#126|Staphylococcus_aureus	699	+	+	2	-6952	-6254	458000	458698	WP_000673038.1#126	NZ_CP094750.1	GCF_025559045.1
WP_001208894.1#126|Staphylococcus_aureus	699	+	+	2	-5877	-5179	459075	459773	WP_262542167.1#126	NZ_CP094750.1	GCF_025559045.1
WP_001208894.1#126|Staphylococcus_aureus	684	+	+	2	-4813	-4130	460139	460822	WP_000673048.1#126	NZ_CP094750.1	GCF_025559045.1
WP_001208894.1#126|Staphylococcus_aureus	117	+	-	50	-4044	-3928	460908	461024	pseudogene_126.31*#126	NZ_CP094750.1	GCF_025559045.1
WP_001208894.1#126|Staphylococcus_aureus	1557	+	+	7	-3868	-2312	461084	462640	WP_252549636.1#126	NZ_CP094750.1	GCF_025559045.1
WP_001208894.1#126|Staphylococcus_aureus	1202	+	+	50	-2319	-1118	462633	463834	pseudogene_126.24*#126	NZ_CP094750.1	GCF_025559045.1
WP_001208894.1#126|Staphylococcus_aureus	696	+	+	2	-716	-21	464236	464931	WP_000769143.1#126	NZ_CP094750.1	GCF_025559045.1
WP_001208894.1#126|Staphylococcus_aureus	1503	+	+	48	1	1503	464953	466455	WP_001208894.1#126	NZ_CP094750.1	GCF_025559045.1
WP_001208894.1#126|Staphylococcus_aureus	309	+	-	3	1608	1916	466560	466868	WP_000669519.1#126	NZ_CP094750.1	GCF_025559045.1
WP_001208894.1#126|Staphylococcus_aureus	783	+	+	1	2283	3065	467235	468017	WP_052502187.1#126	NZ_CP094750.1	GCF_025559045.1
WP_001208894.1#126|Staphylococcus_aureus	786	+	+	1	3113	3898	468065	468850	WP_262542169.1#126	NZ_CP094750.1	GCF_025559045.1
WP_001208894.1#126|Staphylococcus_aureus	780	+	+	1	3926	4705	468878	469657	WP_262542171.1#126	NZ_CP094750.1	GCF_025559045.1
WP_001208894.1#126|Staphylococcus_aureus	771	+	+	1	4766	5536	469718	470488	WP_162636724.1#126	NZ_CP094750.1	GCF_025559045.1
WP_001208894.1#126|Staphylococcus_aureus	792	+	+	1	5568	6359	470520	471311	WP_252549618.1#126	NZ_CP094750.1	GCF_025559045.1
WP_001208894.1#126|Staphylococcus_aureus	777	+	+	1	6429	7205	471381	472157	WP_162636720.1#126	NZ_CP094750.1	GCF_025559045.1
WP_001208894.1#126|Staphylococcus_aureus	819	+	+	1	7387	8205	472339	473157	WP_089535650.1#126	NZ_CP094750.1	GCF_025559045.1
WP_001208894.1#126|Staphylococcus_aureus	1326	+	+	9	8198	9523	473150	474475	WP_262529539.1#126	NZ_CP094750.1	GCF_025559045.1
WP_001208894.1#126|Staphylococcus_aureus	324	+	+	5	9520	9843	474472	474795	WP_162636454.1#126	NZ_CP094750.1	GCF_025559045.1
WP_001208894.1#126|Staphylococcus_aureus	297	+	+	6	9862	10158	474814	475110	WP_162636452.1#126	NZ_CP094750.1	GCF_025559045.1
WP_001208894.1#126|Staphylococcus_aureus	261	+	-	8	10442	10702	475394	475654	WP_001825923.1#126	NZ_CP094750.1	GCF_025559045.1
[truncated: 2,643 more rows]
