# Supplementary material for: A type VII-secreted lipase toxin with reverse domain arrangement
Source: Nat Commun. 2023 Dec 19;14:8438. doi: 10.1038/s41467-023-44221-y (PMC10730906; doi:10.1038/s41467-023-44221-y)
Supplement: Supplementary file 6 — Source Data [file 41467_2023_44221_MOESM6_ESM.zip › Tsl1 distribution raw/lpl0 2/request_file/request.json]

{"accept": true, "homologues_list": ["WP_249524812.1", "WP_070044204.1", "WP_258410990.1", "WP_281224548.1", "WP_301397077.1", "WP_216745732.1", "WP_049307735.1", "WP_113589264.1", "WP_072526490.1", "WP_070047672.1", "WP_111090025.1", "WP_071080448.1", "WP_268560092.1", "WP_234728030.1", "WP_072468356.1", "WP_274544019.1", "WP_312013423.1", "WP_064132079.1", "WP_103183862.1", "WP_223341440.1", "WP_301557592.1", "WP_001208922.1", "WP_205298771.1", "WP_001208917.1", "WP_141062233.1", "WP_165618745.1", "WP_113590375.1", "WP_031793823.1", "WP_001208919.1", "WP_145373910.1", "WP_224077684.1", "WP_115390782.1", "WP_267810978.1", "WP_176320916.1", "WP_289810327.1", "WP_279524263.1", "WP_224800206.1", "WP_086045059.1", "WP_117374314.1", "WP_064133378.1", "WP_095284808.1", "WP_001208918.1", "WP_238609917.1", "WP_269634158.1", "WP_049318440.1", "WP_233232812.1", "WP_001638850.1", "WP_103149213.1", "WP_113590253.1", "WP_182055449.1", "WP_031810960.1", "WP_001208916.1", "WP_283591143.1", "WP_061839331.1", "WP_111711090.1", "WP_031905719.1", "WP_225511228.1", "WP_103143397.1", "WP_070064200.1", "WP_111033032.1", "WP_031862898.1", "WP_182045054.1", "WP_262537462.1", "WP_031879712.1", "WP_031793476.1", "WP_103151719.1", "WP_103147856.1", "WP_113580790.1", "WP_230852042.1", "WP_064131152.1", "WP_064275991.1", "WP_031906458.1", "WP_086040561.1", "WP_165619758.1", "WP_260645050.1", "WP_086097212.1", "WP_232044238.1", "WP_165621829.1", "WP_274894661.1", "WP_064305721.1", "WP_283588743.1", "WP_271287700.1", "WP_049279118.1", "WP_154269472.1", "WP_072527585.1", "WP_117201024.1", "WP_001208892.1", "WP_259696468.1", "WP_162636527.1", "WP_001208893.1", "WP_267830219.1", "WP_031914721.1", "WP_111071215.1", "WP_103212144.1", "WP_234722849.1", "WP_160189991.1", "WP_049314019.1", "WP_216728190.1", "WP_099143779.1", "WP_147715355.1", "WP_234863418.1", "WP_198996452.1", "WP_064133281.1", "WP_199004398.1", "WP_086098487.1", "WP_084985139.1", "WP_190338080.1", "WP_154289154.1", "WP_261933994.1", "WP_114283425.1", "WP_270758916.1", "WP_031881528.1", "WP_260633830.1", "WP_312010534.1", "WP_072496824.1", "WP_198987419.1", "WP_117207340.1", "WP_086032581.1", "WP_061838930.1", "WP_053005248.1", "WP_252094375.1", "WP_001208890.1", "WP_070043487.1", "WP_049296481.1", "WP_086153280.1", "WP_001208894.1", "WP_070007303.1", "WP_115305133.1", "WP_061735479.1", "WP_070064300.1", "WP_252549628.1", "WP_250322217.1", "WP_250045062.1", "WP_001208920.1", "WP_196931808.1", "WP_001208905.1", "WP_070046246.1", "WP_250543457.1", "WP_222637344.1", "WP_162655193.1", "WP_069994155.1", "WP_233642320.1", "WP_238608744.1", "WP_045177089.1", "WP_117203222.1", "WP_216749478.1", "WP_126740296.1", "WP_224132397.1", "WP_031825732.1", "WP_064128608.1", "WP_117434111.1", "WP_154290506.1", "WP_223223677.1", "WP_117215976.1", "WP_095255644.1", "WP_107366818.1", "WP_029550030.1", "WP_218468907.1", "WP_001208906.1", "WP_072435036.1", "WP_104011172.1", "WP_061819853.1", "WP_258412434.1", "WP_062909758.1", "WP_258416576.1", "WP_262611027.1", "WP_000330443.1", "WP_258413703.1", "WP_031808847.1", "WP_031834419.1", "WP_031896026.1", "WP_031887344.1", "WP_031834070.1", "WP_031878262.1", "WP_155977923.1", "WP_031859900.1", "WP_031895930.1", "WP_031878340.1", "WP_031795685.1", "WP_049882909.1", "WP_252583659.1", "WP_229374281.1", "WP_020976986.1", "WP_115210870.1", "WP_064133885.1", "WP_217176209.1", "WP_070961882.1", "WP_031825044.1", "WP_031877219.1", "WP_210552498.1", "WP_001208887.1", "WP_250738040.1", "WP_258411522.1", "WP_258410409.1", "WP_174840708.1", "WP_224876166.1", "WP_049879846.1", "WP_031863209.1", "WP_031794573.1", "WP_031832642.1"], "blastp_database": "refseq_select", "blastp_hit_list_size": 30, "blastp_evalue": 0.001, "flags_evalue": 1e-10, "jackhmmer_iterations": 3, "num_of_flanking_genes": 15, "output_type": "tree_tree_order", "email": "s.garrett2@ncl.ac.uk", "run_name": "webFlaGs_{current_date}", "queue_pass": "", "queue": "webflags_standard", "request_ip": "5.151.85.191"}
