# Supplementary material for: A type VII-secreted lipase toxin with reverse domain arrangement
Source: Nat Commun. 2023 Dec 19;14:8438. doi: 10.1038/s41467-023-44221-y (PMC10730906; doi:10.1038/s41467-023-44221-y)
Supplement: Supplementary file 6 — Source Data [file 41467_2023_44221_MOESM6_ESM.zip › Tsl1 distribution raw/lpl0 2/request_file/request.txt]

WP_249524812.1
WP_070044204.1
WP_258410990.1
WP_281224548.1
WP_301397077.1
WP_216745732.1
WP_049307735.1
WP_113589264.1
WP_072526490.1
WP_070047672.1
WP_111090025.1
WP_071080448.1
WP_268560092.1
WP_234728030.1
WP_072468356.1
WP_274544019.1
WP_312013423.1
WP_064132079.1
WP_103183862.1
WP_223341440.1
WP_301557592.1
WP_001208922.1
WP_205298771.1
WP_001208917.1
WP_141062233.1
WP_165618745.1
WP_113590375.1
WP_031793823.1
WP_001208919.1
WP_145373910.1
WP_224077684.1
WP_115390782.1
WP_267810978.1
WP_176320916.1
WP_289810327.1
WP_279524263.1
WP_224800206.1
WP_086045059.1
WP_117374314.1
WP_064133378.1
WP_095284808.1
WP_001208918.1
WP_238609917.1
WP_269634158.1
WP_049318440.1
WP_233232812.1
WP_001638850.1
WP_103149213.1
WP_113590253.1
WP_182055449.1
WP_031810960.1
WP_001208916.1
WP_283591143.1
WP_061839331.1
WP_111711090.1
WP_031905719.1
WP_225511228.1
WP_103143397.1
WP_070064200.1
WP_111033032.1
WP_031862898.1
WP_182045054.1
WP_262537462.1
WP_031879712.1
WP_031793476.1
WP_103151719.1
WP_103147856.1
WP_113580790.1
WP_230852042.1
WP_064131152.1
WP_064275991.1
WP_031906458.1
WP_086040561.1
WP_165619758.1
WP_260645050.1
WP_086097212.1
WP_232044238.1
WP_165621829.1
WP_274894661.1
WP_064305721.1
WP_283588743.1
WP_271287700.1
WP_049279118.1
WP_154269472.1
WP_072527585.1
WP_117201024.1
WP_001208892.1
WP_259696468.1
WP_162636527.1
WP_001208893.1
WP_267830219.1
WP_031914721.1
WP_111071215.1
WP_103212144.1
WP_234722849.1
WP_160189991.1
WP_049314019.1
WP_216728190.1
WP_099143779.1
WP_147715355.1
WP_234863418.1
WP_198996452.1
WP_064133281.1
WP_199004398.1
WP_086098487.1
WP_084985139.1
WP_190338080.1
WP_154289154.1
WP_261933994.1
WP_114283425.1
WP_270758916.1
WP_031881528.1
WP_260633830.1
WP_312010534.1
WP_072496824.1
WP_198987419.1
WP_117207340.1
WP_086032581.1
WP_061838930.1
WP_053005248.1
WP_252094375.1
WP_001208890.1
WP_070043487.1
WP_049296481.1
WP_086153280.1
WP_001208894.1
WP_070007303.1
WP_115305133.1
WP_061735479.1
WP_070064300.1
WP_252549628.1
WP_250322217.1
WP_250045062.1
WP_001208920.1
WP_196931808.1
WP_001208905.1
WP_070046246.1
WP_250543457.1
WP_222637344.1
WP_162655193.1
WP_069994155.1
WP_233642320.1
WP_238608744.1
WP_045177089.1
WP_117203222.1
WP_216749478.1
WP_126740296.1
WP_224132397.1
WP_031825732.1
WP_064128608.1
WP_117434111.1
WP_154290506.1
WP_223223677.1
WP_117215976.1
WP_095255644.1
WP_107366818.1
WP_029550030.1
WP_218468907.1
WP_001208906.1
WP_072435036.1
WP_104011172.1
WP_061819853.1
WP_258412434.1
WP_062909758.1
WP_258416576.1
WP_262611027.1
WP_000330443.1
WP_258413703.1
WP_031808847.1
WP_031834419.1
WP_031896026.1
WP_031887344.1
WP_031834070.1
WP_031878262.1
WP_155977923.1
WP_031859900.1
WP_031895930.1
WP_031878340.1
WP_031795685.1
WP_049882909.1
WP_252583659.1
WP_229374281.1
WP_020976986.1
WP_115210870.1
WP_064133885.1
WP_217176209.1
WP_070961882.1
WP_031825044.1
WP_031877219.1
WP_210552498.1
WP_001208887.1
WP_250738040.1
WP_258411522.1
WP_258410409.1
WP_174840708.1
WP_224876166.1
WP_049879846.1
WP_031863209.1
WP_031794573.1
WP_031832642.1
