# Supplementary material for: A type VII-secreted lipase toxin with reverse domain arrangement
Source: Nat Commun. 2023 Dec 19;14:8438. doi: 10.1038/s41467-023-44221-y (PMC10730906; doi:10.1038/s41467-023-44221-y)
Supplement: Supplementary file 6 — Source Data [file 41467_2023_44221_MOESM6_ESM.zip › Tsl1 distribution raw/lpl0 3/FlaGs_output/results_flankgene.fasta_cluster_out_3_1e-10_clusters.tsv]

1	442	WP_252603015.1;WP_214306838.1;WP_262374590.1;WP_001621643.1;WP_017804603.1;WP_214199215.1;WP_103149053.1;WP_000779474.1;WP_262377181.1;WP_262374556.1;WP_103204412.1;WP_196578971.1;WP_252603041.1;WP_250322215.1;WP_214308039.1;WP_000784530.1;WP_000705634.1;WP_000673034.1;WP_017431759.1;WP_050439210.1;WP_165468892.1;WP_310673497.1;WP_000669011.1;WP_187396598.1;WP_031785501.1;WP_000782833.1;WP_000673…
2	329	WP_150021436.1;WP_250322078.1;WP_045177119.1;WP_214268158.1;WP_250543458.1;WP_250545086.1;WP_214309399.1;WP_078069232.1;WP_078061063.1;WP_001814080.1;WP_187396950.1;WP_162647295.1;WP_001205667.1;WP_000455735.1;WP_000456132.1;WP_025175004.1;WP_001557593.1;WP_252078648.1;WP_000540914.1;WP_054190417.1;WP_162647292.1;WP_000540897.1;WP_045177091.1;WP_248315648.1;WP_001796663.1;WP_031589073.1;WP_103204…
3	67	WP_262374592.1;WP_001789683.1;WP_214199219.1;WP_230852040.1;WP_252094504.1;WP_150008589.1;WP_114290949.1;WP_000072584.1;WP_252603024.1;WP_262376313.1;WP_250322237.1;WP_214309047.1;WP_252094435.1;WP_252603021.1;WP_000072613.1;WP_103204418.1;WP_064135574.1;WP_031877232.1;WP_095255680.1;WP_230852039.1;WP_031884452.1;WP_031835883.1;WP_190276141.1;WP_162647289.1;WP_262375999.1;WP_225305974.1;WP_250543…
4	65	WP_103204421.1;WP_000669520.1;WP_000669519.1;WP_252603047.1;WP_154283685.1;WP_000669514.1;WP_000669524.1;WP_214309048.1
5	64	WP_000028609.1;WP_000028683.1;WP_162647288.1;WP_262375997.1;WP_226047007.1;WP_285161640.1;WP_000028659.1;WP_252096226.1;WP_150021369.1;WP_252603018.1;WP_103204417.1;WP_262374558.1;WP_044027547.1;WP_000028602.1;WP_031862256.1;WP_262377182.1;WP_214306840.1;WP_252078593.1;WP_262377213.1;WP_000028681.1;WP_214308041.1;WP_214309046.1;WP_142991683.1;WP_262375928.1;WP_000028601.1;WP_214199217.1;WP_262374…
6	54	WP_000971506.1;WP_162647301.1;WP_000971499.1;WP_258414976.1;WP_000971501.1;WP_000971504.1;WP_000971507.1;WP_214309053.1;WP_000971497.1;WP_000971498.1;WP_000577027.1;WP_252603070.1
7	51	WP_014373780.1;WP_014373781.1
8	46	WP_072460595.1;WP_072433528.1;WP_103204428.1;WP_001797248.1;WP_001794548.1;WP_187395862.1;WP_072398156.1;WP_001796660.1;WP_001795576.1;WP_072419840.1;WP_214309055.1;WP_283589816.1;WP_001798389.1
9	45	WP_000653708.1;WP_258414975.1;WP_252078357.1;WP_252096145.1;WP_187396953.1;WP_086153436.1;WP_162647300.1;WP_266195249.1;WP_153227834.1;WP_252603066.1;WP_214309052.1;WP_262376000.1;WP_000045194.1;WP_000045191.1;WP_023914983.1;WP_054190415.1;WP_250543898.1;WP_031589090.1;WP_250543880.1;WP_250322079.1;WP_000653707.1;WP_000066172.1
10	44	WP_001062985.1;WP_001062981.1;WP_001062997.1;WP_001062992.1;WP_001062986.1;WP_214309056.1;WP_064136643.1;WP_216452700.1;WP_044292379.1;WP_001062991.1;WP_001063005.1;WP_103204429.1;WP_260645541.1;WP_001062998.1
11	38	WP_014373779.1
12	37	WP_162647302.1;WP_000172545.1;WP_252603073.1;WP_000172546.1;WP_214309054.1;WP_252096703.1;WP_248315650.1;WP_031915011.1;WP_250543762.1;WP_252096227.1;WP_000172540.1;WP_078371446.1;WP_238522654.1;WP_153227761.1;WP_000172535.1;WP_000074801.1
13	31	WP_001024371.1;WP_258411514.1;WP_001024377.1;WP_103204408.1;WP_001024379.1;WP_031785500.1;WP_023914999.1;WP_054189525.1;WP_001021484.1
14	22	WP_103204407.1;WP_001021616.1;WP_001021573.1
15	19	WP_000600864.1;WP_031875179.1
16	18	WP_001789528.1;WP_031901350.1;WP_001789525.1;WP_001791691.1;WP_064136652.1;WP_001792090.1
17	17	WP_214268157.1;WP_214308088.1;WP_031762269.1;WP_214307153.1
18	17	WP_287123853.1;WP_000423535.1
19	13	WP_230852042.1;WP_250322217.1;WP_260646143.1;WP_248315735.1;WP_250543896.1;WP_248315734.1;WP_250543457.1;WP_262374945.1
20	11	WP_001815412.1;WP_001790025.1;WP_049878552.1;WP_001789533.1;WP_001796659.1;WP_001287492.1
21	11	WP_001791613.1;WP_106884303.1;WP_002497230.1;WP_002446825.1;WP_150527434.1;WP_198918089.1
22	9	WP_276210249.1;WP_162635671.1;WP_115347687.1;WP_115347683.1;WP_198918079.1;WP_115347686.1;WP_115347684.1;WP_048665543.1
23	7	WP_000248845.1;WP_000248841.1;WP_153908641.1
24	7	WP_000948295.1;WP_260650949.1;WP_045177096.1;WP_031865178.1
25	7	WP_260646144.1;WP_262374944.1;WP_250545084.1;WP_252078644.1
26	5	WP_198918085.1;WP_198974026.1;WP_141060479.1;WP_031903608.1
27	5	WP_198998805.1;WP_162635607.1;WP_199004929.1;WP_159426938.1;WP_162647578.1
28	5	WP_000942303.1;WP_000079452.1;WP_031903605.1;WP_229373708.1
29	5	WP_275112646.1;WP_150527435.1;WP_115211195.1
30	4	WP_078103001.1;WP_098686295.1;WP_000159786.1
31	4	WP_198981278.1;WP_198974947.1;WP_198918084.1
32	4	WP_000204625.1;WP_229373706.1;WP_000450291.1;WP_115211198.1
33	4	WP_276210250.1;WP_233145425.1;WP_233145417.1;WP_198918086.1
34	3	WP_001796665.1
35	3	WP_031903127.1
36	3	WP_031903152.1
37	3	WP_031903128.1;WP_031903601.1
38	3	WP_162647577.1;WP_063644657.1;WP_115347690.1
39	3	WP_198918083.1
40	3	WP_198918088.1
41	3	WP_198918090.1
42	3	WP_198918093.1;WP_198974874.1
43	3	WP_276210253.1;WP_162647575.1;WP_276210246.1
44	2	WP_000171798.1
45	2	WP_000264071.1
46	2	WP_000424963.1
47	2	WP_000551778.1
48	2	WP_000793023.1
49	2	WP_000974850.1
50	2	WP_102785952.1;WP_031927640.1
51	2	WP_115211186.1
52	2	WP_115211187.1
53	2	WP_115211188.1
54	2	WP_000077560.1;WP_115211197.1
55	2	WP_115211199.1;WP_001162352.1
56	2	WP_031903611.1;WP_154269622.1
57	2	WP_162647576.1;WP_162635606.1
58	2	WP_162782423.1
59	2	WP_198918082.1
60	2	WP_198918091.1
61	2	WP_198918075.1;WP_198974505.1
62	2	WP_198974938.1;WP_198918081.1
63	2	WP_000481282.1;WP_200730794.1
64	2	WP_228480541.1;WP_228480575.1
65	2	WP_115211181.1;WP_229373691.1
66	2	WP_229373693.1;WP_115211182.1
67	2	WP_229373695.1;WP_000175000.1
68	2	WP_229373697.1;WP_115211183.1
69	2	WP_115211184.1;WP_229373699.1
70	2	WP_115211185.1;WP_229373701.1
71	2	WP_229373704.1;WP_115211193.1
72	2	WP_229373707.1;WP_000759232.1
73	2	WP_000258728.1;WP_229373709.1
74	2	WP_233145424.1;WP_063282967.1
75	2	WP_233146719.1;WP_233144846.1
76	2	WP_248315646.1
77	2	WP_198981280.1;WP_276210243.1
78	2	WP_115347689.1;WP_290462045.1
79	1	WP_000066379.1
80	1	WP_000090514.1
81	1	WP_000118301.1
82	1	WP_000149412.1
83	1	WP_000150173.1
84	1	WP_000174275.1
85	1	WP_000184377.1
86	1	WP_000186029.1
87	1	WP_000193955.1
88	1	WP_000207849.1
89	1	WP_000219068.1
90	1	WP_000244860.1
91	1	WP_000276356.1
92	1	WP_000287585.1
93	1	WP_000291426.1
94	1	WP_000383814.1
95	1	WP_000421410.1
96	1	WP_000553919.1
97	1	WP_000721720.1
98	1	WP_000777472.1
99	1	WP_000808837.1
100	1	WP_000831613.1
101	1	WP_000862084.1
102	1	WP_001015997.1
103	1	WP_001031498.1
104	1	WP_001048371.1
105	1	WP_001066123.1
106	1	WP_001091387.1
107	1	WP_001279341.1
108	1	WP_001791224.1
109	1	WP_001791226.1
110	1	WP_002441910.1
111	1	WP_002441914.1
112	1	WP_012816511.1
113	1	WP_012816512.1
114	1	WP_016186897.1
115	1	WP_031761395.1
116	1	WP_031902834.1
117	1	WP_031902835.1
118	1	WP_031902836.1
119	1	WP_031902837.1
120	1	WP_031903096.1
121	1	WP_031903602.1
122	1	WP_031903603.1
123	1	WP_031903604.1
124	1	WP_031903606.1
125	1	WP_031903609.1
126	1	WP_031903610.1
127	1	WP_031903612.1
128	1	WP_037541281.1
129	1	WP_037550792.1
130	1	WP_049406307.1
131	1	WP_061651655.1
132	1	WP_114290952.1
133	1	WP_115211189.1
134	1	WP_115211190.1
135	1	WP_115211192.1
136	1	WP_115211196.1
137	1	WP_115347685.1
138	1	WP_123089992.1
139	1	WP_154269623.1
140	1	WP_154269663.1
141	1	WP_162647573.1
142	1	WP_176744766.1
143	1	WP_194381443.1
144	1	WP_198918076.1
145	1	WP_198918087.1
146	1	WP_198974945.1
147	1	WP_198974946.1
148	1	WP_200730795.1
149	1	WP_200730800.1
150	1	WP_224721112.1
151	1	WP_228480540.1
152	1	WP_229373702.1
153	1	WP_229373703.1
154	1	WP_229374803.1
155	1	WP_238988565.1
156	1	WP_276210244.1
157	1	WP_276210245.1
158	1	WP_276210247.1
159	1	WP_276210248.1
160	1	WP_276210254.1
