# Supplementary material for: A type VII-secreted lipase toxin with reverse domain arrangement
Source: Nat Commun. 2023 Dec 19;14:8438. doi: 10.1038/s41467-023-44221-y (PMC10730906; doi:10.1038/s41467-023-44221-y)
Supplement: Supplementary file 6 — Source Data [file 41467_2023_44221_MOESM6_ESM.zip › Tsl1 distribution raw/lpl0 3/FlaGs_output/results_flankgene.fasta_cluster_out_3_1e-10_jackhits.tsv]

1	['WP_044027547.1', 'WP_103204417.1', 'WP_000028659.1', 'WP_153227759.1', 'WP_252603018.1', 'WP_000028683.1', 'WP_000028609.1', 'WP_258414970.1', 'WP_000028601.1', 'WP_214308041.1', 'WP_252094374.1', 'WP_238611001.1', 'WP_000028602.1', 'WP_208151508.1', 'WP_064129736.1', 'WP_000028681.1', 'WP_214306840.1', 'WP_252096226.1', 'WP_214268118.1', 'WP_252078593.1', 'WP_214309046.1', 'WP_150021369.1', 'W…
2	['WP_044027547.1', 'WP_103204417.1', 'WP_000028659.1', 'WP_153227759.1', 'WP_252603018.1', 'WP_000028683.1', 'WP_000028609.1', 'WP_258414970.1', 'WP_214308041.1', 'WP_000028602.1', 'WP_252094374.1', 'WP_000028601.1', 'WP_238611001.1', 'WP_000028681.1', 'WP_208151508.1', 'WP_064129736.1', 'WP_214306840.1', 'WP_252096226.1', 'WP_214268118.1', 'WP_252078593.1', 'WP_214309046.1', 'WP_150021369.1', 'W…
3	['WP_044027547.1', 'WP_000028659.1', 'WP_103204417.1', 'WP_153227759.1', 'WP_000028609.1', 'WP_000028683.1', 'WP_252603018.1', 'WP_258414970.1', 'WP_214308041.1', 'WP_252094374.1', 'WP_000028601.1', 'WP_000028602.1', 'WP_238611001.1', 'WP_000028681.1', 'WP_208151508.1', 'WP_064129736.1', 'WP_214306840.1', 'WP_252096226.1', 'WP_214268118.1', 'WP_252078593.1', 'WP_214309046.1', 'WP_150021369.1', 'W…
4	['WP_044027547.1', 'WP_000028659.1', 'WP_103204417.1', 'WP_153227759.1', 'WP_252603018.1', 'WP_000028683.1', 'WP_000028609.1', 'WP_258414970.1', 'WP_214308041.1', 'WP_252094374.1', 'WP_000028601.1', 'WP_000028602.1', 'WP_238611001.1', 'WP_000028681.1', 'WP_208151508.1', 'WP_064129736.1', 'WP_214306840.1', 'WP_252096226.1', 'WP_214268118.1', 'WP_252078593.1', 'WP_214309046.1', 'WP_150021369.1', 'W…
5	['WP_044027547.1', 'WP_103204417.1', 'WP_000028659.1', 'WP_153227759.1', 'WP_252603018.1', 'WP_000028683.1', 'WP_000028609.1', 'WP_258414970.1', 'WP_214308041.1', 'WP_252094374.1', 'WP_000028601.1', 'WP_000028681.1', 'WP_000028602.1', 'WP_238611001.1', 'WP_208151508.1', 'WP_064129736.1', 'WP_214306840.1', 'WP_252096226.1', 'WP_252078593.1', 'WP_214268118.1', 'WP_214309046.1', 'WP_150021369.1', 'W…
6	['WP_044027547.1', 'WP_000028659.1', 'WP_103204417.1', 'WP_153227759.1', 'WP_000028683.1', 'WP_252603018.1', 'WP_000028609.1', 'WP_258414970.1', 'WP_214308041.1', 'WP_252094374.1', 'WP_000028601.1', 'WP_000028602.1', 'WP_238611001.1', 'WP_000028681.1', 'WP_208151508.1', 'WP_064129736.1', 'WP_214306840.1', 'WP_252096226.1', 'WP_214268118.1', 'WP_252078593.1', 'WP_214309046.1', 'WP_150021369.1', 'W…
7	['WP_000653708.1', 'WP_000653707.1', 'WP_086153436.1', 'WP_031589090.1', 'WP_000045194.1', 'WP_000045191.1', 'WP_252603066.1', 'WP_162647300.1', 'WP_214309052.1', 'WP_054190415.1', 'WP_258414975.1', 'WP_252096145.1', 'WP_252078357.1', 'WP_250543880.1', 'WP_187396953.1', 'WP_023914983.1', 'WP_000066172.1', 'WP_266195249.1', 'WP_153227834.1', 'WP_262376000.1', 'WP_250322079.1', 'WP_250543898.1']
8	['WP_000653708.1', 'WP_000653707.1', 'WP_086153436.1', 'WP_031589090.1', 'WP_000045194.1', 'WP_000045191.1', 'WP_252603066.1', 'WP_162647300.1', 'WP_214309052.1', 'WP_054190415.1', 'WP_258414975.1', 'WP_252096145.1', 'WP_252078357.1', 'WP_250543880.1', 'WP_187396953.1', 'WP_023914983.1', 'WP_000066172.1', 'WP_266195249.1', 'WP_153227834.1', 'WP_262376000.1', 'WP_250322079.1', 'WP_250543898.1']
9	['WP_000653708.1', 'WP_000653707.1', 'WP_031589090.1', 'WP_086153436.1', 'WP_000045194.1', 'WP_252603066.1', 'WP_162647300.1', 'WP_000045191.1', 'WP_214309052.1', 'WP_054190415.1', 'WP_258414975.1', 'WP_023914983.1', 'WP_000066172.1', 'WP_266195249.1', 'WP_252096145.1', 'WP_252078357.1', 'WP_250543880.1', 'WP_187396953.1', 'WP_153227834.1', 'WP_262376000.1', 'WP_250322079.1', 'WP_250543898.1']
10	['WP_000066379.1']
11	['WP_000072573.1', 'WP_258414971.1', 'WP_000072613.1', 'WP_000072578.1', 'WP_000072579.1', 'WP_064135574.1', 'WP_114290949.1', 'WP_000072580.1', 'WP_162647289.1', 'WP_103204418.1', 'WP_230852039.1', 'WP_214199219.1', 'WP_214309047.1', 'WP_214268119.1', 'WP_252603024.1', 'WP_031835883.1', 'WP_252603021.1', 'WP_230852040.1', 'WP_252094504.1', 'WP_262376313.1', 'WP_228115439.1', 'WP_262375999.1', 'W…
12	['WP_000072578.1', 'WP_000072579.1', 'WP_064135574.1', 'WP_114290949.1', 'WP_000596628.1', 'WP_000072584.1', 'WP_190276141.1', 'WP_000072580.1', 'WP_162647289.1', 'WP_095255680.1', 'WP_031877232.1', 'WP_031884452.1', 'WP_230852039.1', 'WP_214199219.1', 'WP_214309047.1', 'WP_214268119.1', 'WP_150008589.1', 'WP_252603024.1', 'WP_031835883.1', 'WP_252603021.1', 'WP_230852040.1', 'WP_001789683.1', 'W…
13	['WP_000072578.1', 'WP_000072579.1', 'WP_064135574.1', 'WP_114290949.1', 'WP_000596628.1', 'WP_000072584.1', 'WP_190276141.1', 'WP_000072580.1', 'WP_162647289.1', 'WP_095255680.1', 'WP_031877232.1', 'WP_031884452.1', 'WP_230852039.1', 'WP_214199219.1', 'WP_214309047.1', 'WP_150008589.1', 'WP_252603024.1', 'WP_031835883.1', 'WP_252603021.1', 'WP_230852040.1', 'WP_001789683.1', 'WP_252094504.1', 'W…
14	['WP_000072580.1', 'WP_000072584.1', 'WP_000072578.1', 'WP_000072579.1', 'WP_064135574.1', 'WP_190276141.1', 'WP_114290949.1', 'WP_000596628.1', 'WP_162647289.1', 'WP_103204418.1', 'WP_095255680.1', 'WP_031877232.1', 'WP_031884452.1', 'WP_230852039.1', 'WP_214199219.1', 'WP_214309047.1', 'WP_150008589.1', 'WP_252603024.1', 'WP_031835883.1', 'WP_252603021.1', 'WP_230852040.1', 'WP_001789683.1', 'W…
15	['WP_000072584.1', 'WP_190276141.1', 'WP_000072578.1', 'WP_000072579.1', 'WP_064135574.1', 'WP_114290949.1', 'WP_000596628.1', 'WP_095255680.1', 'WP_000072580.1', 'WP_162647289.1', 'WP_031877232.1', 'WP_031884452.1', 'WP_103204418.1', 'WP_230852039.1', 'WP_214199219.1', 'WP_214309047.1', 'WP_150008589.1', 'WP_214268119.1', 'WP_252603024.1', 'WP_031835883.1', 'WP_252603021.1', 'WP_230852040.1', 'W…
16	['WP_258414971.1', 'WP_000072613.1', 'WP_000072573.1', 'WP_000072578.1', 'WP_000072579.1', 'WP_064135574.1', 'WP_114290949.1', 'WP_000072580.1', 'WP_162647289.1', 'WP_103204418.1', 'WP_214199219.1', 'WP_214309047.1', 'WP_230852039.1', 'WP_214268119.1', 'WP_252603024.1', 'WP_031835883.1', 'WP_252603021.1', 'WP_230852040.1', 'WP_252094504.1', 'WP_262376313.1', 'WP_228115439.1', 'WP_001789683.1', 'W…
17	['WP_238522654.1', 'WP_000074801.1', 'WP_153227761.1', 'WP_078371446.1', 'WP_248315650.1', 'WP_000172546.1', 'WP_000172540.1', 'WP_000172535.1', 'WP_252603073.1', 'WP_162647302.1', 'WP_214309054.1', 'WP_000172545.1', 'WP_250543762.1', 'WP_031915011.1', 'WP_252096703.1', 'WP_252096227.1']
18	['WP_000077560.1', 'WP_115211197.1']
19	['WP_000079452.1', 'WP_031903605.1', 'WP_229373708.1', 'WP_000942303.1']
20	['WP_000090514.1']
21	['WP_000118301.1']
22	['WP_000149412.1']
23	['WP_000150173.1']
24	['WP_000159786.1', 'WP_098686295.1']
25	['WP_000171798.1']
26	['WP_000172540.1', 'WP_000172546.1', 'WP_000172535.1', 'WP_252603073.1', 'WP_000172545.1', 'WP_214309054.1', 'WP_162647302.1', 'WP_153227761.1', 'WP_248315650.1', 'WP_078371446.1', 'WP_238522654.1', 'WP_250543762.1', 'WP_000074801.1', 'WP_031915011.1', 'WP_252096703.1', 'WP_252096227.1']
27	['WP_000172540.1', 'WP_000172546.1', 'WP_000172535.1', 'WP_252603073.1', 'WP_214309054.1', 'WP_000172545.1', 'WP_162647302.1', 'WP_153227761.1', 'WP_248315650.1', 'WP_078371446.1', 'WP_238522654.1', 'WP_250543762.1', 'WP_000074801.1', 'WP_031915011.1', 'WP_252096703.1', 'WP_252096227.1']
28	['WP_000172546.1', 'WP_000172540.1', 'WP_000172535.1', 'WP_252603073.1', 'WP_000172545.1', 'WP_214309054.1', 'WP_162647302.1', 'WP_153227761.1', 'WP_248315650.1', 'WP_078371446.1', 'WP_238522654.1', 'WP_250543762.1', 'WP_000074801.1', 'WP_031915011.1', 'WP_252096703.1', 'WP_252096227.1']
29	['WP_000172546.1', 'WP_000172540.1', 'WP_000172535.1', 'WP_252603073.1', 'WP_214309054.1', 'WP_000172545.1', 'WP_162647302.1', 'WP_153227761.1', 'WP_248315650.1', 'WP_078371446.1', 'WP_238522654.1', 'WP_250543762.1', 'WP_000074801.1', 'WP_031915011.1', 'WP_252096703.1', 'WP_252096227.1']
30	['WP_000174275.1']
31	['WP_000175000.1', 'WP_229373695.1']
32	['WP_000184377.1']
33	['WP_000186029.1']
34	['WP_000193955.1']
35	['WP_000204625.1', 'WP_115211198.1', 'WP_000450291.1', 'WP_229373706.1']
36	['WP_000207849.1']
37	['WP_000219068.1']
38	['WP_000244860.1']
39	['WP_000248841.1', 'WP_000248845.1', 'WP_153908641.1']
40	['WP_000248845.1', 'WP_000248841.1', 'WP_153908641.1']
41	['WP_000258728.1', 'WP_229373709.1']
42	['WP_000264071.1']
43	['WP_001796663.1', 'WP_031929037.1', 'WP_000540323.1', 'WP_103204427.1', 'WP_064129738.1', 'WP_001269822.1', 'WP_252094436.1', 'WP_153227833.1', 'WP_316246952.1', 'WP_308447965.1', 'WP_252603053.1', 'WP_031871517.1', 'WP_162647293.1', 'WP_017804863.1', 'WP_031775081.1', 'WP_001557597.1', 'WP_064127915.1', 'WP_258414974.1', 'WP_214309399.1', 'WP_001557594.1', 'WP_025173830.1', 'WP_001806699.1', 'W…
44	['WP_000276356.1']
45	['WP_000287585.1']
46	['WP_000291426.1']
47	['WP_000383814.1']
48	['WP_103204427.1', 'WP_316246952.1', 'WP_017804863.1', 'WP_001557597.1', 'WP_064127915.1', 'WP_031775081.1', 'WP_214309399.1', 'WP_162647297.1', 'WP_001796663.1', 'WP_000540323.1', 'WP_031929037.1', 'WP_103254085.1', 'WP_162647299.1', 'WP_064129738.1', 'WP_214268162.1', 'WP_252094436.1', 'WP_153227833.1', 'WP_214308043.1', 'WP_214306883.1', 'WP_001269822.1', 'WP_025175003.1', 'WP_308447965.1', 'W…
49	['WP_000421410.1']
50	['WP_000423535.1', 'WP_287123853.1']
51	['WP_000424963.1']
52	['WP_000450291.1', 'WP_229373706.1', 'WP_115211198.1', 'WP_000204625.1']
53	['WP_103204427.1', 'WP_316246952.1', 'WP_017804863.1', 'WP_001557597.1', 'WP_064127915.1', 'WP_031775081.1', 'WP_214309399.1', 'WP_162647297.1', 'WP_001796663.1', 'WP_000540323.1', 'WP_031929037.1', 'WP_103254085.1', 'WP_064129738.1', 'WP_162647299.1', 'WP_214268162.1', 'WP_252094436.1', 'WP_153227833.1', 'WP_214308043.1', 'WP_001269822.1', 'WP_214306883.1', 'WP_025175003.1', 'WP_308447965.1', 'W…
54	['WP_001796663.1', 'WP_000540323.1', 'WP_103204427.1', 'WP_031929037.1', 'WP_064129738.1', 'WP_001269822.1', 'WP_308447965.1', 'WP_316246952.1', 'WP_153227833.1', 'WP_252094436.1', 'WP_252603053.1', 'WP_162647293.1', 'WP_031871517.1', 'WP_017804863.1', 'WP_001557597.1', 'WP_064127915.1', 'WP_031775081.1', 'WP_258414974.1', 'WP_025173830.1', 'WP_001806699.1', 'WP_214309399.1', 'WP_001557594.1', 'W…
55	['WP_153227833.1', 'WP_252094436.1', 'WP_031871517.1', 'WP_001557594.1', 'WP_258414974.1', 'WP_001796663.1', 'WP_000540323.1', 'WP_031929037.1', 'WP_103204427.1', 'WP_064129738.1', 'WP_078064181.1', 'WP_001269822.1', 'WP_072471082.1', 'WP_252603053.1', 'WP_308447965.1', 'WP_316246952.1', 'WP_049873750.1', 'WP_187396748.1', 'WP_031837584.1', 'WP_162647293.1', 'WP_000540914.1', 'WP_252603057.1', 'W…
56	['WP_200730794.1', 'WP_000481282.1']
57	['WP_000540323.1', 'WP_001796663.1', 'WP_103204427.1', 'WP_031929037.1', 'WP_064129738.1', 'WP_001269822.1', 'WP_252094436.1', 'WP_153227833.1', 'WP_308447965.1', 'WP_252603053.1', 'WP_316246952.1', 'WP_017804863.1', 'WP_001557597.1', 'WP_064127915.1', 'WP_162647293.1', 'WP_031775081.1', 'WP_031871517.1', 'WP_214309399.1', 'WP_258414974.1', 'WP_025173830.1', 'WP_001806699.1', 'WP_252603060.1', 'W…
58	['WP_001796663.1', 'WP_000540323.1', 'WP_103204427.1', 'WP_031929037.1', 'WP_064129738.1', 'WP_001269822.1', 'WP_252094436.1', 'WP_308447965.1', 'WP_153227833.1', 'WP_316246952.1', 'WP_252603053.1', 'WP_017804863.1', 'WP_001557597.1', 'WP_064127915.1', 'WP_162647293.1', 'WP_000540879.1', 'WP_031871517.1', 'WP_031775081.1', 'WP_214309399.1', 'WP_025173830.1', 'WP_001806699.1', 'WP_258414974.1', 'W…
59	['WP_001796663.1', 'WP_000540323.1', 'WP_103204427.1', 'WP_031929037.1', 'WP_064129738.1', 'WP_001269822.1', 'WP_252094436.1', 'WP_308447965.1', 'WP_153227833.1', 'WP_316246952.1', 'WP_252603053.1', 'WP_017804863.1', 'WP_001557597.1', 'WP_064127915.1', 'WP_162647293.1', 'WP_000540879.1', 'WP_031871517.1', 'WP_031775081.1', 'WP_214309399.1', 'WP_025173830.1', 'WP_001806699.1', 'WP_258414974.1', 'W…
60	['WP_252094436.1', 'WP_153227833.1', 'WP_031871517.1', 'WP_103204427.1', 'WP_001796663.1', 'WP_258414974.1', 'WP_001557594.1', 'WP_000540323.1', 'WP_031929037.1', 'WP_064129738.1', 'WP_316246952.1', 'WP_001269822.1', 'WP_078064181.1', 'WP_017804863.1', 'WP_001557597.1', 'WP_064127915.1', 'WP_252603053.1', 'WP_072471082.1', 'WP_308447965.1', 'WP_031775081.1', 'WP_031837584.1', 'WP_049873750.1', 'W…
61	['WP_153227833.1', 'WP_252094436.1', 'WP_031871517.1', 'WP_258414974.1', 'WP_103204427.1', 'WP_001557594.1', 'WP_001796663.1', 'WP_000540323.1', 'WP_031929037.1', 'WP_078064181.1', 'WP_316246952.1', 'WP_064129738.1', 'WP_072471082.1', 'WP_031837584.1', 'WP_001269822.1', 'WP_017804863.1', 'WP_252603053.1', 'WP_001557597.1', 'WP_000540914.1', 'WP_064127915.1', 'WP_252603057.1', 'WP_049873750.1', 'W…
62	['WP_252094436.1', 'WP_153227833.1', 'WP_031871517.1', 'WP_031837584.1', 'WP_103204427.1', 'WP_000540914.1', 'WP_258414974.1', 'WP_252603057.1', 'WP_001796663.1', 'WP_001557594.1', 'WP_000540323.1', 'WP_031929037.1', 'WP_064129738.1', 'WP_316246952.1', 'WP_001269822.1', 'WP_078064181.1', 'WP_162647294.1', 'WP_072471082.1', 'WP_072361595.1', 'WP_017804863.1', 'WP_001557597.1', 'WP_252603053.1', 'W…
63	['WP_153227833.1', 'WP_252094436.1', 'WP_031871517.1', 'WP_001557594.1', 'WP_258414974.1', 'WP_103204427.1', 'WP_001796663.1', 'WP_000540323.1', 'WP_031929037.1', 'WP_064129738.1', 'WP_316246952.1', 'WP_001269822.1', 'WP_078064181.1', 'WP_252603053.1', 'WP_072471082.1', 'WP_017804863.1', 'WP_308447965.1', 'WP_001557597.1', 'WP_064127915.1', 'WP_031837584.1', 'WP_049873750.1', 'WP_187396748.1', 'W…
64	['WP_153227833.1', 'WP_252094436.1', 'WP_031871517.1', 'WP_258414974.1', 'WP_001557594.1', 'WP_103204427.1', 'WP_001796663.1', 'WP_000540323.1', 'WP_031929037.1', 'WP_064129738.1', 'WP_316246952.1', 'WP_078064181.1', 'WP_001269822.1', 'WP_072471082.1', 'WP_252603053.1', 'WP_017804863.1', 'WP_308447965.1', 'WP_001557597.1', 'WP_000542365.1', 'WP_064127915.1', 'WP_103148874.1', 'WP_049873750.1', 'W…
65	['WP_000551778.1']
66	['WP_000553919.1']
67	['WP_000971498.1', 'WP_000577027.1', 'WP_000971497.1', 'WP_252603070.1', 'WP_000971504.1', 'WP_000971499.1', 'WP_000971506.1', 'WP_258414976.1', 'WP_000971507.1', 'WP_000971501.1', 'WP_162647301.1', 'WP_214309053.1']
68	['WP_000596628.1', 'WP_000072578.1', 'WP_000072579.1', 'WP_064135574.1', 'WP_114290949.1', 'WP_031877232.1', 'WP_031884452.1', 'WP_000072580.1', 'WP_230852039.1', 'WP_103204418.1', 'WP_162647289.1', 'WP_150008589.1', 'WP_214268119.1', 'WP_031835883.1', 'WP_252603024.1', 'WP_252603021.1', 'WP_230852040.1', 'WP_001789683.1', 'WP_252094505.1']
69	['WP_000600864.1', 'WP_031875179.1']
70	['WP_000653708.1', 'WP_000653707.1', 'WP_086153436.1', 'WP_031589090.1', 'WP_000045194.1', 'WP_252603066.1', 'WP_162647300.1', 'WP_000045191.1', 'WP_214309052.1', 'WP_054190415.1', 'WP_258414975.1', 'WP_252096145.1', 'WP_252078357.1', 'WP_250543880.1', 'WP_187396953.1', 'WP_023914983.1', 'WP_000066172.1', 'WP_266195249.1', 'WP_153227834.1', 'WP_262376000.1', 'WP_250322079.1', 'WP_250543898.1']
71	['WP_000653708.1', 'WP_000653707.1', 'WP_086153436.1', 'WP_031589090.1', 'WP_000045194.1', 'WP_252603066.1', 'WP_162647300.1', 'WP_000045191.1', 'WP_214309052.1', 'WP_054190415.1', 'WP_258414975.1', 'WP_252096145.1', 'WP_252078357.1', 'WP_250543880.1', 'WP_187396953.1', 'WP_023914983.1', 'WP_000066172.1', 'WP_266195249.1', 'WP_153227834.1', 'WP_262376000.1', 'WP_250322079.1', 'WP_250543898.1']
72	['WP_054189526.1', 'WP_162647290.1', 'WP_000769147.1', 'WP_044292362.1', 'WP_000769138.1', 'WP_103204419.1', 'WP_000769139.1', 'WP_258414972.1', 'WP_000769155.1', 'WP_000668995.1', 'WP_000784251.1', 'WP_103149053.1', 'WP_000669014.1', 'WP_006191885.1', 'WP_000673059.1', 'WP_187396714.1', 'WP_000778500.1', 'WP_000769146.1', 'WP_064136647.1', 'WP_258414969.1', 'WP_000781349.1', 'WP_064127913.1', 'W…
73	['WP_162647290.1', 'WP_103204419.1', 'WP_054189526.1', 'WP_258414972.1', 'WP_000769155.1', 'WP_000769147.1', 'WP_044292362.1', 'WP_000769138.1', 'WP_000784251.1', 'WP_103149053.1', 'WP_000769139.1', 'WP_187396714.1', 'WP_000781349.1', 'WP_064127913.1', 'WP_000781345.1', 'WP_000769160.1', 'WP_045177088.1', 'WP_000769146.1', 'WP_200626400.1', 'WP_000769140.1', 'WP_000668997.1', 'WP_000668995.1', 'W…
74	['WP_162647290.1', 'WP_000769147.1', 'WP_044292362.1', 'WP_103204419.1', 'WP_000769138.1', 'WP_054189526.1', 'WP_000769139.1', 'WP_000769155.1', 'WP_258414972.1', 'WP_000769146.1', 'WP_000769160.1', 'WP_000769140.1', 'WP_045177088.1', 'WP_006191885.1', 'WP_000784251.1', 'WP_000668998.1', 'WP_103149053.1', 'WP_200626400.1', 'WP_000673059.1', 'WP_000668995.1', 'WP_064136647.1', 'WP_000778500.1', 'W…
75	['WP_054189526.1', 'WP_000784251.1', 'WP_162647290.1', 'WP_103149053.1', 'WP_000769147.1', 'WP_187396714.1', 'WP_064127913.1', 'WP_044292362.1', 'WP_000781349.1', 'WP_000781345.1', 'WP_000769138.1', 'WP_103204419.1', 'WP_000769139.1', 'WP_000781347.1', 'WP_000784254.1', 'WP_000769155.1', 'WP_258414972.1', 'WP_000769146.1', 'WP_252602985.1', 'WP_000673059.1', 'WP_000669006.1', 'WP_064136647.1', 'W…
76	['WP_162647290.1', 'WP_054189526.1', 'WP_000769147.1', 'WP_044292362.1', 'WP_000769138.1', 'WP_103204419.1', 'WP_000769139.1', 'WP_000769155.1', 'WP_258414972.1', 'WP_000784251.1', 'WP_103149053.1', 'WP_000673059.1', 'WP_064136647.1', 'WP_187396714.1', 'WP_258414969.1', 'WP_000778500.1', 'WP_000769146.1', 'WP_000781349.1', 'WP_000778499.1', 'WP_000769140.1', 'WP_064127913.1', 'WP_000779445.1', 'W…
77	['WP_054189526.1', 'WP_162647290.1', 'WP_000769147.1', 'WP_103204419.1', 'WP_044292362.1', 'WP_000769138.1', 'WP_258414972.1', 'WP_000769155.1', 'WP_000769139.1', 'WP_000668995.1', 'WP_000669014.1', 'WP_000784251.1', 'WP_000673059.1', 'WP_103149053.1', 'WP_000778500.1', 'WP_064136647.1', 'WP_006191885.1', 'WP_258414969.1', 'WP_000778499.1', 'WP_187396714.1', 'WP_000673078.1', 'WP_000769146.1', 'W…
78	['WP_000669519.1', 'WP_154283685.1', 'WP_000669514.1', 'WP_000669524.1', 'WP_000669520.1', 'WP_214309048.1', 'WP_252603047.1', 'WP_103204421.1']
79	['WP_000669519.1', 'WP_154283685.1', 'WP_000669524.1', 'WP_000669520.1', 'WP_000669514.1', 'WP_214309048.1', 'WP_252603047.1', 'WP_103204421.1']
80	['WP_000669519.1', 'WP_154283685.1', 'WP_000669520.1', 'WP_000669524.1', 'WP_000669514.1', 'WP_214309048.1', 'WP_252603047.1', 'WP_103204421.1']
81	['WP_000669519.1', 'WP_154283685.1', 'WP_000669524.1', 'WP_000669520.1', 'WP_000669514.1', 'WP_214309048.1', 'WP_252603047.1', 'WP_103204421.1']
82	['WP_061823475.1', 'WP_000769147.1', 'WP_000769139.1', 'WP_162647290.1', 'WP_000673034.1', 'WP_000673035.1', 'WP_000784251.1', 'WP_000769138.1', 'WP_103149053.1', 'WP_064136647.1', 'WP_044292362.1', 'WP_000673028.1', 'WP_000673059.1', 'WP_000778499.1', 'WP_000673057.1', 'WP_000673078.1', 'WP_000778500.1', 'WP_187396714.1', 'WP_064127913.1', 'WP_072490936.1', 'WP_258414969.1', 'WP_000781349.1', 'W…
83	['WP_000769147.1', 'WP_000769139.1', 'WP_000769138.1', 'WP_044292362.1', 'WP_162647290.1', 'WP_061823475.1', 'WP_000784251.1', 'WP_064136647.1', 'WP_000673034.1', 'WP_000673059.1', 'WP_000673035.1', 'WP_103149053.1', 'WP_000778499.1', 'WP_000778500.1', 'WP_000673078.1', 'WP_000673057.1', 'WP_258414969.1', 'WP_064127913.1', 'WP_000673028.1', 'WP_072490936.1', 'WP_000779445.1', 'WP_103204419.1', 'W…
84	['WP_000769147.1', 'WP_000769139.1', 'WP_162647290.1', 'WP_000769138.1', 'WP_044292362.1', 'WP_061823475.1', 'WP_000784251.1', 'WP_103149053.1', 'WP_064136647.1', 'WP_000673034.1', 'WP_000673035.1', 'WP_000673059.1', 'WP_064127913.1', 'WP_000778499.1', 'WP_000778500.1', 'WP_187396714.1', 'WP_000673057.1', 'WP_000673078.1', 'WP_258414969.1', 'WP_000673028.1', 'WP_000781349.1', 'WP_072490936.1', 'W…
85	['WP_061823475.1', 'WP_000769147.1', 'WP_000784251.1', 'WP_000769139.1', 'WP_000673035.1', 'WP_000673034.1', 'WP_103149053.1', 'WP_162647290.1', 'WP_064136647.1', 'WP_000769138.1', 'WP_000673059.1', 'WP_044292362.1', 'WP_000778499.1', 'WP_064127913.1', 'WP_000778500.1', 'WP_000673028.1', 'WP_000673078.1', 'WP_187396714.1', 'WP_000673057.1', 'WP_258414969.1', 'WP_072490936.1', 'WP_000781349.1', 'W…
86	['WP_162647290.1', 'WP_103204419.1', 'WP_000769147.1', 'WP_044292362.1', 'WP_000769138.1', 'WP_258414972.1', 'WP_000769155.1', 'WP_000769139.1', 'WP_100793864.1', 'WP_000673046.1', 'WP_103204416.1', 'WP_000784251.1', 'WP_000779474.1', 'WP_165468892.1', 'WP_103149053.1', 'WP_000769140.1', 'WP_000778479.1', 'WP_214268117.1', 'WP_064127913.1', 'WP_187396714.1', 'WP_000781349.1', 'WP_000769146.1', 'W…
87	['WP_162647290.1', 'WP_000769147.1', 'WP_000769138.1', 'WP_044292362.1', 'WP_103204419.1', 'WP_000769139.1', 'WP_000769155.1', 'WP_258414972.1', 'WP_100793864.1', 'WP_000784251.1', 'WP_000769140.1', 'WP_103149053.1', 'WP_064127913.1', 'WP_187396714.1', 'WP_000781349.1', 'WP_000673046.1', 'WP_000781345.1', 'WP_103204416.1', 'WP_000779474.1', 'WP_000784254.1', 'WP_165468892.1', 'WP_000778479.1', 'W…
88	['WP_000673059.1', 'WP_064136647.1', 'WP_000778499.1', 'WP_000778500.1', 'WP_258414969.1', 'WP_000673078.1', 'WP_000673057.1', 'WP_072490936.1', 'WP_000779445.1', 'WP_000769147.1', 'WP_044292362.1', 'WP_000784251.1', 'WP_162647290.1', 'WP_000769139.1', 'WP_000769138.1', 'WP_103149053.1', 'WP_000769843.1', 'WP_000779476.1', 'WP_064127913.1', 'WP_187396714.1', 'WP_000781349.1', 'WP_000781345.1', 'W…
89	['WP_000673059.1', 'WP_064136647.1', 'WP_000778499.1', 'WP_000778500.1', 'WP_258414969.1', 'WP_000673078.1', 'WP_000673057.1', 'WP_000779445.1', 'WP_072490936.1', 'WP_000769147.1', 'WP_044292362.1', 'WP_000769139.1', 'WP_000769138.1', 'WP_000784251.1', 'WP_162647290.1', 'WP_103149053.1', 'WP_000769843.1', 'WP_000779476.1', 'WP_064127913.1', 'WP_187396714.1', 'WP_000781349.1', 'WP_000781345.1', 'W…
90	['WP_064136647.1', 'WP_000673059.1', 'WP_000778499.1', 'WP_000778500.1', 'WP_000673078.1', 'WP_258414969.1', 'WP_000673057.1', 'WP_000779445.1', 'WP_072490936.1', 'WP_000769147.1', 'WP_044292362.1', 'WP_000769139.1', 'WP_000769138.1', 'WP_162647290.1', 'WP_000784251.1', 'WP_103149053.1', 'WP_000769843.1', 'WP_000779476.1', 'WP_064127913.1', 'WP_187396714.1', 'WP_000781349.1', 'WP_000778482.1', 'W…
91	['WP_061823475.1', 'WP_000769147.1', 'WP_000769139.1', 'WP_162647290.1', 'WP_000673034.1', 'WP_000673035.1', 'WP_000784251.1', 'WP_064136647.1', 'WP_103149053.1', 'WP_000769138.1', 'WP_000673028.1', 'WP_044292362.1', 'WP_000673059.1', 'WP_000778499.1', 'WP_000673078.1', 'WP_000673057.1', 'WP_000778500.1', 'WP_187396714.1', 'WP_064127913.1', 'WP_072490936.1', 'WP_258414969.1', 'WP_000779445.1', 'W…
92	['WP_017804603.1', 'WP_258414044.1', 'WP_000784029.1', 'WP_023914996.1', 'WP_001056483.1', 'WP_187396713.1', 'WP_000784016.1', 'WP_103204411.1', 'WP_000702719.1', 'WP_310673497.1', 'WP_031785501.1', 'WP_252602965.1', 'WP_000784032.1', 'WP_252602982.1', 'WP_283589814.1', 'WP_000705634.1', 'WP_072527105.1', 'WP_000705228.1', 'WP_153227758.1', 'WP_103204412.1', 'WP_000705657.1', 'WP_023914994.1', 'W…
93	['WP_258414044.1', 'WP_000705228.1', 'WP_017804603.1', 'WP_000784029.1', 'WP_001056483.1', 'WP_023914996.1', 'WP_187396713.1', 'WP_103204411.1', 'WP_000784016.1', 'WP_072527105.1', 'WP_153227758.1', 'WP_000784032.1', 'WP_000702719.1', 'WP_252602982.1', 'WP_310673497.1', 'WP_031785501.1', 'WP_283589814.1', 'WP_103204412.1', 'WP_252602965.1', 'WP_187396598.1', 'WP_000705657.1', 'WP_023914994.1', 'W…
94	['WP_000705634.1', 'WP_072527105.1', 'WP_000702719.1', 'WP_310673497.1', 'WP_031785501.1', 'WP_252602982.1', 'WP_252602965.1', 'WP_283589814.1', 'WP_000705228.1', 'WP_153227758.1', 'WP_103204412.1', 'WP_000705657.1', 'WP_187396598.1', 'WP_023914994.1', 'WP_252078354.1', 'WP_252094373.1', 'WP_214308039.1', 'WP_000782835.1', 'WP_162647290.1', 'WP_044292362.1', 'WP_000769138.1', 'WP_000782833.1', 'W…
95	['WP_000705657.1', 'WP_023914994.1', 'WP_187396598.1', 'WP_103204412.1', 'WP_258414044.1', 'WP_103204411.1', 'WP_023914996.1', 'WP_001056483.1', 'WP_000784016.1', 'WP_000784029.1', 'WP_187396713.1', 'WP_017804603.1', 'WP_064127912.1', 'WP_000784032.1', 'WP_000702719.1', 'WP_258414045.1', 'WP_310673497.1', 'WP_031785501.1', 'WP_283589814.1', 'WP_252602965.1', 'WP_252602982.1', 'WP_000784530.1', 'W…
96	['WP_000721720.1']
97	['WP_000759232.1', 'WP_229373707.1']
98	['WP_000769138.1', 'WP_044292362.1', 'WP_000769139.1', 'WP_000769147.1', 'WP_258414044.1', 'WP_000784029.1', 'WP_023914996.1', 'WP_000769146.1', 'WP_162647290.1', 'WP_017804603.1', 'WP_001056483.1', 'WP_000784016.1', 'WP_000784032.1', 'WP_187396713.1', 'WP_000705228.1', 'WP_252603041.1', 'WP_103204419.1', 'WP_000769140.1', 'WP_000784530.1', 'WP_064127912.1', 'WP_103204411.1', 'WP_000769155.1', 'W…
99	['WP_000769139.1', 'WP_000769147.1', 'WP_000769138.1', 'WP_044292362.1', 'WP_000769146.1', 'WP_162647290.1', 'WP_252603041.1', 'WP_000769140.1', 'WP_000784029.1', 'WP_258414044.1', 'WP_000705228.1', 'WP_017804603.1', 'WP_001056483.1', 'WP_103204419.1', 'WP_023914996.1', 'WP_064127912.1', 'WP_000769155.1', 'WP_000784530.1', 'WP_000784016.1', 'WP_258414972.1', 'WP_187396713.1', 'WP_000784032.1', 'W…
100	['WP_000769140.1', 'WP_000769138.1', 'WP_000769139.1', 'WP_044292362.1', 'WP_000769147.1', 'WP_162647290.1', 'WP_000769146.1', 'WP_103204419.1', 'WP_258414044.1', 'WP_000769155.1', 'WP_000784029.1', 'WP_017804603.1', 'WP_258414972.1', 'WP_001056483.1', 'WP_252603041.1', 'WP_000705228.1', 'WP_000784016.1', 'WP_000784032.1', 'WP_187396713.1', 'WP_064127912.1', 'WP_000784530.1', 'WP_000769160.1', 'W…
101	['WP_000769139.1', 'WP_162647290.1', 'WP_000769138.1', 'WP_000769147.1', 'WP_044292362.1', 'WP_103204419.1', 'WP_000769155.1', 'WP_017804603.1', 'WP_000705228.1', 'WP_258414972.1', 'WP_000769140.1', 'WP_001056483.1', 'WP_000769146.1', 'WP_064127912.1', 'WP_000784032.1', 'WP_000769160.1', 'WP_045177088.1', 'WP_187396713.1', 'WP_252603041.1', 'WP_187396598.1', 'WP_000769145.1', 'WP_000784530.1', 'W…
102	['WP_044292362.1', 'WP_000769147.1', 'WP_000769138.1', 'WP_000769146.1', 'WP_000769139.1', 'WP_162647290.1', 'WP_103204419.1', 'WP_000769155.1', 'WP_258414972.1', 'WP_252603041.1', 'WP_000769140.1', 'WP_000769160.1', 'WP_045177088.1', 'WP_200626400.1', 'WP_000784251.1', 'WP_103149053.1', 'WP_064127913.1', 'WP_064136647.1', 'WP_187396714.1', 'WP_000781345.1', 'WP_000781349.1', 'WP_000673059.1', 'W…
103	['WP_000769147.1', 'WP_000769139.1', 'WP_044292362.1', 'WP_000769138.1', 'WP_000769146.1', 'WP_162647290.1', 'WP_103204419.1', 'WP_000769140.1', 'WP_000769155.1', 'WP_258414972.1', 'WP_252603041.1', 'WP_000769160.1', 'WP_045177088.1', 'WP_000673059.1', 'WP_064136647.1', 'WP_000778499.1', 'WP_000673057.1', 'WP_000778500.1', 'WP_072490936.1', 'WP_000673078.1', 'WP_200626400.1', 'WP_258414969.1', 'W…
104	['WP_162647290.1', 'WP_103204419.1', 'WP_000769155.1', 'WP_258414972.1', 'WP_044292362.1', 'WP_000769147.1', 'WP_000769138.1', 'WP_000769139.1', 'WP_000769160.1', 'WP_045177088.1', 'WP_000769146.1', 'WP_200626400.1', 'WP_000769140.1', 'WP_054190420.1', 'WP_000784251.1', 'WP_252603041.1', 'WP_103149053.1', 'WP_187396714.1', 'WP_000784254.1', 'WP_064127913.1', 'WP_000781345.1', 'WP_000781349.1', 'W…
105	['WP_162647290.1', 'WP_103204419.1', 'WP_000769147.1', 'WP_000769155.1', 'WP_044292362.1', 'WP_258414972.1', 'WP_000769160.1', 'WP_045177088.1', 'WP_000769139.1', 'WP_000769138.1', 'WP_000769146.1', 'WP_200626400.1', 'WP_000769140.1', 'WP_054190420.1', 'WP_252603041.1', 'WP_064136647.1', 'WP_000673059.1', 'WP_000784251.1', 'WP_000778499.1', 'WP_000778500.1', 'WP_000673078.1', 'WP_258414969.1', 'W…
106	['WP_162647290.1', 'WP_103204419.1', 'WP_044292362.1', 'WP_000769155.1', 'WP_258414972.1', 'WP_000769138.1', 'WP_000769147.1', 'WP_000769139.1', 'WP_072527105.1', 'WP_000784251.1', 'WP_000705634.1', 'WP_000769146.1', 'WP_103149053.1', 'WP_103204412.1', 'WP_000769160.1', 'WP_045177088.1', 'WP_000784254.1', 'WP_187396714.1', 'WP_064127913.1', 'WP_000781349.1', 'WP_000781345.1', 'WP_000769140.1', 'W…
107	['WP_044292362.1', 'WP_162647290.1', 'WP_000769138.1', 'WP_103204419.1', 'WP_000769147.1', 'WP_000769155.1', 'WP_258414972.1', 'WP_000769139.1', 'WP_000769146.1', 'WP_000769160.1', 'WP_045177088.1', 'WP_000769140.1', 'WP_072527105.1', 'WP_252603041.1', 'WP_000705634.1', 'WP_200626400.1', 'WP_103204412.1', 'WP_000784251.1', 'WP_000769804.1', 'WP_000784254.1', 'WP_103149053.1', 'WP_258414045.1', 'W…
108	['WP_064136649.1', 'WP_103204414.1', 'WP_000769147.1', 'WP_000769835.1', 'WP_000769139.1', 'WP_044292362.1', 'WP_000769820.1', 'WP_000769138.1', 'WP_000769834.1', 'WP_187396599.1', 'WP_000769833.1', 'WP_214309043.1', 'WP_000769832.1', 'WP_214306837.1', 'WP_000769837.1', 'WP_000784251.1', 'WP_103149053.1', 'WP_000673059.1', 'WP_064136647.1', 'WP_000769825.1', 'WP_162647290.1', 'WP_064127913.1', 'W…
109	['WP_064136649.1', 'WP_103204414.1', 'WP_000769835.1', 'WP_000673059.1', 'WP_000769820.1', 'WP_187396599.1', 'WP_000769834.1', 'WP_064136647.1', 'WP_000769833.1', 'WP_214306837.1', 'WP_000769837.1', 'WP_000769825.1', 'WP_214309043.1', 'WP_000778499.1', 'WP_258414969.1', 'WP_000778500.1', 'WP_000769832.1', 'WP_162647290.1', 'WP_000673078.1', 'WP_000779445.1', 'WP_000673057.1', 'WP_000769147.1', 'W…
110	['WP_064136649.1', 'WP_103204414.1', 'WP_000769832.1', 'WP_000769835.1', 'WP_214309043.1', 'WP_187396599.1', 'WP_000769834.1', 'WP_000769837.1', 'WP_214306837.1', 'WP_000769147.1', 'WP_000769833.1', 'WP_000769820.1', 'WP_000769139.1', 'WP_044292362.1', 'WP_000769138.1', 'WP_000769825.1', 'WP_252603000.1', 'WP_162647290.1', 'WP_000769146.1', 'WP_000673059.1', 'WP_064136647.1', 'WP_103204419.1', 'W…
111	['WP_064136649.1', 'WP_103204414.1', 'WP_000769147.1', 'WP_000769833.1', 'WP_000769139.1', 'WP_000769835.1', 'WP_044292362.1', 'WP_000769832.1', 'WP_214309043.1', 'WP_000769138.1', 'WP_000769834.1', 'WP_000769820.1', 'WP_187396599.1', 'WP_214306837.1', 'WP_000769837.1', 'WP_162647290.1', 'WP_000769825.1', 'WP_000673059.1', 'WP_064136647.1', 'WP_000778499.1', 'WP_252603000.1', 'WP_258414969.1', 'W…
112	['WP_064136649.1', 'WP_103204414.1', 'WP_000769835.1', 'WP_187396599.1', 'WP_000769834.1', 'WP_000769837.1', 'WP_214306837.1', 'WP_214309043.1', 'WP_000769832.1', 'WP_000769820.1', 'WP_000769833.1', 'WP_000673059.1', 'WP_000769825.1', 'WP_064136647.1', 'WP_000769147.1', 'WP_000778499.1', 'WP_258414969.1', 'WP_000778500.1', 'WP_252603000.1', 'WP_000673078.1', 'WP_000769139.1', 'WP_000779445.1', 'W…
113	['WP_064136649.1', 'WP_103204414.1', 'WP_000769835.1', 'WP_187396599.1', 'WP_214306837.1', 'WP_000769837.1', 'WP_000769834.1', 'WP_000673059.1', 'WP_214309043.1', 'WP_064136647.1', 'WP_000769820.1', 'WP_000769147.1', 'WP_000778499.1', 'WP_000769832.1', 'WP_258414969.1', 'WP_000778500.1', 'WP_000673078.1', 'WP_000769139.1', 'WP_000673057.1', 'WP_000779445.1', 'WP_044292362.1', 'WP_072490936.1', 'W…
114	['WP_064136649.1', 'WP_103204414.1', 'WP_000769835.1', 'WP_187396599.1', 'WP_000769837.1', 'WP_214306837.1', 'WP_000769834.1', 'WP_000673059.1', 'WP_214309043.1', 'WP_064136647.1', 'WP_000769820.1', 'WP_000769147.1', 'WP_000778499.1', 'WP_000769832.1', 'WP_258414969.1', 'WP_000778500.1', 'WP_000673078.1', 'WP_000769139.1', 'WP_000673057.1', 'WP_000779445.1', 'WP_000769825.1', 'WP_072490936.1', 'W…
115	['WP_064136647.1', 'WP_000673059.1', 'WP_000778499.1', 'WP_000778500.1', 'WP_000673078.1', 'WP_000784251.1', 'WP_258414969.1', 'WP_000673057.1', 'WP_072490936.1', 'WP_000779445.1', 'WP_000769147.1', 'WP_103149053.1', 'WP_044292362.1', 'WP_064127913.1', 'WP_187396714.1', 'WP_000769139.1', 'WP_000769138.1', 'WP_000781349.1', 'WP_000781345.1', 'WP_162647290.1', 'WP_000769843.1', 'WP_000779476.1', 'W…
116	['WP_000777472.1']
117	['WP_162647290.1', 'WP_000769147.1', 'WP_000769138.1', 'WP_044292362.1', 'WP_103204419.1', 'WP_000769139.1', 'WP_000769155.1', 'WP_258414972.1', 'WP_100793864.1', 'WP_000784251.1', 'WP_000769140.1', 'WP_103149053.1', 'WP_064127913.1', 'WP_187396714.1', 'WP_000781349.1', 'WP_000673046.1', 'WP_103204416.1', 'WP_000781345.1', 'WP_000779474.1', 'WP_000784254.1', 'WP_000778479.1', 'WP_165468892.1', 'W…
118	['WP_162647290.1', 'WP_000769138.1', 'WP_044292362.1', 'WP_103204419.1', 'WP_000769147.1', 'WP_000769139.1', 'WP_000769155.1', 'WP_258414972.1', 'WP_100793864.1', 'WP_000784251.1', 'WP_000769140.1', 'WP_103149053.1', 'WP_000779474.1', 'WP_064127913.1', 'WP_103204416.1', 'WP_187396714.1', 'WP_000673046.1', 'WP_000781349.1', 'WP_000778479.1', 'WP_165468892.1', 'WP_000781345.1', 'WP_000784254.1', 'W…
119	['WP_064136647.1', 'WP_000673059.1', 'WP_000778499.1', 'WP_000769147.1', 'WP_000778500.1', 'WP_000673057.1', 'WP_258414969.1', 'WP_000673078.1', 'WP_000784251.1', 'WP_072490936.1', 'WP_044292362.1', 'WP_000779445.1', 'WP_103149053.1', 'WP_000769139.1', 'WP_000769138.1', 'WP_064127913.1', 'WP_187396714.1', 'WP_162647290.1', 'WP_000781349.1', 'WP_000781345.1', 'WP_000769843.1', 'WP_000779476.1', 'W…
120	['WP_064136647.1', 'WP_000673059.1', 'WP_000778499.1', 'WP_000778500.1', 'WP_000673078.1', 'WP_258414969.1', 'WP_000673057.1', 'WP_000779445.1', 'WP_072490936.1', 'WP_000769147.1', 'WP_044292362.1', 'WP_000769139.1', 'WP_000769138.1', 'WP_162647290.1', 'WP_000784251.1', 'WP_103149053.1', 'WP_000769843.1', 'WP_000779476.1', 'WP_064127913.1', 'WP_187396714.1', 'WP_000781349.1', 'WP_000778482.1', 'W…
121	['WP_000673059.1', 'WP_064136647.1', 'WP_000778499.1', 'WP_000778500.1', 'WP_258414969.1', 'WP_000673078.1', 'WP_000673057.1', 'WP_000779445.1', 'WP_072490936.1', 'WP_000769147.1', 'WP_044292362.1', 'WP_000769139.1', 'WP_000769138.1', 'WP_000784251.1', 'WP_162647290.1', 'WP_103149053.1', 'WP_000769843.1', 'WP_000779476.1', 'WP_064127913.1', 'WP_187396714.1', 'WP_000781349.1', 'WP_000778482.1', 'W…
122	['WP_000769147.1', 'WP_000769139.1', 'WP_000769138.1', 'WP_162647290.1', 'WP_044292362.1', 'WP_061823475.1', 'WP_000784251.1', 'WP_103149053.1', 'WP_064136647.1', 'WP_000673034.1', 'WP_000673059.1', 'WP_000673035.1', 'WP_000778499.1', 'WP_000778500.1', 'WP_000673057.1', 'WP_000673078.1', 'WP_064127913.1', 'WP_258414969.1', 'WP_187396714.1', 'WP_000673028.1', 'WP_000779445.1', 'WP_072490936.1', 'W…
123	['WP_064136647.1', 'WP_000673059.1', 'WP_000769147.1', 'WP_000778499.1', 'WP_000778500.1', 'WP_000673078.1', 'WP_258414969.1', 'WP_000673057.1', 'WP_000779445.1', 'WP_072490936.1', 'WP_044292362.1', 'WP_000769139.1', 'WP_000769138.1', 'WP_162647290.1', 'WP_000784251.1', 'WP_103149053.1', 'WP_000769843.1', 'WP_000779476.1', 'WP_064127913.1', 'WP_187396714.1', 'WP_000769146.1', 'WP_000781349.1', 'W…
124	['WP_162647290.1', 'WP_103204419.1', 'WP_000769138.1', 'WP_044292362.1', 'WP_000769147.1', 'WP_000769139.1', 'WP_258414972.1', 'WP_000769155.1', 'WP_100793864.1', 'WP_000784251.1', 'WP_000779474.1', 'WP_103149053.1', 'WP_000769140.1', 'WP_187396714.1', 'WP_064127913.1', 'WP_000769146.1', 'WP_103204416.1', 'WP_000781349.1', 'WP_000673046.1', 'WP_000781345.1', 'WP_165468892.1', 'WP_000778479.1', 'W…
125	['WP_064136647.1', 'WP_000673059.1', 'WP_000778499.1', 'WP_000778500.1', 'WP_000673078.1', 'WP_258414969.1', 'WP_000673057.1', 'WP_000784251.1', 'WP_072490936.1', 'WP_000779445.1', 'WP_000769147.1', 'WP_103149053.1', 'WP_044292362.1', 'WP_064127913.1', 'WP_000769139.1', 'WP_187396714.1', 'WP_000769138.1', 'WP_000781349.1', 'WP_000781345.1', 'WP_162647290.1', 'WP_000769843.1', 'WP_000779476.1', 'W…
126	['WP_000784251.1', 'WP_103149053.1', 'WP_187396714.1', 'WP_000781349.1', 'WP_064127913.1', 'WP_000781345.1', 'WP_000781347.1', 'WP_000784254.1', 'WP_000769138.1', 'WP_252602985.1', 'WP_000769139.1', 'WP_044292362.1', 'WP_103204413.1', 'WP_072398159.1', 'WP_000769147.1', 'WP_000781346.1', 'WP_054189529.1', 'WP_000784243.1', 'WP_162647290.1', 'WP_000769140.1', 'WP_000673059.1', 'WP_064136647.1', 'W…
127	['WP_000784251.1', 'WP_103149053.1', 'WP_187396714.1', 'WP_000781349.1', 'WP_064127913.1', 'WP_000781345.1', 'WP_000784254.1', 'WP_252602985.1', 'WP_000769138.1', 'WP_000781347.1', 'WP_103204413.1', 'WP_072398159.1', 'WP_000769139.1', 'WP_044292362.1', 'WP_000781346.1', 'WP_000769147.1', 'WP_000784243.1', 'WP_162647290.1', 'WP_054189529.1', 'WP_000769140.1', 'WP_103204419.1', 'WP_000673059.1', 'W…
128	['WP_000784251.1', 'WP_103149053.1', 'WP_187396714.1', 'WP_000781349.1', 'WP_064127913.1', 'WP_000781345.1', 'WP_000781347.1', 'WP_000784254.1', 'WP_000769138.1', 'WP_000769139.1', 'WP_252602985.1', 'WP_044292362.1', 'WP_103204413.1', 'WP_072398159.1', 'WP_000769147.1', 'WP_000781346.1', 'WP_054189529.1', 'WP_162647290.1', 'WP_000784243.1', 'WP_000769140.1', 'WP_103204419.1', 'WP_000673059.1', 'W…
129	['WP_000784251.1', 'WP_103149053.1', 'WP_187396714.1', 'WP_000781349.1', 'WP_064127913.1', 'WP_000781345.1', 'WP_000781347.1', 'WP_000784254.1', 'WP_000769138.1', 'WP_252602985.1', 'WP_000769139.1', 'WP_044292362.1', 'WP_103204413.1', 'WP_000769147.1', 'WP_072398159.1', 'WP_054189529.1', 'WP_000781346.1', 'WP_000784243.1', 'WP_162647290.1', 'WP_000769140.1', 'WP_000673059.1', 'WP_064136647.1', 'W…
130	['WP_000782618.1', 'WP_000782826.1', 'WP_000782622.1', 'WP_000782616.1', 'WP_064136653.1', 'WP_000782827.1', 'WP_162647290.1', 'WP_214308038.1', 'WP_044292362.1', 'WP_103204419.1', 'WP_258414045.1', 'WP_214306836.1', 'WP_000769138.1', 'WP_000782835.1', 'WP_000769147.1', 'WP_000769155.1', 'WP_258414972.1', 'WP_000784530.1', 'WP_054189527.1', 'WP_000782833.1', 'WP_000769139.1', 'WP_000784251.1', 'W…
131	['WP_000782618.1', 'WP_000782826.1', 'WP_000782622.1', 'WP_000782616.1', 'WP_064136653.1', 'WP_000782827.1', 'WP_162647290.1', 'WP_044292362.1', 'WP_214308038.1', 'WP_214306836.1', 'WP_000769147.1', 'WP_258414045.1', 'WP_000769138.1', 'WP_000782835.1', 'WP_103204419.1', 'WP_054189527.1', 'WP_000784530.1', 'WP_000769139.1', 'WP_000782833.1', 'WP_000769155.1', 'WP_258414972.1', 'WP_000784251.1', 'W…
132	['WP_000782618.1', 'WP_000782826.1', 'WP_000782622.1', 'WP_064136653.1', 'WP_000782827.1', 'WP_000782616.1', 'WP_162647290.1', 'WP_258414045.1', 'WP_214308038.1', 'WP_044292362.1', 'WP_000782835.1', 'WP_103204419.1', 'WP_214306836.1', 'WP_000784530.1', 'WP_000769138.1', 'WP_054189527.1', 'WP_000769147.1', 'WP_000769155.1', 'WP_000782833.1', 'WP_258414972.1', 'WP_000784251.1', 'WP_103149053.1', 'W…
133	['WP_000782618.1', 'WP_000782826.1', 'WP_000782622.1', 'WP_000782616.1', 'WP_000782827.1', 'WP_064136653.1', 'WP_162647290.1', 'WP_044292362.1', 'WP_214308038.1', 'WP_214306836.1', 'WP_258414045.1', 'WP_000769147.1', 'WP_000769138.1', 'WP_000784530.1', 'WP_000782835.1', 'WP_103204419.1', 'WP_054189527.1', 'WP_000769139.1', 'WP_000782833.1', 'WP_054193360.1', 'WP_000769155.1', 'WP_258414972.1', 'W…
134	['WP_000782618.1', 'WP_162647290.1', 'WP_000782826.1', 'WP_000782622.1', 'WP_000782827.1', 'WP_064136653.1', 'WP_187396598.1', 'WP_258414045.1', 'WP_000782616.1', 'WP_103204419.1', 'WP_044292362.1', 'WP_000784530.1', 'WP_214308038.1', 'WP_000782835.1', 'WP_000769138.1', 'WP_000769155.1', 'WP_000769147.1', 'WP_258414972.1', 'WP_214306836.1', 'WP_054189527.1', 'WP_000782833.1', 'WP_054193360.1', 'W…
135	['WP_000784251.1', 'WP_103149053.1', 'WP_064127913.1', 'WP_187396714.1', 'WP_000781349.1', 'WP_000782835.1', 'WP_000781345.1', 'WP_000784254.1', 'WP_044292362.1', 'WP_000782833.1', 'WP_252602985.1', 'WP_000769138.1', 'WP_000769147.1', 'WP_162647290.1', 'WP_000781347.1', 'WP_064132419.1', 'WP_000784530.1', 'WP_258414045.1', 'WP_103204413.1', 'WP_072398159.1', 'WP_000769139.1', 'WP_103204419.1', 'W…
136	['WP_000784251.1', 'WP_103149053.1', 'WP_064127913.1', 'WP_187396714.1', 'WP_000781349.1', 'WP_000782835.1', 'WP_000781345.1', 'WP_044292362.1', 'WP_000784254.1', 'WP_000782833.1', 'WP_252602985.1', 'WP_000769138.1', 'WP_000769147.1', 'WP_162647290.1', 'WP_000781347.1', 'WP_064132419.1', 'WP_258414045.1', 'WP_000784530.1', 'WP_000769139.1', 'WP_103204413.1', 'WP_214308038.1', 'WP_001621643.1', 'W…
137	['WP_258414044.1', 'WP_017804603.1', 'WP_000784029.1', 'WP_187396713.1', 'WP_001056483.1', 'WP_023914996.1', 'WP_000784016.1', 'WP_103204411.1', 'WP_000702719.1', 'WP_252602982.1', 'WP_310673497.1', 'WP_031785501.1', 'WP_252602965.1', 'WP_283589814.1', 'WP_000705634.1', 'WP_000705228.1', 'WP_072527105.1', 'WP_252078354.1', 'WP_252094373.1', 'WP_214308039.1', 'WP_000782835.1', 'WP_162647290.1', 'W…
138	['WP_017804603.1', 'WP_000784029.1', 'WP_258414044.1', 'WP_001056483.1', 'WP_187396713.1', 'WP_023914996.1', 'WP_103204411.1', 'WP_000784016.1', 'WP_000702719.1', 'WP_310673497.1', 'WP_252602982.1', 'WP_031785501.1', 'WP_252602965.1', 'WP_283589814.1', 'WP_000705634.1', 'WP_072527105.1', 'WP_000705228.1', 'WP_252078354.1', 'WP_252094373.1', 'WP_214308039.1', 'WP_000769138.1', 'WP_044292362.1', 'W…
139	['WP_000784032.1', 'WP_017804603.1', 'WP_258414044.1', 'WP_000784029.1', 'WP_001056483.1', 'WP_187396713.1', 'WP_023914996.1', 'WP_103204411.1', 'WP_000784016.1', 'WP_252602982.1', 'WP_000702719.1', 'WP_310673497.1', 'WP_031785501.1', 'WP_252602965.1', 'WP_283589814.1', 'WP_000705634.1', 'WP_252078354.1', 'WP_252094373.1', 'WP_214308039.1', 'WP_000769138.1', 'WP_000782835.1', 'WP_044292362.1', 'W…
140	['WP_000784251.1', 'WP_103149053.1', 'WP_187396714.1', 'WP_000781349.1', 'WP_064127913.1', 'WP_000781345.1', 'WP_000784254.1', 'WP_252602985.1', 'WP_000769138.1', 'WP_000781347.1', 'WP_103204413.1', 'WP_072398159.1', 'WP_000781346.1', 'WP_000769139.1', 'WP_000784243.1', 'WP_044292362.1', 'WP_000769147.1', 'WP_054189529.1', 'WP_162647290.1', 'WP_000769140.1', 'WP_103204419.1', 'WP_000673059.1', 'W…
141	['WP_000784251.1', 'WP_103149053.1', 'WP_187396714.1', 'WP_000781349.1', 'WP_064127913.1', 'WP_000781345.1', 'WP_000781347.1', 'WP_000784254.1', 'WP_000769138.1', 'WP_252602985.1', 'WP_000769139.1', 'WP_044292362.1', 'WP_103204413.1', 'WP_000769147.1', 'WP_072398159.1', 'WP_054189529.1', 'WP_000781346.1', 'WP_000784243.1', 'WP_162647290.1', 'WP_000769140.1', 'WP_000673059.1', 'WP_064136647.1', 'W…
142	['WP_000784251.1', 'WP_103149053.1', 'WP_000784254.1', 'WP_187396714.1', 'WP_000781349.1', 'WP_064127913.1', 'WP_000781345.1', 'WP_252602985.1', 'WP_000781347.1', 'WP_103204413.1', 'WP_000769138.1', 'WP_072398159.1', 'WP_000781346.1', 'WP_000769139.1', 'WP_044292362.1', 'WP_000784243.1', 'WP_000769147.1', 'WP_162647290.1', 'WP_054189529.1', 'WP_103204419.1', 'WP_000769140.1', 'WP_000769155.1', 'W…
143	['WP_000784530.1', 'WP_054193360.1', 'WP_196578971.1', 'WP_258414045.1', 'WP_187396598.1', 'WP_000705657.1', 'WP_023914994.1', 'WP_064127912.1', 'WP_103204412.1', 'WP_000705228.1', 'WP_252078354.1', 'WP_252094373.1', 'WP_214308039.1', 'WP_000782835.1', 'WP_000782833.1', 'WP_054189527.1', 'WP_162647290.1', 'WP_000769138.1', 'WP_044292362.1', 'WP_000782826.1', 'WP_000782618.1', 'WP_064132419.1', 'W…
144	['WP_000793023.1']
145	['WP_000808837.1']
146	['WP_000831613.1']
147	['WP_153227833.1', 'WP_252094436.1', 'WP_031871517.1', 'WP_103204427.1', 'WP_001557594.1', 'WP_258414974.1', 'WP_001796663.1', 'WP_000540323.1', 'WP_031929037.1', 'WP_316246952.1', 'WP_064129738.1', 'WP_001269822.1', 'WP_001656910.1', 'WP_252603053.1', 'WP_017804863.1', 'WP_031589088.1', 'WP_001557597.1', 'WP_308447965.1', 'WP_064127915.1', 'WP_078064181.1', 'WP_162647293.1', 'WP_240029534.1', 'W…
148	['WP_153227833.1', 'WP_252094436.1', 'WP_031871517.1', 'WP_258414974.1', 'WP_001557594.1', 'WP_001796663.1', 'WP_103204427.1', 'WP_000540323.1', 'WP_031929037.1', 'WP_064129738.1', 'WP_316246952.1', 'WP_001269822.1', 'WP_252603053.1', 'WP_017804863.1', 'WP_001557597.1', 'WP_064127915.1', 'WP_308447965.1', 'WP_078064181.1', 'WP_162647293.1', 'WP_072471082.1', 'WP_031837584.1', 'WP_031775081.1', 'W…
149	['WP_000862084.1']
150	['WP_000942303.1', 'WP_229373708.1', 'WP_031903605.1']
151	['WP_000948295.1', 'WP_260650949.1', 'WP_045177096.1', 'WP_031865178.1']
152	['WP_000971498.1', 'WP_000971497.1', 'WP_252603070.1', 'WP_000577027.1', 'WP_000971504.1', 'WP_000971499.1', 'WP_000971506.1', 'WP_258414976.1', 'WP_000971507.1', 'WP_000971501.1', 'WP_162647301.1', 'WP_214309053.1']
153	['WP_000971498.1', 'WP_000971497.1', 'WP_252603070.1', 'WP_000577027.1', 'WP_000971504.1', 'WP_000971499.1', 'WP_000971506.1', 'WP_258414976.1', 'WP_000971507.1', 'WP_000971501.1', 'WP_162647301.1', 'WP_214309053.1']
154	['WP_000971499.1', 'WP_000971498.1', 'WP_000971497.1', 'WP_252603070.1', 'WP_000577027.1', 'WP_000971504.1', 'WP_000971506.1', 'WP_258414976.1', 'WP_000971507.1', 'WP_000971501.1', 'WP_162647301.1', 'WP_214309053.1']
155	['WP_000971498.1', 'WP_000971497.1', 'WP_000971504.1', 'WP_252603070.1', 'WP_000577027.1', 'WP_000971499.1', 'WP_000971506.1', 'WP_000971501.1', 'WP_000971507.1', 'WP_258414976.1', 'WP_162647301.1', 'WP_214309053.1']
156	['WP_000971498.1', 'WP_000971504.1', 'WP_000971497.1', 'WP_252603070.1', 'WP_000577027.1', 'WP_000971499.1', 'WP_000971506.1', 'WP_258414976.1', 'WP_000971507.1', 'WP_000971501.1', 'WP_162647301.1', 'WP_214309053.1']
157	['WP_000971498.1', 'WP_000971497.1', 'WP_000577027.1', 'WP_252603070.1', 'WP_000971504.1', 'WP_000971506.1', 'WP_000971499.1', 'WP_000971507.1', 'WP_258414976.1', 'WP_000971501.1', 'WP_162647301.1', 'WP_214309053.1']
158	['WP_000971498.1', 'WP_000971497.1', 'WP_000577027.1', 'WP_252603070.1', 'WP_000971504.1', 'WP_000971506.1', 'WP_000971499.1', 'WP_000971507.1', 'WP_258414976.1', 'WP_000971501.1', 'WP_162647301.1', 'WP_214309053.1']
159	['WP_000974850.1']
160	['WP_001015997.1']
161	['WP_001024379.1', 'WP_001024377.1', 'WP_258411514.1', 'WP_103204408.1', 'WP_031785500.1', 'WP_001024371.1', 'WP_001021484.1', 'WP_054189525.1', 'WP_023914999.1']
162	['WP_001021573.1', 'WP_103204407.1', 'WP_001021616.1']
163	['WP_001021616.1', 'WP_103204407.1', 'WP_001021573.1']
164	['WP_001024379.1', 'WP_001024377.1', 'WP_258411514.1', 'WP_103204408.1', 'WP_031785500.1', 'WP_001024371.1', 'WP_001021484.1', 'WP_023914999.1', 'WP_054189525.1']
165	['WP_001024377.1', 'WP_001024379.1', 'WP_258411514.1', 'WP_103204408.1', 'WP_031785500.1', 'WP_001024371.1', 'WP_001021484.1', 'WP_054189525.1', 'WP_023914999.1']
166	['WP_001024379.1', 'WP_001024377.1', 'WP_258411514.1', 'WP_031785500.1', 'WP_103204408.1', 'WP_001024371.1', 'WP_001021484.1', 'WP_054189525.1', 'WP_023914999.1']
167	['WP_001031498.1']
168	['WP_001048371.1']
169	['WP_258414044.1', 'WP_017804603.1', 'WP_000784029.1', 'WP_001056483.1', 'WP_187396713.1', 'WP_023914996.1', 'WP_103204411.1', 'WP_000784016.1', 'WP_252602982.1', 'WP_000702719.1', 'WP_310673497.1', 'WP_031785501.1', 'WP_252602965.1', 'WP_283589814.1', 'WP_000705634.1', 'WP_072527105.1', 'WP_252078354.1', 'WP_252094373.1', 'WP_214308039.1', 'WP_044292362.1', 'WP_000782835.1', 'WP_162647290.1', 'W…
170	['WP_001062997.1', 'WP_001062992.1', 'WP_001062998.1', 'WP_001062991.1', 'WP_001063005.1', 'WP_044292379.1', 'WP_001062981.1', 'WP_001062985.1', 'WP_260645541.1', 'WP_216452700.1', 'WP_103204429.1', 'WP_064136643.1', 'WP_214309056.1', 'WP_001062986.1']
171	['WP_001062997.1', 'WP_001062998.1', 'WP_001062992.1', 'WP_001063005.1', 'WP_044292379.1', 'WP_001062985.1', 'WP_001062991.1', 'WP_001062981.1', 'WP_260645541.1', 'WP_216452700.1', 'WP_103204429.1', 'WP_064136643.1', 'WP_214309056.1', 'WP_001062986.1']
172	['WP_001062997.1', 'WP_001062992.1', 'WP_001062998.1', 'WP_001062991.1', 'WP_001063005.1', 'WP_044292379.1', 'WP_001062981.1', 'WP_001062985.1', 'WP_260645541.1', 'WP_216452700.1', 'WP_103204429.1', 'WP_064136643.1', 'WP_214309056.1', 'WP_001062986.1']
173	['WP_001062997.1', 'WP_001062992.1', 'WP_001062998.1', 'WP_001062991.1', 'WP_001063005.1', 'WP_044292379.1', 'WP_001062981.1', 'WP_001062985.1', 'WP_260645541.1', 'WP_216452700.1', 'WP_103204429.1', 'WP_064136643.1', 'WP_214309056.1', 'WP_001062986.1']
174	['WP_001062997.1', 'WP_001062992.1', 'WP_001062998.1', 'WP_001063005.1', 'WP_044292379.1', 'WP_001062991.1', 'WP_001062985.1', 'WP_001062981.1', 'WP_260645541.1', 'WP_216452700.1', 'WP_103204429.1', 'WP_064136643.1', 'WP_214309056.1', 'WP_001062986.1']
175	['WP_001062997.1', 'WP_001062998.1', 'WP_001062992.1', 'WP_001063005.1', 'WP_044292379.1', 'WP_001062991.1', 'WP_001062985.1', 'WP_001062981.1', 'WP_260645541.1', 'WP_216452700.1', 'WP_103204429.1', 'WP_064136643.1', 'WP_214309056.1', 'WP_001062986.1']
176	['WP_001062997.1', 'WP_001062998.1', 'WP_001062992.1', 'WP_001063005.1', 'WP_044292379.1', 'WP_001062991.1', 'WP_001062985.1', 'WP_001062981.1', 'WP_260645541.1', 'WP_216452700.1', 'WP_103204429.1', 'WP_064136643.1', 'WP_214309056.1', 'WP_001062986.1']
177	['WP_001062997.1', 'WP_001062998.1', 'WP_001063005.1', 'WP_001062992.1', 'WP_044292379.1', 'WP_001062991.1', 'WP_001062985.1', 'WP_260645541.1', 'WP_001062981.1', 'WP_216452700.1', 'WP_103204429.1', 'WP_064136643.1', 'WP_214309056.1', 'WP_001062986.1']
178	['WP_001066123.1']
179	['WP_001091387.1']
180	['WP_115211199.1', 'WP_001162352.1']
181	['WP_103204427.1', 'WP_316246952.1', 'WP_017804863.1', 'WP_001557597.1', 'WP_064127915.1', 'WP_031775081.1', 'WP_214309399.1', 'WP_103254085.1', 'WP_162647297.1', 'WP_001796663.1', 'WP_025175003.1', 'WP_031929037.1', 'WP_000540323.1', 'WP_064129738.1', 'WP_162647299.1', 'WP_252094436.1', 'WP_214268162.1', 'WP_001269822.1', 'WP_153227833.1', 'WP_214306883.1', 'WP_252603053.1', 'WP_308447965.1', 'W…
182	['WP_252094436.1', 'WP_153227833.1', 'WP_031871517.1', 'WP_001557594.1', 'WP_258414974.1', 'WP_001796663.1', 'WP_103204427.1', 'WP_000540323.1', 'WP_031929037.1', 'WP_064129738.1', 'WP_001269822.1', 'WP_252603053.1', 'WP_316246952.1', 'WP_078064181.1', 'WP_308447965.1', 'WP_031837584.1', 'WP_072471082.1', 'WP_017804863.1', 'WP_252603057.1', 'WP_000540914.1', 'WP_001557597.1', 'WP_064127915.1', 'W…
183	['WP_001796663.1', 'WP_000540323.1', 'WP_103204427.1', 'WP_031929037.1', 'WP_001269822.1', 'WP_064129738.1', 'WP_252094436.1', 'WP_308447965.1', 'WP_153227833.1', 'WP_252603053.1', 'WP_316246952.1', 'WP_017804863.1', 'WP_001557597.1', 'WP_064127915.1', 'WP_162647293.1', 'WP_031775081.1', 'WP_031871517.1', 'WP_214309399.1', 'WP_258414974.1', 'WP_025173830.1', 'WP_001806699.1', 'WP_252603060.1', 'W…
184	['WP_001279341.1']
185	['WP_001815412.1', 'WP_001789533.1', 'WP_001287492.1', 'WP_001790025.1', 'WP_049878552.1', 'WP_001796659.1']
186	['WP_153227833.1', 'WP_252094436.1', 'WP_258414974.1', 'WP_001557594.1', 'WP_031871517.1', 'WP_001796663.1', 'WP_031929037.1', 'WP_103204427.1', 'WP_000540323.1', 'WP_064129738.1', 'WP_252603053.1', 'WP_001269822.1', 'WP_316246952.1', 'WP_078064181.1', 'WP_308447965.1', 'WP_162647293.1', 'WP_072471082.1', 'WP_017804863.1', 'WP_001557597.1', 'WP_064127915.1', 'WP_252603057.1', 'WP_031837584.1', 'W…
187	['WP_153227833.1', 'WP_252094436.1', 'WP_031871517.1', 'WP_001557594.1', 'WP_258414974.1', 'WP_103204427.1', 'WP_001796663.1', 'WP_031929037.1', 'WP_000540323.1', 'WP_064129738.1', 'WP_001269822.1', 'WP_316246952.1', 'WP_252603053.1', 'WP_017804863.1', 'WP_001557597.1', 'WP_064127915.1', 'WP_308447965.1', 'WP_078064181.1', 'WP_031775081.1', 'WP_072471082.1', 'WP_162647293.1', 'WP_031837584.1', 'W…
188	['WP_252094436.1', 'WP_153227833.1', 'WP_031871517.1', 'WP_001557594.1', 'WP_258414974.1', 'WP_103204427.1', 'WP_001796663.1', 'WP_000540323.1', 'WP_308447965.1', 'WP_031929037.1', 'WP_316246952.1', 'WP_078064181.1', 'WP_064129738.1', 'WP_252603053.1', 'WP_072471082.1', 'WP_001269822.1', 'WP_017804863.1', 'WP_001557597.1', 'WP_064127915.1', 'WP_049873750.1', 'WP_187396748.1', 'WP_162647293.1', 'W…
189	['WP_103204427.1', 'WP_001557597.1', 'WP_316246952.1', 'WP_017804863.1', 'WP_064127915.1', 'WP_031775081.1', 'WP_214309399.1', 'WP_162647297.1', 'WP_001796663.1', 'WP_000540323.1', 'WP_031929037.1', 'WP_064129738.1', 'WP_252094436.1', 'WP_162647299.1', 'WP_153227833.1', 'WP_214308043.1', 'WP_214268162.1', 'WP_001269822.1', 'WP_308447965.1', 'WP_214306883.1', 'WP_252603053.1', 'WP_031871517.1', 'W…
190	['WP_000784251.1', 'WP_103149053.1', 'WP_064127913.1', 'WP_187396714.1', 'WP_000781349.1', 'WP_000781345.1', 'WP_000782835.1', 'WP_000784254.1', 'WP_044292362.1', 'WP_000782833.1', 'WP_252602985.1', 'WP_000769138.1', 'WP_000769147.1', 'WP_162647290.1', 'WP_000781347.1', 'WP_064132419.1', 'WP_258414045.1', 'WP_001621643.1', 'WP_000769139.1', 'WP_103204413.1', 'WP_000784530.1', 'WP_214308038.1', 'W…
191	['WP_153227833.1', 'WP_252094436.1', 'WP_031871517.1', 'WP_258414974.1', 'WP_001557594.1', 'WP_103204427.1', 'WP_001796663.1', 'WP_000540323.1', 'WP_031929037.1', 'WP_064129738.1', 'WP_001656910.1', 'WP_316246952.1', 'WP_031589088.1', 'WP_001269822.1', 'WP_252603053.1', 'WP_017804863.1', 'WP_240029534.1', 'WP_001641316.1', 'WP_001557597.1', 'WP_064127915.1', 'WP_031837584.1', 'WP_078064181.1', 'W…
192	['WP_153227833.1', 'WP_252094436.1', 'WP_031871517.1', 'WP_103204427.1', 'WP_258414974.1', 'WP_001557594.1', 'WP_001796663.1', 'WP_000540323.1', 'WP_031929037.1', 'WP_064129738.1', 'WP_001656910.1', 'WP_316246952.1', 'WP_001269822.1', 'WP_031589088.1', 'WP_252603053.1', 'WP_240029534.1', 'WP_017804863.1', 'WP_001557597.1', 'WP_064127915.1', 'WP_001641316.1', 'WP_031837584.1', 'WP_308447965.1', 'W…
193	['WP_001791691.1', 'WP_001789525.1', 'WP_064136652.1', 'WP_001792090.1', 'WP_031901350.1', 'WP_001789528.1']
194	['WP_001791691.1', 'WP_001789525.1', 'WP_064136652.1', 'WP_001792090.1', 'WP_001789528.1', 'WP_031901350.1']
195	['WP_001789533.1', 'WP_049878552.1', 'WP_001815412.1', 'WP_001790025.1', 'WP_001796659.1', 'WP_001287492.1']
196	['WP_190276141.1', 'WP_000072584.1', 'WP_000596628.1', 'WP_162647289.1', 'WP_031884452.1', 'WP_031877232.1', 'WP_095255680.1', 'WP_103204418.1', 'WP_114290949.1', 'WP_000072578.1', 'WP_000072579.1', 'WP_064135574.1', 'WP_000072580.1', 'WP_001789683.1', 'WP_230852039.1', 'WP_214309047.1', 'WP_214199219.1', 'WP_230852040.1', 'WP_252094505.1']
197	['WP_001815412.1', 'WP_001790025.1', 'WP_001789533.1', 'WP_049878552.1', 'WP_001796659.1', 'WP_001287492.1']
198	['WP_001791224.1']
199	['WP_001791226.1']
200	['WP_001791613.1', 'WP_198918089.1', 'WP_002446825.1', 'WP_106884303.1', 'WP_150527434.1', 'WP_002497230.1']
201	['WP_001791691.1', 'WP_001789525.1', 'WP_064136652.1', 'WP_001792090.1', 'WP_031901350.1', 'WP_001789528.1']
202	['WP_001791691.1', 'WP_001789525.1', 'WP_064136652.1', 'WP_001792090.1', 'WP_031901350.1', 'WP_001789528.1']
203	['WP_001798389.1', 'WP_072433528.1', 'WP_001794548.1', 'WP_001796660.1', 'WP_072419840.1', 'WP_187395862.1', 'WP_283589816.1', 'WP_001795576.1', 'WP_072398156.1', 'WP_072460595.1', 'WP_214309055.1', 'WP_103204428.1', 'WP_001797248.1']
204	['WP_001798389.1', 'WP_072433528.1', 'WP_001796660.1', 'WP_072419840.1', 'WP_001795576.1', 'WP_187395862.1', 'WP_001794548.1', 'WP_283589816.1', 'WP_072398156.1', 'WP_072460595.1', 'WP_214309055.1', 'WP_103204428.1', 'WP_001797248.1']
205	['WP_001815412.1', 'WP_001789533.1', 'WP_001796659.1', 'WP_001790025.1', 'WP_049878552.1', 'WP_001287492.1']
206	['WP_001798389.1', 'WP_072433528.1', 'WP_001796660.1', 'WP_072419840.1', 'WP_001794548.1', 'WP_187395862.1', 'WP_283589816.1', 'WP_001795576.1', 'WP_072398156.1', 'WP_072460595.1', 'WP_214309055.1', 'WP_103204428.1', 'WP_001797248.1']
207	['WP_001796663.1', 'WP_031929037.1', 'WP_064129738.1', 'WP_000540323.1', 'WP_103204427.1', 'WP_001269822.1', 'WP_252094436.1', 'WP_153227833.1', 'WP_252603053.1', 'WP_308447965.1', 'WP_017804863.1', 'WP_316246952.1', 'WP_001557597.1', 'WP_031871517.1', 'WP_064127915.1', 'WP_031775081.1', 'WP_162647293.1', 'WP_258414974.1', 'WP_214309399.1', 'WP_252603060.1', 'WP_025173830.1', 'WP_001806699.1', 'W…
208	['WP_001796665.1']
209	['WP_001797248.1', 'WP_072433528.1', 'WP_001798389.1', 'WP_214309055.1', 'WP_072398156.1', 'WP_001796660.1', 'WP_001794548.1', 'WP_103204428.1', 'WP_001795576.1', 'WP_283589816.1', 'WP_187395862.1', 'WP_072419840.1', 'WP_072460595.1']
210	['WP_001798389.1', 'WP_072433528.1', 'WP_001796660.1', 'WP_072419840.1', 'WP_187395862.1', 'WP_001794548.1', 'WP_283589816.1', 'WP_001795576.1', 'WP_072398156.1', 'WP_072460595.1', 'WP_214309055.1', 'WP_103204428.1', 'WP_001797248.1']
211	['WP_153227833.1', 'WP_252094436.1', 'WP_031871517.1', 'WP_258414974.1', 'WP_103204427.1', 'WP_001557594.1', 'WP_001796663.1', 'WP_000540323.1', 'WP_031929037.1', 'WP_064129738.1', 'WP_078064181.1', 'WP_316246952.1', 'WP_001269822.1', 'WP_072471082.1', 'WP_252603053.1', 'WP_308447965.1', 'WP_017804863.1', 'WP_049873750.1', 'WP_031837584.1', 'WP_001557597.1', 'WP_187396748.1', 'WP_064127915.1', 'W…
212	['WP_001796663.1', 'WP_000540323.1', 'WP_103204427.1', 'WP_031929037.1', 'WP_064129738.1', 'WP_001269822.1', 'WP_252094436.1', 'WP_308447965.1', 'WP_153227833.1', 'WP_252603053.1', 'WP_316246952.1', 'WP_017804863.1', 'WP_001557597.1', 'WP_064127915.1', 'WP_031871517.1', 'WP_162647293.1', 'WP_031775081.1', 'WP_214309399.1', 'WP_258414974.1', 'WP_025173830.1', 'WP_001806699.1', 'WP_001557594.1', 'W…
213	['WP_001796663.1', 'WP_000540323.1', 'WP_031929037.1', 'WP_103204427.1', 'WP_064129738.1', 'WP_001269822.1', 'WP_153227833.1', 'WP_252094436.1', 'WP_252603053.1', 'WP_308447965.1', 'WP_162647293.1', 'WP_316246952.1', 'WP_031871517.1', 'WP_031775081.1', 'WP_017804863.1', 'WP_001557597.1', 'WP_064127915.1', 'WP_025173830.1', 'WP_001806699.1', 'WP_258414974.1', 'WP_001557594.1', 'WP_214309399.1', 'W…
214	['WP_252094436.1', 'WP_153227833.1', 'WP_031871517.1', 'WP_258414974.1', 'WP_103204427.1', 'WP_001557594.1', 'WP_001796663.1', 'WP_000540323.1', 'WP_031929037.1', 'WP_064129738.1', 'WP_316246952.1', 'WP_078064181.1', 'WP_017804863.1', 'WP_001269822.1', 'WP_001557597.1', 'WP_064127915.1', 'WP_072471082.1', 'WP_252603053.1', 'WP_031837584.1', 'WP_000540914.1', 'WP_001814080.1', 'WP_308447965.1', 'W…
215	['WP_001815412.1', 'WP_001789533.1', 'WP_001790025.1', 'WP_049878552.1', 'WP_001796659.1', 'WP_001287492.1']
216	['WP_103204427.1', 'WP_316246952.1', 'WP_017804863.1', 'WP_001557597.1', 'WP_064127915.1', 'WP_031775081.1', 'WP_214309399.1', 'WP_162647297.1', 'WP_001796663.1', 'WP_031929037.1', 'WP_162647299.1', 'WP_153227833.1', 'WP_103254085.1', 'WP_000540323.1', 'WP_214268162.1', 'WP_064129738.1', 'WP_214308043.1', 'WP_214306883.1', 'WP_025175003.1', 'WP_001269822.1', 'WP_252603053.1', 'WP_252094436.1', 'W…
217	['WP_002441910.1']
218	['WP_002441914.1']
219	['WP_002446825.1', 'WP_106884303.1', 'WP_150527434.1', 'WP_002497230.1', 'WP_198918089.1', 'WP_001791613.1']
220	['WP_002446825.1', 'WP_106884303.1', 'WP_002497230.1', 'WP_150527434.1', 'WP_198918089.1', 'WP_001791613.1']
221	['WP_162647290.1', 'WP_054189526.1', 'WP_000784251.1', 'WP_103204419.1', 'WP_103149053.1', 'WP_187396714.1', 'WP_044292362.1', 'WP_006191885.1', 'WP_000769147.1', 'WP_258414972.1', 'WP_000781349.1', 'WP_000769138.1', 'WP_064127913.1', 'WP_000769155.1', 'WP_000781345.1', 'WP_000784254.1', 'WP_000668998.1', 'WP_000769139.1', 'WP_000781347.1', 'WP_252602985.1', 'WP_103204413.1', 'WP_000769160.1', 'W…
222	['WP_012816511.1']
223	['WP_012816512.1']
224	['WP_014373779.1']
225	['WP_014373781.1', 'WP_014373780.1']
226	['WP_014373781.1', 'WP_014373780.1']
227	[]
228	['WP_016186897.1']
229	['WP_162647290.1', 'WP_000769138.1', 'WP_044292362.1', 'WP_103204419.1', 'WP_000769147.1', 'WP_000769139.1', 'WP_000769155.1', 'WP_258414972.1', 'WP_100793864.1', 'WP_000784251.1', 'WP_103149053.1', 'WP_000769140.1', 'WP_064127913.1', 'WP_187396714.1', 'WP_000781349.1', 'WP_000781345.1', 'WP_000673046.1', 'WP_103204416.1', 'WP_000784254.1', 'WP_000779474.1', 'WP_000769146.1', 'WP_165468892.1', 'W…
230	['WP_258414044.1', 'WP_017804603.1', 'WP_000784029.1', 'WP_023914996.1', 'WP_187396713.1', 'WP_001056483.1', 'WP_103204411.1', 'WP_000784016.1', 'WP_252602982.1', 'WP_000702719.1', 'WP_310673497.1', 'WP_031785501.1', 'WP_252602965.1', 'WP_283589814.1', 'WP_000705634.1', 'WP_072527105.1', 'WP_252078354.1', 'WP_252094373.1', 'WP_214308039.1', 'WP_000782835.1', 'WP_000782833.1', 'WP_054189527.1', 'W…
231	['WP_103204427.1', 'WP_017804863.1', 'WP_001557597.1', 'WP_316246952.1', 'WP_064127915.1', 'WP_031775081.1', 'WP_214309399.1', 'WP_162647297.1', 'WP_001796663.1', 'WP_000540323.1', 'WP_031929037.1', 'WP_064129738.1', 'WP_252094436.1', 'WP_153227833.1', 'WP_162647299.1', 'WP_214308043.1', 'WP_214268162.1', 'WP_001269822.1', 'WP_214306883.1', 'WP_252603053.1', 'WP_308447965.1', 'WP_031871517.1', 'W…
232	['WP_000653708.1', 'WP_000653707.1', 'WP_031589090.1', 'WP_086153436.1', 'WP_000045194.1', 'WP_252603066.1', 'WP_162647300.1', 'WP_000045191.1', 'WP_214309052.1', 'WP_054190415.1', 'WP_258414975.1', 'WP_023914983.1', 'WP_000066172.1', 'WP_266195249.1', 'WP_252096145.1', 'WP_252078357.1', 'WP_250543880.1', 'WP_187396953.1', 'WP_153227834.1', 'WP_262376000.1', 'WP_250322079.1', 'WP_250543898.1']
233	['WP_153227833.1', 'WP_252094436.1', 'WP_258414974.1', 'WP_031871517.1', 'WP_001796663.1', 'WP_031929037.1', 'WP_001557594.1', 'WP_103204427.1', 'WP_000540323.1', 'WP_064129738.1', 'WP_252603053.1', 'WP_001269822.1', 'WP_316246952.1', 'WP_001656910.1', 'WP_031589088.1', 'WP_017804863.1', 'WP_001557597.1', 'WP_162647293.1', 'WP_064127915.1', 'WP_308447965.1', 'WP_000835979.1', 'WP_240029534.1', 'W…
234	['WP_000705657.1', 'WP_023914994.1', 'WP_187396598.1', 'WP_103204412.1', 'WP_258414044.1', 'WP_103204411.1', 'WP_023914996.1', 'WP_001056483.1', 'WP_000784016.1', 'WP_000784029.1', 'WP_187396713.1', 'WP_017804603.1', 'WP_064127912.1', 'WP_000702719.1', 'WP_000784032.1', 'WP_310673497.1', 'WP_252602982.1', 'WP_031785501.1', 'WP_258414045.1', 'WP_283589814.1', 'WP_252602965.1', 'WP_000784530.1', 'W…
235	['WP_258414044.1', 'WP_017804603.1', 'WP_023914996.1', 'WP_000784029.1', 'WP_187396713.1', 'WP_001056483.1', 'WP_103204411.1', 'WP_000784016.1', 'WP_000702719.1', 'WP_252602982.1', 'WP_310673497.1', 'WP_031785501.1', 'WP_252602965.1', 'WP_283589814.1', 'WP_000705634.1', 'WP_072527105.1', 'WP_000705228.1', 'WP_153227758.1', 'WP_252078354.1', 'WP_252094373.1', 'WP_214308039.1', 'WP_000782835.1', 'W…
236	['WP_001024377.1', 'WP_001024379.1', 'WP_258411514.1', 'WP_103204408.1', 'WP_031785500.1', 'WP_001024371.1', 'WP_001021484.1', 'WP_023914999.1', 'WP_054189525.1']
237	['WP_001796663.1', 'WP_000540323.1', 'WP_031929037.1', 'WP_103204427.1', 'WP_064129738.1', 'WP_001269822.1', 'WP_308447965.1', 'WP_153227833.1', 'WP_252094436.1', 'WP_252603053.1', 'WP_316246952.1', 'WP_162647293.1', 'WP_001557597.1', 'WP_017804863.1', 'WP_031775081.1', 'WP_025173830.1', 'WP_031871517.1', 'WP_064127915.1', 'WP_001806699.1', 'WP_258414974.1', 'WP_214309399.1', 'WP_001557594.1', 'W…
238	['WP_103204427.1', 'WP_316246952.1', 'WP_017804863.1', 'WP_001557597.1', 'WP_064127915.1', 'WP_031775081.1', 'WP_214309399.1', 'WP_103254085.1', 'WP_162647297.1', 'WP_025175003.1', 'WP_001796663.1', 'WP_000540323.1', 'WP_031929037.1', 'WP_214268162.1', 'WP_252094436.1', 'WP_064129738.1', 'WP_162647299.1', 'WP_153227833.1', 'WP_214306883.1', 'WP_214308043.1', 'WP_001269822.1', 'WP_252603053.1', 'W…
239	['WP_153227833.1', 'WP_252094436.1', 'WP_031871517.1', 'WP_258414974.1', 'WP_001557594.1', 'WP_103204427.1', 'WP_001796663.1', 'WP_000540323.1', 'WP_031929037.1', 'WP_064129738.1', 'WP_316246952.1', 'WP_078064181.1', 'WP_001269822.1', 'WP_252603053.1', 'WP_072471082.1', 'WP_308447965.1', 'WP_017804863.1', 'WP_001557597.1', 'WP_064127915.1', 'WP_049873750.1', 'WP_187396748.1', 'WP_031837584.1', 'W…
240	['WP_001796663.1', 'WP_000540323.1', 'WP_031929037.1', 'WP_103204427.1', 'WP_064129738.1', 'WP_001269822.1', 'WP_308447965.1', 'WP_316246952.1', 'WP_153227833.1', 'WP_252603053.1', 'WP_252094436.1', 'WP_162647293.1', 'WP_017804863.1', 'WP_031871517.1', 'WP_001557597.1', 'WP_064127915.1', 'WP_031775081.1', 'WP_025173830.1', 'WP_001806699.1', 'WP_258414974.1', 'WP_214309399.1', 'WP_001557594.1', 'W…
241	['WP_153227833.1', 'WP_252094436.1', 'WP_031871517.1', 'WP_001557594.1', 'WP_103204427.1', 'WP_258414974.1', 'WP_001796663.1', 'WP_000540323.1', 'WP_031929037.1', 'WP_316246952.1', 'WP_064129738.1', 'WP_001269822.1', 'WP_252603053.1', 'WP_001656910.1', 'WP_017804863.1', 'WP_308447965.1', 'WP_001557597.1', 'WP_064127915.1', 'WP_078064181.1', 'WP_031589088.1', 'WP_072471082.1', 'WP_162647293.1', 'W…
242	['WP_000653708.1', 'WP_031589090.1', 'WP_000653707.1', 'WP_086153436.1', 'WP_162647300.1', 'WP_000045194.1', 'WP_252603066.1', 'WP_000045191.1', 'WP_214309052.1', 'WP_054190415.1', 'WP_258414975.1', 'WP_252096145.1', 'WP_252078357.1', 'WP_250543880.1', 'WP_187396953.1', 'WP_023914983.1', 'WP_000066172.1', 'WP_266195249.1', 'WP_153227834.1', 'WP_262376000.1', 'WP_250322079.1', 'WP_250543898.1']
243	['WP_031761395.1']
244	['WP_031762269.1', 'WP_214307153.1', 'WP_214308088.1', 'WP_214268157.1']
245	['WP_103204427.1', 'WP_316246952.1', 'WP_031775081.1', 'WP_017804863.1', 'WP_001557597.1', 'WP_064127915.1', 'WP_214309399.1', 'WP_162647297.1', 'WP_001796663.1', 'WP_000540323.1', 'WP_031929037.1', 'WP_064129738.1', 'WP_252094436.1', 'WP_162647299.1', 'WP_214268162.1', 'WP_001269822.1', 'WP_153227833.1', 'WP_214308043.1', 'WP_214306883.1', 'WP_308447965.1', 'WP_252603053.1', 'WP_103254085.1', 'W…
246	['WP_001024379.1', 'WP_001024377.1', 'WP_031785500.1', 'WP_258411514.1', 'WP_103204408.1', 'WP_001024371.1', 'WP_001021484.1', 'WP_054189525.1', 'WP_023914999.1']
247	['WP_017804603.1', 'WP_258414044.1', 'WP_000784029.1', 'WP_023914996.1', 'WP_001056483.1', 'WP_187396713.1', 'WP_000784016.1', 'WP_103204411.1', 'WP_000702719.1', 'WP_310673497.1', 'WP_031785501.1', 'WP_252602965.1', 'WP_000784032.1', 'WP_252602982.1', 'WP_283589814.1', 'WP_000705634.1', 'WP_072527105.1', 'WP_000705228.1', 'WP_153227758.1', 'WP_103204412.1', 'WP_000705657.1', 'WP_023914994.1', 'W…
248	['WP_001796663.1', 'WP_000540323.1', 'WP_103204427.1', 'WP_031929037.1', 'WP_064129738.1', 'WP_001269822.1', 'WP_308447965.1', 'WP_316246952.1', 'WP_153227833.1', 'WP_252094436.1', 'WP_252603053.1', 'WP_162647293.1', 'WP_031871517.1', 'WP_017804863.1', 'WP_001557597.1', 'WP_064127915.1', 'WP_031775081.1', 'WP_258414974.1', 'WP_025173830.1', 'WP_001806699.1', 'WP_214309399.1', 'WP_001557594.1', 'W…
249	['WP_031835883.1', 'WP_150008589.1', 'WP_214309047.1', 'WP_214199219.1', 'WP_230852039.1', 'WP_252603024.1', 'WP_230852040.1', 'WP_001789683.1', 'WP_252094505.1']
250	['WP_252094436.1', 'WP_153227833.1', 'WP_031871517.1', 'WP_031837584.1', 'WP_103204427.1', 'WP_000540914.1', 'WP_252603057.1', 'WP_258414974.1', 'WP_001796663.1', 'WP_001557594.1', 'WP_000540323.1', 'WP_031929037.1', 'WP_064129738.1', 'WP_316246952.1', 'WP_001269822.1', 'WP_078064181.1', 'WP_162647294.1', 'WP_072471082.1', 'WP_017804863.1', 'WP_072361595.1', 'WP_001557597.1', 'WP_252603053.1', 'W…
251	['WP_031862256.1', 'WP_044027547.1', 'WP_000028609.1', 'WP_000028659.1', 'WP_103204417.1', 'WP_000028683.1', 'WP_153227759.1', 'WP_252603018.1', 'WP_226047007.1', 'WP_258414970.1', 'WP_252094374.1', 'WP_214308041.1', 'WP_000028681.1', 'WP_000028601.1', 'WP_000028602.1', 'WP_238611001.1', 'WP_208151508.1', 'WP_214306840.1', 'WP_064129736.1', 'WP_150021369.1', 'WP_214268118.1', 'WP_252096226.1', 'W…
252	['WP_031865178.1', 'WP_045177096.1', 'WP_000948295.1', 'WP_260650949.1']
253	['WP_252094436.1', 'WP_153227833.1', 'WP_031871517.1', 'WP_258414974.1', 'WP_103204427.1', 'WP_001796663.1', 'WP_001557594.1', 'WP_000540323.1', 'WP_031929037.1', 'WP_064129738.1', 'WP_001269822.1', 'WP_252603053.1', 'WP_316246952.1', 'WP_017804863.1', 'WP_001557597.1', 'WP_064127915.1', 'WP_308447965.1', 'WP_031775081.1', 'WP_078064181.1', 'WP_072471082.1', 'WP_162647293.1', 'WP_214309399.1', 'W…
254	['WP_031875179.1', 'WP_000600864.1']
255	['WP_119486617.1', 'WP_031875534.1', 'WP_031862256.1', 'WP_044027547.1', 'WP_162647288.1', 'WP_103204417.1', 'WP_000028609.1', 'WP_000028659.1', 'WP_000028683.1', 'WP_153227759.1', 'WP_226047007.1', 'WP_252603018.1', 'WP_258414970.1', 'WP_252094374.1', 'WP_214308041.1', 'WP_000028681.1', 'WP_000028601.1', 'WP_208151508.1', 'WP_000028602.1', 'WP_238611001.1', 'WP_214268118.1', 'WP_214306840.1', 'W…
256	['WP_095255680.1', 'WP_031877232.1', 'WP_031884452.1', 'WP_000596628.1', 'WP_114290949.1', 'WP_103204418.1', 'WP_162647289.1', 'WP_150008589.1', 'WP_214268119.1', 'WP_252603024.1', 'WP_031835883.1', 'WP_230852040.1', 'WP_001789683.1', 'WP_252094505.1']
257	['WP_095255680.1', 'WP_031884452.1', 'WP_031877232.1', 'WP_000596628.1', 'WP_103204418.1', 'WP_162647289.1', 'WP_150008589.1', 'WP_214268119.1', 'WP_252603024.1', 'WP_031835883.1', 'WP_230852040.1', 'WP_001789683.1', 'WP_252094505.1']
258	['WP_001791691.1', 'WP_001789525.1', 'WP_064136652.1', 'WP_001792090.1', 'WP_031901350.1', 'WP_001789528.1']
259	['WP_031902834.1']
260	['WP_031902835.1']
261	['WP_031902836.1']
262	['WP_031902837.1']
263	['WP_031903096.1']
264	['WP_031903127.1']
265	['WP_031903128.1', 'WP_031903601.1']
266	['WP_031903152.1']
267	['WP_031903601.1', 'WP_031903128.1']
268	['WP_031903602.1']
269	['WP_031903603.1']
270	['WP_031903604.1']
271	['WP_031903605.1', 'WP_000079452.1', 'WP_000942303.1', 'WP_229373708.1']
272	['WP_031903606.1']
273	['WP_031903608.1', 'WP_141060479.1', 'WP_198974026.1', 'WP_198918085.1']
274	['WP_031903609.1']
275	['WP_031903610.1']
276	['WP_031903611.1', 'WP_154269622.1']
277	['WP_031903612.1']
278	['WP_031915011.1', 'WP_250543762.1', 'WP_078371446.1', 'WP_000172540.1', 'WP_000172546.1', 'WP_153227761.1', 'WP_000172535.1', 'WP_248315650.1', 'WP_238522654.1', 'WP_252603073.1', 'WP_162647302.1', 'WP_214309054.1', 'WP_000172545.1', 'WP_252096703.1', 'WP_000074801.1', 'WP_252096227.1']
279	['WP_031927640.1', 'WP_102785952.1']
280	['WP_031929037.1', 'WP_001796663.1', 'WP_064129738.1', 'WP_000540323.1', 'WP_103204427.1', 'WP_001269822.1', 'WP_252094436.1', 'WP_153227833.1', 'WP_252603053.1', 'WP_308447965.1', 'WP_031775081.1', 'WP_001557597.1', 'WP_316246952.1', 'WP_017804863.1', 'WP_064127915.1', 'WP_031871517.1', 'WP_162647293.1', 'WP_252603060.1', 'WP_258414974.1', 'WP_214309399.1', 'WP_025173830.1', 'WP_162647297.1', 'W…
281	['WP_153227833.1', 'WP_252094436.1', 'WP_031871517.1', 'WP_258414974.1', 'WP_001557594.1', 'WP_103204427.1', 'WP_001796663.1', 'WP_000540323.1', 'WP_031929037.1', 'WP_064129738.1', 'WP_316246952.1', 'WP_078064181.1', 'WP_001269822.1', 'WP_252603053.1', 'WP_072471082.1', 'WP_308447965.1', 'WP_017804863.1', 'WP_001557597.1', 'WP_064127915.1', 'WP_049873750.1', 'WP_187396748.1', 'WP_031837584.1', 'W…
282	['WP_037541281.1']
283	['WP_037550792.1']
284	['WP_044027547.1', 'WP_000028659.1', 'WP_103204417.1', 'WP_153227759.1', 'WP_252603018.1', 'WP_000028683.1', 'WP_000028609.1', 'WP_258414970.1', 'WP_214308041.1', 'WP_252094374.1', 'WP_000028601.1', 'WP_000028602.1', 'WP_238611001.1', 'WP_000028681.1', 'WP_208151508.1', 'WP_064129736.1', 'WP_214306840.1', 'WP_252096226.1', 'WP_214268118.1', 'WP_252078593.1', 'WP_214309046.1', 'WP_150021369.1', 'W…
285	['WP_044292362.1', 'WP_000769138.1', 'WP_000769147.1', 'WP_000769139.1', 'WP_162647290.1', 'WP_000769146.1', 'WP_103204419.1', 'WP_000769155.1', 'WP_258414972.1', 'WP_000769140.1', 'WP_252603041.1', 'WP_000769160.1', 'WP_045177088.1', 'WP_200626400.1', 'WP_000784251.1', 'WP_103149053.1', 'WP_064136647.1', 'WP_187396714.1', 'WP_000673059.1', 'WP_000781349.1', 'WP_000778499.1', 'WP_000781345.1', 'W…
286	['WP_001062997.1', 'WP_001062992.1', 'WP_001062998.1', 'WP_044292379.1', 'WP_001063005.1', 'WP_001062991.1', 'WP_001062985.1', 'WP_001062981.1', 'WP_260645541.1', 'WP_216452700.1', 'WP_103204429.1', 'WP_064136643.1', 'WP_214309056.1', 'WP_001062986.1']
287	['WP_153227833.1', 'WP_252094436.1', 'WP_031871517.1', 'WP_258414974.1', 'WP_001557594.1', 'WP_103204427.1', 'WP_001796663.1', 'WP_000540323.1', 'WP_031929037.1', 'WP_064129738.1', 'WP_316246952.1', 'WP_078064181.1', 'WP_001269822.1', 'WP_252603053.1', 'WP_072471082.1', 'WP_308447965.1', 'WP_017804863.1', 'WP_001557597.1', 'WP_064127915.1', 'WP_049873750.1', 'WP_187396748.1', 'WP_031837584.1', 'W…
288	['WP_162647290.1', 'WP_103204419.1', 'WP_000769147.1', 'WP_000769155.1', 'WP_044292362.1', 'WP_258414972.1', 'WP_000769160.1', 'WP_045177088.1', 'WP_000769139.1', 'WP_000769138.1', 'WP_000769146.1', 'WP_200626400.1', 'WP_000769140.1', 'WP_054190420.1', 'WP_252603041.1', 'WP_064136647.1', 'WP_000673059.1', 'WP_000784251.1', 'WP_000778499.1', 'WP_000778500.1', 'WP_000673078.1', 'WP_258414969.1', 'W…
289	['WP_153227833.1', 'WP_252094436.1', 'WP_258414974.1', 'WP_031871517.1', 'WP_001796663.1', 'WP_031929037.1', 'WP_001557594.1', 'WP_103204427.1', 'WP_000540323.1', 'WP_064129738.1', 'WP_252603053.1', 'WP_001269822.1', 'WP_316246952.1', 'WP_001656910.1', 'WP_031589088.1', 'WP_017804863.1', 'WP_001557597.1', 'WP_162647293.1', 'WP_064127915.1', 'WP_308447965.1', 'WP_000835979.1', 'WP_240029534.1', 'W…
290	['WP_045177096.1', 'WP_031865178.1', 'WP_000948295.1', 'WP_260650949.1']
291	['WP_153227833.1', 'WP_252094436.1', 'WP_031871517.1', 'WP_258414974.1', 'WP_001557594.1', 'WP_103204427.1', 'WP_001796663.1', 'WP_000540323.1', 'WP_031929037.1', 'WP_064129738.1', 'WP_316246952.1', 'WP_078064181.1', 'WP_001269822.1', 'WP_072471082.1', 'WP_252603053.1', 'WP_017804863.1', 'WP_308447965.1', 'WP_001557597.1', 'WP_064127915.1', 'WP_049873750.1', 'WP_031837584.1', 'WP_187396748.1', 'W…
292	['WP_048665543.1', 'WP_115347687.1', 'WP_276210249.1', 'WP_198918079.1', 'WP_162635671.1', 'WP_115347683.1', 'WP_115347684.1', 'WP_115347686.1']
293	['WP_049406307.1']
294	['WP_153227833.1', 'WP_252094436.1', 'WP_031871517.1', 'WP_258414974.1', 'WP_103204427.1', 'WP_001557594.1', 'WP_001796663.1', 'WP_000540323.1', 'WP_031929037.1', 'WP_064129738.1', 'WP_078064181.1', 'WP_316246952.1', 'WP_001269822.1', 'WP_072471082.1', 'WP_252603053.1', 'WP_017804863.1', 'WP_308447965.1', 'WP_049873750.1', 'WP_031837584.1', 'WP_001557597.1', 'WP_187396748.1', 'WP_064127915.1', 'W…
295	['WP_001789533.1', 'WP_049878552.1', 'WP_001815412.1', 'WP_001790025.1', 'WP_001796659.1', 'WP_001287492.1']
296	['WP_252094436.1', 'WP_153227833.1', 'WP_031871517.1', 'WP_258414974.1', 'WP_001557594.1', 'WP_031837584.1', 'WP_000540914.1', 'WP_103204427.1', 'WP_001796663.1', 'WP_078064181.1', 'WP_252603057.1', 'WP_000540323.1', 'WP_072471082.1', 'WP_031929037.1', 'WP_064129738.1', 'WP_049873750.1', 'WP_187396748.1', 'WP_308447965.1', 'WP_162647294.1', 'WP_150021433.1', 'WP_316246952.1', 'WP_001269822.1', 'W…
297	['WP_001796663.1', 'WP_000540323.1', 'WP_308447965.1', 'WP_031929037.1', 'WP_103204427.1', 'WP_064129738.1', 'WP_001269822.1', 'WP_252603053.1', 'WP_252094436.1', 'WP_316246952.1', 'WP_153227833.1', 'WP_017804863.1', 'WP_001557597.1', 'WP_064127915.1', 'WP_162647293.1', 'WP_031871517.1', 'WP_072361595.1', 'WP_078061063.1', 'WP_000540879.1', 'WP_031775081.1', 'WP_025173830.1', 'WP_001806699.1', 'W…
298	['WP_001796663.1', 'WP_064129738.1', 'WP_308447965.1', 'WP_000540323.1', 'WP_049946537.1', 'WP_031929037.1', 'WP_103204427.1', 'WP_000540879.1', 'WP_001269822.1', 'WP_078061063.1', 'WP_316246952.1', 'WP_252603053.1', 'WP_103254085.1', 'WP_214309399.1', 'WP_252094436.1', 'WP_162647293.1', 'WP_072361595.1', 'WP_000540881.1', 'WP_017804863.1', 'WP_049946371.1', 'WP_064127915.1', 'WP_001557597.1', 'W…
299	['WP_000769139.1', 'WP_000769138.1', 'WP_000769147.1', 'WP_044292362.1', 'WP_162647290.1', 'WP_103204419.1', 'WP_000769155.1', 'WP_258414972.1', 'WP_000784251.1', 'WP_000769140.1', 'WP_103149053.1', 'WP_064127913.1', 'WP_000769146.1', 'WP_000769160.1', 'WP_045177088.1', 'WP_187396714.1', 'WP_000781349.1', 'WP_000781345.1', 'WP_000781347.1', 'WP_000784254.1', 'WP_252602985.1', 'WP_200626400.1', 'W…
300	['WP_153227833.1', 'WP_252094436.1', 'WP_031871517.1', 'WP_258414974.1', 'WP_103204427.1', 'WP_001796663.1', 'WP_001557594.1', 'WP_000540323.1', 'WP_031929037.1', 'WP_064129738.1', 'WP_078064181.1', 'WP_316246952.1', 'WP_001269822.1', 'WP_072471082.1', 'WP_252603053.1', 'WP_308447965.1', 'WP_017804863.1', 'WP_049873750.1', 'WP_031837584.1', 'WP_001557597.1', 'WP_187396748.1', 'WP_064127915.1', 'W…
301	['WP_001024377.1', 'WP_001024379.1', 'WP_258411514.1', 'WP_103204408.1', 'WP_031785500.1', 'WP_001024371.1', 'WP_001021484.1', 'WP_054189525.1', 'WP_023914999.1']
302	['WP_054189526.1', 'WP_162647290.1', 'WP_000784251.1', 'WP_103149053.1', 'WP_000769147.1', 'WP_187396714.1', 'WP_044292362.1', 'WP_064127913.1', 'WP_000769138.1', 'WP_103204419.1', 'WP_000781349.1', 'WP_000781345.1', 'WP_000769139.1', 'WP_258414972.1', 'WP_000769155.1', 'WP_000784254.1', 'WP_000781347.1', 'WP_252602985.1', 'WP_103204413.1', 'WP_072398159.1', 'WP_000668995.1', 'WP_006191885.1', 'W…
303	['WP_162647290.1', 'WP_044292362.1', 'WP_103204419.1', 'WP_000769138.1', 'WP_000769147.1', 'WP_000784251.1', 'WP_000769155.1', 'WP_258414972.1', 'WP_103149053.1', 'WP_000784254.1', 'WP_064127913.1', 'WP_187396714.1', 'WP_000769139.1', 'WP_258414045.1', 'WP_000781349.1', 'WP_252602985.1', 'WP_000781345.1', 'WP_000784530.1', 'WP_000769146.1', 'WP_000705657.1', 'WP_000769140.1', 'WP_000781347.1', 'W…
304	['WP_000784251.1', 'WP_103149053.1', 'WP_187396714.1', 'WP_064127913.1', 'WP_000781349.1', 'WP_000781345.1', 'WP_054189529.1', 'WP_000784254.1', 'WP_000769138.1', 'WP_000781347.1', 'WP_252602985.1', 'WP_044292362.1', 'WP_103204413.1', 'WP_000769139.1', 'WP_072398159.1', 'WP_000769147.1', 'WP_000781346.1', 'WP_162647290.1', 'WP_000784243.1', 'WP_000769140.1', 'WP_103204419.1', 'WP_000769155.1', 'W…
305	['WP_064136647.1', 'WP_000769147.1', 'WP_000673059.1', 'WP_000778499.1', 'WP_000778500.1', 'WP_000673078.1', 'WP_000673057.1', 'WP_258414969.1', 'WP_072490936.1', 'WP_000769139.1', 'WP_000779445.1', 'WP_044292362.1', 'WP_000769138.1', 'WP_000784251.1', 'WP_103149053.1', 'WP_162647290.1', 'WP_064127913.1', 'WP_187396714.1', 'WP_000769843.1', 'WP_054189530.1', 'WP_000781349.1', 'WP_000781345.1', 'W…
306	['WP_000653708.1', 'WP_000653707.1', 'WP_031589090.1', 'WP_086153436.1', 'WP_000045194.1', 'WP_162647300.1', 'WP_252603066.1', 'WP_000045191.1', 'WP_054190415.1', 'WP_258414975.1', 'WP_214309052.1', 'WP_023914983.1', 'WP_000066172.1', 'WP_252096145.1', 'WP_266195249.1', 'WP_252078357.1', 'WP_250543880.1', 'WP_187396953.1', 'WP_153227834.1', 'WP_262376000.1', 'WP_250322079.1', 'WP_250543898.1']
307	['WP_001796663.1', 'WP_031929037.1', 'WP_000540323.1', 'WP_103204427.1', 'WP_064129738.1', 'WP_001269822.1', 'WP_252094436.1', 'WP_153227833.1', 'WP_308447965.1', 'WP_252603053.1', 'WP_316246952.1', 'WP_162647293.1', 'WP_031871517.1', 'WP_017804863.1', 'WP_001557597.1', 'WP_064127915.1', 'WP_031775081.1', 'WP_025173830.1', 'WP_001806699.1', 'WP_258414974.1', 'WP_001557594.1', 'WP_214309399.1', 'W…
308	['WP_153227833.1', 'WP_252094436.1', 'WP_031871517.1', 'WP_001557594.1', 'WP_001796663.1', 'WP_031929037.1', 'WP_258414974.1', 'WP_103204427.1', 'WP_064129738.1', 'WP_000540323.1', 'WP_001269822.1', 'WP_252603053.1', 'WP_316246952.1', 'WP_017804863.1', 'WP_001557597.1', 'WP_064127915.1', 'WP_308447965.1', 'WP_162647293.1', 'WP_031775081.1', 'WP_078064181.1', 'WP_072471082.1', 'WP_214309399.1', 'W…
309	['WP_162647290.1', 'WP_103204419.1', 'WP_000769155.1', 'WP_258414972.1', 'WP_000769160.1', 'WP_000769147.1', 'WP_045177088.1', 'WP_044292362.1', 'WP_000769138.1', 'WP_000769139.1', 'WP_054190420.1', 'WP_000769146.1', 'WP_200626400.1', 'WP_000769140.1', 'WP_252603041.1', 'WP_000769145.1', 'WP_064136647.1', 'WP_000673059.1', 'WP_000784251.1', 'WP_000778499.1', 'WP_000778500.1', 'WP_000673078.1', 'W…
310	['WP_153227833.1', 'WP_252094436.1', 'WP_031871517.1', 'WP_001557594.1', 'WP_258414974.1', 'WP_001796663.1', 'WP_103204427.1', 'WP_000540323.1', 'WP_031929037.1', 'WP_064129738.1', 'WP_316246952.1', 'WP_001269822.1', 'WP_252603053.1', 'WP_078064181.1', 'WP_017804863.1', 'WP_308447965.1', 'WP_072471082.1', 'WP_001557597.1', 'WP_064127915.1', 'WP_031837584.1', 'WP_162647293.1', 'WP_000540914.1', 'W…
311	['WP_000784530.1', 'WP_054193360.1', 'WP_196578971.1', 'WP_258414045.1', 'WP_187396598.1', 'WP_000705657.1', 'WP_023914994.1', 'WP_064127912.1', 'WP_103204412.1', 'WP_000705228.1', 'WP_252078354.1', 'WP_252094373.1', 'WP_214308039.1', 'WP_000782835.1', 'WP_000782833.1', 'WP_054189527.1', 'WP_000782826.1', 'WP_000769138.1', 'WP_044292362.1', 'WP_000782618.1', 'WP_162647290.1', 'WP_064132419.1', 'W…
312	['WP_064136647.1', 'WP_000673059.1', 'WP_000778499.1', 'WP_000778500.1', 'WP_000673078.1', 'WP_258414969.1', 'WP_000784251.1', 'WP_000673057.1', 'WP_072490936.1', 'WP_000779445.1', 'WP_000769147.1', 'WP_103149053.1', 'WP_044292362.1', 'WP_064127913.1', 'WP_187396714.1', 'WP_000769139.1', 'WP_000769138.1', 'WP_000781349.1', 'WP_000781345.1', 'WP_162647290.1', 'WP_000769843.1', 'WP_000779476.1', 'W…
313	['WP_061651655.1']
314	['WP_000769147.1', 'WP_000769139.1', 'WP_162647290.1', 'WP_000769138.1', 'WP_044292362.1', 'WP_061823475.1', 'WP_000784251.1', 'WP_103149053.1', 'WP_064136647.1', 'WP_000673034.1', 'WP_000673035.1', 'WP_000673059.1', 'WP_064127913.1', 'WP_000778499.1', 'WP_000778500.1', 'WP_187396714.1', 'WP_000673057.1', 'WP_000673078.1', 'WP_258414969.1', 'WP_000673028.1', 'WP_000781349.1', 'WP_072490936.1', 'W…
315	['WP_063282967.1', 'WP_233145424.1']
316	['WP_044292362.1', 'WP_000769138.1', 'WP_000769147.1', 'WP_000769139.1', 'WP_162647290.1', 'WP_103204419.1', 'WP_000769140.1', 'WP_000769155.1', 'WP_258414972.1', 'WP_000769146.1', 'WP_063644570.1', 'WP_070002100.1', 'WP_000784251.1', 'WP_103149053.1', 'WP_252603041.1', 'WP_276210252.1', 'WP_000769160.1', 'WP_187396714.1', 'WP_045177088.1', 'WP_064127913.1', 'WP_000781349.1', 'WP_000781345.1', 'W…
317	['WP_115347690.1', 'WP_063644657.1', 'WP_162647577.1']
318	['WP_153227833.1', 'WP_252094436.1', 'WP_258414974.1', 'WP_031871517.1', 'WP_001796663.1', 'WP_031929037.1', 'WP_001557594.1', 'WP_103204427.1', 'WP_000540323.1', 'WP_064129738.1', 'WP_252603053.1', 'WP_001269822.1', 'WP_316246952.1', 'WP_001656910.1', 'WP_031589088.1', 'WP_017804863.1', 'WP_001557597.1', 'WP_162647293.1', 'WP_064127915.1', 'WP_308447965.1', 'WP_000835979.1', 'WP_240029534.1', 'W…
319	['WP_064127912.1', 'WP_258414045.1', 'WP_000784530.1', 'WP_283589814.1', 'WP_054193360.1', 'WP_196578971.1', 'WP_252602982.1', 'WP_000702719.1', 'WP_310673497.1', 'WP_031785501.1', 'WP_252602965.1', 'WP_252078354.1', 'WP_252094373.1', 'WP_214308039.1', 'WP_162647290.1', 'WP_000769138.1', 'WP_044292362.1', 'WP_000769139.1', 'WP_000769147.1', 'WP_000782835.1', 'WP_103204419.1', 'WP_000769155.1', 'W…
320	['WP_000784251.1', 'WP_103149053.1', 'WP_187396714.1', 'WP_064127913.1', 'WP_000781349.1', 'WP_000781345.1', 'WP_000781347.1', 'WP_000784254.1', 'WP_000769138.1', 'WP_252602985.1', 'WP_044292362.1', 'WP_000769139.1', 'WP_103204413.1', 'WP_072398159.1', 'WP_054189529.1', 'WP_000769147.1', 'WP_000781346.1', 'WP_162647290.1', 'WP_000784243.1', 'WP_000769140.1', 'WP_103204419.1', 'WP_000673059.1', 'W…
321	['WP_103204427.1', 'WP_017804863.1', 'WP_001557597.1', 'WP_316246952.1', 'WP_064127915.1', 'WP_031775081.1', 'WP_214309399.1', 'WP_162647297.1', 'WP_001796663.1', 'WP_000540323.1', 'WP_031929037.1', 'WP_064129738.1', 'WP_252094436.1', 'WP_153227833.1', 'WP_162647299.1', 'WP_214308043.1', 'WP_214268162.1', 'WP_001269822.1', 'WP_214306883.1', 'WP_252603053.1', 'WP_308447965.1', 'WP_031871517.1', 'W…
322	['WP_044027547.1', 'WP_103204417.1', 'WP_000028659.1', 'WP_153227759.1', 'WP_252603018.1', 'WP_000028683.1', 'WP_000028609.1', 'WP_258414970.1', 'WP_000028601.1', 'WP_214308041.1', 'WP_252094374.1', 'WP_238611001.1', 'WP_000028602.1', 'WP_064129736.1', 'WP_208151508.1', 'WP_000028681.1', 'WP_214306840.1', 'WP_252096226.1', 'WP_214268118.1', 'WP_252078593.1', 'WP_214309046.1', 'WP_150021369.1', 'W…
323	['WP_001796663.1', 'WP_031929037.1', 'WP_064129738.1', 'WP_000540323.1', 'WP_103204427.1', 'WP_001269822.1', 'WP_252094436.1', 'WP_153227833.1', 'WP_252603053.1', 'WP_308447965.1', 'WP_017804863.1', 'WP_316246952.1', 'WP_001557597.1', 'WP_031871517.1', 'WP_064127915.1', 'WP_031775081.1', 'WP_162647293.1', 'WP_258414974.1', 'WP_214309399.1', 'WP_252603060.1', 'WP_025173830.1', 'WP_001806699.1', 'W…
324	['WP_000784251.1', 'WP_103149053.1', 'WP_064127913.1', 'WP_187396714.1', 'WP_000781349.1', 'WP_000782835.1', 'WP_000781345.1', 'WP_044292362.1', 'WP_000784254.1', 'WP_000782833.1', 'WP_252602985.1', 'WP_000769138.1', 'WP_000769147.1', 'WP_162647290.1', 'WP_064132419.1', 'WP_000781347.1', 'WP_258414045.1', 'WP_000784530.1', 'WP_000769139.1', 'WP_103204413.1', 'WP_214308038.1', 'WP_001621643.1', 'W…
325	['WP_000072578.1', 'WP_000072579.1', 'WP_064135574.1', 'WP_114290949.1', 'WP_000596628.1', 'WP_000072584.1', 'WP_190276141.1', 'WP_000072580.1', 'WP_162647289.1', 'WP_095255680.1', 'WP_031877232.1', 'WP_031884452.1', 'WP_230852039.1', 'WP_214199219.1', 'WP_214309047.1', 'WP_214268119.1', 'WP_150008589.1', 'WP_252603024.1', 'WP_031835883.1', 'WP_252603021.1', 'WP_230852040.1', 'WP_001789683.1', 'W…
326	['WP_001062997.1', 'WP_001062992.1', 'WP_001062998.1', 'WP_001062991.1', 'WP_001063005.1', 'WP_044292379.1', 'WP_001062981.1', 'WP_001062985.1', 'WP_260645541.1', 'WP_216452700.1', 'WP_064136643.1', 'WP_103204429.1', 'WP_214309056.1', 'WP_001062986.1']
327	['WP_064136647.1', 'WP_000673059.1', 'WP_000778499.1', 'WP_000778500.1', 'WP_000673078.1', 'WP_258414969.1', 'WP_000673057.1', 'WP_000779445.1', 'WP_072490936.1', 'WP_000769147.1', 'WP_044292362.1', 'WP_000769139.1', 'WP_000769138.1', 'WP_162647290.1', 'WP_000784251.1', 'WP_000769843.1', 'WP_103149053.1', 'WP_000779476.1', 'WP_064127913.1', 'WP_187396714.1', 'WP_000781349.1', 'WP_000778482.1', 'W…
328	['WP_061823475.1', 'WP_000769147.1', 'WP_000769139.1', 'WP_162647290.1', 'WP_000673034.1', 'WP_000784251.1', 'WP_000673035.1', 'WP_000769138.1', 'WP_103149053.1', 'WP_044292362.1', 'WP_064136647.1', 'WP_000673028.1', 'WP_000673059.1', 'WP_000778499.1', 'WP_000673057.1', 'WP_000673078.1', 'WP_000778500.1', 'WP_187396714.1', 'WP_064127913.1', 'WP_072490936.1', 'WP_258414969.1', 'WP_000781349.1', 'W…
329	['WP_064136649.1', 'WP_103204414.1', 'WP_000769147.1', 'WP_000769832.1', 'WP_000769139.1', 'WP_214309043.1', 'WP_000769835.1', 'WP_044292362.1', 'WP_000769138.1', 'WP_187396599.1', 'WP_000769834.1', 'WP_000769837.1', 'WP_214306837.1', 'WP_000769833.1', 'WP_000769820.1', 'WP_000769146.1', 'WP_162647290.1', 'WP_103204419.1', 'WP_000769825.1', 'WP_000784251.1', 'WP_000784254.1', 'WP_000769155.1', 'W…
330	['WP_001791691.1', 'WP_001789525.1', 'WP_064136652.1', 'WP_001792090.1', 'WP_031901350.1', 'WP_001789528.1']
331	['WP_000782618.1', 'WP_000782826.1', 'WP_000782622.1', 'WP_064136653.1', 'WP_000782827.1', 'WP_000782616.1', 'WP_162647290.1', 'WP_258414045.1', 'WP_214308038.1', 'WP_044292362.1', 'WP_000782835.1', 'WP_103204419.1', 'WP_214306836.1', 'WP_000784530.1', 'WP_000769138.1', 'WP_054189527.1', 'WP_000769147.1', 'WP_000769155.1', 'WP_000782833.1', 'WP_258414972.1', 'WP_000784251.1', 'WP_103149053.1', 'W…
332	['WP_044292362.1', 'WP_000769138.1', 'WP_000769147.1', 'WP_000769139.1', 'WP_162647290.1', 'WP_103204419.1', 'WP_000769155.1', 'WP_000769140.1', 'WP_258414972.1', 'WP_000769146.1', 'WP_063644570.1', 'WP_070002100.1', 'WP_000784251.1', 'WP_103149053.1', 'WP_000769160.1', 'WP_252603041.1', 'WP_045177088.1', 'WP_276210252.1', 'WP_187396714.1', 'WP_064127913.1', 'WP_000781349.1', 'WP_000781345.1', 'W…
333	['WP_001796663.1', 'WP_031929037.1', 'WP_000540323.1', 'WP_103204427.1', 'WP_064129738.1', 'WP_001269822.1', 'WP_252094436.1', 'WP_153227833.1', 'WP_316246952.1', 'WP_252603053.1', 'WP_308447965.1', 'WP_162647293.1', 'WP_017804863.1', 'WP_031871517.1', 'WP_001557597.1', 'WP_064127915.1', 'WP_031775081.1', 'WP_214309399.1', 'WP_258414974.1', 'WP_001557594.1', 'WP_025173830.1', 'WP_001806699.1', 'W…
334	['WP_103204427.1', 'WP_001796663.1', 'WP_252094436.1', 'WP_000540323.1', 'WP_031929037.1', 'WP_153227833.1', 'WP_064129738.1', 'WP_072361595.1', 'WP_001269822.1', 'WP_316246952.1', 'WP_017804863.1', 'WP_001557597.1', 'WP_064127915.1', 'WP_031775081.1', 'WP_031871517.1', 'WP_252603053.1', 'WP_308447965.1', 'WP_214309399.1', 'WP_162647293.1', 'WP_258414974.1', 'WP_162647297.1', 'WP_001557594.1', 'W…
335	['WP_001798389.1', 'WP_072433528.1', 'WP_001796660.1', 'WP_072419840.1', 'WP_001794548.1', 'WP_187395862.1', 'WP_072398156.1', 'WP_001795576.1', 'WP_283589816.1', 'WP_072460595.1', 'WP_214309055.1', 'WP_103204428.1', 'WP_001797248.1']
336	['WP_000784251.1', 'WP_103149053.1', 'WP_187396714.1', 'WP_000781349.1', 'WP_064127913.1', 'WP_000781345.1', 'WP_000784254.1', 'WP_252602985.1', 'WP_000769138.1', 'WP_000781347.1', 'WP_103204413.1', 'WP_072398159.1', 'WP_000769139.1', 'WP_044292362.1', 'WP_000781346.1', 'WP_000769147.1', 'WP_000784243.1', 'WP_162647290.1', 'WP_054189529.1', 'WP_000769140.1', 'WP_103204419.1', 'WP_000673059.1', 'W…
337	['WP_001798389.1', 'WP_072433528.1', 'WP_001796660.1', 'WP_072419840.1', 'WP_001794548.1', 'WP_187395862.1', 'WP_283589816.1', 'WP_001795576.1', 'WP_072398156.1', 'WP_072460595.1', 'WP_214309055.1', 'WP_103204428.1', 'WP_001797248.1']
338	['WP_001798389.1', 'WP_072433528.1', 'WP_001796660.1', 'WP_072419840.1', 'WP_187395862.1', 'WP_001794548.1', 'WP_001795576.1', 'WP_283589816.1', 'WP_072398156.1', 'WP_072460595.1', 'WP_214309055.1', 'WP_103204428.1', 'WP_001797248.1']
339	['WP_001798389.1', 'WP_072433528.1', 'WP_001796660.1', 'WP_072419840.1', 'WP_001794548.1', 'WP_187395862.1', 'WP_283589816.1', 'WP_072460595.1', 'WP_001795576.1', 'WP_072398156.1', 'WP_214309055.1', 'WP_103204428.1', 'WP_001797248.1']
340	['WP_153227833.1', 'WP_252094436.1', 'WP_031871517.1', 'WP_258414974.1', 'WP_103204427.1', 'WP_001557594.1', 'WP_001796663.1', 'WP_000540323.1', 'WP_031929037.1', 'WP_064129738.1', 'WP_078064181.1', 'WP_316246952.1', 'WP_072471082.1', 'WP_001269822.1', 'WP_252603053.1', 'WP_017804863.1', 'WP_308447965.1', 'WP_031837584.1', 'WP_001557597.1', 'WP_049873750.1', 'WP_187396748.1', 'WP_064127915.1', 'W…
341	['WP_000673059.1', 'WP_064136647.1', 'WP_000778499.1', 'WP_000778500.1', 'WP_000673078.1', 'WP_258414969.1', 'WP_000673057.1', 'WP_000779445.1', 'WP_072490936.1', 'WP_000769147.1', 'WP_044292362.1', 'WP_000769139.1', 'WP_000769138.1', 'WP_162647290.1', 'WP_000784251.1', 'WP_103149053.1', 'WP_000769843.1', 'WP_000779476.1', 'WP_064127913.1', 'WP_187396714.1', 'WP_000781349.1', 'WP_000778482.1', 'W…
342	['WP_258414044.1', 'WP_072527105.1', 'WP_017804603.1', 'WP_000784029.1', 'WP_001056483.1', 'WP_187396713.1', 'WP_023914996.1', 'WP_103204411.1', 'WP_000784016.1', 'WP_000784032.1', 'WP_252602982.1', 'WP_000705228.1', 'WP_153227758.1', 'WP_103204412.1', 'WP_000702719.1', 'WP_310673497.1', 'WP_031785501.1', 'WP_283589814.1', 'WP_000705657.1', 'WP_252602965.1', 'WP_187396598.1', 'WP_023914994.1', 'W…
343	['WP_001796663.1', 'WP_000540323.1', 'WP_103204427.1', 'WP_031929037.1', 'WP_001269822.1', 'WP_064129738.1', 'WP_308447965.1', 'WP_316246952.1', 'WP_252094436.1', 'WP_153227833.1', 'WP_252603053.1', 'WP_162647293.1', 'WP_017804863.1', 'WP_001557597.1', 'WP_064127915.1', 'WP_031871517.1', 'WP_031775081.1', 'WP_078061063.1', 'WP_214309399.1', 'WP_025173830.1', 'WP_001806699.1', 'WP_000540879.1', 'W…
344	['WP_153227833.1', 'WP_252094436.1', 'WP_031871517.1', 'WP_258414974.1', 'WP_103204427.1', 'WP_001557594.1', 'WP_001796663.1', 'WP_000540323.1', 'WP_031929037.1', 'WP_064129738.1', 'WP_078064181.1', 'WP_316246952.1', 'WP_001269822.1', 'WP_072471082.1', 'WP_252603053.1', 'WP_017804863.1', 'WP_308447965.1', 'WP_031837584.1', 'WP_001557597.1', 'WP_049873750.1', 'WP_187396748.1', 'WP_064127915.1', 'W…
345	['WP_153227833.1', 'WP_252094436.1', 'WP_031871517.1', 'WP_258414974.1', 'WP_103204427.1', 'WP_001557594.1', 'WP_001796663.1', 'WP_000540323.1', 'WP_031929037.1', 'WP_064129738.1', 'WP_078064181.1', 'WP_316246952.1', 'WP_001269822.1', 'WP_072471082.1', 'WP_252603053.1', 'WP_308447965.1', 'WP_017804863.1', 'WP_049873750.1', 'WP_031837584.1', 'WP_001557597.1', 'WP_187396748.1', 'WP_064127915.1', 'W…
346	['WP_078103001.1', 'WP_098686295.1']
347	['WP_078371446.1', 'WP_238522654.1', 'WP_153227761.1', 'WP_000074801.1', 'WP_248315650.1', 'WP_000172540.1', 'WP_000172546.1', 'WP_000172535.1', 'WP_252603073.1', 'WP_162647302.1', 'WP_214309054.1', 'WP_000172545.1', 'WP_250543762.1', 'WP_031915011.1', 'WP_252096703.1', 'WP_252096227.1']
348	['WP_001796663.1', 'WP_000540323.1', 'WP_103204427.1', 'WP_031929037.1', 'WP_001269822.1', 'WP_064129738.1', 'WP_308447965.1', 'WP_316246952.1', 'WP_252094436.1', 'WP_153227833.1', 'WP_252603053.1', 'WP_017804863.1', 'WP_001557597.1', 'WP_162647293.1', 'WP_064127915.1', 'WP_031871517.1', 'WP_031775081.1', 'WP_214309399.1', 'WP_000540879.1', 'WP_025173830.1', 'WP_001806699.1', 'WP_078061063.1', 'W…
349	['WP_000653708.1', 'WP_000653707.1', 'WP_086153436.1', 'WP_031589090.1', 'WP_000045194.1', 'WP_252603066.1', 'WP_162647300.1', 'WP_000045191.1', 'WP_214309052.1', 'WP_054190415.1', 'WP_258414975.1', 'WP_252096145.1', 'WP_252078357.1', 'WP_250543880.1', 'WP_187396953.1', 'WP_023914983.1', 'WP_000066172.1', 'WP_266195249.1', 'WP_153227834.1', 'WP_262376000.1', 'WP_250322079.1', 'WP_250543898.1']
350	['WP_103204427.1', 'WP_316246952.1', 'WP_017804863.1', 'WP_001557597.1', 'WP_064127915.1', 'WP_031775081.1', 'WP_214309399.1', 'WP_162647297.1', 'WP_001796663.1', 'WP_000540323.1', 'WP_031929037.1', 'WP_103254085.1', 'WP_064129738.1', 'WP_162647299.1', 'WP_214268162.1', 'WP_252094436.1', 'WP_153227833.1', 'WP_214308043.1', 'WP_001269822.1', 'WP_214306883.1', 'WP_025175003.1', 'WP_308447965.1', 'W…
351	['WP_190276141.1', 'WP_000072584.1', 'WP_095255680.1', 'WP_000596628.1', 'WP_031877232.1', 'WP_031884452.1', 'WP_000072578.1', 'WP_000072579.1', 'WP_064135574.1', 'WP_114290949.1', 'WP_162647289.1', 'WP_000072580.1', 'WP_103204418.1', 'WP_150008589.1', 'WP_214268119.1', 'WP_214309047.1', 'WP_252603024.1', 'WP_214199219.1', 'WP_230852039.1', 'WP_031835883.1', 'WP_230852040.1', 'WP_001789683.1', 'W…
352	['WP_098686295.1', 'WP_000159786.1', 'WP_078103001.1']
353	[]
354	['WP_100793864.1', 'WP_000769138.1', 'WP_162647290.1', 'WP_000769139.1', 'WP_044292362.1', 'WP_000769147.1', 'WP_103204419.1', 'WP_000769155.1', 'WP_258414972.1', 'WP_000769140.1', 'WP_000769146.1', 'WP_000784251.1', 'WP_103149053.1', 'WP_252603041.1', 'WP_187396714.1', 'WP_064127913.1', 'WP_000769160.1', 'WP_045177088.1', 'WP_000781349.1', 'WP_000781345.1', 'WP_000784254.1', 'WP_000781347.1', 'W…
355	['WP_102785952.1', 'WP_031927640.1']
356	['WP_153227833.1', 'WP_252094436.1', 'WP_031871517.1', 'WP_258414974.1', 'WP_001557594.1', 'WP_103204427.1', 'WP_001796663.1', 'WP_000540323.1', 'WP_031929037.1', 'WP_064129738.1', 'WP_316246952.1', 'WP_078064181.1', 'WP_001269822.1', 'WP_072471082.1', 'WP_252603053.1', 'WP_000542365.1', 'WP_017804863.1', 'WP_308447965.1', 'WP_001557597.1', 'WP_103148874.1', 'WP_064127915.1', 'WP_031837584.1', 'W…
357	['WP_061823475.1', 'WP_000769147.1', 'WP_000769139.1', 'WP_162647290.1', 'WP_000673034.1', 'WP_000784251.1', 'WP_000673035.1', 'WP_000769138.1', 'WP_103149053.1', 'WP_044292362.1', 'WP_064136647.1', 'WP_000673028.1', 'WP_000673059.1', 'WP_000778499.1', 'WP_000673057.1', 'WP_000673078.1', 'WP_000778500.1', 'WP_187396714.1', 'WP_064127913.1', 'WP_072490936.1', 'WP_258414969.1', 'WP_000781349.1', 'W…
358	['WP_000784251.1', 'WP_103149053.1', 'WP_187396714.1', 'WP_000781349.1', 'WP_064127913.1', 'WP_000781345.1', 'WP_000781347.1', 'WP_000784254.1', 'WP_000769138.1', 'WP_252602985.1', 'WP_000769139.1', 'WP_044292362.1', 'WP_103204413.1', 'WP_000769147.1', 'WP_072398159.1', 'WP_054189529.1', 'WP_000781346.1', 'WP_000784243.1', 'WP_162647290.1', 'WP_000769140.1', 'WP_000673059.1', 'WP_064136647.1', 'W…
359	['WP_103204407.1', 'WP_001021573.1', 'WP_001021616.1']
360	['WP_001024377.1', 'WP_001024379.1', 'WP_103204408.1', 'WP_258411514.1', 'WP_031785500.1', 'WP_001024371.1', 'WP_001021484.1', 'WP_054189525.1', 'WP_023914999.1']
361	['WP_162647290.1', 'WP_054189526.1', 'WP_000769147.1', 'WP_103204419.1', 'WP_044292362.1', 'WP_000769138.1', 'WP_000673059.1', 'WP_000769155.1', 'WP_064136647.1', 'WP_258414972.1', 'WP_000778500.1', 'WP_258414969.1', 'WP_000778499.1', 'WP_000769139.1', 'WP_000779445.1', 'WP_000673078.1', 'WP_000673057.1', 'WP_072490936.1', 'WP_000784251.1', 'WP_103149053.1', 'WP_000769146.1', 'WP_187396714.1', 'W…
362	['WP_258414044.1', 'WP_017804603.1', 'WP_103204411.1', 'WP_000784029.1', 'WP_023914996.1', 'WP_001056483.1', 'WP_187396713.1', 'WP_000784016.1', 'WP_252602982.1', 'WP_000702719.1', 'WP_310673497.1', 'WP_031785501.1', 'WP_252602965.1', 'WP_283589814.1', 'WP_000705634.1', 'WP_072527105.1', 'WP_153227758.1', 'WP_252078354.1', 'WP_252094373.1', 'WP_214308039.1', 'WP_044292362.1', 'WP_000782835.1', 'W…
363	['WP_103204412.1', 'WP_258414044.1', 'WP_000784029.1', 'WP_023914996.1', 'WP_001056483.1', 'WP_000705657.1', 'WP_187396713.1', 'WP_187396598.1', 'WP_103204411.1', 'WP_000784016.1', 'WP_023914994.1', 'WP_153227758.1', 'WP_017804603.1', 'WP_000705228.1', 'WP_283589814.1', 'WP_310673497.1', 'WP_000702719.1', 'WP_252602982.1', 'WP_031785501.1', 'WP_064127912.1', 'WP_258414045.1', 'WP_252602965.1', 'W…
364	['WP_000784251.1', 'WP_103149053.1', 'WP_187396714.1', 'WP_000781349.1', 'WP_064127913.1', 'WP_000781345.1', 'WP_000784254.1', 'WP_252602985.1', 'WP_000781347.1', 'WP_103204413.1', 'WP_000769138.1', 'WP_072398159.1', 'WP_000781346.1', 'WP_000769139.1', 'WP_000784243.1', 'WP_044292362.1', 'WP_000769147.1', 'WP_162647290.1', 'WP_054189529.1', 'WP_000769140.1', 'WP_000673059.1', 'WP_064136647.1', 'W…
365	['WP_103204414.1', 'WP_064136649.1', 'WP_000769147.1', 'WP_000769835.1', 'WP_214309043.1', 'WP_000769832.1', 'WP_000769139.1', 'WP_000769834.1', 'WP_187396599.1', 'WP_000769837.1', 'WP_214306837.1', 'WP_044292362.1', 'WP_000769138.1', 'WP_000769833.1', 'WP_000769820.1', 'WP_000769146.1', 'WP_000769825.1', 'WP_162647290.1', 'WP_252603000.1', 'WP_103204419.1', 'WP_000784254.1', 'WP_000784251.1', 'W…
366	['WP_000784251.1', 'WP_061823475.1', 'WP_103149053.1', 'WP_000673034.1', 'WP_000769147.1', 'WP_000673035.1', 'WP_064127913.1', 'WP_064136647.1', 'WP_162647290.1', 'WP_000673059.1', 'WP_187396714.1', 'WP_000769139.1', 'WP_000778499.1', 'WP_000778500.1', 'WP_000781349.1', 'WP_258414969.1', 'WP_000673078.1', 'WP_000673028.1', 'WP_000781345.1', 'WP_000769138.1', 'WP_000673057.1', 'WP_103204415.1', 'W…
367	['WP_162647290.1', 'WP_103204419.1', 'WP_044292362.1', 'WP_000769138.1', 'WP_000769147.1', 'WP_258414972.1', 'WP_000769155.1', 'WP_100793864.1', 'WP_000769139.1', 'WP_000784251.1', 'WP_103149053.1', 'WP_103204416.1', 'WP_064127913.1', 'WP_187396714.1', 'WP_000779474.1', 'WP_000673046.1', 'WP_165468892.1', 'WP_000781349.1', 'WP_000769140.1', 'WP_000781345.1', 'WP_000778479.1', 'WP_000784254.1', 'W…
368	['WP_044027547.1', 'WP_103204417.1', 'WP_000028659.1', 'WP_153227759.1', 'WP_252603018.1', 'WP_000028683.1', 'WP_000028609.1', 'WP_258414970.1', 'WP_214308041.1', 'WP_252094374.1', 'WP_000028601.1', 'WP_000028602.1', 'WP_238611001.1', 'WP_000028681.1', 'WP_208151508.1', 'WP_064129736.1', 'WP_214306840.1', 'WP_252096226.1', 'WP_214268118.1', 'WP_252078593.1', 'WP_214309046.1', 'WP_150021369.1', 'W…
369	['WP_103204418.1', 'WP_000072578.1', 'WP_000072579.1', 'WP_064135574.1', 'WP_162647289.1', 'WP_114290949.1', 'WP_000072580.1', 'WP_230852039.1', 'WP_214268119.1', 'WP_214199219.1', 'WP_214309047.1', 'WP_031835883.1', 'WP_252603021.1', 'WP_230852040.1', 'WP_252094504.1', 'WP_262376313.1', 'WP_228115439.1', 'WP_001789683.1', 'WP_262375999.1', 'WP_262374592.1', 'WP_225305974.1', 'WP_252094435.1', 'W…
370	['WP_162647290.1', 'WP_103204419.1', 'WP_000769155.1', 'WP_258414972.1', 'WP_044292362.1', 'WP_000769147.1', 'WP_000769138.1', 'WP_000769139.1', 'WP_000769160.1', 'WP_045177088.1', 'WP_000769146.1', 'WP_200626400.1', 'WP_000769140.1', 'WP_054190420.1', 'WP_000784251.1', 'WP_103149053.1', 'WP_252603041.1', 'WP_187396714.1', 'WP_064127913.1', 'WP_000781345.1', 'WP_000781349.1', 'WP_000784254.1', 'W…
371	['WP_000669519.1', 'WP_154283685.1', 'WP_000669524.1', 'WP_000669520.1', 'WP_000669514.1', 'WP_214309048.1', 'WP_252603047.1', 'WP_103204421.1']
372	['WP_001796663.1', 'WP_000540323.1', 'WP_103204427.1', 'WP_031929037.1', 'WP_064129738.1', 'WP_001269822.1', 'WP_308447965.1', 'WP_252094436.1', 'WP_153227833.1', 'WP_316246952.1', 'WP_252603053.1', 'WP_017804863.1', 'WP_162647293.1', 'WP_001557597.1', 'WP_064127915.1', 'WP_031871517.1', 'WP_000540879.1', 'WP_031775081.1', 'WP_214309399.1', 'WP_025173830.1', 'WP_001806699.1', 'WP_258414974.1', 'W…
373	['WP_153227833.1', 'WP_252094436.1', 'WP_031871517.1', 'WP_258414974.1', 'WP_001557594.1', 'WP_103204427.1', 'WP_001796663.1', 'WP_000540323.1', 'WP_031929037.1', 'WP_316246952.1', 'WP_064129738.1', 'WP_078064181.1', 'WP_072471082.1', 'WP_001269822.1', 'WP_017804863.1', 'WP_031837584.1', 'WP_001557597.1', 'WP_000540914.1', 'WP_064127915.1', 'WP_252603053.1', 'WP_308447965.1', 'WP_049873750.1', 'W…
374	['WP_153227833.1', 'WP_252094436.1', 'WP_031871517.1', 'WP_001557594.1', 'WP_001796663.1', 'WP_258414974.1', 'WP_031929037.1', 'WP_103204427.1', 'WP_064129738.1', 'WP_000540323.1', 'WP_001269822.1', 'WP_252603053.1', 'WP_316246952.1', 'WP_017804863.1', 'WP_308447965.1', 'WP_001557597.1', 'WP_064127915.1', 'WP_162647293.1', 'WP_078064181.1', 'WP_031775081.1', 'WP_072471082.1', 'WP_031837584.1', 'W…
375	['WP_001796663.1', 'WP_000540323.1', 'WP_031929037.1', 'WP_103204427.1', 'WP_064129738.1', 'WP_001269822.1', 'WP_316246952.1', 'WP_252094436.1', 'WP_153227833.1', 'WP_308447965.1', 'WP_252603053.1', 'WP_162647293.1', 'WP_017804863.1', 'WP_001557597.1', 'WP_064127915.1', 'WP_031871517.1', 'WP_031775081.1', 'WP_001557594.1', 'WP_214309399.1', 'WP_258414974.1', 'WP_025173830.1', 'WP_001806699.1', 'W…
376	['WP_153227833.1', 'WP_252094436.1', 'WP_031871517.1', 'WP_103204427.1', 'WP_258414974.1', 'WP_001796663.1', 'WP_001557594.1', 'WP_000540323.1', 'WP_031929037.1', 'WP_064129738.1', 'WP_001656910.1', 'WP_316246952.1', 'WP_031589088.1', 'WP_001269822.1', 'WP_000835979.1', 'WP_017804863.1', 'WP_001557597.1', 'WP_240029534.1', 'WP_064127915.1', 'WP_001641316.1', 'WP_252603053.1', 'WP_252603063.1', 'W…
377	['WP_103204427.1', 'WP_316246952.1', 'WP_017804863.1', 'WP_001557597.1', 'WP_064127915.1', 'WP_031775081.1', 'WP_214309399.1', 'WP_162647297.1', 'WP_001796663.1', 'WP_000540323.1', 'WP_031929037.1', 'WP_064129738.1', 'WP_252094436.1', 'WP_214268162.1', 'WP_162647299.1', 'WP_001269822.1', 'WP_153227833.1', 'WP_214308043.1', 'WP_214306883.1', 'WP_308447965.1', 'WP_252603053.1', 'WP_103254085.1', 'W…
378	['WP_001798389.1', 'WP_072433528.1', 'WP_001796660.1', 'WP_072419840.1', 'WP_001794548.1', 'WP_187395862.1', 'WP_001795576.1', 'WP_283589816.1', 'WP_072398156.1', 'WP_072460595.1', 'WP_103204428.1', 'WP_214309055.1', 'WP_001797248.1']
379	['WP_001062997.1', 'WP_001062992.1', 'WP_001062998.1', 'WP_001062991.1', 'WP_001063005.1', 'WP_044292379.1', 'WP_001062981.1', 'WP_001062985.1', 'WP_260645541.1', 'WP_216452700.1', 'WP_103204429.1', 'WP_064136643.1', 'WP_214309056.1', 'WP_001062986.1']
380	['WP_252094436.1', 'WP_153227833.1', 'WP_031871517.1', 'WP_103204427.1', 'WP_001796663.1', 'WP_258414974.1', 'WP_000540323.1', 'WP_001557594.1', 'WP_031929037.1', 'WP_064129738.1', 'WP_316246952.1', 'WP_017804863.1', 'WP_001269822.1', 'WP_001557597.1', 'WP_064127915.1', 'WP_252603053.1', 'WP_308447965.1', 'WP_162647293.1', 'WP_031775081.1', 'WP_031837584.1', 'WP_078064181.1', 'WP_000540914.1', 'W…
381	['WP_103204427.1', 'WP_316246952.1', 'WP_017804863.1', 'WP_001557597.1', 'WP_064127915.1', 'WP_031775081.1', 'WP_214309399.1', 'WP_103254085.1', 'WP_162647297.1', 'WP_001796663.1', 'WP_025175003.1', 'WP_000540323.1', 'WP_031929037.1', 'WP_214268162.1', 'WP_252094436.1', 'WP_064129738.1', 'WP_162647299.1', 'WP_153227833.1', 'WP_214306883.1', 'WP_214308043.1', 'WP_001269822.1', 'WP_252603053.1', 'W…
382	['WP_106884303.1', 'WP_002446825.1', 'WP_150527434.1', 'WP_002497230.1', 'WP_198918089.1', 'WP_001791613.1']
383	['WP_153227833.1', 'WP_252094436.1', 'WP_258414974.1', 'WP_031871517.1', 'WP_001796663.1', 'WP_031929037.1', 'WP_001557594.1', 'WP_103204427.1', 'WP_000540323.1', 'WP_064129738.1', 'WP_252603053.1', 'WP_001269822.1', 'WP_316246952.1', 'WP_001656910.1', 'WP_031589088.1', 'WP_017804863.1', 'WP_001557597.1', 'WP_162647293.1', 'WP_064127915.1', 'WP_308447965.1', 'WP_000835979.1', 'WP_240029534.1', 'W…
384	['WP_044292362.1', 'WP_000769147.1', 'WP_113588070.1', 'WP_000769146.1', 'WP_000769138.1', 'WP_000769139.1', 'WP_162647290.1', 'WP_103204419.1', 'WP_000769155.1', 'WP_258414972.1', 'WP_252603041.1', 'WP_000769140.1', 'WP_000769160.1', 'WP_045177088.1', 'WP_200626400.1', 'WP_054189529.1', 'WP_000784530.1', 'WP_283589814.1', 'WP_187396714.1', 'WP_000784032.1', 'WP_000784251.1', 'WP_103149053.1', 'W…
385	['WP_114290949.1', 'WP_000072578.1', 'WP_000072579.1', 'WP_064135574.1', 'WP_000072584.1', 'WP_190276141.1', 'WP_000596628.1', 'WP_000072580.1', 'WP_162647289.1', 'WP_095255680.1', 'WP_031877232.1', 'WP_031884452.1', 'WP_230852039.1', 'WP_214199219.1', 'WP_214309047.1', 'WP_150008589.1', 'WP_252603024.1', 'WP_031835883.1', 'WP_252603021.1', 'WP_230852040.1', 'WP_001789683.1', 'WP_252094504.1', 'W…
386	['WP_114290952.1']
387	['WP_115211181.1', 'WP_229373691.1']
388	['WP_115211182.1', 'WP_229373693.1']
389	['WP_115211183.1', 'WP_229373697.1']
390	['WP_115211184.1', 'WP_229373699.1']
391	['WP_115211185.1', 'WP_229373701.1']
392	['WP_115211186.1']
393	['WP_115211187.1']
394	['WP_115211188.1']
395	['WP_115211189.1']
396	['WP_115211190.1']
397	['WP_115211192.1']
398	['WP_115211193.1', 'WP_229373704.1']
399	['WP_115211195.1', 'WP_275112646.1', 'WP_150527435.1']
400	['WP_115211196.1']
401	['WP_115211197.1', 'WP_000077560.1']
402	['WP_000204625.1', 'WP_115211198.1', 'WP_000450291.1', 'WP_229373706.1']
403	['WP_115211199.1', 'WP_001162352.1']
404	['WP_115347683.1', 'WP_198918079.1', 'WP_162635671.1', 'WP_115347687.1', 'WP_048665543.1', 'WP_276210249.1', 'WP_115347686.1', 'WP_115347684.1']
405	['WP_115347684.1', 'WP_198918079.1', 'WP_162635671.1', 'WP_115347687.1', 'WP_048665543.1', 'WP_276210249.1', 'WP_115347683.1', 'WP_115347686.1']
406	['WP_115347685.1']
407	['WP_198918079.1', 'WP_162635671.1', 'WP_115347686.1', 'WP_115347683.1', 'WP_115347687.1', 'WP_048665543.1', 'WP_276210249.1', 'WP_115347684.1']
408	['WP_115347687.1', 'WP_048665543.1', 'WP_276210249.1', 'WP_198918079.1', 'WP_162635671.1', 'WP_115347683.1', 'WP_115347684.1', 'WP_115347686.1']
409	['WP_115347689.1', 'WP_290462045.1']
410	['WP_115347690.1', 'WP_063644657.1', 'WP_162647577.1']
411	['WP_119486617.1', 'WP_031862256.1', 'WP_044027547.1', 'WP_000028609.1', 'WP_000028659.1', 'WP_103204417.1', 'WP_000028683.1', 'WP_153227759.1', 'WP_226047007.1', 'WP_252603018.1', 'WP_258414970.1', 'WP_252094374.1', 'WP_214308041.1', 'WP_000028681.1', 'WP_000028601.1', 'WP_208151508.1', 'WP_000028602.1', 'WP_238611001.1', 'WP_214268118.1', 'WP_214306840.1', 'WP_064129736.1', 'WP_150021369.1', 'W…
412	['WP_123089992.1']
413	['WP_141060479.1', 'WP_198974026.1', 'WP_198918085.1', 'WP_031903608.1']
414	['WP_153227833.1', 'WP_252094436.1', 'WP_031871517.1', 'WP_258414974.1', 'WP_001557594.1', 'WP_103204427.1', 'WP_001796663.1', 'WP_000540323.1', 'WP_031929037.1', 'WP_064129738.1', 'WP_316246952.1', 'WP_001269822.1', 'WP_078064181.1', 'WP_072471082.1', 'WP_252603053.1', 'WP_017804863.1', 'WP_308447965.1', 'WP_001557597.1', 'WP_064127915.1', 'WP_031837584.1', 'WP_049873750.1', 'WP_187396748.1', 'W…
415	['WP_142991683.1', 'WP_262374558.1', 'WP_153227759.1', 'WP_000028659.1', 'WP_044027547.1', 'WP_252603018.1', 'WP_214308041.1', 'WP_000028601.1', 'WP_064129736.1', 'WP_208151508.1', 'WP_238611001.1', 'WP_000028602.1', 'WP_103204417.1', 'WP_214306840.1', 'WP_214199217.1', 'WP_000028609.1', 'WP_252094374.1', 'WP_000028681.1', 'WP_252096226.1', 'WP_252078593.1', 'WP_258414970.1', 'WP_000028683.1', 'W…
416	['WP_150008589.1', 'WP_252603024.1', 'WP_031835883.1', 'WP_230852040.1', 'WP_252603021.1', 'WP_001789683.1', 'WP_252094505.1']
417	['WP_044027547.1', 'WP_103204417.1', 'WP_000028659.1', 'WP_153227759.1', 'WP_252603018.1', 'WP_000028683.1', 'WP_000028609.1', 'WP_258414970.1', 'WP_252094374.1', 'WP_214308041.1', 'WP_000028601.1', 'WP_000028602.1', 'WP_238611001.1', 'WP_000028681.1', 'WP_208151508.1', 'WP_064129736.1', 'WP_214306840.1', 'WP_252096226.1', 'WP_214268118.1', 'WP_252078593.1', 'WP_214309046.1', 'WP_150021369.1', 'W…
418	['WP_252094436.1', 'WP_153227833.1', 'WP_078064181.1', 'WP_187396748.1', 'WP_072471082.1', 'WP_031837584.1', 'WP_049873750.1', 'WP_031871517.1', 'WP_078069232.1', 'WP_001802013.1', 'WP_150021433.1', 'WP_001557594.1', 'WP_052774626.1', 'WP_258414974.1', 'WP_252603057.1', 'WP_308447965.1', 'WP_000540914.1', 'WP_001796663.1', 'WP_064129738.1', 'WP_214308089.1', 'WP_103204427.1', 'WP_000540323.1', 'W…
419	['WP_150021432.1', 'WP_187396952.1', 'WP_248315647.1', 'WP_031589088.1', 'WP_162647296.1', 'WP_054190423.1', 'WP_001656910.1', 'WP_064127164.1', 'WP_252603063.1', 'WP_000835979.1', 'WP_001641316.1', 'WP_023914987.1', 'WP_262376302.1', 'WP_000835971.1', 'WP_153227760.1', 'WP_103204423.1', 'WP_000456132.1', 'WP_162647298.1', 'WP_103204426.1', 'WP_111206360.1', 'WP_240029534.1', 'WP_031589073.1', 'W…
420	['WP_252094436.1', 'WP_153227833.1', 'WP_031837584.1', 'WP_031871517.1', 'WP_252603057.1', 'WP_000540914.1', 'WP_150021433.1', 'WP_001796663.1', 'WP_103204427.1', 'WP_258414974.1', 'WP_001557594.1', 'WP_078064181.1', 'WP_031929037.1', 'WP_000540323.1', 'WP_072471082.1', 'WP_064129738.1', 'WP_308447965.1', 'WP_001269822.1', 'WP_162647294.1', 'WP_316246952.1', 'WP_049873750.1', 'WP_187396748.1', 'W…
421	['WP_250543769.1', 'WP_214225015.1', 'WP_187399067.1', 'WP_250543467.1', 'WP_250322238.1', 'WP_000540897.1', 'WP_150021431.1', 'WP_000540919.1', 'WP_001557596.1', 'WP_252094436.1', 'WP_078064181.1', 'WP_049873750.1', 'WP_162647304.1', 'WP_141061097.1', 'WP_072471082.1', 'WP_252603106.1', 'WP_031871517.1', 'WP_153227833.1', 'WP_001557594.1', 'WP_187396748.1', 'WP_165468934.1', 'WP_001814080.1', 'W…
422	['WP_214308043.1', 'WP_103204427.1', 'WP_000540323.1', 'WP_031775081.1', 'WP_252094507.1', 'WP_001796663.1', 'WP_031929037.1', 'WP_001269822.1', 'WP_153227833.1', 'WP_187396601.1', 'WP_252094436.1', 'WP_162647297.1', 'WP_214268162.1', 'WP_031871517.1', 'WP_064129738.1', 'WP_258414974.1', 'WP_150021435.1', 'WP_017804863.1', 'WP_001557597.1', 'WP_187396600.1', 'WP_064127915.1', 'WP_214306883.1', 'W…
423	['WP_103204427.1', 'WP_153227833.1', 'WP_252094436.1', 'WP_316246952.1', 'WP_000540323.1', 'WP_308447965.1', 'WP_150021436.1', 'WP_001796663.1', 'WP_017804863.1', 'WP_031929037.1', 'WP_187396601.1', 'WP_001557597.1', 'WP_031837584.1', 'WP_252603057.1', 'WP_252603053.1', 'WP_064127915.1', 'WP_000540914.1', 'WP_150021433.1', 'WP_064129738.1', 'WP_001269822.1', 'WP_258414974.1', 'WP_031775081.1', 'W…
424	['WP_002446825.1', 'WP_106884303.1', 'WP_150527434.1', 'WP_002497230.1', 'WP_198918089.1', 'WP_001791613.1']
425	['WP_150527435.1']
426	['WP_258414044.1', 'WP_000784029.1', 'WP_017804603.1', 'WP_001056483.1', 'WP_023914996.1', 'WP_187396713.1', 'WP_103204411.1', 'WP_000784016.1', 'WP_153227758.1', 'WP_072527105.1', 'WP_000784032.1', 'WP_000702719.1', 'WP_000705228.1', 'WP_310673497.1', 'WP_031785501.1', 'WP_252602982.1', 'WP_252602965.1', 'WP_103204412.1', 'WP_283589814.1', 'WP_187396598.1', 'WP_000705657.1', 'WP_023914994.1', 'W…
427	['WP_044027547.1', 'WP_000028659.1', 'WP_103204417.1', 'WP_153227759.1', 'WP_252603018.1', 'WP_000028683.1', 'WP_000028609.1', 'WP_258414970.1', 'WP_214308041.1', 'WP_252094374.1', 'WP_000028601.1', 'WP_000028602.1', 'WP_238611001.1', 'WP_000028681.1', 'WP_208151508.1', 'WP_064129736.1', 'WP_214306840.1', 'WP_252096226.1', 'WP_214268118.1', 'WP_252078593.1', 'WP_214309046.1', 'WP_150021369.1', 'W…
428	['WP_153227833.1', 'WP_252094436.1', 'WP_031871517.1', 'WP_258414974.1', 'WP_001557594.1', 'WP_001796663.1', 'WP_103204427.1', 'WP_000540323.1', 'WP_031929037.1', 'WP_064129738.1', 'WP_316246952.1', 'WP_001269822.1', 'WP_252603053.1', 'WP_017804863.1', 'WP_001557597.1', 'WP_064127915.1', 'WP_308447965.1', 'WP_078064181.1', 'WP_072471082.1', 'WP_162647293.1', 'WP_031837584.1', 'WP_031775081.1', 'W…
429	['WP_153227761.1', 'WP_238522654.1', 'WP_000172546.1', 'WP_000172540.1', 'WP_000172535.1', 'WP_252603073.1', 'WP_162647302.1', 'WP_214309054.1', 'WP_000172545.1', 'WP_078371446.1', 'WP_000074801.1', 'WP_248315650.1', 'WP_250543762.1', 'WP_031915011.1', 'WP_252096703.1', 'WP_252096227.1']
430	['WP_252094436.1', 'WP_153227833.1', 'WP_031871517.1', 'WP_103204427.1', 'WP_001796663.1', 'WP_258414974.1', 'WP_000540323.1', 'WP_001557594.1', 'WP_031929037.1', 'WP_064129738.1', 'WP_001269822.1', 'WP_252603053.1', 'WP_316246952.1', 'WP_017804863.1', 'WP_001557597.1', 'WP_064127915.1', 'WP_308447965.1', 'WP_031775081.1', 'WP_078064181.1', 'WP_072471082.1', 'WP_162647293.1', 'WP_214309399.1', 'W…
431	['WP_252078357.1', 'WP_252096145.1', 'WP_187396953.1', 'WP_252603066.1', 'WP_000045194.1', 'WP_000045191.1', 'WP_000653708.1', 'WP_086153436.1', 'WP_031589090.1', 'WP_250543880.1', 'WP_000653707.1', 'WP_162647300.1', 'WP_054190415.1', 'WP_258414975.1', 'WP_153227834.1', 'WP_214309052.1', 'WP_000066172.1', 'WP_023914983.1', 'WP_266195249.1', 'WP_262376000.1', 'WP_250322079.1']
432	['WP_153908641.1', 'WP_000248845.1', 'WP_000248841.1']
433	['WP_154269622.1', 'WP_031903611.1']
434	['WP_154269623.1']
435	['WP_154269663.1']
436	['WP_000669519.1', 'WP_154283685.1', 'WP_000669524.1', 'WP_000669520.1', 'WP_000669514.1', 'WP_214309048.1', 'WP_252603047.1', 'WP_103204421.1']
437	['WP_159426938.1', 'WP_198998805.1', 'WP_199004929.1']
438	['WP_000769138.1', 'WP_000769147.1', 'WP_000769139.1', 'WP_044292362.1', 'WP_162647290.1', 'WP_103204419.1', 'WP_000769140.1', 'WP_000769146.1', 'WP_000769155.1', 'WP_258414972.1', 'WP_252603041.1', 'WP_000769160.1', 'WP_162635604.1', 'WP_045177088.1', 'WP_000784251.1', 'WP_103149053.1', 'WP_187396714.1', 'WP_064127913.1', 'WP_000781349.1', 'WP_200626400.1', 'WP_000781345.1', 'WP_000784254.1', 'W…
439	['WP_162635606.1', 'WP_162647576.1']
440	['WP_162635607.1', 'WP_159426938.1']
441	['WP_162635671.1', 'WP_198918079.1', 'WP_115347683.1', 'WP_115347687.1', 'WP_048665543.1', 'WP_276210249.1', 'WP_115347686.1', 'WP_115347684.1']
442	['WP_119486617.1', 'WP_031862256.1', 'WP_044027547.1', 'WP_162647288.1', 'WP_103204417.1', 'WP_000028609.1', 'WP_000028659.1', 'WP_000028683.1', 'WP_153227759.1', 'WP_226047007.1', 'WP_252603018.1', 'WP_258414970.1', 'WP_252094374.1', 'WP_214308041.1', 'WP_000028681.1', 'WP_000028602.1', 'WP_000028601.1', 'WP_208151508.1', 'WP_238611001.1', 'WP_214268118.1', 'WP_214306840.1', 'WP_064129736.1', 'W…
443	['WP_162647289.1', 'WP_000072578.1', 'WP_000072579.1', 'WP_064135574.1', 'WP_114290949.1', 'WP_103204418.1', 'WP_000072580.1', 'WP_230852039.1', 'WP_214199219.1', 'WP_214309047.1', 'WP_031835883.1', 'WP_252603021.1', 'WP_230852040.1', 'WP_252094504.1', 'WP_262376313.1', 'WP_228115439.1', 'WP_001789683.1', 'WP_262375999.1', 'WP_262374592.1', 'WP_225305974.1', 'WP_252094435.1', 'WP_250543895.1', 'W…
444	['WP_162647290.1', 'WP_103204419.1', 'WP_000769155.1', 'WP_258414972.1', 'WP_044292362.1', 'WP_000769147.1', 'WP_000769138.1', 'WP_000769139.1', 'WP_000769160.1', 'WP_045177088.1', 'WP_200626400.1', 'WP_000769146.1', 'WP_000769140.1', 'WP_054190420.1', 'WP_000784251.1', 'WP_103149053.1', 'WP_252603041.1', 'WP_187396714.1', 'WP_064127913.1', 'WP_000781345.1', 'WP_000784254.1', 'WP_000781349.1', 'W…
445	['WP_153227833.1', 'WP_252094436.1', 'WP_031871517.1', 'WP_001557594.1', 'WP_001796663.1', 'WP_258414974.1', 'WP_031929037.1', 'WP_103204427.1', 'WP_064129738.1', 'WP_000540323.1', 'WP_252603053.1', 'WP_001269822.1', 'WP_316246952.1', 'WP_308447965.1', 'WP_078064181.1', 'WP_017804863.1', 'WP_001557597.1', 'WP_064127915.1', 'WP_072471082.1', 'WP_162647293.1', 'WP_252603057.1', 'WP_031837584.1', 'W…
446	['WP_001796663.1', 'WP_000540323.1', 'WP_103204427.1', 'WP_031929037.1', 'WP_064129738.1', 'WP_001269822.1', 'WP_153227833.1', 'WP_308447965.1', 'WP_252094436.1', 'WP_162647293.1', 'WP_316246952.1', 'WP_252603053.1', 'WP_017804863.1', 'WP_001557597.1', 'WP_064127915.1', 'WP_031775081.1', 'WP_031871517.1', 'WP_025173830.1', 'WP_001806699.1', 'WP_258414974.1', 'WP_214309399.1', 'WP_001557594.1', 'W…
447	['WP_252094436.1', 'WP_153227833.1', 'WP_031871517.1', 'WP_103204427.1', 'WP_031837584.1', 'WP_001796663.1', 'WP_000540914.1', 'WP_000540323.1', 'WP_258414974.1', 'WP_252603057.1', 'WP_031929037.1', 'WP_001557594.1', 'WP_162647294.1', 'WP_064129738.1', 'WP_001269822.1', 'WP_316246952.1', 'WP_078064181.1', 'WP_072471082.1', 'WP_017804863.1', 'WP_308447965.1', 'WP_001557597.1', 'WP_031775081.1', 'W…
448	['WP_001796663.1', 'WP_000540323.1', 'WP_031929037.1', 'WP_103204427.1', 'WP_064129738.1', 'WP_001269822.1', 'WP_308447965.1', 'WP_316246952.1', 'WP_153227833.1', 'WP_252094436.1', 'WP_252603053.1', 'WP_162647293.1', 'WP_031871517.1', 'WP_017804863.1', 'WP_001557597.1', 'WP_064127915.1', 'WP_031775081.1', 'WP_258414974.1', 'WP_025173830.1', 'WP_001806699.1', 'WP_214309399.1', 'WP_001557594.1', 'W…
449	['WP_153227833.1', 'WP_252094436.1', 'WP_258414974.1', 'WP_001557594.1', 'WP_031871517.1', 'WP_001796663.1', 'WP_031929037.1', 'WP_103204427.1', 'WP_000540323.1', 'WP_001656910.1', 'WP_064129738.1', 'WP_252603053.1', 'WP_031589088.1', 'WP_001269822.1', 'WP_240029534.1', 'WP_162647293.1', 'WP_001641316.1', 'WP_316246952.1', 'WP_000835979.1', 'WP_162647296.1', 'WP_252603063.1', 'WP_017804863.1', 'W…
450	['WP_103204427.1', 'WP_316246952.1', 'WP_017804863.1', 'WP_031775081.1', 'WP_001557597.1', 'WP_064127915.1', 'WP_214309399.1', 'WP_162647297.1', 'WP_001796663.1', 'WP_000540323.1', 'WP_031929037.1', 'WP_064129738.1', 'WP_252094436.1', 'WP_001269822.1', 'WP_153227833.1', 'WP_162647299.1', 'WP_214268162.1', 'WP_214308043.1', 'WP_214306883.1', 'WP_252603053.1', 'WP_308447965.1', 'WP_031871517.1', 'W…
451	['WP_153227833.1', 'WP_252094436.1', 'WP_031871517.1', 'WP_001557594.1', 'WP_103204427.1', 'WP_258414974.1', 'WP_001796663.1', 'WP_000540323.1', 'WP_031929037.1', 'WP_316246952.1', 'WP_064129738.1', 'WP_001269822.1', 'WP_252603053.1', 'WP_001656910.1', 'WP_017804863.1', 'WP_308447965.1', 'WP_001557597.1', 'WP_064127915.1', 'WP_078064181.1', 'WP_031589088.1', 'WP_072471082.1', 'WP_162647293.1', 'W…
452	['WP_103204427.1', 'WP_316246952.1', 'WP_017804863.1', 'WP_001557597.1', 'WP_064127915.1', 'WP_031775081.1', 'WP_214309399.1', 'WP_162647297.1', 'WP_001796663.1', 'WP_000540323.1', 'WP_031929037.1', 'WP_162647299.1', 'WP_064129738.1', 'WP_153227833.1', 'WP_252094436.1', 'WP_214268162.1', 'WP_001269822.1', 'WP_214308043.1', 'WP_214306883.1', 'WP_252603053.1', 'WP_308447965.1', 'WP_103254085.1', 'W…
453	['WP_000653708.1', 'WP_031589090.1', 'WP_000653707.1', 'WP_086153436.1', 'WP_162647300.1', 'WP_000045194.1', 'WP_252603066.1', 'WP_000045191.1', 'WP_214309052.1', 'WP_054190415.1', 'WP_258414975.1', 'WP_252096145.1', 'WP_252078357.1', 'WP_250543880.1', 'WP_187396953.1', 'WP_023914983.1', 'WP_000066172.1', 'WP_266195249.1', 'WP_153227834.1', 'WP_262376000.1', 'WP_250322079.1', 'WP_250543898.1']
454	['WP_000971498.1', 'WP_000971497.1', 'WP_000577027.1', 'WP_252603070.1', 'WP_000971504.1', 'WP_000971499.1', 'WP_000971506.1', 'WP_258414976.1', 'WP_000971507.1', 'WP_162647301.1', 'WP_000971501.1', 'WP_214309053.1']
455	['WP_000172546.1', 'WP_000172540.1', 'WP_000172535.1', 'WP_252603073.1', 'WP_162647302.1', 'WP_214309054.1', 'WP_000172545.1', 'WP_153227761.1', 'WP_078371446.1', 'WP_248315650.1', 'WP_238522654.1', 'WP_250543762.1', 'WP_000074801.1', 'WP_031915011.1', 'WP_252096703.1', 'WP_252096227.1']
456	['WP_153227833.1', 'WP_252094436.1', 'WP_031871517.1', 'WP_001557594.1', 'WP_258414974.1', 'WP_103204427.1', 'WP_001796663.1', 'WP_000540323.1', 'WP_031929037.1', 'WP_064129738.1', 'WP_316246952.1', 'WP_078064181.1', 'WP_001269822.1', 'WP_252603053.1', 'WP_072471082.1', 'WP_308447965.1', 'WP_017804863.1', 'WP_001557597.1', 'WP_064127915.1', 'WP_049873750.1', 'WP_187396748.1', 'WP_031837584.1', 'W…
457	['WP_162647573.1']
458	['WP_162647575.1', 'WP_276210246.1', 'WP_276210253.1']
459	['WP_162647576.1', 'WP_162635606.1']
460	['WP_162647577.1', 'WP_115347690.1', 'WP_063644657.1']
461	['WP_162647578.1', 'WP_159426938.1', 'WP_199004929.1', 'WP_198998805.1']
462	['WP_162782423.1']
463	['WP_162647290.1', 'WP_044292362.1', 'WP_103204419.1', 'WP_000769138.1', 'WP_000769147.1', 'WP_258414972.1', 'WP_000769155.1', 'WP_000769139.1', 'WP_100793864.1', 'WP_000784251.1', 'WP_103149053.1', 'WP_000769140.1', 'WP_064127913.1', 'WP_187396714.1', 'WP_000781349.1', 'WP_000769146.1', 'WP_000781345.1', 'WP_103204416.1', 'WP_000784254.1', 'WP_000769160.1', 'WP_000673046.1', 'WP_045177088.1', 'W…
464	['WP_252094436.1', 'WP_153227833.1', 'WP_031871517.1', 'WP_103204427.1', 'WP_001796663.1', 'WP_258414974.1', 'WP_001557594.1', 'WP_000540323.1', 'WP_031929037.1', 'WP_064129738.1', 'WP_316246952.1', 'WP_001269822.1', 'WP_078064181.1', 'WP_017804863.1', 'WP_001557597.1', 'WP_064127915.1', 'WP_252603053.1', 'WP_072471082.1', 'WP_308447965.1', 'WP_165468934.1', 'WP_031837584.1', 'WP_031775081.1', 'W…
465	['WP_176744766.1']
466	['WP_187395862.1', 'WP_001798389.1', 'WP_072433528.1', 'WP_001796660.1', 'WP_072419840.1', 'WP_001794548.1', 'WP_001795576.1', 'WP_283589816.1', 'WP_072398156.1', 'WP_072460595.1', 'WP_214309055.1', 'WP_103204428.1', 'WP_001797248.1']
467	['WP_187396598.1', 'WP_103204412.1', 'WP_000705657.1', 'WP_023914994.1', 'WP_064127912.1', 'WP_258414045.1', 'WP_258414044.1', 'WP_000784530.1', 'WP_283589814.1', 'WP_023914996.1', 'WP_000784016.1', 'WP_054193360.1', 'WP_187396713.1', 'WP_000784029.1', 'WP_001056483.1', 'WP_103204411.1', 'WP_196578971.1', 'WP_017804603.1', 'WP_000784032.1', 'WP_252602982.1', 'WP_310673497.1', 'WP_000702719.1', 'W…
468	['WP_064136649.1', 'WP_103204414.1', 'WP_000769835.1', 'WP_187396599.1', 'WP_214306837.1', 'WP_000769837.1', 'WP_000769834.1', 'WP_000673059.1', 'WP_214309043.1', 'WP_000769820.1', 'WP_064136647.1', 'WP_000769147.1', 'WP_000778499.1', 'WP_000769832.1', 'WP_258414969.1', 'WP_000778500.1', 'WP_000673078.1', 'WP_000769139.1', 'WP_000673057.1', 'WP_000779445.1', 'WP_000769825.1', 'WP_072490936.1', 'W…
469	['WP_153227833.1', 'WP_252094436.1', 'WP_031871517.1', 'WP_187396600.1', 'WP_258414974.1', 'WP_001557594.1', 'WP_000540323.1', 'WP_103204427.1', 'WP_001796663.1', 'WP_031929037.1', 'WP_064129738.1', 'WP_001269822.1', 'WP_252603053.1', 'WP_054190417.1', 'WP_308447965.1', 'WP_103204424.1', 'WP_031775081.1', 'WP_017804863.1', 'WP_001557597.1', 'WP_316246952.1', 'WP_064127915.1', 'WP_187396601.1', 'W…
470	['WP_103204427.1', 'WP_153227833.1', 'WP_187396601.1', 'WP_252094436.1', 'WP_000540323.1', 'WP_001796663.1', 'WP_031929037.1', 'WP_316246952.1', 'WP_031775081.1', 'WP_017804863.1', 'WP_001557597.1', 'WP_064129738.1', 'WP_064127915.1', 'WP_001269822.1', 'WP_258414974.1', 'WP_252603053.1', 'WP_031871517.1', 'WP_187396600.1', 'WP_001557594.1', 'WP_308447965.1', 'WP_162647297.1', 'WP_214309399.1', 'W…
471	['WP_031589073.1', 'WP_187396600.1', 'WP_162647296.1', 'WP_031871517.1', 'WP_258414974.1', 'WP_187396952.1', 'WP_001557594.1', 'WP_162647298.1', 'WP_153227760.1', 'WP_103204426.1', 'WP_054190417.1', 'WP_262376302.1', 'WP_000835971.1', 'WP_031589088.1', 'WP_103204424.1', 'WP_252094507.1', 'WP_000540323.1', 'WP_214308043.1', 'WP_153227833.1', 'WP_001656910.1', 'WP_240029534.1', 'WP_214309051.1', 'W…
472	['WP_017804603.1', 'WP_258414044.1', 'WP_187396713.1', 'WP_000784029.1', 'WP_001056483.1', 'WP_023914996.1', 'WP_103204411.1', 'WP_000784016.1', 'WP_252602982.1', 'WP_000702719.1', 'WP_310673497.1', 'WP_031785501.1', 'WP_252602965.1', 'WP_283589814.1', 'WP_000705634.1', 'WP_000705228.1', 'WP_072527105.1', 'WP_252078354.1', 'WP_252094373.1', 'WP_214308039.1', 'WP_000782835.1', 'WP_000782833.1', 'W…
473	['WP_000784251.1', 'WP_103149053.1', 'WP_187396714.1', 'WP_000781349.1', 'WP_064127913.1', 'WP_000781345.1', 'WP_000781347.1', 'WP_000784254.1', 'WP_000769138.1', 'WP_252602985.1', 'WP_000769139.1', 'WP_044292362.1', 'WP_103204413.1', 'WP_072398159.1', 'WP_000769147.1', 'WP_054189529.1', 'WP_000781346.1', 'WP_000784243.1', 'WP_162647290.1', 'WP_000769140.1', 'WP_000673059.1', 'WP_064136647.1', 'W…
474	['WP_153227833.1', 'WP_252094436.1', 'WP_031871517.1', 'WP_258414974.1', 'WP_103204427.1', 'WP_001557594.1', 'WP_001796663.1', 'WP_000540323.1', 'WP_031929037.1', 'WP_064129738.1', 'WP_078064181.1', 'WP_316246952.1', 'WP_072471082.1', 'WP_001269822.1', 'WP_252603053.1', 'WP_017804863.1', 'WP_308447965.1', 'WP_187396748.1', 'WP_031837584.1', 'WP_001557597.1', 'WP_049873750.1', 'WP_064127915.1', 'W…
475	['WP_103204427.1', 'WP_153227833.1', 'WP_187396601.1', 'WP_316246952.1', 'WP_001796663.1', 'WP_031929037.1', 'WP_017804863.1', 'WP_031775081.1', 'WP_001557597.1', 'WP_064127915.1', 'WP_258414974.1', 'WP_000540323.1', 'WP_252094436.1', 'WP_001269822.1', 'WP_031871517.1', 'WP_001557594.1', 'WP_064129738.1', 'WP_252603053.1', 'WP_162647293.1', 'WP_187396600.1', 'WP_162647297.1', 'WP_214308043.1', 'W…
476	['WP_187396951.1', 'WP_153227833.1', 'WP_103204424.1', 'WP_252094507.1', 'WP_187396600.1', 'WP_031871517.1', 'WP_054190417.1', 'WP_001796663.1', 'WP_031929037.1', 'WP_000540323.1', 'WP_214308043.1', 'WP_031775081.1', 'WP_103204427.1', 'WP_214309399.1', 'WP_162647297.1', 'WP_252603106.1', 'WP_001557594.1', 'WP_258414974.1', 'WP_001269822.1', 'WP_187396601.1', 'WP_214309051.1', 'WP_252094436.1', 'W…
477	['WP_103204427.1', 'WP_153227833.1', 'WP_187396601.1', 'WP_187396952.1', 'WP_258414974.1', 'WP_001796663.1', 'WP_031929037.1', 'WP_001656910.1', 'WP_001557594.1', 'WP_031589088.1', 'WP_000835979.1', 'WP_316246952.1', 'WP_017804863.1', 'WP_031775081.1', 'WP_001557597.1', 'WP_000540323.1', 'WP_064127915.1', 'WP_031871517.1', 'WP_214268161.1', 'WP_252094436.1', 'WP_001269822.1', 'WP_252603063.1', 'W…
478	['WP_252078357.1', 'WP_252096145.1', 'WP_187396953.1', 'WP_252603066.1', 'WP_000045194.1', 'WP_000653708.1', 'WP_086153436.1', 'WP_031589090.1', 'WP_250543880.1', 'WP_000045191.1', 'WP_000653707.1', 'WP_162647300.1', 'WP_214309052.1', 'WP_054190415.1', 'WP_258414975.1', 'WP_000066172.1', 'WP_023914983.1', 'WP_266195249.1', 'WP_153227834.1', 'WP_262376000.1', 'WP_250322079.1']
479	['WP_250543769.1', 'WP_214225015.1', 'WP_187399067.1', 'WP_250543467.1', 'WP_250322238.1', 'WP_000540897.1', 'WP_252094436.1', 'WP_150021431.1', 'WP_049873750.1', 'WP_078064181.1', 'WP_187396748.1', 'WP_000540919.1', 'WP_072471082.1', 'WP_153227833.1', 'WP_001557596.1', 'WP_252603106.1', 'WP_162647304.1', 'WP_141061097.1', 'WP_165468934.1', 'WP_001557594.1', 'WP_031871517.1', 'WP_001814080.1', 'W…
480	['WP_190276141.1', 'WP_000072584.1', 'WP_000072578.1', 'WP_000072579.1', 'WP_064135574.1', 'WP_114290949.1', 'WP_000596628.1', 'WP_095255680.1', 'WP_000072580.1', 'WP_162647289.1', 'WP_031877232.1', 'WP_031884452.1', 'WP_103204418.1', 'WP_230852039.1', 'WP_214199219.1', 'WP_214309047.1', 'WP_150008589.1', 'WP_214268119.1', 'WP_252603024.1', 'WP_031835883.1', 'WP_252603021.1', 'WP_230852040.1', 'W…
481	['WP_194381443.1']
482	['WP_000784530.1', 'WP_196578971.1', 'WP_054193360.1', 'WP_258414045.1', 'WP_187396598.1', 'WP_000705657.1', 'WP_023914994.1', 'WP_064127912.1', 'WP_103204412.1', 'WP_000705228.1', 'WP_252078354.1', 'WP_252094373.1', 'WP_214308039.1', 'WP_000782835.1', 'WP_162647290.1', 'WP_000782833.1', 'WP_054189527.1', 'WP_000782826.1', 'WP_000782618.1', 'WP_064132419.1', 'WP_214308038.1', 'WP_000782827.1', 'W…
483	['WP_198918075.1', 'WP_198974505.1']
484	['WP_198918076.1']
485	['WP_198918079.1', 'WP_162635671.1', 'WP_115347683.1', 'WP_115347687.1', 'WP_048665543.1', 'WP_276210249.1', 'WP_115347686.1', 'WP_115347684.1']
486	['WP_198918081.1', 'WP_198974938.1']
487	['WP_198918082.1']
488	['WP_198918083.1']
489	['WP_198918084.1', 'WP_198981278.1', 'WP_198974947.1']
490	['WP_198918085.1', 'WP_198974026.1', 'WP_141060479.1', 'WP_031903608.1']
491	['WP_198918086.1', 'WP_233145425.1', 'WP_233145417.1', 'WP_276210250.1']
492	['WP_198918087.1']
493	['WP_198918088.1']
494	['WP_198918089.1', 'WP_001791613.1', 'WP_002497230.1', 'WP_002446825.1', 'WP_106884303.1', 'WP_150527434.1']
495	['WP_198918090.1']
496	['WP_198918091.1']
497	['WP_198918093.1', 'WP_198974874.1']
498	['WP_198974026.1', 'WP_198918085.1', 'WP_141060479.1', 'WP_031903608.1']
499	['WP_198974505.1', 'WP_198918075.1']
500	['WP_198974874.1', 'WP_198918093.1']
501	['WP_198974938.1', 'WP_198918081.1']
502	['WP_198974945.1']
503	['WP_198974946.1']
504	['WP_198974947.1', 'WP_198981278.1', 'WP_198918084.1']
505	['WP_198981278.1', 'WP_198974947.1', 'WP_198918084.1']
506	['WP_198981280.1', 'WP_276210243.1']
507	['WP_198998805.1', 'WP_162647578.1', 'WP_159426938.1']
508	['WP_199004929.1', 'WP_159426938.1', 'WP_162647578.1']
509	['WP_162647290.1', 'WP_000769147.1', 'WP_103204419.1', 'WP_000769139.1', 'WP_200626400.1', 'WP_044292362.1', 'WP_000769155.1', 'WP_258414972.1', 'WP_000769138.1', 'WP_000769160.1', 'WP_045177088.1', 'WP_000769146.1', 'WP_000769140.1', 'WP_054190420.1', 'WP_252603041.1', 'WP_000784251.1', 'WP_103149053.1', 'WP_000769145.1', 'WP_187396714.1', 'WP_000781349.1', 'WP_064127913.1', 'WP_000784254.1', 'W…
510	['WP_200730794.1', 'WP_000481282.1']
511	['WP_200730795.1']
512	['WP_200730800.1']
513	['WP_044027547.1', 'WP_103204417.1', 'WP_000028659.1', 'WP_153227759.1', 'WP_252603018.1', 'WP_000028683.1', 'WP_000028609.1', 'WP_258414970.1', 'WP_000028601.1', 'WP_214308041.1', 'WP_252094374.1', 'WP_238611001.1', 'WP_000028602.1', 'WP_208151508.1', 'WP_064129736.1', 'WP_000028681.1', 'WP_214306840.1', 'WP_252096226.1', 'WP_214268118.1', 'WP_252078593.1', 'WP_214309046.1', 'WP_150021369.1', 'W…
514	['WP_000673059.1', 'WP_064136647.1', 'WP_000778499.1', 'WP_000778500.1', 'WP_000673078.1', 'WP_258414969.1', 'WP_000673057.1', 'WP_000769147.1', 'WP_072490936.1', 'WP_000779445.1', 'WP_044292362.1', 'WP_000769139.1', 'WP_000769138.1', 'WP_162647290.1', 'WP_000784251.1', 'WP_103149053.1', 'WP_000769843.1', 'WP_000779476.1', 'WP_064127913.1', 'WP_187396714.1', 'WP_000781349.1', 'WP_000781345.1', 'W…
515	['WP_044027547.1', 'WP_000028659.1', 'WP_103204417.1', 'WP_153227759.1', 'WP_252603018.1', 'WP_000028683.1', 'WP_000028609.1', 'WP_258414970.1', 'WP_214308041.1', 'WP_252094374.1', 'WP_000028601.1', 'WP_000028602.1', 'WP_238611001.1', 'WP_000028681.1', 'WP_208151508.1', 'WP_064129736.1', 'WP_214306840.1', 'WP_252096226.1', 'WP_214268118.1', 'WP_252078593.1', 'WP_214309046.1', 'WP_150021369.1', 'W…
516	['WP_214199219.1', 'WP_214309047.1', 'WP_230852039.1', 'WP_031835883.1', 'WP_252603021.1', 'WP_230852040.1', 'WP_252094504.1', 'WP_262376313.1', 'WP_228115439.1', 'WP_262375999.1', 'WP_001789683.1', 'WP_262374592.1', 'WP_225305974.1', 'WP_252094435.1', 'WP_250543895.1', 'WP_250322237.1', 'WP_262377119.1', 'WP_252094505.1']
517	['WP_064136649.1', 'WP_103204414.1', 'WP_000769835.1', 'WP_187396599.1', 'WP_214306837.1', 'WP_000769837.1', 'WP_000769834.1', 'WP_000673059.1', 'WP_064136647.1', 'WP_214309043.1', 'WP_000769820.1', 'WP_000769832.1', 'WP_000778499.1', 'WP_000769147.1', 'WP_258414969.1', 'WP_000778500.1', 'WP_000673078.1', 'WP_000673057.1', 'WP_000779445.1', 'WP_072490936.1', 'WP_000769833.1', 'WP_000769825.1', 'W…
518	['WP_214199321.1', 'WP_187396600.1', 'WP_031871517.1', 'WP_001557594.1', 'WP_103204424.1', 'WP_162647297.1', 'WP_258414974.1', 'WP_252603050.1', 'WP_001557593.1', 'WP_248315647.1', 'WP_214308042.1', 'WP_000269701.1', 'WP_162647292.1', 'WP_054190417.1', 'WP_000540323.1', 'WP_214308043.1', 'WP_252094507.1', 'WP_252603063.1', 'WP_162647296.1', 'WP_031589073.1', 'WP_214309050.1', 'WP_187396601.1', 'W…
519	['WP_214225015.1', 'WP_049873750.1', 'WP_078064181.1', 'WP_187396748.1', 'WP_072471082.1', 'WP_153227833.1', 'WP_001802013.1', 'WP_252094436.1', 'WP_150021431.1', 'WP_000540897.1', 'WP_031871517.1', 'WP_078069232.1', 'WP_001557594.1', 'WP_052774626.1', 'WP_031837584.1', 'WP_252603106.1', 'WP_000540919.1', 'WP_308447965.1', 'WP_258414974.1', 'WP_000540911.1', 'WP_252603053.1', 'WP_001796663.1', 'W…
520	['WP_064136649.1', 'WP_103204414.1', 'WP_000769835.1', 'WP_187396599.1', 'WP_214306837.1', 'WP_000769837.1', 'WP_000769834.1', 'WP_000673059.1', 'WP_064136647.1', 'WP_214309043.1', 'WP_000769820.1', 'WP_000769832.1', 'WP_000778499.1', 'WP_000769147.1', 'WP_258414969.1', 'WP_000778500.1', 'WP_000673078.1', 'WP_000673057.1', 'WP_000779445.1', 'WP_072490936.1', 'WP_000769833.1', 'WP_000769825.1', 'W…
521	['WP_250543769.1', 'WP_214225015.1', 'WP_214241693.1', 'WP_150021431.1', 'WP_000540919.1', 'WP_000540897.1', 'WP_250545085.1', 'WP_187399067.1', 'WP_252603106.1', 'WP_001557596.1', 'WP_230852051.1', 'WP_001814080.1', 'WP_162647304.1', 'WP_165468934.1', 'WP_250543467.1', 'WP_250322238.1', 'WP_153227833.1', 'WP_000456132.1', 'WP_103148874.1', 'WP_103204422.1', 'WP_001802013.1', 'WP_258414990.1', 'W…
522	['WP_187396600.1', 'WP_001796663.1', 'WP_031871517.1', 'WP_001557594.1', 'WP_031929037.1', 'WP_252094507.1', 'WP_000540323.1', 'WP_214308043.1', 'WP_000540914.1', 'WP_162647294.1', 'WP_252603057.1', 'WP_250545087.1', 'WP_250543879.1', 'WP_214309051.1', 'WP_258414974.1', 'WP_187396601.1', 'WP_252094436.1', 'WP_001269822.1', 'WP_252603060.1', 'WP_214268162.1', 'WP_031775081.1', 'WP_103204427.1', 'W…
523	['WP_214241698.1', 'WP_286036510.1', 'WP_286036531.1', 'WP_049882907.1', 'WP_000542365.1', 'WP_103148874.1', 'WP_230852051.1', 'WP_141061097.1', 'WP_153227833.1', 'WP_150021436.1', 'WP_248315648.1', 'WP_162647299.1', 'WP_150021433.1', 'WP_162647304.1', 'WP_214225015.1', 'WP_214309399.1', 'WP_150021431.1', 'WP_103204424.1', 'WP_250543877.1', 'WP_000456132.1', 'WP_250545085.1', 'WP_103204427.1', 'W…
524	['WP_064136647.1', 'WP_000673059.1', 'WP_000778499.1', 'WP_000778500.1', 'WP_000673078.1', 'WP_258414969.1', 'WP_000673057.1', 'WP_072490936.1', 'WP_000779445.1', 'WP_000769147.1', 'WP_044292362.1', 'WP_000769139.1', 'WP_000769138.1', 'WP_000784251.1', 'WP_162647290.1', 'WP_103149053.1', 'WP_000769843.1', 'WP_000779476.1', 'WP_064127913.1', 'WP_187396714.1', 'WP_000781349.1', 'WP_214418204.1', 'W…
525	['WP_162647290.1', 'WP_000769138.1', 'WP_103204419.1', 'WP_044292362.1', 'WP_000769147.1', 'WP_000769155.1', 'WP_000769139.1', 'WP_258414972.1', 'WP_100793864.1', 'WP_000784251.1', 'WP_000769140.1', 'WP_103149053.1', 'WP_000779474.1', 'WP_103204416.1', 'WP_000673046.1', 'WP_064127913.1', 'WP_187396714.1', 'WP_165468892.1', 'WP_000778479.1', 'WP_214268117.1', 'WP_000781349.1', 'WP_000784254.1', 'W…
526	['WP_044027547.1', 'WP_000028659.1', 'WP_103204417.1', 'WP_153227759.1', 'WP_252603018.1', 'WP_000028609.1', 'WP_000028683.1', 'WP_258414970.1', 'WP_252094374.1', 'WP_214308041.1', 'WP_000028601.1', 'WP_000028602.1', 'WP_238611001.1', 'WP_000028681.1', 'WP_208151508.1', 'WP_064129736.1', 'WP_214306840.1', 'WP_214268118.1', 'WP_252096226.1', 'WP_252078593.1', 'WP_214309046.1', 'WP_150021369.1', 'W…
527	['WP_095255680.1', 'WP_000596628.1', 'WP_031884452.1', 'WP_031877232.1', 'WP_214268119.1', 'WP_162647289.1', 'WP_150008589.1', 'WP_252603024.1', 'WP_031835883.1', 'WP_230852040.1', 'WP_001789683.1', 'WP_252603021.1', 'WP_252094505.1']
528	['WP_214308088.1', 'WP_214268157.1', 'WP_214307153.1', 'WP_031762269.1']
529	['WP_187396600.1', 'WP_031871517.1', 'WP_001557594.1', 'WP_258414974.1', 'WP_054190417.1', 'WP_252094507.1', 'WP_000540323.1', 'WP_214308043.1', 'WP_103204424.1', 'WP_000540914.1', 'WP_162647294.1', 'WP_252603057.1', 'WP_001796663.1', 'WP_187396601.1', 'WP_250545087.1', 'WP_031929037.1', 'WP_250543879.1', 'WP_214309051.1', 'WP_252094436.1', 'WP_001269822.1', 'WP_252603060.1', 'WP_214268162.1', 'W…
530	['WP_103204427.1', 'WP_153227833.1', 'WP_187396601.1', 'WP_001796663.1', 'WP_031929037.1', 'WP_031775081.1', 'WP_017804863.1', 'WP_001557597.1', 'WP_064127915.1', 'WP_258414974.1', 'WP_000540323.1', 'WP_214268161.1', 'WP_252094436.1', 'WP_316246952.1', 'WP_064129738.1', 'WP_001269822.1', 'WP_252603053.1', 'WP_031871517.1', 'WP_001557594.1', 'WP_162647293.1', 'WP_187396600.1', 'WP_162647297.1', 'W…
531	['WP_103204427.1', 'WP_316246952.1', 'WP_017804863.1', 'WP_001557597.1', 'WP_064127915.1', 'WP_031775081.1', 'WP_214309399.1', 'WP_162647297.1', 'WP_001796663.1', 'WP_000540323.1', 'WP_031929037.1', 'WP_064129738.1', 'WP_214268162.1', 'WP_252094436.1', 'WP_153227833.1', 'WP_162647299.1', 'WP_001269822.1', 'WP_214308043.1', 'WP_214306883.1', 'WP_308447965.1', 'WP_252603053.1', 'WP_031871517.1', 'W…
532	['WP_214308038.1', 'WP_214306836.1', 'WP_000782835.1', 'WP_044292362.1', 'WP_162647290.1', 'WP_258414045.1', 'WP_000782833.1', 'WP_000769138.1', 'WP_000769147.1', 'WP_000784530.1', 'WP_000782618.1', 'WP_000782826.1', 'WP_064132419.1', 'WP_103204419.1', 'WP_000784251.1', 'WP_000782622.1', 'WP_000782616.1', 'WP_064136653.1', 'WP_001621643.1', 'WP_000769139.1', 'WP_000782827.1', 'WP_103149053.1', 'W…
533	['WP_064136649.1', 'WP_103204414.1', 'WP_000769835.1', 'WP_187396599.1', 'WP_214306837.1', 'WP_000769837.1', 'WP_000769147.1', 'WP_000769834.1', 'WP_000673059.1', 'WP_064136647.1', 'WP_214309043.1', 'WP_000769139.1', 'WP_000769820.1', 'WP_000769832.1', 'WP_000778499.1', 'WP_044292362.1', 'WP_258414969.1', 'WP_000778500.1', 'WP_000769138.1', 'WP_000673078.1', 'WP_000673057.1', 'WP_000769833.1', 'W…
534	['WP_000673059.1', 'WP_064136647.1', 'WP_000778499.1', 'WP_000778500.1', 'WP_258414969.1', 'WP_000673078.1', 'WP_000673057.1', 'WP_072490936.1', 'WP_000779445.1', 'WP_000769147.1', 'WP_044292362.1', 'WP_000769139.1', 'WP_000769138.1', 'WP_162647290.1', 'WP_000784251.1', 'WP_103149053.1', 'WP_000769843.1', 'WP_000779476.1', 'WP_064127913.1', 'WP_187396714.1', 'WP_000781349.1', 'WP_214418204.1', 'W…
535	['WP_162647290.1', 'WP_103204419.1', 'WP_000769138.1', 'WP_044292362.1', 'WP_000769147.1', 'WP_258414972.1', 'WP_000769139.1', 'WP_000769155.1', 'WP_100793864.1', 'WP_103204416.1', 'WP_000779474.1', 'WP_000673046.1', 'WP_000769140.1', 'WP_165468892.1', 'WP_000784251.1', 'WP_000778479.1', 'WP_103149053.1', 'WP_214268117.1', 'WP_064127913.1', 'WP_187396714.1', 'WP_000769146.1', 'WP_000781349.1', 'W…
536	['WP_044027547.1', 'WP_000028659.1', 'WP_103204417.1', 'WP_153227759.1', 'WP_252603018.1', 'WP_000028683.1', 'WP_000028609.1', 'WP_258414970.1', 'WP_214308041.1', 'WP_252094374.1', 'WP_000028601.1', 'WP_000028602.1', 'WP_238611001.1', 'WP_000028681.1', 'WP_208151508.1', 'WP_214306840.1', 'WP_064129736.1', 'WP_252096226.1', 'WP_214268118.1', 'WP_252078593.1', 'WP_214309046.1', 'WP_150021369.1', 'W…
537	['WP_214306882.1', 'WP_250543769.1', 'WP_250543877.1', 'WP_250545085.1', 'WP_214225015.1', 'WP_150021431.1', 'WP_103204422.1', 'WP_286036510.1', 'WP_000456132.1', 'WP_286036531.1', 'WP_230852051.1', 'WP_000455735.1', 'WP_001827359.1', 'WP_049882907.1', 'WP_000388882.1', 'WP_187399067.1', 'WP_162647304.1', 'WP_000542365.1', 'WP_103148874.1', 'WP_000456128.1', 'WP_031785502.1', 'WP_153227833.1', 'W…
538	['WP_103204427.1', 'WP_316246952.1', 'WP_017804863.1', 'WP_001557597.1', 'WP_064127915.1', 'WP_031775081.1', 'WP_214309399.1', 'WP_162647297.1', 'WP_001796663.1', 'WP_000540323.1', 'WP_031929037.1', 'WP_064129738.1', 'WP_214268162.1', 'WP_252094436.1', 'WP_162647299.1', 'WP_153227833.1', 'WP_001269822.1', 'WP_214306883.1', 'WP_214308043.1', 'WP_308447965.1', 'WP_252603053.1', 'WP_031871517.1', 'W…
539	['WP_031762269.1', 'WP_214307153.1', 'WP_214308088.1', 'WP_214268157.1']
540	['WP_214308038.1', 'WP_000782835.1', 'WP_214306836.1', 'WP_000782833.1', 'WP_162647290.1', 'WP_258414045.1', 'WP_044292362.1', 'WP_000784530.1', 'WP_103204419.1', 'WP_064132419.1', 'WP_000784251.1', 'WP_000769138.1', 'WP_000769147.1', 'WP_103149053.1', 'WP_001621643.1', 'WP_000782618.1', 'WP_000769155.1', 'WP_000782622.1', 'WP_258414972.1', 'WP_000782826.1', 'WP_064127913.1', 'WP_054193360.1', 'W…
541	['WP_252094373.1', 'WP_072527105.1', 'WP_000705634.1', 'WP_000784530.1', 'WP_252078354.1', 'WP_103204412.1', 'WP_283589814.1', 'WP_017804603.1', 'WP_187396598.1', 'WP_000784032.1', 'WP_258414045.1', 'WP_000784029.1', 'WP_258414044.1', 'WP_001056483.1', 'WP_023914996.1', 'WP_000784016.1', 'WP_054193360.1', 'WP_187396713.1', 'WP_064127912.1', 'WP_000705228.1', 'WP_196578971.1', 'WP_000705657.1', 'W…
542	['WP_000673059.1', 'WP_064136647.1', 'WP_000778499.1', 'WP_000778500.1', 'WP_258414969.1', 'WP_000673078.1', 'WP_000673057.1', 'WP_000779445.1', 'WP_072490936.1', 'WP_000769147.1', 'WP_044292362.1', 'WP_000769139.1', 'WP_000769138.1', 'WP_162647290.1', 'WP_000784251.1', 'WP_103149053.1', 'WP_000769843.1', 'WP_000779476.1', 'WP_064127913.1', 'WP_187396714.1', 'WP_000781349.1', 'WP_214418204.1', 'W…
543	['WP_044027547.1', 'WP_000028659.1', 'WP_103204417.1', 'WP_153227759.1', 'WP_252603018.1', 'WP_000028683.1', 'WP_000028609.1', 'WP_258414970.1', 'WP_214308041.1', 'WP_252094374.1', 'WP_000028601.1', 'WP_000028602.1', 'WP_238611001.1', 'WP_000028681.1', 'WP_208151508.1', 'WP_064129736.1', 'WP_214306840.1', 'WP_252096226.1', 'WP_214268118.1', 'WP_252078593.1', 'WP_214309046.1', 'WP_150021369.1', 'W…
544	['WP_153227833.1', 'WP_252094436.1', 'WP_031871517.1', 'WP_001557594.1', 'WP_258414974.1', 'WP_001796663.1', 'WP_031929037.1', 'WP_103204427.1', 'WP_000540323.1', 'WP_064129738.1', 'WP_252603053.1', 'WP_316246952.1', 'WP_001269822.1', 'WP_308447965.1', 'WP_078064181.1', 'WP_017804863.1', 'WP_072471082.1', 'WP_001557597.1', 'WP_064127915.1', 'WP_162647293.1', 'WP_031837584.1', 'WP_049873750.1', 'W…
545	['WP_103204427.1', 'WP_017804863.1', 'WP_001557597.1', 'WP_316246952.1', 'WP_064127915.1', 'WP_031775081.1', 'WP_214309399.1', 'WP_162647297.1', 'WP_001796663.1', 'WP_000540323.1', 'WP_031929037.1', 'WP_064129738.1', 'WP_214308043.1', 'WP_252094436.1', 'WP_153227833.1', 'WP_162647299.1', 'WP_214268162.1', 'WP_001269822.1', 'WP_214306883.1', 'WP_252603053.1', 'WP_031871517.1', 'WP_308447965.1', 'W…
546	['WP_214308088.1', 'WP_214268157.1', 'WP_214307153.1', 'WP_031762269.1']
547	['WP_252094436.1', 'WP_153227833.1', 'WP_031871517.1', 'WP_103204427.1', 'WP_001796663.1', 'WP_001557594.1', 'WP_258414974.1', 'WP_031929037.1', 'WP_000540323.1', 'WP_064129738.1', 'WP_316246952.1', 'WP_017804863.1', 'WP_078064181.1', 'WP_252603053.1', 'WP_001557597.1', 'WP_001269822.1', 'WP_064127915.1', 'WP_072471082.1', 'WP_308447965.1', 'WP_031775081.1', 'WP_031837584.1', 'WP_049873750.1', 'W…
548	['WP_214225015.1', 'WP_252094436.1', 'WP_078064181.1', 'WP_049873750.1', 'WP_187396748.1', 'WP_072471082.1', 'WP_153227833.1', 'WP_000540897.1', 'WP_150021431.1', 'WP_031871517.1', 'WP_001557594.1', 'WP_001802013.1', 'WP_286036510.1', 'WP_286036531.1', 'WP_078069232.1', 'WP_252603106.1', 'WP_000540919.1', 'WP_052774626.1', 'WP_258414974.1', 'WP_072361595.1', 'WP_031837584.1', 'WP_308447965.1', 'W…
549	['WP_103204414.1', 'WP_064136649.1', 'WP_214309043.1', 'WP_000769835.1', 'WP_000769832.1', 'WP_187396599.1', 'WP_000769147.1', 'WP_000769837.1', 'WP_000769834.1', 'WP_214306837.1', 'WP_000769139.1', 'WP_000769833.1', 'WP_044292362.1', 'WP_000769820.1', 'WP_000769138.1', 'WP_162647290.1', 'WP_000769146.1', 'WP_103204419.1', 'WP_000769825.1', 'WP_000769155.1', 'WP_252603000.1', 'WP_258414972.1', 'W…
550	['WP_064136647.1', 'WP_000673059.1', 'WP_000778499.1', 'WP_000778500.1', 'WP_000673078.1', 'WP_258414969.1', 'WP_000769147.1', 'WP_000673057.1', 'WP_072490936.1', 'WP_000779445.1', 'WP_044292362.1', 'WP_162647290.1', 'WP_000769139.1', 'WP_000769138.1', 'WP_000784251.1', 'WP_103149053.1', 'WP_000769843.1', 'WP_000779476.1', 'WP_064127913.1', 'WP_187396714.1', 'WP_103204419.1', 'WP_000781349.1', 'W…
551	['WP_162647290.1', 'WP_103204419.1', 'WP_000769147.1', 'WP_000769138.1', 'WP_044292362.1', 'WP_258414972.1', 'WP_000769139.1', 'WP_000769155.1', 'WP_100793864.1', 'WP_000769140.1', 'WP_000784251.1', 'WP_103149053.1', 'WP_064127913.1', 'WP_187396714.1', 'WP_000769146.1', 'WP_103204416.1', 'WP_000673046.1', 'WP_000769160.1', 'WP_000779474.1', 'WP_045177088.1', 'WP_000781349.1', 'WP_165468892.1', 'W…
552	['WP_044027547.1', 'WP_103204417.1', 'WP_000028659.1', 'WP_153227759.1', 'WP_252603018.1', 'WP_000028683.1', 'WP_000028609.1', 'WP_258414970.1', 'WP_214308041.1', 'WP_252094374.1', 'WP_000028601.1', 'WP_000028602.1', 'WP_238611001.1', 'WP_000028681.1', 'WP_208151508.1', 'WP_064129736.1', 'WP_214306840.1', 'WP_252096226.1', 'WP_214268118.1', 'WP_252078593.1', 'WP_214309046.1', 'WP_150021369.1', 'W…
553	['WP_214199219.1', 'WP_214309047.1', 'WP_230852039.1', 'WP_031835883.1', 'WP_252603021.1', 'WP_230852040.1', 'WP_252094504.1', 'WP_262376313.1', 'WP_228115439.1', 'WP_262375999.1', 'WP_001789683.1', 'WP_262374592.1', 'WP_225305974.1', 'WP_252094435.1', 'WP_250543895.1', 'WP_250322237.1', 'WP_262377119.1', 'WP_252094505.1']
554	['WP_000669519.1', 'WP_154283685.1', 'WP_214309048.1', 'WP_000669524.1', 'WP_000669520.1', 'WP_000669514.1', 'WP_252603047.1', 'WP_103204421.1']
555	['WP_252094436.1', 'WP_153227833.1', 'WP_031871517.1', 'WP_001557594.1', 'WP_103204427.1', 'WP_258414974.1', 'WP_001796663.1', 'WP_000540323.1', 'WP_031929037.1', 'WP_064129738.1', 'WP_316246952.1', 'WP_078064181.1', 'WP_001269822.1', 'WP_072471082.1', 'WP_017804863.1', 'WP_001557597.1', 'WP_064127915.1', 'WP_252603053.1', 'WP_308447965.1', 'WP_049873750.1', 'WP_187396748.1', 'WP_031837584.1', 'W…
556	['WP_103204427.1', 'WP_153227833.1', 'WP_187396601.1', 'WP_000540323.1', 'WP_252094436.1', 'WP_316246952.1', 'WP_001796663.1', 'WP_031929037.1', 'WP_001557594.1', 'WP_258414974.1', 'WP_031871517.1', 'WP_187396600.1', 'WP_001656910.1', 'WP_017804863.1', 'WP_031775081.1', 'WP_001557597.1', 'WP_064129738.1', 'WP_064127915.1', 'WP_252603053.1', 'WP_001269822.1', 'WP_054190417.1', 'WP_103204424.1', 'W…
557	['WP_153227833.1', 'WP_103204427.1', 'WP_252094507.1', 'WP_252094436.1', 'WP_258414974.1', 'WP_031775081.1', 'WP_187396601.1', 'WP_001269822.1', 'WP_031871517.1', 'WP_000540323.1', 'WP_001796663.1', 'WP_031929037.1', 'WP_001557594.1', 'WP_187396600.1', 'WP_214308043.1', 'WP_252603053.1', 'WP_162647293.1', 'WP_017804863.1', 'WP_001557597.1', 'WP_001806699.1', 'WP_025173830.1', 'WP_064127915.1', 'W…
558	['WP_000653708.1', 'WP_000653707.1', 'WP_086153436.1', 'WP_031589090.1', 'WP_000045194.1', 'WP_162647300.1', 'WP_252603066.1', 'WP_000045191.1', 'WP_214309052.1', 'WP_054190415.1', 'WP_258414975.1', 'WP_252096145.1', 'WP_252078357.1', 'WP_250543880.1', 'WP_187396953.1', 'WP_023914983.1', 'WP_000066172.1', 'WP_266195249.1', 'WP_153227834.1', 'WP_262376000.1', 'WP_250322079.1', 'WP_250543898.1']
559	['WP_000971498.1', 'WP_000971497.1', 'WP_252603070.1', 'WP_000577027.1', 'WP_000971504.1', 'WP_000971499.1', 'WP_000971506.1', 'WP_000971507.1', 'WP_258414976.1', 'WP_000971501.1', 'WP_162647301.1', 'WP_214309053.1']
560	['WP_000172546.1', 'WP_000172540.1', 'WP_000172535.1', 'WP_252603073.1', 'WP_214309054.1', 'WP_000172545.1', 'WP_162647302.1', 'WP_153227761.1', 'WP_248315650.1', 'WP_078371446.1', 'WP_238522654.1', 'WP_250543762.1', 'WP_000074801.1', 'WP_031915011.1', 'WP_252096703.1', 'WP_252096227.1']
561	['WP_001798389.1', 'WP_072433528.1', 'WP_001796660.1', 'WP_072419840.1', 'WP_187395862.1', 'WP_001794548.1', 'WP_001795576.1', 'WP_283589816.1', 'WP_072398156.1', 'WP_072460595.1', 'WP_214309055.1', 'WP_103204428.1', 'WP_001797248.1']
562	['WP_001062997.1', 'WP_001062998.1', 'WP_001062992.1', 'WP_001063005.1', 'WP_001062991.1', 'WP_044292379.1', 'WP_001062981.1', 'WP_001062985.1', 'WP_260645541.1', 'WP_216452700.1', 'WP_103204429.1', 'WP_064136643.1', 'WP_214309056.1', 'WP_001062986.1']
563	['WP_252094436.1', 'WP_153227833.1', 'WP_031871517.1', 'WP_103204427.1', 'WP_001796663.1', 'WP_258414974.1', 'WP_001557594.1', 'WP_031929037.1', 'WP_000540323.1', 'WP_064129738.1', 'WP_316246952.1', 'WP_078064181.1', 'WP_017804863.1', 'WP_252603053.1', 'WP_001269822.1', 'WP_001557597.1', 'WP_064127915.1', 'WP_072471082.1', 'WP_308447965.1', 'WP_031775081.1', 'WP_031837584.1', 'WP_049873750.1', 'W…
564	['WP_103204427.1', 'WP_316246952.1', 'WP_017804863.1', 'WP_001557597.1', 'WP_064127915.1', 'WP_031775081.1', 'WP_214309399.1', 'WP_162647297.1', 'WP_001796663.1', 'WP_000540323.1', 'WP_031929037.1', 'WP_064129738.1', 'WP_252094436.1', 'WP_214268162.1', 'WP_162647299.1', 'WP_153227833.1', 'WP_001269822.1', 'WP_214308043.1', 'WP_214306883.1', 'WP_252603053.1', 'WP_308447965.1', 'WP_103254085.1', 'W…
565	['WP_000673059.1', 'WP_064136647.1', 'WP_000778499.1', 'WP_000778500.1', 'WP_258414969.1', 'WP_000673078.1', 'WP_000673057.1', 'WP_000779445.1', 'WP_072490936.1', 'WP_000769147.1', 'WP_044292362.1', 'WP_000769139.1', 'WP_000769138.1', 'WP_162647290.1', 'WP_000784251.1', 'WP_000769843.1', 'WP_103149053.1', 'WP_000779476.1', 'WP_064127913.1', 'WP_187396714.1', 'WP_214418204.1', 'WP_000781349.1', 'W…
566	['WP_252094436.1', 'WP_153227833.1', 'WP_031871517.1', 'WP_103204427.1', 'WP_001796663.1', 'WP_001557594.1', 'WP_258414974.1', 'WP_031929037.1', 'WP_000540323.1', 'WP_064129738.1', 'WP_316246952.1', 'WP_017804863.1', 'WP_078064181.1', 'WP_252603053.1', 'WP_001557597.1', 'WP_001269822.1', 'WP_064127915.1', 'WP_072471082.1', 'WP_308447965.1', 'WP_031775081.1', 'WP_031837584.1', 'WP_049873750.1', 'W…
567	['WP_214225015.1', 'WP_252094436.1', 'WP_049873750.1', 'WP_078064181.1', 'WP_187396748.1', 'WP_072471082.1', 'WP_153227833.1', 'WP_000540897.1', 'WP_150021431.1', 'WP_031871517.1', 'WP_001557594.1', 'WP_001802013.1', 'WP_286036510.1', 'WP_286036531.1', 'WP_250543769.1', 'WP_000540919.1', 'WP_078069232.1', 'WP_141061097.1', 'WP_001557596.1', 'WP_000540323.1', 'WP_052774626.1', 'WP_252603106.1', 'W…
568	['WP_103204427.1', 'WP_017804863.1', 'WP_001557597.1', 'WP_316246952.1', 'WP_064127915.1', 'WP_031775081.1', 'WP_214309399.1', 'WP_162647297.1', 'WP_001796663.1', 'WP_000540323.1', 'WP_031929037.1', 'WP_064129738.1', 'WP_214308043.1', 'WP_252094436.1', 'WP_153227833.1', 'WP_162647299.1', 'WP_214268162.1', 'WP_001269822.1', 'WP_214306883.1', 'WP_252603053.1', 'WP_031871517.1', 'WP_308447965.1', 'W…
569	['WP_001062997.1', 'WP_001062998.1', 'WP_001063005.1', 'WP_001062992.1', 'WP_044292379.1', 'WP_001062991.1', 'WP_001062985.1', 'WP_216452700.1', 'WP_260645541.1', 'WP_001062981.1', 'WP_103204429.1', 'WP_064136643.1', 'WP_214309056.1', 'WP_001062986.1']
570	['WP_252094436.1', 'WP_153227833.1', 'WP_031871517.1', 'WP_001557594.1', 'WP_258414974.1', 'WP_001796663.1', 'WP_103204427.1', 'WP_000540323.1', 'WP_031929037.1', 'WP_064129738.1', 'WP_001269822.1', 'WP_252603053.1', 'WP_316246952.1', 'WP_078064181.1', 'WP_308447965.1', 'WP_031837584.1', 'WP_072471082.1', 'WP_017804863.1', 'WP_252603057.1', 'WP_000540914.1', 'WP_001557597.1', 'WP_064127915.1', 'W…
571	['WP_224721112.1']
572	['WP_225305974.1', 'WP_262376313.1', 'WP_252094504.1', 'WP_228115439.1', 'WP_250543895.1', 'WP_262375999.1', 'WP_262374592.1', 'WP_252094435.1', 'WP_230852039.1', 'WP_252603021.1', 'WP_250322237.1', 'WP_214199219.1', 'WP_000072584.1', 'WP_258414971.1', 'WP_000072573.1', 'WP_262377119.1', 'WP_000072578.1', 'WP_000072579.1', 'WP_064135574.1', 'WP_114290949.1', 'WP_103204418.1', 'WP_000072580.1', 'W…
573	['WP_044027547.1', 'WP_000028659.1', 'WP_103204417.1', 'WP_153227759.1', 'WP_252603018.1', 'WP_000028683.1', 'WP_000028609.1', 'WP_226047007.1', 'WP_258414970.1', 'WP_214308041.1', 'WP_252094374.1', 'WP_000028601.1', 'WP_000028602.1', 'WP_238611001.1', 'WP_000028681.1', 'WP_208151508.1', 'WP_064129736.1', 'WP_214306840.1', 'WP_252096226.1', 'WP_214268118.1', 'WP_252078593.1', 'WP_214309046.1', 'W…
574	['WP_252094504.1', 'WP_228115439.1', 'WP_262376313.1', 'WP_262375999.1', 'WP_252603021.1', 'WP_230852039.1', 'WP_000072584.1', 'WP_262374592.1', 'WP_225305974.1', 'WP_252094435.1', 'WP_114290949.1', 'WP_214199219.1', 'WP_250543895.1', 'WP_000072573.1', 'WP_258414971.1', 'WP_103204418.1', 'WP_000072580.1', 'WP_190276141.1', 'WP_000072578.1', 'WP_000072579.1', 'WP_064135574.1', 'WP_250322237.1', 'W…
575	['WP_228480540.1']
576	['WP_228480541.1', 'WP_228480575.1']
577	['WP_228480575.1', 'WP_228480541.1']
578	['WP_229373691.1', 'WP_115211181.1']
579	['WP_229373693.1', 'WP_115211182.1']
580	['WP_229373695.1', 'WP_000175000.1']
581	['WP_229373697.1', 'WP_115211183.1']
582	['WP_229373699.1', 'WP_115211184.1']
583	['WP_229373701.1', 'WP_115211185.1']
584	['WP_229373702.1']
585	['WP_229373703.1']
586	['WP_229373704.1', 'WP_115211193.1']
587	['WP_229373706.1', 'WP_000450291.1', 'WP_115211198.1', 'WP_000204625.1']
588	['WP_229373707.1', 'WP_000759232.1']
589	['WP_229373708.1', 'WP_000942303.1', 'WP_031903605.1']
590	['WP_229373709.1', 'WP_000258728.1']
591	['WP_229374803.1']
592	['WP_230852039.1', 'WP_214199219.1', 'WP_214309047.1', 'WP_252603021.1', 'WP_031835883.1', 'WP_230852040.1', 'WP_252094504.1', 'WP_262376313.1', 'WP_228115439.1', 'WP_262375999.1', 'WP_262374592.1', 'WP_225305974.1', 'WP_252094435.1', 'WP_001789683.1', 'WP_250543895.1', 'WP_250322237.1', 'WP_262377119.1', 'WP_252094505.1']
593	['WP_230852040.1', 'WP_214309047.1', 'WP_214199219.1', 'WP_230852039.1', 'WP_031835883.1', 'WP_150008589.1', 'WP_252603024.1', 'WP_001789683.1', 'WP_252094505.1']
594	['WP_230852042.1', 'WP_250322217.1', 'WP_250543457.1', 'WP_260646143.1', 'WP_248315734.1', 'WP_250543896.1', 'WP_248315735.1']
595	['WP_153227833.1', 'WP_150021433.1', 'WP_252094436.1', 'WP_031837584.1', 'WP_258414974.1', 'WP_078064181.1', 'WP_187396748.1', 'WP_072471082.1', 'WP_001557594.1', 'WP_031871517.1', 'WP_252603057.1', 'WP_078069232.1', 'WP_001802013.1', 'WP_000540914.1', 'WP_049873750.1', 'WP_103148874.1', 'WP_001796663.1', 'WP_103204427.1', 'WP_064129738.1', 'WP_052774626.1', 'WP_031929037.1', 'WP_049882907.1', 'W…
596	['WP_233144846.1', 'WP_233146719.1']
597	['WP_233145417.1', 'WP_233145425.1', 'WP_198918086.1', 'WP_276210250.1']
598	['WP_233145424.1', 'WP_063282967.1']
599	['WP_233145425.1', 'WP_198918086.1', 'WP_233145417.1', 'WP_276210250.1']
600	['WP_233146719.1', 'WP_233144846.1']
601	['WP_238522654.1', 'WP_153227761.1', 'WP_000074801.1', 'WP_078371446.1', 'WP_000172546.1', 'WP_248315650.1', 'WP_000172540.1', 'WP_000172535.1', 'WP_162647302.1', 'WP_252603073.1', 'WP_214309054.1', 'WP_000172545.1', 'WP_250543762.1', 'WP_031915011.1', 'WP_252096703.1', 'WP_252096227.1']
602	['WP_044027547.1', 'WP_103204417.1', 'WP_000028659.1', 'WP_153227759.1', 'WP_252603018.1', 'WP_000028683.1', 'WP_000028609.1', 'WP_258414970.1', 'WP_000028601.1', 'WP_214308041.1', 'WP_252094374.1', 'WP_238611001.1', 'WP_000028602.1', 'WP_208151508.1', 'WP_000028681.1', 'WP_064129736.1', 'WP_214306840.1', 'WP_252096226.1', 'WP_214268118.1', 'WP_252078593.1', 'WP_214309046.1', 'WP_150021369.1', 'W…
603	['WP_238988565.1']
604	['WP_153227833.1', 'WP_252094436.1', 'WP_031871517.1', 'WP_103204427.1', 'WP_258414974.1', 'WP_001557594.1', 'WP_001796663.1', 'WP_000540323.1', 'WP_031929037.1', 'WP_064129738.1', 'WP_001656910.1', 'WP_316246952.1', 'WP_031589088.1', 'WP_001269822.1', 'WP_252603053.1', 'WP_240029534.1', 'WP_017804863.1', 'WP_001557597.1', 'WP_001641316.1', 'WP_064127915.1', 'WP_031837584.1', 'WP_308447965.1', 'W…
605	['WP_248315646.1']
606	['WP_248315647.1', 'WP_162647296.1', 'WP_054190423.1', 'WP_187396952.1', 'WP_153227760.1', 'WP_262376302.1', 'WP_000835971.1', 'WP_031589088.1', 'WP_252603063.1', 'WP_162647298.1', 'WP_103204426.1', 'WP_001656910.1', 'WP_031589073.1', 'WP_001641316.1', 'WP_187396600.1', 'WP_103204424.1', 'WP_031871517.1', 'WP_000835979.1', 'WP_001557594.1', 'WP_054190417.1', 'WP_258414974.1', 'WP_064127164.1', 'W…
607	['WP_286036510.1', 'WP_286036531.1', 'WP_248315648.1', 'WP_214309399.1', 'WP_103204427.1', 'WP_162647299.1', 'WP_316246952.1', 'WP_025175003.1', 'WP_103254085.1', 'WP_000455735.1', 'WP_162647297.1', 'WP_031775081.1', 'WP_000388882.1', 'WP_089535650.1', 'WP_214268162.1', 'WP_017804863.1', 'WP_064127915.1', 'WP_001557597.1', 'WP_214306883.1', 'WP_001205667.1', 'WP_000540323.1', 'WP_214308043.1', 'W…
608	['WP_252094507.1', 'WP_150021436.1', 'WP_187396601.1', 'WP_150021433.1', 'WP_252094436.1', 'WP_001269822.1', 'WP_103204427.1', 'WP_214268161.1', 'WP_031837584.1', 'WP_103254085.1', 'WP_248315649.1', 'WP_316246952.1', 'WP_017804863.1', 'WP_252603057.1', 'WP_240029534.1', 'WP_001656910.1', 'WP_031589088.1', 'WP_064127915.1', 'WP_001557597.1', 'WP_001205667.1', 'WP_214418216.1', 'WP_214308089.1', 'W…
609	['WP_248315650.1', 'WP_078371446.1', 'WP_153227761.1', 'WP_000172546.1', 'WP_000172540.1', 'WP_238522654.1', 'WP_000172535.1', 'WP_252603073.1', 'WP_162647302.1', 'WP_214309054.1', 'WP_000172545.1', 'WP_250543762.1', 'WP_000074801.1', 'WP_031915011.1', 'WP_252096703.1', 'WP_252096227.1']
610	['WP_248315734.1', 'WP_250543457.1', 'WP_250322217.1', 'WP_230852042.1', 'WP_260646143.1']
611	['WP_248315735.1', 'WP_250543457.1', 'WP_250322217.1', 'WP_230852042.1', 'WP_260646143.1']
612	['WP_153227833.1', 'WP_031837584.1', 'WP_103204427.1', 'WP_252094436.1', 'WP_308447965.1', 'WP_316246952.1', 'WP_000540323.1', 'WP_150021433.1', 'WP_017804863.1', 'WP_150021436.1', 'WP_001557597.1', 'WP_001796663.1', 'WP_064129738.1', 'WP_031929037.1', 'WP_064127915.1', 'WP_252603053.1', 'WP_258414974.1', 'WP_031871517.1', 'WP_000540914.1', 'WP_252603057.1', 'WP_001557594.1', 'WP_187396600.1', 'W…
613	['WP_248315737.1', 'WP_214199321.1', 'WP_248315647.1', 'WP_187396952.1', 'WP_214309050.1', 'WP_031589088.1', 'WP_000835979.1', 'WP_252603063.1', 'WP_000835971.1', 'WP_262376302.1', 'WP_001557593.1', 'WP_001656910.1', 'WP_240029534.1', 'WP_214308042.1', 'WP_252603050.1', 'WP_162647292.1', 'WP_000269701.1', 'WP_141061097.1', 'WP_162647298.1', 'WP_153227760.1', 'WP_103204426.1', 'WP_162647296.1', 'W…
614	['WP_250322071.1', 'WP_250322215.1', 'WP_262374556.1', 'WP_000784251.1', 'WP_000769835.1', 'WP_214306837.1', 'WP_250543875.1', 'WP_103149053.1', 'WP_187396599.1', 'WP_250543692.1', 'WP_000769834.1', 'WP_064136649.1', 'WP_000784254.1', 'WP_000769837.1', 'WP_000769833.1', 'WP_252096225.1', 'WP_103204413.1', 'WP_187396714.1', 'WP_103204414.1', 'WP_064127913.1', 'WP_000769825.1', 'WP_000769832.1', 'W…
615	['WP_250322078.1', 'WP_230852051.1', 'WP_250543877.1', 'WP_250545085.1', 'WP_214241698.1', 'WP_286036510.1', 'WP_286036531.1', 'WP_162647304.1', 'WP_103204423.1', 'WP_000835979.1', 'WP_252603063.1', 'WP_072361585.1', 'WP_187396601.1', 'WP_049882907.1', 'WP_252603057.1', 'WP_103204425.1', 'WP_031837584.1', 'WP_000456132.1', 'WP_072471082.1', 'WP_078064181.1', 'WP_000542365.1', 'WP_103148874.1', 'W…
616	['WP_250322079.1', 'WP_162647300.1', 'WP_187396953.1', 'WP_252078357.1', 'WP_250543880.1', 'WP_252096145.1', 'WP_000045191.1', 'WP_000045194.1', 'WP_252603066.1', 'WP_153227834.1', 'WP_031589090.1', 'WP_000653707.1', 'WP_000653708.1', 'WP_086153436.1', 'WP_214309052.1', 'WP_000066172.1', 'WP_023914983.1', 'WP_266195249.1', 'WP_054190415.1', 'WP_258414975.1']
617	['WP_250322215.1', 'WP_000784251.1', 'WP_250543875.1', 'WP_250543692.1', 'WP_103149053.1', 'WP_000784254.1', 'WP_250322071.1', 'WP_187396714.1', 'WP_103204413.1', 'WP_064127913.1', 'WP_000781349.1', 'WP_000781345.1', 'WP_262374556.1', 'WP_252602985.1', 'WP_214306837.1', 'WP_000769835.1', 'WP_103204414.1', 'WP_072398159.1', 'WP_000769834.1', 'WP_000769833.1', 'WP_187396599.1', 'WP_000781346.1', 'W…
618	['WP_250322217.1', 'WP_250543457.1', 'WP_230852042.1', 'WP_260646143.1', 'WP_248315734.1', 'WP_250543896.1', 'WP_248315735.1']
619	['WP_225305974.1', 'WP_262376313.1', 'WP_252094504.1', 'WP_228115439.1', 'WP_250543895.1', 'WP_262375999.1', 'WP_262374592.1', 'WP_252094435.1', 'WP_230852039.1', 'WP_252603021.1', 'WP_250322237.1', 'WP_214199219.1', 'WP_000072584.1', 'WP_258414971.1', 'WP_000072573.1', 'WP_262377119.1', 'WP_114290949.1', 'WP_000072578.1', 'WP_000072579.1', 'WP_064135574.1', 'WP_103204418.1', 'WP_000072580.1', 'W…
620	['WP_250543769.1', 'WP_214225015.1', 'WP_187399067.1', 'WP_250543467.1', 'WP_250322238.1', 'WP_000540897.1', 'WP_252094436.1', 'WP_150021431.1', 'WP_078064181.1', 'WP_049873750.1', 'WP_187396748.1', 'WP_000540919.1', 'WP_072471082.1', 'WP_153227833.1', 'WP_252603106.1', 'WP_001557596.1', 'WP_162647304.1', 'WP_141061097.1', 'WP_165468934.1', 'WP_031871517.1', 'WP_001557594.1', 'WP_001814080.1', 'W…
621	['WP_187396601.1', 'WP_252094507.1', 'WP_252094436.1', 'WP_252603057.1', 'WP_031871517.1', 'WP_258414974.1', 'WP_162647294.1', 'WP_153227833.1', 'WP_000540914.1', 'WP_001269822.1', 'WP_103204427.1', 'WP_001557594.1', 'WP_000540323.1', 'WP_031775081.1', 'WP_103204424.1', 'WP_262374560.1', 'WP_001796663.1', 'WP_187396600.1', 'WP_031929037.1', 'WP_031837584.1', 'WP_214308043.1', 'WP_162647293.1', 'W…
622	['WP_250322240.1', 'WP_316246952.1', 'WP_103204424.1', 'WP_187396600.1', 'WP_031871517.1', 'WP_150021433.1', 'WP_258414974.1', 'WP_250543770.1', 'WP_001557594.1', 'WP_252603057.1', 'WP_162647293.1', 'WP_017804863.1', 'WP_001557597.1', 'WP_153227833.1', 'WP_031837584.1', 'WP_001269822.1', 'WP_103204427.1', 'WP_252094436.1', 'WP_248315649.1', 'WP_252603060.1', 'WP_031775081.1', 'WP_150021436.1', 'W…
623	['WP_250543457.1', 'WP_250322217.1', 'WP_230852042.1', 'WP_260646143.1', 'WP_248315734.1', 'WP_250543896.1', 'WP_248315735.1']
624	['WP_103204427.1', 'WP_187396601.1', 'WP_153227833.1', 'WP_001796663.1', 'WP_031929037.1', 'WP_031775081.1', 'WP_017804863.1', 'WP_001557597.1', 'WP_064127915.1', 'WP_252094436.1', 'WP_000540323.1', 'WP_316246952.1', 'WP_258414974.1', 'WP_001269822.1', 'WP_064129738.1', 'WP_252603053.1', 'WP_031871517.1', 'WP_001557594.1', 'WP_162647293.1', 'WP_162647297.1', 'WP_187396600.1', 'WP_252603060.1', 'W…
625	['WP_250543769.1', 'WP_214225015.1', 'WP_187399067.1', 'WP_250543467.1', 'WP_250322238.1', 'WP_000540897.1', 'WP_252094436.1', 'WP_150021431.1', 'WP_078064181.1', 'WP_049873750.1', 'WP_187396748.1', 'WP_000540919.1', 'WP_072471082.1', 'WP_153227833.1', 'WP_252603106.1', 'WP_001557596.1', 'WP_162647304.1', 'WP_141061097.1', 'WP_165468934.1', 'WP_031871517.1', 'WP_001557594.1', 'WP_001814080.1', 'W…
626	['WP_252094373.1', 'WP_000784530.1', 'WP_072527105.1', 'WP_017804603.1', 'WP_000784032.1', 'WP_000705634.1', 'WP_283589814.1', 'WP_258414044.1', 'WP_001056483.1', 'WP_252078354.1', 'WP_103204412.1', 'WP_023914996.1', 'WP_258414045.1', 'WP_187396598.1', 'WP_187396713.1', 'WP_054193360.1', 'WP_000784016.1', 'WP_000784029.1', 'WP_103204411.1', 'WP_196578971.1', 'WP_064127912.1', 'WP_153227758.1', 'W…
627	['WP_250322215.1', 'WP_000784251.1', 'WP_250543875.1', 'WP_250543692.1', 'WP_103149053.1', 'WP_000784254.1', 'WP_250322071.1', 'WP_187396714.1', 'WP_103204413.1', 'WP_064127913.1', 'WP_000781349.1', 'WP_000781345.1', 'WP_262374556.1', 'WP_214306837.1', 'WP_000769835.1', 'WP_252602985.1', 'WP_000769834.1', 'WP_072398159.1', 'WP_000769833.1', 'WP_187396599.1', 'WP_103204414.1', 'WP_000781346.1', 'W…
628	['WP_250543762.1', 'WP_078371446.1', 'WP_000172540.1', 'WP_000172546.1', 'WP_031915011.1', 'WP_153227761.1', 'WP_000172535.1', 'WP_248315650.1', 'WP_238522654.1', 'WP_252603073.1', 'WP_162647302.1', 'WP_214309054.1', 'WP_000172545.1', 'WP_252096703.1', 'WP_000074801.1', 'WP_252096227.1']
629	['WP_250543769.1', 'WP_214225015.1', 'WP_187399067.1', 'WP_250543467.1', 'WP_250322238.1', 'WP_000540897.1', 'WP_252094436.1', 'WP_150021431.1', 'WP_049873750.1', 'WP_078064181.1', 'WP_000540919.1', 'WP_187396748.1', 'WP_072471082.1', 'WP_153227833.1', 'WP_252603106.1', 'WP_001557596.1', 'WP_162647304.1', 'WP_141061097.1', 'WP_165468934.1', 'WP_001557594.1', 'WP_031871517.1', 'WP_001814080.1', 'W…
630	['WP_250322240.1', 'WP_187396600.1', 'WP_103204424.1', 'WP_316246952.1', 'WP_150021433.1', 'WP_031871517.1', 'WP_258414974.1', 'WP_250543770.1', 'WP_001557594.1', 'WP_252603057.1', 'WP_162647293.1', 'WP_017804863.1', 'WP_001557597.1', 'WP_153227833.1', 'WP_031837584.1', 'WP_248315649.1', 'WP_001269822.1', 'WP_103204427.1', 'WP_252094436.1', 'WP_252603060.1', 'WP_031775081.1', 'WP_150021436.1', 'W…
631	['WP_000784251.1', 'WP_250543875.1', 'WP_103149053.1', 'WP_187396714.1', 'WP_064127913.1', 'WP_000781349.1', 'WP_000781345.1', 'WP_000784254.1', 'WP_103204413.1', 'WP_000781347.1', 'WP_252602985.1', 'WP_072398159.1', 'WP_250322215.1', 'WP_000781346.1', 'WP_000784243.1', 'WP_054189526.1', 'WP_000668995.1', 'WP_262374557.1', 'WP_250543692.1', 'WP_000673059.1', 'WP_000779445.1', 'WP_250322071.1', 'W…
632	['WP_153227833.1', 'WP_252094436.1', 'WP_031837584.1', 'WP_150021433.1', 'WP_078064181.1', 'WP_250543877.1', 'WP_072471082.1', 'WP_187396748.1', 'WP_258414974.1', 'WP_250545085.1', 'WP_031871517.1', 'WP_001557594.1', 'WP_252603057.1', 'WP_000540914.1', 'WP_049873750.1', 'WP_001814080.1', 'WP_308447965.1', 'WP_049882907.1', 'WP_000542365.1', 'WP_103148874.1', 'WP_230852051.1', 'WP_000540323.1', 'W…
633	['WP_162647296.1', 'WP_187396952.1', 'WP_187396600.1', 'WP_031871517.1', 'WP_153227760.1', 'WP_262376302.1', 'WP_000835971.1', 'WP_031589088.1', 'WP_001557594.1', 'WP_258414974.1', 'WP_031589073.1', 'WP_250543878.1', 'WP_054190417.1', 'WP_103204424.1', 'WP_162647298.1', 'WP_103204426.1', 'WP_001656910.1', 'WP_001641316.1', 'WP_252094507.1', 'WP_153227833.1', 'WP_054190423.1', 'WP_000540323.1', 'W…
634	['WP_103204427.1', 'WP_187396601.1', 'WP_153227833.1', 'WP_001796663.1', 'WP_031929037.1', 'WP_031775081.1', 'WP_017804863.1', 'WP_001557597.1', 'WP_064127915.1', 'WP_252094436.1', 'WP_000540323.1', 'WP_316246952.1', 'WP_258414974.1', 'WP_001269822.1', 'WP_064129738.1', 'WP_252603053.1', 'WP_031871517.1', 'WP_001557594.1', 'WP_162647293.1', 'WP_162647297.1', 'WP_187396600.1', 'WP_252603060.1', 'W…
635	['WP_252078357.1', 'WP_252096145.1', 'WP_000653708.1', 'WP_086153436.1', 'WP_250543880.1', 'WP_031589090.1', 'WP_252603066.1', 'WP_000653707.1', 'WP_000045194.1', 'WP_162647300.1', 'WP_000045191.1', 'WP_187396953.1', 'WP_214309052.1', 'WP_054190415.1', 'WP_258414975.1', 'WP_000066172.1', 'WP_023914983.1', 'WP_266195249.1', 'WP_153227834.1', 'WP_262376000.1', 'WP_250322079.1']
636	['WP_225305974.1', 'WP_262376313.1', 'WP_252094504.1', 'WP_250543895.1', 'WP_228115439.1', 'WP_262375999.1', 'WP_262374592.1', 'WP_230852039.1', 'WP_252094435.1', 'WP_252603021.1', 'WP_250322237.1', 'WP_214199219.1', 'WP_000072584.1', 'WP_258414971.1', 'WP_000072573.1', 'WP_262377119.1', 'WP_000072578.1', 'WP_000072579.1', 'WP_064135574.1', 'WP_114290949.1', 'WP_103204418.1', 'WP_000072580.1', 'W…
637	['WP_250543896.1', 'WP_250543457.1', 'WP_250322217.1', 'WP_230852042.1', 'WP_260646143.1']
638	['WP_250543898.1', 'WP_000653707.1', 'WP_000653708.1', 'WP_031589090.1', 'WP_086153436.1', 'WP_054190415.1', 'WP_258414975.1', 'WP_214309052.1', 'WP_023914983.1', 'WP_266195249.1', 'WP_000066172.1', 'WP_162647300.1']
639	['WP_250545084.1', 'WP_260646144.1', 'WP_252078644.1']
640	['WP_153227833.1', 'WP_252094436.1', 'WP_150021433.1', 'WP_031837584.1', 'WP_258414974.1', 'WP_001557594.1', 'WP_250545085.1', 'WP_078064181.1', 'WP_072471082.1', 'WP_187396748.1', 'WP_031871517.1', 'WP_001814080.1', 'WP_252603057.1', 'WP_000540914.1', 'WP_001802013.1', 'WP_078069232.1', 'WP_308447965.1', 'WP_049873750.1', 'WP_103148874.1', 'WP_230852051.1', 'WP_165468934.1', 'WP_001796663.1', 'W…
641	['WP_162647296.1', 'WP_187396952.1', 'WP_153227760.1', 'WP_262376302.1', 'WP_000835971.1', 'WP_031589088.1', 'WP_031589073.1', 'WP_064127164.1', 'WP_162647298.1', 'WP_023914987.1', 'WP_103204426.1', 'WP_001656910.1', 'WP_250543878.1', 'WP_250545086.1', 'WP_001641316.1', 'WP_054190423.1', 'WP_000835979.1', 'WP_252603063.1', 'WP_111206360.1', 'WP_187396600.1', 'WP_031871517.1', 'WP_001557594.1', 'W…
642	['WP_103204427.1', 'WP_187396601.1', 'WP_153227833.1', 'WP_001796663.1', 'WP_031929037.1', 'WP_017804863.1', 'WP_031775081.1', 'WP_001557597.1', 'WP_064127915.1', 'WP_000540323.1', 'WP_252094436.1', 'WP_214268161.1', 'WP_316246952.1', 'WP_258414974.1', 'WP_001269822.1', 'WP_064129738.1', 'WP_252603053.1', 'WP_031871517.1', 'WP_001557594.1', 'WP_162647293.1', 'WP_162647297.1', 'WP_187396600.1', 'W…
643	['WP_252078354.1', 'WP_258414045.1', 'WP_072527105.1', 'WP_252094373.1', 'WP_000705634.1', 'WP_064127912.1', 'WP_258414044.1', 'WP_000705228.1', 'WP_103204412.1', 'WP_017804603.1', 'WP_001056483.1', 'WP_283589814.1', 'WP_000784530.1', 'WP_153227758.1', 'WP_000784029.1', 'WP_187396598.1', 'WP_000705657.1', 'WP_187396713.1', 'WP_000784032.1', 'WP_103204411.1', 'WP_023914996.1', 'WP_000784016.1', 'W…
644	['WP_252078357.1', 'WP_252096145.1', 'WP_000653708.1', 'WP_086153436.1', 'WP_031589090.1', 'WP_000653707.1', 'WP_252603066.1', 'WP_250543880.1', 'WP_000045194.1', 'WP_162647300.1', 'WP_000045191.1', 'WP_187396953.1', 'WP_214309052.1', 'WP_054190415.1', 'WP_258414975.1', 'WP_000066172.1', 'WP_023914983.1', 'WP_266195249.1', 'WP_153227834.1', 'WP_262376000.1', 'WP_250322079.1']
645	['WP_252078423.1', 'WP_252086578.1', 'WP_214241698.1', 'WP_250543769.1', 'WP_250543467.1', 'WP_250322238.1', 'WP_214225015.1', 'WP_214306882.1', 'WP_286036510.1', 'WP_286036531.1', 'WP_248315648.1', 'WP_214418217.1', 'WP_250543877.1', 'WP_187399067.1', 'WP_250545085.1', 'WP_230852051.1', 'WP_150021431.1', 'WP_049873750.1', 'WP_049946537.1', 'WP_072471082.1', 'WP_078064181.1', 'WP_000540911.1', 'W…
646	['WP_262374560.1', 'WP_150021436.1', 'WP_252094507.1', 'WP_017804863.1', 'WP_064127915.1', 'WP_001557597.1', 'WP_049946537.1', 'WP_150021433.1', 'WP_316246952.1', 'WP_187396601.1', 'WP_250322239.1', 'WP_000540879.1', 'WP_252603060.1', 'WP_031837584.1', 'WP_252603057.1', 'WP_001796663.1', 'WP_064129738.1', 'WP_031929037.1', 'WP_214308089.1', 'WP_001814080.1', 'WP_252094436.1', 'WP_248315649.1', 'W…
647	['WP_044027547.1', 'WP_000028659.1', 'WP_103204417.1', 'WP_153227759.1', 'WP_252603018.1', 'WP_000028683.1', 'WP_000028609.1', 'WP_258414970.1', 'WP_214308041.1', 'WP_252094374.1', 'WP_000028601.1', 'WP_000028602.1', 'WP_000028681.1', 'WP_238611001.1', 'WP_208151508.1', 'WP_064129736.1', 'WP_214306840.1', 'WP_252096226.1', 'WP_252078593.1', 'WP_214268118.1', 'WP_214309046.1', 'WP_150021369.1', 'W…
648	['WP_252078644.1', 'WP_250545084.1', 'WP_260646144.1']
649	['WP_252078648.1', 'WP_248315647.1', 'WP_000835971.1', 'WP_262376302.1', 'WP_023914987.1', 'WP_064127164.1', 'WP_187396952.1', 'WP_031589088.1', 'WP_031589073.1', 'WP_153227760.1', 'WP_054190423.1', 'WP_162647296.1', 'WP_111206360.1', 'WP_162647298.1', 'WP_103204426.1', 'WP_240029534.1', 'WP_001656910.1', 'WP_001641316.1', 'WP_252603063.1', 'WP_000835979.1', 'WP_045177091.1', 'WP_250545086.1', 'W…
650	['WP_252086578.1', 'WP_250543467.1', 'WP_250543769.1', 'WP_250322238.1', 'WP_214306882.1', 'WP_214225015.1', 'WP_248315648.1', 'WP_250543877.1', 'WP_250545085.1', 'WP_187399067.1', 'WP_214418217.1', 'WP_230852051.1', 'WP_150021431.1', 'WP_214241693.1', 'WP_049946537.1', 'WP_252603106.1', 'WP_001814080.1', 'WP_214309049.1', 'WP_000540897.1', 'WP_000540919.1', 'WP_165468934.1', 'WP_078061063.1', 'W…
651	['WP_252094373.1', 'WP_252078354.1', 'WP_000784530.1', 'WP_017804603.1', 'WP_258414045.1', 'WP_000784032.1', 'WP_054193360.1', 'WP_064127912.1', 'WP_000705228.1', 'WP_258414044.1', 'WP_000784029.1', 'WP_072527105.1', 'WP_001056483.1', 'WP_196578971.1', 'WP_000705634.1', 'WP_283589814.1', 'WP_023914996.1', 'WP_000784016.1', 'WP_187396598.1', 'WP_153227758.1', 'WP_252602982.1', 'WP_103204411.1', 'W…
652	['WP_044027547.1', 'WP_000028659.1', 'WP_103204417.1', 'WP_153227759.1', 'WP_000028609.1', 'WP_252603018.1', 'WP_000028683.1', 'WP_258414970.1', 'WP_252094374.1', 'WP_214308041.1', 'WP_000028601.1', 'WP_000028602.1', 'WP_238611001.1', 'WP_000028681.1', 'WP_208151508.1', 'WP_064129736.1', 'WP_214306840.1', 'WP_252096226.1', 'WP_214268118.1', 'WP_252078593.1', 'WP_214309046.1', 'WP_150021369.1', 'W…
653	['WP_252094504.1', 'WP_228115439.1', 'WP_262376313.1', 'WP_262375999.1', 'WP_262374592.1', 'WP_252094435.1', 'WP_225305974.1', 'WP_230852039.1', 'WP_252603021.1', 'WP_250543895.1', 'WP_000072584.1', 'WP_258414971.1', 'WP_000072573.1', 'WP_103204418.1', 'WP_214199219.1', 'WP_250322237.1', 'WP_114290949.1', 'WP_000072580.1', 'WP_262377119.1', 'WP_000072578.1', 'WP_000072579.1', 'WP_064135574.1', 'W…
654	['WP_252094436.1', 'WP_153227833.1', 'WP_031871517.1', 'WP_103204427.1', 'WP_001796663.1', 'WP_258414974.1', 'WP_000540323.1', 'WP_001557594.1', 'WP_031929037.1', 'WP_064129738.1', 'WP_001269822.1', 'WP_252603053.1', 'WP_316246952.1', 'WP_017804863.1', 'WP_001557597.1', 'WP_064127915.1', 'WP_308447965.1', 'WP_031775081.1', 'WP_078064181.1', 'WP_072471082.1', 'WP_162647293.1', 'WP_214309399.1', 'W…
655	['WP_252094504.1', 'WP_230852039.1', 'WP_228115439.1', 'WP_262376313.1', 'WP_262375999.1', 'WP_252603021.1', 'WP_262374592.1', 'WP_000072584.1', 'WP_225305974.1', 'WP_252094435.1', 'WP_000072573.1', 'WP_103204418.1', 'WP_114290949.1', 'WP_258414971.1', 'WP_214199219.1', 'WP_250543895.1', 'WP_000072580.1', 'WP_190276141.1', 'WP_000072578.1', 'WP_000072579.1', 'WP_064135574.1', 'WP_250322237.1', 'W…
656	['WP_214268119.1', 'WP_114290949.1', 'WP_000072578.1', 'WP_000072579.1', 'WP_064135574.1', 'WP_252094505.1', 'WP_031884452.1', 'WP_031877232.1', 'WP_230852039.1', 'WP_095255680.1', 'WP_000596628.1', 'WP_162647289.1', 'WP_190276141.1', 'WP_000072584.1', 'WP_103204418.1', 'WP_000072580.1', 'WP_214309047.1', 'WP_001789683.1', 'WP_214199219.1', 'WP_230852040.1']
657	['WP_252094507.1', 'WP_103204427.1', 'WP_001269822.1', 'WP_187396601.1', 'WP_153227833.1', 'WP_252094436.1', 'WP_017804863.1', 'WP_001557597.1', 'WP_064127915.1', 'WP_001796663.1', 'WP_031929037.1', 'WP_214268161.1', 'WP_316246952.1', 'WP_031775081.1', 'WP_000540323.1', 'WP_258414974.1', 'WP_064129738.1', 'WP_001557594.1', 'WP_187396600.1', 'WP_252603053.1', 'WP_031871517.1', 'WP_214308043.1', 'W…
658	['WP_252096145.1', 'WP_000653708.1', 'WP_086153436.1', 'WP_031589090.1', 'WP_000653707.1', 'WP_252078357.1', 'WP_252603066.1', 'WP_162647300.1', 'WP_000045194.1', 'WP_000045191.1', 'WP_250543880.1', 'WP_187396953.1', 'WP_214309052.1', 'WP_054190415.1', 'WP_258414975.1', 'WP_000066172.1', 'WP_023914983.1', 'WP_266195249.1', 'WP_153227834.1', 'WP_262376000.1', 'WP_250322079.1']
659	['WP_262374556.1', 'WP_103204414.1', 'WP_214306837.1', 'WP_000769835.1', 'WP_064136649.1', 'WP_000769834.1', 'WP_252096225.1', 'WP_187396599.1', 'WP_000769837.1', 'WP_000769832.1', 'WP_000769825.1', 'WP_000769833.1', 'WP_214309043.1', 'WP_252603000.1', 'WP_214225026.1', 'WP_214199317.1', 'WP_000769820.1', 'WP_000779445.1', 'WP_000778499.1', 'WP_064136647.1', 'WP_000673059.1', 'WP_072490936.1', 'W…
660	['WP_044027547.1', 'WP_000028659.1', 'WP_103204417.1', 'WP_153227759.1', 'WP_252603018.1', 'WP_000028683.1', 'WP_000028609.1', 'WP_258414970.1', 'WP_214308041.1', 'WP_252094374.1', 'WP_000028601.1', 'WP_000028602.1', 'WP_000028681.1', 'WP_238611001.1', 'WP_208151508.1', 'WP_064129736.1', 'WP_214306840.1', 'WP_252096226.1', 'WP_252078593.1', 'WP_214268118.1', 'WP_214309046.1', 'WP_150021369.1', 'W…
661	['WP_031915011.1', 'WP_250543762.1', 'WP_000172540.1', 'WP_000172546.1', 'WP_078371446.1', 'WP_153227761.1', 'WP_248315650.1', 'WP_000172535.1', 'WP_238522654.1', 'WP_252603073.1', 'WP_162647302.1', 'WP_214309054.1', 'WP_000172545.1', 'WP_252096227.1', 'WP_252096703.1', 'WP_000074801.1']
662	['WP_252096249.1', 'WP_000784016.1', 'WP_258414044.1', 'WP_023914996.1', 'WP_000784029.1', 'WP_001056483.1', 'WP_103204411.1', 'WP_017804603.1', 'WP_000784032.1', 'WP_214308039.1', 'WP_283589814.1', 'WP_252094373.1', 'WP_187396713.1', 'WP_252078354.1', 'WP_252602982.1', 'WP_064127912.1', 'WP_258414045.1', 'WP_023914994.1', 'WP_187396598.1', 'WP_000705657.1', 'WP_103204412.1', 'WP_000705228.1', 'W…
663	['WP_252096251.1', 'WP_250322078.1', 'WP_230852051.1', 'WP_049882907.1', 'WP_103148874.1', 'WP_000542365.1', 'WP_072361585.1', 'WP_162647304.1', 'WP_103204423.1', 'WP_001557596.1', 'WP_103204425.1', 'WP_214241698.1', 'WP_250543877.1', 'WP_250545085.1', 'WP_023914987.1', 'WP_045177091.1', 'WP_064127164.1', 'WP_111206360.1', 'WP_000835979.1', 'WP_252603063.1', 'WP_000456132.1', 'WP_252603053.1', 'W…
664	['WP_078371446.1', 'WP_250543762.1', 'WP_000172540.1', 'WP_000172546.1', 'WP_153227761.1', 'WP_248315650.1', 'WP_000172535.1', 'WP_031915011.1', 'WP_252603073.1', 'WP_238522654.1', 'WP_162647302.1', 'WP_214309054.1', 'WP_000172545.1', 'WP_252096703.1', 'WP_000074801.1', 'WP_252096227.1']
665	['WP_252096715.1', 'WP_250543875.1', 'WP_262375926.1', 'WP_064127913.1', 'WP_000784251.1', 'WP_103149053.1', 'WP_000781349.1', 'WP_187396714.1', 'WP_000781345.1', 'WP_000781347.1', 'WP_262377181.1', 'WP_103204413.1', 'WP_072398159.1', 'WP_000781346.1', 'WP_252602985.1', 'WP_000784243.1', 'WP_250543692.1', 'WP_250322215.1', 'WP_054189529.1']
666	['WP_162647290.1', 'WP_054189526.1', 'WP_000769147.1', 'WP_103204419.1', 'WP_044292362.1', 'WP_000769138.1', 'WP_000769139.1', 'WP_000769155.1', 'WP_258414972.1', 'WP_000673059.1', 'WP_000784251.1', 'WP_064136647.1', 'WP_103149053.1', 'WP_258414969.1', 'WP_000778500.1', 'WP_000778499.1', 'WP_000769140.1', 'WP_000779445.1', 'WP_000673078.1', 'WP_000673057.1', 'WP_000769146.1', 'WP_187396714.1', 'W…
667	['WP_017804603.1', 'WP_258414044.1', 'WP_000784029.1', 'WP_001056483.1', 'WP_187396713.1', 'WP_023914996.1', 'WP_000702719.1', 'WP_103204411.1', 'WP_000784016.1', 'WP_310673497.1', 'WP_031785501.1', 'WP_252602965.1', 'WP_252602982.1', 'WP_000784032.1', 'WP_283589814.1', 'WP_000705634.1', 'WP_072527105.1', 'WP_000705228.1', 'WP_153227758.1', 'WP_103204412.1', 'WP_187396598.1', 'WP_252078354.1', 'W…
668	['WP_252602982.1', 'WP_017804603.1', 'WP_258414044.1', 'WP_000784029.1', 'WP_001056483.1', 'WP_187396713.1', 'WP_023914996.1', 'WP_103204411.1', 'WP_000784016.1', 'WP_000784032.1', 'WP_000702719.1', 'WP_310673497.1', 'WP_031785501.1', 'WP_252602965.1', 'WP_283589814.1', 'WP_000705634.1', 'WP_072527105.1', 'WP_000705228.1', 'WP_153227758.1', 'WP_252078354.1', 'WP_252094373.1', 'WP_214308039.1', 'W…
669	['WP_000784251.1', 'WP_103149053.1', 'WP_000784254.1', 'WP_187396714.1', 'WP_000781349.1', 'WP_064127913.1', 'WP_000781345.1', 'WP_252602985.1', 'WP_000781347.1', 'WP_103204413.1', 'WP_000769138.1', 'WP_072398159.1', 'WP_000781346.1', 'WP_000784243.1', 'WP_000769139.1', 'WP_044292362.1', 'WP_000769147.1', 'WP_162647290.1', 'WP_054189529.1', 'WP_000769140.1', 'WP_103204419.1', 'WP_000769155.1', 'W…
670	['WP_064136649.1', 'WP_103204414.1', 'WP_000769147.1', 'WP_044292362.1', 'WP_000769835.1', 'WP_000673059.1', 'WP_064136647.1', 'WP_000769820.1', 'WP_000778499.1', 'WP_258414969.1', 'WP_000778500.1', 'WP_000769139.1', 'WP_187396599.1', 'WP_000769833.1', 'WP_000769834.1', 'WP_000769138.1', 'WP_000769825.1', 'WP_000673078.1', 'WP_000779445.1', 'WP_000769837.1', 'WP_214306837.1', 'WP_000673057.1', 'W…
671	['WP_162647290.1', 'WP_103204419.1', 'WP_000769138.1', 'WP_044292362.1', 'WP_000769147.1', 'WP_258414972.1', 'WP_000769155.1', 'WP_000769139.1', 'WP_100793864.1', 'WP_000769140.1', 'WP_000784251.1', 'WP_103149053.1', 'WP_000779474.1', 'WP_187396714.1', 'WP_064127913.1', 'WP_000781349.1', 'WP_103204416.1', 'WP_000781345.1', 'WP_000673046.1', 'WP_000769146.1', 'WP_000784254.1', 'WP_165468892.1', 'W…
672	['WP_044027547.1', 'WP_103204417.1', 'WP_000028659.1', 'WP_153227759.1', 'WP_252603018.1', 'WP_000028683.1', 'WP_000028609.1', 'WP_258414970.1', 'WP_214308041.1', 'WP_252094374.1', 'WP_000028601.1', 'WP_000028602.1', 'WP_238611001.1', 'WP_000028681.1', 'WP_208151508.1', 'WP_064129736.1', 'WP_214306840.1', 'WP_252096226.1', 'WP_214268118.1', 'WP_252078593.1', 'WP_214309046.1', 'WP_150021369.1', 'W…
673	['WP_252603021.1', 'WP_114290949.1', 'WP_000072573.1', 'WP_000072580.1', 'WP_000072578.1', 'WP_000072579.1', 'WP_064135574.1', 'WP_214199219.1', 'WP_258414971.1', 'WP_000072613.1', 'WP_214309047.1', 'WP_000072584.1', 'WP_190276141.1', 'WP_000596628.1', 'WP_252094504.1', 'WP_103204418.1', 'WP_262376313.1', 'WP_228115439.1', 'WP_262375999.1', 'WP_262374592.1', 'WP_225305974.1', 'WP_252094435.1', 'W…
674	['WP_252603024.1', 'WP_150008589.1', 'WP_031835883.1', 'WP_230852040.1', 'WP_001789683.1', 'WP_252603021.1', 'WP_252094505.1']
675	['WP_000769138.1', 'WP_000769139.1', 'WP_000769147.1', 'WP_044292362.1', 'WP_000769146.1', 'WP_162647290.1', 'WP_252603041.1', 'WP_103204419.1', 'WP_000705228.1', 'WP_000769155.1', 'WP_000784029.1', 'WP_000769140.1', 'WP_258414972.1', 'WP_017804603.1', 'WP_064127912.1', 'WP_001056483.1', 'WP_000784016.1', 'WP_187396713.1', 'WP_000784032.1', 'WP_187396598.1', 'WP_000784530.1', 'WP_000769160.1', 'W…
676	['WP_000669519.1', 'WP_154283685.1', 'WP_252603047.1', 'WP_000669524.1', 'WP_000669520.1', 'WP_000669514.1', 'WP_214309048.1', 'WP_103204421.1']
677	['WP_153227833.1', 'WP_252094436.1', 'WP_031871517.1', 'WP_001557594.1', 'WP_258414974.1', 'WP_001796663.1', 'WP_103204427.1', 'WP_031929037.1', 'WP_064129738.1', 'WP_000540323.1', 'WP_316246952.1', 'WP_001269822.1', 'WP_252603053.1', 'WP_017804863.1', 'WP_078064181.1', 'WP_001557597.1', 'WP_064127915.1', 'WP_308447965.1', 'WP_072471082.1', 'WP_031837584.1', 'WP_252603057.1', 'WP_162647293.1', 'W…
678	['WP_001796663.1', 'WP_031929037.1', 'WP_103204427.1', 'WP_000540323.1', 'WP_064129738.1', 'WP_001269822.1', 'WP_252094436.1', 'WP_252603053.1', 'WP_153227833.1', 'WP_308447965.1', 'WP_316246952.1', 'WP_017804863.1', 'WP_001557597.1', 'WP_064127915.1', 'WP_031871517.1', 'WP_162647293.1', 'WP_031775081.1', 'WP_258414974.1', 'WP_214309399.1', 'WP_025173830.1', 'WP_001806699.1', 'WP_162647297.1', 'W…
679	['WP_252094436.1', 'WP_153227833.1', 'WP_031871517.1', 'WP_031837584.1', 'WP_103204427.1', 'WP_252603057.1', 'WP_001796663.1', 'WP_000540914.1', 'WP_258414974.1', 'WP_001557594.1', 'WP_000540323.1', 'WP_031929037.1', 'WP_064129738.1', 'WP_001269822.1', 'WP_316246952.1', 'WP_162647294.1', 'WP_252603053.1', 'WP_078064181.1', 'WP_308447965.1', 'WP_072471082.1', 'WP_072361595.1', 'WP_017804863.1', 'W…
680	['WP_001796663.1', 'WP_000540323.1', 'WP_103204427.1', 'WP_031929037.1', 'WP_064129738.1', 'WP_001269822.1', 'WP_252094436.1', 'WP_153227833.1', 'WP_308447965.1', 'WP_252603053.1', 'WP_316246952.1', 'WP_017804863.1', 'WP_001557597.1', 'WP_064127915.1', 'WP_162647293.1', 'WP_031775081.1', 'WP_031871517.1', 'WP_214309399.1', 'WP_258414974.1', 'WP_252603060.1', 'WP_025173830.1', 'WP_001806699.1', 'W…
681	['WP_153227833.1', 'WP_252094436.1', 'WP_031871517.1', 'WP_258414974.1', 'WP_001557594.1', 'WP_001796663.1', 'WP_103204427.1', 'WP_000540323.1', 'WP_031929037.1', 'WP_064129738.1', 'WP_316246952.1', 'WP_001269822.1', 'WP_252603053.1', 'WP_017804863.1', 'WP_001557597.1', 'WP_064127915.1', 'WP_308447965.1', 'WP_078064181.1', 'WP_162647293.1', 'WP_072471082.1', 'WP_031837584.1', 'WP_031775081.1', 'W…
682	['WP_000653708.1', 'WP_000653707.1', 'WP_086153436.1', 'WP_031589090.1', 'WP_252603066.1', 'WP_000045194.1', 'WP_000045191.1', 'WP_162647300.1', 'WP_214309052.1', 'WP_054190415.1', 'WP_258414975.1', 'WP_252096145.1', 'WP_252078357.1', 'WP_250543880.1', 'WP_187396953.1', 'WP_023914983.1', 'WP_000066172.1', 'WP_266195249.1', 'WP_153227834.1', 'WP_262376000.1', 'WP_250322079.1', 'WP_250543898.1']
683	['WP_000971498.1', 'WP_000971497.1', 'WP_252603070.1', 'WP_000577027.1', 'WP_000971504.1', 'WP_000971499.1', 'WP_000971506.1', 'WP_258414976.1', 'WP_000971507.1', 'WP_000971501.1', 'WP_162647301.1', 'WP_214309053.1']
684	['WP_000172540.1', 'WP_000172546.1', 'WP_000172535.1', 'WP_252603073.1', 'WP_214309054.1', 'WP_000172545.1', 'WP_162647302.1', 'WP_153227761.1', 'WP_248315650.1', 'WP_078371446.1', 'WP_238522654.1', 'WP_250543762.1', 'WP_000074801.1', 'WP_031915011.1', 'WP_252096703.1', 'WP_252096227.1']
685	['WP_252094436.1', 'WP_153227833.1', 'WP_031871517.1', 'WP_001796663.1', 'WP_001557594.1', 'WP_258414974.1', 'WP_000540323.1', 'WP_031929037.1', 'WP_103204427.1', 'WP_064129738.1', 'WP_001269822.1', 'WP_252603053.1', 'WP_078064181.1', 'WP_308447965.1', 'WP_072471082.1', 'WP_316246952.1', 'WP_017804863.1', 'WP_031837584.1', 'WP_001557597.1', 'WP_064127915.1', 'WP_049873750.1', 'WP_187396748.1', 'W…
686	['WP_258411514.1', 'WP_001024377.1', 'WP_001024379.1', 'WP_103204408.1', 'WP_031785500.1', 'WP_001024371.1', 'WP_001021484.1', 'WP_054189525.1', 'WP_023914999.1']
687	['WP_258414044.1', 'WP_017804603.1', 'WP_000784029.1', 'WP_187396713.1', 'WP_001056483.1', 'WP_023914996.1', 'WP_103204411.1', 'WP_000784016.1', 'WP_252602982.1', 'WP_000702719.1', 'WP_310673497.1', 'WP_031785501.1', 'WP_252602965.1', 'WP_283589814.1', 'WP_000705634.1', 'WP_000705228.1', 'WP_072527105.1', 'WP_153227758.1', 'WP_252078354.1', 'WP_252094373.1', 'WP_214308039.1', 'WP_000769138.1', 'W…
688	['WP_258414045.1', 'WP_064127912.1', 'WP_187396598.1', 'WP_000705657.1', 'WP_023914994.1', 'WP_000784530.1', 'WP_054193360.1', 'WP_196578971.1', 'WP_283589814.1', 'WP_252602982.1', 'WP_258414044.1', 'WP_000784032.1', 'WP_023914996.1', 'WP_000702719.1', 'WP_310673497.1', 'WP_187396713.1', 'WP_001056483.1', 'WP_103204411.1', 'WP_000784029.1', 'WP_017804603.1', 'WP_031785501.1', 'WP_000784016.1', 'W…
689	['WP_000673059.1', 'WP_064136647.1', 'WP_000778499.1', 'WP_000778500.1', 'WP_258414969.1', 'WP_000673078.1', 'WP_000673057.1', 'WP_000779445.1', 'WP_072490936.1', 'WP_000769147.1', 'WP_044292362.1', 'WP_000784251.1', 'WP_000769139.1', 'WP_103149053.1', 'WP_000769138.1', 'WP_162647290.1', 'WP_000769843.1', 'WP_064127913.1', 'WP_187396714.1', 'WP_000779476.1', 'WP_000781349.1', 'WP_000781345.1', 'W…
690	['WP_044027547.1', 'WP_000028659.1', 'WP_103204417.1', 'WP_153227759.1', 'WP_000028683.1', 'WP_252603018.1', 'WP_000028609.1', 'WP_258414970.1', 'WP_214308041.1', 'WP_252094374.1', 'WP_000028601.1', 'WP_000028602.1', 'WP_238611001.1', 'WP_000028681.1', 'WP_208151508.1', 'WP_064129736.1', 'WP_214306840.1', 'WP_252096226.1', 'WP_214268118.1', 'WP_252078593.1', 'WP_214309046.1', 'WP_150021369.1', 'W…
691	['WP_258414971.1', 'WP_000072613.1', 'WP_000072573.1', 'WP_000072578.1', 'WP_000072579.1', 'WP_064135574.1', 'WP_114290949.1', 'WP_000072580.1', 'WP_162647289.1', 'WP_103204418.1', 'WP_214199219.1', 'WP_214309047.1', 'WP_230852039.1', 'WP_214268119.1', 'WP_252603024.1', 'WP_031835883.1', 'WP_252603021.1', 'WP_230852040.1', 'WP_252094504.1', 'WP_262376313.1', 'WP_228115439.1', 'WP_001789683.1', 'W…
692	['WP_162647290.1', 'WP_103204419.1', 'WP_000769155.1', 'WP_258414972.1', 'WP_044292362.1', 'WP_000769147.1', 'WP_000769138.1', 'WP_000769139.1', 'WP_000769160.1', 'WP_045177088.1', 'WP_000769146.1', 'WP_200626400.1', 'WP_000769140.1', 'WP_054190420.1', 'WP_000784251.1', 'WP_103149053.1', 'WP_252603041.1', 'WP_187396714.1', 'WP_064127913.1', 'WP_000781345.1', 'WP_000781349.1', 'WP_000784254.1', 'W…
693	['WP_153227833.1', 'WP_252094436.1', 'WP_031871517.1', 'WP_258414974.1', 'WP_103204427.1', 'WP_001557594.1', 'WP_001796663.1', 'WP_000540323.1', 'WP_031929037.1', 'WP_064129738.1', 'WP_001269822.1', 'WP_252603053.1', 'WP_017804863.1', 'WP_316246952.1', 'WP_001557597.1', 'WP_064127915.1', 'WP_308447965.1', 'WP_031775081.1', 'WP_078064181.1', 'WP_162647293.1', 'WP_072471082.1', 'WP_031837584.1', 'W…
694	['WP_000653708.1', 'WP_000653707.1', 'WP_031589090.1', 'WP_086153436.1', 'WP_000045194.1', 'WP_162647300.1', 'WP_252603066.1', 'WP_000045191.1', 'WP_258414975.1', 'WP_054190415.1', 'WP_214309052.1', 'WP_023914983.1', 'WP_000066172.1', 'WP_252096145.1', 'WP_266195249.1', 'WP_252078357.1', 'WP_250543880.1', 'WP_187396953.1', 'WP_153227834.1', 'WP_262376000.1', 'WP_250322079.1', 'WP_250543898.1']
695	['WP_000971498.1', 'WP_000971497.1', 'WP_000577027.1', 'WP_252603070.1', 'WP_000971504.1', 'WP_000971499.1', 'WP_258414976.1', 'WP_000971506.1', 'WP_000971507.1', 'WP_000971501.1', 'WP_162647301.1', 'WP_214309053.1']
696	['WP_252094436.1', 'WP_153227833.1', 'WP_031871517.1', 'WP_001557594.1', 'WP_001796663.1', 'WP_258414974.1', 'WP_000540323.1', 'WP_031929037.1', 'WP_103204427.1', 'WP_064129738.1', 'WP_001269822.1', 'WP_252603053.1', 'WP_078064181.1', 'WP_308447965.1', 'WP_072471082.1', 'WP_316246952.1', 'WP_017804863.1', 'WP_001557597.1', 'WP_064127915.1', 'WP_031837584.1', 'WP_049873750.1', 'WP_187396748.1', 'W…
697	['WP_001062997.1', 'WP_001062998.1', 'WP_001063005.1', 'WP_001062992.1', 'WP_044292379.1', 'WP_001062991.1', 'WP_260645541.1', 'WP_001062985.1', 'WP_001062981.1', 'WP_216452700.1', 'WP_103204429.1', 'WP_064136643.1', 'WP_214309056.1', 'WP_001062986.1']
698	['WP_260646143.1', 'WP_250322217.1', 'WP_250543457.1', 'WP_230852042.1', 'WP_248315734.1', 'WP_250543896.1', 'WP_248315735.1']
699	['WP_260646144.1', 'WP_250545084.1', 'WP_252078644.1']
700	['WP_000948295.1', 'WP_260650949.1', 'WP_045177096.1', 'WP_031865178.1']
701	['WP_262374556.1', 'WP_214306837.1', 'WP_000769835.1', 'WP_103204414.1', 'WP_187396599.1', 'WP_000769834.1', 'WP_064136649.1', 'WP_000769837.1', 'WP_000769832.1', 'WP_000769825.1', 'WP_000769833.1', 'WP_252603000.1', 'WP_214309043.1', 'WP_000769820.1', 'WP_214225026.1', 'WP_214199317.1', 'WP_000779445.1', 'WP_000778499.1', 'WP_064136647.1', 'WP_000673059.1', 'WP_000673078.1', 'WP_072490936.1', 'W…
702	['WP_262374557.1', 'WP_000673059.1', 'WP_000778499.1', 'WP_000779445.1', 'WP_064136647.1', 'WP_000673057.1', 'WP_072490936.1', 'WP_000778500.1', 'WP_000673078.1', 'WP_258414969.1', 'WP_000778482.1', 'WP_000784251.1', 'WP_214199215.1', 'WP_000769843.1', 'WP_103149053.1', 'WP_054193361.1', 'WP_000779476.1', 'WP_214418204.1', 'WP_214308040.1', 'WP_187396714.1', 'WP_064127913.1', 'WP_000673035.1', 'W…
703	['WP_262374558.1', 'WP_214308041.1', 'WP_214199217.1', 'WP_252096226.1', 'WP_000028681.1', 'WP_252094374.1', 'WP_000028659.1', 'WP_044027547.1', 'WP_153227759.1', 'WP_252603018.1', 'WP_000028601.1', 'WP_000028602.1', 'WP_064129736.1', 'WP_103204417.1', 'WP_238611001.1', 'WP_258414970.1', 'WP_214306840.1', 'WP_000028609.1', 'WP_208151508.1', 'WP_000028683.1', 'WP_214309046.1', 'WP_214268118.1', 'W…
704	['WP_252094507.1', 'WP_001269822.1', 'WP_187396601.1', 'WP_103204427.1', 'WP_252094436.1', 'WP_001796663.1', 'WP_153227833.1', 'WP_000540323.1', 'WP_031929037.1', 'WP_031775081.1', 'WP_017804863.1', 'WP_001557597.1', 'WP_214268161.1', 'WP_316246952.1', 'WP_064127915.1', 'WP_258414974.1', 'WP_214308043.1', 'WP_031871517.1', 'WP_064129738.1', 'WP_001557594.1', 'WP_162647293.1', 'WP_252603053.1', 'W…
705	['WP_262374590.1', 'WP_316246963.1', 'WP_000769820.1', 'WP_316246872.1', 'WP_187396599.1', 'WP_000769837.1', 'WP_000769835.1', 'WP_214225026.1', 'WP_214306837.1', 'WP_214199317.1', 'WP_000769834.1', 'WP_000769825.1', 'WP_252603000.1', 'WP_214309043.1', 'WP_000769832.1', 'WP_000769833.1', 'WP_064136649.1', 'WP_103204414.1']
706	['WP_262374591.1', 'WP_031862256.1', 'WP_150021369.1', 'WP_000028602.1', 'WP_252094374.1', 'WP_208151508.1', 'WP_064129736.1', 'WP_000028683.1', 'WP_000028609.1', 'WP_000028601.1', 'WP_238611001.1', 'WP_103204417.1', 'WP_000028659.1', 'WP_044027547.1', 'WP_252603018.1', 'WP_153227759.1', 'WP_252096226.1', 'WP_252078593.1', 'WP_000028681.1', 'WP_214306840.1', 'WP_258414970.1', 'WP_226047007.1', 'W…
707	['WP_252094504.1', 'WP_228115439.1', 'WP_262374592.1', 'WP_262375999.1', 'WP_225305974.1', 'WP_252094435.1', 'WP_262376313.1', 'WP_250543895.1', 'WP_252603021.1', 'WP_230852039.1', 'WP_000072584.1', 'WP_103204418.1', 'WP_250322237.1', 'WP_114290949.1', 'WP_258414971.1', 'WP_000072580.1', 'WP_000072573.1', 'WP_214199219.1', 'WP_262377119.1', 'WP_190276141.1', 'WP_000072578.1', 'WP_000072579.1', 'W…
708	['WP_262374593.1', 'WP_214306882.1', 'WP_214241698.1', 'WP_214241693.1', 'WP_250543769.1', 'WP_250322238.1', 'WP_250543467.1', 'WP_248315648.1', 'WP_214225015.1', 'WP_286036510.1', 'WP_286036531.1', 'WP_187399067.1', 'WP_153227760.1', 'WP_240029534.1', 'WP_001656910.1', 'WP_049882907.1', 'WP_049946537.1', 'WP_214418217.1', 'WP_150021431.1', 'WP_000542365.1', 'WP_103148874.1', 'WP_150021434.1', 'W…
709	['WP_262374944.1', 'WP_250545084.1', 'WP_260646144.1']
710	['WP_262374945.1', 'WP_250322217.1', 'WP_230852042.1', 'WP_250543457.1']
711	['WP_000769147.1', 'WP_000769139.1', 'WP_054189529.1', 'WP_162647290.1', 'WP_044292362.1', 'WP_000769138.1', 'WP_000769140.1', 'WP_262375926.1', 'WP_000769160.1', 'WP_045177088.1', 'WP_200626400.1', 'WP_262377181.1', 'WP_064127913.1', 'WP_000784251.1', 'WP_103149053.1', 'WP_187396714.1', 'WP_000781345.1', 'WP_000781347.1', 'WP_000781349.1', 'WP_000784254.1', 'WP_103204419.1', 'WP_258414972.1', 'W…
712	['WP_262375928.1', 'WP_142991683.1', 'WP_262374558.1', 'WP_153227759.1', 'WP_000028659.1', 'WP_044027547.1', 'WP_252603018.1', 'WP_214308041.1', 'WP_000028601.1', 'WP_238611001.1', 'WP_064129736.1', 'WP_208151508.1', 'WP_103204417.1', 'WP_000028602.1', 'WP_000028609.1', 'WP_252094374.1', 'WP_214306840.1', 'WP_214268118.1', 'WP_214199217.1', 'WP_252096226.1', 'WP_252078593.1', 'WP_000028681.1', 'W…
713	['WP_262375996.1', 'WP_031862256.1', 'WP_150021369.1', 'WP_000028602.1', 'WP_252094374.1', 'WP_208151508.1', 'WP_000028609.1', 'WP_000028683.1', 'WP_064129736.1', 'WP_000028601.1', 'WP_103204417.1', 'WP_238611001.1', 'WP_000028659.1', 'WP_044027547.1', 'WP_252603018.1', 'WP_153227759.1', 'WP_252096226.1', 'WP_252078593.1', 'WP_214306840.1', 'WP_000028681.1', 'WP_258414970.1', 'WP_226047007.1', 'W…
714	['WP_262375997.1', 'WP_031875534.1', 'WP_162647288.1', 'WP_119486617.1', 'WP_031862256.1', 'WP_226047007.1', 'WP_208151508.1', 'WP_064129736.1', 'WP_000028601.1', 'WP_258414970.1', 'WP_238611001.1', 'WP_153227759.1', 'WP_252096226.1', 'WP_252078593.1', 'WP_044027547.1', 'WP_252603018.1', 'WP_000028659.1', 'WP_000028683.1', 'WP_103204417.1', 'WP_000028602.1', 'WP_150021369.1', 'WP_000028681.1', 'W…
715	['WP_230852039.1', 'WP_252094504.1', 'WP_262375999.1', 'WP_262376313.1', 'WP_228115439.1', 'WP_262374592.1', 'WP_252094435.1', 'WP_252603021.1', 'WP_225305974.1', 'WP_000072573.1', 'WP_103204418.1', 'WP_000072584.1', 'WP_250543895.1', 'WP_258414971.1', 'WP_114290949.1', 'WP_214199219.1', 'WP_250322237.1', 'WP_000072578.1', 'WP_000072579.1', 'WP_064135574.1', 'WP_000072580.1', 'WP_190276141.1', 'W…
716	['WP_262376000.1', 'WP_252096145.1', 'WP_252078357.1', 'WP_031589090.1', 'WP_162647300.1', 'WP_000045191.1', 'WP_000045194.1', 'WP_000066172.1', 'WP_023914983.1', 'WP_266195249.1', 'WP_000653708.1', 'WP_086153436.1', 'WP_000653707.1', 'WP_187396953.1', 'WP_250543880.1', 'WP_258414975.1', 'WP_153227834.1', 'WP_252603066.1', 'WP_214309052.1', 'WP_054190415.1']
717	['WP_153227833.1', 'WP_252094436.1', 'WP_001557594.1', 'WP_031871517.1', 'WP_258414974.1', 'WP_001796663.1', 'WP_031929037.1', 'WP_103204427.1', 'WP_000540323.1', 'WP_064129738.1', 'WP_252603053.1', 'WP_001269822.1', 'WP_162647293.1', 'WP_316246952.1', 'WP_078064181.1', 'WP_017804863.1', 'WP_308447965.1', 'WP_001557597.1', 'WP_252603057.1', 'WP_064127915.1', 'WP_072471082.1', 'WP_031837584.1', 'W…
718	['WP_262376313.1', 'WP_252094504.1', 'WP_230852039.1', 'WP_228115439.1', 'WP_262375999.1', 'WP_252603021.1', 'WP_000072584.1', 'WP_000072573.1', 'WP_262374592.1', 'WP_225305974.1', 'WP_252094435.1', 'WP_114290949.1', 'WP_214199219.1', 'WP_103204418.1', 'WP_250543895.1', 'WP_258414971.1', 'WP_000072580.1', 'WP_000072578.1', 'WP_000072579.1', 'WP_064135574.1', 'WP_190276141.1', 'WP_250322237.1', 'W…
719	['WP_262374592.1', 'WP_225305974.1', 'WP_262376313.1', 'WP_252094504.1', 'WP_262377119.1', 'WP_262375999.1', 'WP_250543895.1', 'WP_228115439.1', 'WP_252094435.1', 'WP_252603021.1', 'WP_250322237.1', 'WP_214199219.1', 'WP_258414971.1', 'WP_000072584.1', 'WP_000072580.1', 'WP_230852039.1', 'WP_103204418.1', 'WP_000072573.1', 'WP_000072578.1', 'WP_000072579.1', 'WP_064135574.1', 'WP_114290949.1', 'W…
720	['WP_054189529.1', 'WP_262377181.1', 'WP_000784251.1', 'WP_103149053.1', 'WP_000781347.1', 'WP_187396714.1', 'WP_000781345.1', 'WP_000781349.1', 'WP_064127913.1', 'WP_000784254.1', 'WP_252602985.1', 'WP_000769147.1', 'WP_000769140.1', 'WP_000769139.1', 'WP_162647290.1', 'WP_000784243.1', 'WP_044292362.1', 'WP_072398159.1', 'WP_000781346.1', 'WP_000769138.1', 'WP_103204413.1', 'WP_000769160.1', 'W…
721	['WP_262377182.1', 'WP_262375996.1', 'WP_150021369.1', 'WP_000028602.1', 'WP_252094374.1', 'WP_208151508.1', 'WP_064129736.1', 'WP_000028601.1', 'WP_238611001.1', 'WP_000028609.1', 'WP_000028683.1', 'WP_103204417.1', 'WP_000028659.1', 'WP_044027547.1', 'WP_252603018.1', 'WP_153227759.1', 'WP_252096226.1', 'WP_252078593.1', 'WP_000028681.1', 'WP_214306840.1', 'WP_031862256.1', 'WP_226047007.1', 'W…
722	['WP_262377212.1', 'WP_000778479.1', 'WP_103204416.1', 'WP_165468892.1', 'WP_214268117.1', 'WP_214306839.1', 'WP_000673046.1', 'WP_000673051.1', 'WP_000778477.1', 'WP_017431759.1', 'WP_100793864.1', 'WP_000779474.1', 'WP_252603015.1', 'WP_214309045.1']
723	['WP_262377213.1', 'WP_031875534.1', 'WP_119486617.1', 'WP_031862256.1', 'WP_226047007.1', 'WP_252096226.1', 'WP_252078593.1', 'WP_000028681.1', 'WP_000028609.1', 'WP_103204417.1', 'WP_258414970.1', 'WP_214308041.1', 'WP_000028659.1', 'WP_153227759.1', 'WP_000028683.1', 'WP_044027547.1', 'WP_214309046.1', 'WP_208151508.1', 'WP_238611001.1', 'WP_000028601.1', 'WP_252603018.1', 'WP_252094374.1', 'W…
724	['WP_262377214.1', 'WP_187396952.1', 'WP_248315736.1', 'WP_240029534.1', 'WP_153227760.1', 'WP_001656910.1', 'WP_000835979.1', 'WP_103204426.1', 'WP_162647298.1', 'WP_252603063.1', 'WP_262376302.1', 'WP_031589088.1', 'WP_000835971.1', 'WP_001641316.1', 'WP_162647296.1', 'WP_031589073.1', 'WP_023914987.1', 'WP_111206360.1', 'WP_064127164.1', 'WP_045177091.1', 'WP_162647292.1', 'WP_049882907.1', 'W…
725	['WP_252078648.1', 'WP_248315647.1', 'WP_262377215.1', 'WP_000835971.1', 'WP_250545086.1', 'WP_250543878.1', 'WP_187396952.1', 'WP_262376302.1', 'WP_023914987.1', 'WP_064127164.1', 'WP_162647296.1', 'WP_031589088.1', 'WP_054190423.1', 'WP_153227760.1', 'WP_031589073.1', 'WP_000456132.1', 'WP_001656910.1', 'WP_162647298.1', 'WP_240029534.1', 'WP_103204426.1', 'WP_000542365.1', 'WP_103148874.1', 'W…
726	['WP_153227833.1', 'WP_252094436.1', 'WP_031871517.1', 'WP_258414974.1', 'WP_001557594.1', 'WP_103204427.1', 'WP_001796663.1', 'WP_000540323.1', 'WP_031929037.1', 'WP_064129738.1', 'WP_316246952.1', 'WP_078064181.1', 'WP_001269822.1', 'WP_252603053.1', 'WP_072471082.1', 'WP_308447965.1', 'WP_017804863.1', 'WP_001557597.1', 'WP_064127915.1', 'WP_049873750.1', 'WP_187396748.1', 'WP_031837584.1', 'W…
727	['WP_000653708.1', 'WP_000653707.1', 'WP_031589090.1', 'WP_086153436.1', 'WP_000045194.1', 'WP_252603066.1', 'WP_162647300.1', 'WP_000045191.1', 'WP_214309052.1', 'WP_054190415.1', 'WP_258414975.1', 'WP_023914983.1', 'WP_000066172.1', 'WP_266195249.1', 'WP_252096145.1', 'WP_252078357.1', 'WP_250543880.1', 'WP_187396953.1', 'WP_153227834.1', 'WP_262376000.1', 'WP_250322079.1', 'WP_250543898.1']
728	['WP_275112646.1', 'WP_115211195.1', 'WP_150527435.1']
729	['WP_276210243.1', 'WP_198981280.1']
730	['WP_276210244.1']
731	['WP_276210245.1']
732	['WP_276210246.1', 'WP_162647575.1', 'WP_276210253.1']
733	['WP_276210247.1']
734	['WP_276210248.1']
735	['WP_276210249.1', 'WP_115347687.1', 'WP_048665543.1', 'WP_198918079.1', 'WP_162635671.1', 'WP_115347683.1', 'WP_115347684.1', 'WP_115347686.1']
736	['WP_276210250.1', 'WP_198918086.1', 'WP_233145417.1', 'WP_233145425.1']
737	['WP_044292362.1', 'WP_000769138.1', 'WP_000769147.1', 'WP_000769139.1', 'WP_162647290.1', 'WP_103204419.1', 'WP_000769140.1', 'WP_000769155.1', 'WP_258414972.1', 'WP_000769146.1', 'WP_063644570.1', 'WP_070002100.1', 'WP_000784251.1', 'WP_103149053.1', 'WP_252603041.1', 'WP_000769160.1', 'WP_276210252.1', 'WP_187396714.1', 'WP_045177088.1', 'WP_064127913.1', 'WP_000781349.1', 'WP_000781345.1', 'W…
738	['WP_276210253.1', 'WP_162647575.1', 'WP_276210246.1']
739	['WP_276210254.1']
740	['WP_283589814.1', 'WP_252602982.1', 'WP_000705634.1', 'WP_072527105.1', 'WP_153227758.1', 'WP_000705228.1', 'WP_103204412.1', 'WP_187396598.1', 'WP_000705657.1', 'WP_000784530.1', 'WP_054193360.1', 'WP_023914994.1', 'WP_196578971.1', 'WP_258414045.1', 'WP_064127912.1', 'WP_252078354.1', 'WP_252094373.1', 'WP_214308039.1', 'WP_000782835.1', 'WP_000782833.1', 'WP_064132419.1', 'WP_000782618.1', 'W…
741	['WP_001798389.1', 'WP_072433528.1', 'WP_001796660.1', 'WP_072419840.1', 'WP_001794548.1', 'WP_187395862.1', 'WP_283589816.1', 'WP_001795576.1', 'WP_072398156.1', 'WP_072460595.1', 'WP_214309055.1', 'WP_103204428.1', 'WP_001797248.1']
742	['WP_200626400.1', 'WP_284444891.1', 'WP_000769139.1', 'WP_000769147.1', 'WP_162647290.1', 'WP_000769160.1', 'WP_284675568.1', 'WP_045177088.1', 'WP_000769138.1', 'WP_044292362.1', 'WP_000769140.1', 'WP_252094373.1', 'WP_000705657.1', 'WP_000769145.1', 'WP_000784029.1', 'WP_310673497.1', 'WP_000702719.1', 'WP_031785501.1', 'WP_252602965.1', 'WP_284675561.1', 'WP_072527105.1', 'WP_000769155.1', 'W…
743	['WP_200626400.1', 'WP_284675568.1', 'WP_284444891.1', 'WP_000769139.1', 'WP_000769147.1', 'WP_284675561.1', 'WP_162647290.1', 'WP_000769160.1', 'WP_000769138.1', 'WP_045177088.1', 'WP_044292362.1', 'WP_000769140.1', 'WP_000769145.1', 'WP_252094373.1', 'WP_000705657.1', 'WP_000784029.1', 'WP_310673497.1', 'WP_000702719.1', 'WP_031785501.1', 'WP_252602965.1', 'WP_072527105.1', 'WP_000784530.1', 'W…
744	['WP_250543769.1', 'WP_214225015.1', 'WP_214241693.1', 'WP_150021431.1', 'WP_284675564.1', 'WP_153227833.1', 'WP_187399067.1', 'WP_250543467.1', 'WP_250543877.1', 'WP_250545085.1', 'WP_250322238.1', 'WP_000540897.1', 'WP_078064181.1', 'WP_230852051.1', 'WP_187396748.1', 'WP_000540919.1', 'WP_001814080.1', 'WP_072471082.1', 'WP_001557596.1', 'WP_162647304.1', 'WP_252094436.1', 'WP_252603106.1', 'W…
745	['WP_200626400.1', 'WP_284675568.1', 'WP_284444891.1', 'WP_000769139.1', 'WP_000769147.1', 'WP_162647290.1', 'WP_000769160.1', 'WP_045177088.1', 'WP_284675561.1', 'WP_000769145.1', 'WP_000769138.1', 'WP_044292362.1', 'WP_000769140.1', 'WP_252094373.1', 'WP_000705657.1', 'WP_000784029.1', 'WP_310673497.1', 'WP_000702719.1', 'WP_031785501.1', 'WP_252602965.1', 'WP_072527105.1', 'WP_000705634.1', 'W…
746	['WP_285161640.1', 'WP_119486617.1', 'WP_031875534.1', 'WP_031862256.1', 'WP_226047007.1', 'WP_000028609.1', 'WP_000028683.1', 'WP_162647288.1', 'WP_000028659.1', 'WP_044027547.1', 'WP_103204417.1', 'WP_258414970.1', 'WP_153227759.1', 'WP_214308041.1', 'WP_252603018.1', 'WP_252094374.1', 'WP_214268118.1', 'WP_208151508.1', 'WP_000028681.1', 'WP_000028602.1', 'WP_000028601.1', 'WP_238611001.1', 'W…
747	['WP_286036510.1', 'WP_286036531.1', 'WP_162647299.1', 'WP_214309399.1', 'WP_316246952.1', 'WP_103204427.1', 'WP_025175003.1', 'WP_103254085.1', 'WP_001557597.1', 'WP_162647297.1', 'WP_017804863.1', 'WP_064127915.1', 'WP_214268162.1', 'WP_214306883.1', 'WP_031775081.1', 'WP_000455735.1', 'WP_248315648.1', 'WP_001205667.1', 'WP_308447965.1', 'WP_089535650.1', 'WP_000388882.1', 'WP_214418218.1', 'W…
748	['WP_286036531.1', 'WP_286036510.1', 'WP_162647299.1', 'WP_316246952.1', 'WP_214309399.1', 'WP_103204427.1', 'WP_162647297.1', 'WP_001557597.1', 'WP_025175003.1', 'WP_103254085.1', 'WP_017804863.1', 'WP_064127915.1', 'WP_031775081.1', 'WP_214268162.1', 'WP_214306883.1', 'WP_308447965.1', 'WP_001205667.1', 'WP_001796663.1', 'WP_064129738.1', 'WP_214418218.1', 'WP_000540323.1', 'WP_000455735.1', 'W…
749	['WP_287123853.1', 'WP_000423535.1']
750	['WP_290462045.1', 'WP_115347689.1']
751	['WP_001796663.1', 'WP_000540323.1', 'WP_103204427.1', 'WP_031929037.1', 'WP_064129738.1', 'WP_001269822.1', 'WP_308447965.1', 'WP_316246952.1', 'WP_252094436.1', 'WP_153227833.1', 'WP_001557597.1', 'WP_252603053.1', 'WP_017804863.1', 'WP_064127915.1', 'WP_162647293.1', 'WP_031775081.1', 'WP_031871517.1', 'WP_025173830.1', 'WP_001806699.1', 'WP_214309399.1', 'WP_258414974.1', 'WP_252603060.1', 'W…
752	['WP_017804603.1', 'WP_258414044.1', 'WP_000784029.1', 'WP_001056483.1', 'WP_187396713.1', 'WP_023914996.1', 'WP_000702719.1', 'WP_310673497.1', 'WP_000784016.1', 'WP_031785501.1', 'WP_103204411.1', 'WP_252602965.1', 'WP_252602982.1', 'WP_283589814.1', 'WP_000705634.1', 'WP_072527105.1', 'WP_000705228.1', 'WP_153227758.1', 'WP_103204412.1', 'WP_252078354.1', 'WP_252094373.1', 'WP_214308039.1', 'W…
753	['WP_200626400.1', 'WP_000769139.1', 'WP_000769147.1', 'WP_162647290.1', 'WP_000769138.1', 'WP_044292362.1', 'WP_045177088.1', 'WP_000769160.1', 'WP_000769140.1', 'WP_000769155.1', 'WP_103204419.1', 'WP_000705657.1', 'WP_100793864.1', 'WP_258414972.1', 'WP_316246835.1', 'WP_310673497.1', 'WP_000702719.1', 'WP_031785501.1', 'WP_000769145.1', 'WP_054189529.1', 'WP_000705634.1', 'WP_252094373.1', 'W…
754	['WP_286036510.1', 'WP_286036531.1', 'WP_316246837.1', 'WP_316246952.1', 'WP_000455735.1', 'WP_089535650.1', 'WP_248315648.1', 'WP_214268162.1', 'WP_103254085.1', 'WP_214309399.1', 'WP_103204427.1', 'WP_162647299.1', 'WP_000388882.1', 'WP_025175003.1', 'WP_214306883.1', 'WP_001557597.1', 'WP_031775081.1', 'WP_064127915.1', 'WP_017804863.1', 'WP_162647297.1', 'WP_214418218.1', 'WP_214308043.1', 'W…
755	['WP_000769147.1', 'WP_000769139.1', 'WP_162647290.1', 'WP_196578971.1', 'WP_000784530.1', 'WP_252094373.1', 'WP_072527105.1', 'WP_283589814.1', 'WP_000705634.1', 'WP_044292362.1', 'WP_000769138.1', 'WP_000784029.1', 'WP_000769160.1', 'WP_045177088.1', 'WP_054193360.1', 'WP_103204419.1', 'WP_258414972.1', 'WP_017804603.1', 'WP_200626400.1', 'WP_000784032.1', 'WP_252078354.1', 'WP_103204412.1', 'W…
756	['WP_000769139.1', 'WP_000769147.1', 'WP_100793864.1', 'WP_000769138.1', 'WP_044292362.1', 'WP_162647290.1', 'WP_000769140.1', 'WP_045177088.1', 'WP_000769160.1', 'WP_054189529.1', 'WP_000778500.1', 'WP_316246873.1', 'WP_252603015.1', 'WP_000673078.1', 'WP_258414969.1', 'WP_200626400.1', 'WP_064136647.1', 'WP_000769155.1', 'WP_000779474.1', 'WP_000673059.1', 'WP_000778499.1', 'WP_000769843.1', 'W…
757	['WP_316246951.1', 'WP_262374593.1', 'WP_214306882.1', 'WP_214241698.1', 'WP_214241693.1', 'WP_250543769.1', 'WP_250322238.1', 'WP_250543467.1', 'WP_214418217.1', 'WP_248315648.1', 'WP_214308090.1', 'WP_214225015.1', 'WP_286036510.1', 'WP_286036531.1', 'WP_187399067.1', 'WP_150021431.1', 'WP_049946537.1', 'WP_001256626.1', 'WP_216452813.1', 'WP_150021436.1', 'WP_078069232.1', 'WP_052774626.1', 'W…
758	['WP_103204427.1', 'WP_316246952.1', 'WP_001557597.1', 'WP_017804863.1', 'WP_064127915.1', 'WP_031775081.1', 'WP_214309399.1', 'WP_162647297.1', 'WP_001796663.1', 'WP_000540323.1', 'WP_031929037.1', 'WP_064129738.1', 'WP_162647299.1', 'WP_214268162.1', 'WP_252094436.1', 'WP_153227833.1', 'WP_001269822.1', 'WP_214306883.1', 'WP_214308043.1', 'WP_308447965.1', 'WP_252603053.1', 'WP_031871517.1', 'W…
759	['WP_196578971.1', 'WP_000784530.1', 'WP_000705657.1', 'WP_162647290.1', 'WP_000769147.1', 'WP_283589814.1', 'WP_252094373.1', 'WP_000769139.1', 'WP_000784029.1', 'WP_072527105.1', 'WP_054193360.1', 'WP_000705634.1', 'WP_000769160.1', 'WP_045177088.1', 'WP_017804603.1', 'WP_316246963.1', 'WP_000784032.1', 'WP_001056483.1', 'WP_258414044.1', 'WP_316246872.1', 'WP_023914994.1', 'WP_200626400.1', 'W…
760	['WP_200626400.1', 'WP_000769139.1', 'WP_252094373.1', 'WP_162647290.1', 'WP_000705657.1', 'WP_000769147.1', 'WP_310673497.1', 'WP_000702719.1', 'WP_031785501.1', 'WP_072527105.1', 'WP_252602965.1', 'WP_000784029.1', 'WP_000705634.1', 'WP_000769160.1', 'WP_000784530.1', 'WP_196578971.1', 'WP_045177088.1', 'WP_283589814.1', 'WP_000769138.1', 'WP_000769140.1', 'WP_044292362.1', 'WP_252078354.1', 'W…
