# Supplementary material for: A type VII-secreted lipase toxin with reverse domain arrangement
Source: Nat Commun. 2023 Dec 19;14:8438. doi: 10.1038/s41467-023-44221-y (PMC10730906; doi:10.1038/s41467-023-44221-y)
Supplement: Supplementary file 6 — Source Data [file 41467_2023_44221_MOESM6_ESM.zip › Tsl1 distribution raw/lpl0 3/FlaGs_output/results_flankgene.fasta_cluster_out_3_1e-10_outdesc.txt]

1(1)	WP_252603015.1	WP_252603015.1 superantigen-like protein SSL10
1(1)	WP_214306838.1	WP_214306838.1 superantigen-like protein SSL9
1(1)	WP_262374590.1	WP_262374590.1 hypothetical protein, partial
1(1)	WP_001621643.1	WP_001621643.1 superantigen-like protein SSL2
1(2)	WP_017804603.1	WP_017804603.1 superantigen-like protein SSL3
1(1)	WP_214199215.1	WP_214199215.1 superantigen-like protein SSL9
1(1)	WP_103149053.1	WP_103149053.1 MULTISPECIES: superantigen-like protein SSL5
1(18)	WP_000779474.1	WP_000779474.1 superantigen-like protein SSL10
1(1)	WP_262377181.1	WP_262377181.1 superantigen-like protein SSL5, partial
1(1)	WP_262374556.1	WP_262374556.1 superantigen-like protein SSL7, partial
1(1)	WP_103204412.1	WP_103204412.1 superantigen-like protein SSL4
1(1)	WP_196578971.1	WP_196578971.1 superantigen-like protein SSL4
1(1)	WP_252603041.1	WP_252603041.1 superantigen-like protein SSL11
1(1)	WP_250322215.1	WP_250322215.1 superantigen-like protein SSL5, partial
1(2)	WP_214308039.1	WP_214308039.1 superantigen-like protein, partial
1(15)	WP_000784530.1	WP_000784530.1 MULTISPECIES: superantigen-like protein SSL4
1(2)	WP_000705634.1	WP_000705634.1 superantigen-like protein SSL4
1(3)	WP_000673034.1	WP_000673034.1 MULTISPECIES: superantigen-like protein SSL8
1(3)	WP_017431759.1	WP_017431759.1 MULTISPECIES: superantigen-like protein SSL10
1(1)	WP_050439210.1	WP_050439210.1 hypothetical protein
1(1)	WP_165468892.1	WP_165468892.1 superantigen-like protein SSL10
1(1)	WP_310673497.1	WP_310673497.1 superantigen-like protein SSL3
1(3)	WP_000669011.1	WP_000669011.1 superantigen-like protein SSL1
1(1)	WP_187396598.1	WP_187396598.1 superantigen-like protein SSL4
1(1)	WP_031785501.1	WP_031785501.1 superantigen-like protein SSL3
1(1)	WP_000782833.1	WP_000782833.1 superantigen-like protein SSL2
1(3)	WP_000673078.1	WP_000673078.1 superantigen-like protein SSL9
1(17)	WP_000782835.1	WP_000782835.1 MULTISPECIES: superantigen-like protein SSL2
1(1)	WP_000784032.1	WP_000784032.1 hypothetical protein
1(1)	WP_103204419.1	WP_103204419.1 superantigen-like protein SSL11
1(3)	WP_000673059.1	WP_000673059.1 MULTISPECIES: superantigen-like protein SSL9
1(1)	WP_000769835.1	WP_000769835.1 superantigen-like protein SSL7
1(1)	WP_258414045.1	WP_258414045.1 superantigen-like protein SSL4
1(1)	WP_252602985.1	WP_252602985.1 superantigen-like protein SSL5
1(1)	WP_252094373.1	WP_252094373.1 superantigen-like protein, partial
1(19)	WP_000668998.1	WP_000668998.1 MULTISPECIES: superantigen-like protein SSL1
1(4)	WP_000784016.1	WP_000784016.1 superantigen-like protein SSL3
1(7)	WP_000673031.1	WP_000673031.1 superantigen-like protein SSL8
1(1)	WP_187396599.1	WP_187396599.1 superantigen-like protein SSL7
1(2)	WP_070002100.1	WP_070002100.1 hypothetical protein
1(1)	WP_064136647.1	WP_064136647.1 superantigen-like protein SSL9
1(1)	WP_000782616.1	WP_000782616.1 superantigen-like protein SSL2
1(7)	WP_000673046.1	WP_000673046.1 superantigen-like protein SSL10
1(3)	WP_000673035.1	WP_000673035.1 MULTISPECIES: superantigen-like protein SSL8
1(1)	WP_262375926.1	WP_262375926.1 superantigen-like protein SSL5, partial
1(1)	WP_000668995.1	WP_000668995.1 MULTISPECIES: superantigen-like protein SSL1
1(1)	WP_061823475.1	WP_061823475.1 superantigen-like protein SSL8
1(1)	WP_064136648.1	WP_064136648.1 superantigen-like protein SSL8
1(1)	WP_103204413.1	WP_103204413.1 superantigen-like protein SSL5
1(4)	WP_000782618.1	WP_000782618.1 MULTISPECIES: superantigen-like protein SSL2
1(1)	WP_284675561.1	WP_284675561.1 exotoxin beta-grasp domain-containing protein, partial
1(1)	WP_250543692.1	WP_250543692.1 superantigen-like protein SSL5, partial
1(1)	WP_054190420.1	WP_054190420.1 superantigen-like protein SSL11
1(1)	WP_316246963.1	WP_316246963.1 exotoxin beta-grasp domain-containing protein, partial
1(13)	WP_000769160.1	WP_000769160.1 MULTISPECIES: superantigen-like protein SSL11
1(1)	WP_258414969.1	WP_258414969.1 superantigen-like protein SSL9
1(3)	WP_001056483.1	WP_001056483.1 MULTISPECIES: superantigen-like protein SSL3
1(1)	WP_100793864.1	WP_100793864.1 superantigen-like protein SSL10
1(1)	WP_000778482.1	WP_000778482.1 superantigen-like protein SSL9
1(1)	WP_316246964.1	WP_316246964.1 exotoxin beta-grasp domain-containing protein, partial
1(1)	WP_054193361.1	WP_054193361.1 superantigen-like protein SSL9
1(2)	WP_023914994.1	WP_023914994.1 superantigen-like protein SSL4
1(3)	WP_000673480.1	WP_000673480.1 superantigen-like protein SSL8
1(4)	WP_000781345.1	WP_000781345.1 MULTISPECIES: superantigen-like protein SSL5
1(1)	WP_000769145.1	WP_000769145.1 hypothetical protein
1(20)	WP_000769140.1	WP_000769140.1 MULTISPECIES: exotoxin beta-grasp domain-containing protein
1(1)	WP_252602982.1	WP_252602982.1 superantigen-like protein SSL3
1(1)	WP_276210252.1	WP_276210252.1 superantigen-like protein
1(1)	WP_072398159.1	WP_072398159.1 superantigen-like protein SSL5
1(1)	WP_103204416.1	WP_103204416.1 superantigen-like protein SSL10
1(16)	WP_000702719.1	WP_000702719.1 superantigen-like protein SSL3
1(3)	WP_000769155.1	WP_000769155.1 superantigen-like protein SSL11
1(2)	WP_252096225.1	WP_252096225.1 superantigen-like protein SSL7, partial
1(1)	WP_103204415.1	WP_103204415.1 superantigen-like protein SSL8
1(1)	WP_000769804.1	WP_000769804.1 MULTISPECIES: superantigen-like protein SSL6
1(1)	WP_000673057.1	WP_000673057.1 superantigen-like protein SSL9
1(1)	WP_214306837.1	WP_214306837.1 superantigen-like protein SSL7
1(1)	WP_252602948.1	WP_252602948.1 superantigen-like protein SSL1
1(1)	WP_214268117.1	WP_214268117.1 superantigen-like protein SSL10
1(1)	WP_064136653.1	WP_064136653.1 superantigen-like protein SSL2
1(1)	WP_064132419.1	WP_064132419.1 superantigen-like protein SSL2
1(1)	WP_000769834.1	WP_000769834.1 superantigen-like protein SSL7
1(2)	WP_000781346.1	WP_000781346.1 superantigen-like protein SSL5
1(1)	WP_044292362.1	WP_044292362.1 superantigen-like protein SSL11
1(2)	WP_023914996.1	WP_023914996.1 superantigen-like protein SSL3
1(2)	WP_000778499.1	WP_000778499.1 MULTISPECIES: superantigen-like protein SSL9
1(2)	WP_006191885.1	WP_006191885.1 superantigen-like protein SSL1
1(13)	WP_000779476.1	WP_000779476.1 MULTISPECIES: superantigen-like protein SSL9
1(1)	WP_064136649.1	WP_064136649.1 superantigen-like protein SSL7
1(1)	WP_262374557.1	WP_262374557.1 superantigen-like protein, partial
1(2)	WP_000778479.1	WP_000778479.1 MULTISPECIES: superantigen-like protein SSL10
1(5)	WP_000769138.1	WP_000769138.1 superantigen-like protein SSL11
1(1)	WP_187396713.1	WP_187396713.1 superantigen-like protein SSL3
1(1)	WP_214309045.1	WP_214309045.1 superantigen-like protein SSL10
1(1)	WP_214309043.1	WP_214309043.1 superantigen-like protein SSL7
1(1)	WP_000784243.1	WP_000784243.1 superantigen-like protein SSL5
1(3)	WP_000669006.1	WP_000669006.1 superantigen-like protein SSL1
1(1)	WP_000778650.1	WP_000778650.1 superantigen-like protein SSL8
1(5)	WP_000769832.1	WP_000769832.1 superantigen-like protein SSL7
1(8)	WP_000778477.1	WP_000778477.1 MULTISPECIES: superantigen-like protein SSL10
1(1)	WP_250322071.1	WP_250322071.1 superantigen-like protein SSL5, partial
1(3)	WP_000769837.1	WP_000769837.1 MULTISPECIES: superantigen-like protein SSL7
1(2)	WP_000668997.1	WP_000668997.1 superantigen-like protein SSL1
1(1)	WP_103149052.1	WP_103149052.1 MULTISPECIES: superantigen-like protein SSL8
1(3)	WP_000769802.1	WP_000769802.1 superantigen-like protein SSL6
1(3)	WP_000778500.1	WP_000778500.1 MULTISPECIES: superantigen-like protein SSL9
1(2)	WP_000673051.1	WP_000673051.1 MULTISPECIES: superantigen-like protein SSL10
1(3)	WP_250543875.1	WP_250543875.1 superantigen-like protein SSL5, partial
1(1)	WP_316246835.1	WP_316246835.1 exotoxin beta-grasp domain-containing protein, partial
1(1)	WP_258414044.1	WP_258414044.1 superantigen-like protein SSL3
1(1)	WP_214309044.1	WP_214309044.1 superantigen-like protein SSL9
1(1)	WP_214306839.1	WP_214306839.1 superantigen-like protein SSL10
1(1)	WP_103204410.1	WP_103204410.1 superantigen-like protein SSL1
1(1)	WP_187396714.1	WP_187396714.1 superantigen-like protein SSL5
1(1)	WP_000705657.1	WP_000705657.1 MULTISPECIES: superantigen-like protein SSL4
1(1)	WP_054189526.1	WP_054189526.1 superantigen-like protein SSL1
1(1)	WP_054193360.1	WP_054193360.1 superantigen-like protein SSL4
1(1)	WP_258414972.1	WP_258414972.1 superantigen-like protein SSL11
1(1)	WP_200626400.1	WP_200626400.1 superantigen-like protein SSL11
1(1)	WP_214308040.1	WP_214308040.1 superantigen-like protein SSL9
1(1)	WP_103204414.1	WP_103204414.1 superantigen-like protein SSL7
1(1)	WP_252603000.1	WP_252603000.1 superantigen-like protein SSL7
1(1)	WP_000769147.1	WP_000769147.1 MULTISPECIES: superantigen-like protein SSL11
1(14)	WP_000769825.1	WP_000769825.1 MULTISPECIES: superantigen-like protein SSL7
1(2)	WP_162635604.1	WP_162635604.1 superantigen-like protein
1(3)	WP_284675568.1	WP_284675568.1 exotoxin beta-grasp domain-containing protein, partial
1(3)	WP_252078354.1	WP_252078354.1 superantigen-like protein SSL4, partial
1(1)	WP_000769139.1	WP_000769139.1 MULTISPECIES: superantigen-like protein SSL11
1(1)	WP_000782622.1	WP_000782622.1 MULTISPECIES: superantigen-like protein SSL2
1(2)	WP_000705228.1	WP_000705228.1 superantigen-like protein SSL4
1(3)	WP_000782826.1	WP_000782826.1 superantigen-like protein SSL2
1(3)	WP_000782827.1	WP_000782827.1 MULTISPECIES: superantigen-like protein SSL2
1(1)	WP_262377212.1	WP_262377212.1 hypothetical protein, partial
1(1)	WP_103204411.1	WP_103204411.1 superantigen-like protein SSL3
1(1)	WP_064127912.1	WP_064127912.1 superantigen-like protein SSL4
1(1)	WP_113588070.1	WP_113588070.1 exotoxin beta-grasp domain-containing protein, partial
1(1)	WP_072527105.1	WP_072527105.1 superantigen-like protein SSL4
1(1)	WP_252602965.1	WP_252602965.1 superantigen-like protein SSL3
1(1)	WP_316246873.1	WP_316246873.1 exotoxin beta-grasp domain-containing protein, partial
1(1)	WP_252096715.1	WP_252096715.1 hypothetical protein, partial
1(1)	WP_072490936.1	WP_072490936.1 superantigen-like protein SSL9
1(2)	WP_000673028.1	WP_000673028.1 MULTISPECIES: superantigen-like protein SSL8
1(1)	WP_000781349.1	WP_000781349.1 MULTISPECIES: superantigen-like protein SSL5
1(1)	WP_214199317.1	WP_214199317.1 superantigen-like protein SSL7
1(1)	WP_162647290.1	WP_162647290.1 superantigen-like protein SSL11
1(1)	WP_064127913.1	WP_064127913.1 superantigen-like protein SSL5
1(1)	WP_283589814.1	WP_283589814.1 superantigen-like protein
1(1)	WP_214225026.1	WP_214225026.1 superantigen-like protein SSL7
1(1)	WP_054189527.1	WP_054189527.1 superantigen-like protein SSL2
1(1)	WP_153227758.1	WP_153227758.1 superantigen-like protein SSL4
1(5)	WP_000769843.1	WP_000769843.1 superantigen-like protein SSL9
1(1)	WP_214308038.1	WP_214308038.1 superantigen-like protein SSL2
1(1)	WP_000769146.1	WP_000769146.1 superantigen-like protein SSL11
1(5)	WP_000769820.1	WP_000769820.1 MULTISPECIES: superantigen-like protein SSL7
1(2)	WP_214418204.1	WP_214418204.1 superantigen-like protein SSL9
1(1)	WP_284444891.1	WP_284444891.1 exotoxin beta-grasp domain-containing protein, partial
1(2)	WP_000781347.1	WP_000781347.1 superantigen-like protein SSL5
1(19)	WP_000784254.1	WP_000784254.1 MULTISPECIES: superantigen-like protein SSL5
1(4)	WP_045177088.1	WP_045177088.1 MULTISPECIES: superantigen-like protein SSL11
1(1)	WP_054189530.1	WP_054189530.1 superantigen-like protein SSL7
1(4)	WP_063644570.1	WP_063644570.1 MULTISPECIES: hypothetical protein
1(1)	WP_252096249.1	WP_252096249.1 hypothetical protein, partial
1(1)	WP_250543691.1	WP_250543691.1 superantigen-like protein SSL2, partial
1(3)	WP_000769833.1	WP_000769833.1 MULTISPECIES: superantigen-like protein SSL7
1(5)	WP_000784251.1	WP_000784251.1 MULTISPECIES: superantigen-like protein SSL5
1(1)	WP_000784029.1	WP_000784029.1 MULTISPECIES: superantigen-like protein SSL3
1(1)	WP_214306836.1	WP_214306836.1 superantigen-like protein SSL2
1(1)	WP_214268116.1	WP_214268116.1 superantigen-like protein SSL9
1(7)	WP_000779445.1	WP_000779445.1 superantigen-like protein SSL9
1(1)	WP_000669014.1	WP_000669014.1 MULTISPECIES: superantigen-like protein SSL1
1(1)	WP_054189529.1	WP_054189529.1 superantigen-like protein SSL5
1(1)	WP_316246872.1	WP_316246872.1 exotoxin beta-grasp domain-containing protein, partial
2(1)	WP_150021436.1	WP_150021436.1 tandem-type lipoprotein, partial
2(1)	WP_250322078.1	WP_250322078.1 Csa1 family protein, partial
2(2)	WP_045177119.1	WP_045177119.1 MULTISPECIES: tandem-type lipoprotein
2(1)	WP_214268158.1	WP_214268158.1 Csa1 family protein, partial
2(1)	WP_250543458.1	WP_250543458.1 tandem-type lipoprotein Lpl4, partial
2(2)	WP_250545086.1	WP_250545086.1 Csa1 family protein, partial
2(1)	WP_214309399.1	WP_214309399.1 tandem-type lipoprotein
2(1)	WP_078069232.1	WP_078069232.1 tandem-type lipoprotein Lpl1
2(1)	WP_078061063.1	WP_078061063.1 tandem-type lipoprotein
2(1)	WP_001814080.1	WP_001814080.1 MULTISPECIES: tandem-type lipoprotein
2(1)	WP_187396950.1	WP_187396950.1 tandem-type lipoprotein Lpl1, partial
2(1)	WP_162647295.1	WP_162647295.1 tandem-type lipoprotein
2(3)	WP_001205667.1	WP_001205667.1 MULTISPECIES: tandem-type lipoprotein
2(1)	WP_000455735.1	WP_000455735.1 MULTISPECIES: tandem-type lipoprotein
2(1)	WP_000456132.1	WP_000456132.1 tandem-type lipoprotein
2(3)	WP_025175004.1	WP_025175004.1 tandem-type lipoprotein
2(1)	WP_001557593.1	WP_001557593.1 MULTISPECIES: tandem-type lipoprotein
2(2)	WP_252078648.1	WP_252078648.1 Csa1 family protein, partial
2(1)	WP_000540914.1	WP_000540914.1 tandem-type lipoprotein
2(1)	WP_054190417.1	WP_054190417.1 tandem-type lipoprotein
2(1)	WP_162647292.1	WP_162647292.1 tandem-type lipoprotein
2(1)	WP_000540897.1	WP_000540897.1 tandem-type lipoprotein
2(2)	WP_045177091.1	WP_045177091.1 MULTISPECIES: tandem-type lipoprotein
2(2)	WP_248315648.1	WP_248315648.1 Csa1 family protein, partial
2(15)	WP_001796663.1	WP_001796663.1 tandem-type lipoprotein
2(1)	WP_031589073.1	WP_031589073.1 tandem-type lipoprotein
2(1)	WP_103204425.1	WP_103204425.1 tandem-type lipoprotein
2(2)	WP_248315736.1	WP_248315736.1 tandem-type lipoprotein, partial
2(1)	WP_031785502.1	WP_031785502.1 tandem-type lipoprotein
2(1)	WP_064129738.1	WP_064129738.1 tandem-type lipoprotein
2(1)	WP_072361585.1	WP_072361585.1 tandem-type lipoprotein
2(1)	WP_262374560.1	WP_262374560.1 tandem-type lipoprotein, partial
2(1)	WP_316246952.1	WP_316246952.1 tandem-type lipoprotein, partial
2(1)	WP_001827359.1	WP_001827359.1 tandem-type lipoprotein
2(4)	WP_025175003.1	WP_025175003.1 MULTISPECIES: tandem-type lipoprotein
2(1)	WP_316246837.1	WP_316246837.1 Csa1 family protein, partial
2(5)	WP_000540323.1	WP_000540323.1 MULTISPECIES: tandem-type lipoprotein
2(2)	WP_001802013.1	WP_001802013.1 MULTISPECIES: tandem-type lipoprotein Lpl1
2(1)	WP_214241698.1	WP_214241698.1 Csa1 family protein, partial
2(1)	WP_187396601.1	WP_187396601.1 tandem-type lipoprotein Lpl8, partial
2(3)	WP_252078424.1	WP_252078424.1 Csa1 family protein, partial
2(1)	WP_064127164.1	WP_064127164.1 tandem-type lipoprotein
2(1)	WP_214241693.1	WP_214241693.1 Csa1 family protein, partial
2(15)	WP_000388882.1	WP_000388882.1 MULTISPECIES: tandem-type lipoprotein
2(1)	WP_262374593.1	WP_262374593.1 tandem-type lipoprotein, partial
2(2)	WP_252096251.1	WP_252096251.1 Csa1 family protein, partial
2(2)	WP_001557596.1	WP_001557596.1 MULTISPECIES: tandem-type lipoprotein
2(1)	WP_187399067.1	WP_187399067.1 Csa1 family protein, partial
2(1)	WP_162647298.1	WP_162647298.1 tandem-type lipoprotein Lpl9
2(1)	WP_001557594.1	WP_001557594.1 MULTISPECIES: tandem-type lipoprotein
2(1)	WP_258414974.1	WP_258414974.1 tandem-type lipoprotein
2(2)	WP_214418217.1	WP_214418217.1 Csa1 family protein, partial
2(1)	WP_025173830.1	WP_025173830.1 tandem-type lipoprotein
2(1)	WP_214268162.1	WP_214268162.1 tandem-type lipoprotein, partial
2(2)	WP_248315647.1	WP_248315647.1 Csa1 family protein, partial
2(1)	WP_153227760.1	WP_153227760.1 tandem-type lipoprotein
2(1)	WP_214308090.1	WP_214308090.1 Csa1 family protein, partial
2(1)	WP_252603057.1	WP_252603057.1 tandem-type lipoprotein Lpl5
2(1)	WP_165468934.1	WP_165468934.1 tandem-type lipoprotein
2(1)	WP_150021432.1	WP_150021432.1 Csa1 family protein, partial
2(1)	WP_044292451.1	WP_044292451.1 tandem-type lipoprotein
2(1)	WP_187396748.1	WP_187396748.1 tandem-type lipoprotein Lpl1
2(3)	WP_031871517.1	WP_031871517.1 tandem-type lipoprotein
2(2)	WP_000540881.1	WP_000540881.1 tandem-type lipoprotein
2(1)	WP_187396634.1	WP_187396634.1 Csa1 family protein, partial
2(1)	WP_214309051.1	WP_214309051.1 tandem-type lipoprotein, partial
2(2)	WP_103254085.1	WP_103254085.1 tandem-type lipoprotein
2(1)	WP_031775081.1	WP_031775081.1 tandem-type lipoprotein Lpl8
2(1)	WP_252603053.1	WP_252603053.1 tandem-type lipoprotein
2(2)	WP_286036510.1	WP_286036510.1 Csa1 family protein, partial
2(1)	WP_162647304.1	WP_162647304.1 tandem-type lipoprotein
2(1)	WP_072361595.1	WP_072361595.1 tandem-type lipoprotein
2(2)	WP_001641316.1	WP_001641316.1 MULTISPECIES: tandem-type lipoprotein
2(1)	WP_162647293.1	WP_162647293.1 tandem-type lipoprotein
2(1)	WP_052774626.1	WP_052774626.1 tandem-type lipoprotein Lpl1
2(1)	WP_078371447.1	WP_078371447.1 tandem-type lipoprotein
2(1)	WP_250543770.1	WP_250543770.1 Csa1 family protein, partial
2(1)	WP_252094436.1	WP_252094436.1 tandem-type lipoprotein
2(2)	WP_248315649.1	WP_248315649.1 Csa1 family protein, partial
2(1)	WP_258414990.1	WP_258414990.1 tandem-type lipoprotein
2(1)	WP_162647294.1	WP_162647294.1 tandem-type lipoprotein
2(1)	WP_250543878.1	WP_250543878.1 Csa1 family protein, partial
2(1)	WP_214308043.1	WP_214308043.1 tandem-type lipoprotein
2(1)	WP_284675564.1	WP_284675564.1 Csa1 family protein, partial
2(1)	WP_266054456.1	WP_266054456.1 tandem-type lipoprotein
2(1)	WP_250543877.1	WP_250543877.1 tandem-type lipoprotein, partial
2(1)	WP_150021433.1	WP_150021433.1 tandem-type lipoprotein, partial
2(1)	WP_214241694.1	WP_214241694.1 Csa1 family protein, partial
2(1)	WP_103215226.1	WP_103215226.1 tandem-type lipoprotein
2(2)	WP_250322239.1	WP_250322239.1 Csa1 family protein, partial
2(2)	WP_000540879.1	WP_000540879.1 MULTISPECIES: tandem-type lipoprotein
2(1)	WP_031589088.1	WP_031589088.1 tandem-type lipoprotein Lpl9
2(1)	WP_187396600.1	WP_187396600.1 tandem-type lipoprotein Lpl2, partial
2(4)	WP_023914987.1	WP_023914987.1 tandem-type lipoprotein
2(1)	WP_162647297.1	WP_162647297.1 tandem-type lipoprotein Lpl8
2(1)	WP_141061097.1	WP_141061097.1 tandem-type lipoprotein
2(1)	WP_187396951.1	WP_187396951.1 Csa1 family protein, partial
2(1)	WP_250543467.1	WP_250543467.1 Csa1 family protein, partial
2(1)	WP_103204427.1	WP_103204427.1 tandem-type lipoprotein
2(1)	WP_103148874.1	WP_103148874.1 MULTISPECIES: tandem-type lipoprotein
2(1)	WP_150021431.1	WP_150021431.1 tandem-type lipoprotein, partial
2(1)	WP_308447965.1	WP_308447965.1 tandem-type lipoprotein
2(1)	WP_214309050.1	WP_214309050.1 tandem-type lipoprotein, partial
2(1)	WP_250543879.1	WP_250543879.1 tandem-type lipoprotein, partial
2(1)	WP_049946537.1	WP_049946537.1 tandem-type lipoprotein, partial
2(2)	WP_001256626.1	WP_001256626.1 tandem-type lipoprotein
2(1)	WP_054190416.1	WP_054190416.1 tandem-type lipoprotein
2(1)	WP_250543769.1	WP_250543769.1 Csa1 family protein, partial
2(1)	WP_150021435.1	WP_150021435.1 Csa1 family protein, partial
2(1)	WP_252603050.1	WP_252603050.1 tandem-type lipoprotein
2(1)	WP_103204424.1	WP_103204424.1 tandem-type lipoprotein
2(1)	WP_031837584.1	WP_031837584.1 tandem-type lipoprotein Lpl5
2(1)	WP_214309049.1	WP_214309049.1 tandem-type lipoprotein
2(1)	WP_262377214.1	WP_262377214.1 tandem-type lipoprotein, partial
2(20)	WP_000540911.1	WP_000540911.1 MULTISPECIES: tandem-type lipoprotein
2(5)	WP_001557597.1	WP_001557597.1 MULTISPECIES: tandem-type lipoprotein
2(1)	WP_103204423.1	WP_103204423.1 tandem-type lipoprotein
2(1)	WP_001269822.1	WP_001269822.1 MULTISPECIES: tandem-type lipoprotein
2(1)	WP_250322238.1	WP_250322238.1 Csa1 family protein, partial
2(2)	WP_214418218.1	WP_214418218.1 tandem-type lipoprotein
2(1)	WP_214268161.1	WP_214268161.1 tandem-type lipoprotein Lpl4, partial
2(1)	WP_214306883.1	WP_214306883.1 tandem-type lipoprotein, partial
2(1)	WP_214309398.1	WP_214309398.1 tandem-type lipoprotein
2(1)	WP_252603060.1	WP_252603060.1 tandem-type lipoprotein
2(2)	WP_250545087.1	WP_250545087.1 tandem-type lipoprotein, partial
2(1)	WP_049946371.1	WP_049946371.1 tandem-type lipoprotein, partial
2(1)	WP_072471082.1	WP_072471082.1 tandem-type lipoprotein Lpl1
2(1)	WP_000542365.1	WP_000542365.1 MULTISPECIES: tandem-type lipoprotein
2(1)	WP_230852051.1	WP_230852051.1 tandem-type lipoprotein, partial
2(1)	WP_153227833.1	WP_153227833.1 tandem-type lipoprotein
2(1)	WP_252603106.1	WP_252603106.1 tandem-type lipoprotein
2(1)	WP_286036531.1	WP_286036531.1 Csa1 family protein, partial
2(1)	WP_250322240.1	WP_250322240.1 Csa1 family protein, partial
2(1)	WP_214225015.1	WP_214225015.1 Csa1 family protein, partial
2(1)	WP_252078423.1	WP_252078423.1 Csa1 family protein, partial
2(1)	WP_103204422.1	WP_103204422.1 tandem-type lipoprotein
2(1)	WP_214199321.1	WP_214199321.1 Csa1 family protein, partial
2(2)	WP_252086578.1	WP_252086578.1 Csa1 family protein, partial
2(1)	WP_049882907.1	WP_049882907.1 tandem-type lipoprotein, partial
2(1)	WP_214308089.1	WP_214308089.1 tandem-type lipoprotein
2(5)	WP_000835971.1	WP_000835971.1 MULTISPECIES: tandem-type lipoprotein
2(1)	WP_017804863.1	WP_017804863.1 tandem-type lipoprotein
2(1)	WP_214306882.1	WP_214306882.1 Csa1 family protein, partial
2(1)	WP_187396952.1	WP_187396952.1 tandem-type lipoprotein, partial
2(1)	WP_111206360.1	WP_111206360.1 tandem-type lipoprotein
2(2)	WP_214418216.1	WP_214418216.1 tandem-type lipoprotein
2(2)	WP_001806699.1	WP_001806699.1 tandem-type lipoprotein
2(1)	WP_252603063.1	WP_252603063.1 tandem-type lipoprotein
2(20)	WP_000540919.1	WP_000540919.1 tandem-type lipoprotein
2(3)	WP_214308042.1	WP_214308042.1 tandem-type lipoprotein
2(1)	WP_049873750.1	WP_049873750.1 MULTISPECIES: tandem-type lipoprotein Lpl1
2(2)	WP_248315737.1	WP_248315737.1 Csa1 family protein, partial
2(3)	WP_000269701.1	WP_000269701.1 tandem-type lipoprotein
2(16)	WP_001656910.1	WP_001656910.1 MULTISPECIES: tandem-type lipoprotein Lpl9
2(1)	WP_150021434.1	WP_150021434.1 Csa1 family protein, partial
2(1)	WP_252094507.1	WP_252094507.1 tandem-type lipoprotein, partial
2(1)	WP_262377215.1	WP_262377215.1 tandem-type lipoprotein, partial
2(1)	WP_089535650.1	WP_089535650.1 tandem-type lipoprotein
2(1)	WP_031929697.1	WP_031929697.1 tandem-type lipoprotein
2(1)	WP_240029534.1	WP_240029534.1 tandem-type lipoprotein
2(1)	WP_262376302.1	WP_262376302.1 tandem-type lipoprotein, partial
2(1)	WP_162647296.1	WP_162647296.1 tandem-type lipoprotein Lpl7
2(18)	WP_000456128.1	WP_000456128.1 MULTISPECIES: tandem-type lipoprotein
2(1)	WP_001802015.1	WP_001802015.1 MULTISPECIES: tandem-type lipoprotein
2(1)	WP_316246951.1	WP_316246951.1 Csa1 family protein, partial
2(1)	WP_064127915.1	WP_064127915.1 tandem-type lipoprotein
2(1)	WP_216452813.1	WP_216452813.1 tandem-type lipoprotein
2(1)	WP_000835979.1	WP_000835979.1 MULTISPECIES: tandem-type lipoprotein
2(1)	WP_103204426.1	WP_103204426.1 tandem-type lipoprotein
2(2)	WP_250545085.1	WP_250545085.1 tandem-type lipoprotein, partial
2(1)	WP_078064181.1	WP_078064181.1 tandem-type lipoprotein Lpl1
2(2)	WP_031929037.1	WP_031929037.1 tandem-type lipoprotein
2(1)	WP_162647299.1	WP_162647299.1 tandem-type lipoprotein
2(1)	WP_054190423.1	WP_054190423.1 tandem-type lipoprotein
3(1)	WP_262374592.1	WP_262374592.1 hypothetical protein, partial
3(1)	WP_001789683.1	WP_001789683.1 restriction endonuclease subunit S, partial
3(1)	WP_214199219.1	WP_214199219.1 restriction endonuclease subunit S, partial
3(1)	WP_230852040.1	WP_230852040.1 restriction endonuclease subunit S, partial
3(1)	WP_252094504.1	WP_252094504.1 hypothetical protein, partial
3(1)	WP_150008589.1	WP_150008589.1 restriction endonuclease subunit S, partial
3(1)	WP_114290949.1	WP_114290949.1 restriction endonuclease subunit S
3(4)	WP_000072584.1	WP_000072584.1 MULTISPECIES: restriction endonuclease subunit S
3(1)	WP_252603024.1	WP_252603024.1 restriction endonuclease subunit S
3(1)	WP_262376313.1	WP_262376313.1 hypothetical protein, partial
3(1)	WP_250322237.1	WP_250322237.1 hypothetical protein, partial
3(1)	WP_214309047.1	WP_214309047.1 restriction endonuclease subunit S, partial
3(2)	WP_252094435.1	WP_252094435.1 hypothetical protein, partial
3(1)	WP_252603021.1	WP_252603021.1 restriction endonuclease subunit S
3(5)	WP_000072613.1	WP_000072613.1 restriction endonuclease subunit S
3(1)	WP_103204418.1	WP_103204418.1 restriction endonuclease subunit S
3(2)	WP_064135574.1	WP_064135574.1 restriction endonuclease subunit S
3(1)	WP_031877232.1	WP_031877232.1 restriction endonuclease subunit S, partial
3(1)	WP_095255680.1	WP_095255680.1 restriction endonuclease subunit S, partial
3(1)	WP_230852039.1	WP_230852039.1 restriction endonuclease subunit S, partial
3(1)	WP_031884452.1	WP_031884452.1 restriction endonuclease subunit S, partial
3(1)	WP_031835883.1	WP_031835883.1 restriction endonuclease subunit S, partial
3(1)	WP_190276141.1	WP_190276141.1 restriction endonuclease subunit S, partial
3(1)	WP_162647289.1	WP_162647289.1 restriction endonuclease subunit S
3(1)	WP_262375999.1	WP_262375999.1 hypothetical protein, partial
3(2)	WP_225305974.1	WP_225305974.1 hypothetical protein, partial
3(3)	WP_250543895.1	WP_250543895.1 hypothetical protein, partial
3(1)	WP_228115439.1	WP_228115439.1 hypothetical protein, partial
3(1)	WP_000072580.1	WP_000072580.1 restriction endonuclease subunit S
3(1)	WP_214268119.1	WP_214268119.1 restriction endonuclease subunit S, partial
3(3)	WP_000072573.1	WP_000072573.1 restriction endonuclease subunit S
3(1)	WP_252094505.1	WP_252094505.1 hypothetical protein, partial
3(5)	WP_000072579.1	WP_000072579.1 restriction endonuclease subunit S
3(1)	WP_000596628.1	WP_000596628.1 restriction endonuclease subunit S, partial
3(13)	WP_000072578.1	WP_000072578.1 MULTISPECIES: restriction endonuclease subunit S
3(1)	WP_262377119.1	WP_262377119.1 hypothetical protein, partial
3(1)	WP_258414971.1	WP_258414971.1 restriction endonuclease subunit S
4(1)	WP_103204421.1	WP_103204421.1 myeloperoxidase inhibitor SPIN
4(1)	WP_000669520.1	WP_000669520.1 MULTISPECIES: myeloperoxidase inhibitor SPIN
4(56)	WP_000669519.1	WP_000669519.1 MULTISPECIES: myeloperoxidase inhibitor SPIN
4(1)	WP_252603047.1	WP_252603047.1 myeloperoxidase inhibitor SPIN
4(1)	WP_154283685.1	WP_154283685.1 MULTISPECIES: myeloperoxidase inhibitor SPIN
4(1)	WP_000669514.1	WP_000669514.1 MULTISPECIES: myeloperoxidase inhibitor SPIN
4(3)	WP_000669524.1	WP_000669524.1 MULTISPECIES: myeloperoxidase inhibitor SPIN
4(1)	WP_214309048.1	WP_214309048.1 myeloperoxidase inhibitor SPIN
5(1)	WP_000028609.1	WP_000028609.1 type I restriction-modification system subunit M
5(3)	WP_000028683.1	WP_000028683.1 type I restriction-modification system subunit M
5(1)	WP_162647288.1	WP_162647288.1 type I restriction-modification system subunit M, partial
5(1)	WP_262375997.1	WP_262375997.1 hypothetical protein, partial
5(1)	WP_226047007.1	WP_226047007.1 type I restriction-modification system subunit M, partial
5(1)	WP_285161640.1	WP_285161640.1 N-6 DNA methylase, partial
5(1)	WP_000028659.1	WP_000028659.1 MULTISPECIES: type I restriction-modification system subunit M
5(1)	WP_252096226.1	WP_252096226.1 type I restriction-modification system subunit M
5(1)	WP_150021369.1	WP_150021369.1 type I restriction-modification system subunit M
5(1)	WP_252603018.1	WP_252603018.1 type I restriction-modification system subunit M
5(1)	WP_103204417.1	WP_103204417.1 type I restriction-modification system subunit M
5(1)	WP_262374558.1	WP_262374558.1 type I restriction-modification system subunit M N-terminal domain-containing protein, partial
5(1)	WP_044027547.1	WP_044027547.1 type I restriction-modification system subunit M
5(3)	WP_000028602.1	WP_000028602.1 type I restriction-modification system subunit M
5(1)	WP_031862256.1	WP_031862256.1 type I restriction-modification system subunit M, partial
5(1)	WP_262377182.1	WP_262377182.1 N-6 DNA methylase, partial
5(1)	WP_214306840.1	WP_214306840.1 type I restriction-modification system subunit M
5(1)	WP_252078593.1	WP_252078593.1 type I restriction-modification system subunit M
5(1)	WP_262377213.1	WP_262377213.1 SAM-dependent methyltransferase, partial
5(5)	WP_000028681.1	WP_000028681.1 type I restriction-modification system subunit M
5(3)	WP_214308041.1	WP_214308041.1 type I restriction-modification system subunit M
5(1)	WP_214309046.1	WP_214309046.1 type I restriction-modification system subunit M
5(2)	WP_142991683.1	WP_142991683.1 type I restriction-modification system subunit M N-terminal domain-containing protein, partial
5(2)	WP_262375928.1	WP_262375928.1 type I restriction-modification system subunit M N-terminal domain-containing protein, partial
5(16)	WP_000028601.1	WP_000028601.1 MULTISPECIES: type I restriction-modification system subunit M
5(1)	WP_214199217.1	WP_214199217.1 type I restriction-modification system subunit M
5(1)	WP_262374591.1	WP_262374591.1 N-6 DNA methylase, partial
5(1)	WP_214268118.1	WP_214268118.1 type I restriction-modification system subunit M
5(1)	WP_208151508.1	WP_208151508.1 type I restriction-modification system subunit M
5(1)	WP_258414970.1	WP_258414970.1 type I restriction-modification system subunit M
5(1)	WP_262375996.1	WP_262375996.1 N-6 DNA methylase, partial
5(1)	WP_252094374.1	WP_252094374.1 type I restriction-modification system subunit M
5(1)	WP_031875534.1	WP_031875534.1 type I restriction-modification system subunit M, partial
5(1)	WP_238611001.1	WP_238611001.1 type I restriction-modification system subunit M
5(1)	WP_064129736.1	WP_064129736.1 type I restriction-modification system subunit M
5(1)	WP_153227759.1	WP_153227759.1 type I restriction-modification system subunit M
5(1)	WP_119486617.1	WP_119486617.1 type I restriction-modification system subunit M, partial
6(6)	WP_000971506.1	WP_000971506.1 MULTISPECIES: hypothetical protein
6(1)	WP_162647301.1	WP_162647301.1 hypothetical protein
6(2)	WP_000971499.1	WP_000971499.1 hypothetical protein
6(1)	WP_258414976.1	WP_258414976.1 hypothetical protein
6(3)	WP_000971501.1	WP_000971501.1 MULTISPECIES: hypothetical protein
6(5)	WP_000971504.1	WP_000971504.1 MULTISPECIES: hypothetical protein
6(5)	WP_000971507.1	WP_000971507.1 hypothetical protein
6(1)	WP_214309053.1	WP_214309053.1 hypothetical protein
6(2)	WP_000971497.1	WP_000971497.1 MULTISPECIES: hypothetical protein
6(26)	WP_000971498.1	WP_000971498.1 MULTISPECIES: hypothetical protein
6(1)	WP_000577027.1	WP_000577027.1 hypothetical protein
6(1)	WP_252603070.1	WP_252603070.1 hypothetical protein
7(35)	WP_014373780.1	WP_014373780.1 MULTISPECIES: phenol-soluble modulin PSM-alpha-2
7(16)	WP_014373781.1	WP_014373781.1 MULTISPECIES: phenol-soluble modulin PSM-alpha-1
8(2)	WP_072460595.1	WP_072460595.1 hypothetical protein
8(1)	WP_072433528.1	WP_072433528.1 MULTISPECIES: hypothetical protein
8(1)	WP_103204428.1	WP_103204428.1 hypothetical protein
8(4)	WP_001797248.1	WP_001797248.1 MULTISPECIES: hypothetical protein
8(1)	WP_001794548.1	WP_001794548.1 MULTISPECIES: hypothetical protein
8(1)	WP_187395862.1	WP_187395862.1 hypothetical protein, partial
8(9)	WP_072398156.1	WP_072398156.1 MULTISPECIES: hypothetical protein
8(17)	WP_001796660.1	WP_001796660.1 MULTISPECIES: hypothetical protein
8(1)	WP_001795576.1	WP_001795576.1 MULTISPECIES: hypothetical protein
8(3)	WP_072419840.1	WP_072419840.1 MULTISPECIES: hypothetical protein
8(1)	WP_214309055.1	WP_214309055.1 hypothetical protein
8(1)	WP_283589816.1	WP_283589816.1 hypothetical protein
8(4)	WP_001798389.1	WP_001798389.1 MULTISPECIES: hypothetical protein
9(2)	WP_000653708.1	WP_000653708.1 hypothetical protein
9(1)	WP_258414975.1	WP_258414975.1 hypothetical protein
9(2)	WP_252078357.1	WP_252078357.1 hypothetical protein, partial
9(1)	WP_252096145.1	WP_252096145.1 hypothetical protein, partial
9(1)	WP_187396953.1	WP_187396953.1 hypothetical protein, partial
9(2)	WP_086153436.1	WP_086153436.1 hypothetical protein
9(1)	WP_162647300.1	WP_162647300.1 hypothetical protein
9(1)	WP_266195249.1	WP_266195249.1 hypothetical protein
9(1)	WP_153227834.1	WP_153227834.1 hypothetical protein, partial
9(1)	WP_252603066.1	WP_252603066.1 hypothetical protein
9(1)	WP_214309052.1	WP_214309052.1 hypothetical protein
9(1)	WP_262376000.1	WP_262376000.1 hypothetical protein, partial
9(10)	WP_000045194.1	WP_000045194.1 MULTISPECIES: hypothetical protein
9(7)	WP_000045191.1	WP_000045191.1 hypothetical protein
9(1)	WP_023914983.1	WP_023914983.1 hypothetical protein
9(1)	WP_054190415.1	WP_054190415.1 hypothetical protein
9(3)	WP_250543898.1	WP_250543898.1 hypothetical protein, partial
9(1)	WP_031589090.1	WP_031589090.1 membrane protein
9(1)	WP_250543880.1	WP_250543880.1 hypothetical protein, partial
9(1)	WP_250322079.1	WP_250322079.1 hypothetical protein, partial
9(1)	WP_000653707.1	WP_000653707.1 MULTISPECIES: membrane protein
9(4)	WP_000066172.1	WP_000066172.1 MULTISPECIES: hypothetical protein
10(3)	WP_001062985.1	WP_001062985.1 MULTISPECIES: GTP-binding protein
10(2)	WP_001062981.1	WP_001062981.1 GTP-binding protein
10(8)	WP_001062997.1	WP_001062997.1 GTP-binding protein
10(1)	WP_001062992.1	WP_001062992.1 MULTISPECIES: GTP-binding protein
10(18)	WP_001062986.1	WP_001062986.1 MULTISPECIES: GTP-binding protein
10(1)	WP_214309056.1	WP_214309056.1 GTP-binding protein
10(1)	WP_064136643.1	WP_064136643.1 GTP-binding protein
10(1)	WP_216452700.1	WP_216452700.1 GTP-binding protein
10(1)	WP_044292379.1	WP_044292379.1 GTP-binding protein
10(1)	WP_001062991.1	WP_001062991.1 MULTISPECIES: GTP-binding protein
10(3)	WP_001063005.1	WP_001063005.1 GTP-binding protein
10(1)	WP_103204429.1	WP_103204429.1 GTP-binding protein
10(1)	WP_260645541.1	WP_260645541.1 GTP-binding protein
10(2)	WP_001062998.1	WP_001062998.1 MULTISPECIES: GTP-binding protein
11(38)	WP_014373779.1	WP_014373779.1 MULTISPECIES: phenol-soluble modulin PSM-alpha-3
12(1)	WP_162647302.1	WP_162647302.1 hypothetical protein
12(3)	WP_000172545.1	WP_000172545.1 MULTISPECIES: hypothetical protein
12(1)	WP_252603073.1	WP_252603073.1 hypothetical protein
12(2)	WP_000172546.1	WP_000172546.1 MULTISPECIES: hypothetical protein
12(1)	WP_214309054.1	WP_214309054.1 hypothetical protein
12(1)	WP_252096703.1	WP_252096703.1 hypothetical protein, partial
12(2)	WP_248315650.1	WP_248315650.1 hypothetical protein
12(1)	WP_031915011.1	WP_031915011.1 hypothetical protein, partial
12(2)	WP_250543762.1	WP_250543762.1 hypothetical protein, partial
12(1)	WP_252096227.1	WP_252096227.1 hypothetical protein, partial
12(5)	WP_000172540.1	WP_000172540.1 MULTISPECIES: hypothetical protein
12(1)	WP_078371446.1	WP_078371446.1 hypothetical protein
12(1)	WP_238522654.1	WP_238522654.1 hypothetical protein
12(1)	WP_153227761.1	WP_153227761.1 hypothetical protein
12(8)	WP_000172535.1	WP_000172535.1 MULTISPECIES: hypothetical protein
12(6)	WP_000074801.1	WP_000074801.1 hypothetical protein
13(1)	WP_001024371.1	WP_001024371.1 MULTISPECIES: SDR family oxidoreductase
13(1)	WP_258411514.1	WP_258411514.1 SDR family oxidoreductase
13(3)	WP_001024377.1	WP_001024377.1 MULTISPECIES: SDR family oxidoreductase
13(1)	WP_103204408.1	WP_103204408.1 SDR family oxidoreductase
13(18)	WP_001024379.1	WP_001024379.1 MULTISPECIES: SDR family oxidoreductase
13(1)	WP_031785500.1	WP_031785500.1 SDR family oxidoreductase
13(2)	WP_023914999.1	WP_023914999.1 SDR family oxidoreductase
13(1)	WP_054189525.1	WP_054189525.1 SDR family oxidoreductase
13(3)	WP_001021484.1	WP_001021484.1 SDR family oxidoreductase
14(1)	WP_103204407.1	WP_103204407.1 DUF1304 domain-containing protein
14(19)	WP_001021616.1	WP_001021616.1 MULTISPECIES: DUF1304 domain-containing protein
14(2)	WP_001021573.1	WP_001021573.1 DUF1304 domain-containing protein
15(14)	WP_000600864.1	WP_000600864.1 MULTISPECIES: DUF523 domain-containing protein
15(5)	WP_031875179.1	WP_031875179.1 DUF523 domain-containing protein
16(1)	WP_001789528.1	WP_001789528.1 hypothetical protein
16(1)	WP_031901350.1	WP_031901350.1 MULTISPECIES: hypothetical protein
16(4)	WP_001789525.1	WP_001789525.1 MULTISPECIES: hypothetical protein
16(6)	WP_001791691.1	WP_001791691.1 MULTISPECIES: hypothetical protein
16(1)	WP_064136652.1	WP_064136652.1 hypothetical protein
16(5)	WP_001792090.1	WP_001792090.1 MULTISPECIES: hypothetical protein
17(2)	WP_214268157.1	WP_214268157.1 hypothetical protein
17(3)	WP_214308088.1	WP_214308088.1 hypothetical protein
17(10)	WP_031762269.1	WP_031762269.1 MULTISPECIES: hypothetical protein
17(2)	WP_214307153.1	WP_214307153.1 hypothetical protein
18(1)	WP_287123853.1	WP_287123853.1 DUF2992 family protein
18(16)	WP_000423535.1	WP_000423535.1 MULTISPECIES: DUF2992 family protein
19(1)	WP_230852042.1	WP_230852042.1 FKLRK protein, partial
19(1)	WP_250322217.1	WP_250322217.1 FKLRK protein, partial
19(2)	WP_260646143.1	WP_260646143.1 FKLRK protein, partial
19(2)	WP_248315735.1	WP_248315735.1 hypothetical protein, partial
19(3)	WP_250543896.1	WP_250543896.1 hypothetical protein, partial
19(2)	WP_248315734.1	WP_248315734.1 hypothetical protein, partial
19(1)	WP_250543457.1	WP_250543457.1 FKLRK protein, partial
19(1)	WP_262374945.1	WP_262374945.1 hypothetical protein, partial
20(3)	WP_001815412.1	WP_001815412.1 MULTISPECIES: hypothetical protein
20(1)	WP_001790025.1	WP_001790025.1 hypothetical protein
20(2)	WP_049878552.1	WP_049878552.1 hypothetical protein
20(3)	WP_001789533.1	WP_001789533.1 hypothetical protein
20(1)	WP_001796659.1	WP_001796659.1 MULTISPECIES: hypothetical protein
20(1)	WP_001287492.1	WP_001287492.1 MULTISPECIES: hypothetical protein
21(2)	WP_001791613.1	WP_001791613.1 MULTISPECIES: type I toxin-antitoxin system Fst family toxin
21(1)	WP_106884303.1	WP_106884303.1 MULTISPECIES: type I toxin-antitoxin system Fst family toxin
21(3)	WP_002497230.1	WP_002497230.1 MULTISPECIES: type I toxin-antitoxin system Fst family toxin
21(1)	WP_002446825.1	WP_002446825.1 MULTISPECIES: type I toxin-antitoxin system Fst family toxin
21(1)	WP_150527434.1	WP_150527434.1 type I toxin-antitoxin system Fst family toxin
21(3)	WP_198918089.1	WP_198918089.1 type I toxin-antitoxin system Fst family toxin
22(1)	WP_276210249.1	WP_276210249.1 recombinase family protein
22(1)	WP_162635671.1	WP_162635671.1 recombinase family protein
22(1)	WP_115347687.1	WP_115347687.1 recombinase family protein
22(1)	WP_115347683.1	WP_115347683.1 recombinase family protein
22(2)	WP_198918079.1	WP_198918079.1 recombinase family protein
22(1)	WP_115347686.1	WP_115347686.1 recombinase family protein
22(1)	WP_115347684.1	WP_115347684.1 recombinase family protein
22(1)	WP_048665543.1	WP_048665543.1 MULTISPECIES: recombinase family protein
23(4)	WP_000248845.1	WP_000248845.1 MULTISPECIES: hypothetical protein
23(2)	WP_000248841.1	WP_000248841.1 hypothetical protein
23(1)	WP_153908641.1	WP_153908641.1 hypothetical protein
24(1)	WP_000948295.1	WP_000948295.1 MULTISPECIES: NADH dehydrogenase subunit 5
24(1)	WP_260650949.1	WP_260650949.1 NADH dehydrogenase subunit 5
24(2)	WP_045177096.1	WP_045177096.1 MULTISPECIES: NADH dehydrogenase subunit 5
24(3)	WP_031865178.1	WP_031865178.1 NADH dehydrogenase subunit 5
25(2)	WP_260646144.1	WP_260646144.1 YSIRK-type signal peptide-containing protein, partial
25(1)	WP_262374944.1	WP_262374944.1 hypothetical protein, partial
25(2)	WP_250545084.1	WP_250545084.1 YSIRK-type signal peptide-containing protein, partial
25(2)	WP_252078644.1	WP_252078644.1 YSIRK-type signal peptide-containing protein, partial
26(1)	WP_198918085.1	WP_198918085.1 replication initiator protein A
26(2)	WP_198974026.1	WP_198974026.1 replication initiator protein A
26(1)	WP_141060479.1	WP_141060479.1 replication initiator protein A
26(1)	WP_031903608.1	WP_031903608.1 replication initiator protein A
27(1)	WP_198998805.1	WP_198998805.1 Ig-like domain-containing protein
27(1)	WP_162635607.1	WP_162635607.1 YSIRK-type signal peptide-containing protein, partial
27(1)	WP_199004929.1	WP_199004929.1 Ig-like domain-containing protein
27(1)	WP_159426938.1	WP_159426938.1 fibrinogen-binding adhesin SdrG C-terminal domain-containing protein, partial
27(1)	WP_162647578.1	WP_162647578.1 fibrinogen-binding adhesin SdrG C-terminal domain-containing protein, partial
28(1)	WP_000942303.1	WP_000942303.1 MULTISPECIES: ATP-binding cassette domain-containing protein
28(2)	WP_000079452.1	WP_000079452.1 MULTISPECIES: phosphate ABC transporter ATP-binding protein PstB
28(1)	WP_031903605.1	WP_031903605.1 ABC transporter ATP-binding protein
28(1)	WP_229373708.1	WP_229373708.1 ATP-binding cassette domain-containing protein
29(1)	WP_275112646.1	WP_275112646.1 staphylocoagulase
29(3)	WP_150527435.1	WP_150527435.1 hypothetical protein, partial
29(1)	WP_115211195.1	WP_115211195.1 coagulase domain-containing protein
30(1)	WP_078103001.1	WP_078103001.1 MULTISPECIES: IS3 family transposase, partial
30(1)	WP_098686295.1	WP_098686295.1 MULTISPECIES: IS3 family transposase
30(2)	WP_000159786.1	WP_000159786.1 IS3 family transposase
31(1)	WP_198981278.1	WP_198981278.1 DUF1433 domain-containing protein
31(1)	WP_198974947.1	WP_198974947.1 DUF1433 domain-containing protein
31(2)	WP_198918084.1	WP_198918084.1 DUF1433 domain-containing protein
32(1)	WP_000204625.1	WP_000204625.1 MULTISPECIES: phosphate ABC transporter permease subunit PstC
32(1)	WP_229373706.1	WP_229373706.1 phosphate ABC transporter permease PstA
32(1)	WP_000450291.1	WP_000450291.1 MULTISPECIES: phosphate ABC transporter permease PstA
32(1)	WP_115211198.1	WP_115211198.1 phosphate ABC transporter permease subunit PstC
33(1)	WP_276210250.1	WP_276210250.1 DUF536 domain-containing protein
33(1)	WP_233145425.1	WP_233145425.1 DUF536 domain-containing protein
33(1)	WP_233145417.1	WP_233145417.1 DUF536 domain-containing protein
33(1)	WP_198918086.1	WP_198918086.1 DUF536 domain-containing protein
34(3)	WP_001796665.1	WP_001796665.1 hypothetical protein
35(3)	WP_031903127.1	WP_031903127.1 signal peptidase I
36(3)	WP_031903152.1	WP_031903152.1 hypothetical protein
37(2)	WP_031903128.1	WP_031903128.1 aminoacyltransferase
37(1)	WP_031903601.1	WP_031903601.1 aminoacyltransferase
38(1)	WP_162647577.1	WP_162647577.1 poly(glycerol-phosphate) alpha-glucosyltransferase
38(1)	WP_063644657.1	WP_063644657.1 hypothetical protein
38(1)	WP_115347690.1	WP_115347690.1 MULTISPECIES: poly(glycerol-phosphate) alpha-glucosyltransferase
39(3)	WP_198918083.1	WP_198918083.1 hypothetical protein
40(3)	WP_198918088.1	WP_198918088.1 glutathione peroxidase
41(3)	WP_198918090.1	WP_198918090.1 MFS transporter
42(2)	WP_198918093.1	WP_198918093.1 MarR family transcriptional regulator
42(1)	WP_198974874.1	WP_198974874.1 MarR family transcriptional regulator
43(1)	WP_276210253.1	WP_276210253.1 IS6-like element ISSau6 family transposase, partial
43(1)	WP_162647575.1	WP_162647575.1 IS6 family transposase
43(1)	WP_276210246.1	WP_276210246.1 IS6 family transposase
44(2)	WP_000171798.1	WP_000171798.1 MULTISPECIES: hypothetical protein
45(2)	WP_000264071.1	WP_000264071.1 MULTISPECIES: IMP dehydrogenase
46(2)	WP_000424963.1	WP_000424963.1 MULTISPECIES: glutamine-hydrolyzing GMP synthase
47(2)	WP_000551778.1	WP_000551778.1 hypothetical protein
48(2)	WP_000793023.1	WP_000793023.1 MULTISPECIES: nucleobase:cation symporter-2 family protein
49(2)	WP_000974850.1	WP_000974850.1 MULTISPECIES: phosphate signaling complex protein PhoU
50(1)	WP_102785952.1	WP_102785952.1 hypothetical protein
50(1)	WP_031927640.1	WP_031927640.1 MULTISPECIES: hypothetical protein
51(2)	WP_115211186.1	WP_115211186.1 hypothetical protein
52(2)	WP_115211187.1	WP_115211187.1 DUF2829 domain-containing protein
53(2)	WP_115211188.1	WP_115211188.1 hypothetical protein
54(1)	WP_000077560.1	WP_000077560.1 MULTISPECIES: oligoendopeptidase F
54(1)	WP_115211197.1	WP_115211197.1 oligoendopeptidase F
55(1)	WP_115211199.1	WP_115211199.1 RNA-binding virulence regulatory protein CvfB
55(1)	WP_001162352.1	WP_001162352.1 MULTISPECIES: RNA-binding virulence regulatory protein CvfB
56(1)	WP_031903611.1	WP_031903611.1 hypothetical protein
56(1)	WP_154269622.1	WP_154269622.1 DUF1002 domain-containing protein
57(1)	WP_162647576.1	WP_162647576.1 neutral metalloprotease
57(1)	WP_162635606.1	WP_162635606.1 neutral metalloprotease
58(2)	WP_162782423.1	WP_162782423.1 hypothetical protein
59(2)	WP_198918082.1	WP_198918082.1 S8 family peptidase
60(2)	WP_198918091.1	WP_198918091.1 ArgE/DapE family deacylase
61(1)	WP_198918075.1	WP_198918075.1 benzoylformate decarboxylase
61(1)	WP_198974505.1	WP_198974505.1 benzoylformate decarboxylase
62(1)	WP_198974938.1	WP_198974938.1 hypothetical protein
62(1)	WP_198918081.1	WP_198918081.1 hypothetical protein
63(1)	WP_000481282.1	WP_000481282.1 oxidoreductase
63(1)	WP_200730794.1	WP_200730794.1 oxidoreductase
64(1)	WP_228480541.1	WP_228480541.1 MarR family transcriptional regulator
64(1)	WP_228480575.1	WP_228480575.1 MarR family transcriptional regulator
65(1)	WP_115211181.1	WP_115211181.1 DUF2800 domain-containing protein
65(1)	WP_229373691.1	WP_229373691.1 DUF2800 domain-containing protein
66(1)	WP_229373693.1	WP_229373693.1 hypothetical protein
66(1)	WP_115211182.1	WP_115211182.1 hypothetical protein
67(1)	WP_229373695.1	WP_229373695.1 TrmB family transcriptional regulator
67(1)	WP_000175000.1	WP_000175000.1 MULTISPECIES: hypothetical protein
68(1)	WP_229373697.1	WP_229373697.1 DUF1270 family protein
68(1)	WP_115211183.1	WP_115211183.1 DUF1270 family protein
69(1)	WP_115211184.1	WP_115211184.1 helix-turn-helix domain-containing protein
69(1)	WP_229373699.1	WP_229373699.1 helix-turn-helix domain-containing protein
70(1)	WP_115211185.1	WP_115211185.1 hypothetical protein
70(1)	WP_229373701.1	WP_229373701.1 hypothetical protein
71(1)	WP_229373704.1	WP_229373704.1 hypothetical protein
71(1)	WP_115211193.1	WP_115211193.1 hypothetical protein
72(1)	WP_229373707.1	WP_229373707.1 phosphate ABC transporter substrate-binding protein PstS
72(1)	WP_000759232.1	WP_000759232.1 MULTISPECIES: phosphate ABC transporter substrate-binding protein PstS
73(1)	WP_000258728.1	WP_000258728.1 MULTISPECIES: aspartate kinase
73(1)	WP_229373709.1	WP_229373709.1 aspartate kinase
74(1)	WP_233145424.1	WP_233145424.1 cytidine deaminase
74(1)	WP_063282967.1	WP_063282967.1 MULTISPECIES: cytidine deaminase
75(1)	WP_233146719.1	WP_233146719.1 hypothetical protein
75(1)	WP_233144846.1	WP_233144846.1 hypothetical protein
76(2)	WP_248315646.1	WP_248315646.1 type II toxin-antitoxin system PemK/MazF family toxin
77(1)	WP_198981280.1	WP_198981280.1 hypothetical protein
77(1)	WP_276210243.1	WP_276210243.1 hypothetical protein
78(1)	WP_115347689.1	WP_115347689.1 UDP-N-acetylmuramoyl-tripeptide--D-alanyl-D-alanine ligase
78(1)	WP_290462045.1	WP_290462045.1 UDP-N-acetylmuramoyl-tripeptide--D-alanyl-D-alanine ligase
