# Supplementary material for: A type VII-secreted lipase toxin with reverse domain arrangement
Source: Nat Commun. 2023 Dec 19;14:8438. doi: 10.1038/s41467-023-44221-y (PMC10730906; doi:10.1038/s41467-023-44221-y)
Supplement: Supplementary file 6 — Source Data [file 41467_2023_44221_MOESM6_ESM.zip › Tsl1 distribution raw/lpl0 3/FlaGs_output/results_flankgene_Report.log]

#Serial	Query	Assembly_Found	FlankingGene_Found
1	WP_031872488.1	Yes	Yes
2	WP_031872558.1	Yes	Yes
3	WP_049881285.1	Yes	Yes
4	WP_031834170.1	Yes	Yes
5	WP_031897551.1	Yes	Yes
6	WP_031834003.1	Yes	Yes
7	WP_162647291.1	Yes	Yes
8	WP_260645542.1	Yes	Yes
9	WP_258028217.1	Yes	Yes
10	WP_049946370.1	Yes	Yes
11	WP_252603044.1	Yes	Yes
12	WP_001208895.1	Yes	Yes
13	WP_225806354.1	Yes	Yes
14	WP_283589815.1	Yes	Yes
15	WP_287123854.1	Yes	Yes
16	WP_310673500.1	Yes	Yes
17	WP_188351480.1	Yes	Yes
18	WP_064129737.1	Yes	Yes
19	WP_117239619.1	Yes	Yes
20	WP_103204420.1	Yes	Yes
21	WP_182063848.1	Yes	Yes
22	WP_258414973.1	Yes	Yes
23	WP_208151507.1	Yes	Yes
24	WP_064132420.1	Yes	Yes
25	WP_001208896.1	Yes	Yes
26	WP_238611003.1	Yes	Yes
27	WP_054193362.1	Yes	Yes
28	WP_221575079.1	Yes	Yes
29	WP_001208927.1	Yes	Yes
30	WP_188349463.1	Yes	Yes
31	WP_023914991.1	Yes	Yes
32	WP_188348158.1	Yes	Yes
33	WP_044292364.1	Yes	Yes
34	WP_064127163.1	Yes	Yes
35	WP_188351504.1	Yes	Yes
36	WP_240023914.1	Yes	Yes
37	WP_001208888.1	Yes	Yes
38	WP_111206358.1	Yes	Yes
39	WP_188349797.1	Yes	Yes
40	WP_049885507.1	Yes	Yes
41	WP_072460116.1	Yes	Yes
42	WP_281229668.1	Yes	Yes
43	WP_064127914.1	Yes	Yes
44	WP_031876314.1	Yes	Yes
45	WP_049951098.1	Yes	Yes
46	WP_260646143.1	Yes	Yes
47	WP_031903600.1	Yes	Yes
48	WP_031903307.1	Yes	Yes
49	WP_198918092.1	Yes	Yes
50	WP_233145423.1	Yes	Yes
51	WP_233145414.1	Yes	Yes
52	WP_115211194.1	Yes	Yes
53	WP_229373705.1	Yes	Yes
54	WP_233241000.1	No: ProteinID was not found in Genome Assembly	No
55	WP_205402379.1	Yes	Yes
56	WP_049883371.1	Yes	Yes
57	WP_001208898.1	Yes	Yes
58	WP_049883985.1	Yes	Yes
59	WP_049906100.1	Yes	Yes
60	WP_049881603.1	Yes	Yes
61	WP_276210251.1	Yes	Yes
62	WP_050596898.1	Yes	Yes
63	WP_200730793.1	Yes	Yes
64	WP_107371533.1	Yes	Yes
65	WP_063644571.1	Yes	Yes
66	WP_070002098.1	Yes	Yes
67	WP_301399620.1	Yes	Yes
68	WP_194381584.1	Yes	Yes
69	WP_031904651.1	Yes	Yes
70	WP_113588069.1	Yes	Yes
71	WP_162647574.1	Yes	Yes
72	WP_162635605.1	Yes	Yes
73	WP_198999324.1	No: ProteinID was not found in Genome Assembly	No
74	WP_031903153.1	Yes	Yes
75	WP_200626398.1	Yes	Yes
76	WP_142256140.1	Yes	Yes
77	WP_216771353.1	Yes	Yes
78	WP_230852041.1	Yes	Yes
79	WP_260646144.1	Yes	Yes
80	WP_142299499.1	Yes	Yes
81	WP_147715116.1	Yes	Yes
82	WP_187395443.1	Yes	Yes
83	WP_262377183.1	Yes	Yes
84	WP_260645576.1	Yes	Yes
85	WP_031792618.1	Yes	Yes
86	WP_250545084.1	Yes	Yes
87	WP_250322216.1	Yes	Yes
88	WP_250543456.1	Yes	Yes
89	WP_250543876.1	Yes	Yes
90	WP_252094506.1	Yes	Yes
91	WP_248315734.1	Yes	Yes
92	WP_252081649.1	Yes	Yes
93	WP_250543896.1	Yes	Yes
94	WP_248315735.1	Yes	Yes
95	WP_224684919.1	Yes	Yes
96	WP_223287745.1	Yes	Yes
97	WP_150009012.1	Yes	Yes
98	WP_187396468.1	Yes	Yes
99	WP_150468795.1	Yes	Yes
100	WP_153227832.1	Yes	Yes
101	WP_250313564.1	Yes	Yes
102	WP_262374943.1	Yes	Yes
103	WP_252096250.1	Yes	Yes
104	WP_250543715.1	Yes	Yes
105	WP_252078644.1	Yes	Yes
106	WP_256260790.1	Yes	Yes
107	WP_149032100.1	Yes	Yes
108	WP_142255589.1	Yes	Yes
109	WP_252078422.1	Yes	Yes
110	WP_252096335.1	Yes	Yes
111	WP_160200091.1	Yes	Yes
112	WP_262376314.1	Yes	Yes
