# Supplementary material for: A type VII-secreted lipase toxin with reverse domain arrangement
Source: Nat Commun. 2023 Dec 19;14:8438. doi: 10.1038/s41467-023-44221-y (PMC10730906; doi:10.1038/s41467-023-44221-y)
Supplement: Supplementary file 6 — Source Data [file 41467_2023_44221_MOESM6_ESM.zip › Tsl1 distribution raw/lpl0 3/FlaGs_output/results_ladderTree.nw]

(WP_160200091.1#112|Staphylococcus_aureus:1.61045,((WP_250313564.1#102|Staphylococcus_aureus:0.0411611,(WP_162647291.1#7|Staphylococcus_aureus:0.0517308,((WP_252603044.1#11|Staphylococcus_aureus:0.0058843,((WP_064127163.1#34|Staphylococcus_aureus:0.00197791,(WP_072460116.1#41|Staphylococcus_aureus:0.00197896,WP_001208927.1#29|Staphylococcus_aureus:5e-09)0:5e-09)0.846:0.00197756,(WP_044292364.1#33|Staphylococcus_aureus:0.00197868,(WP_111206358.1#38|Staphylococcus_aureus:0.00197811,WP_023914991.1#31|Staphylococcus_aureus:5e-09)0.845:0.00197912)0:5e-09)0.997:0.0245222)1:0.0771533,(((WP_103204420.1#20|Staphylococcus_aureus:5e-09,WP_258414973.1#22|Staphylococcus_aureus:0.00201576)0:5e-09,(WP_281229668.1#42|Staphylococcus_aureus:0.00201527,(WP_064127914.1#43|Staphylococcus_aureus:0.00201687,WP_001208888.1#37|Staphylococcus_aureus:5e-09)0:5e-09)0.914:0.0040328)0.988:0.0194308,(WP_287123854.1#15|Staphylococcus_aureus:0.00201289,((WP_064129737.1#18|Staphylococcus_aureus:0.00201182,WP_064132420.1#24|Staphylococcus_aureus:0.00201246)0.734:5e-09,((WP_283589815.1#14|Staphylococcus_aureus:0.00202324,(WP_182063848.1#21|Staphylococcus_aureus:0.00201174,(WP_240023914.1#36|Staphylococcus_aureus:0.00201213,WP_221575079.1#28|Staphylococcus_aureus:5e-09)0.874:0.00201286)0:5e-09)0:5e-09,((WP_238611003.1#26|Staphylococcus_aureus:0.00201548,(WP_225806354.1#13|Staphylococcus_aureus:0.00201448,(WP_001208895.1#12|Staphylococcus_aureus_M0777:5e-09,(WP_310673500.1#16|Staphylococcus_aureus:0.00202161,WP_208151507.1#23|Staphylococcus_aureus:0.00202092)0:5e-09)0:5e-09)0:5e-09)0.646:6e-09,(WP_117239619.1#19|Staphylococcus_aureus:0.0020123,(WP_054193362.1#27|Staphylococcus_aureus:0.0020095,((WP_188349463.1#30|Staphylococcus_aureus:0.00201135,WP_188349797.1#39|Staphylococcus_aureus:0.00201049)0:6e-09,(WP_188348158.1#32|Staphylococcus_aureus:0.00201033,(WP_188351480.1#17|Staphylococcus_aureus:5e-09,(WP_188351504.1#35|Staphylococcus_aureus:0.00201111,WP_001208896.1#25|Staphylococcus_aureus:5e-09)0.711:5e-09)0:5e-09)0:5e-09)0:6e-09)0.888:0.00201135)0:6e-09)0:5e-09)0:5e-09)0:5e-09)0.745:0.00307118)1:0.117057)0.971:0.0481177)0.889:0.0585569)0.951:0.208072,((WP_260645576.1#85|Staphylococcus_aureus:0.0307885,((WP_147715116.1#82|Staphylococcus_aureus:5e-09,(WP_250322216.1#88|Staphylococcus_aureus:5e-09,(WP_250543456.1#89|Staphylococcus_aureus:5e-09,WP_001208898.1#57|Staphylococcus_aureus_subsp__aureus_WW2703_97:0.0305706)0:1.3e-08)0.007:0.0150269)0.82:0.0348618,((WP_031792618.1#86|Staphylococcus_aureus_M0313:5e-09,(WP_142299499.1#81|Staphylococcus_aureus:5e-09,(WP_262377183.1#84|Staphylococcus_aureus:5e-09,(WP_262376314.1#113|Staphylococcus_aureus:0.301771,(WP_187395443.1#83|Staphylococcus_aureus:5e-09,WP_260646144.1#80|Staphylococcus_aureus:5e-09)0.22:5e-09)0:5e-09)0.915:0.0803933)0:5e-09)0:5e-09,(WP_250543876.1#90|Staphylococcus_aureus:5e-09,(WP_150009012.1#98|Staphylococcus_aureus_F35307:5e-09,(WP_250545084.1#87|Staphylococcus_aureus:0.00967814,(WP_050596898.1#63|Staphylococcus_aureus_M1243:5e-09,(WP_049881603.1#61|Staphylococcus_aureus_M0862:5e-09,(WP_049906100.1#60|Staphylococcus_aureus_M1136:5e-09,(WP_049883985.1#58|Staphylococcus_aureus_M0515:5e-09,(WP_049883371.1#56|Staphylococcus_aureus_M1156:5e-09,(WP_049951098.1#45|Staphylococcus_aureus_F45749:5e-09,(WP_049885507.1#40|Staphylococcus_aureus:5e-09,(WP_049881285.1#3|Staphylococcus_aureus_M0739:5e-09,WP_258028217.1#9|Staphylococcus_aureus:5e-09)0.997:5e-09)0.965:5e-09)1:5e-09)0.514:5e-09)0.354:5e-09)0:5e-09)0.624:5e-09)1:7e-09)0:6e-09)0:6e-09)0.032:6e-09)0.966:0.168636)0.384:0.0428936)0.969:0.148644,(WP_150468795.1#100|Staphylococcus_aureus_M35954:5e-09,(((WP_250543715.1#105|Staphylococcus_aureus:5e-09,WP_262374943.1#103|Staphylococcus_aureus:5e-09)0:5e-09,(WP_149032100.1#108|Staphylococcus_aureus_subsp__aureus_USA300_TCH959:5e-09,(WP_142255589.1#109|Staphylococcus_aureus:5e-09,(WP_252078644.1#106|Staphylococcus_aureus:0.07104,(WP_153227832.1#101|Staphylococcus_aureus:0.076878,(WP_230852041.1#79|Staphylococcus_aureus:0.0559088,(WP_187396468.1#99|Staphylococcus_aureus:5e-09,(WP_216771353.1#78|Staphylococcus_aureus:5e-09,(WP_200626398.1#76|Staphylococcus_aureus:5e-09,WP_142256140.1#77|Staphylococcus_aureus:5e-09)0:5e-09)0:1.3e-08)0.017:0.00138006)0.163:0.0209125)0.784:0.261166)0.998:0.297388)0.446:7e-09)0.364:7e-09)0:7e-09,((((WP_115211194.1#52|Staphylococcus_aureus:0.0146009,WP_229373705.1#53|Staphylococcus_aureus:0.070926)0.786:0.0435091,(WP_031903600.1#47|Staphylococcus_aureus_R0487:5e-09,(WP_031904651.1#70|Staphylococcus_aureus_R0357:5e-09,(WP_031903153.1#75|Staphylococcus_aureus_R0545:5e-09,WP_031903307.1#48|Staphylococcus_aureus_R0294:5e-09)0:5e-09)0.832:0.00202958)0.978:0.0503843)1:0.351836,((WP_233145414.1#51|Staphylococcus_aureus:0.00396604,(WP_198918092.1#49|Staphylococcus_aureus:5e-09,WP_233145423.1#50|Staphylococcus_aureus:5e-09)0.853:5e-09)1:0.41299,((WP_162647574.1#72|Staphylococcus_aureus:0.00684844,WP_162635605.1#73|Staphylococcus_aureus:0.0106449)0.999:0.150988,(WP_194381584.1#69|Staphylococcus_aureus:0.00391161,(WP_200730793.1#64|Staphylococcus_aureus:5e-09,((WP_070002098.1#67|Staphylococcus_aureus:0.00194617,WP_301399620.1#68|Staphylococcus_aureus:5e-09)0.868:0.00193951,(WP_107371533.1#65|Staphylococcus_aureus:5e-09,(WP_063644571.1#66|Staphylococcus_aureus:0.00194132,WP_276210251.1#62|Staphylococcus_aureus:0.00388075)0:5e-09)0:5e-09)0.844:0.00194312)0.465:5e-09)0.999:0.166697)1:0.57709)0.139:0.0655537)0.982:0.113343,(WP_250543896.1#94|Staphylococcus_aureus:5e-09,((WP_248315734.1#92|Staphylococcus_aureus:0.0574312,((WP_205402379.1#55|Staphylococcus_aureus:5e-09,WP_113588069.1#71|Staphylococcus_aureus:5e-09)0.974:0.0446212,(WP_223287745.1#97|Staphylococcus_aureus_M0376:5e-09,WP_256260790.1#107|Staphylococcus_aureus:5e-09)0:5e-09)0:5e-09)0:5e-09,(WP_252081649.1#93|Staphylococcus_aureus:5e-09,(WP_252094506.1#91|Staphylococcus_aureus:5e-09,(WP_252078422.1#110|Staphylococcus_aureus:5e-09,((WP_252096250.1#104|Staphylococcus_aureus:5e-09,(WP_260645542.1#8|Staphylococcus_aureus:6e-09,(WP_224684919.1#96|Staphylococcus_aureus_1110803248:5e-09,WP_248315735.1#95|Staphylococcus_aureus:5e-09)0:5e-09)0.909:0.0194932)0.959:0.0420032,(WP_260646143.1#46|Staphylococcus_aureus:0.0692403,((WP_049946370.1#10|Staphylococcus_aureus_M32567:5e-09,WP_031834170.1#4|Staphylococcus_aureus_M0509:6.828e-06)0.117:0.0060992,((WP_031834003.1#6|Staphylococcus_aureus_M0515:5e-09,WP_031876314.1#44|Staphylococcus_aureus_M0685:5e-09)0:5e-09,(WP_031897551.1#5|Staphylococcus_aureus_M35954:5e-09,(WP_031872488.1#1|Staphylococcus_aureus_M1243:5e-09,(WP_031872558.1#2|Staphylococcus_aureus_M1258:5e-09,WP_252096335.1#111|Staphylococcus_aureus:0.0358252)0:5e-09)0.743:5e-09)0:5e-09)0.632:0.00183351)0.994:0.0526918)1:0.152657)0:7e-09)0.06:7e-09)0.094:5e-09)0.958:0.211398)0:9e-09)0.458:0.147227)0:5e-09)0.514:0.0178465)0.006:1.2e-08)0:7e-09)1:1.61045);
