# Supplementary material for: A type VII-secreted lipase toxin with reverse domain arrangement
Source: Nat Commun. 2023 Dec 19;14:8438. doi: 10.1038/s41467-023-44221-y (PMC10730906; doi:10.1038/s41467-023-44221-y)
Supplement: Supplementary file 6 — Source Data [file 41467_2023_44221_MOESM6_ESM.zip › Tsl1 distribution raw/lpl0 3/FlaGs_output/results_QueryStatus.txt]

#Serial	Status
1	WP_031872488.1 is valid as a NCBI protein accession and reported in Assembly ID GCF_000574385.1
2	WP_031872558.1 is valid as a NCBI protein accession and reported in Assembly ID GCF_000574225.1
3	WP_049881285.1 is valid as a NCBI protein accession and reported in Assembly ID GCF_000529095.1
4	WP_031834170.1 is valid as a NCBI protein accession and reported in Assembly ID GCF_000556825.1
5	WP_031897551.1 is valid as a NCBI protein accession and reported in Assembly ID GCF_000604565.1
6	WP_031834003.1 is valid as a NCBI protein accession and reported in Assembly ID GCF_000556885.1
7	WP_162647291.1 is valid as a NCBI protein accession and reported in Assembly ID GCF_010364105.1
8	WP_260645542.1 is valid as a NCBI protein accession and reported in Assembly ID GCF_025245545.1
9	WP_258028217.1 is valid as a NCBI protein accession and reported in Assembly ID GCF_900251905.1
10	WP_049946370.1 is valid as a NCBI protein accession and reported in Assembly ID GCF_000604505.1
11	WP_252603044.1 is valid as a NCBI protein accession and reported in Assembly ID GCF_023926165.1
12	WP_001208895.1 is valid as a NCBI protein accession and reported in Assembly ID GCF_000543545.1
13	WP_225806354.1 is valid as a NCBI protein accession and reported in Assembly ID GCF_020388825.1
14	WP_283589815.1 is valid as a NCBI protein accession and reported in Assembly ID GCF_947039295.1
15	WP_287123854.1 is valid as a NCBI protein accession and reported in Assembly ID GCF_030337265.1
16	WP_310673500.1 is valid as a NCBI protein accession and reported in Assembly ID GCF_031573295.1
17	WP_188351480.1 is valid as a NCBI protein accession and reported in Assembly ID GCF_014636885.1
18	WP_064129737.1 is valid as a NCBI protein accession and reported in Assembly ID GCF_900081965.1
19	WP_117239619.1 is valid as a NCBI protein accession and reported in Assembly ID GCF_003419295.1
20	WP_103204420.1 is valid as a NCBI protein accession and reported in Assembly ID GCF_900250205.1
21	WP_182063848.1 is valid as a NCBI protein accession and reported in Assembly ID GCF_014061475.1
22	WP_258414973.1 is valid as a NCBI protein accession and reported in Assembly ID GCF_024741375.1
23	WP_208151507.1 is valid as a NCBI protein accession and reported in Assembly ID GCF_017581575.1
24	WP_064132420.1 is valid as a NCBI protein accession and reported in Assembly ID GCF_900082505.1
25	WP_001208896.1 is valid as a NCBI protein accession and reported in Assembly ID GCF_014637485.1
26	WP_238611003.1 is valid as a NCBI protein accession and reported in Assembly ID GCF_022239695.1
27	WP_054193362.1 is valid as a NCBI protein accession and reported in Assembly ID GCF_001297555.1
28	WP_221575079.1 is valid as a NCBI protein accession and reported in Assembly ID GCF_022404635.1
29	WP_001208927.1 is valid as a NCBI protein accession and reported in Assembly ID GCF_014062035.1
30	WP_188349463.1 is valid as a NCBI protein accession and reported in Assembly ID GCF_014637205.1
31	WP_023914991.1 is valid as a NCBI protein accession and reported in Assembly ID GCF_026308625.1
32	WP_188348158.1 is valid as a NCBI protein accession and reported in Assembly ID GCF_014637745.1
33	WP_044292364.1 is valid as a NCBI protein accession and reported in Assembly ID GCF_020144905.1
34	WP_064127163.1 is valid as a NCBI protein accession and reported in Assembly ID GCF_900081745.1
35	WP_188351504.1 is valid as a NCBI protein accession and reported in Assembly ID GCF_014637425.1
36	WP_240023914.1 is valid as a NCBI protein accession and reported in Assembly ID GCF_022405515.1
37	WP_001208888.1 is valid as a NCBI protein accession and reported in Assembly ID GCF_018912545.1
38	WP_111206358.1 is valid as a NCBI protein accession and reported in Assembly ID GCF_003237095.1
39	WP_188349797.1 is valid as a NCBI protein accession and reported in Assembly ID GCF_014637135.1
40	WP_049885507.1 is valid as a NCBI protein accession and reported in Assembly ID GCF_030230905.1
41	WP_072460116.1 is valid as a NCBI protein accession and reported in Assembly ID GCF_900126135.1
42	WP_281229668.1 is valid as a NCBI protein accession and reported in Assembly ID GCF_029930805.1
43	WP_064127914.1 is valid as a NCBI protein accession and reported in Assembly ID GCF_900080955.1
44	WP_031876314.1 is valid as a NCBI protein accession and reported in Assembly ID GCF_000528455.1
45	WP_049951098.1 is valid as a NCBI protein accession and reported in Assembly ID GCF_000601825.1
46	WP_260646143.1 is valid as a NCBI protein accession and reported in Assembly ID GCF_025245505.1
47	WP_031903600.1 is valid as a NCBI protein accession and reported in Assembly ID GCF_000639675.1
48	WP_031903307.1 is valid as a NCBI protein accession and reported in Assembly ID GCF_000639615.1
49	WP_198918092.1 is valid as a NCBI protein accession and reported in Assembly ID GCF_016413705.1
50	WP_233145423.1 is valid as a NCBI protein accession and reported in Assembly ID GCF_016425925.1
51	WP_233145414.1 is valid as a NCBI protein accession and reported in Assembly ID GCF_016425615.1
52	WP_115211194.1 is valid as a NCBI protein accession and reported in Assembly ID GCF_900457545.1
53	WP_229373705.1 is valid as a NCBI protein accession and reported in Assembly ID GCF_020889665.1
54	WP_233241000.1 is a valid NCBI protein accession but Discarded : No Flanking Gene was found for WP_233241000.1 in Assembly ID GCA_021327635.1
55	WP_205402379.1 is valid as a NCBI protein accession and reported in Assembly ID GCF_016920065.1
56	WP_049883371.1 is valid as a NCBI protein accession and reported in Assembly ID GCF_000575425.1
57	WP_001208898.1 is valid as a NCBI protein accession and reported in Assembly ID GCF_000162735.1
58	WP_049883985.1 is valid as a NCBI protein accession and reported in Assembly ID GCF_000556885.1
59	WP_238993168.1 Failed : No record for accession WP_238993168.1
60	WP_049906100.1 is valid as a NCBI protein accession and reported in Assembly ID GCF_000575705.1
61	WP_049881603.1 is valid as a NCBI protein accession and reported in Assembly ID GCF_000544605.1
62	WP_276210251.1 is valid as a NCBI protein accession and reported in Assembly ID GCF_029335235.1
63	WP_050596898.1 is valid as a NCBI protein accession and reported in Assembly ID GCF_000574385.1
64	WP_200730793.1 is valid as a NCBI protein accession and reported in Assembly ID GCF_016617525.1
65	WP_107371533.1 is valid as a NCBI protein accession and reported in Assembly ID GCF_019279695.1
66	WP_063644571.1 is valid as a NCBI protein accession and reported in Assembly ID GCF_900098685.1
67	WP_070002098.1 is valid as a NCBI protein accession and reported in Assembly ID GCF_030412825.1
68	WP_301399620.1 is valid as a NCBI protein accession and reported in Assembly ID GCF_030442375.1
69	WP_194381584.1 is valid as a NCBI protein accession and reported in Assembly ID GCF_015277695.1
70	WP_031904651.1 is valid as a NCBI protein accession and reported in Assembly ID GCF_000639655.1
71	WP_113588069.1 is valid as a NCBI protein accession and reported in Assembly ID GCF_003309285.1
72	WP_162647574.1 is valid as a NCBI protein accession and reported in Assembly ID GCF_010364405.1
73	WP_162635605.1 is valid as a NCBI protein accession and reported in Assembly ID GCF_010364555.1
74	WP_198999324.1 is a valid NCBI protein accession but Discarded : No Flanking Gene was found for WP_198999324.1 in Assembly ID GCA_016424495.1
75	WP_031903153.1 is valid as a NCBI protein accession and reported in Assembly ID GCF_000639695.1
76	WP_200626398.1 is valid as a NCBI protein accession and reported in Assembly ID GCF_016621795.1
77	WP_142256140.1 is valid as a NCBI protein accession and reported in Assembly ID GCF_002097045.1
78	WP_216771353.1 is valid as a NCBI protein accession and reported in Assembly ID GCF_018995165.1
79	WP_230852041.1 is valid as a NCBI protein accession and reported in Assembly ID GCF_008630695.1
80	WP_260646144.1 is valid as a NCBI protein accession and reported in Assembly ID GCF_025245505.1
81	WP_142299499.1 is valid as a NCBI protein accession and reported in Assembly ID GCF_002274615.1
82	WP_147715116.1 is valid as a NCBI protein accession and reported in Assembly ID GCF_008040335.1
83	WP_187395443.1 is valid as a NCBI protein accession and reported in Assembly ID GCF_014334595.1
84	WP_262377183.1 is valid as a NCBI protein accession and reported in Assembly ID GCF_014334615.1
85	WP_260645576.1 is valid as a NCBI protein accession and reported in Assembly ID GCF_025245545.1
86	WP_031792618.1 is valid as a NCBI protein accession and reported in Assembly ID GCF_000554565.1
87	WP_250545084.1 is valid as a NCBI protein accession and reported in Assembly ID GCF_018502285.1
88	WP_250322216.1 is valid as a NCBI protein accession and reported in Assembly ID GCF_018502045.1
89	WP_250543456.1 is valid as a NCBI protein accession and reported in Assembly ID GCF_018502125.1
90	WP_250543876.1 is valid as a NCBI protein accession and reported in Assembly ID GCF_018502165.1
91	WP_252094506.1 is valid as a NCBI protein accession and reported in Assembly ID GCF_023716425.1
92	WP_248315734.1 is valid as a NCBI protein accession and reported in Assembly ID GCF_023204915.1
93	WP_252081649.1 is valid as a NCBI protein accession and reported in Assembly ID GCF_023716265.1
94	WP_250543896.1 is valid as a NCBI protein accession and reported in Assembly ID GCF_018502285.1
95	WP_248315735.1 is valid as a NCBI protein accession and reported in Assembly ID GCF_023204915.1
96	WP_224684919.1 is valid as a NCBI protein accession and reported in Assembly ID GCF_000636515.1
97	WP_223287745.1 is valid as a NCBI protein accession and reported in Assembly ID GCF_000555305.1
98	WP_150009012.1 is valid as a NCBI protein accession and reported in Assembly ID GCF_000563095.1
99	WP_187396468.1 is valid as a NCBI protein accession and reported in Assembly ID GCF_014334575.1
100	WP_150468795.1 is valid as a NCBI protein accession and reported in Assembly ID GCF_000604565.1
101	WP_153227832.1 is valid as a NCBI protein accession and reported in Assembly ID GCF_009497955.1
102	WP_250313564.1 is valid as a NCBI protein accession and reported in Assembly ID GCF_018502025.1
103	WP_262374943.1 is valid as a NCBI protein accession and reported in Assembly ID GCF_014334555.1
104	WP_252096250.1 is valid as a NCBI protein accession and reported in Assembly ID GCF_023716045.1
105	WP_250543715.1 is valid as a NCBI protein accession and reported in Assembly ID GCF_018513625.1
106	WP_252078644.1 is valid as a NCBI protein accession and reported in Assembly ID GCF_023716205.1
107	WP_256260790.1 is valid as a NCBI protein accession and reported in Assembly ID GCF_019209825.1
108	WP_149032100.1 is valid as a NCBI protein accession and reported in Assembly ID GCF_000153665.1
109	WP_142255589.1 is valid as a NCBI protein accession and reported in Assembly ID GCF_002097165.1
110	WP_252078422.1 is valid as a NCBI protein accession and reported in Assembly ID GCF_023716305.1
111	WP_252096335.1 is valid as a NCBI protein accession and reported in Assembly ID GCF_023716025.1
112	WP_160200091.1 is valid as a NCBI protein accession and reported in Assembly ID GCF_009913075.1
113	WP_262376314.1 is valid as a NCBI protein accession and reported in Assembly ID GCF_014334455.1
