# Supplementary material for: A type VII-secreted lipase toxin with reverse domain arrangement
Source: Nat Commun. 2023 Dec 19;14:8438. doi: 10.1038/s41467-023-44221-y (PMC10730906; doi:10.1038/s41467-023-44221-y)
Supplement: Supplementary file 6 — Source Data [file 41467_2023_44221_MOESM6_ESM.zip › Tsl1 distribution raw/lpl0 3/FlaGs_output/results_tree.fasta]

>WP_031872488.1#1|Staphylococcus_aureus_M1243
NIDGKSADSVEGGYGDFITANDKGEFEYPLNNRKIVHNQEIEVSSSSPDLGDDEEDEEVE
ESSTEKAGAEEESTDAKATYTTPRYEKAYEIPKEQLKEKDGHHQVFIEPITEGSGIIKGH
TSVKGKVALSINNKFINFEERAKGGISKEDTKASSDGVWMPINEKGYFDFDFKKNPFDNL
ELKKNDEISLTFAPDDEDEALKSLIFKTKVTSLEDIDKAETKYDHTKVEKVKVLKDVKED
IHVDEIYGSLYHTEKGKGILDKQGTKEITGKTKFANAVVKVYSDLGDAQLFPDIQVDENG
KFSFDAEKAGFRLQNGETLNFAVVKPITGDLLHQGFVSKYIDVYESPEEKKEREFEEKLE
NTPAYHKLHGDKIVGYDVQGNPSTWFYPLGEKKVERTTPKLEK

>WP_031872558.1#2|Staphylococcus_aureus_M1258
SADSVEGGYGDFITANDKGEFEYPLNNRKIVHNQEIEVSSSSPDLGDDEEDEEVEESSTE
KAGAEEESTDAKATYTTPRYEKAYEIPKEQLKEKDGHHQVFIEPITEGSGIIKGHTSVKG
KVALSINNKFINFEERAKGGISKEDTKASSDGVWMPINEKGYFDFDFKKNPFDNLELKKN
DEISLTFAPDDEDEALKSLIFKTKVTSLEDIDKAETKYDHTKVEKVKVLKDVKEDIHVDE
IYGSLYHTEKGKGILDKQGTKEITGKTKFANAVVKVYSDLGDAQLFPDIQVDENGKFSFD
AEKAGFRLQNGETLNFAVVKPITGDLLHQGFVSKYIDVYESPEEKKEREFEEKLENTPAY
HKLHGDKIVGYDVQGNPSTWFYPLGEKKVERTTPKLEK

>WP_049881285.1#3|Staphylococcus_aureus_M0739
MRENFKLRKMKVGLVSVAITMLYIMTNGQAEASETNQKVSTNQESKAVSQTEQNSKETKA
AESSKNFVNLDPIKPGAQKVTGTTLPNHIILLNIDGKSADSVEGGYGDFITANDKGEFEY
PLNNRKIVHNQEIEVSSSSPDLGDDEEDEEVEESSTEKAGAEEESTDAKATYTTPRYEKA
YEIPKEQLKEKDGHHQVFIEPITEGSGIIKGHTSVKGKVALSINNKFINFEERAKGGISK
EDTKASSDGVWMPINEKGYFDFDFKKNPFDNLELKKNDEISLTFAPDDEDEALKSLIFKT
KVTSLEDIDKAETKYDHTKVEKVKVLKDVKEDIHVDEIYGSLYHTEKGKGILDKQGTKEI
TGKTKFANAVVKVYSDLGDAQLFPDIQVDENGKFSFDAEKAGFRLQNGETLNFAV

>WP_031834170.1#4|Staphylococcus_aureus_M0509
ADSVEGGYGDFLTENVKGEFEYPLNNRKIVHNQEIEVSSSSPDLGDDEEDEEVEESSTEK
AGAEEESTDAKATYTTPRYEKAYEIPKEQLKEKDGHHQVFIEPITEGSGIIKGHTSVKGK
VALSINNKFINFEERAKGGISKEDTKASSDGVWMPINEKGYFDFDFKKNPFDNLELKKND
EISLTFAPDDEDEALKSLIFKTKVTSLEDIDKAETKYDHTKVEKVKVLKDVKEDIHVDEI
YGSLYHTEKGKGILDKQGTKEITGKTKFANAVVKVYSDLGDAQLFPDIQVDENGKFSFDA
EKAGFRLQNGETLNFAVVKPITGDLLHQGFVSKYIDVYESPEEKKEREFEEKLENTPAYH
KLHGDKIVGYDVQGNPSTWFYPLGEKKVERTTPKLEK

>WP_031897551.1#5|Staphylococcus_aureus_M35954
EGGYGDFITANDKGEFEYPLNNRKIVHNQEIEVSSSSPDLGDDEEDEEVEESSTEKAGAE
EESTDAKATYTTPRYEKAYEIPKEQLKEKDGHHQVFIEPITEGSGIIKGHTSVKGKVALS
INNKFINFEERAKGGISKEDTKASSDGVWMPINEKGYFDFDFKKNPFDNLELKKNDEISL
TFAPDDEDEALKSLIFKTKVTSLEDIDKAETKYDHTKVEKVKVLKDVKEDIHVDEIYGSL
YHTEKGKGILDKQGTKEITGKTKFANAVVKVYSDLGDAQLFPDIQVDENGKFSFDAEKAG
FRLQNGETLNFAVVKPITGDLLHQGFVSKYIDVYESPEEKKEREFEEKLENTPAYHKLHG
DKIVGYDVQGNPSTWFYPLGEKKVERTTPKLEK

>WP_031834003.1#6|Staphylococcus_aureus_M0515
GYGDFITANDKGEFEYPLNNRKIVHNQEIEVSSSSPDLGDDEEDEEVEESSTEKAGAEEE
STDAKATYTTPRYEKAYEIPKEQLKEKDGHHQVFIEPITEGSGIIKGHTSVKGKVALSIN
NKFINFEERAKGGISKEDTKASSDGVWMPINEKGYFDFDFKKNPFDNLELKKNDEISLTF
APDDEDEALKSLIFKTKVTSLEDIDKAETKYDHTKVEKVKVLKDVKEDIHVDEIYGSLYH
TEKGKGILDKQGTKEITGKTKFANAVVKVYSDLGDAQLFPDIQVDENGKFSFDAEKAGFR
LQNGETLNFAVVKPITGDLLHQGFVSKYIDVYESPEEKKEREFEEKLENTPAYHKLHGDK
IVGYDVQGNPSTWFYPLGEKKVERTTPKLEK

>WP_162647291.1#7|Staphylococcus_aureus
MRENFKLRKMKVGLVSVAITMLYIMTNGQAEASETSKTTGNQKVNTIQENKDVAQPVQNN
KEANSDETKKNFVTLDPIKPGDQKVTGTTLPNQLILLSIDKKDVDSVETGNLNLVTANQD
GKFEYDLNGRKIVHNQEIEVTSSSTEGLFDDEEDEEVEEATTEKAGAEEESTEAKATYTT
PRYENAYKVPEKQLDKKNGHHQVWVEPITAGSGIIKGHTSVKGKVALSINNKFINLGDST
DVENRLTEDQGKTRYQGIWKHIDDKGYFEFDFKRKPYDNLKLNPDDNVSLTFLPNDEEEA
LKPIIFKTKVTSFDNIESAITSYNPKNVNKVTTLTNVKEDLVVEDIYGFEYKSEQGRGIP
QNNSHSTKEIKGKTKFANAVVKVDSELGEGQEFPDLQVNEKGEFTFNSFDAGYRLYNGEK
LNFTVVDPITGDLLSQGFVSKNIDVYESPEQKKEREFDEKLESIPAYYQLHGDKIIGFDT
EGGVSTWFDAFDKKELEKVLRQY

>WP_260645542.1#8|Staphylococcus_aureus
TFEYPLNGRKIVHNQEIEVSSSSSDLGDDEEDEEVEESSTEKASVEEESTDAKATYTTPR
YEKAYEIPEKQLEEKNGHHQVFIEPITEGSGIIKGHTSVKGKVALSINNKFINFEESVKG
GVSKEDTKASSDGIWMPIDEKGYFNFDFKTKRFDNLELKEGNDISLTFAPEDDEDALKPL
IFKTKVTSLEDIEKAETKYDHAKVKEVNVLKDVNEELHVDEIYGSLYHTDKGKGILDKEG
TKVIKGKTKFANAVVKVYSELGEAQLFPDLQVNEKGEFNFDSHGAGFRLQNGEKLNFAVV
DPITGDLLSNEFVSKEIDIEETPEQKADREFDERMENTPAYYKLYGDKIVGFDTNDFPIT
WFYPLGEKKVERKAPKLEK

>WP_258028217.1#9|Staphylococcus_aureus
MRENFKLRKMKVGLVSVAITMLYIMTNGQAEASETNQKVSTNQESKAVSQTEQNSKETKA
AESSKNFVNLDPIKPGAQKVTGTTLPNHIILLNIDGKSADSVEGGYGDFITANDKGEFEY
PLNNRKIVHNQEIEVSSSSPDLGDDEEDEEVEESSTEKAGAEEESTDAKATYTTPRYEKA
YEIPKEQLKEKDGHHQVFIEPITEGSGIIKGHTSVKGKVALSINNKFINFEERAKGGISK
EDTKASSDGVWMPINEKGYFDFDFKKNPFDNLELKKNDEISLTFAPDDEDEALKSLIFKT
KVTSLEDIDKAETKYDHTKVEKVKVLKDVKEDIHVDEIYGSLYHTEKGKGILDKQGTKEI
TGKTKFANAVVKVYSDLGDAQLFPDIQVDENGKFSFDAEKAG

>WP_049946370.1#10|Staphylococcus_aureus_M32567
QEIEVSSSSPDLGDDEEDEEVEESSTEKAGAEEESTDAKATYTTPRYEKAYEIPKEQLKE
KDGHHQVFIEPITEGSGIIKGHTSVKGKVALSINNKFINFEERAKGGISKEDTKASSDGV
WMPINEKGYFDFDFKKNPFDNLELKKNDEISLTFAPDDEDEALKSLIFKTKVTSLEDIDK
AETKYDHTKVEKVKVLKDVKEDIHVDEIYGSLYHTEKGKGILDKQGTKEITGKTKFANAV
VKVYSDLGDAQLFPDIQVDENGKFSFDAEKAGFRLQNGETLNFAVVKPITGDLLHQGFVS
KYIDVYESPEEKKEREFEEKLENTPAYHKLHGDKIVGYDVQGNPSTWFYPLGEKKVERTT
PKLEK

>WP_252603044.1#11|Staphylococcus_aureus
MRENFKLRKMKVGLVSVAITMLYIMANGQAEASETKVTNTNQGINTVSETVHNSKESKNE
EANKNFVKLDTIKPGDQKVTGTTLPHHLILLNVDKRSVDSVEDSGLGIVTAGEDGRFEYN
LKDHKIVHNQEIEVTSSSPDLGEDDEEVEEKASNQKEETANKKDEDESNEVKTTVTTPRY
EKAYKVPNQQLKQENGHHQVLVEPITAGSGIIKGHTSVKGKVALSINNKFINLGDSTDVE
NRLTEDQGKTRYQGIWKHIDDKGYFEFDFKRKPYDNLKLNADDNVSLTFLPNDEEEALKP
IIFKTKVTSFDNIESAITSYNPKNVNKVTTLTNVKEDLVVEDVYGFEYKSEQGRGIPQNN
SHSTKEIKGKTKFANAVVKVDSELGEGQEFPDLQVNENGEFTFNSFDAGYRLYNGEKLNF
TVVDPITGDLLSQGFVSKNIDVYESPEQKKEREFDEKLESIPAYYQLHGDKIIGFDTEGG
VSTWFDALDKKELEKVLRQY

>WP_001208895.1#12|Staphylococcus_aureus_M0777
MRENFKLRKMKVGLVSVAITMLYIMTNGQADASEKENNNQQESNEKAHTEKNNAQVKNTD
VKTATDKPANFVNLEDVKPGDTSIKGKTLPNHIILLNIDRQSADSFEGSDGELVMSDDKG
NFNYDLKDRKIVHNQEVEVSSSSLDDLGDEEEEVEEKEEVQEEETGAKSTVTTPRYEKAY
KVPNQQLKQENGHHQVLVEPITAGSGIIKGHTSVKGKVALSINNKFINLGDSTDVENRLT
EDQGKTRYQGIWKHIDDKGYFEFDFKRKPYDNLKLNPDDNVSLTFLPNDEEEALKPIIFK
TKVTSFDNIESAITSYNPKNVNKVTTLTNVKEDLVVEDIYGFEYKSEQGRGIPQNNSHST
KEIKGKTKFANAVVKVDSELGEGQEFPDLQVNENGEFTFNSFDAGYRLYNGEKLNFTVVD
PITGDLLSQGFVSKNIDVYESPEQKKEREFDEKLESIPAYYQLHGDKIIGFDTEGGVSTW
FDALDKKELEKVLRQY

>WP_225806354.1#13|Staphylococcus_aureus
MRENFKLRKMKVGLVSVAITMLYIMTNGQADASEKENNNQQGSNEKAHTEKNNAQVKNTD
VKTATDKPANFVNLEDVKPGDTSIKGKTLPNHIILLNIDRQSADSFEGSDGELVMSDDKG
NFNYDLKDRKIVHNQEVEVSSSSLDDLGDEEEEVEEKEEVQEEETGAKSTVTTPRYEKAY
KVPNQQLKQENGHHQVLVEPITAGSGIIKGHTSVKGKVALSINNKFINLGDSTDVENRLT
EDQGKTRYQGIWKHIDDKGYFEFDFKRKPYDNLKLNPDDNVSLTFLPNDEEEALKPIIFK
TKVTSFDNIESAITSYNPKNVNKVTTLTNVKEDLVVEDIYGFEYKSEQGRGIPQNNSHST
KEIKGKTKFANAVVKVDSELGEGQEFPDLQVNENGEFTFNSFDAGYRLYNGEKLNFTVVD
PITGDLLSQGFVSKNIDVYESPEQKKEREFDEKLESIPAYYQLHGDKIIGFDTEGGVSTW
FDALDKKELEKVLRQY

>WP_283589815.1#14|Staphylococcus_aureus
MRENFKLRKMKVGLVSVAITMLYIMTNGQADASEKENNNQQESNEKAHTEKNNAQVKNTD
FKTATDKPANFVNLEDVKPGDTSIKGKTLPNHIILLNIDRQSADSFEGSDGELVMSDDKG
NFNYDLKDRKIVHNQEVEVSSSSLDDLGDEEEEVEEKEEVQEEETGAKSTVTTPRYEKAY
KVPNQQLKQENGHHQVLVEPITAGSGIIKGHTSVKGKVALSINNKFINLGDSTDVENRLT
EDQGKTRYQGIWKHIDDKGYFEFDFKRKPYDNLKLNPDDNVSLTFLPNDEEEALKPIIFK
TKVTSFDNIESAITSYNPKNVNKVTTLTNVKEDLVVEDIYGFEYKSEQGRGIPQNNSHST
KEIKGKTKFANAVVKVDSELGEGQEFPDLQVNENGEFTFNSFDAGYRLYNGEKLNFTVVD
PITGDLLSQGFVSKNIDVYESPEQKKEREFDEKLESIPAYYQLHGDKIIGFDTEGGVSTW
FDALDKKELEKVLRQY

>WP_287123854.1#15|Staphylococcus_aureus
MRENFKLRKMKVGLVSVAITMLYIMTNGQADASEKENNNQQESNEKAHTEKNNAQVKNTD
VKTATDKPANFVNLEDVKPGDTSIKGKTLPNHIILLNIDRQSADSFEGSDGELVMSDDKG
NFNYDLKDRKIVHNQEVEVSSSSLDDLGDEEEEVEEKEEVQEEETGAKSTVTTPRYEKAY
KVPNQQLKQENGHHQVLVEPITAGSGIIKGHTSVKGKVALSINNKFINLGDSTDVENRLT
EDQGKTRYQGIWKHIDDKGYFEFDFKRKPYDNLKLNPDDNVSLTFLPNDEEEALKPIIFK
TKVTSFDNIESAITSYNPKNVNKVTTLTNVKEDLVVEDMYGFEYKSEQGRGIPQNNSHST
KEIKGKTKFANAVVKVDSELGEGQEFPDLQVNENGEFTFNSFDAGYRLYNGEKLNFTVVD
PITGDLLSQGFVSKNIDVYESPEQKKEREFDEKLESIPAYYQLHGDKIIGFDTEGGVSTW
FDALDKKELEKVLRQY

>WP_310673500.1#16|Staphylococcus_aureus
MRENFKLRKMKVGLVSVAITMLYIMTNGQADASEKENNNQQESNEKAHTEKNNAQVKNTD
VKTATDKPANFVNLEDVKPGDTSIKGKTLPNHIILLNIDRQSADSFEGSDGELVMSDDKG
NFNYDLKDRKIVHNQEVEVSSSSLDDLGDEEEEVEEKEEVQEEETGAKSTVTTPRYEKAY
KVPNQQLKQENGHHQVLVEPITAGSGIIKGHTSVKGKVALSINNKFINLGDSTDVENRLT
EDQGKTRYQGIWKHIDDKGYFEFDFKRKPYDNLKLNPDDNVSLTFLPNDEEEALKPIIFK
TKVTSFDNIESAITSYNPKNVNKVTTLTNVKEDLVVEDIYGFEYKSEQGRGIPQNNSHST
KEIKGKTKFANAVVKVDSELGEGQEFPDLQVNENGEFTFNSFDAGYRLYNGEKLNFTVVD
PITGDLLSQGFVSKNIDVYESPEQKKEREFDEKLEIIPAYYQLHGDKIIGFDTEGGVSTW
FDALDKKELEKVLRQY

>WP_188351480.1#17|Staphylococcus_aureus
MRENFKLRKMKVGLVSVAITMLYIMTNGQADASEKENNNQQESNEKAHTEKNNAQVKNTD
VKTATDKPANFVNLEDVKPGDTSIKGKTLPNHIILLNIDRQSADSFEGSDGELVMSDDKG
NFNYDLKDRKIVHNQEVEVSSSSLDDLGDEEEEVEEKEEVQEEETGAKSTVTTPRYEKAY
KVPNQQLKQENGHHQVLVEPITAGSGIIKGHTSVKGKVALSINNKFINLGDSTDVENRLT
EDQGKTRYQGIWKHIDDKGYFEFDFKRKPYDNLKLNPDDNVSLTFLPNDEEEALKPIIFK
TKVTSFDNIESAITSYNPKNVNKVTTLTNVKEDLVVEDIYGFEYKSEQGRGIPQNNSHKE
IKGKTKFANAVVKVDSELGEGQEFPDLQVNENGEFTFNSFDAGYRLYNGEKLNFTVVDSI
TGDLLSQGFVSKNIDVYESPEQKKEREFDEKLESIPAYYQLHGDKIIGFDTEGGVSTWFD
ALDKKELEKVLRQY

>WP_064129737.1#18|Staphylococcus_aureus
MRENFKLRKMKVGLVSVAITMLYIMTNGQADASEKENNNQQESNEKAHTEKNNAQVKNTD
VKTATDKPANFVNLEDVKPGDTSIKGKTLPNHIILLNIDRQSADSFEGSDGELVMSDDKG
NFNFDLKDRKIVHNQEVEVSSSSLDDLGDEEEEVEEKEEVQEEETGAKSTVTTPRYEKAY
KVPNQQLKQENGHHQVLVEPITAGSGIIKGHTSVKGKVALSINNKFINLGDSTDVENRLT
EDQGKTRYQGIWKHIDDKGYFEFDFKRKPYDNLKLNPDDNVSLTFLPNDEEEALKPIIFK
TKVTSFDNIESAITSYNPKNVNKVTTLTNVKEDLVVEDIYGFEYKSEQGRGIPQNNSHST
KEIKGKTKFANAVVKVDSELGEGQEFPDLQVNENGEFTFNSFDAGYRLYNGEKLNFTVVD
PITGDLLSQGFVSKNIDVYESPEQKKEREFDEKLESIPAYYQLHGDKIIGFDTEGGVSTW
FDALDKKELEKVLRQY

>WP_117239619.1#19|Staphylococcus_aureus
MRENFKLRKMKVGLVSVAITMLYIMTNGQADASEKESNNQQESNEKAHTEKNNAQVKNTD
VKTATDKPANFVNLEDVKPGDTSIKGKTLPNHIILLNIDRQSADSFEGSDGELVMSDDKG
NFNYDLKDRKIVHNQEVEVSSSSLDDLGDEEEEVEEKEEVQEEETGAKSTVTTPRYEKAY
KVPNQQLKQENGHHQVLVEPITAGSGIIKGHTSVKGKVALSINNKFINLGDSTDVENRLT
EDQGKTRYQGIWKHIDDKGYFEFDFKRKPYDNLKLNPDDNVSLTFLPNDEEEALKPIIFK
TKVTSFDNIESAITSYNPKNVNKVTTLTNVKEDLVVEDIYGFEYKSEQGRGIPQNNSHST
KEIKGKTKFANAVVKVDSELGEGQEFPDLQVNENGEFTFNSFDAGYRLYNGEKLNFTVVD
PITGDLLSQGFVSKNIDVYESPEQKKEREFDEKLESIPAYYQLHGDKIIGFDTEGGVSTW
FDALDKKELEKVLRQY

>WP_103204420.1#20|Staphylococcus_aureus
MRENFKLRKIKVGLVSVAITMLYIMTNGQAEASEKENNNQQESNEKAHTEKNNAQVKNTD
VKTATDKPANFVNLEDVKPGDTSIKGKTLPNHIILLNIDRQSADSFEGSDGELVMSDDKG
NFNYDLKDRKIVHNQEVEVSSSSLDDLGDEEEEVEEKEEVQEEETGAKSTVTTPRYEKAY
KVPNQQLKQENGHHQVLVEPITAGSGIIKGHTSVKGKVALSINNKFINLGDSTDVENRLT
EDQGKTRYQGIWKHIDDKGYFEFDFKRKPYDNLKLNPDDNVSLTFLPNDEEEALKPIIFK
TKVTSFDNIESAITSYNPKNVNKVTTLTNVKEDLVVEDIYGFEYKSEQGRGIPQNNSHST
KEIKGKTKFANAVVKVDSELGEGQEFPDLQVNEKGEFTFNSYDAGYRLYNGETLNFVIVD
PITGVQLSQGFVSKYIDVYESPEQKKEREFDEKLESTPAYYQLHGDKIIGFDTEGGVSTW
FDALDKKELEKVLRQY

>WP_182063848.1#21|Staphylococcus_aureus
MRENFKLRKMKVGLVSVAITMLYIMTNGQADASEKENNNQQESNEKAHTEKNNAQVKNTD
VKTATDKPANFVNLEDVKPGDTSIKGKTLPNHIILLNIDRQSADSFEGSDGELVMSDDKG
NFNYDLKDRKIVHNQEVEVSSSSLDDLGDEEEEVEEKEEVQEDETGAKSTVTTPRYEKAY
KVPNQQLKQENGHHQVLVEPITAGSGIIKGHTSVKGKVALSINNKFINLGDSTDVENRLT
EDQGKTRYQGIWKHIDDKGYFEFDFKRKPYDNLKLNPDDNVSLTFLPNDEEEALKPIIFK
TKVTSFDNIESAITSYNPKNVNKVTTLTNVKEDLVVEDIYGFEYKSEQGRGIPQNNSHST
KEIKGKTKFANAVVKVDSELGEGQEFPDLQVNENGEFTFNSFDAGYRLYNGEKLNFTVVD
PITGDLLSQGFVSKNIDVYESPEQKKEREFDEKLESIPAYYQLHGDKIIGFDTEGGVSTW
FDALDKKELEKVLRQY

>WP_258414973.1#22|Staphylococcus_aureus
MRENFKLRKIKVGLVSVAITMLYIMTNGQAEASEKENNNQQESNEKAHTEKNNAQVKNTD
VKTETDKPANFVNLEDVKPGDTSIKGKTLPNHIILLNIDRQSADSFEGSDGELVMSDDKG
NFNYDLKDRKIVHNQEVEVSSSSLDDLGDEEEEVEEKEEVQEEETGAKSTVTTPRYEKAY
KVPNQQLKQENGHHQVLVEPITAGSGIIKGHTSVKGKVALSINNKFINLGDSTDVENRLT
EDQGKTRYQGIWKHIDDKGYFEFDFKRKPYDNLKLNPDDNVSLTFLPNDEEEALKPIIFK
TKVTSFDNIESAITSYNPKNVNKVTTLTNVKEDLVVEDIYGFEYKSEQGRGIPQNNSHST
KEIKGKTKFANAVVKVDSELGEGQEFPDLQVNEKGEFTFNSYDAGYRLYNGETLNFVIVD
PITGVQLSQGFVSKYIDVYESPEQKKEREFDEKLESTPAYYQLHGDKIIGFDTEGGVSTW
FDALDKKELEKVLRQY

>WP_208151507.1#23|Staphylococcus_aureus
MRENFKLRKMKVGLVSVAITMLYIMTNGQADASEKENNNQQESNEKAHTEKNNAQVKNTD
VKTATDKPANFVNLEVVKPGDTSIKGKTLPNHIILLNIDRQSADSFEGSDGELVMSDDKG
NFNYDLKDRKIVHNQEVEVSSSSLDDLGDEEEEVEEKEEVQEEETGAKSTVTTPRYEKAY
KVPNQQLKQENGHHQVLVEPITAGSGIIKGHTSVKGKVALSINNKFINLGDSTDVENRLT
EDQGKTRYQGIWKHIDDKGYFEFDFKRKPYDNLKLNPDDNVSLTFLPNDEEEALKPIIFK
TKVTSFDNIESAITSYNPKNVNKVTTLTNVKEDLVVEDIYGFEYKSEQGRGIPQNNSHST
KEIKGKTKFANAVVKVDSELGEGQEFPDLQVNENGEFTFNSFDAGYRLYNGEKLNFTVVD
PITGDLLSQGFVSKNIDVYESPEQKKEREFDEKLESIPAYYQLHGDKIIGFDTEGGVSTW
FDALDKKELEKVLRQY

>WP_064132420.1#24|Staphylococcus_aureus
MRENFKLRKMKVGLVSVAITMLYIMTNGQADASEKENNNQQESNEKAHTEKNNAQVKNTD
VKTATDKPANFVNLEDVKPGDTSIKGKTLPNHIILLNIDRQSADSFEGSDGELVMSDDKG
NFNCDLKDRKIVHNQEVEVSSSSLDDLGDEEEEVEEKEEVQEEETGAKSTVTTPRYEKAY
KVPNQQLKQENGHHQVLVEPITAGSGIIKGHTSVKGKVALSINNKFINLGDSTDVENRLT
EDQGKTRYQGIWKHIDDKGYFEFDFKRKPYDNLKLNPDDNVSLTFLPNDEEEALKPIIFK
TKVTSFDNIESAITSYNPKNVNKVTTLTNVKEDLVVEDIYGFEYKSEQGRGIPQNNSHST
KEIKGKTKFANAVVKVDSELGEGQEFPDLQVNENGEFTFNSFDAGYRLYNGEKLNFTVVD
PITGDLLSQGFVSKNIDVYESPEQKKEREFDEKLESIPAYYQLHGDKIIGFDTEGGVSTW
FDALDKKELEKVLRQY

>WP_001208896.1#25|Staphylococcus_aureus
MRENFKLRKMKVGLVSVAITMLYIMTNGQADASEKENNNQQESNEKAHTEKNNAQVKNTD
VKTATDKPANFVNLEDVKPGDTSIKGKTLPNHIILLNIDRQSADSFEGSDGELVMSDDKG
NFNYDLKDRKIVHNQEVEVSSSSLDDLGDEEEEVEEKEEVQEEETGAKSTVTTPRYEKAY
KVPNQQLKQENGHHQVLVEPITAGSGIIKGHTSVKGKVALSINNKFINLGDSTDVENRLT
EDQGKTRYQGIWKHIDDKGYFEFDFKRKPYDNLKLNPDDNVSLTFLPNDEEEALKPIIFK
TKVTSFDNIESAITSYNPKNVNKVTTLTNVKEDLVVEDIYGFEYKSEQGRGIPQNNSHST
KEIKGKTKFANAVVKVDSELGEGQEFPDLQVNENGEFTFNSFDAGYRLYNGEKLNFTVVD
SITGDLLSQGFVSKNIDVYESPEQKKEREFDEKLESIPAYYQLHGDKIIGFDTEGGVSTW
FDALDKKELEKVLRQY

>WP_238611003.1#26|Staphylococcus_aureus
MRENFKLRKMKVGLVSVAITMLYIMTNGQADASEKENNNQQESNEKAHTEKNNAQVKNTD
VKTATDKPANFVNLEDVKPGDTSIKGKTLPNHIILLNIDRQSADSFEGSDGELVMSDDKG
NFNYDLKDRKIVHNQEVEVSSSSLDDLGDEEEEVEEKEEVQEEETGAKSTVTTPRYEKAY
KVPNQQLKQENGHHQVLVEPITAGSGIIKGHTSVKGKVALSINNKFINLGDSTDVENRLT
EDQGKTRYQGIWKHIDDKGYFEFDFKRKPYDNLKLNPDDNVSLTFLPNDEEEALKPIIFK
TKVTSFDNIESAITSYNPKNVNKVTTLTNVKEDLVVEDIYGFEYKSEQGRGIPQNNSHST
KEIKGKTKFANAVVKVDSELGEGQEFPDLQVNENGGFTFNSFDAGYRLYNGEKLNFTVVD
PITGDLLSQGFVSKNIDVYESPEQKKEREFDEKLESIPAYYQLHGDKIIGFDTEGGVSTW
FDALDKKELEKVLRQY

>WP_054193362.1#27|Staphylococcus_aureus
MRENFKLRKMKVGLVSVAITMLYIMTNGQADASEKENNNQQESNEKAHTEKNNAQVNNTD
VKTATDKPANFVNLEDVKPGDTSIKGKTLPNHIILLNIDRQSADSFEGSDGELVMSDDKG
NFNYDLKDRKIVHNQEVEVSSSSLDDLGDEEEEVEEKEEVQEEETGAKSTVTTPRYEKAY
KVPNQQLKQENGHHQVLVEPITAGSGIIKGHTSVKGKVALSINNKFINLGDSTDVENRLT
EDQGKTRYQGIWKHIDDKGYFEFDFKRKPYDNLKLNPDDNVSLTFLPNDEEEALKPIIFK
TKVTSFDNIESAITSYNPKNVNKVTTLTNVKEDLVVEDIYGFEYKSEQGRGIPQNNSHST
KEIKGKTKFANAVVKVDSELGEGQEFPDLQVNENGEFTFNSFDAGYRLYNGEKLNFTVVD
SITGDLLSQGFVSKNIDVYESPEQKKEREFDEKLESIPAYYQLHGDKIIGFDTEGGVSTW
FDALDKKELEKVLRQY

>WP_221575079.1#28|Staphylococcus_aureus
MRENFKLRKMKVGLVSVAITMLYIMTNEQADASEKENNNQQESNEKAHTEKNNAQVKNTD
VKTATDKPANFVNLEDVKPGDTSIKGKTLPNHIILLNIDRQSADSFEGSDGELVMSDDKG
NFNYDLKDRKIVHNQEVEVSSSSLDDLGDEEEEVEEKEEVQEEETGAKSTVTTPRYEKAY
KVPNQQLKQENGHHQVLVEPITAGSGIIKGHTSVKGKVALSINNKFINLGDSTDVENRLT
EDQGKTRYQGIWKHIDDKGYFEFDFKRKPYDNLKLNPDDNVSLTFLPNDEEEALKPIIFK
TKVTSFDNIESAITSYNPKNVNKVTTLTNVKEDLVVEDIYGFEYKSEQGRGIPQNNSHST
KEIKGKTKFANAVVKVDSELGEGQEFPDLQVNENGEFTFNSFDAGYRLYNGEKLNFTVVD
PITGDLLSQGFVSKNIDVYESPEQKKEREFDEKLESIPAYYQLHGDKIIGFDTEGGVSTW
FDALDKKELEKVLRQY

>WP_001208927.1#29|Staphylococcus_aureus
MRENFKLRKVKVGLVSVAITMLYIMSNGQAEASETKVTNTNQGINTVSETVHNSKESKNE
EANKNFVKLDTINPGDQKVTGTTLPHHLILLNVDKRSVDSVEDSGLGIVTAGEDGRFEYN
LKDHKIVHNQEIEVTSSSPDLGEDDEEVEEKASNQKEETANKKDEDESNDVKTTVTTPRY
EKAYKVPNQQLKQENGHHQVLVEPITAGSGIIKGHTSVKGKVALSINNKFINLGDSTDVE
NRLTEDQGKTRYQGIWKHIDDKGYFEFDFKRKPYDNLKLNPDDNVSLTFLPNDEEEALKP
IIFKTKVTSFDNIESAITSYNPKNINKVTTLTNVKEDLVVEDIYGFEYKSEQGRGIPQNN
SHSTKEIKGKTKFANAVVKVDSELGEGQEFPDLQVNEKGEFTFNSYDAGYRLYNGETLNF
VIVDPITGVQLSQGFVSKYIDVYESPEQKKEREFDEKLESTPAYYQLHGDKIIGFDTEGG
VSTWFDALDKKELEKVLRQY

>WP_188349463.1#30|Staphylococcus_aureus
MRENFKLRKMKVGLVSVAITMLYIMTNGQADASEKENNNQQESNEKAHTEKNNAQVKNTD
VKTATDKPANFVNLEDVKPGDTSIKGKTLPNHIILLNIDRQSADSFEGSDGELVMSDDKG
NFNYDLKDRKIVHNQEVEVSPSSLDDLGDEEEEVEEKEEVQEEETGAKSTVTTPRYEKAY
KVPNQQLKQENGHHQVLVEPITAGSGIIKGHTSVKGKVALSINNKFINLGDSTDVENRLT
EDQGKTRYQGIWKHIDDKGYFEFDFKRKPYDNLKLNPDDNVSLTFLPNDEEEALKPIIFK
TKVTSFDNIESAITSYNPKNVNKVTTLTNVKEDLVVEDIYGFEYKSEQGRGIPQNNSHST
KEIKGKTKFANAVVKVDSELGEGQEFPDLQVNENGEFTFNSFDAGYRLYNGEKLNFTVVD
SITGDLLSQGFVSKNIDVYESPEQKKEREFDEKLESIPAYYQLHGDKIIGFDTEGGVSTW
FDALDKKELEKVLRQY

>WP_023914991.1#31|Staphylococcus_aureus
MRENFKLRKVKVGLVSVAITMLYIMSNGQAEASETKVTNTNQGINTVSETVHNSKESKNE
EANKNFVKLDTINPGDQKVTGTTLPHHLILLNVDKRSVDSVEDSGLGIVTAGEDGRFEYN
LKDHKIVHNQEIEVTSSSPDLGEDDEEVEEKASNQKEETANKKDEDESNDVKTTVTTPRY
EKAYKVPNQQLKQENGHHQVLVEPITAGSGIIKGHTSVKGKVALSINNKFINLGDSTDVE
NRLIEDQGKTRYQGIWKHIDDKGYFEFDFKRKPYDNLKLNPDDNVSLTFLPNDEEEALKP
IIFKTKVTSFDNIESAITSYNPKNVNKVTTLTNVKEDLVVEDIYGFEYKSEQGRGIPQNN
SHSTKEIKGKTKFANAVVKVDSELGEGQEFPDLQVNEKGEFTFNSYDAGYRLYNGETLNF
VIVDPITGVQLSQGFVSKYIDVYESPEQKKEREFDEKLESTPAYYQLHGDKIIGFDTEGG
VSTWFDALDKKELEKVLRQY

>WP_188348158.1#32|Staphylococcus_aureus
MRENFKLRKMKVGLVSVAITMLYIMTNGQADASEKENNNQQESNEKAHTEKNNAQVKNTD
VKTATDKPANFVNLEDVKPGDTSIKGKTLPNHIILLNIDRQSADSFEGSDGELVMSDDKG
NFNYDLKDRKIVHNQEVEVSSSSLDDLGDEEEEVEEKEEVQEEETGAKSTVTTPRYEKAY
KVPNQQLKQENGHHQVLVEPITAGSGIIKGHTSVKGKVALSINNKIINLGDSTDVENRLT
EDQGKTRYQGIWKHIDDKGYFEFDFKRKPYDNLKLNPDDNVSLTFLPNDEEEALKPIIFK
TKVTSFDNIESAITSYNPKNVNKVTTLTNVKEDLVVEDIYGFEYKSEQGRGIPQNNSHST
KEIKGKTKFANAVVKVDSELGEGQEFPDLQVNENGEFTFNSFDAGYRLYNGEKLNFTVVD
SITGDLLSQGFVSKNIDVYESPEQKKEREFDEKLESIPAYYQLHGDKIIGFDTEGGVSTW
FDALDKKELEKVLRQY

>WP_044292364.1#33|Staphylococcus_aureus
MRENFKLRKVKVGLVSVAITMLYIMSNGQAEASETKVTNTNQGINTVSETVHNSKESKNE
EANKNFVKLDTINPGDQKVTGTTLPHHLILLNVDKRSVDSVEDSGLGIVTAGEDGRFEYN
LKDHKIVHNQEIEVTSSSPDLGEDDEEVEEKASNQKEETANKKDEDESNDVKTTVTTPRY
EKAYKVPNQQLKQENGHHQVLVEPITAGSGIIKGHTSVKGKVALSINNKFINLGDSTDVE
NRLTEDQGKTRYQGIWKHIDDKGYFEFDFKRKPYDNLKLNPDDNVSLTFLPNDEEEALKP
IIFKTKVTSFDNIESAITSYNPKNVNKVTTLTNVKEDLVVEDIYGFEYKSEQGRGIPQNN
SHSTKEIKGKTKFANAVVKVDSELGEGQEFPDLQVNEKGEFTFNSYDAGYRLYNGETLNF
VIVDPITGVQLSQGFVSKYIDVYESPEQKKEREFDEKLESTPAYYQLHGDKIIGFDTEGG
VSTWFDALDKKELKKVLRQY

>WP_064127163.1#34|Staphylococcus_aureus
MRENFKLRKVKVGLVSVAITMLYIMSNGQAEASETKVTNTNQGINTVSETVHNSKESKNE
EANKNFVKLDTINPGDQKVTGTTLPHHLILLNVDKRSVDSVEDSGLGIVTAGEDGRFEYN
LKDHKIVHNQEIEVTSSSPDLGEDDEEVEEKASNQKEETANKKDEDESNDVKTTVTTPRY
EKAYKVPNQQLKQENGHHQVLVEPITAGSGIIKGHTSVKGKVALSINNKFINLGDSTDVE
NRLTEDQGKTRYQGIWKHIDDKGYFEFDFKRKPYDNLKLNPDDNVSLTFLPNDEEEALKP
IIFKTKVTSFDNIESAITSYNPKNINKVTTLTNVKEDLVVEDIYGFEYKSEQGRGIPQNN
SHSTKEIKGKTKFANVVVKVDSELGEGQEFPDLQVNEKGEFTFNSYDAGYRLYNGETLNF
VIVDPITGVQLSQGFVSKYIDVYESPEQKKEREFDEKLESTPAYYQLHGDKIIGFDTEGG
VSTWFDALDKKELEKVLRQY

>WP_188351504.1#35|Staphylococcus_aureus
MRENFKLRKMKVGLVSVAITMLYIMTNGQADASEKENNNQQESNEKAHTEKNNAQVKNTD
VKTATDKPANFVNLEDVKPGDTSIKGKTLPNHIILLNIDRQSADSFEGSDGELVMSDDKG
NFNYDLKDRKIVHNQEVEVSSSSLDDLGDEEEEVEEKEEVQEEETGAKSTVTTPRYEKAY
KVPNQQLKQENGHHQVLVEPITAGSGIIKGHTLVKGKVALSINNKFINLGDSTDVENRLT
EDQGKTRYQGIWKHIDDKGYFEFDFKRKPYDNLKLNPDDNVSLTFLPNDEEEALKPIIFK
TKVTSFDNIESAITSYNPKNVNKVTTLTNVKEDLVVEDIYGFEYKSEQGRGIPQNNSHST
KEIKGKTKFANAVVKVDSELGEGQEFPDLQVNENGEFTFNSFDAGYRLYNGEKLNFTVVD
SITGDLLSQGFVSKNIDVYESPEQKKEREFDEKLESIPAYYQLHGDKIIGFDTEGGVSTW
FDALDKKELEKVLRQY

>WP_240023914.1#36|Staphylococcus_aureus
MRGNFKLRKMKVGLVSVAITMLYIMTNEQADASEKENNNQQESNEKAHTEKNNAQVKNTD
VKTATDKPANFVNLEDVKPGDTSIKGKTLPNHIILLNIDRQSADSFEGSDGELVMSDDKG
NFNYDLKDRKIVHNQEVEVSSSSLDDLGDEEEEVEEKEEVQEEETGAKSTVTTPRYEKAY
KVPNQQLKQENGHHQVLVEPITAGSGIIKGHTSVKGKVALSINNKFINLGDSTDVENRLT
EDQGKTRYQGIWKHIDDKGYFEFDFKRKPYDNLKLNPDDNVSLTFLPNDEEEALKPIIFK
TKVTSFDNIESAITSYNPKNVNKVTTLTNVKEDLVVEDIYGFEYKSEQGRGIPQNNSHST
KEIKGKTKFANAVVKVDSELGEGQEFPDLQVNENGEFTFNSFDAGYRLYNGEKLNFTVVD
PITGDLLSQGFVSKNIDVYESPEQKKEREFDEKLESIPAYYQLHGDKIIGFDTEGGVSTW
FDALDKKELEKVLRQY

>WP_001208888.1#37|Staphylococcus_aureus
MRENFKLRKIKVGLVSVAITMLYIMTNGQAEASEKENNNQQESNEKAHTEKNNAQVKNTD
VKTATDKPANFVNLEEVKPGDTSIKGKTLPNHIILLNIDRQSADSFEGSDGELVMSDDKG
NFNYDLKDRKIVHNQEVEVSSSSLDDLGDEEEEVEEKEEVQEEETGAKSTVKTPRYEKAY
KVPNQQLKQENGHHQVLVEPITAGSGIIKGHTSVKGKVALSINNKFINLGDSTDVENRLT
EDQGKTRYQGIWKHIDDKGYFEFDFKRKPYDNLKLNPDDNVSLTFLPNDEEEALKPIIFK
TKVTSFDNIESAITSYNPKNVNKVTTLTNVKEDLVVEDIYGFEYKSEQGRGIPQNNSHST
KEIKGKTKFANAVVKVDSELGEGQEFPDLQVNEKGEFTFNSYDAGYRLYNGETLNFVIVD
PITGVQLSQGFVSKYIDVYESPEQKKEREFDEKLESTPAYYQLHGDKIIGFDTEGGVSTW
FDALDKKELEKVLRQY

>WP_111206358.1#38|Staphylococcus_aureus
MRENFKLRKVKVGLVSVAITMLYIMSNGQAEASETKVTNTNQGINTVSETVHNSKESKNE
EANKNFVKLDTINPGDQKVTGTTLPHHLILLNVDKRSVDSVEDSGLGIVTAGEDGRFEYN
LKDHKIVHNQEIEVTSSSPDLGEDDEEVEEKASNQKEETANKKDEDESNDVKTTVTTPRY
EKAYKVPNQQLKQENGHHQVLVEPITAGSGIIKGHTSVKGKVALSINNKFINLGDSTDVE
NRLIEDQGKTRYQGIWKHIDDKGYFEFDFKRKPYDNLKFNPDDNVSLTFLPNDEEEALKP
IIFKTKVTSFDNIESAITSYNPKNVNKVTTLTNVKEDLVVEDIYGFEYKSEQGRGIPQNN
SHSTKEIKGKTKFANAVVKVDSELGEGQEFPDLQVNEKGEFTFNSYDAGYRLYNGETLNF
VIVDPITGVQLSQGFVSKYIDVYESPEQKKEREFDEKLESTPAYYQLHGDKIIGFDTEGG
VSTWFDALDKKELEKVLRQY

>WP_188349797.1#39|Staphylococcus_aureus
MRENFKLRKMKVGLVSVAITMLYIMTNGQADASEKENNNQQESNEKAHTEKNNAQVKNTD
VKTATDKPANFVNLEDVKPGDTSIKGKTLPNHIILLNIDRQSADSFEGSDGELVMSDDKG
NFNYDLKDRKIVHNQEVEVSSSSLDDLGDEEEEVEEKEEVQEEETGAKSTVTTPRYEKAY
KVPNQQLKQENGHHQVLVEPITAGSGIIKGHTSVKGKVALSINNKFINLGDSTDVENRLT
EDQGKTRYQGIWKHIDDKGYFEFDFKRKPYDNLKLNPDDNVSLTFLPNDEEEALKPIIFK
TKVTSFDNIESAITSYNPKNVNKVTTLTNVKEDLVVEDIYGFEYKSEQGRGIPQNNSHST
KEIKGKTKFANAVVKVDSELGEGQEFLDLQVNENGEFTFNSFDAGYRLYNGEKLNFTVVD
SITGDLLSQGFVSKNIDVYESPEQKKEREFDEKLESIPAYYQLHGDKIIGFDTEGGVSTW
FDALDKKELEKVLRQY

>WP_049885507.1#40|Staphylococcus_aureus
MRENFKLRKMKVGLVSVAITMLYIMTNGQAEASETNQKVSTNQESKAVSQTEQNSKETKA
AESSKNFVNLDPIKPGAQKVTGTTLPNHIILLNIDGKSADSVEGGYGDFITANDKGEFEY
PLNNRKIVHNQEIEVSSSSPDLGDDEEDEEVEESSTEKAGAEEESTDAKATYTTPRYEKA
YEIPKEQLKEKDGHHQVFIEPITEGSGIIKGHTSVKGKVALSINNKFINFEERAKGGISK
EDTKASSDGVWMPINEKGYFDFDFKKNPFDNLELKKNDEISLTFAPDDEDEALKSLIFKT
KVTSLEDIDKAETKYDHTKVEKVKVLKDVKEDIHVDEIYGSLYHTEKGKGILDKQGTKEI
TGKTKFANAVVKVYSDLGDAQLFPDIQVD

>WP_072460116.1#41|Staphylococcus_aureus
MRENFKLRKVKVGLVSVAITMLYIMSNGQAEASETKVTNTNQGINTVSETVHNSKESKNE
EANKNFVKLDTINPGDQKVTGTTLPHHLILLNVGKRSVDSVEDSGLGIVTAGEDGRFEYN
LKDHKIVHNQEIEVTSSSPDLGEDDEEVEEKASNQKEETANKKDEDESNDVKTTVTTPRY
EKAYKVPNQQLKQENGHHQVLVEPITAGSGIIKGHTSVKGKVALSINNKFINLGDSTDVE
NRLTEDQGKTRYQGIWKHIDDKGYFEFDFKRKPYDNLKLNPDDNVSLTFLPNDEEEALKP
IIFKTKVTSFDNIESAITSYNPKNINKVTTLTNVKEDLVVEDIYGFEYKSEQGRGIPQNN
SHSTKEIKGKTKFANAVVKVDSELGEGQEFPDLQVNEKGEFTFNSYDAGYRLYNGETLNF
VIVDPITGVQLSQGFVSKYIDVYESPEQKKEREFDEKLESTPAYYQLHGDKIIGFDTEGG
VSTWFDALDKKELEKVLRQY

>WP_281229668.1#42|Staphylococcus_aureus
MRENFKLRKIKVGLVSVAITMLYIMTNGQAEASEKENNNQQESNEKAHTEKNNAQVKNTD
VKTATDKPANFVNLEEVKPGDTSIKGKTLPNHIILLNIDRQSADSFEGSDGELVMSDDKG
NFNYDLKDRKIVHNQEVEVSSSSLDDLGDEEEEVEEKEEVQEEETGAKSTVKTPRYEKAY
KVPNQQLKQENGHHQVLVEPITAGSGIIKGHTSVKGKVALSINNKFINLGDSTDVENRLT
EDQGKTRYQGIWKHIDDKGYFEFDFKRKPYDNLKLNPDDNVSLTFLPNDEEEALKPIIFK
TKVTSFDNIESAITSYNPKNVNKVTTLTNVKEDLVVEDIYGFEYKSQQGRGIPQNNSHST
KEIKGKTKFANAVVKVDSELGEGQEFPDLQVNEKGEFTFNSYDAGYRLYNGETLNFVIVD
PITGVQLSQGFVSKYIDVYESPEQKKEREFDEKLESTPAYYQLHGDKIIGFDTEGGVSTW
FDALDKKELEKVLRQY

>WP_064127914.1#43|Staphylococcus_aureus
MRGNFKLRKIKVGLVSVAITMLYIMTNGQAEASEKENNNQQESNEKAHTEKNNAQVKNTD
VKTATDKPANFVNLEEVKPGDTSIKGKTLPNHIILLNIDRQSADSFEGSDGELVMSDDKG
NFNYDLKDRKIVHNQEVEVSSSSLDDLGDEEEEVEEKEEVQEEETGAKSTVKTPRYEKAY
KVPNQQLKQENGHHQVLVEPITAGSGIIKGHTSVKGKVALSINNKFINLGDSTDVENRLT
EDQGKTRYQGIWKHIDDKGYFEFDFKRKPYDNLKLNPDDNVSLTFLPNDEEEALKPIIFK
TKVTSFDNIESAITSYNPKNVNKVTTLTNVKEDLVVEDIYGFEYKSEQGRGIPQNNSHST
KEIKGKTKFANAVVKVDSELGEGQEFPDLQVNEKGEFTFNSYDAGYRLYNGETLNFVIVD
PITGVQLSQGFVSKYIDVYESPEQKKEREFDEKLESTPAYYQLHGDKIIGFDTEGGVSTW
FDALDKKELEKVLRQY

>WP_031876314.1#44|Staphylococcus_aureus_M0685
KAGAEEESTDAKATYTTPRYEKAYEIPKEQLKEKDGHHQVFIEPITEGSGIIKGHTSVKG
KVALSINNKFINFEERAKGGISKEDTKASSDGVWMPINEKGYFDFDFKKNPFDNLELKKN
DEISLTFAPDDEDEALKSLIFKTKVTSLEDIDKAETKYDHTKVEKVKVLKDVKEDIHVDE
IYGSLYHTEKGKGILDKQGTKEITGKTKFANAVVKVYSDLGDAQLFPDIQVDENGKFSFD
AEKAGFRLQNGETLNFAVVKPITGDLLHQGFVSKYIDVYESPEEKKEREFEEKLENTPAY
HKLHGDKIVGYDVQGNPSTWFYPLGEKKVERTTPKLEK

>WP_049951098.1#45|Staphylococcus_aureus_F45749
MRENFKLRKMKVGLVSVAITMLYIMTNGQAEASETNQKVSTNQESKAVSQTEQNSKETKA
AESSKNFVNLDPIKPGAQKVTGTTLPNHIILLNIDGKSADSVEGGYGDFITANDKGEFEY
PLNNRKIVHNQEIEVSSSSPDLGDDEEDEEVEESSTEKAGAEEESTDAKATYTTPRYEKA
YEIPKEQLKEKDGHHQVFIEPITEGSGIIKGHTSVKGKVALSINNKFINFEERAKGGISK
EDTKASSDGVWMPINEKGYFDFDFKKNPFDNLELKKNDEISLTFAPDDEDEALKSLIFKT
KVTSLEDIDKAETKYDHTKVEKVKVLKDVKEDIHVDEIYGSLYHTEKGKGILDKQGTKEI
TGKTKFANAVVKVYSDLGDAQLFP

>WP_260646143.1#46|Staphylococcus_aureus
QEIEVSSSSLDDLGEDEEDEEVEADSTEKASVEEESTDAKAKYTTPRYEKAYEIPKERLK
EESGHHQVFIEPITEGSGIIKGHTSVKGKVALSINNKFINFEERAKDGISKEDTKASSDG
IWMPINEKGYFDFDFKKNPFDNLELKKNDEISLTFAPDDEDEALKSLIFKTKVTSLEDID
KSETKYDHAKVKEVNVLKDVNEELHVDEIYGSLYHTKQGKGILDKQGTKEITGKTKFANA
VVKVYSELGEAQLFPDIQVDENGKFSFDAEKAGFRLQNGETLNFAVVKPISGELLHKGFV
SKYIDVYESPEEKKEREFEEKLENTPAYHKLHGDKIVGYDVQGNPSTWFYPLGEKKVERK
APKLEK

>WP_031903600.1#47|Staphylococcus_aureus_R0487
MKEIFKLRKKKIGLVSVAATALYIFTQSGAEASASENRQTVENQNINKNAENMTASQSAE
PSKETKATDSTKNFVKVDPIKPGDQKVTGTTLPNQLISLNIDKKDVSSADSGDGGFVMSN
EEGKFEYGLNDRKIVHNQEVEVISSSMEEEEMDENASEETNSENESTDAVTTYTTPRYEK
AYDIPKEQLKEKNGHHQIFVEPITEGSGIIKGHTSVKGKVALAVNNKFIDFGSDNDALKE
EQASSRYEGIWKYIDDKGYFEFDFKRMPYSDLSLKENDTVSLRFLPDDEEDAIKPLNFTV
KVNKLDDIATATTVYDHTKVAKVKVLPGFDKDLQVDDIYGHAYPSERFEKSFTLNENATK
EIKGKTKFANAVVKVYSDLREGHEFPDLQVDEKGEFSFNSFEAKYQLFNGEKLTFVVVNP
ITGDPLTQMVTKKIDAFETPEQKHDRELDEKSESIPAYHKLYGDQIIGFNVHGMPITWFY
PLDKK

>WP_031903307.1#48|Staphylococcus_aureus_R0294
MKEIFKLRKKKIGLVSVAATALYIFTQSGAEASASENRQTVENQNINKNAENMTASQSAE
PSKETKATDSTKNFVKVDPIKPGDQKVTGTTLPNQLISLNIDKKDVSSADSGDGGFVMSN
EEGKFEYGLNDRKIVHNQEVEVISSSMEEEEMDENASEETNSENESTDAVTTYTTPRYEK
AYDIPKEQLKEKNGHHQIFVEPITEGSGIIKGHTSVKGKVALAVNNKFIDFGSDNDALKE
EQASSRYEGIWKYIDDKGYFEFDFKRMPYSDLSLKENDTVSLRFLPDDEEDAIKPLNFTV
KVNKLDDIATATTVYDHTKVAKVKVLPGFDKDLQVDDIYGHAYPSERFEKSFTLNENATK
EIKGKTTFANAVVKVYSDLREGHEFPDLQVDEKGEFSFNSFEAKYQLFNGEKLTFVVVNP
ITGDPLTQMVTKKIDAFETPEQKHDRELDEKSESIPAYHKLYGDQIIGFNVHGMPITWFY
PLDKK

>WP_198918092.1#49|Staphylococcus_aureus
MMEKFKLRKVKIGLFSVAITVLYVFIQHEAEASKKTETEVLKNTNQSVLKESSQNEQLKA
NKDISQTNSISSNQNQINNENKHQKNVESNKNFVTLDPIKPGDQKVTGKTLPNNLILLNI
DKKSVDSVDNESIEFVTSKDDGKFEYDLKGYKIVHNQEIEVTSSPSDFSEEIEEDTESND
AQVTFTTPRYEKAYKIPENQLSKVGNHHQVLIEPITEGSNIIKGHTSVKGKVALSINNKF
INLGVDDHLTEEQGESMVNGIWKFIDRKGYFEFDFKRKPYENLNLKEGDIVSLVFAPDND
EDALKPTIFKTKVVKFDNIDKAETKYDYNKVFKVHVLENNNDDLHIDNIYADIYQSEKGI
DVLQQAGTKVIQGKTKFANGVIKVYSSLGEGQVIPDLQVDHLGHFSFDLHYANHRLFNGE
ELMFVVVDPITGAILSKEYINKKVEIYETPEQKADREFSERLERTPAYHKLFDDKIVGFN
INGDPITWFLPLGEKKIERKKVHLEK

>WP_233145423.1#50|Staphylococcus_aureus
MEKFKLRKVKIGLFSVAITVLYVFIQHEAEASKKTETEVLKNTNQSVLKESSQNEQLKAN
KDISQTNSISSNQNQINNENKHQKNVESNKNFVTLDPIKPGDQKVTGKTLPNNLILLNID
KKSVDSVDNESIEFVTSKDDGKFEYDLKGYKIVHNQEIEVTSSPSDFSEEIEEDTESNDA
QVTFTTPRYEKAYKIPENQLSKVGNHHQVLIEPITEGSNIIKGHTSVKGKVALSINNKFI
NLGVDDHLTEEQGESMVNGIWKFIDRKGYFEFDFKRKPYENLNLKEGDIVSLVFAPDNDE
DALKPTIFKTKVVKFDNIDKAETKYDYNKVFKVHVLENNNDDLHIDNIYADIYQSEKGID
VLQQAGTKVIQGKTKFANGVIKVYSSLGEGQVIPDLQVDHLGHFSFDLHYANHRLFNGEE
LMFVVVDPITGAILSKEYINKKVEIYETPEQKADREFSERLERTPAYHKLFDDKIVGFNI
NGDPITWFLPLGEKKIERKKVHLEK

>WP_233145414.1#51|Staphylococcus_aureus
MEKFKLRKVKIGLFSVAITVLYVFIQHEAEASKKTETEVLKNTNQSVLKESSQNEQLKAN
KDISQTNSISSNQNQINNENKHQKNVESNKNFVTLDPIKPGDQKVTGKTLPNNLILLNID
KTSVDSVDNESIEFVTSKDDGKFEYDLKGYKIVHNQEIEVTSSPSDFSEEIEEDTESNDA
QVTFTTPRYEKAYKIPENQLSKVGNHHQVLIEPITEGSNIIKGHTSVKGKVALSINNKFI
NLGVDDHLTEEQGESMVNGIWKFIDRKGYFEFDFKRKPYENLNLKEGDIVSLVFAPDNDE
DALKPTIFKTKVVKFDNIDKAETKYDYNKVFKVHVLENNNDDLHIDNIYADIYQSEKGID
VLQQAGTKVIQGKTKFANGVIKVYSSLGEGQVIPDLQVDHLGHFSFDLHYANHRLFNGEE
LMFVVVDPITGAILSKEYINKKVEIYETPEQKADREFSERLEKTPAYHKLFDDKIVGFNI
NGDPITWFLPLGEKKIERKKVHLEK

>WP_115211194.1#52|Staphylococcus_aureus
MKEIFKLRKSKIGLVSVAITALCIFAQNEAEASASENSQAVENQKINTIEENVTVSQPAD
PSKEIKTTDTTKNFVNVDPIKPGDQKVTGITLPNQLISLNIDKKDVSSAESENGGFIMSD
DKGKFEYDLNGRKIVHNQEVEVISSSMEDEEMEEISNEEANGQNESTDTVVTYTTPRYEK
AYKIPKEQLKEKNGHHQVFVEPITEGSGIIKGHTSVKGKVALAVNNKFIDFGSDNDALKE
EQASSRYEGIWKYIDDKGYFEFDFKRIPYSDVSLKENDTVSLRFLPNDEEDAIKPLNFTA
KVNKLDNIATATTVYDHTKVAKVKVLSGFDKDLQVDDIYGHAYPSERFEKSFTLNENATK
EIKGKTKFANAVVKVYSDLREGHEFPDLQVDEKGEFSFNSFEAKYQLFNGEKLTFVVVDP
ITGDPLTQMVTKKIDAFETPEQKHDRELDEKSESIPAYHKLYGDQIIGFNVHGMPITWFY
PLDKK

>WP_229373705.1#53|Staphylococcus_aureus
MKEIFKLRKSKIGLVSVAITALCIFAQNEAEASASENGQAVENQKINTTEENVTVSQPAD
PSKEIKTTDTTKNFVNVDPIKPGDQKVTGITLPNQLISLNIDKKDVSSAESENGGFIMSD
DKGKFEYDLNGRKIVHNQEVEVISSSMEDEEMEENSNEEANGQNESTDAVATYTTPRYEK
AYKIPKEQLQEKSGHHQVFVEPITEGSGIIKGHTSVKGKVALAINNKFIDFGSNNDTLKE
EQASSRYNGIWKYIDEQGYFDFDFKRMPFSDLSLKENDTVSLSFLPDDEEGAIKPLNFTA
KVSKLDDIVTATTVYDHTEVAKVKVLSGFDKDLQVDDIYGFSYPSERAKETVTSNENSTQ
EIKGKTKFANAVVKVYSDFREGHEFPDLQVDEKGVFSFNSFKAKHQLFNGEKLTFVVVDP
ITGDPLTQMVTKKIDAYETPEQKHDRELDEKSESIPAYHKLYGDQIIGFNVHDMPITWFY
PLDKK

>WP_205402379.1#55|Staphylococcus_aureus
MRENFKLRKMKVGLVSVAITMLYIMTSGQAEASETNQNGVNAKTNTTESTSNSITNKNEM
KITDSENGKNFVKLDPINPGDKKVTGTTLPNHYILLSVDGKSADSVDGENSTFITSNNEG
KFEYPLKNRKIVHNQEIEVSSSSLDDLGEDEEDEEVEETSTEKAGAEEESTDAKATYTTP
RYEKAYKIPNEQLNKENGRHQVFIEPITEGSGIIKGHTSVKGKVALSINNKFINFEESVK
GGVSKEDTKASSDGIWMPIDEKGYFNFDFKTKRFDNLELKEGNDISLTFAPEDDEDALKP
LIFKTKVTSLEDIEKAETKYDHAKVKEVNVLKDVNEELHVDEIYGSLYHTDKGKGILDKE
GTKVIKGKTKFANAVVKVYS

>WP_049883371.1#56|Staphylococcus_aureus_M1156
MRENFKLRKMKVGLVSVAITMLYIMTNGQAEASETNQKVSTNQESKAVSQTEQNSKETKA
AESSKNFVNLDPIKPGAQKVTGTTLPNHIILLNIDGKSADSVEGGYGDFITANDKGEFEY
PLNNRKIVHNQEIEVSSSSPDLGDDEEDEEVEESSTEKAGAEEESTDAKATYTTPRYEKA
YEIPKEQLKEKDGHHQVFIEPITEGSGIIKGHTSVKGKVALSINNKFINFEERAKGGISK
EDTKASSDGVWMPINEKGYFDFDFKKNPFDNLELKKNDEISLTFAPDDEDEALKSLIFKT
KVTSLEDIDKAETKYDHTKVEKVKVLKDVKEDIHVDEIYGSLYHTEKGKG

>WP_001208898.1#57|Staphylococcus_aureus_subsp__aureus_WW2703_97
MRENFKLRKMKVGLVSVAITMLYIMTNGQAEASEANEKPSTNQESKVVSQTEQNSKETKT
VESNKNFVKLDTIKPGAQKITGTTLPNHYVLLTVDGKSADSVENGGLGFVEANDKGEFEY
PLNNRKIVHNQEIEVSSSSPDLGEDEEDEEVEEASTDKAGVEEESTEAKVTYTTPRYEKA
YEIPKEQLKEKDGHHQVFIEPITEGSGIIKGHTSVKGKVALSINNKFINFEESVKGGVSK
EDTKASSDGIWMPIDDKGYFNFDFKTKRFDNLELKEGNDISLTFAPDDEEDALKPLIFKT
KVTSLEDIDKAETKYDHTKLNKVKVLDNVKEDLHVDEIYGSLYHTDKGKGI

>WP_049883985.1#58|Staphylococcus_aureus_M0515
MRENFKLRKMKVGLVSVAITMLYIMTNGQAEASETNQKVSTNQESKAVSQTEQNSKETKA
AESSKNFVNLDPIKPGAQKVTGTTLPNHIILLNIDGKSADSVEGGYGDFITANDKGEFEY
PLNNRKIVHNQEIEVSSSSPDLGDDEEDEEVEESSTEKAGAEEESTDAKATYTTPRYEKA
YEIPKEQLKEKDGHHQVFIEPITEGSGIIKGHTSVKGKVALSINNKFINFEERAKGGISK
EDTKASSDGVWMPINEKGYFDFDFKKNPFDNLELKKNDEISLTFAPDDEDEALKSLIFKT
KVTSLEDIDKAETKYDHTKVEKVKVLKDVKEDIHVDEIYGSLY

>WP_049906100.1#60|Staphylococcus_aureus_M1136
MRENFKLRKMKVGLVSVAITMLYIMTNGQAEASETNQKVSTNQESKAVSQTEQNSKETKA
AESSKNFVNLDPIKPGAQKVTGTTLPNHIILLNIDGKSADSVEGGYGDFITANDKGEFEY
PLNNRKIVHNQEIEVSSSSPDLGDDEEDEEVEESSTEKAGAEEESTDAKATYTTPRYEKA
YEIPKEQLKEKDGHHQVFIEPITEGSGIIKGHTSVKGKVALSINNKFINFEERAKGGISK
EDTKASSDGVWMPINEKGYFDFDFKKNPFDNLELKKNDEISLTFAPDDEDEALKSLIFKT
KVTSLEDIDKAETKYDHTKVEKVKVLKDVKEDIHVDEIYG

>WP_049881603.1#61|Staphylococcus_aureus_M0862
MRENFKLRKMKVGLVSVAITMLYIMTNGQAEASETNQKVSTNQESKAVSQTEQNSKETKA
AESSKNFVNLDPIKPGAQKVTGTTLPNHIILLNIDGKSADSVEGGYGDFITANDKGEFEY
PLNNRKIVHNQEIEVSSSSPDLGDDEEDEEVEESSTEKAGAEEESTDAKATYTTPRYEKA
YEIPKEQLKEKDGHHQVFIEPITEGSGIIKGHTSVKGKVALSINNKFINFEERAKGGISK
EDTKASSDGVWMPINEKGYFDFDFKKNPFDNLELKKNDEISLTFAPDDEDEALKSLIFKT
KVTSLEDIDKAETKYDHTKVEKVKVLKDVKEDIHVDE

>WP_276210251.1#62|Staphylococcus_aureus
MRENFKLRKKKVGLVSVAIAAMYITMQGQAEASENTAEVPQPTSVQNIENQQVEPKSQLA
TKLTTNSIIETNEDIETKQTDIKENVQENYVKLDKVIPGDTIITGKTLPNQNVSLTIDDK
SLGSIENGDSGFIKSDESGSFKFNLNDRKIAFNQKIEVNSANFDIESEESMLEDEGAEVT
DTTTTGRYDKAYAIPTKQLEKQNGHHQVLVEPILKDSGIIKGHTSVKGRVALAINNKFIN
LGYDDFDKNTPLAQEKARNEGIWKFIDDKGYFEFDFKRTPFESHQINKDDLISITFKPDD
EEEALIPLIFNLKASDFANVATATTSYSPNDVKKVATLNNGAADLEVEDIHGFVYESDRG
IDKPVDSSQGTREIKGRTKFANAVVNITSSLGKGNEFPDLQVNEKGEFSFNASEAGIRLN
NGEELRFLVVDPVSGELLSSNFITKKISVYETPEQKAEREFEEKIERTPAYYTLVGDNIT
GYNLNGDVITWFNALERVKINRF

>WP_050596898.1#63|Staphylococcus_aureus_M1243
MRENFKLRKMKVGLVSVAITMLYIMTNGQAEASETNQKVSTNQESKAVSQTEQNSKETKA
AESSKNFVNLDPIKPGAQKVTGTTLPNHIILLNIDGKSADSVEGGYGDFITANDKGEFEY
PLNNRKIVHNQEIEVSSSSPDLGDDEEDEEVEESSTEKAGAEEESTDAKATYTTPRYEKA
YEIPKEQLKEKDGHHQVFIEPITEGSGIIKGHTSVKGKVALSINNKFINFEERAKGGISK
EDTKASSDGVWMPINEKGYFDFDFKKNPFDNLELKKNDEISLTFAPDDEDEALKSLIFKT
KVTSLEDIDKAETKYDHTKVEKVKVLKDVKE

>WP_200730793.1#64|Staphylococcus_aureus
MRENFKLRKKKVGLVSVAIAAMYITMQGQAEASENTAEVPQPTSVQNIENQQVEPKSQLA
TKLTTNSVIETNEDIETKQTDIKENVQENYVKLDKVIPGDTIITGKTLPNQNVSLTIDDK
SLGSIENGDSGFIKSDESGSFKFNLNDRKIAFNQKIEVNSANFDIESEESMLEEEGAEVT
DTTTTGRYDKAYAIPTKQLEKQNGHHQVLVEPILKDSGIIKGHTSVKGRVALAINNKFIN
LGYDDFDKNTPLAQEKARNEGIWKFIDDKGYFEFDFKRTPFESHQINKDDLISITFKPDD
EEEALIPLIFNLKASDFANVATATTSYSPNDVKKVATLNNGAADLEVEDIHGFMYESDRG
IDKPVDSSQGTREIKGRTKFANAVVNITSSLGKGNEFPDLQVNEKGEFSFNASEAGIRLN
NGEELRFLVVDPVSGELLSSNFITKKISVYETPEQKAEREFEEKIERTPAYYTLVGDNIT
GYNLNGDVITWFNALERVKINRF

>WP_107371533.1#65|Staphylococcus_aureus
MRENFKLRKKKVGLVSVAIAAMYITMQGQAEASENTAEVPQPTSVQNIENQQVEPKSQLA
TKLTTNSVIETNEDIETKQTDIKENVQENYVKLDKVIPGDTIITGKTLPNQNVSLTIDDK
SLGSIENGDSGFIKSDESGSFKFNLNDRKIAFNQKIEVNSANFDIESEESMLEEEGAEVT
DTTTTGRYDKAYAIPTKQLEKQNGHHQVLVEPILKDSGIIKGHTSVKGRVALAINNKFIN
LGYDDFDKNTPLAQEKARNEGIWKFIDDKGYFEFDFKRTPFESHQINKDDLISITFKPDD
EEEALIPLIFNLKASDFANVATATTSYSPNDVKKVATLNNGAADLEVEDIHGFVYESDRG
IDKPVDSSQGTREIKGRTKFANAVVNITSSLGKGNEFPDLQVNEKGEFSFNASEAGIRLN
NGEELRFLVVDPVSGELLSSNFITKKISVYETPEQKAEREFEEKIERTPAYYTLVGDNIT
GYNLNGDVITWFNALERVKINRF

>WP_063644571.1#66|Staphylococcus_aureus
MRENFKLRKKKVGLVSVAIAAMYITMQGQAEASENTAEVPQPTSVQNIENQQVEPKSQLA
TKLTTNSVIETNEDIETKQTDIKENVQENYVKLDKVIPGDTIITGKTLPNQNVSLTIDDK
SLGSIENGDSGFIKSDESGSFKFNLNDRKIAFNQKIEVNSANFDIESEESMLEEEGAEVT
DTTTTGRYDKAYAIPTKQLEKQNGHHQVLVEPILKDSGIIKGHTSVKGRVALAINNKFIN
LGYDDFDKNTPLAQEKGRNEGIWKFIDDKGYFEFDFKRTPFESHQINKDDLISITFKPDD
EEEALIPLIFNLKASDFANVATATTSYSPNDVKKVATLNNGAADLEVEDIHGFVYESDRG
IDKPVDSSQGTREIKGRTKFANAVVNITSSLGKGNEFPDLQVNEKGEFSFNASEAGIRLN
NGEELRFLVVDPVSGELLSSNFITKKISVYETPEQKAEREFEEKIERTPAYYTLVGDNIT
GYNLNGDVITWFNALERVKINRF

>WP_070002098.1#67|Staphylococcus_aureus
MRENFKLRKKKVGLVSVAIAAMYITMQGQAEASENTDEVPQPTSVQNIENQQVEPKSQLA
TKLTTNSVIETNEDIETKQTDIKENVQENYVKLDKVIPGDTIITGKTLPNQNVSLTIDDK
SLGSIENGDSGFIKSDESGSFKFNLSDRKIAFNQKIEVNSANFDIESEESMLEEEGAEVT
DTTTTGRYDKAYAIPTKQLEKQNGHHQVLVEPILKDSGIIKGHTSVKGRVALAINNKFIN
LGYDDFDKNTPLAQEKARNEGIWKFIDDKGYFEFDFKRTPFESHQINKDDLISITFKPDD
EEEALIPLIFNLKASDFANVATATTSYSPNDVKKVATLNNGAADLEVEDIHGFVYESDRG
IDKPVDSSQGTREIKGRTKFANAVVNITSSLGKGNEFPDLQVNEKGEFSFNASEAGIRLN
NGEELRFLVVDPVSGELLSSNFITKKISVYETPEQKAEREFEEKIERTPAYYTLVGDNIT
GYNLNGDVITWFNALERVKINRF

>WP_301399620.1#68|Staphylococcus_aureus
MRENFKLRKKKVGLVSVAIAAMYITMQGQAEASENTAEVPQPTSVQNIENQQVEPKSQLA
TKLTTNSVIETNEDIETKQTDIKENVQENYVKLDKVIPGDTIITGKTLPNQNVSLTIDDK
SLGSIENGDSGFIKSDESGSFKFNLSDRKIAFNQKIEVNSANFDIESEESMLEEEGAEVT
DTTTTGRYDKAYAIPTKQLEKQNGHHQVLVEPILKDSGIIKGHTSVKGRVALAINNKFIN
LGYDDFDKNTPLAQEKARNEGIWKFIDDKGYFEFDFKRTPFESHQINKDDLISITFKPDD
EEEALIPLIFNLKASDFANVATATTSYSPNDVKKVATLNNGAADLEVEDIHGFVYESDRG
IDKPVDSSQGTREIKGRTKFANAVVNITSSLGKGNEFPDLQVNEKGEFSFNASEAGIRLN
NGEELRFLVVDPVSGELLSSNFITKKISVYETPEQKAEREFEEKIERTPAYYTLVGDNIT
GYNLNGDVITWFNALERVKINRF

>WP_194381584.1#69|Staphylococcus_aureus
MRENFKLRKKKVGLVSVAIAAMYITMQGQAEASENTAEVPQPTSVQNIENIQVEPKSQLA
TKLTTNSVIETNEDIETKQTDIKENVQENYVKLDNVIPGDTIITGKTLPNQNVSLTIDDK
SLGSIENGDSGFIKSDESGSFKFNLNDRKIAFNQKIEVNSANFDIESEESMLEEEGAEVT
DTTTTGRYDKAYAIPTKQLEKQNGHHQVLVEPILKDSGIIKGHTSVKGRVALAINNKFIN
LGYDDFDKNTPLAQEKARNEGIWKFIDDKGYFEFDFKRTPFESHQINKDDLISITFKPDD
EEEALIPLIFNLKASDFANVATATTSYSPNDVKKVATLNNGAADLEVEDIHGFMYESDRG
IDKPVDSSQGTREIKGRTKFANAVVNITSSLGKGNEFPDLQVNEKGEFSFNASEAGIRLN
NGEELRFLVVDPVSGELLSSNFITKKISVYETPEQKAEREFEEKIERTPAYYTLVGDNIT
GYNLNGDVITWFNALERVKINRF

>WP_031904651.1#70|Staphylococcus_aureus_R0357
NQLISLNIDKKDVSSADSGDGGFVMSNEEGKFEYGLNDRKIVHNQEVEVISSSMEEEEMD
ENASEETNSENESTDAVTTYTTPRYEKAYDIPKEQLKEKNGHHQIFVEPITEGSGIIKGH
TSVKGKVALAVNNKFIDFGSDNDALKEEQASSRYEGIWKYIDDKGYFEFDFKRMPYSDLS
LKENDTVSLRFLPDDEEDAIKPLNFTVKVNKLDDIATATTVYDHTKVAKVKVLPGFDKDL
QVDDIYGHAYPSERFEKSFTLNENATKEIKGKTTFANAVVKVYSDLREGHEFPDLQVDEK
GEFSFNSFEAKYQLFNGEKLTFVVVNPITGDPLTQMVTKKIDAFETPEQKHDRELDEKSE
SIPAYHKLYGDQIIGFNVHGMPITWFYPLDKK

>WP_113588069.1#71|Staphylococcus_aureus
MRENFKLRKMKVGLVSVAITMLYIMTSGQAEASETNQNGVNAKTNTTESTSNSITNKNEM
KITDSENGKNFVKLDPINPGDKKVTGTTLPNHYILLSVDGKSADSVDGENSTFITSNNEG
KFEYPLKNRKIVHNQEIEVSSSSLDDLGEDEEDEEVEETSTEKAGAEEESTDAKATYTTP
RYEKAYKIPNEQLNKENGRHQVFIEPITEGSGIIKGHTSVKGKVALSINNKFINFEESVK
GGVSKEDTKASSDGIWMPIDEKGYFNFDFKTKRFDNLELKEGNDISLTFAPEDDEDALKP
LIFKTKVTSLEDIEKAETKYDHAKVKEVNVLKDVNEELHVDEIYGSL

>WP_162647574.1#72|Staphylococcus_aureus
MSNNFKLRKKKVGLVLIVFAVMYITTQGQAEASENTYEVSHHQNIQNIGYKQVESKSKIA
TESPTNSVFQSIEEIEEKQKDTKENVQANYVKLDKVTPGNKIITGKTLPNKMVSLTIDDK
SFGSVEEGNSGFIKSDESGSFEFDLKDRKIVFNQKVHVSSSNFDTESEENSEESMLEEEE
EETDTTITGRYDKAYVIPEKQLEKLNGHHQVLVEPILKDSGIIKGHTSVKGRVALSINNN
FVNLSDSSEYEKAMSNDDAKSRIDGIWKHIDDRGYFEFDFKRTPFESHQINKGDLISITF
KPDDEEEALMPLIFNIKASDFDNVATAKTSYSPKDVSKVVILNNGTDDLEVEDIYGFMYE
SDRGIDKIVERSKGTREIKGKTKFANSVIKVYSSIGQDLPDLKVNDNGEFSFDMKSAKYR
LYNGEELSFVVVDPVSGELLSSNFITKKINIYETPEQKAEREFEEKLERTPAYYTLVGDN
ITGYNLNGDVITWFNVFEKAKINRF

>WP_162635605.1#73|Staphylococcus_aureus
MSNNFKLRKKKVGLVLIVFAVMYITTQGQAEASENTYEVSHHQNIQNIEYKQVGSKSKIA
TESPTNSVFQSIEEIEEKQKDTKENVQANYVKLDKVTPGNKIITGKTLPNKMVSLTIDDK
SFGSVEEGDSGFIKSDESGSFEFDLKDRKIVFNQKVHVSSSNFDTESEENSEESMLEEEK
EETDTTITDRYDKAYVIPEKQLEKLNGHHQVLVEPILKDSGIIKGHTSVKGRVALSINNN
FVNLSDSSEYEKAMSNDDAKSRIDGIWKHIDDRGYFEFDFKRTPFESHQINKDDLISITF
KPDDEEEALMPLIFNIKASDFDNVATAKTSYSPKDVSKVVILNNGTDDLEVEDIYGFMYE
SDRGIDKIVDRSKGTREIKGKTKFANSVIKVYSSIGQDLPDLKVNDNGEFSFDMKSAKYR
LYNGEELSFVVVGPVSGELLSSNFITKKINIYETPEQKAEREFEEKLERTPAYYTLLGDN
ITGYNLNGDVITWFNVFEKAKINRF

>WP_031903153.1#75|Staphylococcus_aureus_R0545
MKEIFKLRKKKIGLVSVAATALYIFTQSGAEASASENRQTVENQNINKNAENMTASQSAE
PSKETKATDSTKNFVKVDPIKPGDQKVTGTTLPNQLISLNIDKKDVSSADSGDGGFVMSN
EEGKFEYGLNDRKIVHNQEVEVISSSMEEEEMDENASEETNSENESTDAVTTYTTPRYEK
AYDIPKEQLKEKNGHHQIFVEPITEGSGIIKGHTSVKGKVALAVNNKFIDFGSDNDALKE
EQASSRYEGIWKYIDDKGYFEFDFKRMPYSDLSLKENDTVSLRFLPDDEEDAIKPLNFTV
KVNKLDDIATATTVYDHTKVAKVKVLPGFDKDLQVDDIYGHAYPSERFEKSFTLNENATK
EIKGKTTFANAVVKVYS

>WP_200626398.1#76|Staphylococcus_aureus
MRENFKLRKMKVGLVSVAITMLYIMTNGQAEASENQNALISNINVDNQEKQNNVNQAVQP
QNNTNETSKVPANFVKLNDIKPGDTSIQGTTLPNQFILLTIDKKD

>WP_142256140.1#77|Staphylococcus_aureus
MRENFKLRKMKVGLVSVAITMLYIMTNGQAEASENQNALISNINVDNQEKQNNVNQAVQP
QNNTNETSKVPANFVKLNDIKPGDTSIQGTTLPNQFI

>WP_216771353.1#78|Staphylococcus_aureus
MRENFKLRKMKVGLVSVAITMLYIMTNGQAEASENQNALISNINVDNQEKQNNVNQAVQP
QNNTNETSKVPANFVKLNDIKPGDTSIQGTTLP

>WP_230852041.1#79|Staphylococcus_aureus
MRENFKLRKMKVGLVSVVITMLYIMTNGEAEASENQKALSSNINVENQEKQNNVNQAVQP
QNNTNETSKVPXX

>WP_260646144.1#80|Staphylococcus_aureus
MRENFKLRKMKVGLVSVAITMLYIMTNGQAEASETNQKVSTNQESKAVSQTEQNYKETKA
AESSKNFVNLDPIKPGAQKVTGTTLPNHIILLNIDGKSADSVDGDVGSFITSKEDGKFEY
P

>WP_142299499.1#81|Staphylococcus_aureus
MRENFKLRKMKVGLVSVAITMLYIMTNGQAEASETNQKVSTNQESKAVSQTEQNSKETKA
AESSKNFVNLDPIKPGAQKVTGTTLPNHIILLNIDGKSADSV

>WP_147715116.1#82|Staphylococcus_aureus
MRENFKLRKMKVGLVSVAITMLYIMTNGQAEASEANEKPSTNQESKAVSQTEQNSKETKT
AESNKNFVKLDTIKPGAQKITGTTLPNQLILLSI

>WP_187395443.1#83|Staphylococcus_aureus
MRENFKLRKMKVGLVSVAITMLYIMTNGQAEASETNQKVSTNQESKAVSQTEQNYKETKA
AESSKNFVNLDPIKPGAQKVTGTTLPNHIILLNIDGKSADSVDGD

>WP_262377183.1#84|Staphylococcus_aureus
MRENFKLRKMKVGLVSVAITMLYIMTNGQAEASETNQKVSTNQESKAVSQTEQNYKETKA
AESSKNFVNLDPIKPGAQKVTGTTLPNHIILLNIDGKSADSVD

>WP_260645576.1#85|Staphylococcus_aureus
MRENFKLRKMKVGLVSVAITMLYIMTNGQAEASETNQEPSTNQESKAVSQTEQNSKETKK
AEAAKNFVNLDPIKPGDQKVTGTTLPNQL

>WP_031792618.1#86|Staphylococcus_aureus_M0313
MRENFKLRKMKVGLVSVAITMLYIMTNGQAEASETNQKVSTNQESKAVSQTEQNSKETKA
AESSKNFVNLDPIKPGAQKVTGTTLPNHIILL

>WP_250545084.1#87|Staphylococcus_aureus
MRENFKLRKMKVGLVSVAITMLYIMTNGQAEASETNQKVSTNQESKAVSQTEQNSKETKA
AESSKNFVNLDPIKPGAQKVTGTTLPNHY

>WP_250322216.1#88|Staphylococcus_aureus
MRENFKLRKMKVGLVSVAITMLYIMTNGQAEASEANEKPSTNQESKAVSQTEQNSKETKT
AESNKNFVKLDTIKPGAQKITGTTLPN

>WP_250543456.1#89|Staphylococcus_aureus
MRENFKLRKMKVGLVSVAITMLYIMTNGQAEASEANEKPSTNQESKAVSQTEQNSKETKT
AESNKNFVKLDTIKPGAQKITGTTLPNH

>WP_250543876.1#90|Staphylococcus_aureus
MRENFKLRKMKVGLVSVAITMLYIMTNGQAEASETNQKVSTNQESKAVSQTEQNSKETKA
AESSKNFVNLDPIKPGAQKVTGTTLPN

>WP_252094506.1#91|Staphylococcus_aureus
RLENTPAYHKLHGDKIVGYDVQGNPSTWFYPLGEKKVERKAPKLEK

>WP_248315734.1#92|Staphylococcus_aureus
LDDVKEDLHVDEIYGSLYHTDKGKGILDKEGTKVIKGKTKFANAVV

>WP_252081649.1#93|Staphylococcus_aureus
ENTPAYHKLHGDKIVGYDVQGNPSTWFYPLGEKKVERKAPKLEK

>WP_250543896.1#94|Staphylococcus_aureus
KKNGHHQVFIEPITEGSGIIKGHTSVKGKVALSINNKFINFE

>WP_248315735.1#95|Staphylococcus_aureus
AYYKLYGDKIVGFDTNDFPITWFYPLGEKKVERKAPKLEK

>WP_224684919.1#96|Staphylococcus_aureus_1110803248
YKLYGDKIVGFDTNDFPITWFYPLGEKKVERKAPKLEK

>WP_223287745.1#97|Staphylococcus_aureus_M0376
AYHKLHGDKIVGYDVQGNPSTWFYPLGEKKVERTTPKLEK

>WP_150009012.1#98|Staphylococcus_aureus_F35307
MRENFKLRKMKVGLVSVAITMLYIMTNGQAEASETNQKVSTNQESK

>WP_187396468.1#99|Staphylococcus_aureus
MRENFKLRKMKVGLVSVAITMLYIMTNGQAEAS

>WP_150468795.1#100|Staphylococcus_aureus_M35954
MRENFKLRKMKVGLVSVAITMLYIMTNGQAEASET

>WP_153227832.1#101|Staphylococcus_aureus
MRENFKLRKIKVGLVSVAITMLYIITNGQAEASENQ

>WP_250313564.1#102|Staphylococcus_aureus
MRENFKLRKMKVGLVSVAITMLYIMTNGQADASE

>WP_262374943.1#103|Staphylococcus_aureus
MRENFKLRKMKVGLVSVAITMLYIMTNGQAEA

>WP_252096250.1#104|Staphylococcus_aureus
VGYDTNGFPITWFYPLGEKKVERKAPKLEK

>WP_250543715.1#105|Staphylococcus_aureus
MRENFKLRKMKVGLVSVAITMLYIMTNGZAXAS

>WP_252078644.1#106|Staphylococcus_aureus
MRENFKLRKVKVGLVSVAITMLYIMSNGQAEASE

>WP_256260790.1#107|Staphylococcus_aureus
HGDKIVGYDVQGNPSTWFYPLGEKKVERTTPKLEK

>WP_149032100.1#108|Staphylococcus_aureus_subsp__aureus_USA300_TCH959
MRENFKLRKMKVGLVSVAITMLYIMTNGQ

>WP_142255589.1#109|Staphylococcus_aureus
MRENFKLRKMKVGLVSVAITMLYIMT

>WP_252078422.1#110|Staphylococcus_aureus
TWFYPLGEKKVERKAPKLEK

>WP_252096335.1#111|Staphylococcus_aureus
EESSTEKAGAEEESTEAKATYTT

>WP_160200091.1#112|Staphylococcus_aureus
MNKHHPKLRSFYSIRKSTLGVASVIVSTLFLITSQHQAQAAENTNTSDKISENQNNNATT
TQPPNDTNQTQPATQPTNTAKTYPAADESLKDAIKNPAVENKEHDIGPREQVNFQLLDKN
NETQYYHFFSIKDPADVYYTKKKAEVELDINTASTWKKFEVYENNQKLPVRLVSYSPVPE
DHAYIRFPVSDGTQELKIVSSTQIDDGAETNYDYTKLVFAKPIYNDPSLVKSDTNDAVAT
NDQSSSDASNQTNTNTSNQNTSTTNNTNDQPQATNNMSQPAQPKASANSDQASSQPAHET
NSNDNTNDATNASSNQSNGNQQYPPADESLQDAIKNPAIIDKEHTADHWRPIDFQMKNDK
GERQFYHYASTVEPATVIFTKTGPIIELGLKTASTWKKFEVYEGDKKLPVELVSYDSDKD
YAYIRFPVSNGAREVKIVSSIEYGENFHEDYDYTLMVFAQPITNNPDDYVDEETYNLQKL
LAPYHKAKTLERQVYELEKLQDKLPEKYKAEYKKKLDQTRVELADQVKSAVTEFENVTPT
NDQLTDVQEAHFVVFESEENSESVMDGFVEHPFYTATLNGQKYVVMKTKDDSYWKDLIVE
GKRVTTVSKDPKNNSRTLIFPYVPDKAIYNAIVKVVVANIGYEGQYHVRIVNQDIKTKDD
DTSQNNTIEPLNVQTGQEDKVTATDTAENSSTATNPKDASDKADVIEPESDVVKDADSSV
DKDVQNDVDHLSDMSDNTHLDKYDFKEMDTQIAKDTDKGVDNSLGMTSNVDTDKDSNKNE
GKVIQLAHNTDKNHTGKAAKLDGVRQNYNNTDKVTDKKTTEHLPSDIHKTVDKTVKTKEK
AGTPSKENKLSQSKMLPKTGETTSSQSWWGLYALLGMLALFIPKFRKESK

>WP_262376314.1#113|Staphylococcus_aureus
FEYPLNGRKIVHNQEIEVSSSSSDLGDDEEDEEVEESSTEKA
