# Supplementary material for: A type VII-secreted lipase toxin with reverse domain arrangement
Source: Nat Commun. 2023 Dec 19;14:8438. doi: 10.1038/s41467-023-44221-y (PMC10730906; doi:10.1038/s41467-023-44221-y)
Supplement: Supplementary file 6 — Source Data [file 41467_2023_44221_MOESM6_ESM.zip › Tsl1 distribution raw/lpl0 3/FlaGs_output/results_TreeOrder_operon.tsv]

WP_160200091.1#112|Staphylococcus_aureus	858	+	+	0	-18046	-17189	279387	280244	WP_001091387.1#112	NZ_CP047799.1	GCF_009913075.1
WP_160200091.1#112|Staphylococcus_aureus	597	+	+	0	-17160	-16564	280273	280869	WP_001048371.1#112	NZ_CP047799.1	GCF_009913075.1
WP_160200091.1#112|Staphylococcus_aureus	3825	+	+	0	-16543	-12719	280890	284714	WP_000118301.1#112	NZ_CP047799.1	GCF_009913075.1
WP_160200091.1#112|Staphylococcus_aureus	1314	+	+	0	-12695	-11382	284738	286051	WP_000150173.1#112	NZ_CP047799.1	GCF_009913075.1
WP_160200091.1#112|Staphylococcus_aureus	492	+	+	0	-11308	-10817	286125	286616	WP_000383814.1#112	NZ_CP047799.1	GCF_009913075.1
WP_160200091.1#112|Staphylococcus_aureus	1191	+	+	0	-10743	-9553	286690	287880	WP_000193955.1#112	NZ_CP047799.1	GCF_009913075.1
WP_160200091.1#112|Staphylococcus_aureus	84	+	+	0	-9397	-9314	288036	288119	WP_016186897.1#112	NZ_CP047799.1	GCF_009913075.1
WP_160200091.1#112|Staphylococcus_aureus	1092	+	+	0	-8859	-7768	288574	289665	WP_000066379.1#112	NZ_CP047799.1	GCF_009913075.1
WP_160200091.1#112|Staphylococcus_aureus	114	+	+	0	-7414	-7301	290019	290132	WP_001791226.1#112	NZ_CP047799.1	GCF_009913075.1
WP_160200091.1#112|Staphylococcus_aureus	990	+	+	0	-7228	-6239	290205	291194	WP_000219068.1#112	NZ_CP047799.1	GCF_009913075.1
WP_160200091.1#112|Staphylococcus_aureus	1170	+	-	0	-6141	-4972	291292	292461	WP_123089992.1#112	NZ_CP047799.1	GCF_009913075.1
WP_160200091.1#112|Staphylococcus_aureus	633	+	-	0	-4947	-4315	292486	293118	WP_001015997.1#112	NZ_CP047799.1	GCF_009913075.1
WP_160200091.1#112|Staphylococcus_aureus	1707	+	+	0	-4146	-2440	293287	294993	WP_000862084.1#112	NZ_CP047799.1	GCF_009913075.1
WP_160200091.1#112|Staphylococcus_aureus	1668	+	+	0	-2000	-333	295433	297100	WP_000149412.1#112	NZ_CP047799.1	GCF_009913075.1
WP_160200091.1#112|Staphylococcus_aureus	90	+	-	0	-87	2	297346	297435	WP_001791224.1#112	NZ_CP047799.1	GCF_009913075.1
WP_160200091.1#112|Staphylococcus_aureus	2673	+	+	79	1	2673	297434	300106	WP_160200091.1#112	NZ_CP047799.1	GCF_009913075.1
WP_160200091.1#112|Staphylococcus_aureus	906	+	-	0	2879	3784	300312	301217	WP_000184377.1#112	NZ_CP047799.1	GCF_009913075.1
WP_160200091.1#112|Staphylococcus_aureus	1263	+	+	0	4165	5427	301598	302860	WP_000186029.1#112	NZ_CP047799.1	GCF_009913075.1
WP_160200091.1#112|Staphylococcus_aureus	1275	+	-	0	5521	6795	302954	304228	WP_001279341.1#112	NZ_CP047799.1	GCF_009913075.1
WP_160200091.1#112|Staphylococcus_aureus	618	+	+	0	6967	7584	304400	305017	WP_000287585.1#112	NZ_CP047799.1	GCF_009913075.1
WP_160200091.1#112|Staphylococcus_aureus	1467	+	+	0	7712	9178	305145	306611	WP_000276356.1#112	NZ_CP047799.1	GCF_009913075.1
WP_160200091.1#112|Staphylococcus_aureus	1131	+	+	0	9284	10414	306717	307847	WP_000721720.1#112	NZ_CP047799.1	GCF_009913075.1
WP_160200091.1#112|Staphylococcus_aureus	96	+	-	0	10375	10470	307808	307903	WP_031761395.1#112	NZ_CP047799.1	GCF_009913075.1
WP_160200091.1#112|Staphylococcus_aureus	1605	+	-	0	10564	12168	307997	309601	WP_000808837.1#112	NZ_CP047799.1	GCF_009913075.1
WP_160200091.1#112|Staphylococcus_aureus	1161	+	-	0	12155	13315	309588	310748	WP_000291426.1#112	NZ_CP047799.1	GCF_009913075.1
WP_160200091.1#112|Staphylococcus_aureus	447	+	-	0	13430	13876	310863	311309	WP_000553919.1#112	NZ_CP047799.1	GCF_009913075.1
WP_160200091.1#112|Staphylococcus_aureus	744	+	+	0	13956	14699	311389	312132	WP_000174275.1#112	NZ_CP047799.1	GCF_009913075.1
WP_160200091.1#112|Staphylococcus_aureus	603	+	-	0	14915	15517	312348	312950	WP_000090514.1#112	NZ_CP047799.1	GCF_009913075.1
WP_160200091.1#112|Staphylococcus_aureus	465	+	-	0	15761	16225	313194	313658	WP_000207849.1#112	NZ_CP047799.1	GCF_009913075.1
WP_160200091.1#112|Staphylococcus_aureus	1695	+	+	0	16362	18056	313795	315489	WP_000244860.1#112	NZ_CP047799.1	GCF_009913075.1
WP_160200091.1#112|Staphylococcus_aureus	136	+	-	81	18130	18265	315563	315698	pseudogene_112.18*#112	NZ_CP047799.1	GCF_009913075.1
WP_250313564.1#102|Staphylococcus_aureus	118	+	+	81	-12671	-12554	444270	444387	pseudogene_102.17*#102	NZ_CP075507.1	GCF_018502025.1
WP_250313564.1#102|Staphylococcus_aureus	159	+	+	81	-12149	-11991	444792	444950	pseudogene_102.6*#102	NZ_CP075507.1	GCF_018502025.1
WP_250313564.1#102|Staphylococcus_aureus	702	+	+	81	-11707	-11006	445234	445935	pseudogene_102.15*#102	NZ_CP075507.1	GCF_018502025.1
WP_250313564.1#102|Staphylococcus_aureus	264	+	+	81	-10312	-10049	446629	446892	pseudogene_102.16*#102	NZ_CP075507.1	GCF_018502025.1
WP_250313564.1#102|Staphylococcus_aureus	343	+	+	81	-10036	-9694	446905	447247	pseudogene_102.7*#102	NZ_CP075507.1	GCF_018502025.1
WP_250313564.1#102|Staphylococcus_aureus	615	+	+	81	-9013	-8399	447928	448542	pseudogene_102.4*#102	NZ_CP075507.1	GCF_018502025.1
WP_250313564.1#102|Staphylococcus_aureus	384	+	+	1	-8027	-7644	448914	449297	WP_250322071.1#102	NZ_CP075507.1	GCF_018502025.1
WP_250313564.1#102|Staphylococcus_aureus	235	+	+	81	-7557	-7323	449384	449618	pseudogene_102.10*#102	NZ_CP075507.1	GCF_018502025.1
WP_250313564.1#102|Staphylococcus_aureus	696	+	+	1	-6876	-6181	450065	450760	WP_214225026.1#102	NZ_CP075507.1	GCF_018502025.1
WP_250313564.1#102|Staphylococcus_aureus	699	+	+	1	-5840	-5142	451101	451799	WP_214199215.1#102	NZ_CP075507.1	GCF_018502025.1
WP_250313564.1#102|Staphylococcus_aureus	684	+	+	1	-4775	-4092	452166	452849	WP_165468892.1#102	NZ_CP075507.1	GCF_018502025.1
WP_250313564.1#102|Staphylococcus_aureus	1557	+	+	5	-3830	-2274	453111	454667	WP_214199217.1#102	NZ_CP075507.1	GCF_018502025.1
WP_250313564.1#102|Staphylococcus_aureus	679	+	+	3	-2281	-1603	454660	455338	WP_214199219.1#102	NZ_CP075507.1	GCF_018502025.1
WP_250313564.1#102|Staphylococcus_aureus	91	+	+	81	-701	-611	456240	456330	pseudogene_102.2*#102	NZ_CP075507.1	GCF_018502025.1
WP_250313564.1#102|Staphylococcus_aureus	225	+	+	1	-245	-21	456696	456920	WP_284444891.1#102	NZ_CP075507.1	GCF_018502025.1
WP_250313564.1#102|Staphylococcus_aureus	102	+	+	79	1	102	456942	457043	WP_250313564.1#102	NZ_CP075507.1	GCF_018502025.1
WP_250313564.1#102|Staphylococcus_aureus	357	+	+	81	186	542	457127	457483	pseudogene_102.11*#102	NZ_CP075507.1	GCF_018502025.1
WP_250313564.1#102|Staphylococcus_aureus	923	+	+	81	566	1488	457507	458429	pseudogene_102.3*#102	NZ_CP075507.1	GCF_018502025.1
WP_250313564.1#102|Staphylococcus_aureus	309	+	-	4	1598	1906	458539	458847	WP_000669519.1#102	NZ_CP075507.1	GCF_018502025.1
WP_250313564.1#102|Staphylococcus_aureus	783	+	+	2	2273	3055	459214	459996	WP_165468934.1#102	NZ_CP075507.1	GCF_018502025.1
WP_250313564.1#102|Staphylococcus_aureus	290	+	+	2	3103	3392	460044	460333	WP_214225015.1#102	NZ_CP075507.1	GCF_018502025.1
WP_250313564.1#102|Staphylococcus_aureus	176	+	+	2	3981	4156	460922	461097	WP_214241693.1#102	NZ_CP075507.1	GCF_018502025.1
WP_250313564.1#102|Staphylococcus_aureus	136	+	+	2	4490	4625	461431	461566	WP_214241694.1#102	NZ_CP075507.1	GCF_018502025.1
WP_250313564.1#102|Staphylococcus_aureus	154	+	+	2	4839	4992	461780	461933	WP_214241698.1#102	NZ_CP075507.1	GCF_018502025.1
WP_250313564.1#102|Staphylococcus_aureus	130	+	+	2	5328	5457	462269	462398	WP_214199321.1#102	NZ_CP075507.1	GCF_018502025.1
WP_250313564.1#102|Staphylococcus_aureus	119	+	+	81	5683	5801	462624	462742	pseudogene_102.20*#102	NZ_CP075507.1	GCF_018502025.1
WP_250313564.1#102|Staphylococcus_aureus	88	+	+	2	6564	6651	463505	463592	WP_250322078.1#102	NZ_CP075507.1	GCF_018502025.1
WP_250313564.1#102|Staphylococcus_aureus	426	+	+	81	6787	7212	463728	464153	pseudogene_102.30*#102	NZ_CP075507.1	GCF_018502025.1
WP_250313564.1#102|Staphylococcus_aureus	98	+	+	9	8615	8712	465556	465653	WP_250322079.1#102	NZ_CP075507.1	GCF_018502025.1
WP_250313564.1#102|Staphylococcus_aureus	593	+	+	81	8904	9496	465845	466437	pseudogene_102.9*#102	NZ_CP075507.1	GCF_018502025.1
WP_250313564.1#102|Staphylococcus_aureus	324	+	+	6	9493	9816	466434	466757	WP_000971506.1#102	NZ_CP075507.1	GCF_018502025.1
WP_162647291.1#7|Staphylococcus_aureus	805	+	+	5	-3075	-2271	1	805	WP_162647288.1#7	NZ_JAAFKO010000027.1	GCF_010364105.1
WP_162647291.1#7|Staphylococcus_aureus	1167	+	+	3	-2278	-1112	798	1964	WP_162647289.1#7	NZ_JAAFKO010000027.1	GCF_010364105.1
WP_162647291.1#7|Staphylococcus_aureus	684	+	+	1	-704	-21	2372	3055	WP_162647290.1#7	NZ_JAAFKO010000027.1	GCF_010364105.1
WP_162647291.1#7|Staphylococcus_aureus	1512	+	+	79	1	1512	3077	4588	WP_162647291.1#7	NZ_JAAFKO010000027.1	GCF_010364105.1
WP_162647291.1#7|Staphylococcus_aureus	309	+	-	4	1615	1923	4691	4999	WP_000669520.1#7	NZ_JAAFKO010000027.1	GCF_010364105.1
WP_162647291.1#7|Staphylococcus_aureus	786	+	+	2	2290	3075	5366	6151	WP_162647304.1#7	NZ_JAAFKO010000027.1	GCF_010364105.1
WP_162647291.1#7|Staphylococcus_aureus	780	+	+	2	3104	3883	6180	6959	WP_162647292.1#7	NZ_JAAFKO010000027.1	GCF_010364105.1
WP_162647291.1#7|Staphylococcus_aureus	801	+	+	2	3944	4744	7020	7820	WP_162647293.1#7	NZ_JAAFKO010000027.1	GCF_010364105.1
WP_162647291.1#7|Staphylococcus_aureus	779	+	+	81	4763	5541	7839	8617	pseudogene_7.19*#7	NZ_JAAFKO010000027.1	GCF_010364105.1
WP_162647291.1#7|Staphylococcus_aureus	771	+	+	2	5593	6363	8669	9439	WP_162647294.1#7	NZ_JAAFKO010000027.1	GCF_010364105.1
WP_162647291.1#7|Staphylococcus_aureus	792	+	+	2	6395	7186	9471	10262	WP_162647295.1#7	NZ_JAAFKO010000027.1	GCF_010364105.1
WP_162647291.1#7|Staphylococcus_aureus	777	+	+	2	7256	8032	10332	11108	WP_162647296.1#7	NZ_JAAFKO010000027.1	GCF_010364105.1
WP_162647291.1#7|Staphylococcus_aureus	813	+	+	2	8211	9023	11287	12099	WP_162647297.1#7	NZ_JAAFKO010000027.1	GCF_010364105.1
WP_162647291.1#7|Staphylococcus_aureus	783	+	+	2	9042	9824	12118	12900	WP_162647298.1#7	NZ_JAAFKO010000027.1	GCF_010364105.1
WP_162647291.1#7|Staphylococcus_aureus	813	+	+	2	10006	10818	13082	13894	WP_162647299.1#7	NZ_JAAFKO010000027.1	GCF_010364105.1
WP_162647291.1#7|Staphylococcus_aureus	1329	+	+	9	10805	12133	13881	15209	WP_162647300.1#7	NZ_JAAFKO010000027.1	GCF_010364105.1
WP_162647291.1#7|Staphylococcus_aureus	324	+	+	6	12130	12453	15206	15529	WP_162647301.1#7	NZ_JAAFKO010000027.1	GCF_010364105.1
WP_162647291.1#7|Staphylococcus_aureus	315	+	+	12	12472	12786	15548	15862	WP_162647302.1#7	NZ_JAAFKO010000027.1	GCF_010364105.1
WP_162647291.1#7|Staphylococcus_aureus	261	+	-	8	13075	13335	16151	16411	WP_001798389.1#7	NZ_JAAFKO010000027.1	GCF_010364105.1
WP_252603044.1#11|Staphylococcus_aureus	846	+	-	13	-14183	-13338	58764	59609	WP_001021484.1#11	NZ_LSDV01000025.1	GCF_023926165.1
WP_252603044.1#11|Staphylococcus_aureus	681	+	+	1	-12867	-12187	60080	60760	WP_252602948.1#11	NZ_LSDV01000025.1	GCF_023926165.1
WP_252603044.1#11|Staphylococcus_aureus	702	+	+	1	-11903	-11202	61044	61745	WP_000782833.1#11	NZ_LSDV01000025.1	GCF_023926165.1
WP_252603044.1#11|Staphylococcus_aureus	1032	+	+	1	-10914	-9883	62033	63064	WP_252602965.1#11	NZ_LSDV01000025.1	GCF_023926165.1
WP_252603044.1#11|Staphylococcus_aureus	1062	+	+	1	-9536	-8475	63411	64472	WP_252602982.1#11	NZ_LSDV01000025.1	GCF_023926165.1
WP_252603044.1#11|Staphylococcus_aureus	705	+	+	1	-8114	-7410	64833	65537	WP_252602985.1#11	NZ_LSDV01000025.1	GCF_023926165.1
WP_252603044.1#11|Staphylococcus_aureus	696	+	+	1	-6964	-6269	65983	66678	WP_252603000.1#11	NZ_LSDV01000025.1	GCF_023926165.1
WP_252603044.1#11|Staphylococcus_aureus	699	+	+	1	-5928	-5230	67019	67717	WP_000778482.1#11	NZ_LSDV01000025.1	GCF_023926165.1
WP_252603044.1#11|Staphylococcus_aureus	684	+	+	1	-4867	-4184	68080	68763	WP_252603015.1#11	NZ_LSDV01000025.1	GCF_023926165.1
WP_252603044.1#11|Staphylococcus_aureus	120	+	-	81	-4101	-3982	68846	68965	pseudogene_11.16*#11	NZ_LSDV01000025.1	GCF_023926165.1
WP_252603044.1#11|Staphylococcus_aureus	1557	+	+	5	-3922	-2366	69025	70581	WP_252603018.1#11	NZ_LSDV01000025.1	GCF_023926165.1
WP_252603044.1#11|Staphylococcus_aureus	474	+	+	3	-2373	-1900	70574	71047	WP_252603021.1#11	NZ_LSDV01000025.1	GCF_023926165.1
WP_252603044.1#11|Staphylococcus_aureus	111	+	+	81	-1939	-1829	71008	71118	pseudogene_11.15*#11	NZ_LSDV01000025.1	GCF_023926165.1
WP_252603044.1#11|Staphylococcus_aureus	633	+	+	3	-1750	-1118	71197	71829	WP_252603024.1#11	NZ_LSDV01000025.1	GCF_023926165.1
WP_252603044.1#11|Staphylococcus_aureus	699	+	+	1	-717	-19	72230	72928	WP_252603041.1#11	NZ_LSDV01000025.1	GCF_023926165.1
WP_252603044.1#11|Staphylococcus_aureus	1503	+	+	79	1	1503	72948	74450	WP_252603044.1#11	NZ_LSDV01000025.1	GCF_023926165.1
WP_252603044.1#11|Staphylococcus_aureus	309	+	-	4	1609	1917	74556	74864	WP_252603047.1#11	NZ_LSDV01000025.1	GCF_023926165.1
WP_252603044.1#11|Staphylococcus_aureus	783	+	+	2	2284	3066	75231	76013	WP_252603106.1#11	NZ_LSDV01000025.1	GCF_023926165.1
WP_252603044.1#11|Staphylococcus_aureus	783	+	+	2	3114	3896	76061	76843	WP_000540897.1#11	NZ_LSDV01000025.1	GCF_023926165.1
WP_252603044.1#11|Staphylococcus_aureus	786	+	+	2	3944	4729	76891	77676	WP_000456132.1#11	NZ_LSDV01000025.1	GCF_023926165.1
WP_252603044.1#11|Staphylococcus_aureus	780	+	+	2	4757	5536	77704	78483	WP_252603050.1#11	NZ_LSDV01000025.1	GCF_023926165.1
WP_252603044.1#11|Staphylococcus_aureus	801	+	+	2	5597	6397	78544	79344	WP_252603053.1#11	NZ_LSDV01000025.1	GCF_023926165.1
WP_252603044.1#11|Staphylococcus_aureus	771	+	+	2	6416	7186	79363	80133	WP_252603057.1#11	NZ_LSDV01000025.1	GCF_023926165.1
WP_252603044.1#11|Staphylococcus_aureus	791	+	+	81	7218	8008	80165	80955	pseudogene_11.26*#11	NZ_LSDV01000025.1	GCF_023926165.1
WP_252603044.1#11|Staphylococcus_aureus	801	+	+	2	8060	8860	81007	81807	WP_252603060.1#11	NZ_LSDV01000025.1	GCF_023926165.1
WP_252603044.1#11|Staphylococcus_aureus	795	+	+	2	8879	9673	81826	82620	WP_252603063.1#11	NZ_LSDV01000025.1	GCF_023926165.1
WP_252603044.1#11|Staphylococcus_aureus	819	+	+	2	9842	10660	82789	83607	WP_089535650.1#11	NZ_LSDV01000025.1	GCF_023926165.1
WP_252603044.1#11|Staphylococcus_aureus	1329	+	+	9	10653	11981	83600	84928	WP_252603066.1#11	NZ_LSDV01000025.1	GCF_023926165.1
WP_252603044.1#11|Staphylococcus_aureus	324	+	+	6	11978	12301	84925	85248	WP_252603070.1#11	NZ_LSDV01000025.1	GCF_023926165.1
WP_252603044.1#11|Staphylococcus_aureus	315	+	+	12	12320	12634	85267	85581	WP_252603073.1#11	NZ_LSDV01000025.1	GCF_023926165.1
WP_252603044.1#11|Staphylococcus_aureus	261	+	-	8	12924	13184	85871	86131	WP_072433528.1#11	NZ_LSDV01000025.1	GCF_023926165.1
WP_064127163.1#34|Staphylococcus_aureus	681	+	+	1	-14994	-14314	293223	293903	WP_000669011.1#34	NZ_FKRL01000002.1	GCF_900081745.1
WP_064127163.1#34|Staphylococcus_aureus	696	+	+	1	-14028	-13333	294189	294884	WP_000782618.1#34	NZ_FKRL01000002.1	GCF_900081745.1
WP_064127163.1#34|Staphylococcus_aureus	1071	+	+	1	-13042	-11972	295175	296245	WP_000784016.1#34	NZ_FKRL01000002.1	GCF_900081745.1
WP_064127163.1#34|Staphylococcus_aureus	138	+	+	16	-11853	-11716	296364	296501	WP_001789525.1#34	NZ_FKRL01000002.1	GCF_900081745.1
WP_064127163.1#34|Staphylococcus_aureus	993	+	+	1	-11607	-10615	296610	297602	WP_000705634.1#34	NZ_FKRL01000002.1	GCF_900081745.1
WP_064127163.1#34|Staphylococcus_aureus	705	+	+	1	-10251	-9547	297966	298670	WP_000781346.1#34	NZ_FKRL01000002.1	GCF_900081745.1
WP_064127163.1#34|Staphylococcus_aureus	699	+	+	1	-9102	-8404	299115	299813	WP_000769802.1#34	NZ_FKRL01000002.1	GCF_900081745.1
WP_064127163.1#34|Staphylococcus_aureus	696	+	+	1	-7982	-7287	300235	300930	WP_000769832.1#34	NZ_FKRL01000002.1	GCF_900081745.1
WP_064127163.1#34|Staphylococcus_aureus	699	+	+	1	-6944	-6246	301273	301971	WP_000673031.1#34	NZ_FKRL01000002.1	GCF_900081745.1
WP_064127163.1#34|Staphylococcus_aureus	699	+	+	1	-5862	-5164	302355	303053	WP_000779445.1#34	NZ_FKRL01000002.1	GCF_900081745.1
WP_064127163.1#34|Staphylococcus_aureus	684	+	+	1	-4798	-4115	303419	304102	WP_000673046.1#34	NZ_FKRL01000002.1	GCF_900081745.1
WP_064127163.1#34|Staphylococcus_aureus	102	+	-	17	-4030	-3929	304187	304288	WP_031762269.1#34	NZ_FKRL01000002.1	GCF_900081745.1
WP_064127163.1#34|Staphylococcus_aureus	1557	+	+	5	-3851	-2295	304366	305922	WP_000028681.1#34	NZ_FKRL01000002.1	GCF_900081745.1
WP_064127163.1#34|Staphylococcus_aureus	1188	+	+	3	-2302	-1115	305915	307102	WP_000072613.1#34	NZ_FKRL01000002.1	GCF_900081745.1
WP_064127163.1#34|Staphylococcus_aureus	693	+	+	1	-713	-21	307504	308196	WP_000769138.1#34	NZ_FKRL01000002.1	GCF_900081745.1
WP_064127163.1#34|Staphylococcus_aureus	1503	+	+	79	1	1503	308218	309720	WP_064127163.1#34	NZ_FKRL01000002.1	GCF_900081745.1
WP_064127163.1#34|Staphylococcus_aureus	309	+	-	4	1608	1916	309825	310133	WP_000669519.1#34	NZ_FKRL01000002.1	GCF_900081745.1
WP_064127163.1#34|Staphylococcus_aureus	780	+	+	2	2284	3063	310501	311280	WP_025175004.1#34	NZ_FKRL01000002.1	GCF_900081745.1
WP_064127163.1#34|Staphylococcus_aureus	777	+	+	2	3132	3908	311349	312125	WP_064127164.1#34	NZ_FKRL01000002.1	GCF_900081745.1
WP_064127163.1#34|Staphylococcus_aureus	813	+	+	2	4090	4902	312307	313119	WP_025175003.1#34	NZ_FKRL01000002.1	GCF_900081745.1
WP_064127163.1#34|Staphylococcus_aureus	1323	+	+	9	4895	6217	313112	314434	WP_000066172.1#34	NZ_FKRL01000002.1	GCF_900081745.1
WP_064127163.1#34|Staphylococcus_aureus	324	+	+	6	6214	6537	314431	314754	WP_000971507.1#34	NZ_FKRL01000002.1	GCF_900081745.1
WP_064127163.1#34|Staphylococcus_aureus	297	+	+	12	6556	6852	314773	315069	WP_000074801.1#34	NZ_FKRL01000002.1	GCF_900081745.1
WP_064127163.1#34|Staphylococcus_aureus	261	+	-	8	7142	7402	315359	315619	WP_072398156.1#34	NZ_FKRL01000002.1	GCF_900081745.1
WP_064127163.1#34|Staphylococcus_aureus	1203	+	+	10	7534	8736	315751	316953	WP_001062997.1#34	NZ_FKRL01000002.1	GCF_900081745.1
WP_064127163.1#34|Staphylococcus_aureus	129	+	+	20	9005	9133	317222	317350	WP_001815412.1#34	NZ_FKRL01000002.1	GCF_900081745.1
WP_064127163.1#34|Staphylococcus_aureus	63	+	-	82	9389	9451	317606	317668	WP_100218387.1#34	NZ_FKRL01000002.1	GCF_900081745.1
WP_064127163.1#34|Staphylococcus_aureus	69	+	-	11	9515	9583	317732	317800	WP_014373779.1#34	NZ_FKRL01000002.1	GCF_900081745.1
WP_064127163.1#34|Staphylococcus_aureus	66	+	-	7	9635	9700	317852	317917	WP_014373780.1#34	NZ_FKRL01000002.1	GCF_900081745.1
WP_064127163.1#34|Staphylococcus_aureus	66	+	-	7	9732	9797	317949	318014	WP_014373781.1#34	NZ_FKRL01000002.1	GCF_900081745.1
WP_064127163.1#34|Staphylococcus_aureus	1485	+	+	24	10318	11802	318535	320019	WP_031865178.1#34	NZ_FKRL01000002.1	GCF_900081745.1
WP_072460116.1#41|Staphylococcus_aureus	681	-	+	1	-14996	-14316	63048	63728	WP_000669011.1#41	NZ_FQIR01000002.1	GCF_900126135.1
WP_072460116.1#41|Staphylococcus_aureus	696	-	+	1	-14030	-13335	62067	62762	WP_000782618.1#41	NZ_FQIR01000002.1	GCF_900126135.1
WP_072460116.1#41|Staphylococcus_aureus	1071	-	+	1	-13044	-11974	60706	61776	WP_000784016.1#41	NZ_FQIR01000002.1	GCF_900126135.1
WP_072460116.1#41|Staphylococcus_aureus	138	-	+	16	-11855	-11718	60450	60587	WP_001789525.1#41	NZ_FQIR01000002.1	GCF_900126135.1
WP_072460116.1#41|Staphylococcus_aureus	993	-	+	1	-11609	-10617	59349	60341	WP_000705634.1#41	NZ_FQIR01000002.1	GCF_900126135.1
WP_072460116.1#41|Staphylococcus_aureus	705	-	+	1	-10253	-9549	58281	58985	WP_072398159.1#41	NZ_FQIR01000002.1	GCF_900126135.1
WP_072460116.1#41|Staphylococcus_aureus	699	-	+	1	-9104	-8406	57138	57836	WP_000769802.1#41	NZ_FQIR01000002.1	GCF_900126135.1
WP_072460116.1#41|Staphylococcus_aureus	696	-	+	1	-7984	-7289	56021	56716	WP_000769832.1#41	NZ_FQIR01000002.1	GCF_900126135.1
WP_072460116.1#41|Staphylococcus_aureus	699	-	+	1	-6946	-6248	54980	55678	WP_000673031.1#41	NZ_FQIR01000002.1	GCF_900126135.1
WP_072460116.1#41|Staphylococcus_aureus	699	-	+	1	-5862	-5164	53896	54594	WP_000779445.1#41	NZ_FQIR01000002.1	GCF_900126135.1
WP_072460116.1#41|Staphylococcus_aureus	684	-	+	1	-4798	-4115	52847	53530	WP_000673046.1#41	NZ_FQIR01000002.1	GCF_900126135.1
WP_072460116.1#41|Staphylococcus_aureus	102	-	-	17	-4030	-3929	52661	52762	WP_031762269.1#41	NZ_FQIR01000002.1	GCF_900126135.1
WP_072460116.1#41|Staphylococcus_aureus	1557	-	+	5	-3851	-2295	51027	52583	WP_000028681.1#41	NZ_FQIR01000002.1	GCF_900126135.1
WP_072460116.1#41|Staphylococcus_aureus	1188	-	+	3	-2302	-1115	49847	51034	WP_000072613.1#41	NZ_FQIR01000002.1	GCF_900126135.1
WP_072460116.1#41|Staphylococcus_aureus	693	-	+	1	-713	-21	48753	49445	WP_000769138.1#41	NZ_FQIR01000002.1	GCF_900126135.1
WP_072460116.1#41|Staphylococcus_aureus	1503	-	+	79	1	1503	47229	48731	WP_072460116.1#41	NZ_FQIR01000002.1	GCF_900126135.1
WP_072460116.1#41|Staphylococcus_aureus	309	-	-	4	1608	1916	46816	47124	WP_000669519.1#41	NZ_FQIR01000002.1	GCF_900126135.1
WP_072460116.1#41|Staphylococcus_aureus	780	-	+	2	2284	3063	45669	46448	WP_025175004.1#41	NZ_FQIR01000002.1	GCF_900126135.1
WP_072460116.1#41|Staphylococcus_aureus	777	-	+	2	3132	3908	44824	45600	WP_023914987.1#41	NZ_FQIR01000002.1	GCF_900126135.1
WP_072460116.1#41|Staphylococcus_aureus	813	-	+	2	4090	4902	43830	44642	WP_025175003.1#41	NZ_FQIR01000002.1	GCF_900126135.1
WP_072460116.1#41|Staphylococcus_aureus	1323	-	+	9	4895	6217	42515	43837	WP_000066172.1#41	NZ_FQIR01000002.1	GCF_900126135.1
WP_072460116.1#41|Staphylococcus_aureus	324	-	+	6	6214	6537	42195	42518	WP_000971507.1#41	NZ_FQIR01000002.1	GCF_900126135.1
WP_072460116.1#41|Staphylococcus_aureus	297	-	+	12	6556	6852	41880	42176	WP_000074801.1#41	NZ_FQIR01000002.1	GCF_900126135.1
WP_072460116.1#41|Staphylococcus_aureus	261	-	-	8	7142	7402	41330	41590	WP_072398156.1#41	NZ_FQIR01000002.1	GCF_900126135.1
WP_072460116.1#41|Staphylococcus_aureus	1203	-	+	10	7534	8736	39996	41198	WP_001062997.1#41	NZ_FQIR01000002.1	GCF_900126135.1
WP_072460116.1#41|Staphylococcus_aureus	129	-	+	20	9005	9133	39599	39727	WP_001815412.1#41	NZ_FQIR01000002.1	GCF_900126135.1
WP_072460116.1#41|Staphylococcus_aureus	63	-	-	82	9389	9451	39281	39343	WP_100218387.1#41	NZ_FQIR01000002.1	GCF_900126135.1
WP_072460116.1#41|Staphylococcus_aureus	69	-	-	11	9515	9583	39149	39217	WP_014373779.1#41	NZ_FQIR01000002.1	GCF_900126135.1
WP_072460116.1#41|Staphylococcus_aureus	66	-	-	7	9635	9700	39032	39097	WP_014373780.1#41	NZ_FQIR01000002.1	GCF_900126135.1
WP_072460116.1#41|Staphylococcus_aureus	66	-	-	7	9732	9797	38935	39000	WP_014373781.1#41	NZ_FQIR01000002.1	GCF_900126135.1
WP_072460116.1#41|Staphylococcus_aureus	1485	-	+	24	10318	11802	36930	38414	WP_031865178.1#41	NZ_FQIR01000002.1	GCF_900126135.1
WP_001208927.1#29|Staphylococcus_aureus	681	+	+	1	-14943	-14263	323700	324380	WP_000669011.1#29	NZ_JACGMR010000002.1	GCF_014062035.1
WP_001208927.1#29|Staphylococcus_aureus	696	+	+	1	-13977	-13282	324666	325361	WP_000782618.1#29	NZ_JACGMR010000002.1	GCF_014062035.1
WP_001208927.1#29|Staphylococcus_aureus	1071	+	+	1	-12991	-11921	325652	326722	WP_000784016.1#29	NZ_JACGMR010000002.1	GCF_014062035.1
WP_001208927.1#29|Staphylococcus_aureus	138	+	+	16	-11802	-11665	326841	326978	WP_001789525.1#29	NZ_JACGMR010000002.1	GCF_014062035.1
WP_001208927.1#29|Staphylococcus_aureus	942	+	+	1	-11556	-10615	327087	328028	WP_072527105.1#29	NZ_JACGMR010000002.1	GCF_014062035.1
WP_001208927.1#29|Staphylococcus_aureus	705	+	+	1	-10251	-9547	328392	329096	WP_000781346.1#29	NZ_JACGMR010000002.1	GCF_014062035.1
WP_001208927.1#29|Staphylococcus_aureus	699	+	+	1	-9102	-8404	329541	330239	WP_000769802.1#29	NZ_JACGMR010000002.1	GCF_014062035.1
WP_001208927.1#29|Staphylococcus_aureus	696	+	+	1	-7982	-7287	330661	331356	WP_000769832.1#29	NZ_JACGMR010000002.1	GCF_014062035.1
WP_001208927.1#29|Staphylococcus_aureus	699	+	+	1	-6944	-6246	331699	332397	WP_000673031.1#29	NZ_JACGMR010000002.1	GCF_014062035.1
WP_001208927.1#29|Staphylococcus_aureus	699	+	+	1	-5862	-5164	332781	333479	WP_000779445.1#29	NZ_JACGMR010000002.1	GCF_014062035.1
WP_001208927.1#29|Staphylococcus_aureus	684	+	+	1	-4798	-4115	333845	334528	WP_000673046.1#29	NZ_JACGMR010000002.1	GCF_014062035.1
WP_001208927.1#29|Staphylococcus_aureus	102	+	-	17	-4030	-3929	334613	334714	WP_031762269.1#29	NZ_JACGMR010000002.1	GCF_014062035.1
WP_001208927.1#29|Staphylococcus_aureus	1557	+	+	5	-3851	-2295	334792	336348	WP_000028681.1#29	NZ_JACGMR010000002.1	GCF_014062035.1
WP_001208927.1#29|Staphylococcus_aureus	1188	+	+	3	-2302	-1115	336341	337528	WP_000072613.1#29	NZ_JACGMR010000002.1	GCF_014062035.1
WP_001208927.1#29|Staphylococcus_aureus	693	+	+	1	-713	-21	337930	338622	WP_000769138.1#29	NZ_JACGMR010000002.1	GCF_014062035.1
WP_001208927.1#29|Staphylococcus_aureus	1503	+	+	79	1	1503	338644	340146	WP_001208927.1#29	NZ_JACGMR010000002.1	GCF_014062035.1
WP_001208927.1#29|Staphylococcus_aureus	309	+	-	4	1608	1916	340251	340559	WP_000669519.1#29	NZ_JACGMR010000002.1	GCF_014062035.1
WP_001208927.1#29|Staphylococcus_aureus	780	+	+	2	2284	3063	340927	341706	WP_025175004.1#29	NZ_JACGMR010000002.1	GCF_014062035.1
WP_001208927.1#29|Staphylococcus_aureus	777	+	+	2	3132	3908	341775	342551	WP_023914987.1#29	NZ_JACGMR010000002.1	GCF_014062035.1
WP_001208927.1#29|Staphylococcus_aureus	813	+	+	2	4090	4902	342733	343545	WP_025175003.1#29	NZ_JACGMR010000002.1	GCF_014062035.1
WP_001208927.1#29|Staphylococcus_aureus	1323	+	+	9	4895	6217	343538	344860	WP_000066172.1#29	NZ_JACGMR010000002.1	GCF_014062035.1
WP_001208927.1#29|Staphylococcus_aureus	324	+	+	6	6214	6537	344857	345180	WP_000971507.1#29	NZ_JACGMR010000002.1	GCF_014062035.1
WP_001208927.1#29|Staphylococcus_aureus	297	+	+	12	6556	6852	345199	345495	WP_000074801.1#29	NZ_JACGMR010000002.1	GCF_014062035.1
WP_001208927.1#29|Staphylococcus_aureus	261	+	-	8	7142	7402	345785	346045	WP_072398156.1#29	NZ_JACGMR010000002.1	GCF_014062035.1
WP_001208927.1#29|Staphylococcus_aureus	1203	+	+	10	7534	8736	346177	347379	WP_001062997.1#29	NZ_JACGMR010000002.1	GCF_014062035.1
WP_001208927.1#29|Staphylococcus_aureus	129	+	+	20	9005	9133	347648	347776	WP_001815412.1#29	NZ_JACGMR010000002.1	GCF_014062035.1
WP_001208927.1#29|Staphylococcus_aureus	63	+	-	82	9389	9451	348032	348094	WP_100218387.1#29	NZ_JACGMR010000002.1	GCF_014062035.1
WP_001208927.1#29|Staphylococcus_aureus	69	+	-	11	9515	9583	348158	348226	WP_014373779.1#29	NZ_JACGMR010000002.1	GCF_014062035.1
WP_001208927.1#29|Staphylococcus_aureus	66	+	-	7	9635	9700	348278	348343	WP_014373780.1#29	NZ_JACGMR010000002.1	GCF_014062035.1
WP_001208927.1#29|Staphylococcus_aureus	66	+	-	7	9732	9797	348375	348440	WP_014373781.1#29	NZ_JACGMR010000002.1	GCF_014062035.1
WP_001208927.1#29|Staphylococcus_aureus	1485	+	+	24	10318	11802	348961	350445	WP_031865178.1#29	NZ_JACGMR010000002.1	GCF_014062035.1
WP_044292364.1#33|Staphylococcus_aureus	1473	-	+	5	-3816	-2344	47841	49313	WP_226047007.1#33	NZ_VKLO01000064.1	GCF_020144905.1
WP_044292364.1#33|Staphylococcus_aureus	1251	-	+	3	-2351	-1101	46598	47848	WP_114290949.1#33	NZ_VKLO01000064.1	GCF_020144905.1
WP_044292364.1#33|Staphylococcus_aureus	690	-	+	1	-710	-21	45518	46207	WP_044292362.1#33	NZ_VKLO01000064.1	GCF_020144905.1
WP_044292364.1#33|Staphylococcus_aureus	1503	-	+	79	1	1503	43994	45496	WP_044292364.1#33	NZ_VKLO01000064.1	GCF_020144905.1
WP_044292364.1#33|Staphylococcus_aureus	309	-	-	4	1607	1915	43582	43890	WP_000669519.1#33	NZ_VKLO01000064.1	GCF_020144905.1
WP_044292364.1#33|Staphylococcus_aureus	780	-	+	2	2281	3060	42437	43216	WP_044292451.1#33	NZ_VKLO01000064.1	GCF_020144905.1
WP_044292364.1#33|Staphylococcus_aureus	777	-	+	2	3129	3905	41592	42368	WP_023914987.1#33	NZ_VKLO01000064.1	GCF_020144905.1
WP_044292364.1#33|Staphylococcus_aureus	813	-	+	2	4087	4899	40598	41410	WP_025175003.1#33	NZ_VKLO01000064.1	GCF_020144905.1
WP_044292364.1#33|Staphylococcus_aureus	1323	-	+	9	4892	6214	39283	40605	WP_000066172.1#33	NZ_VKLO01000064.1	GCF_020144905.1
WP_044292364.1#33|Staphylococcus_aureus	324	-	+	6	6211	6534	38963	39286	WP_000971506.1#33	NZ_VKLO01000064.1	GCF_020144905.1
WP_044292364.1#33|Staphylococcus_aureus	297	-	+	12	6553	6849	38648	38944	WP_000074801.1#33	NZ_VKLO01000064.1	GCF_020144905.1
WP_044292364.1#33|Staphylococcus_aureus	261	-	-	81	7138	7398	38099	38359	pseudogene_33.12*#33	NZ_VKLO01000064.1	GCF_020144905.1
WP_044292364.1#33|Staphylococcus_aureus	1203	-	+	10	7517	8719	36778	37980	WP_044292379.1#33	NZ_VKLO01000064.1	GCF_020144905.1
WP_044292364.1#33|Staphylococcus_aureus	63	-	-	82	9364	9426	36071	36133	WP_014532416.1#33	NZ_VKLO01000064.1	GCF_020144905.1
WP_044292364.1#33|Staphylococcus_aureus	69	-	-	11	9490	9558	35939	36007	WP_014373779.1#33	NZ_VKLO01000064.1	GCF_020144905.1
WP_044292364.1#33|Staphylococcus_aureus	66	-	-	7	9610	9675	35822	35887	WP_014373780.1#33	NZ_VKLO01000064.1	GCF_020144905.1
WP_044292364.1#33|Staphylococcus_aureus	66	-	-	7	9707	9772	35725	35790	WP_014373781.1#33	NZ_VKLO01000064.1	GCF_020144905.1
WP_044292364.1#33|Staphylococcus_aureus	1485	-	+	81	10291	11775	33722	35206	pseudogene_33.23*#33	NZ_VKLO01000064.1	GCF_020144905.1
WP_044292364.1#33|Staphylococcus_aureus	2706	-	+	0	11788	14493	31004	33709	WP_114290952.1#33	NZ_VKLO01000064.1	GCF_020144905.1
WP_111206358.1#38|Staphylococcus_aureus	846	+	-	13	-15075	-14230	429733	430578	WP_023914999.1#38	NZ_PZRV01000002.1	GCF_003237095.1
WP_111206358.1#38|Staphylococcus_aureus	681	+	+	1	-13758	-13078	431050	431730	WP_006191885.1#38	NZ_PZRV01000002.1	GCF_003237095.1
WP_111206358.1#38|Staphylococcus_aureus	696	+	+	1	-12791	-12096	432017	432712	WP_000782827.1#38	NZ_PZRV01000002.1	GCF_003237095.1
WP_111206358.1#38|Staphylococcus_aureus	1071	+	+	1	-11805	-10735	433003	434073	WP_023914996.1#38	NZ_PZRV01000002.1	GCF_003237095.1
WP_111206358.1#38|Staphylococcus_aureus	138	+	+	16	-10616	-10479	434192	434329	WP_001792090.1#38	NZ_PZRV01000002.1	GCF_003237095.1
WP_111206358.1#38|Staphylococcus_aureus	879	+	+	1	-10370	-9492	434438	435316	WP_023914994.1#38	NZ_PZRV01000002.1	GCF_003237095.1
WP_111206358.1#38|Staphylococcus_aureus	705	+	+	1	-9128	-8424	435680	436384	WP_000781347.1#38	NZ_PZRV01000002.1	GCF_003237095.1
WP_111206358.1#38|Staphylococcus_aureus	696	+	+	1	-7978	-7283	436830	437525	WP_000769832.1#38	NZ_PZRV01000002.1	GCF_003237095.1
WP_111206358.1#38|Staphylococcus_aureus	699	+	+	1	-6940	-6242	437868	438566	WP_000673031.1#38	NZ_PZRV01000002.1	GCF_003237095.1
WP_111206358.1#38|Staphylococcus_aureus	699	+	+	1	-5862	-5164	438946	439644	WP_000779445.1#38	NZ_PZRV01000002.1	GCF_003237095.1
WP_111206358.1#38|Staphylococcus_aureus	684	+	+	1	-4798	-4115	440010	440693	WP_000673046.1#38	NZ_PZRV01000002.1	GCF_003237095.1
WP_111206358.1#38|Staphylococcus_aureus	102	+	-	17	-4030	-3929	440778	440879	WP_031762269.1#38	NZ_PZRV01000002.1	GCF_003237095.1
WP_111206358.1#38|Staphylococcus_aureus	1557	+	+	5	-3851	-2295	440957	442513	WP_000028681.1#38	NZ_PZRV01000002.1	GCF_003237095.1
WP_111206358.1#38|Staphylococcus_aureus	1188	+	+	3	-2302	-1115	442506	443693	WP_000072613.1#38	NZ_PZRV01000002.1	GCF_003237095.1
WP_111206358.1#38|Staphylococcus_aureus	693	+	+	1	-713	-21	444095	444787	WP_000769138.1#38	NZ_PZRV01000002.1	GCF_003237095.1
WP_111206358.1#38|Staphylococcus_aureus	1503	+	+	79	1	1503	444809	446311	WP_111206358.1#38	NZ_PZRV01000002.1	GCF_003237095.1
WP_111206358.1#38|Staphylococcus_aureus	309	+	-	4	1608	1916	446416	446724	WP_000669519.1#38	NZ_PZRV01000002.1	GCF_003237095.1
WP_111206358.1#38|Staphylococcus_aureus	780	+	+	2	2284	3063	447092	447871	WP_031929697.1#38	NZ_PZRV01000002.1	GCF_003237095.1
WP_111206358.1#38|Staphylococcus_aureus	777	+	+	2	3132	3908	447940	448716	WP_111206360.1#38	NZ_PZRV01000002.1	GCF_003237095.1
WP_111206358.1#38|Staphylococcus_aureus	813	+	+	2	4090	4902	448898	449710	WP_103254085.1#38	NZ_PZRV01000002.1	GCF_003237095.1
WP_111206358.1#38|Staphylococcus_aureus	1323	+	+	9	4895	6217	449703	451025	WP_023914983.1#38	NZ_PZRV01000002.1	GCF_003237095.1
WP_111206358.1#38|Staphylococcus_aureus	324	+	+	6	6214	6537	451022	451345	WP_000971506.1#38	NZ_PZRV01000002.1	GCF_003237095.1
WP_111206358.1#38|Staphylococcus_aureus	297	+	+	12	6556	6852	451364	451660	WP_000074801.1#38	NZ_PZRV01000002.1	GCF_003237095.1
WP_111206358.1#38|Staphylococcus_aureus	261	+	-	8	7142	7402	451950	452210	WP_072398156.1#38	NZ_PZRV01000002.1	GCF_003237095.1
WP_111206358.1#38|Staphylococcus_aureus	1203	+	+	10	7534	8736	452342	453544	WP_001062997.1#38	NZ_PZRV01000002.1	GCF_003237095.1
WP_111206358.1#38|Staphylococcus_aureus	180	+	+	20	8991	9170	453799	453978	WP_049878552.1#38	NZ_PZRV01000002.1	GCF_003237095.1
WP_111206358.1#38|Staphylococcus_aureus	63	+	-	82	9381	9443	454189	454251	WP_014532416.1#38	NZ_PZRV01000002.1	GCF_003237095.1
WP_111206358.1#38|Staphylococcus_aureus	69	+	-	11	9507	9575	454315	454383	WP_014373779.1#38	NZ_PZRV01000002.1	GCF_003237095.1
WP_111206358.1#38|Staphylococcus_aureus	66	+	-	7	9627	9692	454435	454500	WP_014373780.1#38	NZ_PZRV01000002.1	GCF_003237095.1
WP_111206358.1#38|Staphylococcus_aureus	66	+	-	7	9724	9789	454532	454597	WP_014373781.1#38	NZ_PZRV01000002.1	GCF_003237095.1
WP_111206358.1#38|Staphylococcus_aureus	1485	+	+	24	10310	11794	455118	456602	WP_000948295.1#38	NZ_PZRV01000002.1	GCF_003237095.1
WP_023914991.1#31|Staphylococcus_aureus	846	-	-	13	-15079	-14234	59707	60552	WP_023914999.1#31	NZ_JAPKJV010000009.1	GCF_026308625.1
WP_023914991.1#31|Staphylococcus_aureus	681	-	+	1	-13762	-13082	58555	59235	WP_006191885.1#31	NZ_JAPKJV010000009.1	GCF_026308625.1
WP_023914991.1#31|Staphylococcus_aureus	696	-	+	1	-12795	-12100	57573	58268	WP_000782827.1#31	NZ_JAPKJV010000009.1	GCF_026308625.1
WP_023914991.1#31|Staphylococcus_aureus	1071	-	+	1	-11809	-10739	56212	57282	WP_023914996.1#31	NZ_JAPKJV010000009.1	GCF_026308625.1
WP_023914991.1#31|Staphylococcus_aureus	138	-	+	16	-10620	-10483	55956	56093	WP_001792090.1#31	NZ_JAPKJV010000009.1	GCF_026308625.1
WP_023914991.1#31|Staphylococcus_aureus	879	-	+	1	-10374	-9496	54969	55847	WP_023914994.1#31	NZ_JAPKJV010000009.1	GCF_026308625.1
WP_023914991.1#31|Staphylococcus_aureus	705	-	+	1	-9132	-8428	53901	54605	WP_000781347.1#31	NZ_JAPKJV010000009.1	GCF_026308625.1
WP_023914991.1#31|Staphylococcus_aureus	696	-	+	1	-7982	-7287	52760	53455	WP_000769832.1#31	NZ_JAPKJV010000009.1	GCF_026308625.1
WP_023914991.1#31|Staphylococcus_aureus	699	-	+	1	-6944	-6246	51719	52417	WP_000673031.1#31	NZ_JAPKJV010000009.1	GCF_026308625.1
WP_023914991.1#31|Staphylococcus_aureus	699	-	+	1	-5862	-5164	50637	51335	WP_000779445.1#31	NZ_JAPKJV010000009.1	GCF_026308625.1
WP_023914991.1#31|Staphylococcus_aureus	684	-	+	1	-4798	-4115	49588	50271	WP_000673046.1#31	NZ_JAPKJV010000009.1	GCF_026308625.1
WP_023914991.1#31|Staphylococcus_aureus	102	-	-	17	-4030	-3929	49402	49503	WP_031762269.1#31	NZ_JAPKJV010000009.1	GCF_026308625.1
WP_023914991.1#31|Staphylococcus_aureus	1557	-	+	5	-3851	-2295	47768	49324	WP_000028681.1#31	NZ_JAPKJV010000009.1	GCF_026308625.1
WP_023914991.1#31|Staphylococcus_aureus	1188	-	+	3	-2302	-1115	46588	47775	WP_000072613.1#31	NZ_JAPKJV010000009.1	GCF_026308625.1
WP_023914991.1#31|Staphylococcus_aureus	693	-	+	1	-713	-21	45494	46186	WP_000769138.1#31	NZ_JAPKJV010000009.1	GCF_026308625.1
WP_023914991.1#31|Staphylococcus_aureus	1503	-	+	79	1	1503	43970	45472	WP_023914991.1#31	NZ_JAPKJV010000009.1	GCF_026308625.1
WP_023914991.1#31|Staphylococcus_aureus	309	-	-	4	1608	1916	43557	43865	WP_000669519.1#31	NZ_JAPKJV010000009.1	GCF_026308625.1
WP_023914991.1#31|Staphylococcus_aureus	780	-	+	2	2284	3063	42410	43189	WP_266054456.1#31	NZ_JAPKJV010000009.1	GCF_026308625.1
WP_023914991.1#31|Staphylococcus_aureus	777	-	+	2	3132	3908	41565	42341	WP_023914987.1#31	NZ_JAPKJV010000009.1	GCF_026308625.1
WP_023914991.1#31|Staphylococcus_aureus	813	-	+	2	4090	4902	40571	41383	WP_103254085.1#31	NZ_JAPKJV010000009.1	GCF_026308625.1
WP_023914991.1#31|Staphylococcus_aureus	1323	-	+	9	4895	6217	39256	40578	WP_266195249.1#31	NZ_JAPKJV010000009.1	GCF_026308625.1
WP_023914991.1#31|Staphylococcus_aureus	324	-	+	6	6214	6537	38936	39259	WP_000971506.1#31	NZ_JAPKJV010000009.1	GCF_026308625.1
WP_023914991.1#31|Staphylococcus_aureus	297	-	+	12	6556	6852	38621	38917	WP_000074801.1#31	NZ_JAPKJV010000009.1	GCF_026308625.1
WP_023914991.1#31|Staphylococcus_aureus	261	-	-	8	7142	7402	38071	38331	WP_072398156.1#31	NZ_JAPKJV010000009.1	GCF_026308625.1
WP_023914991.1#31|Staphylococcus_aureus	1203	-	+	10	7534	8736	36737	37939	WP_001062997.1#31	NZ_JAPKJV010000009.1	GCF_026308625.1
WP_023914991.1#31|Staphylococcus_aureus	180	-	+	20	8991	9170	36303	36482	WP_049878552.1#31	NZ_JAPKJV010000009.1	GCF_026308625.1
WP_023914991.1#31|Staphylococcus_aureus	63	-	-	82	9381	9443	36030	36092	WP_014532416.1#31	NZ_JAPKJV010000009.1	GCF_026308625.1
WP_023914991.1#31|Staphylococcus_aureus	69	-	-	11	9507	9575	35898	35966	WP_014373779.1#31	NZ_JAPKJV010000009.1	GCF_026308625.1
WP_023914991.1#31|Staphylococcus_aureus	66	-	-	7	9627	9692	35781	35846	WP_014373780.1#31	NZ_JAPKJV010000009.1	GCF_026308625.1
WP_023914991.1#31|Staphylococcus_aureus	66	-	-	7	9724	9789	35684	35749	WP_014373781.1#31	NZ_JAPKJV010000009.1	GCF_026308625.1
WP_023914991.1#31|Staphylococcus_aureus	1485	-	+	24	10310	11794	33679	35163	WP_260650949.1#31	NZ_JAPKJV010000009.1	GCF_026308625.1
WP_103204420.1#20|Staphylococcus_aureus	360	+	-	14	-15364	-15005	109947	110306	WP_103204407.1#20	NZ_OFUE01000003.1	GCF_900250205.1
WP_103204420.1#20|Staphylococcus_aureus	846	+	-	13	-14986	-14141	110325	111170	WP_103204408.1#20	NZ_OFUE01000003.1	GCF_900250205.1
WP_103204420.1#20|Staphylococcus_aureus	681	+	+	1	-13669	-12989	111642	112322	WP_103204410.1#20	NZ_OFUE01000003.1	GCF_900250205.1
WP_103204420.1#20|Staphylococcus_aureus	696	+	+	1	-12701	-12006	112610	113305	WP_000782618.1#20	NZ_OFUE01000003.1	GCF_900250205.1
WP_103204420.1#20|Staphylococcus_aureus	1071	+	+	1	-11715	-10645	113596	114666	WP_103204411.1#20	NZ_OFUE01000003.1	GCF_900250205.1
WP_103204420.1#20|Staphylococcus_aureus	138	+	+	16	-10526	-10389	114785	114922	WP_031901350.1#20	NZ_OFUE01000003.1	GCF_900250205.1
WP_103204420.1#20|Staphylococcus_aureus	891	+	+	1	-10280	-9390	115031	115921	WP_103204412.1#20	NZ_OFUE01000003.1	GCF_900250205.1
WP_103204420.1#20|Staphylococcus_aureus	705	+	+	1	-9026	-8322	116285	116989	WP_103204413.1#20	NZ_OFUE01000003.1	GCF_900250205.1
WP_103204420.1#20|Staphylococcus_aureus	696	+	+	1	-7876	-7181	117435	118130	WP_103204414.1#20	NZ_OFUE01000003.1	GCF_900250205.1
WP_103204420.1#20|Staphylococcus_aureus	699	+	+	1	-6842	-6144	118469	119167	WP_103204415.1#20	NZ_OFUE01000003.1	GCF_900250205.1
WP_103204420.1#20|Staphylococcus_aureus	699	+	+	1	-5767	-5069	119544	120242	WP_072490936.1#20	NZ_OFUE01000003.1	GCF_900250205.1
WP_103204420.1#20|Staphylococcus_aureus	684	+	+	1	-4703	-4020	120608	121291	WP_103204416.1#20	NZ_OFUE01000003.1	GCF_900250205.1
WP_103204420.1#20|Staphylococcus_aureus	1557	+	+	5	-3768	-2212	121543	123099	WP_103204417.1#20	NZ_OFUE01000003.1	GCF_900250205.1
WP_103204420.1#20|Staphylococcus_aureus	1110	+	+	3	-2219	-1110	123092	124201	WP_103204418.1#20	NZ_OFUE01000003.1	GCF_900250205.1
WP_103204420.1#20|Staphylococcus_aureus	684	+	+	1	-702	-19	124609	125292	WP_103204419.1#20	NZ_OFUE01000003.1	GCF_900250205.1
WP_103204420.1#20|Staphylococcus_aureus	1491	+	+	79	1	1491	125312	126802	WP_103204420.1#20	NZ_OFUE01000003.1	GCF_900250205.1
WP_103204420.1#20|Staphylococcus_aureus	309	+	-	4	1598	1906	126909	127217	WP_103204421.1#20	NZ_OFUE01000003.1	GCF_900250205.1
WP_103204420.1#20|Staphylococcus_aureus	774	+	+	2	2273	3046	127584	128357	WP_078064181.1#20	NZ_OFUE01000003.1	GCF_900250205.1
WP_103204420.1#20|Staphylococcus_aureus	795	+	+	2	3077	3871	128388	129182	WP_103204422.1#20	NZ_OFUE01000003.1	GCF_900250205.1
WP_103204420.1#20|Staphylococcus_aureus	786	+	+	2	3919	4704	129230	130015	WP_103204423.1#20	NZ_OFUE01000003.1	GCF_900250205.1
WP_103204420.1#20|Staphylococcus_aureus	786	+	+	2	4732	5517	130043	130828	WP_103204424.1#20	NZ_OFUE01000003.1	GCF_900250205.1
WP_103204420.1#20|Staphylococcus_aureus	807	+	+	2	5536	6342	130847	131653	WP_103204425.1#20	NZ_OFUE01000003.1	GCF_900250205.1
WP_103204420.1#20|Staphylococcus_aureus	804	+	+	2	6388	7191	131699	132502	WP_308447965.1#20	NZ_OFUE01000003.1	GCF_900250205.1
WP_103204420.1#20|Staphylococcus_aureus	792	+	+	2	7210	8001	132521	133312	WP_103204426.1#20	NZ_OFUE01000003.1	GCF_900250205.1
WP_103204420.1#20|Staphylococcus_aureus	813	+	+	2	8170	8982	133481	134293	WP_103204427.1#20	NZ_OFUE01000003.1	GCF_900250205.1
WP_103204420.1#20|Staphylococcus_aureus	1334	+	+	81	8972	10305	134283	135616	pseudogene_20.21*#20	NZ_OFUE01000003.1	GCF_900250205.1
WP_103204420.1#20|Staphylococcus_aureus	324	+	+	6	10302	10625	135613	135936	WP_000971504.1#20	NZ_OFUE01000003.1	GCF_900250205.1
WP_103204420.1#20|Staphylococcus_aureus	297	+	+	12	10644	10940	135955	136251	WP_238522654.1#20	NZ_OFUE01000003.1	GCF_900250205.1
WP_103204420.1#20|Staphylococcus_aureus	261	+	-	8	11230	11490	136541	136801	WP_103204428.1#20	NZ_OFUE01000003.1	GCF_900250205.1
WP_103204420.1#20|Staphylococcus_aureus	1203	+	+	10	11609	12811	136920	138122	WP_103204429.1#20	NZ_OFUE01000003.1	GCF_900250205.1
WP_103204420.1#20|Staphylococcus_aureus	63	+	-	82	13468	13530	138779	138841	WP_014532416.1#20	NZ_OFUE01000003.1	GCF_900250205.1
WP_258414973.1#22|Staphylococcus_aureus	846	+	-	13	-15023	-14178	393513	394358	WP_258411514.1#22	NZ_CP102953.1	GCF_024741375.1
WP_258414973.1#22|Staphylococcus_aureus	681	+	+	1	-13706	-13026	394830	395510	WP_000668995.1#22	NZ_CP102953.1	GCF_024741375.1
WP_258414973.1#22|Staphylococcus_aureus	696	+	+	1	-12740	-12045	395796	396491	WP_000782616.1#22	NZ_CP102953.1	GCF_024741375.1
WP_258414973.1#22|Staphylococcus_aureus	1071	+	+	1	-11754	-10684	396782	397852	WP_258414044.1#22	NZ_CP102953.1	GCF_024741375.1
WP_258414973.1#22|Staphylococcus_aureus	138	+	+	16	-10565	-10428	397971	398108	WP_001791691.1#22	NZ_CP102953.1	GCF_024741375.1
WP_258414973.1#22|Staphylococcus_aureus	846	+	+	1	-10319	-9474	398217	399062	WP_258414045.1#22	NZ_CP102953.1	GCF_024741375.1
WP_258414973.1#22|Staphylococcus_aureus	705	+	+	1	-9110	-8406	399426	400130	WP_000781345.1#22	NZ_CP102953.1	GCF_024741375.1
WP_258414973.1#22|Staphylococcus_aureus	696	+	+	1	-7960	-7265	400576	401271	WP_000769820.1#22	NZ_CP102953.1	GCF_024741375.1
WP_258414973.1#22|Staphylococcus_aureus	699	+	+	1	-6926	-6228	401610	402308	WP_000673034.1#22	NZ_CP102953.1	GCF_024741375.1
WP_258414973.1#22|Staphylococcus_aureus	699	+	+	1	-5851	-5153	402685	403383	WP_258414969.1#22	NZ_CP102953.1	GCF_024741375.1
WP_258414973.1#22|Staphylococcus_aureus	684	+	+	1	-4787	-4104	403749	404432	WP_000778477.1#22	NZ_CP102953.1	GCF_024741375.1
WP_258414973.1#22|Staphylococcus_aureus	102	+	-	17	-4019	-3918	404517	404618	WP_031762269.1#22	NZ_CP102953.1	GCF_024741375.1
WP_258414973.1#22|Staphylococcus_aureus	1557	+	+	5	-3840	-2284	404696	406252	WP_258414970.1#22	NZ_CP102953.1	GCF_024741375.1
WP_258414973.1#22|Staphylococcus_aureus	1188	+	+	3	-2291	-1104	406245	407432	WP_258414971.1#22	NZ_CP102953.1	GCF_024741375.1
WP_258414973.1#22|Staphylococcus_aureus	684	+	+	1	-702	-19	407834	408517	WP_258414972.1#22	NZ_CP102953.1	GCF_024741375.1
WP_258414973.1#22|Staphylococcus_aureus	1491	+	+	79	1	1491	408537	410027	WP_258414973.1#22	NZ_CP102953.1	GCF_024741375.1
WP_258414973.1#22|Staphylococcus_aureus	309	+	-	4	1598	1906	410134	410442	WP_000669519.1#22	NZ_CP102953.1	GCF_024741375.1
WP_258414973.1#22|Staphylococcus_aureus	783	+	+	2	2273	3055	410809	411591	WP_258414990.1#22	NZ_CP102953.1	GCF_024741375.1
WP_258414973.1#22|Staphylococcus_aureus	789	+	+	2	3103	3891	411639	412427	WP_258414974.1#22	NZ_CP102953.1	GCF_024741375.1
WP_258414973.1#22|Staphylococcus_aureus	807	+	+	2	3910	4716	412446	413252	WP_072361585.1#22	NZ_CP102953.1	GCF_024741375.1
WP_258414973.1#22|Staphylococcus_aureus	795	+	+	2	4765	5559	413301	414095	WP_078371447.1#22	NZ_CP102953.1	GCF_024741375.1
WP_258414973.1#22|Staphylococcus_aureus	714	+	+	81	5611	6324	414147	414860	pseudogene_22.12*#22	NZ_CP102953.1	GCF_024741375.1
WP_258414973.1#22|Staphylococcus_aureus	1293	+	+	0	6417	7709	414953	416245	WP_000777472.1#22	NZ_CP102953.1	GCF_024741375.1
WP_258414973.1#22|Staphylococcus_aureus	762	+	+	0	7702	8463	416238	416999	WP_001066123.1#22	NZ_CP102953.1	GCF_024741375.1
WP_258414973.1#22|Staphylococcus_aureus	99	+	+	81	8519	8617	417055	417153	pseudogene_22.15*#22	NZ_CP102953.1	GCF_024741375.1
WP_258414973.1#22|Staphylococcus_aureus	782	+	+	81	8636	9417	417172	417953	pseudogene_22.29*#22	NZ_CP102953.1	GCF_024741375.1
WP_258414973.1#22|Staphylococcus_aureus	795	+	+	2	9599	10393	418135	418929	WP_072361595.1#22	NZ_CP102953.1	GCF_024741375.1
WP_258414973.1#22|Staphylococcus_aureus	1332	+	+	9	10383	11714	418919	420250	WP_258414975.1#22	NZ_CP102953.1	GCF_024741375.1
WP_258414973.1#22|Staphylococcus_aureus	324	+	+	6	11711	12034	420247	420570	WP_258414976.1#22	NZ_CP102953.1	GCF_024741375.1
WP_258414973.1#22|Staphylococcus_aureus	285	+	+	12	12048	12332	420584	420868	WP_078371446.1#22	NZ_CP102953.1	GCF_024741375.1
WP_258414973.1#22|Staphylococcus_aureus	261	+	-	8	12661	12921	421197	421457	WP_001798389.1#22	NZ_CP102953.1	GCF_024741375.1
WP_281229668.1#42|Staphylococcus_aureus	846	+	-	13	-15076	-14231	113712	114557	WP_001024377.1#42	NZ_JARZFA010000005.1	GCF_029930805.1
WP_281229668.1#42|Staphylococcus_aureus	681	+	+	1	-13759	-13079	115029	115709	WP_000669006.1#42	NZ_JARZFA010000005.1	GCF_029930805.1
WP_281229668.1#42|Staphylococcus_aureus	696	+	+	1	-12791	-12096	115997	116692	WP_000782826.1#42	NZ_JARZFA010000005.1	GCF_029930805.1
WP_281229668.1#42|Staphylococcus_aureus	1071	+	+	1	-11805	-10735	116983	118053	WP_017804603.1#42	NZ_JARZFA010000005.1	GCF_029930805.1
WP_281229668.1#42|Staphylococcus_aureus	138	+	+	16	-10616	-10479	118172	118309	WP_001791691.1#42	NZ_JARZFA010000005.1	GCF_029930805.1
WP_281229668.1#42|Staphylococcus_aureus	927	+	+	1	-10370	-9444	118418	119344	WP_000705228.1#42	NZ_JARZFA010000005.1	GCF_029930805.1
WP_281229668.1#42|Staphylococcus_aureus	705	+	+	1	-9080	-8376	119708	120412	WP_000784251.1#42	NZ_JARZFA010000005.1	GCF_029930805.1
WP_281229668.1#42|Staphylococcus_aureus	696	+	+	1	-7945	-7250	120843	121538	WP_000769833.1#42	NZ_JARZFA010000005.1	GCF_029930805.1
WP_281229668.1#42|Staphylococcus_aureus	699	+	+	1	-6911	-6213	121877	122575	WP_000673480.1#42	NZ_JARZFA010000005.1	GCF_029930805.1
WP_281229668.1#42|Staphylococcus_aureus	699	+	+	1	-5833	-5135	122955	123653	WP_000673078.1#42	NZ_JARZFA010000005.1	GCF_029930805.1
WP_281229668.1#42|Staphylococcus_aureus	684	+	+	1	-4769	-4086	124019	124702	WP_000778477.1#42	NZ_JARZFA010000005.1	GCF_029930805.1
WP_281229668.1#42|Staphylococcus_aureus	102	+	-	17	-4001	-3900	124787	124888	WP_031762269.1#42	NZ_JARZFA010000005.1	GCF_029930805.1
WP_281229668.1#42|Staphylococcus_aureus	1557	+	+	5	-3822	-2266	124966	126522	WP_000028683.1#42	NZ_JARZFA010000005.1	GCF_029930805.1
WP_281229668.1#42|Staphylococcus_aureus	1170	+	+	3	-2273	-1104	126515	127684	WP_000072573.1#42	NZ_JARZFA010000005.1	GCF_029930805.1
WP_281229668.1#42|Staphylococcus_aureus	684	+	+	1	-702	-19	128086	128769	WP_000769155.1#42	NZ_JARZFA010000005.1	GCF_029930805.1
WP_281229668.1#42|Staphylococcus_aureus	1491	+	+	79	1	1491	128789	130279	WP_281229668.1#42	NZ_JARZFA010000005.1	GCF_029930805.1
WP_281229668.1#42|Staphylococcus_aureus	309	+	-	4	1597	1905	130385	130693	WP_154283685.1#42	NZ_JARZFA010000005.1	GCF_029930805.1
WP_281229668.1#42|Staphylococcus_aureus	789	+	+	2	2272	3060	131060	131848	WP_031871517.1#42	NZ_JARZFA010000005.1	GCF_029930805.1
WP_281229668.1#42|Staphylococcus_aureus	792	+	+	2	3079	3870	131867	132658	WP_000269701.1#42	NZ_JARZFA010000005.1	GCF_029930805.1
WP_281229668.1#42|Staphylococcus_aureus	807	+	+	2	3931	4737	132719	133525	WP_001205667.1#42	NZ_JARZFA010000005.1	GCF_029930805.1
WP_281229668.1#42|Staphylococcus_aureus	804	+	+	2	4773	5576	133561	134364	WP_025173830.1#42	NZ_JARZFA010000005.1	GCF_029930805.1
WP_281229668.1#42|Staphylococcus_aureus	780	+	+	2	5595	6374	134383	135162	WP_001256626.1#42	NZ_JARZFA010000005.1	GCF_029930805.1
WP_281229668.1#42|Staphylococcus_aureus	801	+	+	2	6426	7226	135214	136014	WP_000540323.1#42	NZ_JARZFA010000005.1	GCF_029930805.1
WP_281229668.1#42|Staphylococcus_aureus	783	+	+	2	7245	8027	136033	136815	WP_000835971.1#42	NZ_JARZFA010000005.1	GCF_029930805.1
WP_281229668.1#42|Staphylococcus_aureus	816	+	+	2	8206	9021	136994	137809	WP_001557597.1#42	NZ_JARZFA010000005.1	GCF_029930805.1
WP_281229668.1#42|Staphylococcus_aureus	1326	+	+	9	9011	10336	137799	139124	WP_086153436.1#42	NZ_JARZFA010000005.1	GCF_029930805.1
WP_281229668.1#42|Staphylococcus_aureus	324	+	+	6	10333	10656	139121	139444	WP_000971498.1#42	NZ_JARZFA010000005.1	GCF_029930805.1
WP_281229668.1#42|Staphylococcus_aureus	315	+	+	12	10675	10989	139463	139777	WP_000172540.1#42	NZ_JARZFA010000005.1	GCF_029930805.1
WP_281229668.1#42|Staphylococcus_aureus	201	+	-	8	11278	11478	140066	140266	WP_001797248.1#42	NZ_JARZFA010000005.1	GCF_029930805.1
WP_281229668.1#42|Staphylococcus_aureus	1203	+	+	10	11657	12859	140445	141647	WP_001063005.1#42	NZ_JARZFA010000005.1	GCF_029930805.1
WP_281229668.1#42|Staphylococcus_aureus	180	+	+	20	13114	13293	141902	142081	WP_001789533.1#42	NZ_JARZFA010000005.1	GCF_029930805.1
WP_064127914.1#43|Staphylococcus_aureus	846	+	-	13	-15028	-14183	297065	297910	WP_001024377.1#43	NZ_FKOI01000003.1	GCF_900080955.1
WP_064127914.1#43|Staphylococcus_aureus	681	+	+	1	-13711	-13031	298382	299062	WP_000669006.1#43	NZ_FKOI01000003.1	GCF_900080955.1
WP_064127914.1#43|Staphylococcus_aureus	696	+	+	1	-12743	-12048	299350	300045	WP_000782826.1#43	NZ_FKOI01000003.1	GCF_900080955.1
WP_064127914.1#43|Staphylococcus_aureus	1110	+	+	1	-11757	-10648	300336	301445	WP_000784032.1#43	NZ_FKOI01000003.1	GCF_900080955.1
WP_064127914.1#43|Staphylococcus_aureus	138	+	+	16	-10529	-10392	301564	301701	WP_001791691.1#43	NZ_FKOI01000003.1	GCF_900080955.1
WP_064127914.1#43|Staphylococcus_aureus	840	+	+	1	-10283	-9444	301810	302649	WP_064127912.1#43	NZ_FKOI01000003.1	GCF_900080955.1
WP_064127914.1#43|Staphylococcus_aureus	705	+	+	1	-9080	-8376	303013	303717	WP_064127913.1#43	NZ_FKOI01000003.1	GCF_900080955.1
WP_064127914.1#43|Staphylococcus_aureus	696	+	+	1	-7945	-7250	304148	304843	WP_000769833.1#43	NZ_FKOI01000003.1	GCF_900080955.1
WP_064127914.1#43|Staphylococcus_aureus	699	+	+	1	-6911	-6213	305182	305880	WP_000673480.1#43	NZ_FKOI01000003.1	GCF_900080955.1
WP_064127914.1#43|Staphylococcus_aureus	699	+	+	1	-5833	-5135	306260	306958	WP_000673078.1#43	NZ_FKOI01000003.1	GCF_900080955.1
WP_064127914.1#43|Staphylococcus_aureus	684	+	+	1	-4769	-4086	307324	308007	WP_000778477.1#43	NZ_FKOI01000003.1	GCF_900080955.1
WP_064127914.1#43|Staphylococcus_aureus	102	+	-	17	-4001	-3900	308092	308193	WP_031762269.1#43	NZ_FKOI01000003.1	GCF_900080955.1
WP_064127914.1#43|Staphylococcus_aureus	1557	+	+	5	-3822	-2266	308271	309827	WP_000028683.1#43	NZ_FKOI01000003.1	GCF_900080955.1
WP_064127914.1#43|Staphylococcus_aureus	1170	+	+	3	-2273	-1104	309820	310989	WP_000072573.1#43	NZ_FKOI01000003.1	GCF_900080955.1
WP_064127914.1#43|Staphylococcus_aureus	684	+	+	1	-702	-19	311391	312074	WP_000769155.1#43	NZ_FKOI01000003.1	GCF_900080955.1
WP_064127914.1#43|Staphylococcus_aureus	1491	+	+	79	1	1491	312094	313584	WP_064127914.1#43	NZ_FKOI01000003.1	GCF_900080955.1
WP_064127914.1#43|Staphylococcus_aureus	309	+	-	4	1597	1905	313690	313998	WP_000669519.1#43	NZ_FKOI01000003.1	GCF_900080955.1
WP_064127914.1#43|Staphylococcus_aureus	789	+	+	2	2272	3060	314365	315153	WP_031871517.1#43	NZ_FKOI01000003.1	GCF_900080955.1
WP_064127914.1#43|Staphylococcus_aureus	792	+	+	2	3079	3870	315172	315963	WP_000269701.1#43	NZ_FKOI01000003.1	GCF_900080955.1
WP_064127914.1#43|Staphylococcus_aureus	807	+	+	2	3931	4737	316024	316830	WP_001205667.1#43	NZ_FKOI01000003.1	GCF_900080955.1
WP_064127914.1#43|Staphylococcus_aureus	801	+	+	2	4776	5576	316869	317669	WP_001806699.1#43	NZ_FKOI01000003.1	GCF_900080955.1
WP_064127914.1#43|Staphylococcus_aureus	780	+	+	2	5595	6374	317688	318467	WP_001256626.1#43	NZ_FKOI01000003.1	GCF_900080955.1
WP_064127914.1#43|Staphylococcus_aureus	801	+	+	2	6426	7226	318519	319319	WP_000540323.1#43	NZ_FKOI01000003.1	GCF_900080955.1
WP_064127914.1#43|Staphylococcus_aureus	783	+	+	2	7245	8027	319338	320120	WP_000835971.1#43	NZ_FKOI01000003.1	GCF_900080955.1
WP_064127914.1#43|Staphylococcus_aureus	813	+	+	2	8209	9021	320302	321114	WP_064127915.1#43	NZ_FKOI01000003.1	GCF_900080955.1
WP_064127914.1#43|Staphylococcus_aureus	1327	+	+	81	9011	10337	321104	322430	pseudogene_43.17*#43	NZ_FKOI01000003.1	GCF_900080955.1
WP_064127914.1#43|Staphylococcus_aureus	324	+	+	6	10334	10657	322427	322750	WP_000971498.1#43	NZ_FKOI01000003.1	GCF_900080955.1
WP_064127914.1#43|Staphylococcus_aureus	315	+	+	12	10676	10990	322769	323083	WP_000172540.1#43	NZ_FKOI01000003.1	GCF_900080955.1
WP_064127914.1#43|Staphylococcus_aureus	201	+	-	8	11279	11479	323372	323572	WP_001797248.1#43	NZ_FKOI01000003.1	GCF_900080955.1
WP_064127914.1#43|Staphylococcus_aureus	1203	+	+	10	11658	12860	323751	324953	WP_001063005.1#43	NZ_FKOI01000003.1	GCF_900080955.1
WP_064127914.1#43|Staphylococcus_aureus	180	+	+	20	13115	13294	325208	325387	WP_001789533.1#43	NZ_FKOI01000003.1	GCF_900080955.1
WP_001208888.1#37|Staphylococcus_aureus	846	-	-	13	-15076	-14231	64186	65031	WP_001024377.1#37	NZ_JAHKMN010000002.1	GCF_018912545.1
WP_001208888.1#37|Staphylococcus_aureus	681	-	+	1	-13759	-13079	63034	63714	WP_000669006.1#37	NZ_JAHKMN010000002.1	GCF_018912545.1
WP_001208888.1#37|Staphylococcus_aureus	696	-	+	1	-12791	-12096	62051	62746	WP_000782826.1#37	NZ_JAHKMN010000002.1	GCF_018912545.1
WP_001208888.1#37|Staphylococcus_aureus	1071	-	+	1	-11805	-10735	60690	61760	WP_017804603.1#37	NZ_JAHKMN010000002.1	GCF_018912545.1
WP_001208888.1#37|Staphylococcus_aureus	138	-	+	16	-10616	-10479	60434	60571	WP_001791691.1#37	NZ_JAHKMN010000002.1	GCF_018912545.1
WP_001208888.1#37|Staphylococcus_aureus	927	-	+	1	-10370	-9444	59399	60325	WP_000705228.1#37	NZ_JAHKMN010000002.1	GCF_018912545.1
WP_001208888.1#37|Staphylococcus_aureus	705	-	+	1	-9080	-8376	58331	59035	WP_000784251.1#37	NZ_JAHKMN010000002.1	GCF_018912545.1
WP_001208888.1#37|Staphylococcus_aureus	696	-	+	1	-7945	-7250	57205	57900	WP_000769833.1#37	NZ_JAHKMN010000002.1	GCF_018912545.1
WP_001208888.1#37|Staphylococcus_aureus	699	-	+	1	-6911	-6213	56168	56866	WP_000673480.1#37	NZ_JAHKMN010000002.1	GCF_018912545.1
WP_001208888.1#37|Staphylococcus_aureus	699	-	+	1	-5833	-5135	55090	55788	WP_000673078.1#37	NZ_JAHKMN010000002.1	GCF_018912545.1
WP_001208888.1#37|Staphylococcus_aureus	684	-	+	1	-4769	-4086	54041	54724	WP_000778477.1#37	NZ_JAHKMN010000002.1	GCF_018912545.1
WP_001208888.1#37|Staphylococcus_aureus	102	-	-	81	-4001	-3900	53855	53956	pseudogene_37.15*#37	NZ_JAHKMN010000002.1	GCF_018912545.1
WP_001208888.1#37|Staphylococcus_aureus	1557	-	+	5	-3822	-2266	52221	53777	WP_000028683.1#37	NZ_JAHKMN010000002.1	GCF_018912545.1
WP_001208888.1#37|Staphylococcus_aureus	1170	-	+	3	-2273	-1104	51059	52228	WP_000072573.1#37	NZ_JAHKMN010000002.1	GCF_018912545.1
WP_001208888.1#37|Staphylococcus_aureus	684	-	+	1	-702	-19	49974	50657	WP_000769155.1#37	NZ_JAHKMN010000002.1	GCF_018912545.1
WP_001208888.1#37|Staphylococcus_aureus	1491	-	+	79	1	1491	48464	49954	WP_001208888.1#37	NZ_JAHKMN010000002.1	GCF_018912545.1
WP_001208888.1#37|Staphylococcus_aureus	309	-	-	4	1597	1905	48050	48358	WP_000669519.1#37	NZ_JAHKMN010000002.1	GCF_018912545.1
WP_001208888.1#37|Staphylococcus_aureus	789	-	+	2	2272	3060	46895	47683	WP_031871517.1#37	NZ_JAHKMN010000002.1	GCF_018912545.1
WP_001208888.1#37|Staphylococcus_aureus	792	-	+	2	3079	3870	46085	46876	WP_000269701.1#37	NZ_JAHKMN010000002.1	GCF_018912545.1
WP_001208888.1#37|Staphylococcus_aureus	807	-	+	2	3931	4737	45218	46024	WP_001205667.1#37	NZ_JAHKMN010000002.1	GCF_018912545.1
WP_001208888.1#37|Staphylococcus_aureus	801	-	+	2	4776	5576	44379	45179	WP_001806699.1#37	NZ_JAHKMN010000002.1	GCF_018912545.1
WP_001208888.1#37|Staphylococcus_aureus	780	-	+	2	5595	6374	43581	44360	WP_216452813.1#37	NZ_JAHKMN010000002.1	GCF_018912545.1
WP_001208888.1#37|Staphylococcus_aureus	801	-	+	2	6426	7226	42729	43529	WP_000540323.1#37	NZ_JAHKMN010000002.1	GCF_018912545.1
WP_001208888.1#37|Staphylococcus_aureus	783	-	+	2	7245	8027	41928	42710	WP_000835971.1#37	NZ_JAHKMN010000002.1	GCF_018912545.1
WP_001208888.1#37|Staphylococcus_aureus	816	-	+	2	8206	9021	40934	41749	WP_001557597.1#37	NZ_JAHKMN010000002.1	GCF_018912545.1
WP_001208888.1#37|Staphylococcus_aureus	1326	-	+	9	9011	10336	39619	40944	WP_086153436.1#37	NZ_JAHKMN010000002.1	GCF_018912545.1
WP_001208888.1#37|Staphylococcus_aureus	324	-	+	6	10333	10656	39299	39622	WP_000971498.1#37	NZ_JAHKMN010000002.1	GCF_018912545.1
WP_001208888.1#37|Staphylococcus_aureus	315	-	+	12	10675	10989	38966	39280	WP_000172540.1#37	NZ_JAHKMN010000002.1	GCF_018912545.1
WP_001208888.1#37|Staphylococcus_aureus	261	-	-	81	11278	11538	38417	38677	pseudogene_37.30*#37	NZ_JAHKMN010000002.1	GCF_018912545.1
WP_001208888.1#37|Staphylococcus_aureus	1203	-	+	10	11657	12859	37096	38298	WP_216452700.1#37	NZ_JAHKMN010000002.1	GCF_018912545.1
WP_001208888.1#37|Staphylococcus_aureus	180	-	+	20	13114	13293	36662	36841	WP_001789533.1#37	NZ_JAHKMN010000002.1	GCF_018912545.1
WP_287123854.1#15|Staphylococcus_aureus	153	+	-	23	-15186	-15034	974930	975082	WP_000248845.1#15	NZ_JAOWTN010000002.1	GCF_030337265.1
WP_287123854.1#15|Staphylococcus_aureus	408	+	+	18	-14671	-14264	975445	975852	WP_287123853.1#15	NZ_JAOWTN010000002.1	GCF_030337265.1
WP_287123854.1#15|Staphylococcus_aureus	483	+	+	15	-14217	-13735	975899	976381	WP_000600864.1#15	NZ_JAOWTN010000002.1	GCF_030337265.1
WP_287123854.1#15|Staphylococcus_aureus	360	+	-	14	-13304	-12945	976812	977171	WP_001021616.1#15	NZ_JAOWTN010000002.1	GCF_030337265.1
WP_287123854.1#15|Staphylococcus_aureus	846	+	-	13	-12926	-12081	977190	978035	WP_001024379.1#15	NZ_JAOWTN010000002.1	GCF_030337265.1
WP_287123854.1#15|Staphylococcus_aureus	681	+	+	1	-11609	-10929	978507	979187	WP_000668998.1#15	NZ_JAOWTN010000002.1	GCF_030337265.1
WP_287123854.1#15|Staphylococcus_aureus	702	+	+	1	-10645	-9944	979471	980172	WP_000782835.1#15	NZ_JAOWTN010000002.1	GCF_030337265.1
WP_287123854.1#15|Staphylococcus_aureus	1032	+	+	1	-9656	-8625	980460	981491	WP_000702719.1#15	NZ_JAOWTN010000002.1	GCF_030337265.1
WP_287123854.1#15|Staphylococcus_aureus	849	+	+	1	-8278	-7430	981838	982686	WP_000784530.1#15	NZ_JAOWTN010000002.1	GCF_030337265.1
WP_287123854.1#15|Staphylococcus_aureus	705	+	+	1	-7069	-6365	983047	983751	WP_000784254.1#15	NZ_JAOWTN010000002.1	GCF_030337265.1
WP_287123854.1#15|Staphylococcus_aureus	699	+	+	1	-5918	-5220	984198	984896	WP_000769843.1#15	NZ_JAOWTN010000002.1	GCF_030337265.1
WP_287123854.1#15|Staphylococcus_aureus	684	+	+	1	-4860	-4177	985256	985939	WP_000779474.1#15	NZ_JAOWTN010000002.1	GCF_030337265.1
WP_287123854.1#15|Staphylococcus_aureus	1557	+	+	5	-3914	-2358	986202	987758	WP_000028601.1#15	NZ_JAOWTN010000002.1	GCF_030337265.1
WP_287123854.1#15|Staphylococcus_aureus	1260	+	+	3	-2365	-1106	987751	989010	WP_000072579.1#15	NZ_JAOWTN010000002.1	GCF_030337265.1
WP_287123854.1#15|Staphylococcus_aureus	696	+	+	1	-716	-21	989400	990095	WP_000769140.1#15	NZ_JAOWTN010000002.1	GCF_030337265.1
WP_287123854.1#15|Staphylococcus_aureus	1491	+	+	79	1	1491	990117	991607	WP_287123854.1#15	NZ_JAOWTN010000002.1	GCF_030337265.1
WP_287123854.1#15|Staphylococcus_aureus	309	+	-	4	1596	1904	991712	992020	WP_000669519.1#15	NZ_JAOWTN010000002.1	GCF_030337265.1
WP_287123854.1#15|Staphylococcus_aureus	783	+	+	2	2271	3053	992387	993169	WP_000540919.1#15	NZ_JAOWTN010000002.1	GCF_030337265.1
WP_287123854.1#15|Staphylococcus_aureus	774	+	+	2	3101	3874	993217	993990	WP_000540911.1#15	NZ_JAOWTN010000002.1	GCF_030337265.1
WP_287123854.1#15|Staphylococcus_aureus	792	+	+	2	3905	4696	994021	994812	WP_000456128.1#15	NZ_JAOWTN010000002.1	GCF_030337265.1
WP_287123854.1#15|Staphylococcus_aureus	156	+	+	81	4817	4972	994933	995088	pseudogene_15.5*#15	NZ_JAOWTN010000002.1	GCF_030337265.1
WP_287123854.1#15|Staphylococcus_aureus	109	+	-	30	4994	5102	995110	995218	WP_078103001.1#15	NZ_JAOWTN010000002.1	GCF_030337265.1
WP_064129737.1#18|Staphylococcus_aureus	408	+	+	18	-15708	-15301	27002	27409	WP_000423535.1#18	NZ_FKSH01000007.1	GCF_900081965.1
WP_064129737.1#18|Staphylococcus_aureus	483	+	+	15	-15254	-14772	27456	27938	WP_000600864.1#18	NZ_FKSH01000007.1	GCF_900081965.1
WP_064129737.1#18|Staphylococcus_aureus	360	+	-	14	-14341	-13982	28369	28728	WP_001021616.1#18	NZ_FKSH01000007.1	GCF_900081965.1
WP_064129737.1#18|Staphylococcus_aureus	846	+	-	13	-13963	-13118	28747	29592	WP_001024379.1#18	NZ_FKSH01000007.1	GCF_900081965.1
WP_064129737.1#18|Staphylococcus_aureus	681	+	+	1	-12646	-11966	30064	30744	WP_000668998.1#18	NZ_FKSH01000007.1	GCF_900081965.1
WP_064129737.1#18|Staphylococcus_aureus	702	+	+	1	-11681	-10980	31029	31730	WP_000782835.1#18	NZ_FKSH01000007.1	GCF_900081965.1
WP_064129737.1#18|Staphylococcus_aureus	1032	+	+	1	-10692	-9661	32018	33049	WP_000702719.1#18	NZ_FKSH01000007.1	GCF_900081965.1
WP_064129737.1#18|Staphylococcus_aureus	849	+	+	1	-9314	-8466	33396	34244	WP_000784530.1#18	NZ_FKSH01000007.1	GCF_900081965.1
WP_064129737.1#18|Staphylococcus_aureus	705	+	+	1	-8105	-7401	34605	35309	WP_000784254.1#18	NZ_FKSH01000007.1	GCF_900081965.1
WP_064129737.1#18|Staphylococcus_aureus	696	+	+	1	-6954	-6259	35756	36451	WP_000769825.1#18	NZ_FKSH01000007.1	GCF_900081965.1
WP_064129737.1#18|Staphylococcus_aureus	699	+	+	1	-5918	-5220	36792	37490	WP_000779476.1#18	NZ_FKSH01000007.1	GCF_900081965.1
WP_064129737.1#18|Staphylococcus_aureus	684	+	+	1	-4860	-4177	37850	38533	WP_000779474.1#18	NZ_FKSH01000007.1	GCF_900081965.1
WP_064129737.1#18|Staphylococcus_aureus	1557	+	+	5	-3914	-2358	38796	40352	WP_064129736.1#18	NZ_FKSH01000007.1	GCF_900081965.1
WP_064129737.1#18|Staphylococcus_aureus	1260	+	+	3	-2365	-1106	40345	41604	WP_000072578.1#18	NZ_FKSH01000007.1	GCF_900081965.1
WP_064129737.1#18|Staphylococcus_aureus	696	+	+	1	-716	-21	41994	42689	WP_000769140.1#18	NZ_FKSH01000007.1	GCF_900081965.1
WP_064129737.1#18|Staphylococcus_aureus	1491	+	+	79	1	1491	42711	44201	WP_064129737.1#18	NZ_FKSH01000007.1	GCF_900081965.1
WP_064129737.1#18|Staphylococcus_aureus	309	+	-	4	1596	1904	44306	44614	WP_000669519.1#18	NZ_FKSH01000007.1	GCF_900081965.1
WP_064129737.1#18|Staphylococcus_aureus	783	+	+	2	2271	3053	44981	45763	WP_000540919.1#18	NZ_FKSH01000007.1	GCF_900081965.1
WP_064129737.1#18|Staphylococcus_aureus	774	+	+	2	3101	3874	45811	46584	WP_000540911.1#18	NZ_FKSH01000007.1	GCF_900081965.1
WP_064129737.1#18|Staphylococcus_aureus	792	+	+	2	3905	4696	46615	47406	WP_000456128.1#18	NZ_FKSH01000007.1	GCF_900081965.1
WP_064129737.1#18|Staphylococcus_aureus	810	+	+	2	4757	5566	47467	48276	WP_064129738.1#18	NZ_FKSH01000007.1	GCF_900081965.1
WP_064129737.1#18|Staphylococcus_aureus	783	+	+	2	5569	6351	48279	49061	WP_001656910.1#18	NZ_FKSH01000007.1	GCF_900081965.1
WP_064129737.1#18|Staphylococcus_aureus	819	+	+	2	6533	7351	49243	50061	WP_000388882.1#18	NZ_FKSH01000007.1	GCF_900081965.1
WP_064129737.1#18|Staphylococcus_aureus	1329	+	+	9	7344	8672	50054	51382	WP_000045194.1#18	NZ_FKSH01000007.1	GCF_900081965.1
WP_064129737.1#18|Staphylococcus_aureus	324	+	+	6	8669	8992	51379	51702	WP_000971498.1#18	NZ_FKSH01000007.1	GCF_900081965.1
WP_064129737.1#18|Staphylococcus_aureus	312	+	+	81	9011	9322	51721	52032	pseudogene_18.13*#18	NZ_FKSH01000007.1	GCF_900081965.1
WP_064129737.1#18|Staphylococcus_aureus	261	+	-	8	9647	9907	52357	52617	WP_001796660.1#18	NZ_FKSH01000007.1	GCF_900081965.1
WP_064129737.1#18|Staphylococcus_aureus	1203	+	+	10	10028	11230	52738	53940	WP_001062986.1#18	NZ_FKSH01000007.1	GCF_900081965.1
WP_064129737.1#18|Staphylococcus_aureus	63	+	-	82	11889	11951	54599	54661	WP_014532416.1#18	NZ_FKSH01000007.1	GCF_900081965.1
WP_064129737.1#18|Staphylococcus_aureus	69	+	-	11	12015	12083	54725	54793	WP_014373779.1#18	NZ_FKSH01000007.1	GCF_900081965.1
WP_064129737.1#18|Staphylococcus_aureus	66	+	-	7	12135	12200	54845	54910	WP_014373780.1#18	NZ_FKSH01000007.1	GCF_900081965.1
WP_064132420.1#24|Staphylococcus_aureus	408	+	+	18	-14672	-14265	360032	360439	WP_000423535.1#24	NZ_FKUJ01000003.1	GCF_900082505.1
WP_064132420.1#24|Staphylococcus_aureus	483	+	+	15	-14218	-13736	360486	360968	WP_000600864.1#24	NZ_FKUJ01000003.1	GCF_900082505.1
WP_064132420.1#24|Staphylococcus_aureus	360	+	-	14	-13305	-12946	361399	361758	WP_001021616.1#24	NZ_FKUJ01000003.1	GCF_900082505.1
WP_064132420.1#24|Staphylococcus_aureus	846	+	-	13	-12927	-12082	361777	362622	WP_001024379.1#24	NZ_FKUJ01000003.1	GCF_900082505.1
WP_064132420.1#24|Staphylococcus_aureus	681	+	+	1	-11610	-10930	363094	363774	WP_000668998.1#24	NZ_FKUJ01000003.1	GCF_900082505.1
WP_064132420.1#24|Staphylococcus_aureus	702	+	+	1	-10645	-9944	364059	364760	WP_064132419.1#24	NZ_FKUJ01000003.1	GCF_900082505.1
WP_064132420.1#24|Staphylococcus_aureus	1032	+	+	1	-9656	-8625	365048	366079	WP_000702719.1#24	NZ_FKUJ01000003.1	GCF_900082505.1
WP_064132420.1#24|Staphylococcus_aureus	849	+	+	1	-8278	-7430	366426	367274	WP_000784530.1#24	NZ_FKUJ01000003.1	GCF_900082505.1
WP_064132420.1#24|Staphylococcus_aureus	126	+	+	34	-7283	-7158	367421	367546	WP_001796665.1#24	NZ_FKUJ01000003.1	GCF_900082505.1
WP_064132420.1#24|Staphylococcus_aureus	705	+	+	1	-7069	-6365	367635	368339	WP_000784254.1#24	NZ_FKUJ01000003.1	GCF_900082505.1
WP_064132420.1#24|Staphylococcus_aureus	699	+	+	1	-5918	-5220	368786	369484	WP_000769843.1#24	NZ_FKUJ01000003.1	GCF_900082505.1
WP_064132420.1#24|Staphylococcus_aureus	684	+	+	1	-4860	-4177	369844	370527	WP_000779474.1#24	NZ_FKUJ01000003.1	GCF_900082505.1
WP_064132420.1#24|Staphylococcus_aureus	1557	+	+	5	-3914	-2358	370790	372346	WP_000028601.1#24	NZ_FKUJ01000003.1	GCF_900082505.1
WP_064132420.1#24|Staphylococcus_aureus	1260	+	+	3	-2365	-1106	372339	373598	WP_000072579.1#24	NZ_FKUJ01000003.1	GCF_900082505.1
WP_064132420.1#24|Staphylococcus_aureus	696	+	+	1	-716	-21	373988	374683	WP_000769140.1#24	NZ_FKUJ01000003.1	GCF_900082505.1
WP_064132420.1#24|Staphylococcus_aureus	1491	+	+	79	1	1491	374705	376195	WP_064132420.1#24	NZ_FKUJ01000003.1	GCF_900082505.1
WP_064132420.1#24|Staphylococcus_aureus	309	+	-	4	1596	1904	376300	376608	WP_000669519.1#24	NZ_FKUJ01000003.1	GCF_900082505.1
WP_064132420.1#24|Staphylococcus_aureus	783	+	+	2	2271	3053	376975	377757	WP_000540919.1#24	NZ_FKUJ01000003.1	GCF_900082505.1
WP_064132420.1#24|Staphylococcus_aureus	774	+	+	2	3101	3874	377805	378578	WP_000540911.1#24	NZ_FKUJ01000003.1	GCF_900082505.1
WP_064132420.1#24|Staphylococcus_aureus	792	+	+	2	3905	4696	378609	379400	WP_000456128.1#24	NZ_FKUJ01000003.1	GCF_900082505.1
WP_064132420.1#24|Staphylococcus_aureus	810	+	+	2	4757	5566	379461	380270	WP_001796663.1#24	NZ_FKUJ01000003.1	GCF_900082505.1
WP_064132420.1#24|Staphylococcus_aureus	783	+	+	2	5569	6351	380273	381055	WP_001656910.1#24	NZ_FKUJ01000003.1	GCF_900082505.1
WP_064132420.1#24|Staphylococcus_aureus	819	+	+	2	6533	7351	381237	382055	WP_000388882.1#24	NZ_FKUJ01000003.1	GCF_900082505.1
WP_064132420.1#24|Staphylococcus_aureus	1329	+	+	9	7344	8672	382048	383376	WP_000045194.1#24	NZ_FKUJ01000003.1	GCF_900082505.1
WP_064132420.1#24|Staphylococcus_aureus	324	+	+	6	8669	8992	383373	383696	WP_000971498.1#24	NZ_FKUJ01000003.1	GCF_900082505.1
WP_064132420.1#24|Staphylococcus_aureus	312	+	+	81	9011	9322	383715	384026	pseudogene_24.28*#24	NZ_FKUJ01000003.1	GCF_900082505.1
WP_064132420.1#24|Staphylococcus_aureus	261	+	-	8	9647	9907	384351	384611	WP_001796660.1#24	NZ_FKUJ01000003.1	GCF_900082505.1
WP_064132420.1#24|Staphylococcus_aureus	1203	+	+	10	10028	11230	384732	385934	WP_001062986.1#24	NZ_FKUJ01000003.1	GCF_900082505.1
WP_064132420.1#24|Staphylococcus_aureus	63	+	-	82	11889	11951	386593	386655	WP_014532416.1#24	NZ_FKUJ01000003.1	GCF_900082505.1
WP_064132420.1#24|Staphylococcus_aureus	69	+	-	11	12015	12083	386719	386787	WP_014373779.1#24	NZ_FKUJ01000003.1	GCF_900082505.1
WP_064132420.1#24|Staphylococcus_aureus	66	+	-	7	12135	12200	386839	386904	WP_014373780.1#24	NZ_FKUJ01000003.1	GCF_900082505.1
WP_283589815.1#14|Staphylococcus_aureus	153	+	-	23	-14962	-14810	358712	358864	WP_000248845.1#14	NZ_CAMRFT010000008.1	GCF_947039295.1
WP_283589815.1#14|Staphylococcus_aureus	408	+	+	18	-14447	-14040	359227	359634	WP_000423535.1#14	NZ_CAMRFT010000008.1	GCF_947039295.1
WP_283589815.1#14|Staphylococcus_aureus	483	+	+	15	-13993	-13511	359681	360163	WP_000600864.1#14	NZ_CAMRFT010000008.1	GCF_947039295.1
WP_283589815.1#14|Staphylococcus_aureus	360	+	-	14	-13080	-12721	360594	360953	WP_001021616.1#14	NZ_CAMRFT010000008.1	GCF_947039295.1
WP_283589815.1#14|Staphylococcus_aureus	846	+	-	13	-12702	-11857	360972	361817	WP_001024379.1#14	NZ_CAMRFT010000008.1	GCF_947039295.1
WP_283589815.1#14|Staphylococcus_aureus	681	+	+	1	-11385	-10705	362289	362969	WP_000668998.1#14	NZ_CAMRFT010000008.1	GCF_947039295.1
WP_283589815.1#14|Staphylococcus_aureus	702	+	+	1	-10420	-9719	363254	363955	WP_000782835.1#14	NZ_CAMRFT010000008.1	GCF_947039295.1
WP_283589815.1#14|Staphylococcus_aureus	966	+	+	1	-9431	-8466	364243	365208	WP_283589814.1#14	NZ_CAMRFT010000008.1	GCF_947039295.1
WP_283589815.1#14|Staphylococcus_aureus	705	+	+	1	-8105	-7401	365569	366273	WP_000784254.1#14	NZ_CAMRFT010000008.1	GCF_947039295.1
WP_283589815.1#14|Staphylococcus_aureus	696	+	+	1	-6954	-6259	366720	367415	WP_000769825.1#14	NZ_CAMRFT010000008.1	GCF_947039295.1
WP_283589815.1#14|Staphylococcus_aureus	699	+	+	1	-5918	-5220	367756	368454	WP_000779476.1#14	NZ_CAMRFT010000008.1	GCF_947039295.1
WP_283589815.1#14|Staphylococcus_aureus	684	+	+	1	-4860	-4177	368814	369497	WP_000779474.1#14	NZ_CAMRFT010000008.1	GCF_947039295.1
WP_283589815.1#14|Staphylococcus_aureus	1557	+	+	5	-3914	-2358	369760	371316	WP_000028601.1#14	NZ_CAMRFT010000008.1	GCF_947039295.1
WP_283589815.1#14|Staphylococcus_aureus	1260	+	+	3	-2365	-1106	371309	372568	WP_000072578.1#14	NZ_CAMRFT010000008.1	GCF_947039295.1
WP_283589815.1#14|Staphylococcus_aureus	696	+	+	1	-716	-21	372958	373653	WP_000769140.1#14	NZ_CAMRFT010000008.1	GCF_947039295.1
WP_283589815.1#14|Staphylococcus_aureus	1491	+	+	79	1	1491	373675	375165	WP_283589815.1#14	NZ_CAMRFT010000008.1	GCF_947039295.1
WP_283589815.1#14|Staphylococcus_aureus	309	+	-	4	1596	1904	375270	375578	WP_000669519.1#14	NZ_CAMRFT010000008.1	GCF_947039295.1
WP_283589815.1#14|Staphylococcus_aureus	783	+	+	2	2271	3053	375945	376727	WP_000540919.1#14	NZ_CAMRFT010000008.1	GCF_947039295.1
WP_283589815.1#14|Staphylococcus_aureus	774	+	+	2	3101	3874	376775	377548	WP_000540911.1#14	NZ_CAMRFT010000008.1	GCF_947039295.1
WP_283589815.1#14|Staphylococcus_aureus	792	+	+	2	3905	4696	377579	378370	WP_000456128.1#14	NZ_CAMRFT010000008.1	GCF_947039295.1
WP_283589815.1#14|Staphylococcus_aureus	810	+	+	2	4757	5566	378431	379240	WP_001796663.1#14	NZ_CAMRFT010000008.1	GCF_947039295.1
WP_283589815.1#14|Staphylococcus_aureus	783	+	+	2	5569	6351	379243	380025	WP_001656910.1#14	NZ_CAMRFT010000008.1	GCF_947039295.1
WP_283589815.1#14|Staphylococcus_aureus	819	+	+	2	6533	7351	380207	381025	WP_000388882.1#14	NZ_CAMRFT010000008.1	GCF_947039295.1
WP_283589815.1#14|Staphylococcus_aureus	1329	+	+	9	7344	8672	381018	382346	WP_000045194.1#14	NZ_CAMRFT010000008.1	GCF_947039295.1
WP_283589815.1#14|Staphylococcus_aureus	324	+	+	6	8669	8992	382343	382666	WP_000971498.1#14	NZ_CAMRFT010000008.1	GCF_947039295.1
WP_283589815.1#14|Staphylococcus_aureus	312	+	+	81	9011	9322	382685	382996	pseudogene_14.6*#14	NZ_CAMRFT010000008.1	GCF_947039295.1
WP_283589815.1#14|Staphylococcus_aureus	261	+	-	8	9647	9907	383321	383581	WP_283589816.1#14	NZ_CAMRFT010000008.1	GCF_947039295.1
WP_283589815.1#14|Staphylococcus_aureus	1203	+	+	10	10028	11230	383702	384904	WP_001062986.1#14	NZ_CAMRFT010000008.1	GCF_947039295.1
WP_283589815.1#14|Staphylococcus_aureus	63	+	-	82	11889	11951	385563	385625	WP_014532416.1#14	NZ_CAMRFT010000008.1	GCF_947039295.1
WP_283589815.1#14|Staphylococcus_aureus	69	+	-	11	12015	12083	385689	385757	WP_014373779.1#14	NZ_CAMRFT010000008.1	GCF_947039295.1
WP_283589815.1#14|Staphylococcus_aureus	66	+	-	7	12135	12200	385809	385874	WP_014373780.1#14	NZ_CAMRFT010000008.1	GCF_947039295.1
WP_182063848.1#21|Staphylococcus_aureus	483	-	+	15	-15254	-14772	62905	63387	WP_000600864.1#21	NZ_JACGNT010000004.1	GCF_014061475.1
WP_182063848.1#21|Staphylococcus_aureus	360	-	-	14	-14341	-13982	62115	62474	WP_001021616.1#21	NZ_JACGNT010000004.1	GCF_014061475.1
WP_182063848.1#21|Staphylococcus_aureus	846	-	-	13	-13963	-13118	61251	62096	WP_001024379.1#21	NZ_JACGNT010000004.1	GCF_014061475.1
WP_182063848.1#21|Staphylococcus_aureus	681	-	+	1	-12646	-11966	60099	60779	WP_000668998.1#21	NZ_JACGNT010000004.1	GCF_014061475.1
WP_182063848.1#21|Staphylococcus_aureus	702	-	+	1	-11681	-10980	59113	59814	WP_000782835.1#21	NZ_JACGNT010000004.1	GCF_014061475.1
WP_182063848.1#21|Staphylococcus_aureus	1032	-	+	1	-10692	-9661	57794	58825	WP_000702719.1#21	NZ_JACGNT010000004.1	GCF_014061475.1
WP_182063848.1#21|Staphylococcus_aureus	849	-	+	1	-9314	-8466	56599	57447	WP_000784530.1#21	NZ_JACGNT010000004.1	GCF_014061475.1
WP_182063848.1#21|Staphylococcus_aureus	126	-	+	34	-8319	-8194	56327	56452	WP_001796665.1#21	NZ_JACGNT010000004.1	GCF_014061475.1
WP_182063848.1#21|Staphylococcus_aureus	705	-	+	1	-8105	-7401	55534	56238	WP_000784254.1#21	NZ_JACGNT010000004.1	GCF_014061475.1
WP_182063848.1#21|Staphylococcus_aureus	696	-	+	1	-6954	-6259	54392	55087	WP_000769825.1#21	NZ_JACGNT010000004.1	GCF_014061475.1
WP_182063848.1#21|Staphylococcus_aureus	699	-	+	1	-5918	-5220	53353	54051	WP_000779476.1#21	NZ_JACGNT010000004.1	GCF_014061475.1
WP_182063848.1#21|Staphylococcus_aureus	684	-	+	1	-4860	-4177	52310	52993	WP_000779474.1#21	NZ_JACGNT010000004.1	GCF_014061475.1
WP_182063848.1#21|Staphylococcus_aureus	1557	-	+	5	-3914	-2358	50491	52047	WP_000028601.1#21	NZ_JACGNT010000004.1	GCF_014061475.1
WP_182063848.1#21|Staphylococcus_aureus	1260	-	+	3	-2365	-1106	49239	50498	WP_000072578.1#21	NZ_JACGNT010000004.1	GCF_014061475.1
WP_182063848.1#21|Staphylococcus_aureus	696	-	+	1	-716	-21	48154	48849	WP_000769140.1#21	NZ_JACGNT010000004.1	GCF_014061475.1
WP_182063848.1#21|Staphylococcus_aureus	1491	-	+	79	1	1491	46642	48132	WP_182063848.1#21	NZ_JACGNT010000004.1	GCF_014061475.1
WP_182063848.1#21|Staphylococcus_aureus	309	-	-	4	1596	1904	46229	46537	WP_000669519.1#21	NZ_JACGNT010000004.1	GCF_014061475.1
WP_182063848.1#21|Staphylococcus_aureus	783	-	+	2	2271	3053	45080	45862	WP_000540919.1#21	NZ_JACGNT010000004.1	GCF_014061475.1
WP_182063848.1#21|Staphylococcus_aureus	774	-	+	2	3101	3874	44259	45032	WP_000540911.1#21	NZ_JACGNT010000004.1	GCF_014061475.1
WP_182063848.1#21|Staphylococcus_aureus	792	-	+	2	3905	4696	43437	44228	WP_000456128.1#21	NZ_JACGNT010000004.1	GCF_014061475.1
WP_182063848.1#21|Staphylococcus_aureus	810	-	+	2	4757	5566	42567	43376	WP_001796663.1#21	NZ_JACGNT010000004.1	GCF_014061475.1
WP_182063848.1#21|Staphylococcus_aureus	783	-	+	2	5569	6351	41782	42564	WP_001656910.1#21	NZ_JACGNT010000004.1	GCF_014061475.1
WP_182063848.1#21|Staphylococcus_aureus	819	-	+	2	6533	7351	40782	41600	WP_000388882.1#21	NZ_JACGNT010000004.1	GCF_014061475.1
WP_182063848.1#21|Staphylococcus_aureus	1329	-	+	9	7344	8672	39461	40789	WP_000045194.1#21	NZ_JACGNT010000004.1	GCF_014061475.1
WP_182063848.1#21|Staphylococcus_aureus	324	-	+	6	8669	8992	39141	39464	WP_000971498.1#21	NZ_JACGNT010000004.1	GCF_014061475.1
WP_182063848.1#21|Staphylococcus_aureus	312	-	+	81	9011	9322	38811	39122	pseudogene_21.7*#21	NZ_JACGNT010000004.1	GCF_014061475.1
WP_182063848.1#21|Staphylococcus_aureus	261	-	-	8	9647	9907	38226	38486	WP_001796660.1#21	NZ_JACGNT010000004.1	GCF_014061475.1
WP_182063848.1#21|Staphylococcus_aureus	1203	-	+	10	10028	11230	36903	38105	WP_001062986.1#21	NZ_JACGNT010000004.1	GCF_014061475.1
WP_182063848.1#21|Staphylococcus_aureus	63	-	-	82	11889	11951	36182	36244	WP_014532416.1#21	NZ_JACGNT010000004.1	GCF_014061475.1
WP_182063848.1#21|Staphylococcus_aureus	69	-	-	11	12015	12083	36050	36118	WP_014373779.1#21	NZ_JACGNT010000004.1	GCF_014061475.1
WP_182063848.1#21|Staphylococcus_aureus	66	-	-	7	12135	12200	35933	35998	WP_014373780.1#21	NZ_JACGNT010000004.1	GCF_014061475.1
WP_240023914.1#36|Staphylococcus_aureus	408	-	+	18	-15708	-15301	1577614	1578021	WP_000423535.1#36	NZ_CP062384.1	GCF_022405515.1
WP_240023914.1#36|Staphylococcus_aureus	483	-	+	15	-15254	-14772	1577085	1577567	WP_000600864.1#36	NZ_CP062384.1	GCF_022405515.1
WP_240023914.1#36|Staphylococcus_aureus	360	-	-	14	-14341	-13982	1576295	1576654	WP_001021616.1#36	NZ_CP062384.1	GCF_022405515.1
WP_240023914.1#36|Staphylococcus_aureus	846	-	-	13	-13963	-13118	1575431	1576276	WP_001024379.1#36	NZ_CP062384.1	GCF_022405515.1
WP_240023914.1#36|Staphylococcus_aureus	681	-	+	1	-12646	-11966	1574279	1574959	WP_000668998.1#36	NZ_CP062384.1	GCF_022405515.1
WP_240023914.1#36|Staphylococcus_aureus	702	-	+	1	-11681	-10980	1573293	1573994	WP_000782835.1#36	NZ_CP062384.1	GCF_022405515.1
WP_240023914.1#36|Staphylococcus_aureus	1032	-	+	1	-10692	-9661	1571974	1573005	WP_000702719.1#36	NZ_CP062384.1	GCF_022405515.1
WP_240023914.1#36|Staphylococcus_aureus	849	-	+	1	-9314	-8466	1570779	1571627	WP_000784530.1#36	NZ_CP062384.1	GCF_022405515.1
WP_240023914.1#36|Staphylococcus_aureus	705	-	+	1	-8105	-7401	1569714	1570418	WP_000784254.1#36	NZ_CP062384.1	GCF_022405515.1
WP_240023914.1#36|Staphylococcus_aureus	696	-	+	1	-6954	-6259	1568572	1569267	WP_000769825.1#36	NZ_CP062384.1	GCF_022405515.1
WP_240023914.1#36|Staphylococcus_aureus	699	-	+	1	-5918	-5220	1567533	1568231	WP_000779476.1#36	NZ_CP062384.1	GCF_022405515.1
WP_240023914.1#36|Staphylococcus_aureus	684	-	+	1	-4860	-4177	1566490	1567173	WP_000779474.1#36	NZ_CP062384.1	GCF_022405515.1
WP_240023914.1#36|Staphylococcus_aureus	1557	-	+	5	-3914	-2358	1564671	1566227	WP_000028601.1#36	NZ_CP062384.1	GCF_022405515.1
WP_240023914.1#36|Staphylococcus_aureus	1260	-	+	3	-2365	-1106	1563419	1564678	WP_064135574.1#36	NZ_CP062384.1	GCF_022405515.1
WP_240023914.1#36|Staphylococcus_aureus	696	-	+	1	-716	-21	1562334	1563029	WP_000769140.1#36	NZ_CP062384.1	GCF_022405515.1
WP_240023914.1#36|Staphylococcus_aureus	1491	-	+	79	1	1491	1560822	1562312	WP_240023914.1#36	NZ_CP062384.1	GCF_022405515.1
WP_240023914.1#36|Staphylococcus_aureus	309	-	-	4	1596	1904	1560409	1560717	WP_000669519.1#36	NZ_CP062384.1	GCF_022405515.1
WP_240023914.1#36|Staphylococcus_aureus	783	-	+	2	2271	3053	1559260	1560042	WP_000540919.1#36	NZ_CP062384.1	GCF_022405515.1
WP_240023914.1#36|Staphylococcus_aureus	774	-	+	2	3101	3874	1558439	1559212	WP_000540911.1#36	NZ_CP062384.1	GCF_022405515.1
WP_240023914.1#36|Staphylococcus_aureus	792	-	+	2	3905	4696	1557617	1558408	WP_000456128.1#36	NZ_CP062384.1	GCF_022405515.1
WP_240023914.1#36|Staphylococcus_aureus	810	-	+	2	4757	5566	1556747	1557556	WP_001796663.1#36	NZ_CP062384.1	GCF_022405515.1
WP_240023914.1#36|Staphylococcus_aureus	783	-	+	2	5569	6351	1555962	1556744	WP_001656910.1#36	NZ_CP062384.1	GCF_022405515.1
WP_240023914.1#36|Staphylococcus_aureus	819	-	+	2	6533	7351	1554962	1555780	WP_000388882.1#36	NZ_CP062384.1	GCF_022405515.1
WP_240023914.1#36|Staphylococcus_aureus	1329	-	+	9	7344	8672	1553641	1554969	WP_000045194.1#36	NZ_CP062384.1	GCF_022405515.1
WP_240023914.1#36|Staphylococcus_aureus	324	-	+	6	8669	8992	1553321	1553644	WP_000971498.1#36	NZ_CP062384.1	GCF_022405515.1
WP_240023914.1#36|Staphylococcus_aureus	312	-	+	81	9011	9322	1552991	1553302	pseudogene_36.27*#36	NZ_CP062384.1	GCF_022405515.1
WP_240023914.1#36|Staphylococcus_aureus	261	-	-	8	9647	9907	1552406	1552666	WP_001796660.1#36	NZ_CP062384.1	GCF_022405515.1
WP_240023914.1#36|Staphylococcus_aureus	1203	-	+	10	10028	11230	1551083	1552285	WP_001062986.1#36	NZ_CP062384.1	GCF_022405515.1
WP_240023914.1#36|Staphylococcus_aureus	63	-	-	82	11889	11951	1550362	1550424	WP_014532416.1#36	NZ_CP062384.1	GCF_022405515.1
WP_240023914.1#36|Staphylococcus_aureus	69	-	-	11	12015	12083	1550230	1550298	WP_014373779.1#36	NZ_CP062384.1	GCF_022405515.1
WP_240023914.1#36|Staphylococcus_aureus	66	-	-	7	12135	12200	1550113	1550178	WP_014373780.1#36	NZ_CP062384.1	GCF_022405515.1
WP_221575079.1#28|Staphylococcus_aureus	408	-	+	18	-15708	-15301	1579051	1579458	WP_000423535.1#28	NZ_CP062326.1	GCF_022404635.1
WP_221575079.1#28|Staphylococcus_aureus	483	-	+	15	-15254	-14772	1578522	1579004	WP_000600864.1#28	NZ_CP062326.1	GCF_022404635.1
WP_221575079.1#28|Staphylococcus_aureus	360	-	-	14	-14341	-13982	1577732	1578091	WP_001021616.1#28	NZ_CP062326.1	GCF_022404635.1
WP_221575079.1#28|Staphylococcus_aureus	846	-	-	13	-13963	-13118	1576868	1577713	WP_001024379.1#28	NZ_CP062326.1	GCF_022404635.1
WP_221575079.1#28|Staphylococcus_aureus	681	-	+	1	-12646	-11966	1575716	1576396	WP_000668998.1#28	NZ_CP062326.1	GCF_022404635.1
WP_221575079.1#28|Staphylococcus_aureus	702	-	+	1	-11681	-10980	1574730	1575431	WP_000782835.1#28	NZ_CP062326.1	GCF_022404635.1
WP_221575079.1#28|Staphylococcus_aureus	1032	-	+	1	-10692	-9661	1573411	1574442	WP_000702719.1#28	NZ_CP062326.1	GCF_022404635.1
WP_221575079.1#28|Staphylococcus_aureus	849	-	+	1	-9314	-8466	1572216	1573064	WP_000784530.1#28	NZ_CP062326.1	GCF_022404635.1
WP_221575079.1#28|Staphylococcus_aureus	705	-	+	1	-8105	-7401	1571151	1571855	WP_000784254.1#28	NZ_CP062326.1	GCF_022404635.1
WP_221575079.1#28|Staphylococcus_aureus	696	-	+	1	-6954	-6259	1570009	1570704	WP_000769825.1#28	NZ_CP062326.1	GCF_022404635.1
WP_221575079.1#28|Staphylococcus_aureus	699	-	+	1	-5918	-5220	1568970	1569668	WP_000779476.1#28	NZ_CP062326.1	GCF_022404635.1
WP_221575079.1#28|Staphylococcus_aureus	684	-	+	1	-4860	-4177	1567927	1568610	WP_000779474.1#28	NZ_CP062326.1	GCF_022404635.1
WP_221575079.1#28|Staphylococcus_aureus	1557	-	+	5	-3914	-2358	1566108	1567664	WP_000028601.1#28	NZ_CP062326.1	GCF_022404635.1
WP_221575079.1#28|Staphylococcus_aureus	1260	-	+	3	-2365	-1106	1564856	1566115	WP_064135574.1#28	NZ_CP062326.1	GCF_022404635.1
WP_221575079.1#28|Staphylococcus_aureus	696	-	+	1	-716	-21	1563771	1564466	WP_000769140.1#28	NZ_CP062326.1	GCF_022404635.1
WP_221575079.1#28|Staphylococcus_aureus	1491	-	+	79	1	1491	1562259	1563749	WP_221575079.1#28	NZ_CP062326.1	GCF_022404635.1
WP_221575079.1#28|Staphylococcus_aureus	309	-	-	4	1596	1904	1561846	1562154	WP_000669519.1#28	NZ_CP062326.1	GCF_022404635.1
WP_221575079.1#28|Staphylococcus_aureus	783	-	+	2	2271	3053	1560697	1561479	WP_000540919.1#28	NZ_CP062326.1	GCF_022404635.1
WP_221575079.1#28|Staphylococcus_aureus	774	-	+	2	3101	3874	1559876	1560649	WP_000540911.1#28	NZ_CP062326.1	GCF_022404635.1
WP_221575079.1#28|Staphylococcus_aureus	793	-	+	81	3905	4697	1559053	1559845	pseudogene_28.14*#28	NZ_CP062326.1	GCF_022404635.1
WP_221575079.1#28|Staphylococcus_aureus	810	-	+	2	4758	5567	1558183	1558992	WP_001796663.1#28	NZ_CP062326.1	GCF_022404635.1
WP_221575079.1#28|Staphylococcus_aureus	783	-	+	2	5570	6352	1557398	1558180	WP_240029534.1#28	NZ_CP062326.1	GCF_022404635.1
WP_221575079.1#28|Staphylococcus_aureus	819	-	+	2	6534	7352	1556398	1557216	WP_000388882.1#28	NZ_CP062326.1	GCF_022404635.1
WP_221575079.1#28|Staphylococcus_aureus	1329	-	+	9	7345	8673	1555077	1556405	WP_000045194.1#28	NZ_CP062326.1	GCF_022404635.1
WP_221575079.1#28|Staphylococcus_aureus	324	-	+	6	8670	8993	1554757	1555080	WP_000971498.1#28	NZ_CP062326.1	GCF_022404635.1
WP_221575079.1#28|Staphylococcus_aureus	312	-	+	81	9012	9323	1554427	1554738	pseudogene_28.0*#28	NZ_CP062326.1	GCF_022404635.1
WP_221575079.1#28|Staphylococcus_aureus	261	-	-	8	9648	9908	1553842	1554102	WP_001796660.1#28	NZ_CP062326.1	GCF_022404635.1
WP_221575079.1#28|Staphylococcus_aureus	1203	-	+	10	10029	11231	1552519	1553721	WP_001062986.1#28	NZ_CP062326.1	GCF_022404635.1
WP_221575079.1#28|Staphylococcus_aureus	63	-	-	82	11890	11952	1551798	1551860	WP_014532416.1#28	NZ_CP062326.1	GCF_022404635.1
WP_221575079.1#28|Staphylococcus_aureus	69	-	-	11	12016	12084	1551666	1551734	WP_014373779.1#28	NZ_CP062326.1	GCF_022404635.1
WP_221575079.1#28|Staphylococcus_aureus	66	-	-	7	12136	12201	1551549	1551614	WP_014373780.1#28	NZ_CP062326.1	GCF_022404635.1
WP_238611003.1#26|Staphylococcus_aureus	123	+	-	23	-15188	-15066	86620	86742	WP_153908641.1#26	NZ_JAKOHM010000006.1	GCF_022239695.1
WP_238611003.1#26|Staphylococcus_aureus	408	+	+	18	-14673	-14266	87135	87542	WP_000423535.1#26	NZ_JAKOHM010000006.1	GCF_022239695.1
WP_238611003.1#26|Staphylococcus_aureus	483	+	+	15	-14219	-13737	87589	88071	WP_000600864.1#26	NZ_JAKOHM010000006.1	GCF_022239695.1
WP_238611003.1#26|Staphylococcus_aureus	360	+	-	14	-13306	-12947	88502	88861	WP_001021616.1#26	NZ_JAKOHM010000006.1	GCF_022239695.1
WP_238611003.1#26|Staphylococcus_aureus	846	+	-	13	-12928	-12083	88880	89725	WP_001024379.1#26	NZ_JAKOHM010000006.1	GCF_022239695.1
WP_238611003.1#26|Staphylococcus_aureus	681	+	+	1	-11611	-10931	90197	90877	WP_000668998.1#26	NZ_JAKOHM010000006.1	GCF_022239695.1
WP_238611003.1#26|Staphylococcus_aureus	702	+	+	1	-10646	-9945	91162	91863	WP_000782835.1#26	NZ_JAKOHM010000006.1	GCF_022239695.1
WP_238611003.1#26|Staphylococcus_aureus	1032	+	+	1	-9657	-8626	92151	93182	WP_000702719.1#26	NZ_JAKOHM010000006.1	GCF_022239695.1
WP_238611003.1#26|Staphylococcus_aureus	850	+	+	81	-8279	-7430	93529	94378	pseudogene_26.5*#26	NZ_JAKOHM010000006.1	GCF_022239695.1
WP_238611003.1#26|Staphylococcus_aureus	705	+	+	1	-7069	-6365	94739	95443	WP_000784254.1#26	NZ_JAKOHM010000006.1	GCF_022239695.1
WP_238611003.1#26|Staphylococcus_aureus	699	+	+	1	-5918	-5220	95890	96588	WP_000769843.1#26	NZ_JAKOHM010000006.1	GCF_022239695.1
WP_238611003.1#26|Staphylococcus_aureus	684	+	+	1	-4860	-4177	96948	97631	WP_000779474.1#26	NZ_JAKOHM010000006.1	GCF_022239695.1
WP_238611003.1#26|Staphylococcus_aureus	1557	+	+	5	-3914	-2358	97894	99450	WP_238611001.1#26	NZ_JAKOHM010000006.1	GCF_022239695.1
WP_238611003.1#26|Staphylococcus_aureus	1260	+	+	3	-2365	-1106	99443	100702	WP_000072579.1#26	NZ_JAKOHM010000006.1	GCF_022239695.1
WP_238611003.1#26|Staphylococcus_aureus	696	+	+	1	-716	-21	101092	101787	WP_000769140.1#26	NZ_JAKOHM010000006.1	GCF_022239695.1
WP_238611003.1#26|Staphylococcus_aureus	1491	+	+	79	1	1491	101809	103299	WP_238611003.1#26	NZ_JAKOHM010000006.1	GCF_022239695.1
WP_238611003.1#26|Staphylococcus_aureus	309	+	-	4	1596	1904	103404	103712	WP_000669519.1#26	NZ_JAKOHM010000006.1	GCF_022239695.1
WP_238611003.1#26|Staphylococcus_aureus	783	+	+	2	2271	3053	104079	104861	WP_000540919.1#26	NZ_JAKOHM010000006.1	GCF_022239695.1
WP_238611003.1#26|Staphylococcus_aureus	774	+	+	2	3101	3874	104909	105682	WP_000540911.1#26	NZ_JAKOHM010000006.1	GCF_022239695.1
WP_238611003.1#26|Staphylococcus_aureus	792	+	+	2	3905	4696	105713	106504	WP_000456128.1#26	NZ_JAKOHM010000006.1	GCF_022239695.1
WP_238611003.1#26|Staphylococcus_aureus	831	+	+	2	4736	5566	106544	107374	WP_031929037.1#26	NZ_JAKOHM010000006.1	GCF_022239695.1
WP_238611003.1#26|Staphylococcus_aureus	783	+	+	2	5569	6351	107377	108159	WP_001656910.1#26	NZ_JAKOHM010000006.1	GCF_022239695.1
WP_238611003.1#26|Staphylococcus_aureus	819	+	+	2	6533	7351	108341	109159	WP_000388882.1#26	NZ_JAKOHM010000006.1	GCF_022239695.1
WP_238611003.1#26|Staphylococcus_aureus	1329	+	+	9	7344	8672	109152	110480	WP_000045194.1#26	NZ_JAKOHM010000006.1	GCF_022239695.1
WP_238611003.1#26|Staphylococcus_aureus	324	+	+	6	8669	8992	110477	110800	WP_000971498.1#26	NZ_JAKOHM010000006.1	GCF_022239695.1
WP_238611003.1#26|Staphylococcus_aureus	312	+	+	81	9011	9322	110819	111130	pseudogene_26.25*#26	NZ_JAKOHM010000006.1	GCF_022239695.1
WP_238611003.1#26|Staphylococcus_aureus	261	+	-	8	9647	9907	111455	111715	WP_001796660.1#26	NZ_JAKOHM010000006.1	GCF_022239695.1
WP_238611003.1#26|Staphylococcus_aureus	1203	+	+	10	10028	11230	111836	113038	WP_001062986.1#26	NZ_JAKOHM010000006.1	GCF_022239695.1
WP_238611003.1#26|Staphylococcus_aureus	63	+	-	82	11889	11951	113697	113759	WP_014532416.1#26	NZ_JAKOHM010000006.1	GCF_022239695.1
WP_238611003.1#26|Staphylococcus_aureus	69	+	-	11	12015	12083	113823	113891	WP_014373779.1#26	NZ_JAKOHM010000006.1	GCF_022239695.1
WP_238611003.1#26|Staphylococcus_aureus	66	+	-	7	12135	12200	113943	114008	WP_014373780.1#26	NZ_JAKOHM010000006.1	GCF_022239695.1
WP_225806354.1#13|Staphylococcus_aureus	408	+	+	18	-15708	-15301	353065	353472	WP_000423535.1#13	NZ_CP077898.1	GCF_020388825.1
WP_225806354.1#13|Staphylococcus_aureus	483	+	+	15	-15254	-14772	353519	354001	WP_000600864.1#13	NZ_CP077898.1	GCF_020388825.1
WP_225806354.1#13|Staphylococcus_aureus	360	+	-	14	-14341	-13982	354432	354791	WP_001021616.1#13	NZ_CP077898.1	GCF_020388825.1
WP_225806354.1#13|Staphylococcus_aureus	846	+	-	13	-13963	-13118	354810	355655	WP_001024379.1#13	NZ_CP077898.1	GCF_020388825.1
WP_225806354.1#13|Staphylococcus_aureus	681	+	+	1	-12646	-11966	356127	356807	WP_000668998.1#13	NZ_CP077898.1	GCF_020388825.1
WP_225806354.1#13|Staphylococcus_aureus	702	+	+	1	-11681	-10980	357092	357793	WP_000782835.1#13	NZ_CP077898.1	GCF_020388825.1
WP_225806354.1#13|Staphylococcus_aureus	1032	+	+	1	-10692	-9661	358081	359112	WP_000702719.1#13	NZ_CP077898.1	GCF_020388825.1
WP_225806354.1#13|Staphylococcus_aureus	849	+	+	1	-9314	-8466	359459	360307	WP_000784530.1#13	NZ_CP077898.1	GCF_020388825.1
WP_225806354.1#13|Staphylococcus_aureus	705	+	+	1	-8105	-7401	360668	361372	WP_000784254.1#13	NZ_CP077898.1	GCF_020388825.1
WP_225806354.1#13|Staphylococcus_aureus	696	+	+	1	-6954	-6259	361819	362514	WP_000769825.1#13	NZ_CP077898.1	GCF_020388825.1
WP_225806354.1#13|Staphylococcus_aureus	699	+	+	1	-5918	-5220	362855	363553	WP_000779476.1#13	NZ_CP077898.1	GCF_020388825.1
WP_225806354.1#13|Staphylococcus_aureus	684	+	+	1	-4860	-4177	363913	364596	WP_000779474.1#13	NZ_CP077898.1	GCF_020388825.1
WP_225806354.1#13|Staphylococcus_aureus	1557	+	+	5	-3914	-2358	364859	366415	WP_000028601.1#13	NZ_CP077898.1	GCF_020388825.1
WP_225806354.1#13|Staphylococcus_aureus	1260	+	+	3	-2365	-1106	366408	367667	WP_000072578.1#13	NZ_CP077898.1	GCF_020388825.1
WP_225806354.1#13|Staphylococcus_aureus	696	+	+	1	-716	-21	368057	368752	WP_000769140.1#13	NZ_CP077898.1	GCF_020388825.1
WP_225806354.1#13|Staphylococcus_aureus	1491	+	+	79	1	1491	368774	370264	WP_225806354.1#13	NZ_CP077898.1	GCF_020388825.1
WP_225806354.1#13|Staphylococcus_aureus	309	+	-	4	1596	1904	370369	370677	WP_000669519.1#13	NZ_CP077898.1	GCF_020388825.1
WP_225806354.1#13|Staphylococcus_aureus	783	+	+	2	2271	3053	371044	371826	WP_000540919.1#13	NZ_CP077898.1	GCF_020388825.1
WP_225806354.1#13|Staphylococcus_aureus	774	+	+	2	3101	3874	371874	372647	WP_000540911.1#13	NZ_CP077898.1	GCF_020388825.1
WP_225806354.1#13|Staphylococcus_aureus	792	+	+	2	3905	4696	372678	373469	WP_000456128.1#13	NZ_CP077898.1	GCF_020388825.1
WP_225806354.1#13|Staphylococcus_aureus	810	+	+	2	4757	5566	373530	374339	WP_001796663.1#13	NZ_CP077898.1	GCF_020388825.1
WP_225806354.1#13|Staphylococcus_aureus	792	+	+	2	5569	6360	374342	375133	WP_103215226.1#13	NZ_CP077898.1	GCF_020388825.1
WP_225806354.1#13|Staphylococcus_aureus	1328	+	+	81	6353	7680	375126	376453	pseudogene_13.10*#13	NZ_CP077898.1	GCF_020388825.1
WP_225806354.1#13|Staphylococcus_aureus	324	+	+	6	7677	8000	376450	376773	WP_000971498.1#13	NZ_CP077898.1	GCF_020388825.1
WP_225806354.1#13|Staphylococcus_aureus	312	+	+	81	8019	8330	376792	377103	pseudogene_13.9*#13	NZ_CP077898.1	GCF_020388825.1
WP_225806354.1#13|Staphylococcus_aureus	261	+	-	8	8655	8915	377428	377688	WP_001796660.1#13	NZ_CP077898.1	GCF_020388825.1
WP_225806354.1#13|Staphylococcus_aureus	1203	+	+	10	9034	10236	377807	379009	WP_001062986.1#13	NZ_CP077898.1	GCF_020388825.1
WP_225806354.1#13|Staphylococcus_aureus	63	+	-	82	10895	10957	379668	379730	WP_014532416.1#13	NZ_CP077898.1	GCF_020388825.1
WP_225806354.1#13|Staphylococcus_aureus	69	+	-	11	11021	11089	379794	379862	WP_014373779.1#13	NZ_CP077898.1	GCF_020388825.1
WP_225806354.1#13|Staphylococcus_aureus	66	+	-	7	11141	11206	379914	379979	WP_014373780.1#13	NZ_CP077898.1	GCF_020388825.1
WP_225806354.1#13|Staphylococcus_aureus	66	+	-	7	11238	11303	380011	380076	WP_014373781.1#13	NZ_CP077898.1	GCF_020388825.1
WP_001208895.1#12|Staphylococcus_aureus_M0777	153	+	-	23	-15187	-15035	10807	10959	WP_000248845.1#12	NZ_KI981941.1	GCF_000543545.1
WP_001208895.1#12|Staphylococcus_aureus_M0777	408	+	+	18	-14672	-14265	11322	11729	WP_000423535.1#12	NZ_KI981941.1	GCF_000543545.1
WP_001208895.1#12|Staphylococcus_aureus_M0777	483	+	+	15	-14218	-13736	11776	12258	WP_000600864.1#12	NZ_KI981941.1	GCF_000543545.1
WP_001208895.1#12|Staphylococcus_aureus_M0777	360	+	-	14	-13305	-12946	12689	13048	WP_001021616.1#12	NZ_KI981941.1	GCF_000543545.1
WP_001208895.1#12|Staphylococcus_aureus_M0777	846	+	-	13	-12927	-12082	13067	13912	WP_031785500.1#12	NZ_KI981941.1	GCF_000543545.1
WP_001208895.1#12|Staphylococcus_aureus_M0777	681	+	+	1	-11610	-10930	14384	15064	WP_000668998.1#12	NZ_KI981941.1	GCF_000543545.1
WP_001208895.1#12|Staphylococcus_aureus_M0777	702	+	+	1	-10645	-9944	15349	16050	WP_001621643.1#12	NZ_KI981941.1	GCF_000543545.1
WP_001208895.1#12|Staphylococcus_aureus_M0777	1032	+	+	1	-9656	-8625	16338	17369	WP_031785501.1#12	NZ_KI981941.1	GCF_000543545.1
WP_001208895.1#12|Staphylococcus_aureus_M0777	849	+	+	1	-8278	-7430	17716	18564	WP_000784530.1#12	NZ_KI981941.1	GCF_000543545.1
WP_001208895.1#12|Staphylococcus_aureus_M0777	705	+	+	1	-7069	-6365	18925	19629	WP_000784254.1#12	NZ_KI981941.1	GCF_000543545.1
WP_001208895.1#12|Staphylococcus_aureus_M0777	699	+	+	1	-5918	-5220	20076	20774	WP_000769843.1#12	NZ_KI981941.1	GCF_000543545.1
WP_001208895.1#12|Staphylococcus_aureus_M0777	684	+	+	1	-4860	-4177	21134	21817	WP_000779474.1#12	NZ_KI981941.1	GCF_000543545.1
WP_001208895.1#12|Staphylococcus_aureus_M0777	1557	+	+	5	-3914	-2358	22080	23636	WP_000028601.1#12	NZ_KI981941.1	GCF_000543545.1
WP_001208895.1#12|Staphylococcus_aureus_M0777	1260	+	+	3	-2365	-1106	23629	24888	WP_000072579.1#12	NZ_KI981941.1	GCF_000543545.1
WP_001208895.1#12|Staphylococcus_aureus_M0777	696	+	+	1	-716	-21	25278	25973	WP_000769140.1#12	NZ_KI981941.1	GCF_000543545.1
WP_001208895.1#12|Staphylococcus_aureus_M0777	1491	+	+	79	1	1491	25995	27485	WP_001208895.1#12	NZ_KI981941.1	GCF_000543545.1
WP_001208895.1#12|Staphylococcus_aureus_M0777	309	+	-	4	1596	1904	27590	27898	WP_000669519.1#12	NZ_KI981941.1	GCF_000543545.1
WP_001208895.1#12|Staphylococcus_aureus_M0777	783	+	+	2	2271	3053	28265	29047	WP_000540919.1#12	NZ_KI981941.1	GCF_000543545.1
WP_001208895.1#12|Staphylococcus_aureus_M0777	774	+	+	2	3101	3874	29095	29868	WP_000540911.1#12	NZ_KI981941.1	GCF_000543545.1
WP_001208895.1#12|Staphylococcus_aureus_M0777	792	+	+	2	3905	4696	29899	30690	WP_031785502.1#12	NZ_KI981941.1	GCF_000543545.1
WP_001208895.1#12|Staphylococcus_aureus_M0777	810	+	+	2	4757	5566	30751	31560	WP_001796663.1#12	NZ_KI981941.1	GCF_000543545.1
WP_001208895.1#12|Staphylococcus_aureus_M0777	783	+	+	2	5569	6351	31563	32345	WP_001656910.1#12	NZ_KI981941.1	GCF_000543545.1
WP_001208895.1#12|Staphylococcus_aureus_M0777	819	+	+	2	6533	7351	32527	33345	WP_000388882.1#12	NZ_KI981941.1	GCF_000543545.1
WP_001208895.1#12|Staphylococcus_aureus_M0777	1329	+	+	9	7344	8672	33338	34666	WP_000045194.1#12	NZ_KI981941.1	GCF_000543545.1
WP_001208895.1#12|Staphylococcus_aureus_M0777	324	+	+	6	8669	8992	34663	34986	WP_000971498.1#12	NZ_KI981941.1	GCF_000543545.1
WP_001208895.1#12|Staphylococcus_aureus_M0777	312	+	+	81	9011	9322	35005	35316	pseudogene_12.7*#12	NZ_KI981941.1	GCF_000543545.1
WP_001208895.1#12|Staphylococcus_aureus_M0777	261	+	-	8	9647	9907	35641	35901	WP_001796660.1#12	NZ_KI981941.1	GCF_000543545.1
WP_001208895.1#12|Staphylococcus_aureus_M0777	1203	+	+	10	10028	11230	36022	37224	WP_001062986.1#12	NZ_KI981941.1	GCF_000543545.1
WP_001208895.1#12|Staphylococcus_aureus_M0777	63	+	-	82	11889	11951	37883	37945	WP_014532416.1#12	NZ_KI981941.1	GCF_000543545.1
WP_001208895.1#12|Staphylococcus_aureus_M0777	69	+	-	11	12015	12083	38009	38077	WP_014373779.1#12	NZ_KI981941.1	GCF_000543545.1
WP_001208895.1#12|Staphylococcus_aureus_M0777	66	+	-	7	12135	12200	38129	38194	WP_014373780.1#12	NZ_KI981941.1	GCF_000543545.1
WP_310673500.1#16|Staphylococcus_aureus	153	+	-	23	-15183	-15031	180573	180725	WP_000248845.1#16	NZ_LIKO01000005.1	GCF_031573295.1
WP_310673500.1#16|Staphylococcus_aureus	408	+	+	18	-14668	-14261	181088	181495	WP_000423535.1#16	NZ_LIKO01000005.1	GCF_031573295.1
WP_310673500.1#16|Staphylococcus_aureus	483	+	+	15	-14214	-13732	181542	182024	WP_000600864.1#16	NZ_LIKO01000005.1	GCF_031573295.1
WP_310673500.1#16|Staphylococcus_aureus	360	+	-	14	-13301	-12942	182455	182814	WP_001021616.1#16	NZ_LIKO01000005.1	GCF_031573295.1
WP_310673500.1#16|Staphylococcus_aureus	846	+	-	13	-12923	-12078	182833	183678	WP_001024379.1#16	NZ_LIKO01000005.1	GCF_031573295.1
WP_310673500.1#16|Staphylococcus_aureus	681	+	+	1	-11606	-10926	184150	184830	WP_000668998.1#16	NZ_LIKO01000005.1	GCF_031573295.1
WP_310673500.1#16|Staphylococcus_aureus	702	+	+	1	-10641	-9940	185115	185816	WP_000782835.1#16	NZ_LIKO01000005.1	GCF_031573295.1
WP_310673500.1#16|Staphylococcus_aureus	1032	+	+	1	-9652	-8621	186104	187135	WP_310673497.1#16	NZ_LIKO01000005.1	GCF_031573295.1
WP_310673500.1#16|Staphylococcus_aureus	849	+	+	1	-8274	-7426	187482	188330	WP_196578971.1#16	NZ_LIKO01000005.1	GCF_031573295.1
WP_310673500.1#16|Staphylococcus_aureus	705	+	+	1	-7065	-6361	188691	189395	WP_000784254.1#16	NZ_LIKO01000005.1	GCF_031573295.1
WP_310673500.1#16|Staphylococcus_aureus	699	+	+	1	-5918	-5220	189838	190536	WP_000769843.1#16	NZ_LIKO01000005.1	GCF_031573295.1
WP_310673500.1#16|Staphylococcus_aureus	684	+	+	1	-4860	-4177	190896	191579	WP_000779474.1#16	NZ_LIKO01000005.1	GCF_031573295.1
WP_310673500.1#16|Staphylococcus_aureus	1557	+	+	5	-3914	-2358	191842	193398	WP_000028601.1#16	NZ_LIKO01000005.1	GCF_031573295.1
WP_310673500.1#16|Staphylococcus_aureus	1260	+	+	3	-2365	-1106	193391	194650	WP_000072579.1#16	NZ_LIKO01000005.1	GCF_031573295.1
WP_310673500.1#16|Staphylococcus_aureus	696	+	+	1	-716	-21	195040	195735	WP_000769140.1#16	NZ_LIKO01000005.1	GCF_031573295.1
WP_310673500.1#16|Staphylococcus_aureus	1491	+	+	79	1	1491	195757	197247	WP_310673500.1#16	NZ_LIKO01000005.1	GCF_031573295.1
WP_310673500.1#16|Staphylococcus_aureus	309	+	-	4	1596	1904	197352	197660	WP_000669519.1#16	NZ_LIKO01000005.1	GCF_031573295.1
WP_310673500.1#16|Staphylococcus_aureus	783	+	+	2	2271	3053	198027	198809	WP_000540919.1#16	NZ_LIKO01000005.1	GCF_031573295.1
WP_310673500.1#16|Staphylococcus_aureus	774	+	+	2	3101	3874	198857	199630	WP_000540911.1#16	NZ_LIKO01000005.1	GCF_031573295.1
WP_310673500.1#16|Staphylococcus_aureus	792	+	+	2	3905	4696	199661	200452	WP_000456128.1#16	NZ_LIKO01000005.1	GCF_031573295.1
WP_310673500.1#16|Staphylococcus_aureus	156	+	+	81	4817	4972	200573	200728	pseudogene_16.25*#16	NZ_LIKO01000005.1	GCF_031573295.1
WP_310673500.1#16|Staphylococcus_aureus	1130	+	-	30	4994	6123	200750	201879	WP_098686295.1#16	NZ_LIKO01000005.1	GCF_031573295.1
WP_208151507.1#23|Staphylococcus_aureus	408	-	+	18	-15699	-15292	63416	63823	WP_000423535.1#23	NZ_JAGFCH010000004.1	GCF_017581575.1
WP_208151507.1#23|Staphylococcus_aureus	483	-	+	15	-15245	-14763	62887	63369	WP_000600864.1#23	NZ_JAGFCH010000004.1	GCF_017581575.1
WP_208151507.1#23|Staphylococcus_aureus	360	-	-	14	-14341	-13982	62106	62465	WP_001021616.1#23	NZ_JAGFCH010000004.1	GCF_017581575.1
WP_208151507.1#23|Staphylococcus_aureus	846	-	-	13	-13963	-13118	61242	62087	WP_001024379.1#23	NZ_JAGFCH010000004.1	GCF_017581575.1
WP_208151507.1#23|Staphylococcus_aureus	681	-	+	1	-12646	-11966	60090	60770	WP_000668998.1#23	NZ_JAGFCH010000004.1	GCF_017581575.1
WP_208151507.1#23|Staphylococcus_aureus	702	-	+	1	-11681	-10980	59104	59805	WP_000782835.1#23	NZ_JAGFCH010000004.1	GCF_017581575.1
WP_208151507.1#23|Staphylococcus_aureus	1032	-	+	1	-10692	-9661	57785	58816	WP_000702719.1#23	NZ_JAGFCH010000004.1	GCF_017581575.1
WP_208151507.1#23|Staphylococcus_aureus	849	-	+	1	-9314	-8466	56590	57438	WP_000784530.1#23	NZ_JAGFCH010000004.1	GCF_017581575.1
WP_208151507.1#23|Staphylococcus_aureus	705	-	+	1	-8105	-7401	55525	56229	WP_000784254.1#23	NZ_JAGFCH010000004.1	GCF_017581575.1
WP_208151507.1#23|Staphylococcus_aureus	696	-	+	1	-6954	-6259	54383	55078	WP_000769825.1#23	NZ_JAGFCH010000004.1	GCF_017581575.1
WP_208151507.1#23|Staphylococcus_aureus	699	-	+	1	-5918	-5220	53344	54042	WP_000779476.1#23	NZ_JAGFCH010000004.1	GCF_017581575.1
WP_208151507.1#23|Staphylococcus_aureus	684	-	+	1	-4860	-4177	52301	52984	WP_000779474.1#23	NZ_JAGFCH010000004.1	GCF_017581575.1
WP_208151507.1#23|Staphylococcus_aureus	1557	-	+	5	-3914	-2358	50482	52038	WP_208151508.1#23	NZ_JAGFCH010000004.1	GCF_017581575.1
WP_208151507.1#23|Staphylococcus_aureus	1260	-	+	3	-2365	-1106	49230	50489	WP_000072578.1#23	NZ_JAGFCH010000004.1	GCF_017581575.1
WP_208151507.1#23|Staphylococcus_aureus	696	-	+	1	-716	-21	48145	48840	WP_000769140.1#23	NZ_JAGFCH010000004.1	GCF_017581575.1
WP_208151507.1#23|Staphylococcus_aureus	1491	-	+	79	1	1491	46633	48123	WP_208151507.1#23	NZ_JAGFCH010000004.1	GCF_017581575.1
WP_208151507.1#23|Staphylococcus_aureus	309	-	-	4	1596	1904	46220	46528	WP_000669519.1#23	NZ_JAGFCH010000004.1	GCF_017581575.1
WP_208151507.1#23|Staphylococcus_aureus	783	-	+	2	2271	3053	45071	45853	WP_000540919.1#23	NZ_JAGFCH010000004.1	GCF_017581575.1
WP_208151507.1#23|Staphylococcus_aureus	774	-	+	2	3101	3874	44250	45023	WP_000540911.1#23	NZ_JAGFCH010000004.1	GCF_017581575.1
WP_208151507.1#23|Staphylococcus_aureus	792	-	+	2	3905	4696	43428	44219	WP_000456128.1#23	NZ_JAGFCH010000004.1	GCF_017581575.1
WP_208151507.1#23|Staphylococcus_aureus	831	-	+	2	4736	5566	42558	43388	WP_031929037.1#23	NZ_JAGFCH010000004.1	GCF_017581575.1
WP_208151507.1#23|Staphylococcus_aureus	783	-	+	2	5569	6351	41773	42555	WP_001656910.1#23	NZ_JAGFCH010000004.1	GCF_017581575.1
WP_208151507.1#23|Staphylococcus_aureus	819	-	+	2	6533	7351	40773	41591	WP_000388882.1#23	NZ_JAGFCH010000004.1	GCF_017581575.1
WP_208151507.1#23|Staphylococcus_aureus	1329	-	+	9	7344	8672	39452	40780	WP_000045194.1#23	NZ_JAGFCH010000004.1	GCF_017581575.1
WP_208151507.1#23|Staphylococcus_aureus	324	-	+	6	8669	8992	39132	39455	WP_000971498.1#23	NZ_JAGFCH010000004.1	GCF_017581575.1
WP_208151507.1#23|Staphylococcus_aureus	312	-	+	81	9011	9322	38802	39113	pseudogene_23.10*#23	NZ_JAGFCH010000004.1	GCF_017581575.1
WP_208151507.1#23|Staphylococcus_aureus	261	-	-	8	9647	9907	38217	38477	WP_001796660.1#23	NZ_JAGFCH010000004.1	GCF_017581575.1
WP_208151507.1#23|Staphylococcus_aureus	1203	-	+	10	10028	11230	36894	38096	WP_001062986.1#23	NZ_JAGFCH010000004.1	GCF_017581575.1
WP_208151507.1#23|Staphylococcus_aureus	63	-	-	82	11889	11951	36173	36235	WP_014532416.1#23	NZ_JAGFCH010000004.1	GCF_017581575.1
WP_208151507.1#23|Staphylococcus_aureus	69	-	-	11	12015	12083	36041	36109	WP_014373779.1#23	NZ_JAGFCH010000004.1	GCF_017581575.1
WP_208151507.1#23|Staphylococcus_aureus	66	-	-	7	12135	12200	35924	35989	WP_014373780.1#23	NZ_JAGFCH010000004.1	GCF_017581575.1
WP_117239619.1#19|Staphylococcus_aureus	408	+	+	18	-15717	-15310	345329	345736	WP_000423535.1#19	NZ_BDWO01000003.1	GCF_003419295.1
WP_117239619.1#19|Staphylococcus_aureus	483	+	+	15	-15263	-14781	345783	346265	WP_000600864.1#19	NZ_BDWO01000003.1	GCF_003419295.1
WP_117239619.1#19|Staphylococcus_aureus	360	+	-	14	-14341	-13982	346705	347064	WP_001021616.1#19	NZ_BDWO01000003.1	GCF_003419295.1
WP_117239619.1#19|Staphylococcus_aureus	846	+	-	13	-13963	-13118	347083	347928	WP_001024379.1#19	NZ_BDWO01000003.1	GCF_003419295.1
WP_117239619.1#19|Staphylococcus_aureus	681	+	+	1	-12646	-11966	348400	349080	WP_000668998.1#19	NZ_BDWO01000003.1	GCF_003419295.1
WP_117239619.1#19|Staphylococcus_aureus	702	+	+	1	-11681	-10980	349365	350066	WP_000782835.1#19	NZ_BDWO01000003.1	GCF_003419295.1
WP_117239619.1#19|Staphylococcus_aureus	1032	+	+	1	-10692	-9661	350354	351385	WP_000702719.1#19	NZ_BDWO01000003.1	GCF_003419295.1
WP_117239619.1#19|Staphylococcus_aureus	849	+	+	1	-9314	-8466	351732	352580	WP_000784530.1#19	NZ_BDWO01000003.1	GCF_003419295.1
WP_117239619.1#19|Staphylococcus_aureus	705	+	+	1	-8105	-7401	352941	353645	WP_000784254.1#19	NZ_BDWO01000003.1	GCF_003419295.1
WP_117239619.1#19|Staphylococcus_aureus	696	+	+	1	-6954	-6259	354092	354787	WP_000769825.1#19	NZ_BDWO01000003.1	GCF_003419295.1
WP_117239619.1#19|Staphylococcus_aureus	699	+	+	1	-5918	-5220	355128	355826	WP_000779476.1#19	NZ_BDWO01000003.1	GCF_003419295.1
WP_117239619.1#19|Staphylococcus_aureus	684	+	+	1	-4860	-4177	356186	356869	WP_000779474.1#19	NZ_BDWO01000003.1	GCF_003419295.1
WP_117239619.1#19|Staphylococcus_aureus	1557	+	+	5	-3914	-2358	357132	358688	WP_000028601.1#19	NZ_BDWO01000003.1	GCF_003419295.1
WP_117239619.1#19|Staphylococcus_aureus	1260	+	+	3	-2365	-1106	358681	359940	WP_000072578.1#19	NZ_BDWO01000003.1	GCF_003419295.1
WP_117239619.1#19|Staphylococcus_aureus	696	+	+	1	-716	-21	360330	361025	WP_000769140.1#19	NZ_BDWO01000003.1	GCF_003419295.1
WP_117239619.1#19|Staphylococcus_aureus	1491	+	+	79	1	1491	361047	362537	WP_117239619.1#19	NZ_BDWO01000003.1	GCF_003419295.1
WP_117239619.1#19|Staphylococcus_aureus	309	+	-	4	1596	1904	362642	362950	WP_000669519.1#19	NZ_BDWO01000003.1	GCF_003419295.1
WP_117239619.1#19|Staphylococcus_aureus	783	+	+	2	2271	3053	363317	364099	WP_000540919.1#19	NZ_BDWO01000003.1	GCF_003419295.1
WP_117239619.1#19|Staphylococcus_aureus	774	+	+	2	3101	3874	364147	364920	WP_000540911.1#19	NZ_BDWO01000003.1	GCF_003419295.1
WP_117239619.1#19|Staphylococcus_aureus	792	+	+	2	3905	4696	364951	365742	WP_000456128.1#19	NZ_BDWO01000003.1	GCF_003419295.1
WP_117239619.1#19|Staphylococcus_aureus	810	+	+	2	4757	5566	365803	366612	WP_001796663.1#19	NZ_BDWO01000003.1	GCF_003419295.1
WP_117239619.1#19|Staphylococcus_aureus	783	+	+	2	5569	6351	366615	367397	WP_001656910.1#19	NZ_BDWO01000003.1	GCF_003419295.1
WP_117239619.1#19|Staphylococcus_aureus	819	+	+	2	6533	7351	367579	368397	WP_000388882.1#19	NZ_BDWO01000003.1	GCF_003419295.1
WP_117239619.1#19|Staphylococcus_aureus	1329	+	+	9	7344	8672	368390	369718	WP_000045194.1#19	NZ_BDWO01000003.1	GCF_003419295.1
WP_117239619.1#19|Staphylococcus_aureus	324	+	+	6	8669	8992	369715	370038	WP_000971498.1#19	NZ_BDWO01000003.1	GCF_003419295.1
WP_117239619.1#19|Staphylococcus_aureus	312	+	+	81	9011	9322	370057	370368	pseudogene_19.2*#19	NZ_BDWO01000003.1	GCF_003419295.1
WP_117239619.1#19|Staphylococcus_aureus	261	+	-	8	9647	9907	370693	370953	WP_001796660.1#19	NZ_BDWO01000003.1	GCF_003419295.1
WP_117239619.1#19|Staphylococcus_aureus	1203	+	+	10	10028	11230	371074	372276	WP_001062986.1#19	NZ_BDWO01000003.1	GCF_003419295.1
WP_117239619.1#19|Staphylococcus_aureus	129	+	+	20	11499	11627	372545	372673	WP_001796659.1#19	NZ_BDWO01000003.1	GCF_003419295.1
WP_117239619.1#19|Staphylococcus_aureus	63	+	-	82	11889	11951	372935	372997	WP_014532416.1#19	NZ_BDWO01000003.1	GCF_003419295.1
WP_117239619.1#19|Staphylococcus_aureus	69	+	-	11	12015	12083	373061	373129	WP_014373779.1#19	NZ_BDWO01000003.1	GCF_003419295.1
WP_054193362.1#27|Staphylococcus_aureus	408	+	+	18	-15707	-15300	25877	26284	WP_000423535.1#27	NZ_LFNS01000008.1	GCF_001297555.1
WP_054193362.1#27|Staphylococcus_aureus	483	+	+	15	-15253	-14771	26331	26813	WP_000600864.1#27	NZ_LFNS01000008.1	GCF_001297555.1
WP_054193362.1#27|Staphylococcus_aureus	360	+	-	14	-14340	-13981	27244	27603	WP_001021616.1#27	NZ_LFNS01000008.1	GCF_001297555.1
WP_054193362.1#27|Staphylococcus_aureus	846	+	-	13	-13962	-13117	27622	28467	WP_001024379.1#27	NZ_LFNS01000008.1	GCF_001297555.1
WP_054193362.1#27|Staphylococcus_aureus	681	+	+	1	-12645	-11965	28939	29619	WP_000668998.1#27	NZ_LFNS01000008.1	GCF_001297555.1
WP_054193362.1#27|Staphylococcus_aureus	702	+	+	1	-11680	-10979	29904	30605	WP_000782835.1#27	NZ_LFNS01000008.1	GCF_001297555.1
WP_054193362.1#27|Staphylococcus_aureus	1032	+	+	1	-10691	-9660	30893	31924	WP_000702719.1#27	NZ_LFNS01000008.1	GCF_001297555.1
WP_054193362.1#27|Staphylococcus_aureus	849	+	+	1	-9313	-8465	32271	33119	WP_054193360.1#27	NZ_LFNS01000008.1	GCF_001297555.1
WP_054193362.1#27|Staphylococcus_aureus	705	+	+	1	-8104	-7400	33480	34184	WP_000784254.1#27	NZ_LFNS01000008.1	GCF_001297555.1
WP_054193362.1#27|Staphylococcus_aureus	696	+	+	1	-6953	-6258	34631	35326	WP_000769825.1#27	NZ_LFNS01000008.1	GCF_001297555.1
WP_054193362.1#27|Staphylococcus_aureus	699	+	+	1	-5917	-5219	35667	36365	WP_054193361.1#27	NZ_LFNS01000008.1	GCF_001297555.1
WP_054193362.1#27|Staphylococcus_aureus	683	+	+	81	-4859	-4177	36725	37407	pseudogene_27.1*#27	NZ_LFNS01000008.1	GCF_001297555.1
WP_054193362.1#27|Staphylococcus_aureus	1557	+	+	5	-3914	-2358	37670	39226	WP_000028601.1#27	NZ_LFNS01000008.1	GCF_001297555.1
WP_054193362.1#27|Staphylococcus_aureus	1260	+	+	3	-2365	-1106	39219	40478	WP_000072578.1#27	NZ_LFNS01000008.1	GCF_001297555.1
WP_054193362.1#27|Staphylococcus_aureus	696	+	+	1	-716	-21	40868	41563	WP_000769140.1#27	NZ_LFNS01000008.1	GCF_001297555.1
WP_054193362.1#27|Staphylococcus_aureus	1491	+	+	79	1	1491	41585	43075	WP_054193362.1#27	NZ_LFNS01000008.1	GCF_001297555.1
WP_054193362.1#27|Staphylococcus_aureus	309	+	-	4	1596	1904	43180	43488	WP_000669519.1#27	NZ_LFNS01000008.1	GCF_001297555.1
WP_054193362.1#27|Staphylococcus_aureus	783	+	+	2	2271	3053	43855	44637	WP_000540919.1#27	NZ_LFNS01000008.1	GCF_001297555.1
WP_054193362.1#27|Staphylococcus_aureus	774	+	+	2	3101	3874	44685	45458	WP_000540911.1#27	NZ_LFNS01000008.1	GCF_001297555.1
WP_054193362.1#27|Staphylococcus_aureus	792	+	+	2	3905	4696	45489	46280	WP_000456128.1#27	NZ_LFNS01000008.1	GCF_001297555.1
WP_054193362.1#27|Staphylococcus_aureus	810	+	+	2	4757	5566	46341	47150	WP_001796663.1#27	NZ_LFNS01000008.1	GCF_001297555.1
WP_054193362.1#27|Staphylococcus_aureus	783	+	+	2	5569	6351	47153	47935	WP_001656910.1#27	NZ_LFNS01000008.1	GCF_001297555.1
WP_054193362.1#27|Staphylococcus_aureus	789	+	+	2	6562	7350	48146	48934	WP_001827359.1#27	NZ_LFNS01000008.1	GCF_001297555.1
WP_054193362.1#27|Staphylococcus_aureus	1329	+	+	9	7343	8671	48927	50255	WP_000045191.1#27	NZ_LFNS01000008.1	GCF_001297555.1
WP_054193362.1#27|Staphylococcus_aureus	324	+	+	6	8668	8991	50252	50575	WP_000971498.1#27	NZ_LFNS01000008.1	GCF_001297555.1
WP_054193362.1#27|Staphylococcus_aureus	315	+	+	12	9010	9324	50594	50908	WP_000172535.1#27	NZ_LFNS01000008.1	GCF_001297555.1
WP_054193362.1#27|Staphylococcus_aureus	261	+	-	8	9647	9907	51231	51491	WP_001796660.1#27	NZ_LFNS01000008.1	GCF_001297555.1
WP_054193362.1#27|Staphylococcus_aureus	1203	+	+	10	10028	11230	51612	52814	WP_001062986.1#27	NZ_LFNS01000008.1	GCF_001297555.1
WP_054193362.1#27|Staphylococcus_aureus	63	+	-	82	11889	11951	53473	53535	WP_014532416.1#27	NZ_LFNS01000008.1	GCF_001297555.1
WP_054193362.1#27|Staphylococcus_aureus	69	+	-	11	12015	12083	53599	53667	WP_014373779.1#27	NZ_LFNS01000008.1	GCF_001297555.1
WP_054193362.1#27|Staphylococcus_aureus	66	+	-	7	12135	12200	53719	53784	WP_014373780.1#27	NZ_LFNS01000008.1	GCF_001297555.1
WP_188349463.1#30|Staphylococcus_aureus	408	+	+	18	-15708	-15301	4982	5389	WP_000423535.1#30	NZ_JACJBZ010000017.1	GCF_014637205.1
WP_188349463.1#30|Staphylococcus_aureus	483	+	+	15	-15254	-14772	5436	5918	WP_031875179.1#30	NZ_JACJBZ010000017.1	GCF_014637205.1
WP_188349463.1#30|Staphylococcus_aureus	360	+	-	14	-14341	-13982	6349	6708	WP_001021616.1#30	NZ_JACJBZ010000017.1	GCF_014637205.1
WP_188349463.1#30|Staphylococcus_aureus	846	+	-	13	-13963	-13118	6727	7572	WP_001024379.1#30	NZ_JACJBZ010000017.1	GCF_014637205.1
WP_188349463.1#30|Staphylococcus_aureus	681	+	+	1	-12646	-11966	8044	8724	WP_000668998.1#30	NZ_JACJBZ010000017.1	GCF_014637205.1
WP_188349463.1#30|Staphylococcus_aureus	702	+	+	1	-11681	-10980	9009	9710	WP_000782835.1#30	NZ_JACJBZ010000017.1	GCF_014637205.1
WP_188349463.1#30|Staphylococcus_aureus	1032	+	+	1	-10692	-9661	9998	11029	WP_000702719.1#30	NZ_JACJBZ010000017.1	GCF_014637205.1
WP_188349463.1#30|Staphylococcus_aureus	849	+	+	1	-9314	-8466	11376	12224	WP_000784530.1#30	NZ_JACJBZ010000017.1	GCF_014637205.1
WP_188349463.1#30|Staphylococcus_aureus	705	+	+	1	-8105	-7401	12585	13289	WP_000784254.1#30	NZ_JACJBZ010000017.1	GCF_014637205.1
WP_188349463.1#30|Staphylococcus_aureus	696	+	+	1	-6954	-6259	13736	14431	WP_000769825.1#30	NZ_JACJBZ010000017.1	GCF_014637205.1
WP_188349463.1#30|Staphylococcus_aureus	699	+	+	1	-5918	-5220	14772	15470	WP_000779476.1#30	NZ_JACJBZ010000017.1	GCF_014637205.1
WP_188349463.1#30|Staphylococcus_aureus	684	+	+	1	-4860	-4177	15830	16513	WP_000779474.1#30	NZ_JACJBZ010000017.1	GCF_014637205.1
WP_188349463.1#30|Staphylococcus_aureus	1557	+	+	5	-3914	-2358	16776	18332	WP_000028601.1#30	NZ_JACJBZ010000017.1	GCF_014637205.1
WP_188349463.1#30|Staphylococcus_aureus	1260	+	+	3	-2365	-1106	18325	19584	WP_000072578.1#30	NZ_JACJBZ010000017.1	GCF_014637205.1
WP_188349463.1#30|Staphylococcus_aureus	696	+	+	1	-716	-21	19974	20669	WP_000769140.1#30	NZ_JACJBZ010000017.1	GCF_014637205.1
WP_188349463.1#30|Staphylococcus_aureus	1491	+	+	79	1	1491	20691	22181	WP_188349463.1#30	NZ_JACJBZ010000017.1	GCF_014637205.1
WP_188349463.1#30|Staphylococcus_aureus	309	+	-	4	1596	1904	22286	22594	WP_000669519.1#30	NZ_JACJBZ010000017.1	GCF_014637205.1
WP_188349463.1#30|Staphylococcus_aureus	783	+	+	2	2271	3053	22961	23743	WP_000540919.1#30	NZ_JACJBZ010000017.1	GCF_014637205.1
WP_188349463.1#30|Staphylococcus_aureus	774	+	+	2	3101	3874	23791	24564	WP_000540911.1#30	NZ_JACJBZ010000017.1	GCF_014637205.1
WP_188349463.1#30|Staphylococcus_aureus	792	+	+	2	3905	4696	24595	25386	WP_000456128.1#30	NZ_JACJBZ010000017.1	GCF_014637205.1
WP_188349463.1#30|Staphylococcus_aureus	810	+	+	2	4757	5566	25447	26256	WP_001796663.1#30	NZ_JACJBZ010000017.1	GCF_014637205.1
WP_188349463.1#30|Staphylococcus_aureus	783	+	+	2	5569	6351	26259	27041	WP_001656910.1#30	NZ_JACJBZ010000017.1	GCF_014637205.1
WP_188349463.1#30|Staphylococcus_aureus	818	+	+	81	6533	7350	27223	28040	pseudogene_30.11*#30	NZ_JACJBZ010000017.1	GCF_014637205.1
WP_188349463.1#30|Staphylococcus_aureus	1329	+	+	9	7343	8671	28033	29361	WP_000045191.1#30	NZ_JACJBZ010000017.1	GCF_014637205.1
WP_188349463.1#30|Staphylococcus_aureus	324	+	+	6	8668	8991	29358	29681	WP_000971498.1#30	NZ_JACJBZ010000017.1	GCF_014637205.1
WP_188349463.1#30|Staphylococcus_aureus	315	+	+	12	9010	9324	29700	30014	WP_000172535.1#30	NZ_JACJBZ010000017.1	GCF_014637205.1
WP_188349463.1#30|Staphylococcus_aureus	261	+	-	8	9647	9907	30337	30597	WP_001796660.1#30	NZ_JACJBZ010000017.1	GCF_014637205.1
WP_188349463.1#30|Staphylococcus_aureus	1203	+	+	10	10028	11230	30718	31920	WP_001062986.1#30	NZ_JACJBZ010000017.1	GCF_014637205.1
WP_188349463.1#30|Staphylococcus_aureus	63	+	-	82	11889	11951	32579	32641	WP_014532416.1#30	NZ_JACJBZ010000017.1	GCF_014637205.1
WP_188349463.1#30|Staphylococcus_aureus	69	+	-	11	12015	12083	32705	32773	WP_014373779.1#30	NZ_JACJBZ010000017.1	GCF_014637205.1
WP_188349463.1#30|Staphylococcus_aureus	66	+	-	7	12135	12200	32825	32890	WP_014373780.1#30	NZ_JACJBZ010000017.1	GCF_014637205.1
WP_188349797.1#39|Staphylococcus_aureus	1260	+	+	3	-2365	-1106	60	1319	WP_000072578.1#39	NZ_JACJCB010000020.1	GCF_014637135.1
WP_188349797.1#39|Staphylococcus_aureus	696	+	+	1	-716	-21	1709	2404	WP_000769140.1#39	NZ_JACJCB010000020.1	GCF_014637135.1
WP_188349797.1#39|Staphylococcus_aureus	1491	+	+	79	1	1491	2426	3916	WP_188349797.1#39	NZ_JACJCB010000020.1	GCF_014637135.1
WP_188349797.1#39|Staphylococcus_aureus	309	+	-	4	1596	1904	4021	4329	WP_000669519.1#39	NZ_JACJCB010000020.1	GCF_014637135.1
WP_188349797.1#39|Staphylococcus_aureus	783	+	+	2	2271	3053	4696	5478	WP_000540919.1#39	NZ_JACJCB010000020.1	GCF_014637135.1
WP_188349797.1#39|Staphylococcus_aureus	774	+	+	2	3101	3874	5526	6299	WP_000540911.1#39	NZ_JACJCB010000020.1	GCF_014637135.1
WP_188349797.1#39|Staphylococcus_aureus	792	+	+	2	3905	4696	6330	7121	WP_000456128.1#39	NZ_JACJCB010000020.1	GCF_014637135.1
WP_188349797.1#39|Staphylococcus_aureus	810	+	+	2	4757	5566	7182	7991	WP_001796663.1#39	NZ_JACJCB010000020.1	GCF_014637135.1
WP_188349797.1#39|Staphylococcus_aureus	783	+	+	2	5569	6351	7994	8776	WP_001656910.1#39	NZ_JACJCB010000020.1	GCF_014637135.1
WP_188349797.1#39|Staphylococcus_aureus	819	+	+	2	6533	7351	8958	9776	WP_000388882.1#39	NZ_JACJCB010000020.1	GCF_014637135.1
WP_188349797.1#39|Staphylococcus_aureus	1329	+	+	9	7344	8672	9769	11097	WP_000045191.1#39	NZ_JACJCB010000020.1	GCF_014637135.1
WP_188349797.1#39|Staphylococcus_aureus	324	+	+	6	8669	8992	11094	11417	WP_000971498.1#39	NZ_JACJCB010000020.1	GCF_014637135.1
WP_188349797.1#39|Staphylococcus_aureus	315	+	+	12	9011	9325	11436	11750	WP_000172535.1#39	NZ_JACJCB010000020.1	GCF_014637135.1
WP_188349797.1#39|Staphylococcus_aureus	261	+	-	8	9648	9908	12073	12333	WP_001796660.1#39	NZ_JACJCB010000020.1	GCF_014637135.1
WP_188349797.1#39|Staphylococcus_aureus	1203	+	+	10	10029	11231	12454	13656	WP_001062986.1#39	NZ_JACJCB010000020.1	GCF_014637135.1
WP_188349797.1#39|Staphylococcus_aureus	63	+	-	82	11890	11952	14315	14377	WP_014532416.1#39	NZ_JACJCB010000020.1	GCF_014637135.1
WP_188349797.1#39|Staphylococcus_aureus	69	+	-	11	12016	12084	14441	14509	WP_014373779.1#39	NZ_JACJCB010000020.1	GCF_014637135.1
WP_188349797.1#39|Staphylococcus_aureus	66	+	-	7	12136	12201	14561	14626	WP_014373780.1#39	NZ_JACJCB010000020.1	GCF_014637135.1
WP_188348158.1#32|Staphylococcus_aureus	408	-	+	18	-15708	-15301	53532	53939	WP_000423535.1#32	NZ_JACJBF010000019.1	GCF_014637745.1
WP_188348158.1#32|Staphylococcus_aureus	483	-	+	15	-15254	-14772	53003	53485	WP_031875179.1#32	NZ_JACJBF010000019.1	GCF_014637745.1
WP_188348158.1#32|Staphylococcus_aureus	360	-	-	14	-14341	-13982	52213	52572	WP_001021616.1#32	NZ_JACJBF010000019.1	GCF_014637745.1
WP_188348158.1#32|Staphylococcus_aureus	846	-	-	13	-13963	-13118	51349	52194	WP_001024379.1#32	NZ_JACJBF010000019.1	GCF_014637745.1
WP_188348158.1#32|Staphylococcus_aureus	681	-	+	1	-12646	-11966	50197	50877	WP_000668998.1#32	NZ_JACJBF010000019.1	GCF_014637745.1
WP_188348158.1#32|Staphylococcus_aureus	702	-	+	1	-11681	-10980	49211	49912	WP_000782835.1#32	NZ_JACJBF010000019.1	GCF_014637745.1
WP_188348158.1#32|Staphylococcus_aureus	1032	-	+	1	-10692	-9661	47892	48923	WP_000702719.1#32	NZ_JACJBF010000019.1	GCF_014637745.1
WP_188348158.1#32|Staphylococcus_aureus	849	-	+	1	-9314	-8466	46697	47545	WP_000784530.1#32	NZ_JACJBF010000019.1	GCF_014637745.1
WP_188348158.1#32|Staphylococcus_aureus	705	-	+	1	-8105	-7401	45632	46336	WP_000784254.1#32	NZ_JACJBF010000019.1	GCF_014637745.1
WP_188348158.1#32|Staphylococcus_aureus	696	-	+	1	-6954	-6259	44490	45185	WP_000769825.1#32	NZ_JACJBF010000019.1	GCF_014637745.1
WP_188348158.1#32|Staphylococcus_aureus	699	-	+	1	-5918	-5220	43451	44149	WP_000779476.1#32	NZ_JACJBF010000019.1	GCF_014637745.1
WP_188348158.1#32|Staphylococcus_aureus	684	-	+	1	-4860	-4177	42408	43091	WP_000779474.1#32	NZ_JACJBF010000019.1	GCF_014637745.1
WP_188348158.1#32|Staphylococcus_aureus	1557	-	+	5	-3914	-2358	40589	42145	WP_000028601.1#32	NZ_JACJBF010000019.1	GCF_014637745.1
WP_188348158.1#32|Staphylococcus_aureus	1260	-	+	3	-2365	-1106	39337	40596	WP_000072578.1#32	NZ_JACJBF010000019.1	GCF_014637745.1
WP_188348158.1#32|Staphylococcus_aureus	696	-	+	1	-716	-21	38252	38947	WP_000769140.1#32	NZ_JACJBF010000019.1	GCF_014637745.1
WP_188348158.1#32|Staphylococcus_aureus	1491	-	+	79	1	1491	36740	38230	WP_188348158.1#32	NZ_JACJBF010000019.1	GCF_014637745.1
WP_188348158.1#32|Staphylococcus_aureus	309	-	-	4	1596	1904	36327	36635	WP_000669519.1#32	NZ_JACJBF010000019.1	GCF_014637745.1
WP_188348158.1#32|Staphylococcus_aureus	783	-	+	2	2271	3053	35178	35960	WP_000540919.1#32	NZ_JACJBF010000019.1	GCF_014637745.1
WP_188348158.1#32|Staphylococcus_aureus	774	-	+	2	3101	3874	34357	35130	WP_000540911.1#32	NZ_JACJBF010000019.1	GCF_014637745.1
WP_188348158.1#32|Staphylococcus_aureus	792	-	+	2	3905	4696	33535	34326	WP_000456128.1#32	NZ_JACJBF010000019.1	GCF_014637745.1
WP_188348158.1#32|Staphylococcus_aureus	810	-	+	2	4757	5566	32665	33474	WP_001796663.1#32	NZ_JACJBF010000019.1	GCF_014637745.1
WP_188348158.1#32|Staphylococcus_aureus	783	-	+	2	5569	6351	31880	32662	WP_001656910.1#32	NZ_JACJBF010000019.1	GCF_014637745.1
WP_188348158.1#32|Staphylococcus_aureus	819	-	+	2	6533	7351	30880	31698	WP_000388882.1#32	NZ_JACJBF010000019.1	GCF_014637745.1
WP_188348158.1#32|Staphylococcus_aureus	1329	-	+	9	7344	8672	29559	30887	WP_000045191.1#32	NZ_JACJBF010000019.1	GCF_014637745.1
WP_188348158.1#32|Staphylococcus_aureus	324	-	+	6	8669	8992	29239	29562	WP_000971498.1#32	NZ_JACJBF010000019.1	GCF_014637745.1
WP_188348158.1#32|Staphylococcus_aureus	315	-	+	12	9011	9325	28906	29220	WP_000172535.1#32	NZ_JACJBF010000019.1	GCF_014637745.1
WP_188348158.1#32|Staphylococcus_aureus	261	-	-	8	9648	9908	28323	28583	WP_001796660.1#32	NZ_JACJBF010000019.1	GCF_014637745.1
WP_188348158.1#32|Staphylococcus_aureus	1203	-	+	10	10029	11231	27000	28202	WP_001062986.1#32	NZ_JACJBF010000019.1	GCF_014637745.1
WP_188348158.1#32|Staphylococcus_aureus	63	-	-	82	11890	11952	26279	26341	WP_014532416.1#32	NZ_JACJBF010000019.1	GCF_014637745.1
WP_188348158.1#32|Staphylococcus_aureus	69	-	-	11	12016	12084	26147	26215	WP_014373779.1#32	NZ_JACJBF010000019.1	GCF_014637745.1
WP_188348158.1#32|Staphylococcus_aureus	66	-	-	7	12136	12201	26030	26095	WP_014373780.1#32	NZ_JACJBF010000019.1	GCF_014637745.1
WP_188351480.1#17|Staphylococcus_aureus	408	+	+	18	-15708	-15301	4982	5389	WP_000423535.1#17	NZ_JACJCL010000017.1	GCF_014636885.1
WP_188351480.1#17|Staphylococcus_aureus	483	+	+	15	-15254	-14772	5436	5918	WP_031875179.1#17	NZ_JACJCL010000017.1	GCF_014636885.1
WP_188351480.1#17|Staphylococcus_aureus	360	+	-	14	-14341	-13982	6349	6708	WP_001021616.1#17	NZ_JACJCL010000017.1	GCF_014636885.1
WP_188351480.1#17|Staphylococcus_aureus	846	+	-	13	-13963	-13118	6727	7572	WP_001024379.1#17	NZ_JACJCL010000017.1	GCF_014636885.1
WP_188351480.1#17|Staphylococcus_aureus	681	+	+	1	-12646	-11966	8044	8724	WP_000668998.1#17	NZ_JACJCL010000017.1	GCF_014636885.1
WP_188351480.1#17|Staphylococcus_aureus	702	+	+	1	-11681	-10980	9009	9710	WP_000782835.1#17	NZ_JACJCL010000017.1	GCF_014636885.1
WP_188351480.1#17|Staphylococcus_aureus	1032	+	+	1	-10692	-9661	9998	11029	WP_000702719.1#17	NZ_JACJCL010000017.1	GCF_014636885.1
WP_188351480.1#17|Staphylococcus_aureus	849	+	+	1	-9314	-8466	11376	12224	WP_000784530.1#17	NZ_JACJCL010000017.1	GCF_014636885.1
WP_188351480.1#17|Staphylococcus_aureus	705	+	+	1	-8105	-7401	12585	13289	WP_000784254.1#17	NZ_JACJCL010000017.1	GCF_014636885.1
WP_188351480.1#17|Staphylococcus_aureus	696	+	+	1	-6954	-6259	13736	14431	WP_000769825.1#17	NZ_JACJCL010000017.1	GCF_014636885.1
WP_188351480.1#17|Staphylococcus_aureus	699	+	+	1	-5918	-5220	14772	15470	WP_000779476.1#17	NZ_JACJCL010000017.1	GCF_014636885.1
WP_188351480.1#17|Staphylococcus_aureus	684	+	+	1	-4860	-4177	15830	16513	WP_000779474.1#17	NZ_JACJCL010000017.1	GCF_014636885.1
WP_188351480.1#17|Staphylococcus_aureus	1557	+	+	5	-3914	-2358	16776	18332	WP_000028601.1#17	NZ_JACJCL010000017.1	GCF_014636885.1
WP_188351480.1#17|Staphylococcus_aureus	1260	+	+	3	-2365	-1106	18325	19584	WP_000072578.1#17	NZ_JACJCL010000017.1	GCF_014636885.1
WP_188351480.1#17|Staphylococcus_aureus	696	+	+	1	-716	-21	19974	20669	WP_000769140.1#17	NZ_JACJCL010000017.1	GCF_014636885.1
WP_188351480.1#17|Staphylococcus_aureus	1485	+	+	79	1	1485	20691	22175	WP_188351480.1#17	NZ_JACJCL010000017.1	GCF_014636885.1
WP_188351480.1#17|Staphylococcus_aureus	309	+	-	4	1590	1898	22280	22588	WP_000669519.1#17	NZ_JACJCL010000017.1	GCF_014636885.1
WP_188351480.1#17|Staphylococcus_aureus	783	+	+	2	2265	3047	22955	23737	WP_000540919.1#17	NZ_JACJCL010000017.1	GCF_014636885.1
WP_188351480.1#17|Staphylococcus_aureus	774	+	+	2	3095	3868	23785	24558	WP_000540911.1#17	NZ_JACJCL010000017.1	GCF_014636885.1
WP_188351480.1#17|Staphylococcus_aureus	792	+	+	2	3899	4690	24589	25380	WP_000456128.1#17	NZ_JACJCL010000017.1	GCF_014636885.1
WP_188351480.1#17|Staphylococcus_aureus	810	+	+	2	4751	5560	25441	26250	WP_001796663.1#17	NZ_JACJCL010000017.1	GCF_014636885.1
WP_188351480.1#17|Staphylococcus_aureus	783	+	+	2	5563	6345	26253	27035	WP_001656910.1#17	NZ_JACJCL010000017.1	GCF_014636885.1
WP_188351480.1#17|Staphylococcus_aureus	819	+	+	2	6527	7345	27217	28035	WP_000388882.1#17	NZ_JACJCL010000017.1	GCF_014636885.1
WP_188351480.1#17|Staphylococcus_aureus	1329	+	+	9	7338	8666	28028	29356	WP_000045191.1#17	NZ_JACJCL010000017.1	GCF_014636885.1
WP_188351480.1#17|Staphylococcus_aureus	324	+	+	6	8663	8986	29353	29676	WP_000971498.1#17	NZ_JACJCL010000017.1	GCF_014636885.1
WP_188351480.1#17|Staphylococcus_aureus	315	+	+	12	9005	9319	29695	30009	WP_000172535.1#17	NZ_JACJCL010000017.1	GCF_014636885.1
WP_188351480.1#17|Staphylococcus_aureus	261	+	-	8	9642	9902	30332	30592	WP_001796660.1#17	NZ_JACJCL010000017.1	GCF_014636885.1
WP_188351480.1#17|Staphylococcus_aureus	1203	+	+	10	10023	11225	30713	31915	WP_001062986.1#17	NZ_JACJCL010000017.1	GCF_014636885.1
WP_188351480.1#17|Staphylococcus_aureus	63	+	-	82	11884	11946	32574	32636	WP_014532416.1#17	NZ_JACJCL010000017.1	GCF_014636885.1
WP_188351480.1#17|Staphylococcus_aureus	69	+	-	11	12010	12078	32700	32768	WP_014373779.1#17	NZ_JACJCL010000017.1	GCF_014636885.1
WP_188351480.1#17|Staphylococcus_aureus	66	+	-	7	12130	12195	32820	32885	WP_014373780.1#17	NZ_JACJCL010000017.1	GCF_014636885.1
WP_188351504.1#35|Staphylococcus_aureus	408	-	+	18	-15708	-15301	53533	53940	WP_000423535.1#35	NZ_JACJBR010000016.1	GCF_014637425.1
WP_188351504.1#35|Staphylococcus_aureus	483	-	+	15	-15254	-14772	53004	53486	WP_031875179.1#35	NZ_JACJBR010000016.1	GCF_014637425.1
WP_188351504.1#35|Staphylococcus_aureus	360	-	-	14	-14341	-13982	52214	52573	WP_001021616.1#35	NZ_JACJBR010000016.1	GCF_014637425.1
WP_188351504.1#35|Staphylococcus_aureus	846	-	-	13	-13963	-13118	51350	52195	WP_001024379.1#35	NZ_JACJBR010000016.1	GCF_014637425.1
WP_188351504.1#35|Staphylococcus_aureus	681	-	+	1	-12646	-11966	50198	50878	WP_000668998.1#35	NZ_JACJBR010000016.1	GCF_014637425.1
WP_188351504.1#35|Staphylococcus_aureus	702	-	+	1	-11681	-10980	49212	49913	WP_000782835.1#35	NZ_JACJBR010000016.1	GCF_014637425.1
WP_188351504.1#35|Staphylococcus_aureus	1032	-	+	1	-10692	-9661	47893	48924	WP_000702719.1#35	NZ_JACJBR010000016.1	GCF_014637425.1
WP_188351504.1#35|Staphylococcus_aureus	849	-	+	1	-9314	-8466	46698	47546	WP_000784530.1#35	NZ_JACJBR010000016.1	GCF_014637425.1
WP_188351504.1#35|Staphylococcus_aureus	705	-	+	1	-8105	-7401	45633	46337	WP_000784254.1#35	NZ_JACJBR010000016.1	GCF_014637425.1
WP_188351504.1#35|Staphylococcus_aureus	696	-	+	1	-6954	-6259	44491	45186	WP_000769825.1#35	NZ_JACJBR010000016.1	GCF_014637425.1
WP_188351504.1#35|Staphylococcus_aureus	699	-	+	1	-5918	-5220	43452	44150	WP_000779476.1#35	NZ_JACJBR010000016.1	GCF_014637425.1
WP_188351504.1#35|Staphylococcus_aureus	684	-	+	1	-4860	-4177	42409	43092	WP_000779474.1#35	NZ_JACJBR010000016.1	GCF_014637425.1
WP_188351504.1#35|Staphylococcus_aureus	1557	-	+	5	-3914	-2358	40590	42146	WP_000028601.1#35	NZ_JACJBR010000016.1	GCF_014637425.1
WP_188351504.1#35|Staphylococcus_aureus	1260	-	+	3	-2365	-1106	39338	40597	WP_000072578.1#35	NZ_JACJBR010000016.1	GCF_014637425.1
WP_188351504.1#35|Staphylococcus_aureus	696	-	+	1	-716	-21	38253	38948	WP_000769140.1#35	NZ_JACJBR010000016.1	GCF_014637425.1
WP_188351504.1#35|Staphylococcus_aureus	1491	-	+	79	1	1491	36741	38231	WP_188351504.1#35	NZ_JACJBR010000016.1	GCF_014637425.1
WP_188351504.1#35|Staphylococcus_aureus	309	-	-	4	1596	1904	36328	36636	WP_000669519.1#35	NZ_JACJBR010000016.1	GCF_014637425.1
WP_188351504.1#35|Staphylococcus_aureus	783	-	+	2	2271	3053	35179	35961	WP_000540919.1#35	NZ_JACJBR010000016.1	GCF_014637425.1
WP_188351504.1#35|Staphylococcus_aureus	774	-	+	2	3101	3874	34358	35131	WP_000540911.1#35	NZ_JACJBR010000016.1	GCF_014637425.1
WP_188351504.1#35|Staphylococcus_aureus	792	-	+	2	3905	4696	33536	34327	WP_000456128.1#35	NZ_JACJBR010000016.1	GCF_014637425.1
WP_188351504.1#35|Staphylococcus_aureus	810	-	+	2	4757	5566	32666	33475	WP_001796663.1#35	NZ_JACJBR010000016.1	GCF_014637425.1
WP_188351504.1#35|Staphylococcus_aureus	783	-	+	2	5569	6351	31881	32663	WP_001656910.1#35	NZ_JACJBR010000016.1	GCF_014637425.1
WP_188351504.1#35|Staphylococcus_aureus	819	-	+	2	6533	7351	30881	31699	WP_000388882.1#35	NZ_JACJBR010000016.1	GCF_014637425.1
WP_188351504.1#35|Staphylococcus_aureus	1329	-	+	9	7344	8672	29560	30888	WP_000045191.1#35	NZ_JACJBR010000016.1	GCF_014637425.1
WP_188351504.1#35|Staphylococcus_aureus	324	-	+	6	8669	8992	29240	29563	WP_000971498.1#35	NZ_JACJBR010000016.1	GCF_014637425.1
WP_188351504.1#35|Staphylococcus_aureus	315	-	+	12	9011	9325	28907	29221	WP_000172535.1#35	NZ_JACJBR010000016.1	GCF_014637425.1
WP_188351504.1#35|Staphylococcus_aureus	261	-	-	8	9648	9908	28324	28584	WP_001796660.1#35	NZ_JACJBR010000016.1	GCF_014637425.1
WP_188351504.1#35|Staphylococcus_aureus	1203	-	+	10	10029	11231	27001	28203	WP_001062986.1#35	NZ_JACJBR010000016.1	GCF_014637425.1
WP_188351504.1#35|Staphylococcus_aureus	63	-	-	82	11890	11952	26280	26342	WP_014532416.1#35	NZ_JACJBR010000016.1	GCF_014637425.1
WP_188351504.1#35|Staphylococcus_aureus	69	-	-	11	12016	12084	26148	26216	WP_014373779.1#35	NZ_JACJBR010000016.1	GCF_014637425.1
WP_188351504.1#35|Staphylococcus_aureus	66	-	-	7	12136	12201	26031	26096	WP_014373780.1#35	NZ_JACJBR010000016.1	GCF_014637425.1
WP_001208896.1#25|Staphylococcus_aureus	483	-	+	15	-15254	-14772	53004	53486	WP_031875179.1#25	NZ_JACJBO010000013.1	GCF_014637485.1
WP_001208896.1#25|Staphylococcus_aureus	360	-	-	14	-14341	-13982	52214	52573	WP_001021616.1#25	NZ_JACJBO010000013.1	GCF_014637485.1
WP_001208896.1#25|Staphylococcus_aureus	846	-	-	13	-13963	-13118	51350	52195	WP_001024379.1#25	NZ_JACJBO010000013.1	GCF_014637485.1
WP_001208896.1#25|Staphylococcus_aureus	681	-	+	1	-12646	-11966	50198	50878	WP_000668998.1#25	NZ_JACJBO010000013.1	GCF_014637485.1
WP_001208896.1#25|Staphylococcus_aureus	702	-	+	1	-11681	-10980	49212	49913	WP_000782835.1#25	NZ_JACJBO010000013.1	GCF_014637485.1
WP_001208896.1#25|Staphylococcus_aureus	1032	-	+	1	-10692	-9661	47893	48924	WP_000702719.1#25	NZ_JACJBO010000013.1	GCF_014637485.1
WP_001208896.1#25|Staphylococcus_aureus	849	-	+	1	-9314	-8466	46698	47546	WP_000784530.1#25	NZ_JACJBO010000013.1	GCF_014637485.1
WP_001208896.1#25|Staphylococcus_aureus	126	-	+	34	-8319	-8194	46426	46551	WP_001796665.1#25	NZ_JACJBO010000013.1	GCF_014637485.1
WP_001208896.1#25|Staphylococcus_aureus	705	-	+	1	-8105	-7401	45633	46337	WP_000784254.1#25	NZ_JACJBO010000013.1	GCF_014637485.1
WP_001208896.1#25|Staphylococcus_aureus	696	-	+	1	-6954	-6259	44491	45186	WP_000769825.1#25	NZ_JACJBO010000013.1	GCF_014637485.1
WP_001208896.1#25|Staphylococcus_aureus	699	-	+	1	-5918	-5220	43452	44150	WP_000779476.1#25	NZ_JACJBO010000013.1	GCF_014637485.1
WP_001208896.1#25|Staphylococcus_aureus	684	-	+	1	-4860	-4177	42409	43092	WP_000779474.1#25	NZ_JACJBO010000013.1	GCF_014637485.1
WP_001208896.1#25|Staphylococcus_aureus	1557	-	+	5	-3914	-2358	40590	42146	WP_000028601.1#25	NZ_JACJBO010000013.1	GCF_014637485.1
WP_001208896.1#25|Staphylococcus_aureus	1260	-	+	3	-2365	-1106	39338	40597	WP_000072578.1#25	NZ_JACJBO010000013.1	GCF_014637485.1
WP_001208896.1#25|Staphylococcus_aureus	696	-	+	1	-716	-21	38253	38948	WP_000769140.1#25	NZ_JACJBO010000013.1	GCF_014637485.1
WP_001208896.1#25|Staphylococcus_aureus	1491	-	+	79	1	1491	36741	38231	WP_001208896.1#25	NZ_JACJBO010000013.1	GCF_014637485.1
WP_001208896.1#25|Staphylococcus_aureus	309	-	-	4	1596	1904	36328	36636	WP_000669519.1#25	NZ_JACJBO010000013.1	GCF_014637485.1
WP_001208896.1#25|Staphylococcus_aureus	783	-	+	2	2271	3053	35179	35961	WP_000540919.1#25	NZ_JACJBO010000013.1	GCF_014637485.1
WP_001208896.1#25|Staphylococcus_aureus	774	-	+	2	3101	3874	34358	35131	WP_000540911.1#25	NZ_JACJBO010000013.1	GCF_014637485.1
WP_001208896.1#25|Staphylococcus_aureus	792	-	+	2	3905	4696	33536	34327	WP_000456128.1#25	NZ_JACJBO010000013.1	GCF_014637485.1
WP_001208896.1#25|Staphylococcus_aureus	810	-	+	2	4757	5566	32666	33475	WP_001796663.1#25	NZ_JACJBO010000013.1	GCF_014637485.1
WP_001208896.1#25|Staphylococcus_aureus	783	-	+	2	5569	6351	31881	32663	WP_001656910.1#25	NZ_JACJBO010000013.1	GCF_014637485.1
WP_001208896.1#25|Staphylococcus_aureus	819	-	+	2	6533	7351	30881	31699	WP_000388882.1#25	NZ_JACJBO010000013.1	GCF_014637485.1
WP_001208896.1#25|Staphylococcus_aureus	1329	-	+	9	7344	8672	29560	30888	WP_000045191.1#25	NZ_JACJBO010000013.1	GCF_014637485.1
WP_001208896.1#25|Staphylococcus_aureus	324	-	+	6	8669	8992	29240	29563	WP_000971498.1#25	NZ_JACJBO010000013.1	GCF_014637485.1
WP_001208896.1#25|Staphylococcus_aureus	315	-	+	12	9011	9325	28907	29221	WP_000172535.1#25	NZ_JACJBO010000013.1	GCF_014637485.1
WP_001208896.1#25|Staphylococcus_aureus	261	-	-	8	9648	9908	28324	28584	WP_001796660.1#25	NZ_JACJBO010000013.1	GCF_014637485.1
WP_001208896.1#25|Staphylococcus_aureus	1203	-	+	10	10029	11231	27001	28203	WP_001062986.1#25	NZ_JACJBO010000013.1	GCF_014637485.1
WP_001208896.1#25|Staphylococcus_aureus	63	-	-	82	11890	11952	26280	26342	WP_014532416.1#25	NZ_JACJBO010000013.1	GCF_014637485.1
WP_001208896.1#25|Staphylococcus_aureus	69	-	-	11	12016	12084	26148	26216	WP_014373779.1#25	NZ_JACJBO010000013.1	GCF_014637485.1
WP_001208896.1#25|Staphylococcus_aureus	66	-	-	7	12136	12201	26031	26096	WP_014373780.1#25	NZ_JACJBO010000013.1	GCF_014637485.1
WP_260645576.1#85|Staphylococcus_aureus	267	-	+	79	1	267	1	267	WP_260645576.1#85	not_found	not_found	not_found
WP_147715116.1#82|Staphylococcus_aureus	702	+	+	1	-719	-18	193	894	WP_000769139.1#82	NZ_VRSH01000073.1	GCF_008040335.1
WP_147715116.1#82|Staphylococcus_aureus	282	+	+	79	1	282	913	1194	WP_147715116.1#82	NZ_VRSH01000073.1	GCF_008040335.1
WP_250322216.1#88|Staphylococcus_aureus	265	+	+	81	-10315	-10051	446626	446890	pseudogene_88.28*#88	NZ_CP075513.1	GCF_018502045.1
WP_250322216.1#88|Staphylococcus_aureus	343	+	+	81	-10036	-9694	446905	447247	pseudogene_88.26*#88	NZ_CP075513.1	GCF_018502045.1
WP_250322216.1#88|Staphylococcus_aureus	94	+	+	81	-9341	-9248	447600	447693	pseudogene_88.21*#88	NZ_CP075513.1	GCF_018502045.1
WP_250322216.1#88|Staphylococcus_aureus	540	+	+	81	-8970	-8431	447971	448510	pseudogene_88.30*#88	NZ_CP075513.1	GCF_018502045.1
WP_250322216.1#88|Staphylococcus_aureus	404	+	+	1	-8027	-7624	448914	449317	WP_250322215.1#88	NZ_CP075513.1	GCF_018502045.1
WP_250322216.1#88|Staphylococcus_aureus	140	+	+	81	8597	8736	465538	465677	pseudogene_88.2*#88	NZ_CP075513.1	GCF_018502045.1
WP_250322216.1#88|Staphylococcus_aureus	696	+	+	1	-6876	-6181	450065	450760	WP_214199317.1#88	NZ_CP075513.1	GCF_018502045.1
WP_250322216.1#88|Staphylococcus_aureus	699	+	+	1	-5840	-5142	451101	451799	WP_214268116.1#88	NZ_CP075513.1	GCF_018502045.1
WP_250322216.1#88|Staphylococcus_aureus	684	+	+	1	-4775	-4092	452166	452849	WP_214268117.1#88	NZ_CP075513.1	GCF_018502045.1
WP_250322216.1#88|Staphylococcus_aureus	120	+	-	17	-4009	-3890	452932	453051	WP_214268157.1#88	NZ_CP075513.1	GCF_018502045.1
WP_250322216.1#88|Staphylococcus_aureus	1557	+	+	5	-3830	-2274	453111	454667	WP_214268118.1#88	NZ_CP075513.1	GCF_018502045.1
WP_250322216.1#88|Staphylococcus_aureus	83	+	+	3	-2281	-2199	454660	454742	WP_250322237.1#88	NZ_CP075513.1	GCF_018502045.1
WP_250322216.1#88|Staphylococcus_aureus	664	+	+	3	-1766	-1103	455175	455838	WP_214268119.1#88	NZ_CP075513.1	GCF_018502045.1
WP_250322216.1#88|Staphylococcus_aureus	199	+	+	81	-701	-503	456240	456438	pseudogene_88.10*#88	NZ_CP075513.1	GCF_018502045.1
WP_250322216.1#88|Staphylococcus_aureus	402	+	+	81	-419	-18	456522	456923	pseudogene_88.9*#88	NZ_CP075513.1	GCF_018502045.1
WP_250322216.1#88|Staphylococcus_aureus	263	+	+	79	1	263	456942	457204	WP_250322216.1#88	NZ_CP075513.1	GCF_018502045.1
WP_250322216.1#88|Staphylococcus_aureus	1056	+	+	19	433	1488	457374	458429	WP_250322217.1#88	NZ_CP075513.1	GCF_018502045.1
WP_250322216.1#88|Staphylococcus_aureus	309	+	-	4	1598	1906	458539	458847	WP_000669519.1#88	NZ_CP075513.1	GCF_018502045.1
WP_250322216.1#88|Staphylococcus_aureus	230	+	+	2	2273	2502	459214	459443	WP_250322238.1#88	NZ_CP075513.1	GCF_018502045.1
WP_250322216.1#88|Staphylococcus_aureus	349	+	+	2	2649	2997	459590	459938	WP_250322239.1#88	NZ_CP075513.1	GCF_018502045.1
WP_250322216.1#88|Staphylococcus_aureus	230	+	+	81	3103	3332	460044	460273	pseudogene_88.29*#88	NZ_CP075513.1	GCF_018502045.1
WP_250322216.1#88|Staphylococcus_aureus	100	+	+	2	3479	3578	460420	460519	WP_250322240.1#88	NZ_CP075513.1	GCF_018502045.1
WP_250322216.1#88|Staphylococcus_aureus	130	+	+	2	4490	4619	461431	461560	WP_214268158.1#88	NZ_CP075513.1	GCF_018502045.1
WP_250322216.1#88|Staphylococcus_aureus	612	+	+	2	5775	6386	462716	463327	WP_214268161.1#88	NZ_CP075513.1	GCF_018502045.1
WP_250322216.1#88|Staphylococcus_aureus	796	+	+	81	6405	7200	463346	464141	pseudogene_88.8*#88	NZ_CP075513.1	GCF_018502045.1
WP_250322216.1#88|Staphylococcus_aureus	807	+	+	2	7369	8175	464310	465116	WP_214268162.1#88	NZ_CP075513.1	GCF_018502045.1
WP_250322216.1#88|Staphylococcus_aureus	140	+	+	81	8597	8736	465538	465677	pseudogene_88.2*#88	NZ_CP075513.1	GCF_018502045.1
WP_250322216.1#88|Staphylococcus_aureus	557	+	+	81	8940	9496	465881	466437	pseudogene_88.1*#88	NZ_CP075513.1	GCF_018502045.1
WP_250322216.1#88|Staphylococcus_aureus	324	+	+	6	9493	9816	466434	466757	WP_000971504.1#88	NZ_CP075513.1	GCF_018502045.1
WP_250322216.1#88|Staphylococcus_aureus	225	+	+	12	9925	10149	466866	467090	WP_031915011.1#88	NZ_CP075513.1	GCF_018502045.1
WP_250322216.1#88|Staphylococcus_aureus	261	+	-	8	10472	10732	467413	467673	WP_072398156.1#88	NZ_CP075513.1	GCF_018502045.1
WP_250543456.1#89|Staphylococcus_aureus	114	+	+	81	-12671	-12558	444270	444383	pseudogene_89.16*#89	NZ_CP075508.1	GCF_018502125.1
WP_250543456.1#89|Staphylococcus_aureus	228	+	+	81	-12218	-11991	444723	444950	pseudogene_89.28*#89	NZ_CP075508.1	GCF_018502125.1
WP_250543456.1#89|Staphylococcus_aureus	702	+	+	1	-11707	-11006	445234	445935	WP_214306836.1#89	NZ_CP075508.1	GCF_018502125.1
WP_250543456.1#89|Staphylococcus_aureus	264	+	+	81	-10314	-10051	446627	446890	pseudogene_89.20*#89	NZ_CP075508.1	GCF_018502125.1
WP_250543456.1#89|Staphylococcus_aureus	343	+	+	81	-10036	-9694	446905	447247	pseudogene_89.29*#89	NZ_CP075508.1	GCF_018502125.1
WP_250543456.1#89|Staphylococcus_aureus	571	+	+	81	-8969	-8399	447972	448542	pseudogene_89.23*#89	NZ_CP075508.1	GCF_018502125.1
WP_250543456.1#89|Staphylococcus_aureus	705	+	+	1	-8027	-7323	448914	449618	WP_000784243.1#89	NZ_CP075508.1	GCF_018502125.1
WP_250543456.1#89|Staphylococcus_aureus	696	+	+	1	-6876	-6181	450065	450760	WP_214306837.1#89	NZ_CP075508.1	GCF_018502125.1
WP_250543456.1#89|Staphylococcus_aureus	699	+	+	1	-5840	-5142	451101	451799	WP_214306838.1#89	NZ_CP075508.1	GCF_018502125.1
WP_250543456.1#89|Staphylococcus_aureus	684	+	+	1	-4775	-4092	452166	452849	WP_214306839.1#89	NZ_CP075508.1	GCF_018502125.1
WP_250543456.1#89|Staphylococcus_aureus	796	+	-	81	6405	7200	463346	464141	pseudogene_89.9*#89	NZ_CP075508.1	GCF_018502125.1
WP_250543456.1#89|Staphylococcus_aureus	1557	+	+	5	-3830	-2274	453111	454667	WP_214306840.1#89	NZ_CP075508.1	GCF_018502125.1
WP_250543456.1#89|Staphylococcus_aureus	169	+	+	81	-1773	-1605	455168	455336	pseudogene_89.11*#89	NZ_CP075508.1	GCF_018502125.1
WP_250543456.1#89|Staphylococcus_aureus	186	+	+	81	-701	-516	456240	456425	pseudogene_89.27*#89	NZ_CP075508.1	GCF_018502125.1
WP_250543456.1#89|Staphylococcus_aureus	402	+	+	81	-419	-18	456522	456923	pseudogene_89.0*#89	NZ_CP075508.1	GCF_018502125.1
WP_250543456.1#89|Staphylococcus_aureus	265	+	+	79	1	265	456942	457206	WP_250543456.1#89	NZ_CP075508.1	GCF_018502125.1
WP_250543456.1#89|Staphylococcus_aureus	1055	+	+	19	434	1488	457375	458429	WP_250543457.1#89	NZ_CP075508.1	GCF_018502125.1
WP_250543456.1#89|Staphylococcus_aureus	309	+	-	4	1598	1906	458539	458847	WP_000669519.1#89	NZ_CP075508.1	GCF_018502125.1
WP_250543456.1#89|Staphylococcus_aureus	230	+	+	2	2273	2502	459214	459443	WP_250543467.1#89	NZ_CP075508.1	GCF_018502125.1
WP_250543456.1#89|Staphylococcus_aureus	349	+	+	2	2649	2997	459590	459938	WP_250322239.1#89	NZ_CP075508.1	GCF_018502125.1
WP_250543456.1#89|Staphylococcus_aureus	230	+	+	2	3103	3332	460044	460273	WP_250543769.1#89	NZ_CP075508.1	GCF_018502125.1
WP_250543456.1#89|Staphylococcus_aureus	100	+	+	2	3479	3578	460420	460519	WP_250543770.1#89	NZ_CP075508.1	GCF_018502125.1
WP_250543456.1#89|Staphylococcus_aureus	146	+	+	2	4017	4162	460958	461103	WP_214306882.1#89	NZ_CP075508.1	GCF_018502125.1
WP_250543456.1#89|Staphylococcus_aureus	122	+	+	81	5631	5752	462572	462693	pseudogene_89.17*#89	NZ_CP075508.1	GCF_018502125.1
WP_250543456.1#89|Staphylococcus_aureus	621	+	+	2	5766	6386	462707	463327	WP_250543458.1#89	NZ_CP075508.1	GCF_018502125.1
WP_250543456.1#89|Staphylococcus_aureus	796	+	+	81	6405	7200	463346	464141	pseudogene_89.9*#89	NZ_CP075508.1	GCF_018502125.1
WP_250543456.1#89|Staphylococcus_aureus	806	+	+	2	7369	8174	464310	465115	WP_214306883.1#89	NZ_CP075508.1	GCF_018502125.1
WP_250543456.1#89|Staphylococcus_aureus	555	+	+	81	8942	9496	465883	466437	pseudogene_89.18*#89	NZ_CP075508.1	GCF_018502125.1
WP_250543456.1#89|Staphylococcus_aureus	555	+	+	81	8942	9496	465883	466437	pseudogene_89.18*#89	NZ_CP075508.1	GCF_018502125.1
WP_250543456.1#89|Staphylococcus_aureus	324	+	+	6	9493	9816	466434	466757	WP_000971504.1#89	NZ_CP075508.1	GCF_018502125.1
WP_250543456.1#89|Staphylococcus_aureus	228	+	+	12	9922	10149	466863	467090	WP_250543762.1#89	NZ_CP075508.1	GCF_018502125.1
WP_001208898.1#57|Staphylococcus_aureus_subsp__aureus_WW2703_97	1164	+	+	3	-2262	-1099	1	1164	WP_000596628.1#57	NZ_GG730223.1	GCF_000162735.1
WP_001208898.1#57|Staphylococcus_aureus_subsp__aureus_WW2703_97	699	+	+	1	-716	-18	1547	2245	WP_000769147.1#57	NZ_GG730223.1	GCF_000162735.1
WP_001208898.1#57|Staphylococcus_aureus_subsp__aureus_WW2703_97	1053	+	+	79	1	1053	2264	3316	WP_001208898.1#57	NZ_GG730223.1	GCF_000162735.1
WP_001208898.1#57|Staphylococcus_aureus_subsp__aureus_WW2703_97	432	+	+	81	1433	1864	3696	4127	pseudogene_57.31*#57	NZ_GG730223.1	GCF_000162735.1
WP_001208898.1#57|Staphylococcus_aureus_subsp__aureus_WW2703_97	309	+	-	4	1970	2278	4233	4541	WP_000669514.1#57	NZ_GG730223.1	GCF_000162735.1
WP_001208898.1#57|Staphylococcus_aureus_subsp__aureus_WW2703_97	783	+	+	2	2645	3427	4908	5690	WP_001814080.1#57	NZ_GG730223.1	GCF_000162735.1
WP_001208898.1#57|Staphylococcus_aureus_subsp__aureus_WW2703_97	791	+	+	81	3475	4265	5738	6528	pseudogene_57.13*#57	NZ_GG730223.1	GCF_000162735.1
WP_001208898.1#57|Staphylococcus_aureus_subsp__aureus_WW2703_97	771	+	+	2	4303	5073	6566	7336	WP_000540914.1#57	NZ_GG730223.1	GCF_000162735.1
WP_001208898.1#57|Staphylococcus_aureus_subsp__aureus_WW2703_97	801	+	+	2	5105	5905	7368	8168	WP_001269822.1#57	NZ_GG730223.1	GCF_000162735.1
WP_001208898.1#57|Staphylococcus_aureus_subsp__aureus_WW2703_97	795	+	+	2	5924	6718	8187	8981	WP_000835979.1#57	NZ_GG730223.1	GCF_000162735.1
WP_001208898.1#57|Staphylococcus_aureus_subsp__aureus_WW2703_97	819	+	+	2	6887	7705	9150	9968	WP_000455735.1#57	NZ_GG730223.1	GCF_000162735.1
WP_001208898.1#57|Staphylococcus_aureus_subsp__aureus_WW2703_97	1328	+	+	81	7698	9025	9961	11288	pseudogene_57.22*#57	NZ_GG730223.1	GCF_000162735.1
WP_001208898.1#57|Staphylococcus_aureus_subsp__aureus_WW2703_97	324	+	+	6	9022	9345	11285	11608	WP_000971498.1#57	NZ_GG730223.1	GCF_000162735.1
WP_001208898.1#57|Staphylococcus_aureus_subsp__aureus_WW2703_97	315	+	+	12	9364	9678	11627	11941	WP_000172546.1#57	NZ_GG730223.1	GCF_000162735.1
WP_001208898.1#57|Staphylococcus_aureus_subsp__aureus_WW2703_97	261	+	-	8	9967	10227	12230	12490	WP_001794548.1#57	NZ_GG730223.1	GCF_000162735.1
WP_001208898.1#57|Staphylococcus_aureus_subsp__aureus_WW2703_97	1203	+	+	10	10346	11548	12609	13811	WP_001062991.1#57	NZ_GG730223.1	GCF_000162735.1
WP_001208898.1#57|Staphylococcus_aureus_subsp__aureus_WW2703_97	129	+	+	20	11817	11945	14080	14208	WP_001287492.1#57	NZ_GG730223.1	GCF_000162735.1
WP_001208898.1#57|Staphylococcus_aureus_subsp__aureus_WW2703_97	63	+	-	82	12207	12269	14470	14532	WP_014532416.1#57	NZ_GG730223.1	GCF_000162735.1
WP_031792618.1#86|Staphylococcus_aureus_M0313	599	+	+	3	-1685	-1087	1	599	WP_150008589.1#86	NZ_KK007958.1	GCF_000554565.1
WP_031792618.1#86|Staphylococcus_aureus_M0313	684	+	+	1	-704	-21	982	1665	WP_000769160.1#86	NZ_KK007958.1	GCF_000554565.1
WP_031792618.1#86|Staphylococcus_aureus_M0313	275	+	+	79	1	275	1687	1961	WP_031792618.1#86	NZ_KK007958.1	GCF_000554565.1
WP_142299499.1#81|Staphylococcus_aureus	927	+	+	3	-2013	-1087	1	927	WP_095255680.1#81	NZ_LLAG01000073.1	GCF_002274615.1
WP_142299499.1#81|Staphylococcus_aureus	684	+	+	1	-704	-21	1310	1993	WP_000769160.1#81	NZ_LLAG01000073.1	GCF_002274615.1
WP_142299499.1#81|Staphylococcus_aureus	306	+	+	79	1	306	2015	2320	WP_142299499.1#81	NZ_LLAG01000073.1	GCF_002274615.1
WP_262377183.1#84|Staphylococcus_aureus	240	+	+	81	-9118	-8879	445742	445981	pseudogene_84.20*#84	NZ_CP060607.1	GCF_014334615.1
WP_262377183.1#84|Staphylococcus_aureus	422	+	+	1	-8835	-8414	446025	446446	WP_262377181.1#84	NZ_CP060607.1	GCF_014334615.1
WP_262377183.1#84|Staphylococcus_aureus	270	+	+	81	-7968	-7699	446892	447161	pseudogene_84.13*#84	NZ_CP060607.1	GCF_014334615.1
WP_262377183.1#84|Staphylococcus_aureus	354	+	+	1	-7626	-7273	447234	447587	WP_316246963.1#84	NZ_CP060607.1	GCF_014334615.1
WP_262377183.1#84|Staphylococcus_aureus	699	+	+	1	-6934	-6236	447926	448624	WP_000673034.1#84	NZ_CP060607.1	GCF_014334615.1
WP_262377183.1#84|Staphylococcus_aureus	699	+	+	1	-5859	-5161	449001	449699	WP_000778500.1#84	NZ_CP060607.1	GCF_014334615.1
WP_262377183.1#84|Staphylococcus_aureus	163	+	+	81	-4795	-4633	450065	450227	pseudogene_84.14*#84	NZ_CP060607.1	GCF_014334615.1
WP_262377183.1#84|Staphylococcus_aureus	64	+	+	1	-4506	-4443	450354	450417	WP_262377212.1#84	NZ_CP060607.1	GCF_014334615.1
WP_262377183.1#84|Staphylococcus_aureus	238	+	+	1	-4349	-4112	450511	450748	WP_316246964.1#84	NZ_CP060607.1	GCF_014334615.1
WP_262377183.1#84|Staphylococcus_aureus	206	+	+	5	-3847	-3642	451013	451218	WP_262375928.1#84	NZ_CP060607.1	GCF_014334615.1
WP_262377183.1#84|Staphylococcus_aureus	184	+	+	81	-3579	-3396	451281	451464	pseudogene_84.12*#84	NZ_CP060607.1	GCF_014334615.1
WP_262377183.1#84|Staphylococcus_aureus	328	+	+	5	-3331	-3004	451529	451856	WP_262377182.1#84	NZ_CP060607.1	GCF_014334615.1
WP_262377183.1#84|Staphylococcus_aureus	363	+	+	5	-2894	-2532	451966	452328	WP_262377213.1#84	NZ_CP060607.1	GCF_014334615.1
WP_262377183.1#84|Staphylococcus_aureus	75	+	+	3	-2298	-2224	452562	452636	WP_262377119.1#84	NZ_CP060607.1	GCF_014334615.1
WP_262377183.1#84|Staphylococcus_aureus	684	+	+	1	-704	-21	454156	454839	WP_045177088.1#84	NZ_CP060607.1	GCF_014334615.1
WP_262377183.1#84|Staphylococcus_aureus	310	+	+	79	1	310	454861	455170	WP_262377183.1#84	NZ_CP060607.1	GCF_014334615.1
WP_262377183.1#84|Staphylococcus_aureus	357	+	+	81	600	956	455460	455816	pseudogene_84.31*#84	NZ_CP060607.1	GCF_014334615.1
WP_262377183.1#84|Staphylococcus_aureus	204	+	+	81	1285	1488	456145	456348	pseudogene_84.18*#84	NZ_CP060607.1	GCF_014334615.1
WP_262377183.1#84|Staphylococcus_aureus	309	+	-	4	1595	1903	456455	456763	WP_000669519.1#84	NZ_CP060607.1	GCF_014334615.1
WP_262377183.1#84|Staphylococcus_aureus	76	+	+	2	9424	9499	464284	464359	WP_262377214.1#84	NZ_CP060607.1	GCF_014334615.1
WP_262377183.1#84|Staphylococcus_aureus	85	+	+	2	9533	9617	464393	464477	WP_262377215.1#84	NZ_CP060607.1	GCF_014334615.1
WP_262377183.1#84|Staphylococcus_aureus	164	+	+	81	11804	11967	466664	466827	pseudogene_84.5*#84	NZ_CP060607.1	GCF_014334615.1
WP_262377183.1#84|Staphylococcus_aureus	324	+	+	6	11964	12287	466824	467147	WP_000971506.1#84	NZ_CP060607.1	GCF_014334615.1
WP_262377183.1#84|Staphylococcus_aureus	144	+	+	81	12477	12620	467337	467480	pseudogene_84.25*#84	NZ_CP060607.1	GCF_014334615.1
WP_262377183.1#84|Staphylococcus_aureus	254	+	-	8	12916	13169	467776	468029	WP_187395862.1#84	NZ_CP060607.1	GCF_014334615.1
WP_262377183.1#84|Staphylococcus_aureus	1203	+	+	10	13288	14490	468148	469350	WP_001062998.1#84	NZ_CP060607.1	GCF_014334615.1
WP_262377183.1#84|Staphylococcus_aureus	63	+	-	82	15148	15210	470008	470070	WP_014532416.1#84	NZ_CP060607.1	GCF_014334615.1
WP_262377183.1#84|Staphylococcus_aureus	69	+	-	11	15274	15342	470134	470202	WP_014373779.1#84	NZ_CP060607.1	GCF_014334615.1
WP_262377183.1#84|Staphylococcus_aureus	66	+	-	7	15394	15459	470254	470319	WP_014373780.1#84	NZ_CP060607.1	GCF_014334615.1
WP_262377183.1#84|Staphylococcus_aureus	66	+	-	7	15491	15556	470351	470416	WP_014373781.1#84	NZ_CP060607.1	GCF_014334615.1
WP_262377183.1#84|Staphylococcus_aureus	1485	+	+	24	16077	17561	470937	472421	WP_045177096.1#84	NZ_CP060607.1	GCF_014334615.1
WP_262376314.1#113|Staphylococcus_aureus	1071	+	+	1	-12119	-11049	443059	444129	WP_187396713.1#113	NZ_CP060599.1	GCF_014334455.1
WP_262376314.1#113|Staphylococcus_aureus	138	+	+	16	-10930	-10793	444248	444385	WP_001789525.1#113	NZ_CP060599.1	GCF_014334455.1
WP_262376314.1#113|Staphylococcus_aureus	870	+	+	81	-10684	-9815	444494	445363	pseudogene_113.20*#113	NZ_CP060599.1	GCF_014334455.1
WP_262376314.1#113|Staphylococcus_aureus	135	+	+	16	-9696	-9562	445482	445616	WP_001789528.1#113	NZ_CP060599.1	GCF_014334455.1
WP_262376314.1#113|Staphylococcus_aureus	705	+	+	1	-9450	-8746	445728	446432	WP_187396714.1#113	NZ_CP060599.1	GCF_014334455.1
WP_262376314.1#113|Staphylococcus_aureus	696	+	+	1	-8315	-7620	446863	447558	WP_000769834.1#113	NZ_CP060599.1	GCF_014334455.1
WP_262376314.1#113|Staphylococcus_aureus	699	+	+	1	-7277	-6579	447901	448599	WP_000778650.1#113	NZ_CP060599.1	GCF_014334455.1
WP_262376314.1#113|Staphylococcus_aureus	699	+	+	1	-6202	-5504	448976	449674	WP_000673057.1#113	NZ_CP060599.1	GCF_014334455.1
WP_262376314.1#113|Staphylococcus_aureus	684	+	+	1	-5138	-4455	450040	450723	WP_000673051.1#113	NZ_CP060599.1	GCF_014334455.1
WP_262376314.1#113|Staphylococcus_aureus	101	+	-	81	-4380	-4280	450798	450898	pseudogene_113.28*#113	NZ_CP060599.1	GCF_014334455.1
WP_262376314.1#113|Staphylococcus_aureus	1557	+	+	5	-4202	-2646	450976	452532	WP_044027547.1#113	NZ_CP060599.1	GCF_014334455.1
WP_262376314.1#113|Staphylococcus_aureus	100	+	+	3	-2653	-2554	452525	452624	WP_262376313.1#113	NZ_CP060599.1	GCF_014334455.1
WP_262376314.1#113|Staphylococcus_aureus	133	+	+	81	-2142	-2010	453036	453168	pseudogene_113.26*#113	NZ_CP060599.1	GCF_014334455.1
WP_262376314.1#113|Staphylococcus_aureus	105	+	+	81	-1056	-952	454122	454226	pseudogene_113.15*#113	NZ_CP060599.1	GCF_014334455.1
WP_262376314.1#113|Staphylococcus_aureus	870	+	+	81	-10684	-9815	444494	445363	pseudogene_113.20*#113	NZ_CP060599.1	GCF_014334455.1
WP_262376314.1#113|Staphylococcus_aureus	125	+	+	79	1	125	455179	455303	WP_262376314.1#113	NZ_CP060599.1	GCF_014334455.1
WP_262376314.1#113|Staphylococcus_aureus	309	+	-	4	1246	1554	456424	456732	WP_000669519.1#113	NZ_CP060599.1	GCF_014334455.1
WP_262376314.1#113|Staphylococcus_aureus	774	+	+	2	1921	2694	457099	457872	WP_187396748.1#113	NZ_CP060599.1	GCF_014334455.1
WP_262376314.1#113|Staphylococcus_aureus	795	+	+	2	2725	3519	457903	458697	WP_000540881.1#113	NZ_CP060599.1	GCF_014334455.1
WP_262376314.1#113|Staphylococcus_aureus	233	+	+	2	3567	3799	458745	458977	WP_187399067.1#113	NZ_CP060599.1	GCF_014334455.1
WP_262376314.1#113|Staphylococcus_aureus	776	+	+	2	8537	9312	463715	464490	WP_262376302.1#113	NZ_CP060599.1	GCF_014334455.1
WP_262376314.1#113|Staphylococcus_aureus	816	+	+	2	9491	10306	464669	465484	WP_001557597.1#113	NZ_CP060599.1	GCF_014334455.1
WP_262376314.1#113|Staphylococcus_aureus	1326	+	+	9	10296	11621	465474	466799	WP_000653708.1#113	NZ_CP060599.1	GCF_014334455.1
WP_262376314.1#113|Staphylococcus_aureus	324	+	+	6	11618	11941	466796	467119	WP_000971499.1#113	NZ_CP060599.1	GCF_014334455.1
WP_262376314.1#113|Staphylococcus_aureus	315	+	+	12	11960	12274	467138	467452	WP_000172540.1#113	NZ_CP060599.1	GCF_014334455.1
WP_262376314.1#113|Staphylococcus_aureus	201	+	-	8	12563	12763	467741	467941	WP_001797248.1#113	NZ_CP060599.1	GCF_014334455.1
WP_262376314.1#113|Staphylococcus_aureus	1203	+	+	10	12942	14144	468120	469322	WP_001063005.1#113	NZ_CP060599.1	GCF_014334455.1
WP_262376314.1#113|Staphylococcus_aureus	63	+	-	82	14789	14851	469967	470029	WP_014532416.1#113	NZ_CP060599.1	GCF_014334455.1
WP_262376314.1#113|Staphylococcus_aureus	69	+	-	11	14915	14983	470093	470161	WP_014373779.1#113	NZ_CP060599.1	GCF_014334455.1
WP_262376314.1#113|Staphylococcus_aureus	66	+	-	7	15035	15100	470213	470278	WP_014373780.1#113	NZ_CP060599.1	GCF_014334455.1
WP_262376314.1#113|Staphylococcus_aureus	66	+	-	7	15132	15197	470310	470375	WP_014373781.1#113	NZ_CP060599.1	GCF_014334455.1
WP_187395443.1#83|Staphylococcus_aureus	241	+	+	81	-9123	-8883	445736	445976	pseudogene_83.31*#83	NZ_CP060606.1	GCF_014334595.1
WP_187395443.1#83|Staphylococcus_aureus	391	+	+	1	-8809	-8419	446050	446440	WP_262375926.1#83	NZ_CP060606.1	GCF_014334595.1
WP_187395443.1#83|Staphylococcus_aureus	238	+	+	81	-7971	-7734	446888	447125	pseudogene_83.13*#83	NZ_CP060606.1	GCF_014334595.1
WP_187395443.1#83|Staphylococcus_aureus	390	+	+	1	-7665	-7276	447194	447583	WP_316246872.1#83	NZ_CP060606.1	GCF_014334595.1
WP_187395443.1#83|Staphylococcus_aureus	699	+	+	1	-6937	-6239	447922	448620	WP_000673034.1#83	NZ_CP060606.1	GCF_014334595.1
WP_187395443.1#83|Staphylococcus_aureus	699	+	+	1	-5862	-5164	448997	449695	WP_000778500.1#83	NZ_CP060606.1	GCF_014334595.1
WP_187395443.1#83|Staphylococcus_aureus	173	+	+	81	-4798	-4626	450061	450233	pseudogene_83.11*#83	NZ_CP060606.1	GCF_014334595.1
WP_187395443.1#83|Staphylococcus_aureus	310	+	+	1	-4424	-4115	450435	450744	WP_316246873.1#83	NZ_CP060606.1	GCF_014334595.1
WP_187395443.1#83|Staphylococcus_aureus	207	+	+	5	-3849	-3643	451010	451216	WP_262375928.1#83	NZ_CP060606.1	GCF_014334595.1
WP_187395443.1#83|Staphylococcus_aureus	362	+	+	81	600	961	455459	455820	pseudogene_83.14*#83	NZ_CP060606.1	GCF_014334595.1
WP_187395443.1#83|Staphylococcus_aureus	366	+	+	5	-3365	-3000	451494	451859	WP_262375996.1#83	NZ_CP060606.1	GCF_014334595.1
WP_187395443.1#83|Staphylococcus_aureus	75	+	+	5	-2946	-2872	451913	451987	WP_262375997.1#83	NZ_CP060606.1	GCF_014334595.1
WP_187395443.1#83|Staphylococcus_aureus	335	+	+	81	-2863	-2529	451996	452330	pseudogene_83.2*#83	NZ_CP060606.1	GCF_014334595.1
WP_187395443.1#83|Staphylococcus_aureus	87	+	+	3	-2300	-2214	452559	452645	WP_262375999.1#83	NZ_CP060606.1	GCF_014334595.1
WP_187395443.1#83|Staphylococcus_aureus	684	+	+	1	-704	-21	454155	454838	WP_045177088.1#83	NZ_CP060606.1	GCF_014334595.1
WP_187395443.1#83|Staphylococcus_aureus	315	+	+	79	1	315	454860	455174	WP_187395443.1#83	NZ_CP060606.1	GCF_014334595.1
WP_187395443.1#83|Staphylococcus_aureus	362	+	+	81	600	961	455459	455820	pseudogene_83.14*#83	NZ_CP060606.1	GCF_014334595.1
WP_187395443.1#83|Staphylococcus_aureus	222	+	+	81	1267	1488	456126	456347	pseudogene_83.7*#83	NZ_CP060606.1	GCF_014334595.1
WP_187395443.1#83|Staphylococcus_aureus	309	+	-	4	1595	1903	456454	456762	WP_000669519.1#83	NZ_CP060606.1	GCF_014334595.1
WP_187395443.1#83|Staphylococcus_aureus	166	+	+	81	9840	10005	464699	464864	pseudogene_83.21*#83	NZ_CP060606.1	GCF_014334595.1
WP_187395443.1#83|Staphylococcus_aureus	108	+	+	9	11431	11538	466290	466397	WP_262376000.1#83	NZ_CP060606.1	GCF_014334595.1
WP_187395443.1#83|Staphylococcus_aureus	140	+	+	81	11828	11967	466687	466826	pseudogene_83.0*#83	NZ_CP060606.1	GCF_014334595.1
WP_187395443.1#83|Staphylococcus_aureus	324	+	+	6	11964	12287	466823	467146	WP_000971506.1#83	NZ_CP060606.1	GCF_014334595.1
WP_187395443.1#83|Staphylococcus_aureus	83	+	+	81	12538	12620	467397	467479	pseudogene_83.24*#83	NZ_CP060606.1	GCF_014334595.1
WP_187395443.1#83|Staphylococcus_aureus	261	+	-	8	12909	13169	467768	468028	WP_001798389.1#83	NZ_CP060606.1	GCF_014334595.1
WP_187395443.1#83|Staphylococcus_aureus	1203	+	+	10	13288	14490	468147	469349	WP_001062998.1#83	NZ_CP060606.1	GCF_014334595.1
WP_187395443.1#83|Staphylococcus_aureus	63	+	-	82	15148	15210	470007	470069	WP_014532416.1#83	NZ_CP060606.1	GCF_014334595.1
WP_187395443.1#83|Staphylococcus_aureus	69	+	-	11	15274	15342	470133	470201	WP_014373779.1#83	NZ_CP060606.1	GCF_014334595.1
WP_187395443.1#83|Staphylococcus_aureus	66	+	-	7	15394	15459	470253	470318	WP_014373780.1#83	NZ_CP060606.1	GCF_014334595.1
WP_187395443.1#83|Staphylococcus_aureus	66	+	-	7	15491	15556	470350	470415	WP_014373781.1#83	NZ_CP060606.1	GCF_014334595.1
WP_187395443.1#83|Staphylococcus_aureus	1485	+	+	24	16077	17561	470936	472420	WP_045177096.1#83	NZ_CP060606.1	GCF_014334595.1
WP_260646144.1#80|Staphylococcus_aureus	684	-	+	1	-704	-21	4340	5023	WP_045177088.1#80	NZ_JAOBSG010000037.1	GCF_025245505.1
WP_260646144.1#80|Staphylococcus_aureus	362	-	+	25	1	362	3957	4318	WP_260646144.1#80	NZ_JAOBSG010000037.1	GCF_025245505.1
WP_260646144.1#80|Staphylococcus_aureus	1101	-	+	19	373	1473	2846	3946	WP_260646143.1#80	NZ_JAOBSG010000037.1	GCF_025245505.1
WP_260646144.1#80|Staphylococcus_aureus	309	-	-	4	1580	1888	2431	2739	WP_000669519.1#80	NZ_JAOBSG010000037.1	GCF_025245505.1
WP_260646144.1#80|Staphylococcus_aureus	780	-	+	2	2255	3034	1285	2064	WP_045177119.1#80	NZ_JAOBSG010000037.1	GCF_025245505.1
WP_260646144.1#80|Staphylococcus_aureus	777	-	+	2	3103	3879	440	1216	WP_045177091.1#80	NZ_JAOBSG010000037.1	GCF_025245505.1
WP_260646144.1#80|Staphylococcus_aureus	258	-	+	81	4061	4318	1	258	pseudogene_80.15*#80	NZ_JAOBSG010000037.1	GCF_025245505.1
WP_250543876.1#90|Staphylococcus_aureus	702	+	+	1	-11707	-11006	445234	445935	WP_214308038.1#90	NZ_CP075511.1	GCF_018502165.1
WP_250543876.1#90|Staphylococcus_aureus	619	+	+	1	-10312	-9694	446629	447247	WP_214308039.1#90	NZ_CP075511.1	GCF_018502165.1
WP_250543876.1#90|Staphylococcus_aureus	93	+	+	81	-9341	-9249	447600	447692	pseudogene_90.9*#90	NZ_CP075511.1	GCF_018502165.1
WP_250543876.1#90|Staphylococcus_aureus	189	+	+	81	1300	1488	458241	458429	pseudogene_90.12*#90	NZ_CP075511.1	GCF_018502165.1
WP_250543876.1#90|Staphylococcus_aureus	421	+	+	1	-8027	-7607	448914	449334	WP_250543875.1#90	NZ_CP075511.1	GCF_018502165.1
WP_250543876.1#90|Staphylococcus_aureus	235	+	+	81	-7557	-7323	449384	449618	pseudogene_90.8*#90	NZ_CP075511.1	GCF_018502165.1
WP_250543876.1#90|Staphylococcus_aureus	696	+	+	1	-6876	-6181	450065	450760	WP_000769820.1#90	NZ_CP075511.1	GCF_018502165.1
WP_250543876.1#90|Staphylococcus_aureus	699	+	+	1	-5840	-5142	451101	451799	WP_214308040.1#90	NZ_CP075511.1	GCF_018502165.1
WP_250543876.1#90|Staphylococcus_aureus	684	+	+	1	-4775	-4092	452166	452849	WP_017431759.1#90	NZ_CP075511.1	GCF_018502165.1
WP_250543876.1#90|Staphylococcus_aureus	120	+	-	17	-4009	-3890	452932	453051	WP_214308088.1#90	NZ_CP075511.1	GCF_018502165.1
WP_250543876.1#90|Staphylococcus_aureus	1557	+	+	5	-3830	-2274	453111	454667	WP_214308041.1#90	NZ_CP075511.1	GCF_018502165.1
WP_250543876.1#90|Staphylococcus_aureus	81	+	+	3	-2281	-2201	454660	454740	WP_250543895.1#90	NZ_CP075511.1	GCF_018502165.1
WP_250543876.1#90|Staphylococcus_aureus	170	+	+	81	-1774	-1605	455167	455336	pseudogene_90.13*#90	NZ_CP075511.1	GCF_018502165.1
WP_250543876.1#90|Staphylococcus_aureus	129	+	+	81	-701	-573	456240	456368	pseudogene_90.15*#90	NZ_CP075511.1	GCF_018502165.1
WP_250543876.1#90|Staphylococcus_aureus	221	+	+	1	-241	-21	456700	456920	WP_284675568.1#90	NZ_CP075511.1	GCF_018502165.1
WP_250543876.1#90|Staphylococcus_aureus	263	+	+	79	1	263	456942	457204	WP_250543876.1#90	NZ_CP075511.1	GCF_018502165.1
WP_250543876.1#90|Staphylococcus_aureus	207	+	+	81	333	539	457274	457480	pseudogene_90.27*#90	NZ_CP075511.1	GCF_018502165.1
WP_250543876.1#90|Staphylococcus_aureus	129	+	+	19	566	694	457507	457635	WP_250543896.1#90	NZ_CP075511.1	GCF_018502165.1
WP_250543876.1#90|Staphylococcus_aureus	808	+	+	81	6405	7212	463346	464153	pseudogene_90.6*#90	NZ_CP075511.1	GCF_018502165.1
WP_250543876.1#90|Staphylococcus_aureus	189	+	+	81	1300	1488	458241	458429	pseudogene_90.12*#90	NZ_CP075511.1	GCF_018502165.1
WP_250543876.1#90|Staphylococcus_aureus	309	+	-	4	1598	1906	458539	458847	WP_000669519.1#90	NZ_CP075511.1	GCF_018502165.1
WP_250543876.1#90|Staphylococcus_aureus	783	+	+	2	2273	3055	459214	459996	WP_214308089.1#90	NZ_CP075511.1	GCF_018502165.1
WP_250543876.1#90|Staphylococcus_aureus	262	+	+	2	3103	3364	460044	460305	WP_214308090.1#90	NZ_CP075511.1	GCF_018502165.1
WP_250543876.1#90|Staphylococcus_aureus	473	+	+	2	3990	4462	460931	461403	WP_250543877.1#90	NZ_CP075511.1	GCF_018502165.1
WP_250543876.1#90|Staphylococcus_aureus	228	+	+	2	4491	4718	461432	461659	WP_250543878.1#90	NZ_CP075511.1	GCF_018502165.1
WP_250543876.1#90|Staphylococcus_aureus	780	+	+	2	4746	5525	461687	462466	WP_214308042.1#90	NZ_CP075511.1	GCF_018502165.1
WP_250543876.1#90|Staphylococcus_aureus	808	+	+	81	6405	7212	463346	464153	pseudogene_90.6*#90	NZ_CP075511.1	GCF_018502165.1
WP_250543876.1#90|Staphylococcus_aureus	620	+	+	2	5767	6386	462708	463327	WP_250543879.1#90	NZ_CP075511.1	GCF_018502165.1
WP_250543876.1#90|Staphylococcus_aureus	808	+	+	81	6405	7212	463346	464153	pseudogene_90.6*#90	NZ_CP075511.1	GCF_018502165.1
WP_250543876.1#90|Staphylococcus_aureus	813	+	+	2	7369	8181	464310	465122	WP_214308043.1#90	NZ_CP075511.1	GCF_018502165.1
WP_250543876.1#90|Staphylococcus_aureus	109	+	+	9	8171	8279	465112	465220	WP_250543898.1#90	NZ_CP075511.1	GCF_018502165.1
WP_150009012.1#98|Staphylococcus_aureus_F35307	797	+	+	5	-3087	-2291	1	797	WP_031875534.1#98	NZ_KK029194.1	GCF_000563095.1
WP_150009012.1#98|Staphylococcus_aureus_F35307	1212	+	+	3	-2298	-1087	790	2001	WP_000072584.1#98	NZ_KK029194.1	GCF_000563095.1
WP_150009012.1#98|Staphylococcus_aureus_F35307	684	+	+	1	-704	-21	2384	3067	WP_000769160.1#98	NZ_KK029194.1	GCF_000563095.1
WP_150009012.1#98|Staphylococcus_aureus_F35307	139	+	+	79	1	139	3089	3227	WP_150009012.1#98	NZ_KK029194.1	GCF_000563095.1
WP_250545084.1#87|Staphylococcus_aureus	93	+	+	81	-10719	-10627	446222	446314	pseudogene_87.7*#87	NZ_CP075515.1	GCF_018502285.1
WP_250545084.1#87|Staphylococcus_aureus	619	+	+	1	-10312	-9694	446629	447247	WP_214308039.1#87	NZ_CP075515.1	GCF_018502285.1
WP_250545084.1#87|Staphylococcus_aureus	94	+	+	81	-9341	-9248	447600	447693	pseudogene_87.8*#87	NZ_CP075515.1	GCF_018502285.1
WP_250545084.1#87|Staphylococcus_aureus	587	+	+	81	-9012	-8426	447929	448515	pseudogene_87.19*#87	NZ_CP075515.1	GCF_018502285.1
WP_250545084.1#87|Staphylococcus_aureus	421	+	+	1	-8027	-7607	448914	449334	WP_250543875.1#87	NZ_CP075515.1	GCF_018502285.1
WP_250545084.1#87|Staphylococcus_aureus	587	+	+	81	-9012	-8426	447929	448515	pseudogene_87.19*#87	NZ_CP075515.1	GCF_018502285.1
WP_250545084.1#87|Staphylococcus_aureus	696	+	+	1	-6876	-6181	450065	450760	WP_000769820.1#87	NZ_CP075515.1	GCF_018502285.1
WP_250545084.1#87|Staphylococcus_aureus	699	+	+	1	-5840	-5142	451101	451799	WP_214418204.1#87	NZ_CP075515.1	GCF_018502285.1
WP_250545084.1#87|Staphylococcus_aureus	684	+	+	1	-4775	-4092	452166	452849	WP_017431759.1#87	NZ_CP075515.1	GCF_018502285.1
WP_250545084.1#87|Staphylococcus_aureus	120	+	-	17	-4009	-3890	452932	453051	WP_214308088.1#87	NZ_CP075515.1	GCF_018502285.1
WP_250545084.1#87|Staphylococcus_aureus	1557	+	+	5	-3830	-2274	453111	454667	WP_214308041.1#87	NZ_CP075515.1	GCF_018502285.1
WP_250545084.1#87|Staphylococcus_aureus	81	+	+	3	-2281	-2201	454660	454740	WP_250543895.1#87	NZ_CP075515.1	GCF_018502285.1
WP_250545084.1#87|Staphylococcus_aureus	170	+	+	81	-1774	-1605	455167	455336	pseudogene_87.1*#87	NZ_CP075515.1	GCF_018502285.1
WP_250545084.1#87|Staphylococcus_aureus	587	+	+	81	-9012	-8426	447929	448515	pseudogene_87.19*#87	NZ_CP075515.1	GCF_018502285.1
WP_250545084.1#87|Staphylococcus_aureus	221	+	+	1	-241	-21	456700	456920	WP_284675568.1#87	NZ_CP075515.1	GCF_018502285.1
WP_250545084.1#87|Staphylococcus_aureus	267	+	+	25	1	267	456942	457208	WP_250545084.1#87	NZ_CP075515.1	GCF_018502285.1
WP_250545084.1#87|Staphylococcus_aureus	207	+	+	81	333	539	457274	457480	pseudogene_87.15*#87	NZ_CP075515.1	GCF_018502285.1
WP_250545084.1#87|Staphylococcus_aureus	129	+	+	19	566	694	457507	457635	WP_250543896.1#87	NZ_CP075515.1	GCF_018502285.1
WP_250545084.1#87|Staphylococcus_aureus	382	+	+	81	812	1193	457753	458134	pseudogene_87.13*#87	NZ_CP075515.1	GCF_018502285.1
WP_250545084.1#87|Staphylococcus_aureus	808	+	+	81	6405	7212	463346	464153	pseudogene_87.26*#87	NZ_CP075515.1	GCF_018502285.1
WP_250545084.1#87|Staphylococcus_aureus	309	+	-	4	1598	1906	458539	458847	WP_000669519.1#87	NZ_CP075515.1	GCF_018502285.1
WP_250545084.1#87|Staphylococcus_aureus	783	+	+	2	2273	3055	459214	459996	WP_214418216.1#87	NZ_CP075515.1	GCF_018502285.1
WP_250545084.1#87|Staphylococcus_aureus	247	+	+	2	3103	3349	460044	460290	WP_214418217.1#87	NZ_CP075515.1	GCF_018502285.1
WP_250545084.1#87|Staphylococcus_aureus	485	+	+	2	3975	4459	460916	461400	WP_250545085.1#87	NZ_CP075515.1	GCF_018502285.1
WP_250545084.1#87|Staphylococcus_aureus	227	+	+	2	4492	4718	461433	461659	WP_250545086.1#87	NZ_CP075515.1	GCF_018502285.1
WP_250545084.1#87|Staphylococcus_aureus	780	+	+	2	4746	5525	461687	462466	WP_214308042.1#87	NZ_CP075515.1	GCF_018502285.1
WP_250545084.1#87|Staphylococcus_aureus	166	+	+	81	5586	5751	462527	462692	pseudogene_87.16*#87	NZ_CP075515.1	GCF_018502285.1
WP_250545084.1#87|Staphylococcus_aureus	614	+	+	2	5773	6386	462714	463327	WP_250545087.1#87	NZ_CP075515.1	GCF_018502285.1
WP_250545084.1#87|Staphylococcus_aureus	808	+	+	81	6405	7212	463346	464153	pseudogene_87.26*#87	NZ_CP075515.1	GCF_018502285.1
WP_250545084.1#87|Staphylococcus_aureus	813	+	+	2	7369	8181	464310	465122	WP_214418218.1#87	NZ_CP075515.1	GCF_018502285.1
WP_250545084.1#87|Staphylococcus_aureus	109	+	+	9	8171	8279	465112	465220	WP_250543898.1#87	NZ_CP075515.1	GCF_018502285.1
WP_050596898.1#63|Staphylococcus_aureus_M1243	684	+	+	1	-704	-21	393	1076	WP_000769160.1#63	NZ_KK065669.1	GCF_000574385.1
WP_050596898.1#63|Staphylococcus_aureus_M1243	994	+	+	79	1	994	1098	2091	WP_050596898.1#63	NZ_KK065669.1	GCF_000574385.1
WP_049881603.1#61|Staphylococcus_aureus_M0862	684	+	+	1	-704	-21	376	1059	WP_000769160.1#61	NZ_KI984833.1	GCF_000544605.1
WP_049881603.1#61|Staphylococcus_aureus_M0862	1011	+	+	79	1	1011	1081	2091	WP_049881603.1#61	NZ_KI984833.1	GCF_000544605.1
WP_049906100.1#60|Staphylococcus_aureus_M1136	755	+	+	3	-1841	-1087	1	755	WP_031884452.1#60	NZ_KK069047.1	GCF_000575705.1
WP_049906100.1#60|Staphylococcus_aureus_M1136	684	+	+	1	-704	-21	1138	1821	WP_000769160.1#60	NZ_KK069047.1	GCF_000575705.1
WP_049906100.1#60|Staphylococcus_aureus_M1136	1021	+	+	79	1	1021	1843	2863	WP_049906100.1#60	NZ_KK069047.1	GCF_000575705.1
WP_049883985.1#58|Staphylococcus_aureus_M0515	684	+	+	1	-704	-21	356	1039	WP_000769160.1#58	NZ_KK014326.1	GCF_000556885.1
WP_049883985.1#58|Staphylococcus_aureus_M0515	1031	+	+	79	1	1031	1061	2091	WP_049883985.1#58	NZ_KK014326.1	GCF_000556885.1
WP_049883371.1#56|Staphylococcus_aureus_M1156	758	+	+	3	-1844	-1087	1	758	WP_031877232.1#56	NZ_KK068230.1	GCF_000575425.1
WP_049883371.1#56|Staphylococcus_aureus_M1156	684	+	+	1	-704	-21	1141	1824	WP_000769160.1#56	NZ_KK068230.1	GCF_000575425.1
WP_049883371.1#56|Staphylococcus_aureus_M1156	1052	+	+	79	1	1052	1846	2897	WP_049883371.1#56	NZ_KK068230.1	GCF_000575425.1
WP_049951098.1#45|Staphylococcus_aureus_F45749	1182	+	+	5	-3472	-2291	1	1182	WP_031862256.1#45	NZ_JGFN01000090.1	GCF_000601825.1
WP_049951098.1#45|Staphylococcus_aureus_F45749	1212	+	+	3	-2298	-1087	1175	2386	WP_000072584.1#45	NZ_JGFN01000090.1	GCF_000601825.1
WP_049951098.1#45|Staphylococcus_aureus_F45749	684	+	+	1	-704	-21	2769	3452	WP_000769160.1#45	NZ_JGFN01000090.1	GCF_000601825.1
WP_049951098.1#45|Staphylococcus_aureus_F45749	1153	+	+	79	1	1153	3474	4626	WP_049951098.1#45	NZ_JGFN01000090.1	GCF_000601825.1
WP_049885507.1#40|Staphylococcus_aureus	517	-	+	5	-2807	-2291	3459	3975	WP_285161640.1#40	NZ_JASPEB010000192.1	GCF_030230905.1
WP_049885507.1#40|Staphylococcus_aureus	1212	-	+	3	-2298	-1087	2255	3466	WP_000072584.1#40	NZ_JASPEB010000192.1	GCF_030230905.1
WP_049885507.1#40|Staphylococcus_aureus	684	-	+	1	-704	-21	1189	1872	WP_000769160.1#40	NZ_JASPEB010000192.1	GCF_030230905.1
WP_049885507.1#40|Staphylococcus_aureus	1167	-	+	79	1	1167	1	1167	WP_049885507.1#40	NZ_JASPEB010000192.1	GCF_030230905.1
WP_049881285.1#3|Staphylococcus_aureus_M0739	437	+	+	3	-1523	-1087	1	437	WP_031835883.1#3	NZ_KI970837.1	GCF_000529095.1
WP_049881285.1#3|Staphylococcus_aureus_M0739	684	+	+	1	-704	-21	820	1503	WP_000769160.1#3	NZ_KI970837.1	GCF_000529095.1
WP_049881285.1#3|Staphylococcus_aureus_M0739	1244	+	+	79	1	1244	1525	2768	WP_049881285.1#3	NZ_KI970837.1	GCF_000529095.1
WP_258028217.1#9|Staphylococcus_aureus	846	-	-	13	-15062	-14217	65740	66585	WP_001024371.1#9	NZ_OGAT01000035.1	GCF_900251905.1
WP_258028217.1#9|Staphylococcus_aureus	681	-	+	1	-13745	-13065	64588	65268	WP_000669014.1#9	NZ_OGAT01000035.1	GCF_900251905.1
WP_258028217.1#9|Staphylococcus_aureus	696	-	+	1	-12779	-12084	63607	64302	WP_000782622.1#9	NZ_OGAT01000035.1	GCF_900251905.1
WP_258028217.1#9|Staphylococcus_aureus	1071	-	+	1	-11793	-10723	62246	63316	WP_001056483.1#9	NZ_OGAT01000035.1	GCF_900251905.1
WP_258028217.1#9|Staphylococcus_aureus	138	-	+	16	-10605	-10468	61991	62128	WP_001792090.1#9	NZ_OGAT01000035.1	GCF_900251905.1
WP_258028217.1#9|Staphylococcus_aureus	879	-	+	1	-10359	-9481	61004	61882	WP_000705657.1#9	NZ_OGAT01000035.1	GCF_900251905.1
WP_258028217.1#9|Staphylococcus_aureus	705	-	+	1	-9117	-8413	59936	60640	WP_000781349.1#9	NZ_OGAT01000035.1	GCF_900251905.1
WP_258028217.1#9|Staphylococcus_aureus	696	-	+	1	-7967	-7272	58795	59490	WP_000769820.1#9	NZ_OGAT01000035.1	GCF_900251905.1
WP_258028217.1#9|Staphylococcus_aureus	699	-	+	1	-6933	-6235	57758	58456	WP_061823475.1#9	NZ_OGAT01000035.1	GCF_900251905.1
WP_258028217.1#9|Staphylococcus_aureus	699	-	+	1	-5858	-5160	56683	57381	WP_000778500.1#9	NZ_OGAT01000035.1	GCF_900251905.1
WP_258028217.1#9|Staphylococcus_aureus	684	-	+	1	-4794	-4111	55634	56317	WP_000673051.1#9	NZ_OGAT01000035.1	GCF_900251905.1
WP_258028217.1#9|Staphylococcus_aureus	102	-	-	17	-4026	-3925	55448	55549	WP_031762269.1#9	NZ_OGAT01000035.1	GCF_900251905.1
WP_258028217.1#9|Staphylococcus_aureus	1557	-	+	5	-3847	-2291	53814	55370	WP_000028659.1#9	NZ_OGAT01000035.1	GCF_900251905.1
WP_258028217.1#9|Staphylococcus_aureus	1212	-	+	3	-2298	-1087	52610	53821	WP_000072584.1#9	NZ_OGAT01000035.1	GCF_900251905.1
WP_258028217.1#9|Staphylococcus_aureus	684	-	+	1	-704	-21	51544	52227	WP_000769160.1#9	NZ_OGAT01000035.1	GCF_900251905.1
WP_258028217.1#9|Staphylococcus_aureus	1205	-	+	79	1	1205	50318	51522	WP_258028217.1#9	NZ_OGAT01000035.1	GCF_900251905.1
WP_258028217.1#9|Staphylococcus_aureus	269	-	+	81	1245	1513	50010	50278	pseudogene_9.22*#9	NZ_OGAT01000035.1	GCF_900251905.1
WP_258028217.1#9|Staphylococcus_aureus	309	-	-	4	1622	1930	49593	49901	WP_000669519.1#9	NZ_OGAT01000035.1	GCF_900251905.1
WP_258028217.1#9|Staphylococcus_aureus	774	-	+	2	2297	3070	48453	49226	WP_001802013.1#9	NZ_OGAT01000035.1	GCF_900251905.1
WP_258028217.1#9|Staphylococcus_aureus	795	-	+	2	3101	3895	47628	48422	WP_000540879.1#9	NZ_OGAT01000035.1	GCF_900251905.1
WP_258028217.1#9|Staphylococcus_aureus	786	-	+	2	3943	4728	46795	47580	WP_000542365.1#9	NZ_OGAT01000035.1	GCF_900251905.1
WP_258028217.1#9|Staphylococcus_aureus	762	-	+	2	4773	5534	45989	46750	WP_001557593.1#9	NZ_OGAT01000035.1	GCF_900251905.1
WP_258028217.1#9|Staphylococcus_aureus	786	-	+	2	5595	6380	45143	45928	WP_001557594.1#9	NZ_OGAT01000035.1	GCF_900251905.1
WP_258028217.1#9|Staphylococcus_aureus	783	-	+	2	6399	7181	44342	45124	WP_001557596.1#9	NZ_OGAT01000035.1	GCF_900251905.1
WP_258028217.1#9|Staphylococcus_aureus	792	-	+	2	7241	8032	43491	44282	WP_001802015.1#9	NZ_OGAT01000035.1	GCF_900251905.1
WP_258028217.1#9|Staphylococcus_aureus	801	-	+	2	8084	8884	42639	43439	WP_000540323.1#9	NZ_OGAT01000035.1	GCF_900251905.1
WP_258028217.1#9|Staphylococcus_aureus	783	-	+	2	8903	9685	41838	42620	WP_000835971.1#9	NZ_OGAT01000035.1	GCF_900251905.1
WP_258028217.1#9|Staphylococcus_aureus	816	-	+	2	9864	10679	40844	41659	WP_001557597.1#9	NZ_OGAT01000035.1	GCF_900251905.1
WP_258028217.1#9|Staphylococcus_aureus	1326	-	+	9	10669	11994	39529	40854	WP_000653707.1#9	NZ_OGAT01000035.1	GCF_900251905.1
WP_258028217.1#9|Staphylococcus_aureus	324	-	+	6	11991	12314	39209	39532	WP_000971497.1#9	NZ_OGAT01000035.1	GCF_900251905.1
WP_258028217.1#9|Staphylococcus_aureus	315	-	+	12	12333	12647	38876	39190	WP_000172535.1#9	NZ_OGAT01000035.1	GCF_900251905.1
WP_150468795.1#100|Staphylococcus_aureus_M35954	1211	+	+	3	-2297	-1087	1	1211	WP_190276141.1#100	NZ_KK092786.1	GCF_000604565.1
WP_150468795.1#100|Staphylococcus_aureus_M35954	684	+	+	1	-704	-21	1594	2277	WP_000769160.1#100	NZ_KK092786.1	GCF_000604565.1
WP_150468795.1#100|Staphylococcus_aureus_M35954	107	+	+	79	1	107	2299	2405	WP_150468795.1#100	NZ_KK092786.1	GCF_000604565.1
WP_250543715.1#105|Staphylococcus_aureus	808	+	+	81	6405	7212	463346	464153	pseudogene_105.9*#105	NZ_CP075516.1	GCF_018513625.1
WP_250543715.1#105|Staphylococcus_aureus	595	+	+	1	-11600	-11006	445341	445935	WP_250543691.1#105	NZ_CP075516.1	GCF_018513625.1
WP_250543715.1#105|Staphylococcus_aureus	262	+	+	81	-10312	-10051	446629	446890	pseudogene_105.25*#105	NZ_CP075516.1	GCF_018513625.1
WP_250543715.1#105|Staphylococcus_aureus	343	+	+	81	-10036	-9694	446905	447247	pseudogene_105.22*#105	NZ_CP075516.1	GCF_018513625.1
WP_250543715.1#105|Staphylococcus_aureus	618	+	+	81	-9013	-8396	447928	448545	pseudogene_105.17*#105	NZ_CP075516.1	GCF_018513625.1
WP_250543715.1#105|Staphylococcus_aureus	404	+	+	1	-8027	-7624	448914	449317	WP_250543692.1#105	NZ_CP075516.1	GCF_018513625.1
WP_250543715.1#105|Staphylococcus_aureus	234	+	+	81	-7556	-7323	449385	449618	pseudogene_105.10*#105	NZ_CP075516.1	GCF_018513625.1
WP_250543715.1#105|Staphylococcus_aureus	696	+	+	1	-6876	-6181	450065	450760	WP_214309043.1#105	NZ_CP075516.1	GCF_018513625.1
WP_250543715.1#105|Staphylococcus_aureus	699	+	+	1	-5840	-5142	451101	451799	WP_214309044.1#105	NZ_CP075516.1	GCF_018513625.1
WP_250543715.1#105|Staphylococcus_aureus	684	+	+	1	-4775	-4092	452166	452849	WP_214309045.1#105	NZ_CP075516.1	GCF_018513625.1
WP_250543715.1#105|Staphylococcus_aureus	120	+	-	81	-4009	-3890	452932	453051	pseudogene_105.24*#105	NZ_CP075516.1	GCF_018513625.1
WP_250543715.1#105|Staphylococcus_aureus	1557	+	+	5	-3830	-2274	453111	454667	WP_214309046.1#105	NZ_CP075516.1	GCF_018513625.1
WP_250543715.1#105|Staphylococcus_aureus	677	+	+	3	-2281	-1605	454660	455336	WP_214309047.1#105	NZ_CP075516.1	GCF_018513625.1
WP_250543715.1#105|Staphylococcus_aureus	143	+	+	81	-701	-559	456240	456382	pseudogene_105.13*#105	NZ_CP075516.1	GCF_018513625.1
WP_250543715.1#105|Staphylococcus_aureus	224	+	+	1	-244	-21	456697	456920	WP_284675561.1#105	NZ_CP075516.1	GCF_018513625.1
WP_250543715.1#105|Staphylococcus_aureus	101	+	+	79	1	101	456942	457042	WP_250543715.1#105	NZ_CP075516.1	GCF_018513625.1
WP_250543715.1#105|Staphylococcus_aureus	351	+	+	81	186	536	457127	457477	pseudogene_105.29*#105	NZ_CP075516.1	GCF_018513625.1
WP_250543715.1#105|Staphylococcus_aureus	923	+	+	81	566	1488	457507	458429	pseudogene_105.11*#105	NZ_CP075516.1	GCF_018513625.1
WP_250543715.1#105|Staphylococcus_aureus	309	+	-	4	1598	1906	458539	458847	WP_214309048.1#105	NZ_CP075516.1	GCF_018513625.1
WP_250543715.1#105|Staphylococcus_aureus	783	+	+	2	2273	3055	459214	459996	WP_214309398.1#105	NZ_CP075516.1	GCF_018513625.1
WP_250543715.1#105|Staphylococcus_aureus	783	+	+	2	3103	3885	460044	460826	WP_214309049.1#105	NZ_CP075516.1	GCF_018513625.1
WP_250543715.1#105|Staphylococcus_aureus	155	+	+	2	3990	4144	460931	461085	WP_284675564.1#105	NZ_CP075516.1	GCF_018513625.1
WP_250543715.1#105|Staphylococcus_aureus	685	+	+	2	4841	5525	461782	462466	WP_214309050.1#105	NZ_CP075516.1	GCF_018513625.1
WP_250543715.1#105|Staphylococcus_aureus	416	+	+	2	5971	6386	462912	463327	WP_214309051.1#105	NZ_CP075516.1	GCF_018513625.1
WP_250543715.1#105|Staphylococcus_aureus	808	+	+	81	6405	7212	463346	464153	pseudogene_105.9*#105	NZ_CP075516.1	GCF_018513625.1
WP_250543715.1#105|Staphylococcus_aureus	813	+	+	2	7369	8181	464310	465122	WP_214309399.1#105	NZ_CP075516.1	GCF_018513625.1
WP_250543715.1#105|Staphylococcus_aureus	1332	+	+	9	8165	9496	465106	466437	WP_214309052.1#105	NZ_CP075516.1	GCF_018513625.1
WP_250543715.1#105|Staphylococcus_aureus	324	+	+	6	9493	9816	466434	466757	WP_214309053.1#105	NZ_CP075516.1	GCF_018513625.1
WP_250543715.1#105|Staphylococcus_aureus	315	+	+	12	9835	10149	466776	467090	WP_214309054.1#105	NZ_CP075516.1	GCF_018513625.1
WP_250543715.1#105|Staphylococcus_aureus	261	+	-	8	10472	10732	467413	467673	WP_214309055.1#105	NZ_CP075516.1	GCF_018513625.1
WP_250543715.1#105|Staphylococcus_aureus	1203	+	+	10	10864	12066	467805	469007	WP_214309056.1#105	NZ_CP075516.1	GCF_018513625.1
WP_262374943.1#103|Staphylococcus_aureus	707	+	+	81	6462	7168	461326	462032	pseudogene_103.21*#103	NZ_CP060604.1	GCF_014334555.1
WP_262374943.1#103|Staphylococcus_aureus	223	+	+	81	-13275	-13053	441589	441811	pseudogene_103.20*#103	NZ_CP060604.1	GCF_014334555.1
WP_262374943.1#103|Staphylococcus_aureus	696	+	+	1	-12766	-12071	442098	442793	WP_000782827.1#103	NZ_CP060604.1	GCF_014334555.1
WP_262374943.1#103|Staphylococcus_aureus	1071	+	+	1	-11780	-10710	443084	444154	WP_001056483.1#103	NZ_CP060604.1	GCF_014334555.1
WP_262374943.1#103|Staphylococcus_aureus	138	+	+	16	-10592	-10455	444272	444409	WP_001792090.1#103	NZ_CP060604.1	GCF_014334555.1
WP_262374943.1#103|Staphylococcus_aureus	876	+	+	1	-10346	-9471	444518	445393	WP_187396598.1#103	NZ_CP060604.1	GCF_014334555.1
WP_262374943.1#103|Staphylococcus_aureus	705	+	+	1	-9107	-8403	445757	446461	WP_000784251.1#103	NZ_CP060604.1	GCF_014334555.1
WP_262374943.1#103|Staphylococcus_aureus	696	+	+	1	-7972	-7277	446892	447587	WP_187396599.1#103	NZ_CP060604.1	GCF_014334555.1
WP_262374943.1#103|Staphylococcus_aureus	699	+	+	1	-6933	-6235	447931	448629	WP_000673028.1#103	NZ_CP060604.1	GCF_014334555.1
WP_262374943.1#103|Staphylococcus_aureus	699	+	+	1	-5856	-5158	449008	449706	WP_000778499.1#103	NZ_CP060604.1	GCF_014334555.1
WP_262374943.1#103|Staphylococcus_aureus	684	+	+	1	-4792	-4109	450072	450755	WP_000778479.1#103	NZ_CP060604.1	GCF_014334555.1
WP_262374943.1#103|Staphylococcus_aureus	102	+	-	81	-4026	-3925	450838	450939	pseudogene_103.15*#103	NZ_CP060604.1	GCF_014334555.1
WP_262374943.1#103|Staphylococcus_aureus	1557	+	+	5	-3847	-2291	451017	452573	WP_000028609.1#103	NZ_CP060604.1	GCF_014334555.1
WP_262374943.1#103|Staphylococcus_aureus	84	+	+	3	-2298	-2215	452566	452649	WP_252094435.1#103	NZ_CP060604.1	GCF_014334555.1
WP_262374943.1#103|Staphylococcus_aureus	104	+	+	81	-704	-601	454160	454263	pseudogene_103.2*#103	NZ_CP060604.1	GCF_014334555.1
WP_262374943.1#103|Staphylococcus_aureus	95	+	+	79	1	95	454865	454959	WP_262374943.1#103	NZ_CP060604.1	GCF_014334555.1
WP_262374943.1#103|Staphylococcus_aureus	68	+	+	25	196	263	455060	455127	WP_262374944.1#103	NZ_CP060604.1	GCF_014334555.1
WP_262374943.1#103|Staphylococcus_aureus	89	+	+	19	431	519	455295	455383	WP_262374945.1#103	NZ_CP060604.1	GCF_014334555.1
WP_262374943.1#103|Staphylococcus_aureus	342	+	+	81	1147	1488	456011	456352	pseudogene_103.7*#103	NZ_CP060604.1	GCF_014334555.1
WP_262374943.1#103|Staphylococcus_aureus	342	+	+	81	1147	1488	456011	456352	pseudogene_103.7*#103	NZ_CP060604.1	GCF_014334555.1
WP_262374943.1#103|Staphylococcus_aureus	309	+	-	4	1592	1900	456456	456764	WP_000669519.1#103	NZ_CP060604.1	GCF_014334555.1
WP_262374943.1#103|Staphylococcus_aureus	774	+	+	2	2268	3041	457132	457905	WP_049873750.1#103	NZ_CP060604.1	GCF_014334555.1
WP_262374943.1#103|Staphylococcus_aureus	240	+	+	81	3072	3311	457936	458175	pseudogene_103.1*#103	NZ_CP060604.1	GCF_014334555.1
WP_262374943.1#103|Staphylococcus_aureus	53	+	+	2	4054	4106	458918	458970	WP_316246951.1#103	NZ_CP060604.1	GCF_014334555.1
WP_262374943.1#103|Staphylococcus_aureus	726	+	+	2	5629	6354	460493	461218	WP_187396600.1#103	NZ_CP060604.1	GCF_014334555.1
WP_262374943.1#103|Staphylococcus_aureus	707	+	+	81	6462	7168	461326	462032	pseudogene_103.21*#103	NZ_CP060604.1	GCF_014334555.1
WP_262374943.1#103|Staphylococcus_aureus	269	+	+	81	7214	7482	462078	462346	pseudogene_103.14*#103	NZ_CP060604.1	GCF_014334555.1
WP_262374943.1#103|Staphylococcus_aureus	199	+	+	2	7780	7978	462644	462842	WP_187396634.1#103	NZ_CP060604.1	GCF_014334555.1
WP_262374943.1#103|Staphylococcus_aureus	698	+	+	2	8163	8860	463027	463724	WP_187396601.1#103	NZ_CP060604.1	GCF_014334555.1
WP_262374943.1#103|Staphylococcus_aureus	783	+	+	2	8879	9661	463743	464525	WP_001641316.1#103	NZ_CP060604.1	GCF_014334555.1
WP_262374943.1#103|Staphylococcus_aureus	809	+	+	2	9840	10648	464704	465512	WP_316246952.1#103	NZ_CP060604.1	GCF_014334555.1
WP_149032100.1#108|Staphylococcus_aureus_subsp__aureus_USA300_TCH959	130	+	+	3	-1250	-1121	1	130	WP_001789683.1#108	NZ_GG697999.1	GCF_000153665.1
WP_149032100.1#108|Staphylococcus_aureus_subsp__aureus_USA300_TCH959	699	+	+	1	-719	-21	532	1230	WP_000769145.1#108	NZ_GG697999.1	GCF_000153665.1
WP_149032100.1#108|Staphylococcus_aureus_subsp__aureus_USA300_TCH959	88	+	+	79	1	88	1252	1339	WP_149032100.1#108	NZ_GG697999.1	GCF_000153665.1
WP_142255589.1#109|Staphylococcus_aureus	151	+	+	81	-171	-21	1	151	pseudogene_109.20*#109	NZ_NAIL01000270.1	GCF_002097165.1
WP_142255589.1#109|Staphylococcus_aureus	77	+	+	79	1	77	173	249	WP_142255589.1#109	NZ_NAIL01000270.1	GCF_002097165.1
WP_252078644.1#106|Staphylococcus_aureus	53	+	+	1	-9899	-9847	393280	393332	WP_252096715.1#106	NZ_CP098676.1	GCF_023716205.1
WP_252078644.1#106|Staphylococcus_aureus	245	+	+	81	-9790	-9546	393389	393633	pseudogene_106.14*#106	NZ_CP098676.1	GCF_023716205.1
WP_252078644.1#106|Staphylococcus_aureus	214	+	+	81	-9101	-8888	394078	394291	pseudogene_106.10*#106	NZ_CP098676.1	GCF_023716205.1
WP_252078644.1#106|Staphylococcus_aureus	146	+	+	81	-8551	-8406	394628	394773	pseudogene_106.19*#106	NZ_CP098676.1	GCF_023716205.1
WP_252078644.1#106|Staphylococcus_aureus	521	+	+	1	-7984	-7464	395195	395715	WP_252096225.1#106	NZ_CP098676.1	GCF_023716205.1
WP_252078644.1#106|Staphylococcus_aureus	107	+	+	81	-7395	-7289	395784	395890	pseudogene_106.11*#106	NZ_CP098676.1	GCF_023716205.1
WP_252078644.1#106|Staphylococcus_aureus	699	+	+	1	-6946	-6248	396233	396931	WP_000673031.1#106	NZ_CP098676.1	GCF_023716205.1
WP_252078644.1#106|Staphylococcus_aureus	699	+	+	1	-5864	-5166	397315	398013	WP_000779445.1#106	NZ_CP098676.1	GCF_023716205.1
WP_252078644.1#106|Staphylococcus_aureus	684	+	+	1	-4800	-4117	398379	399062	WP_000673046.1#106	NZ_CP098676.1	GCF_023716205.1
WP_252078644.1#106|Staphylococcus_aureus	102	+	-	17	-4032	-3931	399147	399248	WP_214307153.1#106	NZ_CP098676.1	GCF_023716205.1
WP_252078644.1#106|Staphylococcus_aureus	1557	+	+	5	-3853	-2297	399326	400882	WP_252078593.1#106	NZ_CP098676.1	GCF_023716205.1
WP_252078644.1#106|Staphylococcus_aureus	83	+	+	3	-2304	-2222	400875	400957	WP_225305974.1#106	NZ_CP098676.1	GCF_023716205.1
WP_252078644.1#106|Staphylococcus_aureus	160	+	+	81	-1786	-1627	401393	401552	pseudogene_106.8*#106	NZ_CP098676.1	GCF_023716205.1
WP_252078644.1#106|Staphylococcus_aureus	112	+	+	81	-710	-599	402469	402580	pseudogene_106.16*#106	NZ_CP098676.1	GCF_023716205.1
WP_252078644.1#106|Staphylococcus_aureus	90	+	+	81	-110	-21	403069	403158	pseudogene_106.28*#106	NZ_CP098676.1	GCF_023716205.1
WP_252078644.1#106|Staphylococcus_aureus	103	+	+	25	1	103	403180	403282	WP_252078644.1#106	NZ_CP098676.1	GCF_023716205.1
WP_252078644.1#106|Staphylococcus_aureus	309	+	-	4	1614	1922	404793	405101	WP_000669519.1#106	NZ_CP098676.1	GCF_023716205.1
WP_252078644.1#106|Staphylococcus_aureus	155	+	+	81	2290	2444	405469	405623	pseudogene_106.21*#106	NZ_CP098676.1	GCF_023716205.1
WP_252078644.1#106|Staphylococcus_aureus	57	+	+	81	3189	3245	406368	406424	pseudogene_106.22*#106	NZ_CP098676.1	GCF_023716205.1
WP_252078644.1#106|Staphylococcus_aureus	71	+	+	2	3271	3341	406450	406520	WP_252096251.1#106	NZ_CP098676.1	GCF_023716205.1
WP_252078644.1#106|Staphylococcus_aureus	116	+	+	2	3739	3854	406918	407033	WP_252078648.1#106	NZ_CP098676.1	GCF_023716205.1
WP_252078644.1#106|Staphylococcus_aureus	344	+	+	81	5635	5978	408814	409157	pseudogene_106.3*#106	NZ_CP098676.1	GCF_023716205.1
WP_252078644.1#106|Staphylococcus_aureus	194	+	+	81	6001	6194	409180	409373	pseudogene_106.15*#106	NZ_CP098676.1	GCF_023716205.1
WP_252078644.1#106|Staphylococcus_aureus	324	+	+	6	6191	6514	409370	409693	WP_000971507.1#106	NZ_CP098676.1	GCF_023716205.1
WP_252078644.1#106|Staphylococcus_aureus	232	+	+	12	6616	6847	409795	410026	WP_252096703.1#106	NZ_CP098676.1	GCF_023716205.1
WP_252078644.1#106|Staphylococcus_aureus	261	+	-	8	7137	7397	410316	410576	WP_072398156.1#106	NZ_CP098676.1	GCF_023716205.1
WP_252078644.1#106|Staphylococcus_aureus	1203	+	+	10	7529	8731	410708	411910	WP_001062997.1#106	NZ_CP098676.1	GCF_023716205.1
WP_252078644.1#106|Staphylococcus_aureus	63	+	-	82	9384	9446	412563	412625	WP_100218387.1#106	NZ_CP098676.1	GCF_023716205.1
WP_252078644.1#106|Staphylococcus_aureus	69	+	-	11	9510	9578	412689	412757	WP_014373779.1#106	NZ_CP098676.1	GCF_023716205.1
WP_252078644.1#106|Staphylococcus_aureus	66	+	-	7	9630	9695	412809	412874	WP_014373780.1#106	NZ_CP098676.1	GCF_023716205.1
WP_252078644.1#106|Staphylococcus_aureus	66	+	-	7	9727	9792	412906	412971	WP_014373781.1#106	NZ_CP098676.1	GCF_023716205.1
WP_153227832.1#101|Staphylococcus_aureus	696	+	+	1	-13928	-13233	389247	389942	WP_064136653.1#101	NZ_CP033390.1	GCF_009497955.1
WP_153227832.1#101|Staphylococcus_aureus	1071	+	+	1	-12944	-11874	390231	391301	WP_000784016.1#101	NZ_CP033390.1	GCF_009497955.1
WP_153227832.1#101|Staphylococcus_aureus	138	+	+	16	-11755	-11618	391420	391557	WP_064136652.1#101	NZ_CP033390.1	GCF_009497955.1
WP_153227832.1#101|Staphylococcus_aureus	933	+	+	1	-11509	-10577	391666	392598	WP_153227758.1#101	NZ_CP033390.1	GCF_009497955.1
WP_153227832.1#101|Staphylococcus_aureus	705	+	+	1	-10213	-9509	392962	393666	WP_000784251.1#101	NZ_CP033390.1	GCF_009497955.1
WP_153227832.1#101|Staphylococcus_aureus	696	+	+	1	-7961	-7266	395214	395909	WP_064136649.1#101	NZ_CP033390.1	GCF_009497955.1
WP_153227832.1#101|Staphylococcus_aureus	699	+	+	1	-6927	-6229	396248	396946	WP_064136648.1#101	NZ_CP033390.1	GCF_009497955.1
WP_153227832.1#101|Staphylococcus_aureus	699	+	+	1	-5852	-5154	397323	398021	WP_064136647.1#101	NZ_CP033390.1	GCF_009497955.1
WP_153227832.1#101|Staphylococcus_aureus	684	+	+	1	-4788	-4105	398387	399070	WP_000778477.1#101	NZ_CP033390.1	GCF_009497955.1
WP_153227832.1#101|Staphylococcus_aureus	102	+	-	17	-4020	-3919	399155	399256	WP_031762269.1#101	NZ_CP033390.1	GCF_009497955.1
WP_153227832.1#101|Staphylococcus_aureus	1557	+	+	5	-3841	-2285	399334	400890	WP_153227759.1#101	NZ_CP033390.1	GCF_009497955.1
WP_153227832.1#101|Staphylococcus_aureus	90	+	+	3	-2292	-2203	400883	400972	WP_228115439.1#101	NZ_CP033390.1	GCF_009497955.1
WP_153227832.1#101|Staphylococcus_aureus	221	+	+	81	-1815	-1595	401360	401580	pseudogene_101.14*#101	NZ_CP033390.1	GCF_009497955.1
WP_153227832.1#101|Staphylococcus_aureus	90	+	+	81	-699	-610	402476	402565	pseudogene_101.5*#101	NZ_CP033390.1	GCF_009497955.1
WP_153227832.1#101|Staphylococcus_aureus	348	+	+	81	513	860	403688	404035	pseudogene_101.7*#101	NZ_CP033390.1	GCF_009497955.1
WP_153227832.1#101|Staphylococcus_aureus	110	+	+	79	1	110	403176	403285	WP_153227832.1#101	NZ_CP033390.1	GCF_009497955.1
WP_153227832.1#101|Staphylococcus_aureus	348	+	+	81	513	860	403688	404035	pseudogene_101.7*#101	NZ_CP033390.1	GCF_009497955.1
WP_153227832.1#101|Staphylococcus_aureus	418	+	+	81	1095	1512	404270	404687	pseudogene_101.28*#101	NZ_CP033390.1	GCF_009497955.1
WP_153227832.1#101|Staphylococcus_aureus	309	+	-	4	1619	1927	404794	405102	WP_000669519.1#101	NZ_CP033390.1	GCF_009497955.1
WP_153227832.1#101|Staphylococcus_aureus	789	+	+	2	2294	3082	405469	406257	WP_153227833.1#101	NZ_CP033390.1	GCF_009497955.1
WP_153227832.1#101|Staphylococcus_aureus	795	+	+	2	3101	3895	406276	407070	WP_153227760.1#101	NZ_CP033390.1	GCF_009497955.1
WP_153227832.1#101|Staphylococcus_aureus	793	+	+	81	4064	4856	407239	408031	pseudogene_101.10*#101	NZ_CP033390.1	GCF_009497955.1
WP_153227832.1#101|Staphylococcus_aureus	939	+	+	9	5255	6193	408430	409368	WP_153227834.1#101	NZ_CP033390.1	GCF_009497955.1
WP_153227832.1#101|Staphylococcus_aureus	324	+	+	6	6190	6513	409365	409688	WP_000971501.1#101	NZ_CP033390.1	GCF_009497955.1
WP_153227832.1#101|Staphylococcus_aureus	309	+	+	12	6532	6840	409707	410015	WP_153227761.1#101	NZ_CP033390.1	GCF_009497955.1
WP_153227832.1#101|Staphylococcus_aureus	261	+	-	8	7130	7390	410305	410565	WP_001795576.1#101	NZ_CP033390.1	GCF_009497955.1
WP_153227832.1#101|Staphylococcus_aureus	1203	+	+	10	7509	8711	410684	411886	WP_064136643.1#101	NZ_CP033390.1	GCF_009497955.1
WP_153227832.1#101|Staphylococcus_aureus	129	+	+	20	8982	9110	412157	412285	WP_001790025.1#101	NZ_CP033390.1	GCF_009497955.1
WP_153227832.1#101|Staphylococcus_aureus	63	+	-	82	9372	9434	412547	412609	WP_014532416.1#101	NZ_CP033390.1	GCF_009497955.1
WP_153227832.1#101|Staphylococcus_aureus	69	+	-	11	9498	9566	412673	412741	WP_014373779.1#101	NZ_CP033390.1	GCF_009497955.1
WP_153227832.1#101|Staphylococcus_aureus	66	+	-	7	9618	9683	412793	412858	WP_014373780.1#101	NZ_CP033390.1	GCF_009497955.1
WP_230852041.1#79|Staphylococcus_aureus	846	+	-	13	-16122	-15277	382071	382916	WP_054189525.1#79	NZ_CP043912.1	GCF_008630695.1
WP_230852041.1#79|Staphylococcus_aureus	681	+	+	1	-14805	-14125	383388	384068	WP_054189526.1#79	NZ_CP043912.1	GCF_008630695.1
WP_230852041.1#79|Staphylococcus_aureus	696	+	+	1	-13839	-13144	384354	385049	WP_054189527.1#79	NZ_CP043912.1	GCF_008630695.1
WP_230852041.1#79|Staphylococcus_aureus	339	+	+	81	-12855	-12517	385338	385676	pseudogene_79.4*#79	NZ_CP043912.1	GCF_008630695.1
WP_230852041.1#79|Staphylococcus_aureus	792	+	+	81	-12575	-11784	385618	386409	pseudogene_79.11*#79	NZ_CP043912.1	GCF_008630695.1
WP_230852041.1#79|Staphylococcus_aureus	156	+	+	81	-10740	-10585	387453	387608	pseudogene_79.9*#79	NZ_CP043912.1	GCF_008630695.1
WP_230852041.1#79|Staphylococcus_aureus	705	+	+	1	-10220	-9516	387973	388677	WP_054189529.1#79	NZ_CP043912.1	GCF_008630695.1
WP_230852041.1#79|Staphylococcus_aureus	699	+	+	1	-7963	-7265	390230	390928	WP_054189530.1#79	NZ_CP043912.1	GCF_008630695.1
WP_230852041.1#79|Staphylococcus_aureus	109	+	+	81	-5087	-4979	393106	393214	pseudogene_79.28*#79	NZ_CP043912.1	GCF_008630695.1
WP_230852041.1#79|Staphylococcus_aureus	699	+	+	1	-4773	-4075	393420	394118	WP_100793864.1#79	NZ_CP043912.1	GCF_008630695.1
WP_230852041.1#79|Staphylococcus_aureus	91	+	-	81	-3988	-3898	394205	394295	pseudogene_79.31*#79	NZ_CP043912.1	GCF_008630695.1
WP_230852041.1#79|Staphylococcus_aureus	1557	+	+	5	-3820	-2264	394373	395929	WP_150021369.1#79	NZ_CP043912.1	GCF_008630695.1
WP_230852041.1#79|Staphylococcus_aureus	888	+	+	3	-2271	-1384	395922	396809	WP_230852039.1#79	NZ_CP043912.1	GCF_008630695.1
WP_230852041.1#79|Staphylococcus_aureus	269	+	+	3	-1373	-1105	396820	397088	WP_230852040.1#79	NZ_CP043912.1	GCF_008630695.1
WP_230852041.1#79|Staphylococcus_aureus	684	+	+	1	-704	-21	397489	398172	WP_054190420.1#79	NZ_CP043912.1	GCF_008630695.1
WP_230852041.1#79|Staphylococcus_aureus	219	+	+	79	1	219	398194	398412	WP_230852041.1#79	NZ_CP043912.1	GCF_008630695.1
WP_230852041.1#79|Staphylococcus_aureus	1251	+	+	19	232	1482	398425	399675	WP_230852042.1#79	NZ_CP043912.1	GCF_008630695.1
WP_230852041.1#79|Staphylococcus_aureus	309	+	-	4	1587	1895	399780	400088	WP_000669519.1#79	NZ_CP043912.1	GCF_008630695.1
WP_230852041.1#79|Staphylococcus_aureus	501	+	+	2	2262	2762	400455	400955	WP_150021431.1#79	NZ_CP043912.1	GCF_008630695.1
WP_230852041.1#79|Staphylococcus_aureus	115	+	+	2	2943	3057	401136	401250	WP_150021432.1#79	NZ_CP043912.1	GCF_008630695.1
WP_230852041.1#79|Staphylococcus_aureus	786	+	+	2	3085	3870	401278	402063	WP_054190417.1#79	NZ_CP043912.1	GCF_008630695.1
WP_230852041.1#79|Staphylococcus_aureus	792	+	+	2	3889	4680	402082	402873	WP_054190416.1#79	NZ_CP043912.1	GCF_008630695.1
WP_230852041.1#79|Staphylococcus_aureus	700	+	+	2	4744	5443	402937	403636	WP_150021433.1#79	NZ_CP043912.1	GCF_008630695.1
WP_230852041.1#79|Staphylococcus_aureus	213	+	+	2	5551	5763	403744	403956	WP_150021434.1#79	NZ_CP043912.1	GCF_008630695.1
WP_230852041.1#79|Staphylococcus_aureus	307	+	+	2	6030	6336	404223	404529	WP_150021435.1#79	NZ_CP043912.1	GCF_008630695.1
WP_230852041.1#79|Staphylococcus_aureus	524	+	+	2	6402	6925	404595	405118	WP_230852051.1#79	NZ_CP043912.1	GCF_008630695.1
WP_230852041.1#79|Staphylococcus_aureus	593	+	+	2	7285	7877	405478	406070	WP_150021436.1#79	NZ_CP043912.1	GCF_008630695.1
WP_230852041.1#79|Staphylococcus_aureus	786	+	+	2	8009	8794	406202	406987	WP_054190423.1#79	NZ_CP043912.1	GCF_008630695.1
WP_230852041.1#79|Staphylococcus_aureus	795	+	+	81	8976	9770	407169	407963	pseudogene_79.16*#79	NZ_CP043912.1	GCF_008630695.1
WP_230852041.1#79|Staphylococcus_aureus	1332	+	+	9	9767	11098	407960	409291	WP_054190415.1#79	NZ_CP043912.1	GCF_008630695.1
WP_230852041.1#79|Staphylococcus_aureus	324	+	+	6	11095	11418	409288	409611	WP_000971504.1#79	NZ_CP043912.1	GCF_008630695.1
WP_187396468.1#99|Staphylococcus_aureus	231	+	+	81	-10107	-9877	444773	445003	pseudogene_99.7*#99	NZ_CP060605.1	GCF_014334575.1
WP_187396468.1#99|Staphylococcus_aureus	356	+	+	81	-9838	-9483	445042	445397	pseudogene_99.16*#99	NZ_CP060605.1	GCF_014334575.1
WP_187396468.1#99|Staphylococcus_aureus	705	+	+	1	-9119	-8415	445761	446465	WP_103149053.1#99	NZ_CP060605.1	GCF_014334575.1
WP_187396468.1#99|Staphylococcus_aureus	566	+	+	1	-7969	-7404	446911	447476	WP_262374556.1#99	NZ_CP060605.1	GCF_014334575.1
WP_187396468.1#99|Staphylococcus_aureus	64	+	+	1	-7337	-7274	447543	447606	WP_262374590.1#99	NZ_CP060605.1	GCF_014334575.1
WP_187396468.1#99|Staphylococcus_aureus	699	+	+	1	-6935	-6237	447945	448643	WP_103149052.1#99	NZ_CP060605.1	GCF_014334575.1
WP_187396468.1#99|Staphylococcus_aureus	507	+	+	1	-5860	-5354	449020	449526	WP_262374557.1#99	NZ_CP060605.1	GCF_014334575.1
WP_187396468.1#99|Staphylococcus_aureus	138	+	+	81	-5299	-5162	449581	449718	pseudogene_99.13*#99	NZ_CP060605.1	GCF_014334575.1
WP_187396468.1#99|Staphylococcus_aureus	170	+	+	81	8056	8225	462936	463105	pseudogene_99.9*#99	NZ_CP060605.1	GCF_014334575.1
WP_187396468.1#99|Staphylococcus_aureus	268	+	+	1	-4380	-4113	450500	450767	WP_316246835.1#99	NZ_CP060605.1	GCF_014334575.1
WP_187396468.1#99|Staphylococcus_aureus	424	+	+	5	-3847	-3424	451033	451456	WP_262374558.1#99	NZ_CP060605.1	GCF_014334575.1
WP_187396468.1#99|Staphylococcus_aureus	375	+	+	5	-3387	-3013	451493	451867	WP_262374591.1#99	NZ_CP060605.1	GCF_014334575.1
WP_187396468.1#99|Staphylococcus_aureus	716	+	+	81	-3006	-2291	451874	452589	pseudogene_99.28*#99	NZ_CP060605.1	GCF_014334575.1
WP_187396468.1#99|Staphylococcus_aureus	86	+	+	3	-2298	-2213	452582	452667	WP_262374592.1#99	NZ_CP060605.1	GCF_014334575.1
WP_187396468.1#99|Staphylococcus_aureus	102	+	+	81	-704	-603	454176	454277	pseudogene_99.22*#99	NZ_CP060605.1	GCF_014334575.1
WP_187396468.1#99|Staphylococcus_aureus	101	+	+	79	1	101	454881	454981	WP_187396468.1#99	NZ_CP060605.1	GCF_014334575.1
WP_187396468.1#99|Staphylococcus_aureus	309	+	-	4	1595	1903	456475	456783	WP_000669519.1#99	NZ_CP060605.1	GCF_014334575.1
WP_187396468.1#99|Staphylococcus_aureus	607	+	+	2	2437	3043	457317	457923	WP_187396950.1#99	NZ_CP060605.1	GCF_014334575.1
WP_187396468.1#99|Staphylococcus_aureus	560	+	+	81	7445	8004	462325	462884	pseudogene_99.26*#99	NZ_CP060605.1	GCF_014334575.1
WP_187396468.1#99|Staphylococcus_aureus	145	+	+	2	3724	3868	458604	458748	WP_187396951.1#99	NZ_CP060605.1	GCF_014334575.1
WP_187396468.1#99|Staphylococcus_aureus	786	+	+	2	3916	4701	458796	459581	WP_103148874.1#99	NZ_CP060605.1	GCF_014334575.1
WP_187396468.1#99|Staphylococcus_aureus	779	+	+	81	4729	5507	459609	460387	pseudogene_99.27*#99	NZ_CP060605.1	GCF_014334575.1
WP_187396468.1#99|Staphylococcus_aureus	138	+	+	81	6376	6513	461256	461393	pseudogene_99.4*#99	NZ_CP060605.1	GCF_014334575.1
WP_187396468.1#99|Staphylococcus_aureus	65	+	+	2	7359	7423	462239	462303	WP_262374593.1#99	NZ_CP060605.1	GCF_014334575.1
WP_187396468.1#99|Staphylococcus_aureus	560	+	+	81	7445	8004	462325	462884	pseudogene_99.26*#99	NZ_CP060605.1	GCF_014334575.1
WP_187396468.1#99|Staphylococcus_aureus	170	+	+	81	8056	8225	462936	463105	pseudogene_99.9*#99	NZ_CP060605.1	GCF_014334575.1
WP_187396468.1#99|Staphylococcus_aureus	603	+	+	2	9055	9657	463935	464537	WP_187396952.1#99	NZ_CP060605.1	GCF_014334575.1
WP_187396468.1#99|Staphylococcus_aureus	188	+	+	2	9836	10023	464716	464903	WP_316246837.1#99	NZ_CP060605.1	GCF_014334575.1
WP_187396468.1#99|Staphylococcus_aureus	506	+	+	2	10135	10640	465015	465520	WP_262374560.1#99	NZ_CP060605.1	GCF_014334575.1
WP_187396468.1#99|Staphylococcus_aureus	1162	+	+	9	10805	11966	465685	466846	WP_187396953.1#99	NZ_CP060605.1	GCF_014334575.1
WP_187396468.1#99|Staphylococcus_aureus	324	+	+	6	11963	12286	466843	467166	WP_000971498.1#99	NZ_CP060605.1	GCF_014334575.1
WP_216771353.1#78|Staphylococcus_aureus	146	+	+	81	-166	-21	1	146	pseudogene_78.17*#78	NZ_JAHNFL010000637.1	GCF_018995165.1
WP_216771353.1#78|Staphylococcus_aureus	279	+	+	79	1	279	168	446	WP_216771353.1#78	NZ_JAHNFL010000637.1	GCF_018995165.1
WP_200626398.1#76|Staphylococcus_aureus	678	-	+	1	-698	-21	338	1015	WP_200626400.1#76	NZ_JAEOVM010000094.1	GCF_016621795.1
WP_200626398.1#76|Staphylococcus_aureus	316	-	+	79	1	316	1	316	WP_200626398.1#76	NZ_JAEOVM010000094.1	GCF_016621795.1
WP_142256140.1#77|Staphylococcus_aureus	151	+	+	81	-171	-21	1	151	pseudogene_77.13*#77	NZ_NAIF01000683.1	GCF_002097045.1
WP_142256140.1#77|Staphylococcus_aureus	292	+	+	79	1	292	173	464	WP_142256140.1#77	NZ_NAIF01000683.1	GCF_002097045.1
WP_115211194.1#52|Staphylococcus_aureus	1206	-	-	73	-16476	-15271	1477371	1478576	WP_000258728.1#52	NZ_UHAB01000002.1	GCF_900457545.1
WP_115211194.1#52|Staphylococcus_aureus	1602	-	-	28	-14412	-12811	1474911	1476512	WP_000942303.1#52	NZ_UHAB01000002.1	GCF_900457545.1
WP_115211194.1#52|Staphylococcus_aureus	903	-	+	55	-12664	-11762	1473862	1474764	WP_115211199.1#52	NZ_UHAB01000002.1	GCF_900457545.1
WP_115211194.1#52|Staphylococcus_aureus	984	-	+	72	-11450	-10467	1472567	1473550	WP_000759232.1#52	NZ_UHAB01000002.1	GCF_900457545.1
WP_115211194.1#52|Staphylococcus_aureus	927	-	+	32	-10276	-9350	1471450	1472376	WP_115211198.1#52	NZ_UHAB01000002.1	GCF_900457545.1
WP_115211194.1#52|Staphylococcus_aureus	918	-	+	32	-9348	-8431	1470531	1471448	WP_000450291.1#52	NZ_UHAB01000002.1	GCF_900457545.1
WP_115211194.1#52|Staphylococcus_aureus	852	-	+	28	-8384	-7533	1469633	1470484	WP_000079452.1#52	NZ_UHAB01000002.1	GCF_900457545.1
WP_115211194.1#52|Staphylococcus_aureus	642	-	+	49	-7526	-6885	1468985	1469626	WP_000974850.1#52	NZ_UHAB01000002.1	GCF_900457545.1
WP_115211194.1#52|Staphylococcus_aureus	1815	-	-	54	-6745	-4931	1467031	1468845	WP_115211197.1#52	NZ_UHAB01000002.1	GCF_900457545.1
WP_115211194.1#52|Staphylococcus_aureus	345	-	+	44	-4725	-4381	1466481	1466825	WP_000171798.1#52	NZ_UHAB01000002.1	GCF_900457545.1
WP_115211194.1#52|Staphylococcus_aureus	177	-	+	50	-4433	-4257	1466357	1466533	WP_102785952.1#52	NZ_UHAB01000002.1	GCF_900457545.1
WP_115211194.1#52|Staphylococcus_aureus	678	-	+	81	-4077	-3400	1465500	1466177	pseudogene_52.23*#52	NZ_UHAB01000002.1	GCF_900457545.1
WP_115211194.1#52|Staphylococcus_aureus	1206	-	-	0	-3309	-2104	1464204	1465409	WP_115211196.1#52	NZ_UHAB01000002.1	GCF_900457545.1
WP_115211194.1#52|Staphylococcus_aureus	1461	-	-	29	-1860	-400	1462500	1463960	WP_115211195.1#52	NZ_UHAB01000002.1	GCF_900457545.1
WP_115211194.1#52|Staphylococcus_aureus	117	-	+	81	-228	-112	1462212	1462328	pseudogene_52.24*#52	NZ_UHAB01000002.1	GCF_900457545.1
WP_115211194.1#52|Staphylococcus_aureus	1458	-	+	79	1	1458	1460642	1462099	WP_115211194.1#52	NZ_UHAB01000002.1	GCF_900457545.1
WP_115211194.1#52|Staphylococcus_aureus	582	-	+	71	1743	2324	1459776	1460357	WP_115211193.1#52	NZ_UHAB01000002.1	GCF_900457545.1
WP_115211194.1#52|Staphylococcus_aureus	192	-	-	0	2321	2512	1459588	1459779	WP_115211192.1#52	NZ_UHAB01000002.1	GCF_900457545.1
WP_115211194.1#52|Staphylococcus_aureus	144	-	-	58	3135	3278	1458822	1458965	WP_162782423.1#52	NZ_UHAB01000002.1	GCF_900457545.1
WP_115211194.1#52|Staphylococcus_aureus	681	-	-	81	3296	3976	1458124	1458804	pseudogene_52.20*#52	NZ_UHAB01000002.1	GCF_900457545.1
WP_115211194.1#52|Staphylococcus_aureus	819	-	-	0	4083	4901	1457199	1458017	WP_115211190.1#52	NZ_UHAB01000002.1	GCF_900457545.1
WP_115211194.1#52|Staphylococcus_aureus	243	-	+	0	5072	5314	1456786	1457028	WP_115211189.1#52	NZ_UHAB01000002.1	GCF_900457545.1
WP_115211194.1#52|Staphylococcus_aureus	309	-	+	53	5318	5626	1456474	1456782	WP_115211188.1#52	NZ_UHAB01000002.1	GCF_900457545.1
WP_115211194.1#52|Staphylococcus_aureus	228	-	+	52	5664	5891	1456209	1456436	WP_115211187.1#52	NZ_UHAB01000002.1	GCF_900457545.1
WP_115211194.1#52|Staphylococcus_aureus	216	-	+	51	5949	6164	1455936	1456151	WP_115211186.1#52	NZ_UHAB01000002.1	GCF_900457545.1
WP_115211194.1#52|Staphylococcus_aureus	219	-	-	70	6161	6379	1455721	1455939	WP_115211185.1#52	NZ_UHAB01000002.1	GCF_900457545.1
WP_115211194.1#52|Staphylococcus_aureus	264	-	+	69	6438	6701	1455399	1455662	WP_115211184.1#52	NZ_UHAB01000002.1	GCF_900457545.1
WP_115211194.1#52|Staphylococcus_aureus	162	-	+	68	6714	6875	1455225	1455386	WP_115211183.1#52	NZ_UHAB01000002.1	GCF_900457545.1
WP_115211194.1#52|Staphylococcus_aureus	324	-	+	67	6956	7279	1454821	1455144	WP_000175000.1#52	NZ_UHAB01000002.1	GCF_900457545.1
WP_115211194.1#52|Staphylococcus_aureus	363	-	+	66	7294	7656	1454444	1454806	WP_115211182.1#52	NZ_UHAB01000002.1	GCF_900457545.1
WP_115211194.1#52|Staphylococcus_aureus	1167	-	+	65	7653	8819	1453281	1454447	WP_115211181.1#52	NZ_UHAB01000002.1	GCF_900457545.1
WP_229373705.1#53|Staphylococcus_aureus	1206	-	-	73	-16522	-15317	1493832	1495037	WP_229373709.1#53	NZ_CP084892.1	GCF_020889665.1
WP_229373705.1#53|Staphylococcus_aureus	1602	-	-	28	-14457	-12856	1491371	1492972	WP_229373708.1#53	NZ_CP084892.1	GCF_020889665.1
WP_229373705.1#53|Staphylococcus_aureus	903	-	+	55	-12709	-11807	1490322	1491224	WP_001162352.1#53	NZ_CP084892.1	GCF_020889665.1
WP_229373705.1#53|Staphylococcus_aureus	984	-	+	72	-11495	-10512	1489027	1490010	WP_229373707.1#53	NZ_CP084892.1	GCF_020889665.1
WP_229373705.1#53|Staphylococcus_aureus	927	-	+	32	-10321	-9395	1487910	1488836	WP_000204625.1#53	NZ_CP084892.1	GCF_020889665.1
WP_229373705.1#53|Staphylococcus_aureus	918	-	+	32	-9393	-8476	1486991	1487908	WP_229373706.1#53	NZ_CP084892.1	GCF_020889665.1
WP_229373705.1#53|Staphylococcus_aureus	852	-	+	28	-8429	-7578	1486093	1486944	WP_000079452.1#53	NZ_CP084892.1	GCF_020889665.1
WP_229373705.1#53|Staphylococcus_aureus	642	-	+	49	-7571	-6930	1485445	1486086	WP_000974850.1#53	NZ_CP084892.1	GCF_020889665.1
WP_229373705.1#53|Staphylococcus_aureus	1815	-	-	54	-6790	-4976	1483491	1485305	WP_000077560.1#53	NZ_CP084892.1	GCF_020889665.1
WP_229373705.1#53|Staphylococcus_aureus	345	-	+	44	-4771	-4427	1482942	1483286	WP_000171798.1#53	NZ_CP084892.1	GCF_020889665.1
WP_229373705.1#53|Staphylococcus_aureus	186	-	+	50	-4479	-4294	1482809	1482994	WP_031927640.1#53	NZ_CP084892.1	GCF_020889665.1
WP_229373705.1#53|Staphylococcus_aureus	678	-	+	81	-4123	-3446	1481961	1482638	pseudogene_53.18*#53	NZ_CP084892.1	GCF_020889665.1
WP_229373705.1#53|Staphylococcus_aureus	1205	-	-	81	-3355	-2151	1480666	1481870	pseudogene_53.12*#53	NZ_CP084892.1	GCF_020889665.1
WP_229373705.1#53|Staphylococcus_aureus	1509	-	-	29	-1907	-399	1478914	1480422	WP_275112646.1#53	NZ_CP084892.1	GCF_020889665.1
WP_229373705.1#53|Staphylococcus_aureus	111	-	+	81	-228	-118	1478633	1478743	pseudogene_53.25*#53	NZ_CP084892.1	GCF_020889665.1
WP_229373705.1#53|Staphylococcus_aureus	1458	-	+	79	1	1458	1477057	1478514	WP_229373705.1#53	NZ_CP084892.1	GCF_020889665.1
WP_229373705.1#53|Staphylococcus_aureus	291	-	+	71	2034	2324	1476191	1476481	WP_229373704.1#53	NZ_CP084892.1	GCF_020889665.1
WP_229373705.1#53|Staphylococcus_aureus	99	-	-	0	2439	2537	1475978	1476076	WP_229374803.1#53	NZ_CP084892.1	GCF_020889665.1
WP_229373705.1#53|Staphylococcus_aureus	294	-	-	0	2573	2866	1475649	1475942	WP_229373703.1#53	NZ_CP084892.1	GCF_020889665.1
WP_229373705.1#53|Staphylococcus_aureus	144	-	-	58	2999	3142	1475373	1475516	WP_162782423.1#53	NZ_CP084892.1	GCF_020889665.1
WP_229373705.1#53|Staphylococcus_aureus	720	-	-	0	3199	3918	1474597	1475316	WP_229373702.1#53	NZ_CP084892.1	GCF_020889665.1
WP_229373705.1#53|Staphylococcus_aureus	219	-	+	0	4060	4278	1474237	1474455	WP_031903096.1#53	NZ_CP084892.1	GCF_020889665.1
WP_229373705.1#53|Staphylococcus_aureus	309	-	+	53	4295	4603	1473912	1474220	WP_115211188.1#53	NZ_CP084892.1	GCF_020889665.1
WP_229373705.1#53|Staphylococcus_aureus	228	-	+	52	4641	4868	1473647	1473874	WP_115211187.1#53	NZ_CP084892.1	GCF_020889665.1
WP_229373705.1#53|Staphylococcus_aureus	216	-	+	51	4926	5141	1473374	1473589	WP_115211186.1#53	NZ_CP084892.1	GCF_020889665.1
WP_229373705.1#53|Staphylococcus_aureus	219	-	-	70	5138	5356	1473159	1473377	WP_229373701.1#53	NZ_CP084892.1	GCF_020889665.1
WP_229373705.1#53|Staphylococcus_aureus	264	-	+	69	5415	5678	1472837	1473100	WP_229373699.1#53	NZ_CP084892.1	GCF_020889665.1
WP_229373705.1#53|Staphylococcus_aureus	162	-	+	68	5691	5852	1472663	1472824	WP_229373697.1#53	NZ_CP084892.1	GCF_020889665.1
WP_229373705.1#53|Staphylococcus_aureus	324	-	+	67	5934	6257	1472258	1472581	WP_229373695.1#53	NZ_CP084892.1	GCF_020889665.1
WP_229373705.1#53|Staphylococcus_aureus	363	-	+	66	6272	6634	1471881	1472243	WP_229373693.1#53	NZ_CP084892.1	GCF_020889665.1
WP_229373705.1#53|Staphylococcus_aureus	1167	-	+	65	6631	7797	1470718	1471884	WP_229373691.1#53	NZ_CP084892.1	GCF_020889665.1
WP_031903600.1#47|Staphylococcus_aureus_R0487	140	+	+	29	-787	-648	1	140	WP_150527435.1#47	NZ_KK224960.1	GCF_000639675.1
WP_031903600.1#47|Staphylococcus_aureus_R0487	195	+	-	36	-511	-317	277	471	WP_031903152.1#47	NZ_KK224960.1	GCF_000639675.1
WP_031903600.1#47|Staphylococcus_aureus_R0487	1458	+	+	79	1	1458	789	2246	WP_031903600.1#47	NZ_KK224960.1	GCF_000639675.1
WP_031903600.1#47|Staphylococcus_aureus_R0487	564	+	+	35	2143	2706	2931	3494	WP_031903127.1#47	NZ_KK224960.1	GCF_000639675.1
WP_031903600.1#47|Staphylococcus_aureus_R0487	1248	+	+	37	2886	4133	3674	4921	WP_031903601.1#47	NZ_KK224960.1	GCF_000639675.1
WP_031903600.1#47|Staphylococcus_aureus_R0487	195	+	-	0	4202	4396	4990	5184	WP_031903602.1#47	NZ_KK224960.1	GCF_000639675.1
WP_031903600.1#47|Staphylococcus_aureus_R0487	219	+	-	0	5023	5241	5811	6029	WP_031903603.1#47	NZ_KK224960.1	GCF_000639675.1
WP_031903600.1#47|Staphylococcus_aureus_R0487	1935	+	+	0	8138	10072	8926	10860	WP_031903604.1#47	NZ_KK224960.1	GCF_000639675.1
WP_031903600.1#47|Staphylococcus_aureus_R0487	312	+	+	0	10076	10387	10864	11175	WP_000831613.1#47	NZ_KK224960.1	GCF_000639675.1
WP_031903600.1#47|Staphylococcus_aureus_R0487	627	+	+	28	10399	11025	11187	11813	WP_031903605.1#47	NZ_KK224960.1	GCF_000639675.1
WP_031903600.1#47|Staphylococcus_aureus_R0487	102	+	+	21	11128	11229	11916	12017	WP_002446825.1#47	NZ_KK224960.1	GCF_000639675.1
WP_031903600.1#47|Staphylococcus_aureus_R0487	495	+	-	0	11507	12001	12295	12789	WP_031903606.1#47	NZ_KK224960.1	GCF_000639675.1
WP_031903600.1#47|Staphylococcus_aureus_R0487	936	+	-	26	13042	13977	13830	14765	WP_031903608.1#47	NZ_KK224960.1	GCF_000639675.1
WP_031903600.1#47|Staphylococcus_aureus_R0487	792	+	+	0	14485	15276	15273	16064	WP_031903609.1#47	NZ_KK224960.1	GCF_000639675.1
WP_031903600.1#47|Staphylococcus_aureus_R0487	306	+	+	0	15282	15587	16070	16375	WP_031903610.1#47	NZ_KK224960.1	GCF_000639675.1
WP_031903600.1#47|Staphylococcus_aureus_R0487	204	+	+	56	15651	15854	16439	16642	WP_031903611.1#47	NZ_KK224960.1	GCF_000639675.1
WP_031903600.1#47|Staphylococcus_aureus_R0487	1395	+	+	0	16621	18015	17409	18803	WP_031903612.1#47	NZ_KK224960.1	GCF_000639675.1
WP_031903600.1#47|Staphylococcus_aureus_R0487	732	+	-	1	18082	18813	18870	19601	WP_050439210.1#47	NZ_KK224960.1	GCF_000639675.1
WP_031904651.1#70|Staphylococcus_aureus_R0357	1181	+	+	79	1	1181	1	1181	WP_031904651.1#70	NZ_KK224919.1	GCF_000639655.1
WP_031904651.1#70|Staphylococcus_aureus_R0357	564	+	+	35	1866	2429	1866	2429	WP_031903127.1#70	NZ_KK224919.1	GCF_000639655.1
WP_031904651.1#70|Staphylococcus_aureus_R0357	1248	+	+	37	2609	3856	2609	3856	WP_031903128.1#70	NZ_KK224919.1	GCF_000639655.1
WP_031904651.1#70|Staphylococcus_aureus_R0357	183	+	-	81	3932	4114	3932	4114	pseudogene_70.27*#70	NZ_KK224919.1	GCF_000639655.1
WP_031904651.1#70|Staphylococcus_aureus_R0357	102	+	+	21	7283	7384	7283	7384	WP_150527434.1#70	NZ_KK224919.1	GCF_000639655.1
WP_031904651.1#70|Staphylococcus_aureus_R0357	461	+	-	81	7877	8337	7877	8337	pseudogene_70.30*#70	NZ_KK224919.1	GCF_000639655.1
WP_031903153.1#75|Staphylococcus_aureus_R0545	140	+	+	29	-787	-648	1	140	WP_150527435.1#75	NZ_KK225041.1	GCF_000639695.1
WP_031903153.1#75|Staphylococcus_aureus_R0545	195	+	-	36	-511	-317	277	471	WP_031903152.1#75	NZ_KK225041.1	GCF_000639695.1
WP_031903153.1#75|Staphylococcus_aureus_R0545	1130	+	+	79	1	1130	789	1918	WP_031903153.1#75	NZ_KK225041.1	GCF_000639695.1
WP_031903307.1#48|Staphylococcus_aureus_R0294	140	+	+	29	-787	-648	1	140	WP_150527435.1#48	NZ_KK224815.1	GCF_000639615.1
WP_031903307.1#48|Staphylococcus_aureus_R0294	195	+	-	36	-511	-317	277	471	WP_031903152.1#48	NZ_KK224815.1	GCF_000639615.1
WP_031903307.1#48|Staphylococcus_aureus_R0294	1458	+	+	79	1	1458	789	2246	WP_031903307.1#48	NZ_KK224815.1	GCF_000639615.1
WP_031903307.1#48|Staphylococcus_aureus_R0294	564	+	+	35	2143	2706	2931	3494	WP_031903127.1#48	NZ_KK224815.1	GCF_000639615.1
WP_031903307.1#48|Staphylococcus_aureus_R0294	1248	+	+	37	2886	4133	3674	4921	WP_031903128.1#48	NZ_KK224815.1	GCF_000639615.1
WP_031903307.1#48|Staphylococcus_aureus_R0294	183	+	-	81	4209	4391	4997	5179	pseudogene_48.26*#48	NZ_KK224815.1	GCF_000639615.1
WP_233145414.1#51|Staphylococcus_aureus	1182	-	+	41	-11736	-10555	22381	23562	WP_198918090.1#51	NZ_JAELYW010000034.1	GCF_016425615.1
WP_233145414.1#51|Staphylococcus_aureus	96	-	+	21	-10492	-10397	22223	22318	WP_198918089.1#51	NZ_JAELYW010000034.1	GCF_016425615.1
WP_233145414.1#51|Staphylococcus_aureus	480	-	-	40	-10127	-9648	21474	21953	WP_198918088.1#51	NZ_JAELYW010000034.1	GCF_016425615.1
WP_233145414.1#51|Staphylococcus_aureus	1344	-	-	81	-9634	-8291	20117	21460	pseudogene_51.0*#51	NZ_JAELYW010000034.1	GCF_016425615.1
WP_233145414.1#51|Staphylococcus_aureus	423	-	-	42	-8304	-7882	19708	20130	WP_198974874.1#51	NZ_JAELYW010000034.1	GCF_016425615.1
WP_233145414.1#51|Staphylococcus_aureus	1344	-	-	81	-9634	-8291	20117	21460	pseudogene_51.0*#51	NZ_JAELYW010000034.1	GCF_016425615.1
WP_233145414.1#51|Staphylococcus_aureus	669	-	-	33	-7068	-6400	18226	18894	WP_233145417.1#51	NZ_JAELYW010000034.1	GCF_016425615.1
WP_233145414.1#51|Staphylococcus_aureus	993	-	+	26	-5958	-4966	16792	17784	WP_198974026.1#51	NZ_JAELYW010000034.1	GCF_016425615.1
WP_233145414.1#51|Staphylococcus_aureus	278	-	+	81	-4946	-4669	16495	16772	pseudogene_51.11*#51	NZ_JAELYW010000034.1	GCF_016425615.1
WP_233145414.1#51|Staphylococcus_aureus	174	-	+	77	-4013	-3840	15666	15839	WP_198981280.1#51	NZ_JAELYW010000034.1	GCF_016425615.1
WP_233145414.1#51|Staphylococcus_aureus	417	-	-	74	-3662	-3246	15072	15488	WP_063282967.1#51	NZ_JAELYW010000034.1	GCF_016425615.1
WP_233145414.1#51|Staphylococcus_aureus	402	-	-	31	-3103	-2702	14528	14929	WP_198974947.1#51	NZ_JAELYW010000034.1	GCF_016425615.1
WP_233145414.1#51|Staphylococcus_aureus	1203	-	+	0	-2668	-1466	13292	14494	WP_198974946.1#51	NZ_JAELYW010000034.1	GCF_016425615.1
WP_233145414.1#51|Staphylococcus_aureus	315	-	+	0	-1460	-1146	12972	13286	WP_198974945.1#51	NZ_JAELYW010000034.1	GCF_016425615.1
WP_233145414.1#51|Staphylococcus_aureus	420	-	-	31	-848	-429	12255	12674	WP_198981278.1#51	NZ_JAELYW010000034.1	GCF_016425615.1
WP_233145414.1#51|Staphylococcus_aureus	1518	-	+	79	1	1518	10308	11825	WP_233145414.1#51	NZ_JAELYW010000034.1	GCF_016425615.1
WP_233145414.1#51|Staphylococcus_aureus	102	-	+	21	3141	3242	8584	8685	WP_002497230.1#51	NZ_JAELYW010000034.1	GCF_016425615.1
WP_233145414.1#51|Staphylococcus_aureus	321	-	-	39	3374	3694	8132	8452	WP_198918083.1#51	NZ_JAELYW010000034.1	GCF_016425615.1
WP_233145414.1#51|Staphylococcus_aureus	162	-	-	81	3769	3930	7896	8057	pseudogene_51.29*#51	NZ_JAELYW010000034.1	GCF_016425615.1
WP_233145414.1#51|Staphylococcus_aureus	834	-	-	59	4666	5499	6327	7160	WP_198918082.1#51	NZ_JAELYW010000034.1	GCF_016425615.1
WP_233145414.1#51|Staphylococcus_aureus	336	-	-	62	5496	5831	5995	6330	WP_198974938.1#51	NZ_JAELYW010000034.1	GCF_016425615.1
WP_233145414.1#51|Staphylococcus_aureus	2553	-	-	27	5921	8473	3353	5905	WP_199004929.1#51	NZ_JAELYW010000034.1	GCF_016425615.1
WP_233145414.1#51|Staphylococcus_aureus	372	-	+	75	9614	9985	1841	2212	WP_233146719.1#51	NZ_JAELYW010000034.1	GCF_016425615.1
WP_233145414.1#51|Staphylococcus_aureus	567	-	-	22	10750	11316	510	1076	WP_198918079.1#51	NZ_JAELYW010000034.1	GCF_016425615.1
WP_233145414.1#51|Staphylococcus_aureus	467	-	-	81	11359	11825	1	467	pseudogene_51.13*#51	NZ_JAELYW010000034.1	GCF_016425615.1
WP_198918092.1#49|Staphylococcus_aureus	585	-	+	0	-13383	-12799	16732	17316	WP_198918076.1#49	NZ_CP066489.1	GCF_016413705.1
WP_198918092.1#49|Staphylococcus_aureus	185	-	-	81	-12783	-12599	16532	16716	pseudogene_49.12*#49	NZ_CP066489.1	GCF_016413705.1
WP_198918092.1#49|Staphylococcus_aureus	1551	-	-	61	-12422	-10872	14805	16355	WP_198918075.1#49	NZ_CP066489.1	GCF_016413705.1
WP_198918092.1#49|Staphylococcus_aureus	1158	-	+	60	-10658	-9501	13434	14591	WP_198918091.1#49	NZ_CP066489.1	GCF_016413705.1
WP_198918092.1#49|Staphylococcus_aureus	1182	-	+	41	-8933	-7752	11685	12866	WP_198918090.1#49	NZ_CP066489.1	GCF_016413705.1
WP_198918092.1#49|Staphylococcus_aureus	96	-	+	21	-7689	-7594	11527	11622	WP_198918089.1#49	NZ_CP066489.1	GCF_016413705.1
WP_198918092.1#49|Staphylococcus_aureus	480	-	-	40	-7324	-6845	10778	11257	WP_198918088.1#49	NZ_CP066489.1	GCF_016413705.1
WP_198918092.1#49|Staphylococcus_aureus	1344	-	-	81	-6831	-5488	9421	10764	pseudogene_49.26*#49	NZ_CP066489.1	GCF_016413705.1
WP_198918092.1#49|Staphylococcus_aureus	423	-	-	42	-5501	-5079	9012	9434	WP_198918093.1#49	NZ_CP066489.1	GCF_016413705.1
WP_198918092.1#49|Staphylococcus_aureus	516	-	-	0	-4947	-4432	8365	8880	WP_198918087.1#49	NZ_CP066489.1	GCF_016413705.1
WP_198918092.1#49|Staphylococcus_aureus	684	-	-	33	-4265	-3582	7515	8198	WP_198918086.1#49	NZ_CP066489.1	GCF_016413705.1
WP_198918092.1#49|Staphylococcus_aureus	1008	-	+	26	-3155	-2148	6081	7088	WP_198918085.1#49	NZ_CP066489.1	GCF_016413705.1
WP_198918092.1#49|Staphylococcus_aureus	299	-	+	81	-2149	-1851	5784	6082	pseudogene_49.2*#49	NZ_CP066489.1	GCF_016413705.1
WP_198918092.1#49|Staphylococcus_aureus	399	-	-	81	-1279	-881	4814	5212	pseudogene_49.3*#49	NZ_CP066489.1	GCF_016413705.1
WP_198918092.1#49|Staphylococcus_aureus	375	-	-	31	-877	-503	4436	4810	WP_198918084.1#49	NZ_CP066489.1	GCF_016413705.1
WP_198918092.1#49|Staphylococcus_aureus	1521	-	+	79	1	1521	2412	3932	WP_198918092.1#49	NZ_CP066489.1	GCF_016413705.1
WP_198918092.1#49|Staphylococcus_aureus	102	-	+	21	3143	3244	689	790	WP_002497230.1#49	NZ_CP066489.1	GCF_016413705.1
WP_198918092.1#49|Staphylococcus_aureus	321	-	-	39	3376	3696	237	557	WP_198918083.1#49	NZ_CP066489.1	GCF_016413705.1
WP_233145423.1#50|Staphylococcus_aureus	185	+	-	81	-12771	-12587	160	344	pseudogene_50.29*#50	NZ_JAELYL010000037.1	GCF_016425925.1
WP_233145423.1#50|Staphylococcus_aureus	1596	+	-	61	-12410	-10815	521	2116	WP_198974505.1#50	NZ_JAELYL010000037.1	GCF_016425925.1
WP_233145423.1#50|Staphylococcus_aureus	1158	+	+	60	-10646	-9489	2285	3442	WP_198918091.1#50	NZ_JAELYL010000037.1	GCF_016425925.1
WP_233145423.1#50|Staphylococcus_aureus	1182	+	+	41	-8921	-7740	4010	5191	WP_198918090.1#50	NZ_JAELYL010000037.1	GCF_016425925.1
WP_233145423.1#50|Staphylococcus_aureus	96	+	+	21	-7677	-7582	5254	5349	WP_198918089.1#50	NZ_JAELYL010000037.1	GCF_016425925.1
WP_233145423.1#50|Staphylococcus_aureus	480	+	-	40	-7312	-6833	5619	6098	WP_198918088.1#50	NZ_JAELYL010000037.1	GCF_016425925.1
WP_233145423.1#50|Staphylococcus_aureus	1344	+	-	81	-6819	-5476	6112	7455	pseudogene_50.12*#50	NZ_JAELYL010000037.1	GCF_016425925.1
WP_233145423.1#50|Staphylococcus_aureus	423	+	-	42	-5489	-5067	7442	7864	WP_198918093.1#50	NZ_JAELYL010000037.1	GCF_016425925.1
WP_233145423.1#50|Staphylococcus_aureus	525	+	-	81	-4935	-4411	7996	8520	pseudogene_50.31*#50	NZ_JAELYL010000037.1	GCF_016425925.1
WP_233145423.1#50|Staphylococcus_aureus	669	+	-	33	-4253	-3585	8678	9346	WP_233145425.1#50	NZ_JAELYL010000037.1	GCF_016425925.1
WP_233145423.1#50|Staphylococcus_aureus	993	+	+	26	-3143	-2151	9788	10780	WP_198974026.1#50	NZ_JAELYL010000037.1	GCF_016425925.1
WP_233145423.1#50|Staphylococcus_aureus	299	+	+	81	-2152	-1854	10779	11077	pseudogene_50.30*#50	NZ_JAELYL010000037.1	GCF_016425925.1
WP_233145423.1#50|Staphylococcus_aureus	477	+	-	74	-1360	-884	11571	12047	WP_233145424.1#50	NZ_JAELYL010000037.1	GCF_016425925.1
WP_233145423.1#50|Staphylococcus_aureus	375	+	-	31	-880	-506	12051	12425	WP_198918084.1#50	NZ_JAELYL010000037.1	GCF_016425925.1
WP_233145423.1#50|Staphylococcus_aureus	1518	+	+	79	1	1518	12932	14449	WP_233145423.1#50	NZ_JAELYL010000037.1	GCF_016425925.1
WP_233145423.1#50|Staphylococcus_aureus	102	+	+	21	3140	3241	16071	16172	WP_002497230.1#50	NZ_JAELYL010000037.1	GCF_016425925.1
WP_233145423.1#50|Staphylococcus_aureus	321	+	-	39	3373	3693	16304	16624	WP_198918083.1#50	NZ_JAELYL010000037.1	GCF_016425925.1
WP_233145423.1#50|Staphylococcus_aureus	162	+	-	81	3768	3929	16699	16860	pseudogene_50.28*#50	NZ_JAELYL010000037.1	GCF_016425925.1
WP_233145423.1#50|Staphylococcus_aureus	834	+	-	59	4652	5485	17583	18416	WP_198918082.1#50	NZ_JAELYL010000037.1	GCF_016425925.1
WP_233145423.1#50|Staphylococcus_aureus	303	+	-	62	5517	5819	18448	18750	WP_198918081.1#50	NZ_JAELYL010000037.1	GCF_016425925.1
WP_233145423.1#50|Staphylococcus_aureus	2316	+	-	27	5909	8224	18840	21155	WP_198998805.1#50	NZ_JAELYL010000037.1	GCF_016425925.1
WP_233145423.1#50|Staphylococcus_aureus	513	+	+	75	9225	9737	22156	22668	WP_233144846.1#50	NZ_JAELYL010000037.1	GCF_016425925.1
WP_233145423.1#50|Staphylococcus_aureus	567	+	-	22	10501	11067	23432	23998	WP_198918079.1#50	NZ_JAELYL010000037.1	GCF_016425925.1
WP_233145423.1#50|Staphylococcus_aureus	536	+	-	81	11110	11645	24041	24576	pseudogene_50.19*#50	NZ_JAELYL010000037.1	GCF_016425925.1
WP_162647574.1#72|Staphylococcus_aureus	1413	+	-	0	-9437	-8025	1	1413	WP_162647573.1#72	NZ_JAAFMH010000029.1	GCF_010364405.1
WP_162647574.1#72|Staphylococcus_aureus	93	+	+	81	-7500	-7408	1938	2030	pseudogene_72.19*#72	NZ_JAAFMH010000029.1	GCF_010364405.1
WP_162647574.1#72|Staphylococcus_aureus	114	+	-	0	-7402	-7289	2036	2149	WP_238988565.1#72	NZ_JAAFMH010000029.1	GCF_010364405.1
WP_162647574.1#72|Staphylococcus_aureus	567	+	-	22	-7132	-6566	2306	2872	WP_162635671.1#72	NZ_JAAFMH010000029.1	GCF_010364405.1
WP_162647574.1#72|Staphylococcus_aureus	807	+	-	0	-6240	-5434	3198	4004	WP_154269623.1#72	NZ_JAAFMH010000029.1	GCF_010364405.1
WP_162647574.1#72|Staphylococcus_aureus	417	+	+	0	-5358	-4942	4080	4496	WP_031902834.1#72	NZ_JAAFMH010000029.1	GCF_010364405.1
WP_162647574.1#72|Staphylococcus_aureus	426	+	-	0	-4949	-4524	4489	4914	WP_031902835.1#72	NZ_JAAFMH010000029.1	GCF_010364405.1
WP_162647574.1#72|Staphylococcus_aureus	195	+	-	0	-4478	-4284	4960	5154	WP_031902836.1#72	NZ_JAAFMH010000029.1	GCF_010364405.1
WP_162647574.1#72|Staphylococcus_aureus	450	+	-	0	-4153	-3704	5285	5734	WP_031902837.1#72	NZ_JAAFMH010000029.1	GCF_010364405.1
WP_162647574.1#72|Staphylococcus_aureus	150	+	-	0	-3671	-3522	5767	5916	WP_001031498.1#72	NZ_JAAFMH010000029.1	GCF_010364405.1
WP_162647574.1#72|Staphylococcus_aureus	951	+	-	56	-3402	-2452	6036	6986	WP_154269622.1#72	NZ_JAAFMH010000029.1	GCF_010364405.1
WP_162647574.1#72|Staphylococcus_aureus	183	+	-	0	-2413	-2231	7025	7207	WP_012816511.1#72	NZ_JAAFMH010000029.1	GCF_010364405.1
WP_162647574.1#72|Staphylococcus_aureus	288	+	-	0	-2156	-1869	7282	7569	WP_012816512.1#72	NZ_JAAFMH010000029.1	GCF_010364405.1
WP_162647574.1#72|Staphylococcus_aureus	213	+	-	0	-1761	-1549	7677	7889	WP_154269663.1#72	NZ_JAAFMH010000029.1	GCF_010364405.1
WP_162647574.1#72|Staphylococcus_aureus	714	+	+	1	-740	-27	8698	9411	WP_162635604.1#72	NZ_JAAFMH010000029.1	GCF_010364405.1
WP_162647574.1#72|Staphylococcus_aureus	1518	+	+	79	1	1518	9439	10956	WP_162647574.1#72	NZ_JAAFMH010000029.1	GCF_010364405.1
WP_162647574.1#72|Staphylococcus_aureus	675	+	-	43	1622	2296	11060	11734	WP_162647575.1#72	NZ_JAAFMH010000029.1	GCF_010364405.1
WP_162647574.1#72|Staphylococcus_aureus	1317	+	-	57	3009	4325	12447	13763	WP_162647576.1#72	NZ_JAAFMH010000029.1	GCF_010364405.1
WP_162647574.1#72|Staphylococcus_aureus	193	+	+	81	4813	5005	14251	14443	pseudogene_72.4*#72	NZ_JAAFMH010000029.1	GCF_010364405.1
WP_162647574.1#72|Staphylococcus_aureus	1266	+	+	81	5323	6588	14761	16026	pseudogene_72.1*#72	NZ_JAAFMH010000029.1	GCF_010364405.1
WP_162647574.1#72|Staphylococcus_aureus	1611	+	-	38	7390	9000	16828	18438	WP_162647577.1#72	NZ_JAAFMH010000029.1	GCF_010364405.1
WP_162647574.1#72|Staphylococcus_aureus	2100	+	-	27	9143	11242	18581	20680	WP_162647578.1#72	NZ_JAAFMH010000029.1	GCF_010364405.1
WP_162635605.1#73|Staphylococcus_aureus	100	+	+	81	-1293	-1194	1	100	pseudogene_73.20*#73	NZ_JAAFMM010000105.1	GCF_010364555.1
WP_162635605.1#73|Staphylococcus_aureus	714	+	+	1	-740	-27	554	1267	WP_162635604.1#73	NZ_JAAFMM010000105.1	GCF_010364555.1
WP_162635605.1#73|Staphylococcus_aureus	1518	+	+	79	1	1518	1295	2812	WP_162635605.1#73	NZ_JAAFMM010000105.1	GCF_010364555.1
WP_162635605.1#73|Staphylococcus_aureus	458	+	-	81	1702	2159	2996	3453	pseudogene_73.7*#73	NZ_JAAFMM010000105.1	GCF_010364555.1
WP_162635605.1#73|Staphylococcus_aureus	1317	+	+	57	3018	4334	4312	5628	WP_162635606.1#73	NZ_JAAFMM010000105.1	GCF_010364555.1
WP_162635605.1#73|Staphylococcus_aureus	360	+	+	27	5415	5774	6709	7068	WP_162635607.1#73	NZ_JAAFMM010000105.1	GCF_010364555.1
WP_194381584.1#69|Staphylococcus_aureus	702	-	+	1	-729	-28	2222	2923	WP_063644570.1#69	NZ_JADGRU010000001.1	GCF_015277695.1
WP_194381584.1#69|Staphylococcus_aureus	1512	-	+	79	1	1512	682	2193	WP_194381584.1#69	NZ_JADGRU010000001.1	GCF_015277695.1
WP_194381584.1#69|Staphylococcus_aureus	474	-	+	81	1691	2164	30	503	pseudogene_69.24*#69	NZ_JADGRU010000001.1	GCF_015277695.1
WP_200730793.1#64|Staphylococcus_aureus	195	-	-	0	-12352	-12158	14159	14353	WP_049406307.1#64	NZ_WNKR01000039.1	GCF_016617525.1
WP_200730793.1#64|Staphylococcus_aureus	348	-	+	0	-11875	-11528	13529	13876	WP_037541281.1#64	NZ_WNKR01000039.1	GCF_016617525.1
WP_200730793.1#64|Staphylococcus_aureus	1722	-	+	0	-11541	-9820	11821	13542	WP_200730800.1#64	NZ_WNKR01000039.1	GCF_016617525.1
WP_200730793.1#64|Staphylococcus_aureus	1665	-	+	81	-9820	-8156	10157	11821	pseudogene_64.16*#64	NZ_WNKR01000039.1	GCF_016617525.1
WP_200730793.1#64|Staphylococcus_aureus	315	-	+	0	-8159	-7845	9846	10160	WP_002441914.1#64	NZ_WNKR01000039.1	GCF_016617525.1
WP_200730793.1#64|Staphylococcus_aureus	1293	-	+	0	-7845	-6553	8554	9846	WP_037550792.1#64	NZ_WNKR01000039.1	GCF_016617525.1
WP_200730793.1#64|Staphylococcus_aureus	396	-	+	0	-6534	-6139	8140	8535	WP_002441910.1#64	NZ_WNKR01000039.1	GCF_016617525.1
WP_200730793.1#64|Staphylococcus_aureus	162	-	+	0	-5936	-5775	7776	7937	WP_176744766.1#64	NZ_WNKR01000039.1	GCF_016617525.1
WP_200730793.1#64|Staphylococcus_aureus	918	-	+	0	-5660	-4743	6744	7661	WP_200730795.1#64	NZ_WNKR01000039.1	GCF_016617525.1
WP_200730793.1#64|Staphylococcus_aureus	609	-	-	22	-4582	-3974	5975	6583	WP_048665543.1#64	NZ_WNKR01000039.1	GCF_016617525.1
WP_200730793.1#64|Staphylococcus_aureus	390	-	-	64	-3703	-3314	5315	5704	WP_228480541.1#64	NZ_WNKR01000039.1	GCF_016617525.1
WP_200730793.1#64|Staphylococcus_aureus	972	-	+	63	-3161	-2190	4191	5162	WP_200730794.1#64	NZ_WNKR01000039.1	GCF_016617525.1
WP_200730793.1#64|Staphylococcus_aureus	93	-	-	21	-2018	-1926	3927	4019	WP_001791613.1#64	NZ_WNKR01000039.1	GCF_016617525.1
WP_200730793.1#64|Staphylococcus_aureus	577	-	+	81	-1587	-1011	3012	3588	pseudogene_64.3*#64	NZ_WNKR01000039.1	GCF_016617525.1
WP_200730793.1#64|Staphylococcus_aureus	702	-	+	1	-729	-28	2029	2730	WP_063644570.1#64	NZ_WNKR01000039.1	GCF_016617525.1
WP_200730793.1#64|Staphylococcus_aureus	1512	-	+	79	1	1512	489	2000	WP_200730793.1#64	NZ_WNKR01000039.1	GCF_016617525.1
WP_200730793.1#64|Staphylococcus_aureus	252	-	+	81	1749	2000	1	252	pseudogene_64.29*#64	NZ_WNKR01000039.1	GCF_016617525.1
WP_070002098.1#67|Staphylococcus_aureus	108	-	+	81	-1118	-1011	7833	7940	pseudogene_67.3*#67	NZ_JAKRWN010000003.1	GCF_030412825.1
WP_070002098.1#67|Staphylococcus_aureus	702	-	+	1	-729	-28	6850	7551	WP_070002100.1#67	NZ_JAKRWN010000003.1	GCF_030412825.1
WP_070002098.1#67|Staphylococcus_aureus	1512	-	+	79	1	1512	5310	6821	WP_070002098.1#67	NZ_JAKRWN010000003.1	GCF_030412825.1
WP_070002098.1#67|Staphylococcus_aureus	675	-	+	81	1749	2423	4399	5073	pseudogene_67.9*#67	NZ_JAKRWN010000003.1	GCF_030412825.1
WP_070002098.1#67|Staphylococcus_aureus	2055	-	-	78	2671	4725	2097	4151	WP_290462045.1#67	NZ_JAKRWN010000003.1	GCF_030412825.1
WP_070002098.1#67|Staphylococcus_aureus	1617	-	-	38	4955	6571	251	1867	WP_063644657.1#67	NZ_JAKRWN010000003.1	GCF_030412825.1
WP_070002098.1#67|Staphylococcus_aureus	108	-	-	81	6714	6821	1	108	pseudogene_67.4*#67	NZ_JAKRWN010000003.1	GCF_030412825.1
WP_301399620.1#68|Staphylococcus_aureus	702	+	+	1	-729	-28	250	951	WP_070002100.1#68	NZ_JAUFPF010000032.1	GCF_030442375.1
WP_301399620.1#68|Staphylococcus_aureus	1512	+	+	79	1	1512	980	2491	WP_301399620.1#68	NZ_JAUFPF010000032.1	GCF_030442375.1
WP_301399620.1#68|Staphylococcus_aureus	358	+	+	81	1749	2106	2728	3085	pseudogene_68.6*#68	NZ_JAUFPF010000032.1	GCF_030442375.1
WP_107371533.1#65|Staphylococcus_aureus	1587	-	-	0	-11050	-9464	16117	17703	WP_194381443.1#65	NZ_JABTVD010000005.1	GCF_019279695.1
WP_107371533.1#65|Staphylococcus_aureus	249	-	-	0	-9073	-8825	15478	15726	WP_061651655.1#65	NZ_JABTVD010000005.1	GCF_019279695.1
WP_107371533.1#65|Staphylococcus_aureus	555	-	-	22	-8813	-8259	14912	15466	WP_115347683.1#65	NZ_JABTVD010000005.1	GCF_019279695.1
WP_107371533.1#65|Staphylococcus_aureus	561	-	-	22	-7875	-7315	13968	14528	WP_115347684.1#65	NZ_JABTVD010000005.1	GCF_019279695.1
WP_107371533.1#65|Staphylococcus_aureus	747	-	-	0	-7132	-6386	13039	13785	WP_115347685.1#65	NZ_JABTVD010000005.1	GCF_019279695.1
WP_107371533.1#65|Staphylococcus_aureus	429	-	-	0	-6393	-5965	12618	13046	WP_224721112.1#65	NZ_JABTVD010000005.1	GCF_019279695.1
WP_107371533.1#65|Staphylococcus_aureus	549	-	-	0	-5968	-5420	12073	12621	WP_228480540.1#65	NZ_JABTVD010000005.1	GCF_019279695.1
WP_107371533.1#65|Staphylococcus_aureus	477	-	+	81	-5240	-4764	11417	11893	pseudogene_65.19*#65	NZ_JABTVD010000005.1	GCF_019279695.1
WP_107371533.1#65|Staphylococcus_aureus	561	-	+	22	-4745	-4185	10838	11398	WP_115347686.1#65	NZ_JABTVD010000005.1	GCF_019279695.1
WP_107371533.1#65|Staphylococcus_aureus	609	-	-	22	-4009	-3401	10054	10662	WP_115347687.1#65	NZ_JABTVD010000005.1	GCF_019279695.1
WP_107371533.1#65|Staphylococcus_aureus	393	-	-	64	-3129	-2737	9390	9782	WP_228480575.1#65	NZ_JABTVD010000005.1	GCF_019279695.1
WP_107371533.1#65|Staphylococcus_aureus	972	-	+	63	-2603	-1632	8285	9256	WP_000481282.1#65	NZ_JABTVD010000005.1	GCF_019279695.1
WP_107371533.1#65|Staphylococcus_aureus	93	-	-	21	-1460	-1368	8021	8113	WP_001791613.1#65	NZ_JABTVD010000005.1	GCF_019279695.1
WP_107371533.1#65|Staphylococcus_aureus	702	-	+	1	-729	-28	6681	7382	WP_063644570.1#65	NZ_JABTVD010000005.1	GCF_019279695.1
WP_107371533.1#65|Staphylococcus_aureus	1512	-	+	79	1	1512	5141	6652	WP_107371533.1#65	NZ_JABTVD010000005.1	GCF_019279695.1
WP_107371533.1#65|Staphylococcus_aureus	674	-	+	81	1749	2422	4231	4904	pseudogene_65.3*#65	NZ_JABTVD010000005.1	GCF_019279695.1
WP_107371533.1#65|Staphylococcus_aureus	2055	-	-	78	2670	4724	1929	3983	WP_115347689.1#65	NZ_JABTVD010000005.1	GCF_019279695.1
WP_107371533.1#65|Staphylococcus_aureus	1617	-	-	38	4954	6570	83	1699	WP_115347690.1#65	NZ_JABTVD010000005.1	GCF_019279695.1
WP_063644571.1#66|Staphylococcus_aureus	1505	-	-	27	-3445	-1941	3749	5253	WP_159426938.1#66	NZ_FMRY01000029.1	GCF_900098685.1
WP_063644571.1#66|Staphylococcus_aureus	674	-	+	81	-1684	-1011	2819	3492	pseudogene_66.25*#66	NZ_FMRY01000029.1	GCF_900098685.1
WP_063644571.1#66|Staphylococcus_aureus	702	-	+	1	-729	-28	1836	2537	WP_063644570.1#66	NZ_FMRY01000029.1	GCF_900098685.1
WP_063644571.1#66|Staphylococcus_aureus	1512	-	+	79	1	1512	296	1807	WP_063644571.1#66	NZ_FMRY01000029.1	GCF_900098685.1
WP_276210251.1#62|Staphylococcus_aureus	620	-	+	43	-1629	-1010	14468	15087	WP_276210253.1#62	NZ_JARJLY010000011.1	GCF_029335235.1
WP_276210251.1#62|Staphylococcus_aureus	702	-	+	1	-729	-28	13486	14187	WP_276210252.1#62	NZ_JARJLY010000011.1	GCF_029335235.1
WP_276210251.1#62|Staphylococcus_aureus	1512	-	+	79	1	1512	11946	13457	WP_276210251.1#62	NZ_JARJLY010000011.1	GCF_029335235.1
WP_276210251.1#62|Staphylococcus_aureus	609	-	+	81	1749	2357	11101	11709	pseudogene_62.31*#62	NZ_JARJLY010000011.1	GCF_029335235.1
WP_276210251.1#62|Staphylococcus_aureus	693	-	-	33	2833	3525	9933	10625	WP_276210250.1#62	NZ_JARJLY010000011.1	GCF_029335235.1
WP_276210251.1#62|Staphylococcus_aureus	945	-	+	26	3970	4914	8544	9488	WP_141060479.1#62	NZ_JARJLY010000011.1	GCF_029335235.1
WP_276210251.1#62|Staphylococcus_aureus	291	-	+	0	4934	5224	8234	8524	WP_276210254.1#62	NZ_JARJLY010000011.1	GCF_029335235.1
WP_276210251.1#62|Staphylococcus_aureus	102	-	+	21	7353	7454	6004	6105	WP_106884303.1#62	NZ_JARJLY010000011.1	GCF_029335235.1
WP_276210251.1#62|Staphylococcus_aureus	609	-	+	22	8206	8814	4644	5252	WP_276210249.1#62	NZ_JARJLY010000011.1	GCF_029335235.1
WP_276210251.1#62|Staphylococcus_aureus	201	-	-	0	8983	9183	4275	4475	WP_276210248.1#62	NZ_JARJLY010000011.1	GCF_029335235.1
WP_276210251.1#62|Staphylococcus_aureus	486	-	-	0	9205	9690	3768	4253	WP_276210247.1#62	NZ_JARJLY010000011.1	GCF_029335235.1
WP_276210251.1#62|Staphylococcus_aureus	675	-	-	43	10313	10987	2471	3145	WP_276210246.1#62	NZ_JARJLY010000011.1	GCF_029335235.1
WP_276210251.1#62|Staphylococcus_aureus	330	-	-	0	11362	11691	1767	2096	WP_276210245.1#62	NZ_JARJLY010000011.1	GCF_029335235.1
WP_276210251.1#62|Staphylococcus_aureus	525	-	-	0	11707	12231	1227	1751	WP_276210244.1#62	NZ_JARJLY010000011.1	GCF_029335235.1
WP_276210251.1#62|Staphylococcus_aureus	174	-	-	77	12473	12646	812	985	WP_276210243.1#62	NZ_JARJLY010000011.1	GCF_029335235.1
WP_276210251.1#62|Staphylococcus_aureus	132	-	+	81	13326	13457	1	132	pseudogene_62.12*#62	NZ_JARJLY010000011.1	GCF_029335235.1
WP_250543896.1#94|Staphylococcus_aureus	94	+	+	81	-9906	-9813	447600	447693	pseudogene_94.20*#94	NZ_CP075515.1	GCF_018502285.1
WP_250543896.1#94|Staphylococcus_aureus	587	+	+	81	-9577	-8991	447929	448515	pseudogene_94.14*#94	NZ_CP075515.1	GCF_018502285.1
WP_250543896.1#94|Staphylococcus_aureus	421	+	+	1	-8592	-8172	448914	449334	WP_250543875.1#94	NZ_CP075515.1	GCF_018502285.1
WP_250543896.1#94|Staphylococcus_aureus	235	+	+	81	-8122	-7888	449384	449618	pseudogene_94.8*#94	NZ_CP075515.1	GCF_018502285.1
WP_250543896.1#94|Staphylococcus_aureus	696	+	+	1	-7441	-6746	450065	450760	WP_000769820.1#94	NZ_CP075515.1	GCF_018502285.1
WP_250543896.1#94|Staphylococcus_aureus	699	+	+	1	-6405	-5707	451101	451799	WP_214418204.1#94	NZ_CP075515.1	GCF_018502285.1
WP_250543896.1#94|Staphylococcus_aureus	684	+	+	1	-5340	-4657	452166	452849	WP_017431759.1#94	NZ_CP075515.1	GCF_018502285.1
WP_250543896.1#94|Staphylococcus_aureus	120	+	-	17	-4574	-4455	452932	453051	WP_214308088.1#94	NZ_CP075515.1	GCF_018502285.1
WP_250543896.1#94|Staphylococcus_aureus	1557	+	+	5	-4395	-2839	453111	454667	WP_214308041.1#94	NZ_CP075515.1	GCF_018502285.1
WP_250543896.1#94|Staphylococcus_aureus	81	+	+	3	-2846	-2766	454660	454740	WP_250543895.1#94	NZ_CP075515.1	GCF_018502285.1
WP_250543896.1#94|Staphylococcus_aureus	170	+	+	81	-2339	-2170	455167	455336	pseudogene_94.3*#94	NZ_CP075515.1	GCF_018502285.1
WP_250543896.1#94|Staphylococcus_aureus	129	+	+	81	-1266	-1138	456240	456368	pseudogene_94.26*#94	NZ_CP075515.1	GCF_018502285.1
WP_250543896.1#94|Staphylococcus_aureus	221	+	+	1	-806	-586	456700	456920	WP_284675568.1#94	NZ_CP075515.1	GCF_018502285.1
WP_250543896.1#94|Staphylococcus_aureus	267	+	+	25	-564	-298	456942	457208	WP_250545084.1#94	NZ_CP075515.1	GCF_018502285.1
WP_250543896.1#94|Staphylococcus_aureus	207	+	+	81	-232	-26	457274	457480	pseudogene_94.5*#94	NZ_CP075515.1	GCF_018502285.1
WP_250543896.1#94|Staphylococcus_aureus	129	+	+	19	1	129	457507	457635	WP_250543896.1#94	NZ_CP075515.1	GCF_018502285.1
WP_250543896.1#94|Staphylococcus_aureus	382	+	+	81	247	628	457753	458134	pseudogene_94.12*#94	NZ_CP075515.1	GCF_018502285.1
WP_250543896.1#94|Staphylococcus_aureus	189	+	+	81	735	923	458241	458429	pseudogene_94.29*#94	NZ_CP075515.1	GCF_018502285.1
WP_250543896.1#94|Staphylococcus_aureus	309	+	-	4	1033	1341	458539	458847	WP_000669519.1#94	NZ_CP075515.1	GCF_018502285.1
WP_250543896.1#94|Staphylococcus_aureus	783	+	+	2	1708	2490	459214	459996	WP_214418216.1#94	NZ_CP075515.1	GCF_018502285.1
WP_250543896.1#94|Staphylococcus_aureus	247	+	+	2	2538	2784	460044	460290	WP_214418217.1#94	NZ_CP075515.1	GCF_018502285.1
WP_250543896.1#94|Staphylococcus_aureus	485	+	+	2	3410	3894	460916	461400	WP_250545085.1#94	NZ_CP075515.1	GCF_018502285.1
WP_250543896.1#94|Staphylococcus_aureus	227	+	+	2	3927	4153	461433	461659	WP_250545086.1#94	NZ_CP075515.1	GCF_018502285.1
WP_250543896.1#94|Staphylococcus_aureus	780	+	+	2	4181	4960	461687	462466	WP_214308042.1#94	NZ_CP075515.1	GCF_018502285.1
WP_250543896.1#94|Staphylococcus_aureus	166	+	+	81	5021	5186	462527	462692	pseudogene_94.15*#94	NZ_CP075515.1	GCF_018502285.1
WP_250543896.1#94|Staphylococcus_aureus	614	+	+	2	5208	5821	462714	463327	WP_250545087.1#94	NZ_CP075515.1	GCF_018502285.1
WP_250543896.1#94|Staphylococcus_aureus	808	+	+	81	5840	6647	463346	464153	pseudogene_94.9*#94	NZ_CP075515.1	GCF_018502285.1
WP_250543896.1#94|Staphylococcus_aureus	813	+	+	2	6804	7616	464310	465122	WP_214418218.1#94	NZ_CP075515.1	GCF_018502285.1
WP_250543896.1#94|Staphylococcus_aureus	109	+	+	9	7606	7714	465112	465220	WP_250543898.1#94	NZ_CP075515.1	GCF_018502285.1
WP_250543896.1#94|Staphylococcus_aureus	1169	+	+	9	7763	8931	465269	466437	WP_250543880.1#94	NZ_CP075515.1	GCF_018502285.1
WP_250543896.1#94|Staphylococcus_aureus	324	+	+	6	8928	9251	466434	466757	WP_000971497.1#94	NZ_CP075515.1	GCF_018502285.1
WP_248315734.1#92|Staphylococcus_aureus	579	+	+	0	-12448	-11870	344044	344622	WP_000421410.1#92	NZ_CP096249.1	GCF_023204915.1
WP_248315734.1#92|Staphylococcus_aureus	1269	+	+	48	-11870	-10602	344622	345890	WP_000793023.1#92	NZ_CP096249.1	GCF_023204915.1
WP_248315734.1#92|Staphylococcus_aureus	1467	+	+	45	-10564	-9098	345928	347394	WP_000264071.1#92	NZ_CP096249.1	GCF_023204915.1
WP_248315734.1#92|Staphylococcus_aureus	1542	+	+	46	-9073	-7532	347419	348960	WP_000424963.1#92	NZ_CP096249.1	GCF_023204915.1
WP_248315734.1#92|Staphylococcus_aureus	537	+	-	47	-7419	-6883	349073	349609	WP_000551778.1#92	NZ_CP096249.1	GCF_023204915.1
WP_248315734.1#92|Staphylococcus_aureus	705	+	-	76	-6490	-5786	350002	350706	WP_248315646.1#92	NZ_CP096249.1	GCF_023204915.1
WP_248315734.1#92|Staphylococcus_aureus	273	+	-	30	-5387	-5115	351105	351377	WP_000159786.1#92	NZ_CP096249.1	GCF_023204915.1
WP_248315734.1#92|Staphylococcus_aureus	153	+	-	23	-4854	-4702	351638	351790	WP_000248841.1#92	NZ_CP096249.1	GCF_023204915.1
WP_248315734.1#92|Staphylococcus_aureus	360	+	-	14	-4133	-3774	352359	352718	WP_001021573.1#92	NZ_CP096249.1	GCF_023204915.1
WP_248315734.1#92|Staphylococcus_aureus	846	+	-	13	-3755	-2910	352737	353582	WP_001021484.1#92	NZ_CP096249.1	GCF_023204915.1
WP_248315734.1#92|Staphylococcus_aureus	681	+	+	1	-2438	-1758	354054	354734	WP_000668997.1#92	NZ_CP096249.1	GCF_023204915.1
WP_248315734.1#92|Staphylococcus_aureus	131	+	+	81	-1459	-1329	355033	355163	pseudogene_92.30*#92	NZ_CP096249.1	GCF_023204915.1
WP_248315734.1#92|Staphylococcus_aureus	120	+	-	81	-1098	-979	355394	355513	pseudogene_92.11*#92	NZ_CP096249.1	GCF_023204915.1
WP_248315734.1#92|Staphylococcus_aureus	252	+	+	5	-919	-668	355573	355824	WP_142991683.1#92	NZ_CP096249.1	GCF_023204915.1
WP_248315734.1#92|Staphylococcus_aureus	130	+	+	81	-229	-100	356263	356392	pseudogene_92.24*#92	NZ_CP096249.1	GCF_023204915.1
WP_248315734.1#92|Staphylococcus_aureus	141	+	+	19	1	141	356493	356633	WP_248315734.1#92	NZ_CP096249.1	GCF_023204915.1
WP_248315734.1#92|Staphylococcus_aureus	123	+	+	19	242	364	356734	356856	WP_248315735.1#92	NZ_CP096249.1	GCF_023204915.1
WP_248315734.1#92|Staphylococcus_aureus	309	+	-	4	471	779	356963	357271	WP_000669519.1#92	NZ_CP096249.1	GCF_023204915.1
WP_248315734.1#92|Staphylococcus_aureus	555	+	+	2	1116	1670	357608	358162	WP_248315736.1#92	NZ_CP096249.1	GCF_023204915.1
WP_248315734.1#92|Staphylococcus_aureus	87	+	+	2	1771	1857	358263	358349	WP_248315737.1#92	NZ_CP096249.1	GCF_023204915.1
WP_248315734.1#92|Staphylococcus_aureus	201	+	+	2	1958	2158	358450	358650	WP_248315647.1#92	NZ_CP096249.1	GCF_023204915.1
WP_248315734.1#92|Staphylococcus_aureus	266	+	+	2	2340	2605	358832	359097	WP_248315648.1#92	NZ_CP096249.1	GCF_023204915.1
WP_248315734.1#92|Staphylococcus_aureus	289	+	+	2	2706	2994	359198	359486	WP_248315649.1#92	NZ_CP096249.1	GCF_023204915.1
WP_248315734.1#92|Staphylococcus_aureus	167	+	+	81	3095	3261	359587	359753	pseudogene_92.3*#92	NZ_CP096249.1	GCF_023204915.1
WP_248315734.1#92|Staphylococcus_aureus	324	+	+	6	3258	3581	359750	360073	WP_000971501.1#92	NZ_CP096249.1	GCF_023204915.1
WP_248315734.1#92|Staphylococcus_aureus	261	+	+	12	3743	4003	360235	360495	WP_248315650.1#92	NZ_CP096249.1	GCF_023204915.1
WP_248315734.1#92|Staphylococcus_aureus	261	+	-	8	4286	4546	360778	361038	WP_072460595.1#92	NZ_CP096249.1	GCF_023204915.1
WP_248315734.1#92|Staphylococcus_aureus	1203	+	+	10	4678	5880	361170	362372	WP_001062981.1#92	NZ_CP096249.1	GCF_023204915.1
WP_248315734.1#92|Staphylococcus_aureus	63	+	-	82	6539	6601	363031	363093	WP_014532416.1#92	NZ_CP096249.1	GCF_023204915.1
WP_248315734.1#92|Staphylococcus_aureus	69	+	-	11	6665	6733	363157	363225	WP_014373779.1#92	NZ_CP096249.1	GCF_023204915.1
WP_248315734.1#92|Staphylococcus_aureus	66	+	-	7	6785	6850	363277	363342	WP_014373780.1#92	NZ_CP096249.1	GCF_023204915.1
WP_205402379.1#55|Staphylococcus_aureus	893	-	+	5	-3233	-2341	3482	4374	WP_119486617.1#55	NZ_WHQQ01000092.1	GCF_016920065.1
WP_205402379.1#55|Staphylococcus_aureus	1227	-	+	3	-2348	-1122	2263	3489	WP_000072580.1#55	NZ_WHQQ01000092.1	GCF_016920065.1
WP_205402379.1#55|Staphylococcus_aureus	696	-	+	1	-716	-21	1162	1857	WP_000769146.1#55	NZ_WHQQ01000092.1	GCF_016920065.1
WP_205402379.1#55|Staphylococcus_aureus	1140	-	+	79	1	1140	1	1140	WP_205402379.1#55	NZ_WHQQ01000092.1	GCF_016920065.1
WP_113588069.1#71|Staphylococcus_aureus	624	-	+	1	-644	-21	1065	1688	WP_113588070.1#71	NZ_PTAG01000042.1	GCF_003309285.1
WP_113588069.1#71|Staphylococcus_aureus	1043	-	+	79	1	1043	1	1043	WP_113588069.1#71	NZ_PTAG01000042.1	GCF_003309285.1
WP_223287745.1#97|Staphylococcus_aureus_M0376	123	+	+	79	1	123	1	123	WP_223287745.1#97	NZ_KK010045.1	GCF_000555305.1
WP_223287745.1#97|Staphylococcus_aureus_M0376	309	+	-	4	232	540	232	540	WP_000669519.1#97	NZ_KK010045.1	GCF_000555305.1
WP_223287745.1#97|Staphylococcus_aureus_M0376	774	+	+	2	907	1680	907	1680	WP_052774626.1#97	NZ_KK010045.1	GCF_000555305.1
WP_223287745.1#97|Staphylococcus_aureus_M0376	795	+	+	2	1711	2505	1711	2505	WP_000540879.1#97	NZ_KK010045.1	GCF_000555305.1
WP_223287745.1#97|Staphylococcus_aureus_M0376	713	+	+	2	2553	3265	2553	3265	WP_049882907.1#97	NZ_KK010045.1	GCF_000555305.1
WP_256260790.1#107|Staphylococcus_aureus	109	+	+	79	1	109	1	109	WP_256260790.1#107	NZ_JAHUTV010000078.1	GCF_019209825.1
WP_256260790.1#107|Staphylococcus_aureus	309	+	-	4	218	526	218	526	WP_000669519.1#107	NZ_JAHUTV010000078.1	GCF_019209825.1
WP_252081649.1#93|Staphylococcus_aureus	1071	+	+	1	-14321	-13251	390244	391314	WP_000784029.1#93	NZ_CP098683.1	GCF_023716265.1
WP_252081649.1#93|Staphylococcus_aureus	138	+	+	16	-13132	-12995	391433	391570	WP_001791691.1#93	NZ_CP098683.1	GCF_023716265.1
WP_252081649.1#93|Staphylococcus_aureus	185	+	+	81	-12886	-12702	391679	391863	pseudogene_93.11*#93	NZ_CP098683.1	GCF_023716265.1
WP_252081649.1#93|Staphylococcus_aureus	720	+	+	1	-12673	-11954	391892	392611	WP_252078354.1#93	NZ_CP098683.1	GCF_023716265.1
WP_252081649.1#93|Staphylococcus_aureus	705	+	+	1	-11590	-10886	392975	393679	WP_000781345.1#93	NZ_CP098683.1	GCF_023716265.1
WP_252081649.1#93|Staphylococcus_aureus	191	+	+	81	-10440	-10250	394125	394315	pseudogene_93.9*#93	NZ_CP098683.1	GCF_023716265.1
WP_252081649.1#93|Staphylococcus_aureus	95	+	+	81	-10115	-10021	394450	394544	pseudogene_93.13*#93	NZ_CP098683.1	GCF_023716265.1
WP_252081649.1#93|Staphylococcus_aureus	263	+	+	81	-10010	-9748	394555	394817	pseudogene_93.14*#93	NZ_CP098683.1	GCF_023716265.1
WP_252081649.1#93|Staphylococcus_aureus	696	+	+	1	-9326	-8631	395239	395934	WP_000769837.1#93	NZ_CP098683.1	GCF_023716265.1
WP_252081649.1#93|Staphylococcus_aureus	699	+	+	1	-8292	-7594	396273	396971	WP_000673035.1#93	NZ_CP098683.1	GCF_023716265.1
WP_252081649.1#93|Staphylococcus_aureus	699	+	+	1	-7215	-6517	397350	398048	WP_000673059.1#93	NZ_CP098683.1	GCF_023716265.1
WP_252081649.1#93|Staphylococcus_aureus	684	+	+	1	-6158	-5475	398407	399090	WP_000778477.1#93	NZ_CP098683.1	GCF_023716265.1
WP_252081649.1#93|Staphylococcus_aureus	1557	+	+	5	-5213	-3657	399352	400908	WP_000028602.1#93	NZ_CP098683.1	GCF_023716265.1
WP_252081649.1#93|Staphylococcus_aureus	191	+	+	81	-10440	-10250	394125	394315	pseudogene_93.9*#93	NZ_CP098683.1	GCF_023716265.1
WP_252081649.1#93|Staphylococcus_aureus	311	+	+	81	-546	-236	404019	404329	pseudogene_93.3*#93	NZ_CP098683.1	GCF_023716265.1
WP_252081649.1#93|Staphylococcus_aureus	137	+	+	79	1	137	404566	404702	WP_252081649.1#93	NZ_CP098683.1	GCF_023716265.1
WP_252081649.1#93|Staphylococcus_aureus	309	+	-	4	244	552	404809	405117	WP_000669524.1#93	NZ_CP098683.1	GCF_023716265.1
WP_252081649.1#93|Staphylococcus_aureus	400	+	+	81	2111	2510	406676	407075	pseudogene_93.15*#93	NZ_CP098683.1	GCF_023716265.1
WP_252081649.1#93|Staphylococcus_aureus	65	+	+	2	1881	1945	406446	406510	WP_252078423.1#93	NZ_CP098683.1	GCF_023716265.1
WP_252081649.1#93|Staphylococcus_aureus	400	+	+	81	2111	2510	406676	407075	pseudogene_93.15*#93	NZ_CP098683.1	GCF_023716265.1
WP_252081649.1#93|Staphylococcus_aureus	292	+	+	2	2689	2980	407254	407545	WP_286036510.1#93	NZ_CP098683.1	GCF_023716265.1
WP_252081649.1#93|Staphylococcus_aureus	127	+	+	2	3105	3231	407670	407796	WP_252078424.1#93	NZ_CP098683.1	GCF_023716265.1
WP_252081649.1#93|Staphylococcus_aureus	1171	+	+	9	3652	4822	408217	409387	WP_252078357.1#93	NZ_CP098683.1	GCF_023716265.1
WP_252081649.1#93|Staphylococcus_aureus	324	+	+	6	4819	5142	409384	409707	WP_000971498.1#93	NZ_CP098683.1	GCF_023716265.1
WP_252081649.1#93|Staphylococcus_aureus	315	+	+	12	5161	5475	409726	410040	WP_000172545.1#93	NZ_CP098683.1	GCF_023716265.1
WP_252081649.1#93|Staphylococcus_aureus	261	+	-	8	5759	6019	410324	410584	WP_072419840.1#93	NZ_CP098683.1	GCF_023716265.1
WP_252081649.1#93|Staphylococcus_aureus	1203	+	+	10	6151	7353	410716	411918	WP_001062985.1#93	NZ_CP098683.1	GCF_023716265.1
WP_252081649.1#93|Staphylococcus_aureus	63	+	-	82	8010	8072	412575	412637	WP_014532416.1#93	NZ_CP098683.1	GCF_023716265.1
WP_252081649.1#93|Staphylococcus_aureus	69	+	-	11	8136	8204	412701	412769	WP_014373779.1#93	NZ_CP098683.1	GCF_023716265.1
WP_252081649.1#93|Staphylococcus_aureus	66	+	-	7	8256	8321	412821	412886	WP_014373780.1#93	NZ_CP098683.1	GCF_023716265.1
WP_252081649.1#93|Staphylococcus_aureus	66	+	-	7	8353	8418	412918	412983	WP_014373781.1#93	NZ_CP098683.1	GCF_023716265.1
WP_252094506.1#91|Staphylococcus_aureus	720	+	+	1	-12669	-11950	391863	392582	WP_252078354.1#91	NZ_CP098686.1	GCF_023716425.1
WP_252094506.1#91|Staphylococcus_aureus	705	+	+	1	-11586	-10882	392946	393650	WP_000781345.1#91	NZ_CP098686.1	GCF_023716425.1
WP_252094506.1#91|Staphylococcus_aureus	191	+	+	81	-10436	-10246	394096	394286	pseudogene_91.19*#91	NZ_CP098686.1	GCF_023716425.1
WP_252094506.1#91|Staphylococcus_aureus	95	+	+	81	-10111	-10017	394421	394515	pseudogene_91.9*#91	NZ_CP098686.1	GCF_023716425.1
WP_252094506.1#91|Staphylococcus_aureus	263	+	+	81	-10006	-9744	394526	394788	pseudogene_91.8*#91	NZ_CP098686.1	GCF_023716425.1
WP_252094506.1#91|Staphylococcus_aureus	696	+	+	1	-9322	-8627	395210	395905	WP_000769837.1#91	NZ_CP098686.1	GCF_023716425.1
WP_252094506.1#91|Staphylococcus_aureus	699	+	+	1	-8288	-7590	396244	396942	WP_000673035.1#91	NZ_CP098686.1	GCF_023716425.1
WP_252094506.1#91|Staphylococcus_aureus	699	+	+	1	-7211	-6513	397321	398019	WP_000673059.1#91	NZ_CP098686.1	GCF_023716425.1
WP_252094506.1#91|Staphylococcus_aureus	684	+	+	1	-6154	-5471	398378	399061	WP_000778477.1#91	NZ_CP098686.1	GCF_023716425.1
WP_252094506.1#91|Staphylococcus_aureus	1557	+	+	5	-5209	-3653	399323	400879	WP_000028602.1#91	NZ_CP098686.1	GCF_023716425.1
WP_252094506.1#91|Staphylococcus_aureus	90	+	+	3	-3660	-3571	400872	400961	WP_252094504.1#91	NZ_CP098686.1	GCF_023716425.1
WP_252094506.1#91|Staphylococcus_aureus	82	+	+	3	-3130	-3049	401402	401483	WP_252094505.1#91	NZ_CP098686.1	GCF_023716425.1
WP_252094506.1#91|Staphylococcus_aureus	106	+	+	81	-2066	-1961	402466	402571	pseudogene_91.2*#91	NZ_CP098686.1	GCF_023716425.1
WP_252094506.1#91|Staphylococcus_aureus	271	+	+	81	-925	-655	403607	403877	pseudogene_91.26*#91	NZ_CP098686.1	GCF_023716425.1
WP_252094506.1#91|Staphylococcus_aureus	310	+	+	81	-543	-234	403989	404298	pseudogene_91.14*#91	NZ_CP098686.1	GCF_023716425.1
WP_252094506.1#91|Staphylococcus_aureus	141	+	+	79	1	141	404533	404673	WP_252094506.1#91	NZ_CP098686.1	GCF_023716425.1
WP_252094506.1#91|Staphylococcus_aureus	309	+	-	4	248	556	404780	405088	WP_000669524.1#91	NZ_CP098686.1	GCF_023716425.1
WP_252094506.1#91|Staphylococcus_aureus	101	+	+	81	922	1022	405454	405554	pseudogene_91.13*#91	NZ_CP098686.1	GCF_023716425.1
WP_252094506.1#91|Staphylococcus_aureus	570	+	+	2	1134	1703	405666	406235	WP_252094507.1#91	NZ_CP098686.1	GCF_023716425.1
WP_252094506.1#91|Staphylococcus_aureus	72	+	+	2	1881	1952	406413	406484	WP_252086578.1#91	NZ_CP098686.1	GCF_023716425.1
WP_252094506.1#91|Staphylococcus_aureus	400	+	+	81	2115	2514	406647	407046	pseudogene_91.28*#91	NZ_CP098686.1	GCF_023716425.1
WP_252094506.1#91|Staphylococcus_aureus	292	+	+	2	2693	2984	407225	407516	WP_286036510.1#91	NZ_CP098686.1	GCF_023716425.1
WP_252094506.1#91|Staphylococcus_aureus	127	+	+	2	3109	3235	407641	407767	WP_252078424.1#91	NZ_CP098686.1	GCF_023716425.1
WP_252094506.1#91|Staphylococcus_aureus	1171	+	+	9	3656	4826	408188	409358	WP_252078357.1#91	NZ_CP098686.1	GCF_023716425.1
WP_252094506.1#91|Staphylococcus_aureus	324	+	+	6	4823	5146	409355	409678	WP_000971498.1#91	NZ_CP098686.1	GCF_023716425.1
WP_252094506.1#91|Staphylococcus_aureus	315	+	+	12	5165	5479	409697	410011	WP_000172545.1#91	NZ_CP098686.1	GCF_023716425.1
WP_252094506.1#91|Staphylococcus_aureus	261	+	-	8	5763	6023	410295	410555	WP_072419840.1#91	NZ_CP098686.1	GCF_023716425.1
WP_252094506.1#91|Staphylococcus_aureus	1203	+	+	10	6155	7357	410687	411889	WP_001062985.1#91	NZ_CP098686.1	GCF_023716425.1
WP_252094506.1#91|Staphylococcus_aureus	63	+	-	82	8014	8076	412546	412608	WP_014532416.1#91	NZ_CP098686.1	GCF_023716425.1
WP_252094506.1#91|Staphylococcus_aureus	69	+	-	11	8140	8208	412672	412740	WP_014373779.1#91	NZ_CP098686.1	GCF_023716425.1
WP_252094506.1#91|Staphylococcus_aureus	66	+	-	7	8260	8325	412792	412857	WP_014373780.1#91	NZ_CP098686.1	GCF_023716425.1
WP_252078422.1#110|Staphylococcus_aureus	138	+	+	16	-13216	-13079	391444	391581	WP_001791691.1#110	NZ_CP098684.1	GCF_023716305.1
WP_252078422.1#110|Staphylococcus_aureus	195	+	+	81	-12970	-12776	391690	391884	pseudogene_110.9*#110	NZ_CP098684.1	GCF_023716305.1
WP_252078422.1#110|Staphylococcus_aureus	720	+	+	1	-12747	-12028	391913	392632	WP_252078354.1#110	NZ_CP098684.1	GCF_023716305.1
WP_252078422.1#110|Staphylococcus_aureus	705	+	+	1	-11664	-10960	392996	393700	WP_000781345.1#110	NZ_CP098684.1	GCF_023716305.1
WP_252078422.1#110|Staphylococcus_aureus	515	+	+	81	1111	1625	405771	406285	pseudogene_110.10*#110	NZ_CP098684.1	GCF_023716305.1
WP_252078422.1#110|Staphylococcus_aureus	95	+	+	81	-10189	-10095	394471	394565	pseudogene_110.30*#110	NZ_CP098684.1	GCF_023716305.1
WP_252078422.1#110|Staphylococcus_aureus	263	+	+	81	-10084	-9822	394576	394838	pseudogene_110.0*#110	NZ_CP098684.1	GCF_023716305.1
WP_252078422.1#110|Staphylococcus_aureus	696	+	+	1	-9400	-8705	395260	395955	WP_000769837.1#110	NZ_CP098684.1	GCF_023716305.1
WP_252078422.1#110|Staphylococcus_aureus	699	+	+	1	-8366	-7668	396294	396992	WP_000673035.1#110	NZ_CP098684.1	GCF_023716305.1
WP_252078422.1#110|Staphylococcus_aureus	699	+	+	1	-7289	-6591	397371	398069	WP_000673059.1#110	NZ_CP098684.1	GCF_023716305.1
WP_252078422.1#110|Staphylococcus_aureus	684	+	+	1	-6232	-5549	398428	399111	WP_000778477.1#110	NZ_CP098684.1	GCF_023716305.1
WP_252078422.1#110|Staphylococcus_aureus	1557	+	+	5	-5287	-3731	399373	400929	WP_000028602.1#110	NZ_CP098684.1	GCF_023716305.1
WP_252078422.1#110|Staphylococcus_aureus	122	+	+	81	-2144	-2023	402516	402637	pseudogene_110.3*#110	NZ_CP098684.1	GCF_023716305.1
WP_252078422.1#110|Staphylococcus_aureus	271	+	+	81	-1003	-733	403657	403927	pseudogene_110.1*#110	NZ_CP098684.1	GCF_023716305.1
WP_252078422.1#110|Staphylococcus_aureus	271	+	+	81	-1003	-733	403657	403927	pseudogene_110.1*#110	NZ_CP098684.1	GCF_023716305.1
WP_252078422.1#110|Staphylococcus_aureus	63	+	+	79	1	63	404661	404723	WP_252078422.1#110	NZ_CP098684.1	GCF_023716305.1
WP_252078422.1#110|Staphylococcus_aureus	309	+	-	4	170	478	404830	405138	WP_000669524.1#110	NZ_CP098684.1	GCF_023716305.1
WP_252078422.1#110|Staphylococcus_aureus	515	+	+	81	1111	1625	405771	406285	pseudogene_110.10*#110	NZ_CP098684.1	GCF_023716305.1
WP_252078422.1#110|Staphylococcus_aureus	72	+	+	2	1803	1874	406463	406534	WP_252086578.1#110	NZ_CP098684.1	GCF_023716305.1
WP_252078422.1#110|Staphylococcus_aureus	401	+	+	81	2036	2436	406696	407096	pseudogene_110.23*#110	NZ_CP098684.1	GCF_023716305.1
WP_252078422.1#110|Staphylococcus_aureus	293	+	+	2	2615	2907	407275	407567	WP_286036531.1#110	NZ_CP098684.1	GCF_023716305.1
WP_252078422.1#110|Staphylococcus_aureus	127	+	+	2	3031	3157	407691	407817	WP_252078424.1#110	NZ_CP098684.1	GCF_023716305.1
WP_252078422.1#110|Staphylococcus_aureus	1182	+	+	9	3567	4748	408227	409408	WP_252096145.1#110	NZ_CP098684.1	GCF_023716305.1
WP_252078422.1#110|Staphylococcus_aureus	324	+	+	6	4745	5068	409405	409728	WP_000971498.1#110	NZ_CP098684.1	GCF_023716305.1
WP_252078422.1#110|Staphylococcus_aureus	315	+	+	12	5087	5401	409747	410061	WP_000172545.1#110	NZ_CP098684.1	GCF_023716305.1
WP_252078422.1#110|Staphylococcus_aureus	261	+	-	8	5685	5945	410345	410605	WP_072419840.1#110	NZ_CP098684.1	GCF_023716305.1
WP_252078422.1#110|Staphylococcus_aureus	1203	+	+	10	6077	7279	410737	411939	WP_001062985.1#110	NZ_CP098684.1	GCF_023716305.1
WP_252078422.1#110|Staphylococcus_aureus	63	+	-	82	7936	7998	412596	412658	WP_014532416.1#110	NZ_CP098684.1	GCF_023716305.1
WP_252078422.1#110|Staphylococcus_aureus	69	+	-	11	8062	8130	412722	412790	WP_014373779.1#110	NZ_CP098684.1	GCF_023716305.1
WP_252078422.1#110|Staphylococcus_aureus	66	+	-	7	8182	8247	412842	412907	WP_014373780.1#110	NZ_CP098684.1	GCF_023716305.1
WP_252078422.1#110|Staphylococcus_aureus	66	+	-	7	8279	8344	412939	413004	WP_014373781.1#110	NZ_CP098684.1	GCF_023716305.1
WP_252096250.1#104|Staphylococcus_aureus	191	+	+	81	-10503	-10313	394071	394261	pseudogene_104.23*#104	NZ_CP098675.1	GCF_023716045.1
WP_252096250.1#104|Staphylococcus_aureus	68	+	+	1	-10064	-9997	394510	394577	WP_252096249.1#104	NZ_CP098675.1	GCF_023716045.1
WP_252096250.1#104|Staphylococcus_aureus	146	+	+	81	-9953	-9808	394621	394766	pseudogene_104.17*#104	NZ_CP098675.1	GCF_023716045.1
WP_252096250.1#104|Staphylococcus_aureus	522	+	+	1	-9386	-8865	395188	395709	WP_252096225.1#104	NZ_CP098675.1	GCF_023716045.1
WP_252096250.1#104|Staphylococcus_aureus	107	+	+	81	-8797	-8691	395777	395883	pseudogene_104.4*#104	NZ_CP098675.1	GCF_023716045.1
WP_252096250.1#104|Staphylococcus_aureus	699	+	+	1	-8348	-7650	396226	396924	WP_000673031.1#104	NZ_CP098675.1	GCF_023716045.1
WP_252096250.1#104|Staphylococcus_aureus	699	+	+	1	-7266	-6568	397308	398006	WP_000779445.1#104	NZ_CP098675.1	GCF_023716045.1
WP_252096250.1#104|Staphylococcus_aureus	684	+	+	1	-6202	-5519	398372	399055	WP_000673046.1#104	NZ_CP098675.1	GCF_023716045.1
WP_252096250.1#104|Staphylococcus_aureus	102	+	-	17	-5434	-5333	399140	399241	WP_214307153.1#104	NZ_CP098675.1	GCF_023716045.1
WP_252096250.1#104|Staphylococcus_aureus	1557	+	+	5	-5255	-3699	399319	400875	WP_252096226.1#104	NZ_CP098675.1	GCF_023716045.1
WP_252096250.1#104|Staphylococcus_aureus	83	+	+	3	-3706	-3624	400868	400950	WP_225305974.1#104	NZ_CP098675.1	GCF_023716045.1
WP_252096250.1#104|Staphylococcus_aureus	155	+	+	81	877	1031	405451	405605	pseudogene_104.20*#104	NZ_CP098675.1	GCF_023716045.1
WP_252096250.1#104|Staphylococcus_aureus	91	+	+	81	-2112	-2022	402462	402552	pseudogene_104.11*#104	NZ_CP098675.1	GCF_023716045.1
WP_252096250.1#104|Staphylococcus_aureus	90	+	+	81	-1524	-1435	403050	403139	pseudogene_104.12*#104	NZ_CP098675.1	GCF_023716045.1
WP_252096250.1#104|Staphylococcus_aureus	103	+	+	25	-1413	-1311	403161	403263	WP_252078644.1#104	NZ_CP098675.1	GCF_023716045.1
WP_252096250.1#104|Staphylococcus_aureus	95	+	+	79	1	95	404575	404669	WP_252096250.1#104	NZ_CP098675.1	GCF_023716045.1
WP_252096250.1#104|Staphylococcus_aureus	309	+	-	4	200	508	404774	405082	WP_000669519.1#104	NZ_CP098675.1	GCF_023716045.1
WP_252096250.1#104|Staphylococcus_aureus	155	+	+	81	877	1031	405451	405605	pseudogene_104.20*#104	NZ_CP098675.1	GCF_023716045.1
WP_252096250.1#104|Staphylococcus_aureus	71	+	+	2	1858	1928	406432	406502	WP_252096251.1#104	NZ_CP098675.1	GCF_023716045.1
WP_252096250.1#104|Staphylococcus_aureus	116	+	+	2	2326	2441	406900	407015	WP_252078648.1#104	NZ_CP098675.1	GCF_023716045.1
WP_252096250.1#104|Staphylococcus_aureus	258	+	+	81	2652	2909	407226	407483	pseudogene_104.27*#104	NZ_CP098675.1	GCF_023716045.1
WP_252096250.1#104|Staphylococcus_aureus	344	+	+	81	4223	4566	408797	409140	pseudogene_104.15*#104	NZ_CP098675.1	GCF_023716045.1
WP_252096250.1#104|Staphylococcus_aureus	192	+	+	81	4591	4782	409165	409356	pseudogene_104.30*#104	NZ_CP098675.1	GCF_023716045.1
WP_252096250.1#104|Staphylococcus_aureus	324	+	+	6	4779	5102	409353	409676	WP_000971507.1#104	NZ_CP098675.1	GCF_023716045.1
WP_252096250.1#104|Staphylococcus_aureus	217	+	+	12	5219	5435	409793	410009	WP_252096227.1#104	NZ_CP098675.1	GCF_023716045.1
WP_252096250.1#104|Staphylococcus_aureus	261	+	-	8	5725	5985	410299	410559	WP_072398156.1#104	NZ_CP098675.1	GCF_023716045.1
WP_252096250.1#104|Staphylococcus_aureus	1203	+	+	10	6117	7319	410691	411893	WP_001062997.1#104	NZ_CP098675.1	GCF_023716045.1
WP_252096250.1#104|Staphylococcus_aureus	63	+	-	82	7972	8034	412546	412608	WP_100218387.1#104	NZ_CP098675.1	GCF_023716045.1
WP_252096250.1#104|Staphylococcus_aureus	69	+	-	11	8098	8166	412672	412740	WP_014373779.1#104	NZ_CP098675.1	GCF_023716045.1
WP_252096250.1#104|Staphylococcus_aureus	66	+	-	7	8218	8283	412792	412857	WP_014373780.1#104	NZ_CP098675.1	GCF_023716045.1
WP_252096250.1#104|Staphylococcus_aureus	66	+	-	7	8315	8380	412889	412954	WP_014373781.1#104	NZ_CP098675.1	GCF_023716045.1
WP_260645542.1#8|Staphylococcus_aureus	1140	-	+	79	1	1140	47446	48585	WP_260645542.1#8	NZ_JAOBSI010000016.1	GCF_025245545.1
WP_260645542.1#8|Staphylococcus_aureus	309	-	-	4	1249	1557	47029	47337	WP_000669519.1#8	NZ_JAOBSI010000016.1	GCF_025245545.1
WP_260645542.1#8|Staphylococcus_aureus	774	-	+	2	1924	2697	45889	46662	WP_072471082.1#8	NZ_JAOBSI010000016.1	GCF_025245545.1
WP_260645542.1#8|Staphylococcus_aureus	795	-	+	2	2728	3522	45064	45858	WP_000540881.1#8	NZ_JAOBSI010000016.1	GCF_025245545.1
[truncated: 117 more rows]
