# Supplementary material for: A type VII-secreted lipase toxin with reverse domain arrangement
Source: Nat Commun. 2023 Dec 19;14:8438. doi: 10.1038/s41467-023-44221-y (PMC10730906; doi:10.1038/s41467-023-44221-y)
Supplement: Supplementary file 6 — Source Data [file 41467_2023_44221_MOESM6_ESM.zip › Tsl1 distribution raw/lpl0 3/request_file/request.json]

{"accept": true, "homologues_list": ["WP_031872488.1", "WP_031872558.1", "WP_049881285.1", "WP_031834170.1", "WP_031897551.1", "WP_031834003.1", "WP_162647291.1", "WP_260645542.1", "WP_258028217.1", "WP_049946370.1", "WP_252603044.1", "WP_001208895.1", "WP_225806354.1", "WP_283589815.1", "WP_287123854.1", "WP_310673500.1", "WP_188351480.1", "WP_064129737.1", "WP_117239619.1", "WP_103204420.1", "WP_182063848.1", "WP_258414973.1", "WP_208151507.1", "WP_064132420.1", "WP_001208896.1", "WP_238611003.1", "WP_054193362.1", "WP_221575079.1", "WP_001208927.1", "WP_188349463.1", "WP_023914991.1", "WP_188348158.1", "WP_044292364.1", "WP_064127163.1", "WP_188351504.1", "WP_240023914.1", "WP_001208888.1", "WP_111206358.1", "WP_188349797.1", "WP_049885507.1", "WP_072460116.1", "WP_281229668.1", "WP_064127914.1", "WP_031876314.1", "WP_049951098.1", "WP_260646143.1", "WP_031903600.1", "WP_031903307.1", "WP_198918092.1", "WP_233145423.1", "WP_233145414.1", "WP_115211194.1", "WP_229373705.1", "WP_233241000.1", "WP_205402379.1", "WP_049883371.1", "WP_001208898.1", "WP_049883985.1", "WP_238993168.1", "WP_049906100.1", "WP_049881603.1", "WP_276210251.1", "WP_050596898.1", "WP_200730793.1", "WP_107371533.1", "WP_063644571.1", "WP_070002098.1", "WP_301399620.1", "WP_194381584.1", "WP_031904651.1", "WP_113588069.1", "WP_162647574.1", "WP_162635605.1", "WP_198999324.1", "WP_031903153.1", "WP_200626398.1", "WP_142256140.1", "WP_216771353.1", "WP_230852041.1", "WP_260646144.1", "WP_142299499.1", "WP_147715116.1", "WP_187395443.1", "WP_262377183.1", "WP_260645576.1", "WP_031792618.1", "WP_250545084.1", "WP_250322216.1", "WP_250543456.1", "WP_250543876.1", "WP_252094506.1", "WP_248315734.1", "WP_252081649.1", "WP_250543896.1", "WP_248315735.1", "WP_224684919.1", "WP_223287745.1", "WP_150009012.1", "WP_187396468.1", "WP_150468795.1", "WP_153227832.1", "WP_250313564.1", "WP_262374943.1", "WP_252096250.1", "WP_250543715.1", "WP_252078644.1", "WP_256260790.1", "WP_149032100.1", "WP_142255589.1", "WP_252078422.1", "WP_252096335.1", "WP_160200091.1", "WP_262376314.1"], "blastp_database": "refseq_select", "blastp_hit_list_size": 30, "blastp_evalue": 0.001, "flags_evalue": 1e-10, "jackhmmer_iterations": 3, "num_of_flanking_genes": 15, "output_type": "tree_tree_order", "email": "s.garrett2@ncl.ac.uk", "run_name": "webFlaGs_{current_date}", "queue_pass": "", "queue": "webflags_standard", "request_ip": "5.151.85.191"}
