# Supplementary material for: A type VII-secreted lipase toxin with reverse domain arrangement
Source: Nat Commun. 2023 Dec 19;14:8438. doi: 10.1038/s41467-023-44221-y (PMC10730906; doi:10.1038/s41467-023-44221-y)
Supplement: Supplementary file 6 — Source Data [file 41467_2023_44221_MOESM6_ESM.zip › Tsl1 distribution raw/lpl0 3/request_file/request.txt]

WP_031872488.1
WP_031872558.1
WP_049881285.1
WP_031834170.1
WP_031897551.1
WP_031834003.1
WP_162647291.1
WP_260645542.1
WP_258028217.1
WP_049946370.1
WP_252603044.1
WP_001208895.1
WP_225806354.1
WP_283589815.1
WP_287123854.1
WP_310673500.1
WP_188351480.1
WP_064129737.1
WP_117239619.1
WP_103204420.1
WP_182063848.1
WP_258414973.1
WP_208151507.1
WP_064132420.1
WP_001208896.1
WP_238611003.1
WP_054193362.1
WP_221575079.1
WP_001208927.1
WP_188349463.1
WP_023914991.1
WP_188348158.1
WP_044292364.1
WP_064127163.1
WP_188351504.1
WP_240023914.1
WP_001208888.1
WP_111206358.1
WP_188349797.1
WP_049885507.1
WP_072460116.1
WP_281229668.1
WP_064127914.1
WP_031876314.1
WP_049951098.1
WP_260646143.1
WP_031903600.1
WP_031903307.1
WP_198918092.1
WP_233145423.1
WP_233145414.1
WP_115211194.1
WP_229373705.1
WP_233241000.1
WP_205402379.1
WP_049883371.1
WP_001208898.1
WP_049883985.1
WP_238993168.1
WP_049906100.1
WP_049881603.1
WP_276210251.1
WP_050596898.1
WP_200730793.1
WP_107371533.1
WP_063644571.1
WP_070002098.1
WP_301399620.1
WP_194381584.1
WP_031904651.1
WP_113588069.1
WP_162647574.1
WP_162635605.1
WP_198999324.1
WP_031903153.1
WP_200626398.1
WP_142256140.1
WP_216771353.1
WP_230852041.1
WP_260646144.1
WP_142299499.1
WP_147715116.1
WP_187395443.1
WP_262377183.1
WP_260645576.1
WP_031792618.1
WP_250545084.1
WP_250322216.1
WP_250543456.1
WP_250543876.1
WP_252094506.1
WP_248315734.1
WP_252081649.1
WP_250543896.1
WP_248315735.1
WP_224684919.1
WP_223287745.1
WP_150009012.1
WP_187396468.1
WP_150468795.1
WP_153227832.1
WP_250313564.1
WP_262374943.1
WP_252096250.1
WP_250543715.1
WP_252078644.1
WP_256260790.1
WP_149032100.1
WP_142255589.1
WP_252078422.1
WP_252096335.1
WP_160200091.1
WP_262376314.1
