# Supplementary material for: A type VII-secreted lipase toxin with reverse domain arrangement
Source: Nat Commun. 2023 Dec 19;14:8438. doi: 10.1038/s41467-023-44221-y (PMC10730906; doi:10.1038/s41467-023-44221-y)
Supplement: Supplementary file 6 — Source Data [file 41467_2023_44221_MOESM6_ESM.zip › Tsl1 distribution raw/LPL0_conservedgenes.csv]

YP_498987.1	WP_001208912.1	100	502	0	0	1	502	1	502	0	1014	100
YP_498987.1	WP_196499674.1	99.801	502	1	0	1	502	1	502	0	1014	100
YP_498987.1	WP_111088348.1	99.801	502	1	0	1	502	1	502	0	1014	100
YP_498987.1	WP_117236574.1	99.801	502	1	0	1	502	1	502	0	1014	100
YP_498987.1	WP_315933886.1	99.801	502	1	0	1	502	1	502	0	1013	99.8
YP_498987.1	WP_031885277.1	99.801	502	1	0	1	502	1	502	0	1013	99.8
YP_498987.1	WP_033855049.1	99.801	502	1	0	1	502	1	502	0	1013	99.8
YP_498987.1	WP_086114535.1	99.801	502	1	0	1	502	1	502	0	1013	100
YP_498987.1	WP_174839561.1	99.801	502	1	0	1	502	1	502	0	1012	99.8
YP_498987.1	WP_052998212.1	99.801	502	1	0	1	502	1	502	0	1012	100
YP_498987.1	WP_086034080.1	99.801	502	1	0	1	502	1	502	0	1012	100
YP_498987.1	WP_048665458.1	99.801	502	1	0	1	502	1	502	0	1012	100
YP_498987.1	WP_086098363.1	99.801	502	1	0	1	502	1	502	0	1012	100
YP_498987.1	WP_267836592.1	99.801	502	1	0	1	502	1	502	0	1012	100
YP_498987.1	WP_063646577.1	99.801	502	1	0	1	502	1	502	0	1012	99.8
YP_498987.1	WP_001208911.1	99.801	502	1	0	1	502	1	502	0	1012	99.8
YP_498987.1	WP_119106853.1	99.801	502	1	0	1	502	1	502	0	1012	100
YP_498987.1	WP_250033951.1	99.801	502	1	0	1	502	1	502	0	1012	99.8
YP_498987.1	WP_053867657.1	99.801	502	1	0	1	502	1	502	0	1012	99.8
YP_498987.1	WP_160192488.1	99.801	502	1	0	1	502	1	502	0	1012	99.8
YP_498987.1	WP_215799581.1	99.801	502	1	0	1	502	1	502	0	1012	99.8
YP_498987.1	WP_115353640.1	99.801	502	1	0	1	502	1	502	0	1011	99.8
YP_498987.1	WP_304984588.1	99.801	502	1	0	1	502	1	502	0	1011	99.8
YP_498987.1	WP_049309015.1	99.801	502	1	0	1	502	1	502	0	1011	99.8
YP_498987.1	WP_001293459.1	99.801	502	1	0	1	502	1	502	0	1011	99.8
YP_498987.1	WP_148121229.1	99.801	502	1	0	1	502	1	502	0	1011	99.8
YP_498987.1	WP_052833483.1	99.801	502	1	0	1	502	1	502	0	1011	99.8
YP_498987.1	WP_001214843.1	99.801	502	1	0	1	502	1	502	0	1011	99.8
YP_498987.1	WP_001208910.1	99.602	502	2	0	1	502	1	502	0	1011	99.6
YP_498987.1	WP_001208913.1	99.801	502	1	0	1	502	1	502	0	1011	99.8
YP_498987.1	WP_111014986.1	99.801	502	1	0	1	502	1	502	0	1011	99.8
YP_498987.1	WP_001208909.1	99.602	502	2	0	1	502	1	502	0	1011	99.8
YP_498987.1	WP_111164859.1	99.602	502	2	0	1	502	1	502	0	1011	99.8
YP_498987.1	WP_117239675.1	99.602	502	2	0	1	502	1	502	0	1010	99.6
YP_498987.1	WP_193624971.1	99.602	502	2	0	1	502	1	502	0	1010	99.8
YP_498987.1	WP_001565983.1	99.602	502	2	0	1	502	1	502	0	1009	99.6
YP_498987.1	WP_043859437.1	99.602	502	2	0	1	502	1	502	0	1009	99.6
YP_498987.1	WP_117206342.1	99.402	502	3	0	1	502	1	502	0	1008	99.6
YP_498987.1	WP_053014969.1	99.602	502	2	0	1	502	1	502	0	1008	99.6
YP_498987.1	WP_148251703.1	99.203	502	4	0	1	502	1	502	0	1006	99.4
YP_498987.1	WP_206159347.1	99.402	502	0	1	1	502	1	499	0	1003	99.4
YP_498987.1	WP_249982970.1	100	489	0	0	14	502	1	489	0	987	100
YP_498987.1	WP_148241441.1	99.789	473	1	0	30	502	1	473	0	951	99.79
YP_498987.1	WP_216733527.1	100	466	0	0	37	502	1	466	0	939	100
YP_498987.1	WP_111014305.1	91.633	502	40	1	1	502	1	500	0	895	94.82
YP_498987.1	WP_054190419.1	91.833	502	39	1	1	502	1	500	0	872	94.82
YP_498987.1	WP_111009982.1	91.633	502	40	1	1	502	1	500	0	870	94.62
YP_498987.1	WP_147689727.1	91.633	502	39	2	1	502	1	499	0	866	94.62
YP_498987.1	WP_064128427.1	85.743	505	59	3	1	502	1	495	0	852	89.9
YP_498987.1	WP_001208907.1	87.849	502	61	0	1	502	1	502	0	843	92.83
YP_498987.1	WP_070001770.1	88.845	502	56	0	1	502	1	502	0	839	94.22
YP_498987.1	WP_001208908.1	88.845	502	56	0	1	502	1	502	0	837	94.02
YP_498987.1	WP_109171321.1	88.645	502	57	0	1	502	1	502	0	835	93.82
YP_498987.1	WP_065316337.1	88.645	502	57	0	1	502	1	502	0	834	93.82
YP_498987.1	WP_045181691.1	88.645	502	57	0	1	502	1	502	0	834	93.82
YP_498987.1	WP_165804152.1	88.645	502	57	0	1	502	1	502	0	834	93.82
YP_498987.1	WP_165811629.1	88.446	502	58	0	1	502	1	502	0	831	93.63
YP_498987.1	WP_168226553.1	85.941	505	58	3	1	502	1	495	0	828	89.9
YP_498987.1	WP_001208897.1	85.941	505	58	3	1	502	1	495	0	827	89.9
YP_498987.1	WP_305164334.1	85.941	505	58	3	1	502	1	495	0	827	89.9
YP_498987.1	WP_064273308.1	85.743	505	59	3	1	502	1	495	0	826	89.9
YP_498987.1	WP_103194870.1	85.743	505	59	3	1	502	1	495	0	826	89.9
YP_498987.1	WP_252541702.1	85.743	505	59	3	1	502	1	495	0	825	89.7
YP_498987.1	WP_072419683.1	85.743	505	59	3	1	502	1	495	0	825	89.9
YP_498987.1	WP_111133111.1	85.743	505	59	3	1	502	1	495	0	825	89.9
YP_498987.1	WP_108807101.1	85.743	505	59	3	1	502	1	495	0	825	89.7
YP_498987.1	WP_224212187.1	85.743	505	59	3	1	502	1	495	0	825	89.7
YP_498987.1	WP_303750894.1	85.743	505	59	3	1	502	1	495	0	825	89.7
YP_498987.1	WP_077448309.1	85.743	505	59	3	1	502	1	495	0	824	89.7
YP_498987.1	WP_167774958.1	85.743	505	59	3	1	502	1	495	0	824	89.7
YP_498987.1	WP_072497973.1	85.098	510	58	4	1	502	1	500	0	820	89.02
YP_498987.1	WP_031904236.1	82.411	506	71	4	1	502	1	492	0	818	87.35
YP_498987.1	WP_216771265.1	100	405	0	0	98	502	1	405	0	814	100
YP_498987.1	WP_165468925.1	84.524	504	70	4	1	502	1	498	0	813	89.09
YP_498987.1	WP_103188663.1	84.356	505	66	3	1	502	1	495	0	810	88.91
YP_498987.1	WP_119541750.1	83.135	504	74	3	1	502	1	495	0	808	88.49
YP_498987.1	WP_031796590.1	82.806	506	72	3	1	502	1	495	0	808	88.14
YP_498987.1	WP_001208904.1	82.806	506	72	3	1	502	1	495	0	808	87.94
YP_498987.1	WP_031869516.1	82.806	506	72	3	1	502	1	495	0	806	87.94
YP_498987.1	WP_234719958.1	82.609	506	73	3	1	502	1	495	0	806	87.75
YP_498987.1	WP_312011169.1	82.806	506	72	3	1	502	1	495	0	806	87.94
YP_498987.1	WP_113583855.1	82.609	506	73	3	1	502	1	495	0	805	87.75
YP_498987.1	WP_065772333.1	82.609	506	73	3	1	502	1	495	0	805	87.75
YP_498987.1	WP_218704775.1	82.609	506	73	3	1	502	1	495	0	805	87.75
YP_498987.1	WP_248319726.1	82.609	506	73	3	1	502	1	495	0	805	87.75
YP_498987.1	WP_031795094.1	82.609	506	73	3	1	502	1	495	0	805	87.75
YP_498987.1	WP_259380298.1	82.574	505	73	3	1	501	1	494	0	805	87.72
YP_498987.1	WP_316786747.1	82.609	506	73	3	1	502	1	495	0	805	87.75
YP_498987.1	WP_225805665.1	82.609	506	73	3	1	502	1	495	0	805	87.75
YP_498987.1	WP_316133395.1	82.609	506	73	3	1	502	1	495	0	804	87.75
YP_498987.1	WP_031916049.1	82.48	508	72	4	1	502	1	497	0	802	87.6
YP_498987.1	WP_158177187.1	82.411	506	72	4	1	502	1	493	0	799	87.55
YP_498987.1	WP_072490932.1	81.225	506	80	3	1	502	1	495	0	791	86.96
YP_498987.1	WP_194381972.1	82.505	503	85	3	1	502	1	501	0	791	88.27
YP_498987.1	WP_124375192.1	82.306	503	86	3	1	502	1	501	0	788	88.07
YP_498987.1	WP_070002439.1	80.594	505	85	3	1	502	1	495	0	788	87.13
YP_498987.1	WP_154283684.1	80.594	505	85	3	1	502	1	495	0	786	86.93
YP_498987.1	WP_111131557.1	79.283	502	94	3	1	502	1	492	0	768	85.26
YP_498987.1	WP_258409659.1	79.208	505	91	4	1	502	1	494	0	767	85.35
YP_498987.1	WP_129994481.1	100	382	0	0	1	382	1	382	0	765	100
YP_498987.1	WP_111680042.1	78.571	504	102	3	1	502	1	500	0	761	85.52
YP_498987.1	WP_115289174.1	78.175	504	104	3	1	502	1	500	0	754	86.9
YP_498987.1	WP_285238817.1	76.482	506	101	4	1	502	1	492	0	753	83.99
YP_498987.1	WP_072512385.1	77.426	505	101	3	1	502	1	495	0	753	84.95
YP_498987.1	WP_070974108.1	77.976	504	105	3	1	502	1	500	0	752	86.71
YP_498987.1	WP_061823104.1	78.088	502	102	3	1	502	1	494	0	752	85.46
YP_498987.1	WP_001208914.1	77.888	502	103	3	1	502	1	494	0	749	85.26
YP_498987.1	WP_103197152.1	77.689	502	104	3	1	502	1	494	0	749	85.26
YP_498987.1	WP_111053454.1	77.689	502	104	3	1	502	1	494	0	748	85.26
YP_498987.1	WP_061641572.1	77.888	502	103	3	1	502	1	494	0	748	85.06
YP_498987.1	WP_061738100.1	78.131	503	101	4	1	502	1	495	0	747	85.09
YP_498987.1	WP_001208915.1	78.287	502	100	4	1	502	1	493	0	747	85.06
YP_498987.1	WP_248314044.1	77.689	502	104	3	1	502	1	494	0	747	85.06
YP_498987.1	WP_061734912.1	77.689	502	104	3	1	502	1	494	0	747	85.06
YP_498987.1	WP_061641928.1	77.689	502	104	3	1	502	1	494	0	746	85.06
YP_498987.1	WP_281229565.1	77.689	502	104	3	1	502	1	494	0	746	85.06
YP_498987.1	WP_084940232.1	77.689	502	104	3	1	502	1	494	0	746	85.06
YP_498987.1	WP_061385142.1	77.689	502	104	3	1	502	1	494	0	746	85.06
YP_498987.1	WP_061739864.1	77.689	502	104	3	1	502	1	494	0	746	85.06
YP_498987.1	WP_061740071.1	77.689	502	104	3	1	502	1	494	0	746	85.06
YP_498987.1	WP_061735634.1	77.689	502	104	3	1	502	1	494	0	746	85.06
YP_498987.1	WP_052997099.1	77.689	502	104	3	1	502	1	494	0	746	85.06
YP_498987.1	WP_111053288.1	77.689	502	104	3	1	502	1	494	0	744	85.06
YP_498987.1	WP_112380815.1	78.088	502	101	4	1	502	1	493	0	744	84.86
YP_498987.1	WP_123097663.1	77.734	503	109	3	1	502	1	501	0	744	85.69
YP_498987.1	WP_155559889.1	77.137	503	112	3	1	502	1	501	0	744	86.48
YP_498987.1	WP_111058931.1	77.49	502	105	3	1	502	1	494	0	743	84.86
YP_498987.1	WP_001208923.1	77.137	503	112	3	1	502	1	501	0	743	86.48
YP_498987.1	WP_303661407.1	76.877	506	102	3	1	502	1	495	0	743	84.58
YP_498987.1	WP_001573554.1	77.183	504	104	3	1	502	1	495	0	743	84.92
YP_498987.1	WP_001208924.1	77.535	503	110	3	1	502	1	501	0	743	86.08
YP_498987.1	WP_123072944.1	76.877	506	102	3	1	502	1	495	0	743	84.78
YP_498987.1	WP_061820006.1	76.877	506	102	3	1	502	1	495	0	743	84.78
YP_498987.1	WP_107383134.1	76.877	506	102	3	1	502	1	495	0	743	84.58
YP_498987.1	WP_001208900.1	76.877	506	102	3	1	502	1	495	0	743	84.58
YP_498987.1	WP_086115035.1	76.68	506	103	3	1	502	1	495	0	742	84.58
YP_498987.1	WP_250797614.1	77.137	503	112	3	1	502	1	501	0	742	86.28
YP_498987.1	WP_061731360.1	76.877	506	102	3	1	502	1	495	0	742	84.58
YP_498987.1	WP_061653062.1	76.877	506	102	3	1	502	1	495	0	742	84.58
YP_498987.1	WP_123090143.1	76.877	506	102	3	1	502	1	495	0	742	84.58
YP_498987.1	WP_190362839.1	76.938	503	113	3	1	502	1	501	0	742	86.48
YP_498987.1	WP_208704074.1	76.938	503	113	3	1	502	1	501	0	742	86.48
YP_498987.1	WP_111093871.1	76.938	503	113	3	1	502	1	501	0	741	86.28
YP_498987.1	WP_155561218.1	76.938	503	113	3	1	502	1	501	0	741	86.48
YP_498987.1	WP_304370894.1	77.183	504	104	3	1	502	1	495	0	741	85.12
YP_498987.1	WP_123875425.1	76.68	506	103	3	1	502	1	495	0	741	84.58
YP_498987.1	WP_312012166.1	76.938	503	113	3	1	502	1	501	0	741	86.28
YP_498987.1	WP_154291492.1	76.68	506	103	3	1	502	1	495	0	741	84.58
YP_498987.1	WP_129545243.1	76.877	506	102	3	1	502	1	495	0	741	84.39
YP_498987.1	WP_283532033.1	76.877	506	102	3	1	502	1	495	0	741	84.39
YP_498987.1	WP_057485512.1	76.68	506	103	3	1	502	1	495	0	741	84.58
YP_498987.1	WP_001208901.1	76.68	506	103	3	1	502	1	495	0	741	84.39
YP_498987.1	WP_150024175.1	76.68	506	103	3	1	502	1	495	0	741	84.39
YP_498987.1	WP_111761921.1	76.938	503	113	3	1	502	1	501	0	741	86.28
YP_498987.1	WP_031894989.1	76.68	506	103	3	1	502	1	495	0	741	84.39
YP_498987.1	WP_244801613.1	76.68	506	103	3	1	502	1	495	0	741	84.39
YP_498987.1	WP_218087149.1	76.68	506	103	3	1	502	1	495	0	741	84.39
YP_498987.1	WP_155561363.1	77.137	503	112	3	1	502	1	501	0	740	86.28
YP_498987.1	WP_228588918.1	76.68	506	103	3	1	502	1	495	0	740	84.39
YP_498987.1	WP_086162988.1	76.68	506	103	3	1	502	1	495	0	740	84.39
YP_498987.1	WP_238516377.1	76.68	506	103	3	1	502	1	495	0	740	84.58
YP_498987.1	WP_001208899.1	76.68	506	103	3	1	502	1	495	0	740	84.39
YP_498987.1	WP_001208902.1	76.68	506	103	3	1	502	1	495	0	739	84.39
YP_498987.1	WP_123985869.1	76.68	506	103	3	1	502	1	495	0	739	84.39
YP_498987.1	WP_225798581.1	76.68	506	103	3	1	502	1	495	0	738	84.39
YP_498987.1	WP_072361576.1	76.389	504	113	3	1	502	1	500	0	738	85.32
YP_498987.1	WP_225840999.1	76.482	506	104	3	1	502	1	495	0	736	84.19
YP_498987.1	WP_250723520.1	77.336	503	106	3	1	502	1	496	0	736	85.49
YP_498987.1	WP_262533631.1	75.889	506	107	3	1	502	1	495	0	736	84.39
YP_498987.1	WP_111028406.1	76.285	506	105	3	1	502	1	495	0	735	84.39
YP_498987.1	WP_216731857.1	76.19	504	114	3	1	502	1	500	0	734	85.12
YP_498987.1	WP_001208921.1	79.365	504	93	3	1	502	1	495	0	734	87.5
YP_498987.1	WP_103148872.1	76.74	503	113	4	1	502	1	500	0	728	84.89
YP_498987.1	WP_240024639.1	76.295	502	117	2	1	502	1	500	0	726	85.46
YP_498987.1	WP_042907811.1	76.19	504	114	3	1	502	1	500	0	725	85.71
YP_498987.1	WP_258464754.1	78.854	506	92	4	1	502	1	495	0	725	86.96
YP_498987.1	WP_001208891.1	76.096	502	118	2	1	502	1	500	0	725	85.46
YP_498987.1	WP_224108942.1	76.19	504	114	3	1	502	1	500	0	725	85.71
YP_498987.1	WP_311979891.1	76.096	502	118	2	1	502	1	500	0	724	85.46
YP_498987.1	WP_064126863.1	76.096	502	118	2	1	502	1	500	0	724	85.46
YP_498987.1	WP_315977802.1	75.896	502	119	2	1	502	1	500	0	724	85.46
YP_498987.1	WP_124780214.1	74.111	506	108	5	1	502	1	487	0	724	82.81
YP_498987.1	WP_115295248.1	76.342	503	115	4	1	502	1	500	0	724	84.69
YP_498987.1	WP_070033151.1	75.896	502	119	2	1	502	1	500	0	724	85.46
YP_498987.1	WP_210603520.1	75.896	502	119	2	1	502	1	500	0	723	85.46
YP_498987.1	WP_069724105.1	75.896	502	119	2	1	502	1	500	0	723	85.46
YP_498987.1	WP_046462954.1	75.896	502	119	2	1	502	1	500	0	723	85.26
YP_498987.1	WP_224180857.1	75.992	504	115	3	1	502	1	500	0	723	85.52
YP_498987.1	WP_115385501.1	75.896	502	119	2	1	502	1	500	0	723	85.26
YP_498987.1	WP_072466559.1	75.896	502	119	2	1	502	1	500	0	723	85.46
YP_498987.1	WP_276210070.1	75.896	502	119	2	1	502	1	500	0	722	85.26
YP_498987.1	WP_072520849.1	75.896	502	119	2	1	502	1	500	0	722	85.26
YP_498987.1	WP_070004791.1	74.704	506	105	5	1	502	1	487	0	722	81.42
YP_498987.1	WP_047213153.1	75.896	502	119	2	1	502	1	500	0	721	85.26
YP_498987.1	WP_185611024.1	75.944	503	117	4	1	502	1	500	0	720	84.69
YP_498987.1	WP_001208925.1	75.944	503	117	4	1	502	1	500	0	719	84.69
YP_498987.1	WP_194382753.1	75.746	503	118	4	1	502	1	500	0	719	84.69
YP_498987.1	WP_224138398.1	75.944	503	117	4	1	502	1	500	0	719	84.49
YP_498987.1	WP_070021205.1	75.746	503	118	4	1	502	1	500	0	718	84.49
YP_498987.1	WP_001208926.1	75.746	503	118	4	1	502	1	500	0	718	84.49
YP_498987.1	WP_249524812.1	75.198	504	117	4	1	502	1	498	0	717	85.12
YP_498987.1	WP_070044204.1	75.746	503	118	4	1	502	1	500	0	717	84.49
YP_498987.1	WP_258410990.1	75.746	503	118	4	1	502	1	500	0	717	84.49
YP_498987.1	WP_281224548.1	75.746	503	118	4	1	502	1	500	0	717	84.49
YP_498987.1	WP_301397077.1	75.746	503	118	4	1	502	1	500	0	717	84.49
YP_498987.1	WP_216745732.1	75.198	504	117	4	1	502	1	498	0	717	84.92
YP_498987.1	WP_049307735.1	78.656	506	93	4	1	502	1	495	0	716	86.96
YP_498987.1	WP_113589264.1	74.603	504	122	4	1	502	1	500	0	716	85.32
YP_498987.1	WP_072526490.1	78.458	506	94	4	1	502	1	495	0	716	86.96
YP_498987.1	WP_070047672.1	75.547	503	119	4	1	502	1	500	0	715	84.29
YP_498987.1	WP_111090025.1	88.78	410	46	0	93	502	1	410	0	714	93.41
YP_498987.1	WP_071080448.1	75.547	503	119	4	1	502	1	500	0	714	84.1
YP_498987.1	WP_268560092.1	78.458	506	94	4	1	502	1	495	0	714	86.96
YP_498987.1	WP_234728030.1	78.458	506	94	4	1	502	1	495	0	714	86.76
YP_498987.1	WP_072468356.1	78.458	506	94	4	1	502	1	495	0	714	86.96
YP_498987.1	WP_274544019.1	78.458	506	94	4	1	502	1	495	0	713	86.76
YP_498987.1	WP_312013423.1	74.206	504	124	4	1	502	1	500	0	712	85.32
YP_498987.1	WP_064132079.1	74.206	504	124	4	1	502	1	500	0	712	85.32
YP_498987.1	WP_103183862.1	76.295	502	112	2	1	502	1	495	0	712	83.67
YP_498987.1	WP_223341440.1	76.19	504	109	3	1	502	1	495	0	711	83.53
YP_498987.1	WP_301557592.1	75.348	503	120	4	1	502	1	500	0	711	84.1
YP_498987.1	WP_001208922.1	74.206	504	124	4	1	502	1	500	0	711	85.32
YP_498987.1	WP_205298771.1	74.206	504	124	4	1	502	1	500	0	711	85.12
YP_498987.1	WP_001208917.1	76.19	504	109	3	1	502	1	495	0	711	83.53
YP_498987.1	WP_141062233.1	74.008	504	125	4	1	502	1	500	0	711	85.32
YP_498987.1	WP_165618745.1	74.206	504	124	4	1	502	1	500	0	711	85.32
YP_498987.1	WP_113590375.1	74.206	504	124	4	1	502	1	500	0	711	85.32
YP_498987.1	WP_031793823.1	76.19	504	109	3	1	502	1	495	0	710	83.53
YP_498987.1	WP_001208919.1	75.992	504	110	3	1	502	1	495	0	710	83.53
YP_498987.1	WP_145373910.1	75.992	504	110	3	1	502	1	495	0	709	83.53
YP_498987.1	WP_224077684.1	75.992	504	110	3	1	502	1	495	0	709	83.53
YP_498987.1	WP_115390782.1	74.802	504	121	3	1	502	1	500	0	709	84.13
YP_498987.1	WP_267810978.1	75.992	504	110	3	1	502	1	495	0	709	83.53
YP_498987.1	WP_176320916.1	75.992	504	110	3	1	502	1	495	0	709	83.53
YP_498987.1	WP_289810327.1	75.992	504	110	3	1	502	1	495	0	709	83.53
YP_498987.1	WP_279524263.1	75.992	504	110	3	1	502	1	495	0	709	83.53
YP_498987.1	WP_224800206.1	76.19	504	109	3	1	502	1	495	0	709	83.53
YP_498987.1	WP_086045059.1	76.19	504	109	3	1	502	1	495	0	709	83.33
YP_498987.1	WP_117374314.1	76.19	504	109	3	1	502	1	495	0	709	83.53
YP_498987.1	WP_064133378.1	75.992	504	110	3	1	502	1	495	0	709	83.53
YP_498987.1	WP_095284808.1	75.992	504	110	3	1	502	1	495	0	709	83.33
YP_498987.1	WP_001208918.1	75.992	504	110	3	1	502	1	495	0	709	83.53
YP_498987.1	WP_238609917.1	76.19	504	109	3	1	502	1	495	0	709	83.53
YP_498987.1	WP_269634158.1	75.992	504	110	3	1	502	1	495	0	709	83.53
YP_498987.1	WP_049318440.1	75.992	504	110	3	1	502	1	495	0	709	83.33
YP_498987.1	WP_233232812.1	75.992	504	110	3	1	502	1	495	0	709	83.53
YP_498987.1	WP_001638850.1	75.992	504	110	3	1	502	1	495	0	709	83.53
YP_498987.1	WP_103149213.1	76.19	504	109	3	1	502	1	495	0	709	83.53
YP_498987.1	WP_113590253.1	74.008	504	125	4	1	502	1	500	0	709	85.12
YP_498987.1	WP_182055449.1	75.992	504	110	3	1	502	1	495	0	709	83.33
YP_498987.1	WP_031810960.1	75.992	504	110	3	1	502	1	495	0	708	83.53
YP_498987.1	WP_001208916.1	75.992	504	110	3	1	502	1	495	0	708	83.33
YP_498987.1	WP_283591143.1	75.794	504	116	3	1	502	1	500	0	708	83.73
YP_498987.1	WP_061839331.1	75.992	504	110	3	1	502	1	495	0	708	83.33
YP_498987.1	WP_111711090.1	75.992	504	110	3	1	502	1	495	0	708	83.33
YP_498987.1	WP_031905719.1	75.992	504	110	3	1	502	1	495	0	708	83.33
YP_498987.1	WP_225511228.1	75.992	504	110	3	1	502	1	495	0	708	83.33
YP_498987.1	WP_103143397.1	75.992	504	110	3	1	502	1	495	0	708	83.33
YP_498987.1	WP_070064200.1	75.992	504	110	3	1	502	1	495	0	708	83.33
YP_498987.1	WP_111033032.1	75.992	504	110	3	1	502	1	495	0	708	83.33
YP_498987.1	WP_031862898.1	75.992	504	110	3	1	502	1	495	0	708	83.33
YP_498987.1	WP_182045054.1	76.19	504	109	3	1	502	1	495	0	708	83.33
YP_498987.1	WP_262537462.1	77.47	506	98	3	1	502	1	494	0	708	84.19
YP_498987.1	WP_031879712.1	75.794	504	111	3	1	502	1	495	0	708	83.33
YP_498987.1	WP_031793476.1	75.992	504	110	3	1	502	1	495	0	708	83.33
YP_498987.1	WP_103151719.1	75.992	504	110	3	1	502	1	495	0	707	83.33
YP_498987.1	WP_103147856.1	75.992	504	110	3	1	502	1	495	0	707	83.33
YP_498987.1	WP_113580790.1	73.81	504	126	4	1	502	1	500	0	707	84.92
YP_498987.1	WP_230852042.1	91.587	416	33	1	87	502	3	416	0	707	94.71
YP_498987.1	WP_064131152.1	75.992	504	110	3	1	502	1	495	0	707	83.33
YP_498987.1	WP_064275991.1	75.992	504	110	3	1	502	1	495	0	707	83.33
YP_498987.1	WP_031906458.1	75.992	504	110	3	1	502	1	495	0	707	83.33
YP_498987.1	WP_086040561.1	75.992	504	110	3	1	502	1	495	0	707	83.33
YP_498987.1	WP_165619758.1	74.206	504	124	4	1	502	1	500	0	707	85.32
YP_498987.1	WP_260645050.1	75.992	504	110	3	1	502	1	495	0	707	83.33
YP_498987.1	WP_086097212.1	75.992	504	110	3	1	502	1	495	0	707	83.33
YP_498987.1	WP_232044238.1	75.992	504	110	3	1	502	1	495	0	707	83.33
YP_498987.1	WP_165621829.1	75.595	504	117	3	1	502	1	500	0	707	83.93
YP_498987.1	WP_274894661.1	75.992	504	110	3	1	502	1	495	0	707	83.33
YP_498987.1	WP_064305721.1	75.992	504	110	3	1	502	1	495	0	706	83.53
YP_498987.1	WP_283588743.1	75.595	504	117	3	1	502	1	500	0	706	83.73
YP_498987.1	WP_271287700.1	75.595	504	117	3	1	502	1	500	0	706	83.73
YP_498987.1	WP_049279118.1	75.794	504	111	3	1	502	1	495	0	706	83.33
YP_498987.1	WP_154269472.1	75.595	504	117	3	1	502	1	500	0	706	83.53
YP_498987.1	WP_072527585.1	75.595	504	117	3	1	502	1	500	0	706	83.73
YP_498987.1	WP_117201024.1	75.595	504	117	3	1	502	1	500	0	706	83.53
YP_498987.1	WP_001208892.1	75.595	504	117	3	1	502	1	500	0	706	83.73
YP_498987.1	WP_259696468.1	75.397	504	118	3	1	502	1	500	0	706	83.53
YP_498987.1	WP_162636527.1	75.595	504	117	3	1	502	1	500	0	706	83.53
YP_498987.1	WP_001208893.1	75.397	504	118	3	1	502	1	500	0	705	83.73
YP_498987.1	WP_267830219.1	75.397	504	118	3	1	502	1	500	0	705	83.73
YP_498987.1	WP_031914721.1	81.004	458	72	3	26	479	1	447	0	705	86.68
YP_498987.1	WP_111071215.1	75.794	504	111	3	1	502	1	495	0	705	83.13
YP_498987.1	WP_103212144.1	75.397	504	118	3	1	502	1	500	0	704	83.53
YP_498987.1	WP_234722849.1	75.397	504	118	3	1	502	1	500	0	704	83.53
YP_498987.1	WP_160189991.1	76.181	487	101	3	1	483	1	476	0	704	84.39
YP_498987.1	WP_049314019.1	75.397	504	118	3	1	502	1	500	0	704	83.73
YP_498987.1	WP_216728190.1	75.397	504	118	3	1	502	1	500	0	704	83.53
YP_498987.1	WP_099143779.1	75.397	504	118	3	1	502	1	500	0	704	83.53
YP_498987.1	WP_147715355.1	93.573	389	25	0	114	502	5	393	0	704	96.14
YP_498987.1	WP_234863418.1	75.397	504	118	3	1	502	1	500	0	704	83.53
YP_498987.1	WP_198996452.1	75.397	504	118	3	1	502	1	500	0	703	83.53
YP_498987.1	WP_064133281.1	75.992	504	108	4	1	502	1	493	0	703	83.13
YP_498987.1	WP_199004398.1	75.397	504	118	3	1	502	1	500	0	703	83.53
YP_498987.1	WP_086098487.1	75.397	504	118	3	1	502	1	500	0	703	83.53
YP_498987.1	WP_084985139.1	75.397	504	118	3	1	502	1	500	0	703	83.53
YP_498987.1	WP_190338080.1	75.992	504	110	3	1	502	1	495	0	703	83.33
YP_498987.1	WP_154289154.1	75.397	504	118	3	1	502	1	500	0	703	83.53
YP_498987.1	WP_261933994.1	75.397	504	118	3	1	502	1	500	0	702	83.53
YP_498987.1	WP_114283425.1	75.992	504	110	3	1	502	1	495	0	702	83.53
YP_498987.1	WP_270758916.1	74.603	504	119	4	1	502	1	497	0	702	82.94
YP_498987.1	WP_031881528.1	75.794	504	109	4	1	502	1	493	0	702	83.13
YP_498987.1	WP_260633830.1	74.603	504	121	4	1	502	1	499	0	702	83.33
YP_498987.1	WP_312010534.1	75.992	504	108	4	1	502	1	493	0	701	82.94
YP_498987.1	WP_072496824.1	74.802	504	121	3	1	502	1	500	0	701	83.53
YP_498987.1	WP_198987419.1	75.397	504	118	3	1	502	1	500	0	701	83.73
YP_498987.1	WP_117207340.1	75.148	507	117	4	1	502	1	503	0	701	83.23
YP_498987.1	WP_086032581.1	75.992	504	110	3	1	502	1	495	0	700	83.33
YP_498987.1	WP_061838930.1	74.405	504	123	3	1	502	1	500	0	699	83.53
YP_498987.1	WP_053005248.1	100	347	0	0	1	347	1	347	0	697	100
YP_498987.1	WP_252094375.1	98.851	348	4	0	155	502	1	348	0	696	99.71
YP_498987.1	WP_001208890.1	74.008	504	125	3	1	502	1	500	0	696	83.13
YP_498987.1	WP_070043487.1	74.008	504	125	3	1	502	1	500	0	694	82.14
YP_498987.1	WP_049296481.1	73.611	504	120	4	1	502	1	493	0	694	81.55
YP_498987.1	WP_086153280.1	72.222	504	126	4	1	502	1	492	0	692	79.96
YP_498987.1	WP_001208894.1	73.81	504	126	3	1	502	1	500	0	692	81.94
YP_498987.1	WP_070007303.1	73.611	504	127	3	1	502	1	500	0	691	81.94
YP_498987.1	WP_115305133.1	74.405	504	115	4	1	502	1	492	0	691	80.75
YP_498987.1	WP_061735479.1	73.611	504	127	3	1	502	1	500	0	691	81.75
YP_498987.1	WP_070064300.1	73.81	504	126	3	1	502	1	500	0	691	81.75
YP_498987.1	WP_252549628.1	73.611	504	127	3	1	502	1	500	0	690	81.75
YP_498987.1	WP_250322217.1	96.866	351	11	0	152	502	1	351	0	690	99.15
YP_498987.1	WP_250045062.1	75.992	504	110	3	1	502	1	495	0	689	83.33
YP_498987.1	WP_001208920.1	75.992	504	110	3	1	502	1	495	0	689	83.33
YP_498987.1	WP_196931808.1	74.206	504	116	4	1	502	1	492	0	689	80.56
YP_498987.1	WP_001208905.1	74.206	504	116	4	1	502	1	492	0	689	80.75
YP_498987.1	WP_070046246.1	73.413	504	128	3	1	502	1	500	0	689	81.55
YP_498987.1	WP_250543457.1	96.857	350	11	0	153	502	1	350	0	687	99.14
YP_498987.1	WP_222637344.1	74.008	504	117	4	1	502	1	492	0	687	80.56
YP_498987.1	WP_162655193.1	74.008	504	117	4	1	502	1	492	0	686	81.55
YP_498987.1	WP_069994155.1	74.008	504	117	4	1	502	1	492	0	686	80.56
YP_498987.1	WP_233642320.1	74.008	504	117	4	1	502	1	492	0	685	80.56
YP_498987.1	WP_238608744.1	73.861	505	120	4	1	502	1	496	0	679	81.98
YP_498987.1	WP_045177089.1	73.861	505	120	4	1	502	1	496	0	678	81.98
YP_498987.1	WP_117203222.1	73.663	505	121	4	1	502	1	496	0	677	81.98
YP_498987.1	WP_216749478.1	75.41	488	109	3	17	502	1	479	0	677	82.99
YP_498987.1	WP_126740296.1	73.031	508	122	4	1	502	1	499	0	677	81.1
YP_498987.1	WP_224132397.1	75.359	487	109	3	18	502	1	478	0	676	82.96
YP_498987.1	WP_031825732.1	75.205	488	110	3	17	502	1	479	0	676	82.99
YP_498987.1	WP_064128608.1	73.663	505	121	4	1	502	1	496	0	675	81.78
YP_498987.1	WP_117434111.1	73.663	505	121	4	1	502	1	496	0	674	81.78
YP_498987.1	WP_154290506.1	80.653	429	83	0	74	502	1	429	0	674	88.58
YP_498987.1	WP_223223677.1	75.103	486	110	3	19	502	1	477	0	672	82.92
YP_498987.1	WP_117215976.1	72.994	511	120	5	1	502	1	502	0	671	81.02
YP_498987.1	WP_095255644.1	75.155	483	109	3	22	502	1	474	0	667	82.82
YP_498987.1	WP_107366818.1	71.23	504	131	4	1	502	1	492	0	663	79.96
YP_498987.1	WP_029550030.1	71.23	504	131	4	1	502	1	492	0	662	79.76
YP_498987.1	WP_218468907.1	76	475	103	3	1	473	1	466	0	661	83.79
YP_498987.1	WP_001208906.1	71.032	504	132	4	1	502	1	492	0	661	79.76
YP_498987.1	WP_072435036.1	71.032	504	132	4	1	502	1	492	0	660	79.56
YP_498987.1	WP_104011172.1	71.032	504	132	4	1	502	1	492	0	660	79.56
YP_498987.1	WP_061819853.1	71.032	504	132	4	1	502	1	492	0	659	79.56
YP_498987.1	WP_258412434.1	71.032	504	132	4	1	502	1	492	0	659	79.56
YP_498987.1	WP_062909758.1	70.833	504	133	4	1	502	1	492	0	659	79.56
YP_498987.1	WP_258416576.1	71.032	504	128	4	1	502	1	488	0	658	79.56
YP_498987.1	WP_262611027.1	70.833	504	129	4	1	502	1	488	0	657	79.56
YP_498987.1	WP_000330443.1	79.13	460	92	3	47	502	6	465	0	655	88.26
YP_498987.1	WP_258413703.1	70.437	504	131	4	1	502	1	488	0	653	79.17
YP_498987.1	WP_031808847.1	74.737	475	109	3	30	502	1	466	0	649	82.53
YP_498987.1	WP_031834419.1	76.872	454	102	2	52	502	7	460	0	647	84.8
YP_498987.1	WP_031896026.1	77.578	446	98	1	59	502	2	447	0	647	85.2
YP_498987.1	WP_031887344.1	77.578	446	98	1	59	502	4	449	0	646	85.2
YP_498987.1	WP_031834070.1	77.578	446	98	1	59	502	7	452	0	646	85.2
YP_498987.1	WP_031878262.1	77.354	446	99	1	59	502	7	452	0	644	85.2
YP_498987.1	WP_155977923.1	69.444	504	135	4	1	502	1	487	0	644	79.17
YP_498987.1	WP_031859900.1	79.535	430	88	0	73	502	7	436	0	643	86.74
YP_498987.1	WP_031895930.1	79.535	430	88	0	73	502	11	440	0	643	86.74
YP_498987.1	WP_031878340.1	79.535	430	88	0	73	502	12	441	0	642	86.74
YP_498987.1	WP_031795685.1	79.439	428	88	0	75	502	1	428	0	637	86.68
YP_498987.1	WP_049882909.1	75.431	464	103	3	1	462	1	455	0	637	83.41
YP_498987.1	WP_252583659.1	79.097	421	86	2	83	502	1	420	0	637	87.89
YP_498987.1	WP_229374281.1	63.498	526	167	5	1	502	1	525	0	631	75.29
YP_498987.1	WP_020976986.1	64.107	521	167	5	1	502	1	520	0	630	76.01
YP_498987.1	WP_115210870.1	64.107	521	167	5	1	502	1	520	0	630	76.01
YP_498987.1	WP_064133885.1	64.107	521	167	5	1	502	1	520	0	629	76.01
YP_498987.1	WP_217176209.1	64.107	521	167	5	1	502	1	520	0	629	76.01
YP_498987.1	WP_070961882.1	64.683	521	164	5	1	502	1	520	0	629	75.82
YP_498987.1	WP_031825044.1	80.288	416	82	0	87	502	4	419	0	628	87.5
YP_498987.1	WP_031877219.1	80.288	416	82	0	87	502	3	418	0	627	87.5
YP_498987.1	WP_210552498.1	64.491	521	165	5	1	502	1	520	0	627	75.82
YP_498987.1	WP_001208887.1	64.491	521	165	5	1	502	1	520	0	627	75.62
YP_498987.1	WP_250738040.1	63.916	521	168	5	1	502	1	520	0	626	75.82
YP_498987.1	WP_258411522.1	63.916	521	168	5	1	502	1	520	0	625	75.82
YP_498987.1	WP_258410409.1	63.916	521	168	5	1	502	1	520	0	625	75.82
YP_498987.1	WP_174840708.1	63.724	521	169	5	1	502	1	520	0	624	75.62
YP_498987.1	WP_224876166.1	64.299	521	166	5	1	502	1	520	0	624	75.43
YP_498987.1	WP_049879846.1	75.626	439	96	3	1	437	1	430	0	620	82.92
YP_498987.1	WP_031863209.1	80.488	410	80	0	93	502	1	410	0	619	87.56
YP_498987.1	WP_031794573.1	80.44	409	80	0	94	502	1	409	0	615	87.53
YP_498987.1	WP_031832642.1	80.244	410	80	1	93	502	1	409	0	615	86.59
YP_498987.1	WP_031872488.1	80.846	402	77	0	101	502	2	403	0	607	88.06
YP_498987.1	WP_031872558.1	81.519	395	73	0	108	502	4	398	0	603	88.86
YP_498987.1	WP_049881285.1	75.943	424	91	3	1	422	1	415	0	602	83.25
YP_498987.1	WP_031834170.1	81.519	395	73	0	108	502	3	397	0	602	88.61
YP_498987.1	WP_031897551.1	82.429	387	68	0	116	502	7	393	0	600	89.92
YP_498987.1	WP_031834003.1	82.429	387	68	0	116	502	5	391	0	600	89.92
YP_498987.1	WP_162647291.1	64.542	502	167	6	1	495	1	498	0	593	78.49
YP_498987.1	WP_260645542.1	82.54	378	66	0	125	502	2	379	0	590	91.8
YP_498987.1	WP_258028217.1	75.426	411	90	3	1	409	1	402	0	576	82.97
YP_498987.1	WP_049946370.1	84.11	365	58	0	138	502	1	365	0	575	90.96
YP_498987.1	WP_252603044.1	59.961	507	179	8	1	495	1	495	0	570	74.56
YP_498987.1	WP_001208895.1	61.523	499	180	5	1	495	1	491	0	567	74.55
YP_498987.1	WP_225806354.1	61.523	499	180	5	1	495	1	491	0	566	74.55
YP_498987.1	WP_283589815.1	61.523	499	180	5	1	495	1	491	0	566	74.55
YP_498987.1	WP_287123854.1	61.323	499	181	5	1	495	1	491	0	566	74.55
YP_498987.1	WP_310673500.1	61.523	499	180	5	1	495	1	491	0	566	74.35
YP_498987.1	WP_188351480.1	61.368	497	182	4	1	495	1	489	0	565	74.25
YP_498987.1	WP_064129737.1	61.323	499	181	5	1	495	1	491	0	565	74.55
YP_498987.1	WP_117239619.1	61.8	500	177	6	1	495	1	491	0	565	75
YP_498987.1	WP_103204420.1	61.323	499	181	5	1	495	1	491	0	565	74.35
YP_498987.1	WP_182063848.1	60.321	499	186	4	1	495	1	491	0	565	74.35
YP_498987.1	WP_258414973.1	61.323	499	181	5	1	495	1	491	0	564	74.35
YP_498987.1	WP_208151507.1	61.323	499	181	5	1	495	1	491	0	564	74.35
YP_498987.1	WP_064132420.1	61.323	499	181	5	1	495	1	491	0	564	74.35
YP_498987.1	WP_001208896.1	61.323	499	181	5	1	495	1	491	0	564	74.35
YP_498987.1	WP_238611003.1	61.323	499	181	5	1	495	1	491	0	564	74.35
YP_498987.1	WP_054193362.1	61.323	499	181	5	1	495	1	491	0	563	74.35
YP_498987.1	WP_221575079.1	61.323	499	181	5	1	495	1	491	0	563	74.35
YP_498987.1	WP_001208927.1	59.172	507	183	8	1	495	1	495	0	563	74.36
YP_498987.1	WP_188349463.1	60.8	500	182	5	1	495	1	491	0	562	74
YP_498987.1	WP_023914991.1	59.369	507	182	8	1	495	1	495	0	562	74.36
YP_498987.1	WP_188348158.1	61.122	499	182	5	1	495	1	491	0	561	74.15
YP_498987.1	WP_044292364.1	59.172	507	183	8	1	495	1	495	0	561	74.36
YP_498987.1	WP_064127163.1	58.974	507	184	8	1	495	1	495	0	561	74.16
YP_498987.1	WP_188351504.1	61.122	499	182	5	1	495	1	491	0	561	74.15
YP_498987.1	WP_240023914.1	61.122	499	182	5	1	495	1	491	0	561	74.15
YP_498987.1	WP_001208888.1	60.922	499	183	5	1	495	1	491	0	560	74.15
YP_498987.1	WP_111206358.1	59.172	507	183	8	1	495	1	495	0	560	74.16
YP_498987.1	WP_188349797.1	61.122	499	182	5	1	495	1	491	0	560	74.15
YP_498987.1	WP_049885507.1	75.879	398	85	3	1	396	1	389	0	560	83.17
YP_498987.1	WP_072460116.1	58.974	507	184	8	1	495	1	495	0	560	74.16
YP_498987.1	WP_281229668.1	60.721	499	184	5	1	495	1	491	0	559	74.15
YP_498987.1	WP_064127914.1	60.721	499	184	5	1	495	1	491	0	558	73.95
YP_498987.1	WP_031876314.1	83.728	338	55	0	165	502	1	338	0	553	90.83
YP_498987.1	WP_049951098.1	75.827	393	84	3	1	391	1	384	0	551	82.95
YP_498987.1	WP_260646143.1	80.328	366	71	1	138	502	1	366	0	541	88.25
YP_498987.1	WP_031903600.1	58.097	494	195	6	1	491	1	485	0	537	72.87
YP_498987.1	WP_031903307.1	57.895	494	196	6	1	491	1	485	0	535	72.67
YP_498987.1	WP_198918092.1	55.323	526	191	8	1	502	1	506	0	529	67.68
YP_498987.1	WP_233145423.1	55.344	524	190	8	3	502	2	505	0	526	67.75
YP_498987.1	WP_233145414.1	55.153	524	191	8	3	502	2	505	0	524	67.56
YP_498987.1	WP_115211194.1	57.895	494	196	6	1	491	1	485	0	523	72.06
YP_498987.1	WP_229373705.1	57.895	494	196	6	1	491	1	485	1.20e-180	519	71.46
YP_498987.1	WP_233241000.1	59.034	476	181	5	25	495	1	467	3.89e-180	517	72.9
YP_498987.1	WP_205402379.1	71.615	384	103	4	1	382	1	380	1.99e-177	506	83.85
YP_498987.1	WP_049883371.1	75.766	359	76	3	1	357	1	350	1.56e-176	503	82.73
YP_498987.1	WP_001208898.1	73.757	362	80	3	1	358	1	351	9.11e-174	496	82.04
YP_498987.1	WP_049883985.1	75.284	352	76	3	1	350	1	343	9.42e-171	488	82.39
YP_498987.1	WP_238993168.1	52.708	554	191	8	1	491	1	546	7.88e-170	494	64.08
YP_498987.1	WP_049906100.1	75.072	349	76	3	1	347	1	340	2.29e-168	482	82.23
YP_498987.1	WP_049881603.1	74.855	346	76	3	1	344	1	337	1.30e-165	475	82.08
YP_498987.1	WP_276210251.1	50.86	523	208	9	1	495	1	502	3.15e-163	475	65.77
YP_498987.1	WP_050596898.1	74.706	340	75	3	1	338	1	331	1.88e-161	464	81.76
YP_498987.1	WP_200730793.1	51.052	523	207	9	1	495	1	502	1.87e-160	468	66.16
YP_498987.1	WP_107371533.1	51.052	523	207	9	1	495	1	502	3.19e-160	468	66.16
YP_498987.1	WP_063644571.1	51.052	523	207	9	1	495	1	502	5.75e-160	467	65.97
YP_498987.1	WP_070002098.1	50.86	523	208	9	1	495	1	502	9.28e-160	466	66.35
YP_498987.1	WP_301399620.1	50.86	523	208	9	1	495	1	502	2.08e-159	466	66.16
YP_498987.1	WP_194381584.1	50.86	523	208	9	1	495	1	502	2.29e-159	465	66.16
YP_498987.1	WP_031904651.1	60.5	400	148	4	94	491	1	392	2.69e-157	456	75.25
YP_498987.1	WP_113588069.1	69.516	351	101	4	1	349	1	347	5.16e-155	448	82.62
YP_498987.1	WP_162647574.1	47.195	517	238	7	1	495	1	504	3.01e-148	437	65.18
YP_498987.1	WP_162635605.1	47.582	517	236	8	1	495	1	504	2.92e-147	434	65.76
YP_498987.1	WP_198999324.1	61.471	340	129	1	163	502	7	344	7.88e-143	417	75.88
YP_498987.1	WP_031903153.1	57.143	385	154	5	1	382	1	377	2.47e-134	397	70.91
YP_498987.1	WP_200626398.1	100	105	0	0	1	105	1	105	2.20e-66	213	100
YP_498987.1	WP_142256140.1	100	97	0	0	1	97	1	97	1.47e-60	197	100
YP_498987.1	WP_216771353.1	100	93	0	0	1	93	1	93	1.50e-57	189	100
YP_498987.1	WP_230852041.1	92.958	71	5	0	1	71	1	71	1.16e-36	134	95.77
YP_498987.1	WP_260646144.1	55.814	129	46	3	1	127	1	120	1.88e-31	121	64.34
YP_498987.1	WP_142299499.1	57.658	111	36	3	1	109	1	102	8.14e-27	108	64.86
YP_498987.1	WP_147715116.1	59.615	104	29	3	1	101	1	94	1.28e-26	107	68.27
YP_498987.1	WP_187395443.1	58.036	112	36	3	1	110	1	103	1.44e-26	107	65.18
YP_498987.1	WP_262377183.1	58.036	112	36	3	1	110	1	103	1.47e-26	107	65.18
YP_498987.1	WP_260645576.1	62	100	23	4	1	96	1	89	2.49e-25	103	68
YP_498987.1	WP_031792618.1	58.416	101	31	3	1	99	1	92	2.14e-24	100	66.34
YP_498987.1	WP_250545084.1	57.143	98	31	3	1	96	1	89	5.77e-23	97.1	66.33
YP_498987.1	WP_250322216.1	58.763	97	27	3	1	94	1	87	6.02e-23	96.7	67.01
YP_498987.1	WP_250543456.1	58.763	97	27	3	1	94	1	87	6.45e-23	96.7	67.01
YP_498987.1	WP_250543876.1	58.333	96	29	3	1	94	1	87	2.10e-22	95.1	66.67
YP_498987.1	WP_252094506.1	89.13	46	5	0	457	502	1	46	1.52e-21	91.7	91.3
YP_498987.1	WP_248315734.1	95.652	46	2	0	333	378	1	46	1.06e-20	89.4	97.83
YP_498987.1	WP_252081649.1	90.909	44	4	0	459	502	1	44	2.94e-20	87.8	90.91
YP_498987.1	WP_250543896.1	95.238	42	2	0	197	238	1	42	3.93e-19	84.7	100
YP_498987.1	WP_248315735.1	90	40	4	0	463	502	1	40	7.00e-18	81.3	97.5
YP_498987.1	WP_224684919.1	89.474	38	4	0	465	502	1	38	2.62e-16	76.6	97.37
YP_498987.1	WP_223287745.1	85	40	6	0	463	502	1	40	6.49e-16	75.5	85
YP_498987.1	WP_150009012.1	83.333	42	7	0	1	42	1	42	4.53e-15	73.2	88.1
YP_498987.1	WP_187396468.1	100	33	0	0	1	33	1	33	5.36e-14	70.1	100
YP_498987.1	WP_150468795.1	100	34	0	0	1	34	1	34	5.76e-14	69.7	100
YP_498987.1	WP_153227832.1	94.444	36	2	0	1	36	1	36	8.41e-14	69.3	100
YP_498987.1	WP_250313564.1	97.059	34	1	0	1	34	1	34	1.18e-13	68.9	100
YP_498987.1	WP_262374943.1	100	32	0	0	1	32	1	32	1.80e-13	68.6	100
YP_498987.1	WP_252096250.1	100	30	0	0	473	502	1	30	2.59e-13	67.8	100
YP_498987.1	WP_250543715.1	93.939	33	2	0	1	33	1	33	6.78e-13	66.6	96.97
YP_498987.1	WP_252078644.1	94.118	34	2	0	1	34	1	34	7.30e-13	66.6	100
YP_498987.1	WP_256260790.1	82.857	35	6	0	468	502	1	35	3.72e-12	64.7	82.86
YP_498987.1	WP_149032100.1	100	29	0	0	1	29	1	29	1.33e-11	63.2	100
YP_498987.1	WP_142255589.1	100	26	0	0	1	26	1	26	3.56e-09	56.2	100
YP_498987.1	WP_252078422.1	100	20	0	0	483	502	1	20	6.72e-05	43.9	100
YP_498987.1	WP_252096335.1	86.957	23	3	0	159	181	1	23	0.008	38.1	95.65
YP_498987.1	WP_160200091.1	35.802	81	40	4	1	76	8	81	0.01	43.1	54.32
YP_498987.1	WP_262376314.1	88.889	18	2	0	125	142	1	18	0.027	37	94.44
