# Supplementary material for: A type VII-secreted lipase toxin with reverse domain arrangement
Source: Nat Commun. 2023 Dec 19;14:8438. doi: 10.1038/s41467-023-44221-y (PMC10730906; doi:10.1038/s41467-023-44221-y)
Supplement: Supplementary file 6 — Source Data [file 41467_2023_44221_MOESM6_ESM.zip › Tsl1 distribution raw/lplI 1/FlaGs_output/results_all.fasta]

>WP_070006117.1#1|Staphylococcus_aureus
MQRDYLIRVETESMSDFKRLNSLMIGFVIKGEAHIYDENNMTQCNSGDIFIINHRDLYRF
QLQQDGIICYIQFQMKYLADKFDDVHCLYFHLTDATTTKNIHQLRNIMARLVSTHIRHNE
LSKLTEQQLVIQLLMHMIHYVPRTYHSNQSILNDDKVNQVCDYIELHFHEDLSLSELSEY
VGWSESHLSKKFTESLGVGFHHFLNTTRIEHAKLDLTYTDETITDIALQNGFSSAASFAR
TFKHFTHQTPKQYRGDRPAITENQQSAQHDYHDRELILLLNDYIEEMNHFIEDIEKMNYK
EIAFQPTNHQLNQFNHIIQVGYLRNLLNTQYQSQLLTCHHDFQVNEVLAYDVIPYIMKKL
NAPFTYDAEISNIFYDIDLCLDFLLDHNFSLTMHLDQYDSRDYIDAFKIFIHHVALHVSH
RKDLKFNLYVTTLHTSLIEMIDYFKALFPNGGLYIHLDQATERHLPLLKRLEPHIDHFVF
DANSNDAVDFNKMNDDEFKTASQMIINKTNYLIDLMHRHRLKRPLILLNWNTLTGDTFIT
NGEYFRGGIIIEQLLKISSKVEGIGYWLNYDLHVSHCKNERDYMNSIELFHQYNGKRPVY
FTALLFNKLTSNILYSDDTCIVTGTDSNFQILLYDAKHFNPYLALDNQMNMRATEMIHLN
INALEEGMYKIKHFTLDKENGALFNLWRKHHTIHGMDKDSIDYVNRMSFPKLEVYDIDIT
DTLALNIKMITNGIHLIEVKRYPSS

>WP_001188495.1#2|Staphylococcus_aureus
MQRDYLIRVETESMSDFKRLNSLMIGFVIKGEAHIYDENNMTQCNSGDIFIINHRDLYRF
QLQQDGIICYIQFQMKYLADKFDDVHCLYFHLTDATTTKNIHQLRNIMARLVSTHIRHNE
LSKLTEQQLVIQLLMHMIHYVPRTYHSNQSILNDDKVNQVCDYIELHFHEDLSLSELSEY
VGWSESHLSKKFTESLGVGFHHFLNTTRIEHAKLDLTYTDETITDIALQNGFSSAASFAR
TFKHFTHQTPKQYRGDRPAITENQQSAQHDYHDRELILLLNDYIEEMNHFIEDIEKMNYK
EIAFQPTNHQLNQFNHIIQVGYLRNLLNTQYQSQLLTCHHDFQVNEVLAYDVIPYIMKKL
NAPFTYDAEISNIFYDIDLCLDFLLDHNFSLTMHLDQYDSRDYIDAFKIFIHHVALHVSH
RKDLKFNLYVTTLHTSLIEMIDYFKALFPNGGLYIHLDQATERHLPLLKRLEPHIDHFVF
DANSNDAVDFNKMNDDEFKTASQMIINKTNYLIDLMHRHRLKRPLILLNWNTLTGDTFIT
NGEYFRGGIIIEQLLKLSSKVEGIGYWLNYDLHVSHCKNERDYMNSIELFHQYNGKRPVY
FTALLFNKLTSNILYSDDTCIVTGTDSNFQILLYDAKHFNPYLALDNQMNMRATEMIHLN
INALEEGMYKIKHFTLDKENGALFNLWRKHHTIHGMDKDSIDYVNRMSFPKLEVYDIDIT
DTLALNIKMITNGIHLIEVKRYPSS

>WP_192866463.1#3|Staphylococcus_aureus
MQRDYLIRVETESMSDFKRLNSLMIGFVIKGEAHIYDENNMTQCNSGDIFIINHRDLYRF
QLQQDGIICYIQFQMKYLADKFDDVHCLYFHLTDATTTKNIHQLRNIMARLVSTHIRHNE
LSKLTEQQLVVQLLMHMIHYVPRTYHSNQSILNDDKVNQVCDYIELHFHEDLSLSELSEY
VGWSESHLSKKFTESLGVGFHHFLNTTRIEHAKLDLTYTDETITDIALQNGFSSAASFAR
TFKHFTHQTPKQYRGDRPAITENQQSAQHDYHDRELILLLNDYIEEMNHFIEDIEKMNYK
EIAFQPTNHQLNQFNHIIQVGYLRNLLNTQYQSQLLTCHHDFQVNEVLAYDVIPYIMKKL
NAPFTYDAEISNIFYDIDLCLDFLLDHNFSLTMHLDQYDSRDYIDAFKIFIHHVALHVSH
RKDLKFNLYVTTLHTSLIEMIDYFKALFPNGGLYIHLDQATERHLPLLKRLEPHIDHFVF
DANSNDAVDFNKMNDDEFKTASQMIINKTNYLIDLMHRHRLKRPLILLNWNTLTGDTFIT
NGEYFRGGIIIEQLLKLSSKVEGIGYWLNYDLHVSHCKNERDYMNSIELFHQYNGKRPVY
FTALLFNKLTSNILYSDDTCIVTGTDSNFQILLYDAKHFNPYLALDNQMNMRATEMIHLN
INALEEGMYKIKHFTLDKENGALFNLWRKHHTIHGMDKDSIDYVNRMSFPKLEVYDIDIT
DTLALNIKMITNGIHLIEVKRYPSS

>WP_180991971.1#4|Staphylococcus_aureus
MQRDYLIRVETESMSDFKRLNSLMIGFVIKGEAHIYDENNMTQCNSGDIFIINHRDLYRF
QLQQDGIICYIQFQMKYLADKFDDVHCLYFHLTDATTTKNIHQLRNIMARLVSTHIRHNE
LSKLTEQQLVIQLLMHMIHYVPRTYHSNQSILNDDKVNQVCDYIELHFHEDLSLSELSEY
VGWSESHLSKKFTESLGVGFHHFLNTTRIEHAKLDLTYTDETITDIALQNGFSSAASFAR
TFKHFTHQTPKQYRGDRPAITENQQSAQHDYHDRELILLLNDYIEEMNHFIEDIEKMNYK
EIAFQPTNHQLNQFNHIIQVGYLRNLLNTQYQSQLLTCHHDFQVNEVLAYDVIPYIMKKL
NAPFTYDAEISNIFYDIDLCLDFLLDHNFSLTMHLDQYDSRDYIDAFKVFIHHVALHVSH
RKDLKFNLYVTTLHTSLIEMIDYFKALFPNGGLYIHLDQATERHLPLLKRLEPHIDHFVF
DANSNDAVDFNKMNDDEFKTASQMIINKTNYLIDLMHRHRLKRPLILLNWNTLTGDTFIT
NGEYFRGGIIIEQLLKLSSKVEGIGYWLNYDLHVSHCKNERDYMNSIELFHQYNGKRPVY
FTALLFNKLTSNILYSDDTCIVTGTDSNFQILLYDAKHFNPYLALDNQMNMRATEMIHLN
INALEEGMYKIKHFTLDKENGALFNLWRKHHTIHGMDKDSIDYVNRMSFPKLEVYDIDIT
DTLALNIKMITNGIHLIEVKRYPSS

>WP_061398505.1#5|Staphylococcus_aureus
MQRDYLIRVETESMSDFKRLNSLMIGFVIKGEAHIYDENNMTQCNSGDIFIINHRDLYRF
QLQQDGIICYIQFQMKYLADKFDDVHCLYFHLTDATTTKNIHQLRNIMARLVSTHIRHNE
LSKLTEQQLVIQLLMHMIHYVPRTYHSNQSILNDDKVNQVCDYIELHFHEDLSLSELSEY
VGWSESHLSKKFTESLGVGFHHFLNTTRIEHAKLDLTYTDETITDIALQNGFSSAASFAR
TFKHFTHQTPKQYRGDRPAITENQQSAQHDYHDRELILLLNDYIEEMNHFIEDIEKMNYK
EIAFQPTNHQLNQFNHIIQVGYLRNLLNTQYQSQLLTCHHDFQVNEVLAYDVIPYIMKKL
NAPFTYDAEISNIFYDIDLCLDFLLDHNFSLTMHLDQYDSRDYIDAFKIFIHHVALHVSH
RKDLKFNLYVTTLHTSLIEMIDYFKALFPNGGLYIHLDQATERHLPLLKRLEPHIDHFVF
DANSNDAVDFNKMNDDEFKTASQMIINKTNYLIDLMHRHRLKRPLILLNWNTLTGDTFIT
NGEYFRGGIIIEQLLKLSSKVEGVGYWLNYDLHVSHCKNERDYMNSIELFHQYNGKRPVY
FTALLFNKLTSNILYSDDTCIVTGTDSNFQILLYDAKHFNPYLALDNQMNMRATEMIHLN
INALEEGMYKIKHFTLDKENGALFNLWRKHHTIHGMDKDSIDYVNRMSFPKLEVYDIDIT
DTLALNIKMITNGIHLIEVKRYPSS

>WP_315935020.1#6|Staphylococcus_aureus
MQRDYLIRVETESMSDFKRLNSLMIGFVIKGEAHIYDENNMTQCNSGDIFIINHRDLYRF
QLQQDGIICYIQFQMKYLADKFDDVHCLYFHLTDATTTKNIHQLRNIMARLVSTHIRHNE
LSKLTEQQLVIQLLMHMIHYVPRTYHSNQSILNDDKVNQICDYIELHFHEDLSLSELSEY
VGWSESHLSKKFTESLGVGFHHFLNTTRIEHAKLDLTYTDETITDIALQNGFSSAASFAR
TFKHFTHQTPKQYRGDRPAITENQQSAQHDYHDRELILLLNDYIEEMNHFIEDIEKMNYK
EIAFQPTNHQLNQFNHIIQVGYLRNLLNTQYQSQLLTCHHDFQVNEVLAYDVIPYIMKKL
NAPFTYDAEISNIFYDIDLCLDFLLDHNFSLTMHLDQYDSRDYIDAFKIFIHHVALHVSH
RKDLKFNLYVTTLHTSLIEMIDYFKALFPNGGLYIHLDQATERHLPLLKRLEPHIDHFVF
DANSNDAVDFNKMNDDEFKTASQMIINKTNYLIDLMHRHRLKRPLILLNWNTLTGDTFIT
NGEYFRGGIIIEQLLKLSSKVEGIGYWLNYDLHVSHCKNERDYMNSIELFHQYNGKRPVY
FTALLFNKLTSNILYSDDTCIVTGTDSNFQILLYDAKHFNPYLALDNQMNMRATEMIHLN
INALEEGMYKIKHFTLDKENGALFNLWRKHHTIHGMDKDSIDYVNRMSFPKLEVYDIDIT
DTLALNIKMITNGIHLIEVKRYPSS

>WP_031895495.1#7|Staphylococcus_aureus_M1447
MQRDYLIRVETESMSDFKRLNSLMIGFVIKGEAHIYDENNMTQCNSGDIFIINHRDLYRF
QLQQDGIICYIQFQMKYLADKFDDVHCLYFHLTDATTTKNIHQLRNIMARLVSTHIRHNE
LSKLTEQQLVIQLLMHMIHYVPRTYHSNQSILNDDKVNQVCDYIELHFHEDLSLSELSEY
VGWSESHLSKKFTESLGVGFHHFLNTTRIEHAKLDLTYTDETITDIALQNGFSSAASFAR
TFKHFTHQTPKQYRGDRPAITENQQSAQHDYHDRELILLLNDYIEEMNHFIEDIEKMNYK
EIAFQPTNHQLNQFNHIIQVGYLRNLLNTQYQSQLLTCHHDFQVNEVLAYDVIPYIMKKL
NAPFTYDAEISNIFYDIDLCLDFLLDHNFSLTMHLDQYDSRDYIDAFKIFIHHVALHVSH
RKDLKFNLYVTTLHTSLIEMIDYFKALFPNGGLYIHLDQATERHLPLLKRLEPHIDHFVF
DANSNDAVDFNKMNDDEFKTASQMIINKTNYLIDLMHRHRLKRPLILLNWNTLTGDTFIT
NGEYFRGGIIIEQLLKLSSKVEGIGYWLNYDLHVSHCKNERDYMNSIELFHQYNGKRPVY
FTALLFNKLTSNILYSDDTCIVTGTDSNFQILLYDAKHFNPYLALDNQMNMRATEMIHLN
INALEEGMYKIKHFTLEKENGALFNLWRKHHTIHGMDKDSIDYVNRMSFPKLEVYDIDIT
DTLALNIKMITNGIHLIEVKRYPSS

>WP_180952014.1#8|Staphylococcus_aureus
MQRDYLIRVEIESMSDFKRLNSLMIGFVIKGEAHIYDENNMTQCNSGDIFIINHRDLYRF
QLQQDGIICYIQFQMKYLADKFDDVHCLYFHLTDATTTKNIHQLRNIMARLVSTHIRHNE
LSKLTEQQLVIQLLMHMIHYVPRTYHSNQSILNDDKVNQVCDYIELHFHEDLSLSELSEY
VGWSESHLSKKFTESLGVGFHHFLNTTRIEHAKLDLTYTDETITDIALQNGFSSAASFAR
TFKHFTHQTPKQYRGDRPAITENQQSAQHDYHDRELILLLNDYIEEMNHFIEDIEKMNYK
EIAFQPTNHQLNQFNHIIQVGYLRNLLNTQYQSQLLTCHHDFQVNEVLAYDVIPYIMKKL
NAPFTYDAEISNIFYDIDLCLDFLLDHNFSLTMHLDQYDSRDYIDAFKIFIHHVALHVSH
RKDLKFNLYVTTLHTSLIEMIDYFKALFPNGGLYIHLDQATERHLPLLKRLEPHIDHFVF
DANSNDAVDFNKMNDDEFKTASQMIINKTNYLIDLMHRHRLKRPLILLNWNTLTGDTFIT
NGEYFRGGIIIEQLLKLSSKVEGIGYWLNYDLHVSHCKNERDYMNSIELFHQYNGKRPVY
FTALLFNKLTSNILYSDDTCIVTGTDSNFQILLYDAKHFNPYLALDNQMNMRATEMIHLN
INALEEGMYKIKHFTLDKENGALFNLWRKHHTIHGMDKDSIDYVNRMSFPKLEVYDIDIT
DTLALNIKMITNGIHLIEVKRYPSS

>WP_031786637.1#10|Staphylococcus_aureus_F85184
MQRDYLIRVETESMSDFKRLNSLMIGFVIKGEAHIYDENNMTQCNSGDIFIINHRDLYRF
QLQQDGIICYIQFQMKYLADKFDDVHCLYFHLTDATTTKNIHQLRNIMARLVSTHIRHNE
LSKLTEQQLVIQLLMHMIHYVPRTYHSNQSILNDDKVNQVCDYIELHFHEDLSLSELSEY
VGWSESHLSKKFTESLGVGFHHFLNTTRIEHAKLDLTYTDETITDIALQNGFSSAASFAR
TFKHFTHQTPKQYRGDRPAITENQQSAQHDYHDRELILLLNDYIEEMNHFIEDIEKMNYK
EIAFQPTNHQLNQFNHIIQVGYLRNLLNTQYQTQLLTCHHDFQVNEVLAYDVIPYIMKKL
NAPFTYDAEISNIFYDIDLCLDFLLDHNFSLTMHLDQYDSRDYIDAFKIFIHHVALHVSH
RKDLKFNLYVTTLHTSLIEMIDYFKALFPNGGLYIHLDQATERHLPLLKRLEPHIDHFVF
DANSNDAVDFNKMNDDEFKTASQMIINKTNYLIDLMHRHRLKRPLILLNWNTLTGDTFIT
NGEYFRGGIIIEQLLKLSSKVEGIGYWLNYDLHVSHCKNERDYMNSIELFHQYNGKRPVY
FTALLFNKLTSNILYSDDTCIVTGTDSNFQILLYDAKHFNPYLALDNQMNMRATEMIHLN
INALEEGMYKIKHFTLDKENGALFNLWRKHHTIHGMDKDSIDYVNRMSFPKLEVYDIDIT
DTLALNIKMITNGIHLIEVKRYPSS

>WP_185894007.1#11|Staphylococcus_aureus
MQRDYLIRVETESMSDFKRLNSLMIGFVIKGEAHIYDENNMTQCNSGDIFIINHRDLYRF
QLQQDGIICYIQFQMKYLADKFDDVHCLYFHLTDATTTKNIHQLRNIMARLVSTHIRHNE
LSKLTEQQLVIQLLMHMIHYVPRTYHSNQSILNDDKVNQVCDYIELHFHEDLSLSELSKY
VGWSESHLSKKFTESLGVGFHHFLNTTRIEHAKLDLTYTDETITDIALQNGFSSAASFAR
TFKHFTHQTPKQYRGDRPAITENQQSAQHDYHDRELILLLNDYIEEMNHFIEDIEKMNYK
EIAFQPTNHQLNQFNHIIQVGYLRNLLNTQYQSQLLTCHHDFQVNEVLAYDVIPYIMKKL
NAPFTYDAEISNIFYDIDLCLDFLLDHNFSLTMHLDQYDSRDYIDAFKIFIHHVALHVSH
RKDLKFNLYVTTLHTSLIEMIDYFKALFPNGGLYIHLDQATERHLPLLKRLEPHIDHFVF
DANSNDAVDFNKMNDDEFKTASQMIINKTNYLIDLMHRHRLKRPLILLNWNTLTGDTFIT
NGEYFRGGIIIEQLLKLSSKVEGIGYWLNYDLHVSHCKNERDYMNSIELFHQYNGKRPVY
FTALLFNKLTSNILYSDDTCIVTGTDSNFQILLYDAKHFNPYLALDNQMNMRATEMIHLN
INALEEGMYKIKHFTLDKENGALFNLWRKHHTIHGMDKDSIDYVNRMSFPKLEVYDIDIT
DTLALNIKMITNGIHLIEVKRYPSS

>WP_192858647.1#12|Staphylococcus_aureus
MQRDYLIRVETESMSDFKRLNSLMIGFVIKGEAHIYDENNMTQCNSGDIFIINHRDLYRF
QLQQDGIICYIQFQMKYLADKFDDVHCLYFHLTDATTTKNIHQLRNIMARLVSTHIRHNE
LSKLTEQQLVIQLLMHMIHYVPRTYHSNQSILNDDKVNQVCDYIELHFHEDLSLSELSEY
VGWSESHLSKKFTESLGVGFHHFLNTTRIEHAKLDLTYTDETITDIALQNGFSSAASFAR
TFKHFTHQTPKQYRGDRPAITENQQSAQHDYHDRELILLLNDYIEEMNHFIEDIEKMNYK
EIAFQPTNHQLNQFNHIIQVGYLRNLLNTQYQSQLLTCHHDFQVNEVLAYDVIPYIMKKL
NAPFTYDAEISNIFYDIDLCLDFLLDHNFSLTMHLDQYDSRDYIDAFKIFIHHVALHVSH
RKDLKFNLYVTTLHTSLIEMIDYFKALFPNGGLYIHLDQATERHLPLLKRLEPHIDHFVF
DANSNDAVDFNKMNDDEFKTASQMIINKTNYLIDLMHRHRLKRPLILLNWNTLTGDTFIT
NGEYFRGGIIIEQLLKLSSKVEGIGYWLNYDLHVSHCKNERDYMNSIELFHQYNGKRPVY
FTALLFNKLTSNILYSDDTCIVTGTDSNFQILLYDAKHFNPYLALDNQMNMRATEMIHLN
INALEEGMYKIKHFTLDKKNGALFNLWRKHHTIHGMDKDSIDYVNRMSFPKLEVYDIDIT
DTLALNIKMITNGIHLIEVKRYPSS

>WP_031899239.1#13|Staphylococcus_aureus_M66468
MQRDYLIRVETESMSDFKRLNSLMIGFVIKGEAHIYDENNMTQCNSGDIFIINHRDLYRF
QLQQDGIICYIQFQMKYLADKFDDVHCLYFHLTDATTTKNIHQLRNIMARLVSTHIRHNE
LSKLTEQQLVIQLLMHMIHYVPRTYHSNQSILNDDKVNQVCDYIELHFHEDLSLSELSEY
VGWSESHLSKNFTESLGVGFHHFLNTTRIEHAKLDLTYTDETITDIALQNGFSSAASFAR
TFKHFTHQTPKQYRGDRPAITENQQSAQHDYHDRELILLLNDYIEEMNHFIEDIEKMNYK
EIAFQPTNHQLNQFNHIIQVGYLRNLLNTQYQSQLLTCHHDFQVNEVLAYDVIPYIMKKL
NAPFTYDAEISNIFYDIDLCLDFLLDHNFSLTMHLDQYDSRDYIDAFKIFIHHVALHVSH
RKDLKFNLYVTTLHTSLIEMIDYFKALFPNGGLYIHLDQATERHLPLLKRLEPHIDHFVF
DANSNDAVDFNKMNDDEFKTASQMIINKTNYLIDLMHRHRLKRPLILLNWNTLTGDTFIT
NGEYFRGGIIIEQLLKLSSKVEGIGYWLNYDLHVSHCKNERDYMNSIELFHQYNGKRPVY
FTALLFNKLTSNILYSDDTCIVTGTDSNFQILLYDAKHFNPYLALDNQMNMRATEMIHLN
INALEEGMYKIKHFTLDKENGALFNLWRKHHTIHGMDKDSIDYVNRMSFPKLEVYDIDIT
DTLALNIKMITNGIHLIEVKRYPSS

>WP_061642075.1#14|Staphylococcus_aureus
MQRDYLIRVETESMSDFKRLNSLMIGFVIKGEAHIYDENNMTQCNSGDIFIINHRDLYRF
QLQQDGIICYIQFQMKYLADKFDDVHCLYFHLTDATTTKNIHQLRNIMARLVSTHIRHNE
LSKLTEQQLVIQLLMHMIHYVPRTYHSNQSILNDDKVNQVCDYIELHFHEDLSLSELSEY
VGWSESHLSKKFTESLGVGFHHFLNTTRIEHAKLDLTYTDETITDIALQNGFSSAASFAR
TFKHFTHQTPKQYRGDRPAITENQQSAQHDYHDRELILLLNDYIEEMNHFIEDIEKMNYK
EIAFQPTNHQLNQFNHIIQVGYLRNLLNTQYQSQLLTCHHDFQVNEVLAYDVIPYIMKKL
NAPFTYDAEISNIFYDIDLCLDFLLDHNFSLTMHLDQYDSRDYIDAFKIFIHHVALHVSH
RKDLKFNLYVTTLHTSLIEMIDYFKALFPNGGLYIHLDQATERHLPLLKRLEPHIDHFVF
DANSNDAVDFNKMNDDEFKTASQMIINKTNYLIDLMHRHRLKRPLILLNWNTLTGDTFIT
NGEYFRGGIIIEQLLKLSSKVEGIGYWLNYDLHVSHCKNERDYMNSIELFHQYNGKRPVY
FTALLFNKLTSNILYSDDTCIVTGTDSNFQILLYDAKHFNPYLVLDNQMNMRATEMIHLN
INALEEGMYKIKHFTLDKENGALFNLWRKHHTIHGMDKDSIDYVNRMSFPKLEVYDIDIT
DTLALNIKMITNGIHLIEVKRYPSS

>WP_023487139.1#15|Staphylococcus_aureus_subsp__aureus_PSP1996
MQRDYLIRVETESMSDFKRLNSLMIGFVIKGEAHIYDENNMTQCNSGDIFIINHRDLYRF
QLQQDGIICYIQFQMKYLADKFDDVHCLYFHLTDATTTKNIHQLRNIMARLVSTHIRHNE
LSKLTEQQLVIQLLMHMIHYVPRTYHSNQSILNDDKVNQVCDYIELHFHEDLSLSELSEY
VGWSESHLSKKFTESLGVGFHHFLNTTRIEHAKLDLTYTDETITDIALQNGFSSAASFAR
TFKHFTHQTPKQYRGDRPAITENQQSAQHDYHDRELILLLNDYIEEMNHFIEDIEKMNYK
EIAFQPTNHQLNQFNHIIQVGYLRNLLNTQYQSQLLTCHHDFQVNEVLAYDVIPYIMKKL
NAPFTYDAEISNIFYDIDLCLDFLLDHNFSLTMHLDQYDSRDYIDAFKIFIHHVALHVSH
RKDLKFNLYVTTLHTSLIEMIDYFKVLFPNGGLYIHLDQATERHLPLLKRLEPHIDHFVF
DANSNDAVDFNKMNDDEFKTASQMIINKTNYLIDLMHRHRLKRPLILLNWNTLTGDTFIT
NGEYFRGGIIIEQLLKLSSKVEGIGYWLNYDLHVSHCKNERDYMNSIELFHQYNGKRPVY
FTALLFNKLTSNILYSDDTCIVTGTDSNFQILLYDAKHFNPYLALDNQMNMRATEMIHLN
INALEEGMYKIKHFTLDKENGALFNLWRKHHTIHGMDKDSIDYVNRMSFPKLEVYDIDIT
DTLALNIKMITNGIHLIEVKRYPSS

>WP_055383842.1#16|Staphylococcus_aureus
MQRDYLIRVETESMSDFKRLNSLMIGFVIKGEAHIYDENNMTQCNSGDIFIINHRDLYRF
QLQQDGIICYIQFQMKYLADKFDDVHCLYFHLTDATTTKNIHQLRNIMARLVSTHIRHNE
LSKLTEQQLVIQLLMHMIHYVPRTYHSNQSILNDDKVNQVCDYIELHFHEDLSLSELSEY
VGWSESHLSKKFTESLGVGFHHFLNTTRIEHAKLDLTYTDETITDIALQNGFSSAASFAR
TFKHFTHQTPKQYRGDRPAITENQQSAQHDYHDRELILLLNDYIEEMNHFIEDIEKMNYK
EIAFQPTNHQLNQFNHIIQVGYLRNLLNTQYQSQLLTCHHDFQVNEVLAYDVIPYIMKNL
NAPFTYDAEISNIFYDIDLCLDFLLDHNFSLTMHLDQYDSRDYIDAFKIFIHHVALHVSH
RKDLKFNLYVTTLHTSLIEMIDYFKALFPNGGLYIHLDQATERHLPLLKRLEPHIDHFVF
DANSNDAVDFNKMNDDEFKTASQMIINKTNYLIDLMHRHRLKRPLILLNWNTLTGDTFIT
NGEYFRGGIIIEQLLKLSSKVEGIGYWLNYDLHVSHCKNERDYMNSIELFHQYNGKRPVY
FTALLFNKLTSNILYSDDTCIVTGTDSNFQILLYDAKHFNPYLALDNQMNMRATEMIHLN
INALEEGMYKIKHFTLDKENGALFNLWRKHHTIHGMDKDSIDYVNRMSFPKLEVYDIDIT
DTLALNIKMITNGIHLIEVKRYPSS

>WP_191678600.1#17|Staphylococcus_aureus
MQRDYLIRVETESMSDFKRLNSLMIGFVIKGEAHIYDENNMTQCNSGDIFIINHRDLYRF
QLQQDGIICYIQFQMKYLADKFDDVHCLYFHLTDATTTKNIHQLRNIMARLVSTHIRHNE
LSKLTEQQLVIQLLMHMIHYVPRTYHSNQSILNDDKVNQVCDYIELHFHEDLSLSELSEY
VGWSESHLSKKFTESLGVGFHHFLNTTRIEHAKLDLTYTDETITDIALQNGFSSAASFVR
TFKHFTHQTPKQYRGDRPAITENQQSAQHDYHDRELILLLNDYIEEMNHFIEDIEKMNYK
EIAFQPTNHQLNQFNHIIQVGYLRNLLNTQYQSQLLTCHHDFQVNEVLAYDVIPYIMKKL
NAPFTYDAEISNIFYDIDLCLDFLLDHNFSLTMHLDQYDSRDYIDAFKIFIHHVALHVSH
RKDLKFNLYVTTLHTSLIEMIDYFKALFPNGGLYIHLDQATERHLPLLKRLEPHIDHFVF
DANSNDAVDFNKMNDDEFKTASQMIINKTNYLIDLMHRHRLKRPLILLNWNTLTGDTFIT
NGEYFRGGIIIEQLLKLSSKVEGIGYWLNYDLHVSHCKNERDYMNSIELFHQYNGKRPVY
FTALLFNKLTSNILYSDDTCIVTGTDSNFQILLYDAKHFNPYLALDNQMNMRATEMIHLN
INALEEGMYKIKHFTLDKENGALFNLWRKHHTIHGMDKDSIDYVNRMSFPKLEVYDIDIT
DTLALNIKMITNGIHLIEVKRYPSS

>WP_305730687.1#18|Staphylococcus_aureus
MQRDYLIRVETESMSDFKRLNSLMIGFVIKGEAHIYDENNMTQCNSGDIFIINHRDLYRF
QLQQDGIICYIQFQMKYLADKFDDVHCLYFHLTDATTTKNIHQLRNIMARLVSTHIRHNE
LSKLTEQQLVIQLLMHMIHYVPRTYHSNQSILNDDKVNQVCDYIELHFHEDLSLSELSEY
VGWSESHLSKKFTESLGVGFHHFLNTTRIEHAKLDLTYTDETITDIALQNGFSSAASFAR
TFKHFTHQTPKQYRGDRPAITENQQSAQHDYHDRELILLLNDYIEEMNHFIEDIEKMNYK
EIAFQPTNHQLNQFNHIIQVGYLRNLLNTQYQSQLLTCHHDFQVNEVLAYDVIPYIMKKL
NAPFTYDAEISNIFYDIDLCLDFLLDHNFSLTMHLDQYDSRDYIDAFKIFIHHVALHVSH
RKDLKFNLYVTTLHTSLIEMIDYFKALFPNGGLYIHLDQATERHLPLLKRLEPHIDHFVF
DANSNDAVDFNKMNDDEFKTASQMIINKTNYLIDLMHRHRLKRPLILLDWNTLTGDTFIT
NGEYFRGGIIIEQLLKLSSKVEGIGYWLNYDLHVSHCKNERDYMNSIELFHQYNGKRPVY
FTALLFNKLTSNILYSDDTCIVTGTDSNFQILLYDAKHFNPYLALDNQMNMRATEMIHLN
INALEEGMYKIKHFTLDKENGALFNLWRKHHTIHGMDKDSIDYVNRMSFPKLEVYDIDIT
DTLALNIKMITNGIHLIEVKRYPSS

>WP_192867320.1#19|Staphylococcus_aureus
MQRDYLIRVETESMSDFKRLNSLMIGFVIKGEAHIYDENNMTQCNSGDIFIINHRDLYRF
QLQQDGIICYIQFQMKYLADKFDDVHCLYFHLTDATTTKNIHQLRNIMARLVSTHIRHNE
LSKLTEQQLVIQLLMHMIHYVPRTYHSNQSILNDDKVNQVCDYIELHFHEDLSLSELSEY
VGWSESHLSKKFTESLGVGFHHFLNTTRIEHAKLDLTYTDETITDIALQNGFSSAASFAR
TFKHFTHQTPKQYRGDRPAITENQQSAQHDYHDRELILLLNDYIEEMNHFIEDIEKMNYK
EIAFQPTNHQLNQFNHIIQVGYLRNLLNTQYQSQLLTCHHDFQVNEVLAYDVIPYIMKKL
NAPFTYDAEISNIFYDIDLCLDFLLDHNFSLTMHLDQYDSRDYIDAFKIFIHHVALHVSH
RKDLKFNLYVTTLHTSLIEMIDYFKALFPNGGLYIHLDQATERHLPLLKRLEPHIDHFVF
DANSNDAVDFNKMNDDEFKTASQMIINKTNYLIDLMHRHRLKRPLILLNWNTLTGDTFIT
NGEYFRGGIIIEQLLKLSSKVEGIGYWLNYDLHVSHCKNERDYMNSIELFHQYNGKRPVY
FTALLFNKLTSNILYSDDTCIVTGTDSNFQILLYDAKHFNPYLALDNQMNMRATEMIHLN
INALEEGMYKIKHFTLDKENGALFNLWRKHHTIHGMDKGSIDYVNRMSFPKLEVYDIDIT
DTLALNIKMITNGIHLIEVKRYPSS

>WP_179134819.1#20|Staphylococcus_aureus
MQRDYLIRVETESMSDFKRLNSLMIGFVIKGEAHIYDENNMTQCNSGDIFIINHRDLYRF
QLQQDGIICYIQFQMKYLADKFDDVHCLYFHLTDATTTKNIHQLRNIMARLVSTHIRHNE
LSKLTEQQLVIQLLMHMIHYVPRTYHSNQSILNDDKVNQVCDYIELHFHEDLSLSELSEY
VGWSESHLSKKFTESLGVGFHHFLNTTRIEHAKLDLTYTDETITDIALQNGFSSAASFAR
TFKHFTHQTPKQYRGDRPAITENQQSAQHDYHDRELILLLNDYIEEMNHFIEDIEKMNYK
EIAFQPTNHQLNQFNHIIQVGYLRNLLNTQYQSQLLTCHHDFQVNEVLAYDVIPYIMKKL
NAPFTYDAEISNIFYDIDLCLDFLLDHNFSLTMHLDQYDSRDYIDAFKTFIHHVALHVSH
RKDLKFNLYVTTLHTSLIEMIDYFKALFPNGGLYIHLDQATERHLPLLKRLEPHIDHFVF
DANSNDAVDFNKMNDDEFKTASQMIINKTNYLIDLMHRHRLKRPLILLNWNTLTGDTFIT
NGEYFRGGIIIEQLLKLSSKVEGIGYWLNYDLHVSHCKNERDYMNSIELFHQYNGKRPVY
FTALLFNKLTSNILYSDDTCIVTGTDSNFQILLYDAKHFNPYLALDNQMNMRATEMIHLN
INALEEGMYKIKHFTLDKENGALFNLWRKHHTIHGMDKDSIDYVNRMSFPKLEVYDIDIT
DTLALNIKMITNGIHLIEVKRYPSS

>WP_195758929.1#21|Staphylococcus_aureus
MQRDYLIRVETESMSDFKRLNSLMIGFVIKGEAHIYDENNMTQCNSGDIFIINHRDLYRF
QLQQDGIICYIQFQMKYLADKFDDVHCLYFHLTDATTTKNIHQLRNIMARLVSTHIRHNE
LSKLTEQQLVIQLLMHMIHYVPRTYHSNQSILNDDKVNQVCDYIELHFHEDLSLSELSEY
VGWSESHLSKKFTESLGVGFHHFLNTTRIEHAKLDLTYTDETITDIALQNGFSSAASFAR
TFKHFTHQTPKQYRGDRPAITENQQSAQHDYHDRELILLLNDYIEEMNHFIEDIEKMNYK
EIAFQPTNHQLNQFNHIIQVGYLRNLLNTQYQSQLLTCHHDFQVNEVLAYDVIPYIMKKL
NAPFTYDAEISNIFYDIDLCLDFLLDHNFSLTMHLDQYDSRDYIDAFKIFIHHVALHVSH
RKDLKFNLYVTTLHTSLIEMIDYFKALFPNGGLYIHLDQATERHLPLLKRLEPHIDHFVF
DANSNDAVDFNKMNDDEFKTASQMIINKTNYLIDLMHRHRLKSPLILLNWNTLTGDTFIT
NGEYFRGGIIIEQLLKLSSKVEGIGYWLNYDLHVSHCKNERDYMNSIELFHQYNGKRPVY
FTALLFNKLTSNILYSDDTCIVTGTDSNFQILLYDAKHFNPYLALDNQMNMRATEMIHLN
INALEEGMYKIKHFTLDKENGALFNLWRKHHTIHGMDKDSIDYVNRMSFPKLEVYDIDIT
DTLALNIKMITNGIHLIEVKRYPSS

>WP_050969953.1#22|Staphylococcus_aureus
MQRDYLIRVETESMSDFKRLNSLMIGFVIKGEAHIYDENNMTQCNSGDIFIINHRDLYRF
QLQQDGIICYIQFQMKYLADKFDDVHCLYFHLTDATTTKNIHQLRNIMARLVSTHIRHNE
LSKLTEQQLVIQLLMHMIHYVPRTYHSNQSILNDDKVNQVCDYIELHFHEDLSLSELSEY
VGWSESHLSKKFTESLGVGFHHFLNTTRIEHAKLDLTYTDETITDIALQNGFSSAASFAR
TFKHFTHQTPKQYRGDRPAITENQQSAQHDYHDRELILLLNDYIEEMNHFIEDIEKMNYK
EIAFQPTNHQLNQFNHIIQVGYLRNLLNTQYQSQLLTCHHDFQVNEVLAYDVIPYIMKKL
NAPFTYDAEISNIFYDIDLCLDFLLDHNFSLTMHLDQYDSRDYIDAFKIFIHHVALYVSH
RKDLKFNLYVTTLHTSLIEMIDYFKALFPNGGLYIHLDQATERHLPLLKRLEPHIDHFVF
DANSNDAVDFNKMNDDEFKTASQMIINKTNYLIDLMHRHRLKRPLILLNWNTLTGDTFIT
NGEYFRGGIIIEQLLKLSSKVEGIGYWLNYDLHVSHCKNERDYMNSIELFHQYNGKRPVY
FTALLFNKLTSNILYSDDTCIVTGTDSNFQILLYDAKHFNPYLALDNQMNMRATEMIHLN
INALEEGMYKIKHFTLDKENGALFNLWRKHHTIHGMDKDSIDYVNRMSFPKLEVYDIDIT
DTLALNIKMITNGIHLIEVKRYPSS

>WP_031899204.1#23|Staphylococcus_aureus_M64164
MQRDYLIRVETESMSDFKRLNSLMIGFVIKGEAHIYDENNMTQCNSGDIFIINHRDLYRF
QLQQDGIICYIQFQMKYLADKFDDVHCLYFHLTDATTTKNIHQLRNIMARLVSTHIRHNE
LSKLTEQQLVIQLLMHMIHYVPRTYHSNQSILNDDKVNQVCDYIELHFHEDLSLSELSEY
VGWSESHLSKKFTESLGVGFHHFLNTTRIEHAKLDLTYTDETITDIALQNGFSSAASFAR
TFKHFTHQTPKQYRGDRPAITENQQSAQHDYHDRELILLLNDYIEEMNHFIEDIEKMNYK
EIAFQPTNHQLNQFNHIIQVGYLRNLLNTQYQSQLLTCHHDFQVNEVLAYDVIPYIMKKL
NAPFTYDAEISNIFYDIDLCLDFLLDHNFSLTMHLDQYDSRDYIDAFKIFIHHVALHVSH
RKDLKFNLYVTTLHTSLIEMIDYFKALFPNGGLYIHLDQATERHLPLLKRLEPHIDHFVF
DANSNDAVDFNKMNDDEFKTASQMIINKTNYLIDLMHRHRLKRPLILLNWNTLTGDTFIT
NGEYFRGGIIIEQLLKLSSKVEGTGYWLNYDLHVSHCKNERDYMNSIELFHQYNGKRPVY
FTALLFNKLTSNILYSDDTCIVTGTDSNFQILLYDAKHFNPYLALDNQMNMRATEMIHLN
INALEEGMYKIKHFTLDKENGALFNLWRKHHTIHGMDKDSIDYVNRMSFPKLEVYDIDIT
DTLALNIKMITNGIHLIEVKRYPSS

>WP_070976681.1#24|Staphylococcus_aureus
MQRDYLIQVETESMPDFKRLNSLMIGFVIKGEAHIYDENNMTQCNSGDIFIINHRDLYRF
QLQQDGIICYIQFQMKYLADKFDDVHCLYFHLTDATTTKNIHQLRNIMARLVSTHIRHNE
LSKLTEQQLVIQLLMHMIHYVPRTYHSNQSILNDDKVNQVCDYIELHFHEDLSLSELSEY
VGWSESHLSKKFTESLGVGFHHFLNTTRIEHAKLDLTYTDETITDIALQNGFSSAASFAR
TFKHFTHQTPKQYRGDRPAITENQQSAQHDYHDRELILLLNDYIEEMNHFIEDIEKMNYK
EIAFQPTNHQLNQFNHIIQVGYLRNLLNTQYQSQLLTCHHDFQVNEVLAYDVIPYIMKKL
NAPFTYDAEISNIFYDIDLCLDFLLDHNFSLTMHLDQYDSRDYIDAFKIFIHHVALHVSH
RKDLKFNLYVTTLHTSLIEMIDYFKALFPNGGLYIHLDQATERHLPLLKRLEPHIDHFVF
DANSNDAVDFNKMNDDEFKTASQMIINKTNYLIDLMHRHRLKRPLILLNWNTLTGDTFIT
NGEYFRGGIIIEQLLKLSSKVEGIGYWLNYDLHVSHCKNERDYMNSIELFHQYNGKRPVY
FTALLFNKLTSNILYSDDTCIVTGTDSNFQILLYDAKHFNPYLALDNQMNMRATEMIHLN
INALEEGMYKIKHFTLDKENGALFNLWRKHHTIHGMDKDSIDYVNRMSFPKLEVYDIDIT
DTLALNIKMITNGIHLIEVKRYPSS

>WP_181432440.1#25|Staphylococcus_aureus
MQRDYLIRVETESMSDFKRLNSLMIGFVIKGEAHIYDENNMTQCNSGDIFIINHRDLYRF
QLQQDGIICYIQFQMKYLADKFDDVHCLYFHLTDATTTKNIHQLRNIMARLVSTHIRHNE
LSKLTEQQLVIQLLMHMIHYVPRTYHSNQSILNDDKVNQVCDYIELHFHEDLSLSELSEY
VGWSESHLSKKFTESLGVGFHHFLNTTRIEHAKLDLTYTDETITDIALQNGFSSAASFAR
TFKHFTHQTPKQYRGDRPAITENQQSAQHDYHDRELILLLNDYIEEMNHFIEDIEKMNYK
EIAFQPTNHQLNQFNHIIQVGYLRNLLNTQYQSQLLTCHHDFQVNEVLAYDVIPYIMKKL
NAPFTYDAEISNIFYDIDLCLDFLLDHNFSLTMHLDQYDSRDYIDAFKIFIHYVALHVSH
RKDLKFNLYVTTLHTSLIEMIDYFKALFPNGGLYIHLDQATERHLPLLKRLEPHIDHFVF
DANSNDAVDFNKMNDDEFKTASQMIINKTNYLIDLMHRHRLKRPLILLNWNTLTGDTFIT
NGEYFRGGIIIEQLLKLSSKVEGIGYWLNYDLHVSHCKNERDYMNSIELFHQYNGKRPVY
FTALLFNKLTSNILYSDDTCIVTGTDSNFQILLYDAKHFNPYLALDNQMNMRATEMIHLN
INALEEGMYKIKHFTLDKENGALFNLWRKHHTIHGMDKDSIDYVNRMSFPKLEVYDIDIT
DTLALNIKMITNGIHLIEVKRYPSS

>WP_208714828.1#26|Staphylococcus_aureus
MQRDYLIRVETESMSDFKRLNSLMIGFVIKGEAHIYDENNMTQCNSGDIFIINHRDLYRF
QLQQDGIICYIQFQMKYLADKFDDVHCLYFYLTDATTTKNIHQLRNIMARLVSTHIRHNE
LSKLTEQQLVIQLLMHMIHYVPRTYHSNQSILNDDKVNQVCDYIELHFHEDLSLSELSEY
VGWSESHLSKKFTESLGVGFHHFLNTTRIEHAKLDLTYTDETITDIALQNGFSSAASFAR
TFKHFTHQTPKQYRGDRPAITENQQSAQHDYHDRELILLLNDYIEEMNHFIEDIEKMNYK
EIAFQPTNHQLNQFNHIIQVGYLRNLLNTQYQSQLLTCHHDFQVNEVLAYDVIPYIMKKL
NAPFTYDAEISNIFYDIDLCLDFLLDHNFSLTMHLDQYDSRDYIDAFKIFIHHVALHVSH
RKDLKFNLYVTTLHTSLIEMIDYFKALFPNGGLYIHLDQATERHLPLLKRLEPHIDHFVF
DANSNDAVDFNKMNDDEFKTASQMIINKTNYLIDLMHRHRLKRPLILLNWNTLTGDTFIT
NGEYFRGGIIIEQLLKLSSKVEGIGYWLNYDLHVSHCKNERDYMNSIELFHQYNGKRPVY
FTALLFNKLTSNILYSDDTCIVTGTDSNFQILLYDAKHFNPYLALDNQMNMRATEMIHLN
INALEEGMYKIKHFTLDKENGALFNLWRKHHTIHGMDKDSIDYVNRMSFPKLEVYDIDIT
DTLALNIKMITNGIHLIEVKRYPSS

>WP_001188474.1#27|Staphylococcus_aureus
MQRDYLIRVETESMPDFKRLNSLMIGFVIKGEAHIYDENNMTQCNSGDIFIINHRDLYRF
QLQQDGIICYIQFQMKYLADKFDDVHCLYFHLTDATTTKNIHQLRNIMARLVSTHIRHNE
LSKLTEQQLVIQLLMHMIHYVPRTYHSNQSILNDDKVNQVCDYIELHFHEDLSLSELSEY
VGWSESHLSKKFTESLGVGFHHFLNTTRIEHAKLDLTYTDETITDIALQNGFSSAASFAR
TFKHFTHQTPKQYRGDRPAITENQQSAQHDYHDRELILLLNDYIEEMNHFIEDIEKMNYK
EIAFQPTNHQLNQFNHIIQVGYLRNLLNTQYQSQLLTCHHDFQVNEVLAYDVIPYIMKKL
NAPFTYDAEISNIFYDIDLCLDFLLDHNFSLTMHLDQYDSRDYIDAFKIFIHHVALHVSH
RKDLKFNLYVTTLHTSLIEMIDYFKALFPNGGLYIHLDQATERHLPLLKRLEPHIDHFVF
DANSNDAVDFNKMNDDEFKTASQMIINKTNYLIDLMHRHRLKRPLILLNWNTLTGDTFIT
NGEYFRGGIIIEQLLKLSSKVEGIGYWLNYDLHVSHCKNERDYMNSIELFHQYNGKRPVY
FTALLFNKLTSNILYSDDTCIVTGTDSNFQILLYDAKHFNPYLALDNQMNMRATEMIHLN
INALEEGMYKIKHFTLDKENGALFNLWRKHHTIHGMDKDSIDYVNRMSFPKLEVYDIDIT
DTLALNIKMITNGIHLIEVKRYPSS

>WP_031925765.1#28|Staphylococcus_aureus_WAMC6049
MQRDYLIRVETESMSDFKRLNSLMIGFVIKGEAHIYDENNMTQCNSGDIFIINHRDLYRF
QLQQDGIICYIQFQMKYLADKFDDVHCLYFHLTDATTTKNIHQLRNIMARLVSTHIRHNE
LSKLTEQQLVIQLLMHMIHYVPRTYHSNQSILNDDKVNQVCDYIELHFHEDLSLSELSEY
VGWSESHLSKKFTESLGVGFHHFLNTTRIEHAKLDLTYTDETITDIALQNGFSSAASFAR
TFKHFTHQTPKQYRGDRPAITENQQSAQHDYHDRELILLLNDYIEEMNHFIEDIEKMNYK
EIAFQPTNHQLNQFNHIIQVGYLRNLLNTQYQSQLLTCHHDFQVNEVLAYDVIPYIMKKL
NAPFTYDAEISNIFYDIDLCLDFLLDHNFSLTMHLDQYDSRDYIDTFKIFIHHVALHVSH
RKDLKFNLYVTTLHTSLIEMIDYFKALFPNGGLYIHLDQATERHLPLLKRLEPHIDHFVF
DANSNDAVDFNKMNDDEFKTASQMIINKTNYLIDLMHRHRLKRPLILLNWNTLTGDTFIT
NGEYFRGGIIIEQLLKLSSKVEGIGYWLNYDLHVSHCKNERDYMNSIELFHQYNGKRPVY
FTALLFNKLTSNILYSDDTCIVTGTDSNFQILLYDAKHFNPYLALDNQMNMRATEMIHLN
INALEEGMYKIKHFTLDKENGALFNLWRKHHTIHGMDKDSIDYVNRMSFPKLEVYDIDIT
DTLALNIKMITNGIHLIEVKRYPSS

>WP_279750439.1#29|Staphylococcus_aureus
MQRDYLIRVETESMSDFKRLNSLMIGFVIKGEAHIYDENNMTQCNSGDIFIINHRDLYRF
QLQQDGIICYIQFQMKYLADKFDDVHCLYFHLTDATTTKNIHQLRNIMARLVSTHIRHNE
LSKLTEQQLVIQLLMHMIHYVPRTYHSNQSILNDDKVNQVCDYIELHFHEDLSLSELSEY
VGWSESHLSKKFTESLGVGFHHFLNTTRIEHAKLDLTYTDETITDIALQNGFSSAASFAR
TFKHFTHQTPKQYRGDRPAITENQQSAQHDYHDRELILLLNDYIEEMNHFIEDIEKMNYK
EIAFQPTNHQLNQFNHIIQVGYLRNLLNTQYQSQLLTCHHDFQVNEVLAYDVIPYIMKKL
NAPFTYDAEISNIFYDIDLCLDFLLDHNFSLTMHLDQYDSRDYIDAFKIFIHHVALHVSH
RKDLKFNLYVTTLHTSLIEMIDYFKALFPNGGLYIHLDQATERHLPLLKRLEPHIDHFVF
DANSNDAVDFNKMNDDEFKTASQMIINKTNYLIDLMHRHRLKRPLILLNWNTLTGDTFIT
NGEYFRGGIIIEQLLKLSSKVEGIGYWLNYDLHVSHCKNERDYMNSIELFHQYNGKRPVY
FTALLFNKLTSNILYSDDTCIVTGTDSNFQILLYDAKHFNPYLALDNQMNMRATEMIHLN
INALEEGMYKIKHFTLDKENGALFNLWRKHHTIHGMDKDSIDYVNRMSFPKLEVYDIDIT
DTLALNIKMTTNGIHLIEVKRYPSS

>WP_249996319.1#30|Staphylococcus_aureus
MQRDYLIRVETESMSDFKRLNSLMIGFVIKGEAHIYDENNMTQCNSGDIFIINHRDLYRF
QLQQDGIICYIQFQMKYLADKFDDVHCLYFHLTDATTTKNIHQLRNIMARLVSTHIRHNE
LSKLTEQQLVIQLLMHMIHYVPRTYHSNQSILNDDKVNQVCDYIELHFHEDLSLSELSEY
VGWSESHLSKKFTESLGVGFHHFLNTTRIEHAKLDLTYTDETITDIALQNGFSSAASFAR
TFKHFTHQTPKQYRGDRPAITENQQSAQHDYHDRELILLLNDYIEEMNHFIEDIEKMNYK
EIAFQPTNHQLNQFNHIIQVGYLRNLLNTQYQSQLLTCHHDFQVNEVLAYDVIPYIMKKL
NAPFTYDAEISNIFYDIDLCLDFLLDHNFSLTMHLDQYDSRDYIDAFKIFIHHVALHVSH
RKDLKFNLYVTTLHTPLIEMIDYFKALFPNGGLYIHLDQATERHLPLLKRLEPHIDHFVF
DANSNDAVDFNKMNDDEFKTASQMIINKTNYLIDLMHRHRLKRPLILLNWNTLTGDTFIT
NGEYFRGGIIIEQLLKLSSKVEGIGYWLNYDLHVSHCKNERDYMNSIELFHQYNGKRPVY
FTALLFNKLTSNILYSDDTCIVTGTDSNFQILLYDAKHFNPYLALDNQMNMRATEMIHLN
INALEEGMYKIKHFTLDKENGALFNLWRKHHTIHGMDKDSIDYVNRMSFPKLEVYDIDIT
DTLALNIKMITNGIHLIEVKRYPSS

>WP_031873638.1#31|Staphylococcus_aureus_LPIH6004
MQRDYLIRVETESMSDFKRLNSLMIGFVIKGEAHIYDENNMTQCNSGDIFIINHRDLYRF
QLQQDGIICYIQFQMKYLADKFDDVHCLYFHLTDATTTKNIHQLRNIMARLVSTHIRHNE
LSKLTEQQLVIQLLMHMIHYVPRTYHSNQSILNDDKVNQVCDYIELHFHEDLSLSELSEY
VGWSESHLSKKFTESLGVGFHHFLNTTRIEHAKLDLTYTDETITDIALQNGFSSAASFAR
TFKHFTHQTPKQYRGDRPAITENQQSAQHDYHDRELILLLNDYIEEMNHFIEDIEKMNYK
EIAFQPTNHQLNQFNHIIQVGYLRNLLNTQYQSQLLTCHYDFQVNEVLAYDVIPYIMKKL
NAPFTYDAEISNIFYDIDLCLDFLLDHNFSLTMHLDQYDSRDYIDAFKIFIHHVALHVSH
RKDLKFNLYVTTLHTSLIEMIDYFKALFPNGGLYIHLDQATERHLPLLKRLEPHIDHFVF
DANSNDAVDFNKMNDDEFKTASQMIINKTNYLIDLMHRHRLKRPLILLNWNTLTGDTFIT
NGEYFRGGIIIEQLLKLSSKVEGIGYWLNYDLHVSHCKNERDYMNSIELFHQYNGKRPVY
FTALLFNKLTSNILYSDDTCIVTGTDSNFQILLYDAKHFNPYLALDNQMNMRATEMIHLN
INALEEGMYKIKHFTLDKENGALFNLWRKHHTIHGMDKDSIDYVNRMSFPKLEVYDIDIT
DTLALNIKMITNGIHLIEVKRYPSS

>WP_031836469.1#32|Staphylococcus_aureus_M0773
MQRDYLIRVETESMSDFKRLNSLMIGFVIKGEAHIYDENNMTQCNSGDIFIINHRDLYRF
QLQQDGIICYIQFQMKYLADKFDDVHCLYFHLTDATTTKNIHQLRNIMARLVSTHIRHNE
LSKLTEQQLVIQLLMHMIHYVPRTYHSNQSILNDDKVNQVCDYIELHFHEDLSLSELSEY
VGWSESHLSKKFTESLGVGFHHFLNTTRIEHAKLDLTYTDETITDIALQNGFSSAASFAR
TFKHFTHQTPKQYRGDRPAITENQQSAQHDYHDRELILLLNDYIEEMNHFIEDIEKMNYK
EIAFQPTNHQLNQFNHIIQVGYLRNLLNTQYQSQLLTCHHDFQVNEVLAYDVIPYIMKKL
NAPFTYDAEISNIFYDIDLCLDFLLDHNFSLTMHLDQYDSRDYIDAFKIFIHHVALHVSH
RKDLKFNLYVMTLHTSLIEMIDYFKALFPNGGLYIHLDQATERHLPLLKRLEPHIDHFVF
DANSNDAVDFNKMNDDEFKTASQMIINKTNYLIDLMHRHRLKRPLILLNWNTLTGDTFIT
NGEYFRGGIIIEQLLKLSSKVEGIGYWLNYDLHVSHCKNERDYMNSIELFHQYNGKRPVY
FTALLFNKLTSNILYSDDTCIVTGTDSNFQILLYDAKHFNPYLALDNQMNMRATEMIHLN
INALEEGMYKIKHFTLDKENGALFNLWRKHHTIHGMDKDSIDYVNRMSFPKLEVYDIDIT
DTLALNIKMITNGIHLIEVKRYPSS

>WP_031866774.1#33|Staphylococcus_aureus_M13384
MQRDYLIRVETESMSDFKRLNSLMIGFVIKGEAHIYDENNMTQCNSGDIFIINHRDLYRF
QLQQDGIICYIQFQMKYLADKFDDVHCLYFHLTDATTTKNIHQLRNIMARLVSTHIRHNE
LSKLTEQQLVIQLLMHMIHYVPRTYHSNQSILNDDKVNQVCDYIELHFHEDLSLSELSEY
VGWSESHLSKKFTESLGVGFHHFLNTTRIEHAKLDLTYTDETITDIALQNGFSSAASFAR
TFKHFTHQTPKQYRGDRPAITENQQSAQHDYHDRELILLLNDYIEEMNHFIEDIEKMNYK
EIAFQPTNHQLNQFNHIIQVGYLRNLLNTQYQSQLLTCHHDFQVNEVLEYDVIPYIMKKL
NAPFTYDAEISNIFYDIDLCLDFLLDHNFSLTMHLDQYDSRDYIDAFKIFIHHVALHVSH
RKDLKFNLYVTTLHTSLIEMIDYFKALFPNGGLYIHLDQATERHLPLLKRLEPHIDHFVF
DANSNDAVDFNKMNDDEFKTASQMIINKTNYLIDLMHRHRLKRPLILLNWNTLTGDTFIT
NGEYFRGGIIIEQLLKLSSKVEGIGYWLNYDLHVSHCKNERDYMNSIELFHQYNGKRPVY
FTALLFNKLTSNILYSDDTCIVTGTDSNFQILLYDAKHFNPYLALDNQMNMRATEMIHLN
INALEEGMYKIKHFTLDKENGALFNLWRKHHTIHGMDKDSIDYVNRMSFPKLEVYDIDIT
DTLALNIKMITNGIHLIEVKRYPSS

>WP_192859846.1#34|Staphylococcus_aureus
MQRDYLIRVETESMSDFKRLNSLMIGFVIKGEAHIYDENNMTQCNSGDIFIINHRDLYRF
QLQQDGIICYIQFQMKYLADKFDDVHCLYFHLTDATTTKNIHQLRNIMARLVSTHIRHNE
LSKLTEQQLVIQLLMHMIHYVPRTYHSNQSILNDDKVNQVCDYIELHFHEDLSLSELSEY
VGWSESHLSKKFTESLGVGFHHFLNTTRIEHAKLDLTYTDETITDIALQNGFSSAASFAR
TFKHFTHQTPKQYRGDRPAITENQQSAQHDYHDRELILLLNDYIEEMNHFIEDIEKMNYK
EIAFQPTNHQLNQFNHIIQVGYLRNLLNTQYQSQLLTCHHDFQVNEVLAYDVIPYIMKKL
NAPFTYDAEISNIFYDIDLCLDFLLDHNFSLTMHLDQYDSRDYIDAFKIFIHHVALHVSH
RKDLKFNLYVTTLHTSLIEMIDYFKALFPNGGLYIHLDQATERHLPLLKRLEPHIDHFVF
DANSNDAVDFNKMNDDEFKTASQMIINKTNYLIDLMHRHRLKRPLILLNWNTLTGDTFIT
NGEYFRGGIIIEQLLKLSSKVEGIGYWLNYDLHVSHCKNERDYMNSIELFHQYNGKRPVY
FTALLFNKLTSNILYSDDTCIVTGTDSNFQILLYDAKHFNPYLALDNQMNMRATEMIHLN
INALGEGMYKIKHFTLDKENGALFNLWRKHHTIHGMDKDSIDYVNRMSFPKLEVYDIDIT
DTLALNIKMITNGIHLIEVKRYPSS

>WP_031883421.1#35|Staphylococcus_aureus_F81381
MQRDYLIRVETESMSDFKRLNSLMIGFVIKGEAHIYDENNMTQCNSGDIFIINHRDLYRF
QLQQDGIICYIQFQMKYLADKFDDVHCLYFHLTDATTTKNIHQLRNIMARLVSTHIRHNE
LSKLTEQQLVIQLLMHMIHYVPRTYHSNQSILNDDKVNQVCDYIELHFHEDLSLSELSEY
VGWSESHLSKKFTESLGVGFHHFLNTTGIEHAKLDLTYTDETITDIALQNGFSSAASFAR
TFKHFTHQTPKQYRGDRPAITENQQSAQHDYHDRELILLLNDYIEEMNHFIEDIEKMNYK
EIAFQPTNHQLNQFNHIIQVGYLRNLLNTQYQSQLLTCHHDFQVNEVLAYDVIPYIMKKL
NAPFTYDAEISNIFYDIDLCLDFLLDHNFSLTMHLDQYDSRDYIDAFKIFIHHVALHVSH
RKDLKFNLYVTTLHTSLIEMIDYFKALFPNGGLYIHLDQATERHLPLLKRLEPHIDHFVF
DANSNDAVDFNKMNDDEFKTASQMIINKTNYLIDLMHRHRLKRPLILLNWNTLTGDTFIT
NGEYFRGGIIIEQLLKLSSKVEGIGYWLNYDLHVSHCKNERDYMNSIELFHQYNGKRPVY
FTALLFNKLTSNILYSDDTCIVTGTDSNFQILLYDAKHFNPYLALDNQMNMRATEMIHLN
INALEEGMYKIKHFTLDKENGALFNLWRKHHTIHGMDKDSIDYVNRMSFPKLEVYDIDIT
DTLALNIKMITNGIHLIEVKRYPSS

>WP_199175481.1#36|Staphylococcus_aureus
MQRDYLIRVETESMSDFKRLNSLMIGFVIKGEAHIYDENNMTQCNSGDIFIINHRDLYRF
QLQQDGIICYIQFQMKYLADKFDDVHCLYFHLTDATTTKNIHQLRNIMARLVSTHIRHNE
LSKLTEQQLVIQLLMHMIHYVPRTYHSNQSILNDDKVNQVCDYIELHFHEDLSLSELSEY
VGWSESHLSKKFTESLGVGFHHFLNTTRIEHAKLDLTYTDETITDIALQNGFSSAASFAR
TFKHFTHQTPKQYRGDRPAITENQQSAQHDYHDRELILLLNDYIEEMNHFIEDIEKMNYK
EIAFQPTNHQLNQFNHIIQVGYLRNLLNTQYQSQLLTCHHDFQVNEVLAYDVIPYIMKKL
NAPFTYDAEISNIFYDIDLCLDFLLDHNFSLTMHLDQYDSRDYIDAFKIFIHHVALHVSH
RKDLKFNLYVTTLHTSLIEMIDYFKALFPNGGLYIHLDQATERHLPLLKRLEPHIDHFVF
DANSNDAVDFNKMNDDEFKTASQMIINKTNYLIDLMHRHRLKRPLILLNWNTLTGDTFIT
NGEYFRGGIIIEQLLKLSSKVEGIGYWLNYDLHVSHCKNERDYMNSIELFQQYNGKRPVY
FTALLFNKLTSNILYSDDTCIVTGTDSNFQILLYDAKHFNPYLALDNQMNMRATEMIHLN
INALEEGMYKIKHFTLDKENGALFNLWRKHHTIHGMDKDSIDYVNRMSFPKLEVYDIDIT
DTLALNIKMITNGIHLIEVKRYPSS

>WP_181432236.1#37|Staphylococcus_aureus
MQRDYLIRVETESMSDFKRLNSLMIGFVIKGEAHIYDENNMTQCKSGDIFIINHRDLYRF
QLQQDGIICYIQFQMKYLADKFDDVHCLYFHLTDATTTKNIHQLRNIMARLVSTHIRHNE
LSKLTEQQLVIQLLMHMIHYVPRTYHSNQSILNDDKVNQVCDYIELHFHEDLSLSELSEY
VGWSESHLSKKFTESLGVGFHHFLNTTRIEHAKLDLTYTDETITDIALQNGFSSAASFAR
TFKHFTHQTPKQYRGDRPAITENQQSAQHDYHDRELILLLNDYIEEMNHFIEDIEKMNYK
EIAFQPTNHQLNQFNHIIQVGYLRNLLNTQYQSQLLTCHHDFQVNEVLAYDVIPYIMKKL
NAPFTYDAEISNIFYDIDLCLDFLLDHNFSLTMHLDQYDSRDYIDAFKIFIHHVALHVSH
RKDLKFNLYVTTLHTSLIEMIDYFKALFPNGGLYIHLDQATERHLPLLKRLEPHIDHFVF
DANSNDAVDFNKMNDDEFKTASQMIINKTNYLIDLMHRHRLKRPLILLNWNTLTGDTFIT
NGEYFRGGIIIEQLLKLSSKVEGIGYWLNYDLHVSHCKNERDYMNSIELFHQYNGKRPVY
FTALLFNKLTSNILYSDDTCIVTGTDSNFQILLYDAKHFNPYLALDNQMNMRATEMIHLN
INALEEGMYKIKHFTLDKENGALFNLWRKHHTIHGMDKDSIDYVNRMSFPKLEVYDIDIT
DTLALNIKMITNGIHLIEVKRYPSS

>WP_201750772.1#38|Staphylococcus_aureus
MQRDYLIRVETESMSDFKRLNSLMIGFVIKGEAHIYDENNMTQCNSGDIFIINHRDLYRF
QLQQDGIICYIQFQMKYLADKFDDVHCLYFHLTDATTTKNIHQLRNIMARLVSTHIRHNE
LSKLTEQQLVIQLLMHMIHYVPRTYHSNQSILNDDKVNQVCDYIELHFHEDLSLSELSEY
VGWSESHLSKKFTESLGVGFHHFLNTTRIEHAKLDLTYTDETITDIALQNGFSSAASFAR
TFKHFTHQTPKQYRGDRPAITENQQSAQHDYHDRELILLLNDYIEEMNHFIEDIEKMNYK
EIAFQPTNHQLNQFNHIIQVGYLRNLLNTQYQSQLLTCHHDFQVNEVLAYDVIPYIMKKL
NAPFTYDAEISNIFYDIDLCLDFLLDHNFSLTMHLDQYDSRDYIDAFKIFIHHVALHVSH
RKDLKFNLYVTTLHTSLIEMIDYFKALFPNGGLYIHLDQATERHLPLLKRLEPHIDHFVF
DANSNDAVDFNKMNDDEFKTASQMIINKTNYLIDLMHRHRLKRPLILLNWNTLTGDTFIT
NGEYFRGGIIIEQLLKLSSKVEGIGYWLNYDLHVSHCKNERDYMNSIELFHQYNGKRPVY
FTALLFNKLTSNILYSDDTCIVTGTDSNFQILLYDAKHFNPYLALDNQMNMRATEMIHLN
INALEEGMYKIKHFTLDKENGALFNLWLKHHTIHGMDKDSIDYVNRMSFPKLEVYDIDIT
DTLALNIKMITNGIHLIEVKRYPSS

>WP_208892387.1#39|Staphylococcus_aureus
MQRDYLIRVETESMSDFKRLNSLMIGFVIKGEAHIYDENNMTQCNSGDIFIINHRDLYRF
QLQQDGIICYIQFQMKYLADKFDDVHCLYFHLTDATTTKNIHQLRNIMARLVSTHIRHNE
LSKLTEQQLVIQLLMHMIHYVPRTYHSNQSILNDDKVNQVCDYIELHFHEDLSLSELSEY
VGWSESHLSKKFTESLGVGFHHFLNTTRIEHAKLDLTYTDETITDIALQNGFSSAASFAR
TFKHFTHQTPKQYRGDRPAITENQQSAQHDYHDRELILLLNDYIEEMNHFIEDIEKMNYK
EIAFQPTNHQLNQFNHIIQVGYLRNLLNTQYQSQLLTCHHDFQVNEVLAYDVIPYIMKKL
NAPFTYDAEISNIFYDIDLCLDFLLDHNFSLTMHLDQYDSRDYIDAFKIFIHHVALHVSH
RKDLKFNLYVTTLHTSLIEMIDYFKALFPNGGLYIHLDQATERHLPLLKRLEPHIDHFVF
DANSNDAVDFNKMNDDEFKTASQMIINKTNYLIDLMHRHRLKRPLILLNWNTLTGDTFIT
NGEYFRGGIIIEQLLKLSSKVEGIGYWLNYDLHVSHCKNERDYMNSIELFHQYNGKRPVY
FTALLFNKLTSNILYSDDTCIVTGTDSNFQILLHDAKHFNPYLALDNQMNMRATEMIHLN
INALEEGMYKIKHFTLDKENGALFNLWRKHHTIHGMDKDSIDYVNRMSFPKLEVYDIDIT
DTLALNIKMITNGIHLIEVKRYPSS

>WP_053861828.1#40|Staphylococcus_aureus
MQRDYLIRVETESMSDFKRLNSLMIGFVIKGEAHIYDENNMTQCNSGDIFIINHRDLYRF
QLQQDGIICYIQFQMKYLADKFDDVHCLYFHLTDATTTKNIHQLRNIMARLVSTHIRHNE
LSKLTEQQLVIQLLMHMIHYVPRTYHSNQSILNDDKVNQVCDYIELHFHEDLSLSELSEY
VGWSESHLSKKFTESLGVGFHHFLNTTRIEHAKLDLTYTDETITDIALQNGFSSAASFAR
TFKHFTHQTPKQYRGDRPAITENQQSAQHDYHDRELILLLNDYIEEMNHFIEDIEKMNYK
EIAFQPTNHQLNQFNHIIQVGYLRNLLNTQYQSQLLTCHHDFQVNEVLAYDVIPYIMKKL
NAPFTYDAEISNIFYDIDLCLDFLLDHNFSLTMHLDQYDSRDYIDAFKIFIHHVALHVSH
RKDLKFNLYVTTLHTSLIEMIDYFKALFPNGGLYIHLDQDTERHLPLLKRLEPHIDHFVF
DANSNDAVDFNKMNDDEFKTASQMIINKTNYLIDLMHRHRLKRPLILLNWNTLTGDTFIT
NGEYFRGGIIIEQLLKLSSKVEGIGYWLNYDLHVSHCKNERDYMNSIELFHQYNGKRPVY
FTALLFNKLTSNILYSDDTCIVTGTDSNFQILLYDAKHFNPYLALDNQMNMRATEMIHLN
INALEEGMYKIKHFTLDKENGALFNLWRKHHTIHGMDKDSIDYVNRMSFPKLEVYDIDIT
DTLALNIKMITNGIHLIEVKRYPSS

>WP_031881295.1#41|Staphylococcus_aureus_F50093
MQRDYLIRVETESMSDFKRLNSLMIGFVIKGEAHIYDENNMTQCNSGDIFIINHRDLYRF
QLQQDGIICYIQFQMKYLADKFDDVHCLYFHLTDATTTKNIHQLRNIMARLVSTHIRHNE
LSKLTEQQLVIQLLMHMIHYVPRTYHSNQSILNDDKVNQVCDYIELHFHEDLSLSELSEY
VGWSESHLSKKFTESLGVGFHHFLNTTRIEHAKLDLTYTDETITDIALQNGFSSAASFAR
TFKHFTHQTPKQYRGDRPAITENQQSAQHDYHDRELILLLNDYIEEMNHFIEDIEKMNYK
EIAFQPTNHQLNQFNHIIQVGYLRNLLNTQYQSQLLTCHHDFQVNEVLAYDVIPYIMKKL
NAPFTYDAEISNIFYDIDLCLDFLLDNNFSLTMHLDQYDSRDYIDAFKIFIHHVALHVSH
RKDLKFNLYVTTLHTSLIEMIDYFKALFPNGGLYIHLDQATERHLPLLKRLEPHIDHFVF
DANSNDAVDFNKMNDDEFKTASQMIINKTNYLIDLMHRHRLKRPLILLNWNTLTGDTFIT
NGEYFRGGIIIEQLLKLSSKVEGIGYWLNYDLHVSHCKNERDYMNSIELFHQYNGKRPVY
FTALLFNKLTSNILYSDDTCIVTGTDSNFQILLYDAKHFNPYLALDNQMNMRATEMIHLN
INALEEGMYKIKHFTLDKENGALFNLWRKHHTIHGMDKDSIDYVNRMSFPKLEVYDIDIT
DTLALNIKMITNGIHLIEVKRYPSS

>WP_053871575.1#42|Staphylococcus_aureus
MQRDYLIRVETESMSDFKRLNSLMIGFGIKGEAHIYDENNMTQCNSGDIFIINHRDLYRF
QLQQDGIICYIQFQMKYLADKFDDVHCLYFHLTDATTTKNIHQLRNIMARLVSTHIRHNE
LSKLTEQQLVIQLLMHMIHYVPRTYHSNQSILNDDKVNQVCDYIELHFHEDLSLSELSEY
VGWSESHLSKKFTESLGVGFHHFLNTTRIEHAKLDLTYTDETITDIALQNGFSSAASFAR
TFKHFTHQTPKQYRGDRPAITENQQSAQHDYHDRELILLLNDYIEEMNHFIEDIEKMNYK
EIAFQPTNHQLNQFNHIIQVGYLRNLLNTQYQSQLLTCHHDFQVNEVLAYDVIPYIMKKL
NAPFTYDAEISNIFYDIDLCLDFLLDHNFSLTMHLDQYDSRDYIDAFKIFIHHVALHVSH
RKDLKFNLYVTTLHTSLIEMIDYFKALFPNGGLYIHLDQATERHLPLLKRLEPHIDHFVF
DANSNDAVDFNKMNDDEFKTASQMIINKTNYLIDLMHRHRLKRPLILLNWNTLTGDTFIT
NGEYFRGGIIIEQLLKLSSKVEGIGYWLNYDLHVSHCKNERDYMNSIELFHQYNGKRPVY
FTALLFNKLTSNILYSDDTCIVTGTDSNFQILLYDAKHFNPYLALDNQMNMRATEMIHLN
INALEEGMYKIKHFTLDKENGALFNLWRKHHTIHGMDKDSIDYVNRMSFPKLEVYDIDIT
DTLALNIKMITNGIHLIEVKRYPSS

>WP_031923625.1#43|Staphylococcus_aureus_W64958
MQRDYLIRVETESMSDFKRLNSLMIGFVIKGEAHIYDENNMTQCNSGDIFIINHRDLYRF
QLQQDGIICYIQFQMKYLADKFDDVHCLYFHLTDATTTKNIHQLRNIMARLVSTHIRHNE
LSKLTEQQLVIQLLMHMIHYVPRTYHSNQSILNDDKVNQVCDYIELHFHEDLSLSELSEY
VGWSESHLSKKFTESLGVGFHHFLNTTRIEHAKLDLTYTDETITDIALQNGFSSAASFAR
TFKHFTHQTPKQYRGDRPAITENQQSAQHDYHDRELILLLNDYIEEMNHFIEDIEKMNYK
EIAFQPTNHQLNQFNHIIQVGYLRNLLNTQYQSQLLTCHHDFQVNEVLAYDVIPYIMKKL
NAPFTYDAEISNIFYDIDLCLDFLLDHNFSLTMHLDQYDSRDYIDAFKIFIHHVALHVSH
RKDLKFNLYVTTLHTSLIEMIDYFKALFPNVGLYIHLDQATERHLPLLKRLEPHIDHFVF
DANSNDAVDFNKMNDDEFKTASQMIINKTNYLIDLMHRHRLKRPLILLNWNTLTGDTFIT
NGEYFRGGIIIEQLLKLSSKVEGIGYWLNYDLHVSHCKNERDYMNSIELFHQYNGKRPVY
FTALLFNKLTSNILYSDDTCIVTGTDSNFQILLYDAKHFNPYLALDNQMNMRATEMIHLN
INALEEGMYKIKHFTLDKENGALFNLWRKHHTIHGMDKDSIDYVNRMSFPKLEVYDIDIT
DTLALNIKMITNGIHLIEVKRYPSS

>WP_186433303.1#44|Staphylococcus_aureus
MQRDYLIRVETESMSDFKRLNSLMIGFVIKGEAHIYDENNMTQCNSGDIFIINHRDLYRF
QLQQDGIICYIQFQMKYLADKFDDVHCLYFHLTDATTTKNIHQLRNIMARLVSTHIRHNE
LSKLTEQQLVIQLLMHMINYVPRTYHSNQSILNDDKVNQVCDYIELHFHEDLSLSELSEY
VGWSESHLSKKFTESLGVGFHHFLNTTRIEHAKLDLTYTDETITDIALQNGFSSAASFAR
TFKHFTHQTPKQYRGDRPAITENQQSAQHDYHDRELILLLNDYIEEMNHFIEDIEKMNYK
EIAFQPTNHQLNQFNHIIQVGYLRNLLNTQYQSQLLTCHHDFQVNEVLAYDVIPYIMKKL
NAPFTYDAEISNIFYDIDLCLDFLLDHNFSLTMHLDQYDSRDYIDAFKIFIHHVALHVSH
RKDLKFNLYVTTLHTSLIEMIDYFKALFPNGGLYIHLDQATERHLPLLKRLEPHIDHFVF
DANSNDAVDFNKMNDDEFKTASQMIINKTNYLIDLMHRHRLKRPLILLNWNTLTGDTFIT
NGEYFRGGIIIEQLLKLSSKVEGIGYWLNYDLHVSHCKNERDYMNSIELFHQYNGKRPVY
FTALLFNKLTSNILYSDDTCIVTGTDSNFQILLYDAKHFNPYLALDNQMNMRATEMIHLN
INALEEGMYKIKHFTLDKENGALFNLWRKHHTIHGMDKDSIDYVNRMSFPKLEVYDIDIT
DTLALNIKMITNGIHLIEVKRYPSS

>WP_192860507.1#45|Staphylococcus_aureus
MQRDYLIRVETESMSDFKRLNSLMIGFVIKGEAHIYDENNMTQCNSGDIFIINHRDLYRF
QLQQDGIICYIQFQMKYLADKFDDVHCLYFHLTDATTTKNIHQLRNIMARLVSTHIRHNE
LSKLTEQQLVIQLLMHMIHYVPRTYHSNQSILNDDKVNQVCDYIELHFHEDLSLSELSEY
VGWSESHLSKKFTESLGVGFHHFLNTTRIEHAKLDLTYTDETITDIALQNGFSSAASFAR
TFKHFTHQTPKQYRGDRPAITENQQSAQHDYHDRELILLLNDYIEEMHHFIEDIEKMNYK
EIAFQPTNHQLNQFNHIIQVGYLRNLLNTQYQSQLLTCHHDFQVNEVLAYDVIPYIMKKL
NAPFTYDAEISNIFYDIDLCLDFLLDHNFSLTMHLDQYDSRDYIDAFKIFIHHVALHVSH
RKDLKFNLYVTTLHTSLIEMIDYFKALFPNGGLYIHLDQATERHLPLLKRLEPHIDHFVF
DANSNDAVDFNKMNDDEFKTASQMIINKTNYLIDLMHRHRLKRPLILLNWNTLTGDTFIT
NGEYFRGGIIIEQLLKLSSKVEGIGYWLNYDLHVSHCKNERDYMNSIELFHQYNGKRPVY
FTALLFNKLTSNILYSDDTCIVTGTDSNFQILLYDAKHFNPYLALDNQMNMRATEMIHLN
INALEEGMYKIKHFTLDKENGALFNLWRKHHTIHGMDKDSIDYVNRMSFPKLEVYDIDIT
DTLALNIKMITNGIHLIEVKRYPSS

>WP_031925075.1#46|Staphylococcus_aureus_WAMC6043
MQRDYLIRVETESMSDFKRLNSLMIGFVIKGEAHIYDENNMTQCNSGDIFIINHRDLYRF
QLQQDGIICYIQFQMKYLADKFDDVHCLYFHLTDATTTKNIHQLRNIMARLVSTHIRHNE
LSKLTEQQLVIQLLMHMIHYVPRTYHSNQSILNDDKVNQVCDYIELHFHEDLSLSELSEY
VGWSESHLSKKFTESLGVGFHDFLNTTRIEHAKLDLTYTDETITDIALQNGFSSAASFAR
TFKHFTHQTPKQYRGDRPAITENQQSAQHDYHDRELILLLNDYIEEMNHFIEDIEKMNYK
EIAFQPTNHQLNQFNHIIQVGYLRNLLNTQYQSQLLTCHHDFQVNEVLAYDVIPYIMKKL
NAPFTYDAEISNIFYDIDLCLDFLLDHNFSLTMHLDQYDSRDYIDAFKIFIHHVALHVSH
RKDLKFNLYVTTLHTSLIEMIDYFKALFPNGGLYIHLDQATERHLPLLKRLEPHIDHFVF
DANSNDAVDFNKMNDDEFKTASQMIINKTNYLIDLMHRHRLKRPLILLNWNTLTGDTFIT
NGEYFRGGIIIEQLLKLSSKVEGIGYWLNYDLHVSHCKNERDYMNSIELFHQYNGKRPVY
FTALLFNKLTSNILYSDDTCIVTGTDSNFQILLYDAKHFNPYLALDNQMNMRATEMIHLN
INALEEGMYKIKHFTLDKENGALFNLWRKHHTIHGMDKDSIDYVNRMSFPKLEVYDIDIT
DTLALNIKMITNGIHLIEVKRYPSS

>WP_182054013.1#47|Staphylococcus_aureus
MQRDYLIRVETESMSDFKRLNSLMIGFVIKGEAHIYDENNMTQCNSGDIFIINHRDLYRF
QLQQDGIICYIQFQMKYLADKFDDVHCLYFHLTDATTTKNIHQLRNIMARLVSTHIRHNE
LSKLTEQQLVIQLLMHMIHYVPRTYHSNQSILNDDKVNQVCDYIELHFHEDLSLSELSEY
VGWSESHLSKKFTESLGVGFHHFLNTTRIEHAKLDLTYTDETITDIALQNGFSSAASFAR
TFKHFTHQTPKQYRGDRPAITENQQSAQHDYHDRELILLLNDYIEEMNHFIEDIEKMNYK
EIAFQPTNHQLNQFNHIIQVGYLRNLLNTQYQSQLLTCHHDFQVNEVLAYDVIPYIMKKL
NAPFTYDAEISNIFYDIDLCLDFLLDHNFSLTMHLDQYDSRDYIDAFKIFIHHVALHVSH
RKDLKFNLYVTTLHTSLIEMIDYFKALFPNGGLYIHLDQATERHLPLLKRLEPHIDHFVF
DANSNDAVDFNKMNDDEFKTASQMIINKTNYLIDLMHRNRLKRPLILLNWNTLTGDTFIT
NGEYFRGGIIIEQLLKLSSKVEGIGYWLNYDLHVSHCKNERDYMNSIELFHQYNGKRPVY
FTALLFNKLTSNILYSDDTCIVTGTDSNFQILLYDAKHFNPYLALDNQMNMRATEMIHLN
INALEEGMYKIKHFTLDKENGALFNLWRKHHTIHGMDKDSIDYVNRMSFPKLEVYDIDIT
DTLALNIKMITNGIHLIEVKRYPSS

>WP_315911675.1#48|Staphylococcus_aureus
MQRDYLIRVETESMSDFKRLNSLMIGFVIKGEAHIYDENNMTQCNSGDIFIINHRDLYRF
QLQQDGIICYIQFQMKYLADKFDDVHCLYFHLTDATTTKNIHQLRNIMARLVSTHIRHNE
LSKLTEQQLVIQLLMHMIHYVPRTYHSNQSILNDDKVNQVCDYIELHFHEDLSLSELSEY
VGWSESHLSKKFTESLGVGFHHFLNTTRIEHAKLDLTYTDETITDIALQNGFSSAASFAR
TFKHFTHQTPKQYRGDRPAITENQQSAQHDYHDRELILLLNDYIEEMNHFIEDIEKMNYK
EIAFQPTNHQLNQFNHIIQVGYLRNLLNTQYQSQLLTCHHDFQVNEVLAYDVIPYIMKKL
NAPFTYDAEILNIFYDIDLCLDFLLDHNFSLTMHLDQYDSRDYIDAFKIFIHHVALHVSH
RKDLKFNLYVTTLHTSLIEMIDYFKALFPNGGLYIHLDQATERHLPLLKRLEPHIDHFVF
DANSNDAVDFNKMNDDEFKTASQMIINKTNYLIDLMHRHRLKRPLILLNWNTLTGDTFIT
NGEYFRGGIIIEQLLKLSSKVEGIGYWLNYDLHVSHCKNERDYMNSIELFHQYNGKRPVY
FTALLFNKLTSNILYSDDTCIVTGTDSNFQILLYDAKHFNPYLALDNQMNMRATEMIHLN
INALEEGMYKIKHFTLDKENGALFNLWRKHHTIHGMDKDSIDYVNRMSFPKLEVYDIDIT
DTLALNIKMITNGIHLIEVKRYPSS

>WP_180992811.1#49|Staphylococcus_aureus
MQRDYLIRVETESMSDFKRLNSLMIGFVIKGEAHIYDENNMTQCNSGDIFIINHRDLYRF
QLQQDGIICYIQFQMKYLADKFDDVHCLYFHLTDATTTKNIHQLRNIMARLVSTHIRHNE
LSKLTEQQLVIQLLMHMIHYVPRTYHSNQSILNDDKVNQVCDYIELHFHEDLSLSELSEY
VGWSESHLSKKFTESLGVGFHHFLNTTRIEHAKLDLTYTDETITDIALQNGFSSAASFAR
TFKHFTHQTPKQYRGDRPAITENQQSAQHDYHDRELILLLNDYIEEMNHFIEDIEKMNYK
EIAFQPTNHQLNQFNHIIQVGYLRNLLNTQYQSQLLTCHHDFQVNEVLAYDVIPYIMKKL
NAPFTYDAEISNIFYDIDLCLDFLLDHNFSLIMHLDQYDSRDYIDAFKIFIHHVALHVSH
RKDLKFNLYVTTLHTSLIEMIDYFKALFPNGGLYIHLDQATERHLPLLKRLEPHIDHFVF
DANSNDAVDFNKMNDDEFKTASQMIINKTNYLIDLMHRHRLKRPLILLNWNTLTGDTFIT
NGEYFRGGIIIEQLLKLSSKVEGIGYWLNYDLHVSHCKNERDYMNSIELFHQYNGKRPVY
FTALLFNKLTSNILYSDDTCIVTGTDSNFQILLYDAKHFNPYLALDNQMNMRATEMIHLN
INALEEGMYKIKHFTLDKENGALFNLWRKHHTIHGMDKDSIDYVNRMSFPKLEVYDIDIT
DTLALNIKMITNGIHLIEVKRYPSS

>WP_031869583.1#50|Staphylococcus_aureus_GGMC6008
MQRDYLIRVETESMSDFKRLNSLMIGFVIKGEAHIYDENNMTQCNSGDIFIINHRDLYRF
QLQQDGIICYIQFQMKYLADKFDDVHCLYFHLTDATTTKNIHQLRNIMARLVSTHIRHNE
LSKLTEQQLVIQLLMHMIHYVPRTYHSNQSILNDDKVNQVCDYIELHFHEDLSLSELSEY
VGWSESHLSKKFTESLGVGFHHFLNTTRIEHAKLDLTYTDETITDIALQNGFSSAASFAR
TFKHFTHQTPKQYRGDRPAITENQQSAQHDYHDRELILLLNDYIEEMNHFIEDIEKMNYK
EIAFQPTNHQLNQFNHIIQVGYLRNLLNTQYQSQLLTCHHDFQVNEVLAYDVIPYIMKKL
NAPFTYDAEISNIFYDIDLCLDFLLDHNFSLTMHLDQYDSRDYIDAFKIFIHHVALHVSH
RKDLKFNLYVTTLHTSLIEMIDYFKALFPNGGLYIHLDQATERHLPLLKRLESHIDHFVF
DANSNDAVDFNKMNDDEFKTASQMIINKTNYLIDLMHRHRLKRPLILLNWNTLTGDTFIT
NGEYFRGGIIIEQLLKLSSKVEGIGYWLNYDLHVSHCKNERDYMNSIELFHQYNGKRPVY
FTALLFNKLTSNILYSDDTCIVTGTDSNFQILLYDAKHFNPYLALDNQMNMRATEMIHLN
INALEEGMYKIKHFTLDKENGALFNLWRKHHTIHGMDKDSIDYVNRMSFPKLEVYDIDIT
DTLALNIKMITNGIHLIEVKRYPSS

>WP_043859503.1#51|Staphylococcus_aureus
MQRDYLIRVETESMSDFKRLNSLMIGFVIKGEAHIYDENNMTQCNSGDIFIINHRDLYRF
QLQQDGIICYIQFQMKYLADKFDDVHCLYFHLTDATTTKNIHQLRNIMARLVSTHIRHNE
LSKLTEQQLVIQLLMHMIHYVPRTYHSNQSILNDDKVNQVCDYIELHFHEDLSLSELSEY
VGWSESHLSKKFTESLGVGFHHFLNTTRIEHAKLDLTYTDETITDIALQNGFSSAASFAR
TFKHFTHQTPKQYRGDRPAITENQQSAQHDYHDRELILLLNDYIEEMNHFIEDIEKMNYK
EIAFQPTNHQLNQFNHIIQVGYLRNLLNTQYQSQLLTCHHDFQVNEVLAYDVIPYIMKKL
NAPFTYDAEISNIFYDIDLCLDFLLDHNFSLTMHLDQYDSRDYIDAFKIFIHHVALHVSH
RKDLKFNLYVTTLHTSLIEMIDYFKALFPNGGLYIHLDQATERHLPLLKRLEPHIDHFVF
DANSNDAVDFNKMNDDEFKTASQMIINKTNYLIDLMHRHRLKRPLILLNWNTLTGDTFIT
NGEYFRGGIIIEQLLKLSSKVEGIGYWLNYDLHVIHCKNERDYMNSIELFHQYNGKRPVY
FTALLFNKLTSNILYSDDTCIVTGTDSNFQILLYDAKHFNPYLALDNQMNMRATEMIHLN
INALEEGMYKIKHFTLDKENGALFNLWRKHHTIHGMDKDSIDYVNRMSFPKLEVYDIDIT
DTLALNIKMITNGIHLIEVKRYPSS

>WP_058102284.1#52|Staphylococcus_aureus
MQRDYLIRVETESMSDFKRLNSLMIGFVIKGEAHIYDENNMTQCNSGDIFIINHRDLYRF
QLQQDGIICYIQFQMKYLADKFDDVHCLYFHLTDATTTKNIHQLRNIMARLVSTHIRHNE
LSKLTEQQLVIQLLMHMIHYVPRTYHSNQSILNDDKVNQVCDYIELHFHEDLSLSELSEY
VGWSESHLSKKFTESLGVGFHHFLNTTRIEHAKLDLTYTDETITDIALQNGFSSAASFAR
TFKHFTHQTPKQYRGDRPAITENQQSAQHDYHDRELILLLNDYIEEMNHFIEDIEKMNYK
EIAFQPTNHQLNQFNHIIQVGYLRNLLNTQYQSQLLTCHHDFQVNEVLAYDVIPYIMKKL
NAPFTYDAEISNIFYDIDLCLDFLLDHNFSLTMHLDQYDSRDYIDAFKIFIHHVALHVSH
RKDLKFNLYVTTLHTSLIEMIDYFKALFPNGGLYIHLDQATERHLPLLKRLEPHIDHFVF
DANSNDAVDFNKMNDDEFKTASQMIINKTNYLIDLMHRHRLKRTLILLNWNTLTGDTFIT
NGEYFRGGIIIEQLLKLSSKVEGIGYWLNYDLHVSHCKNERDYMNSIELFHQYNGKRPVY
FTALLFNKLTSNILYSDDTCIVTGTDSNFQILLYDAKHFNPYLALDNQMNMRATEMIHLN
INALEEGMYKIKHFTLDKENGALFNLWRKHHTIHGMDKDSIDYVNRMSFPKLEVYDIDIT
DTLALNIKMITNGIHLIEVKRYPSS

>WP_050961896.1#53|Staphylococcus_aureus
MQRDYLIRVETESMSDFKRLNSLMIGFVIKGEAHIYDENNMTQCNSGDIFIINHRDLYRF
QLQQDGIICYIQFQMKYLADKFDDVHCLYFHLTDATTTKNIHQLRNIMARLVSTHIRHNE
LSKLTEQQLVIQLLMHMIHYVPRTYHSNQSILNDDKVNQVCDYIELHFHEDLSLSELSEY
VGWSESHLSKKFTESLGVGFHHFLNTTRIEHAKLDLTYTDETITDIALQNGFSSAASFAR
TFKHFTHQTPKQYRGDRPAITENQQSAQHDYHDRELILLLNDYIEEMNHFIEDIEKMNYK
EIAFQPTNHQLNQFNHIIQVGYLRNLLNTQYQSQLLTCHHDFQVNEVLAYDVIPYIMKKL
NAPFTYDAEISNIFYDIDLCLDFLLDHNFSLTMHLDQYDSRDYIDAFKIFIHHVALHVSH
RKDLKFNLYVTTLHTSLIEMIDYFKALFPNGGLYIHLDQATERHLPLLKRLEPHIDHFVF
DANSNDAVDFNKMNDDEFKTASQMIINKTNYLIDLMHRHRLKRPLILLNWNTLTGDTFIT
NGEYFRGGIIIEQLLKLSSKVEGIGYWLNYDLHVSHCKNERDYMNSIELFHQYNGKRPVY
FTALLFNKLTSNILYSDDTCIVTGTDSNFQILLYDAKHFNPYLALDNQMNMRATEMIHLN
INALEEGMYKIKHFTLDKENGALFNLWRKHHTIHCMDKDSIDYVNRMSFPKLEVYDIDIT
DTLALNIKMITNGIHLIEVKRYPSS

>WP_025380735.1#54|Staphylococcus_aureus_USA300_ISMMS1
MQRDYLIRVETESMSDFKRLNSLMIGFVIKGEAHIYDENNMTQCNSGDIFIINHRDLYRF
QLQQYGIICYIQFQMKYLADKFDDVHCLYFHLTDATTTKNIHQLRNIMARLVSTHIRHNE
LSKLTEQQLVIQLLMHMIHYVPRTYHSNQSILNDDKVNQVCDYIELHFHEDLSLSELSEY
VGWSESHLSKKFTESLGVGFHHFLNTTRIEHAKLDLTYTDETITDIALQNGFSSAASFAR
TFKHFTHQTPKQYRGDRPAITENQQSAQHDYHDRELILLLNDYIEEMNHFIEDIEKMNYK
EIAFQPTNHQLNQFNHIIQVGYLRNLLNTQYQSQLLTCHHDFQVNEVLAYDVIPYIMKKL
NAPFTYDAEISNIFYDIDLCLDFLLDHNFSLTMHLDQYDSRDYIDAFKIFIHHVALHVSH
RKDLKFNLYVTTLHTSLIEMIDYFKALFPNGGLYIHLDQATERHLPLLKRLEPHIDHFVF
DANSNDAVDFNKMNDDEFKTASQMIINKTNYLIDLMHRHRLKRPLILLNWNTLTGDTFIT
NGEYFRGGIIIEQLLKLSSKVEGIGYWLNYDLHVSHCKNERDYMNSIELFHQYNGKRPVY
FTALLFNKLTSNILYSDDTCIVTGTDSNFQILLYDAKHFNPYLALDNQMNMRATEMIHLN
INALEEGMYKIKHFTLDKENGALFNLWRKHHTIHGMDKDSIDYVNRMSFPKLEVYDIDIT
DTLALNIKMITNGIHLIEVKRYPSS

>WP_053862289.1#55|Staphylococcus_aureus
MQRDYLIRVETESMSDFKRLNSLMIGFVIKGEAHIYDENNMTQCNSGDIFIINHRDLYRF
QLQQDGIICYIQFQMKYLADKFDDVHCLYFHLTDATTTKNIHQLRNIMARLVSTHIRHNE
LSKLTEQQLVIQLLMHMIHYVPRTYHSNQSILNDDKVNQVCDYIELHFHEDLSLSELSEY
VGWSESHLSKKFTESLGVGFHHFLNTTRIEHAKLDLTYTDETITDIALQNGFSSAASFAR
TFKHFTHQTPKQYRGDCPAITENQQSAQHDYHDRELILLLNDYIEEMNHFIEDIEKMNYK
EIAFQPTNHQLNQFNHIIQVGYLRNLLNTQYQSQLLTCHHDFQVNEVLAYDVIPYIMKKL
NAPFTYDAEISNIFYDIDLCLDFLLDHNFSLTMHLDQYDSRDYIDAFKIFIHHVALHVSH
RKDLKFNLYVTTLHTSLIEMIDYFKALFPNGGLYIHLDQATERHLPLLKRLEPHIDHFVF
DANSNDAVDFNKMNDDEFKTASQMIINKTNYLIDLMHRHRLKRPLILLNWNTLTGDTFIT
NGEYFRGGIIIEQLLKLSSKVEGIGYWLNYDLHVSHCKNERDYMNSIELFHQYNGKRPVY
FTALLFNKLTSNILYSDDTCIVTGTDSNFQILLYDAKHFNPYLALDNQMNMRATEMIHLN
INALEEGMYKIKHFTLDKENGALFNLWRKHHTIHGMDKDSIDYVNRMSFPKLEVYDIDIT
DTLALNIKMITNGIHLIEVKRYPSS

>WP_264128660.1#56|Staphylococcus_aureus
MQRDYLIRVETESMPDFKRLNSLMIGFVIKGEAHIYDENNMTQCNSGDIFIINHRDLYRF
QLQQDGIICYIQFQMKYLADKFDDVHCLYFHLTDATTTKNIHQLRNIMARLVSTHIRHNE
LSKLTEQQLVIQLLMHMIHYVPRTYHSNQSILNDDKVNKVCDYIELHFHEDLSLSELSEY
VGWSESHLSKKFTESLGVGFHHFLNTTRIEHAKLDLTYTDETITDIALQNGFSSAASFAR
TFKHFTHQTPKQYRGDRPAITENQQSAQHDYHDRELILLLNDYIEEMNHFIEDIEKMNYK
EIAFQPTNHQLNQFNHIIQVGYLRNLLNTQYQSQLLTCHHDFQVNEVLAYDVIPYIMKKL
NAPFTYDAEISNIFYDIDLCLDFLLDHNFSLTMHLDQYDSRDYIDAFKIFIHHVALHVSH
RKDLKFNLYVTTLHTSLIEMIDYFKALFPNGGLYIHLDQATERHLPLLKRLEPHIDHFVF
DANSNDAVDFNKMNDDEFKTASQMIINKTNYLIDLMHRHRLKRPLILLNWNTLTGDTFIT
NGEYFRGGIIIEQLLKLSSKVEGIGYWLNYDLHVSHCKNERDYMNSIELFHQYNGKRPVY
FTALLFNKLTSNILYSDDTCIVTGTDSNFQILLYDAKHFNPYLALDNQMNMRATEMIHLN
INALEEGMYKIKHFTLDKENGALFNLWRKHHTIHGMDKDSIDYVNRMSFPKLEVYDIDIT
DTLALNIKMITNGIHLIEVKRYPSS

>WP_001188493.1#57|Staphylococcus_aureus
MQRDYLIRVETESMSDFKRLNSLMIGFVIKGEAHIYDENNMTQCNSGDIFIINHRDLYRF
QLQQDGIICYIQFQMKYLADKFDDVHCLYFHLTDATTTKNIHQLRNIMARLVSTHIRHNE
LSKLTEQQLVIQLLMHMIHYVPRTYHSNQSILNDDKVNQVCDYIELHFHEDLSLSELSEY
VGWSESHLSKKFTESLGVGFHHFLNTTRIEHAKLDLTYTDETITDIALQNGFSSAASFAR
TFKHFTHQTPKQYRGDRPAITENQQSAQHDYHDRELILLINDYIEEMNHFIEDIEKMNYK
EIAFKPTNQQLNQFNHIIQVGYLRNLLNTQYQSQLLTCHHDFQVNEVLAYDVIPYIMKKL
NAPFTYDAEISNIFYDIDLCLDFLLDHNFSLTMHLDQYDSRDYIDAFKIFIHHVALHVSH
RKDLKFNLYVTTLHTSLIEMIDYFKALFPNGGLYIHLDQATERHLPLLKRLEPHIDHFVF
DANSNDAVDFNKMNDDEFKTASQMIINKTNYLIDLMHRHRLKRPLILLNWNTLTGDTFIT
NGEYFRGGIIIEQLLKLSSKVEGIGYWLNYDLHVSHCKNERDYMNSIELFHQYNGKRPVY
FTALLFNKLTSNILYSDDTCIVTGTDSNFQILLYDAKHFNPYLALDNQMNMRATEMIHLN
INALEEGMYKIKHFTLDKENGALFNLWRKHHTIHGMDKDSIDYVNRMSFPKLEVYDIDIT
DTLALNIKMITNGIHLIEVKRYPSS

>WP_042743008.1#58|Staphylococcus_aureus_LPIH6011
MQRDYLIRVETESMSDFKRLNSLMIGFVIKGEAHIYDENNMTQCNSGDIFIINHRDLYRF
QLQQDGIICYIQFQMKYLADKFDDVHCLYFHLTDATTTKNIHQLRNIMARLVSTHIRHNE
LSKLTEQQLVIQLLMHMIHYVPRTYHSNQSILNDDKVNQVCDYIELHFHEDLSLSELSEY
VGWSESHLSKKFTESLGVGFHHFLNTTRIEHAKLDLTYTDETITDIALQNGFSSAASFAR
TFKHFTHQTPKQYRGDRPAITENQQSAQHDYHDRELILLLNDYIEEMNHFIEDIEKMNYK
EIAFQPTNHQLNQFNHIIQVGYLRNLLNTQYQSQLLTCHHDFQVNEVLAYDVIPYIMKKL
NAPFTYDAEISNIFYDIDLCLDFLLDHNFSLTMHLDQYDSRDYIDAFKIFIHHVALHVSH
RKDLKFNLYVTTLHTSLIEMIDYFKALFPNGGLYIHLDQATERHLLLLKRLEPHIDHFVF
DANSNDAVDFNKMNDDEFKTASQMIINKTNYLIDLMHRHRLKRPLILLNWNTLTGDTFIT
NGEYFRGGIIIEQLLKLSSKVEGIGYWLNYDLHVSHCKNERDYMNSIELFHQYNGKRPVY
FTALLFNKLTSNILYSDDTCIVTGTDSNFQILLYDAKHFNPYLALDNQMNMRATEMIHLN
INALEEGMYKIKHFTLDKENGALFNLWRKHHTIHGMDKDSIDYVNRMSFPKLEVYDIDIT
DTLALNIKMITNGIHLIEVKRYPSS

>WP_224085648.1#59|Staphylococcus_aureus
MQRDYLIRVETESMPDFKRLNSLMIGFVIKGEAHIYDENNMTQCNSGDIFIINHRDLYRF
QLQQDGIICYIQFQMKYLADKFDDVHCLYFHLTDATTTKNIHQLRNIMARLVSTHIRHNE
LSKLTEQQLVIQLLMHMIHYVPRTYHSNQSILNDDKVNQVCDYIELHFHEDLSLSELSEY
VGWSESHLSKKFTESLGVGFHHFLNTTRIEHAKLDLTYTDETITDIALQNGFSSAASFAR
TFKHFTHQTPKQYRGDRPAITENQQSAQHDYHDRELILLLNDYIEEMNHFIEDIEKMNYK
EIAFQPTNHQLNQFNHIIQVGYLRNLLNTQYQSQLLTCHHDFQVNEVLAYDVIPYIMKKL
NAPFTYDAEISNIFYDIDLCLDFLLDHNFSLTMHLDQYDSRDYIDAFKIFIHHVALHVSH
RKDLKFNLYVTTLHTSLIEMIDYFKALFPNGGLYIHLDQATERHLPLLKRLEPHIDHFVF
DVNSNDAVDFNKMNDDEFKTASQMIINKTNYLIDLMHRHRLKRPLILLNWNTLTGDTFIT
NGEYFRGGIIIEQLLKLSSKVEGIGYWLNYDLHVSHCKNERDYMNSIELFHQYNGKRPVY
FTALLFNKLTSNILYSDDTCIVTGTDSNFQILLYDAKHFNPYLALDNQMNMRATEMIHLN
INALEEGMYKIKHFTLDKENGALFNLWRKHHTIHGMDKDSIDYVNRMSFPKLEVYDIDIT
DTLALNIKMITNGIHLIEVKRYPSS

>WP_208715587.1#60|Staphylococcus_aureus
MQRDYLIRVETESMPDFKRLNSLMIGFVIKGEAHIYDENNMTQCNSGDIFIINHRDLYRF
QLQQDGIICYIQFQMKYLADKFDDVHCLYFHLTDATTTKNIHQLRNIMARLVSTHIRHNE
LSKLTEQQLVIQLLMHMIHYVPRTYHSNQSILNDDKVNQVCDYIELHFHEDLSLSELSEY
VGWSESHLSKKFTESLGVGFHHFLNTTRIEHAKLDLTYTDETITDIALQNGFSSAASFAR
TFKHFTHQTPKQYRGDRPAITENQQSVQHDYHDRELILLLNDYIEEMNHFIEDIEKMNYK
EIAFQPTNHQLNQFNHIIQVGYLRNLLNTQYQSQLLTCHHDFQVNEVLAYDVIPYIMKKL
NAPFTYDAEISNIFYDIDLCLDFLLDHNFSLTMHLDQYDSRDYIDAFKIFIHHVALHVSH
RKDLKFNLYVTTLHTSLIEMIDYFKALFPNGGLYIHLDQATERHLPLLKRLEPHIDHFVF
DANSNDAVDFNKMNDDEFKTASQMIINKTNYLIDLMHRHRLKRPLILLNWNTLTGDTFIT
NGEYFRGGIIIEQLLKLSSKVEGIGYWLNYDLHVSHCKNERDYMNSIELFHQYNGKRPVY
FTALLFNKLTSNILYSDDTCIVTGTDSNFQILLYDAKHFNPYLALDNQMNMRATEMIHLN
INALEEGMYKIKHFTLDKENGALFNLWRKHHTIHGMDKDSIDYVNRMSFPKLEVYDIDIT
DTLALNIKMITNGIHLIEVKRYPSS

>WP_179097850.1#61|Staphylococcus_aureus
MQRDYLIRVETESMPDFKRLNSLMIGFVIKGEAHIYDENNMTQCNSGDIFIINHRDLYRF
QLQQDGIICYIQFQMKYLADKFDDVHCLYFHLTDATTTKNIHQLRNIMARLVSTHIRHNE
LSKLTEQQLVIQLLMHMIHYVPRTYHSNQSILNDDKVNQVCDYIELHFHEDLSLSELSEY
VGWSESHLSKKFTESLGVGFHHFLNTTRIEHAKLDLTYTDETITDIALQNGFSSAASFAR
TFKHFTHQTPKQYRGDRPAITENQQSAQHDYHDRELILLLNDYIEEMNHFIEDIEKMNYK
EIAFQPTNHQLNQFNHIIQVGYLRNLLNTQYQSQLLTCHHDFQVNEVLAYDVIPYIMKKL
NAPFTYDAEISNIFYDIDLCLDFLLDHNFSLTMHLDQYDSRDYIDAFKIFIHHVALHVSH
RKDLKFNLYVTTLHTSLIEMIDYFKALFPNGGLYIHLDQATERHLPLLKRLEPHIDHFVF
DANSNDAVDFNKMNDDEFKTASQMIINKTNYLINLMHRHRLKRPLILLNWNTLTGDTFIT
NGEYFRGGIIIEQLLKLSSKVEGIGYWLNYDLHVSHCKNERDYMNSIELFHQYNGKRPVY
FTALLFNKLTSNILYSDDTCIVTGTDSNFQILLYDAKHFNPYLALDNQMNMRATEMIHLN
INALEEGMYKIKHFTLDKENGALFNLWRKHHTIHGMDKDSIDYVNRMSFPKLEVYDIDIT
DTLALNIKMITNGIHLIEVKRYPSS

>WP_258411441.1#62|Staphylococcus_aureus
MQRDYLIRVETESMPDFKRLNGLMIGFVIKGEAHIYDENNMTQCNSGDIFIINHRDLYRF
QLQQDGIICYIQFQMKYLADKFDDVHCLYFHLTDATTTKNIHQLRNIMARLVSTHIRHNE
LSKLTEQQLVIQLLMHMIHYVPRTYHSNQSILNDDKVNQVCDYIELHFHEDLSLSELSEY
VGWSESHLSKKFTESLGVGFHHFLNTTRIEHAKLDLTYTDETITDIALQNGFSSAASFAR
TFKHFTHQTPKQYRGDRPAITENQQSAQHDYHDRELILLLNDYIEEMNHFIEDIEKMNYK
EIAFQPTNHQLNQFNHIIQVGYLRNLLNTQYQSQLLTCHHDFQVNEVLAYDVIPYIMKKL
NAPFTYDAEISNIFYDIDLCLDFLLDHNFSLTMHLDQYDSRDYIDAFKIFIHHVALHVSH
RKDLKFNLYVTTLHTSLIEMIDYFKALFPNGGLYIHLDQATERHLPLLKRLEPHIDHFVF
DANSNDAVDFNKMNDDEFKTASQMIINKTNYLIDLMHRHRLKRPLILLNWNTLTGDTFIT
NGEYFRGGIIIEQLLKLSSKVEGIGYWLNYDLHVSHCKNERDYMNSIELFHQYNGKRPVY
FTALLFNKLTSNILYSDDTCIVTGTDSNFQILLYDAKHFNPYLALDNQMNMRATEMIHLN
INALEEGMYKIKHFTLDKENGALFNLWRKHHTIHGMDKDSIDYVNRMSFPKLEVYDIDIT
DTLALNIKMITNGIHLIEVKRYPSS

>WP_172451971.1#63|Staphylococcus_aureus
MQRDYLIRVETESMSDFKRLNSLMIGFVIKGEAHIYDENNMTQCNSGDIFIINHRDLYRF
QLQQDGIICYIQFQMKYLADKFDDVHCLYFHLTDATTTKNIHQLRNIMARLVSTHIRHNE
LSKLTEQQLVIQLLMHMIHYVPRTYHSNQSILNDDKVNQVCDYIELHFHEDLSLSELSEY
VGWSESHLSKKFTESLGVGFHHFLNTTRIEHAKLDLTYTDETITDIALQNGFSSAASFAR
TFKHFTHQTPKQYRGDRPAITENQQSAQHDYHDRELILLLNDYIEEMNHFIEDIEKMNYK
EIAFQPTNHQLNQFNHIIQVGYLRNLLNTQYQSQLLTCHHDFQVNEVLAYDVIPYIMKKL
NAPFTYDAEISNIFYDIDLCLDFLLDHNFSLTMHLDQYDSRDYIDAFKIFIHHVALHVSH
RKDLKFNLYVTTLHTSLIEMIDYFKALFPNGGLYIHLDQATERHLPLLKRLEPHIDHFVF
DANSNDAVDFNKMNDDEFKTASQMIINKTNYLIDLMHRHRLKRPLILLNWNTLTGDTFIT
NGEYFRGGIIIEQLLKLSSKVEGIGYWLNYDLHVSHCKNERDYMNSIELFHQYNGKRPVY
FTALLFNKLTSNILYSDDTCIVTGTDSNFQILLYDAKHFNPYLVLDNQMNMRATEMIHLN
INALEEGMYKIKHFTLDKENGALFNLWRKHHTIHGMDKDSIDYVNRMSFSKLEVYDIDIT
DTLALNIKMITNGIHLIEVKRYPSS

>WP_301557577.1#64|Staphylococcus_aureus
MQRDYLIRVETESMPDFKRLNSLMIGFVIKGEAHIYDENNMTQCNSGDIFIINHRDLYRF
QLQQDGIICYIQFQMKYLADKFDDVHCLYFHLTDATTTKNIHQLRNIMARLVSTHIRHNE
LSKLTEQQLVIQLLMHMIHYVPRTYHSNQSILNDDKVNQVCDYIELHFHEDLSLSELSEY
VGWSESHLSKKFTESLGVGFHHFLNTTRIEHAKLDLTYTDETITDIALQNGFSSAASFAR
TFKHFTHQTPKQYRGDRPAITENQQSAQHDYHDRELILLLNDYIEEMNHFIEDIEKMNYK
EIAFQPTNHQLNQFNHIIQVGYLRNLLNTQYQSQLLTCHHDFQVNEVLAYDVIPYIMKKL
NAPFTYDAEISNIFYDIDLCLDFLLDHNFSLTMHLDQYDSRDYIDAFKIFIHHVALHVSH
RKDLKFNLYVTTLHTSLIEMIDYFKALFPNGGLYIHLDQATERHLPLLKRLEPHIDHFVF
DANSNDAVDFNKMNDDEFKTASQMIINKTNYLIDLMHRHRLKRPLILLNWNTLTGDTFIT
NGEYFRGGIIIEQLLKLSSKVEGIGYWLNYDLHVSHCKNERDYMNSIELFHQYNGKRPVY
FTALLFNKLTSNILYSDDTCIVTGTDSNFQILLYDAKHFNPYLALDNQMNMRATEMIHLN
INALEEGMYKIKHFTLDKENGALFNLWRKHHTIHGMDTDSIDYVNRMSFPKLEVYDIDIT
DTLALNIKMITNGIHLIEVKRYPSS

>WP_001188494.1#65|Staphylococcus_aureus_subsp__aureus_str__Newman
MQRDYLIRVETESMSDFKRLNSLMIGFVIKGEAHIYDENNMTQCNSGDIFIINHRDLYRF
QLQQDGIICYIQFQMKYLADKFDDVHCLYFHLTDATTTKNIHQLRNIMARLVSTHIRHNE
LSKLTEQQLVIQLLMHMIHYVPRTYHSNQSILNDDKVNQVCDYIELHFHEDLSLSELSEY
VGWSESHLSKKFTESLGVGFHHFLNTTRIEHAKLDLTYTDETITDIALQNGFSSAASFAR
TFKHFTHQTPKQYRGDRPAITENQQSAQHDYHDRELILLLNDYIEEMNHFIEDIEKMNYK
EIAFQPTNHQLNQFNHIIQVGYLRNLLNTQYQSQLLTCHHDFQVNEVLAYDVIPYIMKKL
NAPFTYDAEISNIFYDIDLCLDFLLDHNFSLTMHLDQYDSRDYIDAFKIFIHHVALHVSH
RKDLKFNLYVTTLHTSLIEMIDYFKALFPNGGLYIHLDQATERHLPLLKRLEPHIDHFVF
DANSNDAVDFNKMNDDEFKTASQMIINKTNYLIDLMHRHRLKRPLILLNWNTLTGDTFIT
NGEYFRGGIIIEQLLKLSSKVEGIGYRLNYDLHVSHCKNERDYMNSIELFHQYNGKRPVY
FTALLFNKLTSNILYSDDTCIVTGTDSNFQILLYDAKHFNPYLALDNQMNMRATEMIHLN
INALEEGMYKIKHFTLDKENGALFNLWRKHHTIHGMDKDSIDYVNRMSFPKLEVYDIDIT
DTLALNIKMITNGIHLIEVKRYPSS

>WP_069993298.1#66|Staphylococcus_aureus
MQRDYLIRVETESMPDFKRLNSLMIGFVIKGEAHIYDENNMTQCNSGDIFIINHRDLYRF
QLQQDGIICYIQFQMKYLADKFDDVHCLYFHLTDATTTKNIHQLRNIMARLVSTHIRHNE
LSKLTEQQLVIQLLMHMIHYVPRTYHSNQSILNDDKVNQVCDYIELHFHEDLSLSELSEY
VGWSESHLSKKFTESLGVGFHHFLNTTRIEHAKLDLTYTDETITDIALQNGFSSAASFAR
TFKHFTHQTPKQYRGDRPAITENQQSAQHDYHDRELILLLNDYIEEMNHFIEDIEKMNYK
EIAFQPTNHQLNQFNHIIQVGYLRNLLNTQYQSQLLTCHHDFQVNEVLAYDVIPYIMKKL
NAPFTYDAEISNIFYDIDLCLDFLLDHNFSLTMHLDQYDSRDYIDAFKIFIHHVALHVSH
RKDLKFNLYVRTLHTSLIEMIDYFKALFPNGGLYIHLDQATERHLPLLKRLEPHIDHFVF
DANSNDAVDFNKMNDDEFKTASQMIINKTNYLIDLMHRHRLKRPLILLNWNTLTGDTFIT
NGEYFRGGIIIEQLLKLSSKVEGIGYWLNYDLHVSHCKNERDYMNSIELFHQYNGKRPVY
FTALLFNKLTSNILYSDDTCIVTGTDSNFQILLYDAKHFNPYLALDNQMNMRATEMIHLN
INALEEGMYKIKHFTLDKENGALFNLWRKHHTIHGMDKDSIDYVNRMSFPKLEVYDIDIT
DTLALNIKMITNGIHLIEVKRYPSS

>WP_282718700.1#67|Staphylococcus_aureus
MQRDYLIRVETESMPDFKRLNSLMIGFVIKGEAHIYDENNMTQCNSGDIFIINHRDLYRF
QLQQDGIICYIQFQMKYLADKFDDVHCLYFHLTDATTTKNIHQLRNIMARLVSTHIRHNE
LSKLTEQQLVIQLLMHMIHYVPRTYHSNQSILNDDKVNQVCDYIELHFHEDLSLSELSEY
VGWSESHLSKKFTESLGVGFHHFLNTTRIEHAKLDLTYTDETITDIALQNGFSSAASFAR
TFKHFTHQTPKQYRGDRPAITENQQSAQHDYHDRELILLLNDYIEEMNHFIEDIEKMNYK
EIAFQPTNHQLNQFNHIIQVGYLRNLLNTQYQSQLLTCHHDFQVNEVLAYDVIPYIMKKL
NAPFTYDAEISNIFYDIDLCLDFLLDHNFSLTMHLDQYDSRDYIDAFKIFIHHVALHVSH
RKDLKFNLYVTTLHTSLIEMIDYFKALFPNGGLYIHLDQATERHLPLLKRLEPRIDHFVF
DANSNDAVDFNKMNDDEFKTASQMIINKTNYLIDLMHRHRLKRPLILLNWNTLTGDTFIT
NGEYFRGGIIIEQLLKLSSKVEGIGYWLNYDLHVSHCKNERDYMNSIELFHQYNGKRPVY
FTALLFNKLTSNILYSDDTCIVTGTDSNFQILLYDAKHFNPYLALDNQMNMRATEMIHLN
INALEEGMYKIKHFTLDKENGALFNLWRKHHTIHGMDKDSIDYVNRMSFPKLEVYDIDIT
DTLALNIKMITNGIHLIEVKRYPSS

>WP_179133228.1#68|Staphylococcus_aureus
MQRDYLIRVETESMSDFKRLNSLMIGFVIKGEAHIYDENNMTQCNSGDIFIINHRDLYRF
QLQQDGIICYIQFQMKYLADKFDDVHCLYFHLTDATTTKNIHQLRNIMARLVSTHIRHNE
LSKLTEQQLVIQLLMHMIHYVPRTYHSNQSILNDDKVNQVCDYIELHFHEYLSLSELSEY
VGWSESHLSKKFTESLGVGFHHFLNTTRIEHAKLDLTYTDETITDIALQNGFSSAASFAR
TFKHFTHQTPKQYRGDRPAITENQQSAQHDYHDRELILLLNDYIEEMNHFIEDIEKMNYK
EIAFQPTNHQLNQFNHIIQVGYLRNLLNTQYQSQLLTCHHDFQVNEVLAYDVIPYIMKKL
NAPFTYDAEISNIFYDIDLCLDFLLDHNFSLTMHLDQYDSRDYIDAFKIFIHHVALHVSH
RKDLKFNLYVTTLHTSLIEMIDYFKALFPNGGLYIHLDQATERHLPLLKRLEPHIDHFVF
DANSNDAVDFNKMNDDEFKTASQMIINKTNYLIDLMHRHHLKRPLILLNWNTLTGDTFIT
NGEYFRGGIIIEQLLKLSSKVEGIGYWLNYDLHVSHCKNERDYMNSIELFHQYNGKRPVY
FTALLFNKLTSNILYSDDTCIVTGTDSNFQILLYDAKHFNPYLALDNQMNMRATEMIHLN
INALEEGMYKIKHFTLDKENGALFNLWRKHHTIHGMDKDSIDYVNRMSFPKLEVYDIDIT
DTLALNIKMITNGIHLIEVKRYPSS

>WP_070007110.1#69|Staphylococcus_aureus
MQRDYLIRVETESMPDFKRLNSLMIGFVIKGEAHIYDENNMTQCNSGDIFIINHRDLYRF
QLQQDGIICYIQFQMKYLADKFDDVHCLYFHLTDATTTKNIHQLRNIMARLVSTHIRHNE
LSKLTEQQLVIQLLMHMIHYVPRTYHSNQSILNDDKVNQVCDYIELHFHEDLSLSELSEY
VGWSESHLSKKFTESLGVGFHHFLNTTRIEHAKLDLTYTDETITDIALQNGFSSAASFAR
TFKHFTHQTPKQYRGDRPAITENQQSAQHDYHDRELILLLNDYIEEMNHFIEDIEKMNYK
EIAFQPTNHQLNQFNHIIQVGYLRNLLNTQYQSQLLTCHHDFQVNEVLAYDVIPYIMKKL
NAPFTYDAEISNIFYDIDLCLDFLLDHNFSLTMHLDQYDSRDYIDAFKIFIHHVVLHVSH
RKDLKFNLYVRTLHTSLIEMIDYFKALFPNGGLYIHLDQATERHLPLLKRLEPHIDHFVF
DANSNDAVDFNKMNDDEFKTASQMIINKTNYLIDLMHRHRLKRPLILLNWNTLTGDTFIT
NGEYFRGGIIIEQLLKLSSKVEGIGYWLNYDLHVSHCKNERDYMNSIELFHQYNGKRPVY
FTALLFNKLTSNILYSDDTCIVTGTDSNFQILLYDAKHFNPYLALDNQMNMRATEMIHLN
INALEEGMYKIKHFTLDKENGALFNLWRKHHTIHGMDKDSIDYVNRMSFPKLEVYDIDIT
DTLALNIKMITNGIHLIEVKRYPSS

>WP_250058549.1#70|Staphylococcus_aureus
MQRDYLIRVETESMSDFKRLNSLMIGFVIKGEAHIYDENNMTQCNSGDIFIINHRDLYRF
QLQQDGIICYIQFQMKYLADKFDDVHCLYFHLTDATTTKNIHQLRNIMARLVSTHIRHNE
LSKLTEQQLVIQLLMHMIHYVPRTYHSNQSILNDDKVNQVCDYIELHFHEDLSLSELSEY
VGWSESHLSKKFTESLGVGFHHFLNTTRIEHAKLDLTYTDETITDIALQNGFSSAASFAR
TFKHFTHQTPKQYRGDRPAITENQQSAQHDYHDRELILLLNDYIEEMNHFIEDIEKMNYK
EIAFQPINHQLNQFNHIIQVGYLRNLLNTQYQSQLLTCHHDFQVNEVLAYDVIPYIMKKL
NAPFTYDAEISNIFYDIDLCLDFLLDHNFSLTMHLDQYDSRDYIDAFKIFIHHVALHVSH
RKDLKFNLYVTTLHTSLIEMIDYFKALFPNGGLYIHLDQATERHLPLLKRLEPHIDHFVF
DANSNDAVDFNKMNDDEFKTASQMIINKTNYLIDLMHRHRLKRPLILLNWNTLTGDTFIT
NGEYFRGGIIIEQLLKLSSKVEGIGYWLNYDLHVSHCKNERDYMNSIELFHQYNGKHPVY
FTALLFNKLTSNILYSDDTCIVTGTDSNFQILLYDAKHFNPYLALDNQMNMRATEMIHLN
INALEEGMYKIKHFTLDKENGALFNLWRKHHTIHGMDKDSIDYVNRMSFPKLEVYDIDIT
DTLALNIKMITNGIHLIEVKRYPSS

>WP_195757941.1#71|Staphylococcus_aureus
MQRDYLIRVETESMPDFKRLNSLMIGFVIKGEAHIYDENNMTQCNSGDIFIINHRDLYRF
QLQQDGIICYIQFQMKYLADKFDDVHCLYFHLTDATTTKNIHQLRNIMARLVSTHIRHNE
LSKLTEQQLVIQLLMHMIHYVLRTYHSNQSILNDDKVNQVCDYIELHFHEDLSLSELSEY
VGWSESHLSKKFTESLGVGFHHFLNTTRIEHAKLDLTYTDETITDIALQNGFSSAASFAR
TFKHFTHQTPKQYRGDRPAITENQQSAQHDYHDRELILLLNDYIEEMNHFIEDIEKMNYK
EIAFQPTNHQLNQFNHIIQVGYLRNLLNTQYQSQLLTCHHDFQVNEVLAYDVIPYIMKKL
NAPFTYDAEISNIFYDIDLCLDFLLDHNFSLTMHLDQYDSRDYIDAFKIFIHHVALHVSH
RKDLKFNLYVTTLHTSLIEMIDYFKALFPNGGLYIHLDQATERHLPLLKRLEPHIDHFVF
DANSNDAVDFNKMNDDEFKTASQMIINKTNYLIDLMHRHRLKRPLILLNWNTLTGDTFIT
NGEYFRGGIIIEQLLKLSSKVEGIGYWLNYDLHVSHCKNERDYMNSIELFHQYNGKRPVY
FTALLFNKLTSNILYSDDTCIVTGTDSNFQILLYDAKHFNPYLALDNQMNMRATEMIHLN
INALEEGMYKIKHFTLDKENGALFNLWRKHHTIHGMDKDSIDYVNRMSFPKLEVYDIDIT
DTLALNIKMITNGIHLIEVKRYPSS

>WP_187352761.1#73|Staphylococcus_aureus
MQRDYLIRVETESMSDFKRLNSLMIGFVIKGEAHIYDENNMTQCNSGDIFIINHRDLYRF
QLQQDGIICYIQFQMKYLADKFDDVHCLYFHLTDATTTKNIHQLRNIMARLVSTHIRHNE
LSKLTEQQLVIQLLMHMIHYVPRTYHSNQSILNDDKVNQVCDYIELHFHEYLSLSELSEY
VGWSESHLSKKFTESLGVGFHHFLNTTRIEHAKLDLTYTDETITDIALQNGFSSAASFAR
TFKHFTHQTPKQYRGDRPAITENQQSAQHDYHDRELILLLNDYIEEMNHFIEDIEKMNYK
EIAFQPTNHQLNQFNHIIQVGYLRNLLNTQYQSQLLTCHHDFQVNEVLAYDAIPYIMKKL
NAPFTYDAEISNIFYDIDLCLDFLLDHNFSLTMHLDQYDSRDYIDAFKIFIHHVALHVSH
RKDLKFNLYVTTLHTSLIEMIDYFKALFPNGGLYIHLDQATERHLPLLKRLEPHIDHFVF
DANSNDAVDFNKMNDDEFKTASQMIINKTNYLIDLMHRHHLKRPLILLNWNTLTGDTFIT
NGEYFRGGIIIEQLLKLSSKVEGIGYWLNYDLHVSHCKNERDYMNSIELFHQYNGKRPVY
FTALLFNKLTSNILYSDDTCIVTGTDSNFQILLYDAKHFNPYLALDNQMNMRATEMIHLN
INALEEGMYKIKHFTLDKENGALFNLWRKHHTIHGMDKDSIDYVNRMSFPKLEVYDIDIT
DTLALNIKMITNGIHLIEVKRYPSS

>WP_240029342.1#74|Staphylococcus_aureus
MQRDYLIRVETESMSDFKRLNSLMIGFVIKGEAHIYDENNMTQCNSGDIFIINHRDLYRF
QLQQDGIICYIQFQMKYLADKFDDVHCLYFHLTDATTTKNIHQLRNIMARLVSTHIRHNE
LSKLTEQQLVIQLLMHMIHYVPCTYHSNQSILNDDKVNQVCDYIELHFHEDLSLSELSEY
VGWSESHLSKKFTESLGVGFHHFLNTTRIEHAKLDLTYTDETITDIALQNGFSSAASFAR
TFKHFTHQTPKQYRGDRPAITENQQSAQHDYHDRELILLINDYIEEMNHFIEDIEKMNYK
EIAFKPTNQQLNQFNHIIQVGYLRNLLNTQYQSQLLTCHHDFQVNEVLAYDVIPYIMKKL
NAPFTYDAEISNIFYDIDLCLDFLLDHNFSLTMHLDQYDSRDYIDAFKIFIHHVALHVSH
RKDLKFNLYVTTLHTSLIEMIDYFKALFPNGGLYIHLDQATERHLPLLKRLEPHIDHFVF
DANSNDAVDFNKMNDDEFKTASQMIINKTNYLIDLMHRHRLKRPLILLNWNTLTGDTFIT
NGEYFRGGIIIEQLLKLSSKVEGIGYWLNYDLHVSHCKNERDYMNSIELFHQYNGKRPVY
FTALLFNKLTSNILYSDDTCIVTGTDSNFQILLYDAKHFNPYLALDNQMNMRATEMIHLN
INALEEGMYKIKHFTLDKENGALFNLWRKHHTIHGMDKDSIDYVNRMSFPKLEVYDIDIT
DTLALNIKMITNGIHLIEVKRYPSS

>WP_001188486.1#75|Staphylococcus_aureus
MQRDYLIRVETESMSDFKRLNGLMIGFVIKGEAHIYDENNMTQCNSGDIFIINHRDLYRF
QLQQDGIICYIQFQMKYLADKFDDVHCLYFHLTDATTTKNIHQLRNIMARLVSTHIRHNE
LSKLTEQQLVIQLLMHMIHYVPRTYHSNQSILNDDKVNQVCDYIELHFHEDLSLSELSEY
VGWSESHLSKKFTESLGVGFQHFLNTTRIEHAKLDLTYTDETITDIALQNGFSSAASFAR
TFKHFTHQTPKQYRGDRPAITENQQSAQHDYHDRELILLLNDYIEEMNHFIEDIEKMNYK
EIAFQPTNHQLNQFNHIIQVGYLRNLLNTQYQSQLLTCHHDFHVNEVLAYDVIPYIMKKL
NAPFTYDAEISNIFYDIDLCLDFLLDHNFSLTMHLNQYDSRDYIDAFKIFIHHVALHVSH
RKDLKFNLYVTTLHTSLIEMIDYFKALFPNGGLYIHLDQATERHLPLLKRLEPHIDHFVF
DANSNDAVDFNKMNDDEFKTASQMIINKTNYLIDLMHRHRLKRPLILLNWNTLTGDTFIT
NGEYFRGGIIIEQLLKLSSKVEGIGYWLNYDLHVSHCKNERDYMNSIELFHQYNGKRPVY
FTALLFNKLTSNILYSDDTCIVTGTDSNFQILLYDAKHFNPYLALDNQMNMRATEMIHLN
INALEEGMYKIKHFTLDKENGALFNLWRKHHTIHGMDKDSIDYVNRMSFPKLEVYDIDIT
DTLALNIKMITNGIHLIEVKRYPSS

>WP_001188492.1#76|Staphylococcus_aureus
MQRDYLIRVETESMSDFKRLNSLMIGFVIKGEAHIYDENNMTQCNSGDIFIINHRDLYRF
QLQQDGIICYIQFQMKYLADKFDDAHCLYFHLTDATTTKNIHQLRNIMARLVSTHIRHNE
LSKLTEQQLVIQLLMHMIHYVPRTYHSNQSILNDDKVNQVCDYIELHFHEDLSLSELSEY
VGWSESHLSKKFTESLGVGFQHFLNTTRIEHAKLDLTYTDETITDIALQNGFSSAASFAR
TFKHFTHQTPKQYRGDRPAITENQQSAQHDYHDRELILLLNDYIEEMNHFIEDIEKMNYK
EIAFKPTNQQLNQFNHIIQVGYLRNLLNTQYQSQLLTCHHDFQVNEVLAYDVIPYIMKKL
NAPFTYDAEISNIFYDIDLCLDFLLDHNFSLTMHLDQYDSRDYIDAFKIFIHHVALHVSH
RKDLKFNLYVTTLHTSLIEMIDYFKALFPNGGLYIHLDQATERHLPLLKRLEPHIDHFVF
DANSNDAVDFNKMNDDEFKTASQMIINKTNYLIDLMHRHRLKRPLILLNWNTLTGDTFIT
NGEYFRGGIIIEQLLKLSSKVEGIGYWLNYDLHVSHCKNERDYMNSIELFHQYNGKRPVY
FTALLFNKLTSNILYSDDTCIVTGTDSNFQILLYDAKHFNPYLALDNQMNMRATEMIHLN
INALEDGMYKIKHFTLDKENGALFNLWRKHHTIHGMDKDSIDYVNRMSFPKLEVYDIDIT
DTLALNIKMITNGIHLIEVKRYPSS

>WP_031918729.1#77|Staphylococcus_aureus_VET0679S
MQRDYLIRVETESMSDFKRLNSLMIGFVIKGEAHIYDENNMTQCNSGDIFIINHRDLYRF
QLQQDGIICYIQFQMKYLADKFDDAHCLYFHLTDATTTKNIHQLRNIMARLVSTHIRHNE
LSKLTEQQLVIQLLMHMIHYVPRTYHSNQSILNDDKVNQVCDYIELHFHEDLSLSELSEY
VGWSESHLSKKFTESLGVGFQHFLNTTRIEHAKLDLTYTDETITDIALQNGFSSAASFAR
TFKHFTHQTPKQYRGDRPAITENQQSAQHDYHDRELILLLNDYIEEMNHFIEDIEKMNYK
EIAFKPTNQQLNQFNHIIQVGYLRNLLNTQYQSQLLTCHHDFQVNEVLAYDVIPYIMKKL
NAPFTYDAEISNIFYDIDLCLDFLLDHNFSLTMHLDQYDSRDYIDAFKIFIHHVALHVSH
RKDLKFNLYVTTLHTSLIEMIDYFKALFPNGGLYIHLDQATERHLPLLKRLEPHIDHFVF
DANSNDAVDFNKMNDDEFKTASQMIINKTNYLIDLMHRHRLKRPLILLNWNTLTGDTFIT
NGEYFRGGIIIEQLLKLSSKVEGIGYWLNYDLHISHCKNERDYMNSIELFHQYNGKRPVY
FTALLFNKLTSNILYSDDTCIVTGTDSNFQILLYDAKHFNPYLALDNQMNMRATEMIHLN
INALEDGMYKIKHFTLDKENGALFNLWRKHHTIHGMDKDSIDYVNRMSFPKLEVYDIDIT
DTLALNIKMITNGIHLIEVKRYPSS

>WP_274554418.1#78|Staphylococcus_aureus
MQRDYLIRVETESMSDFKRLNGLMIGFVIKGEAHIYDENNMTQCNSGDIFIINHRDLYRF
QLQQDGIICYIQFQMKYLADKFDDVHCLYFHLTDATTTKNIHQLRNIMARLVSTHIRHNE
LSKLTEQKLVIQLLMHMIHYVPRTYHSNQSILNDDKVNQVCDYIELHFHEDLSLSELSEY
VGWSESHLSKKFTESLGVGFQHFLNTTRIEHAKLDLTYTDETITDIALQNGFSSAASFAR
TFKHFTHQTPKQYRGDRPAITENQQSAQHDYHDRELILLLNDYIEEMNHFIEDIEKMNYK
EIAFQPTNHQLNQFNHIIQVGYLRNLLNTQYQSQLLTCHHDFHVNEVLAYDVIPYIMKKL
NAPFTYDAEISNIFYDIDLCLDFLLDHNFSLTMHLNQYDSRDYIDAFKIFIHHVALHVSH
RKDLKFNLYVTTLHTSLIEMIDYFKALFPNGGLYIHLDQATERHLPLLKRLEPHIDHFVF
DANSNDAVDFNKMNDDEFKTASQMIINKTNYLIDLMHRHRLKRPLILLNWNTLTGDTFIT
NGEYFRGGIIIEQLLKLSSKVEGIGYWLNYDLHVSHCKNERDYMNSIELFHQYNGKRPVY
FTALLFNKLTSNILYSDDTCIVTGTDSNFQILLYDAKHFNPYLALDNQMNMRATEMIHLN
INALEEGMYKIKHFTLDKENGALFNLWRKHHTIHGMDKDSIDYVNRMSFPKLEVYDIDIT
DTLALNIKMITNGIHLIEVKRYPSS

>WP_234494774.1#79|Staphylococcus_aureus
MQRDYLIRVETESMSDFKRLNGLMIGFVIKGEAHIYDENNMTQCNSGDIFIINHRDLYRF
QLQQDGIICYIQFQMKYLADKFDDVHCLYFHLTDATTTKNIHQLRNIMARLVSTHIRHNE
LSKLTEQQLVIQLLMHMIHYVPRTYHSNQSILNDDKVNQVCDYIELHFHEDLSLSELSEY
VGWSESHLSKKFTESLGVGFQHFLNTTRIEHAKLDLTYTDETITDIALQNGFSSAASFAR
TFKHFTHQTPKQYRGDRPAITENQQSAQHDYHDRELILLLNDYIEEMNHFIEDIEKMNYK
EIAFQPTNHQLNQFNHIIQVGYLRNLLNTQYQSQLLTCHHDFHVNEVLAYDVIPYIMKKL
NAPFTYDAEISNIFYDIDLCLDFLLDHNFSLTMHLNQYDSRDYIDAFKIFIHHVALHVSH
RKDLKFNLYVTTLHTSLIEMIDYFKALFPNGGLYIHLDQATERHLPLLKRLEPHIDHFVF
DANSNDAVDFNKMNDDEFKTASQMIINKTNYLIDLMHRHRLKRPLILLNWNTLTGDTFIT
NGEYFRGGIIIEQLLKLSSKVEGIGYWLNYDLHVSHCKNERDYMNSIELFHQYNGKRPVY
FTALLFNKLTSNILYSDDTCIVTGTDSNFQILLYDAKHFNPYLALDNQMNMRATEMIHLN
INALEEGMYKIKHFTLDKENGALFNLWRKHHTIHGMDKDSIDYVNRMSFPKLEVYDIDIT
DTLALNIKMIMNGIHLIEVKRYPSS

>WP_047230777.1#80|Staphylococcus_aureus
MQRDYLIRVETESVSDFKRLNSLMIGFVIKGEAHIYDENNMTQCNSGDIFIINHRDLYRF
QLQQDGIICYIQFQMKYLADKFDDAHCLYFHLTDATTTKNIHQLRNIMARLVSTHIRHNE
LSKLTEQQLVIQLLMHMIHYVPRTYHSNQSILNDDKVNQVCDYIELHFHEDLSLSELSEY
VGWSESHLSKKFTESLGVGFQHFLNTTRIEHAKLDLTYTDETITDIALQNGFSSAASFAR
TFKHFTHQTPKQYRGDRPAITENQQSAQHDYHDRELILLLNDYIEEMNHFIEDIEKMNYK
EIAFKPTNQQLNQFNHIIQVGYLRNLLNTQYQSQLLTCHHDFQVNEVLAYDVIPYIMKKL
NAPFTYDAEISNIFYDIDLCLDFLLDHNFSLTMHLDQYDSRDYIDAFKIFIHHVALHVSH
RKDLKFNLYVTTLHTSLIEMIDYFKALFPNGGLYIHLDQATERHLPLLKRLEPHIDHFVF
DANSNDAVDFNKMNDDEFKTASQMIINKTNYLIDLMHRHRLKRPLILLNWNTLTGDTFIT
NGEYFRGGIIIEQLLKLSSKVEGIGYWLNYDLHVSHCKNERDYMNSIELFHQYNGKRPVY
FTALLFNKLTSNILYSDDTCIVTGTDSNFQILLYDAKHFNPYLALDNQMNMRATEMIHLN
INALEDGMYKIKHFTLDKENGALFNLWRKHHTIHGMDKDSIDYVNRMSFPKLEVYDIDIT
DTLALNIKMITNGIHLIEVKRYPSS

>WP_204997648.1#81|Staphylococcus_aureus
MQRDYLIRVETESMSDFKRLNSLMIGFVIKGEAHIYDENNMTQCNSGDIFIINHRDLYRF
QLQQDGIICYIQFQMKYLADKFDDAHCLYFHLTDATTTKNIHQLRNIMARLVSTHIRHNE
LSKLTEQQLVIQLLMHMIHYFPRTYHSNQSILNDDKVNQVCDYIELHFHEDLSLSELSEY
VGWSESHLSKKFTESLGVGFQHFLNTTRIEHAKLDLTYTDETITDIALQNGFSSAASFAR
TFKHFTHQTPKQYRGDRPAITENQQSAQHDYHDRELILLLNDYIEEMNHFIEDIEKMNYK
EIAFKPTNQQLNQFNHIIQVGYLRNLLNTQYQSQLLTCHHDFQVNEVLAYDVIPYIMKKL
NAPFTYDAEISNIFYDIDLCLDFLLDHNFSLTMHLDQYDSRDYIDAFKIFIHHVALHVSH
RKDLKFNLYVTTLHTSLIEMIDYFKALFPNGGLYIHLDQATERHLPLLKRLEPHIDHFVF
DANSNDAVDFNKMNDDEFKTASQMIINKTNYLIDLMHRHRLKRPLILLNWNTLTGDTFIT
NGEYFRGGIIIEQLLKLSSKVEGIGYWLNYDLHVSHCKNERDYMNSIELFHQYNGKRPVY
FTALLFNKLTSNILYSDDTCIVTGTDSNFQILLYDAKHFNPYLALDNQMNMRATEMIHLN
INALEDGMYKIKHFTLDKENGALFNLWRKHHTIHGMDKDSIDYVNRMSFPKLEVYDIDIT
DTLALNIKMITNGIHLIEVKRYPSS

>WP_181935847.1#82|Staphylococcus_aureus
MQRDYLIRVETESMSDFKRLNGLMIGFVIKGEAHIYDENNMTQCNSGDIFIINHRDLYRF
QLQQDGIICYIQFQMKYLADKFDDVHCLYFHLTDATTTKNIHQLRNIMARLVSTHIRHNE
LSKLTEQQLVIQLLMHMIHYVPRTYHSNQSILNDDKVNQVCDYIELHFHEDLSLSELSEY
VGWSESHLSKKFTESLGVGFQHFLNTTRIEHAKLDLTYTDETITDIALQNGFSSAASFAR
TFKHFTHQTPKQYRGDRPAITENQQSAQHDYHDRELILLLNDYIEEMNHFIEDIEKMNYK
EIAFQPTNHQLNQFNHIIQVGYLRNLLNTQYQSQLLTCHHDFHVNEVLAYDVIPYIMKKL
NAPFTYDAEISNIFYDIDLCLDFLLDHNFSLTMHLNQYDSRDYIDAFKIFIHHVALHVSH
RKDLKFNLYVTTLHTSLIEMIDYFKALFPNGGLYIHLDQATERHLPLLKRLEPHIDHFVF
DANSNDAVDFNKMNDDEFKTASQMIINKTNYLIDLMHRHRLKRPLILLNWNTLTGDTFIT
NGEYFRGGIIIEQLLKLSSKVEGIGYWLNYDLHVSHCKNERDYMNSIELFHQYNGKGPVY
FTALLFNKLTSNILYSDDTCIVTGTDSNFQILLYDAKHFNPYLALDNQMNMRATEMIHLN
INALEEGMYKIKHFTLDKENGALFNLWRKHHTIHGMDKDSIDYVNRMSFPKLEVYDIDIT
DTLALNIKMITNGIHLIEVKRYPSS

>WP_001188466.1#83|Staphylococcus_aureus
MQRDYLIRVETESMPDFKRLNGLMIGFVIKGEAHIYDENNMTQCNSGDIFIINHRDLYRF
QLQQDGIICYIQFQMKYLADKFDDAHCLYFHLTDATTTKNIHQLRNIMARLVSTHIRHNE
LSKLTEQQLVIQLLMHMIHYVPRTYHSNQSILNDDKVNQVCDYIELHFHEDLSLSELSEY
VGWSESHLSKKFTESLGVGFHHFLNTTRIEHAKLDLTYTDETITDIALQNGFSSAASFAR
TFKHFTHQTPKQYRGDRPAITENQQSAQHDYHDRELILLLNDYIEEMNHFIEDIEKMNYK
EIAFKPTNQQLNQFNHIIQVGYLRNLLNTQYQSQLLTCHHDFQVNEVLAYDVIPYIMKKL
NAPFTYDAEISNIFYDIDLCLDFLLDHNFSLTMHLDQYDSRDYIDAFKIFIHHVALHVSH
RKDLKFNLYVTTLHTSLIEMIDYFKALFPNGGLYIHLDQATERHLPLLKRLEPHIDHFVF
DANSNDAVDFNKMNDDEFKTASQMIINKTNYLIDLMHRHRLKRPLILLNWNTLTGDTFIT
NGEYFRGGIIIEQLLKLSSKVEGIGYWLNYDLHVSHCKNERDYMNSIELFHQYNGKRPVY
FTALLFNKLTSNILYSDDTCIVTGTDSNFQILLYDAKHFNPYLALDNQMNMRATEMIHLN
INALEDGMYKIKHFTLDKENGALFNLWRKHHTIHGMDKDSIDYVNRMSFPKLEVYDIDVT
DTLALNIKMITNGIHLIEVKRYPSS

>WP_261287599.1#84|Staphylococcus_aureus
MQRDYLIRVETESMSDFKRLNSLMIGFVIKGEAHIYDENNMTQCNSGDIFIINHRDLYRF
QLQQDGIICYIQFQMKYLADKFDDAHCLYFHLTDATTTKNIHQLRNIMARLVSTHIRHNE
LSKLTEQQLVIQLLMHMIHYVPRTYHSNQSILNDDKVNQVCDYIELHFHEDLSLSELSEY
VGWSESHLSKKFTESLGVGFQHFLNTTRIEHAKLDLTYTDETITDIALQNGFSSAASFAR
TFKHFTHQTPKQYRGDRPAITENQQSAQHDYHDRELILLLNDYIEEMNHFIEDIEKMNYK
EIDFKPTNQQLNQFNHIIQVGYLRNLLNTQYQSQLLTCHHDFQVNEVLAYDVIPYIMKKL
NAPFTYDAEISNIFYDIDLCLDFLLDHNFSLTMHLDQYDSRDYIDAFKIFIHHVALHVSH
RKDLKFNLYVTTLHTSLIEMIDYFKALFPNGGLYIHLDQATERHLPLLKRLEPHIDHFVF
DANSNDAVDFNKMNDDEFKTASQMIINKTNYLIDLMHRHRLKRPLILLNWNTLTGDTFIT
NGEYFRGGIIIEQLLKLSSKVEGIGYWLNYDLHVSHCKNERDYMNSIELFHQYNGKRPVY
FTALLFNKLTSNILYSDDTCIVTGTDSNFQILLYDAKHFNPYLALDNQMNMRATEMIHLN
INALEDGMYKIKHFTLDKENGALFNLWRKHHTIHGMDKDSIDYVNRMSFPKLEVYDIDIT
DTLALNIKMITNGIHLIEVKRYPSS

>WP_031797385.1#85|Staphylococcus_aureus_76669_6
MQRDYLIRVETESMPDFKRLNGLMIGFVIKGEAHIYDENNMTQCNSGDIFIINHRDLYRF
QLQQDGIICYIQFQMKYLADKFDDAHCLYFHLTDATTTKNIHQLRNIMARLVSTHIRHNE
LSKLTEQQLVIQLLMHMIHYVPRTYHSNQSILNDDKVNQVCDYIELHFHEDLSLSELSEY
VGWSESHLSKKFTESLGVGFHHFLNTTRIEHAKLDLTYTDETITDIALQNGFSSAASFAR
TFKHFTHQTPKQYRGDRPAITENQQSAQHDYHDRELILLLNDYIEEMNHFIEDIEKMNYK
EIAFKPTNQQLNQFNHIIQVGYLRNLLNTQYQSQLLTCHHDFQVNEVLAYDVIPYIMKKL
NAPFTYDAEISNIFYDIDLCLDFLLDHNFSLTMHLDQYDSRDYIDAFKIFIYHVALHVSH
RKDLKFNLYVTTLHTSLIEMIDYFKALFPNGGLYIHLDQATERHLPLLKRLEPHIDHFVF
DANSNDAVDFNKMNDDEFKTASQMIINKTNYLIDLMHRHRLKRPLILLNWNTLTGDTFIT
NGEYFRGGIIIEQLLKLSSKVEGIGYWLNYDLHVSHCKNERDYMNSIELFHQYNGKRPVY
FTALLFNKLTSNILYSDDTCIVTGTDSNFQILLYDAKHFNPYLALDNQMNMRATEMIHLN
INALEDGMYKIKHFTLDKENGALFNLWRKHHTIHGMDKDSIDYVNRMSFPKLEVYDIDVT
DTLALNIKMITNGIHLIEVKRYPSS

>WP_260633932.1#86|Staphylococcus_aureus
MQRDYLIRVETESMPDFKRLNGLMIGFVIKGEAHIYDENNMTQCNSGDIFIINHRDLYRF
QLQQDGIICYIQFQMKYLADKFDDAHCLYFHLTDATTTKNIHQLRNIMARLVSTHIRHNE
LSKLTEQQLVIQLLMHMIHYVPRTYHSNQSILNDDKVNQVCDYIELHFHEDLSLSELSEY
VGWSESHLSKKFTESLGVGFHHFLNTTRIEHAKLDLTYTDETITDIALQNGFSSAASFAR
TFKYFTHQTPKQYRGDRPAITENQQSAQHDYHDRELILLLNDYIEEMNHFIEDIEKMNYK
EIAFKPTNQQLNQFNHIIQVGYLRNLLNTQYQSQLLTCHHDFQVNEVLAYDVIPYIMKKL
NAPFTYDAEISNIFYDIDLCLDFLLDHNFSLTMHLDQYDSRDYIDAFKIFIHHVALHVSH
RKDLKFNLYVTTLHTSLIEMIDYFKALFPNGGLYIHLDQATERHLPLLKRLEPHIDHFVF
DANSNDAVDFNKMNDDEFKTASQMIINKTNYLIDLMHRHRLKRPLILLNWNTLTGDTFIT
NGEYFRGGIIIEQLLKLSSKVEGIGYWLNYDLHVSHCKNERDYMNSIELFHQYNGKRPVY
FTALLFNKLTSNILYSDDTCIVTGTDSNFQILLYDAKHFNPYLALDNQMNMRATEMIHLN
INALEDGMYKIKHFTLDKENGALFNLWRKHHTIHGMDKDSIDYVNRMSFPKLEVYDIDVT
DTLALNIKMITNGIHLIEVKRYPSS

>WP_031836975.1#87|Staphylococcus_aureus_M0483
MQRDYLIRVETESMPDFKRLNGLMIGFVIKGEAHIYDENNMTQCNSGDIFIINHRDLYRF
QLQQDGIICYIQFQMKYLADKFDDAHCLYFHLTDATTTKNIHQLRNIMARLVSTHIRHNE
LSKLTEQQLVIQLLMHMIHYVPRTYHSNQSILNDDKVNQVCDYIELHFHEDLSLSELSEY
VGWSESHLSKKFTESLGVGFHHFLNTTRIEHAKLDLTYTDETITDIALQNGFSSAASFAR
TFKHFTHQTPKQYRGDRPAITENQQSAQHDYHDRELILLLNDYIEEMNHFIEDIEKMNYK
EIAFKPTNQQLNQFNHIIQVGYLRNLLNTQYQSQLLTCHHDFQVNEVLAYDVIPYIMKKL
NAPFTYDAEISNIFYDIDLCLDFLLDYNFSLTMHLDQYDSRDYIDAFKIFIHHVALHVSH
RKDLKFNLYVTTLHTSLIEMIDYFKALFPNGGLYIHLDQATERHLPLLKRLEPHIDHFVF
DANSNDAVDFNKMNDDEFKTASQMIINKTNYLIDLMHRHRLKRPLILLNWNTLTGDTFIT
NGEYFRGGIIIEQLLKLSSKVEGIGYWLNYDLHVSHCKNERDYMNSIELFHQYNGKRPVY
FTALLFNKLTSNILYSDDTCIVTGTDSNFQILLYDAKHFNPYLALDNQMNMRATEMIHLN
INALEDGMYKIKHFTLDKENGALFNLWRKHHTIHGMDKDSIDYVNRMSFPKLEVYDIDVT
DTLALNIKMITNGIHLIEVKRYPSS

>WP_205347488.1#88|Staphylococcus_aureus
MQRDYLIRVETESMPDFKRLNGLMIGFVIKGEAHIYDENNMTQCNSGDIFIINHRDLYRF
QLQQDGIICYIQFQMKYLADKFDDAYCLYFHLTDATTTKNIHQLRNIMARLVSTHIRHNE
LSKLTEQQLVIQLLMHMIHYVPRTYHSNQSILNDDKVNQVCDYIELHFHEDLSLSELSEY
VGWSESHLSKKFTESLGVGFHHFLNTTRIEHAKLDLTYTDETITDIALQNGFSSAASFAR
TFKHFTHQTPKQYRGDRPAITENQQSAQHDYHDRELILLLNDYIEEMNHFIEDIEKMNYK
EIAFKPTNQQLNQFNHIIQVGYLRNLLNTQYQSQLLTCHHDFQVNEVLAYDVIPYIMKKL
NAPFTYDAEISNIFYDIDLCLDFLLDHNFSLTMHLDQYDSRDYIDAFKIFIHHVALHVSH
RKDLKFNLYVTTLHTSLIEMIDYFKALFPNGGLYIHLDQATERHLPLLKRLEPHIDHFVF
DANSNDAVDFNKMNDDEFKTASQMIINKTNYLIDLMHRHRLKRPLILLNWNTLTGDTFIT
NGEYFRGGIIIEQLLKLSSKVEGIGYWLNYDLHVSHCKNERDYMNSIELFHQYNGKRPVY
FTALLFNKLTSNILYSDDTCIVTGTDSNFQILLYDAKHFNPYLALDNQMNMRATEMIHLN
INALEDGMYKIKHFTLDKENGALFNLWRKHHTIHGMDKDSIDYVNRMSFPKLEVYDIDVT
DTLALNIKMITNGIHLIEVKRYPSS

>WP_031867385.1#89|Staphylococcus_aureus_56824_7
MQRDYLIRVETESMPDFKRLNGLMIGFVIKGEAHIYDENNMTQCNSGDIFIINHRDLYRF
QLQQDGIICYIQFQMKYLADKFDDAHCLYFHLTDATTTKNIHQLRNIMARLVSTHIRHNE
LSKLTEQQLVIQLLMHMIHYVPRTYHSNQSILNDDKVNQVCDYIELHFHEDLSLSELSEY
VGWSESHLSKKFTESLGVGFHHFLNTTRIEHAKLDLTYTDETITDIALQNGFSSAASFAR
TFKHFTHQTPKQYRGDRPAITENQQSAQHDYHDRELILLLNDYIEEMNHFIEDIEKMNYK
EIAFKPTNQQLNQFNHIIQVGYLRNLLNTQYQSQLLTCHHDFQVNEVLAYDVIPYIMKKL
NAPFTYDAEISNIFYDIDLCLDFLLDHNFSLTMHLDQYDSRDYIDAFKIFIHHVALHVSH
RKDLKFNLYVTTLHTSLIEMIDYFKALFPNGGLYIHLDQATERHLPLLKRLEPHIDHFVF
DANSNDAVDFNKMNDDEFKTASQMIINKTNYLIDLMHRHRLKRPLILLNWNTLTGDTFIT
NGEYFRGGIIIEQLLKLSSKVEGIGYWLNYDLHVSHCKNERDYMNSIELFHQYNGKRPVY
FTALLFNKLTSNILYSDDTCIVTGTDSNFQILLYDAKHFNPYLALDNQMNMRATEMIHLN
INALEDGMYKIKHFTLDKENGALFNLWRKHHTIHGMDKDSIDYVNRMSFPKLEVYDIDVT
DTLALNIKMIMNGIHLIEVKRYPSS

>WP_031941844.1#90|Staphylococcus_aureus_Sau_74
MQRDYLIRVETESMPDFKRLNGLMIGFVIKGEAHIYDENNMTQCNSGDIFIINHRDLYRF
QLQQDGIICYIQFQMKYLADKFDDAHCLYFHLTDATTTKNIHQLRNIMARLVSTHIRHNE
LSKLTEQQLVIQLLMHMIHYVPRTYHSNQSILNDDKVNQVCDYIELHFHEDLSLSELSEY
VGWSESHLSKKFTESLGVGFHHFLNTTRIEHAKLDLTYTDETITDIALQNGFSSAASFAR
TFKHFTHQTPKQYRGDRPAITENQQSAQHDYHDRELILLLNDYIEEMNHFIEDIEKMNYK
EIAFKPTNQQLNQFNHIIQVGYLRNLLNTQYQSQLLTCHHDFQVNEVLAYDVIPYIMKKL
NAPFTYDAEISNIFYDIDLCLDFLLDHNFSLTMHLDQYDSRDYIDAFKIFIHHVALHVSH
RKDLKFNLYVTTLHTSLIEMIDYFKALFPNGGLYIHLDQATERHLPLLKRLEPHIDHFVF
DANSNDAVDFNKMNDDEFKTASQMIINKTNYLIDLMHRHRLKRPLILLNWNTLTGDTFIT
NGEYFRGGIIIEQLLKLSSKVEGIGYWLNYDLHVSHCKNERDYMNSIELFHQYNGKRPVY
FTALLFNKLTSNILYSDDTCIVTGTDSNFQILLYDAKHFNPYLTLDNQMNMRATEMIHLN
INALEDGMYKIKHFTLDKENGALFNLWRKHHTIHGMDKDSIDYVNRMSFPKLEVYDIDVT
DTLALNIKMITNGIHLIEVKRYPSS

>WP_205346208.1#91|Staphylococcus_aureus
MQRDYLIRVETESMPDFKRLNGLMIGFVIKGEAHIYDENNMTQCNSGDIFIINHRDLYRF
QLQQDGIICYIQFQMKYLADKFDDAHCLYFHLTDATTTKNIHQLRNIMARLVSTHIRHNE
LSKLIEQQLVIQLLMHMIHYVPRTYHSNQSILNDDKVNQVCDYIELHFHEDLSLSELSEY
VGWSESHLSKKFTESLGVGFHHFLNTTRIEHAKLDLTYTDETITDIALQNGFSSAASFAR
TFKHFTHQTPKQYRGDRPAITENQQSAQHDYHDRELILLLNDYIEEMNHFIEDIEKMNYK
EIAFKPTNQQLNQFNHIIQVGYLRNLLNTQYQSQLLTCHHDFQVNEVLAYDVIPYIMKKL
NAPFTYDAEISNIFYDIDLCLDFLLDHNFSLTMHLDQYDSRDYIDAFKIFIHHVALHVSH
RKDLKFNLYVTTLHTSLIEMIDYFKALFPNGGLYIHLDQATERHLPLLKRLEPHIDHFVF
DANSNDAVDFNKMNDDEFKTASQMIINKTNYLIDLMHRHRLKRPLILLNWNTLTGDTFIT
NGEYFRGGIIIEQLLKLSSKVEGIGYWLNYDLHVSHCKNERDYMNSIELFHQYNGKRPVY
FTALLFNKLTSNILYSDDTCIVTGTDSNFQILLYDAKHFNPYLALDNQMNMRATEMIHLN
INALEDGMYKIKHFTLDKENGALFNLWRKHHTIHGMDKDSIDYVNRMSFPKLEVYDIDVT
DTLALNIKMITNGIHLIEVKRYPSS

>WP_045177916.1#92|Staphylococcus_aureus
MQRDYLIRVETESMPDFKRLNGLMIGFVIKGEAHIYDENNMTQCNSGDIFIINHRDLYRF
QLQQDGIICYIQFQMKYLADKFDDAHCLYFHLTDATTTKNIHQLRNIMARLVSTHIRHNE
LSKLTEQQLVIQLLMHMIHYVPRTYHSNQSILNDDKVNQVCDYIELHFHEDLSLSELSEY
VGWSESHLSKKFTESLGVGFQHFLNTTRIEHAKLDLTYTDETITDIALQNGFSSAASFAR
TFKHFTHQTPKQYRGDRPAITENQQSAQHDYHDRELILLLNDYIEEMNHFIEDIEKMNYK
EIAFKPTNQQLNQFNHIIQVGYLRNLLNTQYQSQLLTCHHDFQVNEVLAYDVIPYIMKKL
NAPFTYDAEISNIFYDIDLCLDFLLDHNFSLTMHLDQYDSRDYIDAFKIFIHHVALHVSH
RKDLKFNLYVTTLHTSLIEMIDYFKALFPNGGLYIHLDQATERHLPLLKRLEPHIDHFVF
DANSNDAVDFNKMNDDEFKTASQMIINKTNYLIDLMHRHRLKRPLILLNWNTLTGDTFIT
NGEYFRGGIIIEQLLKLSSKVEGIGYWLNYDLHVSHCRNERDYMNSIELFHQYNGKRPVY
FTALLFNKLTSNILYSDDTCIVTGTDSNFQILLYDAKHFNPYLALDNQMNMRATEMIHLN
INALEDGMYKVKHFTLDKENGALFNLWRKHHTIHGMDKDSIDYVNRMSFPKLEVYDIDIT
DTLALNIKMITNGIHLIEVKRYPSS

>WP_181935132.1#93|Staphylococcus_aureus
MQRDYLIRVETESMPDFKRLNDLMIGFVIKGEAHIYDENNMTQCNSGDIFIINHRDLYRF
QLQQDGIICYIQFQMKYLADKFDDAHCLYFHLTDATTTKNIHQLRNIMARLVSTHIRHNE
LSKLTEQQLVIQLLMHMIHYVPRTYHSNQSILNDDKVNQVCDYIELHFHEDLSLSELSEY
VGWSESHLSKKFTESLGVGFQHFLNTTRIEHAKLDLTYTDETITDIALQNGFSSAASFAR
TFKHFTHQTPKQYRGDRPAITENQQSAQHDYHDRELILLLNDYIEEMNHFIEDIEKMNYK
EIAFKPTNQQLNQFNHIIQVGYLRNLLNTQYQSQLLTCHHDFQVNEVLAYDVIPYIMKKL
NAPFTYDAEISNIFYDIDLCLDFLLDHNFSLTMHLDQYDSRDYIDAFKIFIHHVALHVSH
RKDLKFNLYVTTLHTSLIEMIDYFKALFPNGGLYIHLDQATERHLPLLKRLEPHIDHFVF
DANSNDAVDFNKMNDDEFKTASQMIINKTNYLIDLMHRHRLKRPLILLNWNTLTGDTFIT
NGEYFRGGIIIEQLLKLSSKVEGIGYWLNYDLHVSHCRNERDYMNSIELFHQYNGKRPVY
FTALLFNKLTSNILYSDDTCIVTGTDSNFQILLYDAKHFNPYLALDNQMNMRATEMIHLN
INALEDGMYKVKHFTLDKENGALFNLWRKHHTIHGMDKDSIDYVNRMSFPKLEVYDIDIT
DTLALNIKMITNGIHLIEVKRYPSS

>WP_312012119.1#94|Staphylococcus_aureus
MQRDYLIRVETESMPDFKRLNGLMIGFVIKGEAHIYDENNMTQCNSGDIFIINHRDLYRF
QLQQDGIICYIQFQMKYLADKFDDAHCLYFHLTDATTTKNIHQLRNIMARLVSTHIRHNE
LSKLTEQQLVIQLLMHMIHYVPGTYHSNQSILNDDKVNQVCDYIELHFHEDLSLSELSEY
VGWSESHLSKKFTESLGVGFHHFLNTTRIEHAKLDLTYTDETITDIALQNGFSSAASFAR
TFKHFTHQTPKQYRGDRPAITENQQSAQHDYHDRELILLLNDYIEEMNHFIEDIEKMNYK
EIAFKPTNQQLNQFNHIIQVGYLRNLLNTQYQSQLLTCHHDFQVNEVLAYDVIPYIMKKL
NAPFTYDAEISNIFYDIDLCLDFLLDHNFSLTMHLDQYDSRDYIDAFKIFIHHVALHVSH
RKDLKFNLYVTTLHTSLIEMIDYFKALFPNGGLYIHLDQATERHLPLLKRLEPHIDHFVF
DANSNDAVDFNKMNDDEFKTASQMIINKTNYLIDLMHRHRLKRPLILLNWNTLTGDTFIT
NGEYFRGGIIIEQLLKLSSKVEGIGYWLNYDLHVSHCKNERDYMNSIELFHQYNGKRPVY
FTALLFNKLTSNILYSDDTCIVTGTDSNFQILLYDAKHFNPYLALDNQMNMRATEMIHLN
INALEDGMYKIKHFTLDKENGALFNLWRKHHTIHGMDKDSIDYVNRMSFPKLEVYDIDVT
DTLALNIKMITNGIHLIEVKRYPSS

>WP_049308351.1#95|Staphylococcus_aureus
MQRDYLIRVETESMSDFKRLNGLMIGFVIKGEAHIYDENNMTQYNSGDIFIINHRDLYRF
QLQQEGIICYIQFQMKYLADKFDDAHCLYFHLTDATTTKNIHQLRNIMARLVSTHIRHNE
LSKLTEQQLVIQLLMHMIHYVPRTYHSNQSILNDDKVNQVCDYIELHFHEDLSLSELSEY
VGWSESHLSKKFTESLGVGFQHFLNTTRIEHAKLDLTYTDETITDIALQNGFSSAASFAR
TFKHFTHQTPKQYRGDRPAITENQQSAQHDYHDRELILLLNDYIEEMNHFIEDIEKMNYK
EIAFKPTNQQLNQFNHIIQVGYLRNLLNTQYQSQLLTCHHDFQVNEVLAYDVIPYIMKKL
NAPFTYDAEISNIFYDIDLCLDFLLDHNFSLTMHLDQYDSRDYIDAFKIFIHHVALHVSH
RKDLKFNLYVTTLHTSLIEMIDYFKALFPNGGLYIHLDQATERHLPLLKRLEPHIDHFVF
DANSNDAVDFNKMNDDEFKTASQMIINKTNYLIDLMHRHRLKRPLILLNWNTLTGDTFIT
NGEYFRGGIIIEQLLKLSSKVEGIGYWLNYDLHVSHCKNERDYMNSIELFHQYNGKRPVY
FTALLFNKLTSNILYSDDTCIVTGTDSNFQILLYDAKHFNPYLALDNQMNMRATEMIHLN
INALEEGMYKIKHFTLDKENGALFNLWRKHHTIHGMDKDSIDYVNRMSFPKLEVYDIDIT
DTLALNIKMITNGIHLIEVKRYPSS

>WP_171019791.1#96|Staphylococcus_aureus
MQCDYLIRVETESMPDFKRLNGLMIGFVIKGEAHIYDENNMTQCNSGDIFIINHRDLYRF
QLQQDGIICYIQFQMKYLADKFDDAHCLYFHLTDATTTKNIHQLRNIMARLVSTHIRHNE
LSKLTEQQLVIQLLMHMIHYVPRTYHSNQSILNDDKVNQVCDYIELHFHEDLSLSELSEY
VGWSESHLSKKFTESLGVGFQHFLNTTRIEHAKLDLTYTDETITDIALQNGFSSAASFAR
TFKHFTHQTPKQYRGDRPAITENQQSAQHDYHDRELILLLNDYIEEMNHFIEDIEKMNYK
EIAFKPTNQQLNQFNHIIQVGYLRNLLNTQYQSQLLTCHHDFQVNEVLAYDVIPYIMKKL
NAPFTYDAEISNIFYDIDLCLDFLLDHNFSLTMHLDQYDSRDYIDAFKIFIHHVALHVSH
RKDLKFNLYVTTLHTSLIEMIDYFKALFPNGGLYIHLDQATERHLPLLKRLEPHIDHFVF
DANSNDAVDFNKMNDDEFKTASQMIINKTNYLIDLMHRHRLKRPLILLNWNTLTGDTFIT
NGEYFRGGIIIEQLLKLSSKVEGIGYWLNYDLHVSHCRNERDYMNSIELFHQYNGKRPVY
FTALLFNKLTSNILYSDDTCIVTGTDSNFQILLYDAKHFNPYLALDNQMNMRATEMIHLN
INALEDGMYKVKHFTLDKENGALFNLWRKHHTIHGMDKDSIDYVNRMSFPKLEVYDIDIT
DTLALNIKMITNGIHLIEVKRYPSS

>WP_049317356.1#97|Staphylococcus_aureus
MQRDYLIRVETESMPDFKRLNGLMIGFVIKGEAHIYDENNMTQCNSGDIFIINHRDLYRF
QLQQDGIICYIQFQMKYLADKFDDAHCLYFHLTDATTTKNIHQLRNIMARLVSTHIRHNE
LSKLTEQQLVIQLLMHMIHYVPRTYHSNQSILNDDKVNQVCDYIELHFHEDLSLSELSEY
VGWSESHLSKKFTESLGVGFQHFLNTTRIEHAKLDLTYTDETITDIALQNGFSSAASFAR
TFKHFTHQTPKQYRGDRPAITENQQSAQHDYHDRELILLLNDYIEEMNHFIEDIEKMNYK
EIAFKPTNQQLNQFNHIIQVGYLRNLLNTQYQSQLLTCHHDFQVNEVLAYDVIPYIMKKL
NAPFTYDAEISNIFYDIDLCLDFLLDHNFSLTMHLDQYDSRDYIDAFKIFIHHVALHVSH
RKDLKFNLYVTTLHTSLIEMIDYFKALFPNGGLYIHLDQATERHLPLLKRLEPHIDHFVF
DANSNEAVDFNKMNDDEFKTASQMIINKTNYLIDLMHRHRLKRPLILLNWNTLTGDTFIT
NGEYFRGGIIIEQLLKLSSKVEGIGYWLNYDLHVSHCRNERDYMNSIELFHQYNGKRPVY
FTALLFNKLTSNILYSDDTCIVTGTDSNFQILLYDAKHFNPYLALDNQMNMRATEMIHLN
INALEDGMYKVKHFTLDKENGALFNLWRKHHTIHGMDKDSIDYVNRMSFPKLEVYDIDIT
DTLALNIKMITNGIHLIEVKRYPSS

>WP_206146676.1#98|Staphylococcus_aureus
MQRDYLIRVETESMPDFKRLNGLMIGFVIKGEAHIYDENNMTQCNSGDIFIINHRDLYRF
QLQQDGIICYIQFQMKYLADKFDDEHCLYFHLTDATTTKNIHQLRNIMARLVSTHIRHNE
LSKLTEQQLVIQLLMHMIHYVPRTYHSNQSILNDDKVNQVCDYIELHFHEDLSLSELSEY
VGWSESHLSKKFTESLGVGFQHFLNTTRIEHAKLDLTYTDETITDIALQNGFSSAASFAR
TFKHFTHQTPKQYRGDRPAITENQQSAQHDYHDRELILLLNDYIEEMNHFIEDIEKMNYK
EIAFKPTNQQLNQFNHIIQVGYLRNLLNTQYQSQLLTCHHDFQVNEVLAYDVIPYIMKKL
NAPFTYDAEISNIFYDIDLCLDFLLDHNFSLTMHLDQYDSRDYIDAFKIFIHHVALHVSH
RKDLKFNLYVTTLHTSLIEMIDYFKALFPNGGLYIHLDQATERHLPLLKRLEPHIDHFVF
DANSNDAVDFNKMNDDEFKTASQMIINKTNYLIDLMHRHRLKRPLILLNWNTLTGDTFIT
NGEYFRGGIIIEQLLKLSSKVEGIGYWLNYDLHVSHCRNERDYMNSIELFHQYNGKRPVY
FTALLFNKLTSNILYSDDTCIVTGTDSNFQILLYDAKHFNPYLALDNQMNMRATEMIHLN
INALEDGMYKVKHFTLDKENGALFNLWRKHHTIHGMDKDSIDYVNRMSFPKLEVYDIDIT
DTLALNIKMITNGIHLIEVKRYPSS

>WP_205350844.1#99|Staphylococcus_aureus
MQRDYLIRVETESMPDFKRLNGLMIGFVIKGEAHIYDENNMTQCNSGDIFIINHRDLYRF
QLQQDGIICYIQFQMKYLADKFDDAHCLYFHLTDATTTKNIHQLRNIMARLVSTHIRHNE
LSKLTEQQLVIQLLMHMIHYVPRTYHSNQSILNDDKVNQVCDYIELHFHEDLSLSELSEY
VGWSESHLSKKFTESLGVGFHHFLNTTRIEHAKLDLTYTDETITDIALQNGFSSAASFAR
TFKHFTHQTPKQYRGDRPAITENQQSAQHDYHDRELILLLNDYIEEMNHFIEDIEKMNYK
EIAFKPTNQQLNQFNHIIQVGYLRNLLNTQYQSQLLTCHHDFQVNEVLAYDVIPYIMKKL
NAPFTYDAEISNIFYDIDLCLDFLLDHNFSLTMHLDQYDSRDYIDAFKIFIHHVALHVSH
RKDLKFNLYVTTLHTSLIEMIDYFKALFPNGGLYIHLDQATERHLPLLKRLELHIDHFVF
DANSNDAVDFNKMNDDEFKTASQMIINKTNYLIDLMHRHRLKRPLILLNWNTLTGDTFIT
NGEYFRGGIIIEQLLKLSSKVEGIGYWLNYDLHVSHCKNERDYMNSIELFHQYNGKRPVY
FTALLFNKLTSNILYSDDTCIVTGTDSNFQILLYDAKHFNPYLALDNQMNMRATEMIHLN
INALEDGMYKIKHFTLDKENGALFNLWRKHHTIHGMDKDSIDYVNRMSFPKLEVYDIDVT
DTLALNIKMITNGIHLIEVKRYPSS

>WP_171020295.1#100|Staphylococcus_aureus
MQRDYLIRVETESMPDFKRLNGLMIGFVIKGEAHIYDENNMTQCNSGDIFIINHRDLYRF
QLQQDGIICYIQFQMKYLADKFDDAHCLYFHLTDATTTKNIHQLRNIMARLVSTHIRHNE
LSKLTEQQLVIQLLMHMIHYVPRTYHSNQSILNDDKVNQVCDYIELHFHEDLSLSELSEY
VGWSESHLSKKFTESLGVGFQHFLNTTRIEHAKLDLTYTDETITDIALQNGFSSAASFAR
TFKHFTHQTPKQYRGDRPAITENQQSAQHDYHDRELILLLNDYIEEMNHFIEDIEKMNYK
EIAFKPTNQQLNQFNHIIQVGYLRNLLNTQYQSQLLTCHHDFQVNEVLAYDVIPYIMKKL
NAPFTYDAEISNIFYDIDLCLDFLLDHNFSLTMHLDQYDSRDYIDALKIFIHHVALHVSH
RKDLKFNLYVTTLHTSLIEMIDYFKALFPNGGLYIHLDQATERHLPLLKRLEPHIDHFVF
DANSNDAVDFNKMNDDEFKTASQMIINKTNYLIDLMHRHRLKRPLILLNWNTLTGDTFIT
NGEYFRGGIIIEQLLKLSSKVEGIGYWLNYDLHVSHCRNERDYMNSIELFHQYNGKRPVY
FTALLFNKLTSNILYSDDTCIVTGTDSNFQILLYDAKHFNPYLALDNQMNMRATEMIHLN
INALEDGMYKVKHFTLDKENGALFNLWRKHHTIHGMDKDSIDYVNRMSFPKLEVYDIDIT
DTLALNIKMITNGIHLIEVKRYPSS

>WP_255963687.1#101|Staphylococcus_aureus
MQRDYLIRVETESMPDFKRLNGLMIGFVIKGEAHIYDENNMTQCNSGDIFIINHRDLYRF
QLQQDGIICYIQFQMKYLADKFDDAHCLYFHLTDATTTKNIHQLRNIMARLVSTHIRHNE
LSKLTEQQLVIQLLMHMIHYVPRTYHSNQSILNDDKVNQVCDYIELHFHEDLSLSELSEY
VGWSESHLSKKFTESLGVGFQHFLNTTRIEHAKLDLTYTDETITDIALQNGFSSAASFAR
TFKHFTHQTPKQYRGDRPAITENQQSAQHDYHDRELILLLNDYIEEMNHFIEDIEKMNYK
EIAFKPTNQQLNQFNHIIQVGYLRNLLNTQYQSQLLTCHHDFQVNEVLAYDVIPYIMKKL
NAPFTYDAEISNIFYDIDLCLDFLLDHNFSLTMHLDQYDSRDYIDAFKIFIHHVALHVIH
RKDLKFNLYVTTLHTSLIEMIDYFKALFPNGGLYIHLDQATERHLPLLKRLEPHIDHFVF
DANSNDAVDFNKMNDDEFKTASQMIINKTNYLIDLMHRHRLKRPLILLNWNTLTGDTFIT
NGEYFRGGIIIEQLLKLSSKVEGIGYWLNYDLHVSHCRNERDYMNSIELFHQYNGKRPVY
FTALLFNKLTSNILYSDDTCIVTGTDSNFQILLYDAKHFNPYLALDNQMNMRATEMIHLN
INALEDGMYKVKHFTLDKENGALFNLWRKHHTIHGMDKDSIDYVNRMSFPKLEVYDIDIT
DTLALNIKMITNGIHLIEVKRYPSS

>WP_178136425.1#102|Staphylococcus_aureus
MQRDYLIQVETESMPDFKRLNGLMIGFVIKGEAHIYDENNMTQCNSGDIFIINHRDLYRF
QLQQDGIICYIQFQMKYLADKFDDAHCLYFHLTDATTTKNIHQLRNIMARLVSTHIRHNE
LSKLTEQQLVIQLLMHMIHYVPRTYHSNQSILNDDKVNQVCDYIELHFHEDLSLSELSEY
VGWSESHLSKKFTESLGVGFQHFLNTTRIEHAKLDLTYTDETITDIALQNGFSSAASFAR
TFKHFTHQTPKQYRGDRPAIKTNQQSTQHDYHDRELILLLNNYIEEMNHFIEDIEKMNYK
EIAFQPTNHQLNQFNHIIQVGYLRNLLNTQYQSQLLTCHHDFQVNEVLAYDVIPYIMKKL
NAPFTYDAEISNIFYDIDLCLDFLLDHNFSLTMHLDQYDSRDYIDAFKIFIHHVALHVSH
RKDLKFNLYVTTLHTSLIEMIDYFKALFPNGGLYIHLDQATERHLPLLKRLEPHIDHFVF
DANSNDAVDFNKMNDDEFKTASQMIINKTNYLIDLMHRHRLKRPLILLNWNTLTGDTFIT
NGEYFRGGIIIEQLLKLSSKVEGIGYWLNYDLHVSHCKNERDYMNSIELFHQYNGKRPVY
FTALLFNKLTSNILYSDDTCIVTGTDSNFQILLYDAKHFNPYLALDNQMNMRATEMIHLN
INALEEGMYKIKHFTLDKENGALFNLWRKHHTIHGMDKDSIDYVNRMSFPKLEVYDIDIT
DTLALNIKMITNGIHLIEVKRYPSS

>WP_234563959.1#103|Staphylococcus_aureus
MQRDYLIRVETESMPDFKRLNGLMIGFVIKGEAHIYDENNMTQCNSGDIFIINHRDLYRF
QLQQDGIICYIQFQMKYLADKFDDAHCLYFHLTDATTTKNIHQLRNIMARLVSTHIRHNE
LSKLTEQQLVIQLLMHMIHYVPRTYHSNQSILNDDKVNQVCDYIELHFHEDLSLSELSEY
VGWSESHLSKKFTELLGVGFQHFLNTTRIEHAKLDLTYTDETITDIALQNGFSSAASFAR
TFKHFTHQTPKQYRGDRPAITENQQSAQHDYHDRELILLLNDYIEEMNHFIEDIEKMNYK
EIAFKPTNQQLNQFNHIIQVGYLRNLLNTQYQSQLLTCHHDFQVNEVLAYDVIPYIMKKL
NAPFTYDAEISNIFYDIDLCLDFLLDHNFSLTMHLDQYDSRDYIDAFKIFIHHVALHVSH
RKDLKFNLYVTTLHTSLIEMIDYFKALFPNGGLYIHLDQATERHLPLLKRLEPHIDHFVF
DANSNDAVDFNKMNDDEFKTASQMIINKTNYLIDLMHRHRLKRPLILLNWNTLTGDTFIT
NGEYFRGGIIIEQLLKLSSKVEGIGYWLNYDLHVSHCRNERDYMNSIELFHQYNGKRPVY
FTALLFNKLTSNILYSDDTCIVTGTDSNFQILLYDAKHFNPYLALDNQMNMRATEMIHLN
INALEDGMYKVKHFTLDKENGALFNLWRKHHTIHGMDKDSIDYVNRMSFPKLEVYDIDIT
DTLALNIKMITNGIHLIEVKRYPSS

>WP_050962210.1#104|Staphylococcus_aureus
MQRDYLIRVETESMSDFKRLNSLMIGFVIKGEAHIYDENNMTQCNSGDIFIINHRDLYRF
QLQQDGIICYIQFQMKYLADKFDDVHCLYFHLTDATTTKNIHQLRNIMARLVSTHIRHNE
LSKLTEQQLVIQLLMHMIHYVPRTYHSNQSILNDDKVNQVCDYIELHFHEDLSLSELSEY
VGWSESHLSKKFTESLGVGFHHFLNTTRIEHAKLDLTYTDETITDIALQNGFSSAASFAR
TFKHFTHQTPKQYRGDRPAITENQQSAQHDYHDRELILLLNDYIEEMNHFIEDIEKMNYK
EIAFQPTNHQLNQFNHIIQVGYLRNLLNTQYQSQLLTCHHDFQVNEVLAYDVIPYIMKKL
NAPFTYDAEISNIFYDIDLCLDFLLDHNFSLTMHLDQYDSRDYIDAFKIFIHHVALHVSH
RKDLKFNLYVTTLHTSLIEMIDYFKALFPNGGLYIHLDQATERHLPLLKRLEPHIDHFVF
DANSNDAVDFNKMNDDEFKTASQMIINKTNYLIDLMHRHRLKRPLILLNWNTFITNGEYF
RGGIIIEQLLKLSSKVEGIGYWLNYDLHVSHCKNERDYMNSIELFHQYNGKRPVYFTALL
FNKLTSNILYSDDTCIVTGTDSNFQILLYDAKHFNPYLALDNQMNMRATEMIHLNINALE
EGMYKIKHFTLDKENGALFNLWRKHHTIHGMDKDSIDYVNRMSFPKLEVYDIDITDTLAL
NIKMITNGIHLIEVKRYPSS

>WP_171023690.1#105|Staphylococcus_aureus
MQRDYLIRVETESMPDFKRLNGLMIGFVIKGETHIYDENNMTQCNSGDIFIINHRDLYRF
QLQQDGIICYIQFQMKYLADKFDDAHCLYFHLTDATTTKNIHQLRNIMARLVSTHIRHNE
LSKLTEQQLVIQLLMHMIHYVPRTYHSNQSILNDDKVNQVCDYIELHFHEDLSLSELSEY
VGWSESHLSKKFTESLGVGFQHFLNTTRIEHAKLDLTYTDETITDIALQNGFSSAASFAR
TFKHFTHQTPKQYRGDRPAITENQQSAQHDYHDRELILLLNDYIEEMNHFIEDIEKMNYK
EIAFKPTNQQLNQFNHIIQVGYLRNLLNTQYQSQLLTCHHDFQVNEVLAYDVIPYIMKKL
NAPFTYDAEISNIFYDIDLCLDFLLDHNFSLTMHLDQYDSRDYIDAFKIFIHHVALHVSH
RKDLKFNLYVTTLHTSLIEMIDYFKALFPNGGLYIHLDQATERHLPLLKRLEPHIDHFVF
DANSNDAVDFNKMNDDEFKTASQMIINKTNYLIDLMHRHRLKRPLILLNWNTLTGDTFIT
NGEYFRGGIIIEQLLKLSSKVEGIGYWLNYDLHVSHCRNERDYMNSIELFHQYNGKRPVY
FTALLFNKLTSNILYSDDTCIVTGTDSNFQILLYDAKHFNPYLALDNQMNMRATEMIHLN
INALEDGMYKVKHFTLDKENGALFNLWRKHHTIHGMDKDSIDYVNRMSFPKLEVYDIDIT
DTLALNIKMITNGIHLIEVKRYPSS

>WP_199852552.1#106|Staphylococcus_aureus
MQRDYLIRVETESMTDFKRLNGLMIGFVIKGEAHIYDENNMTQCNSGDIFIINHRDLYRF
QLQQDGIICYIQFQMKYLADKFDDAHCLYFHLTDATTTKNIHQLRNIMARLVSTHIRHNE
LSKLTEQQLVILLLMHMIHYVPRTYHSNQSILNDDKVNQVCDYIELHFHEDLSLSELSEY
VGWSESHLSKKFTESLGVGFQHFLNTTRIEHAKLDLTYTDETITDIALQNGFSSAASFAR
TFKHFTHQTPKQYRGDRPAITENQQSAQHDYHDRELILLLNDYIEEMNHFIEDIEKMNYK
EIAFKPTNQQLNQFNHIIQVGYLRNLLNTQYQSQLLTCHHDFQVNEVLAYDVIPYIMKKL
NAPFTYDAEISNIFYDIDLCLDFLLDHNFSLTMHLDQYDSRDYIDAFKIFIHHVALHVSH
RKDLKFNLYVTTLHTSLIEMIDYFKALFPNGGLYIHLDQATERHLPLLKRLEPHIDHFVF
DANSNDAVDFNKMNDDEFKTASQMIINKTNYLIDLMHRHRLKRPLILLNWNTLTGDTFIT
NGEYFRGGIIIEQLLKLSSKVEGIGYWLNYDLHVSHCRNERDYMNSIELFHQYNGKRPVY
FTALLFNKLTSNILYSDDTCIVTGTDSNFQILLYDAKHFNPYLALDNQMNMRATEMIHLN
INALEDGMYKVKHFTLDKENGALFNLWRKHHTIHGMDKDSIDYVNRMSFPKLEVYDIDIT
DTLALNIKMITNGIHLIEVKRYPSS

>WP_178135112.1#107|Staphylococcus_aureus
MQRDYLIRVETESMSDFKRLNGLMIGFVIKGEAHIYDENNMTQCNSGDIFIINHRDLYRF
QLQQDGIICYIQFQMKYLADKFDDVHCLYFHLTDATTTKNIHQLRNIMARLVSTHIRHNE
LSKLTEQQLVIQLLMHMIHYVPRTYHSNQSILNDDKVNQVCDYIELHFHEDLSLSELSEY
VGWSESHLSKKFTESLGVGFQHFLNTTRIEHAKLDLTYTDETITDIALQNGFSSAASFAR
TFKHFTHQTPKQYRGDRPAITENQQSAQHDYHDRELILLLNDYIEEMNHFIEDIEKMNYK
EIAFKPTNQQLNQFNHIIQVGYLRNLLNTQYQSQLLTCHHDFQVNEVLAYDVMPYIMKKL
NAPFTYDAEISNIFYDIDLCLDFLLDHNFSLTMHLDQYDSRDYIDAFKIFIHHVALHVSH
RKDLKFNLYVTTLHTSLIEMIDYFKALFPNGGLYIHLDQATERHLPLLKRLEPHIDHFVF
DANSNDAVDFNKMNDDEFKTASQMIINKTNYLIDLMHRHNLKRPLILLNWNTLTGDTFIT
NGEYFRGGIIIEQLLKLSSKVEGIGYWLNYDLHVSHCRNERDYMNSIELFHQYNGKRPVY
FTALLFNKLTSDILYSDDTCIVTGTDSNFQILLYDAKHFNPYLALDNQMNMRATEMIHLN
INALEDGMYKIKHFTLDKENGALFNLWRKHHTIHGMDRDSIDYVNRMSFPKLEVYDIDIT
DTLALNIKMITNGIHLIEVKRYPSS

>WP_001188484.1#108|Staphylococcus_aureus
MQRDYLIRVETESMSDFKRLNGLMIGFVIKGEAHIYDENNMTQCNSGDIFIINHRDLYRF
QLQQDGIICYIQFQMKYLADKFDDVHCLYFHLTDATTTKNIHQLRNIMARLVSTHIRHNE
LSKLTEQQLVIQLLMHMIHYVPRTYHSNQSILNDDKVNQVCDYIELHFHEDLSLSELSEY
VGWSESHLSKKFAESLGVGFQHFLNTTRIEHAKLDLTYTDETITDIALQNGFSSAASFAR
TFKHFTHQTPKQYRGDRPAITENQQSAQHNYHDRELILLLNDYIEEMNHFIEDIEKVNYK
EITFQPTNHQLNQFNHIIQVGYLRNLLNTQYQSQLLTCHHDFRVNEVLAYDVMPYIMKKL
NAPFTYDAEISNIFYDIDLCLDFLLDHNFSLTMHLDQYDSRDYIDAFKIFIHHVALHVSH
RKDLKFNLYVTTLHTSLIEMIDYFKALFPNGGLYIHLDQATERHLPLLKRLEPHIDHFVF
DANSNDAVDFNKMNDDEFKTASQMIINKTNYLIDLMHRHHLKRPLILLNWNTLTGDTFIT
NGEYFRGGIIIEQLLKLSSKVEGIGYWLNYDLHVSHCRNERDYMNSIELFHQYNGKRPVY
FTALLFNKLTSNILYSDDTCIVTGTDSNFQILLYDAKHFNPYLALDNQMNMRATEMIHLN
INALEEGMYKIKHFTLDKENGALFNLWRKHHTIHGMDKDSIDYVNRMSFPKLEVYDIDVT
DTLALNIKMITNGIHLIEVKRYPSS

>WP_215783577.1#109|Staphylococcus_aureus
MQRDYLIRVETESMSDFKRLNGLMIGFVIKGEAHIYDENNMTQCNSGDIFIINHRDLYRF
QLQQDGIICYIQFQMKYLADKFDDVHCLYFHLTDATTTKNIHQLRNIMARLVSTHIRHNE
LSKLTEQQLVIQLLMHMIHYVPRTYHSNQSILNDDKVNQVCDYIELHFHEDLSLSELSEY
VGWSESHLSKKFAESLGVGFQHFLNTTRIEHAKLDLTYTDETITDIALQNGFSSAASFAR
TFKHFTHQTPKQYRGDRPAITENQQSAQHNYHDRELILLLNDYIEEMNHFIEDIEKVNYK
EITFQPTNHQLNQFNHIIQVGYLRNLLNTQYQSQLLTCHHDFRVNEVLAYDVMPYIMKKL
NAPFTYDAEISNIFYDIDLCLDFLLDHNFSLTMHLDQYDSRDYIDAFKIFIHHVALHVSH
RKDLKFNMYVTTLHTSLIEMIDYFKALFPNGGLYIHLDQATERHLPLLKRLEPHIDHFVF
DANSNDAVDFNKMNDDEFKTASQMIINKTNYLIDLMHRHHLKRPLILLNWNTLTGDTFIT
NGEYFRGGIIIEQLLKLSSKVEGIGYWLNYDLHVSHCRNERDYMNSIELFHQYNGKRPVY
FTALLFNKLTSNILYSDDTCIVTGTDSNFQILLYDAKHFNPYLALDNQMNMRATEMIHLN
INALEEGMYKIKHFTLDKENGALFNLWRKHHTIHGMDKDSIDYVNRMSFPKLEVYDIDVT
DTLALNIKMITNGIHLIEVKRYPSS

>WP_258412730.1#110|Staphylococcus_aureus
MQRDYLIRVETESMPDFKRLNGLMIGFVIKGEAHIYDENNMTQCNSGDIFIINHRDLYRF
QLQQDGIICYIQFQMKYLADKFDDAHCLYFHLTDATTTKNIHQLRNIMARLVSTHIRHNE
LSKLTEQQLVIQLLMHMIHYVPRTYHSNQSILNDDKVNQVCDYIELHFHEDLSLSELSEY
VGWSESHLSKKFTESLGVGFHHFLNTTRIEHAKLDLTYTDETITDIALQNGFSSAASFAR
TFKHFTHQTPKQYRGDRPAITENQQSAQHDYHDRELILLLNDYIEEMNHFIEDIEKMNYK
EIAFKPTNQQLNQFNHIIQVGYLRNLLNTQYQSQLLTCHHDFQVNEVLAYDVMPYIMKKL
NAPFTYDAEISNIFYDIDLCLDFLLDHNFSLTMHLNQYDSRDYIDAFKVFIHHVALHVSH
RKDLKFNLYVTTLHNSLIEMIDYFKALFPNGGLYIHLDQATERHLPLLKRLEPHIDHFVF
DANSNDAVDFNKMNDDEFKTASQMIINKTNYLIDLMHRHRLKRPLILLNWNTLTGDTFIT
NGEYFRGGIIIEQLLKLSSKVEGIGYWLNYDLHVSHCKNERDYMNSIELFHQYNGKRPVY
FTALLFNKLTSNILYSDDTCIVTGTDSNFQILLYDAKHFNPYLALDNQMNMRATEMIHLN
INALEDGMYKIKHFTLDKENGALFNLWRKHHTIHGMDKDSIDYVNRMSFPKLEVYDIDVT
DTLALNIKMITNGIHLIEVKRYPSS

>WP_202421378.1#111|Staphylococcus_aureus
MQRDYLIRVETESMSDFKRLNGLMIGFVIKGEAHIYDENNMTQCNSGDIFIINHRDLYRF
QLQQDGIICYIQFQMKYLADKFDDVHCLYFHLTDATTTKNIHQLRNIMARLVSTHIRHNE
LSKLTEQQLVIQLLMHMIHYVPRTYHSNQSILNDDKVNQVCDYIELHFHEDLSLSELSEY
VGWSESHLSKKFAESLGVGFQHFLNTTRIEHAKLDLTYTDETITDIALQNGFSSAASFAR
TFKHFTHQTPKQYRGDRPAITENQQSAQHNYHDREVILLLNDYIEEMNHFIEDIEKVNYK
EITFQPTNHQLNQFNHIIQVGYLRNLLNTQYQSQLLTCHHDFRVNEVLAYDVMPYIMKKL
NAPFTYDAEISNIFYDIDLCLDFLLDHNFSLTMHLDQYDSRDYIDAFKIFIHHVALHVSH
RKDLKFNLYVTTLHTSLIEMIDYFKALFPNGGLYIHLDQATERHLPLLKRLEPHIDHFVF
DANSNDAVDFNKMNDDEFKTASQMIINKTNYLIDLMHRHHLKRPLILLNWNTLTGDTFIT
NGEYFRGGIIIEQLLKLSSKVEGIGYWLNYDLHVSHCRNERDYMNSIELFHQYNGKRPVY
FTALLFNKLTSNILYSDDTCIVTGTDSNFQILLYDAKHFNPYLALDNQMNMRATEMIHLN
INALEEGMYKIKHFTLDKENGALFNLWRKHHTIHGMDKDSIDYVNRMSFPKLEVYDIDVT
DTLALNIKMITNGIHLIEVKRYPSS

>WP_181935052.1#112|Staphylococcus_aureus
MQRDYLIRVETESMPDFKRLNGLMIGFVIKGEAHIYDENNMTQCNSGDIFIINHRDLYRF
QLQQDGIICYIQFQMKYLADKFDDAHCLYFHLTDATTTKNIHQLRNIMARLVSTHIRHNE
LSKLTEQQLVIQLLMHMIHYVPRTYHSNQSILNDDKVNQVCDYIELHFHEDLSLSELSEY
VGWSESDLSKKFTESLGVGFQHFLNTTRIEHAKLDLTYTDETITDIALQNGFSSAASFAR
TFKHFTHQTPKQYRGDRPAITENQQSAQHDYHDRELILLLNDYIEEMNHFIEDIEKMNYK
EIAFKPTNQQLNQFNHIIQVGYLRNLLNTQYQSQLLTCHHDFQVNEVLAYDVIPYIMKKL
NAPFTYDAEISNIFYDIDLCLDFLLDHNFSLTMHLDQYDSRDYIDAFKIFIHHVALHVSH
RKDLKFNLYVTTLHTSLIEMIDYFKALFPNGGLYIHLDQATERHLPLLKRLEPHIDHFVF
DANSNDAVDFNKMNDDEFKTASQMIINKTNYLIDLMHRHRLKRPLILLNWNTLTGDTFIT
NGEYFRGGIIIEQLLKLSSKVEGIGYWLNYDLHVSHCRNERDYMNSIELFHQYNGKRPVY
FTALLFNKLTSNILYSDDTCIVTGTDSNFQILLYDAKHFNPYLALDNQMNMRATEMIHLN
INALEDGMYKVKHFTLDKENGALFNLWRKHHTIHGMDKDSIDYVNRMSFPKLEVYDIDIT
DTLALNIKMITNGIHLIEVKRYPSS

>WP_001188489.1#113|Staphylococcus_aureus
MQRDYLIRVETESMSDFKRLNGLMIGFVIKGEAHIYDENNMTQYNSGDIFIINHRDLYRF
QLQQEGIICYIQFQMKYLADKFDDAHCLYFHLTDATTTKNIHQLRNIMARLVSTHIRHNE
LSKLTEQQLVIQLLMHMIHYVPRTYHSNQSILNDDKVNQVCDYIELHFHEDLSLSELSEY
VGWSESHLSKKFTESLGVGFQHFLNTTRIEHAKLDLTYTDETITDIALQNGFSSAASFAR
TFKHFTHQTPKQYRGDRPAITENQQSAQHDYHDRELILLLNDYIEEMNHFIEDIEKMNYK
EIAFKPTNQQLNQFNHIIQVGYLRNLLNTQYQSQLLTCHHDFQVNEVLAYDVIPYIMKKL
NAPFTYDAEISNIFYDIDLCLDFLLDHNFSLTMHLDQYDSRDYIDAFKIFIHHVALHVSH
RKDLKFNLYVTTLHTSLIEMIDYFKALFPNGGLYIHLDQATERHLPLLKRLEPHIDHFVF
DANSNDAVDFNKMNDDEFKTASQMIINKTNYLIDLMHRHRLKRPLILLNWNTLTGDTFIT
NGEYFRVGIIIEQLLKLSSKVEGIGYWLNYDLHVSHCKNERDYMNSIELFHQYNGKRPVY
FTALLFNKLTSNILYSDDTCIVTGTDSNFQILLYDAKHFNPYLALDNQMNMRATEMIHLN
INALEEGMYKIKHFTLDKENGALFNLWRKHHTIHGMDKDSIDYVNRMSFPKLEVYDIDIT
DTLALNIKMITNGIHLIEVKRYPSS

>WP_180372033.1#114|Staphylococcus_aureus
MQRDYLIRVETESMPDFKRLNGLMIGFVIKGEAHIYDEHNMTQCNSGDIFIINHRDLYRF
QLQQDGIICYIQFQMKYLADKFDDAHCLYFHLTDATTTKNIHQLRNIMARLVSTHIRHNE
LSKLTEQQLVIQLLMHMIHYVPRTYHSNQSILNDNKVNQVCDYIELHFHEDLSLSELSEY
VGWSESHLSKKFTESLGVGFQHFLNTTRIEHAKLDLTYTDETITDIALQNGFSSAASFAR
TFKHFTHQTPKQYRGDRPAITENQQSAQHDYHDRELILLLNDYIEEMNHFIEDIEKMNYK
EIAFKPTNQQLNQFNHIIQVGYLRNLLNTQYQSQLLTCHHDFQVNEVLAYDVIPYIMKKI
NAPFTYDAEISNIFYDIDLCLDFLLDHNFSLTMHLDQYDSRDYIDAFKIFIHHVALHVSH
RKDLKFNLYVTTLHTSLIEMIDYFKALFPNGGLYIHLDQATERHLPLLKRLEPHIDHFVF
DANSNDAVDFNKMNDDEFKTASQMIINKTNYLIDLMHRHRLKRPLILLNWNTLTGDTFIT
NGEYFRGGIIIEQLLKLSSKVEGIGYWLNYDLHVSHCRNERDYMNSIELFHQYNGKRPVY
FTALLFNKLTSNILYSDDTCIVTGTDSNFQILLYDAKHFNPYLALDNQMNMRATEMIHLN
INALEDGMYKIKHFTLDKENGALFNLWRKHHTIHGMDKDSIDYVNRMSFPKLEVYDIDIT
DTLALNIKMITNGIHLIEVKRYPSS

>WP_171019174.1#115|Staphylococcus_aureus
MQRDYLIRVETESMPDFKRLNGLMIGFVIKGEAHIYDENNMTQCNSGDIFIINHRDLYRF
QLQQDGIICYIQFQMKYLADKFDDAHCLYFHLTDATTTKNIHQLRNIMARLVSTHIRHNE
LSKLTEQQLVIQLLMHMIHYVPRTYHSNQSILNDDKVNQVCDYIELHFHEDLSLSELSEY
VGWSESHLSKKFTESLGVGFQHFLNTTRIEHAKLDLTYTDETITDIALQNGFSSAASFAR
TFKHFTHQTPKQYRGDRPAITENQQSAQHDYHDRELILLLNDYIEEMNHFIEDIEKMNYK
EIAFKPTNQQLNQFNHIIQVGYLRNLLNTQYQSQLLTCHHDFQVNEVLAYDVIPYIMKKL
NAPFTYDAEISNIFYDIDLCLDFLLDHNFSLTMHLDQYDSRDYIDAFKIFIHHVALHVSH
RKDLKFNLYVTTLHTSLIEMIDYFKALFPNGGLYIHLDQATERHLPLLKRLEPHIDHFVF
DANSNDAVDFNKMNDDEFKTASQMIINKTNYLIDLMHRHRLKCPLILLNWNTLTGDTFIT
NGEYFRGGIIIEQLLKLSSKVEGIGYWLNYDLHVSHCRNERDYMNSIELFHQYNGKRPVY
FTALLFNKLTSNILYSDDTCIVTGTDSNFQILLYDAKHFNPYLALDNQMNMRATEMIHLN
INALEDGMYKVKHFTLDKENGALFNLWRKHHTIHGMDKDSIDYVNRMSFPKLEVYDIDIT
DTLALNIKMITNGIHLIEVKRYPSS

>WP_181935991.1#116|Staphylococcus_aureus
MQRDYLIRVETESMPDFKRLNGLMIGFVIKGEAHIYDENNMTQCNSGDIFIINHRDLYRF
QLQQDGIICYIQFQMKYLADKFDDAHCLYFHLTDATTTKNIHQLRNIMARLVSTHIRHNE
LSKLTEQQLVIQLLMHMIHYVPRTYHSNQSILNDDKVNQVCDYIELHFHEDLSLSELSEY
VGWSESHLSKKFTESLGVGFQHFLNTTRIEHAKLDLTYTDETITDIALQNGFSSAASFAR
TFKHFTHQTPKQYRGDRPAITENQQSAQHDYHDRELILLLNDYIEEMNHFIEDIEKMNYK
EIAFKPTNQQLNQFNHIIQVGYLRNLLNTQYQSQLLTCHHDFQVNEVLAYDVILYIMKKL
NAPFTYDAEISNIFYDIDLCLDFLLDHNFSLTMHLDQYDSRDYIDAFKIFIHHVALHVSH
RKDLKFNLYVTTLHTSLIEMIDYFKALFPNGGLYIHLDQATERHLPLLKRLEPHIDHFVF
DANSNDAVDFNKMNDDEFKTASQMIINKTNYLIDLMHRHRLKRPLILLNWNTLTGDTFIT
NGEYFRGGIIIEQLLKLSSKVEGIGYWLNYDLHVSHCRNERDYMNSIELFHQYNGKRPVY
FTALLFNKLTSNILYSDDTCIVTGTDSNFQILLYDAKHFNPYLALDNQMNMRATEMIHLN
INALEDGMYKVKHFTLDKENGALFNLWRKHHTIHGMDKDSIDYVNRMSFPKLEVYDIDIT
DTLALNIKMITNGIHLIEVKRYPSS

>WP_258416445.1#117|Staphylococcus_aureus
MQRDYLIRVETESMPDFKRLNGLMIGFVIKGEAHIYDENNMTQCNSGDIFIINHRDLYRF
QLQQDGIICYIQFQMKYLADKFDDAHCLYFHLTDATTTKNIHQLRNIMARLVSTHIRHNE
LSKLTEQQLVIQLLMHMIHYVPRTYHSNQSILNDDKVNQVCDYIELHFHEDLSLSELSEY
VGWSESHLSKKFTESLGVGFQHFLNTTRIEHAKLDLTYTDETITDIALQNGFSSAASFAR
TFKHFTHQTPKQYRGDRPAITENQQSAQHDYHDRELILLLNDYIEEMNHFIEDIEKMNYK
EIAFKPTNQQLNQFNHIIQVGYLRNLLNTQYQSQLLTCHHDFQVNEVLAYDVMPYIMKKL
NAPFTYDAEISNIFYDIDLCLDFLLDHNFSLTMHLNQYDSRDYIDAFKVFIHHVALHVSH
RKDLKFNLYVTTLHNSLIEMIDYFKALFPNGGLYIHLDQATERHLPLLKRLEPHIDHFVF
DANSNDAVDFNKMNDDEFKTASQMIINKTNYLIDLMHRHRLKRPLILLNWNTLTGDTFIT
NGEYFRGGIIIEQLLKLSSKVEGIGYWLNYDLHVSHCKNERDYMNSIELFHQYNGKRPVY
FTALLFNKLTSNILYSDDTCIVTGTDSNFQILLYDAKHFNPYLALDNQMNMRATEMIHLN
INALEDGMYKIKHFTLDKENGALFNLWRKHHTIHGMDKDSIDYVNRMSFPKLEVYDIDVT
DTLALNIKMITNGIHLIEVKRYPSS

>WP_180371404.1#118|Staphylococcus_aureus
MQRDYLIRVETESMPDFKRLNGLMIGFVIKGEAHIYDEHNMTQCNSGDIFIINHRDLYRF
QLQQDGIICYIQFQMKYLADKFDDAHCLYFHLTDATTTKNIHQLRNIMARLVSTHIRHNE
LSKLTEQQLVIQLLMHMIHYVPRTYHSNQSILNDNKVNQVCDYIELHFHEDLSLSELSEY
VGWSESHLSKKFTESLGVGFQHFLNTTRIEHAKLDLTYTDETITDIALQNGFSSAASFAR
TFKHFTHQTPKQYRGDRPAITENQQSAQHDYHDRELILLLNDYIEEMNHFIEDIEKMNYK
EIAFKPTNQQLNQFNHIIQVGYLRNLLNTQYQSQLLTCHHDFQVNEVLAYDVIPYIMKKL
NAPFTYDAEISNIFYDIDLCLDFLLDHNFSLTMHLDQYDSRDYIDAFKIFIHHVALHVSH
RKDLKFNLYVTTLHTSLIEMIDYFKALFPNGGLYIHLDQATERHLPLLKRLEPHIDHFVF
DANSNDAVDFNKMNDDEFKTASQMIINKTNYLIDLMHRHRLKRPLILLNWNTLTGDTFIT
NGEYFRGGIIIEQLLKLSSKVEGIGYWLNYDLHVSHCRNERDYMNSIELFHQYNGKRPVY
FTALLFNKLTSNILYSDDTCIVTGTDSNFQILLYDAKHFNPYLALDNQMNMRATEMIHLN
INALEDGMYKIKHFTLDKENGALFNLWRKHHTIHGMDKDSIDYVNRMSFPKLEVYDIDIT
DTLALNIKMITNGIHLIEVKRYPSS

>WP_312013566.1#119|Staphylococcus_aureus
MQRDYLIRVETESMSDFKRLNGLMIGFVIKGEAHIYDENNMTQCNSGDIFIINHRDLYRF
QLQQDGIICYIQFQMKYLADKFDDVHCLYFHLTDATTTKNIHQLRNIMARLVSTHIRHNE
LSKLTEQQLVIQLLMHMIHYVPRTYHSNQSILNDDKVNQVCDYIELHFHEDLSLSELSEY
VGWSESHLSKKFAESLGVGFQHFLNTTRIEHAKLDLTYTDETITDIALQNGFSSAASFAR
TFKHFTHQTPKQYRGDRPAITENQQSAQHNYHDRELILLLNDYIEEMNHFIEDIEKVNYK
EITFQPTNHQLNQFNHIIQVGYLRNLLNTQYQSQLLTCHHDFRVNEVLAYDVMPYIMKKL
NAPFTYDAEISNIFYDIDLCLDFLLDHNFSLTMHLDQYDSRDYIDAFKIFIHHVALHVSH
RKDLKFNLYVTTLHTSLIEMIDYFKALFPNGGLYIHLDQATERHLPLLKRLEPHIDHFVF
DANSNDAVDFNKMNDDEFKTASQMIINKTNYLIDLMHRHHLKRPLILLNWNTLTGDTFIT
NGEYFRGGIIIEELLKLSSKVEGIGYWLNYDLHVSHCRNERDYMNSIELFHQYNGKRPVY
FTALLFNKLTSNILYSDDTCIVTGTDSNFQILLYDAKHFNPYLALDNQMNMRATEMIHLN
INALEEGMYKIKHFTLDKENGALFNLWRKHHTIHGMDKDSIDYVNRMSFPKLEVYDIDVT
DTLALNIKMITNGIHLIEVKRYPSS

>WP_312012507.1#120|Staphylococcus_aureus
MQRDYLIRVETESMSDFKKLNGLMIGFVIKGEAHIYDENNMTQCNSGDIFIINHRDLYRF
QLQQDGIICYIQFQMKYLADKFDDVHCLYFHLTDATTTKNIHQLRNIMARLVSTHIRHNE
LSKLTEQQLVIQLLMHMIHYVPRTYHSNQSILNDDKVNQVCDYIELHFHEDLSLSELSEY
VGWSESHLSKKFAESLGVGFQHFLNTTRIEHAKLDLTYTDETITDIALQNGFSSAASFAR
TFKHFTHQTPKQYRGDRPAITENQQSAQHNYHDRELILLLNDYIEEMNHFIEDIEKVNYK
EITFQPTNHQLNQFNHIIQVGYLRNLLNTQYQSQLLTCHHDFRVNEVLAYDVMPYIMKKL
NAPFTYDAEISNIFYDIDLCLDFLLDHNFSLTMHLDQYDSRDYIDAFKIFIHHVALHVSH
RKDLKFNLYVTTLHTSLIEMIDYFKALFPNGGLYIHLDQATERHLPLLKRLEPHIDHFVF
DANSNDAVDFNKMNDDEFKTASQMIINKTNYLIDLMHRHHLKRPLILLNWNTLTGDTFIT
NGEYFRGGIIIEQLLKLSSKVEGIGYWLNYDLHVSHCRNERDYMNSIELFHQYNGKRPVY
FTALLFNKLTSNILYSDDTCIVTGTDSNFQILLYDAKHFNPYLALDNQMNMRATEMIHLN
INALEEGMYKIKHFTLDKENGALFNLWRKHHTIHGMDKDSIDYVNRMSFPKLEVYDIDVT
DTLALNIKMITNGIHLIEVKRYPSS

>WP_251356809.1#121|Staphylococcus_aureus
MQRDYLIRVETESMSDFKRLNGLMIGFVIKGEAHIYDENNMTQCNSGDIFIINHRDLYRF
QLRQDGIICYIQFQMKYLADKFDDVHCLYFHLTDATTTKNIHQLRNIMARLVSTHIRHNE
LSKLTEQQLVIQLLMHMIHYVPRTYHSNQSILNDDKVNQVCDYIELHFHEDLSLSELSEY
VGWSESHLSKKFAESLGVGFQHFLNTTRIEHAKLDLTYTDETITDIALQNGFSSAASFAR
TFKHFTHQTPKQYRGDRPAITENQQSAQHNYHDRELILLLNDYIEEMNHFIEDIEKVNYK
EITFQPTNHQLNQFNHIIQVGYLRNLLNTQYQSQLLTCHHDFRVNEVLAYDVMPYIMKKL
NAPFTYDAEISNIFYDIDLCLDFLLDHNFSLTMHLDQYDSRDYIDAFKIFIHHVALHVSH
RKDLKFNLYVTTLHTSLIEMIDYFKALFPNGGLYIHLDQATERHLPLLKRLEPHIDHFVF
DANSNDAVDFNKMNDDEFKTASQMIINKTNYLIDLMHRHHLKRPLILLNWNTLTGDTFIT
NGEYFRGGIIIEQLLKLSSKVEGIGYWLNYDLHVSHCRNERDYMNSIELFHQYNGKRPVY
FTALLFNKLTSNILYSDDTCIVTGTDSNFQILLYDAKHFNPYLALDNQMNMRATEMIHLN
INALEEGMYKIKHFTLDKENGALFNLWRKHHTIHGMDKDSIDYVNRMSFPKLEVYDIDVT
DTLALNIKMITNGIHLIEVKRYPSS

>WP_267814229.1#122|Staphylococcus_aureus
MQRDYLIRVETESMSDFKRLNGLMIGFVIKGEAHIYDENNMTQCNSGDIFIINHRDLYRF
QLQQDGIICYIQFQMKYLADKFDDVHCLYFHLTDATTTKNIHQLRNIMARLVSTHIRHNE
LSKLTEQQLVIQLLMHMIHYVPRTYHSNQSILNDDKVNQVCDYIELHFHEDLSLSELSEY
VGWSESHLSKKFAESLGVGFQHFLNTTRIEHAKLDLTYTDETITDIALQNGFSSAASFAR
TFKHFTHQTPKQYRGDRPAITENQQSAQHNYHDRELILLLNDYIEEMNHFIEDIEKVNYK
EITFQPTNHQLNQFNHIIQVGYLRNLLNTQYQSQLLTCHHDFQVNEVLAYDVMPYIMKKL
NAPFTYDAEISNIFYDIDLCLDFLLDHNFSLTMHLDQYDSRDYIDAFKVFIHHVALHVSH
RKDLKFNLYVTTLHTSLIEMIDYFKALFPNGGLYVHLDQATQRHLPLLKRLEPHIDHFVF
DANSNDAVDFNKMNDDEFKTASQIIINKTNYLIDLMHRHRLKRPLILLNWNTLTGDTFIT
NGEYFRGGIIIEQLLKLSSKVEAIGYWLNYDLHVSHCRNERDYMNSIELFHQYNGKRPVY
FTALLFNKLTSNILYSDDTCIVTGTDSNFQILLYDAKHFNPYLALDNQMNMRATEMIHLN
INALEEGMYKIKHFTLDKENGALFNLWRKHHTIHGMDKDSIDYVNRMSFPKLEVYDIDIT
DTLALNIKMITNGIHLIEVKRYPSS

>WP_193563371.1#123|Staphylococcus_aureus
MQRDYLIRVETESMSDFKRLNGLMIGFVIKGEAHIYDENNMTQCNSGDIFIINHRDLYRF
QLQQDGIICYIQFQMKYLADKFDDVHCLYFHLTDATTTKNIHQLRNIMARLVSTHIRHNE
LSKLTEQQLVIQLLMHMIHYVPRTYHSNQSILNDDKVNQVCDYIELHFHEDLSLSELSEY
VGWSESHLSKKFAESLGVGFQHFLNTTRIEHAKLDLTYTDETITDIALQNGFSSAASFAR
TFKHFTHQTPKQYRGDRPAITENQQSAQHNYHDRELILLLNDYIEEMNHFIEDIEKVNYK
EITFQPTNHQLNQFNHIIQVGYLRNLLNTQYQSQLLTCHHDFRVNEVLAYDVMPYIMKKL
NAPFTYDAEISNIFYDIDLCLDFLLDHNFSLTMHLDQYDSRDYIDAFKIFIHHVALHVSH
RKDLKFNLYVTTLHTSLIEMIDYFKALFPNGGLYIHLDQATERHLPLLKRLEPHIDHFVF
DANSNDAVDFNKMNDDEFKTASQMIINKTNYLIDLMHRHHLKRPLILLNWNTLTGDTFIT
NGEYFRGGIIIEQLLKLSSKVEGIGYWLNYDLHVSHCRNERDYMNSIELFHQYNGKRPVY
FTALLFNKLTSNILYSDDTCIVTGTDSNFQILLYDAKHFNPYLALNNQMNMRATEMIHLN
INALEEGMYKIKHFTLDKENGALFNLWRKHHTIHGMDKDSIDYVNRMSFPKLEVYDIDVT
DTLALNIKMITNGIHLIEVKRYPSS

>WP_196957506.1#124|Staphylococcus_aureus
MQRDYLIRVETESMSDFKRLNGLIIGFVIKGEAHIYDENNMTQCNSGDIFIINHRDLYRF
QLQQDGIICYIQFQMKYLADKFDDVHCLYFHLTDATTTKNIHQLRNIMARLVSTHIRHNE
LSKLTEQQLVIQLLMHMIHYVPRTYHSNQSILNDDKVNQVCDYIELHFHEDLSLSELSEY
VGWSESHLSKKFAESLGVGFQHFLNTTRIEHAKLDLTYTDETITDIALQNGFSSAASFAR
TFKHFTHQTPKQYRGDRPAITENQQSAQHNYHDRELILLLNDYIEEMNHFIEDIEKVNYK
EITFQPTNHQLNQFNHIIQVGYLRNLLNTQYQSQLLTCHHDFRVNEVLAYDVMPYIMKKL
NAPFTYDAEISNIFYDIDLCLDFLLDHNFSLTMHLDQYDSRDYIDAFKIFIHHVALHVSH
RKDLKFNLYVTTLHTSLIEMIDYFKALFPNGGLYIHLDQATERHLPLLKRLEPHIDHFVF
DANSNDAVDFNKMNDDEFKTASQMIINKTNYLIDLMHRHHLKRPLILLNWNTLTGDTFIT
NGEYFRGGIIIEQLLKLSSKVEGIGYWLNYDLHVSHCRNERDYMNSIELFHQYNGKRPVY
FTALLFNKLTSNILYSDDTCIVTGTDSNFQILLYDAKHFNPYLALDNQMNMRATEMIHLN
INALEEGMYKIKHFTLDKENGALFNLWRKHHTIHGMDKDSIDYVNRMSFPKLEVYDIDVT
DTLALNIKMITNGIHLIEVKRYPSS

>WP_208689363.1#125|Staphylococcus_aureus
MQRGYLIRVETESMSDFKRLNGLMIGFVIKGEAHIYDENNMTQCNSGDIFIINHRDLYRF
QLQQDGIICYIQFQMKYLADKFDDVHCLYFHLTDATTTKNIHQLRNIMARLVSTHIRHNE
LSKLTEQQLVIQLLMHMIHYVPRTYHSNQSILNDDKVNQVCDYIELHFHEDLSLSELSEY
VGWSESHLSKKFAESLGVGFQHFLNTTRIEHAKLDLTYTDETITDIALQNGFSSAASFAR
TFKHFTHQTPKQYRGDRPAITENQQSAQHNYHDRELILLLNDYIEEMNHFIEDIEKVNYK
EITFQPTNHQLNQFNHIIQVGYLRNLLNTQYQSQLLTCHHDFRVNEVLAYDVMPYIMKKL
NAPFTYDAEISNIFYDIDLCLDFLLDHNFSLTMHLDQYDSRDYIDAFKIFIHHVALHVSH
RKDLKFNLYVTTLHTSLIEMIDYFKALFPNGGLYIHLDQATERHLPLLKRLEPHIDHFVF
DANSNDAVDFNKMNDDEFKTASQMIINKTNYLIDLMHRHHLKRPLILLNWNTLTGDTFIT
TGEYFRGGIIIEQLLKLSSKVEGIGYWLNYDLHVSHCRNERDYMNSIELFHQYNGKRPVY
FTALLFNKLTSNILYSDDTCIVTGTDSNFQILLYDAKHFNPYLALDNQMNMRATEMIHLN
INALEEGMYKIKHFTLDKENGALFNLWRKHHTIHGMDKDSIDYVNRMSFPKLEVYDIDVT
DTLALNIKMITNGIHLIEVKRYPSS

>WP_171020284.1#126|Staphylococcus_aureus
MQRDYLIRVETESMSDFKRLNGLMIGFVIKGEAHIYDENNMTQCNSGDIFIINHRDLYRF
QLQQDGIICYIQFQMKYLVDKFDDVHCLYFHLTDATTTKNIHQLRNIMARLVSTHIRHNE
LSKLTEQQLVIQLLMHMIHYVPRTYHSNQSILNDDKVNQVCDYIELHFHEDLSLSELSEY
VGWSESHLSKKFAESLGVGFQHFLNTTRIEHAKLDLTYTDETITDIALQNGFSSAASFAR
TFKHFTHQTPKQYRGDRPAITENQQSAQHNYHDRELILLLNDYIEEMNHFIEDIEKVNYK
EITFQPTNHQLNQFNHIIQVGYLRNLLNTQYQSQLLTCHHDFRVNEVLAYDVMPYIMKKL
NAPFTYDAEISNIFYDIDLCLDFLLDHNFSLTMHLDQYDSRDYIDAFKIFIHHVALHVSH
RKDLKFNLYVTTLHTSLIEMIDYFKALFPNGGLYIHLDQATERHLPLLKRLEPHIDHFVF
DANSNDAVDFNKMNDDEFKTASQMIINKTNYLIDLMHRHHLKRPLILLNWNTLTGDTFIT
NGEYFRGGIIIEQLLKLSSKVEGIGYWLNYDLHVSHCRNERDYMNSIELFHQYNGKRPVY
FTALLFNKLTSNILYSDDTCIVTGTDSNFQILLYDAKHFNPYLALDNQMNMRATEMIHLN
INALEEGMYKIKHFTLDKENGALFNLWRKHHTIHGMDKDSIDYVNRMSFPKLEVYDIDVT
DTLALNIKMITNGIHLIEVKRYPSS

>WP_181876501.1#127|Staphylococcus_aureus
MQRDYLIRVETESMSDFKRLNGLMIGFVIKGEAHIYDENNMTQCNSGDIFIINHRDLYRF
QLQQDGIICYIQFQMKYLADKFDDVHCLYFHLTDATTTKNIHQLRNITARLVSTHIRHNE
LSKLTEQQLVIQLLMHMIHYVPRTYHSNQSILNDDKVNQVCDYIELHFHEDLSLSELSEY
VGWSESHLSKKFAESLGVGFQHFLNTTRIEHAKLDLTYTDETITDIALQNGFSSAASFAR
TFKHFTHQTPKQYRGDRPAITENQQSAQHNYHDRELILLLNDYIEEMNHFIEDIEKVNYK
EITFQPTNHQLNQFNHIIQVGYLRNLLNTQYQSQLLTCHHDFQVNEVLAYDVMPYIMKKL
NAPFTYDAEISNIFYDIDLCLDFLLDHNFSLTMHLDQYDSRDYIDAFKVFIHHVALHVSH
RKDLKFNLYVTTLHTSLIEMIDYFKALFPNGGLYIHLDQATERHLPLLKRLEPHIDHFVF
DANSNDAVDFNKMNDDEFKTASQMIINKTNYLIDLMHRHHLKRPLILLNWNTLTGDTFIT
NGEYFRGGIIIEQLLKLSSKVEGIGYWLNYDLHVSHCRNERDYMNSIELFHQYNGKRPVY
FTALLFNKLTSNILYSDDTCIVTGTDSNFQILLYDAKHFNPYLALDNQMNMRATEMIHLN
INALEEGMYKIKHFTLDKENGALFNLWRKHHTIHGMDKDSIDYVNRMSFPKLEVYDIDMT
DTLALNIKMITNGIHLIEVKRYPSS

>WP_210433317.1#128|Staphylococcus_aureus
MQRDYLIRVETESMSDFKRLNGLMIGFVIKGEAHIYDENNMTQCNSGDIFIINHRDLYRF
QLQQDGIICYIQFQMKYLADKFDDVHCLYFHLTDATTTKNIHQLRNIMARLVSTHIRHNE
LSKLTEQQLVIQLLMHMIHYVPRTYHSNQSILNDDKVNQVCDYIELHFYEDLSLSELSEY
VGWSESHLSKKFAESLGVGFQHFLNTTRIEHAKLDLTYTDETITDIALQNGFSSAASFAR
TFKHFTHQTPKQYRGDRPAITENQQSAQHNYHDRELILLLNDYIEEMNHFIEDIEKVNYK
EITFQPTNHQLNQFNHIIQVGYLRNLLNTQYQSQLLTCHHDFRVNEVLAYDVMPYIMKKL
NAPFTYDAEISNIFYDIDLCLDFLLDHNFSLTMHLDQYDSRDYIDAFKIFIHHVALHVSH
RKDLKFNLYVTTLHTSLIEMIDYFKALFPNGGLYIHLDQATERHLPLLKRLEPHIDHFVF
DANSNDAVDFNKMNDDEFKTASQMIINKTNYLIDLMHRHHLKRPLILLNWNTLTGDTFIT
NGEYFRGGIIIEQLLKLSSKVEGIGYWLNYDLHVSHCRNERDYMNSIELFHQYNGKRPVY
FTALLFNKLTSNILYSDDTCIVTGTDSNFQILLYDAKHFNPYLALDNQMNMRATEMIHLN
INALEEGMYKIKHFTLDKENGALFNLWRKHHTIHGMDKDSIDYVNRMSFPKLEVYDIDVT
DTLALNIKMITNGIHLIEVKRYPSS

>WP_303262834.1#129|Staphylococcus_aureus
MQRDYLIRVETESMSDFKRLNGLMIGFVIKGEAHIYDENNMTQCNSGDIFIINHRDLYRF
QLQQDGIICYIQFQMKYLADKFDDVHCLYFHLTDATTTKNIHQLRNIMARLVSTHIRHNE
LSKLTEQQLVIQLLMHMIHYVPRTYHSNQSILNDDKVNQVCDYIELHFHEDLSLSELSEY
VGWSESHLSKKFAESLGVGFQHFLNTTRIEHAKLDLTYTDETITDIALQNGFSSAASFAR
TFKHFTHQTPKQYRGDRPAITENQQSAQHNYHDRELILLLNDYIEEMNHFIEDIEKVNYK
EITFQPTNHQLNQFNHIIQVGYLRNLLNTQYQSQLLTCHHDFRVNEVLAYDVMPYIMKKL
NAPFTYDAEISNIFYDIDLCLDFLLDHNFSLTMHLDQYDSRDYIDAFKIFIHHVALHVSH
RKDLKFNLYVTTLHTSLIEMIDYFKALFPNGGLYIHLDQATERYLPLLKRLEPHIDHFVF
DANSNDAVDFNKMNDDEFKTASQMIINKTNYLIDLMHRHHLKRPLILLNWNTLTGDTFIT
NGEYFRGGIIIEQLLKLSSKVEGIGYWLNYDLHVSHCRNERDYMNSIELFHQYNGKRPVY
FTALLFNKLTSNILYSDDTCIVTGTDSNFQILLYDAKHFNPYLALDNQMNMRATEMIHLN
INALEEGMYKIKHFTLDKENGALFNLWRKHHTIHGMDKDSIDYVNRMSFPKLEVYDIDVT
DTLALNIKMITNGIHLIEVKRYPSS

>WP_171019170.1#130|Staphylococcus_aureus
MQRDYLIRVETESMSDFKRLNGLMIGFVIKGEAHIYDENNMTQCNSGDIFIINHRDLYRF
QLQQDGIICYIQFQMKYLADKFDDVHCLYFHLTDATTTKNIHQLRNIMVRLVSTHIRHNE
LSKLTEQQLVIQLLMHMIHYVPRTYHSNQSILNDDKVNQVCDYIELHFHEDLSLSELSEY
VGWSESHLSKKFAESLGVGFQHFLNTTRIEHAKLDLTYTDETITDIALQNGFSSAASFAR
TFKHFTHQTPKQYRGDRPAITENQQSAQHNYHDRELILLLNDYIEEMNHFIEDIEKVNYK
EITFQPTNHQLNQFNHIIQVGYLRNLLNTQYQSQLLTCHHDFRVNEVLAYDVMPYIMKKL
NAPFTYDAEISNIFYDIDLCLDFLLDHNFSLTMHLDQYDSRDYIDAFKIFIHHVALHVSH
RKDLKFNLYVTTLHTSLIEMIDYFKALFPNGGLYIHLDQATERHLPLLKRLEPHIDHFVF
DANSNDAVDFNKMNDDEFKTASQMIINKTNYLIDLMHRHHLKRPLILLNWNTLTGDTFIT
NGEYFRGGIIIEQLLKLSSKVEGIGYWLNYDLHVSHCRNERDYMNSIELFHQYNGKRPVY
FTALLFNKLTSNILYSDDTCIVTGTDSNFQILLYDAKHFNPYLALDNQMNMRATEMIHLN
INALEEGMYKIKHFTLDKENGALFNLWRKHHTIHGMDKDSIDYVNRMSFPKLEVYDIDVT
DTLALNIKMITNGIHLIEVKRYPSS

>WP_258413997.1#131|Staphylococcus_aureus
MQRDYLIRVETESMPDFKRLNGLMIGFVIKGEAHIYDENNMTQCNSGDIFIINHRDLYRF
QLQQDGIICYIQFQMKYLADKFDDAHCLYFHLTDATTTKNIHQLRNIMARLVSTHIRHNE
LSKLTEQQLVIQLLMHMIHYVPRTYHSNQSILNDDKVNQVCDYIELHFHEDLSLSELSEY
VGWSESHLSKKFTESLGVGFQHFLNTTRIEHAKLDLTYTDQTITDIALQNGFSSAASFAR
TFKHFTHQTPKQYRGDRPAITENQQSAQHDYHDRELILLLNDYIEEMNHFIEDIEKMNYK
EIAFKPTNQQLNQFNHIIQVGYLRNLLNTQYQSQLLTCHHDFQVNEVLAYDVMPYIMKKL
NAPFTYDAEISNIFYDIDLCLDFLLDHNFSLTMHLNQYDSRDYIDAFKVFIHHVALHVSH
RKDLKFNLYVTTLHNSLIEMIDYFKALFPNGGLYIHLDQATERHLPLLKRLEPHIDHFVF
DANSNDAVDFNKMNDDEFKTASQMIINKTNYLIDLMHRHRLKRPLILLNWNTLTGDTFIT
NGEYFRGGIIIEQLLKLSSKVEGIGYWLNYDLHVSHCKNERDYMNSIELFHQYNGKRPVY
FTALLFNKLTSNILYSDDTCIVTGTDSNFQILLYDAKHFNPYLALDNQMNMRATEMIHLN
INALEDGMYKIKHFTLDKENGALFNLWRKHHTIHGMDKDSIDYVNRMSFPKLEVYDIDVT
DTLALNIKMITNGIHLIEVKRYPSS

>WP_262533271.1#132|Staphylococcus_aureus
MQRDYLIRVETESMSDFKRLNGLMIGFVIKGEARIYDENNMTQCNSGDIFIINHRDLYRF
QLQQDGIICYIQFQMKYLADKFDDVHCLYFHLTDATTTKNIHQLRNIMARLVSTHIRHNE
LSKLTEQQLVIQLLMHMIHYVPRTYHSNQSILNDDKVNQVCDYIELHFHEDLSLSELSEY
VGWSESHLSKKFAESLGVGFQHFLNTTRIEHAKLDLTYTDETITDIALQNGFSSAASFAR
TFKHFTHQTPKQYRGDRPAITENQQSAQHNYHDRELILLLNDYIEEMNHFIEDIEKVNYK
EITFQPTNHQLNQFNHIIQVGYLRNLLNTQYQSQLLTCHHDFQVNEVLAYDVIPYIMKKL
NAPFTYDAEISNIFYDIDLCLDFLLDHNFSLTMHLDQYDSRDYIDAFKIFIHHVALHVSH
RKDLKFNLYVTTLHTSLIEMIDYFKALFPNGGLYIHLDQATERQLPLLKRLEPHIDHFVF
DANSNDAVDFNKMNDDEFKTASQMIINKTNYLIDLMHRHHLKRPLILLNWNTLTGDTFIT
NGEYFRGGIIIEQLLKLSSKVEGIGYWLNYDLHVSHCRNERDYMNSIELFHQYNGKRPVY
FTALLFNKLTSNILYSDDTCIVTGTDSNFQILLYDAKHFNPYLAFDNQMNMRATEMIHLN
INALEEGMYKIKHFTLDKENGALFNLWRKHHTIHGMDKDSIDYVNRMSFPKLEVYDIDVT
DTLALNIKMITNGIHLIEVKRYPSS

>WP_202120661.1#133|Staphylococcus_aureus
MQRDYLIRVETESMSDFKRLNGLMIGFVIKGEAHIYDENNMTQCNSGDIFIINHRDLYRF
QLQQDGIICYIQFQMKYLADKFDDVHCLYFNLTDATTTKNIHQLRNIMARLVSTHIRHNE
LSKLTEQQLVIQLLMHMIHYVPRTYHSNQSILNDDKVNQVCDYIELHFHEDLSLSELSEY
VGWSESHLSKKFAESLGVGFQHFLNTTRIEHAKLDLTYTDETITDIALQNGFSSAASFAR
TFKHFTHQTPKQYRGDRPAITENQQSAQHNYHDRELILLLNDYIEEMNHFIEDIEKVNYK
EITFQPTNHQLNQFNHIIQVGYLRNLLNTQYQSQLLTCHHDFRVNEVLAYDVMPYIMKKL
NAPFTYDAEISNIFYDIDLCLDFLLDHNFSLTMHLDQYDSRDYIDAFKIFIHHVALHVSH
RKDLKFNLYVTTLHTSLIEMIDYFKALFPNGGLYIHLDQATERHLPLLKRLEPHIDHFVF
DANSNDAVDFNKMNDDEFKTASQMIINKTNYLIDLMHRHHLKRPLILLNWNTLTGDTFIT
NGEYFRGGIIIEQLLKLSSKVEGIGYWLNYDLHVSHCRNERDYMNSIELFHQYNGKRPVY
FTALLFNKLTSNILYSDDTCIVTGTDSNFQILLYDAKHFNPYLALDNQMNMRATEMIHLN
INALEEGMYKIKHFTLDKENGALFNLWRKHHTIHGMDKDSIDYVNRMSFPKLEVYDIDVT
DTLALNIKMITNGIHLIEVKRYPSS

>WP_250723091.1#134|Staphylococcus_aureus
MQRDYLIRVETESMSDFKRLNGLMIGFVIKGEAHIYDENNMTQCNSGDIFIINHRDLYRF
QLQQDGIICYIQFQMKYLADKFDDVHCLYFHLTDATTTKNIHQLRNIMARLVSTHIRHNE
LSKLTEQQLVIQLLMHMIHYVPRTYHSNQSILNDDKVNQVCDYIELHFHEDLSLSELSEY
VGWSESHLSKKFAESLGVGFQHFLNTTRIEHAKLDLTYTDETITDIALQNGFSSAASFAR
TFKHFTHQTPKQYRGDRPAITENQQSAQHNYHDRELILLLNDYIEEMNHFIEDIEKVNYK
EITFQPTNHQLNQFNHIIQVGYLRNLLNTQYQSQLLTCHHDFRVNEVLAYDVMPYIMKKL
NAPFTYDAEISNIFYDIDLCLDFLLDHNFSLTMHLDHYDSRDYIDAFKIFIHHVALHVSH
RKDLKFNLYVTTLHTSLIEMIDYFKALFPNGGLYIHLDQATERHLPLLKRLEPHIDHFVF
DANSNDAVDFNKMNDDEFKTASQMIINKTNYLIDLMHRHHLKRPLILLNWNTLTGDTFIT
NGEYFRGGIIIEQLLKLSSKVEGIGYWLNYDLHVSHCRNERDYMNSIELFHQYNGKRPVY
FTALLFNKLTSNILYSDDTCIVTGTDSNFQILLYDAKHFNPYLALDNQMNMRATEMIHLN
INALEEGMYKIKHFTLDKENGALFNLWRKHHTIHGMDKDSIDYVNRMSFPKLEVYDIDVT
DTLALNIKMITNGIHLIEVKRYPSS

>WP_193561737.1#135|Staphylococcus_aureus
MQRDYLIRVETESMSDFKRLNGLMIGFVIKGEAHIYDENNMTQCNSGDIFIINHRDLYRF
QLQQDGIICYIQFQMKYLADKFDDVHCLYFHLTDATTTKNIHQLRNIMARLVSTHIRHNE
LSKLTEQQLVIQLLMHMIHYVPRTYHSNQSILNDDKVNQVCDYIELHFHEDLSLSELSEY
VGWSESHLSKKFAESLGVGFQHFLNTTRIEHAKLDLTYTDETITDIALQNGFSSAASFAR
TFKHFTHQTPKQYRGDRPAITENQQSAQHNYHDRELILLLNDYIEEMNHFIEDIEKVNYK
EITFQPTNHQLNQFNHIIQVGYLRNLLNTQYQSQLLTCHHDFRVNEVLAYDVMPYIMKKL
NAPFTYDAEISNIFYDIDLCLDFLLDHNFSLTMHLDQYDSRDYIDAFKIFIHHVALHVSH
RKDLKFNLYVTTLHTSLIEMIDYFKALFPNGGLYIHLDQATERHLPLLKRLEPHIDHFVF
DANSNDAVDFNKMNDDEFKTASQMIINKTNYLIDLMHRHHLKRPLILLNWNTLTGDTFIT
NGEYFRGGIIIEQLLKLSSKVEGIGYWLNYDLHVSHCRNERDYMNSIELFHQYNGKRPVY
FTALLFNKLTSNILYSDDTCTVTGTDSNFQILLYDAKHFNPYLALDNQMNMRATEMIHLN
INALEEGMYKIKHFTLDKENGALFNLWRKHHTIHGMDKDSIDYVNRMSFPKLEVYDIDVT
DTLALNIKMITNGIHLIEVKRYPSS

>WP_180367190.1#136|Staphylococcus_aureus
MQRDYLIRVETESMPDFKRLNGLMIGFVIKGEAHIYDEHNMTQCNSGDIFIINHRDLYRF
QLQQDGIICYIQFQMKYLADKFDDAHCLYFHLTDVTTTKNIHQLRNIMARLVSTHIRHNE
LSKLTEQQLVIQLLMHMIHYVPRTYHSNQSILNDNKVNQVCDYIELHFHEDLSLSELSEY
VGWSESHLSKKFTESLGVGFQHFLNTTRIEHAKLDLTYTDETITDIALQNGFSSAASFAR
TFKHFTHQTPKQYRGDRPAITENQQSAQHDYHDRELILLLNDYIEEMNHFIEDIEKMNYK
EIAFKPTNQQLNQFNHIIQVGYLRNLLNTQYQSQLLTCHHDFQVNEVLAYDVIPYIMKKL
NAPFTYDAEISNIFYDIDLCLDFLLDHNFSLTMHLDQYDSRDYIDAFKIFIHHVALHVSH
RKDLKFNLYVTTLHTSLIEMIDYFKALFPNGGLYIHLDQATERHLPLLKRLEPHIDHFVF
DANSNDAVDFNKMNDDEFKTASQMIINKTNYLIDLMHRHRLKRPLILLNWNTLTGDTFIT
NGEYFRGGIIIEQLLKLSSKVEGIGYWLNYDLHVSHCRNERDYMNSIELFHQYNGKRPVY
FTALLFNKLTSNILYSDDTCIVTGTDSNFQILLYDAKHFNPYLALDNQMNMRATEMIHLN
INALEDGMYKIKHFTLDKENGALFNLWRKHHTIHGMDKDSIDYVNRMSFPKLEVYDIDIT
DTLALNIKMITNGIHLIEVKRYPSS

>WP_180991584.1#137|Staphylococcus_aureus
MQRDYLIRVETESMSDFKRLSGLMIGFVIKGEAHIYDENNMTQCNSGDIFIINHRDLYRF
QLQQDGIICYIQFQMKYLADKFDDVHCLYFHLTDATTTKNIHQLRNIMARLVSTHIRHNE
LSKLTEQQLVIQLLMHMIHYVPRTYHSNQSILNDDKVNQVCDYIELHFHEDLSLSELSEY
VGWSESHLSKKFAESLGVGFQHFLNTTRIEHAKLDLTYTDETITDIALQNGFSSAASFAR
TFKHFTHQTPKQYRGDRPAITENQQSAQHNYHDRELILLLNDYIEEMNHFIEDIEKVNYK
EITFQPTNHQLNQFNHIIQVGYLRNLLNTQYQSQLLTCHHDFQVNEVLAYDVMPYIMKKL
NAPFTYDAEISNIFYDIDLCLDFLLDHNFSLTMHLDQYDSRDYIDAFKIFIHHVALHVSH
RKDLKFNLYVTTLHTSLIEMIDYFKALFPNGGLYIHLDQATERHLPLLKRLEPHIDHFVF
DANSNDAVDFNKMNDDEFKTASQMIINKTNYLIDLMHRHHLKRPLILLNWNTLTGDTFIT
NGEYFRGGIIIEQLLKLSSKVEGIGYWLNYDLHVSHCRNERDYMNSIELFHQYNGKRPVY
FTALLFNKLTSNILYSDDTCIVTGTDSNFQILLYDAKHFNPYLALDNQMNMRATEMIHLN
INALEEGMYKIKHFTLDKENGALFNLWRKHHTIHGMDKDSIDYVNRMSFPKLEVYDIDMM
DTLALNIKMITNGIHLIEVKRYPSS

>WP_258414409.1#138|Staphylococcus_aureus
MQRDYLIRVETESMSDFKRLNGLMIGFVIKGEAHIYDEHNMTQCNSGDIFIINHRDLYRF
QLQQDGIICYIQFQMKYLADKFDDAHCLYFHLTDATTTKNIHQLRNIMARLVSTHIRHNE
LSKLTEQQLVIQLLMHMIHYVPRTYHSNQSILNDDKVNQVCDYIELHFHEDLSLSELSEY
VGWSESHLSKKFTESLGVGFQHFLNTTRIEHAKLDLTYTDETITDIALQNGFSSAASFAR
TFKHFTHQTPKQYRGDRPAITENQQSAQHDYHDRELILLLNDYIEEMNHFIEDIEKMNYK
EIAFQPTNHQLNQFNHIIQVGYLRNLLNTQYQSQLLTCHHDFHVNEVLAYDVMPYIMKKL
NAPFTYDAEISNIFYDIDLCLDFLLDHNFSLTMHLNQYDSRDYIDAFKVFIHHVALHVSH
RKDLKFNLYVTTLHNSLIEMIDYFKALFPNGGLYVHLDQATERHLPLLKRLEPHIDHFVF
DANSNDAVDFNKMNDDEFKTASQMIINKTNYLIDLMHRHRLKRPLILLNWNTLTGDTFIT
NGEYFRGGIIIEQLLKLSTKVEGIGYWLNYDLHVSHCRNERDYMNSIELFHQYNGKRPVY
FTALLFNKLTSNILYSDDTCIVTGTDSNFQILLYDAKHFNPYLALDNQMNMRATEMIHLN
INALEDGMYKIKHFTLDKENGALFNLWRKHHTIHGMDKDSIDYVNRMSFPKLEVYDIDIT
DTLALNIKMITNGIHLIEVKRYPSS

>WP_195758898.1#139|Staphylococcus_aureus
MQRDYLIRVETESMSDFKRLNGLMIGFVIKGEAHIYDENNMTQCNSGDIFIINHRDLYRF
QLQQDGIICYIQFQMKYLADKFDDAHCLYFHLTDATTTKNIHQLRNIMARLVSTHIRHNE
LSKLTEQQLVIQLLMHMIHYVPRTYHSNQSILNDDKVNQVCDYIELHFHEDLSLSELSEY
VGWSESHLSKKFAESLGVGFQHFLNTTRIEHAKLDLTYTDETITDIALQNGFSSAASFAR
TFKHFTHQTPKQYRGDRPAITENQQSAQHNYHDRELILLLNDYIEEMNHFIEDIEKVNYK
EITFQPTNHQLNQFNHIIQVGYLRNLLNTQYQSQLLTCHHDFQVNEVLAYDVMPYIMKKL
NAPFTYDAEISNIFYDIDLCLDFLLDHNFSLTMHLDQYDSRDYIDAFKVFIHHVALHVSH
RKDLKFNLYVTTLHTSLIEMIDYFKALFPNGGLYVHLDQATQRHLPLLKRLEPHIDHFVF
DANSNDAVDFNKMNDDEFKTASQIIINKTNYLIDLMHRHRLKRPLILLNWNTLTGDTFIT
NGEYFRGGIIIEQLLKLSSKVEAIGYWLNYDLHVSHCRNERDYMNSIELFHQYNGKRPVY
FTALLFNKLTSNILYSDDTCIVTGTDSNFQILLYDAKHFNPYLALDNQMNMRATEMIHLN
INALEEGMYKIKHFTLDKENGALFNLWRKHHTIHGMDKDSIDYVNRMSFPKLEVYDIDIT
DTLALNIKMITNGIHLIEVKRYPSS

>WP_070958335.1#140|Staphylococcus_aureus
MQRDYLIRVETESMSDFKRLNGLMIGFVIKGEAHIYDENNMTQCNSGDIFIINHRDLYRF
QLQQDGIICYIQFQMKYLADKFDDVHCLYFHLTDATTTKNIHQLRNIMARLVSTHIRHNE
LSKLTEQQLVIQLLMHMIHYVPRTYHSNQSILNDDKVNQVCDYIELHFHEDLSLSELSEY
VGWLESHLSKKFAESLGVGFQHFLNTTRIEHAKLDLTYTDETITDIALQNGFSSAASFAR
TFKHFTHQTPKQYRGDRPAITENQQSAQHNYHDRELILLLNDYIEEMNHFIEDIEKVNYK
EITFQPTNHQLNQFNHIIQVGYLRNLLNTQYQSQLLTCHHDFRVNEVLAYDVMPYIMKKL
NAPFTYDAEISNIFYDIDLCLDFLLDHNFSLTMHLDQYDSRDYIDAFKIFIHHVALHVSH
RKDLKFNLYVTTLHTSLIEMIDYFKALFPNGGLYIHLDQATERHLPLLKRLEPHIDHFVF
DANSNDAVDFNKMNDDEFKTASQMIINKTNYLIDLMHRHHLKRPLILLNWNTLTGDTFIT
NGEYFRGGIIIEQLLKLSSKVEGIGYWLNYDLHVSHCRNERDYMNSIELFHQYNGKRPVY
FTALLFNKLTSNILYSDDTCIVTGTDSNFQILLYDAKHFNPYLALDNQMNMRATEMIHLN
INALEEGMYKIKHFTLDKENGALFNLWRKHHTIHGMDKDSIDYVNRMSFPKLEVYDIDVT
DTLALNIKMITNGIHLIEVKRYPSS

>WP_228587425.1#141|Staphylococcus_aureus
MQRDYLIRVETESMSDFKRLNGLMIGFVIKGEAHIYDENNMTQCNSGDIFIINHRDLYRF
QLQQDGIICYIQFQMKYLADKFDDAHCLYFHLTDATTTKNIHQLRNIMARLVSTHIRHNE
LSKLTEQQLVIQLLMHMIHYVPRTYHSNQSILNDDKVNQVCDYIELHFHEDLSLSELSEY
VGWSESHLSKKFAESLGVGFQHFLNTTRIEHAKLDLTYTDETITDIALQNGFSSAASFAR
TFKHFTHQTPKQYRGDRPAITENQQSAQHNYHDRELILLLNDYIEEMNHFIEDIEKVNYK
EITFQPTNHQLNQFNHIIQVGYLRNLLNTQYQSQLLTCHHDFQVNEVLAYDVMPYIMKKF
NAPFTYDAEISNIFYDIDLCLDFLLDHNFSLTMHLDQYDSRDYIDAFKVFIHHVALHVSH
RKDLKFNLYVTTLHTSLIEMIDYFKALFPNGGLYVHLDQATQRHLPLLKRLEPHIDHFVF
DANSNDAVDFNKMNDDEFKTASQIIINKTNYLIDLMHRHRLKRPLILLNWNTLTGDTFIT
NGEYFRGGIIIEQLLKLSSKVEAIGYWLNYDLHVSHCRNERDYMNSIELFHQYNGKRPVY
FTALLFNKLTSNILYSDDTCIVTGTDSNFQILLYDAKHFNPYLALDNQMNMRATEMIHLN
INALEEGMYKIKHFTLDKENGALFNLWRKHHTIHGMDKDSIDYVNRMSFPKLEVYDIDIT
DTLALNIKMITNGIHLIEVKRYPSS

>WP_178136916.1#142|Staphylococcus_aureus
MQRDYLIRVETESMSDFKRLNSLMIGFVIKGEAHIYDENNMTQCNSGDIFIINHRDLYRF
QLQQDGIICYIQFQMKYLADKFDDAHCLYFHLTDATTTKNIHQLRNIMARLVSTHIRHNE
LSKLTEQQLVIQLLMHMIHYVPRTYHSNQSILNDDKVNQVCDYIELHFHEDLSLSELSEY
VGWSESHLSKKFTESLGVGFQHFLNTTRIEHAKLDLTYTDETITDIALQNGFSSAASFAR
TFKHFTHQTPKQYRGDRPAITENQQSAQHDYHDRELILLLNDYIEEMNHFIEDIEKMNYK
EIAFKPNNQQLNQFNHIIQVGYLRNLLNTQYQSQLLTCHHDFHVNEVLAYDVMPYIMKKL
NAPFTYDAEISNIFYDIDLCLDFLLDHNFSLTMHLDQYDSRDYIDAFKVFIHHVALHVSH
RKDLKFNLYVTTLHTSLIEMIDYFKALFPNGGLYIHLDQATQRHLPLLKRLEPHIDHFVF
DANSNDAVDFNKMNDDEFKTASQMIINKTNYLIDLMHRHNLKRPLILLNWNTLTGDTFIT
NGEYFRGGIIIEQLLKLSTKVEGIGYWLNYDLHVSHCRNERDYMNSIELFHQYNGKRPVY
FTALLFNKLTSNILYSDDTCIVTGTDSNFQILLYDAKHFNPYLALDNQMNMRATEMIHLN
INALEDGMYKIKHFTLDKENGALFNLWRKHHTIHGMDKDSIDYVNRMSFPKLEVYDIDIT
DTLALNIKMITNGIHLIEVKRYPSS

>WP_193561873.1#143|Staphylococcus_aureus
MQRDYLIRVETESMSDFKRLNGLMIGFVIKGEAHIYDENNMTQCNSGDIFIINHRDLYRF
QLQQDGIICYIQFQMKYLADKFDDVHCLYFHLTDATTTKNIHQLRNIMARLVSTHIRHNE
LSKLTEQQLVIQLLMHMIHYVPRTYHSNQSILNDDKVNQVCDYIELHFHEDLSLSELSEY
VGWSESHLSKKFAESLGVGFQHFLNTTRIEHAKLDLTYTDETITDIALQNGFSSAASFAR
TFKHFTHQTPKQYRGDRPAITENQQSAQHNYHDRELILLLNDYIEEMNHFIEDIEKVNYK
EITFQPTNHQLNQFNHIIQVGYLRNLLNTQYQSQLLTCHHDFRVNEVLAYDVMPYIMKKL
NAPFTYDAEISNIFYDIDLCLDFLLDHNFSLTMHLDQYDSRDYIDAFKIFIHHVALHVSH
RKDLKFNLYVTTLHTSLIEMIDYFKALFPNDGLYIHLDQATERHLPLLKRLEPHIDHFVF
DANSNDAVDFNKMNDDEFKTASQMIINKTNYLIDLMHRHHLKRPLILLNWNTLTGDTFIT
NGEYFRGGIIIEQLLKLSSKVEGIGYWLNYDLHVSHCRNERDYMNSIELFHQYNGKRPVY
FTALLFNKLTSNILYSDDTCIVTGTDSNFQILLYDAKHFNPYLALDNQMNMRATEMIHLN
INALEEGMYKIKHFTLDKENGALFNLWRKHHTIHGMDKDSIDYVNRMSFPKLEVYDIDVT
DTLALNIKMITNGIHLIEVKRYPSS

>WP_031927399.1#144|Staphylococcus_aureus
MQRDYLIRVETESMSDFKRLNGLMIGFVIKGEAHIYDEHNMMQCNSGDIFIINHRDLYRF
QLQQDGIICYIQFQMKYLADKFDDVHCLYFHLTDATTTKNIHQLRNIMARLVSTHIRHNE
LSKLTEQQLVIQLLMHMIHYVPRTYHSNQSILNDDKVNQVCDYIELHFHEDLSLSELSEY
VGWSESHLSKKFAESLGVGFQHFLNTTRIEHAKLDLTYTDETITDIALQNGFSSAASFAR
TFKHFTHQTPKQYRGDRPAITENQQSAQHNYHDRELILLLNDYIEEMNHFIEDIEKVNYK
EITFQPTNHQLNQFNHIIQVGYLRNLLNTQYQSQLLTCHHDFQVNEVLAYDVMPYIMKKL
NAPFTYDAEISNIFYDIDLCLDFLLDHNFSLTMHLDQYDSRDYIDAFKVFIHHVALHVSH
RKDLKFNLYVTTLHTSLIEMIDYFKALFPNGGLYIHLDQATERHLPLLKRLEPHIDHFVF
DANSNDAVDFNKMNDDEFKTASQMIINKTNYLIDLMHRHHLKRPLILLNWNTLTGDTFIT
NGEYFRGGIIIEQLLKLSSKVEGIGYWLNYDLHVSHCRNERDYMNSIELFHQYNGKRPVY
FTALLFNKLTSNILYSDDTCIVTGTDSNFQILLYDAKHFNPYLALDNQMNMRATEMIHLN
INALEEGMYKIKHFTLDKENGALFNLWRKHHTIHGMDKDSIDYVNRMSFPKLEVYDIDMT
DTLALNIKMITNGIHLIEVKRYPSS

>WP_196496573.1#145|Staphylococcus_aureus
MQRDYLIRVETESMSDFKRLNGLMIGFVIKGEAHIYDENNMTQCNSGDIFIINHRDLYRF
QLQQDGIICYIQFQMKYLADKFDDVHCLYFHLTDATTTKNIHQLRNIMARLVSTHIRHNE
LSKLTEQQLVIQLLMHMIHYVPRTYHSNQSILNDDKVNQVCDYIELHFHEDLSLSELSEY
VGWSESHLSKKFAESLGVGFQHFLNTTRIEHAKLDLTYTDETITDIALQNGFSSAASFAR
TFKHFTHQTPKQYRGDRPAITENQQSAQHNYHDRELILLLNDYIEEMNHFIEDIEKVNYK
EITFQPTNHQLNQFNHIIQVGYLRNLLNTQYQSQLLTCHHDFRVNEVLAYDVMPYIMKKL
NAPFTYDAEISNIFYDIDLCLDFLLDHNFSLTMHLDQYDSRDYIDAFKIFIHHVALHVSH
RKDLKFNLYVTTLHTSLIEMIDYFKALFPNGGLYIHLDQATERHLPLLKRLEPHIDHFVF
DANSNDAVDFNKMNDDEFKTASQMIINKTNYLIDLMHRHHLKRPLILLNWNTLTGDTFIT
NGEYFRGGIIIEQLLKLSSKVEGIGYWLNYDLHVSHCRNERDYMNSIELFHQYNGKRLVY
FTALLFNKLTSNILYSDDTCIVTGTDSNFQILLYDAKHFNPYLALDNQMNMRATEMIHLN
INALEEGMYKIKHFTLDKENGALFNLWRKHHTIHGMDKDSIDYVNRMSFPKLEVYDIDVT
DTLALNIKMITNGIHLIEVKRYPSS

>WP_181445704.1#146|Staphylococcus_aureus
MQRGYLIRVETESMSDFKRLNGLMIGFVIKGEAHIYDEHNMMQCNSGDIFIINHRDLYRF
QLQQDGIICYIQFQMKYLADKFDDVHCLYFHLTDATTTKNIHQLRNIMARLVSTHIRHNE
LSKLTEQQLVIQLLMHMIHYVPRTYHSNQSILNDDKVNQVCDYIELHFHEDLSLSELSEY
VGWSESHLSKKFAESLGVGFQHFLNTTRIEHAKLDLTYTDETITDIALQNGFSSAASFAR
TFKHFTHQTPKQYRGDRPAITENQQSAQHNYHDRELILLLNDYIEEMNHFIEDIEKVNYK
EITFQPTNHQLNQFNHIIQVGYLRNLLNTQYQSQLLTCHHDFQVNEVLAYDVMPYIMKKL
NAPFTYDAEISNIFYDIDLCLDFLLDHNFSLTMHLDQYDSRDYIDAFKVFIHHVALHVSH
RKDLKFNLYVTTLHTSLIEMIDYFKALFPNGGLYIHLDQATERHLPLLKRLEPHIDHFVF
DANSNDAVDFNKMNDDEFKTASQMIINKTNYLIDLMHRHHLKRPLILLNWNTLTGDTFIT
NGEYFRGGIIIEQLLKLSSKVEGIGYWLNYDLHVSHCRNERDYMNSIELFHQYNGKRPVY
FTALLFNKLTSNILYSDDTCIVTGTDSNFQILLYDAKHFNPYLALDNQMNMRATEMIHLN
INALEEGMYKIKHFTLDKENGALFNLWRKHHTIHGMDKDSIDYVNRMSFPKLEVYDIDMT
DTLALNIKMITNGIHLIEVKRYPSS

>WP_258409526.1#147|Staphylococcus_aureus
MQRDYLIRVETESMSDFKRLNGLMIGFVIKGEAHIYDENNMTQCNSGDIFIINHRDLYRF
QLQQDGIICYIQFQMKYLADKFDDVHCLYFHLTDVTTTKNIHQLRNIMARLVSTHIRHNE
LSKLTEQQLVIQLLMHMIHYVPRTYHSNQSILNDDKVNQVCDYIELHFHEDLSLSELSEY
VGWSESHLSKKFAESLGVGFQHFLNTTRIEHAKLDLTYTDETITDIALQNGFSSAASFAR
TFKHFTHQTPKQYRGDRPAITENQQSAQHNYHDRELILLLNDYIEEMNHFIEDIEKVNYK
EITFQPTNHQLNQFNHIIQVGYLRNLLNTQYQSQLLTCHHDFRVNEVLAYDVMPYIMKKL
NAPFTYDAEISNIFYDIDLCLDFLLDHNFSLTMHLDQYDSRDYIDAFKIFIHHVALHVSH
RKDLKFNLYVTTLHNSLIEMIDYFKALFPNGGLYIHLDQATERHLPLLKRLEPHIDHFVF
DANSNDAVDFNKMNDDEFKTASQMIINKTNYLIDLMHRHHLKRPLILLNWNTLTGDTFIT
NGEYFRGGIIIEQLLKLSSKVEGIGYWLNYDLHVSHCKNERDYMNSIELFHQYNGKRPVY
FTALLFNKLTSNILYSDDTCIVTGTDSNFQILLYDAKHFNPYLALDNQMNMRATEMIHLN
INALEEGMYKIKHFTLDKENGALFNLWRKHHTIHGMDRDSIDYVNRMSFPKLEVYDIDVT
DTLALNIKMITNGIHLIEVKRYPSS

>WP_031941909.1#148|Staphylococcus_aureus_Sau_194
MQRDYLIRVETESMPDFKRLNGLMIGFVIKGEAHIYDENNMTQCNSGDIFIINHRDLYRF
QLQQDGIICYIQFQMKYLADKFDDAHCLYFHLTDATTTKNIHQLRNIMARLVSTHIRHNE
LSKLTEQQLVIQLLMHMIHYVPRTYHSNQSILNDDKVNQVCDYIELHFHEDLSLSELSEY
VGWSESHLSKKFTESLGVGFHHFLNTTRIEHAKLDLTYTDETITDIALQNGFSSAASFAR
TFKHFTHQTPKQYRGDRPAITENQQSAQHDYHDRELILLLNDYIEEMNHFIEDIEKMNYK
EIAFKPTNQQLNQFNHIIQVGYLRNLLNTQYQSQLLTCHHDFQVNEVLAYDVIPYIMKKL
NAPFTYDAEISNIFYDIDLCLDFLLDHNFSLTMHLDQYDSRDYIDAFKIFIHHVALHVSH
RKDLKFNLYVTTLHTSLIEMIDYFKALFPNGGLYIHLDQATERHLPLLKRLEPHIDHFVF
DANSNDAVDFNKMNDDEFKTASQMIINKTNYLIDLMHRHRLKRPLILLNWNTLTGDTFIT
NGEYFRGGIIIEQLLKLSSKVEGIGYWLNYDLHVSHCKNERDYMNSIELFHQYNGKRPVY
FTALLFNKLTSNILYSDDTCIVTGTDSNFQILLYDAKHFNPYLALDNQMNMRATEMIHLN
INALEDGMYKIKHFTLDKENGALFNLWRKHHTIHGMDKDSIDYVNRMSFPKLEVYDIDVT
DTLALNIKMITNGIHLIEVKVL

>WP_061742378.1#149|Staphylococcus_aureus
MQRDYLIRVETESMSDFKRLNGLMIGFVIKGEAHIYDEHNMMQCNSGDIFIINHRDLYRF
QLQQDGIICYIQFQMKYLADKFDDVHCLYFHLTDATTTKNIHQLRNIMARLVSTHIRHNE
LSKLTEQQLVIQLLMHMIHYVPRTYHSNQSILNDDKVNQVCDYIELHFHEDLSLSELSEY
VGWSESHLSKKFAESLGVGFQHFLNTTRIEHAKLDLTYTDETITDIALQNGFSSAASFAR
TFKHFTHQTPKQYRGDRPAITENQQSAQHNYHDRELILLLNDYIEEMNHFIEDIEKVNYK
EITFQPTNHQLNQFNHIIQVGYLRNLLNTQYQSQLLTCHHDFQVNEVLAYDVMPYIMKKL
NAPFTYDAEISNIFYDIDLCLDFLLDHNFSLTMHLDQYDSRDYIDAFKVFIHHVALHVSH
RKDLKFNLYVTTLHTSLIEMIDYFKALFPNGGLYIHLDQATERHLPLLKRLEPHIDHFVF
DANSNDAVDFNKMNDDEFKTASQMIVNKTNYLIDLMHRHHLKRPLILLNWNTLTGDTFIT
NGEYFRGGIIIEQLLKLSSKVEGIGYWLNYDLHVSHCRNERDYMNSIELFHQYNGKRPVY
FTALLFNKLTSNILYSDDTCIVTGTDSNFQILLYDAKHFNPYLALDNQMNMRATEMIHLN
INALEEGMYKIKHFTLDKENGALFNLWRKHHTIHGMDKDSIDYVNRMSFPKLEVYDIDMT
DTLALNIKMITNGIHLIEVKRYPSS

>WP_178136503.1#150|Staphylococcus_aureus
MQRDYLIRVETESMSDFKRLNGLMIGFVIKGEAHIYDEHNMMQCNSGDIFIINHRDLYRF
QLQQDGIICYVQFQMKYLADKFDDVHCLYFHLTDATTTKNIHQLRNIMARLVSTHIRHNE
LSKLTEQQLVIQLLMHMIHYVPRTYHSNQSILNDDKVNQVCDYIELHFHEDLSLSELSEY
VGWSESHLSKKFAESLGVGFQHFLNTTRIEHAKLDLTYTDETITDIALQNGFSSAASFAR
TFKHFTHQTPKQYRGDRPAITENQQSAQHNYHDRELILLLNDYIEEMNHFIEDIEKVNYK
EITFQPTNHQLNQFNHIIQVGYLRNLLNTQYQSQLLTCHHDFQVNEVLAYDVMPYIMKKL
NAPFTYDAEISNIFYDIDLCLDFLLDHNFSLTMHLDQYDSRDYIDAFKVFIHHVALHVSH
RKDLKFNLYVTTLHTSLIEMIDYFKALFPNGGLYIHLDQATERHLPLLKRLEPHIDHFVF
DANSNDAVDFNKMNDDEFKTASQMIINKTNYLIDLMHRHHLKRPLILLNWNTLTGDTFIT
NGEYFRGGIIIEQLLKLSSKVEGIGYWLNYDLHVSHCRNERDYMNSIELFHQYNGKRPVY
FTALLFNKLTSNILYSDDTCIVTGTDSNFQILLYDAKHFNPYLALDNQMNMRATEMIHLN
INALEEGMYKIKHFTLDKENGALFNLWRKHHTIHGMDKDSIDYVNRMSFPKLEVYDIDMT
DTLALNIKMITNGIHLIEVKRYPSS

>WP_001188497.1#151|Staphylococcus_aureus
MQRDYLIRVETESMSDFKRLSGLMIGFVIKGEAHIYDENNMTQCNSGDIFIINHRDLYRF
QLQQDGIICYIQFQMKYLADKFDDVHCLYFHLTDATTTKNIHQLRNIMARLVSTHIRHNE
LSKLTEQQLVIQLLMHMIHYVPRTYHSNQSILNDDKVNQVCDYIELHFHEDLSLSELSEY
VGWSESHLSKKFAESLGVGFQHFLNTTRIEHAKLDLTYTDETITDIALQNGFSSAASFAR
TFKHFTHQTPKQYRGDRPAITENQQSAQHNYHDRELILLLNDYIEEMNHFIEDIEKVNYK
EITFQPTNHQLNQFNHIIQVGYLRNLLNTQYQSQLLTCHHDFHVNEVLAYDVMPYIMKKL
NAPFTYDAEISNIFYDIDLCLDFLLDHNFSLTMHLDQYDSRDYIDAFKIFIHHVALHVSH
RKDLKFNLYLTTLHTSLIEMIDYFKALFPNGGLYIHLDQATERHLPLLKRLEPHIDHFVF
DANSNDAVDFNKMNDDEFKTASQMIINKTNYLIDLMHRHHLKRPLILLNWNTLTGDTFIT
NGEYFRGGIIIEQLLKLSSKVEGIGYWLNYDLHVSHCRNERDYMNSIELFHQYNGKRPVY
FTALLFNKLTSNILYSDDTCIVTGTDSNFQILLYDAKHFNPYLALDNQMNMRATEMIHLN
INALEEGMYKIKHFTLDKENGALFNLWRKHHTIHGMDRDSIDYVNRMSFPKLEVYDIDVT
DTLALNIKMITNGIHLIEVKRYPSS

>WP_229374064.1#152|Staphylococcus_aureus
MQRDYLIRVETESMSDFKRLNGLMIGFVIKGEAHIYDENNMTQCNSGDIFIINHRDLYRF
QLQQDGIICYIHFQMKYLADKFDDVHCLYFHLTDATTTKNIHQLRNIMARLVSTHIRHNE
LSKLTEQQLVIQLLMHMIHYVPRTYHSNQSILNDDKVNQVCDYIELHFHEDLSLSELSEY
VGWSESHLSKKFAESLGVGFQHFLNTTRIEHAKLDLTYTDETITDIALQNGFSSAASFAR
TFKHFTHQTPKQYRGDRPAITENQQSAQHNYHDRELILLLNDYIEEMNHFIEDIEKVNYK
EITFQPTNHQLNQFNHITQVGYLRNLLNTQYQSQLLTCHHDFHVNEVLAYDVMPYIMKKL
NAPFTYDAEISNIFYDIDLCLDFLLDHNFSLTMHLDQYDSRDYIDAFKIFIHHVALHVSH
RKDLKFNLYVTTLHTSLIEMIDYFKALFPNGGLYIHLDQATERHLPLLKRLEPHIDHFVF
DANSNDAVDFNKMNDDEFKTASQMIINKTNYLIDLMHRHHLKRPLILLNWNTLTGDTFIT
NGEYFRGGIIIEQLLKLSSKVEGIGYWLNYDLHVSHCKNERDYMNSIELFHQYNGKRPVY
FTALLFNKLTSNILYSDDTCIVTGTDSNFQILLYDAKHFNPYLALDNQMNMRATEMIHLN
INALEEGMYKIKHFTLDKENGALFNLWRKHHTIHGMDKDSIDYVNRMSFPKLEVYDIDVT
DTLALNIKMITNGIHLIEVKRYPSS

>WP_001188485.1#153|Staphylococcus_aureus_subsp__aureus_21235
MQRDYLIRVETESMSDFKRLNGLMIGFVIKGEAHIYDENNMTQCNSGDIFIINHRDLYRF
QLQQDGIICYIQFQMKYLADKFDDVHCLYFHLTDATTTKNIHQLRNIMARLVSTHIRHNE
LSKLTEQQLVIQLLMHMIHYVPRTYHSNQSILNDDKVNQVCDYIELHFHEDLSLSELSEY
VGWSESHLSKKFAESLGVGFQHFLNTTRIEHAKLDLTYTDETITDIALQNGFSSAASFAR
TFKHFTHQTPKQYRGDRPAITENQQSAQHNYHDRELILLLNDYIEEMNHFIEDIEKVNYK
EITFQPTNHQLNQFNHITQVGYLRNLLNTQYQSQLLTCHHDFHVNEVLAYDVMPYIMKKL
NAPFTYDAEISNIFYDIDLCLDFLLDNNFSLTMHLDQYDSRDYIDAFKIFIHHVALHVSH
RKDLKFNLYVTTLHTSLIEMIDYFKALFPNGGLYIHLDQATERHLPLLKRLEPHIDHFVF
DANSNDAVDFNKMNDDEFKTASQMIINKTNYLIDLMHRHHLKRPLILLNWNTLTGDTFIT
NGEYFRGGIIIEQLLKLSSKVEGIGYWLNYDLHVSHCRNERDYMNSIELFHQYNGKRPVY
FTALLFNKLTSNILYSDDTCIVTGTDSNFQILLYDAKHFNPYLALDNQMNMRATEMIHLN
INALEEGMYKIKHFTLDKENGALFNLWRKHHTIHGMDKDSIDYVNRMSFPKLEVYDIDMT
DTLALNIKMITNGIHLIEVKRYPSS

>WP_070059097.1#154|Staphylococcus_aureus
MQRDYLIRVETESMSDFKRLNGLMIGFVIKGEAHIYDENNMTQCNSGDIFIINHRDLYRF
QLQQDGIICYIQFQMKYLADKFDDVHCLYFHLTDATTSKNIHQLRNIMARLVSTHIRHNE
LSKLTEQQLVIQLLMHMIHYVPRTYHSNQSILNDDKVNQVCDYIELHFHEDLSLSELSEY
VGWSESHLSKKFAESLGVGFQHFLNTTRIEHAKLDLTYTDETITDIALQNGFSSAASFAR
TFKHFTHQTPKQYRGDRPAITENQQSAQHNYHDRELILLLNDYIEEMNHFIEDIEKVNYK
EITFQPTNHQLNQFNHIIQVGYLRNLLNTQYQSQLLTCHHDFYVNEVLAYDVIPYIMKKL
NAPFTYDAEISNIFYDIDLCLDFLLDHNFSLTMHLDQYDSRDYIDAFKIFIHHVALHVSH
RKDLKFNLHLTTLHTSLIEMIDYFKALFPNGGLYIHLDQATERHLPLLKRLEPHIDHFVF
DANSNDAVDFNKMNDDEFKTASQMIINKTNYLIDLMHRHHLKRPLILLNWNTLTGDTFIT
NGEYFRGGIIIEQLLKLSSKVEGIGYWLNYDLHVSHCKNERDYMNSIELFHQYNGKRPVY
FTALLFNKLTSNILYSDDTCIVTGTDSNFQILLYDAKHFNPYLALDNQMNMRATEMIHLN
INALEEGMYKIKHFTLDKENGALFNLWRKHHTIHGMDKDSIDYVNRMSFPKLEVYDIDMT
DTLALNIKMITNGIHLIEVKRYPSS

>WP_001188464.1#155|Staphylococcus_aureus
MQRDYLIRVETESMPDFKRLNGLMIGFVIKGEAHIYDEHNMTQCNSGDIFIINHRDLYRF
QLQQDGIICYIQFQMKYLADKFDDAHCLYFHLTDATTTKNIHQLRNIMARLVSTHIRHNE
LSKLTEQQLVIQLLMHMIHYVPRTYHSNQSILNDNKVNQVCDYIELHFHEDLSLSELSEY
VGWSESHLSKKFTESLGVGFQHFLNTTRIEHAKLDLTYTDETITDIALQNGFSSAASFAR
TFKHFTHQTPKQYRGDRPAITENQQSAQHDYHDRELILFLNDYIEEMNHFIEDIEKMNYK
EIAFKPTNQQLNQFNHIIQVGYLRNLLNTQYQSQLLTCHHDFQVNEVLAYDVMPYIMKKL
NAPFTYDAEISNIFYDIDLCLDFLLDHNFSLTMHLDQYDSRDYIDAFKIFIHHVALHVSH
RKDLKFNLYVTTLHTSLIEMIDYFKALFPNGGLYIHLDQATERHLPLLKRLEPHIDHFVF
DANSNDAVDFNKMNDDEFKTASQMIINKTNYLIDLMHRHNLKRPLILLNWNTLTGDTFIT
NGEYFRGGIIIEQLLKLSSKVEGIGYWLNYDLHVSHCRNERDYMNSIELFHQYNGKRPVY
FTALLFNKLTSNILYSDDTCIVTGTDSNFQILLYDAKHFNPYLALDNQMNMRATEMIHLN
INALEDGMYKIKHFTLDKENGALFNLWRKHHTIHGMDKDSIDYVNRMSFPKLEVYDIDIT
DTLALNIKMITNGIHLIEVKRYPSS

>WP_317528795.1#156|Staphylococcus_aureus
MQRDYLIRVETESMSDFKRLNGLMIGFVIKGEAHIYDENNMTQCNSGDIFIINHRDLYRF
QLQQDGIICYIHFQMKYLADKFDDVHCLYFHLTDATTTKNIHQLRNIMARLVSTHIRHNE
LSKLTEQQLVIQLLMHMIHYVPRTYHSNQSILNDDKVNQVCDYIELHFHEDLSLSELSEY
VGWSESHLSKKFAESLGVGFQHFLNTTRIEHAKLDLTYTDETITDIALQNGFSSAASFAR
TFKHFTHQTPKQYRGDRPAITENQQSAQHNYHDRELILLLNDYIEEMNHFIEDIEKVNYK
EITFQPTNHQLNQFNHIIQVGYLRNLLNTQYQSQLLTCHHDFQVNEVLAYDVMPYIMKKL
NAPFTYDAEISNIFYDIDLCLDFLLDHNFSLTMHLDQYDSRDYIDAFKVFIHHVALHVSH
RKDLKFNLYVTTLHTSLIEMTDYFKALFPNGGLYIHLDQATERQLPLLKRLEPHIDHFVF
DANSNDAVDFNKMNDDEFKTASQMIINKTNYLIDLMHRHHLKRPLILLNWNTLTGDTFIT
NGEYFRGGIIIEQLLKLSSKVEAIGYWLNYDLHVSHCKNERDYMNSIELFHQYNGKRPVY
FTALLFNKLTSNILYSDDTCIVTGTDSNFQILLYDAKHFNPYLALDNQMNMRATEMIHLN
INALEEGMYKIKHFTLDKENGALFNLWRKHHTIHGMDKDSIDYVNRMSFPKLEVYDIDVT
DTLALNIKMITNGIHLIEVKRYPSS

>WP_181875458.1#157|Staphylococcus_aureus
MQRDYLIRVETESMSDFKRLNGLMIGFVIKGEAHIYDEHNMTQCNSGDIFIINHRDLYRF
QLQQDGIICYIQFQMKYLADKFDDVHCLYFHLTDATTTKNIHQLRNIMARLVSTHIRHNE
LSKLTEQQLVIQLLMHMIHYVPRTYHSNQSILNDDKVNQVCDYIELHFHEDLSLSELSEY
VGWSESHLSKKFAESLGVGFQHFLNTTRIEHAKLDLTYTDETITDIALQNGFSSAASFAR
TFKHFTHQTPKQYRGDRPAITENQQSAQHNYHDRELILLLNDYIEEMNHFIEDIEKVNYK
EITFQPTNHQLNQFNHIIQVGYLRNLLNTQYQSQLLTCHHDFRVNEVLAYDVMPYIMKKL
NAPFTYDAEISNIFYDIDLCLDFLLDHNFSLTMHLDQYDSRDYIDAFKIFIHHVALHVSH
RKDLKFNLYVTTLHTSLIEMIDYFKALFPNGGLYIHLDQATERHLPLLKRLEPHINHFVF
DANSNDAVDFNKMNDDEFKTASQMIINKTNYLIDLMHRHHLKRPLILLNWNTLTGDTFIT
NGEYFRGGIIIEQLLKLSSKVEGIGYWLNYDLHVSHCRNERDYMNSIELFHQYNGKRPVY
FTALLFNKLTSNILYSDDTCIVTGTDSNFQILLYDAKHFNPYLALDNQMNMRATEMIHLN
INALEEGMYKIKHFTLDKENGALFNLWRKHHTIHGMDKDSIDYVNRMSFPKLEVYDIDMT
DTLALNIKMITNGIHLIEVKRYPSS

>WP_250736214.1#158|Staphylococcus_aureus
MQRDYLIRVETESMSDFKRLNGLMIGFVIKGEAHIYDENNMTQCNSGDIFIINHRDLYRF
QLQQDGIICYIQFQMKYLADKFDDVHCLYFHLTDATTTKNIHQLRNIMARLVSTHIRHNE
LSKLTEQQLVIQLLMHMIHYVPRTYHSNQSILNDDKVNQVCDYIELHFHEDLSLSELSEY
VGWSESHLSKKFAESLGVGFQHFLNTTRIEHAKLDLTYTDETITDIALQNGFSSAASFAR
TFKHFTHQTPKQYRGDRPAITENQQSAQHNYHDRELILLLNDYIEEMNHFIEDIEKVNYK
EITFQPTNHQLNQFNHIIQVGYLRNLLNTQYQSQLLTCHHDFRVNEVLAYDVMPYIMKKL
NAPFTYDAEISNIFYDIDLCLDFLLDHNFSLTMHLDHYDSRDYIDAFKIFIHHVALHVSH
RKDLKFNLYVTTLHTSLIEMIDYFKALFPNGGLYIHLDQATERHLPLLKRLEPHIDHFVF
DANSNDAVDFNKMNDDEFKTAIQMIINKTNYLIDLMHRHHLKRPLILLNWNTLTGDTFIT
NGEYFRGGIIIEQLLKLSSKVEGIGYWLNYDLHVSHCRNERDYMNSIELFHQYNGKRPVY
FTALLFNKLTSNILYSDDTCIVTGTDSNFQILLYDAKHFNPYLALDNQMNMRATEMIHLN
INALEEGMYKIKHFTLDKENGALFNLWRKHHTIHGMDKDSIDYVNRMSFPKLEVYDIDVT
DTLALNIKMITNGIHLIEVKRYPSS

>WP_181875805.1#159|Staphylococcus_aureus
MQRDYLIRVETESMSDFKRLNGLMIGFVIKGEAHIYDEHNMMQCNSGDIFIINHRDLYRF
QLQQDGIICYIQFQMKYLADKFDDVHCLYFHLTDATTTKNIHQLRNIMARLVSTHIRHNE
LSKLTEQQLVIQLLIHMIHYVPRTYHSNQSILNDDKVNQVCDYIELHFHEDLSLSELSEY
VGWSESHLSKKFAESLGVGFQHFLNTTRIEHAKLDLTYTDETITDIALQNGFSSAASFAR
TFKHFTHQTPKQYRGDRPAITENQQSAQHNYHDRELILLLNDYIEEMNHFIEDIEKVNYK
EITFQPTNHQLNQFNHIIQVGYLRNLLNTQYQSQLLTCHHDFQVNEVLAYDVMPYIMKKL
NAPFTYDAEISNIFYDIDLCLDFLLDHNFSLTMHLDQYDSRDYIDAFKVFIHHVALHVSH
RKDLKFNLYVTTLHTSLIEMIDYFKALFPNGGLYIHLDQATERHLPLLKRLEPHIDHFVF
DANSNDAVDFNKMNDDEFKTASQMIINKTNYLIDLMHRHHLKRPLILLNWNTLTGDTFIT
NGEYFRGGIIIEQLLKLSSKVEGIGYWLNYDLHVSHCRNERDYMNSIELFHQYNGKRPVY
FTALLFNKLTSNILYSDDTCIVTGTDSNFQILLYDAKHFNPYLALDNQMNMRATEMIHLN
INALEEGMYKIKHFTLDKENGALFNLWRKHHTIHGMDKDSIDYVNRMSFPKLEVYDIDMT
DTLALNIKMITNGIHLIEVKRYPSS

>WP_174840670.1#160|Staphylococcus_aureus
MQRDYLIRVETESMSDFKRLNGLMIGFVIKDEAHIYDENNMTQCNSGDIFIINHRDLYRF
QLQQDGIICYIQFQMKYLADKFDDVHCLYFHLTDATTTKNIHQLRNIMARLVSTHIRHNE
LSKLTEQQLVIQLLMHMIHYVPRTYHSNQSILNDDKVNQVCDYIELHFHEDLSLSELSEY
VGWSESHLSKKFAESLGVGFQHFLNTTRIEHAKLDLTYTDETITDIALQNGFSSAASFAR
TFKHFTHQTPKQYRGDRPAITENQQSAQHDYHDRELILLLNDYIEEMNHFIEDIEKMNYK
EIAFKPTNQQLNQFNHIIQVGYLRNLLNTQYQSQLLTCHHDFHVNEVLAYDVMPYIMKKL
NAPFTYDAEISNIFYDIDLCLDFLLDHNFSLTMHLDQYDSRDYIDAFKVFIHHVALHVSH
RKDLKFNLYVTTLHTSLIEMIDYFKALFPNGGLYIHLDQATERHLPLLKRLEPHIDHFVF
DANSNDAVDFNKMNDDEFKTASQMIINKTNYLINLMHRHHLKRPLILLNWNTLTGDTFIT
NGEYFRGGIIIEQLLKLSSKVEGIGYWLNYDLHVSHCRNERDYMNSIELFHQYNGKRPVY
FTALLFNKLTSNILYSDDTCIVTGTDSNFQILLYDAKHFNPYLALDNQMNMRATEMIHLN
INALEEGMYKIKHFTLDKENGALFNLWRKHHTIHGMDKDSIDYVNRMSFPKLEVYDIDVT
DTLALNIKMITNGIHLIEVKRYPSS

>WP_172440460.1#161|Staphylococcus_aureus
MQRDYLIRVETESMSDFKRLNGLMIGFVIKGEAHIYDEHNMMQCNSGDIFIINHRDLYRF
QLQQDGIICYIQFQMKYLADKFDDVHCLYFHLTDATTTKNIHQLRNIMARLVSTHIRHNE
LSKLTEQQLVIQLLMHMIHYVPRTYHSNQSILNDDKVNQVCDYIELHFHEDLSLSELSEY
VGWSESHLSKKFAESLGVGFQHFLNTTRIEHAKLDLTYTDETITDIALQNGFSSAASFAR
TFKHFTHQTPKQYRGDRPAITENQQSAQHNYHDRELILLLNDYIEEMNHFIEDIEKVNYK
EITFQPTNHQLNQFNHIIQVGYLRNLLNTQYQSQLLTCHHDFQVNEVLAYDVMPYIMKKL
NAPFTYDAEISNIFYDIDLCLDFLLDHNFSLTMHLDQYDSRDYIDAFKVFIHHVALHVSH
RKDLKFNLYVTTLHTSLIEMIDYFKALFPNGGLYIHLDQATERHLPLLKRLEPHIDHFVF
DANSNDAFDFNKMNDDEFKTASQMIINKTNYLIDLMHRHHLKRPLILLNWNTLTGDTFIT
NGEYFRGGIIIEQLLKLSSKVEGIGYWLNYDLHVSHCRNERDYMNSIELFHQYNGKRPVY
FTALLFNKLTSNILYSDDTCIVTGTDSNFQILLYDAKHFNPYLALDNQMNMRATEMIHLN
INALEEGMYKIKHFTLDKENGALFNLWRKHHTIHGMDKDSIDYVNRMSFPKLEVYDIDMT
DTLALNIKMITNGIHLIEVKRYPSS

>WP_230115137.1#162|Staphylococcus_aureus
MQRDYLIRVETESMSDFKRLSGLMIGFVIKGEAHIYDENNMTQCNSGDIFIINHRDLYRF
QLQQDGIICYIQFQMKYLADKFDDVHCLYFHLTDATTTKNIHQLRNIMARLVSTHIRHNE
LSKLTEQQLVIQLLMHMIHYVPRTYHSNQSILNDDKVNQVCDYIELHFHEDLSLSELSEY
VGWSESHLSKKFAESLGVGFQHFLNTTRIEHAKLDLTYTDETITDIALQNGFSSAASFAR
TFKHFTHQTPKQYRGDRPAITENQQSAQHNYHDRELILLLNDYIEEMNHFIEDIEKVNYK
EITFQPTNHQLNQFNHIIQVGYLRNLLNTQYQSQLLTCHHDFHVNEVLAYDVMPYIMKKL
NAPFTYDAEISNIFYDIDLCLDFLLDHNFSLTMHLDQYDSRDYIDAFKIFIHHVALHVSH
RKDLKFNLYLTTLHTSLIEMIDYFKALFPNGGFYIHLDQATERHLPLLKRLEPHIDHFVF
DANSNDAVDFNKMNDDEFKTASQMIINKTNYLIDLMHRHHLKRPLILLNWNTLTGDTFIT
NGEYFRGGIIIEQLLKLSSKVEGIGYWLNYDLHVSHCRNERDYMNSIELFHQYNGKRPVY
FTALLFNKLTSNILYSDDTCIVTGTDSNFQILLYDAKHFNPYLALDNQMNMRATEMIHLN
INALEEGMYKIKHFTLDKENGALFNLWRKHHTIHGMDRDSIDYVNRMSFPKLEVYDIDVT
DTLALNIKMITNGIHLIEVKRYPSS

>WP_064127149.1#163|Staphylococcus_aureus
MQRDYLIRVETESMPDFKRLNGLMIGFVIKGEAHIYDEHNMTQCNSGDIFIINHRDLYRF
QLQQDGIICYVQFQMKYLADKFDDAHCLYFHLTDATTTKNIHQLRNIMARLVSTHIRHNE
LSKLTEQQLVIQLLMHMIHYVPRTYHSNQSILNDNKVNQVCDYIELHFHEDLSLSELSEY
VGWSESHLSKKFTESLGVGFQHFLNTTRIEHAKLDLTYTDETITDIALQNGFSSAASFAR
TFKHFTHQTPKQYRGDRPAITENQQSAQHDYHDRELILFLNDYIEEMNHFIEDIEKMNYK
EIAFKPTNQQLNQFNHIIQVGYLRNLLNTQYQSQLLTCHHDFQVNEVLAYDVMPYIMKKL
NAPFTYDAEISNIFYDIDLCLDFLLDHNFSLTMHLDQYDSRDYIDAFKIFIHHVALHVSH
RKDLKFNLYVTTLHTSLIEMIDYFKALFPNGGLYIHLDQATERHLPLLKRLEPHIDHFVF
DANSNDAVDFNKMNDDEFKTASQMIINKTNYLIDLMHRHNLKRPLILLNWNTLTGDTFIT
NGEYFRGGIIIEQLLKLSSKVEGIGYWLNYDLHVSHCRNERDYMNSIELFHQYNGKRPVY
FTALLFNKLTSNILYSDDTCIVTGTDSNFQILLYDAKHFNPYLALDNQMNMRATEMIHLN
INALEDGMYKIKHFTLDKENGALFNLWRKHHTIHGMDKDSIDYVNRMSFPKLEVYDIDIT
DTLALNIKMITNGIHLIEVKRYPSS

>WP_252570457.1#164|Staphylococcus_aureus
MQRDYLIRVETESMSDFKRLSGLMIGFVIKGEAHIYDENNMTQCNSGDIFIINHRDLYRF
QLQQDGIICYIQFQMKYLADKFDDVHCLYFHLTDATTTKNIHQLRNIMARLVSTHIRHNE
LSKLTEQQLVIQLLMHMIHYVPRTYHSNQSILNDDKVNQVCDYIELHFHEDLSLSELSEY
VGWSESHLSKKFAESLGVGFQHFLNTTRIEHAKFDLTYTDETITDIALQNGFSSAASFAR
TFKHFTHQTPKQYRGDRPAITENQQSAQHNYHDRELILLLNDYIEEMNHFIEDIEKVNYK
EITFQPTNHQLNQFNHIIQVGYLRNLLNTQYQSQLLTCHHDFHVNEVLAYDVMPYIMKKL
NAPFTYDAEISNIFYDIDLCLDFLLDHNFSLTMHLDQYDSRDYIDAFKIFIHHVALHVSH
RKDLKFNLYLTTLHTSLIEMIDYFKALFPNGGLYIHLDQATERHLPLLKRLEPHIDHFVF
DANSNDAVDFNKMNDDEFKTASQMIINKTNYLIDLMHRHHLKRPLILLNWNTLTGDTFIT
NGEYFRGGIIIEQLLKLSSKVEGIGYWLNYDLHVSHCRNERDYMNSIELFHQYNGKRPVY
FTALLFNKLTSNILYSDDTCIVTGTDSNFQILLYDAKHFNPYLALDNQMNMRATEMIHLN
INALEEGMYKIKHFTLDKENGALFNLWRKHHTIHGMDRDSIDYVNRMSFPKLEVYDIDVT
DTLALNIKMITNGIHLIEVKRYPSS

>WP_053014105.1#165|Staphylococcus_aureus
MQRDYLIRVETESMSDFKRLNGLMIGFVIKGEAHIYDENNMTQCNSGDIFIINHRDLYRF
QLQQDGIICYIQFQMKYLADKFDDVHCLYFHLTDATTTKNIHQLRNIMARLVSTHIRHNE
LSKLTEQQLVIQLLMHMIHYVPRTYHSNQSILNDDKVNQVCDYIELHFHEDLSLSELSEY
VGWSESHLSKKFTESLGVGFQHFLNTTRIEHAKLDLTYTDETITDIALQNGFSSAASFAR
TFKHFTHQTPKQYRGDRPAITENQQSAQHNYHDRELILLLNDYIEEMNHFIEDIEKMNYK
EIAFKPTNQQLNQFNHIIQVGYLRNLLNTQYQSQLLTCHHDFHVNEVLAYDVMPYIMKKL
NAPFTYDAEISNIFYDIDLCLDFLLDHNFSLTMHLDQYDSRDYIDAFKVFIHHVALHVSH
RKDLKFNLYVTTLHTSLIEMIDYFKALFPNGGLYIHLDQATERHLPLLKRLEPHINHFVF
DANSNDAVDFNKMNDDEFKTASQIIINKTNYLIDLMHRHNLKRPLILLNWNTLTGDTFIT
NGEYFRGGIIIEQLLKLSSKVEGIGYWLNYDLHVSHCRNERDYMNSIELFHQYNGKRPVY
FTALLFNKLTSNILYSDDTCIVTGTDSNFQILLYDAKHFNPYLALDNQMNMRATEMIHLN
INALEDGMYKIKHFTLDKENGALFNLWRKHHTIHGMDKDSIDYVNRMSFPKLEVYDIDIT
ETLALNIKMITNGIHLIEVKRYPSS

>WP_303676224.1#167|Staphylococcus_aureus
MQRDYLIRVETESMSDFKRLNGLMIGFVIKGEAHIYDEHNMMQCNSGDIFIINHRDLYRF
QLQQDGIICYIQFQMKYLADKFDDVHCLYFHLTDATTTKNIHQLRNIMARLVSTHIRHNE
LSKLTEQQLVIQLLMHMIHYVPRTYHSNQSILNDDKVNQVCDYIELHFHEDLSLSELSEY
VGWSESHLSKKFAESLGVGFQHFLNTTRIEHAKLDLTYTDETITDIALQNGFSSAASFAR
TFKHFTHQTPKQYRGDRPAITENQQSAQHNYHDRELILLLNDYIEEMNHFIEDIEKVNYK
EITFQPTNHQLNQFNHIIQVGYLRNLLNTQYQSQLLTCHHDFQVNEVLAYDVMPYIMKKL
NAPFTYDAEISNIFYDIDLCLDFLLDHNFSLTMHLDQYDSRDYIDAFKVFIHHVALHVSH
RKDLKFNLYVTTLHTSLIEMIDYFKALFPNGGLYIHLDQATERHLPLLKRLEPHIDHFVF
DANSNDAVDFNKMNDDEFKTASQMIINKTNYLIDLMHRHHLKRPLILLNWNTLTGDTFIT
NGEYFRGGIIIEQLLKLSSKVEGIGYWLNYDLHVSHCRNERDYMNSIELFHQYNGKRPVY
FTALLFNKLTSNILYSDDTCIVTGTDSNFQILLYDAKHFNPYLALDNQMNMRATEMIYLN
INALEEGMYKIKHFTLDKENGALFNLWRKHHTIHGMDKDSIDYVNRMSFPKLEVYDIDMT
DTLALNIKMITNGIHLIEVKRYPSS

>WP_177246249.1#168|Staphylococcus_aureus
MQRDYLIRVETESMSDFKRLNGLMIGFVIKGEAHIYDEHNMMQCNSGDIFIINHRDLYRF
QLQQDGIICYIQFQMKYLADKFDDVHCLYFHLTDATTTKNIHQLRNIMARLVSTHIRHNE
LSKLTEQQLVIQLLMHMIHYVPRTYHSNQSILNDDKVNQVCDYIELHFHEDLSLSELSEY
VGWSESHLSKKFAESLGVGFQHFLNTTRIEHAKLDLTYTDETITDIALQNGFSSAASFAR
TFKHFTHQTPKQYRGDRPAITENQQSAQHNYHDRELILLLNDYIEEMNHFIEDIEKVNYK
EITFQPTNHQLNQFNHIIQVGYLRNLLNTQYQSQLLTCHHDFQVNEVLAYDVMPYIMKKL
NAPFTYDAEISNIFYDIDLCLDFLLDHNFSLTMHLDQYDSRDYIDAFKVFIHHVALHVSH
RKDLKFNLYVTTLHTSLIEMIDYFKALFPNGGLYIHLDQATERHLPLLKRLEPHIDHFVF
DANSNDAVDFNKMNDDEFKTASQMIINKTNYLIDLMHRHHLKRPLILLNWNTLTGDTFIT
NGEYFRGGIIIEQLLKLSSKVEGIGYWLNYDLHVSHCRNERDYMNSIELFHQYNGKRPVY
FTALLFNKLTSNILYSDDTCIVTGIDSNFQILLYDAKHFNPYLALDNQMNMRATEMIHLN
INALEEGMYKIKHFTLDKENGALFNLWRKHHTIHGMDKDSIDYVNRMSFPKLEVYDIDMT
DTLALNIKMITNGIHLIEVKRYPSS

>WP_001188478.1#169|Staphylococcus_aureus_subsp__aureus_21342
MQRDYLIRVETESMSDFKRLNGLMIGFVIKGEAHIYDENNMTQCNIGDIFIINHRDLYRF
QLQQDGIICYIQFQMKYLADKFDDVHCLYFHLTDATTTKNIHQLRNIMARLVSTHIRHNE
LSKLTEQQLVIQLLMHMIHYVPRTYHSNQSILNDDKVNQVCDYIELHFHEDLSLSELSEY
VGWSESHLSKKFAESLGVGFQHFLNTTRIEHAKLDLTYTDETITDIALQNGFSSAASFAR
TFKHFTHQTPKQYRGDRPAITENQQSVQHNYHDRELILLLNDYIEEMNHFIEDIEKMNYK
EITFQPTNHQLNQFNHIIQVGYLRNLLNTQYQSQLLTCHHDFRVNEVLAYDVMPYIMKKL
NAPFTYDAEISNIFYDIDLCLDFLLDHNFSLTMHLDQYDSRDYIDAFKIFIHHVALHVSH
RKDLKFNLYVTTLHTSLIEMIDYFKALFPNGGLYIHLDQATERQLPLLKRLEPHIDHFVF
DANSNDAVDFNKMNDDEFKTASQMIINKTNYLIDLMHRHHLKRPLILLNWNTLTGDTFIT
NGEYFRGGIIIEQLLKLSSKVEGIGYWLNYDLHVSHCRNERDYMNSIELFHQYNGKRPVY
FTALLFNKLTSNILYSDDTCIVTGTDSNFQILLYDAKHFNPYLALDNQMNMRATEMIHLN
INALEEGMYKIKHFTLDKENGALFNLWRKHHTIHGMDKDSIDYVNRMSFPKLEVYDIDMT
DTLALNIKMITNGIHLIEVKRYPSS

>WP_178136472.1#170|Staphylococcus_aureus
MQRDYLIRVETESMSDFKRLNGLMIGFVIKGEAHIYDEHNMMQCNSGDIFIINHRDLYRF
QLQQDGIICYIQFQMKYLADKFDDVYCLYFHLTDATTTKNIHQLRNIMARLVSTHIRHNE
LSKLTEQQLVIQLLMHMIHYVPRTYHSNQSILNDDKVNQVCDYIELHFHEDLSLSELSEY
VGWSESHLSKKFAESLGVGFQHFLNTTRIEHAKLDLTYTDETITDIALQNGFSSAASFAR
TFKHFTHQTPKQYRGDRPAITENQQSAQHNYHDRELILLLNDYIEEMNHFIEDIEKVNYK
EITFQPTNHQLNQFNHIIQVGYLRNLLNTQYQSQLLTCHHDFQVNEVLAYDVMPYIMKKL
NAPFTYDAEISNIFYDIDLCLDFLLDHNFSLTMHLDQYDSRDYIDAFKVFIHHVALHVSH
RKDLKFNLYVTTLHTSLIEMIDYFKALFPNGGLYIHLDQATERHLPLLKRLEPHIDHFVF
DANSNDAVDFNKMNDDEFKTASQMIINKTNYLIDLMHRHHLKRPLILLNWNTLTGDTFIT
NGEYFRGGIIIEQLLKLSSKVEGIGYWLNYDLHVSHCRNERDYMNSIELFHQYNGKRPVY
FTALLFNKLTSNILYSDDTCIVTGTDSNFQILLYDAKHFNPYLALDNQMNMRATEMIHLN
INALEEGMYKIKHFTLDKENGALFNLWRKHHTIHGMDKDSIDYVNRMSFPKLEVYDIDMT
DTLALNIKMITNGIHLIEVKRYPSS

>WP_031825389.1#171|Staphylococcus_aureus_M0721
MQRDYLIRVETESMPDFKRLNGLMIGFVIKGEAHIYDENNMTQCNSGDIFIINHRDLYRF
QLQQDGIICYIQFQMKYLADKFDDVHCLYFHLTDATTTKNIHQLRNIMARLVSTHIRHNE
LSKLTEQQLVIQLLMHMIHYVPRTYHSNQSILNDDKVNQVCDYIELHFHEDLSLSELSEY
VGWSESHLSKKFTESLGVGFQHFLNTTRIEHAKLDLTYTDETITDIALQNGFSSAASFAR
TFKHFTHQTPKQYRGDRPAITENQQSAQHNYHDRELILLLNDYIEEMNHFIEDIEKMNYK
EIAFKPTNQQLNQFNHIIQVGYLRNLLNTQYQSQLLTCHHDFQVNEVLAYDVMPYIMKKL
NAPFTYDAEISNIFYDIDLCLDFLLDHNFSLTMHLNQYDSRDYIDAFKVFIHHVALHVSH
RKDLKFNLYVTTLHTSLIEMIDYFKALFPNGGLYIHLDQATERHLPLLKRLEPHINHFVF
DANSNDAVDFNKMNDDEFKTASQMIINKTNYLIDLMHRHNLKRPLILLNWNTLTGDTFIT
NGEYFRGGIIIEQLLKLSTKVEGIGYWLNYDLHVSHCRNERDYMNSIELFHQYNGKRPVY
FTALLFNKLTSNILYSDDTCIVTGTDSNFQILLYDAKHFNPYLALDNQMNMRATEMIHLN
INALEDGMYKIKHFTLDKENGALFNLWRKHHTIHGMDKDSIDYVNRMSFPKLEVYDIDIT
DTLALNIKMITNGIHLIEVKRYPSS

>WP_001188476.1#172|Staphylococcus_aureus
MQRDYLIRVETESMSDFKRLNGLMIGFVIKGEAHIYDEHNMMQCNSGDIFIINHRDLYRF
QLQQDGIICYIQFQMKYLADKFDDVHCLYFHLTDATTTKNIHQLRNIMARLVSTHIRHNE
LSKLTEQQLVIQLLMHMIHYVPRTYHSNQSILNDDKVNQVCDYIELHFHEDLSLSELSEY
VGWSESHLSKKFAESLGVGFQHFLNTTRIEHAKLDLTYTDETITDIALQNGFSSAASFAR
TFKHFTHQTPKQYRGDRPAITENQQSAQHNYHDRELILLLNDYIEEMNHFIEDIEKVNYK
EITFQPTNHQLNQFNHIIQVGYLRNLLNTQYQSQLLTCHHDFQVNEVLAYDVMPYIMKKL
NAPFTYDAEISNIFYDIDLCLDFLLDHNFSLTMHLDQYDSRDYIDAFKVFIHHVALHVSH
RKDLKFNLYVTTLHTSLIEMTDYFKALFPNGGLYIHLDQATERQLPLLKRLEPHIDHFVF
DANSNDAVDFNKMNDDEFKTASQMIINKTNYLIDLMHRHHLKRPLILLNWNTLTGDTFIT
NGEYFRGGIIIEQLLKLSSKVEGIGYWLNYDLHVSHCRNERDYMNSIELFHQYNGKRPVY
FTALLFNKLTSNILYSDDTCIVTGTDSNFQILLYDAKHFNPYLALDNQMNMRATEMIHLN
INALEEGMYKIKHFTLDKENGALFNLWRKHHTIHGMDKDSIDYVNRMSFPKLEVYDIDVT
DTLALNIKMITNGIHLIEVKRYPSS

>WP_070003905.1#173|Staphylococcus_aureus
MQRDYLIRVETESMSDFKRLNGLMIGFVIKGEAHIYDEYNMTQCNSGDIFIINHRDLYRF
QLQQDGIICYIQFQMKYLADKFDDVHCLYFHLTDATTTKNIHQLRNIMARLVSTHIRHNE
LSKLTEQQLVIQLLMHMIHYVPRTYHSNQSILNDDKVNQVCDYIELHFHEDLSLSELSEY
VGWSESHLSKKFTESLGVGFQHFLNTTRIEHAKLDLTYTDETITDIALQNGFSSAASFAR
TFKHFTHQTPKQYRGDRPAITENQQSAQHNYHDRELILLLNDYIEEMNHFIEDIEKMNYK
EIAFKPTNQQLNQFNHIIQVGYLRNLLNTQYQSQLLTCHHDFHVNEVLAYDVMPYIMKKL
NAPFTYDAEISNIFYDIDLCLDFLLDHNFSLTMHLDQYDSRDYIDAFKVFIHHVALHVSH
RKDLKFNLYVTTLHTSLIEMIDYFKALFPNGGLYIHLDQATQRHLPLLKRLEPHIDHFVF
DANSNDAVDFNKMNDDEFKTASQMIINKTNYLIDLMHRHNLKRPLILLNWNTLTGDTFIT
NGEYFRGGIIIEQLLKLSSKVEGIGYWLNYDLHVSHCRNERDYMNSIELFHQYNGKRPVY
FTALLFNKLTSNILYSDDTCIVTGTDSNFQILLYDAKHFNPYLALDNQMNMRATEMIHLN
INALEDGMYKIKHFTLDKENGALFNLWRKHHTIHGMDKDSIDYVNRMSFPKLEVYDIDIT
DTLALNIKMITNGIHLIEVKRYPSS

>WP_001188469.1#174|Staphylococcus_aureus
MQRDYLIRVETESMPDFKRLNGLMIGFVIKGEAHIYDENNMTQCNSGDIFIINHRDLYRF
QLQQDGIICYIQFQMKYLADKFDDAHCLYFHLTDATTTKNIHQLRNIMARLVSTHIRHNE
LSKLTEQQLVIQLLMHMIHYVPRTYHSNQSILNDDKVNQVCDYIELHFHEDLSLSELSEY
VGWSESHLSKKFTESLGVGFQHFLNTTRIEHAKLDLTYTDETITDIALQNGFSSAASFAR
TFKHFTHQTPKQYRGDRPAITENQQSAQHNYHDRELILLLNDYIEEMNHFIEDIEKMNYK
EIAFKPTNQQLNQFNHIIQVGYLRNLLNTQYQSQLLTCHHDFQVNEVLAYDVMPYIMKKL
NAPFTYDAEISNIFYDIDLCLDFLLDHNFSLTMHLNQYDSRDYIDAFKVFIHHVALHVSH
RKDLKFNLYVTTLHNALIEMIDYFKALFPNGGLYIHLDQATERHLPLLKRLEPHIDHFVF
DANSNDAVDFNKMNDDEFKTASQMIINKTNYLIDLIHRHNLKRPLILLNWNTLTGDTFIT
NGEYFRGGIIIEQLLKLSSKVEGIGYWLNYDLHVSHCKNERDYMNSIELFHQYNGKRPVY
FTALLFNKLTSNILYSDDTCIVTGTDSNFQILLYDAKHFNPYLALDNQMNMRATEMIHLN
INALEEGMYKIKHFTLDKENGALFNLWRKHHTIHGMDKDSIDYVNRMSFPKLEVYDIDIT
DTLALNIKMITNGIHLIEVKRYPSS

>WP_069724663.1#175|Staphylococcus_aureus
MQRDYLIRVETESMSDFKRLNGLMIGFVIKGEAHIYDEHNMMQCNSGDIFIINHRDLYRF
QLQQDGIICYIQFQMKYLADKFDDVHCLYFHLTDATTTKNIHQLRNIMARLVSTHIRHNE
LSKLTEQQLVIQLLMHMIHYVPRTYHSNQSILNDDKVNQVCDYIELHFHEDLSLSELSEY
VGWSESHLSKKFAESLGVGFQHFLNTTRIEHAKLDLTYTDETITDIALQNGFSSAASFAR
TFKHFTHQTPKQYRGDRPAITENQQSAQHNYHDRELILLLNDYIEEMNHFIEDIEKVNYK
EITFQPTNHQLNQFNHIIQVGYLRNLLNTQYQSQLLKCHHDFQVNEVLAYDVMPYIMKKL
NAPFTYDAEISNIFYDIDLCLDFLLDHNFSLTMHLDQYDSRDYIDAFKVFIHHVALHVSH
RKDLKFNLYVTTLHTSLIEMIDYFKALFPNGGLYIHLDQATERHLPLLKRLEPHIDHFVF
DANSNDAVDFNKMNDDEFKTASQMIINKTNYLIDLMHRHHLKRPLILLNWNTLTGDTFIT
NGEYFRGGIIIEQLLKLSSKVEGIGYWLNYDLHVSHCRNERDYMNSIELFHQYNGKRPVY
FTALLFNKLTSNILYSDDTCIVTGTDSNFQILLYDAKHFNPYLALDNQMNMRATEMIHLN
INALEEGMYKIKHFTLDKENGALFNLWRKHHTIHGMDKDSIDYVNRMSFPKLEVYDIDMT
DTLALNIKMITNGIHLIEVKRYPSS

>WP_252550735.1#176|Staphylococcus_aureus
MQRDYLIRVETESMSDFKRLNGLMIGFVIKGEAHIYDENNMTQCNSGDIFIINHRDLYRF
QLQQDGIICYIHFQMKYLADKFDDVHCLYFHLTDATTTKNIHQLRNIMARLVSTHIRHNE
LSKLTEQQLVIQLLMHMIHYVPRTYHSNQSILNDDKVNQVCDYIELHFHEDLSLSELSEY
VGWSESHLSKKFAESLGVGFQHFLNTTRIEHAKLDLTYTDETITDIALQNGFSSAASFAR
TFKHFTHQTPKQYRGDRPAITENQQSAQHNYHDRELILLLNDYIEEMNHFIEDIEKVNYK
EITFQPTNHQLNQFNHITQVGYLRNLLNTQYQSQLLTCHHDFHVNEVLAYDVMPYIMKKL
NAPFTYDAEISNIFYDIDLCLDFLLDHNFSLTMHLDQYDSRDYIDAFKIFIHHVALHVSH
RKDLKFNLYVTTLHTSLIEMIDYFKALFPNGGLYIHLDQATERHLPLLKRLEPHIDHFVF
DANSNDAVDFNKMNDDEFKTASQMIINKTNYLIDLMHRHHLKRPLILLNWNTLTGDTFIT
NGEYFRGGIIIEQLLKLSSKVEGIGYWLNYDLHVSHCRNERDYMNSIELFHQYNGKRPVY
FTALLFNKLTSNILYSDDTCIVTGTDSNFQILLYDAKHFNPYLALDNQMNMRATEMIHLN
INALEEGMYKIKHFTLDKENGALFNLWRKHHTIHGMDKDSIDYVNRMSFPKLEVYDIDMT
DTLALNIKMITNGIHLIEVKRYPSS

>WP_181935317.1#177|Staphylococcus_aureus
MQRDYLIRVETESMSDFKRLNGLMIGFVIKGEAHIYDGHNMMQCNSGDIFIINHRDLYRF
QLQQDGIICYIQFQMKYLADKFDDVHCLYFHLTDATTTKNIHQLRNIMARLVSTHIRHNE
LSKLTEQQLVIQLLMHMIHYVPRTYHSNQSILNDDKVNQVCDYIELHFHEDLSLSELSEY
VGWSESHLSKKFAESLGVGFQHFLNTTRIEHAKLDLTYTDETITDIALQNGFSSAASFAR
TFKHFTHQTPKQYRGDRPAITENQQSAQHNYHDRELILLLNDYIEEMNHFIEDIEKVNYK
EITFQPTNHQLNQFNHIIQVGYLRNLLNTQYQSQLLTCHHDFQVNEVLAYDVMPYIMKKL
NAPFTYDAEISNIFYDIDLCLDFLLDHNFSLTMHLDQYDSRDYIDAFKVFIHHVALHVSH
RKDLKFNLYVTTLHTSLIEMIDYFKALFPNGGLYIHLDQATERHLPLLKRLEPHIDHFVF
DANSNDAVDFNKMNDDEFKTASQMIINKTNYLIDLMHRHHLKRPLILLNWNTLTGDTFIT
NGEYFRGGIIIEQLLKLSSKVEGIGYWLNYDLHVSHCRNERDYMNSIELFHQYNGKRPVY
FTALLFNKLTSNILYSDDTCIVTGTDSNFQILLYDAKHFNPYLALDNQMNMRATEMIHLN
INALEEGMYKIKHFTLDKENGALFNLWRKHHTIHGMDKDSIDYVNRMSFPKLEVYDIDMT
DTLALNIKMITNGIHLIEVKRYPSS

>WP_045157548.1#178|Staphylococcus_aureus
MQRDYLIRVETESMSDFKRLNGLMIGFVIKGEAHIYDENNMTQCNSGDIFIINHRDLYRF
QLQQDGIICYIQFQMKYLADKFDDVHCLYFHLTDATTSKNIHQLRNIMARLVSTHIRHNE
LSKLTEQQLVIQLLMHMIHYVPRTYHSNQSILNDDKVNQVCDYIELHFHEDLSLSELSEY
VGWSESHLSKKFAESLGVGFQHFLNTTRIEHAKLDLTYTDETITDIALQNGFSSAASFAR
TFKHFTHQTPKQYRGDRPAITENQQSAQHNYHDRELILLLNDYIEEMNHFIEDIEKVNYK
EITFQPTNHQLNQFNHIIQVGYLRNLLNTQYQSQLLTCHHDFYVNEVLAYDVMPYIMKKL
NAPFTYDAEISNIFYDIDLCLDFLLDHNFSLTMHLDQYDSRDYIDAFKIFIHHVALHVSH
RKDLKFNLHLTTLHTSLIEMIDYFKALFPNGGLYIHLDQATERHLPLLKRLEPHIDHFVF
DANSNDAVDFNKMNDDEFKTASQMIINKTNYLIDLMHRHHLKRPLILLNWNTLTGDTFIT
NGEYFRGGIIIEQLLKLSSKVEGIGYWLNYDLHVSHCKNERDYMNSIELFHQYNGKRPVY
FTALLFNKLTSNILYSDDTCIVTGTDSNFQILLYDAKHFNPYLALDNQMNMRATEMIHLN
INALEEGMYKIKHFTLDKENGALFNLWRKHHTIHGMDKDSIDYVNRMSFPKLEVYDIDMT
DTLALNIKMITNGIHLIEVKRYPSS

>WP_197839705.1#179|Staphylococcus_aureus
MQRDYLIRVETESMSDFKRLNGLMIGFVIKGEAHIYDENNMTQCNSGDIFIINHRDLYRF
QLQQDGIICYIQFQMKYLADKFDDVHCLYFHLTDATTTKNIHQLRNIMARLVSTHIRHNE
LSKLTEQQLVIQLLMHMIHYVPRTYHSNQSILNDDKVNQVCDYIELHFHEDLSLSELSEY
VGWSESHLSKKFAESLGVGFQHFLNTTRIEHAKLDLTYTDETITDIALQNGFSSAASFAR
TFKHFTHQTPKQYRGDRPAITENQQSAQHNYHDRELILLLNDYIEEMNHFIEDIEKMNYK
GIAFKPTNQQLNQFNHIIQVGYLRNLLNTQYQSQLLTCHHDFHVNEVLAYDVMPYIMKKL
NAPFTYDAEISNIFYDIDLCLDFLLDHNFSLTMHLDQYDSRDYIDAFKIFIHHVALHVSH
RKDLKFNLYVTTLHTSLIEMIDYFKALFPNGGLYIHLDQATERHLPLLKLLEPHIDHFVF
DANSNDAVDFNKMNDDEFKTASQIIINKTNYLIDLMHRHRLKRPLILLNWNTLTGDTFIT
NGEYFRGGIIIEQLLKLSSKVEGIGYWLNYDLHVSHCKNERDYMNSIELFHQYNGKRPVY
FTALLFNKLTSNILYSDDTCIVTGTDSNFQILLYDAKHFNPYLALDNQMNMRATEMIHLN
INALEDGMYKIKHFTLDKENGALFNLWRKHHTIHGMDKDSIDYVNRMSFPKLEVYDIDIT
DTLALNIKMITNGIHLIEVKRYPSS

>WP_180371995.1#180|Staphylococcus_aureus
MQRDYLIRVETESMPDFKRLNGLMIGFVIKGEAHIYDEHNMTQCNSGDIFIINHRDLYRF
QLQQDGIICYIQFQMKYLADKFDDAHCLYFHLTDATTTKNIHQLRNIMARLVSTHIRHNE
LSKLTEQQLVIQLLMHMIHYVPRTYHSNQSILNDNKVNQVCDYIELHFHEDLSLSELSEY
VGWSESHLSKKFTESLGVGFQHFLNTTRIEHAKLDLTYTDETITDIALQNGFSSAASFAR
TFKHFTHQTPKQYRGDRPAITENQQSAQHDYHNRELILFLNDYIEEMNHFIEDIEKMNYK
EIAFKPTNQQLNQFNHIIQVGYLRNLLNTQYQSQLLTCHHDFQVNEVLAYDVMPYIMKKL
NAPFTYDAEISNIFYDIDLCLDFLLDHNFSLTMHLDQYDSRDYIDAFKIFIHHVALHVSH
RKDLKFNLYVTTLHTSLIEMIDYFKALFPNGGLYIHLDQATERHLPLLKRLEPHIDHFVF
DANSNDAVDFNKMNDDEFKTASQMIINKTNYLIDLMHRHNLKRPLILLNWNTLTGDTFIT
NGEYFRGGIIIEQLLKLSSKVEGIGYWLNYDLHVSHCRNERDYMNSIELFHQYNGKRPVY
FTALLFNKLTSNILYSDDTCIVTGTDSNFQILLYDAKHFNPYLALDNQMNMRATEMIHLN
INALEDGMYKIKHFTLDKENGALFNLWRKHHTIHGMDKDSIDYVNRMSFPKLEVYDIDIT
DTLALNIKMITNGIHLIEVKRYPSS

>WP_262537815.1#181|Staphylococcus_aureus
MQRDYLIRVETESMSDFKRLNGLMIGFVIKGEAHIYDEHNMTQCNSGDIFIINHRDLYRF
QLQQDGIICYIQFQMKYLADKFDDVHCLYFHLTDATTTKNIHQLRNIMARLVSTHIRHNE
LSKLTEQQLVIQLLMHMIHYVPRTYHSNQSILNDDKVNQVCDYIELHFHEDLSLSELSEY
VGWSESHLSKKFAESLGVGFQHFLNTTRIEHAKLDLTYTDETITDIALQNGFSSAASFAR
TFKHFTHQTPKQYRGDRPEITENQQSAQHNYHDRELILLLNDYIEEMNHFIEDIEKVNYK
EITFQPTNHQLNQFNHIIQVGYLRNLLNTQYQSQLLTCHHDFRVNEVLAYDVMPYIMKKL
NAPFTYDAEISNIFYDIDLCLDFLLDHNFSLTMHLDQYDSRDYIDAFKIFIHHVALHVSH
RKDLKFNLYVTTLHTSLIEMIDYFKALFPNGGLYIHLDQATERHLPLLKRLEPHINHFVF
DANSNDAVDFNKMNDDEFKTASQMIINKTNYLIDLMHRHHLKRPLILLNWNTLTGDTFIT
NGEYFRGGIIIEQLLKLSSKVEGIGYWLNYDLHVSHCRNERDYMNSIELFHQYNGKRPVY
FTALLFNKLTSNILYSDDTCIVTGTDSNFQILLYDAKHFNPYLALDNQMNMRATEMIHLN
INALEEGMYKIKHFTLDKENGALFNLWRKHHTIHGMDKDSIDYVNRMSFPKLEVYDIDVT
DTLALNIKMITNGIHLIEVKRYPSS

>WP_315977822.1#182|Staphylococcus_aureus
MQRDYLIRVETESMSDFKRLSGLMIGFVIKGEAHIYDENNMTQCNSGDIFIINHRDLYRF
QLQQDGIICYIQFQMKYLADKFDDVHCLYFHLTDATTTKNIHQLRNIMARLVSTHIRHNE
LSKLTEQQLVIQLLMHMIHYVPRAYHSNQSILNDDKVNQVCDYIELHFHEDLSLSELSEY
VGWSESHLSKKFAESLGVGFQHFLNTTRIEHAKLDLTYTDETITDIALQNGFSSAASFAR
TFKHFTHQTPKQYRGDRPAITENQQSAQHNYHDRELILLLNDYIEEMNHFIEDIEKVNYK
EITFQPTNHQLNQFNHIIQVGYLRNLLNTQYQSQLLTCHHDFHVNEVLAYDVMPYIMKKL
NAPFTYDAEISNIFYDIDLCLDFLLDHNFSLTMHLDQYDSRDYIDAFKIFIHHVALHVSH
RKDLKFNLYLTTLHTSLIEMIDYFKALFPNGGLYIHLDQATERHLPLLKRLEPHIDHFVF
DANSNDAVDFNKMNDDEFKTASQMIINKTNYLIDLMHRHHLKRPLILLNWNTLTGDTFIT
NGEYFRGGIIIEQLLKLSSKVEGIGYWLNYDLHVSHCRNERDYMNSIELFHQYNGKRPVY
FTALLFNKLTSNILYSDDTCIVTGTDSNFQILLYDAKHFNPYLALDNQMNMRATEMIHLN
INALEEGMYKIKHFTLDKENGALFNLWRKHHTIHGMDRDSIDYVNRMSFPKLEVYDIDVT
DTLALNIKMITNGIHLIEVKRYPSS

>WP_204177501.1#183|Staphylococcus_aureus
MQRDYLIRVETESMSDFKRLNGLMIGFVIKGEAHIYDEHNMIQCNSGDIFIINHRDLYRF
QLQQDGIICYIQFQMKYLADKFDDVHCLYFHLTDATTTKNIHQLRNIMARLVSTHIRHNE
LSKLTEQQLVIQLLMHMIHYVPRTYHSNQSILNDDKVNQVCDYIELHFHEDLSLSELSEY
VGWSESHLSKKFAESLGVGFQHFLNTTRIEHAKLDLTYTDETITDIALQNGFSSAASFAR
TFKHFTHQTPKQYRGDRPAITENQQSAQHNYHDRELILLLNDYIEEMNHFIEDIEKVNYK
EITFQPTNHQLNQFNHIIQVGYLRNLLNTQYQSQLLTCHHDFQVNEVLAYDVMPYIMKKL
NAPFTYDAEISNIFYDIDLCLDFLLDHNFSLTMHLDQYDSRDYIDAFKVFIHHVALHVSH
RKDLKFNLYVTTLHTSLIEMTDYFKALFPNGGLYIHLDQATERQLPLLKRLEPHIDHFVF
DANSNDAVDFNKMNDDEFKTASQMIINKTNYLIDLMHRHHLKRPLILLNWNTLTGDTFIT
NGEYFRGGIIIEQLLKLSSKVEGIGYWLNYDLHVSHCRNERDYMNSIELFHQYNGKRPVY
FTALLFNKLTSNILYSDDTCIVTGTDSNFQILLYDAKHFNPYLALDNQMNMRATEMIHLN
INALEEGMYKIKHFTLDKENGALFNLWRKHHTIHGMDKDSIDYVNRMSFPKLEVYDIDVT
DTLALNIKMITNGIHLIEVKRYPSS

>WP_001188468.1#184|Staphylococcus_aureus
MQRDYLIRVETESMPDFKRLNGLMIGFVIKGEAHIYDENNMTQCNSGDIFIINHRDLYRF
QLQQDGIICYIQFQMKYLADKFDDAHCLYFHLTDATTTKNIHQLRNIMARLVSTHIRHNE
LSKLTEQQLVIQLLMHMIHYVPRTYHSNQSILNDDKVNQVCDYIELHFHEDLSLSELSEY
VGWSESHLSKKFTESLGVGFQHFLNTTRIEHAKLDLTYTDETITDIALQNGFSSAASFAR
TFKHFTHQTPKQYRGDRPAITENQQSAQHNYHDRELILLLNDYIEEMNHFIEDIEKMNYK
EIAFKPTNQQLNQFNHIIQVGYLRNLLNTQYQSQLLTCHHDFQVNEVLAYDVMPYIMKKL
NAPFTYDAEISNIFYDIDLCLDFLLDHNFSLTMHLNQYDSRDYIDAFKVFIHHVALHVSH
RKDLKFNLYVTTLHNALIEMIDYFKALFPNGGLYIHLDQATERHLPLLKRLEPHIDHFVF
DANSNDAVDFNKMNDDEFKTASQMIINKTNYFIDLIHRHNLKRPLILLNWNTLTGDTFIT
NGEYFRGGIIIEQLLKLSSKVEGIGYWLNYDLHVSHCKNERDYMNSIELFHQYNGKRPVY
FTALLFNKLTSNILYSDDTCIVTGTDSNFQILLYDAKHFNPYLALDNQMNMRATEMIHLN
INALEEGMYKIKHFTLDKENGALFNLWRKHHTIHGMDKDSIDYVNRMSFPKLEVYDIDIT
DTLALNIKMITNGIHLIEVKRYPSS

>WP_276210118.1#185|Staphylococcus_aureus
MQRDYLIRVETESMSDFKRLSGLMIGFVIKGEAHIYDENNMTQCNSGDIFIINHRDLYRF
QLQQDGIICYIQFQMKYLADKFDDVHCLYFHLTDATTTKNIHQLRNIMARLVSTHIRHNE
LSKLTEQQLVIQLLMHMIHYVPRTYHSNQSILNDDKVNQVCDYIELHFHEDLSLSELSEY
VGWSESHLSKKFAESLGVGFQHFLNTTRIEHAKLDLTYTDETITDIALQNGFSSAASFAR
TFKHFTHQTPKQYRGDRPAITENQQSAQHNYHDRELILLLNDYIEEMNHFIEDIEKVNYK
EITFQPTNHQLNQFNHIIQVGYLRNLLNTQYQSQLLTCHHDFHVNEVLAYDVMPYIMKKL
NAPFTYDAEISNIFYDIDLCLDFLLDHNFSLTMHLDQYDSRDYIDAFKIFIHHVALHVSH
RKDLKFNLYLTTLHTSLIEMIDYFKALFPNGGLYIHLDQATERHLPLLKRLEPHIDHFVF
DANSNDAVDFNKMNDDEFKTASQMIINKTNYLIDLMHRHHLKRPLILLNWNTLTGDTFIT
NGEYFRGGIIIEQLLKLSSKVEGIGYWLNYDLHVSHCRNERDYMNSIELFHQYNGKRPVY
FTALLFNKLTSNILYSDDTCIVTGTDSNFQILLYDAKHFNPYLALDNQMNMRATEMIHLN
INALEEGMYKIKHFTLDKENGALFNLWRKHHTIHGMDRDSIDYVNRMSFPKLEVYDIDVT
DTLALNIKMITNGIHLIEVKRYPNS

>WP_311789696.1#186|Staphylococcus_aureus
MQRDYLIRVETESMSDFKRLNGLMIGFVIKGEAHIYDEHNMMQCNSGDIFIINHRDLYRF
QLQQDGIICYIQFQMKYLADKFDDVHCLYFHLTDATTTKNIHQLRNIMARLVSTHIRHNE
LSKLTEQQLVIQLLMHMIHYVPRTYHSNQSILNDDKVNQVCDYIELHFHEDLSLSELSEY
VGWSESHLSKKFAESLGVGFQHFLNTTRIEHAKLDLTYTDETITDIALQNGFSSAASFAR
TFKHFTHQTPKQYRGDRPAITENQQSAQHNYHDRELILLLNDYIEEMNHFIEDIEKVNYK
EITFQPTNHQLNQFNHIIQVGYLRNLLNTQYQSQLLTCHHDFQVNEVLAYDVMPYIMKKL
NAPFTYDAEISNIFYDIDLCLDFLLDHNFSLTMHLDQYDSRDYIDAFKVFIHHVALHVSH
RKDLKFNLYVTTLHTSLIEMIDYFKALFPNGGLYIHLDQDTERHLPLLKRLEPHIDHFVF
DANSNDAVDFNKMNDDEFKTASQMIINKTNYLIDLMHRHHLKRPLILLNWNTLTGDTFIT
NGEYFRGGIIIEQLLKLSSKVEGIGYWLNYDLHVSHCRNERDYMNSIELFHQYNGKRPVY
FTALLFNKLTSNILYSDDTCIVTGTDSNFQILLYDAKHFNPYLALDNQMNMRATEMIHLN
INALEEGMYKIKHFTLDKENGALFNLWRKHHTIHGMDKDSIDYVNRMSFPKLEVYDIDMT
DTLALNIKMITNGIHLIEVKRYPSS

>WP_180992219.1#187|Staphylococcus_aureus
MQRDYLIRVETESMSDFKRLNSLMIGFVIKGEAHIYDENNMTQCNSGDIFIINHRDLYRF
QLQQDGIICYIQFQMKYLADKFDDAHCLYFHLTDATTTKNIHQLRNIMARLVSTHIRHNE
LSKLTEQQLVIQLLMHMIHYVPRTYHSNQSILNDDKVNQVCDYIELHFHEDLSLSELSEY
VGWSESHLSKKFTESLGVGFQHFLNTTRIEHAKLDLTYTDETITDIALQNGFSSAASFAR
TFKHFTHQTPKQYRGDRPAITENQQSAQHDYHDRELILLLNDYIEEMNHFIEDIEKMNYK
EIAFKPNNQQLNQFNHIIQVGYLRNLLNTQYQSQLLTCHHDFHVNEVLAYDVMPYIMKKL
NAPFTYDAEISNIFYDIDLCLDFLLDHNFSLTMHLDQYDSRDYIDAFKVFIHHVALHVSH
RKDLKFNLYVTTLHTSLIEMIDYFKALFPNGGLYIHLDQATQRHLPLLKRLEPHIDHFVF
DANSNDAVDFNKMNDDEFKTASQMIINKTNYLIDLMHRHNLKRPLILLNWNTLTGDTFIT
NGEYFRGGIIIEQLLKLSTKVEGIGYWLNYDLHVSHCRNERDYMNSIELFHQYNGKRPVY
FTALLFNKLTSNILYSDDTCIVTGTDSNFQILLYDAKHFNPYLALDNQMNMRATEMIHLN
INDLEDGMYKIKHFTLDKENGALFNLWRKHHTIHGMDKDSIDYVNRMSFPKLEVYDIDIT
DTLALNIKMITNGIHLIEVKRYPSS

>WP_001188488.1#188|Staphylococcus_aureus
MQRDYLIRVETESMSDFKRLNGLMIGFVIKGEAHIYDENNMTQCNSGDIFIINHRDLYRF
QLQQDGIICYIQFQMKYLADKFDDVHCLYFHLTDATTTKNIHQLRNIMARLVSTHIRHNE
LSKLTEQQLVIQLLMHMIHYVPRTYHSNQSILNDDKVNQVCDYIELHFHEDLSLSELSEY
VGWSESHLSKKFTESLGVGFQHFLNTTRIEHAKLDLTYTDETITDIALQNGFSSAASFAR
TFKHFTHQTPKQYRGDRPAITENQQSAQHNYHDRELILLLNDYIEEMNHFIEDIEKMNYK
EIAFQPTNHQLNQFNHIIQVGYLRNLLNTQYQSQLLTCHHDFQVNEVLAYDVMPYIMKKL
NAPFTYDAEISNIFYDIDLCLDFLLDNNFSLTMHLDHYDSRDYIDAFKIFIHHVALHVSH
RKDLKFNLYVTTLHNSLIEMIDYFKALFPNGGLYIHLDQATERQLPLLKRLEPHIDHFVF
DANSNDAVDFNKMNDDEFKTASQMIINKTNYLIDLMHRHHLKRPLILLNWNTLTGDTFIT
NGEYFRGGIIIEQLLKLSSKVEGIGYWLNYDLHVSHCRNERDYMNSIELFHQYNGKRPVY
FTALLFNKLTSNILYSDDTCIVTGTDSNFQILLYDAKHFNPYLALDNQMNMRATEMIHLN
INALEDGMYKIKHFTLDKENGALFNLWRKHHTIHGMDKDSIDYVNRMSFPKLEVYDIDVT
DTLTLNIKMITNGIHLIEVKRYPSS

>WP_259378345.1#189|Staphylococcus_aureus
MQRDYLIRVETESMSDFKRLNGLMIGFVIKGEAHIYDENNMTQCNSGDIFIINHRDLYRF
QLQQDGIICYIQFQMKYLADKFDDAHCLYFHLTDATTTKNIHQLRNIMARLVSTYIRHNE
LSKLTEQQLVIQLLMHMIHYVPRTYHSNQSILNDDKVNQVCDYIELHFHEDLSLSELSEY
VGWSESHLSKKFTESLGVGFQHFLNTTRIEHAKLDLTYTDETITDIALQNGFSSAASFAR
TFKHFTHQTPKQYRGDRPAITENQQSAQHDYHDRELILLLNDYIEEMNHFIEDIEKMNYK
EIAFKPNNQQLNQFNHIIQVGYLRNLLNTQYQSQLLTCHHDFQVNEVLAYDVMPYIMKKI
NAPFTYDAEISNIFYDIDLCLDFLLDHNFSLTMHLNQYDSRDYIDAFKVFIHHVALHVSH
RKDLKFNLYVTTLHNALIEMIDYFKALFPNGGLYIHLDQATERHLPLLKRLEPHIDHFVF
DANSNDAVDFNKMNDDEFKTASQMIINKTNYLIDLIHRHNLKRPLILLNWNTLTGDTFIT
NGEYFRGGIIIEQLLKLSSKVEGIGYWLNYDLHVSHCKNERDYMNSIELFHQYNGKRPVY
FTALLFNKLTSNILYSDDTCIVTGTDSNFQILLYDAKHFNPYLALDNQMNMRATEMIHLN
INALEEGMYKIKHFTLDKENGALFNLWRKHHTIHGMDKDSIDYVNRMSFPKLEVYDIDIT
DTLALNIKMITNGIHLIEVKRYPSS

>WP_006191468.1#190|Staphylococcus_aureus_M1216
MQRDYLIRVETESMPDFKRLNGLMIGFVIKGEAHIYDENNMTQCNSGDIFIINHRDLYRF
QLQQDGIICYIQFQMKYLADKFDDAHCLYFHLTHATTTKNIHQLRNIMARLVSTHIRHNE
LSKLTEQQLVIQLLMHMIHYVPRTYHSNQSILNDDKVNQVCDYIELHFHEDLSLSELSEY
VGWSESHLSKKFTESLGVGFQHFLNTTRIEHAKLDLTYTDETITDIALQNGFSSAASFAR
TFKHFTHQTPKQYRGDRPAITENQQSAQHDYHDRELILLLNDYIEEMNHFIEDIEKMNYK
EIAFQPANHQLNQFNHIIQVGYLRNLLNTQYQSQLLTCHHDFHVNEVLAYDVMPYIMKKL
NAPFTYDAEISNIFYDIDLCLDFLLDHNFSLTMHLNQYDSRDYIDAFKVFIHHVALHVSH
RKDLKFNLYVTTLHNSLIEMIDYFKALFPNGGLYVHLDQATERHLPLLKRLEPHIDHFVF
DANSNDAVDFNKMNDDEFKTASQMIINKTNYLIDLMHRHNLKRPLILLNWNTLTGDTFIT
NGEYFRGGIIIEQLLKLSSKVEGIGYWLNYDLHVSHCRNERDYMNSIELFHQYNGKRPVY
FTALLFNKLTSNILYSDDTCIVTGTDSNFQILLYDAKHFNPYLALDNQMNMRATEMIHLN
INALEEGMYKIKHFTLDKENGALFNLWRKHHTIHGMDKDSIDYVNRMSFPKLEVYDIDIT
DTLALNIKMITNGIHLIEVKRYPSS

>WP_258464621.1#191|Staphylococcus_aureus
MQRDYLIRVETESMSDFKRLNGLMIGFVIKGEAHIYDEHNMTQCNSGDIFIINHRDLYRF
QLQQDGIICYIQFQMKYLADKFDDVHCLYFHLTDATTTKNIHQLRNIMARLVSTHIRHNE
LSKLTEQQLVIQLLMHMIHYVPRTYHSNQSILNDDKVNQVCDYIELHFHEDLSLSELSEY
VGWSESHLSKKFAESLGVGFQHFLNTTRIEHAKLDLTYTDETITDIALQNGFSSAASFAR
TFKHFTHQTPKQYRGDRPAITENQQSAQHNYHDRELILLLNDYIEEMNHFIEDIEKVNYK
EIIFQPTNHQLNQFNHIIQVGYLRNLLNTQYQSQLLTCHHDFRVNEVLAYDVMPYIMKKL
NAPFTYDAEISNIFYDIDLCLDFLLDHNFSLTMHLDQYDSRDYIDAFKIFIHHVALHVSH
RKDLKFNLYVTTLHTSLIEMIDYFKTLFPNGGLYIHLDQATERHLPLLKRLEPHINHFVF
DANSNDAVDFNKMNDDEFKTASQMIINKTNYLIDLMHRHHLKRPLILLNWNTLTGDTFIT
NGEYFRGGIIIEQLLKLSSKVEGIGYWLNYDLHVSHCRNERDYMNSIELFHQYNGKRPVY
FTALLFNKLTSNILYSDDTCIVTGTDSNFQILLYDAKHFNPYLALDNQMNMRATEMIHLN
INALEEGMYKIKHFTLDKENGALFNLWRKHHTIHGMDKDSIDYVNRMSFPKLEVYDIDVT
DTLALNIKMITNGIHLIEVKRYPSS

>WP_064126763.1#192|Staphylococcus_aureus
MQRDYLIRVETESMSDFKRLNGLMIGFVIKGEAHIYDEHNMMQCNSGDIFIINHRDLYRF
QLQQDGIICYIQFQMKYLADKFDDVHCLYFHLTDATTTKNIHQLRNIMARLVSTHIRHNE
LSKLTEQQLVIQLLMHMIHYVPRTYHSNQSILNDDKVNQVCDYIELHFHEDLSLSELSEY
VGWSESHLSKKFAESLGVGFQHFLNTTRIEHAKLDLTYTDETITDIALQNGFSSAASFAR
TFKHFTHQTPKQYRGDRPAITENQQSAQHNYHDRELILLLNDYIEEMNHFIEDIEKVNYK
EITFQPTNHQLNQFNHIIQVGYLRNLLNTQYQSQLLTCHHDFQVNEVLAYDVMPYIMKKL
NAPFTYDAEISNIFYDIDLCLDFLLDHNFSLTMHLDQYDSRDYIDAFKVFIHHVALHVSH
RKDLKFNLYVTTLHTSLIEMIDYFKALFPNRGLYIHLDQATERHLPLLKRLEPHIDHFVF
DANSNDAVDFNKMNDDEFKTASQMIINKTNYLIDLMHRHHLKRPLILLNWNTLTGDTFIT
NGEYFRGGIIIEQLLKLSSKVEGIGYWLNYDLHVSHCRNERDYMNSIELFHQYNGKRPVY
FTALLFNKLTSNILYSDDTCIVTGTDSNFQILLYDAKHFNPYLALDNQMNMRATEMIHLN
INALEEGMYKIKHFTLDKENGALFNLWRKHHTIHGMDKDSIDYVNRMSFPKLEVYDIDMT
DTLALNIKMITNGIHLIEVKRYPSS

>WP_020976835.1#193|Staphylococcus_aureus
MQRDYLIRVETESMSDFKRLNGLMIGFVIKDEAHIYDENNMTQCNSGDIFIINHRDLYRF
QLQQDGIICYIQFQMKYLADKFDDVHCLYFHLTDATTTKNIHQLRNIMARLVSTHIRHNE
LSKLTEQQLVIQLLMHMIHYVPRTYHSNQSILNDDKVNQVCDYIELHFHEDLSLSELSEY
VGWSESHLSKKFAESLGVGFQHFLNTTRIEHAKLDLTYTDETITDIALQNGFSSAASFAR
TFKHFTHQTPKQYRGDRPAITENQQSAQHDYHDRELILLLNDYIEEMNHFIEDIEKMNYK
EIAFKPTNQQLNQFNHIIQVGYLRNLLNTQYQSQLLTCHHDFHVNEVLAYDVMPYIMKKL
NVPFTYDAEISNIFYDIDLCLDFLLDHNFSLTMHLDQYDSRDYIDAFKVFIHHVALHVSH
RKDLKFNLYVTTLHTSLIEMIDYFKALFPNGGLYIHLDQATERHLPLLKRLEPHIDHFVF
DANSNDAVDFNKMNDDEFKTASQMIINKTNYLINLMHRHHLKRPLILLNWNTLTGDTFIT
NGEYFRGGIIIEQLLKLSSKVEGIGYWLNYDLHVSHCRNERDYMNSIELFHQYNGKRPVY
FTALLFNKLTSNILYSDDTCIVTGTDSNFQILLYDAKHFNPYLALDNQMNMRATEMIHLN
INALEEGMYKIKHFTLDKENGALFNLWRKHHTIHGMDKDSIDYVNRMSFPKLEVYDIDVT
DTLALNIKMITNGIHLIEVKRYPSS

>WP_001188475.1#194|Staphylococcus_aureus
MQRDYLIRVETESMSDFKRLNGLMIGFVIKGEAHIYDEHNMMQCNSGDIFIINHHDLYRF
QLQQDGIICYIQFQMKYLADKFDDVHCLYFHLTDATTTKNIHQLRNIMARLVSTHIRHNE
LSKLTEQQLVIQLLMHMIHYVPRTYHSNQSILNDDKVNQVCDYIELHFHEDLSLSELSEY
VGWSESHLSKKFAESLGVGFQHFLNTTRIEHAKLDLTYTDETITDIALQNGFSSAASFAR
TFKHFTHQTPKQYRGDRPAITENQQSAQHNYHDRELILLLNDYIEEMNHFIEDIEKVNYK
EITFQPTNHQLNQFNHIIQVGYLRNLLNTQYQSQLLTCHHDFQVNEVLAYDVMPYIMKKL
NAPFTYDAEISNIFYDIDLCLDFLLDHNFSLTMHLDQYDSRDYIDAFKVFIHHVALHVSH
RKDLKFNLYVTTLHTSLIEMIDYFKALFPNGGLYIHLDQATERHLPLLKRLEPHIDHFVF
DANSNDAVDFNKMNDDEFKTASQMIINKTNYLIDLMHRHHLKRPLILLNWNTLTGDTFIT
NGEYFRGGIIIEQLLKLSSKVEGIGYWLNYDLHVSHCRNERDYMNSIELFHQYNGKRPVY
FTALLFNKLTSNILYSDDTCIVTGTDSNFQILLYDAKHFNPYLALDNQMNMRATEMIHLN
INALEEGMYKIKHFTLDKENGALFNLWRKHHTIHGMDKDSIDYVNRMSFPKLEVYDIDMT
DTLALNIKMITNGIHLIEVKRYPSS

>WP_217176331.1#195|Staphylococcus_aureus
MQRDYLIRVETESMSDFKRLNGLMIGFVIKGEAHIYDEHNMMQCNSGDIFIINHRDLYRF
QLQQDGIICYIQFQMKYLADKFDDVHCLYFHLTDATTTKNIHQLRNIMARLVSTHIRHNE
LSKLTEQQLVIQLLMHMIHYVPRTYHSNQSILNDDKVNQVCDYIELHFHEDLSLSELSEY
VGWSESHLSKKFAESLGVGFQHFLNTTRIEHAKLDLTYTDETITDIALQNGFSSAASFAR
TFKHFTHQTPKQYRGDRPAITENQQSAQHNYHDRELILLLNDYIEEMNHFIEDIEKVNYK
EITFQPTNHQLNQFNHIIQVGYLRNLLNTQYQSQLLTCHHDFQVNEVLAYDVMPYIMKKL
NAPFTYDAEISNIFYDIDLCLDFLLDHNFSLTMHLDQYDSRDYIDAFKVFIHHVALHVSH
RKDLKFNLYVTTLHTSLIEMTDYFKALFPNGGLYIHLDQATERQLPLLKRLEPHIDHFVF
DANSNDAVDFNKMNDDEFKTASQMIINKTNYLIDLMHRHHLKRPLILLNWNTLTGDTFIT
NGEYFRGGIIIEQLLKLSSKVEGIGYWLNYDLHVSHCRNERDYMNSIELFHQYNGKRPVY
FTALLFNKLTSNILYSDDTCIVTGTDSNFQMLLYDAKHFNPYLALDNQMNMRATEMIHLN
INALEEGMYKIKHFTLDKENGALFNLWRKHHTIHGMDKDSIDYVNRMSFPKLEVYDIDVT
DTLALNIKMITNGIHLIEVKRYPSS

>WP_181935393.1#196|Staphylococcus_aureus
MQRDYLIRVETESMSDFKRLNGLMIGFVIKGEAHIYDEHNMMQCNSGDIFIINHRDLYRF
QLQQDGIICYIQFQMKYLADKFDDVHCLYFHLTDATTTKNIHQLRNIMARLVSTHIRHNE
LSKLTEQQLVIQLLMHMIHYVPRTYHSNQSILNDDKVNQVCDYIELHFHEDLSLSELSEY
VGWSESHLSKKFAESLGVGFQHFLNTTRIEHAKLDLTYTDETITDIALQNGFSSAASFAR
TFKHFTHQTPKQYRGDRPAITENQQSAQHNYHDRELILLLNDCIEEMNHFIEDIEKVNYK
EITFQPTNHQLNQFNHIIQVGYLRNLLNTQYQSQLLTCHHDFQVNEVLAYDVMPYIMKKL
NAPFTYDAEISNIFYDIDLCLDFLLDHNFSLTMHLDQYDSRDYIDAFKVFIHHVALHVSH
RKDLKFNLYVTTLHTSLIEMIDYFKALFPNGGLYIHLDQATERHLPLLKRLEPHIDHFVF
DANSNDAVDFNKMNDDEFKTASQMIINKTNYLIDLMHRHHLKRPLILLNWNTLTGDTFIT
NGEYFRGGIIIEQLLKLSSKVEGIGYWLNYDLHVSHCRNERDYMNSIELFHQYNGKRPVY
FTALLFNKLTSNILYSDDTCIVTGTDSNFQILLYDAKHFNPYLALDNQMNMRATEMIHLN
INALEEGMYKIKHFTLDKENGALFNLWRKHHTIHGMDKDSIDYVNRMSFPKLEVYDIDMT
DTLALNIKMITNGIHLIEVKRYPSS

>WP_172452430.1#197|Staphylococcus_aureus
MQRDYLIRVETESMSDFKRFNGLMIGFVIKGEAHIYDENNMTQCNSGDIFIINHRDLYRF
QLQQDGIICYIQFQMKYLADKFDDVHCLYFHLTDATTTKNIHQLRNIMARLVSTHIRHNE
LSKLTEQQLVIQLLMHMIHYVPRTYHSNQSILNDDKVNQVCDYIELHFHEDLSLSELSEY
VGWSESHLSKKFTESLGVGFQHFLNTTRIEHAKLDLTYTDETITDIALQNGFSSAASFAR
TFKHFTHQTPKQYRGDRPAITENQQSAQHNYHDRELILLLNDYIEEMNHFIEDIEKMNYK
EIAFQPTNHQLNQFNHIIQVGYLRNLLNTQYQSQLLTCHHDFQVNEVLAYDVMPYIMKKL
NAPFTYDAEISNIFYDIDLCLDFLLDNNFSLTMHLDHYDSRDYIDAFKIFIHHVALHVSH
RKDLKFNLYVTTLHNSLIEMIDYFKALFPNGGLYIHLDQATERQLPLLKRLEPHIDHFVF
DANSNDAVDFNKMNDDEFKTASQMIINKTNYLIDLMHRHHLKRPLILLNWNTLTGDTFIT
NGEYFRGGIIIEQLLKLSSKVEGIGYWLNYDLHVSHCRNERDYMNSIELFHQYNGKRPVY
FTALLFNKLTSNILYSDDTCIVTGTDSNFQILLYDAKHFNPYLALDNQMNMRATEMIHLN
INALEDGMYKIKHFTLDKENGALFNLWRKHHTIHGMDKDSIDYVNRMSFPKLEVYDIDVT
DTLTLNIKMITNGIHLIEVKRYPSS

>WP_252555315.1#198|Staphylococcus_aureus
MQRDYLIRVETESMSDFKRLNGLMIGFVIKGEAHIYDEHNMTQCNSGDIFIINHRDLYRF
QLQQDGIICYIQFQMKYLADKFDDVHCLYFHLTDATTTKNIHQLRNIMARLVSTHIRHNE
LSKLTEQQLVIQLLMHMIHYVPRTYHSNQSILNDDKVNQVCDYIELHFHEDLSLSELSEY
VGWSESHLSKKFAESLGVGFQHFLNTTRIEHAKLDLIYTDETITDIALQNGFSSAASFAR
TFKHFTHQTPKQYRGDRPAITENQQSAQHNYHDRELILLLNDYIEEMNHFIEDIEKVNYK
EITFQPTNHQLNQFNHIIQVGYLRNLLNTQYQSQLLTCHHDFRVNEVLAYDVMPYIMKKL
NAPFTYDAEISNIFYDIDLCLDFLLDHNFSLTMHLDQYDSRDYIDAFKIFIHHVALHVSH
RKDLKFNLYVTTLHTSLIEMIDYFKALFPNGGLYIHLDQATERHLPLLKRLEPHINHFVF
DANSNDAVDFNKMNDDEFKTASQMIINKTNYLIDLMHRHHLKRPLILLNWNTLTGDTFIT
NGEYFRGGIIIEQLLKLSSKVEGIGYWLNYDLHVSHCRNERDYMNSIELFHQYNGKRPVY
FTALLFNKLTSNILYSDDTCIVTGTDSNFQILLYDAKHFNPYLALDNQMNMRATEMIHLN
INALEEGMYKIKHFTLDKENGALFNLWRKHHTIHGMDKDSIDYVNRMSFPKLEVYDIDVT
DTLALNIKMITNGIHLIEVKRYPSS

>WP_179133182.1#199|Staphylococcus_aureus
MQRDYLIRVETESMPDFKRLNGLMIGFVIKGEAHIYDENNMTQCNSGDIFIINHRDLYRF
QLQQDGIICYIQFQMKYLADKFDDAHCLYFHLTDATTTKNIHQLRNIMARLVSTHIRHNE
LSKLTEQQLVIQLLMHMIHYVPRTYHSNQSILNDDKVNQVCDYIELHFHEDLSLSELSEY
VGWSESHLSKKFTESLGVGFQHFLNTTRIEHAKLDLTYTDETITDIALQNGFSSAASFAR
TFKHFTHQTPKQYRGDRPAITENQQSAQHNYHDRELILLLNDYIEEMNHFIEDIEKMNYK
EIAFKPTNQQLNQFNHIIQVGYLRNLLNTQYQSQLLTCHHDFQVNEVLAYDVMPYIMKKL
NAPFTYDAEISNIFYDIDLCLDFLLDHNFSLTMHLNQYDSRDYIDAFKVFIHHVALHVSH
RKDLKFNLYVTTLHNALIEMIDYFKALFPNGGLYIHLDQATERHLPLLKRLEPHIDHFIF
DANSNDAVDFNKMNDDEFKTASQMIINKTNYLIDLIHRHNLKRPLILLNWNTLTGDTFIT
NGEYFRGGIIIEQLLKLSSKVEGIGYWLNYDLHVSHCKNERDYMNSIELFHQYNGKRPVY
FTALLFNKLTSNILYSDDTCIVTGTDSNFQILLYDAKHFNPYLALDNQMNMRATEMIHLN
INALEEGMYKIKHFTLDKENGALFNLWRKHHTIHGMDKDSIDYVNRMSFPKLEVYDIDIT
DTLALNIKMITNGIHLIEVKRYPSS

>WP_309550827.1#200|Staphylococcus_aureus
MQRDYLIRVETESMSDFKRLNGLMIGFVIKGEAHIYDEHNMMQCNSGDIFIINHRDLYRF
QLQQDGIICYIQFQMKYLADKFDDVHCLYFHLTDATTTKNIHQLRNIMARLVSTHIRHNE
LSKLTEQQLVIQLLMHMIHYVPRTYHSNQSILNDDKVNQVCDYIELHFHEDLSLSELSEY
VGWSESHLSKKFAESLGVGFQHFLNTTRIEHAKLDLTYTDETITDIALQNGFSSAASFAR
TFKHFTHQTPKQYRGDRPAITENQQSAQHNYHDRELILLLNDYIEEMNHFIEDIEKVNYK
EITFQPTNHQLNQFNHIIQVGYLRNLLNTQYQSQLLTCHHDFQVNEVLAYDVMPYIMKKL
NAPFTYDAEISNIFYDIDLCLDFLLDHNFSLTMHLDQYDSRDYIDAFKVFIHHVALHVSH
RKDLKFNLYVTTLHTSLIEMIDYFKALFPNGGLYIHLDQATERHLPLLKRLEPHIDHFVF
DANSNDAVDFNKMNDDEFKTASQMIINKTNYLIDLMHRHHLKRPLILLNWNTLTGDTFIT
NGEYFRGGIIIEQLLKLSSKVEGIGYWLNYDLHVSHCRNEHDYMNSIELFHQYNGKRPVY
FTALLFNKLTSNILYSDDTCIVTGTDSNFQILLYDAKHFNPYLALDNQMNMRATEMIHLN
INALEEGMYKIKHFTLDKENGALFNLWRKHHTIHGMDKDSIDYVNRMSFPKLEVYDIDMT
DTLALNIKMITNGIHLIEVKRYPSS

>WP_000015644.1 MULTISPECIES: TcpD family membrane protein 
MSGLFSFLVLGADRPSIDGLGDWIGNEVGTGIGLIVLIVGIVHWATGKYGRMIALFIVGGLLFLVSKGPEQVFNAISGIWKMIFGG
>WP_000036324.1 DUF1648 domain-containing protein 
MSKIRSFTILSLLIYLAMMCYTVATYSKLPTKVPIHYNLAGDADNFADKWVLLLINSAFIVIWLIFFIAGRYYERFAKWSHYNHTPREIRAIKLFLSTLNLEIMSYMSIFTVLEIWQIQHHHQFNLLWFNMIFIIIIGLTLVIFCLLPTIHKMRDSQ
>WP_000036327.1 MULTISPECIES: DUF1648 domain-containing protein 
MSKIRSFTILSLLIYLAMMCYTVVTYPKLPTKVPIHYNLAGDADNFADKWVLLLINSAFIVIWLIFFIAGRYYERFAKWSHYNHTPREIRAIKLFLSTLNLEIMSYMSIFTVLEIWQIQHHHQFNLLWFNMIFIIIIGLTLVIFCLLPTIHKMRDSQ
>WP_000036328.1 MULTISPECIES: DUF1648 domain-containing protein 
MSKIRSFTILSLLIYLAMMCYTVVTYSKLPTKVPIHYNLAGDADNFADKWVLLLINSAFIVIWLIFFIAGRYYERFAKWSHYNHTPREIRAIKLFLSTLNLEIMSYMSIFTILEIWQIQYHHQFNLLWFNMIFIIIIGLTLVIFCLLPTIHKMRDSQ
>WP_000036329.1 MULTISPECIES: DUF1648 domain-containing protein 
MSKIRSFTILSLLIYLAMMCYTVVTYSKLPTKVPIHYNLAGDADNFADKWVLLLINSAFIVIWLIFFIAGRYYERFAKWSHYNHTPREIRAIKLFLSTLNLEIMSYMSIFTVLEIWQIQHHHQFNLLWFNMIFIIIIGLTLVIFCLLPTIHKMRDSQ
>WP_000036330.1 MULTISPECIES: DUF1648 domain-containing protein 
MSKIRSFTILSLLIYLAMMCYTVVTYSKLPTKVPIHYNLAGDADNFADKWVLLLINSAFIVIWLIFFIAGRYYERFAKWSHYNHTPREIRAIKLFLSTLNLEIMSYMSIFTVLEIWQIQHHHQLNLLWFNMIFIIIIGLTLVIFCLLPTIHKMRDSQ
>WP_000036331.1 MULTISPECIES: DUF1648 domain-containing protein 
MSKIRSFTILSLLIYLAMMCYTVVTYSKLPTKVPIHYNLAGDADNFADKWVLLLINSAFIVIWLIFFIAGRYYERLAKWSHYNHTPREIRAIKLFLSTLNLEIMSYMSIFTVLEIWQIQHHHQFNLLWFNMIFIIIIGLTLVIFCLLPTIHKMRDSQ
>WP_000036332.1 MULTISPECIES: DUF1648 domain-containing protein 
MSKIRSFTILSLLIYLAMMCYTVVTYSKLPTKVPIHYNLAGNADNFADKWVLLLINSAFIVIWLIFFIAGRYYERFAKWSHYNHTPREIRAIKLFLSTLNLEIMSYMSIFTVLEIWQIQHHHQFNLLWFNMIFIIIIGLTLVIFCLLPTIHKMRDSQ
>WP_000036335.1 MULTISPECIES: DUF1648 domain-containing protein 
MSKIRSFTILSLLIYLAMTCYTVVTYPKLPTKVPIHYNLAGDADNFADKWVLLLINSAFIVIWLIFFIAGRYYERFAKWSHYNHTPREIRAIKLFLSTLNLEIMSYMSIFTVLEIWQIQHHHQFNLLWFNMIFIIIIGLTLVIFCLLPTIHKMRDSQ
>WP_000066174.1 MULTISPECIES: hypothetical protein 
MSNKFRLDHSLINNKTETTSAVSKLSYEIENANLNGLPKNNLQMQFDRLKVTNEFPSNLEYIDSHTDKKYGVTASAFLNKDTGKVIIGMTGTNFKKDALAKRYSGNGDKQDKIDSDETEKDLISDFEIGISPPSDKSKHYEETQEFIKKIKNKYDIDFITGHSLGGREAVILGMSNGIPNIVVYNPAPISIFNLNPNSPEGKRLLELYKNYKGNITRFVAENDELTENLKKYKHFMFFGNDIVLKNGKGHSMDGFLTEQEQKAIKKELKKVQGYVEENNKSFVKNSNNAMSKLASIELLRANMMTTNGGWLSSSQQKVLESLTALTIAQSFNQLIEDEINQIKKMYNEKKKKFEKNWEDAQKAGNAVGKDLTVSEVLEALNEGQVNESSMVGDPEQMISLNERQLSTIGSSISNYILRVRFSINEIVDKDQVLASQIGGLL
>WP_000080554.1 DNA2/NAM7 family helicase 
MSQLLNDTLSAWLLIESLSPGEVNFTAEDILSAEHFKNDAKQAQLQSFDEYFEIWNSERFIISEEKSETGELIFKFYRHCFRYNEINLKIQDIFDDYSDIHNPNGTHCYGYTFNTDKHGKVIVDSIHIPMIMSALKEIEKNKNANIEEKFNDSVEKFFQKVKEILADEPINEFKLKKMDKAYDEYFSVLNSKKDGLFGHYVAIEYVKDSDLPQPEFNSFFISDIEKARKSPNQTLIDYIEGVEESQRIEVDENKEMFDKFLHPSRLPDGRWPSQTEFRLSLMQQLAVNQITSGNERISSVNGPPGTGKTTLLKDIFAHLVVERGKELAKLNNPKDAFVKTKIHETDDKYVYLLKESIAKYKMVVASSNNGAVENISKDLPKIEEIIRNPEKCKFPKYEQNYANLAHELKDFAEIAEDLIGESAWGLFSGVFGKSTNINQVLSHMLKQDANDIGFAKLLQNENNRMSYNELMSEWQSHQRAFLEELRHVEMLKEESIRAYDVYKNCESFSKIEQVINSEKTSIEEQVYHLDNETLRDNKEIEDLDNRINYIVKQIETLNELIKSIKESNKGFINKLKAMFNSEEDESYKDHNKEKQQLLTQQLELEKCKKNKHEDLVSKLKEKEKLIKQLTKVQLQLDELNSQLQELEAYRIESKITIPEKDFWSDNNYDERQVTNLWTSDELQYRRAMLFLRAMILHKLLLIANNTTIYYAINDFKDRRKLIDANPDKVHNAWNVMHLIFPVVSTTFASFKSMYGGIPKDFIDYLFIDEAGQAIPQAAVGALYRSKKVVAVGDPIQIEPVVTLESHLIDNIRKNYHVPEYLVSKEASVQSVADNANQYGFWKSDATDSNQKTWIGIPLWVHRRCLKPMFTIANQIAYNNKMVLPSNITKVGKTGWYDVKGNAVQKQFVKEHGEKVVGLLADDWIEAIKEGKNEPSSFVISPFSAVQQQIKRMLKQQLPTRIDIERTKINQWVDKSIGTVHTFQGKEAQKVYFVIGTDNTQDGAVNWSCEKPNLLNVAVTRAKKEFYVIGDMQRIQMKPFYETIFKERNVK
>WP_000080557.1 DEAD/DEAH box helicase 
MSQLLNDTLSAWLLIESLSPGEVNFTAEDILSAEHFKNGAKQAQLQSFDEYFEIWNAERFIISEEKSETGELIFKFYRHCFRYNEINLKIQDIFDDYSEIHNPNGTHCYGYTFNTDKHGKVIVDSIHIPMIMSALKEIEKNKNANIEEKFNDSVEKFVQKVKEILADEPINEFKLKKMDKAYDEYFSVLNSKKDGLFGHYVAIEYVKDSDLPQPEFNSFFISDIEKARKSPNQTLIDYIEGVEESQHIEVDENKEMFDKFLHPSRLPDGRWPSQTEFRLSLMQQLAVNQITSGNERISSVNGPPGTGKTTLLKDIFAHLVVERGKELAKLNNPKDAFVKTKIHETDDKYVYLLKESIAKYKMVVASSNNGAVENISKDLPKIEEIIRNPEKCKFPKYEQNYANLAHELKDFAEIAEDLIGESAWGLFSGVFGKSTNINQVLSHMLKQDANDIGFAKLLQNENNRMSYNELMSEWQSHQRAFLEELRHVEMLKEESIRAYDVYKNCESFSKIEQVINSEKTSIEEQVYHLDNETLRDNKEIEDLDNRINYIVKQIETLNELIKSIKESNKGFINKLKAMFNSEEDESYKDHNKEKQQLLTQQLELEKCKKNKHEDLVSKLKEKEKLIKQLTKVQLQLDELNSQLQELEAYRIESKITIPEKDFWSDNNYDERQVTNLWTSDELQYRRAMLFLRAMILHKLLLIANNTTIYYAINDFKDRRKLIDANPDKVHNAWNVMHLIFPVVSTTFASFKSMYGGIPKDFIDYLFIDEAGQAIPQAAVGALYRSKKVVAVGDPIQIEPVVTLESHLIDNIRKNYHVPEYLVSKEASVQSVADNANQYGFWKSDATDSNQKTWIGIPLWVHRRCLKPMFTIANQIAYNNKMVLPSNITKVGKTGWYDVKGNAVQKQFVKEHGEKVVGLLADDWIEAIKEGKNEPSSFVISPFSAVQQQIKRMLKQQLPTRIDIERTKINQWVDKSIGTVHTFQGKEAQKVYFVIGTDNTQDGAVNWSCEKPNLLNVAVTRAKKEFYVIGDMQRIQMKPFYETIFKERNVK
>WP_000080559.1 MULTISPECIES: DEAD/DEAH box helicase 
MSQLLNDTLSAWLLIESLSPGEVNFTAEDILSAEHFKNGAKQAQLQSFDEYFEIWNAERFIISEEKSETGELIFKFYRHCFRYNEINLKIQDIFDDYSEIHNPNGTHCYGYTFNTDKHGKVIVDSIHIPMIMSALKEIEKNKNANIEEKFNDSVEKFVQKVKEILADEPINEFKLKKMDKAYDEYFSVLNSKKDGLFGHYVAIEYVKDSDLPQPEFNSFFISDIEKARKSPNQTLIDYIEGVEESQRIEVDENKEMFDKFLHPSRLPDGRWPSQTEFRLSLMQQLAVNQITSGNERISSVNGPPGTGKTTLLKDIFAHLVVERGKELAKLNNPKDAFVKTKIHETDDKYVYLLKESIAKYKMVVASSNNGAVENISKDLPKIEEIIRNPEKCKFPKYEQNYANLAHELKDFAEIAEDLIGESAWGLFSGVFGKSTNINQVLSHMLKQDANDIGFAKLLQNENNRMSYNELMSEWQSHQRAFLEELRHVEMLKEESIRAYDVYKNCESFSKIEQVINSEKTSIEEQVYHLDNETLRDNKEIEDLDNRINYIVKQIETLNELIKSIKESNKGFINKLKAMFNSEEDESYKDHNKEKQQLLTQQLELEKCKKNKHEDLVSKLKEKEKLIKQLTKVQLQLDELNSQLQELEAYRIESKITIPEKDFWSDNNYDERQVTNLWTSDELQYRRAMLFLRAMILHKLLLIANNTTIYYAINDFKDRRKLIDANPDKVHNAWNVMHLIFPVVSTTFASFKSMYGGIPKDFIDYLFIDEAGQAIPQAAVGALYRSKKVVAVGDPIQIEPVVTLESHLIDNIRKNYHVPEYLVSKEASVQSVADNANQYGFWKSDATDSNQKTWIGIPLWVHRRCLKPMFTIANQIAYNNKMVLPSNITKVGKTGWYDVKGNAVQKQFVKEHGEKVVGLLADDWIEAIKEGKNEPSSFVISPFSAVQQQIKRMLKQQLPTRIDIERTKINQWVDKSIGTVHTFQGKEAQKVYFVIGTDNTQDGAVNWSCEKPNLLNVAVTRAKKEFYVIGDMQRIQMKPFYETIFKERNVK
>WP_000080560.1 DNA2/NAM7 family helicase 
MSQLLNDTLSAWLLIESLSPGEVNFTAEDILSAEHFKNGAKQAQLQSFDEYFEIWNAERFIISEEKSETGELIFKFYRHCFRYNEINLKIQDIFDDYSEIHNPNGTHCYGYTFNTDKHGKVIVDSIHIPMIMSALKEIEKNKNANIEEKFNDSVEKFVQKVKEILADEPINEFKLKKMDKAYDEYFSVLNSKKDGLFGHYVAIEYVKDSDLPQPEFNSFFISDIEKARKSPNQTLIDYIEGVEESQRIEVDENKEMFDKFLHPSRLPDGRWPSQTEFRLSLMQQLAVNQITSGNERISSVNGPPGTGKTTLLKDIFAHLVVERGKELAKLNNPKDAFVKTKIHETDDKYVYLLKESIAKYKMVVASSNNGAVENISKDLPKIEEIIRNPEKCKFPKYEQNYANLAHELKDFAEIAEGLIGESAWGLFSGVFGKSSNINKVLEHMLKKDGNDIGFARLLQNENNRMSYHELMTEWQAHQRAFLEELRHVEMLKEESIRAYDVYKNCESFSKIEQVINSEKTSIEEQVYHLDNETLRDNKEIEDLDNRINYIVKQIETLNELIKSIKESNKGFINKLKAMFNSEEDESYKDHNKEKQQLLTQQLELEKCKKNKHEDLVSKLKEKEKLIKQLTKVQLQLDELNSQLQELEAYRIESKITIPEKDFWSDNNYDERQVTNLWTSDELQYRRAMLFLRAMILHKLLLIANNTTIYYAINDFKDRRKLIDANPDKVHNAWNVMHLIFPVVSTTFASFKSMYGGIPKDFIDYLFIDEAGQAIPQAAVGALYRSKKVVAVGDPIQIEPVVTLESHLIDNIRKNYHVPEYLVSKEASVQSVADNANQYGFWKSDATDSNQKTWIGIPLWVHRRCLKPMFTIANQIAYNNKMVLPSNITKVGKTGWYDVKGNAVQKQFVKEHGEKVVGLLADDWIEAIKEGKNEPSSFVISPFSAVQQQIKRMLKQQLPTRIDIERTKINQWVDKSIGTVHTFQGKEAQKVYFVIGTDNTQDGAVNWSCEKPNLLNVAVTRAKKEFYVIGDMQRIQMKPFYETIFKERNVE
>WP_000080564.1 MULTISPECIES: DEAD/DEAH box helicase 
MSQLLNDTLSAWLLIESLSPGEVNFTAEDILSAEHFKNGAKQAQLQSFDEYFEIWNSERFIISEEKSETGELIFKFYRHCFRYNEINLKIQDIFDDYSDIHNPNGTHCYGYTFNTDKHGKVIVDSIHIPMIMSALKEIEKNKNANIEEKFNDSVEKFFQKVKEILADEPINEFKLKKMDKAYDEYFSVLNSKKDGLFGHYVAIEYVKDSDLPQPEFNSFFISDIEKARKSPNQTLIDYIEGVEESQRIEVDENKEMFDKFLHPSRLPDGRWPSQTEFRLSLMQQLAVNQITSGNERISSVNGPPGTGKTTLLKDIFAHLVVERGKELAKLNNPKDAFVKTKIHETDDKYVYLLKESIAKYKMVVASSNNGAVENISKDLPKIEEIIRNPEKCKFPKYEQNYANLAHELKDFAEIAEDLIGESAWGLFSGVFGKSTNINQVLSHMLKQDANDIGFAKLLQNENNRMSYNELMSEWQSHQRAFLEELRHVEMLKEESIRAYDVYKNCESFSKIEQVINSEKTSIEEQVYHLDNETLRDNKEIEDLDNRINYIVKQIETLNELIKSIKESNKGFINKLKAMFNSEEDESYKDHNKEKQQLLTQQLELEKCKKNKHEDLVSKLKEKEKLIKQLTKVQLQLDELNSQLQELEAYRIESKITIPEKDFWSDNNYDERQVTNLWTSDELQYRRAMLFLRAMILHKLLLIANNTTIYYAINDFKDRRKLIDANPDKVHNAWNVMHLIFPVVSTTFASFKSMYGGIPKDFIDYLFIDEAGQAIPQAAVGALYRSKKVVAVGDPIQIEPVVTLESHLIDNIRKNYHVPEYLVSKEASVQSVADNANQYGFWKSDATDSNQKTWIGIPLWVHRRCLKPMFTIANQIAYNNKMVLPSNITKVGKTGWYDVKGNAVQKQFVKEHGEKVVGLLADDWIEAIKEGKNEPSSFVISPFSAVQQQIKRMLKQQLPTRIDIERTKINQWVDKSIGTVHTFQGKEAQKVYFVIGTDNTQDGAVNWSCEKPNLLNVAVTRAKKEFYVIGDMQRIQMKPFYETIFKERNVK
>WP_000080569.1 MULTISPECIES: DEAD/DEAH box helicase 
MSQLLNDTLSAWLLIESLSPGEVNFTAEDILSAEHFKNGTKQAQLQSFDEYFEIWNDERFIISEEKSEIGEIIFKFYRHCFRYSEINLKIQDIFDDYSDIHNPNGTHCYGYTFNIDKHGKVIVDSIHIPMIMSALKEIEKNKNANIEEKFNDSVEKFVQKVKEILADEPINEFKLKKMDIAYDEYFSVLNSKKDGLFAHYVAIEYVKDSDLPQPEFNSFFISDIEKARKSPNQTLIDYIEGVEESQRIEVDENKEMFDKFLHPSRLPDGRWPSQTEFRLSLMQQLAVNQITSGNERISSVNGPPGTGKTTLLKDIFAHLVVERGKELAKLNNPKDAFVKTKIHETDDKYVYLLQESIAKYKMVVASSNNGAVENISKDLPKIEEIIRNPEKCKFPEYETAYANLAYELKDFAEIAEDLIGESAWGLFSGVFGKSTNINQVLDHMLKQDVNDIGFARLLQNENNRMGYHELMTEWQAHQRAFLEELKHVEMLKEESIRAYDVYKSCESYSKMEQAINSEKTTIEEQIYHLENEALRDNKEIEDLDDRINYNTKQLETLNELIKSIRDSNKGFVNKLKAIFNSEEDERYKKHNAEKQQLLGQQIELEKCKKNKNEDLVSKLKEKEKLIKQLTKVQLQLDELNSQLQELEAYRIESKITIPEKDFWSDNNYDERQVTNLWTSDELQYRRAMLFLRAMILHKLLLIANNTTIYYAINDFKDRRKLIDANPDKVHNAWNVMHLIFPVVSTTFASFKSMYGGIPKDFIDYLFIDEAGQAIPQAAVGALYRSKKVVAVGDPIQIEPVVTLESHLIDNIRKNYHVPEYLVSKEASVQSVADNANQYGFWKSDATDSNQKNWIGIPLWVHRRCLKPMFTIANQIAYNNKMVLPSNITNVGKTGWYDVKGNSVQKQFVKEHGEKVVGLLADDWIEAIKEGKNEPSSFVISPFSAVQQQIKRMLKQQLPTRIDIERTKINQWVDKSIGTVHTFQGKEAQKVYFVIGTDNTQDGAVNWSCEKPNLLNVAVTRAKKEFYVIGDMQRIQSKPFYETIFKERNVK
>WP_000130756.1 MULTISPECIES: MFS transporter 
MTDLLKIKNFRLFFLAEIISAFGVGISTVGANWYLIDKTNDSQLLGIMLALNVLSGFLASPIIGGLADKYNRRNIILITYLLQVILYLLIVIALLMIGFETYLVIGFAIVNGIGWTTYMATSRSLVKQILKPDQYTDANSLLEISLQTGMFIAGGLSGILYEINGFTLIIAMTIMMFLISIFMLFRLHVDKPTHSEEESTNSLLQEYLLGWKFLKDNMMIFIFGVISIIPMVFTMIFNISLPGYVYNVLKLSSVQFGFSDMLYGIGGLCAGLISAILSKKISTKALIFLLYFILVINSALFIWINSAFYLFIGSFILGYSISSIRIYMNTAIMNTVSDKYVGRSFTIWTSISLLLQSFIAPFLGRWINEINDKFGFYIILILSLLIFVTLLLVNKTDKIKYAHKEE
>WP_000130764.1 MULTISPECIES: MFS transporter 
MTDLLKIKNFRLFFLAEIISAFGVGISTVGANWYLIDKTNDSQLLGIMLALNVLSGFLASPIIGGLADKYNRRNIILITYLLQVILYLLIVIALVMIGFETYLVIGFAIVNGIGWTTYMATSRSLVKQILKPDQYTDANSLLEISLQTGMFIAGGLSGILYKINGFTLIIAMTIMMFLISIFMLFRLHVDKPTHSEEESTNSLLQEYLLGWKFLKDNMMIFIFGVISIIPMVFTMIFNISLPGYVYNVLKLSSVQFGFSDMLYGIGGLCAGLISAILSKKISTKVLIFLLYFILVINSALFIWINSAFYLFIGSFILGYSISSIRIYMNTAIMNTVSDKYVGRSFTIWTSISLLLQSLIAPFLGRWINEINDKFGFYIILILSLLIFVTLLLVNKTDKIKYAHKEE
>WP_000130765.1 MFS transporter 
MTDLLKIKNFRLFFLAEIISAFGVGISTVGANWYLIDKTNDSQLLGIMLALNVLSGFLASPIIGGLADKYNRRNIILITYLLQVILYLLIVIALVMIGFETYLVIGFAIVNGIGWTTYMATSRSLVKQILKPDQYTDANSLLEISLQTGMFIAGGLSGILYKINGFTLIIAMTIMMFLISIFMLFRLHVDKPTHSEEESTNSLLQEYLLGWKFLKDNMMIFIFGVISIIPMVFTMIFNISLPGYVYNVLKLSSVQFGFSDMLYGIGGLCAGLISAILSKKISTKVLIFLLYFILVINSALFIWINSAFYLFIGSFILGYSISSIRIYMNTAIMNTVSDKYVGRSFTIWTSISLLLQSLIAPFLGRWINEINDKFGFYIILILSLLIFVTLLLVNKTGKIKYAHKEE
>WP_000134547.1 MULTISPECIES: hypothetical protein 
MTEFTPFFDGSNQLNYRKFVILRFHGVSKRKICKMYNFAYFRILEVCEMAKKNDYRFTYKDYKFLKQYGVSNTFICKMYHISIEDLEFFEVMNR
>WP_000134550.1 MULTISPECIES: hypothetical protein 
MTEFTPFFDGSNQLNYRKFVILRFHGVSKRRICKMYNFAYFRILEVCEMAKKNDYRFTYKDYKFLKQYGVSNTFICKMYHISIEDLEFFEVMNR
>WP_000136627.1 MULTISPECIES: staphyloferrin B ABC transporter permease subunit SirC 
MTEKINKKDNYHLIFALIFLAIISVVSMMVGSSFIPLQRVLMYFINPNDSVDQFTLEVLRLPRITLAILAGAALGMSGLMLQNVLKNPIASPDIIGITGGASLSAVVFIAFFSHLTIHLLPLFAVLGGAVAMMILLVFQTKGQIRPTTLIIIGISMQTLFIALVQGLLITTKQLSAAKAYTWLVGSLYGATFKDTIILGMVILAVVPLLFLVIPKMKISILDDPVAIGLGLHVQRMKLIQLITSTILVSMAISLVGNIGFVGLIAPHIAKTIVRGSYAKKLLMSAMIGAISIVIADLIGRTLFLPKEVPAGVFIAAFGAPFFIYLLLTVKKL
>WP_000136628.1 staphyloferrin B ABC transporter permease subunit SirC 
MTEKINKKDNYHLIFALIFLAIVSVVSMMIGSSFIPLQRVLMYFINPNDSIDQFTLEVLRLPRITLAILAGAALGMSGLMLQNVLKNPIASPDIIGITGGASLSAVVFIAFFSHLTIHLLPLFAVLGGAVAMMILLVFQTKGQIRPTTLIIIGISMQTLFIALVQGLLITTKQLSAAKAYTWLVGSLYGATFKDTIILGMVILAVVPLLFLVIPKMKISILDDPVAIGLGLHVQRMKLIQLITSTILVSIAISLVGNIGFVGLIAPHIAKTIVRGSYAKKLLMSAMIGAISIVIADLIGRTLFLPKEVPAGVFIAAFGAPFFIYLLLTVKKL
>WP_000136629.1 MULTISPECIES: staphyloferrin B ABC transporter permease subunit SirC 
MTEKINKKDNYHLIFALIFLAIVSVVSMMIGSSFIPLQRVLMYFINPNDSIDQFTLEVLRLPRITLAILAGAALGMSGLMLQNVLKNPIASPDIIGITGGASLSAVVFIAFFSHLTIHLLPLFAVLGGAVAMMILLVFQTKGQIRPTTLIIIGISMQTLFIALVQGLLITTKQLSAAKAYTWLVGSLYGATFKDTIILGMVILAVVPLLFLVIPKMKISILDDPVAIGLGLHVQRMKLIQLITSTILVSMAISLVGNIGFVGLIAPHIAKTIVRGSYAKKLLMSAMIGAISIVIADLIGRTLFLPKEVPAGVFIAAFGAPFFIYLLLTVKKL
>WP_000136633.1 MULTISPECIES: staphyloferrin B ABC transporter permease subunit SirC 
MTEKINKKDNYHLIFALIFLAIVSVVSMMIGSSFIPLQRVLMYFINPNDSMDQFTLEVLRLPRITLAILAGAALGMSGLMLQNVLKNPIASPDIIGITGGASLSAVVFIAFFSHLTIHLLPLFAVLGGAVAMMILLVFQTKGQIRPTILIIIGISMQTLFIALVQGLLITTKQLSAAKAYTWLVGSLYGATFKDTIILGMVILAVVPLLFLVIPKMKISILDDPVAIGLGLHVQRMKLIQLITSTILVSMAISLVGNIGFVGLIAPHIAKTIVRGSYAKKLLMSAMIGAISIVIADLIGRTLFLPKEVPAGVFIAAFGAPFFIYLLLTVKKL
>WP_000136636.1 MULTISPECIES: staphyloferrin B ABC transporter permease subunit SirC 
MTEKINKKDNYHLIFALIFLAIVSVVSMMIGSSFIPLQRVLMYFINPNDSMDQFTLEVLRLPRITLAILAGAALGMSGLMLQNVLKNPIASPDIIGITGGASLSAVVFIAFFSHLTIHLLPLFAVLGGAVAMMILLVFQTKGQIRPTTLIIIGISMQTLFIALVQGLLITTKQLSAAKAYTWLVGSLYGATFKDTIILGMVILAVVPLLFLVIPKMKISILDDPVAIGLGLHVQRMKLIQLITSTILVSMAISLVGNIGFVGLIAPHIAKTIVRGSYAKKLLMSAMIGAISIVIADLIGRTLFLPKEVPAGVFIAAFGAPFFIYLLLTVKKL
>WP_000136637.1 staphyloferrin B ABC transporter permease subunit SirC 
MTEKINKKDNYHLIFALIFLAIVSVVSMMIGSSFIPLQRVLMYFINPNDSMDQFTLEVLRLPRITLAILAGAALGMSGLMLQNVLKNPIASPDIIGITGGASLSAVVFIAFFSHLTIHLLPLFAVLGGAVAMMILLVFQTKGQIRPTTLIIIGISMQTLFIALVQGLLITTKQLSAAKAYTWLVGSLYGATFKDTIILGMVILAVVPLLFLVIPKMKISILDDPVAIGLGLHVQRSKLIQLITSTMLVSMAISLVGNIGFVGLIAPHIAKTIVRGSYAKKLLMSAMIGAISIVIADLIGRTLFLPKEVPAGVFIAAFGAPFFIYLLLTVKKL
>WP_000136638.1 MULTISPECIES: staphyloferrin B ABC transporter permease subunit SirC 
MTEKINKKDNYHLIFALIFLAIVSVVSMMIGSSFIPLQRVLMYFINPNDSMDQFTLEVLRLPRITLAILAGAALGMSGLMLQNVLKNPIASPDIIGITGGASLSAVVFIAFFSHLTIHLLPLFAVLGGTIAMMILLVFQTKGQIRPTTLIIIGISMQTLFIALVQGLLITTKQLSAAKAYTWLVGSLYGATFKDTIILGMVILAVVPLLFLVIPKMKISILDDPVAIGLGLHVQRMKLIQLITSTILVSMAISLVGNIGFVGLIAPHIAKTIVRGSYAKKLLMSAMIGAISIVIADLIGRTLFLPKEVPAGVFIAAFGAPFFIYLLLTVKKL
>WP_000136643.1 MULTISPECIES: staphyloferrin B ABC transporter permease subunit SirC 
MTEKINKKDNYHLIFALIFLAIVSVVSMMSGSSFIPLQRVLMYFINPNDSMDQFTLEVLRLPRITLAILAGAALGMSGLMLQNVLKNPIASPDIIGITGGASLSAVVFIAFFSHLTIHLLPLFAVLGGAIAMMILLVFQTKGQIRPTTLIIIGISMQTLFIALVQGLLITTKQLSAAKAYTWLVGSLYGATFKDTIILGMVILAVVPLLFLVIPKMKISILDDPVAIGLGLHVQRMKLIQLITSTILVSMAISLVGNIGFVGLIAPHIAKTIVRGSYAKKLLMSAMIGAISIVIADLIGRTLFLPKEVPAGVFIAAFGAPFFIYLLLTVKKL
>WP_000136645.1 MULTISPECIES: staphyloferrin B ABC transporter permease subunit SirC 
MTEKINKKDNYHLIFALIFLAIVSVVSMMVGSSFIPLQRVLMYFINPNDSIDQFTLEVLRLPRITLAILAGAALGMSGLMLQNVLKNPIASPDIIGITGGASLSAVVFIAFFSHLTIHLLPLFAVLGGAIAMVILLVFQTKGHIRPTTLIIIGISMQTLFIALVQGLLITTKQLSAAKAYTWLVGSLYGATFKDTFILGMVIVAVIPLLFLVIPKMKISILDDPVAIGLGLHVQRMKLIQLISSTILVSMAISLVGNIGFVGLIAPHIAKTIVRGSYAKKLLMSAMIGAISIVIADLIGRTLFLPKEVPAGVFIAAFGAPFFIYLLLTVKKL
>WP_000140679.1 MULTISPECIES: F0F1 ATP synthase subunit B 
MTETANLFVLGAAGGVEWGTVIVQVLTFIVLLALLKKFAWGPLKDVMDKRERDINRDIDDAEQAKLNAQKLEEENKQKLKETQEEVQKILEDAKVQARQQQEQIIHEANVRANGMIETAQSEINSQKERAIADINNQVSELSVLIASKVLRKEISEQDQKALVDKYLKEAGDK
>WP_000157603.1 MULTISPECIES: ATP synthase F1 subunit gamma 
MASLKEIDTRIKSTKKMKQITKAMNMVSSSKLRRAEKNTKQFTPYMDKMQDAITAVAGASSNTNHPMLRPRKITRSGYLVITSDKGLAGAYSANVLKKLITDIEAKHQDSSEYSIVVLGQQGVDFLKNRGYDIEYSQVDVPDQPSFKSVQALANHAIDLYSEEEIDELNIYYSHYVSVLENKPTSRQVLPLSQEDSSKGHGHLSSYEFEPDKESILSVILPQYVESLIYGTILDAKASEHATRMTAMKNATDNATELIDDLSLEYNRARQAEITQQITEIVGGSAALE
>WP_000160701.1 MULTISPECIES: AAA family ATPase 
MTKHQNFIETKEYKRFAEFCDACIKYQYIGICYGQPGVGKTLSSRYYTNWNTIEKQVNHRGWEDLASKTTDDILSVNKIFYTAPAEKQTRLSNDLYSISASIDLGQKLHIVNKYGHDHSKHYSDMFKYIDLIIVDEIDRLKVQHLEQLRAIYDEHNLAMIFIGMPGIEKKLSRYPQLYSRIGFAHEFDNLSKDETHHILEYKWQDLGFDLKLEDFTDYEAITTIIKITKGNFRLIHRLFAQIDRIMDINGLDKISTEVVETARDSLVIGIR
>WP_000161981.1 MULTISPECIES: hypothetical protein 
MTKKEYEINPGKIKSNTEETSAIANISYEIENANDNNLETTKINGQIKDLKKDGKFPKNLDYIDSYTDPSTGTTATAFLNKDTGKVTVGMAGTNVHGDQIKKVAFSLVAPSSIRPSNQDLKDVLGTMEDGAADLAIGVGLVNYKGKHFANTQQFIENLQKKYEIDTVTGHSLGGRDAIFLGLRYNIKNVVAYNPAPLEVKSIRNKFGGQLFRNTTFPDEKYLKELMDNYDGDITKVITQKDGLDYLVKRTDHLTCGDVLRINNGQGHAMENFLGEKEQREIIEELMLVKGYRDANDKAFKALKKNTEKKLGKIDEIKSKLLQTNGGALSSSQQKLLETLVAFSVAEGLSKMVDQELQQLKNMFNLMDEKFEANWKDAQEASDIVGKHLSYPEKVSALDNGGVNESKLATEPHNEIKDKLNKITDLSKKYNSYLQQIEKSINEIVAKDQQLAGQIGDLI
>WP_000161984.1 hypothetical protein 
MTKKEYKIDPGKIKSNSEETSAIASISYEIENANDNGLNKARITEQVTYLKNQDKFPKNLDYIESYTDPSTGTTATAFLNKDTGKVTVGMAGTNFHGDQLKRVALSSMSPLLFPPSKQDMKDVRGTMKDGVADLAIGVGMVNYKGKHFANTQQFIENLQKKYEIDTVTGHSLGGRDAIFLGLRYNIKNVVAYNPAPLEVKSIRNKFGGQLFRNTTFPDEKYLKELMDNYDGDITKVITQKDGLDYLVKRTDHLTCGDVLRINNGQGHAMENFLGEKEQREIIEELMLVKGYRDANDKAFKALKKNTEKKLGKIDEIKSKLLQTNGGALSSSQQKLLETLVAFSVAEGLSKMVDQELQQLKNMFNLMDEKFEANWKDAQEASDIVGKHLSYPEKVSALDNGGVNESKLATEPHNEIKDKLNKITDLSKKYNSYLQQIEKSINEIVAKDQQLAGQIGDLI
>WP_000162197.1 MULTISPECIES: DUF1433 domain-containing protein 
MTKKHVFIIIGVILCICIVATVIYLKVKYDEKEKQKAIYYKEQQERITLYLKHNTKEPNTIKSVHFTKLETSPMGSAVIEGYINENKKADFVAYGSLEHHYQFGGSLIKSKNLSTLLKPAHQTKTPDEIKKELESKKNDR
>WP_000163792.1 MULTISPECIES: hypothetical protein 
MTKLKRLATKEDEIVDVKIPISNEELKDRAKQYDLLTPKRFATRYNKMLFLPTSFKWNGSEYPIQYNYCINPFCCNFGKEQHKFKDVKGKPSRYKMTGSSKDKGHKGMYCNDNPIGRGVSQNCTVTPLSNWSVVEEIKRLIEINSIQDVEPDYQFHKEGCSEEESTPFNEPKQFYKRGKSRGKSQRYQCKACKKFTNVLPKREETTTYHQQKNTILPMFAKMVVGRVSVSRTCDILGIGVGTYYHKLEWLYRRCLEFLERYETQPLQTKKFNEMWLNTDKMHYYLNNVRKKGQGSKKYTGFEDLNMQTYIVVSAEVLSRYVFRSDVAYDWNISMDELNEDTRKFKEDHLNTFSRKNDRLDWSYYPQEPSANDSENRNAYLHELGKITNRSRFVDGLNVDAPYTTTAHYWLIKQMVNADEWRMISDDDFSIRNAFYRVFTKELRLSDAHHFICQVNKTKSRKQCLKEFGQAKAELLDWGDIRGFKTKFLRTLASHYLTELLTSHQFHEEAISKDGERYRKYADNPIKHPLATKDKGFYSVDCRTDLSALEPNEIAKMLLNVNDHSTNSFIQQIRRYISSLERPLTTARGDKKSYIYANFNPKYAQFAITILRTYYNFCRPFKSADKKVLTPAQRLGITDKQFDWKDIIYFK
>WP_000170481.1 PLP-dependent aminotransferase family protein 
MTKYKDIASDIRDKIIAGDWFYGMKIPPQRQLAIQYNVNRVTIIKSIELLEAEGFIYTKVGSGTYVNDYLNEAHITNKWSEMMLWSSRQRSQYTVQLINKIETDDSYIHISKGELGQPLMPHIQLKKAMSNTASHIEDLSFGYNNGYGYIKLRDIIVERMSKQGINVGRENVMITSGALHAIQLLSIGFLGQDAIIISNTPSYIHSTNVFEQLNFRHIDVPYNQINEIDTIIDRFINFKNKAIYIEPRFNNPTGRSLTNEQKQNIITYSERHNIPIIEDDIFRDIFFSDPTPAIKTYDKLGKVIHISSFSKTIAPAIRIGWIVASEKIIEQLADVRMQIDYGSSILSQMVVYEMLKNKSYDKHLVKLRYVLKDKRDFMLNILNNLFKDIAHWEVPSGGYFVWLVFKIDIDIKYLFYELLSKEKILINPGYIYGSKEKSIRLSFAFESNENIKHALYKIYTYVKKG
>WP_000170482.1 PLP-dependent aminotransferase family protein 
MTKYKDIASDIRDKIIAGDWFYGMKIPSQRQLAIQYNVNRVTIIKSIELLDAEGFIYTKVGSGTYVNDYLNEAHITNKWSEMMLWSSRQRSQYTVQLINKIETDDSYIHISKGELGQPLMPHIQLKKAMSNTASQIEDLSFGYNNGYGYIKLRDIIVERMSKQGINVGRENVMITSGALHAIQLLSIGFLGQDAIIISNTPSYIHSTNVFEQLNFRHIDVPYNQINEINTIIDRFINFKNKAIYIEPRFNNPTGCSLTNEQKQNIITYSERHNIPIIEDDIFRDIFFSDPTPAIKTFDKLGKVIHISSFSKTIAPAIRIGWIVASEKIIEQLADVRMQIDYGSSILSQMVVYEMLKNKSYDKHLVKLRYVLKDKRDFMLNILNNLFKDIAHWEVPSGGYFVWLVFKIDIDIKYLFYELLSKEKILINPGYIYGSKEKSIRLSFAFESNENIKHALYKIYTYVKKV
>WP_000170483.1 PLP-dependent aminotransferase family protein 
MTKYKDIASDIRDKIIAGDWFYGMKIPSQRQLAIQYNVNRVTIIKSIELLEAEGFIYTKVGSGTYVNDYLNEAHITNKWSEMMLWSSRQRSQYTVQLINKIETDASYIHISKGELGQPLMPHIQLKKAMSNTASHIEDLSFGYNNGYGYIKLRDIIVERMSKQGINVGRENVMITSGALHAIQLLSIGFLGQDAIIISNTPSYIHSTNVFEQLNFRHIDAPYNQINEINTIIDRFINFKNKALYIEPRFNNPTGCSLTNEQKQNIITYSERHNIPIIEDDIFRDIFFSDPTPAIKTFDKLGKVIHISSFSKTIAPAIRIGWIVASEKIIEQLADVRMQIDYGSSILSQMVVYEMLKNKSYDKHLVKLRYVLKDKRDFMLNILNNLFKDIAHWEVSSGGYFVWLVFKIDIDIKYLFYELLSKEKILINPGYIYGSKEKSIRLSFAFESNENIKHALYKIYTYVKKV
>WP_000170484.1 PLP-dependent aminotransferase family protein 
MTKYKDIASDIRDKIIAGDWFYGMKIPSQRQLAIQYNVNRVTIIKSIELLEAEGFIYTKVGSGTYVNDYLNEAHITNKWSEMMLWSSRQRSQYTVQLINKIETDDSYIHISKGELGQPLMPHIQLKKAMSNTASHIEDLSFGYNNGYGYIKLRDIIVERMSKQGINVGRENVMITSGALHAIQLLSIGFLGQDAIIISNTPSYIHSTNVFEQLNFRHIDVPYNQINEINTIIDRFINFKNKAIYIEPRFNNPTGRSLTNEQKQNIITYSERHNIPIIEDDIFRDIFFSDPTPAIKTFDKLGKVIHISSFSKTIAPAIRIGWIVASEKIIEQLADVRMQIDYGSSILSQMVVYEMLKNKSYDKHLVKLRYVLKDKQDFMLNILNNLFKDIAHWEVPSGGYFVWLVFKIDIDIKYLFYELLSKEKILINPGYIYGSKEKSIRLSFAFESNENIKHALYKIYTYVKKV
>WP_000170485.1 PLP-dependent aminotransferase family protein 
MTKYKDIASDIRDKIIAGDWFYGMKIPSQRQLAIQYNVNRVTIIKSIELLEAEGFIYTKVGSGTYVNDYLNEAHITNKWSEMMLWSSRQRSQYTVQLINKIETDDSYIHISKGELGQPLMPHIQLKKAMSNTASHIEDLSFGYNNGYGYIKLRDIIVERMSKQGINVGRENVMITSGALHAIQLLSIGFLGQDAIIISNTPSYIHSTNVFEQLNFRHIDVPYNQINEINTIIDRFINFKNKAIYIEPRFNNPTGRSLTNEQKQNIITYSERHNIPIIEDDIFRDIFFSDPTPAIKTYDKLGKVIHISSFSKTIAPAIRIGWIVASEKIIEQLADVRMQIDYGSSILSQMVVYEMLKNKSYDKHLVKLRYVLKDKRDFMLNILNNLFKDIAHWEVPSGGYFVWLVFKIDIDIKYLFYELLSKEKILINPGYIYGSKEKSIRLSFAFESNENIKHALYKIYTYVKKV
>WP_000170486.1 MULTISPECIES: PLP-dependent aminotransferase family protein 
MTKYKDIASDIRDKIIAGDWFYGMKIPSQRQLAIQYNVNRVTIIKSIELLEAEGFIYTKVGSGTYVNDYLNEAHITNKWSEMMLWSSRQRSQYTVQLINKIETDDSYIHISKGELGQPLMPHIQLKKAMSNTASQIEDLSFGYNNGYGYIKLRDIIVERMSKQGINVGRENVMITSGALHAIQLLSIGFLGQDAIIISNTPSYIHSTNVFEQLNFRHIDVPYNQINEINTIIDRFINFKNKAIYIEPRFNNPTGCSLTNEQKQNIITYSERHNIPIIEDDIFRDIFFSDPTPAIKTFDKLGKVIHISSFSKTIAPAIRIGWIVASEKIIEQLADVRMQIDYGSSILSQMVVYEMLKNKSYDKHLVKLRYVLKDKRDFMLNILNNLFKDIAHWEVPSGGYFVWLVFKIDIDIKYLFYELLSKEKILINPGYIYGSKEKSIRLSFAFESNENIKHALYKIYTYVKKV
>WP_000170488.1 MULTISPECIES: PLP-dependent aminotransferase family protein 
MTKYKDIASDIRDKIIAGDWFYGMKIPSQRQLAIQYNVNRVTIIKSIELLEAEGFIYTKVGSGTYVNDYLNEAHITNKWSEMMLWSSRQRSQYTVQLINKIETDDTYIHISKGELGQPLMPHIQLKKAMSNTASHIEDLSFGYNNGYGYIKLRDIIVERMSKQGINVGRENVMITSGALHAIQLLSIGFLGQDAIIISNTPSYIHSTNVFEQLNFRHIDVPYNQINEINTIIDRFINFKNKAIYIEPRFNNPTGCSLTNEQKQNIITYSERHNIPIIEDDIFRDIFFSNPTPAIKTYDKLGKVIHISSFSKTIAPAIRIGWIVASEKIIEQLADVRMQIDYGSSILSQMVVYEMLKNKSYDKHLVKLRYVLKDKRDFMLNILNNLFKDIAHWEVPSGGYFVWLVFKIDIDIKYLFYELLSKEKILINPGYIYGSKEKSIRLSFAFESNENIKHALYKIYTYVKKV
>WP_000172934.1 MULTISPECIES: replication initiation factor domain-containing protein 
MTLKNQCAPLTNRGVERTNKSAVEAVVDWVQVTFHITPISAVIEDVIGLPITLFKKRNSGIYFYNRGYEFSNIKLYYSSDDESMGIHLQLTGTGCREFEHHLQQLNKTWQDFFDKCLSVNANFTRIDIAIDDYKTYLKVPLLIKKAEKAECVSRFRAGSAINGFNLSDGRSKGATFYIGSKQSNLYCRFYEKNYEQAFKRHCDVEDIGLWNRYEIQMRKAYAVNCAKVLSRTDNISEIVKSILHNNLRFISPPKDGNDKNRKRWPLYRPWALFIKDTEKLNLTTRPTLKSIEDNLDWLCKQVATTLDTVLTAESMAQSEGLLTDTDFLDKILAHSQFNDEHTNRINHYLEALKQKKHLSKDKC
>WP_000172943.1 MULTISPECIES: replication initiation factor domain-containing protein 
MTLKNQCTPLTNRGVERTNKSAVEAVVDWVQVTFHITPISAVIEDVIGLPITLFKKRNSGIYFYNRGYEFSNIKLYYSSDDESMGIHLQLTGTGCREFEHHLQQLNKTWQDFFDKCLSVNANFTRIDIAIDDYKTYLKVPLLIKKAEKAECVSRFRAGSAINGFNLSDGRSKGATFYIGSKQSNLYCRFYEKNYEQAFKRHCDVEDIGLWNRYEIQMRKAYAVNCAKVLSRTDNISEIVKSILHNNLRFISPPKDGNDKNRKRWPLYRPWALFIKDTEKLNLTTRPTLKSIEDNLDWLCKQVATTLDTVLTAESMAQSEGLLTDTDFLDKILAHSQFNDEHTNRINHYLEALKQKKHLSKDKC
>WP_000173880.1 L-lactate permease 
MTLLTVNPFDNVGLSALVAAVPIILFLLCLTIFKMKGIYAALTTLVVTLIVALFVFELPARVSAGAITEGVVAGIFPIGYIVLMAVWLYKVSIKTGQFSIIQDSIASISEDQRIQLLLIGFCFNAFLEGAAGFGVPIAICAVLLIQLGFEPLKAAMLCLIANGAAGAFGAIGLPVSIIDTFNLSGGVTTLDVARYSALTLPILNFIIPFVLVFIVDGMKGIKEILPVILTVSGTYTGLQLLLTIFHGPELADIIPSLATMVVLAFVCRKFKPKNIFRLEASEHKIQKRTPKEIVFAWSPFVILTAFVLVWSAPFFKKLFQPGGALESLVIKLPIPNTVSDLSPKGIALRLDLIGATGTAILLTVIITILITKLKWKSAGALLVEAIKELWLPILTISAILAIAKVMTYGGLTVAIGQGIAKAGAIFPLFSPVLGWIGVFMTGSVVNNNTLFAPIQATVAQQISTSGSLLVAANTAGGVAAKLISPQSIAIATAAVKKVGEESALLKMTLKYSIIFVAFICVWTFILTLIF
>WP_000173881.1 MULTISPECIES: L-lactate permease 
MTLLTVNPFDNVGLSALVAAVPIILFLLCLTIFKMKGIYAALTTLVVTLIVALFVFELPARVSAGAITEGVVAGIFPIGYIVLMAVWLYKVSIKTGQFSIIQDSIASISEDQRIQLLLIGFCFNAFLEGAAGFGVPIAICAVLLIQLGFEPLKAAMLCLIANGAAGAFGAIGLPVSIIDTFNLSGGVTTLDVARYSALTLPILNFIIPFVLVFVIDGMKGIKEILPVILTVSGTYTGLQLLLTIFHGPELADIIPSLATMVVLAFVCRKFKPKNIFRLEASEHKIQKRTPKEIVFAWSPFVILTAFVLVWSAPFFKKLFQPGGALESLVIKLPIPNTVSDLSPKGIALRLDLIGATGTAILLTVIITILITKLKWKSAGALLVEAIKELWLPILTISAILAIAKVMTYGGLTVAIGQGIAKAGAIFPLFSPVLGWIGVFMTGSVVNNNTLFAPIQATVAQQISTSGSLLVAANTAGGVAAKLISPQSIAIATAAVKKVGEESALLKMTLKYSIIFVAFICIWTFILTLIF
>WP_000173890.1 MULTISPECIES: L-lactate permease 
MTLLTVNPFDNVGLSALVAAVPIILFLLCLTVFKMKGIYAALTTLVVTLIVALFVFELPARVSAGAITEGVVAGIFPIGYIVLMAVWLYKVSIKTGQFSIIQDSIASISEDQRIQLLLIGFCFNAFLEGAAGFGVPIAICAVLLIQLGFEPLKAAMLCLIANGAAGAFGAIGLPVSIIDTFNLSGGVTTLDVARYSALTLPILNFIIPFVLVFIVDGMKGIKEILPVILTVSGTYTGLQLLLTIFHGPELADIIPSLATMVVLAFVCRKFKPKNIFRLEASEHKIQKRTPKEIVFAWSPFVILTAFVLVWSAPFFKKLFQPGGALESLVIKLPIPNTVSDLSPKGIALRLDLIGATGTAILLTVIITILITKLKWKSAGALLVEAIKELWLPILTISAILAIAKVMTYGGLTVAIGQGIAKAGAIFPLFSPVLGWIGVFMTGSVVNNNTLFAPIQATVAQQISTSGSLLVAANTAGGVAAKLISPQSIAIATAAVKKVGEESALLKMTLKYSIIFVAFICIWTFILTLIF
>WP_000173891.1 MULTISPECIES: L-lactate permease 
MTLLTVNPFDNVGLSALVAAVPIILFLLCLTVFKMKGIYAALTTLVVTLIVALFVFELPARVSAGAITEGVVAGIFPIGYIVLMAVWLYKVSIKTGQFSIIQDSIASISEDQRIQLLLIGFCFNAFLEGAAGFGVPIAICAVLLIQLGFEPLKAAMLCLIANGAAGAFGAIGLPVSIIDTFNLSGGVTTLDVARYSALTLPILNFIIPFVLVFIVDGMKGIKEILPVILTVSGTYTGLQLLLTIFHGPELADIIPSLATMVVLAFVCRKFKPKNIFRLEASEHKIQKRTPKEIVFAWSPFVILTAFVLVWSAPFFKKLFQPGGALESLVIKLPIPNTVSDLSPKGIALRLDLIGATGTAILLTVIITILITKLKWKSAGALLVEAIKELWLPILTISAILAIAKVMTYGGLTVAIGQGIAKAGAIFPLFSPVLGWIGVFMTGSVVNNNTLFAPIQATVAQQISTSGSLLVAANTAGGVAAKLISPQSIAIATAAVKKVGEESALLKMTLKYSIIFVAFICVWTFILTLIF
>WP_000173893.1 MULTISPECIES: L-lactate permease 
MTLLTVNPFDNVGLSALVAAVPIILFLLCLTVFKMKGIYAALTTLVVTLIVALFVFELPARVSAGAITEGVVAGIFPIGYIVLMAVWLYKVSIKTGQFSIIQDSIASISEDQRIQLLLIGFCFNAFLEGAAGFGVPIAICAVLLIQLGFEPLKAAMLCLIANGAAGAFGAIGLPVSIIDTFNLSGGVTTLDVARYSALTLPILNFIIPFVLVFIVDGMKGIKEILPVILTVSGTYTGLQLLLTIFHGPELADIIPSLATMVVLAFVCRKFKPKNIFRLEASEHKIQKRTPKEIVFAWSPFVILTAFVLVWSAPFFKKLFQPGGALESLVLKMPIPNTVSDLSPKGIALRLDLIGATGTAILLTVIITIIITKLKWKSAGALLVEAIKELWLPILTISAILAIAKVMTYGGLTVAIGQGIAKAGAIFPLFSPVLGWIGVFMTGSVVNNNTLFAPIQATVAQQISTSGSLLVAANTAGGVAAKLISPQSIAIATAAVKKVGEESALLKMTLKYSIIFVAFICVWTFILTLIF
>WP_000173894.1 MULTISPECIES: L-lactate permease 
MTLLTVNPFDNVGLSALVAAVPIILFLLCLTVFKMKGIYAALTTLVVTLIVALFVFELPARVSAGAITEGVVAGIFPIGYIVLMAVWLYKVSIKTGQFSIIQDSIASISEDQRIQLLLIGFCFNAFLEGAAGFGVPIAICAVLLIQLGFEPLKAAMLCLIANGAAGAFGAIGLPVSIIDTFNLSGGVTTLDVARYSALTLPILNFIIPFVLVFIVDGMKGIKEILPVILTVSGTYTGLQLLLTIFHGPELADIIPSLATMVVLAFVCRKFKPKNIFRLEASEHKIQKRTPKEIVFAWSPFVILTAFVLVWSAPFFKKLFQPGGALESLVLKMPIPNTVSDLSPKGIALRLDLIGATGTAILLTVIITILITKLKWKSAGALLVEAIKELWLPILTISAILAIAKVMTYGGLTVAIGQGIAKAGAIFPLFSPVLGWIGVFMTGSVVNNNTLFAPIQATVAQQISTSGSLLVAANTAGGVAAKLISPQSIAIATAAVKKVGEESALLKMTLKYSIIFVAFICIWTFILTLIF
>WP_000173895.1 L-lactate permease 
MTLLTVNPFDNVGLSALVAAVPIILFLLCLTVFKMKGIYAALTTLVVTLIVALFVFELPARVSAGAITEGVVAGIFPIGYIVLMAVWLYKVSIKTGQFSIIQDSIASISEDQRIQLLLIGFCFNAFLEGAAGFGVPIAICAVLLIQLGFEPLKAAMLCLIANGAAGAFGAIGLPVSIIDTFNLSGGVTTLDVARYSALTLPILNFIIPFVLVFIVDGMKGIKEILPVILTVSGTYTGLQLLLTIFHGPELADIIPSLATMVVLAFVCRKFKPKNIFRLEASEHKIQKRTPKEIVFAWSPFVILTAFVLVWSAPFFKKLFQPGGALESLVLKMPIPNTVSDLSPKGIALRLDLIGATGTAILLTVIITILITKLKWKSAGALLVEAIKELWLPILTISAILAIAKVMTYGGLTVAIGQGIAKAGAIFPLFSPVLGWIGVFMTGSVVNNNTLFAPIQATVAQQISTSGSLLVAANTAGGVAAKLISPQSIAIATAAVKKVGEESALLKMTLKYSIIFVAFICVWTFILTLIF
>WP_000173896.1 MULTISPECIES: L-lactate permease 
MTLLTVNPFDNVGLSALVAAVPIILFLLCLTVFKMKGIYAALTTLVVTLIVALFVFELPARVSAGAITEGVVAGIFPIGYIVLMAVWLYKVSIKTGQFSIIQDSIASISEDQRIQLLLIGFCFNAFLEGAAGFGVPIAICAVLLIQLGFEPLKAAMLCLIANGAAGAFGAIGLPVSIIDTFNLSGGVTTLDVARYSALTLPILNFIIPFVLVFIVDGMKGIKEILPVILTVSGTYTGLQLLLTIFHGPELADIIPSLATMVVLAFVCRKFKPKNIFRLEASEHKIQKRTPKEIVFAWSPFVILTAFVLVWSAPFFKKLFQPGGALESLVLKMPIPNTVSDLSPKGIALRLDLIGATGTAILLTVVITILITKLKWKSAGALLVEAIKELWLPILTISAILAIAKVMTYGGLTVAIGQGIAKAGAIFPLFSPVLGWIGVFMTGSVVNNNTLFAPIQATVAQQISTSGSLLVAANTAGGVAAKLISPQSIAIATAAVKKVGEESALLKMTLKYSIIFVAFICVWTFILTLIF
>WP_000173897.1 L-lactate permease 
MTLLTVNPFDNVGLSALVAAVPIILFLLCLTVFKMKGIYAALTTLVVTLIVALFVFELPARVSAGAITEGVVAGIFPIGYIVLMAVWLYKVSIKTGQFSIIQDSIASISEDQRIQLLLIGFCFNAFLEGAAGFGVPIAICAVLLIQLGFEPLKAAMLCLIANGAAGAFGAIGLPVSIIDTFNLSGGVTTLDVARYSALTLPILNFIIPFVLVFIVDGMKGIKEILPVILTVSGTYTGLQLLLTIFHGPELADIIPSLATMVVLAFVCRKFKPKNIFRLEGSEHKIQKRTPKEIVFAWSPFVILTAFVLVWSAPFFKKLFQPGGALESLVIKLPIPNTVSDLSPKGIALRLDLIGATGTAILLTVIITILITKLKWKSAGALLVEAIKELWLPILTISAILAIAKVMTYGGLTVAIGQGIAKAGAIFPLFSPVLGWIGVFMTGSVVNNNTLFAPIQATVAQQISTSGSLLVAANTAGGVAAKLISPQSIAIATAAVKKVGEESALLKMTLKYSIIFVAFICIWTFILTLIF
>WP_000173898.1 MULTISPECIES: L-lactate permease 
MTLLTVNPFDNVGLSALVAAVPIILFLLCLTVFKMKGIYAALTTLVVTLIVALFVFELPARVSAGAITEGVVAGIFPIGYIVLMAVWLYKVSIKTGQFSIIQDSIASISEDQRIQLLLIGFCFNAFLEGAAGFGVPIAICAVLLIQLGFEPLKAAMLCLIANGAAGAFGAIGLPVSIIDTFNLSGGVTTLDVARYSALTLPILNFIIPFVLVFVIDGMKGIKEILPVILTVSGTYTGLQLLLTIFHGPELADIIPSLATMVVLAFVCRKFKPKNIFRLEASEHKIQKRTPKEIVFAWSPFVILTAFVLVWSAPFFKKLFQPGGALESLVLKMPIPNTVSDLSPKGIALRLDLIGATGTAILLTVIITILITKLKWKSAGALLVEAIKELWLPILTISAILAIAKVMTYGGLTVAIGQGIAKAGAIFPLFSPVLGWIGVFMTGSVVNNNTLFAPIQATVAQQISTSGSLLVAANTAGGVAAKLISPQSIAIATAAVKKVGEESALLKMTLKYSIIFVAFICVWTFILTLIF
>WP_000173899.1 L-lactate permease 
MTLLTVNPFDNVGLSALVAAVPIILFLLCLTVFKMKGIYAALTTLVVTLIVALFVFELPARVSAGAITEGVVAGIFPIGYIVLMAVWLYKVSIKTGQFSIIQDSIASISEDQRIQLLLIGFCFNAFLEGAAGFGVPIAICAVLLIQLGFEPLKAAMLCLIANGAAGAFGAIGLPVSIIDTFNLSGGVTTLDVARYSALTLPILNFIIPFVLVFVIDGMKGIKEILPVILTVSGTYTGLQLLLTIFHGPELADIIPSLATMVVLAFVCRKFKPKNIFRLKESEHKIQKRTPKEIVFAWSPFVILTAFVLVWSAPFFKKLFQPGGALESLVIKLPIPNTVSDLSPKGIALRLDLIGATGTAILLTVIITILITKLKWKSAGALLVEAIKELWLPILTISAILAIAKVMTYGGLTVAIGQGIAKAGAIFPLFSPVLGWIGVFMTGSVVNNNTLFAPIQATVAQQISTSGSLLVAANTAGGVAAKLISPQSIAIATAAVKKVGEESALLKMTLKYSIIFVAFICVWTFILTLIF
>WP_000173902.1 MULTISPECIES: L-lactate permease 
MTLLTVNPFDNVGLSALVAAVPIILFLLCLTVFKMKGIYAALTTLVVTLIVALFVFELPARVSAGAITEGVVAGIFPIGYIVLMAVWLYKVSIKTGQFSIIQDSIASISVDQRIQLLLIGFCFNAFLEGAAGFGVPIAICAVLLIQLGFEPLKAAMLCLIANGAAGAFGAIGLPVSIIDTFNLSGGVTTLDVARYSALTLPILNFIIPFVLVFIVDGMKGIKEILPVILTVSGTYTGLQLLLTIFHGPELADIIPSLATMVVLAFVCRKFKPKNIFRLEASEHKIQKRTPKEIVFAWSPFVILTAFVLVWSAPFFKKLFQPGGALESLVIKLPIPNTVSDLSPKGIALRLDLIGATGTAILLTVIITILITKLKWKSAGALLVEAIKELWLPILTISAILAIAKVMTYGGLTVAIGQGIAKAGAIFPLFSPVLGWIGVFMTGSVVNNNTLFAPIQATVAQQISTSGSLLVAANTAGGVAAKLISPQSIAIATAAVKKVGEESALLKMTLKYSIIFVAFICVWTFILTLIF
>WP_000173904.1 MULTISPECIES: L-lactate permease 
MTLLTVNPFDNVGLSALVAAVPIILFLLCLTVFKMKGIYAALTTLVVTLIVALFVFELPVRVSAGAITEGVVAGIFPIGYIVLMAVWLYKVSIKTGQFSIIQDSIASISEDQRIQLLLIGFCFNAFLEGAAGFGVPIAICAVLLIQLGFEPLKAAMLCLIANGAAGAFGAIGLPVSIIDTFNLSGGVTTLDVARYSALTLPILNFIIPFVLVFVIDGMKGIKEILPVILTVSGTYTGLQLLLTIFHGPELADIIPSLATMVVLAFVCRKFKPKNIFRLKESEHKIQKRTPKEIVFAWSPFVILTAFVLVWSAPFFKKLFQPGGALESLVIKLPIPNTVSDLSPKGIALRLDLIGATGTAILLTVIITILITKLKWKSAGALLVEAIKELWLPILTISAILAIAKVMTYGGLTVAIGQGIAKAGAIFPLFSPVLGWIGVFMTGSVVNNNTLFAPIQATVAQQISTSGSLLVAANTAGGVAAKLISPQSIAIATAAVKKVGEESALLKMTLKYSIIFVAFICVWTFILTLIF
>WP_000179888.1 TfoX/Sxy family protein 
MATEKDINDLFLNHVNSNAVKTRKMMGEYIIYYDGVVIGGLYDNRLLVKATKSAQQKLQDNTLVSPYPGAKEMILIPDFTEATNLTDLFKTIKNDLKN
>WP_000179889.1 TfoX/Sxy family protein 
MATEKDINDLFLNHVNSNAVKTRKMMGEYIIYYDGVVIGGLYDNRLLVKATKSAQQKLQDNTLVSPYPGSKEMILIPDFDEATNLTELFKTIKNDLQK
>WP_000179893.1 TfoX/Sxy family protein 
MATEKDINDLFLNHVNSNAVKTRKMMGEYIIYYDSVVIGGLYDNRLLVKATKSAQQKLQDNTLVSPYPGAKEMILIPDFDEATNLTDLFKTIKNDLQK
>WP_000179898.1 TfoX/Sxy family protein 
MATEKDVNDLFLNHVNSNAVKTRKMMGEYIIYYDGVVIGGLYDNRLLVKATKSARHQFQDNTLVSPYPGAKEMILIPHFVKVTNLTDLFELIKNDLQK
>WP_000179899.1 TfoX/Sxy family protein 
MATEKDVNDLFLNHVNSNAVKTRKMMGEYIIYYDGVVIGGLYDNRLLVKATKSARHQFQDNTLVSPYPGVKEMVLIPHFVKVTNLTDLFELIKNDLKK
>WP_000179900.1 MULTISPECIES: TfoX/Sxy family protein 
MATEKDVNDLFLNHVNSNAVKTRKMMGEYIVYYDGVVIGGLYDNRLLVKATKSARHQFQDNALVSPYPGAKEMILIPDFAEATNITNLFECIKNDLKN
>WP_000179901.1 MULTISPECIES: TfoX/Sxy family protein 
MATEKDVNDLFLNHVNSNAVKTRKMMGEYIVYYDGVVIGGLYDNRLLVKATKSARHQFQDNTLVSPYPGAKEMILIPDITEVTNLTDLFELIKNDLQK
>WP_000179903.1 TfoX/Sxy family protein 
MATEKDVNDLFLNHVNSNAVKTRKMMGEYIVYYDGVVIGGLYDNRLLVKATKSARHQLQDNTLISPYPGAKEMILIPHFVKVTNLTDLFELIKNDLQK
>WP_000179906.1 MULTISPECIES: TfoX/Sxy family protein 
MATEKDVNDLFLNHVNSNDVKTRKMMGEYIIYYDGVVIGGLYDNRLLVKATKSARHQFQDNTLVSPYPGAKEMILIPHFVKVTNLTDLFELIKNDLQK
>WP_000201638.1 TfoX/Sxy family protein 
MATKKDVHDLFLNHVNSNAVKRRKMMGEYIIYYDGVVIGGLYDNRLLVKATKSAQQKLQDNTLVSPYPGSKEMILILDFTEATNLTDLFKTIKNDLKK
>WP_000201640.1 MULTISPECIES: TfoX/Sxy family protein 
MATKKDVHDLFLNHVNSNAVKTRKMMGEYIIYYDGVVIGGLYDNRLLVKATKSAQQKLQDNTLVSPYPGSKEMILILDFTEATNLTDLFKTIKNDLKK
>WP_000201641.1 TfoX/Sxy family protein 
MATKKDVHDLFLNHVNSNAVKTRKMMGEYIIYYDGVVIGGLYDNRLLVKATKSARHQFQDNTLVSPYPGAKEMILIPDFDEATNLTDLFKTIKNDLKN
>WP_000201642.1 TfoX/Sxy family protein 
MATKKDVHDLFLNHVNSNAVKTRKMMGEYIIYYDGVVIGGLYDNRLLVKATKSARHQFQDNTLVSPYPGAKEMILIPDFDEATNLTDLFKTIKNDLQN
>WP_000201644.1 MULTISPECIES: TfoX/Sxy family protein 
MATKKDVHDLFLNHVNSNAVKTRKMMGEYIIYYDSVVIGGLYDNRLLVKATKSVRHQLQDNTLVSPYPGAKEMILIPDITEAINLTNLFELIKNDLKN
>WP_000201646.1 MULTISPECIES: TfoX/Sxy family protein 
MATKKDVHDLFLSHVNSNAVKTRKMMGEYIIYYDGVVIGGLYDNRLLVKATKSARHQFQDNTLVSPYPGAKEMILIPDFAEATNLNDLFELIKNDLKNTS
>WP_000217461.1 MULTISPECIES: SDR family oxidoreductase 
MTVLTDKVAVVTGAGSGIGEAIATLLHEEGAKVILAGRNKDKLQNVANQLAQDSVKVVPTDVTKKEEVDELIKIAQQTFGGLDIVINSAGQMLSSKITDYQVDEWDSMIDANIKGTLYTAQAALPTMLEQSSGHLINIASISGFEVTKSSTIYSATKAAVHTITQGLEKELAKTGVKVTSISPGMVDTAITAAYNPTDRKKLEPQDIAEAVLYALTQPKHVNVNEITVRPV
>WP_000220938.1 MULTISPECIES: single-stranded DNA-binding protein 
MTYHERVLALRAESKRTAFDFRFEDLFSKEEWLSMSLAERQKAEKAFRHEVKNMDDVRMPFSSVHDAQVKLYNVVYSYNGIKRNFKQVENEGF
>WP_000241344.1 MULTISPECIES: F0F1 ATP synthase subunit delta 
MVKVANKYAKALFDVSLDTNNLETINEELTVINEAVKDKIEQLKMVDSNPTQTAEQRRELINGVFTDINPYIKNMMYVLADNRHISLIADVFKAFQSLYNGHYNQDFATIESTYELSQEELDKIVKLVTQQTKLSKVIVDTKINPDLIGGFRVKVGTTVLDGSVRNDLVQLQRKFRRVN
>WP_000251226.1 dsDNA nuclease domain-containing protein 
MVRENGGANAQRGFNYQNCVISLVAIRNYKKPNFKIYVEADEDFEVNYGDDYHACIQVKGEKNLTFNKLLKGENGKLSIFEKNLSSGKSDSVYKIVVFSFSRKDMESMQEQTDEEELFSNSWLLSNDQKNKVNNDRVENFSLVKTAFDNDMKNARIYLKGELVQQNIVVEGRAEVILNELFQQILQKSEKKVQTEQDKELKKITSKELDLILQKITAKARFEKELKNLRFNSLKEEKIKKEEKKIILEYMAVKKAVIRFLKSDEEKLENNSISTLISETFNLSEMNCLSENTKYAIAISAYCDILEEIAYE
>WP_000286391.1 VOC family protein 
MYRVGHLQYKVKSIENAIKKFEELGFKIERANKKSKNAFIWFESGPYIELIEMNGKLILFAYLFRWMYGIAMKKRWEKWCCNKDGFIDFAIEPINYKQRDMKNFSENKKILENYDIKSNKVITWSRKNLKNDKILFSYLPVIPVTLPFIVSDYSVNQRPTKVSHNNNIIKIKRLSFICEKKEYALLNSIISQDDHIQLNFGKVTEIDQVILENKKGELFRLTNHMTLESE
>WP_000291830.1 MULTISPECIES: oleate hydratase 
MYYSYGNYEAFARPKKPENVENKSAYLIGSGLASLAAACFLIRDGQMEGSKIHILEELPKAGGSLDGENIPLKGYVVRGGREMENHFECLWDLFRSIPSLEIDNASVLDEFYWLNKEDPNYSRCRVIEKQGQRLVTDGDFTLTKTAIKEILDLCLTNEEDLDDVKITDVFSDDFFNSNFWIYWKTMFAFEPWHSAMEMRRYLMRFVHHIGGLADFSALKFTKYNQYESLVLPMVEYLKSHGVQFEYDVKVEDIKVDVTTSQKIAREILIHRHGKAESIKLTVDDLVFVTNGSITESSTYGDNDTPAPPTDELGGSWTLWKNLARQSPEFGNPDKFCQNIPQKSWFVSATSTTNNKDIIDTIESICKRDPLAGKTVTGGIITINDSAWQISFTINRQQQFKDQPKNEISTWIYALYSDVNGDYIKKPITECSGNEICQEWLYHLGVSTDKIEDLAKHASNTIPVYMPYITSYFMTRAIGDRPLVVPHQSQNLAFIGNFAETERDTVFTTEYSVRTAMEAVYQLLNIDRGIPEVINSTFDLRVLMDAVYELNDHQDLREITKDSKMQKLALAGFLKKIKGTYIETLLKEHKLL
>WP_000291831.1 oleate hydratase 
MYYSYGNYEAFARPKKPENVENKSAYLIGSGLASLAAACFLIRDGQMEGSKIHILEELPKAGGSLDGENIPLKGYVVRGGREMENHFECLWDLFRSIPSLEIDNASVLDEFYWLNKEDPNYSRCRVIEKQGQRLVTDGDFTLTKTTIKEILDLCLTNEEDLDDVKITDVFSDDFFNSNFWIYWKTMFAFEPWHSAMEMRRYLMRFVHHIGGLADFSALKFTKYNQYESLVLPMVEYLKSHGVQFEYDVKVEDIKVDVTTSQKIAREILIDRNGNAESIKLTVDDLVFVTNGSITESSTYGDNNTPAPPTNELGGSWTLWKNLARQSPEFGNPDKFCQNIPEKSWFVSATSTTNNKEIIDTIESICKRDPLAGKTVTGGIITINDSAWQMSFTINRQQQFKDQPENEISTWIYALYSDVNGDYIKKPITECSGNEICQEWLYHLGVSTDKIEDLAKHASNTIPVYMPYITSYFMTRAIGDRPLVVPHQSQNLAFIGNFAETERDTVFTTEYSVRTAMEAVYELLNIDRGIPEVINSPFDLRVLMDAVYELNDHQDLREITKDSKMQKLALAGFLKKVKGTYIETLLKEHKLL
>WP_000291833.1 oleate hydratase 
MYYSYGNYEAFARPKKPENVENKSAYLIGSGLASLAAACFLIRDGQMEGSKIHILEELPKAGGSLDGENMPLKGYVVRGGREMENHFECLWDLFRSIPSLEIDHASVLDEFYWLNKEDPNYSRCRVIEKQGQRLVTDGDFTLTKTAIKEILDLCLTNEEDLDDVKITDVFSDDFFNSNFWIYWKTMFAFEPWHSAMEMRRYLMRFVHHIGGLADFSALKFTKYNQYESLVLPMVEYLKSHGVQFEYDVKVEDIKVDVTTSQKIAREILIDRNGNAESIKLTINDLVFVTNGSITESSTYGDNDTPAPPTDELGGSWTLWKNLARQSPEFGNPDKFCQNIPKKSWFVSATSTTNNKDIIDTIESICKRDPLAGKTVTGGIITINDSAWQISFTINRQQQFKNQPKNEISTWIYALYSDVNGDYIKKPITECSGNEICQEWLYHLGVPTDKIEDLAKHASNTIPVYMPYITSYFMTRAIGDRPLVVPHQSQNLAFIGNFAETERDTVFTTEYSVRTAMEAVYQLLNIDRGIPEVINSTFDLRVLMDAVYELNDHQDLREITKDSKMQKLALAGFLKKIKGTYIESLLKEHRLL
>WP_000291834.1 oleate hydratase 
MYYSYGNYEAFARPKKPENVENKSAYLIGSGLASLAAACFLIRDGQMEGSKIHILEELPKAGGSLDGENMPLKGYVVRGGREMENHFECLWDLFRSIPSLEIDHASVLDEFYWLNKEDPNYSRCRVIEKQGQRLVTDGDFTLTKTAIKEILDLCLTNEEDLDDVKITDVFSDDFFNSNFWIYWKTMFAFEPWHSAMEMRRYLMRFVHHIGGLADFSALKFTKYNQYESLVLPMVEYLKSHGVQFEYDVKVKDIKVDVTTSQKIAREILIDRNGNAESIKLTINDLVFVTNGSITESSTYGDNDTPAPPTDELGGSWTLWKNLARQSPEFGNPDKFCQNIPKKSWFVSATSTTNNKDIIDTIESICKRDPLAGKTVTGGIITINDSAWQISFTINRQQQFKDQPKNEISTWIYALYSDVNGDYIKKPITECSGNEICQEWLYHLGVPTDKIEDLAKHASNTIPVYMPYITSYFMTRAIGDRPLVVPHQSQNLAFIGNFAETERDTVFTTEYSVRTAMEAVYQLLNIDRGIPEVINSTFDLRVLMDAIYELNDHQDLREITKDSKMQKLALAGFLKKIKGTYIESLLKEHKLL
>WP_000291838.1 MULTISPECIES: oleate hydratase 
MYYSYGNYEAFARPKKPENVENKSAYLIGSGLASLAAACFLIRDGQMEGSKIHILEELPKAGGSLDGENMPLKGYVVRGGREMENHFECLWDLFRSIPSLEIDNASVLDEFYWLNKEDPNYSRCRVIEKQGQRLVTDGDFTLTKKAIKEILDLCLTNEEDLDDVKITDVFSDDFFNSNFWIYWKTMFAFEPWHSAMEMRRYLMRFVHHIGGLADFSALKFTKYNQYESLVLPMVEYLKSHGVQFEYGVKVEDIKVDVTTSQKIAREILIHRHGKAESIKLTVDDLVFVTNGSITESSTYGDNDTPAPPTDELGGSWTLWKNLARQSPEFGNPDKFCQNIPQKSWFVSATSTTNNKDIIDTIESICKRDPLAGKTVTGGIITINDSAWQISFTINRQQQFKDQPKNEISTWIYALYSDVNGDYIKKPITECSGNEICQEWLYHLGVPTDKIEDLAKHASNTIPVYMPYITSYFMTRAIGDRPLVVPHQSQNLAFIGNFAETERDTVFTTEYSVRTAMEAVYQLLNIDRGIPEVINSTFDLRVLMDAIYELNDHQDLREITKDSKMQKLALAGFLKKIKGTYIESLLKEHKLL
>WP_000291840.1 MULTISPECIES: oleate hydratase 
MYYSYGNYEAFARPKKPENVENKSAYLIGSGLASLAAACFLIRDGQMEGSKIHILEELPKAGGSLDGENMPLKGYVVRGGREMENHFECLWDLFRSIPSLEIDNASVLDEFYWLNKEDPNYSRCRVIEKQGQRLVTDGDFTLTKTAIKEILDLCLTNEEDLDDVKITDVFSDDFFNSNFWIYWKTMFAFEPWHSAMEMRRYLMRFVHHIGGLADFSALKFTKYNQYESLVLPMVEYLKSHGVQFEYDVKVEDIKVDVTTSQKIAREILIHRHGKAESIKLTVDDLVFVTNGSITESSTYGDNDTPAPPTDELGGSWTLWKNLARQSPEFGNPDKFCQNIPKKSWFVSATSTTNNKEIIDTIESICKRDPLAGKTVTGGIITINDSAWQMSFTINRQQQFKDQPENEISTWIYALYSDVNGDYIKKPITECSGNEICQEWLYHLGVSTDKIEDLAKHVSNTIPVYMPYITSYFMTRAIGDRPLVVPHQSQNLSFIGNFAETERDTVFTTEYSVRTAMEAVYQLLNIDRGIPEVINSTFDLRVLMDAVYELNDHQDLREITKDSKMQKLALAGFLKKIKGTYIETLLKEHKLL
>WP_000291841.1 oleate hydratase 
MYYSYGNYEAFARPKKPENVENKSAYLIGSGLASLAAACFLIRDGQMEGSKIHILEELPKAGGSLDGENMPLKGYVVRGGREMENHFECLWDLFRSIPSLEIDNASVLDEFYWLNKEDPNYSRCRVIEKQGQRLVTDGDFTLTKTAIKEILDLCLTNEEDLDDVKITDVFSDDFFNSNFWIYWKTMFAFEPWHSAMEMRRYLMRFVHHIGGLADFSALKFTKYNQYESLVLPMVEYLKSHGVQFEYDVKVEDIKVDVTTSQKIAREILIHRHGKAESIKLTVDDLVFVTNGSITESSTYGDNDTPAPPTDELGGSWTLWKNLARQSPEFGNPDKFCQNIPQKSWFVSATSTTNNKDIIDTIESICKRDPLAGKTVTGGIITINDSAWQISFTINRQQQFKDQPKNEISTWIYALYSDVNGDYIKKPITECSGNEICQEWLYHLGVPTDKIKDLAKHASNTIPVYMPYITSYFMTRAIGDRPLVVPHQSQNLAFIGNFAETELDTVFTTEYSVRTAMEAVYQLLNIDRGIPEVINSTFDLRVLMDAVYELNDHQDLREITKDSKIQKLALAGFLKKVKGTYIETLLKEHKLL
>WP_000291842.1 MULTISPECIES: oleate hydratase 
MYYSYGNYEAFARPKKPENVENKSAYLIGSGLASLAAACFLIRDGQMEGSKIHILEELPKAGGSLDGENMPLKGYVVRGGREMENHFECLWDLFRSIPSLEIDNASVLDEFYWLNKEDPNYSRCRVIEKQGQRLVTDGDFTLTKTAIKEILDLCLTNEEDLDDVKITDVFSDDFFNSNFWIYWKTMFAFEPWHSAMEMRRYLMRFVHHISGLADFSALKFTKYNQYESLVLPMVEYLKSHGVQFEYDVKVEDIKIDVTTSQKIAREILIDRNGNAESIKLTINDLVFVTNGSITESSTYGDNDTPAPPTDELGGSWTLWKNLARQSPEFGNPDKFCQNIPKKSWFVSATSTTNNKEIIDTIESICKRDPLAGKTVTGGIITINDSAWQMSFTINRQQQFKDQPENEISTWIYALYSDVNGDYIKKPITECSGNEICQEWLYHLGVSTDKIEDLAKHASNTIPVYMPYITSYFMTRAIGDRPLVVPHQSQNLAFIGNFAETERDTVFTTEYSVRTAMEAVYQLLNIDRGIPEVINSPFDLRVLMDAIYELNDHQDLREITKDSKMQKLALAGFLKKIKGTYIESLLKEHKLL
>WP_000291844.1 oleate hydratase 
MYYSYGNYEAFARPKKPENVENKSAYLIGSGLASLATACFLIRDGQMEGSKIHILEELPKAGGSLDGENMPLKGYVVRGGREMENHFECLWDLFRSIPSLEIDHASVLDEFYWLNKEEPNYSRCRVIEKQGQRLVTDGDFTLTKTAIKEILDLCLTNEEDLDDVKITDVFSDDFFNSNFWIYWKTMFAFEPWHSAMEMRRYLMRFVHHIGGLADFSALKFTKYNQYESLVLPMVEYLKSHGVQFEYDVKVEDIKVDVTTSQKIAREILIHRHGKAESIKLTINDLVFVTNGSITESSTYGDNDTPAPPTDELSGSWTLWKNLARQSPEFGNPDKFCQNIPQKSWFVSATSTTNNKNIIDTIERICKRDPLAGKTVTGGIITINDSAWQISFTINRQQQFKDQPKNEISTWIYALYSDVNGDYIKKPITECSGNEICQEWLYHLGVPTDKIEDLAKHASNTIPVYMPYITSYFMTRAIGDRPLVVPHQSQNLAFIGNFAETERDTVFTTEYSVRTAMEAVYQLLNIDRGIPEVINSTFDLRVLMDAVYELNDHQDLRKITKDSKMQKLALAGFLKKIKGTYIESLLKEHKLL
>WP_000323587.1 4'-phosphopantetheinyl transferase superfamily protein 
MAYKKYIINSLKTLNVRLIKKDIFNDLTVIIIALTNTFETNNLNHQFLTIEQSKKLKKFSLLDDINNYLISHSIVNSFFCSYINCRIEDLHYSYNKYFKPYIKNNDNIKFNISHTLGCSVIALSKNEVGVDIENKKREIEFANVVDSYFNDYEKLYINNESDKFYEVWVAKEAYLKCKGCGLMEGLTNLNIVASNKGGFYLIDENCQTKFKVLIDHIYDRYVIGIVN
>WP_000329301.1 Csa1 family protein, partial 
YQLTNDDYNVKQLRKRYDIPTSKAPKLLLKGSGNLKGSSVGYKDIEFTFVEKKEENIYFSDSLDYKKSGDV
>WP_000355839.1 sulfite exporter TauE/SafE family protein 
MDIVNIVIMLLIGVFGGFISGLVGVGGAIFIYPAILLLPPLFGAPAYSAYIASGLTSSQVFFSTLSGSLKARKKTEFSPQLVLYMGGGMIIGSMLGAFLANLFDATFVNTVYIIIALLALTLMFIKVNPSSEKSSFNKYLLVIIGLFIGIISGIVGAGGAFIIIPILWVLFKLPMNTVVANSIVIAFISSIGAFVIKLIQGYIPLYDALFLIIGSVIFAPIGLKLSKKVPNIIQKWIISILIVFAIIQLIL
>WP_000355840.1 sulfite exporter TauE/SafE family protein 
MDIVNIVIMLLIGVFGGFISGLVGVGGAIIIYPAILLLPPLFGAPAYSAYIASGLTSSQVFFSTLSGSLKARKKTEFSPQLVIYMGGGMIIGSMLGAFLANLFDATFVNTVYIIIALLALTLMFIKVKPSSEKSSFNKYLLVIIGLFIGIISGIVGAGGAFIIIPILLVLFKLPMNTVVANSIVIAFISSIGAFVIKLIQGYIPLYDALFLIIGSIIFAPIGLKLSKKVPNIIQKWIISILIVFAIIQLIL
>WP_000355841.1 MULTISPECIES: sulfite exporter TauE/SafE family protein 
MDIVNIVIMLLIGVFGGFISGLVGVGGAIIIYPAILLLPPLFGAPAYSAYIASGLTSSQVFFSTLSGSLKARKKTEFSPQLVLYMGGGMIIGSMLGAFLANLFDAIFVNTVYIIIALLALTLMFIKVKPSSEKSSFNKYLLVIIGLFIGIISGIVGAGGAFIIIPILLVLFKLPMNTVVANSIVIAFISSIGAFVIKLIQGYIPLYDALFLIIGSIIFAPIGLKLSKKVPNIIQKWIISILIVFAIVQLIL
>WP_000355842.1 sulfite exporter TauE/SafE family protein 
MDIVNIVIMLLIGVFGGFISGLVGVGGAIIIYPAILLLPPLFGAPAYSAYIASGLTSSQVFFSTLSGSLKARKKTEFSPQLVLYMGGGMIIGSMLGAFLANLFDATFVNTVYIIIALLALTLMFIKVKPSSEKSSFNKYLLVIIGLFIGIISGIIGAGGAFIIIPILLVLFKLPMNTVVANSIVIAFISSIGAFVIKLIQGYIPLYDALFLIIGSIIFAPIGLKLSKKVPNIIQKWIISILIVFAIIQLIL
>WP_000355844.1 MULTISPECIES: sulfite exporter TauE/SafE family protein 
MDIVNIVIMLLIGVFGGFISGLVGVGGAIIIYPAILLLPPLFGAPAYSAYIASGLTSSQVFFSTLSGSLKARKKTEFSPQLVLYMGGGMIIGSMLGAFLANLFDATFVNTVYIIIALLALTLMFIKVKPSSEKSSFNKYLLVIIGLFIGIISGIVGAGGAFIIIPILLVLFKLPMNTVVANSIVIAFISSIGAFVIKLIQGYIPLYDALFLIIGSIIFAPIGLKLSKKVPNIIQKWIISILIVFAIIQLIL
>WP_000358144.1 MULTISPECIES: TcpE family conjugal transfer membrane protein 
MDKKAYNLKRTFEQPIVMYEFTDKFRINKGFRLDFWATFLIVWFILFLLFWYLLQPVIMSIGGLMFIYFTVAPYYITKYIVKLKQDGKKLFFFLWDFVIFVFNVQLRKVKLSYDEEVEYHDKKITFK
>WP_000379205.1 TfoX/Sxy family protein 
MDTEKDINDLFLNHVNSNAVKTRKMMGEYIIYYDGVVIGGLYDNRLLVKATKSAQQKLQDNTLVSPYPGAKEMILIPDFTEATNLTDLFKTIKNDLKN
>WP_000386891.1 MULTISPECIES: hypothetical protein 
MDYYTADRLYRYTNSSNLSEPILNYVASRINWGDKVSLMTLAKEIQSKFNDSYVKENTVKGRPKIYADLCLLCMSLSEAGHGRMLQVNLEDCIYIGDIDV
>WP_000389759.1 MULTISPECIES: DUF6007 family protein 
MEDLKESLKSLGWWDLFFAIPMFLLFAYLPNYNFITIFLNIVIIIFFSIGLILTTHIIIDKIKSNTK
>WP_000389762.1 MULTISPECIES: DUF6007 family protein 
MEDLKHSLKSLGWWDLFFAIPMFLLFAYLPNYNFITIFLNIVIIIFFSIGLILTTHIIIDKIKSNSK
>WP_000389763.1 DUF6007 family protein 
MEDLKHSLKSLGWWDLFFAIPMFLLFAYLPNYNFITIFLNIVIIIFFSIGLILTTHIIIDKIKSNTK
>WP_000389769.1 MULTISPECIES: DUF6007 family protein 
MEDLKQSLIGLGWYDLFFTVPMFLLFVYLPNYNFITIFINIVIIIFFSIGLILTTHIIIDNIKNNSK
>WP_000389773.1 DUF6007 family protein 
MEDLKQSLKGLGWYDLFFTVPMFLLFVYLPNYNFITIFINIVIIIFFSIGLILTTHIIIDNIKKNSK
>WP_000389774.1 DUF6007 family protein 
MEDLKQSLKGLGWYDLFFTVPMFLLFVYLPNYNFITIFINIVIIIFFSIGLILTTHIIIDNIKNNSK
>WP_000398679.1 MULTISPECIES: DUF6007 family protein 
MEGLKHSLKSLGWWDLFFAIPIFLLFAYLPNYNFITIFLNIVIIIFFSIGLILTTHIIIDKIKSNTK
>WP_000398680.1 MULTISPECIES: DUF6007 family protein 
MEGLKHSLKSLGWWDLFFAIPMFLLFAYLPNYNFITIFLNIVIIIFFSIGLILTTHIIIDKIKSNTK
>WP_000410567.1 MULTISPECIES: hypothetical protein 
MEKFNNWILNAISGSQTDKNETTEELKGAKFIILYAYSMLVLLALVISNIFIHILEPKLSITTQIIIVLILIEALIGLRFLKAYDVKRGKDKENKKNSKDFVKLKSILVAILFTSLALTAGTVADIYGFTDLGNTRSDLIVWSIGGIIFGLVCYTMEDKK
>WP_000410568.1 MULTISPECIES: hypothetical protein 
MEKFNNWILNAISGSQTDKNETTEELKGAKFIILYAYSMLVLLALVISNIFIHILEPKLSITTQIIIVLILIEALIGLRFLKAYDVKRGKDKENKKNSKDFVKLKSILVAILFTSLALTAGTVADIYGFTDLGNTRSDLIVWSIGGIIFGLVCYTMEDKR
>WP_000410569.1 hypothetical protein 
MEKFNNWILNAISGSQTDKNETTKELKGSKFIILYAYSMLVLLALVVSNIFIHILEPKLSITTQIITVLILIEALIGLRFLKAYDVKRGKDKENKKNSKDFVKLKSILVAILFTSLALTAGTVADIYGFTDLGNTRSDLIVWSIGGIIFGLVCYTMEDKK
>WP_000410570.1 hypothetical protein 
MEKFNNWILNAISGSQTDKNGTTKELKGAKFIILYAYSMLVLLALVISNIFIHILEPKLSITTQIIIVLILIEALIGLRFLKAYDVKRGKDKENKKNSKDFVKLKSILVAILFTSLALTAGTVADIYGFTDLGNTRSDLIVWSIGGIIFGLVCYTMEDKK
>WP_000414484.1 TetR/AcrR family transcriptional regulator 
MEKNQRKKRSDAEYNQQIILTTMEDLLEQGEDISTKKMSDIAKISGVGVGTLYRHFESKTLLCQAIMDKKVDQMFIEIEDILAENTQWPVRDKINVILTKYLDLKEANFTTLNFIEKSSSHSSSVINIPFFERLKNLLIQQFENVHSIADLDFKLNLMLNAFSSDFYYFVKHNQKLTKQQFLDKLLDLFLK
>WP_000426894.1 MULTISPECIES: hypothetical protein 
MENEVIEVIEKYRTDVEIESNKLTIKLKFNPISKKDKELIDVLNYVINQKYILEFGGNDYQCYKFQSYYKGNDRFERFYNKYFNNTIELHAVALLKTNVDINTNSVDIKKANQINIYAETINSINAKKFIYEEELNDISNVDLMIAVNNIQNTLNNQMAPTHEDLSVLKRFAKSSSSIASFASDIITILGVFLK
>WP_000427420.1 AMP-binding protein 
MENHKIIELEKYYDENVWKHKTLDEYLEGKVEQYSKNIAVIDGDIEITYEELSEEINNYAIEMQRDGIKENDKVVIQLPNCLEFIFVIFALFKIGAIPVLTLAKHRKIEIKGIIENSKAVAYIAKSNYLGFSYEEFINDIEAEIDFNLKKYILGPTQEYKNFYKLNRNDYVYQLEECLDKARYKSMGLLLLSGGTTGVPKLIPRRHCDYIYVAEQCAKRCLFDENVKYLATLPIAHNFPLGCPGIIGTFSVGGTVVICNITSPDEMFPLIEERKVTHMALVPSIAKLCIEFYKYDSDYDINSLKMIQVGGALLDLYTAKDIEDKFGCILQQIYGIAEGLICTTEATDSKEIIYETQGKPISEYDEIKIVNEFGIEVDDGEFGELLVRGPYTIYNYYNARQIGCVDEELYFMTGDKVCKKTNGRYKVVGRVKEMINKSGEKILPIELESILLEHSLVDEVKVIGLQDDVLGEKICVCLKSKEDISLHEVRTYLKTKGLAEFKLPDIIKKIDEWPLTSFGKIDNKKLKVLIELERGV
>WP_000455732.1 MULTISPECIES: tandem-type lipoprotein 
MEYIKKIALYMSVLLLIIFIGGCGNMKDEQKKEAQTNKTNSKEEQIKKSFAKTLDMYPIKNLEDLYDKEGYRDGEFKKDDKGTWTIYSDFAKSKKVGELDSEGMVLHLNRNTRTAKGYYFVRKTYDEEDKMPQRKDYRVELKNNKIVLLDKVEDEELKHKIENFKFFGQYADFKDLKNYQNGKISSNENVPFYEAEYKMENSDSNVKKLRDVYPITTSESPTLKFHIDGDIKGSSVGYKKVEYIFSRQKDNQISVSDFLNYNPSKGENNE
>WP_000455975.1 MULTISPECIES: GNAT family N-acetyltransferase 
MEYKSYNKMSNNILSILLSEKNFDNKMVVSTGSYILSELPCIVAYKNNDIVGLLTYKVYDEYIEIISLDSFVENKGIGSHLLNYAEIIASDMSKRSIRVITTNENIKALYFYQKNKYRITDVIFDAVTEARKIKPSIPAIDKNGIEIRDEIVLRKCL
>WP_000455976.1 MULTISPECIES: GNAT family N-acetyltransferase 
MEYKSYNKMSNNILSILLSEKNFDNKMVVSTGSYILSELPCIVAYKNNDIVGLLTYKVYDEYIEIISLDSFVENKGIGSHLLNYAEIIASDMSKRSIRVITTNENIKALYFYQKNKYRITDVIFDAVTEARKIKPSIPTIDKNGIEIRDEIVLRKCL
>WP_000455980.1 GNAT family N-acetyltransferase 
MEYKSYNKMSNNILSILLSEKNFDSKMVVSTGSYILSELPCIVAYKNNDIVGLLTYKVYDEYIEIISLDSFVENKGIGSHLLNYAEIIASDMSKRSIRVITTNENIKALYFYQKNKYRITDVIFDAVTEARKIKPSIPAIDKNGIEIRDEIVLRKCL
>WP_000465466.1 persulfide dioxygenase-sulfurtransferase CstB 
MFFKQFYDNHLSQASYLVGCQRTGEAIIIDPVRDLSKYIEVADSEGLIITQATETHIHADFASGIRDVAKRLNANIYVSGEGEDALGYKNMPSKTQFVKHGDIIQVGNVKLEVLHTPGHTPESISFLLTDLGGGSSVPMGLFSGDFIFVGDIGRPDLLEKSVQIKGSTEISAKQMYESVQNIKNLPDYVQIWPGHGAGSPCGKALGAIPISTIGYEKINNWAFNEIDETKFIESLTSNQPAPPHHFAQMKQVNQFGMNLYQSYDVYPSLDNKSVAFDLRSKEAFQGGHTKGTINIPYNKNFINQIGWYLDFEKDIDLIGDKSTVEKAKHTLQLIGFDKVAGYRLPKSDISTQSVHSADMTGKEEHVLDVRNDEEWNNGHLYQAVNIPHGKLLNENIPFNKEDKIYVHCQSGVRSSIAVGILESKGFENVVNIREGYQDFPESLK
>WP_000465470.1 MULTISPECIES: persulfide dioxygenase-sulfurtransferase CstB 
MFFKQFYDNHLSQASYLVGCQRTGEAIIIDPVRDLSKYIEVADSEGLTITQATETHIHADFASGIRDVAKRLNANIYVSGEGEDALGYKNMPSKTQFVKHGDIIQVGNVKLEVLHTPGHTPESISFLLTDLGGGSSVPMGLFSGDFIFVGDIGRPDLLEKSVQIKGSTEISAKQMYESVQNIKNLPDYVQIWPGHGAGSPCGKALGAIPISTIGYEKINNWAFNEIDETKFIELLTSNQPAPPHHFAQMKQVNQFGMNLYQSYDVYPSLDNKRVAFDLRSKEAFQGGHTKGTINIPYNKNFINQIGWYLDFEKDIDLIGDKSTVEKAKHTLQLIGFDKVAGYRLPKSDISTQSVHSADMTGKEEHVLDVRNDEEWNNGHLYQAVNIPHGKLLNENIPFNKEDKIYVHCQSGVRSSIAVGILESKGFENVVNIREGYQDFPESLK
>WP_000465472.1 MULTISPECIES: persulfide dioxygenase-sulfurtransferase CstB 
MFFKQFYDNHLSQASYLVGCQRTGEAIIIDPVRDLSKYIEVADSEGLTITQATETHIHADFASGIRDVAKRLNANIYVSGEGEDALGYKNMPSKTQFVKHGDIIQVGNVKLEVLHTPGHTPESISFLLTDLGGGSSVPMGLFSGDFIFVGDIGRPDLLEKSVQIKGSTEISAKQMYESVQNIKNLPDYVQIWPGHGAGSPCGKALGAIPISTIGYEKINNWAFNEIDETKFIESLTSNQPAPPHHFAQMKQVNQFGMNLYQSYDVYPSLDNKRVAFDLRSKEAFHGGHTKGTINIPYNKNFINQIGWYLDFEKDIDLIGDKSTVEKAKHTLQLIGFDKVAGYRLPKSGISTQSVHSADMTGKEEHVLDVRNDEEWNNGHLDQAVNIPHGKLLNENIPFNKEDKIYVHCQSGVRSSIAVGILESKGFENVVNIREGYQDFPESLK
>WP_000465473.1 MULTISPECIES: persulfide dioxygenase-sulfurtransferase CstB 
MFFKQFYDNHLSQASYLVGCQRTGEAIIIDPVRDLSKYIEVADSEGLTITQATETHIHADFASGIRDVAKRLNANIYVSGEGEDALGYKNMPSKTQFVKHGDIIQVGNVKLEVLHTPGHTPESISFLLTDLGGGSSVPMGLFSGDFIFVGDIGRPDLLEKSVQIKGSTEISAKQMYESVQNIKNLPDYVQIWPGHGAGSPCGKALGAIPISTIGYEKINNWAFNEIDETKFIESLTSNQPAPPHHFAQMKQVNQFGMNLYQSYDVYPSLDNKRVAFDLRSKEAFHGGHTKGTINIPYNKNFINQIGWYLDFEKDIDLIGDKSTVEKAKHTLQLIGFDKVAGYRLPKSGISTQSVHSADMTGKEEHVLDVRNDEEWNNGHLYQAVNIPHGKLLNENIPFNKEDKIYVHCQSGVRSSIAVGILESKGFENVVNIREGYQDFPESLK
>WP_000465477.1 persulfide dioxygenase-sulfurtransferase CstB 
MFFKQFYDNHLSQASYLVGCQRTGEAIIIDPVRDLSKYIEVADSEGLTITQATETHIHADFASGIRDVAKRLNANIYVSGEGEDALGYKNMPSKTQFVKHGDIIQVGNVKLEVLHTPGHTPESISFLLTDLGGGSSVPMGLFSGDFIFVGDIGRPDLLEKSVQIKGSTEISAKQMYESVQNIKNLPDYVQIWPGHGAGSPCGKVLGAIPISTIGYEKINNWAFNEIDETKFIESLTSNQPAPPHHFAQMKQVNQFGMNLYQSYDVYPSLDNKRVAFDLRSKEAFHGGHTKGTINIPYNKNFINQIGWYLDFEKDIDLIGDKSTVEKAKHTLQLIGFDKVAGYRLPKSGISTQSVHSADMTGKEEHVLDVRNDEEWNNGHLDQAVNIPHGKLLNENIPFNKEDKIYVHCQSGVRSSIAVGILESKGFENVVNIREGYQDFPESLK
>WP_000465478.1 MULTISPECIES: persulfide dioxygenase-sulfurtransferase CstB 
MFFKQFYDNHLSQASYLVGCQRTGEAIIIDPVRDLSKYIEVADSEGLTITQATETHIHADFASGIRDVAKRLNANIYVSGEGEDALGYKNMPSKTQFVKHRDIIQVGNVKLEVLHTPGHTPESISFLLTDLGGGSSVPMGLFSGDFIFVGDIGRPDLLEKSVQIKGSTEISAKQMYESVQNIKNLPDYVQIWPGHGAGSPCGKALGAIPISTIGYEKINNWAFNEIDETKFIESLTSNQPAPPHHFAQMKQVNQFGMNLYQSYDVYPSLDNKRVAFDLRSKEAFHGGHTKGTINIPYNKNFINQIGWYLDFEKDIDLIGDKSTVEKAKHTLQLIGFDKVAGYRLPKSDISTQSVHSADMTGKEEHVLDVRNDEEWNNGHLYQAVNIPHGKLLNENIPFNKEDKIYVHCQSGVRSSIAVGILESKGFENVVNIREGYQVFPESLK
>WP_000472888.1 ABC transporter ATP-binding protein 
MFKITFKILKWAKPYRNRMVLGFIMSFINSIFIALPIFLAAQVFNRVLNTKRIEVYEIISVLVIMILLVIARFITAYLKNRFQESIAYEMSAQERLNIGDKLKNVRLGYYNDHHANELATTVTTDLTFLENYAMKMVDVVINGYILITVLILSLLVVSWEVSLLALIGVLLSLLSLYLLEKKSHQNAPDYHRVQNQLVEKVLEVIRGIQVIKSFSKENTSLNSFNRAVDDSKRVNTKIELQYIPFNLLHLLSLKVVSVFIVLVACLLYMNQYIDVSALIMISIFSFVIFESVENVNNAAHVLEMIDVTLDDIEDIKGAPTLDETGKDIPIENHNITFEHVNFSYEKKQVINNVDLTIDAKTTTAIIGPSGSGKSTLCHLLLRFYDVDSGVIRIGNINIKEMKLATLMSHISAVFQNVYLFNDTIENNILFGKPDASKEEIIRAAKQACCHDFIMSLPNGYQTMVNEKGNNLSGGEKQRISIARAILKDAPIIILDEATASIDPENEHLIQNAIDELSKGKTVITIAHKIGTIKNADQIIVLNNGEIIQKGKHKSLIKEPGMYQEFIKIKRDSEGWRL
>WP_000511135.1 MULTISPECIES: F0F1 ATP synthase subunit beta 
MGIGRVTQVMGPVIDVRFEHNEVPKINNALVIDVPKEEGTIQLTLEVALQLGDDVVRTIAMDSTDGVQRGMDVKDTGKEISVPVGDETLGRVFNVLGETIDLKEEISDSVRRDPIHRQAPAFDELSTEVQILETGIKVVDLLAPYIKGGKIGLFGGAGVGKTVLIQELINNIAQEHGGISVFAGVGERTREGNDLYFEMSDSGVIKKTAMVFGQMNEPPGARMRVALSGLTMAEYFRDEQGQDVLLFIDNIFRFTQAGSEVSALLGRMPSAVGYQPTLATEMGQLQERITSTTKGSVTSIQAVFVPADDYTDPAPATAFAHLDATTNLERKLTEMGIYPAVDPLASTSRALEPSIVGQEHYEVARDVQSTLQKYRELQDIIAILGMDELSDEDKQTVERARRIQFFLSQNFHVAEQFTGQKGSYVPVKTTVANFKDILDGKYDHIPEDAFRLVGSMDDVIAKAKDMGVEV
>WP_000512631.1 MULTISPECIES: hypothetical protein 
MGIPDPLSNPMSDPLLGDSWMVGDLKKRQEKKLITTVIAPEHDEKHRENKSKMKKSEKQLINQLINHGHTFKSDFKNVAKGDWVNKAMQDLDKLGNELKKIMN
>WP_000512632.1 hypothetical protein 
MGIPDPLSNPMSNPLLGDSWMVGDLKKRQEKELITTVIAPEHDEKHRENKSKMKKSEKQLINQLINHGHTFKSDFKNVAKGDWVNKAMQDLDKLGNELKKIMN
>WP_000512633.1 hypothetical protein 
MGIPDPLSNPMSNPLLGDSWMVGDLKKRQEKKLITTVIAPEHDEKHRENKSKMKKSEKQLINQLINHGHTFKNDFKNVAKGDWVNKAMQDLDKLGNELKKIMN
>WP_000521958.1 MULTISPECIES: hypothetical protein 
MGLDFSGLPDLAVLEQMKEKEQISEVIAPEHVRMHHDHQNKLKSDEKILLDQMVSHFKKFEDDFKNAAQGAWVKNATDELKDISNDLEKIQDIKV
>WP_000543163.1 MULTISPECIES: DUF4865 family protein 
MHAMQYHVKLPSDYNMEIIRDRVRLNGYKTDGFKNLIIKAYLISQTTTNCITNTYSPLYLWRSSEGMTEFIFNGFYDNVISSFGWQNINIGVIYSMNITDSVKHSLYALEEYIDIFPTLSLKEIEIKKLFRIFDNAVAEIIIYNPDKWKFVKYSFIENLPKSLNPNIKIYDVLYISQ
>WP_000543164.1 DUF4865 family protein 
MHAMQYHVKLPSDYNMKIIRDRVRLNGYKTDGFKNLILKAYLISQTTNNCITNTYSPLYLWRNSEGMTEFIFNGFYDNVISSFGWQNINIGVIYSMNITDSVKHSHYALEEYIDIFPTLSLKEIEIKKLFRIFDNTVAEIIIYNPDKWKFVKYSFIENLPKSLNPNIKIYDVLYISQ
>WP_000564062.1 Csa1 family protein, partial 
KAEIKNFKFFVQYGNFKDLKNYKDGDISYNPESPIYSAKYQLTNDDYNVKQLRKRYDIPTNKAPKLLLKGSGNLKGSSVGYKNIEFTFVEEKGKNIYFSDSLDYKKSGEV
>WP_000570804.1 MULTISPECIES: 2,3-diaminopropionate biosynthesis protein SbnA 
MIEKSQACHDSLLDSVGQTPMVQLHQLFPKHEVFAKLEYMNPGGSMKDRPAKYIIEHGIKHGLITEDTHLIESTSGNLGIALAMIAKIKGLKLTCVVDPKISPTNLKIIKSYGANVEMVEEPDAHGGYLMTRIAKVQELLATIDDAYWINQYANELNWQSHYHGAGTEIVETIKQPIDYFVAPVSTTGSIMGMSRKIKEVHPNAQIVAVDAKGSVIFGDKPINRELPGIGASRVPEILNRSEINQVIHVDDYQSALGCRKLIDYEGIFAGGSTGSIIAAIEQLITSIEEGATIVTILPDRGDRYLDLVYSDTWLEKMKSRQGVKSE
>WP_000570806.1 MULTISPECIES: 2,3-diaminopropionate biosynthesis protein SbnA 
MIEKSQACHDSLLDSVGQTPMVQLHQLFPKHEVFAKLEYMNPGGSMKDRPAKYIIEHGIKHGLITENTHLIESTSGNLGIALAMIAKIKGLKLTCVVDPKISPTNLKIIKSYGANVEMVEEPDAHGGYLMTRIAKVQELLATIDDAYWINQYANELNWQSHYHGAGTEIVETIKKPIDYFVAPVSTTGSIMGMSRKIKEVHPNAQIVAVDAKGSVIFGDKPINRELPGIGASRVPEILNRSEINQVIHVDDYQSALGCRKLIDYEGIFAGGSTGSIIAAIEQLITSIEEGATIVTILPDRGDRYLDLVYSDTWLEKMKSRQGVKSE
>WP_000570808.1 MULTISPECIES: 2,3-diaminopropionate biosynthesis protein SbnA 
MIEKSQACHDSLLDSVGQTPMVQLHQLFPKHEVFAKLEYMNPGGSMKDRPAKYIIEHGIKHGLITENTHLIESTSGNLGIALAMIAKIKGLKLTCVVDPKISPTNLKIIKSYGANVEMVEEPDAHGGYLMTRIAKVQELLATIDDAYWINQYANELNWQSHYHGAGTEIVETIKQPIDYFVAPVSTTGSIMGMSRKIKEVHPNAQIVAVDAKGSVIFGDKPINRELPGIGASRVPEILNRSEINQVIHVDDYQSALGCRKLIDYEGIFAGGSTGSIIAAIEQLITSIEEGATIVTILPDRGDRYLDLVYSDTWLEKMKSRQGVKSE
>WP_000570810.1 2,3-diaminopropionate biosynthesis protein SbnA 
MIEKSQACHDSLLDSVGQTPMVQLHQLFPKHEVFAKLEYMNPGGSMKDRPAKYIIEHGIKHGLITENTHLIESTSGNLGIALAMIAKIKGLKLTCVVDPKISPTNLKIIKSYGVNVEMVEEPDAHGGYLMTRIAKVQELLATIEDAYWINQYANELNWQSHYHGAGTEIVETIKQPIDYFVAPVSTTGSIMGMSRKIKEVHPNVQIVAVDAKGSVIFGDKPINRELPGIGASRVPEILNRSEINQVIHVDDYQSALGCRKLIDYEGIFAGGSTGSIIVAIEQLITSIEEGATIVTILPDRGDRYLDLVYSDTWLEKMKSRQGVKSE
>WP_000570813.1 MULTISPECIES: 2,3-diaminopropionate biosynthesis protein SbnA 
MIEKSQVCHDSLLDSVGQTPMVQLHQLFPKHEVFAKLEYMNPGGSMKDRPAKYIIEHGIKHGLITENTHLIESTSGNLGIALAMIAKIKGLKLTCVVDPKISPTNLKIIKSYGANVEMVEEPDAHGGYLMTRIAKVQELLATIDDAYWINQYANELNWQSHYHGAGTEIVETIKQPIDYFVAPVSTTGSIMGMSRKIKEVHPNAQIVAVDAKGSVIFGDKPINRELPGIGASRVPEILNRSEINQVIHVDDYQSALGCRKLIDYEGIFAGGSTGSIIAAIEQLITSIEEGATIVTILPDRGDRYLDLVYSDTWLEKMKSRQGVKSE
>WP_000581908.1 tandem-type lipoprotein 
MIHSKRLKLCLCLMILSVFISACGMKKEESSKDKQIKENFNKTLSLYPTKNLEDFYDKEGFRDEEFEKGDKGTWIIHSKMIIETNNSNMESRGMVLYINRNTRTTKGNFVVREITEDSKGYSHSKDTKYPVKIEHNRIISTKPIADDKLRKEIEDVKFFVQYGDFKDINDYKDGDIAYNPNVPSYSAEYQLNNNDYNVKQLRKRYNIPTNKAPKLLLKGDGDLKGSSIGSKNLEFTFVENKEENIYFTDSVEFTPSEDTRYESN
>WP_000589240.1 ABC transporter ATP-binding protein 
MIKFKNVSFNYDSSEKSAIKNIFLEVKQGELVVFCGKSGSGKSTIAKLINGLIPKMQSGKISGHIYINKQDVSELAMYELSKMIGSVFQNPKTQFYNIDTTSELAFNLENQGLEKDYIKERINFVMKKFNIEHLLNRNIFELSGGEKQIIACASILIANPKIVVLDEPSSNLDIYSMKKLKEMILYMKEQGKTIVLIEHRIDYIIDCVDSVYYMESGNLAFHYSVKEFKSLPKSKFKKMGIRYSQEDLLKNKPATGTSDILMNNFMYTYDKFSKFKQLNSKTIAIPKNNVVAIIGNNGSGKSTFAKCLCGLYKDFKGQVIYGNQRLKRKQLLKKSYLVFQDVNSQLFTERVDQELKLLNFNVNDFLVDNMLEKVKLLEKKYEHPLTLSGGEKQRLAISTALLSEKEMIIFDEPTSGLDLYHMEKVARLIKDLHDSGKQIFIITHDKSLILEVCTYVIHFEHGQIINQYPLNNRGLSQLNGYFDL
>WP_000592130.1 GNAT family N-acetyltransferase 
MIKKLDNIDSETIEKISNIWLNSNLDAHDFIKRNYWINSLDKVKKMLSDSTIYVYYADSQIVGFAGLYEQYIAGIFIADNYRNKGIGRLLLERLKRDYNGLNLHVYEKNEGAIRFYSKHQFEIRYKEFEEETHEYEYLMEWDSRKNYKSNNK
>WP_000592131.1 MULTISPECIES: hypothetical protein 
MIKKLDNLDYESIEKISNIWLNSNLEAHDFIKREYMSGSQIIIKTLDLNCDFTIIKKQLNGIVNDIFLLK
>WP_000595807.1 tandem-type lipoprotein 
MIKRINKLVLGISLLFLIISINAGCGMGKEAEIKKSFEKTLSMYPIKNLEDLYDKEGYRDDEFDKNDKGTWIIGSEMATQNKGEALKVKGMVLYMNRNTRSAKGFYYVNAVKKDEDGRPQDNKIEYPVKMVDNKIIPTKGIKDEHIKKEIENFKFFAQYGSFKDLSKYKDGDISYNPEVPSYSAKYQLTNDDYNVKQLRKRYDIPTNKSPKLLLKGSGDLKGSSVGYKDIEFTFVEKKGENTFFTDSLHLEPSEAK
>WP_000597207.1 MULTISPECIES: tandem-type lipoprotein 
MIKRVNKLVLGISFLFLIISIFAGCGTGKEAEIKKSFEKTLSMYPIKNLEDLYDKEGYRDDQFDKNDKGTWIVRSSMSIQSNGKDMNIKGMVLYMNRNTRTTNGYYYVDVIEREDKGIHRDNEKRYPVKMVDNKIIPTKEIKDEKIKKEIENFKFFVQYGDFKDLSKYKDGDISYNPEVPSYSAKYQLTNDDYNVKQLRKRYNIPTNKAPKLLLKGTGNLKGSSIGYKKIEFTFVEKKGENIYFSDGLHFNPSEDK
>WP_000597212.1 MULTISPECIES: tandem-type lipoprotein 
MIKRVNKLVLGISLLFLVISITAGCGMGKEAEIKKSFEKTLSMYPIKNLEDLYDKEGYRDDQFDKNDKGTWIVNSQMAIQNKGEALKIKGMLLKIDRNTRSAKGFYYTNEIKTEKYEVAQDNQKKYPVKMINNKFISTEEVKEENIKKEIENFKFFAQYSNFKDLMNYKDGDISYNPEVPSYSAQYQLTNDDYNVKQLRKRYDIPTNKAPKLLLKGTGNLKGSSVGYKKIEFTFLENKNENIYFTDSLHLEPSEDK
>WP_000597213.1 MULTISPECIES: tandem-type lipoprotein 
MIKRVNKLVLGISLLFLVISITAGCGMGKEAEIKKSFEKTLSMYPIKNLEDLYDKEGYRDDQFDKNDKGTWIVNSQMAIQNKGEALKIKGMLLKIDRNTRSAKGFYYTNEIKTEKYEVAQDNQKKYPVKMINNKFISTEEVKEENIKKEIENFKFFAQYSNFKDLMNYKDGDISYNPEVPSYSAQYQLTNDDYNVKQLRKRYDIPTNKAPKLLLKGTGNLKGSSVGYKKIEFTFLENKNENIYFTDSLHLKPSEDK
>WP_000597214.1 tandem-type lipoprotein 
MIKRVNKLVLGISLLFLVISITAGCGMGKEAEIKKSFEKTLSMYPIKNLEDLYDKEGYRDDQFDKNDKGTWIVNSQMAIQNKGEALKIKGMLLKIDRNTRSAKGFYYTNEIKTEKYEVAQDNQKKYPVKMINNKFISTEEVKEENIKKEIENFKFFAQYSNFKDLMNYKDGDISYNPEVPSYSAQYQLTNDDYNVKQLRKRYDIPTSKAPKLLLKGSGNLKGSSVGYKDIEFTFVEKKEENIYFSDSLDYKKSGDV
>WP_000610045.1 staphyloferrin B export MFS transporter 
MINQSIWRSNFRILWLSQFIAIAGLTVLVPLLPIYMASLQNLSVVEIQLWSGIAIAAPAVTTMIASPIWGKLGDKISRKWMVLRALLGLAVCLFLMALCTTPLQFVLVRLLQGLFGGVVDASSAFASAEAPAEDRGKVLGKLQSSVSAGSLVGPLIGGVTASILGFSALLMSIAVITFIVCIFGALKLIETTHMRKSQTPNINKGIRRSFQCLLCTQQTCRFIIVGVLANFAMYGMLTALSPLASSVNHTAIDDRSVIGFLQSAFWTASILSAPLWGRFNDKSYVKSVYIFATIACGCSAILQGLATNIEFLMASRILQGLTYSALIQSVMFVVVNACHQQLKGTFVGTTNSMLVVGQIIGSLSGAAITSYTTPATTFIVMGIVFAVSSLFLICSTITNQINDHTLMKLWELKQKSAK
>WP_000610049.1 MULTISPECIES: staphyloferrin B export MFS transporter 
MINQSIWRSNFRILWLSQFIAIAGLTVLVPLLPIYMASLQNLSVVEIQLWSGIAIAAPAVTTMIASPIWGKLGDKISRKWMVLRALLGLAVCLFLMALCTTPLQFVLVRLLQGLFGGVVDASSAFASAEAPAEDRGKVLGRLQSSVSAGSLVGPLIGGVTASILGFSALLMSIAVITFIVCIFGALKLIETTHMPKSQTPNINKGIRRSFQCLLCTQQTCRFIIVGVLANFAMYGMLTALSPLASSVNHTAIDDRSVIGFLQSAFWTASILSAPLWGRFNDKSYVKSVYIFATIACGCSAILQGLATNIEFLMAARILQGLTYSALIQSVMFVVVNACHQQLKGTFVGTTNSMLVIGQIIGSLSGAAITSYTTPATTFIVMGIVFAVSSLFLICSTITNQINDHTLMKLWELKQKSAK
>WP_000610050.1 staphyloferrin B export MFS transporter 
MINQSIWRSNFRILWLSQFIAIAGLTVLVPLLPIYMASLQNLSVVEIQLWSGIAIAAPAVTTMIASPIWGKLGDKISRKWMVLRALLGLAVCLFLMALCTTPLQFVLVRLLQGLFGGVVDASSAFASAEAPAEDRGKVLGRLQSSVSAGSLVGPLIGGVTASILGFSALLMSIAVITFIVCIFGALKLIETTHMPKSQTPNINKGIRRSFQCLLCTQQTCRFIIVGVLANFAMYGMLTALSPLASSVNHTAIDDRSVIGFLQSAFWTASILSAPLWGRFNDKSYVKSVYIFATIACGCSAILQGLATNIEFLMAARILQGLTYSALIQSVMFVVVNACHQQLKGTFVGTTNSMLVVGQIIGSLSGAAITSYTTPATTFIIMGVVFAVSSLFLICSTITNQINDHTLMKLWELKQKSAK
>WP_000610051.1 MULTISPECIES: staphyloferrin B export MFS transporter 
MINQSIWRSNFRILWLSQFIAIAGLTVLVPLLPIYMASLQNLSVVEIQLWSGIAIAAPAVTTMIASPIWGKLGDKISRKWMVLRALLGLAVCLFLMALCTTPLQFVLVRLLQGLFGGVVDASSAFASAEAPAEDRGKVLGRLQSSVSAGSLVGPLIGGVTASILGFSALLMSIAVITFIVCIFGALKLIETTHMPKSQTPNINKGIRRSFQCLLCTQQTCRFIIVGVLANFAMYGMLTALSPLASSVNHTAIDDRSVIGFLQSAFWTASILSAPLWGRFNDKSYVKSVYIFATIACGCSAILQGLATNIEFLMAARILQGLTYSALIQSVMFVVVNACHQQLKGTFVGTTNSMLVVGQIIGSLSGAAITSYTTPATTFIVMGVVFAVSSLFLICSTITNQINDHTLMKLWELKQKSAK
>WP_000610054.1 MULTISPECIES: staphyloferrin B export MFS transporter 
MINQSIWRSNFRILWLSQFIAIAGLTVLVPLLPIYMASLQNLSVVEIQLWSGIAIAAPAVTTMIASPIWGKLGDKISRKWMVLRALLGLAVCLFLMALCTTPLQFVLVRLLQGLFGGVVDASSAFASAEAPAEDRGKVLGRLQSSVSAGSLVGPLIGGVTASILGFSALLMSIAVITFIVCIFGALKLIETTHMPKSQTPNINKGIRRSFQCLLYTQQTCRFIIVGVLANFAMYGMLTALSPLASSVNHTAIDDRSVIGFLQSAFWTASILSAPLWGRFNDKSYVKSVYIFATIACGCSAILQGLATNVEFLMAARILQGLTYSALIQSVMFVVVNACHQQLKGTFVGTTNSMLVIGQIIGSLSGAAITSYTTPATTFIVMGIVFAVSSLFLICSTITNQINDHTLMKLWELKQKSAK
>WP_000610056.1 MULTISPECIES: staphyloferrin B export MFS transporter 
MINQSIWRSNFRILWLSQFIAIAGLTVLVPLLPIYMASLQNLSVVEIQLWSGIAIAAPAVTTMIASPIWGKLGDKISRKWMVLRALLGLAVCLFLMALCTTPLQFVLVRLLQGLFGGVVDASSAFASAEAPAEDRGKVLGRLQSSVSAGSLVGPLIGGVTASILGFSALLMSIAVITFIVCIFGALKLIETTHMSKSQTPNINKGIRRSFQCLLCTQQTCRFIIVGVLANFAMYGMLTALSPLASSVNHTAIDDRSVIGFLQSAFWTASILSAPLWGRFNDKSYVKSVYIFATIACGCSAILQGLATNIEFLMAARILQGLTYSALIQSVMFVVVNACHQQLKGTFVGTTNSMLVIGQIIGSLSGAAITSYTTPATTFIVMGVVFAVSSLFLICSTITNQINEHTLMKLWELKQKSAK
>WP_000610137.1 MULTISPECIES: staphyloferrin B export MFS transporter 
MINQTIWRSNFRILWLSQFIAIAGLTVLVPLLPIYMASLQNLSVVEIQLWSGIAIAAPAVTTMIASPIWGKLGDKISRKWMVLRALLGLAVCLFLMALCTTPLQFVLVRLLQGLFGGVVDASSAFASAEAPAEDRGKVLGRLQSSVSAGSLVGPLIGGVTASILGFSALLMSIAVITFIVCIFGALKLIETTHMPKSQTPNINKGIRRSFQCLLCTQQTCRFIIVGVLANFAMYGMLTALSPLASSVNHTAIDDRSVIGFLQSAFWTASILSAPLWGRFNDKSYVKSVYIFATIACGCSAILQGLATNIEFLMAARILQGLTYSALIQSVMFVVVNACHQQLKGTFVGTTNSMLVVGQIIGSLSGAAITSYTTPATTFIIMGVVFAVSSLFLICSTITNQINDHTLMKLWELKQKSAK
>WP_000627022.1 MULTISPECIES: flavodoxin family protein 
MITCLFGSSRKDGNSAIAVENLLKNLKVNFMNLYQSNIEKVTDNRHSKGANFHNDDYEQILIKVLESDIIIFSTPLYWYSMSASLKLFIDRWTESLRDTQIDNFKEIMSQKKYLILIIGGDNPHTKAQPLVNQFKLIFEFMNITNYRFLIGEGNKPFDILNDSQFIEELANINLALKKGDIYD
>WP_000627023.1 flavodoxin family protein 
MITCLFGSSRKDGNSAIAVENLLKNLKVNFVNLYQSNIEKVTDNRHSKDANFHNDDYEQILIKVLESDIIIFSTPLYWYSMSASLKLFIDRWTESLRDTQIDNFKEIMSQKKYLILIIGGDNPHTKAQPLVNQFKLIFEFMNITNYRFLIGEGNKPFDILNDSQFIEELANINLALKKGDIYD
>WP_000627024.1 MULTISPECIES: flavodoxin family protein 
MITCLFGSSRKDGNSAIAVENLLKNLKVNFVNLYQSNIEKVTDNRHSKGANFHNDDYEQILIKVLESDIIIFSTPLYWYSMSASLKLFIDRWTESLRDTQIDNFKEIMSQKKYLILIIGGDNPHTKAQPLVNQFKLIFEFMNITNYRFLIGEGNKPFDILNDSQFIEELANINLALKKGDIYD
>WP_000627025.1 MULTISPECIES: flavodoxin family protein 
MITCLFGSSRKDGNSAIAVENLLKNLNVNFVNLYQSNIEKVTDNRHSKDANFHNDDYEQILIKVLESDIIIFSTPLYWYSMSASLKLFIDRWTESLRDTQIDNFKEIMSQKKYLILIIGGDNPHTKAQPLVNQFKLIFEFMNITNYRFLIGEGNKPFDILNDSQFIEELANINLALKKGDIYD
>WP_000627029.1 MULTISPECIES: flavodoxin family protein 
MITCLFGSSRKDGNSAIAVENLLKNLNVNFVNLYQSNIEKVTDNRHSKGANFHNDDYEQILIKVLESDIIIFSTPLYWYSMSASLKLFIDRWTESLRDTQIDNFKEIMSQKKYLILIIGGDNPHTKAQPLVNQFKLIFEFMNITNYRFLIGEGNKPFDILNDSQFIEELANINLALKKGDIYD
>WP_000628287.1 MULTISPECIES: hypothetical protein 
MITIDSKINKQIAKNLSLEGMYVTREQQIQILHAINNEKEITNELIRKIAFK
>WP_000628288.1 MULTISPECIES: hypothetical protein 
MITIDSKINKQIAKNLSLEGMYVTREQQIQILHAINNKKEITNELIRKIAFK
>WP_000649614.1 MULTISPECIES: tandem-type lipoprotein Lpl7 
MKCFQKLYIFILILIVLMAGCESNKITGDSKETQIKKSFVKTLDVYPTKNLEDFYDKEGYRDGEFKKGDKGTWVIRSEMTTELKNENMVSKGMVIRLNRNSRICTGEYFVRIVKEDSEGKVYSDERKYPVKIENNKIIPLKPIDDEKVKKEIEEFKFFVQYGNFKELENYKDGEVTYNPEAPIYSAQYQLKNSDYNVEQLRKRYNIPTKKAPKLLLKGSGNLKGSSVGYKNIEFTFVENKKENIYFTDSVYFNPSEDKYNY
>WP_000649983.1 tandem-type lipoprotein 
MKCLSKWAFYINFLILVISITAGCGIGKEAEIKKSFEKTLSMYPIKNLEDLYDKEGYRDDQFDKNDKGTWIVNSEMATQNKGEALKIKGMVLYMNRNTKTTKGYYYVNAIKNDKDGRPQENEKRYPVKMGDNKIIPTKEIKDEKIKKEIENFKFFVQYGDFKDLSKYKDGDISYNPEVPSYSAKYQLTNDDYNVKQLRKRYNIPTNKAPKLLLKGTGNLKGSSIGYKKIEFTFVEKKGENIYFSDGLHFNPSEDK
>WP_000649985.1 tandem-type lipoprotein 
MKCLSKWAFYISFLILVISITAGCGIGKEAEIKKSFEKTLSMYPIKNLEDLYDKEGYRDDQFDKNDKGTWIVNSEMATQNKGEALKIKGMVLYMNRNTKTTKGYYYVNAIKNDKDGRPQENEKRYPVKMVDNKIIPTKEIKDKNIKKEIENFKFFVQYGNFKDLSKYKDGDISYNPEVPSYSAKYQVTNDDYNVKQLRKRYDIPTSKAPKLLLKGSGNLKGSSVGYKNIEFTFVEEKGKNIYFSDSLDYKKSGEV
>WP_000649986.1 MULTISPECIES: tandem-type lipoprotein 
MKCLSKWAFYISFLILVISITAGCGTGKEAEIKKSFEKTLSMYPIKNLEDLYDKEGYRDDQFDKNDKGTWIVRSSMSIQSNGKDMNIKGMVLYMNRNTRTTNGYYYVDVIEREDKGIHRDNEKRYPVKMVDNKIIPTKEIKDEKIKKEIENFKFFVQYGDFKDLSKYKDGDISYNPEVPSYSAKYQLTNDDYNVKQLRKRYNIPTNKAPKLLLKGTGNLKGSSIGYKKIEFTFVEKKGENIYFSDGLHFNPSEDK
>WP_000662018.1 tRNA-dihydrouridine synthase 
MKENFWSELPRPFFILAPMEDVTDIVFRHVVREAARPDVFFTEFTNTESFCHPEGIHSVRGRLTFSEDEQPMVAHIWGDKPEQFRETSIQLAKMGFKGIDLNMGCPVANVAKKGKGSGLILRPDVAAEIIQATKAGGLPVSVKTRLGYYEIDEWKDWLKHVFEQDIANLSIHLRTRKEMSKVDAHWELIEAIKNLRDEIAPNTLLTINGDIPDRKTGLELAEKYGIDGVMIGRGIFHNPFAFEKEPREHTSKELLDLLRLHLTLFNKYEKDEIRQFKSLRRFFKIYVRGIRGASELRHQLMNTQSIAEARALLDEFEAQMDEDVKLEL
>WP_000662022.1 MULTISPECIES: tRNA-dihydrouridine synthase 
MKENFWSELPRPFFILAPMEDVTDIVFRHVVSEAARPDVFFTEFTNTESFCHPEGIHSVRGRLTFSEDEHPMVAHIWGDKPEQFRETSIQLAKMGFKGIDLNMGCPVANVAKKGKGSGLILRPDVAAEIIQATKAGGLPVSVKTRLGYYEIDEWKDWLKHVFEQDIANLSIHLRTRKEMSKVDAHWELIEAIKNLRDEIAPNTLLTINGDIPDRKTGLELAEKYGIDGVMIGRGIFHNPFAFEKEPREHTSKELLDLLRLHLSLFNKYEKDEIRQFKSLRRFFKIYVRGIRGASELRHQLMNTQSIAEARALLDEFEAQMDEDVKIEL
>WP_000662023.1 MULTISPECIES: tRNA-dihydrouridine synthase 
MKENFWSELPRPFFILAPMEDVTDIVFRHVVSEAARPDVFFTEFTNTESFCHPEGIHSVRGRLTFSEDEHPMVAHIWGDKPEQFRETSIQLAKMGFKGIDLNMGCPVANVAKKGKGSGLILRPDVAAEIIQATKAGGLPVSVKTRLGYYEIDEWKDWLKHVFEQDIANLSIHLRTRKEMSKVDAHWELIEAIKNLRDEIAPNTLLTINGDIPDRKTGLELAEKYSIDGVMIGRGIFHNPFAFEKEPREHTSKELLDLLRLHLSLFNKYEKDEIRQFKSLRRFFKIYVRGIRGASELRHQLMNTQSIAEARALLDEFEAQMDEDIKIEL
>WP_000662025.1 tRNA-dihydrouridine synthase 
MKENFWSELPRPFFILAPMEDVTDIVFRHVVSEAARPDVFFTEFTNTESFCHPEGIHSVRGRLTFSEDEQPMVAHIWGDKPEQFRETSIQLAKIGFKGIDLNMGCPVANVAKKGKGSGLILRPDVAAEIIQATKAGGLPVSVKTRLGYYEIDEWKDWLKHVFEQDIANLSIHLRTRKEMSKVDAHWELIEAIKNLRDEIAPNTLLTINGDIPDRKTGLELAEKYGIDGVMIGRGIFHNPFAFEKEPREHTSKELLDLLRLHLSLFNKYEKDEIRQFKSLRRFFKIYVRGIRGASELRHQLMNTQSIAEARALLDEFEAQMDEDVKIEL
>WP_000662026.1 tRNA-dihydrouridine synthase 
MKENFWSELPRPFFILAPMEDVTDIVFRHVVSEAARPDVFFTEFTNTESFCHPEGIHSVRGRLTFSEDEQPMVAHIWGDKPEQFRETSIQLAKMGFKGIDLNMGCPVANVAKKGKGSGLILRPDVAAEIIQATKAGGLPVSVKTRLGYYEIDEWKDWLKHVFEQDIANLSIHLRTRKEMSKVDAHWELIEAIKNLRDEIAPNTLLTINGDIPDRKTGLELAEKYGIDGIMIGRGIFHNPFAFEKEPREHTSKELLNLLRLHLSLFNKYEKDEIRQFKSLRRFFKIYVRGIRGASELRHQLMNTQSIAEARALLDEFEAQMDEDVKIEL
>WP_000662030.1 MULTISPECIES: tRNA-dihydrouridine synthase 
MKENFWSELPRPFFILAPMEDVTDIVFRHVVSEAARPDVFFTEFTNTESFCHPEGIHSVRGRLTFSEDEQPMVAHIWGDKPEQFRETSIQLAKMGFKGIDLNMGCPVANVAKKGKGSGLILRPDVAAEIIQATKAGGLPVSVKTRLGYYEIDEWKDWLKHVFEQDIANLSIHLRTRKEMSKVDAHWELIEAIKNLRDEIAPNTLLTINGDIPDRKTGLELAEKYGIDGVMIGRGIFHNPFAFEKEPREHTSKELLDLLRLHLSLFNKYEKDEIRQFKSLRRFFKIYVRGIRGASELRHQLMNTQSIAEARALLDEFEAQMDEDIKIEL
>WP_000662031.1 MULTISPECIES: tRNA-dihydrouridine synthase 
MKENFWSELPRPFFILAPMEDVTDIVFRHVVSEAARPDVFFTEFTNTESFCHPEGIHSVRGRLTFSEDEQPMVAHIWGDKPEQFRETSIQLAKMGFKGIDLNMGCPVANVAKKGKGSGLILRPDVAAEIIQATKAGGLPVSVKTRLGYYEIDEWKDWLKHVFEQDIANLSIHLRTRKEMSKVDAHWELIEAIKNLRDEIAPNTLLTINGDIPDRKTGLELAEKYGIDGVMIGRGIFHNPFAFEKEPREHTSKELLDLLRLHLSLFNKYEKDEIRQFKSLRRFFKIYVRGIRGASELRHQLMNTQSIAEARALLDEFEAQMDEDVKIEL
>WP_000662035.1 tRNA-dihydrouridine synthase 
MKENFWSELPRPFFILAPMEDVTDIVFRHVVSEAARPDVFFTEFTNTESFCHPEGIHSVRGRLTFSEDEQPMVAHIWGDKPEQFRETSIQLAKMGFKGIDLNMGCPVANVAKKGKGSGLILRPDVAAEIIQATKAGGLPVSVKTRLGYYEIDEWKDWLKHVFEQDIANLSIHLRTRKEMSKVDAHWELIEAIKNLRDEIAPNTLLTINGDIPDRKTGLELAEKYSIDGVMIGRGIFHNPFAFEKEPREHTSKELLDLLRLHLSLFNKYEKDEIRQFKSLRRFFKIYVRGIRGASELRHQLMNTQSIAEARALLDEFEAQMDEDIKIEL
>WP_000662036.1 MULTISPECIES: tRNA-dihydrouridine synthase 
MKENFWSELPRPFFILAPMEDVTDIVFRHVVSEAARPDVFFTEFTNTESFCHPEGIHSVRGRLTFSEDEQPMVAHIWGDKPEQFRETSIQLAKMGFKGIDLNMGCPVANVAKKGKGSGLILRPDVAAEIIQATKAGGLPVSVKTRLGYYEIDEWKDWLKHVFEQDIANLSIHLRTRKEMSKVDAHWELIEAIRNLRDEIAPNTLLTINGDIPDRKTGLELAEKYGIDGVMIGRGIFHNPFAFEKEPREHTSKELLDLLRLHLSLFNKYEKDEIRQFKSLRRFFKIYVRGIRGASELRHQLMNTQSIAEARALLDEFEAQMDEDVKIEL
>WP_000692005.1 MULTISPECIES: conjugal transfer protein 
MKIISKYILTRFSKNGKHFDIPKEQRRVIPKFKNRRKMIVICFYSLLAILLILLLASFIKATRANNDSKEAVNKTNMIQKKYEDNANTVQYSPKLKLYADKFIDTYMNISKDSKELESREKELLKYFPSDYKKPEEKTSDTERKLNSKEFYNIKRKDKQTIIQYIVNYDVNITEKKEVKVKKKKKNDKDKDEYETKTEEKQRKVNQNILINIPIKSENNKYVVVEYPYFTPIPDSQLNKAKMVEDNLKDNKREDNPKAKAFIEDFFNKYASSKPDDMAYLMDNPEGLEGTREVSQIREIRLYPKGDDYVAKVEILMKDKDSPLENLEHYTLDITKKDGKYYVKNMTNSIGG
>WP_000710555.1 MULTISPECIES: phosphatidylinositol-specific phospholipase C 
MKKCIKTLFLSIILVVMGGWYHSAHASDSLSKSPENWMSKLDESKHLTEINMPGSHDSGSFTLTDPVKSVWAKTQGKDYLTQMKSGVRFFDIRGRASADNMISVHHGMVYLHHELGKFLDDAKYYLSAYPNETIVMSMKKDYDSDSKVTKTFEEIFREYYYNNPQYQNLFYTGSNANPTLKETKGKIVLFNRMGGTYIKSGYGADTSGIQWADNATFETKINNGSLNLKVQDEYKDYYDKKVEAVKNLLAKAKTDSNKDNVYVNFLSVASGGSAFNSTYNYASHINPEIAKTIKENGKARTGWLIVDYAGYPWPGYDDIVSEIIDSNK
>WP_000710558.1 MULTISPECIES: phosphatidylinositol-specific phospholipase C 
MKKCIKTLFLSIILVVMSGLYHSAHASDSLSKSPENWMSKLDDGKHLTEINIPGSHDSGSFTLTDPVKSVWAKTQDKDYLTQMKSGVRFFDIRGRASADNMISVHHGMVYLHHELGKFLDDAKYYLSAYPNETIVMSMKKDYDSDSKVTKTFEEIFREYYYNNPQYQNLFYTGSNANPTLKETKGKIVLFNRMGGTYIKSGYGADTSGIQWADNATFETKINNGSLNLKVQDEYKDYYDKKVEAVKNLLAKAKTDSNKDNVYVNFLSVASGGSAFNSTYNYASHINPEIAKTIKANGKARTGWLIVDYAGYTWSGYDDIVSEIIDSNK
>WP_000710559.1 phosphatidylinositol-specific phospholipase C 
MKKCIKTLFLSIILVVMSGLYHSAHASDSLSKSPENWMSKLDESKHLTEINIPGSHDSGSFTLKDPVKSVWAKTQDKDYLTQMKSGVRFFDIRGRASADNMISVHHGMVYLHHELGKFLDDAKYYLSAYPNETIVMSMKKDYDSDSKVTKTFEEIFREYYYNNPQYQNLFYTGSNANPTLKETKGKIVLFNRMGGTYIKSGYGADTSGIQWADNATFETKINNGSLNLKVQDEYKDYYDKKVEAVKNLLAKAKTDSNKDNVYVNFLSVASGGSAFNSTYNYASHINPEIAKTIKANGKARTGWLIVDYAGYPWPGYDDIVSEIIDSNK
>WP_000710560.1 phosphatidylinositol-specific phospholipase C 
MKKCIKTLFLSIILVVMSGLYHSAHASDSLSKSPENWMSKLDESKHLTEINIPGSHDSGSFTLKDPVKSVWAKTQDKDYLTQMKSGVRFFDIRGRASADNMISVHHGMVYLHHELGKFLDDAKYYLSAYPNETIVMSMKKDYDSDSKVTKTFEEIFREYYYNNPQYQNLFYTGSNANPTLKETKGKIVLFNRMGGTYIKSGYGADTSGIQWADNATFETKINNGSLNLKVQDEYKDYYDKKVEAVKNLLAKAKTDSNKDNVYVNFLSVASGGSAFNSTYNYASHINPEIAKTIKENGKARTGWLIVDYAGYPWPGYDDIVSEIIDSNK
>WP_000710561.1 phosphatidylinositol-specific phospholipase C 
MKKCIKTLFLSIILVVMSGLYHSAHASDSLSKSPENWMSKLDESKHLTEINIPGSHDSGSFTLKDPVKSVWAKTQDKDYLTQMKSGVRFFDIRGRASADNMISVHHGMVYLHHELGKFLDDAKYYLSAYPNETIVMSMKKDYDSDSKVTKTFEEIFREYYYNNPQYQNLFYTGSNANPTLKETKGKIVLFNRMGGTYIKSGYGADTSGIQWADNATFETKINNGSLNLKVQDEYKDYYDKKVEAVKNLLAKAKTDSNKDNVYVNFLSVASGGSAFNSTYNYASHINPEIAKTIKENGKARTGWLIVDYAGYPWPGYDDIVSEIIESNK
>WP_000710562.1 MULTISPECIES: phosphatidylinositol-specific phospholipase C 
MKKCIKTLFLSIILVVMSGLYHSAHASDSLSKSPENWMSKLDESKHLTEINIPGSHDSGSFTLKDPVKSVWAKTQDKDYLTQMKSGVRFFDIRGRASADNMISVHHGMVYLHHELGKFLDDAKYYLSAYPNETIVMSMKKDYDSDSKVTKTFEEIFREYYYNNPQYQNLFYTGSNANPTLKETKGKIVLFNRMGGTYIKSGYGADTSGIQWADNATFETKINNGSLNLQVQDEYKDYYDKKVEAVKNLLAKAKTDSNKDNVYVNFLSVASGGSAFNSTYNYASHINPEIAKTIKANGKARTGWLIVDYAGYTWPGYDDIVSEIIDSNK
>WP_000710564.1 phosphatidylinositol-specific phospholipase C 
MKKCIKTLFLSIILVVMSGLYHSAHASDSLSKSPENWMSKLDESKHLTEINIPGSHDSGSFTLKDPVKSVWAKTQDKDYLTQMKSGVRFFDIRGRASADNMISVHHGMVYLHHELGKFLDDAKYYLSAYPNETIVMSMKKDYDSDSKVTKTFEEIFREYYYNNPQYQNLFYTGSNANPTLKETKGKIVLFNRMGGTYIKSGYGADTSGIQWTDNATFETKINNGSLNLQVQDEYKDYYDKKVEAVKNLLAKAKTDSNKDNLYVNFLSVASGGSAFNSTYNYASHINPEIAKTIKANGKARTGWLIVDYAGYPWPGYDDIVSEIIDSNK
>WP_000710565.1 MULTISPECIES: phosphatidylinositol-specific phospholipase C 
MKKCIKTLFLSIILVVMSGLYHSAHASDSLSKSPENWMSKLDESKHLTEINIPGSHDSGSFTLTDPVKSVWAKTQDKDYLTQMKSGVRFFDIRGRASADNMISVHHGMVYLHHELGKFLDDAKYYLSAYPNETIVMSMKKDYDSDSKVTKTFEEIFREYYYNNPQYQNLFYTGSNANPTLKETKGKIVLFNRMGGTYIKSGYGADTSGIQWADNATFETKINNGNLNLQVQDEYKDYYDKKVEAVKNLLAKAKTDSNKDNVYVNFLSVASGGSAFNSTYNYASHINPEIAKTIKANGKARTGWLIVDYAGYPWPGYDDIVSEIIDSNK
>WP_000710566.1 phosphatidylinositol-specific phospholipase C 
MKKCIKTLFLSIILVVMSGLYHSAHASDSLSKSPENWMSKLDESKHLTEINMPGSHDSGSFTLTDPVKSVWAKTQDKDYLTQMKSGVRFFDIRGRASADNMISVHHGMVYLHHELGKFLDDAKYYLSAYPNETIVMSMKKDYDSDSKVTKTFEEIFRESYFNNPQYQNLFYTGSNANPTLKETKGKIVLFNRMGGTYIKSGYGADTSGIQWADNATFETKINNGNLNLQVQDEYKDYYDKKVEAVKNLLAKAKTDSNKDNVYVNFLSVASGGSAFNSTYNYASHINPEIAKTIKANGKARTGWLIVDYAGYPWPGYDDIVSEIIDSNK
>WP_000710569.1 phosphatidylinositol-specific phospholipase C 
MKKCIKTLFLSIILVVMSGLYHSAHASDSLSKSPENWMSKLDESKRLTEINIPGSHDSGSFTLTDPVKSVWAKTQDKDYLTQMKSGVRFFDIRGRASADNMISVHHGMVYLHHELGKFLDDAKYYLSAYPNETIVMSMKKDYDSDSKVTKTFEEIFREYYYNNPQYQNLFYTGSNANPTLKETKGKIVLFNRMGGTYIKSGYGADTSGIQWADNATFETKINNDNLHLQVQDEYKDYYDKKVEAVKNLLAKAKTDSNKDNLYVNFLSVASGGSAFNSTYNYASHINPEIAKTIKANGKARTGWLIVDYAGYPWPGYDDIVSEIIDSNK
>WP_000710571.1 MULTISPECIES: phosphatidylinositol-specific phospholipase C 
MKKCIKTLFLSIILVVMSGLYHSAHASDSLSKSPENWMSKLDESKRLTEINIPGSHDSGSFTLTDPVKSVWAKTQDKDYLTQMKSGVRFFDIRGRASADNMISVHHGMVYLHHELGKFLDDAKYYLSAYPNETIVMSMKKDYDSDSKVTKTFEEIFREYYYNNPQYQNLFYTGSNANPTLKETKGKIVLFNRMGGTYIKSGYGADTSGIQWADNATFETKINNGSLNLQVQDEYKDYYDKKVEAVKNLLAKAKTDSNKDNVYVNFLSVASGGSAFNSTYNYASHINPEIAKTIKANGKARTGWLIVDYAGYPWPGYDDIVSEIIDSNK
>WP_000710572.1 phosphatidylinositol-specific phospholipase C 
MKKCIKTLFLSIILVVMSGLYHSAHASNSLSKSPENWMSKLDESKHLTEINMPGSHDSGSFTLTDPVKSVWAKTQDKDYLTQMKSGVRFFDIRGRASADNMISVHHGMVYLHHELGKFLDDAKYYLSAYPNETIVMSMKKDYDSDSKVTKTFEEIFRESYFNNPQYQNLFYTGSNANPTLKETKGKIVLFNRMGGTYIKSGYGADTSGIQWADNATFETKINNGNLNLQVQDEYKDYYDKKVEAVKNLLAKAKTDSNKDNLYVNFLSVASGGSAFNSTYNYASHINPEIAKTIKANGKARTGWLIVDYAGYPWPGYDDIVSEIIDSNK
>WP_000710575.1 MULTISPECIES: phosphatidylinositol-specific phospholipase C 
MKKCIKTLFLSIILVVMSGWYHSAHASDSLSKSPENWMSKLDDGKHLTEINIPGSHDSGSFTLKDPVKSVWAKTQDKDYLTQMKSGVRFFDIRGRASADNMISVHHGMVYLHHELGKFLDDAKYYLSAYPNETIVMSMKKDYDSDSKVTKTFEEIFREYYYNNPQYQNLFYTGSNANPTLKETKGKIVLFNRMGGTYIKSGYGADTSGIQWADNATFETKINNGSLNLKVQDEYKDYYDKKVEAVKNLLAKAKTDSNKDNVYLNFLSVASGGSAFNSTYNYASHINPEIAKTIKANGKARTGWLIVDYAGYTWPGYDDIVSEIIDSNK
>WP_000710576.1 MULTISPECIES: phosphatidylinositol-specific phospholipase C 
MKKCIKTLFLSIILVVMSGWYHSAHASDSLSKSPENWMSKLDDGKHLTEINIPGSHDSGSFTLKDPVKSVWAKTQDKDYLTQMKSGVRFFDIRGRASADNMISVHHGMVYLHHELGKFLDDAKYYLSAYPNETIVMSMKKDYDSDSKVTKTFEEIFREYYYNNPQYQNLFYTGSNANPTLKETKGKIVLFNRMGGTYIKSGYGADTSGIQWADNATFETKINNGSLNLKVQDEYKDYYDKKVEAVKNLLAKAKTDSNKDNVYVNFLSVASGGSAFNSTYNYASHINPEIAKTIKANGKARTGWLIVDYAGYTWPGYDDIVSEIIDSNK
>WP_000710587.1 bifunctional Gfo/Idh/MocA family oxidoreductase/class I SAM-dependent methyltransferase 
MKKCIVCGSRFGQFYLEALQSIPNIQIEGLLSNGSRRSIECANHYKINLYKDIEDLPSDIDLACVAIKSEVQGGKGNLVAEELLKKGIDVIFEQPLSEKEYASLYKLAKKKNRYFVVSNLYNYLSSVRNFMENYKRIKKEQNVTYINLEFATQLSFPVAQLLTVLLPEIKNIEFKKSEREEGPYQVLISNVNGIQLNLIAHNEVLETSVDNFMRILFRVSIGFDGGELNLLDPHGLVYWRDYIKFPNENLIPHIFKETPPIGMTHRLIDITYHNSELTQQEIFTELWPSVISEEIYLYLEKENHNKKFWNTIAQNQINSAVVWKKIMKSLGYPRVSYHDKYEVYDVKKLVRNDEQKMNISQYMGMLENICSKSILYILNEQLNEDVKCINYQSIIKLLNVQNSYKKIIKRWLDYLSKNHYIIGDSRGNYIFECEKIPKTQILKEWEDLESIWPTNIMPISIVKYFKLHFQYMNKILSGDMPANLILFEQGNSKIADDLYKNTAISRYINEQISTYVERISKGKQLTILEVGAGTGATTEEILNKVGNSFKGRYLFTDISKYFLISAQEKFEKFGFMQYEVLDIDSIKINSDIRKEKFDVIIAVGVINNTKNIKRLLSRFNNLLSKSGKLIIGEAYGESSPMLLSQVFMMTEPDDERRNANITFLELEKWYKVFDETGFNVICQKPYLTDELSSFKQALFILEKR
>WP_000714373.1 MULTISPECIES: hypothetical protein 
MKKFNNWILNAISGSQTDKNETTEELKGAKFIILYAYSMLVLLALVISNIFIHILEPKLSITTQIIIVLILIEALIGLRFLKAYDVKRGKDKENKKNSKDFVKLKSILVAILFTSLALTAGTVADIYGFTDLGNTRSDLIVWSIGGIIFGLVCYTMEDKK
>WP_000714374.1 hypothetical protein 
MKKFNNWILNAISGSQTDKNETTEELKGAKFIILYAYSMLVLLALVISNIFIHILEPKLSITTQIIIVLILIEALIGLRFLKAYDVKRGKDKENKKNSKDFVKLKSILVAILFTSLALTAGTVADIYGFTDLGNTRSDLIVWSIGGIIFGLVCYTMEDKR
>WP_000714378.1 hypothetical protein 
MKKFNNWILNAISGSQTDKNETTEELKGAKFIILYAYSMLVLLALVISNIFIHILEPKLSITTQIIIVLILIESLIGLRFLKGYDVRRGKDKENKKNSKDFVKLKSILVAILFTSLVLTAGTVADIYGFTDLGNTRSDLIVWSIGGIIFGLVSYTMEEKNNDKELAIIKLAPFLTYICKELS
>WP_000714381.1 MULTISPECIES: hypothetical protein 
MKKFNNWILNAISGSQTDKNETTEELKGAKFIILYAYSMLVLLVIVISNIFIHILEPKLSITTQIIIVLILIESLIGLRYLKGYDVRRGKDKENKKNSKDFVKLKSILVAILFTSLVLTAGTVADIYGFTDLGNTRSDLIVWSIGGIIFGLVSYTMEDKR
>WP_000714382.1 MULTISPECIES: hypothetical protein 
MKKFNNWILNAISGSQTDKNGTTEELKGAKFIILYAYSMLVLLAIVISNIFIHILEPKLSITTQIIIVLILIESLIGLRFFKGYDVRRGKDKENKKNSKDFVKLKSILVAILFTSLALTAGTVADIYGFTDLGNTRSDLIVWSIGGIIFGLVCYTMEDKK
>WP_000714383.1 hypothetical protein 
MKKFNNWILNAISGSQTDKNGTTEELKGAKFIILYAYSMLVLLAIVISNIFIHILEPKLSITTQIIIVLILIESLIGLRFLKGYDVRRGKDKENKKNSKDFVKLKSILVAILFTSLVLTAGTVADIYGFTDLGNTRSDLIVWSIGGIIFGLVCYTMEDKK
>WP_000714384.1 hypothetical protein 
MKKFNNWILNAISGSQTDKNGTTEELKGAKFIILYAYSMLVLLAIVISNIFIHILEPKLSITTQIIIVLILIESLIGLRFLKGYDVRRGKDKENKKNSKDFVKLKSILVAILFTSLVLTAGTVADIYGFTDLGNTRSDLIVWSIGGIIFGLVSYTMEEKK
>WP_000714388.1 hypothetical protein 
MKKFNNWILNAISGSQTDKNGTTEELKGAKFIILYAYSMLVLLALVISNIFIHILEPKLSITTQIIIVLILIESLIGLRFLKGYDVRRGKDKENKKNSKDFVKLKSILVAILFTSLALTAGTVADIYGITDLGNTRSDLIVWSIGGIIFGLVCYTMEDKK
>WP_000714390.1 hypothetical protein 
MKKFNNWILNAISGSQTDKNGTTKELKGAKFIILYAYSMLVLLALVISNIFIHILEPKLSITTQIIIVLILIEAIIGLRFLKEYDVKRDKDKENKRNSKDFVKLKSILLAILFTSLALTAGTIADIYGITDLGNTRSDLIVWSIGGIIFGLVCYTMEDKR
>WP_000714392.1 hypothetical protein 
MKKFNNWILNAISRSQTDKNGTTEELKGAKFIILYAYSMLVLLALVISNIFIHILEPKLSITTQIIIVLILIESLIGLRFLKGYDVRRGKDKENKKNSKDFVKLKSILVTILFTSLALTAGTVADIYGITDLGNTRSDLIVWSIGGIIFGLVCYTMEDKK
>WP_000714395.1 MULTISPECIES: hypothetical protein 
MKKFNSWILNAISGSQTDKNGTTKELKGAKFIILYAYSMLVLLALVISNIFIHILEPKLSITTQIIIVLILIEALIGLRFLKAYDVKRGKDKENKKNSKDFVKLKSILVAILFTSLALTAGTVADIYGFTDLGNTRSDLIVWSIGGIIFGLVCYTMEDKK
>WP_000728687.1 staphylococcal protein A 
MKKKNIYSIRKLGVGIASVTLGTLLISGGVTPAANAAQHDEAQQNAFYQVLNMPNLNADQRNGFIQSLKDDPSQSANVLGEAKKLNDSQAPKADAQQNNFNKDQQSAFYEILNMPNLNEAQRNGFIQSLKDDPSQSTNVLGEAKKLNESQASKADNNFNKEQQNAFYEILNMPNLNEEQRNGFIQSLKDDPSQSANLLSEAKKLNESQAPKADNKFNKEQQNAFYEILHLPNLNEEQRNGFIQSLKDDPSQSANLLAEAKKLNDAQAPKADNKFNKEQQNAFYEILHLPNLTEEQRNGFIQSLKDDPSVSKEILAEAKKLNDAQAPKEEDNNKPGKEDNNKPGKEDGNKPGKEDNNKPGKEDGNKPGKEDGNKPGKEDNKKPGKEDGNGVHVVKPGDTVNDIAKANGTTADKIAADNKLADKNMIKPGQELVVDKKQPANHADANKAQALPETGEENPFIGTTVFGGLSLALGAALLAGRRREL
>WP_000728701.1 MULTISPECIES: staphylococcal protein A 
MKKKNIYSIRKLGVGIASVTLGTLLISGGVTPAANAAQHDEAQQNAFYQVLNMPNLNADQRNGFIQSLKDDPSQSANVLGEAKKLNESQAPKADNNFNKEQQNAFYEILNMPNLNEEQRNGFIQSLKDDPSQSANLLSEAKKLNESQAPKADNKFNKEQQNAFYEILHLPNLNEEQRNGFIQSLKDDPSQSANLLAEAKKLNDAQAPKADNKFNKEQQNAFYEILHLPNLTEEQRNGFIQSLKDDPSVSKEILAEAKKLNDAQAPKEEDNNKPGKEDGNKPGKEDGNKPGKEDGNKPSKEDGNKPGKEDGNGVHVVKPGDTVNDIAKANGTTADKIAADNKLADKNMIKPGQELVVDKKQPANHADANKAQALPETGEENPFIGTTVFGGLSLALGAALLAGRRREL
>WP_000728735.1 staphylococcal protein A 
MKKKNIYSIRKLGVGIASVTLGTLLISGGVTPAANAAQHDEAQQNAFYQVLNMPNLNADQRNGFIQSLKDDPSQSANVLGEAQKLNDSQAPKADAQQNNFNKDQQSAFYEILNMPNLNEAQRNGFIQSLKDDPSQSTNVLGEAKKLNESQAPKADNNFNKEQQNAFYEILNMPNLNEEQRNGFIQSLKDDPSQSANLLAEAKKLNESQAPKADNKFNKEQQNAFYEILHLPNLNEEQRNGFIQSLKDDPSQSANLLAEAKKLNDAQAPKADNKFNKEQQNAFYEILHLPNLTEEQRNGFIQSLKDDPSVSKEILAEAKKLNDAQAPKEEDNKPGKEDNNKPGKEDGNKPGKEDGNKPGKEDGNKPGKEDGNGVHVVKPGDTVNDIAKANGTTADKIAADNKLADKNMIKPGQELVVDKKQPANHADANKAQALPETGEENPFIGTTVFGGLSLALGAALLAGRRREL
>WP_000728736.1 staphylococcal protein A 
MKKKNIYSIRKLGVGIASVTLGTLLISGGVTPAANAAQHDEAQQNAFYQVLNMPNLNADQRNGFIQSLKDDPSQSANVLGEAQKLNDSQAPKADAQQNNFNKDQQSAFYEILNMPNLNEAQRNGFIQSLKDDPSQSTNVLGEAKKLNESQAPKADNNFNKEQQNAFYEILNMPNLNEEQRNGFIQSLKDDPSQSANLLAEAKKLNESQAPKADNNFNKEQQNAFYEILHLPNLNEEQRNGFIQSLKDDPSQSANLLAEAKKLNDAQAPKADNKFNKEQQNAFYEILHLPNLTEEQRNGFIQSLKDDPSVSKEILAEAKKLNDAQAPKEEDNNKPGKEDGNKPGKEDNNKPGKEDGNKPGKEDNKKPGKEDNNKPGKEDGNKPGKEDNKKPGKEDNNKPGKEDGNKPGKEDGNGVHVVKPGDTVNDIAKANGTTADKIAADNKLADKNMIKPGQELVVDKKQPANHADANKAQALPETGEENPFIGTTVFGGLSLALGAALLAGRRREL
>WP_000728745.1 MULTISPECIES: staphylococcal protein A 
MKKKNIYSIRKLGVGIASVTLGTLLISGGVTPAANAAQHDEAQQNAFYQVLNMPNLNADQRNGFIQSLKDDPSQSANVLGEAQKLNDSQAPKADAQQNNFNKDQQSAFYEILNMPNLNEAQRNGFIQSLKDDPSQSTNVLGEAKKLNESQAPKADNNFNKEQQNAFYEILNMPNLNEEQRNGFIQSLKDDPSQSANLLSEAKKLNESQAPKADNKFNKEQQNAFYEILHLPNLNEEQRNGFIQSLKDDPSQSANLLAEAKKLNDAQAPKADNKFNKEQQNAFYEILHLPNLTEEQRNGFIQSLKDDPSVSKEILAEAKKLNDAQAPKEEDNKKPGKEDGNKPGKEDGNKPGKEDNKKPGKEDGNKPGKEDNNKPGKEDGNKPGKEDNNKPGKEDGNKPGKEDGNKPGKEDGNGVHVVKPGDTVNDIAKANGTTADKIAADNKLADKNMIKPGQELVVDKKQPANHADANKAQALPETGEENPFIGTTVFGGLSLALGAALLAGRRREL
>WP_000728755.1 staphylococcal protein A 
MKKKNIYSIRKLGVGIASVTLGTLLISGGVTPAANAAQHDEAQQNAFYQVLNMPNLNADQRNGFIQSLKDDPSQSANVLGEAQKLNDSQAPKADAQQNNFNKDQQSAFYEILNMPNLNEAQRNGFIQSLKDDPSQSTNVLGEAKKLNESQAPKADNNFNKEQQNAFYEILNMPNLNEEQRNGFIQSLKDDPSQSANLLSEAKKLNESQAPKADNKFNKEQQNAFYEILHLPNLNEEQRNGFIQSLKDDPSQSANLLAEAKKLNDAQAPKADNKFNKEQQNAFYEILHLPNLTEEQRNGFIQSLKDDPSVSKEILAEAKKLNDAQAPKEEDNNKPGKEDGNKPGKEDNNKPGKEDNNKPGKEDGNKPGKEDNKKPGKEDNKKPGKEDNKKPGKEDGNKPGKEDNKKPGKEDGNGVHVVKPGDTVNDIAKANGTTADKIAADNKLADKNMIKPGQELVVDKKQPANHADANKAQALPETGEENPFIGTTVFGGLSLALGAALLAGRRREL
>WP_000728757.1 staphylococcal protein A 
MKKKNIYSIRKLGVGIASVTLGTLLISGGVTPAANAAQHDEAQQNAFYQVLNMPNLNADQRNGFIQSLKDDPSQSANVLGEAQKLNDSQAPKADAQQNNFNKDQQSAFYEILNMPNLNEAQRNGFIQSLKDDPSQSTNVLGEAKKLNESQAPKADNNFNKEQQNAFYEILNMPNLNEEQRNGFIQSLKDDPSQSANLLSEAKKLNESQAPKADNKFNKEQQNAFYEILHLPNLNEEQRNGFIQSLKDDPSQSANLLAEAKKLNDAQAPKADNKFNKEQQNAFYEILHLPNLTEEQRNGFIQSLKDDPSVSKEILAEAKKLNDAQAPKEEDNNKPGKEDNNKPGKEDNKKPGKEDGNKPGKEDNKKPGKEDGNKPGKEDGNKPGKEDGNGVHVVKPGDTVNDIAKANGTTADKIAADNKLADKNMIKPGQELVVDKKQPANHADANKAQALPETGEENPFIGTTVFGGLSLALGAALLAGRRREL
>WP_000728760.1 staphylococcal protein A 
MKKKNIYSIRKLGVGIASVTLGTLLISGGVTPAANAAQHDEAQQNAFYQVLNMPNLNADQRNGFIQSLKDDPSQSANVLGEAQKLNDSQAPKADAQQNNFNKDQQSAFYEILNMPNLNEAQRNGFIQSLKDDPSQSTNVLGEAKKLNESQAPKADNNFNKEQQNAFYEILNMPNLNEEQRNGFIQSLKDDPSQSANLLSEAKKLNESQAPKADNKFNKEQQNAFYEILHLPNLNEEQRNGFIQSLKDDPSQSANLLAEAKKLNDAQAPKADNKFNKEQQNAFYEILHLPNLTEEQRNGFIQSLKDDPSVSKEILAEAKKLNDAQAPKEEDNNKPGKEDNNKPGKEDNNKPGKEDNKKPGKEDGNKPGKEDNKKPGKEDGNKPGKEDNKKPGKEDGNKPGKEDGNKPGKEDGNGVHVVKPGDTVNDIAKANGTTADKIAADNKLADKNMIKPGQELVVDKKQPANHADANKAQALPETGEENPFIGTTVFGGLSLALGAALLAGRRREL
>WP_000728761.1 staphylococcal protein A 
MKKKNIYSIRKLGVGIASVTLGTLLISGGVTPAANAAQHDEAQQNAFYQVLNMPNLNADQRNGFIQSLKDDPSQSANVLGEAQKLNDSQAPKADAQQNNFNKDQQSAFYEILNMPNLNEAQRNGFIQSLKDDPSQSTNVLGEAKKLNESQAPKADNNFNKEQQNAFYEILNMPNLNEEQRNGFIQSLKDDPSQSANLLSEAKKLNESQAPKADNKFNKEQQNAFYEILHLPNLNEEQRNGFIQSLKDDPSQSANLLAEAKKLNDAQAPKADNKFNKEQQNAFYEILHLPNLTEEQRNGFIQSLKDDPSVSKEILAEAKKLNDAQAPKEEDNNKPGKEDNNKPGKEDNNKPGKEDNNKPGKEDGNKPGKEDNKKPGKEDGNKPGKEDGNKPGKEDGNGVHVVKPGDTVNDIAKANGTTADKIAADNKLADKNMIKPGQELVVDKKQPANHADANKAQALPETGEENPFIGTTVFGGLSLALGAALLAGRRREL
>WP_000728763.1 MULTISPECIES: staphylococcal protein A 
MKKKNIYSIRKLGVGIASVTLGTLLISGGVTPAANAAQHDEAQQNAFYQVLNMPNLNADQRNGFIQSLKDDPSQSANVLGEAQKLNDSQAPKADAQQNNFNKDQQSAFYEILNMPNLNEAQRNGFIQSLKDDPSQSTNVLGEAKKLNESQAPKADNNFNKEQQNAFYEILNMPNLNEEQRNGFIQSLKDDPSQSANLLSEAKKLNESQAPKADNKFNKEQQNAFYEILHLPNLNEEQRNGFIQSLKDDPSQSANLLAEAKKLNDAQAPKADNKFNKEQQNAFYEILHLPNLTEEQRNGFIQSLKDDPSVSKEILAEAKKLNDAQAPKEEDNNKPGKEDNNKPGKEDNNKPGKEDNNKPGKEDGNKPGKEDNKKPGKEDGNKPGKEDNKKPGKEDGNKPGKEDGNKPGKEDGNGVHVVKPGDTVNDIAKANGTTADKIAADNKLADKNMIKPGQELVVDKKQPANHADANKAQALPETGEENPFIGTTVFGGLSLALGAALLAGRRREL
>WP_000728764.1 MULTISPECIES: staphylococcal protein A 
MKKKNIYSIRKLGVGIASVTLGTLLISGGVTPAANAAQHDEAQQNAFYQVLNMPNLNADQRNGFIQSLKDDPSQSANVLGEAQKLNDSQAPKADAQQNNFNKDQQSAFYEILNMPNLNEAQRNGFIQSLKDDPSQSTNVLGEAKKLNESQAPKADNNFNKEQQNAFYEILNMPNLNEEQRNGFIQSLKDDPSQSANLLSEAKKLNESQAPKADNKFNKEQQNAFYEILHLPNLNEEQRNGFIQSLKDDPSQSANLLAEAKKLNDAQAPKADNKFNKEQQNAFYEILHLPNLTEEQRNGFIQSLKDDPSVSKEILAEAKKLNDAQAPKEEDNNKPGKEDNNKPGKEDNNKPGKEDNNKPGKEDNNKPGKEDGNKPGKEDNKKPGKEDGNKPGKEDNKKPGKEDGNKPGKEDGNKPGKEDGNGVHVVKPGDTVNDIAKANGTTADKIAADNKLADKNMIKPGQELVVDKKQPANHADANKAQALPETGEENPFIGTTVFGGLSLALGAALLAGRRREL
>WP_000738841.1 MptD family putative ECF transporter S component 
MKKMSVRNLITVGIFTALYLVIFFVTFMIGYIPFLIPFLGLICPIVCGVPFILYVMKVDRFGMVTLTGFILGVAFTVMGSGVIMTVFGLIFGLIGDLIMKSGNYRNWKTIAWGYGFFSLWMMGFVVRMFVARDQYFKEISQSYGRDYVEVLESITPLWSMPVMFILTVVGGLIGAWLGKKMFSKHFKKAGLV
>WP_000750309.1 alpha/beta hydrolase 
MKKSVNFKSKTNLLAANLYTPEQFDESKKYPAITVCHPGGGVKEQTAGMYAEKLAEFGYVTVVYDASHQGESEGSPRYLEDPFARTEDVRASVDYLTTLDFVDNDRIGALGVCAGGGYTVSAARTERRIKALATVSMVDIGALFRKGPGDVVSIDDQLAFMTQVADQRTAEANGADYGITGYVPEEIDDSMPENSTMVQGHDYYLTARGQHKNAPNKLLLRSFSEVLTFAPFTYIDELLTQPFLAIAGTEADTIEYSVDAVEKAAGDNNELYKIEGASHVDLYDIPEYVNQVLPKLESFYKETL
>WP_000777467.1 MULTISPECIES: IS21 family transposase 
MKLSLDINTDFEVTTLTDLPKLKIVMENLNMKINKSEIARHMDVDRRTVDKYLNGFEPTKKRNRQSIIDKYYPIIEKLLSDTSEQKFYYKRILWQYLKDKHGLTCAYSTFRAYILKHDEFNRYFMKGYQRMSPKGTTRFETKAGHQAQFDWKEGINFKTKDNQIVSLNIGVLLLPYSRFVIMQVTMNKSSDVLFNLLTQAFELMGGVPNELVTDNMKTVMDQPRTERTNGQINRRFKQFADDFNFKVKPCIAGRPRTKGKVESIMKILDEIHAYQGELYLEEIPKFISNLNERLNYSVHTSTGKIPIIALEKEKSFLQPLPNVNVRNSYKVKHKYLKVNHSNMITYKSNQYSVPAEYCGKIVEVQVYDQKLHVYYNTKSICEHLITQRKLNYQKEHYLETLSSSFGNREMDDINQIAIDNLNAIGELYDE
>WP_000805732.1 MULTISPECIES: DUF961 family protein 
MKPVLDIKKTLGQLNFLGVDEKYKYENGERTDKTVYAYKLASQEQGEQITVKTPNKVELDYLQECELVEPDVKMYVQMSGDFGTIAYSWNAEDIKVVGSNNALKQK
>WP_000805733.1 MULTISPECIES: DUF961 family protein 
MKPVLDIKKTLGQLNFLGVDEKYKYENGERTDKTVYAYKLASQEQGEQITVKTPNKVELDYLQECELVEPDVKMYVQMSGDFGTIAYSWNAEDIKVVGSNSALKQK
>WP_000814437.1 alpha/beta hydrolase 
MKQSVNFKSKTNLLAANLYTAEQFDESKKYPAITVCHPGGGVKEQTAGMYAEKLAEFGYVTVVYDASHQGESEGSPRYLEDPFARTEDVRASVDYLTTLDFVDNDRIGALGVCAGGGYTVSAARTERRIKTLATVSMVDIGALFRKGPGDVVSINDQLAFMTQVADQRTAEANGADYGITGYVPEEIDDSMPENSTMVQGHDYYLTERGQHKNAPNKLLLRSFSEVLTFAPFTYIDELLTQPFLAIAGTEADTIEYSVDAVEKAAGDNNELYKIEGASHVDLYDIPEYVNQVLPKLESFYKETL
>WP_000814441.1 MULTISPECIES: alpha/beta hydrolase 
MKQSVNFKSKTNLLAANLYTPEQFDESKKYPAITVCHPGGGVKEQTAGMYAEKLAEFGYVTVVYDASHQGESEGSPRYLEDPFARTEDVRASVDYLTTLDFVDNDRIGALGVCAGGGYTVSAARTERRIKALATVSMVDIGALFRKGPGDVVSIDDQLAFMTQVADQRTAEANGADYGITGYVPEEIDDSMPENSTMVQGHDYYLTARGQHKNAPNKLLLRSFSEVLTFAPFTYIDELLTQPFLAIAGTEADTIEYSVDAVEKAAGDNNELYKIEGASHVDLYDIPEYVNQVLPKLESFYKETL
>WP_000814442.1 alpha/beta hydrolase 
MKQSVNFKSKTNLLAANLYTPEQFDESKKYPAITVCHPGGGVKEQTAGMYAEKLAEFGYVTVVYDASHQGESEGSPRYLEDPFARTEDVRASVDYLTTLDFVDNDRIGALGVCAGGGYTVSAARTERRIKALATVSMVDIGALFRKGPGDVVSIDDQLAFMTQVADQRTAEANGADYGITGYVPEKIDDSMPENSTMVQGHDYYLTERGQHKNAPNKLLLRSFSEVLTFAPFTYIDELLTQPFLAIAGTEADTIEYSVDAVEKAAGDNNELYKIEGASHVDLYDIPEYVNQVLPKLESFYKETL
>WP_000816127.1 persulfide response sulfurtransferase CstA 
MKQYGEKFIDEFSKAELEKLAKQGQLIDVRTEEEYALGHINGSILHPVDEIESFNKEKNKTYYVICRSGNRSANASKYLAKQGYNVINLDGGYKAYEEENDSYDTQEEYKSIEIKADRKQFNYRGLQCPGPIVKISQEMKNIEVGDQIEVKVTDPGFPSDIKSWVKQTRHTLVKLDENDNGINAIIQKEKAKDLDINYSAKGTTIVLFSGELDKAVAALIIANGARAAGKDVTIFFTFWGLNALKKVQTVNVKKQGIAKMFDLMLPKKNIRMPLSKMNMFGLGNMMMRYVMKKKNVDSLPTLINQAIEQNIKLIACTMSMDVMGIQKEELRDEVEYGGVGTYIGATENANHNLFI
>WP_000816128.1 persulfide response sulfurtransferase CstA 
MKQYGEKFIDEFSKAELEKLAKQGQLIDVRTEEEYALGHINGSILHPVDEIESFNKEKNKTYYVICRSGNRSANASKYLAKQGYNVINLDGGYKAYEEENDSYDTQEEYKSIEIKADRKQFNYRGLQCPGPIVKISQEMKNIEVGDQIEVKVTDPGFPSDIKSWVKQTRHTLVKLDENDNGINAIIQKEKAKDLDINYSAKGTTIVLFSGELDKAVAALIIANGARAAGKDVTIFFTFWGLNALKKVQTVNVKKQGIAKMFDLMLPKKNIRMPLSKMNMFGLGNMMMRYVMKKKNVDSLSTLINQAIEQNIKLIACTMSMDVMGIQKEELRDEVEYGGVGTYIGATENANHNLFI
>WP_000816129.1 MULTISPECIES: persulfide response sulfurtransferase CstA 
MKQYGEKFIDEFSKAELEKLAKQGQLIDVRTEEEYALGHINGSILHPVDEIESFNKEKNKTYYVICRSGNRSANASKYLAKQGYNVINLDGGYKAYEEENDSYDTQEEYKSIEIKADRKQFNYRGLQCPGPIVKISQEMKNIEVGDQIEVKVTDPGFPSDIKSWVKQTRHTLVKLDENNNGINAIIQKEKAKDLDINYSAKGTTIVLFSGELDKAVAALIIANGARAAGKDVTIFFTFWGLNALKKVQTVNVKKQGIAKMFDLMLPKKNIRMPLSKMNMFGLGNMMMRYVMKKKNVDSLPTLINQAIEQNIKLIACTMSMDVMGIQKEELRDEVEYGGVGTYIGATENANHNLFI
>WP_000816135.1 persulfide response sulfurtransferase CstA 
MKQYGEKFIDEFSKAELEKLAKQGQLIDVRTEEEYALGHINGSILHPVDEIESFNKEKNKTYYVICRSGNRSANASKYLAKQGYNVINLDGGYKVYEEENDSYDTQEEYKSIEIKADRKQFNYRGLQCPGPIVKISQEMKNIEVGDQIEVKVTDPGFPSDIKSWVKQTRHTLVKLDENNNGINAIIQKEKAKDLDVNYSAKGTTIVLFSGELDKAVAALIIANGARAAGKDVTIFFTFWGLNALKKAQTVNVKKQGIAKMFDLMLPKKNIRMPLSKMNMFGLGNMMMRYVMRKKNVDSLPTLINQAIEQNIKLIACTMSMDVMGIQKEELRDEVEYGGVGTYIGATENANHNLFI
>WP_000816136.1 persulfide response sulfurtransferase CstA 
MKQYGEKFIDEFSKAELQKLAKQGQLIDVRTEEEYALGHINGSILHPVDEIESFNKEKNKTYYVICRSGNRSANASKYLAKQGYNVINLDGGYKVYEEENDSYDTQEEYKSIEIKANRKQFNYRGLQCPGPIVKISQEMKNIEVGDQIEVKVTDPGFPSDIKSWVKQTRHTLVKLDENNNGINAIIQKEKAKDLDVNYSAKSTTIVLFSGELDKAVAALIIANGARAAGKDVTIFFTFWGLNALKKAQTVNVKKQGIAKMFDLMLPKKNIRMPLSKMNMFGLGNMMMRYVMKKKNVDSLPTLINQAIEQNIKLIACTMSMDVMGIQKEELRDEVEYGGVGTYIGATENANHNLFI
>WP_000826298.1 tandem-type lipoprotein 
MKRLNELVLYISFLILVISITAGCGIGKEAEIKKSFEKTLSMYPIKNLEDLYDKEGYRDDQFDKNDKGTWIINSEMAIQNKGERMKSKGMILYMNRNTKTTTGKYIVSETLHDEDGRPKSKDKEYPVKMVDNKIIPTKDIKDEKIKKEIENFKFFVQYGDFKDLSKYKDGDISYNPEVPSYSAKYQLTNDDYNVKQLRKRYNIPTNKAPKLLLKGTGNLKGSSVGYKDIEFTFVEKKGENIYFSDSLHLEPSEDK
>WP_000826311.1 MULTISPECIES: tandem-type lipoprotein 
MKRLNKLVLYISFLILVISFTAGCGIGKEAEVKKSFEKTLSMYPIKNLEDLYDKEGYRDDEFDKNDKGTWIIGSEMVVQPKGERMKSKGMVLYMNRNTKTTTGKYIVSETLHDEDGRPKSKDKEYPVKMVDNKIIPTKGIKDENIKKEIENFKFFAQYGSFKDLSKYKDGDISYNPEVPSYSAKYQLTNDDYNVKQLRKRYKIPTNKAPKLLLKGSGDLKGSSVGYKDIEFTFVEKKGENTFFTDSLHLEPSEDK
>WP_000826314.1 tandem-type lipoprotein 
MKRLNKLVLYISFLILVISITAGCGIGKEAEIKKSFEKTLSMYAIKNLEDLYDKEGYRDDQFDKNDKGTWIINSEMVVQPKGERMKSKGMVLYMNRNTKTTIGKYIVSETLHDEDGRPKSIDKEYPVKMVDNKIIPTKGIKDENIKKEIENFKFFAQYGSFKDLSKYKDGDISYNPEVPSYSAKYQLTNDDYNVKQLRKRYNIPTNKAPKLLLKGTGNLKGSSVGYKDIEFTFVEKKGENIYFSDSLHLEPSEDK
>WP_000826371.1 MULTISPECIES: tandem-type lipoprotein 
MKRLNTLVLYISFLILIISIVAGCGTGKEAEIKKSFEKTLSMYPIKNLEDLYDKEGYRDDEFDKNDKGTWTISSEMAIQKKGEALNIKGMVLKLNRNTRSAKGFYYVNAIKKDENGRPQDKQIEYPVKMIDNKIIPTKDIKDEKIKKEIENFKFFAQYGNFKDLTKYKGGDISYNPEAPIYSAKYQLTNDDYNVKQLRKRYDIPTNKAPKLLLKGSGNLDGSSIGYKKIEFTFVEKKGENTYFTANLHFKPSNDE
>WP_000856594.1 MULTISPECIES: hypothetical protein 
MKTPIYYTIVNKGNNIENTIFQTPPNTVSDFDHLDVMRYLPSIVDISEICLLAEAKKIPEFKKSLDFILNKFETYTFNIVNDLIEITLTKDALLNYQKYLLHQSIIISKSLALKNSNNGLCTQELKSQLYGYEKLHYEPAFHILDNDLIPNINEEQSELIPLEHVVLLSDGISYLMDYFDKNPEATFTLYIVKDYTSYYEVEL
>WP_000868795.1 MULTISPECIES: trimethoprim-resistant dihydrofolate reductase DfrG 
MKVSLIAAMDKNRVIGKENDIPWRIPKDWEYVKNTTKGHPIILGRKNLESIGRALPDRRNIILTRDKGFTFNGCEIVHSIEDVFELCKNEEEIFIFGGEQIYNLFFPYVEKMYITKIHHEFEGDTFFPEVNYEEWNEVFAQKGIKNDKNPYNYYFHVYERKNLLS
>WP_000876748.1 MULTISPECIES: HTH-type transcriptional regulator SarS 
MKYNNHDKIRDFIIIEAYMFRFKKKVKPEVDMSIKEFILLTYLFHQQENTLPFKKIVSDLCYKQSDLVQHIKVLVKHSYISKVRSKIDERNTYISISEEQREKIAERVTLFDQIIKQFNLADQSESQMIPKDSKEFLNLMMYTMYFKNIIKKHLTLSFVEFTILAIITSQNKNIVLLKDLIETIHHKYPQTVRALNNLKKQGYLIKERSTEDERKILIHMDDAQQDHAEQLLAQVNQLLADKDHLHLVFE
>WP_000876750.1 MULTISPECIES: HTH-type transcriptional regulator SarS 
MKYNNHDKIRDFIIIEAYMFRFKKKVKPEVDMTIKEFILLTYLFHQQENTLPFKKIVSDLCYKQSDLVQHIKVLVKHSYISKVRSKIDERNTYISISEEQREKIAERVKLFDQIIKQFNLADQSESQMIPKDSKEFLNLMMYTMYFKNIIKKHITLSFVEFTILAIITSQNKNIVLLKDLIETIHHKYPQTVRALNNLKKQGYLIKERSTEDERKILIHMNDAQQDHAEQLLAQVNQLLADKDHLHLVFE
>WP_000876751.1 HTH-type transcriptional regulator SarS 
MKYNNHDKIRDFIIIEAYMFRFKKKVKPEVDMTIKEFILLTYLFHQQENTLPFKKIVSDLCYKQSDLVQHIKVLVKHSYISKVRSKIDERNTYISISEEQREKIAERVTLFDHIIKQFNLADQSESQMIPKDSKEFLNLMMYTMYFKNIIKKHLTLSFVEFTILAIITSQNKNIVLLKDLIETIHHKYPQTVRALNNLKKQGYLIKERSTEDERKILIHMDDAQQDHAEQLLAQVNQLLADKDHLHLVFE
>WP_000876752.1 MULTISPECIES: HTH-type transcriptional regulator SarS 
MKYNNHDKIRDFIIIEAYMFRFKKKVKPEVDMTIKEFILLTYLFHQQENTLPFKKIVSDLCYKQSDLVQHIKVLVKHSYISKVRSKIDERNTYISISEEQREKIAERVTLFDHIIKQFNLADQSESQMIPKDSKEFLNLMMYTMYFKNIIKKHLTLSFVEFTILAIITSQNKNIVLLKDLIETIHHKYPQTVRALNNLKKQGYLIKERSTEDERKILIHMNDAQQDHAEQLLAQVNQLLADKDHLHLVFE
>WP_000876755.1 MULTISPECIES: HTH-type transcriptional regulator SarS 
MKYNNHDKIRDFIIIEAYMFRFKKKVKPEVDMTIKEFILLTYLFHQQENTLPFKKIVSDLCYKQSDLVQHIKVLVKHSYISKVRSKIDERNTYISISEEQREKIAERVTLFDQIIKHFNLADQSESQMIPKDSKEFLNLMMYTMYFKNIIKKHLTLSFVEFTILAIITSQNKNIVLLKDLIETIHHKYPQTVRALNNLKKQGYLIKERSTEDERKILIHMDDAQQDHAEQLLAQVNQLLADKDHLHLVFE
>WP_000876756.1 MULTISPECIES: HTH-type transcriptional regulator SarS 
MKYNNHDKIRDFIIIEAYMFRFKKKVKPEVDMTIKEFILLTYLFHQQENTLPFKKIVSDLCYKQSDLVQHIKVLVKHSYISKVRSKIDERNTYISISEEQREKIAERVTLFDQIIKQFNLADQSESQMIPKDSKEFLNLMMYTMYFKNIIKKHLTLSFVEFTILAIITSQNKNIVLLKDLIETIHHKYPQTVRALNNLKKQGYLIKERSTEDERKILIHMDDAQQDHAEQLLAQVNQLLADKDHLHLVFE
>WP_000876757.1 HTH-type transcriptional regulator SarS 
MKYNNHDKIRDFIIIEAYMFRFKKKVKPEVDMTIKEFILLTYLFHQQENTLPFKKIVSDLCYKQSDLVQHIKVLVKHSYISKVRSKIDERNTYISISEEQREKIAERVTLFDQIIKQFNLADQSESQMIPKDSKEFLNLMMYTMYFKNIIKKHLTLSFVEFTILAIITSQNKNIVLLKDLIETIHHKYPQTVRALNNLKKQGYLIKERSTEDERKILIHMNDAQQDHAEQLLAQVNQLLADKDHLHLVFE
>WP_000908951.1 MULTISPECIES: hypothetical protein 
MLISLVIPVFALLVIGGIIWMIIEGIVHISKKNKAIDNFFNKVNKVSETYKFATTFLFLILATAGISQFYLYYIVSEFLFLLVIFTFGIAGIIFLMPYGLCFLPLYTQKKKKQTFKKYMAYTTIGLSIYLGLSLVLVHTTKIYMDEGGVRYYYGSFVMKQAGGYAYLALAVLSTLLIVAKKATNKNKETETVDNTNITER
>WP_000908952.1 MULTISPECIES: hypothetical protein 
MLISLVIPVFALLVIGGIIWMIIEGIVHISKKNKAIDNFFNQVNKVSETYKFATTFLFLILATAGISQFYLYYIVSAFLFWLVILTFGIAGIIFLMPYGLCFLPFYKQKKKKQTFKKYMVYTTIGLSICLGLSLVLVHTTKIYMDEGGVRYYYGSFVMKQAGGYAYLALAVLSTLLIVAKKATNKNKEIETVDNTNITER
>WP_000908953.1 MULTISPECIES: hypothetical protein 
MLISLVIPVFALLVIGGIIWMIIEGIVHISKKNKAIDNFFNQVNKVSETYKFATTFLFLILATAGISQFYLYYIVSALLFWLVILTFGIAGIIFLMPYGLCFLPFYKQKKKKQTFKKYMVYTTIGLSICLGLSLVLVHTTKIYMDEGGVRYYYGSFVMKQAGGYAYLALAVLSTLLIVAKKATNKNKEIETVDNTNIMER
>WP_000908954.1 hypothetical protein 
MLISLVIPVFALLVIGGIIWMIIEGIVHISQKNKAIDNFFNQVNKVSETYKFATTFLFLILATAGISQFYLYYIVSAFLFWLVILTFGIAGIIFLMPYGLCFLPFYKQKKKKQTFKKYMVYTTIGLSICLGLSLVLVHTTKIYMDEGGVRYYYGSFVMKQAGGYAYLALAVLSTLLIVAKKATNKNKEIETVDNTNITER
>WP_000908956.1 MULTISPECIES: hypothetical protein 
MLISLVIPVFALLVIGGIIWVIIEGIVHISKKNKAIDNFLNQVNKVSETYKFATAFLFLILATAGISQFYLYYIVSAFLFWLVILTFGIAGIIFLMPYGLCFLPLYKQKKKKQTFKKYMVYTTIGLSICLGLSLVLVHTTKIYMDEGGVRYYYGSFVMKQAGGYAYLALAVLSTLLIVAKKATNKNKEIETVDNTNITER
>WP_000908958.1 hypothetical protein 
MLISLVIPVFALLVIGGIIWVIIEGIVHISKKNKAIDNFLNQVNKVSETYKFATTFLFLILATAGISQFYLYYIVSAFLFWLVILTFGIAGIIFLMPYGLCLLPFYKQKKKKQTFKKYMVYTTIGLSICLGLSLVLVHTTKIYMDEGGVRYYYGSFVMKQAGGYAYLALAVLSTLLIVAKKATNKNKEIETVDNTNITER
>WP_000908959.1 MULTISPECIES: hypothetical protein 
MLISLVTPVFALLVIGGIIWVIIEGIVHISKKNKAIDNFLNQVNKVSETYKFATTFLFLILATAGISQFYLYYIVSAFLFWLVILTFGIAGIIFLMPYGLCFLPFYKQKKKKQTFKKYMVYTTIGLSICLGLSLVLVHTTKIYMDEGGVRYYYGSFVMKQAGGYAYLALAVLSTLLIVAKKATNKNKEIETVDNTNIMER
>WP_000908960.1 MULTISPECIES: hypothetical protein 
MLISLVTPVFALLVIGGIIWVIIEGIVHISKKNKAIDNFLNQVNKVSETYKFATTFLFLILATAGISQFYLYYIVSALLFWLVILTFGIAGIIFLMPYGLCFLPFYKQKKKKQTFKKYMVYTTIGLSICLGLSLVLVHTTKIYMDEGGVRYYYGSFVMKQAGGYAYLALAVLSTLLIVAKKATNKNKEIETVDNTNIMER
>WP_000912285.1 tandem-type lipoprotein 
MLKICNSQKQIIQKEESCDTVKRFKKIVLSISLLFLTIFIGGCGMGKEAEIKKSFEKTLGMYPIKNLEDLYDKEGYRDDQFDKNDKGTWIVRSSMSIQPNGKDMNVKGMVLYMNRNTRTTNGYYYVDVIEREDKGIHRDNEKRYPVKMVDNKIIPTKEIKDENIKKEIENFKFFVQYGNFKDLSKYKDGDISYNPEVPSYSAKYQLTNDDYNVKQLRKRYDIPTNKAPKLLLKGSGNLKGSSVGYKKIEFTFVEKKGENIYFSDGLQFNPSEDK
>WP_000924989.1 MULTISPECIES: staphyloferrin B ABC transporter permease subunit SirB 
MLLKPKYQIVIAGLCLAIVAILSLMIGNTLVSPGTVIQALFNFDSENDLHDVVTGARASRTIIALLTGAALAVSGLLMQALTRNPIASPGLFGVNAGAVFFVIFSITFIQIQSFKMIVVIAFLGAIVVTILVVALGMFRQTLFSPHRVILAGAAIAMLFTAFTQGILIMNETDLQGLLFWLSGSVSLRNIWDIPWIIPLVLILILIAFSMAAHINILMTSDDIATGLGQNIKLIKWMIIMLISMLAGISVAVAGSIIFVGLIVPNISKRLLPPNYKYLIPFTALAGAILMIISDIVARIIIKPLELPIGVVTAVIGAIVLIYIMKKGRQRL
>WP_000924990.1 MULTISPECIES: staphyloferrin B ABC transporter permease subunit SirB 
MLLKPKYQIVIAGLCLAIVAILSLMIGNTLVSPGTVIQALFNFDSENDLHDVVTGARASRTIIALLTGAALAVSGLLMQALTRNPIASPGLFGVNAGAVFFVIFSITFIQIQSFKMIVVIAFLGAIVVTILVVALGMFRQTLFSPHRVILAGAAIAMLFTAFTQGILIMNETDLQGLLFWLSGSVSLRNIWDIPWIIPLVLILILIAFSMAAHINILMTSDDIATGLGQNIKLIKWMIIMLISMLAGISVAVAGSIVFVGLIVPNISKRLLPPNYKYLIPFTALAGAILMIISDIVARIIIKPLELPIGVVTAVIGAIVLIYIMKKGRQRL
>WP_000924993.1 MULTISPECIES: staphyloferrin B ABC transporter permease subunit SirB 
MLLKPKYQIVIAGLCLAIVAILSLMIGNTLVSPGTVIQALFNFDSENDLHDVVTGARASRTIIALLTGAALAVSGLLMQALTRNPIASPGLFGVNAGAVFFVIFSITFIQIQSFKMIVVIAFLGAIVVTVLVVALGMFRQTLFSPHRVILAGAAIAMLFTAFTQGILIMNETDLQGLLFWLSGSVSLRNIWDIPWIIPLVLILILIAFSMAAHINILMTSDDIAIGLGQNIKLIKWMIIMLISMLAGISVAVAGAIVFVGLIVPNISKRLLPPNYKYLIPFTALAGAILMIISDIVARIIIKPLELPIGVVTAVIGAIVLIYIMKKGRQRL
>WP_000924994.1 staphyloferrin B ABC transporter permease subunit SirB 
MLLKPKYQIVIAGLCLAIVAILSLMIGNTLVSPGTVIQALFNFDSENDLHDVVTGARASRTIIALLTGAALAVSGLLMQALTRNPIASPGLFGVNAGAVFFVIFSITFIQIQSFKMIVVIAFLGAIVVTVLVVALGMFRQTLFSPHRVILAGAAIAMLFTAFTQGILIMNETDLQGLLFWLSGSVSLRNIWDIPWIIPLVLILILIAFSMAAHINILMTSDDIAIGLGQNIKLIKWMIIMLISMLAGISVAVAGSIVFVGLIVPNISKRLLPPNYKYLIPFTALAGAILMIISDIVARIIIKPLELPIGVVTAVIGAIVLIYIMKKGRQRL
>WP_000924995.1 staphyloferrin B ABC transporter permease subunit SirB 
MLLKPKYQIVIAGLCLAIVAILSLMIGNTLVSPGTVIQALFNFDSENDLHDVVTGARASRTIIALLTGAALAVSGLLMQALTRNPIASPGLFGVNAGAVFFVIFSITFIQIQSFKMIVVIAFLGAIVVTVLVVALGMFRQTLFSPHRVILAGAAIAMLFTAFTQGILIMNETDLQGLLFWLSGSVSLRNIWDIPWIIPLVLILILIAFSMAAHINILMTSDDIATGLGQNIKLIKWMIIMLISMLAGISVAVAGSIAFVGLIVPNISKRLLPPNYKYLIPFTALAGAILMIISDIVARIIIKPLELPIGVVTAVIGAIVLIYLMKKGRQRL
>WP_000924996.1 MULTISPECIES: staphyloferrin B ABC transporter permease subunit SirB 
MLLKPKYQIVIAGLCLAIVAILSLMIGNTLVSPGTVIQALFNFDSENDLHDVVTGARASRTIIALLTGAALAVSGLLMQALTRNPIASPGLFGVNAGAVFFVIFSITFIQIQSFKMIVVIAFLGAIVVTVLVVALGMFRQTLFSPHRVILAGAAIAMLFTAFTQGILIMNETDLQGLLFWLSGSVSLRNIWDIPWIIPLVLILILIAFSMAAHINILMTSDDIATGLGQNIKLIKWMIIMLISMLAGISVAVAGSIVFVGLIIPNISKRLLPPNYKYLIPFTALAGAILMIISDIVARIIIKPLELPIGVVTAVIGAIVLIYLMKKGRQRL
>WP_000924997.1 MULTISPECIES: staphyloferrin B ABC transporter permease subunit SirB 
MLLKPKYQIVIAGLCLAIVAILSLMIGNTLVSPGTVIQALFNFDSENDLHDVVTGARASRTIIALLTGAALAVSGLLMQALTRNPIASPGLFGVNAGAVFFVIFSITFIQIQSFKMIVVIAFLGAIVVTVLVVALGMFRQTLFSPHRVILAGAAIAMLFTAFTQGILIMNETDLQGLLFWLSGSVSLRNIWDIPWIIPLVLILILIAFSMAAHINILMTSDDIATGLGQNIKLIKWMIIMLISMLAGISVAVAGSIVFVGLIVPNISKRLLPPNYKYLIPFTALAGAILMIISDIVARIIIKPLELPIGVVTAVIGAIVLIYIMKKGRQRL
>WP_000924999.1 MULTISPECIES: staphyloferrin B ABC transporter permease subunit SirB 
MLLKPKYQIVIAGLCLAIVAILSLMIGNTLVSPGTVIQALFNFDSENDLHDVVTGARASRTIIALLTGAALAVSGLLMQALTRNPIASPGLFGVNAGAVFFVIFSITFIQIQSFKMIVVIAFLGAIVVTVLVVALGMFRQTLFSPHRVILAGAAIAMLFTAFTQGILIMNETDLQGLLFWLSGSVSLRNIWDIPWIIPLVLILILIAFSMAAHINILMTSDDIATGLGQNIKLIKWMIIMLISMLAGISVAVAGSIVFVGLIVPNISKRLLPPNYKYLIPFTALAGAILMIISDIVARIIIKPLESPIGVVTAVIGAIVLIYIMKKGRQRL
>WP_000925000.1 staphyloferrin B ABC transporter permease subunit SirB 
MLLKPKYQIVIAGLCLAIVAILSLMIGNTLVSPGTVIQALFNFDSENDLHDVVTGARASRTIIALLTGAALAVSGLLMQALTRNPIASPGLFGVNAGAVFFVIFSITFIQIQSFKMIVVIAFLGAIVVTVLVVALGMFRQTLFSPHRVILAGAAIAMLFTAFTQGILIMNETDLQGLLFWLSGSVSLRNIWDIPWIIPLVLILILIAFSMAAHINILMTSDDIATGLGQNIKLIKWMIIMLISMLAGISVAVAGSIVFVGLIVPNISKRLLPPNYKYLIPFTALAGAILMIISDIVARVIIKPLELPIGVVTAVIGAIVLIYLMKKGRQRL
>WP_000925002.1 MULTISPECIES: staphyloferrin B ABC transporter permease subunit SirB 
MLLKPKYQIVIAGLCLAIVAILSLMIGNTLVSPGTVIQALFNFDSENDLHDVVTGARASRTIIALLTGAALAVSGLLMQALTRNPIASPGLFGVNAGAVFFVIFSITFIQIQSFKMIVVIAFLGAIVVTVLVVALGMFRQTLFSPHRVILAGAAIAMLFTAFTQGILIMNETDLQGLLFWLSGSVSLRNIWDIPWIIPLVLILILIAFSMAAHINILMTSDDIATGLGQNIKLIKWMIIMLISMLAGISVAVAGSIVFVGLIVPNISKRLLPPNYKYLIPFTALTGAILMIISDIVARIIIKPLELPIGVVTAVIGAIVLIYLMKKGRQRL
>WP_000925003.1 MULTISPECIES: staphyloferrin B ABC transporter permease subunit SirB 
MLLKPKYQIVIAGLCLAIVAILSLMIGNTLVSPGTVIQALFNFDSENDLHDVVTGARASRTIIALLTGAALAVSGLLMQALTRNPIASPGLFGVNAGAVFFVIFSITFIQIQSFKMIVVIAFLGAIVVTVLVVALGMFRQTLFSPHRVILAGAAIAMLFTAFTQGILIMNETDLQGLLFWLSGSVSLRNIWDIPWVIPLVLILILIAFSMAAHINILMTSDDIATGLGQNIKLIKWMIIMLISMLAGISVAVAGSIVFVGLIVPNISKRLLPPNYKYLIPFTALAGAILMIISDIVARIIIKPLELPIGVVTAVIGAIVLIYIMKKGRQRL
>WP_000925004.1 staphyloferrin B ABC transporter permease subunit SirB 
MLLKPKYQIVIAGLCLAIVAILSLMIGNTLVSPGTVIQALFNFDSENDLHDVVTGARASRTIIALLTGAALAVSGLLMQALTRNPIASPGLFGVNAGAVFFVIFSITFIQIQSFKMIVVIAFLGAIVVTVLVVALGMFRQTLFSPHRVILAGAAIAMLFTAFTQGILIMNETDLQGLLFWLSGSVSLRNIWDITWIIPLVLILILIAFSMAAHINILMTSDDIATGLGQNIKLIKWMIIMLISMLAGISVAVAGSIVFVGLIVPNISKRLLPPNYKYLIPFTALAGAILMIISDIVARIIIKPLELPIGVVTAVIGAIVLIYIMKKGRQRL
>WP_000925005.1 staphyloferrin B ABC transporter permease subunit SirB 
MLLKPKYQIVIAGLCLAIVAILSLMIGNTLVSPGTVIQALFNFDSENDLHDVVTGARASRTIIALLTGAALAVSGLLMQALTRNPIASPGLFGVNAGAVFFVIFSITFIQIQSFKMIVVIAFLGAIVVTVLVVTLGMFRQTLFSPHRVILAGAAIAMLFTAFTQGILIMNETDLQGLLFWLSGSVSLRNIWDIPWIIPLVLILILIAFSMAAHINILMTSDDIATGLGQNIKLIKWMIIMLISMLAGISVAVAGSIVFVGLIVPNISKRLLPPNYKYLIPFTALAGAILMIISDIVARIIIKPLELPIGVVTAVIGAIVLIYIMKKGRQRL
>WP_000926749.1 DoxX family protein 
MLLRHVINTYVGSEIFKSSLPKVQNSDEMAQQFEQGFGLSRRSMRLAGAFEMIGSLLLFTSIFGKLGKKLVVVGTIMINIVMGTAIYNHYKAGHGYKGAQAASKFFFLNVLSLLEVLSLTRNK
>WP_000971501.1 MULTISPECIES: hypothetical protein 
MMFNQINNKNELEESYNSEKKRIENELQNLNELRHRARKENERSYDVFQYLKREMNYSEDAQRKMTRNIEAYEQEINEIIRKQEWKLEEYKEDLKKSYENQLDKLSD
>WP_000974881.1 MULTISPECIES: F0F1 ATP synthase subunit alpha 
MAIKAEEISALLRSQIENYESEMSVTDVGTVLQIGDGIALIHGLNDVMAGELVEFHNGVLGLAQNLEESNVGVVILGPYTGITEGDEVKRTGRIMEVPVGEELIGRVVNPLGQPIDGQGPINTTKTRPVEKKATGVMDRKSVDEPLQTGIKAIDALVPIGRGQRELIIGDRQTGKTTIAIDTILNQKDQGTICIYVAIGQKDSTVRANVEKLRQAGALDYTIVVAASASEPSPLLYIAPYSGVTMGEEFMFNGKHVLIVYDDLTKQAAAYRELSLLLRRPPGREAYPGDVFYLHSRLLERAAKLNDDLGGGSITALPIIETQAGDISAYVPTNVISITDGQIFLQSDLFFSGVRPAINAGQSVSRVGGSAQIKAMKKVAGTLRLDLASYRELESFAQFGSDLDEFTASKLERGKRTVEVLKQDQNKPLPVEHQVLIIYALTKGYLDDIPVVDITRFEDELNHWAESNATELLNEIRETGGLPDAEKFDTAINEFKKSFSKSE
>WP_000977759.1 tandem-type lipoprotein 
MMKRLNKLMLGISFLFLTIFIGGCGIGKEAEIKKSFEKTLSMYPIKNLEDLYDKEGYRDDQFDKNDKGTWIVNSQMATQNKGEALKINGMLLKINRNTRSAKGFYYTNEIKTEKYEVAQDNQKKYPVKMVDNKIIPTKDIKDEKIKKEIENFKFFAQYGNFKDLSKYKDGDISYNPEVPSYSAKYQLTNDDYNVKQLRKRYDIPTNNAPKLLLKGTGNLKGSSVGYKDIEFTFVEKKGENVYFSDSLHLEPSEDK
>WP_000977764.1 tandem-type lipoprotein 
MMKRLNKLVLGIIFLFLVIFIGGCGMGKEAEIKKIFEKTLSMYPIKNLEDLYDKEGYRDDEFDKNDKGTWTISSEMAIQKKGEALNIKGMVLKLNRNTRSAKGFYYVNAIKKDENGRPLDNQIEYPVKMIDNKIIPTKDIKDEKIKKEIENFKFFAQYGNFKDLTKYKGGDISYNPEAPIYSAKYQLTNDDYNVKQLRKRYDIPTNKAPKLLLKGSGNLDGSSVGYKKIEFTFVEKKGENIYFSDSLHLEPSEDK
>WP_000977770.1 tandem-type lipoprotein 
MMKRLNKLVLGIIFLFLVISITAGCGIGKEAEVKKSFEKTLSMYPIKNLEDLYDKEGYRDDQFDKNDKGTWIINSEMVIQPNNEDMVAKGMVLYMNRNTKTTNGYYYVDVTKDEDEGKPHDNEKRYPVKMVDNKIIPTKEIKDEKIKKEIENFKFFVQYGDFKDLSKYKDGDISYNPEVPSYSAKYQLTNDDYNVKQLRKRYDIPTNNAPKLLLKGTGNLKGSSVGYKDIEFTFVEKKEENIYFSDGLIFKPSEDK
>WP_000977773.1 tandem-type lipoprotein 
MMKRLNKLVLGIIFLFLVISITAGCGIGKEAEVKKSFEKTLSMYPIKNLEDLYDKEGYRDDQFDKNDKGTWIINSEMVIQPNNEDMVAKGMVLYMNRNTKTTNGYYYVDVTKDEDEGKPHDNEKRYPVKMVDNKIIPTKEIKDEKIKKEIENFKFFVQYGDFKNLKNYKDGDISYNPEVPSYSAKYQLTNDDYNVKQLRKRYDIPTNKAPKLLLKGTGNLKGSSVGYKKIEFTFLENKNENIYFTDSLHLEPSEDK
>WP_000977774.1 MULTISPECIES: tandem-type lipoprotein 
MMKRLNKLVLGIIFLFLVISITAGCGIGKEAEVKKSFEKTLSMYPIKNLEDLYDKEGYRDDQFDKNDKGTWIINSEMVIQPNNEDMVAKGMVLYMNRNTKTTNGYYYVDVTKDEDEGKPHDNEKRYPVKMVDNKIIPTKEIKDEKIKKEIENFKFFVQYGDFKNLKNYKDGDISYNPEVPSYSAKYQLTNDDYNVKQLRKRYDIPTSKAPKLLLKGSGNLKGSSVGYKDIEFTFVEKKEENIYFSDSLDYKKSGDV
>WP_000977775.1 tandem-type lipoprotein 
MMKRLNKLVLGIIFLFLVISITAGCGIGKEAEVKKSFEKTLSMYPIKNLEDLYDKEGYRDDQFDKNDKGTWIINSEMVIQPNNEDMVAKGMVLYMNRNTKTTNGYYYVDVTKDEDEGKPHDNEKRYPVKMVDNKIIPTKEIKDEKIKKEIESFKFFAQYSNFKDLMNYKDGDISYNPEVPSYSAKYQLTNDDYNVKELHKRYDIPTNNAPKLLLKGTGNLKGSSVGYKKIEFTFLENKNENIYFTDSLHLEPSEDK
>WP_000977777.1 MULTISPECIES: tandem-type lipoprotein 
MMKRLNKLVLGIIFLFLVISITAGCGIGKEAEVKKSFEKTLSMYPIKNLEDLYDKEGYRDDQFDKNDKGTWIINSEMVIQPNNEDMVAKGMVLYMNRNTKTTNGYYYVDVTKDEDEGKPHDNEKRYPVKMVDNKIIPTKEIKDKNIKKEIENFKFFVQYGNFKDLSKYKDGDISYNPEVPSYSAKYQVTNDDYNVKQLRKRYDIPTNKAPKLLLKGTGNLKGSSVGYKDIEFTFVEKKGENIYFSDSLHLEPSEDK
>WP_000977781.1 MULTISPECIES: tandem-type lipoprotein 
MMKRLNKLVLGIIFLFLVISITAGCGIGKEAKIKKSFEKTLSMYPIKNLEDLYDKEGYRDDEFDKNDKGTWIIGSEMATQNKGEALKVKGMVLYMNRNTKTTKGYYYVNAIKNDKDGRPQENEKRYPVKMVDNKIIPTKEIKDKNIKKEIENFKFFVQYGNFKDLSKYKDGDISYNPEVPSYSAKYQLTNDDYNVKQLRKRYDIPTNKAPKLLLKGTGNLKGSSVGYKDIEFTFVEKKEENIYFSDGLIFKPSEDK
>WP_000977782.1 tandem-type lipoprotein 
MMKRLNKLVLGIIFLFLVISITAGCGIGKEAKIKKSFEKTLSMYPIKNLEDLYDKEGYRDDEFDKNDKGTWIINSEMVIQPNNEDMVAKGMVLYMNRNTKTTNGYYYVDVTKDEDEGKPHDNEKRYPVKMVDNKIIPTKEIKDEKIKKEIENFKFFVQYGNFKDLSKYKDGDISYNPEVPSYSAKYQLTNDDYNVKQLRKRYDIPTSKAPKLLLKGSGNLKGSSVGYKDIEFTFVEKKGENTFFTDSLHLEPSEDK
>WP_000977789.1 tandem-type lipoprotein 
MMKRLNKLVLGISFLFLAISITAGCGMGKEAEIKKSFEKTLSMYPIKNLEDLYDKEGYRDDQFDKKDKGTWIVRSSMSIQPNGKDMNVKGMVLYMNRNSRTTNGYYYVDVIERQDKGIHRDNEKKYPVKMVDNKIIPTKDIKDEKIKKEIENFKFFAQYGNFKDLSKYKDGDISYNPEVPSYSAKYQLTNDDYNVKQLRKRYDIPTNNAPKLLLKGTGNLKGSSVGYKDIEFTFVEKKGENIYFSDSLHFKPSEDK
>WP_000977790.1 MULTISPECIES: tandem-type lipoprotein 
MMKRLNKLVLGISFLFLIISIVAGCGTGKEAEIKKSFEKTLSMYPIKNLEDLYDKEGYRDNQFDKKDKGTWIVNSQMAIQNKGEPMKSKGMVLYMNRNTRTTNGYYYVNVIKGEDKGKHQDNEKRYPVKMVDNKIIPTKEIKDEKIKKEIENFKFFVQYGNFKDLSKYKDGDISYNPEVPSYSAKYQLTNDDYNVKQLRKRYDIPTNKAPKLLLKGTGNLDGSSVGYKDIEFTFVEKKEENIYFSDGLIFKPSEDK
>WP_000977793.1 tandem-type lipoprotein 
MMKRLNKLVLGISFLFLVISITAGCGIGKEAEIKKSFEKTLSMYPIKNLEDLYDKEGYRDDQFDKNDKGTWIINSEMVVQPKGERMKSKGMVLYMNRNTKTTTGKYIVSETLHDEDGRPKSKDKEYPVKMVDNKIIPTKGIKDENIKKEIENFKFFAQYGNFKDLSKYKDGDISYNPEAPIYSAKYQLTNNDYNVKQLRKRYDIPTNKAPKLLLKGSGNLKGSSVGYKKIEFTFVEKKGENIYFSDGLQFNPSEDK
>WP_000977794.1 tandem-type lipoprotein 
MMKRLNKLVLGISFLFLVISITAGCGIGKEAEIKKSFEKTLSMYPIKNLEDLYDKEGYRDDQFDKNDKGTWIVNSQMAIQNKGEALKIKGMLLKIDRNTRSAKGFYYTNEIKTEKYEVAQDNQKKYPVKMINNKFIPTKDIKDEKIKKEIENFKFFAQYGNFKDLMNYKDGDISYNPEVPSYSAQYQLTNDDYNVKQLRKRYDIPTNNALKLLLKGTGNLKGSSVGYKKIEFTFLENKNENIYFTDSLHLEPSEDK
>WP_000977796.1 tandem-type lipoprotein 
MMKRLNKLVLGISFLFLVISITAGCGIGKEAEIKKSFEKTMSMYPIKNLEDLYDKEGYRDNQFDKKDKGTWIVNSQMAIQNRGEPMKSKGMVLYMNRNTRTTNGYYYVNVIKGEDKGKHQDNEKRYPVKMVDNKIILTKEIKDENIKIEIENFKFFVQYGNFKDLENYKDGDISYNPEVPSYSAKYQLTNDDYNVKQLRKRYDIPTNKAPKLLLKGTGNLKGSSVGYKDIEFTFVEKKEENIYFSDGLIFKPSEDK
>WP_000977797.1 MULTISPECIES: tandem-type lipoprotein 
MMKRLNKLVLGISFLFLVISITAGCGMGKEAEIKKSFEKTLSMYPIKNLEDLYDKEGYRDDQFDKKDKGTWIIGSEMATQNKGEALKVKGMVLYINRNTRSAKGFYYVNAIKKDENGRPQDNQIEYPVKMIDNKIIPTKDIKDEKIKKEIENFKFFAQYGNFKDLSKYQDGDISYNPEAPIYSAKYQLTNDDYNVKQLRKRYNIPTNKAPELLLKGSGNLDDSSVGYKKIEFTFVEKKGENTYYTANLHFKPSEDK
>WP_000977798.1 tandem-type lipoprotein 
MMKRLNKLVLGISFLFLVISITAGCGMGKEAEIKKSFEKTLSMYPIKNLEDLYDKEGYRDDQFDKKDKGTWIVRSSMSIQPNGKDMNVKGMVLYMNRNSRTTNGYYYVDVIERQDKGIHRDNEKKYPVKMVDNKIIPTKDIKDEKIKKEIENFKFFAQYGNFKDLKNYKDGDISYNPEVPSYSAKYQLTNDDYNVKQLRKRYDIPTNNAPKLLLKDTGNLKGSSVGYKDIEFTFVEKKGENIYFSDSLHLEPSEDK
>WP_000977800.1 MULTISPECIES: tandem-type lipoprotein 
MMKRLNKLVLGISFLFLVISITAGCGMGKEAEIKKSFEKTLSMYPIKNLEDLYDKEGYRDDQFDKNDKGTWIVNSQMAIQNKGEPMKSKGMVLYMNRNTRTTNGYYYVNVIKGEDKGKHQDNEKRYPVKMVDNKIILTKEIKDENIKIEIENFKFFVQYGNFKDLENYKDGDISYNPEVPSYSAKYQLTNDDYNVKQLRKRYDIPTNKAPKLLLKGTGNLKGSSVGYKDIEFTFVEKKEENIYFSDGLIFKPSEDK
>WP_000977801.1 tandem-type lipoprotein 
MMKRLNKLVLGISFLFLVISITAGCGMGKEAEIKKSFEKTLSMYPIKNLEDLYDKEGYRDDQFDKNDKGTWIVNSQMAIQNKGEPMKSKGMVLYMNRNTRTTNGYYYVNVIKGEDKGKHQDNEKRYPVKMVDNKIILTKEIKDENIKIEIENFKFFVQYGNFKDLSKYKDGDISYNPEVPSYSAKYQLTNDDYNVKQLRKRYNIPTNKAPKLLLKGTGNLKGSSVGYKDIEFTFVEKKGENIYFSDSLHLEPSEDK
>WP_000977803.1 MULTISPECIES: tandem-type lipoprotein 
MMKRLNKLVLGISFLFLVISITAGCGMGKEAEIKKSFEKTMSMYPIKNLEDLYDKEGYRDDQFDKNDKGTWIVNSQMAIQNKGEPMKSKGMVLYMNRNTRTTNGYYYVNVIKGEDKGKHQDNEKRYPVKMVDNKIILTKEIKDENIKIEIENFKFFVQYGNFKDLENYKDGDISYNPEVPSYSAKYQLTNDDYNVKQLRKRYDIPTNKAPKLLLKGTGNLKGSSVGYKDIEFTFVEKKEENIYFSDGLIFKPSEDK
>WP_000977805.1 tandem-type lipoprotein 
MMKRLNKLVLGISFLMLAISITAGCGIGKEAEIKKSFEKTLSMYPIKNLEDLYDKEGYRDDQFDKKDKGTWIINSQMAIQNKGEPMKSKGMVLYMNRNTRTTNGYYYVNVIKGEDKGKHQDNEKRYPVKMVDNKIIPTKEIKDEKIKKEIENFKFFVQYGNFKDLSKYKDGDISYNPEAPIYSAKYQLTNDDYNVKQLRKRYDIPTNKAPKLLLKGSGNLKGSSVGYKDIEFTFVENKSENIYFSDGLVFKPNGGK
>WP_000977806.1 MULTISPECIES: tandem-type lipoprotein 
MMKRLNKLVLGISLLFLVISITAGCGMGKEAEIKKSFEKTLSMYPIKNLEDLYDKEGYRDDEFDKNDKGTWTISSEMAIQKKGEALNIKGMVLKLNRNARSAKGFYYVNAIKKDENGRPLDNQIEYPVKMIDNKIIPTKDIKDEKIKKEIENFKFFAQYGNFKDLSKYKDGDISYNPEVPSYSAKYQLTNDDYNVKQLRKRYNIPTNKAPELLLKGSGNLDGSSVGYKKIEFTFVEKKGENTYFTANLHFKPSEDE
>WP_000998780.1 MULTISPECIES: Lrp/AsnC family transcriptional regulator 
MNDLINEKIINVLLNNSRITINELSKQVNLSAPAVRERVNKLEDQGIIKGYTINIDYKELGYDVEILIELTIKNNRYKDFKEFISKQDNVEFCYRVSGEACFVFKVRLENMDEVETFVDTIQPYGQTKCQFIFSSVV
>WP_001006420.1 multidrug efflux MFS transporter NorC 
MNETYRGGNKLILGIVLGVITFWLFAQSLVNVVPNLQHSFGTDMGTISIAVSLTALFSGMFVVGAGGLADKIGRVKMTNIGLLLSIIGSALIIITNLPALLILGRIIQGVSAACIMPSTLAIMKTYYEGAERQRALSYWSIGSWGGSGICSLFGGAVATTMGWRWIFIFSIIVAVLSMLLIKGTPETKSEVTNTHKFDVAGLIVLVVMLLSLNVVITKGAALGYTSLWFFGLIAIVIVAFFMFLKVEKKVDNPLIDFKLFENKPYTGATISNFLLNGVAGTLIVANTFVQQGLGYTALQAGYLSITYLIMVLLMIRVGEKLLQKMGSKRPMLLGTFIVVIGIALISLVFLPGIFYVISCVVGYLCFGLGLGIYATPSTDTAISNAPLDKVGVASGIYKMASSLGGAFGVAISGAVYAGAVAATSIHTGAMIALWVNVLMGIMAFIAILFAIPNDDKRVKDAK
>WP_001006423.1 MULTISPECIES: multidrug efflux MFS transporter NorC 
MNETYRGGNKLILGIVLGVITFWLFAQSLVNVVPNLQQSFGADMGTISIAVSLTALFSGMFVVGAGGLADKIGRVKMTNIGLLLSIIGSALIIITNLPALLILGRIIQGVSAACIMPSTLAIMKTYYEGAERQRALSYWSIGSWGGSGICSLFGGAVATTMGWRWIFIFSIIVAVLSMLLIKGTPETKSEVTNTHKFDVAGLIVLVVMLLSLNVVITKGAALGYTSFWFFSLIAIVIVAFFMFLKVEKKVDNPLIDFKLFENKPYTGATISNFLLNGVAGTLIVANTFVQQGLGYTALQAGYLSITYLIMVLLMIRVGEKLLQKMGSKRPMLLGTFIVIIGIALISLVFLPGIFYVISCVVGYLCFGLGLGIYATPSTDTAISNAPLDKVGVASGIYKMASSLGGAFGVAISGAVYAGAVAATSIHTGAMIALWVNVLMGIMAFIAILFAIPNDDKRVKDAK
>WP_001006425.1 MULTISPECIES: multidrug efflux MFS transporter NorC 
MNETYRGGNKLILGIVLGVITFWLFAQSLVNVVPNLQQSFGADMGTISIAVSLTALFSGMFVVGAGGLADKIGRVKMTNIGLLLSIIGSALIIITNLPALLILGRIIQGVSAACIMPSTLAIMKTYYEGAERQRALSYWSIGSWGGSGICSLFGGAVATTMGWRWIFIFSIIVAVLSMLLIKGTPETKSEVTNTHKFDVAGLIVLVVMLLSLNVVITKGAALGYTSLWFFGLIAIVIVAFFIFLKVEKKVDNPLIDFKLFENKPYTGATISNFLLNGVAGTLIVANTFVQQGLGYTALQAGYLSITYLIMVLLMIRVGEKLLQKMGSKRPMLLGTFIVVIGIALISLVFLPGIFYVISCVVGYLCFGLGLGIYATPSTDTAISNAPLDKVGVASGIYKMASSLGGAFGVAISGAVYAGAVAATSIHTGAMIALWVNVLMGIMAFIAILFAIPNDDKRVKDAK
>WP_001006427.1 MULTISPECIES: multidrug efflux MFS transporter NorC 
MNETYRGGNKLILGIVLGVITFWLFAQSLVNVVPNLQQSFGADMGTISIAVSLTALFSGMFVVGAGGLADKIGRVKMTNIGLLLSIIGSALIIITNLPALLILGRIIQGVSAACIMPSTLAIMKTYYEGAERQRALSYWSIGSWGGSGICSLFGGAVATTMGWRWIFIFSIIVAVLSMLLIKGTPETKSEVTNTHKFDVAGLIVLVVMLLSLNVVITKGAALGYTSLWFFGLIAIVIVAFFIFLNVEKKVDNPLIDFKLFENKPYTGATISNFLLNGVAGTLIVANTFVQQGLGYTALQAGYLSITYLIMVLLMIRVGEKLLQKMGSKRPMLLGTFIVIIGIALISLVFLPGIFYVISCVVGYLCFGLGLGIYATPSTDTAISNAPLDKVGVASGIYKMASSLGGAFGVAISGAVYAGAVAATSIHTGAMIALWVNVLMGIMAFIAILFAIPNDDKRVKDAK
>WP_001006428.1 multidrug efflux MFS transporter NorC 
MNETYRGGNKLILGIVLGVITFWLFAQSLVNVVPNLQQSFGADMGTISIAVSLTALFSGMFVVGAGGLADKIGRVKMTNIGLLLSIIGSALIIITNLPALLILGRIIQGVSAACIMPSTLAIMKTYYEGAERQRALSYWSIGSWGGSGICSLFGGAVATTMGWRWIFIFSIIVAVLSMLLIKGTPETKSEVTNTHKFDVAGLIVLVVMLLSLNVVITKGAALGYTSLWFFGLIAIVIVAFFIFLNVEKKVDNPLIDFKLFENKPYTGATISNFLLNGVAGTLIVANTFVQQGLGYTALQAGYLSITYLIMVLLMIRVGEKLLQKMGSKRPMLLGTFIVVIGIALISLVFLPGIFYVISCVIGYLCFGLGLGIYATPSTDTAISNAPLDKVGVASGIYKMASSLGGAFGVAISGAVYAGAVAATSIHTGAMIALWVNVLMGIMAFIAILFAIPNDDKRVKDAK
>WP_001006429.1 MULTISPECIES: multidrug efflux MFS transporter NorC 
MNETYRGGNKLILGIVLGVITFWLFAQSLVNVVPNLQQSFGADMGTISIAVSLTALFSGMFVVGAGGLADKIGRVKMTNIGLLLSIIGSALIIITNLPALLILGRIIQGVSAACIMPSTLAIMKTYYEGAERQRALSYWSIGSWGGSGICSLFGGAVATTMGWRWIFIFSIIVAVLSMLLIKGTPETKSEVTNTHKFDVAGLIVLVVMLLSLNVVITKGAALGYTSLWFFGLIAIVIVAFFIFLNVEKKVDNPLIDFKLFENKPYTGATISNFLLNGVAGTLIVANTFVQQGLGYTALQAGYLSITYLIMVLLMIRVGEKLLQKMGSKRPMLLGTFIVVIGIALISLVFLPGIFYVISCVVGYLCFGLGLGIYATPSTDTAISNAPLDKVGVASGIYKMASSLGGAFGVAISGAVYAGAVAATSIHTGAMIALWVNVLMGIMAFIAILFAIPNDDKRVKDAK
>WP_001006431.1 multidrug efflux MFS transporter NorC 
MNETYRGGNKLILGIVLGVITFWLFAQSLVNVVPNLQQSFGADMGTISIAVSLTALFSGMFVVGAGGLADKIGRVKMTNIGLLLSIIGSALIIITNLPALLILGRIIQGVSAACIMPSTLAIMKTYYEGAERQRALSYWSIGSWGGSGICSLFGGAVATTMGWRWIFIFSIIVAVLSMLLIKGTPETKSEVTNTHKFDVAGLIVLVVMLLSLNVVITKGAALGYTSLWFFGLIAIVIVAFFMFLKVEKKVDNPLIDFKLFENKPYTGATISNFLLNGVAGTLIVANTFVQQGLGYTALQAGYLSITYLIMVLLMIRVGEKLLQKMGSKRPMLLGTFIVIIGIALISLVFLPGIFYVISCVVGYLCFGLGLGIYATPSTDTAISNAPLDKVGVASGIYKMASSLGGAFGVAISGAVYAGAVAATSIHTGAMIALWVNVLMGIMAFIAILFAIPNDDKRVKDAK
>WP_001006435.1 multidrug efflux MFS transporter NorC 
MNETYRGGNKLILGIVLGVITFWLFAQSLVNVVPNLQQSFGADMGTISIAVSLTALFSGMFVVGAGGLADKIGRVKMTNIGLLLSIIGSALIIITNLPALLILGRIIQGVSAACIMPSTLAIMKTYYEGAERQRALSYWSIGSWGGSGICSLFGGAVATTMGWRWIFIFSIIVAVLSMLLIKGTPETKSEVTNTHKFDVAGLIVLVVMLLSLNVVITKGAALGYTSLWFFGLIAVVVVAFFIFLNVEKKVDNPLIDFKLFENKPYTGATISNFLLNGVAGTLIVANTFVQQGLGYTALQAGYLSITYLIMVLLMIRVGEKLLQKMGSKRPMLLGTFIVIIGIALISLVFLPGIFYVISCVVGYLCFGLGLGIYATPSTDTAISNAPLDKVGVASGIYKMASSLGGAFGVAISGAVYAGAVAATSIHTGAMIALWVNVLMGIMAFIAILFAIPNDDKRVKDAK
>WP_001006438.1 MULTISPECIES: multidrug efflux MFS transporter NorC 
MNETYRGGNKLILGIVLGVITFWLFAQSLVNVVPNLQQSFGADMGTISIAVSLTALFSGMFVVGAGGLADKIGRVKMTNIGLLLSIIGSALIIITNLPALLILGRVIQGVSAACIMPSTLAIMKTYYEGAERQRALSYWSIGSWGGSGICSLFGGAVATTMGWRWIFIFSIIVAVLSMLLIKGTPETKSEVTNTHKFDVAGLIVLVVMLLSLNVVITKGAALGYTSLWFFGLIAIVIAAFFIFLNVEKKVDNPLIDFKLFENKPYTGATISNFLLNGVAGTLIVANTFVQQGLGYTALQAGYLSITYLIMVLLMIRVGEKLLQKMGSKRPMLLGTFIVIIGIALISLVFLPGIFYVISCVVGYLCFGLGLGIYATPSTDTAISNAPLDKVGVASGIYKMASSLGGAFGVAISGAVYAGAVAATSIHTGAMIALWVNVLMGIMAFIAILFAIPNDDKRVKDAK
>WP_001006441.1 MULTISPECIES: multidrug efflux MFS transporter NorC 
MNETYRGGNKLILGIVLGVITFWLFAQSLVNVVPNLQQSFGADMGTISIAVSLTALFSGMFVVGAGGLADKIGRVKMTNIGLLLSIIGSALIIITNLPALLILGRVIQGVSAACIMPSTLAIMKTYYQGAERQRALSYWSIGSWGGSGICSLFGGAVATTMGWRWIFIFSIIVAVLSMLLIKGTPETKSEITNTHKFDVAGLIVLVVMLLSLNVVITKGAALGYTSLWFFGLIAIVIVAFFIFLNVEKKVDNPLIDFKLFENKPYTGATISNFLLNGVAGTLIVANTFVQQGLGYTALQAGYLSITYLIMVLLMIRVGEKLLQKMGSKRPMLLGTFIVVIGIALISLVFLPGIFYVISCVVGYLCFGLGLGIYATPSTDTAISNAPLDKVGVASGIYKMASSLGGAFGVAISGAVYVGAVAATSIHTGAMIALWVNVLMGIMAFIAILFAIPNDDKRVKDAK
>WP_001006442.1 multidrug efflux MFS transporter NorC 
MNETYRGGNKLILGIVLGVITFWLFAQSLVNVVPNLQQSFGTDMGTISIAVSLTALFSGMFVVGAGGLADKIGRVKMTNIGLLLSIIGSALIIITNLPALLILGRIIQGVSAACIMPSTLAIMKTYYEGAERQRALSYWSIGSWGGSGICSLFGGAVATTMGWRWIFIFSIIVAVLSMLLIKGTPETKSEVTNTHKFDVAGLIVLVVMLLSLNVVITKGAALGYTSLWFFGLIAIVIVAFFMFLKVEKKVDNPLIDFKLFENKPYTGATISNFLLNGVAGTLIVANTFVQQGLGYTALQAGYLSITYLIMVLLMIRVGEKLLQKMGSKRPMLLGTFIVVIGIALISLVFLPGIFYVISCVVGYLCFGLGLGIYATPSTDTAISNAPLDKVGVASGIYKMASSLGGAFGVAISGAVYAGAVAATSIHTGAMIALWVNVLMGIMAFIAILFAIPNDDKRVKDAK
>WP_001006443.1 MULTISPECIES: multidrug efflux MFS transporter NorC 
MNETYRGGNKLILGIVLGVITFWLFAQSLVNVVPNLQQSFGTDMGTISIAVSLTALFSGMFVVGAGGLADKIGRVKMTNIGLLLSIIGSALIIITNLPALLILGRVIQGVSAACIMPSTLAIMKTYYQGAERQRALSYWSIGSWGGSGICSLFGGAVATTMGWRWIFIFSIIVAVLSMLLIKGTPETKSEITNTHKFDVAGLIVLVVMLLSLNVVITKGAALGYTSLWFFGLIAIVIVAFFIFLKVEKKVDNPLIDFKLFENKPYTGATISNFLLNGVAGTLIVANTFVQQGLGYTALQAGYLSITYLIMVLLMIRVGEKLLQKMGSKRPMLLGTFIVVIGIALISLVFLPGIFYVISCVVGYLCFGLGLGIYATPSTDTAISNAPLDKVGVASGIYKMASSLGGAFGVAISGAVYAGAVAATSIHTGAMIALWVNVLMGIMAFIAILFAIPNDDKRVKDAK
>WP_001006445.1 MULTISPECIES: multidrug efflux MFS transporter NorC 
MNETYRGGNKLILGIVLGVITFWLFAQSLVNVVPNLQQSFGTDMGTISIAVSLTALFSGMFVVGAGGLADKIGRVKMTNIGLLLSIIGSALIIITNLPALLILGRVIQGVSAACIMPSTLAIMKTYYQGAERQRALSYWSIGSWGGSGICSLFGGAVATTMGWRWIFIFSIIVAVLSMLLIKGTPETKSEITNTHKFDVAGLIVLVVMLLSLNVVITKGAALGYTSLWFFGLIAIVIVAFFIFLNVEKKVDNPLIDFKLFENKPYTGATISNFLLNGVAGTLIVANTFVQQGLGYTALQAGYLSITYLIMVLLMIRVGEKLLQKMGSKRPMLLGTFIVVIGIALISLVFLPGIFYVISCVVGYLCFGLGLGIYATPSTDTAISNAPLDKVGVASGIYKMASSLGGAFGVAISGAVYAGAVAATSIHTGAMIALWVNVLMGIMAFIAILFAIPNDDKRVKDAK
>WP_001006447.1 MULTISPECIES: multidrug efflux MFS transporter NorC 
MNETYRGGNKLTLGIVLGVITFWLFAQSLVNVVPNLQQSFGTDMGTISIAVSLTALFSGMFVVGAGGLADKIGRVKMTNIGLLLSIIGSALIIITNLPALLILGRIIQGVSAACIMPSTLAIMKTYYEGAERQRALSYWSIGSWGGSGICSLFGGAVATTMGWRWIFIFSIIVAVLSMLLIKGTPETKSEVTNTHKFDVAGLIVLVVMLLSLNVVITKGAALGYTSLWFFGLIAIVIVAFFIFLKVEKKVDNPLIDFKLFENKPYTGATISNFLLNGVAGTLIVANTFVQQGLGYTALQAGYLSITYLIMVLLMIRVGEKLLQKMGSKRPMLLGTFIVVIGIALISLVFLPGIFYVISCVVGYLCFGLGLGIYATPSTDTAISNAPLDKVGVASGIYKMASSLGGAFGVAISGAVYAGAVAATSIHTGAMIALWVNVLMGIMAFIAILFAIPNDDKRVKDAK
>WP_001010294.1 MULTISPECIES: LysR family transcriptional regulator 
MNFNDLEIFITVCEEASINKAAIKLRYAQSNISQRISKLENELGVVLLFRNQKGAKATKAGEEFLAYSKKVLRDTETIKNKMKNNTMSILCSELLFNYLSESEEIMMSNNSINFISSGNIRKAIEKNNYDKVISFIKINDSNYRLSNVDTMKVTLYSNGSNYDKEALLINKDEFCPLRKITLDNKLDSQRVMEIDSLAAIINLVKQGKGKALLPMTFENKRDIVQDISKIFEVNYYTYNHIMHH
>WP_001029554.1 hypothetical protein 
MAKAEYEIDPGKITSNSEETSAISNISYEIENANDNNLDNEKIRGQITKLKKGGHFPKNLDYIESYTDPSTGTTATAFLNKDTGKVTVGMAGTNFHGDQIKKVALSSMSPLLFPPSKQDMKDVRGTMKDGAADLAIGVGLVNYKGKHFANTQQFIENLQKKYEIDTVTGHSLGGRDAIFLGLRYNIKNVVAYNPAPLEVKSIRNKLGGQLFRNTTFPDEKYLKELMDNYDGDITKVITQKDGLDYLVKHTDHLTCGDVLRINNGQGHAMENFLGEKEQREIIEELMLVKGYRDANDKAFKALKKNTEKKLGKIDEIKSKLLQTNGGALSSSQQKLLETLVAFSVAEGLSKMVDQELQQLKNMFNLMDEKFEANWKDAQEASDIVGKHLSYPEKVSALDNGGVNESKLATEPHNEIKEKLNKITDLSKKYNSYLKQIEKSINEIVAKDQQLAGQIGDLI
>WP_001029555.1 MULTISPECIES: hypothetical protein 
MAKAEYEIDPGKITSNSEETSAISNISYEIENANDNNLDNEKIRGQITKLKKGGNFPKNLDYIDSYTDPSTGTTATAFLNKDTGKVTVGMAGTNFHGDQLKRVALSSMSPLLFPPSKQDMKDVRGTMKDGVADLAIGVGMVNYKGKHFANTQQFIENLQKKYEIDTVTGHSLGGRDAIFLGLRYNIKNVVAYNPAPLEVKSIRNKFGGQLFRNTTFPDEKYLKELMDNYDGDITKVITQKDGLDYLVKRTDHLTCGDVLRINNGQGHAMENFLGEKEQREIIEELMLVKGYRDANDKAFKALKKNTEKKLGKIDEIKSKLLQTNGGALSSSQQKLLETLVAFSVAEGLSKMVDQELQQLKNMFNLMDEKFEANWKDAQEASDIVGKHLSYPEKVSALDNGGVNESKLATEPHNEIKDKLNKITDLSKKYNSYLQQIEKSINEIVAKDQQLAGQIGDLI
>WP_001033007.1 type II sulfide:quinone oxidoreductase Sqr 
MNKHYQIVIIGGGTAGVTVASRLLRKNQNFKGEIAIIDPADHHYYQPLWTLVGAGVSSLKSSRKDMESVIPEGAHWIKQAVSSFQPENNSVILGDNTVVYYDFLVVAPGLQINWSSIIGLKENVGKNGVCSNYSPDYVNETWNQISNFKQGNAIFTHPNTPIKCGGAPMKIMYLAEDYFRKHKIRSNANVIYATPKEALFDVGKYNKELERIVEERNITVNYNYNLVEIDGDKKVATFEHIKTYDRKTISYDMLHVTPPMGPLDVVKESTLSDSEGWVDVNPTTLQHKSYSNVFALGDASNVPTSKTGAAIRKQAPIVANNLLQVMNNQMLTHHYDGYTSCPIVTGYNRLILAEFDYNKNTKETMPFNQAKERRSMYIFKKDLLPKMYWYGMLKGLI
>WP_001033008.1 MULTISPECIES: type II sulfide:quinone oxidoreductase Sqr 
MNKHYQIVIIGGGTAGVTVASRLLRKNQNFKGEIAIIDPADHHYYQPLWTLVGAGVSSLKSSRKDMESVIPEGAHWIKQAVSSFQPENNSVILGDNTVVYYDFLVVAPGLQINWSSIKGLKENIGKNGVCSNYSPDYVNETWNQISNFKQGNAIFTHPNTPIKCGGAPMKIMYLAEDYFRKHKIRSNANVIYATPKEALFDVGKYNKELERIVEERNITVNYNYNLVEIDGDKKVATFEHIKTYDRKTISYDMLHVTPPMGPLDVVKESTLSDSEGWVDVNPTTLQHKSYSNVFALGDASNVPTSKTGAAIRKQAPIVANNLLQMMNNQMLTHHYDGYTSCPIVTGYNRLILAEFDYNKNTKETMPFNQAKERRSMYIFKKDLLPKMYWYGMLKGLI
>WP_001033009.1 MULTISPECIES: type II sulfide:quinone oxidoreductase Sqr 
MNKHYQIVIIGGGTAGVTVASRLLRKNQNLKEKIAIIDPADHHYYQPLWTLVGAGVSSLKSSRKDMESVIPEGAHWIKQAVSSFQPENNSVILGDNTVVYYDFLVVAPGLQINWSSIKGLKENIGKNGVCSNYLPDYVNETWNQISNFKQGNAIFTHPNTPIKCGGAPMKIMYLAEDYFRKHKIRSNANVIYATPKEALFDVGKYNKELERIVEERNITVNYNYNLVEIDGDKKVATFEHIKTCDRKTISYDMLHVTPPMGPLDVVKESTLSDSEGWVDVNPTTLQHKSYSNVFALGDASNVPTSKTGAAIRKQAPIVANNLLQVMNNQMLTHHYDGYTSCPIVTGYNRLILAEFDYNKNTKETMPFNQAKERRSMYIFKKDLLPKMYWYGMLKGLI
>WP_001033010.1 type II sulfide:quinone oxidoreductase Sqr 
MNKHYQIVIIGGGTAGVTVASRLLRKNQNLKEKIAIIDPADHHYYQPLWTLVGAGVSSLKSSRKDMESVIPEGAHWIKQAVSSFQPENNSVILGDNTVVYYDFLVVAPGLQINWSSIKGLKENIGKNGVCSNYSPDYVNETWNQISNFKQGNAIFTHPNTPIKCGGAPMKIMYLAEDYFRKHKIRSNANVIYATPKDALFDVGKYNKELERIVEERNITVNYNYNLVEIDGDKKVATFEHIKTYDRKTISYDMLHVTPPMGPLDVVKESTLSDSEGWVDVNPTTLQHKRYSNVFALGDASNVPTSKTGAAIRKQAPIVANNLLQVMNNQMLTHHYDGYTSCPIVTGYNRLILAEFDYNKNTKETMPFNQAKERRSMYIFKKDLLPKMYWYGMLKGLI
>WP_001033011.1 MULTISPECIES: type II sulfide:quinone oxidoreductase Sqr 
MNKHYQIVIIGGGTAGVTVASRLLRKNQNLKEKIAIIDPADHHYYQPLWTLVGAGVSSLKSSRKDMESVIPEGAHWIKQAVSSFQPENNSVILGDNTVVYYDFLVVAPGLQINWSSIKGLKENIGKNGVCSNYSPDYVNETWNQISNFKQGNAIFTHPNTPIKCGGAPMKIMYLAEDYFRKHKIRSNANVIYATPKDALFDVGKYNKELERIVEERNITVNYNYNLVEIDGDKKVATFEHIKTYDRKTISYDMLHVTPPMGPLDVVKESTLSDSEGWVDVNPTTLQHKSYSNVFALGDASNVPTSKTGAAIRKQAPIVANNLLQVMNNQMLTHHYDGYTSCPIVTGYNRLILAEFDYNKNTKETMPFNQAKERRSMYIFKKDLLPKMYWYGMLKGLI
>WP_001033012.1 type II sulfide:quinone oxidoreductase Sqr 
MNKHYQIVIIGGGTAGVTVASRLLRKNQNLKEKIAIIDPADHHYYQPLWTLVGAGVSSLKSSRKDMESVIPEGAHWIKQAVSSFQPENNSVILGDNTVVYYDFLVVAPGLQINWSSIKGLKENIGKNGVCSNYSPDYVNETWNQISNFKQGNAIFTHPNTPIKCGGAPMKIMYLAEDYFRKHKIRSNANVIYATPKEALFDVGKYNKELERIVEERNITVNYNYNLVEIDGDKKVATFEHIKTYDRKTISYDMLHVTPPMGPLDVVKESTLSDSEGWVDVNPTTLQHKSYSNVFALGDASNVPTSKTGAAIRKQAPIVANNLLQVMNNQMLTHHYDGYTSCPIVTGYNRLILAEFDYNKNTKETMPFNQAKERRSMYIFKKDLLPKMYWYGMLKGLI
>WP_001033018.1 MULTISPECIES: type II sulfide:quinone oxidoreductase Sqr 
MNKHYQIVIIGGGTAGVTVASRLLRKNQNLKEKIAIIDPADHHYYQPLWTLVGAGVSSLKSSRKDMESVIPEGANWIKQAVSSFQPENNSVILGDNTVVYYDFLVVAPGLQINWSSIKGLKENIGKNGVCSNYSPDYVNETWNQISNFKQGNAIFTHPNTPIKCGGAPMKIMYLAEDYFRKHKIRSNANVIYATPKDALFDVGKYNKELERIVEERNITVNYNYNLVEIDGDKKVATFEHIKAYDRKTISYDMLHVTPPMGPLDVVKESTLSDSEGWVDVNPTTLQHKSYSNVFALGDASNVPTSKTGAAIRKQAPIVANNLLQVMNNQMLTHHYDGYTSCPIVTGYNRLILAEFDYNKNTKETMPFNQAKERRSMYIFKKDLLPKMYWYGMLKGLI
>WP_001038026.1 DMT family transporter 
MNKLQDTTFLSYLFTIILWGSAFPMIKIALNDFSAESLSAFRLILATIILLPFVIIKKLPTPELRDIPVIFILGFCGFVIYHTALNFGEALISAGISGILVSTTPIFSSALAYIFLKEHFSKWNWLSSLVAFIGISIISISKDDYTTINVLGVFIILLASFSESLYFTFQKKYIEKYGFIAFTLYTIMASSPFMLIFIPEIINDIHGATFTSIVSVLYLAIFPTIIPYVLLAYIVKSVGVSDATMSLYLTPIVSLLLSYLLLDELPTTLAIIGGIITLLGVSLSNFFQNT
>WP_001038097.1 DMT family transporter 
MNKLRDTTFLSYLFTIILWGSAFPIIKIALNDFSAESLSAFRLILATIILLPFVIIKKLPTPELRDIPVIFILGFCGFVIYHTALNFGETLISAGISGILVSTTPIFSSALAYIFLKEHFSKWNWLSSLVAFIGISIISISKDDYTTINVLGVFIILLASFSESLYFTFQKKYIEKYGFIAFTLYTIMASSPFMLIFIPEIINDIHGATFTSIVSVLYLAIFPTIIPYVLLAYIVKSVGVSDATMSLYLTPIVSLLLSYLLLDELPTTLAIIGGIITLLGVSLSNFFQNT
>WP_001038098.1 MULTISPECIES: DMT family transporter 
MNKLRDTTFLSYLFTIILWGSAFPIIKIALNDFSAESLSAFRLILATIILLPFVIIKKLPTPELRDIPVIFILGFCGFVIYHTALNFGETLISAGISGILVSTTPIFSSALAYMFLKEHFSKWNWLSSLVAFIGISIISISKDDYTTINVLGVFIILLASFSESLYFTFQKKYIEKYGFIAFTLYTIMASSPFMLIFIPEIINDIHGATFTSIVSVLYLAIFPTIIPYVLLAYIVKSVGVSDATMSLYLTPIVSLLLSYLLLDELPTTLAIIGGIITLLGVSLSNFFQNT
>WP_001038099.1 DMT family transporter 
MNKLRDTTFLSYLFTIILWGSAFPMIKIALNDFSAESLSAFRLILATIILLPFVIIKKLPTPELRDIPVIFILGFCGFVIYHAALNFGETLISAGISGILVSTTPIFSSALAYIFLKEHFSKWNWLSSLVAFIGISIISISKDDYTTINVLGVFIILLASFSESLYFTFQKKYIEKYGFIAFTLYTIMASSPFMLIFIPEIINDIHGATFTSIVSVLYLAIFPTIIPYVLLAYIVKSVGVSDATMSLYLTPIVSLLLSYLLLDELPTTLAIIGGLITLLGVSLSNFFQNT
>WP_001038103.1 MULTISPECIES: DMT family transporter 
MNKLRDTTFLSYLFTIILWGSAFPMIKIALNDFSAESLSAFRLILATIILLPFVIIKKLPTPELRDIPVIFILGFCGFVIYHTALNFGETLISAGISGILVSTTPIFSSALAYIFLKEHFSKWNWLSSLVAFIGISIISISKDDYTTINVLGVFIILLASFSESLYFTFQKKYIEKYGFIAFTLYTIMASSPFMLIFIPEIINDIHGATFTSIVSVLYLAIFPTIIPYVLLAYIVKSVGVSDATMSLYLTPIVSLLLSYLLLDELPTTLAIIGGIITLLGVSLSNFFQNT
>WP_001038104.1 MULTISPECIES: DMT family transporter 
MNKLRDTTFLSYLFTIILWGSAFPMIKIALNDFSAESLSAFRLILATIILLPFVIIKKLPTPELRDIPVIFILGFCGFVIYHTALNFGETLISAGISGILVSTTPIFSSALAYIFLKEHFSKWNWLSSLVAFIGISIISISKDDYTTINVLGVFIILLASFSESLYFTFQKKYIEKYGFIAFTLYTIMASSPFMLIFIPEIINDIHGATFTSIVSVLYLAIFPTIIPYVLLAYIVKSVGVSDATMSLYLTPIVSLLLSYLLLDELPTTLAIIGGLITLLGVSLSNFFQNT
>WP_001038105.1 DMT family transporter 
MNKLRDTTFLSYLFTIILWGSAFPMIKIALNDFSAESLSAFRLILATIILLPFVIIKKLPTPELRDIPVIFILGFCGFVIYHTALNFGETLISAGISGILVSTTPIFSSALAYIFLKEHFSKWNWLSSLVAFIGISIISISKDDYTTINVLGVFIILLASFSESLYFTFQKKYIEKYGFIAFTLYTIMASSPFMLIFIPEIINDIHGATFTSIVSVLYLAIFPTIIPYVLLAYIVKSVGVSDATMSLYLTPIVSLLLSYLLLDELSTTLAIIGGIITLLGVSLSNFFQNT
>WP_001038106.1 DMT family transporter 
MNKLRDTTFLSYLFTIILWGSAFPMIKIALNDFSAESLSAFRLILATIILLPFVIIKKLPTPELRDIPVIFILGFCGFVIYHTALNFGETLISAGISGILVSTTPIFSSALAYIFLKEHFSKWNWLSSLVAFIGISIISISKDDYTTINVLGVFIILLASFSESLYFTFQKKYIEKYSFIAFTLYTIMASSPFMLIFIPEIINDIHGATFTSIVSVLYLAIFPTIIPYVLLAYIVKSVGVSDATMSLYLTPIVSLLLSYLLLDELPTTLAIIGGIITLLGVSLSNFFQNT
>WP_001038108.1 DMT family transporter 
MNKLRDTTFLSYLFTIILWGSAFPMIKIALNDFSAESLSAFRLILATIILLPFVIIKKLPTPELRDIPVIFILGFCGFVIYHTALNFGETLISAGISGILVSTTPIFSSALAYIFLKEHFSKWNWLSSLVAFIGISIISISKDDYTTINVLGVLIILLASFSESLYFTFQKKYIEKYGFIAFTLYTIMASSPFMLIFIPEIINDIHGATFTSIVSVLYLAIFPTIIPYVLLAYIVKSVGVSDATMSLYLTPIVSLLLSYLLLDELPTTLAIIGGIITLLGVSLSNFFQNT
>WP_001038110.1 DMT family transporter 
MNKLRDTTFLSYLFTIILWGSAFPMIKIALNDFSAESLSAFRLILATIILLPFVIIKKLPTPELRDIPVIFILGFCGFVIYHTALNFGETLISAGISGILVSTTPIFSSALAYIFLKERFSKWNWLSSLVAFIGISIISISKDDYTTINILGVFIILLASFSESLYFTFQKKYIEKYGFIAFTLYTIMASSPFMLIFIPEIINDIHGATFTSIVSVLYLAIFPTIIPYVLLAYIVKSVGVSDATMSLYLTPIVSLLLSYLLLDELPTTLAIIGGIITLLGVSLSNFFQNT
>WP_001038111.1 MULTISPECIES: DMT family transporter 
MNKLRDTTFLSYLFTIILWGSAFPMIKIALNDFSAESLSAFRLILATIILLPFVIIKKLPTPELRDIPVIFILGFCGFVIYHTALNFGETLISAGISGILVSTTPIFSSALAYIFLKERFSKWNWLSSLVAFIGISIISISKDDYTTINVLGVFIILLASFSESLYFTFQKKYIEKYGFIAFTLYTIMASSPFMLIFIPEIINDIHGATFTSIVSVLYLAIFPTIIPYVLLAYIVKSVGVSDATMSLYLTPIVSLLLSYLLLDELPTTLAIIGGLITLLGVSLSNFFQNT
>WP_001038114.1 2OG-Fe dioxygenase family protein 
MNKLREYGFVRYDLLKELNYEGIEFDYLELLNYFSDLPIDEYAPTLNRYRRYSRALILPGNDQIFWLPIQKINNSEYSVYFQGKFNPEFPESYRKFRPIDQHIQNNKLLNKIISSNFKKTFWNEEDKILPIHVGVHFVKLFVNDAFKKATSSPDCLHQDGEPFTFAHLIERKNVKGGTNVIASPQVVGKKPHEINNEDIIEIFELSKALESYGVHDTSVSHYVSAIEQDNKSNPATRSVILIDYQQTIVADINE
>WP_001045108.1 staphyloferrin B ABC transporter substrate-binding protein SirA 
MNKVIKMLVVTLAFLLVLAGCSENSNKQSSDNKDKETTSIKHAMGTTEIKGKPKRVVTLYQGATDVAVSLGVKPVGAVESWTQKPKFEYIKNDLKDTKIVGQEPAPNLEEISKLKPDLIVASKVRNEKVYDQLSKIAPTVSTDTVFKFKDTTKLMGKALGKEKEAEDLLKKYDDKVAAFQKDAKAKYKDAWPLKASVVNFRADHTRIYAGGYAGEILNDLGFKRNKDLQKQVDNGKDIIQLTSKESIPLMNADHIFVVKSDPNAKDAALVKKTESEWTSSKEWKNLDAVKNNQVSDDLDEITWNLAGGYKSSLKLIDDLYEKLNIEKQSK
>WP_001045110.1 staphyloferrin B ABC transporter substrate-binding protein SirA 
MNKVIKMLVVTLAFLLVLAGCSGNSKKQSSDNKDKETTSIKHAMGTTEIKGKPKRVVTLYQGATDVAVSLGVKPVGAVESWTQKPKFEYIKNDLKDTKIVGQEPAPNLEEISKLKPDLIVASKVRNEKVYDQLSKIAPTVSTDTVFKFKDTTKLMGKALGKEKEAEDLLKKYDDKVAAFQKDAKAKYKDAWPLKASVVNFRADHTRIYAGGYAGEILNDLGFKRNKDLQKQVDNGKDIIQLTSKESIPLMNADHIFVVKSDPNAKDAALVKKTESEWTSSKEWKNLDAVKNNQVSDDLDEITWNLAGGYKSSLKLIDDLYEKLNIEKQSK
>WP_001045111.1 MULTISPECIES: staphyloferrin B ABC transporter substrate-binding protein SirA 
MNKVIKMLVVTLAFLLVLAGCSGNSNKQSSDNKDKETTSIKHAMGTTEIKGKPKRVVTLYQGATDVAVSLGVKPVGAVESWTQKPKFEYIKNDLKDTKIVGQEPAPNLEEISKLKPDLIVASKVRNEKVYDQLSKIAPTVSTDTVFKFKDTTKLMGKALGKEKEAEDLLKKYDDKVAAFQKDAKAKYKDAWPLKASVVNFRADHTRIYAGGYAGEILNDLGFKRNKDLQKQVDNGKDIIQLTSKESIPLMNADHIFVVKSDPNAKDAALVKKTESEWTSSKEWKNLDAVKNNQVSDDLDEITWNLAGGYKSSLKLIDDLYEKLNIEKQSK
>WP_001045113.1 staphyloferrin B ABC transporter substrate-binding protein SirA 
MNKVIKMLVVTLAFLLVLAGCSGNSNKQSSDNKDKETTSIKHAMGTTEIKGKPKRVVTLYQGATDVAVSLGVKPVGAVESWTQKPKFEYIKNDLKDTKIVGQEPAPNLEEISKLKPDLIVASKVRNEKVYDQLSKIAPTVSTDTVFKFKDTTKLMGKALGKEKEAEDLLKKYDDKVAAFQKDAKAKYKDAWPLKASVVNFRADHTRIYAGGYAGEILNDLGFKRNKDLQKQVDNSKDIIQLTSKESIPLMNADHIFVVKSDPNAKDAALVKKTESEWTSSKEWKNLDAVKNNQVSDDLDEITWNLAGGYKSSLKLIDDLYEKLNIEKQSK
>WP_001045117.1 MULTISPECIES: staphyloferrin B ABC transporter substrate-binding protein SirA 
MNKVIKMLVVTLAFLLVLAGCSGNSNKQSSDNKDKETTSIKHAMGTTEIKGKPKRVVTLYQGATDVAVSLGVKPVGAVESWTQKPKFEYIKNDLKDTKIVGQEPAPNLEEISKLKPDLIVASKVRNEKVYDQLSKIAPTVSTDTVFKFKDTTKLMGKALGKEKEAEDLLKKYDDKVAAFQKDAKAKYKDAWPLQASVVNFRADHTRIYAGGYAGEILNDLGFKRNKDLQKQVDNGKDIIQLTSKESIPLMNADHIFVVKSDPNAKDAALVKKTESEWTSSKEWKNLDAVKNNQVSDDLDEITWNLAGGYKSSLKLIDDLYEKLNIEKQSK
>WP_001045124.1 MULTISPECIES: staphyloferrin B ABC transporter substrate-binding protein SirA 
MNKVIKMLVVTLAFLLVLAGCSGNSNKQSSDSKDKETTSIKHAMGTTEIKGKPKRVVTLYQGATDVAVSLGVKPVGAVESWTQKPKFEYIKNDLKDTKIVGQEPAPNLEEISKLKPDLIVASKVRNEKVYDQLSKIAPTVSTDTVFKFKDTTKLMGKALGKEKEAEDLLKKYDDKVAAFQKDAKAKYKDAWPLKASVVNFRADHTRIYAGGYAGEILNDLGFKRNKDLQKQVDNGKDIIQLTSKESIPLMNADHIFVVKSDPNAKDAALVKKTESEWTSSKEWKNLDAVKNNQVSDDLDEITWNLAGGYKSSLKLIDDLYEKLNIEKQSK
>WP_001049264.1 MULTISPECIES: ATP-binding protein 
MNLKAPYAGLRDNLLLTKTGEVWAYYRVRSESISTANYDAKEESKKRMRYFLESIKGYQDFHFEMYDHDLDLRNKFKEISKDFDDEAFNVAEYYSKETIDVLEQELQMITHNSFVMGVKIRELADDAVTLKEILKSTLSDTAERIVSNFGFDVNLDDKILDKYKTFERDLADSFLGIGGERLTENELAYIIRKPFISNATHDVQEESSRRAITDIYNAVIDPTRLSVLEVENDNEKFYTTTVVVDDFPLDMEYTHLFEKAQNMPFPVECHVKAKIINNEKVKKKFDRAKINHKQQAKEKQDTGDSASEDVQDNLFVLNQMEREVTGSGVFIEWVFMFVIKSDDYRDCKRKAKRLMKRLKETQIYAVNPLADQLQLFYQCLHGNDLFINKYWLQRTTATGIAENLFGVSQSLGTKTGFYIGRIDKFIRSVSREEAVASSRDIILFSLLLAAKGIKGAVSDSPHVLITGQTGKGKSFLAKLLWIYTSFFKGQMLYWDPKSEFAEWFDRVTESKEMQEKYPLFINHLKTFKYVTLNYEDSTNYGCLDPIVFLDGIEANEMLKSVFDEIKSFENYHHIETAIYQAISDTVEERENGKKVGSLNVIEKLQNNEDEHVKNAGDLLFEKTQNNILKLVFSDGTNPALNIQEKATILQVKGLDMPKADDDTSSYSTSEKNGITLMLLIGKFLEKFGSRRDVQTTIFIDEGWAFSASRQGKKVGKRIKRTGRSENNSLVFITQSVKDKADDDGGNFGCHFAFDEKDEREDILKSLGLEYSKESPENMEMLKDLKKGQCIFSDFYGRVGKMVVHCPFEEMTEAFRTQEDSASSKAEEKFAM
>WP_001052503.1 LysR family transcriptional regulator 
MNLNILKSFLVTSETKNLTKASELLNYSQSTVSTHIEKLEKQLDVKLFYRKKYGMELTEEGLAYVKYAKVILDSNSEYEREIKGLYNKKVNISINMQESQYLYRYYNKISEWLAEHPYVNLKFKSAHSNFYIKEEIANFKSDISLITDEKIINSNLTAIPITEERLIFVTNKEMKDFKLNDIQNHTLLVTEKGCSYREQLEKILYKYSFSTKQMIEFLGIESLKKHLKNSDGIALLPEFIVADELENKSLFQIDVDVDIPNLETTLIINPESSKQVLESFVKDVFL
>WP_001052505.1 MULTISPECIES: LysR family transcriptional regulator 
MNLNILKSFLVTSETKNLTKASELLNYSQSTVSTHIEKLEKQLDVKLFYRKKYGMELTEEGLAYVKYAKVILDSNSEYEREIKGLYNKKVNISINMQESQYLYRYYNKISEWLAEHPYVNLKFKSAHSNFYIKEEIANFKSDISLITDEKIINSNLTAIPITEERLIFVTNKEMKDFKLNDIQNHTLLVTEKGCSYREQLEKILYKYSFSTKQMVEFLGIESLKKHLKNSDGIALLPEFIVADELENKSLFQIDVDVDIPNLETTLIINPESSKQVLESFVKDVFL
>WP_001052508.1 MULTISPECIES: LysR family transcriptional regulator 
MNLNILKSFLVTSETKNLTKASELLNYSQSTVSTHIEKLERQLDVKLFYRKKYGMELTEEGLAYVKYAKVILDSNSEYEREIKGLYNKKVNISINMQESQYLYRYYNKISEWLAEHPYVNLKFKSAHSNFYIKEEIANFKSDISLITDEKIINSNLTAIPITEERLIFVTNKEMKDFKLNDIQNHTLLVTEKGCSYREQLEKILYKYSFSTKQMIEFLGIESLKKHLKNSDGIALLPEFIVADELQNKSLFQIDVDVDIPNLETTLIINPESSKQVLESFVKDVFL
>WP_001052509.1 LysR substrate-binding domain-containing protein 
MNLNILKSFLVTSETKNLTKASELLNYSQSTVSTHIEKLERQLDVKLFYRKKYGMELTEEGLAYVKYAKVILDSNSEYEREIKGLYNKKVNISINMQESQYLYRYYNKISEWLAEHPYVNLKFKSAHSNFYIKEEIANFKSDISLITDEKIINSNLTAIPITEERLIFVTNKEMKDFKLNDIQNHTLLVTEKGCSYREQLEKILYKYSFSTKQMIEFLGIESLKKHLKNSDGIALLPEFIVTDELQNKSLFQIDVDVDIPNLETTLIINPESSKQVLESFVKDVFL
>WP_001052510.1 MULTISPECIES: LysR family transcriptional regulator 
MNLNILKSFLVTSETKNLTKASELLNYSQSTVSTHIEKLERQLDVKLFYRKKYGMELTEEGLAYVKYAKVILDSNSEYEREIKGLYNKKVNISINMQESQYLYRYYNKISEWLAEHPYVNLKFKSAHSNFYIKEEIANFKSDISLITDEKIINSNLTAIPITEERLIFVTNKEMKDFKLNDIQNHTLLVTEKGCSYREQLEMILYKYSFSTKQMIEFLGIESLKKHLKNSGGIALLPEFIVADELENKSLFQIDVDVDIPNLETTLIINPESNKQVLESFVKDVFL
>WP_001066123.1 IS21-like element helper ATPase IstB 
MNNSTNYKRLKANLEYLKMNQMINHLDDVIDFSIKNNLSFIDTLIKLSDYEIEIKEKNLIESMVKVAAFPFKKEISDFDFNFQPSINQQEIWDFTDLRFIEKYQNIVFLGSSGVGKTHLATGIGMAAAKNRVSTYFIKCHHLIENLRKAKLENRLENRLKHYSKYKLLIIDEIGYLPIGSEDAKLFFQLIDLRYEKKSTIFTTNINFNLWNEIFDDPKIANAILDRILHHSSVVKIKGKSYRLKDHSPKKEIT
>WP_001066124.1 MULTISPECIES: IS21-like element helper ATPase IstB 
MNNSTNYKRLKANLEYLKMNQMINHLDDVIDFSIKNNLSFIDTLIKLSDYEIEIKEKNLIESMVKVAAFPFKKEISDFDFNFQPSINQQEIWDFTDLRFIEKYQNIVFLGSSGVGKTHLATGIGMAAAKNRVSTYFIKCHHLIENLRKAKLENRLENRLKHYSKYKLLIIDEIGYLPIGSEDAKLFFQLIDLRYEKKSTIFTTNINFNLWNEIFDDPKIANAILDRILHHSSVVKITGKSYRLKDHSPKKEIT
>WP_001072889.1 DEAD/DEAH box helicase 
MNQLVNDTLSAWLLIESLSPGEVSFTAEDILLAENFKNGAKQAQLQSFDEYFEIWNDERFIISEEKSEIGEIIFKFYRHCFRYNEINLKIQDIFDDYSDIHNPNGTHCYGYTFNIDKHGKVIVDSIHIPMIMSALKEIEKNKNANIEEKFNDSVEKFVQKVKEILADEPINEFKLKKIDKAYDEYFSVLNSKKDGLFAHYVAIEYVKDSDLPQPEFNSFFISDIEKARKSPNQTLIDYIEGVEESQRIEVDENKEMFDKFLHPSRLPDGRWPSQTEFRLSLMQQLAVNQITSGNERISSVNGPPGTGKTTLLKDIFAHLVVERGKELAKLNNPKDAFVKTKIHETDDKYVYLLQESIAKYKMVVASSNNGAVENISKDLPKIEEIIRNPEKCKFPEYETAYANLAYELKDFAEIAEDLIGESAWGLFSGVFGKSTNINQVLDHMLKQDVNDIGFARLLQNENNRMGYHELMTEWQAHQRAFLEELKHVEMLKEESIRAYDVYKSCESYSKMEHELNSKKMNVKEKLNHLEIQISCDNKEIEDLDDRINYNTKQIETLNELIKSIKESNKGFINKLKAMFNSEEDESYKDHNKEKQQLLTQQLELEKCKKNKHEDLVSKLKEKEKLIKQLTKVQLQLDELNSQLQELEAYRIESKITIPEKDFWSDNNYDERQVTNLWTSDELQYRRAMLFLRAMILHKLLLIANNTTIYYAINDFKDRRKLIDANPDKVHNAWNVMHLIFPVVSTTFASFKSMYGGIPKDFIDYLFIDEAGQAIPQAAVGALYRSKKVVAVGDPIQIEPVVTLESHLIDNIRKNYHVPEYLVSKEASVQSVADNANQYGFWKSDATDSNQKTWIGIPLWVHRRCLKPMFTIAKQIAYNNKMVLPSNITNVGKTGWYDVKGNSVQKQFVKEHGEKVVGLLADDWIEAIKEGKNEPSSFVISPFSAVQQQIKRMLKQQLPTRIDIERTKINQWVDKSIGTVHTFQGKEAQKVYFVIGTDNTQDGAVNWSCEKPNLLNVAVTRAKKEFYVIGDMQRIQSKPFYETIFKERNVK
>WP_001075805.1 M20 family metallopeptidase 
MNQQLIEALKSKEDKMIEIRRYLHQHPELSFHEDETAKYIAEFYKGKDVEVETNVGPRGIKVTIDSGKPGKTLAIRADFDALPITEDTGLSFASQNKGVMHACGHDAHTAYMLVLAETLAEMKDSFTGKVVVIHQPAEEVPPGGAKAMIENGVLDGVDHVLGVHVMSTMKTGKVYYRPGYVQTGRAFFKLKVQGKGGHGSSPHMANDAIVAGSYFVTALQTVVSRRLSPFETGVVTIGSFDGKGQFNVIKDVVEIEGDVRGLTDATKATIEKEIKRLSKGLEALYGVTCTLEYNDDYPALYNDPEFTEYVAKTLKEADLEFGVEICEPQPPSEDFAYYAKERPSAFIYTGAAVEDGEIYPHHHPKFNISEKSLLISAEAVGTVVLDYLKGDN
>WP_001075807.1 MULTISPECIES: M20 family metallopeptidase 
MNQQLIEALKSKEDKMIEIRRYLHQHPELSFHEDETAKYIAEFYKGKDVEVETNVGPRGIKVTIDSGKPGKTLAIRADFDALPITEDTGLSFASQNKGVMHACGHDAHTAYMLVLAETLAEMKDSFTGKVVVIHQPAEEVPPGGAKAMIENGVLDGVDHVLGVHVMSTMKTGNVYYRPGYVQTGRAFFKLKVQGKGGHGSSPHMANDAIVAGSYFVTALQTVVSRRLSPFETGVVTIGSFDGKGQFNVIKDVVEIEGDVRGLTDATKATIEKEIKRLSKGLEALYGVTCTLEYNDDYPALYNDPEFTEYVAKTLKEADLEFGVEICEPQPPSEDFAYYAKERPSAFIYTGAAVEDGEIYPHHHPKFNISEKSLLISAEAVGTVVLDYLKGDN
>WP_001075808.1 M20 family metallopeptidase 
MNQQLIEALKSKEDKMIEIRRYLHQHPELSFHEDETAKYIAEFYKGKDVEVETNVGPRGIKVTIDSGKPGKTLAIRADFDALPITEDTGLSFASQNKGVMHACGHDAHTAYMLVLAETLAEMKDSFTGKVVVIHQPAEEVPPGGAKAMIENGVLDGVDHVLGVHVMSTMKTGNVYYRPGYVQTGRAFFKLKVQGKGGHGSSPHMANDAIVAGSYFVTALQTVVSRRLSPFETGVVTIGSFDGKGQFNVIKDVVEIEGDVRGLTDATKATIEKEIKRLSKGLEALYGVTCTLEYNDDYPALYNDPEFTEYVAKTLKEADLEFGVEICEPQPPSEDFAYYAKERPSAFIYTGAAVEDGEIYPHHHPKFNISEKSLLISAEVVGTVVLDYLKGDN
>WP_001075809.1 MULTISPECIES: M20 family metallopeptidase 
MNQQLIEALKSKEDKMIEIRRYLHQHPELSFHEDETAKYIAEFYKGKDVEVETNVGPRGIKVTIDSGKPGKTLAIRADFDALPITEDTGLSFASQNKGVMHACGHDAHTAYMLVLAETLAEMKDSFTGKVVVIHQPAEEVPPGGAKAMIENGVLDGVDHVLGVHVMSTMKTGNVYYRPGYVQTGRAFFKLKVQGKGGHGSSPHMANDAIVAGSYFVTALQTVVSRRLSPFETGVVTIGSFDGKGQFNVIKDVVEIEGDVRGLTDATKATIEKEIKRLSKGLEDMYGVTCTLEYNDDYPALYNDPEFTEYVAKTLKEANLDFGVEMCEPQPPSEDFAYYAKERPSAFIYTGAAVEDGEIYPHHHPKFNISEKSLLISAEAVGTVVLDYLKGDN
>WP_001075810.1 M20 family metallopeptidase 
MNQQLIEALKSKEDKMIEIRRYLHQHPELSFHEDETAKYIAEFYKGKDVEVETNVGPRGIKVTIDSGKPGKTLAIRADFDALPITEDTGLSFASQNKGVMHACGHDAHTAYMLVLAETLAEMKDSFTGKVVVIHQPAEEVPPGGAKAMIENGVLDGVDHVLGVHVMSTMKTGNVYYRPGYVQTGRAFFKLKVQGKGGHGSSPHMANDAIVAGSYFVTALQTVVSRRLSPFETGVVTIGSFDGKGQFNVIKDVVEIEGDVRGLTDATKATIEKEIKRLSKGLEDMYGVTCTLEYNDDYPALYNDPEFTEYVAKTLKEANLEFGVEICEPQPPSEDFAYYAKERPSAFIYTGAAVEDGEIYPHHHPKFNISEKSLLISAEAVGTVVLDYLKGDN
>WP_001075811.1 M20 family metallopeptidase 
MNQQLIEALKSKEDKMIEIRRYLHQHPELSFHEDETAKYIAEFYKGKDVEVETNVGPRGIKVTIDSGKPGKTLAIRADFDALPITEDTGLSFASQNKGVMHACGHDAHTAYMLVLAETLAEMKDSFTGKVVVIHQPAEEVPPGGAKAMIENGVLDGVDHVLGVHVMSTMKTGNVYYRTGYVQTGRAFFKLKVQGKGGHGSSPHMANDAIVAGSYFVTALQTVVSRRLSPFETGVVTIGSFDGKGQFNVIKDVVEIEGDVRGLTDATKATIEKEIKCLSKGLEALYGVTCTLEYNDDYPALYNDPEFTEYVAKTLKEADLEFGVEICEPQPPSEDFAYYAKERPSAFIYTGAAVEDGEIYPHHHPKFNISEKSLLISAEAVGTVVLDYLKGDN
>WP_001075812.1 M20 family metallopeptidase 
MNQQLIEALKSKEDKMIEIRRYLHQHPELSFHEDETAKYIAEFYKGKDVEVETNVGPRGIKVTIDSGKPGKTLAIRADFDALPITEDTGLSFASQNKGVMHACGHDAHTAYMLVLAETLAEMKDSFTGKVVVIHQPAEEVPPGGAKAMIENGVLNGVDHVLGVHVMSTMKTGNVYYRPGYVQTGRAFFKLKVQGKGGHGSSPHMANDAIVAGSYFVTALQTVVSRRLSPFETGVVTIGSFDGKGQFNVIKDVVEIEGDVRGLTDATKATIETEIKRLSKGLEALYGVTCTLEYNDDYPALYNDPEFTEYVAKTLKEADLEFGVEICEPQPPSEDFAYYAKERPSAFIYTGAAVEDGEIYPHHHPKFNISEKSLLISAEAVGTVVLDYLKGDN
>WP_001075814.1 MULTISPECIES: M20 family metallopeptidase 
MNQQLIEALKSKEDKMIEIRRYLHQHPELSFHEDETARYIAEFYKGKDVEVETNVGPRGIKVTIDSGKPGKTLAIRADFDALPITEDTGLSFASQNKGVMHACGHDAHTAYMLVLAETLAEMKDSFTGKVVVIHQPAEEVPPGGAKAMIENGVLDGVDHVLGVHVMSTMKTGNVYYRPGYVQTGRAFFKLKVQGKGGHGSSPHMANDAIVAGSYFVTALQTVVSRRLSPFETGVVTIGSFDGKGQFNVIKDVVEIEGDVRGLTDATKATIEKEIKRLSKGLEALYGVTCTLEYNDDYPALYNDPEFTEYVAKTLKEADLEFGVEICEPQPPSEDFAYYAKERPSAFIYTGAAVEDGEIYPHHHPKFNISEKSLLISAEAVGTVVLDYLKGDN
>WP_001075817.1 M20 family metallopeptidase 
MNQQLIETLKSKEDKMIEIRRYLHQHPELSFHEDETAKYIAEFYKGKDVEVETNVGPRGIKVTIDSGKPGKTLAIRADFDALPITEDTGLSFASQNKGVMHACGHDAHTAYMLVLAETLAEMKDSFTGKVVVIHQPAEEVPPGGAKAMIENGVLDGVDHVLGVHVMSTMKTGNVYYRPGYVQTGRAFFKLKVQGKGGHGSSPHMANDAIVAGSYFVTALQTVVSRRLSPFETGVVTIGSFDGKGQFNVIKDVVEIEGDVRGLTDATKATIEKEIKRLSKGLEALYGVTCTLEYNDDYPALYNDPEFTEYVAKTLKEADLEFGVEICEPQPPSEDFAYYAKERPSAFIYTGAAVENGEIYPHHHPKFNISEKSLLISAEAVGTVVLDYLKGDN
>WP_001075819.1 MULTISPECIES: M20 family metallopeptidase 
MNQQLIETLKSKEGKMIEIRRYLHQHPELSFHEDETAKYIAEFYKGKDVEVETNIGPRGIKVTIDSGKPGKTLAIRADFDALPITEDTGLSFASQNKGVMHACGHDAHTAYMLVLAETLAEMKDSFTGKVVVIHQPAEEVPPGGAKAMIENGVLDGVDHVLGVHVMSTMKTGNVYYRPGYVQTGRAFFKLKVQGKGGHGSSPHMANDAIVAGSYFVTALQTVVSRRLSPFETGVVTIGSFDGKGQFNVIKDVVEIEGDVRGLTDATKATIEKEIKRLSKGLEDMYGVTCTLEYNDDYPALYNDPEFTEYVAKTLKEADLEFGVEICEPQPPSEDFAYYAKERPSAFIYTGAAVEDGEIYPHHHPKFNISEKSLLISAEAVGTVVLDYLKGDN
>WP_001075820.1 MULTISPECIES: M20 family metallopeptidase 
MNQQLIETLKSKEGKMIEIRRYLHQHPELSFHEDETAKYIAEFYKGKDVEVETNIGPRGIKVTIDSGKPGKTLAIRADFDALPITEDTGLSFASQNKGVMHACGHDAHTAYMLVLAETLAEMKDSFTGKVVVIHQPAEEVPPGGAKAMIENGVLDGVDHVLGVHVMSTMKTGNVYYRPGYVQTGRAFFKLKVQGKGGHGSSPHMANDAIVAGSYFVTALQTVVSRRLSPFETGVVTIGSFDGKGQFNVIKDVVEIEGDVRGLTDATKATIETEIKRLSKGLEALYGVTCTLEYNDDYPALYNDPEFTEYVAKTLKEANLDFGVEICEPQPPSEDFAYYAKERPSAFIYTGAAVEDGEIYPHHHPKFNISEKSLLISAEAVGTVVLDYLKGDN
>WP_001075821.1 MULTISPECIES: M20 family metallopeptidase 
MNQQLIETLKSKEGKMIEIRRYLHQHPELSFHEDETAKYIAEFYKGKDVEVETNVGPRGIKVTIDSGKPGKTLAIRADFDALPITEDTGLSFASQNKGVMHACGHDAHTAYMLVLAETLAEMKDSFTGKVVVIHQPAEEVPPGGAKAMIENGALDGVDHVLGVHVMSTMKTGNVYYRPGYVQTGRAFFKLKVQGKGGHGSSPHMANDAIVAGSYFVTALQTVVSRRLSPFETGVVTIGSFDGKGQFNVIKDVVEIEGDVRGLTDATKATIEKEINRLSKGLEDMYGVTCTLEYNDDYPALYNDPEFTEYVAKTLKEADLEFGVEICEPQPPSEDFAYYAKERPSAFIYTGAAVEDGEIYPHHHPKFNISEKSLLISAEAVGTVVLDYLKGDN
>WP_001075822.1 M20 family metallopeptidase 
MNQQLIETLKSKEGKMIEIRRYLHQHPELSFHEDETAKYIAEFYKGKDVEVETNVGPRGIKVTIDSGKPGKTLAIRADFDALPITEDTGLSFASQNKGVMHACGHDAHTAYMLVLAETLAEMKDSFTGKVVVIHQPAEEVPPGGAKAMIENGVLDGVDHVLGVHVMSTMKTGNVYYRPGYVQTGRAFFKLKVQGKGGHGSSPHMANDAIVAGSYFVTALQTVVSRRLNPFETGVVTIGSFDGKGQFNVIKDVVEIEGDVRGLTDATKATIEKEIKRLSKGLEDMYGVTCTLEYNDDYPALYNDPEFTEYVAKTLKEANLDFGVEMCEPQPPSEDFAYYAKERPSAFIYTGAAVENGETYPHHHPKFNISEKSLLISAEAVGTVVLDYLKGDN
>WP_001075824.1 amidohydrolase 
MNQQLIETLKSKEGKMIEIRRYLHQHPELSFHEDETAKYIAEFYKGKDVEVETNVGPRGIKVTIDSGKPGKTLAIRADFDALPITEDTGLSFASQNKGVMHACGHDAHTAYMLVLAETLAEMKDSFTGKVVVIHQPAEEVPPGGAKAMIENGVLDGVDHVLGVHVMSTMKTGNVYYRPGYVQTGRAFFKLKVQGKGGHGSSPHMANDAIVAGSYFVTALQTVVSRRLSPFETGVVTIGSFDGKGQFNVIKDVVEIEGDVRGLTDATKATIEKEIKRLSKGLEDMYGVTCTLEYNDDYPALYNDPEFTEYVAKTLKEADLEFGVEICEPQPPSEDFAYYAKERPSAFIYTGAAVEDGEIYPHHHPKFNISEKSLLISAEAVGTVVLDYLKGDN
>WP_001075826.1 MULTISPECIES: M20 family metallopeptidase 
MNQQLIETLKSKEGKMIEIRRYLHQHPELSFHEDETAKYIAEFYKGKDVEVETNVGPRGIKVTIDSGKPGKTLAIRADFDALPITEDTGLSFASQNKGVMHACGHDAHTAYMLVLAETLAEMKDSFTGKVVVIHQPAEEVPPGGAKTMIENGVLDGVDHVLGVHVMSTMKTGKVYYRPGYVQTGRAFFKLKVQGKGGHGSSPHMANDAIVAGSYFVTALQTVVSRRLSPFETGVVTIGSFDGKGQFNVIKDVVEIEGDVRGLTDATKATIEKEIKRLSKGLEDMYGVTCTLEYNDDYPALYNDPEFTEYVAKTLKEANLDFGVEMCEPQPPSEDFAYYAKERPSAFIYTGAAVENGEIYPHHHPKFNISEKSLLISAEAVGTVVLDYLKGDN
>WP_001078455.1 N-
MNREMLYLNRSDIEQAGGNHSQVYVDALTEALTAHAHNDFVQPLKPYLRQDPENGHIADRIIAMPSHIGGEHAISGIKWIGSKHDNPSKRNMERASGVIILNDPETNYPIAVMEASLISSMRTAAVSVIAAKHLAKKGFKDLTIIGCGLIGDKQLQSMLEQFDHIERVFVYDQFSEACARFVDRWQQQRPEINFIATENAKEAVSNGEVVITCTVTDQPYIEYDWLQKGAFISNISIMDVHKEVFIKADKVVVDDWSQCNREKKTINQLVLEGKFSKEALHAELGQLVIGDIPGREDDDEIILLNPMGMAIEDISSAYFIYQQAQQQNIGTTLNLY
>WP_001078456.1 MULTISPECIES: N-
MNREMLYLNRSDIEQAGGNHSQVYVDALTEALTAHAHNDFVQPLKPYLRQDPENGHIADRIIAMPSHIGGEHAISGIKWIGSKHDNPSKRNMERASGVIILNDPETNYPIAVMEASLISSMRTAAVSVIAAKHLAKKGFKDLTIIGCGLIGDKQLQSMLEQFDHIERVFVYDQFSEACARFVDRWQQQRPEINFIATENAKEAVSNGEVVITCTVTDQPYIEYDWLQKGAFISNISIMDVHKEVFIKADKVVVDDWSQCNREKKTINQLVLEGKFSKEALHAELGQLVTGDIPGREDDDEIILLNPMGMAIEDISSAYFIYQQAQQQNIGTTLNLY
>WP_001078458.1 MULTISPECIES: N-
MNREMLYLNRSDIEQAGGNHSQVYVDALTEALTAHAHNDFVQPLKPYLRQDPENGHIADRIIAMPSHIGGEHAISGIKWIGSKHDNPSKRNMERASGVIILNDPETNYPIAVMEASLISSMRTAAVSVIAAKHLAKKGFKDLTIIGCGLIGDKQLQSMLEQFDHIERVFVYDQFSEACARFVDRWQQQRPEINFIATENAKEAVSNGEVVITCTVTDQPYIEYDWLQKGAFISNISIMDVHKEVFIKADKVVVDDWSQCNREKKTINQLVLEGKFSKEALHAELGQLVTGDVPGREDDDEIILLNPMGMAIEDISSAYFIYQQAQQQNIGTTLNLY
>WP_001078459.1 N-
MNREMLYLNRSDIEQAGGNHSQVYVDALTEALTAHAHNDFVQPLKPYLRQDPENGHIADRIIAMPSHIGGEHAISGIKWIGSKHDNPSKRNMERASGVIILNDPETNYPIAVMEASLISSMRTAAVSVIAAKHLAKKGFKDLTIIGCGLIGDKQLQSMLEQFDHIERVFVYDQFSEACARFVDRWQQQRPEINFIATENAKEAVSNGEVVITCTVTDQSYIEYDWLQKGAFISNISIMDVHKEVFIKADKVVVDDWSQCNREKKTINQLVLEGKFSKEALHAELGQLVTGDIPGREDDDEIILLNPMGMAIEDISSAYFIYQQAQQQNIGTTLNLY
>WP_001078461.1 MULTISPECIES: N-
MNREMLYLNRSDIEQAGGNHSQVYVDALTEALTAHAHNDFVQPLKPYLRQDPENGHIADRIIAMPSHIGGEHAISGIKWIGSKHDNPSKRNMERASGVIILNDPETNYPIAVMEASLISSMRTAAVSVIAAKHLAKKGFKDLTIIGCGLIGDKQLQSMLEQFDHIKRVFVYDQFSEACARFVDRWQQQRPEINFIATENAKEAVSNGEVVITCTVTDQPYIEYDWLQKGAFISNISIMDVHKEVFIKADKVVVDDWSQCNREKKTINQLVLEGKFSKEALHAELGQLVTGDIPGREDDDEIILLNPMGMAIEDISSAYFIYQQAQQQNIGTTLNLY
>WP_001094394.1 MULTISPECIES: F0F1 ATP synthase subunit epsilon 
MNTLNLDIVTPNGSVYNRDNVELVVMQTTAGEIGVMSGHIPTVAALKTGFVKVKFHDGTEYIAVSDGFVEVRKDKVSIIVQTAETAREIDVERAKLAKARAESHLENDDDNTDIHRAERALERANNRLRVAELK
>WP_001100493.1 MULTISPECIES: TetR/AcrR family transcriptional regulator C-terminal domain-containing protein 
MNVGDLRVVKTRASIKKAFMTLLFEKDFDTISIKEITEFAQIGRKTFYLHYIDKYDLLDQIVSEKLIELEQISEAKKSLGIQEGTQLWFEFFENNRTFFMKIFNINNASNYKKKLLHFIEEEFKKKVPTRVATEKGLDYDLYINFISNGIIGLLDIYLNSSENTEEQEKITLQVSRLLSLYDLI
>WP_001100495.1 TetR/AcrR family transcriptional regulator C-terminal domain-containing protein 
MNVGDLRVVKTRASIKKAFMTLLFEKDFDTISIKEITEFAQIGRKTFYLHYIDKYDLLDQIVSEKLTELEQISEAKKSLGIQEGTQLWFEFFENNRTFFMKIFNINNASNYKKKLLHFIEEEFKKKVPTRVATEKGLDYDLYINFISNGIIGLLDIYLNSSENTEEQEKITLQVSRLLSLYDLI
>WP_001100496.1 TetR/AcrR family transcriptional regulator C-terminal domain-containing protein 
MNVGDLRVVKTRASIKKAFTTLLFEKDFDTISIKEITEFAQIGRKTFYLHYIDKYDLLDQIVSEKLIELEQISEAKKSLGIQEGTQLWFEFFENNRTFFMKIFNINNASNYKKKLLHFIEEEFKKKVPTRVATEKGLDYDLYINFISNGIIGLLDIYLNSSENTEEQEKITLQVSRLLSLYDLI
>WP_001105087.1 MULTISPECIES: persulfide-sensing transcriptional repressor CstR 
MNYDKKMINRINRIQGQLNGIIKMMEEGKDCKDVITQISASKSSLQRLMGIIISENLIECVKAAADDEESSQELINEAVNLLVKSK
>WP_001105089.1 MULTISPECIES: persulfide-sensing transcriptional repressor CstR 
MNYDKKMINRINRIQGQLNGIIKMMEEGKDCKDVITQISASKSSLQRLMSIIISENLIECVKAAADDEESSQELINEAVNLLVKSK
>WP_001151814.1 MULTISPECIES: PLP-dependent aminotransferase family protein 
MAKYKDIASDIRDKIITGDWFYGMKIPSHRQLAIQYNVNRVTIIKSIELLEAEGFIYTKVGSGTYVNDYLNEAHITNKWSEMMLWSSQQRSQYTVQLINKIETDDSYIHISKGELGISLMPHIQLKKAMSNTASHIEDLSFGYNNGYGYIKLRDIIVERMSKQGINVGRENVMITSGALHAIQLLSIGFLGQDAIIISNTPSYIHSTNVFEQLNFRHIDVPYNQINEIDTIIDRFINFKNKAIYIEPRFNNPTGRSLTNEQKKNIITYSERHNIPIIEDDIFRDIFFSDPTPSIKTYDKLGKVIHISSFSKTIAPAIRIGWIVASEKIIEQLADVRMQIDYGSSILSQMVVYEMLKNKSYDKHLVKLRYVLKDKRDFMLNILNNLFKDIAHWEVPSGGYFVWLVFKIDIDIKYLFYELLSKEKILINPGYIYGSKEKSIRLSFAFESNENIKHALYKIYTYVKKV
>WP_001151816.1 PLP-dependent aminotransferase family protein 
MAKYKDIASDIRDKIITGDWFYGMKIPSHRQLAIQYNVNRVTIIKSIELLEAEGFIYTKVGSGTYVNDYLNEAHITNKWSEMMLWSSQQRSQYTVQLINKIETDDSYIHISKGELGISLMPHIQLKKAMSNTASHIEDLSFGYNNGYGYIKLRDIIVERMSKQGINVGRENVMITSGALHAIQLLSIGFLGQDAIIISNTPSYIHSTNVFEQLNFRHIDVPYNQINEINTIIDRFINFKNKAIYIEPRFNNPTGRSLTNEQKQNIITYSERHNIPIIEDDIFRDIFFSDPTPAIKTYDKLGKVIHISSFSKTIAPAIRIGWIVASEKIIEQLADVRMQIDYESSILSQMVVYEMLKNKSYDKHLVKLRYVLKDKRDFMLNILNNLFKDIAHWEVPSGGYFVWLVFKIDIDIKYLFYELLSKEKILINPGYIYGSKEKSIRLSFAFESNENIKHALYKIYTYVKKV
>WP_001179388.1 MULTISPECIES: staphyloferrin B biosynthesis protein SbnC 
MQNHTAVNTAQTIILRDLVDALLFEDIAGIVSNSDITKENGQTLLIYERETQQIKIPVYFSALNMFRYESSQPITIEGRASKQPLTAAEFWQTIANMNCDLSHEWEVARVEEGLTTAATQLAKQLSELDLASHPFVMSEQFASLKDRPFHPLAKEKRGLREADYQVYQAELNQSFPLMVAAVKKTHMIHGDTANIDELENLTAPIKEQATDMLNDQGLSIDDYVLFPVHPWQYQHILPNVFAKEISEKLVVLLPLKFGDYLSSSSMRSLIDIGAPYNHVKVPFAMQSLGALRLTPTRYMKNGEQAEQLLRQLIEKDEALAKYVMVCDETAWWSYMGQDNDIFKDQLGHLTVQLRKYPEVLAKNDTQQLVSMAALAANDRTLYQMICGKDNISKNDVMTLFEDIAQVFLKVTLSFMQYGALPELHGQNILLSFEDGRVQKCVLRDHDTVRIYKPWLTAHQLSLPKYVVREDTPNTLINEDLETFFAYFQTLAVSVNLYAIIDAIQDLFGVSEHELMSLLKQILKNEVATISWVTTDQLAVRHILFDKQTWPFKQILLPLLYQRDSGGGSMPSGLTTVPNPMVTYD
>WP_001179389.1 MULTISPECIES: staphyloferrin B biosynthesis protein SbnC 
MQNHTAVNTAQTIILRDLVDALLFEDIAGIVSNSDITKENGQTLLIYERETQQIKIPVYFSALNMFRYESSQPITIEGRASKQPLTADEFWQTIANMNCDLSHEWEVARVEEGLTTAATQLAKQLSELDLASHPFVMSEQFASLKDRPFHPLAKEKRGLREADYQVYQAELNQSFPLMVAAVKKTHMIHGDTANIDELENLTAPIKEQATDMLHDQGLSIDDYVLFPVHPWQYQHILPNVFAKEISEKLVVLLPLKFGDYLSSSSMRSLIDIGAPYNHVKVPFAMQSLGALRLTPTRYMKNGEQAEQLLRQLIEKDEALAKYVTVCDETAWWSYMGQDNDIFKDQLGHLTVQLRKYPEVLAKNDTQQLVSMAALAANNRTLYQMICGKDNISKNDVMTLFEDIAQVFLKVTLSFMQYGALPELHGQNILLSFEDGRVQKCVLRDHDTVRIYKPWLTAHQLSLPKYVVREDTPNTLINEDLETFFAYFQTLAVSVNLYAIIDAIQDLFGVSEHELMSLLKQILKNEVATISWVTTDQLAVRHILFDKQTWPFKQILLPLLYQRDSGGGSMPSGLTTVPNPMVTYD
>WP_001179390.1 staphyloferrin B biosynthesis protein SbnC 
MQNHTAVNTAQTIILRDLVDALLFEDIAGIVSNSEITKENGQTILIYERETQQIKIPVYFSALNMFRYESSQPITIEGRASKQPLTAAEFWQTIANMNCDLSHEWEVARVEEGLTTAATQLAKQLSELDLASHPFVMSEQFASLKDRPFHPLAKEKRGLREADYQVYQAELNQSFPLMVAAVKKTHMIHGDTANIDELENLTAPIKEQATDMLNDQGLSIDDYVLFPVHPWQYQHILPNVFAKEISEKLVVLLPLKFGDYLSSSSMRSLIDIGAPYNHVKVPFAMQSLGALRLTPTRYMKNGEQAEQLLRQLIEKDEALAKYVMVCDETAWWSYMGQDNDIFKDQLGHLTVQLRKYPEVLAKNDTQQLVSMAALAANDRTLYQMICGKDNISKNDVMTLFEDIAQVFLKVTLSFMQYGALPELHGQNILLSFEDGRVQKCVLRDHDTVRIYKPWLTAHRLSLPKYVVREDTPNTLINEDLETFFAYFQTLAVSVNLYAIIDAIQDLFGVSEHELMSLLKQILKNEVATISWVTTDQLAVRHILFDKQTWPFKQILLPLLYQRDSGGGSMPSGLTTVPNPMVTYD
>WP_001179393.1 staphyloferrin B biosynthesis protein SbnC 
MQNHTAVNTAQTIILRDLVDALLFEDIAGIVSNSEITKENGQTILIYERETQQIKIPVYFSALNMFRYESSQPITIEGRASKQPLTAAEFWQTIANVNCDLSHEWEVARVEEGLTTAATQLAKQLSELDLASHPFVMSEQFASLKDRPFHPLAKEKRGLREVDYQVYQAELNQSFPLMVAAVKKTHMIHGDTANIDELENLTAPIKEQATDMLNDQGLSIDDYVLFPVHPWQYQHILPNVFAKEISEKLVVLLPLKFGDYLSSSSMRSLIDIGAPYNHVKVPFAMQSLGALRLTPTRYMKNGEQAEQLLRQLIEKDEALAKYVMVCDETAWWSYMGQDNDIFKDQLGHLTVQLRKYPEVLAKNDTQQLVSMAALAANDRTLYQMICGKDNISKNDVMTLFEDIAQVFLKVTLSFMQYGALPELHGQNILLSFEDGRVQKCVLRDHDTVRIYKPWLTAHQLSLPKYVVREDTPNTLINEDLETFFAYFQTLAVSVNLYAIIDAIQDLFGVSEHELMSLLKQILKNEVATISWVTTDQLAVRHILFDKQTWPFKQILLPLLYQRDSGGGSMPSGLTTVPNPMVTYD
>WP_001179404.1 staphyloferrin B biosynthesis protein SbnC 
MQNHTAVNTAQTIILRDLVDALLFEDIAGIVSNSEITKENGQTILIYKRETQQIKIPVYFSALNMFRYESSQPITIEGRTSKQPLTAAEFWQTIVKMNRDLSHEWEVARVEEGLTTAATQLAKQLSELDLASHPFVMSEQFASLKDRPFHPLAKEKRGLREADYQVYQAELNQSFPLMVAAVKKTHMIHGDTANIDELENLTAPIKEQATDMLHDQGLSIDDYVLFPVHPWQYQHILPNVFAKEISEKLVVLLPLKFGDYLSSSSMRSLIDIGAPYNHVKVPFAMQSLGALRLTPTRYMKNGEQAERLLRQLIEKDAMLAKYVTVCDETAWWSYMGQDNDIFKDQLGHLTVQLRKYPEVLAKNDTQQLVSMAALAANDRTLYQMICGKDNISKNDVMMLFEDIAQVFLKVTLSFMQYGALPELHGQNILLSFEDGRVQKCVLRDHDTVRIYKPWLTAHHLSLPKYVVREDTPNTLINEDLETFFAYFQTLAVSVNLYAIIDAIQDLFGVSEHELMSLLKQILKNEVATISWVTTDQLAVRHILFDKQTWPFKQILLPLLYQRDSGGGSMPSGLTTVPNPMVTYD
>WP_001179407.1 MULTISPECIES: staphyloferrin B biosynthesis protein SbnC 
MQNHTAVNTAQTIILRDLVDALLFEDIAGIVSNSEITKENGQTILIYKRETQQIKIPVYFSALNMFRYESSQPITIERRTSKQPLTAAEFWQTIANMNCDLSHEWEVARVEEGLTTAATQLAKQLSELDLASHPFVMSEQFASLKDRPFHPLAKEKRGLREADYQVYQAELNQSFPLMVAAVKKTHMIHGDTANIDELENLTAPIKEQATDMLNDQGLSIDDYVLFPVHPWQYQHILPNVFAKEISEKLVVLLPLKFGDYLSSSSMRSLIDIGAPYNHVKVPFAMQSLGALRLTPTRYMKNGEQAEQLLRQLIEKDEALAKYVMVCDETAWWSYMGQDNDIFKDQLGHLTVQLRKYPEVLAKNDTQQLVSMAALAANNRTLYQMICGKDNISKNDVMTLLEDIARVFLKVTLSFMQYGALPELHGQNILLSFEDGRVQKCVLRDHDTVRIYKPWLTAHQLSLPKYVVREDTPNTLINEDLETFFAYFQTLAVSVNLYAIIDAIQDLFGVSEHELMSLLKQILKNEVATISWVTTDQLAVRHILFDKQTWPFKQILLPLLYQRDSGGGSMPSGLTTVPNPMVTYD
>WP_001179411.1 staphyloferrin B biosynthesis protein SbnC 
MQNHTAVNTAQTIILRDLVDALLFEDIAGIVSNSEITKENGQTLLIYERETQQIKIPVYFSALNMFRYESSQPITIEGRASKQPLTAAEFWQTIANMNCDLSHEWEVARVEEGLTTAATQLAKQLSELDLASHPFVMSEQFASLKDRPFHPLAKEKRGLREVDYQVYQAELNQSFPLMVAAVKKTHMIHGDTANIDELENLTAPIKEQATDMLNDQGLSIDDYVLFPVHPWQYQHILPNVFAKEISEKLVVLLPLKFGDYLSSSSMRSLIDIGAPYNHVKVPFAMQSLGALRLTPTRYMKNGEQAEQLLRQLIEKDEALAKYVMVCDETAWWSYMGQDNDIFKDQLGHLTVQLRKYPEVLAKNDTQQLVSMAALAANDRTLYQMICGKDNISKNDVMTLFEDIAQVFLKVTLSFMQYGALPELHGQNILLSFEDGRVQKCVLRDHDTVRIYKPWLTAHQLSLPKYVVREDTPNTLINEDLETFFAYFQTLAVSVNLYAIIDAIQDLFGVSEHELMSLLKQILKNEVATISWVTTDQLAVRHILFDKQTWPFKQILLPLLYQRGSGGGSMPSGLTTVPNPMVTYD
>WP_001181358.1 methyltransferase domain-containing protein 
MQNRNDFIEKLLDRAQIKDGMRVLDIGCATGEVTQLIAKRVGANGEVVGVDVNESLLKIANENNQYNNVSYQYSDIYQLPETMGHFDAIVGRRVLMYLPDAEKCLQILKSILKPEGILCFQESDAINTGVGADALPLHQSAIQWIWETVKQEGGNIHIGQNLYNLFNNNGMHVVDYFAEAVIQTSMDNDLAWLVDVMLPRMKAHGVINDDFSLDEFKSNLEQEAINNQCAFIRDMAFGIIGKA
>WP_001181416.1 staphyloferrin B biosynthesis protein SbnC 
MQNRTAVNTAQTIILRDLVDALLFEDIAGIVSNSEITKENGQTILIYKRETQQIKIPVYFSALNMFRYESSQPITIEGRTSKQPLTAAEFWQTIVKMNRDLSHEWEVARVEEGLTTAATQLAKQLSELDLASHPFVMSEQFASLKDRPFHPLAKEKRGLREADYQVYQAELNQSFPLMVAAVKKTHMIHGDTANIDELENLTAPIKEQATDMLNDQGLSIDDYVLFPVHPWQYQHILPNVFAKEISEKLVVLLPLKFGDYLSSSSMRSLIDIGAPYNHVKVPFAMQSLGALRLTPTRYMKNGEQAEQLLRQLIEKDEALAKYVMVCDETAWWSYMGQDNDIFKDQLGHLTVQLRKYPEVLAKNDTQQLVSMAALAANNRTLYQMICGKDNISKNDVMTLFEDIARVFLKVTLSFMQYGALPELHGQNILLSFEEGRVQKCVLRDHDTVRIYKPWLTAHQLSLPKYVVREDTPNTLINEDLETFFAYFQTLAVSVNLYAIIDAIQDLFGVSEHELMSLLKQILKNEVATISWVTTDQLAVRHILFDKQTWPFKQILLPLLYQRDSGGGSMPSGLTTVPNPMVTYD
>WP_001224379.1 MULTISPECIES: hypothetical protein 
MRKEIEALIFSDVSSYDIYVNTGVNQGLIGDIKDGYLTIDSMPYIDAERLYHFAMERKSLVTN
>WP_001225809.1 staphylococcal enterotoxin type Z 
MRKIFILITLLFGYSSYSLLEARAETQNDPNISELNKSSQYTGSWHNIWYLYNSDPVNAKKIKLSDKFLSHDFIVPINNPGHYDYVKTELKDSTMASSFDGKEVDIFGVNYFDQCYFSNENIQCDSNQGGGSKKTCMYGGITLNENNTNNRIQPIVVKVYENDSVTLSFDINIDKETVTIQELDYKVRNKLISKINLYHLGGTSYETGYIKFIENGNRYYWYDMMPDPGFTQSKYLMIYRGNETVESAKTEIEVHLTKK
>WP_001251200.1 MULTISPECIES: FtsK/SpoIIIE domain-containing protein 
MAMNEIALFKGVRIQPYQKYIDFMFAGVLAFIFLVYRIYILFIDYKSVNKKLDILTLFAYFKPHLLYLLIGTAIIFVICKLIAQFLIRFKTKDLAEMIETQGFHNRTVIKKTTEYIPIDYKQTEYDYYPTMFYKRGKKTFVIHIKKDGSRFQDNYLELETIIEPMFNSELVEKKHIGRYLRYEFMPLKYKKRIVMNGEQESNTIFYDTKIAITHQITWDFVKAPHGLVTGITGGGKTYFLFYVIRELFRRHSEVRLLDPKVSDLSFMKRVIGDDKVADTKGQILKQLREANNEMEERFRLMNDSSDYKIGNDFRNFDMRPYFIIFDEVTAFTSTLDKKELQEMNDYLINIIMKGRQAGVFMFLTAQRPDADVIKGNVRDQLGLRVSLGNLSNDGYRMTFGQTDKEFQTIHDSDIGRGYISILGQYNEPILFDAPLMEQYDFVEDVKQILNKE
>WP_001566849.1 MULTISPECIES: helicase C-terminal domain-containing protein 
MKEKELTSIIIVRLPFPVPDPVIKRKSKLLGNIEKVIVSEMIMKFKQGTGRLIRTAKDRGLLTILDLRMNDKNYRHRELILNSIPIKNEINESDVINFLTSL
>WP_001566851.1 MULTISPECIES: alpha/beta hydrolase 
MKQSVNFKSKTNLLAANLYTPEQFDESKKYPSITVCHPGGGVKEQTAGMYAEKLAEFGYVTVVYDASHQGESEGSPRYLEDPFARTEDVRASVDYLTTLDFVDNDRIGALGVCAGGGYTVSAARTECRIKALATVSMVDIGALFRKGPGDVVSIDDQLAFMTQVADQRTAEANGADYGITGYVPEEIDDSMPENSTMVQGHDYYLTARGQHKNAPNKLLLRSFSEVLTFAPFTYIDELLTQPFLAIAGTEADTIEYSVDAVEKAAGDNNELYKIEGASHVDLYDIPEYVNQVLPKLESFYKETL
>WP_001566853.1 MULTISPECIES: methyltransferase domain-containing protein 
MFMQNRNDFIEKLLDRAQIEEGMRVLDIGCATGEVTQLIAKRVGTNGEVVGVDVNESLLKIANENNQYNNVSYQSSDIYQLPETMGHFDAIVGRRVLMYLPDAEKCLQILKSILKPEGILCFQESDAINAGVGADTLSLHQSAIQWIWETVKQEGGNIHIGQNLYNLFNNNGMHVVDYFAEVVIQTSMDNDLAWLVDVMLQRMKAHGVINDDFSLDEFKSNLEQEAINNQCAFIRDMAFGIIGKA
>WP_001566861.1 MULTISPECIES: hypothetical protein 
MFEEYKKIDDLENAYEIELKRIDREIQNLNDLKYHLRRENEQSYDAFLYLKNKMNYSEESNAKVRRLVEEFDYEADTYIRQKELKLEDYKEEIRREYIQQSEKIMEAK
>WP_001566864.1 staphylococcal protein A 
MKKKNIYSIRKLGVGIASVTLGTLLISGGVTPAANAAQHDEAQQNAFYQVLNMPNLNADQRNGFIQSLKDDPSQSANVLGEAQKLNDSQAPKADAQQNNFNKDQQSAFYEILNMPNLNEAQRNGFIQSLKDDPSQSTNVLGEAKKLNESQAPKADNNFNKEQQNAFYEILNMPNLNEEQRNGFIQSLKDDPSQSANLLSEAKKLNESQAPKADNKFNKEQQNAFYEILHLPNLNEEQRNGFIQSLKDDPSQSANLLAEAKKLNDAQAPKADNKFNKEQQNAFYEILHLPNLTEEQRNGFIQSLKDDPSVSKEILAEAKKLNDAQAPKEEDNNKPGKEDGNKPGKEDNNKPGKEDNNKPGKEDGNKPGKEDNKKPGKEDGNGVHVVKPGDTVNDIAKANGTTADKIAADNKLADKNMIKPGQELVVDKKQPANHADANKAQALPETGEENPFIGTTVFGGLSLALGAALLAGRRREL
>WP_001621787.1 MULTISPECIES: hypothetical protein 
MLISLVIPVFALLVIGGIIWVIIEGIVHISKKNKAIDNFFNKVNKVSETYKFATTFLFLILATAGISQFYLYYIVSAFLFWLVIFTFGIAGIIFLMPYGLCFLPLYTQKKKKQTFKKYMVYTTIGLSICLGLSLVLVYTTKIYMDEGGVRYYYGSFVMKQAGGYAYLALAVLSTLLIVAKKATNKNKEIETVDNTNITER
>WP_001641276.1 MULTISPECIES: tandem-type lipoprotein 
MMKRLNKLVLYISFLILIISIVAGCGTGKEAEIKKSFEKTLSMYPIKNLEDLYDKEGYRDDEFDKNDKGTWTISSEMAIQKKGEALNIKGMVLKLNRNTRSAKGFYYVNAIKKDENGRPLDNQIEYPVKMIDNKIIPTKDIKDEKIKKEIENFKFFAQYGNFKDLTKYKGGDISYNPEAPIYSAKYQLTNDDYNVKQLRKRYDIPTNKAPKLLLKGSGNLDGSSVGYKKIEFTFVEKKGENTYFTANLHFKPSNDE
>WP_001656294.1 tandem-type lipoprotein, partial 
KNLEDLYDKEGYRDDEFDKNDKGTWIIGSEMATQNKGEALKVKGMVLYMNRNTKTTKGYYYVNAIKNDKDGRPQENEKRYPVKMVDNKIIPTKEIKDKNIKKEIENFKFFVQYGNFKDLSKYKDGDISYNPEVPSYSAKYQLTNDDYNVKQLRKRYDIPTNKAPKLLLKGTGNLKGSSVGYKDIEFTFVEKKEENIYFSDGLIFKPSEDK
>WP_001670226.1 MULTISPECIES: oleate hydratase 
MYYSYGNYEAFARPKKPENVENKSAYLIGSGLASLAAACFLIRDGQMEGSKIHILEELPKAGGSLDGENMPLKGYVVRGGREMENHFECLWDLFRSIPSLEIDNASVLDEFYWLNKEDPNYSRCRVIEKQGQRLVTDGDFTLTKKAIKEILDLCLTNEEDLDDVKITDVFSDDFFNSNFWIYWKTMFAFEPWHSAMEMRRYLMRFVHHIGGLADFSALKFTKYNQYESLVLPMVEYLKSHGVQFEYDVKVEDIKVDVTTSQKIAREILIHRHGKAESIKLTVDDLVFVTNGSITESSTYGDNDTPAPPTDELGGSWTLWKNLARQSPEFGNPDKFCQNIPQKSWFVSATSTTNNKDIIDTIESICKRDPLAGKTVTGGIITINDSAWQISFTINRQQQFKDQPKNEISTWIYALYSDVNGDYIKKPITECSGNEICQEWLYHLGVPTDKIEDLAKHASNTIPVYMPYITSYFMTRAIGDRPLVVPHQSQNLAFIGNFAETERDTVFTTEYSVRTAMEAVYQLLNINRGIPEVINSTFDLRVLMDAIYELNDHQDLREITKDSKMQKLALAGFLKKIKGTYIETLLKEHKLL
>WP_001789388.1 hypothetical protein 
MLISLVIPVFALLVIGGIIWVIIEGIVHISKKNKAIDNFFNKVNKVSETYKFATTFLFLILATAGISQFYLYYIVSEFLFFLVIFTFGIAGIIFLMPYGLCFLPLYKQKKKKQTFNKYMVYTTIGLSICLGLSLVLVHTTKIYMDEGGVRYYYGSFVMKQAGGYAYLALAVLSTLLIVAKKATNKNKEIETVDNTNITER
>WP_001789684.1 tandem-type lipoprotein 
MMKRLNKLVLYISFLILIISIVAGCGTGKEAEIKKSFEKTLSMYPIKNLEDLYDKEGYRDDEFDKNDKGTWTISSEMAIQKKGEALNIKGMVLKLNRNTRSAKGFYYVNAIKKDENGRPLDNQIEYPVKMIDNKIIPTKDIKDEKIKKEIENFKFFAQYGNFIDLTKYKGGDISYNPEAPIYSAKYQLTNDDYNVKQLRKRYDIPTNKAPKLLLKGSGNLDGSSVGYKKIEFTFVEKKGENTYFTANLHFKPSNDE
>WP_001790237.1 MULTISPECIES: universal stress protein 
MSTRGLNIWQEMEIGNVSHKVAKRAQIPLIIFK
>WP_001791319.1 MULTISPECIES: Na/Pi cotransporter family protein 
MSVTEVIFSFLGGLGIFLYGLKIMGDGLQASAGDRLRDILNKFTSNPVLGVIAGIVVTILIQSSSGTTVITIGLVTAGFMTLKQAIGVIMGANIGTTVTAFIIGIDLGEYAMPILALGAFLIFFFKRSKINNIGRILFGFGSLFFGLEFMGDAVKPLASLDGFKQLMLDMSTNPILAVIVGAGLTALVQSSSATIGILQEFYQQDLISLNAAIPVLLGDNIGTTITAILASLAGSIAAKRAALVHVIFNLIGVIIFTIFLPVVIHLISLLQDVWHLKPAMTIAVSHGIFNITNTLIQLPFVAGLAWIVTKLVPGKDIADDYKPQHLNKDLVYHAPGVALQETQKELQNVGQIVLSMFEDIREITKDDKKLIKKLEQKHQAVETINDSIRNYLVRISTKAITKADVERLAVMFDVNRSILKVAELTEEYVAQLKRQHDEDIRITEDAQRGMDKLFNHVAESFDKAIDMLDVYDKTKKDEIVERSRESFNIEHKLRKGHIKRLNRGECTTKGGLLYIDMIGVLERIGYHSRNVSEALVGLNDDVPTDEEIATTEI
>WP_001791835.1 MULTISPECIES: Na/Pi cotransporter family protein 
MSVTEVIFSFLGGLGIFLYGLKIMGDGLQASAGDRLRDILNKFTSNPVLGVIAGIVVTILIQSSSGTTVITIGLVTAGFMTLKQAIGVIMGANIGTTVTAFIIGIDLGEYAMPILALGAFLIFFFKRSKINNIGRILFGFGSLFFGLEFMGDAVKPLASLDGFKQLMLDMSTNPILAVIVGAGLTALVQSSSATIGILQEFYQQDLISLNAAIPVLLGDNIGTTITAILASLAGSIAAKRAALVHVIFNLIGVIIFTIFLPVVIHLISLLQDLWHLKPAMTIAVSHGIFNITNTLIQLPFVAGLAWIVTKLVPGKDIADDYKPQHLNKDLVYHAPGVALQETQKELQNVGQIVLSMFEDIREITKDDKKLIKKLEQKHQAVETINDSIRNYLVRISTKAITKADVERLAVMFDVNRSILKVAELTEEYVAQLKRQHDEDIRITEDAQRGMDKLFNHVAESFDKAIDMLDVYDKTKKDEIVERSRESFNIEHKLRKGHIKRLNRGECTTKGGLLYIDMIGVLERIGYHSRNVSEALVGLNDDVPTDEEIATTEI
>WP_001791851.1 MULTISPECIES: hypothetical protein 
MLYILITALNVILNKLKMKDSNIISFIYSRHDRILYVNLVGNRFKNNISMTKATSNIGRGF
>WP_001791873.1 MULTISPECIES: hypothetical protein 
MMKYPYMLININLSTITKNDKRFNATDDRINII
>WP_001792226.1 MULTISPECIES: Na/Pi cotransporter family protein 
MSVTEVIFSFLGGLGIFLYGLKIMGDGLQASAGDRLRDILNKFTSNPVLGVIAGIVVTILIQSSSGTTVITIGLVTAGFMTLKQAIGVIMGANIGTTVTAFIIGIDLGEYAMPILALGAFLIFFFKRSKINNIGRILFGFGSLFFGLEFMGDAVKPLASLDGFKQLMLDMSSNPILAVIVGAGLTALVQSSSATIGILQEFYQQDLISLNAAIPVLLGDNIGTTITAILASLAGSIAAKRAALVHVIFNLIGVIIFTIFLPVVIHLISLLQDVWHLKPAMTIAVSHGTFNITNTLIQLPFVAGLAWIVTKLVPGKDIADDYKPQHLNKDLVYHAPGVALQETQKELQNVGQIVLSMFEDIREITKDDKKLIKKLEQKHQAVETINDSIRNYLVRISTKAITKADVERLAVMFDVNRSILKVAELTEEYVAQLKRQHDEDIRITEDAQRGMDKLFNHVAESFDKAIDMLDVYDKTKKDEIVERSRESFNIEHKLRKGHIKRLNRGECTTKGGLLYIDMIGVLERIGYHSRNVSEALVGLNDDVPTDEEIATTEI
>WP_001792407.1 methyltransferase domain-containing protein 
MFMQNRNDFIEKLLDRAQIKDGMRVLDIGCATGEVTQLIAKRVGANGEVVGVDVNESLLKIANENNQYNNVSYQYSDIYQLPETMGHFDAIVGRRVLMYLPDAEKCLQILKSILKPEGILCFQESDAINTGVGADALPLHQSAIQWIWETVKQEGGNIHIGQNLYNLFNNNGMHVVDYFAEAVIQTSMDNDLAWLVDVMLPRMKAHGVINDDFSLDEFKSNLEQEAINNQCAFIRDMAFGIIGKA
>WP_001793247.1 tandem-type lipoprotein 
MKRLKKIVLCISFLFLTIFIGGCGMGKEAEIKKSFEKTLSMYPIKNLEDLYDKEGYRDDQFDKKDKGTWIINSEMATQNKGEALKIKGMVLYMNRNTKTTKGYYYVNAIKNDKDGRPQENEKRYPVKMIDNKVIPTKEIKDENIKTEIKNFKFFVQYGNFKDLKNYKDGDISYNPEAPIYSAKYQLTNDDYNVKQLRERYDIPTNKAPKLLLKGSGNLKGSSVGYKNIEFTFVEEKGKNIYFSDSLDYKKSGEV
>WP_001793250.1 MULTISPECIES: LysR family transcriptional regulator 
MIKLNFNDLEIFITVCEEASINKAAIKLRYAQSNISQRISKLENELGVVLLFRNQKGAKATKAGEEFLAYSKKVLRDTETIKNKMKNNTMSILCSELLFNYLSESEEIMMSNNSINFISSGNIRKAIEKNNYDKVISFIKINDSNYRLSNVDTMKVTLYSNGSNYDKEALLINKDEFCPLRKITLDNKLDSQRVMEIDSLAAIINLVKQGKGKALLPMTFENKRDIVQDISKIFEVNYYTYNHIMHH
>WP_001798267.1 hypothetical protein 
MFEEYKKIDDLENAYEIELKRIDREIQNLNDLKYHLRRENEQSYDAFLYLKNKMNYSEESNAKVRRLVEEFDYEADSYIRKKELKLEDYKEEIRREYIQQSEKIMEAK
>WP_001800966.1 MULTISPECIES: Na/Pi cotransporter family protein 
MSVTEVIFSFLGGLGIFLYGLKIMGDGLQASAGDRLRDILNKFTSNPVLGVIAGIVVTILIQSSSGTTVITIGLVTAGFMTLKQAIGVIMGANIGTTVTAFIIGIDLGEYAMPILALGAFLIFFFKRSKINNIGRILFGFGSLFFGLEFMGDAVKPLASLDGFKQLMLDMSSNPILAVIVGAGLTALVQSSSATIGILQEFYQQDLISLNAAIPVLLGDNIGTTITAILASLAGSIAAKRAALVHVIFNLIGVIIFTIFLPVVIHLISLLQDVWHLKPAMTIAVSHGIFNITNTLIQLPFVAGLAWIVTKLVPGKDIADDYKPQHLNKDLVYHAPGVALQETQKELQNVGQIVLSMFEDIREITKDDKKLIKKLEQKHQAVETINDSIRNYLVRISTKAITKADVERLAVMFDVNRSILKVAELTEEYVAQLKRQHDEDIRITEDAQRGMDKLFNHVAESFDKAIDMLDVYDKTKKDEIVERSRESFNIEHKLRKGHIKRLNRGECTTKGGLLYIDMIGVLERIGYHSRNVSEALVGLNDDVPTDEEIATTEI
>WP_001803629.1 salicylate synthase 
MIEVNDLVNNLRKWLNSIQYKEEKQAISDFNLSQLKYNLCNHSKDILKEDFMMYEFNGITYIGIGKMLEFKVTNKEVVIKNHKEDLEIVESYESLPEILEEIYLVFKEFSLKTFGYINFNLAKYLYLSIHGCKDDELIYFFIPSVTVKISDGNMLVQYLEENPFINLVEINKKINLKHLPLMYDTEEILLNQNSEIYKSNVEKAVGDIKTKLYSKVILSRKIIISERINMLRSYFSGLKINNPARSYLFDINGKELFGFSPETIVQVNNENQVLTFPLAGTRKNKEYLKKELLTDIKEVGEHAVSVKLATEELKNVCKTDTIKVDEFMKIYERGSVQHLGSVVSGKLYKSNYWDALLSLYPAVTSSGIPKKESIQAIEKYENDERDLYSGGVFLIDKDIGFDVALILRTVFQNENETYARAGAGIVEQSLPERELEETREKLSSVIKSLSL
>WP_001804823.1 MULTISPECIES: hypothetical protein 
MFEEYKKIDDLENAYEIELKRIEREIQNLSDLKYHLRRENEQSYDAFLYLKNKMNYSEESNAKVRRLVEEFDYEADTYIRQKELKLEDYKEEIRREYIQQSEKIMEAK
>WP_001805401.1 MULTISPECIES: tandem-type lipoprotein 
MIKRINKLVLGISLLFLIISITAGCGMGKEAEIKKSFEKTLSMYPIKNLEDLYDKEGYRDDEFDKNDKGTWIIGSEMATQNKGEALKVKGMVLYMNRNTKTTKGFYYVNAVKKDGDGRPQDNKIEYPVKMVDNKIIPTKGIKDENIKKEIENFKFFAQYGSFKDLSKYKDGDISYNPEVPSYSAKYQLTNDDYNVKQLRKRYDIPTNKAPKLLLKGSGDLKGSSVGYKDIEFTFVEKKGKNTFFTDSLHLEPSEDK
>WP_001805406.1 tandem-type lipoprotein 
MKRLNKLVLGISFLFLVISITAGCGIGKEAEIKKSFEKTMSMYPIKNLEDLYDKEGYRDNQFDKKDKGTWIVNSQMAIQNRGEPMKSKGMVLYMNRNTRTTNGYYYVNVIKGEDKGKHQDNEKRYPVKMVDNKIILTKEIKDENIKIEIENFKFFVQYGNFKDLENYKDGDISYNPEVPSYSAKYQLTNDDYNVKQLRKRYDIPTNKAPKLLLKGTGNLKGSSVGYKDIEFTFVEKKEENIYFSDGLIFKPSEDK
>WP_001806339.1 oleate hydratase 
MYYSYGNYEAFARPKKPENVENKSAYLIGSGLASLAAACFLIRDGQMEGSKIHILEELPKAGGSLDGENMPLKGYVVRGGREMENHFECLWDLFRSIPSLEIDHASVLDEFYWLNKEDPNYSRCRVIEKQGQRLVTDGDFTLTKTAIKEILDLCLTNEEDLDDVKITDVFSDDFFNSNFWIYWKTMFAFEPWHSAMEMRRYLMRFVHHIGGLADFSALKFTKYNQYEPLVLPMVEYLKAHGVQFEYDVKVKDIKVDVTTSQKIAREILIDRNGNAESIKLTINDLVFVTNGSITESSTYGDNDTPAPPTDELGGSWTLWKNLARQSPEFGNPDKFCQNIPQKSWFVSATSTTNNKDIIDTIESICKRDPLAGKTVTGGIITINDSAWQISFTINRQQQFKDQPKNEISTWIYALYSDVNGDYIKKPITECSGNEICQEWLYHLGVPTDKIEDLAKHASNTIPVYMPYITSYFMTRAIGDRPLVVPHQSQNLAFIGNFAETERDTVFTTEYSVRTAMEAVYQLLNIDRGIPEVINSTFDLRVLMDAIYELNDHQDLREITKDSKMQKLALAGFLKKIKGTYIESLLKEHKLL
>WP_001806801.1 oleate hydratase 
MYYSYGNYEAFARPKKPENVENKSAYLIGSGLASLAAACFLIRDGQMEGSKIHILEELPKAGGSLDGENMPLKGYVVRGGREMENHFECLWDLFRSIPSLEIDNASVLDEFYWLNKEDPNYSRCRVIEKQGQRLVTDGDFTLTKTAIKEILDLCLTNEEDLDDVKITDVFSDDFFNSNFWIYWKTMFAFEPWHSAMEMRRYLMRFVHHIGGLADFSALKFTKYNQYESLVLPMVEYLKSHGVQFEYDVKVEDIKVDVTTSQKIAREILIDRNGNAESIKLTVDDLVFVTNGSITESSTYGDNDTPAPPTDELGGSWTLWKNLARQSPEFGNPDKFCQNIPKKSWFVSATSTTNNKDIIDTIESICKRDPLAGKTVTGGIITINDSAWQISFTINRQQQFKDQPENEISTWIYALYSDVNGDYIKKPITECSGNEICQEWLYHLGVSTDKIEDLAKHASNTIPVYMPYITSYFMTRAIGDRPLVVPHQSQNLAFIGNFAETERDTVFTTEYSVRTAMEAVYELLNIDRGIPEVINSPFDLRVLMDAVYELNDHQDLREITKDSKMQKLALAGFLKKVKGTYIETLLKEHKLL
>WP_001806875.1 MULTISPECIES: hypothetical protein 
MKKSEKQLINQLINHGHTFKSDFKNVAKGDWVNKAMQDLDKLGNELKKIMN
>WP_001807311.1 MULTISPECIES: oleate hydratase 
MYYSYGNYEAFARPKKPENVENKSAYLIGSGLASLAAACFLIRDGQMEGSKIHILEELPKAGGSLDGENMPLKGYVVRGGREMENHFECLWDLFRSIPSLEIDHASVLDEFYWLNKEDPNYSRCRVIEKQGQRLVTDGDFTLTKTAIKEILDLCLTNEEDLDDVKITDVFSDDFFNSNFWIYWKTMFAFEPWHSAMEMRRYLMRFVHHIGGLADFSALKFTKYNQYESLVLPMVEYLKSHGVQFEYDVKVEDIKVDVTTSQKIAREILIDRNGNAESIKLTINDLVFVTNGSITESSTYGDNDTPAPPTDELGGSWTLWKNLARQSPEFGNPDKFCQNIPKKSWFVSATSTTNNKDIIDTIESICKRDPLAGKTVTGGIITINDSAWQISFTINRQQQFKDQPKNEISTWIYALYSDVNGDYIKKPITECSGNEICQEWLYHLGVPTDKIEDLAKHASNTIPVYMPYITSYFMTRAIGDRPLVVPHQSQNLAFIGNFAETERDTVFTTEYSVRTAMEAVYQLLNIDRGIPEVINSTFDLRVLMDAVYELNDHQDLRDITKDSKMQKLALAGFLKKIKGTYIESLLKEHKLL
>WP_001807477.1 oleate hydratase 
MYYSYGNYEAFARPKKPENVENKSAYLIGSGLASLAAACFLIRDGQMEGSKIHILEELPKAGGSLDGENMPLKGYVVRGGREMENHFECLWDLFRSIPSLEIDHASVLDEFYWLNKEDPNYSRCRVIEKQGQRLVTDGDFTLTKTAIKEILDLCLTNEEDLDDVKITDVFSDDFFNSNFWIYWKTMFAFEPWHSAMEMRRYLMRFVHHIGGLADFSALKFTKYNQYESLVLPMVEYLKSHGVQFEYDVKVEDIKVDVTTSQKIAREILIHRHGKAESIKLTVDDLVFVTNGSITESSTYGDNDTPAPPTDELGGSWTLWKNLARQSPEFGNPDKFCQNIPQKSWFVSATSTTNNKDIIDTIESICKRDPLAGKTVTGGIITINDSAWQISFTINRQQQFKDQPKNEISTWIYALYSDVNGDYIKKPITECSGNEICQEWLYHLGVPTDKIEDLAKHASNTIPVYMPYITSYFMTRAIGDRPLVVPHQSQNLAFIGNFAETERDTVFTTEYSVRTAMEAVYQLLNIDRGIPEVINSTFDLRVLMDAIYELNDHQDLREITKDSKMQKLALAGFLKKIKGTYIESLLKEHKLL
>WP_001807486.1 arylamine N-acetyltransferase 
MNNFFNVYFEYKGFTVNIVSSTIHTHGGGKSLKGSLVSLIIPIDSVDYVTGAGFGDLPFSAMPIVQKDNSPIIHDMNGDFHAIYVNDYLFYVRKMEKDNDNNWDHTMKRN
>WP_001807951.1 oleate hydratase 
MYYSYGNYEAFARPKKPENVENKSAYLIGSGLASLAAACFLIRDGQMEGSKIHILEELPKAGGSLDGENMPLKGYVVRGGREMENHFECLWDLFRSIPSLEIDNASVLDEFYWLNKEDPNYSRCRVIEKQGQRLVTDGDFTLTKKAIKEILDLCLTNEEDLDDVKITDVFSDDFFNSNFWIYWKTMFAFEPWHSAMEMRRYLMRFVHHIGGLADFSALKFTKYNQYESLVLPMVEYLKSHGVQFEYDVKVEDIKVDVTTSQKIAREILIHRHGKAESIKLTVDDLVFVTNGSITESSTYGDNDTPAPPTDELGGSWTLWKNLARQSPEFGNPDKFCQNIPQKSWFVSATSTTNNKDIIDTIESICKRDPLAGKTVTGGIITINDSAWQISFTINRQQQFKDQPKNEISTWIYALYSDVNGDYIKKPITECSGNEICQEWLYHLGVPTDKIEDLAKHASNTIPVYMPYITSYFMTRAIGDRPLVVPHQSQNLAFIGNFAETERDTVFTTEYSVRTAMEAVYQLLNIDRGIPEVINSTFDLRVLMDAVYELNDHQDLREITKDSKIQKLALAGFLKKVKGTYIETLLKEHKLL
>WP_001812843.1 hypothetical protein 
MFEEYKKIDDLENAYEIELKRIEREIQNLSDLKYHLRRENEQSYDAFLYLKNKMNYSEESNAKVRRLVEEFDYEADSYIRQKELKLEDYKEEIRREYIQQSEKIMEAK
>WP_001813114.1 oleate hydratase 
MYYSYGNYEAFARPKKPENVENKSAYLIGSGLASLAAACFLIRDGQMEGSKIHILEELPKAGGSLDGENMPLKGYVVRGGREMENHFECLWDLFRSIPSLEIDNASVLDEFYWLNKEDPNYSRCRVIENQGQRLVTDGDFTLTKTAIKEILDLCLTNEEDLDDVKITDVFSDDFFNSNFWIYWKTMFAFEPWHSAMEMRRYLMRFVHHIGGLADFSALKFTKYNQYESLVLPMVEYLKSHGVQFEYDVKVEDIKVDVTTSQKIAREILIDRNGNAESIKLTINDLVFVTNGSITESSTYGDNDTPAPPTDELGGSWTLWKNLARQSPEFGNPDKFCQNIPKKSWFVSATSTTNNKDIIDTIESICKRDPLAGKTVTGGIITINDSAWQISFTINRQQQFKDQPKNEISTWIYALYSDVNGDYIKKPITECSGNEICQEWLYHLGVPTDKIEDLAKHASNTIPVYMPYITSYFMTRAIGDRPLVVPHQSQNLAFIGNFAETERDTVFTTEYSVRTAMEAVYQLLNIDRGIPEVINSTFDLRVLMDAIYELNDHQDLREITKDSKMQKLALAGFLKKIKGTYIESLLKEHKLL
>WP_001814441.1 hypothetical protein 
MKGIKPNYAELGRQYNCDPRTVKKYYEAGKENELERLKKRQQNKKASKLDPFKEIIDKKI
>WP_001814448.1 GNAT family N-acetyltransferase 
MVVSTGSYILSELPCIVAYKNNDIVGLLTYKVYDEYIEIISLDSFVENKGIGSHLLNYAEIIASDMSKRSIRVITTNENIKALYFYQKNKYRITDVIFDAVTEARKIKPSIPTIDKNGIEIRDEIVLRKCL
>WP_001814534.1 oleate hydratase 
MYYSYGNYEAFARPKKPENVENKSAYLIGSGLASLAAACFLIRDGQMEGSKIHILEELPKAGGSLDGENIPLKGYVVRGGREMENHFECLWDLFRSIPSLEIDNASVLDEFYWLNKEDPNYSRCRVIEKQGQRLVTDGDFTLTKKAIKEILDLCLTNEEDLDDVKITDVFSDDFFNSNFWIYWKTMFAFEPWHSAMEMRRYLMRFVHHIGGLADFSALKFTKYNQYESLVLPMVEYLKSHGVQFEYDVKVEDIKVDVTTSQKIAREILIHRHGKAESIKLTVDDLVFVTNGSITESSTYGDNDTPAPPTDELGGSWTLWKNLARQSPEFGNPDKFCQNIPQKSWFVSATSTTNNKDIIDTIESICKRDPLAGKTVTGGIITINDSAWQISFTINRQQQFKDQPKNEISTWIYALYSDVNGDYIKKPITECSGNEICQEWLYHLGVPTDKIEDLAKHASNTIPVYMPYITSYFMTRAIGDRPLVVPHQSQNLAFIGNFAETERDTVFTTEYSVRTAMEAVYQLLNIDRGIPEVINSTFDLRVLMDAVYELNDHQDLREITKDSKMQKLALAGFLKKIKGTYIESLLKEHKLL
>WP_001815260.1 tandem-type lipoprotein 
MKRLNKLVLGISFLFLVISITAGCGMGKEAEIKKSFEKTLSMYPIKNLEDLYDKEGYRDDQFDKNDKGTWIVNSQMAIQNKGEPMKSKGMVLYMNRNTRTTNGYYYVNVIKGEDKGKHQDNEKRYPVKMVDNKIILTKEIKDENIKIEIENFKFFVQYGNFKDLENYKDGDISYNPEVPSYSAKYQLTNDDYNVKQLRKRYDIPTNKAPKLLLKGTGNLKGSSVGYKDIEFTFVEKKEENIYFSDGLIFKPSEDK
>WP_001817587.1 MULTISPECIES: tandem-type lipoprotein 
MIKRVNKLVLGISLLFLVISITAGCGMGKEAEIKKSFEKTLSMYPIKNLEDLYDKEGYRDDQFDKNDKGTWIVNSQMAIQNKGEALKIKGMLLKIDRNTRSAKGFYYTNEIKTEKYEVAQDNQKKYPVKMINNKFISTEEVKEENIKKEIENFKFFAQYSNFKDLMNYKDGDISYNPEVPSYSAQYQLTNDDYNVKQLRKRYDIPTNNAPKLLLKGTGNLKGSSVGYKKIEFTFLENKNENIYFTDSLHLEPSEDK
>WP_001824053.1 MULTISPECIES: oleate hydratase 
MYYSYGNYEAFARPKKPENVENKSAYLIGSGLASLAAACFLIRDGQMEGSKIHILEELPKAGGSLDGENMPLKGYVVRGGREMENHFECLWDLFRSIPSLEINHASVLDEFYWLNKEDPNYSRCRVIEKQGQRLVTDGDFTLTKTAIKEILDLCLTNEEDLDDVKITDVFSDDFFNSNFWIYWKTMFAFEPWHSAMEMRRYLMRFVHHIGGLADFSALKFTKYNQYESLVLPMVEYLKSHGVQFEYDVKVEDIKVDVTTSQKIAREILIHRHGNAESIKLTINDLVFVTNGSITESSTYGDNDTPAPPTDELGGSWTLWKNLARQSPEFGNPDKFCQNIPQKSWFVSATSTTNNKDIIDTIESICKRDPLAGKTVTGGIITINDSAWQISFTINRQQQFKDQPKNEISTWIYALYSDVNGDHIKKPITECSGNEICQEWLYHLGVPTDKIEDLAKHASNTIPVYMPYITSYFMTRAIGDRPLVVPHQSQNLAFIGNFAETERDTVFTTEYSVRTAMEAVYQLLNIDRGIPEVINSTFDLRVLMDAIYELNDHQDLREITKDSKMQKLALAGFLKKIKGTYIESLLKEHKLL
>WP_001834576.1 MULTISPECIES: oleate hydratase 
MYYSYGNYEAFARPKKPENVENKSAYLIGSGLASLAAACFLIRDGQMEGSKIHILEELPKAGGSLDGENIPLKGYVVRGGREMENHFECLWDLFRSIPSLEIDNASVLDEFYWLNKEDPNYSRCRVIEKQGQRLVTDGDFTLTKTAIKEILDLCLTNEEDLDDVKITDVFSDDFFNSNFWIYWKTMFAFEPWHSAMEMRRYLMRFVHHIGGLADFSALKFTKYNQYESLVLPMVEYLKSHGVQFEYDVKVEDIKIDVTTSQKIAREILIDRNGNAESIKLTINDLVFVTNGSITESSTYGDNDTPAPPTDELGGSWTLWKNLARQSPEFGNPDKFCQNIPKKSWFVSATSTTNNKEIIDTIESICKRDPLAGKTVTGGIITINDSAWQMSFTINRQQQFKDQPENEISTWIYALYSDVNGDYIKKPITECSGNEICQEWLYHLGVSTDKIEDLAKHASNTIPVYMPYITSYFMTRAIGDRPLVVPHQSQNLAFIGNFAETERDTVFTTEYSVRTAMEAVYQLLNIDRGIPEVINSPFDLRVLMDAIYELNDHQDLREITKDSKMQKLALAGFLKKIKGTYIESLLKEHKLL
>WP_001835779.1 MULTISPECIES: staphylococcal protein A 
MKKKNIYSIRKLGVGIASVTLGTLLISGGVTPAANAAQHDEAQQNAFYQVLNMPNLNADQRNGFIQSLKDDPSQSANVLGEAQKLNDSQAPKADAQQNNFNKDQQSAFYEILNMPNLNEAQRNGFIQSLKDDPSQSTNVLGEAKKLNESQAPKADNNFNKEQQNAFYEILNMPNLNEEQRNGFIQSLKDDPSQSANLLSEAKKLNESQAPKADNKFNKEQQNAFYEILHLPNLNEEQRNGFIQSLKDDPSQSANLLAEAKKLNDAQAPKADNKFNKEQQNAFYEILHLPNLTEEQRNGFIQSLKDDPSVSKEILAEAKKLNDAQAPKEEDNNKPGKEDNNKPGKEDNNKPGKEDGNKPGKEDNKKPGKEDGNKPGKEDNKKPGKEDGNKPGKEDGNKPGKEDGNGVHVVKPGDTVNDIAKANGTTADKIAADNKLADKNMIKPGQELVVDKKQPANHADANKAQALPETGEENPFIGTTVFGGLSLALGAALLAGRRREL
>WP_001837603.1 tandem-type lipoprotein 
MKRLKKIVLCISFLFLTIFIGGCGMGKEAEIKKSFEKTLSMYPIKNLEDLYDKEGYRDDEFDKNDKGTWTISSEMAIQKKGEALNIKGMVLKLNRNTRSAKGFYYVNAIKKDEDGRPQDNQIEYPVKMVDNKIIPTKEIKDENIKKEIENFKFFVQYGNFKDLSKYKDGDISYNPEAPIYSAKYQLTNDDYNVKQLRKRYNIPTNKAPKLLLKGSGNLKGSSVGYKKIEFTFVEKKGENTYFTTNLHFKPSKDE
>WP_002311824.1 MULTISPECIES: hypothetical protein 
MQIGVLKWLQFTKQKGVHFPMQFLEPKNKNAKSVDWEISEQVRVIVKQYAEYAERTESEAVDEFLLNILDDKKFIEWIANKRSNKRIVEKMGIKDRVG
>WP_006191450.1 flavodoxin family protein 
MITCLFGSSRKDGNSAIAVENLLKSLNVNFVNLYQSNIEKVTDNRHSKGANFHNDDYEQILIKVLESDIIIFSTPLYWYSMSASLKLFIDRWTESLRDTQIDNFKEIMSQKKYLILIIGGDNPHTKAQPLVNQFKLIFEFMNITNYRFLIGEGNKPFDILNDSQFIEELANINLALKKGDIYD
>WP_006191453.1 hypothetical protein 
MLISLVTPVFALLVIGGVIWVIIEGIVHISKKNKAIDNFLNQVNKVSETYKFATTFLFLILATAGISQFYLYYIVSAFLFWLVILTFGIAGIIFLMPYGLCFLPFYKQKKKKQTFKKYMVYTTIGLSICLGLSLVLVHTTKIYMDEGGVRYYYGSFVMKQAGGYAYLALAVLSTLLIVAKKATNKNKEIETVDNTNIMER
>WP_006191454.1 MULTISPECIES: methyltransferase domain-containing protein 
MFMQNRNDFIEKLLDRAQIEEGMRVLDIGCATGEVTQLIAKRVGTNGEVVGVDVNESLLKIANENNQYNNVSYQSSDIYQLPETMGHFDAIVGRRVLMYLPDAEKCLQILKSILKPEGILCFQESDAINAGVGADTLSLHQSAIQWIWETVKQEGGNIHIGQNLYNLFNNNGMHVVDYFAEVVIQTSMDNDLAWLVDVMLPRMKAHGVINDDFSLDEFKSNLEQEAINNQCAFIRDMAFGIIGKA
>WP_006191457.1 tandem-type lipoprotein 
MMKRLNKLVLGIIFLFLVISITAGCGIGKEAEVKKSFEKTLSMYPIKNLEDLYDKEGYRDDQFDKKDKGTWIIGSEMATQNKGEALKVKGMVLYMNRNTKTTKGFYYVNVVKKDGDGRPQDNKIEYPVKMVDNKIIPTKGIKDENIKKEIENFKFFAQYGSFKDLSKYKDGDISYNPEVPSYSAKYQLTNDDYNVKQLRKIYDIPTNKAPKLLLKGSGDLKGSSVGYKDIEFTFVEKKGENTFFTDSLHLEPSEDK
>WP_006191459.1 tandem-type lipoprotein 
MMKRLNKLVLYISFLILVISIVAGCGTGKEAEIKKSFEKTLSMYPIKNLEDLYDKEGYRDDEFDKNDKGTWTISSEMAIQKKGEALNIKGMVLKLNRNTRSAKGFYYVNAIKKDENGRPQDKQIEYPVKMIDNKIIPTKDIKDEKIKKEIKNFKFFAQYGNFKDLSKYKDGNISYNPEAPIYSAKYQLTNDDYNVKQLRKRYDIPTNKAPKLLLKGSGNLDGSSVGYKKNEFTFVEKKGENTYFTANLHFKPSNDE
>WP_006191463.1 alpha/beta hydrolase 
MTKKEYKIDPGKIKSNSEETSAIASISYEIENANDNGLNKARITEQVTYLKNQDKFPKNLDYIESYTDPSTGTTATAFLNKDTGKVTVGMAGTNFHGDQLKRVALSSMSPLLFPPSKQDVKDVRGTMKDGVADLAIGVGMVNYKGKHFANTQQFIENLQKKYEIDTVTGHSLGGRDAIFLGLRYNIKNVVAYNPAPLEVKSIRNKFGGQLFRNTTFPDEKYLKELMDNYDGDITKVITQKDGLDYLVKRTDHLTCGDVLRINNGQGHAMENFLGEKEQREIIEELMLVKGYRDANDKAFKALKKNTEKKLGKIDEIKSKLLQTNGGALSSSQQKLLETLVAFSVAEGLSKMVDQELQQLKNMFNLMDEKFEANWKDAQEASDIVGKHLSYPEKVSALDNGGVNESKLATEPHNEIKDKLNKITDLSKKYNSYLQQIEKSINEIVAKDQQLAGQIGDLI
>WP_006191470.1 M20 family metallopeptidase 
MNQQLIETLKSKEDKMIEIRRYLHQHPELSFHEDETAKYIAEFYKGKDVEVETNVGPRGIKVTIDSGKPGKTLAIRADFDALPITEDTGLSFASQNKGVMHACGHDAHTAYMLVLAETLAEMKDSFTGKVVVIHQPAEEVPPGGAKAMIENGVLDGVDHVLGVHVMSTMKTGNVYYRPGYVQTGRAFFKLKVQGKGGHGSSPHMANDAIVAGSYFVTALQTVVSRRLSPFETGVVTIGSFEGKGQFNVIKDVVEIEGDVRGLTDATKATIEKEIKRLSKGLEDMYGVTCTLEYNDDYPALYNDPEFTEYVAKTLKEANLDFGVEMCEPQPPSEDFAYYAKERPSAFIYTGAAVEDGEIYPHHHPKFNISEKSLLISAEAVGTVVLDYLKGDN
>WP_006191471.1 DUF1648 domain-containing protein 
MSKIRSFTILSLLIYLAMMCYTVVTYSKLPTKVPIHYNLAGDADNFADKWVLLLINSAFIVIWLIFFIAGRYYERFAKWSHYNHTPREIRAIKLFLSTLNLEIMSYMSIFTVLEIWQIQHQHQFNLLWFNMIFIIIIGLTLVIFCLLPTIHKMRDSQ
>WP_006191473.1 staphyloferrin B ABC transporter permease subunit SirC 
MTEKINKKDNYHLIFALIFLAIVSVVSMMIGSSFIPLQRVLMYFINPNDSIDQFTLEVLRLPRITLAILAGAALGMSGLMLQNVLKNPIASPDIIGITGGASLSAVVFIAFFSHLTIHLLPLFAVLGGAVAMMILLVFQTKGQIRPTTLIIIGISMQTLFIALVQGLLITTKQLSAAKAYTWLVGSLYGATFKDTIILGMVILAVVPLLFLVIPKMKISILDDPVAIGLGLHVQRMKLIQLITSTILVSMAISLVGNIGFVGLIAPHIAKTIVRGSYAKKLLISAMIGAISIVIADLIGRTLFLPKEVPAGVFIAAFGAPFFIYLLLTVKKL
>WP_006191474.1 N-
MNREMLYLNRSDIEQAGGNHSQAYVDALTEALTAHAHNDFVQPLKPYLRQDPENGHIADRIIAMPSHIGGEHAISGIKWIGSKHDNPSKRNMDRASGVIILNDPETNYPIAVMEASLISSMRTAAVSVIAAKHLAKKGFKDLTIIGCGLIGDKQLQSMLEQFDHIERVFVYDQFSEACARFVDRWQQQRPEINFIATENAKEAVSNGEVVITCTVTDQPYIEYDWLQKGAFISNISIMDVHKEVFIKADKVVVDDWSQCNREKKTINQLVLEGKFSKEALHAELGQLVTGDIPGREDDDEIILLNPMGMAIEDISSAYFIYQQAQQQNIGTTLNLY
>WP_006191475.1 staphyloferrin B biosynthesis protein SbnC 
MQNHTAVNTAQTIILRDLVDALLFEDIAGIVSNSDITKENGQTLLIYERETQQIKIPVYFSALNMFRYESSQPITIEGRVSKQPLTAAEFWQTIANMNCDLSHEWEVARVEEGLTTAATQLAKQLSELDLASHPFVMSEQFASLKDRPFHPLAKEKRGLREADYQVYQAELNQSFPLMVAAVKKTHMIHGDTANIDELENLTVPIKEQATDMLNDQGLSIDDYVLFPVHPWQYQHILPNVFATEISEKLVVLLPLKFGDYLSSSSMRSLIDIGAPYNHVKVPFAMQSLGALRLTPTRYMKNGEQAEQLLRQLIEKDEALAKYVMVCDETAWWSYMGQDNDIFKDQLGHLTVQLRKYPEVLAKNDTQQLVSMAALAANDRTLYQMICGKDNISKNDVMTLFEDIAQVFLKVTLSFMQYGALPELHGQNILLSFEDGRVQKCVLRDHDTVRIYKPWLTAHQLSLPKYVVREDTPNTLINEDLETFFAYFQTLAVSVNLYAIIDAIQDLFGVSEHELMSLLKQILKNEVATISWVTTDQLAVRHILFDKQTWPFKQILLPLLYQRDSGGGSMPSGLTTVPNPMVTYD
>WP_014363371.1 LysR-family regulatory protein 
MYIFILTFTPITEERLIFVTNKEMKDFKLNDIQNHTLLVTEKGCSYREQLEKILYKYSFSTKQMIEFLGIESLKKHLKNSDGIALLPEFIVADELENKSLFQIDVDVDITNLETTLIINPESSKQVLESFVKDVFL
>WP_017804847.1 tandem-type lipoprotein 
MIKRVNKLVLGISFLFLIISITAGCGMGKEAEIKKSFEKTLSMYPIKNLEDLYDKEGYRDDEFDKNDKGTWIIGSEMATQNKGEALKVKGMVLYMNRNTKTTKGFYYVNAVKKDGDGRPQDNKIEYPVKMVDNKIIPTKGIKDENIKKEIENFKFFAQYGSFKDLSKYKDGDISYNPEVPSYSAKYQLTNDDYNVKQLRKRYDIPTNKAPKLLLKGSGDLKGSSVGYKDIEFTFVEKKGKNTFFTDSLHLEPSEDK
>WP_017804848.1 NAD(P)H-dependent oxidoreductase 
MITCLFGSSRKDGNSAIAVENLLKNLNVNFVNLYQSNIEKVTDNRHSKGANFHNDDYEQILIKVLESDIIIFSTPLYWYSMSASLKLFIDRWTESLRDPQIDNFKEIMSQKKYLILIIGGDNPHTKAQPLVNQFKLIFEFMNITNYRFLIGEGNKPFDILNDSQFIEELANINLALKKGDIYD
>WP_020976823.1 LysR family transcriptional regulator 
MNLNILKSFLVTSETKNLTKASELLNYSQSTVSTHIEKLERQLDVKLFYRKKYGMELTEEGLAYVKYAKVILDSNSEYEREIKGLYNKKVNISINMQESQYLYRYYNKISEWLAEHPYVNLRFKSAHSNFYIKEEIANFKSDISLITDEKIINSNLTAIPITEERLIFVTNKEMKDFKLNDIQNHILLVTEKGCSYREQLEKILYKYSFSTKQMIEFLGIESLKKHLKNSDGIALLPEFIVADELQNKSLFQIDVDVDIPNLETTLIINPESSKQVLESFVKDVFL
>WP_020976825.1 alpha/beta hydrolase 
MKQSVNFKSKTNLLAANLYTPEQFDESKKYPAITVCHPGGGVKEQTAGMYAEKLAEFGYVTVVYDASHQGESEGSPRYLEDPFARTEDVRASVDYLTTLDFVDNDRIGALGVCAGGGYTVSAARTERRIKTLATVSMVDIGALFRKGPGDVVSIDDQLAFMTQVADQRTAEANGADYGITGYVPEEIDDSMPENSTMVQGHDYYLTERGQHKNAPNKLLLRSFSEVLTFAPFTYIDELLTQPFLAIAGTEADTIEYSVNAVEKAAGNNNELYKIEGASHVDLYDIPEYINQVLPKLESFYKETL
>WP_020976826.1 TetR/AcrR family transcriptional regulator C-terminal domain-containing protein 
MNVGDLRVVKTRASIKKAFMTLLFEKDFDTISIKEITEFAQIGRKTFYLHYIDKYDLLDQVVSEKLIELEQISEAKKSLGIQEGTQLWFEFFENNRTFLMKIFNINNASNYKKKLLHFIEEEFKKKVPTRVATEKGLDYDLYINFISNGIIGLLDIYLNSSEDTEEQEKITLQVSRLLSLYDLI
>WP_020976827.1 methyltransferase domain-containing protein 
MFMQNRNDFIEKLLDKAQIKEGMRVLDIGCATGEVTQLIAKRVGTNGEVVGVDVNESLLKIANENNQYNNVSYQYSDIYQLPETMGHFDAIVGRRVLMYLPDAEKCLQILKSILKPEGILCFQESDAINAGVGADALSLHQSAIQWIWEKVKQEGGNIHIGQNLYNLFNKNGMHVVDYFAEAVIQTSMDNDLAWLVDVMLPRMKAHGVINDDFSLDEFKLNLEHEAINNQCAFIRDMAFGIIGKA
>WP_020976828.1 hypothetical protein 
MKKFNNWILNAISGSQTDKNETTEELKGAKFIILYAYSMLVLLALVISNIFIHILEPKLSITTEIIIVLILIESLIGLRFLKGYDVRRGKDKENKKNSKDFVKLKSILVAILFTSLALTAGTIADIYGITDLGNTRSDLIVWSIGGIIFGLVCYTMEDKK
>WP_020976829.1 phosphatidylinositol-specific phospholipase C 
MKKCIKTLFLSIILVVMSGLYHSAHASDSLSKSPENWMSKLDESKHLTEINIPGSHDSGSFTLTDPVKSVWAKTQDKDYLTQMKSGVRFFDIRGRASADNMISVHHGMVYLHHELGKFLDDAKYYLSAYPNETIVMSMKKDYDSDSKVTKTFEEIFREYYYNNPQYQNLFYTGSNANPTLKETKGKIVLFNRMGGTYIKGGYGADTSGIQWADNATFETKINNGSLNLHVQDEYKDYYDKKVEAVKNLLAKAKTDSNKDNVYVNFLSVASGGSAFNSTYNYASHINPEIAKTIKANGKARTGWLIVDYAGYPWPGYDDIVSEIIDSNK
>WP_020976830.1 tandem-type lipoprotein 
MMKRLNKLVLGIIFLFLVIFIGGCGMGKEAEIKKIFEKTLSMYPIKNLEDLYDKEGYRDDQFDKKDKGTWTINSQMATQNKGEALKINGMLLKINRNTRSAKGFYYTNEIKTEKYKVAQDNQKKYPVKMVDNKIIPTKDIKDENIKKEIENFKFFAQYGNFKDLKKYKDGDISYNPEVPSYSAKYQLTNDDYNVKQLRKRYDIPTNNAPKLLLKGSGNLKGSSVGYKKIEFTFVENKNENIYFTDSLYLEPSEDK
>WP_020976831.1 tandem-type lipoprotein 
MKCLSKWAFYISFLILVISITDGCGIGKEAEVKKSFEKTLSMYPIKNLEDLYDKEGYRDNQFDKNDKGTWIVNSEMATQNKGEALKIKGMVLYMNRNTKTTKGYYYVNAIKNDKDGRPQENEKRYPVKMVDNKIIPTKEIKDKNIKKEIENFKFFVQYGSFKDLSKYKDGDISYNPEVPSYSAKYQLTNDDYNVKQLRKRYDIPTSKSPKLLLKGSGNLKGSSVGYKNIEFTFVEEKGKNIYFSDSLDYKKSGEV
>WP_020976832.1 tandem-type lipoprotein 
MIKRINKLGLGISLLFLIISITAGCGMGKEAEIKKSFEKTLSMYPIKNLEDLYDKEGYRDDEFDKNDKGTWTISSEMAIQKKGEALNIKGMVLKLNRNTRSAKGFYYVNAIKKDENGRPQDNQIEYPVKMIDNKIIPTKEIKDKNIKKEIENFKFFVQYGSFKDLSKYKDGDISYNPEVPSYSAKYQLTNDDYNVKQLRKRYNIPTNKAPELLLKGSGNLDGSSVGYKKIEFTFVEKKGENTYFTANLHFKPSEDE
>WP_020976836.1 M20 family metallopeptidase 
MNQQLIEALKSKEDKMIEIRRYLHQHPELSFHEDETAKYIAEFYKGKDVEVETNVGPRGIKVTIDSGKPGKTLAIRADFDALPITEDTGLSFASQNKGVMHACGHDAHTAYMLVLAETLAEMKDSFTGKVVVIHQPAEEVPPGGAKAMIENGVLDGVDHVLGVHVMSTMKTGNVYYRPGYVQTGRAFFKLKVQGKGGHGSSPHMANDAIVAGSYFVTALQTVVSRRLSPFETGVVTIGSFDGKGQFNVIKDVVEIEGDVRGLTDATKATIEKEIKRVSKGLEALYGVTCTLEYNDDYPALYNDPEFTEYVAKTLKEADLEFGVEICEPQPPSEDFAYYAKERPSAFIYTGAAVEDGEIYPHHHPKFNISEKSLLISAEAVGTVVLDYLKGDN
>WP_020976837.1 oleate hydratase 
MYYSYGNYEAFARPKKPENVENKSAYLIGSGLASLAAACFLIRDGQMEGSKIHILEELPKAGGSLDGENMPLKGYVVRGGREMENHFECLWDLFRSIPSLEIDNASVLDEFYWLNKEDPNYSRCRVIEKQGQRLVTDGDFTLTKKAIKEILDLCLTNEEDLDDVKITDVFSDDFFNSNFWIYWKTMFAFEPWHSAMEMRRYLMRFVHHIGGLADFSALKFTKYNQYESLVLPMVEYLKSHEVQFEYDVKVEDIKVDVTTSQKIAREILIDRNGNAESIKLTVDDLVFVTNGSITESSTYGDNDTPAPPTDELGGSWTLWKNLARQSPEFGNPDKFCQNIPKKSWFVSATSTTNNKDIIDTIESICKRDPLAGKTVTGGIITINDSAWQISFTINRQQQFKDQPKNEISTWIYALYSDVNGDYIKKPITECSGNEMCQEWLYHLGVPTDKIEDLAKHASNTIPVYMPYITSYFMTRAIGDRPLVVPHQSQNLAFIGNFAETERDTVFTTEYSVRTAMEAVYQLLNIDRGIPEVINSTFDLRVLMDAIYELNDHQDLREITKDSKMQKLALAGFLKKIKGTYIESLLKEHKLL
>WP_020976838.1 2,3-diaminopropionate biosynthesis protein SbnA 
MIEKSQACHDSLLDSVGQTPMVQLHQLFPKHEVFAKLEYMNPGGSMKDRPAKYIIEHGIKHGLITENTHLIESTSGNLGIALAMIAKIKGLKLTCVVDPKISPTNLKIIKSYGANVEMVEEPDAHGGYLMTRIAKVQELLATIDDAYWINQYANELNWQSHYHGAGTEIVETIKQPIDYFVAPVSTTGSIMGMSRKIKEVHPNAQIVAVDAKGSVIFGDKPINRELPGIGASRVPEILNRSEINQVIHVDDYQSALGCRKLIDYEAIFAGGSTGSIIAAIEQLITSIEEGATIVTILPDRGDRYLDLVYSDTWLEKMKSRQGVKSE
>WP_020976839.1 N-
MNREMLYLNRSDIEQAGGNHSQVYVDALTEALTAHAHNDFVQPLKPYLRQDPENGHIADRIIAMPSHIGGEHAISGIKWIGSKHDNPSKRNMERASGVIILNDPETNYPIAVMEASLISSMRTAAVSVIAAKHLAKKGFKDLTIIGCGLIGDKQLQSMLEQFDHIERVFVYDQFSEACARFVDRWQQQRPEINFIATENAKEAVSNGEVVITCTVTDQPYIEYDWLQKGAFISNISIMDVHKEVFVKADKVVVDDWSQCNREKKTINQLVLEGKFSKEALHAELGQLVTGDIPGREDDDEIILLNPMGMAIEDISSAYFIYQQAQQQNIGTTLNLY
>WP_020976840.1 staphyloferrin B biosynthesis protein SbnC 
MQNHTAVNTAQTIILRDLVDALLFEDIAGIVSNSEITKENGQTILIYKRETQQIKIPVYFSALNMFRYESSQPITIEGRLSKQPLTAAEFWQTIVKMNRDLSHEWEVARVEEGLTTAATQLTKQLSELDLASHPFVMSEQFASLKDRPFHPLAKEKRGLREADYQVYQAELNQSFPLMVAAVKKTHMIHGDTANIDELESLTAPIKEQATDMLNDQGLSIDDYVLFPVHPWQYQHILPNVFAKEISEKLVVLLPLKFGDYLSSSSMRSLIDIGAPYNHVKVPFAMQSLGALRLTPTRYMKNGEQAEQLLRQLIEKDEALAKYVMVCDETAWWSYMGQDNDIFKDQLGHLTVQLRKYPEVLAKNDTQQLVSMAALAANDRTLYQMICGKDNISKNDVMTLFEDIAQVFLKVTLSFMQYGALPELHGQNILLSFEDGRVQKCVLRDHDTVRIYKPWLTAHQLSLPKYVVREDTPNTLINEDLETFFAYFQTLAVSVNLYAIIDAIQDLFGVSEHELMSLLKQILKNEVATISWVTTDQLAVRHILFDKQTWPFKQILLPLLYQRDSGGGSMPSGLTTVPNPMVTYD
>WP_020977952.1 TetR/AcrR family transcriptional regulator C-terminal domain-containing protein 
MNVGDLRVVKTRASIKKAFITLLFEKDFDTISIKEITEFAQIGRKTFYLHYIDKYDLLDQIVSEKLTELEQISEAKKSLGIQEGTQLWFEFFENNRTFFMKIFNINNASNYKKKLLHFIEEEFKKKVPTRVATEKGLDYDLYINFISNGIIGLLDIYLNSSENTEEQEKITLQVSRLLSLYDLI
>WP_021075398.1 hypothetical protein 
MFEEYKKIDDLENAYEIELKRIERDIQNLSDLKYHLRRENEQSYDAFLYLKNKMNYSEESNAKVRRLVEEFDYEADTYIRQKELKLEDYKEEIRREYIQQSEKIMEAK
>WP_021286015.1 persulfide dioxygenase-sulfurtransferase CstB 
MFFKQFYDNHLSQASYLVGCQRTGEAIIIDPVRDLSKYIEVADSEGLTITQATETHIHADFASGIRDVAKRLNANIYVSGEGEDALGYKNMPSKTQFVKHGDIIQVGNVKLEVLHTPGHTPESISFLLTDLGGGSSVPMGLFSGDFIFVGDIGRPDLLEKSVQIKGSTEISAKQMYESVQNIKNLPDYVQIWPGHGAGSPCGKALGAIPISTIGYEKINNWAFNEIDETKFIESLTSNQPAPPHHFAQMKQVNQFGMNLYQSYDVYPSLDNKRVAFDLRSKEAFHGGHTKGTINIPYNKNFINQIGWYLDFEKDIDLIGDKSTVEKAKHTLQLIGFDKVAGYRLPKSGISTQSVHSADMTGKEEHVLDVRNDEEWNNGHLYQAVNIPYGKLLNENIPFNKEDKIYVHCQSGVRSSIAVGILESKGFENVVNIREGYQDFPESLK
>WP_021758025.1 MULTISPECIES: hypothetical protein 
MAKLIHLLSILYRLSSDKKFTVKQISDTCHNGGKSLYSAITNLKK
>WP_023914430.1 tRNA-dihydrouridine synthase 
MKENFWSELPRPFFILAPMEDVTDIVFRHVVSEAARPDVFFTEFTNTESFCHPEGIHSVRGRLTFSEDEQPMVAHIWGDKPEQFRETSIQLAKMGFKGIDLNMGCPVANVAKKGKGSGLILRPDVAAEIIQATKAGGLPVSVKTRLGYYEIDEWKDWLKHVFEQDIANLSIHLRTRKEMSKVDAHWELIEAIKNLRDEIAPNTLLTINGDIPDRKTGLELAEKYGIDGVMIGRGIFHNPFAFEKEPREHTSKELLDLLRLHLSLFNKYEKDEIRQFKSLRRFFKIYVRGIRGASELRHQLMNTQSIAEARALLDEFEAQIDEDVKIEL
>WP_023914472.1 staphyloferrin B ABC transporter substrate-binding protein SirA 
MNKVIKMLVVTLAFLLVLAGCSGNSNKQSSDNKDKETTSIKHAMGTTEIKGKPKRVVTLYQGATDVAVSLGVKPVGAVESWTQKPKFEYIKNDLKDTKIVGQEPAPNLEEISKLKPDLIVASKVRNEKVYDQLSKIAPTVSTDTVFKFKDTTKLMGKALGKEKEAEDLLKKYDDKVVAFQKDAKAKYKDAWPLKASVVNFRADHTRIYAGGYAGEILNDLGFKRNKDLQKQVDNGKDIIQLTSKESIPLMNADHIFVVKSDPNAKDAALVKKTESEWTSSKEWKNLDAVKNNQVSDDLDEITWNLAGGYKSSLKLIDDLYEKLNIEKQSK
>WP_024273388.1 MULTISPECIES: tandem-type lipoprotein 
MIKRVNKLVLGISFLFLIISIVVGCGTGKEAEIKKSFEKTLSMYPIKNLEDLYDKEGYRDDQFDKNDKGTWIVRSSMSIQSNGKDMNIKGMVLYMNRNTRTTNGYYYVDVIEREDKGIHRDNEKRYPVKMVDNKIIPTKEIKDEKIKKEIENFKFFVQYGDFKDLSKYKDGDISYNPEVPSYSAKYQLTNDDYNVKQLRKRYNIPTNKAPKLLLKGTGNLKGSSIGYKKIEFTFVEKKGENIYFSDGLHFNPSEDK
>WP_024273389.1 MULTISPECIES: tandem-type lipoprotein 
MMKRLNKLVLYISFLILVISITAGCGIGKEAEIKKSFEKTLSMYAIKNLEDLYDKEGYRDDQFDKNDKGTWIINSEMVVQPKGERMKSKGMVLYMNRNTKTTIGKYIVSETLHDEDGRPKSIDKEYPVKMVDNKIIPTKGIKDENIKKEIENFKFFAQYGSFKDLSKYKDGDISYNPEVPSYSAKYQLTNDDYNVKQLRKRYNIPTNKAPKLLLKGTGNLKGSSVGYKDIEFTFVEKKGENIYFSDSLHLEPSEDK
>WP_025173820.1 tandem-type lipoprotein 
MIKRVNKLVLGISFLLLIISIVAGCGTGKEAEIKKSFEKTLSMYPIKNLEDLYDKEGYRDDQFDKNDKGTWIINSEMVVQPKGERMKSKGMVLYMNRNTKTTTGKYIVSETLHDEDGRPKSKDKEYPVKMVDNKIIPTKDIKDEKIKKEIENFKFFVQYGDFKDLSKYKDGDISYNPEVPSYSAKYQLTNDDYNVKQLRKRYNIPTNKAPKLLLKGTGNLKGSSVGYKDIEFTFVEKKGENIYFSDSLHLEPSEDK
>WP_025174228.1 tandem-type lipoprotein 
MMKRLNKLALYISFLILVISITAGCGIGKEAEIKKSFEKTLSMYPIKNLEDLYDKEGYRDDQFDKNDKGTWIINSEMVVQPKGERMKSKGMVLYMNRNTKTTTGKYIVSETLHDEDGRPKSKDKEYLVKMVDNKIIPTKEIKDEKIKKEIENFKFFAQYGNFKDLSKYKDGDISYNPEVPSYSAKYQLTNDDYNIKQLRKRYDIPTNKAPKLLLKGTGNLKGSSVGYKEIEFTFVEKKGENIYFSDSLHLEPSEDK
>WP_025174266.1 tandem-type lipoprotein 
MKRFKKIVLCISFLFLTIFIGGCSMGKEAEIKKSFEKTLSMYPIENLEDLYDKEGYRDDQFDKNDKGTWIINSQMAIQNKGEALKIKGMLLKINRNTRSAKGFYYTNEIKTEKYEVAQDNQKKYPVKMIDNKFIPAEEVKDEKIKTEIQNFKFFAQYSNFKDLMNYKDGDISYNPEVPSYSAKYQLTNDDYNVKQLRKRYDIPTNKAPKFILKGTGDLKGSSVGYKKIEFTFVENENENIYFTDSLYFESSEDK
>WP_025174763.1 tandem-type lipoprotein, partial 
KIKKSFEKTLSMYPIKNLEDLYDKEGYRDDEFDKNDKGTWIIGSEMATQNKGEALKVKGMVLYMNRNTKTTKGYYYVNAIKNDKDGRPQENEKRYPVKMVDNKIIPTKEIKDKNIKKEIENFKFFVQYGNFKDLSKYKDGDISYNPEVPSYSAKYQLTNDDYNVKQLRKRYDIPTNKAPKLLLKGTGNLKGSSVGYKDIEFTFVEKKEENIYFSDGLIFKPSEDK
>WP_025174942.1 tandem-type lipoprotein 
MMKRLNKLVLYISFLILVISITAGCGIGKEAEIKKSFEKTLSMYAIKNLEDLYDKEGYRDDQFDKNDKDTWIINSEMVVQPKGERMKSKGMVLYMNRNTKTTIGKYIVSETLHDEDGRPKSIDKEYPVKMVDNKIIPTKGIKDENIKKEIENFKFFAQYGSFKDLSKYKDGDISYNPEVPSYSAKYQLTNDDYNVKQLRKRYNIPTNKAPKLLLKGTGNLKGSSVGYKDIEFTFVEKKGENIYFSDSLHLEPSEDK
>WP_025175007.1 hypothetical protein 
MRHDIYEGVLFYLMKGIKPNYAELGRQYNCDPRTVKKYYEAGKENELERLKKRQQNKKASKLDPFKEIIDKKI
>WP_025175008.1 tandem-type lipoprotein 
MMKRLNELVLYISFLILVISITAGCGIGKEAEIKKSFEKTLSMYPIKNLEDLYDKEGYRDDQFDKNDKGTWIINSEMAIQNKGERMKSKGMILYMNRNTKTTTGKYIVSETLHDEDGRPKSKDKEYPVKMVDNKIIPTKDIKDEKIKKEIENFKFFVQYGDFKDLSKYKDGDISYNPEVPSYSAKYQLTNDDYNVKQLRKRYNIPTNKAPKLLLKGTGNLKGSSVGYKDIEFTFVEKKGENIYFSDSLHLEPSEDK
>WP_025175240.1 tandem-type lipoprotein 
MKRFKKIVLCISFLFLTIFIGGCGMGKEAEIKKSFEKTLSMYPIKNLEDLYDKEGYRDDQFDKKDKGTWIINSQMAIQNKGEPMKSKGMVLYMNRNTRTTNGYYYVNVIKGEDKGKHQDNEKRYPVKMVDNKIIPTKEIKDEKIKKEIENFKFFVQYGNFKDLSKYKDGDISYNPEAPIYSAKYQLTNDDYNVKQLRKRYDIPTNKAPKLLLKGSGNLKGSSVGYKDIEFTFVENKSENIYFSDGLVFKPNGGK
>WP_025175432.1 MULTISPECIES: TfoX/Sxy family protein 
MATEKDINDLFLNHVNSNAVKTRKMMGEYIIYYDGVVIGGLYDNRLLVKATKSARHQLQDNTLVSPYPGAKEMILIPDITEAINLTNLFELIKNDLKN
>WP_025175749.1 tandem-type lipoprotein 
MKRFKKIVLCISFLFLTIFIGGCSMGKEAEIKKSFEKTLSMYPIENLEDLYDKEGYRDDQFDKNDKGTWIINSQMAIQNKGEALKIKGMLLKINRNTRSAKGFYYTNEIKTEKYEVAQDNQKKYPVKMIDNKFIPAEEVKDEKIKTEIQNFKFFAQYSNFKDLMNYKDGDISYNPEVPSYSAKYQLTNDDYNVKQLRKRYDIPTNKAPKFILKGTGDLKGSSVGYKKIEFTFVENENENIYFTDSLYFEPSEDK
>WP_025175750.1 hypothetical protein 
MFEEYKKIDDLENAYEIELKRIDREIQNLNDLKYHLRRENEQSYDAFLYLKNKMNYSEESNAKVRRLVEEFDYEADSYIRQKELKLENYKEEIRREYIQQSEKIMEVK
>WP_025380736.1 2,3-diaminopropionate biosynthesis protein SbnA 
MIEKSQACHDSLLDSVGQTPMVQLHQLFPKHEVFAKLEYMNPGGSMKDRPAKHIIEHGIKHGLITENTHLIESTSGNLGIALAMIAKIKGLKLTCVVDPKISPTNLKIIKSYGANVEMVEEPDAHGGYLMTRIAKVQELLATIDDAYWINQYANELNWQSHYHGAGTEIVETIKQPIDYFVAPVSTTGSIMGMSRKIKEVHPNAQIVAVDAKGSVIFGDKPINRELPGIGASRVPEILNRSEINQVIHVDDYQSALGCRKLIDYEGIFAGGSTGSIIAAIEQLITSIEEGATIVTILPDRGDRYLDLVYSDTWLEKMKSRQGVKSE
>WP_025786420.1 HTH-type transcriptional regulator SarS 
MKYNNHDKIRDFIIIEAYMFRFKKKVKPEVDMTIKEFILLTYLFHQQENTLPFKKIVSDLCYKQSDLVQHIKVLVKHSYISKVRSKIDERNTYISISEEQREKIAERVKLFDQIIKQFNLADQSESQMIPKDSKEFLNLMMYTMYFKNIIKKHLTLSFVEFTILAIITSQNKNIVLLKDLIETIHHKYPQTVRALNNLKKQGYLIKERSTEDERKILIHMDDAQQDHAEQLLAQVNQLLADKDHLHLVFE
>WP_029163516.1 hypothetical protein 
MNKLTIISLSILDNKEKKANKFEFSEKSNLIISERNGEGKSSLIKSIQYCLGSNLKAFPKGWDYKNYVFQLEIVIDKNKILIQRYNNIITVLDDGKIKKFGYLKDYSDWFQDKMEMNLKLVSKNKNTSSLASLEAILSPLYIDQDKSWDGILYKNSFEGLAQYKSQSFPKEVFEYYLGISNNIMNDKINKLNKYREKSKEKK
>WP_029550026.1 IS21 family transposase 
MKLSLDINTDFEVTTLTDLPKLKIVMENLNMKINKSEIARHMGVDRRTVDKYLNGFEPTKKRNRQSIIDKYYPIIEKLLSDSSEQKFYYKRILWQYLKDKHGLTCAYSTFRAYILKHDEFNRYFMKGYQQMSPKGTTRFETKAGHQAQFDWKEGINFKTKDNQIVSLNIGVLLLPYSRFVIMQVTMNKSSDVLFNLLTQAFELMGGVPNELVTDNMKTVMDQPRTERTNGQINRRFKQFADDFNFKVKPCIAGRPRTKGKVESIMKILDEIHAYQGELYLEEIPKFISNLNERLNYSVHTSTGKIPIIALEKEKSFLQPLPNVNVRNSYKVKHKYLKVNRSNMITYKSNQYSVPAEYCGKIVEVQVYDQKLHVYYNTKSICEHLITQRKLNYQKEHYLETLSSSFGNREMDDINQIAIDNLNAIGELYDE
>WP_029693997.1 MULTISPECIES: tandem-type lipoprotein 
MIKRVNKLVLGISFLFLIISIVAGCGTGKEAEIKKSFEKTLSMYPIKNLEDLYDKEGYRDDQFDKNDKGTWIVNSEMATQNKGEALKIKGMVLYMNRNTKTTKGYYYVNAIKNDKDGRPQENEKRYPVKMVDNKIIPTKEIKDKNIKKEIENFKFFVQYGNFKDLSKYKDGDISYNPEVPSYSAKYQVTNDDYNVKQLRKRYDIPTNKAPKLLLKGTGNLKGSSVGYKDIEFTFVEKKGKNIYFSDSLDYKKSGEV
>WP_029753337.1 hypothetical protein 
MTLLEYSNIGNTPFEKLLGHNKNLLKYWNNLSDFLSSDGAISKDLKEELRRLLAQQNGCQYCKAKGSPTNKFLNEKSLLCVGFVEVYLKSKQNIPESSISLLKETMTDEEIIELITFVLFTTAQQHLGAILRLSE
>WP_031588347.1 MULTISPECIES: hypothetical protein 
MRINHAGTLSVDYFVSYLNLIMISREVSLKEAISYMKNEFFKGEPDMYGKITKTHFNQAIQELKQK
>WP_031588348.1 MULTISPECIES: metalloregulator ArsR/SmtB family transcription factor 
MEIIQSSPNRTEEEQLDFYEQMFNALADKIRLKILHSIRQSDSKSLCVCDLEELLALKQSKLSYHLKKLVDANILIAEKHGTWNYYKINEQQIQVVLKEDTCCKIL
>WP_031588349.1 MULTISPECIES: permease 
MVDSIMEFIKTFLMLFFELLLLFIVVSFIVSLIQQVVSEEKIKKLLSKPNKAVNYILGMIFGAVTPFCSCSTIPILAGLLNSKVPFGPAMSFLIASPLMNPLMIFMLWALLGWKVAVVYFVVLAIFSILTGLVFSKMNLAESYKGVNVKGDGFFANKSGSRFKQALNDAWAFLYPMLPYLFIGVFIGAFIYGFIPEEFITKYASGDGFISVFIASVIGIPMYIRPETVLPIAEALVSKGMSLGTVVALIIGGAGASIPEVVLLSKLFKKKFVISFVIAILVVAIATGLIVNMII
>WP_031588350.1 methyltransferase domain-containing protein 
MNPETSVINRYGNAAKNHEENLCCPVEYDTKYLKIIPDEIIEKDYGCGDSLGKIQEGDTVLDLGSGGGKVPYIVSQIVGETGKVIGVDMNDDMLNLAKKYQNQMIEKIGYDNVSFYKGKIQNLKLDLEVLDKYLQEHPARDLGTYQSINQYINYLENEMTMIKDNSIDVVISNCVLNLVSTEEKEELFKEIYRVLKDGGKAVISDIVSSVEVPEQLRQDEDLWSGCYSGAIEEKSFIEAFENVGFYGVEIDKRESTWTTIEGIDFRSMTIIAHKGKEGPCIDKGQSVIYKGPFKHIEDDDDHIFERGERTFVCEKTFNILKQSPYKDVFEFINENEEAIDIEECCDTSCGC
>WP_031588351.1 MULTISPECIES: Mu transposase C-terminal domain-containing protein 
MIQNLADFTEEERKKAMERYRVLEPYLKNLKSVRTVSKSAKIPKRTLYNWINRYKNDGLAGLTDKTRKDKHRIKIDGDIINFVQNEYFSNRGISIASIYRKTKQWCNNKRVPEPSYYQVYNIIKRIPENLKAYSNMNSKKYAEKYDGIFLRECQRPNEIWQADHTMLDIEVLNEKNEIERPWLTIVLDDYSRAIAGFRIEFGSPDTERTALVLRQAIWKKGNSNWPICGIPEKFYTDHGKDYTSEHMQQVSANLKIELIYSKIGIPKGRGKIERFFQTVNLMFLQLLPGYTKNKKSRKHLTLEELNNKFEHFIINEYHYRKHGTTKEKPMQKWNQPDFLPQLPESRELLDLLLLTTSKPRKIHKDGIYFKGLRYFSTNLIAYITEEVFIRYDPQDISEIRVYLNNQFLSIAYCSDLENQSISIKEIERLRANKKRELGKSITRTRHLVQNLNRPKLSNEELSNNAKQVKKSKLKRYKND
>WP_031588352.1 MULTISPECIES: AAA family ATPase 
MTNKTFVETKQYRRFEEFCDNCAKYKYMGVCYGNPGVGKTFSAQYYANWDYVNPIITNYQKADDKGSNVHDDQFLNCKTIFYTAPPVRPSRIYKELLNLASELTLGKIGYRSLKRQEEFNGLEELVRLQPSNYEIDLIIIDEVDRLNYKTLEIIRDIYDQLDIGVVLIGMPGIEKRLSRYPQLYSRIGFSHQFEKLSNDELKHVLEYRWEELSLPLSYEDFEDYESINTVIKITNGNFRLVQRLFSQIIRIMEINELNKINVEVIETARDGLLIGENE
>WP_031588353.1 MULTISPECIES: recombinase family protein 
MRKIGYARVPYTDQNLDVEITHLLINGCDLVFSEKVNIYSKNQIELKSCLEELKENDILVINDLKTLGLTPKQFMDFIDNEIISKNLHLEVLNLNINTQNEYGQYFIRVFQMLLESEKVLVQERTSNGLKAAREKGRKGGRPQKVEKSQRYYIKQLYDSDKYTGEEIAQMTGLSRSSIYRIIKEML
>WP_031588356.1 tandem-type lipoprotein 
MMKRLNKLVLGISFLFLVISITAGCGMGEEAEIKKSFEKTLSMYPIKNLEDLYDKEGYRDDQFDKNDKGTWIVNSQMAIQNKGEPMKSKGMVLYMNRNTRTTNGYYYVNVIKGEDKGKHQDNEKRYPVKMVDNKIILTKEIKDENIKIEIENFKFFVQYGNFKDLSKYKDGDISYNPEVPSYSAKYQLTNDDYNVKQLRKRYNIPTNKAPKLLLKGTGNLKGSSVGYKDIEFTFVEKKGENIYFSDSLHLEPSEDK
>WP_031588359.1 tandem-type lipoprotein 
MMKRLNKLVLGIIFLFLVISITAGCGIGKEAEVKKSFEKTLSMYPIKNLEDLYDKEGYRDDQFDKNDKGTWIINSEMVIQPNNEDMVAKGMVLYMNRNTKTTKGYYYVNAIKNDKDGRPQENEKRYPVKMVDNKIIPTKEIKDKNIKKEIENFKFFVQYGNFKDLSKYKDGDISYNPEVPSYSAKYQLTNDDYNVKQLRKRYDIPTNKAPKLLLKGSGDLKGSSVGYKDIEFTFVEKKGKNTFFTDSLHLEPSEDK
>WP_031588361.1 DEAD/DEAH box helicase 
MSQLLNDTLSAWLLIESLSPGEVNFTAEDILSAEHFKNGAKQAQLQSFDEYFEIWNAERFIISEEKSETGELIFKFYRHCFRYNEINLKIQDIFDDYSEIHNPNGTHCYGYTFNTDKHGKVIVDSIHIPMIMSALKEIEKNKNANIEEKINDSVEKFVQKVKEILADEPINEFKLKKMDKAYDEYFSVLNSKKDGLFGHYVAIEYVKDSDLPQPEFNSFFISDIEKARKSPNQTLIDYIEGVEESQRIEVDENKEMFDKFLHPSRLPDGRWPSQTEFRLSLMQQLAVNQITSGNERISSVNGPPGTGKTTLLKDIFAHLVVERGKELAKLNNPKDAFVKTKIHETDDKYVYLLKESIAKYKMVVASSNNGAVENISKDLPKIEEIIRNPEKCKFPKYEQNYANLAHELKDFAEIAEGLIGESAWGLFSGVFGKSSNINKVLEHMLKKDGNDIGFARLLQNENNRMSYHELMTEWQAHQRAFLEELRHVEMLKEESIRAYDVYKNCESFSKIEQVINSEKTSIEEQVYHLDNETLRDNKEIEDLDNRINYIVKQIETLNELIKSIKESNKGFINKLKAMFNSEEDESYKDHNKEKQQLLTQQLELEKCKKNKHEDLVSKLKEKEKLIKQLTKVQLQLDELNSQLQELEAYRIESKITIPEKDFWSDNNYDERQVTNLWTSDELQYRRAMLFLRAMILHKLLLIANNTTIYYAINDFKDRRKLIDANPDKVHNAWNVMHLIFPVVSTTFASFKSMYGGIPKDFIDYLFIDEAGQAIPQAAVGALYRSKKVVAVGDPIQIEPVVTLESHLIDNIRKNYHVPEYLVSKEASVQSVADNANQYGFWKSDATDSNQKTWIGIPLWVHRRCLKPMFTIANQIAYNNKMVLPSNITKVGKTGWYDVKGNAVQKQFVKEHGEKVVGLLADDWIEAIKEGKNEPSSFVISPFSAVQQQIKRMLKQQLPTRIDIERTKINQWVDKSIGTVHTFQGKEAQKVYFVIGTDNTQDGAVNWSCEKPNLLNVAVTRAKKEFYVIGDMQRIQMKPFYETIFKERNVE
>WP_031588363.1 type II sulfide:quinone oxidoreductase Sqr 
MNKHYQIVIIGGGTAGVTVASRLLRKNQNLKEKIAIIDPADHHYYKPLWTLVGAGVSSLKSSRKDMESVIPEGAHWIKQAVSSFQPENNSVILGDNTVVYYDFLVVAPGLQINWSSIKGLKENIGKNGVCSNYSPDYVNETWNQISNFKQGNAIFTHPNTPIKCGGAPMKIMYLAEDYFRKHKIRSNANVIYATPKDALFDVGKYNKELERIVEERNITVNYNYNLVEIDGDKKVATFEHIKTYDRKTISYDMLHVTPPMGPLDVVKESTLSDSEGWVDVNPTTLQHKSYSNVFALGDASNVPTSKTGAAIRKQAPIVANNLLQVMNNQMLTHHYDGYTSCPIVTGYNRLILAEFDYNKNTKETMPFNQAKERRSMYIFKKDLLPKMYWYGMLKGLI
>WP_031771973.1 tandem-type lipoprotein 
MMKRLNKLVLGIIFLFLVISITAGCGIGKEAEVKKSFEKTLSMYPIKNLEDLYDKEGYRDDEFDKNDKGTWTISSEMAIQKKGEALNIKGMVLKLNRNTRSAKGFYYVNAIKKDENGRPQDKQIEYPVKMIDNKIIPTKDIKDEKIKKEIENFKFFAQYGNFKDLTKYKGGDISYNPEAPIYSAKYQLTNDDYNVKQLRKRYDIPTNKAPKLLLKGSGNLDGSSIGYKKIEFTFVEKKGENTYFTANLHFKPSNDE
>WP_031775135.1 staphyloferrin B biosynthesis protein SbnC 
MQNHTAVNTAQTIILRDLVDALLFEDIAGIVSNSEITKENGQTILIYERETQQIKIPVYFSALNMFRYESSQPITIEGRASKQPLTAAEFWQTIANMNCDLSHEWEVARVEEGLTTAATQLAKQLSELDLASHPFVMSEQFASLKDRPFHPLAKEKRGLREADYQVYQAELNQSFPLMVAAVKKTHMIHGDTANIDELENLTVPIKEQATDMLNDQGLSIDDYVLFPVHPWQYQHILPNVFATEISEKLVVLLPLKFGDYLSSSSMRSLIDIGAPYNHVKVPFAMQSLGALRLTPTRYMKNGEQAEQLLRQLIEKDEALAKYVMVCDETAWWSYMGQDNDIFKDQLGHLTVQLRKYPEVLAKNDTQQLVSMAALAANDRTLYQMICGKDNISKNDVMTLFEDIAQVFLKVTLSFMQYGALPELHGQNILLSFEDGRVQKCVLRDHDTVRIYKPWLTAHQLSLPKYVVREDTPNTLINEDLETFFAYFQTLAVSVNLYAIIDAIQDLFGVSEHELMSLLKQIFKNEVATISWVTTDQLAVRHILFDKQTWPFKQILLPLLYQRDSGGGSMPSGLTTVPNPMVTYD
>WP_031784202.1 M20 family metallopeptidase 
MNQQLIETLKSKEGKMIEIRRYLHQHPELSFHEDETAKYIAEFYKGKDVEVETNVGPRGIKVTIDSGKPGKTLAIRADFDALPITEDTGLSFASQNKGVMHACGHDAHTAYMLVLAETLAEMKDSFTGKVVVIHQPAEEVPPGGAKTMIENGVLDGVDHVLGVHVMSTMKTGKVYYRPGYVQTGRAFFKLKVQGKGGHGSSPHMANDAIVAGSYFVTALQTVVSRRLSPFETGVVTIGSFDGKGQFNVIKDVVEIEGDVRGLTDATKATIEKEIKRLSKGLEDMYGVTCTLEYNDDYPALYNDPEFTEYVAKTLKEANLDFGVEMCEPQPPSEDFAYYAKERPSAFIYTGAAVENGEIYPHHHPKFNISEKSLLISAEAVGTFVLDYLKGDN
>WP_031788318.1 MULTISPECIES: hypothetical protein 
MKLAKLLTISFIVWLAISLIDFLYELFKITQSQTIITLMGLKIQMSMTKDEIMTYFSLTPKMLVSFITVFVIVTVIMLFFSKHNKVTEKQ
>WP_031790901.1 MULTISPECIES: tandem-type lipoprotein 
MMKRLNTLVLYISFLILIISIVAGCGTGKEAEIKKSFEKTLSMYPIKNLEDLYDKEGYRDDEFDKNDKGTWTISSEMAIQKKGEALNIKGMVLKLNRNTRSAKGFYYVNAIKKDENGRPQDKQIEYPVKMIDNKIIPTKDIKDEKIKKEIENFKFFAQYGNFKDLTKYKGGDISYNPEAPIYSAKYQLTNDDYNVKQLRKRYDIPTNKAPKLLLKGSGNLDGSSIGYKKIEFTFVEKKGENTYFTANLHFKPSNDE
>WP_031811344.1 staphyloferrin B ABC transporter permease subunit SirB 
MLLKPKYQIVIAGLCLAIVAILSLMIGNTLVSPGTVIQALFNFDSENDLHDVVTGARASRTIIALLTGAALAVSGLLMQALTRNPIASPGFFGVNAGAVFFVIFSITFIQIQSFKMIVVIAFLGAIVVTILVVALGMFRQTLFSPHRVILAGAAIAMLFTAFTQGILIMNETDLQGLLFWLSGSVSLRNIWDIPWIIPLVLILILIAFSMAAHINILMTSDDIATGLGQNIKLIKWMIIMLISMLAGISVAVAGSIVFVGLIVPNISKRLLPPNYKYLIPFTALAGAILMIISDIVARIIIKPLELPIGVVTAVIGAIVLIYIMKKGRQRL
>WP_031836974.1 Csa1 family protein, partial 
DISYNPEVPSYSAKYQLTNDDYNVKQLRKRYNIPTNKAPKLLLKGTGNLKGSSIGYKKIEFTFVEKKGENIYFSDGLHFNPSEDK
>WP_031837964.1 HTH-type transcriptional regulator SarS 
MKYNNHDKIRDFIIIEAYMFRFKKKVNPEVDMTIKEFILLTYLFHQQENTLPFKKIVSDLCYKQSDLVQHIKVLVKHSYISKVRSKIDERNTYISISEEQREKIAERVTLFDQIIKQFNLADQSESQMIPKDSKEFLNLMMYTMYFKNIIKKHLTLSFVEFTILAIITSQNKNIVLLKDLIETIHHKYPQTVRALNNLKKQGYLIKERSTEDERKILIHMDDAQQDHAEQLLAQVNQLLADKDHLHLVFE
>WP_031838099.1 tandem-type lipoprotein, partial 
EKTLSMYPIKNLEDLYDKEGYRDDQFDKNDKGTWIVNSEMATQNKGEALKIKGMVLYMNRNTKTTKGYYYVNAIKNDKDGRPQENEKRYPVKMVDNKIIPTKEIKDKNIKKEIENFKFFVQYGNFKDLSKYKDGDISYNPEVPSYSAKYQLTNDDYNVKQLRKRYDIPTNKAPKLLLKGSGDLKGSSVGYKDIEFTFVEKKGKNTFFTDSLHLEPSEDK
>WP_031844608.1 tandem-type lipoprotein 
MMKRLNKLVLGIIFLFLVISITAGCGIGKEAEVKKSFEKTLSMYPIKNLEDLYDKEGYRDDQFDKNDKGTWIINSEMVIQPNNEDMVAKGMVLYMNRNTKTTNGYYYVDVTKDEDEGKPHDNEKRYPVKMVDNKIIPTKEIKDEKIKKEIENFKFFVQYGDFKNLKNYKDGDISYNPEVPSYSAQYQLTNDDYNVKQLRKRYDIPTSKAPKLLLKGSGNLKGSSVGYKDIEFTFVEKKEENIYFSDSLDYKKSGDV
>WP_031844971.1 MULTISPECIES: DEAD/DEAH box helicase 
MNQLVNDTLSAWLLIESLSPGEVSFTAEDILLAENFKNGAKQAQLQSFDEYFEIWNDERFIISEEKSEIGEIIFKFYRHCFRYNEINLKIQDIFDDYSDIHNPNETHCYGYTFNIDKHGKVIVDSIHIPMIMSALKEIEKNKNANIEEKFNDSVEKFVQKVKEILADEPINEFKLKKIDKAYDEYFSVLNSKKDGLFAHYVAIEYVKDSDLPQPEFNSFFISDIEKARKSPNQTLIDYIEGVEESQRIEVDENKEMFDKFLHPSRLPDGRWPSQTEFRLSLMQQLAVNQITSGNERISSVNGPPGTGKTTLLKDIFAHLVVERGKELAKLNNPKDAFVKTKIHETDDKYVYLLQESIAKYKMVVASSNNGAVENISKDLPKIEEIIRNPEKCKFPEYETAYANLAYELKDFAEIAEDLIGESAWGLFSGVFGKSTNINQVLDHMLKQDVNDIGFARLLQNENNRMGYHELMTEWQAHQRAFLEELKHVEMLKEESIRAYDVYKSCESYSKMEHELNSKKMNVKEKLNHLEIQISCDNKEIEDLDDRINYNTKQIETLNELIKSIKESNKGFINKLKAMFNSEEDESYKDHNKEKQQLLTQQLELEKCKKNKHEDLVSKLKEKEKLIKQLTKVQLQLDELNSQLQELEAYRIESKITIPEKDFWSDNNYDERQVTNLWTSDELQYRRAMLFLRAMILHKLLLIANNTTIYYAINDFKDRRKLIDANPDKVHNAWNVMHLIFPVVSTTFASFKSMYGGIPKDFIDYLFIDEAGQAIPQAAVGALYRSKKVVAVGDPIQIEPVVTLESHLIDNIRKNYHVPEYLVSKEASVQSVADNANQYGFWKSDATDSNQKTWIGIPLWVHRRCLKPMFTIANQIAYNNKMVLPSNITNVGKTGWYDVKGNSVQKQFVKEHGEKVVGLLADDWIEAIKEGKNEPSSFVISPFSAVQQQIKRMLKQQLPTRIDIERTKINQWVDKSIGTVHTFQGKEAQKVYFVIGTDNTQDGAVNWSCEKPNLLNVAVTRAKKEFYVIGDMQRIQSKPFYETIFKERNVK
>WP_031845055.1 MULTISPECIES: hypothetical protein 
MSYIIKFTFKFFEMTTYISQFTLDIELVSSELLVILPGFI
>WP_031862150.1 Csa1 family protein, partial 
KYKDGDISYNPEVPSYSAKYQLTNDDYNVKQLRKRYDIPTNKAPKLLLKGTGNLKGSSVGYKDIEFTFVEKKEENIYFSDGLIFKPSEDK
>WP_031866205.1 MULTISPECIES: tandem-type lipoprotein 
MMKRLNTLVLYISFLILIISIVAGCGTGKEAEIKKSFEKTLSMYPIKNLEDLYDKEGYRDDEFDKNDKGTWTISSEMAIQKKGEALNIKGMVLKLNRNTRSAKGFYYVNAIKKDENGRPLDNQIEYPVKMIDNKIIPTKDIKDEKIKKEIENFKFFAQYGNFKDLTKYKGGDISYNPEAPIYSAKYQLTNDDYNVKQLRKRYDIPTNKAPKLLLKGSGNLDGSSVGYKKIEFTFVEKKGENTYFTANLHFKPSNDE
>WP_031866588.1 phosphatidylinositol-specific phospholipase C 
MKKCIKTLFLSIILVVMSGWYHSAHASDSLSKSTENWMSKLDDGKHLTEINIPGSHDSGSFTLKDPVKSVWAKTQDKDYLTQMKSGVRFFDIRGRASADNMISVHHGMVYLHHELGKFLDDAKYYLSAYPNETIVMSMKKDYDSDSKVTKTFEEIFREYYYNNPQYQNLFYTGSNANPTLKETKGKIVLFNRMGGTYIKSGYGADTSGIQWADNATFETKINNGSLNLKVQDEYKDYYDKKVEAVKNLLAKAKTDSNKDNVYVNFLSVASGGSAFNSTYNYASHINPEIAKTIKANGKARTGWLIVDYAGYTWPGYDDIVSEIIDSNK
>WP_031867384.1 type II sulfide:quinone oxidoreductase Sqr 
MNKHYQIVIIGGGTAGVTVASRLLRKNQNLKEKIAIIDPADHHYYQPLWTLVGAGVSSLKSSRKDMESVIPEGAHWIKQAVSSFQPENNSVILGDNTVVYYDFLVVAPGLQINWSSIKGLKENIGKNGVCSNYSPDYVNETWNQISNFKQGNAIFTHPNTPIKCGGAPMKIMYLAEGYFRKHKIRSNANVIYATPKDALFDVGKYNKELERIVEERNITVNYNYNLVEIDGDKKVATFEHIKTYDRKTISYDMLHVTPPMGPLDVVKESTLSDSEGWVDVNPTTLQHKSYSNVFALGDASNVPTSKTGAAIRKQAPIVANNLLQVMNNQMLTHHYDGYTSCPIVTGYNRLILAEFDYNKNTKETMPFNQAKERRSMYIFKKDLLPKMYWYGMLKGLI
>WP_031874646.1 DNA2/NAM7 family helicase 
MNQLVNDTLSAWLLIESLSPGEVSFTAEDILLAENFKNGAKQAQLQSFDEYFEIWNDERFIISEEKSEIGEIIFKFYRHCFLYNEINLKIQDIFDDYSDIHNPNETHCYGYTFNIDKHGKVIVDSIHIPMIMSALKEIEKNKNANIEEKFNDSVEKFVQKVKEILADEPINEFKLKKIDKAYDEYFSVLNSKKDGLFAHYVAIEYVKDSDLPQPEFNSFFISDIEKARKSPNQTLIDYIEGVEESQRIEVDENKEMFDKFLHPSRLPDGRWPSQTEFRLSLMQQLAVNQITSGNERISSVNGPPGTGKTTLLKDIFAHLVVERGKELAKLNNPKDAFVKTKIHETDDKYVYLLQESIAKYKMVVASSNNGAVENISKDLPKIEEIIRNPEKCKFPEYETAYANLAYELKDFAEIAEDLIGESAWGLFSGVFGKSTNINQVLDHMLKQDVNDIGFARLLQNENNRMGYHELMTEWQAHQRAFLEELKHVEMLKEESIRAYDVYKSCESYSKMEHELNSKKMNVKEKLNHLEIQISCDNKEIEDLDDRINYNTKQIETLNELIKSIKESNKGFINKLKAMFNSEEDESYKDHNKEKQQLLTQQLELEKCKKNKHEDLVSKLKEKEKLIKQLTKVQLQLDELNSQLQELEAYRIESKITIPEKDFWSDNNYDERQVTNLWTSDELQYRRAMLFLRAMILHKLLLIANNTTIYYAINDFKDRRKLIDANPDKVHNAWNVMHLIFPVVSTTFASFKSMYGGIPKDFIDYLFIDEAGQAIPQAAVGALYRSKKVVAVGDPIQIEPVVTLESHLIDNIRKNYHVPEYLVSKEASVQSVADNANQYGFWKSDATDSNQKTWIGIPLWVHRRCLKPMFTIANQIAYNNKMVLPSNITNVGKTGWYDVKGNSVQKQFVKEHGEKVVGLLADDWIEAIKEGKNEPSSFVISPFSAVQQQIKRMLKQQLPTRIDIERTKINQWVDKSIGTVHTFQGKEAQKVYFVIGTDNTQDGAVNWSCEKPNLLNVAVTRAKKEFYVIGDMQRIQSKPFYETIFKERNVK
>WP_031875170.1 DUF6007 family protein 
MEDLKESLKSLGWWDLFFAIPMFLLFAYLPNYNFITIFLNIVIIIFFSIGLILTTHIIIDKIKSNSK
>WP_031881294.1 tandem-type lipoprotein, partial 
MMKRLNKLVLGIIFLFLVISITAGCGIGKEAEVKKSFEKTLSMYPIKNLEDLYDKEGYRDDQFDKNDKGTWIINSEMVIQPNNEDMVAKGMVLYMNRNTKTTNGYYYVDVTKDEDEGKPHDNEKRYPVKMVDNKIIPTKEIKDEKIKKEIENFKFFVQYGDFKNLKNYKDGDISYNPEVPSYSAKYQLTNDDYNVKQLRKRYDIPTSKAPKLLLKGSGNLKGSSVGYKDIEFTFVEKKEENIYF
>WP_031881413.1 tandem-type lipoprotein 
MMKRLNKLVLGIIFLFLVISITAGCGIGKEAEVKKSFEKTLSMYPIKNLEDLYDKEGYRDDQFDKNDKGTWIINSEMVIQPNNEDMVAKGMVLYMNRNTKTTNGYYYVDVTKDEDEGKPHDNEKRYPVKMVDNKIIPTKEIKDEKIKKEIENFKFCVQYGDFKNLKNYKDGDISYNPEVPSYSAQYQLTNDDYNVKQLRKRYDIPTSKAPKLLLKGSGNLKGSSVGYKDIEFTFVEKKEENIYFSDSLDYKKSGDV
>WP_031883420.1 tandem-type lipoprotein 
MIKRVNKLVLGISLLFLVISITAGCGIGKEAKIKKSFEKTLSMYPIKNLEDLYDKEGYRDDEFDKNDKGTWIIGSEMATQNKGEALKVKGMVLYMNRNTKTTKGYYYVNAIKNDKDGRPQENEKRYPVKMVDNKIIPTKEIKDKNIKKEIENFKFFVQYGNFKDLSKYKDGDISYNPEVPSYSAKYQLTNDDYNVKQLRKRYDIPTNKAPKLLLKGTGNLKGSSVGYKDIEFTFVEKKEENIYFSDGLIFKPSEDK
>WP_031897778.1 immunoglobulin G-binding protein A 
MKKKNIYSIRKLGVGIASVTLGTLLISGGVTPAANAAQHDEAQQNAFYQVLNMPNLNADQRNGFIQSLKDDPSQSANLLAEAKKLNDAQAPKADNKFNKEQQNAFYEILHLPNLTEEQRNGFIQSLKDDPSVSKEILAEAKKLNDAQAPKEEDNNKPGKEDNNKPGKEDNNKPGKEDNNKPGKEDGNKPGKEDNKKPGKEDGNKPGKEDNKKPGKEDGNKPGKEDGNKPGKEDGNGVHVVKPGDTVNDIAKANGTTADKIAADNKLADKNMIKPGQELVVDKKQPANHADANKAQALPETGEENPFIGTTVFGGLSLALGAALLAGRRREL
>WP_031898390.1 Csa1 family protein, partial 
KRYDIPTSKAPKLLLKGSGNLKGSSVGYKDIEFTFVEKKEENIYFSDSLDYKKSGDV
>WP_031898689.1 tRNA-dihydrouridine synthase 
MKENFWSELPRPFFILAPMEDVTDIVFRHVVSEAARPDVFFTEFTNTESFCHPEGIHSVRGRLTFSEDEQPMVAHIWGDKPEQFRETSIQLAKMGFKGIDLNMGCPVANVAKKGKGSGLILRPDVAAEIIQATKAGGLPVSVKTRLGYYEIDEWKDWLKHVFEQDIANLSIHLRTRKEMSKVDAHWELIEAIKNLRDEIAPNTLLTINGDIPDRKTGLELAEKYGIDGIMIGRGIFHNPFAFEKEPREHTSKELLDLLRLHLSLFNKYEKDEIRQFKSLRRFFKIYVRGIRGASELRHQLMNTQSIAEARALLDEFEAQMDEDVKIEL
>WP_031901573.1 DEAD/DEAH box helicase 
MNQLVNDTLSAWLLIESLSPGEVSFTAEDILLAENFKNGAKQAQLQSFDEYFEIWNDERFIISEEKSEIGEIIFKFYRHCFRYNEINLKIQDIFDDYSDIHNPNGTHCYGYTFNIDKHGKVIVDSIHIPMIMSALKEIEKNKNANIEEKFNDSVEKFVQKVKEILADEPINEFKLKKIDKAYDEYFSVLNSKKDGLFAHYVAIEYVKDSDLPQPEFNSFFISDIEKARKSPNQTLIDYIEGVEESQRIEVDENKEMFDKFLHPSRLPDGRWPSQTEFRLSLMQQLAVNQITSGNERISSVNGPPGTGKTTLLKDIFAHLVVERGKELAKLNNPKDAFVKTKIHETDDKYVYLLQESIAKYKMVVASSNNGAVENISKDLPKIEEIIRNPEKCKFPEYETAYANLAYELKDFAEIAEDLIGESAWGLFSGVFGKSTNINQVLDHMLKQDVNDIGFARLLQNENNRMGYHELMTEWQAHQRAFLEELKHVEMLKEESIRAYDVYKSCESYSKMEHELNSKKMNVKEKLNHLEIQISCDNKEIEDLDDRINYNTKQIETLNELIKSIKESNKGFINKLKAMFNSEEDESYKDHNKEKQQLLTQQLELEKCKKNKHEDLVSKLKEKEKLIKQLTKVQLQLDELNSQLQELEAYRIESKITIPEKDFWSDNNYDERQVTNLWTSDELQYRRAMLFLRAMILHKLLLIANNTTIYYAINDFKDRRKLIDANPDKVHNAWNVMHLIFPVVSTTFASFKSMYGGIPKDFIDYLFIDEAGQAIPQAAVGALYRSKKVVAVGDPIQIEPVVTLESHLIDNIRKNYHVPEYLVSKEASVQSVADNANQYGFWKSDATDSNQKTWIGIPLWVHRRCLKPMFTIANQIAYNNKMVLPSNITNVGKTGWYDVKGNSVQKQFVKEHGEKVVGLLADDWIEAIKEGKNEPSSFVISPFSAVQQQIKRMLKQQLPTRIDIERTKINQWVDKSIGTVHTFQGKEAQKVYFVIGTDNTQDGAVNWSCEKPNLLNVAVTRAKKEFYVIGDMQRIQSKPFYETIFKERNVK
>WP_031906071.1 staphyloferrin B ABC transporter permease subunit SirB 
MLLKPKYQIVIAGLCLAIVAILSLMIGNTLVSPGTVIQALFNFDSENDLHDVVTGARASRTIIALLTGAALAVSGLLMQALTRNPIASPGLFGVNAGAVFFVIFSITFIQIQSFKMIVVIAFLGAIVVTILVVALGMFRQTLFSPHRVILAGAAIAMLFTAFTQGILIMNETDLQGLLFWLSGSVSLRNIWDIPWIIPLVLILILIAFSMAAHINILMTSDDIATSLGQNIKLIKWMIIMLISMLAGISVAVAGSIVFVGLIVPNISKRLLPPNYKYLIPFTALAGAILMIISDIVARIIIKPLELPIGVVTAVIGAIVLIYIMKKGRQRL
>WP_031918725.1 tandem-type lipoprotein, partial 
EKTLSMYPIKNLEDLYDKEGYRDDQFDKNDKGTWIVNSEMATQNKGEALKIKGMVLYMNRNTKTTKGYYYVNAIKNDKDGRPQENEKRYPVKMVDNKIIPTKEIKDKNIKKEIENFKFFVQYGNFKDLSKYKDGDISYNPEVPSYSAKYQLTNDDYNVKQLRKRYDIPTNKAPKLLLKGTGNLKGSSVGYKDIEFTFVEKKGKNIYFSDSLDYKKSGEV
>WP_031918726.1 tandem-type lipoprotein 
MIKRINKLVLGISLLFLIISITAGCGMGKEAEIKKSFEKTLSMYPIKNLEDLYDKEGYRDDEFDKNDKGTWIIGSEMATQNKGEALKVKGMVLYMNRNTKTTKGFYYVNAVKKDGDGRPQDNKIEYPVKMVDNKIIPTKGIKDENIKKEIENFKFFAQYGSFKDLSKYKDGDISYNPEVPSYSAKYQLTNDDYNVKQLRKRYDIPTNKAPKLLLKGSGDLKGSSVGYKDIEFTFVEKKGKNTFFADSLHLEPSEDK
>WP_031918727.1 tandem-type lipoprotein 
MIKCVNKLVLGISFLFLIISIVVGCGTGKEAEIKKSFEKTLSMYPIKNLEDLYDKEGYRDDQFDKNDKGTWIVRSSMSIQSNGKDMNIKGMVLYMNRNTRTTNGYYYVDVIEREDKGIHRDNEKRYPVKMVDNKIIPTKEIKDEKIKKEIENFKFFVQYGDFKDLSKYKDGDISYNPEVPSYSAKYQLTNDDYNVKQLRKRYNIPTNKAPKLLLKGTGNLKGSSIGYKKIEFTFVEKKGENIYFSDGLHFNPSEDK
>WP_031927397.1 oleate hydratase 
MYYSYGNYEAFARPKKPENVENKSAYLIGSGLASLAAACFLIRDGQMEGSKIHILEELPKAGGSLDGENMPLKGYVVRGGREMENHFECLWDLFRSIPSLEIDHASVLDEFYWLNKEDPNYSRCRVIEKQGQRLVTDGDFTLTKTAIKEILDLCLTNEEDLDDVKITDVFSDDFFNSNFWIYWKTMFAFEPWHSAMEMRRYLMRFVHHIGGLADFSALKFTKYNQYESLVLPMVEYLKSHGVQFEYDVKVEDIKVDVTTSQKIAREILIDRNGNAESIKLTINDLVFVTNGSITESSTYGDNDTPAPPTDELGGSWTLWKNLARQSPEFGNPDKFCQNIPKKSWFVSATSTTNNKDIIDTIESICKRDPLAGKTVTGGIITINDSAWQISFTINRQQQFKDQPKNEISTWIYALYSDVNGDYIKKPITECSGNEICQEWLYHLGVPTDKIEDLAKHASNTIPVYMPYITSYFMTRAIGDRPLVVPHQSQNLAFIGNFAETERDTVFTTEYSVRTAMEAVYQLLNIDRGIPEVINSTFDLRVLMDAVYELNDHQDLRDITKDSKMQKLALAGLLKKIKGTYIESLLKEHKLL
>WP_031927398.1 multidrug efflux MFS transporter NorC 
MNETYRGGNKLILGIVLGVITFWLFAQSLVNVVPNLQQSFGADMGTISIAVSLTALFSGMFVVGAGGLADKIGRVKMTNIGLLLSIIGSALIIITNLPALLILGRVIQGVSAACIMPSTLAIMKTYYEGAERQRALSYWSIGSWGGSGICSLFGGAVATTMGWRWIFIFSIIVAVLSMLLIKGTPETKSEVTNTHKFDVARLIVLVVMLLSLNVVITKGAALGYTSLWFFGLIAIVIAAFFIFLNVEKKVDNPLIDFKLFENKPYTGATISNFLLNGVAGTLIVANTFVQQGLGYTALQAGYLSITYLIMVLLMIRVGEKLLQKMGSKRPMLLGTFIVIIGIALISLVFLPGIFYVISCVVGYLCFGLGLGIYATPSTDTAISNAPLDKVGVASGIYKMASSLGGAFGVAISGAVYAGAVAATSIHTGAMIALWVNVLMGIMAFIAILFAIPNDDKRVKDAK
>WP_031927400.1 tRNA-dihydrouridine synthase 
MKENFWSELPCPFFILAPMEDVTDIVFRHVVSEAARPDVFFTEFTNTESFCHPEGIHSVRGRLTFSEDEQPMVAHIWGDKPEQFRETSIQLAKMGFKGIDLNMGCPVANVAKKGKGSGLILRPDVAAEIIQATKAGGLPVSVKTRLGYYEIDEWKDWLKHVFEQDIANLSIHLRTRKEMSKVDAHWELIEAIKNLRDEIAPNTLLTINGDIPDRKTGLELAEKYGIDGVMIGRGIFHNPFAFEKEPREHTSKELLDLLRLHLSLFNKYEKDEIRQFKSLRRFFKIYVRGIRGASELRHQLMNTQSIAEARALLDEFEAQMDEDVKIEL
>WP_031927402.1 persulfide dioxygenase-sulfurtransferase CstB 
MFFKQFYDNHLSQASYLVGCQRTGEAIIIDPVRDLSKYIEVADSEGLTITQATETHIHADFASGIRDVAKRLNANIYVSGEGEDALGYKNMPSKTQFVKHRDIIQVGNVKLEVLHTPGHTPESISFLLTDLGGGSSVPMGLFSGDFIFVGDIGRPDLLEKSVQIKGSTEISAKQMYESVQNIKNLPDYVQIWPGHGAGTPCGKALGAIPISTIGYEKINNWAFNEIDETKFIESLTSNQPAPPHHFAQMKQVNQFGMNLYQSYDVYPSLDNKRVAFDLRSKEAFHGGHTKGTINIPYNKNFINQIGWYLDFEKDIDLIGDKSTVEKAKHTLQLIGFDKVAGYRLPKSDISTQSVHSADMTGKEEHVLDVRNDEEWNNGHLYQAVNIPHGKLLNENIPFNKEDKIYVHCQSGVRSSIAVGILESKGFENVVNIREGYQVFPESLK
>WP_031927403.1 persulfide response sulfurtransferase CstA 
MKQYGEKFIDEFSKAELEKLAKQGQLIDVRTEEEYALGHINGSILHPVDEIESFNKEKNKTYYVICRSGNRSANASKYLAKQGYNVINLDGGYKVYEEENDSYDTQEEYKSIEIKADRKQFNYRGLQCPGPIVKISQEMKNIEVGDQIEVKVTDPGFPSDIKSWVKQTRHTLVKLDENNNGINAIIQKEKAKDLDVNYSAKGTTIVLFSGELDKAVAALIIANGARAAGKDVTIFFTFWGLNALKKAQTVNVKKQGIAKMFDLMLPKKNIRMPLSKMNMFGLGNMMIRYVMKKKNVDSLPTLINQAIEQNIKLIACTMSMDVMGIQKEELRDEVEYGGVGTYIGATENANHNLFI
>WP_031941845.1 multidrug efflux MFS transporter NorC 
MNETYRGGNKLILGIVLDVITFWLFAQSLVNVVPNLQQSFGADMGTISIAVSLTALFSGMFVVGAGGLADKIGRVKMTNIGLLLSIIGSALIIITNLPALLILGRIIQGVSAACIMPSTLAIMKTYYEGAERQRALSYWSIGSWGGSGICSLFGGAVATTMGWRWIFIFSIIVAVLSMLLIKGTPETKSEVTNTHKFDVAGLIVLVVMLLSLNVVITKGAALGYTSLWFFGLIAIVIVAFFIFLKVEKKVDNPLIDFKLFENKPYTGATISNFLLNGVAGTLIVANTFVQQGLGYTALQAGYLSITYLIMVLLMIRVGEKLLQKMGSKRPMLLGTFIVVIGIALISLVFLPGIFYVISCVVGYLCFGLGLGIYATPSTDTAISNAPLDKVGVASGIYKMASSLGGAFGVAISGAVYAGAVAATSIHTGAMIALWVNVLMGIMAFIAILFAIPNDDKRVKDAK
>WP_032099372.1 staphylococcal protein A 
MKKKNIYSIRKLGVGIASVTLGTLLISGGVTPAANAAQHDEAQQNAFYQVLNMPNLNADQRNGFIQSLKDDPSQSANVLGEAQKLNDSQAPKADAQQNNFNKDQQSAFYEILNMPNLNEAQRNGFIQSLKDDPSQSTNVLGEAKKLNESQAPKADNNFNKEQQNAFYEILNMPNLNEEQRNGFIQSLKDDPSQSANLLSEAKKLNESQAPKADNKFNKEQQNAFYEILHLPNLNEEQRNGFIQSLKDDPSQSANLLAEAKKLNDAQAPKADNKFNKEQQNAFYEILHLPNLTEEQRNGFIQSLKDDPSVSKEILAEAKKLNDAQAPKEEDNNKPGKEDGNKPGKEDNNKPGKEDGNKPGKEDNKKPGKEDGNKPGKEDNNKPGKEDGNGVHVVKPGDTVNDIAKANGTTADKIAADNKLADKNMIKPGQELVVDKKQPANHADANKAQALPETGEENPFIGTTVFGGLSLALGAALLAGRRREL
>WP_033841437.1 M20 family metallopeptidase 
MNQQLIETLKSKEGKMIEIRRYLHQHPELSFHEDETAKYIAEFYKGKDVEVETNVGPRGIKVTIDSGKPGKTLAIRADFDALPITEDTGLSFASQNKGVMHACGHDAHTAYMLVLAETLAEMKDSFTGKVVVIHQPAEEVPPGGAKTMIENGVLDGVDHVLGVHVMSTMKTGKVYYRPGYVQTGRAFFKLKVQGKGGHGSSPHMANDAIVAGSYFVTALQTVVSRRLSPFETGVVTIGSFDGKGQFNVIKDVVEIEGDVRGLTDATKATIEKEIKRLSKGLENMYGVTCTLEYNDDYPALYNDPEFTEYVAKTLKEANLDFGVEMCEPQPPSEDFAYYAKERPSAFIYTGAAVENGEIYPHHHPKFNISEKSLLISAEAVGTVVLDYLKGDN
>WP_042727731.1 DEAD/DEAH box helicase 
MSQLLNDTLSAWLLIESLSPGEVNFTAEDILSAEHFKNGAKQAQLQSFDEYFEIWNSERFIISEEKSETGELIFKFYRHCFRYNEINLKIQDIFDDYSDIHNPNGTHCYGYTFNTDKHGKVIVDSIHIPMIMSALKEIEKNKNANIEEKFNDSVEKFFQKVKEILADEPINEFKLKKMDKAYDEYFSVLNSKKDGLFGHYVAIEYVKDSDLPQPEFNSFFISDIEKARKSPNQTLIDYIEGVEESQRIEVDENKEMFDKFLHPSRLPDGRWPSQTEFRLSLMQQLAVNQITSGNERISSVNGPPGTGKTTLLKDIFAHLVVERGKELAKLNNPKDAFVKTKIHETDDKYVYLLKESIAKYKMVVASSNNGAVENISKDLPKIEEIIRNPEKCKFPKYEQNYANLAHELKDFAEIAEDLIGESAWGLFSGVFGKSTNINQVLSHMLKQDANDIGFAKLLQNENNRMSYNELMSEWQSHQRAFLEELRHVEMLKEESIRAYDVYKNCESFSKIEQVINSEKTSIEEQVYHLDNETLRDNKEIEDLDNRINYIVKQIETLNELIKSIKESNKGFINKLKAMFNSEEDESYKDHNKEKQQLLTQQLELEKCKKNKHEDLVSKLKEKEKLIKQLTKVQLQLDELNSQLQELEAYRIESKITIPEKDFWSDNNYDERQVTNLWTSDELQYRRAMLFLRAMILHKLLLIANNTTIYYAINDFKDRRKLIDANPDKVHNAWNVMHLIFPVVSTTFASFKSMYGGIPKDFIDYLFIDEAGQAIPQAAVGALYCSKKVVAVGDPIQIEPVVTLESHLIDNIRKNYHVPEYLVSKEASVQSVADNANQYGFWKSDATDSNQKTWIGIPLWVHRRCLKPMFTIANQIAYNNKMVLPSNITKVGKTGWYDVKGNAVQKQFVKEHGEKVVGLLADDWIEAIKEGKNEPSSFVISPFSAVQQQIKRMLKQQLPTRIDIERTKINQWVDKSIGTVHTFQGKEAQKVYFVIGTDNTQDGAVNWSCEKPNLLNVAVTRAKKEFYVIGDMQRIQMKPFYETIFKERNVK
>WP_042727732.1 phosphatidylinositol-specific phospholipase C 
MKKCIKTLFLSIILVVMGGWYHSAHASDSLSKSPENWMSKLDESKHLTEINMPGSHDSGSFTLTDPVKSVWAKTQGKDYLTQMKSGVRFFDIRGRASADNMISVHHGMVYLHHELGKFLDDAKYYLSAYPNETIVMSMKKDYDSDSKVTKTFEEIFREYYYNNPQYQNLFYTGSNANPTLKETKGKIVLFNRMGGTYIKSGYGADTSGIQWADNATFETKINNGSLNLKVQDEYKDYYDKKVEAVKNLLAKAKTDSNKDNVYVNFLSVSSGGSAFNSTYNYASHINPEIAKTIKENGKARTGWLIVDYAGYPWPGYDDIVSEIIDSNK
>WP_042727733.1 tandem-type lipoprotein 
MMKRLNKLVLGIIFLFLVISITAGCGIGKEAEVKKSFEKTLSMYPIKNLEDLYDKEGYRDDQFDKNDKGTWIVNSEMATQNKGEALKIKGMVLYMNRNTKTTKGYYYVNAIKNDKDGRPQENEKRYPVKMVDNKIIPTKEIKDKNIKKEIENFKFFVQYGNFKDLSKYKDGDISYNPEVPSYSAKYQVTNDDYNVKQLRKRYDIPTNKAPKLLLKGTGNLKGSSVGYKDIEFTFVEKKGKNIYFSDSLDYKKSGEV
>WP_042742763.1 tandem-type lipoprotein 
MMKRLNKLVLGIIFLFLVISITAGCGIGKEAEVKKSFEKTLSMYPIKNLEDLYDKEGYRDDEFDKNDKGTWIIGSEMVVQPKGERMKSKGMVLYMNRNTKTTTGKYIVSETLHDEDGRPKSKDKEYPVKMVDNKIIPTKGIKDENIKKEIENFKFFAQYGSFKDLSKYKDGDISYNPEVPSYSAKYQLTNDDYNVKQLRKRYKIPTNKAPKLLLKGSGDLKGSSVGYKDIEFTFVEKKGENTFFTDSLHLEPSEDK
>WP_042748222.1 staphylococcal protein A 
MKKKNIYSIRKLGVGIASVTLGTLLISGGVTPAANAAQHDEAQQNAFYQVLNMPNLNADQRNGFIQSLKDDPSQSANVLGEAQKLNDSQAPKADAQQNNFNKDQQSAFYEILNMPNLNEAQRNGFIQSLKDDPSQSTNVLGEAKKLNESQAPKADNNFNKEQQNAFYEILNMPNLNEEQRNGFIQSLKDDPSQSANLLSEAKKLNESQAPKADNKFNKEQQNAFYEILHLPNLNEEQRNGFIQSLKDDPSQSANLLAEAKKLNDAQAPKADNKFNKEQQNAFYEILHLPNLTEEQRNGFIQSLKDDPSVSKEILAEAKKLNDAQAPKEEDNNKPGKEDGNKPGKEDNKKPGKEDGNKPGKEDNKKPGKEDGNKPGKEDGNKPGKEDGNGVHVVKPGDTVNDIAKANGTTADKIAADNKLADKNMIKPGQELVVDKKQPANHADANKAQALPETGEENPFIGTTVFGGLSLALGAALLAGRRREL
>WP_042853723.1 tandem-type lipoprotein 
MMKRLNTLVLYISFLILVISIVAGCGTGKEAEIKKSFEKTLSMYPIKNLEDLYDKEGYRDDEFDKNDKGTWTISSEMAIQKKGEALNIKGMVLKLNRNTRSAKGFYYVNAIKKDENGRPQDKQIEYPVKMIDNKIIPTKDIKDEKIKKEIKNFKFFAQYGNFKDLSKYKDGNISYNPEAPIYSAKYQLTNDDYNVKQLRKRYDIPTNKAPKLLLKGSGNLDGSSVGYKKNEFTFVEKKGENTYFTANLHFKPSNDE
>WP_042907859.1 staphylococcal protein A 
MKKKNIYSIRKLGVGIASVTLGTLLISGGVTPAANAAQHDEAQQNAFYQVLNMPNLNADQRNGFIQSLKDDPSQSANVLGEAKKLNESQAPKADNNFNKEQQNAFYEILNMPNLNEEQRNGFIQSLKDDPSQSANLLSEAKKLNESQAPKADNKFNKEQQNAFYEILHLPNLNEEQRNGFIQSLKDDPSQSANLLAEAKKLNDAQAPKADNKFNKEQQNAFYEILHLPNLTEEQRNGFIQSLKDDPSVSKEILAEAKKLNDAQAPKEEDNNKPGKEDNKPGKEDNNKPGKEDNNKPGKEDGNKPGKEDGNKPGKEDGNKPSKEDGNKPGKEDGNGVHVVKPGDTVNDIAKANGTTADKIAADNKLADKNMIKPGQELVVDKKQPANHADANKAQALPETGEENPFIGTTVFGGLSLALGAALLAGRRREL
>WP_042907860.1 multidrug efflux MFS transporter NorC 
MNETYRGGNKLILGVVLGVITFWLFAQSLVNVVPNLQQSFGADMGTISIAVSLTALFSGMFVVGAGGLADKIGRVKMTNIGLLLSIIGSALIIITNLPALLILGRVIQGVSAACIMPSTLAIMKTYYEGAERQRALSYWSIGSWGGSGICSLFGGAVATTMGWRWIFIFSIIVAVLSMLLIKGTPETKSEVTNTHKFDVAGLIVLVVMLLSLNVVITKGAALGYTSLWFFGLIAIVIAAFFIFLNVEKKVDNPLIDFKLFENKPYTGATISNFLLNGVAGTLIVANTFVQQGLGYTALQAGYLSITYLIMVLLMIRVGEKLLQKMGSKRPMLLGTFIVIIGIALISLVFLPGIFYVISCVVGYLCFGLGLGIYATPSTDTAISNAPLDKVGVASGIYKMASSLGGAFGVAISGAVYAGAVAATSIHTGAMIALWVNVLMGIMAFIAILFAIPNDDKRVKDAK
>WP_043039598.1 saccharopine dehydrogenase NADP-binding domain-containing protein 
MYKNIGVLGGNGTLGQCLTQLLSKQKDIKIKVAFRSNDFLKVTSDNVNYEKINLDCLEHLRVFIGECDLLINCTGYFDRRMIEFCLNSHTHYIDSSGDLYIEKHLKGLNINLQTNNLCAIPFLGVNPGLTEILATHVSQVCTTEKLELFFAGTGELSKSAIREVIETSNPPYSYIQTAIINGKTEKLNFMMKESKLFKDMKSFYCVPLINHHFEKCIIYNKISSAYYFNAFYDETLIYKMIEAKFLFQNDKLEDAVSLLEKGFKDYSDGNITSTMIKIIVNDIHDIDFRSSMDWNELTALTIYHTALLILRNKIKSYGIKSVYKAINVSDLISEIKKHPKINLEMNDRGE
>WP_043044864.1 multidrug efflux MFS transporter NorC 
MNETYRGGNKLILGIVLGVITFWLFAQSLVNVVPNLQQSFGADMGTISIAVSLTALFSGMFVVGAGGLADKIGRVKMTNIGLLLSIIGSALIIITNLPALLILGRIIQGVSAACIMPSTLAIMKTYYEGAERQRALSYWSIGSWGGSGICSLFGGAVATTMGWRWIFIFSIIVAVLSMLLIKGTPETKSEVTNTHKFDVAGLIVLVVMLLSLNVVITKGAALGYTSLWFFGLIAIVIVAFFIFLKVEKKVDNPLIDFKLFENKPYTGATISNFLLNGVAGTLIVANTFVQQGLGYTALQAGYLSITYLIMVLLMIRVGEKLLQKMGSKRPMLLGTFIVVIGIALISLVFLPGIFYVISCVVGYLCFGLGLGIYATPSTDTAISNAPLDKVGVASGIYKMASSLGGAFGVAISGAVYAGAVASTSIHTGAMIALWVNVLMGIMAFIAILFAIPNDDKRVKDAK
>WP_043044868.1 tandem-type lipoprotein 
MKCLSKRVFYISFLILVISITAGCGIGKEAEVKKSFEKTLSMYPIKNLEDLYDKEGYRDDQFDKKDKGTWIINSEMATQNKGEALKIKGMVLYMNRNTKTTKGYYYVNAIKNDKDGRPQENEKRYPVKMVDNKIIPTKEINEENIKKEIENFKFFVQYGNFKDLSKYKDGDISYNPEVPSYSAKYQLTNDDYNVKQLRKRYDITTNNAPKLLLKGSGNLKGSSVGYKNIEFTFVEKKGKNIYFSDSLDYKKSGDV
>WP_043044869.1 tandem-type lipoprotein 
MMKRLNKLVLGIIFLFLVISITAGCGIGKEAEVKKSFEKTLSMYPIKNLEDLYDKEGYRDDQFDKKDKGTWTINSQMATQNKGEALKINGMLLKINRNTRSAKGFYYTNEIKTEKYKVAQDNQKKYPVKMVDNKIIPTKDIKDENIKKEIENFKFFAQYGNFKDLKKYKDGDISYNPEVPSYSAKYQLTNDDYNVKQLRKRYDIPTNKAPKLLLKGTGNLKGSSVGYKDIEFTFVENKSENIYFSDGLHFNPSEDK
>WP_043044870.1 phosphatidylinositol-specific phospholipase C 
MKKCIKTLFLSIILVVMSGWYHSAHASDSLSKSPENWMSKLDESKHLTEINMPGSHDSGSFTLKDPVKSVWAKTQDKDYLTQMKSGVRFFDIRGRASADNMISVHHGMVYLHHELGKFLDDAKYYLSAYPNETIVMSMKKDYDSDSKVTKTFEEIFREYYYNNPQYQNLFYTGSNANPTLKETKGKIVLFNRMGGTYIKGGYGADTSGIQWADNATFETKINNGSLNLHVQDEYKDYYDKKVEAVKNLLAKAKTDSNKDNVYVNFLSVASGGSAFNSTYNYASHINPEIAKTIKANGKARTGWLIVDYAGYPWPGYDDIVSEIIDSNK
>WP_043044871.1 ABC transporter ATP-binding protein 
MLNIKNLTKNFKKKEVLTNINTSFSLNGTSIIVGLNGSGKTTLLNIITTLTKPDFGNVFINNNALGDPNYKKEIFFIPSDFFLPEYMTGEEYFLFVSSIYNQKFINDKNYFYILSELFDIYSFLRNTIETYSYGMKKKLQICIALTIKTNFLLADELTNGLDFEAKILLEHLIKEQEKTRKIILVSHSMDFISKFSDDIRILEKGKLSIYEGNISLLEKYLISKGDLCGKIKIIEQYNNS
>WP_043044872.1 hypothetical protein 
MEKLKLSNNIIIVKFLLREVFNSVFNSVLLKSKTNKVIFLILLALAYITYIYINITQFNTFNKNFDNNIAKQLISSYINVTIITSLIIYLFIDVTFNLSSKSLFMLKSLPFSLKEINLSKSIFKLALFIILFELIIIITIPLFTLTNMNLIQFLSLFIIIHIIMLDCFLILEFLIQNILLKYLSNMLGYGLYISFIISSSAYYFVFFRFKIDLWVYYSSYSINSLLILCFIIFFMILLIMISILFKWFGDDRSFINLKYFNTKIKLTNGIFNIILLALLRQKRLVYMLSLVITATVLCFIYFDWFKSLQLLYFLYPLTFVAGLFYADSISGVSRMFTLYRVSTNQEFLCLVICQTLLLLPMTLLFGITKLSISFILIGFALITLTIILGFIFPAFESAINESTSSILTLFILVLISLLFSKTHYLILSITILLGVEYLCIFKERRHT
>WP_043044874.1 DEAD/DEAH box helicase 
MSQLLNDTLSAWLLIESLSPGEVNFTAEDILSAEHFKNGTKQAQLQSFDEYFEIWNDERFIVSEEKSETGELIFKFYRHCFRYNEINLKIQDIFENHSDIHNPNGTHCYGYTFNTDKHGKVIVDSIHIPMIMSALKEIEKNKNANIEEKFNDSVEKFVQKVKEILADEPINEFKLKKIDKAYDEYFSVLNSKKDGLFAHYVAIEYVKDSDLPQPEFNSFFISDIEKARKSPNQTLIDYIEGVEESQRIEVDENKEMFDKFLHPSRLPDGRWPSQTEFRLSLMQQLAVNQITSGNERISSVNGPPGTGKTTLLKDIFAHLVVERGKELAKLNNPKDAFVKTKIHETDDKYVYLLQESIAKYKMVVASSNNGAVENISKDLPKIEEIIRNPEKCKFPEYETAYANLAYELKDFAEIAEDLIGESAWGLFSGVFGKSTNINQVLDHMLKQDVNDIGFARLLQNENNRMGYHELITEWQAHQRAFLEELKHVEMLKEESIRAYDVYKSCESYSKMEQAINSEKTTIEEQIYHLENEALRDNKEIEDLDNQINYNAKQLETLNELIKSIKESNKGFINKLKAMFNSEEDESYKDHNKEKQQLLTQQLELEKCKKNKHEDLVSKLKEKEKLIKQLTKVQLQLDELNSQLQELEAYRIKSKITIPEKDFWSDNNYDERQVTNLWTSDELQYRRAMLFLRAMILHKLLLIVNNTTIYYAINDFKDRRKLIDANPDKVHNAWNVMHLIFPVVSTTFASFKSMYGGIPKDFIDYLFIDEAGQAIPQAAVGALFRSKKVVAVGDPIQIEPVVTLESHLIDNIRKNYNVPEYLVSKEASVQSVADNANQYGFWKSDATDSNQKTWIGIPLWVHRRCLKPMFTIANQIAYNNKMVLPSNITKVGKTGWYDVKGNAVQKQFVKEHGEKVVGLLADDWIEAIKEGKNEPSSFVISPFSAVQQQIKRMLKQRLPARIDIQRSKVNQWIDKSIGTVHTFQGKEAQKVYFVIGTDNTQDGAVNWSCEKPNLLNVAVTRAKKEFYVIGDMQRIQSKPFYETIFKERNVK
>WP_043045046.1 oleate hydratase 
MYYSYGNYEAFARPKKPENVENKSAYLIGSGLASLAAACFLIRDGQMEGSKIHILEELPKAGGSLDGENIPLKGYVVRGGREMENHFECLWDLFRSIPSLEIDNASVLDEFYWLNKEDPNYSRCRVIEKQGQRLVTDGDFTLTKTAIKEILDLCLTNEEDLDDVKITDVFSDDFFNSNFWIYWKTMFAFEPWHSAMEMRRYLMRFVHHIGGLADFSALKFTKYNQYESLVLPMVEYLKSHGVQFEYDVKVEDIKVDVTTSQKIAREILIHRHGKAESIKLTVDDLVFVTNGSITESSTYGDNDTPAPPTDELGGSWTLWKNLARQSPEFGNPDKFCQNIPQKSWFVSATSTTNNKDIIDTIESICKRDPLAGKTVTGGIITINDSAWQISFTINRQQQFKDQPKNEISTWIYALYSDVNGDYIKKPITECSGNEICQEWLYHLGVSTDKIEDLAKHASNTIPVYMPYITSYFMTRAIGDRPLVVPHQSQNLAFIGNFAETERDTVFTTEYSVRTAMEAVYQLLNIDRGIPEVINSTFDLRVLMDAVYELNDHQDLREITKDSKIQKLALAGFLKKVKGTYIETLLKEHKLL
>WP_043856629.1 staphylococcal protein A 
MKKKNIYSIRKLGVGIASVTLGTLLISGGVTPAANAAQHDEAQQNAFYQVLNMPNLNADQRNGFIQSLKDDPSQSANVLGEAQKLNDSQAPKADAQQNNFNKDQQSAFYEILNMPNLNEAQRNGFIQSLKDDPSQSTNVLGEAKKLNESQAPKADNNFNKEQQNAFYEILNMPNLNEEQRNGFIQSLKDDPSQSANLLSEAKKLNESQAPKADNKFNKEQQNAFYEILHLPNLNEEQRNGFIQSLKDDPSQSANLLAEAKKLNDAQAPKADNKFNKEQQNAFYEILHLPNLTEEQRNGFIQSLKDDPSVSKEILAEAKKLNDAQAPKEEDNNKPGKEDNNKPGKEDNNKPGKEDGNKPGKEDNKKPGKEDNKKPGKEDNKKPGKEDGNKPGKEDNKKPGKEDGNGVHVVKPGDTVNDIAKANGTTADKIAADNKLADKNMIKPGQELVVDKKQPANHADANKAQALPETGEENPFIGTTVFGGLSLALGAALLAGRRREL
>WP_043859501.1 staphylococcal protein A 
MKKKNIYSIRKLGVGIASVTLGTLLISGGVTPAANAAQHDEAQQNAFYQVLNMPNLNADQRNGFIQSLKDDPSQSANVLGEAQKLNDSQAPKADAQQNNFNKDQQSAFYEILNMPNLNEAQRNGFIQSLKDDPSQSTNVLGEAKKLNESQAPKADNNFNKEQQNAFYEILNMPNLNEEQRNGFIQSLKDDPSQSANLLSEAKKLNESQAPKADNKFNKEQQNAFYEILHLPNLNEEQRNGFIQSLKDDPSQSANLLAEAKKLNDAQAPKADNKFNKEQQNAFYEILHLPNLTEEQRNGFIQSLKDDPSVSKEILAEAKKLNDAQAPKEEDNNKPGKEDGNKPGKEDNKKPGKEDGNKPGKEDNKKPGKEDGNKPGKEDGNKPGKEDGNKPGKEDGNGVHVVKPGDTVNDIAKANGTTADKIAADNKLADKNMIKPGQELVVDKKQPANHADANKAQALPETGEENPFIGTTVFGGLSLALGAALLAGRRREL
>WP_043859502.1 DMT family transporter 
MNKLRDTTFLSYLFTIILWGSAFPMIKIALNDFSAESLSAFRLILATIILLPFVIIKKLPTPELRDIPVIFILGFCGFVIYHTALNFGETLISAGISGILVSTTPIFSSALAYIFLKEHFSKWNWLSSLVAFIGISIISISKDDYTTINVLGVFIILLASFSESLYFTFQKKYIEKYGFIAFTLYTIMASSPFMLIFIPEIINDIHGATFTSIVSVLYLAIFPTIIPYVLLAYIVKSVGVSDATMSLYLTPIVSLLLSYLLLDELPTTLAIIGGIITLLVVSLSNFFQNT
>WP_043859504.1 tandem-type lipoprotein 
MMKRLNKLVLGIIFLFLVISITAGCGIGKEAEVKKSFEKTLSMYPIKNLEDLYDKEGYRDDEFDKNDKGTWIIGSEMATQNKGEALKVKGMVLYMNRNTKTTKGYYYVNAIKNDKDGRPQENEKRYPVKMVDNKIIPTKEIKDKNIKKEIENFKFFVQYGNFKDLSKYKDGDISYNPEVPSYSAKYQLTNDDYNVKQLRKRYDIPTNKAPKLLLKGTGNLKGSSVGYKDIEFTFVEKKEENIYFSDGLIFKPSEDK
>WP_043859505.1 phosphatidylinositol-specific phospholipase C 
MKKCIKTLFLSIILVVMSGWYHSAHASDSLSKSPENWMSKLDDGKHLTEINIPGSHDSGSFTLKDPVKSVWAKTQDKDYLTQMKSGVRFFDIRGRASADNMISVHHGMVYLHHELGKFLDDAKYYLSAYPNETIVMSMKKDYDSDSKVTKTFEEIFREYYYNNPQYQNLFYTGSNANPTLKETKGKIVLFNRMGGTYIKSGYGADTSGIQWADNATFETKINNGSLNLKVQDEYKDYYDKKVEAVKNLLAKAKTDSNKDNVYVNFLSVASGGSAFNSTYNYASHINPEIAKMIKANGKARTGWLIVDYAGYTWPGYDDIVSEIIDSNK
>WP_043859506.1 TfoX/Sxy family protein 
MATKKDVHDLFLNHVNSNAVKTRKMMGEYIIYYDGVVIGGLYVNRLLVKATKSAQQKLQDNTLVSPYPGSKEMILILDFTEATNLTDLFKTIKNDLKK
>WP_045157545.1 persulfide dioxygenase-sulfurtransferase CstB 
MFFKQFYDNHLSQASYLVGCQRTGEAIIIDPVRDLSKYIEVADSEGLTITQATEPHIHADFALGIRDVAKRLNANIYVSGEGEDALGYKNMPSKTQFVKHGDIIQVGNVKLEVLHTPGHTPESISFLLTDLGGGSSVPMGLFSGDFIFVGDIGRPDLLEKSVQIKGSTEISAKQMYESVQNIKNLPDYVQIWPGHGAGSPCGKALGAIPISTIGYEKINNWAFNEIDETKFIESLTSNQPAPPHHFAQMKQVNQFGMNLYQSYDVYPSLDNKRVAFDLRSKEAFHGGHTKGTINIPYNKNFINQIGWYLDFEKDIDLIGDKSTVEKAKHTLQLIGFDKVAGYRLPKSDISTQSVHSAYMTGKEEHVLDVRNDEEWNNGHLYQAVNIAHGKLLNENIPFNKEDKIYVHCQSGVRSSIAVGILESKGFENVVNIREGYQDFPESLK
>WP_045157550.1 staphyloferrin B ABC transporter permease subunit SirC 
MTEKINKKDNYHLIFALIFLAIVSVVSMMIGSSFIPLQRVLMYFINPNDSIDQFTLEVLRLPRITLAILAGAALGMSGLMLQNVLKNPIASPDIIGITGGASLSAVVFIAFFSHLTIHLLPLFAVLGGAVAMMILLVFQTKGQIRPTTLIIIGISMQTLFIALVQGLLITTKQLSAAKAYTWLVGSLYGATFKDTIILGMVILAVVPLLFLVISKMKISILDDPVAIGLGLHVQRMKLIQLITSTILVSMAISLVGNIGFVGLIAPHIAKTIVRGSYAKKLLMSAMIGAISIVIADLIGRTLFLPKEVPAGVFIAAFGAPFFIYLLLTVKKL
>WP_045157551.1 N-
MNREMLYLNRSDIEQAGGNHSQVYVDALTEALTAHAYNDFVQPLKPYLRQDPENGHIADRIIAMPSHIGGEHAISGIKWIGSKHDNPSKRNMERASGVIILNDPETNYPIAVMEASLISSMRTAAVSVIAAKHLAKKGFKDLTIIGCGLIGDKQLQSMLEQFDHIERVFVYDQFSEACARFVDRWQQQRPEINFIATENAKEAVSNGEVVITCTVTDQPYIEYDWLQKGAFISNISIMDVHKEVFIKADKVVVDDWSQCNREKKTINQLVLEGKFSKEALHAELGQLVIGDIPGREDDDEIILLNPMGMAIEDISSAYFIYQQAQQQNIGTTLNLY
>WP_045172579.1 tandem-type lipoprotein 
MMKRLNKLVLGIIFLFLVISITAGCGMGKEAEIKKSFEKTLSMYPIKNLEDLYDKEGYRDDQFDKNDKGTWIVNSQMAIQNKGEALKIKGMLLKIDRNTRSAKGFYYTNEIKTEKYEVAQDNQKKYPVKMINNKFISTEEVKEENIKKEIENFKFFAQYSNFKDLMNYKDRDISYNPEVPSYSAQYQLTNDDYNVKQLRKRYDIPTNKAPKLLLKGTGNLKDSSVGYKKIEFTFVENKNENIYFTDSLHLEPSEDK
>WP_045172895.1 2OG-Fe dioxygenase family protein 
MNKLREYGFERYDLLKELNYEGIEFDYLELLNYFSDLPIDEYAPTLNRYRRYSRALILPGNDQIFWLPIQKINNSEYSVYFQGKFNPEFPESYRKFRPIDQHIQNNKLLNKIISSNFKKTFWNEEDKILPIHVGVHFVKLFVNDAFKKATSSPDCLHQDGEPFTFAHLIERKNVKGGTNVIASPQVVGKKPHEINNEDIIEIFELSKALESYGVHDTSVSHYVSAIEQDNKSNPATRSVILIDYQQTIVADINE
>WP_045176491.1 MULTISPECIES: oleate hydratase 
MYYSYGNYEAFARPKKPENVENKSAYLIGSGLASLAAACFLIRDGQMEGSKIHILEELPKAGGSLDGENIPLKGYVVRGGREMENHFECLWDLFRSIPSLEIDNASVLDEFYWLNKEDPNYSRCRVIEKQGQRLVTDGDFTLTKTAIKEILDLCLTNEEDLDDVKITDVFSDDFFNSNFWIYWKTMFAFEPWHSAMEMRRYLMRFVHHIGGLADFSALKFTKYNQYESLVLPMVEYLKSHGVQFEYDVKVEDIKIDVTTSQKIAREILIDRNGNAESIKLTINDLVFVTNGSITESSTYGDNDTPAPPTDELGGSWTLWKNLARQSPEFGNPDKFCQNIPKKSWFVSATSTTNNKEIIDTIESICKRDPLAGKTVTGGIITINDSAWQMSFTINRQQQFKDQPENEISTWIYALYSDVNGDYIKKPITECSGNEICQEWLYHLGVSTDKIEDLAKHASNTIPVYMPYITSYFMTRAIGDRPLVVPHQSQNLAFIGNFAETERDTVFTTEYSVRTAMEAVYELLNIDRGIPEVINSPFDLRVLMDAVYELNDHQDLREITKDSKMQKLALAGFLKKVKGTYIETLLKEHKLL
>WP_045177911.1 MULTISPECIES: TetR/AcrR family transcriptional regulator C-terminal domain-containing protein 
MNVGDLRVVKTRASIKKAFMTLLFEKDFDTISIKEITEFAQIGRKTFYLHYIDKYDLLDQIVSEKLIELEQISEAKKSLGIQEGTQLWFEFFENNRTFFMKIFNINNASNYKKKLLHFIEEEFKKKVQTRVATEKGLDYDLYINFISNGIIGLLDIYLNSSENTEEQEKITLQVSRLLSLYDLI
>WP_045177919.1 MULTISPECIES: multidrug efflux MFS transporter NorC 
MNETYRGGNKLILGIVLGVITFWLFAQSLVNVVPNLQQSFGADMGTISIAVSLTALFSGMFVVGAGGLADKIGRVKMTNIGLLLSIIGSALIIITNLPALLILGRVIQGVSAACIMPSTLAIMKTYYQGAERQRALSYWSIGSWGGSGICSLFGGAVATTMGWRWIFIFSIIVAVLSMLLIKGTPETKSEITNTHKFDVAGLIVLVVMLLSLNVVITKGAALGYTSLWFFGLIAIVIVAFFIFLKVEKKVDNPLIDFKLFENKPYTGATISNFLLNGVAGTLIVANTFVQQGLGYTALQAGYLSITYLIMVLLMIRVGEKLLQKMGSKRPMLLGTFIVVIGIALISLVFLPGIFYVISCVVGYLCFGLGLGIYATPSTDTAISNAPLDKVGVASGIYKMASSLGGAFGVAISGAVYAGAVAATSIHTGAMIALWVNVLMGIMAFIAILFAIPNDDKRVKDAK
>WP_045177925.1 tandem-type lipoprotein 
MKRLNKLVLGISFLFLVISITAGCGIGKEAEIKKSFEKTLSMYPIKNLEDLYDKEGYRDDQFDKNDKGTWIINSEMVVQPKGERMKSKGMVLYMNRNTKTTTGKYIVSETLHDEDGRPKSKDKEYPVKMVGNKIIPTKDIKDEKIKKEIENFKFFVQYGDFKDLSKYKDGDISYNPEVPSYSAKYQLTNDDYNVKQLRKRYNIPTNKAPKLLLKGTGNLKGSSVGYKDIEFTFVEKKGENIYFSDSLHLEPSEDK
>WP_046462903.1 persulfide response sulfurtransferase CstA 
MKQYGEKFIDEFSKAELEKLAKQGQLIDVRTEEEYALGHINGSILHPVDEIESFNKEKNKTYYVICRSGNRSANASKYLAKQGYNVINLDGGYKVYEEENDSYDTQEEYKSIEIKADRKQFNYRGLQCPGPIVKISQEMKNIEVGDQIEVKVTDPGFPSDIKSWVKQTRHTLVKLDENNNGINAIIQKEKAKDLDVNYSAKGTTIVLFSGELDKAVATLIIANGARAAGKDVTIFFTFWGLNALKKAQTVNVKKQGIAKMFDLMLPKKNIRMPLSKMNMFGLGNMMIRYVMKKKNVDSLPTLINQAIEQNIKLIACTMSMDVMGIQKEELRDEVEYGGVGTYIGATENANHNLFI
>WP_046462904.1 DUF6007 family protein 
MEDLKQSLIGLGWYDLFFTVPMFLLFVYLPNYNFITIFVNIVIIIFFSIGLILTTHIIIDNIKNNSK
>WP_046462905.1 TfoX/Sxy family protein 
MATEKDVNDLFLNHVNSNDVKTRKMMGEYIIYYDGVVIGGLYDNRLLVKATKSARHQFQDNTLVSPYPGAKEMILIPHFVKVINLTDLFELIKNDLQK
>WP_046462907.1 L-lactate permease 
MTLLTVNPFDNVGLSALVAAVPIILFLLCLTVFKMKGIYAALTTLVVTLIVALFVFELPARVSAGAITEGVVAGIFPIGYIVLMAVWLYKVSIKTGQFSIIQDSIASISEDQRIQLLLIGFCFNAFLEGAAGFGVPIAICAVLLIQLGFEPLKAAMLCLIANGAAGAFGAIGLPASIIDTFNLSGGVTTLDVARYSALTLPILNFIIPFVLVFIVDGMKGIKEILPVILTVSGTYTGLQLLLTIFHGPELADIIPSLATMVVLAFVCRKFKPKNIFRLEASEHKIQKRTPKEIVFAWSPFVILTAFVLVWSAPFFKKLFQPGGALESLVIKLPIPNTVSDLSPKGIALRLDLIGATGTAILLTVIITILITKLKWKSAGALLVEAIKELWLPILTISAILAIAKVMTYGGLTVAIGQGIAKAGAIFPLFSPVLGWIGVFMTGSVVNNNTLFAPIQATVAQQISTSGSLLVAANTAGGVAAKLISPQSIAIATAAVKKVGEESALLKMTLKYSIIFVAFICVWTFILTLIF
>WP_046595440.1 Csa1 family protein, partial 
KDGDISYNPEVPSYSAQYQLTNDDYNVKQLRKRYDIPTNKAPKLLLKGTGNLKGSSVGYKKIEFTFLENKNENIYFTDSLHLEPSEDK
>WP_046597245.1 MULTISPECIES: L-lactate permease 
MTLLTVNPFDNVGLSALVAAVPIILFLLCLTVFKMKGIYAALTTLVVTLIVALFVFELPARVSAGAITEGVVAGIFPIGYIVLMAVWLYKVSIKTGQFSIIQDSIASISEDQRIQLLLIGFCFNAFLEGAAGFGVPIAICAVLLIQLGFEPLKAAMLCLIANGAAGAFGAIGLPVSIIDTFNLSGGVTTLDVARYSALTLPILNFIIPFVLVFVVDGMKGIKEILPVILTVSGTYTGLQLLLTIFHGPELADIIPSLATMVVLAFVCRKFKPKNIFRLEASEHKIQKRTPKEIVFAWSPFVILTAFVLVWSAPFFKKLFQPGGALESLVIKLPIPNTVSDLSPKGIALRLDLIGATGTAILLTVIITILITKLKWKSAGALLVEAIKELWLPILTISAILAIAKVMTYGGLTVAIGQGIAKAGAIFPLFSPVLGWIGVFMTGSVVNNNTLFAPIQATVAQQISTSGSLLVAANTAGGVAAKLISPQSIAIATAAVKKVGEESALLKMTLKYSIIFVAFICVWTFILTLIF
>WP_046597246.1 multidrug efflux MFS transporter NorC 
MNETYRGGNKLILGIVLGVITFWLFAQSLVNVVPNLQQSFGADMGTISIAVSLTALFSGMFVVGAGGLADKIGRVKMTNIGLLLSIIGSALIIITNLPALLILGRIIQGVSAACIMPSTLAIMKTYYEGAERQRALSYWSIGSWGGSGICSLFGGAVATTMGWRWIFIFSIIVAVLSMLLIKGTPETKSEVTNTHKFDVAGLIVLVVMLLSLNVVITKGAALGYTSLWFFGLIAIVIAAFFIFLNVEKKVDNPLIDFKLFENKPYTGATISNFLLNGVAGTLIVANTFVQQGLGYTALQAGYLSITYLIMVLLMIRVGEKLLQKMGSKRPMLLGTFIVVIGIALISLVFLPGIFYVISCVIGYLCFGLGLGIYATPSTDTAISNAPLDKVGVASGIYKMASSLGGAFGVAISGAVYAGAVAATSIHTGAMIALWVNVLMGIMAFIAILFAIPNDDKRVKDAK
>WP_046597247.1 ABC transporter ATP-binding protein 
MKTNEHWIKLLLTFAQGAMFKIYLSILLSIISVFAGLVPYWTVYKIILLIINGNINIREVVIYITIAIVAYFIQVICFGSSTMLSHVTAYDILSNIRKKLAQKLMRLPLGVVESKKIGELKSIFVDKVETIELPLAHIIPEVVGNLLLSISIFIYILVIDWRMAMAMLVTVPISFIAFKKLMTGFNETYEHQVASNNYMNSSIVEYIEGIEVIKTFNQSQSSYKKYKDAVNDYKTHTLGWFQRTWTYMNLGASILPSTFLGILPVGMYLVSADMLSYADFFLCLVLSLGVVAPIKNFTNYVNQLKSIQYAITEVHQVLNLEELEVSKKYKHPQNNNIEFDNVGFSYTNDRDSLVFNNLSFEIPEKTFTAIVGESGSGKSTIAKLLSRFWDVTLGEIKIGNVNIKDVDPKNLNELVGFVGQDNFLLNLTFKENIKLGNPEATDEEVENAAKLAQCHEFIEKLPDGYDTNVGTVGDKLSGGEKQRVTIARMILKDAPIIVLDEATAYVDPDNEQKIQEALNVLTRNKTLIVIAHRLSTIQHADQIMVLGKQRILEKGNHNQLIKQGGHYKQMWDMHIGVKEWGVSS
>WP_046597248.1 energy-coupling factor transporter transmembrane component T 
MNSPTELIIDQRNVFAKMDPRIKIALTITVSTILISSGSSQNILRVCLTLFSLFLLLSINKIILFIKFTIAFLVIMGLQIWVIPYSEGMIKFSLLAFIGIFMNMLPGFIVGYYTLFSTKVSEFIAAMEKVNLPRSFIIPITVIFRFFPTIAEEYKNINYAMKMRGITFSNHFFKSIEYRMIPLIISVVQIGNDLSYTAMTRGIDSTCKRTNICELKLKLLDKLILVVILILWIIYIKEKFFQ
>WP_046597249.1 non-ribosomal peptide synthetase 
MGRNECDDYIISLIENWLKSKLKRDITNYNQNLVNLGIQSLDIMELASLLRREGLKIKFSQLIEHPTLNHWIETIKCIKIKKSNRDSKKENIKIDNGEFELTDVQRAYLIGREDDQELGGIGCHAYFEFSGKNIDTDRLNDSWYKVQMRHPMLRAVFTNGGKQWFMSRPYKENIEITNLEKCSDKEVSEILKKYRDNVSHIKRNVTKGEVSNLSVFILPQNKMKIILDIDLLVADVLSISMIINELSEIYMGKELLSNEVYTFKDYIENLEMDEYSLNESKKFWIDKIKQLKINPIQLPILKSPSEIKDVKVTRHTRKINKVVWEQVKENAKKFNTTPSLVLLTCYMIVLEKWSDQEPFYVNIPLFNRDHNNKHIKNIVADFTNLLLVEHMPKPNEKFIETLKRVQQTFIQNVSHSEYSGVNVQREIAKITGSQVNSAPVVFACNIDYELESELTRNTLGDMTYMISQTPGVWLDFQTYVKDGELLICWDKVDDLLSDDVVTDMLNDFCSLFESLNSISNWNKISGIFKEKNYSSELKIETHTEKLYDGFLKNVKCYPDNIALIDTDTKMEITYKKLYDLSMALAKILVEKNVNKGDYISVFLPRGYKQVVAILGIQFAGAAYVPIGIHQPPNRREKIYNQIGIDIIISDIKCIEENRLILDDKFIIDIDSIGKEKLPKIVNVEPDTTAYVIMTSGTTGIPKGVEISHNNAINTIRYINEKWNIKKSDSLIMVSSIEFDLSVYDIFGILGTGGKLILTSEHNYKNPSEWLMMINKYNVTIWNSVPILFDMLVTYAEGKKEQLLLNKVFLSGDWIDIALPNRFYNISSEKSVIIGLGGATEASIWSNSVTIPRDIPNSWKSIPYGTALKGQGYKVVDKFDRECPRNVIGELHIGGIGVAKCYVGDTDLTNEKFYLDDNGIKWYRTGDNGRIWTDGTIEFLGRIDNQVKIKGHRIEIGEVETAIKQINGIDKVKVIPTAKGLSAFIIPKSKKYNIESIKSSKNSQQYLYNLDKLVIHFILNVLKSANALKVDKYTKFKDILVSMKVSCKYERIIERWLDRLVHQGYVEKAENGYKLTGLYCQMYNPIEFDGSMRDYLNTLEKYISKVLAENINPVNLFYSKEKKLSPTKLSALFPWHQVIVNTIIDKLMDLKKERIKILEFETRNIEVSREIYRSVEENVDRYDYLDTSSIYIDEYEKNIDNINFKNSYNQIEDRQYDIILAINSIHRSYNVNQTLTSLKSKLKEDGQLIVVEPNTSLLIEQITVDILNAYVGKNKSKKTSNEWIELFIANCFQCDEVQNIGVEPIYSNIFYMSNSKTDQQAIRHELKQVLPGYMIPSDFTMIKQFPLNNNGKVDNEKLINLVIKNENEDSLQRNNPLNNIERKIQYIWESEFKEKIPDIHTNFYKNGGDSLIATRIATQIERTFGLNFTIKDAMESITIKSQAEKVAEMSNGAVKTNDVEFKQDAENVNKPFELTDVQHAYFIGRKKELNENNVSTHCYFEIDGKNLNLKALENSWNKLVQSHGMMRSVITDDGMQKILNEVPYYTFNIIDLTNKNNDELAISLKNIRNKLSHQVLNINQWPIFNINVSLINDENIRLHVSFDNIIFDGWSMFALLEQWNKLYNDESIEDQLTNLNFRDYVQYVNTLKMSQGYESDKLYWLNRINGFLKAPNIETGELTSSNSAVFTRRKYHFKKSEWNKLKDISKELEITPSTLLIGIYAEAIRKVSRNDNFTLNITQFNRIPIDPNINKVIGDFTTLTLLEIKHKNETKLYRRLKNIQSQLMKDLEHNKYSGVEFQREIRAHCKVKDYILMPFVFTSGLGIHALKSKNLFGEIIYNISQTPQVWIDNQVIERDEGLDVYWDSVDSQLGETNVDIMFDYFIETLQKIIDDDSILFDVKFIVKENKDEYFEPIETISNSEYKDIQEIKREDVKEILSNTVNNNISSYTSRFFEVGGDSLKAIALVNNIREKFNVEVDLSFIFTNPTIIDIANKIEELKKANEEGVI
>WP_046597335.1 oleate hydratase 
MYYSYGNYEAFARPKKPENVENKSVYLIGSGLASLAAACFLIRDGQMEGSKIHILEELPKAGGSLDGENMPLKGYVVRGGREMENHFECLWDLFRSIPSLEIDHASVLDEFYWLNKEDPNYSRCRVIEKQGQRLVTDGDFTLTKTAIKEILDLCLTNEEDLDDVKITDVFSDDFFNSNFWIYWKTMFAFEPWHSAMEMRRYLMRFVHHIGGLADFSALKFTKYNQYESLVLPMVEYLKSHGVQFEYDVKVEDIKVDVTTSQKIAREILIHRHGKAESIKLTINDLVFVTNGSITESSTYGDNDTPAPPTDELGGSWALWKNLARQSPEFGNPDKFCQNIPKKSWFVSATSTTNNKDIIDTIESICKRDPLAGKTVTGGIITINDSAWQISFTINRQQQFKDQPKNEISTWIYALYSDVNGDYIKKPITECSGNEICQEWLYHLGVPTDKIEDLAKHASNTIPVYMPYITSYFMTRAIGDRPLVVPHQSQNLAFIGNFAETERDTVFTTEYSVRTAMEAVYQLLNIDRGIPEVINSTFDLRVLMDAVYELNDHQDLRDITKDSKMQKLALAGFLKKIKGTYIESLLKEHKLL
>WP_047213064.1 staphylococcal protein A 
MKKKNIYSIRKLGVGIASVTLGTLLISGGVTPAANAAQHDEAQQNAFYQVLNMPNLNADQRNGFIQSLKDDPSQSANVLGEAKKLNESQAPKADNNFNKEQQNAFYEILNMPNLNEEQRNGFIQSLKDDPSQSANLLSEAKKLNESQAPKADNKFNKEQQNAFYEILHLPNLNEEQRNGFIQSLKDDPSQSANLLAEAKKLNDAQAPKADNKFNKEQQNAFYEILHLPNLTEEQRNGFIQSLKDDPSVSKEILAEAKKLNDAQAPKEEDNNKPGKEDNKPGKEDNNKPGKEDNNKPGKEDGNKPGKEDGNKPGKEDGNKPGKEDGNKPSKEDGNKPGKEDGNGVHVVKPGDTVNDIAKANGTTADKIAADNKLADKNMIKPGQELVVDKKQPANHADANKAQALPETGEENPFIGTTVFGGLSLALGAALLAGRRREL
>WP_047230776.1 staphylococcal protein A 
MKKKNIYSIRKLGVGIASVTLGTLLISGGVTPAANAAQHDEAQQNAFYQVLNMPNLNADQRNGFIQSLKDDPSQSANVLGEAQKLNDSQAPKADAQQNNFNKDQQSAFYEILNMPNLNEAQRNGFIQSLKDDPSQSTNVLGEAKKLNESQAPKADNNFNKEQQNAFYEILNMPNLNEEQRNGFIQSLKDDPSQSANLLSEAKKLNESQAPKADNKFNKEQQNAFYEILHLPNLTEEQRNGFIQSLKDDPSVSKEILAEAKKLNDAQAPKEEDNNKPGKEDNNKPGKEDNNKPGKEDGNKPGKEDNNKPGKEDGNKPGKEDNNKPGKEDNNKPGKEDNNKPGKEDGNKPGKEDGNGVHVVKPGDTVNDIAKANGTTADKIAADNKLADKNMIKPGQELVVDKKQPANHADANKAQALPETGEENPFIGTTVFGGLSLALGAALLAGRRREL
>WP_047335132.1 LysR family transcriptional regulator 
MNLNILKSFLVTSETKNLTKASELLNYSQSTVSTNIEKLERQLDVKLFYRKKYGMELTEEGLAYVKYAKVILDSNSEYEREIKGLYNKKVNISINMQESQYLYRYYNKISEWLAEHPYVNLKFKSAHSNFYIKEEIANFKSDISLITDEKIINSNLTAIPITEERLIFVTNKEMKDFKLNDIQNHTLLVTEKGCSYREQLEMILYKYSFSTKQMIEFLGIESLKKHLKNSGGIALLPEFIVADELENKSLFQIDVDVDIPNLETTLIINPESNKQVLESFVKDVFL
>WP_047555830.1 MULTISPECIES: adenylate/guanylate cyclase domain-containing protein 
MKIRGYDYKSRKKKVEEILENTNFINEVKRFPNNDNFTYENGYKAWLSAIFIDLRNSTKLFTENSEVDVAKVIRGFTSEVIEILQKDTQDNELKEIGIRGDCVFAVYSTASKEEIYDVYQRAVYINTYLKMLNKLLDKRNLPNIKAGIGLAADKNLAVKAGRKSSGINDFVWIGKAVTTASNLADLGNKEGICPIVMSGTFYTNYIDVEENENSKNWWKKNHDYQNGTYYHGNIVFTEFDEWIKSGMID
>WP_048665170.1 hypothetical protein 
MEKFNNWILNAISGSQTDKNGTTKELKGAKFIILYAYSMLVLLALVVSNIFIHILEPKLSITTQIIIVLILIEALIGLRFLKAYDVKRGKDKENKKNSKDFVKLKSILVAILFTSLALTAGTVADIYGFTDLGNTRSDLIVWSIGGIIFGLVCYTMEDKR
>WP_049296521.1 MULTISPECIES: staphylococcal protein A 
MKKKNIYSIRKLGVGIASVTLGTLLISGGVTPAANAAQHDEAQQNAFYQVLNMPNLNADQRNGFIQSLKDDPSQSANVLGEAQKLNDSQAPKADAQQNNFNKDQQSAFYEILNMPNLNEAQRNGFIQSLKDDPSQSTNVLGEAKKLNESQAPKADNNFNKEQQNAFYEILNMPNLNEEQRNGFIQSLKDDPSQSANLLSEAKKLNESQAPKADNKFNKEQQNAFYEILHLPNLNEEQRNGFIQSLKDDPSQSANLLAEAKKLNDAQAPKADNKFNKEQQNAFYEILHLPNLTEEQRNGFIQSLKDDPSVSKEILAEAKKLNDAQAPKEEDNNKPGKEDNNKPGKEDNNKPGKEDGNKPGKEDNKKPGKEDGNKPGKEDNKKPGKEDGNKPGKEDGNKPGKEDGNKPGKEDGNGVHVVKPGDTVNDIAKANGTTADKIAADNKLADKNMIKPGQELVVDKKQPANHADANKAQALPETGEENPFIGTTVFGGLSLALGAALLAGRRREL
>WP_049307587.1 DMT family transporter 
MNKLRDTTFLSYLFTIILWGSAFPMIKIALNDFSAESLSAFRLILATIILLPFVIIKKLPTPELRDIPVIFILGFCGFVIYHTALNFGETLISAGISGILVSTTPIFSSALAYIFLKEHFSKWNWLSSLVAFIGISIISISKDDYTTINVLGVLIILLASFSESLYFTFQKKYIEKYGFIAFTLYTIMASSPFMLIFIPEIINDIHGATFTSIVSVLYLAIFPTIIPYVLLAYIVKSVGVSDATMSLYLTPIVSLLLSYLFLDELPTTLAIIGGIITLLGVSLSNFFQNT
>WP_049307726.1 tandem-type lipoprotein 
MIKRVNKLVLGISFLLLIISIVAGCGTGKEAEIKKSFEKTLSMYPIKNLEDLYDKEGYRDDEFDKNDKGTWIVRSSMSIQSNGKDMNIKGMVLYMNRNTRTTNGYYYVDVIEREDKGIHRDNEKRYPVKMVDNKIIPTKEIKDEKIKKEIENFKFFAQYGNFKNLKNYKDGDISYNPEVPSYSAKYQLTNDDYNVKQLRKRYNIPTNKAPKLLLKGTGNLKGSSIGYKKIEFTFVEKKGENIYFSDGLHFNPSEDK
>WP_049317353.1 M20 family metallopeptidase 
MNQQLIEALKSKEDKMIEIRRYLHQHPELSFHEDETAKYIAEFYKGKDVEVETNVGPRGIKVTIDSGKPGKTLAIRADFDALPITEDTGLSFASQNKGVMHACGHDAHTAYMLVLAETLAEMKDSFTGKVVVIHQPAEEVPPGGAKAMIENGVLDGVDHVLGVHVMSTMKTGNVYYRPSYVQTGRAFFKLKVQGKGGHGSSPHMANDAIVAGSYFVTALQTVVSRRLSPFETGVVTIGSFDGKGQFNVIKDVVEIEGDVRGLTDATKATIEKEIKRLSKGLEDMYGVTCTLEYNDDYPALYNDPEFTEYVAKTLKEANLDFGVEMCEPQPPSEDFAYYAKERPSAFIYTGAAVEDGEIYPHHHPKFNISEKSLLISAEAVGTVVLDYLKGDN
>WP_049317357.1 tandem-type lipoprotein, partial 
SMYPIKNLEDLYDKEGYRDDQFDKNDKGTWIINSEMVVQPKGERMKSKGMVLYMNRNTKTTTGKYIVSETLHDEDGRPKNKDKEYPVKMVGNKIIPTKDIKDEKIKKEIENFKFFVQYGDFKDLSKYKDGDISYNPEVPSYSAKYQLTNDDYNVKQLRKRYNIPTNKAPKLLLKGTGNLKGSSVGYKDIEFTFVEKKGENIYFSDSLHLEPSEDK
>WP_049887430.1 staphylococcal protein A 
MKKKNIYSIRKLGVGIASVTLGTLLISGGVTPAANAAQHDEAQQNAFYQVLNMPNLNADQRNGFIQSLKDDPSQSANVLGEAKKLNDSQAPKADAQQNNFNKDQQSAFYEILNMPNLNEAQRNGFIQSLKDDPSQSTNVLGEAKKLNESQASKADNNFNKEQQNAFYEILNMPNLNEEQRNGFIQSLKDDPSQSANLLSEAKKLNESQAPKADNKFNKEQQNAFYEILHLPNLNEEQRNGFIQSLKDDPSQSANLLAEAKKLNDAQAPKADNKFNKEQQNAFYEILHLPNLTEEQRNGFIQSLKDDPSVSKEILAEAKKLNDAQAPKEEDNNKPGKEDNNKPGKEDGNKPGKEDNNKPGKEDGNKPGKEDGNKPGKEDGNKPGKEDNKKPGKEDGNGVHVVKPGDTVNDIAKANGTTADKIAADNKLADKNMIKPGQELVVDKKQPANHADANKAQALPETGEENPFIGTTVFGGLSLALGAALLAGRRREL
>WP_050439635.1 tandem-type lipoprotein, partial 
EKTLSMYPIKNLEDLYDKEGYRDDQFDKNDKGTWIVNSEMATQNKGEALKIKGMVLYMNRNTKTTKGYYYVNAIKNDKDGRPQENEKRYPVKMVDNKIIPTKEIKDKNIKKEIENFKFFVQYGNFKDLSKYKDGDISYNPEVPSYSAKYQLTNDDYNVKQLRTRYDIPTNKAPKLLLKGSGDLKGSSVGYKDIEFTFVEKKGKNTFFTDSLHLEPSEDK
>WP_050439885.1 tandem-type lipoprotein 
MKRLNKLVLGISFLFLVISITAGCGMGEEAEIKKSFEKTLSMYPIKNLEDLYDKEGYRDDQFDKNDKGTWIVNSQMAIQNKGEPMKSKGMVLYMNRNTRTTNGYYYVNVIKGEDKGKHQDNEKRYPVKMVDNKIILTKEIKDENIKIEIENFKFFVQYGNFKDLSKYKDGDISYNPEVPSYSAKYQLTNDDYNVKQLRKRYNIPTNKAPKLLLKGTGNLKGSSVGYKDIEFTFVEKKGENIYFSDSLHLEPSEDK
>WP_050441717.1 staphylococcal protein A 
MKKKNIYSIRKLGVGIASVTLGTLLISGGVTPAANAAQHDEAQQNAFYQVLNMPNLNADQRNGFIQSLKDDPSQSANVLGEAQKLNDSQAPKADAQQNNFNKDQQSAFYEILNMPNLNEAQRNGFIQSLKDDPSQSTNVLGEAKKLNESQAPKADNNFNKEQQNAFYEILNMPNLNEEQRNGFIQSLKDDPSQSANLLSEAKKLNESQAPKADNKFNKEQQNAFYEILHLPNLNEEQRNGFIQSLKDDPSQSANLLAEAKKLNDAQAPKADNKFNKEQQNAFYEILHLPNLTEEQRNGFIQSLKDDPSVSKEILAEAKKLNDAQAPKEEDNNKPGKEDNNKPGKEDNNKPGQEDGNKPGKEDNNKPGKEDGNKPGKEDNNKPGKEDGNKPGKEDGNGVHVVKPGDTVNDIAKANGTTADKIAADNKLADKNMIKPGQELVVDKKQPANHADANKAQALPETGEENPFIGTTVFGGLSLALGAALLAGRRREL
>WP_050960230.1 staphylococcal protein A 
MKKKNIYSIRKLGVGIASVTLGTLLISGGVTPAANAAQHDEAQQNAFYQVLNMPNLNADQRNGFIQSLKDDPSQSANVLGEAQKLNDSQAPKADAQQNNFNKDQQSAFYEILNMPNLNEAQRNGFIQSLKDDPSQSTNVLGEAKKLNESQAPKADNNFNKEQQNAFYEILNMPNLNEEQRNGFIQSLKDDPSQSANLLAEAKKLNDAQAPKADNKFNKEQQNAFYEILHLPNLTEEQRNGFIQSLKDDPSVSKEILAEAKKLNDAQAPKEEDNNKPGKEDNNKPGKEDNNKPGKEDNNKPGKEDGNKPGKEDNKKPGKEDGNKPGKEDNKKPGKEDGNKPGKEDGNKPGKEDGNGVHVVKPGDTVNDIAKANGTTADKIAADNKLADKNMIKPGQELVVDKKQPANHADANKAQALPETGEENPFIGTTVFGGLSLALGAALLAGRRREL
>WP_050964216.1 staphylococcal protein A 
MKKKNIYSIRKLGVGIASVTLGTLLISGGVTPAANAAQHDEAQQNAFYQVLNMPNLNADQRNGFIQSLKDDPSQSANVLGEAQKLNDSQAPKADAQQNNFNKDQQSAFYEILNMPNLNEAQRNGFIQSLKDDPSQSTNVLGEAKKLNESQAPKADNNFNKKQQNAFYEILNMPNLNEEQRNGFIQSLKDDPSQSANLLSEAKKLNESQAPKADNKFNKEQQNAFYEILHLPNLNEEQRNGFIQSLKDDPSQSANLLAEAKKLNDAQAPKADNKFNKEQQNAFYEILHLPNLTEEQRNGFIQSLKDDPSVSKEILAEAKKLNDAQAPKEEDNKKPGKEDGNKPGKEDGNKPGKEDNNKPGKEDGNKPGKEDGNKPGKEDNKKPSKEDGNKPGKEDGNKPGKEDGNKPGKEDGNKPGKEDGNGVHVVKPGDTVNDIAKANGTTADKIAADNKLADKNIIKPGQELVVDKKQPANHADANKAQALPETGEENPFIGTTVFGGLSLALGAALLAGRRREL
>WP_050976255.1 phosphatidylinositol-specific phospholipase C 
MKKCIKTLFLSIILVVMSGWYHSAHASDSLSKSPENWMSKLDDGKHLTEINIPGSHDSGSFTLKDPVKSVWAKTQDKDYLTQMKSGVRFFDIRGRASADNMISVHHGMVYLHHELGKFLDDAKYYLSAYPNETIVMSMKKDYDSDSKVTKTFEEIFREYYYNNPQYQNLFYTGSNANPTLKETKGKIVLFNRMGGTYIKSGYGADTSGIQWADNATFETKINNGSLNLKVQDEYKDYYDKKVEAVKNLLAKAKTDSNKDNVYVNFLSVESGGSAFNSTYNYASHINPEIAKTIKANGKARTGWLIVDYAGYTWPGYDDIVSEIIDSNK
>WP_053861235.1 tandem-type lipoprotein, partial 
YPIKNLEDLYDKEGYRDDEFDKNDKGTWIIGSEMATQNKGEALKVKGMVLYMNRNTKTTKGYYYVNAIKNDKDGRPQENEKRYPVKMVDNKIIPTKEIKDKNIKKEIENFKFFVQYGNFKDLSKYKDGDISYNPEVPSYSAKYQLTNDDYNVKQLRKRYDIPTNKAPKLLLKGTGNLKGSSVGYKDIEFTFVEKKEENIYFSDGLIFKPSEDK
>WP_053861237.1 tandem-type lipoprotein, partial 
MIKRVNKLVLGISLLFLVISITAGCGMGKEAEIKKSFEKTLSMYPIKNLEDLYDKEGYRDDQFDKNDKGTWIVNSQMAIQNKGEALKIKGMLLKIDRNTRSAKGFYYTNEIKTEKYEVAQDNQKKYPVKMINNKFISTEEVKEENIKKEIENFKFFAQYSNFKDLMNYKDGDISYNPEVPSYSAQYQLTNDDYNVKQLRKRYDIPTNKAPKLLLKGTGNLKGSSVGYKKIEFT
>WP_054193790.1 staphyloferrin B ABC transporter permease subunit SirC 
MTEKINKKDNYHLIFALIFLAIVSVVSMMIGSSFIPLQRVLMYFINPNDSIDQFTLEVLRLPRITLAILAGAALGMSGLMLQNVLKNPIASPNIIGITGGASLSAVVFIAFFSHLTIHLLPLFAVLGGAVAMMILLVFQTKGQIRPTTLIIIGISMQTLFIALVQGLLITTKQLSAAKAYTWLVGSLYGATFKDTIILGMVILAVVPLLFLVIPKMKISILDDPVAIGLGLHVQRMKLIQLITSTILVSMAISLVGNIGFVGLIAPHIAKTIVRGSYAKKLLMSAMIGAISIVIADLIGRTLFLPKEVPAGVFIAAFGAPFFIYLLLTVKKL
>WP_054193793.1 persulfide response sulfurtransferase CstA 
MKQYGEKFIDEFSKAELEKLAKQGQLIDVRTEEEYALGHINGSILHLVDEIESFNKEKNKTYYVICRSGNRSANASKYLAKQGYNVINLDGGYKVYEEENDSYDTQEEYKSIEIKADRKQFNYRGLQCPGPIVKISQEMKNIEVGDQIEVKVTDPGFPSDIKSWVKQTRHTLVKLDENNNGINAIIQKEKAKDLDVNYSAKGTTIVLFSGELDKAVAALIIANGARAAGKDVTIFFTFWGLNALKKAQTVNVKKQGIAKMFDLMLPKKNIRMPLSKMNMFGLGNMMIRYVMKKKNVDSLPTLINQAIEQNIKLIACTMSMDVMGIQKEELRDEVEYGGVGTYIGATENANHNLFI
>WP_058008282.1 hypothetical protein 
MKKFNNWILNAISGSQTDKNETTEELKGAKFIILYAYSMLVLLVIVISNIFIHILEPKLSITTQIIIVLILIESLIGLRYLKGYDVRRGKDKENKKNSKDFVKLKSILVAILFTSLVLTAGTVADIYGFTDLGNTRSDLIVWSIGGIIFGLVSHTMEDKR
>WP_058008284.1 staphyloferrin B ABC transporter permease subunit SirC 
MTEKINKKDNYHLIFALIFLAIVSVVSMMIGSSFIPLQRVLMYFINPNDSIDQFTLEVLRLPRITLAILAGAALGMSGLMLQNVLKNPIASPDIIGITGGASLSAVVFIAFFSYLTIHLLPLFAVLGGAVAMMILLVFQTKGQIRPTTLIIIGISMQTLFIALVQGLLITTKQLSAAKAYTWLVGSLYGATFKDTIILGMVILAVVPLLFLVIPKMKISILDDPVAIGLGLHVQRMKLIQLITSTILVSMAISLVGNIGFVGLIAPHIAKTIVRGSYAKKLLMSAMIGAISIVIADLIGRTLFLPKEVPAGVFIAAFGAPFFIYLLLTVKKL
>WP_058008286.1 staphyloferrin B ABC transporter permease subunit SirB 
MLLKPKYQIVIAGLCLAIVAILSLMIGNTLVSPGTVIQALFNFDSENDLHDVVTGGRASRTIIALLTGAALAVSGLLMQALTRNPIASPGLFGVNAGAVFFVIFSITFIQIQSFKMIVVIAFLGAIVVTVLVVALGMFRQTLFSPHRVILAGAAIAMLFTAFTQGILIMNETDLQGLLFWLSGSVSLRNIWDIPWVIPLVLILILIAFSMAAHINILMTSDDIATGLGQNIKLIKWMIIMLISMLAGISVAVAGSIVFVGLIVPNISKRLLPPNYKYLIPFTALAGAILMIISDIVARIIIKPLELPIGVVTAVIGAIVLIYIMKKGRQRL
>WP_058008287.1 staphyloferrin B ABC transporter substrate-binding protein SirA 
MNKVIKMLVVTLAFLLVLAGCSGNSNKQSSDNKDKETTSIKHAMGTTEIKGKPKRVVTLYQGATDVAVSLGVKPVGAVESWTQKPKFEYIKNDLKDTKIVGQEPAPNLEEISKLKPDLIVASKVRNEKVYNQLSKIAPTVSTDTVFKFKDTTKLMGKALGKEKEAEDLLKKYDDKVAAFQKDAKAKYKDAWPLKASVVNFRADHTRIYAGGYAGEILNDLGFKRNKDLQKQVDNGKDIIQLTSKESIPLMNADHIFVVKSDPNAKDAALVKKTESEWTSSKEWKNLDAVKNNQVSDDLDEITWNLAGGYKSSLKLIDDLYEKLNIEKQSK
>WP_058102285.1 DEAD/DEAH box helicase 
MSQLLNDTLSAWLLIESLSPGEVNFTAEDILSAEHFKNGAKQAQLQSFDEYFEIWNAERFIISEEKSETGELIFKFYRHCFRYNEINLKIQDIFDDYSEIHNPNGTHCYGYTFNTDKHGKVIVDSIHIPMIMSALKEIEKNKNANIEEKFNDSVEKFVQKVKEILADEPINEFKVKKMDKAYDEYFSVLNSKKDGLFGHYVAIEYVKDSDLPQPEFNSFFISDIEKARKSPNQTLIDYIEGVEESQHIEVDENKEMFDKFLHPSRLPDGRWPSQTEFRLSLMQQLAVNQITSGNERISSVNGPPGTGKTTLLKDIFAHLVVERGKELAKLNNPKDAFVKTKIHETDDKYVYLLKESIAKYKMVVASSNNGAVENISKDLPKIEEIIRNPEKCKFPKYEQNYANLAHELKDFAEIAEDLIGESAWGLFSGVFGKSTNINQVLSHMLKQDANDIGFAKLLQNENNRMSYNELMSEWQSHQRAFLEELRHVEMLKEESIRAYDVYKNCESFSKIEQVINSEKTSIEEQVYHLDNETLRDNKEIEDLDNRINYIVKQIETLNELIKSIKESNKGFINKLKAMFNSEEDESYKDHNKEKQQLLTQQLELEKCKKNKHEDLVSKLKEKEKLIKQLTKVQLQLDELNSQLQELEAYRIESKITIPEKDFWSDNNYDERQVTNLWTSDELQYRRAMLFLRAMILHKLLLIANNTTIYYAINDFKDRRKLIDANPDKVHNAWNVMHLIFPVVSTTFASFKSMYGGIPKDFIDYLFIDEAGQAIPQAAVGALYRSKKVVAVGDPIQIEPVVTLESHLIDNIRKNYHVPEYLVSKEASVQSVADNANQYGFWKSDATDSNQKTWIGIPLWVHRRCLKPMFTIANQIAYNNKMVLPSNITKVGKTGWYDVKGNAVQKQFVKEHGEKVVGLLADDWIEAIKEGKNEPSSFVISPFSAVQQQIKRMLKQQLPTRIDIERTKINQWVDKSIGTVHTFQGKEAQKVYFVIGTDNTQDGAVNWSCEKPNLLNVAVTRAKKEFYVIGDMQRIQMKPFYETIFKERNVK
>WP_060552562.1 MFS transporter 
MTDLLKIKNFRLFFLAEIISAFGVGISTVGANWYLIDKTNDSQLLGIMLALNVLSGFLASPIIGGLADKYNRRNIILITYLLQVILYLLIVIALVMIGFETYLVIGFAIVNGIGWTTYMATSRSLVKQILKPDQYTDANSLLEISLQTGMFIAGGLSGILYKINGFTLIIAMTIMMFLISIFMLFRLHVDKPTHSEEESTNSLLQEYLLGWKFLKDNMMIFIFGVISIIPMVFTMIFNISLPGYVYNVLKLSSVQFGFSDMLYGIGGLCADLISAILSKKISTKVLIFLLYFILVINSALFIWINSAFYLFIGSFILGYSISSIRIYMNTAIMNTVSDKYVGRSFTIWTSISLLLQSFIAPFLGRWINEINDKFGFYIILILSLLIFVTLLLVNKTDKIKYAHKEE
>WP_061389123.1 2,3-diaminopropionate biosynthesis protein SbnA 
MIEKSQACHDSLLDSVGQTPMVQLHQLFPKHEVFAKLEYMNPGGSMKDRPAKYIIEHGIKHGLITENTHLIESTSGNLGIALAMIAKIKGLKLTCVVDPKISPTNLKIIKSYDANVEMVEEPDAHGGYLMTRIAKVQELLATIDDAYWINQYANELNWQSHYHGAGTEIVETIKQPIDYFVAPVSTTGSIMGMSRKIKEVHPNAQIVAVDAKGSVIFGDKPINRELPGIGASRVPEILNRSEINQVIHVDDYQSALGCRKLIDYEGIFAGGSTGSIIAAIEQLITSIEEGATIVTILPDRGDRYLDLVYSDTWLEKMKSRQGVKSE
>WP_061393813.1 MFS transporter 
MTDLLKIKNFRLFFLAEIISAFGVGISTVGANWYLIDKTNDSQLLGIMLALNVLSGFLASPIIGGLADKYNRRNIILITYLLQVILYLLIVIALVMIGFETYLVIGFAIVNGIGWTTYMATSRSLVKQILKPDQYTDANSLLEISLQTGMFIAGGLSGILYKINGFTLIIAMTIMMFLISIFMLFRLHVDKPTHSEEESTNSLLQEYLLGWKFLKDNMMIFIFGVISIIPMVFTMIFNISLPGYVYNVLKLSSVQFGFSDMLYGIGGLCAGLISPILSKKISTKVLIFLLYFILVINSALFIWINSAFYLFIGSFILGYSISSIRIYMNTAIMNTVSDKYVGRSFTIWTSISLLLQSFIAPFLGRWINEINDKFGFYIILILSLLIFVTLLLVNKTDKIKYAHKEE
>WP_061393814.1 tandem-type lipoprotein 
MIKRVNKLVLGISLLFLVISITAGCGMGKEAEIKKSFEKTLSMYPIKNLEDLYDKEGYRDDQFDKNDKGTWIVNSQMAIQNKGEALKIKGMLLKIDRNTRSAKGFYYTNEIKTEKYEVAQDNQKKYPVKMINNKFISTEEVKEENIKKEIENFKFFAQYSNFKDLMNYKDGDISYNPEVPSYSAQYQLTNDDYNVKQLRKRYDIPTNKAPKLLLKGTGNLKGSSVGYKNIEFTFVEEKGKNIYFSDSLDYKKSGEV
>WP_061642074.1 oleate hydratase 
MYYSYGNYEAFARPKKPENVENKSAYLIGSGLASLAAACFLIRDGQMEGSKIHILEELPKAGGSLDGENMPLKGYVVRGGREMENHFECLWDLFRSIPSLEIDNASVLDEFYWLNKEDPNYSRCRVIEKQGQRLVTDGDFTLTKTAIKEILDLCLTNEEDLDDVKITDVFSDDFFNSNFWIYWKTMFAFEPWHSAMERRRYLMRFVHHISGLADFSALKFTKYNQYESLVLPMVEYLKSHGVQFEYDVKVEDIKIDVTTSQKIAREILIDRNGNAESIKLTINDLVFVTNGSITESSTYGDNDTPAPPTDELGGSWTLWKNLARQSPEFGNPDKFCQNIPKKSWFVSATSTTNNKEIIDTIESICKRDPLAGKTVTGGIITINDSAWQMSFTINRQQQFKDQPENEISTWIYALYSDVNGDYIKKPITECSGNEICQEWLYHLGVSTDKIEDLAKHASNTIPVYMPYITSYFMTRAIGDRPLVVPHQSQNLAFIGNFAETERDTVFTTEYSVRTAMEAVYQLLNIDRGIPEVINSPFDLRVLMDAIYELNDHQDLREITKDSKMQKLALAGFLKKIKGTYIESLLKEHKLL
>WP_061822569.1 hypothetical protein 
MLISLVIPVFALLVIGGIIWMIIEGIVHISKKNKAIDNFFNQVNKVSETYKFATTFLFLILATAGISQFYLYYIVSAFLFWLVILTFGIAGIIFFMPYGLCFLPFYKQKKKKQTFKKYMVYTTIGLSICLGLSLVLVHTTKIYMDEGGVRYYYGSFVMKQAGGYAYLALAVLSTLLIVAKKATNKNKEIETVDNTNITER
>WP_061823598.1 tandem-type lipoprotein 
MKCLSKWAFYINFLILVISITAGCGIGKEAEIKKSFEKTLSMYPIKNLEDLYDKEGYRDDQFDKNDKGTWIVNSEMATQNKGEALKIKGMVLYMNRNTKTTKGYYYVNAIKNDKDGRPQENEKRYPVKMVDNKIIPTKEIKDEKIKKEIENFKFFVQYGNFKDLSKYKDGDISYNPEVPSCSAKYQLTNDDYNVKQLRKRYDIPTSKAPKLLLKGSGNLKGSSVGYKNIEFTFVEEKGKNIYFSDSLDYKKSGEV
>WP_061838517.1 staphyloferrin B biosynthesis protein SbnC 
MQNHTAVNTAQTIILRDLVDALLFEDIAGIVSNSEITKENGQTILIYERETQQIKIPVYFSALNMFRYESSQPITIEGRASKQPLTAAEFWQTIANMNCDLSHEWEVARVEEGLTTAATQLAKQLSELDLASHPFVMSEQFASLKDRPFHPLAKEKRGLREADYQVYQAELNQSFPLMVAAVKKTHMIHGDTANIDELENLTAPIKEQATDMLNDQGLSIDDYVLFPVHPWQYQHILPNVFAKEISEKLVVLLPLKFGDYLSSSSMRSLIDIGAPYNHVKVPFAMQSLGALRLTPTRYMKNGEQAEQLLRQLIEKDEALAKYVMVCDETAWWSYMGQDNDIFKDQLGHLTVQLRKYPEVLAKNDTQQLVSMAALAANDRTLYQMICGKDNISKNDVMTLFEDIAQVFLKVTLSFMQYGALPELHGQNILLSFEDGRVQKCVLRDHDTVRIYKPWLTAHQLSLPKYVVREDTPNTLINEDLETFFAYFQTLAVSVNLYAIIDAIQDLFGVSEHELMSLLKQILKNEVATISWVTTDQLAVRHILFDKQTWPFKQILLPLLYQRDSGGGSMPSGLTTVPNPMVTYD
>WP_063640052.1 phosphatidylinositol-specific phospholipase C 
MKKCIKTLFLSIILVVMGGWYHSAHALDSLSKSPENWMSKLDESKHLTEINMPGSHDSGSFTLTDPVKSVWAKTQDKDYLTQMKSGVRFFDIRGRASADNMISVHHGMVYLHHELGKFLDDAKYYLSAYPNETIVMSMKKDYDSDSKVTKTFEEIFREYYYNNPQYQNLFYTGSNANPTLKETKGKIVLFNRMGGTYIKSGYGADASGIQWADNATFETKINNGSLNLQVQDEYKDYYDKKVEAVKNLLAKAKTDSNKDNVYVNFLSVASGGSAFNSTYNYASHINPEIAKTIKANGKARTGWLIVDYAGYPWPGYDDIVSEIIDSNK
>WP_063644528.1 M20 family metallopeptidase 
MNQQLIEALKSKEDKMIEIRRYLHQHPELSFHEDETAKYIAEFYKGKDVEVETNVGPRGIKVTIDSGKPGKTLAIRADFDALPITEDTGLSFASQNKGVMHACGHDAHTAYMLVLAETLAEMKDSFTGKVVVIHQPAEEVPPGGAKAMIENGVLDGVDHVLGVHVMSTMKTGNVYYRPGYVQTGRAFFKLKVQGKGGHGSSPHMANDAIVAGSYFVTALQTVVSRRLSPFETGVVTIGSFDGKGQFNVIKDVVEIEGDVRGLTDATKATIEKEIKRLSKGLEALYGVTCTLEYNDDYPALYNDPEFTEYVAKTLKEADLEFGVEICEPQPPSEDFAYYAKERPSAFIYTGAAVEDGEIYPHHHPKFNISEKSLLISAEAVGAVVLDYLKGDN
>WP_063646523.1 type II sulfide:quinone oxidoreductase Sqr 
MNKHYQIVIIGGGTAGVTVASRLLRKNQNLKEKIAIIDPADHHYYQPLWTLVGAGVSSLKSSRKDMESVIPEGANWIKQAVSSFQPENNSVILGDNTVVYYDFLVVAPGLQINWSSIKGLKENIGKNGVCSNYSPDYVNETWNQISNFKQGNAIFTHPNTPIKCGGAPMKIMYLAEDYFRKHKIRSNANVIYATPKDALFDVGKYNKELERIVEERNITVNYNYNLVEIDGDKKVATFEHIKAYDRKTISYDMLHVTPPMGPLDVVKESTLSDSEGWVDVNPTTLQHKSYSNVFALGDASNVSTSKTGAAIRKQAPIVANNLLQVMNNQMLTHHYDGYTSCPIVTGYNRLILAEFDYNKNTKETMPFNQAKERRSMYIFKKDLLPKMYWYGMLKGLI
>WP_063651226.1 phosphatidylinositol-specific phospholipase C 
MKKCIKTLFLSIILVVMSGLYHSAHASDSLSKSPENWMSKLDESKHLTEINMPGSHDSGSFTLTDPVKSVWAKTQDKDYLTQMKSGVRFFDIRGRASADNMISVHHGMVYLHHELGKFLDDAKYYLSAYPNETIVMSMKKDYDSDSKVTKTFEEIFRESYFNNPQYQNLFYTGSNANPTLKETKGKIVLFNRMGGTYIKSGYGADTSGIQWADNATFETKINNGNLNLQVQDEYKDYYDKKVEAVKNLLAKAKTDSNKNNVYVNFLSVASGGSAFNSTYNYASHINPEIAKTIKANGKARTGWLIVDYAGYPWTGYDDIVSEIIDSNK
>WP_064131776.1 multidrug efflux MFS transporter NorC 
MNETYRGGNKLILGIVLGVITFWLFAQSLVNVVPNLQQSFGTDMGTISIAVSLTALFSGMFVVGAGGLADKIGRVKMTNIGILLSIIGSALIIITNLPALLILGRIIQGVSAACIMPSTLAIMKTYYEGAERQRALSYWSIGSWGGSGICSLFGGAVATTMGWRWIFIFSIIVAVLSMLLIKGTPETKSEVTNTHKFDVAGLIVLVVMLLSLNVVITKGAALGYTSLWFFGLIAIVIVAFFMFLKVEKKVDNPLIDFKLFENKPYTGATISNFLLNGVAGTLIVANTFVQQGLGYTALQAGYLSITYLIMVLLMIRVGEKLLQKMGSKRPMLLGTFIVVIGIALISLVFLPGIFYVISCVVGYLCFGLGLGIYATPSTDTAISNAPLDKVGVASGIYKMASSLGGAFGVAISGAVYAGAVAATSIHTGAMIALWVNVLMGIMAFIAILFAIPNDDKRVKDAK
>WP_064131777.1 tandem-type lipoprotein, partial 
NKGEALKIKGMVLYMNRNTKTTKGYYYVNAIKNDKDGRPQENEKRYPVKMVDNKIIPTKEIKDKNIKKEIENFKFFVQYGNFKDLSKYKDGDISYNPEVPSYSAKYQVTNDDYNVKQLRKRYDIPTNKAPKLLLKGTGNLKGSSVGYKDIEFTFVEKKGKNIYFSDSLDYKKSGEV
>WP_064133566.1 DNA2/NAM7 family helicase 
MSQLLNDTLSAWLLIESLSPGEVNFTAEDILSAEHFKNGTKQAQLQSFDEYFEIWNDERFIVSEEKSEAGELIFKFYRHCFRYNEINLKIQDIFENHSDIHNPNGTHCYGYTFNTDKHGKVIVDSIHIPMIMSALKEIEKNKNANIEEKFNDSVEKFVQKVKEILADEPINEFKLKKMDKAYDEYFSVLNSKKDGLFGHYVAIEYVKDSDLPQPEFNSFFISDIEKARKSPNQTLIDYIVGVEESQRIEVDENKEMFDKFLHPSRLPDGRWPSQTEFRLSLMQQLAVNQITSGNERISSVNGPPGTGKTTLLKDIFAHLVVERGKELAKLNNPKDAFVKIKIHETDDKYVYLLKESIAKYKMVVASSNNGAVENISKDLPKIEEIIRNPEKCKFPKYEQNYSNLAHELKDFAEIAEDLIGESAWGLFSGVFGKSTNINQVLSHMLKQDANDIGFAKLLQNENNRMSYNELMSEWQSHQRAFLEELRHVEMLKEESIRAYDVYKNCESYSKIEQVINSEKTSIEEQVYHLDNETLRDNKEIEDLDNRINYNTKQIETLNELIKSIKESNKGFINKLKAMFNSEEDESYKDHNKEKQQLLTQQLELEKCKKNKHEDLVSKLKEKEKLIKQLTKVQLQLDELNSQLQELEAYRIKSKITIPEKDFWSDNNYDERQVTNLWTSDELQYRRAMLFLRAMILHKLLLIANNTTIYYAINDFKDRRKLIDANPDKVHNAWNVMHLIFPVVSTTFASFKSMYGGIPKDFIDYLFIDEAGQAIPQAAVGALYRSKKVVAVGDPIQIEPVVTLESHLIDNIRKNYHVPEYLVSKEASVQSVADNANQYGFWKSDATDSNQKTWIGIPLWVHRRCLKPMFTIANQIAYNNKMVLPSNITNVGKTGWYDVKGNAVQKQFVKEHGEKVLELLANDWFEAIKEGKNEPSSFVISPFSAVQQQVKRILKQQLPARIDIQRSKVNQWIDKSIGTVHTFQGKEAQKVYFVIGTDNTQDGAVNWSCEKPNLLNVAVTRAKKEFYVIGDMQRIQMKPFYETIFKERNVK
>WP_064133567.1 hypothetical protein 
MLISLVIPVFALLVIGGIIWAIIEGIVHISKKNKAIDNFFNKVNKVSETYKFATTFLFLILATAGISQFYLYYIVSEFLFFLVIFTFGIAGIIFLMPYGLCFLPLYKQKKKKQTLKKYMAYTTIGLSIYLGLSLVLVHTTKIYMDEGGVRYYYGSFVMKQAGGYAYLALALLSTLLIVAKKATNKNKEIETVDNTNITER
>WP_064135735.1 oleate hydratase 
MYYSYGNYEAFARPKKPENVENKSAYLIGSGLASLAAACFLIRDGQMEGSKIHILEELPKAGGSLDGENMPLKGYVVRGGREMENHFECLWDLFRSIPSLEIDHASVLDEFYWLNKEDPNYSRCRVIEKQGQRLVTDGDFTLTKTAIKEILDLCLTNEEDLDDVKITDVFSDDFFNSNFWIYWKTMFAFEPWHSAMEMRRYLMRFVHHIGGLADFSALKFTKYNQYESLVLPMVEYLKSHGVQFEYDVKVEDIKVDVTTSQKIAREILIDRNGNAESIKLTINDLVFVTNGSITESSTYGDNDTPAPPTDELGGSWTLWKNLARQSPEFGNPDKFCQNIPKKSWFVSATSTTNNKDIIDTIESICKRDPLAGKTVTGGIITINDSAWQISFTINRQQQFKDQPKNEICQEWLYHLGVPTDKIEDLAKHASNTIPVYMPYITSYFMTRAIGDRPLVVPHQSQNLAFIGNFAETERDTVFTTEYSVRTAMEAVYQLLNIDRGIPEVINSTFDLRVLMDAVYELNDHQDLRDITKDSKMQKLALAGFLKKIKGTYIESLLKEHKLL
>WP_064136200.1 staphyloferrin B ABC transporter permease subunit SirC 
MTEKINKKDNYHLIFALIFLAIVSVVSMMIGSSFIPLQRVLMYFINPSDSIDQFTLEVLRLPRITLAILAGAALGMSGLMLQNVLKNPIASPDIIGITGGASLSAVVFIAFFSHLTIHLLPLFAVLGGAVAMMILLVFQTKGQIRPTTLIIIGISMQTLFIALVQGLLITTKQLSAAKAYTWLVGSLYGATFKDTIILGMVILAVVPLLFLVIPKMKISILDDPVAIGLGLHVQRMKLIQLITSTILVSMAISLVGNIGFVGLIAPHIAKTIVRGSYAKKLLMSAMIGAISIVIADLIGRTLFLPKEVPAGVFIAAFGAPFFIYLLLTVKKL
>WP_064138164.1 hypothetical protein 
MNKLTIISLSILDNKEKKANKFEFSEKSNLIISERNGEGKSSLIKSIQYCLGSNLKAFPKGWDYKNYVFQLEIVIDKNKILIQRYNNIITVLDDGKIKKFGYLKDYSDWFQDKMEMNLKLVSKNKNTSSLASLEAILSPLYIDQDKSWDGILYKNSFEGLAQYKSQSFPKEVFEYYLGISNNIMNDKINKLNKYREKSKEKKVKIEQVDSVYKNYSSQKNISKTIPKEFEEFKKQVDFYIKETDRFSQMITQKTDKLSKEKMKLDILQQDREELRKLLTKTKKRLSEVSYECTYCHSVLTRGQSLTRMELDDNKIEILLRKDSINQEIIKIENNIQKKLIEIQNLENQFELYHERLSELKQLSNIDNYVNQKVLQELETLKIEEVIELKEIDQEIKSLRNEISKLKKSLKTDLENINQKFKKLKNKISLQMETTGLSEKKVLNFNKLNGSGTFLNKDLLTLYLVYMNLLDSMEDFGLPFAIDSFVKNETDSIALEKMFGAIDKYFLTLNNQTFFSIIKENLKFIENPVNEIKIERPLLKEKFFSDIEKELIQNLNIL
>WP_064139230.1 N-
MNREMLYLNRSDIEQAGGNHSQVYVDALTEALTAHAHNDFVQPLKPYLRQDSENGHIADRIIAMPSHIGGEHAISGIKWIGSKHDNPSKRNMERASGVIILNDPETNYPIAVMEASLISSMRTAAVSVIAAKHLAKKGFKDLTIIGCGLIGDKQLQSMLEQFDHIERVFVYDQFSEACARFVDRWQQQRPEINFIATENAKEAVSNGEVVITCTVTDQPYIEYDWLQKGAFISNISIMDVHKEVFIKADKVVVDDWSQCNREKKTINQLVLEGKFSKEALHAELGQLVTGDIPGREDDDEIILLNPMGMAIEDISSAYFIYQQAQQQNIGTTLNLY
>WP_064626850.1 tandem-type lipoprotein 
MKRLNKLVLGISFLFLVISITAGCGMGKEAEIKKSFEKTLSMYPIKNLEDLYDKEGYRDDQFDKNDKGTWIINSEMVVQPKGERMKSKGMVLYMNRNTKTTTGKYIVSETLHDEDGRPKSKDKEYPVKMIDNKIIPTKDIKDEKIKKEIENFKFFAQYGNFKDLTKYKDGDISYNPEVPSYSAKYQLTNDDYNVKQLRKRYNIPTNKAPKFLLKGTGNLKGSSVGYKDIEFTFVEKKGENIYFSDSLHLEPSEDK
>WP_065315784.1 MULTISPECIES: hypothetical protein 
MKKFNNWILNAISGSQTDKNETTEELKGAKFIILYAYSMLVLLALVISNIFIHILEPKLSITTEIIIVLILIESLIGLRFLKEYDVKRGKDKENKKNSKDFIKLKSILVAILFTSLALTAGTVADIYGITDLGNTRSDLIVWSIGGIIFGLVCYTMEDKK
>WP_065315796.1 MULTISPECIES: M20 family metallopeptidase 
MNQQLIEALKSKEDKMIEIRRYLHQHPELSFHEDETAKYIAEFYKGKDVEVETNVGPRGIKVTIDSGKPGKTLAIRADFDALPITEDTGLSFASQNKGVMHACGHDAHTAYMLVLAETLAEMKDSFTGKVVVIHQPAEEVPPGGAKAMIENGVLDGVDHVLGVHVMSTMKTGNVYYRPGYVQTGRAFFKLKVQGKGGHGSSPHMANDAIVAGSYFVTALQTVVSRRLSPFETGVVTIGSFDGKGQFNVIKDVVEIEGDVRGLTDATKATIEKEIKRLSKGLEALYGVTCTLEYNDDYPALYNDPEFTECVAKTLKEADLEFGVEICEPQPPSEDFAYYAKERPSAFIYTGAAVEDGEIYPHHHPKFNISEKSLLISAEAVGTVVLDYLKGDN
>WP_065316362.1 MULTISPECIES: staphyloferrin B biosynthesis protein SbnC 
MQNHTAVNTAQTIILRDLVDALLFEDIAGIVSNSEITKENGQTILIYKRETQQIKIPVYFSALNMFRYESSQPITIERRTSKQPLTATEFWQTIANMNCDLSHEWEVARVEEGLTTAATQLAKQLSELDLASHPFVMSEQFASLKDRPFHPLAKEKRGLREADYQVYQAELNQSFPLMVAAVKKTHMIHGDTANIDELESLTAPIKEQATDMLNDQALSIDDYVLFPVHPWQYQHILPNVFAKEISEKLVVLLPLKFGDYLSSSSMRSLIDIGAPYNHVKVPFAMQSLGALRLTPTRYMKNGEQAEQLLRQLIEKDEALAKYVMVCDETAWWSYMGQDNDIFKDQLGHLTVQLRKYPEVLAKNDTQQLVSMAALAANDRTLYQMICGKDNISKNDVMTLFEDIAQVFLKVTLSFMQYGALPELHGQNILLSFEDGRVQKCVLRDHDTVRIYKPWLTAHQLSLPKYVVREDTPNTLINEDLETFFAYFQTLAVSVNLYAIIDAIQDLFGVSEHELMSLLKQILKNEVATISWVTTDQLAVRHILFDKQTWPFKQILLPLLYQRDSGGGSMPSGLTTVPNPMVTYD
>WP_065316432.1 MULTISPECIES: persulfide response sulfurtransferase CstA 
MKQYGEKFIDEFSKAELEKLAKQGQLIDVRTEEEYALGHINGSILHPVDEIESFNKEKNKTYYVICRSGNRSANASKYLTKKGYNVINLDGGYKVYEEENDSYDTQEEYKSIEIKADRKQFNYRGLQCPGPIVKISQEMKNIEVGDQIEVKVTDPGFPSDIKSWVKQTRHTLVKLDENNNGINAIIQKEKAKDLDVNYSAKGTTIVLFSGELDKAVAALIIANGARAAGKDVSIFFTFWGLNALKKAQTVNVKKQGIAKMFDLMLPKKNIRMPLSKMNMLGLGNMMMRYVMKKKNVDSLPTLINQAIEQNIKLIACTMSMDVMGIQKEELRDEVEYGGVGTYIGATENANHNLFI
>WP_069631708.1 staphylococcal protein A 
MKKKNIYSIRKLGVGIASVTLGTLLISGGVTPAANAAQHDEAQQNAFYQVLNMPNLNADQRNGFIQSLKDDPSQSANVLGEAKKLNESQAPKADNNFNKEQQNAFYEILNMPNLNEEQRNGFIQSLKDDPSQSANLLSEAKKLNESQAPKADNKFNKEQQNAFYEILHLPNLNEEQRNGFIQSLKDDPSQSANLLAEAKKLNDAQAPKADNKFNKEQQNAFYEILHLPNLTEEQRNGFIQSLKDDPSVSKEILAEAKKLNDAQAPKEEDNNKPGKEDNKPGKEDNNKPGKEDNNKPGKEDGNKPGKEDGNKPGKEDGNKPGKEDGNKPGKEDGNKPSKEDGNGVHVVKPGDTVNDIAKANGTTADKIAADNKLADKNMIKPGQELVVDKKQPANHADANKAQALPETGEENPFIGTTVFGGLSLALGAALLAGRRREL
>WP_069631709.1 L-lactate permease 
MTLLTVNPFDNVGLSALVAAVPIILFLLCLTVFKMKGIYAALTTLVVTLIVALFVFELPARVSAGAITEGVVAGIFPIGYIVLMAVWLYKVSIKTGQFSIIQDSIASISEDQRIQLLLIGFCFNAFLEGAAGFGVPIAICAVLLIQLGFEPLKAAMLCLIANGAAGAFGAIGLPVSIIDTFNLSGGVTTLDVARYSALTLPILNYIIPFVLVFIVDGMKGIKEILPVILTVSGTYTGLQLLLTIFHGPELADIIPSLATMVVLAFVCRKFKPKNIFRLEASEHKIQKRTPKEIVFAWSPFVILTAFVLVWSAPFFKKLFQPGGALESLVIKLPIPNTVSDLSPKGIALRLDLIGATGTAILLTVIITILITKLKWKSAGALLVEAIKELWLPILTISAILAIAKVMTYGGLTVAIGQGIAKAGAIFPLFSPVLGWIGVFMTGSVVNNNTLFAPIQATVAQQISTSGSLLVAANTAGGVAAKLISPQSIAIATAAVKKVGEESALLKMTLKYSIIFVAFICVWTFILTLIF
>WP_069631710.1 M20 family metallopeptidase 
MNQQLIEALKSKEDKMIEIRRYLHQHPELSFHEDETAKYIAEFYKGKDVEVETNVGPRGIKVTIDSGKPGKTLAIRADFDALPITDEDTGLSFASQNKGVMHACGHDAHTAYMLVLAETLAEMKDSFTGKVVVIHQPAEEVPPGGAKAMIENGVLDGVDHVLGVHVMSTMKTGNVYYRPGYVQTGRAFFKLKVQGKGGHGSSPHMANDAIVAGSYFVTALQTVVSRRLSPFETGVVTIGSFDGKGQFNVIKDVVEIEGDVRGLTDATKATIEKEIKRLSKGLEALYGVTCTLEYNDDYPALYNDPEFTEYVAKTLKEADLEFGVEICEPQPPSEDFAYYAKERPSAFIYTGAAVEDGEIYPHHHPKFNISEKSLLISAEAVGTVVLDYLKGDN
>WP_069723997.1 MFS transporter 
MTDLLKIKNFRLFFLAEIISAFGVGISTVGANWYLIDKTNDSQLLGIMLALNVLSGFLASSIIGGLADKYNRRNIILITYLLQVILYLLIVIALLMIGFETYLVIGFAIVNGIGWTTYMATSRSLVKQILKPDQYTDANSLLEISLQTGMFIAGGLSGILYEINGFTLIIAMTIMMFLISIFMLFRLHVDKPTHSEEESTNSLLQEYLLGWKFLKDNMMIFIFGVISIIPMVFTMIFNISLPGYVYNVLKLSSVQFGFSDMLYGIGGLCAGLISAILSKKISTKALIFLLYFILVINSALFIWINSAFYLFIGSFILGYSISSIRIYMNTAIMNTVSDKYVGRSFTIWTSISLLLQSFIAPFLGRWINEINDKFGFYIILILSLLIFVTLLLVNKTDKIKYAHKEE
>WP_069989705.1 staphyloferrin B ABC transporter permease subunit SirB 
MLLKPKYQIVIAGLCLAIVAILSLMIGNTLVSPGTVIQALFNFDSENDLHDVVTGARASRTIIALLTGAALAVSGLLMQALTRNPIASPGLFGVNAGAVFFVIFSITFIQIQSFKMIVVIAFLGAIVVTVLVVALGMFRQTLFSPHRVILAGAAIAMLFTAFTQGILIMNETDLQGLLFWLSGSVSLRNIWDIPWIIPLVLILILIAFSMAAHINILMTSDDIATGLGQNIKLIKWMIIMLISMLAGISVAVAGSIVFVGLIVPNISKRLLPPNYKCLIPFTALAGAILMIISDIVARIIIKPLELPVGVVTAVIGAIVLIYIMKKGRQRL
>WP_069989706.1 staphyloferrin B ABC transporter permease subunit SirC 
MTEKINKKDNYHLIFALIFLAIVSVVSMMIGSSFIPLQRVLMYFINPNDSIDQFTLEVLRLPRITLAILAGAALGMSGLMLQNVLKNPIASPDIIGITGGASLSAVVFIAFFSHLTIHLLPLFAVLGGAVAMMILLVFQTKGQIRPTTLIIIGISMQTLFIALVQGLLITTKQLSAAKAYTWLVGSLYGATFKDTIILGMVILAVVPLLFLVISKMKISILDDPVAIGLGLHVQRMKLIQLITSTILVSMAISLVGNIGFVGLIAPHIAKTIVRGSYAKKLLMSAMIGDISIVIADLIGRTLFLPKEVPAGVFIAAFGAPFFIYLLLTVKKL
>WP_069989707.1 tandem-type lipoprotein 
MMKRLNKLVLYISFLILVISITAGCSMGKEAEIKKSFEKTLSMYPIKNLEDLYDKEGYRDDQFDKNDKGTWIVRSSMSIQPNGKDMNVKGMVLYMIRNTRTTNGYYYVDVIEREDKGIHRDNEKRYPVKMVDNKIIPTKEIEDEKIKKEIENFKFFVQYGNFKDLSKYKDGDISYNPEAPIYSAKYQLTNNDYNVKQLRKRYNIPTNKAPKLLLKGTGNLKGSSVGYKDIEFTFVEKKGENIYFSDSLHLEPSEDK
>WP_070003392.1 AMP-binding protein
[truncated: 247,310 more chars]
