# Supplementary material for: A type VII-secreted lipase toxin with reverse domain arrangement
Source: Nat Commun. 2023 Dec 19;14:8438. doi: 10.1038/s41467-023-44221-y (PMC10730906; doi:10.1038/s41467-023-44221-y)
Supplement: Supplementary file 6 — Source Data [file 41467_2023_44221_MOESM6_ESM.zip › Tsl1 distribution raw/lplI 1/FlaGs_output/results_flankgene.fasta_cluster_out]

>WP_000015644.1|WP_000015644.1 MULTISPECIES: TcpD family membrane protein 
MSGLFSFLVLGADRPSIDGLGDWIGNEVGTGIGLIVLIVGIVHWATGKYGRMIALFIVGGLLFLVSKGPEQVFNAISGIWKMIFGG
>WP_000036324.1|WP_000036324.1 DUF1648 domain-containing protein 
MSKIRSFTILSLLIYLAMMCYTVATYSKLPTKVPIHYNLAGDADNFADKWVLLLINSAFIVIWLIFFIAGRYYERFAKWSHYNHTPREIRAIKLFLSTLNLEIMSYMSIFTVLEIWQIQHHHQFNLLWFNMIFIIIIGLTLVIFCLLPTIHKMRDSQ
>WP_000036327.1|WP_000036327.1 MULTISPECIES: DUF1648 domain-containing protein 
MSKIRSFTILSLLIYLAMMCYTVVTYPKLPTKVPIHYNLAGDADNFADKWVLLLINSAFIVIWLIFFIAGRYYERFAKWSHYNHTPREIRAIKLFLSTLNLEIMSYMSIFTVLEIWQIQHHHQFNLLWFNMIFIIIIGLTLVIFCLLPTIHKMRDSQ
>WP_000036328.1|WP_000036328.1 MULTISPECIES: DUF1648 domain-containing protein 
MSKIRSFTILSLLIYLAMMCYTVVTYSKLPTKVPIHYNLAGDADNFADKWVLLLINSAFIVIWLIFFIAGRYYERFAKWSHYNHTPREIRAIKLFLSTLNLEIMSYMSIFTILEIWQIQYHHQFNLLWFNMIFIIIIGLTLVIFCLLPTIHKMRDSQ
>WP_000036329.1|WP_000036329.1 MULTISPECIES: DUF1648 domain-containing protein 
MSKIRSFTILSLLIYLAMMCYTVVTYSKLPTKVPIHYNLAGDADNFADKWVLLLINSAFIVIWLIFFIAGRYYERFAKWSHYNHTPREIRAIKLFLSTLNLEIMSYMSIFTVLEIWQIQHHHQFNLLWFNMIFIIIIGLTLVIFCLLPTIHKMRDSQ
>WP_000036330.1|WP_000036330.1 MULTISPECIES: DUF1648 domain-containing protein 
MSKIRSFTILSLLIYLAMMCYTVVTYSKLPTKVPIHYNLAGDADNFADKWVLLLINSAFIVIWLIFFIAGRYYERFAKWSHYNHTPREIRAIKLFLSTLNLEIMSYMSIFTVLEIWQIQHHHQLNLLWFNMIFIIIIGLTLVIFCLLPTIHKMRDSQ
>WP_000036331.1|WP_000036331.1 MULTISPECIES: DUF1648 domain-containing protein 
MSKIRSFTILSLLIYLAMMCYTVVTYSKLPTKVPIHYNLAGDADNFADKWVLLLINSAFIVIWLIFFIAGRYYERLAKWSHYNHTPREIRAIKLFLSTLNLEIMSYMSIFTVLEIWQIQHHHQFNLLWFNMIFIIIIGLTLVIFCLLPTIHKMRDSQ
>WP_000036332.1|WP_000036332.1 MULTISPECIES: DUF1648 domain-containing protein 
MSKIRSFTILSLLIYLAMMCYTVVTYSKLPTKVPIHYNLAGNADNFADKWVLLLINSAFIVIWLIFFIAGRYYERFAKWSHYNHTPREIRAIKLFLSTLNLEIMSYMSIFTVLEIWQIQHHHQFNLLWFNMIFIIIIGLTLVIFCLLPTIHKMRDSQ
>WP_000036335.1|WP_000036335.1 MULTISPECIES: DUF1648 domain-containing protein 
MSKIRSFTILSLLIYLAMTCYTVVTYPKLPTKVPIHYNLAGDADNFADKWVLLLINSAFIVIWLIFFIAGRYYERFAKWSHYNHTPREIRAIKLFLSTLNLEIMSYMSIFTVLEIWQIQHHHQFNLLWFNMIFIIIIGLTLVIFCLLPTIHKMRDSQ
>WP_000066174.1|WP_000066174.1 MULTISPECIES: hypothetical protein 
MSNKFRLDHSLINNKTETTSAVSKLSYEIENANLNGLPKNNLQMQFDRLKVTNEFPSNLEYIDSHTDKKYGVTASAFLNKDTGKVIIGMTGTNFKKDALAKRYSGNGDKQDKIDSDETEKDLISDFEIGISPPSDKSKHYEETQEFIKKIKNKYDIDFITGHSLGGREAVILGMSNGIPNIVVYNPAPISIFNLNPNSPEGKRLLELYKNYKGNITRFVAENDELTENLKKYKHFMFFGNDIVLKNGKGHSMDGFLTEQEQKAIKKELKKVQGYVEENNKSFVKNSNNAMSKLASIELLRANMMTTNGGWLSSSQQKVLESLTALTIAQSFNQLIEDEINQIKKMYNEKKKKFEKNWEDAQKAGNAVGKDLTVSEVLEALNEGQVNESSMVGDPEQMISLNERQLSTIGSSISNYILRVRFSINEIVDKDQVLASQIGGLL
>WP_000080554.1|WP_000080554.1 DNA2/NAM7 family helicase 
MSQLLNDTLSAWLLIESLSPGEVNFTAEDILSAEHFKNDAKQAQLQSFDEYFEIWNSERFIISEEKSETGELIFKFYRHCFRYNEINLKIQDIFDDYSDIHNPNGTHCYGYTFNTDKHGKVIVDSIHIPMIMSALKEIEKNKNANIEEKFNDSVEKFFQKVKEILADEPINEFKLKKMDKAYDEYFSVLNSKKDGLFGHYVAIEYVKDSDLPQPEFNSFFISDIEKARKSPNQTLIDYIEGVEESQRIEVDENKEMFDKFLHPSRLPDGRWPSQTEFRLSLMQQLAVNQITSGNERISSVNGPPGTGKTTLLKDIFAHLVVERGKELAKLNNPKDAFVKTKIHETDDKYVYLLKESIAKYKMVVASSNNGAVENISKDLPKIEEIIRNPEKCKFPKYEQNYANLAHELKDFAEIAEDLIGESAWGLFSGVFGKSTNINQVLSHMLKQDANDIGFAKLLQNENNRMSYNELMSEWQSHQRAFLEELRHVEMLKEESIRAYDVYKNCESFSKIEQVINSEKTSIEEQVYHLDNETLRDNKEIEDLDNRINYIVKQIETLNELIKSIKESNKGFINKLKAMFNSEEDESYKDHNKEKQQLLTQQLELEKCKKNKHEDLVSKLKEKEKLIKQLTKVQLQLDELNSQLQELEAYRIESKITIPEKDFWSDNNYDERQVTNLWTSDELQYRRAMLFLRAMILHKLLLIANNTTIYYAINDFKDRRKLIDANPDKVHNAWNVMHLIFPVVSTTFASFKSMYGGIPKDFIDYLFIDEAGQAIPQAAVGALYRSKKVVAVGDPIQIEPVVTLESHLIDNIRKNYHVPEYLVSKEASVQSVADNANQYGFWKSDATDSNQKTWIGIPLWVHRRCLKPMFTIANQIAYNNKMVLPSNITKVGKTGWYDVKGNAVQKQFVKEHGEKVVGLLADDWIEAIKEGKNEPSSFVISPFSAVQQQIKRMLKQQLPTRIDIERTKINQWVDKSIGTVHTFQGKEAQKVYFVIGTDNTQDGAVNWSCEKPNLLNVAVTRAKKEFYVIGDMQRIQMKPFYETIFKERNVK
>WP_000080557.1|WP_000080557.1 DEAD/DEAH box helicase 
MSQLLNDTLSAWLLIESLSPGEVNFTAEDILSAEHFKNGAKQAQLQSFDEYFEIWNAERFIISEEKSETGELIFKFYRHCFRYNEINLKIQDIFDDYSEIHNPNGTHCYGYTFNTDKHGKVIVDSIHIPMIMSALKEIEKNKNANIEEKFNDSVEKFVQKVKEILADEPINEFKLKKMDKAYDEYFSVLNSKKDGLFGHYVAIEYVKDSDLPQPEFNSFFISDIEKARKSPNQTLIDYIEGVEESQHIEVDENKEMFDKFLHPSRLPDGRWPSQTEFRLSLMQQLAVNQITSGNERISSVNGPPGTGKTTLLKDIFAHLVVERGKELAKLNNPKDAFVKTKIHETDDKYVYLLKESIAKYKMVVASSNNGAVENISKDLPKIEEIIRNPEKCKFPKYEQNYANLAHELKDFAEIAEDLIGESAWGLFSGVFGKSTNINQVLSHMLKQDANDIGFAKLLQNENNRMSYNELMSEWQSHQRAFLEELRHVEMLKEESIRAYDVYKNCESFSKIEQVINSEKTSIEEQVYHLDNETLRDNKEIEDLDNRINYIVKQIETLNELIKSIKESNKGFINKLKAMFNSEEDESYKDHNKEKQQLLTQQLELEKCKKNKHEDLVSKLKEKEKLIKQLTKVQLQLDELNSQLQELEAYRIESKITIPEKDFWSDNNYDERQVTNLWTSDELQYRRAMLFLRAMILHKLLLIANNTTIYYAINDFKDRRKLIDANPDKVHNAWNVMHLIFPVVSTTFASFKSMYGGIPKDFIDYLFIDEAGQAIPQAAVGALYRSKKVVAVGDPIQIEPVVTLESHLIDNIRKNYHVPEYLVSKEASVQSVADNANQYGFWKSDATDSNQKTWIGIPLWVHRRCLKPMFTIANQIAYNNKMVLPSNITKVGKTGWYDVKGNAVQKQFVKEHGEKVVGLLADDWIEAIKEGKNEPSSFVISPFSAVQQQIKRMLKQQLPTRIDIERTKINQWVDKSIGTVHTFQGKEAQKVYFVIGTDNTQDGAVNWSCEKPNLLNVAVTRAKKEFYVIGDMQRIQMKPFYETIFKERNVK
>WP_000080559.1|WP_000080559.1 MULTISPECIES: DEAD/DEAH box helicase 
MSQLLNDTLSAWLLIESLSPGEVNFTAEDILSAEHFKNGAKQAQLQSFDEYFEIWNAERFIISEEKSETGELIFKFYRHCFRYNEINLKIQDIFDDYSEIHNPNGTHCYGYTFNTDKHGKVIVDSIHIPMIMSALKEIEKNKNANIEEKFNDSVEKFVQKVKEILADEPINEFKLKKMDKAYDEYFSVLNSKKDGLFGHYVAIEYVKDSDLPQPEFNSFFISDIEKARKSPNQTLIDYIEGVEESQRIEVDENKEMFDKFLHPSRLPDGRWPSQTEFRLSLMQQLAVNQITSGNERISSVNGPPGTGKTTLLKDIFAHLVVERGKELAKLNNPKDAFVKTKIHETDDKYVYLLKESIAKYKMVVASSNNGAVENISKDLPKIEEIIRNPEKCKFPKYEQNYANLAHELKDFAEIAEDLIGESAWGLFSGVFGKSTNINQVLSHMLKQDANDIGFAKLLQNENNRMSYNELMSEWQSHQRAFLEELRHVEMLKEESIRAYDVYKNCESFSKIEQVINSEKTSIEEQVYHLDNETLRDNKEIEDLDNRINYIVKQIETLNELIKSIKESNKGFINKLKAMFNSEEDESYKDHNKEKQQLLTQQLELEKCKKNKHEDLVSKLKEKEKLIKQLTKVQLQLDELNSQLQELEAYRIESKITIPEKDFWSDNNYDERQVTNLWTSDELQYRRAMLFLRAMILHKLLLIANNTTIYYAINDFKDRRKLIDANPDKVHNAWNVMHLIFPVVSTTFASFKSMYGGIPKDFIDYLFIDEAGQAIPQAAVGALYRSKKVVAVGDPIQIEPVVTLESHLIDNIRKNYHVPEYLVSKEASVQSVADNANQYGFWKSDATDSNQKTWIGIPLWVHRRCLKPMFTIANQIAYNNKMVLPSNITKVGKTGWYDVKGNAVQKQFVKEHGEKVVGLLADDWIEAIKEGKNEPSSFVISPFSAVQQQIKRMLKQQLPTRIDIERTKINQWVDKSIGTVHTFQGKEAQKVYFVIGTDNTQDGAVNWSCEKPNLLNVAVTRAKKEFYVIGDMQRIQMKPFYETIFKERNVK
>WP_000080560.1|WP_000080560.1 DNA2/NAM7 family helicase 
MSQLLNDTLSAWLLIESLSPGEVNFTAEDILSAEHFKNGAKQAQLQSFDEYFEIWNAERFIISEEKSETGELIFKFYRHCFRYNEINLKIQDIFDDYSEIHNPNGTHCYGYTFNTDKHGKVIVDSIHIPMIMSALKEIEKNKNANIEEKFNDSVEKFVQKVKEILADEPINEFKLKKMDKAYDEYFSVLNSKKDGLFGHYVAIEYVKDSDLPQPEFNSFFISDIEKARKSPNQTLIDYIEGVEESQRIEVDENKEMFDKFLHPSRLPDGRWPSQTEFRLSLMQQLAVNQITSGNERISSVNGPPGTGKTTLLKDIFAHLVVERGKELAKLNNPKDAFVKTKIHETDDKYVYLLKESIAKYKMVVASSNNGAVENISKDLPKIEEIIRNPEKCKFPKYEQNYANLAHELKDFAEIAEGLIGESAWGLFSGVFGKSSNINKVLEHMLKKDGNDIGFARLLQNENNRMSYHELMTEWQAHQRAFLEELRHVEMLKEESIRAYDVYKNCESFSKIEQVINSEKTSIEEQVYHLDNETLRDNKEIEDLDNRINYIVKQIETLNELIKSIKESNKGFINKLKAMFNSEEDESYKDHNKEKQQLLTQQLELEKCKKNKHEDLVSKLKEKEKLIKQLTKVQLQLDELNSQLQELEAYRIESKITIPEKDFWSDNNYDERQVTNLWTSDELQYRRAMLFLRAMILHKLLLIANNTTIYYAINDFKDRRKLIDANPDKVHNAWNVMHLIFPVVSTTFASFKSMYGGIPKDFIDYLFIDEAGQAIPQAAVGALYRSKKVVAVGDPIQIEPVVTLESHLIDNIRKNYHVPEYLVSKEASVQSVADNANQYGFWKSDATDSNQKTWIGIPLWVHRRCLKPMFTIANQIAYNNKMVLPSNITKVGKTGWYDVKGNAVQKQFVKEHGEKVVGLLADDWIEAIKEGKNEPSSFVISPFSAVQQQIKRMLKQQLPTRIDIERTKINQWVDKSIGTVHTFQGKEAQKVYFVIGTDNTQDGAVNWSCEKPNLLNVAVTRAKKEFYVIGDMQRIQMKPFYETIFKERNVE
>WP_000080564.1|WP_000080564.1 MULTISPECIES: DEAD/DEAH box helicase 
MSQLLNDTLSAWLLIESLSPGEVNFTAEDILSAEHFKNGAKQAQLQSFDEYFEIWNSERFIISEEKSETGELIFKFYRHCFRYNEINLKIQDIFDDYSDIHNPNGTHCYGYTFNTDKHGKVIVDSIHIPMIMSALKEIEKNKNANIEEKFNDSVEKFFQKVKEILADEPINEFKLKKMDKAYDEYFSVLNSKKDGLFGHYVAIEYVKDSDLPQPEFNSFFISDIEKARKSPNQTLIDYIEGVEESQRIEVDENKEMFDKFLHPSRLPDGRWPSQTEFRLSLMQQLAVNQITSGNERISSVNGPPGTGKTTLLKDIFAHLVVERGKELAKLNNPKDAFVKTKIHETDDKYVYLLKESIAKYKMVVASSNNGAVENISKDLPKIEEIIRNPEKCKFPKYEQNYANLAHELKDFAEIAEDLIGESAWGLFSGVFGKSTNINQVLSHMLKQDANDIGFAKLLQNENNRMSYNELMSEWQSHQRAFLEELRHVEMLKEESIRAYDVYKNCESFSKIEQVINSEKTSIEEQVYHLDNETLRDNKEIEDLDNRINYIVKQIETLNELIKSIKESNKGFINKLKAMFNSEEDESYKDHNKEKQQLLTQQLELEKCKKNKHEDLVSKLKEKEKLIKQLTKVQLQLDELNSQLQELEAYRIESKITIPEKDFWSDNNYDERQVTNLWTSDELQYRRAMLFLRAMILHKLLLIANNTTIYYAINDFKDRRKLIDANPDKVHNAWNVMHLIFPVVSTTFASFKSMYGGIPKDFIDYLFIDEAGQAIPQAAVGALYRSKKVVAVGDPIQIEPVVTLESHLIDNIRKNYHVPEYLVSKEASVQSVADNANQYGFWKSDATDSNQKTWIGIPLWVHRRCLKPMFTIANQIAYNNKMVLPSNITKVGKTGWYDVKGNAVQKQFVKEHGEKVVGLLADDWIEAIKEGKNEPSSFVISPFSAVQQQIKRMLKQQLPTRIDIERTKINQWVDKSIGTVHTFQGKEAQKVYFVIGTDNTQDGAVNWSCEKPNLLNVAVTRAKKEFYVIGDMQRIQMKPFYETIFKERNVK
>WP_000080569.1|WP_000080569.1 MULTISPECIES: DEAD/DEAH box helicase 
MSQLLNDTLSAWLLIESLSPGEVNFTAEDILSAEHFKNGTKQAQLQSFDEYFEIWNDERFIISEEKSEIGEIIFKFYRHCFRYSEINLKIQDIFDDYSDIHNPNGTHCYGYTFNIDKHGKVIVDSIHIPMIMSALKEIEKNKNANIEEKFNDSVEKFVQKVKEILADEPINEFKLKKMDIAYDEYFSVLNSKKDGLFAHYVAIEYVKDSDLPQPEFNSFFISDIEKARKSPNQTLIDYIEGVEESQRIEVDENKEMFDKFLHPSRLPDGRWPSQTEFRLSLMQQLAVNQITSGNERISSVNGPPGTGKTTLLKDIFAHLVVERGKELAKLNNPKDAFVKTKIHETDDKYVYLLQESIAKYKMVVASSNNGAVENISKDLPKIEEIIRNPEKCKFPEYETAYANLAYELKDFAEIAEDLIGESAWGLFSGVFGKSTNINQVLDHMLKQDVNDIGFARLLQNENNRMGYHELMTEWQAHQRAFLEELKHVEMLKEESIRAYDVYKSCESYSKMEQAINSEKTTIEEQIYHLENEALRDNKEIEDLDDRINYNTKQLETLNELIKSIRDSNKGFVNKLKAIFNSEEDERYKKHNAEKQQLLGQQIELEKCKKNKNEDLVSKLKEKEKLIKQLTKVQLQLDELNSQLQELEAYRIESKITIPEKDFWSDNNYDERQVTNLWTSDELQYRRAMLFLRAMILHKLLLIANNTTIYYAINDFKDRRKLIDANPDKVHNAWNVMHLIFPVVSTTFASFKSMYGGIPKDFIDYLFIDEAGQAIPQAAVGALYRSKKVVAVGDPIQIEPVVTLESHLIDNIRKNYHVPEYLVSKEASVQSVADNANQYGFWKSDATDSNQKNWIGIPLWVHRRCLKPMFTIANQIAYNNKMVLPSNITNVGKTGWYDVKGNSVQKQFVKEHGEKVVGLLADDWIEAIKEGKNEPSSFVISPFSAVQQQIKRMLKQQLPTRIDIERTKINQWVDKSIGTVHTFQGKEAQKVYFVIGTDNTQDGAVNWSCEKPNLLNVAVTRAKKEFYVIGDMQRIQSKPFYETIFKERNVK
>WP_000130756.1|WP_000130756.1 MULTISPECIES: MFS transporter 
MTDLLKIKNFRLFFLAEIISAFGVGISTVGANWYLIDKTNDSQLLGIMLALNVLSGFLASPIIGGLADKYNRRNIILITYLLQVILYLLIVIALLMIGFETYLVIGFAIVNGIGWTTYMATSRSLVKQILKPDQYTDANSLLEISLQTGMFIAGGLSGILYEINGFTLIIAMTIMMFLISIFMLFRLHVDKPTHSEEESTNSLLQEYLLGWKFLKDNMMIFIFGVISIIPMVFTMIFNISLPGYVYNVLKLSSVQFGFSDMLYGIGGLCAGLISAILSKKISTKALIFLLYFILVINSALFIWINSAFYLFIGSFILGYSISSIRIYMNTAIMNTVSDKYVGRSFTIWTSISLLLQSFIAPFLGRWINEINDKFGFYIILILSLLIFVTLLLVNKTDKIKYAHKEE
>WP_000130764.1|WP_000130764.1 MULTISPECIES: MFS transporter 
MTDLLKIKNFRLFFLAEIISAFGVGISTVGANWYLIDKTNDSQLLGIMLALNVLSGFLASPIIGGLADKYNRRNIILITYLLQVILYLLIVIALVMIGFETYLVIGFAIVNGIGWTTYMATSRSLVKQILKPDQYTDANSLLEISLQTGMFIAGGLSGILYKINGFTLIIAMTIMMFLISIFMLFRLHVDKPTHSEEESTNSLLQEYLLGWKFLKDNMMIFIFGVISIIPMVFTMIFNISLPGYVYNVLKLSSVQFGFSDMLYGIGGLCAGLISAILSKKISTKVLIFLLYFILVINSALFIWINSAFYLFIGSFILGYSISSIRIYMNTAIMNTVSDKYVGRSFTIWTSISLLLQSLIAPFLGRWINEINDKFGFYIILILSLLIFVTLLLVNKTDKIKYAHKEE
>WP_000130765.1|WP_000130765.1 MFS transporter 
MTDLLKIKNFRLFFLAEIISAFGVGISTVGANWYLIDKTNDSQLLGIMLALNVLSGFLASPIIGGLADKYNRRNIILITYLLQVILYLLIVIALVMIGFETYLVIGFAIVNGIGWTTYMATSRSLVKQILKPDQYTDANSLLEISLQTGMFIAGGLSGILYKINGFTLIIAMTIMMFLISIFMLFRLHVDKPTHSEEESTNSLLQEYLLGWKFLKDNMMIFIFGVISIIPMVFTMIFNISLPGYVYNVLKLSSVQFGFSDMLYGIGGLCAGLISAILSKKISTKVLIFLLYFILVINSALFIWINSAFYLFIGSFILGYSISSIRIYMNTAIMNTVSDKYVGRSFTIWTSISLLLQSLIAPFLGRWINEINDKFGFYIILILSLLIFVTLLLVNKTGKIKYAHKEE
>WP_000134547.1|WP_000134547.1 MULTISPECIES: hypothetical protein 
MTEFTPFFDGSNQLNYRKFVILRFHGVSKRKICKMYNFAYFRILEVCEMAKKNDYRFTYKDYKFLKQYGVSNTFICKMYHISIEDLEFFEVMNR
>WP_000134550.1|WP_000134550.1 MULTISPECIES: hypothetical protein 
MTEFTPFFDGSNQLNYRKFVILRFHGVSKRRICKMYNFAYFRILEVCEMAKKNDYRFTYKDYKFLKQYGVSNTFICKMYHISIEDLEFFEVMNR
>WP_000136627.1|WP_000136627.1 MULTISPECIES: staphyloferrin B ABC transporter permease subunit SirC 
MTEKINKKDNYHLIFALIFLAIISVVSMMVGSSFIPLQRVLMYFINPNDSVDQFTLEVLRLPRITLAILAGAALGMSGLMLQNVLKNPIASPDIIGITGGASLSAVVFIAFFSHLTIHLLPLFAVLGGAVAMMILLVFQTKGQIRPTTLIIIGISMQTLFIALVQGLLITTKQLSAAKAYTWLVGSLYGATFKDTIILGMVILAVVPLLFLVIPKMKISILDDPVAIGLGLHVQRMKLIQLITSTILVSMAISLVGNIGFVGLIAPHIAKTIVRGSYAKKLLMSAMIGAISIVIADLIGRTLFLPKEVPAGVFIAAFGAPFFIYLLLTVKKL
>WP_000136628.1|WP_000136628.1 staphyloferrin B ABC transporter permease subunit SirC 
MTEKINKKDNYHLIFALIFLAIVSVVSMMIGSSFIPLQRVLMYFINPNDSIDQFTLEVLRLPRITLAILAGAALGMSGLMLQNVLKNPIASPDIIGITGGASLSAVVFIAFFSHLTIHLLPLFAVLGGAVAMMILLVFQTKGQIRPTTLIIIGISMQTLFIALVQGLLITTKQLSAAKAYTWLVGSLYGATFKDTIILGMVILAVVPLLFLVIPKMKISILDDPVAIGLGLHVQRMKLIQLITSTILVSIAISLVGNIGFVGLIAPHIAKTIVRGSYAKKLLMSAMIGAISIVIADLIGRTLFLPKEVPAGVFIAAFGAPFFIYLLLTVKKL
>WP_000136629.1|WP_000136629.1 MULTISPECIES: staphyloferrin B ABC transporter permease subunit SirC 
MTEKINKKDNYHLIFALIFLAIVSVVSMMIGSSFIPLQRVLMYFINPNDSIDQFTLEVLRLPRITLAILAGAALGMSGLMLQNVLKNPIASPDIIGITGGASLSAVVFIAFFSHLTIHLLPLFAVLGGAVAMMILLVFQTKGQIRPTTLIIIGISMQTLFIALVQGLLITTKQLSAAKAYTWLVGSLYGATFKDTIILGMVILAVVPLLFLVIPKMKISILDDPVAIGLGLHVQRMKLIQLITSTILVSMAISLVGNIGFVGLIAPHIAKTIVRGSYAKKLLMSAMIGAISIVIADLIGRTLFLPKEVPAGVFIAAFGAPFFIYLLLTVKKL
>WP_000136633.1|WP_000136633.1 MULTISPECIES: staphyloferrin B ABC transporter permease subunit SirC 
MTEKINKKDNYHLIFALIFLAIVSVVSMMIGSSFIPLQRVLMYFINPNDSMDQFTLEVLRLPRITLAILAGAALGMSGLMLQNVLKNPIASPDIIGITGGASLSAVVFIAFFSHLTIHLLPLFAVLGGAVAMMILLVFQTKGQIRPTILIIIGISMQTLFIALVQGLLITTKQLSAAKAYTWLVGSLYGATFKDTIILGMVILAVVPLLFLVIPKMKISILDDPVAIGLGLHVQRMKLIQLITSTILVSMAISLVGNIGFVGLIAPHIAKTIVRGSYAKKLLMSAMIGAISIVIADLIGRTLFLPKEVPAGVFIAAFGAPFFIYLLLTVKKL
>WP_000136636.1|WP_000136636.1 MULTISPECIES: staphyloferrin B ABC transporter permease subunit SirC 
MTEKINKKDNYHLIFALIFLAIVSVVSMMIGSSFIPLQRVLMYFINPNDSMDQFTLEVLRLPRITLAILAGAALGMSGLMLQNVLKNPIASPDIIGITGGASLSAVVFIAFFSHLTIHLLPLFAVLGGAVAMMILLVFQTKGQIRPTTLIIIGISMQTLFIALVQGLLITTKQLSAAKAYTWLVGSLYGATFKDTIILGMVILAVVPLLFLVIPKMKISILDDPVAIGLGLHVQRMKLIQLITSTILVSMAISLVGNIGFVGLIAPHIAKTIVRGSYAKKLLMSAMIGAISIVIADLIGRTLFLPKEVPAGVFIAAFGAPFFIYLLLTVKKL
>WP_000136637.1|WP_000136637.1 staphyloferrin B ABC transporter permease subunit SirC 
MTEKINKKDNYHLIFALIFLAIVSVVSMMIGSSFIPLQRVLMYFINPNDSMDQFTLEVLRLPRITLAILAGAALGMSGLMLQNVLKNPIASPDIIGITGGASLSAVVFIAFFSHLTIHLLPLFAVLGGAVAMMILLVFQTKGQIRPTTLIIIGISMQTLFIALVQGLLITTKQLSAAKAYTWLVGSLYGATFKDTIILGMVILAVVPLLFLVIPKMKISILDDPVAIGLGLHVQRSKLIQLITSTMLVSMAISLVGNIGFVGLIAPHIAKTIVRGSYAKKLLMSAMIGAISIVIADLIGRTLFLPKEVPAGVFIAAFGAPFFIYLLLTVKKL
>WP_000136638.1|WP_000136638.1 MULTISPECIES: staphyloferrin B ABC transporter permease subunit SirC 
MTEKINKKDNYHLIFALIFLAIVSVVSMMIGSSFIPLQRVLMYFINPNDSMDQFTLEVLRLPRITLAILAGAALGMSGLMLQNVLKNPIASPDIIGITGGASLSAVVFIAFFSHLTIHLLPLFAVLGGTIAMMILLVFQTKGQIRPTTLIIIGISMQTLFIALVQGLLITTKQLSAAKAYTWLVGSLYGATFKDTIILGMVILAVVPLLFLVIPKMKISILDDPVAIGLGLHVQRMKLIQLITSTILVSMAISLVGNIGFVGLIAPHIAKTIVRGSYAKKLLMSAMIGAISIVIADLIGRTLFLPKEVPAGVFIAAFGAPFFIYLLLTVKKL
>WP_000136643.1|WP_000136643.1 MULTISPECIES: staphyloferrin B ABC transporter permease subunit SirC 
MTEKINKKDNYHLIFALIFLAIVSVVSMMSGSSFIPLQRVLMYFINPNDSMDQFTLEVLRLPRITLAILAGAALGMSGLMLQNVLKNPIASPDIIGITGGASLSAVVFIAFFSHLTIHLLPLFAVLGGAIAMMILLVFQTKGQIRPTTLIIIGISMQTLFIALVQGLLITTKQLSAAKAYTWLVGSLYGATFKDTIILGMVILAVVPLLFLVIPKMKISILDDPVAIGLGLHVQRMKLIQLITSTILVSMAISLVGNIGFVGLIAPHIAKTIVRGSYAKKLLMSAMIGAISIVIADLIGRTLFLPKEVPAGVFIAAFGAPFFIYLLLTVKKL
>WP_000136645.1|WP_000136645.1 MULTISPECIES: staphyloferrin B ABC transporter permease subunit SirC 
MTEKINKKDNYHLIFALIFLAIVSVVSMMVGSSFIPLQRVLMYFINPNDSIDQFTLEVLRLPRITLAILAGAALGMSGLMLQNVLKNPIASPDIIGITGGASLSAVVFIAFFSHLTIHLLPLFAVLGGAIAMVILLVFQTKGHIRPTTLIIIGISMQTLFIALVQGLLITTKQLSAAKAYTWLVGSLYGATFKDTFILGMVIVAVIPLLFLVIPKMKISILDDPVAIGLGLHVQRMKLIQLISSTILVSMAISLVGNIGFVGLIAPHIAKTIVRGSYAKKLLMSAMIGAISIVIADLIGRTLFLPKEVPAGVFIAAFGAPFFIYLLLTVKKL
>WP_000140679.1|WP_000140679.1 MULTISPECIES: F0F1 ATP synthase subunit B 
MTETANLFVLGAAGGVEWGTVIVQVLTFIVLLALLKKFAWGPLKDVMDKRERDINRDIDDAEQAKLNAQKLEEENKQKLKETQEEVQKILEDAKVQARQQQEQIIHEANVRANGMIETAQSEINSQKERAIADINNQVSELSVLIASKVLRKEISEQDQKALVDKYLKEAGDK
>WP_000157603.1|WP_000157603.1 MULTISPECIES: ATP synthase F1 subunit gamma 
MASLKEIDTRIKSTKKMKQITKAMNMVSSSKLRRAEKNTKQFTPYMDKMQDAITAVAGASSNTNHPMLRPRKITRSGYLVITSDKGLAGAYSANVLKKLITDIEAKHQDSSEYSIVVLGQQGVDFLKNRGYDIEYSQVDVPDQPSFKSVQALANHAIDLYSEEEIDELNIYYSHYVSVLENKPTSRQVLPLSQEDSSKGHGHLSSYEFEPDKESILSVILPQYVESLIYGTILDAKASEHATRMTAMKNATDNATELIDDLSLEYNRARQAEITQQITEIVGGSAALE
>WP_000160701.1|WP_000160701.1 MULTISPECIES: AAA family ATPase 
MTKHQNFIETKEYKRFAEFCDACIKYQYIGICYGQPGVGKTLSSRYYTNWNTIEKQVNHRGWEDLASKTTDDILSVNKIFYTAPAEKQTRLSNDLYSISASIDLGQKLHIVNKYGHDHSKHYSDMFKYIDLIIVDEIDRLKVQHLEQLRAIYDEHNLAMIFIGMPGIEKKLSRYPQLYSRIGFAHEFDNLSKDETHHILEYKWQDLGFDLKLEDFTDYEAITTIIKITKGNFRLIHRLFAQIDRIMDINGLDKISTEVVETARDSLVIGIR
>WP_000161981.1|WP_000161981.1 MULTISPECIES: hypothetical protein 
MTKKEYEINPGKIKSNTEETSAIANISYEIENANDNNLETTKINGQIKDLKKDGKFPKNLDYIDSYTDPSTGTTATAFLNKDTGKVTVGMAGTNVHGDQIKKVAFSLVAPSSIRPSNQDLKDVLGTMEDGAADLAIGVGLVNYKGKHFANTQQFIENLQKKYEIDTVTGHSLGGRDAIFLGLRYNIKNVVAYNPAPLEVKSIRNKFGGQLFRNTTFPDEKYLKELMDNYDGDITKVITQKDGLDYLVKRTDHLTCGDVLRINNGQGHAMENFLGEKEQREIIEELMLVKGYRDANDKAFKALKKNTEKKLGKIDEIKSKLLQTNGGALSSSQQKLLETLVAFSVAEGLSKMVDQELQQLKNMFNLMDEKFEANWKDAQEASDIVGKHLSYPEKVSALDNGGVNESKLATEPHNEIKDKLNKITDLSKKYNSYLQQIEKSINEIVAKDQQLAGQIGDLI
>WP_000161984.1|WP_000161984.1 hypothetical protein 
MTKKEYKIDPGKIKSNSEETSAIASISYEIENANDNGLNKARITEQVTYLKNQDKFPKNLDYIESYTDPSTGTTATAFLNKDTGKVTVGMAGTNFHGDQLKRVALSSMSPLLFPPSKQDMKDVRGTMKDGVADLAIGVGMVNYKGKHFANTQQFIENLQKKYEIDTVTGHSLGGRDAIFLGLRYNIKNVVAYNPAPLEVKSIRNKFGGQLFRNTTFPDEKYLKELMDNYDGDITKVITQKDGLDYLVKRTDHLTCGDVLRINNGQGHAMENFLGEKEQREIIEELMLVKGYRDANDKAFKALKKNTEKKLGKIDEIKSKLLQTNGGALSSSQQKLLETLVAFSVAEGLSKMVDQELQQLKNMFNLMDEKFEANWKDAQEASDIVGKHLSYPEKVSALDNGGVNESKLATEPHNEIKDKLNKITDLSKKYNSYLQQIEKSINEIVAKDQQLAGQIGDLI
>WP_000162197.1|WP_000162197.1 MULTISPECIES: DUF1433 domain-containing protein 
MTKKHVFIIIGVILCICIVATVIYLKVKYDEKEKQKAIYYKEQQERITLYLKHNTKEPNTIKSVHFTKLETSPMGSAVIEGYINENKKADFVAYGSLEHHYQFGGSLIKSKNLSTLLKPAHQTKTPDEIKKELESKKNDR
>WP_000163792.1|WP_000163792.1 MULTISPECIES: hypothetical protein 
MTKLKRLATKEDEIVDVKIPISNEELKDRAKQYDLLTPKRFATRYNKMLFLPTSFKWNGSEYPIQYNYCINPFCCNFGKEQHKFKDVKGKPSRYKMTGSSKDKGHKGMYCNDNPIGRGVSQNCTVTPLSNWSVVEEIKRLIEINSIQDVEPDYQFHKEGCSEEESTPFNEPKQFYKRGKSRGKSQRYQCKACKKFTNVLPKREETTTYHQQKNTILPMFAKMVVGRVSVSRTCDILGIGVGTYYHKLEWLYRRCLEFLERYETQPLQTKKFNEMWLNTDKMHYYLNNVRKKGQGSKKYTGFEDLNMQTYIVVSAEVLSRYVFRSDVAYDWNISMDELNEDTRKFKEDHLNTFSRKNDRLDWSYYPQEPSANDSENRNAYLHELGKITNRSRFVDGLNVDAPYTTTAHYWLIKQMVNADEWRMISDDDFSIRNAFYRVFTKELRLSDAHHFICQVNKTKSRKQCLKEFGQAKAELLDWGDIRGFKTKFLRTLASHYLTELLTSHQFHEEAISKDGERYRKYADNPIKHPLATKDKGFYSVDCRTDLSALEPNEIAKMLLNVNDHSTNSFIQQIRRYISSLERPLTTARGDKKSYIYANFNPKYAQFAITILRTYYNFCRPFKSADKKVLTPAQRLGITDKQFDWKDIIYFK
>WP_000170481.1|WP_000170481.1 PLP-dependent aminotransferase family protein 
MTKYKDIASDIRDKIIAGDWFYGMKIPPQRQLAIQYNVNRVTIIKSIELLEAEGFIYTKVGSGTYVNDYLNEAHITNKWSEMMLWSSRQRSQYTVQLINKIETDDSYIHISKGELGQPLMPHIQLKKAMSNTASHIEDLSFGYNNGYGYIKLRDIIVERMSKQGINVGRENVMITSGALHAIQLLSIGFLGQDAIIISNTPSYIHSTNVFEQLNFRHIDVPYNQINEIDTIIDRFINFKNKAIYIEPRFNNPTGRSLTNEQKQNIITYSERHNIPIIEDDIFRDIFFSDPTPAIKTYDKLGKVIHISSFSKTIAPAIRIGWIVASEKIIEQLADVRMQIDYGSSILSQMVVYEMLKNKSYDKHLVKLRYVLKDKRDFMLNILNNLFKDIAHWEVPSGGYFVWLVFKIDIDIKYLFYELLSKEKILINPGYIYGSKEKSIRLSFAFESNENIKHALYKIYTYVKKG
>WP_000170482.1|WP_000170482.1 PLP-dependent aminotransferase family protein 
MTKYKDIASDIRDKIIAGDWFYGMKIPSQRQLAIQYNVNRVTIIKSIELLDAEGFIYTKVGSGTYVNDYLNEAHITNKWSEMMLWSSRQRSQYTVQLINKIETDDSYIHISKGELGQPLMPHIQLKKAMSNTASQIEDLSFGYNNGYGYIKLRDIIVERMSKQGINVGRENVMITSGALHAIQLLSIGFLGQDAIIISNTPSYIHSTNVFEQLNFRHIDVPYNQINEINTIIDRFINFKNKAIYIEPRFNNPTGCSLTNEQKQNIITYSERHNIPIIEDDIFRDIFFSDPTPAIKTFDKLGKVIHISSFSKTIAPAIRIGWIVASEKIIEQLADVRMQIDYGSSILSQMVVYEMLKNKSYDKHLVKLRYVLKDKRDFMLNILNNLFKDIAHWEVPSGGYFVWLVFKIDIDIKYLFYELLSKEKILINPGYIYGSKEKSIRLSFAFESNENIKHALYKIYTYVKKV
>WP_000170483.1|WP_000170483.1 PLP-dependent aminotransferase family protein 
MTKYKDIASDIRDKIIAGDWFYGMKIPSQRQLAIQYNVNRVTIIKSIELLEAEGFIYTKVGSGTYVNDYLNEAHITNKWSEMMLWSSRQRSQYTVQLINKIETDASYIHISKGELGQPLMPHIQLKKAMSNTASHIEDLSFGYNNGYGYIKLRDIIVERMSKQGINVGRENVMITSGALHAIQLLSIGFLGQDAIIISNTPSYIHSTNVFEQLNFRHIDAPYNQINEINTIIDRFINFKNKALYIEPRFNNPTGCSLTNEQKQNIITYSERHNIPIIEDDIFRDIFFSDPTPAIKTFDKLGKVIHISSFSKTIAPAIRIGWIVASEKIIEQLADVRMQIDYGSSILSQMVVYEMLKNKSYDKHLVKLRYVLKDKRDFMLNILNNLFKDIAHWEVSSGGYFVWLVFKIDIDIKYLFYELLSKEKILINPGYIYGSKEKSIRLSFAFESNENIKHALYKIYTYVKKV
>WP_000170484.1|WP_000170484.1 PLP-dependent aminotransferase family protein 
MTKYKDIASDIRDKIIAGDWFYGMKIPSQRQLAIQYNVNRVTIIKSIELLEAEGFIYTKVGSGTYVNDYLNEAHITNKWSEMMLWSSRQRSQYTVQLINKIETDDSYIHISKGELGQPLMPHIQLKKAMSNTASHIEDLSFGYNNGYGYIKLRDIIVERMSKQGINVGRENVMITSGALHAIQLLSIGFLGQDAIIISNTPSYIHSTNVFEQLNFRHIDVPYNQINEINTIIDRFINFKNKAIYIEPRFNNPTGRSLTNEQKQNIITYSERHNIPIIEDDIFRDIFFSDPTPAIKTFDKLGKVIHISSFSKTIAPAIRIGWIVASEKIIEQLADVRMQIDYGSSILSQMVVYEMLKNKSYDKHLVKLRYVLKDKQDFMLNILNNLFKDIAHWEVPSGGYFVWLVFKIDIDIKYLFYELLSKEKILINPGYIYGSKEKSIRLSFAFESNENIKHALYKIYTYVKKV
>WP_000170485.1|WP_000170485.1 PLP-dependent aminotransferase family protein 
MTKYKDIASDIRDKIIAGDWFYGMKIPSQRQLAIQYNVNRVTIIKSIELLEAEGFIYTKVGSGTYVNDYLNEAHITNKWSEMMLWSSRQRSQYTVQLINKIETDDSYIHISKGELGQPLMPHIQLKKAMSNTASHIEDLSFGYNNGYGYIKLRDIIVERMSKQGINVGRENVMITSGALHAIQLLSIGFLGQDAIIISNTPSYIHSTNVFEQLNFRHIDVPYNQINEINTIIDRFINFKNKAIYIEPRFNNPTGRSLTNEQKQNIITYSERHNIPIIEDDIFRDIFFSDPTPAIKTYDKLGKVIHISSFSKTIAPAIRIGWIVASEKIIEQLADVRMQIDYGSSILSQMVVYEMLKNKSYDKHLVKLRYVLKDKRDFMLNILNNLFKDIAHWEVPSGGYFVWLVFKIDIDIKYLFYELLSKEKILINPGYIYGSKEKSIRLSFAFESNENIKHALYKIYTYVKKV
>WP_000170486.1|WP_000170486.1 MULTISPECIES: PLP-dependent aminotransferase family protein 
MTKYKDIASDIRDKIIAGDWFYGMKIPSQRQLAIQYNVNRVTIIKSIELLEAEGFIYTKVGSGTYVNDYLNEAHITNKWSEMMLWSSRQRSQYTVQLINKIETDDSYIHISKGELGQPLMPHIQLKKAMSNTASQIEDLSFGYNNGYGYIKLRDIIVERMSKQGINVGRENVMITSGALHAIQLLSIGFLGQDAIIISNTPSYIHSTNVFEQLNFRHIDVPYNQINEINTIIDRFINFKNKAIYIEPRFNNPTGCSLTNEQKQNIITYSERHNIPIIEDDIFRDIFFSDPTPAIKTFDKLGKVIHISSFSKTIAPAIRIGWIVASEKIIEQLADVRMQIDYGSSILSQMVVYEMLKNKSYDKHLVKLRYVLKDKRDFMLNILNNLFKDIAHWEVPSGGYFVWLVFKIDIDIKYLFYELLSKEKILINPGYIYGSKEKSIRLSFAFESNENIKHALYKIYTYVKKV
>WP_000170488.1|WP_000170488.1 MULTISPECIES: PLP-dependent aminotransferase family protein 
MTKYKDIASDIRDKIIAGDWFYGMKIPSQRQLAIQYNVNRVTIIKSIELLEAEGFIYTKVGSGTYVNDYLNEAHITNKWSEMMLWSSRQRSQYTVQLINKIETDDTYIHISKGELGQPLMPHIQLKKAMSNTASHIEDLSFGYNNGYGYIKLRDIIVERMSKQGINVGRENVMITSGALHAIQLLSIGFLGQDAIIISNTPSYIHSTNVFEQLNFRHIDVPYNQINEINTIIDRFINFKNKAIYIEPRFNNPTGCSLTNEQKQNIITYSERHNIPIIEDDIFRDIFFSNPTPAIKTYDKLGKVIHISSFSKTIAPAIRIGWIVASEKIIEQLADVRMQIDYGSSILSQMVVYEMLKNKSYDKHLVKLRYVLKDKRDFMLNILNNLFKDIAHWEVPSGGYFVWLVFKIDIDIKYLFYELLSKEKILINPGYIYGSKEKSIRLSFAFESNENIKHALYKIYTYVKKV
>WP_000172934.1|WP_000172934.1 MULTISPECIES: replication initiation factor domain-containing protein 
MTLKNQCAPLTNRGVERTNKSAVEAVVDWVQVTFHITPISAVIEDVIGLPITLFKKRNSGIYFYNRGYEFSNIKLYYSSDDESMGIHLQLTGTGCREFEHHLQQLNKTWQDFFDKCLSVNANFTRIDIAIDDYKTYLKVPLLIKKAEKAECVSRFRAGSAINGFNLSDGRSKGATFYIGSKQSNLYCRFYEKNYEQAFKRHCDVEDIGLWNRYEIQMRKAYAVNCAKVLSRTDNISEIVKSILHNNLRFISPPKDGNDKNRKRWPLYRPWALFIKDTEKLNLTTRPTLKSIEDNLDWLCKQVATTLDTVLTAESMAQSEGLLTDTDFLDKILAHSQFNDEHTNRINHYLEALKQKKHLSKDKC
>WP_000172943.1|WP_000172943.1 MULTISPECIES: replication initiation factor domain-containing protein 
MTLKNQCTPLTNRGVERTNKSAVEAVVDWVQVTFHITPISAVIEDVIGLPITLFKKRNSGIYFYNRGYEFSNIKLYYSSDDESMGIHLQLTGTGCREFEHHLQQLNKTWQDFFDKCLSVNANFTRIDIAIDDYKTYLKVPLLIKKAEKAECVSRFRAGSAINGFNLSDGRSKGATFYIGSKQSNLYCRFYEKNYEQAFKRHCDVEDIGLWNRYEIQMRKAYAVNCAKVLSRTDNISEIVKSILHNNLRFISPPKDGNDKNRKRWPLYRPWALFIKDTEKLNLTTRPTLKSIEDNLDWLCKQVATTLDTVLTAESMAQSEGLLTDTDFLDKILAHSQFNDEHTNRINHYLEALKQKKHLSKDKC
>WP_000173880.1|WP_000173880.1 L-lactate permease 
MTLLTVNPFDNVGLSALVAAVPIILFLLCLTIFKMKGIYAALTTLVVTLIVALFVFELPARVSAGAITEGVVAGIFPIGYIVLMAVWLYKVSIKTGQFSIIQDSIASISEDQRIQLLLIGFCFNAFLEGAAGFGVPIAICAVLLIQLGFEPLKAAMLCLIANGAAGAFGAIGLPVSIIDTFNLSGGVTTLDVARYSALTLPILNFIIPFVLVFIVDGMKGIKEILPVILTVSGTYTGLQLLLTIFHGPELADIIPSLATMVVLAFVCRKFKPKNIFRLEASEHKIQKRTPKEIVFAWSPFVILTAFVLVWSAPFFKKLFQPGGALESLVIKLPIPNTVSDLSPKGIALRLDLIGATGTAILLTVIITILITKLKWKSAGALLVEAIKELWLPILTISAILAIAKVMTYGGLTVAIGQGIAKAGAIFPLFSPVLGWIGVFMTGSVVNNNTLFAPIQATVAQQISTSGSLLVAANTAGGVAAKLISPQSIAIATAAVKKVGEESALLKMTLKYSIIFVAFICVWTFILTLIF
>WP_000173881.1|WP_000173881.1 MULTISPECIES: L-lactate permease 
MTLLTVNPFDNVGLSALVAAVPIILFLLCLTIFKMKGIYAALTTLVVTLIVALFVFELPARVSAGAITEGVVAGIFPIGYIVLMAVWLYKVSIKTGQFSIIQDSIASISEDQRIQLLLIGFCFNAFLEGAAGFGVPIAICAVLLIQLGFEPLKAAMLCLIANGAAGAFGAIGLPVSIIDTFNLSGGVTTLDVARYSALTLPILNFIIPFVLVFVIDGMKGIKEILPVILTVSGTYTGLQLLLTIFHGPELADIIPSLATMVVLAFVCRKFKPKNIFRLEASEHKIQKRTPKEIVFAWSPFVILTAFVLVWSAPFFKKLFQPGGALESLVIKLPIPNTVSDLSPKGIALRLDLIGATGTAILLTVIITILITKLKWKSAGALLVEAIKELWLPILTISAILAIAKVMTYGGLTVAIGQGIAKAGAIFPLFSPVLGWIGVFMTGSVVNNNTLFAPIQATVAQQISTSGSLLVAANTAGGVAAKLISPQSIAIATAAVKKVGEESALLKMTLKYSIIFVAFICIWTFILTLIF
>WP_000173890.1|WP_000173890.1 MULTISPECIES: L-lactate permease 
MTLLTVNPFDNVGLSALVAAVPIILFLLCLTVFKMKGIYAALTTLVVTLIVALFVFELPARVSAGAITEGVVAGIFPIGYIVLMAVWLYKVSIKTGQFSIIQDSIASISEDQRIQLLLIGFCFNAFLEGAAGFGVPIAICAVLLIQLGFEPLKAAMLCLIANGAAGAFGAIGLPVSIIDTFNLSGGVTTLDVARYSALTLPILNFIIPFVLVFIVDGMKGIKEILPVILTVSGTYTGLQLLLTIFHGPELADIIPSLATMVVLAFVCRKFKPKNIFRLEASEHKIQKRTPKEIVFAWSPFVILTAFVLVWSAPFFKKLFQPGGALESLVIKLPIPNTVSDLSPKGIALRLDLIGATGTAILLTVIITILITKLKWKSAGALLVEAIKELWLPILTISAILAIAKVMTYGGLTVAIGQGIAKAGAIFPLFSPVLGWIGVFMTGSVVNNNTLFAPIQATVAQQISTSGSLLVAANTAGGVAAKLISPQSIAIATAAVKKVGEESALLKMTLKYSIIFVAFICIWTFILTLIF
>WP_000173891.1|WP_000173891.1 MULTISPECIES: L-lactate permease 
MTLLTVNPFDNVGLSALVAAVPIILFLLCLTVFKMKGIYAALTTLVVTLIVALFVFELPARVSAGAITEGVVAGIFPIGYIVLMAVWLYKVSIKTGQFSIIQDSIASISEDQRIQLLLIGFCFNAFLEGAAGFGVPIAICAVLLIQLGFEPLKAAMLCLIANGAAGAFGAIGLPVSIIDTFNLSGGVTTLDVARYSALTLPILNFIIPFVLVFIVDGMKGIKEILPVILTVSGTYTGLQLLLTIFHGPELADIIPSLATMVVLAFVCRKFKPKNIFRLEASEHKIQKRTPKEIVFAWSPFVILTAFVLVWSAPFFKKLFQPGGALESLVIKLPIPNTVSDLSPKGIALRLDLIGATGTAILLTVIITILITKLKWKSAGALLVEAIKELWLPILTISAILAIAKVMTYGGLTVAIGQGIAKAGAIFPLFSPVLGWIGVFMTGSVVNNNTLFAPIQATVAQQISTSGSLLVAANTAGGVAAKLISPQSIAIATAAVKKVGEESALLKMTLKYSIIFVAFICVWTFILTLIF
>WP_000173893.1|WP_000173893.1 MULTISPECIES: L-lactate permease 
MTLLTVNPFDNVGLSALVAAVPIILFLLCLTVFKMKGIYAALTTLVVTLIVALFVFELPARVSAGAITEGVVAGIFPIGYIVLMAVWLYKVSIKTGQFSIIQDSIASISEDQRIQLLLIGFCFNAFLEGAAGFGVPIAICAVLLIQLGFEPLKAAMLCLIANGAAGAFGAIGLPVSIIDTFNLSGGVTTLDVARYSALTLPILNFIIPFVLVFIVDGMKGIKEILPVILTVSGTYTGLQLLLTIFHGPELADIIPSLATMVVLAFVCRKFKPKNIFRLEASEHKIQKRTPKEIVFAWSPFVILTAFVLVWSAPFFKKLFQPGGALESLVLKMPIPNTVSDLSPKGIALRLDLIGATGTAILLTVIITIIITKLKWKSAGALLVEAIKELWLPILTISAILAIAKVMTYGGLTVAIGQGIAKAGAIFPLFSPVLGWIGVFMTGSVVNNNTLFAPIQATVAQQISTSGSLLVAANTAGGVAAKLISPQSIAIATAAVKKVGEESALLKMTLKYSIIFVAFICVWTFILTLIF
>WP_000173894.1|WP_000173894.1 MULTISPECIES: L-lactate permease 
MTLLTVNPFDNVGLSALVAAVPIILFLLCLTVFKMKGIYAALTTLVVTLIVALFVFELPARVSAGAITEGVVAGIFPIGYIVLMAVWLYKVSIKTGQFSIIQDSIASISEDQRIQLLLIGFCFNAFLEGAAGFGVPIAICAVLLIQLGFEPLKAAMLCLIANGAAGAFGAIGLPVSIIDTFNLSGGVTTLDVARYSALTLPILNFIIPFVLVFIVDGMKGIKEILPVILTVSGTYTGLQLLLTIFHGPELADIIPSLATMVVLAFVCRKFKPKNIFRLEASEHKIQKRTPKEIVFAWSPFVILTAFVLVWSAPFFKKLFQPGGALESLVLKMPIPNTVSDLSPKGIALRLDLIGATGTAILLTVIITILITKLKWKSAGALLVEAIKELWLPILTISAILAIAKVMTYGGLTVAIGQGIAKAGAIFPLFSPVLGWIGVFMTGSVVNNNTLFAPIQATVAQQISTSGSLLVAANTAGGVAAKLISPQSIAIATAAVKKVGEESALLKMTLKYSIIFVAFICIWTFILTLIF
>WP_000173895.1|WP_000173895.1 L-lactate permease 
MTLLTVNPFDNVGLSALVAAVPIILFLLCLTVFKMKGIYAALTTLVVTLIVALFVFELPARVSAGAITEGVVAGIFPIGYIVLMAVWLYKVSIKTGQFSIIQDSIASISEDQRIQLLLIGFCFNAFLEGAAGFGVPIAICAVLLIQLGFEPLKAAMLCLIANGAAGAFGAIGLPVSIIDTFNLSGGVTTLDVARYSALTLPILNFIIPFVLVFIVDGMKGIKEILPVILTVSGTYTGLQLLLTIFHGPELADIIPSLATMVVLAFVCRKFKPKNIFRLEASEHKIQKRTPKEIVFAWSPFVILTAFVLVWSAPFFKKLFQPGGALESLVLKMPIPNTVSDLSPKGIALRLDLIGATGTAILLTVIITILITKLKWKSAGALLVEAIKELWLPILTISAILAIAKVMTYGGLTVAIGQGIAKAGAIFPLFSPVLGWIGVFMTGSVVNNNTLFAPIQATVAQQISTSGSLLVAANTAGGVAAKLISPQSIAIATAAVKKVGEESALLKMTLKYSIIFVAFICVWTFILTLIF
>WP_000173896.1|WP_000173896.1 MULTISPECIES: L-lactate permease 
MTLLTVNPFDNVGLSALVAAVPIILFLLCLTVFKMKGIYAALTTLVVTLIVALFVFELPARVSAGAITEGVVAGIFPIGYIVLMAVWLYKVSIKTGQFSIIQDSIASISEDQRIQLLLIGFCFNAFLEGAAGFGVPIAICAVLLIQLGFEPLKAAMLCLIANGAAGAFGAIGLPVSIIDTFNLSGGVTTLDVARYSALTLPILNFIIPFVLVFIVDGMKGIKEILPVILTVSGTYTGLQLLLTIFHGPELADIIPSLATMVVLAFVCRKFKPKNIFRLEASEHKIQKRTPKEIVFAWSPFVILTAFVLVWSAPFFKKLFQPGGALESLVLKMPIPNTVSDLSPKGIALRLDLIGATGTAILLTVVITILITKLKWKSAGALLVEAIKELWLPILTISAILAIAKVMTYGGLTVAIGQGIAKAGAIFPLFSPVLGWIGVFMTGSVVNNNTLFAPIQATVAQQISTSGSLLVAANTAGGVAAKLISPQSIAIATAAVKKVGEESALLKMTLKYSIIFVAFICVWTFILTLIF
>WP_000173897.1|WP_000173897.1 L-lactate permease 
MTLLTVNPFDNVGLSALVAAVPIILFLLCLTVFKMKGIYAALTTLVVTLIVALFVFELPARVSAGAITEGVVAGIFPIGYIVLMAVWLYKVSIKTGQFSIIQDSIASISEDQRIQLLLIGFCFNAFLEGAAGFGVPIAICAVLLIQLGFEPLKAAMLCLIANGAAGAFGAIGLPVSIIDTFNLSGGVTTLDVARYSALTLPILNFIIPFVLVFIVDGMKGIKEILPVILTVSGTYTGLQLLLTIFHGPELADIIPSLATMVVLAFVCRKFKPKNIFRLEGSEHKIQKRTPKEIVFAWSPFVILTAFVLVWSAPFFKKLFQPGGALESLVIKLPIPNTVSDLSPKGIALRLDLIGATGTAILLTVIITILITKLKWKSAGALLVEAIKELWLPILTISAILAIAKVMTYGGLTVAIGQGIAKAGAIFPLFSPVLGWIGVFMTGSVVNNNTLFAPIQATVAQQISTSGSLLVAANTAGGVAAKLISPQSIAIATAAVKKVGEESALLKMTLKYSIIFVAFICIWTFILTLIF
>WP_000173898.1|WP_000173898.1 MULTISPECIES: L-lactate permease 
MTLLTVNPFDNVGLSALVAAVPIILFLLCLTVFKMKGIYAALTTLVVTLIVALFVFELPARVSAGAITEGVVAGIFPIGYIVLMAVWLYKVSIKTGQFSIIQDSIASISEDQRIQLLLIGFCFNAFLEGAAGFGVPIAICAVLLIQLGFEPLKAAMLCLIANGAAGAFGAIGLPVSIIDTFNLSGGVTTLDVARYSALTLPILNFIIPFVLVFVIDGMKGIKEILPVILTVSGTYTGLQLLLTIFHGPELADIIPSLATMVVLAFVCRKFKPKNIFRLEASEHKIQKRTPKEIVFAWSPFVILTAFVLVWSAPFFKKLFQPGGALESLVLKMPIPNTVSDLSPKGIALRLDLIGATGTAILLTVIITILITKLKWKSAGALLVEAIKELWLPILTISAILAIAKVMTYGGLTVAIGQGIAKAGAIFPLFSPVLGWIGVFMTGSVVNNNTLFAPIQATVAQQISTSGSLLVAANTAGGVAAKLISPQSIAIATAAVKKVGEESALLKMTLKYSIIFVAFICVWTFILTLIF
>WP_000173899.1|WP_000173899.1 L-lactate permease 
MTLLTVNPFDNVGLSALVAAVPIILFLLCLTVFKMKGIYAALTTLVVTLIVALFVFELPARVSAGAITEGVVAGIFPIGYIVLMAVWLYKVSIKTGQFSIIQDSIASISEDQRIQLLLIGFCFNAFLEGAAGFGVPIAICAVLLIQLGFEPLKAAMLCLIANGAAGAFGAIGLPVSIIDTFNLSGGVTTLDVARYSALTLPILNFIIPFVLVFVIDGMKGIKEILPVILTVSGTYTGLQLLLTIFHGPELADIIPSLATMVVLAFVCRKFKPKNIFRLKESEHKIQKRTPKEIVFAWSPFVILTAFVLVWSAPFFKKLFQPGGALESLVIKLPIPNTVSDLSPKGIALRLDLIGATGTAILLTVIITILITKLKWKSAGALLVEAIKELWLPILTISAILAIAKVMTYGGLTVAIGQGIAKAGAIFPLFSPVLGWIGVFMTGSVVNNNTLFAPIQATVAQQISTSGSLLVAANTAGGVAAKLISPQSIAIATAAVKKVGEESALLKMTLKYSIIFVAFICVWTFILTLIF
>WP_000173902.1|WP_000173902.1 MULTISPECIES: L-lactate permease 
MTLLTVNPFDNVGLSALVAAVPIILFLLCLTVFKMKGIYAALTTLVVTLIVALFVFELPARVSAGAITEGVVAGIFPIGYIVLMAVWLYKVSIKTGQFSIIQDSIASISVDQRIQLLLIGFCFNAFLEGAAGFGVPIAICAVLLIQLGFEPLKAAMLCLIANGAAGAFGAIGLPVSIIDTFNLSGGVTTLDVARYSALTLPILNFIIPFVLVFIVDGMKGIKEILPVILTVSGTYTGLQLLLTIFHGPELADIIPSLATMVVLAFVCRKFKPKNIFRLEASEHKIQKRTPKEIVFAWSPFVILTAFVLVWSAPFFKKLFQPGGALESLVIKLPIPNTVSDLSPKGIALRLDLIGATGTAILLTVIITILITKLKWKSAGALLVEAIKELWLPILTISAILAIAKVMTYGGLTVAIGQGIAKAGAIFPLFSPVLGWIGVFMTGSVVNNNTLFAPIQATVAQQISTSGSLLVAANTAGGVAAKLISPQSIAIATAAVKKVGEESALLKMTLKYSIIFVAFICVWTFILTLIF
>WP_000173904.1|WP_000173904.1 MULTISPECIES: L-lactate permease 
MTLLTVNPFDNVGLSALVAAVPIILFLLCLTVFKMKGIYAALTTLVVTLIVALFVFELPVRVSAGAITEGVVAGIFPIGYIVLMAVWLYKVSIKTGQFSIIQDSIASISEDQRIQLLLIGFCFNAFLEGAAGFGVPIAICAVLLIQLGFEPLKAAMLCLIANGAAGAFGAIGLPVSIIDTFNLSGGVTTLDVARYSALTLPILNFIIPFVLVFVIDGMKGIKEILPVILTVSGTYTGLQLLLTIFHGPELADIIPSLATMVVLAFVCRKFKPKNIFRLKESEHKIQKRTPKEIVFAWSPFVILTAFVLVWSAPFFKKLFQPGGALESLVIKLPIPNTVSDLSPKGIALRLDLIGATGTAILLTVIITILITKLKWKSAGALLVEAIKELWLPILTISAILAIAKVMTYGGLTVAIGQGIAKAGAIFPLFSPVLGWIGVFMTGSVVNNNTLFAPIQATVAQQISTSGSLLVAANTAGGVAAKLISPQSIAIATAAVKKVGEESALLKMTLKYSIIFVAFICVWTFILTLIF
>WP_000179888.1|WP_000179888.1 TfoX/Sxy family protein 
MATEKDINDLFLNHVNSNAVKTRKMMGEYIIYYDGVVIGGLYDNRLLVKATKSAQQKLQDNTLVSPYPGAKEMILIPDFTEATNLTDLFKTIKNDLKN
>WP_000179889.1|WP_000179889.1 TfoX/Sxy family protein 
MATEKDINDLFLNHVNSNAVKTRKMMGEYIIYYDGVVIGGLYDNRLLVKATKSAQQKLQDNTLVSPYPGSKEMILIPDFDEATNLTELFKTIKNDLQK
>WP_000179893.1|WP_000179893.1 TfoX/Sxy family protein 
MATEKDINDLFLNHVNSNAVKTRKMMGEYIIYYDSVVIGGLYDNRLLVKATKSAQQKLQDNTLVSPYPGAKEMILIPDFDEATNLTDLFKTIKNDLQK
>WP_000179898.1|WP_000179898.1 TfoX/Sxy family protein 
MATEKDVNDLFLNHVNSNAVKTRKMMGEYIIYYDGVVIGGLYDNRLLVKATKSARHQFQDNTLVSPYPGAKEMILIPHFVKVTNLTDLFELIKNDLQK
>WP_000179899.1|WP_000179899.1 TfoX/Sxy family protein 
MATEKDVNDLFLNHVNSNAVKTRKMMGEYIIYYDGVVIGGLYDNRLLVKATKSARHQFQDNTLVSPYPGVKEMVLIPHFVKVTNLTDLFELIKNDLKK
>WP_000179900.1|WP_000179900.1 MULTISPECIES: TfoX/Sxy family protein 
MATEKDVNDLFLNHVNSNAVKTRKMMGEYIVYYDGVVIGGLYDNRLLVKATKSARHQFQDNALVSPYPGAKEMILIPDFAEATNITNLFECIKNDLKN
>WP_000179901.1|WP_000179901.1 MULTISPECIES: TfoX/Sxy family protein 
MATEKDVNDLFLNHVNSNAVKTRKMMGEYIVYYDGVVIGGLYDNRLLVKATKSARHQFQDNTLVSPYPGAKEMILIPDITEVTNLTDLFELIKNDLQK
>WP_000179903.1|WP_000179903.1 TfoX/Sxy family protein 
MATEKDVNDLFLNHVNSNAVKTRKMMGEYIVYYDGVVIGGLYDNRLLVKATKSARHQLQDNTLISPYPGAKEMILIPHFVKVTNLTDLFELIKNDLQK
>WP_000179906.1|WP_000179906.1 MULTISPECIES: TfoX/Sxy family protein 
MATEKDVNDLFLNHVNSNDVKTRKMMGEYIIYYDGVVIGGLYDNRLLVKATKSARHQFQDNTLVSPYPGAKEMILIPHFVKVTNLTDLFELIKNDLQK
>WP_000201638.1|WP_000201638.1 TfoX/Sxy family protein 
MATKKDVHDLFLNHVNSNAVKRRKMMGEYIIYYDGVVIGGLYDNRLLVKATKSAQQKLQDNTLVSPYPGSKEMILILDFTEATNLTDLFKTIKNDLKK
>WP_000201640.1|WP_000201640.1 MULTISPECIES: TfoX/Sxy family protein 
MATKKDVHDLFLNHVNSNAVKTRKMMGEYIIYYDGVVIGGLYDNRLLVKATKSAQQKLQDNTLVSPYPGSKEMILILDFTEATNLTDLFKTIKNDLKK
>WP_000201641.1|WP_000201641.1 TfoX/Sxy family protein 
MATKKDVHDLFLNHVNSNAVKTRKMMGEYIIYYDGVVIGGLYDNRLLVKATKSARHQFQDNTLVSPYPGAKEMILIPDFDEATNLTDLFKTIKNDLKN
>WP_000201642.1|WP_000201642.1 TfoX/Sxy family protein 
MATKKDVHDLFLNHVNSNAVKTRKMMGEYIIYYDGVVIGGLYDNRLLVKATKSARHQFQDNTLVSPYPGAKEMILIPDFDEATNLTDLFKTIKNDLQN
>WP_000201644.1|WP_000201644.1 MULTISPECIES: TfoX/Sxy family protein 
MATKKDVHDLFLNHVNSNAVKTRKMMGEYIIYYDSVVIGGLYDNRLLVKATKSVRHQLQDNTLVSPYPGAKEMILIPDITEAINLTNLFELIKNDLKN
>WP_000201646.1|WP_000201646.1 MULTISPECIES: TfoX/Sxy family protein 
MATKKDVHDLFLSHVNSNAVKTRKMMGEYIIYYDGVVIGGLYDNRLLVKATKSARHQFQDNTLVSPYPGAKEMILIPDFAEATNLNDLFELIKNDLKNTS
>WP_000217461.1|WP_000217461.1 MULTISPECIES: SDR family oxidoreductase 
MTVLTDKVAVVTGAGSGIGEAIATLLHEEGAKVILAGRNKDKLQNVANQLAQDSVKVVPTDVTKKEEVDELIKIAQQTFGGLDIVINSAGQMLSSKITDYQVDEWDSMIDANIKGTLYTAQAALPTMLEQSSGHLINIASISGFEVTKSSTIYSATKAAVHTITQGLEKELAKTGVKVTSISPGMVDTAITAAYNPTDRKKLEPQDIAEAVLYALTQPKHVNVNEITVRPV
>WP_000220938.1|WP_000220938.1 MULTISPECIES: single-stranded DNA-binding protein 
MTYHERVLALRAESKRTAFDFRFEDLFSKEEWLSMSLAERQKAEKAFRHEVKNMDDVRMPFSSVHDAQVKLYNVVYSYNGIKRNFKQVENEGF
>WP_000241344.1|WP_000241344.1 MULTISPECIES: F0F1 ATP synthase subunit delta 
MVKVANKYAKALFDVSLDTNNLETINEELTVINEAVKDKIEQLKMVDSNPTQTAEQRRELINGVFTDINPYIKNMMYVLADNRHISLIADVFKAFQSLYNGHYNQDFATIESTYELSQEELDKIVKLVTQQTKLSKVIVDTKINPDLIGGFRVKVGTTVLDGSVRNDLVQLQRKFRRVN
>WP_000251226.1|WP_000251226.1 dsDNA nuclease domain-containing protein 
MVRENGGANAQRGFNYQNCVISLVAIRNYKKPNFKIYVEADEDFEVNYGDDYHACIQVKGEKNLTFNKLLKGENGKLSIFEKNLSSGKSDSVYKIVVFSFSRKDMESMQEQTDEEELFSNSWLLSNDQKNKVNNDRVENFSLVKTAFDNDMKNARIYLKGELVQQNIVVEGRAEVILNELFQQILQKSEKKVQTEQDKELKKITSKELDLILQKITAKARFEKELKNLRFNSLKEEKIKKEEKKIILEYMAVKKAVIRFLKSDEEKLENNSISTLISETFNLSEMNCLSENTKYAIAISAYCDILEEIAYE
>WP_000286391.1|WP_000286391.1 VOC family protein 
MYRVGHLQYKVKSIENAIKKFEELGFKIERANKKSKNAFIWFESGPYIELIEMNGKLILFAYLFRWMYGIAMKKRWEKWCCNKDGFIDFAIEPINYKQRDMKNFSENKKILENYDIKSNKVITWSRKNLKNDKILFSYLPVIPVTLPFIVSDYSVNQRPTKVSHNNNIIKIKRLSFICEKKEYALLNSIISQDDHIQLNFGKVTEIDQVILENKKGELFRLTNHMTLESE
>WP_000291830.1|WP_000291830.1 MULTISPECIES: oleate hydratase 
MYYSYGNYEAFARPKKPENVENKSAYLIGSGLASLAAACFLIRDGQMEGSKIHILEELPKAGGSLDGENIPLKGYVVRGGREMENHFECLWDLFRSIPSLEIDNASVLDEFYWLNKEDPNYSRCRVIEKQGQRLVTDGDFTLTKTAIKEILDLCLTNEEDLDDVKITDVFSDDFFNSNFWIYWKTMFAFEPWHSAMEMRRYLMRFVHHIGGLADFSALKFTKYNQYESLVLPMVEYLKSHGVQFEYDVKVEDIKVDVTTSQKIAREILIHRHGKAESIKLTVDDLVFVTNGSITESSTYGDNDTPAPPTDELGGSWTLWKNLARQSPEFGNPDKFCQNIPQKSWFVSATSTTNNKDIIDTIESICKRDPLAGKTVTGGIITINDSAWQISFTINRQQQFKDQPKNEISTWIYALYSDVNGDYIKKPITECSGNEICQEWLYHLGVSTDKIEDLAKHASNTIPVYMPYITSYFMTRAIGDRPLVVPHQSQNLAFIGNFAETERDTVFTTEYSVRTAMEAVYQLLNIDRGIPEVINSTFDLRVLMDAVYELNDHQDLREITKDSKMQKLALAGFLKKIKGTYIETLLKEHKLL
>WP_000291831.1|WP_000291831.1 oleate hydratase 
MYYSYGNYEAFARPKKPENVENKSAYLIGSGLASLAAACFLIRDGQMEGSKIHILEELPKAGGSLDGENIPLKGYVVRGGREMENHFECLWDLFRSIPSLEIDNASVLDEFYWLNKEDPNYSRCRVIEKQGQRLVTDGDFTLTKTTIKEILDLCLTNEEDLDDVKITDVFSDDFFNSNFWIYWKTMFAFEPWHSAMEMRRYLMRFVHHIGGLADFSALKFTKYNQYESLVLPMVEYLKSHGVQFEYDVKVEDIKVDVTTSQKIAREILIDRNGNAESIKLTVDDLVFVTNGSITESSTYGDNNTPAPPTNELGGSWTLWKNLARQSPEFGNPDKFCQNIPEKSWFVSATSTTNNKEIIDTIESICKRDPLAGKTVTGGIITINDSAWQMSFTINRQQQFKDQPENEISTWIYALYSDVNGDYIKKPITECSGNEICQEWLYHLGVSTDKIEDLAKHASNTIPVYMPYITSYFMTRAIGDRPLVVPHQSQNLAFIGNFAETERDTVFTTEYSVRTAMEAVYELLNIDRGIPEVINSPFDLRVLMDAVYELNDHQDLREITKDSKMQKLALAGFLKKVKGTYIETLLKEHKLL
>WP_000291833.1|WP_000291833.1 oleate hydratase 
MYYSYGNYEAFARPKKPENVENKSAYLIGSGLASLAAACFLIRDGQMEGSKIHILEELPKAGGSLDGENMPLKGYVVRGGREMENHFECLWDLFRSIPSLEIDHASVLDEFYWLNKEDPNYSRCRVIEKQGQRLVTDGDFTLTKTAIKEILDLCLTNEEDLDDVKITDVFSDDFFNSNFWIYWKTMFAFEPWHSAMEMRRYLMRFVHHIGGLADFSALKFTKYNQYESLVLPMVEYLKSHGVQFEYDVKVEDIKVDVTTSQKIAREILIDRNGNAESIKLTINDLVFVTNGSITESSTYGDNDTPAPPTDELGGSWTLWKNLARQSPEFGNPDKFCQNIPKKSWFVSATSTTNNKDIIDTIESICKRDPLAGKTVTGGIITINDSAWQISFTINRQQQFKNQPKNEISTWIYALYSDVNGDYIKKPITECSGNEICQEWLYHLGVPTDKIEDLAKHASNTIPVYMPYITSYFMTRAIGDRPLVVPHQSQNLAFIGNFAETERDTVFTTEYSVRTAMEAVYQLLNIDRGIPEVINSTFDLRVLMDAVYELNDHQDLREITKDSKMQKLALAGFLKKIKGTYIESLLKEHRLL
>WP_000291834.1|WP_000291834.1 oleate hydratase 
MYYSYGNYEAFARPKKPENVENKSAYLIGSGLASLAAACFLIRDGQMEGSKIHILEELPKAGGSLDGENMPLKGYVVRGGREMENHFECLWDLFRSIPSLEIDHASVLDEFYWLNKEDPNYSRCRVIEKQGQRLVTDGDFTLTKTAIKEILDLCLTNEEDLDDVKITDVFSDDFFNSNFWIYWKTMFAFEPWHSAMEMRRYLMRFVHHIGGLADFSALKFTKYNQYESLVLPMVEYLKSHGVQFEYDVKVKDIKVDVTTSQKIAREILIDRNGNAESIKLTINDLVFVTNGSITESSTYGDNDTPAPPTDELGGSWTLWKNLARQSPEFGNPDKFCQNIPKKSWFVSATSTTNNKDIIDTIESICKRDPLAGKTVTGGIITINDSAWQISFTINRQQQFKDQPKNEISTWIYALYSDVNGDYIKKPITECSGNEICQEWLYHLGVPTDKIEDLAKHASNTIPVYMPYITSYFMTRAIGDRPLVVPHQSQNLAFIGNFAETERDTVFTTEYSVRTAMEAVYQLLNIDRGIPEVINSTFDLRVLMDAIYELNDHQDLREITKDSKMQKLALAGFLKKIKGTYIESLLKEHKLL
>WP_000291838.1|WP_000291838.1 MULTISPECIES: oleate hydratase 
MYYSYGNYEAFARPKKPENVENKSAYLIGSGLASLAAACFLIRDGQMEGSKIHILEELPKAGGSLDGENMPLKGYVVRGGREMENHFECLWDLFRSIPSLEIDNASVLDEFYWLNKEDPNYSRCRVIEKQGQRLVTDGDFTLTKKAIKEILDLCLTNEEDLDDVKITDVFSDDFFNSNFWIYWKTMFAFEPWHSAMEMRRYLMRFVHHIGGLADFSALKFTKYNQYESLVLPMVEYLKSHGVQFEYGVKVEDIKVDVTTSQKIAREILIHRHGKAESIKLTVDDLVFVTNGSITESSTYGDNDTPAPPTDELGGSWTLWKNLARQSPEFGNPDKFCQNIPQKSWFVSATSTTNNKDIIDTIESICKRDPLAGKTVTGGIITINDSAWQISFTINRQQQFKDQPKNEISTWIYALYSDVNGDYIKKPITECSGNEICQEWLYHLGVPTDKIEDLAKHASNTIPVYMPYITSYFMTRAIGDRPLVVPHQSQNLAFIGNFAETERDTVFTTEYSVRTAMEAVYQLLNIDRGIPEVINSTFDLRVLMDAIYELNDHQDLREITKDSKMQKLALAGFLKKIKGTYIESLLKEHKLL
>WP_000291840.1|WP_000291840.1 MULTISPECIES: oleate hydratase 
MYYSYGNYEAFARPKKPENVENKSAYLIGSGLASLAAACFLIRDGQMEGSKIHILEELPKAGGSLDGENMPLKGYVVRGGREMENHFECLWDLFRSIPSLEIDNASVLDEFYWLNKEDPNYSRCRVIEKQGQRLVTDGDFTLTKTAIKEILDLCLTNEEDLDDVKITDVFSDDFFNSNFWIYWKTMFAFEPWHSAMEMRRYLMRFVHHIGGLADFSALKFTKYNQYESLVLPMVEYLKSHGVQFEYDVKVEDIKVDVTTSQKIAREILIHRHGKAESIKLTVDDLVFVTNGSITESSTYGDNDTPAPPTDELGGSWTLWKNLARQSPEFGNPDKFCQNIPKKSWFVSATSTTNNKEIIDTIESICKRDPLAGKTVTGGIITINDSAWQMSFTINRQQQFKDQPENEISTWIYALYSDVNGDYIKKPITECSGNEICQEWLYHLGVSTDKIEDLAKHVSNTIPVYMPYITSYFMTRAIGDRPLVVPHQSQNLSFIGNFAETERDTVFTTEYSVRTAMEAVYQLLNIDRGIPEVINSTFDLRVLMDAVYELNDHQDLREITKDSKMQKLALAGFLKKIKGTYIETLLKEHKLL
>WP_000291841.1|WP_000291841.1 oleate hydratase 
MYYSYGNYEAFARPKKPENVENKSAYLIGSGLASLAAACFLIRDGQMEGSKIHILEELPKAGGSLDGENMPLKGYVVRGGREMENHFECLWDLFRSIPSLEIDNASVLDEFYWLNKEDPNYSRCRVIEKQGQRLVTDGDFTLTKTAIKEILDLCLTNEEDLDDVKITDVFSDDFFNSNFWIYWKTMFAFEPWHSAMEMRRYLMRFVHHIGGLADFSALKFTKYNQYESLVLPMVEYLKSHGVQFEYDVKVEDIKVDVTTSQKIAREILIHRHGKAESIKLTVDDLVFVTNGSITESSTYGDNDTPAPPTDELGGSWTLWKNLARQSPEFGNPDKFCQNIPQKSWFVSATSTTNNKDIIDTIESICKRDPLAGKTVTGGIITINDSAWQISFTINRQQQFKDQPKNEISTWIYALYSDVNGDYIKKPITECSGNEICQEWLYHLGVPTDKIKDLAKHASNTIPVYMPYITSYFMTRAIGDRPLVVPHQSQNLAFIGNFAETELDTVFTTEYSVRTAMEAVYQLLNIDRGIPEVINSTFDLRVLMDAVYELNDHQDLREITKDSKIQKLALAGFLKKVKGTYIETLLKEHKLL
>WP_000291842.1|WP_000291842.1 MULTISPECIES: oleate hydratase 
MYYSYGNYEAFARPKKPENVENKSAYLIGSGLASLAAACFLIRDGQMEGSKIHILEELPKAGGSLDGENMPLKGYVVRGGREMENHFECLWDLFRSIPSLEIDNASVLDEFYWLNKEDPNYSRCRVIEKQGQRLVTDGDFTLTKTAIKEILDLCLTNEEDLDDVKITDVFSDDFFNSNFWIYWKTMFAFEPWHSAMEMRRYLMRFVHHISGLADFSALKFTKYNQYESLVLPMVEYLKSHGVQFEYDVKVEDIKIDVTTSQKIAREILIDRNGNAESIKLTINDLVFVTNGSITESSTYGDNDTPAPPTDELGGSWTLWKNLARQSPEFGNPDKFCQNIPKKSWFVSATSTTNNKEIIDTIESICKRDPLAGKTVTGGIITINDSAWQMSFTINRQQQFKDQPENEISTWIYALYSDVNGDYIKKPITECSGNEICQEWLYHLGVSTDKIEDLAKHASNTIPVYMPYITSYFMTRAIGDRPLVVPHQSQNLAFIGNFAETERDTVFTTEYSVRTAMEAVYQLLNIDRGIPEVINSPFDLRVLMDAIYELNDHQDLREITKDSKMQKLALAGFLKKIKGTYIESLLKEHKLL
>WP_000291844.1|WP_000291844.1 oleate hydratase 
MYYSYGNYEAFARPKKPENVENKSAYLIGSGLASLATACFLIRDGQMEGSKIHILEELPKAGGSLDGENMPLKGYVVRGGREMENHFECLWDLFRSIPSLEIDHASVLDEFYWLNKEEPNYSRCRVIEKQGQRLVTDGDFTLTKTAIKEILDLCLTNEEDLDDVKITDVFSDDFFNSNFWIYWKTMFAFEPWHSAMEMRRYLMRFVHHIGGLADFSALKFTKYNQYESLVLPMVEYLKSHGVQFEYDVKVEDIKVDVTTSQKIAREILIHRHGKAESIKLTINDLVFVTNGSITESSTYGDNDTPAPPTDELSGSWTLWKNLARQSPEFGNPDKFCQNIPQKSWFVSATSTTNNKNIIDTIERICKRDPLAGKTVTGGIITINDSAWQISFTINRQQQFKDQPKNEISTWIYALYSDVNGDYIKKPITECSGNEICQEWLYHLGVPTDKIEDLAKHASNTIPVYMPYITSYFMTRAIGDRPLVVPHQSQNLAFIGNFAETERDTVFTTEYSVRTAMEAVYQLLNIDRGIPEVINSTFDLRVLMDAVYELNDHQDLRKITKDSKMQKLALAGFLKKIKGTYIESLLKEHKLL
>WP_000323587.1|WP_000323587.1 4'-phosphopantetheinyl transferase superfamily protein 
MAYKKYIINSLKTLNVRLIKKDIFNDLTVIIIALTNTFETNNLNHQFLTIEQSKKLKKFSLLDDINNYLISHSIVNSFFCSYINCRIEDLHYSYNKYFKPYIKNNDNIKFNISHTLGCSVIALSKNEVGVDIENKKREIEFANVVDSYFNDYEKLYINNESDKFYEVWVAKEAYLKCKGCGLMEGLTNLNIVASNKGGFYLIDENCQTKFKVLIDHIYDRYVIGIVN
>WP_000329301.1|WP_000329301.1 Csa1 family protein, partial 
YQLTNDDYNVKQLRKRYDIPTSKAPKLLLKGSGNLKGSSVGYKDIEFTFVEKKEENIYFSDSLDYKKSGDV
>WP_000355839.1|WP_000355839.1 sulfite exporter TauE/SafE family protein 
MDIVNIVIMLLIGVFGGFISGLVGVGGAIFIYPAILLLPPLFGAPAYSAYIASGLTSSQVFFSTLSGSLKARKKTEFSPQLVLYMGGGMIIGSMLGAFLANLFDATFVNTVYIIIALLALTLMFIKVNPSSEKSSFNKYLLVIIGLFIGIISGIVGAGGAFIIIPILWVLFKLPMNTVVANSIVIAFISSIGAFVIKLIQGYIPLYDALFLIIGSVIFAPIGLKLSKKVPNIIQKWIISILIVFAIIQLIL
>WP_000355840.1|WP_000355840.1 sulfite exporter TauE/SafE family protein 
MDIVNIVIMLLIGVFGGFISGLVGVGGAIIIYPAILLLPPLFGAPAYSAYIASGLTSSQVFFSTLSGSLKARKKTEFSPQLVIYMGGGMIIGSMLGAFLANLFDATFVNTVYIIIALLALTLMFIKVKPSSEKSSFNKYLLVIIGLFIGIISGIVGAGGAFIIIPILLVLFKLPMNTVVANSIVIAFISSIGAFVIKLIQGYIPLYDALFLIIGSIIFAPIGLKLSKKVPNIIQKWIISILIVFAIIQLIL
>WP_000355841.1|WP_000355841.1 MULTISPECIES: sulfite exporter TauE/SafE family protein 
MDIVNIVIMLLIGVFGGFISGLVGVGGAIIIYPAILLLPPLFGAPAYSAYIASGLTSSQVFFSTLSGSLKARKKTEFSPQLVLYMGGGMIIGSMLGAFLANLFDAIFVNTVYIIIALLALTLMFIKVKPSSEKSSFNKYLLVIIGLFIGIISGIVGAGGAFIIIPILLVLFKLPMNTVVANSIVIAFISSIGAFVIKLIQGYIPLYDALFLIIGSIIFAPIGLKLSKKVPNIIQKWIISILIVFAIVQLIL
>WP_000355842.1|WP_000355842.1 sulfite exporter TauE/SafE family protein 
MDIVNIVIMLLIGVFGGFISGLVGVGGAIIIYPAILLLPPLFGAPAYSAYIASGLTSSQVFFSTLSGSLKARKKTEFSPQLVLYMGGGMIIGSMLGAFLANLFDATFVNTVYIIIALLALTLMFIKVKPSSEKSSFNKYLLVIIGLFIGIISGIIGAGGAFIIIPILLVLFKLPMNTVVANSIVIAFISSIGAFVIKLIQGYIPLYDALFLIIGSIIFAPIGLKLSKKVPNIIQKWIISILIVFAIIQLIL
>WP_000355844.1|WP_000355844.1 MULTISPECIES: sulfite exporter TauE/SafE family protein 
MDIVNIVIMLLIGVFGGFISGLVGVGGAIIIYPAILLLPPLFGAPAYSAYIASGLTSSQVFFSTLSGSLKARKKTEFSPQLVLYMGGGMIIGSMLGAFLANLFDATFVNTVYIIIALLALTLMFIKVKPSSEKSSFNKYLLVIIGLFIGIISGIVGAGGAFIIIPILLVLFKLPMNTVVANSIVIAFISSIGAFVIKLIQGYIPLYDALFLIIGSIIFAPIGLKLSKKVPNIIQKWIISILIVFAIIQLIL
>WP_000358144.1|WP_000358144.1 MULTISPECIES: TcpE family conjugal transfer membrane protein 
MDKKAYNLKRTFEQPIVMYEFTDKFRINKGFRLDFWATFLIVWFILFLLFWYLLQPVIMSIGGLMFIYFTVAPYYITKYIVKLKQDGKKLFFFLWDFVIFVFNVQLRKVKLSYDEEVEYHDKKITFK
>WP_000379205.1|WP_000379205.1 TfoX/Sxy family protein 
MDTEKDINDLFLNHVNSNAVKTRKMMGEYIIYYDGVVIGGLYDNRLLVKATKSAQQKLQDNTLVSPYPGAKEMILIPDFTEATNLTDLFKTIKNDLKN
>WP_000386891.1|WP_000386891.1 MULTISPECIES: hypothetical protein 
MDYYTADRLYRYTNSSNLSEPILNYVASRINWGDKVSLMTLAKEIQSKFNDSYVKENTVKGRPKIYADLCLLCMSLSEAGHGRMLQVNLEDCIYIGDIDV
>WP_000389759.1|WP_000389759.1 MULTISPECIES: DUF6007 family protein 
MEDLKESLKSLGWWDLFFAIPMFLLFAYLPNYNFITIFLNIVIIIFFSIGLILTTHIIIDKIKSNTK
>WP_000389762.1|WP_000389762.1 MULTISPECIES: DUF6007 family protein 
MEDLKHSLKSLGWWDLFFAIPMFLLFAYLPNYNFITIFLNIVIIIFFSIGLILTTHIIIDKIKSNSK
>WP_000389763.1|WP_000389763.1 DUF6007 family protein 
MEDLKHSLKSLGWWDLFFAIPMFLLFAYLPNYNFITIFLNIVIIIFFSIGLILTTHIIIDKIKSNTK
>WP_000389769.1|WP_000389769.1 MULTISPECIES: DUF6007 family protein 
MEDLKQSLIGLGWYDLFFTVPMFLLFVYLPNYNFITIFINIVIIIFFSIGLILTTHIIIDNIKNNSK
>WP_000389773.1|WP_000389773.1 DUF6007 family protein 
MEDLKQSLKGLGWYDLFFTVPMFLLFVYLPNYNFITIFINIVIIIFFSIGLILTTHIIIDNIKKNSK
>WP_000389774.1|WP_000389774.1 DUF6007 family protein 
MEDLKQSLKGLGWYDLFFTVPMFLLFVYLPNYNFITIFINIVIIIFFSIGLILTTHIIIDNIKNNSK
>WP_000398679.1|WP_000398679.1 MULTISPECIES: DUF6007 family protein 
MEGLKHSLKSLGWWDLFFAIPIFLLFAYLPNYNFITIFLNIVIIIFFSIGLILTTHIIIDKIKSNTK
>WP_000398680.1|WP_000398680.1 MULTISPECIES: DUF6007 family protein 
MEGLKHSLKSLGWWDLFFAIPMFLLFAYLPNYNFITIFLNIVIIIFFSIGLILTTHIIIDKIKSNTK
>WP_000410567.1|WP_000410567.1 MULTISPECIES: hypothetical protein 
MEKFNNWILNAISGSQTDKNETTEELKGAKFIILYAYSMLVLLALVISNIFIHILEPKLSITTQIIIVLILIEALIGLRFLKAYDVKRGKDKENKKNSKDFVKLKSILVAILFTSLALTAGTVADIYGFTDLGNTRSDLIVWSIGGIIFGLVCYTMEDKK
>WP_000410568.1|WP_000410568.1 MULTISPECIES: hypothetical protein 
MEKFNNWILNAISGSQTDKNETTEELKGAKFIILYAYSMLVLLALVISNIFIHILEPKLSITTQIIIVLILIEALIGLRFLKAYDVKRGKDKENKKNSKDFVKLKSILVAILFTSLALTAGTVADIYGFTDLGNTRSDLIVWSIGGIIFGLVCYTMEDKR
>WP_000410569.1|WP_000410569.1 hypothetical protein 
MEKFNNWILNAISGSQTDKNETTKELKGSKFIILYAYSMLVLLALVVSNIFIHILEPKLSITTQIITVLILIEALIGLRFLKAYDVKRGKDKENKKNSKDFVKLKSILVAILFTSLALTAGTVADIYGFTDLGNTRSDLIVWSIGGIIFGLVCYTMEDKK
>WP_000410570.1|WP_000410570.1 hypothetical protein 
MEKFNNWILNAISGSQTDKNGTTKELKGAKFIILYAYSMLVLLALVISNIFIHILEPKLSITTQIIIVLILIEALIGLRFLKAYDVKRGKDKENKKNSKDFVKLKSILVAILFTSLALTAGTVADIYGFTDLGNTRSDLIVWSIGGIIFGLVCYTMEDKK
>WP_000414484.1|WP_000414484.1 TetR/AcrR family transcriptional regulator 
MEKNQRKKRSDAEYNQQIILTTMEDLLEQGEDISTKKMSDIAKISGVGVGTLYRHFESKTLLCQAIMDKKVDQMFIEIEDILAENTQWPVRDKINVILTKYLDLKEANFTTLNFIEKSSSHSSSVINIPFFERLKNLLIQQFENVHSIADLDFKLNLMLNAFSSDFYYFVKHNQKLTKQQFLDKLLDLFLK
>WP_000426894.1|WP_000426894.1 MULTISPECIES: hypothetical protein 
MENEVIEVIEKYRTDVEIESNKLTIKLKFNPISKKDKELIDVLNYVINQKYILEFGGNDYQCYKFQSYYKGNDRFERFYNKYFNNTIELHAVALLKTNVDINTNSVDIKKANQINIYAETINSINAKKFIYEEELNDISNVDLMIAVNNIQNTLNNQMAPTHEDLSVLKRFAKSSSSIASFASDIITILGVFLK
>WP_000427420.1|WP_000427420.1 AMP-binding protein 
MENHKIIELEKYYDENVWKHKTLDEYLEGKVEQYSKNIAVIDGDIEITYEELSEEINNYAIEMQRDGIKENDKVVIQLPNCLEFIFVIFALFKIGAIPVLTLAKHRKIEIKGIIENSKAVAYIAKSNYLGFSYEEFINDIEAEIDFNLKKYILGPTQEYKNFYKLNRNDYVYQLEECLDKARYKSMGLLLLSGGTTGVPKLIPRRHCDYIYVAEQCAKRCLFDENVKYLATLPIAHNFPLGCPGIIGTFSVGGTVVICNITSPDEMFPLIEERKVTHMALVPSIAKLCIEFYKYDSDYDINSLKMIQVGGALLDLYTAKDIEDKFGCILQQIYGIAEGLICTTEATDSKEIIYETQGKPISEYDEIKIVNEFGIEVDDGEFGELLVRGPYTIYNYYNARQIGCVDEELYFMTGDKVCKKTNGRYKVVGRVKEMINKSGEKILPIELESILLEHSLVDEVKVIGLQDDVLGEKICVCLKSKEDISLHEVRTYLKTKGLAEFKLPDIIKKIDEWPLTSFGKIDNKKLKVLIELERGV
>WP_000455732.1|WP_000455732.1 MULTISPECIES: tandem-type lipoprotein 
MEYIKKIALYMSVLLLIIFIGGCGNMKDEQKKEAQTNKTNSKEEQIKKSFAKTLDMYPIKNLEDLYDKEGYRDGEFKKDDKGTWTIYSDFAKSKKVGELDSEGMVLHLNRNTRTAKGYYFVRKTYDEEDKMPQRKDYRVELKNNKIVLLDKVEDEELKHKIENFKFFGQYADFKDLKNYQNGKISSNENVPFYEAEYKMENSDSNVKKLRDVYPITTSESPTLKFHIDGDIKGSSVGYKKVEYIFSRQKDNQISVSDFLNYNPSKGENNE
>WP_000455975.1|WP_000455975.1 MULTISPECIES: GNAT family N-acetyltransferase 
MEYKSYNKMSNNILSILLSEKNFDNKMVVSTGSYILSELPCIVAYKNNDIVGLLTYKVYDEYIEIISLDSFVENKGIGSHLLNYAEIIASDMSKRSIRVITTNENIKALYFYQKNKYRITDVIFDAVTEARKIKPSIPAIDKNGIEIRDEIVLRKCL
>WP_000455976.1|WP_000455976.1 MULTISPECIES: GNAT family N-acetyltransferase 
MEYKSYNKMSNNILSILLSEKNFDNKMVVSTGSYILSELPCIVAYKNNDIVGLLTYKVYDEYIEIISLDSFVENKGIGSHLLNYAEIIASDMSKRSIRVITTNENIKALYFYQKNKYRITDVIFDAVTEARKIKPSIPTIDKNGIEIRDEIVLRKCL
>WP_000455980.1|WP_000455980.1 GNAT family N-acetyltransferase 
MEYKSYNKMSNNILSILLSEKNFDSKMVVSTGSYILSELPCIVAYKNNDIVGLLTYKVYDEYIEIISLDSFVENKGIGSHLLNYAEIIASDMSKRSIRVITTNENIKALYFYQKNKYRITDVIFDAVTEARKIKPSIPAIDKNGIEIRDEIVLRKCL
>WP_000465466.1|WP_000465466.1 persulfide dioxygenase-sulfurtransferase CstB 
MFFKQFYDNHLSQASYLVGCQRTGEAIIIDPVRDLSKYIEVADSEGLIITQATETHIHADFASGIRDVAKRLNANIYVSGEGEDALGYKNMPSKTQFVKHGDIIQVGNVKLEVLHTPGHTPESISFLLTDLGGGSSVPMGLFSGDFIFVGDIGRPDLLEKSVQIKGSTEISAKQMYESVQNIKNLPDYVQIWPGHGAGSPCGKALGAIPISTIGYEKINNWAFNEIDETKFIESLTSNQPAPPHHFAQMKQVNQFGMNLYQSYDVYPSLDNKSVAFDLRSKEAFQGGHTKGTINIPYNKNFINQIGWYLDFEKDIDLIGDKSTVEKAKHTLQLIGFDKVAGYRLPKSDISTQSVHSADMTGKEEHVLDVRNDEEWNNGHLYQAVNIPHGKLLNENIPFNKEDKIYVHCQSGVRSSIAVGILESKGFENVVNIREGYQDFPESLK
>WP_000465470.1|WP_000465470.1 MULTISPECIES: persulfide dioxygenase-sulfurtransferase CstB 
MFFKQFYDNHLSQASYLVGCQRTGEAIIIDPVRDLSKYIEVADSEGLTITQATETHIHADFASGIRDVAKRLNANIYVSGEGEDALGYKNMPSKTQFVKHGDIIQVGNVKLEVLHTPGHTPESISFLLTDLGGGSSVPMGLFSGDFIFVGDIGRPDLLEKSVQIKGSTEISAKQMYESVQNIKNLPDYVQIWPGHGAGSPCGKALGAIPISTIGYEKINNWAFNEIDETKFIELLTSNQPAPPHHFAQMKQVNQFGMNLYQSYDVYPSLDNKRVAFDLRSKEAFQGGHTKGTINIPYNKNFINQIGWYLDFEKDIDLIGDKSTVEKAKHTLQLIGFDKVAGYRLPKSDISTQSVHSADMTGKEEHVLDVRNDEEWNNGHLYQAVNIPHGKLLNENIPFNKEDKIYVHCQSGVRSSIAVGILESKGFENVVNIREGYQDFPESLK
>WP_000465472.1|WP_000465472.1 MULTISPECIES: persulfide dioxygenase-sulfurtransferase CstB 
MFFKQFYDNHLSQASYLVGCQRTGEAIIIDPVRDLSKYIEVADSEGLTITQATETHIHADFASGIRDVAKRLNANIYVSGEGEDALGYKNMPSKTQFVKHGDIIQVGNVKLEVLHTPGHTPESISFLLTDLGGGSSVPMGLFSGDFIFVGDIGRPDLLEKSVQIKGSTEISAKQMYESVQNIKNLPDYVQIWPGHGAGSPCGKALGAIPISTIGYEKINNWAFNEIDETKFIESLTSNQPAPPHHFAQMKQVNQFGMNLYQSYDVYPSLDNKRVAFDLRSKEAFHGGHTKGTINIPYNKNFINQIGWYLDFEKDIDLIGDKSTVEKAKHTLQLIGFDKVAGYRLPKSGISTQSVHSADMTGKEEHVLDVRNDEEWNNGHLDQAVNIPHGKLLNENIPFNKEDKIYVHCQSGVRSSIAVGILESKGFENVVNIREGYQDFPESLK
>WP_000465473.1|WP_000465473.1 MULTISPECIES: persulfide dioxygenase-sulfurtransferase CstB 
MFFKQFYDNHLSQASYLVGCQRTGEAIIIDPVRDLSKYIEVADSEGLTITQATETHIHADFASGIRDVAKRLNANIYVSGEGEDALGYKNMPSKTQFVKHGDIIQVGNVKLEVLHTPGHTPESISFLLTDLGGGSSVPMGLFSGDFIFVGDIGRPDLLEKSVQIKGSTEISAKQMYESVQNIKNLPDYVQIWPGHGAGSPCGKALGAIPISTIGYEKINNWAFNEIDETKFIESLTSNQPAPPHHFAQMKQVNQFGMNLYQSYDVYPSLDNKRVAFDLRSKEAFHGGHTKGTINIPYNKNFINQIGWYLDFEKDIDLIGDKSTVEKAKHTLQLIGFDKVAGYRLPKSGISTQSVHSADMTGKEEHVLDVRNDEEWNNGHLYQAVNIPHGKLLNENIPFNKEDKIYVHCQSGVRSSIAVGILESKGFENVVNIREGYQDFPESLK
>WP_000465477.1|WP_000465477.1 persulfide dioxygenase-sulfurtransferase CstB 
MFFKQFYDNHLSQASYLVGCQRTGEAIIIDPVRDLSKYIEVADSEGLTITQATETHIHADFASGIRDVAKRLNANIYVSGEGEDALGYKNMPSKTQFVKHGDIIQVGNVKLEVLHTPGHTPESISFLLTDLGGGSSVPMGLFSGDFIFVGDIGRPDLLEKSVQIKGSTEISAKQMYESVQNIKNLPDYVQIWPGHGAGSPCGKVLGAIPISTIGYEKINNWAFNEIDETKFIESLTSNQPAPPHHFAQMKQVNQFGMNLYQSYDVYPSLDNKRVAFDLRSKEAFHGGHTKGTINIPYNKNFINQIGWYLDFEKDIDLIGDKSTVEKAKHTLQLIGFDKVAGYRLPKSGISTQSVHSADMTGKEEHVLDVRNDEEWNNGHLDQAVNIPHGKLLNENIPFNKEDKIYVHCQSGVRSSIAVGILESKGFENVVNIREGYQDFPESLK
>WP_000465478.1|WP_000465478.1 MULTISPECIES: persulfide dioxygenase-sulfurtransferase CstB 
MFFKQFYDNHLSQASYLVGCQRTGEAIIIDPVRDLSKYIEVADSEGLTITQATETHIHADFASGIRDVAKRLNANIYVSGEGEDALGYKNMPSKTQFVKHRDIIQVGNVKLEVLHTPGHTPESISFLLTDLGGGSSVPMGLFSGDFIFVGDIGRPDLLEKSVQIKGSTEISAKQMYESVQNIKNLPDYVQIWPGHGAGSPCGKALGAIPISTIGYEKINNWAFNEIDETKFIESLTSNQPAPPHHFAQMKQVNQFGMNLYQSYDVYPSLDNKRVAFDLRSKEAFHGGHTKGTINIPYNKNFINQIGWYLDFEKDIDLIGDKSTVEKAKHTLQLIGFDKVAGYRLPKSDISTQSVHSADMTGKEEHVLDVRNDEEWNNGHLYQAVNIPHGKLLNENIPFNKEDKIYVHCQSGVRSSIAVGILESKGFENVVNIREGYQVFPESLK
>WP_000472888.1|WP_000472888.1 ABC transporter ATP-binding protein 
MFKITFKILKWAKPYRNRMVLGFIMSFINSIFIALPIFLAAQVFNRVLNTKRIEVYEIISVLVIMILLVIARFITAYLKNRFQESIAYEMSAQERLNIGDKLKNVRLGYYNDHHANELATTVTTDLTFLENYAMKMVDVVINGYILITVLILSLLVVSWEVSLLALIGVLLSLLSLYLLEKKSHQNAPDYHRVQNQLVEKVLEVIRGIQVIKSFSKENTSLNSFNRAVDDSKRVNTKIELQYIPFNLLHLLSLKVVSVFIVLVACLLYMNQYIDVSALIMISIFSFVIFESVENVNNAAHVLEMIDVTLDDIEDIKGAPTLDETGKDIPIENHNITFEHVNFSYEKKQVINNVDLTIDAKTTTAIIGPSGSGKSTLCHLLLRFYDVDSGVIRIGNINIKEMKLATLMSHISAVFQNVYLFNDTIENNILFGKPDASKEEIIRAAKQACCHDFIMSLPNGYQTMVNEKGNNLSGGEKQRISIARAILKDAPIIILDEATASIDPENEHLIQNAIDELSKGKTVITIAHKIGTIKNADQIIVLNNGEIIQKGKHKSLIKEPGMYQEFIKIKRDSEGWRL
>WP_000511135.1|WP_000511135.1 MULTISPECIES: F0F1 ATP synthase subunit beta 
MGIGRVTQVMGPVIDVRFEHNEVPKINNALVIDVPKEEGTIQLTLEVALQLGDDVVRTIAMDSTDGVQRGMDVKDTGKEISVPVGDETLGRVFNVLGETIDLKEEISDSVRRDPIHRQAPAFDELSTEVQILETGIKVVDLLAPYIKGGKIGLFGGAGVGKTVLIQELINNIAQEHGGISVFAGVGERTREGNDLYFEMSDSGVIKKTAMVFGQMNEPPGARMRVALSGLTMAEYFRDEQGQDVLLFIDNIFRFTQAGSEVSALLGRMPSAVGYQPTLATEMGQLQERITSTTKGSVTSIQAVFVPADDYTDPAPATAFAHLDATTNLERKLTEMGIYPAVDPLASTSRALEPSIVGQEHYEVARDVQSTLQKYRELQDIIAILGMDELSDEDKQTVERARRIQFFLSQNFHVAEQFTGQKGSYVPVKTTVANFKDILDGKYDHIPEDAFRLVGSMDDVIAKAKDMGVEV
>WP_000512631.1|WP_000512631.1 MULTISPECIES: hypothetical protein 
MGIPDPLSNPMSDPLLGDSWMVGDLKKRQEKKLITTVIAPEHDEKHRENKSKMKKSEKQLINQLINHGHTFKSDFKNVAKGDWVNKAMQDLDKLGNELKKIMN
>WP_000512632.1|WP_000512632.1 hypothetical protein 
MGIPDPLSNPMSNPLLGDSWMVGDLKKRQEKELITTVIAPEHDEKHRENKSKMKKSEKQLINQLINHGHTFKSDFKNVAKGDWVNKAMQDLDKLGNELKKIMN
>WP_000512633.1|WP_000512633.1 hypothetical protein 
MGIPDPLSNPMSNPLLGDSWMVGDLKKRQEKKLITTVIAPEHDEKHRENKSKMKKSEKQLINQLINHGHTFKNDFKNVAKGDWVNKAMQDLDKLGNELKKIMN
>WP_000521958.1|WP_000521958.1 MULTISPECIES: hypothetical protein 
MGLDFSGLPDLAVLEQMKEKEQISEVIAPEHVRMHHDHQNKLKSDEKILLDQMVSHFKKFEDDFKNAAQGAWVKNATDELKDISNDLEKIQDIKV
>WP_000543163.1|WP_000543163.1 MULTISPECIES: DUF4865 family protein 
MHAMQYHVKLPSDYNMEIIRDRVRLNGYKTDGFKNLIIKAYLISQTTTNCITNTYSPLYLWRSSEGMTEFIFNGFYDNVISSFGWQNINIGVIYSMNITDSVKHSLYALEEYIDIFPTLSLKEIEIKKLFRIFDNAVAEIIIYNPDKWKFVKYSFIENLPKSLNPNIKIYDVLYISQ
>WP_000543164.1|WP_000543164.1 DUF4865 family protein 
MHAMQYHVKLPSDYNMKIIRDRVRLNGYKTDGFKNLILKAYLISQTTNNCITNTYSPLYLWRNSEGMTEFIFNGFYDNVISSFGWQNINIGVIYSMNITDSVKHSHYALEEYIDIFPTLSLKEIEIKKLFRIFDNTVAEIIIYNPDKWKFVKYSFIENLPKSLNPNIKIYDVLYISQ
>WP_000564062.1|WP_000564062.1 Csa1 family protein, partial 
KAEIKNFKFFVQYGNFKDLKNYKDGDISYNPESPIYSAKYQLTNDDYNVKQLRKRYDIPTNKAPKLLLKGSGNLKGSSVGYKNIEFTFVEEKGKNIYFSDSLDYKKSGEV
>WP_000570804.1|WP_000570804.1 MULTISPECIES: 2,3-diaminopropionate biosynthesis protein SbnA 
MIEKSQACHDSLLDSVGQTPMVQLHQLFPKHEVFAKLEYMNPGGSMKDRPAKYIIEHGIKHGLITEDTHLIESTSGNLGIALAMIAKIKGLKLTCVVDPKISPTNLKIIKSYGANVEMVEEPDAHGGYLMTRIAKVQELLATIDDAYWINQYANELNWQSHYHGAGTEIVETIKQPIDYFVAPVSTTGSIMGMSRKIKEVHPNAQIVAVDAKGSVIFGDKPINRELPGIGASRVPEILNRSEINQVIHVDDYQSALGCRKLIDYEGIFAGGSTGSIIAAIEQLITSIEEGATIVTILPDRGDRYLDLVYSDTWLEKMKSRQGVKSE
>WP_000570806.1|WP_000570806.1 MULTISPECIES: 2,3-diaminopropionate biosynthesis protein SbnA 
MIEKSQACHDSLLDSVGQTPMVQLHQLFPKHEVFAKLEYMNPGGSMKDRPAKYIIEHGIKHGLITENTHLIESTSGNLGIALAMIAKIKGLKLTCVVDPKISPTNLKIIKSYGANVEMVEEPDAHGGYLMTRIAKVQELLATIDDAYWINQYANELNWQSHYHGAGTEIVETIKKPIDYFVAPVSTTGSIMGMSRKIKEVHPNAQIVAVDAKGSVIFGDKPINRELPGIGASRVPEILNRSEINQVIHVDDYQSALGCRKLIDYEGIFAGGSTGSIIAAIEQLITSIEEGATIVTILPDRGDRYLDLVYSDTWLEKMKSRQGVKSE
>WP_000570808.1|WP_000570808.1 MULTISPECIES: 2,3-diaminopropionate biosynthesis protein SbnA 
MIEKSQACHDSLLDSVGQTPMVQLHQLFPKHEVFAKLEYMNPGGSMKDRPAKYIIEHGIKHGLITENTHLIESTSGNLGIALAMIAKIKGLKLTCVVDPKISPTNLKIIKSYGANVEMVEEPDAHGGYLMTRIAKVQELLATIDDAYWINQYANELNWQSHYHGAGTEIVETIKQPIDYFVAPVSTTGSIMGMSRKIKEVHPNAQIVAVDAKGSVIFGDKPINRELPGIGASRVPEILNRSEINQVIHVDDYQSALGCRKLIDYEGIFAGGSTGSIIAAIEQLITSIEEGATIVTILPDRGDRYLDLVYSDTWLEKMKSRQGVKSE
>WP_000570810.1|WP_000570810.1 2,3-diaminopropionate biosynthesis protein SbnA 
MIEKSQACHDSLLDSVGQTPMVQLHQLFPKHEVFAKLEYMNPGGSMKDRPAKYIIEHGIKHGLITENTHLIESTSGNLGIALAMIAKIKGLKLTCVVDPKISPTNLKIIKSYGVNVEMVEEPDAHGGYLMTRIAKVQELLATIEDAYWINQYANELNWQSHYHGAGTEIVETIKQPIDYFVAPVSTTGSIMGMSRKIKEVHPNVQIVAVDAKGSVIFGDKPINRELPGIGASRVPEILNRSEINQVIHVDDYQSALGCRKLIDYEGIFAGGSTGSIIVAIEQLITSIEEGATIVTILPDRGDRYLDLVYSDTWLEKMKSRQGVKSE
>WP_000570813.1|WP_000570813.1 MULTISPECIES: 2,3-diaminopropionate biosynthesis protein SbnA 
MIEKSQVCHDSLLDSVGQTPMVQLHQLFPKHEVFAKLEYMNPGGSMKDRPAKYIIEHGIKHGLITENTHLIESTSGNLGIALAMIAKIKGLKLTCVVDPKISPTNLKIIKSYGANVEMVEEPDAHGGYLMTRIAKVQELLATIDDAYWINQYANELNWQSHYHGAGTEIVETIKQPIDYFVAPVSTTGSIMGMSRKIKEVHPNAQIVAVDAKGSVIFGDKPINRELPGIGASRVPEILNRSEINQVIHVDDYQSALGCRKLIDYEGIFAGGSTGSIIAAIEQLITSIEEGATIVTILPDRGDRYLDLVYSDTWLEKMKSRQGVKSE
>WP_000581908.1|WP_000581908.1 tandem-type lipoprotein 
MIHSKRLKLCLCLMILSVFISACGMKKEESSKDKQIKENFNKTLSLYPTKNLEDFYDKEGFRDEEFEKGDKGTWIIHSKMIIETNNSNMESRGMVLYINRNTRTTKGNFVVREITEDSKGYSHSKDTKYPVKIEHNRIISTKPIADDKLRKEIEDVKFFVQYGDFKDINDYKDGDIAYNPNVPSYSAEYQLNNNDYNVKQLRKRYNIPTNKAPKLLLKGDGDLKGSSIGSKNLEFTFVENKEENIYFTDSVEFTPSEDTRYESN
>WP_000589240.1|WP_000589240.1 ABC transporter ATP-binding protein 
MIKFKNVSFNYDSSEKSAIKNIFLEVKQGELVVFCGKSGSGKSTIAKLINGLIPKMQSGKISGHIYINKQDVSELAMYELSKMIGSVFQNPKTQFYNIDTTSELAFNLENQGLEKDYIKERINFVMKKFNIEHLLNRNIFELSGGEKQIIACASILIANPKIVVLDEPSSNLDIYSMKKLKEMILYMKEQGKTIVLIEHRIDYIIDCVDSVYYMESGNLAFHYSVKEFKSLPKSKFKKMGIRYSQEDLLKNKPATGTSDILMNNFMYTYDKFSKFKQLNSKTIAIPKNNVVAIIGNNGSGKSTFAKCLCGLYKDFKGQVIYGNQRLKRKQLLKKSYLVFQDVNSQLFTERVDQELKLLNFNVNDFLVDNMLEKVKLLEKKYEHPLTLSGGEKQRLAISTALLSEKEMIIFDEPTSGLDLYHMEKVARLIKDLHDSGKQIFIITHDKSLILEVCTYVIHFEHGQIINQYPLNNRGLSQLNGYFDL
>WP_000592130.1|WP_000592130.1 GNAT family N-acetyltransferase 
MIKKLDNIDSETIEKISNIWLNSNLDAHDFIKRNYWINSLDKVKKMLSDSTIYVYYADSQIVGFAGLYEQYIAGIFIADNYRNKGIGRLLLERLKRDYNGLNLHVYEKNEGAIRFYSKHQFEIRYKEFEEETHEYEYLMEWDSRKNYKSNNK
>WP_000592131.1|WP_000592131.1 MULTISPECIES: hypothetical protein 
MIKKLDNLDYESIEKISNIWLNSNLEAHDFIKREYMSGSQIIIKTLDLNCDFTIIKKQLNGIVNDIFLLK
>WP_000595807.1|WP_000595807.1 tandem-type lipoprotein 
MIKRINKLVLGISLLFLIISINAGCGMGKEAEIKKSFEKTLSMYPIKNLEDLYDKEGYRDDEFDKNDKGTWIIGSEMATQNKGEALKVKGMVLYMNRNTRSAKGFYYVNAVKKDEDGRPQDNKIEYPVKMVDNKIIPTKGIKDEHIKKEIENFKFFAQYGSFKDLSKYKDGDISYNPEVPSYSAKYQLTNDDYNVKQLRKRYDIPTNKSPKLLLKGSGDLKGSSVGYKDIEFTFVEKKGENTFFTDSLHLEPSEAK
>WP_000597207.1|WP_000597207.1 MULTISPECIES: tandem-type lipoprotein 
MIKRVNKLVLGISFLFLIISIFAGCGTGKEAEIKKSFEKTLSMYPIKNLEDLYDKEGYRDDQFDKNDKGTWIVRSSMSIQSNGKDMNIKGMVLYMNRNTRTTNGYYYVDVIEREDKGIHRDNEKRYPVKMVDNKIIPTKEIKDEKIKKEIENFKFFVQYGDFKDLSKYKDGDISYNPEVPSYSAKYQLTNDDYNVKQLRKRYNIPTNKAPKLLLKGTGNLKGSSIGYKKIEFTFVEKKGENIYFSDGLHFNPSEDK
>WP_000597212.1|WP_000597212.1 MULTISPECIES: tandem-type lipoprotein 
MIKRVNKLVLGISLLFLVISITAGCGMGKEAEIKKSFEKTLSMYPIKNLEDLYDKEGYRDDQFDKNDKGTWIVNSQMAIQNKGEALKIKGMLLKIDRNTRSAKGFYYTNEIKTEKYEVAQDNQKKYPVKMINNKFISTEEVKEENIKKEIENFKFFAQYSNFKDLMNYKDGDISYNPEVPSYSAQYQLTNDDYNVKQLRKRYDIPTNKAPKLLLKGTGNLKGSSVGYKKIEFTFLENKNENIYFTDSLHLEPSEDK
>WP_000597213.1|WP_000597213.1 MULTISPECIES: tandem-type lipoprotein 
MIKRVNKLVLGISLLFLVISITAGCGMGKEAEIKKSFEKTLSMYPIKNLEDLYDKEGYRDDQFDKNDKGTWIVNSQMAIQNKGEALKIKGMLLKIDRNTRSAKGFYYTNEIKTEKYEVAQDNQKKYPVKMINNKFISTEEVKEENIKKEIENFKFFAQYSNFKDLMNYKDGDISYNPEVPSYSAQYQLTNDDYNVKQLRKRYDIPTNKAPKLLLKGTGNLKGSSVGYKKIEFTFLENKNENIYFTDSLHLKPSEDK
>WP_000597214.1|WP_000597214.1 tandem-type lipoprotein 
MIKRVNKLVLGISLLFLVISITAGCGMGKEAEIKKSFEKTLSMYPIKNLEDLYDKEGYRDDQFDKNDKGTWIVNSQMAIQNKGEALKIKGMLLKIDRNTRSAKGFYYTNEIKTEKYEVAQDNQKKYPVKMINNKFISTEEVKEENIKKEIENFKFFAQYSNFKDLMNYKDGDISYNPEVPSYSAQYQLTNDDYNVKQLRKRYDIPTSKAPKLLLKGSGNLKGSSVGYKDIEFTFVEKKEENIYFSDSLDYKKSGDV
>WP_000610045.1|WP_000610045.1 staphyloferrin B export MFS transporter 
MINQSIWRSNFRILWLSQFIAIAGLTVLVPLLPIYMASLQNLSVVEIQLWSGIAIAAPAVTTMIASPIWGKLGDKISRKWMVLRALLGLAVCLFLMALCTTPLQFVLVRLLQGLFGGVVDASSAFASAEAPAEDRGKVLGKLQSSVSAGSLVGPLIGGVTASILGFSALLMSIAVITFIVCIFGALKLIETTHMRKSQTPNINKGIRRSFQCLLCTQQTCRFIIVGVLANFAMYGMLTALSPLASSVNHTAIDDRSVIGFLQSAFWTASILSAPLWGRFNDKSYVKSVYIFATIACGCSAILQGLATNIEFLMASRILQGLTYSALIQSVMFVVVNACHQQLKGTFVGTTNSMLVVGQIIGSLSGAAITSYTTPATTFIVMGIVFAVSSLFLICSTITNQINDHTLMKLWELKQKSAK
>WP_000610049.1|WP_000610049.1 MULTISPECIES: staphyloferrin B export MFS transporter 
MINQSIWRSNFRILWLSQFIAIAGLTVLVPLLPIYMASLQNLSVVEIQLWSGIAIAAPAVTTMIASPIWGKLGDKISRKWMVLRALLGLAVCLFLMALCTTPLQFVLVRLLQGLFGGVVDASSAFASAEAPAEDRGKVLGRLQSSVSAGSLVGPLIGGVTASILGFSALLMSIAVITFIVCIFGALKLIETTHMPKSQTPNINKGIRRSFQCLLCTQQTCRFIIVGVLANFAMYGMLTALSPLASSVNHTAIDDRSVIGFLQSAFWTASILSAPLWGRFNDKSYVKSVYIFATIACGCSAILQGLATNIEFLMAARILQGLTYSALIQSVMFVVVNACHQQLKGTFVGTTNSMLVIGQIIGSLSGAAITSYTTPATTFIVMGIVFAVSSLFLICSTITNQINDHTLMKLWELKQKSAK
>WP_000610050.1|WP_000610050.1 staphyloferrin B export MFS transporter 
MINQSIWRSNFRILWLSQFIAIAGLTVLVPLLPIYMASLQNLSVVEIQLWSGIAIAAPAVTTMIASPIWGKLGDKISRKWMVLRALLGLAVCLFLMALCTTPLQFVLVRLLQGLFGGVVDASSAFASAEAPAEDRGKVLGRLQSSVSAGSLVGPLIGGVTASILGFSALLMSIAVITFIVCIFGALKLIETTHMPKSQTPNINKGIRRSFQCLLCTQQTCRFIIVGVLANFAMYGMLTALSPLASSVNHTAIDDRSVIGFLQSAFWTASILSAPLWGRFNDKSYVKSVYIFATIACGCSAILQGLATNIEFLMAARILQGLTYSALIQSVMFVVVNACHQQLKGTFVGTTNSMLVVGQIIGSLSGAAITSYTTPATTFIIMGVVFAVSSLFLICSTITNQINDHTLMKLWELKQKSAK
>WP_000610051.1|WP_000610051.1 MULTISPECIES: staphyloferrin B export MFS transporter 
MINQSIWRSNFRILWLSQFIAIAGLTVLVPLLPIYMASLQNLSVVEIQLWSGIAIAAPAVTTMIASPIWGKLGDKISRKWMVLRALLGLAVCLFLMALCTTPLQFVLVRLLQGLFGGVVDASSAFASAEAPAEDRGKVLGRLQSSVSAGSLVGPLIGGVTASILGFSALLMSIAVITFIVCIFGALKLIETTHMPKSQTPNINKGIRRSFQCLLCTQQTCRFIIVGVLANFAMYGMLTALSPLASSVNHTAIDDRSVIGFLQSAFWTASILSAPLWGRFNDKSYVKSVYIFATIACGCSAILQGLATNIEFLMAARILQGLTYSALIQSVMFVVVNACHQQLKGTFVGTTNSMLVVGQIIGSLSGAAITSYTTPATTFIVMGVVFAVSSLFLICSTITNQINDHTLMKLWELKQKSAK
>WP_000610054.1|WP_000610054.1 MULTISPECIES: staphyloferrin B export MFS transporter 
MINQSIWRSNFRILWLSQFIAIAGLTVLVPLLPIYMASLQNLSVVEIQLWSGIAIAAPAVTTMIASPIWGKLGDKISRKWMVLRALLGLAVCLFLMALCTTPLQFVLVRLLQGLFGGVVDASSAFASAEAPAEDRGKVLGRLQSSVSAGSLVGPLIGGVTASILGFSALLMSIAVITFIVCIFGALKLIETTHMPKSQTPNINKGIRRSFQCLLYTQQTCRFIIVGVLANFAMYGMLTALSPLASSVNHTAIDDRSVIGFLQSAFWTASILSAPLWGRFNDKSYVKSVYIFATIACGCSAILQGLATNVEFLMAARILQGLTYSALIQSVMFVVVNACHQQLKGTFVGTTNSMLVIGQIIGSLSGAAITSYTTPATTFIVMGIVFAVSSLFLICSTITNQINDHTLMKLWELKQKSAK
>WP_000610056.1|WP_000610056.1 MULTISPECIES: staphyloferrin B export MFS transporter 
MINQSIWRSNFRILWLSQFIAIAGLTVLVPLLPIYMASLQNLSVVEIQLWSGIAIAAPAVTTMIASPIWGKLGDKISRKWMVLRALLGLAVCLFLMALCTTPLQFVLVRLLQGLFGGVVDASSAFASAEAPAEDRGKVLGRLQSSVSAGSLVGPLIGGVTASILGFSALLMSIAVITFIVCIFGALKLIETTHMSKSQTPNINKGIRRSFQCLLCTQQTCRFIIVGVLANFAMYGMLTALSPLASSVNHTAIDDRSVIGFLQSAFWTASILSAPLWGRFNDKSYVKSVYIFATIACGCSAILQGLATNIEFLMAARILQGLTYSALIQSVMFVVVNACHQQLKGTFVGTTNSMLVIGQIIGSLSGAAITSYTTPATTFIVMGVVFAVSSLFLICSTITNQINEHTLMKLWELKQKSAK
>WP_000610137.1|WP_000610137.1 MULTISPECIES: staphyloferrin B export MFS transporter 
MINQTIWRSNFRILWLSQFIAIAGLTVLVPLLPIYMASLQNLSVVEIQLWSGIAIAAPAVTTMIASPIWGKLGDKISRKWMVLRALLGLAVCLFLMALCTTPLQFVLVRLLQGLFGGVVDASSAFASAEAPAEDRGKVLGRLQSSVSAGSLVGPLIGGVTASILGFSALLMSIAVITFIVCIFGALKLIETTHMPKSQTPNINKGIRRSFQCLLCTQQTCRFIIVGVLANFAMYGMLTALSPLASSVNHTAIDDRSVIGFLQSAFWTASILSAPLWGRFNDKSYVKSVYIFATIACGCSAILQGLATNIEFLMAARILQGLTYSALIQSVMFVVVNACHQQLKGTFVGTTNSMLVVGQIIGSLSGAAITSYTTPATTFIIMGVVFAVSSLFLICSTITNQINDHTLMKLWELKQKSAK
>WP_000627022.1|WP_000627022.1 MULTISPECIES: flavodoxin family protein 
MITCLFGSSRKDGNSAIAVENLLKNLKVNFMNLYQSNIEKVTDNRHSKGANFHNDDYEQILIKVLESDIIIFSTPLYWYSMSASLKLFIDRWTESLRDTQIDNFKEIMSQKKYLILIIGGDNPHTKAQPLVNQFKLIFEFMNITNYRFLIGEGNKPFDILNDSQFIEELANINLALKKGDIYD
>WP_000627023.1|WP_000627023.1 flavodoxin family protein 
MITCLFGSSRKDGNSAIAVENLLKNLKVNFVNLYQSNIEKVTDNRHSKDANFHNDDYEQILIKVLESDIIIFSTPLYWYSMSASLKLFIDRWTESLRDTQIDNFKEIMSQKKYLILIIGGDNPHTKAQPLVNQFKLIFEFMNITNYRFLIGEGNKPFDILNDSQFIEELANINLALKKGDIYD
>WP_000627024.1|WP_000627024.1 MULTISPECIES: flavodoxin family protein 
MITCLFGSSRKDGNSAIAVENLLKNLKVNFVNLYQSNIEKVTDNRHSKGANFHNDDYEQILIKVLESDIIIFSTPLYWYSMSASLKLFIDRWTESLRDTQIDNFKEIMSQKKYLILIIGGDNPHTKAQPLVNQFKLIFEFMNITNYRFLIGEGNKPFDILNDSQFIEELANINLALKKGDIYD
>WP_000627025.1|WP_000627025.1 MULTISPECIES: flavodoxin family protein 
MITCLFGSSRKDGNSAIAVENLLKNLNVNFVNLYQSNIEKVTDNRHSKDANFHNDDYEQILIKVLESDIIIFSTPLYWYSMSASLKLFIDRWTESLRDTQIDNFKEIMSQKKYLILIIGGDNPHTKAQPLVNQFKLIFEFMNITNYRFLIGEGNKPFDILNDSQFIEELANINLALKKGDIYD
>WP_000627029.1|WP_000627029.1 MULTISPECIES: flavodoxin family protein 
MITCLFGSSRKDGNSAIAVENLLKNLNVNFVNLYQSNIEKVTDNRHSKGANFHNDDYEQILIKVLESDIIIFSTPLYWYSMSASLKLFIDRWTESLRDTQIDNFKEIMSQKKYLILIIGGDNPHTKAQPLVNQFKLIFEFMNITNYRFLIGEGNKPFDILNDSQFIEELANINLALKKGDIYD
>WP_000628287.1|WP_000628287.1 MULTISPECIES: hypothetical protein 
MITIDSKINKQIAKNLSLEGMYVTREQQIQILHAINNEKEITNELIRKIAFK
>WP_000628288.1|WP_000628288.1 MULTISPECIES: hypothetical protein 
MITIDSKINKQIAKNLSLEGMYVTREQQIQILHAINNKKEITNELIRKIAFK
>WP_000649614.1|WP_000649614.1 MULTISPECIES: tandem-type lipoprotein Lpl7 
MKCFQKLYIFILILIVLMAGCESNKITGDSKETQIKKSFVKTLDVYPTKNLEDFYDKEGYRDGEFKKGDKGTWVIRSEMTTELKNENMVSKGMVIRLNRNSRICTGEYFVRIVKEDSEGKVYSDERKYPVKIENNKIIPLKPIDDEKVKKEIEEFKFFVQYGNFKELENYKDGEVTYNPEAPIYSAQYQLKNSDYNVEQLRKRYNIPTKKAPKLLLKGSGNLKGSSVGYKNIEFTFVENKKENIYFTDSVYFNPSEDKYNY
>WP_000649983.1|WP_000649983.1 tandem-type lipoprotein 
MKCLSKWAFYINFLILVISITAGCGIGKEAEIKKSFEKTLSMYPIKNLEDLYDKEGYRDDQFDKNDKGTWIVNSEMATQNKGEALKIKGMVLYMNRNTKTTKGYYYVNAIKNDKDGRPQENEKRYPVKMGDNKIIPTKEIKDEKIKKEIENFKFFVQYGDFKDLSKYKDGDISYNPEVPSYSAKYQLTNDDYNVKQLRKRYNIPTNKAPKLLLKGTGNLKGSSIGYKKIEFTFVEKKGENIYFSDGLHFNPSEDK
>WP_000649985.1|WP_000649985.1 tandem-type lipoprotein 
MKCLSKWAFYISFLILVISITAGCGIGKEAEIKKSFEKTLSMYPIKNLEDLYDKEGYRDDQFDKNDKGTWIVNSEMATQNKGEALKIKGMVLYMNRNTKTTKGYYYVNAIKNDKDGRPQENEKRYPVKMVDNKIIPTKEIKDKNIKKEIENFKFFVQYGNFKDLSKYKDGDISYNPEVPSYSAKYQVTNDDYNVKQLRKRYDIPTSKAPKLLLKGSGNLKGSSVGYKNIEFTFVEEKGKNIYFSDSLDYKKSGEV
>WP_000649986.1|WP_000649986.1 MULTISPECIES: tandem-type lipoprotein 
MKCLSKWAFYISFLILVISITAGCGTGKEAEIKKSFEKTLSMYPIKNLEDLYDKEGYRDDQFDKNDKGTWIVRSSMSIQSNGKDMNIKGMVLYMNRNTRTTNGYYYVDVIEREDKGIHRDNEKRYPVKMVDNKIIPTKEIKDEKIKKEIENFKFFVQYGDFKDLSKYKDGDISYNPEVPSYSAKYQLTNDDYNVKQLRKRYNIPTNKAPKLLLKGTGNLKGSSIGYKKIEFTFVEKKGENIYFSDGLHFNPSEDK
>WP_000662018.1|WP_000662018.1 tRNA-dihydrouridine synthase 
MKENFWSELPRPFFILAPMEDVTDIVFRHVVREAARPDVFFTEFTNTESFCHPEGIHSVRGRLTFSEDEQPMVAHIWGDKPEQFRETSIQLAKMGFKGIDLNMGCPVANVAKKGKGSGLILRPDVAAEIIQATKAGGLPVSVKTRLGYYEIDEWKDWLKHVFEQDIANLSIHLRTRKEMSKVDAHWELIEAIKNLRDEIAPNTLLTINGDIPDRKTGLELAEKYGIDGVMIGRGIFHNPFAFEKEPREHTSKELLDLLRLHLTLFNKYEKDEIRQFKSLRRFFKIYVRGIRGASELRHQLMNTQSIAEARALLDEFEAQMDEDVKLEL
>WP_000662022.1|WP_000662022.1 MULTISPECIES: tRNA-dihydrouridine synthase 
MKENFWSELPRPFFILAPMEDVTDIVFRHVVSEAARPDVFFTEFTNTESFCHPEGIHSVRGRLTFSEDEHPMVAHIWGDKPEQFRETSIQLAKMGFKGIDLNMGCPVANVAKKGKGSGLILRPDVAAEIIQATKAGGLPVSVKTRLGYYEIDEWKDWLKHVFEQDIANLSIHLRTRKEMSKVDAHWELIEAIKNLRDEIAPNTLLTINGDIPDRKTGLELAEKYGIDGVMIGRGIFHNPFAFEKEPREHTSKELLDLLRLHLSLFNKYEKDEIRQFKSLRRFFKIYVRGIRGASELRHQLMNTQSIAEARALLDEFEAQMDEDVKIEL
>WP_000662023.1|WP_000662023.1 MULTISPECIES: tRNA-dihydrouridine synthase 
MKENFWSELPRPFFILAPMEDVTDIVFRHVVSEAARPDVFFTEFTNTESFCHPEGIHSVRGRLTFSEDEHPMVAHIWGDKPEQFRETSIQLAKMGFKGIDLNMGCPVANVAKKGKGSGLILRPDVAAEIIQATKAGGLPVSVKTRLGYYEIDEWKDWLKHVFEQDIANLSIHLRTRKEMSKVDAHWELIEAIKNLRDEIAPNTLLTINGDIPDRKTGLELAEKYSIDGVMIGRGIFHNPFAFEKEPREHTSKELLDLLRLHLSLFNKYEKDEIRQFKSLRRFFKIYVRGIRGASELRHQLMNTQSIAEARALLDEFEAQMDEDIKIEL
>WP_000662025.1|WP_000662025.1 tRNA-dihydrouridine synthase 
MKENFWSELPRPFFILAPMEDVTDIVFRHVVSEAARPDVFFTEFTNTESFCHPEGIHSVRGRLTFSEDEQPMVAHIWGDKPEQFRETSIQLAKIGFKGIDLNMGCPVANVAKKGKGSGLILRPDVAAEIIQATKAGGLPVSVKTRLGYYEIDEWKDWLKHVFEQDIANLSIHLRTRKEMSKVDAHWELIEAIKNLRDEIAPNTLLTINGDIPDRKTGLELAEKYGIDGVMIGRGIFHNPFAFEKEPREHTSKELLDLLRLHLSLFNKYEKDEIRQFKSLRRFFKIYVRGIRGASELRHQLMNTQSIAEARALLDEFEAQMDEDVKIEL
>WP_000662026.1|WP_000662026.1 tRNA-dihydrouridine synthase 
MKENFWSELPRPFFILAPMEDVTDIVFRHVVSEAARPDVFFTEFTNTESFCHPEGIHSVRGRLTFSEDEQPMVAHIWGDKPEQFRETSIQLAKMGFKGIDLNMGCPVANVAKKGKGSGLILRPDVAAEIIQATKAGGLPVSVKTRLGYYEIDEWKDWLKHVFEQDIANLSIHLRTRKEMSKVDAHWELIEAIKNLRDEIAPNTLLTINGDIPDRKTGLELAEKYGIDGIMIGRGIFHNPFAFEKEPREHTSKELLNLLRLHLSLFNKYEKDEIRQFKSLRRFFKIYVRGIRGASELRHQLMNTQSIAEARALLDEFEAQMDEDVKIEL
>WP_000662030.1|WP_000662030.1 MULTISPECIES: tRNA-dihydrouridine synthase 
MKENFWSELPRPFFILAPMEDVTDIVFRHVVSEAARPDVFFTEFTNTESFCHPEGIHSVRGRLTFSEDEQPMVAHIWGDKPEQFRETSIQLAKMGFKGIDLNMGCPVANVAKKGKGSGLILRPDVAAEIIQATKAGGLPVSVKTRLGYYEIDEWKDWLKHVFEQDIANLSIHLRTRKEMSKVDAHWELIEAIKNLRDEIAPNTLLTINGDIPDRKTGLELAEKYGIDGVMIGRGIFHNPFAFEKEPREHTSKELLDLLRLHLSLFNKYEKDEIRQFKSLRRFFKIYVRGIRGASELRHQLMNTQSIAEARALLDEFEAQMDEDIKIEL
>WP_000662031.1|WP_000662031.1 MULTISPECIES: tRNA-dihydrouridine synthase 
MKENFWSELPRPFFILAPMEDVTDIVFRHVVSEAARPDVFFTEFTNTESFCHPEGIHSVRGRLTFSEDEQPMVAHIWGDKPEQFRETSIQLAKMGFKGIDLNMGCPVANVAKKGKGSGLILRPDVAAEIIQATKAGGLPVSVKTRLGYYEIDEWKDWLKHVFEQDIANLSIHLRTRKEMSKVDAHWELIEAIKNLRDEIAPNTLLTINGDIPDRKTGLELAEKYGIDGVMIGRGIFHNPFAFEKEPREHTSKELLDLLRLHLSLFNKYEKDEIRQFKSLRRFFKIYVRGIRGASELRHQLMNTQSIAEARALLDEFEAQMDEDVKIEL
>WP_000662035.1|WP_000662035.1 tRNA-dihydrouridine synthase 
MKENFWSELPRPFFILAPMEDVTDIVFRHVVSEAARPDVFFTEFTNTESFCHPEGIHSVRGRLTFSEDEQPMVAHIWGDKPEQFRETSIQLAKMGFKGIDLNMGCPVANVAKKGKGSGLILRPDVAAEIIQATKAGGLPVSVKTRLGYYEIDEWKDWLKHVFEQDIANLSIHLRTRKEMSKVDAHWELIEAIKNLRDEIAPNTLLTINGDIPDRKTGLELAEKYSIDGVMIGRGIFHNPFAFEKEPREHTSKELLDLLRLHLSLFNKYEKDEIRQFKSLRRFFKIYVRGIRGASELRHQLMNTQSIAEARALLDEFEAQMDEDIKIEL
>WP_000662036.1|WP_000662036.1 MULTISPECIES: tRNA-dihydrouridine synthase 
MKENFWSELPRPFFILAPMEDVTDIVFRHVVSEAARPDVFFTEFTNTESFCHPEGIHSVRGRLTFSEDEQPMVAHIWGDKPEQFRETSIQLAKMGFKGIDLNMGCPVANVAKKGKGSGLILRPDVAAEIIQATKAGGLPVSVKTRLGYYEIDEWKDWLKHVFEQDIANLSIHLRTRKEMSKVDAHWELIEAIRNLRDEIAPNTLLTINGDIPDRKTGLELAEKYGIDGVMIGRGIFHNPFAFEKEPREHTSKELLDLLRLHLSLFNKYEKDEIRQFKSLRRFFKIYVRGIRGASELRHQLMNTQSIAEARALLDEFEAQMDEDVKIEL
>WP_000692005.1|WP_000692005.1 MULTISPECIES: conjugal transfer protein 
MKIISKYILTRFSKNGKHFDIPKEQRRVIPKFKNRRKMIVICFYSLLAILLILLLASFIKATRANNDSKEAVNKTNMIQKKYEDNANTVQYSPKLKLYADKFIDTYMNISKDSKELESREKELLKYFPSDYKKPEEKTSDTERKLNSKEFYNIKRKDKQTIIQYIVNYDVNITEKKEVKVKKKKKNDKDKDEYETKTEEKQRKVNQNILINIPIKSENNKYVVVEYPYFTPIPDSQLNKAKMVEDNLKDNKREDNPKAKAFIEDFFNKYASSKPDDMAYLMDNPEGLEGTREVSQIREIRLYPKGDDYVAKVEILMKDKDSPLENLEHYTLDITKKDGKYYVKNMTNSIGG
>WP_000710555.1|WP_000710555.1 MULTISPECIES: phosphatidylinositol-specific phospholipase C 
MKKCIKTLFLSIILVVMGGWYHSAHASDSLSKSPENWMSKLDESKHLTEINMPGSHDSGSFTLTDPVKSVWAKTQGKDYLTQMKSGVRFFDIRGRASADNMISVHHGMVYLHHELGKFLDDAKYYLSAYPNETIVMSMKKDYDSDSKVTKTFEEIFREYYYNNPQYQNLFYTGSNANPTLKETKGKIVLFNRMGGTYIKSGYGADTSGIQWADNATFETKINNGSLNLKVQDEYKDYYDKKVEAVKNLLAKAKTDSNKDNVYVNFLSVASGGSAFNSTYNYASHINPEIAKTIKENGKARTGWLIVDYAGYPWPGYDDIVSEIIDSNK
>WP_000710558.1|WP_000710558.1 MULTISPECIES: phosphatidylinositol-specific phospholipase C 
MKKCIKTLFLSIILVVMSGLYHSAHASDSLSKSPENWMSKLDDGKHLTEINIPGSHDSGSFTLTDPVKSVWAKTQDKDYLTQMKSGVRFFDIRGRASADNMISVHHGMVYLHHELGKFLDDAKYYLSAYPNETIVMSMKKDYDSDSKVTKTFEEIFREYYYNNPQYQNLFYTGSNANPTLKETKGKIVLFNRMGGTYIKSGYGADTSGIQWADNATFETKINNGSLNLKVQDEYKDYYDKKVEAVKNLLAKAKTDSNKDNVYVNFLSVASGGSAFNSTYNYASHINPEIAKTIKANGKARTGWLIVDYAGYTWSGYDDIVSEIIDSNK
>WP_000710559.1|WP_000710559.1 phosphatidylinositol-specific phospholipase C 
MKKCIKTLFLSIILVVMSGLYHSAHASDSLSKSPENWMSKLDESKHLTEINIPGSHDSGSFTLKDPVKSVWAKTQDKDYLTQMKSGVRFFDIRGRASADNMISVHHGMVYLHHELGKFLDDAKYYLSAYPNETIVMSMKKDYDSDSKVTKTFEEIFREYYYNNPQYQNLFYTGSNANPTLKETKGKIVLFNRMGGTYIKSGYGADTSGIQWADNATFETKINNGSLNLKVQDEYKDYYDKKVEAVKNLLAKAKTDSNKDNVYVNFLSVASGGSAFNSTYNYASHINPEIAKTIKANGKARTGWLIVDYAGYPWPGYDDIVSEIIDSNK
>WP_000710560.1|WP_000710560.1 phosphatidylinositol-specific phospholipase C 
MKKCIKTLFLSIILVVMSGLYHSAHASDSLSKSPENWMSKLDESKHLTEINIPGSHDSGSFTLKDPVKSVWAKTQDKDYLTQMKSGVRFFDIRGRASADNMISVHHGMVYLHHELGKFLDDAKYYLSAYPNETIVMSMKKDYDSDSKVTKTFEEIFREYYYNNPQYQNLFYTGSNANPTLKETKGKIVLFNRMGGTYIKSGYGADTSGIQWADNATFETKINNGSLNLKVQDEYKDYYDKKVEAVKNLLAKAKTDSNKDNVYVNFLSVASGGSAFNSTYNYASHINPEIAKTIKENGKARTGWLIVDYAGYPWPGYDDIVSEIIDSNK
>WP_000710561.1|WP_000710561.1 phosphatidylinositol-specific phospholipase C 
MKKCIKTLFLSIILVVMSGLYHSAHASDSLSKSPENWMSKLDESKHLTEINIPGSHDSGSFTLKDPVKSVWAKTQDKDYLTQMKSGVRFFDIRGRASADNMISVHHGMVYLHHELGKFLDDAKYYLSAYPNETIVMSMKKDYDSDSKVTKTFEEIFREYYYNNPQYQNLFYTGSNANPTLKETKGKIVLFNRMGGTYIKSGYGADTSGIQWADNATFETKINNGSLNLKVQDEYKDYYDKKVEAVKNLLAKAKTDSNKDNVYVNFLSVASGGSAFNSTYNYASHINPEIAKTIKENGKARTGWLIVDYAGYPWPGYDDIVSEIIESNK
>WP_000710562.1|WP_000710562.1 MULTISPECIES: phosphatidylinositol-specific phospholipase C 
MKKCIKTLFLSIILVVMSGLYHSAHASDSLSKSPENWMSKLDESKHLTEINIPGSHDSGSFTLKDPVKSVWAKTQDKDYLTQMKSGVRFFDIRGRASADNMISVHHGMVYLHHELGKFLDDAKYYLSAYPNETIVMSMKKDYDSDSKVTKTFEEIFREYYYNNPQYQNLFYTGSNANPTLKETKGKIVLFNRMGGTYIKSGYGADTSGIQWADNATFETKINNGSLNLQVQDEYKDYYDKKVEAVKNLLAKAKTDSNKDNVYVNFLSVASGGSAFNSTYNYASHINPEIAKTIKANGKARTGWLIVDYAGYTWPGYDDIVSEIIDSNK
>WP_000710564.1|WP_000710564.1 phosphatidylinositol-specific phospholipase C 
MKKCIKTLFLSIILVVMSGLYHSAHASDSLSKSPENWMSKLDESKHLTEINIPGSHDSGSFTLKDPVKSVWAKTQDKDYLTQMKSGVRFFDIRGRASADNMISVHHGMVYLHHELGKFLDDAKYYLSAYPNETIVMSMKKDYDSDSKVTKTFEEIFREYYYNNPQYQNLFYTGSNANPTLKETKGKIVLFNRMGGTYIKSGYGADTSGIQWTDNATFETKINNGSLNLQVQDEYKDYYDKKVEAVKNLLAKAKTDSNKDNLYVNFLSVASGGSAFNSTYNYASHINPEIAKTIKANGKARTGWLIVDYAGYPWPGYDDIVSEIIDSNK
>WP_000710565.1|WP_000710565.1 MULTISPECIES: phosphatidylinositol-specific phospholipase C 
MKKCIKTLFLSIILVVMSGLYHSAHASDSLSKSPENWMSKLDESKHLTEINIPGSHDSGSFTLTDPVKSVWAKTQDKDYLTQMKSGVRFFDIRGRASADNMISVHHGMVYLHHELGKFLDDAKYYLSAYPNETIVMSMKKDYDSDSKVTKTFEEIFREYYYNNPQYQNLFYTGSNANPTLKETKGKIVLFNRMGGTYIKSGYGADTSGIQWADNATFETKINNGNLNLQVQDEYKDYYDKKVEAVKNLLAKAKTDSNKDNVYVNFLSVASGGSAFNSTYNYASHINPEIAKTIKANGKARTGWLIVDYAGYPWPGYDDIVSEIIDSNK
>WP_000710566.1|WP_000710566.1 phosphatidylinositol-specific phospholipase C 
MKKCIKTLFLSIILVVMSGLYHSAHASDSLSKSPENWMSKLDESKHLTEINMPGSHDSGSFTLTDPVKSVWAKTQDKDYLTQMKSGVRFFDIRGRASADNMISVHHGMVYLHHELGKFLDDAKYYLSAYPNETIVMSMKKDYDSDSKVTKTFEEIFRESYFNNPQYQNLFYTGSNANPTLKETKGKIVLFNRMGGTYIKSGYGADTSGIQWADNATFETKINNGNLNLQVQDEYKDYYDKKVEAVKNLLAKAKTDSNKDNVYVNFLSVASGGSAFNSTYNYASHINPEIAKTIKANGKARTGWLIVDYAGYPWPGYDDIVSEIIDSNK
>WP_000710569.1|WP_000710569.1 phosphatidylinositol-specific phospholipase C 
MKKCIKTLFLSIILVVMSGLYHSAHASDSLSKSPENWMSKLDESKRLTEINIPGSHDSGSFTLTDPVKSVWAKTQDKDYLTQMKSGVRFFDIRGRASADNMISVHHGMVYLHHELGKFLDDAKYYLSAYPNETIVMSMKKDYDSDSKVTKTFEEIFREYYYNNPQYQNLFYTGSNANPTLKETKGKIVLFNRMGGTYIKSGYGADTSGIQWADNATFETKINNDNLHLQVQDEYKDYYDKKVEAVKNLLAKAKTDSNKDNLYVNFLSVASGGSAFNSTYNYASHINPEIAKTIKANGKARTGWLIVDYAGYPWPGYDDIVSEIIDSNK
>WP_000710571.1|WP_000710571.1 MULTISPECIES: phosphatidylinositol-specific phospholipase C 
MKKCIKTLFLSIILVVMSGLYHSAHASDSLSKSPENWMSKLDESKRLTEINIPGSHDSGSFTLTDPVKSVWAKTQDKDYLTQMKSGVRFFDIRGRASADNMISVHHGMVYLHHELGKFLDDAKYYLSAYPNETIVMSMKKDYDSDSKVTKTFEEIFREYYYNNPQYQNLFYTGSNANPTLKETKGKIVLFNRMGGTYIKSGYGADTSGIQWADNATFETKINNGSLNLQVQDEYKDYYDKKVEAVKNLLAKAKTDSNKDNVYVNFLSVASGGSAFNSTYNYASHINPEIAKTIKANGKARTGWLIVDYAGYPWPGYDDIVSEIIDSNK
>WP_000710572.1|WP_000710572.1 phosphatidylinositol-specific phospholipase C 
MKKCIKTLFLSIILVVMSGLYHSAHASNSLSKSPENWMSKLDESKHLTEINMPGSHDSGSFTLTDPVKSVWAKTQDKDYLTQMKSGVRFFDIRGRASADNMISVHHGMVYLHHELGKFLDDAKYYLSAYPNETIVMSMKKDYDSDSKVTKTFEEIFRESYFNNPQYQNLFYTGSNANPTLKETKGKIVLFNRMGGTYIKSGYGADTSGIQWADNATFETKINNGNLNLQVQDEYKDYYDKKVEAVKNLLAKAKTDSNKDNLYVNFLSVASGGSAFNSTYNYASHINPEIAKTIKANGKARTGWLIVDYAGYPWPGYDDIVSEIIDSNK
>WP_000710575.1|WP_000710575.1 MULTISPECIES: phosphatidylinositol-specific phospholipase C 
MKKCIKTLFLSIILVVMSGWYHSAHASDSLSKSPENWMSKLDDGKHLTEINIPGSHDSGSFTLKDPVKSVWAKTQDKDYLTQMKSGVRFFDIRGRASADNMISVHHGMVYLHHELGKFLDDAKYYLSAYPNETIVMSMKKDYDSDSKVTKTFEEIFREYYYNNPQYQNLFYTGSNANPTLKETKGKIVLFNRMGGTYIKSGYGADTSGIQWADNATFETKINNGSLNLKVQDEYKDYYDKKVEAVKNLLAKAKTDSNKDNVYLNFLSVASGGSAFNSTYNYASHINPEIAKTIKANGKARTGWLIVDYAGYTWPGYDDIVSEIIDSNK
>WP_000710576.1|WP_000710576.1 MULTISPECIES: phosphatidylinositol-specific phospholipase C 
MKKCIKTLFLSIILVVMSGWYHSAHASDSLSKSPENWMSKLDDGKHLTEINIPGSHDSGSFTLKDPVKSVWAKTQDKDYLTQMKSGVRFFDIRGRASADNMISVHHGMVYLHHELGKFLDDAKYYLSAYPNETIVMSMKKDYDSDSKVTKTFEEIFREYYYNNPQYQNLFYTGSNANPTLKETKGKIVLFNRMGGTYIKSGYGADTSGIQWADNATFETKINNGSLNLKVQDEYKDYYDKKVEAVKNLLAKAKTDSNKDNVYVNFLSVASGGSAFNSTYNYASHINPEIAKTIKANGKARTGWLIVDYAGYTWPGYDDIVSEIIDSNK
>WP_000710587.1|WP_000710587.1 bifunctional Gfo/Idh/MocA family oxidoreductase/class I SAM-dependent methyltransferase 
MKKCIVCGSRFGQFYLEALQSIPNIQIEGLLSNGSRRSIECANHYKINLYKDIEDLPSDIDLACVAIKSEVQGGKGNLVAEELLKKGIDVIFEQPLSEKEYASLYKLAKKKNRYFVVSNLYNYLSSVRNFMENYKRIKKEQNVTYINLEFATQLSFPVAQLLTVLLPEIKNIEFKKSEREEGPYQVLISNVNGIQLNLIAHNEVLETSVDNFMRILFRVSIGFDGGELNLLDPHGLVYWRDYIKFPNENLIPHIFKETPPIGMTHRLIDITYHNSELTQQEIFTELWPSVISEEIYLYLEKENHNKKFWNTIAQNQINSAVVWKKIMKSLGYPRVSYHDKYEVYDVKKLVRNDEQKMNISQYMGMLENICSKSILYILNEQLNEDVKCINYQSIIKLLNVQNSYKKIIKRWLDYLSKNHYIIGDSRGNYIFECEKIPKTQILKEWEDLESIWPTNIMPISIVKYFKLHFQYMNKILSGDMPANLILFEQGNSKIADDLYKNTAISRYINEQISTYVERISKGKQLTILEVGAGTGATTEEILNKVGNSFKGRYLFTDISKYFLISAQEKFEKFGFMQYEVLDIDSIKINSDIRKEKFDVIIAVGVINNTKNIKRLLSRFNNLLSKSGKLIIGEAYGESSPMLLSQVFMMTEPDDERRNANITFLELEKWYKVFDETGFNVICQKPYLTDELSSFKQALFILEKR
>WP_000714373.1|WP_000714373.1 MULTISPECIES: hypothetical protein 
MKKFNNWILNAISGSQTDKNETTEELKGAKFIILYAYSMLVLLALVISNIFIHILEPKLSITTQIIIVLILIEALIGLRFLKAYDVKRGKDKENKKNSKDFVKLKSILVAILFTSLALTAGTVADIYGFTDLGNTRSDLIVWSIGGIIFGLVCYTMEDKK
>WP_000714374.1|WP_000714374.1 hypothetical protein 
MKKFNNWILNAISGSQTDKNETTEELKGAKFIILYAYSMLVLLALVISNIFIHILEPKLSITTQIIIVLILIEALIGLRFLKAYDVKRGKDKENKKNSKDFVKLKSILVAILFTSLALTAGTVADIYGFTDLGNTRSDLIVWSIGGIIFGLVCYTMEDKR
>WP_000714378.1|WP_000714378.1 hypothetical protein 
MKKFNNWILNAISGSQTDKNETTEELKGAKFIILYAYSMLVLLALVISNIFIHILEPKLSITTQIIIVLILIESLIGLRFLKGYDVRRGKDKENKKNSKDFVKLKSILVAILFTSLVLTAGTVADIYGFTDLGNTRSDLIVWSIGGIIFGLVSYTMEEKNNDKELAIIKLAPFLTYICKELS
>WP_000714381.1|WP_000714381.1 MULTISPECIES: hypothetical protein 
MKKFNNWILNAISGSQTDKNETTEELKGAKFIILYAYSMLVLLVIVISNIFIHILEPKLSITTQIIIVLILIESLIGLRYLKGYDVRRGKDKENKKNSKDFVKLKSILVAILFTSLVLTAGTVADIYGFTDLGNTRSDLIVWSIGGIIFGLVSYTMEDKR
>WP_000714382.1|WP_000714382.1 MULTISPECIES: hypothetical protein 
MKKFNNWILNAISGSQTDKNGTTEELKGAKFIILYAYSMLVLLAIVISNIFIHILEPKLSITTQIIIVLILIESLIGLRFFKGYDVRRGKDKENKKNSKDFVKLKSILVAILFTSLALTAGTVADIYGFTDLGNTRSDLIVWSIGGIIFGLVCYTMEDKK
>WP_000714383.1|WP_000714383.1 hypothetical protein 
MKKFNNWILNAISGSQTDKNGTTEELKGAKFIILYAYSMLVLLAIVISNIFIHILEPKLSITTQIIIVLILIESLIGLRFLKGYDVRRGKDKENKKNSKDFVKLKSILVAILFTSLVLTAGTVADIYGFTDLGNTRSDLIVWSIGGIIFGLVCYTMEDKK
>WP_000714384.1|WP_000714384.1 hypothetical protein 
MKKFNNWILNAISGSQTDKNGTTEELKGAKFIILYAYSMLVLLAIVISNIFIHILEPKLSITTQIIIVLILIESLIGLRFLKGYDVRRGKDKENKKNSKDFVKLKSILVAILFTSLVLTAGTVADIYGFTDLGNTRSDLIVWSIGGIIFGLVSYTMEEKK
>WP_000714388.1|WP_000714388.1 hypothetical protein 
MKKFNNWILNAISGSQTDKNGTTEELKGAKFIILYAYSMLVLLALVISNIFIHILEPKLSITTQIIIVLILIESLIGLRFLKGYDVRRGKDKENKKNSKDFVKLKSILVAILFTSLALTAGTVADIYGITDLGNTRSDLIVWSIGGIIFGLVCYTMEDKK
>WP_000714390.1|WP_000714390.1 hypothetical protein 
MKKFNNWILNAISGSQTDKNGTTKELKGAKFIILYAYSMLVLLALVISNIFIHILEPKLSITTQIIIVLILIEAIIGLRFLKEYDVKRDKDKENKRNSKDFVKLKSILLAILFTSLALTAGTIADIYGITDLGNTRSDLIVWSIGGIIFGLVCYTMEDKR
>WP_000714392.1|WP_000714392.1 hypothetical protein 
MKKFNNWILNAISRSQTDKNGTTEELKGAKFIILYAYSMLVLLALVISNIFIHILEPKLSITTQIIIVLILIESLIGLRFLKGYDVRRGKDKENKKNSKDFVKLKSILVTILFTSLALTAGTVADIYGITDLGNTRSDLIVWSIGGIIFGLVCYTMEDKK
>WP_000714395.1|WP_000714395.1 MULTISPECIES: hypothetical protein 
MKKFNSWILNAISGSQTDKNGTTKELKGAKFIILYAYSMLVLLALVISNIFIHILEPKLSITTQIIIVLILIEALIGLRFLKAYDVKRGKDKENKKNSKDFVKLKSILVAILFTSLALTAGTVADIYGFTDLGNTRSDLIVWSIGGIIFGLVCYTMEDKK
>WP_000728687.1|WP_000728687.1 staphylococcal protein A 
MKKKNIYSIRKLGVGIASVTLGTLLISGGVTPAANAAQHDEAQQNAFYQVLNMPNLNADQRNGFIQSLKDDPSQSANVLGEAKKLNDSQAPKADAQQNNFNKDQQSAFYEILNMPNLNEAQRNGFIQSLKDDPSQSTNVLGEAKKLNESQASKADNNFNKEQQNAFYEILNMPNLNEEQRNGFIQSLKDDPSQSANLLSEAKKLNESQAPKADNKFNKEQQNAFYEILHLPNLNEEQRNGFIQSLKDDPSQSANLLAEAKKLNDAQAPKADNKFNKEQQNAFYEILHLPNLTEEQRNGFIQSLKDDPSVSKEILAEAKKLNDAQAPKEEDNNKPGKEDNNKPGKEDGNKPGKEDNNKPGKEDGNKPGKEDGNKPGKEDNKKPGKEDGNGVHVVKPGDTVNDIAKANGTTADKIAADNKLADKNMIKPGQELVVDKKQPANHADANKAQALPETGEENPFIGTTVFGGLSLALGAALLAGRRREL
>WP_000728701.1|WP_000728701.1 MULTISPECIES: staphylococcal protein A 
MKKKNIYSIRKLGVGIASVTLGTLLISGGVTPAANAAQHDEAQQNAFYQVLNMPNLNADQRNGFIQSLKDDPSQSANVLGEAKKLNESQAPKADNNFNKEQQNAFYEILNMPNLNEEQRNGFIQSLKDDPSQSANLLSEAKKLNESQAPKADNKFNKEQQNAFYEILHLPNLNEEQRNGFIQSLKDDPSQSANLLAEAKKLNDAQAPKADNKFNKEQQNAFYEILHLPNLTEEQRNGFIQSLKDDPSVSKEILAEAKKLNDAQAPKEEDNNKPGKEDGNKPGKEDGNKPGKEDGNKPSKEDGNKPGKEDGNGVHVVKPGDTVNDIAKANGTTADKIAADNKLADKNMIKPGQELVVDKKQPANHADANKAQALPETGEENPFIGTTVFGGLSLALGAALLAGRRREL
>WP_000728735.1|WP_000728735.1 staphylococcal protein A 
MKKKNIYSIRKLGVGIASVTLGTLLISGGVTPAANAAQHDEAQQNAFYQVLNMPNLNADQRNGFIQSLKDDPSQSANVLGEAQKLNDSQAPKADAQQNNFNKDQQSAFYEILNMPNLNEAQRNGFIQSLKDDPSQSTNVLGEAKKLNESQAPKADNNFNKEQQNAFYEILNMPNLNEEQRNGFIQSLKDDPSQSANLLAEAKKLNESQAPKADNKFNKEQQNAFYEILHLPNLNEEQRNGFIQSLKDDPSQSANLLAEAKKLNDAQAPKADNKFNKEQQNAFYEILHLPNLTEEQRNGFIQSLKDDPSVSKEILAEAKKLNDAQAPKEEDNKPGKEDNNKPGKEDGNKPGKEDGNKPGKEDGNKPGKEDGNGVHVVKPGDTVNDIAKANGTTADKIAADNKLADKNMIKPGQELVVDKKQPANHADANKAQALPETGEENPFIGTTVFGGLSLALGAALLAGRRREL
>WP_000728736.1|WP_000728736.1 staphylococcal protein A 
MKKKNIYSIRKLGVGIASVTLGTLLISGGVTPAANAAQHDEAQQNAFYQVLNMPNLNADQRNGFIQSLKDDPSQSANVLGEAQKLNDSQAPKADAQQNNFNKDQQSAFYEILNMPNLNEAQRNGFIQSLKDDPSQSTNVLGEAKKLNESQAPKADNNFNKEQQNAFYEILNMPNLNEEQRNGFIQSLKDDPSQSANLLAEAKKLNESQAPKADNNFNKEQQNAFYEILHLPNLNEEQRNGFIQSLKDDPSQSANLLAEAKKLNDAQAPKADNKFNKEQQNAFYEILHLPNLTEEQRNGFIQSLKDDPSVSKEILAEAKKLNDAQAPKEEDNNKPGKEDGNKPGKEDNNKPGKEDGNKPGKEDNKKPGKEDNNKPGKEDGNKPGKEDNKKPGKEDNNKPGKEDGNKPGKEDGNGVHVVKPGDTVNDIAKANGTTADKIAADNKLADKNMIKPGQELVVDKKQPANHADANKAQALPETGEENPFIGTTVFGGLSLALGAALLAGRRREL
>WP_000728745.1|WP_000728745.1 MULTISPECIES: staphylococcal protein A 
MKKKNIYSIRKLGVGIASVTLGTLLISGGVTPAANAAQHDEAQQNAFYQVLNMPNLNADQRNGFIQSLKDDPSQSANVLGEAQKLNDSQAPKADAQQNNFNKDQQSAFYEILNMPNLNEAQRNGFIQSLKDDPSQSTNVLGEAKKLNESQAPKADNNFNKEQQNAFYEILNMPNLNEEQRNGFIQSLKDDPSQSANLLSEAKKLNESQAPKADNKFNKEQQNAFYEILHLPNLNEEQRNGFIQSLKDDPSQSANLLAEAKKLNDAQAPKADNKFNKEQQNAFYEILHLPNLTEEQRNGFIQSLKDDPSVSKEILAEAKKLNDAQAPKEEDNKKPGKEDGNKPGKEDGNKPGKEDNKKPGKEDGNKPGKEDNNKPGKEDGNKPGKEDNNKPGKEDGNKPGKEDGNKPGKEDGNGVHVVKPGDTVNDIAKANGTTADKIAADNKLADKNMIKPGQELVVDKKQPANHADANKAQALPETGEENPFIGTTVFGGLSLALGAALLAGRRREL
>WP_000728755.1|WP_000728755.1 staphylococcal protein A 
MKKKNIYSIRKLGVGIASVTLGTLLISGGVTPAANAAQHDEAQQNAFYQVLNMPNLNADQRNGFIQSLKDDPSQSANVLGEAQKLNDSQAPKADAQQNNFNKDQQSAFYEILNMPNLNEAQRNGFIQSLKDDPSQSTNVLGEAKKLNESQAPKADNNFNKEQQNAFYEILNMPNLNEEQRNGFIQSLKDDPSQSANLLSEAKKLNESQAPKADNKFNKEQQNAFYEILHLPNLNEEQRNGFIQSLKDDPSQSANLLAEAKKLNDAQAPKADNKFNKEQQNAFYEILHLPNLTEEQRNGFIQSLKDDPSVSKEILAEAKKLNDAQAPKEEDNNKPGKEDGNKPGKEDNNKPGKEDNNKPGKEDGNKPGKEDNKKPGKEDNKKPGKEDNKKPGKEDGNKPGKEDNKKPGKEDGNGVHVVKPGDTVNDIAKANGTTADKIAADNKLADKNMIKPGQELVVDKKQPANHADANKAQALPETGEENPFIGTTVFGGLSLALGAALLAGRRREL
>WP_000728757.1|WP_000728757.1 staphylococcal protein A 
MKKKNIYSIRKLGVGIASVTLGTLLISGGVTPAANAAQHDEAQQNAFYQVLNMPNLNADQRNGFIQSLKDDPSQSANVLGEAQKLNDSQAPKADAQQNNFNKDQQSAFYEILNMPNLNEAQRNGFIQSLKDDPSQSTNVLGEAKKLNESQAPKADNNFNKEQQNAFYEILNMPNLNEEQRNGFIQSLKDDPSQSANLLSEAKKLNESQAPKADNKFNKEQQNAFYEILHLPNLNEEQRNGFIQSLKDDPSQSANLLAEAKKLNDAQAPKADNKFNKEQQNAFYEILHLPNLTEEQRNGFIQSLKDDPSVSKEILAEAKKLNDAQAPKEEDNNKPGKEDNNKPGKEDNKKPGKEDGNKPGKEDNKKPGKEDGNKPGKEDGNKPGKEDGNGVHVVKPGDTVNDIAKANGTTADKIAADNKLADKNMIKPGQELVVDKKQPANHADANKAQALPETGEENPFIGTTVFGGLSLALGAALLAGRRREL
>WP_000728760.1|WP_000728760.1 staphylococcal protein A 
MKKKNIYSIRKLGVGIASVTLGTLLISGGVTPAANAAQHDEAQQNAFYQVLNMPNLNADQRNGFIQSLKDDPSQSANVLGEAQKLNDSQAPKADAQQNNFNKDQQSAFYEILNMPNLNEAQRNGFIQSLKDDPSQSTNVLGEAKKLNESQAPKADNNFNKEQQNAFYEILNMPNLNEEQRNGFIQSLKDDPSQSANLLSEAKKLNESQAPKADNKFNKEQQNAFYEILHLPNLNEEQRNGFIQSLKDDPSQSANLLAEAKKLNDAQAPKADNKFNKEQQNAFYEILHLPNLTEEQRNGFIQSLKDDPSVSKEILAEAKKLNDAQAPKEEDNNKPGKEDNNKPGKEDNNKPGKEDNKKPGKEDGNKPGKEDNKKPGKEDGNKPGKEDNKKPGKEDGNKPGKEDGNKPGKEDGNGVHVVKPGDTVNDIAKANGTTADKIAADNKLADKNMIKPGQELVVDKKQPANHADANKAQALPETGEENPFIGTTVFGGLSLALGAALLAGRRREL
>WP_000728761.1|WP_000728761.1 staphylococcal protein A 
MKKKNIYSIRKLGVGIASVTLGTLLISGGVTPAANAAQHDEAQQNAFYQVLNMPNLNADQRNGFIQSLKDDPSQSANVLGEAQKLNDSQAPKADAQQNNFNKDQQSAFYEILNMPNLNEAQRNGFIQSLKDDPSQSTNVLGEAKKLNESQAPKADNNFNKEQQNAFYEILNMPNLNEEQRNGFIQSLKDDPSQSANLLSEAKKLNESQAPKADNKFNKEQQNAFYEILHLPNLNEEQRNGFIQSLKDDPSQSANLLAEAKKLNDAQAPKADNKFNKEQQNAFYEILHLPNLTEEQRNGFIQSLKDDPSVSKEILAEAKKLNDAQAPKEEDNNKPGKEDNNKPGKEDNNKPGKEDNNKPGKEDGNKPGKEDNKKPGKEDGNKPGKEDGNKPGKEDGNGVHVVKPGDTVNDIAKANGTTADKIAADNKLADKNMIKPGQELVVDKKQPANHADANKAQALPETGEENPFIGTTVFGGLSLALGAALLAGRRREL
>WP_000728763.1|WP_000728763.1 MULTISPECIES: staphylococcal protein A 
MKKKNIYSIRKLGVGIASVTLGTLLISGGVTPAANAAQHDEAQQNAFYQVLNMPNLNADQRNGFIQSLKDDPSQSANVLGEAQKLNDSQAPKADAQQNNFNKDQQSAFYEILNMPNLNEAQRNGFIQSLKDDPSQSTNVLGEAKKLNESQAPKADNNFNKEQQNAFYEILNMPNLNEEQRNGFIQSLKDDPSQSANLLSEAKKLNESQAPKADNKFNKEQQNAFYEILHLPNLNEEQRNGFIQSLKDDPSQSANLLAEAKKLNDAQAPKADNKFNKEQQNAFYEILHLPNLTEEQRNGFIQSLKDDPSVSKEILAEAKKLNDAQAPKEEDNNKPGKEDNNKPGKEDNNKPGKEDNNKPGKEDGNKPGKEDNKKPGKEDGNKPGKEDNKKPGKEDGNKPGKEDGNKPGKEDGNGVHVVKPGDTVNDIAKANGTTADKIAADNKLADKNMIKPGQELVVDKKQPANHADANKAQALPETGEENPFIGTTVFGGLSLALGAALLAGRRREL
>WP_000728764.1|WP_000728764.1 MULTISPECIES: staphylococcal protein A 
MKKKNIYSIRKLGVGIASVTLGTLLISGGVTPAANAAQHDEAQQNAFYQVLNMPNLNADQRNGFIQSLKDDPSQSANVLGEAQKLNDSQAPKADAQQNNFNKDQQSAFYEILNMPNLNEAQRNGFIQSLKDDPSQSTNVLGEAKKLNESQAPKADNNFNKEQQNAFYEILNMPNLNEEQRNGFIQSLKDDPSQSANLLSEAKKLNESQAPKADNKFNKEQQNAFYEILHLPNLNEEQRNGFIQSLKDDPSQSANLLAEAKKLNDAQAPKADNKFNKEQQNAFYEILHLPNLTEEQRNGFIQSLKDDPSVSKEILAEAKKLNDAQAPKEEDNNKPGKEDNNKPGKEDNNKPGKEDNNKPGKEDNNKPGKEDGNKPGKEDNKKPGKEDGNKPGKEDNKKPGKEDGNKPGKEDGNKPGKEDGNGVHVVKPGDTVNDIAKANGTTADKIAADNKLADKNMIKPGQELVVDKKQPANHADANKAQALPETGEENPFIGTTVFGGLSLALGAALLAGRRREL
>WP_000738841.1|WP_000738841.1 MptD family putative ECF transporter S component 
MKKMSVRNLITVGIFTALYLVIFFVTFMIGYIPFLIPFLGLICPIVCGVPFILYVMKVDRFGMVTLTGFILGVAFTVMGSGVIMTVFGLIFGLIGDLIMKSGNYRNWKTIAWGYGFFSLWMMGFVVRMFVARDQYFKEISQSYGRDYVEVLESITPLWSMPVMFILTVVGGLIGAWLGKKMFSKHFKKAGLV
>WP_000750309.1|WP_000750309.1 alpha/beta hydrolase 
MKKSVNFKSKTNLLAANLYTPEQFDESKKYPAITVCHPGGGVKEQTAGMYAEKLAEFGYVTVVYDASHQGESEGSPRYLEDPFARTEDVRASVDYLTTLDFVDNDRIGALGVCAGGGYTVSAARTERRIKALATVSMVDIGALFRKGPGDVVSIDDQLAFMTQVADQRTAEANGADYGITGYVPEEIDDSMPENSTMVQGHDYYLTARGQHKNAPNKLLLRSFSEVLTFAPFTYIDELLTQPFLAIAGTEADTIEYSVDAVEKAAGDNNELYKIEGASHVDLYDIPEYVNQVLPKLESFYKETL
>WP_000777467.1|WP_000777467.1 MULTISPECIES: IS21 family transposase 
MKLSLDINTDFEVTTLTDLPKLKIVMENLNMKINKSEIARHMDVDRRTVDKYLNGFEPTKKRNRQSIIDKYYPIIEKLLSDTSEQKFYYKRILWQYLKDKHGLTCAYSTFRAYILKHDEFNRYFMKGYQRMSPKGTTRFETKAGHQAQFDWKEGINFKTKDNQIVSLNIGVLLLPYSRFVIMQVTMNKSSDVLFNLLTQAFELMGGVPNELVTDNMKTVMDQPRTERTNGQINRRFKQFADDFNFKVKPCIAGRPRTKGKVESIMKILDEIHAYQGELYLEEIPKFISNLNERLNYSVHTSTGKIPIIALEKEKSFLQPLPNVNVRNSYKVKHKYLKVNHSNMITYKSNQYSVPAEYCGKIVEVQVYDQKLHVYYNTKSICEHLITQRKLNYQKEHYLETLSSSFGNREMDDINQIAIDNLNAIGELYDE
>WP_000805732.1|WP_000805732.1 MULTISPECIES: DUF961 family protein 
MKPVLDIKKTLGQLNFLGVDEKYKYENGERTDKTVYAYKLASQEQGEQITVKTPNKVELDYLQECELVEPDVKMYVQMSGDFGTIAYSWNAEDIKVVGSNNALKQK
>WP_000805733.1|WP_000805733.1 MULTISPECIES: DUF961 family protein 
MKPVLDIKKTLGQLNFLGVDEKYKYENGERTDKTVYAYKLASQEQGEQITVKTPNKVELDYLQECELVEPDVKMYVQMSGDFGTIAYSWNAEDIKVVGSNSALKQK
>WP_000814437.1|WP_000814437.1 alpha/beta hydrolase 
MKQSVNFKSKTNLLAANLYTAEQFDESKKYPAITVCHPGGGVKEQTAGMYAEKLAEFGYVTVVYDASHQGESEGSPRYLEDPFARTEDVRASVDYLTTLDFVDNDRIGALGVCAGGGYTVSAARTERRIKTLATVSMVDIGALFRKGPGDVVSINDQLAFMTQVADQRTAEANGADYGITGYVPEEIDDSMPENSTMVQGHDYYLTERGQHKNAPNKLLLRSFSEVLTFAPFTYIDELLTQPFLAIAGTEADTIEYSVDAVEKAAGDNNELYKIEGASHVDLYDIPEYVNQVLPKLESFYKETL
>WP_000814441.1|WP_000814441.1 MULTISPECIES: alpha/beta hydrolase 
MKQSVNFKSKTNLLAANLYTPEQFDESKKYPAITVCHPGGGVKEQTAGMYAEKLAEFGYVTVVYDASHQGESEGSPRYLEDPFARTEDVRASVDYLTTLDFVDNDRIGALGVCAGGGYTVSAARTERRIKALATVSMVDIGALFRKGPGDVVSIDDQLAFMTQVADQRTAEANGADYGITGYVPEEIDDSMPENSTMVQGHDYYLTARGQHKNAPNKLLLRSFSEVLTFAPFTYIDELLTQPFLAIAGTEADTIEYSVDAVEKAAGDNNELYKIEGASHVDLYDIPEYVNQVLPKLESFYKETL
>WP_000814442.1|WP_000814442.1 alpha/beta hydrolase 
MKQSVNFKSKTNLLAANLYTPEQFDESKKYPAITVCHPGGGVKEQTAGMYAEKLAEFGYVTVVYDASHQGESEGSPRYLEDPFARTEDVRASVDYLTTLDFVDNDRIGALGVCAGGGYTVSAARTERRIKALATVSMVDIGALFRKGPGDVVSIDDQLAFMTQVADQRTAEANGADYGITGYVPEKIDDSMPENSTMVQGHDYYLTERGQHKNAPNKLLLRSFSEVLTFAPFTYIDELLTQPFLAIAGTEADTIEYSVDAVEKAAGDNNELYKIEGASHVDLYDIPEYVNQVLPKLESFYKETL
>WP_000816127.1|WP_000816127.1 persulfide response sulfurtransferase CstA 
MKQYGEKFIDEFSKAELEKLAKQGQLIDVRTEEEYALGHINGSILHPVDEIESFNKEKNKTYYVICRSGNRSANASKYLAKQGYNVINLDGGYKAYEEENDSYDTQEEYKSIEIKADRKQFNYRGLQCPGPIVKISQEMKNIEVGDQIEVKVTDPGFPSDIKSWVKQTRHTLVKLDENDNGINAIIQKEKAKDLDINYSAKGTTIVLFSGELDKAVAALIIANGARAAGKDVTIFFTFWGLNALKKVQTVNVKKQGIAKMFDLMLPKKNIRMPLSKMNMFGLGNMMMRYVMKKKNVDSLPTLINQAIEQNIKLIACTMSMDVMGIQKEELRDEVEYGGVGTYIGATENANHNLFI
>WP_000816128.1|WP_000816128.1 persulfide response sulfurtransferase CstA 
MKQYGEKFIDEFSKAELEKLAKQGQLIDVRTEEEYALGHINGSILHPVDEIESFNKEKNKTYYVICRSGNRSANASKYLAKQGYNVINLDGGYKAYEEENDSYDTQEEYKSIEIKADRKQFNYRGLQCPGPIVKISQEMKNIEVGDQIEVKVTDPGFPSDIKSWVKQTRHTLVKLDENDNGINAIIQKEKAKDLDINYSAKGTTIVLFSGELDKAVAALIIANGARAAGKDVTIFFTFWGLNALKKVQTVNVKKQGIAKMFDLMLPKKNIRMPLSKMNMFGLGNMMMRYVMKKKNVDSLSTLINQAIEQNIKLIACTMSMDVMGIQKEELRDEVEYGGVGTYIGATENANHNLFI
>WP_000816129.1|WP_000816129.1 MULTISPECIES: persulfide response sulfurtransferase CstA 
MKQYGEKFIDEFSKAELEKLAKQGQLIDVRTEEEYALGHINGSILHPVDEIESFNKEKNKTYYVICRSGNRSANASKYLAKQGYNVINLDGGYKAYEEENDSYDTQEEYKSIEIKADRKQFNYRGLQCPGPIVKISQEMKNIEVGDQIEVKVTDPGFPSDIKSWVKQTRHTLVKLDENNNGINAIIQKEKAKDLDINYSAKGTTIVLFSGELDKAVAALIIANGARAAGKDVTIFFTFWGLNALKKVQTVNVKKQGIAKMFDLMLPKKNIRMPLSKMNMFGLGNMMMRYVMKKKNVDSLPTLINQAIEQNIKLIACTMSMDVMGIQKEELRDEVEYGGVGTYIGATENANHNLFI
>WP_000816135.1|WP_000816135.1 persulfide response sulfurtransferase CstA 
MKQYGEKFIDEFSKAELEKLAKQGQLIDVRTEEEYALGHINGSILHPVDEIESFNKEKNKTYYVICRSGNRSANASKYLAKQGYNVINLDGGYKVYEEENDSYDTQEEYKSIEIKADRKQFNYRGLQCPGPIVKISQEMKNIEVGDQIEVKVTDPGFPSDIKSWVKQTRHTLVKLDENNNGINAIIQKEKAKDLDVNYSAKGTTIVLFSGELDKAVAALIIANGARAAGKDVTIFFTFWGLNALKKAQTVNVKKQGIAKMFDLMLPKKNIRMPLSKMNMFGLGNMMMRYVMRKKNVDSLPTLINQAIEQNIKLIACTMSMDVMGIQKEELRDEVEYGGVGTYIGATENANHNLFI
>WP_000816136.1|WP_000816136.1 persulfide response sulfurtransferase CstA 
MKQYGEKFIDEFSKAELQKLAKQGQLIDVRTEEEYALGHINGSILHPVDEIESFNKEKNKTYYVICRSGNRSANASKYLAKQGYNVINLDGGYKVYEEENDSYDTQEEYKSIEIKANRKQFNYRGLQCPGPIVKISQEMKNIEVGDQIEVKVTDPGFPSDIKSWVKQTRHTLVKLDENNNGINAIIQKEKAKDLDVNYSAKSTTIVLFSGELDKAVAALIIANGARAAGKDVTIFFTFWGLNALKKAQTVNVKKQGIAKMFDLMLPKKNIRMPLSKMNMFGLGNMMMRYVMKKKNVDSLPTLINQAIEQNIKLIACTMSMDVMGIQKEELRDEVEYGGVGTYIGATENANHNLFI
>WP_000826298.1|WP_000826298.1 tandem-type lipoprotein 
MKRLNELVLYISFLILVISITAGCGIGKEAEIKKSFEKTLSMYPIKNLEDLYDKEGYRDDQFDKNDKGTWIINSEMAIQNKGERMKSKGMILYMNRNTKTTTGKYIVSETLHDEDGRPKSKDKEYPVKMVDNKIIPTKDIKDEKIKKEIENFKFFVQYGDFKDLSKYKDGDISYNPEVPSYSAKYQLTNDDYNVKQLRKRYNIPTNKAPKLLLKGTGNLKGSSVGYKDIEFTFVEKKGENIYFSDSLHLEPSEDK
>WP_000826311.1|WP_000826311.1 MULTISPECIES: tandem-type lipoprotein 
MKRLNKLVLYISFLILVISFTAGCGIGKEAEVKKSFEKTLSMYPIKNLEDLYDKEGYRDDEFDKNDKGTWIIGSEMVVQPKGERMKSKGMVLYMNRNTKTTTGKYIVSETLHDEDGRPKSKDKEYPVKMVDNKIIPTKGIKDENIKKEIENFKFFAQYGSFKDLSKYKDGDISYNPEVPSYSAKYQLTNDDYNVKQLRKRYKIPTNKAPKLLLKGSGDLKGSSVGYKDIEFTFVEKKGENTFFTDSLHLEPSEDK
>WP_000826314.1|WP_000826314.1 tandem-type lipoprotein 
MKRLNKLVLYISFLILVISITAGCGIGKEAEIKKSFEKTLSMYAIKNLEDLYDKEGYRDDQFDKNDKGTWIINSEMVVQPKGERMKSKGMVLYMNRNTKTTIGKYIVSETLHDEDGRPKSIDKEYPVKMVDNKIIPTKGIKDENIKKEIENFKFFAQYGSFKDLSKYKDGDISYNPEVPSYSAKYQLTNDDYNVKQLRKRYNIPTNKAPKLLLKGTGNLKGSSVGYKDIEFTFVEKKGENIYFSDSLHLEPSEDK
>WP_000826371.1|WP_000826371.1 MULTISPECIES: tandem-type lipoprotein 
MKRLNTLVLYISFLILIISIVAGCGTGKEAEIKKSFEKTLSMYPIKNLEDLYDKEGYRDDEFDKNDKGTWTISSEMAIQKKGEALNIKGMVLKLNRNTRSAKGFYYVNAIKKDENGRPQDKQIEYPVKMIDNKIIPTKDIKDEKIKKEIENFKFFAQYGNFKDLTKYKGGDISYNPEAPIYSAKYQLTNDDYNVKQLRKRYDIPTNKAPKLLLKGSGNLDGSSIGYKKIEFTFVEKKGENTYFTANLHFKPSNDE
>WP_000856594.1|WP_000856594.1 MULTISPECIES: hypothetical protein 
MKTPIYYTIVNKGNNIENTIFQTPPNTVSDFDHLDVMRYLPSIVDISEICLLAEAKKIPEFKKSLDFILNKFETYTFNIVNDLIEITLTKDALLNYQKYLLHQSIIISKSLALKNSNNGLCTQELKSQLYGYEKLHYEPAFHILDNDLIPNINEEQSELIPLEHVVLLSDGISYLMDYFDKNPEATFTLYIVKDYTSYYEVEL
>WP_000868795.1|WP_000868795.1 MULTISPECIES: trimethoprim-resistant dihydrofolate reductase DfrG 
MKVSLIAAMDKNRVIGKENDIPWRIPKDWEYVKNTTKGHPIILGRKNLESIGRALPDRRNIILTRDKGFTFNGCEIVHSIEDVFELCKNEEEIFIFGGEQIYNLFFPYVEKMYITKIHHEFEGDTFFPEVNYEEWNEVFAQKGIKNDKNPYNYYFHVYERKNLLS
>WP_000876748.1|WP_000876748.1 MULTISPECIES: HTH-type transcriptional regulator SarS 
MKYNNHDKIRDFIIIEAYMFRFKKKVKPEVDMSIKEFILLTYLFHQQENTLPFKKIVSDLCYKQSDLVQHIKVLVKHSYISKVRSKIDERNTYISISEEQREKIAERVTLFDQIIKQFNLADQSESQMIPKDSKEFLNLMMYTMYFKNIIKKHLTLSFVEFTILAIITSQNKNIVLLKDLIETIHHKYPQTVRALNNLKKQGYLIKERSTEDERKILIHMDDAQQDHAEQLLAQVNQLLADKDHLHLVFE
>WP_000876750.1|WP_000876750.1 MULTISPECIES: HTH-type transcriptional regulator SarS 
MKYNNHDKIRDFIIIEAYMFRFKKKVKPEVDMTIKEFILLTYLFHQQENTLPFKKIVSDLCYKQSDLVQHIKVLVKHSYISKVRSKIDERNTYISISEEQREKIAERVKLFDQIIKQFNLADQSESQMIPKDSKEFLNLMMYTMYFKNIIKKHITLSFVEFTILAIITSQNKNIVLLKDLIETIHHKYPQTVRALNNLKKQGYLIKERSTEDERKILIHMNDAQQDHAEQLLAQVNQLLADKDHLHLVFE
>WP_000876751.1|WP_000876751.1 HTH-type transcriptional regulator SarS 
MKYNNHDKIRDFIIIEAYMFRFKKKVKPEVDMTIKEFILLTYLFHQQENTLPFKKIVSDLCYKQSDLVQHIKVLVKHSYISKVRSKIDERNTYISISEEQREKIAERVTLFDHIIKQFNLADQSESQMIPKDSKEFLNLMMYTMYFKNIIKKHLTLSFVEFTILAIITSQNKNIVLLKDLIETIHHKYPQTVRALNNLKKQGYLIKERSTEDERKILIHMDDAQQDHAEQLLAQVNQLLADKDHLHLVFE
>WP_000876752.1|WP_000876752.1 MULTISPECIES: HTH-type transcriptional regulator SarS 
MKYNNHDKIRDFIIIEAYMFRFKKKVKPEVDMTIKEFILLTYLFHQQENTLPFKKIVSDLCYKQSDLVQHIKVLVKHSYISKVRSKIDERNTYISISEEQREKIAERVTLFDHIIKQFNLADQSESQMIPKDSKEFLNLMMYTMYFKNIIKKHLTLSFVEFTILAIITSQNKNIVLLKDLIETIHHKYPQTVRALNNLKKQGYLIKERSTEDERKILIHMNDAQQDHAEQLLAQVNQLLADKDHLHLVFE
>WP_000876755.1|WP_000876755.1 MULTISPECIES: HTH-type transcriptional regulator SarS 
MKYNNHDKIRDFIIIEAYMFRFKKKVKPEVDMTIKEFILLTYLFHQQENTLPFKKIVSDLCYKQSDLVQHIKVLVKHSYISKVRSKIDERNTYISISEEQREKIAERVTLFDQIIKHFNLADQSESQMIPKDSKEFLNLMMYTMYFKNIIKKHLTLSFVEFTILAIITSQNKNIVLLKDLIETIHHKYPQTVRALNNLKKQGYLIKERSTEDERKILIHMDDAQQDHAEQLLAQVNQLLADKDHLHLVFE
>WP_000876756.1|WP_000876756.1 MULTISPECIES: HTH-type transcriptional regulator SarS 
MKYNNHDKIRDFIIIEAYMFRFKKKVKPEVDMTIKEFILLTYLFHQQENTLPFKKIVSDLCYKQSDLVQHIKVLVKHSYISKVRSKIDERNTYISISEEQREKIAERVTLFDQIIKQFNLADQSESQMIPKDSKEFLNLMMYTMYFKNIIKKHLTLSFVEFTILAIITSQNKNIVLLKDLIETIHHKYPQTVRALNNLKKQGYLIKERSTEDERKILIHMDDAQQDHAEQLLAQVNQLLADKDHLHLVFE
>WP_000876757.1|WP_000876757.1 HTH-type transcriptional regulator SarS 
MKYNNHDKIRDFIIIEAYMFRFKKKVKPEVDMTIKEFILLTYLFHQQENTLPFKKIVSDLCYKQSDLVQHIKVLVKHSYISKVRSKIDERNTYISISEEQREKIAERVTLFDQIIKQFNLADQSESQMIPKDSKEFLNLMMYTMYFKNIIKKHLTLSFVEFTILAIITSQNKNIVLLKDLIETIHHKYPQTVRALNNLKKQGYLIKERSTEDERKILIHMNDAQQDHAEQLLAQVNQLLADKDHLHLVFE
>WP_000908951.1|WP_000908951.1 MULTISPECIES: hypothetical protein 
MLISLVIPVFALLVIGGIIWMIIEGIVHISKKNKAIDNFFNKVNKVSETYKFATTFLFLILATAGISQFYLYYIVSEFLFLLVIFTFGIAGIIFLMPYGLCFLPLYTQKKKKQTFKKYMAYTTIGLSIYLGLSLVLVHTTKIYMDEGGVRYYYGSFVMKQAGGYAYLALAVLSTLLIVAKKATNKNKETETVDNTNITER
>WP_000908952.1|WP_000908952.1 MULTISPECIES: hypothetical protein 
MLISLVIPVFALLVIGGIIWMIIEGIVHISKKNKAIDNFFNQVNKVSETYKFATTFLFLILATAGISQFYLYYIVSAFLFWLVILTFGIAGIIFLMPYGLCFLPFYKQKKKKQTFKKYMVYTTIGLSICLGLSLVLVHTTKIYMDEGGVRYYYGSFVMKQAGGYAYLALAVLSTLLIVAKKATNKNKEIETVDNTNITER
>WP_000908953.1|WP_000908953.1 MULTISPECIES: hypothetical protein 
MLISLVIPVFALLVIGGIIWMIIEGIVHISKKNKAIDNFFNQVNKVSETYKFATTFLFLILATAGISQFYLYYIVSALLFWLVILTFGIAGIIFLMPYGLCFLPFYKQKKKKQTFKKYMVYTTIGLSICLGLSLVLVHTTKIYMDEGGVRYYYGSFVMKQAGGYAYLALAVLSTLLIVAKKATNKNKEIETVDNTNIMER
>WP_000908954.1|WP_000908954.1 hypothetical protein 
MLISLVIPVFALLVIGGIIWMIIEGIVHISQKNKAIDNFFNQVNKVSETYKFATTFLFLILATAGISQFYLYYIVSAFLFWLVILTFGIAGIIFLMPYGLCFLPFYKQKKKKQTFKKYMVYTTIGLSICLGLSLVLVHTTKIYMDEGGVRYYYGSFVMKQAGGYAYLALAVLSTLLIVAKKATNKNKEIETVDNTNITER
>WP_000908956.1|WP_000908956.1 MULTISPECIES: hypothetical protein 
MLISLVIPVFALLVIGGIIWVIIEGIVHISKKNKAIDNFLNQVNKVSETYKFATAFLFLILATAGISQFYLYYIVSAFLFWLVILTFGIAGIIFLMPYGLCFLPLYKQKKKKQTFKKYMVYTTIGLSICLGLSLVLVHTTKIYMDEGGVRYYYGSFVMKQAGGYAYLALAVLSTLLIVAKKATNKNKEIETVDNTNITER
>WP_000908958.1|WP_000908958.1 hypothetical protein 
MLISLVIPVFALLVIGGIIWVIIEGIVHISKKNKAIDNFLNQVNKVSETYKFATTFLFLILATAGISQFYLYYIVSAFLFWLVILTFGIAGIIFLMPYGLCLLPFYKQKKKKQTFKKYMVYTTIGLSICLGLSLVLVHTTKIYMDEGGVRYYYGSFVMKQAGGYAYLALAVLSTLLIVAKKATNKNKEIETVDNTNITER
>WP_000908959.1|WP_000908959.1 MULTISPECIES: hypothetical protein 
MLISLVTPVFALLVIGGIIWVIIEGIVHISKKNKAIDNFLNQVNKVSETYKFATTFLFLILATAGISQFYLYYIVSAFLFWLVILTFGIAGIIFLMPYGLCFLPFYKQKKKKQTFKKYMVYTTIGLSICLGLSLVLVHTTKIYMDEGGVRYYYGSFVMKQAGGYAYLALAVLSTLLIVAKKATNKNKEIETVDNTNIMER
>WP_000908960.1|WP_000908960.1 MULTISPECIES: hypothetical protein 
MLISLVTPVFALLVIGGIIWVIIEGIVHISKKNKAIDNFLNQVNKVSETYKFATTFLFLILATAGISQFYLYYIVSALLFWLVILTFGIAGIIFLMPYGLCFLPFYKQKKKKQTFKKYMVYTTIGLSICLGLSLVLVHTTKIYMDEGGVRYYYGSFVMKQAGGYAYLALAVLSTLLIVAKKATNKNKEIETVDNTNIMER
>WP_000912285.1|WP_000912285.1 tandem-type lipoprotein 
MLKICNSQKQIIQKEESCDTVKRFKKIVLSISLLFLTIFIGGCGMGKEAEIKKSFEKTLGMYPIKNLEDLYDKEGYRDDQFDKNDKGTWIVRSSMSIQPNGKDMNVKGMVLYMNRNTRTTNGYYYVDVIEREDKGIHRDNEKRYPVKMVDNKIIPTKEIKDENIKKEIENFKFFVQYGNFKDLSKYKDGDISYNPEVPSYSAKYQLTNDDYNVKQLRKRYDIPTNKAPKLLLKGSGNLKGSSVGYKKIEFTFVEKKGENIYFSDGLQFNPSEDK
>WP_000924989.1|WP_000924989.1 MULTISPECIES: staphyloferrin B ABC transporter permease subunit SirB 
MLLKPKYQIVIAGLCLAIVAILSLMIGNTLVSPGTVIQALFNFDSENDLHDVVTGARASRTIIALLTGAALAVSGLLMQALTRNPIASPGLFGVNAGAVFFVIFSITFIQIQSFKMIVVIAFLGAIVVTILVVALGMFRQTLFSPHRVILAGAAIAMLFTAFTQGILIMNETDLQGLLFWLSGSVSLRNIWDIPWIIPLVLILILIAFSMAAHINILMTSDDIATGLGQNIKLIKWMIIMLISMLAGISVAVAGSIIFVGLIVPNISKRLLPPNYKYLIPFTALAGAILMIISDIVARIIIKPLELPIGVVTAVIGAIVLIYIMKKGRQRL
>WP_000924990.1|WP_000924990.1 MULTISPECIES: staphyloferrin B ABC transporter permease subunit SirB 
MLLKPKYQIVIAGLCLAIVAILSLMIGNTLVSPGTVIQALFNFDSENDLHDVVTGARASRTIIALLTGAALAVSGLLMQALTRNPIASPGLFGVNAGAVFFVIFSITFIQIQSFKMIVVIAFLGAIVVTILVVALGMFRQTLFSPHRVILAGAAIAMLFTAFTQGILIMNETDLQGLLFWLSGSVSLRNIWDIPWIIPLVLILILIAFSMAAHINILMTSDDIATGLGQNIKLIKWMIIMLISMLAGISVAVAGSIVFVGLIVPNISKRLLPPNYKYLIPFTALAGAILMIISDIVARIIIKPLELPIGVVTAVIGAIVLIYIMKKGRQRL
>WP_000924993.1|WP_000924993.1 MULTISPECIES: staphyloferrin B ABC transporter permease subunit SirB 
MLLKPKYQIVIAGLCLAIVAILSLMIGNTLVSPGTVIQALFNFDSENDLHDVVTGARASRTIIALLTGAALAVSGLLMQALTRNPIASPGLFGVNAGAVFFVIFSITFIQIQSFKMIVVIAFLGAIVVTVLVVALGMFRQTLFSPHRVILAGAAIAMLFTAFTQGILIMNETDLQGLLFWLSGSVSLRNIWDIPWIIPLVLILILIAFSMAAHINILMTSDDIAIGLGQNIKLIKWMIIMLISMLAGISVAVAGAIVFVGLIVPNISKRLLPPNYKYLIPFTALAGAILMIISDIVARIIIKPLELPIGVVTAVIGAIVLIYIMKKGRQRL
>WP_000924994.1|WP_000924994.1 staphyloferrin B ABC transporter permease subunit SirB 
MLLKPKYQIVIAGLCLAIVAILSLMIGNTLVSPGTVIQALFNFDSENDLHDVVTGARASRTIIALLTGAALAVSGLLMQALTRNPIASPGLFGVNAGAVFFVIFSITFIQIQSFKMIVVIAFLGAIVVTVLVVALGMFRQTLFSPHRVILAGAAIAMLFTAFTQGILIMNETDLQGLLFWLSGSVSLRNIWDIPWIIPLVLILILIAFSMAAHINILMTSDDIAIGLGQNIKLIKWMIIMLISMLAGISVAVAGSIVFVGLIVPNISKRLLPPNYKYLIPFTALAGAILMIISDIVARIIIKPLELPIGVVTAVIGAIVLIYIMKKGRQRL
>WP_000924995.1|WP_000924995.1 staphyloferrin B ABC transporter permease subunit SirB 
MLLKPKYQIVIAGLCLAIVAILSLMIGNTLVSPGTVIQALFNFDSENDLHDVVTGARASRTIIALLTGAALAVSGLLMQALTRNPIASPGLFGVNAGAVFFVIFSITFIQIQSFKMIVVIAFLGAIVVTVLVVALGMFRQTLFSPHRVILAGAAIAMLFTAFTQGILIMNETDLQGLLFWLSGSVSLRNIWDIPWIIPLVLILILIAFSMAAHINILMTSDDIATGLGQNIKLIKWMIIMLISMLAGISVAVAGSIAFVGLIVPNISKRLLPPNYKYLIPFTALAGAILMIISDIVARIIIKPLELPIGVVTAVIGAIVLIYLMKKGRQRL
>WP_000924996.1|WP_000924996.1 MULTISPECIES: staphyloferrin B ABC transporter permease subunit SirB 
MLLKPKYQIVIAGLCLAIVAILSLMIGNTLVSPGTVIQALFNFDSENDLHDVVTGARASRTIIALLTGAALAVSGLLMQALTRNPIASPGLFGVNAGAVFFVIFSITFIQIQSFKMIVVIAFLGAIVVTVLVVALGMFRQTLFSPHRVILAGAAIAMLFTAFTQGILIMNETDLQGLLFWLSGSVSLRNIWDIPWIIPLVLILILIAFSMAAHINILMTSDDIATGLGQNIKLIKWMIIMLISMLAGISVAVAGSIVFVGLIIPNISKRLLPPNYKYLIPFTALAGAILMIISDIVARIIIKPLELPIGVVTAVIGAIVLIYLMKKGRQRL
>WP_000924997.1|WP_000924997.1 MULTISPECIES: staphyloferrin B ABC transporter permease subunit SirB 
MLLKPKYQIVIAGLCLAIVAILSLMIGNTLVSPGTVIQALFNFDSENDLHDVVTGARASRTIIALLTGAALAVSGLLMQALTRNPIASPGLFGVNAGAVFFVIFSITFIQIQSFKMIVVIAFLGAIVVTVLVVALGMFRQTLFSPHRVILAGAAIAMLFTAFTQGILIMNETDLQGLLFWLSGSVSLRNIWDIPWIIPLVLILILIAFSMAAHINILMTSDDIATGLGQNIKLIKWMIIMLISMLAGISVAVAGSIVFVGLIVPNISKRLLPPNYKYLIPFTALAGAILMIISDIVARIIIKPLELPIGVVTAVIGAIVLIYIMKKGRQRL
>WP_000924999.1|WP_000924999.1 MULTISPECIES: staphyloferrin B ABC transporter permease subunit SirB 
MLLKPKYQIVIAGLCLAIVAILSLMIGNTLVSPGTVIQALFNFDSENDLHDVVTGARASRTIIALLTGAALAVSGLLMQALTRNPIASPGLFGVNAGAVFFVIFSITFIQIQSFKMIVVIAFLGAIVVTVLVVALGMFRQTLFSPHRVILAGAAIAMLFTAFTQGILIMNETDLQGLLFWLSGSVSLRNIWDIPWIIPLVLILILIAFSMAAHINILMTSDDIATGLGQNIKLIKWMIIMLISMLAGISVAVAGSIVFVGLIVPNISKRLLPPNYKYLIPFTALAGAILMIISDIVARIIIKPLESPIGVVTAVIGAIVLIYIMKKGRQRL
>WP_000925000.1|WP_000925000.1 staphyloferrin B ABC transporter permease subunit SirB 
MLLKPKYQIVIAGLCLAIVAILSLMIGNTLVSPGTVIQALFNFDSENDLHDVVTGARASRTIIALLTGAALAVSGLLMQALTRNPIASPGLFGVNAGAVFFVIFSITFIQIQSFKMIVVIAFLGAIVVTVLVVALGMFRQTLFSPHRVILAGAAIAMLFTAFTQGILIMNETDLQGLLFWLSGSVSLRNIWDIPWIIPLVLILILIAFSMAAHINILMTSDDIATGLGQNIKLIKWMIIMLISMLAGISVAVAGSIVFVGLIVPNISKRLLPPNYKYLIPFTALAGAILMIISDIVARVIIKPLELPIGVVTAVIGAIVLIYLMKKGRQRL
>WP_000925002.1|WP_000925002.1 MULTISPECIES: staphyloferrin B ABC transporter permease subunit SirB 
MLLKPKYQIVIAGLCLAIVAILSLMIGNTLVSPGTVIQALFNFDSENDLHDVVTGARASRTIIALLTGAALAVSGLLMQALTRNPIASPGLFGVNAGAVFFVIFSITFIQIQSFKMIVVIAFLGAIVVTVLVVALGMFRQTLFSPHRVILAGAAIAMLFTAFTQGILIMNETDLQGLLFWLSGSVSLRNIWDIPWIIPLVLILILIAFSMAAHINILMTSDDIATGLGQNIKLIKWMIIMLISMLAGISVAVAGSIVFVGLIVPNISKRLLPPNYKYLIPFTALTGAILMIISDIVARIIIKPLELPIGVVTAVIGAIVLIYLMKKGRQRL
>WP_000925003.1|WP_000925003.1 MULTISPECIES: staphyloferrin B ABC transporter permease subunit SirB 
MLLKPKYQIVIAGLCLAIVAILSLMIGNTLVSPGTVIQALFNFDSENDLHDVVTGARASRTIIALLTGAALAVSGLLMQALTRNPIASPGLFGVNAGAVFFVIFSITFIQIQSFKMIVVIAFLGAIVVTVLVVALGMFRQTLFSPHRVILAGAAIAMLFTAFTQGILIMNETDLQGLLFWLSGSVSLRNIWDIPWVIPLVLILILIAFSMAAHINILMTSDDIATGLGQNIKLIKWMIIMLISMLAGISVAVAGSIVFVGLIVPNISKRLLPPNYKYLIPFTALAGAILMIISDIVARIIIKPLELPIGVVTAVIGAIVLIYIMKKGRQRL
>WP_000925004.1|WP_000925004.1 staphyloferrin B ABC transporter permease subunit SirB 
MLLKPKYQIVIAGLCLAIVAILSLMIGNTLVSPGTVIQALFNFDSENDLHDVVTGARASRTIIALLTGAALAVSGLLMQALTRNPIASPGLFGVNAGAVFFVIFSITFIQIQSFKMIVVIAFLGAIVVTVLVVALGMFRQTLFSPHRVILAGAAIAMLFTAFTQGILIMNETDLQGLLFWLSGSVSLRNIWDITWIIPLVLILILIAFSMAAHINILMTSDDIATGLGQNIKLIKWMIIMLISMLAGISVAVAGSIVFVGLIVPNISKRLLPPNYKYLIPFTALAGAILMIISDIVARIIIKPLELPIGVVTAVIGAIVLIYIMKKGRQRL
>WP_000925005.1|WP_000925005.1 staphyloferrin B ABC transporter permease subunit SirB 
MLLKPKYQIVIAGLCLAIVAILSLMIGNTLVSPGTVIQALFNFDSENDLHDVVTGARASRTIIALLTGAALAVSGLLMQALTRNPIASPGLFGVNAGAVFFVIFSITFIQIQSFKMIVVIAFLGAIVVTVLVVTLGMFRQTLFSPHRVILAGAAIAMLFTAFTQGILIMNETDLQGLLFWLSGSVSLRNIWDIPWIIPLVLILILIAFSMAAHINILMTSDDIATGLGQNIKLIKWMIIMLISMLAGISVAVAGSIVFVGLIVPNISKRLLPPNYKYLIPFTALAGAILMIISDIVARIIIKPLELPIGVVTAVIGAIVLIYIMKKGRQRL
>WP_000926749.1|WP_000926749.1 DoxX family protein 
MLLRHVINTYVGSEIFKSSLPKVQNSDEMAQQFEQGFGLSRRSMRLAGAFEMIGSLLLFTSIFGKLGKKLVVVGTIMINIVMGTAIYNHYKAGHGYKGAQAASKFFFLNVLSLLEVLSLTRNK
>WP_000971501.1|WP_000971501.1 MULTISPECIES: hypothetical protein 
MMFNQINNKNELEESYNSEKKRIENELQNLNELRHRARKENERSYDVFQYLKREMNYSEDAQRKMTRNIEAYEQEINEIIRKQEWKLEEYKEDLKKSYENQLDKLSD
>WP_000974881.1|WP_000974881.1 MULTISPECIES: F0F1 ATP synthase subunit alpha 
MAIKAEEISALLRSQIENYESEMSVTDVGTVLQIGDGIALIHGLNDVMAGELVEFHNGVLGLAQNLEESNVGVVILGPYTGITEGDEVKRTGRIMEVPVGEELIGRVVNPLGQPIDGQGPINTTKTRPVEKKATGVMDRKSVDEPLQTGIKAIDALVPIGRGQRELIIGDRQTGKTTIAIDTILNQKDQGTICIYVAIGQKDSTVRANVEKLRQAGALDYTIVVAASASEPSPLLYIAPYSGVTMGEEFMFNGKHVLIVYDDLTKQAAAYRELSLLLRRPPGREAYPGDVFYLHSRLLERAAKLNDDLGGGSITALPIIETQAGDISAYVPTNVISITDGQIFLQSDLFFSGVRPAINAGQSVSRVGGSAQIKAMKKVAGTLRLDLASYRELESFAQFGSDLDEFTASKLERGKRTVEVLKQDQNKPLPVEHQVLIIYALTKGYLDDIPVVDITRFEDELNHWAESNATELLNEIRETGGLPDAEKFDTAINEFKKSFSKSE
>WP_000977759.1|WP_000977759.1 tandem-type lipoprotein 
MMKRLNKLMLGISFLFLTIFIGGCGIGKEAEIKKSFEKTLSMYPIKNLEDLYDKEGYRDDQFDKNDKGTWIVNSQMATQNKGEALKINGMLLKINRNTRSAKGFYYTNEIKTEKYEVAQDNQKKYPVKMVDNKIIPTKDIKDEKIKKEIENFKFFAQYGNFKDLSKYKDGDISYNPEVPSYSAKYQLTNDDYNVKQLRKRYDIPTNNAPKLLLKGTGNLKGSSVGYKDIEFTFVEKKGENVYFSDSLHLEPSEDK
>WP_000977764.1|WP_000977764.1 tandem-type lipoprotein 
MMKRLNKLVLGIIFLFLVIFIGGCGMGKEAEIKKIFEKTLSMYPIKNLEDLYDKEGYRDDEFDKNDKGTWTISSEMAIQKKGEALNIKGMVLKLNRNTRSAKGFYYVNAIKKDENGRPLDNQIEYPVKMIDNKIIPTKDIKDEKIKKEIENFKFFAQYGNFKDLTKYKGGDISYNPEAPIYSAKYQLTNDDYNVKQLRKRYDIPTNKAPKLLLKGSGNLDGSSVGYKKIEFTFVEKKGENIYFSDSLHLEPSEDK
>WP_000977770.1|WP_000977770.1 tandem-type lipoprotein 
MMKRLNKLVLGIIFLFLVISITAGCGIGKEAEVKKSFEKTLSMYPIKNLEDLYDKEGYRDDQFDKNDKGTWIINSEMVIQPNNEDMVAKGMVLYMNRNTKTTNGYYYVDVTKDEDEGKPHDNEKRYPVKMVDNKIIPTKEIKDEKIKKEIENFKFFVQYGDFKDLSKYKDGDISYNPEVPSYSAKYQLTNDDYNVKQLRKRYDIPTNNAPKLLLKGTGNLKGSSVGYKDIEFTFVEKKEENIYFSDGLIFKPSEDK
>WP_000977773.1|WP_000977773.1 tandem-type lipoprotein 
MMKRLNKLVLGIIFLFLVISITAGCGIGKEAEVKKSFEKTLSMYPIKNLEDLYDKEGYRDDQFDKNDKGTWIINSEMVIQPNNEDMVAKGMVLYMNRNTKTTNGYYYVDVTKDEDEGKPHDNEKRYPVKMVDNKIIPTKEIKDEKIKKEIENFKFFVQYGDFKNLKNYKDGDISYNPEVPSYSAKYQLTNDDYNVKQLRKRYDIPTNKAPKLLLKGTGNLKGSSVGYKKIEFTFLENKNENIYFTDSLHLEPSEDK
>WP_000977774.1|WP_000977774.1 MULTISPECIES: tandem-type lipoprotein 
MMKRLNKLVLGIIFLFLVISITAGCGIGKEAEVKKSFEKTLSMYPIKNLEDLYDKEGYRDDQFDKNDKGTWIINSEMVIQPNNEDMVAKGMVLYMNRNTKTTNGYYYVDVTKDEDEGKPHDNEKRYPVKMVDNKIIPTKEIKDEKIKKEIENFKFFVQYGDFKNLKNYKDGDISYNPEVPSYSAKYQLTNDDYNVKQLRKRYDIPTSKAPKLLLKGSGNLKGSSVGYKDIEFTFVEKKEENIYFSDSLDYKKSGDV
>WP_000977775.1|WP_000977775.1 tandem-type lipoprotein 
MMKRLNKLVLGIIFLFLVISITAGCGIGKEAEVKKSFEKTLSMYPIKNLEDLYDKEGYRDDQFDKNDKGTWIINSEMVIQPNNEDMVAKGMVLYMNRNTKTTNGYYYVDVTKDEDEGKPHDNEKRYPVKMVDNKIIPTKEIKDEKIKKEIESFKFFAQYSNFKDLMNYKDGDISYNPEVPSYSAKYQLTNDDYNVKELHKRYDIPTNNAPKLLLKGTGNLKGSSVGYKKIEFTFLENKNENIYFTDSLHLEPSEDK
>WP_000977777.1|WP_000977777.1 MULTISPECIES: tandem-type lipoprotein 
MMKRLNKLVLGIIFLFLVISITAGCGIGKEAEVKKSFEKTLSMYPIKNLEDLYDKEGYRDDQFDKNDKGTWIINSEMVIQPNNEDMVAKGMVLYMNRNTKTTNGYYYVDVTKDEDEGKPHDNEKRYPVKMVDNKIIPTKEIKDKNIKKEIENFKFFVQYGNFKDLSKYKDGDISYNPEVPSYSAKYQVTNDDYNVKQLRKRYDIPTNKAPKLLLKGTGNLKGSSVGYKDIEFTFVEKKGENIYFSDSLHLEPSEDK
>WP_000977781.1|WP_000977781.1 MULTISPECIES: tandem-type lipoprotein 
MMKRLNKLVLGIIFLFLVISITAGCGIGKEAKIKKSFEKTLSMYPIKNLEDLYDKEGYRDDEFDKNDKGTWIIGSEMATQNKGEALKVKGMVLYMNRNTKTTKGYYYVNAIKNDKDGRPQENEKRYPVKMVDNKIIPTKEIKDKNIKKEIENFKFFVQYGNFKDLSKYKDGDISYNPEVPSYSAKYQLTNDDYNVKQLRKRYDIPTNKAPKLLLKGTGNLKGSSVGYKDIEFTFVEKKEENIYFSDGLIFKPSEDK
>WP_000977782.1|WP_000977782.1 tandem-type lipoprotein 
MMKRLNKLVLGIIFLFLVISITAGCGIGKEAKIKKSFEKTLSMYPIKNLEDLYDKEGYRDDEFDKNDKGTWIINSEMVIQPNNEDMVAKGMVLYMNRNTKTTNGYYYVDVTKDEDEGKPHDNEKRYPVKMVDNKIIPTKEIKDEKIKKEIENFKFFVQYGNFKDLSKYKDGDISYNPEVPSYSAKYQLTNDDYNVKQLRKRYDIPTSKAPKLLLKGSGNLKGSSVGYKDIEFTFVEKKGENTFFTDSLHLEPSEDK
>WP_000977789.1|WP_000977789.1 tandem-type lipoprotein 
MMKRLNKLVLGISFLFLAISITAGCGMGKEAEIKKSFEKTLSMYPIKNLEDLYDKEGYRDDQFDKKDKGTWIVRSSMSIQPNGKDMNVKGMVLYMNRNSRTTNGYYYVDVIERQDKGIHRDNEKKYPVKMVDNKIIPTKDIKDEKIKKEIENFKFFAQYGNFKDLSKYKDGDISYNPEVPSYSAKYQLTNDDYNVKQLRKRYDIPTNNAPKLLLKGTGNLKGSSVGYKDIEFTFVEKKGENIYFSDSLHFKPSEDK
>WP_000977790.1|WP_000977790.1 MULTISPECIES: tandem-type lipoprotein 
MMKRLNKLVLGISFLFLIISIVAGCGTGKEAEIKKSFEKTLSMYPIKNLEDLYDKEGYRDNQFDKKDKGTWIVNSQMAIQNKGEPMKSKGMVLYMNRNTRTTNGYYYVNVIKGEDKGKHQDNEKRYPVKMVDNKIIPTKEIKDEKIKKEIENFKFFVQYGNFKDLSKYKDGDISYNPEVPSYSAKYQLTNDDYNVKQLRKRYDIPTNKAPKLLLKGTGNLDGSSVGYKDIEFTFVEKKEENIYFSDGLIFKPSEDK
>WP_000977793.1|WP_000977793.1 tandem-type lipoprotein 
MMKRLNKLVLGISFLFLVISITAGCGIGKEAEIKKSFEKTLSMYPIKNLEDLYDKEGYRDDQFDKNDKGTWIINSEMVVQPKGERMKSKGMVLYMNRNTKTTTGKYIVSETLHDEDGRPKSKDKEYPVKMVDNKIIPTKGIKDENIKKEIENFKFFAQYGNFKDLSKYKDGDISYNPEAPIYSAKYQLTNNDYNVKQLRKRYDIPTNKAPKLLLKGSGNLKGSSVGYKKIEFTFVEKKGENIYFSDGLQFNPSEDK
>WP_000977794.1|WP_000977794.1 tandem-type lipoprotein 
MMKRLNKLVLGISFLFLVISITAGCGIGKEAEIKKSFEKTLSMYPIKNLEDLYDKEGYRDDQFDKNDKGTWIVNSQMAIQNKGEALKIKGMLLKIDRNTRSAKGFYYTNEIKTEKYEVAQDNQKKYPVKMINNKFIPTKDIKDEKIKKEIENFKFFAQYGNFKDLMNYKDGDISYNPEVPSYSAQYQLTNDDYNVKQLRKRYDIPTNNALKLLLKGTGNLKGSSVGYKKIEFTFLENKNENIYFTDSLHLEPSEDK
>WP_000977796.1|WP_000977796.1 tandem-type lipoprotein 
MMKRLNKLVLGISFLFLVISITAGCGIGKEAEIKKSFEKTMSMYPIKNLEDLYDKEGYRDNQFDKKDKGTWIVNSQMAIQNRGEPMKSKGMVLYMNRNTRTTNGYYYVNVIKGEDKGKHQDNEKRYPVKMVDNKIILTKEIKDENIKIEIENFKFFVQYGNFKDLENYKDGDISYNPEVPSYSAKYQLTNDDYNVKQLRKRYDIPTNKAPKLLLKGTGNLKGSSVGYKDIEFTFVEKKEENIYFSDGLIFKPSEDK
>WP_000977797.1|WP_000977797.1 MULTISPECIES: tandem-type lipoprotein 
MMKRLNKLVLGISFLFLVISITAGCGMGKEAEIKKSFEKTLSMYPIKNLEDLYDKEGYRDDQFDKKDKGTWIIGSEMATQNKGEALKVKGMVLYINRNTRSAKGFYYVNAIKKDENGRPQDNQIEYPVKMIDNKIIPTKDIKDEKIKKEIENFKFFAQYGNFKDLSKYQDGDISYNPEAPIYSAKYQLTNDDYNVKQLRKRYNIPTNKAPELLLKGSGNLDDSSVGYKKIEFTFVEKKGENTYYTANLHFKPSEDK
>WP_000977798.1|WP_000977798.1 tandem-type lipoprotein 
MMKRLNKLVLGISFLFLVISITAGCGMGKEAEIKKSFEKTLSMYPIKNLEDLYDKEGYRDDQFDKKDKGTWIVRSSMSIQPNGKDMNVKGMVLYMNRNSRTTNGYYYVDVIERQDKGIHRDNEKKYPVKMVDNKIIPTKDIKDEKIKKEIENFKFFAQYGNFKDLKNYKDGDISYNPEVPSYSAKYQLTNDDYNVKQLRKRYDIPTNNAPKLLLKDTGNLKGSSVGYKDIEFTFVEKKGENIYFSDSLHLEPSEDK
>WP_000977800.1|WP_000977800.1 MULTISPECIES: tandem-type lipoprotein 
MMKRLNKLVLGISFLFLVISITAGCGMGKEAEIKKSFEKTLSMYPIKNLEDLYDKEGYRDDQFDKNDKGTWIVNSQMAIQNKGEPMKSKGMVLYMNRNTRTTNGYYYVNVIKGEDKGKHQDNEKRYPVKMVDNKIILTKEIKDENIKIEIENFKFFVQYGNFKDLENYKDGDISYNPEVPSYSAKYQLTNDDYNVKQLRKRYDIPTNKAPKLLLKGTGNLKGSSVGYKDIEFTFVEKKEENIYFSDGLIFKPSEDK
>WP_000977801.1|WP_000977801.1 tandem-type lipoprotein 
MMKRLNKLVLGISFLFLVISITAGCGMGKEAEIKKSFEKTLSMYPIKNLEDLYDKEGYRDDQFDKNDKGTWIVNSQMAIQNKGEPMKSKGMVLYMNRNTRTTNGYYYVNVIKGEDKGKHQDNEKRYPVKMVDNKIILTKEIKDENIKIEIENFKFFVQYGNFKDLSKYKDGDISYNPEVPSYSAKYQLTNDDYNVKQLRKRYNIPTNKAPKLLLKGTGNLKGSSVGYKDIEFTFVEKKGENIYFSDSLHLEPSEDK
>WP_000977803.1|WP_000977803.1 MULTISPECIES: tandem-type lipoprotein 
MMKRLNKLVLGISFLFLVISITAGCGMGKEAEIKKSFEKTMSMYPIKNLEDLYDKEGYRDDQFDKNDKGTWIVNSQMAIQNKGEPMKSKGMVLYMNRNTRTTNGYYYVNVIKGEDKGKHQDNEKRYPVKMVDNKIILTKEIKDENIKIEIENFKFFVQYGNFKDLENYKDGDISYNPEVPSYSAKYQLTNDDYNVKQLRKRYDIPTNKAPKLLLKGTGNLKGSSVGYKDIEFTFVEKKEENIYFSDGLIFKPSEDK
>WP_000977805.1|WP_000977805.1 tandem-type lipoprotein 
MMKRLNKLVLGISFLMLAISITAGCGIGKEAEIKKSFEKTLSMYPIKNLEDLYDKEGYRDDQFDKKDKGTWIINSQMAIQNKGEPMKSKGMVLYMNRNTRTTNGYYYVNVIKGEDKGKHQDNEKRYPVKMVDNKIIPTKEIKDEKIKKEIENFKFFVQYGNFKDLSKYKDGDISYNPEAPIYSAKYQLTNDDYNVKQLRKRYDIPTNKAPKLLLKGSGNLKGSSVGYKDIEFTFVENKSENIYFSDGLVFKPNGGK
>WP_000977806.1|WP_000977806.1 MULTISPECIES: tandem-type lipoprotein 
MMKRLNKLVLGISLLFLVISITAGCGMGKEAEIKKSFEKTLSMYPIKNLEDLYDKEGYRDDEFDKNDKGTWTISSEMAIQKKGEALNIKGMVLKLNRNARSAKGFYYVNAIKKDENGRPLDNQIEYPVKMIDNKIIPTKDIKDEKIKKEIENFKFFAQYGNFKDLSKYKDGDISYNPEVPSYSAKYQLTNDDYNVKQLRKRYNIPTNKAPELLLKGSGNLDGSSVGYKKIEFTFVEKKGENTYFTANLHFKPSEDE
>WP_000998780.1|WP_000998780.1 MULTISPECIES: Lrp/AsnC family transcriptional regulator 
MNDLINEKIINVLLNNSRITINELSKQVNLSAPAVRERVNKLEDQGIIKGYTINIDYKELGYDVEILIELTIKNNRYKDFKEFISKQDNVEFCYRVSGEACFVFKVRLENMDEVETFVDTIQPYGQTKCQFIFSSVV
>WP_001006420.1|WP_001006420.1 multidrug efflux MFS transporter NorC 
MNETYRGGNKLILGIVLGVITFWLFAQSLVNVVPNLQHSFGTDMGTISIAVSLTALFSGMFVVGAGGLADKIGRVKMTNIGLLLSIIGSALIIITNLPALLILGRIIQGVSAACIMPSTLAIMKTYYEGAERQRALSYWSIGSWGGSGICSLFGGAVATTMGWRWIFIFSIIVAVLSMLLIKGTPETKSEVTNTHKFDVAGLIVLVVMLLSLNVVITKGAALGYTSLWFFGLIAIVIVAFFMFLKVEKKVDNPLIDFKLFENKPYTGATISNFLLNGVAGTLIVANTFVQQGLGYTALQAGYLSITYLIMVLLMIRVGEKLLQKMGSKRPMLLGTFIVVIGIALISLVFLPGIFYVISCVVGYLCFGLGLGIYATPSTDTAISNAPLDKVGVASGIYKMASSLGGAFGVAISGAVYAGAVAATSIHTGAMIALWVNVLMGIMAFIAILFAIPNDDKRVKDAK
>WP_001006423.1|WP_001006423.1 MULTISPECIES: multidrug efflux MFS transporter NorC 
MNETYRGGNKLILGIVLGVITFWLFAQSLVNVVPNLQQSFGADMGTISIAVSLTALFSGMFVVGAGGLADKIGRVKMTNIGLLLSIIGSALIIITNLPALLILGRIIQGVSAACIMPSTLAIMKTYYEGAERQRALSYWSIGSWGGSGICSLFGGAVATTMGWRWIFIFSIIVAVLSMLLIKGTPETKSEVTNTHKFDVAGLIVLVVMLLSLNVVITKGAALGYTSFWFFSLIAIVIVAFFMFLKVEKKVDNPLIDFKLFENKPYTGATISNFLLNGVAGTLIVANTFVQQGLGYTALQAGYLSITYLIMVLLMIRVGEKLLQKMGSKRPMLLGTFIVIIGIALISLVFLPGIFYVISCVVGYLCFGLGLGIYATPSTDTAISNAPLDKVGVASGIYKMASSLGGAFGVAISGAVYAGAVAATSIHTGAMIALWVNVLMGIMAFIAILFAIPNDDKRVKDAK
>WP_001006425.1|WP_001006425.1 MULTISPECIES: multidrug efflux MFS transporter NorC 
MNETYRGGNKLILGIVLGVITFWLFAQSLVNVVPNLQQSFGADMGTISIAVSLTALFSGMFVVGAGGLADKIGRVKMTNIGLLLSIIGSALIIITNLPALLILGRIIQGVSAACIMPSTLAIMKTYYEGAERQRALSYWSIGSWGGSGICSLFGGAVATTMGWRWIFIFSIIVAVLSMLLIKGTPETKSEVTNTHKFDVAGLIVLVVMLLSLNVVITKGAALGYTSLWFFGLIAIVIVAFFIFLKVEKKVDNPLIDFKLFENKPYTGATISNFLLNGVAGTLIVANTFVQQGLGYTALQAGYLSITYLIMVLLMIRVGEKLLQKMGSKRPMLLGTFIVVIGIALISLVFLPGIFYVISCVVGYLCFGLGLGIYATPSTDTAISNAPLDKVGVASGIYKMASSLGGAFGVAISGAVYAGAVAATSIHTGAMIALWVNVLMGIMAFIAILFAIPNDDKRVKDAK
>WP_001006427.1|WP_001006427.1 MULTISPECIES: multidrug efflux MFS transporter NorC 
MNETYRGGNKLILGIVLGVITFWLFAQSLVNVVPNLQQSFGADMGTISIAVSLTALFSGMFVVGAGGLADKIGRVKMTNIGLLLSIIGSALIIITNLPALLILGRIIQGVSAACIMPSTLAIMKTYYEGAERQRALSYWSIGSWGGSGICSLFGGAVATTMGWRWIFIFSIIVAVLSMLLIKGTPETKSEVTNTHKFDVAGLIVLVVMLLSLNVVITKGAALGYTSLWFFGLIAIVIVAFFIFLNVEKKVDNPLIDFKLFENKPYTGATISNFLLNGVAGTLIVANTFVQQGLGYTALQAGYLSITYLIMVLLMIRVGEKLLQKMGSKRPMLLGTFIVIIGIALISLVFLPGIFYVISCVVGYLCFGLGLGIYATPSTDTAISNAPLDKVGVASGIYKMASSLGGAFGVAISGAVYAGAVAATSIHTGAMIALWVNVLMGIMAFIAILFAIPNDDKRVKDAK
>WP_001006428.1|WP_001006428.1 multidrug efflux MFS transporter NorC 
MNETYRGGNKLILGIVLGVITFWLFAQSLVNVVPNLQQSFGADMGTISIAVSLTALFSGMFVVGAGGLADKIGRVKMTNIGLLLSIIGSALIIITNLPALLILGRIIQGVSAACIMPSTLAIMKTYYEGAERQRALSYWSIGSWGGSGICSLFGGAVATTMGWRWIFIFSIIVAVLSMLLIKGTPETKSEVTNTHKFDVAGLIVLVVMLLSLNVVITKGAALGYTSLWFFGLIAIVIVAFFIFLNVEKKVDNPLIDFKLFENKPYTGATISNFLLNGVAGTLIVANTFVQQGLGYTALQAGYLSITYLIMVLLMIRVGEKLLQKMGSKRPMLLGTFIVVIGIALISLVFLPGIFYVISCVIGYLCFGLGLGIYATPSTDTAISNAPLDKVGVASGIYKMASSLGGAFGVAISGAVYAGAVAATSIHTGAMIALWVNVLMGIMAFIAILFAIPNDDKRVKDAK
>WP_001006429.1|WP_001006429.1 MULTISPECIES: multidrug efflux MFS transporter NorC 
MNETYRGGNKLILGIVLGVITFWLFAQSLVNVVPNLQQSFGADMGTISIAVSLTALFSGMFVVGAGGLADKIGRVKMTNIGLLLSIIGSALIIITNLPALLILGRIIQGVSAACIMPSTLAIMKTYYEGAERQRALSYWSIGSWGGSGICSLFGGAVATTMGWRWIFIFSIIVAVLSMLLIKGTPETKSEVTNTHKFDVAGLIVLVVMLLSLNVVITKGAALGYTSLWFFGLIAIVIVAFFIFLNVEKKVDNPLIDFKLFENKPYTGATISNFLLNGVAGTLIVANTFVQQGLGYTALQAGYLSITYLIMVLLMIRVGEKLLQKMGSKRPMLLGTFIVVIGIALISLVFLPGIFYVISCVVGYLCFGLGLGIYATPSTDTAISNAPLDKVGVASGIYKMASSLGGAFGVAISGAVYAGAVAATSIHTGAMIALWVNVLMGIMAFIAILFAIPNDDKRVKDAK
>WP_001006431.1|WP_001006431.1 multidrug efflux MFS transporter NorC 
MNETYRGGNKLILGIVLGVITFWLFAQSLVNVVPNLQQSFGADMGTISIAVSLTALFSGMFVVGAGGLADKIGRVKMTNIGLLLSIIGSALIIITNLPALLILGRIIQGVSAACIMPSTLAIMKTYYEGAERQRALSYWSIGSWGGSGICSLFGGAVATTMGWRWIFIFSIIVAVLSMLLIKGTPETKSEVTNTHKFDVAGLIVLVVMLLSLNVVITKGAALGYTSLWFFGLIAIVIVAFFMFLKVEKKVDNPLIDFKLFENKPYTGATISNFLLNGVAGTLIVANTFVQQGLGYTALQAGYLSITYLIMVLLMIRVGEKLLQKMGSKRPMLLGTFIVIIGIALISLVFLPGIFYVISCVVGYLCFGLGLGIYATPSTDTAISNAPLDKVGVASGIYKMASSLGGAFGVAISGAVYAGAVAATSIHTGAMIALWVNVLMGIMAFIAILFAIPNDDKRVKDAK
>WP_001006435.1|WP_001006435.1 multidrug efflux MFS transporter NorC 
MNETYRGGNKLILGIVLGVITFWLFAQSLVNVVPNLQQSFGADMGTISIAVSLTALFSGMFVVGAGGLADKIGRVKMTNIGLLLSIIGSALIIITNLPALLILGRIIQGVSAACIMPSTLAIMKTYYEGAERQRALSYWSIGSWGGSGICSLFGGAVATTMGWRWIFIFSIIVAVLSMLLIKGTPETKSEVTNTHKFDVAGLIVLVVMLLSLNVVITKGAALGYTSLWFFGLIAVVVVAFFIFLNVEKKVDNPLIDFKLFENKPYTGATISNFLLNGVAGTLIVANTFVQQGLGYTALQAGYLSITYLIMVLLMIRVGEKLLQKMGSKRPMLLGTFIVIIGIALISLVFLPGIFYVISCVVGYLCFGLGLGIYATPSTDTAISNAPLDKVGVASGIYKMASSLGGAFGVAISGAVYAGAVAATSIHTGAMIALWVNVLMGIMAFIAILFAIPNDDKRVKDAK
>WP_001006438.1|WP_001006438.1 MULTISPECIES: multidrug efflux MFS transporter NorC 
MNETYRGGNKLILGIVLGVITFWLFAQSLVNVVPNLQQSFGADMGTISIAVSLTALFSGMFVVGAGGLADKIGRVKMTNIGLLLSIIGSALIIITNLPALLILGRVIQGVSAACIMPSTLAIMKTYYEGAERQRALSYWSIGSWGGSGICSLFGGAVATTMGWRWIFIFSIIVAVLSMLLIKGTPETKSEVTNTHKFDVAGLIVLVVMLLSLNVVITKGAALGYTSLWFFGLIAIVIAAFFIFLNVEKKVDNPLIDFKLFENKPYTGATISNFLLNGVAGTLIVANTFVQQGLGYTALQAGYLSITYLIMVLLMIRVGEKLLQKMGSKRPMLLGTFIVIIGIALISLVFLPGIFYVISCVVGYLCFGLGLGIYATPSTDTAISNAPLDKVGVASGIYKMASSLGGAFGVAISGAVYAGAVAATSIHTGAMIALWVNVLMGIMAFIAILFAIPNDDKRVKDAK
>WP_001006441.1|WP_001006441.1 MULTISPECIES: multidrug efflux MFS transporter NorC 
MNETYRGGNKLILGIVLGVITFWLFAQSLVNVVPNLQQSFGADMGTISIAVSLTALFSGMFVVGAGGLADKIGRVKMTNIGLLLSIIGSALIIITNLPALLILGRVIQGVSAACIMPSTLAIMKTYYQGAERQRALSYWSIGSWGGSGICSLFGGAVATTMGWRWIFIFSIIVAVLSMLLIKGTPETKSEITNTHKFDVAGLIVLVVMLLSLNVVITKGAALGYTSLWFFGLIAIVIVAFFIFLNVEKKVDNPLIDFKLFENKPYTGATISNFLLNGVAGTLIVANTFVQQGLGYTALQAGYLSITYLIMVLLMIRVGEKLLQKMGSKRPMLLGTFIVVIGIALISLVFLPGIFYVISCVVGYLCFGLGLGIYATPSTDTAISNAPLDKVGVASGIYKMASSLGGAFGVAISGAVYVGAVAATSIHTGAMIALWVNVLMGIMAFIAILFAIPNDDKRVKDAK
>WP_001006442.1|WP_001006442.1 multidrug efflux MFS transporter NorC 
MNETYRGGNKLILGIVLGVITFWLFAQSLVNVVPNLQQSFGTDMGTISIAVSLTALFSGMFVVGAGGLADKIGRVKMTNIGLLLSIIGSALIIITNLPALLILGRIIQGVSAACIMPSTLAIMKTYYEGAERQRALSYWSIGSWGGSGICSLFGGAVATTMGWRWIFIFSIIVAVLSMLLIKGTPETKSEVTNTHKFDVAGLIVLVVMLLSLNVVITKGAALGYTSLWFFGLIAIVIVAFFMFLKVEKKVDNPLIDFKLFENKPYTGATISNFLLNGVAGTLIVANTFVQQGLGYTALQAGYLSITYLIMVLLMIRVGEKLLQKMGSKRPMLLGTFIVVIGIALISLVFLPGIFYVISCVVGYLCFGLGLGIYATPSTDTAISNAPLDKVGVASGIYKMASSLGGAFGVAISGAVYAGAVAATSIHTGAMIALWVNVLMGIMAFIAILFAIPNDDKRVKDAK
>WP_001006443.1|WP_001006443.1 MULTISPECIES: multidrug efflux MFS transporter NorC 
MNETYRGGNKLILGIVLGVITFWLFAQSLVNVVPNLQQSFGTDMGTISIAVSLTALFSGMFVVGAGGLADKIGRVKMTNIGLLLSIIGSALIIITNLPALLILGRVIQGVSAACIMPSTLAIMKTYYQGAERQRALSYWSIGSWGGSGICSLFGGAVATTMGWRWIFIFSIIVAVLSMLLIKGTPETKSEITNTHKFDVAGLIVLVVMLLSLNVVITKGAALGYTSLWFFGLIAIVIVAFFIFLKVEKKVDNPLIDFKLFENKPYTGATISNFLLNGVAGTLIVANTFVQQGLGYTALQAGYLSITYLIMVLLMIRVGEKLLQKMGSKRPMLLGTFIVVIGIALISLVFLPGIFYVISCVVGYLCFGLGLGIYATPSTDTAISNAPLDKVGVASGIYKMASSLGGAFGVAISGAVYAGAVAATSIHTGAMIALWVNVLMGIMAFIAILFAIPNDDKRVKDAK
>WP_001006445.1|WP_001006445.1 MULTISPECIES: multidrug efflux MFS transporter NorC 
MNETYRGGNKLILGIVLGVITFWLFAQSLVNVVPNLQQSFGTDMGTISIAVSLTALFSGMFVVGAGGLADKIGRVKMTNIGLLLSIIGSALIIITNLPALLILGRVIQGVSAACIMPSTLAIMKTYYQGAERQRALSYWSIGSWGGSGICSLFGGAVATTMGWRWIFIFSIIVAVLSMLLIKGTPETKSEITNTHKFDVAGLIVLVVMLLSLNVVITKGAALGYTSLWFFGLIAIVIVAFFIFLNVEKKVDNPLIDFKLFENKPYTGATISNFLLNGVAGTLIVANTFVQQGLGYTALQAGYLSITYLIMVLLMIRVGEKLLQKMGSKRPMLLGTFIVVIGIALISLVFLPGIFYVISCVVGYLCFGLGLGIYATPSTDTAISNAPLDKVGVASGIYKMASSLGGAFGVAISGAVYAGAVAATSIHTGAMIALWVNVLMGIMAFIAILFAIPNDDKRVKDAK
>WP_001006447.1|WP_001006447.1 MULTISPECIES: multidrug efflux MFS transporter NorC 
MNETYRGGNKLTLGIVLGVITFWLFAQSLVNVVPNLQQSFGTDMGTISIAVSLTALFSGMFVVGAGGLADKIGRVKMTNIGLLLSIIGSALIIITNLPALLILGRIIQGVSAACIMPSTLAIMKTYYEGAERQRALSYWSIGSWGGSGICSLFGGAVATTMGWRWIFIFSIIVAVLSMLLIKGTPETKSEVTNTHKFDVAGLIVLVVMLLSLNVVITKGAALGYTSLWFFGLIAIVIVAFFIFLKVEKKVDNPLIDFKLFENKPYTGATISNFLLNGVAGTLIVANTFVQQGLGYTALQAGYLSITYLIMVLLMIRVGEKLLQKMGSKRPMLLGTFIVVIGIALISLVFLPGIFYVISCVVGYLCFGLGLGIYATPSTDTAISNAPLDKVGVASGIYKMASSLGGAFGVAISGAVYAGAVAATSIHTGAMIALWVNVLMGIMAFIAILFAIPNDDKRVKDAK
>WP_001010294.1|WP_001010294.1 MULTISPECIES: LysR family transcriptional regulator 
MNFNDLEIFITVCEEASINKAAIKLRYAQSNISQRISKLENELGVVLLFRNQKGAKATKAGEEFLAYSKKVLRDTETIKNKMKNNTMSILCSELLFNYLSESEEIMMSNNSINFISSGNIRKAIEKNNYDKVISFIKINDSNYRLSNVDTMKVTLYSNGSNYDKEALLINKDEFCPLRKITLDNKLDSQRVMEIDSLAAIINLVKQGKGKALLPMTFENKRDIVQDISKIFEVNYYTYNHIMHH
>WP_001029554.1|WP_001029554.1 hypothetical protein 
MAKAEYEIDPGKITSNSEETSAISNISYEIENANDNNLDNEKIRGQITKLKKGGHFPKNLDYIESYTDPSTGTTATAFLNKDTGKVTVGMAGTNFHGDQIKKVALSSMSPLLFPPSKQDMKDVRGTMKDGAADLAIGVGLVNYKGKHFANTQQFIENLQKKYEIDTVTGHSLGGRDAIFLGLRYNIKNVVAYNPAPLEVKSIRNKLGGQLFRNTTFPDEKYLKELMDNYDGDITKVITQKDGLDYLVKHTDHLTCGDVLRINNGQGHAMENFLGEKEQREIIEELMLVKGYRDANDKAFKALKKNTEKKLGKIDEIKSKLLQTNGGALSSSQQKLLETLVAFSVAEGLSKMVDQELQQLKNMFNLMDEKFEANWKDAQEASDIVGKHLSYPEKVSALDNGGVNESKLATEPHNEIKEKLNKITDLSKKYNSYLKQIEKSINEIVAKDQQLAGQIGDLI
>WP_001029555.1|WP_001029555.1 MULTISPECIES: hypothetical protein 
MAKAEYEIDPGKITSNSEETSAISNISYEIENANDNNLDNEKIRGQITKLKKGGNFPKNLDYIDSYTDPSTGTTATAFLNKDTGKVTVGMAGTNFHGDQLKRVALSSMSPLLFPPSKQDMKDVRGTMKDGVADLAIGVGMVNYKGKHFANTQQFIENLQKKYEIDTVTGHSLGGRDAIFLGLRYNIKNVVAYNPAPLEVKSIRNKFGGQLFRNTTFPDEKYLKELMDNYDGDITKVITQKDGLDYLVKRTDHLTCGDVLRINNGQGHAMENFLGEKEQREIIEELMLVKGYRDANDKAFKALKKNTEKKLGKIDEIKSKLLQTNGGALSSSQQKLLETLVAFSVAEGLSKMVDQELQQLKNMFNLMDEKFEANWKDAQEASDIVGKHLSYPEKVSALDNGGVNESKLATEPHNEIKDKLNKITDLSKKYNSYLQQIEKSINEIVAKDQQLAGQIGDLI
>WP_001033007.1|WP_001033007.1 type II sulfide:quinone oxidoreductase Sqr 
MNKHYQIVIIGGGTAGVTVASRLLRKNQNFKGEIAIIDPADHHYYQPLWTLVGAGVSSLKSSRKDMESVIPEGAHWIKQAVSSFQPENNSVILGDNTVVYYDFLVVAPGLQINWSSIIGLKENVGKNGVCSNYSPDYVNETWNQISNFKQGNAIFTHPNTPIKCGGAPMKIMYLAEDYFRKHKIRSNANVIYATPKEALFDVGKYNKELERIVEERNITVNYNYNLVEIDGDKKVATFEHIKTYDRKTISYDMLHVTPPMGPLDVVKESTLSDSEGWVDVNPTTLQHKSYSNVFALGDASNVPTSKTGAAIRKQAPIVANNLLQVMNNQMLTHHYDGYTSCPIVTGYNRLILAEFDYNKNTKETMPFNQAKERRSMYIFKKDLLPKMYWYGMLKGLI
>WP_001033008.1|WP_001033008.1 MULTISPECIES: type II sulfide:quinone oxidoreductase Sqr 
MNKHYQIVIIGGGTAGVTVASRLLRKNQNFKGEIAIIDPADHHYYQPLWTLVGAGVSSLKSSRKDMESVIPEGAHWIKQAVSSFQPENNSVILGDNTVVYYDFLVVAPGLQINWSSIKGLKENIGKNGVCSNYSPDYVNETWNQISNFKQGNAIFTHPNTPIKCGGAPMKIMYLAEDYFRKHKIRSNANVIYATPKEALFDVGKYNKELERIVEERNITVNYNYNLVEIDGDKKVATFEHIKTYDRKTISYDMLHVTPPMGPLDVVKESTLSDSEGWVDVNPTTLQHKSYSNVFALGDASNVPTSKTGAAIRKQAPIVANNLLQMMNNQMLTHHYDGYTSCPIVTGYNRLILAEFDYNKNTKETMPFNQAKERRSMYIFKKDLLPKMYWYGMLKGLI
>WP_001033009.1|WP_001033009.1 MULTISPECIES: type II sulfide:quinone oxidoreductase Sqr 
MNKHYQIVIIGGGTAGVTVASRLLRKNQNLKEKIAIIDPADHHYYQPLWTLVGAGVSSLKSSRKDMESVIPEGAHWIKQAVSSFQPENNSVILGDNTVVYYDFLVVAPGLQINWSSIKGLKENIGKNGVCSNYLPDYVNETWNQISNFKQGNAIFTHPNTPIKCGGAPMKIMYLAEDYFRKHKIRSNANVIYATPKEALFDVGKYNKELERIVEERNITVNYNYNLVEIDGDKKVATFEHIKTCDRKTISYDMLHVTPPMGPLDVVKESTLSDSEGWVDVNPTTLQHKSYSNVFALGDASNVPTSKTGAAIRKQAPIVANNLLQVMNNQMLTHHYDGYTSCPIVTGYNRLILAEFDYNKNTKETMPFNQAKERRSMYIFKKDLLPKMYWYGMLKGLI
>WP_001033010.1|WP_001033010.1 type II sulfide:quinone oxidoreductase Sqr 
MNKHYQIVIIGGGTAGVTVASRLLRKNQNLKEKIAIIDPADHHYYQPLWTLVGAGVSSLKSSRKDMESVIPEGAHWIKQAVSSFQPENNSVILGDNTVVYYDFLVVAPGLQINWSSIKGLKENIGKNGVCSNYSPDYVNETWNQISNFKQGNAIFTHPNTPIKCGGAPMKIMYLAEDYFRKHKIRSNANVIYATPKDALFDVGKYNKELERIVEERNITVNYNYNLVEIDGDKKVATFEHIKTYDRKTISYDMLHVTPPMGPLDVVKESTLSDSEGWVDVNPTTLQHKRYSNVFALGDASNVPTSKTGAAIRKQAPIVANNLLQVMNNQMLTHHYDGYTSCPIVTGYNRLILAEFDYNKNTKETMPFNQAKERRSMYIFKKDLLPKMYWYGMLKGLI
>WP_001033011.1|WP_001033011.1 MULTISPECIES: type II sulfide:quinone oxidoreductase Sqr 
MNKHYQIVIIGGGTAGVTVASRLLRKNQNLKEKIAIIDPADHHYYQPLWTLVGAGVSSLKSSRKDMESVIPEGAHWIKQAVSSFQPENNSVILGDNTVVYYDFLVVAPGLQINWSSIKGLKENIGKNGVCSNYSPDYVNETWNQISNFKQGNAIFTHPNTPIKCGGAPMKIMYLAEDYFRKHKIRSNANVIYATPKDALFDVGKYNKELERIVEERNITVNYNYNLVEIDGDKKVATFEHIKTYDRKTISYDMLHVTPPMGPLDVVKESTLSDSEGWVDVNPTTLQHKSYSNVFALGDASNVPTSKTGAAIRKQAPIVANNLLQVMNNQMLTHHYDGYTSCPIVTGYNRLILAEFDYNKNTKETMPFNQAKERRSMYIFKKDLLPKMYWYGMLKGLI
>WP_001033012.1|WP_001033012.1 type II sulfide:quinone oxidoreductase Sqr 
MNKHYQIVIIGGGTAGVTVASRLLRKNQNLKEKIAIIDPADHHYYQPLWTLVGAGVSSLKSSRKDMESVIPEGAHWIKQAVSSFQPENNSVILGDNTVVYYDFLVVAPGLQINWSSIKGLKENIGKNGVCSNYSPDYVNETWNQISNFKQGNAIFTHPNTPIKCGGAPMKIMYLAEDYFRKHKIRSNANVIYATPKEALFDVGKYNKELERIVEERNITVNYNYNLVEIDGDKKVATFEHIKTYDRKTISYDMLHVTPPMGPLDVVKESTLSDSEGWVDVNPTTLQHKSYSNVFALGDASNVPTSKTGAAIRKQAPIVANNLLQVMNNQMLTHHYDGYTSCPIVTGYNRLILAEFDYNKNTKETMPFNQAKERRSMYIFKKDLLPKMYWYGMLKGLI
>WP_001033018.1|WP_001033018.1 MULTISPECIES: type II sulfide:quinone oxidoreductase Sqr 
MNKHYQIVIIGGGTAGVTVASRLLRKNQNLKEKIAIIDPADHHYYQPLWTLVGAGVSSLKSSRKDMESVIPEGANWIKQAVSSFQPENNSVILGDNTVVYYDFLVVAPGLQINWSSIKGLKENIGKNGVCSNYSPDYVNETWNQISNFKQGNAIFTHPNTPIKCGGAPMKIMYLAEDYFRKHKIRSNANVIYATPKDALFDVGKYNKELERIVEERNITVNYNYNLVEIDGDKKVATFEHIKAYDRKTISYDMLHVTPPMGPLDVVKESTLSDSEGWVDVNPTTLQHKSYSNVFALGDASNVPTSKTGAAIRKQAPIVANNLLQVMNNQMLTHHYDGYTSCPIVTGYNRLILAEFDYNKNTKETMPFNQAKERRSMYIFKKDLLPKMYWYGMLKGLI
>WP_001038026.1|WP_001038026.1 DMT family transporter 
MNKLQDTTFLSYLFTIILWGSAFPMIKIALNDFSAESLSAFRLILATIILLPFVIIKKLPTPELRDIPVIFILGFCGFVIYHTALNFGEALISAGISGILVSTTPIFSSALAYIFLKEHFSKWNWLSSLVAFIGISIISISKDDYTTINVLGVFIILLASFSESLYFTFQKKYIEKYGFIAFTLYTIMASSPFMLIFIPEIINDIHGATFTSIVSVLYLAIFPTIIPYVLLAYIVKSVGVSDATMSLYLTPIVSLLLSYLLLDELPTTLAIIGGIITLLGVSLSNFFQNT
>WP_001038097.1|WP_001038097.1 DMT family transporter 
MNKLRDTTFLSYLFTIILWGSAFPIIKIALNDFSAESLSAFRLILATIILLPFVIIKKLPTPELRDIPVIFILGFCGFVIYHTALNFGETLISAGISGILVSTTPIFSSALAYIFLKEHFSKWNWLSSLVAFIGISIISISKDDYTTINVLGVFIILLASFSESLYFTFQKKYIEKYGFIAFTLYTIMASSPFMLIFIPEIINDIHGATFTSIVSVLYLAIFPTIIPYVLLAYIVKSVGVSDATMSLYLTPIVSLLLSYLLLDELPTTLAIIGGIITLLGVSLSNFFQNT
>WP_001038098.1|WP_001038098.1 MULTISPECIES: DMT family transporter 
MNKLRDTTFLSYLFTIILWGSAFPIIKIALNDFSAESLSAFRLILATIILLPFVIIKKLPTPELRDIPVIFILGFCGFVIYHTALNFGETLISAGISGILVSTTPIFSSALAYMFLKEHFSKWNWLSSLVAFIGISIISISKDDYTTINVLGVFIILLASFSESLYFTFQKKYIEKYGFIAFTLYTIMASSPFMLIFIPEIINDIHGATFTSIVSVLYLAIFPTIIPYVLLAYIVKSVGVSDATMSLYLTPIVSLLLSYLLLDELPTTLAIIGGIITLLGVSLSNFFQNT
>WP_001038099.1|WP_001038099.1 DMT family transporter 
MNKLRDTTFLSYLFTIILWGSAFPMIKIALNDFSAESLSAFRLILATIILLPFVIIKKLPTPELRDIPVIFILGFCGFVIYHAALNFGETLISAGISGILVSTTPIFSSALAYIFLKEHFSKWNWLSSLVAFIGISIISISKDDYTTINVLGVFIILLASFSESLYFTFQKKYIEKYGFIAFTLYTIMASSPFMLIFIPEIINDIHGATFTSIVSVLYLAIFPTIIPYVLLAYIVKSVGVSDATMSLYLTPIVSLLLSYLLLDELPTTLAIIGGLITLLGVSLSNFFQNT
>WP_001038103.1|WP_001038103.1 MULTISPECIES: DMT family transporter 
MNKLRDTTFLSYLFTIILWGSAFPMIKIALNDFSAESLSAFRLILATIILLPFVIIKKLPTPELRDIPVIFILGFCGFVIYHTALNFGETLISAGISGILVSTTPIFSSALAYIFLKEHFSKWNWLSSLVAFIGISIISISKDDYTTINVLGVFIILLASFSESLYFTFQKKYIEKYGFIAFTLYTIMASSPFMLIFIPEIINDIHGATFTSIVSVLYLAIFPTIIPYVLLAYIVKSVGVSDATMSLYLTPIVSLLLSYLLLDELPTTLAIIGGIITLLGVSLSNFFQNT
>WP_001038104.1|WP_001038104.1 MULTISPECIES: DMT family transporter 
MNKLRDTTFLSYLFTIILWGSAFPMIKIALNDFSAESLSAFRLILATIILLPFVIIKKLPTPELRDIPVIFILGFCGFVIYHTALNFGETLISAGISGILVSTTPIFSSALAYIFLKEHFSKWNWLSSLVAFIGISIISISKDDYTTINVLGVFIILLASFSESLYFTFQKKYIEKYGFIAFTLYTIMASSPFMLIFIPEIINDIHGATFTSIVSVLYLAIFPTIIPYVLLAYIVKSVGVSDATMSLYLTPIVSLLLSYLLLDELPTTLAIIGGLITLLGVSLSNFFQNT
>WP_001038105.1|WP_001038105.1 DMT family transporter 
MNKLRDTTFLSYLFTIILWGSAFPMIKIALNDFSAESLSAFRLILATIILLPFVIIKKLPTPELRDIPVIFILGFCGFVIYHTALNFGETLISAGISGILVSTTPIFSSALAYIFLKEHFSKWNWLSSLVAFIGISIISISKDDYTTINVLGVFIILLASFSESLYFTFQKKYIEKYGFIAFTLYTIMASSPFMLIFIPEIINDIHGATFTSIVSVLYLAIFPTIIPYVLLAYIVKSVGVSDATMSLYLTPIVSLLLSYLLLDELSTTLAIIGGIITLLGVSLSNFFQNT
>WP_001038106.1|WP_001038106.1 DMT family transporter 
MNKLRDTTFLSYLFTIILWGSAFPMIKIALNDFSAESLSAFRLILATIILLPFVIIKKLPTPELRDIPVIFILGFCGFVIYHTALNFGETLISAGISGILVSTTPIFSSALAYIFLKEHFSKWNWLSSLVAFIGISIISISKDDYTTINVLGVFIILLASFSESLYFTFQKKYIEKYSFIAFTLYTIMASSPFMLIFIPEIINDIHGATFTSIVSVLYLAIFPTIIPYVLLAYIVKSVGVSDATMSLYLTPIVSLLLSYLLLDELPTTLAIIGGIITLLGVSLSNFFQNT
>WP_001038108.1|WP_001038108.1 DMT family transporter 
MNKLRDTTFLSYLFTIILWGSAFPMIKIALNDFSAESLSAFRLILATIILLPFVIIKKLPTPELRDIPVIFILGFCGFVIYHTALNFGETLISAGISGILVSTTPIFSSALAYIFLKEHFSKWNWLSSLVAFIGISIISISKDDYTTINVLGVLIILLASFSESLYFTFQKKYIEKYGFIAFTLYTIMASSPFMLIFIPEIINDIHGATFTSIVSVLYLAIFPTIIPYVLLAYIVKSVGVSDATMSLYLTPIVSLLLSYLLLDELPTTLAIIGGIITLLGVSLSNFFQNT
>WP_001038110.1|WP_001038110.1 DMT family transporter 
MNKLRDTTFLSYLFTIILWGSAFPMIKIALNDFSAESLSAFRLILATIILLPFVIIKKLPTPELRDIPVIFILGFCGFVIYHTALNFGETLISAGISGILVSTTPIFSSALAYIFLKERFSKWNWLSSLVAFIGISIISISKDDYTTINILGVFIILLASFSESLYFTFQKKYIEKYGFIAFTLYTIMASSPFMLIFIPEIINDIHGATFTSIVSVLYLAIFPTIIPYVLLAYIVKSVGVSDATMSLYLTPIVSLLLSYLLLDELPTTLAIIGGIITLLGVSLSNFFQNT
>WP_001038111.1|WP_001038111.1 MULTISPECIES: DMT family transporter 
MNKLRDTTFLSYLFTIILWGSAFPMIKIALNDFSAESLSAFRLILATIILLPFVIIKKLPTPELRDIPVIFILGFCGFVIYHTALNFGETLISAGISGILVSTTPIFSSALAYIFLKERFSKWNWLSSLVAFIGISIISISKDDYTTINVLGVFIILLASFSESLYFTFQKKYIEKYGFIAFTLYTIMASSPFMLIFIPEIINDIHGATFTSIVSVLYLAIFPTIIPYVLLAYIVKSVGVSDATMSLYLTPIVSLLLSYLLLDELPTTLAIIGGLITLLGVSLSNFFQNT
>WP_001038114.1|WP_001038114.1 2OG-Fe dioxygenase family protein 
MNKLREYGFVRYDLLKELNYEGIEFDYLELLNYFSDLPIDEYAPTLNRYRRYSRALILPGNDQIFWLPIQKINNSEYSVYFQGKFNPEFPESYRKFRPIDQHIQNNKLLNKIISSNFKKTFWNEEDKILPIHVGVHFVKLFVNDAFKKATSSPDCLHQDGEPFTFAHLIERKNVKGGTNVIASPQVVGKKPHEINNEDIIEIFELSKALESYGVHDTSVSHYVSAIEQDNKSNPATRSVILIDYQQTIVADINE
>WP_001045108.1|WP_001045108.1 staphyloferrin B ABC transporter substrate-binding protein SirA 
MNKVIKMLVVTLAFLLVLAGCSENSNKQSSDNKDKETTSIKHAMGTTEIKGKPKRVVTLYQGATDVAVSLGVKPVGAVESWTQKPKFEYIKNDLKDTKIVGQEPAPNLEEISKLKPDLIVASKVRNEKVYDQLSKIAPTVSTDTVFKFKDTTKLMGKALGKEKEAEDLLKKYDDKVAAFQKDAKAKYKDAWPLKASVVNFRADHTRIYAGGYAGEILNDLGFKRNKDLQKQVDNGKDIIQLTSKESIPLMNADHIFVVKSDPNAKDAALVKKTESEWTSSKEWKNLDAVKNNQVSDDLDEITWNLAGGYKSSLKLIDDLYEKLNIEKQSK
>WP_001045110.1|WP_001045110.1 staphyloferrin B ABC transporter substrate-binding protein SirA 
MNKVIKMLVVTLAFLLVLAGCSGNSKKQSSDNKDKETTSIKHAMGTTEIKGKPKRVVTLYQGATDVAVSLGVKPVGAVESWTQKPKFEYIKNDLKDTKIVGQEPAPNLEEISKLKPDLIVASKVRNEKVYDQLSKIAPTVSTDTVFKFKDTTKLMGKALGKEKEAEDLLKKYDDKVAAFQKDAKAKYKDAWPLKASVVNFRADHTRIYAGGYAGEILNDLGFKRNKDLQKQVDNGKDIIQLTSKESIPLMNADHIFVVKSDPNAKDAALVKKTESEWTSSKEWKNLDAVKNNQVSDDLDEITWNLAGGYKSSLKLIDDLYEKLNIEKQSK
>WP_001045111.1|WP_001045111.1 MULTISPECIES: staphyloferrin B ABC transporter substrate-binding protein SirA 
MNKVIKMLVVTLAFLLVLAGCSGNSNKQSSDNKDKETTSIKHAMGTTEIKGKPKRVVTLYQGATDVAVSLGVKPVGAVESWTQKPKFEYIKNDLKDTKIVGQEPAPNLEEISKLKPDLIVASKVRNEKVYDQLSKIAPTVSTDTVFKFKDTTKLMGKALGKEKEAEDLLKKYDDKVAAFQKDAKAKYKDAWPLKASVVNFRADHTRIYAGGYAGEILNDLGFKRNKDLQKQVDNGKDIIQLTSKESIPLMNADHIFVVKSDPNAKDAALVKKTESEWTSSKEWKNLDAVKNNQVSDDLDEITWNLAGGYKSSLKLIDDLYEKLNIEKQSK
>WP_001045113.1|WP_001045113.1 staphyloferrin B ABC transporter substrate-binding protein SirA 
MNKVIKMLVVTLAFLLVLAGCSGNSNKQSSDNKDKETTSIKHAMGTTEIKGKPKRVVTLYQGATDVAVSLGVKPVGAVESWTQKPKFEYIKNDLKDTKIVGQEPAPNLEEISKLKPDLIVASKVRNEKVYDQLSKIAPTVSTDTVFKFKDTTKLMGKALGKEKEAEDLLKKYDDKVAAFQKDAKAKYKDAWPLKASVVNFRADHTRIYAGGYAGEILNDLGFKRNKDLQKQVDNSKDIIQLTSKESIPLMNADHIFVVKSDPNAKDAALVKKTESEWTSSKEWKNLDAVKNNQVSDDLDEITWNLAGGYKSSLKLIDDLYEKLNIEKQSK
>WP_001045117.1|WP_001045117.1 MULTISPECIES: staphyloferrin B ABC transporter substrate-binding protein SirA 
MNKVIKMLVVTLAFLLVLAGCSGNSNKQSSDNKDKETTSIKHAMGTTEIKGKPKRVVTLYQGATDVAVSLGVKPVGAVESWTQKPKFEYIKNDLKDTKIVGQEPAPNLEEISKLKPDLIVASKVRNEKVYDQLSKIAPTVSTDTVFKFKDTTKLMGKALGKEKEAEDLLKKYDDKVAAFQKDAKAKYKDAWPLQASVVNFRADHTRIYAGGYAGEILNDLGFKRNKDLQKQVDNGKDIIQLTSKESIPLMNADHIFVVKSDPNAKDAALVKKTESEWTSSKEWKNLDAVKNNQVSDDLDEITWNLAGGYKSSLKLIDDLYEKLNIEKQSK
>WP_001045124.1|WP_001045124.1 MULTISPECIES: staphyloferrin B ABC transporter substrate-binding protein SirA 
MNKVIKMLVVTLAFLLVLAGCSGNSNKQSSDSKDKETTSIKHAMGTTEIKGKPKRVVTLYQGATDVAVSLGVKPVGAVESWTQKPKFEYIKNDLKDTKIVGQEPAPNLEEISKLKPDLIVASKVRNEKVYDQLSKIAPTVSTDTVFKFKDTTKLMGKALGKEKEAEDLLKKYDDKVAAFQKDAKAKYKDAWPLKASVVNFRADHTRIYAGGYAGEILNDLGFKRNKDLQKQVDNGKDIIQLTSKESIPLMNADHIFVVKSDPNAKDAALVKKTESEWTSSKEWKNLDAVKNNQVSDDLDEITWNLAGGYKSSLKLIDDLYEKLNIEKQSK
>WP_001049264.1|WP_001049264.1 MULTISPECIES: ATP-binding protein 
MNLKAPYAGLRDNLLLTKTGEVWAYYRVRSESISTANYDAKEESKKRMRYFLESIKGYQDFHFEMYDHDLDLRNKFKEISKDFDDEAFNVAEYYSKETIDVLEQELQMITHNSFVMGVKIRELADDAVTLKEILKSTLSDTAERIVSNFGFDVNLDDKILDKYKTFERDLADSFLGIGGERLTENELAYIIRKPFISNATHDVQEESSRRAITDIYNAVIDPTRLSVLEVENDNEKFYTTTVVVDDFPLDMEYTHLFEKAQNMPFPVECHVKAKIINNEKVKKKFDRAKINHKQQAKEKQDTGDSASEDVQDNLFVLNQMEREVTGSGVFIEWVFMFVIKSDDYRDCKRKAKRLMKRLKETQIYAVNPLADQLQLFYQCLHGNDLFINKYWLQRTTATGIAENLFGVSQSLGTKTGFYIGRIDKFIRSVSREEAVASSRDIILFSLLLAAKGIKGAVSDSPHVLITGQTGKGKSFLAKLLWIYTSFFKGQMLYWDPKSEFAEWFDRVTESKEMQEKYPLFINHLKTFKYVTLNYEDSTNYGCLDPIVFLDGIEANEMLKSVFDEIKSFENYHHIETAIYQAISDTVEERENGKKVGSLNVIEKLQNNEDEHVKNAGDLLFEKTQNNILKLVFSDGTNPALNIQEKATILQVKGLDMPKADDDTSSYSTSEKNGITLMLLIGKFLEKFGSRRDVQTTIFIDEGWAFSASRQGKKVGKRIKRTGRSENNSLVFITQSVKDKADDDGGNFGCHFAFDEKDEREDILKSLGLEYSKESPENMEMLKDLKKGQCIFSDFYGRVGKMVVHCPFEEMTEAFRTQEDSASSKAEEKFAM
>WP_001052503.1|WP_001052503.1 LysR family transcriptional regulator 
MNLNILKSFLVTSETKNLTKASELLNYSQSTVSTHIEKLEKQLDVKLFYRKKYGMELTEEGLAYVKYAKVILDSNSEYEREIKGLYNKKVNISINMQESQYLYRYYNKISEWLAEHPYVNLKFKSAHSNFYIKEEIANFKSDISLITDEKIINSNLTAIPITEERLIFVTNKEMKDFKLNDIQNHTLLVTEKGCSYREQLEKILYKYSFSTKQMIEFLGIESLKKHLKNSDGIALLPEFIVADELENKSLFQIDVDVDIPNLETTLIINPESSKQVLESFVKDVFL
>WP_001052505.1|WP_001052505.1 MULTISPECIES: LysR family transcriptional regulator 
MNLNILKSFLVTSETKNLTKASELLNYSQSTVSTHIEKLEKQLDVKLFYRKKYGMELTEEGLAYVKYAKVILDSNSEYEREIKGLYNKKVNISINMQESQYLYRYYNKISEWLAEHPYVNLKFKSAHSNFYIKEEIANFKSDISLITDEKIINSNLTAIPITEERLIFVTNKEMKDFKLNDIQNHTLLVTEKGCSYREQLEKILYKYSFSTKQMVEFLGIESLKKHLKNSDGIALLPEFIVADELENKSLFQIDVDVDIPNLETTLIINPESSKQVLESFVKDVFL
>WP_001052508.1|WP_001052508.1 MULTISPECIES: LysR family transcriptional regulator 
MNLNILKSFLVTSETKNLTKASELLNYSQSTVSTHIEKLERQLDVKLFYRKKYGMELTEEGLAYVKYAKVILDSNSEYEREIKGLYNKKVNISINMQESQYLYRYYNKISEWLAEHPYVNLKFKSAHSNFYIKEEIANFKSDISLITDEKIINSNLTAIPITEERLIFVTNKEMKDFKLNDIQNHTLLVTEKGCSYREQLEKILYKYSFSTKQMIEFLGIESLKKHLKNSDGIALLPEFIVADELQNKSLFQIDVDVDIPNLETTLIINPESSKQVLESFVKDVFL
>WP_001052509.1|WP_001052509.1 LysR substrate-binding domain-containing protein 
MNLNILKSFLVTSETKNLTKASELLNYSQSTVSTHIEKLERQLDVKLFYRKKYGMELTEEGLAYVKYAKVILDSNSEYEREIKGLYNKKVNISINMQESQYLYRYYNKISEWLAEHPYVNLKFKSAHSNFYIKEEIANFKSDISLITDEKIINSNLTAIPITEERLIFVTNKEMKDFKLNDIQNHTLLVTEKGCSYREQLEKILYKYSFSTKQMIEFLGIESLKKHLKNSDGIALLPEFIVTDELQNKSLFQIDVDVDIPNLETTLIINPESSKQVLESFVKDVFL
>WP_001052510.1|WP_001052510.1 MULTISPECIES: LysR family transcriptional regulator 
MNLNILKSFLVTSETKNLTKASELLNYSQSTVSTHIEKLERQLDVKLFYRKKYGMELTEEGLAYVKYAKVILDSNSEYEREIKGLYNKKVNISINMQESQYLYRYYNKISEWLAEHPYVNLKFKSAHSNFYIKEEIANFKSDISLITDEKIINSNLTAIPITEERLIFVTNKEMKDFKLNDIQNHTLLVTEKGCSYREQLEMILYKYSFSTKQMIEFLGIESLKKHLKNSGGIALLPEFIVADELENKSLFQIDVDVDIPNLETTLIINPESNKQVLESFVKDVFL
>WP_001066123.1|WP_001066123.1 IS21-like element helper ATPase IstB 
MNNSTNYKRLKANLEYLKMNQMINHLDDVIDFSIKNNLSFIDTLIKLSDYEIEIKEKNLIESMVKVAAFPFKKEISDFDFNFQPSINQQEIWDFTDLRFIEKYQNIVFLGSSGVGKTHLATGIGMAAAKNRVSTYFIKCHHLIENLRKAKLENRLENRLKHYSKYKLLIIDEIGYLPIGSEDAKLFFQLIDLRYEKKSTIFTTNINFNLWNEIFDDPKIANAILDRILHHSSVVKIKGKSYRLKDHSPKKEIT
>WP_001066124.1|WP_001066124.1 MULTISPECIES: IS21-like element helper ATPase IstB 
MNNSTNYKRLKANLEYLKMNQMINHLDDVIDFSIKNNLSFIDTLIKLSDYEIEIKEKNLIESMVKVAAFPFKKEISDFDFNFQPSINQQEIWDFTDLRFIEKYQNIVFLGSSGVGKTHLATGIGMAAAKNRVSTYFIKCHHLIENLRKAKLENRLENRLKHYSKYKLLIIDEIGYLPIGSEDAKLFFQLIDLRYEKKSTIFTTNINFNLWNEIFDDPKIANAILDRILHHSSVVKITGKSYRLKDHSPKKEIT
>WP_001072889.1|WP_001072889.1 DEAD/DEAH box helicase 
MNQLVNDTLSAWLLIESLSPGEVSFTAEDILLAENFKNGAKQAQLQSFDEYFEIWNDERFIISEEKSEIGEIIFKFYRHCFRYNEINLKIQDIFDDYSDIHNPNGTHCYGYTFNIDKHGKVIVDSIHIPMIMSALKEIEKNKNANIEEKFNDSVEKFVQKVKEILADEPINEFKLKKIDKAYDEYFSVLNSKKDGLFAHYVAIEYVKDSDLPQPEFNSFFISDIEKARKSPNQTLIDYIEGVEESQRIEVDENKEMFDKFLHPSRLPDGRWPSQTEFRLSLMQQLAVNQITSGNERISSVNGPPGTGKTTLLKDIFAHLVVERGKELAKLNNPKDAFVKTKIHETDDKYVYLLQESIAKYKMVVASSNNGAVENISKDLPKIEEIIRNPEKCKFPEYETAYANLAYELKDFAEIAEDLIGESAWGLFSGVFGKSTNINQVLDHMLKQDVNDIGFARLLQNENNRMGYHELMTEWQAHQRAFLEELKHVEMLKEESIRAYDVYKSCESYSKMEHELNSKKMNVKEKLNHLEIQISCDNKEIEDLDDRINYNTKQIETLNELIKSIKESNKGFINKLKAMFNSEEDESYKDHNKEKQQLLTQQLELEKCKKNKHEDLVSKLKEKEKLIKQLTKVQLQLDELNSQLQELEAYRIESKITIPEKDFWSDNNYDERQVTNLWTSDELQYRRAMLFLRAMILHKLLLIANNTTIYYAINDFKDRRKLIDANPDKVHNAWNVMHLIFPVVSTTFASFKSMYGGIPKDFIDYLFIDEAGQAIPQAAVGALYRSKKVVAVGDPIQIEPVVTLESHLIDNIRKNYHVPEYLVSKEASVQSVADNANQYGFWKSDATDSNQKTWIGIPLWVHRRCLKPMFTIAKQIAYNNKMVLPSNITNVGKTGWYDVKGNSVQKQFVKEHGEKVVGLLADDWIEAIKEGKNEPSSFVISPFSAVQQQIKRMLKQQLPTRIDIERTKINQWVDKSIGTVHTFQGKEAQKVYFVIGTDNTQDGAVNWSCEKPNLLNVAVTRAKKEFYVIGDMQRIQSKPFYETIFKERNVK
>WP_001075805.1|WP_001075805.1 M20 family metallopeptidase 
MNQQLIEALKSKEDKMIEIRRYLHQHPELSFHEDETAKYIAEFYKGKDVEVETNVGPRGIKVTIDSGKPGKTLAIRADFDALPITEDTGLSFASQNKGVMHACGHDAHTAYMLVLAETLAEMKDSFTGKVVVIHQPAEEVPPGGAKAMIENGVLDGVDHVLGVHVMSTMKTGKVYYRPGYVQTGRAFFKLKVQGKGGHGSSPHMANDAIVAGSYFVTALQTVVSRRLSPFETGVVTIGSFDGKGQFNVIKDVVEIEGDVRGLTDATKATIEKEIKRLSKGLEALYGVTCTLEYNDDYPALYNDPEFTEYVAKTLKEADLEFGVEICEPQPPSEDFAYYAKERPSAFIYTGAAVEDGEIYPHHHPKFNISEKSLLISAEAVGTVVLDYLKGDN
>WP_001075807.1|WP_001075807.1 MULTISPECIES: M20 family metallopeptidase 
MNQQLIEALKSKEDKMIEIRRYLHQHPELSFHEDETAKYIAEFYKGKDVEVETNVGPRGIKVTIDSGKPGKTLAIRADFDALPITEDTGLSFASQNKGVMHACGHDAHTAYMLVLAETLAEMKDSFTGKVVVIHQPAEEVPPGGAKAMIENGVLDGVDHVLGVHVMSTMKTGNVYYRPGYVQTGRAFFKLKVQGKGGHGSSPHMANDAIVAGSYFVTALQTVVSRRLSPFETGVVTIGSFDGKGQFNVIKDVVEIEGDVRGLTDATKATIEKEIKRLSKGLEALYGVTCTLEYNDDYPALYNDPEFTEYVAKTLKEADLEFGVEICEPQPPSEDFAYYAKERPSAFIYTGAAVEDGEIYPHHHPKFNISEKSLLISAEAVGTVVLDYLKGDN
>WP_001075808.1|WP_001075808.1 M20 family metallopeptidase 
MNQQLIEALKSKEDKMIEIRRYLHQHPELSFHEDETAKYIAEFYKGKDVEVETNVGPRGIKVTIDSGKPGKTLAIRADFDALPITEDTGLSFASQNKGVMHACGHDAHTAYMLVLAETLAEMKDSFTGKVVVIHQPAEEVPPGGAKAMIENGVLDGVDHVLGVHVMSTMKTGNVYYRPGYVQTGRAFFKLKVQGKGGHGSSPHMANDAIVAGSYFVTALQTVVSRRLSPFETGVVTIGSFDGKGQFNVIKDVVEIEGDVRGLTDATKATIEKEIKRLSKGLEALYGVTCTLEYNDDYPALYNDPEFTEYVAKTLKEADLEFGVEICEPQPPSEDFAYYAKERPSAFIYTGAAVEDGEIYPHHHPKFNISEKSLLISAEVVGTVVLDYLKGDN
>WP_001075809.1|WP_001075809.1 MULTISPECIES: M20 family metallopeptidase 
MNQQLIEALKSKEDKMIEIRRYLHQHPELSFHEDETAKYIAEFYKGKDVEVETNVGPRGIKVTIDSGKPGKTLAIRADFDALPITEDTGLSFASQNKGVMHACGHDAHTAYMLVLAETLAEMKDSFTGKVVVIHQPAEEVPPGGAKAMIENGVLDGVDHVLGVHVMSTMKTGNVYYRPGYVQTGRAFFKLKVQGKGGHGSSPHMANDAIVAGSYFVTALQTVVSRRLSPFETGVVTIGSFDGKGQFNVIKDVVEIEGDVRGLTDATKATIEKEIKRLSKGLEDMYGVTCTLEYNDDYPALYNDPEFTEYVAKTLKEANLDFGVEMCEPQPPSEDFAYYAKERPSAFIYTGAAVEDGEIYPHHHPKFNISEKSLLISAEAVGTVVLDYLKGDN
>WP_001075810.1|WP_001075810.1 M20 family metallopeptidase 
MNQQLIEALKSKEDKMIEIRRYLHQHPELSFHEDETAKYIAEFYKGKDVEVETNVGPRGIKVTIDSGKPGKTLAIRADFDALPITEDTGLSFASQNKGVMHACGHDAHTAYMLVLAETLAEMKDSFTGKVVVIHQPAEEVPPGGAKAMIENGVLDGVDHVLGVHVMSTMKTGNVYYRPGYVQTGRAFFKLKVQGKGGHGSSPHMANDAIVAGSYFVTALQTVVSRRLSPFETGVVTIGSFDGKGQFNVIKDVVEIEGDVRGLTDATKATIEKEIKRLSKGLEDMYGVTCTLEYNDDYPALYNDPEFTEYVAKTLKEANLEFGVEICEPQPPSEDFAYYAKERPSAFIYTGAAVEDGEIYPHHHPKFNISEKSLLISAEAVGTVVLDYLKGDN
>WP_001075811.1|WP_001075811.1 M20 family metallopeptidase 
MNQQLIEALKSKEDKMIEIRRYLHQHPELSFHEDETAKYIAEFYKGKDVEVETNVGPRGIKVTIDSGKPGKTLAIRADFDALPITEDTGLSFASQNKGVMHACGHDAHTAYMLVLAETLAEMKDSFTGKVVVIHQPAEEVPPGGAKAMIENGVLDGVDHVLGVHVMSTMKTGNVYYRTGYVQTGRAFFKLKVQGKGGHGSSPHMANDAIVAGSYFVTALQTVVSRRLSPFETGVVTIGSFDGKGQFNVIKDVVEIEGDVRGLTDATKATIEKEIKCLSKGLEALYGVTCTLEYNDDYPALYNDPEFTEYVAKTLKEADLEFGVEICEPQPPSEDFAYYAKERPSAFIYTGAAVEDGEIYPHHHPKFNISEKSLLISAEAVGTVVLDYLKGDN
>WP_001075812.1|WP_001075812.1 M20 family metallopeptidase 
MNQQLIEALKSKEDKMIEIRRYLHQHPELSFHEDETAKYIAEFYKGKDVEVETNVGPRGIKVTIDSGKPGKTLAIRADFDALPITEDTGLSFASQNKGVMHACGHDAHTAYMLVLAETLAEMKDSFTGKVVVIHQPAEEVPPGGAKAMIENGVLNGVDHVLGVHVMSTMKTGNVYYRPGYVQTGRAFFKLKVQGKGGHGSSPHMANDAIVAGSYFVTALQTVVSRRLSPFETGVVTIGSFDGKGQFNVIKDVVEIEGDVRGLTDATKATIETEIKRLSKGLEALYGVTCTLEYNDDYPALYNDPEFTEYVAKTLKEADLEFGVEICEPQPPSEDFAYYAKERPSAFIYTGAAVEDGEIYPHHHPKFNISEKSLLISAEAVGTVVLDYLKGDN
>WP_001075814.1|WP_001075814.1 MULTISPECIES: M20 family metallopeptidase 
MNQQLIEALKSKEDKMIEIRRYLHQHPELSFHEDETARYIAEFYKGKDVEVETNVGPRGIKVTIDSGKPGKTLAIRADFDALPITEDTGLSFASQNKGVMHACGHDAHTAYMLVLAETLAEMKDSFTGKVVVIHQPAEEVPPGGAKAMIENGVLDGVDHVLGVHVMSTMKTGNVYYRPGYVQTGRAFFKLKVQGKGGHGSSPHMANDAIVAGSYFVTALQTVVSRRLSPFETGVVTIGSFDGKGQFNVIKDVVEIEGDVRGLTDATKATIEKEIKRLSKGLEALYGVTCTLEYNDDYPALYNDPEFTEYVAKTLKEADLEFGVEICEPQPPSEDFAYYAKERPSAFIYTGAAVEDGEIYPHHHPKFNISEKSLLISAEAVGTVVLDYLKGDN
>WP_001075817.1|WP_001075817.1 M20 family metallopeptidase 
MNQQLIETLKSKEDKMIEIRRYLHQHPELSFHEDETAKYIAEFYKGKDVEVETNVGPRGIKVTIDSGKPGKTLAIRADFDALPITEDTGLSFASQNKGVMHACGHDAHTAYMLVLAETLAEMKDSFTGKVVVIHQPAEEVPPGGAKAMIENGVLDGVDHVLGVHVMSTMKTGNVYYRPGYVQTGRAFFKLKVQGKGGHGSSPHMANDAIVAGSYFVTALQTVVSRRLSPFETGVVTIGSFDGKGQFNVIKDVVEIEGDVRGLTDATKATIEKEIKRLSKGLEALYGVTCTLEYNDDYPALYNDPEFTEYVAKTLKEADLEFGVEICEPQPPSEDFAYYAKERPSAFIYTGAAVENGEIYPHHHPKFNISEKSLLISAEAVGTVVLDYLKGDN
>WP_001075819.1|WP_001075819.1 MULTISPECIES: M20 family metallopeptidase 
MNQQLIETLKSKEGKMIEIRRYLHQHPELSFHEDETAKYIAEFYKGKDVEVETNIGPRGIKVTIDSGKPGKTLAIRADFDALPITEDTGLSFASQNKGVMHACGHDAHTAYMLVLAETLAEMKDSFTGKVVVIHQPAEEVPPGGAKAMIENGVLDGVDHVLGVHVMSTMKTGNVYYRPGYVQTGRAFFKLKVQGKGGHGSSPHMANDAIVAGSYFVTALQTVVSRRLSPFETGVVTIGSFDGKGQFNVIKDVVEIEGDVRGLTDATKATIEKEIKRLSKGLEDMYGVTCTLEYNDDYPALYNDPEFTEYVAKTLKEADLEFGVEICEPQPPSEDFAYYAKERPSAFIYTGAAVEDGEIYPHHHPKFNISEKSLLISAEAVGTVVLDYLKGDN
>WP_001075820.1|WP_001075820.1 MULTISPECIES: M20 family metallopeptidase 
MNQQLIETLKSKEGKMIEIRRYLHQHPELSFHEDETAKYIAEFYKGKDVEVETNIGPRGIKVTIDSGKPGKTLAIRADFDALPITEDTGLSFASQNKGVMHACGHDAHTAYMLVLAETLAEMKDSFTGKVVVIHQPAEEVPPGGAKAMIENGVLDGVDHVLGVHVMSTMKTGNVYYRPGYVQTGRAFFKLKVQGKGGHGSSPHMANDAIVAGSYFVTALQTVVSRRLSPFETGVVTIGSFDGKGQFNVIKDVVEIEGDVRGLTDATKATIETEIKRLSKGLEALYGVTCTLEYNDDYPALYNDPEFTEYVAKTLKEANLDFGVEICEPQPPSEDFAYYAKERPSAFIYTGAAVEDGEIYPHHHPKFNISEKSLLISAEAVGTVVLDYLKGDN
>WP_001075821.1|WP_001075821.1 MULTISPECIES: M20 family metallopeptidase 
MNQQLIETLKSKEGKMIEIRRYLHQHPELSFHEDETAKYIAEFYKGKDVEVETNVGPRGIKVTIDSGKPGKTLAIRADFDALPITEDTGLSFASQNKGVMHACGHDAHTAYMLVLAETLAEMKDSFTGKVVVIHQPAEEVPPGGAKAMIENGALDGVDHVLGVHVMSTMKTGNVYYRPGYVQTGRAFFKLKVQGKGGHGSSPHMANDAIVAGSYFVTALQTVVSRRLSPFETGVVTIGSFDGKGQFNVIKDVVEIEGDVRGLTDATKATIEKEINRLSKGLEDMYGVTCTLEYNDDYPALYNDPEFTEYVAKTLKEADLEFGVEICEPQPPSEDFAYYAKERPSAFIYTGAAVEDGEIYPHHHPKFNISEKSLLISAEAVGTVVLDYLKGDN
>WP_001075822.1|WP_001075822.1 M20 family metallopeptidase 
MNQQLIETLKSKEGKMIEIRRYLHQHPELSFHEDETAKYIAEFYKGKDVEVETNVGPRGIKVTIDSGKPGKTLAIRADFDALPITEDTGLSFASQNKGVMHACGHDAHTAYMLVLAETLAEMKDSFTGKVVVIHQPAEEVPPGGAKAMIENGVLDGVDHVLGVHVMSTMKTGNVYYRPGYVQTGRAFFKLKVQGKGGHGSSPHMANDAIVAGSYFVTALQTVVSRRLNPFETGVVTIGSFDGKGQFNVIKDVVEIEGDVRGLTDATKATIEKEIKRLSKGLEDMYGVTCTLEYNDDYPALYNDPEFTEYVAKTLKEANLDFGVEMCEPQPPSEDFAYYAKERPSAFIYTGAAVENGETYPHHHPKFNISEKSLLISAEAVGTVVLDYLKGDN
>WP_001075824.1|WP_001075824.1 amidohydrolase 
MNQQLIETLKSKEGKMIEIRRYLHQHPELSFHEDETAKYIAEFYKGKDVEVETNVGPRGIKVTIDSGKPGKTLAIRADFDALPITEDTGLSFASQNKGVMHACGHDAHTAYMLVLAETLAEMKDSFTGKVVVIHQPAEEVPPGGAKAMIENGVLDGVDHVLGVHVMSTMKTGNVYYRPGYVQTGRAFFKLKVQGKGGHGSSPHMANDAIVAGSYFVTALQTVVSRRLSPFETGVVTIGSFDGKGQFNVIKDVVEIEGDVRGLTDATKATIEKEIKRLSKGLEDMYGVTCTLEYNDDYPALYNDPEFTEYVAKTLKEADLEFGVEICEPQPPSEDFAYYAKERPSAFIYTGAAVEDGEIYPHHHPKFNISEKSLLISAEAVGTVVLDYLKGDN
>WP_001075826.1|WP_001075826.1 MULTISPECIES: M20 family metallopeptidase 
MNQQLIETLKSKEGKMIEIRRYLHQHPELSFHEDETAKYIAEFYKGKDVEVETNVGPRGIKVTIDSGKPGKTLAIRADFDALPITEDTGLSFASQNKGVMHACGHDAHTAYMLVLAETLAEMKDSFTGKVVVIHQPAEEVPPGGAKTMIENGVLDGVDHVLGVHVMSTMKTGKVYYRPGYVQTGRAFFKLKVQGKGGHGSSPHMANDAIVAGSYFVTALQTVVSRRLSPFETGVVTIGSFDGKGQFNVIKDVVEIEGDVRGLTDATKATIEKEIKRLSKGLEDMYGVTCTLEYNDDYPALYNDPEFTEYVAKTLKEANLDFGVEMCEPQPPSEDFAYYAKERPSAFIYTGAAVENGEIYPHHHPKFNISEKSLLISAEAVGTVVLDYLKGDN
>WP_001078455.1|WP_001078455.1 N-
MNREMLYLNRSDIEQAGGNHSQVYVDALTEALTAHAHNDFVQPLKPYLRQDPENGHIADRIIAMPSHIGGEHAISGIKWIGSKHDNPSKRNMERASGVIILNDPETNYPIAVMEASLISSMRTAAVSVIAAKHLAKKGFKDLTIIGCGLIGDKQLQSMLEQFDHIERVFVYDQFSEACARFVDRWQQQRPEINFIATENAKEAVSNGEVVITCTVTDQPYIEYDWLQKGAFISNISIMDVHKEVFIKADKVVVDDWSQCNREKKTINQLVLEGKFSKEALHAELGQLVIGDIPGREDDDEIILLNPMGMAIEDISSAYFIYQQAQQQNIGTTLNLY
>WP_001078456.1|WP_001078456.1 MULTISPECIES: N-
MNREMLYLNRSDIEQAGGNHSQVYVDALTEALTAHAHNDFVQPLKPYLRQDPENGHIADRIIAMPSHIGGEHAISGIKWIGSKHDNPSKRNMERASGVIILNDPETNYPIAVMEASLISSMRTAAVSVIAAKHLAKKGFKDLTIIGCGLIGDKQLQSMLEQFDHIERVFVYDQFSEACARFVDRWQQQRPEINFIATENAKEAVSNGEVVITCTVTDQPYIEYDWLQKGAFISNISIMDVHKEVFIKADKVVVDDWSQCNREKKTINQLVLEGKFSKEALHAELGQLVTGDIPGREDDDEIILLNPMGMAIEDISSAYFIYQQAQQQNIGTTLNLY
>WP_001078458.1|WP_001078458.1 MULTISPECIES: N-
MNREMLYLNRSDIEQAGGNHSQVYVDALTEALTAHAHNDFVQPLKPYLRQDPENGHIADRIIAMPSHIGGEHAISGIKWIGSKHDNPSKRNMERASGVIILNDPETNYPIAVMEASLISSMRTAAVSVIAAKHLAKKGFKDLTIIGCGLIGDKQLQSMLEQFDHIERVFVYDQFSEACARFVDRWQQQRPEINFIATENAKEAVSNGEVVITCTVTDQPYIEYDWLQKGAFISNISIMDVHKEVFIKADKVVVDDWSQCNREKKTINQLVLEGKFSKEALHAELGQLVTGDVPGREDDDEIILLNPMGMAIEDISSAYFIYQQAQQQNIGTTLNLY
>WP_001078459.1|WP_001078459.1 N-
MNREMLYLNRSDIEQAGGNHSQVYVDALTEALTAHAHNDFVQPLKPYLRQDPENGHIADRIIAMPSHIGGEHAISGIKWIGSKHDNPSKRNMERASGVIILNDPETNYPIAVMEASLISSMRTAAVSVIAAKHLAKKGFKDLTIIGCGLIGDKQLQSMLEQFDHIERVFVYDQFSEACARFVDRWQQQRPEINFIATENAKEAVSNGEVVITCTVTDQSYIEYDWLQKGAFISNISIMDVHKEVFIKADKVVVDDWSQCNREKKTINQLVLEGKFSKEALHAELGQLVTGDIPGREDDDEIILLNPMGMAIEDISSAYFIYQQAQQQNIGTTLNLY
>WP_001078461.1|WP_001078461.1 MULTISPECIES: N-
MNREMLYLNRSDIEQAGGNHSQVYVDALTEALTAHAHNDFVQPLKPYLRQDPENGHIADRIIAMPSHIGGEHAISGIKWIGSKHDNPSKRNMERASGVIILNDPETNYPIAVMEASLISSMRTAAVSVIAAKHLAKKGFKDLTIIGCGLIGDKQLQSMLEQFDHIKRVFVYDQFSEACARFVDRWQQQRPEINFIATENAKEAVSNGEVVITCTVTDQPYIEYDWLQKGAFISNISIMDVHKEVFIKADKVVVDDWSQCNREKKTINQLVLEGKFSKEALHAELGQLVTGDIPGREDDDEIILLNPMGMAIEDISSAYFIYQQAQQQNIGTTLNLY
>WP_001094394.1|WP_001094394.1 MULTISPECIES: F0F1 ATP synthase subunit epsilon 
MNTLNLDIVTPNGSVYNRDNVELVVMQTTAGEIGVMSGHIPTVAALKTGFVKVKFHDGTEYIAVSDGFVEVRKDKVSIIVQTAETAREIDVERAKLAKARAESHLENDDDNTDIHRAERALERANNRLRVAELK
>WP_001100493.1|WP_001100493.1 MULTISPECIES: TetR/AcrR family transcriptional regulator C-terminal domain-containing protein 
MNVGDLRVVKTRASIKKAFMTLLFEKDFDTISIKEITEFAQIGRKTFYLHYIDKYDLLDQIVSEKLIELEQISEAKKSLGIQEGTQLWFEFFENNRTFFMKIFNINNASNYKKKLLHFIEEEFKKKVPTRVATEKGLDYDLYINFISNGIIGLLDIYLNSSENTEEQEKITLQVSRLLSLYDLI
>WP_001100495.1|WP_001100495.1 TetR/AcrR family transcriptional regulator C-terminal domain-containing protein 
MNVGDLRVVKTRASIKKAFMTLLFEKDFDTISIKEITEFAQIGRKTFYLHYIDKYDLLDQIVSEKLTELEQISEAKKSLGIQEGTQLWFEFFENNRTFFMKIFNINNASNYKKKLLHFIEEEFKKKVPTRVATEKGLDYDLYINFISNGIIGLLDIYLNSSENTEEQEKITLQVSRLLSLYDLI
>WP_001100496.1|WP_001100496.1 TetR/AcrR family transcriptional regulator C-terminal domain-containing protein 
MNVGDLRVVKTRASIKKAFTTLLFEKDFDTISIKEITEFAQIGRKTFYLHYIDKYDLLDQIVSEKLIELEQISEAKKSLGIQEGTQLWFEFFENNRTFFMKIFNINNASNYKKKLLHFIEEEFKKKVPTRVATEKGLDYDLYINFISNGIIGLLDIYLNSSENTEEQEKITLQVSRLLSLYDLI
>WP_001105087.1|WP_001105087.1 MULTISPECIES: persulfide-sensing transcriptional repressor CstR 
MNYDKKMINRINRIQGQLNGIIKMMEEGKDCKDVITQISASKSSLQRLMGIIISENLIECVKAAADDEESSQELINEAVNLLVKSK
>WP_001105089.1|WP_001105089.1 MULTISPECIES: persulfide-sensing transcriptional repressor CstR 
MNYDKKMINRINRIQGQLNGIIKMMEEGKDCKDVITQISASKSSLQRLMSIIISENLIECVKAAADDEESSQELINEAVNLLVKSK
>WP_001151814.1|WP_001151814.1 MULTISPECIES: PLP-dependent aminotransferase family protein 
MAKYKDIASDIRDKIITGDWFYGMKIPSHRQLAIQYNVNRVTIIKSIELLEAEGFIYTKVGSGTYVNDYLNEAHITNKWSEMMLWSSQQRSQYTVQLINKIETDDSYIHISKGELGISLMPHIQLKKAMSNTASHIEDLSFGYNNGYGYIKLRDIIVERMSKQGINVGRENVMITSGALHAIQLLSIGFLGQDAIIISNTPSYIHSTNVFEQLNFRHIDVPYNQINEIDTIIDRFINFKNKAIYIEPRFNNPTGRSLTNEQKKNIITYSERHNIPIIEDDIFRDIFFSDPTPSIKTYDKLGKVIHISSFSKTIAPAIRIGWIVASEKIIEQLADVRMQIDYGSSILSQMVVYEMLKNKSYDKHLVKLRYVLKDKRDFMLNILNNLFKDIAHWEVPSGGYFVWLVFKIDIDIKYLFYELLSKEKILINPGYIYGSKEKSIRLSFAFESNENIKHALYKIYTYVKKV
>WP_001151816.1|WP_001151816.1 PLP-dependent aminotransferase family protein 
MAKYKDIASDIRDKIITGDWFYGMKIPSHRQLAIQYNVNRVTIIKSIELLEAEGFIYTKVGSGTYVNDYLNEAHITNKWSEMMLWSSQQRSQYTVQLINKIETDDSYIHISKGELGISLMPHIQLKKAMSNTASHIEDLSFGYNNGYGYIKLRDIIVERMSKQGINVGRENVMITSGALHAIQLLSIGFLGQDAIIISNTPSYIHSTNVFEQLNFRHIDVPYNQINEINTIIDRFINFKNKAIYIEPRFNNPTGRSLTNEQKQNIITYSERHNIPIIEDDIFRDIFFSDPTPAIKTYDKLGKVIHISSFSKTIAPAIRIGWIVASEKIIEQLADVRMQIDYESSILSQMVVYEMLKNKSYDKHLVKLRYVLKDKRDFMLNILNNLFKDIAHWEVPSGGYFVWLVFKIDIDIKYLFYELLSKEKILINPGYIYGSKEKSIRLSFAFESNENIKHALYKIYTYVKKV
>WP_001179388.1|WP_001179388.1 MULTISPECIES: staphyloferrin B biosynthesis protein SbnC 
MQNHTAVNTAQTIILRDLVDALLFEDIAGIVSNSDITKENGQTLLIYERETQQIKIPVYFSALNMFRYESSQPITIEGRASKQPLTAAEFWQTIANMNCDLSHEWEVARVEEGLTTAATQLAKQLSELDLASHPFVMSEQFASLKDRPFHPLAKEKRGLREADYQVYQAELNQSFPLMVAAVKKTHMIHGDTANIDELENLTAPIKEQATDMLNDQGLSIDDYVLFPVHPWQYQHILPNVFAKEISEKLVVLLPLKFGDYLSSSSMRSLIDIGAPYNHVKVPFAMQSLGALRLTPTRYMKNGEQAEQLLRQLIEKDEALAKYVMVCDETAWWSYMGQDNDIFKDQLGHLTVQLRKYPEVLAKNDTQQLVSMAALAANDRTLYQMICGKDNISKNDVMTLFEDIAQVFLKVTLSFMQYGALPELHGQNILLSFEDGRVQKCVLRDHDTVRIYKPWLTAHQLSLPKYVVREDTPNTLINEDLETFFAYFQTLAVSVNLYAIIDAIQDLFGVSEHELMSLLKQILKNEVATISWVTTDQLAVRHILFDKQTWPFKQILLPLLYQRDSGGGSMPSGLTTVPNPMVTYD
>WP_001179389.1|WP_001179389.1 MULTISPECIES: staphyloferrin B biosynthesis protein SbnC 
MQNHTAVNTAQTIILRDLVDALLFEDIAGIVSNSDITKENGQTLLIYERETQQIKIPVYFSALNMFRYESSQPITIEGRASKQPLTADEFWQTIANMNCDLSHEWEVARVEEGLTTAATQLAKQLSELDLASHPFVMSEQFASLKDRPFHPLAKEKRGLREADYQVYQAELNQSFPLMVAAVKKTHMIHGDTANIDELENLTAPIKEQATDMLHDQGLSIDDYVLFPVHPWQYQHILPNVFAKEISEKLVVLLPLKFGDYLSSSSMRSLIDIGAPYNHVKVPFAMQSLGALRLTPTRYMKNGEQAEQLLRQLIEKDEALAKYVTVCDETAWWSYMGQDNDIFKDQLGHLTVQLRKYPEVLAKNDTQQLVSMAALAANNRTLYQMICGKDNISKNDVMTLFEDIAQVFLKVTLSFMQYGALPELHGQNILLSFEDGRVQKCVLRDHDTVRIYKPWLTAHQLSLPKYVVREDTPNTLINEDLETFFAYFQTLAVSVNLYAIIDAIQDLFGVSEHELMSLLKQILKNEVATISWVTTDQLAVRHILFDKQTWPFKQILLPLLYQRDSGGGSMPSGLTTVPNPMVTYD
>WP_001179390.1|WP_001179390.1 staphyloferrin B biosynthesis protein SbnC 
MQNHTAVNTAQTIILRDLVDALLFEDIAGIVSNSEITKENGQTILIYERETQQIKIPVYFSALNMFRYESSQPITIEGRASKQPLTAAEFWQTIANMNCDLSHEWEVARVEEGLTTAATQLAKQLSELDLASHPFVMSEQFASLKDRPFHPLAKEKRGLREADYQVYQAELNQSFPLMVAAVKKTHMIHGDTANIDELENLTAPIKEQATDMLNDQGLSIDDYVLFPVHPWQYQHILPNVFAKEISEKLVVLLPLKFGDYLSSSSMRSLIDIGAPYNHVKVPFAMQSLGALRLTPTRYMKNGEQAEQLLRQLIEKDEALAKYVMVCDETAWWSYMGQDNDIFKDQLGHLTVQLRKYPEVLAKNDTQQLVSMAALAANDRTLYQMICGKDNISKNDVMTLFEDIAQVFLKVTLSFMQYGALPELHGQNILLSFEDGRVQKCVLRDHDTVRIYKPWLTAHRLSLPKYVVREDTPNTLINEDLETFFAYFQTLAVSVNLYAIIDAIQDLFGVSEHELMSLLKQILKNEVATISWVTTDQLAVRHILFDKQTWPFKQILLPLLYQRDSGGGSMPSGLTTVPNPMVTYD
>WP_001179393.1|WP_001179393.1 staphyloferrin B biosynthesis protein SbnC 
MQNHTAVNTAQTIILRDLVDALLFEDIAGIVSNSEITKENGQTILIYERETQQIKIPVYFSALNMFRYESSQPITIEGRASKQPLTAAEFWQTIANVNCDLSHEWEVARVEEGLTTAATQLAKQLSELDLASHPFVMSEQFASLKDRPFHPLAKEKRGLREVDYQVYQAELNQSFPLMVAAVKKTHMIHGDTANIDELENLTAPIKEQATDMLNDQGLSIDDYVLFPVHPWQYQHILPNVFAKEISEKLVVLLPLKFGDYLSSSSMRSLIDIGAPYNHVKVPFAMQSLGALRLTPTRYMKNGEQAEQLLRQLIEKDEALAKYVMVCDETAWWSYMGQDNDIFKDQLGHLTVQLRKYPEVLAKNDTQQLVSMAALAANDRTLYQMICGKDNISKNDVMTLFEDIAQVFLKVTLSFMQYGALPELHGQNILLSFEDGRVQKCVLRDHDTVRIYKPWLTAHQLSLPKYVVREDTPNTLINEDLETFFAYFQTLAVSVNLYAIIDAIQDLFGVSEHELMSLLKQILKNEVATISWVTTDQLAVRHILFDKQTWPFKQILLPLLYQRDSGGGSMPSGLTTVPNPMVTYD
>WP_001179404.1|WP_001179404.1 staphyloferrin B biosynthesis protein SbnC 
MQNHTAVNTAQTIILRDLVDALLFEDIAGIVSNSEITKENGQTILIYKRETQQIKIPVYFSALNMFRYESSQPITIEGRTSKQPLTAAEFWQTIVKMNRDLSHEWEVARVEEGLTTAATQLAKQLSELDLASHPFVMSEQFASLKDRPFHPLAKEKRGLREADYQVYQAELNQSFPLMVAAVKKTHMIHGDTANIDELENLTAPIKEQATDMLHDQGLSIDDYVLFPVHPWQYQHILPNVFAKEISEKLVVLLPLKFGDYLSSSSMRSLIDIGAPYNHVKVPFAMQSLGALRLTPTRYMKNGEQAERLLRQLIEKDAMLAKYVTVCDETAWWSYMGQDNDIFKDQLGHLTVQLRKYPEVLAKNDTQQLVSMAALAANDRTLYQMICGKDNISKNDVMMLFEDIAQVFLKVTLSFMQYGALPELHGQNILLSFEDGRVQKCVLRDHDTVRIYKPWLTAHHLSLPKYVVREDTPNTLINEDLETFFAYFQTLAVSVNLYAIIDAIQDLFGVSEHELMSLLKQILKNEVATISWVTTDQLAVRHILFDKQTWPFKQILLPLLYQRDSGGGSMPSGLTTVPNPMVTYD
>WP_001179407.1|WP_001179407.1 MULTISPECIES: staphyloferrin B biosynthesis protein SbnC 
MQNHTAVNTAQTIILRDLVDALLFEDIAGIVSNSEITKENGQTILIYKRETQQIKIPVYFSALNMFRYESSQPITIERRTSKQPLTAAEFWQTIANMNCDLSHEWEVARVEEGLTTAATQLAKQLSELDLASHPFVMSEQFASLKDRPFHPLAKEKRGLREADYQVYQAELNQSFPLMVAAVKKTHMIHGDTANIDELENLTAPIKEQATDMLNDQGLSIDDYVLFPVHPWQYQHILPNVFAKEISEKLVVLLPLKFGDYLSSSSMRSLIDIGAPYNHVKVPFAMQSLGALRLTPTRYMKNGEQAEQLLRQLIEKDEALAKYVMVCDETAWWSYMGQDNDIFKDQLGHLTVQLRKYPEVLAKNDTQQLVSMAALAANNRTLYQMICGKDNISKNDVMTLLEDIARVFLKVTLSFMQYGALPELHGQNILLSFEDGRVQKCVLRDHDTVRIYKPWLTAHQLSLPKYVVREDTPNTLINEDLETFFAYFQTLAVSVNLYAIIDAIQDLFGVSEHELMSLLKQILKNEVATISWVTTDQLAVRHILFDKQTWPFKQILLPLLYQRDSGGGSMPSGLTTVPNPMVTYD
>WP_001179411.1|WP_001179411.1 staphyloferrin B biosynthesis protein SbnC 
MQNHTAVNTAQTIILRDLVDALLFEDIAGIVSNSEITKENGQTLLIYERETQQIKIPVYFSALNMFRYESSQPITIEGRASKQPLTAAEFWQTIANMNCDLSHEWEVARVEEGLTTAATQLAKQLSELDLASHPFVMSEQFASLKDRPFHPLAKEKRGLREVDYQVYQAELNQSFPLMVAAVKKTHMIHGDTANIDELENLTAPIKEQATDMLNDQGLSIDDYVLFPVHPWQYQHILPNVFAKEISEKLVVLLPLKFGDYLSSSSMRSLIDIGAPYNHVKVPFAMQSLGALRLTPTRYMKNGEQAEQLLRQLIEKDEALAKYVMVCDETAWWSYMGQDNDIFKDQLGHLTVQLRKYPEVLAKNDTQQLVSMAALAANDRTLYQMICGKDNISKNDVMTLFEDIAQVFLKVTLSFMQYGALPELHGQNILLSFEDGRVQKCVLRDHDTVRIYKPWLTAHQLSLPKYVVREDTPNTLINEDLETFFAYFQTLAVSVNLYAIIDAIQDLFGVSEHELMSLLKQILKNEVATISWVTTDQLAVRHILFDKQTWPFKQILLPLLYQRGSGGGSMPSGLTTVPNPMVTYD
>WP_001181358.1|WP_001181358.1 methyltransferase domain-containing protein 
MQNRNDFIEKLLDRAQIKDGMRVLDIGCATGEVTQLIAKRVGANGEVVGVDVNESLLKIANENNQYNNVSYQYSDIYQLPETMGHFDAIVGRRVLMYLPDAEKCLQILKSILKPEGILCFQESDAINTGVGADALPLHQSAIQWIWETVKQEGGNIHIGQNLYNLFNNNGMHVVDYFAEAVIQTSMDNDLAWLVDVMLPRMKAHGVINDDFSLDEFKSNLEQEAINNQCAFIRDMAFGIIGKA
>WP_001181416.1|WP_001181416.1 staphyloferrin B biosynthesis protein SbnC 
MQNRTAVNTAQTIILRDLVDALLFEDIAGIVSNSEITKENGQTILIYKRETQQIKIPVYFSALNMFRYESSQPITIEGRTSKQPLTAAEFWQTIVKMNRDLSHEWEVARVEEGLTTAATQLAKQLSELDLASHPFVMSEQFASLKDRPFHPLAKEKRGLREADYQVYQAELNQSFPLMVAAVKKTHMIHGDTANIDELENLTAPIKEQATDMLNDQGLSIDDYVLFPVHPWQYQHILPNVFAKEISEKLVVLLPLKFGDYLSSSSMRSLIDIGAPYNHVKVPFAMQSLGALRLTPTRYMKNGEQAEQLLRQLIEKDEALAKYVMVCDETAWWSYMGQDNDIFKDQLGHLTVQLRKYPEVLAKNDTQQLVSMAALAANNRTLYQMICGKDNISKNDVMTLFEDIARVFLKVTLSFMQYGALPELHGQNILLSFEEGRVQKCVLRDHDTVRIYKPWLTAHQLSLPKYVVREDTPNTLINEDLETFFAYFQTLAVSVNLYAIIDAIQDLFGVSEHELMSLLKQILKNEVATISWVTTDQLAVRHILFDKQTWPFKQILLPLLYQRDSGGGSMPSGLTTVPNPMVTYD
>WP_001224379.1|WP_001224379.1 MULTISPECIES: hypothetical protein 
MRKEIEALIFSDVSSYDIYVNTGVNQGLIGDIKDGYLTIDSMPYIDAERLYHFAMERKSLVTN
>WP_001225809.1|WP_001225809.1 staphylococcal enterotoxin type Z 
MRKIFILITLLFGYSSYSLLEARAETQNDPNISELNKSSQYTGSWHNIWYLYNSDPVNAKKIKLSDKFLSHDFIVPINNPGHYDYVKTELKDSTMASSFDGKEVDIFGVNYFDQCYFSNENIQCDSNQGGGSKKTCMYGGITLNENNTNNRIQPIVVKVYENDSVTLSFDINIDKETVTIQELDYKVRNKLISKINLYHLGGTSYETGYIKFIENGNRYYWYDMMPDPGFTQSKYLMIYRGNETVESAKTEIEVHLTKK
>WP_001251200.1|WP_001251200.1 MULTISPECIES: FtsK/SpoIIIE domain-containing protein 
MAMNEIALFKGVRIQPYQKYIDFMFAGVLAFIFLVYRIYILFIDYKSVNKKLDILTLFAYFKPHLLYLLIGTAIIFVICKLIAQFLIRFKTKDLAEMIETQGFHNRTVIKKTTEYIPIDYKQTEYDYYPTMFYKRGKKTFVIHIKKDGSRFQDNYLELETIIEPMFNSELVEKKHIGRYLRYEFMPLKYKKRIVMNGEQESNTIFYDTKIAITHQITWDFVKAPHGLVTGITGGGKTYFLFYVIRELFRRHSEVRLLDPKVSDLSFMKRVIGDDKVADTKGQILKQLREANNEMEERFRLMNDSSDYKIGNDFRNFDMRPYFIIFDEVTAFTSTLDKKELQEMNDYLINIIMKGRQAGVFMFLTAQRPDADVIKGNVRDQLGLRVSLGNLSNDGYRMTFGQTDKEFQTIHDSDIGRGYISILGQYNEPILFDAPLMEQYDFVEDVKQILNKE
>WP_001566849.1|WP_001566849.1 MULTISPECIES: helicase C-terminal domain-containing protein 
MKEKELTSIIIVRLPFPVPDPVIKRKSKLLGNIEKVIVSEMIMKFKQGTGRLIRTAKDRGLLTILDLRMNDKNYRHRELILNSIPIKNEINESDVINFLTSL
>WP_001566851.1|WP_001566851.1 MULTISPECIES: alpha/beta hydrolase 
MKQSVNFKSKTNLLAANLYTPEQFDESKKYPSITVCHPGGGVKEQTAGMYAEKLAEFGYVTVVYDASHQGESEGSPRYLEDPFARTEDVRASVDYLTTLDFVDNDRIGALGVCAGGGYTVSAARTECRIKALATVSMVDIGALFRKGPGDVVSIDDQLAFMTQVADQRTAEANGADYGITGYVPEEIDDSMPENSTMVQGHDYYLTARGQHKNAPNKLLLRSFSEVLTFAPFTYIDELLTQPFLAIAGTEADTIEYSVDAVEKAAGDNNELYKIEGASHVDLYDIPEYVNQVLPKLESFYKETL
>WP_001566853.1|WP_001566853.1 MULTISPECIES: methyltransferase domain-containing protein 
MFMQNRNDFIEKLLDRAQIEEGMRVLDIGCATGEVTQLIAKRVGTNGEVVGVDVNESLLKIANENNQYNNVSYQSSDIYQLPETMGHFDAIVGRRVLMYLPDAEKCLQILKSILKPEGILCFQESDAINAGVGADTLSLHQSAIQWIWETVKQEGGNIHIGQNLYNLFNNNGMHVVDYFAEVVIQTSMDNDLAWLVDVMLQRMKAHGVINDDFSLDEFKSNLEQEAINNQCAFIRDMAFGIIGKA
>WP_001566861.1|WP_001566861.1 MULTISPECIES: hypothetical protein 
MFEEYKKIDDLENAYEIELKRIDREIQNLNDLKYHLRRENEQSYDAFLYLKNKMNYSEESNAKVRRLVEEFDYEADTYIRQKELKLEDYKEEIRREYIQQSEKIMEAK
>WP_001566864.1|WP_001566864.1 staphylococcal protein A 
MKKKNIYSIRKLGVGIASVTLGTLLISGGVTPAANAAQHDEAQQNAFYQVLNMPNLNADQRNGFIQSLKDDPSQSANVLGEAQKLNDSQAPKADAQQNNFNKDQQSAFYEILNMPNLNEAQRNGFIQSLKDDPSQSTNVLGEAKKLNESQAPKADNNFNKEQQNAFYEILNMPNLNEEQRNGFIQSLKDDPSQSANLLSEAKKLNESQAPKADNKFNKEQQNAFYEILHLPNLNEEQRNGFIQSLKDDPSQSANLLAEAKKLNDAQAPKADNKFNKEQQNAFYEILHLPNLTEEQRNGFIQSLKDDPSVSKEILAEAKKLNDAQAPKEEDNNKPGKEDGNKPGKEDNNKPGKEDNNKPGKEDGNKPGKEDNKKPGKEDGNGVHVVKPGDTVNDIAKANGTTADKIAADNKLADKNMIKPGQELVVDKKQPANHADANKAQALPETGEENPFIGTTVFGGLSLALGAALLAGRRREL
>WP_001621787.1|WP_001621787.1 MULTISPECIES: hypothetical protein 
MLISLVIPVFALLVIGGIIWVIIEGIVHISKKNKAIDNFFNKVNKVSETYKFATTFLFLILATAGISQFYLYYIVSAFLFWLVIFTFGIAGIIFLMPYGLCFLPLYTQKKKKQTFKKYMVYTTIGLSICLGLSLVLVYTTKIYMDEGGVRYYYGSFVMKQAGGYAYLALAVLSTLLIVAKKATNKNKEIETVDNTNITER
>WP_001641276.1|WP_001641276.1 MULTISPECIES: tandem-type lipoprotein 
MMKRLNKLVLYISFLILIISIVAGCGTGKEAEIKKSFEKTLSMYPIKNLEDLYDKEGYRDDEFDKNDKGTWTISSEMAIQKKGEALNIKGMVLKLNRNTRSAKGFYYVNAIKKDENGRPLDNQIEYPVKMIDNKIIPTKDIKDEKIKKEIENFKFFAQYGNFKDLTKYKGGDISYNPEAPIYSAKYQLTNDDYNVKQLRKRYDIPTNKAPKLLLKGSGNLDGSSVGYKKIEFTFVEKKGENTYFTANLHFKPSNDE
>WP_001656294.1|WP_001656294.1 tandem-type lipoprotein, partial 
KNLEDLYDKEGYRDDEFDKNDKGTWIIGSEMATQNKGEALKVKGMVLYMNRNTKTTKGYYYVNAIKNDKDGRPQENEKRYPVKMVDNKIIPTKEIKDKNIKKEIENFKFFVQYGNFKDLSKYKDGDISYNPEVPSYSAKYQLTNDDYNVKQLRKRYDIPTNKAPKLLLKGTGNLKGSSVGYKDIEFTFVEKKEENIYFSDGLIFKPSEDK
>WP_001670226.1|WP_001670226.1 MULTISPECIES: oleate hydratase 
MYYSYGNYEAFARPKKPENVENKSAYLIGSGLASLAAACFLIRDGQMEGSKIHILEELPKAGGSLDGENMPLKGYVVRGGREMENHFECLWDLFRSIPSLEIDNASVLDEFYWLNKEDPNYSRCRVIEKQGQRLVTDGDFTLTKKAIKEILDLCLTNEEDLDDVKITDVFSDDFFNSNFWIYWKTMFAFEPWHSAMEMRRYLMRFVHHIGGLADFSALKFTKYNQYESLVLPMVEYLKSHGVQFEYDVKVEDIKVDVTTSQKIAREILIHRHGKAESIKLTVDDLVFVTNGSITESSTYGDNDTPAPPTDELGGSWTLWKNLARQSPEFGNPDKFCQNIPQKSWFVSATSTTNNKDIIDTIESICKRDPLAGKTVTGGIITINDSAWQISFTINRQQQFKDQPKNEISTWIYALYSDVNGDYIKKPITECSGNEICQEWLYHLGVPTDKIEDLAKHASNTIPVYMPYITSYFMTRAIGDRPLVVPHQSQNLAFIGNFAETERDTVFTTEYSVRTAMEAVYQLLNINRGIPEVINSTFDLRVLMDAIYELNDHQDLREITKDSKMQKLALAGFLKKIKGTYIETLLKEHKLL
>WP_001789388.1|WP_001789388.1 hypothetical protein 
MLISLVIPVFALLVIGGIIWVIIEGIVHISKKNKAIDNFFNKVNKVSETYKFATTFLFLILATAGISQFYLYYIVSEFLFFLVIFTFGIAGIIFLMPYGLCFLPLYKQKKKKQTFNKYMVYTTIGLSICLGLSLVLVHTTKIYMDEGGVRYYYGSFVMKQAGGYAYLALAVLSTLLIVAKKATNKNKEIETVDNTNITER
>WP_001789684.1|WP_001789684.1 tandem-type lipoprotein 
MMKRLNKLVLYISFLILIISIVAGCGTGKEAEIKKSFEKTLSMYPIKNLEDLYDKEGYRDDEFDKNDKGTWTISSEMAIQKKGEALNIKGMVLKLNRNTRSAKGFYYVNAIKKDENGRPLDNQIEYPVKMIDNKIIPTKDIKDEKIKKEIENFKFFAQYGNFIDLTKYKGGDISYNPEAPIYSAKYQLTNDDYNVKQLRKRYDIPTNKAPKLLLKGSGNLDGSSVGYKKIEFTFVEKKGENTYFTANLHFKPSNDE
>WP_001790237.1|WP_001790237.1 MULTISPECIES: universal stress protein 
MSTRGLNIWQEMEIGNVSHKVAKRAQIPLIIFK
>WP_001791319.1|WP_001791319.1 MULTISPECIES: Na/Pi cotransporter family protein 
MSVTEVIFSFLGGLGIFLYGLKIMGDGLQASAGDRLRDILNKFTSNPVLGVIAGIVVTILIQSSSGTTVITIGLVTAGFMTLKQAIGVIMGANIGTTVTAFIIGIDLGEYAMPILALGAFLIFFFKRSKINNIGRILFGFGSLFFGLEFMGDAVKPLASLDGFKQLMLDMSTNPILAVIVGAGLTALVQSSSATIGILQEFYQQDLISLNAAIPVLLGDNIGTTITAILASLAGSIAAKRAALVHVIFNLIGVIIFTIFLPVVIHLISLLQDVWHLKPAMTIAVSHGIFNITNTLIQLPFVAGLAWIVTKLVPGKDIADDYKPQHLNKDLVYHAPGVALQETQKELQNVGQIVLSMFEDIREITKDDKKLIKKLEQKHQAVETINDSIRNYLVRISTKAITKADVERLAVMFDVNRSILKVAELTEEYVAQLKRQHDEDIRITEDAQRGMDKLFNHVAESFDKAIDMLDVYDKTKKDEIVERSRESFNIEHKLRKGHIKRLNRGECTTKGGLLYIDMIGVLERIGYHSRNVSEALVGLNDDVPTDEEIATTEI
>WP_001791835.1|WP_001791835.1 MULTISPECIES: Na/Pi cotransporter family protein 
MSVTEVIFSFLGGLGIFLYGLKIMGDGLQASAGDRLRDILNKFTSNPVLGVIAGIVVTILIQSSSGTTVITIGLVTAGFMTLKQAIGVIMGANIGTTVTAFIIGIDLGEYAMPILALGAFLIFFFKRSKINNIGRILFGFGSLFFGLEFMGDAVKPLASLDGFKQLMLDMSTNPILAVIVGAGLTALVQSSSATIGILQEFYQQDLISLNAAIPVLLGDNIGTTITAILASLAGSIAAKRAALVHVIFNLIGVIIFTIFLPVVIHLISLLQDLWHLKPAMTIAVSHGIFNITNTLIQLPFVAGLAWIVTKLVPGKDIADDYKPQHLNKDLVYHAPGVALQETQKELQNVGQIVLSMFEDIREITKDDKKLIKKLEQKHQAVETINDSIRNYLVRISTKAITKADVERLAVMFDVNRSILKVAELTEEYVAQLKRQHDEDIRITEDAQRGMDKLFNHVAESFDKAIDMLDVYDKTKKDEIVERSRESFNIEHKLRKGHIKRLNRGECTTKGGLLYIDMIGVLERIGYHSRNVSEALVGLNDDVPTDEEIATTEI
>WP_001791851.1|WP_001791851.1 MULTISPECIES: hypothetical protein 
MLYILITALNVILNKLKMKDSNIISFIYSRHDRILYVNLVGNRFKNNISMTKATSNIGRGF
>WP_001791873.1|WP_001791873.1 MULTISPECIES: hypothetical protein 
MMKYPYMLININLSTITKNDKRFNATDDRINII
>WP_001792226.1|WP_001792226.1 MULTISPECIES: Na/Pi cotransporter family protein 
MSVTEVIFSFLGGLGIFLYGLKIMGDGLQASAGDRLRDILNKFTSNPVLGVIAGIVVTILIQSSSGTTVITIGLVTAGFMTLKQAIGVIMGANIGTTVTAFIIGIDLGEYAMPILALGAFLIFFFKRSKINNIGRILFGFGSLFFGLEFMGDAVKPLASLDGFKQLMLDMSSNPILAVIVGAGLTALVQSSSATIGILQEFYQQDLISLNAAIPVLLGDNIGTTITAILASLAGSIAAKRAALVHVIFNLIGVIIFTIFLPVVIHLISLLQDVWHLKPAMTIAVSHGTFNITNTLIQLPFVAGLAWIVTKLVPGKDIADDYKPQHLNKDLVYHAPGVALQETQKELQNVGQIVLSMFEDIREITKDDKKLIKKLEQKHQAVETINDSIRNYLVRISTKAITKADVERLAVMFDVNRSILKVAELTEEYVAQLKRQHDEDIRITEDAQRGMDKLFNHVAESFDKAIDMLDVYDKTKKDEIVERSRESFNIEHKLRKGHIKRLNRGECTTKGGLLYIDMIGVLERIGYHSRNVSEALVGLNDDVPTDEEIATTEI
>WP_001792407.1|WP_001792407.1 methyltransferase domain-containing protein 
MFMQNRNDFIEKLLDRAQIKDGMRVLDIGCATGEVTQLIAKRVGANGEVVGVDVNESLLKIANENNQYNNVSYQYSDIYQLPETMGHFDAIVGRRVLMYLPDAEKCLQILKSILKPEGILCFQESDAINTGVGADALPLHQSAIQWIWETVKQEGGNIHIGQNLYNLFNNNGMHVVDYFAEAVIQTSMDNDLAWLVDVMLPRMKAHGVINDDFSLDEFKSNLEQEAINNQCAFIRDMAFGIIGKA
>WP_001793247.1|WP_001793247.1 tandem-type lipoprotein 
MKRLKKIVLCISFLFLTIFIGGCGMGKEAEIKKSFEKTLSMYPIKNLEDLYDKEGYRDDQFDKKDKGTWIINSEMATQNKGEALKIKGMVLYMNRNTKTTKGYYYVNAIKNDKDGRPQENEKRYPVKMIDNKVIPTKEIKDENIKTEIKNFKFFVQYGNFKDLKNYKDGDISYNPEAPIYSAKYQLTNDDYNVKQLRERYDIPTNKAPKLLLKGSGNLKGSSVGYKNIEFTFVEEKGKNIYFSDSLDYKKSGEV
>WP_001793250.1|WP_001793250.1 MULTISPECIES: LysR family transcriptional regulator 
MIKLNFNDLEIFITVCEEASINKAAIKLRYAQSNISQRISKLENELGVVLLFRNQKGAKATKAGEEFLAYSKKVLRDTETIKNKMKNNTMSILCSELLFNYLSESEEIMMSNNSINFISSGNIRKAIEKNNYDKVISFIKINDSNYRLSNVDTMKVTLYSNGSNYDKEALLINKDEFCPLRKITLDNKLDSQRVMEIDSLAAIINLVKQGKGKALLPMTFENKRDIVQDISKIFEVNYYTYNHIMHH
>WP_001798267.1|WP_001798267.1 hypothetical protein 
MFEEYKKIDDLENAYEIELKRIDREIQNLNDLKYHLRRENEQSYDAFLYLKNKMNYSEESNAKVRRLVEEFDYEADSYIRKKELKLEDYKEEIRREYIQQSEKIMEAK
>WP_001800966.1|WP_001800966.1 MULTISPECIES: Na/Pi cotransporter family protein 
MSVTEVIFSFLGGLGIFLYGLKIMGDGLQASAGDRLRDILNKFTSNPVLGVIAGIVVTILIQSSSGTTVITIGLVTAGFMTLKQAIGVIMGANIGTTVTAFIIGIDLGEYAMPILALGAFLIFFFKRSKINNIGRILFGFGSLFFGLEFMGDAVKPLASLDGFKQLMLDMSSNPILAVIVGAGLTALVQSSSATIGILQEFYQQDLISLNAAIPVLLGDNIGTTITAILASLAGSIAAKRAALVHVIFNLIGVIIFTIFLPVVIHLISLLQDVWHLKPAMTIAVSHGIFNITNTLIQLPFVAGLAWIVTKLVPGKDIADDYKPQHLNKDLVYHAPGVALQETQKELQNVGQIVLSMFEDIREITKDDKKLIKKLEQKHQAVETINDSIRNYLVRISTKAITKADVERLAVMFDVNRSILKVAELTEEYVAQLKRQHDEDIRITEDAQRGMDKLFNHVAESFDKAIDMLDVYDKTKKDEIVERSRESFNIEHKLRKGHIKRLNRGECTTKGGLLYIDMIGVLERIGYHSRNVSEALVGLNDDVPTDEEIATTEI
>WP_001803629.1|WP_001803629.1 salicylate synthase 
MIEVNDLVNNLRKWLNSIQYKEEKQAISDFNLSQLKYNLCNHSKDILKEDFMMYEFNGITYIGIGKMLEFKVTNKEVVIKNHKEDLEIVESYESLPEILEEIYLVFKEFSLKTFGYINFNLAKYLYLSIHGCKDDELIYFFIPSVTVKISDGNMLVQYLEENPFINLVEINKKINLKHLPLMYDTEEILLNQNSEIYKSNVEKAVGDIKTKLYSKVILSRKIIISERINMLRSYFSGLKINNPARSYLFDINGKELFGFSPETIVQVNNENQVLTFPLAGTRKNKEYLKKELLTDIKEVGEHAVSVKLATEELKNVCKTDTIKVDEFMKIYERGSVQHLGSVVSGKLYKSNYWDALLSLYPAVTSSGIPKKESIQAIEKYENDERDLYSGGVFLIDKDIGFDVALILRTVFQNENETYARAGAGIVEQSLPERELEETREKLSSVIKSLSL
>WP_001804823.1|WP_001804823.1 MULTISPECIES: hypothetical protein 
MFEEYKKIDDLENAYEIELKRIEREIQNLSDLKYHLRRENEQSYDAFLYLKNKMNYSEESNAKVRRLVEEFDYEADTYIRQKELKLEDYKEEIRREYIQQSEKIMEAK
>WP_001805401.1|WP_001805401.1 MULTISPECIES: tandem-type lipoprotein 
MIKRINKLVLGISLLFLIISITAGCGMGKEAEIKKSFEKTLSMYPIKNLEDLYDKEGYRDDEFDKNDKGTWIIGSEMATQNKGEALKVKGMVLYMNRNTKTTKGFYYVNAVKKDGDGRPQDNKIEYPVKMVDNKIIPTKGIKDENIKKEIENFKFFAQYGSFKDLSKYKDGDISYNPEVPSYSAKYQLTNDDYNVKQLRKRYDIPTNKAPKLLLKGSGDLKGSSVGYKDIEFTFVEKKGKNTFFTDSLHLEPSEDK
>WP_001805406.1|WP_001805406.1 tandem-type lipoprotein 
MKRLNKLVLGISFLFLVISITAGCGIGKEAEIKKSFEKTMSMYPIKNLEDLYDKEGYRDNQFDKKDKGTWIVNSQMAIQNRGEPMKSKGMVLYMNRNTRTTNGYYYVNVIKGEDKGKHQDNEKRYPVKMVDNKIILTKEIKDENIKIEIENFKFFVQYGNFKDLENYKDGDISYNPEVPSYSAKYQLTNDDYNVKQLRKRYDIPTNKAPKLLLKGTGNLKGSSVGYKDIEFTFVEKKEENIYFSDGLIFKPSEDK
>WP_001806339.1|WP_001806339.1 oleate hydratase 
MYYSYGNYEAFARPKKPENVENKSAYLIGSGLASLAAACFLIRDGQMEGSKIHILEELPKAGGSLDGENMPLKGYVVRGGREMENHFECLWDLFRSIPSLEIDHASVLDEFYWLNKEDPNYSRCRVIEKQGQRLVTDGDFTLTKTAIKEILDLCLTNEEDLDDVKITDVFSDDFFNSNFWIYWKTMFAFEPWHSAMEMRRYLMRFVHHIGGLADFSALKFTKYNQYEPLVLPMVEYLKAHGVQFEYDVKVKDIKVDVTTSQKIAREILIDRNGNAESIKLTINDLVFVTNGSITESSTYGDNDTPAPPTDELGGSWTLWKNLARQSPEFGNPDKFCQNIPQKSWFVSATSTTNNKDIIDTIESICKRDPLAGKTVTGGIITINDSAWQISFTINRQQQFKDQPKNEISTWIYALYSDVNGDYIKKPITECSGNEICQEWLYHLGVPTDKIEDLAKHASNTIPVYMPYITSYFMTRAIGDRPLVVPHQSQNLAFIGNFAETERDTVFTTEYSVRTAMEAVYQLLNIDRGIPEVINSTFDLRVLMDAIYELNDHQDLREITKDSKMQKLALAGFLKKIKGTYIESLLKEHKLL
>WP_001806801.1|WP_001806801.1 oleate hydratase 
MYYSYGNYEAFARPKKPENVENKSAYLIGSGLASLAAACFLIRDGQMEGSKIHILEELPKAGGSLDGENMPLKGYVVRGGREMENHFECLWDLFRSIPSLEIDNASVLDEFYWLNKEDPNYSRCRVIEKQGQRLVTDGDFTLTKTAIKEILDLCLTNEEDLDDVKITDVFSDDFFNSNFWIYWKTMFAFEPWHSAMEMRRYLMRFVHHIGGLADFSALKFTKYNQYESLVLPMVEYLKSHGVQFEYDVKVEDIKVDVTTSQKIAREILIDRNGNAESIKLTVDDLVFVTNGSITESSTYGDNDTPAPPTDELGGSWTLWKNLARQSPEFGNPDKFCQNIPKKSWFVSATSTTNNKDIIDTIESICKRDPLAGKTVTGGIITINDSAWQISFTINRQQQFKDQPENEISTWIYALYSDVNGDYIKKPITECSGNEICQEWLYHLGVSTDKIEDLAKHASNTIPVYMPYITSYFMTRAIGDRPLVVPHQSQNLAFIGNFAETERDTVFTTEYSVRTAMEAVYELLNIDRGIPEVINSPFDLRVLMDAVYELNDHQDLREITKDSKMQKLALAGFLKKVKGTYIETLLKEHKLL
>WP_001806875.1|WP_001806875.1 MULTISPECIES: hypothetical protein 
MKKSEKQLINQLINHGHTFKSDFKNVAKGDWVNKAMQDLDKLGNELKKIMN
>WP_001807311.1|WP_001807311.1 MULTISPECIES: oleate hydratase 
MYYSYGNYEAFARPKKPENVENKSAYLIGSGLASLAAACFLIRDGQMEGSKIHILEELPKAGGSLDGENMPLKGYVVRGGREMENHFECLWDLFRSIPSLEIDHASVLDEFYWLNKEDPNYSRCRVIEKQGQRLVTDGDFTLTKTAIKEILDLCLTNEEDLDDVKITDVFSDDFFNSNFWIYWKTMFAFEPWHSAMEMRRYLMRFVHHIGGLADFSALKFTKYNQYESLVLPMVEYLKSHGVQFEYDVKVEDIKVDVTTSQKIAREILIDRNGNAESIKLTINDLVFVTNGSITESSTYGDNDTPAPPTDELGGSWTLWKNLARQSPEFGNPDKFCQNIPKKSWFVSATSTTNNKDIIDTIESICKRDPLAGKTVTGGIITINDSAWQISFTINRQQQFKDQPKNEISTWIYALYSDVNGDYIKKPITECSGNEICQEWLYHLGVPTDKIEDLAKHASNTIPVYMPYITSYFMTRAIGDRPLVVPHQSQNLAFIGNFAETERDTVFTTEYSVRTAMEAVYQLLNIDRGIPEVINSTFDLRVLMDAVYELNDHQDLRDITKDSKMQKLALAGFLKKIKGTYIESLLKEHKLL
>WP_001807477.1|WP_001807477.1 oleate hydratase 
MYYSYGNYEAFARPKKPENVENKSAYLIGSGLASLAAACFLIRDGQMEGSKIHILEELPKAGGSLDGENMPLKGYVVRGGREMENHFECLWDLFRSIPSLEIDHASVLDEFYWLNKEDPNYSRCRVIEKQGQRLVTDGDFTLTKTAIKEILDLCLTNEEDLDDVKITDVFSDDFFNSNFWIYWKTMFAFEPWHSAMEMRRYLMRFVHHIGGLADFSALKFTKYNQYESLVLPMVEYLKSHGVQFEYDVKVEDIKVDVTTSQKIAREILIHRHGKAESIKLTVDDLVFVTNGSITESSTYGDNDTPAPPTDELGGSWTLWKNLARQSPEFGNPDKFCQNIPQKSWFVSATSTTNNKDIIDTIESICKRDPLAGKTVTGGIITINDSAWQISFTINRQQQFKDQPKNEISTWIYALYSDVNGDYIKKPITECSGNEICQEWLYHLGVPTDKIEDLAKHASNTIPVYMPYITSYFMTRAIGDRPLVVPHQSQNLAFIGNFAETERDTVFTTEYSVRTAMEAVYQLLNIDRGIPEVINSTFDLRVLMDAIYELNDHQDLREITKDSKMQKLALAGFLKKIKGTYIESLLKEHKLL
>WP_001807486.1|WP_001807486.1 arylamine N-acetyltransferase 
MNNFFNVYFEYKGFTVNIVSSTIHTHGGGKSLKGSLVSLIIPIDSVDYVTGAGFGDLPFSAMPIVQKDNSPIIHDMNGDFHAIYVNDYLFYVRKMEKDNDNNWDHTMKRN
>WP_001807951.1|WP_001807951.1 oleate hydratase 
MYYSYGNYEAFARPKKPENVENKSAYLIGSGLASLAAACFLIRDGQMEGSKIHILEELPKAGGSLDGENMPLKGYVVRGGREMENHFECLWDLFRSIPSLEIDNASVLDEFYWLNKEDPNYSRCRVIEKQGQRLVTDGDFTLTKKAIKEILDLCLTNEEDLDDVKITDVFSDDFFNSNFWIYWKTMFAFEPWHSAMEMRRYLMRFVHHIGGLADFSALKFTKYNQYESLVLPMVEYLKSHGVQFEYDVKVEDIKVDVTTSQKIAREILIHRHGKAESIKLTVDDLVFVTNGSITESSTYGDNDTPAPPTDELGGSWTLWKNLARQSPEFGNPDKFCQNIPQKSWFVSATSTTNNKDIIDTIESICKRDPLAGKTVTGGIITINDSAWQISFTINRQQQFKDQPKNEISTWIYALYSDVNGDYIKKPITECSGNEICQEWLYHLGVPTDKIEDLAKHASNTIPVYMPYITSYFMTRAIGDRPLVVPHQSQNLAFIGNFAETERDTVFTTEYSVRTAMEAVYQLLNIDRGIPEVINSTFDLRVLMDAVYELNDHQDLREITKDSKIQKLALAGFLKKVKGTYIETLLKEHKLL
>WP_001812843.1|WP_001812843.1 hypothetical protein 
MFEEYKKIDDLENAYEIELKRIEREIQNLSDLKYHLRRENEQSYDAFLYLKNKMNYSEESNAKVRRLVEEFDYEADSYIRQKELKLEDYKEEIRREYIQQSEKIMEAK
>WP_001813114.1|WP_001813114.1 oleate hydratase 
MYYSYGNYEAFARPKKPENVENKSAYLIGSGLASLAAACFLIRDGQMEGSKIHILEELPKAGGSLDGENMPLKGYVVRGGREMENHFECLWDLFRSIPSLEIDNASVLDEFYWLNKEDPNYSRCRVIENQGQRLVTDGDFTLTKTAIKEILDLCLTNEEDLDDVKITDVFSDDFFNSNFWIYWKTMFAFEPWHSAMEMRRYLMRFVHHIGGLADFSALKFTKYNQYESLVLPMVEYLKSHGVQFEYDVKVEDIKVDVTTSQKIAREILIDRNGNAESIKLTINDLVFVTNGSITESSTYGDNDTPAPPTDELGGSWTLWKNLARQSPEFGNPDKFCQNIPKKSWFVSATSTTNNKDIIDTIESICKRDPLAGKTVTGGIITINDSAWQISFTINRQQQFKDQPKNEISTWIYALYSDVNGDYIKKPITECSGNEICQEWLYHLGVPTDKIEDLAKHASNTIPVYMPYITSYFMTRAIGDRPLVVPHQSQNLAFIGNFAETERDTVFTTEYSVRTAMEAVYQLLNIDRGIPEVINSTFDLRVLMDAIYELNDHQDLREITKDSKMQKLALAGFLKKIKGTYIESLLKEHKLL
>WP_001814441.1|WP_001814441.1 hypothetical protein 
MKGIKPNYAELGRQYNCDPRTVKKYYEAGKENELERLKKRQQNKKASKLDPFKEIIDKKI
>WP_001814448.1|WP_001814448.1 GNAT family N-acetyltransferase 
MVVSTGSYILSELPCIVAYKNNDIVGLLTYKVYDEYIEIISLDSFVENKGIGSHLLNYAEIIASDMSKRSIRVITTNENIKALYFYQKNKYRITDVIFDAVTEARKIKPSIPTIDKNGIEIRDEIVLRKCL
>WP_001814534.1|WP_001814534.1 oleate hydratase 
MYYSYGNYEAFARPKKPENVENKSAYLIGSGLASLAAACFLIRDGQMEGSKIHILEELPKAGGSLDGENIPLKGYVVRGGREMENHFECLWDLFRSIPSLEIDNASVLDEFYWLNKEDPNYSRCRVIEKQGQRLVTDGDFTLTKKAIKEILDLCLTNEEDLDDVKITDVFSDDFFNSNFWIYWKTMFAFEPWHSAMEMRRYLMRFVHHIGGLADFSALKFTKYNQYESLVLPMVEYLKSHGVQFEYDVKVEDIKVDVTTSQKIAREILIHRHGKAESIKLTVDDLVFVTNGSITESSTYGDNDTPAPPTDELGGSWTLWKNLARQSPEFGNPDKFCQNIPQKSWFVSATSTTNNKDIIDTIESICKRDPLAGKTVTGGIITINDSAWQISFTINRQQQFKDQPKNEISTWIYALYSDVNGDYIKKPITECSGNEICQEWLYHLGVPTDKIEDLAKHASNTIPVYMPYITSYFMTRAIGDRPLVVPHQSQNLAFIGNFAETERDTVFTTEYSVRTAMEAVYQLLNIDRGIPEVINSTFDLRVLMDAVYELNDHQDLREITKDSKMQKLALAGFLKKIKGTYIESLLKEHKLL
>WP_001815260.1|WP_001815260.1 tandem-type lipoprotein 
MKRLNKLVLGISFLFLVISITAGCGMGKEAEIKKSFEKTLSMYPIKNLEDLYDKEGYRDDQFDKNDKGTWIVNSQMAIQNKGEPMKSKGMVLYMNRNTRTTNGYYYVNVIKGEDKGKHQDNEKRYPVKMVDNKIILTKEIKDENIKIEIENFKFFVQYGNFKDLENYKDGDISYNPEVPSYSAKYQLTNDDYNVKQLRKRYDIPTNKAPKLLLKGTGNLKGSSVGYKDIEFTFVEKKEENIYFSDGLIFKPSEDK
>WP_001817587.1|WP_001817587.1 MULTISPECIES: tandem-type lipoprotein 
MIKRVNKLVLGISLLFLVISITAGCGMGKEAEIKKSFEKTLSMYPIKNLEDLYDKEGYRDDQFDKNDKGTWIVNSQMAIQNKGEALKIKGMLLKIDRNTRSAKGFYYTNEIKTEKYEVAQDNQKKYPVKMINNKFISTEEVKEENIKKEIENFKFFAQYSNFKDLMNYKDGDISYNPEVPSYSAQYQLTNDDYNVKQLRKRYDIPTNNAPKLLLKGTGNLKGSSVGYKKIEFTFLENKNENIYFTDSLHLEPSEDK
>WP_001824053.1|WP_001824053.1 MULTISPECIES: oleate hydratase 
MYYSYGNYEAFARPKKPENVENKSAYLIGSGLASLAAACFLIRDGQMEGSKIHILEELPKAGGSLDGENMPLKGYVVRGGREMENHFECLWDLFRSIPSLEINHASVLDEFYWLNKEDPNYSRCRVIEKQGQRLVTDGDFTLTKTAIKEILDLCLTNEEDLDDVKITDVFSDDFFNSNFWIYWKTMFAFEPWHSAMEMRRYLMRFVHHIGGLADFSALKFTKYNQYESLVLPMVEYLKSHGVQFEYDVKVEDIKVDVTTSQKIAREILIHRHGNAESIKLTINDLVFVTNGSITESSTYGDNDTPAPPTDELGGSWTLWKNLARQSPEFGNPDKFCQNIPQKSWFVSATSTTNNKDIIDTIESICKRDPLAGKTVTGGIITINDSAWQISFTINRQQQFKDQPKNEISTWIYALYSDVNGDHIKKPITECSGNEICQEWLYHLGVPTDKIEDLAKHASNTIPVYMPYITSYFMTRAIGDRPLVVPHQSQNLAFIGNFAETERDTVFTTEYSVRTAMEAVYQLLNIDRGIPEVINSTFDLRVLMDAIYELNDHQDLREITKDSKMQKLALAGFLKKIKGTYIESLLKEHKLL
>WP_001834576.1|WP_001834576.1 MULTISPECIES: oleate hydratase 
MYYSYGNYEAFARPKKPENVENKSAYLIGSGLASLAAACFLIRDGQMEGSKIHILEELPKAGGSLDGENIPLKGYVVRGGREMENHFECLWDLFRSIPSLEIDNASVLDEFYWLNKEDPNYSRCRVIEKQGQRLVTDGDFTLTKTAIKEILDLCLTNEEDLDDVKITDVFSDDFFNSNFWIYWKTMFAFEPWHSAMEMRRYLMRFVHHIGGLADFSALKFTKYNQYESLVLPMVEYLKSHGVQFEYDVKVEDIKIDVTTSQKIAREILIDRNGNAESIKLTINDLVFVTNGSITESSTYGDNDTPAPPTDELGGSWTLWKNLARQSPEFGNPDKFCQNIPKKSWFVSATSTTNNKEIIDTIESICKRDPLAGKTVTGGIITINDSAWQMSFTINRQQQFKDQPENEISTWIYALYSDVNGDYIKKPITECSGNEICQEWLYHLGVSTDKIEDLAKHASNTIPVYMPYITSYFMTRAIGDRPLVVPHQSQNLAFIGNFAETERDTVFTTEYSVRTAMEAVYQLLNIDRGIPEVINSPFDLRVLMDAIYELNDHQDLREITKDSKMQKLALAGFLKKIKGTYIESLLKEHKLL
>WP_001835779.1|WP_001835779.1 MULTISPECIES: staphylococcal protein A 
MKKKNIYSIRKLGVGIASVTLGTLLISGGVTPAANAAQHDEAQQNAFYQVLNMPNLNADQRNGFIQSLKDDPSQSANVLGEAQKLNDSQAPKADAQQNNFNKDQQSAFYEILNMPNLNEAQRNGFIQSLKDDPSQSTNVLGEAKKLNESQAPKADNNFNKEQQNAFYEILNMPNLNEEQRNGFIQSLKDDPSQSANLLSEAKKLNESQAPKADNKFNKEQQNAFYEILHLPNLNEEQRNGFIQSLKDDPSQSANLLAEAKKLNDAQAPKADNKFNKEQQNAFYEILHLPNLTEEQRNGFIQSLKDDPSVSKEILAEAKKLNDAQAPKEEDNNKPGKEDNNKPGKEDNNKPGKEDGNKPGKEDNKKPGKEDGNKPGKEDNKKPGKEDGNKPGKEDGNKPGKEDGNGVHVVKPGDTVNDIAKANGTTADKIAADNKLADKNMIKPGQELVVDKKQPANHADANKAQALPETGEENPFIGTTVFGGLSLALGAALLAGRRREL
>WP_001837603.1|WP_001837603.1 tandem-type lipoprotein 
MKRLKKIVLCISFLFLTIFIGGCGMGKEAEIKKSFEKTLSMYPIKNLEDLYDKEGYRDDEFDKNDKGTWTISSEMAIQKKGEALNIKGMVLKLNRNTRSAKGFYYVNAIKKDEDGRPQDNQIEYPVKMVDNKIIPTKEIKDENIKKEIENFKFFVQYGNFKDLSKYKDGDISYNPEAPIYSAKYQLTNDDYNVKQLRKRYNIPTNKAPKLLLKGSGNLKGSSVGYKKIEFTFVEKKGENTYFTTNLHFKPSKDE
>WP_002311824.1|WP_002311824.1 MULTISPECIES: hypothetical protein 
MQIGVLKWLQFTKQKGVHFPMQFLEPKNKNAKSVDWEISEQVRVIVKQYAEYAERTESEAVDEFLLNILDDKKFIEWIANKRSNKRIVEKMGIKDRVG
>WP_006191450.1|WP_006191450.1 flavodoxin family protein 
MITCLFGSSRKDGNSAIAVENLLKSLNVNFVNLYQSNIEKVTDNRHSKGANFHNDDYEQILIKVLESDIIIFSTPLYWYSMSASLKLFIDRWTESLRDTQIDNFKEIMSQKKYLILIIGGDNPHTKAQPLVNQFKLIFEFMNITNYRFLIGEGNKPFDILNDSQFIEELANINLALKKGDIYD
>WP_006191453.1|WP_006191453.1 hypothetical protein 
MLISLVTPVFALLVIGGVIWVIIEGIVHISKKNKAIDNFLNQVNKVSETYKFATTFLFLILATAGISQFYLYYIVSAFLFWLVILTFGIAGIIFLMPYGLCFLPFYKQKKKKQTFKKYMVYTTIGLSICLGLSLVLVHTTKIYMDEGGVRYYYGSFVMKQAGGYAYLALAVLSTLLIVAKKATNKNKEIETVDNTNIMER
>WP_006191454.1|WP_006191454.1 MULTISPECIES: methyltransferase domain-containing protein 
MFMQNRNDFIEKLLDRAQIEEGMRVLDIGCATGEVTQLIAKRVGTNGEVVGVDVNESLLKIANENNQYNNVSYQSSDIYQLPETMGHFDAIVGRRVLMYLPDAEKCLQILKSILKPEGILCFQESDAINAGVGADTLSLHQSAIQWIWETVKQEGGNIHIGQNLYNLFNNNGMHVVDYFAEVVIQTSMDNDLAWLVDVMLPRMKAHGVINDDFSLDEFKSNLEQEAINNQCAFIRDMAFGIIGKA
>WP_006191457.1|WP_006191457.1 tandem-type lipoprotein 
MMKRLNKLVLGIIFLFLVISITAGCGIGKEAEVKKSFEKTLSMYPIKNLEDLYDKEGYRDDQFDKKDKGTWIIGSEMATQNKGEALKVKGMVLYMNRNTKTTKGFYYVNVVKKDGDGRPQDNKIEYPVKMVDNKIIPTKGIKDENIKKEIENFKFFAQYGSFKDLSKYKDGDISYNPEVPSYSAKYQLTNDDYNVKQLRKIYDIPTNKAPKLLLKGSGDLKGSSVGYKDIEFTFVEKKGENTFFTDSLHLEPSEDK
>WP_006191459.1|WP_006191459.1 tandem-type lipoprotein 
MMKRLNKLVLYISFLILVISIVAGCGTGKEAEIKKSFEKTLSMYPIKNLEDLYDKEGYRDDEFDKNDKGTWTISSEMAIQKKGEALNIKGMVLKLNRNTRSAKGFYYVNAIKKDENGRPQDKQIEYPVKMIDNKIIPTKDIKDEKIKKEIKNFKFFAQYGNFKDLSKYKDGNISYNPEAPIYSAKYQLTNDDYNVKQLRKRYDIPTNKAPKLLLKGSGNLDGSSVGYKKNEFTFVEKKGENTYFTANLHFKPSNDE
>WP_006191463.1|WP_006191463.1 alpha/beta hydrolase 
MTKKEYKIDPGKIKSNSEETSAIASISYEIENANDNGLNKARITEQVTYLKNQDKFPKNLDYIESYTDPSTGTTATAFLNKDTGKVTVGMAGTNFHGDQLKRVALSSMSPLLFPPSKQDVKDVRGTMKDGVADLAIGVGMVNYKGKHFANTQQFIENLQKKYEIDTVTGHSLGGRDAIFLGLRYNIKNVVAYNPAPLEVKSIRNKFGGQLFRNTTFPDEKYLKELMDNYDGDITKVITQKDGLDYLVKRTDHLTCGDVLRINNGQGHAMENFLGEKEQREIIEELMLVKGYRDANDKAFKALKKNTEKKLGKIDEIKSKLLQTNGGALSSSQQKLLETLVAFSVAEGLSKMVDQELQQLKNMFNLMDEKFEANWKDAQEASDIVGKHLSYPEKVSALDNGGVNESKLATEPHNEIKDKLNKITDLSKKYNSYLQQIEKSINEIVAKDQQLAGQIGDLI
>WP_006191470.1|WP_006191470.1 M20 family metallopeptidase 
MNQQLIETLKSKEDKMIEIRRYLHQHPELSFHEDETAKYIAEFYKGKDVEVETNVGPRGIKVTIDSGKPGKTLAIRADFDALPITEDTGLSFASQNKGVMHACGHDAHTAYMLVLAETLAEMKDSFTGKVVVIHQPAEEVPPGGAKAMIENGVLDGVDHVLGVHVMSTMKTGNVYYRPGYVQTGRAFFKLKVQGKGGHGSSPHMANDAIVAGSYFVTALQTVVSRRLSPFETGVVTIGSFEGKGQFNVIKDVVEIEGDVRGLTDATKATIEKEIKRLSKGLEDMYGVTCTLEYNDDYPALYNDPEFTEYVAKTLKEANLDFGVEMCEPQPPSEDFAYYAKERPSAFIYTGAAVEDGEIYPHHHPKFNISEKSLLISAEAVGTVVLDYLKGDN
>WP_006191471.1|WP_006191471.1 DUF1648 domain-containing protein 
MSKIRSFTILSLLIYLAMMCYTVVTYSKLPTKVPIHYNLAGDADNFADKWVLLLINSAFIVIWLIFFIAGRYYERFAKWSHYNHTPREIRAIKLFLSTLNLEIMSYMSIFTVLEIWQIQHQHQFNLLWFNMIFIIIIGLTLVIFCLLPTIHKMRDSQ
>WP_006191473.1|WP_006191473.1 staphyloferrin B ABC transporter permease subunit SirC 
MTEKINKKDNYHLIFALIFLAIVSVVSMMIGSSFIPLQRVLMYFINPNDSIDQFTLEVLRLPRITLAILAGAALGMSGLMLQNVLKNPIASPDIIGITGGASLSAVVFIAFFSHLTIHLLPLFAVLGGAVAMMILLVFQTKGQIRPTTLIIIGISMQTLFIALVQGLLITTKQLSAAKAYTWLVGSLYGATFKDTIILGMVILAVVPLLFLVIPKMKISILDDPVAIGLGLHVQRMKLIQLITSTILVSMAISLVGNIGFVGLIAPHIAKTIVRGSYAKKLLISAMIGAISIVIADLIGRTLFLPKEVPAGVFIAAFGAPFFIYLLLTVKKL
>WP_006191474.1|WP_006191474.1 N-
MNREMLYLNRSDIEQAGGNHSQAYVDALTEALTAHAHNDFVQPLKPYLRQDPENGHIADRIIAMPSHIGGEHAISGIKWIGSKHDNPSKRNMDRASGVIILNDPETNYPIAVMEASLISSMRTAAVSVIAAKHLAKKGFKDLTIIGCGLIGDKQLQSMLEQFDHIERVFVYDQFSEACARFVDRWQQQRPEINFIATENAKEAVSNGEVVITCTVTDQPYIEYDWLQKGAFISNISIMDVHKEVFIKADKVVVDDWSQCNREKKTINQLVLEGKFSKEALHAELGQLVTGDIPGREDDDEIILLNPMGMAIEDISSAYFIYQQAQQQNIGTTLNLY
>WP_006191475.1|WP_006191475.1 staphyloferrin B biosynthesis protein SbnC 
MQNHTAVNTAQTIILRDLVDALLFEDIAGIVSNSDITKENGQTLLIYERETQQIKIPVYFSALNMFRYESSQPITIEGRVSKQPLTAAEFWQTIANMNCDLSHEWEVARVEEGLTTAATQLAKQLSELDLASHPFVMSEQFASLKDRPFHPLAKEKRGLREADYQVYQAELNQSFPLMVAAVKKTHMIHGDTANIDELENLTVPIKEQATDMLNDQGLSIDDYVLFPVHPWQYQHILPNVFATEISEKLVVLLPLKFGDYLSSSSMRSLIDIGAPYNHVKVPFAMQSLGALRLTPTRYMKNGEQAEQLLRQLIEKDEALAKYVMVCDETAWWSYMGQDNDIFKDQLGHLTVQLRKYPEVLAKNDTQQLVSMAALAANDRTLYQMICGKDNISKNDVMTLFEDIAQVFLKVTLSFMQYGALPELHGQNILLSFEDGRVQKCVLRDHDTVRIYKPWLTAHQLSLPKYVVREDTPNTLINEDLETFFAYFQTLAVSVNLYAIIDAIQDLFGVSEHELMSLLKQILKNEVATISWVTTDQLAVRHILFDKQTWPFKQILLPLLYQRDSGGGSMPSGLTTVPNPMVTYD
>WP_014363371.1|WP_014363371.1 LysR-family regulatory protein 
MYIFILTFTPITEERLIFVTNKEMKDFKLNDIQNHTLLVTEKGCSYREQLEKILYKYSFSTKQMIEFLGIESLKKHLKNSDGIALLPEFIVADELENKSLFQIDVDVDITNLETTLIINPESSKQVLESFVKDVFL
>WP_017804847.1|WP_017804847.1 tandem-type lipoprotein 
MIKRVNKLVLGISFLFLIISITAGCGMGKEAEIKKSFEKTLSMYPIKNLEDLYDKEGYRDDEFDKNDKGTWIIGSEMATQNKGEALKVKGMVLYMNRNTKTTKGFYYVNAVKKDGDGRPQDNKIEYPVKMVDNKIIPTKGIKDENIKKEIENFKFFAQYGSFKDLSKYKDGDISYNPEVPSYSAKYQLTNDDYNVKQLRKRYDIPTNKAPKLLLKGSGDLKGSSVGYKDIEFTFVEKKGKNTFFTDSLHLEPSEDK
>WP_017804848.1|WP_017804848.1 NAD(P)H-dependent oxidoreductase 
MITCLFGSSRKDGNSAIAVENLLKNLNVNFVNLYQSNIEKVTDNRHSKGANFHNDDYEQILIKVLESDIIIFSTPLYWYSMSASLKLFIDRWTESLRDPQIDNFKEIMSQKKYLILIIGGDNPHTKAQPLVNQFKLIFEFMNITNYRFLIGEGNKPFDILNDSQFIEELANINLALKKGDIYD
>WP_020976823.1|WP_020976823.1 LysR family transcriptional regulator 
MNLNILKSFLVTSETKNLTKASELLNYSQSTVSTHIEKLERQLDVKLFYRKKYGMELTEEGLAYVKYAKVILDSNSEYEREIKGLYNKKVNISINMQESQYLYRYYNKISEWLAEHPYVNLRFKSAHSNFYIKEEIANFKSDISLITDEKIINSNLTAIPITEERLIFVTNKEMKDFKLNDIQNHILLVTEKGCSYREQLEKILYKYSFSTKQMIEFLGIESLKKHLKNSDGIALLPEFIVADELQNKSLFQIDVDVDIPNLETTLIINPESSKQVLESFVKDVFL
>WP_020976825.1|WP_020976825.1 alpha/beta hydrolase 
MKQSVNFKSKTNLLAANLYTPEQFDESKKYPAITVCHPGGGVKEQTAGMYAEKLAEFGYVTVVYDASHQGESEGSPRYLEDPFARTEDVRASVDYLTTLDFVDNDRIGALGVCAGGGYTVSAARTERRIKTLATVSMVDIGALFRKGPGDVVSIDDQLAFMTQVADQRTAEANGADYGITGYVPEEIDDSMPENSTMVQGHDYYLTERGQHKNAPNKLLLRSFSEVLTFAPFTYIDELLTQPFLAIAGTEADTIEYSVNAVEKAAGNNNELYKIEGASHVDLYDIPEYINQVLPKLESFYKETL
>WP_020976826.1|WP_020976826.1 TetR/AcrR family transcriptional regulator C-terminal domain-containing protein 
MNVGDLRVVKTRASIKKAFMTLLFEKDFDTISIKEITEFAQIGRKTFYLHYIDKYDLLDQVVSEKLIELEQISEAKKSLGIQEGTQLWFEFFENNRTFLMKIFNINNASNYKKKLLHFIEEEFKKKVPTRVATEKGLDYDLYINFISNGIIGLLDIYLNSSEDTEEQEKITLQVSRLLSLYDLI
>WP_020976827.1|WP_020976827.1 methyltransferase domain-containing protein 
MFMQNRNDFIEKLLDKAQIKEGMRVLDIGCATGEVTQLIAKRVGTNGEVVGVDVNESLLKIANENNQYNNVSYQYSDIYQLPETMGHFDAIVGRRVLMYLPDAEKCLQILKSILKPEGILCFQESDAINAGVGADALSLHQSAIQWIWEKVKQEGGNIHIGQNLYNLFNKNGMHVVDYFAEAVIQTSMDNDLAWLVDVMLPRMKAHGVINDDFSLDEFKLNLEHEAINNQCAFIRDMAFGIIGKA
>WP_020976828.1|WP_020976828.1 hypothetical protein 
MKKFNNWILNAISGSQTDKNETTEELKGAKFIILYAYSMLVLLALVISNIFIHILEPKLSITTEIIIVLILIESLIGLRFLKGYDVRRGKDKENKKNSKDFVKLKSILVAILFTSLALTAGTIADIYGITDLGNTRSDLIVWSIGGIIFGLVCYTMEDKK
>WP_020976829.1|WP_020976829.1 phosphatidylinositol-specific phospholipase C 
MKKCIKTLFLSIILVVMSGLYHSAHASDSLSKSPENWMSKLDESKHLTEINIPGSHDSGSFTLTDPVKSVWAKTQDKDYLTQMKSGVRFFDIRGRASADNMISVHHGMVYLHHELGKFLDDAKYYLSAYPNETIVMSMKKDYDSDSKVTKTFEEIFREYYYNNPQYQNLFYTGSNANPTLKETKGKIVLFNRMGGTYIKGGYGADTSGIQWADNATFETKINNGSLNLHVQDEYKDYYDKKVEAVKNLLAKAKTDSNKDNVYVNFLSVASGGSAFNSTYNYASHINPEIAKTIKANGKARTGWLIVDYAGYPWPGYDDIVSEIIDSNK
>WP_020976830.1|WP_020976830.1 tandem-type lipoprotein 
MMKRLNKLVLGIIFLFLVIFIGGCGMGKEAEIKKIFEKTLSMYPIKNLEDLYDKEGYRDDQFDKKDKGTWTINSQMATQNKGEALKINGMLLKINRNTRSAKGFYYTNEIKTEKYKVAQDNQKKYPVKMVDNKIIPTKDIKDENIKKEIENFKFFAQYGNFKDLKKYKDGDISYNPEVPSYSAKYQLTNDDYNVKQLRKRYDIPTNNAPKLLLKGSGNLKGSSVGYKKIEFTFVENKNENIYFTDSLYLEPSEDK
>WP_020976831.1|WP_020976831.1 tandem-type lipoprotein 
MKCLSKWAFYISFLILVISITDGCGIGKEAEVKKSFEKTLSMYPIKNLEDLYDKEGYRDNQFDKNDKGTWIVNSEMATQNKGEALKIKGMVLYMNRNTKTTKGYYYVNAIKNDKDGRPQENEKRYPVKMVDNKIIPTKEIKDKNIKKEIENFKFFVQYGSFKDLSKYKDGDISYNPEVPSYSAKYQLTNDDYNVKQLRKRYDIPTSKSPKLLLKGSGNLKGSSVGYKNIEFTFVEEKGKNIYFSDSLDYKKSGEV
>WP_020976832.1|WP_020976832.1 tandem-type lipoprotein 
MIKRINKLGLGISLLFLIISITAGCGMGKEAEIKKSFEKTLSMYPIKNLEDLYDKEGYRDDEFDKNDKGTWTISSEMAIQKKGEALNIKGMVLKLNRNTRSAKGFYYVNAIKKDENGRPQDNQIEYPVKMIDNKIIPTKEIKDKNIKKEIENFKFFVQYGSFKDLSKYKDGDISYNPEVPSYSAKYQLTNDDYNVKQLRKRYNIPTNKAPELLLKGSGNLDGSSVGYKKIEFTFVEKKGENTYFTANLHFKPSEDE
>WP_020976836.1|WP_020976836.1 M20 family metallopeptidase 
MNQQLIEALKSKEDKMIEIRRYLHQHPELSFHEDETAKYIAEFYKGKDVEVETNVGPRGIKVTIDSGKPGKTLAIRADFDALPITEDTGLSFASQNKGVMHACGHDAHTAYMLVLAETLAEMKDSFTGKVVVIHQPAEEVPPGGAKAMIENGVLDGVDHVLGVHVMSTMKTGNVYYRPGYVQTGRAFFKLKVQGKGGHGSSPHMANDAIVAGSYFVTALQTVVSRRLSPFETGVVTIGSFDGKGQFNVIKDVVEIEGDVRGLTDATKATIEKEIKRVSKGLEALYGVTCTLEYNDDYPALYNDPEFTEYVAKTLKEADLEFGVEICEPQPPSEDFAYYAKERPSAFIYTGAAVEDGEIYPHHHPKFNISEKSLLISAEAVGTVVLDYLKGDN
>WP_020976837.1|WP_020976837.1 oleate hydratase 
MYYSYGNYEAFARPKKPENVENKSAYLIGSGLASLAAACFLIRDGQMEGSKIHILEELPKAGGSLDGENMPLKGYVVRGGREMENHFECLWDLFRSIPSLEIDNASVLDEFYWLNKEDPNYSRCRVIEKQGQRLVTDGDFTLTKKAIKEILDLCLTNEEDLDDVKITDVFSDDFFNSNFWIYWKTMFAFEPWHSAMEMRRYLMRFVHHIGGLADFSALKFTKYNQYESLVLPMVEYLKSHEVQFEYDVKVEDIKVDVTTSQKIAREILIDRNGNAESIKLTVDDLVFVTNGSITESSTYGDNDTPAPPTDELGGSWTLWKNLARQSPEFGNPDKFCQNIPKKSWFVSATSTTNNKDIIDTIESICKRDPLAGKTVTGGIITINDSAWQISFTINRQQQFKDQPKNEISTWIYALYSDVNGDYIKKPITECSGNEMCQEWLYHLGVPTDKIEDLAKHASNTIPVYMPYITSYFMTRAIGDRPLVVPHQSQNLAFIGNFAETERDTVFTTEYSVRTAMEAVYQLLNIDRGIPEVINSTFDLRVLMDAIYELNDHQDLREITKDSKMQKLALAGFLKKIKGTYIESLLKEHKLL
>WP_020976838.1|WP_020976838.1 2,3-diaminopropionate biosynthesis protein SbnA 
MIEKSQACHDSLLDSVGQTPMVQLHQLFPKHEVFAKLEYMNPGGSMKDRPAKYIIEHGIKHGLITENTHLIESTSGNLGIALAMIAKIKGLKLTCVVDPKISPTNLKIIKSYGANVEMVEEPDAHGGYLMTRIAKVQELLATIDDAYWINQYANELNWQSHYHGAGTEIVETIKQPIDYFVAPVSTTGSIMGMSRKIKEVHPNAQIVAVDAKGSVIFGDKPINRELPGIGASRVPEILNRSEINQVIHVDDYQSALGCRKLIDYEAIFAGGSTGSIIAAIEQLITSIEEGATIVTILPDRGDRYLDLVYSDTWLEKMKSRQGVKSE
>WP_020976839.1|WP_020976839.1 N-
MNREMLYLNRSDIEQAGGNHSQVYVDALTEALTAHAHNDFVQPLKPYLRQDPENGHIADRIIAMPSHIGGEHAISGIKWIGSKHDNPSKRNMERASGVIILNDPETNYPIAVMEASLISSMRTAAVSVIAAKHLAKKGFKDLTIIGCGLIGDKQLQSMLEQFDHIERVFVYDQFSEACARFVDRWQQQRPEINFIATENAKEAVSNGEVVITCTVTDQPYIEYDWLQKGAFISNISIMDVHKEVFVKADKVVVDDWSQCNREKKTINQLVLEGKFSKEALHAELGQLVTGDIPGREDDDEIILLNPMGMAIEDISSAYFIYQQAQQQNIGTTLNLY
>WP_020976840.1|WP_020976840.1 staphyloferrin B biosynthesis protein SbnC 
MQNHTAVNTAQTIILRDLVDALLFEDIAGIVSNSEITKENGQTILIYKRETQQIKIPVYFSALNMFRYESSQPITIEGRLSKQPLTAAEFWQTIVKMNRDLSHEWEVARVEEGLTTAATQLTKQLSELDLASHPFVMSEQFASLKDRPFHPLAKEKRGLREADYQVYQAELNQSFPLMVAAVKKTHMIHGDTANIDELESLTAPIKEQATDMLNDQGLSIDDYVLFPVHPWQYQHILPNVFAKEISEKLVVLLPLKFGDYLSSSSMRSLIDIGAPYNHVKVPFAMQSLGALRLTPTRYMKNGEQAEQLLRQLIEKDEALAKYVMVCDETAWWSYMGQDNDIFKDQLGHLTVQLRKYPEVLAKNDTQQLVSMAALAANDRTLYQMICGKDNISKNDVMTLFEDIAQVFLKVTLSFMQYGALPELHGQNILLSFEDGRVQKCVLRDHDTVRIYKPWLTAHQLSLPKYVVREDTPNTLINEDLETFFAYFQTLAVSVNLYAIIDAIQDLFGVSEHELMSLLKQILKNEVATISWVTTDQLAVRHILFDKQTWPFKQILLPLLYQRDSGGGSMPSGLTTVPNPMVTYD
>WP_020977952.1|WP_020977952.1 TetR/AcrR family transcriptional regulator C-terminal domain-containing protein 
MNVGDLRVVKTRASIKKAFITLLFEKDFDTISIKEITEFAQIGRKTFYLHYIDKYDLLDQIVSEKLTELEQISEAKKSLGIQEGTQLWFEFFENNRTFFMKIFNINNASNYKKKLLHFIEEEFKKKVPTRVATEKGLDYDLYINFISNGIIGLLDIYLNSSENTEEQEKITLQVSRLLSLYDLI
>WP_021075398.1|WP_021075398.1 hypothetical protein 
MFEEYKKIDDLENAYEIELKRIERDIQNLSDLKYHLRRENEQSYDAFLYLKNKMNYSEESNAKVRRLVEEFDYEADTYIRQKELKLEDYKEEIRREYIQQSEKIMEAK
>WP_021286015.1|WP_021286015.1 persulfide dioxygenase-sulfurtransferase CstB 
MFFKQFYDNHLSQASYLVGCQRTGEAIIIDPVRDLSKYIEVADSEGLTITQATETHIHADFASGIRDVAKRLNANIYVSGEGEDALGYKNMPSKTQFVKHGDIIQVGNVKLEVLHTPGHTPESISFLLTDLGGGSSVPMGLFSGDFIFVGDIGRPDLLEKSVQIKGSTEISAKQMYESVQNIKNLPDYVQIWPGHGAGSPCGKALGAIPISTIGYEKINNWAFNEIDETKFIESLTSNQPAPPHHFAQMKQVNQFGMNLYQSYDVYPSLDNKRVAFDLRSKEAFHGGHTKGTINIPYNKNFINQIGWYLDFEKDIDLIGDKSTVEKAKHTLQLIGFDKVAGYRLPKSGISTQSVHSADMTGKEEHVLDVRNDEEWNNGHLYQAVNIPYGKLLNENIPFNKEDKIYVHCQSGVRSSIAVGILESKGFENVVNIREGYQDFPESLK
>WP_021758025.1|WP_021758025.1 MULTISPECIES: hypothetical protein 
MAKLIHLLSILYRLSSDKKFTVKQISDTCHNGGKSLYSAITNLKK
>WP_023914430.1|WP_023914430.1 tRNA-dihydrouridine synthase 
MKENFWSELPRPFFILAPMEDVTDIVFRHVVSEAARPDVFFTEFTNTESFCHPEGIHSVRGRLTFSEDEQPMVAHIWGDKPEQFRETSIQLAKMGFKGIDLNMGCPVANVAKKGKGSGLILRPDVAAEIIQATKAGGLPVSVKTRLGYYEIDEWKDWLKHVFEQDIANLSIHLRTRKEMSKVDAHWELIEAIKNLRDEIAPNTLLTINGDIPDRKTGLELAEKYGIDGVMIGRGIFHNPFAFEKEPREHTSKELLDLLRLHLSLFNKYEKDEIRQFKSLRRFFKIYVRGIRGASELRHQLMNTQSIAEARALLDEFEAQIDEDVKIEL
>WP_023914472.1|WP_023914472.1 staphyloferrin B ABC transporter substrate-binding protein SirA 
MNKVIKMLVVTLAFLLVLAGCSGNSNKQSSDNKDKETTSIKHAMGTTEIKGKPKRVVTLYQGATDVAVSLGVKPVGAVESWTQKPKFEYIKNDLKDTKIVGQEPAPNLEEISKLKPDLIVASKVRNEKVYDQLSKIAPTVSTDTVFKFKDTTKLMGKALGKEKEAEDLLKKYDDKVVAFQKDAKAKYKDAWPLKASVVNFRADHTRIYAGGYAGEILNDLGFKRNKDLQKQVDNGKDIIQLTSKESIPLMNADHIFVVKSDPNAKDAALVKKTESEWTSSKEWKNLDAVKNNQVSDDLDEITWNLAGGYKSSLKLIDDLYEKLNIEKQSK
>WP_024273388.1|WP_024273388.1 MULTISPECIES: tandem-type lipoprotein 
MIKRVNKLVLGISFLFLIISIVVGCGTGKEAEIKKSFEKTLSMYPIKNLEDLYDKEGYRDDQFDKNDKGTWIVRSSMSIQSNGKDMNIKGMVLYMNRNTRTTNGYYYVDVIEREDKGIHRDNEKRYPVKMVDNKIIPTKEIKDEKIKKEIENFKFFVQYGDFKDLSKYKDGDISYNPEVPSYSAKYQLTNDDYNVKQLRKRYNIPTNKAPKLLLKGTGNLKGSSIGYKKIEFTFVEKKGENIYFSDGLHFNPSEDK
>WP_024273389.1|WP_024273389.1 MULTISPECIES: tandem-type lipoprotein 
MMKRLNKLVLYISFLILVISITAGCGIGKEAEIKKSFEKTLSMYAIKNLEDLYDKEGYRDDQFDKNDKGTWIINSEMVVQPKGERMKSKGMVLYMNRNTKTTIGKYIVSETLHDEDGRPKSIDKEYPVKMVDNKIIPTKGIKDENIKKEIENFKFFAQYGSFKDLSKYKDGDISYNPEVPSYSAKYQLTNDDYNVKQLRKRYNIPTNKAPKLLLKGTGNLKGSSVGYKDIEFTFVEKKGENIYFSDSLHLEPSEDK
>WP_025173820.1|WP_025173820.1 tandem-type lipoprotein 
MIKRVNKLVLGISFLLLIISIVAGCGTGKEAEIKKSFEKTLSMYPIKNLEDLYDKEGYRDDQFDKNDKGTWIINSEMVVQPKGERMKSKGMVLYMNRNTKTTTGKYIVSETLHDEDGRPKSKDKEYPVKMVDNKIIPTKDIKDEKIKKEIENFKFFVQYGDFKDLSKYKDGDISYNPEVPSYSAKYQLTNDDYNVKQLRKRYNIPTNKAPKLLLKGTGNLKGSSVGYKDIEFTFVEKKGENIYFSDSLHLEPSEDK
>WP_025174228.1|WP_025174228.1 tandem-type lipoprotein 
MMKRLNKLALYISFLILVISITAGCGIGKEAEIKKSFEKTLSMYPIKNLEDLYDKEGYRDDQFDKNDKGTWIINSEMVVQPKGERMKSKGMVLYMNRNTKTTTGKYIVSETLHDEDGRPKSKDKEYLVKMVDNKIIPTKEIKDEKIKKEIENFKFFAQYGNFKDLSKYKDGDISYNPEVPSYSAKYQLTNDDYNIKQLRKRYDIPTNKAPKLLLKGTGNLKGSSVGYKEIEFTFVEKKGENIYFSDSLHLEPSEDK
>WP_025174266.1|WP_025174266.1 tandem-type lipoprotein 
MKRFKKIVLCISFLFLTIFIGGCSMGKEAEIKKSFEKTLSMYPIENLEDLYDKEGYRDDQFDKNDKGTWIINSQMAIQNKGEALKIKGMLLKINRNTRSAKGFYYTNEIKTEKYEVAQDNQKKYPVKMIDNKFIPAEEVKDEKIKTEIQNFKFFAQYSNFKDLMNYKDGDISYNPEVPSYSAKYQLTNDDYNVKQLRKRYDIPTNKAPKFILKGTGDLKGSSVGYKKIEFTFVENENENIYFTDSLYFESSEDK
>WP_025174763.1|WP_025174763.1 tandem-type lipoprotein, partial 
KIKKSFEKTLSMYPIKNLEDLYDKEGYRDDEFDKNDKGTWIIGSEMATQNKGEALKVKGMVLYMNRNTKTTKGYYYVNAIKNDKDGRPQENEKRYPVKMVDNKIIPTKEIKDKNIKKEIENFKFFVQYGNFKDLSKYKDGDISYNPEVPSYSAKYQLTNDDYNVKQLRKRYDIPTNKAPKLLLKGTGNLKGSSVGYKDIEFTFVEKKEENIYFSDGLIFKPSEDK
>WP_025174942.1|WP_025174942.1 tandem-type lipoprotein 
MMKRLNKLVLYISFLILVISITAGCGIGKEAEIKKSFEKTLSMYAIKNLEDLYDKEGYRDDQFDKNDKDTWIINSEMVVQPKGERMKSKGMVLYMNRNTKTTIGKYIVSETLHDEDGRPKSIDKEYPVKMVDNKIIPTKGIKDENIKKEIENFKFFAQYGSFKDLSKYKDGDISYNPEVPSYSAKYQLTNDDYNVKQLRKRYNIPTNKAPKLLLKGTGNLKGSSVGYKDIEFTFVEKKGENIYFSDSLHLEPSEDK
>WP_025175007.1|WP_025175007.1 hypothetical protein 
MRHDIYEGVLFYLMKGIKPNYAELGRQYNCDPRTVKKYYEAGKENELERLKKRQQNKKASKLDPFKEIIDKKI
>WP_025175008.1|WP_025175008.1 tandem-type lipoprotein 
MMKRLNELVLYISFLILVISITAGCGIGKEAEIKKSFEKTLSMYPIKNLEDLYDKEGYRDDQFDKNDKGTWIINSEMAIQNKGERMKSKGMILYMNRNTKTTTGKYIVSETLHDEDGRPKSKDKEYPVKMVDNKIIPTKDIKDEKIKKEIENFKFFVQYGDFKDLSKYKDGDISYNPEVPSYSAKYQLTNDDYNVKQLRKRYNIPTNKAPKLLLKGTGNLKGSSVGYKDIEFTFVEKKGENIYFSDSLHLEPSEDK
>WP_025175240.1|WP_025175240.1 tandem-type lipoprotein 
MKRFKKIVLCISFLFLTIFIGGCGMGKEAEIKKSFEKTLSMYPIKNLEDLYDKEGYRDDQFDKKDKGTWIINSQMAIQNKGEPMKSKGMVLYMNRNTRTTNGYYYVNVIKGEDKGKHQDNEKRYPVKMVDNKIIPTKEIKDEKIKKEIENFKFFVQYGNFKDLSKYKDGDISYNPEAPIYSAKYQLTNDDYNVKQLRKRYDIPTNKAPKLLLKGSGNLKGSSVGYKDIEFTFVENKSENIYFSDGLVFKPNGGK
>WP_025175432.1|WP_025175432.1 MULTISPECIES: TfoX/Sxy family protein 
MATEKDINDLFLNHVNSNAVKTRKMMGEYIIYYDGVVIGGLYDNRLLVKATKSARHQLQDNTLVSPYPGAKEMILIPDITEAINLTNLFELIKNDLKN
>WP_025175749.1|WP_025175749.1 tandem-type lipoprotein 
MKRFKKIVLCISFLFLTIFIGGCSMGKEAEIKKSFEKTLSMYPIENLEDLYDKEGYRDDQFDKNDKGTWIINSQMAIQNKGEALKIKGMLLKINRNTRSAKGFYYTNEIKTEKYEVAQDNQKKYPVKMIDNKFIPAEEVKDEKIKTEIQNFKFFAQYSNFKDLMNYKDGDISYNPEVPSYSAKYQLTNDDYNVKQLRKRYDIPTNKAPKFILKGTGDLKGSSVGYKKIEFTFVENENENIYFTDSLYFEPSEDK
>WP_025175750.1|WP_025175750.1 hypothetical protein 
MFEEYKKIDDLENAYEIELKRIDREIQNLNDLKYHLRRENEQSYDAFLYLKNKMNYSEESNAKVRRLVEEFDYEADSYIRQKELKLENYKEEIRREYIQQSEKIMEVK
>WP_025380736.1|WP_025380736.1 2,3-diaminopropionate biosynthesis protein SbnA 
MIEKSQACHDSLLDSVGQTPMVQLHQLFPKHEVFAKLEYMNPGGSMKDRPAKHIIEHGIKHGLITENTHLIESTSGNLGIALAMIAKIKGLKLTCVVDPKISPTNLKIIKSYGANVEMVEEPDAHGGYLMTRIAKVQELLATIDDAYWINQYANELNWQSHYHGAGTEIVETIKQPIDYFVAPVSTTGSIMGMSRKIKEVHPNAQIVAVDAKGSVIFGDKPINRELPGIGASRVPEILNRSEINQVIHVDDYQSALGCRKLIDYEGIFAGGSTGSIIAAIEQLITSIEEGATIVTILPDRGDRYLDLVYSDTWLEKMKSRQGVKSE
>WP_025786420.1|WP_025786420.1 HTH-type transcriptional regulator SarS 
MKYNNHDKIRDFIIIEAYMFRFKKKVKPEVDMTIKEFILLTYLFHQQENTLPFKKIVSDLCYKQSDLVQHIKVLVKHSYISKVRSKIDERNTYISISEEQREKIAERVKLFDQIIKQFNLADQSESQMIPKDSKEFLNLMMYTMYFKNIIKKHLTLSFVEFTILAIITSQNKNIVLLKDLIETIHHKYPQTVRALNNLKKQGYLIKERSTEDERKILIHMDDAQQDHAEQLLAQVNQLLADKDHLHLVFE
>WP_029163516.1|WP_029163516.1 hypothetical protein 
MNKLTIISLSILDNKEKKANKFEFSEKSNLIISERNGEGKSSLIKSIQYCLGSNLKAFPKGWDYKNYVFQLEIVIDKNKILIQRYNNIITVLDDGKIKKFGYLKDYSDWFQDKMEMNLKLVSKNKNTSSLASLEAILSPLYIDQDKSWDGILYKNSFEGLAQYKSQSFPKEVFEYYLGISNNIMNDKINKLNKYREKSKEKK
>WP_029550026.1|WP_029550026.1 IS21 family transposase 
MKLSLDINTDFEVTTLTDLPKLKIVMENLNMKINKSEIARHMGVDRRTVDKYLNGFEPTKKRNRQSIIDKYYPIIEKLLSDSSEQKFYYKRILWQYLKDKHGLTCAYSTFRAYILKHDEFNRYFMKGYQQMSPKGTTRFETKAGHQAQFDWKEGINFKTKDNQIVSLNIGVLLLPYSRFVIMQVTMNKSSDVLFNLLTQAFELMGGVPNELVTDNMKTVMDQPRTERTNGQINRRFKQFADDFNFKVKPCIAGRPRTKGKVESIMKILDEIHAYQGELYLEEIPKFISNLNERLNYSVHTSTGKIPIIALEKEKSFLQPLPNVNVRNSYKVKHKYLKVNRSNMITYKSNQYSVPAEYCGKIVEVQVYDQKLHVYYNTKSICEHLITQRKLNYQKEHYLETLSSSFGNREMDDINQIAIDNLNAIGELYDE
>WP_029693997.1|WP_029693997.1 MULTISPECIES: tandem-type lipoprotein 
MIKRVNKLVLGISFLFLIISIVAGCGTGKEAEIKKSFEKTLSMYPIKNLEDLYDKEGYRDDQFDKNDKGTWIVNSEMATQNKGEALKIKGMVLYMNRNTKTTKGYYYVNAIKNDKDGRPQENEKRYPVKMVDNKIIPTKEIKDKNIKKEIENFKFFVQYGNFKDLSKYKDGDISYNPEVPSYSAKYQVTNDDYNVKQLRKRYDIPTNKAPKLLLKGTGNLKGSSVGYKDIEFTFVEKKGKNIYFSDSLDYKKSGEV
>WP_029753337.1|WP_029753337.1 hypothetical protein 
MTLLEYSNIGNTPFEKLLGHNKNLLKYWNNLSDFLSSDGAISKDLKEELRRLLAQQNGCQYCKAKGSPTNKFLNEKSLLCVGFVEVYLKSKQNIPESSISLLKETMTDEEIIELITFVLFTTAQQHLGAILRLSE
>WP_031588347.1|WP_031588347.1 MULTISPECIES: hypothetical protein 
MRINHAGTLSVDYFVSYLNLIMISREVSLKEAISYMKNEFFKGEPDMYGKITKTHFNQAIQELKQK
>WP_031588348.1|WP_031588348.1 MULTISPECIES: metalloregulator ArsR/SmtB family transcription factor 
MEIIQSSPNRTEEEQLDFYEQMFNALADKIRLKILHSIRQSDSKSLCVCDLEELLALKQSKLSYHLKKLVDANILIAEKHGTWNYYKINEQQIQVVLKEDTCCKIL
>WP_031588349.1|WP_031588349.1 MULTISPECIES: permease 
MVDSIMEFIKTFLMLFFELLLLFIVVSFIVSLIQQVVSEEKIKKLLSKPNKAVNYILGMIFGAVTPFCSCSTIPILAGLLNSKVPFGPAMSFLIASPLMNPLMIFMLWALLGWKVAVVYFVVLAIFSILTGLVFSKMNLAESYKGVNVKGDGFFANKSGSRFKQALNDAWAFLYPMLPYLFIGVFIGAFIYGFIPEEFITKYASGDGFISVFIASVIGIPMYIRPETVLPIAEALVSKGMSLGTVVALIIGGAGASIPEVVLLSKLFKKKFVISFVIAILVVAIATGLIVNMII
>WP_031588350.1|WP_031588350.1 methyltransferase domain-containing protein 
MNPETSVINRYGNAAKNHEENLCCPVEYDTKYLKIIPDEIIEKDYGCGDSLGKIQEGDTVLDLGSGGGKVPYIVSQIVGETGKVIGVDMNDDMLNLAKKYQNQMIEKIGYDNVSFYKGKIQNLKLDLEVLDKYLQEHPARDLGTYQSINQYINYLENEMTMIKDNSIDVVISNCVLNLVSTEEKEELFKEIYRVLKDGGKAVISDIVSSVEVPEQLRQDEDLWSGCYSGAIEEKSFIEAFENVGFYGVEIDKRESTWTTIEGIDFRSMTIIAHKGKEGPCIDKGQSVIYKGPFKHIEDDDDHIFERGERTFVCEKTFNILKQSPYKDVFEFINENEEAIDIEECCDTSCGC
>WP_031588351.1|WP_031588351.1 MULTISPECIES: Mu transposase C-terminal domain-containing protein 
MIQNLADFTEEERKKAMERYRVLEPYLKNLKSVRTVSKSAKIPKRTLYNWINRYKNDGLAGLTDKTRKDKHRIKIDGDIINFVQNEYFSNRGISIASIYRKTKQWCNNKRVPEPSYYQVYNIIKRIPENLKAYSNMNSKKYAEKYDGIFLRECQRPNEIWQADHTMLDIEVLNEKNEIERPWLTIVLDDYSRAIAGFRIEFGSPDTERTALVLRQAIWKKGNSNWPICGIPEKFYTDHGKDYTSEHMQQVSANLKIELIYSKIGIPKGRGKIERFFQTVNLMFLQLLPGYTKNKKSRKHLTLEELNNKFEHFIINEYHYRKHGTTKEKPMQKWNQPDFLPQLPESRELLDLLLLTTSKPRKIHKDGIYFKGLRYFSTNLIAYITEEVFIRYDPQDISEIRVYLNNQFLSIAYCSDLENQSISIKEIERLRANKKRELGKSITRTRHLVQNLNRPKLSNEELSNNAKQVKKSKLKRYKND
>WP_031588352.1|WP_031588352.1 MULTISPECIES: AAA family ATPase 
MTNKTFVETKQYRRFEEFCDNCAKYKYMGVCYGNPGVGKTFSAQYYANWDYVNPIITNYQKADDKGSNVHDDQFLNCKTIFYTAPPVRPSRIYKELLNLASELTLGKIGYRSLKRQEEFNGLEELVRLQPSNYEIDLIIIDEVDRLNYKTLEIIRDIYDQLDIGVVLIGMPGIEKRLSRYPQLYSRIGFSHQFEKLSNDELKHVLEYRWEELSLPLSYEDFEDYESINTVIKITNGNFRLVQRLFSQIIRIMEINELNKINVEVIETARDGLLIGENE
>WP_031588353.1|WP_031588353.1 MULTISPECIES: recombinase family protein 
MRKIGYARVPYTDQNLDVEITHLLINGCDLVFSEKVNIYSKNQIELKSCLEELKENDILVINDLKTLGLTPKQFMDFIDNEIISKNLHLEVLNLNINTQNEYGQYFIRVFQMLLESEKVLVQERTSNGLKAAREKGRKGGRPQKVEKSQRYYIKQLYDSDKYTGEEIAQMTGLSRSSIYRIIKEML
>WP_031588356.1|WP_031588356.1 tandem-type lipoprotein 
MMKRLNKLVLGISFLFLVISITAGCGMGEEAEIKKSFEKTLSMYPIKNLEDLYDKEGYRDDQFDKNDKGTWIVNSQMAIQNKGEPMKSKGMVLYMNRNTRTTNGYYYVNVIKGEDKGKHQDNEKRYPVKMVDNKIILTKEIKDENIKIEIENFKFFVQYGNFKDLSKYKDGDISYNPEVPSYSAKYQLTNDDYNVKQLRKRYNIPTNKAPKLLLKGTGNLKGSSVGYKDIEFTFVEKKGENIYFSDSLHLEPSEDK
>WP_031588359.1|WP_031588359.1 tandem-type lipoprotein 
MMKRLNKLVLGIIFLFLVISITAGCGIGKEAEVKKSFEKTLSMYPIKNLEDLYDKEGYRDDQFDKNDKGTWIINSEMVIQPNNEDMVAKGMVLYMNRNTKTTKGYYYVNAIKNDKDGRPQENEKRYPVKMVDNKIIPTKEIKDKNIKKEIENFKFFVQYGNFKDLSKYKDGDISYNPEVPSYSAKYQLTNDDYNVKQLRKRYDIPTNKAPKLLLKGSGDLKGSSVGYKDIEFTFVEKKGKNTFFTDSLHLEPSEDK
>WP_031588361.1|WP_031588361.1 DEAD/DEAH box helicase 
MSQLLNDTLSAWLLIESLSPGEVNFTAEDILSAEHFKNGAKQAQLQSFDEYFEIWNAERFIISEEKSETGELIFKFYRHCFRYNEINLKIQDIFDDYSEIHNPNGTHCYGYTFNTDKHGKVIVDSIHIPMIMSALKEIEKNKNANIEEKINDSVEKFVQKVKEILADEPINEFKLKKMDKAYDEYFSVLNSKKDGLFGHYVAIEYVKDSDLPQPEFNSFFISDIEKARKSPNQTLIDYIEGVEESQRIEVDENKEMFDKFLHPSRLPDGRWPSQTEFRLSLMQQLAVNQITSGNERISSVNGPPGTGKTTLLKDIFAHLVVERGKELAKLNNPKDAFVKTKIHETDDKYVYLLKESIAKYKMVVASSNNGAVENISKDLPKIEEIIRNPEKCKFPKYEQNYANLAHELKDFAEIAEGLIGESAWGLFSGVFGKSSNINKVLEHMLKKDGNDIGFARLLQNENNRMSYHELMTEWQAHQRAFLEELRHVEMLKEESIRAYDVYKNCESFSKIEQVINSEKTSIEEQVYHLDNETLRDNKEIEDLDNRINYIVKQIETLNELIKSIKESNKGFINKLKAMFNSEEDESYKDHNKEKQQLLTQQLELEKCKKNKHEDLVSKLKEKEKLIKQLTKVQLQLDELNSQLQELEAYRIESKITIPEKDFWSDNNYDERQVTNLWTSDELQYRRAMLFLRAMILHKLLLIANNTTIYYAINDFKDRRKLIDANPDKVHNAWNVMHLIFPVVSTTFASFKSMYGGIPKDFIDYLFIDEAGQAIPQAAVGALYRSKKVVAVGDPIQIEPVVTLESHLIDNIRKNYHVPEYLVSKEASVQSVADNANQYGFWKSDATDSNQKTWIGIPLWVHRRCLKPMFTIANQIAYNNKMVLPSNITKVGKTGWYDVKGNAVQKQFVKEHGEKVVGLLADDWIEAIKEGKNEPSSFVISPFSAVQQQIKRMLKQQLPTRIDIERTKINQWVDKSIGTVHTFQGKEAQKVYFVIGTDNTQDGAVNWSCEKPNLLNVAVTRAKKEFYVIGDMQRIQMKPFYETIFKERNVE
>WP_031588363.1|WP_031588363.1 type II sulfide:quinone oxidoreductase Sqr 
MNKHYQIVIIGGGTAGVTVASRLLRKNQNLKEKIAIIDPADHHYYKPLWTLVGAGVSSLKSSRKDMESVIPEGAHWIKQAVSSFQPENNSVILGDNTVVYYDFLVVAPGLQINWSSIKGLKENIGKNGVCSNYSPDYVNETWNQISNFKQGNAIFTHPNTPIKCGGAPMKIMYLAEDYFRKHKIRSNANVIYATPKDALFDVGKYNKELERIVEERNITVNYNYNLVEIDGDKKVATFEHIKTYDRKTISYDMLHVTPPMGPLDVVKESTLSDSEGWVDVNPTTLQHKSYSNVFALGDASNVPTSKTGAAIRKQAPIVANNLLQVMNNQMLTHHYDGYTSCPIVTGYNRLILAEFDYNKNTKETMPFNQAKERRSMYIFKKDLLPKMYWYGMLKGLI
>WP_031771973.1|WP_031771973.1 tandem-type lipoprotein 
MMKRLNKLVLGIIFLFLVISITAGCGIGKEAEVKKSFEKTLSMYPIKNLEDLYDKEGYRDDEFDKNDKGTWTISSEMAIQKKGEALNIKGMVLKLNRNTRSAKGFYYVNAIKKDENGRPQDKQIEYPVKMIDNKIIPTKDIKDEKIKKEIENFKFFAQYGNFKDLTKYKGGDISYNPEAPIYSAKYQLTNDDYNVKQLRKRYDIPTNKAPKLLLKGSGNLDGSSIGYKKIEFTFVEKKGENTYFTANLHFKPSNDE
>WP_031775135.1|WP_031775135.1 staphyloferrin B biosynthesis protein SbnC 
MQNHTAVNTAQTIILRDLVDALLFEDIAGIVSNSEITKENGQTILIYERETQQIKIPVYFSALNMFRYESSQPITIEGRASKQPLTAAEFWQTIANMNCDLSHEWEVARVEEGLTTAATQLAKQLSELDLASHPFVMSEQFASLKDRPFHPLAKEKRGLREADYQVYQAELNQSFPLMVAAVKKTHMIHGDTANIDELENLTVPIKEQATDMLNDQGLSIDDYVLFPVHPWQYQHILPNVFATEISEKLVVLLPLKFGDYLSSSSMRSLIDIGAPYNHVKVPFAMQSLGALRLTPTRYMKNGEQAEQLLRQLIEKDEALAKYVMVCDETAWWSYMGQDNDIFKDQLGHLTVQLRKYPEVLAKNDTQQLVSMAALAANDRTLYQMICGKDNISKNDVMTLFEDIAQVFLKVTLSFMQYGALPELHGQNILLSFEDGRVQKCVLRDHDTVRIYKPWLTAHQLSLPKYVVREDTPNTLINEDLETFFAYFQTLAVSVNLYAIIDAIQDLFGVSEHELMSLLKQIFKNEVATISWVTTDQLAVRHILFDKQTWPFKQILLPLLYQRDSGGGSMPSGLTTVPNPMVTYD
>WP_031784202.1|WP_031784202.1 M20 family metallopeptidase 
MNQQLIETLKSKEGKMIEIRRYLHQHPELSFHEDETAKYIAEFYKGKDVEVETNVGPRGIKVTIDSGKPGKTLAIRADFDALPITEDTGLSFASQNKGVMHACGHDAHTAYMLVLAETLAEMKDSFTGKVVVIHQPAEEVPPGGAKTMIENGVLDGVDHVLGVHVMSTMKTGKVYYRPGYVQTGRAFFKLKVQGKGGHGSSPHMANDAIVAGSYFVTALQTVVSRRLSPFETGVVTIGSFDGKGQFNVIKDVVEIEGDVRGLTDATKATIEKEIKRLSKGLEDMYGVTCTLEYNDDYPALYNDPEFTEYVAKTLKEANLDFGVEMCEPQPPSEDFAYYAKERPSAFIYTGAAVENGEIYPHHHPKFNISEKSLLISAEAVGTFVLDYLKGDN
>WP_031788318.1|WP_031788318.1 MULTISPECIES: hypothetical protein 
MKLAKLLTISFIVWLAISLIDFLYELFKITQSQTIITLMGLKIQMSMTKDEIMTYFSLTPKMLVSFITVFVIVTVIMLFFSKHNKVTEKQ
>WP_031790901.1|WP_031790901.1 MULTISPECIES: tandem-type lipoprotein 
MMKRLNTLVLYISFLILIISIVAGCGTGKEAEIKKSFEKTLSMYPIKNLEDLYDKEGYRDDEFDKNDKGTWTISSEMAIQKKGEALNIKGMVLKLNRNTRSAKGFYYVNAIKKDENGRPQDKQIEYPVKMIDNKIIPTKDIKDEKIKKEIENFKFFAQYGNFKDLTKYKGGDISYNPEAPIYSAKYQLTNDDYNVKQLRKRYDIPTNKAPKLLLKGSGNLDGSSIGYKKIEFTFVEKKGENTYFTANLHFKPSNDE
>WP_031811344.1|WP_031811344.1 staphyloferrin B ABC transporter permease subunit SirB 
MLLKPKYQIVIAGLCLAIVAILSLMIGNTLVSPGTVIQALFNFDSENDLHDVVTGARASRTIIALLTGAALAVSGLLMQALTRNPIASPGFFGVNAGAVFFVIFSITFIQIQSFKMIVVIAFLGAIVVTILVVALGMFRQTLFSPHRVILAGAAIAMLFTAFTQGILIMNETDLQGLLFWLSGSVSLRNIWDIPWIIPLVLILILIAFSMAAHINILMTSDDIATGLGQNIKLIKWMIIMLISMLAGISVAVAGSIVFVGLIVPNISKRLLPPNYKYLIPFTALAGAILMIISDIVARIIIKPLELPIGVVTAVIGAIVLIYIMKKGRQRL
>WP_031836974.1|WP_031836974.1 Csa1 family protein, partial 
DISYNPEVPSYSAKYQLTNDDYNVKQLRKRYNIPTNKAPKLLLKGTGNLKGSSIGYKKIEFTFVEKKGENIYFSDGLHFNPSEDK
>WP_031837964.1|WP_031837964.1 HTH-type transcriptional regulator SarS 
MKYNNHDKIRDFIIIEAYMFRFKKKVNPEVDMTIKEFILLTYLFHQQENTLPFKKIVSDLCYKQSDLVQHIKVLVKHSYISKVRSKIDERNTYISISEEQREKIAERVTLFDQIIKQFNLADQSESQMIPKDSKEFLNLMMYTMYFKNIIKKHLTLSFVEFTILAIITSQNKNIVLLKDLIETIHHKYPQTVRALNNLKKQGYLIKERSTEDERKILIHMDDAQQDHAEQLLAQVNQLLADKDHLHLVFE
>WP_031838099.1|WP_031838099.1 tandem-type lipoprotein, partial 
EKTLSMYPIKNLEDLYDKEGYRDDQFDKNDKGTWIVNSEMATQNKGEALKIKGMVLYMNRNTKTTKGYYYVNAIKNDKDGRPQENEKRYPVKMVDNKIIPTKEIKDKNIKKEIENFKFFVQYGNFKDLSKYKDGDISYNPEVPSYSAKYQLTNDDYNVKQLRKRYDIPTNKAPKLLLKGSGDLKGSSVGYKDIEFTFVEKKGKNTFFTDSLHLEPSEDK
>WP_031844608.1|WP_031844608.1 tandem-type lipoprotein 
MMKRLNKLVLGIIFLFLVISITAGCGIGKEAEVKKSFEKTLSMYPIKNLEDLYDKEGYRDDQFDKNDKGTWIINSEMVIQPNNEDMVAKGMVLYMNRNTKTTNGYYYVDVTKDEDEGKPHDNEKRYPVKMVDNKIIPTKEIKDEKIKKEIENFKFFVQYGDFKNLKNYKDGDISYNPEVPSYSAQYQLTNDDYNVKQLRKRYDIPTSKAPKLLLKGSGNLKGSSVGYKDIEFTFVEKKEENIYFSDSLDYKKSGDV
>WP_031844971.1|WP_031844971.1 MULTISPECIES: DEAD/DEAH box helicase 
MNQLVNDTLSAWLLIESLSPGEVSFTAEDILLAENFKNGAKQAQLQSFDEYFEIWNDERFIISEEKSEIGEIIFKFYRHCFRYNEINLKIQDIFDDYSDIHNPNETHCYGYTFNIDKHGKVIVDSIHIPMIMSALKEIEKNKNANIEEKFNDSVEKFVQKVKEILADEPINEFKLKKIDKAYDEYFSVLNSKKDGLFAHYVAIEYVKDSDLPQPEFNSFFISDIEKARKSPNQTLIDYIEGVEESQRIEVDENKEMFDKFLHPSRLPDGRWPSQTEFRLSLMQQLAVNQITSGNERISSVNGPPGTGKTTLLKDIFAHLVVERGKELAKLNNPKDAFVKTKIHETDDKYVYLLQESIAKYKMVVASSNNGAVENISKDLPKIEEIIRNPEKCKFPEYETAYANLAYELKDFAEIAEDLIGESAWGLFSGVFGKSTNINQVLDHMLKQDVNDIGFARLLQNENNRMGYHELMTEWQAHQRAFLEELKHVEMLKEESIRAYDVYKSCESYSKMEHELNSKKMNVKEKLNHLEIQISCDNKEIEDLDDRINYNTKQIETLNELIKSIKESNKGFINKLKAMFNSEEDESYKDHNKEKQQLLTQQLELEKCKKNKHEDLVSKLKEKEKLIKQLTKVQLQLDELNSQLQELEAYRIESKITIPEKDFWSDNNYDERQVTNLWTSDELQYRRAMLFLRAMILHKLLLIANNTTIYYAINDFKDRRKLIDANPDKVHNAWNVMHLIFPVVSTTFASFKSMYGGIPKDFIDYLFIDEAGQAIPQAAVGALYRSKKVVAVGDPIQIEPVVTLESHLIDNIRKNYHVPEYLVSKEASVQSVADNANQYGFWKSDATDSNQKTWIGIPLWVHRRCLKPMFTIANQIAYNNKMVLPSNITNVGKTGWYDVKGNSVQKQFVKEHGEKVVGLLADDWIEAIKEGKNEPSSFVISPFSAVQQQIKRMLKQQLPTRIDIERTKINQWVDKSIGTVHTFQGKEAQKVYFVIGTDNTQDGAVNWSCEKPNLLNVAVTRAKKEFYVIGDMQRIQSKPFYETIFKERNVK
>WP_031845055.1|WP_031845055.1 MULTISPECIES: hypothetical protein 
MSYIIKFTFKFFEMTTYISQFTLDIELVSSELLVILPGFI
>WP_031862150.1|WP_031862150.1 Csa1 family protein, partial 
KYKDGDISYNPEVPSYSAKYQLTNDDYNVKQLRKRYDIPTNKAPKLLLKGTGNLKGSSVGYKDIEFTFVEKKEENIYFSDGLIFKPSEDK
>WP_031866205.1|WP_031866205.1 MULTISPECIES: tandem-type lipoprotein 
MMKRLNTLVLYISFLILIISIVAGCGTGKEAEIKKSFEKTLSMYPIKNLEDLYDKEGYRDDEFDKNDKGTWTISSEMAIQKKGEALNIKGMVLKLNRNTRSAKGFYYVNAIKKDENGRPLDNQIEYPVKMIDNKIIPTKDIKDEKIKKEIENFKFFAQYGNFKDLTKYKGGDISYNPEAPIYSAKYQLTNDDYNVKQLRKRYDIPTNKAPKLLLKGSGNLDGSSVGYKKIEFTFVEKKGENTYFTANLHFKPSNDE
>WP_031866588.1|WP_031866588.1 phosphatidylinositol-specific phospholipase C 
MKKCIKTLFLSIILVVMSGWYHSAHASDSLSKSTENWMSKLDDGKHLTEINIPGSHDSGSFTLKDPVKSVWAKTQDKDYLTQMKSGVRFFDIRGRASADNMISVHHGMVYLHHELGKFLDDAKYYLSAYPNETIVMSMKKDYDSDSKVTKTFEEIFREYYYNNPQYQNLFYTGSNANPTLKETKGKIVLFNRMGGTYIKSGYGADTSGIQWADNATFETKINNGSLNLKVQDEYKDYYDKKVEAVKNLLAKAKTDSNKDNVYVNFLSVASGGSAFNSTYNYASHINPEIAKTIKANGKARTGWLIVDYAGYTWPGYDDIVSEIIDSNK
>WP_031867384.1|WP_031867384.1 type II sulfide:quinone oxidoreductase Sqr 
MNKHYQIVIIGGGTAGVTVASRLLRKNQNLKEKIAIIDPADHHYYQPLWTLVGAGVSSLKSSRKDMESVIPEGAHWIKQAVSSFQPENNSVILGDNTVVYYDFLVVAPGLQINWSSIKGLKENIGKNGVCSNYSPDYVNETWNQISNFKQGNAIFTHPNTPIKCGGAPMKIMYLAEGYFRKHKIRSNANVIYATPKDALFDVGKYNKELERIVEERNITVNYNYNLVEIDGDKKVATFEHIKTYDRKTISYDMLHVTPPMGPLDVVKESTLSDSEGWVDVNPTTLQHKSYSNVFALGDASNVPTSKTGAAIRKQAPIVANNLLQVMNNQMLTHHYDGYTSCPIVTGYNRLILAEFDYNKNTKETMPFNQAKERRSMYIFKKDLLPKMYWYGMLKGLI
>WP_031874646.1|WP_031874646.1 DNA2/NAM7 family helicase 
MNQLVNDTLSAWLLIESLSPGEVSFTAEDILLAENFKNGAKQAQLQSFDEYFEIWNDERFIISEEKSEIGEIIFKFYRHCFLYNEINLKIQDIFDDYSDIHNPNETHCYGYTFNIDKHGKVIVDSIHIPMIMSALKEIEKNKNANIEEKFNDSVEKFVQKVKEILADEPINEFKLKKIDKAYDEYFSVLNSKKDGLFAHYVAIEYVKDSDLPQPEFNSFFISDIEKARKSPNQTLIDYIEGVEESQRIEVDENKEMFDKFLHPSRLPDGRWPSQTEFRLSLMQQLAVNQITSGNERISSVNGPPGTGKTTLLKDIFAHLVVERGKELAKLNNPKDAFVKTKIHETDDKYVYLLQESIAKYKMVVASSNNGAVENISKDLPKIEEIIRNPEKCKFPEYETAYANLAYELKDFAEIAEDLIGESAWGLFSGVFGKSTNINQVLDHMLKQDVNDIGFARLLQNENNRMGYHELMTEWQAHQRAFLEELKHVEMLKEESIRAYDVYKSCESYSKMEHELNSKKMNVKEKLNHLEIQISCDNKEIEDLDDRINYNTKQIETLNELIKSIKESNKGFINKLKAMFNSEEDESYKDHNKEKQQLLTQQLELEKCKKNKHEDLVSKLKEKEKLIKQLTKVQLQLDELNSQLQELEAYRIESKITIPEKDFWSDNNYDERQVTNLWTSDELQYRRAMLFLRAMILHKLLLIANNTTIYYAINDFKDRRKLIDANPDKVHNAWNVMHLIFPVVSTTFASFKSMYGGIPKDFIDYLFIDEAGQAIPQAAVGALYRSKKVVAVGDPIQIEPVVTLESHLIDNIRKNYHVPEYLVSKEASVQSVADNANQYGFWKSDATDSNQKTWIGIPLWVHRRCLKPMFTIANQIAYNNKMVLPSNITNVGKTGWYDVKGNSVQKQFVKEHGEKVVGLLADDWIEAIKEGKNEPSSFVISPFSAVQQQIKRMLKQQLPTRIDIERTKINQWVDKSIGTVHTFQGKEAQKVYFVIGTDNTQDGAVNWSCEKPNLLNVAVTRAKKEFYVIGDMQRIQSKPFYETIFKERNVK
>WP_031875170.1|WP_031875170.1 DUF6007 family protein 
MEDLKESLKSLGWWDLFFAIPMFLLFAYLPNYNFITIFLNIVIIIFFSIGLILTTHIIIDKIKSNSK
>WP_031881294.1|WP_031881294.1 tandem-type lipoprotein, partial 
MMKRLNKLVLGIIFLFLVISITAGCGIGKEAEVKKSFEKTLSMYPIKNLEDLYDKEGYRDDQFDKNDKGTWIINSEMVIQPNNEDMVAKGMVLYMNRNTKTTNGYYYVDVTKDEDEGKPHDNEKRYPVKMVDNKIIPTKEIKDEKIKKEIENFKFFVQYGDFKNLKNYKDGDISYNPEVPSYSAKYQLTNDDYNVKQLRKRYDIPTSKAPKLLLKGSGNLKGSSVGYKDIEFTFVEKKEENIYF
>WP_031881413.1|WP_031881413.1 tandem-type lipoprotein 
MMKRLNKLVLGIIFLFLVISITAGCGIGKEAEVKKSFEKTLSMYPIKNLEDLYDKEGYRDDQFDKNDKGTWIINSEMVIQPNNEDMVAKGMVLYMNRNTKTTNGYYYVDVTKDEDEGKPHDNEKRYPVKMVDNKIIPTKEIKDEKIKKEIENFKFCVQYGDFKNLKNYKDGDISYNPEVPSYSAQYQLTNDDYNVKQLRKRYDIPTSKAPKLLLKGSGNLKGSSVGYKDIEFTFVEKKEENIYFSDSLDYKKSGDV
>WP_031883420.1|WP_031883420.1 tandem-type lipoprotein 
MIKRVNKLVLGISLLFLVISITAGCGIGKEAKIKKSFEKTLSMYPIKNLEDLYDKEGYRDDEFDKNDKGTWIIGSEMATQNKGEALKVKGMVLYMNRNTKTTKGYYYVNAIKNDKDGRPQENEKRYPVKMVDNKIIPTKEIKDKNIKKEIENFKFFVQYGNFKDLSKYKDGDISYNPEVPSYSAKYQLTNDDYNVKQLRKRYDIPTNKAPKLLLKGTGNLKGSSVGYKDIEFTFVEKKEENIYFSDGLIFKPSEDK
>WP_031897778.1|WP_031897778.1 immunoglobulin G-binding protein A 
MKKKNIYSIRKLGVGIASVTLGTLLISGGVTPAANAAQHDEAQQNAFYQVLNMPNLNADQRNGFIQSLKDDPSQSANLLAEAKKLNDAQAPKADNKFNKEQQNAFYEILHLPNLTEEQRNGFIQSLKDDPSVSKEILAEAKKLNDAQAPKEEDNNKPGKEDNNKPGKEDNNKPGKEDNNKPGKEDGNKPGKEDNKKPGKEDGNKPGKEDNKKPGKEDGNKPGKEDGNKPGKEDGNGVHVVKPGDTVNDIAKANGTTADKIAADNKLADKNMIKPGQELVVDKKQPANHADANKAQALPETGEENPFIGTTVFGGLSLALGAALLAGRRREL
>WP_031898390.1|WP_031898390.1 Csa1 family protein, partial 
KRYDIPTSKAPKLLLKGSGNLKGSSVGYKDIEFTFVEKKEENIYFSDSLDYKKSGDV
>WP_031898689.1|WP_031898689.1 tRNA-dihydrouridine synthase 
MKENFWSELPRPFFILAPMEDVTDIVFRHVVSEAARPDVFFTEFTNTESFCHPEGIHSVRGRLTFSEDEQPMVAHIWGDKPEQFRETSIQLAKMGFKGIDLNMGCPVANVAKKGKGSGLILRPDVAAEIIQATKAGGLPVSVKTRLGYYEIDEWKDWLKHVFEQDIANLSIHLRTRKEMSKVDAHWELIEAIKNLRDEIAPNTLLTINGDIPDRKTGLELAEKYGIDGIMIGRGIFHNPFAFEKEPREHTSKELLDLLRLHLSLFNKYEKDEIRQFKSLRRFFKIYVRGIRGASELRHQLMNTQSIAEARALLDEFEAQMDEDVKIEL
>WP_031901573.1|WP_031901573.1 DEAD/DEAH box helicase 
MNQLVNDTLSAWLLIESLSPGEVSFTAEDILLAENFKNGAKQAQLQSFDEYFEIWNDERFIISEEKSEIGEIIFKFYRHCFRYNEINLKIQDIFDDYSDIHNPNGTHCYGYTFNIDKHGKVIVDSIHIPMIMSALKEIEKNKNANIEEKFNDSVEKFVQKVKEILADEPINEFKLKKIDKAYDEYFSVLNSKKDGLFAHYVAIEYVKDSDLPQPEFNSFFISDIEKARKSPNQTLIDYIEGVEESQRIEVDENKEMFDKFLHPSRLPDGRWPSQTEFRLSLMQQLAVNQITSGNERISSVNGPPGTGKTTLLKDIFAHLVVERGKELAKLNNPKDAFVKTKIHETDDKYVYLLQESIAKYKMVVASSNNGAVENISKDLPKIEEIIRNPEKCKFPEYETAYANLAYELKDFAEIAEDLIGESAWGLFSGVFGKSTNINQVLDHMLKQDVNDIGFARLLQNENNRMGYHELMTEWQAHQRAFLEELKHVEMLKEESIRAYDVYKSCESYSKMEHELNSKKMNVKEKLNHLEIQISCDNKEIEDLDDRINYNTKQIETLNELIKSIKESNKGFINKLKAMFNSEEDESYKDHNKEKQQLLTQQLELEKCKKNKHEDLVSKLKEKEKLIKQLTKVQLQLDELNSQLQELEAYRIESKITIPEKDFWSDNNYDERQVTNLWTSDELQYRRAMLFLRAMILHKLLLIANNTTIYYAINDFKDRRKLIDANPDKVHNAWNVMHLIFPVVSTTFASFKSMYGGIPKDFIDYLFIDEAGQAIPQAAVGALYRSKKVVAVGDPIQIEPVVTLESHLIDNIRKNYHVPEYLVSKEASVQSVADNANQYGFWKSDATDSNQKTWIGIPLWVHRRCLKPMFTIANQIAYNNKMVLPSNITNVGKTGWYDVKGNSVQKQFVKEHGEKVVGLLADDWIEAIKEGKNEPSSFVISPFSAVQQQIKRMLKQQLPTRIDIERTKINQWVDKSIGTVHTFQGKEAQKVYFVIGTDNTQDGAVNWSCEKPNLLNVAVTRAKKEFYVIGDMQRIQSKPFYETIFKERNVK
>WP_031906071.1|WP_031906071.1 staphyloferrin B ABC transporter permease subunit SirB 
MLLKPKYQIVIAGLCLAIVAILSLMIGNTLVSPGTVIQALFNFDSENDLHDVVTGARASRTIIALLTGAALAVSGLLMQALTRNPIASPGLFGVNAGAVFFVIFSITFIQIQSFKMIVVIAFLGAIVVTILVVALGMFRQTLFSPHRVILAGAAIAMLFTAFTQGILIMNETDLQGLLFWLSGSVSLRNIWDIPWIIPLVLILILIAFSMAAHINILMTSDDIATSLGQNIKLIKWMIIMLISMLAGISVAVAGSIVFVGLIVPNISKRLLPPNYKYLIPFTALAGAILMIISDIVARIIIKPLELPIGVVTAVIGAIVLIYIMKKGRQRL
>WP_031918725.1|WP_031918725.1 tandem-type lipoprotein, partial 
EKTLSMYPIKNLEDLYDKEGYRDDQFDKNDKGTWIVNSEMATQNKGEALKIKGMVLYMNRNTKTTKGYYYVNAIKNDKDGRPQENEKRYPVKMVDNKIIPTKEIKDKNIKKEIENFKFFVQYGNFKDLSKYKDGDISYNPEVPSYSAKYQLTNDDYNVKQLRKRYDIPTNKAPKLLLKGTGNLKGSSVGYKDIEFTFVEKKGKNIYFSDSLDYKKSGEV
>WP_031918726.1|WP_031918726.1 tandem-type lipoprotein 
MIKRINKLVLGISLLFLIISITAGCGMGKEAEIKKSFEKTLSMYPIKNLEDLYDKEGYRDDEFDKNDKGTWIIGSEMATQNKGEALKVKGMVLYMNRNTKTTKGFYYVNAVKKDGDGRPQDNKIEYPVKMVDNKIIPTKGIKDENIKKEIENFKFFAQYGSFKDLSKYKDGDISYNPEVPSYSAKYQLTNDDYNVKQLRKRYDIPTNKAPKLLLKGSGDLKGSSVGYKDIEFTFVEKKGKNTFFADSLHLEPSEDK
>WP_031918727.1|WP_031918727.1 tandem-type lipoprotein 
MIKCVNKLVLGISFLFLIISIVVGCGTGKEAEIKKSFEKTLSMYPIKNLEDLYDKEGYRDDQFDKNDKGTWIVRSSMSIQSNGKDMNIKGMVLYMNRNTRTTNGYYYVDVIEREDKGIHRDNEKRYPVKMVDNKIIPTKEIKDEKIKKEIENFKFFVQYGDFKDLSKYKDGDISYNPEVPSYSAKYQLTNDDYNVKQLRKRYNIPTNKAPKLLLKGTGNLKGSSIGYKKIEFTFVEKKGENIYFSDGLHFNPSEDK
>WP_031927397.1|WP_031927397.1 oleate hydratase 
MYYSYGNYEAFARPKKPENVENKSAYLIGSGLASLAAACFLIRDGQMEGSKIHILEELPKAGGSLDGENMPLKGYVVRGGREMENHFECLWDLFRSIPSLEIDHASVLDEFYWLNKEDPNYSRCRVIEKQGQRLVTDGDFTLTKTAIKEILDLCLTNEEDLDDVKITDVFSDDFFNSNFWIYWKTMFAFEPWHSAMEMRRYLMRFVHHIGGLADFSALKFTKYNQYESLVLPMVEYLKSHGVQFEYDVKVEDIKVDVTTSQKIAREILIDRNGNAESIKLTINDLVFVTNGSITESSTYGDNDTPAPPTDELGGSWTLWKNLARQSPEFGNPDKFCQNIPKKSWFVSATSTTNNKDIIDTIESICKRDPLAGKTVTGGIITINDSAWQISFTINRQQQFKDQPKNEISTWIYALYSDVNGDYIKKPITECSGNEICQEWLYHLGVPTDKIEDLAKHASNTIPVYMPYITSYFMTRAIGDRPLVVPHQSQNLAFIGNFAETERDTVFTTEYSVRTAMEAVYQLLNIDRGIPEVINSTFDLRVLMDAVYELNDHQDLRDITKDSKMQKLALAGLLKKIKGTYIESLLKEHKLL
>WP_031927398.1|WP_031927398.1 multidrug efflux MFS transporter NorC 
MNETYRGGNKLILGIVLGVITFWLFAQSLVNVVPNLQQSFGADMGTISIAVSLTALFSGMFVVGAGGLADKIGRVKMTNIGLLLSIIGSALIIITNLPALLILGRVIQGVSAACIMPSTLAIMKTYYEGAERQRALSYWSIGSWGGSGICSLFGGAVATTMGWRWIFIFSIIVAVLSMLLIKGTPETKSEVTNTHKFDVARLIVLVVMLLSLNVVITKGAALGYTSLWFFGLIAIVIAAFFIFLNVEKKVDNPLIDFKLFENKPYTGATISNFLLNGVAGTLIVANTFVQQGLGYTALQAGYLSITYLIMVLLMIRVGEKLLQKMGSKRPMLLGTFIVIIGIALISLVFLPGIFYVISCVVGYLCFGLGLGIYATPSTDTAISNAPLDKVGVASGIYKMASSLGGAFGVAISGAVYAGAVAATSIHTGAMIALWVNVLMGIMAFIAILFAIPNDDKRVKDAK
>WP_031927400.1|WP_031927400.1 tRNA-dihydrouridine synthase 
MKENFWSELPCPFFILAPMEDVTDIVFRHVVSEAARPDVFFTEFTNTESFCHPEGIHSVRGRLTFSEDEQPMVAHIWGDKPEQFRETSIQLAKMGFKGIDLNMGCPVANVAKKGKGSGLILRPDVAAEIIQATKAGGLPVSVKTRLGYYEIDEWKDWLKHVFEQDIANLSIHLRTRKEMSKVDAHWELIEAIKNLRDEIAPNTLLTINGDIPDRKTGLELAEKYGIDGVMIGRGIFHNPFAFEKEPREHTSKELLDLLRLHLSLFNKYEKDEIRQFKSLRRFFKIYVRGIRGASELRHQLMNTQSIAEARALLDEFEAQMDEDVKIEL
>WP_031927402.1|WP_031927402.1 persulfide dioxygenase-sulfurtransferase CstB 
MFFKQFYDNHLSQASYLVGCQRTGEAIIIDPVRDLSKYIEVADSEGLTITQATETHIHADFASGIRDVAKRLNANIYVSGEGEDALGYKNMPSKTQFVKHRDIIQVGNVKLEVLHTPGHTPESISFLLTDLGGGSSVPMGLFSGDFIFVGDIGRPDLLEKSVQIKGSTEISAKQMYESVQNIKNLPDYVQIWPGHGAGTPCGKALGAIPISTIGYEKINNWAFNEIDETKFIESLTSNQPAPPHHFAQMKQVNQFGMNLYQSYDVYPSLDNKRVAFDLRSKEAFHGGHTKGTINIPYNKNFINQIGWYLDFEKDIDLIGDKSTVEKAKHTLQLIGFDKVAGYRLPKSDISTQSVHSADMTGKEEHVLDVRNDEEWNNGHLYQAVNIPHGKLLNENIPFNKEDKIYVHCQSGVRSSIAVGILESKGFENVVNIREGYQVFPESLK
>WP_031927403.1|WP_031927403.1 persulfide response sulfurtransferase CstA 
MKQYGEKFIDEFSKAELEKLAKQGQLIDVRTEEEYALGHINGSILHPVDEIESFNKEKNKTYYVICRSGNRSANASKYLAKQGYNVINLDGGYKVYEEENDSYDTQEEYKSIEIKADRKQFNYRGLQCPGPIVKISQEMKNIEVGDQIEVKVTDPGFPSDIKSWVKQTRHTLVKLDENNNGINAIIQKEKAKDLDVNYSAKGTTIVLFSGELDKAVAALIIANGARAAGKDVTIFFTFWGLNALKKAQTVNVKKQGIAKMFDLMLPKKNIRMPLSKMNMFGLGNMMIRYVMKKKNVDSLPTLINQAIEQNIKLIACTMSMDVMGIQKEELRDEVEYGGVGTYIGATENANHNLFI
>WP_031941845.1|WP_031941845.1 multidrug efflux MFS transporter NorC 
MNETYRGGNKLILGIVLDVITFWLFAQSLVNVVPNLQQSFGADMGTISIAVSLTALFSGMFVVGAGGLADKIGRVKMTNIGLLLSIIGSALIIITNLPALLILGRIIQGVSAACIMPSTLAIMKTYYEGAERQRALSYWSIGSWGGSGICSLFGGAVATTMGWRWIFIFSIIVAVLSMLLIKGTPETKSEVTNTHKFDVAGLIVLVVMLLSLNVVITKGAALGYTSLWFFGLIAIVIVAFFIFLKVEKKVDNPLIDFKLFENKPYTGATISNFLLNGVAGTLIVANTFVQQGLGYTALQAGYLSITYLIMVLLMIRVGEKLLQKMGSKRPMLLGTFIVVIGIALISLVFLPGIFYVISCVVGYLCFGLGLGIYATPSTDTAISNAPLDKVGVASGIYKMASSLGGAFGVAISGAVYAGAVAATSIHTGAMIALWVNVLMGIMAFIAILFAIPNDDKRVKDAK
>WP_032099372.1|WP_032099372.1 staphylococcal protein A 
MKKKNIYSIRKLGVGIASVTLGTLLISGGVTPAANAAQHDEAQQNAFYQVLNMPNLNADQRNGFIQSLKDDPSQSANVLGEAQKLNDSQAPKADAQQNNFNKDQQSAFYEILNMPNLNEAQRNGFIQSLKDDPSQSTNVLGEAKKLNESQAPKADNNFNKEQQNAFYEILNMPNLNEEQRNGFIQSLKDDPSQSANLLSEAKKLNESQAPKADNKFNKEQQNAFYEILHLPNLNEEQRNGFIQSLKDDPSQSANLLAEAKKLNDAQAPKADNKFNKEQQNAFYEILHLPNLTEEQRNGFIQSLKDDPSVSKEILAEAKKLNDAQAPKEEDNNKPGKEDGNKPGKEDNNKPGKEDGNKPGKEDNKKPGKEDGNKPGKEDNNKPGKEDGNGVHVVKPGDTVNDIAKANGTTADKIAADNKLADKNMIKPGQELVVDKKQPANHADANKAQALPETGEENPFIGTTVFGGLSLALGAALLAGRRREL
>WP_033841437.1|WP_033841437.1 M20 family metallopeptidase 
MNQQLIETLKSKEGKMIEIRRYLHQHPELSFHEDETAKYIAEFYKGKDVEVETNVGPRGIKVTIDSGKPGKTLAIRADFDALPITEDTGLSFASQNKGVMHACGHDAHTAYMLVLAETLAEMKDSFTGKVVVIHQPAEEVPPGGAKTMIENGVLDGVDHVLGVHVMSTMKTGKVYYRPGYVQTGRAFFKLKVQGKGGHGSSPHMANDAIVAGSYFVTALQTVVSRRLSPFETGVVTIGSFDGKGQFNVIKDVVEIEGDVRGLTDATKATIEKEIKRLSKGLENMYGVTCTLEYNDDYPALYNDPEFTEYVAKTLKEANLDFGVEMCEPQPPSEDFAYYAKERPSAFIYTGAAVENGEIYPHHHPKFNISEKSLLISAEAVGTVVLDYLKGDN
>WP_042727731.1|WP_042727731.1 DEAD/DEAH box helicase 
MSQLLNDTLSAWLLIESLSPGEVNFTAEDILSAEHFKNGAKQAQLQSFDEYFEIWNSERFIISEEKSETGELIFKFYRHCFRYNEINLKIQDIFDDYSDIHNPNGTHCYGYTFNTDKHGKVIVDSIHIPMIMSALKEIEKNKNANIEEKFNDSVEKFFQKVKEILADEPINEFKLKKMDKAYDEYFSVLNSKKDGLFGHYVAIEYVKDSDLPQPEFNSFFISDIEKARKSPNQTLIDYIEGVEESQRIEVDENKEMFDKFLHPSRLPDGRWPSQTEFRLSLMQQLAVNQITSGNERISSVNGPPGTGKTTLLKDIFAHLVVERGKELAKLNNPKDAFVKTKIHETDDKYVYLLKESIAKYKMVVASSNNGAVENISKDLPKIEEIIRNPEKCKFPKYEQNYANLAHELKDFAEIAEDLIGESAWGLFSGVFGKSTNINQVLSHMLKQDANDIGFAKLLQNENNRMSYNELMSEWQSHQRAFLEELRHVEMLKEESIRAYDVYKNCESFSKIEQVINSEKTSIEEQVYHLDNETLRDNKEIEDLDNRINYIVKQIETLNELIKSIKESNKGFINKLKAMFNSEEDESYKDHNKEKQQLLTQQLELEKCKKNKHEDLVSKLKEKEKLIKQLTKVQLQLDELNSQLQELEAYRIESKITIPEKDFWSDNNYDERQVTNLWTSDELQYRRAMLFLRAMILHKLLLIANNTTIYYAINDFKDRRKLIDANPDKVHNAWNVMHLIFPVVSTTFASFKSMYGGIPKDFIDYLFIDEAGQAIPQAAVGALYCSKKVVAVGDPIQIEPVVTLESHLIDNIRKNYHVPEYLVSKEASVQSVADNANQYGFWKSDATDSNQKTWIGIPLWVHRRCLKPMFTIANQIAYNNKMVLPSNITKVGKTGWYDVKGNAVQKQFVKEHGEKVVGLLADDWIEAIKEGKNEPSSFVISPFSAVQQQIKRMLKQQLPTRIDIERTKINQWVDKSIGTVHTFQGKEAQKVYFVIGTDNTQDGAVNWSCEKPNLLNVAVTRAKKEFYVIGDMQRIQMKPFYETIFKERNVK
>WP_042727732.1|WP_042727732.1 phosphatidylinositol-specific phospholipase C 
MKKCIKTLFLSIILVVMGGWYHSAHASDSLSKSPENWMSKLDESKHLTEINMPGSHDSGSFTLTDPVKSVWAKTQGKDYLTQMKSGVRFFDIRGRASADNMISVHHGMVYLHHELGKFLDDAKYYLSAYPNETIVMSMKKDYDSDSKVTKTFEEIFREYYYNNPQYQNLFYTGSNANPTLKETKGKIVLFNRMGGTYIKSGYGADTSGIQWADNATFETKINNGSLNLKVQDEYKDYYDKKVEAVKNLLAKAKTDSNKDNVYVNFLSVSSGGSAFNSTYNYASHINPEIAKTIKENGKARTGWLIVDYAGYPWPGYDDIVSEIIDSNK
>WP_042727733.1|WP_042727733.1 tandem-type lipoprotein 
MMKRLNKLVLGIIFLFLVISITAGCGIGKEAEVKKSFEKTLSMYPIKNLEDLYDKEGYRDDQFDKNDKGTWIVNSEMATQNKGEALKIKGMVLYMNRNTKTTKGYYYVNAIKNDKDGRPQENEKRYPVKMVDNKIIPTKEIKDKNIKKEIENFKFFVQYGNFKDLSKYKDGDISYNPEVPSYSAKYQVTNDDYNVKQLRKRYDIPTNKAPKLLLKGTGNLKGSSVGYKDIEFTFVEKKGKNIYFSDSLDYKKSGEV
>WP_042742763.1|WP_042742763.1 tandem-type lipoprotein 
MMKRLNKLVLGIIFLFLVISITAGCGIGKEAEVKKSFEKTLSMYPIKNLEDLYDKEGYRDDEFDKNDKGTWIIGSEMVVQPKGERMKSKGMVLYMNRNTKTTTGKYIVSETLHDEDGRPKSKDKEYPVKMVDNKIIPTKGIKDENIKKEIENFKFFAQYGSFKDLSKYKDGDISYNPEVPSYSAKYQLTNDDYNVKQLRKRYKIPTNKAPKLLLKGSGDLKGSSVGYKDIEFTFVEKKGENTFFTDSLHLEPSEDK
>WP_042748222.1|WP_042748222.1 staphylococcal protein A 
MKKKNIYSIRKLGVGIASVTLGTLLISGGVTPAANAAQHDEAQQNAFYQVLNMPNLNADQRNGFIQSLKDDPSQSANVLGEAQKLNDSQAPKADAQQNNFNKDQQSAFYEILNMPNLNEAQRNGFIQSLKDDPSQSTNVLGEAKKLNESQAPKADNNFNKEQQNAFYEILNMPNLNEEQRNGFIQSLKDDPSQSANLLSEAKKLNESQAPKADNKFNKEQQNAFYEILHLPNLNEEQRNGFIQSLKDDPSQSANLLAEAKKLNDAQAPKADNKFNKEQQNAFYEILHLPNLTEEQRNGFIQSLKDDPSVSKEILAEAKKLNDAQAPKEEDNNKPGKEDGNKPGKEDNKKPGKEDGNKPGKEDNKKPGKEDGNKPGKEDGNKPGKEDGNGVHVVKPGDTVNDIAKANGTTADKIAADNKLADKNMIKPGQELVVDKKQPANHADANKAQALPETGEENPFIGTTVFGGLSLALGAALLAGRRREL
>WP_042853723.1|WP_042853723.1 tandem-type lipoprotein 
MMKRLNTLVLYISFLILVISIVAGCGTGKEAEIKKSFEKTLSMYPIKNLEDLYDKEGYRDDEFDKNDKGTWTISSEMAIQKKGEALNIKGMVLKLNRNTRSAKGFYYVNAIKKDENGRPQDKQIEYPVKMIDNKIIPTKDIKDEKIKKEIKNFKFFAQYGNFKDLSKYKDGNISYNPEAPIYSAKYQLTNDDYNVKQLRKRYDIPTNKAPKLLLKGSGNLDGSSVGYKKNEFTFVEKKGENTYFTANLHFKPSNDE
>WP_042907859.1|WP_042907859.1 staphylococcal protein A 
MKKKNIYSIRKLGVGIASVTLGTLLISGGVTPAANAAQHDEAQQNAFYQVLNMPNLNADQRNGFIQSLKDDPSQSANVLGEAKKLNESQAPKADNNFNKEQQNAFYEILNMPNLNEEQRNGFIQSLKDDPSQSANLLSEAKKLNESQAPKADNKFNKEQQNAFYEILHLPNLNEEQRNGFIQSLKDDPSQSANLLAEAKKLNDAQAPKADNKFNKEQQNAFYEILHLPNLTEEQRNGFIQSLKDDPSVSKEILAEAKKLNDAQAPKEEDNNKPGKEDNKPGKEDNNKPGKEDNNKPGKEDGNKPGKEDGNKPGKEDGNKPSKEDGNKPGKEDGNGVHVVKPGDTVNDIAKANGTTADKIAADNKLADKNMIKPGQELVVDKKQPANHADANKAQALPETGEENPFIGTTVFGGLSLALGAALLAGRRREL
>WP_042907860.1|WP_042907860.1 multidrug efflux MFS transporter NorC 
MNETYRGGNKLILGVVLGVITFWLFAQSLVNVVPNLQQSFGADMGTISIAVSLTALFSGMFVVGAGGLADKIGRVKMTNIGLLLSIIGSALIIITNLPALLILGRVIQGVSAACIMPSTLAIMKTYYEGAERQRALSYWSIGSWGGSGICSLFGGAVATTMGWRWIFIFSIIVAVLSMLLIKGTPETKSEVTNTHKFDVAGLIVLVVMLLSLNVVITKGAALGYTSLWFFGLIAIVIAAFFIFLNVEKKVDNPLIDFKLFENKPYTGATISNFLLNGVAGTLIVANTFVQQGLGYTALQAGYLSITYLIMVLLMIRVGEKLLQKMGSKRPMLLGTFIVIIGIALISLVFLPGIFYVISCVVGYLCFGLGLGIYATPSTDTAISNAPLDKVGVASGIYKMASSLGGAFGVAISGAVYAGAVAATSIHTGAMIALWVNVLMGIMAFIAILFAIPNDDKRVKDAK
>WP_043039598.1|WP_043039598.1 saccharopine dehydrogenase NADP-binding domain-containing protein 
MYKNIGVLGGNGTLGQCLTQLLSKQKDIKIKVAFRSNDFLKVTSDNVNYEKINLDCLEHLRVFIGECDLLINCTGYFDRRMIEFCLNSHTHYIDSSGDLYIEKHLKGLNINLQTNNLCAIPFLGVNPGLTEILATHVSQVCTTEKLELFFAGTGELSKSAIREVIETSNPPYSYIQTAIINGKTEKLNFMMKESKLFKDMKSFYCVPLINHHFEKCIIYNKISSAYYFNAFYDETLIYKMIEAKFLFQNDKLEDAVSLLEKGFKDYSDGNITSTMIKIIVNDIHDIDFRSSMDWNELTALTIYHTALLILRNKIKSYGIKSVYKAINVSDLISEIKKHPKINLEMNDRGE
>WP_043044864.1|WP_043044864.1 multidrug efflux MFS transporter NorC 
MNETYRGGNKLILGIVLGVITFWLFAQSLVNVVPNLQQSFGADMGTISIAVSLTALFSGMFVVGAGGLADKIGRVKMTNIGLLLSIIGSALIIITNLPALLILGRIIQGVSAACIMPSTLAIMKTYYEGAERQRALSYWSIGSWGGSGICSLFGGAVATTMGWRWIFIFSIIVAVLSMLLIKGTPETKSEVTNTHKFDVAGLIVLVVMLLSLNVVITKGAALGYTSLWFFGLIAIVIVAFFIFLKVEKKVDNPLIDFKLFENKPYTGATISNFLLNGVAGTLIVANTFVQQGLGYTALQAGYLSITYLIMVLLMIRVGEKLLQKMGSKRPMLLGTFIVVIGIALISLVFLPGIFYVISCVVGYLCFGLGLGIYATPSTDTAISNAPLDKVGVASGIYKMASSLGGAFGVAISGAVYAGAVASTSIHTGAMIALWVNVLMGIMAFIAILFAIPNDDKRVKDAK
>WP_043044868.1|WP_043044868.1 tandem-type lipoprotein 
MKCLSKRVFYISFLILVISITAGCGIGKEAEVKKSFEKTLSMYPIKNLEDLYDKEGYRDDQFDKKDKGTWIINSEMATQNKGEALKIKGMVLYMNRNTKTTKGYYYVNAIKNDKDGRPQENEKRYPVKMVDNKIIPTKEINEENIKKEIENFKFFVQYGNFKDLSKYKDGDISYNPEVPSYSAKYQLTNDDYNVKQLRKRYDITTNNAPKLLLKGSGNLKGSSVGYKNIEFTFVEKKGKNIYFSDSLDYKKSGDV
>WP_043044869.1|WP_043044869.1 tandem-type lipoprotein 
MMKRLNKLVLGIIFLFLVISITAGCGIGKEAEVKKSFEKTLSMYPIKNLEDLYDKEGYRDDQFDKKDKGTWTINSQMATQNKGEALKINGMLLKINRNTRSAKGFYYTNEIKTEKYKVAQDNQKKYPVKMVDNKIIPTKDIKDENIKKEIENFKFFAQYGNFKDLKKYKDGDISYNPEVPSYSAKYQLTNDDYNVKQLRKRYDIPTNKAPKLLLKGTGNLKGSSVGYKDIEFTFVENKSENIYFSDGLHFNPSEDK
>WP_043044870.1|WP_043044870.1 phosphatidylinositol-specific phospholipase C 
MKKCIKTLFLSIILVVMSGWYHSAHASDSLSKSPENWMSKLDESKHLTEINMPGSHDSGSFTLKDPVKSVWAKTQDKDYLTQMKSGVRFFDIRGRASADNMISVHHGMVYLHHELGKFLDDAKYYLSAYPNETIVMSMKKDYDSDSKVTKTFEEIFREYYYNNPQYQNLFYTGSNANPTLKETKGKIVLFNRMGGTYIKGGYGADTSGIQWADNATFETKINNGSLNLHVQDEYKDYYDKKVEAVKNLLAKAKTDSNKDNVYVNFLSVASGGSAFNSTYNYASHINPEIAKTIKANGKARTGWLIVDYAGYPWPGYDDIVSEIIDSNK
>WP_043044871.1|WP_043044871.1 ABC transporter ATP-binding protein 
MLNIKNLTKNFKKKEVLTNINTSFSLNGTSIIVGLNGSGKTTLLNIITTLTKPDFGNVFINNNALGDPNYKKEIFFIPSDFFLPEYMTGEEYFLFVSSIYNQKFINDKNYFYILSELFDIYSFLRNTIETYSYGMKKKLQICIALTIKTNFLLADELTNGLDFEAKILLEHLIKEQEKTRKIILVSHSMDFISKFSDDIRILEKGKLSIYEGNISLLEKYLISKGDLCGKIKIIEQYNNS
>WP_043044872.1|WP_043044872.1 hypothetical protein 
MEKLKLSNNIIIVKFLLREVFNSVFNSVLLKSKTNKVIFLILLALAYITYIYINITQFNTFNKNFDNNIAKQLISSYINVTIITSLIIYLFIDVTFNLSSKSLFMLKSLPFSLKEINLSKSIFKLALFIILFELIIIITIPLFTLTNMNLIQFLSLFIIIHIIMLDCFLILEFLIQNILLKYLSNMLGYGLYISFIISSSAYYFVFFRFKIDLWVYYSSYSINSLLILCFIIFFMILLIMISILFKWFGDDRSFINLKYFNTKIKLTNGIFNIILLALLRQKRLVYMLSLVITATVLCFIYFDWFKSLQLLYFLYPLTFVAGLFYADSISGVSRMFTLYRVSTNQEFLCLVICQTLLLLPMTLLFGITKLSISFILIGFALITLTIILGFIFPAFESAINESTSSILTLFILVLISLLFSKTHYLILSITILLGVEYLCIFKERRHT
>WP_043044874.1|WP_043044874.1 DEAD/DEAH box helicase 
MSQLLNDTLSAWLLIESLSPGEVNFTAEDILSAEHFKNGTKQAQLQSFDEYFEIWNDERFIVSEEKSETGELIFKFYRHCFRYNEINLKIQDIFENHSDIHNPNGTHCYGYTFNTDKHGKVIVDSIHIPMIMSALKEIEKNKNANIEEKFNDSVEKFVQKVKEILADEPINEFKLKKIDKAYDEYFSVLNSKKDGLFAHYVAIEYVKDSDLPQPEFNSFFISDIEKARKSPNQTLIDYIEGVEESQRIEVDENKEMFDKFLHPSRLPDGRWPSQTEFRLSLMQQLAVNQITSGNERISSVNGPPGTGKTTLLKDIFAHLVVERGKELAKLNNPKDAFVKTKIHETDDKYVYLLQESIAKYKMVVASSNNGAVENISKDLPKIEEIIRNPEKCKFPEYETAYANLAYELKDFAEIAEDLIGESAWGLFSGVFGKSTNINQVLDHMLKQDVNDIGFARLLQNENNRMGYHELITEWQAHQRAFLEELKHVEMLKEESIRAYDVYKSCESYSKMEQAINSEKTTIEEQIYHLENEALRDNKEIEDLDNQINYNAKQLETLNELIKSIKESNKGFINKLKAMFNSEEDESYKDHNKEKQQLLTQQLELEKCKKNKHEDLVSKLKEKEKLIKQLTKVQLQLDELNSQLQELEAYRIKSKITIPEKDFWSDNNYDERQVTNLWTSDELQYRRAMLFLRAMILHKLLLIVNNTTIYYAINDFKDRRKLIDANPDKVHNAWNVMHLIFPVVSTTFASFKSMYGGIPKDFIDYLFIDEAGQAIPQAAVGALFRSKKVVAVGDPIQIEPVVTLESHLIDNIRKNYNVPEYLVSKEASVQSVADNANQYGFWKSDATDSNQKTWIGIPLWVHRRCLKPMFTIANQIAYNNKMVLPSNITKVGKTGWYDVKGNAVQKQFVKEHGEKVVGLLADDWIEAIKEGKNEPSSFVISPFSAVQQQIKRMLKQRLPARIDIQRSKVNQWIDKSIGTVHTFQGKEAQKVYFVIGTDNTQDGAVNWSCEKPNLLNVAVTRAKKEFYVIGDMQRIQSKPFYETIFKERNVK
>WP_043045046.1|WP_043045046.1 oleate hydratase 
MYYSYGNYEAFARPKKPENVENKSAYLIGSGLASLAAACFLIRDGQMEGSKIHILEELPKAGGSLDGENIPLKGYVVRGGREMENHFECLWDLFRSIPSLEIDNASVLDEFYWLNKEDPNYSRCRVIEKQGQRLVTDGDFTLTKTAIKEILDLCLTNEEDLDDVKITDVFSDDFFNSNFWIYWKTMFAFEPWHSAMEMRRYLMRFVHHIGGLADFSALKFTKYNQYESLVLPMVEYLKSHGVQFEYDVKVEDIKVDVTTSQKIAREILIHRHGKAESIKLTVDDLVFVTNGSITESSTYGDNDTPAPPTDELGGSWTLWKNLARQSPEFGNPDKFCQNIPQKSWFVSATSTTNNKDIIDTIESICKRDPLAGKTVTGGIITINDSAWQISFTINRQQQFKDQPKNEISTWIYALYSDVNGDYIKKPITECSGNEICQEWLYHLGVSTDKIEDLAKHASNTIPVYMPYITSYFMTRAIGDRPLVVPHQSQNLAFIGNFAETERDTVFTTEYSVRTAMEAVYQLLNIDRGIPEVINSTFDLRVLMDAVYELNDHQDLREITKDSKIQKLALAGFLKKVKGTYIETLLKEHKLL
>WP_043856629.1|WP_043856629.1 staphylococcal protein A 
MKKKNIYSIRKLGVGIASVTLGTLLISGGVTPAANAAQHDEAQQNAFYQVLNMPNLNADQRNGFIQSLKDDPSQSANVLGEAQKLNDSQAPKADAQQNNFNKDQQSAFYEILNMPNLNEAQRNGFIQSLKDDPSQSTNVLGEAKKLNESQAPKADNNFNKEQQNAFYEILNMPNLNEEQRNGFIQSLKDDPSQSANLLSEAKKLNESQAPKADNKFNKEQQNAFYEILHLPNLNEEQRNGFIQSLKDDPSQSANLLAEAKKLNDAQAPKADNKFNKEQQNAFYEILHLPNLTEEQRNGFIQSLKDDPSVSKEILAEAKKLNDAQAPKEEDNNKPGKEDNNKPGKEDNNKPGKEDGNKPGKEDNKKPGKEDNKKPGKEDNKKPGKEDGNKPGKEDNKKPGKEDGNGVHVVKPGDTVNDIAKANGTTADKIAADNKLADKNMIKPGQELVVDKKQPANHADANKAQALPETGEENPFIGTTVFGGLSLALGAALLAGRRREL
>WP_043859501.1|WP_043859501.1 staphylococcal protein A 
MKKKNIYSIRKLGVGIASVTLGTLLISGGVTPAANAAQHDEAQQNAFYQVLNMPNLNADQRNGFIQSLKDDPSQSANVLGEAQKLNDSQAPKADAQQNNFNKDQQSAFYEILNMPNLNEAQRNGFIQSLKDDPSQSTNVLGEAKKLNESQAPKADNNFNKEQQNAFYEILNMPNLNEEQRNGFIQSLKDDPSQSANLLSEAKKLNESQAPKADNKFNKEQQNAFYEILHLPNLNEEQRNGFIQSLKDDPSQSANLLAEAKKLNDAQAPKADNKFNKEQQNAFYEILHLPNLTEEQRNGFIQSLKDDPSVSKEILAEAKKLNDAQAPKEEDNNKPGKEDGNKPGKEDNKKPGKEDGNKPGKEDNKKPGKEDGNKPGKEDGNKPGKEDGNKPGKEDGNGVHVVKPGDTVNDIAKANGTTADKIAADNKLADKNMIKPGQELVVDKKQPANHADANKAQALPETGEENPFIGTTVFGGLSLALGAALLAGRRREL
>WP_043859502.1|WP_043859502.1 DMT family transporter 
MNKLRDTTFLSYLFTIILWGSAFPMIKIALNDFSAESLSAFRLILATIILLPFVIIKKLPTPELRDIPVIFILGFCGFVIYHTALNFGETLISAGISGILVSTTPIFSSALAYIFLKEHFSKWNWLSSLVAFIGISIISISKDDYTTINVLGVFIILLASFSESLYFTFQKKYIEKYGFIAFTLYTIMASSPFMLIFIPEIINDIHGATFTSIVSVLYLAIFPTIIPYVLLAYIVKSVGVSDATMSLYLTPIVSLLLSYLLLDELPTTLAIIGGIITLLVVSLSNFFQNT
>WP_043859504.1|WP_043859504.1 tandem-type lipoprotein 
MMKRLNKLVLGIIFLFLVISITAGCGIGKEAEVKKSFEKTLSMYPIKNLEDLYDKEGYRDDEFDKNDKGTWIIGSEMATQNKGEALKVKGMVLYMNRNTKTTKGYYYVNAIKNDKDGRPQENEKRYPVKMVDNKIIPTKEIKDKNIKKEIENFKFFVQYGNFKDLSKYKDGDISYNPEVPSYSAKYQLTNDDYNVKQLRKRYDIPTNKAPKLLLKGTGNLKGSSVGYKDIEFTFVEKKEENIYFSDGLIFKPSEDK
>WP_043859505.1|WP_043859505.1 phosphatidylinositol-specific phospholipase C 
MKKCIKTLFLSIILVVMSGWYHSAHASDSLSKSPENWMSKLDDGKHLTEINIPGSHDSGSFTLKDPVKSVWAKTQDKDYLTQMKSGVRFFDIRGRASADNMISVHHGMVYLHHELGKFLDDAKYYLSAYPNETIVMSMKKDYDSDSKVTKTFEEIFREYYYNNPQYQNLFYTGSNANPTLKETKGKIVLFNRMGGTYIKSGYGADTSGIQWADNATFETKINNGSLNLKVQDEYKDYYDKKVEAVKNLLAKAKTDSNKDNVYVNFLSVASGGSAFNSTYNYASHINPEIAKMIKANGKARTGWLIVDYAGYTWPGYDDIVSEIIDSNK
>WP_043859506.1|WP_043859506.1 TfoX/Sxy family protein 
MATKKDVHDLFLNHVNSNAVKTRKMMGEYIIYYDGVVIGGLYVNRLLVKATKSAQQKLQDNTLVSPYPGSKEMILILDFTEATNLTDLFKTIKNDLKK
>WP_045157545.1|WP_045157545.1 persulfide dioxygenase-sulfurtransferase CstB 
MFFKQFYDNHLSQASYLVGCQRTGEAIIIDPVRDLSKYIEVADSEGLTITQATEPHIHADFALGIRDVAKRLNANIYVSGEGEDALGYKNMPSKTQFVKHGDIIQVGNVKLEVLHTPGHTPESISFLLTDLGGGSSVPMGLFSGDFIFVGDIGRPDLLEKSVQIKGSTEISAKQMYESVQNIKNLPDYVQIWPGHGAGSPCGKALGAIPISTIGYEKINNWAFNEIDETKFIESLTSNQPAPPHHFAQMKQVNQFGMNLYQSYDVYPSLDNKRVAFDLRSKEAFHGGHTKGTINIPYNKNFINQIGWYLDFEKDIDLIGDKSTVEKAKHTLQLIGFDKVAGYRLPKSDISTQSVHSAYMTGKEEHVLDVRNDEEWNNGHLYQAVNIAHGKLLNENIPFNKEDKIYVHCQSGVRSSIAVGILESKGFENVVNIREGYQDFPESLK
>WP_045157550.1|WP_045157550.1 staphyloferrin B ABC transporter permease subunit SirC 
MTEKINKKDNYHLIFALIFLAIVSVVSMMIGSSFIPLQRVLMYFINPNDSIDQFTLEVLRLPRITLAILAGAALGMSGLMLQNVLKNPIASPDIIGITGGASLSAVVFIAFFSHLTIHLLPLFAVLGGAVAMMILLVFQTKGQIRPTTLIIIGISMQTLFIALVQGLLITTKQLSAAKAYTWLVGSLYGATFKDTIILGMVILAVVPLLFLVISKMKISILDDPVAIGLGLHVQRMKLIQLITSTILVSMAISLVGNIGFVGLIAPHIAKTIVRGSYAKKLLMSAMIGAISIVIADLIGRTLFLPKEVPAGVFIAAFGAPFFIYLLLTVKKL
>WP_045157551.1|WP_045157551.1 N-
MNREMLYLNRSDIEQAGGNHSQVYVDALTEALTAHAYNDFVQPLKPYLRQDPENGHIADRIIAMPSHIGGEHAISGIKWIGSKHDNPSKRNMERASGVIILNDPETNYPIAVMEASLISSMRTAAVSVIAAKHLAKKGFKDLTIIGCGLIGDKQLQSMLEQFDHIERVFVYDQFSEACARFVDRWQQQRPEINFIATENAKEAVSNGEVVITCTVTDQPYIEYDWLQKGAFISNISIMDVHKEVFIKADKVVVDDWSQCNREKKTINQLVLEGKFSKEALHAELGQLVIGDIPGREDDDEIILLNPMGMAIEDISSAYFIYQQAQQQNIGTTLNLY
>WP_045172579.1|WP_045172579.1 tandem-type lipoprotein 
MMKRLNKLVLGIIFLFLVISITAGCGMGKEAEIKKSFEKTLSMYPIKNLEDLYDKEGYRDDQFDKNDKGTWIVNSQMAIQNKGEALKIKGMLLKIDRNTRSAKGFYYTNEIKTEKYEVAQDNQKKYPVKMINNKFISTEEVKEENIKKEIENFKFFAQYSNFKDLMNYKDRDISYNPEVPSYSAQYQLTNDDYNVKQLRKRYDIPTNKAPKLLLKGTGNLKDSSVGYKKIEFTFVENKNENIYFTDSLHLEPSEDK
>WP_045172895.1|WP_045172895.1 2OG-Fe dioxygenase family protein 
MNKLREYGFERYDLLKELNYEGIEFDYLELLNYFSDLPIDEYAPTLNRYRRYSRALILPGNDQIFWLPIQKINNSEYSVYFQGKFNPEFPESYRKFRPIDQHIQNNKLLNKIISSNFKKTFWNEEDKILPIHVGVHFVKLFVNDAFKKATSSPDCLHQDGEPFTFAHLIERKNVKGGTNVIASPQVVGKKPHEINNEDIIEIFELSKALESYGVHDTSVSHYVSAIEQDNKSNPATRSVILIDYQQTIVADINE
>WP_045176491.1|WP_045176491.1 MULTISPECIES: oleate hydratase 
MYYSYGNYEAFARPKKPENVENKSAYLIGSGLASLAAACFLIRDGQMEGSKIHILEELPKAGGSLDGENIPLKGYVVRGGREMENHFECLWDLFRSIPSLEIDNASVLDEFYWLNKEDPNYSRCRVIEKQGQRLVTDGDFTLTKTAIKEILDLCLTNEEDLDDVKITDVFSDDFFNSNFWIYWKTMFAFEPWHSAMEMRRYLMRFVHHIGGLADFSALKFTKYNQYESLVLPMVEYLKSHGVQFEYDVKVEDIKIDVTTSQKIAREILIDRNGNAESIKLTINDLVFVTNGSITESSTYGDNDTPAPPTDELGGSWTLWKNLARQSPEFGNPDKFCQNIPKKSWFVSATSTTNNKEIIDTIESICKRDPLAGKTVTGGIITINDSAWQMSFTINRQQQFKDQPENEISTWIYALYSDVNGDYIKKPITECSGNEICQEWLYHLGVSTDKIEDLAKHASNTIPVYMPYITSYFMTRAIGDRPLVVPHQSQNLAFIGNFAETERDTVFTTEYSVRTAMEAVYELLNIDRGIPEVINSPFDLRVLMDAVYELNDHQDLREITKDSKMQKLALAGFLKKVKGTYIETLLKEHKLL
>WP_045177911.1|WP_045177911.1 MULTISPECIES: TetR/AcrR family transcriptional regulator C-terminal domain-containing protein 
MNVGDLRVVKTRASIKKAFMTLLFEKDFDTISIKEITEFAQIGRKTFYLHYIDKYDLLDQIVSEKLIELEQISEAKKSLGIQEGTQLWFEFFENNRTFFMKIFNINNASNYKKKLLHFIEEEFKKKVQTRVATEKGLDYDLYINFISNGIIGLLDIYLNSSENTEEQEKITLQVSRLLSLYDLI
>WP_045177919.1|WP_045177919.1 MULTISPECIES: multidrug efflux MFS transporter NorC 
MNETYRGGNKLILGIVLGVITFWLFAQSLVNVVPNLQQSFGADMGTISIAVSLTALFSGMFVVGAGGLADKIGRVKMTNIGLLLSIIGSALIIITNLPALLILGRVIQGVSAACIMPSTLAIMKTYYQGAERQRALSYWSIGSWGGSGICSLFGGAVATTMGWRWIFIFSIIVAVLSMLLIKGTPETKSEITNTHKFDVAGLIVLVVMLLSLNVVITKGAALGYTSLWFFGLIAIVIVAFFIFLKVEKKVDNPLIDFKLFENKPYTGATISNFLLNGVAGTLIVANTFVQQGLGYTALQAGYLSITYLIMVLLMIRVGEKLLQKMGSKRPMLLGTFIVVIGIALISLVFLPGIFYVISCVVGYLCFGLGLGIYATPSTDTAISNAPLDKVGVASGIYKMASSLGGAFGVAISGAVYAGAVAATSIHTGAMIALWVNVLMGIMAFIAILFAIPNDDKRVKDAK
>WP_045177925.1|WP_045177925.1 tandem-type lipoprotein 
MKRLNKLVLGISFLFLVISITAGCGIGKEAEIKKSFEKTLSMYPIKNLEDLYDKEGYRDDQFDKNDKGTWIINSEMVVQPKGERMKSKGMVLYMNRNTKTTTGKYIVSETLHDEDGRPKSKDKEYPVKMVGNKIIPTKDIKDEKIKKEIENFKFFVQYGDFKDLSKYKDGDISYNPEVPSYSAKYQLTNDDYNVKQLRKRYNIPTNKAPKLLLKGTGNLKGSSVGYKDIEFTFVEKKGENIYFSDSLHLEPSEDK
>WP_046462903.1|WP_046462903.1 persulfide response sulfurtransferase CstA 
MKQYGEKFIDEFSKAELEKLAKQGQLIDVRTEEEYALGHINGSILHPVDEIESFNKEKNKTYYVICRSGNRSANASKYLAKQGYNVINLDGGYKVYEEENDSYDTQEEYKSIEIKADRKQFNYRGLQCPGPIVKISQEMKNIEVGDQIEVKVTDPGFPSDIKSWVKQTRHTLVKLDENNNGINAIIQKEKAKDLDVNYSAKGTTIVLFSGELDKAVATLIIANGARAAGKDVTIFFTFWGLNALKKAQTVNVKKQGIAKMFDLMLPKKNIRMPLSKMNMFGLGNMMIRYVMKKKNVDSLPTLINQAIEQNIKLIACTMSMDVMGIQKEELRDEVEYGGVGTYIGATENANHNLFI
>WP_046462904.1|WP_046462904.1 DUF6007 family protein 
MEDLKQSLIGLGWYDLFFTVPMFLLFVYLPNYNFITIFVNIVIIIFFSIGLILTTHIIIDNIKNNSK
>WP_046462905.1|WP_046462905.1 TfoX/Sxy family protein 
MATEKDVNDLFLNHVNSNDVKTRKMMGEYIIYYDGVVIGGLYDNRLLVKATKSARHQFQDNTLVSPYPGAKEMILIPHFVKVINLTDLFELIKNDLQK
>WP_046462907.1|WP_046462907.1 L-lactate permease 
MTLLTVNPFDNVGLSALVAAVPIILFLLCLTVFKMKGIYAALTTLVVTLIVALFVFELPARVSAGAITEGVVAGIFPIGYIVLMAVWLYKVSIKTGQFSIIQDSIASISEDQRIQLLLIGFCFNAFLEGAAGFGVPIAICAVLLIQLGFEPLKAAMLCLIANGAAGAFGAIGLPASIIDTFNLSGGVTTLDVARYSALTLPILNFIIPFVLVFIVDGMKGIKEILPVILTVSGTYTGLQLLLTIFHGPELADIIPSLATMVVLAFVCRKFKPKNIFRLEASEHKIQKRTPKEIVFAWSPFVILTAFVLVWSAPFFKKLFQPGGALESLVIKLPIPNTVSDLSPKGIALRLDLIGATGTAILLTVIITILITKLKWKSAGALLVEAIKELWLPILTISAILAIAKVMTYGGLTVAIGQGIAKAGAIFPLFSPVLGWIGVFMTGSVVNNNTLFAPIQATVAQQISTSGSLLVAANTAGGVAAKLISPQSIAIATAAVKKVGEESALLKMTLKYSIIFVAFICVWTFILTLIF
>WP_046595440.1|WP_046595440.1 Csa1 family protein, partial 
KDGDISYNPEVPSYSAQYQLTNDDYNVKQLRKRYDIPTNKAPKLLLKGTGNLKGSSVGYKKIEFTFLENKNENIYFTDSLHLEPSEDK
>WP_046597245.1|WP_046597245.1 MULTISPECIES: L-lactate permease 
MTLLTVNPFDNVGLSALVAAVPIILFLLCLTVFKMKGIYAALTTLVVTLIVALFVFELPARVSAGAITEGVVAGIFPIGYIVLMAVWLYKVSIKTGQFSIIQDSIASISEDQRIQLLLIGFCFNAFLEGAAGFGVPIAICAVLLIQLGFEPLKAAMLCLIANGAAGAFGAIGLPVSIIDTFNLSGGVTTLDVARYSALTLPILNFIIPFVLVFVVDGMKGIKEILPVILTVSGTYTGLQLLLTIFHGPELADIIPSLATMVVLAFVCRKFKPKNIFRLEASEHKIQKRTPKEIVFAWSPFVILTAFVLVWSAPFFKKLFQPGGALESLVIKLPIPNTVSDLSPKGIALRLDLIGATGTAILLTVIITILITKLKWKSAGALLVEAIKELWLPILTISAILAIAKVMTYGGLTVAIGQGIAKAGAIFPLFSPVLGWIGVFMTGSVVNNNTLFAPIQATVAQQISTSGSLLVAANTAGGVAAKLISPQSIAIATAAVKKVGEESALLKMTLKYSIIFVAFICVWTFILTLIF
>WP_046597246.1|WP_046597246.1 multidrug efflux MFS transporter NorC 
MNETYRGGNKLILGIVLGVITFWLFAQSLVNVVPNLQQSFGADMGTISIAVSLTALFSGMFVVGAGGLADKIGRVKMTNIGLLLSIIGSALIIITNLPALLILGRIIQGVSAACIMPSTLAIMKTYYEGAERQRALSYWSIGSWGGSGICSLFGGAVATTMGWRWIFIFSIIVAVLSMLLIKGTPETKSEVTNTHKFDVAGLIVLVVMLLSLNVVITKGAALGYTSLWFFGLIAIVIAAFFIFLNVEKKVDNPLIDFKLFENKPYTGATISNFLLNGVAGTLIVANTFVQQGLGYTALQAGYLSITYLIMVLLMIRVGEKLLQKMGSKRPMLLGTFIVVIGIALISLVFLPGIFYVISCVIGYLCFGLGLGIYATPSTDTAISNAPLDKVGVASGIYKMASSLGGAFGVAISGAVYAGAVAATSIHTGAMIALWVNVLMGIMAFIAILFAIPNDDKRVKDAK
>WP_046597247.1|WP_046597247.1 ABC transporter ATP-binding protein 
MKTNEHWIKLLLTFAQGAMFKIYLSILLSIISVFAGLVPYWTVYKIILLIINGNINIREVVIYITIAIVAYFIQVICFGSSTMLSHVTAYDILSNIRKKLAQKLMRLPLGVVESKKIGELKSIFVDKVETIELPLAHIIPEVVGNLLLSISIFIYILVIDWRMAMAMLVTVPISFIAFKKLMTGFNETYEHQVASNNYMNSSIVEYIEGIEVIKTFNQSQSSYKKYKDAVNDYKTHTLGWFQRTWTYMNLGASILPSTFLGILPVGMYLVSADMLSYADFFLCLVLSLGVVAPIKNFTNYVNQLKSIQYAITEVHQVLNLEELEVSKKYKHPQNNNIEFDNVGFSYTNDRDSLVFNNLSFEIPEKTFTAIVGESGSGKSTIAKLLSRFWDVTLGEIKIGNVNIKDVDPKNLNELVGFVGQDNFLLNLTFKENIKLGNPEATDEEVENAAKLAQCHEFIEKLPDGYDTNVGTVGDKLSGGEKQRVTIARMILKDAPIIVLDEATAYVDPDNEQKIQEALNVLTRNKTLIVIAHRLSTIQHADQIMVLGKQRILEKGNHNQLIKQGGHYKQMWDMHIGVKEWGVSS
>WP_046597248.1|WP_046597248.1 energy-coupling factor transporter transmembrane component T 
MNSPTELIIDQRNVFAKMDPRIKIALTITVSTILISSGSSQNILRVCLTLFSLFLLLSINKIILFIKFTIAFLVIMGLQIWVIPYSEGMIKFSLLAFIGIFMNMLPGFIVGYYTLFSTKVSEFIAAMEKVNLPRSFIIPITVIFRFFPTIAEEYKNINYAMKMRGITFSNHFFKSIEYRMIPLIISVVQIGNDLSYTAMTRGIDSTCKRTNICELKLKLLDKLILVVILILWIIYIKEKFFQ
>WP_046597249.1|WP_046597249.1 non-ribosomal peptide synthetase 
MGRNECDDYIISLIENWLKSKLKRDITNYNQNLVNLGIQSLDIMELASLLRREGLKIKFSQLIEHPTLNHWIETIKCIKIKKSNRDSKKENIKIDNGEFELTDVQRAYLIGREDDQELGGIGCHAYFEFSGKNIDTDRLNDSWYKVQMRHPMLRAVFTNGGKQWFMSRPYKENIEITNLEKCSDKEVSEILKKYRDNVSHIKRNVTKGEVSNLSVFILPQNKMKIILDIDLLVADVLSISMIINELSEIYMGKELLSNEVYTFKDYIENLEMDEYSLNESKKFWIDKIKQLKINPIQLPILKSPSEIKDVKVTRHTRKINKVVWEQVKENAKKFNTTPSLVLLTCYMIVLEKWSDQEPFYVNIPLFNRDHNNKHIKNIVADFTNLLLVEHMPKPNEKFIETLKRVQQTFIQNVSHSEYSGVNVQREIAKITGSQVNSAPVVFACNIDYELESELTRNTLGDMTYMISQTPGVWLDFQTYVKDGELLICWDKVDDLLSDDVVTDMLNDFCSLFESLNSISNWNKISGIFKEKNYSSELKIETHTEKLYDGFLKNVKCYPDNIALIDTDTKMEITYKKLYDLSMALAKILVEKNVNKGDYISVFLPRGYKQVVAILGIQFAGAAYVPIGIHQPPNRREKIYNQIGIDIIISDIKCIEENRLILDDKFIIDIDSIGKEKLPKIVNVEPDTTAYVIMTSGTTGIPKGVEISHNNAINTIRYINEKWNIKKSDSLIMVSSIEFDLSVYDIFGILGTGGKLILTSEHNYKNPSEWLMMINKYNVTIWNSVPILFDMLVTYAEGKKEQLLLNKVFLSGDWIDIALPNRFYNISSEKSVIIGLGGATEASIWSNSVTIPRDIPNSWKSIPYGTALKGQGYKVVDKFDRECPRNVIGELHIGGIGVAKCYVGDTDLTNEKFYLDDNGIKWYRTGDNGRIWTDGTIEFLGRIDNQVKIKGHRIEIGEVETAIKQINGIDKVKVIPTAKGLSAFIIPKSKKYNIESIKSSKNSQQYLYNLDKLVIHFILNVLKSANALKVDKYTKFKDILVSMKVSCKYERIIERWLDRLVHQGYVEKAENGYKLTGLYCQMYNPIEFDGSMRDYLNTLEKYISKVLAENINPVNLFYSKEKKLSPTKLSALFPWHQVIVNTIIDKLMDLKKERIKILEFETRNIEVSREIYRSVEENVDRYDYLDTSSIYIDEYEKNIDNINFKNSYNQIEDRQYDIILAINSIHRSYNVNQTLTSLKSKLKEDGQLIVVEPNTSLLIEQITVDILNAYVGKNKSKKTSNEWIELFIANCFQCDEVQNIGVEPIYSNIFYMSNSKTDQQAIRHELKQVLPGYMIPSDFTMIKQFPLNNNGKVDNEKLINLVIKNENEDSLQRNNPLNNIERKIQYIWESEFKEKIPDIHTNFYKNGGDSLIATRIATQIERTFGLNFTIKDAMESITIKSQAEKVAEMSNGAVKTNDVEFKQDAENVNKPFELTDVQHAYFIGRKKELNENNVSTHCYFEIDGKNLNLKALENSWNKLVQSHGMMRSVITDDGMQKILNEVPYYTFNIIDLTNKNNDELAISLKNIRNKLSHQVLNINQWPIFNINVSLINDENIRLHVSFDNIIFDGWSMFALLEQWNKLYNDESIEDQLTNLNFRDYVQYVNTLKMSQGYESDKLYWLNRINGFLKAPNIETGELTSSNSAVFTRRKYHFKKSEWNKLKDISKELEITPSTLLIGIYAEAIRKVSRNDNFTLNITQFNRIPIDPNINKVIGDFTTLTLLEIKHKNETKLYRRLKNIQSQLMKDLEHNKYSGVEFQREIRAHCKVKDYILMPFVFTSGLGIHALKSKNLFGEIIYNISQTPQVWIDNQVIERDEGLDVYWDSVDSQLGETNVDIMFDYFIETLQKIIDDDSILFDVKFIVKENKDEYFEPIETISNSEYKDIQEIKREDVKEILSNTVNNNISSYTSRFFEVGGDSLKAIALVNNIREKFNVEVDLSFIFTNPTIIDIANKIEELKKANEEGVI
>WP_046597335.1|WP_046597335.1 oleate hydratase 
MYYSYGNYEAFARPKKPENVENKSVYLIGSGLASLAAACFLIRDGQMEGSKIHILEELPKAGGSLDGENMPLKGYVVRGGREMENHFECLWDLFRSIPSLEIDHASVLDEFYWLNKEDPNYSRCRVIEKQGQRLVTDGDFTLTKTAIKEILDLCLTNEEDLDDVKITDVFSDDFFNSNFWIYWKTMFAFEPWHSAMEMRRYLMRFVHHIGGLADFSALKFTKYNQYESLVLPMVEYLKSHGVQFEYDVKVEDIKVDVTTSQKIAREILIHRHGKAESIKLTINDLVFVTNGSITESSTYGDNDTPAPPTDELGGSWALWKNLARQSPEFGNPDKFCQNIPKKSWFVSATSTTNNKDIIDTIESICKRDPLAGKTVTGGIITINDSAWQISFTINRQQQFKDQPKNEISTWIYALYSDVNGDYIKKPITECSGNEICQEWLYHLGVPTDKIEDLAKHASNTIPVYMPYITSYFMTRAIGDRPLVVPHQSQNLAFIGNFAETERDTVFTTEYSVRTAMEAVYQLLNIDRGIPEVINSTFDLRVLMDAVYELNDHQDLRDITKDSKMQKLALAGFLKKIKGTYIESLLKEHKLL
>WP_047213064.1|WP_047213064.1 staphylococcal protein A 
MKKKNIYSIRKLGVGIASVTLGTLLISGGVTPAANAAQHDEAQQNAFYQVLNMPNLNADQRNGFIQSLKDDPSQSANVLGEAKKLNESQAPKADNNFNKEQQNAFYEILNMPNLNEEQRNGFIQSLKDDPSQSANLLSEAKKLNESQAPKADNKFNKEQQNAFYEILHLPNLNEEQRNGFIQSLKDDPSQSANLLAEAKKLNDAQAPKADNKFNKEQQNAFYEILHLPNLTEEQRNGFIQSLKDDPSVSKEILAEAKKLNDAQAPKEEDNNKPGKEDNKPGKEDNNKPGKEDNNKPGKEDGNKPGKEDGNKPGKEDGNKPGKEDGNKPSKEDGNKPGKEDGNGVHVVKPGDTVNDIAKANGTTADKIAADNKLADKNMIKPGQELVVDKKQPANHADANKAQALPETGEENPFIGTTVFGGLSLALGAALLAGRRREL
>WP_047230776.1|WP_047230776.1 staphylococcal protein A 
MKKKNIYSIRKLGVGIASVTLGTLLISGGVTPAANAAQHDEAQQNAFYQVLNMPNLNADQRNGFIQSLKDDPSQSANVLGEAQKLNDSQAPKADAQQNNFNKDQQSAFYEILNMPNLNEAQRNGFIQSLKDDPSQSTNVLGEAKKLNESQAPKADNNFNKEQQNAFYEILNMPNLNEEQRNGFIQSLKDDPSQSANLLSEAKKLNESQAPKADNKFNKEQQNAFYEILHLPNLTEEQRNGFIQSLKDDPSVSKEILAEAKKLNDAQAPKEEDNNKPGKEDNNKPGKEDNNKPGKEDGNKPGKEDNNKPGKEDGNKPGKEDNNKPGKEDNNKPGKEDNNKPGKEDGNKPGKEDGNGVHVVKPGDTVNDIAKANGTTADKIAADNKLADKNMIKPGQELVVDKKQPANHADANKAQALPETGEENPFIGTTVFGGLSLALGAALLAGRRREL
>WP_047335132.1|WP_047335132.1 LysR family transcriptional regulator 
MNLNILKSFLVTSETKNLTKASELLNYSQSTVSTNIEKLERQLDVKLFYRKKYGMELTEEGLAYVKYAKVILDSNSEYEREIKGLYNKKVNISINMQESQYLYRYYNKISEWLAEHPYVNLKFKSAHSNFYIKEEIANFKSDISLITDEKIINSNLTAIPITEERLIFVTNKEMKDFKLNDIQNHTLLVTEKGCSYREQLEMILYKYSFSTKQMIEFLGIESLKKHLKNSGGIALLPEFIVADELENKSLFQIDVDVDIPNLETTLIINPESNKQVLESFVKDVFL
>WP_047555830.1|WP_047555830.1 MULTISPECIES: adenylate/guanylate cyclase domain-containing protein 
MKIRGYDYKSRKKKVEEILENTNFINEVKRFPNNDNFTYENGYKAWLSAIFIDLRNSTKLFTENSEVDVAKVIRGFTSEVIEILQKDTQDNELKEIGIRGDCVFAVYSTASKEEIYDVYQRAVYINTYLKMLNKLLDKRNLPNIKAGIGLAADKNLAVKAGRKSSGINDFVWIGKAVTTASNLADLGNKEGICPIVMSGTFYTNYIDVEENENSKNWWKKNHDYQNGTYYHGNIVFTEFDEWIKSGMID
>WP_048665170.1|WP_048665170.1 hypothetical protein 
MEKFNNWILNAISGSQTDKNGTTKELKGAKFIILYAYSMLVLLALVVSNIFIHILEPKLSITTQIIIVLILIEALIGLRFLKAYDVKRGKDKENKKNSKDFVKLKSILVAILFTSLALTAGTVADIYGFTDLGNTRSDLIVWSIGGIIFGLVCYTMEDKR
>WP_049296521.1|WP_049296521.1 MULTISPECIES: staphylococcal protein A 
MKKKNIYSIRKLGVGIASVTLGTLLISGGVTPAANAAQHDEAQQNAFYQVLNMPNLNADQRNGFIQSLKDDPSQSANVLGEAQKLNDSQAPKADAQQNNFNKDQQSAFYEILNMPNLNEAQRNGFIQSLKDDPSQSTNVLGEAKKLNESQAPKADNNFNKEQQNAFYEILNMPNLNEEQRNGFIQSLKDDPSQSANLLSEAKKLNESQAPKADNKFNKEQQNAFYEILHLPNLNEEQRNGFIQSLKDDPSQSANLLAEAKKLNDAQAPKADNKFNKEQQNAFYEILHLPNLTEEQRNGFIQSLKDDPSVSKEILAEAKKLNDAQAPKEEDNNKPGKEDNNKPGKEDNNKPGKEDGNKPGKEDNKKPGKEDGNKPGKEDNKKPGKEDGNKPGKEDGNKPGKEDGNKPGKEDGNGVHVVKPGDTVNDIAKANGTTADKIAADNKLADKNMIKPGQELVVDKKQPANHADANKAQALPETGEENPFIGTTVFGGLSLALGAALLAGRRREL
>WP_049307587.1|WP_049307587.1 DMT family transporter 
MNKLRDTTFLSYLFTIILWGSAFPMIKIALNDFSAESLSAFRLILATIILLPFVIIKKLPTPELRDIPVIFILGFCGFVIYHTALNFGETLISAGISGILVSTTPIFSSALAYIFLKEHFSKWNWLSSLVAFIGISIISISKDDYTTINVLGVLIILLASFSESLYFTFQKKYIEKYGFIAFTLYTIMASSPFMLIFIPEIINDIHGATFTSIVSVLYLAIFPTIIPYVLLAYIVKSVGVSDATMSLYLTPIVSLLLSYLFLDELPTTLAIIGGIITLLGVSLSNFFQNT
>WP_049307726.1|WP_049307726.1 tandem-type lipoprotein 
MIKRVNKLVLGISFLLLIISIVAGCGTGKEAEIKKSFEKTLSMYPIKNLEDLYDKEGYRDDEFDKNDKGTWIVRSSMSIQSNGKDMNIKGMVLYMNRNTRTTNGYYYVDVIEREDKGIHRDNEKRYPVKMVDNKIIPTKEIKDEKIKKEIENFKFFAQYGNFKNLKNYKDGDISYNPEVPSYSAKYQLTNDDYNVKQLRKRYNIPTNKAPKLLLKGTGNLKGSSIGYKKIEFTFVEKKGENIYFSDGLHFNPSEDK
>WP_049317353.1|WP_049317353.1 M20 family metallopeptidase 
MNQQLIEALKSKEDKMIEIRRYLHQHPELSFHEDETAKYIAEFYKGKDVEVETNVGPRGIKVTIDSGKPGKTLAIRADFDALPITEDTGLSFASQNKGVMHACGHDAHTAYMLVLAETLAEMKDSFTGKVVVIHQPAEEVPPGGAKAMIENGVLDGVDHVLGVHVMSTMKTGNVYYRPSYVQTGRAFFKLKVQGKGGHGSSPHMANDAIVAGSYFVTALQTVVSRRLSPFETGVVTIGSFDGKGQFNVIKDVVEIEGDVRGLTDATKATIEKEIKRLSKGLEDMYGVTCTLEYNDDYPALYNDPEFTEYVAKTLKEANLDFGVEMCEPQPPSEDFAYYAKERPSAFIYTGAAVEDGEIYPHHHPKFNISEKSLLISAEAVGTVVLDYLKGDN
>WP_049317357.1|WP_049317357.1 tandem-type lipoprotein, partial 
SMYPIKNLEDLYDKEGYRDDQFDKNDKGTWIINSEMVVQPKGERMKSKGMVLYMNRNTKTTTGKYIVSETLHDEDGRPKNKDKEYPVKMVGNKIIPTKDIKDEKIKKEIENFKFFVQYGDFKDLSKYKDGDISYNPEVPSYSAKYQLTNDDYNVKQLRKRYNIPTNKAPKLLLKGTGNLKGSSVGYKDIEFTFVEKKGENIYFSDSLHLEPSEDK
>WP_049887430.1|WP_049887430.1 staphylococcal protein A 
MKKKNIYSIRKLGVGIASVTLGTLLISGGVTPAANAAQHDEAQQNAFYQVLNMPNLNADQRNGFIQSLKDDPSQSANVLGEAKKLNDSQAPKADAQQNNFNKDQQSAFYEILNMPNLNEAQRNGFIQSLKDDPSQSTNVLGEAKKLNESQASKADNNFNKEQQNAFYEILNMPNLNEEQRNGFIQSLKDDPSQSANLLSEAKKLNESQAPKADNKFNKEQQNAFYEILHLPNLNEEQRNGFIQSLKDDPSQSANLLAEAKKLNDAQAPKADNKFNKEQQNAFYEILHLPNLTEEQRNGFIQSLKDDPSVSKEILAEAKKLNDAQAPKEEDNNKPGKEDNNKPGKEDGNKPGKEDNNKPGKEDGNKPGKEDGNKPGKEDGNKPGKEDNKKPGKEDGNGVHVVKPGDTVNDIAKANGTTADKIAADNKLADKNMIKPGQELVVDKKQPANHADANKAQALPETGEENPFIGTTVFGGLSLALGAALLAGRRREL
>WP_050439635.1|WP_050439635.1 tandem-type lipoprotein, partial 
EKTLSMYPIKNLEDLYDKEGYRDDQFDKNDKGTWIVNSEMATQNKGEALKIKGMVLYMNRNTKTTKGYYYVNAIKNDKDGRPQENEKRYPVKMVDNKIIPTKEIKDKNIKKEIENFKFFVQYGNFKDLSKYKDGDISYNPEVPSYSAKYQLTNDDYNVKQLRTRYDIPTNKAPKLLLKGSGDLKGSSVGYKDIEFTFVEKKGKNTFFTDSLHLEPSEDK
>WP_050439885.1|WP_050439885.1 tandem-type lipoprotein 
MKRLNKLVLGISFLFLVISITAGCGMGEEAEIKKSFEKTLSMYPIKNLEDLYDKEGYRDDQFDKNDKGTWIVNSQMAIQNKGEPMKSKGMVLYMNRNTRTTNGYYYVNVIKGEDKGKHQDNEKRYPVKMVDNKIILTKEIKDENIKIEIENFKFFVQYGNFKDLSKYKDGDISYNPEVPSYSAKYQLTNDDYNVKQLRKRYNIPTNKAPKLLLKGTGNLKGSSVGYKDIEFTFVEKKGENIYFSDSLHLEPSEDK
>WP_050441717.1|WP_050441717.1 staphylococcal protein A 
MKKKNIYSIRKLGVGIASVTLGTLLISGGVTPAANAAQHDEAQQNAFYQVLNMPNLNADQRNGFIQSLKDDPSQSANVLGEAQKLNDSQAPKADAQQNNFNKDQQSAFYEILNMPNLNEAQRNGFIQSLKDDPSQSTNVLGEAKKLNESQAPKADNNFNKEQQNAFYEILNMPNLNEEQRNGFIQSLKDDPSQSANLLSEAKKLNESQAPKADNKFNKEQQNAFYEILHLPNLNEEQRNGFIQSLKDDPSQSANLLAEAKKLNDAQAPKADNKFNKEQQNAFYEILHLPNLTEEQRNGFIQSLKDDPSVSKEILAEAKKLNDAQAPKEEDNNKPGKEDNNKPGKEDNNKPGQEDGNKPGKEDNNKPGKEDGNKPGKEDNNKPGKEDGNKPGKEDGNGVHVVKPGDTVNDIAKANGTTADKIAADNKLADKNMIKPGQELVVDKKQPANHADANKAQALPETGEENPFIGTTVFGGLSLALGAALLAGRRREL
>WP_050960230.1|WP_050960230.1 staphylococcal protein A 
MKKKNIYSIRKLGVGIASVTLGTLLISGGVTPAANAAQHDEAQQNAFYQVLNMPNLNADQRNGFIQSLKDDPSQSANVLGEAQKLNDSQAPKADAQQNNFNKDQQSAFYEILNMPNLNEAQRNGFIQSLKDDPSQSTNVLGEAKKLNESQAPKADNNFNKEQQNAFYEILNMPNLNEEQRNGFIQSLKDDPSQSANLLAEAKKLNDAQAPKADNKFNKEQQNAFYEILHLPNLTEEQRNGFIQSLKDDPSVSKEILAEAKKLNDAQAPKEEDNNKPGKEDNNKPGKEDNNKPGKEDNNKPGKEDGNKPGKEDNKKPGKEDGNKPGKEDNKKPGKEDGNKPGKEDGNKPGKEDGNGVHVVKPGDTVNDIAKANGTTADKIAADNKLADKNMIKPGQELVVDKKQPANHADANKAQALPETGEENPFIGTTVFGGLSLALGAALLAGRRREL
>WP_050964216.1|WP_050964216.1 staphylococcal protein A 
MKKKNIYSIRKLGVGIASVTLGTLLISGGVTPAANAAQHDEAQQNAFYQVLNMPNLNADQRNGFIQSLKDDPSQSANVLGEAQKLNDSQAPKADAQQNNFNKDQQSAFYEILNMPNLNEAQRNGFIQSLKDDPSQSTNVLGEAKKLNESQAPKADNNFNKKQQNAFYEILNMPNLNEEQRNGFIQSLKDDPSQSANLLSEAKKLNESQAPKADNKFNKEQQNAFYEILHLPNLNEEQRNGFIQSLKDDPSQSANLLAEAKKLNDAQAPKADNKFNKEQQNAFYEILHLPNLTEEQRNGFIQSLKDDPSVSKEILAEAKKLNDAQAPKEEDNKKPGKEDGNKPGKEDGNKPGKEDNNKPGKEDGNKPGKEDGNKPGKEDNKKPSKEDGNKPGKEDGNKPGKEDGNKPGKEDGNKPGKEDGNGVHVVKPGDTVNDIAKANGTTADKIAADNKLADKNIIKPGQELVVDKKQPANHADANKAQALPETGEENPFIGTTVFGGLSLALGAALLAGRRREL
>WP_050976255.1|WP_050976255.1 phosphatidylinositol-specific phospholipase C 
MKKCIKTLFLSIILVVMSGWYHSAHASDSLSKSPENWMSKLDDGKHLTEINIPGSHDSGSFTLKDPVKSVWAKTQDKDYLTQMKSGVRFFDIRGRASADNMISVHHGMVYLHHELGKFLDDAKYYLSAYPNETIVMSMKKDYDSDSKVTKTFEEIFREYYYNNPQYQNLFYTGSNANPTLKETKGKIVLFNRMGGTYIKSGYGADTSGIQWADNATFETKINNGSLNLKVQDEYKDYYDKKVEAVKNLLAKAKTDSNKDNVYVNFLSVESGGSAFNSTYNYASHINPEIAKTIKANGKARTGWLIVDYAGYTWPGYDDIVSEIIDSNK
>WP_053861235.1|WP_053861235.1 tandem-type lipoprotein, partial 
YPIKNLEDLYDKEGYRDDEFDKNDKGTWIIGSEMATQNKGEALKVKGMVLYMNRNTKTTKGYYYVNAIKNDKDGRPQENEKRYPVKMVDNKIIPTKEIKDKNIKKEIENFKFFVQYGNFKDLSKYKDGDISYNPEVPSYSAKYQLTNDDYNVKQLRKRYDIPTNKAPKLLLKGTGNLKGSSVGYKDIEFTFVEKKEENIYFSDGLIFKPSEDK
>WP_053861237.1|WP_053861237.1 tandem-type lipoprotein, partial 
MIKRVNKLVLGISLLFLVISITAGCGMGKEAEIKKSFEKTLSMYPIKNLEDLYDKEGYRDDQFDKNDKGTWIVNSQMAIQNKGEALKIKGMLLKIDRNTRSAKGFYYTNEIKTEKYEVAQDNQKKYPVKMINNKFISTEEVKEENIKKEIENFKFFAQYSNFKDLMNYKDGDISYNPEVPSYSAQYQLTNDDYNVKQLRKRYDIPTNKAPKLLLKGTGNLKGSSVGYKKIEFT
>WP_054193790.1|WP_054193790.1 staphyloferrin B ABC transporter permease subunit SirC 
MTEKINKKDNYHLIFALIFLAIVSVVSMMIGSSFIPLQRVLMYFINPNDSIDQFTLEVLRLPRITLAILAGAALGMSGLMLQNVLKNPIASPNIIGITGGASLSAVVFIAFFSHLTIHLLPLFAVLGGAVAMMILLVFQTKGQIRPTTLIIIGISMQTLFIALVQGLLITTKQLSAAKAYTWLVGSLYGATFKDTIILGMVILAVVPLLFLVIPKMKISILDDPVAIGLGLHVQRMKLIQLITSTILVSMAISLVGNIGFVGLIAPHIAKTIVRGSYAKKLLMSAMIGAISIVIADLIGRTLFLPKEVPAGVFIAAFGAPFFIYLLLTVKKL
>WP_054193793.1|WP_054193793.1 persulfide response sulfurtransferase CstA 
MKQYGEKFIDEFSKAELEKLAKQGQLIDVRTEEEYALGHINGSILHLVDEIESFNKEKNKTYYVICRSGNRSANASKYLAKQGYNVINLDGGYKVYEEENDSYDTQEEYKSIEIKADRKQFNYRGLQCPGPIVKISQEMKNIEVGDQIEVKVTDPGFPSDIKSWVKQTRHTLVKLDENNNGINAIIQKEKAKDLDVNYSAKGTTIVLFSGELDKAVAALIIANGARAAGKDVTIFFTFWGLNALKKAQTVNVKKQGIAKMFDLMLPKKNIRMPLSKMNMFGLGNMMIRYVMKKKNVDSLPTLINQAIEQNIKLIACTMSMDVMGIQKEELRDEVEYGGVGTYIGATENANHNLFI
>WP_058008282.1|WP_058008282.1 hypothetical protein 
MKKFNNWILNAISGSQTDKNETTEELKGAKFIILYAYSMLVLLVIVISNIFIHILEPKLSITTQIIIVLILIESLIGLRYLKGYDVRRGKDKENKKNSKDFVKLKSILVAILFTSLVLTAGTVADIYGFTDLGNTRSDLIVWSIGGIIFGLVSHTMEDKR
>WP_058008284.1|WP_058008284.1 staphyloferrin B ABC transporter permease subunit SirC 
MTEKINKKDNYHLIFALIFLAIVSVVSMMIGSSFIPLQRVLMYFINPNDSIDQFTLEVLRLPRITLAILAGAALGMSGLMLQNVLKNPIASPDIIGITGGASLSAVVFIAFFSYLTIHLLPLFAVLGGAVAMMILLVFQTKGQIRPTTLIIIGISMQTLFIALVQGLLITTKQLSAAKAYTWLVGSLYGATFKDTIILGMVILAVVPLLFLVIPKMKISILDDPVAIGLGLHVQRMKLIQLITSTILVSMAISLVGNIGFVGLIAPHIAKTIVRGSYAKKLLMSAMIGAISIVIADLIGRTLFLPKEVPAGVFIAAFGAPFFIYLLLTVKKL
>WP_058008286.1|WP_058008286.1 staphyloferrin B ABC transporter permease subunit SirB 
MLLKPKYQIVIAGLCLAIVAILSLMIGNTLVSPGTVIQALFNFDSENDLHDVVTGGRASRTIIALLTGAALAVSGLLMQALTRNPIASPGLFGVNAGAVFFVIFSITFIQIQSFKMIVVIAFLGAIVVTVLVVALGMFRQTLFSPHRVILAGAAIAMLFTAFTQGILIMNETDLQGLLFWLSGSVSLRNIWDIPWVIPLVLILILIAFSMAAHINILMTSDDIATGLGQNIKLIKWMIIMLISMLAGISVAVAGSIVFVGLIVPNISKRLLPPNYKYLIPFTALAGAILMIISDIVARIIIKPLELPIGVVTAVIGAIVLIYIMKKGRQRL
>WP_058008287.1|WP_058008287.1 staphyloferrin B ABC transporter substrate-binding protein SirA 
MNKVIKMLVVTLAFLLVLAGCSGNSNKQSSDNKDKETTSIKHAMGTTEIKGKPKRVVTLYQGATDVAVSLGVKPVGAVESWTQKPKFEYIKNDLKDTKIVGQEPAPNLEEISKLKPDLIVASKVRNEKVYNQLSKIAPTVSTDTVFKFKDTTKLMGKALGKEKEAEDLLKKYDDKVAAFQKDAKAKYKDAWPLKASVVNFRADHTRIYAGGYAGEILNDLGFKRNKDLQKQVDNGKDIIQLTSKESIPLMNADHIFVVKSDPNAKDAALVKKTESEWTSSKEWKNLDAVKNNQVSDDLDEITWNLAGGYKSSLKLIDDLYEKLNIEKQSK
>WP_058102285.1|WP_058102285.1 DEAD/DEAH box helicase 
MSQLLNDTLSAWLLIESLSPGEVNFTAEDILSAEHFKNGAKQAQLQSFDEYFEIWNAERFIISEEKSETGELIFKFYRHCFRYNEINLKIQDIFDDYSEIHNPNGTHCYGYTFNTDKHGKVIVDSIHIPMIMSALKEIEKNKNANIEEKFNDSVEKFVQKVKEILADEPINEFKVKKMDKAYDEYFSVLNSKKDGLFGHYVAIEYVKDSDLPQPEFNSFFISDIEKARKSPNQTLIDYIEGVEESQHIEVDENKEMFDKFLHPSRLPDGRWPSQTEFRLSLMQQLAVNQITSGNERISSVNGPPGTGKTTLLKDIFAHLVVERGKELAKLNNPKDAFVKTKIHETDDKYVYLLKESIAKYKMVVASSNNGAVENISKDLPKIEEIIRNPEKCKFPKYEQNYANLAHELKDFAEIAEDLIGESAWGLFSGVFGKSTNINQVLSHMLKQDANDIGFAKLLQNENNRMSYNELMSEWQSHQRAFLEELRHVEMLKEESIRAYDVYKNCESFSKIEQVINSEKTSIEEQVYHLDNETLRDNKEIEDLDNRINYIVKQIETLNELIKSIKESNKGFINKLKAMFNSEEDESYKDHNKEKQQLLTQQLELEKCKKNKHEDLVSKLKEKEKLIKQLTKVQLQLDELNSQLQELEAYRIESKITIPEKDFWSDNNYDERQVTNLWTSDELQYRRAMLFLRAMILHKLLLIANNTTIYYAINDFKDRRKLIDANPDKVHNAWNVMHLIFPVVSTTFASFKSMYGGIPKDFIDYLFIDEAGQAIPQAAVGALYRSKKVVAVGDPIQIEPVVTLESHLIDNIRKNYHVPEYLVSKEASVQSVADNANQYGFWKSDATDSNQKTWIGIPLWVHRRCLKPMFTIANQIAYNNKMVLPSNITKVGKTGWYDVKGNAVQKQFVKEHGEKVVGLLADDWIEAIKEGKNEPSSFVISPFSAVQQQIKRMLKQQLPTRIDIERTKINQWVDKSIGTVHTFQGKEAQKVYFVIGTDNTQDGAVNWSCEKPNLLNVAVTRAKKEFYVIGDMQRIQMKPFYETIFKERNVK
>WP_060552562.1|WP_060552562.1 MFS transporter 
MTDLLKIKNFRLFFLAEIISAFGVGISTVGANWYLIDKTNDSQLLGIMLALNVLSGFLASPIIGGLADKYNRRNIILITYLLQVILYLLIVIALVMIGFETYLVIGFAIVNGIGWTTYMATSRSLVKQILKPDQYTDANSLLEISLQTGMFIAGGLSGILYKINGFTLIIAMTIMMFLISIFMLFRLHVDKPTHSEEESTNSLLQEYLLGWKFLKDNMMIFIFGVISIIPMVFTMIFNISLPGYVYNVLKLSSVQFGFSDMLYGIGGLCADLISAILSKKISTKVLIFLLYFILVINSALFIWINSAFYLFIGSFILGYSISSIRIYMNTAIMNTVSDKYVGRSFTIWTSISLLLQSFIAPFLGRWINEINDKFGFYIILILSLLIFVTLLLVNKTDKIKYAHKEE
>WP_061389123.1|WP_061389123.1 2,3-diaminopropionate biosynthesis protein SbnA 
MIEKSQACHDSLLDSVGQTPMVQLHQLFPKHEVFAKLEYMNPGGSMKDRPAKYIIEHGIKHGLITENTHLIESTSGNLGIALAMIAKIKGLKLTCVVDPKISPTNLKIIKSYDANVEMVEEPDAHGGYLMTRIAKVQELLATIDDAYWINQYANELNWQSHYHGAGTEIVETIKQPIDYFVAPVSTTGSIMGMSRKIKEVHPNAQIVAVDAKGSVIFGDKPINRELPGIGASRVPEILNRSEINQVIHVDDYQSALGCRKLIDYEGIFAGGSTGSIIAAIEQLITSIEEGATIVTILPDRGDRYLDLVYSDTWLEKMKSRQGVKSE
>WP_061393813.1|WP_061393813.1 MFS transporter 
MTDLLKIKNFRLFFLAEIISAFGVGISTVGANWYLIDKTNDSQLLGIMLALNVLSGFLASPIIGGLADKYNRRNIILITYLLQVILYLLIVIALVMIGFETYLVIGFAIVNGIGWTTYMATSRSLVKQILKPDQYTDANSLLEISLQTGMFIAGGLSGILYKINGFTLIIAMTIMMFLISIFMLFRLHVDKPTHSEEESTNSLLQEYLLGWKFLKDNMMIFIFGVISIIPMVFTMIFNISLPGYVYNVLKLSSVQFGFSDMLYGIGGLCAGLISPILSKKISTKVLIFLLYFILVINSALFIWINSAFYLFIGSFILGYSISSIRIYMNTAIMNTVSDKYVGRSFTIWTSISLLLQSFIAPFLGRWINEINDKFGFYIILILSLLIFVTLLLVNKTDKIKYAHKEE
>WP_061393814.1|WP_061393814.1 tandem-type lipoprotein 
MIKRVNKLVLGISLLFLVISITAGCGMGKEAEIKKSFEKTLSMYPIKNLEDLYDKEGYRDDQFDKNDKGTWIVNSQMAIQNKGEALKIKGMLLKIDRNTRSAKGFYYTNEIKTEKYEVAQDNQKKYPVKMINNKFISTEEVKEENIKKEIENFKFFAQYSNFKDLMNYKDGDISYNPEVPSYSAQYQLTNDDYNVKQLRKRYDIPTNKAPKLLLKGTGNLKGSSVGYKNIEFTFVEEKGKNIYFSDSLDYKKSGEV
>WP_061642074.1|WP_061642074.1 oleate hydratase 
MYYSYGNYEAFARPKKPENVENKSAYLIGSGLASLAAACFLIRDGQMEGSKIHILEELPKAGGSLDGENMPLKGYVVRGGREMENHFECLWDLFRSIPSLEIDNASVLDEFYWLNKEDPNYSRCRVIEKQGQRLVTDGDFTLTKTAIKEILDLCLTNEEDLDDVKITDVFSDDFFNSNFWIYWKTMFAFEPWHSAMERRRYLMRFVHHISGLADFSALKFTKYNQYESLVLPMVEYLKSHGVQFEYDVKVEDIKIDVTTSQKIAREILIDRNGNAESIKLTINDLVFVTNGSITESSTYGDNDTPAPPTDELGGSWTLWKNLARQSPEFGNPDKFCQNIPKKSWFVSATSTTNNKEIIDTIESICKRDPLAGKTVTGGIITINDSAWQMSFTINRQQQFKDQPENEISTWIYALYSDVNGDYIKKPITECSGNEICQEWLYHLGVSTDKIEDLAKHASNTIPVYMPYITSYFMTRAIGDRPLVVPHQSQNLAFIGNFAETERDTVFTTEYSVRTAMEAVYQLLNIDRGIPEVINSPFDLRVLMDAIYELNDHQDLREITKDSKMQKLALAGFLKKIKGTYIESLLKEHKLL
>WP_061822569.1|WP_061822569.1 hypothetical protein 
MLISLVIPVFALLVIGGIIWMIIEGIVHISKKNKAIDNFFNQVNKVSETYKFATTFLFLILATAGISQFYLYYIVSAFLFWLVILTFGIAGIIFFMPYGLCFLPFYKQKKKKQTFKKYMVYTTIGLSICLGLSLVLVHTTKIYMDEGGVRYYYGSFVMKQAGGYAYLALAVLSTLLIVAKKATNKNKEIETVDNTNITER
>WP_061823598.1|WP_061823598.1 tandem-type lipoprotein 
MKCLSKWAFYINFLILVISITAGCGIGKEAEIKKSFEKTLSMYPIKNLEDLYDKEGYRDDQFDKNDKGTWIVNSEMATQNKGEALKIKGMVLYMNRNTKTTKGYYYVNAIKNDKDGRPQENEKRYPVKMVDNKIIPTKEIKDEKIKKEIENFKFFVQYGNFKDLSKYKDGDISYNPEVPSCSAKYQLTNDDYNVKQLRKRYDIPTSKAPKLLLKGSGNLKGSSVGYKNIEFTFVEEKGKNIYFSDSLDYKKSGEV
>WP_061838517.1|WP_061838517.1 staphyloferrin B biosynthesis protein SbnC 
MQNHTAVNTAQTIILRDLVDALLFEDIAGIVSNSEITKENGQTILIYERETQQIKIPVYFSALNMFRYESSQPITIEGRASKQPLTAAEFWQTIANMNCDLSHEWEVARVEEGLTTAATQLAKQLSELDLASHPFVMSEQFASLKDRPFHPLAKEKRGLREADYQVYQAELNQSFPLMVAAVKKTHMIHGDTANIDELENLTAPIKEQATDMLNDQGLSIDDYVLFPVHPWQYQHILPNVFAKEISEKLVVLLPLKFGDYLSSSSMRSLIDIGAPYNHVKVPFAMQSLGALRLTPTRYMKNGEQAEQLLRQLIEKDEALAKYVMVCDETAWWSYMGQDNDIFKDQLGHLTVQLRKYPEVLAKNDTQQLVSMAALAANDRTLYQMICGKDNISKNDVMTLFEDIAQVFLKVTLSFMQYGALPELHGQNILLSFEDGRVQKCVLRDHDTVRIYKPWLTAHQLSLPKYVVREDTPNTLINEDLETFFAYFQTLAVSVNLYAIIDAIQDLFGVSEHELMSLLKQILKNEVATISWVTTDQLAVRHILFDKQTWPFKQILLPLLYQRDSGGGSMPSGLTTVPNPMVTYD
>WP_063640052.1|WP_063640052.1 phosphatidylinositol-specific phospholipase C 
MKKCIKTLFLSIILVVMGGWYHSAHALDSLSKSPENWMSKLDESKHLTEINMPGSHDSGSFTLTDPVKSVWAKTQDKDYLTQMKSGVRFFDIRGRASADNMISVHHGMVYLHHELGKFLDDAKYYLSAYPNETIVMSMKKDYDSDSKVTKTFEEIFREYYYNNPQYQNLFYTGSNANPTLKETKGKIVLFNRMGGTYIKSGYGADASGIQWADNATFETKINNGSLNLQVQDEYKDYYDKKVEAVKNLLAKAKTDSNKDNVYVNFLSVASGGSAFNSTYNYASHINPEIAKTIKANGKARTGWLIVDYAGYPWPGYDDIVSEIIDSNK
>WP_063644528.1|WP_063644528.1 M20 family metallopeptidase 
MNQQLIEALKSKEDKMIEIRRYLHQHPELSFHEDETAKYIAEFYKGKDVEVETNVGPRGIKVTIDSGKPGKTLAIRADFDALPITEDTGLSFASQNKGVMHACGHDAHTAYMLVLAETLAEMKDSFTGKVVVIHQPAEEVPPGGAKAMIENGVLDGVDHVLGVHVMSTMKTGNVYYRPGYVQTGRAFFKLKVQGKGGHGSSPHMANDAIVAGSYFVTALQTVVSRRLSPFETGVVTIGSFDGKGQFNVIKDVVEIEGDVRGLTDATKATIEKEIKRLSKGLEALYGVTCTLEYNDDYPALYNDPEFTEYVAKTLKEADLEFGVEICEPQPPSEDFAYYAKERPSAFIYTGAAVEDGEIYPHHHPKFNISEKSLLISAEAVGAVVLDYLKGDN
>WP_063646523.1|WP_063646523.1 type II sulfide:quinone oxidoreductase Sqr 
MNKHYQIVIIGGGTAGVTVASRLLRKNQNLKEKIAIIDPADHHYYQPLWTLVGAGVSSLKSSRKDMESVIPEGANWIKQAVSSFQPENNSVILGDNTVVYYDFLVVAPGLQINWSSIKGLKENIGKNGVCSNYSPDYVNETWNQISNFKQGNAIFTHPNTPIKCGGAPMKIMYLAEDYFRKHKIRSNANVIYATPKDALFDVGKYNKELERIVEERNITVNYNYNLVEIDGDKKVATFEHIKAYDRKTISYDMLHVTPPMGPLDVVKESTLSDSEGWVDVNPTTLQHKSYSNVFALGDASNVSTSKTGAAIRKQAPIVANNLLQVMNNQMLTHHYDGYTSCPIVTGYNRLILAEFDYNKNTKETMPFNQAKERRSMYIFKKDLLPKMYWYGMLKGLI
>WP_063651226.1|WP_063651226.1 phosphatidylinositol-specific phospholipase C 
MKKCIKTLFLSIILVVMSGLYHSAHASDSLSKSPENWMSKLDESKHLTEINMPGSHDSGSFTLTDPVKSVWAKTQDKDYLTQMKSGVRFFDIRGRASADNMISVHHGMVYLHHELGKFLDDAKYYLSAYPNETIVMSMKKDYDSDSKVTKTFEEIFRESYFNNPQYQNLFYTGSNANPTLKETKGKIVLFNRMGGTYIKSGYGADTSGIQWADNATFETKINNGNLNLQVQDEYKDYYDKKVEAVKNLLAKAKTDSNKNNVYVNFLSVASGGSAFNSTYNYASHINPEIAKTIKANGKARTGWLIVDYAGYPWTGYDDIVSEIIDSNK
>WP_064131776.1|WP_064131776.1 multidrug efflux MFS transporter NorC 
MNETYRGGNKLILGIVLGVITFWLFAQSLVNVVPNLQQSFGTDMGTISIAVSLTALFSGMFVVGAGGLADKIGRVKMTNIGILLSIIGSALIIITNLPALLILGRIIQGVSAACIMPSTLAIMKTYYEGAERQRALSYWSIGSWGGSGICSLFGGAVATTMGWRWIFIFSIIVAVLSMLLIKGTPETKSEVTNTHKFDVAGLIVLVVMLLSLNVVITKGAALGYTSLWFFGLIAIVIVAFFMFLKVEKKVDNPLIDFKLFENKPYTGATISNFLLNGVAGTLIVANTFVQQGLGYTALQAGYLSITYLIMVLLMIRVGEKLLQKMGSKRPMLLGTFIVVIGIALISLVFLPGIFYVISCVVGYLCFGLGLGIYATPSTDTAISNAPLDKVGVASGIYKMASSLGGAFGVAISGAVYAGAVAATSIHTGAMIALWVNVLMGIMAFIAILFAIPNDDKRVKDAK
>WP_064131777.1|WP_064131777.1 tandem-type lipoprotein, partial 
NKGEALKIKGMVLYMNRNTKTTKGYYYVNAIKNDKDGRPQENEKRYPVKMVDNKIIPTKEIKDKNIKKEIENFKFFVQYGNFKDLSKYKDGDISYNPEVPSYSAKYQVTNDDYNVKQLRKRYDIPTNKAPKLLLKGTGNLKGSSVGYKDIEFTFVEKKGKNIYFSDSLDYKKSGEV
>WP_064133566.1|WP_064133566.1 DNA2/NAM7 family helicase 
MSQLLNDTLSAWLLIESLSPGEVNFTAEDILSAEHFKNGTKQAQLQSFDEYFEIWNDERFIVSEEKSEAGELIFKFYRHCFRYNEINLKIQDIFENHSDIHNPNGTHCYGYTFNTDKHGKVIVDSIHIPMIMSALKEIEKNKNANIEEKFNDSVEKFVQKVKEILADEPINEFKLKKMDKAYDEYFSVLNSKKDGLFGHYVAIEYVKDSDLPQPEFNSFFISDIEKARKSPNQTLIDYIVGVEESQRIEVDENKEMFDKFLHPSRLPDGRWPSQTEFRLSLMQQLAVNQITSGNERISSVNGPPGTGKTTLLKDIFAHLVVERGKELAKLNNPKDAFVKIKIHETDDKYVYLLKESIAKYKMVVASSNNGAVENISKDLPKIEEIIRNPEKCKFPKYEQNYSNLAHELKDFAEIAEDLIGESAWGLFSGVFGKSTNINQVLSHMLKQDANDIGFAKLLQNENNRMSYNELMSEWQSHQRAFLEELRHVEMLKEESIRAYDVYKNCESYSKIEQVINSEKTSIEEQVYHLDNETLRDNKEIEDLDNRINYNTKQIETLNELIKSIKESNKGFINKLKAMFNSEEDESYKDHNKEKQQLLTQQLELEKCKKNKHEDLVSKLKEKEKLIKQLTKVQLQLDELNSQLQELEAYRIKSKITIPEKDFWSDNNYDERQVTNLWTSDELQYRRAMLFLRAMILHKLLLIANNTTIYYAINDFKDRRKLIDANPDKVHNAWNVMHLIFPVVSTTFASFKSMYGGIPKDFIDYLFIDEAGQAIPQAAVGALYRSKKVVAVGDPIQIEPVVTLESHLIDNIRKNYHVPEYLVSKEASVQSVADNANQYGFWKSDATDSNQKTWIGIPLWVHRRCLKPMFTIANQIAYNNKMVLPSNITNVGKTGWYDVKGNAVQKQFVKEHGEKVLELLANDWFEAIKEGKNEPSSFVISPFSAVQQQVKRILKQQLPARIDIQRSKVNQWIDKSIGTVHTFQGKEAQKVYFVIGTDNTQDGAVNWSCEKPNLLNVAVTRAKKEFYVIGDMQRIQMKPFYETIFKERNVK
>WP_064133567.1|WP_064133567.1 hypothetical protein 
MLISLVIPVFALLVIGGIIWAIIEGIVHISKKNKAIDNFFNKVNKVSETYKFATTFLFLILATAGISQFYLYYIVSEFLFFLVIFTFGIAGIIFLMPYGLCFLPLYKQKKKKQTLKKYMAYTTIGLSIYLGLSLVLVHTTKIYMDEGGVRYYYGSFVMKQAGGYAYLALALLSTLLIVAKKATNKNKEIETVDNTNITER
>WP_064135735.1|WP_064135735.1 oleate hydratase 
MYYSYGNYEAFARPKKPENVENKSAYLIGSGLASLAAACFLIRDGQMEGSKIHILEELPKAGGSLDGENMPLKGYVVRGGREMENHFECLWDLFRSIPSLEIDHASVLDEFYWLNKEDPNYSRCRVIEKQGQRLVTDGDFTLTKTAIKEILDLCLTNEEDLDDVKITDVFSDDFFNSNFWIYWKTMFAFEPWHSAMEMRRYLMRFVHHIGGLADFSALKFTKYNQYESLVLPMVEYLKSHGVQFEYDVKVEDIKVDVTTSQKIAREILIDRNGNAESIKLTINDLVFVTNGSITESSTYGDNDTPAPPTDELGGSWTLWKNLARQSPEFGNPDKFCQNIPKKSWFVSATSTTNNKDIIDTIESICKRDPLAGKTVTGGIITINDSAWQISFTINRQQQFKDQPKNEICQEWLYHLGVPTDKIEDLAKHASNTIPVYMPYITSYFMTRAIGDRPLVVPHQSQNLAFIGNFAETERDTVFTTEYSVRTAMEAVYQLLNIDRGIPEVINSTFDLRVLMDAVYELNDHQDLRDITKDSKMQKLALAGFLKKIKGTYIESLLKEHKLL
>WP_064136200.1|WP_064136200.1 staphyloferrin B ABC transporter permease subunit SirC 
MTEKINKKDNYHLIFALIFLAIVSVVSMMIGSSFIPLQRVLMYFINPSDSIDQFTLEVLRLPRITLAILAGAALGMSGLMLQNVLKNPIASPDIIGITGGASLSAVVFIAFFSHLTIHLLPLFAVLGGAVAMMILLVFQTKGQIRPTTLIIIGISMQTLFIALVQGLLITTKQLSAAKAYTWLVGSLYGATFKDTIILGMVILAVVPLLFLVIPKMKISILDDPVAIGLGLHVQRMKLIQLITSTILVSMAISLVGNIGFVGLIAPHIAKTIVRGSYAKKLLMSAMIGAISIVIADLIGRTLFLPKEVPAGVFIAAFGAPFFIYLLLTVKKL
>WP_064138164.1|WP_064138164.1 hypothetical protein 
MNKLTIISLSILDNKEKKANKFEFSEKSNLIISERNGEGKSSLIKSIQYCLGSNLKAFPKGWDYKNYVFQLEIVIDKNKILIQRYNNIITVLDDGKIKKFGYLKDYSDWFQDKMEMNLKLVSKNKNTSSLASLEAILSPLYIDQDKSWDGILYKNSFEGLAQYKSQSFPKEVFEYYLGISNNIMNDKINKLNKYREKSKEKKVKIEQVDSVYKNYSSQKNISKTIPKEFEEFKKQVDFYIKETDRFSQMITQKTDKLSKEKMKLDILQQDREELRKLLTKTKKRLSEVSYECTYCHSVLTRGQSLTRMELDDNKIEILLRKDSINQEIIKIENNIQKKLIEIQNLENQFELYHERLSELKQLSNIDNYVNQKVLQELETLKIEEVIELKEIDQEIKSLRNEISKLKKSLKTDLENINQKFKKLKNKISLQMETTGLSEKKVLNFNKLNGSGTFLNKDLLTLYLVYMNLLDSMEDFGLPFAIDSFVKNETDSIALEKMFGAIDKYFLTLNNQTFFSIIKENLKFIENPVNEIKIERPLLKEKFFSDIEKELIQNLNIL
>WP_064139230.1|WP_064139230.1 N-
MNREMLYLNRSDIEQAGGNHSQVYVDALTEALTAHAHNDFVQPLKPYLRQDSENGHIADRIIAMPSHIGGEHAISGIKWIGSKHDNPSKRNMERASGVIILNDPETNYPIAVMEASLISSMRTAAVSVIAAKHLAKKGFKDLTIIGCGLIGDKQLQSMLEQFDHIERVFVYDQFSEACARFVDRWQQQRPEINFIATENAKEAVSNGEVVITCTVTDQPYIEYDWLQKGAFISNISIMDVHKEVFIKADKVVVDDWSQCNREKKTINQLVLEGKFSKEALHAELGQLVTGDIPGREDDDEIILLNPMGMAIEDISSAYFIYQQAQQQNIGTTLNLY
>WP_064626850.1|WP_064626850.1 tandem-type lipoprotein 
MKRLNKLVLGISFLFLVISITAGCGMGKEAEIKKSFEKTLSMYPIKNLEDLYDKEGYRDDQFDKNDKGTWIINSEMVVQPKGERMKSKGMVLYMNRNTKTTTGKYIVSETLHDEDGRPKSKDKEYPVKMIDNKIIPTKDIKDEKIKKEIENFKFFAQYGNFKDLTKYKDGDISYNPEVPSYSAKYQLTNDDYNVKQLRKRYNIPTNKAPKFLLKGTGNLKGSSVGYKDIEFTFVEKKGENIYFSDSLHLEPSEDK
>WP_065315784.1|WP_065315784.1 MULTISPECIES: hypothetical protein 
MKKFNNWILNAISGSQTDKNETTEELKGAKFIILYAYSMLVLLALVISNIFIHILEPKLSITTEIIIVLILIESLIGLRFLKEYDVKRGKDKENKKNSKDFIKLKSILVAILFTSLALTAGTVADIYGITDLGNTRSDLIVWSIGGIIFGLVCYTMEDKK
>WP_065315796.1|WP_065315796.1 MULTISPECIES: M20 family metallopeptidase 
MNQQLIEALKSKEDKMIEIRRYLHQHPELSFHEDETAKYIAEFYKGKDVEVETNVGPRGIKVTIDSGKPGKTLAIRADFDALPITEDTGLSFASQNKGVMHACGHDAHTAYMLVLAETLAEMKDSFTGKVVVIHQPAEEVPPGGAKAMIENGVLDGVDHVLGVHVMSTMKTGNVYYRPGYVQTGRAFFKLKVQGKGGHGSSPHMANDAIVAGSYFVTALQTVVSRRLSPFETGVVTIGSFDGKGQFNVIKDVVEIEGDVRGLTDATKATIEKEIKRLSKGLEALYGVTCTLEYNDDYPALYNDPEFTECVAKTLKEADLEFGVEICEPQPPSEDFAYYAKERPSAFIYTGAAVEDGEIYPHHHPKFNISEKSLLISAEAVGTVVLDYLKGDN
>WP_065316362.1|WP_065316362.1 MULTISPECIES: staphyloferrin B biosynthesis protein SbnC 
MQNHTAVNTAQTIILRDLVDALLFEDIAGIVSNSEITKENGQTILIYKRETQQIKIPVYFSALNMFRYESSQPITIERRTSKQPLTATEFWQTIANMNCDLSHEWEVARVEEGLTTAATQLAKQLSELDLASHPFVMSEQFASLKDRPFHPLAKEKRGLREADYQVYQAELNQSFPLMVAAVKKTHMIHGDTANIDELESLTAPIKEQATDMLNDQALSIDDYVLFPVHPWQYQHILPNVFAKEISEKLVVLLPLKFGDYLSSSSMRSLIDIGAPYNHVKVPFAMQSLGALRLTPTRYMKNGEQAEQLLRQLIEKDEALAKYVMVCDETAWWSYMGQDNDIFKDQLGHLTVQLRKYPEVLAKNDTQQLVSMAALAANDRTLYQMICGKDNISKNDVMTLFEDIAQVFLKVTLSFMQYGALPELHGQNILLSFEDGRVQKCVLRDHDTVRIYKPWLTAHQLSLPKYVVREDTPNTLINEDLETFFAYFQTLAVSVNLYAIIDAIQDLFGVSEHELMSLLKQILKNEVATISWVTTDQLAVRHILFDKQTWPFKQILLPLLYQRDSGGGSMPSGLTTVPNPMVTYD
>WP_065316432.1|WP_065316432.1 MULTISPECIES: persulfide response sulfurtransferase CstA 
MKQYGEKFIDEFSKAELEKLAKQGQLIDVRTEEEYALGHINGSILHPVDEIESFNKEKNKTYYVICRSGNRSANASKYLTKKGYNVINLDGGYKVYEEENDSYDTQEEYKSIEIKADRKQFNYRGLQCPGPIVKISQEMKNIEVGDQIEVKVTDPGFPSDIKSWVKQTRHTLVKLDENNNGINAIIQKEKAKDLDVNYSAKGTTIVLFSGELDKAVAALIIANGARAAGKDVSIFFTFWGLNALKKAQTVNVKKQGIAKMFDLMLPKKNIRMPLSKMNMLGLGNMMMRYVMKKKNVDSLPTLINQAIEQNIKLIACTMSMDVMGIQKEELRDEVEYGGVGTYIGATENANHNLFI
>WP_069631708.1|WP_069631708.1 staphylococcal protein A 
MKKKNIYSIRKLGVGIASVTLGTLLISGGVTPAANAAQHDEAQQNAFYQVLNMPNLNADQRNGFIQSLKDDPSQSANVLGEAKKLNESQAPKADNNFNKEQQNAFYEILNMPNLNEEQRNGFIQSLKDDPSQSANLLSEAKKLNESQAPKADNKFNKEQQNAFYEILHLPNLNEEQRNGFIQSLKDDPSQSANLLAEAKKLNDAQAPKADNKFNKEQQNAFYEILHLPNLTEEQRNGFIQSLKDDPSVSKEILAEAKKLNDAQAPKEEDNNKPGKEDNKPGKEDNNKPGKEDNNKPGKEDGNKPGKEDGNKPGKEDGNKPGKEDGNKPGKEDGNKPSKEDGNGVHVVKPGDTVNDIAKANGTTADKIAADNKLADKNMIKPGQELVVDKKQPANHADANKAQALPETGEENPFIGTTVFGGLSLALGAALLAGRRREL
>WP_069631709.1|WP_069631709.1 L-lactate permease 
MTLLTVNPFDNVGLSALVAAVPIILFLLCLTVFKMKGIYAALTTLVVTLIVALFVFELPARVSAGAITEGVVAGIFPIGYIVLMAVWLYKVSIKTGQFSIIQDSIASISEDQRIQLLLIGFCFNAFLEGAAGFGVPIAICAVLLIQLGFEPLKAAMLCLIANGAAGAFGAIGLPVSIIDTFNLSGGVTTLDVARYSALTLPILNYIIPFVLVFIVDGMKGIKEILPVILTVSGTYTGLQLLLTIFHGPELADIIPSLATMVVLAFVCRKFKPKNIFRLEASEHKIQKRTPKEIVFAWSPFVILTAFVLVWSAPFFKKLFQPGGALESLVIKLPIPNTVSDLSPKGIALRLDLIGATGTAILLTVIITILITKLKWKSAGALLVEAIKELWLPILTISAILAIAKVMTYGGLTVAIGQGIAKAGAIFPLFSPVLGWIGVFMTGSVVNNNTLFAPIQATVAQQISTSGSLLVAANTAGGVAAKLISPQSIAIATAAVKKVGEESALLKMTLKYSIIFVAFICVWTFILTLIF
>WP_069631710.1|WP_069631710.1 M20 family metallopeptidase 
MNQQLIEALKSKEDKMIEIRRYLHQHPELSFHEDETAKYIAEFYKGKDVEVETNVGPRGIKVTIDSGKPGKTLAIRADFDALPITDEDTGLSFASQNKGVMHACGHDAHTAYMLVLAETLAEMKDSFTGKVVVIHQPAEEVPPGGAKAMIENGVLDGVDHVLGVHVMSTMKTGNVYYRPGYVQTGRAFFKLKVQGKGGHGSSPHMANDAIVAGSYFVTALQTVVSRRLSPFETGVVTIGSFDGKGQFNVIKDVVEIEGDVRGLTDATKATIEKEIKRLSKGLEALYGVTCTLEYNDDYPALYNDPEFTEYVAKTLKEADLEFGVEICEPQPPSEDFAYYAKERPSAFIYTGAAVEDGEIYPHHHPKFNISEKSLLISAEAVGTVVLDYLKGDN
>WP_069723997.1|WP_069723997.1 MFS transporter 
MTDLLKIKNFRLFFLAEIISAFGVGISTVGANWYLIDKTNDSQLLGIMLALNVLSGFLASSIIGGLADKYNRRNIILITYLLQVILYLLIVIALLMIGFETYLVIGFAIVNGIGWTTYMATSRSLVKQILKPDQYTDANSLLEISLQTGMFIAGGLSGILYEINGFTLIIAMTIMMFLISIFMLFRLHVDKPTHSEEESTNSLLQEYLLGWKFLKDNMMIFIFGVISIIPMVFTMIFNISLPGYVYNVLKLSSVQFGFSDMLYGIGGLCAGLISAILSKKISTKALIFLLYFILVINSALFIWINSAFYLFIGSFILGYSISSIRIYMNTAIMNTVSDKYVGRSFTIWTSISLLLQSFIAPFLGRWINEINDKFGFYIILILSLLIFVTLLLVNKTDKIKYAHKEE
>WP_069989705.1|WP_069989705.1 staphyloferrin B ABC transporter permease subunit SirB 
MLLKPKYQIVIAGLCLAIVAILSLMIGNTLVSPGTVIQALFNFDSENDLHDVVTGARASRTIIALLTGAALAVSGLLMQALTRNPIASPGLFGVNAGAVFFVIFSITFIQIQSFKMIVVIAFLGAIVVTVLVVALGMFRQTLFSPHRVILAGAAIAMLFTAFTQGILIMNETDLQGLLFWLSGSVSLRNIWDIPWIIPLVLILILIAFSMAAHINILMTSDDIATGLGQNIKLIKWMIIMLISMLAGISVAVAGSIVFVGLIVPNISKRLLPPNYKCLIPFTALAGAILMIISDIVARIIIKPLELPVGVVTAVIGAIVLIYIMKKGRQRL
>WP_069989706.1|WP_069989706.1 staphyloferrin B ABC transporter permease subunit SirC 
MTEKINKKDNYHLIFALIFLAIVSVVSMMIGSSFIPLQRVLMYFINPNDSIDQFTLEVLRLPRITLAILAGAALGMSGLMLQNVLKNPIASPDIIGITGGASLSAVVFIAFFSHLTIHLLPLFAVLGGAVAMMILLVFQTKGQIRPTTLIIIGISMQTLFIALVQGLLITTKQLSAAKAYTWLVGSLYGATFKDTIILGMVILAVVPLLFLVISKMKISILDDPVAIGLGLHVQRMKLIQLITSTILVSMAISLVGNIGFVGLIAPHIAKTIVRGSYAKKLLMSAMIGDISIVIADLIGRTLFLPKEVPAGVFIAAFGAPFFIYLLLTVKKL
>WP_069989707.1|WP_069989707.1 tandem-type lipoprotein 
MMKRLNKLVLYISFLILVISITAGCSMGKEAEIKKSFEKTLSMYPIKNLEDLYDKEGYRDDQFDKNDKGTWIVRSSMSIQPNGKDMNVKGMVLYMIRNTRTTNGYYYVDVIEREDKGIHRDNEKRYPVKMVDNKIIPTKEIEDEKIKKEIENFKFFVQYGNFKDLSKYKDGDISYNPEAPIYSAKYQLTNNDYNVKQLRKRYNIPTNKAPKLLLKGTGNLKGSSVGYKDIEFTFVEKKGENIYFSDSLHLEPSEDK
>WP_070003392.1|WP_070003392.1 AMP-binding protein 
MENHKIIELEKYYDENVWKHKTLDEYLEGKVEQYSKNIAVIDGDIEITYEELSEEINNYAIEMQRDGIKENDKVVIQLPNCLEFIFVIFALFKIGAIPVLTLAKHRKIEIKGIIENSKAVAYIAKSNYLGFSYEEFINDIEAEIDFNLKKYILGPTQEYKNFYKLNRNDYVYQLEECLDKARYKSMGLLLISGGTTGVPKLIPRRHCDYIYVAEQCAKRCLFDENVKYLATLPIAHNFPLGCPGIIGTFSVGGTVVICNITSPDEMFPLIEERKVTHMALVPSIAKLCIEFYKYDSDYDINSLKMIQVGGALLDLYTAKDIEDKFGCILQQIYGIAEGLICTTEATDSKEIIYETQGKPISEYDEIKIVNEFGIEVDDGEFGELLVRGPYTIYNYYNARQIGCVDEELYFMTGDKVCKKTNGRYKVVGRVKEMINKSGEKILPIELESILLEHSLVDEVKVIGLQDDVLGEKICVCLKSKEDISLHEVRTYLKTKGLAEFKLPDIIKKIDEWPLTSFGKIDNKKLKVLIELERGV
>WP_070003394.1|WP_070003394.1 L-lactate permease 
MTLLTVNPFDNVGLSALVAAVPIILFLLCLTVFKMKGIYAALTTLVVTLIVALFVFELPARVSAGAITEGVVAGIFPIGYIVLMAVWLYKVSIKTGQFSIIQDSIASISEDQRIQLLLIGFCFNAFLEGAAGFGVPIAICAVLLIQLGFEPLKAAMLCLIANGAAGAFGAIGFPVSIIDTFNLSGGVTTLDVARYSALTLPILNFIIPFVLVFVVDGMKGIKEILPVILTVSGTYTGLQLLLTIFHGPELADIIPSLATMVVLAFVCRKFKPKNIFRLEASEHKIQKRTPKEIVFAWSPFVILTAFVLVWSAPFFKKLFQPGGALESLVIKLPIPNTVSDLSPKGIALRLDLIGATGTAILLTVIITILITKLKWKSAGALLVEAIKELWLPILTISAILAIAKVMTYGGLTVAIGQGIAKAGAIFPLFSPVLGWIGVFMTGSVVNNNTLFAPIQATVAQQISTSGSLLVAANTAGGVAAKLISPQSIAIATAAVKKVGEESALLKMTLKYSIIFVAFICVWTFILTLIF
>WP_070003396.1|WP_070003396.1 staphyloferrin B biosynthesis protein SbnC 
MQNRTAVNTAQTIILRDLVDALLFEDIAGIVSNSEITKENGQTILIYKRETQQIKIPVYFSALNMFRYESSQPITIEGRTSKQPLTAAEFWQTIVKMNRDLSHEWEVARVEEGLTTAATQLAKQLSELDLASHPFVMSEQFASLKDRPFHPLAKEKRGLREADYQVYQAELNQSFPLMVAAVKKTHMIHGDTANIDELENLTAPIKEQATDMLNDQGLSIDDYVLFPVHPWQYQHILPNVFAKEISEKLVVLLPLKFGDYLSSSSMRSLIDIGAPYNHVKVPFAMQSLGALRLTPTRYMKNGEQAEQLLRQLIEKDEALAKYVMVCDETAWWSYMGQDNDIFKDQLGHLTVQLRKYPEVLAKNDTQQLVSMAALAANNRTLYQMICGKDNISKNDVMTLFEDIARVFLKVTLSFMQYGALPELHGQNILLSFEEGRVQKCVLRDHDTVRIYKPWLTAHQLSLPKYVVREDTPNTLINEDLETFFAYFQTLAVLVNLYAIIDAIQDLFGVSEHELMSLLKQILKNEVATISWVTTDQLAVRHILFDKQTWPFKQILLPLLYQRDSGGGSMPSGLTTVPNPMVTYD
>WP_070003874.1|WP_070003874.1 tRNA-dihydrouridine synthase 
MKENFWSELPRPFFILAPMEDVTDIVFRHVVSEAARPDVFFTEFTNTESFCHPEGIHSVRGRLTFSEDEHPMVAHIWGDKPEQFRETSIQLAKMGFKGIDLNMGCPVANVAKKGKGSGLILRPDVAAEIIQATKAGGLPVSVKTRLGYYEIDEWKDWLKHVFEQDIANLSIHLRTRKEMSKVDAHWELIEAIKNLRDEIAPNTLLTINDDIPDRKTGLELAEKYSIDGVMIGRGIFHNPFAFEKEPREHTSKELLDLLRLHLSLFNKYEKDEIRQFKSLRRFFKIYVRGIRGASELRHQLMNTQSIAEARALLDEFEAQMDEDIKIEL
>WP_070003903.1|WP_070003903.1 tandem-type lipoprotein 
MMKRLNKLVLGIIFLFLVISITAGCGIGKEAEVKKSFEKTLSMYPIKNLEDLYDKEGYRDDQFDKKDKGTWIINSEMATQNKGEALKIKGMVLYMNRNTKTTKGYYYVNAIKNDKDGRPQDNEKRYPVKMVDNKIIPTKEIKDEKIKKEIENFKFFVQYGNFKDLSKYKDGDISYNPEVPSYSAKYQLTNDDYNVKQLRKRYDIPTNKAPKLLLKGTGNLKGSSVGYKDIEFTFVEKKSENIYFSDGLIFKPSEDK
>WP_070003906.1|WP_070003906.1 M20 family metallopeptidase 
MNQQLIETLKSKEGKMIEIRRYLHQHPELSFHEDETAKYIAEFYKGKDVEVETNVGPRGIKVTIDSGKPGKTLAIRADFDALPITEDTGLSFASQNKGVMHACGHDAHTAYMLVLAETLAEMKDSFTGKVVVIHQPAEEVPPGGAKAMIENGVLDGVDHVLGVHVMSTMKTGNVYYRPGYVQTGRAFFKLKVQGKGGHGSSPHMANDAIVAGSYFVTALQTVVSRRLSPFETGVVTIGSFDGKGQFNVIKDVVEIEGDVRGLTDATKATIEKEIKRLSKGLEDMYGVTCTLEYNDDYPALYNDPEFTEYVAKTLKKADLDFGVEMCEPQPPSEDFAYYAKERPSAFIYTGAAVEDGEIYPHHHPKFNISEKSLLISAEAVGTVVLDYLKGDN
>WP_070003907.1|WP_070003907.1 multidrug efflux MFS transporter NorC 
MNETYRGGNKLILGIVLGVITFWLFAQSLVNVVPNLQQSFGTDMGTISIAVSLTALFSGMFVVGAGGLADKIGRVKMTNIGLLLSIIGSALIIITNLPALLILGRVIQGVSAACIMPSTLAIMKTYYEGAERQRALSYWSIGSWGGSGICSLFGGAVATTMGWRWIFIFSIIVAVLSMLLIKGTPETKSEVTNTHKFDVAGLIVLVVMLLSLNVVITKGAALGYTSLWFFGLIAIVIVAFFMFLKVEKKVDNPLIDFKLFENKPYTGATISNFLLNGVAGTLIVANTFVQQGLGYTALQAGYLSITYLIMVLLMIRVGEKLLQKMGSKRPMLLGTFIVVIGIALISLVFLPGIFYVISCVVGYLCFGLGLGIYATPSTDTAISNAPLDKVGVASGIYKMASSLGGAFGVAISGAVYAGAVAATSIHTGAMIALWVNVLMGIIAFIAILFAIPNDDKRVKDAK
>WP_070003908.1|WP_070003908.1 DMT family transporter 
MNKLRDTTFLSYLFTIILWGSAFPIIKIALNDFSAESLSAFRLILATIILLPFVIIKKLPTPELRDIPVIFILGFCGFVIYHTALNFGETLISAGISGILVSTTPIFSSALAYIFLKEHFSKWNWLSSLVAFIGISIISISKDNYTTINVLGVFIILLASFSESLYFTFQKKYIEKYGFIAFTLYTIMASSPFMLIFIPEIINDIHGATFTSIVSVLYLAIFPTIIPYVLLAYIVKSVGVSDATMSLYLTPIVSLLLSYLLLDELPTTLAIIGGLITLLGVSLSNFFQNT
>WP_070003909.1|WP_070003909.1 DUF1648 domain-containing protein 
MSKIRSFTILSLLIYLAMMCYTVVTYSKLPTKVPIHYNLAGYADNFADKWVLLLINSAFIVIWLIFFIAGRYYERFAQWSHYNHTPREIRAIKLFLSTLNLEIMSYMSIFTVLEIWQIQHHHQFNLLWFNMIFIIIIGLTLVIFCLLPTIHKMRDSQ
>WP_070003911.1|WP_070003911.1 N-
MNREMLYLNRSDIEQAGGNHSQVYVDALTEALTAHAHNDFVQPLKPYLRQDPENGHIADRIIAMPSHIGGEHAISGIKWIGSKHDNPSKRNMERASGVIILNDPETNYPIAVMEASLISSMRTAAVSVIAAKHLAKKGFKDLTIIGCGLIGDKQLQSMLEQFDHIERVFVYDQFSEACARFVDRWQQQRPEINFIATENAKEAVSNGEVVITCTVTDQPYIEYDWLQKGAFISNISIMDVHKEVFIKANKVVVDDWSQCNREKKTINQLVLEGKFSKEALHAELGQLVTGDIPGREDDDEIILLNPMGMAIEDISSAYFIYQQAQQQNIGTTLNLY
>WP_070004047.1|WP_070004047.1 oleate hydratase 
MYYSYGNYEAFARPKKPENVENKSAYLIGSGLASLAAACFLIRDGQMEGSKIHILEELPKAGGSLDGENMPLKGYVVRGGREMENHFECLWDLFRSIPSLEIDNASVLDEFYWLNKEDPNYSRCRVIEKQGQRLVTDGDFTLTKTAIKEILDLCLTNEEDLDDVKITDVFSDDFFNSNFWIYWKTMFAFEPWHSAMEMRRYLMRFVHHIGGLADFSALKFTKYNQYESLVLPMVEYLKSHGVQFEYDVKVEDIKVDVTTSQKIAREILIDRNGNAESIKLTINDLVFVTNGSITESSTYGDNDTPAPPTNELGGSWTLWKNLARQSPEFGNPDKFCQNIPQKSWFVSATSTTNNKDIIDTIERICKRDPLAGKTVTGGIITINDSAWQISFTINRQQQFKDQPKNEISTWIYALYSDVNGDYIKKPITECSGNEICQEWLYHLGVPTDKIEDLAKHASNTIPVYMPYITSYFMTRAIGDRPLVVPHQSQNLAFIGNFAETERDTVFTTEYSVRTAMEAVYELLNIDRGIPEVINSPFDLRVLMDAVYELNDHQDLREITKDSKIQKLALAGFLKKVKGTYIETLLKEHKLL
>WP_070006109.1|WP_070006109.1 N-
MNREMLYLNRSDIEQAGGNHSQVYVDALTEALTAHAHNDFVQPLKPYLRQDPENGHIADRIIAMPSHIGGEHAISGIKWIGSKHDNPSKRNMERASGVIILNDPETNYPIAVMEASLISSMRTAAVSVIAAKHLAKKGFKDLTIIGCGLIGDKQLQSMLEQFDHIERVFVYDQFSEACARFVDRWQQQRPEINFIATENAKEAVSNGEVVITCTVTDQPYIEYDWLQKGAFISNISIMDVHKEVFIKADKVVVDDWSQCNREKKTINQLVLEGKFSKEALHAELGQLLTGDIPGREDDDEIILLNPMGMAIEDISSAYFIYQQAQQQNIGTTLNLY
>WP_070006110.1|WP_070006110.1 2,3-diaminopropionate biosynthesis protein SbnA 
MIEKSQACHDSLLDSVGQTPMVQLHQLFPLHEVFAKLEYMNPGGSMKDRPAKYIIEHGIKHGLITENTHLIESTSGNLGIALAMIAKIKGLKLTCVVDPKISPTNLKIIKSYGANVEMVEEPDAHGGYLMTRIAKVQELLATIDDAYWINQYANELNWQSHYHGAGTEIVETIKQPIDYFVAPVSTTGSIMGMSRKIKEVHPNAQIVAVDAKGSVIFGDKPINRELPGIGASRVPEILNRSEINQVIHVDDYQSALGCRKLIDYEGIFAGGSTGSIIAAIEQLITSIEEGATIVTILPDRGDRYLDLVYSDTWLEKMKSRQGVKSE
>WP_070006111.1|WP_070006111.1 staphyloferrin B ABC transporter permease subunit SirB 
MLLKPKYQIVIAGLCLAIVAILSLMIGNTLVSPGTVIQALFNFDSENDLHDVVTGARASRTIIALLTGAALAVSGLLMQALTRNPIASPGLFGINAGAVFFVIFSITFIQIQSFKMIVVIAFLGAIVVTVLVVALGMFRQTLFSPHRVILAGAAIAMLFTAFTQGILIMNETDLQGLLFWLSGSVSLRNIWDIPWIIPLVLILILIAFSMAAHINILMTSDDIATGLGQNIKLIKWMIIMLISMLAGISVAVAGSIVFVGLIVPNISKRLLPPNYKYLIPFTALAGAILMIISDIVARIIIKPLELPIGVVTAVIGAIVLIYIMKKGRQRL
>WP_070006115.1|WP_070006115.1 multidrug efflux MFS transporter NorC 
MNETYRGGNKLILGIVLGVITFWLFAQSLVNVVPNLQQSFGTDMGTISIAVSLTALFSGMFVVGAGGLADKIGRVKMTNIGLLLSIIGSALIIITNLPALLILGRVIQGVSAACIMPSTLAIMKTYYQGAERQRALSYWSIGSWGGSGICSLFGGAVATTMGWRWIFIFSIIVAVLSMLLIKGTPETKSEITNTHKFDVAGLIVLVVMLLSLNVVITKGAALGYTSLWFFGLIAIVIVAFFIFLNVEKKVDNPLIDFKLFENKPYTGATISNFLLNGVAGTLIVANTFVQQGLGYTTLQAGYLSITYLIMVLLMIRVGEKLLQKMGSKRPMLLGTFIVVIGIALISLVFLPGIFYVISCVVGYLCFGLGLGIYATPSTDTAISNAPLDKVGVASGIYKMASSLGGAFGVAISGAVYAGAVAATSIHTGAMIALWVNVLMGIMAFIAILFAIPNDDKRVKDAK
>WP_070008573.1|WP_070008573.1 type II sulfide:quinone oxidoreductase Sqr 
MNKHYQIVIIGGGTAGVTVASRLLRKNQNLKEKIAIIDPADHHYYQPLWTLVGAGVSSLKSSRKDMESVIPEGAHWIKQAVSSFQPENNSVILGDNTVVYYDFLVVAPGLQINWSSIKGLKENIGKNGVCSNYSPDYVNETWNQISNFKQGNAIFTHPNTPIKCGGAPMKIMYLAEDYFRKHKIRSNANVIYATPKDALFDVGKYNKELERIVEERNITVNYNYNLVEIDGDKKVATFEHIKTYDRKTISYDMLHVTPPMGPLDVVKESTLSDSEGWVDVNPTTLQHKSYSNVFALGDASNVPTSKTGAAIRKQAPIVANNLLQVMNNQMLTYHYYGYTSCPIVTGYNRLILAEFDYNKNTKETMPFNQAKERRSMYIFKKDLLPKMYWYGMLKGLI
>WP_070008575.1|WP_070008575.1 tandem-type lipoprotein 
MIKRINKLVLGISLLFLIISITAGCGMGKEAEIKKSFEKTLSMYPIKNLEDLYDKEGYRDDEFDKNDKGTWIIGSEMATQNKGEALKVKGMVLYMNRNTKTTKGFYYVNAVKKDGDGRPQDNKIEYPVKMVDNKIIPTKGIKDENIKKEIENFKFFAQYGSFKDLSKYKDGDISYNPEVPSYSAKYQLTNDDYNVKQLRKRYNIPTNKAPKLLLKGTGNLKGSSVGYKDIEFTFVEKKGENIYFSDSLHLEPSEDK
>WP_070059096.1|WP_070059096.1 DUF6007 family protein 
MEDLKESLKGLGWYDLFFTVPMFLLFVYLPNYNFITIFINIVIIIFFSIGLILTTHIIIDNIKKNSK
>WP_070958334.1|WP_070958334.1 N-
MNREMLYLNRSDIEQAGGNHSQVYVDALTEALTAHAHNDFVQPLKPYLRQDPENGHIADRIIAMPSHIGGEHAISGIKWIGSKHDNPSKRNMERASGVIILNDPETNYPIAVMEASLISSMRTAAVSVIAAKHLAKKGFKDLTIIGCGLIGDKQLQSMLEQFDHIERVFVYDQFSEACARFVDRWQQQRPEINFIATENAKEAVSNGEVVITCTVTDQPYIEYDWLQKGAFISNISIMDVHKEVFIKADKVVVDDWSQCNREKKTINQLVLEGKFSKEALHAELGQLVTGDVPGREGDDEIILLNPMGMAIEDISSAYFIYQQAQQQNIGTTLNLY
>WP_070974389.1|WP_070974389.1 oleate hydratase 
MYYSYGNYEAFARPKKPENVENKSAYLIGSGLASLAAACFLIRDGQMEGSKIHILEELPKAGGSLDGENMPLKGYVVRGGREMENHFECLWDLFRSIPSLEIDHASVLDEFYWLNKEDPNYSRCRVIEKQGQRLVTDGDFTLTKTAIKEILDLCLTNEEDLDDVKITDVFSDDFFNSNFWIYWKTMFAFEPWHSAMEMRRYLMRFVHHIGGLADFSALKFTKYNQYESLVLPMVEYLKSHGVQFEYDVKVEDIKVDVTTSQKIAREILIDRNGNAESIKLTINDLVFVTNGSITESSTYGDNDTPAPPTDELGGSWTLWKNLARQSPEFGNPDKFCQNIPKKSWFVSATSTTNNKDIIDTIESICKRDPLAGKTVTGGIITINDSAWQISFTINRQQQFKDQPKNEISTWIYALYSDVNGDYIKKPITECSGNEICQEWLYHLGVPTDKIEDLAKHASNTIPVYMPYITSYFMTRAIGDRPLVVPHQSQNLAFIGNFAETERDTVFTTEYSVRTAMEAVYQLLNIDRGIPEVINSTFDLRVLMDAIYELNDHQDLREITKDSKMQKLALAGFLKKIKGTYIESLLKEHKLL
>WP_070976754.1|WP_070976754.1 tandem-type lipoprotein, partial 
MIKRVNKLVLGISFLFLIISIVAGCGTGKEAEIKKSFEKTLSMYPIKNLEDLYDKEGYRDDQFDKNDKGTWIVNSEMATQNKGEALKIKGMVLYMNRNTKTTKGYYYVNAIKNDKDGRPQENEKRYPVKMVDNKIIPTKEIKDKNIKKEIENFKFFVQYGNFKDLSKYKDGDISYNPEVPSYSAKYQVTNDDY
>WP_070990693.1|WP_070990693.1 tandem-type lipoprotein 
MIKRVNKLVLGISFLFLIISIVVGCGTGKEAEIKKSFEKTLSMYPIKNLEDLYDKEGYCDDQFDKNDKGTWIVRSSMSIQSNGKDMNIKGMVLYMNRNTRTTNGYYYVDVIEREDKGIHRDNEKRYPVKMVDNKIIPTKEIKDEKIKKEIENFKFFVQYGDFKDLSKYKDGDISYNPEVPSYSAKYQLTNDDYNVKQLRKRYNIPTNKAPKLLLKGTGNLKGSSIGYKKIEFTFVEKKGENIYFSDGLHFNPSEDK
>WP_072353806.1|WP_072353806.1 MULTISPECIES: Na/Pi cotransporter family protein 
MSVTEVIFSFLGGLGIFLYGLKIMGDGLQASAGDRLRDILNKFTSNPVLGVIAGIVVTILIQSSSGTTVITIGLVTAGFMTLKQAIGVIMGANIGTTVTAFIIGIDLGEYAMPILALGAFLIFFFKRSKINNIGRILFGFGSLFFGLEFMGDAVKPLASLDGFKQLMLDMSSNPILAVIVGAGLTALVQSSSATIGILQEFYQQDLISLNAAIPVLLGDNIGTTITAILASLAGSIAAKRAALVHVIFNLIGVIIFTIFLPVVIHLISLLQDVWHLKPAMTIAVSHGIFNITNTLIQLPFVAGLAWIVTKLVPGKDIADDYKPQHLNKDLVYHAPGVALQETQKELQNVGQIVLTMFEDIREITKDDKKLIKKLEQKHQAVETINDSIRNYLVRISTKAITKADVERLAVMFDVNRSILKVAELTEEYVAQLKRQHDEDIRITEDAQRGMDKLFNHVAESFDKAIDMLDVYDKTKKDEIVERSRESFNIEHKLRKGHIKRLNRGECTTKGGLLYIDMIGVLERIGYHSRNVSEALVGLNDDVPTDEEIATTEI
>WP_072357614.1|WP_072357614.1 PLP-dependent aminotransferase family protein 
MTKYKDIASDIRDKIIAGDWFYGMKIPSQRQLAIQYNVNRVTIIKSIELLEAEGFIYTKVGSGTYVNDYLNEAHITNKWSEMMLWSSRQRSQYTVQLINKIETDDSYIHISKGELGQPLMPHIQLKKAMSNTASHIEDLSFGYNNGYGYIKLRDIIVERMSKQGINVGRENVMITSGALHAIQLLSIGFLGQDAIIISNTPSYIHSTNVFEQLNFRHIDVPYNQINEINTIIDRFINFKNKAIYIEPRFNNPTGRSLTNEQKQNIITYSERHNIPIIEDDIFRDIFFSDPTPAIKTYDKLGKVIHISSFSKTIAPAIRIGWIVASEKIIEQLADVRMQIDYGSSIFSQMVVYEMLKNKSYDKHLVKLRYVLKDKRDFMLNILNNLFKDIAHWEVPSGGYFVWLVFKIDIDIKYLFYELLSKEKILINPGYIYGSKEKSIRLSFAFESNENIKHALYKIYTYVKKV
>WP_072361353.1|WP_072361353.1 TfoX/Sxy family protein 
MATKKDVHDLFLNHVNSNAVKTRKMMGEYIIYYDGVVIGGLYDNRLLVKATKSARHQFQDNTLVSPYPGAKEMILIPDFDEATNLTDLFKTIKNDLQK
>WP_072361356.1|WP_072361356.1 hypothetical protein 
MLISLVIPVFALLVIGGIIWVIIEGIVHISKKNKAINNFFNQVNKVSETYKFATTFLFLILATAGISQFYLYYIVSEFLFFLVIFTFGIAGIIFLMPYGLCFLPLYKQKKKKQTFKKYMVYTTIGLSICLGLSLVLVHTTKIYMDEGGVRYYYGSFVMKQAGGYAYLALAVLSTLLIVAKKATNKNKEIETVDNTNITER
>WP_072361358.1|WP_072361358.1 tandem-type lipoprotein 
MIKRINKLVLGISLLFLVISITAGCGMGKEAEIKKSFEKTLSMYPIKNLEDLYDKEGYRDDEFDKKDKGTWIIGSEMATQNKGEALKVKGMVLYMNRNTRSAKGFYYVNAVKKDEDGRPQDNKIEYPLKMVDNKIIPTKEIKDKNIKKEIENFKFFVQYGNFKDLSRYKDGDISYNPEVPSYSAKYQLTNDDYNVKQLRKRYNIPTNKAPKLLLKGTGNLKGSSVGYKDIEFTFVEKKGENIYFSDSLHLEPSEDK
>WP_072361361.1|WP_072361361.1 M20 family metallopeptidase 
MNQQLIETLKSKEGKMIEIRRYLHQHPELSFHEDETAKYIAEFYKGKDVEVETNVGPRGIKVTIDSGKPGKTLAIRADFDALPITEDTGLSFASQNKGVMHACGHDAHTAYMLVLAETLAEMKDSFTGKVVVIHQPAEEVPPGGAKAMIENGVLDGVDHVLGVHVMSTMKTGNVYYRPGYVQTGRAFFKLKVQGKGGHGSSPHMANDAIVAGSYFVTALQTVVSRRLSPFETGVVTIGSFDGKGQFNVIKDVVEIEGDVRGLTDATKATIEKEINRLSKGLEALYGVTCTLEYNDDYPALYNDPEFTEYVAKTLKEADLEFGVEICEPQPPSEDFAYYAKERPSAFIYTGAAVEDGEIYPHHHPKFNISEKSLLISAEAVGTVVLDYLKGDN
>WP_072361364.1|WP_072361364.1 oleate hydratase 
MYYSYGNYEAFARPKKPENVENKSAYLIGSGLASLAAACFLIRDGQMEGSKIHILEELPKAGGSLDGENMPLKGYVVRGGREMENHFECLWDLFRSIPSLEIDNASVLDEFYWLNKEDPNYSRCRVIEKQGQRLVTDGDFTLTKTAIKEILDLCLTNEEDLDDVKITDVFSDDFFNSNFWIYWKTMFAFEPWHSAMEMRRYLMRFVHHIGGLADFSALKFTKYNQYESLVLPMVEYLKSHGVQFEYDVKVEDIKVDVTTSQKIAREILIDRNGNGESIKLTVDDLVFVTNGSITESSTYGDNDTPAPPTDELGGSWTLWKNLARQSPEFGNPDKFCQNISQKSWFVSATSTTNNKDIIDTIESICKRDPLAGKTVTGGIITINDSAWQISFTINRQQQFKDQPKNEISTWIYALYSDVNGDYIKKPITECSGNEICQEWLYHLGVPTDKIEDLAKHASNTIPVYMPYITSYFMTRAIGDRPLVVPHQSQNLAFIGNFAETERDTVFTTEYSVRTAMEAVYELLNIDRGIPEVINSPFDLRVLMDAVYELNDHQDLREITKDSKMQKLALAGFLKKVKGTYIETLLKEHKLL
>WP_072361367.1|WP_072361367.1 staphylococcal protein A 
MKKKNIYSIRKLGVGIASVTLGTLLISGGVTPAANAAQHDEAQQNAFYQVLNMPNLNADQRNGFIQSLKDDPSQSANVLGEAQKLNDSQAPKADAQQNNFNKDQQSAFYEILNMPNLNEAQRNGFIQSLKDDPSQSTNVLGEAKKLNESQAPKADNKFNKDQQNAFYEILHLPNLNEEQRNGFIQSLKDDPSQSANLLAEAKKLNDAQAPKADNKFNKEQQNAFYEILHLPNLTEEQRNGFIQSLKDDPSVSKEILAEAKKLNDAQAPKEEDNKKPGKEDGNKPGKEDNNKPGKEDNKKPGKEDNNKPGKEDGNKPGKEDNNKPGKEDNNKPGKEDGNKPGKEDGNGVHVVKPGDTVNDIAKANGTTADKIAADNKLADKNMIKPGQELVVDKKQPANHADANKAQALPETGEENPFIGTTVFGGLSLALGAALLAGRRREL
>WP_072361370.1|WP_072361370.1 staphyloferrin B ABC transporter permease subunit SirB 
MLLKPKYQIVIAGLCLAIVAILSLMIGNTLVSPGTVIQALFNFDSENDLHDVVTGARASRTIIALLTGAALAVSGLLMQALTRNPIASPGFFGVNAGAVFFVIFSITFIQIQSFKMIVVIAFLGAIVVTVLVVALGMFRQTLFSPHRVILAGAAIAMLFTAFTQGILIMNETDLQGLLFWLSGSVSLRNIWDIPWIIPLVLILILIAFSMAAHINILMTSNDIAIGLGQNIKLIKWMIIMLISMLAGISVAVAGSIVFVGLIVPNISKRLLPPNYKYLIPFTALAGAILMIISDIVARIIIKPLELPIGVVTAVIGAIVLIYIMKKGRQRL
>WP_072384833.1|WP_072384833.1 MULTISPECIES: tandem-type lipoprotein 
MMKRLNKLVLGIIFLFLVISITAGCGIGKEAEVKKSFEKTLSMYPIKNLEDLYDKEGYRDDQFDKNDKGTWIINSEMVIQPNNEDMVAKGMVLYMNRNTKTTNGYYYVDVTKDEDEGKPHDNEKRYPVKMVDNKIIPTKEIKDEKIKKEIENFKFFVQYGDFKNLKNYKDGDISYNPEVPSYSAKYQLTNDDYNVKQLRKRYDISTSKAPKLLLKGSGNLKGSSVGYKDIEFTFVEKKEENIYFSDSLDYKKSGDV
>WP_072384834.1|WP_072384834.1 hypothetical protein 
MKKFNNWILNAISGSQTDKNETTEELKGAKFIILYAYSMLVLLALVISNIFIHILESKLSITTQIIIVLILIEALIGLRFLKAYDVKRGKDKENKKNSKDFVKLKSILVAILFTSLALTAGTVADIYGFTDLGNTRSDLIVWSIGGIIFGLVCYTMEDKK
>WP_072426453.1|WP_072426453.1 staphylococcal protein A 
MKKKNIYSIRKLGVGIASVTLGTLLISGGVTPAANAAQHDEAQQNAFYQVLNMPNLNADQRNGFIQSLKDDPSQSANVLGEAQKLNDSQAPKADAQQNNFNKDQQSAFYEILNMPNLNEAQRNGFIQSLKDDPSQSTNVLGEAKKLNESQAPKADNKFNKEQQNAFYEILNMPNLNEEQRNGFIQSLKDDPSQSANLLSEAKKLNESQAPKADNKFNKEQQNAFYEILHLPNLNEEQRNGFIQSLKDDPSQSANLLAEAKKLNDAQAPKADNKFNKEQQNAFYEILHLPNLTEEQRNGFIQSLKDDPSVSKEILAEAKKLNDAQAPKEEDNKKPGKEDNNKPGKEDNNKPGKEDGNKPGKEDNNKPGKEDNKKPGKEDNKKPGKEDNKKPGKEDGNKPGKEDNKKPGKEDGNGVHVVKPGDTVNDIAKANGTTADKIAADNKLADKNMIKPGQELVVDKKQPANHADANKAQALPETGEENPFIGTTVFGGLSLALGAALLAGRRREL
>WP_072433286.1|WP_072433286.1 staphylococcal protein A 
MKKKNIYSIRKLGVGIASVTLGTLLISGGVTPAANAAQHDEAQQNAFYQVLNMPNLNADQRNGFIQSLKDDPSQSANVLGEAKKLNESQAPKADNNFNKEQQNAFYEILNMPNLNEEQRNGFIQSLKDDPSQSANLLSEAKKLNESQAPKADNKFNKEQQNAFYEILHLPNLNEEQRNGFIQSLKDDPSQSANLLAEAKKLNDAQAPKADNKFNKEQQNAFYEILHLPNLTEEQRNGFIQSLKDDPSVSKEILAEAKKLNDAQAPKEEDNNKPGKEDNKPGKEDNNKPGKEDNNKPGKEDGNKPGKEDGNKPGKEDGNKPGKEDGNKPGKEDGNKPSKEDGNKPGKEDGNGVHVVKPGDTVNDIAKANGTTADKIAADNKLADKNMIKPGQELVVDKKQPANHADANKAQALPETGEENPFIGTTVFGGLSLALGAALLAGRRREL
>WP_072433528.1|WP_072433528.1 MULTISPECIES: hypothetical protein 
MSALLYNGDKDISHERESRCINMLFVILVLYVIGIAFILLSVFGSKTEGLSTKHTLYTIGSAIITIAIFISIGYAIQYLTAALYGL
>WP_072466651.1|WP_072466651.1 staphylococcal protein A 
MKKKNIYSIRKLGVGIASVTLGTLLISGGVTPAANAAQHDEAQQNAFYQVLNMPNLNADQRNGFIQSLKDDPSQSANVLGEAQKLNDSQAPKADAQQNNFNKDQQSAFYEILNMPNLNEAQRNGFIQSLKDDPSQSTNVLGEAKKLNESQAPKADNNFNKEQQNAFYEILNMPNLNEEQRNGFIQSLKDDPSQSANLLSEAKKLNESQAPKADNKFNKEQQNAFYEILHLPNLNEEQRNGFIQSLKDDPSQSANLLAEAKKLNDAQAPKADNKFNKEQQNAFYEILHLPNLTEEQRNGFIQSLKDDPSVSKEILAEAKKLNDAQAPKEEDNNKPGKEDGNKPGKEDNNKPGKEDNNKPGKEDGNKPGKEDNKKPGKEDNKKPGKEDGNKPGKEDNKKPGKEDGNGVHVVKPGDTVNDIAKANGTTADKIAADNKLADKNMIKPGQELVVDKKQPANHADANKAQALPETGEENPFIGTTVFGGLSLALGAALLAGRRREL
>WP_072468454.1|WP_072468454.1 staphyloferrin B ABC transporter substrate-binding protein SirA 
MNKVIKMLVVTLAFLLVLAGCSGNSNKQSSDNKDKETTSIKHAMGTTEIKGKPKRVVTLYQGATDVAVSLGVKPVGAVESWTQKPKFEYIKNDLKDTKIVGQEPAPNLEEISKLKPDLIVASKVRNEKVYDQLSKIAPTVSTDTVFKFKDTTKLMGKALGKEKEAEDLLKKYDDKVAAFQKYAKAKYKDAWPLKASVVNFRADHTRIYAGGYAGEILNDLGFKRNKDLQKQVDNGKDIIQLTSKESIPLMNADHIFVVKSDPNAKDAALVKKTESEWTSSKEWKNLDAVKNNQVSDDLDEITWNLAGGYKSSLKLIDDLYEKLNIEKQSK
>WP_072468456.1|WP_072468456.1 staphyloferrin B ABC transporter permease subunit SirC 
MTEKINKKDNYHLIFALIFLAIVSVVSMMIGSSFIPLQRVLMYFINPNDSMDQFTLEVLRLPRITLAILAGAALGMSGLMLQNVLKNPIASPDIIGITGGASLSAVVFIAFFSHLTIHLLPLFAVLGGAVAMMILLVFQTKGQIRPTTLIIIGISMQTLFIALVQGLLITTKQLSAAKAYTWLVGSLYGATFKDTIILGMVILAVVPLLFLVIPKMKISILDDPVAIGLGLHVQRMKLIQLITSTILVSMAISLVGNIGFIGLIAPHIAKTIVRGSYAKKLLMSAMIGAISIVIADLIGRTLFLPKEVPAGVFIAAFGAPFFIYLLLTVKKL
>WP_072468457.1|WP_072468457.1 HTH-type transcriptional regulator SarS 
MKYNNHDKIRDFIIIEAYMFRFKKKVKPEVDMTIKEFILLTYLFHQQENTLPFKKIVSDLCYKQSDLVQHIKVLVKHSYISKVRSKIDERNTYISTSEEQREKIAERVTLFDQIIKQFNLADQSESQMIPKDSKEFLNLMMYTMYFKNIIKKHLTLSFVEFTILAIITSQNKNIVLLKDLIETIHHKYPQTVRALNNLKKQGYLIKERSTEDERKILIHMDDAQQDHAEQLLAQVNQLLADKDHLHLVFE
>WP_072468459.1|WP_072468459.1 L-lactate permease 
MTLLTVNPFDNVGLSALVAAVPIILFLLCLTVFKMKGIYAALTTLVVTLIVALFVFELPARVSAGAITEGVVAGIFPIGYIVLMAVWLYKVSIKTGQFSIIQDSIASISEDQRIQLLLIGFCFNAFLEGAAGFGVPIAICAVLLIQLGFEPLKAAMLCLIANGAAGAFGAIGLPVSIIDTFNLSGGVTTLDVARYSALTLPILNFIIPFVLVFIVDGMKGIKEILPVILTVSGTYTGLQLLLTIFHGPELADIIPSLATMVVLAFVCRKFKPKNIFRLEGSEHKIQKRTPKEIVFAWSPFVILTAFVLVWSAPFFKKLFQPGGALESLVIKLPIPNTVSDLSPKGIALRLDLIGATGTAILLTVIITILITKLKWKSAGALLVEAIKELWLPILTISAILAIAKVMTYGGLTVAIGQGIAKAGAIFPLFSPVLGWIGVFMTGSVVNNNTLFAPIQATVAQQISTSGSLLVAANTAGGVAAKLISPQSIAIATAAVKKVGEESALLKMTLKYSIIFVAFICVWTFILTLIF
>WP_072468460.1|WP_072468460.1 DUF1648 domain-containing protein 
MSKIRSFTILSLLIYLAMMCYTVTNYSKLPTKVPIHYNLAGDADNFADKWVLLLINGAFIVIWLIFFIAGRYYERFAKWSHYNHTPREIRAIKLFLSTLNLEIMSYMSIFTVLEIWQIQHHHQFNLLWFNMIFIIIIGLTLVIFCLLPTIHKMRDSQ
>WP_072468461.1|WP_072468461.1 PLP-dependent aminotransferase family protein 
MTKYKDIASDIRDKIIAGDWFYGMKIPSQRQLAIQYNVNRVTIIKSIELLEAEGFIYTKVGSGTYVNDYLNEAHITNKWSEMMLWSSRQRSQYTVQLINKIETDDSYIHISKGELGQLLMPHIQLKKAMTNTASHIEDLSFGYNNGYGYIKLRDIIAERMSKQGINVGRENVMITSGALHAIQLLSIGFLGQDAIIISNTPSYIHSTNVFEQLNFRHIDVPYNQINEINTIIDRFINFKNKAIYIEPRFNNPTGRSLTNEQKKNIITYSERHNIPIIEDDIFRDIFFSDPTPAIKTYDKLGKVIHISSFSKTIAPAIRIGWIVASEKIIEQLADVRMQIDYGSSILSQMVVYEMLKNKSYDKHLVKLRYVLKDKRDFMLNILNNLFKDIAHWEVPSGGYFVWLVFKIDIDIKYLFYELLSKEKILINPGYIYGSKEKSIRLSFAFESNENIKHALYKIYTYVKKV
>WP_072468462.1|WP_072468462.1 DMT family transporter 
MNKLRDTTFLSYLFTIILWGSAFPMIKIALNDFSAESLSAFRLILATIILLPFVIIKKLPTPELRDIPVIFILGFCGFVIYHTALNFGETLISAGISGILVSTTPIFSSALAYIFLKEHFSKWNWLSSLVAFIGISIISISKDDYTTINVLGVFIILLASFSESLYFTFQKKYIEKYGFIAFTLYTIMASSPFMLIFIPEIISDIHGATFTSIVSVLYLAIFPTIIPYVLLAYIVKSVGVSDATMSLYLTPIVSLLLSYLLLDELPTTLAIIGGIITLLGVSLSNFFQNT
>WP_072468464.1|WP_072468464.1 hypothetical protein 
MTKNEYKIDPGKITSNTEATSAIANISYEIENANDNGLEKEKINGQINSLKNDGDFPKNLDYIDSYTDPSTGTTATAFLNKDTGKVTVGMAGTNFHGDQLKRVALSSMSPLLFPPSKQDMKDVRGTMKDGVADLAIGVGMVNYKGKHFANTQQFIENLQKKYEIDTVTGHSLGGRDAIFLGLRYNIKNVVAYNPAPLEVKSIRDKFGGQLFRNTTFPDEKYLKELMDNYDGDITKVITQKDGLDYLVKRTDHLTCGDVLRINNGQGHAMENFLGEKEQREIIEELMLVKGYRDANDKAFKALKKNTEKKLGKIDEIKSKLLQTNGGALSSSQQKLLETLVAFSVAEGLSKMVDQELQQLKNMFNLMDEKFEANWKDAQEASDIVGKHLSYPEKVSALDNGGVNESKLATEPHNEIKDKLNKITDLSKKYNSYLQQIEKSINEIVAKDQQLAGQIGDLI
>WP_072468468.1|WP_072468468.1 TfoX/Sxy family protein 
MATKKDVHDLFLNHVNSNAVKTRKMMGEYIIYYDGVVIGGLYDNRLLVKATKSARQKLQDNTLVSPYPGAKEMILIPDFDEATNLTDLFKTIKNDLKK
>WP_072468647.1|WP_072468647.1 oleate hydratase 
MYYSYGNYEAFARPKKPENVENKSAYLIGSGLASLAAACFLIRDGQMEGSKIHILEELPKAGGSLDGENMPLKGYVVRGGREMENHFECLWDLFRSIPSLEIDHASVLDEFYWLNKEDPNYSRCRVIEKQGQRLVTDGDFTLTKTAIKEILDLCLTNEEDLDDVKITDVFSDDFFNSNFWIYWKTMFAFEPWHSAMEMRRYLMRFVHHIGGLADFSALKFTKYNQYESLVLPMVEYLKSHGVQFEYDVKIEDIKVDVTTSQKIAREILIDRNGKAESIKLTINDLVFVTNGSITESSTYGDNDTPAPPTDELGGSWTLWKNLARQSPEFGNPDKFCQNIPQKSWFVSATSTTNNKDIIDTIESICKRDPLAGKTVTGGIITINDSAWQISFTINRQQQFKDQPKNEISTWIYALYSDVNGDYIKKPITECSGNEICQEWLYHLGVPTDKIEDLAKHASNTIPVYMPYITSYFMTRAIGDRPLVVPHQSQNLAFIGNFAETERDTVFTTEYSVRTAMEAVYQLLNIDRGIPEVINSTFDLRVLMDAVYELNDHQDLREITKDSKIQKLALAGFLKKVKGTYIETLLKEHKLL
>WP_072468648.1|WP_072468648.1 Na/Pi cotransporter family protein 
MSVTEVIFSFLGGLGIFLYGLKIMGDGLQASAGDRLRDILNKFTSNPVLGVIAGIVVTILIQSSSGTTVITIGLVTAGFMTLKQAIGVIMGANIGTTVTAFIIGIDLGEYAMPILALGAFLIFFFKRSKINNIGRILFGFGSLFFGLEFMGDAVKPLASLDGFKQLMLDMSTNPILAVIVGAGLTALVQSSSATIGILQEFYQQNLISLNAAIPVLLGDNIGTTITAILASLAGSIAAKRAALVHVIFNLIGVIIFTIFLPVVIHLISLLQDVWHLKPAMTIAVSHGIFNITNTLIQLPFVAGLAWIVTKLVPGKDIADDYKPQHLNKDLVYHAPGVALQETQKELQNVGQIVLSMFEDIREITKDDKKLIKKLEQKHQAVETINDSIRNYLVRISTKAITKADVERLAVMFDVNRSILKVAELTEEYVAQLKRQHDEDIRITEDAQRGMDKLFNHVAESFDKAIDMLDVYDKTKKDEIVERSRESFNIEHKLRKGHIKRLNRGECTTKGGLLYIDMIGVLERIGYHSRNVSEALVGLNDDVPTDEEIATTEI
>WP_072491075.1|WP_072491075.1 DUF6007 family protein 
MEDLKQSLKGLGWYDLFFTVPMFLLFVYLPNYNFITIFINIVIIIFFSIGLILTTHIIIDKIKSNSK
>WP_072495517.1|WP_072495517.1 staphylococcal protein A 
MKKKNIYSIRKLGVGIASVTLGTLLISGGVTPAANAAQHDEAQQNAFYQVLNMPNLNADQRNGFIQSLKDDPSQSANVLGEAKKLNDSQAPKADAQQNNFNKDQQSAFYEILNMPNLNEVQRNGFIQSLKDDPSQSTNVLGEAKKLNESQAPKADNNFNKEQQNAFYEILNMPNLNEEQRNGFIQSLKDDPSQSANLLSEAKKLNESQAPKADNKFNKEQQNAFYEILHLPNLNEEQRNGFIQSLKDDPSQSANLLAEAKKLNDAQAPKADNKFNKEQQNAFYEILHLPNLTEEQRNGFIQSLKDDPSVSKEILAEAKKLNDAQAPKEEDNNKPGKEDGNKPGKEDNNKPGKEDNNKPGKEDNNKPGKEDGNKPGKEDNNKPGKEDGNKPGKEDNNKPGKEDNNKPGKEDGNKPGKEDGNGVHVVKPGDTVNDIAKANGTTADKIAADNKLADKNMIKPGQELVVDKKQPANHADANKAQALPETGEENPFIGTTVFGGLSLALGAALLAGRRREL
>WP_072496738.1|WP_072496738.1 LysR family transcriptional regulator 
MIKLNFNDLEIFITVCEEASINKAAIKLRYAQSNISQRISKLENELGVVLLFRNQKGAKATKAGEEFLAYSKKVLRDTETIKNKMKNNIMSVLCSELLFNYLSESEEIMMSNNSINFISSGNIRKAIEKNNYDKVISFIKINDSNYRLSNVDTMKVTLYSNGSNYDKEALLINKDEFCPLRKITLDNKLDSQRVMEIDSLAAIINLVKQGKGKALLPMTFENKRDIVQDISKIFEVSYYTYNHIMHH
>WP_072496739.1|WP_072496739.1 DEAD/DEAH box helicase 
MSQLLNDTLSAWLLIESLSPGEVNFTAEDILSAEHFKNGTKQAQLQSFDEYFEIWNDERFIVSEEKSETGELIFKFYRHCFRYNEINLKIQDIFENHSDIHNPNGTHCYGYTFNTDKHGKVIVDSIHIPMIMSALKEIEKNKNANIEEKFNDSVEKFVQKVKEILADEPINEFKLKKIDKAYDEYFSVLNSKKDGLFAHYVAIEYVKDSDLPQPEFNSFFISDIEKARKSPNQTLIDYIEGVEESQRIEVDENKEMFDKFLHPSRLPDGRWPSQTEFRLSLMQQLAVNQITSGNERISSVNGPPGTGKTTLLKDIFAHLVVERGKELAKLNNPKDAFVKTKIHETDDKYVYLLQESIAKYKMVVASSNNGAVENISKDLPKIEEIIRNPEKCKFPEYETAYANLAYELKDFAEIAEDLIGESAWGLFSGVFGKSTNINQVLDHMLKQDVNDIGFARLLQNENNRMGYHELITEWQAHQRAFLEELKHVEMLKEESIRAYDVYKSCESYSKMEQAINSEKTTIEEQIYHLENEALRDNKEIEDLDNQINYNAKQLETLNELIKSIKESNKGFINKLKAMFNSEEDESYKDHNKEKQQLLTQQLELEKCKKNKHEDLVSKLKEKEKLIKQLTKVQLQLDELNSQLQELEAYRIKSKITIPEKDFWSDNNYDERQVTNLWTSDELQYRRAMLFLRAMILHKLLLIVNNTTIYYAINDFKDRRKLIDANPDKVHNAWNVMHLIFPVVSTTFASFKSMYGGIPKDFIDYLFIDEAGQAIPQAAVGALFRSKKVVAVGDPIQIEPVVTLESHLIDNIRKNYNVPEYLVSKEASVQSVADNANQYGFWKSDATDSNQKTWIGIPLWVHRRCLKPMFTIANQIAYNNKMVLPSNITKVGKTGWYDVKGNAVQKQFVKEHGEKVVGLLADDWIEAIKEGTNEPSSFVISPFSAVQQQIKRMLKQRLPARIDIQRSKVNQWIDKSIGTVHTFQGKEAQKVYFVIGTDNTQDGAVNWSCEKPNLLNVAVTRAKKEFYVIGDMQRIQSKPFYETIFKERNVK
>WP_072496740.1|WP_072496740.1 hypothetical protein 
MLEVDSLIALSKAGNMNPKIIVKVIRAKPINIKEIESLVIPNNKVIGNNKRVWQITKHKNS
>WP_072496741.1|WP_072496741.1 tandem-type lipoprotein 
MIKRINKLVLGISLLFLVISITAGCGMGKEAEIKKSFEKTLSMYPIKNLEDLYDKEGYRDDEFDKKDKGTWIIGSEMATQNKGEALKVKGMVLYMNRNTRSAKGFYYVNAVKKDEDGRPQDNKIEYPLKMVDNKIIPTKEIKDKNIKKEIENFKFFVQYGDFKDLSKYKDGDISYNPEVPSYSAKYQLTNDDYNVKQLRKRYNIPTNKAPKLLLKGTGNLKGSSVGYKDIEFTFVEKKGENIYFSDSLHLEPSEDK
>WP_072496742.1|WP_072496742.1 M20 family metallopeptidase 
MNQQLIETLKSKEGKMIEIRRYLHQHPELSFHEDETAKYIAEFYKGKDVEVETNVGPRGIKVTIDSGKPGKTLAIRADFDALPITEDTGLSFASQNKGVMHACGHDAHTAYMLVLAETLAEMKDSFTGKVVVIHQPAEEVPPGGAKAMIENGVLDGVDHVLGVHVMSTMKTGNVYYRPGYVQTGRAFFKLKVQGKGGHGSSPHMANDAIVAGSYFVTALQTVVSRRLSPFETGVVTIGSFDGKGQFNVIKDVVEIEGDVRGLTDATKATIEKEIKRLSKGLEDMYGVTCTLEYNDDYPALYNDPEFTEYVAKTLKEANLDFGVEMCEPQPPSEDFAYYAKERPSAFIYTGAAVEDGEIYPHHHPKFNISEKSLLISAEAVGTVVLDYLKGDN
>WP_072496743.1|WP_072496743.1 multidrug efflux MFS transporter NorC 
MNETYRGGNKLILGIVLGVITFWLFAQSLVNVVPNLQQSFGADMGTISIAVSLTALFSGMFVVGAGGLADKIGRVKMTNIGLLLSIIGSALIIITNLPALLILGRVIQGVSAACIMPSTLAIMKTYYEGAERQRALSYWSIGSWGGSGICSLFGGAVATTMGWRWIFIFSIIVAVLSMLLIKGTPETKSEVTNTHKFDVAGLIVLVVMLLSLNVVITKGAALGYTSLWFFGLIAIVIVAFFIFLDVEKKVDNPLIDFKLFENKPYTGATISNFLLNGVAGTLIVANTFVQQGLGYTALQAGYLSITYLIMVLLMIRVGEKLLQKMGSKRPMLLGTFIVVIGIALISLVFLPGIFYVISCVVGYLCFGLGLGIYATPSTDTAISNAPLDKVGVASGIYKMASSLGGAFGVAISGAVYAGAVAATSIHTGAMIALWVNVLMGIMAFIAILFAIPNDDKRVKDAK
>WP_072496744.1|WP_072496744.1 DUF1648 domain-containing protein 
MSKIRSFTILSLLIYLAMMCYTVVTYSKLPTKVPIHYNLAGDADNFADKWVLLLINSAFIVIWLIFFIAGRYYERLAKWSHYNHTPREIRAIKLFLSTLNLEIMSYMSIFTVLEIWQIQHHHQLNLLWFNMIFIIIIGLTLVIFCLLPTIHKMRDSQ
>WP_072496745.1|WP_072496745.1 staphylococcal protein A 
MKKKNIYSIRKLGVGIASVTLGTLLISGGVTPAANAAQHDEAQQNAFYQVLNMPNLNADQRNGFIQSLKDDPSQSANVLGEAKKLNDSQAPKADAQQNNFNKDQQSAFYEILNMPNLNEAQRNGFIQSLKDDPSQSTNVLGEAKKLNESQAPKADNNFNKEQQNAFYEILNMPNLNEEQRNGFIQSLKDDPSQSANLLSEAKKLNESQAPKADNKFNKEQQNAFYEILHLPNLNEEQRNGFIQSLKDDPSQSANLLAEAKKLNDAQAPKADNKFNKEQQNAFYEILHLPNLTEEQRNGFIQSLKDDPSVSKEILAEAKKLNDAQAPKEEDNKKPGKEDGNKPGKEDNNKPGKEDGNKPGKEDNNKPGKEDGNKPGKEDNKKPGKEDNNKPGKEDGNKPGKEDGNGVHVVKPGDTVNDIAKANGTTADKIAADNKLADKNMIKPGQELVVDKKQPANHADANKAQALPETGEENPFIGTTVFGGLSLALGAALLAGRRREL
>WP_072496746.1|WP_072496746.1 staphyloferrin B ABC transporter permease subunit SirC 
MTEKINKKDNYHLIFALIFLAIVSVVSMMVGSSFIPLQRVLMYFINPNDSMDQFTLEVLRLPRITLAILAGAALGMSGLMLQNVLKNPIASPDIIGITGGASLSAVVFIAFFSHLTIHLLPLFAVLGGAVAMMILLVFQTKGQIRPTTLIIIGISMQTLFIALVQGLLITTKQLSAAKAYTWLVGSLYGATFKDTIILGMVILAVVPLLFLVIPKMKISILDDPVAIGLGLHVQRMKLIQLITSTILVSMAISLVGNIGFVGLIAPHIAKTIVRGSYAKKLLMSAMIGAISIVIADLIGRTLFLPKEVPAGVFIAAFGAPFFIYLLLTVKKL
>WP_072497368.1|WP_072497368.1 tandem-type lipoprotein 
MKRLNTLVLYISFLILIISIVAGCGTGKEAEIKKSFEKTLSMYPIKNLEDLYDKEGYRDDEFDKNDKGTWIINSEMVVQPKGERMKSKGMVLYMNRNTKTTTGKYIVSETLHDEDGRPKSKDKEYPVKMVDNKIIPTKGIKDENIKKEIENFKFFAQYGSFKDLSKYKDGDISYNPEVPSYSAKYQLTNDDYNVKQLRKRYKIPTNKAPKLLLKGSGDLKGSSVGYKDIEFTFVEKKGENTFFTDSLHLEPSEDK
>WP_072497369.1|WP_072497369.1 M20 family metallopeptidase 
MNQQLIEALKSKEDKMIEIRRYLHQHPELSFHEDETAKYIAEFYKGKDVEVETNVGPRGIKVTIDSGKPGKTLAIRADFDALPITEDTGLSFASQNKGVMHACGHDAHTAYMLVLAETLAEMKDSFTGKVVVIHQPAEEVPPGGAKAMIENGVLDGVDHVLGVHVMSTMKTGNVYYRPGYVQTGRAFFKLKVQGKGGHGSSPHMANDAIVAGSYFVTALQTVVSRRLSPFETGVVTIGSFDGKGQFNVIKDVVEIEGDVRGLTDATKATIETEIKRLSKGLEALNGVTCTLEYNDDYPALYNDPEFTEYVAKTLKEADLEFGVEICEPQPPSEDFAYYAKERPSAFIYTGAAVENGEIYPHHHPKFNISEKSLLISAEAVGTVVLDYLKGDN
>WP_072497370.1|WP_072497370.1 multidrug efflux MFS transporter NorC 
MNETYRGGNKLILGIVLGVITFWLFAQSLVNVVPNLQQSFGTDMGTISIAVSLTALFSGMFVVGAGGLADKIGRVKMTNIGLLLSIIGSALIIITNLPALLILGRIIQGVSAACIMPSTLAIMKTYYEGAERQRALSYWSIGSWGGSGICSLFGGAVATTMGWRWIFIFSIIVAVFSMLLIKGTPETKSEVINTHKFDVAGLIVLVVMLLSLNVVITKGAALGYTSLWFFGLIAIVIVAFFIFLKVEKKVDNPLIDFKLFENKPYTGATISNFLLNGVAGTLIVANTFVQQGLGYTALQAGYLSITYLIMVLLMIRVGEKLLQKMGSKRPMLLGTFIVVIGIALISLVFLPGIFYVISCVVGYLCFGLGLGIYATPSTDTAISNAPLDKVGVASGIYKMASSLGGAFGVAISGAVYAGAVAATSIHTGAMIALWVNVLMGIMAFIAILFAIPNDDKRVKDAK
>WP_072497372.1|WP_072497372.1 L-lactate permease 
MTLLTVNPFDNVGLSALVAAVPIILFLLCLTVFKMKGIYAALTTLVVTLIVALFVFELPARVSAGAITEGVVAGIFPIGYIVLMAVWLYKVSIKTGQFSIIQDSIASISEDQRIQLLLIGFCFNAFLEGAAGFGVPIAICAVLLIQLGFEPLKAAMLCLIANGAAGAFGAIGLPVSIIDTFNLSGGVTTLDVARYSALTLPILNFIIPFVLVFVIDGMKGIKEILPVILTVSGTYTGLQLLLTIFHGPELADIIPSLATMVVLAFVCRKFKPKNIFRLKESKHKIQKRTPKEIVFAWSPFVILTAFVLVWSAPFFKKLFQPGGALESLVLKMPIPNTVSDLSPKGIALRLDLIGATGTAILLTVIITILITKLEWKSAGALLVEAIKELWLPILTISAILAIAKVMTYGGLTVAIGQGIAKAGAIFPLFSPVLGWIGVFMTGSVVNNNTLFAPIQATVAQQISTSGSLLVAANTAGGVAAKLISPQSIAIATAAVKKVGEESALLKMTLKYSIIFVAFICIWTFILTLIF
>WP_072497452.1|WP_072497452.1 tandem-type lipoprotein 
MIKRVNKLVLGISLLFLVISITAGCGMGKEAEIKKSFEKTLSMYPIKNLEDLYDKEGYRDDEFDKNDKGTWIIGSEMATQNKGEALKVKGMVLYMNRNTRSAKGFYYVNSVKKDEDGRPQDNKIEYPVKMVDNKIIPTKGIKDENIKKEIENFKFFAQYGSFKDLSKYKDGDISYNPEVPSYSAKYQLTNDDYNVKQLRKRYDIPTNKSPKLLLKGSGDLKGSSVGYKDIEFTFVEKKGENIYFSDSLHLEPSEDK
>WP_072497453.1|WP_072497453.1 tandem-type lipoprotein 
MIKRVNKLVLGISFLFLIISIFAGCGTGKEAEIKKSFEKTLSMYPIKNLEDLYDKEGYRDDQFDKNDKGTWIVRSSMSIQSNGKDMNIKGMVLYMNRNTRTTNGYYYVDVIEREDKGIHRDNEKRYPVKMVDNKIIPTKEIKDEKIKKEIENFKFFVQYGDFKDLSKYKDRDISYNPEVPSYSAKYQLTNDDYNVKQLRKRYNIPTNKAPKLLLKGTGNLKGSSIGYKKIEFTFVEKKGENIYFSDGLHFNPSEDK
>WP_072497455.1|WP_072497455.1 oleate hydratase 
MYYSYGNYEAFARPKKPENVENKSAYLIGSGLASLAAACFLIRDGQMEGSKIHILEELPKAGGSLDGENMPLKGYVVRGGREMENHFECLWDLFRSIPSLEIDNASVLDEFYWLNKEDPNYSRCRVIEKQGQRLVTDGDFTLTKTAIKEILDLCLTNEEDLDDVKITDVFSDDFFNSNFWIYWKTMFAFEPWHSAMEMRRYLMRFVHHIGGLADFSALKFTKYNQYESLVLPMVEYLKSHGVQFEYDVKVEDIKVDVTTSQKIAREILIDRNGNAESIKLTVDDLVFVTNGSITESSTYGDNDTPAPPTDELGGSWTLWKNLARQSPEFGNPDKFCQNIPKKSWFVSATSTTNNKDIIDTIESICKRDPLAGKTVTGGIITINDSAWQISFTINRQQQFKDQPENEISTWIYALYSDVNGDYIKKPITECSGNEICQEWLYHLGVSTDKIEDLAKHASNTIPVYMPYITSYFMTRAIGDRPLVVPHQSQNLAFIGNFAETERDTVFTTEYSVRTAMEAVYQLLNIDRGIPEVINSTFDLRVLMDAVYELNDHQDLREITKDSKMQKLALAGFLKKIKGTYIESLLKEHKLL
>WP_072498295.1|WP_072498295.1 tandem-type lipoprotein 
MIKRVNKLVLGISLLFLIISIVAGCGMGKEAKIKKSFEKTLSMYPIKNLEDLYDKEGYRDDQFDKNDKGTWIVNSQMAIQNKGEALKIKGMLLKINRNTRSAKGFYYTNEIKTEKYEVAQDNQKKYPVKMINNKFISTEEVKEENIKKEIESFKFFAQYSNFKDLMNYKDGDISYNPEVPSYSTQYQLTNDDYNVKQLRKRYDIPTNNAPKLLLKVSGNLKGSSVGYKKIEFTFVENKNENIYFTDSLHLEPSEDK
>WP_072499009.1|WP_072499009.1 staphylococcal protein A 
MKKKNIYSIRKLGVGIASVTLGTLLISGGVTPAANAAQHDEAQQNAFYQVLNMPNLNADQRNGFIQSLKDDPSQSANVLGEAKKLNDSQAPKADAQQNNFNKDQQSAFYEILNMPNLNEAQRNGFIQSLKDDPSQSTNVLGEAKKLNESQAPKADNNFNKEQQNAFYEILNMPNLNEEQRNGFIQSLKDDPSQSANLLSEAKKLNESQAPKADNKFNKEQQNAFYEILHLPNLNEEQRNGFIQSLKDDPSQSANLLAEAKKLNDAQAPKADNKFNKEQQNAFYEILHLPNLTEEQRNGFIQSLKDDPSVSKEILAEAKKLNDAQAPKEEDNKKPGKEDGNKPGKEDNNKPGKEDGNKPGKEDNNKPGKEDGNGVHVVKPGDTVNDIAKANGTTADKIAADNKLADKNMIKPGQELVVDKKQPANHADANKAQALPETGEENPFIGTTVFGGLSLALGAALLAGRRREL
>WP_072512763.1|WP_072512763.1 staphylococcal protein A 
MKKKNIYSIRKLGVGIASVTLGTLLISGGVTPAANAAQHDEAQQNAFYQVLNMPNLNADQRNAFIQSLKDDPSQSANVLGEAQKLNDSQAPKADAQQNNFNKDQQSAFYEILNMPNLNEAQRNGFIQSLKDDPSQSTNVLGEAKKLNESQAPKADNKFNKDQQNAFYEILHLPNLNEEQRNGFIQSLKDDPSQSANLLAEAKKLNDAQAPKADNKFNKEQQNAFYEILHLPNLTEEQRNGFIQSLKDDPSVSKEILAEAKKLNDAQAPKEEDNKKPGKEDGNKPGKEDNNKPGKEDNKKPGKEDNNKPGKEDGNKPGKEDNNKPGKEDNNKPGKEDGNKPGKEDGNGVHVVKPGDTVNDIAKANGTTADKIAADNKLADKNMIKPGQELVVDKKQPANHADANKAQALPETGEENPFIGTTVFGGLSLALGAALLAGRRREL
>WP_072519272.1|WP_072519272.1 hypothetical protein 
MKKFNNWILNAISGFQTDKNETTEELKGAKFIILYAYSMLVLLVIVISNIFIHILEPKLSITTQIIIVLILIESLIGLRYLKGYDVRRGKDKENKKNSKDFVKLKSILVAILFTSLVLTAGTVADIYGFTDLGNTRSDLIVWSIGGIIFGLVSHTMEDKR
>WP_072527114.1|WP_072527114.1 transposase 
MRHDIYEGVLFYLMKGIKPNYAELGRQYNCDPRTVKKYYEAGKENELERLKKRQQNKKASKLDPFKKIEKKGYEGKYTILREYCKNKMRLKKQLYA
>WP_075339405.1|WP_075339405.1 MULTISPECIES: tandem-type lipoprotein 
MMKRLNKLVLYISFLILVISFTAGCGMGKEAEIKKSFEKTLSMYPIKNLEDLYDKEGYRDDQFDKNDKGTWIINSEMVVQPKGERMKSKGMVLYMNRNTKTTTGKYIVSETLHDEDGRPKSKDKEYPVKMVDNKIIPTKGIKDENIKKEIENFKFFAQYGSFKDLSKYKDGDISYNPEVPSYSAKYQLTNDDYNVKQLRKRYKIPTNKAPKLLLKGSGDLKGSSVGYKDIEFTFVEKKGENTFFTDSLHLEPSEDK
>WP_076742587.1|WP_076742587.1 staphylococcal protein A 
MKKKNIYSIRKLGVGIASVTLGTLLISGGVTPAANAAQHDEAQQNAFYQVLNMPNLNADQRNGFIQSLKDDPSQSANVLGEAQKLNDSQAPKADAQQNNFNKDQQSAFYEILNMPNLNEAQRNGFIQSLKDDPSQSTNVLGEAKKLNESQAPKADNNFNKEQQNAFYEILNMPNLNEEQRNGFIQSLKDDPSQSANLLSEAKKLNESQAPKADNKFNKEQQNAFYEILHLPNLNEEQRNGFIQSLKDDPSQSANLLAEAKKLNDAQAPKADNKFNKEQQNAFYEILHLPNLTEEQRNGFIQSLKDDPSVSKEILAEAKKLNDAQAPKEEDNNKPGKEDGNKPGKEDNNKPGKEDGNKPGKEDNKKPGKEDNKKPGKEDGNKPGKEDNKKPGKEDGNGVHVVKPGDTVNDIAKANGTTADKIAADNKLADKNMIKPGQELVVDKKQPANHADANKAQALPETGEENPFIGTTVFGGLSLALGAALLAGRRREL
>WP_076742589.1|WP_076742589.1 oleate hydratase 
MYYSYGNYEAFARPKKPENVENKSAYLIGSGLASLAAACFLIRDGQMEGSKIHILEELPKAGGSLDGENIPLKGYVVRGGREMENHFECLWDLFRSIPSLEIDNASVLDEFYWLNKEDPNYSRCRVIEKQGQRLVTDGDFTLTKTAIKEILDLCLTNEEDLDDVKITDVFSDDFFNSNFWIYWKTMFAFEPWHSAMEMRRYLMRFVHHIGGLADFSALKFTKYNQYESLVLPMVEYLKSHGVQFEYDVKVEDIKIDVTTSQKIAREILIDRNGNAESIKLTINDLVFVTNGSITESSTYGDNDTPAPPTDELGGSWTLWKNLARQSPEFGNPDKFCQNIPKKSWFVSATSTTNNKEIIDTIESICKRDPLAGKTVTGGIITINDSAWQMSFTINRQQQFKDQPENEISTWIYALYSDVNGDYIKTPITECSGNEICQEWLYHLGVSTDKIEDLAKHASNTIPVYMPYITSYFMTRAIGDRPLVVPHQSQNLAFIGNFAETERDTVFTTEYSVRTAMEAVYQLLNIDRGIPEVINSPFDLRVLMDAIYELNDHQDLREITKDSKMQKLALAGFLKKIKGTYIESLLKEHKLL
>WP_076742628.1|WP_076742628.1 DUF6007 family protein 
MEDLMESLKSLGWWDLFFAIPMFLLFAYLPNYNFITIFLNIVIIIFFSIGLILTTHIIIDKIKSNTK
>WP_077156107.1|WP_077156107.1 staphyloferrin B ABC transporter substrate-binding protein SirA 
MNKVIKMLVVTLAFLLVLAGCSENSNKQSSDNKDKETTSIKHAMGTTEIKGKPKRVVTLYQGATDVAVSLGVKPVGAVESWTQKPKFEYIKNDLKDTKIVGQEPAPNLEEISKLKPDLIVASKVRNEKVYDQLSKIAPTVSTDTVFKFKDTTKLMGKALGKEKEAEDLLKKYDDKVAAFQKDAKAKYKDAWPLKASVVNFRADHTRIYAGGYAGEILNDLGFKRNKDLQKQVDNGKDIIQLTSKESIPLLNADHIFVVKSDPNAKDAALVKKTESEWTSSKEWKNLDAVKNNQVSDDLDEITWNLAGGYKSSLKLIDDLYEKLNIEKQSK
>WP_077156109.1|WP_077156109.1 multidrug efflux MFS transporter NorC 
MNETYRGGNKLILGIVLGVITFWLFAQSLVNVVPNLQQSFGADMGTISIAVSLTALFSGMFVVGAGGLADKIGRVKMTNIGLLLSIIGSALIIITNLPALLILGRIIQGVSAACIMPSTLAIMKTYYEGAERQRALSYWSIGSWGGSGICSLFGGAVATTMGWRWIFIFLIIVAVLSMLLIKGTPETKSEVTNTHKFDVAGLIVLVVMLLSLNVVITKGAALGYTSLWFFGLIAIVIVAFFIFLKVEKKVDNPLIDFKLFENKPYTGATISNFLLNGVAGTLIVANTFVQQGLGYTALQAGYLSITYLIMVLLMIRVGEKLLQKMGSKRPMLLGTFIVVIGIALISLVFLPGIFYVISCVVGYLCFGLGLGIYATPSTDTAISNAPLDKVGVASGIYKMASSLGGAFGVAISGAVYAGAVAATSIHTGAMIALWVNVLMGIMAFIAILFAIPNDDKRVKDAK
>WP_078062691.1|WP_078062691.1 Na/Pi cotransporter family protein 
MSVTEVIFSFLGGLGIFLYGLKIMGDGLQASAGDRLRDILNKFTSNPVLGVIAGIVVTILIQSSSGTTVITIGLVTAGFMTLKQAIGVIMGANIGTTVTAFIIGIDLGEYAMPILALGAFLIFFFKRSKINNIGRILFGFGSLFFGLEFMGDAVKPLASLDEFKQLMLDMSSNPILAVIVGAGLTALVQSSSATIGILQEFYQQDLISLNAAIPVLLGDNIGTTITAILASLAGSIAAKRAALVHVIFNLIGVIIFTIFLPVVIHLISLLQDVWHLKPAMTIAVSHGIFNITNTLIQLPFVAGLAWIVTKLVPGKDIADDYKPQHLNKDLVYHAPGVALQETQKELQNVGQIVLSMFEDIREITKDDKKLIKKLEQKHQAVETINDSIRNYLVRISTKAITKADVERLAVMFDVNRSILKVAELTEEYVAQLKRQHDEDIRITEDAQRGMDKLFNHVAESFDKAIDMLDVYDKTKKDEIVERSRESFNIEHKLRKGHIKRLNRGECTTKGGLLYIDMIGVLERIGYHSRNVSEALVGLNDDVPTDEEIATTEI
>WP_078064639.1|WP_078064639.1 Na/Pi cotransporter family protein 
MSVTEVIFSFLGGLGIFLYGLKIMGDGLQASAGDRLRDILNKFTSNPVLGVIAGIVVTILIQSSSGTTVITIGLVTAGFMTLKQAIGVIMGANIGTTVTAFIIGIDLGEYAMPILALGAFLIFFFKRSKINNIGRILFGFGSLFFGLEFMGDAVKPLASLDGFKQLMLDMSSNPILAVIVGAGLTALVQSSSATIGILQEFYQQDLISLNAAIPVLLGDNIGTTITAILASLAGSIAAKRAALVHVIFNLIGVIIFTIFLPVVIHLISLLQDVWHLKPAMTIAVSHGIFNITNTLIQLPFVAGLAWIVTKLVPGKDIADDYKPQHLNKDLVYHAPGVALQETQKELQNVGQIVLSMFEDIREITKDDKKLIKKLEQKHQAVETINDSIRNYLVRISTKAITKADVERLAVMFDVNRSILKVAELTEEYVAQLKRQHDEDIRITEDAQRGMDKLFNHVAESFDKAIDMLDVYDKTKKDEIVERSRESFNIEHKLRKGHIKRLNRGECTTKGGLLYIDMIGVLERIGYHSRNVSEALVGLNDDVPTDEEISTTEI
>WP_078064877.1|WP_078064877.1 LysR family transcriptional regulator 
MIKLNFNDLEIFITVCEEASINKAAIKLRYAQSNISQRISKLENELGVVLLFRNQKGAKATKAGEEFLAYSKKVLRDTETIKNKMKNNIMSILCSELLFNYLSESEEIMMSNNSINFISSGNIRKAIEKNNYDKVISFIKINDSNYRLSNVDTMKVTLYSNGSNYDKEALLINKDEFCPLRKITLDNKLDSQRVMEIDSLAAIINLVKQGKGKALLPMTFENKRDIVQDISKIFEVSYYTYNHIMHH
>WP_078065018.1|WP_078065018.1 Na/Pi cotransporter family protein 
MSVTEVIFSFLGGLGIFLYGLKIMGDGLQASAGDRLRDILNKFTSNPVLGVIAGIVVTILIQSSSGTTVITIGLVTAGFMTLKQAIGVIMGANIGTTVTAFIIGIDLGEYAMPILALGAFLIFFFKRSKINNIGRILFGFGSLFFGLEFMGDAVKPLASLDGFKQLMLDMSTNPILAVIVGAGLTALVQSSSATIGILQEFYQQDLISLNAAIPVLLGDNIGTTITAILASLAGSIAAKRAALVHVIFNLIGVIIFTIFLPVVIHLISLLQDVWHLKPAMTIAVSHGIFNITNTLIQLPFVAGLAWIVTKLVPGKDIADDYKPQHLNKDLVYHAPGVALQETQKELQNVGQIVLSMFEDIREITKDDKKLIKKLEQKHQAVETINDSIRNYLVRISTKAITKADVERLAVMFDVNRSILKVAELTEEYVVQLKRQHDEDIRITEDAQRGMDKLFNHVAESFDKAIDMLDVYDKTKKDEIVERSRESFNIEHKLRKGHIKRLNRGECTTKGGLLYIDMIGVLERIGYHSRNVSEALVGLNDDVPTDEEIATTEI
>WP_078097452.1|WP_078097452.1 tandem-type lipoprotein 
MMKRLNKLVLGIIFLFLVISITAGCGIGKEAEVKKSFEKTLSMYPIKNLEDLYDKEGYRDDQFDKNDKGTWIINSEMVIQPNNEDMVAKGMVLYMNRNTKTTNGYYYVDVTKDEDEGKPHDNEKRYPVKMVDNKIIPTKEIENFKFFVQYGDFKNLKNYKDGDISYNPEVPSYSAKYQLTNDDYNVKQLRKRYDIPTSKAPKLLLKGSGNLKGSSVGYKDIEFTFVEKKEENIYFSDSLDYKKSGDV
>WP_078098780.1|WP_078098780.1 staphylococcal protein A 
MKKKNIYSIRKLGVGIASVTLGTLLISGGVTPAANAAQHDEAQQNAFYQVLNMPNLNADQRNGFIQSLKDDPSQSANVLGEAKKLNDSQAPKADAQQNNFNKDQQSAFYEILNMPNLNEAQRNGFIQSLKDDPSQSANLLSEAKKLNESQAPKADNKFNKEQQNAFYEILNMPNLNEEQRNGFIQSLKDDPSQSANLLSEAKKLNESQAPKADNKFNKEQQNAFYEILHLPNLNEEQRNGFIQSLKDDPSQSANLLAEAKKLNDAQAPKADNKFNKEQQNAFYEILHLPNLTEEQRNGFIQSLKDDPSVSKEILAEAKKLNDAQAPKEEDNNKPGKEDGNKPGKEDGNKPGKEDGNKPGKEDNKKPGKEDNKKPGKEDNKKPGKEDGNGVHVVKPGDTVNDIAKANGTTADKIAADNKLADKNMIKPGQELVVDKKQPANHADANKAQALPETGEENPFIGTTVFGGLSLALGAALLAGRRREL
>WP_078103972.1|WP_078103972.1 PLP-dependent aminotransferase family protein 
MTKYKDIASDIRDKIIAGDWFYGMKIPSQRQLAIQYNVNRVTIIKSIELLEAEGFIYTKVGSGTYVNDYLNEAHITNKWSEMMLWSSRQRSQYTVQLINKIETDDSYIHISKGELGQPLMPHIQLKKAMSNTASHIEDLSFGYNNGYGYIKLRDIIVERMSKQGINVGRENVMITSGALHAIQLLSIGFLGQDAIIISNTPSYIHSTNVFEQLNFRHIDVPYNKINEINTIIDRFINFKNKAIYIEPRFNNPTGRSLTNEQKQNIITYSERHNIPIIEDDIFRDIFFSDPTPAIKTYDKLGKVIHISSFSKTIAPAIRIGWIVASEKIIEQLADVRMQIDYGSSILSQMVVYEMLKNKSYDKHLVKLRYVLKDKRDFMLNILNNLFKDIAHWEVPSGGYFVWLVFKIDIDIKYLFYELLSKEKILINPGYIYGSKEKSIRLSFAFESNENIKHALYKIYTYVKKV
>WP_078103977.1|WP_078103977.1 Na/Pi cotransporter family protein 
MSVTEVIFSFLGGLGIFLYGLKIMGDGLQASAGDRLRDILNKFTSNPVLGVIAGIVVTILIQSSSGTTVITIGLVTAGFMTLKQAIGVIMGANIGTTVTAFIIGIDLGEYAMPILALGAFLIFFFKRSKINNIGRILFGFGSLFFGLEFMGDAVKPLASLDGFKQLMLDMSTNPILAVIVGAGLTALVQSSSATIGILQEFYQQDLISLNAAIPVLLGDNIGTTITAILASLAGSIAAKRAALVHVIFNLIGVIIFTIFLPVVIHLISLLQDVWHLKPAMTIAVSHGIFNITNTLIQLPFVAGLAWIVTKLVPGKDIADDYKPQHLNKDLVYHAPGVALQETQKELQNVGQIVLSMFEDIREITKDDKKLIKKLEQKHQAVETINDSIRNYLVRISTKAITKADVERLAVMFDVNRSILKVAELTEEYVAQLKRQHDEDIRITEEAQRGMDKLFNHVAESFDKAIDMLDVYDKTKKDEIVERSRESFNIEHKLRKGHIKRLNRGECTTKGGLLYIDMIGVLERIGYHSRNVSEALVGLNDDVPTDEEIATTEI
>WP_078134280.1|WP_078134280.1 Na/Pi cotransporter family protein 
MSVTEVIFSFLGGLGIFLYGLKIMGDGLQASAGDRLRDILNKFTSNPVLGVIAGIVVTILIQSSSGTTVITIGLVTAGFMTLKQAIGVIMGANIGTTVTAFIIGIDLGEYAMPILALGAFLIFFFKRSKINNIGRILFGFGSLFFGLEFMGDAVKPLASLDGFKQLMLDMSTNPILAVIVGAGLTALVQSSSATIGILQEFYQQDLISLNAAIPVLLGDNIGTTITAILASLAGSIAAKRAALVHVIFNLIGVIIFTIFLPVVIHLISLLQDVWHLKPAMTIAVSHGIFNITNTLIQLPFVAGLAWIVTKLVPGKDIADDYKPQHLNKDLVYHAPGVALQETQKELQNVGQIVLSMFEDIREITKDDKKLIKQLEQKHQAVETINDSIRNYLVRISTKAITKADVERLAVMFDVNRSILKVAELTEEYVAQLKRQHDEDIRITEDAQRGMDKLFNHVAESFDKAIDMLDVYDKTKKDEIVERSRESFNIEHKLRKGHIKRLNRGECTTKGGLLYIDMIGVLERIGYHSRNVSEALVGLNDDVPTDEEIATTEI
>WP_078148191.1|WP_078148191.1 staphylococcal protein A 
MKKKNIYSIRKLGVGIASVTLGTLLISGGVTPAANAAQHDEAQQNAFYQVLNMPNLNADQRNGFIQSLKDDPSQSANVLGEAQKLNDSQAPKADAQQNNFNKDQQSAFYEILNMPNLNEAQRNGFIQSLKDDPSQSTNVLGEAKKLNESQAPKADNNFNKEQQNAFYEILNMPNLNEEQRNGFIQSLKDDPSQSANLLSEAKKLNESQAPKADNKFNKEQQNAFYEILHLPNLNEEQRNGFIQSLKDDPSQSANLLAEAKKLNDAQAPKADNKFNKEQQNAFYEILHLPNLTEEQRNGFIQSLKDDPSVSKEILAEAKKLNDAQAPKEEDNNKPGKEDNNKPGKEDNNKPGKEDGNKPGKEDNKKPGKEDGNKPGKEDNKKPGKEDGNKPGKEDNKKPGKEDGNKPGKEDGNKPGKEDGNGVHVVKPGDTVNDIAKANGTTADKIAADNKLADKNMIKPGQELVVDKKQPANHADANKAQALPETGEENPFIGTTVFGGLSLALGAALLAGRRREL
>WP_078157557.1|WP_078157557.1 staphylococcal protein A 
MKKKNIYSIRKLGVGIASVTLGTLLISGGVTPAANAAQHDEAQQNAFYQVLNMPNLNADQRNGFIQSLKDDPSQSANVLGEAQKLNDSQAPKADAQQNNFNKDQQSAFYEILNMPNLNEAQRNGFIQSLKDDPSQSTNVLGEAKKLNESQAPKADNNFNKEQQNAFYEILNMPNLNEEQRNGFIQSLKDDPSQSANLLSEAKKLNESQAPKADNKFNKEQQNAFYEILHLPNLNEEQRNGFIQSLKDDPSQSANLLAEAKKLNDAQAPKADNKFNKEQQNAFYEILHLPNLTEEQRNGFIQSLKDDPSVSKEILAEAKKLNDAQAPKEEDNKKPGKEDGNKPGKEDNNKPGKEDGNKPGKEDNNKPGKEDNKKPGKEDGNKPGKEDNKKPGKEDGNKPGKEDNNKPGKEDGNGVHVVKPGDTVNDIAKANGTTADKIAADNKLADKNMIKPGQELVVDKKQPANHADANKAQALPETGEENPFIGTTVFGGLSLALGAALLAGRRREL
>WP_078264190.1|WP_078264190.1 staphylococcal protein A 
MKKKNIYSIRKLGVGIASVTLGTLLISGGVTPAANAAQHDEAQQNAFYQVLNMPNLNADQRNGFIQSLKDDPSQSANVLGEAQKLNDSQAPKADAQQNNFNKDQQSAFYEILNMPNLNEAQRNGFIQSLKDDPSQSTNVLGEAKKLNESQAPKADNKFNKEQQNAFYEILNMPNLNEEQRNGFIQSLKDDPSQSANLLSEAKKLNESQAPKADNKFNKEQQNAFYEILHLPNLTEEQRNGFIQSLKDDPSVSKEILAEAKKLNDAQAPKEEDNNKPGKEDNKKPGKEDNKKPGKEDNKKPGKEDGNKPGKEDNKKPGKEDGNGVHVVKPGDTVNDIAKANGTTADKIAADNKLADKNMIKPGQELVVDKKQPANHADANKAQALPETGEENPFIGTTVFGGLSLALGAALLAGRRREL
>WP_078367698.1|WP_078367698.1 staphylococcal protein A 
MKKKNIYSIRKLGVGIASVTLGTLLISGGVTPAANAAQHDEAQQNAFYQVLNMPNLNADQRNGFIQSLKDDPSQSANVLGEAKKLNESQAPKADNNFNKEQQNAFYEILNMPNLNEEQRNGFIQSLKDDPSQSANLLSEAKKLNESQAPKADNKFNKEQQNAFYEILHLPNLNEEQRNGFIQSLKDDPSQSANLLAEAKKLNDAQAPKADNKFNKEQQNAFYEILHLPNLTEEQRNGFIQSLKDDPSVSKEILAEAKKLNDAQAPKEEDNNKPGKEDNKPGKEDNNKPGKEDGNKPGKEDGNKPGKEDGNKPSKEDGNKPGKEDGNGVHVVKPGDTVNDIAKANGTTADKIAADNKLADKNMIKPGQELVVDKKQPANHADANKAQALPETGEENPFIGTTVFGGLSLALGAALLAGRRREL
>WP_078367940.1|WP_078367940.1 staphylococcal protein A 
MKKKNIYSIRKLGVGIASVTLGTLLISGGVTPAANAAQHDEAQQNAFYQVLNMPNLNADQRNGFIQSLKDDPSQSANVLGEAKKLNDSQAPKADAQQNNFNKDQQSAFYEILNMPNLNEAQRNGFIQSLKDDPSQSTNVLGEAKKLNESQAPKADNNFNKEQQNAFYEILNMPNLNEEQRNGFIQSLKDDPSQSANLLAEAKKLNESQAPKADNNFNKEQQNAFYEILHLPNLNEEQRNGFIQSLKDDPSVSKEILAEAKKLNDAQAPKADNKFNKEQQNAFYEILHLPNLTEEQRNGFIQSLKDDPSVSKEILAEAKKLNDAQAPKEEDNNKPGKEDNNKPGKEDGNKPGKEDGNKPGKEDNNKPGKEDGNKPGKEDGNGVHVVKPGDTVNDIAKANGTTADKIAADNKLADKNMIKPGQELVVDKKQPANHADANKAQALPETGEENPFIGTTVFGGLSLALGAALLAGRRREL
>WP_078368533.1|WP_078368533.1 tandem-type lipoprotein 
MIKRVNKLVLGISFLFLIISIVAGCGTGKEAEIKKSFEKTLSMYPIKNLEDLYDKEGYRDDQFDKNDKGTWIVNSEMATQNKGEALKIKGMVLYMNRNTKTTKGYYYVNAIKNDKDGRPQENEKRYPVKMVDNKIIPTKEIKDEKIKKEIENFKFFVQYGNFKDLSKYKDGDISYNPEVPSYSAKYQVTNDDYNVKQLRKRYDIPTNKAPKLLLKGTGNLKGSSVGYKDIEFTFVEKKGKNIYFSDSLDYKKSGEV
>WP_078368760.1|WP_078368760.1 Na/Pi cotransporter family protein 
MSVTEVIFSFLGGLGIFLYGLKIMGDGLQASAGDRLRDILNKFTSNPVLGVIAGIVVTILIQSSSGTTVITIGLVTAGFMTLKQAIGVIMGANIGTTVTAFIIGIDLGEYAMPILALGAFLIFFFKRSKINNIGRILFGFGSLFFGLEFMGDAVKPLASLDGFKQLMLDMSSNPILAVIVGAGLTALVQSSSATIGILQEFYQQDLISLNAAIPVLLGDNIGTTITAILASLAGSIAAKRAALVHVIFNLIGVIIFTIFLPVVIHLISLLQDVWHLKPAMTIAVSHGIFNITNTLIQLSFVAGLAWIVTKLVPGKDIADDYKPQHLNKDLVYHAPGVALQETQKELQNVGQIVLTMFEDIREITKDDKKLIKKLEQKHQAVETINDSIRNYLVRISTKAITKADVERLAVMFDVNRSILKVAELTEEYVAQLKRQHDEDIRITEDAQRGMDKLFNHVAESFDKAIDMLDVYDKTKKDEIVERSRESFNIEHKLRKGHIKRLNRGECTTKGGLLYIDMIGVLERIGYHSRNVSEALVGLNDDVPTDEEIATTEI
>WP_078368895.1|WP_078368895.1 PLP-dependent aminotransferase family protein 
MTKYKDIASDIRDKIIAGDWFYGMKIPSQRQLAIQYNVNRVTIIKSIELLEAEGFIYTKVGSGTYVNDYLNEAHITNKWSEMMLWSSRQRSQYTVQLINKIETDDSYIHISKGELGQPLMPHIQLKKAMSNTASHIEDLSFGYNNGYGYIKLRDIIVERMSKQGINVGRENVMITSGALHAIQLLSIGFLGQDAIIISNTPSYIHSTNVFEQLNFRHIDVPYNQINEINTIIDRFINFKNKAIYIEPRFNNPTGRSLTNEQKQNIITYSERHNIPIIEDDIFRDIFFSDPTPAIKTYDKLGKVIHISSFSKTIAPAIRIGWIVASEKIIEQLADVRMQIDYGSSILSQMVVYEMLKNKSYDKHLVKLRYVLKDKRDFMLNILNNLFKDIAHWEVPSGGYFVWLVFKIDIDIKYLFYELLSKEKSIRLSFAFESNENIKHALYKIYTYVKKV
>WP_078369042.1|WP_078369042.1 staphylococcal protein A 
MKKKNIYSIRKLGVGIASVTLGTLLISGGVTPAANAAQHDEAQQNAFYQVLNMPNLNADQRNGFIQSLKDDPSQSANVLGEAQKLNDSQAPKADAQQNNFNKDQQSAFYEILNMPNLNEAQRNGFIQSLKDDPSQSTNVLGEAKKLNESQAPKADNKFNKEQQNAFYEILNMPNLNEEQRNGFIQSLKDDPSQSANLLSEAKKLNESQAPKADNKFNKEQQNAFYEILHLPNLNEEQRNGFIQSLKDDPSQSANLLAEAKKLNDAQAPKADNKFNKEQQNAFYEILHLPNLTEEQRNGFIQSLKDDPSVSKEILAEAKKLNDAQAPKEEDNNKPGKEDNNKPGKEDNNKPGKEDGNKPGKEDNNKPGKEDNNKPGKEDNKKPGKEDNKKPGKEDGNKPGKEDNKKPGKEDGNGVHVVKPGDTVNDIAKANGTTADKIAADNKLADKNMIKPGQELVVDKKQPANHADANKAQALPETGEENPFIGTTVFGGLSLALGAALLAGRRREL
>WP_078370347.1|WP_078370347.1 staphylococcal protein A 
MKKKNIYSIRKLGVGIASVTLGTLLISGGVTPAANAAQHDEAQQNAFYQVLNMPNLNADQRNGFIQSLKDDPSQSANVLGEAQKLNDSQAPKADAQQNNFNKDQQSAFYEILNMPNLNEAQRNGFIQSLKDDPSQSTNVLGEAKKLNESQAPKADNNFNKEQQNAFYEILNMPNLNEEQRNGFIQSLKDDPSQSANLLSEAKKLNESQAPKADNKFNKEQQNAFYEILHLPNLNEEQRNGFIQSLKDDPSQSANLLAEAKKLNDAQAPKADNKFNKEQQNAFYEILHLPNLTEEQRNGFIQSLKDDPSVSKEILAEAKKLNDAQAPKEEDNNKPGKEDGNKPGKEDNNKPGKEDNNKPGKEDGNKPGKEDNKKPGKEDNKKPGKEDGNGVHVVKPGDTVNDIAKANGTTADKIAADNKLADKNMIKPGQELVVDKKQPANHADANKAQALPETGEENPFIGTTVFGGLSLALGAALLAGRRREL
>WP_078370353.1|WP_078370353.1 Na/Pi cotransporter family protein 
MSVTEVIFSFLGGLGIFLYGLKIMGDGLQASAGDRLRDILNKFTSNPVLGVIAGIVVTILIQSSSGTTVITIGLVTAGFMTLKQAIGVIMGANIGTTVTAFIIGIDLGEYAMPILALGAFLIFFFKRSKINNIGRILFGFGSLFFGLEFMGDAVKPLASLDGFKQLMLDMSSNPILAVIVGAGLTALVQSSSATIGILQEFYQQDLISLNAAIPVLLGDNIGTTITAILASLAGSIAAKRAALVHVIFNLIGVIIFTIFLPVVIHLISLLQDVWHLKPAMTIAVSHGIFNITNTLIQLPFVAGLAWIVTKLVPGKDIADDYKPQHLNKDLVYHAPGVALQETQKELQNVGQIVLTMFEDIREITKDDKKLIKKLEQKHQAVETINDSIRNYLVRISTKTITKADVERLAVMFDVNRSILKVAELTEEYVAQLKRQHDEDIRITEDAQRGMDKLFNHVAESFDKAIDMLDVYDKTKKDEIVERSRESFNIEHKLRKGHIKRLNRGECTTKGGLLYIDMIGVLERIGYHSRNVSEALVGLNDDVPTDEEIATTEI
>WP_078370455.1|WP_078370455.1 staphylococcal protein A 
MKKKNIYSIRKLGVGIASVTLGTLLISGGVTPAANAAQHDEAQQNAFYQVLNMPNLNADQRNGFIQSLKDDPSQSANVLGEAKKLNDSQAPKADAQQNNFNKDQQSAFYEILNMPNLNEEQRNGFIQSLKDDPSQSTNVLGEAKKLNESQAPKADNNFNKEQQNAFYEILHLPNLNEEQRNGFIQSLKDDPSQSANLLAEAKKLNESQAPKADNNFNKEQQNAFYEILHLPNLTEEQRNGFIQSLKDDPSVSKEILAEAKKLNDAQAPKEEDNNKPGKEDGNKPGKEDGNKPGKEDGNGVHVVKPGDTVNDIAKANGTTADKIAADNKLADKNMIKPGQELVVDKKQPANHADANKAQALPETGEENPFIGTTVFGGLSLALGAALLAGRRREL
>WP_078370540.1|WP_078370540.1 PLP-dependent aminotransferase family protein 
MTKYKVIASDIRDKIIAGDWFYGMKIPPQRQLAIQYNVNRVTIIKSIELLEAEGFIYTKVGSGTYVNDYLNEAHITNKWSEMMLWSSRQRSQYTVQLINKIETDDSYIHISKGELGQPLMPHIQLKKAMSNTASHIEDLSFGYNNGYGYIKLRDIIVERMSKQGINVGRENVMITSGALHAIQLLSIGFLGQDAIIISNTPSYIHSTNVFEQLNFRHIDVPYNQINEIDTIIDRFINFKNKAIYIEPRFNNPTGRSLTNEQKQNIITYSERHNIPIIEDDIFRDIFFSDPTPAIKTFDKLGKVIHISSFSKTIAPAIRIGWIVASEKIIEQLADVRMQIDYGSSILSQMVVYEMLKNKSYDKHLVKLRYVLKDKRDFMLNILNNLFKDIAHWEVPSGGYFVWLVFKIDIDIKYLFYELLSKEKILINPGYIYGSKEKSIRLSFAFESNENIKHALYKIYTYVIKV
>WP_078370556.1|WP_078370556.1 immunoglobulin G-binding protein A 
MMTLQIHTGGINLKKKNIYSIRKLGVGIASVTLGTLLISGGVTPAANAAQHDEAQQNAFYQVLNMPNLNADQRNGFIQSLKDDPSQSANVLGEAQKLNDSQAPKADAQQNNFNKDQQSAFYEILNMPNLNEEQRNGFIQSLKDDPSQSTNVLGEAKKLNESQAPKADNNFNKEQQNAFYEILHLPNLTEEQRNGFIQSLKDDPSVSKEILAEAKKLNDAQAPKEEDNNKPGKEDNNKPGKEDGNKPGKEDNKKPGKEDGNKPGKEDGNKPGKEDNKKPGKEDGNKPGKEDGNKPGKEDGNKPGKEDGNGVHVVKPGDTVNDIAKANGTTADKIAADNKLADKNMIKPGQELVVDKKQPANHADANKAQALPETGEENPFIGTTVFGGLSLALGAALLAGRRREL
>WP_078371968.1|WP_078371968.1 tandem-type lipoprotein 
MMKRLNKLVLYISFLILIISIVAGCSIGKEAEIKKSFEKTLSMYPIKNLEDLYDKEGYRDDQFDKKDKGTWIIGSEMATQNKGESLKVKGMVLYMNRNTRSAKGFYYVNVVKKDEDGRPQDNKIEYPVKMVDNKIIPTKGIKDENIKKEIENFKFFAQYGSFKGLSKYKDGDISYNPEVPSYSAKYQLTNDDYNVKQLRKRYDIPTNKSPKLLLKGSGDLKGSSVGYKDIEFTFVEKKGENTFFTDSLHLEPSEDK
>WP_084938101.1|WP_084938101.1 DUF4865 family protein, partial 
MHAMQYHVKLPSDYNMEIIRDRVRLNGYKTDGFKNLIIKAYLISQTTTNCITNTYSPLYLWRSSEGMTEFIFNGFYDNVISSFGWQNINIGVIYSMNITDSVKHSLYALEEYIDIFPTLSLKEIEIKKLFRIFDNAVAEIIIYNPDKWKFVKYSFIENLPKSLNPNIKIYDVLYIS
>WP_084985142.1|WP_084985142.1 DEAD/DEAH box helicase 
MSQLLNDTLSAWLLIESLSPGEVNFTAEDILSAEHFKNGAKQAQLQSFDEYFEIWNAERFIISEEKSETGELIFKFYRHCFRYNEINLKIQDIFDDYSEIHNPNGTHCYGYTFNTDKHGKVIVDSIHIPMIMSALKEIEKNKNANIEEKFNDFVEKFVQKVKEILADEPINEFKLKKMDKAYDEYFSVLNSKKDGLFGHYVAIEYVKDSDLPQPEFNSFFISDIEKARKSPNQTLIDYIEGVEESQRIEVDENKEMFDKFLHPSRLPDGRWPSQTEFRLSLMQQLAVNQITSGNERISSVNGPPGTGKTTLLKDIFAHLVVERGKELAKLNNPKDAFVKTKIHETDDKYVYLLKESIAKYKMVVASSNNGAVENISKDLPKIEEIIRNPEKCKFPKYEQNYANLAHELKDFAEIAEDLIGESAWGLFSGVFGKSTNINQVLSHMLKQDANDIGFAKLLQNENNRMSYNELMSEWQSHQRAFLEELRHVEMLKEESIRAYDVYKNCESFSKIEQVINSEKTSIEEQVYHLDNETLRDNKEIEDLDNRINYIVKQIETLNELIKSIKESNKGFINKLKAMFNSEEDESYKDHNKEKQQLLTQQLELEKCKKNKHEDLVSKLKEKEKLIKQLTKVQLQLDELNSQLQELEAYRIESKITIPEKDFWSDNNYDERQVTNLWTSDELQYRRAMLFLRAMILHKLLLIANNTTIYYAINDFKDRRKLIDANPDKVHNAWNVMHLIFPVVSTTFASFKSMYGGIPKDFIDYLFIDEAGQAIPQAAVGALYRSKKVVAVGDPIQIEPVVTLESHLIDNIRKNYHVPEYLVSKEASVQSVADNANQYGFWKSDATDSNQKTWIGIPLWVHRRCLKPMFTIANQIAYNNKMVLPSNITKVGKTGWYDVKGNAVQKQFVKEHGEKVVGLLADDWIEAIKEGKNEPSSFVISPFSAVQQQIKRMLKQQLPTRIDIERTKINQWVDKSIGTVHTFQGKEAQKVYFVIGTDNTQDGAVNWSCEKPNLLNVAVTRAKKEFYVIGDMQRIQMKPFYETIFKERNVK
>WP_084985143.1|WP_084985143.1 phosphatidylinositol-specific phospholipase C 
MKKCIKTLFLSIILVVMSGWYHSAHASDSLSKSPENWMSKLDDGKHLTEINIPGSHDSGSFTLKDPVKSVWAKTQDKDYLTQMKSGVRFFDIRGRASADNMISVHHGMVYLHHELGKFLDDAKYYLSAYPNETIVMSMKKDYDSDSKVTKTFEEIFREYYYNNPQYQNLFYTGSNANPTLKETKGKIVLFNRMGGTYIKSGYGADTSGIQWADNATFETKINNGSLNLKVQDEYKDYYDKKVEAVKNLLAKAKTDSNKDNVYLNFLSVASGGSAFNSTYNYASHINPEIAKTIKANGKARTGWLIVDYAGYTWPEYDDIVSEIIDSNK
>WP_084985144.1|WP_084985144.1 tandem-type lipoprotein 
MKRLKKIVLCISFLFLTIFIGGCGMGKEAEIKKSFEKMLSMYPIKNLEDLYDKEGYRDDQFDKKDKGTWIINSEMATQNKGEALKIKGMVLYMNRNTKTTKGYYYVNAIKNDKDGRPQENEKRYPVKMIDNKVIPTKEIKDENIKTEIKNFKFFVQYGNFKDLKNYKDGDISYNPEAPIYSAKYQLTNDDYNVKQLRERYDIPTNKAPKLLLKGSGNLKGSSVGYKNIEFTFVEEKGKNIYFSDSLDYKKSGEV
>WP_084985146.1|WP_084985146.1 staphylococcal protein A 
MKKKNIYSIRKLGVGIASVTLGTLLISGGVTPAANAAQHDEAQQNAFYQVLNMPNLNADQRNGFIQSLKDDPSQSANVLGEAQKLNDSQAPKADAQQNNFNKDQQSAFYEILNMPNLNEAQRNGFIQSLKDDPSQSTNVLGEAKKLNESQAPKADNNFNKEQQNAFYEILNMPNLNEEQRNGFIQSLKDDPSQSANLLSEAKKLNESQAPKADNKFNKEQQNAFYEILHLPNLNEEQRNGFIQSLKDDPSQSANLLAEAKKLNDAQAPKADNKFNKEQQNAFYEILHLPNLTEEQRNGFIQSLKDDPSVSKEILAEAKKLNDAQAPKEEDNNKPGKEDGNKPGKEDNNKPGKEDGNKPGKEDNNKPGKEDNKKPGKEDGNKPGKEDNNKPGKEDGNKPGKEDNNKPGKEDGNGVHVVKPGDTVNDIAKANGTTADKIAADNKLADKNMIKPGQELVVDKKQPANHADANKAQALPETGEENPFIGTTVFGGLSLALGAALLAGRRREL
>WP_084985148.1|WP_084985148.1 N-
MNREMLYLNRSDIEQAGGNHSQVYVDALTEALKAHEHNDFVQPLKPYLRQDPENGHIADRIIAMPSHIGGEHAISGIKWIGSKHDNPSKRNMERASGVIILNDPETNYPIAVMEASLISSMRTAAVSVIAAKHLAKKGFKDLTIIGCGLIGDKQLQSMLEQFDHIERVFVYDQFSEACARFVDRWQQQRPEINFIATENAKEAVSNGEVVITCTVTDQPYIEYDWLQKGAFISNISIMDVHKEVFIKADKVVVDDWSQCNREKKTINQLVLEGKFSKEALHAELGQLVTGDIPGREDDDEIILLNPMGMAIEDISSAYFIYQQAQQQNIGTTLNLY
>WP_084985149.1|WP_084985149.1 staphyloferrin B export MFS transporter 
MINQSIWRSNFRILWLSQFIAIAGLTVLVPLLPIYMASLQNLSVVEIQLWSGIAIAAPAVTTMIASPIWGKLGDKISRKWMVLRALLGLAVCLFLMALCTTPLQFVLVRLLQGLFGGVVDASSAFASAEAPAEDRGKVLGRLQSSVSAGSLVGPLIGGVTASILGFSALLMSIAVITFIVCIFGALKLIETTHMPKSQTPNINKGIRRSFQCLLCTQQTCRFIIVGVLANFAMYGMLTALSPLASSVNHTAIDDRSVIGFLQSAFWTASILSAPLWGRFNDKSYVKSVYIFATIACGCSAILQGLATNIEFLMAARILQGLTYSALIQSVMFVVVNACHQQLKGTFVGTTNSMLVVGQMIGSLSGAAITSYTTPATTFIVMGVVFAVSSLFLICSTITNQINDHTLMKLWELKQKSAK
>WP_086041297.1|WP_086041297.1 TcpE family conjugal transfer membrane protein 
MDKKVYNLKRTFEQPIVMYEFTDKFRINKGFRLDFWATFLIVWFILFLLFWYLLQPVIMSIGGLMFIYFTVAPYYITKYIVKLKQDGKKLFFFLWDFVIFVFNVQLRKVKLSYDEEVEYHDKKITFK
>WP_086041298.1|WP_086041298.1 flavodoxin family protein 
MITCLFGSSRKDGNSAIAVENLLKNLKVNFMNLYQSNIEKVTDNRHSKGVNFHNDDYEQILIKVLESDIIIFSTPLYWYSMSASLKLFIDRWTESLRDTQIDNFKEIMSQKKYLILIIGGDNPHTKAQPLVNQFKLIFEFMNITNYRFLIGEGNKPFDILNDSQFIEELANINLALKKGDIYD
>WP_086095096.1|WP_086095096.1 MULTISPECIES: tandem-type lipoprotein 
MMKRLNKLVLGISFLFLVISITAGCGIGKEAEIKKSFEKTLSMYPIKNLEDLYDKEGYRDDQFDKNDKGTWIINSEMVVQPKGERMKSKGMVLYMNRNTKTTTGKYIVSETLHDEDGRPKSKDKEYPVKMVGNKIIPTKDIKDEKIKKEIENFKFFVQYGDFKDLSKYKDGDISYNPEVPSYSAKYQLTNDDYNVKQLRKRYNIPTNKAPKLLLKGTGNLKGSSVGYKDIEFTFVEKKGENIYFSDSLHLEPSEDK
>WP_086095098.1|WP_086095098.1 staphylococcal protein A 
MKKKNIYSIRKLGVGIASVTLGTLLISGGVTPAANAAQHDEAQQNAFYQVLNMPNLNADQRNGFIQSLKDDPSQSANVLGEAQKLNDSQAPKADAQQNNFNKDQQSAFYEILNMPNLNEAQRNGFIQSLKDDPSQSTNVLGEAKKLNESQAPKADNNFNKEQQNAFYEILNMPNLNEEQRNGFIQSLKDDPSQSANLLSEAKKLNESQAPKADNKFNKEQQNAFYEILHLPNLNEEQRNGFIQSLKDDPSQSANLLAEAKKLNDAQAPKADNKFNKEQQNAFYEILHLPNLTEEQRNGFIQSLKDDPSVSKEILAEAKKLNDAQAPKEEDNNKPGKEDNNKPGKEDGNKPGKEDNKKPGKEDGNKPGKEDNKKPGKEDGNKPGKEDGNKPGKEDGNKPGKEDGNGVHVVKPGDTVNDIAKANGTTADKIAADNKLADKNMIKPGQELVVDKKQPANHADANKAQALPETGEENPFIGTTVFGGLSLALGAALLAGRRREL
>WP_086095100.1|WP_086095100.1 tandem-type lipoprotein 
MIKRVNKLVLGISLLFLVISITAGCGMGKEAEIKKSFEKTLSMYPIKNLEDLYDKEGYRDDQFDKNDKGTWIVNSQMAIQNKGEALKIKGMLLKIDRNTRSAKGFYYTNEIKTEKYEVAQDNQKKYPVKMINNKFISTEEVKEENIKKEIENFKFFAQYSNFKDLMNYKDGDISYNPEVPSYSAQYQLTNDDYNVKQLRKRYDIPTNNAPKLLLKGTGNLKGSSVGYKKIEFTFVEKKGENTYFTANLHFKPSNDE
>WP_086098947.1|WP_086098947.1 tandem-type lipoprotein 
MIKRVNKLVLGISLLFLVISITAGCSMGKEAEIKKSFEKTLSMYPIKNLEDLYDKEGYRDDQFDKNDKGTWIVNSQMAIQNKGEALKIKGMLLKIDRNTRSAKGFYYTNEIKTEKYEVAQDNQKKYPVKMINNKFISTEEVKEENIKKEIENFKFFAQYSNFKDLMNYKDGDISYNPEVPSYSAQYQLTNDDYNVKQLRKRYDIPTNKAPKLLLKGTGNLKGSSVGYKKIEFTFLENKNENIYFTDSLHLEPSEDK
>WP_086155539.1|WP_086155539.1 LysR family transcriptional regulator 
MNLNILKSFLVTSETKNLTKASELLNYSQSTVSTHIEKLERQLDVKLFYRKKYGMELTEEGLAYVKYAKVILDSNSEYEREIKGLYNKKVNISINMQESQYLYRYYNKISEWLAEHPYVNLRFKSAHSNFYIKEEIANFKSDISLITDEKIINSNLTAIPITEERLIFVTNKEMKDFKLNDIQNHTLLVTEKGCSYREQLEKILYKYSFSTKQMIEFLGIESLKKHLKNSDGIALLPEFIVADELQNKSLFQIDVDVDIPNLETTLIINPESSKQVLESFVKDVFL
>WP_088401729.1|WP_088401729.1 MULTISPECIES: hypothetical protein 
MEKNAFKKAISKLKPKEQACCSVEIEENKESKKENTSKDQQNNKGCC
>WP_096658754.1|WP_096658754.1 TetR/AcrR family transcriptional regulator C-terminal domain-containing protein 
MNVGDLRVVKTRASIKKAFMTLLFEKDFDTISIKEITEFAQIGRKTFYLHYIDKYDLLDQIVSEKLIELEQISEAKKSLGIQEGTQLWFEFFENNRTFFMKIFNINNASNYKKKLLHFIEEEFKKKVPKRVATEKGLDYDLYINFISNGIIGLLDIYLNSSENTEEQEKITLQVSRLLSLYDLI
>WP_098817934.1|WP_098817934.1 DMT family transporter 
MNKLRDTTFLSYLFTIILWGSAFPMIKIALNDFSAESLSAFRLILATIILLPFVIIKKLPTPELRDIPVIFILGFCGFVIYHTALNFGETLISAGISGILVSTTPIFSSALAYIFLKEHFSKWNWLSSLVAFIGISIISISKDDYTTINVLGVFIILLASFSESLYFTFQKKYIEKYGFIAFTLYTIMASSPFMLIFIPEIINDIHGVTFTSIVSVLYLAIFPTIIPYVLLAYIVKSVGVSDATMSLYLTPIVSLLLSYLLLDELPTTLAIIGGLITLLGVSLCNFFQNT
>WP_101527089.1|WP_101527089.1 HTH-type transcriptional regulator SarS 
MKYNNHDKIRDFIIIEAYMFRFKKKVKPEVDMTIKEFILLTYLFHQQENTLPFKKIVSDLCYKQSDLVQHIKVLVKHSYISKVRSRIDERNTYISISEEQREKIAERVTLFDQIIKQFNLADQSESQMIPKDSKEFLNLMMYTMYFKNIIKKHLTLSFVEFTILAIITSQNKNIVLLKDLIETIHHKYPQTVRALNNLKKQGYLIKERSTEDERKILIHMDDAQQDHAEQLLAQVNQLLADKDHLHLVFE
>WP_101527090.1|WP_101527090.1 staphylococcal protein A 
MKKKNIYSIRKLGVGIASVTLGTLLISGGVTPAANAAQHDEAQQNAFYQVLNMPNLNADQRNGFIQSLKDDPSQSANVLGEAQKLNDSQAPKADAQQNNFNKDQQSAFYEILNMPNLNEAQRNGFIQSLKDDPSQSTNVLGEAKKLNESQAPKADNNFNKEQQNAFYEILNMPNLNEEQRNGFIQSLKDDPSQSANLLSEAKKLNESQAPKADNKFNKEQQNAFYEILHLPNLNEEQRNGFIQSLKDDPSQSANLLAEAKKLNDAQAPKADNKFNKEQQNAFYEILHLPNLTEEQRNGFIQSLKDDPSVSKEILAEAKKLNDAQAPKEEDNNKPGKEDNNKPGKEDNNKPGKEDNNKPGKEDNNKPGKEDNNKPGKEDNKKPGKEDNKKPGKEDGNKPGKEDNKKPGKEDGNKPGKEDGNKPGKEDGNGVHVVKPGDTVNDIAKANGTTADKIAADNKLADKNMIKPGQELVVDKKQPANHADANKAQALPETGEENPFIGTTVFGGLSLALGAALLAGRRREL
>WP_101527091.1|WP_101527091.1 multidrug efflux MFS transporter NorC 
MNETYRGGNKLILGIVLGVITFWLFAQSLVNVVPNLQQSFGTDMGTISIAVSLTALFSGMFIVGAGGLADKIGRVKMTNIGLLLSIIGSALIIITNLPALLILGRVIQGVSAACIMPSTLAIMKTYYQGAERQRALSYWSIGSWGGSGICSLFGGAVATTMGWRWIFIFSIIVAVLSMLLIKGTPETKSEITNTHKFDVAGLIVLVVMLLSLNVVITKGAALGYTSLWFFGLIAIVIVAFFIFLNVEKKVDNPLIDFKLFENKPYTGATISNFLLNGVAGTLIVANTFVQQGLGYTALQAGYLSITYLIMVLLMIRVGEKLLQKMGSKRPMLLGTFIVVIGIALISLVFLPGIFYVISCVVGYLCFGLGLGIYATPSTDTAISNAPLDKVGVASGIYKMASSLGGAFGVAISGAVYAGAVAATSIHTGAMIALWVNVLMGIMAFIAILFAIPNDDKRVKDAK
>WP_102957305.1|WP_102957305.1 tandem-type lipoprotein 
MMKRLNKLVLGIIFLFLVISITAGCGIGKEAEVKKSFEKTLSMYPIKNLEDLYDKEGYRDDQFDKNDKGTWIINSEMVIQPNNEDMVAKGMVLYMNRNTKTTNGYYYVDVTKDEDEGKPHDNEKRYPVKMVDNKIIPTKEIKDEKIKKEIENFKFFVQYGDFKNLKNYKDGDISYNPEVPSYSAKYQLTNDDYNVKQLRKRYDIPTNKAPKLLLKGSGDLKGSSVGYKDIEFTFVEKKEENIYFSDSYIMKKVEMYNHDSIRI
>WP_102957306.1|WP_102957306.1 phosphatidylinositol-specific phospholipase C 
MKKCIKTLFLSIILVVMSGLYHSAHASDSLSKSPENWMSKLDESKHLTEINIPGSHDSGSFTLKDPVKSVWAKTQDKDYLTQMKSGVRFFDIRGRASDDNMISVHHGMVYLHHELGKFLDDAKYYLSAYPNETIVMSMKKDYDSDSKVTKTFEEIFREYYYNNPQYQNLFYTGSNANPTLKETKGKIVLFNRMGGTYIKSGYGADTSGIQWADNATFETKINNGSLNLKVQDEYKDYYDKKVEAVKNLLAKAKTDSNKDNVYVNFLSVASGGSAFNSTYNYASHINPEIAKTIKENGKARTGWLIVDYAGYPWPGYDDIVSEIIDSNK
>WP_102957307.1|WP_102957307.1 tandem-type lipoprotein 
MIKCVNKLVLGISFLFLIISIVVGCGTGKEAEIKKSFEKTLSMYPIKNLEDLYDKEGYRDDQFDKNDKGTWIVRSSMSIQSNGKDMKIKGMVLYMNRNTRTTNGYYYVDVIEREDKGIHRDNEKRYPVKMVDNKIIPTKEIKDEKIKKEIENFKFFVQYGDFKDLSKYKDGDISYNPEVPSYSAKYQLTNDDYNVKQLRKRYNIPTNKAPKLLLKGTGNLKGSSIGYKKIEFTFVEKKGENIYFSDGLHFNPSEDK
>WP_103144383.1|WP_103144383.1 tandem-type lipoprotein 
MIKRVNKLVLGISFLFLIISIFAGCGTGKEAEIKKSFEKTLSMYPIKNLEDLYDKEGYRDDQFDKNDKGTWIVRSSMSIQSNGKDMNIKGMVLYMNRNTRTTNGYYYVDVIEREDKGIHRDNEKRYPVKMVDNKIIPTKEIKDEKIKKEIENFKFFVQYGDFKDLSKYKDRDISYNPEVPSYSAKYQLTNDDYNVKQLRKRYKIPTNKAPKLLLKGSGDLKGSSVGYKDIEFTFVEKKGENTFFTDSLHLEPSEDK
>WP_103144384.1|WP_103144384.1 DEAD/DEAH box helicase 
MSQLLNDTLSAWLLIESLSPGEVNFTAEDILSAEHFKNGAKQAQLQSFDEYFEIWNAERFIISEEKSETGELIFKFYRHCFRYNEINLKIQDIFDDYSEIHNPNGTHCYGYTFNTDKHGKVIVDSIHIPMIMSALKEIEKNKNANIEEKFNDSVEKFVQKVKEILADEPINEFKLKKMDKAYDEYFSVLNSKKDGLFGHYVAIEYVKDSDLPQPEFNSFFISDIEKARKSPNQTLIDYIEGVEESQRIEVDENKEMFDKFLHPSRLPDGRWPSQTEFRLSLMQQLAVNQITSGNERISSVNGPPGTGKTTLLKDIFAHLVVERGKELAKLNNPKDAFVKTKIHETDDKYVYLLKESIAKYKMVVASSNNGAVENISKDLPKIEEIIRNPEKCKFPKYEQNYANLAHELKDFAEIAEDLIGESAWGLFSGVFGKSTNINQVLSHMLKQDANDIGFAKLLQNENNRMSYNELMSEWQSHQRAFLEELRHVEMLKEESIRAYDVYKNCESFSKIEQVINSEKTSIEEQVYHLDNETLRDNKEIEDLDNRINYIVKQIETLNELIKSIKESNKGFINKLKAMFNSEEDESYKDHNKEKQQLLTQQLELEKCKKNKHEDLVSKLKEKEKLIKQLTKVQLQLDELNSQLQELEAYRIESKITIPEKDFWSDNNYDERQVTNLWTSDELQYRRAMLFLRAMILHKLLLIANNTTIYYAINDFKDRRKLIDANPDKVHNAWNVMHLIFPVVSTTFASFKSMYGGIPKDFIDYLFIDEAGQAIPQAAVGALYRSKKVVAVGDPIQIEPVVTLESHLIDNIRKNYHVPEYLVSKEASVQSVADNANQYGFWKSDATDSNQKTWIGIPLWVHRRCLKPMFTIANQIAYNNKMVLPSNITKVGKTGWYDVKGNAVQKQFVKEHGEKVVGLLADDWIEAIKEGKNEPSSFVISPFSAVQQQIKRMLKQQLSTRIDIERTKINQWVDKSIGTVHTFQGKEAQKVYFVIGTDNTQDGAVNWSCEKPNLLNVAVTRAKKEFYVIGDMQRIQMKPFYETIFKERNVK
>WP_103144387.1|WP_103144387.1 Na/Pi cotransporter family protein 
MSVTEVIFSFLGGLGIFLYGLKIMGDGLQASAGDRLRDILNKFTSNPVLGVIAGIVVTILIQSSSGTTVITIGLVTAGFMTLKQAIGVIMGANIGTTVTAFIIGIDLGEYAMPILALGAFLIFFFKRSKINNIGRILFGFGSLFFGLEFMGDAVKPLASLDGFKQLMLDMSSNPILAVIVGAGLTALVQSSSATIGILQEFYQQDLISLNAAIPVLLGDNIGTTITAILASLAGSIAAKRAALVHVIFNLIGVIIFTIFLPVVIHLISLLQDVWHLKPAMTIAVSHGIFNITNTLIQLPFVAGLAWIVTKLVPGKDIADDYKPQHLNKDLVYHAPGVALQETQKELQNVGQIVLSMFEDIREITKDDKKLIKKLEQKHQAVETINDSIRNYLVRISTKAITKADVERLAVMFDVNRSILKVAELTEEYVAQLKRQHDEDIRITEDAQRGMDKLFNHVAESFDKAIDMLDVYDKTKIDEIVERSRESFNIEHKLRKGHIKRLNRGECTTKGGLLYIDMIGVLERIGYHSRNVSEALVGLNDDVPTDEEIATTEI
>WP_103187888.1|WP_103187888.1 persulfide dioxygenase-sulfurtransferase CstB 
MFFKQFYDNHLSQASYLVGCQRTGEAIIIDPVRDLSKYIEVADSEGLTITQATETHIHADFASGIRDVAKRLNANIYVSGEGEDALGYKNMPSKTQFVKHGDIIQVGNVKLEVLHTPGHTPESISFLLTDLGGGSSVPMGLFSGDFIFVGDIGRPDLLEKSVQIKGSTEISAKQMYESVQNIKNLPDYVQIWPGHGAGSPCGKALGAIPISTIGYEKINNWAFNEIDETKFIESLTSNQPAPPHHFAQMKQVNQFGMNLYQSYDVYPSLDNKRVAFDLRSKEAFHGGHTKGTINIPYNKNFINQIGWYLDFEKDIDLIGDKSTVEKAKHTLQLIGFDKVAGYRLPKSGISTQSIHSADMTGKEEHVLDVRNDEEWNNGHLYQAVNIPHGKLLNENIPFNKEDKIYVHCQSGVRSSIAVGILESKGFENVVNIREGYQDFPESLK
>WP_103187889.1|WP_103187889.1 2OG-Fe dioxygenase family protein 
MNKLREYGFERYDLLKELNYEGIEFDYLELLNYFSDLPIDEYAPTLNRYRRYSRALILPGNDQIFWLPIQKINNSEYSVYFQGKFNPEFPESYRKFRPIDQHIQNNKLLNKIISSNFKKTFWNEEDKILPIHVGVHFVKLFVNDAFKKATSSPDCLHQDGEPFTFAHLIERKNVKGGTNVIASPQVVGKKPHEINNEDIIEIFELSKALESYGVHDTSVSHYVSTIEQDNKSNPATRSVILIDYQQTIVANINE
>WP_103187891.1|WP_103187891.1 staphylococcal protein A 
MKKKNIYSIRKLGVGIASVTLGTLLISGGVTPAANAAQHDEAQQNAFYQVLNMPNLNADQRNGFIQSLKDDPSQSANVLGEAQKLNDSQAPKADAQQNNFNKDQQSAFYEILNMPNLNEAQRNGFIQSLKEDPSQSTNVLGEAKKLNESQAPKADNNFNKEQQNAFYEILNMPNLNEEQRNGFIQSLKDDPSQSANLLSEAKKLNESQAPKADNKFNKEQQNAFYEILHLPNLNEEQRNGFIQSLKDDPSQSANLLAEAKKLNDAQAPKADNKFNKEQQNAFYEILHLPNLTEEQRNGFIQSLKDDPSVSKEILAEAKKLNDAQAPKEEDNNKPGKEDNNKPGKEDNNKPGKEDGNKPGKEDNNKPGKEDGNKPGKEDNNKPGKEDGNKPGKEDGNKPGKEDGNGVHVVKPGDTVNDIAKANGTTADKIAADNKLADKNMIKPGQELVVDKKQPANHADANKAQALPETGEENPFIGTTVFGGLSLALGAALLAGRRREL
>WP_103204721.1|WP_103204721.1 hypothetical protein 
MENNNLKNELLNELDRHLEWIKSCDTKASIVLAILGVFIVTISSKLFLDSQKEIVLNALNNINFSNLIYLIFEGAVYFLFFDGVFNIIRVLFPQLRKSVKAYNGIENDSLYYFESISSKTYSEYKKQRINRTSEEEIHDILSQIYINSKISTKKYHFYKKGLALVLWGILGILTLHSIGIILVKAGGF
>WP_103204722.1|WP_103204722.1 hypothetical protein 
MKLKKSIGTLVVSAILLSTFSLSTEAKIINGETSTINNEKQADYVNVDGVKINRNPNLPINPEAQNRVGATKVVKTAIKLIINNKSKAVGVVEKVGGKKAATAFNKAYSPLVKELKPMLKWSEVPANAIRDAGIRAGRAAKLSESQANTLGVTLKEAVSWLF
>WP_103204723.1|WP_103204723.1 hypothetical protein 
MLKEKESFRLLYQAIRELADKFGDNQLETNSISLLLLDFDFEHEVFDKLYLAILKYLNTVSIENINHSDLLNLIDNTIPEDREINTFVKNKIIIGFANNYFPELQILANEIKSDMASSLS
>WP_103204724.1|WP_103204724.1 phosphatidylinositol-specific phospholipase C 
MKKCIKTLFLSIILVVMSGLYHSVHASDSLSKSPENWMSKLDESKHLTEINMPGSHDSGSFTLTDPVKSVWAKTQDKDYLTQMKSGVRFFDIRGRASADNMISVHHGMVYLHHELGKFLDDAKYYLSAYPNETIVMSMKKDYDSDSKVTKTFEEIFRESYFNNPQYQNLFYTGSNANPTLKETKGKIVLFNRMGGTYIKSGFGADTSGIQWADNATFETKINNGNLNLQVQDEYKDYYDKKVEAVKNLLAKAKTDSNKNNVYVNFLSVASGGSAFNSTYNYASHINPEIAKTIKANGKARTGWLIVDYAGYPWPGYDDIVSEIIDSNK
>WP_103204725.1|WP_103204725.1 tandem-type lipoprotein 
MMKRLNKLVLGISFLFLIISFTAGCSMGKEAEIKKSFEKTLSMYPIKNLEDLYDKEGYRDDQFDKKDKGTWIVRSSMSIQPNGKDMNVKGMVLYMNRNSRTTNGYYYVDVIERQDKGIHRDNEKKYPVKMVDNKIIPTQEIKDKNIKKEIENFKFFAQYGNFKDLENYKDGDISYNPEVPSYSAKYQLTNDDYNVKQLRKRYDIPTNNAPKLLLKGTGNLKGSSVGYKEIEFTFVEKKGENIYFSDSLHLEPSEDK
>WP_103204726.1|WP_103204726.1 staphylococcal protein A 
MKKKNIYSIRKLGVGIASVTLGTLLISGGVTPAANAAQHDEAQQNAFYQVLNMPNLNADQRNGFIQSLKDDPSQSANVLGEAKKLNDSQAPKADAQQNNFNKDQQSAFYEILNMPNLNEEQRNGFIQSLKDDPSQSTNVLGEAKKLNESQAPKADNNFNKEQQNAFYEILNMPNLNEEQRNGFIQSLKDDPSQSANLLSEAKKLNESQAPKADNKFNKEQQNAFYEILHLPNLNEEQRNGFIQSLKDDPSQSANLLAEAKKLNDAQAPKADNKFNKEQQNAFYEILHLPNLTEEQRNGFIQSLKDDPSVSKEILAEAKKLNDAQAPKEEDNNKPGKEDNKPGKEDGNKPGKEDNNKPGKEDGNKPGKEDGNKPGKEDGNKPGKEDGNKPGKEDGNKPGKEDGNGVHVVKPGDTVNDIAKANGTTADKIAADNKLADKNMIKPGQELVVDKKQPANHADANKAQALPETGEENPFIGTTVFGGLSLALGAALLAGRRREL
>WP_103204727.1|WP_103204727.1 2,3-diaminopropionate biosynthesis protein SbnA 
MIEKSQACHDSLLDSVGQTPMVQLHQLFPKHEVFAKLEYMNPGGSMKDRPAKYIIEHGIKHGLITENTHLIESTSGNLGIALAMIAKIKGLKLTCVVDLKISPTNLKIIKSYGANVEMVEEPDAHGGYLMTRIAKVQELLATIDDAYWINQYANELNWQSHYHGAGTEIVETIKQPIDYFVAPVSTTGSIMGMSRKIKEVHPNAQIVAVDAKGSVIFGDKPINRELPGIGASRVPEILNRSEINQVIHVDDYQSALGCRKLIDYEGIFAGGSTGSIIAAIEQLITSIEEGATIVTILPDRGDRYLDLVYSDTWLEKMKSRQGVKSE
>WP_103204728.1|WP_103204728.1 staphyloferrin B export MFS transporter 
MINQSIWRSNFRILWLSQFMAIAGLTVLVPLLPIYMASLQNLSVVEIQLWSGIAIAAPAVTTMIASPIWGKLGDKISRKWMVLRALLGLAVCLFLMALCTTPLQFVLVRLLQGLFGGVVDASSAFASAEAPVEDRGKVLGKLQSSVSAGSLVGPLIGGVTASILGFSALLICIAVITFIVCIFGALKLIETTHMPKSQTPNTNKGIRRSFQCLLCTQQTCRFIIVGVLANFAMYGMLTALSPLASSVNHTAIDDRSVIGFLQSAFWTASILSAPLWGRFNDKSYVKSVYIFATIACGCSAILQGLATNIEFLMAARILQGLTYSALIQSVMFVVVNACHQQLKGTFVGTTNSMLVIGQIIGSLSGAAITSYTTPATTFIVMGIVFAVSSLFLICSTITNQINDHTLMKLWELKQKSAK
>WP_103204739.1|WP_103204739.1 oleate hydratase 
MYYSYGNYEAFARPKKPENVENKSAYLIGSGLASLAAACFLIRDGQMEGSKIHILEELPKAGGSLDGENIPLKGYVVRGGREMENHFECLWDLFRSIPSLEIDHASVLDEFYWLNKEDPNYSRCRVIEKQGQRLVTDGDFTLTKTAIKEILDLCLTNEEDLDDVKITDVFSDDFFNSNFWIYWKTMFAFEPWHSAMEMRRYLMRFVHHIGGLADFSALKFTKYNQYESLVLPMVEYLKSHGVQFEYDVKVKDIKVDVTTSQKIAREILIDRNGKAESIKLTINDLVFVTNGSITESSTYGDNDTPAPPTDELGGSWTLWKNLARQSPEFGNPDKFCQNIPQKSWFVSATSTTNNKNIIDTIERICKRDPLAGKTVTGGIITINDSAWQISFTLNRQQQFKDQPKNEISTWIYALYSDVNGDYIKKPITECSGNEICQEWLYHLGVPTDKIEDLAKHASNTIPVYMPYITSYFMTRAIGDRPLVVPHQSQNLAFIGNFAETERDTVFTTEYSVRTAMEAVYQLLNIDRGIPEVINSTFDLRVLLDAVYELNDHQDLREITKDSKMQKLALAGFLKKIKGTYIESLLKEHKLL
>WP_104408599.1|WP_104408599.1 persulfide response sulfurtransferase CstA 
MKQYGEKFIDEFSKAELEKLAKQGQLIDVRTEEEYALGHINGSILHPVDEIESFNKEKNKTYYVICRSGNRSANASKYLAKQGYNVINLDGSYKVYEEENDSYDTQEEYKSIEIKADRKQFNYRGLQCPGPIVKISQEMKNIEVGDQIEVKVTDPGFPSDIKSWVKQTRHTLVKLDENNNGINAIIQKEKAKDLDVNYSAKGTTIVLFSGELDKAVAALIIANGARAAGKDVTIFFTFWGLNALKKAQTVNVKKQGIAKMFDLMLPKKNIRMPLSKMNMFGLGNMMIRYVMKKKNVDSLPTLINQAIEQNIKLIACTMSMDVMGIQKEELRDEVEYGGVGTYIGATENANHNLFI
>WP_104408600.1|WP_104408600.1 TfoX/Sxy family protein 
MATEKDVNDLFLNHVNSNDVKTRTMMGEYIIYYDGVVIGGLYDNRLLVKATKSARHQFQDNTLVSPYPGAKEMILIPHFVKVTNLTDLFELIKNDLQK
>WP_104408601.1|WP_104408601.1 MFS transporter 
MTDLLKIKNFRLFFLAEIISAFGVGISTVGANWYLIDKTNDSQLLGIMLALNVLSGFLASPIIAGLADKYNRRNIILITYLLQVILYLLIVIALLMIGFETYLVIGFAIVNGIGWTTYMATSRSLVKQILKPDQYTDANSLLEISLQTGMFIAGGLSGILYEINGFTLIIAMTIMMFLISIFMLFRLHVDKPTHSEEESTNSLLQEYLLGWKFLKDNMMIFIFGVISIIPMVFTMIFNISLPGYVYNVLKLSSVQFGFSDMLYGIGGLCAGLISAILSKKISTKALIFLLYFILVINSALFIWINSAFYLFIGSFILGYSISSIRIYMNTAIMNTVSDKYVGRSFTIWTSISLLLQSFIAPFLGRWINEINDKFGFYIILILSLLIFVTLLLVNKTDKIKYAHKEE
>WP_104408602.1|WP_104408602.1 PLP-dependent aminotransferase family protein 
MTKYKDIASDIRDKIIAGDWFYGMKIPSQRQLAIQYNVNRVTIIKSIELLEAEGFIYTKVGSGTYVNDYLNEAHITNKWSEMMLWSSRQRSQYTVQLINKIETDDSYIHISKGELGQPLMPHIQLKKAMSNTASHIEDLSFGYNNGYGYIKLRDIIVERMSKQGINVGRENVMITSGALHAIQLLSIGFLGQDAIIISNTPSYIHSTNVFEQLNFRHIDVPYNQINEINTIIDRFINFKNKAIYIELRFNNPTGRSLTNEQKQNIITYSERHNIPIIEDDIFRDIFFSDPTPAIKTYDKLGKVIHISSFSKTIAPAIRIGWIVASEKIIEQLADVRMQIDYGSSILSQMVVYEMLKNKSYDKHLVKLRYVLKDKRDFMLNILNNLFKDIAHWEVPSGGYFVWLVFKIDIDIKYLFYELLSKEKILINPGYIYGSKEKSIRLSFAFESNENIKHALYKIYTYVKKV
>WP_106884791.1|WP_106884791.1 staphylococcal protein A 
MKKKNIYSIRKLGVGIASVTLGTLLISGGVTPAANAAQHDEAQQNAFYQVLNMPNLNADQRNGFIQSLKDDPSQSANVLGEAKKLNESQAPKADNNFNKEQQNAFYEILNMPNLNEEQRNGFIQSLKDDPSQSANLLSEAKKLNESQAPKADNKFNKEQQNAFYEILHLPNLNEEQRNGFIQSLKDDPSQSANLLAEAKKLNDAQAPKADNKFNKEQQNAFYEILHLPNLTEEQRNGFIQSLKDDPSVSKEILAEAKKLNDAQAPKEEDNNKPGKEDNKPGKEDNKPGKEDNNKPGKEDGNKPGKEDGNKPGKEDGNKPSKEDGNKPGKEDGNGVHVVKPGDTVNDIAKANGTTADKIAADNKLADKNMIKPGQELVVDKKQPANHADANKAQALPETGEENPFIGTTVFGGLSLALGAALLAGRRREL
>WP_106884792.1|WP_106884792.1 persulfide dioxygenase-sulfurtransferase CstB 
MFFKQFYDNHLSQASYLVGCQRTGEAIIIDSVRDLSKYIEVADSEGLTITQATETHIHADFASGIRDVAKRLNANIYVSGEGEDALGYKNMPSKTQFVKHRDIIQVGNVKLEVLHTPGHTPESISFLLTDLGGGSSVPMGLFSGDFIFVGDIGRPDLLEKSVQIKGSTEISAKQMYESVQNIKNLPDYVQIWPGHGAGSPCGKALGAIPISTIGYEKINNWAFNEIDETKFIESLTSNQPAPPHHFAQMKQVNQFGMNLYQSYDVYPSLDNKRVAFDLRSKEAFHGGHTKGTINIPYNKNFINQIGWYLDFEKDIDLIGDKSTVEKAKHTLQLIGFDKVAGYRLPKSDISTQSVHSADMTGKEEHVLDVRNDEEWNNGHLYQAVNIPHGKLLNENIPFNKEDKIYVHCQSGVRSSIAVGILESKGFENVVNIREGYQVFPESLK
>WP_109183265.1|WP_109183265.1 phosphatidylinositol-specific phospholipase C 
MKKCIKTLFLSIILVVMSGLYHSAHASDSLSKSPENWMSKLDESKHLTEINMPGSHDSGSFTLTDPVKSVWAKTQDKDYLTQMKSGVRFFDIRGRASADNMISVHHGMVYLHHELGKFLDDAKYYLSAYPNETIVMSMKKDYDSDSKVTKTFEEIFREYYYNNPQYQNLFYTGSNANPTLKETKGKIVLFNRMGGTYIKSGYGADTSGIQWTDNATFETKINNGSLNLQVQDEYKDYYDKKVEAVKNLLAKAKTDINKDNLYVNFLSVASGGSAFNSTYNYASHINPEIAKTIKANGKARTGWLIVDYAGYPWPGYDDIVSEIIDSNK
>WP_111015041.1|WP_111015041.1 Na/Pi cotransporter family protein 
MSVTEVIFSFLGGLGIFLYGLKIMGDGLQASAGDRIRDILNKFTSNPVLGVIAGIVVTILIQSSSGTTVITIGLVTAGFMTLKQAIGVIMGANIGTTVTAFIIGIDLGEYAMPILALGAFLIFFFKRSKINNIGRILFGFGSLFFGLEFMGDAVKPLASLDGFKQLMLDMSTNPILAVIVGAGLTALVQSSSATIGILQEFYQQDLISLNAAIPVLLGDNIGTTITAILASLAGSIAAKRAALVHVIFNLIGVIIFTIFLPVVIHLISLLQDVWHLKPAMTIAVSHGIFNITNTLIQLPFVAGLAWIVTKLVPGKDIADDYKPQHLNKDLVYHAPGVALQETQKELQNVGQIVLSMFEDIREITKDDKKLIKKLEQKHQAVETINDSIRNYLVRISTKAITKADVERLAVMFDVNRSILKVAELTEEYVAQLKRQHDEDIRITEDAQRGMDKLFNHVAESFDKAIDMLDVYDKTKKDEIVERSRESFNIEHKLRKGHIKRLNRGECTTKGGLLYIDMIGVLERIGYHSRNVSEALVGLNDDVPTDEEIATTEI
>WP_111131913.1|WP_111131913.1 TetR/AcrR family transcriptional regulator 
MEKNQRKKRSDAEYNQQIILTTMEDLLEQGEDISTKKMSDIAKISGVGVGTLYRHFESKTLLCQAIMDKKVDQMFIEIEDILAENTQWPVRDKINVILTKYLDLKEANFTTLNFIEKSSSHSSSVINIPFFERLKNLLIQQFENVNSIADLDFKLNLMLNAFSSDFYYFVKHNQKLTKQQFLDKLLDLFLK
>WP_111157591.1|WP_111157591.1 LysR family transcriptional regulator 
MIKLNFNDLEIFINVCEEASINKAAIKLRYAQSNISQRISKLENELGVVLLFRNQKGAKATKAGEEFLAYSKKVLRDTETIKNKMKNNTMSILCSELLFNYLSESEEIMMSNNSINFISSGNIRKAIEKNNYDKVISFIKINDSNYRLSNVDTMKVTLYSNGSNYDKEALLINKDEFCPLRKITLDNKLDSQRVMEIDSLAAIINLVKQGKGKALLPMTFENKRDIVQDISKIFEVNYYTYNHIMHH
>WP_111187305.1|WP_111187305.1 DNA2/NAM7 family helicase 
MSQLLNDTLSAWLLIESLSPGEVNFTAEDILSAEHFKNGTKQAQLQSFDEYFEIWNDESFIISEEKSETGELIFKFYRHCFRYNEINLKIQDIFDDYSDIHNPNGTHCYGYTFNTDKHGKVIVDSIHIPMIMSALKEIEKNKNANIEEKFNDSVEKFVQKVKEILADEPINEFKLKKIDKAYDEYFSVLNSKKDGLFAHYVAIEYVKDSDLPQPEFNSFFISDIEKARKSPNQTLIDYIEGVEESQRIEVDENKEMFDKFLHPSRLPDGRWPSQTEFRLSLMQQLAVNQITSGNERISSVNGPPGTGKTTLLKDIFAHLVVERGKELAKLNNPKDAFVKTKIHETDDKYVYLLQESIAKYKMVVASSNNGAVENISKDLPKIEEIIRNPEKCKFPEYETAYANLAYELKDFAEIAEDLIGESAWGLFSGVFGKSTNINQVLDHMLKQDVNDIGFARLLQNENNRMGYHELMTEWQAHQRAFLEELKHVEMLKEESIRAYDVYKSCESYSKMEQAINSEKTTIEEQIYHLENEALRDNKEIEDLDDRINYNTKQIETLNELIKSIKESNKGFINKLKAMFNSEEDESYKDHNKEKQQLLTQQLELEKCKKNKHEDLVSKLKEKEKLIKQLTKVQLQLDELNSQLQEIEAYRIESKITIPEKDFWSDNNYDERQVTNLWTSDELQYRRAMLFLRAMILHKLLLIANNTTIYYAINDFKDRRKLIDANPDKVHNAWNVMHLIFPVVSTTFASFKSMYGGIPKDFIDYLFIDEAGQAIPQAAVGALYRSKKVVAVGDPIQIEPVVTLESHLIDNIRKNYHVPEYLVSKEASVQSVADNANQYGFWKSAATDSNQKTWIGIPLWVHRRCLKPMFTIANQIAYNNKMVLPSNITKVGKTGWYDVKGNAVQKQFVKEHGEKVVGLLADDWIEAIKEGKNEPSSFVISPFSAVQQQIKRMLKQQLPTRIDIERTKINQWVDKSIGTVHTFQGKEAQKVYFVIGTDNTQDGAVNWSCEKPNLLNVAVTRAKKEFYVIGDMQRIQMKPFYETIFKERNVK
>WP_111187754.1|WP_111187754.1 L-lactate permease 
MTLLTVNPFDNVGLSALVAAVPIILFLLCLTVFKMKGIYAALTTLVVTLIVALFVFELPARVSAGAITEGVVAGIFPIGYIVLMAVWLYKVSIKTGQFSIIQDSIASISVDQRIQLLFIGFCFNAFLEGAAGFGVPIAICAVLLIQLGFEPLKAAMLCLIANGAAGAFGAIGLPVSIIDTFNLSGGVTTLDVARYSALTLPILNFIIPFVLVFIVDGMKGIKEILPVILTVSGTYTGLQLLLTIFHGPELADIIPSLATMVVLAFVCRKFKPKNIFRLEASEHKIQKRTPKEIVFAWSPFVILTAFVLVWSAPFFKKLFQPGGALESLVIKLPIPNTVSDLSPKGIALRLDLIGATGTAILLTVIITILITKLKWKSAGALLVEAIKELWLPILTISAILAIAKVMTYGGLTVAIGQGIAKAGAIFPLFSPVLGWIGVFMTGSVVNNNTLFAPIQATVAQQISTSGSLLVAANTAGGVAAKLISPQSIAIATAAVKKVGEESALLKMTLKYSIIFVAFICVWTFILTLIF
>WP_111187757.1|WP_111187757.1 tandem-type lipoprotein, partial 
SFEKTLSMYPIKNLEDLYDKEGYRDDEFDKNDKGTWIIGSEMVVQPKGERMKSKGMVLYMNRNTKTTTGKYIVSETLHDEDGRPKSKDKEYPVKMVDNKIIPTKGIKDENIKKEIENFKFFAQYGSFKDLSKYKDGDISYNPEVPSYSAKYQLTNDDYNVKQLRKRYKIPTNKAPKLLLKGSGDLKGSSVGYKDIEFTFVEKKGENTFFTDSLHLEPSEDK
>WP_111679893.1|WP_111679893.1 MULTISPECIES: degT/DnrJ/EryC1/StrS aminotransferase 
MTNLKNDYYNLSFILSRVLNTGTIMSIEKNEKELPGLENKIKKITKKKYASTFNSYTGALHATAISYSSGFGDVLNIANTTDKETKFLKWLGIKISNTPEYLERLHLNFENLNDITSPKIQDYETVILDFTGLGFGPAAVIITDNKIVYEKAEKLKIFGSYDLRTMWTQERDASSIEPTIQFNYRLSPLVAACLKLSLIKGVN
>WP_111679895.1|WP_111679895.1 MULTISPECIES: lysine biosynthesis protein LysW 
MKLKCLTCNSEISLGDDLIEGEIVECDSCGQEHELVKEGNFFKLEFAPEIEEDWGE
>WP_111679896.1|WP_111679896.1 helix-turn-helix transcriptional regulator 
MNELLKKIREDRCKSKKEISEGIISQKTYNNVEKGITSLDLNDLTKVLKNLDITLEEFAYQHKEMYEDYFSKYIHMIRKTVYSCNDKSINDSIDTILKDDNLSERKKKVLISTLNCVFNISKGELKSAKSHANIVWAYLKEFDTLYAYDLFLLTHIFIIFTGESLKHIIFRIKNDILKWRDFKNFQIVEMSFYLNYGKYLELQGQKIEAANTYKEGLKLSKINNNALYASVCMVRLGRLTQNQKLVEQGIYILKIFNPNLCKEILKEE
>WP_111679897.1|WP_111679897.1 MFS transporter 
MTDLLKIKNFRLFFLAEIISAFGVGISTVGANWYLIDKTNDSQLLGIMLALNVLSGFLASPIIGGLADKYNRRNIILITYLLQVILYLLIVIALVMIGFETYLVIGFAIVNGIGWTTYMATSRSLVKQILKPDQYTDANSLLEISLQTGMFIAGGLSGILYKINGFTLIIAMTIMMFLISIFMLFRLHVDKPTHSEEESTNSLLQEYLLGWKFLKDNMMIFIFGVISIIPMVFTMIFNISLPGYVYNVLKLSSVQFGFSDMLYGIGGLCAGLISAILSKKISTKALIFLLYFILVINSALFIWINSAFYLFIGSFILGYSISSIRIYMNTAIMNTVSDKYVGRSFTIWTSISLLLQSFIAPFLGRWINEINDKFGFYIILILSLLIFVTLLLVNKTDKIKYAHKEE
>WP_111679898.1|WP_111679898.1 flavodoxin family protein 
MITCLFGSSRKDGNSNIAVENLLKNLNVNFVNLYQSNIEKVTDNRHSKDSSFHNDDYEQILNKVLESDIIIFSTPLYWYSMSASLKLFIDRWTESLRETQIDNFKEIMSQKKYLVLIIGGDNPLTKAQPLINQFKLIFEFMNITNYRFLIGEGNKPFDILNDSQFMEELTNTNLALKKGDIYD
>WP_111679899.1|WP_111679899.1 alpha/beta hydrolase 
MKQSVNFKSKTNLLAANLYTPEQFDESKKYPAITVCHPGGGVKEQTAGMYAEKLAEFGYVTVVYDASHQGESEGSPRYLEDPFARTEDVRASVDYLTTLDFVDNDRIGALGVCAGGGYTVSAARTERRIKTLATVSMVDIGALFRKGPGDVVSINDQLAFVTQVADQRTAEANGADYGITGYVPEEIDDSMPENSTMVQGHDYYLTERGQHKNAPNKLLLRSFSEVLTFAPFTYIDELLTQPFLAIAGTEADTIEYSVDAVEKAAGDNNELYKIEGASHVDLYDIPEYVNQVLPKLESFYKETL
>WP_111679900.1|WP_111679900.1 DEAD/DEAH box helicase 
MSQLLNDTLSAWLLIESLSPGEVNFTAEDILSAEHFKNGTKQAQLQSFDEYFEIWNDESFIISEEKSETGELIFKFYRHCFRYNEINLKIQDIFDDYSDIHNPNGTHCYGYTFNTDKHGKVIVDSIHIPMIMSALKEIEKNKNANIEEKFNDSVEKFVQKVKEILADEPINEFKLKKIDKAYDEYFSVLNSKKDGLFAHYVAIEYVKDSDLPQPEFNSFFISDIEKARKSPNQTLIDYIEGVEESQRIEVDENKEMFDKFLHPSRLPDGRWPSQTEFRLSLMQQLAVNQITSGNERISSVNGPPGTGKTTLLKDIFAHLVVERGKELAKLNNPKDAFVKTKIHETDDKYVYLLQESIAKYKMVVASSNNGAVENISKDLPKIEEIIRNPEKCKFPEYETAYANLAYELKDFAEIAEDLIGESAWGLFSGVFGKSTNINQVLDHMLKQDVNDIGFARLLQNENNRMGYHELMTEWQAHQRAFLEELKHVEMLKEESIRAYDVYKSCESYSKMEQAINSEKTTIEEQIYHLENEALRDNKEIEDLDDRINYNTKQIETLNELIKSIKESNKGFINKLKAMFNSEEDESYKDHNKEKQQLLTQQLELEKCKKNKHEDLVSKLKEKEKLIKQLTKVQLQLDELNSQLQELEAYRIESKITIPEKDFWSDNNYDERQVTNLWTSDELQYRRAMLFLRAMILHKLLLIANNTTIYYAINDFKDRRKLIDANPDKVHNAWNVMHLIFPVVSTTFASFKSMYGGIPKDFIDYLFIDEAGQAIPQAAVGALYRSKKVVAVGDPIQIEPVVTLESHLIDNIRKNYHVPEYLVSKEASVQSVADNANQYGFWKSAATDSNQKTWIGIPLWVHRRCLKPMFTIANQIAYNNKMVLPSNITKVGKTGWYDVKGNAVQKQFVKEHGEKVVGLLADDWIEAIKEGKNEPSSFVISPFSAVQQQIKRMLKQQLPTRIDIERTKINQWVDKSIGTVHTFQGKEAQKVYFVIGTDNTQDGAVNWSCEKPNLLNVAVTRAKKEFYVIGDMQRIQMKPFYETIFKERNVK
>WP_111679902.1|WP_111679902.1 hypothetical protein 
MKKFNNWILNAISGSQTDKNGTTKELKGAKFIILYAYSMLVLLALVISNIFIHILEPKLSITTQIIIVLILIEAIIGLRFLKEYDVKRDKDKENKRNSKDFVKLKSILLAILFTSLALTAGTIADIYGITDLGNTRSDLIVWSIGGIIFGLVCYTMEDKK
>WP_111679903.1|WP_111679903.1 phosphatidylinositol-specific phospholipase C 
MKKCIKTLFLSIILVVMSGLYHSAHASDSLSKSPENWMSKLDESKHLTEINMPGSHDSGSFTLTDPVKSVWAKTQDKDYLTQMKSGVRFFDIRGRASADNMISVHHGMVYLHHELGKFLDDAKYYLSAYPNETIVMSMKKDYDSDSKVTKTFEEIFREYYYNNPQYQNLFYTGSNANPTLKETKGKIVLFNRMGGTYIKSGYGADTSGIQWADNATFETKINNGSLNLKVQDEYKDYYDKKVEAVKNLLAKAKTDSNKDNVYVNFLSVASGGSAFNSTYNYASHINPEIAKTIKVNGKARTGWLIVDYAGYPWPGYDDIVSEIIDSNK
>WP_111679904.1|WP_111679904.1 tandem-type lipoprotein 
MMKRLNKLVLGIIFLFLVIFIGGCGMGKEAEIKKSFEKTLSMYPIKNLEDLYDKEGYRDDEFDKNDKGTWIIRSSMSIQPNGKDMNVKGMVLYMNRNTRTTNGYYYVDVIEREDKGIHRDNEKKYPVKMVDNKIIPTKDIKDEKIKKEIENFKFFAQYGSFKDLSKYKDGDISYNPEAPIYSAKYQLTNDDYNVKQLRKRYNIPTNKAPKLLLKGTGNLKGSSVGYKDVEFTFVENKGENIYFSDSLHLEPSEDK
>WP_111679905.1|WP_111679905.1 oleate hydratase 
MYYSYGNYEAFARPKKPENVENKSAYLIGSGLASLAAACFLIRDGQMEGSKIHILEELPKAGGSLDGENMPLKGYVVRGGREMENHFECLWDLFRSIPSLEIDNASVLDEFYWLNKEDPNYSRCRVIEKQGQRLVTDGDFTLTKTAIKEILDLCLTNEEDLDDVKITDVFSDDFFNSNFWIYWKTMFAFEPWHSAMEMRRYLMRFVHHIGGLADFSALKFTKYNQYESLVLPMVEYLKSHGVQFEYDVKVEDIKVDVTTSQKIAREILIHRHGKAESIKLTVDDLVFVTNGSITESSTYGDNDTPAPPTDELGGSWTLWKNLARQSPEFGNPDKFCQNIPQKSWFVSATSTTNNKDIIDTIESICKRDPLAGKTVTGGIITINDSAWQISFTINRQQQFKDQPKNEISTWIYALYSDVNGDYIKKPITECSGNEICQEWLYHLGVPTDKIEDLAKHASNTIPVYMPYITSYFMTRAIGDRPLVVPHQSQNLAFIGNFAETERDTVFTTEYSVRTAMEAVYELLNIDRGIPEVINSPFDLRVLMDAVYELNDHQDLREITKDSKIQKLALAGFLKKVKGTYIETLLKEHKLL
>WP_111679906.1|WP_111679906.1 staphylococcal protein A 
MKKKNIYSIRKLGVGIASVTLGTLLISGGVTPAANAAQHDEAQQNAFYQVLNMPNLNADQRNGFIQSLKDDPSQSANVLGEAKKLNDAQAPKAEAQQNNFNKDQQSAFYEILNMPNLNEAQRNGFIQSLKDDPSQSTNVLGEAKKLNESQAPKADNNFNKDQQNAFYEILNMPNLNEEQRNGFIQSLKDDPSQSANLLSEAKKLNESQAPKADNKFNKEQQNAFYEILHLPNLNEEQRNGFIQSLKDDPSQSANLLAEAKKLNDAQAPKADNKFNKEQQNAFYEILHLPNLTEEQRNGFIQSLKDDPSVSKEILAEAKKLNDAQAPKEEDNNKPGKEDNKKPGQEDNKKPGKEDGNKPGKEDNKKPGKEDGNKPGKEDNKKPGKEDGNKPGKEDGNGVHVVKPGDTVNDIAKANGTTADKIAADNKLADKNMIKPGQELVVDKKQPANHADANKAQALPETGEENPFIGTTVFGGLSLALGAALLAGRRREL
>WP_111679907.1|WP_111679907.1 HTH-type transcriptional regulator SarS 
MKYNNHDKIRDFIIIEAYMFRFKKKVKPEVDMSIKEFILLTYLFHQQENTLPFKKIVSDLCYKQSDLVQHIKVLVKHSYISKVRSKIDERNTYISISEEQREKIAERVTLFDQIIKQFNLADQSESQMIPKDSKEFLNLMMYTMYFKNIIKKHLTLSFVEFTILAIITSQNKNIVLLKDLIETIHHKYPQTVRALNNLKKQGYLIKERSTEDERKILIHMNDAQQDHAEQLLAQVNQLLADKDHLHLVFE
>WP_111679908.1|WP_111679908.1 2,3-diaminopropionate biosynthesis protein SbnA 
MIEKSQACHDSLLDSVGQTPMVQLHQLFPKHEVFAKLEYMNPGGSMKDRPAKYIIEHGIKHGLITENTHLIESTSGNLGIALAMIAKMKGLKLTCVVDPKISPTNLKIIKSYGANVEMVEEPDAHGGYLMTRIAKVQELLATIDDAYWINQYANELNWQSHYHGAGTEIVETIKKPIDYFVAPVSTTGSIMGMSRKIKEVHPNAQIVAVDAKGSVIFGDKPINRELPGIGASRVPEILNRSEINQVIHVDDYQSALGCRKLIDYEGIFAGGSTGSIIAAIEQLITSIEEGATIVTILPDRGDRYLDLVYSDTWLEKMKSRQGVKSE
>WP_111761725.1|WP_111761725.1 DUF4865 family protein 
MHAMQYHVKLPSDYNMKIIRDRVRLNGYKTDGFKNLILKAYLISQTTNNCITNTYSPLYLWRNSEGMTEFIFNGFYDNVISSFGWQNINIGVIYSMNITDSVKHSHYALEEYIDIFPTLSLKEIEIKKLFKIFDNTVAEIIIYNPDKWKFVKYSLIENLPKSLNPNIKIYDVLYISQ
>WP_111761726.1|WP_111761726.1 LysR family transcriptional regulator 
MIKLNFNDLEIFITVCEEASINKAAIKLRYAQSNISQRISKLENELGVVLLFRNQKGAKATKAGEEFLAYSKKVLRDTETIKNKMKNNTMSILCSELLFNYLSESEEFMMSNNSINFISSGNIRKAIEKNNYDKVISFIKINDSNYRLSNVDTMKVTLYSNGSNYDKEPLLINKDEFCPLRKITLDIKLDSQRVMEFDSLAAIINLVEQGKGKALLPMTFENKRDIVQDISKIFEVSYYTYNHIMHH
>WP_111761728.1|WP_111761728.1 alpha/beta hydrolase 
MKQSVNFKSKTNLLAANLYTPEQFDESKKYPAITVCHPGGGVKEQTAGMYAEKLAEFGYVTVVYDASHQGESEGSPIYLEDPFARTEDVRASVDYLTTLDFVDNDRIGALGVCAGGGYTVSAARTERRIKALATVSMVDIGALFRKGPGDVVSIDDQLAFMTQVADQRTAEANGADYGITGYVPEEIDDSMPENSTMVQGHDYYLTERGQHKNAPNKLLLRSFSEVLTFAPFTYIDELLTQPFLAIAGTEADTIEYSVDAVEKAAGDNNELYKIEGASHVDLYDIPEYVNQVLPKLESFYKETL
>WP_111761729.1|WP_111761729.1 TetR/AcrR family transcriptional regulator C-terminal domain-containing protein 
MNVGDLRVVKTRASIKKAFMTLLFEKDFDTISIKEITEFAQIGRKTFYLHYIDKYDLLDQVVSEKLIELEQISEAKKSLGIQEGTQLWFEFFENNRTFFMKIFNINNASNYKKKLLHFIEEEFKKKVPTRVATEKGLDYDLYINFISNGIIGLLDIYLNSSENTQEQEKITLQVSRLLSLYDLI
>WP_111761745.1|WP_111761745.1 HTH-type transcriptional regulator SarS 
MKYNNHDKIRDFIIIEAYMFRFKKKVKPEVDMTIKEFILLTYLFHQQENTLPFKKIVSDLCYKQSDLVQHIKVLVKHSYISKVRSKIDERNTYISISEEQREKIAERVTLFDQIIKQFNLADQSESQMIPKDSKEFLNLMMYTMYFKNIIKKHITLSFVEFTILAIITSQNKNIVLLKDLIETIHHKYPQTVRALNNLKKQGYLIKERSTEDERKILIHMNDAQQDHAEQLLAQVNQLLADKDHLHLVFE
>WP_113588108.1|WP_113588108.1 DEAD/DEAH box helicase 
MSQLLNDTLSAWLLIESLSPGEVNFTAEDILSAEHFKNGAKQAQLQSFDEYFEIWNAERFIISEEKSETGELIFKFYRHCFRYNEINLKIQDIFDDYSEIHNPNGTHCYGYTFNTDKHGKVIVDSIHIPMIMSALKEIEKNKNANIEEKINDSVEKFVQKVKEILADEPINEFKLKKMDKAYDEYFSVLNSKKDGLFGHYVAIEYVKDSDLPQPEFNSFFISDIEKARKSPNQTLIDYIEGVEESQRIEVDENKEMFDKFLHPSRLPDGRWPSQTEFRLSLMQQRAVNQITSGNERISSVNGPPGTGKTTLLKDIFAHLVVERGKELAKLNNPKDAFVKTKIHETDDKYVYLLKESIAKYKMVVASSNNGAVENISKDLPKIEEIIRNPEKCKFPKYEQNYANLAHELKDFAEIAEGLIGESAWGLFSGVFGKSSNINKVLEHMLKKDGNDIGFARLLQNENNRMSYHELMTEWQAHQRAFLEELRHVEMLKEESIRAYDVYKNCESFSKIEQVINSEKTSIEEQVYHLDNETLRDNKEIEDLDNRINYIVKQIETLNELIKSIKESNKGFINKLKAMFNSEEDESYKDHNKEKQQLLTQQLELEKCKKNKHEDLVSKLKEKEKLIKQLTKVQLQLDELNSQLQELEAYRIESKITIPEKDFWSDNNYDERQVTNLWTSDELQYRRAMLFLRAMILHKLLLIANNTTIYYAINDFKDRRKLIDANPDKVHNAWNVMHLIFPVVSTTFASFKSMYGGIPKDFIDYLFIDEAGQAIPQAAVGALYRSKKVVAVGDPIQIEPVVTLESHLIDNIRKNYHVPEYLVSKEASVQSVADNANQYGFWKSDATDSNQKTWIGIPLWVHRRCLKPMFTIANQIAYNNKMVLPSNITKVGKTGWYDVKGNAVQKQFVKEHGEKVVGLLADDWIEAIKEGKNEPSSFVISPFSAVQQQIKRMLKQQLPTRIDIERTKINQWVDKSIGTVHTFQGKEAQKVYFVIGTDNTQDGAVNWSCEKPNLLNVAVTRAKKEFYVIGDMQRIQMKPFYETIFKERNVE
>WP_113588109.1|WP_113588109.1 tandem-type lipoprotein 
MMKRLNKLVLGISFLFLVISITAGCDMGEEAEIKKSFEKTLSMYPIKNLEDLYDKEGYRDDQFDKNDKGTWIVNSQMAIQNKGEPMKSKGMVLYMNRNTRTTNGYYYVNVIKGEDKGKHQDNEKRYPVKMVDNKIILTKEIKDENIKIEIENFKFFVQYGNFKDLSKYKDGDISYNPEVPSYSAKYQLTNDDYNVKQLRKRYNIPTNKAPKLLLKGTGNLKGSSVGYKDIEFTFVEKKGENIYFSDSLHLEPSEDK
>WP_113589553.1|WP_113589553.1 DEAD/DEAH box helicase 
MNQLVNDTLSAWLLIESLSPGEVSFTAEDILLAENFKNGAKQAQLQSFDEYFEIWNDERFIISEEKSEIGEIIFKFYRHCFRYNEINLKIQDIFDDYSDIHNPNGTHCYGYTFNIDKHGKVIVDSIHIPMIMSALKEIEKNKNANIEEKFNDSVEKFVQKVKEILADEPINEFKLKKIDKAYDEYFSVLNSKKDGLFAHYVAIEYVKDSDLPQPEFNSFFISDIEKARKSPNQTLIDYIEGVEESQRIEVDENKEMFDKFLHPSRLPDGRWPSQTEFRLSLMQQLAVNQITSGNERISSVNGPPGTGKTTLLKDIFAYLVVERGKELAKLNNPKDAFVKTKIHETDDKYVYLLQESIAKYKMVVASSNNGAVENISKDLPKIEEIIRNPEKCKFPEYETAYANLAYELKDFAEIAEDLIGESAWGLFSGVFGKSTNINQVLDHMLKQDVNDIGFARLLQNENNRMGYHELMTEWQAHQRAFLEELKHVEMLKEESIRAYDVYKSCESYSKMEHELNSKKMNVKEKLNHLEIQISCDNKEIEDLDDRINYNTKQIETLNELIKSIKESNKGFINKLKAMFNSEEDESYKDHNKEKQQLLTQQLELEKCKKNKHEDLVSKLKEKEKLIKQLTKVQLQLDELNSQLQELEAYRIESKITIPEKDFWSDNNYDERQVTNLWTSDELQYRRAMLFLRAMILHKLLLIANNTTIYYAINDFKDRRKLIDANPDKVHNAWNVMHLIFPVVSTTFASFKSMYGGIPKDFIDYLFIDEAGQAIPQAAVGALYRSKKVVAVGDPIQIEPVVTLESHLIDNIRKNYHVPEYLVSKEASVQSVADNANQYGFWKSDATDSNQKTWIGIPLWVHRRCLKPMFTIAKQIAYNNKMVLPSNITNVGKTGWYDVKGNSVQKQFVKEHGEKVVGLLADDWIEAIKEGKNEPSSFVISPFSAVQQQIKRMLKQQLPTRIDIERTKINQWVDKSIGTVHTFQGKEAQKVYFVIGTDNTQDGAVNWSCEKPNLLNVAVTRAKKEFYVIGDMQRIQSKPFYETIFKERNVK
>WP_113589695.1|WP_113589695.1 DUF1648 domain-containing protein 
MSKIRFFTILSLLIYLAMMCYTVVTYSKLPTKVPIHYNLAGDADNFADKWVLLLINSAFIVIWLIFFIAGRYYERFAKWSHYNHTPREIRAIKLFLSTLNLEIMSYMSIFTVLEIWQIQHHHQLNLLWFNMIFIIIIGLTLVIFCLLPTIHKMRDSQ
>WP_113589697.1|WP_113589697.1 tandem-type lipoprotein 
MIKRVNKLVLGISFLFLIISIVVGCGTGKEAEIKKSFEKTLSMYPIKNLEDLYDKEGYRDDQFDKNDKGTWIVRSSMSIQSNGKDMNIKGMVLYMNRNTRTTNGYYYVDVIEREDKGIHRDNEKRYPVKMVDNKIIPTKEIKDEKIKKEIENFKFFVQYGDFKDLSKYKDGDISYNPEVPSYSAKYQLTNDDYNVKQLRKRYNISTNKAPKLLLKGTGNLKGSSIGYKKIEFTFVEKKGENIYFSDGLHFNPSEDK
>WP_115206027.1|WP_115206027.1 persulfide dioxygenase-sulfurtransferase CstB 
MFFKQFYDNHLSQASYLVGCQRTGEAIIIDPVRDLSKYIEVADSEGLTITQATETHIHADFASGIRDVAKRLNANIYVSGEGEDALGYKNMPSKTQFVKHRDIIQVGNVKLEVLHTPGHTPESISFLLTDLGGGSSVPMGLFSGDFIFVGDIGRPDLLEKSVQIKGSTEISAKQMYESVQNIKNLPDYVQIWPGHGAGSPCGKALGAIPISTIGYEKINNWAFNEIDETKFIESLTSNQPAPPHHFAQMKQVNQFGMNLYQSYDVYPSLDNKRVAFDLRSKEAFHGGHTKGTINIPYNKNFINQIGWYLDFEKDIDLIGDKSTVEKAKHTLQLIGFDKVAGYHLPKSDISTQSVHSADMTGKEEHVLDVRNDEEWNNGHLYQAVNIPHGKLLNENIPFNKEDKIYVHCQSGVRSSIAVGILESKGFENVVNIREGYQVFPESLK
>WP_115206028.1|WP_115206028.1 oleate hydratase 
MYYSYGNYEAFARPKKPENVENKSAYLIGSGLASLAAACFLIRDGQMEGSKIHILEELPKAGGSLDGENMPLKGYVVRGGREMENHFECLWDLFRSIPSLEIDHASVLDEFYWLNKEDPNYSRCRVIEKQGQRLVTDGDFTLTKTAIKEILDLCLTNEEDLDDVKITDVFSDDFFNSNFWIYWKTMFAFEPWHSAMEMRRYLMRFVHHIGGLADFSALKFTKYNQYESLVLPMVEYLKSHGVQFEYDVKVEDIKVDVTTSQKIAREILIDRNGNAESIKLTINDLVFVTNGSITESSTYGDNDTPAPPTDELGGSWTLWKNLARQSPEFGNPDKFCQNIPKKSWFVSVTSTTNNKDIIDTIESICKRDPLAGKTVTGGIITINDSAWQISFTINRQQQFKDQPKNEISTWIYALYSDVNGDYIKKPITECSGNEICQEWLYHLGVPTDKIEDLAKHASNTIPVYMPYITSYFMTRAIGDRPLVVPHQSQNLAFIGNFAETERDTVFTTEYSVRTAMEAVYQLLNIDRGIPEVINSTFDLRVLMDAVYELNDHQDLRDITKDSKMQKLALAGFLKKIKGTYIESLLKEHKLL
>WP_115206029.1|WP_115206029.1 PLP-dependent aminotransferase family protein 
MTKYKNIASDIRDKIIAGDWFYGMKIPSQRQLAIQYNVNRVTIIKSIELLEAEGFIYTKVGSGTYVNDYLNEAHITNKWSEMMLWSSRQRSQYTVQLINKIETDDSYIHISKGELGQPLMPHIQLKKAMSNTASHIEDLSFGYNNGYGYIKLRDIIVERMSKQGINVGRENVMITSGALHAIQLLSIGFLGQDAIIISNTPSYIHSTNVFEQLNFRHIDVPYNQINEINTIIDRFINFKNKAIYIEPRFNNPTGRSLTNEQKQNIITYSERHNIPIIEDDIFRDIFFSDPTPAIKTYDKLGKVIHISSFSKTIAPAIRIGWIVASEKIIEQLADVRMQIDYGSSILSQMVVYEMLKNKSYDKHLVKLRYVLKDKRDFMLNILNNLFKDIAHWEVPSGGYFVWLVFKIDIDIKYLFYELLSKEKILINPGYIYGSKEKSIRLSFAFESNENIKHALYKIYTYVKKV
>WP_115210733.1|WP_115210733.1 5-methylcytosine-specific restriction endonuclease system specificity protein McrC 
MINIKNIYYMLSYAFTVLNKKGYQKLATEQFENIFDLYSAILIKGISSQLNSGLHHEYIEQTDSLKVIRGKVDVKNSIQGLGVLSQRINCIYDEFSLNTYMNKILKTTMRCLIKTDISRKNKIKLRKLLVHFNNVDTLDYRNIQWYHSFDRNNQTYKMLISICYLIFQGVIQTESKGQNDLMVFVDEQQISRLYEKFILEYYKKEFPELVVTSSNIQWSLDNDDNVNMLPVMRSDIMLRFKDKCLIIDAKFYKNTLNNYYDTKKIHSTNLYQIFTYVKNQQLNLKKKAIQVSGMLLYAKTDENIVLNDKFHMSGSQIIIKTLDLNCDFTIIKKQLNGIVNDIFLLK
>WP_115210739.1|WP_115210739.1 ABC transporter ATP-binding protein 
MLTNINTSFSLNGTSIIVGLNGSGKTTLLNIITTLTKPDFGNVFINNNALGDPNYKKEIFFIPSDFFLPEYMTGEEYFLFVSSIYNQKFINDKNYFYILSELFDIYSFLRNTIETYSYGMKKKLQICIALTIKTNFLLADELTNGLDFEAKILLEHLIKEQEKTRKIILVSHSMDFISKFSDDIRILEKGKLSIYEGNISLLEKYLISKGDLCGKIKIIEQYNNS
>WP_115210746.1|WP_115210746.1 HTH-type transcriptional regulator SarS 
MKYNNHDKIRDFIIIEAYMFRFKKKVKPEVDMTIKEFILLTYLFHQQENTLPFKKIVSDLCYKQSDLVQHIKVLVKHSYISKVRSKIDERNTYISISEEQREKIAERVKLFDHIIKQFNLADQSESQMIPKDSKEFLNLMMYTMYFKNIIKKHLTLSFVEFTILAIITSQNKNIVLLKDLIETIHHKYPQTVRALNNLKKQGYLIKERSTEDERKILIHMNDAQQDHAEQLLAQVNQLLADKDHLHLVFE
>WP_115289051.1|WP_115289051.1 GNAT family N-acetyltransferase 
MEYKSYNKMSNNILSILLSEKNFDNKMVVSTGSYILSELPCIVAYKNNDIVGLLTYKVYDEYIEIISLDSFLENKGIGSHLLNYAEIIASDMSKRSISVITTNENIKALYFYQKNKYRITDVIFDAVTEARKIKPSIPEMGENGIVIRDEIVLRKCL
>WP_115289052.1|WP_115289052.1 MFS transporter 
MTDLLKIKNFRLFFLAEIISAFGVGISTVGANWYLIDKTNDSQLLGIMLALNVLSGFLASPIIGGLADKYNRRNIILITYLLQVILYLLIVIALLMIGFETYLVIGFAIVNGIGWTTYMATSRSLVKQILKPDQYTDANSLLEISLQTGMFIAGGLSGILYEINGFTLIIAMTIMMFLISIFMLFRLHVDKPTHSEEESTNSLLQEYLLGWKFLKDNMMIFIFGVISIIPMVFTMIFNISLPGYVYNVLKLSSVQFGFSDMLYGIGGLCAGLISAILSKKISTKALIFLLYFILVINSALFIWINSAFHLFIGSFILGYSISSIRIYMNTAIMNTVSDKYVGRSFTIWTSISLLLQSFIAPFLGRWINEINDKFGFYIILILSLLIFVTLLLVNKTDKIKYAHKEE
>WP_115289053.1|WP_115289053.1 LysR family transcriptional regulator 
MNLNILKSFLVTSETKNLTKASELLNYSQSTVSTHIEKLEKQLDVKLFYRKKYGMELTEEGLAYVKYAKVILDSNSEYEREIKGLYNKKVNISINMQESQYLYRYYNKISEWLAEHPYVNLKFKSAHSNFYIKEEIANFKSDITLITDEKIINSNLTAIPITEERLIFVTNKEMKDFKLNDIQNHTLLVTEKGCSYREQLEKILYKYSFSTKQIIEFLGIESLKKHLKNSDGIALLPEFIVADELENKSLFQIDVDVDIPNLETTLIINPESSKQVLESFVKDVFL
>WP_115289055.1|WP_115289055.1 PLP-dependent aminotransferase family protein 
MTKYKDIASDIRDKIIVGDWFYGMKIPSQRQLAIQYNVNRVTIIKSIELLESEGFIYTKVGSGTYVNDYLNEAHITNKWSEMMLWSSRQRSQYTVQLINKIETDDSYIHISKGELGQPLMPHIQLKKAMSNTASQIEDLSFGYNNGYGYIKLRDIIVERMSKQGINVGRENVMITSGALHAIQLLSIGFLGQDAIIISNTPSYIHSTNVFEQLNFRHIDVPYNQINEINTIIDRFINFKNKAIYIEPRFNNPTGCSLTNEQKQNIITYSERHNIPIIEDDIFRDIFFSDPTPAIKTFDKLGKVIHISSFSKTIAPAIRIGWIVVSEKIIEQLADVRMQIDYGSSILSQMVVYEMLKNKSYDKHLVKLRYVLKDKRDFMLNILNNLFKDIAHWEVPSGGYFVWLVFKIDIDIKYLFYELLSKEKILINPGYIYGSKEKSIRLSFAFESNENIKHALYKIYTYVKKV
>WP_115289056.1|WP_115289056.1 DUF1648 domain-containing protein 
MSKIRSFTILSLLIYLAMMCYTVVTYSKLPTKVPIHYNLAGDADNFADKWVLLLINSAFIVIWLIFFIAGRYYERFAKWSHYNHTPREIRAIKLFLSTLNLEIMSYMSIFSVLEIWQIQHHHQFNLLWFNMIFIIIIGLTLVIFCLLPTIHKMRDSQ
>WP_115289059.1|WP_115289059.1 staphyloferrin B ABC transporter substrate-binding protein SirA 
MNKVIKMLVVTLAFLLVLAGCSGNSNKQSSDNKDKETTSIKHAMGTTEIKGKPKRVVTLYQGATDVAVSLGVKPVGAVESWTQKPKFEYIKNDLKDTKIVGQEPAPNLEEISKLKPDLIVASKVRNEKVYDQLSKIAPTVSTDTVFKFKDTTKLMGKALGKEKEAEDLLKKYDDKVAAFQKDAKAKYKDAWPLKASVVNFRADHTRIYAGGYAGEILNDLGFKRNKDLQKQVDNGKDIIQLTSKESIPLMNADHIFVVKSDPNAKDAALVKKTESEWTSSKEWKNLNAVKNNQVSDDLDEITWNLAGGYKSSLKLIDDLYEKLNIEKQSK
>WP_115289885.1|WP_115289885.1 oleate hydratase 
MYYSYGNYEAFARPKKPENVENKSAYLIGSGLASLAAACFLIRDGQMEGSKIHILEELPKAGGSLDGENMPLKGYVVRGGREMENHFECLWDLFRSIPSLEIDHASVLDEFYWLNKEDPNYSRCRVIEKQGQRLVTDGDFTLTKTAIKEILDLCLTNEEDLDDVKITDVFSDDFFNSNFWIYWKTMFAFEPWHSAMEMRRYLMRFVHHIGGLADFSALKFTKYNQYESLVLPMVEYLKSHGVQFEYDVKVEDIKVDVTTSQKIAREILIDRNGNAESIKLTINDLVFVTNGSITESSTYGDNDTPAPPTDELGGSWTLWKNLARQSPEFGNPDKFCQNIPKKSWFVSATSTTNNKDIIDTIESICKRDPLAGKTVTGGIITINDSAWQISFTINRQQQFKDQPKNEISTWIYALYSDVNGDYIKKPITECSGNEICQEWLYHLGVPTDKIEDLAKHASNTIPVYMPYITSYFMTRAIGDRPLVVPHQSQNLAFIGNFAETERDTVFTTEYSVRTAMEAVYQLLNIDRGIPEVINSTFDLRVLMDAVYELNDHQDLREITKDSKMQKLALAGFLKKIKGTYIESLLKEHKLL
>WP_115305001.1|WP_115305001.1 staphyloferrin B ABC transporter permease subunit SirB 
MLLKPKYQIVIAGLCLAIVAILSLMIGNTLVSPGTVIQALFNFDSENDLHDVVTGARASRTIIALLTGAALAVSGLLMQALTRNPIASPGLFGVNAGAVFFVIFSITFIQIQSFKMIVVIAFLGAIVVTVLVVALGMFRQTLFSPHRVILAGAAIAMLFTAFTQGILIMNETDLQGLLFWLSGSVSLRNIWDIPWIIPLVLILILIAFSMAAHINILMTSDDIATGLGQNIKLIKWMIIMLISMLAGISVAVAGSIVFVGLIVPNISKRLLPPNYKYLIPFTALAGAILMIISDIVARIIIKPLELPIGVITAVIGAIVLIYIMKKGRQRL
>WP_115390685.1|WP_115390685.1 DUF6007 family protein 
MEDLKHSLKGLGWYDLFFIVPMFLLFVYLPNYNFTTIFINIVIIIFFSIGLILTTHIIIDNIKNNSK
>WP_115390686.1|WP_115390686.1 MFS transporter 
MTDLLKIKNFRLFFLAEIISAFGVGISTVGANWYLIDKTNDSQLLGVMLALNVLSGFLASPIIGGLADKYNRRNIILITYLLQVILYLLIVIALLMIGFETYLVIGFAIVNGIGWTTYMATSRSLVKQILKPDQYTDANSLLEISLQTGMFIAGGLSGILYEINGFTLIIAMTIMMFLISIFMLFRLHVDKPTHSEEESTNSLLQEYLLGWKFLKDNMMIFIFGVISIIPMVFTMIFNISLPGYVYNVLKLSSVQFGFSDMLYGIGGLCAGLISAILSKKISTKALIFLLYFILVINSALFIWINSAFYLFIGSFILGYSISSIRIYMNTAIMNTVSDKYVGRSFTIWTSISLLLQSFIAPFLGRWINEINDKFGFYIILILSLLIFVTLLLVNKTDKIKYAHKEE
>WP_115390687.1|WP_115390687.1 flavodoxin family protein 
MITCLFGSSRKDGNSAIAVENLLKNLNVNFVNLYQSNIEKVTDNRHSKGANFHNDDYEQILIKVLESDIIIFSTPLYWYSMSASLKLFIDRWTESLRDTQIDNFKEIMSQKKYLILIIGGDNPHTKAQPLVNQFKLIFEFMNITNYRFLIGEGNKPFDILNDSQFIEELANINLALKKDDIYD
>WP_115390688.1|WP_115390688.1 LysR family transcriptional regulator 
MNLNILKSFLVTSETKNLTKASELLNYSQSTVSTHIEKLEKQLDVKLFYRKKYGMELTEEGLAYVKYAKVILDSNSEYEREIKGLYNKKVNISINMQESQYLYRYYNKISEWLAEHPYVNLKFKSAHSNFYIKEEIANFKSDISLITDEKIINSNLTAIPITEERLIFVTNKEMEDFKLNDIQNHTLLVTEKGCSYREQLEKILYKYSFSTKQMVEFLGIESLKKHLKNSDGIALLPEFIVADELENKSLFQIDVDVDIPNLETTLIINPESSKQVLESFVKEVFL
>WP_115390689.1|WP_115390689.1 DUF4865 family protein 
MHAMQYHVKLPSDYNMEIIRDRVRLNGYKTDGFKNLIIKAYLISQTTTNCITNTYSPLYLWRSSEGMTEFIFNGFYDNVISSFGWQNINIGVIYSMNITDSVKHSLFALEEYVDIFPTLSLKEIEIKKLFRIFDNAVAEIIIYNPDKWKFVKYSFIENLPKSLNPNIKIYDVLYISQ
>WP_115390690.1|WP_115390690.1 LysR family transcriptional regulator 
MIKLNFNDLEIFITVCEEASINKAAIKLRYAQSNISQRISKLENELGVVLLFRNQKGAKATKAGEEFLAYSKKVLRDTETIKNKMKNNTMSILCSELLFNYLSESEEFMMSNNSINFISSGNIRKAIEKNNYDKVISFIKINDSNYRLNNVDTMKVTLYSNGSNYTKETLLINKDEFCPLRKLILNNKLDSQRVMEVDSLAAIINLVELGKGMTLLPMAFENKSDIVQESSEIFDVSYYTYNNILHK
>WP_115390691.1|WP_115390691.1 hypothetical protein 
MKKFNNWILNAISGSQTDKNGTTEELKGAKFIILYAYSMLVLLALVISNIFIHILEPKLSITTQIIIVLILIESLIGLRFMKGYDVRRGKDKENKKNSKDFVKLKSILVAILFTSLVLTAGTVADIYGFTDLGNTRSDLIVWSIGGIIFGLVCYTMEDKK
>WP_115390692.1|WP_115390692.1 phosphatidylinositol-specific phospholipase C 
MKKCIKTLFLSIILVVMSGLYHSAHASNSLSKSPENWMSKLDESKHLTEINMPGSHDSGSFTLTDPVKSVWAKTQDKDYLTQMKSGVRFFDIRGRASADNMISVHHGMVYLHHELGKFLDDAKYYLSAYPNETIVMSMKKDYDSDSKVTKTFEEIFRESYFNNPQYQNLFYTGSNANPTLKETKGKIVLFNRMGGTYIKSGYGADTSGIQWADNATFETKINNGNLNLQVQDEYKDYYDKKVEAVKNLLAKAKTDSNKDNVYVNFLSVASGGSAFNSTYNYASHINPEIAKTIKANGKARTGWLIVDYAGYPWSGYDDIVSEIIDSNK
>WP_115390693.1|WP_115390693.1 tandem-type lipoprotein 
MMKRLNKLVIGISLLFLVISITAGCGMGKEAEIKKSFEKTLSMYPIKNLEDLYDKEGYRDNQFDKKDKGTWIIGSEMATQNKGEALKVKGMVLYMNRNTRSAKGFYYVNAIKKDEDGRPQDNQIEYPVKMVDNKIIPTKDIKDEKIKKEIENFKFFAQYGNFKDLSKYQDGDISYNPEVPSYSAKYQLTNDDYNVKQLRKRYDIPTNKAPKLLLKGTGNLKGSSVGYKKIEFTFVEKKGENTYFTANLHFKPSKDE
>WP_115390694.1|WP_115390694.1 M20 family metallopeptidase 
MNQQLIEALKSKEDKMIEIRRYLHQHPELSFHEDETAKYIAEFYKGKDVEVETNVGPRGIKVTIDSGKPGKTLAIRADFDALPITEDTGLSFASQNKGVMHACGHDAHTAYMLVLAETLAEMKDSFTGKVVVIHQPAEEVPPGGAKAMIENGVLDGVDHVLGVHVMSTMKTGKVYYRPGYVQTGRAFFKLKVQGKGGHGSSPHMANDAIVAGSYFVTALQTVVSRRLSPFETGVVTIGSFDGKGQFNVIKDVVEIEGDVRGLTDATKATIEKEIKRLSKGLEALYGVTCTLEYNDDYPALYNNPEFTEYVAKTLKEADLEFGVEICEPQPPSEDFAYYAKERPSAFIYTGAAVEDGEIYPHHHPKFNISEKSLLISAEAVGTVVLDYLKGDN
>WP_115390695.1|WP_115390695.1 multidrug efflux MFS transporter NorC 
MNETYRGGNKLILGIVLGVITFWLFAQSLVNVVPNLQQSFGADMGTISIAVSLTALFSGMFVVGAGGLADKIGRVKMTNIGLLLSIIGSALIIITNLPALLILGRIIQGVSAACIMPSTLAIMKTYYEGAERQRALSYWSIGSWGGSGICSLFGGAVATTMGWRCIFIFSIIVAVLSMLLIKGTPETKSEVTNTHKFDVAGLIVLVVMLLSLNVVITKGAALGYTSLWFFGLIAIVIVAFFIFLNVEKKVDNPLIDFKLFENKPYTGATISNFLLNGVAGTLIVANTFVQQGLGYTALQAGYLSITYLIMVLLMIRVGEKLLQKMGSKRPMLLGTFIVIIGIALISLVFLPGIFYVISCVVGYLCFGLGLGIYATPSTDTAISNAPLDKVGVASGIYKMASSLGGAFGVAISGAVYAGAVAATSIHTGAMIALWVNVLMGIMAFIAILFAIPNDDKRVKDAK
>WP_115390696.1|WP_115390696.1 staphylococcal protein A 
MKKKNIYSIRKLGVGIASVTLGTLLISGGVTPAANAAQHDEAQQNAFYQVLNMPNLNADQRNGFIQSLKDDPSQSANVLGEAQKLNDSQAPKADAQQNNFNKDQQSAFYEILNMPNLNEEQRNGFIQSLKDDPSQSTNVLGEAKKLNESQAPKADNNFNKEQQNAFYEILNMPNLNEEQRNGFIQSLKDDPSQSANLLAEAKKLNESQAPKADNKFNKEQQNAFYEILHLPNLTEEQRNGFIQSLKDDPSQSANLLAEAKKLNDAQAPKADNKFNKEQQNAFYEILHLPNLTEEQRNGFIQSLKDDPSVSKEILAEAKKLNDAQAPKEEDNKPGKEDGNKPGKEDGNKPGKEDGNKPGKEDGNKPGKEDNKKPGKEDGNGVHVVKPGDTVNDIAKANGTTADKIAADNKLADKNMIKPGQELVVDKKQPANHADANKAQALPETGEENPFIGTTVFGGLSLALGAALLAGRRREL
>WP_115390697.1|WP_115390697.1 staphyloferrin B ABC transporter permease subunit SirC 
MTEKINKKDNYHLIFALIFLAIVSVVSMMIGSSFIPLQRVLMYFINPNDSIDQFTLEVLRLPRITLAILAGAALGMSGLMLQNVLKNPIASPDIIGITGGASLSAVVFIAFFSHLTIHLLPLFAVIGGAVAMVILLVFQTKGHIRPTTLIIIGISMQTLFIALVQGLLITTKQLSAAKAYTWLVGSLYGATFKDTFILGMVIVAVVPLLFLVIPKMKISILDDPVAIGLGLHVQRMKLIQLITSTILVSMAISLVGNIGFVGLIAPHIAKTIVRGSYAKKLLMSAMIGAISIVIADLIGRTLFLPKEVPAGVFIAAFGAPFFIYLLLTVKKL
>WP_115390698.1|WP_115390698.1 staphyloferrin B ABC transporter permease subunit SirB 
MLLKPKYQIVIAGLCLAIVAILSLMIGNTLVSPGTVIQALFNFDSENDLHDVVTGARASRTIIALLTGAALAVSGLLMQALTRNPIASPGLFGVNAGAVFFVIFSITFIQIQSFKMIVVIAFLGAIVVTVLVVALGMFRQTLFSPHRVILAGAAIAMLFTAFTQGILIMNETDLQGLLFWLSGSVSLRNIWDVPWIIPLVLILILIAFSMAAHINILMTSDDIATGLGQNIKLIKWMIIMLISMLAGISVAVAGSIVFVGLIVPNISKRLLPPNYKYLIPFTALTGAILMIISDIVARIIIKPLELPIGVVTAVIGAIVLIYLMKKGRQRL
>WP_115390699.1|WP_115390699.1 N-
MNREMLYLNRSDIEQAGGNHSQVYVDALTEALTAHAHNDFVQPLKPYLRQDSENGHIADRIIAMPSHIGGEHAISGIKWIGSKHDNPSKRNMERASGVIILNDSETNYPIAVMEASLISSMRTAAVSVIAAKHLAKKGFKDLTIIGCGLIGDKQLQSMLEQFDHIERVFVYDQFSEACARFVDRWQQQRPEINFIATENAKEAVSNGEVVITCTVTDQPYIEYDWLQKGAFISNISIMDVHKEVFIKADKVVVDDWSQCNREKKTINQLVLEGKFSKEALHAELGQLVTGDIPGREDDDEIILLNPMGMAIEDISSAYFIYQLAQQQNIGTTLNLY
>WP_115390700.1|WP_115390700.1 staphyloferrin B biosynthesis protein SbnC 
MQNHTAVNTAQTIILRDLVDALLFEDIAGIVSNSEITKENGQTILIYKRETQQIKIPVYFSALNMFRYESSQPITIEGRASKQPLTAAEFWQTIVKMNRDLSHEWEVARVEEGLTTAATQLTKQLSELDLASHPFVMSEQFASLKDRPFHPLAKEKRGLREADYQVYQAELNQSFPLMVAAVKKTHMIHGDTANIDELENLTAPIKEQATDMLHDQGLSIDDYVLFPVHPWQYQHILPNVFAKEISEKLVVLLPLKFGDYLSSSSMRSLIDIGAPYNHVKVPFAMQSLGALRLTPTRYMKNGEQAEKLLRQLIEKDETLAKYVMVCDETAWWSYMGQDNDIFKDQLGHLTVQLRKYPEVLAKNETQQLVSMAALAANDRTLYQMICGKDNISKNDVMTLFEDIAQVFLKVTLSFMQYGALPELHGQNILLSFEDGRVQKCVLRDHDTVRIYKPWLTAHQLSLPKYVVREDTPNTLINEDLETFFAYFQTLAVSVNLYAIIDAIQDLFGVSEHELMSLLKQILKNEVATISWVITDQLAVRHILFDKQTWPFKQILLPLLYQHDSGGGSMPSGLTTVPNPMVTYD
>WP_115390701.1|WP_115390701.1 staphyloferrin B export MFS transporter 
MINQSIWRSNFRILWLSQFIAIAGLTVLVPLLPIYMASLQNLSVVEIQLWSGIAIAAPAVTTMIASPIWGKLGDKISRKWMVLRALLGLAVCLFLMALCTTPLQFVLVRLLQGLFGGVVDASSAFASAEAPAEDRGKVLGRLQSSVSAGSLVGPLIGGVTASILGFSALLMSIAVITFIVCIFGALKLIETTHMPKSQTPNTNKGIRRSFQCLLCTQQTCRFIIVGVLANFAMYGMLTALSPLASSVNHTAIDDRSVIGFLQSAFWTASILSAPLWGRFNDKSYVKSVYIFATIACGCSAILQGLATNIEFLMAARILQGLTYSALIQSVMFVVVNACHQQLKGTFVGTTNSMLVIGQIIGSLSGAAITSYTTPATTFIVMGIVFAVSSLFLICSTITNQINDHTLMKLWELKQKSAK
>WP_115391173.1|WP_115391173.1 hypothetical protein 
MFEEYKKIDDLENAYEIELKRIDREIQNLNDLKYHLRRENEQSYDAFLYLKNKMNYSEESNAKVRRLVEEFDYEADSYIRQKELKLEDYKEEIRREYIQQSEKIMEAK
>WP_115391175.1|WP_115391175.1 Na/Pi cotransporter family protein 
MSVTEVIFSFLGGLGIFLYGLKIMGDGLQASAGDRLRDILNKFTSNPVLGFIAGIVVTILIQSSSGTTVITIGLVTAGFMTLKQAIGVIMGANIGTTVTAFIIGIDLGEYAMPILALGAFLIFFFKRSKINNIGRILFGFGSLFFGLEFMGDAVKPLASLDGFKQLMLDMSTNPILAVIVGAGLTALVQSSSATIGILQEFYQQDLISLNAAIPVLLGDNIGTTITAILASLAGSIAAKRAALVHVIFNLIGVIIFTIFLPVVIHLISLLQDVWHLKPAMTIAVSHGIFNITNTLIQLPFVAGLAWVVTKLVPGKDIADDYKPQHLNKDLVYHAPGVALQETQKELQNVGQIVLSMFEDIREITKDDKKLIKKLEQKHQAVETINDSIRNYLVRISTKAITKADVERLAVMFDVNRSILKVAELTEEYVAQLKRQHDEDIRITEDAQRGMDKLFNHVAESFDKAIDMLDVYDKTKKDEIVERSRESFNIEHKLRKGHIKRLNRGECTTKGGLLYIDMIGVLERIGYHSRNVSEALVGLNDDVPTDEEIATTEI
>WP_117197262.1|WP_117197262.1 staphyloferrin B ABC transporter substrate-binding protein SirA 
MNKVIKMLVVTLAFLLVLAGCSGNSNKQSSDNKDKETTSIKHAMGTTEIKGKPKRVVTLYQGATDVAVSLGVKPVGAVESWTQKPKFEYIKNDLKDTKIVGQEPAPNLEEISKLKPDLIVASKVRNEKVYDQLSKIAPTVSTDTVFKFKDTTKLMGKALGKEKEAEDLLKKYDDKVAAFQKDAKAKYKDAWPLKASVVNFRADHTRIYAGGYAGEILNDLGFKRNKDLQKQVDNGKDIIQLTSKESIPLMNADHIFVVKSDPNAKDATLVKKTESEWTSSKEWKNLDAVKNNQVSDDLDEITWNLAGGYKSSLKLIDDLYEKLNIEKQSK
>WP_117197263.1|WP_117197263.1 staphyloferrin B ABC transporter permease subunit SirC 
MTEKINKKDNYHLIFALIFLAIVSVVSMMIGSSFIPLQRVLMYFINPNDSIDQFTLEVLRLPRITLAILAGAALGMSGLMLQNVLKNPIASPDIIGITGGASLSAVVFIAFFSHLTIHLLPLFAVLGGAVAMMILLVFQTKGQIRPTTLIIIGISMQTLFIALVQGLLITTKQLSAAKAYTWLVGSLYGATFKDTIILGMVILAVVPLLFLVIPKMKISILDDHVAIGLGLHVQRMKLIQLITSTILVSMAISLVGNIGFVGLIAPHIAKTIVRGSYAKKLLMSAMIGAISIVIADLIGRTLFLPKEVPAGVFIAAFGAPFFIYLLLTVKKL
>WP_117197264.1|WP_117197264.1 LysR family transcriptional regulator 
MNLNILKSFLVTSETKNLTKASELLNYSQSTVSTHIEKLEKQLDVKLFYRKKYGMELTEEGLAYVKYAKVILDSNSEYEREIKGLYNKKVNISINMQESQYLYRYYNKISEWLAEHPYVNLKFKSAHSNFYIKEEIANFKSDISLITDEKIINSNLTAIPITEERLIFVTNKEMKDFKLNDIQNHTLLVTEKGGSYREQLEKILYKYSFSTKQMVEFLGIESLKKHLKNSDGIALLPEFIVADELENKSLFQIDVDVDIPNLETTLIINPESSKQVLESFVKDVFL
>WP_117197268.1|WP_117197268.1 oleate hydratase 
MYYSYGNYEAFARPKKPENVENKSAYLIGSGLASLAAACFLIRDGQMEGSKIHILEELPKAGGSLDGENMPLKGYVVRGGREMENHFECLWDLFRSIPSLEIDHASVLDEFYWLNKEDPNYSRCRVIEKQGQRLVTDGDFTLTKTAIKEILDLCLTNEEDLDDVKITDVFSDDFFNSNFWIYWKTMFAFEPWHSAMEMRRYLMRFVHHIGGLADFSALKFTKYNQYESLVLPMVEYLKSHGVQFEYYVKVEDIKVDVTTSQKIAREILIDRNGNAESIKLTINDLVFVTNGSITESSTYGDNDTPAPPTDELGGSWTLWKNLARQSPEFGNPDKFCQNIPKKSWFVSATSTTNNKDIIDTIESICKRDPLAGKTVTGGIITINDSAWQISFTINRQQQFKDQPKNEISTWIYALYSDVNGDYIKKPITECSGNEICQEWLYHLGVPTDKIEDLAKHASNTIPVYMPYITSYFMTRAIGDRPLVVPHQSQNLAFIGNFAETERDTVFTTEYSVRTAMEAVYQLLNIDRGIPEVINSTFDLRVLMDAVYELNDHQDLRDITKDSKMQKLALAGFLKKIKGTYIESLLKEHKLL
>WP_117207110.1|WP_117207110.1 MFS transporter 
MTDLLKIKNFRLFFLAEIISAFGVGISTVGANWYLIDKTNDSQLLGIMLALNVLSGFLASPIIGGLADKYNRRNIILITYLLQVILYLLIVIALLMIGFETYLVIGFAIVNGIGWTTYMATSRSLVKQILKPDQYTDANSLLEISLQTGMFIAGGLSGILYEINGFTLIIAMTIMMFLISIFMLFRLHVDKPTHSEEESTNSLLQEYLLGWKFLKDNMMIFIFGVISIIPMVFTMIFNISLPGYVYNVLKLSSVQFGFSDMLYGIGGLCAGLILAILSKKISTKALIFLLYFILVINSALFIWINSAFYLFIGSFILGYSISSIRIYMNTAIMNTVSDKYVGRSFTIWTSISLLLQSFIAPFLGRWINEINDKFGFYIILILSLLIFVTLLLVNKTDKIKYAHKEE
>WP_117220371.1|WP_117220371.1 staphylococcal protein A 
MKKKNIYSIRKLGVGIASVTLGTLLISGGVTPAANAAQHDEAQQNAFYQVLNMPNLNADQRNGFIQSLKDDPSQSANVLGEAKKLNESQAPKADNNFNKEQQNAFYEILNMPNLNEEQRNGFIQSLKDDPSQSANLLSEAKKLNESQAPKADNKFNKEQQNAFYEILHLPNLNEEQRNGFIQSLKDDPSQSANLLAEAKKLNDAQAPKADNKFNKEQQNAFYEILHLPNLTEEQRNGFIQSLKDDPSVSKEILAEAKKLNDAQAPKEEDNNKPGKEDNKPGKEDNNKPGKEDNNKPGKEDGNKPGKEDGNKPSKEDGNKPGKEDGNGVHVVKPGDTVNDIAKANGTTADKIAADNKLADKNMIKPGQELVVDKKQPANHADANKAQALPETGEENPFIGTTVFGGLSLALGAALLAGRRREL
>WP_117220586.1|WP_117220586.1 Na/Pi cotransporter family protein 
MSVTEVIFSFLGGLGIFLYGLKIMGDGLQASAGDRLRDILNKFKSNPVLGVIAGIVVTILIQSSSGTTVITIGLVTAGFMTLKQAIGVIMGANIGTTVTAFIIGIDLGEYAMPILALGAFLIFFFKRSKINNIGRILFGFGSLFFGLEFMGDAVKPLASLDGFKQLMLDMSSNPILAVIVGAGLTALVQSSSATIGILQEFYQQDLISLNAAIPVLLGDNIGTTITAILASLAGSIAAKRAALVHVIFNLIGVIIFTIFLPVVIHLISLLQDVWHLKPAMTIAVSHGIFNITNTLIQLPFVAGLAWIVTKLVPGKDIADDYKPQHLNKDLVYHAPGVALQETQKELQNVGQIVLTMFEDIREITKDDKKLIKKLEQKHQAVETINDSIRNYLVRISTKAITKADVERLAVMFDVNRSILKVAELTEEYVAQLKRQHDEDIRITEDAQRGMDKLFNHVAESFDKAIDMLDVYDKTKKDEIVERSRESFNIEHKLRKGHIKRLNRGECTTKGGLLYIDMIGVLERIGYHSRNVSEALVGLNDDVPTDEEIATTEI
>WP_117220654.1|WP_117220654.1 tandem-type lipoprotein 
MMKRLNKLVLGISLLFLIISITAGCGMGKEAEIKKSFEKTLSMYPIKNLEDLYDKEGYRDDQFDKNDKGTWIVNSEMATQNKGEALKIKGMVLYMNRNTKTTKGYYYVNAIKNDKDGRPQENEKRYPVKMVDNKIIPTKEIKDKNIKKEIENFKFFVQYGNFKDLSKYKDGDISYNPEVPSYSAKYQVTNDDYNVKQLRKRYDIPTSKAPKLLLKGSGNLKGSSVGYKNIEFTFVEEKGKNIYFSDSLDYKKSGEV
>WP_117220664.1|WP_117220664.1 tandem-type lipoprotein 
MIKRVNKLVLGISFLLLIISIVAGCGTGKEAEIKKSFEKTLSMYPIKNLEDLYDKEGYRDDEFDKNDKGTWIVRSSMSIQSNGKDMNIKGMVLYMNRNTRTTNGYYYVDVIEREDKGIHRDNEKRYPVKMVDNKIIPTKDIKDEKIKKEIENFKFFAQYGNFKNLKNYKDGDISYNPEVPSYSAKYQLTNDDYNVKQLRKRYNIPTNKAPKLLLKGTGNLKGSSIGYKKIEFTFVEKKGENIYFSDGLHFNPSEDK
>WP_117221007.1|WP_117221007.1 staphylococcal protein A 
MKKKNIYSIRKLGVGIASVTLGTLLISGGVTPAANAAQHDEAQQNAFYQVLNMPNLNADQRNGFIQSLKDDPSQSANVLGEAQKLNASQAPKADAQQNNFNKDQQSAFYEILNMPNLNEAQRNGFIQSLKEDPSQSTNVLGEAKKLNESQAPKADNNFNKEQQNAFYEILNMPNLNEEQRNGFIQSLKDDPSQSANLLSEAKKLNESQAPKADNKFNKEQQNAFYEILHLPNLNEEQRNGFIQSLKDDPSQSANLLAEAKKLNDAQAPKADNKFNKEQQNAFYEILHLPNLTEEQRNGFIQSLKDDPSVSKEILAEAKKLNDAQAPKEEDNNKPGKEDNNKPGKEDNNKPGKEDNNKPGKEDNNKPGKEDGNKPGKEDGNKPGKEDGNGVHVVKPGDTVNDIAKANGTTADKIAADNKLADKNMIKPGQELVVDKKQPANHADANKAQALPETGEENPFIGTTVFGGLSLALGAALLAGRRREL
>WP_117221008.1|WP_117221008.1 phosphatidylinositol-specific phospholipase C 
MKKCIKTLFLSIILVVMSGWYHSAHASDSLSKSPENWMSKLDDGKHLTEINIPGSHDSGSFTLKDPVKSVWAKTQDKDYLTQMKSGVRFFDIRGRASADNMISVHHGMVYLHHELGKFLDDAKYYLSAYPNETIVMYMKKDYDSDSKVTKTFEEIFREYYYNNPQYQNLFYTGSNANPTLKETKGKIVLFNRMGGTYIKSGYGADTSGIQWADNATFETKINNGSLNLKVQDEYKDYYDKKVEAVKNLLAKAKTDSNKDNVYVNFLSVASGGSAFNSTYNYASHINPEIAKTIKANGKARTGWLIVDYAGYTWPGYDDIVSEIIDSNK
>WP_117221063.1|WP_117221063.1 oleate hydratase 
MYYSYGNYEAFARPKKPENVENKSAYLIGSGLASLAAACFLIRDGQMEGSKIHILEELPKAGGSLDGENMPLKGYVVRGGREMENHFECLWDLFRSIPSLEIDNASVLDEFYWLNKEDPNYSRCRVIEKQGQRLVTDGDFTLTKTAIKEILDLCLTNEEDLDDVKITDVFSDDFFNSNFWIYWKTMFAFEPWHSAMEMRRYLMRFVHHIGGLADFSALKFTKYNQYESLVLPMVEYLKSHGVQFEYDVKVEDIKVDVTTSQKIAREILIDRNGNAESIKLTVDDLVFVTNGSITESSTYGDNDTPAPPTDELGGSWTLWKNLARQSPEFGNPDKFCQNIPKKSWFVSATSTTNNKDIIDTIESICKRDPLAGKTVTGGIITINDSAWQISFTINRQQQFKDQPENEISTWIYALYSDVNGDYIKKPITECSGNEICQEWLYHLGVSTDKIEDLAKHASNTIPVYMPYITSYFMTRAIGDRPLVVPHQSQNLAFIGNFAETERDTVFTTEYSVRTAMEAVYQLLNIDRGIPKVINSTFDLRVLMDAVYELNDHQDLREITKDSKMQKLALAGFLKKIKGTYIESLLKEHKLL
>WP_117225667.1|WP_117225667.1 staphylococcal protein A 
MKKKNIYSIRKLGVGIASVTLGTLLISGGVTPAANAAQHDEAQQNAFYQVLNMPNLNADQRNGFIQSLKDDPSQSANVLGEAKKLNESQAPKADNNFNKEQQNAFYEILNMPNLNEEQRNGFIQSLKDDPSQSANLLSEAKKLNESQAPKADNKFNKEQQNAFYEILHLPNLNEEQRNGFIQSLKDDPSQSANLLAEAKKLNDAQAPKADNKFNKEQQNAFYEILHLPNLTEEQRNGFIQSLKDDPSVSKEILAEAKKLNDAQAPKEEDNNKPGKEDNNKPGKEDGNKPGKEDGNKPGKEDGNKPSKEDGNKPGKEDGNGVHVVKPGDTVNDIAKANGTTADKIAADNKLADKNMIKPGQELVVDKKQPANHADANKAQALPETGEENPFIGTTVFGGLSLALGAALLAGRRREL
>WP_117433732.1|WP_117433732.1 LysR family transcriptional regulator 
MNLNILKSFLVTSETKNLTKASELLNYSQSTVSTHIEKLERQLDVKLFYRKKYGMELTEEGLAYVKYAKVILDSNSEYEREIKGLYNKKVNISINMQESQYLYRYYNKISEWLAEHPYVNLKFKSAHSNFYIKEEIANFKSDISLITDEKIINSNLTAIPITEERLIFVTNKEMKDFKLNDIQNHTLLVTEKGCSYREQLEKILYKYSFSTKQMIEFLGIESLKKHLKNSDGIALLPEFIVIDELQNKSLFQIDVDVDIPNLETTLIINPESSKQVLESFVKDVFL
>WP_117433733.1|WP_117433733.1 oleate hydratase 
MYYSYGNYEAFARPKKPENVENKSAYLIGSGLASLAAACFLIRDDQMEGSKIHILEELPKAGGSLDGENMPLKGYVVRGGREMENHFECLWDLFRSIPSLEIDNASVLDEFYWLNKEDPNYSRCRVIEKQGQRLVTDGDFTLTKTAIKEILDLCLTNEEDLDDVKITDVFSDDFFNSNFWIYWKTMFAFEPWHSAMEMRRYLMRFVHHIGGLADFSALKFTKYNQYESLVLPMVEYLKSHGVQFEYDVKVEDIKVDVTTSQKIAREILIHRHGKAESIKLTVDDLVFVTNGSITESSTYGDNDTPAPPTDELGGSWTLWKNLARQSPEFGNPDKFCQNIPQKSWFVSATSTTNNKDIIDTIESICKRDPLAGKTVTGGIITINDSAWQISFTINRQQQFKDQPKNEISTWIYALYSDVNGDYIKKPITECSGNEICQEWLYHLGVPTDKIEDLAKHASNTIPVYMPYITSYFMTRAIGDRPLVVPHQSQNLAFIGNFAETERDTVFTTEYSVRTAMEAVYQLLNIDRGIPEVINSTFDLRVLMDAVYELNDHQDLREITKDSKIQKLALAGFLKKVKGTYIETLLKEHKLL
>WP_117433734.1|WP_117433734.1 staphylococcal protein A 
MKKKNIYSIRKLGVGIASVTLGTLLISGGVTPDANAAQHDEAQQNAFYQVLNMPNLNADQRNGFIQSLKDDPSQSANVLGEAQKLNDSQAPKADAQQNNFNKDQQSAFYEILNMPNLNEAQRNGFIQSLKDDPSQSTNVLGEAKKLNESQAPKADNNFNKEQQNAFYEILNMPNLNEEQRNGFIQSLKDDPSQSANLLSEAKKLNESQAPKADNKFNKEQQNAFYEILHLPNLNEEQRNGFIQSLKDDPSQSANLLAEAKKLNDAQAPKADNKFNKEQQNAFYEILHLPNLTEEQRNGFIQSLKDDPSVSKEILAEAKKLNDAQAPKEEDNKKPGKEDGNKPGKEDGNKPGKEDNNKPGKEDGNKPGKEDNNKPGKEDGNKPGKEDGNKPGKEDGNKPGKEDGNKPGKEDGNGVHVVKPGDTVNDIAKANGTTADKIAADNKLADKNMIKPGQELVVDKKQPANHADANKAQALPETGEENPFIGTTVFGGLSLALGAALLAGRRREL
>WP_120672812.1|WP_120672812.1 staphylococcal protein A 
MKKKNIYSIRKLGVGIASVTLGTLLISGGVTPAANAAQHDEAQQNAFYQVLNMPNLNADQRNGFIQSLKDDPSQSANVLGEAKKLNDSQAPKADAQQNNFNKDQQSAFYEILNMPNLNEEQRNGFIQSLKDDPSQSTNVLGEAKKLNESQAPKADNNFNKEQQNAFYEILNMPNLNEEQRNGFIQSLKDDPSQSANLLAEAKKLNESQAPKADNKFNKEQQNAFYEILHLPNLNEEQRNGFIQSLKDDPSQSANLLAEAKKLNDAQAPKADNKFNKEQQNAFYEILHLPNLTEEQRNGFIQSLKDDPSVSKEILAEAKKLNDAQAPKEEDNNKPGKEDSNKPGKEDGNKPGKEDGNKPGKEDGNKPGKEDGNGVHVVKPGDTVNDIAKANGTTADKIAADNKLADKNMIKPGQELVVDKKQPANHADANKAQALPETGEENPFIGTTVFGGLSLALGAALLAGRRREL
>WP_123096928.1|WP_123096928.1 staphylococcal enterotoxin type Z 
MRKVLILITLLFGYSCNLLLEAKAETQNDPNISELNKASQYTGSWHNIWYLYNSDPVNAKKIKLSDKFLSHDFIVPINSPGHYDYVKTELKDSTMASSFDGKEVDIFGVNYFHQCYFSNENIQCDSNQGAGSKKTCMYGGITLNENNTNNRIQPIVVKVYENDSVTLSFDINIDKETVTIQELDYKVRNKLISKINLYHLGGTSYETGYIKFIENANRYYWYDMMPDPSFTQSKYLMIYRGNETVESAKTEIEVHLTKK
>WP_123096946.1|WP_123096946.1 tandem-type lipoprotein 
MMKRLNKLVLGISFLMLAISITAGCGIGKEAEIKKSFEKTLSMYPIKNLEDLYDKEGYRDNQFDKNDKGTWIINSEMVVQPKGERMKSKGMVLYMNRNTKTTTGKYIVSETLHDEDGRPKSKDKEYPVKMVDNKIIPTKEIKDKNIKKEIENFKFFVQYGNFKDLSKYKDGDISYNPEVPSYSAKYQLTNDDYNVKQLRKRYNIPTNKAPKLLLKGTGNLKGSSVGYKDIEFTFVEKKGENIYFSDSLHLEPSEDK
>WP_123096949.1|WP_123096949.1 DMT family transporter 
MNKLRDTTFLSYLFTIILWGSAFPMIKIALNDFSAESLSAFRLILATIILLPFVIIKKLPTPELRDIPVIFILGFCGFVIYHTALNFGETLISAGISGILVSTTPIFSSALAYIFLKEHFSKWNWLSSLVAFIGISIISISKDDYTTINVLGVFIILLASFSESLYFTFQKKYIEKYGFIAFTLYTIMASSPFMLIFIPEIINDIHGATFTSIVSVLYLAIFPTIIPYVLLAYIVKSVGVSDATMSLYLTPIVSLLLSYLFLDELPTTLAIIGGIITLLGVSLSNFFQNT
>WP_123096950.1|WP_123096950.1 2OG-Fe dioxygenase family protein 
MNKLREYGFERYDLLKELNYEGIEFDYLELLNYFSDLPIDEYAPTLNRYRRYSRALILPGNDQIFWLPIQKINNSEYSVYFQGKFNPEFPESYRKFRSIDQHIQNNKLLNKIISSNFKKTFWNEEDKILPIHVGVHFVKLFVNDAFKKATSSPDCLHQDGEPFTFAHLIERKNVKGGTNVIASPQVVGKKPHEINNEDIIEIFELSKALESYGVHDTSVSHYVSAIEQDNKSNPATRSVILIDYQQTIVADINE
>WP_123138693.1|WP_123138693.1 HTH-type transcriptional regulator SarS 
MKYNNHDKIRDFIIIEAYMFRFKKKVKPEVDMTIKEFILLTYLFHQQENTLPFKKIVSDLCYKQSDLVQHIKVLVKHSYISKVRSKIDERNTYISISEEQREKIAERVKLFDQIIKQFNLADQSESQMIPKDSKKFLNLMMYTMYFKNIIKKHITLSFVEFTILAIITSQNKNIVLLKDLIETIHHKYPQTVRALNNLKKQGYLIKERSTEDERKILIHMNDAQQDHAEQLLAQVNQLLADKDHLHLVFE
>WP_123138694.1|WP_123138694.1 staphylococcal protein A 
MKKKNIYSIRKLGVGIASVTLGTLLISGGVTPAANAAQHDEAQQNAFYQVLNMPNLNADQRNGFIQSLKDDPSQSANVLGEAQKLNDSQAPKADAQQNNFNKDQQSAFYEILNMPNLNEAQRNGFIQSLKDDPSQSTNVLGEAKKLNESQAPKADNNFNKEQQNAFYEILNMPNLNEEQRNGFIQSLKDDPSQSANLLSEAKKLNESQAPKADNNFNKEQQNAFYEILNMPNLNEEQRNGFIQSLKDDPSQSANLLSEAKKLNDAQAPKADNKFNKEQQNAFYEILHLPNLTEEQRNGFIQSLKDDPSVSKEILAEAKKLNDAQAPKEEDNNKPGKEDNNKPGKEDGNKPGKEDGNKPGKEDGNKPGKEDGNKPGKEDGNKPGKEDGNKPGKEDGNKPGKEDGNKPGKEDGNKPGKEDGNGVHVVKPGDTVNDIAKANGTTADKIAADNKLADKNMIKPGQELVVDKKQPANHADANKAQALPETGEENPFIGTTVFGGLSLALGAALLAGRRREL
>WP_123138695.1|WP_123138695.1 phosphatidylinositol-specific phospholipase C 
MKKCIKTLFLSIILVVMSGLYHSAHASDSLSKSPENWMSKLDESKRLTEINIPGSHDSGSFTLTDPVKSVWAKTQDKDYLTQMKSGVRFFDIRGRASADNMISVHHGMVYLHHELGKFLDDAKYYLSAYPNETIVMSMKKDYDSDSKVTKTFEEIFREYYYNNPQYQNLFYTGSNANPTLKETKGKIVLFNRMGGTYIKSGYGADTSGIQWADNATFETKINNGNLHLQVQDEYKDYYDKKVEAVKNLLAKAKTDSNKDNLYVNFLSVASGGSAFNSTYNYASHINPEIAKTIKANGKARTGWLIVDYAGYPWPGYDDIVSEIIDSNK
>WP_124374734.1|WP_124374734.1 TfoX/Sxy family protein 
MATEKDVNDLFLNHVNSNAVKTRKMMGEYIVYYDGVVIGGLYDNRLLVKATKSARHQFQDNTLVSPYPGAKEMVLIPHFVKVTNLTDLFELIKNDLKK
>WP_124374736.1|WP_124374736.1 LysR family transcriptional regulator 
MNLNILKSFLVTSETKNLTKASELLNYSQSTVSTHIEKLEKQLDVKLFYRKKYGMELTEEGLAYVKYAKVILDSNSEYEREIKGLYNKKVNISINMQESQYLYRYYNKISEWLAEHPYVNLKFKSAHSNFYIKEEIANFKSDISLITDEKIINSNLTAIPITEERLIFVTNKEMEDFKLNDIQNHTLLVTEKGCSYREQLEKILYKYSFSTKQMVEFLGIESLKKHLKNSDGIALLPEFIVADELENKSLFQIDVDVDIPNLETTLIINPESSKQVLESFVKDVFL
>WP_124780910.1|WP_124780910.1 oleate hydratase 
MYYSYGNYEAFARPKKPENVENKSAYLIGSGLASLAAACFLIRDGQMEGSKIHILEELPKAGGSLDGENMPLKGYVVRGGREMENHFECLWDLFRSIPSLEIDHASVLDEFYWLNKEDPNYSRCRVIEKQGQRLVTDGDFTLTKTAIKEILDLCLTNEEDLDDVKITDVFSDDFFNSNFWIYWKTMFAFEPWHSAMEMRRYLMRFVHHIGGLADFSALKFTKYNQYESLVLPMVEYLKSHGVQFEYDVKVEDIKVDVTTSQKIAREILIDRNGNAESIKLTINDLVFVTNGSITESSTYGDNDTPAPPTDELGGSWTLWKNLARQSPEFGNPDKFCQNIPQKSWFVSATSTTNNKDIIDTIESICKRDPLAGKTVTGGIITINDSAWQISFTINRQQQFKDQPKNEISTWIYALYSDVNGDYIKKPITECSGNEICQEWLYHLGVPTDKIEDLAKHASNTIPVYMPYITSYFMTRAIGDRPLVVPHQSQNLAFIGNFAETERDTVFTTEYSVRTAMEAVYQLLNIDRGIPEVINSTFDLRVLMDAVYELNDHQDLREITKDSKMQKLALAGFLKKIKGTYIESLLKEHKLL
>WP_124780914.1|WP_124780914.1 PLP-dependent aminotransferase family protein 
MTKYKDIASDIRDKIIAGDWFYGMKIPSQRQLAIQYNVNRVTIIKSIELLEAEGFIYTKVGSGTYVNDYLNEAHITNKWSEMMLWSSRQRSQYTVQLINKIETDDSYIHISKGELGQPLMPHIQLKKAMSNTASHIEDLSFGYNNGYGYIKLRDIIVERMSKQGINVGRENVMITSGALHAIQLLSIGFLGQDAIIISNTPSYIHSTNVFEQLNFRHIDVPYNQINEIDTIIDRFINFKNKAIYIEPRFNNPTGRSLTNEQKQNIITYSERHNIPIIEDDIFRDIFFSDPTPAIKTFDKLGKVIHISSFSKTIAPAIRIGWIVASEKIIEQLADVRMQIDYGSSILSQMVVYEMLKNKSYDKHLVKLRYVLKDKRDFMLNILNNLFKDIAHWEVPSGGYFVWLVFKIDIDIKYLFYELLSKEKILINPGYIYGSKEKSIRLSFAFESNENIKHALYKIYTYMKKV
>WP_124780920.1|WP_124780920.1 HTH-type transcriptional regulator SarS 
MKYNNHDKIRDFIIIEAYMFRFKKKVKPEVDMTIKEFILLTYLFHQQENTLPFKKIVSDLCYKQSDLVQHIKVLVKHSYISKVRSKIDERNTYISISEEQREKIAERVTLFDHIIKQFNLADQSESQMIPKDSKEFLNLMMYTMYFKNTIKKHLTLSFVEFTILAIITSQNKNIVLLKDLIETIHHKYPQTVRALNNLKKQGYLIKERSTEDERKILIHMDDAQQDHAEQLLAQVNQLLADKDHLHLVFE
>WP_134810760.1|WP_134810760.1 hypothetical protein 
MLISLVIPVFALLVIGGIIWVIIEGIVHISKKNKAIDNFLNQVNKVSETYKFATTFLFLILATAGISQFYLYYIVSAFLFWLVILTFGIAGIIFLMPYGLCFLPLYKQKKKKQTFKKYMVYTTIGLSICLGLSLVLVHTTKIYMDEGGVRYYYGSFVMKQAGGYAYLALAVLSTLLIVAKKATNKNKEIETVDNTNITER
>WP_138297537.1|WP_138297537.1 DEAD/DEAH box helicase 
MNQLVNDTLSAWLLIESLSPGEVSFTAEDILLAENFKNGAKQAQLQSFDEYFEIWNDERFIISEEKSEIGEIIFKFYRHCFRYNEINLKIQDIFDDYSDIHNPNGTHCYGYTFNIDKHGKVIVDSIHIPMIMSALKEIEKNKNANIEEKFNDSVEKFVQKVKEILADEPINEFKLKKIDKAYDEYFSVLNSKKDGLFAHYVAIEYVKDSDLPQPEFNSFFISDIEKARKSPNQTLIDYIEGVEESQRIEVDENKEMFDKFLHPSRLPDGRWPSQTEFRLSLMQQLAVNQITSGNERISSVNGPPGTGKTTLLKDIFAHLVVERGKELAKLNNPKDAFVKTKIHETDDKYVYLLQESIAKYKMVVASSNNGAVENISKDLPKIEEIIRNPEKCKFPEYETAYANLAYELKDFAEIAEDLIGESAWGLFSGVFGKSTNINQVLDHMLKQDVNDIGFARLLQNENNRMGYHELMTEWQAHQRAFLEELKHVEMLKEESIRAYDVYKSCESYSKMEHELNSKKMNVKEKLNHLEIQISCDNKEIEDLDDRINYNTKQIETLNELIKSIKESNKGFINKLKAMFNSEEDESYKDHNKEKQQLLTQQLELEKCKKNKHEDLVSKLKEKEKLIKQLTKVQLQLDELNSQLQELEAYRIESKITIPEKDFWIDNNYDERQVTNLWTSDELQYRRAMLFLRAMILHKLLLIANNTTIYYAINDFKDRRKLIDANPDKVHNAWNVMHLIFPVVSTTFASFKSMYGGIPKDFIDYLFIDEAGQAIPQAAVGALYRSKKVVAVGDPIQIEPVVTLESHLIDNIRKNYHVPEYLVSKEASVQSVADNANQYGFWKSDATDSNQKTWIGIPLWVHRRCLKPMFTIAKQIAYNNKMVLPSNITNVGKTGWYDVKGNSVQKQFVKEHGEKVVGLLADDWIEAIKEGKNEPSSFVISPFSAVQQQIKRMLKQQLPTRIDIERTKINQWVDKSIGTVHTFQGKEAQKVYFVIGTDNTQDGAVNWSCEKPNLLNVAVTRAKKEFYVIGDMQRIQSKPFYETIFKERNVK
>WP_138297792.1|WP_138297792.1 tandem-type lipoprotein 
MIKRVNKLVLGISLLFLVISITAGCGMGKEAEIKKSFEKTLSMYPIKNLEDLYDKEGYRDDEFDKNDKGTWTISSEMAIQKKGEALNIKGMVLKLNRNTRSAKGFYYVNAIKKDENGRPLDNQIEYPVKMIDNKIIPTKDIKDEKIKKEIENFKFFAQYGNFKDLTKYKGGDISYNPEAPIYSAKYQLTNDDYNVKQLRKRYDIPTNKAPKLLLKGSGNLDGSSVGYKKIEFTFVEKKGENTYFTANLHFKPSNDE
>WP_138384022.1|WP_138384022.1 alpha/beta hydrolase 
MKQSVNFKSKTNLLAANLYTPEQFDESKKYPAITVCHPGGGVKEQTAGMYAEKLAEFGYVTVVYDASHQGESEGSPRYLEDPFARTEDVRASVDYLTTLDFVDNDRIGALGVCAGGGYTVSAARTERRIKALATVSMVDIGALFRKGPGDVVSIDDQLAFMTQVADQRTAEANGADYGITGYVPEEIDDSMPENSTMVQGHDYYLTARGQHKNAPNKLLLRSFSEVLTFAPFTYIDELLTQPFLAAGTEADTIEYSVDAVEKAAGDNNELYKIEGASHVDLYDIPEYVNQVLPKLESFYKETL
>WP_138384081.1|WP_138384081.1 multidrug efflux MFS transporter NorC 
MNETYRGGNKLILGIVLGVITFWLFAQSLVNVVPNLQQSFGADMGTISIAVSLTALFSGMFVVGAGGLADKIGRVKMTNIGLLLSIIGSALIIITNLPALLILGRVIQGVSAACIMPSTLAIMKTYYQGAERQRALSYWSIGSWGGSGICSLFGGAVATTMGWRWIFIFSIIVAVLSMLLIKGTPETKSEITNTHKFDVAGLIVLVVMLLSLNVVITKGAALGYTSLWFFGLIAIVIVAFFIFLKVEKKVDNPLIDFKLFENKPYTGATISNFLLNGVSGTLIVANTFVQQGLGYTALQAGYLSITYLIMVLLMIRVGEKLLQKMGSKRPMLLGTFIVVIGIALISLVFLPGIFYVISCVVGYLCFGLGLGIYATPSTDTAISNAPLDKVGVASGIYKMASSLGGAFGVAISGAVYAGAVAATSIHTGAMIALWVNVLMGIMAFIAILFAIPNDDKRVKDAK
>WP_138384082.1|WP_138384082.1 oleate hydratase 
MYYSYGNYEAFARPKKPENVENKSAYLIGSGLASLAAACFLIRDGQMEGSKIHILEELPKAGGSLDGENIPLKGYVVRGGREMENHFECLWDLFRSIPSLEIDNASVLDEFYWLNKEDPNYSRCRVIEKQGQRLVTDGDFTLTKTAIKEILDLCLTNEEDLDDVKITDVFSDDFFNSNFWIYWKTMFAFEPWHSAMKMRRYLMRFVHHIGGLADFSALKFTKYNQYESLVLPMVEYLKSHGVQFEYDVKVEDIKIDVTTSQKIAREILIDRNGNAESIKLTINDLVFVTNGSITESSTYGDNDTPAPPTDELGGSWTLWKNLARQSPEFGNPDKFCQNIPKKSWFVSATSTTNNKEIIDTIESICKRDPLAGKTVTGGIITINDSAWQMSFTINRQQQFKDQPENEISTWIYALYSDVNGDYIKKPITECSGNEICQEWLYHLGVSTDKIEDLAKHASNTIPVYMPYITSYFMTRAIGDRPLVVPHQSQNLAFIGNFAETERDTVFTTEYSVRTAMEAVYELLNIDRGIPEVINSPFDLRVLMDAVYELNDHQDLREITKDSKMQKLALAGFLKKVKGTYIETLLKEHKLL
>WP_141062658.1|WP_141062658.1 Na/Pi cotransporter family protein 
MSVTEVIFSFLGGLGIFLYGLKIMGDGLQASAGDRLRDILNKFTSNPVLGVIAGIVVTILIQSSSGTTVITIGLVTAGFMTLKQAIGVIMGANIGTTVTAFIIGIDLGEYAMPILALGAFLIFFFKRSKINNIGRILFGFGSLFFGLEFMGDAVKPLASLDGFKQLMLDMSTNPILAVIVGAGLTALVQSSSATIGILQEFYQQDLISLNAAIPVLLGDNIGTTITAILASLAGSIAAKRAALVHVIFNLIGVIIFTIFLPVVIHLISLLQDVWHLKPAMTIAVSHGIFNITNTLIQLPFVAGLAWIVTKLVPGKDIADDYKPQHLNKDLVYHAPGVALQETQKELQNVGQIVLTMFEDIREITKDDKKLIKKLEQKHQAVETINDSIRNYLVRISTKAITKADVERLAVMFDVNRSILKVAELTEEYVAQLKRQHDEDIRITEDAQRGMDKLFNHVAESFDKAIDMLDVYDKTKKDEIVERSRESFNIEHKLRKGHIKRLNRGECTTKGGLLYIDMIGVLERIGYHSRNVSEALVGLNDDVPTDEEIATTEI
>WP_141722480.1|WP_141722480.1 Csa1 family protein, partial 
TNKAPKLLLKGTGNLKGSSVGYKDIEFTFVEKKGENIYFSDSLHLEPSEDK
>WP_142253642.1|WP_142253642.1 hypothetical protein 
MEKLKLSNNIIIVKFLLREVFNSVFNSVLLKSKTNKVIFLILLALAYITYIYINITQFNTFNKNFDNNIAKQLISSYINVTIITSLIIYLFIDVTFNLSSKSLFMLKSLPFSLKEINLSKSIFKLALFIILFELIIIITIPLFTLTNMNLIQFLSLFIIIHIIMLDCFLILEFLIQNILLKYLSNMLGYGLYISFIISSSAYYFVFFRFKIDLWVYYSSYSINSLLILCFIIFFMILLIMISILFKWFGDDRSFINLKYFNTKIKLTNGIFNIILLALLRQKRLVYMLSLVITATVLCFIYFDWFKSLQLLYFLYPLTFVAGLFYADSISGVSRMFTLYRVSTNQEFLCLVICQTLLLLPMTLLFGITKLSISFILIGFALITLTIILGFIFPAFESAINESTSSILTLFILVLISLLFSKTHYLILSITILLSVEYLCIFKERRHT
>WP_142255174.1|WP_142255174.1 tandem-type lipoprotein, partial 
PKLNYLIENFKFFVQYGDFKNLKNYKDGDISYNPEVPSYSAKYQLTNDDYNVKQLRKRYDIPTNKAPKLLLKGTGNLKGSSVGYKKIEFTFLENKNENIYFTDSLHLEPSEDK
>WP_142273680.1|WP_142273680.1 Csa1 family protein, partial 
NYKDGDISYNPEVPSYSAQYQLTNDDYNVKQLRKRYDIPTNKAPKLLLKGTGNLKGSSVGYKKIEFTFLENKNENIYFTDSLHLEPSEDK
>WP_142279818.1|WP_142279818.1 GntR family transcriptional regulator, partial 
MAKYKDIASDIRDKIITGDWFYGMKIPSHRQLAIQYNVNRVTIIKSIELLEAEGFIYTKVGSGTYVNDYLNEAHITNKWSEMMLWSSQQRSQYTVQLINKIETDDSYIHISKGELGISLMPHIQLKKAMSNTASHIEDLSFGYNNGYGYIKLRDIIVERMSKQGINVGRENVMITSGALHAIQLLSIGFLGQDAIIISNTPSYIHSTNVFEQLNFRHIDVPYNQINEIDTIIDRFI
>WP_142631348.1|WP_142631348.1 staphylococcal protein A 
MKKKNIYSIRKLGVGIASVTLGTLLISGGVTPAANAAQHDEAQQNAFYQVLNMPNLNADQRNGFIQSLKDDPSQSANVLGEAQKLNDSQAPKADAQQNNFNKDQQSAFYEILNMPNLNEAQRNGFIQSLKDDPSQSTNVLGEAKKLNESQAPKADNNFNKEQQNAFYEILNMPNLNEEQRNGFIQSLKDDPSQSANLLSEAKKLNESQAPKADNKFNKEQQNAFYEILHLPNLNEEQRNGFIQSLKDDPSQSANLLAEAKKLNDAQAPKADNKFNKEQQNAFYEILHLPNLTEEQRNGFIQSLKDDPSVSKEILAEAKKLNDAQAPKEEDNNKPGKEDNNKPGKEDNNKPGKEDNNKPGKEDNNKPGKEDNNKPGKEDNNKPGKEDGNKPGKEDNKKPGKEDGNKPGKEDNKKPGKEDGNKPGKEDGNKPGKEDGNGVHVVKPGDTVNDIAKANGTTADKIAADNKLADKNMIKPGQELVVDKKQPANHADANKAQALPETGEENPFIGTTVFGGLSLALGAALLAGRRREL
>WP_148237045.1|WP_148237045.1 staphylococcal protein A 
MKKKNIYSIRKLGVGIASVTLGTLLISGGVTPAANAAQHDEAQQNAFYQVLNMPNLNADQRNGFIQSLKDDPSQSANVLGEAQKLNDSQAPKADAQQNNFNKDQQSAFYEILNMPNLNEAQRNGFIQSLKDDPSQSTNVLGEAKKLNESQAPKADNNFNKEQQNAFYEILNMPNLNEEQRNGFIQSLKDDPSQSANLLSEAKKLNESQAPKADNKFNKEQQNAFYEILHLPNLNEEQRNGFIQSLKDDPSQSANLLAEAKKLNDAQAPKADNKFNKEQQNAFYEILHLPNLTEEQRNGFIQSLKDDPSVSKEILAEAKKLNDAQAPKEEDNNKPGKEDNNKPGKEDNKKPGKEDNKKPGKEDGNKPGKEDNKKPGKEDGNKPGKEDNKKPGKEDGNKPGKEDGNKPGDTVNDIAKANGTTADKIAADNKLADKNMIKPGQELVVDKKQPANHADANKAQALPETGEENPFIGTTVFGGLSLALGAALLAGRRREL
>WP_150008482.1|WP_150008482.1 tandem-type lipoprotein, partial 
KEIKDEKIKKEIENFKFFVQYGDFKDLSKYKDGDISYNPEVPSYSAKYQLTNDDYNVKQLRKRYNIPTNKAPKLLLKGTGNLKGSSIGYKKIEFTFVEKKGENIYFSDGLHFNPSEDK
>WP_151359619.1|WP_151359619.1 staphyloferrin B ABC transporter permease subunit SirB 
MLLKPKYQIVIAGLCLAIVAILSLMIGNTLVSPGTVIQALFNFDSENDLHDVVTGARASRTIIALLTGAALAVSGLLMQALTRNPIASPGLFGVNAGAVFFVIFSITFIQIQSFKMIVVITFFGAIVVTVLVVALGMFRQTLFSPHRVILAGAAIAMLFTAFTQGILIMNETDLQGLLFWLSGSVSLRNIWDIPWIIPLVLILILIAFSMAAHINILMTSDDIATGLGQNIKLIKWMIIMLISMLAGISVAVAGSIVFVGLIVPNISKRLLPPNYKYLIPFTALAGAILMIISDIVARIIIKPLELPIGVVTAVIGAIVLIYIMKKGRQRL
>WP_151359620.1|WP_151359620.1 M20 family metallopeptidase 
MNQQLIEALKSKEDKMIEIRRYLHQHPELSFHEDETAKYIAEFYKGKDVEVETNVGPRGIKVTIDSGEPGKTLAIRADFDALPITEDTGLSFASQNKGVMHACGHDAHTAYMLVLAETLAEMKDSFTGKVVVIHQPAEEVPPGGAKAMIENGVLDGVDHVLGVHVMSTMKTGNVYYRPGYVQTGRAFFKLKVQGKGGHGSSPHMANDAIVAGSYFVTALQTVVSRRLSPFETGVVTIGSFDGKGQFNVIKDVVEIEGDVRGLTDATKATIEKEIKRLSKGLEALYGVTCTLEYNDDYPALYNDPEFTEYVAKTLKEADLEFGVEICEPQPPSEDFAYYAKERPSAFIYTGAAVEDGEIYPHHHPKFNISEKSLLISAEAVGTVVLDYLKGDN
>WP_151359621.1|WP_151359621.1 DEAD/DEAH box helicase 
MSQLLNDTLSAWLLIESLSPGEVNFTAEDILSAEHFKNGTKQAQLQSFDEYFEIWNDERFIVSEEKSETGELIFKFYRHCFRYNEINLKIQDIFENHSDIHNPNGTHCYGYTFNTDKHGKVIVDSIHIPMIMSALKEIEKNKNANIEEKFNDSVEKFVQKVKEILADEPINEFKLKKMDKAYDEYFSVLTSKKDGLFGHYVAIEYVKDSDLPHPEFNSFFISDIEKARKSPNQTLIDYIVGVEESQRIEVDENKEMFDKFLHPSRLPDGRWPSQTEFRLSLMQQLAVNQITSGNERISSVNGPPGTGKTTLLKDIFAHLVVERGKELAKLNNPKDAFVKTKIHETDDKYVYLLKESIAKYKMVVASSNNGAVENISKDLPKIEEIIRNPEKCKFPKYEQNYANLAHELKDFAEIAEDLIGESAWGLFSGVFGKSTNINQVLSHMLKQDANDIGFAKLLQNENNRMSYNELMSEWQSHQRAFLEELRHVEMLKEESIRAYDVYKNCESYSKIEHELNSEKMNVKEKLNHLEIQISCDNKEIKDLDDRINYNTKQLETLNELIKSIKESNKGFINKLKAMFNSEEDESYKDHNKEKQQLLTQQLELEKCKKNKQEDLVSKLKEKEKLIKQLTKVQLQLDELNSQLQELEAYRIESKITIPEKDFWSDNNYDERQVTNLWTSDELQYRRAMLFLRAMILHKLLLIANNTTIYYAINDFKDRRKLIDANPDKVHNAWNVMHLIFPVVSTTFASFKSMYGGIPKDFIDYLFIDEAGQAIPQAAVGALYRSKKVVAVGDPIQIEPVVTLESHLIDNIRKNYHVPEYLVSKEASVQSVADNANQYGFWKSDATDSNQKTWIGIPLWVHRRCLKPMFTIANQIAYNNKMVLPSNITKVGKTGWYDVKGNAVQKQFVKEHGEKVVGLLADDWIEAIKEGKNEPSSFVISPFSAVQQQIKRMLKQQLPTRIDIERTKINQWVDKSIGTVHTFQGKEAQKVYFVIGTDNTQDGAVNWSCEKPNLLNVAVTRAKKEFYVIGDMQRIQSKPFYETIFKERNVK
>WP_154253469.1|WP_154253469.1 tandem-type lipoprotein 
MMKRLNKLVLGIIFLFLVISITAGCGIGKEAEVKKSFEKTLSMYPIKNLEDLYDKEGYRDDQFDKNDKGTWIINSEMVIQPNNEDMVAKGMVLYMNRNTKTTKGYYYVNAIKNDKDGRPQENEKRYPVKMVDNKIIPTKEIKDKNIKKEIENFKFFVQYGNFKDLSKYKDGDISYNPEVPSYSAKYQLTNDDYNVKQLRKRYDIPTNKAPKLLLKGTGNLKGSSVGYKDIEFTFVEKKEENIYFSDGLIFKPSEDK
>WP_154284306.1|WP_154284306.1 staphylococcal enterotoxin type Z 
MRKVFILITLLFGYSSYSLSEAKAETQNDLNISELNKSSQYTGSWHNIWYLYNSDPVNAKKIKLSDKFLSHDFIVPINSPGHYDYVKTELKDSTMASSFNGKEVDIFGVNYFDQCYFSNENIQCDSNQGAGSKKTCMYGGITLNENNTNNRIQPIVVKVYENDSVTLSFDINIDKETVTIQELDYKVRNKLISKINLYHLGGTSYETGYIKFIENGNRYYWYDMMPDPGFTQSKYLMIYRGNETVESAKTEIEVHLTK
>WP_154284307.1|WP_154284307.1 DUF6007 family protein 
MEDLKHSLKSLGWWDLFFAMPMFLLFAYLPNYNFITIFLNIVIIIFFSIGLILTTHIIIDKIKSNTK
>WP_154284308.1|WP_154284308.1 TfoX/Sxy family protein 
MATEKDINDLFLNHVNSNAVKTRKMMGEYIIYYDGVVIGGLYDNRLLVKATKSAQQKLQDNTLVSPYPGAKEMILIPDFAEVTNLNYLFELIKNDLQK
>WP_154284309.1|WP_154284309.1 DEAD/DEAH box helicase 
MSQLLNDTLSAWLLIESLSPGEVNFTAEDILSAEHFKNGTKQAQLQSLDEYFEIWNDERFIVSEEKSETGELIFKFYRHCFRYNEINLKIQDIFENHSDIHNPNGTHCYGYTFNTDKHGKVIVDSIHIPMIMSALKEIEKNKNANIEEKFNDSVEKFVQKVKEILADEPINEFKLKKIDKAYDEYFSVLNSKKDGLFAHYVAIEYVKDSDLPQPEFNSFFISDIEKARKSPNQTLIDYIVGVEESQRIEVDENKEMFDKFLHPSRLPDGRWPSQTEFRLSLMQQLAVNQITSGNERISSVNGPPGTGKTTLLKDIFAHLVVERGKELAKLNNPKDAFVKTKIHETDDKYVYLLKESIAKYKMVVTSSNNGAVENISKDLPKIEEIIRNPEKCKFPKYEQNYANLAHELKDFAEIAEDLIGESAWGLFSGVFGKSTNINQVLSHMLKQDANDIGFAKLLQNENNRMSYNELMSEWQSHQRAFLEELRHVEMLKEESIRAYDVYKNCESFSKIEQVINSEKTSIEEQVYHLDNETLRDNKEIEDLGDRINYNTKQLETLNELIKSIKESNKGFINKLKAMFNSEEDESYKDHNKEKQQLLTQQLELEKCKKNKHEDLVSKLKEKEKLIKQLTKVQLQLDELNSQLQELEAYRIESKITIPEKDFWSDNNYDERQFTNLWTSDELQYRRVMLFLRAMILHKLLLIANNTTIYYAINDFKDRRKLIDANPDKVHNAWNVMHLIFPVVSTTFASFKSMYGGIPKDFIDYLFIDEAGQAIPQAAVGALYRSKKVVAVGDPIQIEPVVTLESHLIDNIRKNYHVPEYLVSKEASVQSVADNANQYGFWKSDATDSNQKTWIGIPLWVHRRCLKPMFTIANQIAYNNKMVLPSNITKVGKTGWYDVRGNAVQKQFVKEHGEKVVGLLADDWIEAIKEGKNEPSSFVISPFSAVQHQIKRMLKQQLPTRIDIERTKINQWVDKSIGTVHTFQGKEAQKVYFIIGTDNTQDGAVNWSCEKPNLLNVAVTRAKKEFYVIGDMQRIQSKPFYETIFKERNVK
>WP_154284310.1|WP_154284310.1 hypothetical protein 
MEKFNNWILNAISGSQTDKNETTEELKGAKFIILYAYSMLVLLALVISNIFIHILEPKLSITTQIIIVLILIESLIGLRFLKAYDVKRGKDKENKKNSKDFVKLKSILVAILFTSLALTAGTVADIYGFTDLGNTRSDLIVWSIGGIIFGLVCYTMEDKR
>WP_154284311.1|WP_154284311.1 phosphatidylinositol-specific phospholipase C 
MKKCIKTLFLSIILVVMSSLYHSAQASDLLSKSPENWMSKLDESKHLTEINIPGSHDSGSFTLKDPVKSVWAKTQDKDYLTQMKSGVRFFDIRGRASADNMISVHHGMVYLHHELGKFLDEAKYYLSAYPNETIVMSMKKDYDSDSKVTKTFEEIFREYYYNNPQYQNLFYTGSNANPTLKETKGKIVLFNRMGGTYIKSGYGADTSGIQWADNATFETKINNGSLNLQVQDEYKDYYDKKVEAVKNLLAKAKTDSNKDNVYVNFLSVASGGSAFNSTYNYASHINPEIAKTIKANGKARTGWLIVDYAGYTWSGYDDIVSEIIDSNK
>WP_154284312.1|WP_154284312.1 tandem-type lipoprotein 
MMKRLNKLVLGISLLFLIISITAGCGMGKEAEIKKSFEKTLSMYPIKNLEDLYDKEGYRDDEFDKNDKGTWIIGSEMATQNKGEALKVKGMVLYMNRNTRSAKGFYYVNAVKKDEDGRPQDNKIEYPVKMVDNKIIPTKGIKDENIKKEIENFKFFAQYGSFKDLSKYKDGDISYNPEVPSYSAKYQLTNDDYNVKQLRKRYDIPTNKSPKLLLKGSGDLKGSSVGYKDIEFTFVEKKGENTFFTDSLHLEPSEAK
>WP_154284313.1|WP_154284313.1 tandem-type lipoprotein 
MIKRVNKLVLGISFLLLIISIVAGCGTGKEAEIKKSFEKTLSMYPIKNLEDLYDKEGYRDDEFDKNDKGTWIVRSSMSIQSNGKDMNIKGMVLYMNRNTRTTNGYYYVDVIEREDKGIHRDNEKRYPVKMVDNKIIPTKEIKDEKIKKGIENFKFFAQYGNFKNLKNYKDGDISYNPEVPSYSAKYQLTNDDYNVKQLRKRYDIPTNNAPKLLLKGTGNLKGSSIGYKKIEFTFVEKKGENTYFIANLHFKPSNDE
>WP_154284314.1|WP_154284314.1 tandem-type lipoprotein 
MKRLNKLVLGISFLFLVISITAGCGIGKEAEIKKSFEKTMSMYPIKNLEDLYDKEGYRDNQFDKKDKGTWIVNSQMAIQNKGEPMKSKGMVLYMNRNTRTTNGYYYVNVIKGEDKGKHQDNEKRYPVKMVDNKIILTKEIKDENIKIEIENFKFFVQYGNFKALKNYKDGDISYNPEVPSYSAKYQLTNDDYNVKQLHKRYDIPTNKAPKLLLKGTGNLKGSSVGYKDIEFTFVEKKEENIYFSDGLIFKPSEDK
>WP_154284315.1|WP_154284315.1 tandem-type lipoprotein 
MKRLNKLVLYISFLILVISITAGCGIGKEAEIKKSFEKTLSMYPIKNLEDLYDKEGYRDDQFDKNDKGTWIINSEMVVQPKGERMKSKGMVLYMNRNTKTTTGKYIVSETLHDEDGRPKSKDKEYPVKMVDNKIIPTKEIKDEKIKKEIENFKFFAQYGNFKDLSKYKDGDISYNPEVPSYSAKYQLTNDDYNVKQLRKRYDIPTNKAPKLLLKGSGDLKGSSIGYKKIEFTYVEKKGENIYFSDSLHLEPSEDK
>WP_154284316.1|WP_154284316.1 M20 family metallopeptidase 
MNQQLIETLKSKEGKMIEIRRYLHQHPELSFHEDETAKYIAEFYRGKDVEVETNVGPRGIKVTIDSGKPGKTLAIRADFDALPITEDTGLSFASQNKGVMHACGHDAHTAYMLVLVETLAEMKDSFTGKVVVIHQPAEEVPPGGAKAMIENGVLDGVDHVLGVHVMSTMKTGNVYYRPGYVQTGRAFFKLKVQGKGGHGSSPHMANDAIVAGSYFVTALQTVVSRRLSPFETGVVTIGSFDGKGQFNVIKDVVEIEGDVRGLTDATKATIETEIKRLSKGLEALYGVTCTLEYNDDYPALYNDPEFTEYVAKTLKESDLEFGVEICEPQPPSEDFAYYAKERPSAFIYTGAAVEDGEIYPHHHPKFNISEKSLLISAEAVGTVVLDYLKGDN
>WP_154284318.1|WP_154284318.1 oleate hydratase 
MYYSYGNYEAFARPKKPENVENKSAYLIGSGLASLAAACFLIRDGQMEGSKIHILEELPKAGGSLDGENIPLKGYVVRGGREMENHFECLWDLFRSIPSLEIDNASVLDEFYWLNKEDPNYSRCRVIEKQGQRLVTDGDFTLTKTAIKEILDLCLTNEEDLDDVKITDVFSDDFFNSNFWIYWKTMFAFEPWHSAMEMRRYLMRFVHHIGGLADFSALKFTKYNQYESLVLPMVEYLKSHGVQFEYDVKVEDIKVDVTTSQKIAREILIERNGNAESIKLTVDNLVFVTNGSITESSTYGDNDTPAPPTDELGGSWTLWKNLARQSPEFGNPDKFCQNIPKKSWFVSATLTTNNKDIIDTIESICKRDPLAGKTVTGGIITINDSAWQISFTINRQQQFKDQPKNEISTWIYALYSDVNGDYIKKPITECSGNEICQEWLYHLGVPTDKIEDLAKHASNTIPVYMPYITSYFMTRAIGDRPLVVPHQSQNLAFIGNFAETERDTVFTTEYSVRTAMEAVYQLLNIDRGIPEVINSTFDLRVLMDAIYELNDHQDLREITKDSKMQKLALAGFLKKIKGTYIESLLKEHKLL
>WP_154284319.1|WP_154284319.1 DUF1648 domain-containing protein 
MSKIRSFTILSLLIYLAMMCYTVVTYPKLPTKVPIHYNLAGDADNFADKWVLLLINSAFIVIWLIFFIAGRYYERFAKWSHYNHTPREIRAIKLFLSTLNLEIMSYMSIFTVLEIWQIQHHHQFNLLWFNMVFIIIIGLTLVIFCLLPTIHKMRDSQ
>WP_154284320.1|WP_154284320.1 L-lactate permease 
MTLLTVNPFDNVGLSALVAAVPIILFLLCLTVFKMKGIYAALTTLVVTLIVALFVFELPARVSAGAITEGVVAGIFPIGYIVLMAVWLYKVSIKTGQFSIIQDSIASISEDQRIQLLLIGFCFNAFLEGAAGFGVPIAICAVLLIQLGFEPLKAAMLCLIANGAAGAFGAIGLPVSIIDTFNLSGGVTTLDVARYSALTLPILNFIIPFVLVFVIDGMKGIKEILPVILTVSGTYTGLQLLLTIFHGPELADIIPSLATMVVLAFVCRKFKPKNIFRLKESEHKIQKRTPKEIVFAWSPFVILTAFVLVWSAPFFKKLFQPGGALESLVLKMPIPNTVSDLSPKGIALRLDLIGATGTAILLTVIITILITKLKWKSAGALLVEAIKELWLPILTISAILAIAKVMTYGGLTVAIGQGIAKAGAIFPLFSPVLGWIGVFMTGSVVNNNTLFAPIQATVAQQISTSGSLLVAANTAGGVAAKLISPQSIAIATAAVKKVGEESALLKMTLKYSIIFVAFICVWTFILTLIF
>WP_154284322.1|WP_154284322.1 hypothetical protein 
MLISLVIPVFALLVIGGIIWAIIEGIVHISKKNKAIDNFFNQVNKVSETNKFATTFLFLILATAGISQFYLYYIVSAFLFWLVILTFGIAGIIFLMPYGLCFLPLYKQKKKKQTFKKYMVYTTIGLSICLGLSLVLVHTTKIYMDEGGVRYYYGSFVMKQAGGYAYLALAVLSTLLIVAKKATNKNKEIETVDNTNITER
>WP_154284405.1|WP_154284405.1 staphyloferrin B biosynthesis protein SbnC 
MQNHTAVNTAQTIILRDLVDALLFEDIAGIVSNSDITKENGQTLLIYERETQQIKIPVYFSALNMFRYESSQPITIEGRASKQPLTAAEFWQTIANMNCDLSHEWEVARVEEGLTTAATQLAKQLSELDLASHPFVMSEQFASLKDRPFHPLAKEKRGLREADYQVYQAELNQSFPLMVAAVKKTHMIHGDTANIDELENLTAPIKEQATDMLNDQGLSIDDYVLFPVHPWQYQHILPNVFAKEISEKLVVLLPLKFGDYLSSSSMRSLIDIGAPYNHVKVPFAMQSLGALRLTPTRYMKNGEQAEQLLRQLIEKDEALAKYVMVCDETAWWSYMGQDNDIFKDQLGHLTVQLRKYPEVLAKNDTQQLVSMAALAANDRTLYQMICGKDNISKNDVMTLFEDIAQVFLKVTLSFMQYGALPELHGQNILLSFEDGRVQKCVLRDHDTVRIYKPWLTAHQLSLPKYVVREDTPNTLINEDLETFFAYFQTLAVSVNLYAIIDAIQDLFGVSEHELMSLLKQILKNEVATISRVTTDQLAVRHILFDKQTWPFKQILLPLLYQRDSGGGSMPSGLTTVPNPMVTYD
>WP_154284406.1|WP_154284406.1 2,3-diaminopropionate biosynthesis protein SbnA 
MIEKSQACHDSLLDSVGQTPMVQLHQLFPKHEVFAKLEYMNPGGSMKDRPAKYIIEHGIKHGLITENTHLIESTSGNLGIALAMIAKIKGLKLTCVVDPKISPTNLKIIKSYGTNVEMVEEPDAHGGYLMTRIAKVQELLATIDDAYWINQYANELNWQSHYHGAGTEIVETIKQPIDYFVAPVSTTGSIMGMSRKIKEVHPNAQIVAVDAKGSVIFGDKPINRELPGIGASRVPEILNRSEINQVIHVDDYQSALGCRKLIDYEGIFAGGSTGSIIAAIEQLITSIEEGATIVTILPDRGDRYLDLVYSDTWLEKMKSRQGVKSE
>WP_154284407.1|WP_154284407.1 staphyloferrin B ABC transporter permease subunit SirC 
MTEKINKKDNYHLIFALIFLAIVSVVSMMIGSNFIPLQRVLMYFINPNDSMDQFTLEVLRLPRITLAILAGAALGMSGLMLQNVLKNPIASPDIIGITGGASLSAVVFIAFFSHLTIHLLPLFAVLGGAVAMMILLVFQTKGQIRPTTLIIIGISMQTLFIALVQGLLITTKQLSAAKAYTWLVGSLYGATFKDTIILGMVILAVVPLLFLVIPKMKISILDDPVAIGLGLHVQRMKLIQLITSTILVSMAISLVGNIGFVGLIAPHIAKTIVRGSYAKKLLMSAMIGAISIVIADLIGRTLFLPKEVPAGVFIAAFGAPFFIYLLLTVKKL
>WP_155559881.1|WP_155559881.1 Na/Pi cotransporter family protein 
MEISVTEVIFSFLGGLGIFLYGLKIMGDGLQASAGDRLRDILNKFTSNPVLGVIAGIVVTILIQSSSGTTVITIGLVTAGFMTLKQAIGVIMGANIGTTVTAFIIGIDLGEYAMPILALGAFLIFFFKRSKINNIGRILFGFGSLFFGLEFMGDAVKPLASLDGFKQLMLDMSTNPILAVIVGAGLTALVQSSSATIGILQEFYQQDLISLNAAIPVLLGDNIGTTITAILASLAGSIAAKRAALVHVIFNLIGVIIFTIFLPVVIHLISLLQDVWHLKPAMTIAVSHGIFNITNTLIQLPFVAGLAWIVTKLVPGKDIADDYKPQHLNKDLVYHAPGVALQETQKELQNVGQIVLSMFEDIREITKDDKKLIKKLEQKHQAVETINDSIRNYLVRISTKAITKADVERLAVMFDVNRSILKVAELTEEYVAQLKRQHDEDIRITEDAQRGMDKLFNHVAESFDKAIDMLDVYDKTKKDEIVERSRESFNIEHKLRKGHIKRLNRGECTTKGGLLYIDMIGVLERIGYHSRNVSEALVGLNDDVPTDEEIATTEI
>WP_155560180.1|WP_155560180.1 staphylococcal protein A 
MKKKNIYSIRKLGVGIASVTLGTLLISGGVTPAANAAQHDEAQQNAFYQVLNMPNLNADQRNGFIQSLKDDPSQSANVLGEAKKLNDSQAPKADAQQNNFNKDQQSAFYEILNMPNLNEAQRNGFIQSLKDDPSQSTNVLGEAKKLNESQASKADNNFNKEQQNAFYEILNMPNLNEEQRNGFIQSLKDDPSQSANLLSEAKKLNESQAPKADNKFNKEQQNAFYEILHLPNLNEEQRNGFIQSLKDDPSQSANLLAEAKKLNDAQAPKADNKFNKEQQNAFYEILHLPNLTEEQRNGFIQSLKDDPSVSKEILAEAKKLNDAQAPKEEDNNKPGKEDNNKPGKEDGNKPGKEDGNRPGKEDGNKPGKEDNKKPGKEDGNGVHVVKPGDTVNDIAKANGTTADKIAADNKLADKNMIKPGQELVVDKKQPANHADANKAQALPETGEENPFIGTTVFGGLSLALGAALLAGRRREL
>WP_155561373.1|WP_155561373.1 DEAD/DEAH box helicase 
MNQLVNDTLSAWLLIESLSPGEVSFTAEDILLAENFKNGAKQAQLQSFDEYFEIWNDERFIISEEKSEIGEIIFKFYRHCFRYNEINLKIQDIFDDYSDIHNPNGTHCYGYTFNIDKHGKVIVDSIHIPMIMSALKEIEKNKNANIEEKFNDSVEKFVQKVKEILADEPINEFKLKKIDKAYDEYFSVLNSKKDGLFAHYVAIEYVKDSDLPQPEFNSFFISDIEKARKSPNQTLIDYIEGVEESQRIEVDENKEMFDKFLHPSRLPDGRWPSQTEFRLSLMQQLAVNQITSGNERISSVNGPPGTGKTTLLKDIFVHLVVERGKELAKLNNPKDAFVKTKIHETDDKYVYLLQESIAKYKMVVASSNNGAVENISKDLPKIEEIIRNPEKCKFPEYETAYANLAYELKDFAEIAEDLIGESAWGLFSGVFGKSTNINQVLDHMLKQDVNDIGFARLLQNENNRMGYHELMTEWQAHQRAFLEELKHVEMLKEESIRAYDVYKSCESYSKMEHELNSKKMNVKEKLNHLEIQISCDNKEIEDLDDRINYNTKQIETLNELIKSIKESNKGFINKLKAMFNSEEDESYKDHNKEKQQLLTQQLELEKCKKNKHEDLVSKLKEKEKLIKQLTKVQLQLDELNSQLQELEAYRIESKITIPEKDFWSDNNYDERQVTNLWTSDELQYRRAMLFLRAMILHKLLLIANNTTIYYAINDFKDRRKLIDANPDKVHNAWNVMHLIFPVVSTTFASFKSMYGGIPKDFIDYLFIDEAGQAIPQAAVGALYRSKKVVAVGDPIQIEPVVTLESHLIDNIRKNYHVPEYLVSKEASVQSVADNANQYGFWKSDATDSNQKTWIGIPLWVHRRCLKPMFTIANQIAYNNKMVLPSNITNVGKTGWYDVKGNSVQKQFVKEHGEKVVGLLADDWIEAIKEGKNEPSSFVISPFSAVQQQIKRMLKQQLPTRIDIERTKINQWVDKSIGTVHTFQGKEAQKVYFVIGTDNTQDGAVNWSCEKPNLLNVAVTRAKKEFYVIGDMQRIQSKPFYETIFKERNVK
>WP_158691567.1|WP_158691567.1 ATP-binding protein, partial 
LPIGSEDAKLFFQLIDLRYEKKSTIFTTNINFNLWNEIFDDPKIANAILDRILHHSSVVKITGKSYRLKDHSPKKEIT
>WP_159062851.1|WP_159062851.1 Csa1 family protein, partial 
FKDLSKYKDGDISYNPEVPSYSAKYQLTNDDYNVKQLRKRYNIPTNKAPKLLLKGTGNLKGSSVGYKDIEFTFVEKKGENIYFSDSLHLEPSEDK
>WP_160177757.1|WP_160177757.1 tandem-type lipoprotein 
MIKRVNKLVLGISLLFLVISITAGCGMGKEAEIKKSFEKTLSMYPIKNLEDLYDKEGYRDDQFDKNDKGTWIVNSQMAIQNKGEALKIKGMLLKIDRNTRSAKGFYYTNEIKTEKYEVAQDNQKKYPVKMINNKFISTEEVKEENIKKEIENFKFFAQYSNFKDLMNYKDGDISYNPEVPSYSAQYQLTNDDYNVKQLRKRYDIPTNKAPKLLLKGTGNLKGSSVGYKKIEFTFLENKNENIYFSDGLIFKPSEDK
>WP_160458529.1|WP_160458529.1 ATP-binding protein, partial 
KKSTIFTTNINFNLWNEIFDDPKIANAILDRILHHSSVVKITGKSYRLKDHSPKKEIT
>WP_162646612.1|WP_162646612.1 staphylococcal protein A 
MKKKNIYSIRKLGVGIASVTLGTLLISGGVTPAANAAQHDEDQQNAFYQVLNMPNLNADQRNGFIQSLKDDPSQSANVLGEAKKLNDSQAPKADAQQNNFNKDQQSAFYEILNMPNLNEAQRNGFIQSLKDDPSQSTNVLGEAKKLNESQAPKADNNFNKEQQNAFYEILNMPNLNEEQRNGFIQSLKDDPSQSANLLAEAKKLNESQAPKADNKFNKEQQNAFYEILHLPNLNEEQRNGFIQSLKDDPSQSANLLAEAKKLNDAQAPKADNKFNKEQQNAFYEILHLPNLTEEQRNGFIQSLKDDPSVSKEILAEAKKLNDAQAPKEEDNKPGKEDNNKPGKEDGNKPGKEDNKKPGKEDGNKPGKEDSNKPGKEDGNKPGKEDGNKPGKEDGNKPGKEDGNKPGKEDGNGVHVVKPGDTVNDIAKANGTTADKIAADNKLADKNMIKPGQELVVDKKQPANHADANKAQALPETGEENPFIGTTVFGGLSLALGAALLAGRRREL
>WP_162646613.1|WP_162646613.1 DUF1648 domain-containing protein 
MSKIRSFTVLSLLIYLAMMCYTVVTYSKLPTKVPIHYNLAGNADNFADKWVLLLINSAFIVIWLIFFIAGRYYERFAKWSHYNHTPREIRAIKLFLSTLNLEIMSYMSIFTVLEIWQIQHHHQFNLLWFNMIFIIIIGLTLVIFCLLPTIHKMRDSQ
>WP_162646614.1|WP_162646614.1 PLP-dependent aminotransferase family protein 
MTKYKDIASDIRDKIIAGDWFYGMKIPPQRQLAIQYNVNRVTIIKSIELLEAEGFIYTKVGSGTYVNDYLNEAHITNKWSEMMLWSSRQRSQYTVQLINKIETDDSYIHISKGELGQPLMPHIQLKKAMSNTASHIEDLSFGYNNGYGYIKLRDIIVERMSKQGINVGRENVMITSGALHAIQLLSIGFLGQDAIIISNTPSYIHSTNVFEQLNFRHIDVPYNQINEINTIIDRFINFKNKAIYIEPRFNNPTGRSLTNEQKQNIITYSERHNIPIIEDDIFRDIFFSDPTPAIKTYDKLGKVIHISSFSKTIAPAIRIGWIVASEKIIEQLADVRMQIDYGSSILSQMVVYEMLKNKSYDKHLVKLRYVLKDKRDFMLNILNNLFKDIAHWEVPSGGYFVWLVFKIDIDIKYLFYELLSKEKILINPGYIYGSKEKSIRLSFAFESNENIKHALYKIYTYVKKV
>WP_162646615.1|WP_162646615.1 oleate hydratase 
MYYSYGNYEAFARPKKPENVENKSAYLIGSGLASLAAACFLIRDGQMEGSKIHILEELPKAGGSLDGENMPLKGYVVRGGREMENHFECLWDLFRSIPSLEIDNASVLDEFYWLNKEDPNYSRCRVIEKQGQRLVTDGDFTLTKTAIKEILDLCLTNEKDLDDVKITDVFSDDFFNSNFWIYWKTMFAFEPWHSAMEMRRYLMRFVHHIGGLADFSALKFTKYNQYESLVLPMVEYLKSHGVQFEYDVKVEDIKVDVTTSQKIAREILIDRNGNAESIKLTINDLVFVTNGSITESSTYGDNDTPAPPTDELGGSWTLWKNLARQSPEFGNPDKFCQNIPKKSWFVSATSTTNNKDIIDTIESICKRDPLAGKTVTGGIITINDSAWQISFTINRQQQFKDQPKNEISTWIYALYSDVNGDYIKKPITECSGNEICQEWLYHLGVPTDKIEDLAKHASNTIPVYMPYITSYFMTRAIGDRPLVVPHQSQNLAFIGNFAETERDTVFTTEYSVRTAMEAVYQLLNIDRGIPEVINSTFDLRVLMDAVYELNDHQDLREITKDSKMQKLALAGFLKKIKGTYIESLLKEHKLL
>WP_162646616.1|WP_162646616.1 multidrug efflux MFS transporter NorC 
MNETYRGGNKLILGIVLGVITFWLFAQSLVNVVPNLQQSFGADMGTISIAVSLTALFSGMFVVGAGGLADKIGRVKMTNIGLLLSIIGSALIIITNLPALLILGRIIQGVSAACIMPSTLAIMKTYYEGAERQRALSYWSIGSWGGSGICSLFGGAVATTMGWRWIFIFSIIVAVLSMLLIKGTPETKSEVTNTHKFDVAGLIVLVVMLLSLNVVITKGAALGYTSLWFFGLIAVVVVAFFIFLNVEKKVDNPLIDFKLFENKPYTGATISNFLLNGVAGTLIVANTFVQQGLGYTALQAGYLSITYLIMVLLMIRVGEKLLQKMGSKRPMLLGTFIVVIGIALISLVFLPGIFYVISCVIGYLCFGLGLGIYATPSTDTAISNAPLDKVGVASGIYKMASSLGGAFGVAISGAVYAGAVAATSIHTGAMIALWVNVLMGIMAFIAILFAIPNDDKRVKDAK
>WP_162646617.1|WP_162646617.1 M20 family metallopeptidase 
MNQQLIETLKSKEGKMIEIRRYLHQHPELSFHEDETAKYIAEFYKGKDVEVETNVGPRGIKVTIDSGKSGKTLAIRADFDALPITEDTGLSFASQNKGVMHACGHDAHTAYMLVLAETLAEMKDSFTGKVVVIHQPAEEVPPGGAKAMIENGVLDGVDHVLGVHVMSTMKTGNVYYRPGYVQTGRAFFKLKVQGKGGHGSSPHMANDAIVAGSYFVTALQTVVSRRLSPFETGVVTIGSFDGKGQFNVIKDVVEIEGDVRGLTDATKATIEKEIKRLSKGLEALYGVTCTLEYNDDYPALYNDPEFTEYVAKTLKEADLEFGVEICEPQPPSEDFAYYAKERPSAFIYTGAAVEDGEIYPHHHPKFNISEKSLLISAEAVGTVVLDYLKGDN
>WP_162646618.1|WP_162646618.1 hypothetical protein 
MAKAEYEIDPGKITSNSEETSAISNISYEIENANDNNLDNEKIRGQITKLKKGGHFPKNLDYIESYTDPSTGTTATAFLNKDTGKVTVGMAGTNFHGDQLKRVALSSMSPLLFPPSKQDMKDVRGTMKDGAADLAIGVGLVNYKGKHFANTQQFIENLQKKYEIDTVTGHSLGGRDAIFLGLRFNIKNVVAYNPAPLEVKSIRNKLGGQLFRNTTFPDEKYLKELMDNYDGDITKVITQKDGLDYLVKHTDHLTCGDVLRINNGQGHAMENFLGEKEQREIIEELMLVKGYRDANDKAFKALEKNTRKKLGKIDEIKSKLLQTNGGALSSSQQKLLETLMAFSVAEGLSKMVDQELQQLKNMFNLMDKKFEANWKDAQEASDIVGKHLSYPEKVSALDNGGVNQSKLATEPHNEIKDKLNKITDLSKKYNSYLKQIEKSINEIVAKDQQLAGQIGDLI
>WP_162646619.1|WP_162646619.1 tandem-type lipoprotein 
MLKICNSQKQIIQKEESCDTVKRLNEIVICISFLFLTIFIGGCGMGKEAEIKKSFEKTLSMYPIKNLEDLYDKEGYRDDQFDKNDKGTWIINSEMATQNKGEALKIKGMVLYMNRNTKTTKGYYYVNAIKNDKDGRPQENEKRYPVKMVDNKVIPTKEIKDENIKTEIKNFKFFVQYGNFKDLKNYKDGDISYNPEAPIYSAKYQLTNDDYNVKQLRKRYDIPTNKAPKLLLKGSGNLKGSSVGYKNIEFTFVEEKGKNIYFSDSLDYKKSGEV
>WP_162646620.1|WP_162646620.1 tandem-type lipoprotein 
MMKRLNKLVLGISFLFLVISITAGCGMGKEAEIKKSFAKTLSMYPIKNLEDLYDKEGYRDDEFDKNDKGTWTISSEMAIQKKGEALNIKGMVLKLNRNTRSAKGFYYVNAIKKDENGRPQDNQIEYPVKMIDNKIIPTKDINDEKIKKEIENFKFFVQYGSFKDLSKYKDGDISYNPEVPSYSAKYQLTNDDYNVKQLRKRYNIPTNKAPELLLKGSGNLKGSSVGYKDIEFTFVEKKGENIYFSDSLHLEPSEDK
>WP_162911967.1|WP_162911967.1 tandem-type lipoprotein 
MMKRLNKLVLGISFLFLVISITAGCGMGKEAEIKKSFEKTLSMYPIKNLEDLYDKEGYRDDQFDKNDKGTWIINSEMVVQPKGERMKSKGMVLYMNRNTKTTTGKYIVSETLHDEDGRPKSKDKEYPVKMIDNKIIPTKDIKDEKIKKEIENFKFFAQYGNFKDLTKYKDGDISYNPEVPSYSAKYQLTNDDYNVKQLRKRYNIPTNKAPKFLLKGTGNLKGSSVGYKDIEFTFVEKKGENIYFSDSLHLEPSEDK
>WP_165624622.1|WP_165624622.1 alpha/beta hydrolase 
MKQSVNFKSETNLLAANLYTPEQFDESKKYPAITVCHPGGGVKEQTAGMYAEKLAEFGYVTVVYDASHQGESEGSPRYLEDPFARTEDVRASVDYLTTLDFVDNDRIGALGVCAGGGYTVSAARTERRIKALATVSMVDIGALFRKGPGDVVSIDDQLAFMTQVADQRTAEANGADYGITGYVPEEIDDSMPENSTMVQGHDYYLTARGQHKNAPNKLLLRSFSEVLTFAPFTYIDELLTQPFLAIAGTEADTIEYSVDAVEKAAGDNNELYKIEGASHVDLYDIPEYVNQVLPKLESFYKETL
>WP_173950584.1|WP_173950584.1 tandem-type lipoprotein 
MMKRLNKLVLGISLLFLIISITAGCGMGKEAEIKKSFEKTLSMYPIKNLEDLYDKEGYRDDQFDKNDKGTWIINSEMVVQPKGERMKSKGMVLYMNRNTKTTTGKYIVSETLHDEDGRPKSKDKEYPVKMVDNKIIPTKDIKDEKKKKEIENFKFFVQYGDFKDLSKYKDGDISYNPEVPSYSAQYQLTNDDYNVKQLRKRYDIPTNNALKLLLKGTGNLKGSSVGYKKIEFTFLENKNENIYFTDSLHLEPSEDK
>WP_174840668.1|WP_174840668.1 DEAD/DEAH box helicase 
MSQLLNDTLSAWLLIESLSPGEVNFTAEDILSAEHFKNGTKQAQLQSFDEYFEIWNDERFIVSEEKSEAGELIFKFYRHCFRYNEINLKIQDIFENHSDIHNPNGTHCYGYTFNTDKHGKVIVDSIHIPMIMSALKEIEKNKNANIEEKFNDSVEKFVQKVKEILADEPINEFKLKKMDKAYDEYFSVLNSKKDGLFGHYVAIEYVKDSDLPQREFNSFFISDIEKARKSPNQTLIDYIVGVEESQRIEVDENKEMFDKFLHPSRLPDGRWPSQTEFRLSLMQQLAVNQITSGNERISSVNGPPGTGKTTLLKDIFAHLVVERGKELAKLNNPKDAFVKIKIHETDDKYVYLLKESIAKYKMVVASSNNGAVENISKDLPKIEEIIRNPEKCKFPKYEQNYSNLAHELKDFAEIAEDLIGESAWGLFSGVFGKSTNINQVLSHMLKQDTNDIGFAKLLQNENNRMSYNELMSEWQSHQRAFLEELRHVEMLKEESIRAYDVYKNCESYSKIEQVINSEKTSIEEQVYHLDNETLRDNKEIEDLDNRINYNTKQIETLNELIKSIKESNKGFINKLKAMFNSEEDESYKDHNKEKQQLLTQQLELEKCKKNKHEDLVSKLKEKEKLIKQLTKVQLQLDELNSQLQELEAYRIKSKITIPEKDFWSDNNYDERQVTNLWTSDELQYRRAMLFLRAMILHKLLLIANNTTIYYAINDFKDRRKLIDANPDKVHNAWNVMHLIFPVVSTTFASFKSMYGGIPKDFIDYLFIDEAGQAIPQAAVGALYRSKKVVAVGDPIQIEPVVTLESHLIDNIRKNYHVPEYLVSKEASVQSVADNANQYGFWKSDATDSNQKTWIGIPLWVHRRCLKPMFTIANQIAYNNKMVLPSNITNVGKTGWYDVKGNAVQKQFVKEHGEKVLELLANDWFEAIKEGKNEPSSFVISPFSAVQQQVKRILKQQLPARIDIQRSKVNQWIDKSIGTVHTFQGKEAQKVYFVIGTDNTQDGAVNWSCEKPNLLNVAVTRAKKEFYVIGDMQRIQMKPFYETIFKERNVK
>WP_174840669.1|WP_174840669.1 tandem-type lipoprotein 
MIKRINKLGLGISLLFLIISITAGCGMGKEAEIKKSFEKTLSMYPIKNLEDLYDKEGYRDDEFDKNDKGTWTISSEMAIQKKGEALNIKGMVLKLNRNTRSAKGFYYVNAIKKDENGRPQDNQIEYPVKMIDNKIIPTKEIKDKNIKKEIENFKFFVQYGSFKDLSKYKDGDISYNPEVPSYSAKYQLTNDDYNVKQLRKRYDIPTNKAPELLLKGSGNLDGSSVGYKKIEFTFVEKKGENTYFTANLHFKPSEDE
>WP_174840671.1|WP_174840671.1 staphylococcal protein A 
MKKKNIYSIRKLGVGIASVTLGTLLISGGVTPAANAAQHDEAQQNAFYQVLNMPNLNADQRNGFIQSLKDDPSQSANVLGEAKKLNDSQAPKADAQQNNFNKDQQSAFYEILNMPNLNEAQRNGFIQSLKDDPSQSTNVLGEAKKLNESQAPKADNNFNKEQQNAFYEILNMPNLNEEQRNGFIQSLKDDPSQSANLLAEAKKLNESQAPKADNNFNKEQQNAFYEILHLPNLNEEQRNGFIQSLKDDPSVSKEILAEAKKLNDAQAPNADNKFNKEQQNAFYEILHLPNLTEEQRNGFIQSLKDDPSVSKEILAEAKKLNDAQAPKEEDNNKPGKEDGNKPGKEDGNKPGKEDGNKPGKEDNNKPGKEDGNKPGKEDGNKPGKEDGNGVHVVKPGDTVNDIAKANGTTADKIAADNKLADKNMIKPGQELVVDKKQPANHADANKAQALPETGEENPFIGTTVFGGLSLALGAALLAGRRREL
>WP_174840672.1|WP_174840672.1 staphyloferrin B export MFS transporter 
MINQTIWRSNFRILWLSQFIAIAGLTVLVPLLPIYMASLQNLSVVEIQLWSGIAIAAPAVTTMIASPIWGKLGDKISRKWMVLRALLGLAVCLFLMALCTTPLQFVLVRLLQGLFGGVVDASSVFASAEAPAEDRGKVLGRLQSSVSAGSLVGPLIGGVTASILGFSALLMSIAVITFIVCIFGALKLIETTHMPKSQTPNINKGIRRSFQCLLCTQQTCRFIIVGVLANFAMYGMLTALSPLASSVNHTAIDDRSVIGFLQSAFWTASILSAPLWGRFNDKSYVKSVYIFATIACGCSAILQGLATNIEFLMAARILQGLTYSALIQSVMFVVVNACHQQLKGTFVGTTNSMLVVGQIIGSLSGAAITSYTTPATTFIIMGVVFAVSSLFLICSTITNQINDHTLMKLWELKQKSAK
>WP_174840915.1|WP_174840915.1 hypothetical protein 
MLISLVIPVFALLVIGGIIWAIIEGIVHISKKNKAIDNFFNKVNKVSETYKFATTFLFLILDTAGISQFYLYYIVSEFLFFLVIFTFGIAGIIFLMPYGLCFLPLYKQKKKKQTLKKYMAYTTIGLSIYLGLSLVLVHTTKIYMDEGGVRYYYGSFVMKQAGGYAYLALALLSTLLIVAKKATNKNKEIETVDNTNITER
>WP_176318839.1|WP_176318839.1 tandem-type lipoprotein 
MKRLNKLVLYISFLILVISFTAGCGIGKEAEVKKSFEKTLSMYPIKNLEDLYDKEGYRDDEFDKNDKGTWIIGSEMVVQPKGERMKSKGMVLYMNRNTKTTTGKYIVSETLHDEDGRPKSKDKEYPVKMVDNKIIPTKGIKDENIKKEIENFKFFAQYGSFKDLSKYKDGDISYNPEVPSYSAKYQLTNDDYNVKQLRKRYKIPTNKAPKLLLKGSGDLKGSSVGYKDIEFTFVEKKGENTFFTDSLHLELSEDK
>WP_176325501.1|WP_176325501.1 tandem-type lipoprotein 
MMKRLNTLVLYISFLILVISITAGCGIGKEAEIKKSFEKTLSMYAIKNLEDLYDKEGYRDDQFDKNDKGTWIINSEMVVQPKGERMKSKGMVLYMNRNTKTTIGKYIVSETLHDEDGRPKSIDKEYPVKMVDNKIIPTKGIKDENIKKEIENFKFFAQYGSFKDLSKYKDGDISYNPEVPSYSAKYQLTNDDYNVKQLRKRYNIPTNKAPKLLLKGTGNLKGSSVGYKDIEFTFVEKKGENIYFSDSLHLEPSEDK
>WP_176427344.1|WP_176427344.1 MULTISPECIES: tRNA-dihydrouridine synthase 
MKENFWSELPRPFFILAPMEDVTDIVFRHVVSEAARPDVFFTEFTNTESFCHPEGIHSVRGRLTFSEDEQPMVAHIWGDKPEQFRETSIQLAKMGFKGIDLNMGCPVANVAKKGKGSGLILRPDVAAEIIQATKAGGLPVSVKTRLGYYEIDEWKDWLKHVFEQDIANLSIHLRTRKEMSKVDAHWELIEAIKNLRDEIAPNTLLTINGDIPDRKTGLELAEKYGIDGVMIGRGIFHNPFAFEKEPREHTSKELLDLLRLHLSLFNKYEKDEIRQFKSLRRFFKIYVRGIRGASELRHQLMNTQSIAEARALLDEFEAQMNEDVKIEL
>WP_179311953.1|WP_179311953.1 GntR family transcriptional regulator, partial 
MAKYKDIASDIRDKIITGDWFYGMKIPSHRQLAIQYNVNRVTIIKSIELLEAEGFIYTKVGSGTYVNDYLNEAHITNKWSEMMLWSSQQRSQYTVQLINKIETDDSYIHISKGELGISLMPHIQLKKAMSNTASHIEDLSFGYNNGYGYIKLRDIIVERMSKQGINVGRENVMITSGALHAIQLLSIGFLGQDAIIISNTPSYIHSTNVFEQLNFRHIDVPYNQINEIDTIIDRFINFKNKAIYIE
>WP_179340285.1|WP_179340285.1 DUF1648 domain-containing protein 
MSKIRSFTILSLLIYLAMMCYTVVTYSKLPTKVPIHYNLAGDADNFADKWVLLLINSAFIVIWIIFFIAGRYYERFAKWSHYNHTPREIRAIKLFLSTLNLEIMSYMSIFTVLEIWQIQHHHQFNLLWFNMIFIIIIGLTLVIFCLLPTIHKMRDSQ
>WP_180991583.1|WP_180991583.1 tRNA-dihydrouridine synthase 
MKENFWSELPRPFFILAPMEDVTDIVFRHVVSEAARPDVFFTEFTNTESFCHPEGIHSVRGRLTFSEDEQPMVAHIWGDKPEQFRETSIQLAKMGFKGIDLNMGCPVANVAKKGKGSGLILRPDVAAEIIQATKAGGLPVSVKTRLGYYEIDEWKDWLKHVFEQDIANLSIHLRTRKEMSKVDAHWELIEAIKNLRDEIAPNTLLTINGDIPDRKTGLELAEKYGIDGVMIGRGIFHNPFAFEKEPREHTSKELLDLLRLHLSLFNKYKKDEIRQFKSLRRFFKIYVRGIRGASELRHQLMNTQSIAEARALLDEFEAQMDEDVKIEL
>WP_181876500.1|WP_181876500.1 tRNA-dihydrouridine synthase 
MKENFWSELPRPFFILAPMEDVTDIVFRHVVSEAARPDVFFTEFTNTESFCHPEGIHSVRGRLTFSEDEQPMVAHIWGDKPEQFRETSIQLAKMGFKGIDLNMGCPVANVAKKGKGSGLILRPDVAAEIIQATKAGGLPVSVKTRLGYYEIDEWKDWLKHVFEQDIANLSIHLRTRKEMSKVDAHWELIEAIKNLRDEIAPNTLLTINGDIPDRKTGLELAEKYGIDGVMIGRGIFHNPFAFEKEPREHTRKELLDLLRLHLSLFNKYKKDEIRQFKSLRRFFKIYVRGIRGASELRHQLMNTQSIAEARALLDEFEAQMDEDVKIEL
>WP_195758897.1|WP_195758897.1 hypothetical protein 
MITIDSKINKQISKNLSLEGMYVTREQQTQILHAINNKKEITNELIRKIACK
>WP_196429646.1|WP_196429646.1 hypothetical protein 
MSINSNKFFFATYFWCKSQIEEVMEHFYSKFEETIENRWFWVIIAIIAIVGIIGYAFFCTSRGYNFNGNVKLHWPRIWQAGIGCSR
>WP_197805174.1|WP_197805174.1 staphyloferrin B biosynthesis protein SbnC 
MQNHTAVNTAQTIILRDLVDALLFEDIAGIVSNSEITKENGQTLLIYKRETQQIKIPVYFSALNMFRYESSQPITIERRLSKQPLTAAEFWQTIVKMNRDLSHEWEVARVEEGLTTAAKQLTKQLSELDLASHPFVMSEQFASLKDRPFHPLAKEKRGLREADYQVYQAELNQSFPLMVAAVKKTHMIHGDTANIDELESLTAPIKGQATDMLNDQGLSIDDYVLFPVHPWQYQHILPNVFAKEISEKLVVLLPLKFGDYLSSSSMRSLIDIAAPYNHVKVPFAMQSLGALRLTPTRYMKNGEQAEQLLRQLIEKDETLAKYVMVCDETAWWSYMGQDNDIFKDQLGHLTVQLRKYPEVLAKNDTQQLVSMAALAANDRTLYQMICGKDNISKNDVMTLFEDIARVFLKVTLSFMQYGALPELHGQNILLSFEDGRVQKCVLRDHDTVRIYKPWLTAHQLSLPKYVVREDTPNTLINEDLETFFAYFQTLAVSVNLYAIIDAIQDLFGVSEHELMSLLKQILKNEVATISWVTTDQLAVRHILFDKQTWPFKQILLPLLYQRDSGGGSMPSGLTTVPNPMVTYD
>WP_197805183.1|WP_197805183.1 LysR family transcriptional regulator 
MNLNILKSFLVTSETKNLTKASELLNYSQSTVSTHIEKLEKQLDVKLFYRKKYGMELTEEGLAYVKYAKVILDSNSEYEREIKGLYNKKVNISINMQESQYLYRYYNKISEWLAEHPYVNLKFKSAHSNFYIKEEIANFKSDISLITDEKIINSNLTAIPITEERLIFVTNKEMKDFKLNDIQTHTLLVTEKGCSYREQLEKILYKYSFSTKQMVEFLGIESLKKHLKNSDGIALLPEFIVADELENKSLFQIDVDVDIPNLETTLIINPESSKQVLESFVKDVFL
>WP_204177500.1|WP_204177500.1 MULTISPECIES: phosphatidylinositol-specific phospholipase C 
MKKCIKTLFLSIILVVMSGLYHSAHASDSLSKSLENWMSKLDESKHLTEINMPGSHDSGSFTLTDPVKSVWAKTQDKDYLTQMKSGVRFFDIRGRASADNMISVHHGMVYLHHELGKFLDDAKYYLSAYPNETIVMSMKKDYDSDSKVTKTFEEIFREYYYNNPQYQNLFYTGSNANPTLKETKGKIVLFNRMGGTYIKSGYGADTSGIQWTDNATFETKINNGSLNLQVQDEYKDYYDKKVEAVKNLLAKAKTDSNKDNLYVNFLSVASGGSAFNSTYNYASHINPEIAKTIKANGKARTGWLIVDYAGYPWPGYDDIVSEIIDSNK
>WP_204177750.1|WP_204177750.1 MULTISPECIES: sulfite exporter TauE/SafE family protein 
MDIVNIVIMLLIGVFGGFISGLVGVGGAIIIYPAILLLPPLFGAPAYSAYIASGLTSSQVFFSTLSGSLKARKKTEFSPQLVLYMGGGMIIGSMLGAFLANLFDATFVNTVYIIIALLALTLMFIKVKPSSEKSSFNKYLLVIIGLFIGIISGIIGAGGAFIIIPILLVLFKLPMNTVVANSIVIAFISSIGAFVIKLIQGYIPLYDALFLIIGSIVFAPIGLKLSKKVPNIIQKWIISILIVFAIIQLIL
>WP_204254846.1|WP_204254846.1 MULTISPECIES: oleate hydratase 
MYYSYGNYEAFARPKKPENVENKSAYLIGSGLASLAAACFLIRDGQMEGSKIHILEELPKAGGSLDGENMPLKGYVVRGGRETENHFECLWDLFRSIPSLEIDHASVLDEFYWLNKEDPNYSRCRVIEKQGQRLVTDGDFTLTKTAIKEILDLCLTNEEDLDDVKITDVFSDDFFNSNFWIYWKTMFAFEPWHSAMEMRRYLMRFVHHIGGLADFSALKFTKYNQYESLVLPMVEYLKSHGVQFEYDVKVEDIKVDVTTSQKIAREILIDRNGNAESIKLTINDLVFVTNGSITESSTYGDNDTPAPPTDELGGSWTLWKNLVRQSPEFGNPDKFCQNIPKKSWFVSATSTTNNKDIIDTIESICKRDPLAGKTVTGGIITINDSAWQISFTINRQQQFKNQPKNEISTWIYALYSDVNGDYIKKPITECSGNEICQEWLYHLGVPTDKIEDLAKHASNTIPVYMPYITSYFMTRAIGDRPLVVPHQSQNLAFIGNFAETERDTVFTTEYSVRTAMEAVYQLLNIDRGIPEVINSTFDLRVLMDAVYELNDHQDLREITKDSKMQKLALAGFLKKIKGTYIESLLKEHRLL
>WP_204254847.1|WP_204254847.1 staphylococcal protein A, partial 
MRTLSKKKNIYSIRKLGVGIASVTLGTLLISGGVTPAANAAQHDEAQQNAFYQVLNMPNLNADQRNGFIQSLKDDPSQSANVLGEAQKLNDSQAPKADAQQNNFNKDQQSAFYEILNMPNLNEEQRNGFIQSLKDDPSQSTNVLGEAKKLNESQAPKADNNFNKEQQNAFYEILNMPNLNEEQRNGFIQSLKDDPSQSANLLSEAKKLNESQAPKADNTFNKEQQNAFYEILHLPNLNEEQRNGFIQSLKDDPSQSANLLAEAKKLNDAQAPKADNKFNKEQQNAFYEILHLPNLTEEQRNGFIQSLKDDPSVSKEILAEAKKLNDAQAPKEEDNNKPGKED
>WP_204997649.1|WP_204997649.1 DMT family transporter 
MNKLRDTTFLSYLFTIILWGSAFPMIKIALNDFSAESLSAFRLILATIILLPFVIIKKLPTPELRDIPVIFILGFCGFVIYHTALNFGETLISTGISGILVSTTPIFSSALAYIFLKEHFSKWNWLSSLVAFIGISIISISKDDYTTINVLGVFIILLASFSESLYFTFQKKYIEKYSFIAFTLYTIMASSPFMLIFIPEIINDIHGATFTSIVSVLYLAIFPTIIPYVLLAYIVKSVGVSDATMSLYLTPIVSLLLSYLLLDELPTTLAIIGGIITLLGVSLSNFFQNT
>WP_204997650.1|WP_204997650.1 staphylococcal protein A 
MKKKNIYSIRKLGVGIASVTLGTLLISGGVTPAANAAQHDEAQQNAFYQVLNMPNLNADQRNGFIQSLKDDPSQSANVLGEAQKLNDSQAPKADAQQNNFNKDQQSAFYEILNMPNLNEAQRNGFIQSLKDDPSQSTNVLGEAKKLNESQAPKADNNFNKEQQNAFYEILNMPNLNEEQRNGFIQSLKDDPSQSANLLSEAKKLNESQAPKADNKFNKEQQNAFYEILHLPNLNEEQRNGFIQSLKDDPSQSANLLAEAKKLNDAQAPKADNKFNKEQQNAFYEILHLPNLTEEQRNGFIQSLKDDPSVSKEILAEAKKLNDAQAPKEEDNNKPGKEDGNKPGKEDNNKPGKEDGNKPGKEDNNKPGKEDNNKPGKEDGNKPGKEDGNGVHVVKPGDTVNDIAKANGTTADKIAADNKLADKNMIKPGQELVVDKKQPANHADANKAQALPETGEENPFIGTTVFGGLSLALGAALLAGRRREL
>WP_208689362.1|WP_208689362.1 multidrug efflux MFS transporter NorC 
MNETYRGGNKLILGIVLGVITFWLFAQSLVNVVPNLQQSFGADMGTISIAVSLTALFSGMFVVGAGGLADKIGRVKMTNIGLLLSIIGAALIIITNLPALLILGRIIQGVSAACIMPSTLAIMKTYYEGAERQRALSYWSIGSWGGSGICSLFGGAVATTMGWRWIFIFSIIVAVLSMLLIKGTPETKSEVTNTHKFDVAGLIVLVVMLLSLNVVITKGAALGYTSLWFFGLIAIVIVAFFIFLNVEKKVDNPLIDFKLFENKPYTGATISNFLLNGVAGTLIVANTFVQQGLGYTALQAGYLSITYLIMVLLMIRVGEKLLQKMGSKRPMLLGTFIVVIGIALISLVFLPGIFYVISCVVGYLCFGLGLGIYATPSTDTAISNAPLDKVGVASGIYKMASSLGGAFGVAISGAVYAGAVAATSIHTGAMIALWVNVLMGIMAFIAILFAIPNDDKRVKDAK
>WP_208689364.1|WP_208689364.1 DNA2/NAM7 family helicase 
MNQLVNDTLSAWLLIESLSPGEVSFTAEDILLAENFKNGAKQAQLQSFDEYFEIWNDERFIISEEKSEIGEIIFKFYRHCFRYNEINLKIQDIFDDYSDIHNPNGTHCYGYTFNIDKHGKVIVDSIHIPMIMSALKEIEKNKNANIEEKFNDSVEKFVQKVKEILADEPINEFKLKKIDKAYDEYFSVLNSKKDGLFAHYVAIEYVKDSDLPQPEFNSFFISDIEKARKSPNQTLIDYIEGVEESQRIEVDENKEMFDKFLHPSRLPDGRWPSQTEFRLSLMQQLAVNQITSGNERISSVNGPPGTGKTTLLKDIFAHLVVERGKELAKLNNPKDAFVKTKIHETDDKYVYLLQESIAKYKMVVASSNNGAVENISKDLPKIEEIIRNPEKCKFPEYETAYANLAYELKDFAEIAEDLIGESAWGLFSGVFGKSTNINQVLDHMLKQDVNDIGFARLLQNENNRMGYHELMTEWQAHQRAFLEELKHVEMLKEESIRAYDVYKSCESYSKMEHELNSKKMNVKEKLNHLEIQISCDNKEIEDLDDRINYNTKQIETLNELIKSIKESNKGFINKLKAMFNSEEDESYKDHNKEKQQLLTQQLELEKCKKNKHEDLVSKLKEKEKLIKQLTKVQLQLDELNSQLQELEAYRIESKITIPEKDFWSDNNYDERQVTNLWTSDELQYRRAMLFLRAMILHKLLLIANNTTIYYAINDFKDRRKLIDANPDKVHNAWNVMHLIFPVVSTTFASFKSMYGGIPKDFIDYLFIDEAGQAIPQAAVGALYRSKKVVAVGDPIQIDPVVTLESHLIDNIRKNYHVPEYLVSKEASVQSVADNANQYGFWKSDATDSNQKTWIGIPLWVHRRCLKPMFTIAKQIAYNNKMVLPSNITNVGKTGWYDVKGNSVQKQFVKEHGEKVVGLLADDWIEAIKEGKNEPSSFVISPFSAVQQQIKRMLKQQLPTRIDIERTKINQWVDKSIGTVHTFQGKEAQKVYFVIGTDNTQDGAVNWSCEKPNLLNVAVTRAKKEFYVIGDMQRIQSKPFYETIFKERNVK
>WP_208715585.1|WP_208715585.1 hypothetical protein 
MEKFNNWILNAISGSQTDKNETTEELKGAKFIILYAYSMLVLLALVISNIFIHILEPKLSITTQIIIVLILIEALIGLRFLKAYDVKRGKDKENKKNSKDFVKLKSILVAILFTSLALTAGTVADIYGFTDLGNTRSDLIVWSIGGIIFGLECYTMEDKK
>WP_208715589.1|WP_208715589.1 staphylococcal protein A 
MKKKNIYSIRKLGVGIASVTLGTLLISGGVTPAANAAQHDEAQQNAFYQVLNMPNLNADQRNGFIQSLKDDPSQSANVLGEAQKLNDSQAPKADAQQNNFNKDQQSAFYEILNMPNLNEAQRNGFIQSLKDDPSQSTNVLGEAKKLNESQAPKADNNFNKEQQNAFYEILNMSNLNEEQRNGFIQSLKDDPSQSANLLSEAKKLNESQAPKADNKFNKEQQNAFYEILHLPNLNEEQRNGFIQSLKDDPSQSANLLAEAKKLNDAQAPKADNKFNKEQQNAFYEILHLPNLTEEQRNGFIQSLKDDPSVSKEILAEAKKLNDAQAPKEEDNNKPGKEDGNKPGKEDNKKPGKEDNKKPGKEDGNKPGKEDNKKPGKEDGNGVHVVKPGDTVNDIAKANGTTADKIAADNKLADKNMIKPGQELVVDKKQPANHADANKAQALPETGEENPFIGTTVFGGLSLALGAALLAGRRREL
>WP_208892389.1|WP_208892389.1 multidrug efflux MFS transporter NorC 
MNETYRGGNKLILGIVLGVITFWLFAQSLVNVVPNLQQSFGTDMGTISIAVSLTALFSGMFVVGAGGLADKIGRVKMTNIGLLLSIIGSALIIITNLPALLILGRVIQGVSAACIMPSTLAIMKTYYQGAERQRALSYWSIGSWGGSGFCSLFGGAVATTMGWRWIFIFSIIVAVLSMLLIKGTPETKSEITNTHKFDVAGLIVLVVMLLSLNVVITKGAALGYTSLWFFGLIAIVIVAFFIFLNVEKKVDNPLIDFKLFENKPYTGATISNFLLNGVAGTLIVANTFVQQGLGYTALQAGYLSITYLIMVLLMIRVGEKLLQKMGSKRPMLLGTFIVVIGIALISLVFLPGIFYVISCVVGYLCFGLGLGIYATPSTDTAISNAPLDKVGVASGIYKMASSLGGAFGVAISGAVYAGAVAATSIHTGAMIALWVNVLMGIMAFIAILFAIPNDDKRVKDAK
>WP_208892391.1|WP_208892391.1 staphylococcal protein A 
MKKKNIYSIRKLGVGIASVTLGTLLISGGVTPAANAAQHDEAQQNAFYQVLNMPNLNADQRNGFIQSLKDDPSQSANVLGEAQKLNDSQAPKADAQQNNFNKDQQSAFYEILNMPNLNEAQRNGFIQSLKDDPSQSTNVLGEAKKLNESQAPKADNNFNKEQQNAFYEILHLPNLNEEQRNGFIQSLKDDPSQSANLLAEAKKLNDAQAPKADNKFNKEQQNAFYEILHLPNLTEEQRNGFIQSLKDDPSVSKEILAEAKKLNDAQAPKEEDNNKPGKEDNNKPGKEDNNKPGKEDGNKPGKEDNKKPGKEDGNKPGKEDNKKPGKEDGNKPGKEDGNKPGKEDGNGVHVVKPGDTVNDIAKANGTTADKIAADNKLADKNMIKPGQELVVDKKQPANHADANKAQALPETGEENPFIGTTVFGGLSLALGAALLAGRRREL
>WP_209205685.1|WP_209205685.1 tandem-type lipoprotein 
MMKRLNKLVLGISFLFLVISITAGCGIGKEAEIKKSFEKTMSMYPIKNLEDLYDKEGYRDNQFDKKDKGTWIVNSQMAIQNKGEPMKSKGMVLYMNRNTRTTNGYYYVNVIKGEDKGKHQDNEKRYPVKMVDNKIILTKEIKDENIKIEIENFKFFVQYGNFKALKNYKDGDISYNPEVPSYSAKYQLTNDDYNVKQLHKRYDIPTNKAPKLLLKGTGNLKGSSVGYKDIEFTFVEKKEENIYFSDGLIFKPSEDK
>WP_209205686.1|WP_209205686.1 DEAD/DEAH box helicase 
MSQLLNDTLSAWLLIESLSPGEVNFTAEDILSAEHFKNGTKQAQLQSLDEYFEIWNDERFIVSEEKSETGELIFKFYRHCFRYNEINLKIQDIFENHSDIHNPNGTHCYGYTFNTDKHGKVIVDSIHIPMIMSALKEIEKNKNANIEEKFNDSVEKFVQKVKEILADEPINEFKLKKIDKAYDEYFSVLNSKKDGLFAHYVAIEYVKDSDLPQPEFNSFFISDIEKARKSPNQTLIDYIVGVEESQRIEVDENKEMFDKFLHPSRLPDGRWPSQTEFRLSLMQQLAVNQITSGNERISSVNGPPGTGKTTLLKDIFAHLVVERGKELAKLNNPKDAFVKTKIHETDDKYVYLLKESIAKYKMVVTSSNNGAVENISKDLPKIEEIIRNPEKCKFPKYEQNYANLAHELKDFAEIAEDLIGESAWGLFSGVFGKSTNINQVLSHMLKQDANDIGFAKLLQNENNRMSYNELMSEWQSHQRAFLEELRHVEMLKEESIRAYDVYKNCESFSKIEQVINSEKTSIEEQVYHLDNETLRDNKEIEDLGDRINYNTKQLETLNELIKSIKESNKGFINKLKAMFNSEEDESYKDHNKEKQQLLTQQLELEKCKKNKHEDLVSKLKEKEKLIKQLTKVQLQLDELNSQLQELEAYRIESKITIPEKDFWSDNNYDERQVTNLWTSDELQYRRVMLFLRAMILHKLLLIANNTTIYYAINDFKDRRKLIDANPDKVHNAWNVMHLIFPVVSTTFASFKSMYGGIPKDFIDYLFIDEAGQAIPQAAVGALYRSKKVVAVGDPIQIEPVVTLESHLIDNIRKNYHVPEYLVSKEASVQSVADNANQYGFWKSDATDSNQKTWIGIPLWVHRRCLKPMFTIANQIAYNNKMVLPSNITKVGKTGWYDVRGNAVQKQFVKEHGEKVVGLLADDWIEAIKEGKNEPSSFVISPFSAVQHQIKRMLKQQLPTRIDIERTKINQWVDKSIGTVHTFQGKEAQKVYFIIGTDNTQDGAVNWSCEKPNLLNVAVTRAKKEFYVIGDMQRIQSKPFYETIFKERNVK
>WP_209205883.1|WP_209205883.1 hypothetical protein 
MKYDGIQQDEYLLNSNMLGAKTSNELKRLRKVAFLIAESFVEEEGYKFYFRIV
>WP_209205884.1|WP_209205884.1 hypothetical protein 
MKLEELLLITQKPLINYSKNKKFLEGSRLFDFDERMNERKIPKILNNSDKYHLVEIANYDNLIIIDNDVINGNELIKVCQCIDFDSNIMSYLRNLIVNGEYESDFFKILTNIKKSKQQISCVPYLIENGNNIHSINKIVSYETILSFSIFDRISQFDFENRNFSRYFNDSEVILDTDDRYYHMLNIQDSNILQFQSIYLLVLMAFYIKNSSKKSAENKIFYLIQNFIKETENKLAYSELELSVIFDYINNDENNIFKSTNLNSKNLLSKLKGIAWDLFHIRTSEDQIALRNTNSKEVFLHSIFTADKGLSNVINNYSISRMLAHEEKLYVYRENNIFKKLSKDKASKIQELLEKDRDIRISNVREAKYNIQGNIEMYEKLINEIISK
>WP_215389085.1|WP_215389085.1 LysR substrate-binding domain-containing protein, partial 
FILTFTPITEERLIFVTNKEMKDFKLNDIQNHTLLVTEKGCSYREQLEKILYKYSFSTKQMIEFLGIESLKKHLKNSDGIALLPEFIVADELENKSLFQIDVDVDITNLETTLIINPESSKQVLESFVKDVFL
>WP_215783579.1|WP_215783579.1 staphylococcal protein A 
MKKKNIYSIRKLGVGIASVTLGTLLISGGVTPAANAAQHDEAQQNAFYQVLNMPNLNADQRNGFIQSLKDDPSQSANVLGEAKKLNDSQAPKADAQQNNFNKDQQSAFYEILNMPNLNEAQRNGFIQSLKDDPSQSTNVLGEAKKLNESQASKADNNFNKEQQNAFYEILNMPNLNEEQRNGFIQSLKDDPSQSANLLSEAKKLNESQAPKADNKFNKEQQNAFYEILHLPNLNEEQRNGFIQSLKDDPSQSANLLAEAKKLNDAQAPKADNKFNKEQQNAFYEILHLPNLTEEQRNGFIQSLKDDPSVSKEILAEAKKLNDAQAPKEEDNNKPGKEDNNKPGKEDGNKPGKEDNNKPGKEDGNKPGKEDGNKPGKEDGNKPGKEDGNKPGKEDNKKPGKEDGNGVHVVKPGDTVNDIAKANGTTADKIAADNKLADKNMIKPGQELVVDKKQPANHADANKAQALPETGEENPFIGTTVFGGLSLALGAALLAGRRREL
>WP_217176329.1|WP_217176329.1 iron ABC transporter permease 
MLLKPKYQIVIAGLCLAIVAILSLMIGNTLVSPGTVIQALFNFDSENDLHDVVTGARASRTIIALLTGAALAVSGLLMQALTRNPIASPGLFGVNAGAVFFVIFSITFIQIQSFKMIVVIAFLGAIVVTVLVVALGMFRQTLFSPHRVILAGAAIAMLFTAFTQGILIMNETDLQGLLFWLSGSVSLRNIWDIPWVIPLVLILILIAFSMAAHINILMTSDDIATGLGQNIKLIKWMIIMLISMLAGISVAVAGSIVFVGLIVPNISKRLLPPNYKYLIPFTALAGAILMIISDIIARIIIKPLELPIGVVTAVIGAIVLIYIMKKGRQRL
>WP_217176330.1|WP_217176330.1 staphylococcal protein A 
MKKKNIYSIRKLGVGIASVTLGTLLISGGVTPAANAAQHDEAQQNAFYQVLNMPNLNADQRNGFIQSLKDDPSQSANVLGEAQKLNDSQAPKADAQQNNFNKDQQSAFYEILNMPNLNEEQRNGFIQSLKDDPSQSTNVLGEAKKLNESQAPKADNNFNKEQQNAFYEILNMPNLNEEQRNGFIQSLKDDPSQSANLLSEAKKLNESQAPKADNTFNKEQQNAFYEILHLPNLNEEQRNGFIQSLKDDPSQSANLLAEAKKLNDAQAPKADNKFNKEQQNAFYEILHLPNLTEEQRNGFIQSLKDDPSVSKEILAEAKKLNDAQAPKEEDNNKPGKEDGNKPGKEDGNKPGKEDGNGVHVVKPGDTVNDIAKANGTTADKIAADNKLADKNMIKPGQELVVDKKQPANHADANKAQALPETGEENPFIGTTVFGGLSLALGAALLAGRRREL
>WP_217187164.1|WP_217187164.1 staphylococcal protein A, partial 
MKKKNIYSIRKLGVGIASVTLGTLLISGGVTPAANAAQHDEAQQNAFYQVLNMPNLNADQRNGFIQSLKDDPSQSANVLGEAQKLNDSQAPKADAQQNNFNKDQQSAFYEILNMPNLNEEQRNGFIQSLKDDPSQSTNVLGEAKKLNESQAPKADNNFNKEQQNAFYEILNMPNLNEEQRNGFIQSLKDDPSQSANLLSEAKKLNESQAPKADNTFNKEQQNAFYEILHLPNLNEEQRNGFIQSLKDDPSQSANLLAEAKKLNDAQAPKADNKFNKEQQNAFYEILHLPNLTEEQRNGFIQSLKDDPSVSKEILAEAKKLNDAQAPKADNKFNKEQQNAFYEILHLPNLTEEQRNGFIQSLKDDP
>WP_217655724.1|WP_217655724.1 LysR substrate-binding domain-containing protein, partial 
IFILTFTPITEERLIFVTNKEMKDFKLNDIQNHTLLVTEKGCSYREQLEKILYKYSFSTKQMIEFLGIESLKKHLKNSDGIALLPEFIVADELENKSLFQIDVDVDITNLETTLIINPESSKQVLESFVKDVFL
>WP_223065233.1|WP_223065233.1 staphylococcal protein A 
MKKKNIYSIRKLGVGIASVTLGTLLISGGVTPAANAAQHDEAQQNAFYQVLNMPNLNADQRNGFIQSLKDDPSQSANVLGEAKKLNDSQAPKADAQQNNFNKDQQSAFYEILNMPNLNEVQRNGFIQSLKDDPSQSTNVLGEAKKLNESQAPKADNNFNKEQQNAFYEILNMPNLNEEQRNGFIQSLKDDPSQSANLLSEAKKLNESQAPKADNKFNKKQQNAFYEILHLPNLNEEQRNGFIQSLKDDPSQSANLLAEAKKLNDAQAPKADNKFNKEQQNAFYEILHLPNLTEEQRNGFIQSLKDDPSVSKEILAEAKKLNDAQAPKEEDNNKPGKEDGNKPGKEDNNKPGKEDNNKPGKEDNNKPGKEDGNKPGKEDNNKPGKEDGNKPGKEDNNKPGKEDGNKPGKEDGNGVHVVKPGDTVNDIAKANGTTADKIAADNKLADKNMIKPGQELVVDKKQPANHADANKAQALPETGEENPFIGTTVFGGLSLALGAALLAGRRREL
>WP_223200468.1|WP_223200468.1 MULTISPECIES: PLP-dependent aminotransferase family protein 
MASDIRDKIITGDWFYGMKIPPQRQLAIQYNVNRVTIIKSIELLEAEGFIYTKVGSGTYVNDYLNEAHITNKWSEMMLWSSQQRSQYTVQLINKIETDDSYIHISKGELGISLMPHIQLKKAMSNTASHIEDLSFGYNNGYGYIKLRDIIVERMSKQGINVGRENVMITSGALHAILLLSIGFLGQDAIIISNTPSYIHSTNVFEQLNFRHIDVPYNQINEINTIIDRFINFKNKAIYIEPRFNNPTGRSLTNEQKKNIITYSERHNIPIIEDDIFRDIFFSDPTPAIKTYDKLGKVIHISSFSKTIAPAIRIGWIVASEKIIEQLADVRMQIDYGSSILSQMVVYEMLKNKSYDKHLVKLRYVLKDKRDFMLNILNNLFKDIAHWEVPSGGYFVWLVFKIDIDIKYLFYELLSKEKILINPGYIYGSKEKSIRLSFAFESNENIKHALYKIYTYVKKV
>WP_223200630.1|WP_223200630.1 B domain-containing protein, partial 
MKKKNIYSIRKLGVGIASVTLGTLLISGGVTPAANAAQHDEAQQNAFYQVLNMPNLNADQRNGFIQSLKDDPSQSANVLGEAQKLNDSQAPKADAQQNNFNKDQQSAFYEILNMPNLTEEQRNGFIQSLKDDPSVSKEILAEAKKLNDAQAPKEEDNNKPGKEDNNKPGKEDGNKPGKEDNNKPGKEDNNKPGKEDGNKPGKEDNNKPGKEDGNKPGKEDGN
>WP_223286853.1|WP_223286853.1 hypothetical protein 
MKIEQVDSVYKNYSSQKNISKTIPKEFEEFKKQVDFYIKETDRFSQMITQKTDKLSKEKMKLDILQQDREELRKLLTKTKKRLSEVSYECTYCHSVLTRGQSLTRMELDDNKIEILLRKDSINQEIIKIENNIQKKLIEIQNLENQFELYHERLSELKQLSNIDNYVNQKVLQELETLKIEEVIELKEIDQEIKSLRNEISKLKKSLKTDLENINQKFKKLKNKISLQMETTGLSEKKVLNFNKLNGSGTFLNKDLLTLYLVYMNLLDSMEDFGLPFAIDSFVKNETDSIALEKMFGAIDKYFLTLNNQTFFSIIKENLKFIENPVNEIKIERPLLKEKFFSDIEKELIQNLNIL
>WP_223286898.1|WP_223286898.1 LysR substrate-binding domain-containing protein 
MTFTPITEERLIFVTNKEMKDFKLNDIQNHTLLVTEKGCSYREQLEKILYKYSFSTKQMIEFLGIESLKKHLKNSDGIALLPEFIVADELENKSLFQIDVDVDITNLETTLIINPESSKQVLESFVKDVFL
>WP_224061730.1|WP_224061730.1 condensation domain-containing protein 
MNRLDIKNKLLSLYQNGVNIWIENNQLRYKSVKGKFTQKDLEFLKENKEDIMAVLNSNCNFNVMSNDTLFPLKDIQSAYFLGGKSDFGDVSSHVYFEVIFPKLDTLLVEKIWNKLIRRHEALRTVINSWDTQKIIEPNSFYKVLINQNDEGCEATRKKLMNKTYDPYVWPLFDIEVTQDVSQSIMHLSFDFLILDWTSIWILLKEFENEYFNVSDNNCVENEVILRDIYQKNDMKKASSKYLSDQKYWIDKIEGLGDYPKLPMKMKDVKKEFDRKTFVVDEYSWKDIKQFFQKYGLTPNSVALTVFSCVINKWIDQKKFVINLTTMNRELRYENIEKVVGDFTSTNLLSIEINPLQSFIDNAKRIQKNLLQDLQHNYFTGVEMVREIRKSKPNSIFPIVFTSSLGNGDTNYKYMKLSNVGLSQSPQVFMDCQIMEFNESLYVNIDTRKGIFDELFIEIFKKDYKEFLENILKNVDTNRFLQNWYFKERNTDNFKMIFKNKNNNYNDSVNKRINNAPIVLSSELAKSITKQCMNILQVEQLSNNQNFYDYGADSLILARLTTLIIELCEEHGYKDMKFDDLLRAILAEPTIGRILLEINNKKLNKQKINIQEKNSIGRLSIFKEEGKILKVFFHAGLGTMNCLRYILAELKKDDSDAIAGITIQNQEKYCQIEKSQLVKKISEQYAELIINSGYEEFHLIGYCSGGLIAVEVANILTMKGVNVNHVTLIDTSPSPLSEIDYVVSEMAFIQNHFITIKDVLPHIDYKKLNEIIRSMYSNINTDSEYNLLDFIAEQYNEENQLLSDLELFFKNNTFDDRFEQYAEIIDSKNKENRNISREFLISSYKTQMASWEGAHMTPTTYIGDVTYLKAENRGYGTLLPVKDNTGFWEKCCIGDFKEKTIPGNHYDCIENIENASYVAKIIKCNE
>WP_224085645.1|WP_224085645.1 2,3-diaminopropionate biosynthesis protein SbnA 
MIEKSQACHDSLLDSVGQTPMVQLHQLFPKHEVFAKLEYMNPGGSMKDRPAKYIIEHGIKHGLITENTHLIESTSGNLGIALAMIAKIKGLKLTCVVDPKISPTNLKIIKSYGANVEMVEEPDAHGGYLMTRIAKVQELLASIDDAYWINQYANELNWQSHYHGAGTEIVETIKQPIDYFVAPVSTTGSIMGMSRKIKEVHPNAQIVAVDAKGSVIFGDKPINRELPGIGASRVPEILNRSEINQVIHVDDYQSALGCRKLIDYEGIFAGGSTGSIIAAIEQLITSIEEGATIVTILPDRGDRYLDLVYSDTWLEKMKSRQGVKSE
>WP_224085651.1|WP_224085651.1 tandem-type lipoprotein 
MMKRLNKLVLGIIFLFLVISITAGCGIGKEAEVKKSFEKTLSMYPIKNLEDLYDKEGYRDDQFDKNDKGTWIINSEMVIQPNNEDMVAKGMVLYMNRNTKTTNGYYYVDVTKDEDEGKPHDNEKRYPVKMVDNKIIPTKEIKDEKIKKEIENFKFFVQYGDFKNLKNYKDGDISYNPEVPSYSAKYQLTNDDYNVKQLRKRYDIPTNKAPKLLLKGSGDLKGSSVGYKDIEFTFVEKKGKNTFFTDSLHLEPSEDK
>WP_224085667.1|WP_224085667.1 persulfide dioxygenase-sulfurtransferase CstB 
MFFKQFYDNHLSQASYLVGCQRTGEAIIIDPVRDLSKYIEVADSEGLTITQATETHIHADFASGIRDVAKRLNANIYVSGEGEDALGYKNMPSKTQFVKHGDIIQVGNVKLEVLHTPGHTPESISFLLTDLGGGSSVPMGLFSGDFIFVGDIGRPDLLEKSVQIKGSTEISAKQMYESVQNIKNLPDYVQIWPGHGAGSPCGKALGAIPISTIGYEKINNWAFNEIDETKFIESLTSNQPAPPHHFAQMKQVNQFGMNLYQSYDVYPSLDNKRVAFDLRSKEAFHGGHTKGTINIPYNKNFINQIGWYLDFEKDIDLIGDKSTVEKAKHTLQLIGFDKVAGYRLPKSGISTQSVHSVDMTGKEEHVLDVRNDEEWNNGHLYQAVNIPHGKLLNENIPFNKEDKIYVHCQSGVRSSIAVGILESKGFENVVNIREGYQDFPESLK
>WP_224085680.1|WP_224085680.1 salicylate synthase
[truncated: 107,482 more chars]
