# Supplementary material for: A type VII-secreted lipase toxin with reverse domain arrangement
Source: Nat Commun. 2023 Dec 19;14:8438. doi: 10.1038/s41467-023-44221-y (PMC10730906; doi:10.1038/s41467-023-44221-y)
Supplement: Supplementary file 6 — Source Data [file 41467_2023_44221_MOESM6_ESM.zip › Tsl1 distribution raw/lplI 1/FlaGs_output/results_flankgene.fasta_cluster_out_3_1e-10_clusters.tsv]

1	553	WP_017804847.1;WP_240914401.1;WP_000977781.1;WP_103144383.1;WP_064131777.1;WP_113589697.1;WP_031588359.1;WP_162646620.1;WP_001817587.1;WP_154284312.1;WP_000977805.1;WP_025174942.1;WP_043044868.1;WP_000977797.1;WP_262543064.1;WP_072498295.1;WP_281962061.1;WP_115390693.1;WP_000977796.1;WP_072497452.1;WP_031771973.1;WP_162646619.1;WP_000977764.1;WP_262537817.1;WP_209205685.1;WP_072497368.1;WP_176318…
2	293	WP_069989706.1;WP_262520931.1;WP_000925003.1;WP_069989705.1;WP_000136645.1;WP_000136628.1;WP_000924997.1;WP_315977820.1;WP_312013742.1;WP_228587419.1;WP_115390698.1;WP_058008286.1;WP_115305001.1;WP_064136200.1;WP_115390697.1;WP_000925004.1;WP_000925005.1;WP_262542037.1;WP_000136637.1;WP_031811344.1;WP_228584902.1;WP_000924993.1;WP_250723082.1;WP_045157550.1;WP_000924990.1;WP_000925000.1;WP_252307…
3	197	WP_262537813.1;WP_250723110.1;WP_138384081.1;WP_072497370.1;WP_070003907.1;WP_031927398.1;WP_101527091.1;WP_258464622.1;WP_077156109.1;WP_001006425.1;WP_317528796.1;WP_070006115.1;WP_252555318.1;WP_262533275.1;WP_208892389.1;WP_001006429.1;WP_115390695.1;WP_001006435.1;WP_001006442.1;WP_001006423.1;WP_064131776.1;WP_072496743.1;WP_229374066.1;WP_258412731.1;WP_162646616.1;WP_258409518.1;WP_208689…
4	196	WP_001075805.1;WP_154284316.1;WP_001075822.1;WP_001075807.1;WP_258409527.1;WP_049317353.1;WP_006191470.1;WP_001075814.1;WP_001075812.1;WP_001075824.1;WP_063644528.1;WP_001075826.1;WP_258411442.1;WP_151359620.1;WP_001075809.1;WP_001075808.1;WP_070003906.1;WP_001075819.1;WP_262533273.1;WP_001075817.1;WP_115390694.1;WP_072361361.1;WP_258414410.1;WP_162646617.1;WP_250736213.1;WP_001075821.1;WP_072496…
5	187	WP_078062691.1;WP_001791319.1;WP_072353806.1;WP_072468648.1;WP_001792226.1;WP_078103977.1;WP_141062658.1;WP_155559881.1;WP_117220586.1;WP_258414652.1;WP_078370353.1;WP_078368760.1;WP_078065018.1;WP_078134280.1;WP_103144387.1;WP_115391175.1;WP_262534556.1;WP_001791835.1;WP_078064639.1;WP_001800966.1;WP_111015041.1
6	184	WP_252555321.1;WP_000036332.1;WP_000036324.1;WP_000036331.1;WP_000036330.1;WP_262537811.1;WP_113589695.1;WP_006191471.1;WP_000036329.1;WP_154284319.1;WP_072468460.1;WP_261287600.1;WP_258464625.1;WP_115289056.1;WP_000036335.1;WP_258412735.1;WP_072496744.1;WP_162646613.1;WP_070003909.1;WP_000036328.1;WP_258414414.1;WP_179340285.1;WP_000036327.1
7	181	WP_115206028.1;WP_000291841.1;WP_020976837.1;WP_070004047.1;WP_258412732.1;WP_031927397.1;WP_250723086.1;WP_138384082.1;WP_076742589.1;WP_117221063.1;WP_001813114.1;WP_001824053.1;WP_162646615.1;WP_204254846.1;WP_258416446.1;WP_061642074.1;WP_000291844.1;WP_001834576.1;WP_117433733.1;WP_001814534.1;WP_000291838.1;WP_000291833.1;WP_000291840.1;WP_072497455.1;WP_154284318.1;WP_000291831.1;WP_072468…
8	175	WP_000173881.1;WP_046597245.1;WP_069631709.1;WP_262533282.1;WP_000173890.1;WP_000173904.1;WP_070003394.1;WP_262537809.1;WP_000173894.1;WP_000173898.1;WP_000173896.1;WP_000173902.1;WP_000173893.1;WP_303676225.1;WP_111187754.1;WP_000173897.1;WP_072468459.1;WP_229374068.1;WP_072497372.1;WP_154284320.1;WP_046462907.1;WP_000173880.1;WP_000173891.1;WP_000173895.1;WP_000173899.1
9	172	WP_000710555.1;WP_031866588.1;WP_000710565.1;WP_000710560.1;WP_000710575.1;WP_020976829.1;WP_252555313.1;WP_043859505.1;WP_000710571.1;WP_084985143.1;WP_000710566.1;WP_123138695.1;WP_111679903.1;WP_252550737.1;WP_115390692.1;WP_000710561.1;WP_109183265.1;WP_250723096.1;WP_000710558.1;WP_258409524.1;WP_258411438.1;WP_103204724.1;WP_262533266.1;WP_000710559.1;WP_258414406.1;WP_050976255.1;WP_204177…
10	164	WP_000714382.1;WP_020976828.1;WP_000410569.1;WP_000714374.1;WP_111679902.1;WP_258409523.1;WP_072519272.1;WP_000714392.1;WP_000714384.1;WP_115390691.1;WP_250736216.1;WP_000714390.1;WP_154284310.1;WP_000410568.1;WP_000714388.1;WP_000410567.1;WP_058008282.1;WP_208715585.1;WP_000410570.1;WP_000714395.1;WP_072384834.1;WP_000714381.1;WP_048665170.1;WP_065315784.1;WP_262537819.1;WP_250723098.1;WP_000714…
11	152	WP_031837964.1;WP_000876755.1;WP_000876757.1;WP_025786420.1;WP_258409530.1;WP_115210746.1;WP_000876751.1;WP_072468457.1;WP_111761745.1;WP_111679907.1;WP_262537807.1;WP_123138693.1;WP_124780920.1;WP_252570451.1;WP_276210117.1;WP_000876750.1;WP_000876748.1;WP_101527089.1;WP_000876752.1;WP_000876756.1
12	147	WP_250736212.1;WP_047230776.1;WP_000728760.1;WP_103204726.1;WP_111679906.1;WP_262834960.1;WP_101527090.1;WP_262543065.1;WP_204254847.1;WP_078370347.1;WP_215783579.1;WP_050441717.1;WP_228584900.1;WP_072495517.1;WP_049296521.1;WP_049887430.1;WP_043856629.1;WP_230115142.1;WP_148237045.1;WP_047213064.1;WP_000728755.1;WP_317528443.1;WP_258416447.1;WP_072499009.1;WP_086095098.1;WP_162646612.1;WP_217176…
13	146	WP_077156107.1;WP_001045110.1;WP_303676226.1;WP_058008287.1;WP_117197262.1;WP_262537801.1;WP_001045113.1;WP_001045117.1;WP_001045124.1;WP_115289059.1;WP_023914472.1;WP_001045111.1;WP_262533286.1;WP_001045108.1;WP_315977819.1;WP_262607792.1;WP_072468454.1
14	144	WP_020976838.1;WP_070006110.1;WP_229374071.1;WP_262607793.1;WP_000570806.1;WP_061389123.1;WP_262537799.1;WP_000570813.1;WP_224085645.1;WP_000570804.1;WP_025380736.1;WP_103204727.1;WP_262533287.1;WP_154284406.1;WP_111679908.1;WP_000570810.1;WP_000570808.1
15	143	WP_162646614.1;WP_115206029.1;WP_000170485.1;WP_078368895.1;WP_000170484.1;WP_000170488.1;WP_078370540.1;WP_142279818.1;WP_072468461.1;WP_104408602.1;WP_262533281.1;WP_001151816.1;WP_000170486.1;WP_258414762.1;WP_258409529.1;WP_072357614.1;WP_223200468.1;WP_000170482.1;WP_115289055.1;WP_179311953.1;WP_000170481.1;WP_000170483.1;WP_258410319.1;WP_258412734.1;WP_078103972.1;WP_124780914.1;WP_001151…
16	141	WP_258412733.1;WP_049307587.1;WP_001038110.1;WP_123096949.1;WP_001038099.1;WP_001038108.1;WP_070003908.1;WP_262533279.1;WP_001038105.1;WP_204997649.1;WP_001038104.1;WP_226452192.1;WP_043859502.1;WP_072468462.1;WP_098817934.1;WP_262542031.1;WP_001038103.1;WP_317518664.1;WP_001038106.1;WP_001038026.1;WP_258414954.1;WP_001038111.1;WP_001038097.1;WP_262607788.1;WP_001038098.1
17	137	WP_238841732.1;WP_001793250.1;WP_223286898.1;WP_115390688.1;WP_197805183.1;WP_115390690.1;WP_229374060.1;WP_072496738.1;WP_303676223.1;WP_001010294.1;WP_001052510.1;WP_020976823.1;WP_001052508.1;WP_078064877.1;WP_124374736.1;WP_117197264.1;WP_117433732.1;WP_014363371.1;WP_086155539.1;WP_047335132.1;WP_215389085.1;WP_111761726.1;WP_001052509.1;WP_111157591.1;WP_001052505.1;WP_001052503.1;WP_115289…
18	129	WP_000201638.1;WP_124374734.1;WP_258413994.1;WP_000179899.1;WP_000201640.1;WP_000201642.1;WP_229374058.1;WP_000179903.1;WP_000179906.1;WP_000179888.1;WP_000379205.1;WP_046462905.1;WP_258411435.1;WP_000179893.1;WP_250723103.1;WP_258414404.1;WP_000179900.1;WP_025175432.1;WP_000179898.1;WP_043859506.1;WP_000179889.1;WP_000201644.1;WP_000201646.1;WP_000179901.1;WP_000201641.1;WP_072468468.1;WP_072361…
19	124	WP_154284307.1;WP_046462904.1;WP_072491075.1;WP_000389759.1;WP_317528792.1;WP_000389774.1;WP_070059096.1;WP_115390685.1;WP_031875170.1;WP_000398679.1;WP_000389763.1;WP_250755235.1;WP_000398680.1;WP_234746505.1;WP_000389769.1;WP_076742628.1;WP_000389762.1;WP_258409522.1;WP_258411434.1;WP_258413993.1;WP_000389773.1
20	117	WP_134810760.1;WP_000908952.1;WP_000908958.1;WP_001789388.1;WP_312013753.1;WP_000908960.1;WP_000908959.1;WP_000908953.1;WP_001621787.1;WP_258409970.1;WP_064133567.1;WP_000908954.1;WP_250723220.1;WP_258416791.1;WP_000908951.1;WP_061822569.1;WP_072361356.1;WP_174840915.1;WP_258411663.1;WP_154284322.1;WP_000908956.1;WP_225806088.1;WP_006191453.1;WP_267815141.1
21	114	WP_258416449.1;WP_001078459.1;WP_020976839.1;WP_001078456.1;WP_001078458.1;WP_267814232.1;WP_001078461.1;WP_262537797.1;WP_070006109.1;WP_006191474.1;WP_064139230.1;WP_252570449.1;WP_115390699.1;WP_070958334.1;WP_084985148.1;WP_045157551.1;WP_001078455.1;WP_070003911.1
22	103	WP_000080569.1;WP_084985142.1;WP_228584896.1;WP_031588361.1;WP_000080560.1;WP_000080564.1;WP_001072889.1;WP_031874646.1;WP_250723100.1;WP_258414405.1;WP_209205686.1;WP_072496739.1;WP_233663251.1;WP_154284309.1;WP_000080554.1;WP_151359621.1;WP_113589553.1;WP_031844971.1;WP_258411436.1;WP_155561373.1;WP_174840668.1;WP_111187305.1;WP_113588108.1;WP_000080559.1;WP_058102285.1;WP_064133566.1;WP_103144…
23	90	WP_176427344.1;WP_023914430.1;WP_000662023.1;WP_181876500.1;WP_000662026.1;WP_070003874.1;WP_000662018.1;WP_000662031.1;WP_250723105.1;WP_000662025.1;WP_252555297.1;WP_000662035.1;WP_000662030.1;WP_031927400.1;WP_031898689.1;WP_000662022.1;WP_180991583.1;WP_000662036.1
24	68	WP_115289052.1;WP_000130764.1;WP_069723997.1;WP_060552562.1;WP_111679897.1;WP_000130756.1;WP_061393813.1;WP_117207110.1;WP_258464616.1;WP_000130765.1;WP_262537826.1;WP_104408601.1;WP_229374059.1;WP_115390686.1
25	55	WP_115390689.1;WP_111761725.1;WP_084938101.1;WP_000543164.1;WP_000543163.1;WP_279750438.1
26	41	WP_001566853.1;WP_001792407.1;WP_256089908.1;WP_006191454.1;WP_001181358.1;WP_262607782.1;WP_258025943.1;WP_255264738.1;WP_257008796.1;WP_255777526.1;WP_020976827.1;WP_262537821.1;WP_258464617.1;WP_269459676.1
27	40	WP_001033010.1;WP_001033009.1;WP_001033012.1;WP_031588363.1;WP_001033018.1;WP_001033007.1;WP_070008573.1;WP_001033008.1;WP_001033011.1;WP_063646523.1;WP_031867384.1
28	36	WP_020976825.1;WP_111679899.1;WP_000814437.1;WP_000814441.1;WP_001566851.1;WP_000750309.1;WP_165624622.1;WP_111761728.1;WP_138384022.1;WP_000814442.1
29	36	WP_106884792.1;WP_000465477.1;WP_000465466.1;WP_045157545.1;WP_224085667.1;WP_000465478.1;WP_103187888.1;WP_000465472.1;WP_115206027.1;WP_021286015.1;WP_031927402.1;WP_000465473.1;WP_000465470.1
30	36	WP_255963682.1;WP_111761729.1;WP_020976826.1;WP_001100493.1;WP_001100496.1;WP_001100495.1;WP_045177911.1;WP_020977952.1;WP_096658754.1
31	36	WP_017804848.1;WP_006191450.1;WP_000627025.1;WP_115390687.1;WP_000627029.1;WP_258416443.1;WP_000627022.1;WP_000627024.1;WP_000627023.1;WP_086041298.1;WP_111679898.1;WP_252555306.1
32	32	WP_000816135.1;WP_104408599.1;WP_031927403.1;WP_000816127.1;WP_000816136.1;WP_000816128.1;WP_000816129.1;WP_054193793.1;WP_065316432.1;WP_046462903.1
33	30	WP_262522473.1;WP_061838517.1;WP_001181416.1;WP_262537796.1;WP_197805174.1;WP_070003396.1;WP_001179393.1;WP_065316362.1;WP_001179388.1;WP_001179407.1;WP_001179389.1;WP_115390700.1;WP_001179390.1;WP_031775135.1;WP_006191475.1;WP_001179411.1;WP_001179404.1;WP_258414416.1;WP_154284405.1;WP_020976840.1
34	28	WP_046597247.1;WP_317528793.1;WP_230115135.1;WP_000472888.1;WP_115210739.1;WP_262533264.1;WP_262529276.1;WP_043044871.1;WP_262533263.1;WP_276210120.1;WP_000589240.1;WP_230115133.1
35	27	WP_001105089.1;WP_001105087.1
36	25	WP_000355839.1;WP_204177750.1;WP_000355840.1;WP_000355841.1;WP_000355842.1;WP_000355844.1
37	22	WP_115289051.1;WP_000455976.1;WP_252555295.1;WP_258409521.1;WP_258413992.1;WP_001814448.1;WP_000455975.1;WP_000455980.1
38	20	WP_000512633.1;WP_262520925.1;WP_000512632.1;WP_001806875.1;WP_000521958.1;WP_000512631.1
39	20	WP_001566861.1;WP_001812843.1;WP_001804823.1;WP_025175750.1;WP_021075398.1;WP_001798267.1;WP_000971501.1;WP_262534554.1;WP_115391173.1
40	19	WP_000610054.1;WP_000610056.1;WP_084985149.1;WP_000610050.1;WP_000610049.1;WP_000610051.1;WP_252570445.1;WP_258411444.1;WP_174840672.1;WP_115390701.1;WP_000610137.1;WP_000610045.1;WP_103204728.1;WP_315977818.1
41	17	WP_001029554.1;WP_000066174.1;WP_000161984.1;WP_072468464.1;WP_001029555.1;WP_006191463.1;WP_258411440.1;WP_000161981.1;WP_162646618.1;WP_262533270.1
42	13	WP_262533259.1;WP_046597249.1;WP_224061730.1;WP_252570463.1
43	8	WP_031588352.1;WP_000160701.1
44	8	WP_001225809.1;WP_154284306.1;WP_123096928.1;WP_225805962.1
45	7	WP_031788318.1
46	7	WP_224085680.1;WP_001803629.1
47	7	WP_262533257.1;WP_229768963.1;WP_000286391.1
48	7	WP_000738841.1;WP_252570459.1;WP_262533260.1
49	7	WP_046597248.1;WP_262533261.1
50	7	WP_262533265.1;WP_043039598.1
51	6	WP_000323587.1
52	6	WP_070003392.1;WP_000427420.1
53	6	WP_123096950.1;WP_045172895.1;WP_001038114.1;WP_103187889.1
54	6	WP_000628287.1;WP_195758897.1;WP_000628288.1
55	6	WP_196429646.1
56	6	WP_229374062.1;WP_043044872.1;WP_142253642.1
57	6	WP_000710587.1;WP_252570461.1
58	5	WP_031588347.1
59	5	WP_031588348.1
60	5	WP_031588349.1
61	5	WP_031588350.1
62	5	WP_031588351.1
63	5	WP_031588353.1
64	5	WP_088401729.1
65	5	WP_115210733.1;WP_000592130.1;WP_000592131.1
66	5	WP_158691567.1;WP_160458529.1;WP_001066123.1;WP_001066124.1
67	4	WP_000426894.1
68	4	WP_111131913.1;WP_000414484.1
69	4	WP_258409520.1;WP_250736114.1;WP_001807486.1
70	4	WP_029550026.1;WP_000777467.1;WP_258410076.1
71	4	WP_241664859.1;WP_209205884.1;WP_267814226.1
72	3	WP_000015644.1
73	3	WP_000134550.1;WP_000134547.1
74	3	WP_000172934.1;WP_000172943.1
75	3	WP_000386891.1
76	3	WP_000805732.1;WP_000805733.1
77	3	WP_000926749.1
78	3	WP_025175007.1;WP_072527114.1;WP_001814441.1
79	3	WP_086041297.1;WP_000358144.1
80	3	WP_029163516.1;WP_064138164.1;WP_223286853.1
81	3	WP_258409519.1;WP_234746501.1
82	3	WP_262537832.1;WP_001566849.1
83	2	WP_000692005.1
84	2	WP_000974881.1;WP_000511135.1
85	2	WP_000998780.1
86	2	WP_001049264.1
87	2	WP_001251200.1
88	2	WP_209205883.1
89	1	WP_000140679.1
90	1	WP_000157603.1
91	1	WP_000162197.1
92	1	WP_000163792.1
93	1	WP_000217461.1
94	1	WP_000220938.1
95	1	WP_000241344.1
96	1	WP_000251226.1
97	1	WP_000856594.1
98	1	WP_000868795.1
99	1	WP_001094394.1
100	1	WP_001224379.1
101	1	WP_001790237.1
102	1	WP_001791851.1
103	1	WP_001791873.1
104	1	WP_002311824.1
105	1	WP_021758025.1
106	1	WP_029753337.1
107	1	WP_031845055.1
108	1	WP_047555830.1
109	1	WP_064135735.1
110	1	WP_072433528.1
111	1	WP_072496740.1
112	1	WP_078370556.1
113	1	WP_103204721.1
114	1	WP_103204722.1
115	1	WP_103204723.1
116	1	WP_111679893.1
117	1	WP_111679895.1
118	1	WP_111679896.1
119	1	WP_228584894.1
120	1	WP_231923645.1
121	1	WP_252555291.1
122	1	WP_252570453.1
123	1	WP_256123552.1
124	1	WP_258028401.1
125	1	WP_258409517.1
126	1	WP_258411437.1
127	1	WP_258809514.1
128	1	WP_289622968.1
129	1	WP_303062265.1
