# Supplementary material for: A type VII-secreted lipase toxin with reverse domain arrangement
Source: Nat Commun. 2023 Dec 19;14:8438. doi: 10.1038/s41467-023-44221-y (PMC10730906; doi:10.1038/s41467-023-44221-y)
Supplement: Supplementary file 6 — Source Data [file 41467_2023_44221_MOESM6_ESM.zip › Tsl1 distribution raw/lplI 1/FlaGs_output/results_flankgene.fasta_cluster_out_3_1e-10_jackhits.tsv]

1	['WP_000015644.1']
2	['WP_000036329.1', 'WP_000036327.1', 'WP_179340285.1', 'WP_000036324.1', 'WP_154284319.1', 'WP_000036330.1', 'WP_000036332.1', 'WP_115289056.1', 'WP_000036331.1', 'WP_006191471.1', 'WP_162646613.1', 'WP_258414414.1', 'WP_258464625.1', 'WP_252555321.1', 'WP_261287600.1', 'WP_072496744.1', 'WP_258412735.1', 'WP_000036328.1', 'WP_000036335.1', 'WP_113589695.1', 'WP_262537811.1', 'WP_072468460.1', 'W…
3	['WP_000036329.1', 'WP_000036327.1', 'WP_179340285.1', 'WP_154284319.1', 'WP_000036330.1', 'WP_000036324.1', 'WP_000036332.1', 'WP_115289056.1', 'WP_000036331.1', 'WP_258414414.1', 'WP_006191471.1', 'WP_162646613.1', 'WP_258464625.1', 'WP_252555321.1', 'WP_261287600.1', 'WP_072496744.1', 'WP_000036335.1', 'WP_258412735.1', 'WP_000036328.1', 'WP_113589695.1', 'WP_262537811.1', 'WP_072468460.1', 'W…
4	['WP_000036329.1', 'WP_000036327.1', 'WP_179340285.1', 'WP_154284319.1', 'WP_000036330.1', 'WP_000036324.1', 'WP_000036332.1', 'WP_115289056.1', 'WP_000036331.1', 'WP_162646613.1', 'WP_006191471.1', 'WP_258414414.1', 'WP_258464625.1', 'WP_252555321.1', 'WP_000036328.1', 'WP_261287600.1', 'WP_072496744.1', 'WP_258412735.1', 'WP_000036335.1', 'WP_113589695.1', 'WP_262537811.1', 'WP_072468460.1', 'W…
5	['WP_000036329.1', 'WP_000036327.1', 'WP_179340285.1', 'WP_154284319.1', 'WP_000036330.1', 'WP_000036324.1', 'WP_000036332.1', 'WP_115289056.1', 'WP_000036331.1', 'WP_006191471.1', 'WP_162646613.1', 'WP_258414414.1', 'WP_258464625.1', 'WP_252555321.1', 'WP_261287600.1', 'WP_072496744.1', 'WP_258412735.1', 'WP_000036328.1', 'WP_000036335.1', 'WP_113589695.1', 'WP_262537811.1', 'WP_072468460.1', 'W…
6	['WP_000036329.1', 'WP_000036327.1', 'WP_179340285.1', 'WP_000036330.1', 'WP_154284319.1', 'WP_000036324.1', 'WP_000036332.1', 'WP_115289056.1', 'WP_000036331.1', 'WP_258414414.1', 'WP_006191471.1', 'WP_162646613.1', 'WP_258464625.1', 'WP_252555321.1', 'WP_072496744.1', 'WP_261287600.1', 'WP_258412735.1', 'WP_000036328.1', 'WP_000036335.1', 'WP_113589695.1', 'WP_262537811.1', 'WP_072468460.1', 'W…
7	['WP_000036329.1', 'WP_000036327.1', 'WP_179340285.1', 'WP_154284319.1', 'WP_000036330.1', 'WP_000036331.1', 'WP_000036324.1', 'WP_000036332.1', 'WP_115289056.1', 'WP_006191471.1', 'WP_162646613.1', 'WP_258414414.1', 'WP_258464625.1', 'WP_252555321.1', 'WP_072496744.1', 'WP_261287600.1', 'WP_258412735.1', 'WP_000036328.1', 'WP_000036335.1', 'WP_113589695.1', 'WP_262537811.1', 'WP_072468460.1', 'W…
8	['WP_000036329.1', 'WP_000036327.1', 'WP_179340285.1', 'WP_154284319.1', 'WP_000036332.1', 'WP_000036330.1', 'WP_000036324.1', 'WP_115289056.1', 'WP_000036331.1', 'WP_162646613.1', 'WP_006191471.1', 'WP_258414414.1', 'WP_258464625.1', 'WP_252555321.1', 'WP_261287600.1', 'WP_072496744.1', 'WP_258412735.1', 'WP_000036328.1', 'WP_000036335.1', 'WP_113589695.1', 'WP_262537811.1', 'WP_072468460.1', 'W…
9	['WP_000036329.1', 'WP_000036327.1', 'WP_179340285.1', 'WP_154284319.1', 'WP_000036330.1', 'WP_000036324.1', 'WP_000036332.1', 'WP_115289056.1', 'WP_000036331.1', 'WP_258414414.1', 'WP_006191471.1', 'WP_162646613.1', 'WP_258464625.1', 'WP_252555321.1', 'WP_000036335.1', 'WP_261287600.1', 'WP_072496744.1', 'WP_258412735.1', 'WP_000036328.1', 'WP_113589695.1', 'WP_262537811.1', 'WP_072468460.1', 'W…
10	['WP_001029555.1', 'WP_000161984.1', 'WP_072468464.1', 'WP_006191463.1', 'WP_258411440.1', 'WP_001029554.1', 'WP_162646618.1', 'WP_262533270.1', 'WP_000161981.1', 'WP_000066174.1']
11	['WP_000080559.1', 'WP_000080564.1', 'WP_000080557.1', 'WP_084985142.1', 'WP_042727731.1', 'WP_000080554.1', 'WP_103144384.1', 'WP_111679900.1', 'WP_058102285.1', 'WP_111187305.1', 'WP_000080560.1', 'WP_031588361.1', 'WP_258414405.1', 'WP_258413995.1', 'WP_113588108.1', 'WP_250723100.1', 'WP_031901573.1', 'WP_001072889.1', 'WP_155561373.1', 'WP_031844971.1', 'WP_208689364.1', 'WP_209205686.1', 'W…
12	['WP_000080559.1', 'WP_000080564.1', 'WP_000080557.1', 'WP_084985142.1', 'WP_103144384.1', 'WP_058102285.1', 'WP_042727731.1', 'WP_111679900.1', 'WP_000080554.1', 'WP_111187305.1', 'WP_000080560.1', 'WP_031588361.1', 'WP_258414405.1', 'WP_113588108.1', 'WP_258413995.1', 'WP_250723100.1', 'WP_031901573.1', 'WP_001072889.1', 'WP_155561373.1', 'WP_031844971.1', 'WP_208689364.1', 'WP_209205686.1', 'W…
13	['WP_000080559.1', 'WP_000080564.1', 'WP_000080557.1', 'WP_084985142.1', 'WP_103144384.1', 'WP_042727731.1', 'WP_111679900.1', 'WP_058102285.1', 'WP_000080554.1', 'WP_111187305.1', 'WP_000080560.1', 'WP_031588361.1', 'WP_258414405.1', 'WP_113588108.1', 'WP_258413995.1', 'WP_250723100.1', 'WP_031901573.1', 'WP_001072889.1', 'WP_155561373.1', 'WP_031844971.1', 'WP_208689364.1', 'WP_209205686.1', 'W…
14	['WP_000080559.1', 'WP_000080564.1', 'WP_000080557.1', 'WP_000080560.1', 'WP_084985142.1', 'WP_103144384.1', 'WP_111679900.1', 'WP_042727731.1', 'WP_058102285.1', 'WP_000080554.1', 'WP_111187305.1', 'WP_031588361.1', 'WP_258414405.1', 'WP_113588108.1', 'WP_258413995.1', 'WP_250723100.1', 'WP_031901573.1', 'WP_001072889.1', 'WP_155561373.1', 'WP_031844971.1', 'WP_208689364.1', 'WP_209205686.1', 'W…
15	['WP_000080559.1', 'WP_000080564.1', 'WP_000080557.1', 'WP_084985142.1', 'WP_042727731.1', 'WP_103144384.1', 'WP_111679900.1', 'WP_058102285.1', 'WP_000080554.1', 'WP_111187305.1', 'WP_000080560.1', 'WP_031588361.1', 'WP_258414405.1', 'WP_258413995.1', 'WP_113588108.1', 'WP_250723100.1', 'WP_031901573.1', 'WP_001072889.1', 'WP_155561373.1', 'WP_031844971.1', 'WP_208689364.1', 'WP_209205686.1', 'W…
16	['WP_000080559.1', 'WP_000080564.1', 'WP_111679900.1', 'WP_000080557.1', 'WP_111187305.1', 'WP_084985142.1', 'WP_103144384.1', 'WP_042727731.1', 'WP_058102285.1', 'WP_000080554.1', 'WP_000080560.1', 'WP_031588361.1', 'WP_258414405.1', 'WP_258413995.1', 'WP_250723100.1', 'WP_113588108.1', 'WP_031901573.1', 'WP_001072889.1', 'WP_155561373.1', 'WP_031844971.1', 'WP_208689364.1', 'WP_113589553.1', 'W…
17	['WP_000130756.1', 'WP_111679897.1', 'WP_115390686.1', 'WP_104408601.1', 'WP_115289052.1', 'WP_061393813.1', 'WP_060552562.1', 'WP_000130764.1', 'WP_069723997.1', 'WP_117207110.1', 'WP_258464616.1', 'WP_000130765.1', 'WP_229374059.1', 'WP_262537826.1']
18	['WP_111679897.1', 'WP_000130756.1', 'WP_115390686.1', 'WP_104408601.1', 'WP_061393813.1', 'WP_060552562.1', 'WP_000130764.1', 'WP_115289052.1', 'WP_069723997.1', 'WP_117207110.1', 'WP_258464616.1', 'WP_000130765.1', 'WP_229374059.1', 'WP_262537826.1']
19	['WP_111679897.1', 'WP_000130756.1', 'WP_115390686.1', 'WP_104408601.1', 'WP_061393813.1', 'WP_060552562.1', 'WP_000130764.1', 'WP_115289052.1', 'WP_069723997.1', 'WP_117207110.1', 'WP_258464616.1', 'WP_000130765.1', 'WP_229374059.1', 'WP_262537826.1']
20	['WP_000134547.1', 'WP_000134550.1']
21	['WP_000134550.1', 'WP_000134547.1']
22	['WP_000136636.1', 'WP_000136629.1', 'WP_072496746.1', 'WP_154284407.1', 'WP_072468456.1', 'WP_000136628.1', 'WP_262520931.1', 'WP_262607791.1', 'WP_228584902.1', 'WP_117197263.1', 'WP_000136637.1', 'WP_000136638.1', 'WP_045157550.1', 'WP_054193790.1', 'WP_058008284.1', 'WP_006191473.1', 'WP_000136627.1', 'WP_000136633.1', 'WP_315977820.1', 'WP_000136643.1', 'WP_064136200.1', 'WP_262537805.1', 'W…
23	['WP_000136636.1', 'WP_000136629.1', 'WP_072496746.1', 'WP_000136628.1', 'WP_154284407.1', 'WP_072468456.1', 'WP_262520931.1', 'WP_262607791.1', 'WP_228584902.1', 'WP_117197263.1', 'WP_000136637.1', 'WP_000136638.1', 'WP_045157550.1', 'WP_054193790.1', 'WP_058008284.1', 'WP_006191473.1', 'WP_000136633.1', 'WP_000136627.1', 'WP_315977820.1', 'WP_000136643.1', 'WP_064136200.1', 'WP_262537805.1', 'W…
24	['WP_000136636.1', 'WP_000136629.1', 'WP_072496746.1', 'WP_154284407.1', 'WP_072468456.1', 'WP_000136628.1', 'WP_262520931.1', 'WP_262607791.1', 'WP_228584902.1', 'WP_117197263.1', 'WP_000136637.1', 'WP_000136638.1', 'WP_045157550.1', 'WP_054193790.1', 'WP_058008284.1', 'WP_006191473.1', 'WP_000136633.1', 'WP_000136627.1', 'WP_315977820.1', 'WP_000136643.1', 'WP_064136200.1', 'WP_262537805.1', 'W…
25	['WP_000136636.1', 'WP_000136629.1', 'WP_072496746.1', 'WP_154284407.1', 'WP_072468456.1', 'WP_000136628.1', 'WP_262520931.1', 'WP_262607791.1', 'WP_228584902.1', 'WP_117197263.1', 'WP_000136637.1', 'WP_000136638.1', 'WP_045157550.1', 'WP_054193790.1', 'WP_058008284.1', 'WP_000136633.1', 'WP_006191473.1', 'WP_000136627.1', 'WP_000136643.1', 'WP_315977820.1', 'WP_064136200.1', 'WP_262537805.1', 'W…
26	['WP_000136636.1', 'WP_000136629.1', 'WP_072496746.1', 'WP_154284407.1', 'WP_072468456.1', 'WP_000136628.1', 'WP_262520931.1', 'WP_262607791.1', 'WP_228584902.1', 'WP_117197263.1', 'WP_000136637.1', 'WP_000136638.1', 'WP_045157550.1', 'WP_054193790.1', 'WP_058008284.1', 'WP_006191473.1', 'WP_000136633.1', 'WP_000136627.1', 'WP_000136643.1', 'WP_315977820.1', 'WP_064136200.1', 'WP_262537805.1', 'W…
27	['WP_000136636.1', 'WP_000136629.1', 'WP_072496746.1', 'WP_154284407.1', 'WP_072468456.1', 'WP_000136637.1', 'WP_000136628.1', 'WP_262520931.1', 'WP_262607791.1', 'WP_228584902.1', 'WP_117197263.1', 'WP_000136638.1', 'WP_045157550.1', 'WP_054193790.1', 'WP_058008284.1', 'WP_006191473.1', 'WP_000136633.1', 'WP_000136627.1', 'WP_000136643.1', 'WP_315977820.1', 'WP_064136200.1', 'WP_262537805.1', 'W…
28	['WP_000136636.1', 'WP_000136629.1', 'WP_072496746.1', 'WP_154284407.1', 'WP_072468456.1', 'WP_000136628.1', 'WP_000136638.1', 'WP_262520931.1', 'WP_262607791.1', 'WP_228584902.1', 'WP_117197263.1', 'WP_000136637.1', 'WP_045157550.1', 'WP_054193790.1', 'WP_058008284.1', 'WP_006191473.1', 'WP_000136633.1', 'WP_000136627.1', 'WP_000136643.1', 'WP_315977820.1', 'WP_064136200.1', 'WP_262537805.1', 'W…
29	['WP_000136636.1', 'WP_000136629.1', 'WP_072496746.1', 'WP_154284407.1', 'WP_072468456.1', 'WP_000136628.1', 'WP_262520931.1', 'WP_262607791.1', 'WP_228584902.1', 'WP_117197263.1', 'WP_000136637.1', 'WP_000136638.1', 'WP_045157550.1', 'WP_054193790.1', 'WP_058008284.1', 'WP_006191473.1', 'WP_000136633.1', 'WP_000136643.1', 'WP_000136627.1', 'WP_315977820.1', 'WP_064136200.1', 'WP_262537805.1', 'W…
30	['WP_000136636.1', 'WP_000136629.1', 'WP_072496746.1', 'WP_154284407.1', 'WP_000136628.1', 'WP_072468456.1', 'WP_262520931.1', 'WP_262607791.1', 'WP_228584902.1', 'WP_117197263.1', 'WP_000136637.1', 'WP_000136638.1', 'WP_045157550.1', 'WP_054193790.1', 'WP_252307691.1', 'WP_058008284.1', 'WP_006191473.1', 'WP_000136633.1', 'WP_000136627.1', 'WP_115390697.1', 'WP_000136643.1', 'WP_315977820.1', 'W…
31	['WP_000140679.1']
32	['WP_000157603.1']
33	['WP_000160701.1', 'WP_031588352.1']
34	['WP_001029555.1', 'WP_000161984.1', 'WP_006191463.1', 'WP_072468464.1', 'WP_258411440.1', 'WP_001029554.1', 'WP_162646618.1', 'WP_262533270.1', 'WP_000161981.1', 'WP_000066174.1']
35	['WP_000161984.1', 'WP_006191463.1', 'WP_001029555.1', 'WP_072468464.1', 'WP_258411440.1', 'WP_001029554.1', 'WP_162646618.1', 'WP_262533270.1', 'WP_000161981.1', 'WP_000066174.1']
36	['WP_000162197.1']
37	['WP_000163792.1']
38	['WP_000170481.1', 'WP_000170485.1', 'WP_258410319.1', 'WP_162646614.1', 'WP_072357614.1', 'WP_078103972.1', 'WP_124780914.1', 'WP_115206029.1', 'WP_000170484.1', 'WP_000170486.1', 'WP_258409529.1', 'WP_000170488.1', 'WP_000170482.1', 'WP_104408602.1', 'WP_258414762.1', 'WP_262533281.1', 'WP_078370540.1', 'WP_115289055.1', 'WP_258412734.1', 'WP_072468461.1', 'WP_001151816.1', 'WP_001151814.1', 'W…
39	['WP_000170485.1', 'WP_258410319.1', 'WP_162646614.1', 'WP_072357614.1', 'WP_078103972.1', 'WP_124780914.1', 'WP_115206029.1', 'WP_000170486.1', 'WP_000170484.1', 'WP_000170481.1', 'WP_000170482.1', 'WP_258409529.1', 'WP_000170488.1', 'WP_104408602.1', 'WP_262533281.1', 'WP_115289055.1', 'WP_078370540.1', 'WP_072468461.1', 'WP_000170483.1', 'WP_258414762.1', 'WP_001151816.1', 'WP_001151814.1', 'W…
40	['WP_000170485.1', 'WP_258410319.1', 'WP_162646614.1', 'WP_072357614.1', 'WP_078103972.1', 'WP_124780914.1', 'WP_115206029.1', 'WP_000170486.1', 'WP_000170484.1', 'WP_000170481.1', 'WP_258409529.1', 'WP_000170488.1', 'WP_000170482.1', 'WP_104408602.1', 'WP_262533281.1', 'WP_115289055.1', 'WP_000170483.1', 'WP_078370540.1', 'WP_072468461.1', 'WP_258414762.1', 'WP_001151816.1', 'WP_001151814.1', 'W…
41	['WP_000170485.1', 'WP_258410319.1', 'WP_162646614.1', 'WP_072357614.1', 'WP_078103972.1', 'WP_124780914.1', 'WP_115206029.1', 'WP_000170484.1', 'WP_000170481.1', 'WP_000170486.1', 'WP_258409529.1', 'WP_000170488.1', 'WP_000170482.1', 'WP_104408602.1', 'WP_262533281.1', 'WP_115289055.1', 'WP_078370540.1', 'WP_072468461.1', 'WP_000170483.1', 'WP_258414762.1', 'WP_001151816.1', 'WP_001151814.1', 'W…
42	['WP_000170485.1', 'WP_258410319.1', 'WP_162646614.1', 'WP_072357614.1', 'WP_078103972.1', 'WP_115206029.1', 'WP_124780914.1', 'WP_000170481.1', 'WP_000170484.1', 'WP_000170486.1', 'WP_258409529.1', 'WP_000170488.1', 'WP_000170482.1', 'WP_104408602.1', 'WP_262533281.1', 'WP_115289055.1', 'WP_072468461.1', 'WP_078370540.1', 'WP_258414762.1', 'WP_001151816.1', 'WP_000170483.1', 'WP_001151814.1', 'W…
43	['WP_000170485.1', 'WP_258410319.1', 'WP_162646614.1', 'WP_072357614.1', 'WP_078103972.1', 'WP_124780914.1', 'WP_115206029.1', 'WP_000170486.1', 'WP_000170484.1', 'WP_000170481.1', 'WP_000170482.1', 'WP_258409529.1', 'WP_000170488.1', 'WP_104408602.1', 'WP_262533281.1', 'WP_115289055.1', 'WP_078370540.1', 'WP_072468461.1', 'WP_000170483.1', 'WP_258414762.1', 'WP_001151816.1', 'WP_001151814.1', 'W…
44	['WP_000170485.1', 'WP_258410319.1', 'WP_162646614.1', 'WP_072357614.1', 'WP_078103972.1', 'WP_115206029.1', 'WP_124780914.1', 'WP_000170486.1', 'WP_000170481.1', 'WP_000170484.1', 'WP_000170488.1', 'WP_258409529.1', 'WP_000170482.1', 'WP_104408602.1', 'WP_262533281.1', 'WP_115289055.1', 'WP_072468461.1', 'WP_078370540.1', 'WP_000170483.1', 'WP_258414762.1', 'WP_001151816.1', 'WP_001151814.1', 'W…
45	['WP_000172934.1', 'WP_000172943.1']
46	['WP_000172943.1', 'WP_000172934.1']
47	['WP_000173891.1', 'WP_046597245.1', 'WP_000173895.1', 'WP_000173890.1', 'WP_069631709.1', 'WP_000173880.1', 'WP_000173894.1', 'WP_000173898.1', 'WP_000173896.1', 'WP_072468459.1', 'WP_000173893.1', 'WP_229374068.1', 'WP_070003394.1', 'WP_000173897.1', 'WP_000173899.1', 'WP_000173881.1', 'WP_046462907.1', 'WP_303676225.1', 'WP_154284320.1', 'WP_262533282.1', 'WP_000173902.1', 'WP_262537809.1', 'W…
48	['WP_000173891.1', 'WP_046597245.1', 'WP_000173895.1', 'WP_000173890.1', 'WP_069631709.1', 'WP_000173880.1', 'WP_000173894.1', 'WP_000173898.1', 'WP_000173896.1', 'WP_072468459.1', 'WP_000173893.1', 'WP_070003394.1', 'WP_229374068.1', 'WP_000173881.1', 'WP_000173897.1', 'WP_000173899.1', 'WP_046462907.1', 'WP_154284320.1', 'WP_303676225.1', 'WP_262533282.1', 'WP_000173902.1', 'WP_262537809.1', 'W…
49	['WP_000173891.1', 'WP_046597245.1', 'WP_000173895.1', 'WP_000173890.1', 'WP_069631709.1', 'WP_000173880.1', 'WP_000173894.1', 'WP_000173898.1', 'WP_000173896.1', 'WP_072468459.1', 'WP_000173893.1', 'WP_229374068.1', 'WP_070003394.1', 'WP_000173897.1', 'WP_000173899.1', 'WP_000173881.1', 'WP_046462907.1', 'WP_303676225.1', 'WP_154284320.1', 'WP_262533282.1', 'WP_000173902.1', 'WP_262537809.1', 'W…
50	['WP_000173891.1', 'WP_046597245.1', 'WP_000173895.1', 'WP_000173890.1', 'WP_069631709.1', 'WP_000173880.1', 'WP_000173894.1', 'WP_000173898.1', 'WP_000173896.1', 'WP_072468459.1', 'WP_000173893.1', 'WP_229374068.1', 'WP_070003394.1', 'WP_000173897.1', 'WP_000173899.1', 'WP_046462907.1', 'WP_000173881.1', 'WP_303676225.1', 'WP_154284320.1', 'WP_262533282.1', 'WP_000173902.1', 'WP_262537809.1', 'W…
51	['WP_000173891.1', 'WP_000173895.1', 'WP_046597245.1', 'WP_000173890.1', 'WP_069631709.1', 'WP_000173894.1', 'WP_000173880.1', 'WP_000173898.1', 'WP_000173896.1', 'WP_000173893.1', 'WP_072468459.1', 'WP_229374068.1', 'WP_070003394.1', 'WP_000173897.1', 'WP_000173899.1', 'WP_046462907.1', 'WP_000173881.1', 'WP_154284320.1', 'WP_303676225.1', 'WP_262533282.1', 'WP_000173902.1', 'WP_262537809.1', 'W…
52	['WP_000173891.1', 'WP_000173895.1', 'WP_046597245.1', 'WP_000173890.1', 'WP_069631709.1', 'WP_000173894.1', 'WP_000173880.1', 'WP_000173898.1', 'WP_000173896.1', 'WP_072468459.1', 'WP_000173893.1', 'WP_229374068.1', 'WP_070003394.1', 'WP_000173897.1', 'WP_000173899.1', 'WP_000173881.1', 'WP_046462907.1', 'WP_154284320.1', 'WP_303676225.1', 'WP_262533282.1', 'WP_000173902.1', 'WP_262537809.1', 'W…
53	['WP_000173891.1', 'WP_000173895.1', 'WP_046597245.1', 'WP_000173890.1', 'WP_069631709.1', 'WP_000173894.1', 'WP_000173880.1', 'WP_000173898.1', 'WP_000173896.1', 'WP_072468459.1', 'WP_000173893.1', 'WP_229374068.1', 'WP_070003394.1', 'WP_000173897.1', 'WP_000173899.1', 'WP_046462907.1', 'WP_000173881.1', 'WP_154284320.1', 'WP_303676225.1', 'WP_262533282.1', 'WP_000173902.1', 'WP_262537809.1', 'W…
54	['WP_000173891.1', 'WP_000173895.1', 'WP_046597245.1', 'WP_000173890.1', 'WP_069631709.1', 'WP_000173894.1', 'WP_000173880.1', 'WP_000173898.1', 'WP_000173896.1', 'WP_072468459.1', 'WP_000173893.1', 'WP_229374068.1', 'WP_070003394.1', 'WP_000173897.1', 'WP_000173899.1', 'WP_046462907.1', 'WP_000173881.1', 'WP_154284320.1', 'WP_303676225.1', 'WP_262533282.1', 'WP_000173902.1', 'WP_262537809.1', 'W…
55	['WP_000173891.1', 'WP_046597245.1', 'WP_000173895.1', 'WP_000173890.1', 'WP_069631709.1', 'WP_000173880.1', 'WP_000173894.1', 'WP_072468459.1', 'WP_000173898.1', 'WP_000173896.1', 'WP_000173893.1', 'WP_229374068.1', 'WP_000173897.1', 'WP_070003394.1', 'WP_000173899.1', 'WP_000173881.1', 'WP_046462907.1', 'WP_303676225.1', 'WP_154284320.1', 'WP_262533282.1', 'WP_000173902.1', 'WP_262537809.1', 'W…
56	['WP_000173891.1', 'WP_000173895.1', 'WP_046597245.1', 'WP_000173890.1', 'WP_069631709.1', 'WP_000173894.1', 'WP_000173880.1', 'WP_000173898.1', 'WP_000173896.1', 'WP_072468459.1', 'WP_000173893.1', 'WP_070003394.1', 'WP_229374068.1', 'WP_000173899.1', 'WP_000173897.1', 'WP_000173881.1', 'WP_046462907.1', 'WP_154284320.1', 'WP_303676225.1', 'WP_262533282.1', 'WP_000173902.1', 'WP_262537809.1', 'W…
57	['WP_000173891.1', 'WP_046597245.1', 'WP_000173895.1', 'WP_000173890.1', 'WP_069631709.1', 'WP_000173880.1', 'WP_000173894.1', 'WP_000173898.1', 'WP_000173896.1', 'WP_072468459.1', 'WP_000173899.1', 'WP_000173893.1', 'WP_070003394.1', 'WP_229374068.1', 'WP_000173897.1', 'WP_154284320.1', 'WP_000173881.1', 'WP_046462907.1', 'WP_303676225.1', 'WP_262533282.1', 'WP_000173902.1', 'WP_000173904.1', 'W…
58	['WP_000173891.1', 'WP_046597245.1', 'WP_000173895.1', 'WP_000173890.1', 'WP_069631709.1', 'WP_000173880.1', 'WP_000173894.1', 'WP_000173898.1', 'WP_000173896.1', 'WP_072468459.1', 'WP_000173893.1', 'WP_229374068.1', 'WP_070003394.1', 'WP_000173897.1', 'WP_000173899.1', 'WP_046462907.1', 'WP_000173881.1', 'WP_303676225.1', 'WP_154284320.1', 'WP_262533282.1', 'WP_000173902.1', 'WP_262537809.1', 'W…
59	['WP_000173891.1', 'WP_046597245.1', 'WP_000173895.1', 'WP_000173890.1', 'WP_069631709.1', 'WP_000173880.1', 'WP_000173894.1', 'WP_000173898.1', 'WP_000173896.1', 'WP_072468459.1', 'WP_000173899.1', 'WP_000173893.1', 'WP_070003394.1', 'WP_229374068.1', 'WP_000173897.1', 'WP_154284320.1', 'WP_000173881.1', 'WP_046462907.1', 'WP_303676225.1', 'WP_262533282.1', 'WP_000173904.1', 'WP_000173902.1', 'W…
60	['WP_000201641.1', 'WP_000201642.1', 'WP_072361353.1', 'WP_258413994.1', 'WP_000179898.1', 'WP_000179888.1', 'WP_258411435.1', 'WP_000179901.1', 'WP_124374734.1', 'WP_000179906.1', 'WP_072468468.1', 'WP_000179903.1', 'WP_258414404.1', 'WP_046462905.1', 'WP_000201646.1', 'WP_000179900.1', 'WP_250723103.1', 'WP_000179899.1', 'WP_025175432.1', 'WP_000379205.1', 'WP_104408600.1', 'WP_000179893.1', 'W…
61	['WP_072361353.1', 'WP_000179898.1', 'WP_000201641.1', 'WP_000201642.1', 'WP_000179901.1', 'WP_124374734.1', 'WP_000179906.1', 'WP_072468468.1', 'WP_258413994.1', 'WP_000179903.1', 'WP_046462905.1', 'WP_000179899.1', 'WP_000179888.1', 'WP_258411435.1', 'WP_104408600.1', 'WP_000179893.1', 'WP_000179889.1', 'WP_258414404.1', 'WP_000201646.1', 'WP_000179900.1', 'WP_250723103.1', 'WP_258412981.1', 'W…
62	['WP_072361353.1', 'WP_000179898.1', 'WP_000201641.1', 'WP_000201642.1', 'WP_000179901.1', 'WP_124374734.1', 'WP_000179906.1', 'WP_072468468.1', 'WP_258413994.1', 'WP_000179903.1', 'WP_046462905.1', 'WP_000179899.1', 'WP_000179888.1', 'WP_258411435.1', 'WP_000179893.1', 'WP_104408600.1', 'WP_000179889.1', 'WP_258414404.1', 'WP_258412981.1', 'WP_000201646.1', 'WP_250723103.1', 'WP_000179900.1', 'W…
63	['WP_072361353.1', 'WP_000179898.1', 'WP_000201641.1', 'WP_000201642.1', 'WP_124374734.1', 'WP_000179906.1', 'WP_000179901.1', 'WP_000179903.1', 'WP_258413994.1', 'WP_072468468.1', 'WP_046462905.1', 'WP_000179899.1', 'WP_258411435.1', 'WP_104408600.1', 'WP_000179888.1', 'WP_000179893.1', 'WP_250723103.1', 'WP_258414404.1', 'WP_000201646.1', 'WP_229374058.1', 'WP_000179900.1', 'WP_000179889.1', 'W…
64	['WP_072361353.1', 'WP_000179898.1', 'WP_000201641.1', 'WP_000201642.1', 'WP_124374734.1', 'WP_000179906.1', 'WP_000179901.1', 'WP_000179903.1', 'WP_000179899.1', 'WP_072468468.1', 'WP_258413994.1', 'WP_046462905.1', 'WP_258411435.1', 'WP_104408600.1', 'WP_000179888.1', 'WP_000179893.1', 'WP_250723103.1', 'WP_258414404.1', 'WP_000201646.1', 'WP_229374058.1', 'WP_000179900.1', 'WP_000179889.1', 'W…
65	['WP_000201641.1', 'WP_000201642.1', 'WP_072361353.1', 'WP_258413994.1', 'WP_000179898.1', 'WP_258411435.1', 'WP_124374734.1', 'WP_000179901.1', 'WP_000179906.1', 'WP_000179888.1', 'WP_000179900.1', 'WP_072468468.1', 'WP_258414404.1', 'WP_000179903.1', 'WP_046462905.1', 'WP_000201646.1', 'WP_000179899.1', 'WP_250723103.1', 'WP_025175432.1', 'WP_000379205.1', 'WP_104408600.1', 'WP_000179893.1', 'W…
66	['WP_072361353.1', 'WP_000179898.1', 'WP_000201641.1', 'WP_000201642.1', 'WP_000179901.1', 'WP_124374734.1', 'WP_000179906.1', 'WP_258413994.1', 'WP_072468468.1', 'WP_000179903.1', 'WP_046462905.1', 'WP_000179899.1', 'WP_258411435.1', 'WP_104408600.1', 'WP_000179888.1', 'WP_000179893.1', 'WP_258414404.1', 'WP_000201646.1', 'WP_250723103.1', 'WP_000179900.1', 'WP_025175432.1', 'WP_000179889.1', 'W…
67	['WP_072361353.1', 'WP_000179898.1', 'WP_000201641.1', 'WP_000201642.1', 'WP_124374734.1', 'WP_000179906.1', 'WP_000179901.1', 'WP_000179903.1', 'WP_072468468.1', 'WP_258413994.1', 'WP_046462905.1', 'WP_000179899.1', 'WP_258411435.1', 'WP_104408600.1', 'WP_000179888.1', 'WP_000179893.1', 'WP_250723103.1', 'WP_258414404.1', 'WP_000201646.1', 'WP_000179900.1', 'WP_229374058.1', 'WP_000179889.1', 'W…
68	['WP_072361353.1', 'WP_000179898.1', 'WP_000201641.1', 'WP_000201642.1', 'WP_000179906.1', 'WP_124374734.1', 'WP_000179901.1', 'WP_046462905.1', 'WP_000179903.1', 'WP_258413994.1', 'WP_072468468.1', 'WP_000179899.1', 'WP_104408600.1', 'WP_258411435.1', 'WP_000179888.1', 'WP_000179893.1', 'WP_250723103.1', 'WP_258414404.1', 'WP_000201646.1', 'WP_229374058.1', 'WP_000179900.1', 'WP_000179889.1', 'W…
69	['WP_072361353.1', 'WP_000179898.1', 'WP_000201641.1', 'WP_000201642.1', 'WP_000179901.1', 'WP_124374734.1', 'WP_000179906.1', 'WP_072468468.1', 'WP_258413994.1', 'WP_000179903.1', 'WP_046462905.1', 'WP_000179899.1', 'WP_000179888.1', 'WP_258411435.1', 'WP_104408600.1', 'WP_000179893.1', 'WP_258414404.1', 'WP_000179889.1', 'WP_000201646.1', 'WP_258412981.1', 'WP_250723103.1', 'WP_000179900.1', 'W…
70	['WP_072361353.1', 'WP_000179898.1', 'WP_000201641.1', 'WP_000201642.1', 'WP_000179901.1', 'WP_124374734.1', 'WP_000179906.1', 'WP_072468468.1', 'WP_258413994.1', 'WP_000179903.1', 'WP_046462905.1', 'WP_000179899.1', 'WP_000179888.1', 'WP_258411435.1', 'WP_104408600.1', 'WP_000179893.1', 'WP_258414404.1', 'WP_000179889.1', 'WP_000201646.1', 'WP_258412981.1', 'WP_250723103.1', 'WP_000179900.1', 'W…
71	['WP_000201641.1', 'WP_000201642.1', 'WP_072361353.1', 'WP_258413994.1', 'WP_000179898.1', 'WP_258411435.1', 'WP_000179901.1', 'WP_124374734.1', 'WP_000179888.1', 'WP_000179906.1', 'WP_072468468.1', 'WP_258414404.1', 'WP_000201646.1', 'WP_000179903.1', 'WP_046462905.1', 'WP_000179900.1', 'WP_250723103.1', 'WP_000179899.1', 'WP_025175432.1', 'WP_000379205.1', 'WP_104408600.1', 'WP_000179893.1', 'W…
72	['WP_000201641.1', 'WP_000201642.1', 'WP_072361353.1', 'WP_258413994.1', 'WP_000179898.1', 'WP_258411435.1', 'WP_000179901.1', 'WP_124374734.1', 'WP_000179888.1', 'WP_000179906.1', 'WP_072468468.1', 'WP_258414404.1', 'WP_000179903.1', 'WP_000201646.1', 'WP_046462905.1', 'WP_000179900.1', 'WP_250723103.1', 'WP_000179899.1', 'WP_025175432.1', 'WP_000379205.1', 'WP_104408600.1', 'WP_000179893.1', 'W…
73	['WP_000201641.1', 'WP_000201642.1', 'WP_072361353.1', 'WP_000179898.1', 'WP_258413994.1', 'WP_000179901.1', 'WP_124374734.1', 'WP_000179888.1', 'WP_258411435.1', 'WP_000179906.1', 'WP_072468468.1', 'WP_258414404.1', 'WP_000179903.1', 'WP_046462905.1', 'WP_000201646.1', 'WP_025175432.1', 'WP_000179900.1', 'WP_250723103.1', 'WP_000179899.1', 'WP_000379205.1', 'WP_104408600.1', 'WP_000179893.1', 'W…
74	['WP_000201641.1', 'WP_000201642.1', 'WP_072361353.1', 'WP_000201646.1', 'WP_000179898.1', 'WP_258413994.1', 'WP_250723103.1', 'WP_124374734.1', 'WP_000179901.1', 'WP_258411435.1', 'WP_000179906.1', 'WP_000179888.1', 'WP_072468468.1', 'WP_258414404.1', 'WP_000179903.1', 'WP_046462905.1', 'WP_000179900.1', 'WP_000179899.1', 'WP_025175432.1', 'WP_000379205.1', 'WP_104408600.1', 'WP_000179893.1', 'W…
75	['WP_000217461.1']
76	['WP_000220938.1']
77	['WP_000241344.1']
78	['WP_000251226.1']
79	['WP_000286391.1', 'WP_229768963.1', 'WP_262533257.1']
80	['WP_115289885.1', 'WP_124780910.1', 'WP_070974389.1', 'WP_001807311.1', 'WP_001807477.1', 'WP_000291834.1', 'WP_258464623.1', 'WP_250723086.1', 'WP_162646615.1', 'WP_115206028.1', 'WP_000291833.1', 'WP_001813114.1', 'WP_072497455.1', 'WP_031927397.1', 'WP_258412732.1', 'WP_117197268.1', 'WP_001814534.1', 'WP_072468647.1', 'WP_046597335.1', 'WP_000291830.1', 'WP_117221063.1', 'WP_001670226.1', 'W…
81	['WP_115289885.1', 'WP_124780910.1', 'WP_070974389.1', 'WP_001807311.1', 'WP_000291834.1', 'WP_001807477.1', 'WP_258464623.1', 'WP_162646615.1', 'WP_250723086.1', 'WP_115206028.1', 'WP_000291833.1', 'WP_001813114.1', 'WP_072497455.1', 'WP_031927397.1', 'WP_258412732.1', 'WP_117197268.1', 'WP_072468647.1', 'WP_001814534.1', 'WP_046597335.1', 'WP_000291830.1', 'WP_117221063.1', 'WP_001670226.1', 'W…
82	['WP_115289885.1', 'WP_124780910.1', 'WP_070974389.1', 'WP_001807311.1', 'WP_000291834.1', 'WP_001807477.1', 'WP_258464623.1', 'WP_250723086.1', 'WP_162646615.1', 'WP_000291833.1', 'WP_115206028.1', 'WP_001813114.1', 'WP_031927397.1', 'WP_072497455.1', 'WP_258412732.1', 'WP_117197268.1', 'WP_072468647.1', 'WP_001814534.1', 'WP_046597335.1', 'WP_000291830.1', 'WP_117221063.1', 'WP_001824053.1', 'W…
83	['WP_115289885.1', 'WP_124780910.1', 'WP_070974389.1', 'WP_001807311.1', 'WP_000291834.1', 'WP_001807477.1', 'WP_258464623.1', 'WP_250723086.1', 'WP_162646615.1', 'WP_115206028.1', 'WP_000291833.1', 'WP_001813114.1', 'WP_031927397.1', 'WP_072497455.1', 'WP_258412732.1', 'WP_117197268.1', 'WP_072468647.1', 'WP_001814534.1', 'WP_046597335.1', 'WP_000291830.1', 'WP_117221063.1', 'WP_001824053.1', 'W…
84	['WP_115289885.1', 'WP_124780910.1', 'WP_070974389.1', 'WP_001807311.1', 'WP_001807477.1', 'WP_000291834.1', 'WP_258464623.1', 'WP_250723086.1', 'WP_162646615.1', 'WP_115206028.1', 'WP_000291833.1', 'WP_001813114.1', 'WP_031927397.1', 'WP_072497455.1', 'WP_258412732.1', 'WP_001814534.1', 'WP_117197268.1', 'WP_072468647.1', 'WP_046597335.1', 'WP_000291830.1', 'WP_117221063.1', 'WP_001670226.1', 'W…
85	['WP_115289885.1', 'WP_124780910.1', 'WP_070974389.1', 'WP_001807311.1', 'WP_001807477.1', 'WP_000291834.1', 'WP_258464623.1', 'WP_162646615.1', 'WP_250723086.1', 'WP_115206028.1', 'WP_000291833.1', 'WP_001813114.1', 'WP_072497455.1', 'WP_031927397.1', 'WP_258412732.1', 'WP_117197268.1', 'WP_001814534.1', 'WP_072468647.1', 'WP_046597335.1', 'WP_000291830.1', 'WP_117221063.1', 'WP_001670226.1', 'W…
86	['WP_115289885.1', 'WP_124780910.1', 'WP_070974389.1', 'WP_001807311.1', 'WP_001807477.1', 'WP_000291834.1', 'WP_258464623.1', 'WP_250723086.1', 'WP_162646615.1', 'WP_115206028.1', 'WP_000291833.1', 'WP_001813114.1', 'WP_031927397.1', 'WP_072497455.1', 'WP_258412732.1', 'WP_117197268.1', 'WP_001814534.1', 'WP_072468647.1', 'WP_046597335.1', 'WP_000291830.1', 'WP_117221063.1', 'WP_001670226.1', 'W…
87	['WP_115289885.1', 'WP_124780910.1', 'WP_070974389.1', 'WP_001807311.1', 'WP_000291834.1', 'WP_001807477.1', 'WP_258464623.1', 'WP_162646615.1', 'WP_250723086.1', 'WP_115206028.1', 'WP_000291833.1', 'WP_001813114.1', 'WP_072497455.1', 'WP_031927397.1', 'WP_258412732.1', 'WP_117197268.1', 'WP_072468647.1', 'WP_001814534.1', 'WP_046597335.1', 'WP_000291830.1', 'WP_117221063.1', 'WP_001824053.1', 'W…
88	['WP_115289885.1', 'WP_124780910.1', 'WP_070974389.1', 'WP_001807311.1', 'WP_001807477.1', 'WP_000291834.1', 'WP_258464623.1', 'WP_250723086.1', 'WP_162646615.1', 'WP_115206028.1', 'WP_000291833.1', 'WP_001813114.1', 'WP_031927397.1', 'WP_072497455.1', 'WP_258412732.1', 'WP_117197268.1', 'WP_001814534.1', 'WP_072468647.1', 'WP_046597335.1', 'WP_000291830.1', 'WP_117221063.1', 'WP_001824053.1', 'W…
89	['WP_000323587.1']
90	['WP_159062851.1', 'WP_031836974.1', 'WP_049317357.1', 'WP_240914401.1', 'WP_150008482.1', 'WP_031862150.1', 'WP_046595440.1', 'WP_142273680.1', 'WP_000977789.1', 'WP_000826298.1', 'WP_000826314.1', 'WP_045177925.1', 'WP_050439885.1', 'WP_000977801.1', 'WP_024273389.1', 'WP_025173820.1', 'WP_025174942.1', 'WP_025175008.1', 'WP_031588356.1', 'WP_070008575.1', 'WP_072361358.1', 'WP_072496741.1', 'W…
91	['WP_000355839.1', 'WP_000355844.1', 'WP_000355842.1', 'WP_000355840.1', 'WP_204177750.1', 'WP_000355841.1']
92	['WP_000355844.1', 'WP_000355842.1', 'WP_000355840.1', 'WP_204177750.1', 'WP_000355839.1', 'WP_000355841.1']
93	['WP_000355844.1', 'WP_000355842.1', 'WP_000355840.1', 'WP_204177750.1', 'WP_000355841.1', 'WP_000355839.1']
94	['WP_000355844.1', 'WP_000355842.1', 'WP_204177750.1', 'WP_000355840.1', 'WP_000355839.1', 'WP_000355841.1']
95	['WP_000355844.1', 'WP_000355842.1', 'WP_000355840.1', 'WP_204177750.1', 'WP_000355839.1', 'WP_000355841.1']
96	['WP_000358144.1', 'WP_086041297.1']
97	['WP_000201641.1', 'WP_000201642.1', 'WP_072361353.1', 'WP_258413994.1', 'WP_000179898.1', 'WP_000179888.1', 'WP_258411435.1', 'WP_000179901.1', 'WP_124374734.1', 'WP_000179906.1', 'WP_072468468.1', 'WP_000179903.1', 'WP_258414404.1', 'WP_000379205.1', 'WP_046462905.1', 'WP_000201646.1', 'WP_000179900.1', 'WP_250723103.1', 'WP_000179899.1', 'WP_025175432.1', 'WP_104408600.1', 'WP_000179893.1', 'W…
98	['WP_000386891.1']
99	['WP_000389762.1', 'WP_258409522.1', 'WP_072491075.1', 'WP_031875170.1', 'WP_000389763.1', 'WP_000389759.1', 'WP_154284307.1', 'WP_250755235.1', 'WP_000389774.1', 'WP_258413993.1', 'WP_000389773.1', 'WP_070059096.1', 'WP_000398680.1', 'WP_258411434.1', 'WP_234746505.1', 'WP_076742628.1', 'WP_000389769.1', 'WP_046462904.1', 'WP_115390685.1', 'WP_000398679.1', 'WP_317528792.1']
100	['WP_000389762.1', 'WP_258409522.1', 'WP_072491075.1', 'WP_031875170.1', 'WP_000389763.1', 'WP_000389759.1', 'WP_154284307.1', 'WP_000389774.1', 'WP_250755235.1', 'WP_258413993.1', 'WP_000389773.1', 'WP_070059096.1', 'WP_000398680.1', 'WP_258411434.1', 'WP_234746505.1', 'WP_076742628.1', 'WP_000389769.1', 'WP_046462904.1', 'WP_115390685.1', 'WP_000398679.1', 'WP_317528792.1']
101	['WP_000389762.1', 'WP_258409522.1', 'WP_000389763.1', 'WP_072491075.1', 'WP_031875170.1', 'WP_000389759.1', 'WP_154284307.1', 'WP_250755235.1', 'WP_000389774.1', 'WP_258413993.1', 'WP_000389773.1', 'WP_070059096.1', 'WP_000398680.1', 'WP_258411434.1', 'WP_234746505.1', 'WP_076742628.1', 'WP_000389769.1', 'WP_046462904.1', 'WP_115390685.1', 'WP_000398679.1', 'WP_317528792.1']
102	['WP_258409522.1', 'WP_072491075.1', 'WP_000389762.1', 'WP_000389774.1', 'WP_031875170.1', 'WP_000389763.1', 'WP_000389773.1', 'WP_258413993.1', 'WP_000389759.1', 'WP_070059096.1', 'WP_154284307.1', 'WP_250755235.1', 'WP_000398680.1', 'WP_258411434.1', 'WP_234746505.1', 'WP_000389769.1', 'WP_046462904.1', 'WP_076742628.1', 'WP_115390685.1', 'WP_000398679.1', 'WP_317528792.1']
103	['WP_258409522.1', 'WP_072491075.1', 'WP_000389762.1', 'WP_000389774.1', 'WP_031875170.1', 'WP_000389773.1', 'WP_000389763.1', 'WP_070059096.1', 'WP_258413993.1', 'WP_000389759.1', 'WP_154284307.1', 'WP_250755235.1', 'WP_258411434.1', 'WP_000398680.1', 'WP_234746505.1', 'WP_000389769.1', 'WP_046462904.1', 'WP_076742628.1', 'WP_115390685.1', 'WP_000398679.1', 'WP_317528792.1']
104	['WP_258409522.1', 'WP_072491075.1', 'WP_000389762.1', 'WP_000389774.1', 'WP_031875170.1', 'WP_000389763.1', 'WP_000389773.1', 'WP_258413993.1', 'WP_000389759.1', 'WP_070059096.1', 'WP_154284307.1', 'WP_250755235.1', 'WP_258411434.1', 'WP_000398680.1', 'WP_234746505.1', 'WP_000389769.1', 'WP_046462904.1', 'WP_076742628.1', 'WP_115390685.1', 'WP_000398679.1', 'WP_317528792.1']
105	['WP_000389762.1', 'WP_258409522.1', 'WP_000389763.1', 'WP_072491075.1', 'WP_031875170.1', 'WP_000389759.1', 'WP_154284307.1', 'WP_250755235.1', 'WP_000389774.1', 'WP_258413993.1', 'WP_000389773.1', 'WP_070059096.1', 'WP_000398680.1', 'WP_258411434.1', 'WP_234746505.1', 'WP_076742628.1', 'WP_000389769.1', 'WP_046462904.1', 'WP_000398679.1', 'WP_115390685.1', 'WP_317528792.1']
106	['WP_000389762.1', 'WP_258409522.1', 'WP_000389763.1', 'WP_072491075.1', 'WP_031875170.1', 'WP_000389759.1', 'WP_154284307.1', 'WP_250755235.1', 'WP_000389774.1', 'WP_258413993.1', 'WP_000389773.1', 'WP_070059096.1', 'WP_000398680.1', 'WP_258411434.1', 'WP_234746505.1', 'WP_076742628.1', 'WP_000389769.1', 'WP_046462904.1', 'WP_115390685.1', 'WP_000398679.1', 'WP_317528792.1']
107	['WP_000714374.1', 'WP_154284310.1', 'WP_000714373.1', 'WP_000410568.1', 'WP_000410567.1', 'WP_250723098.1', 'WP_250736216.1', 'WP_258464618.1', 'WP_258409523.1', 'WP_115390691.1', 'WP_000714383.1', 'WP_000714388.1', 'WP_000714382.1', 'WP_000410570.1', 'WP_208715585.1', 'WP_048665170.1', 'WP_072384834.1', 'WP_020976828.1', 'WP_262537819.1', 'WP_065315784.1', 'WP_000714395.1', 'WP_000410569.1', 'W…
108	['WP_000714374.1', 'WP_154284310.1', 'WP_000714373.1', 'WP_000410568.1', 'WP_000410567.1', 'WP_250723098.1', 'WP_250736216.1', 'WP_258409523.1', 'WP_258464618.1', 'WP_115390691.1', 'WP_000714383.1', 'WP_000714388.1', 'WP_000714382.1', 'WP_000410570.1', 'WP_208715585.1', 'WP_048665170.1', 'WP_072384834.1', 'WP_020976828.1', 'WP_262537819.1', 'WP_065315784.1', 'WP_000714395.1', 'WP_000410569.1', 'W…
109	['WP_000714374.1', 'WP_154284310.1', 'WP_000714373.1', 'WP_000410568.1', 'WP_000410567.1', 'WP_250723098.1', 'WP_250736216.1', 'WP_258464618.1', 'WP_258409523.1', 'WP_115390691.1', 'WP_000714383.1', 'WP_000714388.1', 'WP_000714382.1', 'WP_000410570.1', 'WP_208715585.1', 'WP_048665170.1', 'WP_072384834.1', 'WP_020976828.1', 'WP_262537819.1', 'WP_000714395.1', 'WP_065315784.1', 'WP_000410569.1', 'W…
110	['WP_000714374.1', 'WP_154284310.1', 'WP_000714373.1', 'WP_000410568.1', 'WP_000410567.1', 'WP_250723098.1', 'WP_250736216.1', 'WP_258464618.1', 'WP_258409523.1', 'WP_115390691.1', 'WP_000714383.1', 'WP_000714388.1', 'WP_000714382.1', 'WP_000410570.1', 'WP_208715585.1', 'WP_048665170.1', 'WP_072384834.1', 'WP_020976828.1', 'WP_262537819.1', 'WP_000714395.1', 'WP_065315784.1', 'WP_000410569.1', 'W…
111	['WP_000414484.1', 'WP_111131913.1']
112	['WP_000426894.1']
113	['WP_000427420.1', 'WP_070003392.1']
114	['WP_258464620.1', 'WP_000977801.1', 'WP_070003903.1', 'WP_258412982.1', 'WP_262533268.1', 'WP_228584898.1', 'WP_043859504.1', 'WP_050439885.1', 'WP_031588356.1', 'WP_000977781.1', 'WP_154253469.1', 'WP_070008575.1', 'WP_001815260.1', 'WP_000977800.1', 'WP_064626850.1', 'WP_162911967.1', 'WP_000826298.1', 'WP_025175008.1', 'WP_289781435.1', 'WP_031883420.1', 'WP_045177925.1', 'WP_086095096.1', 'W…
115	['WP_000455975.1', 'WP_000455976.1', 'WP_000455980.1', 'WP_258409521.1', 'WP_252555295.1', 'WP_258413992.1', 'WP_115289051.1', 'WP_001814448.1']
116	['WP_000455975.1', 'WP_000455976.1', 'WP_000455980.1', 'WP_258409521.1', 'WP_252555295.1', 'WP_258413992.1', 'WP_115289051.1', 'WP_001814448.1']
117	['WP_000455975.1', 'WP_000455976.1', 'WP_000455980.1', 'WP_258409521.1', 'WP_252555295.1', 'WP_258413992.1', 'WP_115289051.1', 'WP_001814448.1']
118	['WP_000465473.1', 'WP_000465478.1', 'WP_103187888.1', 'WP_224085667.1', 'WP_031927402.1', 'WP_021286015.1', 'WP_115206027.1', 'WP_000465472.1', 'WP_106884792.1', 'WP_000465470.1', 'WP_000465466.1', 'WP_000465477.1', 'WP_045157545.1']
119	['WP_000465473.1', 'WP_000465478.1', 'WP_103187888.1', 'WP_224085667.1', 'WP_021286015.1', 'WP_031927402.1', 'WP_000465470.1', 'WP_115206027.1', 'WP_000465472.1', 'WP_106884792.1', 'WP_000465477.1', 'WP_000465466.1', 'WP_045157545.1']
120	['WP_000465473.1', 'WP_000465478.1', 'WP_103187888.1', 'WP_224085667.1', 'WP_021286015.1', 'WP_000465472.1', 'WP_031927402.1', 'WP_115206027.1', 'WP_106884792.1', 'WP_000465470.1', 'WP_000465477.1', 'WP_000465466.1', 'WP_045157545.1']
121	['WP_000465473.1', 'WP_000465478.1', 'WP_103187888.1', 'WP_224085667.1', 'WP_021286015.1', 'WP_031927402.1', 'WP_000465472.1', 'WP_115206027.1', 'WP_106884792.1', 'WP_000465470.1', 'WP_000465477.1', 'WP_000465466.1', 'WP_045157545.1']
122	['WP_000465473.1', 'WP_000465478.1', 'WP_103187888.1', 'WP_224085667.1', 'WP_021286015.1', 'WP_000465472.1', 'WP_031927402.1', 'WP_115206027.1', 'WP_106884792.1', 'WP_000465477.1', 'WP_000465470.1', 'WP_000465466.1', 'WP_045157545.1']
123	['WP_000465478.1', 'WP_000465473.1', 'WP_103187888.1', 'WP_031927402.1', 'WP_115206027.1', 'WP_224085667.1', 'WP_021286015.1', 'WP_106884792.1', 'WP_000465472.1', 'WP_000465470.1', 'WP_000465477.1', 'WP_000465466.1', 'WP_045157545.1']
124	['WP_000472888.1', 'WP_230115135.1', 'WP_262529276.1', 'WP_046597247.1', 'WP_230115133.1', 'WP_262533264.1', 'WP_043044871.1', 'WP_115210739.1', 'WP_317528793.1']
125	['WP_000511135.1', 'WP_000974881.1']
126	['WP_000512631.1', 'WP_000512632.1', 'WP_000512633.1', 'WP_262520925.1', 'WP_000521958.1', 'WP_001806875.1']
127	['WP_000512632.1', 'WP_000512631.1', 'WP_000512633.1', 'WP_262520925.1', 'WP_000521958.1', 'WP_001806875.1']
128	['WP_000512632.1', 'WP_000512631.1', 'WP_000512633.1', 'WP_262520925.1', 'WP_000521958.1', 'WP_001806875.1']
129	['WP_000521958.1', 'WP_000512632.1', 'WP_000512631.1', 'WP_262520925.1', 'WP_000512633.1', 'WP_001806875.1']
130	['WP_000543163.1', 'WP_115390689.1', 'WP_000543164.1', 'WP_084938101.1', 'WP_111761725.1', 'WP_279750438.1']
131	['WP_000543164.1', 'WP_000543163.1', 'WP_115390689.1', 'WP_111761725.1', 'WP_084938101.1', 'WP_279750438.1']
132	['WP_049317357.1', 'WP_258464620.1', 'WP_240914401.1', 'WP_150008482.1', 'WP_123096946.1', 'WP_025173820.1', 'WP_045177925.1', 'WP_086095096.1', 'WP_025174228.1', 'WP_317518663.1', 'WP_000977789.1', 'WP_258412982.1', 'WP_000826298.1', 'WP_025175008.1', 'WP_072496741.1', 'WP_070008575.1', 'WP_289781435.1', 'WP_072361358.1', 'WP_000977777.1', 'WP_031918725.1', 'WP_053861235.1', 'WP_001656294.1', 'W…
133	['WP_000570808.1', 'WP_000570806.1', 'WP_000570804.1', 'WP_154284406.1', 'WP_262607793.1', 'WP_020976838.1', 'WP_000570813.1', 'WP_224085645.1', 'WP_061389123.1', 'WP_229374071.1', 'WP_111679908.1', 'WP_025380736.1', 'WP_070006110.1', 'WP_103204727.1', 'WP_262533287.1', 'WP_262537799.1', 'WP_000570810.1']
134	['WP_000570808.1', 'WP_000570806.1', 'WP_154284406.1', 'WP_000570804.1', 'WP_262607793.1', 'WP_020976838.1', 'WP_000570813.1', 'WP_224085645.1', 'WP_061389123.1', 'WP_229374071.1', 'WP_111679908.1', 'WP_025380736.1', 'WP_070006110.1', 'WP_103204727.1', 'WP_262533287.1', 'WP_262537799.1', 'WP_000570810.1']
135	['WP_000570808.1', 'WP_000570806.1', 'WP_154284406.1', 'WP_000570804.1', 'WP_262607793.1', 'WP_020976838.1', 'WP_000570813.1', 'WP_224085645.1', 'WP_061389123.1', 'WP_229374071.1', 'WP_111679908.1', 'WP_025380736.1', 'WP_070006110.1', 'WP_103204727.1', 'WP_262533287.1', 'WP_262537799.1', 'WP_000570810.1']
136	['WP_000570808.1', 'WP_154284406.1', 'WP_000570806.1', 'WP_000570804.1', 'WP_262607793.1', 'WP_020976838.1', 'WP_000570813.1', 'WP_224085645.1', 'WP_061389123.1', 'WP_229374071.1', 'WP_111679908.1', 'WP_025380736.1', 'WP_070006110.1', 'WP_103204727.1', 'WP_262533287.1', 'WP_262537799.1', 'WP_000570810.1']
137	['WP_000570808.1', 'WP_000570806.1', 'WP_154284406.1', 'WP_000570813.1', 'WP_000570804.1', 'WP_262607793.1', 'WP_020976838.1', 'WP_224085645.1', 'WP_061389123.1', 'WP_229374071.1', 'WP_111679908.1', 'WP_025380736.1', 'WP_070006110.1', 'WP_103204727.1', 'WP_262533287.1', 'WP_262537799.1', 'WP_000570810.1']
138	['WP_258464620.1', 'WP_258412982.1', 'WP_000977801.1', 'WP_070003903.1', 'WP_262533268.1', 'WP_228584898.1', 'WP_031588356.1', 'WP_050439885.1', 'WP_043859504.1', 'WP_070008575.1', 'WP_031883420.1', 'WP_000977781.1', 'WP_000977800.1', 'WP_001815260.1', 'WP_072497452.1', 'WP_072496741.1', 'WP_113588109.1', 'WP_154253469.1', 'WP_000977790.1', 'WP_072361358.1', 'WP_289781435.1', 'WP_025173820.1', 'W…
139	['WP_000589240.1', 'WP_276210120.1', 'WP_262533263.1', 'WP_262529276.1', 'WP_000472888.1', 'WP_230115135.1', 'WP_230115133.1', 'WP_262533264.1', 'WP_046597247.1', 'WP_043044871.1', 'WP_115210739.1', 'WP_317528793.1']
140	['WP_000592130.1', 'WP_000592131.1']
141	['WP_000592131.1', 'WP_000592130.1', 'WP_115210733.1']
142	['WP_258464620.1', 'WP_000977801.1', 'WP_070003903.1', 'WP_258412982.1', 'WP_262533268.1', 'WP_031588356.1', 'WP_043859504.1', 'WP_228584898.1', 'WP_000977781.1', 'WP_000977800.1', 'WP_154253469.1', 'WP_070008575.1', 'WP_031883420.1', 'WP_000977803.1', 'WP_050439885.1', 'WP_072497452.1', 'WP_113588109.1', 'WP_000977777.1', 'WP_072496741.1', 'WP_000977790.1', 'WP_162911967.1', 'WP_086095096.1', 'W…
143	['WP_000977801.1', 'WP_258464620.1', 'WP_070003903.1', 'WP_031588356.1', 'WP_262533268.1', 'WP_258412982.1', 'WP_000977800.1', 'WP_043859504.1', 'WP_000977790.1', 'WP_000977803.1', 'WP_228584898.1', 'WP_000977781.1', 'WP_050439885.1', 'WP_113588109.1', 'WP_070008575.1', 'WP_154253469.1', 'WP_001815260.1', 'WP_000977777.1', 'WP_031883420.1', 'WP_072497452.1', 'WP_000597207.1', 'WP_072496741.1', 'W…
144	['WP_258464620.1', 'WP_000977801.1', 'WP_070003903.1', 'WP_258412982.1', 'WP_262533268.1', 'WP_031588356.1', 'WP_228584898.1', 'WP_043859504.1', 'WP_000977800.1', 'WP_000977781.1', 'WP_154253469.1', 'WP_000977803.1', 'WP_070008575.1', 'WP_000977790.1', 'WP_050439885.1', 'WP_031883420.1', 'WP_113588109.1', 'WP_072497452.1', 'WP_000977777.1', 'WP_072496741.1', 'WP_162911967.1', 'WP_072361358.1', 'W…
145	['WP_258464620.1', 'WP_000977801.1', 'WP_070003903.1', 'WP_258412982.1', 'WP_262533268.1', 'WP_031588356.1', 'WP_043859504.1', 'WP_228584898.1', 'WP_000977800.1', 'WP_000977781.1', 'WP_154253469.1', 'WP_000977803.1', 'WP_070008575.1', 'WP_000977790.1', 'WP_050439885.1', 'WP_031883420.1', 'WP_113588109.1', 'WP_072497452.1', 'WP_000977777.1', 'WP_072496741.1', 'WP_162911967.1', 'WP_072361358.1', 'W…
146	['WP_258464620.1', 'WP_000977801.1', 'WP_070003903.1', 'WP_258412982.1', 'WP_262533268.1', 'WP_031588356.1', 'WP_043859504.1', 'WP_228584898.1', 'WP_000977800.1', 'WP_000977781.1', 'WP_154253469.1', 'WP_000977803.1', 'WP_000977790.1', 'WP_070008575.1', 'WP_050439885.1', 'WP_031883420.1', 'WP_113588109.1', 'WP_000977777.1', 'WP_072497452.1', 'WP_072496741.1', 'WP_258414407.1', 'WP_162911967.1', 'W…
147	['WP_000610051.1', 'WP_000610049.1', 'WP_000610050.1', 'WP_252570445.1', 'WP_084985149.1', 'WP_000610137.1', 'WP_115390701.1', 'WP_258411444.1', 'WP_174840672.1', 'WP_000610045.1', 'WP_000610054.1', 'WP_000610056.1', 'WP_315977818.1', 'WP_103204728.1']
148	['WP_000610051.1', 'WP_000610049.1', 'WP_000610050.1', 'WP_252570445.1', 'WP_084985149.1', 'WP_000610137.1', 'WP_115390701.1', 'WP_258411444.1', 'WP_174840672.1', 'WP_000610054.1', 'WP_000610056.1', 'WP_000610045.1', 'WP_315977818.1', 'WP_103204728.1']
149	['WP_000610051.1', 'WP_000610050.1', 'WP_000610049.1', 'WP_252570445.1', 'WP_084985149.1', 'WP_000610137.1', 'WP_115390701.1', 'WP_258411444.1', 'WP_174840672.1', 'WP_000610054.1', 'WP_000610056.1', 'WP_000610045.1', 'WP_315977818.1', 'WP_103204728.1']
150	['WP_000610051.1', 'WP_000610050.1', 'WP_000610049.1', 'WP_252570445.1', 'WP_084985149.1', 'WP_000610137.1', 'WP_115390701.1', 'WP_258411444.1', 'WP_174840672.1', 'WP_000610054.1', 'WP_000610056.1', 'WP_000610045.1', 'WP_315977818.1', 'WP_103204728.1']
151	['WP_000610051.1', 'WP_000610049.1', 'WP_000610050.1', 'WP_252570445.1', 'WP_084985149.1', 'WP_000610137.1', 'WP_115390701.1', 'WP_258411444.1', 'WP_000610054.1', 'WP_174840672.1', 'WP_000610056.1', 'WP_000610045.1', 'WP_315977818.1', 'WP_103204728.1']
152	['WP_000610051.1', 'WP_000610049.1', 'WP_000610050.1', 'WP_252570445.1', 'WP_084985149.1', 'WP_000610137.1', 'WP_115390701.1', 'WP_258411444.1', 'WP_174840672.1', 'WP_000610056.1', 'WP_000610054.1', 'WP_000610045.1', 'WP_315977818.1', 'WP_103204728.1']
153	['WP_000610051.1', 'WP_000610050.1', 'WP_000610049.1', 'WP_252570445.1', 'WP_000610137.1', 'WP_084985149.1', 'WP_115390701.1', 'WP_258411444.1', 'WP_174840672.1', 'WP_000610054.1', 'WP_000610056.1', 'WP_000610045.1', 'WP_315977818.1', 'WP_103204728.1']
154	['WP_000627024.1', 'WP_000627029.1', 'WP_000627022.1', 'WP_000627023.1', 'WP_000627025.1', 'WP_252555306.1', 'WP_258416443.1', 'WP_006191450.1', 'WP_017804848.1', 'WP_115390687.1', 'WP_086041298.1', 'WP_111679898.1']
155	['WP_000627024.1', 'WP_000627029.1', 'WP_000627023.1', 'WP_000627025.1', 'WP_000627022.1', 'WP_252555306.1', 'WP_258416443.1', 'WP_006191450.1', 'WP_017804848.1', 'WP_115390687.1', 'WP_086041298.1', 'WP_111679898.1']
156	['WP_000627024.1', 'WP_000627029.1', 'WP_000627022.1', 'WP_000627023.1', 'WP_000627025.1', 'WP_252555306.1', 'WP_258416443.1', 'WP_006191450.1', 'WP_017804848.1', 'WP_115390687.1', 'WP_086041298.1', 'WP_111679898.1']
157	['WP_000627029.1', 'WP_000627024.1', 'WP_000627025.1', 'WP_000627023.1', 'WP_000627022.1', 'WP_252555306.1', 'WP_006191450.1', 'WP_017804848.1', 'WP_258416443.1', 'WP_115390687.1', 'WP_086041298.1', 'WP_111679898.1']
158	['WP_000627029.1', 'WP_000627024.1', 'WP_000627025.1', 'WP_000627022.1', 'WP_000627023.1', 'WP_252555306.1', 'WP_006191450.1', 'WP_017804848.1', 'WP_258416443.1', 'WP_115390687.1', 'WP_086041298.1', 'WP_111679898.1']
159	['WP_000628287.1', 'WP_000628288.1', 'WP_195758897.1']
160	['WP_000628288.1', 'WP_000628287.1', 'WP_195758897.1']
161	['WP_258464620.1', 'WP_070003903.1', 'WP_258412982.1', 'WP_000649983.1', 'WP_000977801.1', 'WP_228584898.1', 'WP_043859504.1', 'WP_262533268.1', 'WP_000977781.1', 'WP_031588356.1', 'WP_050439885.1', 'WP_289781435.1', 'WP_070008575.1', 'WP_154253469.1', 'WP_000977800.1', 'WP_001815260.1', 'WP_000977790.1', 'WP_072497452.1', 'WP_031883420.1', 'WP_000649986.1', 'WP_000977777.1', 'WP_072496741.1', 'W…
162	['WP_258464620.1', 'WP_000977801.1', 'WP_070003903.1', 'WP_262533268.1', 'WP_050439885.1', 'WP_258412982.1', 'WP_031588356.1', 'WP_043859504.1', 'WP_228584898.1', 'WP_000977781.1', 'WP_001815260.1', 'WP_000977800.1', 'WP_289781435.1', 'WP_154253469.1', 'WP_000977803.1', 'WP_000977790.1', 'WP_113588109.1', 'WP_070008575.1', 'WP_000977777.1', 'WP_031883420.1', 'WP_045177925.1', 'WP_064626850.1', 'W…
163	['WP_258464620.1', 'WP_000977801.1', 'WP_070003903.1', 'WP_262533268.1', 'WP_258412982.1', 'WP_050439885.1', 'WP_031588356.1', 'WP_043859504.1', 'WP_042727733.1', 'WP_228584898.1', 'WP_078368533.1', 'WP_000977781.1', 'WP_258414407.1', 'WP_001815260.1', 'WP_000977800.1', 'WP_154253469.1', 'WP_289781435.1', 'WP_117220654.1', 'WP_000977803.1', 'WP_000977790.1', 'WP_029693997.1', 'WP_229374063.1', 'W…
164	['WP_000977801.1', 'WP_258464620.1', 'WP_070003903.1', 'WP_050439885.1', 'WP_031588356.1', 'WP_258412982.1', 'WP_262533268.1', 'WP_001815260.1', 'WP_000977800.1', 'WP_043859504.1', 'WP_228584898.1', 'WP_000977790.1', 'WP_000977803.1', 'WP_000977781.1', 'WP_113588109.1', 'WP_154253469.1', 'WP_289781435.1', 'WP_000977777.1', 'WP_070008575.1', 'WP_031883420.1', 'WP_000977789.1', 'WP_072497452.1', 'W…
165	['WP_000662031.1', 'WP_000662030.1', 'WP_031898689.1', 'WP_180991583.1', 'WP_000662022.1', 'WP_000662036.1', 'WP_000662035.1', 'WP_176427344.1', 'WP_031927400.1', 'WP_023914430.1', 'WP_000662025.1', 'WP_250723105.1', 'WP_000662026.1', 'WP_000662023.1', 'WP_181876500.1', 'WP_252555297.1', 'WP_000662018.1', 'WP_070003874.1']
166	['WP_000662031.1', 'WP_000662030.1', 'WP_031898689.1', 'WP_000662022.1', 'WP_180991583.1', 'WP_000662036.1', 'WP_000662035.1', 'WP_176427344.1', 'WP_031927400.1', 'WP_000662025.1', 'WP_023914430.1', 'WP_000662023.1', 'WP_250723105.1', 'WP_000662026.1', 'WP_181876500.1', 'WP_252555297.1', 'WP_070003874.1', 'WP_000662018.1']
167	['WP_000662031.1', 'WP_000662030.1', 'WP_031898689.1', 'WP_000662022.1', 'WP_000662035.1', 'WP_180991583.1', 'WP_000662036.1', 'WP_176427344.1', 'WP_000662023.1', 'WP_031927400.1', 'WP_000662025.1', 'WP_023914430.1', 'WP_250723105.1', 'WP_000662026.1', 'WP_181876500.1', 'WP_252555297.1', 'WP_070003874.1', 'WP_000662018.1']
168	['WP_000662031.1', 'WP_000662030.1', 'WP_031898689.1', 'WP_180991583.1', 'WP_000662022.1', 'WP_000662036.1', 'WP_000662035.1', 'WP_176427344.1', 'WP_000662025.1', 'WP_031927400.1', 'WP_023914430.1', 'WP_250723105.1', 'WP_000662026.1', 'WP_000662023.1', 'WP_181876500.1', 'WP_252555297.1', 'WP_070003874.1', 'WP_000662018.1']
169	['WP_000662031.1', 'WP_000662030.1', 'WP_031898689.1', 'WP_180991583.1', 'WP_000662022.1', 'WP_000662036.1', 'WP_000662035.1', 'WP_176427344.1', 'WP_000662026.1', 'WP_031927400.1', 'WP_000662025.1', 'WP_023914430.1', 'WP_250723105.1', 'WP_000662023.1', 'WP_181876500.1', 'WP_252555297.1', 'WP_070003874.1', 'WP_000662018.1']
170	['WP_000662031.1', 'WP_000662030.1', 'WP_031898689.1', 'WP_180991583.1', 'WP_000662035.1', 'WP_000662022.1', 'WP_000662036.1', 'WP_176427344.1', 'WP_031927400.1', 'WP_000662025.1', 'WP_023914430.1', 'WP_250723105.1', 'WP_000662026.1', 'WP_000662023.1', 'WP_181876500.1', 'WP_252555297.1', 'WP_070003874.1', 'WP_000662018.1']
171	['WP_000662031.1', 'WP_000662030.1', 'WP_031898689.1', 'WP_180991583.1', 'WP_000662022.1', 'WP_000662036.1', 'WP_000662035.1', 'WP_176427344.1', 'WP_031927400.1', 'WP_000662025.1', 'WP_023914430.1', 'WP_250723105.1', 'WP_000662026.1', 'WP_000662023.1', 'WP_181876500.1', 'WP_252555297.1', 'WP_070003874.1', 'WP_000662018.1']
172	['WP_000662031.1', 'WP_000662030.1', 'WP_031898689.1', 'WP_000662035.1', 'WP_180991583.1', 'WP_000662022.1', 'WP_000662036.1', 'WP_176427344.1', 'WP_031927400.1', 'WP_000662025.1', 'WP_023914430.1', 'WP_000662023.1', 'WP_250723105.1', 'WP_000662026.1', 'WP_181876500.1', 'WP_252555297.1', 'WP_070003874.1', 'WP_000662018.1']
173	['WP_000662031.1', 'WP_000662030.1', 'WP_031898689.1', 'WP_000662036.1', 'WP_180991583.1', 'WP_000662022.1', 'WP_000662035.1', 'WP_176427344.1', 'WP_031927400.1', 'WP_000662025.1', 'WP_023914430.1', 'WP_250723105.1', 'WP_000662026.1', 'WP_000662023.1', 'WP_181876500.1', 'WP_252555297.1', 'WP_070003874.1', 'WP_000662018.1']
174	['WP_000692005.1']
175	['WP_258414406.1', 'WP_000710565.1', 'WP_000710559.1', 'WP_258413996.1', 'WP_000710560.1', 'WP_000710562.1', 'WP_111679903.1', 'WP_000710571.1', 'WP_043044870.1', 'WP_258464619.1', 'WP_000710564.1', 'WP_258411438.1', 'WP_000710561.1', 'WP_250723096.1', 'WP_020976829.1', 'WP_000710566.1', 'WP_000710576.1', 'WP_262533266.1', 'WP_252550737.1', 'WP_102957306.1', 'WP_000710555.1', 'WP_109183265.1', 'W…
176	['WP_258414406.1', 'WP_000710565.1', 'WP_000710559.1', 'WP_258413996.1', 'WP_000710560.1', 'WP_000710562.1', 'WP_000710571.1', 'WP_111679903.1', 'WP_000710564.1', 'WP_043044870.1', 'WP_258464619.1', 'WP_258411438.1', 'WP_000710561.1', 'WP_250723096.1', 'WP_020976829.1', 'WP_000710576.1', 'WP_000710566.1', 'WP_252550737.1', 'WP_262533266.1', 'WP_102957306.1', 'WP_000710555.1', 'WP_000710575.1', 'W…
177	['WP_258414406.1', 'WP_000710565.1', 'WP_000710559.1', 'WP_258413996.1', 'WP_000710560.1', 'WP_000710562.1', 'WP_000710571.1', 'WP_111679903.1', 'WP_000710564.1', 'WP_043044870.1', 'WP_258411438.1', 'WP_258464619.1', 'WP_000710561.1', 'WP_250723096.1', 'WP_020976829.1', 'WP_000710566.1', 'WP_252550737.1', 'WP_000710576.1', 'WP_262533266.1', 'WP_102957306.1', 'WP_000710555.1', 'WP_109183265.1', 'W…
178	['WP_258414406.1', 'WP_000710565.1', 'WP_000710559.1', 'WP_258413996.1', 'WP_000710560.1', 'WP_000710562.1', 'WP_000710571.1', 'WP_111679903.1', 'WP_000710564.1', 'WP_043044870.1', 'WP_258411438.1', 'WP_258464619.1', 'WP_000710561.1', 'WP_250723096.1', 'WP_020976829.1', 'WP_000710566.1', 'WP_252550737.1', 'WP_000710576.1', 'WP_262533266.1', 'WP_102957306.1', 'WP_000710555.1', 'WP_109183265.1', 'W…
179	['WP_258414406.1', 'WP_000710565.1', 'WP_000710559.1', 'WP_258413996.1', 'WP_000710560.1', 'WP_000710562.1', 'WP_000710571.1', 'WP_111679903.1', 'WP_000710564.1', 'WP_043044870.1', 'WP_000710561.1', 'WP_258411438.1', 'WP_258464619.1', 'WP_250723096.1', 'WP_020976829.1', 'WP_000710566.1', 'WP_252550737.1', 'WP_000710576.1', 'WP_262533266.1', 'WP_102957306.1', 'WP_000710555.1', 'WP_109183265.1', 'W…
180	['WP_258414406.1', 'WP_000710565.1', 'WP_000710559.1', 'WP_258413996.1', 'WP_000710560.1', 'WP_000710562.1', 'WP_000710571.1', 'WP_111679903.1', 'WP_000710564.1', 'WP_043044870.1', 'WP_258411438.1', 'WP_258464619.1', 'WP_000710561.1', 'WP_250723096.1', 'WP_020976829.1', 'WP_000710566.1', 'WP_000710576.1', 'WP_252550737.1', 'WP_262533266.1', 'WP_102957306.1', 'WP_000710555.1', 'WP_109183265.1', 'W…
181	['WP_258414406.1', 'WP_000710565.1', 'WP_000710559.1', 'WP_258413996.1', 'WP_000710560.1', 'WP_000710562.1', 'WP_000710571.1', 'WP_111679903.1', 'WP_000710564.1', 'WP_043044870.1', 'WP_258411438.1', 'WP_258464619.1', 'WP_000710561.1', 'WP_250723096.1', 'WP_020976829.1', 'WP_000710566.1', 'WP_252550737.1', 'WP_262533266.1', 'WP_000710576.1', 'WP_102957306.1', 'WP_109183265.1', 'WP_000710555.1', 'W…
182	['WP_258414406.1', 'WP_000710565.1', 'WP_000710559.1', 'WP_258413996.1', 'WP_000710560.1', 'WP_000710562.1', 'WP_000710571.1', 'WP_111679903.1', 'WP_000710564.1', 'WP_258464619.1', 'WP_043044870.1', 'WP_258411438.1', 'WP_000710561.1', 'WP_250723096.1', 'WP_000710566.1', 'WP_020976829.1', 'WP_252550737.1', 'WP_262533266.1', 'WP_000710576.1', 'WP_102957306.1', 'WP_000710555.1', 'WP_109183265.1', 'W…
183	['WP_258414406.1', 'WP_000710565.1', 'WP_000710559.1', 'WP_258413996.1', 'WP_000710560.1', 'WP_000710562.1', 'WP_000710571.1', 'WP_111679903.1', 'WP_000710564.1', 'WP_043044870.1', 'WP_258464619.1', 'WP_258411438.1', 'WP_000710561.1', 'WP_000710566.1', 'WP_250723096.1', 'WP_252550737.1', 'WP_020976829.1', 'WP_262533266.1', 'WP_000710576.1', 'WP_102957306.1', 'WP_000710555.1', 'WP_109183265.1', 'W…
184	['WP_258414406.1', 'WP_000710565.1', 'WP_000710559.1', 'WP_258413996.1', 'WP_000710560.1', 'WP_000710571.1', 'WP_000710562.1', 'WP_111679903.1', 'WP_000710564.1', 'WP_258464619.1', 'WP_043044870.1', 'WP_258411438.1', 'WP_000710561.1', 'WP_250723096.1', 'WP_262533266.1', 'WP_000710566.1', 'WP_020976829.1', 'WP_252550737.1', 'WP_000710576.1', 'WP_102957306.1', 'WP_123138695.1', 'WP_109183265.1', 'W…
185	['WP_258414406.1', 'WP_000710565.1', 'WP_000710559.1', 'WP_258413996.1', 'WP_000710560.1', 'WP_000710571.1', 'WP_000710562.1', 'WP_111679903.1', 'WP_000710564.1', 'WP_043044870.1', 'WP_258464619.1', 'WP_258411438.1', 'WP_000710561.1', 'WP_250723096.1', 'WP_020976829.1', 'WP_000710566.1', 'WP_252550737.1', 'WP_262533266.1', 'WP_000710576.1', 'WP_102957306.1', 'WP_123138695.1', 'WP_000710555.1', 'W…
186	['WP_258414406.1', 'WP_000710565.1', 'WP_000710559.1', 'WP_258413996.1', 'WP_000710560.1', 'WP_000710562.1', 'WP_000710571.1', 'WP_111679903.1', 'WP_000710564.1', 'WP_043044870.1', 'WP_258464619.1', 'WP_258411438.1', 'WP_000710561.1', 'WP_000710566.1', 'WP_250723096.1', 'WP_252550737.1', 'WP_020976829.1', 'WP_262533266.1', 'WP_000710576.1', 'WP_102957306.1', 'WP_109183265.1', 'WP_000710555.1', 'W…
187	['WP_258414406.1', 'WP_000710565.1', 'WP_000710559.1', 'WP_258413996.1', 'WP_000710560.1', 'WP_000710562.1', 'WP_000710571.1', 'WP_111679903.1', 'WP_043044870.1', 'WP_000710564.1', 'WP_258464619.1', 'WP_258411438.1', 'WP_000710561.1', 'WP_000710576.1', 'WP_250723096.1', 'WP_020976829.1', 'WP_000710566.1', 'WP_252550737.1', 'WP_262533266.1', 'WP_102957306.1', 'WP_000710575.1', 'WP_000710555.1', 'W…
188	['WP_258414406.1', 'WP_000710565.1', 'WP_000710559.1', 'WP_258413996.1', 'WP_000710560.1', 'WP_000710562.1', 'WP_000710571.1', 'WP_111679903.1', 'WP_043044870.1', 'WP_000710564.1', 'WP_258464619.1', 'WP_258411438.1', 'WP_000710561.1', 'WP_000710576.1', 'WP_250723096.1', 'WP_020976829.1', 'WP_000710566.1', 'WP_252550737.1', 'WP_262533266.1', 'WP_102957306.1', 'WP_000710575.1', 'WP_000710555.1', 'W…
189	['WP_000710587.1', 'WP_252570461.1']
190	['WP_000714374.1', 'WP_000714373.1', 'WP_154284310.1', 'WP_000410568.1', 'WP_000410567.1', 'WP_250723098.1', 'WP_250736216.1', 'WP_258464618.1', 'WP_258409523.1', 'WP_115390691.1', 'WP_000714383.1', 'WP_000714388.1', 'WP_000714382.1', 'WP_000410570.1', 'WP_208715585.1', 'WP_048665170.1', 'WP_072384834.1', 'WP_020976828.1', 'WP_262537819.1', 'WP_065315784.1', 'WP_000714395.1', 'WP_000410569.1', 'W…
191	['WP_000714374.1', 'WP_000714373.1', 'WP_154284310.1', 'WP_000410568.1', 'WP_000410567.1', 'WP_250723098.1', 'WP_250736216.1', 'WP_258409523.1', 'WP_258464618.1', 'WP_115390691.1', 'WP_000714383.1', 'WP_000714388.1', 'WP_000714382.1', 'WP_000410570.1', 'WP_208715585.1', 'WP_048665170.1', 'WP_072384834.1', 'WP_020976828.1', 'WP_262537819.1', 'WP_065315784.1', 'WP_000714395.1', 'WP_000410569.1', 'W…
192	['WP_000714378.1', 'WP_000714374.1', 'WP_154284310.1', 'WP_000714373.1', 'WP_250723098.1', 'WP_000410568.1', 'WP_258409523.1', 'WP_250736216.1', 'WP_000410567.1', 'WP_115390691.1', 'WP_258464618.1', 'WP_000714383.1', 'WP_000714388.1', 'WP_000714382.1', 'WP_208715585.1', 'WP_000410570.1', 'WP_020976828.1', 'WP_048665170.1', 'WP_072384834.1', 'WP_262537819.1', 'WP_065315784.1', 'WP_000714381.1', 'W…
193	['WP_000714374.1', 'WP_154284310.1', 'WP_000714373.1', 'WP_000410568.1', 'WP_250723098.1', 'WP_000410567.1', 'WP_250736216.1', 'WP_258409523.1', 'WP_258464618.1', 'WP_000714383.1', 'WP_115390691.1', 'WP_000714388.1', 'WP_000714382.1', 'WP_000410570.1', 'WP_208715585.1', 'WP_048665170.1', 'WP_020976828.1', 'WP_072384834.1', 'WP_262537819.1', 'WP_065315784.1', 'WP_000714395.1', 'WP_000714381.1', 'W…
194	['WP_000714374.1', 'WP_154284310.1', 'WP_000714373.1', 'WP_250723098.1', 'WP_000410568.1', 'WP_000410567.1', 'WP_250736216.1', 'WP_258409523.1', 'WP_258464618.1', 'WP_115390691.1', 'WP_000714383.1', 'WP_000714388.1', 'WP_000714382.1', 'WP_000410570.1', 'WP_208715585.1', 'WP_048665170.1', 'WP_020976828.1', 'WP_072384834.1', 'WP_262537819.1', 'WP_065315784.1', 'WP_000714395.1', 'WP_000714381.1', 'W…
195	['WP_000714374.1', 'WP_154284310.1', 'WP_000714373.1', 'WP_250723098.1', 'WP_000410568.1', 'WP_000410567.1', 'WP_250736216.1', 'WP_258409523.1', 'WP_258464618.1', 'WP_000714383.1', 'WP_115390691.1', 'WP_000714388.1', 'WP_000714382.1', 'WP_000410570.1', 'WP_208715585.1', 'WP_048665170.1', 'WP_020976828.1', 'WP_072384834.1', 'WP_262537819.1', 'WP_065315784.1', 'WP_000714395.1', 'WP_000714381.1', 'W…
196	['WP_000714374.1', 'WP_154284310.1', 'WP_000714373.1', 'WP_250723098.1', 'WP_000410568.1', 'WP_000410567.1', 'WP_250736216.1', 'WP_258409523.1', 'WP_258464618.1', 'WP_000714383.1', 'WP_115390691.1', 'WP_000714388.1', 'WP_000714382.1', 'WP_000410570.1', 'WP_208715585.1', 'WP_048665170.1', 'WP_020976828.1', 'WP_072384834.1', 'WP_262537819.1', 'WP_065315784.1', 'WP_000714395.1', 'WP_000714381.1', 'W…
197	['WP_000714374.1', 'WP_154284310.1', 'WP_000714373.1', 'WP_250723098.1', 'WP_000410568.1', 'WP_000410567.1', 'WP_250736216.1', 'WP_258409523.1', 'WP_258464618.1', 'WP_115390691.1', 'WP_000714388.1', 'WP_000714383.1', 'WP_000714382.1', 'WP_000410570.1', 'WP_208715585.1', 'WP_048665170.1', 'WP_020976828.1', 'WP_072384834.1', 'WP_065315784.1', 'WP_262537819.1', 'WP_000714395.1', 'WP_000714381.1', 'W…
198	['WP_000714374.1', 'WP_000714373.1', 'WP_154284310.1', 'WP_000410568.1', 'WP_250723098.1', 'WP_000410567.1', 'WP_250736216.1', 'WP_258409523.1', 'WP_258464618.1', 'WP_115390691.1', 'WP_000714388.1', 'WP_000714383.1', 'WP_000714382.1', 'WP_000410570.1', 'WP_048665170.1', 'WP_208715585.1', 'WP_020976828.1', 'WP_072384834.1', 'WP_065315784.1', 'WP_262537819.1', 'WP_000714395.1', 'WP_000410569.1', 'W…
199	['WP_000714374.1', 'WP_154284310.1', 'WP_000714373.1', 'WP_250723098.1', 'WP_000410568.1', 'WP_000410567.1', 'WP_250736216.1', 'WP_258409523.1', 'WP_258464618.1', 'WP_115390691.1', 'WP_000714388.1', 'WP_000714383.1', 'WP_000714382.1', 'WP_000410570.1', 'WP_208715585.1', 'WP_048665170.1', 'WP_020976828.1', 'WP_072384834.1', 'WP_065315784.1', 'WP_262537819.1', 'WP_000714395.1', 'WP_000714392.1', 'W…
200	['WP_000714374.1', 'WP_000714373.1', 'WP_154284310.1', 'WP_000410568.1', 'WP_250723098.1', 'WP_000410567.1', 'WP_250736216.1', 'WP_258464618.1', 'WP_258409523.1', 'WP_115390691.1', 'WP_000714383.1', 'WP_000714388.1', 'WP_000714382.1', 'WP_000410570.1', 'WP_208715585.1', 'WP_048665170.1', 'WP_072384834.1', 'WP_020976828.1', 'WP_000714395.1', 'WP_262537819.1', 'WP_065315784.1', 'WP_000410569.1', 'W…
201	['WP_000728687.1', 'WP_032099372.1', 'WP_204997650.1', 'WP_000728757.1', 'WP_078370347.1', 'WP_312013567.1', 'WP_042748222.1', 'WP_117221007.1', 'WP_229374069.1', 'WP_174840671.1', 'WP_078098780.1', 'WP_250736212.1', 'WP_262834960.1', 'WP_049887430.1', 'WP_050441717.1', 'WP_258464626.1', 'WP_267814231.1', 'WP_312013743.1', 'WP_228587422.1', 'WP_001566864.1', 'WP_111679906.1', 'WP_315977821.1', 'W…
202	['WP_000728701.1', 'WP_117225667.1', 'WP_317528797.1', 'WP_078370455.1']
203	['WP_000728735.1', 'WP_072499009.1', 'WP_120672812.1', 'WP_001566864.1', 'WP_315977821.1', 'WP_155560180.1', 'WP_208715589.1', 'WP_078367940.1', 'WP_230115142.1', 'WP_217176330.1', 'WP_317528443.1', 'WP_204254847.1']
204	['WP_084985146.1', 'WP_000728763.1', 'WP_258412736.1', 'WP_078157557.1', 'WP_000728760.1', 'WP_000728736.1', 'WP_049296521.1', 'WP_000728745.1', 'WP_078369042.1', 'WP_000728755.1', 'WP_117433734.1', 'WP_072426453.1', 'WP_223065233.1', 'WP_225805964.1', 'WP_162646612.1', 'WP_078148191.1', 'WP_072495517.1', 'WP_258414415.1', 'WP_001835779.1', 'WP_103187891.1', 'WP_072496745.1', 'WP_262543065.1', 'W…
205	['WP_000728763.1', 'WP_000728760.1', 'WP_000728745.1', 'WP_258412736.1', 'WP_084985146.1', 'WP_000728755.1', 'WP_078157557.1', 'WP_117433734.1', 'WP_049296521.1', 'WP_078369042.1', 'WP_000728736.1', 'WP_223065233.1', 'WP_072426453.1', 'WP_225805964.1', 'WP_162646612.1', 'WP_258414415.1', 'WP_072495517.1', 'WP_001835779.1', 'WP_078148191.1', 'WP_086095098.1', 'WP_103187891.1', 'WP_050964216.1', 'W…
206	['WP_000728763.1', 'WP_000728760.1', 'WP_000728755.1', 'WP_258412736.1', 'WP_084985146.1', 'WP_000728745.1', 'WP_078157557.1', 'WP_078369042.1', 'WP_049296521.1', 'WP_117433734.1', 'WP_072426453.1', 'WP_223065233.1', 'WP_000728736.1', 'WP_225805964.1', 'WP_162646612.1', 'WP_258414415.1', 'WP_000728764.1', 'WP_072495517.1', 'WP_072466651.1', 'WP_078148191.1', 'WP_086095098.1', 'WP_001835779.1', 'W…
207	['WP_000728757.1', 'WP_042748222.1', 'WP_032099372.1', 'WP_204997650.1', 'WP_117221007.1', 'WP_312013567.1', 'WP_000728687.1', 'WP_078370347.1', 'WP_229374069.1', 'WP_174840671.1', 'WP_078098780.1', 'WP_043859501.1', 'WP_262834960.1', 'WP_250736212.1', 'WP_050441717.1', 'WP_111679906.1', 'WP_267814231.1', 'WP_312013743.1', 'WP_228587422.1', 'WP_250723084.1', 'WP_001566864.1', 'WP_315977821.1', 'W…
208	['WP_000728763.1', 'WP_000728760.1', 'WP_258412736.1', 'WP_000728745.1', 'WP_084985146.1', 'WP_078157557.1', 'WP_000728755.1', 'WP_117433734.1', 'WP_049296521.1', 'WP_000728736.1', 'WP_078369042.1', 'WP_223065233.1', 'WP_072426453.1', 'WP_225805964.1', 'WP_162646612.1', 'WP_258414415.1', 'WP_000728764.1', 'WP_072495517.1', 'WP_001835779.1', 'WP_078148191.1', 'WP_086095098.1', 'WP_103187891.1', 'W…
209	['WP_000728761.1', 'WP_305730688.1', 'WP_262834960.1', 'WP_258416447.1', 'WP_043859501.1', 'WP_050441717.1', 'WP_049887430.1', 'WP_076742587.1', 'WP_258464626.1', 'WP_228584900.1', 'WP_267814231.1', 'WP_312013743.1', 'WP_228587422.1', 'WP_111679906.1', 'WP_086095098.1', 'WP_250723084.1', 'WP_072466651.1', 'WP_262543065.1', 'WP_072496745.1', 'WP_258411443.1', 'WP_215783579.1', 'WP_043856629.1', 'W…
210	['WP_000728763.1', 'WP_000728760.1', 'WP_258412736.1', 'WP_084985146.1', 'WP_000728745.1', 'WP_078157557.1', 'WP_000728755.1', 'WP_117433734.1', 'WP_078369042.1', 'WP_049296521.1', 'WP_000728736.1', 'WP_072426453.1', 'WP_223065233.1', 'WP_225805964.1', 'WP_162646612.1', 'WP_258414415.1', 'WP_000728764.1', 'WP_072495517.1', 'WP_001835779.1', 'WP_078148191.1', 'WP_086095098.1', 'WP_103187891.1', 'W…
211	['WP_000728764.1', 'WP_078148191.1', 'WP_072495517.1', 'WP_258414415.1', 'WP_050964216.1', 'WP_123138694.1', 'WP_000728763.1', 'WP_101527090.1', 'WP_000728760.1', 'WP_049296521.1', 'WP_258412736.1', 'WP_084985146.1', 'WP_000728745.1', 'WP_078157557.1', 'WP_000728755.1', 'WP_223065233.1', 'WP_117433734.1', 'WP_078369042.1', 'WP_000728736.1', 'WP_072426453.1', 'WP_225805964.1', 'WP_162646612.1', 'W…
212	['WP_252570459.1', 'WP_000738841.1', 'WP_262533260.1']
213	['WP_000814441.1', 'WP_000814442.1', 'WP_000750309.1', 'WP_165624622.1', 'WP_111761728.1', 'WP_001566851.1', 'WP_020976825.1', 'WP_111679899.1', 'WP_000814437.1', 'WP_138384022.1']
214	['WP_000777467.1', 'WP_029550026.1', 'WP_258410076.1']
215	['WP_000805732.1', 'WP_000805733.1']
216	['WP_000805733.1', 'WP_000805732.1']
217	['WP_000814441.1', 'WP_000814442.1', 'WP_000750309.1', 'WP_165624622.1', 'WP_111761728.1', 'WP_000814437.1', 'WP_111679899.1', 'WP_001566851.1', 'WP_020976825.1', 'WP_138384022.1']
218	['WP_000814441.1', 'WP_000814442.1', 'WP_000750309.1', 'WP_165624622.1', 'WP_111761728.1', 'WP_001566851.1', 'WP_020976825.1', 'WP_111679899.1', 'WP_000814437.1', 'WP_138384022.1']
219	['WP_000814441.1', 'WP_000814442.1', 'WP_000750309.1', 'WP_165624622.1', 'WP_111761728.1', 'WP_001566851.1', 'WP_020976825.1', 'WP_111679899.1', 'WP_000814437.1', 'WP_138384022.1']
220	['WP_000816135.1', 'WP_031927403.1', 'WP_000816129.1', 'WP_000816127.1', 'WP_046462903.1', 'WP_104408599.1', 'WP_000816128.1', 'WP_000816136.1', 'WP_054193793.1', 'WP_065316432.1']
221	['WP_000816135.1', 'WP_031927403.1', 'WP_000816129.1', 'WP_000816127.1', 'WP_046462903.1', 'WP_104408599.1', 'WP_000816128.1', 'WP_000816136.1', 'WP_054193793.1', 'WP_065316432.1']
222	['WP_000816135.1', 'WP_031927403.1', 'WP_000816129.1', 'WP_000816127.1', 'WP_046462903.1', 'WP_104408599.1', 'WP_000816136.1', 'WP_054193793.1', 'WP_000816128.1', 'WP_065316432.1']
223	['WP_000816135.1', 'WP_031927403.1', 'WP_000816129.1', 'WP_046462903.1', 'WP_104408599.1', 'WP_000816127.1', 'WP_000816136.1', 'WP_054193793.1', 'WP_000816128.1', 'WP_065316432.1']
224	['WP_000816135.1', 'WP_031927403.1', 'WP_000816129.1', 'WP_046462903.1', 'WP_104408599.1', 'WP_000816127.1', 'WP_000816136.1', 'WP_054193793.1', 'WP_000816128.1', 'WP_065316432.1']
225	['WP_258464620.1', 'WP_000977801.1', 'WP_070003903.1', 'WP_262533268.1', 'WP_258412982.1', 'WP_050439885.1', 'WP_031588356.1', 'WP_043859504.1', 'WP_228584898.1', 'WP_000977781.1', 'WP_001815260.1', 'WP_000977800.1', 'WP_154253469.1', 'WP_289781435.1', 'WP_031883420.1', 'WP_000977803.1', 'WP_070008575.1', 'WP_000977777.1', 'WP_000977790.1', 'WP_113588109.1', 'WP_072497452.1', 'WP_064626850.1', 'W…
226	['WP_258464620.1', 'WP_000977801.1', 'WP_070003903.1', 'WP_258412982.1', 'WP_262533268.1', 'WP_228584898.1', 'WP_050439885.1', 'WP_031588356.1', 'WP_043859504.1', 'WP_000977781.1', 'WP_001815260.1', 'WP_000977800.1', 'WP_070008575.1', 'WP_000977790.1', 'WP_031883420.1', 'WP_154253469.1', 'WP_000977803.1', 'WP_289781435.1', 'WP_072497452.1', 'WP_072496741.1', 'WP_025173820.1', 'WP_064626850.1', 'W…
227	['WP_258464620.1', 'WP_000977801.1', 'WP_258412982.1', 'WP_070003903.1', 'WP_262533268.1', 'WP_228584898.1', 'WP_050439885.1', 'WP_031588356.1', 'WP_043859504.1', 'WP_000977781.1', 'WP_001815260.1', 'WP_000977800.1', 'WP_070008575.1', 'WP_154253469.1', 'WP_031883420.1', 'WP_289781435.1', 'WP_072497452.1', 'WP_000977803.1', 'WP_000977790.1', 'WP_072496741.1', 'WP_072361358.1', 'WP_064626850.1', 'W…
228	['WP_258464620.1', 'WP_000977801.1', 'WP_258412982.1', 'WP_262533268.1', 'WP_070003903.1', 'WP_228584898.1', 'WP_050439885.1', 'WP_031588356.1', 'WP_043859504.1', 'WP_001815260.1', 'WP_000977800.1', 'WP_000977781.1', 'WP_070008575.1', 'WP_000977790.1', 'WP_072497452.1', 'WP_031883420.1', 'WP_154253469.1', 'WP_000977803.1', 'WP_289781435.1', 'WP_025173820.1', 'WP_072496741.1', 'WP_162646620.1', 'W…
229	['WP_000856594.1']
230	['WP_000868795.1']
231	['WP_000876756.1', 'WP_000876751.1', 'WP_000876757.1', 'WP_258409530.1', 'WP_101527089.1', 'WP_025786420.1', 'WP_000876752.1', 'WP_000876748.1', 'WP_111761745.1', 'WP_031837964.1', 'WP_111679907.1', 'WP_000876755.1', 'WP_072468457.1', 'WP_276210117.1', 'WP_115210746.1', 'WP_000876750.1', 'WP_252570451.1', 'WP_124780920.1', 'WP_262537807.1', 'WP_123138693.1']
232	['WP_000876756.1', 'WP_000876757.1', 'WP_258409530.1', 'WP_000876751.1', 'WP_101527089.1', 'WP_025786420.1', 'WP_111761745.1', 'WP_000876752.1', 'WP_000876748.1', 'WP_031837964.1', 'WP_111679907.1', 'WP_000876750.1', 'WP_115210746.1', 'WP_000876755.1', 'WP_072468457.1', 'WP_276210117.1', 'WP_252570451.1', 'WP_124780920.1', 'WP_123138693.1', 'WP_262537807.1']
233	['WP_000876756.1', 'WP_000876751.1', 'WP_000876757.1', 'WP_258409530.1', 'WP_101527089.1', 'WP_000876752.1', 'WP_025786420.1', 'WP_111761745.1', 'WP_000876748.1', 'WP_031837964.1', 'WP_000876755.1', 'WP_111679907.1', 'WP_276210117.1', 'WP_115210746.1', 'WP_072468457.1', 'WP_252570451.1', 'WP_000876750.1', 'WP_124780920.1', 'WP_262537807.1', 'WP_123138693.1']
234	['WP_000876756.1', 'WP_000876751.1', 'WP_000876757.1', 'WP_258409530.1', 'WP_101527089.1', 'WP_000876752.1', 'WP_025786420.1', 'WP_111761745.1', 'WP_000876748.1', 'WP_031837964.1', 'WP_111679907.1', 'WP_115210746.1', 'WP_000876755.1', 'WP_276210117.1', 'WP_072468457.1', 'WP_000876750.1', 'WP_252570451.1', 'WP_124780920.1', 'WP_123138693.1', 'WP_262537807.1']
235	['WP_000876756.1', 'WP_000876751.1', 'WP_000876757.1', 'WP_258409530.1', 'WP_101527089.1', 'WP_025786420.1', 'WP_000876752.1', 'WP_111761745.1', 'WP_000876748.1', 'WP_031837964.1', 'WP_000876755.1', 'WP_111679907.1', 'WP_072468457.1', 'WP_276210117.1', 'WP_115210746.1', 'WP_000876750.1', 'WP_252570451.1', 'WP_124780920.1', 'WP_262537807.1', 'WP_123138693.1']
236	['WP_000876756.1', 'WP_000876751.1', 'WP_000876757.1', 'WP_258409530.1', 'WP_101527089.1', 'WP_025786420.1', 'WP_000876752.1', 'WP_111761745.1', 'WP_000876748.1', 'WP_031837964.1', 'WP_000876755.1', 'WP_111679907.1', 'WP_072468457.1', 'WP_276210117.1', 'WP_115210746.1', 'WP_000876750.1', 'WP_252570451.1', 'WP_124780920.1', 'WP_262537807.1', 'WP_123138693.1']
237	['WP_000876756.1', 'WP_000876757.1', 'WP_000876751.1', 'WP_258409530.1', 'WP_101527089.1', 'WP_000876752.1', 'WP_025786420.1', 'WP_111761745.1', 'WP_000876748.1', 'WP_031837964.1', 'WP_111679907.1', 'WP_000876755.1', 'WP_072468457.1', 'WP_115210746.1', 'WP_000876750.1', 'WP_276210117.1', 'WP_252570451.1', 'WP_124780920.1', 'WP_123138693.1', 'WP_262537807.1']
238	['WP_258411663.1', 'WP_000908952.1', 'WP_258409970.1', 'WP_000908954.1', 'WP_134810760.1', 'WP_061822569.1', 'WP_000908953.1', 'WP_000908956.1', 'WP_154284322.1', 'WP_000908958.1', 'WP_000908959.1', 'WP_072361356.1', 'WP_001789388.1', 'WP_006191453.1', 'WP_312013753.1', 'WP_001621787.1', 'WP_267815141.1', 'WP_000908960.1', 'WP_258416791.1', 'WP_225806088.1', 'WP_064133567.1', 'WP_000908951.1', 'W…
239	['WP_258411663.1', 'WP_000908952.1', 'WP_258409970.1', 'WP_000908954.1', 'WP_134810760.1', 'WP_061822569.1', 'WP_000908953.1', 'WP_000908956.1', 'WP_154284322.1', 'WP_000908958.1', 'WP_000908959.1', 'WP_072361356.1', 'WP_006191453.1', 'WP_312013753.1', 'WP_001789388.1', 'WP_001621787.1', 'WP_267815141.1', 'WP_000908960.1', 'WP_258416791.1', 'WP_225806088.1', 'WP_064133567.1', 'WP_000908951.1', 'W…
240	['WP_258411663.1', 'WP_000908952.1', 'WP_258409970.1', 'WP_000908954.1', 'WP_134810760.1', 'WP_061822569.1', 'WP_000908953.1', 'WP_000908956.1', 'WP_154284322.1', 'WP_000908958.1', 'WP_000908959.1', 'WP_006191453.1', 'WP_072361356.1', 'WP_312013753.1', 'WP_001789388.1', 'WP_000908960.1', 'WP_001621787.1', 'WP_267815141.1', 'WP_258416791.1', 'WP_225806088.1', 'WP_064133567.1', 'WP_000908951.1', 'W…
241	['WP_258411663.1', 'WP_000908952.1', 'WP_258409970.1', 'WP_000908954.1', 'WP_134810760.1', 'WP_061822569.1', 'WP_000908953.1', 'WP_000908956.1', 'WP_154284322.1', 'WP_000908958.1', 'WP_000908959.1', 'WP_072361356.1', 'WP_006191453.1', 'WP_312013753.1', 'WP_001789388.1', 'WP_001621787.1', 'WP_267815141.1', 'WP_000908960.1', 'WP_258416791.1', 'WP_225806088.1', 'WP_064133567.1', 'WP_000908951.1', 'W…
242	['WP_258411663.1', 'WP_000908952.1', 'WP_258409970.1', 'WP_134810760.1', 'WP_000908954.1', 'WP_061822569.1', 'WP_000908956.1', 'WP_000908953.1', 'WP_154284322.1', 'WP_000908958.1', 'WP_000908959.1', 'WP_072361356.1', 'WP_006191453.1', 'WP_312013753.1', 'WP_001789388.1', 'WP_001621787.1', 'WP_267815141.1', 'WP_000908960.1', 'WP_258416791.1', 'WP_225806088.1', 'WP_064133567.1', 'WP_000908951.1', 'W…
243	['WP_258411663.1', 'WP_000908952.1', 'WP_258409970.1', 'WP_134810760.1', 'WP_000908954.1', 'WP_061822569.1', 'WP_000908953.1', 'WP_000908956.1', 'WP_000908958.1', 'WP_154284322.1', 'WP_000908959.1', 'WP_006191453.1', 'WP_072361356.1', 'WP_312013753.1', 'WP_001789388.1', 'WP_001621787.1', 'WP_267815141.1', 'WP_000908960.1', 'WP_258416791.1', 'WP_225806088.1', 'WP_064133567.1', 'WP_000908951.1', 'W…
244	['WP_258411663.1', 'WP_000908952.1', 'WP_258409970.1', 'WP_134810760.1', 'WP_000908954.1', 'WP_061822569.1', 'WP_000908953.1', 'WP_000908956.1', 'WP_154284322.1', 'WP_000908958.1', 'WP_000908959.1', 'WP_006191453.1', 'WP_072361356.1', 'WP_312013753.1', 'WP_001789388.1', 'WP_000908960.1', 'WP_001621787.1', 'WP_267815141.1', 'WP_258416791.1', 'WP_225806088.1', 'WP_064133567.1', 'WP_000908951.1', 'W…
245	['WP_258411663.1', 'WP_000908952.1', 'WP_258409970.1', 'WP_134810760.1', 'WP_000908954.1', 'WP_061822569.1', 'WP_000908953.1', 'WP_000908956.1', 'WP_154284322.1', 'WP_000908958.1', 'WP_000908959.1', 'WP_006191453.1', 'WP_072361356.1', 'WP_312013753.1', 'WP_000908960.1', 'WP_001789388.1', 'WP_001621787.1', 'WP_267815141.1', 'WP_258416791.1', 'WP_225806088.1', 'WP_064133567.1', 'WP_000908951.1', 'W…
246	['WP_000912285.1', 'WP_162646619.1', 'WP_000977801.1', 'WP_258464620.1', 'WP_070003903.1', 'WP_031588356.1', 'WP_262533268.1', 'WP_258412982.1', 'WP_050439885.1', 'WP_000977800.1', 'WP_001815260.1', 'WP_043859504.1', 'WP_000977790.1', 'WP_000977803.1', 'WP_000597207.1', 'WP_228584898.1', 'WP_000977781.1', 'WP_113588109.1', 'WP_111679904.1', 'WP_154253469.1', 'WP_000977789.1', 'WP_070008575.1', 'W…
247	['WP_000924997.1', 'WP_070006111.1', 'WP_000924994.1', 'WP_000925000.1', 'WP_000925002.1', 'WP_000924995.1', 'WP_000925003.1', 'WP_217176329.1', 'WP_000924990.1', 'WP_312013742.1', 'WP_000924996.1', 'WP_115305001.1', 'WP_115390698.1', 'WP_000925005.1', 'WP_228587419.1', 'WP_000925004.1', 'WP_276210116.1', 'WP_031811344.1', 'WP_000924999.1', 'WP_000924993.1', 'WP_262533285.1', 'WP_262542037.1', 'W…
248	['WP_000924997.1', 'WP_070006111.1', 'WP_000924994.1', 'WP_000925000.1', 'WP_000925002.1', 'WP_000924995.1', 'WP_000925003.1', 'WP_217176329.1', 'WP_000924990.1', 'WP_312013742.1', 'WP_000924996.1', 'WP_115305001.1', 'WP_115390698.1', 'WP_000925005.1', 'WP_228587419.1', 'WP_000925004.1', 'WP_276210116.1', 'WP_031811344.1', 'WP_000924999.1', 'WP_000924993.1', 'WP_262533285.1', 'WP_262542037.1', 'W…
249	['WP_000924997.1', 'WP_070006111.1', 'WP_000924994.1', 'WP_000925000.1', 'WP_000925002.1', 'WP_000924995.1', 'WP_000925003.1', 'WP_217176329.1', 'WP_000924990.1', 'WP_312013742.1', 'WP_000924996.1', 'WP_115305001.1', 'WP_115390698.1', 'WP_000925005.1', 'WP_228587419.1', 'WP_000925004.1', 'WP_000924993.1', 'WP_276210116.1', 'WP_000924999.1', 'WP_031811344.1', 'WP_262542037.1', 'WP_262533285.1', 'W…
250	['WP_000924997.1', 'WP_070006111.1', 'WP_000924994.1', 'WP_000925000.1', 'WP_000925002.1', 'WP_000924995.1', 'WP_000925003.1', 'WP_217176329.1', 'WP_000924990.1', 'WP_312013742.1', 'WP_000924996.1', 'WP_115305001.1', 'WP_115390698.1', 'WP_000925005.1', 'WP_228587419.1', 'WP_000925004.1', 'WP_276210116.1', 'WP_000924993.1', 'WP_000924999.1', 'WP_031811344.1', 'WP_262542037.1', 'WP_262533285.1', 'W…
251	['WP_000924997.1', 'WP_070006111.1', 'WP_000924994.1', 'WP_000925000.1', 'WP_000924995.1', 'WP_000925002.1', 'WP_000925003.1', 'WP_217176329.1', 'WP_000924990.1', 'WP_312013742.1', 'WP_000924996.1', 'WP_115390698.1', 'WP_115305001.1', 'WP_000925005.1', 'WP_228587419.1', 'WP_000925004.1', 'WP_276210116.1', 'WP_000924999.1', 'WP_031811344.1', 'WP_000924993.1', 'WP_262542037.1', 'WP_262533285.1', 'W…
252	['WP_000924997.1', 'WP_070006111.1', 'WP_000924994.1', 'WP_000925000.1', 'WP_000925002.1', 'WP_000924995.1', 'WP_000925003.1', 'WP_217176329.1', 'WP_000924996.1', 'WP_000924990.1', 'WP_312013742.1', 'WP_115390698.1', 'WP_115305001.1', 'WP_000925005.1', 'WP_228587419.1', 'WP_000925004.1', 'WP_276210116.1', 'WP_000924999.1', 'WP_031811344.1', 'WP_000924993.1', 'WP_262542037.1', 'WP_262533285.1', 'W…
253	['WP_000924997.1', 'WP_070006111.1', 'WP_000924994.1', 'WP_000925000.1', 'WP_000925002.1', 'WP_000924995.1', 'WP_000925003.1', 'WP_217176329.1', 'WP_000924990.1', 'WP_312013742.1', 'WP_000924996.1', 'WP_115305001.1', 'WP_115390698.1', 'WP_000925005.1', 'WP_228587419.1', 'WP_000925004.1', 'WP_276210116.1', 'WP_000924999.1', 'WP_031811344.1', 'WP_000924993.1', 'WP_262542037.1', 'WP_262533285.1', 'W…
254	['WP_000924997.1', 'WP_070006111.1', 'WP_000924994.1', 'WP_000925000.1', 'WP_000925002.1', 'WP_000924995.1', 'WP_000925003.1', 'WP_217176329.1', 'WP_000924990.1', 'WP_312013742.1', 'WP_000924996.1', 'WP_115305001.1', 'WP_115390698.1', 'WP_000925005.1', 'WP_228587419.1', 'WP_000925004.1', 'WP_000924999.1', 'WP_276210116.1', 'WP_031811344.1', 'WP_000924993.1', 'WP_262542037.1', 'WP_262533285.1', 'W…
255	['WP_000924997.1', 'WP_070006111.1', 'WP_000925000.1', 'WP_000924994.1', 'WP_000925002.1', 'WP_000924995.1', 'WP_000925003.1', 'WP_217176329.1', 'WP_000924990.1', 'WP_312013742.1', 'WP_000924996.1', 'WP_115390698.1', 'WP_115305001.1', 'WP_000925005.1', 'WP_228587419.1', 'WP_000925004.1', 'WP_276210116.1', 'WP_000924999.1', 'WP_031811344.1', 'WP_000924993.1', 'WP_262542037.1', 'WP_262533285.1', 'W…
256	['WP_000924997.1', 'WP_070006111.1', 'WP_000924994.1', 'WP_000925000.1', 'WP_000925002.1', 'WP_000924995.1', 'WP_000925003.1', 'WP_217176329.1', 'WP_000924990.1', 'WP_115390698.1', 'WP_312013742.1', 'WP_000924996.1', 'WP_115305001.1', 'WP_000925005.1', 'WP_228587419.1', 'WP_000925004.1', 'WP_276210116.1', 'WP_000924999.1', 'WP_031811344.1', 'WP_000924993.1', 'WP_262542037.1', 'WP_262533285.1', 'W…
257	['WP_000924997.1', 'WP_070006111.1', 'WP_000924994.1', 'WP_000925000.1', 'WP_000925002.1', 'WP_000924995.1', 'WP_000925003.1', 'WP_217176329.1', 'WP_000924990.1', 'WP_312013742.1', 'WP_000924996.1', 'WP_115305001.1', 'WP_115390698.1', 'WP_000925005.1', 'WP_228587419.1', 'WP_000925004.1', 'WP_276210116.1', 'WP_000924999.1', 'WP_031811344.1', 'WP_000924993.1', 'WP_262542037.1', 'WP_262533285.1', 'W…
258	['WP_000924997.1', 'WP_070006111.1', 'WP_000924994.1', 'WP_000925000.1', 'WP_000925002.1', 'WP_000924995.1', 'WP_000925003.1', 'WP_217176329.1', 'WP_000924990.1', 'WP_312013742.1', 'WP_000924996.1', 'WP_115305001.1', 'WP_115390698.1', 'WP_000925005.1', 'WP_228587419.1', 'WP_000925004.1', 'WP_276210116.1', 'WP_000924999.1', 'WP_031811344.1', 'WP_000924993.1', 'WP_262542037.1', 'WP_262533285.1', 'W…
259	['WP_000924997.1', 'WP_070006111.1', 'WP_000924994.1', 'WP_000925000.1', 'WP_000925002.1', 'WP_000924995.1', 'WP_000925003.1', 'WP_217176329.1', 'WP_000924990.1', 'WP_312013742.1', 'WP_000925005.1', 'WP_000924996.1', 'WP_115305001.1', 'WP_115390698.1', 'WP_228587419.1', 'WP_000925004.1', 'WP_276210116.1', 'WP_000924999.1', 'WP_031811344.1', 'WP_000924993.1', 'WP_262542037.1', 'WP_262533285.1', 'W…
260	['WP_000926749.1']
261	['WP_001566861.1', 'WP_115391173.1', 'WP_001798267.1', 'WP_262534554.1', 'WP_001804823.1', 'WP_001812843.1', 'WP_025175750.1', 'WP_021075398.1', 'WP_000971501.1']
262	['WP_000974881.1', 'WP_000511135.1']
263	['WP_258464620.1', 'WP_000977801.1', 'WP_070003903.1', 'WP_258412982.1', 'WP_262533268.1', 'WP_031588356.1', 'WP_043859504.1', 'WP_228584898.1', 'WP_000977800.1', 'WP_000977781.1', 'WP_000977790.1', 'WP_154253469.1', 'WP_070008575.1', 'WP_000977803.1', 'WP_050439885.1', 'WP_031883420.1', 'WP_000977777.1', 'WP_113588109.1', 'WP_072497452.1', 'WP_072496741.1', 'WP_072361358.1', 'WP_162646620.1', 'W…
264	['WP_258464620.1', 'WP_000977801.1', 'WP_258412982.1', 'WP_070003903.1', 'WP_262533268.1', 'WP_228584898.1', 'WP_031588356.1', 'WP_043859504.1', 'WP_070008575.1', 'WP_000977800.1', 'WP_000977781.1', 'WP_000977790.1', 'WP_072497452.1', 'WP_072496741.1', 'WP_154253469.1', 'WP_000977803.1', 'WP_031883420.1', 'WP_072361358.1', 'WP_050439885.1', 'WP_162646620.1', 'WP_111679904.1', 'WP_000597207.1', 'W…
265	['WP_258464620.1', 'WP_000977801.1', 'WP_070003903.1', 'WP_258412982.1', 'WP_262533268.1', 'WP_031588356.1', 'WP_043859504.1', 'WP_228584898.1', 'WP_000977781.1', 'WP_000977800.1', 'WP_154253469.1', 'WP_000977803.1', 'WP_000977790.1', 'WP_070008575.1', 'WP_000977777.1', 'WP_050439885.1', 'WP_113588109.1', 'WP_031883420.1', 'WP_072497452.1', 'WP_072496741.1', 'WP_031588359.1', 'WP_162646620.1', 'W…
266	['WP_258464620.1', 'WP_000977801.1', 'WP_070003903.1', 'WP_258412982.1', 'WP_262533268.1', 'WP_031588356.1', 'WP_043859504.1', 'WP_228584898.1', 'WP_000977781.1', 'WP_000977800.1', 'WP_154253469.1', 'WP_000977803.1', 'WP_070008575.1', 'WP_000977790.1', 'WP_000977777.1', 'WP_050439885.1', 'WP_113588109.1', 'WP_031883420.1', 'WP_072497452.1', 'WP_072496741.1', 'WP_031588359.1', 'WP_162646620.1', 'W…
267	['WP_258464620.1', 'WP_070003903.1', 'WP_000977801.1', 'WP_258412982.1', 'WP_262533268.1', 'WP_031588356.1', 'WP_043859504.1', 'WP_000977781.1', 'WP_228584898.1', 'WP_000977800.1', 'WP_154253469.1', 'WP_000977803.1', 'WP_000977790.1', 'WP_000977777.1', 'WP_070008575.1', 'WP_050439885.1', 'WP_113588109.1', 'WP_031883420.1', 'WP_258414407.1', 'WP_072497452.1', 'WP_031588359.1', 'WP_072496741.1', 'W…
268	['WP_258464620.1', 'WP_000977801.1', 'WP_070003903.1', 'WP_258412982.1', 'WP_262533268.1', 'WP_031588356.1', 'WP_043859504.1', 'WP_228584898.1', 'WP_000977781.1', 'WP_000977800.1', 'WP_154253469.1', 'WP_000977803.1', 'WP_070008575.1', 'WP_000977790.1', 'WP_000977777.1', 'WP_050439885.1', 'WP_113588109.1', 'WP_031883420.1', 'WP_072497452.1', 'WP_072496741.1', 'WP_031588359.1', 'WP_162646620.1', 'W…
269	['WP_258464620.1', 'WP_000977801.1', 'WP_070003903.1', 'WP_258412982.1', 'WP_262533268.1', 'WP_031588356.1', 'WP_043859504.1', 'WP_228584898.1', 'WP_000977781.1', 'WP_000977800.1', 'WP_154253469.1', 'WP_000977803.1', 'WP_000977790.1', 'WP_070008575.1', 'WP_000977777.1', 'WP_050439885.1', 'WP_113588109.1', 'WP_031883420.1', 'WP_072497452.1', 'WP_072496741.1', 'WP_031588359.1', 'WP_162646620.1', 'W…
270	['WP_258464620.1', 'WP_070003903.1', 'WP_000977801.1', 'WP_262533268.1', 'WP_258412982.1', 'WP_043859504.1', 'WP_031588356.1', 'WP_000977781.1', 'WP_228584898.1', 'WP_000977800.1', 'WP_154253469.1', 'WP_000977803.1', 'WP_000977790.1', 'WP_031883420.1', 'WP_070008575.1', 'WP_000977777.1', 'WP_050439885.1', 'WP_113588109.1', 'WP_072497452.1', 'WP_162911967.1', 'WP_031588359.1', 'WP_086095096.1', 'W…
271	['WP_258464620.1', 'WP_000977801.1', 'WP_070003903.1', 'WP_258412982.1', 'WP_262533268.1', 'WP_031588356.1', 'WP_043859504.1', 'WP_228584898.1', 'WP_000977781.1', 'WP_000977800.1', 'WP_154253469.1', 'WP_000977803.1', 'WP_070008575.1', 'WP_000977790.1', 'WP_000977777.1', 'WP_050439885.1', 'WP_113588109.1', 'WP_031883420.1', 'WP_072497452.1', 'WP_072496741.1', 'WP_031588359.1', 'WP_162646620.1', 'W…
272	['WP_000977801.1', 'WP_258464620.1', 'WP_070003903.1', 'WP_031588356.1', 'WP_262533268.1', 'WP_258412982.1', 'WP_000977800.1', 'WP_043859504.1', 'WP_228584898.1', 'WP_000977803.1', 'WP_000977781.1', 'WP_050439885.1', 'WP_000977790.1', 'WP_113588109.1', 'WP_154253469.1', 'WP_070008575.1', 'WP_000977777.1', 'WP_001815260.1', 'WP_031883420.1', 'WP_072497452.1', 'WP_000977789.1', 'WP_162646620.1', 'W…
273	['WP_000977801.1', 'WP_258464620.1', 'WP_070003903.1', 'WP_031588356.1', 'WP_262533268.1', 'WP_258412982.1', 'WP_000977800.1', 'WP_000977790.1', 'WP_043859504.1', 'WP_228584898.1', 'WP_000977781.1', 'WP_000977803.1', 'WP_050439885.1', 'WP_154253469.1', 'WP_113588109.1', 'WP_070008575.1', 'WP_000977777.1', 'WP_001815260.1', 'WP_031883420.1', 'WP_162911967.1', 'WP_162646620.1', 'WP_072497452.1', 'W…
274	['WP_258464620.1', 'WP_000977801.1', 'WP_070003903.1', 'WP_262533268.1', 'WP_031588356.1', 'WP_258412982.1', 'WP_043859504.1', 'WP_000977781.1', 'WP_000977800.1', 'WP_228584898.1', 'WP_154253469.1', 'WP_000977803.1', 'WP_000977790.1', 'WP_050439885.1', 'WP_031883420.1', 'WP_113588109.1', 'WP_000977777.1', 'WP_070008575.1', 'WP_162911967.1', 'WP_086095096.1', 'WP_072497452.1', 'WP_001815260.1', 'W…
275	['WP_258464620.1', 'WP_000977801.1', 'WP_070003903.1', 'WP_258412982.1', 'WP_031588356.1', 'WP_262533268.1', 'WP_043859504.1', 'WP_000977800.1', 'WP_228584898.1', 'WP_000977781.1', 'WP_154253469.1', 'WP_000977803.1', 'WP_000977790.1', 'WP_050439885.1', 'WP_070008575.1', 'WP_113588109.1', 'WP_031883420.1', 'WP_000977777.1', 'WP_072497452.1', 'WP_072496741.1', 'WP_162646620.1', 'WP_162911967.1', 'W…
276	['WP_000977801.1', 'WP_258464620.1', 'WP_070003903.1', 'WP_031588356.1', 'WP_262533268.1', 'WP_258412982.1', 'WP_000977800.1', 'WP_043859504.1', 'WP_000977781.1', 'WP_228584898.1', 'WP_000977803.1', 'WP_000977790.1', 'WP_154253469.1', 'WP_050439885.1', 'WP_113588109.1', 'WP_070008575.1', 'WP_000977777.1', 'WP_031883420.1', 'WP_001815260.1', 'WP_072497452.1', 'WP_162646620.1', 'WP_072496741.1', 'W…
277	['WP_258464620.1', 'WP_000977801.1', 'WP_070003903.1', 'WP_262533268.1', 'WP_258412982.1', 'WP_031588356.1', 'WP_043859504.1', 'WP_228584898.1', 'WP_000977781.1', 'WP_000977800.1', 'WP_154253469.1', 'WP_000977803.1', 'WP_000977790.1', 'WP_070008575.1', 'WP_050439885.1', 'WP_031883420.1', 'WP_113588109.1', 'WP_000977777.1', 'WP_072497452.1', 'WP_162911967.1', 'WP_086095096.1', 'WP_162646620.1', 'W…
278	['WP_000977801.1', 'WP_258464620.1', 'WP_070003903.1', 'WP_031588356.1', 'WP_262533268.1', 'WP_258412982.1', 'WP_000977800.1', 'WP_043859504.1', 'WP_228584898.1', 'WP_000977803.1', 'WP_000977781.1', 'WP_000977790.1', 'WP_050439885.1', 'WP_113588109.1', 'WP_154253469.1', 'WP_070008575.1', 'WP_000977777.1', 'WP_001815260.1', 'WP_031883420.1', 'WP_072497452.1', 'WP_000977789.1', 'WP_162646620.1', 'W…
279	['WP_000977801.1', 'WP_258464620.1', 'WP_070003903.1', 'WP_031588356.1', 'WP_262533268.1', 'WP_258412982.1', 'WP_000977800.1', 'WP_043859504.1', 'WP_000977781.1', 'WP_228584898.1', 'WP_000977803.1', 'WP_000977790.1', 'WP_154253469.1', 'WP_050439885.1', 'WP_113588109.1', 'WP_070008575.1', 'WP_000977777.1', 'WP_031883420.1', 'WP_001815260.1', 'WP_072497452.1', 'WP_162646620.1', 'WP_072496741.1', 'W…
280	['WP_000977801.1', 'WP_258464620.1', 'WP_070003903.1', 'WP_031588356.1', 'WP_258412982.1', 'WP_262533268.1', 'WP_000977800.1', 'WP_043859504.1', 'WP_228584898.1', 'WP_000977781.1', 'WP_000977803.1', 'WP_000977790.1', 'WP_154253469.1', 'WP_050439885.1', 'WP_113588109.1', 'WP_070008575.1', 'WP_000977777.1', 'WP_031883420.1', 'WP_001815260.1', 'WP_072497452.1', 'WP_162646620.1', 'WP_072496741.1', 'W…
281	['WP_000977801.1', 'WP_258464620.1', 'WP_070003903.1', 'WP_031588356.1', 'WP_262533268.1', 'WP_258412982.1', 'WP_000977800.1', 'WP_043859504.1', 'WP_000977781.1', 'WP_228584898.1', 'WP_000977803.1', 'WP_000977790.1', 'WP_154253469.1', 'WP_050439885.1', 'WP_113588109.1', 'WP_070008575.1', 'WP_000977777.1', 'WP_031883420.1', 'WP_001815260.1', 'WP_072497452.1', 'WP_162646620.1', 'WP_072496741.1', 'W…
282	['WP_000977801.1', 'WP_258464620.1', 'WP_070003903.1', 'WP_031588356.1', 'WP_262533268.1', 'WP_258412982.1', 'WP_000977800.1', 'WP_043859504.1', 'WP_228584898.1', 'WP_000977781.1', 'WP_000977803.1', 'WP_000977790.1', 'WP_050439885.1', 'WP_154253469.1', 'WP_113588109.1', 'WP_000977777.1', 'WP_001815260.1', 'WP_070008575.1', 'WP_031883420.1', 'WP_078368533.1', 'WP_229374063.1', 'WP_072497452.1', 'W…
283	['WP_258464620.1', 'WP_000977801.1', 'WP_070003903.1', 'WP_258412982.1', 'WP_262533268.1', 'WP_031588356.1', 'WP_228584898.1', 'WP_043859504.1', 'WP_000977800.1', 'WP_000977781.1', 'WP_154253469.1', 'WP_000977803.1', 'WP_070008575.1', 'WP_050439885.1', 'WP_000977790.1', 'WP_031883420.1', 'WP_113588109.1', 'WP_000977777.1', 'WP_072497452.1', 'WP_072496741.1', 'WP_162911967.1', 'WP_086095096.1', 'W…
284	['WP_000998780.1']
285	['WP_001006429.1', 'WP_001006425.1', 'WP_001006428.1', 'WP_252555318.1', 'WP_001006427.1', 'WP_072496743.1', 'WP_043044864.1', 'WP_312013744.1', 'WP_258412731.1', 'WP_001006431.1', 'WP_001006442.1', 'WP_258464622.1', 'WP_045177919.1', 'WP_001006445.1', 'WP_001006443.1', 'WP_046597246.1', 'WP_162646616.1', 'WP_101527091.1', 'WP_208689362.1', 'WP_064131776.1', 'WP_001006435.1', 'WP_001006438.1', 'W…
286	['WP_001006429.1', 'WP_001006425.1', 'WP_001006428.1', 'WP_252555318.1', 'WP_001006427.1', 'WP_072496743.1', 'WP_043044864.1', 'WP_312013744.1', 'WP_001006431.1', 'WP_258412731.1', 'WP_001006442.1', 'WP_258464622.1', 'WP_045177919.1', 'WP_162646616.1', 'WP_001006435.1', 'WP_001006445.1', 'WP_001006443.1', 'WP_101527091.1', 'WP_046597246.1', 'WP_208689362.1', 'WP_064131776.1', 'WP_031941845.1', 'W…
287	['WP_001006429.1', 'WP_001006425.1', 'WP_001006428.1', 'WP_252555318.1', 'WP_001006427.1', 'WP_072496743.1', 'WP_043044864.1', 'WP_312013744.1', 'WP_258412731.1', 'WP_258464622.1', 'WP_001006431.1', 'WP_045177919.1', 'WP_001006442.1', 'WP_001006445.1', 'WP_046597246.1', 'WP_001006443.1', 'WP_162646616.1', 'WP_101527091.1', 'WP_208689362.1', 'WP_001006435.1', 'WP_001006438.1', 'WP_064131776.1', 'W…
288	['WP_001006429.1', 'WP_001006428.1', 'WP_001006425.1', 'WP_001006427.1', 'WP_252555318.1', 'WP_072496743.1', 'WP_043044864.1', 'WP_312013744.1', 'WP_258412731.1', 'WP_258464622.1', 'WP_001006431.1', 'WP_045177919.1', 'WP_001006442.1', 'WP_001006445.1', 'WP_046597246.1', 'WP_001006443.1', 'WP_162646616.1', 'WP_101527091.1', 'WP_208689362.1', 'WP_001006435.1', 'WP_001006438.1', 'WP_042907860.1', 'W…
289	['WP_001006429.1', 'WP_001006428.1', 'WP_001006425.1', 'WP_252555318.1', 'WP_001006427.1', 'WP_072496743.1', 'WP_043044864.1', 'WP_312013744.1', 'WP_258412731.1', 'WP_258464622.1', 'WP_001006431.1', 'WP_045177919.1', 'WP_001006442.1', 'WP_001006445.1', 'WP_046597246.1', 'WP_162646616.1', 'WP_001006443.1', 'WP_101527091.1', 'WP_208689362.1', 'WP_001006435.1', 'WP_001006438.1', 'WP_064131776.1', 'W…
290	['WP_001006429.1', 'WP_001006428.1', 'WP_001006425.1', 'WP_252555318.1', 'WP_001006427.1', 'WP_072496743.1', 'WP_043044864.1', 'WP_312013744.1', 'WP_258412731.1', 'WP_258464622.1', 'WP_001006431.1', 'WP_045177919.1', 'WP_001006442.1', 'WP_001006445.1', 'WP_046597246.1', 'WP_001006443.1', 'WP_162646616.1', 'WP_101527091.1', 'WP_208689362.1', 'WP_001006435.1', 'WP_001006438.1', 'WP_064131776.1', 'W…
291	['WP_001006429.1', 'WP_001006425.1', 'WP_001006428.1', 'WP_001006427.1', 'WP_252555318.1', 'WP_072496743.1', 'WP_043044864.1', 'WP_312013744.1', 'WP_258412731.1', 'WP_001006431.1', 'WP_258464622.1', 'WP_001006442.1', 'WP_045177919.1', 'WP_001006445.1', 'WP_046597246.1', 'WP_001006443.1', 'WP_162646616.1', 'WP_101527091.1', 'WP_208689362.1', 'WP_001006435.1', 'WP_001006438.1', 'WP_064131776.1', 'W…
292	['WP_001006429.1', 'WP_001006425.1', 'WP_001006428.1', 'WP_001006427.1', 'WP_252555318.1', 'WP_072496743.1', 'WP_043044864.1', 'WP_312013744.1', 'WP_162646616.1', 'WP_001006431.1', 'WP_258412731.1', 'WP_001006442.1', 'WP_001006435.1', 'WP_258464622.1', 'WP_045177919.1', 'WP_001006445.1', 'WP_001006443.1', 'WP_101527091.1', 'WP_046597246.1', 'WP_208689362.1', 'WP_064131776.1', 'WP_031941845.1', 'W…
293	['WP_001006429.1', 'WP_001006428.1', 'WP_001006425.1', 'WP_252555318.1', 'WP_001006427.1', 'WP_072496743.1', 'WP_043044864.1', 'WP_312013744.1', 'WP_258412731.1', 'WP_258464622.1', 'WP_001006431.1', 'WP_045177919.1', 'WP_001006442.1', 'WP_046597246.1', 'WP_001006445.1', 'WP_001006443.1', 'WP_162646616.1', 'WP_101527091.1', 'WP_208689362.1', 'WP_001006438.1', 'WP_001006435.1', 'WP_042907860.1', 'W…
294	['WP_001006429.1', 'WP_001006428.1', 'WP_001006425.1', 'WP_252555318.1', 'WP_001006427.1', 'WP_072496743.1', 'WP_043044864.1', 'WP_312013744.1', 'WP_258412731.1', 'WP_045177919.1', 'WP_258464622.1', 'WP_001006431.1', 'WP_001006442.1', 'WP_001006445.1', 'WP_001006443.1', 'WP_046597246.1', 'WP_101527091.1', 'WP_162646616.1', 'WP_208689362.1', 'WP_001006435.1', 'WP_001006438.1', 'WP_042907860.1', 'W…
295	['WP_001006429.1', 'WP_001006425.1', 'WP_001006428.1', 'WP_252555318.1', 'WP_001006427.1', 'WP_072496743.1', 'WP_043044864.1', 'WP_312013744.1', 'WP_258412731.1', 'WP_001006431.1', 'WP_001006442.1', 'WP_258464622.1', 'WP_045177919.1', 'WP_001006445.1', 'WP_001006443.1', 'WP_046597246.1', 'WP_162646616.1', 'WP_101527091.1', 'WP_208689362.1', 'WP_064131776.1', 'WP_001006435.1', 'WP_001006438.1', 'W…
296	['WP_001006429.1', 'WP_001006425.1', 'WP_001006428.1', 'WP_252555318.1', 'WP_001006427.1', 'WP_072496743.1', 'WP_043044864.1', 'WP_312013744.1', 'WP_258412731.1', 'WP_045177919.1', 'WP_258464622.1', 'WP_001006431.1', 'WP_001006442.1', 'WP_001006445.1', 'WP_001006443.1', 'WP_101527091.1', 'WP_046597246.1', 'WP_162646616.1', 'WP_208689362.1', 'WP_001006435.1', 'WP_001006438.1', 'WP_064131776.1', 'W…
297	['WP_001006429.1', 'WP_001006428.1', 'WP_001006425.1', 'WP_252555318.1', 'WP_001006427.1', 'WP_072496743.1', 'WP_043044864.1', 'WP_312013744.1', 'WP_258412731.1', 'WP_045177919.1', 'WP_258464622.1', 'WP_001006431.1', 'WP_001006442.1', 'WP_001006445.1', 'WP_001006443.1', 'WP_101527091.1', 'WP_046597246.1', 'WP_162646616.1', 'WP_208689362.1', 'WP_001006435.1', 'WP_001006438.1', 'WP_064131776.1', 'W…
298	['WP_001006429.1', 'WP_001006425.1', 'WP_001006428.1', 'WP_252555318.1', 'WP_001006427.1', 'WP_072496743.1', 'WP_043044864.1', 'WP_312013744.1', 'WP_258412731.1', 'WP_258464622.1', 'WP_001006431.1', 'WP_001006442.1', 'WP_045177919.1', 'WP_001006445.1', 'WP_001006443.1', 'WP_046597246.1', 'WP_162646616.1', 'WP_101527091.1', 'WP_208689362.1', 'WP_001006435.1', 'WP_064131776.1', 'WP_001006438.1', 'W…
299	['WP_001793250.1', 'WP_001010294.1', 'WP_078064877.1', 'WP_072496738.1', 'WP_111157591.1', 'WP_111761726.1', 'WP_115390690.1']
300	['WP_001029555.1', 'WP_000161984.1', 'WP_006191463.1', 'WP_072468464.1', 'WP_001029554.1', 'WP_258411440.1', 'WP_162646618.1', 'WP_262533270.1', 'WP_000161981.1', 'WP_000066174.1']
301	['WP_001029555.1', 'WP_000161984.1', 'WP_006191463.1', 'WP_072468464.1', 'WP_258411440.1', 'WP_001029554.1', 'WP_162646618.1', 'WP_262533270.1', 'WP_000161981.1', 'WP_000066174.1']
302	['WP_001033011.1', 'WP_001033012.1', 'WP_001033010.1', 'WP_031588363.1', 'WP_031867384.1', 'WP_001033018.1', 'WP_001033008.1', 'WP_001033009.1', 'WP_070008573.1', 'WP_063646523.1', 'WP_001033007.1']
303	['WP_001033011.1', 'WP_001033012.1', 'WP_001033010.1', 'WP_031588363.1', 'WP_031867384.1', 'WP_001033018.1', 'WP_001033008.1', 'WP_001033009.1', 'WP_070008573.1', 'WP_063646523.1', 'WP_001033007.1']
304	['WP_001033011.1', 'WP_001033012.1', 'WP_001033010.1', 'WP_031588363.1', 'WP_031867384.1', 'WP_001033009.1', 'WP_001033018.1', 'WP_070008573.1', 'WP_001033008.1', 'WP_063646523.1', 'WP_001033007.1']
305	['WP_001033011.1', 'WP_001033012.1', 'WP_001033010.1', 'WP_031588363.1', 'WP_031867384.1', 'WP_001033018.1', 'WP_070008573.1', 'WP_001033009.1', 'WP_001033008.1', 'WP_063646523.1', 'WP_001033007.1']
306	['WP_001033011.1', 'WP_001033012.1', 'WP_001033010.1', 'WP_031588363.1', 'WP_031867384.1', 'WP_001033018.1', 'WP_070008573.1', 'WP_001033009.1', 'WP_001033008.1', 'WP_063646523.1', 'WP_001033007.1']
307	['WP_001033011.1', 'WP_001033012.1', 'WP_001033010.1', 'WP_031588363.1', 'WP_031867384.1', 'WP_001033018.1', 'WP_001033009.1', 'WP_070008573.1', 'WP_001033008.1', 'WP_063646523.1', 'WP_001033007.1']
308	['WP_001033011.1', 'WP_001033012.1', 'WP_001033010.1', 'WP_031588363.1', 'WP_031867384.1', 'WP_001033018.1', 'WP_070008573.1', 'WP_001033009.1', 'WP_063646523.1', 'WP_001033008.1', 'WP_001033007.1']
309	['WP_001038103.1', 'WP_001038104.1', 'WP_123096949.1', 'WP_001038108.1', 'WP_001038106.1', 'WP_001038097.1', 'WP_262533279.1', 'WP_001038099.1', 'WP_001038111.1', 'WP_072468462.1', 'WP_001038105.1', 'WP_049307587.1', 'WP_001038110.1', 'WP_001038098.1', 'WP_317518664.1', 'WP_001038026.1', 'WP_262542031.1', 'WP_043859502.1', 'WP_098817934.1', 'WP_204997649.1', 'WP_258412733.1', 'WP_226452192.1', 'W…
310	['WP_001038103.1', 'WP_001038104.1', 'WP_123096949.1', 'WP_001038108.1', 'WP_001038097.1', 'WP_001038106.1', 'WP_262533279.1', 'WP_001038099.1', 'WP_001038111.1', 'WP_072468462.1', 'WP_001038105.1', 'WP_049307587.1', 'WP_001038098.1', 'WP_001038110.1', 'WP_317518664.1', 'WP_262542031.1', 'WP_043859502.1', 'WP_098817934.1', 'WP_001038026.1', 'WP_204997649.1', 'WP_258412733.1', 'WP_226452192.1', 'W…
311	['WP_001038103.1', 'WP_001038104.1', 'WP_123096949.1', 'WP_001038108.1', 'WP_001038097.1', 'WP_001038106.1', 'WP_262533279.1', 'WP_001038099.1', 'WP_001038111.1', 'WP_001038098.1', 'WP_072468462.1', 'WP_001038105.1', 'WP_049307587.1', 'WP_001038110.1', 'WP_317518664.1', 'WP_262542031.1', 'WP_043859502.1', 'WP_098817934.1', 'WP_001038026.1', 'WP_204997649.1', 'WP_258412733.1', 'WP_226452192.1', 'W…
312	['WP_001038103.1', 'WP_001038104.1', 'WP_123096949.1', 'WP_001038108.1', 'WP_001038099.1', 'WP_001038106.1', 'WP_262533279.1', 'WP_001038097.1', 'WP_001038111.1', 'WP_072468462.1', 'WP_001038105.1', 'WP_049307587.1', 'WP_001038110.1', 'WP_001038098.1', 'WP_317518664.1', 'WP_262542031.1', 'WP_098817934.1', 'WP_043859502.1', 'WP_001038026.1', 'WP_204997649.1', 'WP_258412733.1', 'WP_226452192.1', 'W…
313	['WP_001038103.1', 'WP_001038104.1', 'WP_123096949.1', 'WP_001038108.1', 'WP_001038106.1', 'WP_001038097.1', 'WP_262533279.1', 'WP_001038099.1', 'WP_001038111.1', 'WP_072468462.1', 'WP_001038105.1', 'WP_049307587.1', 'WP_001038110.1', 'WP_001038098.1', 'WP_317518664.1', 'WP_262542031.1', 'WP_043859502.1', 'WP_098817934.1', 'WP_001038026.1', 'WP_204997649.1', 'WP_258412733.1', 'WP_226452192.1', 'W…
314	['WP_001038103.1', 'WP_001038104.1', 'WP_123096949.1', 'WP_001038108.1', 'WP_001038106.1', 'WP_262533279.1', 'WP_001038097.1', 'WP_001038099.1', 'WP_001038111.1', 'WP_072468462.1', 'WP_001038105.1', 'WP_049307587.1', 'WP_001038110.1', 'WP_001038098.1', 'WP_317518664.1', 'WP_262542031.1', 'WP_098817934.1', 'WP_043859502.1', 'WP_001038026.1', 'WP_204997649.1', 'WP_258412733.1', 'WP_226452192.1', 'W…
315	['WP_001038103.1', 'WP_001038104.1', 'WP_123096949.1', 'WP_001038108.1', 'WP_001038106.1', 'WP_001038097.1', 'WP_262533279.1', 'WP_001038099.1', 'WP_001038111.1', 'WP_001038105.1', 'WP_072468462.1', 'WP_049307587.1', 'WP_001038110.1', 'WP_001038098.1', 'WP_317518664.1', 'WP_262542031.1', 'WP_043859502.1', 'WP_098817934.1', 'WP_001038026.1', 'WP_204997649.1', 'WP_258412733.1', 'WP_226452192.1', 'W…
316	['WP_001038103.1', 'WP_001038104.1', 'WP_123096949.1', 'WP_001038108.1', 'WP_001038106.1', 'WP_001038097.1', 'WP_262533279.1', 'WP_001038099.1', 'WP_001038111.1', 'WP_072468462.1', 'WP_001038105.1', 'WP_049307587.1', 'WP_001038110.1', 'WP_001038098.1', 'WP_317518664.1', 'WP_262542031.1', 'WP_043859502.1', 'WP_098817934.1', 'WP_204997649.1', 'WP_001038026.1', 'WP_258412733.1', 'WP_226452192.1', 'W…
317	['WP_001038103.1', 'WP_001038104.1', 'WP_001038108.1', 'WP_123096949.1', 'WP_001038106.1', 'WP_001038097.1', 'WP_262533279.1', 'WP_001038099.1', 'WP_001038111.1', 'WP_049307587.1', 'WP_072468462.1', 'WP_001038105.1', 'WP_001038110.1', 'WP_001038098.1', 'WP_317518664.1', 'WP_262542031.1', 'WP_043859502.1', 'WP_098817934.1', 'WP_001038026.1', 'WP_204997649.1', 'WP_258412733.1', 'WP_226452192.1', 'W…
318	['WP_001038103.1', 'WP_001038104.1', 'WP_123096949.1', 'WP_001038108.1', 'WP_001038106.1', 'WP_001038097.1', 'WP_001038111.1', 'WP_262533279.1', 'WP_001038099.1', 'WP_001038110.1', 'WP_072468462.1', 'WP_001038105.1', 'WP_049307587.1', 'WP_001038098.1', 'WP_317518664.1', 'WP_262542031.1', 'WP_043859502.1', 'WP_098817934.1', 'WP_001038026.1', 'WP_204997649.1', 'WP_226452192.1', 'WP_258412733.1', 'W…
319	['WP_001038103.1', 'WP_001038104.1', 'WP_123096949.1', 'WP_001038108.1', 'WP_001038106.1', 'WP_001038111.1', 'WP_262533279.1', 'WP_001038097.1', 'WP_001038099.1', 'WP_072468462.1', 'WP_001038110.1', 'WP_001038105.1', 'WP_049307587.1', 'WP_001038098.1', 'WP_317518664.1', 'WP_262542031.1', 'WP_098817934.1', 'WP_043859502.1', 'WP_001038026.1', 'WP_204997649.1', 'WP_226452192.1', 'WP_258412733.1', 'W…
320	['WP_045172895.1', 'WP_001038114.1', 'WP_123096950.1', 'WP_103187889.1']
321	['WP_001045111.1', 'WP_001045117.1', 'WP_001045108.1', 'WP_262607792.1', 'WP_117197262.1', 'WP_115289059.1', 'WP_058008287.1', 'WP_023914472.1', 'WP_262533286.1', 'WP_001045110.1', 'WP_001045113.1', 'WP_001045124.1', 'WP_072468454.1', 'WP_303676226.1', 'WP_077156107.1', 'WP_315977819.1', 'WP_262537801.1']
322	['WP_001045111.1', 'WP_001045117.1', 'WP_262607792.1', 'WP_117197262.1', 'WP_115289059.1', 'WP_058008287.1', 'WP_001045108.1', 'WP_001045110.1', 'WP_023914472.1', 'WP_262533286.1', 'WP_001045113.1', 'WP_001045124.1', 'WP_072468454.1', 'WP_303676226.1', 'WP_315977819.1', 'WP_077156107.1', 'WP_262537801.1']
323	['WP_001045111.1', 'WP_001045117.1', 'WP_262607792.1', 'WP_117197262.1', 'WP_115289059.1', 'WP_058008287.1', 'WP_001045108.1', 'WP_023914472.1', 'WP_262533286.1', 'WP_001045110.1', 'WP_001045113.1', 'WP_001045124.1', 'WP_072468454.1', 'WP_303676226.1', 'WP_315977819.1', 'WP_077156107.1', 'WP_262537801.1']
324	['WP_001045111.1', 'WP_001045117.1', 'WP_262607792.1', 'WP_117197262.1', 'WP_001045113.1', 'WP_115289059.1', 'WP_058008287.1', 'WP_001045108.1', 'WP_023914472.1', 'WP_262533286.1', 'WP_001045110.1', 'WP_001045124.1', 'WP_072468454.1', 'WP_303676226.1', 'WP_315977819.1', 'WP_077156107.1', 'WP_262537801.1']
325	['WP_001045111.1', 'WP_001045117.1', 'WP_262607792.1', 'WP_117197262.1', 'WP_115289059.1', 'WP_058008287.1', 'WP_001045108.1', 'WP_023914472.1', 'WP_262533286.1', 'WP_001045110.1', 'WP_001045113.1', 'WP_001045124.1', 'WP_072468454.1', 'WP_303676226.1', 'WP_315977819.1', 'WP_077156107.1', 'WP_262537801.1']
326	['WP_001045111.1', 'WP_001045117.1', 'WP_262607792.1', 'WP_117197262.1', 'WP_115289059.1', 'WP_058008287.1', 'WP_001045108.1', 'WP_023914472.1', 'WP_262533286.1', 'WP_001045124.1', 'WP_001045110.1', 'WP_001045113.1', 'WP_072468454.1', 'WP_303676226.1', 'WP_315977819.1', 'WP_077156107.1', 'WP_262537801.1']
327	['WP_001049264.1']
328	['WP_001052503.1', 'WP_001052508.1', 'WP_001052505.1', 'WP_086155539.1', 'WP_303676223.1', 'WP_001052509.1', 'WP_124374736.1', 'WP_117433732.1', 'WP_197805183.1', 'WP_020976823.1', 'WP_115390688.1', 'WP_115289053.1', 'WP_117197264.1', 'WP_229374060.1', 'WP_001052510.1', 'WP_047335132.1', 'WP_215389085.1', 'WP_217655724.1', 'WP_014363371.1', 'WP_238841732.1', 'WP_223286898.1', 'WP_111761726.1', 'W…
329	['WP_001052503.1', 'WP_001052508.1', 'WP_001052505.1', 'WP_086155539.1', 'WP_303676223.1', 'WP_124374736.1', 'WP_001052509.1', 'WP_197805183.1', 'WP_117433732.1', 'WP_020976823.1', 'WP_115390688.1', 'WP_115289053.1', 'WP_117197264.1', 'WP_229374060.1', 'WP_001052510.1', 'WP_047335132.1', 'WP_215389085.1', 'WP_217655724.1', 'WP_014363371.1', 'WP_238841732.1', 'WP_223286898.1', 'WP_111761726.1', 'W…
330	['WP_001052508.1', 'WP_001052503.1', 'WP_086155539.1', 'WP_001052505.1', 'WP_303676223.1', 'WP_001052509.1', 'WP_124374736.1', 'WP_117433732.1', 'WP_197805183.1', 'WP_020976823.1', 'WP_115390688.1', 'WP_115289053.1', 'WP_117197264.1', 'WP_001052510.1', 'WP_229374060.1', 'WP_047335132.1', 'WP_215389085.1', 'WP_217655724.1', 'WP_014363371.1', 'WP_223286898.1', 'WP_238841732.1', 'WP_111761726.1', 'W…
331	['WP_001052508.1', 'WP_001052503.1', 'WP_086155539.1', 'WP_001052505.1', 'WP_303676223.1', 'WP_001052509.1', 'WP_124374736.1', 'WP_117433732.1', 'WP_197805183.1', 'WP_020976823.1', 'WP_115390688.1', 'WP_115289053.1', 'WP_117197264.1', 'WP_001052510.1', 'WP_229374060.1', 'WP_047335132.1', 'WP_215389085.1', 'WP_217655724.1', 'WP_014363371.1', 'WP_238841732.1', 'WP_223286898.1', 'WP_111761726.1', 'W…
332	['WP_001052503.1', 'WP_001052508.1', 'WP_001052505.1', 'WP_086155539.1', 'WP_303676223.1', 'WP_001052509.1', 'WP_124374736.1', 'WP_117433732.1', 'WP_197805183.1', 'WP_020976823.1', 'WP_115390688.1', 'WP_001052510.1', 'WP_115289053.1', 'WP_117197264.1', 'WP_229374060.1', 'WP_047335132.1', 'WP_215389085.1', 'WP_217655724.1', 'WP_014363371.1', 'WP_223286898.1', 'WP_238841732.1', 'WP_111761726.1', 'W…
333	['WP_001066124.1', 'WP_001066123.1', 'WP_158691567.1', 'WP_160458529.1']
334	['WP_001066124.1', 'WP_001066123.1', 'WP_158691567.1', 'WP_160458529.1']
335	['WP_000080559.1', 'WP_000080564.1', 'WP_111679900.1', 'WP_000080557.1', 'WP_111187305.1', 'WP_084985142.1', 'WP_103144384.1', 'WP_042727731.1', 'WP_058102285.1', 'WP_000080554.1', 'WP_000080560.1', 'WP_031588361.1', 'WP_258414405.1', 'WP_031901573.1', 'WP_258413995.1', 'WP_113588108.1', 'WP_250723100.1', 'WP_001072889.1', 'WP_155561373.1', 'WP_031844971.1', 'WP_208689364.1', 'WP_113589553.1', 'W…
336	['WP_001075807.1', 'WP_001075810.1', 'WP_001075809.1', 'WP_001075817.1', 'WP_001075824.1', 'WP_001075805.1', 'WP_001075814.1', 'WP_001075819.1', 'WP_020976836.1', 'WP_229374065.1', 'WP_063644528.1', 'WP_001075808.1', 'WP_258409527.1', 'WP_151359620.1', 'WP_072496742.1', 'WP_049317353.1', 'WP_006191470.1', 'WP_115390694.1', 'WP_065315796.1', 'WP_072361361.1', 'WP_070003906.1', 'WP_250736213.1', 'W…
337	['WP_001075807.1', 'WP_001075810.1', 'WP_001075809.1', 'WP_001075817.1', 'WP_001075824.1', 'WP_001075814.1', 'WP_001075805.1', 'WP_001075819.1', 'WP_020976836.1', 'WP_229374065.1', 'WP_063644528.1', 'WP_001075808.1', 'WP_258409527.1', 'WP_151359620.1', 'WP_072496742.1', 'WP_049317353.1', 'WP_006191470.1', 'WP_115390694.1', 'WP_065315796.1', 'WP_072361361.1', 'WP_070003906.1', 'WP_250736213.1', 'W…
338	['WP_001075807.1', 'WP_001075810.1', 'WP_001075809.1', 'WP_001075817.1', 'WP_001075824.1', 'WP_001075814.1', 'WP_001075805.1', 'WP_001075819.1', 'WP_020976836.1', 'WP_001075808.1', 'WP_229374065.1', 'WP_063644528.1', 'WP_258409527.1', 'WP_151359620.1', 'WP_072496742.1', 'WP_049317353.1', 'WP_006191470.1', 'WP_115390694.1', 'WP_065315796.1', 'WP_072361361.1', 'WP_070003906.1', 'WP_250736213.1', 'W…
339	['WP_001075807.1', 'WP_001075810.1', 'WP_001075809.1', 'WP_001075824.1', 'WP_001075817.1', 'WP_001075814.1', 'WP_001075805.1', 'WP_001075819.1', 'WP_020976836.1', 'WP_072496742.1', 'WP_229374065.1', 'WP_063644528.1', 'WP_001075808.1', 'WP_258409527.1', 'WP_151359620.1', 'WP_049317353.1', 'WP_006191470.1', 'WP_115390694.1', 'WP_070003906.1', 'WP_065315796.1', 'WP_072361361.1', 'WP_250736213.1', 'W…
340	['WP_001075807.1', 'WP_001075810.1', 'WP_001075809.1', 'WP_001075824.1', 'WP_001075817.1', 'WP_001075814.1', 'WP_001075805.1', 'WP_001075819.1', 'WP_020976836.1', 'WP_229374065.1', 'WP_063644528.1', 'WP_072496742.1', 'WP_001075808.1', 'WP_258409527.1', 'WP_151359620.1', 'WP_049317353.1', 'WP_006191470.1', 'WP_115390694.1', 'WP_065315796.1', 'WP_072361361.1', 'WP_070003906.1', 'WP_250736213.1', 'W…
341	['WP_001075807.1', 'WP_001075810.1', 'WP_001075809.1', 'WP_001075817.1', 'WP_001075824.1', 'WP_001075814.1', 'WP_001075805.1', 'WP_001075819.1', 'WP_020976836.1', 'WP_229374065.1', 'WP_063644528.1', 'WP_001075808.1', 'WP_258409527.1', 'WP_151359620.1', 'WP_072496742.1', 'WP_049317353.1', 'WP_006191470.1', 'WP_115390694.1', 'WP_065315796.1', 'WP_072361361.1', 'WP_070003906.1', 'WP_250736213.1', 'W…
342	['WP_001075807.1', 'WP_001075810.1', 'WP_001075809.1', 'WP_001075817.1', 'WP_001075824.1', 'WP_001075814.1', 'WP_001075805.1', 'WP_001075819.1', 'WP_020976836.1', 'WP_229374065.1', 'WP_063644528.1', 'WP_001075808.1', 'WP_151359620.1', 'WP_258409527.1', 'WP_072496742.1', 'WP_049317353.1', 'WP_006191470.1', 'WP_115390694.1', 'WP_065315796.1', 'WP_072361361.1', 'WP_070003906.1', 'WP_001075812.1', 'W…
343	['WP_001075807.1', 'WP_001075810.1', 'WP_001075809.1', 'WP_001075814.1', 'WP_001075817.1', 'WP_001075824.1', 'WP_001075805.1', 'WP_001075819.1', 'WP_020976836.1', 'WP_229374065.1', 'WP_063644528.1', 'WP_001075808.1', 'WP_258409527.1', 'WP_151359620.1', 'WP_072496742.1', 'WP_049317353.1', 'WP_006191470.1', 'WP_115390694.1', 'WP_065315796.1', 'WP_072361361.1', 'WP_070003906.1', 'WP_250736213.1', 'W…
344	['WP_001075807.1', 'WP_001075810.1', 'WP_001075809.1', 'WP_001075817.1', 'WP_001075824.1', 'WP_001075814.1', 'WP_001075805.1', 'WP_001075819.1', 'WP_020976836.1', 'WP_229374065.1', 'WP_063644528.1', 'WP_001075808.1', 'WP_072496742.1', 'WP_258409527.1', 'WP_151359620.1', 'WP_006191470.1', 'WP_049317353.1', 'WP_115390694.1', 'WP_072361361.1', 'WP_065315796.1', 'WP_070003906.1', 'WP_250736213.1', 'W…
345	['WP_001075807.1', 'WP_001075810.1', 'WP_001075809.1', 'WP_001075824.1', 'WP_001075817.1', 'WP_001075814.1', 'WP_001075805.1', 'WP_001075819.1', 'WP_020976836.1', 'WP_229374065.1', 'WP_072496742.1', 'WP_063644528.1', 'WP_001075808.1', 'WP_258409527.1', 'WP_151359620.1', 'WP_006191470.1', 'WP_049317353.1', 'WP_072361361.1', 'WP_115390694.1', 'WP_070003906.1', 'WP_065315796.1', 'WP_250736213.1', 'W…
346	['WP_001075807.1', 'WP_001075810.1', 'WP_001075809.1', 'WP_001075824.1', 'WP_001075817.1', 'WP_001075814.1', 'WP_001075805.1', 'WP_001075819.1', 'WP_020976836.1', 'WP_229374065.1', 'WP_072496742.1', 'WP_063644528.1', 'WP_001075808.1', 'WP_258409527.1', 'WP_151359620.1', 'WP_006191470.1', 'WP_049317353.1', 'WP_072361361.1', 'WP_115390694.1', 'WP_065315796.1', 'WP_070003906.1', 'WP_250736213.1', 'W…
347	['WP_001075807.1', 'WP_001075810.1', 'WP_001075809.1', 'WP_001075824.1', 'WP_001075817.1', 'WP_001075814.1', 'WP_001075805.1', 'WP_001075819.1', 'WP_020976836.1', 'WP_229374065.1', 'WP_072496742.1', 'WP_063644528.1', 'WP_001075808.1', 'WP_258409527.1', 'WP_151359620.1', 'WP_006191470.1', 'WP_049317353.1', 'WP_072361361.1', 'WP_115390694.1', 'WP_070003906.1', 'WP_065315796.1', 'WP_250736213.1', 'W…
348	['WP_001075807.1', 'WP_001075810.1', 'WP_001075809.1', 'WP_001075824.1', 'WP_001075817.1', 'WP_001075814.1', 'WP_001075805.1', 'WP_001075819.1', 'WP_072496742.1', 'WP_020976836.1', 'WP_229374065.1', 'WP_063644528.1', 'WP_001075808.1', 'WP_258409527.1', 'WP_151359620.1', 'WP_006191470.1', 'WP_049317353.1', 'WP_070003906.1', 'WP_072361361.1', 'WP_115390694.1', 'WP_065315796.1', 'WP_250736213.1', 'W…
349	['WP_001075807.1', 'WP_001075810.1', 'WP_001075809.1', 'WP_001075824.1', 'WP_001075817.1', 'WP_001075814.1', 'WP_001075805.1', 'WP_001075819.1', 'WP_020976836.1', 'WP_229374065.1', 'WP_072496742.1', 'WP_063644528.1', 'WP_001075808.1', 'WP_258409527.1', 'WP_151359620.1', 'WP_006191470.1', 'WP_049317353.1', 'WP_072361361.1', 'WP_115390694.1', 'WP_070003906.1', 'WP_065315796.1', 'WP_250736213.1', 'W…
350	['WP_001075807.1', 'WP_001075810.1', 'WP_001075809.1', 'WP_001075824.1', 'WP_001075817.1', 'WP_001075805.1', 'WP_001075814.1', 'WP_001075819.1', 'WP_072496742.1', 'WP_020976836.1', 'WP_229374065.1', 'WP_063644528.1', 'WP_001075808.1', 'WP_258409527.1', 'WP_151359620.1', 'WP_006191470.1', 'WP_049317353.1', 'WP_115390694.1', 'WP_070003906.1', 'WP_072361361.1', 'WP_065315796.1', 'WP_258411442.1', 'W…
351	['WP_001078456.1', 'WP_001078458.1', 'WP_020976839.1', 'WP_001078455.1', 'WP_252570449.1', 'WP_001078461.1', 'WP_070006109.1', 'WP_070003911.1', 'WP_258416449.1', 'WP_267814232.1', 'WP_064139230.1', 'WP_001078459.1', 'WP_262537797.1', 'WP_045157551.1', 'WP_006191474.1', 'WP_070958334.1', 'WP_084985148.1', 'WP_115390699.1']
352	['WP_001078456.1', 'WP_001078458.1', 'WP_020976839.1', 'WP_001078455.1', 'WP_252570449.1', 'WP_001078461.1', 'WP_070006109.1', 'WP_070003911.1', 'WP_258416449.1', 'WP_267814232.1', 'WP_064139230.1', 'WP_001078459.1', 'WP_262537797.1', 'WP_045157551.1', 'WP_006191474.1', 'WP_070958334.1', 'WP_084985148.1', 'WP_115390699.1']
353	['WP_001078456.1', 'WP_001078458.1', 'WP_020976839.1', 'WP_001078455.1', 'WP_252570449.1', 'WP_001078461.1', 'WP_070006109.1', 'WP_070003911.1', 'WP_258416449.1', 'WP_267814232.1', 'WP_064139230.1', 'WP_001078459.1', 'WP_262537797.1', 'WP_045157551.1', 'WP_006191474.1', 'WP_070958334.1', 'WP_084985148.1', 'WP_115390699.1']
354	['WP_001078456.1', 'WP_001078458.1', 'WP_020976839.1', 'WP_001078455.1', 'WP_252570449.1', 'WP_001078461.1', 'WP_070006109.1', 'WP_070003911.1', 'WP_258416449.1', 'WP_267814232.1', 'WP_064139230.1', 'WP_001078459.1', 'WP_262537797.1', 'WP_045157551.1', 'WP_006191474.1', 'WP_070958334.1', 'WP_084985148.1', 'WP_115390699.1']
355	['WP_001078456.1', 'WP_001078458.1', 'WP_020976839.1', 'WP_001078455.1', 'WP_252570449.1', 'WP_001078461.1', 'WP_070006109.1', 'WP_070003911.1', 'WP_258416449.1', 'WP_267814232.1', 'WP_064139230.1', 'WP_001078459.1', 'WP_262537797.1', 'WP_045157551.1', 'WP_006191474.1', 'WP_070958334.1', 'WP_084985148.1', 'WP_115390699.1']
356	['WP_001094394.1']
357	['WP_001100493.1', 'WP_111761729.1', 'WP_001100495.1', 'WP_096658754.1', 'WP_045177911.1', 'WP_001100496.1', 'WP_255963682.1', 'WP_020976826.1', 'WP_020977952.1']
358	['WP_001100493.1', 'WP_001100495.1', 'WP_111761729.1', 'WP_096658754.1', 'WP_045177911.1', 'WP_001100496.1', 'WP_255963682.1', 'WP_020977952.1', 'WP_020976826.1']
359	['WP_001100493.1', 'WP_111761729.1', 'WP_001100495.1', 'WP_096658754.1', 'WP_001100496.1', 'WP_045177911.1', 'WP_255963682.1', 'WP_020977952.1', 'WP_020976826.1']
360	['WP_001105087.1', 'WP_001105089.1']
361	['WP_001105089.1', 'WP_001105087.1']
362	['WP_000170485.1', 'WP_258410319.1', 'WP_162646614.1', 'WP_072357614.1', 'WP_078103972.1', 'WP_124780914.1', 'WP_115206029.1', 'WP_000170481.1', 'WP_000170484.1', 'WP_000170486.1', 'WP_258409529.1', 'WP_000170488.1', 'WP_000170482.1', 'WP_104408602.1', 'WP_262533281.1', 'WP_115289055.1', 'WP_072468461.1', 'WP_078370540.1', 'WP_258414762.1', 'WP_001151814.1', 'WP_001151816.1', 'WP_000170483.1', 'W…
363	['WP_000170485.1', 'WP_258410319.1', 'WP_162646614.1', 'WP_072357614.1', 'WP_078103972.1', 'WP_115206029.1', 'WP_124780914.1', 'WP_000170481.1', 'WP_000170484.1', 'WP_000170486.1', 'WP_258409529.1', 'WP_000170488.1', 'WP_000170482.1', 'WP_104408602.1', 'WP_262533281.1', 'WP_115289055.1', 'WP_001151816.1', 'WP_072468461.1', 'WP_078370540.1', 'WP_258414762.1', 'WP_001151814.1', 'WP_000170483.1', 'W…
364	['WP_061838517.1', 'WP_001179388.1', 'WP_001179390.1', 'WP_258414416.1', 'WP_001179393.1', 'WP_001179411.1', 'WP_031775135.1', 'WP_001179407.1', 'WP_006191475.1', 'WP_154284405.1', 'WP_065316362.1', 'WP_020976840.1', 'WP_001181416.1', 'WP_001179389.1', 'WP_262537796.1', 'WP_262522473.1', 'WP_070003396.1', 'WP_115390700.1', 'WP_001179404.1', 'WP_197805174.1']
365	['WP_061838517.1', 'WP_001179388.1', 'WP_001179390.1', 'WP_258414416.1', 'WP_001179393.1', 'WP_001179411.1', 'WP_031775135.1', 'WP_001179407.1', 'WP_006191475.1', 'WP_154284405.1', 'WP_001179389.1', 'WP_065316362.1', 'WP_020976840.1', 'WP_001181416.1', 'WP_262537796.1', 'WP_262522473.1', 'WP_070003396.1', 'WP_115390700.1', 'WP_001179404.1', 'WP_197805174.1']
366	['WP_061838517.1', 'WP_001179390.1', 'WP_001179388.1', 'WP_258414416.1', 'WP_001179393.1', 'WP_031775135.1', 'WP_001179411.1', 'WP_001179407.1', 'WP_006191475.1', 'WP_154284405.1', 'WP_065316362.1', 'WP_020976840.1', 'WP_001181416.1', 'WP_001179389.1', 'WP_262537796.1', 'WP_262522473.1', 'WP_070003396.1', 'WP_115390700.1', 'WP_001179404.1', 'WP_197805174.1']
367	['WP_061838517.1', 'WP_001179390.1', 'WP_001179388.1', 'WP_001179393.1', 'WP_258414416.1', 'WP_001179411.1', 'WP_031775135.1', 'WP_001179407.1', 'WP_006191475.1', 'WP_154284405.1', 'WP_065316362.1', 'WP_020976840.1', 'WP_001181416.1', 'WP_001179389.1', 'WP_262537796.1', 'WP_262522473.1', 'WP_070003396.1', 'WP_115390700.1', 'WP_001179404.1', 'WP_197805174.1']
368	['WP_061838517.1', 'WP_001179390.1', 'WP_001179388.1', 'WP_258414416.1', 'WP_001179393.1', 'WP_001179407.1', 'WP_031775135.1', 'WP_001179411.1', 'WP_006191475.1', 'WP_154284405.1', 'WP_065316362.1', 'WP_020976840.1', 'WP_001181416.1', 'WP_001179389.1', 'WP_262537796.1', 'WP_262522473.1', 'WP_070003396.1', 'WP_115390700.1', 'WP_001179404.1', 'WP_197805174.1']
369	['WP_061838517.1', 'WP_001179390.1', 'WP_001179388.1', 'WP_258414416.1', 'WP_001179407.1', 'WP_001179393.1', 'WP_031775135.1', 'WP_001179411.1', 'WP_006191475.1', 'WP_065316362.1', 'WP_154284405.1', 'WP_001181416.1', 'WP_020976840.1', 'WP_001179389.1', 'WP_262537796.1', 'WP_262522473.1', 'WP_070003396.1', 'WP_115390700.1', 'WP_001179404.1', 'WP_197805174.1']
370	['WP_061838517.1', 'WP_001179390.1', 'WP_001179388.1', 'WP_258414416.1', 'WP_001179393.1', 'WP_001179411.1', 'WP_031775135.1', 'WP_001179407.1', 'WP_006191475.1', 'WP_154284405.1', 'WP_065316362.1', 'WP_020976840.1', 'WP_001181416.1', 'WP_001179389.1', 'WP_262537796.1', 'WP_262522473.1', 'WP_070003396.1', 'WP_115390700.1', 'WP_001179404.1', 'WP_197805174.1']
371	['WP_258025943.1', 'WP_001181358.1', 'WP_001792407.1', 'WP_262607782.1', 'WP_258464617.1', 'WP_006191454.1', 'WP_256089908.1', 'WP_269459676.1', 'WP_262537821.1', 'WP_020976827.1', 'WP_255264738.1', 'WP_001566853.1', 'WP_257008796.1', 'WP_255777526.1']
372	['WP_061838517.1', 'WP_001179390.1', 'WP_001179388.1', 'WP_258414416.1', 'WP_001179393.1', 'WP_001179407.1', 'WP_031775135.1', 'WP_001179411.1', 'WP_006191475.1', 'WP_001181416.1', 'WP_154284405.1', 'WP_065316362.1', 'WP_020976840.1', 'WP_001179389.1', 'WP_262522473.1', 'WP_262537796.1', 'WP_070003396.1', 'WP_115390700.1', 'WP_001179404.1', 'WP_197805174.1']
373	['WP_001224379.1']
374	['WP_001225809.1', 'WP_225805962.1', 'WP_154284306.1', 'WP_123096928.1']
375	['WP_001251200.1']
376	['WP_001566849.1', 'WP_262537832.1']
377	['WP_000814441.1', 'WP_000814442.1', 'WP_000750309.1', 'WP_001566851.1', 'WP_165624622.1', 'WP_111761728.1', 'WP_020976825.1', 'WP_111679899.1', 'WP_000814437.1', 'WP_138384022.1']
378	['WP_258025943.1', 'WP_262607782.1', 'WP_001792407.1', 'WP_258464617.1', 'WP_006191454.1', 'WP_256089908.1', 'WP_269459676.1', 'WP_001566853.1', 'WP_262537821.1', 'WP_020976827.1', 'WP_255264738.1', 'WP_257008796.1', 'WP_255777526.1', 'WP_001181358.1']
379	['WP_001566861.1', 'WP_115391173.1', 'WP_001798267.1', 'WP_262534554.1', 'WP_001804823.1', 'WP_001812843.1', 'WP_021075398.1', 'WP_025175750.1', 'WP_000971501.1']
380	['WP_001566864.1', 'WP_315977821.1', 'WP_155560180.1', 'WP_208715589.1', 'WP_078367940.1', 'WP_115390696.1', 'WP_000728757.1', 'WP_229374069.1', 'WP_250736212.1', 'WP_072499009.1', 'WP_120672812.1', 'WP_000728735.1', 'WP_204254847.1']
381	['WP_258411663.1', 'WP_000908952.1', 'WP_258409970.1', 'WP_134810760.1', 'WP_000908954.1', 'WP_061822569.1', 'WP_000908953.1', 'WP_000908956.1', 'WP_154284322.1', 'WP_000908958.1', 'WP_000908959.1', 'WP_072361356.1', 'WP_001621787.1', 'WP_006191453.1', 'WP_312013753.1', 'WP_001789388.1', 'WP_267815141.1', 'WP_000908960.1', 'WP_258416791.1', 'WP_225806088.1', 'WP_064133567.1', 'WP_000908951.1', 'W…
382	['WP_258464620.1', 'WP_070003903.1', 'WP_000977801.1', 'WP_258412982.1', 'WP_262533268.1', 'WP_031588356.1', 'WP_043859504.1', 'WP_228584898.1', 'WP_000977781.1', 'WP_000977800.1', 'WP_154253469.1', 'WP_000977790.1', 'WP_070008575.1', 'WP_000977803.1', 'WP_031883420.1', 'WP_072497452.1', 'WP_050439885.1', 'WP_000977777.1', 'WP_113588109.1', 'WP_072496741.1', 'WP_072361358.1', 'WP_162646620.1', 'W…
383	['WP_258464620.1', 'WP_228584898.1', 'WP_070003903.1', 'WP_258412982.1', 'WP_000649983.1', 'WP_001656294.1', 'WP_053861235.1', 'WP_289781435.1', 'WP_025174763.1', 'WP_031838099.1', 'WP_031883420.1', 'WP_000977781.1', 'WP_043859504.1', 'WP_050439885.1', 'WP_113588109.1', 'WP_000977801.1', 'WP_031588356.1', 'WP_262533268.1', 'WP_070008575.1', 'WP_050439635.1', 'WP_154253469.1', 'WP_072497452.1', 'W…
384	['WP_115289885.1', 'WP_124780910.1', 'WP_070974389.1', 'WP_001807311.1', 'WP_001807477.1', 'WP_000291834.1', 'WP_258464623.1', 'WP_250723086.1', 'WP_162646615.1', 'WP_115206028.1', 'WP_000291833.1', 'WP_001813114.1', 'WP_031927397.1', 'WP_072497455.1', 'WP_258412732.1', 'WP_001814534.1', 'WP_117197268.1', 'WP_072468647.1', 'WP_046597335.1', 'WP_000291830.1', 'WP_001670226.1', 'WP_117221063.1', 'W…
385	['WP_258411663.1', 'WP_000908952.1', 'WP_258409970.1', 'WP_134810760.1', 'WP_000908954.1', 'WP_061822569.1', 'WP_000908953.1', 'WP_000908956.1', 'WP_154284322.1', 'WP_000908958.1', 'WP_000908959.1', 'WP_072361356.1', 'WP_001789388.1', 'WP_006191453.1', 'WP_312013753.1', 'WP_001621787.1', 'WP_267815141.1', 'WP_000908960.1', 'WP_258416791.1', 'WP_225806088.1', 'WP_064133567.1', 'WP_000908951.1', 'W…
386	['WP_258464620.1', 'WP_070003903.1', 'WP_000977801.1', 'WP_258412982.1', 'WP_262533268.1', 'WP_031588356.1', 'WP_043859504.1', 'WP_228584898.1', 'WP_000977781.1', 'WP_000977800.1', 'WP_154253469.1', 'WP_000977790.1', 'WP_070008575.1', 'WP_000977803.1', 'WP_031883420.1', 'WP_072497452.1', 'WP_050439885.1', 'WP_000977777.1', 'WP_113588109.1', 'WP_072496741.1', 'WP_072361358.1', 'WP_162646620.1', 'W…
387	['WP_001790237.1']
388	['WP_001791319.1', 'WP_001800966.1', 'WP_141062658.1', 'WP_072353806.1', 'WP_111015041.1', 'WP_078064639.1', 'WP_001791835.1', 'WP_078103977.1', 'WP_078134280.1', 'WP_258414652.1', 'WP_072468648.1', 'WP_078062691.1', 'WP_078065018.1', 'WP_262534556.1', 'WP_155559881.1', 'WP_001792226.1', 'WP_078370353.1', 'WP_115391175.1', 'WP_117220586.1', 'WP_103144387.1', 'WP_078368760.1']
389	['WP_001791319.1', 'WP_001800966.1', 'WP_141062658.1', 'WP_072353806.1', 'WP_111015041.1', 'WP_001791835.1', 'WP_258414652.1', 'WP_078064639.1', 'WP_078103977.1', 'WP_078134280.1', 'WP_072468648.1', 'WP_078062691.1', 'WP_078065018.1', 'WP_262534556.1', 'WP_155559881.1', 'WP_001792226.1', 'WP_078370353.1', 'WP_115391175.1', 'WP_117220586.1', 'WP_103144387.1', 'WP_078368760.1']
390	['WP_001791851.1']
391	['WP_001791873.1']
392	['WP_001800966.1', 'WP_001791319.1', 'WP_072353806.1', 'WP_141062658.1', 'WP_111015041.1', 'WP_078064639.1', 'WP_258414652.1', 'WP_001791835.1', 'WP_078103977.1', 'WP_078134280.1', 'WP_072468648.1', 'WP_078062691.1', 'WP_001792226.1', 'WP_078065018.1', 'WP_262534556.1', 'WP_155559881.1', 'WP_078370353.1', 'WP_115391175.1', 'WP_117220586.1', 'WP_103144387.1', 'WP_078368760.1']
393	['WP_258025943.1', 'WP_001792407.1', 'WP_262607782.1', 'WP_258464617.1', 'WP_006191454.1', 'WP_256089908.1', 'WP_269459676.1', 'WP_262537821.1', 'WP_020976827.1', 'WP_255264738.1', 'WP_001566853.1', 'WP_257008796.1', 'WP_001181358.1', 'WP_255777526.1']
394	['WP_258464620.1', 'WP_000977801.1', 'WP_070003903.1', 'WP_258412982.1', 'WP_078368533.1', 'WP_262533268.1', 'WP_228584898.1', 'WP_050439885.1', 'WP_031588356.1', 'WP_043859504.1', 'WP_029693997.1', 'WP_042727733.1', 'WP_001815260.1', 'WP_000977800.1', 'WP_000977781.1', 'WP_258414407.1', 'WP_000977790.1', 'WP_070008575.1', 'WP_117220654.1', 'WP_031883420.1', 'WP_154253469.1', 'WP_289781435.1', 'W…
395	['WP_001793250.1', 'WP_078064877.1', 'WP_072496738.1', 'WP_111157591.1', 'WP_111761726.1', 'WP_001010294.1', 'WP_115390690.1']
396	['WP_115391173.1', 'WP_001566861.1', 'WP_001798267.1', 'WP_262534554.1', 'WP_001812843.1', 'WP_001804823.1', 'WP_021075398.1', 'WP_025175750.1', 'WP_000971501.1']
397	['WP_001800966.1', 'WP_001791319.1', 'WP_072353806.1', 'WP_141062658.1', 'WP_111015041.1', 'WP_078064639.1', 'WP_258414652.1', 'WP_001791835.1', 'WP_078103977.1', 'WP_078134280.1', 'WP_072468648.1', 'WP_078062691.1', 'WP_078065018.1', 'WP_262534556.1', 'WP_001792226.1', 'WP_155559881.1', 'WP_078370353.1', 'WP_115391175.1', 'WP_117220586.1', 'WP_103144387.1', 'WP_078368760.1']
398	['WP_001803629.1', 'WP_224085680.1']
399	['WP_001566861.1', 'WP_115391173.1', 'WP_001798267.1', 'WP_262534554.1', 'WP_001804823.1', 'WP_001812843.1', 'WP_021075398.1', 'WP_025175750.1', 'WP_000971501.1']
400	['WP_258464620.1', 'WP_000977801.1', 'WP_070003903.1', 'WP_258412982.1', 'WP_262533268.1', 'WP_031588356.1', 'WP_043859504.1', 'WP_228584898.1', 'WP_000977781.1', 'WP_000977800.1', 'WP_154253469.1', 'WP_070008575.1', 'WP_031883420.1', 'WP_000977803.1', 'WP_000977790.1', 'WP_072497452.1', 'WP_050439885.1', 'WP_113588109.1', 'WP_000977777.1', 'WP_072496741.1', 'WP_162911967.1', 'WP_072361358.1', 'W…
401	['WP_000977801.1', 'WP_258464620.1', 'WP_070003903.1', 'WP_050439885.1', 'WP_031588356.1', 'WP_262533268.1', 'WP_258412982.1', 'WP_001815260.1', 'WP_000977800.1', 'WP_043859504.1', 'WP_000977781.1', 'WP_228584898.1', 'WP_000977803.1', 'WP_000977790.1', 'WP_154253469.1', 'WP_289781435.1', 'WP_113588109.1', 'WP_070008575.1', 'WP_031883420.1', 'WP_000977777.1', 'WP_072497452.1', 'WP_072496741.1', 'W…
402	['WP_115289885.1', 'WP_124780910.1', 'WP_070974389.1', 'WP_001807311.1', 'WP_000291834.1', 'WP_001807477.1', 'WP_258464623.1', 'WP_250723086.1', 'WP_162646615.1', 'WP_115206028.1', 'WP_000291833.1', 'WP_001813114.1', 'WP_031927397.1', 'WP_072497455.1', 'WP_258412732.1', 'WP_117197268.1', 'WP_072468647.1', 'WP_001814534.1', 'WP_046597335.1', 'WP_000291830.1', 'WP_117221063.1', 'WP_001806339.1', 'W…
403	['WP_115289885.1', 'WP_124780910.1', 'WP_070974389.1', 'WP_001807311.1', 'WP_000291834.1', 'WP_001807477.1', 'WP_258464623.1', 'WP_162646615.1', 'WP_250723086.1', 'WP_115206028.1', 'WP_000291833.1', 'WP_001813114.1', 'WP_072497455.1', 'WP_031927397.1', 'WP_258412732.1', 'WP_117197268.1', 'WP_072468647.1', 'WP_001814534.1', 'WP_046597335.1', 'WP_000291830.1', 'WP_117221063.1', 'WP_001670226.1', 'W…
404	['WP_001806875.1', 'WP_000512632.1', 'WP_000512631.1', 'WP_262520925.1', 'WP_000512633.1', 'WP_000521958.1']
405	['WP_115289885.1', 'WP_124780910.1', 'WP_070974389.1', 'WP_001807311.1', 'WP_000291834.1', 'WP_001807477.1', 'WP_258464623.1', 'WP_250723086.1', 'WP_162646615.1', 'WP_115206028.1', 'WP_000291833.1', 'WP_001813114.1', 'WP_031927397.1', 'WP_072497455.1', 'WP_258412732.1', 'WP_117197268.1', 'WP_072468647.1', 'WP_046597335.1', 'WP_001814534.1', 'WP_000291830.1', 'WP_117221063.1', 'WP_001824053.1', 'W…
406	['WP_115289885.1', 'WP_124780910.1', 'WP_070974389.1', 'WP_001807311.1', 'WP_001807477.1', 'WP_000291834.1', 'WP_258464623.1', 'WP_250723086.1', 'WP_162646615.1', 'WP_115206028.1', 'WP_000291833.1', 'WP_001813114.1', 'WP_031927397.1', 'WP_072497455.1', 'WP_258412732.1', 'WP_117197268.1', 'WP_001814534.1', 'WP_072468647.1', 'WP_046597335.1', 'WP_000291830.1', 'WP_117221063.1', 'WP_001824053.1', 'W…
407	['WP_001807486.1', 'WP_258409520.1', 'WP_250736114.1']
408	['WP_115289885.1', 'WP_124780910.1', 'WP_070974389.1', 'WP_001807311.1', 'WP_001807477.1', 'WP_000291834.1', 'WP_258464623.1', 'WP_250723086.1', 'WP_162646615.1', 'WP_115206028.1', 'WP_000291833.1', 'WP_001813114.1', 'WP_031927397.1', 'WP_072497455.1', 'WP_258412732.1', 'WP_001814534.1', 'WP_117197268.1', 'WP_072468647.1', 'WP_046597335.1', 'WP_000291830.1', 'WP_117221063.1', 'WP_001670226.1', 'W…
409	['WP_115391173.1', 'WP_001566861.1', 'WP_001798267.1', 'WP_262534554.1', 'WP_001812843.1', 'WP_001804823.1', 'WP_021075398.1', 'WP_025175750.1', 'WP_000971501.1']
410	['WP_115289885.1', 'WP_124780910.1', 'WP_070974389.1', 'WP_001807311.1', 'WP_000291834.1', 'WP_001807477.1', 'WP_258464623.1', 'WP_162646615.1', 'WP_250723086.1', 'WP_115206028.1', 'WP_001813114.1', 'WP_000291833.1', 'WP_031927397.1', 'WP_072497455.1', 'WP_258412732.1', 'WP_117197268.1', 'WP_072468647.1', 'WP_001814534.1', 'WP_046597335.1', 'WP_000291830.1', 'WP_117221063.1', 'WP_001824053.1', 'W…
411	['WP_001814441.1', 'WP_025175007.1', 'WP_072527114.1']
412	['WP_001814448.1', 'WP_000455975.1', 'WP_000455980.1', 'WP_000455976.1', 'WP_258409521.1', 'WP_258413992.1', 'WP_252555295.1', 'WP_115289051.1']
413	['WP_115289885.1', 'WP_124780910.1', 'WP_070974389.1', 'WP_001807311.1', 'WP_001807477.1', 'WP_000291834.1', 'WP_258464623.1', 'WP_250723086.1', 'WP_162646615.1', 'WP_115206028.1', 'WP_000291833.1', 'WP_001813114.1', 'WP_031927397.1', 'WP_072497455.1', 'WP_258412732.1', 'WP_001814534.1', 'WP_117197268.1', 'WP_072468647.1', 'WP_046597335.1', 'WP_000291830.1', 'WP_117221063.1', 'WP_001670226.1', 'W…
414	['WP_000977801.1', 'WP_258464620.1', 'WP_070003903.1', 'WP_050439885.1', 'WP_031588356.1', 'WP_262533268.1', 'WP_258412982.1', 'WP_001815260.1', 'WP_000977800.1', 'WP_043859504.1', 'WP_228584898.1', 'WP_000977781.1', 'WP_000977803.1', 'WP_000977790.1', 'WP_154253469.1', 'WP_289781435.1', 'WP_113588109.1', 'WP_070008575.1', 'WP_031883420.1', 'WP_000977777.1', 'WP_072497452.1', 'WP_072496741.1', 'W…
415	['WP_258464620.1', 'WP_000977801.1', 'WP_070003903.1', 'WP_258412982.1', 'WP_262533268.1', 'WP_031588356.1', 'WP_228584898.1', 'WP_043859504.1', 'WP_000977800.1', 'WP_000977781.1', 'WP_154253469.1', 'WP_000977803.1', 'WP_070008575.1', 'WP_000977790.1', 'WP_050439885.1', 'WP_031883420.1', 'WP_113588109.1', 'WP_072497452.1', 'WP_000977777.1', 'WP_072496741.1', 'WP_162911967.1', 'WP_072361358.1', 'W…
416	['WP_115289885.1', 'WP_124780910.1', 'WP_070974389.1', 'WP_001807311.1', 'WP_001807477.1', 'WP_000291834.1', 'WP_258464623.1', 'WP_250723086.1', 'WP_162646615.1', 'WP_115206028.1', 'WP_000291833.1', 'WP_001813114.1', 'WP_031927397.1', 'WP_072497455.1', 'WP_258412732.1', 'WP_117197268.1', 'WP_001814534.1', 'WP_072468647.1', 'WP_046597335.1', 'WP_000291830.1', 'WP_001824053.1', 'WP_117221063.1', 'W…
417	['WP_115289885.1', 'WP_124780910.1', 'WP_070974389.1', 'WP_001807311.1', 'WP_000291834.1', 'WP_001807477.1', 'WP_258464623.1', 'WP_162646615.1', 'WP_250723086.1', 'WP_115206028.1', 'WP_000291833.1', 'WP_001813114.1', 'WP_072497455.1', 'WP_031927397.1', 'WP_258412732.1', 'WP_117197268.1', 'WP_001814534.1', 'WP_072468647.1', 'WP_046597335.1', 'WP_000291830.1', 'WP_117221063.1', 'WP_001824053.1', 'W…
418	['WP_001835779.1', 'WP_103187891.1', 'WP_072496745.1', 'WP_262543065.1', 'WP_043856629.1', 'WP_072466651.1', 'WP_086095098.1', 'WP_215783579.1', 'WP_258411443.1', 'WP_103204726.1', 'WP_049296521.1', 'WP_223065233.1', 'WP_084985146.1', 'WP_258412736.1', 'WP_000728763.1', 'WP_078157557.1', 'WP_078369042.1', 'WP_000728736.1', 'WP_000728760.1', 'WP_000728745.1', 'WP_072426453.1', 'WP_000728755.1', 'W…
419	['WP_258464620.1', 'WP_000977801.1', 'WP_070003903.1', 'WP_258412982.1', 'WP_262533268.1', 'WP_050439885.1', 'WP_031588356.1', 'WP_043859504.1', 'WP_228584898.1', 'WP_000977781.1', 'WP_001815260.1', 'WP_000977800.1', 'WP_154253469.1', 'WP_000977790.1', 'WP_289781435.1', 'WP_031883420.1', 'WP_070008575.1', 'WP_000977803.1', 'WP_072497452.1', 'WP_000977777.1', 'WP_113588109.1', 'WP_072496741.1', 'W…
420	['WP_002311824.1']
421	['WP_000627029.1', 'WP_000627024.1', 'WP_000627025.1', 'WP_000627022.1', 'WP_000627023.1', 'WP_252555306.1', 'WP_006191450.1', 'WP_017804848.1', 'WP_258416443.1', 'WP_115390687.1', 'WP_086041298.1', 'WP_111679898.1']
422	['WP_258411663.1', 'WP_000908952.1', 'WP_258409970.1', 'WP_134810760.1', 'WP_000908954.1', 'WP_061822569.1', 'WP_000908953.1', 'WP_000908956.1', 'WP_154284322.1', 'WP_000908958.1', 'WP_000908959.1', 'WP_006191453.1', 'WP_072361356.1', 'WP_312013753.1', 'WP_001789388.1', 'WP_000908960.1', 'WP_001621787.1', 'WP_267815141.1', 'WP_258416791.1', 'WP_225806088.1', 'WP_064133567.1', 'WP_000908951.1', 'W…
423	['WP_258025943.1', 'WP_262607782.1', 'WP_001792407.1', 'WP_258464617.1', 'WP_006191454.1', 'WP_256089908.1', 'WP_269459676.1', 'WP_262537821.1', 'WP_001566853.1', 'WP_020976827.1', 'WP_255264738.1', 'WP_257008796.1', 'WP_255777526.1', 'WP_001181358.1']
424	['WP_258464620.1', 'WP_070003903.1', 'WP_000977801.1', 'WP_262533268.1', 'WP_258412982.1', 'WP_043859504.1', 'WP_031588356.1', 'WP_000977781.1', 'WP_228584898.1', 'WP_000977800.1', 'WP_154253469.1', 'WP_000977803.1', 'WP_000977790.1', 'WP_070008575.1', 'WP_050439885.1', 'WP_000977777.1', 'WP_031883420.1', 'WP_113588109.1', 'WP_072497452.1', 'WP_162911967.1', 'WP_031588359.1', 'WP_086095096.1', 'W…
425	['WP_258464620.1', 'WP_070003903.1', 'WP_000977801.1', 'WP_258412982.1', 'WP_262533268.1', 'WP_043859504.1', 'WP_031588356.1', 'WP_228584898.1', 'WP_000977781.1', 'WP_000977800.1', 'WP_154253469.1', 'WP_000977790.1', 'WP_070008575.1', 'WP_031883420.1', 'WP_000977803.1', 'WP_050439885.1', 'WP_000977777.1', 'WP_072497452.1', 'WP_113588109.1', 'WP_086095096.1', 'WP_162911967.1', 'WP_072496741.1', 'W…
426	['WP_000161984.1', 'WP_006191463.1', 'WP_001029555.1', 'WP_072468464.1', 'WP_258411440.1', 'WP_001029554.1', 'WP_162646618.1', 'WP_262533270.1', 'WP_000161981.1', 'WP_000066174.1']
427	['WP_001075807.1', 'WP_001075810.1', 'WP_001075809.1', 'WP_001075824.1', 'WP_001075817.1', 'WP_001075814.1', 'WP_001075805.1', 'WP_001075819.1', 'WP_020976836.1', 'WP_072496742.1', 'WP_229374065.1', 'WP_063644528.1', 'WP_006191470.1', 'WP_001075808.1', 'WP_258409527.1', 'WP_151359620.1', 'WP_049317353.1', 'WP_115390694.1', 'WP_070003906.1', 'WP_072361361.1', 'WP_065315796.1', 'WP_250736213.1', 'W…
428	['WP_000036329.1', 'WP_000036327.1', 'WP_179340285.1', 'WP_154284319.1', 'WP_000036330.1', 'WP_000036324.1', 'WP_000036332.1', 'WP_115289056.1', 'WP_000036331.1', 'WP_006191471.1', 'WP_162646613.1', 'WP_258414414.1', 'WP_258464625.1', 'WP_252555321.1', 'WP_261287600.1', 'WP_072496744.1', 'WP_258412735.1', 'WP_000036328.1', 'WP_000036335.1', 'WP_113589695.1', 'WP_262537811.1', 'WP_072468460.1', 'W…
429	['WP_000136636.1', 'WP_000136629.1', 'WP_072496746.1', 'WP_154284407.1', 'WP_072468456.1', 'WP_000136628.1', 'WP_262520931.1', 'WP_262607791.1', 'WP_228584902.1', 'WP_117197263.1', 'WP_000136637.1', 'WP_000136638.1', 'WP_045157550.1', 'WP_054193790.1', 'WP_058008284.1', 'WP_006191473.1', 'WP_000136633.1', 'WP_000136627.1', 'WP_315977820.1', 'WP_000136643.1', 'WP_064136200.1', 'WP_262537805.1', 'W…
430	['WP_001078456.1', 'WP_001078458.1', 'WP_020976839.1', 'WP_001078455.1', 'WP_252570449.1', 'WP_001078461.1', 'WP_070006109.1', 'WP_070003911.1', 'WP_258416449.1', 'WP_267814232.1', 'WP_064139230.1', 'WP_001078459.1', 'WP_006191474.1', 'WP_262537797.1', 'WP_045157551.1', 'WP_070958334.1', 'WP_084985148.1', 'WP_115390699.1']
431	['WP_061838517.1', 'WP_001179388.1', 'WP_001179390.1', 'WP_258414416.1', 'WP_001179393.1', 'WP_031775135.1', 'WP_006191475.1', 'WP_001179411.1', 'WP_001179407.1', 'WP_154284405.1', 'WP_065316362.1', 'WP_020976840.1', 'WP_001181416.1', 'WP_001179389.1', 'WP_262537796.1', 'WP_262522473.1', 'WP_070003396.1', 'WP_115390700.1', 'WP_001179404.1', 'WP_197805174.1']
432	['WP_014363371.1', 'WP_238841732.1', 'WP_217655724.1', 'WP_215389085.1', 'WP_001052503.1', 'WP_001052505.1', 'WP_303676223.1', 'WP_223286898.1', 'WP_001052508.1', 'WP_086155539.1', 'WP_124374736.1', 'WP_001052509.1', 'WP_115289053.1', 'WP_229374060.1', 'WP_020976823.1', 'WP_197805183.1', 'WP_117433732.1', 'WP_115390688.1', 'WP_117197264.1', 'WP_001052510.1', 'WP_047335132.1']
433	['WP_258464620.1', 'WP_000977801.1', 'WP_070003903.1', 'WP_262533268.1', 'WP_258412982.1', 'WP_031588356.1', 'WP_043859504.1', 'WP_228584898.1', 'WP_000977781.1', 'WP_000977800.1', 'WP_154253469.1', 'WP_070008575.1', 'WP_000977803.1', 'WP_000977790.1', 'WP_031883420.1', 'WP_050439885.1', 'WP_113588109.1', 'WP_072497452.1', 'WP_000977777.1', 'WP_162911967.1', 'WP_086095096.1', 'WP_072496741.1', 'W…
434	['WP_000627029.1', 'WP_000627024.1', 'WP_000627025.1', 'WP_000627022.1', 'WP_000627023.1', 'WP_252555306.1', 'WP_017804848.1', 'WP_006191450.1', 'WP_258416443.1', 'WP_115390687.1', 'WP_086041298.1', 'WP_111679898.1']
435	['WP_001052508.1', 'WP_001052503.1', 'WP_086155539.1', 'WP_001052505.1', 'WP_303676223.1', 'WP_124374736.1', 'WP_001052509.1', 'WP_020976823.1', 'WP_117433732.1', 'WP_197805183.1', 'WP_115390688.1', 'WP_115289053.1', 'WP_117197264.1', 'WP_001052510.1', 'WP_229374060.1', 'WP_047335132.1', 'WP_215389085.1', 'WP_217655724.1', 'WP_014363371.1', 'WP_223286898.1', 'WP_238841732.1', 'WP_111761726.1', 'W…
436	['WP_000814441.1', 'WP_000814442.1', 'WP_000750309.1', 'WP_165624622.1', 'WP_020976825.1', 'WP_111761728.1', 'WP_001566851.1', 'WP_111679899.1', 'WP_000814437.1', 'WP_138384022.1']
437	['WP_001100493.1', 'WP_111761729.1', 'WP_001100495.1', 'WP_096658754.1', 'WP_045177911.1', 'WP_020976826.1', 'WP_001100496.1', 'WP_255963682.1', 'WP_020977952.1']
438	['WP_258025943.1', 'WP_262607782.1', 'WP_258464617.1', 'WP_001792407.1', 'WP_020976827.1', 'WP_269459676.1', 'WP_006191454.1', 'WP_256089908.1', 'WP_262537821.1', 'WP_255264738.1', 'WP_001566853.1', 'WP_257008796.1', 'WP_255777526.1', 'WP_001181358.1']
439	['WP_000714374.1', 'WP_154284310.1', 'WP_000714373.1', 'WP_000410568.1', 'WP_250723098.1', 'WP_000410567.1', 'WP_250736216.1', 'WP_258409523.1', 'WP_258464618.1', 'WP_115390691.1', 'WP_000714388.1', 'WP_000714383.1', 'WP_000714382.1', 'WP_000410570.1', 'WP_208715585.1', 'WP_020976828.1', 'WP_048665170.1', 'WP_072384834.1', 'WP_065315784.1', 'WP_262537819.1', 'WP_000714395.1', 'WP_000714381.1', 'W…
440	['WP_258414406.1', 'WP_000710565.1', 'WP_000710559.1', 'WP_258413996.1', 'WP_000710560.1', 'WP_000710562.1', 'WP_000710571.1', 'WP_111679903.1', 'WP_043044870.1', 'WP_000710564.1', 'WP_258464619.1', 'WP_258411438.1', 'WP_000710561.1', 'WP_020976829.1', 'WP_250723096.1', 'WP_000710566.1', 'WP_252550737.1', 'WP_262533266.1', 'WP_000710576.1', 'WP_102957306.1', 'WP_000710555.1', 'WP_109183265.1', 'W…
441	['WP_258464620.1', 'WP_070003903.1', 'WP_000977801.1', 'WP_258412982.1', 'WP_262533268.1', 'WP_031588356.1', 'WP_228584898.1', 'WP_043859504.1', 'WP_000977781.1', 'WP_000977800.1', 'WP_154253469.1', 'WP_000977790.1', 'WP_070008575.1', 'WP_000977803.1', 'WP_031883420.1', 'WP_072497452.1', 'WP_050439885.1', 'WP_000977777.1', 'WP_113588109.1', 'WP_072496741.1', 'WP_072361358.1', 'WP_162646620.1', 'W…
442	['WP_258464620.1', 'WP_000977801.1', 'WP_070003903.1', 'WP_262533268.1', 'WP_050439885.1', 'WP_031588356.1', 'WP_043859504.1', 'WP_258412982.1', 'WP_228584898.1', 'WP_078368533.1', 'WP_042727733.1', 'WP_000977781.1', 'WP_001815260.1', 'WP_258414407.1', 'WP_000977800.1', 'WP_154253469.1', 'WP_289781435.1', 'WP_000977790.1', 'WP_117220654.1', 'WP_000977803.1', 'WP_029693997.1', 'WP_000977777.1', 'W…
443	['WP_258464620.1', 'WP_000977801.1', 'WP_070003903.1', 'WP_258412982.1', 'WP_262533268.1', 'WP_031588356.1', 'WP_043859504.1', 'WP_228584898.1', 'WP_000977781.1', 'WP_000977800.1', 'WP_154253469.1', 'WP_031883420.1', 'WP_070008575.1', 'WP_000977803.1', 'WP_000977790.1', 'WP_050439885.1', 'WP_072497452.1', 'WP_113588109.1', 'WP_000977777.1', 'WP_072496741.1', 'WP_162911967.1', 'WP_086095096.1', 'W…
444	['WP_001075807.1', 'WP_001075810.1', 'WP_001075809.1', 'WP_001075817.1', 'WP_001075824.1', 'WP_001075814.1', 'WP_001075805.1', 'WP_020976836.1', 'WP_001075819.1', 'WP_229374065.1', 'WP_063644528.1', 'WP_001075808.1', 'WP_258409527.1', 'WP_151359620.1', 'WP_072496742.1', 'WP_049317353.1', 'WP_006191470.1', 'WP_115390694.1', 'WP_065315796.1', 'WP_072361361.1', 'WP_070003906.1', 'WP_250736213.1', 'W…
445	['WP_115289885.1', 'WP_124780910.1', 'WP_070974389.1', 'WP_001807311.1', 'WP_000291834.1', 'WP_001807477.1', 'WP_258464623.1', 'WP_162646615.1', 'WP_250723086.1', 'WP_115206028.1', 'WP_000291833.1', 'WP_001813114.1', 'WP_031927397.1', 'WP_072497455.1', 'WP_258412732.1', 'WP_117197268.1', 'WP_001814534.1', 'WP_072468647.1', 'WP_046597335.1', 'WP_000291830.1', 'WP_117221063.1', 'WP_001670226.1', 'W…
446	['WP_000570808.1', 'WP_000570806.1', 'WP_154284406.1', 'WP_020976838.1', 'WP_000570804.1', 'WP_262607793.1', 'WP_000570813.1', 'WP_224085645.1', 'WP_061389123.1', 'WP_229374071.1', 'WP_111679908.1', 'WP_025380736.1', 'WP_070006110.1', 'WP_103204727.1', 'WP_262533287.1', 'WP_262537799.1', 'WP_000570810.1']
447	['WP_001078456.1', 'WP_001078458.1', 'WP_020976839.1', 'WP_001078455.1', 'WP_252570449.1', 'WP_001078461.1', 'WP_070006109.1', 'WP_070003911.1', 'WP_258416449.1', 'WP_267814232.1', 'WP_064139230.1', 'WP_001078459.1', 'WP_262537797.1', 'WP_045157551.1', 'WP_006191474.1', 'WP_070958334.1', 'WP_084985148.1', 'WP_115390699.1']
448	['WP_061838517.1', 'WP_001179390.1', 'WP_001179388.1', 'WP_258414416.1', 'WP_001179393.1', 'WP_001179407.1', 'WP_031775135.1', 'WP_001179411.1', 'WP_006191475.1', 'WP_020976840.1', 'WP_154284405.1', 'WP_065316362.1', 'WP_001181416.1', 'WP_001179389.1', 'WP_262537796.1', 'WP_262522473.1', 'WP_070003396.1', 'WP_115390700.1', 'WP_001179404.1', 'WP_197805174.1']
449	['WP_001100493.1', 'WP_001100495.1', 'WP_111761729.1', 'WP_096658754.1', 'WP_045177911.1', 'WP_001100496.1', 'WP_020977952.1', 'WP_255963682.1', 'WP_020976826.1']
450	['WP_001566861.1', 'WP_115391173.1', 'WP_001798267.1', 'WP_262534554.1', 'WP_001804823.1', 'WP_001812843.1', 'WP_021075398.1', 'WP_025175750.1', 'WP_000971501.1']
451	['WP_000465473.1', 'WP_000465478.1', 'WP_103187888.1', 'WP_021286015.1', 'WP_224085667.1', 'WP_031927402.1', 'WP_000465472.1', 'WP_115206027.1', 'WP_106884792.1', 'WP_000465470.1', 'WP_000465477.1', 'WP_000465466.1', 'WP_045157545.1']
452	['WP_021758025.1']
453	['WP_000662031.1', 'WP_000662030.1', 'WP_031898689.1', 'WP_180991583.1', 'WP_000662022.1', 'WP_000662036.1', 'WP_000662035.1', 'WP_176427344.1', 'WP_023914430.1', 'WP_031927400.1', 'WP_000662025.1', 'WP_250723105.1', 'WP_000662026.1', 'WP_000662023.1', 'WP_181876500.1', 'WP_252555297.1', 'WP_070003874.1', 'WP_000662018.1']
454	['WP_001045111.1', 'WP_001045117.1', 'WP_023914472.1', 'WP_262607792.1', 'WP_117197262.1', 'WP_058008287.1', 'WP_115289059.1', 'WP_001045108.1', 'WP_262533286.1', 'WP_001045110.1', 'WP_001045113.1', 'WP_001045124.1', 'WP_072468454.1', 'WP_303676226.1', 'WP_315977819.1', 'WP_077156107.1', 'WP_262537801.1']
455	['WP_000977801.1', 'WP_258464620.1', 'WP_070003903.1', 'WP_031588356.1', 'WP_262533268.1', 'WP_258412982.1', 'WP_000977800.1', 'WP_000977790.1', 'WP_043859504.1', 'WP_000977803.1', 'WP_228584898.1', 'WP_000977781.1', 'WP_050439885.1', 'WP_113588109.1', 'WP_154253469.1', 'WP_070008575.1', 'WP_001815260.1', 'WP_000977777.1', 'WP_031883420.1', 'WP_000597207.1', 'WP_162646620.1', 'WP_072497452.1', 'W…
456	['WP_258464620.1', 'WP_070003903.1', 'WP_000977801.1', 'WP_258412982.1', 'WP_262533268.1', 'WP_043859504.1', 'WP_031588356.1', 'WP_228584898.1', 'WP_000977781.1', 'WP_000977800.1', 'WP_154253469.1', 'WP_070008575.1', 'WP_031883420.1', 'WP_000977803.1', 'WP_000977777.1', 'WP_000977790.1', 'WP_050439885.1', 'WP_113588109.1', 'WP_072497452.1', 'WP_162911967.1', 'WP_086095096.1', 'WP_072496741.1', 'W…
457	['WP_258464620.1', 'WP_000977801.1', 'WP_070003903.1', 'WP_262533268.1', 'WP_258412982.1', 'WP_031588356.1', 'WP_043859504.1', 'WP_000977800.1', 'WP_000977781.1', 'WP_000977790.1', 'WP_228584898.1', 'WP_154253469.1', 'WP_000977803.1', 'WP_050439885.1', 'WP_070008575.1', 'WP_113588109.1', 'WP_031883420.1', 'WP_000977777.1', 'WP_162911967.1', 'WP_086095096.1', 'WP_025173820.1', 'WP_072497452.1', 'W…
458	['WP_258464620.1', 'WP_000977801.1', 'WP_070003903.1', 'WP_262533268.1', 'WP_258412982.1', 'WP_031588356.1', 'WP_043859504.1', 'WP_228584898.1', 'WP_000977781.1', 'WP_000977800.1', 'WP_154253469.1', 'WP_000977803.1', 'WP_031883420.1', 'WP_000977777.1', 'WP_070008575.1', 'WP_050439885.1', 'WP_000977790.1', 'WP_113588109.1', 'WP_162911967.1', 'WP_086095096.1', 'WP_072497452.1', 'WP_031588359.1', 'W…
459	['WP_258464620.1', 'WP_000977801.1', 'WP_070003903.1', 'WP_258412982.1', 'WP_050439885.1', 'WP_031588356.1', 'WP_262533268.1', 'WP_228584898.1', 'WP_043859504.1', 'WP_001815260.1', 'WP_000977800.1', 'WP_000977781.1', 'WP_289781435.1', 'WP_154253469.1', 'WP_113588109.1', 'WP_000977790.1', 'WP_070008575.1', 'WP_000977803.1', 'WP_031883420.1', 'WP_072497452.1', 'WP_000977777.1', 'WP_072496741.1', 'W…
460	['WP_258464620.1', 'WP_228584898.1', 'WP_258412982.1', 'WP_070003903.1', 'WP_000649983.1', 'WP_289781435.1', 'WP_025174763.1', 'WP_050439885.1', 'WP_000977801.1', 'WP_113588109.1', 'WP_031588356.1', 'WP_031883420.1', 'WP_000977781.1', 'WP_043859504.1', 'WP_262533268.1', 'WP_070008575.1', 'WP_154253469.1', 'WP_072497452.1', 'WP_000977790.1', 'WP_072496741.1', 'WP_072361358.1', 'WP_000826298.1', 'W…
461	['WP_258464620.1', 'WP_070003903.1', 'WP_000977801.1', 'WP_258412982.1', 'WP_262533268.1', 'WP_043859504.1', 'WP_031588356.1', 'WP_228584898.1', 'WP_000977781.1', 'WP_000977800.1', 'WP_154253469.1', 'WP_070008575.1', 'WP_031883420.1', 'WP_000977803.1', 'WP_000977777.1', 'WP_000977790.1', 'WP_050439885.1', 'WP_113588109.1', 'WP_072497452.1', 'WP_162911967.1', 'WP_086095096.1', 'WP_072496741.1', 'W…
462	['WP_025175007.1', 'WP_072527114.1', 'WP_001814441.1']
463	['WP_258464620.1', 'WP_000977801.1', 'WP_070003903.1', 'WP_262533268.1', 'WP_258412982.1', 'WP_031588356.1', 'WP_043859504.1', 'WP_228584898.1', 'WP_000977781.1', 'WP_000977800.1', 'WP_154253469.1', 'WP_000977803.1', 'WP_031883420.1', 'WP_070008575.1', 'WP_050439885.1', 'WP_000977777.1', 'WP_000977790.1', 'WP_113588109.1', 'WP_162911967.1', 'WP_086095096.1', 'WP_072497452.1', 'WP_031588359.1', 'W…
464	['WP_000977801.1', 'WP_258464620.1', 'WP_070003903.1', 'WP_050439885.1', 'WP_031588356.1', 'WP_258412982.1', 'WP_262533268.1', 'WP_001815260.1', 'WP_000977800.1', 'WP_043859504.1', 'WP_000977790.1', 'WP_228584898.1', 'WP_000977781.1', 'WP_000977803.1', 'WP_154253469.1', 'WP_113588109.1', 'WP_289781435.1', 'WP_000977777.1', 'WP_070008575.1', 'WP_031883420.1', 'WP_078368533.1', 'WP_229374063.1', 'W…
465	['WP_000201641.1', 'WP_000201642.1', 'WP_072361353.1', 'WP_000179898.1', 'WP_258413994.1', 'WP_000179901.1', 'WP_124374734.1', 'WP_000179888.1', 'WP_258411435.1', 'WP_000179906.1', 'WP_072468468.1', 'WP_258414404.1', 'WP_000179903.1', 'WP_046462905.1', 'WP_025175432.1', 'WP_000201646.1', 'WP_000179900.1', 'WP_250723103.1', 'WP_000179899.1', 'WP_000379205.1', 'WP_104408600.1', 'WP_000179893.1', 'W…
466	['WP_258464620.1', 'WP_000977801.1', 'WP_258412982.1', 'WP_070003903.1', 'WP_228584898.1', 'WP_262533268.1', 'WP_050439885.1', 'WP_031588356.1', 'WP_043859504.1', 'WP_001815260.1', 'WP_000977800.1', 'WP_070008575.1', 'WP_000977781.1', 'WP_072497452.1', 'WP_289781435.1', 'WP_113588109.1', 'WP_000977790.1', 'WP_000977803.1', 'WP_031883420.1', 'WP_154253469.1', 'WP_072496741.1', 'WP_072361358.1', 'W…
467	['WP_115391173.1', 'WP_001566861.1', 'WP_001798267.1', 'WP_262534554.1', 'WP_001812843.1', 'WP_025175750.1', 'WP_001804823.1', 'WP_021075398.1', 'WP_000971501.1']
468	['WP_000570808.1', 'WP_000570806.1', 'WP_154284406.1', 'WP_000570804.1', 'WP_262607793.1', 'WP_020976838.1', 'WP_000570813.1', 'WP_224085645.1', 'WP_061389123.1', 'WP_229374071.1', 'WP_025380736.1', 'WP_111679908.1', 'WP_070006110.1', 'WP_103204727.1', 'WP_262533287.1', 'WP_262537799.1', 'WP_000570810.1']
469	['WP_000876756.1', 'WP_000876751.1', 'WP_000876757.1', 'WP_258409530.1', 'WP_101527089.1', 'WP_025786420.1', 'WP_000876752.1', 'WP_111761745.1', 'WP_000876748.1', 'WP_031837964.1', 'WP_000876755.1', 'WP_111679907.1', 'WP_115210746.1', 'WP_072468457.1', 'WP_000876750.1', 'WP_276210117.1', 'WP_252570451.1', 'WP_124780920.1', 'WP_262537807.1', 'WP_123138693.1']
470	['WP_029163516.1', 'WP_064138164.1']
471	['WP_029550026.1', 'WP_258410076.1', 'WP_000777467.1']
472	['WP_258464620.1', 'WP_000977801.1', 'WP_070003903.1', 'WP_078368533.1', 'WP_262533268.1', 'WP_258412982.1', 'WP_031588356.1', 'WP_043859504.1', 'WP_029693997.1', 'WP_000977800.1', 'WP_042727733.1', 'WP_000977781.1', 'WP_000977790.1', 'WP_258414407.1', 'WP_228584898.1', 'WP_154253469.1', 'WP_000977803.1', 'WP_117220654.1', 'WP_050439885.1', 'WP_031883420.1', 'WP_113588109.1', 'WP_070008575.1', 'W…
473	['WP_029753337.1']
474	['WP_031588347.1']
475	['WP_031588348.1']
476	['WP_031588349.1']
477	['WP_031588350.1']
478	['WP_031588351.1']
479	['WP_031588352.1', 'WP_000160701.1']
480	['WP_031588353.1']
481	['WP_000977801.1', 'WP_258464620.1', 'WP_070003903.1', 'WP_031588356.1', 'WP_258412982.1', 'WP_262533268.1', 'WP_000977800.1', 'WP_043859504.1', 'WP_228584898.1', 'WP_000977781.1', 'WP_000977803.1', 'WP_000977790.1', 'WP_050439885.1', 'WP_154253469.1', 'WP_113588109.1', 'WP_070008575.1', 'WP_000977777.1', 'WP_031883420.1', 'WP_001815260.1', 'WP_072497452.1', 'WP_162646620.1', 'WP_072496741.1', 'W…
482	['WP_258464620.1', 'WP_070003903.1', 'WP_000977801.1', 'WP_262533268.1', 'WP_258412982.1', 'WP_043859504.1', 'WP_031588356.1', 'WP_000977781.1', 'WP_228584898.1', 'WP_000977800.1', 'WP_154253469.1', 'WP_000977803.1', 'WP_000977790.1', 'WP_000977777.1', 'WP_050439885.1', 'WP_070008575.1', 'WP_031883420.1', 'WP_113588109.1', 'WP_031588359.1', 'WP_162911967.1', 'WP_072497452.1', 'WP_086095096.1', 'W…
483	['WP_000080559.1', 'WP_000080564.1', 'WP_000080557.1', 'WP_000080560.1', 'WP_084985142.1', 'WP_103144384.1', 'WP_111679900.1', 'WP_042727731.1', 'WP_058102285.1', 'WP_000080554.1', 'WP_031588361.1', 'WP_111187305.1', 'WP_258414405.1', 'WP_113588108.1', 'WP_258413995.1', 'WP_250723100.1', 'WP_031901573.1', 'WP_001072889.1', 'WP_155561373.1', 'WP_031844971.1', 'WP_208689364.1', 'WP_209205686.1', 'W…
484	['WP_001033011.1', 'WP_001033012.1', 'WP_031588363.1', 'WP_001033010.1', 'WP_031867384.1', 'WP_001033018.1', 'WP_070008573.1', 'WP_001033009.1', 'WP_001033008.1', 'WP_063646523.1', 'WP_001033007.1']
485	['WP_258464620.1', 'WP_070003903.1', 'WP_000977801.1', 'WP_262533268.1', 'WP_258412982.1', 'WP_043859504.1', 'WP_031588356.1', 'WP_000977781.1', 'WP_228584898.1', 'WP_000977800.1', 'WP_154253469.1', 'WP_000977803.1', 'WP_000977790.1', 'WP_070008575.1', 'WP_050439885.1', 'WP_031883420.1', 'WP_000977777.1', 'WP_113588109.1', 'WP_162911967.1', 'WP_086095096.1', 'WP_072497452.1', 'WP_162646620.1', 'W…
486	['WP_061838517.1', 'WP_001179390.1', 'WP_001179388.1', 'WP_258414416.1', 'WP_001179393.1', 'WP_031775135.1', 'WP_001179411.1', 'WP_001179407.1', 'WP_006191475.1', 'WP_154284405.1', 'WP_065316362.1', 'WP_020976840.1', 'WP_001181416.1', 'WP_001179389.1', 'WP_262537796.1', 'WP_262522473.1', 'WP_070003396.1', 'WP_115390700.1', 'WP_001179404.1', 'WP_197805174.1']
487	['WP_001075807.1', 'WP_001075810.1', 'WP_001075809.1', 'WP_001075824.1', 'WP_001075817.1', 'WP_001075805.1', 'WP_001075814.1', 'WP_001075819.1', 'WP_072496742.1', 'WP_020976836.1', 'WP_229374065.1', 'WP_063644528.1', 'WP_001075808.1', 'WP_258409527.1', 'WP_151359620.1', 'WP_006191470.1', 'WP_049317353.1', 'WP_115390694.1', 'WP_070003906.1', 'WP_072361361.1', 'WP_065315796.1', 'WP_258411442.1', 'W…
488	['WP_031788318.1']
489	['WP_258464620.1', 'WP_000977801.1', 'WP_070003903.1', 'WP_258412982.1', 'WP_262533268.1', 'WP_228584898.1', 'WP_031588356.1', 'WP_043859504.1', 'WP_000977800.1', 'WP_000977781.1', 'WP_000977790.1', 'WP_070008575.1', 'WP_154253469.1', 'WP_000977803.1', 'WP_072497452.1', 'WP_031883420.1', 'WP_162646620.1', 'WP_050439885.1', 'WP_025173820.1', 'WP_072496741.1', 'WP_162911967.1', 'WP_025175008.1', 'W…
490	['WP_000924997.1', 'WP_070006111.1', 'WP_000924994.1', 'WP_000925000.1', 'WP_000925002.1', 'WP_000924995.1', 'WP_000925003.1', 'WP_217176329.1', 'WP_000924990.1', 'WP_312013742.1', 'WP_000924996.1', 'WP_115305001.1', 'WP_115390698.1', 'WP_000925005.1', 'WP_228587419.1', 'WP_000925004.1', 'WP_031811344.1', 'WP_276210116.1', 'WP_000924999.1', 'WP_000924993.1', 'WP_262533285.1', 'WP_262542037.1', 'W…
491	['WP_159062851.1', 'WP_031836974.1', 'WP_031862150.1', 'WP_150008482.1', 'WP_049317357.1', 'WP_240914401.1', 'WP_046595440.1', 'WP_142273680.1', 'WP_000977789.1', 'WP_289622950.1', 'WP_142255174.1', 'WP_000826298.1', 'WP_000826314.1', 'WP_045177925.1', 'WP_050439885.1', 'WP_000977801.1', 'WP_024273389.1', 'WP_025173820.1', 'WP_025174942.1', 'WP_025175008.1', 'WP_031588356.1', 'WP_070008575.1', 'W…
492	['WP_000876756.1', 'WP_000876751.1', 'WP_000876757.1', 'WP_258409530.1', 'WP_101527089.1', 'WP_025786420.1', 'WP_000876752.1', 'WP_031837964.1', 'WP_111761745.1', 'WP_000876748.1', 'WP_000876755.1', 'WP_111679907.1', 'WP_072468457.1', 'WP_276210117.1', 'WP_115210746.1', 'WP_000876750.1', 'WP_252570451.1', 'WP_124780920.1', 'WP_262537807.1', 'WP_123138693.1']
493	['WP_258464620.1', 'WP_228584898.1', 'WP_070003903.1', 'WP_258412982.1', 'WP_000649983.1', 'WP_289781435.1', 'WP_025174763.1', 'WP_031838099.1', 'WP_050439885.1', 'WP_031883420.1', 'WP_000977781.1', 'WP_043859504.1', 'WP_113588109.1', 'WP_000977801.1', 'WP_031588356.1', 'WP_262533268.1', 'WP_070008575.1', 'WP_050439635.1', 'WP_154253469.1', 'WP_072497452.1', 'WP_072496741.1', 'WP_000977790.1', 'W…
494	['WP_258464620.1', 'WP_070003903.1', 'WP_000977801.1', 'WP_258412982.1', 'WP_262533268.1', 'WP_031588356.1', 'WP_043859504.1', 'WP_000977781.1', 'WP_228584898.1', 'WP_000977800.1', 'WP_154253469.1', 'WP_000977803.1', 'WP_000977790.1', 'WP_000977777.1', 'WP_070008575.1', 'WP_050439885.1', 'WP_113588109.1', 'WP_031883420.1', 'WP_258414407.1', 'WP_072497452.1', 'WP_031588359.1', 'WP_072496741.1', 'W…
495	['WP_000080559.1', 'WP_000080564.1', 'WP_111679900.1', 'WP_000080557.1', 'WP_111187305.1', 'WP_084985142.1', 'WP_103144384.1', 'WP_042727731.1', 'WP_058102285.1', 'WP_000080554.1', 'WP_000080560.1', 'WP_031588361.1', 'WP_258414405.1', 'WP_031901573.1', 'WP_258413995.1', 'WP_113588108.1', 'WP_250723100.1', 'WP_001072889.1', 'WP_155561373.1', 'WP_031844971.1', 'WP_208689364.1', 'WP_113589553.1', 'W…
496	['WP_031845055.1']
497	['WP_159062851.1', 'WP_031862150.1', 'WP_049317357.1', 'WP_240914401.1', 'WP_150008482.1', 'WP_000826298.1', 'WP_025175008.1', 'WP_000977801.1', 'WP_025173820.1', 'WP_045177925.1', 'WP_086095096.1', 'WP_025174228.1', 'WP_000977789.1', 'WP_000826314.1', 'WP_050439885.1', 'WP_024273389.1', 'WP_025174942.1', 'WP_031588356.1', 'WP_070008575.1', 'WP_072496741.1', 'WP_113588109.1', 'WP_123096946.1', 'W…
498	['WP_258464620.1', 'WP_000977801.1', 'WP_258412982.1', 'WP_070003903.1', 'WP_262533268.1', 'WP_228584898.1', 'WP_031588356.1', 'WP_043859504.1', 'WP_000977800.1', 'WP_000977790.1', 'WP_000977781.1', 'WP_070008575.1', 'WP_072497452.1', 'WP_000977803.1', 'WP_154253469.1', 'WP_031883420.1', 'WP_072496741.1', 'WP_050439885.1', 'WP_162646620.1', 'WP_072361358.1', 'WP_113588109.1', 'WP_025173820.1', 'W…
499	['WP_258414406.1', 'WP_000710565.1', 'WP_000710559.1', 'WP_258413996.1', 'WP_000710560.1', 'WP_000710562.1', 'WP_000710571.1', 'WP_111679903.1', 'WP_043044870.1', 'WP_000710564.1', 'WP_258464619.1', 'WP_258411438.1', 'WP_000710561.1', 'WP_000710576.1', 'WP_250723096.1', 'WP_020976829.1', 'WP_000710566.1', 'WP_252550737.1', 'WP_262533266.1', 'WP_102957306.1', 'WP_000710575.1', 'WP_000710555.1', 'W…
500	['WP_001033011.1', 'WP_001033012.1', 'WP_001033010.1', 'WP_031588363.1', 'WP_031867384.1', 'WP_001033018.1', 'WP_070008573.1', 'WP_001033009.1', 'WP_001033008.1', 'WP_063646523.1', 'WP_001033007.1']
501	['WP_000080559.1', 'WP_000080564.1', 'WP_111679900.1', 'WP_000080557.1', 'WP_111187305.1', 'WP_084985142.1', 'WP_103144384.1', 'WP_042727731.1', 'WP_058102285.1', 'WP_000080554.1', 'WP_000080560.1', 'WP_031588361.1', 'WP_258414405.1', 'WP_031901573.1', 'WP_258413995.1', 'WP_113588108.1', 'WP_250723100.1', 'WP_001072889.1', 'WP_155561373.1', 'WP_031844971.1', 'WP_208689364.1', 'WP_113589553.1', 'W…
502	['WP_000389762.1', 'WP_258409522.1', 'WP_072491075.1', 'WP_031875170.1', 'WP_000389763.1', 'WP_000389759.1', 'WP_154284307.1', 'WP_000389774.1', 'WP_250755235.1', 'WP_258413993.1', 'WP_000389773.1', 'WP_070059096.1', 'WP_000398680.1', 'WP_258411434.1', 'WP_234746505.1', 'WP_076742628.1', 'WP_000389769.1', 'WP_046462904.1', 'WP_115390685.1', 'WP_000398679.1', 'WP_317528792.1']
503	['WP_070003903.1', 'WP_258464620.1', 'WP_043859504.1', 'WP_000977781.1', 'WP_000977800.1', 'WP_000977801.1', 'WP_154253469.1', 'WP_078368533.1', 'WP_042727733.1', 'WP_262533268.1', 'WP_258414407.1', 'WP_000977803.1', 'WP_000977790.1', 'WP_258412982.1', 'WP_031883420.1', 'WP_031588356.1', 'WP_029693997.1', 'WP_117220654.1', 'WP_001815260.1', 'WP_000977770.1', 'WP_000977805.1', 'WP_228584898.1', 'W…
504	['WP_258464620.1', 'WP_070003903.1', 'WP_000977801.1', 'WP_258412982.1', 'WP_262533268.1', 'WP_031588356.1', 'WP_043859504.1', 'WP_000977781.1', 'WP_228584898.1', 'WP_000977800.1', 'WP_154253469.1', 'WP_000977803.1', 'WP_000977790.1', 'WP_000977777.1', 'WP_070008575.1', 'WP_050439885.1', 'WP_113588109.1', 'WP_031883420.1', 'WP_258414407.1', 'WP_072497452.1', 'WP_031588359.1', 'WP_072496741.1', 'W…
505	['WP_258464620.1', 'WP_000977801.1', 'WP_070003903.1', 'WP_262533268.1', 'WP_258412982.1', 'WP_031588356.1', 'WP_043859504.1', 'WP_228584898.1', 'WP_000977781.1', 'WP_000977800.1', 'WP_154253469.1', 'WP_031883420.1', 'WP_000977803.1', 'WP_000977790.1', 'WP_070008575.1', 'WP_050439885.1', 'WP_113588109.1', 'WP_000977777.1', 'WP_072497452.1', 'WP_162911967.1', 'WP_072496741.1', 'WP_086095096.1', 'W…
506	['WP_031897778.1', 'WP_223200630.1']
507	['WP_159062851.1', 'WP_228584898.1', 'WP_000977777.1', 'WP_240914401.1', 'WP_049317357.1', 'WP_072361358.1', 'WP_072496741.1', 'WP_000977789.1', 'WP_258464620.1', 'WP_258412982.1', 'WP_070008575.1', 'WP_050439885.1', 'WP_258409525.1', 'WP_000977801.1', 'WP_113588109.1', 'WP_031588356.1', 'WP_069989707.1', 'WP_031836974.1', 'WP_123096946.1', 'WP_045177925.1', 'WP_000826298.1', 'WP_086095096.1', 'W…
508	['WP_000662031.1', 'WP_000662030.1', 'WP_031898689.1', 'WP_180991583.1', 'WP_000662022.1', 'WP_000662036.1', 'WP_000662035.1', 'WP_176427344.1', 'WP_031927400.1', 'WP_000662025.1', 'WP_023914430.1', 'WP_000662026.1', 'WP_250723105.1', 'WP_000662023.1', 'WP_181876500.1', 'WP_252555297.1', 'WP_070003874.1', 'WP_000662018.1']
509	['WP_000080559.1', 'WP_000080564.1', 'WP_111679900.1', 'WP_000080557.1', 'WP_111187305.1', 'WP_084985142.1', 'WP_103144384.1', 'WP_042727731.1', 'WP_058102285.1', 'WP_000080554.1', 'WP_000080560.1', 'WP_031588361.1', 'WP_258414405.1', 'WP_031901573.1', 'WP_258413995.1', 'WP_113588108.1', 'WP_250723100.1', 'WP_001072889.1', 'WP_155561373.1', 'WP_031844971.1', 'WP_208689364.1', 'WP_113589553.1', 'W…
510	['WP_000924997.1', 'WP_070006111.1', 'WP_000924994.1', 'WP_000925000.1', 'WP_000925002.1', 'WP_000924995.1', 'WP_000925003.1', 'WP_217176329.1', 'WP_000924990.1', 'WP_312013742.1', 'WP_000924996.1', 'WP_115305001.1', 'WP_115390698.1', 'WP_000925005.1', 'WP_228587419.1', 'WP_000925004.1', 'WP_276210116.1', 'WP_031811344.1', 'WP_000924999.1', 'WP_000924993.1', 'WP_262533285.1', 'WP_262542037.1', 'W…
511	['WP_258464620.1', 'WP_228584898.1', 'WP_070003903.1', 'WP_031918725.1', 'WP_000649983.1', 'WP_258412982.1', 'WP_078368533.1', 'WP_025174763.1', 'WP_289781435.1', 'WP_031838099.1', 'WP_031883420.1', 'WP_000977781.1', 'WP_043859504.1', 'WP_050439885.1', 'WP_113588109.1', 'WP_000977801.1', 'WP_031588356.1', 'WP_262533268.1', 'WP_029693997.1', 'WP_042727733.1', 'WP_050439635.1', 'WP_070008575.1', 'W…
512	['WP_258464620.1', 'WP_000977801.1', 'WP_070003903.1', 'WP_258412982.1', 'WP_262533268.1', 'WP_031588356.1', 'WP_043859504.1', 'WP_228584898.1', 'WP_000977781.1', 'WP_000977800.1', 'WP_154253469.1', 'WP_070008575.1', 'WP_031883420.1', 'WP_000977803.1', 'WP_000977790.1', 'WP_072497452.1', 'WP_050439885.1', 'WP_113588109.1', 'WP_000977777.1', 'WP_072496741.1', 'WP_162911967.1', 'WP_072361358.1', 'W…
513	['WP_000977801.1', 'WP_258464620.1', 'WP_070003903.1', 'WP_031588356.1', 'WP_262533268.1', 'WP_258412982.1', 'WP_000977800.1', 'WP_000977790.1', 'WP_043859504.1', 'WP_000977803.1', 'WP_228584898.1', 'WP_050439885.1', 'WP_000977781.1', 'WP_113588109.1', 'WP_154253469.1', 'WP_070008575.1', 'WP_001815260.1', 'WP_000977777.1', 'WP_000597207.1', 'WP_031883420.1', 'WP_162646620.1', 'WP_072497452.1', 'W…
514	['WP_115289885.1', 'WP_124780910.1', 'WP_070974389.1', 'WP_001807311.1', 'WP_000291834.1', 'WP_001807477.1', 'WP_258464623.1', 'WP_250723086.1', 'WP_162646615.1', 'WP_115206028.1', 'WP_000291833.1', 'WP_031927397.1', 'WP_001813114.1', 'WP_072497455.1', 'WP_258412732.1', 'WP_117197268.1', 'WP_072468647.1', 'WP_046597335.1', 'WP_001814534.1', 'WP_000291830.1', 'WP_117221063.1', 'WP_001824053.1', 'W…
515	['WP_001006429.1', 'WP_001006428.1', 'WP_001006425.1', 'WP_252555318.1', 'WP_001006427.1', 'WP_072496743.1', 'WP_043044864.1', 'WP_312013744.1', 'WP_258412731.1', 'WP_258464622.1', 'WP_001006431.1', 'WP_045177919.1', 'WP_001006442.1', 'WP_046597246.1', 'WP_001006445.1', 'WP_001006443.1', 'WP_162646616.1', 'WP_101527091.1', 'WP_208689362.1', 'WP_001006438.1', 'WP_001006435.1', 'WP_042907860.1', 'W…
516	['WP_000662031.1', 'WP_000662030.1', 'WP_031898689.1', 'WP_180991583.1', 'WP_000662022.1', 'WP_031927400.1', 'WP_000662036.1', 'WP_000662035.1', 'WP_176427344.1', 'WP_000662025.1', 'WP_023914430.1', 'WP_250723105.1', 'WP_000662026.1', 'WP_000662023.1', 'WP_181876500.1', 'WP_252555297.1', 'WP_070003874.1', 'WP_000662018.1']
517	['WP_000465478.1', 'WP_000465473.1', 'WP_031927402.1', 'WP_103187888.1', 'WP_115206027.1', 'WP_224085667.1', 'WP_021286015.1', 'WP_106884792.1', 'WP_000465472.1', 'WP_000465470.1', 'WP_000465477.1', 'WP_000465466.1', 'WP_045157545.1']
518	['WP_000816135.1', 'WP_031927403.1', 'WP_046462903.1', 'WP_104408599.1', 'WP_000816129.1', 'WP_000816127.1', 'WP_054193793.1', 'WP_000816136.1', 'WP_000816128.1', 'WP_065316432.1']
519	['WP_001006429.1', 'WP_001006425.1', 'WP_001006428.1', 'WP_252555318.1', 'WP_001006427.1', 'WP_072496743.1', 'WP_043044864.1', 'WP_312013744.1', 'WP_031941845.1', 'WP_258412731.1', 'WP_258464622.1', 'WP_001006431.1', 'WP_045177919.1', 'WP_001006442.1', 'WP_001006445.1', 'WP_046597246.1', 'WP_001006443.1', 'WP_162646616.1', 'WP_101527091.1', 'WP_208689362.1', 'WP_001006435.1', 'WP_001006438.1', 'W…
520	['WP_032099372.1', 'WP_042748222.1', 'WP_000728757.1', 'WP_204997650.1', 'WP_312013567.1', 'WP_117221007.1', 'WP_000728687.1', 'WP_078370347.1', 'WP_229374069.1', 'WP_174840671.1', 'WP_078098780.1', 'WP_043859501.1', 'WP_250736212.1', 'WP_076742587.1', 'WP_111679906.1', 'WP_267814231.1', 'WP_312013743.1', 'WP_228587422.1', 'WP_001566864.1', 'WP_250723084.1', 'WP_315977821.1', 'WP_155560180.1', 'W…
521	['WP_001075807.1', 'WP_001075810.1', 'WP_001075809.1', 'WP_001075824.1', 'WP_001075817.1', 'WP_001075805.1', 'WP_001075814.1', 'WP_001075819.1', 'WP_072496742.1', 'WP_020976836.1', 'WP_229374065.1', 'WP_063644528.1', 'WP_001075808.1', 'WP_258409527.1', 'WP_151359620.1', 'WP_006191470.1', 'WP_049317353.1', 'WP_115390694.1', 'WP_070003906.1', 'WP_072361361.1', 'WP_065315796.1', 'WP_258411442.1', 'W…
522	['WP_000080559.1', 'WP_000080564.1', 'WP_000080557.1', 'WP_042727731.1', 'WP_084985142.1', 'WP_103144384.1', 'WP_111679900.1', 'WP_058102285.1', 'WP_000080554.1', 'WP_111187305.1', 'WP_000080560.1', 'WP_031588361.1', 'WP_258414405.1', 'WP_258413995.1', 'WP_113588108.1', 'WP_250723100.1', 'WP_031901573.1', 'WP_001072889.1', 'WP_155561373.1', 'WP_031844971.1', 'WP_208689364.1', 'WP_209205686.1', 'W…
523	['WP_258414406.1', 'WP_000710565.1', 'WP_000710559.1', 'WP_258413996.1', 'WP_000710560.1', 'WP_000710562.1', 'WP_111679903.1', 'WP_000710571.1', 'WP_043044870.1', 'WP_258464619.1', 'WP_000710564.1', 'WP_258411438.1', 'WP_000710561.1', 'WP_250723096.1', 'WP_020976829.1', 'WP_000710566.1', 'WP_000710576.1', 'WP_262533266.1', 'WP_252550737.1', 'WP_102957306.1', 'WP_000710555.1', 'WP_109183265.1', 'W…
524	['WP_258464620.1', 'WP_070003903.1', 'WP_000977801.1', 'WP_262533268.1', 'WP_043859504.1', 'WP_258412982.1', 'WP_031588356.1', 'WP_078368533.1', 'WP_042727733.1', 'WP_000977781.1', 'WP_258414407.1', 'WP_228584898.1', 'WP_000977800.1', 'WP_154253469.1', 'WP_029693997.1', 'WP_000977803.1', 'WP_000977790.1', 'WP_117220654.1', 'WP_000977777.1', 'WP_031883420.1', 'WP_050439885.1', 'WP_113588109.1', 'W…
525	['WP_258464620.1', 'WP_000977801.1', 'WP_070003903.1', 'WP_262533268.1', 'WP_043859504.1', 'WP_031588356.1', 'WP_258412982.1', 'WP_000977781.1', 'WP_000977800.1', 'WP_154253469.1', 'WP_228584898.1', 'WP_000977803.1', 'WP_000977790.1', 'WP_000977777.1', 'WP_050439885.1', 'WP_031883420.1', 'WP_113588109.1', 'WP_070008575.1', 'WP_162911967.1', 'WP_086095096.1', 'WP_031588359.1', 'WP_072497452.1', 'W…
526	['WP_042748222.1', 'WP_032099372.1', 'WP_000728757.1', 'WP_204997650.1', 'WP_117221007.1', 'WP_312013567.1', 'WP_000728687.1', 'WP_078370347.1', 'WP_229374069.1', 'WP_174840671.1', 'WP_078098780.1', 'WP_043859501.1', 'WP_262834960.1', 'WP_258416447.1', 'WP_250736212.1', 'WP_050441717.1', 'WP_076742587.1', 'WP_000728761.1', 'WP_305730688.1', 'WP_111679906.1', 'WP_267814231.1', 'WP_312013743.1', 'W…
527	['WP_258464620.1', 'WP_000977801.1', 'WP_070003903.1', 'WP_258412982.1', 'WP_262533268.1', 'WP_228584898.1', 'WP_031588356.1', 'WP_043859504.1', 'WP_000977781.1', 'WP_000977800.1', 'WP_000977790.1', 'WP_070008575.1', 'WP_154253469.1', 'WP_072497452.1', 'WP_031883420.1', 'WP_000977803.1', 'WP_072496741.1', 'WP_162646620.1', 'WP_050439885.1', 'WP_025175008.1', 'WP_162911967.1', 'WP_072361358.1', 'W…
528	['WP_042907859.1', 'WP_106884791.1', 'WP_047213064.1', 'WP_069631708.1', 'WP_281230048.1', 'WP_072361367.1', 'WP_117220371.1', 'WP_078367698.1', 'WP_072512763.1', 'WP_117225667.1', 'WP_078264190.1']
529	['WP_001006429.1', 'WP_001006428.1', 'WP_001006425.1', 'WP_252555318.1', 'WP_001006427.1', 'WP_072496743.1', 'WP_043044864.1', 'WP_312013744.1', 'WP_258412731.1', 'WP_258464622.1', 'WP_001006431.1', 'WP_045177919.1', 'WP_001006442.1', 'WP_046597246.1', 'WP_001006445.1', 'WP_001006443.1', 'WP_162646616.1', 'WP_101527091.1', 'WP_208689362.1', 'WP_001006438.1', 'WP_001006435.1', 'WP_042907860.1', 'W…
530	['WP_043039598.1', 'WP_262533265.1']
531	['WP_001006429.1', 'WP_001006425.1', 'WP_001006428.1', 'WP_252555318.1', 'WP_001006427.1', 'WP_072496743.1', 'WP_043044864.1', 'WP_312013744.1', 'WP_258412731.1', 'WP_258464622.1', 'WP_001006431.1', 'WP_045177919.1', 'WP_001006442.1', 'WP_001006445.1', 'WP_046597246.1', 'WP_001006443.1', 'WP_162646616.1', 'WP_101527091.1', 'WP_208689362.1', 'WP_001006435.1', 'WP_001006438.1', 'WP_064131776.1', 'W…
532	['WP_258464620.1', 'WP_070003903.1', 'WP_000977801.1', 'WP_262533268.1', 'WP_043859504.1', 'WP_258412982.1', 'WP_050439885.1', 'WP_031588356.1', 'WP_000977781.1', 'WP_228584898.1', 'WP_001815260.1', 'WP_000977800.1', 'WP_154253469.1', 'WP_289781435.1', 'WP_000977790.1', 'WP_000977803.1', 'WP_000977777.1', 'WP_031883420.1', 'WP_070008575.1', 'WP_113588109.1', 'WP_258414407.1', 'WP_031588359.1', 'W…
533	['WP_258464620.1', 'WP_070003903.1', 'WP_000977801.1', 'WP_258412982.1', 'WP_262533268.1', 'WP_031588356.1', 'WP_043859504.1', 'WP_228584898.1', 'WP_000977781.1', 'WP_000977800.1', 'WP_154253469.1', 'WP_000977803.1', 'WP_000977790.1', 'WP_070008575.1', 'WP_050439885.1', 'WP_000977777.1', 'WP_031883420.1', 'WP_113588109.1', 'WP_072497452.1', 'WP_072496741.1', 'WP_162646620.1', 'WP_031588359.1', 'W…
534	['WP_258414406.1', 'WP_000710565.1', 'WP_000710559.1', 'WP_258413996.1', 'WP_000710560.1', 'WP_000710562.1', 'WP_111679903.1', 'WP_043044870.1', 'WP_000710571.1', 'WP_000710564.1', 'WP_258464619.1', 'WP_258411438.1', 'WP_000710561.1', 'WP_020976829.1', 'WP_250723096.1', 'WP_000710566.1', 'WP_000710576.1', 'WP_262533266.1', 'WP_252550737.1', 'WP_102957306.1', 'WP_000710555.1', 'WP_109183265.1', 'W…
535	['WP_043044871.1', 'WP_115210739.1', 'WP_262529276.1', 'WP_000472888.1', 'WP_230115135.1', 'WP_230115133.1', 'WP_046597247.1', 'WP_262533264.1', 'WP_317528793.1']
536	['WP_043044872.1', 'WP_229374062.1', 'WP_142253642.1']
537	['WP_000080559.1', 'WP_000080564.1', 'WP_111679900.1', 'WP_000080557.1', 'WP_111187305.1', 'WP_084985142.1', 'WP_103144384.1', 'WP_042727731.1', 'WP_058102285.1', 'WP_000080554.1', 'WP_000080560.1', 'WP_031588361.1', 'WP_258414405.1', 'WP_250723100.1', 'WP_258413995.1', 'WP_113588108.1', 'WP_031901573.1', 'WP_001072889.1', 'WP_155561373.1', 'WP_031844971.1', 'WP_208689364.1', 'WP_113589553.1', 'W…
538	['WP_115289885.1', 'WP_124780910.1', 'WP_070974389.1', 'WP_001807311.1', 'WP_001807477.1', 'WP_000291834.1', 'WP_258464623.1', 'WP_250723086.1', 'WP_162646615.1', 'WP_115206028.1', 'WP_000291833.1', 'WP_001813114.1', 'WP_072497455.1', 'WP_031927397.1', 'WP_258412732.1', 'WP_117197268.1', 'WP_001814534.1', 'WP_072468647.1', 'WP_046597335.1', 'WP_000291830.1', 'WP_117221063.1', 'WP_001670226.1', 'W…
539	['WP_001835779.1', 'WP_103187891.1', 'WP_043856629.1', 'WP_072496745.1', 'WP_262543065.1', 'WP_072466651.1', 'WP_086095098.1', 'WP_215783579.1', 'WP_258411443.1', 'WP_103204726.1', 'WP_049296521.1', 'WP_084985146.1', 'WP_223065233.1', 'WP_258412736.1', 'WP_078157557.1', 'WP_078369042.1', 'WP_000728763.1', 'WP_000728736.1', 'WP_000728755.1', 'WP_072426453.1', 'WP_000728745.1', 'WP_258416447.1', 'W…
540	['WP_262834960.1', 'WP_043859501.1', 'WP_258416447.1', 'WP_050441717.1', 'WP_000728761.1', 'WP_076742587.1', 'WP_305730688.1', 'WP_049887430.1', 'WP_258464626.1', 'WP_228584900.1', 'WP_111679906.1', 'WP_267814231.1', 'WP_312013743.1', 'WP_250723084.1', 'WP_001835779.1', 'WP_228587422.1', 'WP_103187891.1', 'WP_072496745.1', 'WP_043856629.1', 'WP_262543065.1', 'WP_103204726.1', 'WP_204997650.1', 'W…
541	['WP_001038103.1', 'WP_001038104.1', 'WP_123096949.1', 'WP_001038108.1', 'WP_001038106.1', 'WP_001038097.1', 'WP_262533279.1', 'WP_001038099.1', 'WP_001038111.1', 'WP_072468462.1', 'WP_001038105.1', 'WP_049307587.1', 'WP_043859502.1', 'WP_001038110.1', 'WP_001038098.1', 'WP_317518664.1', 'WP_262542031.1', 'WP_098817934.1', 'WP_001038026.1', 'WP_204997649.1', 'WP_258412733.1', 'WP_226452192.1', 'W…
542	['WP_258464620.1', 'WP_070003903.1', 'WP_000977801.1', 'WP_262533268.1', 'WP_258412982.1', 'WP_043859504.1', 'WP_031588356.1', 'WP_000977781.1', 'WP_228584898.1', 'WP_000977800.1', 'WP_154253469.1', 'WP_000977803.1', 'WP_000977790.1', 'WP_031883420.1', 'WP_070008575.1', 'WP_000977777.1', 'WP_050439885.1', 'WP_113588109.1', 'WP_072497452.1', 'WP_162911967.1', 'WP_031588359.1', 'WP_086095096.1', 'W…
543	['WP_258414406.1', 'WP_000710565.1', 'WP_000710559.1', 'WP_258413996.1', 'WP_000710560.1', 'WP_000710562.1', 'WP_000710571.1', 'WP_111679903.1', 'WP_043044870.1', 'WP_000710564.1', 'WP_258464619.1', 'WP_258411438.1', 'WP_000710561.1', 'WP_000710576.1', 'WP_250723096.1', 'WP_020976829.1', 'WP_000710566.1', 'WP_252550737.1', 'WP_262533266.1', 'WP_102957306.1', 'WP_000710575.1', 'WP_000710555.1', 'W…
544	['WP_072361353.1', 'WP_000179898.1', 'WP_000201641.1', 'WP_000201642.1', 'WP_000179901.1', 'WP_124374734.1', 'WP_000179906.1', 'WP_072468468.1', 'WP_258413994.1', 'WP_000179903.1', 'WP_046462905.1', 'WP_000179899.1', 'WP_000179888.1', 'WP_258411435.1', 'WP_104408600.1', 'WP_000179893.1', 'WP_258414404.1', 'WP_000179889.1', 'WP_000201646.1', 'WP_258412981.1', 'WP_250723103.1', 'WP_000179900.1', 'W…
545	['WP_000465473.1', 'WP_000465478.1', 'WP_103187888.1', 'WP_224085667.1', 'WP_021286015.1', 'WP_031927402.1', 'WP_115206027.1', 'WP_000465472.1', 'WP_106884792.1', 'WP_000465470.1', 'WP_000465477.1', 'WP_000465466.1', 'WP_045157545.1']
546	['WP_000136636.1', 'WP_000136629.1', 'WP_072496746.1', 'WP_154284407.1', 'WP_072468456.1', 'WP_000136628.1', 'WP_262520931.1', 'WP_262607791.1', 'WP_228584902.1', 'WP_117197263.1', 'WP_000136637.1', 'WP_000136638.1', 'WP_045157550.1', 'WP_054193790.1', 'WP_058008284.1', 'WP_006191473.1', 'WP_000136633.1', 'WP_000136627.1', 'WP_315977820.1', 'WP_000136643.1', 'WP_064136200.1', 'WP_262537805.1', 'W…
547	['WP_001078456.1', 'WP_001078458.1', 'WP_020976839.1', 'WP_001078455.1', 'WP_252570449.1', 'WP_001078461.1', 'WP_070006109.1', 'WP_070003911.1', 'WP_258416449.1', 'WP_267814232.1', 'WP_064139230.1', 'WP_045157551.1', 'WP_001078459.1', 'WP_262537797.1', 'WP_006191474.1', 'WP_070958334.1', 'WP_084985148.1', 'WP_115390699.1']
548	['WP_258464620.1', 'WP_000977801.1', 'WP_070003903.1', 'WP_258412982.1', 'WP_262533268.1', 'WP_031588356.1', 'WP_043859504.1', 'WP_000977781.1', 'WP_000977800.1', 'WP_228584898.1', 'WP_154253469.1', 'WP_000977803.1', 'WP_000977790.1', 'WP_070008575.1', 'WP_050439885.1', 'WP_000977777.1', 'WP_113588109.1', 'WP_031883420.1', 'WP_072497452.1', 'WP_072496741.1', 'WP_162911967.1', 'WP_162646620.1', 'W…
549	['WP_045172895.1', 'WP_001038114.1', 'WP_123096950.1', 'WP_103187889.1']
550	['WP_115289885.1', 'WP_124780910.1', 'WP_070974389.1', 'WP_001807311.1', 'WP_000291834.1', 'WP_001807477.1', 'WP_258464623.1', 'WP_162646615.1', 'WP_250723086.1', 'WP_115206028.1', 'WP_000291833.1', 'WP_001813114.1', 'WP_072497455.1', 'WP_031927397.1', 'WP_258412732.1', 'WP_117197268.1', 'WP_072468647.1', 'WP_001814534.1', 'WP_046597335.1', 'WP_000291830.1', 'WP_117221063.1', 'WP_001824053.1', 'W…
551	['WP_001100493.1', 'WP_111761729.1', 'WP_001100495.1', 'WP_045177911.1', 'WP_096658754.1', 'WP_255963682.1', 'WP_001100496.1', 'WP_020976826.1', 'WP_020977952.1']
552	['WP_001006429.1', 'WP_001006425.1', 'WP_001006428.1', 'WP_252555318.1', 'WP_001006427.1', 'WP_072496743.1', 'WP_043044864.1', 'WP_312013744.1', 'WP_258412731.1', 'WP_045177919.1', 'WP_258464622.1', 'WP_001006431.1', 'WP_001006442.1', 'WP_001006445.1', 'WP_001006443.1', 'WP_046597246.1', 'WP_101527091.1', 'WP_162646616.1', 'WP_208689362.1', 'WP_001006435.1', 'WP_001006438.1', 'WP_064131776.1', 'W…
553	['WP_258464620.1', 'WP_000977801.1', 'WP_070003903.1', 'WP_262533268.1', 'WP_050439885.1', 'WP_031588356.1', 'WP_258412982.1', 'WP_043859504.1', 'WP_001815260.1', 'WP_000977800.1', 'WP_000977781.1', 'WP_228584898.1', 'WP_154253469.1', 'WP_289781435.1', 'WP_000977803.1', 'WP_000977790.1', 'WP_031883420.1', 'WP_113588109.1', 'WP_070008575.1', 'WP_000977777.1', 'WP_045177925.1', 'WP_086095096.1', 'W…
554	['WP_000816135.1', 'WP_031927403.1', 'WP_046462903.1', 'WP_104408599.1', 'WP_000816129.1', 'WP_000816127.1', 'WP_054193793.1', 'WP_000816136.1', 'WP_000816128.1', 'WP_065316432.1']
555	['WP_258409522.1', 'WP_072491075.1', 'WP_000389762.1', 'WP_000389774.1', 'WP_031875170.1', 'WP_000389763.1', 'WP_000389773.1', 'WP_258413993.1', 'WP_000389759.1', 'WP_070059096.1', 'WP_154284307.1', 'WP_250755235.1', 'WP_000398680.1', 'WP_258411434.1', 'WP_234746505.1', 'WP_000389769.1', 'WP_046462904.1', 'WP_076742628.1', 'WP_115390685.1', 'WP_000398679.1', 'WP_317528792.1']
556	['WP_072361353.1', 'WP_000179898.1', 'WP_000201641.1', 'WP_000201642.1', 'WP_000179906.1', 'WP_124374734.1', 'WP_000179901.1', 'WP_046462905.1', 'WP_000179903.1', 'WP_258413994.1', 'WP_072468468.1', 'WP_000179899.1', 'WP_104408600.1', 'WP_258411435.1', 'WP_000179888.1', 'WP_000179893.1', 'WP_258414404.1', 'WP_250723103.1', 'WP_000201646.1', 'WP_229374058.1', 'WP_000179900.1', 'WP_025175432.1', 'W…
557	['WP_000173891.1', 'WP_046597245.1', 'WP_000173895.1', 'WP_000173890.1', 'WP_069631709.1', 'WP_000173880.1', 'WP_000173894.1', 'WP_000173898.1', 'WP_000173896.1', 'WP_072468459.1', 'WP_000173893.1', 'WP_229374068.1', 'WP_070003394.1', 'WP_046462907.1', 'WP_000173897.1', 'WP_000173899.1', 'WP_000173881.1', 'WP_303676225.1', 'WP_154284320.1', 'WP_262533282.1', 'WP_000173902.1', 'WP_262537809.1', 'W…
558	['WP_159062851.1', 'WP_031862150.1', 'WP_049317357.1', 'WP_240914401.1', 'WP_150008482.1', 'WP_046595440.1', 'WP_142273680.1', 'WP_142255174.1', 'WP_000977789.1', 'WP_000826298.1', 'WP_000826314.1', 'WP_045177925.1', 'WP_050439885.1', 'WP_000977801.1', 'WP_024273389.1', 'WP_025173820.1', 'WP_025174942.1', 'WP_025175008.1', 'WP_031588356.1', 'WP_070008575.1', 'WP_072361358.1', 'WP_072496741.1', 'W…
559	['WP_000173891.1', 'WP_046597245.1', 'WP_000173895.1', 'WP_000173890.1', 'WP_069631709.1', 'WP_000173880.1', 'WP_000173894.1', 'WP_000173898.1', 'WP_000173896.1', 'WP_072468459.1', 'WP_000173893.1', 'WP_070003394.1', 'WP_229374068.1', 'WP_000173897.1', 'WP_000173899.1', 'WP_000173881.1', 'WP_046462907.1', 'WP_303676225.1', 'WP_154284320.1', 'WP_262533282.1', 'WP_000173902.1', 'WP_262537809.1', 'W…
560	['WP_001006429.1', 'WP_001006428.1', 'WP_001006425.1', 'WP_252555318.1', 'WP_001006427.1', 'WP_072496743.1', 'WP_043044864.1', 'WP_312013744.1', 'WP_258412731.1', 'WP_258464622.1', 'WP_001006431.1', 'WP_045177919.1', 'WP_001006442.1', 'WP_046597246.1', 'WP_001006445.1', 'WP_162646616.1', 'WP_001006443.1', 'WP_101527091.1', 'WP_208689362.1', 'WP_001006438.1', 'WP_001006435.1', 'WP_042907860.1', 'W…
561	['WP_046597247.1', 'WP_230115133.1', 'WP_262533264.1', 'WP_230115135.1', 'WP_000472888.1', 'WP_262529276.1', 'WP_043044871.1', 'WP_115210739.1', 'WP_317528793.1']
562	['WP_046597248.1', 'WP_262533261.1']
563	['WP_046597249.1', 'WP_252570463.1', 'WP_224061730.1', 'WP_262533259.1']
564	['WP_115289885.1', 'WP_124780910.1', 'WP_070974389.1', 'WP_001807311.1', 'WP_001807477.1', 'WP_000291834.1', 'WP_258464623.1', 'WP_250723086.1', 'WP_162646615.1', 'WP_115206028.1', 'WP_000291833.1', 'WP_001813114.1', 'WP_031927397.1', 'WP_072497455.1', 'WP_258412732.1', 'WP_117197268.1', 'WP_046597335.1', 'WP_001814534.1', 'WP_072468647.1', 'WP_000291830.1', 'WP_117221063.1', 'WP_001824053.1', 'W…
565	['WP_047213064.1', 'WP_069631708.1', 'WP_281230048.1', 'WP_208892391.1', 'WP_072361367.1', 'WP_072433286.1', 'WP_072512763.1', 'WP_042907859.1', 'WP_050960230.1', 'WP_106884791.1', 'WP_047230776.1', 'WP_117220371.1', 'WP_078367698.1']
566	['WP_047230776.1', 'WP_050960230.1', 'WP_208892391.1', 'WP_072361367.1', 'WP_072512763.1', 'WP_072433286.1', 'WP_047213064.1', 'WP_069631708.1', 'WP_281230048.1', 'WP_042907859.1', 'WP_106884791.1', 'WP_117220371.1', 'WP_078367698.1']
567	['WP_001052508.1', 'WP_001052503.1', 'WP_086155539.1', 'WP_001052505.1', 'WP_001052509.1', 'WP_124374736.1', 'WP_117433732.1', 'WP_303676223.1', 'WP_020976823.1', 'WP_197805183.1', 'WP_001052510.1', 'WP_115390688.1', 'WP_115289053.1', 'WP_117197264.1', 'WP_229374060.1', 'WP_047335132.1', 'WP_217655724.1', 'WP_215389085.1', 'WP_014363371.1', 'WP_238841732.1', 'WP_223286898.1']
568	['WP_047555830.1']
569	['WP_000714374.1', 'WP_154284310.1', 'WP_000714373.1', 'WP_000410568.1', 'WP_000410567.1', 'WP_250723098.1', 'WP_250736216.1', 'WP_258409523.1', 'WP_258464618.1', 'WP_115390691.1', 'WP_000714383.1', 'WP_000714388.1', 'WP_000714382.1', 'WP_000410570.1', 'WP_048665170.1', 'WP_208715585.1', 'WP_072384834.1', 'WP_020976828.1', 'WP_262537819.1', 'WP_000714395.1', 'WP_065315784.1', 'WP_000410569.1', 'W…
570	['WP_049296521.1', 'WP_258412736.1', 'WP_084985146.1', 'WP_223065233.1', 'WP_078369042.1', 'WP_000728763.1', 'WP_078157557.1', 'WP_000728760.1', 'WP_000728755.1', 'WP_000728745.1', 'WP_000728736.1', 'WP_072426453.1', 'WP_117433734.1', 'WP_225805964.1', 'WP_162646612.1', 'WP_078148191.1', 'WP_258414415.1', 'WP_001835779.1', 'WP_050964216.1', 'WP_103187891.1', 'WP_086095098.1', 'WP_072496745.1', 'W…
571	['WP_001038103.1', 'WP_001038104.1', 'WP_123096949.1', 'WP_001038108.1', 'WP_001038106.1', 'WP_001038097.1', 'WP_262533279.1', 'WP_001038099.1', 'WP_001038111.1', 'WP_049307587.1', 'WP_072468462.1', 'WP_001038105.1', 'WP_001038110.1', 'WP_001038098.1', 'WP_317518664.1', 'WP_262542031.1', 'WP_043859502.1', 'WP_098817934.1', 'WP_001038026.1', 'WP_204997649.1', 'WP_258412733.1', 'WP_226452192.1', 'W…
572	['WP_000977801.1', 'WP_258464620.1', 'WP_070003903.1', 'WP_031588356.1', 'WP_262533268.1', 'WP_258412982.1', 'WP_000977800.1', 'WP_043859504.1', 'WP_000977790.1', 'WP_000977803.1', 'WP_000977781.1', 'WP_228584898.1', 'WP_050439885.1', 'WP_113588109.1', 'WP_154253469.1', 'WP_070008575.1', 'WP_000977777.1', 'WP_001815260.1', 'WP_031883420.1', 'WP_072497452.1', 'WP_072496741.1', 'WP_162646620.1', 'W…
573	['WP_001075807.1', 'WP_001075810.1', 'WP_001075809.1', 'WP_001075824.1', 'WP_001075817.1', 'WP_001075814.1', 'WP_001075805.1', 'WP_001075819.1', 'WP_020976836.1', 'WP_072496742.1', 'WP_229374065.1', 'WP_063644528.1', 'WP_049317353.1', 'WP_001075808.1', 'WP_258409527.1', 'WP_151359620.1', 'WP_006191470.1', 'WP_115390694.1', 'WP_070003906.1', 'WP_065315796.1', 'WP_072361361.1', 'WP_250736213.1', 'W…
574	['WP_258464620.1', 'WP_228584898.1', 'WP_070003903.1', 'WP_000649983.1', 'WP_258412982.1', 'WP_025174763.1', 'WP_289781435.1', 'WP_031838099.1', 'WP_050439885.1', 'WP_000977801.1', 'WP_113588109.1', 'WP_031588356.1', 'WP_031883420.1', 'WP_000977781.1', 'WP_043859504.1', 'WP_262533268.1', 'WP_070008575.1', 'WP_050439635.1', 'WP_154253469.1', 'WP_000826298.1', 'WP_025175008.1', 'WP_025173820.1', 'W…
575	['WP_000728761.1', 'WP_305730688.1', 'WP_049887430.1', 'WP_258416447.1', 'WP_262834960.1', 'WP_050441717.1', 'WP_076742587.1', 'WP_258464626.1', 'WP_043859501.1', 'WP_228584900.1', 'WP_267814231.1', 'WP_312013743.1', 'WP_228587422.1', 'WP_111679906.1', 'WP_086095098.1', 'WP_250723084.1', 'WP_072466651.1', 'WP_215783579.1', 'WP_258411443.1', 'WP_072496745.1', 'WP_148237045.1', 'WP_103204726.1', 'W…
576	['WP_258464620.1', 'WP_228584898.1', 'WP_070003903.1', 'WP_258412982.1', 'WP_000649983.1', 'WP_289781435.1', 'WP_025174763.1', 'WP_031838099.1', 'WP_050439885.1', 'WP_031883420.1', 'WP_000977781.1', 'WP_043859504.1', 'WP_113588109.1', 'WP_000977801.1', 'WP_031588356.1', 'WP_262533268.1', 'WP_070008575.1', 'WP_050439635.1', 'WP_154253469.1', 'WP_072497452.1', 'WP_072496741.1', 'WP_000977790.1', 'W…
577	['WP_000977801.1', 'WP_258464620.1', 'WP_070003903.1', 'WP_050439885.1', 'WP_031588356.1', 'WP_258412982.1', 'WP_262533268.1', 'WP_001815260.1', 'WP_000977800.1', 'WP_043859504.1', 'WP_228584898.1', 'WP_000977781.1', 'WP_000977803.1', 'WP_000977790.1', 'WP_154253469.1', 'WP_289781435.1', 'WP_113588109.1', 'WP_070008575.1', 'WP_000977777.1', 'WP_031883420.1', 'WP_072497452.1', 'WP_072496741.1', 'W…
578	['WP_262834960.1', 'WP_050441717.1', 'WP_000728761.1', 'WP_258416447.1', 'WP_043859501.1', 'WP_305730688.1', 'WP_076742587.1', 'WP_258464626.1', 'WP_049887430.1', 'WP_228584900.1', 'WP_111679906.1', 'WP_267814231.1', 'WP_312013743.1', 'WP_228587422.1', 'WP_250723084.1', 'WP_001835779.1', 'WP_103187891.1', 'WP_072496745.1', 'WP_262543065.1', 'WP_043856629.1', 'WP_103204726.1', 'WP_204997650.1', 'W…
579	['WP_050960230.1', 'WP_047230776.1', 'WP_208892391.1', 'WP_072361367.1', 'WP_072512763.1', 'WP_072433286.1', 'WP_047213064.1', 'WP_069631708.1', 'WP_281230048.1', 'WP_042907859.1', 'WP_106884791.1', 'WP_117220371.1', 'WP_078367698.1']
580	['WP_000728764.1', 'WP_078148191.1', 'WP_258414415.1', 'WP_072495517.1', 'WP_050964216.1', 'WP_123138694.1', 'WP_101527090.1', 'WP_000728763.1', 'WP_000728760.1', 'WP_084985146.1', 'WP_258412736.1', 'WP_000728745.1', 'WP_049296521.1', 'WP_078157557.1', 'WP_000728755.1', 'WP_117433734.1', 'WP_223065233.1', 'WP_078369042.1', 'WP_000728736.1', 'WP_072426453.1', 'WP_225805964.1', 'WP_162646612.1', 'W…
581	['WP_258414406.1', 'WP_000710565.1', 'WP_000710559.1', 'WP_258413996.1', 'WP_000710560.1', 'WP_000710562.1', 'WP_000710571.1', 'WP_111679903.1', 'WP_043044870.1', 'WP_000710564.1', 'WP_258464619.1', 'WP_258411438.1', 'WP_000710561.1', 'WP_000710576.1', 'WP_250723096.1', 'WP_020976829.1', 'WP_000710566.1', 'WP_252550737.1', 'WP_262533266.1', 'WP_102957306.1', 'WP_000710575.1', 'WP_000710555.1', 'W…
582	['WP_258464620.1', 'WP_228584898.1', 'WP_070003903.1', 'WP_258412982.1', 'WP_000649983.1', 'WP_053861235.1', 'WP_289781435.1', 'WP_025174763.1', 'WP_031838099.1', 'WP_031883420.1', 'WP_000977781.1', 'WP_043859504.1', 'WP_050439885.1', 'WP_113588109.1', 'WP_000977801.1', 'WP_031588356.1', 'WP_262533268.1', 'WP_070008575.1', 'WP_050439635.1', 'WP_154253469.1', 'WP_072497452.1', 'WP_072496741.1', 'W…
583	['WP_070003903.1', 'WP_078368533.1', 'WP_043859504.1', 'WP_042727733.1', 'WP_258464620.1', 'WP_000977800.1', 'WP_000977801.1', 'WP_000977781.1', 'WP_117220654.1', 'WP_154253469.1', 'WP_029693997.1', 'WP_262533268.1', 'WP_000977803.1', 'WP_000977790.1', 'WP_258414407.1', 'WP_000977805.1', 'WP_031588359.1', 'WP_031883420.1', 'WP_258412982.1', 'WP_031588356.1', 'WP_001815260.1', 'WP_115390693.1', 'W…
584	['WP_000136636.1', 'WP_000136629.1', 'WP_072496746.1', 'WP_154284407.1', 'WP_072468456.1', 'WP_000136628.1', 'WP_262520931.1', 'WP_262607791.1', 'WP_228584902.1', 'WP_117197263.1', 'WP_000136637.1', 'WP_000136638.1', 'WP_054193790.1', 'WP_045157550.1', 'WP_058008284.1', 'WP_006191473.1', 'WP_000136633.1', 'WP_000136627.1', 'WP_315977820.1', 'WP_000136643.1', 'WP_064136200.1', 'WP_262537805.1', 'W…
585	['WP_000816135.1', 'WP_031927403.1', 'WP_046462903.1', 'WP_104408599.1', 'WP_000816129.1', 'WP_000816127.1', 'WP_054193793.1', 'WP_000816136.1', 'WP_000816128.1', 'WP_065316432.1']
586	['WP_000714374.1', 'WP_154284310.1', 'WP_000714373.1', 'WP_000410568.1', 'WP_250723098.1', 'WP_000410567.1', 'WP_250736216.1', 'WP_258409523.1', 'WP_258464618.1', 'WP_000714383.1', 'WP_115390691.1', 'WP_000714388.1', 'WP_000714382.1', 'WP_000410570.1', 'WP_208715585.1', 'WP_048665170.1', 'WP_020976828.1', 'WP_072384834.1', 'WP_262537819.1', 'WP_065315784.1', 'WP_000714395.1', 'WP_000714381.1', 'W…
587	['WP_000136636.1', 'WP_000136629.1', 'WP_072496746.1', 'WP_154284407.1', 'WP_072468456.1', 'WP_000136628.1', 'WP_262520931.1', 'WP_262607791.1', 'WP_228584902.1', 'WP_117197263.1', 'WP_000136637.1', 'WP_000136638.1', 'WP_045157550.1', 'WP_058008284.1', 'WP_054193790.1', 'WP_006191473.1', 'WP_000136633.1', 'WP_000136627.1', 'WP_315977820.1', 'WP_000136643.1', 'WP_064136200.1', 'WP_262537805.1', 'W…
588	['WP_000924997.1', 'WP_070006111.1', 'WP_000924994.1', 'WP_000925000.1', 'WP_000925002.1', 'WP_000924995.1', 'WP_000925003.1', 'WP_217176329.1', 'WP_000924990.1', 'WP_312013742.1', 'WP_000924996.1', 'WP_115305001.1', 'WP_115390698.1', 'WP_000925005.1', 'WP_228587419.1', 'WP_000925004.1', 'WP_276210116.1', 'WP_000924999.1', 'WP_031811344.1', 'WP_000924993.1', 'WP_262542037.1', 'WP_262533285.1', 'W…
589	['WP_001045111.1', 'WP_001045117.1', 'WP_058008287.1', 'WP_262607792.1', 'WP_117197262.1', 'WP_115289059.1', 'WP_001045108.1', 'WP_023914472.1', 'WP_262533286.1', 'WP_001045110.1', 'WP_001045113.1', 'WP_001045124.1', 'WP_072468454.1', 'WP_303676226.1', 'WP_315977819.1', 'WP_077156107.1', 'WP_262537801.1']
590	['WP_000080559.1', 'WP_000080564.1', 'WP_000080557.1', 'WP_084985142.1', 'WP_103144384.1', 'WP_058102285.1', 'WP_042727731.1', 'WP_111679900.1', 'WP_000080554.1', 'WP_111187305.1', 'WP_000080560.1', 'WP_031588361.1', 'WP_258414405.1', 'WP_113588108.1', 'WP_258413995.1', 'WP_250723100.1', 'WP_031901573.1', 'WP_001072889.1', 'WP_155561373.1', 'WP_031844971.1', 'WP_208689364.1', 'WP_209205686.1', 'W…
591	['WP_111679897.1', 'WP_000130756.1', 'WP_115390686.1', 'WP_060552562.1', 'WP_104408601.1', 'WP_061393813.1', 'WP_115289052.1', 'WP_000130764.1', 'WP_069723997.1', 'WP_117207110.1', 'WP_258464616.1', 'WP_000130765.1', 'WP_229374059.1', 'WP_262537826.1']
592	['WP_000570808.1', 'WP_061389123.1', 'WP_000570806.1', 'WP_154284406.1', 'WP_000570804.1', 'WP_262607793.1', 'WP_020976838.1', 'WP_000570813.1', 'WP_224085645.1', 'WP_229374071.1', 'WP_111679908.1', 'WP_025380736.1', 'WP_070006110.1', 'WP_103204727.1', 'WP_262533287.1', 'WP_262537799.1', 'WP_000570810.1']
593	['WP_111679897.1', 'WP_000130756.1', 'WP_115390686.1', 'WP_061393813.1', 'WP_104408601.1', 'WP_060552562.1', 'WP_115289052.1', 'WP_000130764.1', 'WP_069723997.1', 'WP_117207110.1', 'WP_258464616.1', 'WP_000130765.1', 'WP_229374059.1', 'WP_262537826.1']
594	['WP_258464620.1', 'WP_000977801.1', 'WP_070003903.1', 'WP_258412982.1', 'WP_262533268.1', 'WP_031588356.1', 'WP_078368533.1', 'WP_043859504.1', 'WP_228584898.1', 'WP_000977800.1', 'WP_042727733.1', 'WP_000977781.1', 'WP_258414407.1', 'WP_154253469.1', 'WP_000977803.1', 'WP_000977790.1', 'WP_029693997.1', 'WP_070008575.1', 'WP_050439885.1', 'WP_117220654.1', 'WP_031883420.1', 'WP_113588109.1', 'W…
595	['WP_115289885.1', 'WP_124780910.1', 'WP_070974389.1', 'WP_001807311.1', 'WP_000291834.1', 'WP_001807477.1', 'WP_258464623.1', 'WP_162646615.1', 'WP_250723086.1', 'WP_115206028.1', 'WP_000291833.1', 'WP_001813114.1', 'WP_072497455.1', 'WP_031927397.1', 'WP_258412732.1', 'WP_117197268.1', 'WP_072468647.1', 'WP_001814534.1', 'WP_046597335.1', 'WP_000291830.1', 'WP_117221063.1', 'WP_001824053.1', 'W…
596	['WP_258411663.1', 'WP_000908952.1', 'WP_258409970.1', 'WP_000908954.1', 'WP_061822569.1', 'WP_134810760.1', 'WP_000908953.1', 'WP_000908956.1', 'WP_154284322.1', 'WP_000908958.1', 'WP_000908959.1', 'WP_072361356.1', 'WP_006191453.1', 'WP_312013753.1', 'WP_001789388.1', 'WP_001621787.1', 'WP_267815141.1', 'WP_000908960.1', 'WP_258416791.1', 'WP_225806088.1', 'WP_064133567.1', 'WP_000908951.1', 'W…
597	['WP_258464620.1', 'WP_000977801.1', 'WP_070003903.1', 'WP_262533268.1', 'WP_050439885.1', 'WP_031588356.1', 'WP_258412982.1', 'WP_043859504.1', 'WP_228584898.1', 'WP_042727733.1', 'WP_078368533.1', 'WP_000977781.1', 'WP_258414407.1', 'WP_001815260.1', 'WP_000977800.1', 'WP_154253469.1', 'WP_289781435.1', 'WP_000977803.1', 'WP_117220654.1', 'WP_000977790.1', 'WP_029693997.1', 'WP_000977777.1', 'W…
598	['WP_061838517.1', 'WP_001179390.1', 'WP_001179388.1', 'WP_258414416.1', 'WP_001179393.1', 'WP_031775135.1', 'WP_001179411.1', 'WP_001179407.1', 'WP_006191475.1', 'WP_154284405.1', 'WP_065316362.1', 'WP_020976840.1', 'WP_001181416.1', 'WP_001179389.1', 'WP_262537796.1', 'WP_262522473.1', 'WP_070003396.1', 'WP_115390700.1', 'WP_001179404.1', 'WP_197805174.1']
599	['WP_258414406.1', 'WP_000710565.1', 'WP_000710559.1', 'WP_258413996.1', 'WP_000710560.1', 'WP_000710562.1', 'WP_000710571.1', 'WP_111679903.1', 'WP_043044870.1', 'WP_258464619.1', 'WP_000710564.1', 'WP_258411438.1', 'WP_000710561.1', 'WP_250723096.1', 'WP_000710566.1', 'WP_020976829.1', 'WP_262533266.1', 'WP_252550737.1', 'WP_000710576.1', 'WP_102957306.1', 'WP_000710555.1', 'WP_063640052.1', 'W…
600	['WP_001075807.1', 'WP_001075810.1', 'WP_001075809.1', 'WP_001075817.1', 'WP_001075824.1', 'WP_001075814.1', 'WP_001075805.1', 'WP_001075819.1', 'WP_020976836.1', 'WP_063644528.1', 'WP_229374065.1', 'WP_001075808.1', 'WP_258409527.1', 'WP_151359620.1', 'WP_072496742.1', 'WP_049317353.1', 'WP_006191470.1', 'WP_115390694.1', 'WP_065315796.1', 'WP_072361361.1', 'WP_070003906.1', 'WP_250736213.1', 'W…
601	['WP_001033011.1', 'WP_001033012.1', 'WP_001033010.1', 'WP_031588363.1', 'WP_031867384.1', 'WP_001033018.1', 'WP_063646523.1', 'WP_070008573.1', 'WP_001033009.1', 'WP_001033008.1', 'WP_001033007.1']
602	['WP_258414406.1', 'WP_000710565.1', 'WP_000710559.1', 'WP_258413996.1', 'WP_000710560.1', 'WP_000710562.1', 'WP_000710571.1', 'WP_111679903.1', 'WP_000710564.1', 'WP_043044870.1', 'WP_258464619.1', 'WP_258411438.1', 'WP_000710561.1', 'WP_000710566.1', 'WP_250723096.1', 'WP_252550737.1', 'WP_020976829.1', 'WP_262533266.1', 'WP_000710576.1', 'WP_102957306.1', 'WP_000710555.1', 'WP_109183265.1', 'W…
603	['WP_001006429.1', 'WP_001006425.1', 'WP_001006428.1', 'WP_252555318.1', 'WP_001006427.1', 'WP_072496743.1', 'WP_043044864.1', 'WP_312013744.1', 'WP_258412731.1', 'WP_001006431.1', 'WP_001006442.1', 'WP_258464622.1', 'WP_045177919.1', 'WP_001006445.1', 'WP_001006443.1', 'WP_046597246.1', 'WP_162646616.1', 'WP_101527091.1', 'WP_064131776.1', 'WP_208689362.1', 'WP_001006435.1', 'WP_001006438.1', 'W…
604	['WP_258464620.1', 'WP_070003903.1', 'WP_289781435.1', 'WP_258412982.1', 'WP_228584898.1', 'WP_001656294.1', 'WP_053861235.1', 'WP_031918725.1', 'WP_025174763.1', 'WP_000649983.1', 'WP_078368533.1', 'WP_031883420.1', 'WP_000977781.1', 'WP_043859504.1', 'WP_064131777.1', 'WP_262533268.1', 'WP_031838099.1', 'WP_262537817.1', 'WP_070008575.1', 'WP_072496741.1', 'WP_029693997.1', 'WP_042727733.1', 'W…
605	['WP_000080559.1', 'WP_000080564.1', 'WP_000080557.1', 'WP_084985142.1', 'WP_111679900.1', 'WP_103144384.1', 'WP_042727731.1', 'WP_058102285.1', 'WP_000080554.1', 'WP_111187305.1', 'WP_000080560.1', 'WP_031588361.1', 'WP_258414405.1', 'WP_258413995.1', 'WP_113588108.1', 'WP_250723100.1', 'WP_031901573.1', 'WP_001072889.1', 'WP_155561373.1', 'WP_031844971.1', 'WP_208689364.1', 'WP_209205686.1', 'W…
606	['WP_258411663.1', 'WP_000908952.1', 'WP_258409970.1', 'WP_000908954.1', 'WP_134810760.1', 'WP_061822569.1', 'WP_000908953.1', 'WP_154284322.1', 'WP_000908956.1', 'WP_000908958.1', 'WP_000908959.1', 'WP_072361356.1', 'WP_001789388.1', 'WP_312013753.1', 'WP_006191453.1', 'WP_001621787.1', 'WP_267815141.1', 'WP_000908960.1', 'WP_258416791.1', 'WP_225806088.1', 'WP_064133567.1', 'WP_174840915.1', 'W…
607	['WP_064135735.1']
608	['WP_000136636.1', 'WP_000136629.1', 'WP_072496746.1', 'WP_000136628.1', 'WP_154284407.1', 'WP_262520931.1', 'WP_072468456.1', 'WP_228584902.1', 'WP_262607791.1', 'WP_117197263.1', 'WP_000136637.1', 'WP_000136638.1', 'WP_045157550.1', 'WP_054193790.1', 'WP_058008284.1', 'WP_006191473.1', 'WP_064136200.1', 'WP_000136627.1', 'WP_000136633.1', 'WP_315977820.1', 'WP_000136643.1', 'WP_262537805.1', 'W…
609	['WP_064138164.1', 'WP_223286853.1', 'WP_029163516.1']
610	['WP_001078456.1', 'WP_001078458.1', 'WP_020976839.1', 'WP_001078455.1', 'WP_252570449.1', 'WP_001078461.1', 'WP_070006109.1', 'WP_070003911.1', 'WP_258416449.1', 'WP_267814232.1', 'WP_064139230.1', 'WP_001078459.1', 'WP_262537797.1', 'WP_045157551.1', 'WP_006191474.1', 'WP_070958334.1', 'WP_084985148.1', 'WP_115390699.1']
611	['WP_258464620.1', 'WP_000977801.1', 'WP_070003903.1', 'WP_262533268.1', 'WP_050439885.1', 'WP_031588356.1', 'WP_258412982.1', 'WP_043859504.1', 'WP_001815260.1', 'WP_000977800.1', 'WP_000977781.1', 'WP_228584898.1', 'WP_154253469.1', 'WP_289781435.1', 'WP_000977803.1', 'WP_000977790.1', 'WP_031883420.1', 'WP_113588109.1', 'WP_070008575.1', 'WP_000977777.1', 'WP_064626850.1', 'WP_162911967.1', 'W…
612	['WP_000714374.1', 'WP_154284310.1', 'WP_000714373.1', 'WP_000410568.1', 'WP_250723098.1', 'WP_000410567.1', 'WP_250736216.1', 'WP_258464618.1', 'WP_258409523.1', 'WP_115390691.1', 'WP_000714388.1', 'WP_000714383.1', 'WP_000714382.1', 'WP_000410570.1', 'WP_208715585.1', 'WP_048665170.1', 'WP_020976828.1', 'WP_072384834.1', 'WP_065315784.1', 'WP_262537819.1', 'WP_000714395.1', 'WP_000410569.1', 'W…
613	['WP_001075807.1', 'WP_001075810.1', 'WP_001075809.1', 'WP_001075817.1', 'WP_001075824.1', 'WP_001075814.1', 'WP_001075805.1', 'WP_001075819.1', 'WP_020976836.1', 'WP_229374065.1', 'WP_063644528.1', 'WP_001075808.1', 'WP_258409527.1', 'WP_151359620.1', 'WP_072496742.1', 'WP_065315796.1', 'WP_049317353.1', 'WP_006191470.1', 'WP_115390694.1', 'WP_072361361.1', 'WP_070003906.1', 'WP_250736213.1', 'W…
614	['WP_061838517.1', 'WP_001179390.1', 'WP_001179388.1', 'WP_258414416.1', 'WP_001179393.1', 'WP_001179407.1', 'WP_031775135.1', 'WP_001179411.1', 'WP_065316362.1', 'WP_006191475.1', 'WP_154284405.1', 'WP_020976840.1', 'WP_001181416.1', 'WP_001179389.1', 'WP_262537796.1', 'WP_262522473.1', 'WP_070003396.1', 'WP_115390700.1', 'WP_001179404.1', 'WP_197805174.1']
615	['WP_000816135.1', 'WP_031927403.1', 'WP_000816129.1', 'WP_046462903.1', 'WP_104408599.1', 'WP_000816127.1', 'WP_000816136.1', 'WP_054193793.1', 'WP_065316432.1', 'WP_000816128.1']
616	['WP_069631708.1', 'WP_047213064.1', 'WP_281230048.1', 'WP_208892391.1', 'WP_072361367.1', 'WP_072433286.1', 'WP_072512763.1', 'WP_042907859.1', 'WP_050960230.1', 'WP_106884791.1', 'WP_047230776.1', 'WP_117220371.1', 'WP_078367698.1', 'WP_117225667.1']
617	['WP_000173891.1', 'WP_046597245.1', 'WP_069631709.1', 'WP_000173895.1', 'WP_000173890.1', 'WP_000173880.1', 'WP_000173894.1', 'WP_000173898.1', 'WP_000173896.1', 'WP_072468459.1', 'WP_000173893.1', 'WP_229374068.1', 'WP_070003394.1', 'WP_000173897.1', 'WP_000173899.1', 'WP_046462907.1', 'WP_000173881.1', 'WP_303676225.1', 'WP_154284320.1', 'WP_262533282.1', 'WP_000173902.1', 'WP_262537809.1', 'W…
618	['WP_069631710.1', 'WP_001075807.1', 'WP_001075810.1', 'WP_001075809.1', 'WP_001075817.1', 'WP_001075824.1', 'WP_001075814.1', 'WP_001075805.1', 'WP_001075819.1', 'WP_020976836.1', 'WP_229374065.1', 'WP_063644528.1', 'WP_001075808.1', 'WP_258409527.1', 'WP_151359620.1', 'WP_072496742.1', 'WP_049317353.1', 'WP_006191470.1', 'WP_115390694.1', 'WP_065315796.1', 'WP_072361361.1', 'WP_070003906.1', 'W…
619	['WP_000130756.1', 'WP_111679897.1', 'WP_115390686.1', 'WP_104408601.1', 'WP_115289052.1', 'WP_061393813.1', 'WP_060552562.1', 'WP_000130764.1', 'WP_069723997.1', 'WP_117207110.1', 'WP_258464616.1', 'WP_000130765.1', 'WP_229374059.1', 'WP_262537826.1']
620	['WP_000924997.1', 'WP_070006111.1', 'WP_000924994.1', 'WP_000925000.1', 'WP_000925002.1', 'WP_000924995.1', 'WP_000925003.1', 'WP_217176329.1', 'WP_000924990.1', 'WP_312013742.1', 'WP_000924996.1', 'WP_115305001.1', 'WP_115390698.1', 'WP_000925005.1', 'WP_228587419.1', 'WP_000925004.1', 'WP_276210116.1', 'WP_000924999.1', 'WP_031811344.1', 'WP_000924993.1', 'WP_262542037.1', 'WP_262533285.1', 'W…
621	['WP_000136636.1', 'WP_000136629.1', 'WP_072496746.1', 'WP_154284407.1', 'WP_072468456.1', 'WP_000136628.1', 'WP_262520931.1', 'WP_262607791.1', 'WP_228584902.1', 'WP_117197263.1', 'WP_000136637.1', 'WP_000136638.1', 'WP_045157550.1', 'WP_054193790.1', 'WP_058008284.1', 'WP_006191473.1', 'WP_000136633.1', 'WP_000136627.1', 'WP_315977820.1', 'WP_000136643.1', 'WP_064136200.1', 'WP_069989706.1', 'W…
622	['WP_000977801.1', 'WP_258464620.1', 'WP_070003903.1', 'WP_031588356.1', 'WP_258412982.1', 'WP_262533268.1', 'WP_228584898.1', 'WP_000977800.1', 'WP_043859504.1', 'WP_113588109.1', 'WP_000977781.1', 'WP_000977803.1', 'WP_000977790.1', 'WP_050439885.1', 'WP_154253469.1', 'WP_070008575.1', 'WP_000977777.1', 'WP_031883420.1', 'WP_001815260.1', 'WP_072497452.1', 'WP_072496741.1', 'WP_000977789.1', 'W…
623	['WP_070003392.1', 'WP_000427420.1']
624	['WP_000173891.1', 'WP_046597245.1', 'WP_000173895.1', 'WP_000173890.1', 'WP_069631709.1', 'WP_000173880.1', 'WP_000173894.1', 'WP_000173898.1', 'WP_000173896.1', 'WP_070003394.1', 'WP_072468459.1', 'WP_000173893.1', 'WP_229374068.1', 'WP_000173897.1', 'WP_000173899.1', 'WP_000173881.1', 'WP_046462907.1', 'WP_303676225.1', 'WP_154284320.1', 'WP_262533282.1', 'WP_000173902.1', 'WP_262537809.1', 'W…
625	['WP_061838517.1', 'WP_001179390.1', 'WP_001179388.1', 'WP_258414416.1', 'WP_001179393.1', 'WP_001179407.1', 'WP_031775135.1', 'WP_001179411.1', 'WP_006191475.1', 'WP_001181416.1', 'WP_154284405.1', 'WP_065316362.1', 'WP_020976840.1', 'WP_001179389.1', 'WP_262522473.1', 'WP_262537796.1', 'WP_070003396.1', 'WP_115390700.1', 'WP_001179404.1', 'WP_197805174.1']
626	['WP_000662031.1', 'WP_000662030.1', 'WP_031898689.1', 'WP_000662022.1', 'WP_000662035.1', 'WP_180991583.1', 'WP_000662036.1', 'WP_176427344.1', 'WP_000662023.1', 'WP_031927400.1', 'WP_000662025.1', 'WP_023914430.1', 'WP_250723105.1', 'WP_000662026.1', 'WP_070003874.1', 'WP_181876500.1', 'WP_252555297.1', 'WP_000662018.1']
627	['WP_258464620.1', 'WP_070003903.1', 'WP_000977801.1', 'WP_262533268.1', 'WP_258412982.1', 'WP_043859504.1', 'WP_031588356.1', 'WP_000977781.1', 'WP_228584898.1', 'WP_000977800.1', 'WP_154253469.1', 'WP_000977803.1', 'WP_000977790.1', 'WP_050439885.1', 'WP_000977777.1', 'WP_031883420.1', 'WP_070008575.1', 'WP_113588109.1', 'WP_072497452.1', 'WP_162911967.1', 'WP_086095096.1', 'WP_031588359.1', 'W…
628	['WP_001075807.1', 'WP_001075810.1', 'WP_001075809.1', 'WP_001075824.1', 'WP_001075817.1', 'WP_001075814.1', 'WP_001075805.1', 'WP_001075819.1', 'WP_020976836.1', 'WP_072496742.1', 'WP_229374065.1', 'WP_063644528.1', 'WP_001075808.1', 'WP_258409527.1', 'WP_151359620.1', 'WP_006191470.1', 'WP_049317353.1', 'WP_070003906.1', 'WP_072361361.1', 'WP_115390694.1', 'WP_065315796.1', 'WP_250736213.1', 'W…
629	['WP_001006429.1', 'WP_001006425.1', 'WP_001006428.1', 'WP_252555318.1', 'WP_001006427.1', 'WP_072496743.1', 'WP_043044864.1', 'WP_312013744.1', 'WP_258412731.1', 'WP_001006431.1', 'WP_001006442.1', 'WP_258464622.1', 'WP_045177919.1', 'WP_001006445.1', 'WP_001006443.1', 'WP_046597246.1', 'WP_101527091.1', 'WP_162646616.1', 'WP_208689362.1', 'WP_064131776.1', 'WP_001006435.1', 'WP_001006438.1', 'W…
630	['WP_001038103.1', 'WP_001038104.1', 'WP_123096949.1', 'WP_001038108.1', 'WP_001038097.1', 'WP_001038106.1', 'WP_262533279.1', 'WP_001038099.1', 'WP_001038111.1', 'WP_072468462.1', 'WP_001038105.1', 'WP_049307587.1', 'WP_001038098.1', 'WP_001038110.1', 'WP_317518664.1', 'WP_262542031.1', 'WP_098817934.1', 'WP_043859502.1', 'WP_001038026.1', 'WP_204997649.1', 'WP_070003908.1', 'WP_258412733.1', 'W…
631	['WP_000036329.1', 'WP_000036327.1', 'WP_179340285.1', 'WP_154284319.1', 'WP_000036332.1', 'WP_000036330.1', 'WP_000036324.1', 'WP_115289056.1', 'WP_000036331.1', 'WP_162646613.1', 'WP_006191471.1', 'WP_258414414.1', 'WP_258464625.1', 'WP_252555321.1', 'WP_261287600.1', 'WP_072496744.1', 'WP_258412735.1', 'WP_000036328.1', 'WP_000036335.1', 'WP_113589695.1', 'WP_070003909.1', 'WP_262537811.1', 'W…
632	['WP_001078456.1', 'WP_001078458.1', 'WP_020976839.1', 'WP_001078455.1', 'WP_252570449.1', 'WP_070003911.1', 'WP_001078461.1', 'WP_070006109.1', 'WP_258416449.1', 'WP_267814232.1', 'WP_064139230.1', 'WP_001078459.1', 'WP_262537797.1', 'WP_045157551.1', 'WP_006191474.1', 'WP_070958334.1', 'WP_084985148.1', 'WP_115390699.1']
633	['WP_115289885.1', 'WP_124780910.1', 'WP_070974389.1', 'WP_001807311.1', 'WP_000291834.1', 'WP_001807477.1', 'WP_258464623.1', 'WP_250723086.1', 'WP_162646615.1', 'WP_115206028.1', 'WP_000291833.1', 'WP_001813114.1', 'WP_031927397.1', 'WP_072497455.1', 'WP_258412732.1', 'WP_117197268.1', 'WP_072468647.1', 'WP_001814534.1', 'WP_046597335.1', 'WP_000291830.1', 'WP_117221063.1', 'WP_001824053.1', 'W…
634	['WP_001078456.1', 'WP_001078458.1', 'WP_020976839.1', 'WP_252570449.1', 'WP_001078455.1', 'WP_070006109.1', 'WP_001078461.1', 'WP_070003911.1', 'WP_258416449.1', 'WP_267814232.1', 'WP_064139230.1', 'WP_001078459.1', 'WP_262537797.1', 'WP_045157551.1', 'WP_006191474.1', 'WP_070958334.1', 'WP_084985148.1', 'WP_115390699.1']
635	['WP_000570808.1', 'WP_000570806.1', 'WP_154284406.1', 'WP_000570804.1', 'WP_262607793.1', 'WP_020976838.1', 'WP_000570813.1', 'WP_224085645.1', 'WP_061389123.1', 'WP_229374071.1', 'WP_111679908.1', 'WP_070006110.1', 'WP_025380736.1', 'WP_103204727.1', 'WP_262533287.1', 'WP_262537799.1', 'WP_000570810.1']
636	['WP_000924997.1', 'WP_070006111.1', 'WP_000924994.1', 'WP_000925000.1', 'WP_000925002.1', 'WP_000924995.1', 'WP_000925003.1', 'WP_217176329.1', 'WP_000924990.1', 'WP_312013742.1', 'WP_000924996.1', 'WP_115305001.1', 'WP_115390698.1', 'WP_000925005.1', 'WP_228587419.1', 'WP_000925004.1', 'WP_276210116.1', 'WP_000924999.1', 'WP_031811344.1', 'WP_000924993.1', 'WP_262542037.1', 'WP_262533285.1', 'W…
637	['WP_001006429.1', 'WP_001006428.1', 'WP_001006425.1', 'WP_252555318.1', 'WP_001006427.1', 'WP_072496743.1', 'WP_043044864.1', 'WP_312013744.1', 'WP_258412731.1', 'WP_045177919.1', 'WP_258464622.1', 'WP_001006431.1', 'WP_001006442.1', 'WP_001006445.1', 'WP_001006443.1', 'WP_101527091.1', 'WP_046597246.1', 'WP_162646616.1', 'WP_208689362.1', 'WP_001006435.1', 'WP_001006438.1', 'WP_064131776.1', 'W…
638	['WP_001033011.1', 'WP_001033012.1', 'WP_001033010.1', 'WP_031588363.1', 'WP_031867384.1', 'WP_070008573.1', 'WP_001033018.1', 'WP_001033009.1', 'WP_001033008.1', 'WP_063646523.1', 'WP_001033007.1']
639	['WP_258464620.1', 'WP_000977801.1', 'WP_070003903.1', 'WP_258412982.1', 'WP_262533268.1', 'WP_031588356.1', 'WP_043859504.1', 'WP_228584898.1', 'WP_000977781.1', 'WP_000977800.1', 'WP_154253469.1', 'WP_070008575.1', 'WP_031883420.1', 'WP_000977803.1', 'WP_000977790.1', 'WP_050439885.1', 'WP_072497452.1', 'WP_113588109.1', 'WP_000977777.1', 'WP_072496741.1', 'WP_162911967.1', 'WP_086095096.1', 'W…
640	['WP_258409522.1', 'WP_072491075.1', 'WP_000389762.1', 'WP_000389774.1', 'WP_031875170.1', 'WP_000389763.1', 'WP_000389773.1', 'WP_070059096.1', 'WP_258413993.1', 'WP_000389759.1', 'WP_154284307.1', 'WP_250755235.1', 'WP_258411434.1', 'WP_000398680.1', 'WP_234746505.1', 'WP_000389769.1', 'WP_046462904.1', 'WP_076742628.1', 'WP_115390685.1', 'WP_000398679.1', 'WP_317528792.1']
641	['WP_001078456.1', 'WP_001078458.1', 'WP_020976839.1', 'WP_001078455.1', 'WP_252570449.1', 'WP_001078461.1', 'WP_070006109.1', 'WP_070003911.1', 'WP_258416449.1', 'WP_267814232.1', 'WP_064139230.1', 'WP_001078459.1', 'WP_262537797.1', 'WP_045157551.1', 'WP_070958334.1', 'WP_006191474.1', 'WP_084985148.1', 'WP_115390699.1']
642	['WP_115289885.1', 'WP_124780910.1', 'WP_070974389.1', 'WP_001807311.1', 'WP_000291834.1', 'WP_001807477.1', 'WP_258464623.1', 'WP_250723086.1', 'WP_162646615.1', 'WP_115206028.1', 'WP_000291833.1', 'WP_001813114.1', 'WP_031927397.1', 'WP_072497455.1', 'WP_258412732.1', 'WP_117197268.1', 'WP_072468647.1', 'WP_001814534.1', 'WP_046597335.1', 'WP_000291830.1', 'WP_117221063.1', 'WP_001824053.1', 'W…
643	['WP_070003903.1', 'WP_078368533.1', 'WP_117220654.1', 'WP_070976754.1', 'WP_000977790.1', 'WP_029693997.1', 'WP_258464620.1', 'WP_043859504.1', 'WP_262533268.1', 'WP_042727733.1', 'WP_258414407.1', 'WP_000977781.1', 'WP_000977801.1', 'WP_000977800.1', 'WP_031588359.1', 'WP_154253469.1', 'WP_228584898.1', 'WP_258412982.1', 'WP_031883420.1', 'WP_154284312.1', 'WP_000977803.1', 'WP_115390693.1', 'W…
644	['WP_000977801.1', 'WP_258464620.1', 'WP_070003903.1', 'WP_031588356.1', 'WP_262533268.1', 'WP_258412982.1', 'WP_000977800.1', 'WP_000977790.1', 'WP_043859504.1', 'WP_000977803.1', 'WP_228584898.1', 'WP_000977781.1', 'WP_050439885.1', 'WP_113588109.1', 'WP_154253469.1', 'WP_070008575.1', 'WP_001815260.1', 'WP_000977777.1', 'WP_031883420.1', 'WP_000597207.1', 'WP_162646620.1', 'WP_072497452.1', 'W…
645	['WP_001800966.1', 'WP_001791319.1', 'WP_072353806.1', 'WP_141062658.1', 'WP_111015041.1', 'WP_078064639.1', 'WP_258414652.1', 'WP_001791835.1', 'WP_078103977.1', 'WP_078134280.1', 'WP_072468648.1', 'WP_078062691.1', 'WP_078065018.1', 'WP_262534556.1', 'WP_001792226.1', 'WP_155559881.1', 'WP_078370353.1', 'WP_117220586.1', 'WP_115391175.1', 'WP_103144387.1', 'WP_078368760.1']
646	['WP_000170485.1', 'WP_258410319.1', 'WP_162646614.1', 'WP_072357614.1', 'WP_078103972.1', 'WP_115206029.1', 'WP_124780914.1', 'WP_000170481.1', 'WP_000170484.1', 'WP_000170486.1', 'WP_258409529.1', 'WP_000170488.1', 'WP_000170482.1', 'WP_104408602.1', 'WP_262533281.1', 'WP_115289055.1', 'WP_072468461.1', 'WP_078370540.1', 'WP_258414762.1', 'WP_001151816.1', 'WP_000170483.1', 'WP_001151814.1', 'W…
647	['WP_072361353.1', 'WP_000179898.1', 'WP_000201641.1', 'WP_000201642.1', 'WP_000179901.1', 'WP_124374734.1', 'WP_000179906.1', 'WP_072468468.1', 'WP_258413994.1', 'WP_000179903.1', 'WP_046462905.1', 'WP_000179899.1', 'WP_258411435.1', 'WP_000179888.1', 'WP_104408600.1', 'WP_000179893.1', 'WP_258414404.1', 'WP_000201646.1', 'WP_258412981.1', 'WP_000179889.1', 'WP_250723103.1', 'WP_000179900.1', 'W…
648	['WP_258411663.1', 'WP_000908952.1', 'WP_258409970.1', 'WP_134810760.1', 'WP_000908954.1', 'WP_061822569.1', 'WP_000908953.1', 'WP_000908956.1', 'WP_154284322.1', 'WP_000908958.1', 'WP_000908959.1', 'WP_072361356.1', 'WP_001789388.1', 'WP_006191453.1', 'WP_312013753.1', 'WP_001621787.1', 'WP_267815141.1', 'WP_000908960.1', 'WP_258416791.1', 'WP_225806088.1', 'WP_064133567.1', 'WP_000908951.1', 'W…
649	['WP_258464620.1', 'WP_000977801.1', 'WP_070003903.1', 'WP_258412982.1', 'WP_262533268.1', 'WP_031588356.1', 'WP_043859504.1', 'WP_228584898.1', 'WP_000977781.1', 'WP_000977800.1', 'WP_154253469.1', 'WP_070008575.1', 'WP_031883420.1', 'WP_000977803.1', 'WP_000977790.1', 'WP_050439885.1', 'WP_072497452.1', 'WP_113588109.1', 'WP_072496741.1', 'WP_000977777.1', 'WP_072361358.1', 'WP_162911967.1', 'W…
650	['WP_001075807.1', 'WP_001075810.1', 'WP_001075809.1', 'WP_001075824.1', 'WP_001075817.1', 'WP_001075814.1', 'WP_001075805.1', 'WP_001075819.1', 'WP_020976836.1', 'WP_229374065.1', 'WP_063644528.1', 'WP_072496742.1', 'WP_001075808.1', 'WP_258409527.1', 'WP_151359620.1', 'WP_006191470.1', 'WP_049317353.1', 'WP_072361361.1', 'WP_115390694.1', 'WP_065315796.1', 'WP_070003906.1', 'WP_250736213.1', 'W…
651	['WP_115289885.1', 'WP_124780910.1', 'WP_070974389.1', 'WP_001807311.1', 'WP_000291834.1', 'WP_001807477.1', 'WP_258464623.1', 'WP_250723086.1', 'WP_162646615.1', 'WP_115206028.1', 'WP_000291833.1', 'WP_001813114.1', 'WP_031927397.1', 'WP_072497455.1', 'WP_258412732.1', 'WP_117197268.1', 'WP_072468647.1', 'WP_001814534.1', 'WP_046597335.1', 'WP_000291830.1', 'WP_117221063.1', 'WP_001670226.1', 'W…
652	['WP_208892391.1', 'WP_072361367.1', 'WP_072512763.1', 'WP_047230776.1', 'WP_050960230.1', 'WP_047213064.1', 'WP_069631708.1', 'WP_281230048.1', 'WP_072433286.1', 'WP_042907859.1', 'WP_106884791.1', 'WP_078367698.1', 'WP_117220371.1']
653	['WP_000924997.1', 'WP_070006111.1', 'WP_000924994.1', 'WP_000925000.1', 'WP_000925002.1', 'WP_000924995.1', 'WP_000925003.1', 'WP_217176329.1', 'WP_000924990.1', 'WP_312013742.1', 'WP_000924996.1', 'WP_115305001.1', 'WP_115390698.1', 'WP_000925005.1', 'WP_228587419.1', 'WP_000925004.1', 'WP_031811344.1', 'WP_276210116.1', 'WP_000924993.1', 'WP_000924999.1', 'WP_262542037.1', 'WP_262533285.1', 'W…
654	['WP_258464620.1', 'WP_070003903.1', 'WP_000977801.1', 'WP_258412982.1', 'WP_262533268.1', 'WP_031588356.1', 'WP_043859504.1', 'WP_000977781.1', 'WP_228584898.1', 'WP_000977800.1', 'WP_154253469.1', 'WP_000977803.1', 'WP_000977790.1', 'WP_000977777.1', 'WP_070008575.1', 'WP_050439885.1', 'WP_113588109.1', 'WP_031883420.1', 'WP_258414407.1', 'WP_072497452.1', 'WP_031588359.1', 'WP_072496741.1', 'W…
655	['WP_000714374.1', 'WP_000714373.1', 'WP_154284310.1', 'WP_000410568.1', 'WP_000410567.1', 'WP_250723098.1', 'WP_250736216.1', 'WP_258464618.1', 'WP_258409523.1', 'WP_115390691.1', 'WP_000714383.1', 'WP_000714388.1', 'WP_000714382.1', 'WP_000410570.1', 'WP_208715585.1', 'WP_072384834.1', 'WP_048665170.1', 'WP_020976828.1', 'WP_262537819.1', 'WP_065315784.1', 'WP_000714395.1', 'WP_000410569.1', 'W…
656	['WP_000728763.1', 'WP_084985146.1', 'WP_258412736.1', 'WP_078157557.1', 'WP_000728760.1', 'WP_000728755.1', 'WP_049296521.1', 'WP_078369042.1', 'WP_000728745.1', 'WP_072426453.1', 'WP_000728736.1', 'WP_117433734.1', 'WP_223065233.1', 'WP_225805964.1', 'WP_162646612.1', 'WP_258414415.1', 'WP_078148191.1', 'WP_000728764.1', 'WP_072495517.1', 'WP_001835779.1', 'WP_103187891.1', 'WP_072466651.1', 'W…
657	['WP_072433286.1', 'WP_050960230.1', 'WP_047230776.1', 'WP_047213064.1', 'WP_069631708.1', 'WP_281230048.1', 'WP_208892391.1', 'WP_072361367.1', 'WP_072512763.1', 'WP_042907859.1', 'WP_106884791.1']
658	['WP_072433528.1']
659	['WP_072466651.1', 'WP_086095098.1', 'WP_001835779.1', 'WP_103187891.1', 'WP_262543065.1', 'WP_043856629.1', 'WP_072496745.1', 'WP_258411443.1', 'WP_215783579.1', 'WP_103204726.1', 'WP_258412736.1', 'WP_000728763.1', 'WP_084985146.1', 'WP_000728755.1', 'WP_000728760.1', 'WP_000728745.1', 'WP_078157557.1', 'WP_223065233.1', 'WP_117433734.1', 'WP_049296521.1', 'WP_078369042.1', 'WP_072426453.1', 'W…
660	['WP_001045111.1', 'WP_001045117.1', 'WP_262607792.1', 'WP_117197262.1', 'WP_072468454.1', 'WP_001045108.1', 'WP_058008287.1', 'WP_115289059.1', 'WP_023914472.1', 'WP_262533286.1', 'WP_001045110.1', 'WP_001045113.1', 'WP_001045124.1', 'WP_303676226.1', 'WP_315977819.1', 'WP_077156107.1', 'WP_262537801.1']
661	['WP_000136636.1', 'WP_000136629.1', 'WP_072496746.1', 'WP_072468456.1', 'WP_154284407.1', 'WP_000136628.1', 'WP_262520931.1', 'WP_262607791.1', 'WP_228584902.1', 'WP_117197263.1', 'WP_000136637.1', 'WP_000136638.1', 'WP_045157550.1', 'WP_054193790.1', 'WP_058008284.1', 'WP_006191473.1', 'WP_000136633.1', 'WP_000136627.1', 'WP_000136643.1', 'WP_315977820.1', 'WP_064136200.1', 'WP_262537805.1', 'W…
662	['WP_000876756.1', 'WP_000876751.1', 'WP_000876757.1', 'WP_258409530.1', 'WP_101527089.1', 'WP_025786420.1', 'WP_000876752.1', 'WP_111761745.1', 'WP_000876748.1', 'WP_031837964.1', 'WP_072468457.1', 'WP_000876755.1', 'WP_111679907.1', 'WP_276210117.1', 'WP_115210746.1', 'WP_000876750.1', 'WP_252570451.1', 'WP_124780920.1', 'WP_262537807.1', 'WP_123138693.1']
663	['WP_000173891.1', 'WP_046597245.1', 'WP_000173895.1', 'WP_000173890.1', 'WP_069631709.1', 'WP_000173880.1', 'WP_000173894.1', 'WP_072468459.1', 'WP_000173898.1', 'WP_000173896.1', 'WP_000173893.1', 'WP_229374068.1', 'WP_070003394.1', 'WP_000173897.1', 'WP_000173899.1', 'WP_046462907.1', 'WP_000173881.1', 'WP_303676225.1', 'WP_154284320.1', 'WP_262533282.1', 'WP_000173902.1', 'WP_262537809.1', 'W…
664	['WP_000036329.1', 'WP_000036327.1', 'WP_179340285.1', 'WP_154284319.1', 'WP_000036324.1', 'WP_000036330.1', 'WP_000036332.1', 'WP_115289056.1', 'WP_000036331.1', 'WP_006191471.1', 'WP_162646613.1', 'WP_258414414.1', 'WP_258464625.1', 'WP_252555321.1', 'WP_261287600.1', 'WP_072496744.1', 'WP_258412735.1', 'WP_000036328.1', 'WP_000036335.1', 'WP_072468460.1', 'WP_113589695.1', 'WP_262537811.1', 'W…
665	['WP_000170485.1', 'WP_258410319.1', 'WP_162646614.1', 'WP_072357614.1', 'WP_078103972.1', 'WP_115206029.1', 'WP_124780914.1', 'WP_000170481.1', 'WP_000170484.1', 'WP_000170486.1', 'WP_258409529.1', 'WP_000170488.1', 'WP_000170482.1', 'WP_104408602.1', 'WP_262533281.1', 'WP_072468461.1', 'WP_115289055.1', 'WP_078370540.1', 'WP_258414762.1', 'WP_001151816.1', 'WP_001151814.1', 'WP_000170483.1', 'W…
666	['WP_001038103.1', 'WP_001038104.1', 'WP_123096949.1', 'WP_001038108.1', 'WP_001038106.1', 'WP_001038097.1', 'WP_262533279.1', 'WP_001038099.1', 'WP_001038111.1', 'WP_072468462.1', 'WP_001038105.1', 'WP_049307587.1', 'WP_001038110.1', 'WP_001038098.1', 'WP_317518664.1', 'WP_262542031.1', 'WP_043859502.1', 'WP_098817934.1', 'WP_001038026.1', 'WP_204997649.1', 'WP_258412733.1', 'WP_226452192.1', 'W…
667	['WP_072468464.1', 'WP_000161984.1', 'WP_001029555.1', 'WP_006191463.1', 'WP_258411440.1', 'WP_001029554.1', 'WP_162646618.1', 'WP_262533270.1', 'WP_000161981.1', 'WP_000066174.1']
668	['WP_072361353.1', 'WP_000179898.1', 'WP_000201641.1', 'WP_000201642.1', 'WP_124374734.1', 'WP_000179901.1', 'WP_072468468.1', 'WP_000179906.1', 'WP_258413994.1', 'WP_000179903.1', 'WP_046462905.1', 'WP_000179899.1', 'WP_000179888.1', 'WP_258411435.1', 'WP_104408600.1', 'WP_000179893.1', 'WP_258414404.1', 'WP_000201646.1', 'WP_000179889.1', 'WP_258412981.1', 'WP_250723103.1', 'WP_000179900.1', 'W…
669	['WP_115289885.1', 'WP_124780910.1', 'WP_070974389.1', 'WP_001807311.1', 'WP_000291834.1', 'WP_001807477.1', 'WP_258464623.1', 'WP_250723086.1', 'WP_162646615.1', 'WP_115206028.1', 'WP_000291833.1', 'WP_001813114.1', 'WP_031927397.1', 'WP_072497455.1', 'WP_258412732.1', 'WP_072468647.1', 'WP_117197268.1', 'WP_001814534.1', 'WP_046597335.1', 'WP_000291830.1', 'WP_117221063.1', 'WP_001824053.1', 'W…
670	['WP_001791319.1', 'WP_001800966.1', 'WP_141062658.1', 'WP_072353806.1', 'WP_111015041.1', 'WP_078064639.1', 'WP_001791835.1', 'WP_078103977.1', 'WP_072468648.1', 'WP_078134280.1', 'WP_258414652.1', 'WP_078062691.1', 'WP_078065018.1', 'WP_262534556.1', 'WP_155559881.1', 'WP_001792226.1', 'WP_078370353.1', 'WP_115391175.1', 'WP_117220586.1', 'WP_103144387.1', 'WP_078368760.1']
671	['WP_258409522.1', 'WP_072491075.1', 'WP_000389762.1', 'WP_031875170.1', 'WP_000389774.1', 'WP_000389763.1', 'WP_000389773.1', 'WP_000389759.1', 'WP_154284307.1', 'WP_258413993.1', 'WP_070059096.1', 'WP_250755235.1', 'WP_258411434.1', 'WP_000398680.1', 'WP_234746505.1', 'WP_000389769.1', 'WP_046462904.1', 'WP_076742628.1', 'WP_115390685.1', 'WP_000398679.1', 'WP_317528792.1']
672	['WP_000728764.1', 'WP_078148191.1', 'WP_072495517.1', 'WP_258414415.1', 'WP_050964216.1', 'WP_123138694.1', 'WP_101527090.1', 'WP_000728763.1', 'WP_000728760.1', 'WP_049296521.1', 'WP_258412736.1', 'WP_084985146.1', 'WP_000728745.1', 'WP_078157557.1', 'WP_000728755.1', 'WP_223065233.1', 'WP_078369042.1', 'WP_117433734.1', 'WP_000728736.1', 'WP_072426453.1', 'WP_225805964.1', 'WP_162646612.1', 'W…
673	['WP_078064877.1', 'WP_001793250.1', 'WP_072496738.1', 'WP_111157591.1', 'WP_111761726.1', 'WP_001010294.1', 'WP_115390690.1']
674	['WP_000080559.1', 'WP_000080564.1', 'WP_111679900.1', 'WP_000080557.1', 'WP_111187305.1', 'WP_084985142.1', 'WP_103144384.1', 'WP_042727731.1', 'WP_058102285.1', 'WP_000080554.1', 'WP_000080560.1', 'WP_031588361.1', 'WP_258414405.1', 'WP_250723100.1', 'WP_258413995.1', 'WP_113588108.1', 'WP_031901573.1', 'WP_001072889.1', 'WP_155561373.1', 'WP_031844971.1', 'WP_208689364.1', 'WP_113589553.1', 'W…
675	['WP_072496740.1']
676	['WP_258464620.1', 'WP_000977801.1', 'WP_070003903.1', 'WP_258412982.1', 'WP_262533268.1', 'WP_031588356.1', 'WP_043859504.1', 'WP_228584898.1', 'WP_000977781.1', 'WP_000977800.1', 'WP_154253469.1', 'WP_070008575.1', 'WP_031883420.1', 'WP_000977803.1', 'WP_000977790.1', 'WP_050439885.1', 'WP_072497452.1', 'WP_113588109.1', 'WP_072496741.1', 'WP_000977777.1', 'WP_072361358.1', 'WP_162911967.1', 'W…
677	['WP_001075807.1', 'WP_001075810.1', 'WP_001075809.1', 'WP_001075824.1', 'WP_001075817.1', 'WP_001075814.1', 'WP_001075805.1', 'WP_001075819.1', 'WP_072496742.1', 'WP_020976836.1', 'WP_229374065.1', 'WP_063644528.1', 'WP_001075808.1', 'WP_258409527.1', 'WP_151359620.1', 'WP_006191470.1', 'WP_049317353.1', 'WP_070003906.1', 'WP_072361361.1', 'WP_115390694.1', 'WP_065315796.1', 'WP_250736213.1', 'W…
678	['WP_001006429.1', 'WP_001006428.1', 'WP_001006425.1', 'WP_252555318.1', 'WP_001006427.1', 'WP_072496743.1', 'WP_043044864.1', 'WP_312013744.1', 'WP_258412731.1', 'WP_258464622.1', 'WP_045177919.1', 'WP_001006431.1', 'WP_001006442.1', 'WP_001006445.1', 'WP_046597246.1', 'WP_001006443.1', 'WP_162646616.1', 'WP_101527091.1', 'WP_208689362.1', 'WP_001006435.1', 'WP_001006438.1', 'WP_042907860.1', 'W…
679	['WP_000036329.1', 'WP_000036327.1', 'WP_179340285.1', 'WP_000036330.1', 'WP_154284319.1', 'WP_000036331.1', 'WP_000036324.1', 'WP_000036332.1', 'WP_115289056.1', 'WP_258414414.1', 'WP_006191471.1', 'WP_162646613.1', 'WP_258464625.1', 'WP_252555321.1', 'WP_072496744.1', 'WP_261287600.1', 'WP_258412735.1', 'WP_000036328.1', 'WP_000036335.1', 'WP_113589695.1', 'WP_262537811.1', 'WP_072468460.1', 'W…
680	['WP_001835779.1', 'WP_103187891.1', 'WP_072496745.1', 'WP_262543065.1', 'WP_043856629.1', 'WP_072466651.1', 'WP_086095098.1', 'WP_215783579.1', 'WP_258411443.1', 'WP_103204726.1', 'WP_049296521.1', 'WP_223065233.1', 'WP_258412736.1', 'WP_000728736.1', 'WP_078369042.1', 'WP_000728763.1', 'WP_000728760.1', 'WP_000728745.1', 'WP_072426453.1', 'WP_000728755.1', 'WP_262834960.1', 'WP_000728761.1', 'W…
681	['WP_000136636.1', 'WP_000136629.1', 'WP_072496746.1', 'WP_154284407.1', 'WP_072468456.1', 'WP_000136628.1', 'WP_262520931.1', 'WP_262607791.1', 'WP_228584902.1', 'WP_117197263.1', 'WP_000136637.1', 'WP_000136638.1', 'WP_045157550.1', 'WP_054193790.1', 'WP_058008284.1', 'WP_006191473.1', 'WP_000136633.1', 'WP_000136627.1', 'WP_000136643.1', 'WP_315977820.1', 'WP_064136200.1', 'WP_262537805.1', 'W…
682	['WP_258464620.1', 'WP_000977801.1', 'WP_262533268.1', 'WP_070003903.1', 'WP_258412982.1', 'WP_050439885.1', 'WP_031588356.1', 'WP_228584898.1', 'WP_043859504.1', 'WP_001815260.1', 'WP_000977800.1', 'WP_000977781.1', 'WP_000977790.1', 'WP_070008575.1', 'WP_154253469.1', 'WP_031883420.1', 'WP_000977803.1', 'WP_072497452.1', 'WP_025173820.1', 'WP_289781435.1', 'WP_064626850.1', 'WP_162911967.1', 'W…
683	['WP_001075807.1', 'WP_001075810.1', 'WP_001075809.1', 'WP_001075817.1', 'WP_001075824.1', 'WP_001075814.1', 'WP_001075805.1', 'WP_020976836.1', 'WP_001075819.1', 'WP_229374065.1', 'WP_063644528.1', 'WP_001075808.1', 'WP_258409527.1', 'WP_151359620.1', 'WP_072496742.1', 'WP_049317353.1', 'WP_006191470.1', 'WP_115390694.1', 'WP_065315796.1', 'WP_072361361.1', 'WP_070003906.1', 'WP_250736213.1', 'W…
684	['WP_001006429.1', 'WP_001006425.1', 'WP_001006428.1', 'WP_001006427.1', 'WP_072496743.1', 'WP_043044864.1', 'WP_312013744.1', 'WP_258412731.1', 'WP_258464622.1', 'WP_001006431.1', 'WP_001006442.1', 'WP_045177919.1', 'WP_252555318.1', 'WP_001006445.1', 'WP_046597246.1', 'WP_001006443.1', 'WP_162646616.1', 'WP_101527091.1', 'WP_208689362.1', 'WP_001006435.1', 'WP_064131776.1', 'WP_001006438.1', 'W…
685	['WP_000173891.1', 'WP_000173895.1', 'WP_046597245.1', 'WP_000173890.1', 'WP_069631709.1', 'WP_000173894.1', 'WP_000173880.1', 'WP_000173898.1', 'WP_000173896.1', 'WP_072468459.1', 'WP_000173893.1', 'WP_000173899.1', 'WP_070003394.1', 'WP_229374068.1', 'WP_154284320.1', 'WP_000173897.1', 'WP_000173881.1', 'WP_046462907.1', 'WP_303676225.1', 'WP_262533282.1', 'WP_000173902.1', 'WP_000173904.1', 'W…
686	['WP_258464620.1', 'WP_000977801.1', 'WP_070003903.1', 'WP_258412982.1', 'WP_262533268.1', 'WP_031588356.1', 'WP_043859504.1', 'WP_228584898.1', 'WP_000977781.1', 'WP_000977800.1', 'WP_154253469.1', 'WP_070008575.1', 'WP_000977803.1', 'WP_031883420.1', 'WP_000977790.1', 'WP_050439885.1', 'WP_072497452.1', 'WP_113588109.1', 'WP_000977777.1', 'WP_072496741.1', 'WP_162911967.1', 'WP_086095096.1', 'W…
687	['WP_000977801.1', 'WP_258464620.1', 'WP_070003903.1', 'WP_031588356.1', 'WP_262533268.1', 'WP_258412982.1', 'WP_000977800.1', 'WP_043859504.1', 'WP_000977790.1', 'WP_000977803.1', 'WP_228584898.1', 'WP_000977781.1', 'WP_050439885.1', 'WP_113588109.1', 'WP_070008575.1', 'WP_154253469.1', 'WP_001815260.1', 'WP_000977777.1', 'WP_031883420.1', 'WP_072497452.1', 'WP_000597207.1', 'WP_072496741.1', 'W…
688	['WP_115289885.1', 'WP_124780910.1', 'WP_070974389.1', 'WP_001807311.1', 'WP_000291834.1', 'WP_001807477.1', 'WP_258464623.1', 'WP_162646615.1', 'WP_250723086.1', 'WP_115206028.1', 'WP_000291833.1', 'WP_001813114.1', 'WP_072497455.1', 'WP_031927397.1', 'WP_258412732.1', 'WP_117197268.1', 'WP_001814534.1', 'WP_072468647.1', 'WP_046597335.1', 'WP_000291830.1', 'WP_117221063.1', 'WP_001824053.1', 'W…
689	['WP_258464620.1', 'WP_000977801.1', 'WP_070003903.1', 'WP_258412982.1', 'WP_262533268.1', 'WP_031588356.1', 'WP_043859504.1', 'WP_000977800.1', 'WP_000977781.1', 'WP_228584898.1', 'WP_000977790.1', 'WP_070008575.1', 'WP_154253469.1', 'WP_000977803.1', 'WP_031883420.1', 'WP_050439885.1', 'WP_072497452.1', 'WP_113588109.1', 'WP_072496741.1', 'WP_000977777.1', 'WP_072361358.1', 'WP_162911967.1', 'W…
690	['WP_072499009.1', 'WP_120672812.1', 'WP_000728735.1', 'WP_155560180.1', 'WP_078367940.1', 'WP_115390696.1', 'WP_230115142.1', 'WP_217176330.1', 'WP_317528443.1', 'WP_204254847.1']
691	['WP_208892391.1', 'WP_072361367.1', 'WP_072512763.1', 'WP_047230776.1', 'WP_050960230.1', 'WP_047213064.1', 'WP_069631708.1', 'WP_281230048.1', 'WP_072433286.1', 'WP_042907859.1', 'WP_106884791.1', 'WP_117220371.1', 'WP_078367698.1']
692	['WP_000714374.1', 'WP_154284310.1', 'WP_000714373.1', 'WP_000410568.1', 'WP_250723098.1', 'WP_000410567.1', 'WP_250736216.1', 'WP_258409523.1', 'WP_258464618.1', 'WP_000714383.1', 'WP_115390691.1', 'WP_000714388.1', 'WP_000714382.1', 'WP_000410570.1', 'WP_208715585.1', 'WP_048665170.1', 'WP_020976828.1', 'WP_072384834.1', 'WP_262537819.1', 'WP_065315784.1', 'WP_000714395.1', 'WP_000714381.1', 'W…
693	['WP_072527114.1', 'WP_025175007.1', 'WP_001814441.1']
694	['WP_258464620.1', 'WP_000977801.1', 'WP_070003903.1', 'WP_262533268.1', 'WP_258412982.1', 'WP_043859504.1', 'WP_031588356.1', 'WP_228584898.1', 'WP_000977781.1', 'WP_000977800.1', 'WP_154253469.1', 'WP_000977790.1', 'WP_000977803.1', 'WP_031883420.1', 'WP_070008575.1', 'WP_000977777.1', 'WP_050439885.1', 'WP_113588109.1', 'WP_162911967.1', 'WP_031588359.1', 'WP_072497452.1', 'WP_086095096.1', 'W…
695	['WP_258416447.1', 'WP_000728761.1', 'WP_076742587.1', 'WP_262834960.1', 'WP_043859501.1', 'WP_305730688.1', 'WP_050441717.1', 'WP_049887430.1', 'WP_258464626.1', 'WP_228584900.1', 'WP_267814231.1', 'WP_312013743.1', 'WP_228587422.1', 'WP_111679906.1', 'WP_250723084.1', 'WP_043856629.1', 'WP_103187891.1', 'WP_072496745.1', 'WP_262543065.1', 'WP_148237045.1', 'WP_032099372.1', 'WP_204997650.1', 'W…
696	['WP_115289885.1', 'WP_124780910.1', 'WP_070974389.1', 'WP_001807311.1', 'WP_000291834.1', 'WP_001807477.1', 'WP_258464623.1', 'WP_162646615.1', 'WP_250723086.1', 'WP_115206028.1', 'WP_000291833.1', 'WP_001813114.1', 'WP_072497455.1', 'WP_031927397.1', 'WP_258412732.1', 'WP_117197268.1', 'WP_001814534.1', 'WP_072468647.1', 'WP_046597335.1', 'WP_000291830.1', 'WP_117221063.1', 'WP_001824053.1', 'W…
697	['WP_000389762.1', 'WP_258409522.1', 'WP_072491075.1', 'WP_031875170.1', 'WP_000389763.1', 'WP_000389759.1', 'WP_154284307.1', 'WP_250755235.1', 'WP_000389774.1', 'WP_258413993.1', 'WP_000389773.1', 'WP_070059096.1', 'WP_000398680.1', 'WP_076742628.1', 'WP_258411434.1', 'WP_234746505.1', 'WP_000389769.1', 'WP_046462904.1', 'WP_115390685.1', 'WP_000398679.1', 'WP_317528792.1']
698	['WP_001045111.1', 'WP_001045117.1', 'WP_001045108.1', 'WP_262607792.1', 'WP_117197262.1', 'WP_058008287.1', 'WP_115289059.1', 'WP_023914472.1', 'WP_262533286.1', 'WP_001045110.1', 'WP_001045113.1', 'WP_001045124.1', 'WP_072468454.1', 'WP_303676226.1', 'WP_077156107.1', 'WP_315977819.1', 'WP_262537801.1']
699	['WP_001006429.1', 'WP_001006425.1', 'WP_001006428.1', 'WP_252555318.1', 'WP_001006427.1', 'WP_072496743.1', 'WP_043044864.1', 'WP_312013744.1', 'WP_258412731.1', 'WP_258464622.1', 'WP_001006431.1', 'WP_045177919.1', 'WP_001006442.1', 'WP_001006445.1', 'WP_046597246.1', 'WP_001006443.1', 'WP_162646616.1', 'WP_101527091.1', 'WP_208689362.1', 'WP_077156109.1', 'WP_001006435.1', 'WP_001006438.1', 'W…
700	['WP_001800966.1', 'WP_001791319.1', 'WP_072353806.1', 'WP_141062658.1', 'WP_111015041.1', 'WP_078064639.1', 'WP_078062691.1', 'WP_258414652.1', 'WP_001791835.1', 'WP_078103977.1', 'WP_078134280.1', 'WP_072468648.1', 'WP_078065018.1', 'WP_262534556.1', 'WP_001792226.1', 'WP_155559881.1', 'WP_078370353.1', 'WP_115391175.1', 'WP_117220586.1', 'WP_103144387.1', 'WP_078368760.1']
701	['WP_001800966.1', 'WP_001791319.1', 'WP_072353806.1', 'WP_141062658.1', 'WP_078064639.1', 'WP_111015041.1', 'WP_258414652.1', 'WP_001791835.1', 'WP_078103977.1', 'WP_078134280.1', 'WP_072468648.1', 'WP_078062691.1', 'WP_078065018.1', 'WP_262534556.1', 'WP_001792226.1', 'WP_155559881.1', 'WP_078370353.1', 'WP_115391175.1', 'WP_117220586.1', 'WP_103144387.1', 'WP_078368760.1']
702	['WP_078064877.1', 'WP_001793250.1', 'WP_072496738.1', 'WP_111157591.1', 'WP_111761726.1', 'WP_001010294.1', 'WP_115390690.1']
703	['WP_001791319.1', 'WP_001800966.1', 'WP_141062658.1', 'WP_072353806.1', 'WP_111015041.1', 'WP_078064639.1', 'WP_001791835.1', 'WP_078103977.1', 'WP_078134280.1', 'WP_258414652.1', 'WP_078065018.1', 'WP_072468648.1', 'WP_078062691.1', 'WP_262534556.1', 'WP_155559881.1', 'WP_001792226.1', 'WP_078370353.1', 'WP_115391175.1', 'WP_117220586.1', 'WP_103144387.1', 'WP_078368760.1']
704	['WP_000977801.1', 'WP_258464620.1', 'WP_070003903.1', 'WP_031588356.1', 'WP_043859504.1', 'WP_000977800.1', 'WP_000977781.1', 'WP_262533268.1', 'WP_078097452.1', 'WP_000977803.1', 'WP_258412982.1', 'WP_154253469.1', 'WP_050439885.1', 'WP_113588109.1', 'WP_031883420.1', 'WP_228584898.1', 'WP_001815260.1', 'WP_042727733.1', 'WP_070008575.1', 'WP_000977777.1', 'WP_031588359.1', 'WP_072497452.1', 'W…
705	['WP_032099372.1', 'WP_204997650.1', 'WP_000728757.1', 'WP_042748222.1', 'WP_312013567.1', 'WP_000728687.1', 'WP_117221007.1', 'WP_078370347.1', 'WP_229374069.1', 'WP_078098780.1', 'WP_174840671.1', 'WP_250736212.1', 'WP_258464626.1', 'WP_111679906.1', 'WP_267814231.1', 'WP_312013743.1', 'WP_001566864.1', 'WP_228587422.1', 'WP_315977821.1', 'WP_250723084.1', 'WP_155560180.1', 'WP_208715589.1', 'W…
706	['WP_000170485.1', 'WP_258410319.1', 'WP_162646614.1', 'WP_078103972.1', 'WP_072357614.1', 'WP_115206029.1', 'WP_124780914.1', 'WP_000170481.1', 'WP_000170484.1', 'WP_000170486.1', 'WP_258409529.1', 'WP_000170488.1', 'WP_000170482.1', 'WP_104408602.1', 'WP_262533281.1', 'WP_115289055.1', 'WP_072468461.1', 'WP_078370540.1', 'WP_258414762.1', 'WP_001151816.1', 'WP_000170483.1', 'WP_001151814.1', 'W…
707	['WP_001791319.1', 'WP_001800966.1', 'WP_141062658.1', 'WP_072353806.1', 'WP_078103977.1', 'WP_111015041.1', 'WP_078064639.1', 'WP_001791835.1', 'WP_078134280.1', 'WP_258414652.1', 'WP_072468648.1', 'WP_078062691.1', 'WP_078065018.1', 'WP_262534556.1', 'WP_155559881.1', 'WP_001792226.1', 'WP_078370353.1', 'WP_115391175.1', 'WP_117220586.1', 'WP_103144387.1', 'WP_078368760.1']
708	['WP_001791319.1', 'WP_001800966.1', 'WP_141062658.1', 'WP_072353806.1', 'WP_111015041.1', 'WP_078134280.1', 'WP_078064639.1', 'WP_001791835.1', 'WP_078103977.1', 'WP_258414652.1', 'WP_072468648.1', 'WP_078062691.1', 'WP_078065018.1', 'WP_262534556.1', 'WP_155559881.1', 'WP_001792226.1', 'WP_078370353.1', 'WP_115391175.1', 'WP_117220586.1', 'WP_103144387.1', 'WP_078368760.1']
709	['WP_000728764.1', 'WP_078148191.1', 'WP_072495517.1', 'WP_258414415.1', 'WP_050964216.1', 'WP_123138694.1', 'WP_101527090.1', 'WP_049296521.1', 'WP_000728763.1', 'WP_000728760.1', 'WP_258412736.1', 'WP_084985146.1', 'WP_078157557.1', 'WP_000728745.1', 'WP_078369042.1', 'WP_000728755.1', 'WP_223065233.1', 'WP_000728736.1', 'WP_117433734.1', 'WP_072426453.1', 'WP_225805964.1', 'WP_162646612.1', 'W…
710	['WP_084985146.1', 'WP_000728763.1', 'WP_258412736.1', 'WP_078157557.1', 'WP_000728760.1', 'WP_000728745.1', 'WP_000728755.1', 'WP_078369042.1', 'WP_000728736.1', 'WP_049296521.1', 'WP_117433734.1', 'WP_072426453.1', 'WP_223065233.1', 'WP_225805964.1', 'WP_162646612.1', 'WP_258414415.1', 'WP_000728764.1', 'WP_078148191.1', 'WP_072495517.1', 'WP_001835779.1', 'WP_103187891.1', 'WP_072496745.1', 'W…
711	['WP_078264190.1', 'WP_117225667.1', 'WP_117220371.1', 'WP_078367698.1', 'WP_317528797.1', 'WP_000728701.1']
712	['WP_078367698.1', 'WP_117220371.1', 'WP_106884791.1', 'WP_117225667.1', 'WP_078264190.1', 'WP_000728701.1']
713	['WP_001566864.1', 'WP_315977821.1', 'WP_155560180.1', 'WP_208715589.1', 'WP_078367940.1', 'WP_115390696.1', 'WP_000728757.1', 'WP_229374069.1', 'WP_250736212.1', 'WP_072499009.1', 'WP_120672812.1', 'WP_000728735.1', 'WP_204254847.1']
714	['WP_258464620.1', 'WP_000977801.1', 'WP_070003903.1', 'WP_078368533.1', 'WP_262533268.1', 'WP_258412982.1', 'WP_031588356.1', 'WP_043859504.1', 'WP_000977800.1', 'WP_029693997.1', 'WP_042727733.1', 'WP_000977781.1', 'WP_000977790.1', 'WP_228584898.1', 'WP_258414407.1', 'WP_154253469.1', 'WP_000977803.1', 'WP_050439885.1', 'WP_117220654.1', 'WP_113588109.1', 'WP_031883420.1', 'WP_070008575.1', 'W…
715	['WP_001800966.1', 'WP_001791319.1', 'WP_072353806.1', 'WP_141062658.1', 'WP_111015041.1', 'WP_078064639.1', 'WP_258414652.1', 'WP_001791835.1', 'WP_078103977.1', 'WP_078134280.1', 'WP_072468648.1', 'WP_078062691.1', 'WP_078065018.1', 'WP_262534556.1', 'WP_001792226.1', 'WP_155559881.1', 'WP_078370353.1', 'WP_117220586.1', 'WP_115391175.1', 'WP_078368760.1', 'WP_103144387.1']
716	['WP_078368895.1', 'WP_000170485.1', 'WP_258410319.1', 'WP_162646614.1', 'WP_072357614.1', 'WP_078103972.1', 'WP_124780914.1', 'WP_115206029.1', 'WP_000170484.1', 'WP_000170481.1', 'WP_000170486.1', 'WP_258409529.1', 'WP_000170488.1', 'WP_000170482.1', 'WP_104408602.1', 'WP_262533281.1', 'WP_078370540.1', 'WP_115289055.1', 'WP_072468461.1', 'WP_001151816.1', 'WP_001151814.1', 'WP_258414762.1', 'W…
717	['WP_049296521.1', 'WP_000728763.1', 'WP_258412736.1', 'WP_084985146.1', 'WP_000728760.1', 'WP_000728755.1', 'WP_078369042.1', 'WP_078157557.1', 'WP_000728745.1', 'WP_223065233.1', 'WP_072426453.1', 'WP_000728736.1', 'WP_117433734.1', 'WP_225805964.1', 'WP_162646612.1', 'WP_258414415.1', 'WP_072495517.1', 'WP_078148191.1', 'WP_000728764.1', 'WP_001835779.1', 'WP_103187891.1', 'WP_072466651.1', 'W…
718	['WP_204997650.1', 'WP_032099372.1', 'WP_000728757.1', 'WP_042748222.1', 'WP_078370347.1', 'WP_000728687.1', 'WP_312013567.1', 'WP_117221007.1', 'WP_229374069.1', 'WP_078098780.1', 'WP_174840671.1', 'WP_250736212.1', 'WP_000728761.1', 'WP_305730688.1', 'WP_049887430.1', 'WP_258464626.1', 'WP_267814231.1', 'WP_001566864.1', 'WP_312013743.1', 'WP_228587422.1', 'WP_315977821.1', 'WP_250723084.1', 'W…
719	['WP_001800966.1', 'WP_001791319.1', 'WP_072353806.1', 'WP_141062658.1', 'WP_111015041.1', 'WP_078064639.1', 'WP_258414652.1', 'WP_001791835.1', 'WP_078103977.1', 'WP_078134280.1', 'WP_072468648.1', 'WP_078062691.1', 'WP_078065018.1', 'WP_262534556.1', 'WP_078370353.1', 'WP_001792226.1', 'WP_155559881.1', 'WP_117220586.1', 'WP_115391175.1', 'WP_103144387.1', 'WP_078368760.1']
720	['WP_078370455.1', 'WP_262537808.1']
721	['WP_000170485.1', 'WP_258410319.1', 'WP_162646614.1', 'WP_072357614.1', 'WP_078103972.1', 'WP_124780914.1', 'WP_115206029.1', 'WP_000170481.1', 'WP_000170484.1', 'WP_000170486.1', 'WP_258409529.1', 'WP_000170488.1', 'WP_000170482.1', 'WP_104408602.1', 'WP_262533281.1', 'WP_078370540.1', 'WP_115289055.1', 'WP_072468461.1', 'WP_258414762.1', 'WP_000170483.1', 'WP_001151816.1', 'WP_001151814.1', 'W…
722	['WP_078370556.1']
723	['WP_258464620.1', 'WP_070003903.1', 'WP_000977801.1', 'WP_258412982.1', 'WP_262533268.1', 'WP_043859504.1', 'WP_031588356.1', 'WP_228584898.1', 'WP_000977781.1', 'WP_000977800.1', 'WP_154253469.1', 'WP_113588109.1', 'WP_070008575.1', 'WP_000977790.1', 'WP_031883420.1', 'WP_000977803.1', 'WP_050439885.1', 'WP_072497452.1', 'WP_000977777.1', 'WP_072496741.1', 'WP_031588359.1', 'WP_072361358.1', 'W…
724	['WP_084938101.1', 'WP_000543163.1', 'WP_115390689.1', 'WP_000543164.1', 'WP_111761725.1', 'WP_279750438.1']
725	['WP_000080559.1', 'WP_000080564.1', 'WP_000080557.1', 'WP_084985142.1', 'WP_103144384.1', 'WP_042727731.1', 'WP_111679900.1', 'WP_058102285.1', 'WP_000080554.1', 'WP_111187305.1', 'WP_000080560.1', 'WP_031588361.1', 'WP_258414405.1', 'WP_113588108.1', 'WP_258413995.1', 'WP_250723100.1', 'WP_031901573.1', 'WP_001072889.1', 'WP_155561373.1', 'WP_031844971.1', 'WP_208689364.1', 'WP_209205686.1', 'W…
726	['WP_258414406.1', 'WP_000710565.1', 'WP_000710559.1', 'WP_258413996.1', 'WP_000710560.1', 'WP_000710562.1', 'WP_000710571.1', 'WP_111679903.1', 'WP_043044870.1', 'WP_000710564.1', 'WP_258464619.1', 'WP_258411438.1', 'WP_000710561.1', 'WP_000710576.1', 'WP_250723096.1', 'WP_020976829.1', 'WP_000710566.1', 'WP_252550737.1', 'WP_262533266.1', 'WP_102957306.1', 'WP_000710575.1', 'WP_000710555.1', 'W…
727	['WP_258464620.1', 'WP_070003903.1', 'WP_000977801.1', 'WP_258412982.1', 'WP_078368533.1', 'WP_262533268.1', 'WP_050439885.1', 'WP_031588356.1', 'WP_043859504.1', 'WP_228584898.1', 'WP_042727733.1', 'WP_000977781.1', 'WP_258414407.1', 'WP_029693997.1', 'WP_001815260.1', 'WP_000977800.1', 'WP_154253469.1', 'WP_000977790.1', 'WP_289781435.1', 'WP_031883420.1', 'WP_070008575.1', 'WP_117220654.1', 'W…
728	['WP_084985146.1', 'WP_000728763.1', 'WP_258412736.1', 'WP_078157557.1', 'WP_000728760.1', 'WP_000728745.1', 'WP_000728755.1', 'WP_049296521.1', 'WP_000728736.1', 'WP_078369042.1', 'WP_117433734.1', 'WP_072426453.1', 'WP_223065233.1', 'WP_225805964.1', 'WP_162646612.1', 'WP_258414415.1', 'WP_000728764.1', 'WP_078148191.1', 'WP_072495517.1', 'WP_001835779.1', 'WP_103187891.1', 'WP_072496745.1', 'W…
729	['WP_001078456.1', 'WP_001078458.1', 'WP_020976839.1', 'WP_252570449.1', 'WP_001078455.1', 'WP_001078461.1', 'WP_070006109.1', 'WP_070003911.1', 'WP_258416449.1', 'WP_267814232.1', 'WP_064139230.1', 'WP_001078459.1', 'WP_084985148.1', 'WP_262537797.1', 'WP_045157551.1', 'WP_006191474.1', 'WP_070958334.1', 'WP_115390699.1']
730	['WP_000610051.1', 'WP_000610050.1', 'WP_000610049.1', 'WP_084985149.1', 'WP_252570445.1', 'WP_000610137.1', 'WP_115390701.1', 'WP_258411444.1', 'WP_174840672.1', 'WP_000610054.1', 'WP_000610056.1', 'WP_000610045.1', 'WP_315977818.1', 'WP_103204728.1']
731	['WP_086041297.1', 'WP_000358144.1']
732	['WP_000627024.1', 'WP_000627029.1', 'WP_000627022.1', 'WP_000627023.1', 'WP_000627025.1', 'WP_252555306.1', 'WP_258416443.1', 'WP_006191450.1', 'WP_017804848.1', 'WP_086041298.1', 'WP_115390687.1', 'WP_111679898.1']
733	['WP_258464620.1', 'WP_000977801.1', 'WP_070003903.1', 'WP_262533268.1', 'WP_031588356.1', 'WP_258412982.1', 'WP_043859504.1', 'WP_000977800.1', 'WP_000977781.1', 'WP_228584898.1', 'WP_154253469.1', 'WP_000977803.1', 'WP_000977790.1', 'WP_050439885.1', 'WP_113588109.1', 'WP_031883420.1', 'WP_000977777.1', 'WP_070008575.1', 'WP_086095096.1', 'WP_162911967.1', 'WP_072497452.1', 'WP_031588359.1', 'W…
734	['WP_086095098.1', 'WP_072466651.1', 'WP_215783579.1', 'WP_103187891.1', 'WP_001835779.1', 'WP_262543065.1', 'WP_043856629.1', 'WP_258411443.1', 'WP_103204726.1', 'WP_072496745.1', 'WP_000728763.1', 'WP_000728760.1', 'WP_000728745.1', 'WP_117433734.1', 'WP_258412736.1', 'WP_000728755.1', 'WP_084985146.1', 'WP_049296521.1', 'WP_223065233.1', 'WP_078157557.1', 'WP_000728761.1', 'WP_078369042.1', 'W…
735	['WP_258464620.1', 'WP_000977801.1', 'WP_070003903.1', 'WP_258412982.1', 'WP_262533268.1', 'WP_031588356.1', 'WP_043859504.1', 'WP_228584898.1', 'WP_000977800.1', 'WP_000977781.1', 'WP_154253469.1', 'WP_000977803.1', 'WP_000977790.1', 'WP_070008575.1', 'WP_050439885.1', 'WP_031883420.1', 'WP_113588109.1', 'WP_072497452.1', 'WP_000977777.1', 'WP_072496741.1', 'WP_162911967.1', 'WP_001815260.1', 'W…
736	['WP_258464620.1', 'WP_000977801.1', 'WP_070003903.1', 'WP_258412982.1', 'WP_262533268.1', 'WP_031588356.1', 'WP_228584898.1', 'WP_043859504.1', 'WP_000977800.1', 'WP_000977781.1', 'WP_113588109.1', 'WP_070008575.1', 'WP_154253469.1', 'WP_000977803.1', 'WP_000977790.1', 'WP_031883420.1', 'WP_072497452.1', 'WP_050439885.1', 'WP_072496741.1', 'WP_000977777.1', 'WP_072361358.1', 'WP_162911967.1', 'W…
737	['WP_001052508.1', 'WP_001052503.1', 'WP_086155539.1', 'WP_001052505.1', 'WP_303676223.1', 'WP_001052509.1', 'WP_124374736.1', 'WP_117433732.1', 'WP_020976823.1', 'WP_197805183.1', 'WP_115390688.1', 'WP_115289053.1', 'WP_117197264.1', 'WP_001052510.1', 'WP_229374060.1', 'WP_047335132.1', 'WP_215389085.1', 'WP_217655724.1', 'WP_014363371.1', 'WP_223286898.1', 'WP_238841732.1', 'WP_111761726.1', 'W…
738	['WP_088401729.1']
739	['WP_001100493.1', 'WP_096658754.1', 'WP_111761729.1', 'WP_001100495.1', 'WP_045177911.1', 'WP_001100496.1', 'WP_255963682.1', 'WP_020976826.1', 'WP_020977952.1']
740	['WP_001038103.1', 'WP_001038104.1', 'WP_123096949.1', 'WP_001038108.1', 'WP_001038106.1', 'WP_262533279.1', 'WP_001038097.1', 'WP_001038099.1', 'WP_001038111.1', 'WP_098817934.1', 'WP_072468462.1', 'WP_001038105.1', 'WP_049307587.1', 'WP_001038110.1', 'WP_001038098.1', 'WP_262542031.1', 'WP_317518664.1', 'WP_043859502.1', 'WP_001038026.1', 'WP_204997649.1', 'WP_258412733.1', 'WP_226452192.1', 'W…
741	['WP_000876756.1', 'WP_101527089.1', 'WP_000876751.1', 'WP_000876757.1', 'WP_258409530.1', 'WP_025786420.1', 'WP_000876752.1', 'WP_111761745.1', 'WP_000876748.1', 'WP_031837964.1', 'WP_000876755.1', 'WP_111679907.1', 'WP_072468457.1', 'WP_276210117.1', 'WP_115210746.1', 'WP_000876750.1', 'WP_252570451.1', 'WP_124780920.1', 'WP_262537807.1', 'WP_123138693.1']
742	['WP_101527090.1', 'WP_000728764.1', 'WP_078148191.1', 'WP_258414415.1', 'WP_072495517.1', 'WP_142631348.1', 'WP_050964216.1', 'WP_123138694.1', 'WP_000728763.1', 'WP_000728760.1', 'WP_258412736.1', 'WP_084985146.1', 'WP_078157557.1', 'WP_000728745.1', 'WP_049296521.1', 'WP_000728755.1', 'WP_000728736.1', 'WP_117433734.1', 'WP_078369042.1', 'WP_223065233.1', 'WP_072426453.1', 'WP_225805964.1', 'W…
743	['WP_001006429.1', 'WP_001006428.1', 'WP_001006425.1', 'WP_252555318.1', 'WP_001006427.1', 'WP_072496743.1', 'WP_043044864.1', 'WP_312013744.1', 'WP_258412731.1', 'WP_045177919.1', 'WP_258464622.1', 'WP_001006431.1', 'WP_001006442.1', 'WP_001006445.1', 'WP_001006443.1', 'WP_101527091.1', 'WP_046597246.1', 'WP_162646616.1', 'WP_208689362.1', 'WP_001006435.1', 'WP_001006438.1', 'WP_064131776.1', 'W…
744	['WP_258464620.1', 'WP_102957305.1', 'WP_070003903.1', 'WP_000977801.1', 'WP_258414407.1', 'WP_043859504.1', 'WP_031588356.1', 'WP_154253469.1', 'WP_258412982.1', 'WP_262533268.1', 'WP_042727733.1', 'WP_000977800.1', 'WP_078368533.1', 'WP_000977781.1', 'WP_000977777.1', 'WP_228584898.1', 'WP_000977803.1', 'WP_000977770.1', 'WP_000977790.1', 'WP_029693997.1', 'WP_050439885.1', 'WP_031588359.1', 'W…
745	['WP_258414406.1', 'WP_000710565.1', 'WP_000710559.1', 'WP_258413996.1', 'WP_000710560.1', 'WP_000710562.1', 'WP_000710571.1', 'WP_111679903.1', 'WP_000710564.1', 'WP_043044870.1', 'WP_258411438.1', 'WP_258464619.1', 'WP_000710561.1', 'WP_250723096.1', 'WP_102957306.1', 'WP_020976829.1', 'WP_000710566.1', 'WP_252550737.1', 'WP_000710576.1', 'WP_262533266.1', 'WP_000710555.1', 'WP_109183265.1', 'W…
746	['WP_000977801.1', 'WP_258464620.1', 'WP_070003903.1', 'WP_031588356.1', 'WP_262533268.1', 'WP_258412982.1', 'WP_000977800.1', 'WP_000977790.1', 'WP_043859504.1', 'WP_000977803.1', 'WP_228584898.1', 'WP_050439885.1', 'WP_000977781.1', 'WP_113588109.1', 'WP_154253469.1', 'WP_070008575.1', 'WP_001815260.1', 'WP_000977777.1', 'WP_000597207.1', 'WP_031883420.1', 'WP_162646620.1', 'WP_072497452.1', 'W…
747	['WP_000977801.1', 'WP_258464620.1', 'WP_070003903.1', 'WP_031588356.1', 'WP_258412982.1', 'WP_262533268.1', 'WP_000977800.1', 'WP_043859504.1', 'WP_000977790.1', 'WP_000977803.1', 'WP_000977781.1', 'WP_228584898.1', 'WP_050439885.1', 'WP_113588109.1', 'WP_154253469.1', 'WP_070008575.1', 'WP_000977777.1', 'WP_001815260.1', 'WP_031883420.1', 'WP_072497452.1', 'WP_162646620.1', 'WP_072496741.1', 'W…
748	['WP_000080559.1', 'WP_000080564.1', 'WP_000080557.1', 'WP_103144384.1', 'WP_084985142.1', 'WP_042727731.1', 'WP_111679900.1', 'WP_058102285.1', 'WP_000080554.1', 'WP_111187305.1', 'WP_000080560.1', 'WP_031588361.1', 'WP_258414405.1', 'WP_113588108.1', 'WP_258413995.1', 'WP_250723100.1', 'WP_031901573.1', 'WP_001072889.1', 'WP_155561373.1', 'WP_031844971.1', 'WP_208689364.1', 'WP_209205686.1', 'W…
749	['WP_001800966.1', 'WP_001791319.1', 'WP_072353806.1', 'WP_141062658.1', 'WP_111015041.1', 'WP_078064639.1', 'WP_258414652.1', 'WP_001791835.1', 'WP_078103977.1', 'WP_078134280.1', 'WP_072468648.1', 'WP_078062691.1', 'WP_078065018.1', 'WP_262534556.1', 'WP_001792226.1', 'WP_155559881.1', 'WP_078370353.1', 'WP_115391175.1', 'WP_117220586.1', 'WP_103144387.1', 'WP_078368760.1']
750	['WP_000465473.1', 'WP_000465478.1', 'WP_103187888.1', 'WP_224085667.1', 'WP_021286015.1', 'WP_031927402.1', 'WP_000465472.1', 'WP_115206027.1', 'WP_106884792.1', 'WP_000465470.1', 'WP_000465477.1', 'WP_000465466.1', 'WP_045157545.1']
751	['WP_045172895.1', 'WP_103187889.1', 'WP_001038114.1', 'WP_123096950.1']
752	['WP_001835779.1', 'WP_103187891.1', 'WP_072496745.1', 'WP_262543065.1', 'WP_043856629.1', 'WP_072466651.1', 'WP_086095098.1', 'WP_215783579.1', 'WP_258411443.1', 'WP_103204726.1', 'WP_049296521.1', 'WP_223065233.1', 'WP_258412736.1', 'WP_078369042.1', 'WP_078157557.1', 'WP_000728763.1', 'WP_000728736.1', 'WP_000728760.1', 'WP_072426453.1', 'WP_000728745.1', 'WP_000728755.1', 'WP_262834960.1', 'W…
753	['WP_103204721.1']
754	['WP_103204722.1']
755	['WP_103204723.1']
756	['WP_258414406.1', 'WP_000710565.1', 'WP_000710559.1', 'WP_258413996.1', 'WP_000710560.1', 'WP_000710562.1', 'WP_000710571.1', 'WP_111679903.1', 'WP_000710564.1', 'WP_043044870.1', 'WP_258464619.1', 'WP_258411438.1', 'WP_000710561.1', 'WP_000710566.1', 'WP_250723096.1', 'WP_252550737.1', 'WP_020976829.1', 'WP_262533266.1', 'WP_000710576.1', 'WP_102957306.1', 'WP_000710555.1', 'WP_109183265.1', 'W…
757	['WP_000977801.1', 'WP_258464620.1', 'WP_070003903.1', 'WP_031588356.1', 'WP_262533268.1', 'WP_258412982.1', 'WP_000977800.1', 'WP_043859504.1', 'WP_113588109.1', 'WP_000977790.1', 'WP_228584898.1', 'WP_000977803.1', 'WP_000977781.1', 'WP_050439885.1', 'WP_154253469.1', 'WP_070008575.1', 'WP_001815260.1', 'WP_000977777.1', 'WP_031883420.1', 'WP_162646620.1', 'WP_072497452.1', 'WP_072496741.1', 'W…
758	['WP_103204726.1', 'WP_086095098.1', 'WP_072466651.1', 'WP_001835779.1', 'WP_262543065.1', 'WP_103187891.1', 'WP_215783579.1', 'WP_072496745.1', 'WP_043856629.1', 'WP_258411443.1', 'WP_000728745.1', 'WP_223065233.1', 'WP_000728763.1', 'WP_000728755.1', 'WP_117433734.1', 'WP_084985146.1', 'WP_000728760.1', 'WP_258412736.1', 'WP_049296521.1', 'WP_000728761.1', 'WP_258416447.1', 'WP_078157557.1', 'W…
759	['WP_000570808.1', 'WP_000570806.1', 'WP_154284406.1', 'WP_000570804.1', 'WP_262607793.1', 'WP_020976838.1', 'WP_000570813.1', 'WP_224085645.1', 'WP_061389123.1', 'WP_229374071.1', 'WP_111679908.1', 'WP_103204727.1', 'WP_025380736.1', 'WP_070006110.1', 'WP_262533287.1', 'WP_262537799.1', 'WP_000570810.1']
760	['WP_000610051.1', 'WP_000610049.1', 'WP_000610050.1', 'WP_252570445.1', 'WP_084985149.1', 'WP_000610137.1', 'WP_115390701.1', 'WP_258411444.1', 'WP_174840672.1', 'WP_000610054.1', 'WP_000610056.1', 'WP_000610045.1', 'WP_315977818.1', 'WP_103204728.1']
761	['WP_115289885.1', 'WP_124780910.1', 'WP_070974389.1', 'WP_001807311.1', 'WP_000291834.1', 'WP_001807477.1', 'WP_258464623.1', 'WP_250723086.1', 'WP_162646615.1', 'WP_115206028.1', 'WP_000291833.1', 'WP_001813114.1', 'WP_031927397.1', 'WP_072497455.1', 'WP_258412732.1', 'WP_117197268.1', 'WP_072468647.1', 'WP_001814534.1', 'WP_046597335.1', 'WP_000291830.1', 'WP_117221063.1', 'WP_001824053.1', 'W…
762	['WP_000816135.1', 'WP_031927403.1', 'WP_104408599.1', 'WP_046462903.1', 'WP_000816129.1', 'WP_000816127.1', 'WP_054193793.1', 'WP_000816136.1', 'WP_000816128.1', 'WP_065316432.1']
763	['WP_072361353.1', 'WP_000179898.1', 'WP_000201641.1', 'WP_000201642.1', 'WP_000179906.1', 'WP_124374734.1', 'WP_000179901.1', 'WP_046462905.1', 'WP_000179903.1', 'WP_072468468.1', 'WP_258413994.1', 'WP_000179899.1', 'WP_104408600.1', 'WP_258411435.1', 'WP_000179888.1', 'WP_000179893.1', 'WP_250723103.1', 'WP_258414404.1', 'WP_000201646.1', 'WP_229374058.1', 'WP_000179900.1', 'WP_000179889.1', 'W…
764	['WP_000130756.1', 'WP_111679897.1', 'WP_115390686.1', 'WP_104408601.1', 'WP_115289052.1', 'WP_061393813.1', 'WP_060552562.1', 'WP_000130764.1', 'WP_069723997.1', 'WP_117207110.1', 'WP_258464616.1', 'WP_000130765.1', 'WP_229374059.1', 'WP_262537826.1']
765	['WP_000170485.1', 'WP_258410319.1', 'WP_162646614.1', 'WP_072357614.1', 'WP_078103972.1', 'WP_115206029.1', 'WP_124780914.1', 'WP_000170481.1', 'WP_000170484.1', 'WP_000170486.1', 'WP_258409529.1', 'WP_104408602.1', 'WP_000170488.1', 'WP_000170482.1', 'WP_262533281.1', 'WP_115289055.1', 'WP_072468461.1', 'WP_078370540.1', 'WP_258414762.1', 'WP_001151816.1', 'WP_000170483.1', 'WP_001151814.1', 'W…
766	['WP_106884791.1', 'WP_042907859.1', 'WP_078367698.1', 'WP_117220371.1', 'WP_117225667.1', 'WP_078264190.1']
767	['WP_000465478.1', 'WP_000465473.1', 'WP_103187888.1', 'WP_031927402.1', 'WP_106884792.1', 'WP_115206027.1', 'WP_224085667.1', 'WP_021286015.1', 'WP_000465472.1', 'WP_000465470.1', 'WP_000465477.1', 'WP_000465466.1', 'WP_045157545.1']
768	['WP_258414406.1', 'WP_000710565.1', 'WP_000710559.1', 'WP_258413996.1', 'WP_000710560.1', 'WP_000710562.1', 'WP_000710571.1', 'WP_111679903.1', 'WP_000710564.1', 'WP_043044870.1', 'WP_258411438.1', 'WP_258464619.1', 'WP_000710561.1', 'WP_250723096.1', 'WP_000710566.1', 'WP_020976829.1', 'WP_262533266.1', 'WP_252550737.1', 'WP_000710576.1', 'WP_102957306.1', 'WP_109183265.1', 'WP_000710555.1', 'W…
769	['WP_001791319.1', 'WP_001800966.1', 'WP_141062658.1', 'WP_111015041.1', 'WP_072353806.1', 'WP_078064639.1', 'WP_001791835.1', 'WP_078103977.1', 'WP_078134280.1', 'WP_258414652.1', 'WP_072468648.1', 'WP_078062691.1', 'WP_078065018.1', 'WP_262534556.1', 'WP_155559881.1', 'WP_001792226.1', 'WP_078370353.1', 'WP_115391175.1', 'WP_117220586.1', 'WP_103144387.1', 'WP_078368760.1']
770	['WP_000414484.1', 'WP_111131913.1']
771	['WP_001793250.1', 'WP_078064877.1', 'WP_072496738.1', 'WP_111157591.1', 'WP_111761726.1', 'WP_001010294.1', 'WP_115390690.1']
772	['WP_000080559.1', 'WP_111679900.1', 'WP_000080564.1', 'WP_111187305.1', 'WP_000080557.1', 'WP_084985142.1', 'WP_103144384.1', 'WP_042727731.1', 'WP_058102285.1', 'WP_000080554.1', 'WP_000080560.1', 'WP_031588361.1', 'WP_258414405.1', 'WP_258413995.1', 'WP_113588108.1', 'WP_250723100.1', 'WP_031901573.1', 'WP_001072889.1', 'WP_155561373.1', 'WP_031844971.1', 'WP_208689364.1', 'WP_113589553.1', 'W…
773	['WP_000173891.1', 'WP_046597245.1', 'WP_000173895.1', 'WP_000173890.1', 'WP_069631709.1', 'WP_000173880.1', 'WP_000173894.1', 'WP_000173898.1', 'WP_000173896.1', 'WP_072468459.1', 'WP_000173893.1', 'WP_229374068.1', 'WP_070003394.1', 'WP_000173897.1', 'WP_000173899.1', 'WP_046462907.1', 'WP_000173881.1', 'WP_303676225.1', 'WP_154284320.1', 'WP_262533282.1', 'WP_000173902.1', 'WP_262537809.1', 'W…
774	['WP_258464620.1', 'WP_228584898.1', 'WP_070003903.1', 'WP_000649983.1', 'WP_258412982.1', 'WP_025174763.1', 'WP_289781435.1', 'WP_050439885.1', 'WP_113588109.1', 'WP_000977801.1', 'WP_031588356.1', 'WP_031883420.1', 'WP_000977781.1', 'WP_043859504.1', 'WP_262533268.1', 'WP_070008575.1', 'WP_154253469.1', 'WP_000977790.1', 'WP_000826298.1', 'WP_072497452.1', 'WP_025175008.1', 'WP_025173820.1', 'W…
775	['WP_111679893.1']
776	['WP_111679895.1']
777	['WP_111679896.1']
778	['WP_111679897.1', 'WP_000130756.1', 'WP_115390686.1', 'WP_104408601.1', 'WP_061393813.1', 'WP_060552562.1', 'WP_115289052.1', 'WP_000130764.1', 'WP_069723997.1', 'WP_117207110.1', 'WP_258464616.1', 'WP_000130765.1', 'WP_229374059.1', 'WP_262537826.1']
779	['WP_000627029.1', 'WP_000627024.1', 'WP_000627025.1', 'WP_000627023.1', 'WP_000627022.1', 'WP_252555306.1', 'WP_006191450.1', 'WP_017804848.1', 'WP_258416443.1', 'WP_115390687.1', 'WP_086041298.1', 'WP_111679898.1']
780	['WP_000814441.1', 'WP_000814442.1', 'WP_000750309.1', 'WP_165624622.1', 'WP_111761728.1', 'WP_111679899.1', 'WP_000814437.1', 'WP_001566851.1', 'WP_020976825.1', 'WP_138384022.1']
781	['WP_000080559.1', 'WP_111679900.1', 'WP_000080564.1', 'WP_111187305.1', 'WP_000080557.1', 'WP_084985142.1', 'WP_103144384.1', 'WP_042727731.1', 'WP_058102285.1', 'WP_000080554.1', 'WP_000080560.1', 'WP_031588361.1', 'WP_258414405.1', 'WP_258413995.1', 'WP_113588108.1', 'WP_250723100.1', 'WP_031901573.1', 'WP_001072889.1', 'WP_155561373.1', 'WP_031844971.1', 'WP_208689364.1', 'WP_113589553.1', 'W…
782	['WP_000714374.1', 'WP_000714373.1', 'WP_154284310.1', 'WP_000410568.1', 'WP_250723098.1', 'WP_000410567.1', 'WP_250736216.1', 'WP_258409523.1', 'WP_258464618.1', 'WP_115390691.1', 'WP_000714388.1', 'WP_000714383.1', 'WP_000714382.1', 'WP_000410570.1', 'WP_208715585.1', 'WP_048665170.1', 'WP_020976828.1', 'WP_072384834.1', 'WP_065315784.1', 'WP_262537819.1', 'WP_000714395.1', 'WP_000410569.1', 'W…
783	['WP_258414406.1', 'WP_000710565.1', 'WP_000710559.1', 'WP_258413996.1', 'WP_000710560.1', 'WP_111679903.1', 'WP_000710562.1', 'WP_000710571.1', 'WP_043044870.1', 'WP_000710564.1', 'WP_258464619.1', 'WP_258411438.1', 'WP_000710561.1', 'WP_250723096.1', 'WP_020976829.1', 'WP_000710566.1', 'WP_262533266.1', 'WP_252550737.1', 'WP_000710576.1', 'WP_102957306.1', 'WP_000710555.1', 'WP_109183265.1', 'W…
784	['WP_000977801.1', 'WP_258464620.1', 'WP_258412982.1', 'WP_070003903.1', 'WP_031588356.1', 'WP_262533268.1', 'WP_000977800.1', 'WP_228584898.1', 'WP_000977790.1', 'WP_043859504.1', 'WP_000977803.1', 'WP_070008575.1', 'WP_050439885.1', 'WP_000977781.1', 'WP_111679904.1', 'WP_000597207.1', 'WP_113588109.1', 'WP_072497452.1', 'WP_154253469.1', 'WP_001815260.1', 'WP_031883420.1', 'WP_072496741.1', 'W…
785	['WP_115289885.1', 'WP_124780910.1', 'WP_070974389.1', 'WP_001807311.1', 'WP_001807477.1', 'WP_000291834.1', 'WP_258464623.1', 'WP_250723086.1', 'WP_162646615.1', 'WP_115206028.1', 'WP_000291833.1', 'WP_001813114.1', 'WP_031927397.1', 'WP_072497455.1', 'WP_258412732.1', 'WP_117197268.1', 'WP_001814534.1', 'WP_072468647.1', 'WP_046597335.1', 'WP_000291830.1', 'WP_117221063.1', 'WP_001670226.1', 'W…
786	['WP_262834960.1', 'WP_043859501.1', 'WP_050441717.1', 'WP_258416447.1', 'WP_000728761.1', 'WP_076742587.1', 'WP_258464626.1', 'WP_305730688.1', 'WP_049887430.1', 'WP_111679906.1', 'WP_228584900.1', 'WP_250723084.1', 'WP_001835779.1', 'WP_267814231.1', 'WP_103187891.1', 'WP_312013743.1', 'WP_228587422.1', 'WP_072496745.1', 'WP_262543065.1', 'WP_043856629.1', 'WP_215783579.1', 'WP_103204726.1', 'W…
787	['WP_000876756.1', 'WP_000876757.1', 'WP_000876751.1', 'WP_258409530.1', 'WP_101527089.1', 'WP_000876752.1', 'WP_111761745.1', 'WP_025786420.1', 'WP_000876748.1', 'WP_031837964.1', 'WP_111679907.1', 'WP_000876755.1', 'WP_072468457.1', 'WP_115210746.1', 'WP_000876750.1', 'WP_276210117.1', 'WP_252570451.1', 'WP_124780920.1', 'WP_123138693.1', 'WP_262537807.1']
788	['WP_000570808.1', 'WP_000570806.1', 'WP_154284406.1', 'WP_000570804.1', 'WP_262607793.1', 'WP_020976838.1', 'WP_000570813.1', 'WP_224085645.1', 'WP_061389123.1', 'WP_111679908.1', 'WP_229374071.1', 'WP_025380736.1', 'WP_070006110.1', 'WP_103204727.1', 'WP_262533287.1', 'WP_262537799.1', 'WP_000570810.1']
789	['WP_000543164.1', 'WP_000543163.1', 'WP_115390689.1', 'WP_111761725.1', 'WP_084938101.1', 'WP_279750438.1']
790	['WP_001793250.1', 'WP_078064877.1', 'WP_072496738.1', 'WP_111761726.1', 'WP_111157591.1', 'WP_001010294.1', 'WP_115390690.1']
791	['WP_000814441.1', 'WP_000814442.1', 'WP_111761728.1', 'WP_000750309.1', 'WP_165624622.1', 'WP_001566851.1', 'WP_020976825.1', 'WP_111679899.1', 'WP_000814437.1', 'WP_138384022.1']
792	['WP_001100493.1', 'WP_111761729.1', 'WP_001100495.1', 'WP_096658754.1', 'WP_045177911.1', 'WP_001100496.1', 'WP_255963682.1', 'WP_020976826.1', 'WP_020977952.1']
793	['WP_000876756.1', 'WP_000876757.1', 'WP_258409530.1', 'WP_000876751.1', 'WP_101527089.1', 'WP_111761745.1', 'WP_000876752.1', 'WP_025786420.1', 'WP_000876748.1', 'WP_031837964.1', 'WP_111679907.1', 'WP_000876755.1', 'WP_000876750.1', 'WP_072468457.1', 'WP_115210746.1', 'WP_276210117.1', 'WP_252570451.1', 'WP_124780920.1', 'WP_123138693.1', 'WP_262537807.1']
794	['WP_000080559.1', 'WP_000080564.1', 'WP_000080557.1', 'WP_000080560.1', 'WP_084985142.1', 'WP_103144384.1', 'WP_111679900.1', 'WP_042727731.1', 'WP_058102285.1', 'WP_000080554.1', 'WP_031588361.1', 'WP_111187305.1', 'WP_258414405.1', 'WP_113588108.1', 'WP_258413995.1', 'WP_250723100.1', 'WP_031901573.1', 'WP_001072889.1', 'WP_155561373.1', 'WP_031844971.1', 'WP_208689364.1', 'WP_209205686.1', 'W…
795	['WP_258464620.1', 'WP_000977801.1', 'WP_070003903.1', 'WP_031588356.1', 'WP_258412982.1', 'WP_262533268.1', 'WP_043859504.1', 'WP_000977800.1', 'WP_228584898.1', 'WP_113588109.1', 'WP_000977781.1', 'WP_000977803.1', 'WP_154253469.1', 'WP_050439885.1', 'WP_000977790.1', 'WP_070008575.1', 'WP_000977777.1', 'WP_031883420.1', 'WP_072497452.1', 'WP_001815260.1', 'WP_072496741.1', 'WP_162646620.1', 'W…
796	['WP_000080559.1', 'WP_000080564.1', 'WP_111679900.1', 'WP_000080557.1', 'WP_111187305.1', 'WP_084985142.1', 'WP_103144384.1', 'WP_042727731.1', 'WP_058102285.1', 'WP_000080554.1', 'WP_000080560.1', 'WP_031588361.1', 'WP_258414405.1', 'WP_031901573.1', 'WP_258413995.1', 'WP_113588108.1', 'WP_250723100.1', 'WP_001072889.1', 'WP_155561373.1', 'WP_031844971.1', 'WP_208689364.1', 'WP_113589553.1', 'W…
797	['WP_000036329.1', 'WP_000036327.1', 'WP_179340285.1', 'WP_000036330.1', 'WP_154284319.1', 'WP_000036324.1', 'WP_000036332.1', 'WP_115289056.1', 'WP_000036331.1', 'WP_258414414.1', 'WP_006191471.1', 'WP_162646613.1', 'WP_258464625.1', 'WP_252555321.1', 'WP_072496744.1', 'WP_261287600.1', 'WP_258412735.1', 'WP_000036328.1', 'WP_000036335.1', 'WP_113589695.1', 'WP_262537811.1', 'WP_072468460.1', 'W…
798	['WP_000977801.1', 'WP_258464620.1', 'WP_070003903.1', 'WP_031588356.1', 'WP_262533268.1', 'WP_258412982.1', 'WP_000977800.1', 'WP_000977790.1', 'WP_043859504.1', 'WP_000977803.1', 'WP_228584898.1', 'WP_000977781.1', 'WP_050439885.1', 'WP_113588109.1', 'WP_154253469.1', 'WP_070008575.1', 'WP_001815260.1', 'WP_000977777.1', 'WP_031883420.1', 'WP_000597207.1', 'WP_162646620.1', 'WP_072497452.1', 'W…
799	['WP_000465478.1', 'WP_000465473.1', 'WP_103187888.1', 'WP_031927402.1', 'WP_115206027.1', 'WP_224085667.1', 'WP_021286015.1', 'WP_106884792.1', 'WP_000465472.1', 'WP_000465470.1', 'WP_000465477.1', 'WP_000465466.1', 'WP_045157545.1']
800	['WP_115289885.1', 'WP_124780910.1', 'WP_070974389.1', 'WP_001807311.1', 'WP_000291834.1', 'WP_001807477.1', 'WP_258464623.1', 'WP_250723086.1', 'WP_162646615.1', 'WP_115206028.1', 'WP_000291833.1', 'WP_001813114.1', 'WP_031927397.1', 'WP_072497455.1', 'WP_258412732.1', 'WP_117197268.1', 'WP_072468647.1', 'WP_046597335.1', 'WP_001814534.1', 'WP_000291830.1', 'WP_117221063.1', 'WP_001824053.1', 'W…
801	['WP_000170485.1', 'WP_258410319.1', 'WP_162646614.1', 'WP_072357614.1', 'WP_078103972.1', 'WP_115206029.1', 'WP_124780914.1', 'WP_000170481.1', 'WP_000170484.1', 'WP_000170486.1', 'WP_258409529.1', 'WP_000170488.1', 'WP_000170482.1', 'WP_104408602.1', 'WP_262533281.1', 'WP_115289055.1', 'WP_072468461.1', 'WP_078370540.1', 'WP_258414762.1', 'WP_001151816.1', 'WP_000170483.1', 'WP_001151814.1', 'W…
802	['WP_115210733.1', 'WP_000592131.1']
803	['WP_115210739.1', 'WP_043044871.1', 'WP_317528793.1']
804	['WP_000876756.1', 'WP_000876751.1', 'WP_000876757.1', 'WP_258409530.1', 'WP_101527089.1', 'WP_000876752.1', 'WP_025786420.1', 'WP_111761745.1', 'WP_000876748.1', 'WP_031837964.1', 'WP_115210746.1', 'WP_111679907.1', 'WP_000876755.1', 'WP_000876750.1', 'WP_276210117.1', 'WP_072468457.1', 'WP_252570451.1', 'WP_124780920.1', 'WP_123138693.1', 'WP_262537807.1']
805	['WP_000455975.1', 'WP_000455976.1', 'WP_000455980.1', 'WP_258409521.1', 'WP_252555295.1', 'WP_258413992.1', 'WP_115289051.1', 'WP_001814448.1']
806	['WP_000130756.1', 'WP_111679897.1', 'WP_115390686.1', 'WP_104408601.1', 'WP_115289052.1', 'WP_061393813.1', 'WP_060552562.1', 'WP_000130764.1', 'WP_069723997.1', 'WP_117207110.1', 'WP_258464616.1', 'WP_000130765.1', 'WP_229374059.1', 'WP_262537826.1']
807	['WP_001052503.1', 'WP_001052508.1', 'WP_001052505.1', 'WP_086155539.1', 'WP_303676223.1', 'WP_124374736.1', 'WP_001052509.1', 'WP_117433732.1', 'WP_197805183.1', 'WP_020976823.1', 'WP_115390688.1', 'WP_115289053.1', 'WP_117197264.1', 'WP_229374060.1', 'WP_001052510.1', 'WP_047335132.1', 'WP_215389085.1', 'WP_217655724.1', 'WP_014363371.1', 'WP_223286898.1', 'WP_238841732.1', 'WP_111761726.1', 'W…
808	['WP_000170485.1', 'WP_258410319.1', 'WP_162646614.1', 'WP_072357614.1', 'WP_078103972.1', 'WP_124780914.1', 'WP_115206029.1', 'WP_000170486.1', 'WP_000170484.1', 'WP_000170481.1', 'WP_000170482.1', 'WP_258409529.1', 'WP_000170488.1', 'WP_104408602.1', 'WP_115289055.1', 'WP_262533281.1', 'WP_078370540.1', 'WP_072468461.1', 'WP_000170483.1', 'WP_258414762.1', 'WP_001151816.1', 'WP_001151814.1', 'W…
809	['WP_000036329.1', 'WP_000036327.1', 'WP_179340285.1', 'WP_154284319.1', 'WP_115289056.1', 'WP_000036330.1', 'WP_000036324.1', 'WP_000036332.1', 'WP_000036331.1', 'WP_006191471.1', 'WP_162646613.1', 'WP_258414414.1', 'WP_258464625.1', 'WP_252555321.1', 'WP_261287600.1', 'WP_072496744.1', 'WP_258412735.1', 'WP_000036328.1', 'WP_000036335.1', 'WP_113589695.1', 'WP_262537811.1', 'WP_072468460.1', 'W…
810	['WP_001045111.1', 'WP_001045117.1', 'WP_115289059.1', 'WP_262607792.1', 'WP_117197262.1', 'WP_001045108.1', 'WP_058008287.1', 'WP_023914472.1', 'WP_262533286.1', 'WP_001045110.1', 'WP_001045113.1', 'WP_001045124.1', 'WP_072468454.1', 'WP_303676226.1', 'WP_315977819.1', 'WP_077156107.1', 'WP_262537801.1']
811	['WP_115289885.1', 'WP_124780910.1', 'WP_070974389.1', 'WP_001807311.1', 'WP_000291834.1', 'WP_001807477.1', 'WP_258464623.1', 'WP_250723086.1', 'WP_162646615.1', 'WP_115206028.1', 'WP_000291833.1', 'WP_001813114.1', 'WP_031927397.1', 'WP_072497455.1', 'WP_258412732.1', 'WP_117197268.1', 'WP_072468647.1', 'WP_001814534.1', 'WP_046597335.1', 'WP_000291830.1', 'WP_117221063.1', 'WP_001824053.1', 'W…
812	['WP_000924997.1', 'WP_070006111.1', 'WP_000924994.1', 'WP_000925000.1', 'WP_000925002.1', 'WP_000924995.1', 'WP_000925003.1', 'WP_217176329.1', 'WP_000924990.1', 'WP_312013742.1', 'WP_115305001.1', 'WP_000924996.1', 'WP_115390698.1', 'WP_000925005.1', 'WP_228587419.1', 'WP_000925004.1', 'WP_276210116.1', 'WP_000924999.1', 'WP_031811344.1', 'WP_000924993.1', 'WP_262542037.1', 'WP_262533285.1', 'W…
813	['WP_258409522.1', 'WP_072491075.1', 'WP_000389762.1', 'WP_000389774.1', 'WP_031875170.1', 'WP_000389763.1', 'WP_000389773.1', 'WP_258413993.1', 'WP_000389759.1', 'WP_154284307.1', 'WP_070059096.1', 'WP_250755235.1', 'WP_000398680.1', 'WP_258411434.1', 'WP_234746505.1', 'WP_115390685.1', 'WP_000389769.1', 'WP_046462904.1', 'WP_076742628.1', 'WP_000398679.1', 'WP_317528792.1']
814	['WP_000130756.1', 'WP_111679897.1', 'WP_115390686.1', 'WP_104408601.1', 'WP_115289052.1', 'WP_061393813.1', 'WP_060552562.1', 'WP_000130764.1', 'WP_069723997.1', 'WP_117207110.1', 'WP_258464616.1', 'WP_000130765.1', 'WP_229374059.1', 'WP_262537826.1']
815	['WP_000627029.1', 'WP_000627024.1', 'WP_000627025.1', 'WP_000627022.1', 'WP_000627023.1', 'WP_252555306.1', 'WP_115390687.1', 'WP_006191450.1', 'WP_017804848.1', 'WP_258416443.1', 'WP_086041298.1', 'WP_111679898.1']
816	['WP_001052503.1', 'WP_001052508.1', 'WP_001052505.1', 'WP_086155539.1', 'WP_303676223.1', 'WP_124374736.1', 'WP_001052509.1', 'WP_197805183.1', 'WP_117433732.1', 'WP_020976823.1', 'WP_115390688.1', 'WP_115289053.1', 'WP_117197264.1', 'WP_229374060.1', 'WP_001052510.1', 'WP_047335132.1', 'WP_215389085.1', 'WP_217655724.1', 'WP_014363371.1', 'WP_238841732.1', 'WP_223286898.1', 'WP_111761726.1', 'W…
817	['WP_000543163.1', 'WP_115390689.1', 'WP_000543164.1', 'WP_084938101.1', 'WP_111761725.1', 'WP_279750438.1']
818	['WP_001793250.1', 'WP_078064877.1', 'WP_072496738.1', 'WP_111157591.1', 'WP_111761726.1', 'WP_001010294.1', 'WP_115390690.1']
819	['WP_000714374.1', 'WP_154284310.1', 'WP_000714373.1', 'WP_250723098.1', 'WP_000410568.1', 'WP_000410567.1', 'WP_250736216.1', 'WP_258409523.1', 'WP_258464618.1', 'WP_115390691.1', 'WP_000714383.1', 'WP_000714388.1', 'WP_000714382.1', 'WP_000410570.1', 'WP_208715585.1', 'WP_048665170.1', 'WP_020976828.1', 'WP_072384834.1', 'WP_262537819.1', 'WP_065315784.1', 'WP_000714395.1', 'WP_000714381.1', 'W…
820	['WP_258414406.1', 'WP_000710565.1', 'WP_000710559.1', 'WP_258413996.1', 'WP_000710560.1', 'WP_000710562.1', 'WP_000710571.1', 'WP_111679903.1', 'WP_000710564.1', 'WP_043044870.1', 'WP_258464619.1', 'WP_258411438.1', 'WP_000710561.1', 'WP_000710566.1', 'WP_250723096.1', 'WP_252550737.1', 'WP_020976829.1', 'WP_262533266.1', 'WP_000710576.1', 'WP_102957306.1', 'WP_000710555.1', 'WP_109183265.1', 'W…
821	['WP_258464620.1', 'WP_000977801.1', 'WP_070003903.1', 'WP_258412982.1', 'WP_262533268.1', 'WP_031588356.1', 'WP_043859504.1', 'WP_228584898.1', 'WP_000977781.1', 'WP_000977800.1', 'WP_154253469.1', 'WP_000977803.1', 'WP_000977790.1', 'WP_070008575.1', 'WP_031883420.1', 'WP_050439885.1', 'WP_000977777.1', 'WP_113588109.1', 'WP_072497452.1', 'WP_162911967.1', 'WP_072496741.1', 'WP_086095096.1', 'W…
822	['WP_001075807.1', 'WP_001075810.1', 'WP_001075809.1', 'WP_001075817.1', 'WP_001075824.1', 'WP_001075805.1', 'WP_001075814.1', 'WP_001075819.1', 'WP_020976836.1', 'WP_229374065.1', 'WP_063644528.1', 'WP_001075808.1', 'WP_258409527.1', 'WP_151359620.1', 'WP_072496742.1', 'WP_049317353.1', 'WP_115390694.1', 'WP_006191470.1', 'WP_065315796.1', 'WP_072361361.1', 'WP_070003906.1', 'WP_250736213.1', 'W…
823	['WP_001006429.1', 'WP_001006428.1', 'WP_001006425.1', 'WP_001006427.1', 'WP_252555318.1', 'WP_072496743.1', 'WP_043044864.1', 'WP_312013744.1', 'WP_258412731.1', 'WP_258464622.1', 'WP_001006431.1', 'WP_045177919.1', 'WP_001006442.1', 'WP_001006445.1', 'WP_046597246.1', 'WP_001006443.1', 'WP_162646616.1', 'WP_101527091.1', 'WP_208689362.1', 'WP_001006435.1', 'WP_001006438.1', 'WP_042907860.1', 'W…
824	['WP_001566864.1', 'WP_115390696.1', 'WP_315977821.1', 'WP_155560180.1', 'WP_208715589.1', 'WP_078367940.1', 'WP_229374069.1', 'WP_072499009.1', 'WP_000728735.1', 'WP_120672812.1', 'WP_204254847.1']
825	['WP_000136636.1', 'WP_000136629.1', 'WP_072496746.1', 'WP_154284407.1', 'WP_000136628.1', 'WP_072468456.1', 'WP_262520931.1', 'WP_262607791.1', 'WP_228584902.1', 'WP_117197263.1', 'WP_000136637.1', 'WP_000136638.1', 'WP_045157550.1', 'WP_054193790.1', 'WP_058008284.1', 'WP_006191473.1', 'WP_000136633.1', 'WP_115390697.1', 'WP_000136627.1', 'WP_252307691.1', 'WP_315977820.1', 'WP_000136643.1', 'W…
826	['WP_000924997.1', 'WP_070006111.1', 'WP_000924994.1', 'WP_000925000.1', 'WP_000925002.1', 'WP_000924995.1', 'WP_000925003.1', 'WP_217176329.1', 'WP_115390698.1', 'WP_000924990.1', 'WP_312013742.1', 'WP_000924996.1', 'WP_115305001.1', 'WP_000925005.1', 'WP_228587419.1', 'WP_276210116.1', 'WP_000924999.1', 'WP_031811344.1', 'WP_000924993.1', 'WP_000925004.1', 'WP_262542037.1', 'WP_262533285.1', 'W…
827	['WP_001078456.1', 'WP_001078458.1', 'WP_020976839.1', 'WP_001078455.1', 'WP_252570449.1', 'WP_001078461.1', 'WP_070006109.1', 'WP_070003911.1', 'WP_258416449.1', 'WP_267814232.1', 'WP_064139230.1', 'WP_001078459.1', 'WP_262537797.1', 'WP_045157551.1', 'WP_006191474.1', 'WP_070958334.1', 'WP_084985148.1', 'WP_115390699.1']
828	['WP_061838517.1', 'WP_001179390.1', 'WP_001179388.1', 'WP_258414416.1', 'WP_001179393.1', 'WP_031775135.1', 'WP_001179407.1', 'WP_001179411.1', 'WP_006191475.1', 'WP_154284405.1', 'WP_020976840.1', 'WP_065316362.1', 'WP_001181416.1', 'WP_001179389.1', 'WP_262537796.1', 'WP_262522473.1', 'WP_070003396.1', 'WP_115390700.1', 'WP_001179404.1', 'WP_197805174.1']
829	['WP_000610051.1', 'WP_000610049.1', 'WP_000610050.1', 'WP_252570445.1', 'WP_084985149.1', 'WP_000610137.1', 'WP_115390701.1', 'WP_258411444.1', 'WP_174840672.1', 'WP_000610054.1', 'WP_000610056.1', 'WP_000610045.1', 'WP_315977818.1', 'WP_103204728.1']
830	['WP_115391173.1', 'WP_001566861.1', 'WP_001798267.1', 'WP_262534554.1', 'WP_001812843.1', 'WP_001804823.1', 'WP_021075398.1', 'WP_025175750.1', 'WP_000971501.1']
831	['WP_001791319.1', 'WP_001800966.1', 'WP_141062658.1', 'WP_072353806.1', 'WP_111015041.1', 'WP_078064639.1', 'WP_001791835.1', 'WP_078103977.1', 'WP_078134280.1', 'WP_258414652.1', 'WP_072468648.1', 'WP_078062691.1', 'WP_078065018.1', 'WP_262534556.1', 'WP_115391175.1', 'WP_155559881.1', 'WP_001792226.1', 'WP_078370353.1', 'WP_117220586.1', 'WP_103144387.1', 'WP_078368760.1']
832	['WP_001045111.1', 'WP_001045117.1', 'WP_117197262.1', 'WP_262607792.1', 'WP_115289059.1', 'WP_058008287.1', 'WP_001045108.1', 'WP_023914472.1', 'WP_262533286.1', 'WP_001045110.1', 'WP_001045113.1', 'WP_001045124.1', 'WP_072468454.1', 'WP_303676226.1', 'WP_315977819.1', 'WP_077156107.1', 'WP_262537801.1']
833	['WP_000136636.1', 'WP_000136629.1', 'WP_072496746.1', 'WP_154284407.1', 'WP_072468456.1', 'WP_000136628.1', 'WP_117197263.1', 'WP_262520931.1', 'WP_262607791.1', 'WP_228584902.1', 'WP_000136637.1', 'WP_000136638.1', 'WP_045157550.1', 'WP_054193790.1', 'WP_058008284.1', 'WP_006191473.1', 'WP_000136633.1', 'WP_000136627.1', 'WP_315977820.1', 'WP_000136643.1', 'WP_064136200.1', 'WP_262537805.1', 'W…
834	['WP_001052503.1', 'WP_001052508.1', 'WP_001052505.1', 'WP_086155539.1', 'WP_303676223.1', 'WP_124374736.1', 'WP_001052509.1', 'WP_197805183.1', 'WP_117433732.1', 'WP_020976823.1', 'WP_115390688.1', 'WP_117197264.1', 'WP_115289053.1', 'WP_229374060.1', 'WP_001052510.1', 'WP_047335132.1', 'WP_215389085.1', 'WP_217655724.1', 'WP_014363371.1', 'WP_223286898.1', 'WP_238841732.1', 'WP_078064877.1', 'W…
835	['WP_115289885.1', 'WP_124780910.1', 'WP_070974389.1', 'WP_001807311.1', 'WP_000291834.1', 'WP_001807477.1', 'WP_258464623.1', 'WP_250723086.1', 'WP_162646615.1', 'WP_115206028.1', 'WP_000291833.1', 'WP_001813114.1', 'WP_031927397.1', 'WP_072497455.1', 'WP_117197268.1', 'WP_258412732.1', 'WP_072468647.1', 'WP_046597335.1', 'WP_001814534.1', 'WP_000291830.1', 'WP_117221063.1', 'WP_001824053.1', 'W…
836	['WP_000130756.1', 'WP_111679897.1', 'WP_115390686.1', 'WP_104408601.1', 'WP_115289052.1', 'WP_061393813.1', 'WP_060552562.1', 'WP_000130764.1', 'WP_117207110.1', 'WP_069723997.1', 'WP_258464616.1', 'WP_000130765.1', 'WP_229374059.1', 'WP_262537826.1']
837	['WP_078367698.1', 'WP_117220371.1', 'WP_042907859.1', 'WP_106884791.1', 'WP_117225667.1', 'WP_078264190.1', 'WP_000728701.1']
838	['WP_001800966.1', 'WP_001791319.1', 'WP_072353806.1', 'WP_141062658.1', 'WP_111015041.1', 'WP_078064639.1', 'WP_258414652.1', 'WP_001791835.1', 'WP_078103977.1', 'WP_078134280.1', 'WP_072468648.1', 'WP_078062691.1', 'WP_078065018.1', 'WP_262534556.1', 'WP_001792226.1', 'WP_117220586.1', 'WP_155559881.1', 'WP_078370353.1', 'WP_115391175.1', 'WP_103144387.1', 'WP_078368760.1']
839	['WP_258464620.1', 'WP_000977801.1', 'WP_070003903.1', 'WP_262533268.1', 'WP_258412982.1', 'WP_031588356.1', 'WP_228584898.1', 'WP_043859504.1', 'WP_078368533.1', 'WP_042727733.1', 'WP_000977781.1', 'WP_000977800.1', 'WP_258414407.1', 'WP_154253469.1', 'WP_029693997.1', 'WP_117220654.1', 'WP_000977803.1', 'WP_000977790.1', 'WP_031883420.1', 'WP_050439885.1', 'WP_070008575.1', 'WP_113588109.1', 'W…
840	['WP_000977801.1', 'WP_258464620.1', 'WP_070003903.1', 'WP_031588356.1', 'WP_262533268.1', 'WP_258412982.1', 'WP_000977800.1', 'WP_043859504.1', 'WP_000977790.1', 'WP_000977803.1', 'WP_000977781.1', 'WP_228584898.1', 'WP_050439885.1', 'WP_113588109.1', 'WP_154253469.1', 'WP_070008575.1', 'WP_000977777.1', 'WP_001815260.1', 'WP_031883420.1', 'WP_072497452.1', 'WP_072496741.1', 'WP_162646620.1', 'W…
841	['WP_204997650.1', 'WP_032099372.1', 'WP_000728757.1', 'WP_042748222.1', 'WP_078370347.1', 'WP_117221007.1', 'WP_000728687.1', 'WP_312013567.1', 'WP_229374069.1', 'WP_174840671.1', 'WP_078098780.1', 'WP_043859501.1', 'WP_250736212.1', 'WP_111679906.1', 'WP_267814231.1', 'WP_312013743.1', 'WP_228587422.1', 'WP_001566864.1', 'WP_250723084.1', 'WP_315977821.1', 'WP_155560180.1', 'WP_208715589.1', 'W…
842	['WP_258414406.1', 'WP_000710565.1', 'WP_000710559.1', 'WP_258413996.1', 'WP_000710560.1', 'WP_000710562.1', 'WP_000710571.1', 'WP_111679903.1', 'WP_043044870.1', 'WP_000710564.1', 'WP_258464619.1', 'WP_258411438.1', 'WP_000710561.1', 'WP_000710576.1', 'WP_250723096.1', 'WP_020976829.1', 'WP_000710566.1', 'WP_252550737.1', 'WP_262533266.1', 'WP_102957306.1', 'WP_000710575.1', 'WP_000710555.1', 'W…
843	['WP_115289885.1', 'WP_124780910.1', 'WP_070974389.1', 'WP_001807311.1', 'WP_000291834.1', 'WP_001807477.1', 'WP_258464623.1', 'WP_162646615.1', 'WP_250723086.1', 'WP_115206028.1', 'WP_000291833.1', 'WP_001813114.1', 'WP_072497455.1', 'WP_031927397.1', 'WP_258412732.1', 'WP_117197268.1', 'WP_001814534.1', 'WP_072468647.1', 'WP_046597335.1', 'WP_117221063.1', 'WP_000291830.1', 'WP_001824053.1', 'W…
844	['WP_117225667.1', 'WP_078264190.1', 'WP_078367698.1', 'WP_000728701.1', 'WP_317528797.1']
845	['WP_001052508.1', 'WP_001052503.1', 'WP_086155539.1', 'WP_001052505.1', 'WP_303676223.1', 'WP_001052509.1', 'WP_117433732.1', 'WP_124374736.1', 'WP_197805183.1', 'WP_020976823.1', 'WP_115390688.1', 'WP_115289053.1', 'WP_117197264.1', 'WP_001052510.1', 'WP_229374060.1', 'WP_047335132.1', 'WP_215389085.1', 'WP_217655724.1', 'WP_014363371.1', 'WP_223286898.1', 'WP_238841732.1', 'WP_111761726.1', 'W…
846	['WP_115289885.1', 'WP_124780910.1', 'WP_070974389.1', 'WP_001807311.1', 'WP_001807477.1', 'WP_000291834.1', 'WP_258464623.1', 'WP_250723086.1', 'WP_162646615.1', 'WP_115206028.1', 'WP_000291833.1', 'WP_001813114.1', 'WP_031927397.1', 'WP_072497455.1', 'WP_258412732.1', 'WP_117197268.1', 'WP_001814534.1', 'WP_072468647.1', 'WP_046597335.1', 'WP_000291830.1', 'WP_117221063.1', 'WP_001670226.1', 'W…
847	['WP_000728763.1', 'WP_000728760.1', 'WP_000728745.1', 'WP_258412736.1', 'WP_084985146.1', 'WP_117433734.1', 'WP_000728755.1', 'WP_078157557.1', 'WP_049296521.1', 'WP_078369042.1', 'WP_223065233.1', 'WP_000728736.1', 'WP_072426453.1', 'WP_225805964.1', 'WP_162646612.1', 'WP_258414415.1', 'WP_072495517.1', 'WP_000728764.1', 'WP_001835779.1', 'WP_086095098.1', 'WP_078148191.1', 'WP_103187891.1', 'W…
848	['WP_072499009.1', 'WP_120672812.1', 'WP_000728735.1', 'WP_115390696.1', 'WP_230115142.1', 'WP_217176330.1', 'WP_317528443.1', 'WP_204254847.1']
849	['WP_123096928.1', 'WP_001225809.1', 'WP_225805962.1', 'WP_154284306.1']
850	['WP_258464620.1', 'WP_000977801.1', 'WP_070003903.1', 'WP_262533268.1', 'WP_031588356.1', 'WP_258412982.1', 'WP_043859504.1', 'WP_228584898.1', 'WP_000977781.1', 'WP_000977800.1', 'WP_154253469.1', 'WP_000977803.1', 'WP_050439885.1', 'WP_000977790.1', 'WP_031883420.1', 'WP_113588109.1', 'WP_000977777.1', 'WP_070008575.1', 'WP_162911967.1', 'WP_086095096.1', 'WP_031588359.1', 'WP_072497452.1', 'W…
851	['WP_001038103.1', 'WP_001038104.1', 'WP_123096949.1', 'WP_001038108.1', 'WP_001038106.1', 'WP_001038097.1', 'WP_262533279.1', 'WP_001038099.1', 'WP_001038111.1', 'WP_049307587.1', 'WP_072468462.1', 'WP_001038105.1', 'WP_001038110.1', 'WP_001038098.1', 'WP_317518664.1', 'WP_262542031.1', 'WP_043859502.1', 'WP_098817934.1', 'WP_001038026.1', 'WP_204997649.1', 'WP_258412733.1', 'WP_226452192.1', 'W…
852	['WP_045172895.1', 'WP_123096950.1', 'WP_001038114.1', 'WP_103187889.1']
853	['WP_000876756.1', 'WP_000876757.1', 'WP_258409530.1', 'WP_000876751.1', 'WP_101527089.1', 'WP_025786420.1', 'WP_111761745.1', 'WP_000876752.1', 'WP_000876748.1', 'WP_031837964.1', 'WP_111679907.1', 'WP_000876750.1', 'WP_115210746.1', 'WP_000876755.1', 'WP_072468457.1', 'WP_276210117.1', 'WP_252570451.1', 'WP_124780920.1', 'WP_123138693.1', 'WP_262537807.1']
854	['WP_000728764.1', 'WP_078148191.1', 'WP_258414415.1', 'WP_072495517.1', 'WP_123138694.1', 'WP_050964216.1', 'WP_000728763.1', 'WP_101527090.1', 'WP_258412736.1', 'WP_084985146.1', 'WP_000728760.1', 'WP_049296521.1', 'WP_078157557.1', 'WP_000728745.1', 'WP_000728755.1', 'WP_078369042.1', 'WP_117433734.1', 'WP_000728736.1', 'WP_223065233.1', 'WP_072426453.1', 'WP_225805964.1', 'WP_162646612.1', 'W…
855	['WP_258414406.1', 'WP_000710565.1', 'WP_000710559.1', 'WP_258413996.1', 'WP_000710560.1', 'WP_000710571.1', 'WP_000710562.1', 'WP_111679903.1', 'WP_000710564.1', 'WP_258464619.1', 'WP_043044870.1', 'WP_258411438.1', 'WP_000710561.1', 'WP_250723096.1', 'WP_262533266.1', 'WP_000710566.1', 'WP_020976829.1', 'WP_252550737.1', 'WP_000710576.1', 'WP_102957306.1', 'WP_123138695.1', 'WP_109183265.1', 'W…
856	['WP_072361353.1', 'WP_000179898.1', 'WP_000201641.1', 'WP_000201642.1', 'WP_124374734.1', 'WP_000179906.1', 'WP_000179901.1', 'WP_000179903.1', 'WP_072468468.1', 'WP_258413994.1', 'WP_046462905.1', 'WP_000179899.1', 'WP_258411435.1', 'WP_104408600.1', 'WP_000179888.1', 'WP_000179893.1', 'WP_250723103.1', 'WP_258414404.1', 'WP_000201646.1', 'WP_229374058.1', 'WP_000179900.1', 'WP_000179889.1', 'W…
857	['WP_001052503.1', 'WP_001052508.1', 'WP_001052505.1', 'WP_086155539.1', 'WP_303676223.1', 'WP_124374736.1', 'WP_001052509.1', 'WP_197805183.1', 'WP_117433732.1', 'WP_020976823.1', 'WP_115390688.1', 'WP_115289053.1', 'WP_117197264.1', 'WP_229374060.1', 'WP_001052510.1', 'WP_047335132.1', 'WP_215389085.1', 'WP_217655724.1', 'WP_014363371.1', 'WP_238841732.1', 'WP_223286898.1', 'WP_111761726.1', 'W…
858	['WP_115289885.1', 'WP_124780910.1', 'WP_070974389.1', 'WP_001807311.1', 'WP_000291834.1', 'WP_001807477.1', 'WP_258464623.1', 'WP_250723086.1', 'WP_162646615.1', 'WP_115206028.1', 'WP_000291833.1', 'WP_001813114.1', 'WP_031927397.1', 'WP_072497455.1', 'WP_258412732.1', 'WP_117197268.1', 'WP_072468647.1', 'WP_001814534.1', 'WP_046597335.1', 'WP_000291830.1', 'WP_117221063.1', 'WP_001824053.1', 'W…
859	['WP_000170485.1', 'WP_258410319.1', 'WP_162646614.1', 'WP_124780914.1', 'WP_072357614.1', 'WP_078103972.1', 'WP_115206029.1', 'WP_000170481.1', 'WP_000170484.1', 'WP_000170486.1', 'WP_258409529.1', 'WP_000170488.1', 'WP_000170482.1', 'WP_104408602.1', 'WP_262533281.1', 'WP_115289055.1', 'WP_078370540.1', 'WP_072468461.1', 'WP_258414762.1', 'WP_000170483.1', 'WP_001151816.1', 'WP_001151814.1', 'W…
860	['WP_000876756.1', 'WP_000876751.1', 'WP_000876757.1', 'WP_258409530.1', 'WP_101527089.1', 'WP_000876752.1', 'WP_025786420.1', 'WP_111761745.1', 'WP_000876748.1', 'WP_031837964.1', 'WP_000876755.1', 'WP_111679907.1', 'WP_276210117.1', 'WP_115210746.1', 'WP_072468457.1', 'WP_124780920.1', 'WP_252570451.1', 'WP_000876750.1', 'WP_262537807.1', 'WP_123138693.1']
861	['WP_258411663.1', 'WP_000908952.1', 'WP_258409970.1', 'WP_134810760.1', 'WP_000908954.1', 'WP_061822569.1', 'WP_000908953.1', 'WP_000908956.1', 'WP_154284322.1', 'WP_000908958.1', 'WP_000908959.1', 'WP_072361356.1', 'WP_006191453.1', 'WP_312013753.1', 'WP_001789388.1', 'WP_001621787.1', 'WP_267815141.1', 'WP_000908960.1', 'WP_258416791.1', 'WP_225806088.1', 'WP_064133567.1', 'WP_000908951.1', 'W…
862	['WP_000080559.1', 'WP_000080564.1', 'WP_111679900.1', 'WP_000080557.1', 'WP_111187305.1', 'WP_084985142.1', 'WP_103144384.1', 'WP_042727731.1', 'WP_058102285.1', 'WP_000080554.1', 'WP_000080560.1', 'WP_031588361.1', 'WP_258414405.1', 'WP_031901573.1', 'WP_258413995.1', 'WP_113588108.1', 'WP_250723100.1', 'WP_001072889.1', 'WP_155561373.1', 'WP_031844971.1', 'WP_208689364.1', 'WP_113589553.1', 'W…
863	['WP_258464620.1', 'WP_000977801.1', 'WP_070003903.1', 'WP_258412982.1', 'WP_262533268.1', 'WP_031588356.1', 'WP_228584898.1', 'WP_043859504.1', 'WP_000977800.1', 'WP_000977781.1', 'WP_154253469.1', 'WP_070008575.1', 'WP_000977803.1', 'WP_000977790.1', 'WP_031883420.1', 'WP_050439885.1', 'WP_072497452.1', 'WP_113588109.1', 'WP_000977777.1', 'WP_072496741.1', 'WP_162646620.1', 'WP_162911967.1', 'W…
864	['WP_138384022.1', 'WP_000814441.1', 'WP_000814442.1', 'WP_000750309.1', 'WP_165624622.1', 'WP_111761728.1', 'WP_001566851.1', 'WP_020976825.1', 'WP_111679899.1', 'WP_000814437.1']
865	['WP_001006429.1', 'WP_001006425.1', 'WP_001006428.1', 'WP_252555318.1', 'WP_001006427.1', 'WP_072496743.1', 'WP_043044864.1', 'WP_312013744.1', 'WP_258412731.1', 'WP_045177919.1', 'WP_258464622.1', 'WP_001006431.1', 'WP_001006442.1', 'WP_001006445.1', 'WP_001006443.1', 'WP_046597246.1', 'WP_101527091.1', 'WP_162646616.1', 'WP_208689362.1', 'WP_001006435.1', 'WP_001006438.1', 'WP_064131776.1', 'W…
866	['WP_115289885.1', 'WP_124780910.1', 'WP_070974389.1', 'WP_001807311.1', 'WP_000291834.1', 'WP_001807477.1', 'WP_258464623.1', 'WP_162646615.1', 'WP_250723086.1', 'WP_115206028.1', 'WP_000291833.1', 'WP_001813114.1', 'WP_072497455.1', 'WP_031927397.1', 'WP_258412732.1', 'WP_117197268.1', 'WP_072468647.1', 'WP_001814534.1', 'WP_046597335.1', 'WP_000291830.1', 'WP_117221063.1', 'WP_001824053.1', 'W…
867	['WP_001791319.1', 'WP_001800966.1', 'WP_141062658.1', 'WP_072353806.1', 'WP_111015041.1', 'WP_078064639.1', 'WP_001791835.1', 'WP_078103977.1', 'WP_078134280.1', 'WP_258414652.1', 'WP_072468648.1', 'WP_078062691.1', 'WP_078065018.1', 'WP_262534556.1', 'WP_155559881.1', 'WP_001792226.1', 'WP_078370353.1', 'WP_115391175.1', 'WP_117220586.1', 'WP_103144387.1', 'WP_078368760.1']
868	['WP_141722480.1', 'WP_159062851.1', 'WP_072361358.1', 'WP_240914401.1', 'WP_072496741.1', 'WP_049317357.1', 'WP_070008575.1', 'WP_228584898.1', 'WP_258412982.1', 'WP_258409525.1', 'WP_050439885.1', 'WP_000977801.1', 'WP_113588109.1', 'WP_031588356.1', 'WP_258464620.1', 'WP_123096946.1', 'WP_069989707.1', 'WP_000977777.1', 'WP_045177925.1', 'WP_000826298.1', 'WP_086095096.1', 'WP_025175008.1', 'W…
869	['WP_043044872.1', 'WP_229374062.1', 'WP_142253642.1']
870	['WP_049317357.1', 'WP_240914401.1', 'WP_150008482.1', 'WP_025173820.1', 'WP_045177925.1', 'WP_086095096.1', 'WP_000977759.1', 'WP_258464620.1', 'WP_025174228.1', 'WP_258412982.1', 'WP_000826298.1', 'WP_025175008.1', 'WP_000977789.1', 'WP_289781435.1', 'WP_123096946.1', 'WP_000649983.1', 'WP_000977777.1', 'WP_317518663.1', 'WP_070990693.1', 'WP_289622950.1', 'WP_070008575.1', 'WP_064626850.1', 'W…
871	['WP_159062851.1', 'WP_031862150.1', 'WP_142273680.1', 'WP_049317357.1', 'WP_150008482.1', 'WP_240914401.1', 'WP_000826298.1', 'WP_025175008.1', 'WP_000977801.1', 'WP_142255174.1', 'WP_025173820.1', 'WP_045177925.1', 'WP_086095096.1', 'WP_117220664.1', 'WP_049307726.1', 'WP_072361358.1', 'WP_025174228.1', 'WP_001815260.1', 'WP_000977800.1', 'WP_000977789.1', 'WP_103204725.1', 'WP_000826314.1', 'W…
872	['WP_078368895.1', 'WP_258410319.1', 'WP_124780914.1', 'WP_000170484.1', 'WP_104408602.1', 'WP_000170485.1', 'WP_072357614.1', 'WP_000170481.1', 'WP_162646614.1', 'WP_258409529.1', 'WP_078103972.1', 'WP_000170488.1', 'WP_115206029.1', 'WP_000170486.1', 'WP_000170482.1', 'WP_142279818.1', 'WP_179311953.1', 'WP_078370540.1', 'WP_115289055.1', 'WP_262533281.1', 'WP_000170483.1', 'WP_258412734.1', 'W…
873	['WP_142631348.1', 'WP_101527090.1', 'WP_000728764.1', 'WP_078148191.1', 'WP_258414415.1', 'WP_072495517.1', 'WP_050964216.1', 'WP_123138694.1', 'WP_049296521.1', 'WP_084985146.1', 'WP_223065233.1', 'WP_258412736.1', 'WP_000728763.1', 'WP_078157557.1', 'WP_078369042.1', 'WP_000728760.1', 'WP_000728755.1', 'WP_000728745.1', 'WP_000728736.1', 'WP_117433734.1', 'WP_072426453.1', 'WP_225805964.1', 'W…
874	['WP_000728761.1', 'WP_258416447.1', 'WP_262834960.1', 'WP_305730688.1', 'WP_043859501.1', 'WP_050441717.1', 'WP_049887430.1', 'WP_076742587.1', 'WP_258464626.1', 'WP_148237045.1', 'WP_228584900.1', 'WP_267814231.1', 'WP_312013743.1', 'WP_228587422.1', 'WP_111679906.1', 'WP_086095098.1', 'WP_250723084.1', 'WP_072466651.1', 'WP_103187891.1', 'WP_262543065.1', 'WP_001835779.1', 'WP_072496745.1', 'W…
875	['WP_150008482.1', 'WP_049317357.1', 'WP_240914401.1', 'WP_258464620.1', 'WP_000977789.1', 'WP_000826298.1', 'WP_045177925.1', 'WP_025173820.1', 'WP_025175008.1', 'WP_086095096.1', 'WP_289781435.1', 'WP_258412982.1', 'WP_289622950.1', 'WP_025174228.1', 'WP_000977759.1', 'WP_123096946.1', 'WP_072496741.1', 'WP_050439885.1', 'WP_000977801.1', 'WP_031588356.1', 'WP_113588109.1', 'WP_000826314.1', 'W…
876	['WP_000924997.1', 'WP_070006111.1', 'WP_000924994.1', 'WP_000925000.1', 'WP_000925002.1', 'WP_000924995.1', 'WP_000925003.1', 'WP_000924990.1', 'WP_217176329.1', 'WP_312013742.1', 'WP_000924996.1', 'WP_000925005.1', 'WP_115390698.1', 'WP_115305001.1', 'WP_228587419.1', 'WP_000925004.1', 'WP_031811344.1', 'WP_000924993.1', 'WP_276210116.1', 'WP_000924999.1', 'WP_262533285.1', 'WP_262542037.1', 'W…
877	['WP_001075807.1', 'WP_001075810.1', 'WP_001075809.1', 'WP_001075817.1', 'WP_001075824.1', 'WP_001075814.1', 'WP_001075805.1', 'WP_001075819.1', 'WP_020976836.1', 'WP_229374065.1', 'WP_151359620.1', 'WP_063644528.1', 'WP_001075808.1', 'WP_258409527.1', 'WP_072496742.1', 'WP_049317353.1', 'WP_006191470.1', 'WP_115390694.1', 'WP_065315796.1', 'WP_072361361.1', 'WP_070003906.1', 'WP_250736213.1', 'W…
878	['WP_000080559.1', 'WP_000080564.1', 'WP_000080557.1', 'WP_111679900.1', 'WP_084985142.1', 'WP_103144384.1', 'WP_042727731.1', 'WP_058102285.1', 'WP_000080554.1', 'WP_111187305.1', 'WP_000080560.1', 'WP_031588361.1', 'WP_258414405.1', 'WP_258413995.1', 'WP_113588108.1', 'WP_031901573.1', 'WP_250723100.1', 'WP_001072889.1', 'WP_155561373.1', 'WP_031844971.1', 'WP_208689364.1', 'WP_113589553.1', 'W…
879	['WP_258464620.1', 'WP_070003903.1', 'WP_000977801.1', 'WP_262533268.1', 'WP_258412982.1', 'WP_043859504.1', 'WP_031588356.1', 'WP_000977781.1', 'WP_228584898.1', 'WP_000977800.1', 'WP_154253469.1', 'WP_000977803.1', 'WP_000977790.1', 'WP_000977777.1', 'WP_031883420.1', 'WP_050439885.1', 'WP_070008575.1', 'WP_113588109.1', 'WP_031588359.1', 'WP_162911967.1', 'WP_072497452.1', 'WP_086095096.1', 'W…
880	['WP_154284306.1', 'WP_001225809.1', 'WP_225805962.1', 'WP_123096928.1']
881	['WP_000389762.1', 'WP_258409522.1', 'WP_072491075.1', 'WP_000389763.1', 'WP_031875170.1', 'WP_154284307.1', 'WP_000389759.1', 'WP_000389774.1', 'WP_250755235.1', 'WP_258413993.1', 'WP_000389773.1', 'WP_070059096.1', 'WP_000398680.1', 'WP_258411434.1', 'WP_234746505.1', 'WP_076742628.1', 'WP_000389769.1', 'WP_046462904.1', 'WP_115390685.1', 'WP_000398679.1', 'WP_317528792.1']
882	['WP_072361353.1', 'WP_000179898.1', 'WP_000201641.1', 'WP_000201642.1', 'WP_000179901.1', 'WP_124374734.1', 'WP_000179906.1', 'WP_072468468.1', 'WP_258413994.1', 'WP_000179903.1', 'WP_046462905.1', 'WP_000179899.1', 'WP_000179888.1', 'WP_258411435.1', 'WP_104408600.1', 'WP_000179893.1', 'WP_000201646.1', 'WP_258414404.1', 'WP_000179889.1', 'WP_250723103.1', 'WP_000179900.1', 'WP_025175432.1', 'W…
883	['WP_000080559.1', 'WP_000080564.1', 'WP_000080557.1', 'WP_111679900.1', 'WP_084985142.1', 'WP_103144384.1', 'WP_042727731.1', 'WP_058102285.1', 'WP_000080554.1', 'WP_111187305.1', 'WP_000080560.1', 'WP_031588361.1', 'WP_258414405.1', 'WP_258413995.1', 'WP_113588108.1', 'WP_250723100.1', 'WP_031901573.1', 'WP_001072889.1', 'WP_209205686.1', 'WP_155561373.1', 'WP_031844971.1', 'WP_208689364.1', 'W…
884	['WP_000714374.1', 'WP_154284310.1', 'WP_000714373.1', 'WP_000410568.1', 'WP_000410567.1', 'WP_250723098.1', 'WP_250736216.1', 'WP_258409523.1', 'WP_258464618.1', 'WP_115390691.1', 'WP_000714383.1', 'WP_000714388.1', 'WP_000714382.1', 'WP_000410570.1', 'WP_208715585.1', 'WP_048665170.1', 'WP_072384834.1', 'WP_020976828.1', 'WP_262537819.1', 'WP_065315784.1', 'WP_000714395.1', 'WP_000410569.1', 'W…
885	['WP_258414406.1', 'WP_000710565.1', 'WP_000710559.1', 'WP_258413996.1', 'WP_000710560.1', 'WP_000710562.1', 'WP_000710571.1', 'WP_111679903.1', 'WP_000710564.1', 'WP_043044870.1', 'WP_258411438.1', 'WP_258464619.1', 'WP_000710561.1', 'WP_250723096.1', 'WP_020976829.1', 'WP_000710566.1', 'WP_000710576.1', 'WP_252550737.1', 'WP_262533266.1', 'WP_102957306.1', 'WP_000710555.1', 'WP_109183265.1', 'W…
886	['WP_258464620.1', 'WP_000977801.1', 'WP_070003903.1', 'WP_258412982.1', 'WP_262533268.1', 'WP_031588356.1', 'WP_228584898.1', 'WP_043859504.1', 'WP_000977800.1', 'WP_000977781.1', 'WP_154253469.1', 'WP_000977803.1', 'WP_000977790.1', 'WP_070008575.1', 'WP_050439885.1', 'WP_031883420.1', 'WP_113588109.1', 'WP_000977777.1', 'WP_072497452.1', 'WP_162911967.1', 'WP_086095096.1', 'WP_072496741.1', 'W…
887	['WP_000977801.1', 'WP_258464620.1', 'WP_070003903.1', 'WP_031588356.1', 'WP_262533268.1', 'WP_258412982.1', 'WP_000977800.1', 'WP_000977790.1', 'WP_043859504.1', 'WP_000977803.1', 'WP_228584898.1', 'WP_000977781.1', 'WP_050439885.1', 'WP_113588109.1', 'WP_154253469.1', 'WP_070008575.1', 'WP_001815260.1', 'WP_000977777.1', 'WP_031883420.1', 'WP_072497452.1', 'WP_162646620.1', 'WP_072496741.1', 'W…
888	['WP_000977801.1', 'WP_258464620.1', 'WP_070003903.1', 'WP_050439885.1', 'WP_031588356.1', 'WP_262533268.1', 'WP_258412982.1', 'WP_001815260.1', 'WP_000977800.1', 'WP_043859504.1', 'WP_000977781.1', 'WP_228584898.1', 'WP_000977803.1', 'WP_000977790.1', 'WP_154253469.1', 'WP_289781435.1', 'WP_113588109.1', 'WP_070008575.1', 'WP_031883420.1', 'WP_000977777.1', 'WP_072497452.1', 'WP_072496741.1', 'W…
889	['WP_258464620.1', 'WP_000977801.1', 'WP_070003903.1', 'WP_258412982.1', 'WP_262533268.1', 'WP_228584898.1', 'WP_050439885.1', 'WP_031588356.1', 'WP_043859504.1', 'WP_001815260.1', 'WP_000977800.1', 'WP_000977781.1', 'WP_070008575.1', 'WP_154253469.1', 'WP_031883420.1', 'WP_000977803.1', 'WP_289781435.1', 'WP_072497452.1', 'WP_000977790.1', 'WP_072496741.1', 'WP_113588109.1', 'WP_064626850.1', 'W…
890	['WP_001075807.1', 'WP_001075810.1', 'WP_001075809.1', 'WP_001075824.1', 'WP_001075817.1', 'WP_001075814.1', 'WP_001075805.1', 'WP_001075819.1', 'WP_020976836.1', 'WP_229374065.1', 'WP_063644528.1', 'WP_072496742.1', 'WP_001075808.1', 'WP_258409527.1', 'WP_151359620.1', 'WP_006191470.1', 'WP_049317353.1', 'WP_072361361.1', 'WP_115390694.1', 'WP_065315796.1', 'WP_070003906.1', 'WP_250736213.1', 'W…
891	['WP_115289885.1', 'WP_124780910.1', 'WP_070974389.1', 'WP_001807311.1', 'WP_000291834.1', 'WP_001807477.1', 'WP_258464623.1', 'WP_162646615.1', 'WP_250723086.1', 'WP_115206028.1', 'WP_000291833.1', 'WP_001813114.1', 'WP_031927397.1', 'WP_072497455.1', 'WP_258412732.1', 'WP_117197268.1', 'WP_001814534.1', 'WP_072468647.1', 'WP_046597335.1', 'WP_000291830.1', 'WP_117221063.1', 'WP_001824053.1', 'W…
892	['WP_000036329.1', 'WP_000036327.1', 'WP_154284319.1', 'WP_179340285.1', 'WP_000036330.1', 'WP_000036324.1', 'WP_000036332.1', 'WP_115289056.1', 'WP_000036331.1', 'WP_258414414.1', 'WP_006191471.1', 'WP_162646613.1', 'WP_258464625.1', 'WP_252555321.1', 'WP_261287600.1', 'WP_072496744.1', 'WP_000036335.1', 'WP_258412735.1', 'WP_000036328.1', 'WP_113589695.1', 'WP_262537811.1', 'WP_072468460.1', 'W…
893	['WP_000173891.1', 'WP_000173895.1', 'WP_046597245.1', 'WP_000173890.1', 'WP_069631709.1', 'WP_000173894.1', 'WP_000173880.1', 'WP_000173898.1', 'WP_000173896.1', 'WP_072468459.1', 'WP_000173893.1', 'WP_000173899.1', 'WP_070003394.1', 'WP_229374068.1', 'WP_154284320.1', 'WP_000173897.1', 'WP_000173881.1', 'WP_046462907.1', 'WP_303676225.1', 'WP_262533282.1', 'WP_000173902.1', 'WP_000173904.1', 'W…
894	['WP_258411663.1', 'WP_000908952.1', 'WP_258409970.1', 'WP_000908954.1', 'WP_134810760.1', 'WP_061822569.1', 'WP_154284322.1', 'WP_000908953.1', 'WP_000908956.1', 'WP_000908958.1', 'WP_000908959.1', 'WP_312013753.1', 'WP_072361356.1', 'WP_006191453.1', 'WP_001789388.1', 'WP_267815141.1', 'WP_001621787.1', 'WP_000908960.1', 'WP_258416791.1', 'WP_225806088.1', 'WP_064133567.1', 'WP_000908951.1', 'W…
895	['WP_061838517.1', 'WP_001179388.1', 'WP_001179390.1', 'WP_258414416.1', 'WP_001179393.1', 'WP_001179411.1', 'WP_031775135.1', 'WP_001179407.1', 'WP_154284405.1', 'WP_006191475.1', 'WP_065316362.1', 'WP_020976840.1', 'WP_001181416.1', 'WP_001179389.1', 'WP_262537796.1', 'WP_262522473.1', 'WP_070003396.1', 'WP_115390700.1', 'WP_001179404.1', 'WP_197805174.1']
896	['WP_000570808.1', 'WP_154284406.1', 'WP_000570806.1', 'WP_000570804.1', 'WP_262607793.1', 'WP_020976838.1', 'WP_000570813.1', 'WP_224085645.1', 'WP_061389123.1', 'WP_229374071.1', 'WP_111679908.1', 'WP_025380736.1', 'WP_070006110.1', 'WP_103204727.1', 'WP_262533287.1', 'WP_262537799.1', 'WP_000570810.1']
897	['WP_000136636.1', 'WP_000136629.1', 'WP_072496746.1', 'WP_154284407.1', 'WP_072468456.1', 'WP_000136628.1', 'WP_262520931.1', 'WP_262607791.1', 'WP_228584902.1', 'WP_117197263.1', 'WP_000136637.1', 'WP_000136638.1', 'WP_045157550.1', 'WP_054193790.1', 'WP_058008284.1', 'WP_006191473.1', 'WP_000136633.1', 'WP_000136627.1', 'WP_000136643.1', 'WP_315977820.1', 'WP_064136200.1', 'WP_262537805.1', 'W…
898	['WP_155559881.1', 'WP_001791319.1', 'WP_001800966.1', 'WP_141062658.1', 'WP_072353806.1', 'WP_111015041.1', 'WP_078064639.1', 'WP_001791835.1', 'WP_078103977.1', 'WP_078134280.1', 'WP_258414652.1', 'WP_072468648.1', 'WP_078062691.1', 'WP_078065018.1', 'WP_262534556.1', 'WP_001792226.1', 'WP_078370353.1', 'WP_115391175.1', 'WP_117220586.1', 'WP_103144387.1', 'WP_078368760.1']
899	['WP_001566864.1', 'WP_315977821.1', 'WP_155560180.1', 'WP_208715589.1', 'WP_078367940.1', 'WP_115390696.1', 'WP_229374069.1', 'WP_250736212.1', 'WP_072499009.1', 'WP_120672812.1', 'WP_000728735.1', 'WP_204254847.1']
900	['WP_000080559.1', 'WP_000080564.1', 'WP_111679900.1', 'WP_000080557.1', 'WP_111187305.1', 'WP_084985142.1', 'WP_103144384.1', 'WP_042727731.1', 'WP_058102285.1', 'WP_000080554.1', 'WP_000080560.1', 'WP_031588361.1', 'WP_258414405.1', 'WP_031901573.1', 'WP_258413995.1', 'WP_113588108.1', 'WP_250723100.1', 'WP_001072889.1', 'WP_155561373.1', 'WP_031844971.1', 'WP_208689364.1', 'WP_113589553.1', 'W…
901	['WP_158691567.1', 'WP_001066124.1', 'WP_001066123.1', 'WP_160458529.1']
902	['WP_159062851.1', 'WP_049317357.1', 'WP_240914401.1', 'WP_150008482.1', 'WP_123096946.1', 'WP_000826298.1', 'WP_025175008.1', 'WP_050439885.1', 'WP_113588109.1', 'WP_031588356.1', 'WP_000977801.1', 'WP_258412982.1', 'WP_025173820.1', 'WP_045177925.1', 'WP_070008575.1', 'WP_086095096.1', 'WP_000977777.1', 'WP_025174228.1', 'WP_000977789.1', 'WP_000826314.1', 'WP_024273389.1', 'WP_025174942.1', 'W…
903	['WP_258464620.1', 'WP_000977801.1', 'WP_070003903.1', 'WP_258412982.1', 'WP_262533268.1', 'WP_031588356.1', 'WP_043859504.1', 'WP_228584898.1', 'WP_000977800.1', 'WP_000977781.1', 'WP_154253469.1', 'WP_000977803.1', 'WP_070008575.1', 'WP_000977790.1', 'WP_050439885.1', 'WP_031883420.1', 'WP_113588109.1', 'WP_072497452.1', 'WP_000977777.1', 'WP_072496741.1', 'WP_162911967.1', 'WP_001815260.1', 'W…
904	['WP_160458529.1', 'WP_158691567.1', 'WP_001066124.1', 'WP_001066123.1']
905	['WP_000728763.1', 'WP_000728760.1', 'WP_162646612.1', 'WP_258412736.1', 'WP_000728745.1', 'WP_084985146.1', 'WP_117433734.1', 'WP_000728755.1', 'WP_078157557.1', 'WP_049296521.1', 'WP_078369042.1', 'WP_223065233.1', 'WP_072426453.1', 'WP_225805964.1', 'WP_000728736.1', 'WP_258414415.1', 'WP_001835779.1', 'WP_103187891.1', 'WP_072496745.1', 'WP_000728764.1', 'WP_043856629.1', 'WP_072495517.1', 'W…
906	['WP_000036329.1', 'WP_000036327.1', 'WP_179340285.1', 'WP_154284319.1', 'WP_000036332.1', 'WP_000036330.1', 'WP_000036324.1', 'WP_115289056.1', 'WP_000036331.1', 'WP_162646613.1', 'WP_006191471.1', 'WP_258414414.1', 'WP_258464625.1', 'WP_252555321.1', 'WP_261287600.1', 'WP_072496744.1', 'WP_258412735.1', 'WP_000036328.1', 'WP_000036335.1', 'WP_113589695.1', 'WP_262537811.1', 'WP_072468460.1', 'W…
907	['WP_000170485.1', 'WP_258410319.1', 'WP_162646614.1', 'WP_072357614.1', 'WP_078103972.1', 'WP_115206029.1', 'WP_124780914.1', 'WP_000170481.1', 'WP_000170484.1', 'WP_000170486.1', 'WP_258409529.1', 'WP_000170488.1', 'WP_000170482.1', 'WP_104408602.1', 'WP_262533281.1', 'WP_115289055.1', 'WP_078370540.1', 'WP_072468461.1', 'WP_258414762.1', 'WP_001151816.1', 'WP_000170483.1', 'WP_001151814.1', 'W…
908	['WP_115289885.1', 'WP_124780910.1', 'WP_070974389.1', 'WP_001807311.1', 'WP_000291834.1', 'WP_001807477.1', 'WP_162646615.1', 'WP_258464623.1', 'WP_250723086.1', 'WP_115206028.1', 'WP_000291833.1', 'WP_001813114.1', 'WP_031927397.1', 'WP_072497455.1', 'WP_258412732.1', 'WP_117197268.1', 'WP_072468647.1', 'WP_001814534.1', 'WP_046597335.1', 'WP_000291830.1', 'WP_117221063.1', 'WP_001824053.1', 'W…
909	['WP_001006429.1', 'WP_001006428.1', 'WP_001006425.1', 'WP_252555318.1', 'WP_001006427.1', 'WP_072496743.1', 'WP_043044864.1', 'WP_312013744.1', 'WP_162646616.1', 'WP_001006431.1', 'WP_258412731.1', 'WP_001006442.1', 'WP_001006435.1', 'WP_258464622.1', 'WP_045177919.1', 'WP_001006445.1', 'WP_001006443.1', 'WP_101527091.1', 'WP_046597246.1', 'WP_208689362.1', 'WP_064131776.1', 'WP_031941845.1', 'W…
910	['WP_001075807.1', 'WP_001075810.1', 'WP_001075809.1', 'WP_001075824.1', 'WP_001075817.1', 'WP_001075814.1', 'WP_001075805.1', 'WP_001075819.1', 'WP_020976836.1', 'WP_229374065.1', 'WP_063644528.1', 'WP_072496742.1', 'WP_001075808.1', 'WP_258409527.1', 'WP_151359620.1', 'WP_006191470.1', 'WP_049317353.1', 'WP_072361361.1', 'WP_115390694.1', 'WP_065315796.1', 'WP_070003906.1', 'WP_250736213.1', 'W…
911	['WP_001029555.1', 'WP_000161984.1', 'WP_006191463.1', 'WP_072468464.1', 'WP_001029554.1', 'WP_162646618.1', 'WP_258411440.1', 'WP_262533270.1', 'WP_000161981.1', 'WP_000066174.1']
912	['WP_162646619.1', 'WP_000912285.1', 'WP_258464620.1', 'WP_070003903.1', 'WP_000977801.1', 'WP_078368533.1', 'WP_262533268.1', 'WP_258412982.1', 'WP_042727733.1', 'WP_043859504.1', 'WP_031588356.1', 'WP_029693997.1', 'WP_117220654.1', 'WP_258414407.1', 'WP_000977781.1', 'WP_050439885.1', 'WP_000977800.1', 'WP_228584898.1', 'WP_154253469.1', 'WP_001815260.1', 'WP_000977790.1', 'WP_031883420.1', 'W…
913	['WP_258464620.1', 'WP_000977801.1', 'WP_070003903.1', 'WP_262533268.1', 'WP_258412982.1', 'WP_031588356.1', 'WP_043859504.1', 'WP_228584898.1', 'WP_000977800.1', 'WP_000977781.1', 'WP_154253469.1', 'WP_000977803.1', 'WP_000977790.1', 'WP_050439885.1', 'WP_070008575.1', 'WP_113588109.1', 'WP_031883420.1', 'WP_000977777.1', 'WP_072497452.1', 'WP_162911967.1', 'WP_162646620.1', 'WP_086095096.1', 'W…
914	['WP_258464620.1', 'WP_000977801.1', 'WP_070003903.1', 'WP_262533268.1', 'WP_031588356.1', 'WP_258412982.1', 'WP_043859504.1', 'WP_000977800.1', 'WP_000977781.1', 'WP_228584898.1', 'WP_154253469.1', 'WP_000977803.1', 'WP_000977790.1', 'WP_050439885.1', 'WP_113588109.1', 'WP_031883420.1', 'WP_000977777.1', 'WP_070008575.1', 'WP_162911967.1', 'WP_086095096.1', 'WP_072497452.1', 'WP_031588359.1', 'W…
915	['WP_000814441.1', 'WP_000814442.1', 'WP_000750309.1', 'WP_165624622.1', 'WP_111761728.1', 'WP_001566851.1', 'WP_020976825.1', 'WP_111679899.1', 'WP_000814437.1', 'WP_138384022.1']
916	['WP_258464620.1', 'WP_000977801.1', 'WP_070003903.1', 'WP_262533268.1', 'WP_031588356.1', 'WP_258412982.1', 'WP_043859504.1', 'WP_228584898.1', 'WP_000977781.1', 'WP_000977800.1', 'WP_154253469.1', 'WP_000977803.1', 'WP_000977790.1', 'WP_031883420.1', 'WP_050439885.1', 'WP_113588109.1', 'WP_000977777.1', 'WP_070008575.1', 'WP_162911967.1', 'WP_086095096.1', 'WP_025175008.1', 'WP_072497452.1', 'W…
917	['WP_000080559.1', 'WP_000080564.1', 'WP_000080557.1', 'WP_084985142.1', 'WP_111679900.1', 'WP_103144384.1', 'WP_042727731.1', 'WP_058102285.1', 'WP_000080554.1', 'WP_111187305.1', 'WP_000080560.1', 'WP_031588361.1', 'WP_258414405.1', 'WP_258413995.1', 'WP_113588108.1', 'WP_250723100.1', 'WP_031901573.1', 'WP_001072889.1', 'WP_155561373.1', 'WP_031844971.1', 'WP_208689364.1', 'WP_209205686.1', 'W…
918	['WP_258464620.1', 'WP_000977801.1', 'WP_070003903.1', 'WP_258412982.1', 'WP_262533268.1', 'WP_031588356.1', 'WP_043859504.1', 'WP_228584898.1', 'WP_000977781.1', 'WP_000977800.1', 'WP_154253469.1', 'WP_031883420.1', 'WP_070008575.1', 'WP_000977803.1', 'WP_000977790.1', 'WP_050439885.1', 'WP_072497452.1', 'WP_113588109.1', 'WP_000977777.1', 'WP_072496741.1', 'WP_162911967.1', 'WP_086095096.1', 'W…
919	['WP_032099372.1', 'WP_204997650.1', 'WP_042748222.1', 'WP_000728757.1', 'WP_117221007.1', 'WP_000728687.1', 'WP_312013567.1', 'WP_078370347.1', 'WP_229374069.1', 'WP_174840671.1', 'WP_078098780.1', 'WP_250736212.1', 'WP_043859501.1', 'WP_262834960.1', 'WP_258416447.1', 'WP_050441717.1', 'WP_076742587.1', 'WP_000728761.1', 'WP_228584900.1', 'WP_305730688.1', 'WP_111679906.1', 'WP_267814231.1', 'W…
920	['WP_000610051.1', 'WP_000610050.1', 'WP_000610049.1', 'WP_252570445.1', 'WP_000610137.1', 'WP_084985149.1', 'WP_115390701.1', 'WP_258411444.1', 'WP_174840672.1', 'WP_000610054.1', 'WP_000610056.1', 'WP_000610045.1', 'WP_315977818.1', 'WP_103204728.1']
921	['WP_258411663.1', 'WP_000908952.1', 'WP_258409970.1', 'WP_000908954.1', 'WP_134810760.1', 'WP_061822569.1', 'WP_000908953.1', 'WP_154284322.1', 'WP_000908956.1', 'WP_000908958.1', 'WP_000908959.1', 'WP_072361356.1', 'WP_001789388.1', 'WP_312013753.1', 'WP_006191453.1', 'WP_001621787.1', 'WP_267815141.1', 'WP_000908960.1', 'WP_258416791.1', 'WP_225806088.1', 'WP_064133567.1', 'WP_174840915.1', 'W…
922	['WP_258464620.1', 'WP_000977801.1', 'WP_070003903.1', 'WP_262533268.1', 'WP_258412982.1', 'WP_043859504.1', 'WP_050439885.1', 'WP_031588356.1', 'WP_228584898.1', 'WP_000977781.1', 'WP_001815260.1', 'WP_000977800.1', 'WP_154253469.1', 'WP_289781435.1', 'WP_000977790.1', 'WP_031883420.1', 'WP_070008575.1', 'WP_000977803.1', 'WP_000977777.1', 'WP_113588109.1', 'WP_072497452.1', 'WP_064626850.1', 'W…
923	['WP_258464620.1', 'WP_070003903.1', 'WP_000977801.1', 'WP_258412982.1', 'WP_262533268.1', 'WP_043859504.1', 'WP_031588356.1', 'WP_228584898.1', 'WP_000977781.1', 'WP_000977800.1', 'WP_154253469.1', 'WP_070008575.1', 'WP_031883420.1', 'WP_000977803.1', 'WP_000977777.1', 'WP_000977790.1', 'WP_050439885.1', 'WP_113588109.1', 'WP_072497452.1', 'WP_162911967.1', 'WP_086095096.1', 'WP_072496741.1', 'W…
924	['WP_000662031.1', 'WP_000662030.1', 'WP_031898689.1', 'WP_180991583.1', 'WP_000662022.1', 'WP_000662036.1', 'WP_000662035.1', 'WP_176427344.1', 'WP_031927400.1', 'WP_000662025.1', 'WP_023914430.1', 'WP_250723105.1', 'WP_000662026.1', 'WP_000662023.1', 'WP_181876500.1', 'WP_252555297.1', 'WP_070003874.1', 'WP_000662018.1']
925	['WP_258410319.1', 'WP_124780914.1', 'WP_078368895.1', 'WP_000170484.1', 'WP_104408602.1', 'WP_000170485.1', 'WP_072357614.1', 'WP_000170481.1', 'WP_162646614.1', 'WP_258409529.1', 'WP_078103972.1', 'WP_000170488.1', 'WP_115206029.1', 'WP_000170486.1', 'WP_000170482.1', 'WP_179311953.1', 'WP_078370540.1', 'WP_115289055.1', 'WP_262533281.1', 'WP_258412734.1', 'WP_001151814.1', 'WP_258414762.1', 'W…
926	['WP_000036329.1', 'WP_000036327.1', 'WP_179340285.1', 'WP_154284319.1', 'WP_000036330.1', 'WP_000036324.1', 'WP_000036332.1', 'WP_115289056.1', 'WP_000036331.1', 'WP_162646613.1', 'WP_006191471.1', 'WP_258414414.1', 'WP_258464625.1', 'WP_252555321.1', 'WP_261287600.1', 'WP_072496744.1', 'WP_258412735.1', 'WP_000036328.1', 'WP_000036335.1', 'WP_113589695.1', 'WP_262537811.1', 'WP_072468460.1', 'W…
927	['WP_000662031.1', 'WP_000662030.1', 'WP_031898689.1', 'WP_180991583.1', 'WP_000662022.1', 'WP_000662036.1', 'WP_000662035.1', 'WP_176427344.1', 'WP_031927400.1', 'WP_000662025.1', 'WP_023914430.1', 'WP_250723105.1', 'WP_000662026.1', 'WP_000662023.1', 'WP_181876500.1', 'WP_252555297.1', 'WP_070003874.1', 'WP_000662018.1']
928	['WP_000662031.1', 'WP_000662030.1', 'WP_031898689.1', 'WP_180991583.1', 'WP_000662022.1', 'WP_000662036.1', 'WP_000662035.1', 'WP_176427344.1', 'WP_031927400.1', 'WP_000662025.1', 'WP_023914430.1', 'WP_250723105.1', 'WP_000662026.1', 'WP_181876500.1', 'WP_000662023.1', 'WP_252555297.1', 'WP_070003874.1', 'WP_000662018.1']
929	['WP_195758897.1', 'WP_000628288.1', 'WP_000628287.1']
930	['WP_196429646.1']
931	['WP_061838517.1', 'WP_001179390.1', 'WP_001179388.1', 'WP_258414416.1', 'WP_001179393.1', 'WP_001179407.1', 'WP_001179411.1', 'WP_031775135.1', 'WP_006191475.1', 'WP_020976840.1', 'WP_065316362.1', 'WP_154284405.1', 'WP_001181416.1', 'WP_001179389.1', 'WP_262537796.1', 'WP_262522473.1', 'WP_070003396.1', 'WP_115390700.1', 'WP_197805174.1', 'WP_001179404.1']
932	['WP_001052503.1', 'WP_001052508.1', 'WP_001052505.1', 'WP_086155539.1', 'WP_303676223.1', 'WP_124374736.1', 'WP_001052509.1', 'WP_197805183.1', 'WP_117433732.1', 'WP_020976823.1', 'WP_115390688.1', 'WP_115289053.1', 'WP_117197264.1', 'WP_229374060.1', 'WP_001052510.1', 'WP_047335132.1', 'WP_215389085.1', 'WP_217655724.1', 'WP_014363371.1', 'WP_223286898.1', 'WP_238841732.1', 'WP_111761726.1', 'W…
933	['WP_258414406.1', 'WP_000710565.1', 'WP_000710559.1', 'WP_258413996.1', 'WP_000710560.1', 'WP_000710562.1', 'WP_000710571.1', 'WP_111679903.1', 'WP_000710564.1', 'WP_043044870.1', 'WP_258411438.1', 'WP_258464619.1', 'WP_000710561.1', 'WP_250723096.1', 'WP_000710566.1', 'WP_020976829.1', 'WP_262533266.1', 'WP_252550737.1', 'WP_000710576.1', 'WP_102957306.1', 'WP_109183265.1', 'WP_000710555.1', 'W…
934	['WP_000355844.1', 'WP_000355842.1', 'WP_204177750.1', 'WP_000355840.1', 'WP_000355839.1', 'WP_000355841.1']
935	['WP_115289885.1', 'WP_124780910.1', 'WP_070974389.1', 'WP_001807311.1', 'WP_000291834.1', 'WP_001807477.1', 'WP_258464623.1', 'WP_250723086.1', 'WP_162646615.1', 'WP_000291833.1', 'WP_115206028.1', 'WP_001813114.1', 'WP_031927397.1', 'WP_072497455.1', 'WP_258412732.1', 'WP_117197268.1', 'WP_072468647.1', 'WP_001814534.1', 'WP_046597335.1', 'WP_000291830.1', 'WP_117221063.1', 'WP_001824053.1', 'W…
936	['WP_204254847.1', 'WP_001566864.1', 'WP_042748222.1', 'WP_204997650.1', 'WP_032099372.1', 'WP_078370347.1', 'WP_000728757.1', 'WP_043859501.1', 'WP_258416447.1', 'WP_000728761.1', 'WP_305730688.1', 'WP_076742587.1', 'WP_262834960.1', 'WP_148237045.1', 'WP_050441717.1', 'WP_043856629.1', 'WP_001835779.1', 'WP_072466651.1', 'WP_086095098.1', 'WP_000728760.1', 'WP_084985146.1', 'WP_049296521.1', 'W…
937	['WP_001038103.1', 'WP_001038104.1', 'WP_123096949.1', 'WP_001038108.1', 'WP_001038106.1', 'WP_001038097.1', 'WP_262533279.1', 'WP_001038099.1', 'WP_001038111.1', 'WP_072468462.1', 'WP_001038105.1', 'WP_049307587.1', 'WP_001038110.1', 'WP_001038098.1', 'WP_317518664.1', 'WP_204997649.1', 'WP_262542031.1', 'WP_043859502.1', 'WP_098817934.1', 'WP_001038026.1', 'WP_258412733.1', 'WP_226452192.1', 'W…
938	['WP_204997650.1', 'WP_032099372.1', 'WP_042748222.1', 'WP_000728757.1', 'WP_078370347.1', 'WP_117221007.1', 'WP_312013567.1', 'WP_000728687.1', 'WP_229374069.1', 'WP_078098780.1', 'WP_174840671.1', 'WP_043859501.1', 'WP_258416447.1', 'WP_262834960.1', 'WP_250736212.1', 'WP_050441717.1', 'WP_076742587.1', 'WP_000728761.1', 'WP_228584900.1', 'WP_305730688.1', 'WP_258464626.1', 'WP_111679906.1', 'W…
939	['WP_001006429.1', 'WP_001006428.1', 'WP_001006425.1', 'WP_252555318.1', 'WP_001006427.1', 'WP_072496743.1', 'WP_043044864.1', 'WP_312013744.1', 'WP_258412731.1', 'WP_258464622.1', 'WP_001006431.1', 'WP_045177919.1', 'WP_001006442.1', 'WP_001006445.1', 'WP_046597246.1', 'WP_001006443.1', 'WP_162646616.1', 'WP_208689362.1', 'WP_101527091.1', 'WP_001006435.1', 'WP_064131776.1', 'WP_001006438.1', 'W…
940	['WP_000080559.1', 'WP_000080564.1', 'WP_111679900.1', 'WP_000080557.1', 'WP_111187305.1', 'WP_084985142.1', 'WP_103144384.1', 'WP_042727731.1', 'WP_058102285.1', 'WP_000080554.1', 'WP_000080560.1', 'WP_031588361.1', 'WP_258414405.1', 'WP_031901573.1', 'WP_258413995.1', 'WP_113588108.1', 'WP_250723100.1', 'WP_001072889.1', 'WP_155561373.1', 'WP_208689364.1', 'WP_031844971.1', 'WP_113589553.1', 'W…
941	['WP_000714374.1', 'WP_154284310.1', 'WP_000714373.1', 'WP_000410568.1', 'WP_000410567.1', 'WP_250723098.1', 'WP_250736216.1', 'WP_258464618.1', 'WP_258409523.1', 'WP_115390691.1', 'WP_000714383.1', 'WP_000714388.1', 'WP_208715585.1', 'WP_000714382.1', 'WP_000410570.1', 'WP_048665170.1', 'WP_072384834.1', 'WP_020976828.1', 'WP_262537819.1', 'WP_065315784.1', 'WP_000714395.1', 'WP_000410569.1', 'W…
942	['WP_001566864.1', 'WP_315977821.1', 'WP_155560180.1', 'WP_208715589.1', 'WP_078367940.1', 'WP_115390696.1', 'WP_000728757.1', 'WP_229374069.1', 'WP_250736212.1', 'WP_072499009.1', 'WP_120672812.1', 'WP_000728735.1', 'WP_204254847.1']
943	['WP_001006429.1', 'WP_001006428.1', 'WP_001006425.1', 'WP_252555318.1', 'WP_001006427.1', 'WP_072496743.1', 'WP_043044864.1', 'WP_312013744.1', 'WP_258412731.1', 'WP_045177919.1', 'WP_258464622.1', 'WP_001006431.1', 'WP_001006442.1', 'WP_001006445.1', 'WP_001006443.1', 'WP_101527091.1', 'WP_046597246.1', 'WP_162646616.1', 'WP_208689362.1', 'WP_001006435.1', 'WP_001006438.1', 'WP_064131776.1', 'W…
944	['WP_208892391.1', 'WP_072361367.1', 'WP_072512763.1', 'WP_047230776.1', 'WP_047213064.1', 'WP_069631708.1', 'WP_281230048.1', 'WP_072433286.1', 'WP_042907859.1', 'WP_106884791.1', 'WP_078367698.1', 'WP_117220371.1']
945	['WP_000977801.1', 'WP_258464620.1', 'WP_070003903.1', 'WP_031588356.1', 'WP_262533268.1', 'WP_258412982.1', 'WP_000977800.1', 'WP_043859504.1', 'WP_000977781.1', 'WP_228584898.1', 'WP_000977803.1', 'WP_000977790.1', 'WP_154253469.1', 'WP_050439885.1', 'WP_113588109.1', 'WP_070008575.1', 'WP_000977777.1', 'WP_031883420.1', 'WP_001815260.1', 'WP_072497452.1', 'WP_162646620.1', 'WP_072496741.1', 'W…
946	['WP_000080559.1', 'WP_000080564.1', 'WP_000080557.1', 'WP_111679900.1', 'WP_084985142.1', 'WP_103144384.1', 'WP_042727731.1', 'WP_058102285.1', 'WP_000080554.1', 'WP_111187305.1', 'WP_000080560.1', 'WP_031588361.1', 'WP_258414405.1', 'WP_258413995.1', 'WP_113588108.1', 'WP_250723100.1', 'WP_031901573.1', 'WP_001072889.1', 'WP_209205686.1', 'WP_155561373.1', 'WP_031844971.1', 'WP_208689364.1', 'W…
947	['WP_209205883.1']
948	['WP_209205884.1', 'WP_267814226.1', 'WP_241664859.1']
949	['WP_215389085.1', 'WP_217655724.1', 'WP_014363371.1', 'WP_238841732.1', 'WP_001052503.1', 'WP_001052505.1', 'WP_303676223.1', 'WP_001052508.1', 'WP_086155539.1', 'WP_223286898.1', 'WP_124374736.1', 'WP_001052509.1', 'WP_115289053.1', 'WP_229374060.1', 'WP_020976823.1', 'WP_197805183.1', 'WP_117433732.1', 'WP_115390688.1', 'WP_117197264.1', 'WP_001052510.1', 'WP_047335132.1']
950	['WP_086095098.1', 'WP_215783579.1', 'WP_072466651.1', 'WP_103187891.1', 'WP_001835779.1', 'WP_262543065.1', 'WP_043856629.1', 'WP_072496745.1', 'WP_258411443.1', 'WP_103204726.1', 'WP_000728760.1', 'WP_258412736.1', 'WP_000728755.1', 'WP_117433734.1', 'WP_084985146.1', 'WP_223065233.1', 'WP_049296521.1', 'WP_078157557.1', 'WP_078369042.1', 'WP_000728761.1', 'WP_225805964.1', 'WP_162646612.1', 'W…
951	['WP_000924997.1', 'WP_070006111.1', 'WP_000924994.1', 'WP_000925000.1', 'WP_000925002.1', 'WP_000924995.1', 'WP_000925003.1', 'WP_217176329.1', 'WP_000924990.1', 'WP_312013742.1', 'WP_000924996.1', 'WP_115305001.1', 'WP_115390698.1', 'WP_000925005.1', 'WP_228587419.1', 'WP_000925004.1', 'WP_276210116.1', 'WP_000924999.1', 'WP_031811344.1', 'WP_000924993.1', 'WP_262542037.1', 'WP_262533285.1', 'W…
952	['WP_230115142.1', 'WP_217176330.1', 'WP_317528443.1', 'WP_204254847.1']
953	['WP_315977821.1', 'WP_115390696.1', 'WP_001566864.1', 'WP_000728735.1', 'WP_078367940.1', 'WP_155560180.1', 'WP_120672812.1', 'WP_072499009.1', 'WP_208715589.1', 'WP_204254847.1', 'WP_050960230.1', 'WP_047230776.1', 'WP_208892391.1', 'WP_238565305.1', 'WP_072361367.1', 'WP_072512763.1', 'WP_078264190.1', 'WP_047213064.1', 'WP_069631708.1', 'WP_317528797.1', 'WP_078370455.1', 'WP_281230048.1', 'W…
954	['WP_217655724.1', 'WP_014363371.1', 'WP_238841732.1', 'WP_215389085.1', 'WP_001052503.1', 'WP_001052505.1', 'WP_303676223.1', 'WP_001052508.1', 'WP_086155539.1', 'WP_223286898.1', 'WP_124374736.1', 'WP_001052509.1', 'WP_115289053.1', 'WP_229374060.1', 'WP_020976823.1', 'WP_197805183.1', 'WP_117433732.1', 'WP_115390688.1', 'WP_117197264.1', 'WP_001052510.1', 'WP_047335132.1']
955	['WP_049296521.1', 'WP_223065233.1', 'WP_258412736.1', 'WP_084985146.1', 'WP_000728763.1', 'WP_000728745.1', 'WP_000728760.1', 'WP_117433734.1', 'WP_000728755.1', 'WP_078157557.1', 'WP_078369042.1', 'WP_000728736.1', 'WP_072426453.1', 'WP_225805964.1', 'WP_162646612.1', 'WP_072495517.1', 'WP_000728764.1', 'WP_078148191.1', 'WP_258414415.1', 'WP_050964216.1', 'WP_086095098.1', 'WP_001835779.1', 'W…
956	['WP_115206029.1', 'WP_000170485.1', 'WP_258410319.1', 'WP_162646614.1', 'WP_072357614.1', 'WP_078103972.1', 'WP_124780914.1', 'WP_000170481.1', 'WP_000170484.1', 'WP_000170486.1', 'WP_258409529.1', 'WP_000170488.1', 'WP_000170482.1', 'WP_104408602.1', 'WP_078370540.1', 'WP_262533281.1', 'WP_258414762.1', 'WP_115289055.1', 'WP_001151816.1', 'WP_001151814.1', 'WP_072468461.1', 'WP_223200468.1', 'W…
957	['WP_262533283.1']
958	['WP_223286853.1', 'WP_064138164.1']
959	['WP_223286898.1', 'WP_215389085.1', 'WP_217655724.1', 'WP_014363371.1', 'WP_001052503.1', 'WP_238841732.1', 'WP_001052505.1', 'WP_303676223.1', 'WP_001052508.1', 'WP_086155539.1', 'WP_124374736.1', 'WP_001052509.1', 'WP_115289053.1', 'WP_229374060.1', 'WP_020976823.1', 'WP_197805183.1', 'WP_117433732.1', 'WP_115390688.1', 'WP_117197264.1', 'WP_001052510.1', 'WP_047335132.1']
960	['WP_224061730.1', 'WP_262533259.1']
961	['WP_000570808.1', 'WP_000570806.1', 'WP_154284406.1', 'WP_224085645.1', 'WP_000570804.1', 'WP_262607793.1', 'WP_020976838.1', 'WP_000570813.1', 'WP_061389123.1', 'WP_229374071.1', 'WP_111679908.1', 'WP_025380736.1', 'WP_070006110.1', 'WP_103204727.1', 'WP_262533287.1', 'WP_262537799.1', 'WP_000570810.1']
962	['WP_258464620.1', 'WP_000977801.1', 'WP_070003903.1', 'WP_258412982.1', 'WP_262533268.1', 'WP_031588356.1', 'WP_043859504.1', 'WP_228584898.1', 'WP_000977781.1', 'WP_000977800.1', 'WP_154253469.1', 'WP_000977803.1', 'WP_070008575.1', 'WP_000977790.1', 'WP_000977777.1', 'WP_050439885.1', 'WP_113588109.1', 'WP_031883420.1', 'WP_072497452.1', 'WP_072496741.1', 'WP_031588359.1', 'WP_162646620.1', 'W…
963	['WP_000465473.1', 'WP_000465478.1', 'WP_103187888.1', 'WP_224085667.1', 'WP_021286015.1', 'WP_031927402.1', 'WP_000465472.1', 'WP_115206027.1', 'WP_106884792.1', 'WP_000465470.1', 'WP_000465477.1', 'WP_000465466.1', 'WP_045157545.1']
964	['WP_224085680.1', 'WP_001803629.1']
965	['WP_225805962.1', 'WP_001225809.1', 'WP_154284306.1', 'WP_123096928.1']
966	['WP_001006429.1', 'WP_001006425.1', 'WP_001006428.1', 'WP_001006427.1', 'WP_252555318.1', 'WP_072496743.1', 'WP_043044864.1', 'WP_312013744.1', 'WP_162646616.1', 'WP_001006431.1', 'WP_258412731.1', 'WP_001006442.1', 'WP_001006435.1', 'WP_258464622.1', 'WP_045177919.1', 'WP_001006445.1', 'WP_001006443.1', 'WP_101527091.1', 'WP_046597246.1', 'WP_208689362.1', 'WP_064131776.1', 'WP_031941845.1', 'W…
967	['WP_000728763.1', 'WP_000728760.1', 'WP_258412736.1', 'WP_084985146.1', 'WP_000728745.1', 'WP_049296521.1', 'WP_078157557.1', 'WP_225805964.1', 'WP_000728736.1', 'WP_000728755.1', 'WP_117433734.1', 'WP_078369042.1', 'WP_223065233.1', 'WP_072426453.1', 'WP_162646612.1', 'WP_072495517.1', 'WP_000728764.1', 'WP_078148191.1', 'WP_001835779.1', 'WP_103187891.1', 'WP_086095098.1', 'WP_262543065.1', 'W…
968	['WP_258411663.1', 'WP_000908952.1', 'WP_258409970.1', 'WP_134810760.1', 'WP_000908954.1', 'WP_061822569.1', 'WP_000908953.1', 'WP_000908956.1', 'WP_154284322.1', 'WP_000908958.1', 'WP_000908959.1', 'WP_072361356.1', 'WP_001621787.1', 'WP_006191453.1', 'WP_312013753.1', 'WP_001789388.1', 'WP_267815141.1', 'WP_000908960.1', 'WP_258416791.1', 'WP_225806088.1', 'WP_064133567.1', 'WP_000908951.1', 'W…
969	['WP_001038103.1', 'WP_001038104.1', 'WP_123096949.1', 'WP_001038108.1', 'WP_001038106.1', 'WP_001038111.1', 'WP_262533279.1', 'WP_001038097.1', 'WP_001038099.1', 'WP_072468462.1', 'WP_001038110.1', 'WP_001038105.1', 'WP_049307587.1', 'WP_001038098.1', 'WP_317518664.1', 'WP_262542031.1', 'WP_098817934.1', 'WP_043859502.1', 'WP_226452192.1', 'WP_001038026.1', 'WP_204997649.1', 'WP_258412733.1', 'W…
970	['WP_228584894.1']
971	['WP_000080559.1', 'WP_000080564.1', 'WP_000080557.1', 'WP_111679900.1', 'WP_084985142.1', 'WP_103144384.1', 'WP_042727731.1', 'WP_111187305.1', 'WP_058102285.1', 'WP_000080554.1', 'WP_000080560.1', 'WP_031588361.1', 'WP_258414405.1', 'WP_258413995.1', 'WP_113588108.1', 'WP_250723100.1', 'WP_031901573.1', 'WP_001072889.1', 'WP_155561373.1', 'WP_031844971.1', 'WP_208689364.1', 'WP_113589553.1', 'W…
972	['WP_258464620.1', 'WP_000977801.1', 'WP_070003903.1', 'WP_258412982.1', 'WP_228584898.1', 'WP_262533268.1', 'WP_031588356.1', 'WP_043859504.1', 'WP_000977781.1', 'WP_000977800.1', 'WP_070008575.1', 'WP_154253469.1', 'WP_113588109.1', 'WP_031883420.1', 'WP_072497452.1', 'WP_000977803.1', 'WP_072496741.1', 'WP_050439885.1', 'WP_072361358.1', 'WP_000977790.1', 'WP_162646620.1', 'WP_000977777.1', 'W…
973	['WP_000728761.1', 'WP_258416447.1', 'WP_262834960.1', 'WP_305730688.1', 'WP_043859501.1', 'WP_076742587.1', 'WP_050441717.1', 'WP_049887430.1', 'WP_258464626.1', 'WP_228584900.1', 'WP_267814231.1', 'WP_312013743.1', 'WP_228587422.1', 'WP_111679906.1', 'WP_250723084.1', 'WP_086095098.1', 'WP_103187891.1', 'WP_001835779.1', 'WP_072466651.1', 'WP_262543065.1', 'WP_072496745.1', 'WP_043856629.1', 'W…
974	['WP_000136636.1', 'WP_000136629.1', 'WP_072496746.1', 'WP_154284407.1', 'WP_000136628.1', 'WP_072468456.1', 'WP_228584902.1', 'WP_262520931.1', 'WP_262607791.1', 'WP_117197263.1', 'WP_000136637.1', 'WP_000136638.1', 'WP_045157550.1', 'WP_054193790.1', 'WP_058008284.1', 'WP_006191473.1', 'WP_000136633.1', 'WP_000136627.1', 'WP_315977820.1', 'WP_000136643.1', 'WP_064136200.1', 'WP_262537805.1', 'W…
975	['WP_000924997.1', 'WP_070006111.1', 'WP_000924994.1', 'WP_000925000.1', 'WP_000925002.1', 'WP_000924995.1', 'WP_000925003.1', 'WP_217176329.1', 'WP_000924990.1', 'WP_312013742.1', 'WP_000924996.1', 'WP_228587419.1', 'WP_115305001.1', 'WP_115390698.1', 'WP_000925005.1', 'WP_000925004.1', 'WP_276210116.1', 'WP_000924999.1', 'WP_031811344.1', 'WP_000924993.1', 'WP_262533285.1', 'WP_262542037.1', 'W…
976	['WP_267814231.1', 'WP_000728761.1', 'WP_312013743.1', 'WP_228587422.1', 'WP_305730688.1', 'WP_258416447.1', 'WP_049887430.1', 'WP_262834960.1', 'WP_076742587.1', 'WP_258464626.1', 'WP_050441717.1', 'WP_043859501.1', 'WP_228584900.1', 'WP_250723084.1', 'WP_086095098.1', 'WP_111679906.1', 'WP_072466651.1', 'WP_215783579.1', 'WP_258411443.1', 'WP_103187891.1', 'WP_001835779.1', 'WP_262543065.1', 'W…
977	['WP_072361353.1', 'WP_000179898.1', 'WP_000201641.1', 'WP_000201642.1', 'WP_124374734.1', 'WP_000179906.1', 'WP_000179901.1', 'WP_072468468.1', 'WP_000179903.1', 'WP_258413994.1', 'WP_046462905.1', 'WP_000179899.1', 'WP_258411435.1', 'WP_104408600.1', 'WP_000179888.1', 'WP_229374058.1', 'WP_000179893.1', 'WP_250723103.1', 'WP_258414404.1', 'WP_000201646.1', 'WP_000179900.1', 'WP_000179889.1', 'W…
978	['WP_111679897.1', 'WP_000130756.1', 'WP_115390686.1', 'WP_104408601.1', 'WP_115289052.1', 'WP_061393813.1', 'WP_060552562.1', 'WP_000130764.1', 'WP_069723997.1', 'WP_117207110.1', 'WP_258464616.1', 'WP_229374059.1', 'WP_000130765.1', 'WP_262537826.1']
979	['WP_001052503.1', 'WP_001052508.1', 'WP_001052505.1', 'WP_086155539.1', 'WP_303676223.1', 'WP_124374736.1', 'WP_001052509.1', 'WP_197805183.1', 'WP_117433732.1', 'WP_020976823.1', 'WP_115390688.1', 'WP_115289053.1', 'WP_229374060.1', 'WP_117197264.1', 'WP_001052510.1', 'WP_047335132.1', 'WP_215389085.1', 'WP_217655724.1', 'WP_014363371.1', 'WP_223286898.1', 'WP_238841732.1', 'WP_111761726.1', 'W…
980	['WP_000080559.1', 'WP_000080564.1', 'WP_000080557.1', 'WP_111679900.1', 'WP_084985142.1', 'WP_103144384.1', 'WP_042727731.1', 'WP_058102285.1', 'WP_111187305.1', 'WP_000080554.1', 'WP_000080560.1', 'WP_031588361.1', 'WP_258414405.1', 'WP_258413995.1', 'WP_113588108.1', 'WP_031901573.1', 'WP_250723100.1', 'WP_001072889.1', 'WP_155561373.1', 'WP_031844971.1', 'WP_208689364.1', 'WP_113589553.1', 'W…
981	['WP_229374062.1', 'WP_043044872.1', 'WP_142253642.1']
982	['WP_258464620.1', 'WP_000977801.1', 'WP_070003903.1', 'WP_258412982.1', 'WP_262533268.1', 'WP_031588356.1', 'WP_228584898.1', 'WP_043859504.1', 'WP_000977781.1', 'WP_000977800.1', 'WP_154253469.1', 'WP_070008575.1', 'WP_000977803.1', 'WP_031883420.1', 'WP_050439885.1', 'WP_000977777.1', 'WP_000977790.1', 'WP_113588109.1', 'WP_072497452.1', 'WP_072496741.1', 'WP_162911967.1', 'WP_086095096.1', 'W…
983	['WP_001075807.1', 'WP_001075810.1', 'WP_001075809.1', 'WP_001075817.1', 'WP_001075824.1', 'WP_001075814.1', 'WP_001075805.1', 'WP_229374065.1', 'WP_001075819.1', 'WP_020976836.1', 'WP_063644528.1', 'WP_001075808.1', 'WP_258409527.1', 'WP_151359620.1', 'WP_072496742.1', 'WP_049317353.1', 'WP_006191470.1', 'WP_115390694.1', 'WP_065315796.1', 'WP_072361361.1', 'WP_070003906.1', 'WP_250736213.1', 'W…
984	['WP_001006429.1', 'WP_001006428.1', 'WP_001006425.1', 'WP_001006427.1', 'WP_252555318.1', 'WP_072496743.1', 'WP_043044864.1', 'WP_312013744.1', 'WP_258412731.1', 'WP_258464622.1', 'WP_001006431.1', 'WP_045177919.1', 'WP_001006442.1', 'WP_001006445.1', 'WP_046597246.1', 'WP_162646616.1', 'WP_001006443.1', 'WP_101527091.1', 'WP_001006435.1', 'WP_208689362.1', 'WP_001006438.1', 'WP_042907860.1', 'W…
985	['WP_115289885.1', 'WP_124780910.1', 'WP_070974389.1', 'WP_001807311.1', 'WP_000291834.1', 'WP_001807477.1', 'WP_258464623.1', 'WP_250723086.1', 'WP_162646615.1', 'WP_115206028.1', 'WP_000291833.1', 'WP_001813114.1', 'WP_031927397.1', 'WP_072497455.1', 'WP_258412732.1', 'WP_117197268.1', 'WP_072468647.1', 'WP_001814534.1', 'WP_046597335.1', 'WP_000291830.1', 'WP_117221063.1', 'WP_001824053.1', 'W…
986	['WP_000173891.1', 'WP_046597245.1', 'WP_000173895.1', 'WP_000173890.1', 'WP_069631709.1', 'WP_000173880.1', 'WP_000173894.1', 'WP_000173898.1', 'WP_000173896.1', 'WP_072468459.1', 'WP_229374068.1', 'WP_000173893.1', 'WP_070003394.1', 'WP_000173897.1', 'WP_000173899.1', 'WP_046462907.1', 'WP_000173881.1', 'WP_303676225.1', 'WP_154284320.1', 'WP_262533282.1', 'WP_000173902.1', 'WP_262537809.1', 'W…
987	['WP_032099372.1', 'WP_204997650.1', 'WP_042748222.1', 'WP_000728757.1', 'WP_229374069.1', 'WP_078370347.1', 'WP_117221007.1', 'WP_312013567.1', 'WP_000728687.1', 'WP_174840671.1', 'WP_078098780.1', 'WP_250736212.1', 'WP_258464626.1', 'WP_049887430.1', 'WP_267814231.1', 'WP_001566864.1', 'WP_312013743.1', 'WP_315977821.1', 'WP_228587422.1', 'WP_155560180.1', 'WP_250723084.1', 'WP_208715589.1', 'W…
988	['WP_000136636.1', 'WP_000136629.1', 'WP_072496746.1', 'WP_154284407.1', 'WP_000136628.1', 'WP_072468456.1', 'WP_262520931.1', 'WP_262607791.1', 'WP_228584902.1', 'WP_117197263.1', 'WP_000136637.1', 'WP_000136638.1', 'WP_045157550.1', 'WP_054193790.1', 'WP_058008284.1', 'WP_006191473.1', 'WP_000136633.1', 'WP_000136627.1', 'WP_315977820.1', 'WP_000136643.1', 'WP_064136200.1', 'WP_262537805.1', 'W…
989	['WP_000570808.1', 'WP_000570806.1', 'WP_154284406.1', 'WP_229374071.1', 'WP_000570804.1', 'WP_262607793.1', 'WP_020976838.1', 'WP_000570813.1', 'WP_224085645.1', 'WP_061389123.1', 'WP_111679908.1', 'WP_025380736.1', 'WP_070006110.1', 'WP_103204727.1', 'WP_262533287.1', 'WP_262537799.1', 'WP_000570810.1']
990	['WP_229768963.1', 'WP_000286391.1', 'WP_262533257.1']
991	['WP_046597247.1', 'WP_230115133.1', 'WP_262533264.1', 'WP_230115135.1', 'WP_000472888.1', 'WP_262529276.1', 'WP_043044871.1', 'WP_115210739.1', 'WP_317528793.1']
992	['WP_230115135.1', 'WP_000472888.1', 'WP_262529276.1', 'WP_046597247.1', 'WP_230115133.1', 'WP_262533264.1', 'WP_043044871.1', 'WP_115210739.1', 'WP_317528793.1']
993	['WP_115289885.1', 'WP_124780910.1', 'WP_070974389.1', 'WP_001807311.1', 'WP_001807477.1', 'WP_000291834.1', 'WP_258464623.1', 'WP_250723086.1', 'WP_162646615.1', 'WP_115206028.1', 'WP_000291833.1', 'WP_001813114.1', 'WP_031927397.1', 'WP_072497455.1', 'WP_258412732.1', 'WP_117197268.1', 'WP_046597335.1', 'WP_001814534.1', 'WP_072468647.1', 'WP_000291830.1', 'WP_117221063.1', 'WP_001824053.1', 'W…
994	['WP_230115142.1', 'WP_217176330.1', 'WP_317528443.1', 'WP_204254847.1']
995	['WP_231923645.1']
996	['WP_000080559.1', 'WP_000080564.1', 'WP_111679900.1', 'WP_000080557.1', 'WP_111187305.1', 'WP_084985142.1', 'WP_103144384.1', 'WP_042727731.1', 'WP_058102285.1', 'WP_000080554.1', 'WP_000080560.1', 'WP_031588361.1', 'WP_258414405.1', 'WP_258413995.1', 'WP_250723100.1', 'WP_113588108.1', 'WP_031901573.1', 'WP_001072889.1', 'WP_155561373.1', 'WP_031844971.1', 'WP_208689364.1', 'WP_113589553.1', 'W…
997	['WP_000924997.1', 'WP_070006111.1', 'WP_000924994.1', 'WP_000925000.1', 'WP_000925002.1', 'WP_000924995.1', 'WP_000925003.1', 'WP_217176329.1', 'WP_000924990.1', 'WP_312013742.1', 'WP_000924996.1', 'WP_115305001.1', 'WP_115390698.1', 'WP_000925005.1', 'WP_228587419.1', 'WP_000925004.1', 'WP_276210116.1', 'WP_000924999.1', 'WP_031811344.1', 'WP_000924993.1', 'WP_234725616.1', 'WP_262542037.1', 'W…
998	['WP_234746501.1', 'WP_258409519.1']
999	['WP_258409522.1', 'WP_072491075.1', 'WP_000389762.1', 'WP_000389774.1', 'WP_031875170.1', 'WP_000389763.1', 'WP_000389773.1', 'WP_258413993.1', 'WP_070059096.1', 'WP_000389759.1', 'WP_154284307.1', 'WP_250755235.1', 'WP_234746505.1', 'WP_000398680.1', 'WP_258411434.1', 'WP_000389769.1', 'WP_046462904.1', 'WP_076742628.1', 'WP_115390685.1', 'WP_000398679.1', 'WP_317528792.1']
1000	['WP_238565305.1', 'WP_050960230.1']
1001	['WP_238841732.1', 'WP_014363371.1', 'WP_217655724.1', 'WP_215389085.1', 'WP_001052503.1', 'WP_001052505.1', 'WP_303676223.1', 'WP_223286898.1', 'WP_001052508.1', 'WP_086155539.1', 'WP_124374736.1', 'WP_001052509.1', 'WP_229374060.1', 'WP_115289053.1', 'WP_197805183.1', 'WP_020976823.1', 'WP_117433732.1', 'WP_115390688.1', 'WP_117197264.1', 'WP_001052510.1', 'WP_047335132.1']
1002	['WP_258464620.1', 'WP_228584898.1', 'WP_070003903.1', 'WP_258412982.1', 'WP_000649983.1', 'WP_289781435.1', 'WP_053861235.1', 'WP_025174763.1', 'WP_050439885.1', 'WP_113588109.1', 'WP_000977801.1', 'WP_031838099.1', 'WP_031588356.1', 'WP_031883420.1', 'WP_000977781.1', 'WP_043859504.1', 'WP_262533268.1', 'WP_070008575.1', 'WP_050439635.1', 'WP_072497452.1', 'WP_072496741.1', 'WP_154253469.1', 'W…
1003	['WP_258464620.1', 'WP_228584898.1', 'WP_070003903.1', 'WP_000649983.1', 'WP_258412982.1', 'WP_053861235.1', 'WP_289781435.1', 'WP_025174763.1', 'WP_031838099.1', 'WP_050439885.1', 'WP_000977801.1', 'WP_113588109.1', 'WP_031588356.1', 'WP_031883420.1', 'WP_000977781.1', 'WP_043859504.1', 'WP_262533268.1', 'WP_070008575.1', 'WP_050439635.1', 'WP_154253469.1', 'WP_072497452.1', 'WP_000826298.1', 'W…
1004	['WP_241664859.1', 'WP_209205884.1']
1005	['WP_000136636.1', 'WP_000136629.1', 'WP_072496746.1', 'WP_154284407.1', 'WP_072468456.1', 'WP_000136628.1', 'WP_262520931.1', 'WP_117197263.1', 'WP_262607791.1', 'WP_228584902.1', 'WP_000136637.1', 'WP_000136638.1', 'WP_045157550.1', 'WP_054193790.1', 'WP_058008284.1', 'WP_006191473.1', 'WP_000136633.1', 'WP_252307691.1', 'WP_000136627.1', 'WP_115390697.1', 'WP_000136643.1', 'WP_315977820.1', 'W…
1006	['WP_262834960.1', 'WP_050441717.1', 'WP_043859501.1', 'WP_258416447.1', 'WP_000728761.1', 'WP_250723084.1', 'WP_258464626.1', 'WP_267814231.1', 'WP_305730688.1', 'WP_076742587.1', 'WP_049887430.1', 'WP_312013743.1', 'WP_228584900.1', 'WP_228587422.1', 'WP_111679906.1', 'WP_103187891.1', 'WP_072496745.1', 'WP_262543065.1', 'WP_043856629.1', 'WP_086095098.1', 'WP_072466651.1', 'WP_103204726.1', 'W…
1007	['WP_115289885.1', 'WP_124780910.1', 'WP_070974389.1', 'WP_001807311.1', 'WP_000291834.1', 'WP_001807477.1', 'WP_250723086.1', 'WP_258464623.1', 'WP_162646615.1', 'WP_115206028.1', 'WP_000291833.1', 'WP_001813114.1', 'WP_031927397.1', 'WP_072497455.1', 'WP_258412732.1', 'WP_117197268.1', 'WP_072468647.1', 'WP_001814534.1', 'WP_046597335.1', 'WP_000291830.1', 'WP_117221063.1', 'WP_001824053.1', 'W…
1008	['WP_001075807.1', 'WP_001075810.1', 'WP_001075809.1', 'WP_001075817.1', 'WP_001075824.1', 'WP_001075805.1', 'WP_001075814.1', 'WP_001075819.1', 'WP_020976836.1', 'WP_229374065.1', 'WP_063644528.1', 'WP_001075808.1', 'WP_258409527.1', 'WP_151359620.1', 'WP_072496742.1', 'WP_049317353.1', 'WP_006191470.1', 'WP_115390694.1', 'WP_065315796.1', 'WP_072361361.1', 'WP_250736213.1', 'WP_070003906.1', 'W…
1009	['WP_000977801.1', 'WP_258464620.1', 'WP_070003903.1', 'WP_031588356.1', 'WP_262533268.1', 'WP_258412982.1', 'WP_000977800.1', 'WP_043859504.1', 'WP_228584898.1', 'WP_000977781.1', 'WP_000977803.1', 'WP_000977790.1', 'WP_050439885.1', 'WP_154253469.1', 'WP_113588109.1', 'WP_070008575.1', 'WP_000977777.1', 'WP_001815260.1', 'WP_031883420.1', 'WP_072497452.1', 'WP_000977789.1', 'WP_162646620.1', 'W…
1010	['WP_250723096.1', 'WP_258414406.1', 'WP_000710565.1', 'WP_000710559.1', 'WP_258413996.1', 'WP_000710560.1', 'WP_000710562.1', 'WP_111679903.1', 'WP_000710571.1', 'WP_000710564.1', 'WP_043044870.1', 'WP_258464619.1', 'WP_258411438.1', 'WP_000710561.1', 'WP_262533266.1', 'WP_000710566.1', 'WP_020976829.1', 'WP_252550737.1', 'WP_000710576.1', 'WP_102957306.1', 'WP_109183265.1', 'WP_258409524.1', 'W…
1011	['WP_000714374.1', 'WP_154284310.1', 'WP_000714373.1', 'WP_250723098.1', 'WP_000410568.1', 'WP_000410567.1', 'WP_250736216.1', 'WP_258409523.1', 'WP_258464618.1', 'WP_115390691.1', 'WP_000714383.1', 'WP_000714388.1', 'WP_000714382.1', 'WP_000410570.1', 'WP_208715585.1', 'WP_048665170.1', 'WP_020976828.1', 'WP_072384834.1', 'WP_262537819.1', 'WP_065315784.1', 'WP_000714395.1', 'WP_000714381.1', 'W…
1012	['WP_000080559.1', 'WP_000080564.1', 'WP_111679900.1', 'WP_000080557.1', 'WP_111187305.1', 'WP_084985142.1', 'WP_103144384.1', 'WP_042727731.1', 'WP_058102285.1', 'WP_000080554.1', 'WP_000080560.1', 'WP_031588361.1', 'WP_258414405.1', 'WP_250723100.1', 'WP_258413995.1', 'WP_113588108.1', 'WP_031901573.1', 'WP_001072889.1', 'WP_155561373.1', 'WP_031844971.1', 'WP_208689364.1', 'WP_113589553.1', 'W…
1013	['WP_000201641.1', 'WP_000201642.1', 'WP_072361353.1', 'WP_000179898.1', 'WP_250723103.1', 'WP_258413994.1', 'WP_000201646.1', 'WP_124374734.1', 'WP_000179906.1', 'WP_258411435.1', 'WP_000179901.1', 'WP_000179888.1', 'WP_000179903.1', 'WP_046462905.1', 'WP_072468468.1', 'WP_000179899.1', 'WP_258414404.1', 'WP_000179900.1', 'WP_025175432.1', 'WP_104408600.1', 'WP_000379205.1', 'WP_000179893.1', 'W…
1014	['WP_000662031.1', 'WP_000662030.1', 'WP_031898689.1', 'WP_180991583.1', 'WP_000662022.1', 'WP_000662036.1', 'WP_000662035.1', 'WP_176427344.1', 'WP_250723105.1', 'WP_031927400.1', 'WP_000662025.1', 'WP_023914430.1', 'WP_000662026.1', 'WP_000662023.1', 'WP_181876500.1', 'WP_252555297.1', 'WP_070003874.1', 'WP_000662018.1']
1015	['WP_072496743.1', 'WP_001006425.1', 'WP_001006429.1', 'WP_001006428.1', 'WP_252555318.1', 'WP_001006427.1', 'WP_312013744.1', 'WP_043044864.1', 'WP_258412731.1', 'WP_001006431.1', 'WP_001006442.1', 'WP_045177919.1', 'WP_258464622.1', 'WP_001006443.1', 'WP_046597246.1', 'WP_001006445.1', 'WP_162646616.1', 'WP_101527091.1', 'WP_064131776.1', 'WP_208689362.1', 'WP_031941845.1', 'WP_001006438.1', 'W…
1016	['WP_258411663.1', 'WP_000908952.1', 'WP_258409970.1', 'WP_000908954.1', 'WP_134810760.1', 'WP_061822569.1', 'WP_000908953.1', 'WP_154284322.1', 'WP_000908956.1', 'WP_000908959.1', 'WP_000908958.1', 'WP_006191453.1', 'WP_072361356.1', 'WP_001789388.1', 'WP_312013753.1', 'WP_000908960.1', 'WP_001621787.1', 'WP_267815141.1', 'WP_258416791.1', 'WP_225806088.1', 'WP_250723220.1', 'WP_000908951.1', 'W…
1017	['WP_250736114.1', 'WP_001807486.1', 'WP_258409520.1']
1018	['WP_000924997.1', 'WP_070006111.1', 'WP_000925000.1', 'WP_000924994.1', 'WP_000925002.1', 'WP_000924995.1', 'WP_000925003.1', 'WP_217176329.1', 'WP_000924990.1', 'WP_312013742.1', 'WP_115390698.1', 'WP_000924996.1', 'WP_115305001.1', 'WP_000925005.1', 'WP_228587419.1', 'WP_000925004.1', 'WP_276210116.1', 'WP_000924999.1', 'WP_031811344.1', 'WP_000924993.1', 'WP_262542037.1', 'WP_250736211.1', 'W…
1019	['WP_000728757.1', 'WP_032099372.1', 'WP_204997650.1', 'WP_042748222.1', 'WP_312013567.1', 'WP_000728687.1', 'WP_117221007.1', 'WP_250736212.1', 'WP_078370347.1', 'WP_229374069.1', 'WP_174840671.1', 'WP_078098780.1', 'WP_258416447.1', 'WP_267814231.1', 'WP_250723084.1', 'WP_049887430.1', 'WP_312013743.1', 'WP_228587422.1', 'WP_001566864.1', 'WP_315977821.1', 'WP_155560180.1', 'WP_208715589.1', 'W…
1020	['WP_001075807.1', 'WP_001075810.1', 'WP_001075809.1', 'WP_001075817.1', 'WP_001075824.1', 'WP_001075805.1', 'WP_001075814.1', 'WP_001075819.1', 'WP_020976836.1', 'WP_229374065.1', 'WP_063644528.1', 'WP_001075808.1', 'WP_151359620.1', 'WP_258409527.1', 'WP_072496742.1', 'WP_049317353.1', 'WP_006191470.1', 'WP_115390694.1', 'WP_065315796.1', 'WP_072361361.1', 'WP_250736213.1', 'WP_070003906.1', 'W…
1021	['WP_000714374.1', 'WP_154284310.1', 'WP_000714373.1', 'WP_000410568.1', 'WP_250723098.1', 'WP_250736216.1', 'WP_000410567.1', 'WP_258409523.1', 'WP_258464618.1', 'WP_115390691.1', 'WP_000714383.1', 'WP_000714388.1', 'WP_000714382.1', 'WP_000410570.1', 'WP_208715585.1', 'WP_048665170.1', 'WP_020976828.1', 'WP_072384834.1', 'WP_262537819.1', 'WP_065315784.1', 'WP_000714395.1', 'WP_000714381.1', 'W…
1022	['WP_000389762.1', 'WP_258409522.1', 'WP_072491075.1', 'WP_031875170.1', 'WP_000389763.1', 'WP_000389759.1', 'WP_250755235.1', 'WP_154284307.1', 'WP_000389774.1', 'WP_258413993.1', 'WP_000389773.1', 'WP_070059096.1', 'WP_000398680.1', 'WP_258411434.1', 'WP_234746505.1', 'WP_076742628.1', 'WP_000389769.1', 'WP_046462904.1', 'WP_115390685.1', 'WP_000398679.1', 'WP_317528792.1']
1023	['WP_000136636.1', 'WP_000136629.1', 'WP_072496746.1', 'WP_154284407.1', 'WP_000136628.1', 'WP_072468456.1', 'WP_262520931.1', 'WP_262607791.1', 'WP_228584902.1', 'WP_117197263.1', 'WP_000136637.1', 'WP_000136638.1', 'WP_045157550.1', 'WP_054193790.1', 'WP_252307691.1', 'WP_058008284.1', 'WP_006191473.1', 'WP_000136633.1', 'WP_000136627.1', 'WP_115390697.1', 'WP_000136643.1', 'WP_315977820.1', 'W…
1024	['WP_258414406.1', 'WP_000710565.1', 'WP_000710559.1', 'WP_258413996.1', 'WP_000710560.1', 'WP_000710562.1', 'WP_000710571.1', 'WP_111679903.1', 'WP_000710564.1', 'WP_258464619.1', 'WP_043044870.1', 'WP_258411438.1', 'WP_000710561.1', 'WP_000710566.1', 'WP_250723096.1', 'WP_252550737.1', 'WP_020976829.1', 'WP_262533266.1', 'WP_000710576.1', 'WP_102957306.1', 'WP_000710555.1', 'WP_109183265.1', 'W…
1025	['WP_252555291.1']
1026	['WP_000455975.1', 'WP_000455976.1', 'WP_000455980.1', 'WP_252555295.1', 'WP_258409521.1', 'WP_258413992.1', 'WP_115289051.1', 'WP_001814448.1']
1027	['WP_000662031.1', 'WP_000662030.1', 'WP_031898689.1', 'WP_180991583.1', 'WP_000662035.1', 'WP_000662022.1', 'WP_000662036.1', 'WP_176427344.1', 'WP_031927400.1', 'WP_000662025.1', 'WP_023914430.1', 'WP_250723105.1', 'WP_000662026.1', 'WP_000662023.1', 'WP_252555297.1', 'WP_181876500.1', 'WP_070003874.1', 'WP_000662018.1']
1028	['WP_000627029.1', 'WP_000627024.1', 'WP_252555306.1', 'WP_000627025.1', 'WP_000627022.1', 'WP_000627023.1', 'WP_006191450.1', 'WP_017804848.1', 'WP_258416443.1', 'WP_115390687.1', 'WP_086041298.1', 'WP_111679898.1']
1029	['WP_258414406.1', 'WP_000710565.1', 'WP_000710559.1', 'WP_258413996.1', 'WP_000710560.1', 'WP_000710562.1', 'WP_000710571.1', 'WP_111679903.1', 'WP_000710564.1', 'WP_043044870.1', 'WP_258464619.1', 'WP_258411438.1', 'WP_000710561.1', 'WP_000710566.1', 'WP_250723096.1', 'WP_252550737.1', 'WP_020976829.1', 'WP_262533266.1', 'WP_000710576.1', 'WP_102957306.1', 'WP_000710555.1', 'WP_109183265.1', 'W…
1030	['WP_001006429.1', 'WP_001006428.1', 'WP_001006425.1', 'WP_252555318.1', 'WP_001006427.1', 'WP_072496743.1', 'WP_043044864.1', 'WP_312013744.1', 'WP_258412731.1', 'WP_258464622.1', 'WP_001006431.1', 'WP_045177919.1', 'WP_001006442.1', 'WP_001006445.1', 'WP_046597246.1', 'WP_162646616.1', 'WP_001006443.1', 'WP_101527091.1', 'WP_208689362.1', 'WP_001006435.1', 'WP_001006438.1', 'WP_064131776.1', 'W…
1031	['WP_000036329.1', 'WP_000036327.1', 'WP_179340285.1', 'WP_154284319.1', 'WP_000036330.1', 'WP_000036324.1', 'WP_000036332.1', 'WP_115289056.1', 'WP_000036331.1', 'WP_258414414.1', 'WP_252555321.1', 'WP_006191471.1', 'WP_162646613.1', 'WP_258464625.1', 'WP_261287600.1', 'WP_072496744.1', 'WP_000036335.1', 'WP_258412735.1', 'WP_000036328.1', 'WP_113589695.1', 'WP_262537811.1', 'WP_072468460.1', 'W…
1032	['WP_000610051.1', 'WP_000610050.1', 'WP_000610049.1', 'WP_252570445.1', 'WP_084985149.1', 'WP_000610137.1', 'WP_115390701.1', 'WP_258411444.1', 'WP_174840672.1', 'WP_000610054.1', 'WP_000610056.1', 'WP_000610045.1', 'WP_315977818.1', 'WP_103204728.1']
1033	['WP_001078456.1', 'WP_001078458.1', 'WP_020976839.1', 'WP_252570449.1', 'WP_001078455.1', 'WP_001078461.1', 'WP_070006109.1', 'WP_070003911.1', 'WP_258416449.1', 'WP_267814232.1', 'WP_064139230.1', 'WP_001078459.1', 'WP_262537797.1', 'WP_045157551.1', 'WP_006191474.1', 'WP_070958334.1', 'WP_084985148.1', 'WP_115390699.1']
1034	['WP_000876756.1', 'WP_000876751.1', 'WP_000876757.1', 'WP_258409530.1', 'WP_101527089.1', 'WP_000876752.1', 'WP_025786420.1', 'WP_111761745.1', 'WP_000876748.1', 'WP_031837964.1', 'WP_000876755.1', 'WP_252570451.1', 'WP_111679907.1', 'WP_276210117.1', 'WP_115210746.1', 'WP_072468457.1', 'WP_000876750.1', 'WP_124780920.1', 'WP_262537807.1', 'WP_123138693.1']
1035	['WP_252570453.1']
1036	['WP_252570459.1', 'WP_000738841.1', 'WP_262533260.1']
1037	['WP_252570461.1', 'WP_000710587.1']
1038	['WP_252570463.1', 'WP_046597249.1', 'WP_224061730.1', 'WP_262533259.1']
1039	['WP_258025943.1', 'WP_262607782.1', 'WP_258464617.1', 'WP_001792407.1', 'WP_269459676.1', 'WP_255264738.1', 'WP_006191454.1', 'WP_256089908.1', 'WP_020976827.1', 'WP_262537821.1', 'WP_001566853.1', 'WP_257008796.1', 'WP_255777526.1', 'WP_001181358.1']
1040	['WP_258025943.1', 'WP_262607782.1', 'WP_001792407.1', 'WP_258464617.1', 'WP_006191454.1', 'WP_256089908.1', 'WP_269459676.1', 'WP_001566853.1', 'WP_262537821.1', 'WP_020976827.1', 'WP_255264738.1', 'WP_255777526.1', 'WP_257008796.1', 'WP_001181358.1']
1041	['WP_001100493.1', 'WP_111761729.1', 'WP_001100495.1', 'WP_045177911.1', 'WP_096658754.1', 'WP_255963682.1', 'WP_001100496.1', 'WP_020976826.1', 'WP_020977952.1']
1042	['WP_258025943.1', 'WP_262607782.1', 'WP_001792407.1', 'WP_258464617.1', 'WP_256089908.1', 'WP_006191454.1', 'WP_269459676.1', 'WP_262537821.1', 'WP_020976827.1', 'WP_255264738.1', 'WP_001566853.1', 'WP_257008796.1', 'WP_255777526.1', 'WP_001181358.1']
1043	['WP_256123552.1']
1044	['WP_258025943.1', 'WP_262607782.1', 'WP_258464617.1', 'WP_001792407.1', 'WP_006191454.1', 'WP_256089908.1', 'WP_269459676.1', 'WP_262537821.1', 'WP_257008796.1', 'WP_020976827.1', 'WP_255264738.1', 'WP_001566853.1', 'WP_255777526.1', 'WP_001181358.1']
1045	['WP_258025943.1', 'WP_262607782.1', 'WP_258464617.1', 'WP_001792407.1', 'WP_006191454.1', 'WP_256089908.1', 'WP_269459676.1', 'WP_262537821.1', 'WP_020976827.1', 'WP_255264738.1', 'WP_257008796.1', 'WP_001566853.1', 'WP_255777526.1', 'WP_001181358.1']
1046	['WP_258028401.1']
1047	['WP_258409517.1']
1048	['WP_001006425.1', 'WP_072496743.1', 'WP_001006429.1', 'WP_001006428.1', 'WP_252555318.1', 'WP_001006427.1', 'WP_001006431.1', 'WP_001006442.1', 'WP_312013744.1', 'WP_043044864.1', 'WP_258412731.1', 'WP_045177919.1', 'WP_258464622.1', 'WP_064131776.1', 'WP_162646616.1', 'WP_001006443.1', 'WP_001006445.1', 'WP_046597246.1', 'WP_001006435.1', 'WP_001006420.1', 'WP_101527091.1', 'WP_208689362.1', 'W…
1049	['WP_258409519.1', 'WP_234746501.1']
1050	['WP_258409520.1', 'WP_001807486.1', 'WP_250736114.1']
1051	['WP_000455975.1', 'WP_000455976.1', 'WP_000455980.1', 'WP_258409521.1', 'WP_258413992.1', 'WP_252555295.1', 'WP_115289051.1', 'WP_001814448.1']
1052	['WP_258409522.1', 'WP_072491075.1', 'WP_000389762.1', 'WP_031875170.1', 'WP_000389763.1', 'WP_000389774.1', 'WP_000389773.1', 'WP_000389759.1', 'WP_154284307.1', 'WP_258413993.1', 'WP_070059096.1', 'WP_250755235.1', 'WP_258411434.1', 'WP_000398680.1', 'WP_234746505.1', 'WP_000389769.1', 'WP_046462904.1', 'WP_076742628.1', 'WP_115390685.1', 'WP_000398679.1', 'WP_317528792.1']
1053	['WP_000714374.1', 'WP_154284310.1', 'WP_000714373.1', 'WP_000410568.1', 'WP_250723098.1', 'WP_000410567.1', 'WP_250736216.1', 'WP_258409523.1', 'WP_258464618.1', 'WP_115390691.1', 'WP_000714383.1', 'WP_000714388.1', 'WP_000714382.1', 'WP_000410570.1', 'WP_208715585.1', 'WP_048665170.1', 'WP_020976828.1', 'WP_072384834.1', 'WP_262537819.1', 'WP_065315784.1', 'WP_000714395.1', 'WP_000714381.1', 'W…
1054	['WP_258414406.1', 'WP_000710565.1', 'WP_000710559.1', 'WP_258413996.1', 'WP_000710560.1', 'WP_000710562.1', 'WP_000710571.1', 'WP_111679903.1', 'WP_000710564.1', 'WP_043044870.1', 'WP_258411438.1', 'WP_258464619.1', 'WP_250723096.1', 'WP_000710561.1', 'WP_000710566.1', 'WP_020976829.1', 'WP_262533266.1', 'WP_252550737.1', 'WP_000710576.1', 'WP_102957306.1', 'WP_258409524.1', 'WP_109183265.1', 'W…
1055	['WP_258464620.1', 'WP_000977801.1', 'WP_070003903.1', 'WP_262533268.1', 'WP_258412982.1', 'WP_031588356.1', 'WP_043859504.1', 'WP_228584898.1', 'WP_000977800.1', 'WP_000977781.1', 'WP_113588109.1', 'WP_000977790.1', 'WP_154253469.1', 'WP_000977803.1', 'WP_050439885.1', 'WP_070008575.1', 'WP_031883420.1', 'WP_000977777.1', 'WP_162911967.1', 'WP_162646620.1', 'WP_086095096.1', 'WP_072497452.1', 'W…
1056	['WP_001075807.1', 'WP_001075810.1', 'WP_001075809.1', 'WP_001075817.1', 'WP_001075824.1', 'WP_001075814.1', 'WP_001075805.1', 'WP_001075819.1', 'WP_020976836.1', 'WP_229374065.1', 'WP_258409527.1', 'WP_063644528.1', 'WP_001075808.1', 'WP_151359620.1', 'WP_072496742.1', 'WP_049317353.1', 'WP_006191470.1', 'WP_115390694.1', 'WP_065315796.1', 'WP_072361361.1', 'WP_070003906.1', 'WP_250736213.1', 'W…
1057	['WP_115289885.1', 'WP_124780910.1', 'WP_070974389.1', 'WP_001807311.1', 'WP_000291834.1', 'WP_001807477.1', 'WP_258464623.1', 'WP_250723086.1', 'WP_162646615.1', 'WP_115206028.1', 'WP_000291833.1', 'WP_001813114.1', 'WP_031927397.1', 'WP_072497455.1', 'WP_258412732.1', 'WP_117197268.1', 'WP_072468647.1', 'WP_001814534.1', 'WP_046597335.1', 'WP_000291830.1', 'WP_117221063.1', 'WP_258409528.1', 'W…
1058	['WP_000170485.1', 'WP_258410319.1', 'WP_162646614.1', 'WP_124780914.1', 'WP_078103972.1', 'WP_072357614.1', 'WP_115206029.1', 'WP_000170481.1', 'WP_000170484.1', 'WP_000170486.1', 'WP_258409529.1', 'WP_000170488.1', 'WP_000170482.1', 'WP_104408602.1', 'WP_262533281.1', 'WP_115289055.1', 'WP_078370540.1', 'WP_072468461.1', 'WP_258414762.1', 'WP_000170483.1', 'WP_001151816.1', 'WP_001151814.1', 'W…
1059	['WP_000876756.1', 'WP_258409530.1', 'WP_000876751.1', 'WP_000876757.1', 'WP_101527089.1', 'WP_025786420.1', 'WP_111761745.1', 'WP_000876752.1', 'WP_000876748.1', 'WP_031837964.1', 'WP_000876755.1', 'WP_111679907.1', 'WP_072468457.1', 'WP_000876750.1', 'WP_276210117.1', 'WP_115210746.1', 'WP_252570451.1', 'WP_124780920.1', 'WP_123138693.1', 'WP_262537807.1']
1060	['WP_258411663.1', 'WP_000908952.1', 'WP_258409970.1', 'WP_000908954.1', 'WP_134810760.1', 'WP_061822569.1', 'WP_000908953.1', 'WP_000908956.1', 'WP_154284322.1', 'WP_000908958.1', 'WP_000908959.1', 'WP_072361356.1', 'WP_006191453.1', 'WP_312013753.1', 'WP_001789388.1', 'WP_001621787.1', 'WP_267815141.1', 'WP_000908960.1', 'WP_258416791.1', 'WP_225806088.1', 'WP_064133567.1', 'WP_000908951.1', 'W…
1061	['WP_029550026.1', 'WP_258410076.1', 'WP_000777467.1']
1062	['WP_000170485.1', 'WP_258410319.1', 'WP_162646614.1', 'WP_072357614.1', 'WP_078103972.1', 'WP_124780914.1', 'WP_115206029.1', 'WP_000170481.1', 'WP_000170484.1', 'WP_000170486.1', 'WP_258409529.1', 'WP_000170488.1', 'WP_000170482.1', 'WP_104408602.1', 'WP_262533281.1', 'WP_115289055.1', 'WP_078370540.1', 'WP_072468461.1', 'WP_258414762.1', 'WP_001151816.1', 'WP_000170483.1', 'WP_001151814.1', 'W…
1063	['WP_258409522.1', 'WP_072491075.1', 'WP_000389762.1', 'WP_000389763.1', 'WP_031875170.1', 'WP_000389774.1', 'WP_000389759.1', 'WP_154284307.1', 'WP_000389773.1', 'WP_070059096.1', 'WP_258413993.1', 'WP_250755235.1', 'WP_258411434.1', 'WP_000398680.1', 'WP_234746505.1', 'WP_000389769.1', 'WP_076742628.1', 'WP_046462904.1', 'WP_115390685.1', 'WP_000398679.1', 'WP_317528792.1']
1064	['WP_000201641.1', 'WP_000201642.1', 'WP_072361353.1', 'WP_000179898.1', 'WP_258413994.1', 'WP_258411435.1', 'WP_124374734.1', 'WP_000179901.1', 'WP_000179906.1', 'WP_000179888.1', 'WP_072468468.1', 'WP_000179903.1', 'WP_046462905.1', 'WP_258414404.1', 'WP_250723103.1', 'WP_000179899.1', 'WP_000201646.1', 'WP_000179900.1', 'WP_025175432.1', 'WP_000379205.1', 'WP_104408600.1', 'WP_000179893.1', 'W…
1065	['WP_000080559.1', 'WP_000080564.1', 'WP_000080557.1', 'WP_000080560.1', 'WP_111679900.1', 'WP_084985142.1', 'WP_103144384.1', 'WP_042727731.1', 'WP_058102285.1', 'WP_111187305.1', 'WP_000080554.1', 'WP_031588361.1', 'WP_258414405.1', 'WP_258413995.1', 'WP_113588108.1', 'WP_031901573.1', 'WP_250723100.1', 'WP_001072889.1', 'WP_155561373.1', 'WP_031844971.1', 'WP_208689364.1', 'WP_113589553.1', 'W…
1066	['WP_258411437.1']
1067	['WP_258414406.1', 'WP_000710565.1', 'WP_000710559.1', 'WP_258413996.1', 'WP_000710560.1', 'WP_000710562.1', 'WP_000710571.1', 'WP_111679903.1', 'WP_258411438.1', 'WP_000710564.1', 'WP_043044870.1', 'WP_258464619.1', 'WP_000710561.1', 'WP_250723096.1', 'WP_020976829.1', 'WP_000710566.1', 'WP_252550737.1', 'WP_262533266.1', 'WP_000710576.1', 'WP_102957306.1', 'WP_109183265.1', 'WP_000710555.1', 'W…
1068	['WP_258464620.1', 'WP_000977801.1', 'WP_070003903.1', 'WP_258412982.1', 'WP_262533268.1', 'WP_031588356.1', 'WP_043859504.1', 'WP_228584898.1', 'WP_000977781.1', 'WP_000977800.1', 'WP_154253469.1', 'WP_000977803.1', 'WP_000977790.1', 'WP_070008575.1', 'WP_000977777.1', 'WP_050439885.1', 'WP_113588109.1', 'WP_031883420.1', 'WP_072497452.1', 'WP_072496741.1', 'WP_031588359.1', 'WP_162646620.1', 'W…
1069	['WP_001029555.1', 'WP_000161984.1', 'WP_006191463.1', 'WP_258411440.1', 'WP_072468464.1', 'WP_001029554.1', 'WP_162646618.1', 'WP_262533270.1', 'WP_000161981.1', 'WP_000066174.1']
1070	['WP_001075807.1', 'WP_001075810.1', 'WP_001075809.1', 'WP_001075824.1', 'WP_001075817.1', 'WP_001075805.1', 'WP_001075814.1', 'WP_001075819.1', 'WP_020976836.1', 'WP_229374065.1', 'WP_063644528.1', 'WP_072496742.1', 'WP_001075808.1', 'WP_258409527.1', 'WP_151359620.1', 'WP_006191470.1', 'WP_049317353.1', 'WP_115390694.1', 'WP_072361361.1', 'WP_065315796.1', 'WP_070003906.1', 'WP_258411442.1', 'W…
1071	['WP_086095098.1', 'WP_072466651.1', 'WP_103187891.1', 'WP_001835779.1', 'WP_258411443.1', 'WP_262543065.1', 'WP_072496745.1', 'WP_043856629.1', 'WP_215783579.1', 'WP_103204726.1', 'WP_000728763.1', 'WP_000728760.1', 'WP_084985146.1', 'WP_258412736.1', 'WP_000728745.1', 'WP_000728755.1', 'WP_078157557.1', 'WP_117433734.1', 'WP_223065233.1', 'WP_000728736.1', 'WP_072426453.1', 'WP_000728761.1', 'W…
1072	['WP_000610051.1', 'WP_000610049.1', 'WP_000610050.1', 'WP_252570445.1', 'WP_084985149.1', 'WP_000610137.1', 'WP_258411444.1', 'WP_115390701.1', 'WP_174840672.1', 'WP_000610054.1', 'WP_000610056.1', 'WP_000610045.1', 'WP_315977818.1', 'WP_103204728.1']
1073	['WP_258411663.1', 'WP_000908952.1', 'WP_258409970.1', 'WP_000908954.1', 'WP_134810760.1', 'WP_061822569.1', 'WP_000908953.1', 'WP_000908956.1', 'WP_154284322.1', 'WP_000908958.1', 'WP_000908959.1', 'WP_072361356.1', 'WP_006191453.1', 'WP_312013753.1', 'WP_001789388.1', 'WP_001621787.1', 'WP_267815141.1', 'WP_000908960.1', 'WP_258416791.1', 'WP_225806088.1', 'WP_064133567.1', 'WP_000908951.1', 'W…
1074	['WP_001006429.1', 'WP_001006425.1', 'WP_001006428.1', 'WP_252555318.1', 'WP_001006427.1', 'WP_072496743.1', 'WP_043044864.1', 'WP_312013744.1', 'WP_258412731.1', 'WP_258464622.1', 'WP_001006431.1', 'WP_045177919.1', 'WP_001006442.1', 'WP_001006445.1', 'WP_046597246.1', 'WP_001006443.1', 'WP_162646616.1', 'WP_101527091.1', 'WP_208689362.1', 'WP_001006435.1', 'WP_001006438.1', 'WP_064131776.1', 'W…
1075	['WP_115289885.1', 'WP_124780910.1', 'WP_070974389.1', 'WP_001807311.1', 'WP_001807477.1', 'WP_000291834.1', 'WP_258464623.1', 'WP_250723086.1', 'WP_162646615.1', 'WP_115206028.1', 'WP_000291833.1', 'WP_001813114.1', 'WP_031927397.1', 'WP_072497455.1', 'WP_258412732.1', 'WP_117197268.1', 'WP_001814534.1', 'WP_072468647.1', 'WP_046597335.1', 'WP_000291830.1', 'WP_117221063.1', 'WP_001670226.1', 'W…
1076	['WP_001038103.1', 'WP_001038104.1', 'WP_123096949.1', 'WP_001038108.1', 'WP_001038106.1', 'WP_001038097.1', 'WP_262533279.1', 'WP_001038099.1', 'WP_001038111.1', 'WP_072468462.1', 'WP_001038105.1', 'WP_049307587.1', 'WP_001038110.1', 'WP_001038098.1', 'WP_317518664.1', 'WP_262542031.1', 'WP_043859502.1', 'WP_098817934.1', 'WP_258412733.1', 'WP_001038026.1', 'WP_204997649.1', 'WP_226452192.1', 'W…
1077	['WP_000170481.1', 'WP_000170485.1', 'WP_258410319.1', 'WP_162646614.1', 'WP_072357614.1', 'WP_078103972.1', 'WP_124780914.1', 'WP_115206029.1', 'WP_000170484.1', 'WP_000170486.1', 'WP_258409529.1', 'WP_000170488.1', 'WP_000170482.1', 'WP_104408602.1', 'WP_258414762.1', 'WP_258412734.1', 'WP_262533281.1', 'WP_115289055.1', 'WP_078370540.1', 'WP_072468461.1', 'WP_001151814.1', 'WP_001151816.1', 'W…
1078	['WP_000036329.1', 'WP_000036327.1', 'WP_179340285.1', 'WP_154284319.1', 'WP_000036330.1', 'WP_000036331.1', 'WP_000036324.1', 'WP_000036332.1', 'WP_115289056.1', 'WP_006191471.1', 'WP_162646613.1', 'WP_258414414.1', 'WP_258464625.1', 'WP_252555321.1', 'WP_258412735.1', 'WP_072496744.1', 'WP_261287600.1', 'WP_000036328.1', 'WP_000036335.1', 'WP_113589695.1', 'WP_262537811.1', 'WP_072468460.1', 'W…
1079	['WP_000728763.1', 'WP_258412736.1', 'WP_000728760.1', 'WP_084985146.1', 'WP_078157557.1', 'WP_000728745.1', 'WP_000728755.1', 'WP_049296521.1', 'WP_117433734.1', 'WP_078369042.1', 'WP_000728736.1', 'WP_072426453.1', 'WP_223065233.1', 'WP_225805964.1', 'WP_162646612.1', 'WP_258414415.1', 'WP_000728764.1', 'WP_072495517.1', 'WP_078148191.1', 'WP_001835779.1', 'WP_103187891.1', 'WP_086095098.1', 'W…
1080	['WP_072361353.1', 'WP_000179898.1', 'WP_000201641.1', 'WP_000201642.1', 'WP_124374734.1', 'WP_000179901.1', 'WP_000179906.1', 'WP_072468468.1', 'WP_258413994.1', 'WP_000179903.1', 'WP_046462905.1', 'WP_000179899.1', 'WP_258411435.1', 'WP_000179888.1', 'WP_104408600.1', 'WP_000179893.1', 'WP_258412981.1', 'WP_258414404.1', 'WP_000201646.1', 'WP_000179889.1', 'WP_250723103.1', 'WP_000179900.1', 'W…
1081	['WP_258464620.1', 'WP_000977801.1', 'WP_070003903.1', 'WP_258412982.1', 'WP_262533268.1', 'WP_031588356.1', 'WP_043859504.1', 'WP_228584898.1', 'WP_000977781.1', 'WP_000977800.1', 'WP_154253469.1', 'WP_070008575.1', 'WP_031883420.1', 'WP_000977803.1', 'WP_000977790.1', 'WP_050439885.1', 'WP_072497452.1', 'WP_113588109.1', 'WP_072496741.1', 'WP_000977777.1', 'WP_162911967.1', 'WP_086095096.1', 'W…
1082	['WP_000455975.1', 'WP_000455976.1', 'WP_000455980.1', 'WP_258413992.1', 'WP_258409521.1', 'WP_252555295.1', 'WP_115289051.1', 'WP_001814448.1']
1083	['WP_258409522.1', 'WP_000389762.1', 'WP_072491075.1', 'WP_031875170.1', 'WP_000389763.1', 'WP_000389774.1', 'WP_258413993.1', 'WP_000389759.1', 'WP_154284307.1', 'WP_250755235.1', 'WP_000389773.1', 'WP_070059096.1', 'WP_000398680.1', 'WP_258411434.1', 'WP_234746505.1', 'WP_076742628.1', 'WP_000389769.1', 'WP_046462904.1', 'WP_115390685.1', 'WP_000398679.1', 'WP_317528792.1']
1084	['WP_000201641.1', 'WP_000201642.1', 'WP_072361353.1', 'WP_258413994.1', 'WP_000179898.1', 'WP_258411435.1', 'WP_000179901.1', 'WP_000179888.1', 'WP_124374734.1', 'WP_000179906.1', 'WP_072468468.1', 'WP_000179903.1', 'WP_258414404.1', 'WP_046462905.1', 'WP_000201646.1', 'WP_000179900.1', 'WP_000179899.1', 'WP_250723103.1', 'WP_025175432.1', 'WP_000379205.1', 'WP_104408600.1', 'WP_000179893.1', 'W…
1085	['WP_000080559.1', 'WP_000080564.1', 'WP_000080557.1', 'WP_000080560.1', 'WP_084985142.1', 'WP_111679900.1', 'WP_103144384.1', 'WP_042727731.1', 'WP_058102285.1', 'WP_000080554.1', 'WP_111187305.1', 'WP_031588361.1', 'WP_258414405.1', 'WP_258413995.1', 'WP_113588108.1', 'WP_250723100.1', 'WP_031901573.1', 'WP_001072889.1', 'WP_155561373.1', 'WP_031844971.1', 'WP_208689364.1', 'WP_209205686.1', 'W…
1086	['WP_258414406.1', 'WP_000710565.1', 'WP_000710559.1', 'WP_258413996.1', 'WP_000710560.1', 'WP_000710562.1', 'WP_000710571.1', 'WP_111679903.1', 'WP_000710564.1', 'WP_043044870.1', 'WP_258411438.1', 'WP_258464619.1', 'WP_000710561.1', 'WP_250723096.1', 'WP_020976829.1', 'WP_000710566.1', 'WP_252550737.1', 'WP_262533266.1', 'WP_000710576.1', 'WP_102957306.1', 'WP_000710555.1', 'WP_109183265.1', 'W…
1087	['WP_258464620.1', 'WP_000977801.1', 'WP_070003903.1', 'WP_258412982.1', 'WP_262533268.1', 'WP_031588356.1', 'WP_228584898.1', 'WP_043859504.1', 'WP_000977781.1', 'WP_000977800.1', 'WP_154253469.1', 'WP_000977790.1', 'WP_070008575.1', 'WP_000977803.1', 'WP_031883420.1', 'WP_050439885.1', 'WP_000977777.1', 'WP_072497452.1', 'WP_113588109.1', 'WP_072496741.1', 'WP_072361358.1', 'WP_162911967.1', 'W…
1088	['WP_000201641.1', 'WP_000201642.1', 'WP_072361353.1', 'WP_000179898.1', 'WP_258413994.1', 'WP_000179901.1', 'WP_124374734.1', 'WP_258411435.1', 'WP_000179906.1', 'WP_000179888.1', 'WP_258414404.1', 'WP_072468468.1', 'WP_046462905.1', 'WP_000201646.1', 'WP_000179903.1', 'WP_000179900.1', 'WP_250723103.1', 'WP_025175432.1', 'WP_000179899.1', 'WP_000379205.1', 'WP_104408600.1', 'WP_000179893.1', 'W…
1089	['WP_000080559.1', 'WP_000080564.1', 'WP_000080557.1', 'WP_000080560.1', 'WP_084985142.1', 'WP_111679900.1', 'WP_103144384.1', 'WP_042727731.1', 'WP_058102285.1', 'WP_000080554.1', 'WP_111187305.1', 'WP_031588361.1', 'WP_258414405.1', 'WP_258413995.1', 'WP_113588108.1', 'WP_250723100.1', 'WP_031901573.1', 'WP_001072889.1', 'WP_155561373.1', 'WP_031844971.1', 'WP_208689364.1', 'WP_209205686.1', 'W…
1090	['WP_258414406.1', 'WP_000710565.1', 'WP_000710559.1', 'WP_258413996.1', 'WP_000710560.1', 'WP_000710562.1', 'WP_000710571.1', 'WP_111679903.1', 'WP_043044870.1', 'WP_000710564.1', 'WP_258464619.1', 'WP_258411438.1', 'WP_000710561.1', 'WP_250723096.1', 'WP_020976829.1', 'WP_000710576.1', 'WP_000710566.1', 'WP_252550737.1', 'WP_262533266.1', 'WP_102957306.1', 'WP_000710555.1', 'WP_109183265.1', 'W…
1091	['WP_258464620.1', 'WP_000977801.1', 'WP_070003903.1', 'WP_262533268.1', 'WP_031588356.1', 'WP_258412982.1', 'WP_043859504.1', 'WP_000977781.1', 'WP_228584898.1', 'WP_000977800.1', 'WP_154253469.1', 'WP_000977803.1', 'WP_000977790.1', 'WP_050439885.1', 'WP_000977777.1', 'WP_031883420.1', 'WP_113588109.1', 'WP_070008575.1', 'WP_258414407.1', 'WP_162911967.1', 'WP_086095096.1', 'WP_031588359.1', 'W…
1092	['WP_001075807.1', 'WP_001075810.1', 'WP_001075809.1', 'WP_001075824.1', 'WP_001075817.1', 'WP_001075805.1', 'WP_001075814.1', 'WP_001075819.1', 'WP_072496742.1', 'WP_020976836.1', 'WP_229374065.1', 'WP_063644528.1', 'WP_001075808.1', 'WP_258409527.1', 'WP_151359620.1', 'WP_006191470.1', 'WP_049317353.1', 'WP_115390694.1', 'WP_070003906.1', 'WP_072361361.1', 'WP_065315796.1', 'WP_250736213.1', 'W…
1093	['WP_115289885.1', 'WP_124780910.1', 'WP_070974389.1', 'WP_001807311.1', 'WP_001807477.1', 'WP_000291834.1', 'WP_258464623.1', 'WP_162646615.1', 'WP_250723086.1', 'WP_115206028.1', 'WP_000291833.1', 'WP_001813114.1', 'WP_072497455.1', 'WP_031927397.1', 'WP_258412732.1', 'WP_117197268.1', 'WP_001814534.1', 'WP_072468647.1', 'WP_046597335.1', 'WP_000291830.1', 'WP_117221063.1', 'WP_001670226.1', 'W…
1094	['WP_000036329.1', 'WP_000036327.1', 'WP_179340285.1', 'WP_154284319.1', 'WP_000036330.1', 'WP_000036324.1', 'WP_000036332.1', 'WP_115289056.1', 'WP_000036331.1', 'WP_258414414.1', 'WP_006191471.1', 'WP_162646613.1', 'WP_258464625.1', 'WP_252555321.1', 'WP_072496744.1', 'WP_261287600.1', 'WP_000036335.1', 'WP_258412735.1', 'WP_000036328.1', 'WP_113589695.1', 'WP_262537811.1', 'WP_072468460.1', 'W…
1095	['WP_258414415.1', 'WP_000728764.1', 'WP_072495517.1', 'WP_078148191.1', 'WP_050964216.1', 'WP_123138694.1', 'WP_000728763.1', 'WP_101527090.1', 'WP_000728760.1', 'WP_258412736.1', 'WP_000728745.1', 'WP_084985146.1', 'WP_049296521.1', 'WP_000728755.1', 'WP_117433734.1', 'WP_078157557.1', 'WP_223065233.1', 'WP_078369042.1', 'WP_000728736.1', 'WP_072426453.1', 'WP_225805964.1', 'WP_162646612.1', 'W…
1096	['WP_061838517.1', 'WP_001179388.1', 'WP_001179390.1', 'WP_258414416.1', 'WP_001179393.1', 'WP_001179411.1', 'WP_031775135.1', 'WP_001179407.1', 'WP_006191475.1', 'WP_154284405.1', 'WP_065316362.1', 'WP_020976840.1', 'WP_001181416.1', 'WP_001179389.1', 'WP_262537796.1', 'WP_262522473.1', 'WP_070003396.1', 'WP_115390700.1', 'WP_001179404.1', 'WP_197805174.1']
1097	['WP_258464620.1', 'WP_000977801.1', 'WP_070003903.1', 'WP_031588356.1', 'WP_258412982.1', 'WP_262533268.1', 'WP_043859504.1', 'WP_000977800.1', 'WP_000977781.1', 'WP_228584898.1', 'WP_154253469.1', 'WP_000977803.1', 'WP_000977790.1', 'WP_050439885.1', 'WP_113588109.1', 'WP_000977777.1', 'WP_070008575.1', 'WP_031883420.1', 'WP_001815260.1', 'WP_072497452.1', 'WP_072496741.1', 'WP_162646620.1', 'W…
1098	['WP_001800966.1', 'WP_001791319.1', 'WP_072353806.1', 'WP_141062658.1', 'WP_258414652.1', 'WP_111015041.1', 'WP_078064639.1', 'WP_001791835.1', 'WP_078103977.1', 'WP_078134280.1', 'WP_072468648.1', 'WP_078062691.1', 'WP_078065018.1', 'WP_262534556.1', 'WP_001792226.1', 'WP_155559881.1', 'WP_078370353.1', 'WP_115391175.1', 'WP_117220586.1', 'WP_103144387.1', 'WP_078368760.1']
1099	['WP_000170481.1', 'WP_000170485.1', 'WP_258410319.1', 'WP_162646614.1', 'WP_072357614.1', 'WP_078103972.1', 'WP_124780914.1', 'WP_115206029.1', 'WP_000170484.1', 'WP_000170486.1', 'WP_258409529.1', 'WP_000170488.1', 'WP_000170482.1', 'WP_104408602.1', 'WP_258414762.1', 'WP_262533281.1', 'WP_258412734.1', 'WP_115289055.1', 'WP_078370540.1', 'WP_072468461.1', 'WP_001151814.1', 'WP_001151816.1', 'W…
1100	['WP_258464620.1', 'WP_070003903.1', 'WP_000977801.1', 'WP_258412982.1', 'WP_262533268.1', 'WP_031588356.1', 'WP_043859504.1', 'WP_078368533.1', 'WP_042727733.1', 'WP_000977781.1', 'WP_258414407.1', 'WP_228584898.1', 'WP_000977800.1', 'WP_154253469.1', 'WP_000977803.1', 'WP_000977777.1', 'WP_000977790.1', 'WP_029693997.1', 'WP_050439885.1', 'WP_070008575.1', 'WP_113588109.1', 'WP_117220654.1', 'W…
1101	['WP_258464620.1', 'WP_070003903.1', 'WP_000977801.1', 'WP_258412982.1', 'WP_262533268.1', 'WP_043859504.1', 'WP_031588356.1', 'WP_228584898.1', 'WP_000977781.1', 'WP_000977800.1', 'WP_154253469.1', 'WP_000977790.1', 'WP_070008575.1', 'WP_031883420.1', 'WP_000977803.1', 'WP_050439885.1', 'WP_072497452.1', 'WP_000977777.1', 'WP_113588109.1', 'WP_162911967.1', 'WP_072496741.1', 'WP_086095096.1', 'W…
1102	['WP_001038103.1', 'WP_001038104.1', 'WP_001038108.1', 'WP_123096949.1', 'WP_001038106.1', 'WP_001038097.1', 'WP_262533279.1', 'WP_001038099.1', 'WP_001038111.1', 'WP_049307587.1', 'WP_072468462.1', 'WP_001038105.1', 'WP_001038110.1', 'WP_001038098.1', 'WP_317518664.1', 'WP_262542031.1', 'WP_043859502.1', 'WP_098817934.1', 'WP_001038026.1', 'WP_204997649.1', 'WP_258412733.1', 'WP_258414954.1', 'W…
1103	['WP_000627024.1', 'WP_000627029.1', 'WP_000627022.1', 'WP_000627023.1', 'WP_000627025.1', 'WP_258416443.1', 'WP_252555306.1', 'WP_006191450.1', 'WP_017804848.1', 'WP_115390687.1', 'WP_086041298.1', 'WP_111679898.1']
1104	['WP_115289885.1', 'WP_124780910.1', 'WP_070974389.1', 'WP_001807311.1', 'WP_001807477.1', 'WP_000291834.1', 'WP_258464623.1', 'WP_162646615.1', 'WP_250723086.1', 'WP_115206028.1', 'WP_000291833.1', 'WP_001813114.1', 'WP_031927397.1', 'WP_072497455.1', 'WP_258412732.1', 'WP_001814534.1', 'WP_117197268.1', 'WP_072468647.1', 'WP_046597335.1', 'WP_000291830.1', 'WP_117221063.1', 'WP_001670226.1', 'W…
1105	['WP_258416447.1', 'WP_000728761.1', 'WP_262834960.1', 'WP_043859501.1', 'WP_076742587.1', 'WP_305730688.1', 'WP_050441717.1', 'WP_049887430.1', 'WP_258464626.1', 'WP_228584900.1', 'WP_267814231.1', 'WP_312013743.1', 'WP_111679906.1', 'WP_228587422.1', 'WP_250723084.1', 'WP_103187891.1', 'WP_001835779.1', 'WP_072496745.1', 'WP_086095098.1', 'WP_043856629.1', 'WP_072466651.1', 'WP_262543065.1', 'W…
1106	['WP_001078456.1', 'WP_001078458.1', 'WP_020976839.1', 'WP_001078455.1', 'WP_252570449.1', 'WP_258416449.1', 'WP_001078461.1', 'WP_070006109.1', 'WP_070003911.1', 'WP_267814232.1', 'WP_064139230.1', 'WP_001078459.1', 'WP_262537797.1', 'WP_045157551.1', 'WP_006191474.1', 'WP_070958334.1', 'WP_084985148.1', 'WP_115390699.1']
1107	['WP_258411663.1', 'WP_000908952.1', 'WP_258409970.1', 'WP_134810760.1', 'WP_000908954.1', 'WP_061822569.1', 'WP_000908953.1', 'WP_000908956.1', 'WP_154284322.1', 'WP_000908958.1', 'WP_000908959.1', 'WP_072361356.1', 'WP_001789388.1', 'WP_006191453.1', 'WP_312013753.1', 'WP_001621787.1', 'WP_267815141.1', 'WP_258416791.1', 'WP_000908960.1', 'WP_225806088.1', 'WP_064133567.1', 'WP_000908951.1', 'W…
1108	['WP_111679897.1', 'WP_000130756.1', 'WP_115390686.1', 'WP_104408601.1', 'WP_061393813.1', 'WP_060552562.1', 'WP_115289052.1', 'WP_000130764.1', 'WP_258464616.1', 'WP_069723997.1', 'WP_117207110.1', 'WP_000130765.1', 'WP_229374059.1', 'WP_262537826.1']
1109	['WP_258025943.1', 'WP_258464617.1', 'WP_262607782.1', 'WP_001792407.1', 'WP_006191454.1', 'WP_256089908.1', 'WP_269459676.1', 'WP_262537821.1', 'WP_020976827.1', 'WP_255264738.1', 'WP_001566853.1', 'WP_257008796.1', 'WP_255777526.1', 'WP_001181358.1']
1110	['WP_000714374.1', 'WP_154284310.1', 'WP_000714373.1', 'WP_000410568.1', 'WP_250723098.1', 'WP_000410567.1', 'WP_250736216.1', 'WP_258464618.1', 'WP_258409523.1', 'WP_115390691.1', 'WP_000714383.1', 'WP_000714388.1', 'WP_000714382.1', 'WP_000410570.1', 'WP_208715585.1', 'WP_048665170.1', 'WP_020976828.1', 'WP_072384834.1', 'WP_262537819.1', 'WP_065315784.1', 'WP_000714395.1', 'WP_000410569.1', 'W…
1111	['WP_258414406.1', 'WP_000710565.1', 'WP_000710559.1', 'WP_258413996.1', 'WP_000710560.1', 'WP_000710562.1', 'WP_000710571.1', 'WP_111679903.1', 'WP_258464619.1', 'WP_043044870.1', 'WP_000710564.1', 'WP_258411438.1', 'WP_000710561.1', 'WP_250723096.1', 'WP_000710566.1', 'WP_020976829.1', 'WP_252550737.1', 'WP_262533266.1', 'WP_000710576.1', 'WP_102957306.1', 'WP_000710555.1', 'WP_109183265.1', 'W…
1112	['WP_258464620.1', 'WP_070003903.1', 'WP_000977801.1', 'WP_262533268.1', 'WP_258412982.1', 'WP_043859504.1', 'WP_031588356.1', 'WP_000977781.1', 'WP_228584898.1', 'WP_000977800.1', 'WP_154253469.1', 'WP_000977803.1', 'WP_000977790.1', 'WP_050439885.1', 'WP_070008575.1', 'WP_000977777.1', 'WP_031883420.1', 'WP_113588109.1', 'WP_072497452.1', 'WP_162911967.1', 'WP_086095096.1', 'WP_031588359.1', 'W…
1113	['WP_001006429.1', 'WP_001006428.1', 'WP_001006425.1', 'WP_001006427.1', 'WP_252555318.1', 'WP_072496743.1', 'WP_043044864.1', 'WP_258464622.1', 'WP_312013744.1', 'WP_258412731.1', 'WP_001006431.1', 'WP_045177919.1', 'WP_001006442.1', 'WP_001006445.1', 'WP_046597246.1', 'WP_001006443.1', 'WP_162646616.1', 'WP_101527091.1', 'WP_208689362.1', 'WP_001006435.1', 'WP_001006438.1', 'WP_042907860.1', 'W…
1114	['WP_115289885.1', 'WP_124780910.1', 'WP_070974389.1', 'WP_001807311.1', 'WP_000291834.1', 'WP_001807477.1', 'WP_258464623.1', 'WP_250723086.1', 'WP_162646615.1', 'WP_115206028.1', 'WP_000291833.1', 'WP_001813114.1', 'WP_031927397.1', 'WP_072497455.1', 'WP_258412732.1', 'WP_117197268.1', 'WP_072468647.1', 'WP_001814534.1', 'WP_046597335.1', 'WP_000291830.1', 'WP_117221063.1', 'WP_001824053.1', 'W…
1115	['WP_000036329.1', 'WP_000036327.1', 'WP_179340285.1', 'WP_154284319.1', 'WP_000036330.1', 'WP_000036324.1', 'WP_000036332.1', 'WP_115289056.1', 'WP_000036331.1', 'WP_258464625.1', 'WP_162646613.1', 'WP_006191471.1', 'WP_258414414.1', 'WP_252555321.1', 'WP_261287600.1', 'WP_072496744.1', 'WP_258412735.1', 'WP_000036328.1', 'WP_000036335.1', 'WP_113589695.1', 'WP_262537811.1', 'WP_072468460.1', 'W…
1116	['WP_000728761.1', 'WP_262834960.1', 'WP_305730688.1', 'WP_258416447.1', 'WP_258464626.1', 'WP_049887430.1', 'WP_050441717.1', 'WP_043859501.1', 'WP_076742587.1', 'WP_228584900.1', 'WP_267814231.1', 'WP_312013743.1', 'WP_228587422.1', 'WP_111679906.1', 'WP_086095098.1', 'WP_250723084.1', 'WP_215783579.1', 'WP_001835779.1', 'WP_072466651.1', 'WP_262543065.1', 'WP_258411443.1', 'WP_072496745.1', 'W…
1117	['WP_258809514.1']
1118	['WP_000036329.1', 'WP_000036327.1', 'WP_179340285.1', 'WP_000036324.1', 'WP_154284319.1', 'WP_000036330.1', 'WP_000036332.1', 'WP_115289056.1', 'WP_000036331.1', 'WP_006191471.1', 'WP_162646613.1', 'WP_258414414.1', 'WP_258464625.1', 'WP_252555321.1', 'WP_261287600.1', 'WP_072496744.1', 'WP_258412735.1', 'WP_000036328.1', 'WP_000036335.1', 'WP_113589695.1', 'WP_262537811.1', 'WP_072468460.1', 'W…
1119	['WP_000512631.1', 'WP_000512632.1', 'WP_262520925.1', 'WP_000512633.1', 'WP_000521958.1', 'WP_001806875.1']
1120	['WP_000136636.1', 'WP_000136629.1', 'WP_072496746.1', 'WP_154284407.1', 'WP_000136628.1', 'WP_072468456.1', 'WP_262520931.1', 'WP_262607791.1', 'WP_228584902.1', 'WP_117197263.1', 'WP_000136637.1', 'WP_000136638.1', 'WP_045157550.1', 'WP_054193790.1', 'WP_058008284.1', 'WP_006191473.1', 'WP_000136633.1', 'WP_000136627.1', 'WP_000136643.1', 'WP_315977820.1', 'WP_064136200.1', 'WP_262537805.1', 'W…
1121	['WP_000977801.1', 'WP_258464620.1', 'WP_070003903.1', 'WP_031588356.1', 'WP_262533268.1', 'WP_258412982.1', 'WP_000977800.1', 'WP_043859504.1', 'WP_228584898.1', 'WP_000977803.1', 'WP_000977781.1', 'WP_000977790.1', 'WP_050439885.1', 'WP_113588109.1', 'WP_154253469.1', 'WP_070008575.1', 'WP_000977777.1', 'WP_001815260.1', 'WP_031883420.1', 'WP_072497452.1', 'WP_000977789.1', 'WP_162646620.1', 'W…
1122	['WP_061838517.1', 'WP_001179390.1', 'WP_001179388.1', 'WP_258414416.1', 'WP_001179393.1', 'WP_001179407.1', 'WP_031775135.1', 'WP_001179411.1', 'WP_006191475.1', 'WP_001181416.1', 'WP_154284405.1', 'WP_065316362.1', 'WP_020976840.1', 'WP_262522473.1', 'WP_001179389.1', 'WP_262537796.1', 'WP_070003396.1', 'WP_115390700.1', 'WP_001179404.1', 'WP_197805174.1']
1123	['WP_000472888.1', 'WP_230115135.1', 'WP_262529276.1', 'WP_046597247.1', 'WP_230115133.1', 'WP_262533264.1', 'WP_043044871.1', 'WP_115210739.1', 'WP_317528793.1']
1124	['WP_262533257.1', 'WP_229768963.1', 'WP_000286391.1']
1125	['WP_262533259.1', 'WP_224061730.1']
1126	['WP_252570459.1', 'WP_000738841.1', 'WP_262533260.1']
1127	['WP_262533261.1', 'WP_046597248.1']
1128	['WP_000589240.1', 'WP_262533263.1', 'WP_276210120.1', 'WP_262529276.1', 'WP_000472888.1', 'WP_230115135.1', 'WP_230115133.1', 'WP_046597247.1', 'WP_262533264.1', 'WP_043044871.1', 'WP_115210739.1', 'WP_317528793.1']
1129	['WP_046597247.1', 'WP_262533264.1', 'WP_230115133.1', 'WP_230115135.1', 'WP_000472888.1', 'WP_262529276.1', 'WP_043044871.1', 'WP_115210739.1', 'WP_317528793.1']
1130	['WP_262533265.1', 'WP_043039598.1']
1131	['WP_258414406.1', 'WP_000710565.1', 'WP_000710559.1', 'WP_258413996.1', 'WP_000710560.1', 'WP_000710562.1', 'WP_000710571.1', 'WP_111679903.1', 'WP_000710564.1', 'WP_043044870.1', 'WP_258464619.1', 'WP_258411438.1', 'WP_250723096.1', 'WP_000710561.1', 'WP_262533266.1', 'WP_000710566.1', 'WP_020976829.1', 'WP_252550737.1', 'WP_000710576.1', 'WP_102957306.1', 'WP_123138695.1', 'WP_000710555.1', 'W…
1132	['WP_258464620.1', 'WP_000977801.1', 'WP_070003903.1', 'WP_262533268.1', 'WP_258412982.1', 'WP_031588356.1', 'WP_043859504.1', 'WP_000977781.1', 'WP_228584898.1', 'WP_000977800.1', 'WP_154253469.1', 'WP_000977803.1', 'WP_000977790.1', 'WP_070008575.1', 'WP_031883420.1', 'WP_050439885.1', 'WP_113588109.1', 'WP_000977777.1', 'WP_072497452.1', 'WP_162911967.1', 'WP_086095096.1', 'WP_072496741.1', 'W…
1133	['WP_000912285.1', 'WP_162646619.1', 'WP_258464620.1', 'WP_000977801.1', 'WP_070003903.1', 'WP_258412982.1', 'WP_262533268.1', 'WP_031588356.1', 'WP_262533269.1', 'WP_050439885.1', 'WP_043859504.1', 'WP_000977800.1', 'WP_228584898.1', 'WP_000977781.1', 'WP_001815260.1', 'WP_000977790.1', 'WP_000977803.1', 'WP_154253469.1', 'WP_070008575.1', 'WP_031883420.1', 'WP_113588109.1', 'WP_289781435.1', 'W…
1134	['WP_000161984.1', 'WP_006191463.1', 'WP_001029555.1', 'WP_072468464.1', 'WP_262533270.1', 'WP_258411440.1', 'WP_001029554.1', 'WP_162646618.1', 'WP_000161981.1', 'WP_000066174.1']
1135	['WP_001075807.1', 'WP_001075810.1', 'WP_001075809.1', 'WP_001075817.1', 'WP_001075824.1', 'WP_001075814.1', 'WP_001075805.1', 'WP_001075819.1', 'WP_020976836.1', 'WP_229374065.1', 'WP_063644528.1', 'WP_001075808.1', 'WP_258409527.1', 'WP_151359620.1', 'WP_072496742.1', 'WP_049317353.1', 'WP_006191470.1', 'WP_115390694.1', 'WP_065315796.1', 'WP_072361361.1', 'WP_070003906.1', 'WP_250736213.1', 'W…
1136	['WP_001006429.1', 'WP_001006428.1', 'WP_001006425.1', 'WP_001006427.1', 'WP_252555318.1', 'WP_072496743.1', 'WP_043044864.1', 'WP_312013744.1', 'WP_258412731.1', 'WP_258464622.1', 'WP_001006431.1', 'WP_045177919.1', 'WP_001006442.1', 'WP_001006445.1', 'WP_046597246.1', 'WP_001006443.1', 'WP_162646616.1', 'WP_101527091.1', 'WP_208689362.1', 'WP_001006435.1', 'WP_001006438.1', 'WP_042907860.1', 'W…
1137	['WP_115289885.1', 'WP_124780910.1', 'WP_070974389.1', 'WP_001807311.1', 'WP_000291834.1', 'WP_001807477.1', 'WP_258464623.1', 'WP_250723086.1', 'WP_162646615.1', 'WP_115206028.1', 'WP_000291833.1', 'WP_001813114.1', 'WP_031927397.1', 'WP_072497455.1', 'WP_258412732.1', 'WP_117197268.1', 'WP_072468647.1', 'WP_001814534.1', 'WP_046597335.1', 'WP_000291830.1', 'WP_117221063.1', 'WP_001824053.1', 'W…
1138	['WP_001038103.1', 'WP_001038104.1', 'WP_123096949.1', 'WP_001038108.1', 'WP_262533279.1', 'WP_001038106.1', 'WP_001038097.1', 'WP_001038099.1', 'WP_001038111.1', 'WP_072468462.1', 'WP_001038105.1', 'WP_049307587.1', 'WP_001038110.1', 'WP_001038098.1', 'WP_317518664.1', 'WP_262542031.1', 'WP_098817934.1', 'WP_043859502.1', 'WP_001038026.1', 'WP_204997649.1', 'WP_258412733.1', 'WP_226452192.1', 'W…
1139	['WP_000170485.1', 'WP_258410319.1', 'WP_162646614.1', 'WP_072357614.1', 'WP_078103972.1', 'WP_115206029.1', 'WP_124780914.1', 'WP_000170481.1', 'WP_000170484.1', 'WP_000170486.1', 'WP_258409529.1', 'WP_000170488.1', 'WP_000170482.1', 'WP_104408602.1', 'WP_262533281.1', 'WP_115289055.1', 'WP_072468461.1', 'WP_078370540.1', 'WP_258414762.1', 'WP_001151816.1', 'WP_000170483.1', 'WP_001151814.1', 'W…
1140	['WP_000173891.1', 'WP_046597245.1', 'WP_000173895.1', 'WP_000173890.1', 'WP_069631709.1', 'WP_000173880.1', 'WP_000173894.1', 'WP_000173898.1', 'WP_000173896.1', 'WP_072468459.1', 'WP_000173893.1', 'WP_229374068.1', 'WP_070003394.1', 'WP_000173897.1', 'WP_000173899.1', 'WP_046462907.1', 'WP_262533282.1', 'WP_000173881.1', 'WP_303676225.1', 'WP_154284320.1', 'WP_000173902.1', 'WP_262537809.1', 'W…
1141	['WP_262533283.1', 'WP_223200630.1']
1142	['WP_000924997.1', 'WP_070006111.1', 'WP_000924994.1', 'WP_000925000.1', 'WP_000925002.1', 'WP_000924995.1', 'WP_000925003.1', 'WP_217176329.1', 'WP_000924990.1', 'WP_312013742.1', 'WP_000924996.1', 'WP_115305001.1', 'WP_115390698.1', 'WP_000925005.1', 'WP_228587419.1', 'WP_000925004.1', 'WP_276210116.1', 'WP_262533285.1', 'WP_000924999.1', 'WP_031811344.1', 'WP_000924993.1', 'WP_262542037.1', 'W…
1143	['WP_001045111.1', 'WP_001045117.1', 'WP_262533286.1', 'WP_262607792.1', 'WP_117197262.1', 'WP_058008287.1', 'WP_115289059.1', 'WP_001045108.1', 'WP_023914472.1', 'WP_001045110.1', 'WP_001045113.1', 'WP_001045124.1', 'WP_072468454.1', 'WP_303676226.1', 'WP_315977819.1', 'WP_077156107.1', 'WP_262537801.1']
1144	['WP_000570808.1', 'WP_000570806.1', 'WP_154284406.1', 'WP_000570804.1', 'WP_262607793.1', 'WP_020976838.1', 'WP_000570813.1', 'WP_224085645.1', 'WP_061389123.1', 'WP_229374071.1', 'WP_111679908.1', 'WP_025380736.1', 'WP_070006110.1', 'WP_262533287.1', 'WP_103204727.1', 'WP_262537799.1', 'WP_000570810.1']
1145	['WP_115391173.1', 'WP_001566861.1', 'WP_262534554.1', 'WP_001798267.1', 'WP_001812843.1', 'WP_001804823.1', 'WP_021075398.1', 'WP_025175750.1', 'WP_000971501.1']
1146	['WP_001791319.1', 'WP_001800966.1', 'WP_141062658.1', 'WP_072353806.1', 'WP_111015041.1', 'WP_078064639.1', 'WP_001791835.1', 'WP_078103977.1', 'WP_078134280.1', 'WP_258414652.1', 'WP_262534556.1', 'WP_072468648.1', 'WP_078062691.1', 'WP_078065018.1', 'WP_155559881.1', 'WP_001792226.1', 'WP_078370353.1', 'WP_115391175.1', 'WP_117220586.1', 'WP_103144387.1', 'WP_078368760.1']
1147	['WP_061838517.1', 'WP_001179390.1', 'WP_001179388.1', 'WP_258414416.1', 'WP_001179393.1', 'WP_001179407.1', 'WP_031775135.1', 'WP_001179411.1', 'WP_006191475.1', 'WP_065316362.1', 'WP_154284405.1', 'WP_020976840.1', 'WP_262537796.1', 'WP_001181416.1', 'WP_001179389.1', 'WP_262522473.1', 'WP_070003396.1', 'WP_115390700.1', 'WP_001179404.1', 'WP_197805174.1']
1148	['WP_001078456.1', 'WP_001078458.1', 'WP_020976839.1', 'WP_001078455.1', 'WP_252570449.1', 'WP_001078461.1', 'WP_070006109.1', 'WP_070003911.1', 'WP_258416449.1', 'WP_267814232.1', 'WP_064139230.1', 'WP_262537797.1', 'WP_001078459.1', 'WP_045157551.1', 'WP_006191474.1', 'WP_070958334.1', 'WP_084985148.1', 'WP_115390699.1']
1149	['WP_262537799.1', 'WP_000570808.1', 'WP_000570806.1', 'WP_154284406.1', 'WP_000570804.1', 'WP_262607793.1', 'WP_020976838.1', 'WP_224085645.1', 'WP_000570813.1', 'WP_061389123.1', 'WP_229374071.1', 'WP_111679908.1', 'WP_025380736.1', 'WP_070006110.1', 'WP_103204727.1', 'WP_262533287.1', 'WP_000570810.1']
1150	['WP_001045111.1', 'WP_001045117.1', 'WP_262607792.1', 'WP_117197262.1', 'WP_058008287.1', 'WP_001045108.1', 'WP_115289059.1', 'WP_023914472.1', 'WP_262533286.1', 'WP_001045110.1', 'WP_001045113.1', 'WP_001045124.1', 'WP_072468454.1', 'WP_303676226.1', 'WP_315977819.1', 'WP_077156107.1', 'WP_262537801.1']
1151	['WP_000924997.1', 'WP_070006111.1', 'WP_000924994.1', 'WP_000925000.1', 'WP_000925002.1', 'WP_000924995.1', 'WP_000925003.1', 'WP_217176329.1', 'WP_000924990.1', 'WP_312013742.1', 'WP_000924996.1', 'WP_115305001.1', 'WP_115390698.1', 'WP_000925005.1', 'WP_228587419.1', 'WP_000925004.1', 'WP_276210116.1', 'WP_000924999.1', 'WP_031811344.1', 'WP_000924993.1', 'WP_262542037.1', 'WP_262533285.1', 'W…
1152	['WP_000136636.1', 'WP_000136629.1', 'WP_072496746.1', 'WP_154284407.1', 'WP_000136628.1', 'WP_072468456.1', 'WP_262607791.1', 'WP_262520931.1', 'WP_000136638.1', 'WP_228584902.1', 'WP_117197263.1', 'WP_000136637.1', 'WP_058008284.1', 'WP_045157550.1', 'WP_054193790.1', 'WP_262537805.1', 'WP_006191473.1', 'WP_000136633.1', 'WP_000136627.1', 'WP_315977820.1', 'WP_000136643.1', 'WP_064136200.1', 'W…
1153	['WP_000876756.1', 'WP_000876751.1', 'WP_000876757.1', 'WP_258409530.1', 'WP_101527089.1', 'WP_025786420.1', 'WP_000876752.1', 'WP_111761745.1', 'WP_000876748.1', 'WP_031837964.1', 'WP_000876755.1', 'WP_111679907.1', 'WP_115210746.1', 'WP_072468457.1', 'WP_000876750.1', 'WP_276210117.1', 'WP_252570451.1', 'WP_124780920.1', 'WP_262537807.1', 'WP_123138693.1']
1154	['WP_262537808.1']
1155	['WP_000173891.1', 'WP_046597245.1', 'WP_000173895.1', 'WP_000173890.1', 'WP_069631709.1', 'WP_000173880.1', 'WP_000173894.1', 'WP_000173898.1', 'WP_000173896.1', 'WP_072468459.1', 'WP_000173893.1', 'WP_229374068.1', 'WP_070003394.1', 'WP_000173897.1', 'WP_000173899.1', 'WP_046462907.1', 'WP_000173881.1', 'WP_303676225.1', 'WP_154284320.1', 'WP_262533282.1', 'WP_262537809.1', 'WP_000173902.1', 'W…
1156	['WP_000036329.1', 'WP_000036327.1', 'WP_179340285.1', 'WP_154284319.1', 'WP_000036332.1', 'WP_000036330.1', 'WP_000036324.1', 'WP_115289056.1', 'WP_000036331.1', 'WP_162646613.1', 'WP_006191471.1', 'WP_258414414.1', 'WP_258464625.1', 'WP_252555321.1', 'WP_261287600.1', 'WP_072496744.1', 'WP_258412735.1', 'WP_000036328.1', 'WP_000036335.1', 'WP_262537811.1', 'WP_113589695.1', 'WP_072468460.1', 'W…
1157	['WP_001006429.1', 'WP_001006428.1', 'WP_001006425.1', 'WP_252555318.1', 'WP_001006427.1', 'WP_072496743.1', 'WP_043044864.1', 'WP_312013744.1', 'WP_258412731.1', 'WP_258464622.1', 'WP_001006431.1', 'WP_045177919.1', 'WP_001006442.1', 'WP_046597246.1', 'WP_001006445.1', 'WP_162646616.1', 'WP_001006443.1', 'WP_101527091.1', 'WP_208689362.1', 'WP_001006435.1', 'WP_001006438.1', 'WP_064131776.1', 'W…
1158	['WP_258464620.1', 'WP_000977801.1', 'WP_070003903.1', 'WP_262533268.1', 'WP_258412982.1', 'WP_031588356.1', 'WP_043859504.1', 'WP_228584898.1', 'WP_000977781.1', 'WP_000977800.1', 'WP_154253469.1', 'WP_000977803.1', 'WP_050439885.1', 'WP_070008575.1', 'WP_000977790.1', 'WP_031883420.1', 'WP_113588109.1', 'WP_000977777.1', 'WP_072497452.1', 'WP_162911967.1', 'WP_086095096.1', 'WP_162646620.1', 'W…
1159	['WP_000714374.1', 'WP_154284310.1', 'WP_000714373.1', 'WP_000410568.1', 'WP_250723098.1', 'WP_000410567.1', 'WP_250736216.1', 'WP_258409523.1', 'WP_258464618.1', 'WP_115390691.1', 'WP_000714383.1', 'WP_000714388.1', 'WP_000714382.1', 'WP_000410570.1', 'WP_208715585.1', 'WP_048665170.1', 'WP_072384834.1', 'WP_020976828.1', 'WP_262537819.1', 'WP_065315784.1', 'WP_000714395.1', 'WP_000410569.1', 'W…
1160	['WP_258025943.1', 'WP_262607782.1', 'WP_001792407.1', 'WP_258464617.1', 'WP_262537821.1', 'WP_256089908.1', 'WP_006191454.1', 'WP_269459676.1', 'WP_020976827.1', 'WP_255264738.1', 'WP_001566853.1', 'WP_257008796.1', 'WP_255777526.1', 'WP_001181358.1']
1161	['WP_111679897.1', 'WP_000130756.1', 'WP_115390686.1', 'WP_104408601.1', 'WP_115289052.1', 'WP_061393813.1', 'WP_060552562.1', 'WP_000130764.1', 'WP_069723997.1', 'WP_117207110.1', 'WP_258464616.1', 'WP_000130765.1', 'WP_229374059.1', 'WP_262537826.1']
1162	['WP_262537832.1', 'WP_001566849.1']
1163	['WP_001038103.1', 'WP_001038104.1', 'WP_001038108.1', 'WP_123096949.1', 'WP_001038106.1', 'WP_001038097.1', 'WP_262533279.1', 'WP_001038099.1', 'WP_001038111.1', 'WP_049307587.1', 'WP_072468462.1', 'WP_001038105.1', 'WP_262542031.1', 'WP_001038110.1', 'WP_001038098.1', 'WP_317518664.1', 'WP_098817934.1', 'WP_043859502.1', 'WP_001038026.1', 'WP_204997649.1', 'WP_258412733.1', 'WP_226452192.1', 'W…
1164	['WP_000924997.1', 'WP_070006111.1', 'WP_000924994.1', 'WP_000925000.1', 'WP_000925002.1', 'WP_000924995.1', 'WP_000925003.1', 'WP_217176329.1', 'WP_000924990.1', 'WP_312013742.1', 'WP_000924996.1', 'WP_115305001.1', 'WP_115390698.1', 'WP_000925005.1', 'WP_228587419.1', 'WP_000925004.1', 'WP_262542037.1', 'WP_276210116.1', 'WP_000924999.1', 'WP_031811344.1', 'WP_000924993.1', 'WP_234725616.1', 'W…
1165	['WP_000977801.1', 'WP_258464620.1', 'WP_070003903.1', 'WP_031588356.1', 'WP_262533268.1', 'WP_258412982.1', 'WP_000977800.1', 'WP_043859504.1', 'WP_228584898.1', 'WP_000977803.1', 'WP_000977781.1', 'WP_000977790.1', 'WP_050439885.1', 'WP_113588109.1', 'WP_154253469.1', 'WP_070008575.1', 'WP_000977777.1', 'WP_001815260.1', 'WP_031883420.1', 'WP_072497452.1', 'WP_000977789.1', 'WP_162646620.1', 'W…
1166	['WP_001835779.1', 'WP_103187891.1', 'WP_262543065.1', 'WP_072496745.1', 'WP_072466651.1', 'WP_043856629.1', 'WP_086095098.1', 'WP_215783579.1', 'WP_258411443.1', 'WP_103204726.1', 'WP_049296521.1', 'WP_223065233.1', 'WP_084985146.1', 'WP_258412736.1', 'WP_000728763.1', 'WP_078369042.1', 'WP_078157557.1', 'WP_000728755.1', 'WP_000728760.1', 'WP_000728745.1', 'WP_000728736.1', 'WP_117433734.1', 'W…
1167	['WP_258025943.1', 'WP_262607782.1', 'WP_001792407.1', 'WP_258464617.1', 'WP_256089908.1', 'WP_262537821.1', 'WP_006191454.1', 'WP_269459676.1', 'WP_020976827.1', 'WP_255264738.1', 'WP_001566853.1', 'WP_257008796.1', 'WP_255777526.1', 'WP_001181358.1']
1168	['WP_115289885.1', 'WP_124780910.1', 'WP_070974389.1', 'WP_001807311.1', 'WP_000291834.1', 'WP_001807477.1', 'WP_258464623.1', 'WP_250723086.1', 'WP_162646615.1', 'WP_115206028.1', 'WP_000291833.1', 'WP_001813114.1', 'WP_031927397.1', 'WP_072497455.1', 'WP_258412732.1', 'WP_117197268.1', 'WP_072468647.1', 'WP_046597335.1', 'WP_001814534.1', 'WP_000291830.1', 'WP_117221063.1', 'WP_262607787.1', 'W…
1169	['WP_001038103.1', 'WP_001038104.1', 'WP_123096949.1', 'WP_001038108.1', 'WP_001038097.1', 'WP_001038106.1', 'WP_262533279.1', 'WP_001038099.1', 'WP_001038111.1', 'WP_072468462.1', 'WP_001038105.1', 'WP_049307587.1', 'WP_001038098.1', 'WP_001038110.1', 'WP_317518664.1', 'WP_262542031.1', 'WP_098817934.1', 'WP_043859502.1', 'WP_001038026.1', 'WP_204997649.1', 'WP_258412733.1', 'WP_226452192.1', 'W…
1170	['WP_262607791.1', 'WP_000136636.1', 'WP_000136629.1', 'WP_072496746.1', 'WP_154284407.1', 'WP_072468456.1', 'WP_000136628.1', 'WP_262520931.1', 'WP_228584902.1', 'WP_117197263.1', 'WP_000136637.1', 'WP_000136638.1', 'WP_045157550.1', 'WP_054193790.1', 'WP_058008284.1', 'WP_006191473.1', 'WP_000136633.1', 'WP_000136627.1', 'WP_262537805.1', 'WP_315977820.1', 'WP_000136643.1', 'WP_064136200.1', 'W…
1171	['WP_001045111.1', 'WP_001045117.1', 'WP_262607792.1', 'WP_117197262.1', 'WP_115289059.1', 'WP_058008287.1', 'WP_001045108.1', 'WP_023914472.1', 'WP_262533286.1', 'WP_001045110.1', 'WP_001045113.1', 'WP_001045124.1', 'WP_072468454.1', 'WP_303676226.1', 'WP_315977819.1', 'WP_077156107.1', 'WP_262537801.1']
1172	['WP_000570808.1', 'WP_000570806.1', 'WP_262607793.1', 'WP_154284406.1', 'WP_000570804.1', 'WP_020976838.1', 'WP_000570813.1', 'WP_224085645.1', 'WP_061389123.1', 'WP_229374071.1', 'WP_111679908.1', 'WP_025380736.1', 'WP_070006110.1', 'WP_103204727.1', 'WP_262533287.1', 'WP_262537799.1', 'WP_000570810.1']
1173	['WP_262834960.1', 'WP_000728761.1', 'WP_050441717.1', 'WP_258416447.1', 'WP_043859501.1', 'WP_305730688.1', 'WP_076742587.1', 'WP_258464626.1', 'WP_049887430.1', 'WP_228584900.1', 'WP_111679906.1', 'WP_267814231.1', 'WP_312013743.1', 'WP_250723084.1', 'WP_228587422.1', 'WP_001835779.1', 'WP_103187891.1', 'WP_072496745.1', 'WP_262543065.1', 'WP_043856629.1', 'WP_103204726.1', 'WP_204997650.1', 'W…
1174	['WP_001006429.1', 'WP_001006425.1', 'WP_001006428.1', 'WP_252555318.1', 'WP_001006427.1', 'WP_072496743.1', 'WP_043044864.1', 'WP_312013744.1', 'WP_258412731.1', 'WP_045177919.1', 'WP_258464622.1', 'WP_001006431.1', 'WP_001006442.1', 'WP_001006445.1', 'WP_001006443.1', 'WP_101527091.1', 'WP_046597246.1', 'WP_162646616.1', 'WP_208689362.1', 'WP_064131776.1', 'WP_001006435.1', 'WP_001006438.1', 'W…
1175	['WP_000136636.1', 'WP_000136629.1', 'WP_072496746.1', 'WP_154284407.1', 'WP_072468456.1', 'WP_000136628.1', 'WP_262520931.1', 'WP_262607791.1', 'WP_228584902.1', 'WP_117197263.1', 'WP_000136637.1', 'WP_000136638.1', 'WP_045157550.1', 'WP_054193790.1', 'WP_058008284.1', 'WP_006191473.1', 'WP_000136633.1', 'WP_000136643.1', 'WP_000136627.1', 'WP_315977820.1', 'WP_064136200.1', 'WP_262537805.1', 'W…
1176	['WP_267814226.1', 'WP_209205884.1']
1177	['WP_000977801.1', 'WP_258464620.1', 'WP_070003903.1', 'WP_031588356.1', 'WP_262533268.1', 'WP_258412982.1', 'WP_000977800.1', 'WP_043859504.1', 'WP_000977781.1', 'WP_228584898.1', 'WP_000977803.1', 'WP_000977790.1', 'WP_154253469.1', 'WP_050439885.1', 'WP_113588109.1', 'WP_070008575.1', 'WP_000977777.1', 'WP_031883420.1', 'WP_001815260.1', 'WP_072497452.1', 'WP_162646620.1', 'WP_072496741.1', 'W…
1178	['WP_267814231.1', 'WP_000728761.1', 'WP_312013743.1', 'WP_228587422.1', 'WP_305730688.1', 'WP_258416447.1', 'WP_049887430.1', 'WP_262834960.1', 'WP_076742587.1', 'WP_258464626.1', 'WP_050441717.1', 'WP_043859501.1', 'WP_228584900.1', 'WP_250723084.1', 'WP_086095098.1', 'WP_111679906.1', 'WP_072466651.1', 'WP_215783579.1', 'WP_258411443.1', 'WP_001835779.1', 'WP_103187891.1', 'WP_262543065.1', 'W…
1179	['WP_001078456.1', 'WP_001078458.1', 'WP_020976839.1', 'WP_001078455.1', 'WP_252570449.1', 'WP_267814232.1', 'WP_001078461.1', 'WP_070006109.1', 'WP_070003911.1', 'WP_258416449.1', 'WP_064139230.1', 'WP_001078459.1', 'WP_262537797.1', 'WP_045157551.1', 'WP_006191474.1', 'WP_070958334.1', 'WP_084985148.1', 'WP_115390699.1']
1180	['WP_258411663.1', 'WP_000908952.1', 'WP_258409970.1', 'WP_000908954.1', 'WP_134810760.1', 'WP_061822569.1', 'WP_154284322.1', 'WP_000908953.1', 'WP_000908956.1', 'WP_000908958.1', 'WP_000908959.1', 'WP_312013753.1', 'WP_072361356.1', 'WP_267815141.1', 'WP_006191453.1', 'WP_001789388.1', 'WP_001621787.1', 'WP_000908960.1', 'WP_258416791.1', 'WP_225806088.1', 'WP_064133567.1', 'WP_000908951.1', 'W…
1181	['WP_000977801.1', 'WP_258464620.1', 'WP_070003903.1', 'WP_031588356.1', 'WP_262533268.1', 'WP_258412982.1', 'WP_000977800.1', 'WP_000977790.1', 'WP_043859504.1', 'WP_000977803.1', 'WP_000977781.1', 'WP_228584898.1', 'WP_050439885.1', 'WP_113588109.1', 'WP_154253469.1', 'WP_070008575.1', 'WP_001815260.1', 'WP_000977777.1', 'WP_031883420.1', 'WP_072497452.1', 'WP_162646620.1', 'WP_072496741.1', 'W…
1182	['WP_258025943.1', 'WP_262607782.1', 'WP_258464617.1', 'WP_001792407.1', 'WP_269459676.1', 'WP_006191454.1', 'WP_020976827.1', 'WP_256089908.1', 'WP_255264738.1', 'WP_262537821.1', 'WP_001566853.1', 'WP_257008796.1', 'WP_255777526.1', 'WP_001181358.1']
1183	['WP_000924997.1', 'WP_070006111.1', 'WP_000924994.1', 'WP_000925000.1', 'WP_000925002.1', 'WP_000924995.1', 'WP_000925003.1', 'WP_217176329.1', 'WP_000924990.1', 'WP_312013742.1', 'WP_000924996.1', 'WP_115305001.1', 'WP_115390698.1', 'WP_000925005.1', 'WP_228587419.1', 'WP_000925004.1', 'WP_276210116.1', 'WP_000924999.1', 'WP_031811344.1', 'WP_000924993.1', 'WP_262542037.1', 'WP_262533285.1', 'W…
1184	['WP_000876756.1', 'WP_000876751.1', 'WP_000876757.1', 'WP_258409530.1', 'WP_101527089.1', 'WP_000876752.1', 'WP_025786420.1', 'WP_111761745.1', 'WP_000876748.1', 'WP_031837964.1', 'WP_276210117.1', 'WP_000876755.1', 'WP_111679907.1', 'WP_115210746.1', 'WP_072468457.1', 'WP_252570451.1', 'WP_000876750.1', 'WP_124780920.1', 'WP_262537807.1', 'WP_123138693.1']
1185	['WP_000977801.1', 'WP_258464620.1', 'WP_070003903.1', 'WP_031588356.1', 'WP_262533268.1', 'WP_258412982.1', 'WP_000977800.1', 'WP_043859504.1', 'WP_228584898.1', 'WP_000977781.1', 'WP_000977803.1', 'WP_000977790.1', 'WP_050439885.1', 'WP_113588109.1', 'WP_154253469.1', 'WP_070008575.1', 'WP_000977777.1', 'WP_001815260.1', 'WP_031883420.1', 'WP_072497452.1', 'WP_000977789.1', 'WP_162646620.1', 'W…
1186	['WP_000589240.1', 'WP_276210120.1', 'WP_262533263.1', 'WP_262529276.1', 'WP_000472888.1', 'WP_230115135.1', 'WP_230115133.1', 'WP_262533264.1', 'WP_046597247.1', 'WP_043044871.1', 'WP_115210739.1', 'WP_317528793.1']
1187	['WP_279750438.1', 'WP_000543163.1', 'WP_115390689.1', 'WP_000543164.1', 'WP_084938101.1', 'WP_111761725.1']
1188	['WP_047213064.1', 'WP_069631708.1', 'WP_281230048.1', 'WP_208892391.1', 'WP_072361367.1', 'WP_072433286.1', 'WP_072512763.1', 'WP_042907859.1', 'WP_106884791.1', 'WP_050960230.1', 'WP_078367698.1', 'WP_117220371.1']
1189	['WP_258464620.1', 'WP_000977801.1', 'WP_070003903.1', 'WP_262533268.1', 'WP_258412982.1', 'WP_031588356.1', 'WP_043859504.1', 'WP_228584898.1', 'WP_000977781.1', 'WP_000977800.1', 'WP_154253469.1', 'WP_000977803.1', 'WP_031883420.1', 'WP_000977777.1', 'WP_070008575.1', 'WP_050439885.1', 'WP_000977790.1', 'WP_113588109.1', 'WP_162911967.1', 'WP_086095096.1', 'WP_072497452.1', 'WP_031588359.1', 'W…
1190	['WP_258464620.1', 'WP_000977801.1', 'WP_070003903.1', 'WP_258412982.1', 'WP_262533268.1', 'WP_228584898.1', 'WP_031588356.1', 'WP_043859504.1', 'WP_000977781.1', 'WP_000977800.1', 'WP_070008575.1', 'WP_154253469.1', 'WP_031883420.1', 'WP_000977803.1', 'WP_000977790.1', 'WP_072497452.1', 'WP_050439885.1', 'WP_072496741.1', 'WP_113588109.1', 'WP_000977777.1', 'WP_162911967.1', 'WP_025175008.1', 'W…
1191	['WP_258464620.1', 'WP_070003903.1', 'WP_000977801.1', 'WP_258412982.1', 'WP_262533268.1', 'WP_043859504.1', 'WP_031588356.1', 'WP_228584898.1', 'WP_000977781.1', 'WP_000977800.1', 'WP_154253469.1', 'WP_000977790.1', 'WP_070008575.1', 'WP_000977803.1', 'WP_031883420.1', 'WP_000977777.1', 'WP_050439885.1', 'WP_113588109.1', 'WP_072497452.1', 'WP_162911967.1', 'WP_086095096.1', 'WP_072496741.1', 'W…
1192	['WP_289622968.1']
1193	['WP_258464620.1', 'WP_000977801.1', 'WP_070003903.1', 'WP_262533268.1', 'WP_258412982.1', 'WP_050439885.1', 'WP_031588356.1', 'WP_043859504.1', 'WP_228584898.1', 'WP_001815260.1', 'WP_000977800.1', 'WP_000977781.1', 'WP_289781435.1', 'WP_154253469.1', 'WP_000977803.1', 'WP_070008575.1', 'WP_031883420.1', 'WP_000977790.1', 'WP_113588109.1', 'WP_000977777.1', 'WP_072497452.1', 'WP_064626850.1', 'W…
1194	['WP_303062265.1']
1195	['WP_001052503.1', 'WP_001052508.1', 'WP_001052505.1', 'WP_086155539.1', 'WP_303676223.1', 'WP_124374736.1', 'WP_001052509.1', 'WP_197805183.1', 'WP_117433732.1', 'WP_020976823.1', 'WP_115390688.1', 'WP_115289053.1', 'WP_117197264.1', 'WP_229374060.1', 'WP_001052510.1', 'WP_047335132.1', 'WP_215389085.1', 'WP_217655724.1', 'WP_014363371.1', 'WP_238841732.1', 'WP_223286898.1', 'WP_111761726.1', 'W…
1196	['WP_000173891.1', 'WP_046597245.1', 'WP_000173895.1', 'WP_000173890.1', 'WP_069631709.1', 'WP_000173880.1', 'WP_000173894.1', 'WP_000173898.1', 'WP_000173896.1', 'WP_072468459.1', 'WP_000173893.1', 'WP_229374068.1', 'WP_070003394.1', 'WP_000173897.1', 'WP_000173899.1', 'WP_303676225.1', 'WP_046462907.1', 'WP_000173881.1', 'WP_154284320.1', 'WP_262533282.1', 'WP_000173902.1', 'WP_262537809.1', 'W…
1197	['WP_001045111.1', 'WP_001045117.1', 'WP_262607792.1', 'WP_117197262.1', 'WP_115289059.1', 'WP_058008287.1', 'WP_001045108.1', 'WP_023914472.1', 'WP_262533286.1', 'WP_001045110.1', 'WP_303676226.1', 'WP_001045113.1', 'WP_001045124.1', 'WP_072468454.1', 'WP_315977819.1', 'WP_077156107.1', 'WP_262537801.1']
1198	['WP_000728761.1', 'WP_305730688.1', 'WP_262834960.1', 'WP_258416447.1', 'WP_043859501.1', 'WP_050441717.1', 'WP_049887430.1', 'WP_076742587.1', 'WP_258464626.1', 'WP_228584900.1', 'WP_267814231.1', 'WP_312013743.1', 'WP_228587422.1', 'WP_111679906.1', 'WP_086095098.1', 'WP_250723084.1', 'WP_072466651.1', 'WP_262543065.1', 'WP_072496745.1', 'WP_258411443.1', 'WP_215783579.1', 'WP_043856629.1', 'W…
1199	['WP_032099372.1', 'WP_204997650.1', 'WP_000728757.1', 'WP_042748222.1', 'WP_312013567.1', 'WP_000728687.1', 'WP_078370347.1', 'WP_117221007.1', 'WP_229374069.1', 'WP_174840671.1', 'WP_078098780.1', 'WP_250736212.1', 'WP_043859501.1', 'WP_262834960.1', 'WP_050441717.1', 'WP_111679906.1', 'WP_267814231.1', 'WP_312013743.1', 'WP_228587422.1', 'WP_001566864.1', 'WP_315977821.1', 'WP_250723084.1', 'W…
1200	['WP_000924997.1', 'WP_070006111.1', 'WP_000924994.1', 'WP_000925000.1', 'WP_000925002.1', 'WP_000924995.1', 'WP_000925003.1', 'WP_217176329.1', 'WP_000924990.1', 'WP_312013742.1', 'WP_000924996.1', 'WP_115305001.1', 'WP_115390698.1', 'WP_000925005.1', 'WP_228587419.1', 'WP_000925004.1', 'WP_276210116.1', 'WP_000924999.1', 'WP_031811344.1', 'WP_000924993.1', 'WP_262542037.1', 'WP_262533285.1', 'W…
1201	['WP_267814231.1', 'WP_312013743.1', 'WP_000728761.1', 'WP_228587422.1', 'WP_305730688.1', 'WP_258416447.1', 'WP_049887430.1', 'WP_262834960.1', 'WP_076742587.1', 'WP_258464626.1', 'WP_050441717.1', 'WP_043859501.1', 'WP_228584900.1', 'WP_250723084.1', 'WP_086095098.1', 'WP_111679906.1', 'WP_072466651.1', 'WP_215783579.1', 'WP_258411443.1', 'WP_001835779.1', 'WP_103187891.1', 'WP_262543065.1', 'W…
1202	['WP_001006429.1', 'WP_001006425.1', 'WP_001006428.1', 'WP_252555318.1', 'WP_001006427.1', 'WP_072496743.1', 'WP_312013744.1', 'WP_043044864.1', 'WP_258412731.1', 'WP_258464622.1', 'WP_001006431.1', 'WP_045177919.1', 'WP_001006442.1', 'WP_001006445.1', 'WP_046597246.1', 'WP_001006443.1', 'WP_162646616.1', 'WP_101527091.1', 'WP_208689362.1', 'WP_001006435.1', 'WP_001006438.1', 'WP_064131776.1', 'W…
1203	['WP_258411663.1', 'WP_000908952.1', 'WP_258409970.1', 'WP_000908954.1', 'WP_134810760.1', 'WP_061822569.1', 'WP_154284322.1', 'WP_000908953.1', 'WP_000908956.1', 'WP_000908958.1', 'WP_000908959.1', 'WP_312013753.1', 'WP_072361356.1', 'WP_006191453.1', 'WP_001789388.1', 'WP_267815141.1', 'WP_001621787.1', 'WP_000908960.1', 'WP_258416791.1', 'WP_225806088.1', 'WP_064133567.1', 'WP_000908951.1', 'W…
1204	['WP_258464620.1', 'WP_000977801.1', 'WP_070003903.1', 'WP_258412982.1', 'WP_262533268.1', 'WP_031588356.1', 'WP_043859504.1', 'WP_228584898.1', 'WP_000977800.1', 'WP_000977781.1', 'WP_154253469.1', 'WP_000977803.1', 'WP_000977790.1', 'WP_070008575.1', 'WP_050439885.1', 'WP_031883420.1', 'WP_113588109.1', 'WP_072497452.1', 'WP_000977777.1', 'WP_072496741.1', 'WP_072361358.1', 'WP_162911967.1', 'W…
1205	['WP_000610051.1', 'WP_000610050.1', 'WP_000610049.1', 'WP_252570445.1', 'WP_084985149.1', 'WP_000610137.1', 'WP_115390701.1', 'WP_258411444.1', 'WP_174840672.1', 'WP_000610054.1', 'WP_000610056.1', 'WP_000610045.1', 'WP_315977818.1', 'WP_103204728.1']
1206	['WP_001045111.1', 'WP_001045117.1', 'WP_262607792.1', 'WP_117197262.1', 'WP_058008287.1', 'WP_115289059.1', 'WP_001045108.1', 'WP_001045110.1', 'WP_023914472.1', 'WP_262533286.1', 'WP_001045113.1', 'WP_001045124.1', 'WP_072468454.1', 'WP_303676226.1', 'WP_315977819.1', 'WP_077156107.1', 'WP_262537801.1']
1207	['WP_000136636.1', 'WP_000136629.1', 'WP_072496746.1', 'WP_154284407.1', 'WP_072468456.1', 'WP_000136628.1', 'WP_262520931.1', 'WP_262607791.1', 'WP_228584902.1', 'WP_117197263.1', 'WP_000136637.1', 'WP_000136638.1', 'WP_045157550.1', 'WP_054193790.1', 'WP_058008284.1', 'WP_006191473.1', 'WP_000136633.1', 'WP_000136627.1', 'WP_315977820.1', 'WP_000136643.1', 'WP_064136200.1', 'WP_262537805.1', 'W…
1208	['WP_001566864.1', 'WP_315977821.1', 'WP_155560180.1', 'WP_208715589.1', 'WP_078367940.1', 'WP_115390696.1', 'WP_000728757.1', 'WP_229374069.1', 'WP_250736212.1', 'WP_072499009.1', 'WP_120672812.1', 'WP_000728735.1', 'WP_204254847.1']
1209	['WP_258464620.1', 'WP_000977801.1', 'WP_070003903.1', 'WP_262533268.1', 'WP_258412982.1', 'WP_031588356.1', 'WP_043859504.1', 'WP_000977781.1', 'WP_228584898.1', 'WP_000977800.1', 'WP_154253469.1', 'WP_000977803.1', 'WP_000977790.1', 'WP_000977777.1', 'WP_070008575.1', 'WP_050439885.1', 'WP_031883420.1', 'WP_113588109.1', 'WP_162911967.1', 'WP_086095096.1', 'WP_072497452.1', 'WP_031588359.1', 'W…
1210	['WP_001038103.1', 'WP_001038104.1', 'WP_123096949.1', 'WP_001038108.1', 'WP_001038106.1', 'WP_001038097.1', 'WP_262533279.1', 'WP_001038099.1', 'WP_001038111.1', 'WP_317518664.1', 'WP_072468462.1', 'WP_001038105.1', 'WP_049307587.1', 'WP_001038110.1', 'WP_001038098.1', 'WP_262542031.1', 'WP_043859502.1', 'WP_098817934.1', 'WP_001038026.1', 'WP_204997649.1', 'WP_258412733.1', 'WP_226452192.1', 'W…
1211	['WP_230115142.1', 'WP_217176330.1', 'WP_317528443.1', 'WP_204254847.1']
1212	['WP_258409522.1', 'WP_072491075.1', 'WP_000389762.1', 'WP_000389774.1', 'WP_031875170.1', 'WP_000389763.1', 'WP_000389773.1', 'WP_258413993.1', 'WP_000389759.1', 'WP_070059096.1', 'WP_154284307.1', 'WP_250755235.1', 'WP_000398680.1', 'WP_258411434.1', 'WP_234746505.1', 'WP_000389769.1', 'WP_046462904.1', 'WP_076742628.1', 'WP_115390685.1', 'WP_000398679.1', 'WP_317528792.1']
1213	['WP_317528793.1', 'WP_043044871.1', 'WP_115210739.1']
1214	['WP_000977801.1', 'WP_258464620.1', 'WP_070003903.1', 'WP_031588356.1', 'WP_262533268.1', 'WP_258412982.1', 'WP_000977800.1', 'WP_043859504.1', 'WP_228584898.1', 'WP_000977781.1', 'WP_000977803.1', 'WP_000977790.1', 'WP_050439885.1', 'WP_113588109.1', 'WP_154253469.1', 'WP_070008575.1', 'WP_000977777.1', 'WP_001815260.1', 'WP_031883420.1', 'WP_072497452.1', 'WP_000977789.1', 'WP_162646620.1', 'W…
1215	['WP_001006429.1', 'WP_001006425.1', 'WP_001006428.1', 'WP_252555318.1', 'WP_001006427.1', 'WP_072496743.1', 'WP_043044864.1', 'WP_312013744.1', 'WP_001006431.1', 'WP_258412731.1', 'WP_001006442.1', 'WP_162646616.1', 'WP_045177919.1', 'WP_258464622.1', 'WP_001006435.1', 'WP_001006445.1', 'WP_001006443.1', 'WP_046597246.1', 'WP_101527091.1', 'WP_208689362.1', 'WP_064131776.1', 'WP_031941845.1', 'W…
1216	['WP_317528797.1', 'WP_078370455.1']
