# Supplementary material for: A type VII-secreted lipase toxin with reverse domain arrangement
Source: Nat Commun. 2023 Dec 19;14:8438. doi: 10.1038/s41467-023-44221-y (PMC10730906; doi:10.1038/s41467-023-44221-y)
Supplement: Supplementary file 6 — Source Data [file 41467_2023_44221_MOESM6_ESM.zip › Tsl1 distribution raw/lplI 1/FlaGs_output/results_flankgene.fasta_cluster_out_3_1e-10_outdesc.txt]

1(2)	WP_017804847.1	WP_017804847.1 tandem-type lipoprotein
1(1)	WP_240914401.1	WP_240914401.1 tandem-type lipoprotein, partial
1(45)	WP_000977781.1	WP_000977781.1 MULTISPECIES: tandem-type lipoprotein
1(1)	WP_103144383.1	WP_103144383.1 tandem-type lipoprotein
1(1)	WP_064131777.1	WP_064131777.1 tandem-type lipoprotein, partial
1(1)	WP_113589697.1	WP_113589697.1 tandem-type lipoprotein
1(5)	WP_031588359.1	WP_031588359.1 tandem-type lipoprotein
1(1)	WP_162646620.1	WP_162646620.1 tandem-type lipoprotein
1(9)	WP_001817587.1	WP_001817587.1 MULTISPECIES: tandem-type lipoprotein
1(3)	WP_154284312.1	WP_154284312.1 tandem-type lipoprotein
1(2)	WP_000977805.1	WP_000977805.1 tandem-type lipoprotein
1(2)	WP_025174942.1	WP_025174942.1 tandem-type lipoprotein
1(4)	WP_043044868.1	WP_043044868.1 tandem-type lipoprotein
1(15)	WP_000977797.1	WP_000977797.1 MULTISPECIES: tandem-type lipoprotein
1(1)	WP_262543064.1	WP_262543064.1 tandem-type lipoprotein
1(1)	WP_072498295.1	WP_072498295.1 tandem-type lipoprotein
1(1)	WP_281962061.1	WP_281962061.1 tandem-type lipoprotein
1(1)	WP_115390693.1	WP_115390693.1 tandem-type lipoprotein
1(4)	WP_000977796.1	WP_000977796.1 tandem-type lipoprotein
1(2)	WP_072497452.1	WP_072497452.1 tandem-type lipoprotein
1(1)	WP_031771973.1	WP_031771973.1 tandem-type lipoprotein
1(1)	WP_162646619.1	WP_162646619.1 tandem-type lipoprotein
1(1)	WP_000977764.1	WP_000977764.1 tandem-type lipoprotein
1(1)	WP_262537817.1	WP_262537817.1 tandem-type lipoprotein
1(1)	WP_209205685.1	WP_209205685.1 tandem-type lipoprotein
1(1)	WP_072497368.1	WP_072497368.1 tandem-type lipoprotein
1(1)	WP_176318839.1	WP_176318839.1 tandem-type lipoprotein
1(1)	WP_031883420.1	WP_031883420.1 tandem-type lipoprotein
1(1)	WP_000455732.1	WP_000455732.1 MULTISPECIES: tandem-type lipoprotein
1(1)	WP_123096946.1	WP_123096946.1 tandem-type lipoprotein
1(1)	WP_001793247.1	WP_001793247.1 tandem-type lipoprotein
1(1)	WP_053861237.1	WP_053861237.1 tandem-type lipoprotein, partial
1(1)	WP_000649983.1	WP_000649983.1 tandem-type lipoprotein
1(1)	WP_000977790.1	WP_000977790.1 MULTISPECIES: tandem-type lipoprotein
1(1)	WP_006191459.1	WP_006191459.1 tandem-type lipoprotein
1(2)	WP_000329301.1	WP_000329301.1 Csa1 family protein, partial
1(3)	WP_072361358.1	WP_072361358.1 tandem-type lipoprotein
1(2)	WP_045177925.1	WP_045177925.1 tandem-type lipoprotein
1(3)	WP_024273389.1	WP_024273389.1 MULTISPECIES: tandem-type lipoprotein
1(1)	WP_229374063.1	WP_229374063.1 tandem-type lipoprotein
1(1)	WP_000977770.1	WP_000977770.1 tandem-type lipoprotein
1(1)	WP_240913713.1	WP_240913713.1 tandem-type lipoprotein, partial
1(1)	WP_025174228.1	WP_025174228.1 tandem-type lipoprotein
1(1)	WP_258464620.1	WP_258464620.1 tandem-type lipoprotein
1(3)	WP_162911967.1	WP_162911967.1 tandem-type lipoprotein
1(1)	WP_289622950.1	WP_289622950.1 tandem-type lipoprotein
1(1)	WP_000826298.1	WP_000826298.1 tandem-type lipoprotein
1(1)	WP_001805406.1	WP_001805406.1 tandem-type lipoprotein
1(1)	WP_070990693.1	WP_070990693.1 tandem-type lipoprotein
1(1)	WP_150008482.1	WP_150008482.1 tandem-type lipoprotein, partial
1(1)	WP_159062851.1	WP_159062851.1 Csa1 family protein, partial
1(1)	WP_006191457.1	WP_006191457.1 tandem-type lipoprotein
1(6)	WP_029693997.1	WP_029693997.1 MULTISPECIES: tandem-type lipoprotein
1(1)	WP_250723094.1	WP_250723094.1 tandem-type lipoprotein
1(1)	WP_000977793.1	WP_000977793.1 tandem-type lipoprotein
1(4)	WP_031588356.1	WP_031588356.1 tandem-type lipoprotein
1(1)	WP_113588109.1	WP_113588109.1 tandem-type lipoprotein
1(6)	WP_000977800.1	WP_000977800.1 MULTISPECIES: tandem-type lipoprotein
1(1)	WP_000977806.1	WP_000977806.1 MULTISPECIES: tandem-type lipoprotein
1(1)	WP_031918725.1	WP_031918725.1 tandem-type lipoprotein, partial
1(1)	WP_031898390.1	WP_031898390.1 Csa1 family protein, partial
1(2)	WP_025173820.1	WP_025173820.1 tandem-type lipoprotein
1(2)	WP_000977794.1	WP_000977794.1 tandem-type lipoprotein
1(1)	WP_228584898.1	WP_228584898.1 tandem-type lipoprotein
1(6)	WP_000595807.1	WP_000595807.1 tandem-type lipoprotein
1(1)	WP_154284314.1	WP_154284314.1 tandem-type lipoprotein
1(1)	WP_000977789.1	WP_000977789.1 tandem-type lipoprotein
1(1)	WP_160177757.1	WP_160177757.1 tandem-type lipoprotein
1(1)	WP_111187757.1	WP_111187757.1 tandem-type lipoprotein, partial
1(1)	WP_001656294.1	WP_001656294.1 tandem-type lipoprotein, partial
1(2)	WP_000977798.1	WP_000977798.1 tandem-type lipoprotein
1(3)	WP_049307726.1	WP_049307726.1 tandem-type lipoprotein
1(1)	WP_262533269.1	WP_262533269.1 tandem-type lipoprotein
1(3)	WP_031918727.1	WP_031918727.1 tandem-type lipoprotein
1(4)	WP_001789684.1	WP_001789684.1 tandem-type lipoprotein
1(1)	WP_117220664.1	WP_117220664.1 tandem-type lipoprotein
1(1)	WP_000581908.1	WP_000581908.1 tandem-type lipoprotein
1(1)	WP_061393814.1	WP_061393814.1 tandem-type lipoprotein
1(1)	WP_049317357.1	WP_049317357.1 tandem-type lipoprotein, partial
1(9)	WP_001805401.1	WP_001805401.1 MULTISPECIES: tandem-type lipoprotein
1(36)	WP_000597212.1	WP_000597212.1 MULTISPECIES: tandem-type lipoprotein
1(1)	WP_000977759.1	WP_000977759.1 tandem-type lipoprotein
1(1)	WP_053861235.1	WP_053861235.1 tandem-type lipoprotein, partial
1(1)	WP_138297792.1	WP_138297792.1 tandem-type lipoprotein
1(1)	WP_042727733.1	WP_042727733.1 tandem-type lipoprotein
1(2)	WP_000977803.1	WP_000977803.1 MULTISPECIES: tandem-type lipoprotein
1(1)	WP_317528794.1	WP_317528794.1 tandem-type lipoprotein
1(55)	WP_000826311.1	WP_000826311.1 MULTISPECIES: tandem-type lipoprotein
1(1)	WP_031838099.1	WP_031838099.1 tandem-type lipoprotein, partial
1(1)	WP_000977777.1	WP_000977777.1 MULTISPECIES: tandem-type lipoprotein
1(1)	WP_025175240.1	WP_025175240.1 tandem-type lipoprotein
1(51)	WP_000977774.1	WP_000977774.1 MULTISPECIES: tandem-type lipoprotein
1(4)	WP_000597214.1	WP_000597214.1 tandem-type lipoprotein
1(1)	WP_031866205.1	WP_031866205.1 MULTISPECIES: tandem-type lipoprotein
1(3)	WP_000977782.1	WP_000977782.1 tandem-type lipoprotein
1(1)	WP_031836974.1	WP_031836974.1 Csa1 family protein, partial
1(4)	WP_042853723.1	WP_042853723.1 tandem-type lipoprotein
1(1)	WP_020976832.1	WP_020976832.1 tandem-type lipoprotein
1(1)	WP_031844608.1	WP_031844608.1 tandem-type lipoprotein
1(1)	WP_317518663.1	WP_317518663.1 tandem-type lipoprotein
1(3)	WP_043859504.1	WP_043859504.1 tandem-type lipoprotein
1(2)	WP_154284313.1	WP_154284313.1 tandem-type lipoprotein
1(5)	WP_000977801.1	WP_000977801.1 tandem-type lipoprotein
1(1)	WP_064626850.1	WP_064626850.1 tandem-type lipoprotein
1(1)	WP_078371968.1	WP_078371968.1 tandem-type lipoprotein
1(1)	WP_102957307.1	WP_102957307.1 tandem-type lipoprotein
1(1)	WP_072497453.1	WP_072497453.1 tandem-type lipoprotein
1(1)	WP_045172579.1	WP_045172579.1 tandem-type lipoprotein
1(2)	WP_000597213.1	WP_000597213.1 MULTISPECIES: tandem-type lipoprotein
1(1)	WP_078097452.1	WP_078097452.1 tandem-type lipoprotein
1(3)	WP_001815260.1	WP_001815260.1 tandem-type lipoprotein
1(1)	WP_042742763.1	WP_042742763.1 tandem-type lipoprotein
1(1)	WP_000649614.1	WP_000649614.1 MULTISPECIES: tandem-type lipoprotein Lpl7
1(11)	WP_072384833.1	WP_072384833.1 MULTISPECIES: tandem-type lipoprotein
1(1)	WP_025175749.1	WP_025175749.1 tandem-type lipoprotein
1(2)	WP_069989707.1	WP_069989707.1 tandem-type lipoprotein
1(1)	WP_000564062.1	WP_000564062.1 Csa1 family protein, partial
1(1)	WP_258411439.1	WP_258411439.1 tandem-type lipoprotein
1(1)	WP_031881294.1	WP_031881294.1 tandem-type lipoprotein, partial
1(1)	WP_078368533.1	WP_078368533.1 tandem-type lipoprotein
1(1)	WP_141722480.1	WP_141722480.1 Csa1 family protein, partial
1(1)	WP_031918726.1	WP_031918726.1 tandem-type lipoprotein
1(1)	WP_267815143.1	WP_267815143.1 tandem-type lipoprotein
1(1)	WP_000912285.1	WP_000912285.1 tandem-type lipoprotein
1(2)	WP_020976831.1	WP_020976831.1 tandem-type lipoprotein
1(2)	WP_000977773.1	WP_000977773.1 tandem-type lipoprotein
1(4)	WP_043044869.1	WP_043044869.1 tandem-type lipoprotein
1(1)	WP_050439885.1	WP_050439885.1 tandem-type lipoprotein
1(1)	WP_086098947.1	WP_086098947.1 tandem-type lipoprotein
1(1)	WP_103204725.1	WP_103204725.1 tandem-type lipoprotein
1(1)	WP_289622951.1	WP_289622951.1 tandem-type lipoprotein
1(9)	WP_000649986.1	WP_000649986.1 MULTISPECIES: tandem-type lipoprotein
1(2)	WP_025175008.1	WP_025175008.1 tandem-type lipoprotein
1(1)	WP_262522472.1	WP_262522472.1 tandem-type lipoprotein
1(1)	WP_117220654.1	WP_117220654.1 tandem-type lipoprotein
1(1)	WP_258412982.1	WP_258412982.1 tandem-type lipoprotein
1(1)	WP_142255174.1	WP_142255174.1 tandem-type lipoprotein, partial
1(1)	WP_102957305.1	WP_102957305.1 tandem-type lipoprotein
1(1)	WP_061823598.1	WP_061823598.1 tandem-type lipoprotein
1(4)	WP_000826314.1	WP_000826314.1 tandem-type lipoprotein
1(1)	WP_267814228.1	WP_267814228.1 tandem-type lipoprotein
1(1)	WP_262533268.1	WP_262533268.1 tandem-type lipoprotein
1(2)	WP_001837603.1	WP_001837603.1 tandem-type lipoprotein
1(1)	WP_224085651.1	WP_224085651.1 tandem-type lipoprotein
1(1)	WP_070976754.1	WP_070976754.1 tandem-type lipoprotein, partial
1(2)	WP_046595440.1	WP_046595440.1 Csa1 family protein, partial
1(1)	WP_258414651.1	WP_258414651.1 tandem-type lipoprotein
1(1)	WP_070003903.1	WP_070003903.1 tandem-type lipoprotein
1(1)	WP_258409525.1	WP_258409525.1 tandem-type lipoprotein
1(1)	WP_000977775.1	WP_000977775.1 tandem-type lipoprotein
1(1)	WP_025174763.1	WP_025174763.1 tandem-type lipoprotein, partial
1(1)	WP_111679904.1	WP_111679904.1 tandem-type lipoprotein
1(1)	WP_000597207.1	WP_000597207.1 MULTISPECIES: tandem-type lipoprotein
1(1)	WP_070008575.1	WP_070008575.1 tandem-type lipoprotein
1(1)	WP_072496741.1	WP_072496741.1 tandem-type lipoprotein
1(1)	WP_258414407.1	WP_258414407.1 tandem-type lipoprotein
1(1)	WP_174840669.1	WP_174840669.1 tandem-type lipoprotein
1(5)	WP_000649985.1	WP_000649985.1 tandem-type lipoprotein
1(1)	WP_176325501.1	WP_176325501.1 tandem-type lipoprotein
1(1)	WP_031881413.1	WP_031881413.1 tandem-type lipoprotein
1(1)	WP_031862150.1	WP_031862150.1 Csa1 family protein, partial
1(1)	WP_289781435.1	WP_289781435.1 tandem-type lipoprotein
1(1)	WP_258414152.1	WP_258414152.1 tandem-type lipoprotein
1(8)	WP_001641276.1	WP_001641276.1 MULTISPECIES: tandem-type lipoprotein
1(1)	WP_154253469.1	WP_154253469.1 tandem-type lipoprotein
1(2)	WP_020976830.1	WP_020976830.1 tandem-type lipoprotein
1(1)	WP_142273680.1	WP_142273680.1 Csa1 family protein, partial
1(1)	WP_315935025.1	WP_315935025.1 tandem-type lipoprotein
1(4)	WP_025174266.1	WP_025174266.1 tandem-type lipoprotein
1(1)	WP_086095100.1	WP_086095100.1 tandem-type lipoprotein
1(8)	WP_086095096.1	WP_086095096.1 MULTISPECIES: tandem-type lipoprotein
1(16)	WP_031790901.1	WP_031790901.1 MULTISPECIES: tandem-type lipoprotein
1(1)	WP_173950584.1	WP_173950584.1 tandem-type lipoprotein
1(1)	WP_075339405.1	WP_075339405.1 MULTISPECIES: tandem-type lipoprotein
1(16)	WP_024273388.1	WP_024273388.1 MULTISPECIES: tandem-type lipoprotein
1(1)	WP_050439635.1	WP_050439635.1 tandem-type lipoprotein, partial
1(4)	WP_000826371.1	WP_000826371.1 MULTISPECIES: tandem-type lipoprotein
1(2)	WP_276210119.1	WP_276210119.1 tandem-type lipoprotein
1(2)	WP_154284315.1	WP_154284315.1 tandem-type lipoprotein
1(1)	WP_084985144.1	WP_084985144.1 tandem-type lipoprotein
1(1)	WP_258414949.1	WP_258414949.1 tandem-type lipoprotein
1(1)	WP_258414951.1	WP_258414951.1 tandem-type lipoprotein
2(1)	WP_069989706.1	WP_069989706.1 staphyloferrin B ABC transporter permease subunit SirC
2(1)	WP_262520931.1	WP_262520931.1 staphyloferrin B ABC transporter permease subunit SirC
2(13)	WP_000925003.1	WP_000925003.1 MULTISPECIES: staphyloferrin B ABC transporter permease subunit SirB
2(2)	WP_069989705.1	WP_069989705.1 staphyloferrin B ABC transporter permease subunit SirB
2(1)	WP_000136645.1	WP_000136645.1 MULTISPECIES: staphyloferrin B ABC transporter permease subunit SirC
2(1)	WP_000136628.1	WP_000136628.1 staphyloferrin B ABC transporter permease subunit SirC
2(64)	WP_000924997.1	WP_000924997.1 MULTISPECIES: staphyloferrin B ABC transporter permease subunit SirB
2(1)	WP_315977820.1	WP_315977820.1 staphyloferrin B ABC transporter permease subunit SirC
2(1)	WP_312013742.1	WP_312013742.1 staphyloferrin B ABC transporter permease subunit SirB
2(1)	WP_228587419.1	WP_228587419.1 staphyloferrin B ABC transporter permease subunit SirB
2(1)	WP_115390698.1	WP_115390698.1 staphyloferrin B ABC transporter permease subunit SirB
2(3)	WP_058008286.1	WP_058008286.1 staphyloferrin B ABC transporter permease subunit SirB
2(1)	WP_115305001.1	WP_115305001.1 staphyloferrin B ABC transporter permease subunit SirB
2(1)	WP_064136200.1	WP_064136200.1 staphyloferrin B ABC transporter permease subunit SirC
2(1)	WP_115390697.1	WP_115390697.1 staphyloferrin B ABC transporter permease subunit SirC
2(4)	WP_000925004.1	WP_000925004.1 staphyloferrin B ABC transporter permease subunit SirB
2(2)	WP_000925005.1	WP_000925005.1 staphyloferrin B ABC transporter permease subunit SirB
2(1)	WP_262542037.1	WP_262542037.1 staphyloferrin B ABC transporter permease subunit SirB
2(3)	WP_000136637.1	WP_000136637.1 staphyloferrin B ABC transporter permease subunit SirC
2(1)	WP_031811344.1	WP_031811344.1 staphyloferrin B ABC transporter permease subunit SirB
2(1)	WP_228584902.1	WP_228584902.1 staphyloferrin B ABC transporter permease subunit SirC
2(12)	WP_000924993.1	WP_000924993.1 MULTISPECIES: staphyloferrin B ABC transporter permease subunit SirB
2(2)	WP_250723082.1	WP_250723082.1 staphyloferrin B ABC transporter permease subunit SirC
2(1)	WP_045157550.1	WP_045157550.1 staphyloferrin B ABC transporter permease subunit SirC
2(8)	WP_000924990.1	WP_000924990.1 MULTISPECIES: staphyloferrin B ABC transporter permease subunit SirB
2(1)	WP_000925000.1	WP_000925000.1 staphyloferrin B ABC transporter permease subunit SirB
2(1)	WP_252307691.1	WP_252307691.1 staphyloferrin B ABC transporter permease subunit SirC
2(3)	WP_154284407.1	WP_154284407.1 staphyloferrin B ABC transporter permease subunit SirC
2(1)	WP_262533285.1	WP_262533285.1 staphyloferrin B ABC transporter permease subunit SirB
2(1)	WP_031906071.1	WP_031906071.1 staphyloferrin B ABC transporter permease subunit SirB
2(1)	WP_000924995.1	WP_000924995.1 staphyloferrin B ABC transporter permease subunit SirB
2(4)	WP_000924994.1	WP_000924994.1 staphyloferrin B ABC transporter permease subunit SirB
2(1)	WP_250736211.1	WP_250736211.1 staphyloferrin B ABC transporter permease subunit SirB
2(1)	WP_262537802.1	WP_262537802.1 staphyloferrin B ABC transporter permease subunit SirB
2(1)	WP_229374070.1	WP_229374070.1 staphyloferrin B ABC transporter permease subunit SirC
2(1)	WP_217176329.1	WP_217176329.1 iron ABC transporter permease
2(1)	WP_262537805.1	WP_262537805.1 staphyloferrin B ABC transporter permease subunit SirC
2(1)	WP_262607791.1	WP_262607791.1 staphyloferrin B ABC transporter permease subunit SirC
2(11)	WP_000136643.1	WP_000136643.1 MULTISPECIES: staphyloferrin B ABC transporter permease subunit SirC
2(1)	WP_000136633.1	WP_000136633.1 MULTISPECIES: staphyloferrin B ABC transporter permease subunit SirC
2(2)	WP_000925002.1	WP_000925002.1 MULTISPECIES: staphyloferrin B ABC transporter permease subunit SirB
2(41)	WP_000136629.1	WP_000136629.1 MULTISPECIES: staphyloferrin B ABC transporter permease subunit SirC
2(1)	WP_117197263.1	WP_117197263.1 staphyloferrin B ABC transporter permease subunit SirC
2(2)	WP_000136627.1	WP_000136627.1 MULTISPECIES: staphyloferrin B ABC transporter permease subunit SirC
2(61)	WP_000136636.1	WP_000136636.1 MULTISPECIES: staphyloferrin B ABC transporter permease subunit SirC
2(1)	WP_072496746.1	WP_072496746.1 staphyloferrin B ABC transporter permease subunit SirC
2(1)	WP_265716578.1	WP_265716578.1 staphyloferrin B ABC transporter permease subunit SirC
2(1)	WP_234725616.1	WP_234725616.1 staphyloferrin B ABC transporter permease subunit SirB
2(1)	WP_151359619.1	WP_151359619.1 staphyloferrin B ABC transporter permease subunit SirB
2(1)	WP_072468456.1	WP_072468456.1 staphyloferrin B ABC transporter permease subunit SirC
2(1)	WP_000924996.1	WP_000924996.1 MULTISPECIES: staphyloferrin B ABC transporter permease subunit SirB
2(1)	WP_000136638.1	WP_000136638.1 MULTISPECIES: staphyloferrin B ABC transporter permease subunit SirC
2(1)	WP_054193790.1	WP_054193790.1 staphyloferrin B ABC transporter permease subunit SirC
2(3)	WP_058008284.1	WP_058008284.1 staphyloferrin B ABC transporter permease subunit SirC
2(1)	WP_000924999.1	WP_000924999.1 MULTISPECIES: staphyloferrin B ABC transporter permease subunit SirB
2(1)	WP_276210116.1	WP_276210116.1 staphyloferrin B ABC transporter permease subunit SirB
2(1)	WP_006191473.1	WP_006191473.1 staphyloferrin B ABC transporter permease subunit SirC
2(10)	WP_000924989.1	WP_000924989.1 MULTISPECIES: staphyloferrin B ABC transporter permease subunit SirB
2(3)	WP_072361370.1	WP_072361370.1 staphyloferrin B ABC transporter permease subunit SirB
2(1)	WP_070006111.1	WP_070006111.1 staphyloferrin B ABC transporter permease subunit SirB
3(1)	WP_262537813.1	WP_262537813.1 multidrug efflux MFS transporter NorC
3(2)	WP_250723110.1	WP_250723110.1 DHA2 family efflux MFS transporter permease subunit
3(1)	WP_138384081.1	WP_138384081.1 multidrug efflux MFS transporter NorC
3(2)	WP_072497370.1	WP_072497370.1 multidrug efflux MFS transporter NorC
3(1)	WP_070003907.1	WP_070003907.1 multidrug efflux MFS transporter NorC
3(1)	WP_031927398.1	WP_031927398.1 multidrug efflux MFS transporter NorC
3(1)	WP_101527091.1	WP_101527091.1 multidrug efflux MFS transporter NorC
3(1)	WP_258464622.1	WP_258464622.1 multidrug efflux MFS transporter NorC
3(1)	WP_077156109.1	WP_077156109.1 multidrug efflux MFS transporter NorC
3(21)	WP_001006425.1	WP_001006425.1 MULTISPECIES: multidrug efflux MFS transporter NorC
3(1)	WP_317528796.1	WP_317528796.1 multidrug efflux MFS transporter NorC
3(1)	WP_070006115.1	WP_070006115.1 multidrug efflux MFS transporter NorC
3(1)	WP_252555318.1	WP_252555318.1 multidrug efflux MFS transporter NorC
3(1)	WP_262533275.1	WP_262533275.1 multidrug efflux MFS transporter NorC
3(1)	WP_208892389.1	WP_208892389.1 multidrug efflux MFS transporter NorC
3(19)	WP_001006429.1	WP_001006429.1 MULTISPECIES: multidrug efflux MFS transporter NorC
3(1)	WP_115390695.1	WP_115390695.1 multidrug efflux MFS transporter NorC
3(1)	WP_001006435.1	WP_001006435.1 multidrug efflux MFS transporter NorC
3(6)	WP_001006442.1	WP_001006442.1 multidrug efflux MFS transporter NorC
3(4)	WP_001006423.1	WP_001006423.1 MULTISPECIES: multidrug efflux MFS transporter NorC
3(1)	WP_064131776.1	WP_064131776.1 multidrug efflux MFS transporter NorC
3(1)	WP_072496743.1	WP_072496743.1 multidrug efflux MFS transporter NorC
3(1)	WP_229374066.1	WP_229374066.1 multidrug efflux MFS transporter NorC
3(1)	WP_258412731.1	WP_258412731.1 multidrug efflux MFS transporter NorC
3(1)	WP_162646616.1	WP_162646616.1 multidrug efflux MFS transporter NorC
3(1)	WP_258409518.1	WP_258409518.1 DHA2 family efflux MFS transporter permease subunit
3(1)	WP_208689362.1	WP_208689362.1 multidrug efflux MFS transporter NorC
3(2)	WP_042907860.1	WP_042907860.1 multidrug efflux MFS transporter NorC
3(1)	WP_264128659.1	WP_264128659.1 multidrug efflux MFS transporter NorC
3(13)	WP_001006438.1	WP_001006438.1 MULTISPECIES: multidrug efflux MFS transporter NorC
3(5)	WP_046597246.1	WP_046597246.1 multidrug efflux MFS transporter NorC
3(6)	WP_001006427.1	WP_001006427.1 MULTISPECIES: multidrug efflux MFS transporter NorC
3(57)	WP_001006445.1	WP_001006445.1 MULTISPECIES: multidrug efflux MFS transporter NorC
3(1)	WP_001006431.1	WP_001006431.1 multidrug efflux MFS transporter NorC
3(4)	WP_001006420.1	WP_001006420.1 multidrug efflux MFS transporter NorC
3(11)	WP_001006443.1	WP_001006443.1 MULTISPECIES: multidrug efflux MFS transporter NorC
3(12)	WP_045177919.1	WP_045177919.1 MULTISPECIES: multidrug efflux MFS transporter NorC
3(1)	WP_001006447.1	WP_001006447.1 MULTISPECIES: multidrug efflux MFS transporter NorC
3(1)	WP_001006441.1	WP_001006441.1 MULTISPECIES: multidrug efflux MFS transporter NorC
3(1)	WP_225805963.1	WP_225805963.1 multidrug efflux MFS transporter NorC
3(3)	WP_043044864.1	WP_043044864.1 multidrug efflux MFS transporter NorC
3(1)	WP_031941845.1	WP_031941845.1 multidrug efflux MFS transporter NorC
3(1)	WP_312013744.1	WP_312013744.1 multidrug efflux MFS transporter NorC
3(2)	WP_001006428.1	WP_001006428.1 multidrug efflux MFS transporter NorC
4(13)	WP_001075805.1	WP_001075805.1 M20 family metallopeptidase
4(3)	WP_154284316.1	WP_154284316.1 M20 family metallopeptidase
4(2)	WP_001075822.1	WP_001075822.1 M20 family metallopeptidase
4(25)	WP_001075807.1	WP_001075807.1 MULTISPECIES: M20 family metallopeptidase
4(2)	WP_258409527.1	WP_258409527.1 M20 family metallopeptidase
4(1)	WP_049317353.1	WP_049317353.1 M20 family metallopeptidase
4(1)	WP_006191470.1	WP_006191470.1 M20 family metallopeptidase
4(19)	WP_001075814.1	WP_001075814.1 MULTISPECIES: M20 family metallopeptidase
4(3)	WP_001075812.1	WP_001075812.1 M20 family metallopeptidase
4(4)	WP_001075824.1	WP_001075824.1 amidohydrolase
4(1)	WP_063644528.1	WP_063644528.1 M20 family metallopeptidase
4(69)	WP_001075826.1	WP_001075826.1 MULTISPECIES: M20 family metallopeptidase
4(1)	WP_258411442.1	WP_258411442.1 M20 family metallopeptidase
4(1)	WP_151359620.1	WP_151359620.1 M20 family metallopeptidase
4(13)	WP_001075809.1	WP_001075809.1 MULTISPECIES: M20 family metallopeptidase
4(1)	WP_001075808.1	WP_001075808.1 M20 family metallopeptidase
4(1)	WP_070003906.1	WP_070003906.1 M20 family metallopeptidase
4(1)	WP_001075819.1	WP_001075819.1 MULTISPECIES: M20 family metallopeptidase
4(1)	WP_262533273.1	WP_262533273.1 M20 family metallopeptidase
4(2)	WP_001075817.1	WP_001075817.1 M20 family metallopeptidase
4(1)	WP_115390694.1	WP_115390694.1 M20 family metallopeptidase
4(3)	WP_072361361.1	WP_072361361.1 M20 family metallopeptidase
4(1)	WP_258414410.1	WP_258414410.1 M20 family metallopeptidase
4(1)	WP_162646617.1	WP_162646617.1 M20 family metallopeptidase
4(1)	WP_250736213.1	WP_250736213.1 M20 family metallopeptidase
4(1)	WP_001075821.1	WP_001075821.1 MULTISPECIES: M20 family metallopeptidase
4(1)	WP_072496742.1	WP_072496742.1 M20 family metallopeptidase
4(3)	WP_065315796.1	WP_065315796.1 MULTISPECIES: M20 family metallopeptidase
4(3)	WP_001075820.1	WP_001075820.1 MULTISPECIES: M20 family metallopeptidase
4(1)	WP_069631710.1	WP_069631710.1 M20 family metallopeptidase
4(5)	WP_001075810.1	WP_001075810.1 M20 family metallopeptidase
4(1)	WP_229374065.1	WP_229374065.1 M20 family metallopeptidase
4(1)	WP_031784202.1	WP_031784202.1 M20 family metallopeptidase
4(2)	WP_072497369.1	WP_072497369.1 M20 family metallopeptidase
4(2)	WP_020976836.1	WP_020976836.1 M20 family metallopeptidase
4(2)	WP_001075811.1	WP_001075811.1 M20 family metallopeptidase
4(1)	WP_250723088.1	WP_250723088.1 M20 family metallopeptidase
4(2)	WP_033841437.1	WP_033841437.1 M20 family metallopeptidase
5(2)	WP_078062691.1	WP_078062691.1 Na/Pi cotransporter family protein
5(72)	WP_001791319.1	WP_001791319.1 MULTISPECIES: Na/Pi cotransporter family protein
5(19)	WP_072353806.1	WP_072353806.1 MULTISPECIES: Na/Pi cotransporter family protein
5(1)	WP_072468648.1	WP_072468648.1 Na/Pi cotransporter family protein
5(1)	WP_001792226.1	WP_001792226.1 MULTISPECIES: Na/Pi cotransporter family protein
5(1)	WP_078103977.1	WP_078103977.1 Na/Pi cotransporter family protein
5(2)	WP_141062658.1	WP_141062658.1 Na/Pi cotransporter family protein
5(1)	WP_155559881.1	WP_155559881.1 Na/Pi cotransporter family protein
5(1)	WP_117220586.1	WP_117220586.1 Na/Pi cotransporter family protein
5(1)	WP_258414652.1	WP_258414652.1 Na/Pi cotransporter family protein
5(1)	WP_078370353.1	WP_078370353.1 Na/Pi cotransporter family protein
5(2)	WP_078368760.1	WP_078368760.1 Na/Pi cotransporter family protein
5(1)	WP_078065018.1	WP_078065018.1 Na/Pi cotransporter family protein
5(2)	WP_078134280.1	WP_078134280.1 Na/Pi cotransporter family protein
5(1)	WP_103144387.1	WP_103144387.1 Na/Pi cotransporter family protein
5(1)	WP_115391175.1	WP_115391175.1 Na/Pi cotransporter family protein
5(1)	WP_262534556.1	WP_262534556.1 Na/Pi cotransporter family protein
5(64)	WP_001791835.1	WP_001791835.1 MULTISPECIES: Na/Pi cotransporter family protein
5(1)	WP_078064639.1	WP_078064639.1 Na/Pi cotransporter family protein
5(11)	WP_001800966.1	WP_001800966.1 MULTISPECIES: Na/Pi cotransporter family protein
5(1)	WP_111015041.1	WP_111015041.1 Na/Pi cotransporter family protein
6(1)	WP_252555321.1	WP_252555321.1 DUF1648 domain-containing protein
6(4)	WP_000036332.1	WP_000036332.1 MULTISPECIES: DUF1648 domain-containing protein
6(5)	WP_000036324.1	WP_000036324.1 DUF1648 domain-containing protein
6(11)	WP_000036331.1	WP_000036331.1 MULTISPECIES: DUF1648 domain-containing protein
6(10)	WP_000036330.1	WP_000036330.1 MULTISPECIES: DUF1648 domain-containing protein
6(1)	WP_262537811.1	WP_262537811.1 DUF1648 domain-containing protein
6(1)	WP_113589695.1	WP_113589695.1 DUF1648 domain-containing protein
6(5)	WP_006191471.1	WP_006191471.1 DUF1648 domain-containing protein
6(44)	WP_000036329.1	WP_000036329.1 MULTISPECIES: DUF1648 domain-containing protein
6(3)	WP_154284319.1	WP_154284319.1 DUF1648 domain-containing protein
6(1)	WP_072468460.1	WP_072468460.1 DUF1648 domain-containing protein
6(1)	WP_261287600.1	WP_261287600.1 DUF1648 domain-containing protein
6(1)	WP_258464625.1	WP_258464625.1 DUF1648 domain-containing protein
6(1)	WP_115289056.1	WP_115289056.1 DUF1648 domain-containing protein
6(1)	WP_000036335.1	WP_000036335.1 MULTISPECIES: DUF1648 domain-containing protein
6(1)	WP_258412735.1	WP_258412735.1 DUF1648 domain-containing protein
6(1)	WP_072496744.1	WP_072496744.1 DUF1648 domain-containing protein
6(1)	WP_162646613.1	WP_162646613.1 DUF1648 domain-containing protein
6(1)	WP_070003909.1	WP_070003909.1 DUF1648 domain-containing protein
6(17)	WP_000036328.1	WP_000036328.1 MULTISPECIES: DUF1648 domain-containing protein
6(1)	WP_258414414.1	WP_258414414.1 DUF1648 domain-containing protein
6(1)	WP_179340285.1	WP_179340285.1 DUF1648 domain-containing protein
6(71)	WP_000036327.1	WP_000036327.1 MULTISPECIES: DUF1648 domain-containing protein
7(1)	WP_115206028.1	WP_115206028.1 oleate hydratase
7(4)	WP_000291841.1	WP_000291841.1 oleate hydratase
7(2)	WP_020976837.1	WP_020976837.1 oleate hydratase
7(1)	WP_070004047.1	WP_070004047.1 oleate hydratase
7(2)	WP_258412732.1	WP_258412732.1 oleate hydratase
7(1)	WP_031927397.1	WP_031927397.1 oleate hydratase
7(1)	WP_250723086.1	WP_250723086.1 oleate hydratase
7(1)	WP_138384082.1	WP_138384082.1 oleate hydratase
7(1)	WP_076742589.1	WP_076742589.1 oleate hydratase
7(1)	WP_117221063.1	WP_117221063.1 oleate hydratase
7(1)	WP_001813114.1	WP_001813114.1 oleate hydratase
7(17)	WP_001824053.1	WP_001824053.1 MULTISPECIES: oleate hydratase
7(1)	WP_162646615.1	WP_162646615.1 oleate hydratase
7(1)	WP_204254846.1	WP_204254846.1 MULTISPECIES: oleate hydratase
7(1)	WP_258416446.1	WP_258416446.1 oleate hydratase
7(2)	WP_061642074.1	WP_061642074.1 oleate hydratase
7(2)	WP_000291844.1	WP_000291844.1 oleate hydratase
7(7)	WP_001834576.1	WP_001834576.1 MULTISPECIES: oleate hydratase
7(1)	WP_117433733.1	WP_117433733.1 oleate hydratase
7(4)	WP_001814534.1	WP_001814534.1 oleate hydratase
7(3)	WP_000291838.1	WP_000291838.1 MULTISPECIES: oleate hydratase
7(3)	WP_000291833.1	WP_000291833.1 oleate hydratase
7(1)	WP_000291840.1	WP_000291840.1 MULTISPECIES: oleate hydratase
7(1)	WP_072497455.1	WP_072497455.1 oleate hydratase
7(2)	WP_154284318.1	WP_154284318.1 oleate hydratase
7(3)	WP_000291831.1	WP_000291831.1 oleate hydratase
7(1)	WP_072468647.1	WP_072468647.1 oleate hydratase
7(1)	WP_111679905.1	WP_111679905.1 oleate hydratase
7(3)	WP_046597335.1	WP_046597335.1 oleate hydratase
7(56)	WP_000291842.1	WP_000291842.1 MULTISPECIES: oleate hydratase
7(1)	WP_001807477.1	WP_001807477.1 oleate hydratase
7(1)	WP_000291834.1	WP_000291834.1 oleate hydratase
7(1)	WP_000291830.1	WP_000291830.1 MULTISPECIES: oleate hydratase
7(1)	WP_258414413.1	WP_258414413.1 oleate hydratase
7(1)	WP_115289885.1	WP_115289885.1 oleate hydratase
7(1)	WP_262607787.1	WP_262607787.1 oleate hydratase
7(2)	WP_001806801.1	WP_001806801.1 oleate hydratase
7(4)	WP_117197268.1	WP_117197268.1 oleate hydratase
7(1)	WP_103204739.1	WP_103204739.1 oleate hydratase
7(1)	WP_001670226.1	WP_001670226.1 MULTISPECIES: oleate hydratase
7(1)	WP_258464623.1	WP_258464623.1 oleate hydratase
7(1)	WP_124780910.1	WP_124780910.1 oleate hydratase
7(1)	WP_230115139.1	WP_230115139.1 oleate hydratase
7(1)	WP_258409528.1	WP_258409528.1 oleate hydratase
7(8)	WP_045176491.1	WP_045176491.1 MULTISPECIES: oleate hydratase
7(1)	WP_262533277.1	WP_262533277.1 oleate hydratase
7(1)	WP_043045046.1	WP_043045046.1 oleate hydratase
7(9)	WP_001807311.1	WP_001807311.1 MULTISPECIES: oleate hydratase
7(1)	WP_070974389.1	WP_070974389.1 oleate hydratase
7(12)	WP_001807951.1	WP_001807951.1 oleate hydratase
7(1)	WP_001806339.1	WP_001806339.1 oleate hydratase
7(1)	WP_229374067.1	WP_229374067.1 oleate hydratase
7(3)	WP_072361364.1	WP_072361364.1 oleate hydratase
8(18)	WP_000173881.1	WP_000173881.1 MULTISPECIES: L-lactate permease
8(4)	WP_046597245.1	WP_046597245.1 MULTISPECIES: L-lactate permease
8(1)	WP_069631709.1	WP_069631709.1 L-lactate permease
8(1)	WP_262533282.1	WP_262533282.1 L-lactate permease
8(9)	WP_000173890.1	WP_000173890.1 MULTISPECIES: L-lactate permease
8(3)	WP_000173904.1	WP_000173904.1 MULTISPECIES: L-lactate permease
8(1)	WP_070003394.1	WP_070003394.1 L-lactate permease
8(1)	WP_262537809.1	WP_262537809.1 L-lactate permease
8(1)	WP_000173894.1	WP_000173894.1 MULTISPECIES: L-lactate permease
8(1)	WP_000173898.1	WP_000173898.1 MULTISPECIES: L-lactate permease
8(1)	WP_000173896.1	WP_000173896.1 MULTISPECIES: L-lactate permease
8(72)	WP_000173902.1	WP_000173902.1 MULTISPECIES: L-lactate permease
8(6)	WP_000173893.1	WP_000173893.1 MULTISPECIES: L-lactate permease
8(1)	WP_303676225.1	WP_303676225.1 L-lactate permease
8(1)	WP_111187754.1	WP_111187754.1 L-lactate permease
8(4)	WP_000173897.1	WP_000173897.1 L-lactate permease
8(1)	WP_072468459.1	WP_072468459.1 L-lactate permease
8(2)	WP_229374068.1	WP_229374068.1 L-lactate permease
8(2)	WP_072497372.1	WP_072497372.1 L-lactate permease
8(3)	WP_154284320.1	WP_154284320.1 L-lactate permease
8(1)	WP_046462907.1	WP_046462907.1 L-lactate permease
8(1)	WP_000173880.1	WP_000173880.1 L-lactate permease
8(32)	WP_000173891.1	WP_000173891.1 MULTISPECIES: L-lactate permease
8(3)	WP_000173895.1	WP_000173895.1 L-lactate permease
8(5)	WP_000173899.1	WP_000173899.1 L-lactate permease
9(12)	WP_000710555.1	WP_000710555.1 MULTISPECIES: phosphatidylinositol-specific phospholipase C
9(1)	WP_031866588.1	WP_031866588.1 phosphatidylinositol-specific phospholipase C
9(21)	WP_000710565.1	WP_000710565.1 MULTISPECIES: phosphatidylinositol-specific phospholipase C
9(7)	WP_000710560.1	WP_000710560.1 phosphatidylinositol-specific phospholipase C
9(2)	WP_000710575.1	WP_000710575.1 MULTISPECIES: phosphatidylinositol-specific phospholipase C
9(2)	WP_020976829.1	WP_020976829.1 phosphatidylinositol-specific phospholipase C
9(1)	WP_252555313.1	WP_252555313.1 phosphatidylinositol-specific phospholipase C
9(4)	WP_043859505.1	WP_043859505.1 phosphatidylinositol-specific phospholipase C
9(17)	WP_000710571.1	WP_000710571.1 MULTISPECIES: phosphatidylinositol-specific phospholipase C
9(1)	WP_084985143.1	WP_084985143.1 phosphatidylinositol-specific phospholipase C
9(1)	WP_000710566.1	WP_000710566.1 phosphatidylinositol-specific phospholipase C
9(1)	WP_123138695.1	WP_123138695.1 phosphatidylinositol-specific phospholipase C
9(1)	WP_111679903.1	WP_111679903.1 phosphatidylinositol-specific phospholipase C
9(1)	WP_252550737.1	WP_252550737.1 phosphatidylinositol-specific phospholipase C
9(1)	WP_115390692.1	WP_115390692.1 phosphatidylinositol-specific phospholipase C
9(2)	WP_000710561.1	WP_000710561.1 phosphatidylinositol-specific phospholipase C
9(2)	WP_109183265.1	WP_109183265.1 phosphatidylinositol-specific phospholipase C
9(2)	WP_250723096.1	WP_250723096.1 phosphatidylinositol-specific phospholipase C
9(1)	WP_000710558.1	WP_000710558.1 MULTISPECIES: phosphatidylinositol-specific phospholipase C
9(1)	WP_258409524.1	WP_258409524.1 phosphatidylinositol-specific phospholipase C
9(1)	WP_258411438.1	WP_258411438.1 phosphatidylinositol-specific phospholipase C
9(1)	WP_103204724.1	WP_103204724.1 phosphatidylinositol-specific phospholipase C
9(1)	WP_262533266.1	WP_262533266.1 phosphatidylinositol-specific phospholipase C
9(9)	WP_000710559.1	WP_000710559.1 phosphatidylinositol-specific phospholipase C
9(1)	WP_258414406.1	WP_258414406.1 phosphatidylinositol-specific phospholipase C
9(1)	WP_050976255.1	WP_050976255.1 phosphatidylinositol-specific phospholipase C
9(1)	WP_204177500.1	WP_204177500.1 MULTISPECIES: phosphatidylinositol-specific phospholipase C
9(1)	WP_000710569.1	WP_000710569.1 phosphatidylinositol-specific phospholipase C
9(1)	WP_258464619.1	WP_258464619.1 phosphatidylinositol-specific phospholipase C
9(1)	WP_063651226.1	WP_063651226.1 phosphatidylinositol-specific phospholipase C
9(1)	WP_102957306.1	WP_102957306.1 phosphatidylinositol-specific phospholipase C
9(1)	WP_000710564.1	WP_000710564.1 phosphatidylinositol-specific phospholipase C
9(4)	WP_043044870.1	WP_043044870.1 phosphatidylinositol-specific phospholipase C
9(12)	WP_000710562.1	WP_000710562.1 MULTISPECIES: phosphatidylinositol-specific phospholipase C
9(2)	WP_000710572.1	WP_000710572.1 phosphatidylinositol-specific phospholipase C
9(1)	WP_117221008.1	WP_117221008.1 phosphatidylinositol-specific phospholipase C
9(1)	WP_042727732.1	WP_042727732.1 phosphatidylinositol-specific phospholipase C
9(47)	WP_000710576.1	WP_000710576.1 MULTISPECIES: phosphatidylinositol-specific phospholipase C
9(1)	WP_258413996.1	WP_258413996.1 phosphatidylinositol-specific phospholipase C
9(1)	WP_063640052.1	WP_063640052.1 phosphatidylinositol-specific phospholipase C
9(2)	WP_154284311.1	WP_154284311.1 phosphatidylinositol-specific phospholipase C
10(17)	WP_000714382.1	WP_000714382.1 MULTISPECIES: hypothetical protein
10(2)	WP_020976828.1	WP_020976828.1 hypothetical protein
10(2)	WP_000410569.1	WP_000410569.1 hypothetical protein
10(3)	WP_000714374.1	WP_000714374.1 hypothetical protein
10(1)	WP_111679902.1	WP_111679902.1 hypothetical protein
10(1)	WP_258409523.1	WP_258409523.1 hypothetical protein
10(1)	WP_072519272.1	WP_072519272.1 hypothetical protein
10(1)	WP_000714392.1	WP_000714392.1 hypothetical protein
10(1)	WP_000714384.1	WP_000714384.1 hypothetical protein
10(1)	WP_115390691.1	WP_115390691.1 hypothetical protein
10(1)	WP_250736216.1	WP_250736216.1 hypothetical protein
10(1)	WP_000714390.1	WP_000714390.1 hypothetical protein
10(3)	WP_154284310.1	WP_154284310.1 hypothetical protein
10(52)	WP_000410568.1	WP_000410568.1 MULTISPECIES: hypothetical protein
10(6)	WP_000714388.1	WP_000714388.1 hypothetical protein
10(13)	WP_000410567.1	WP_000410567.1 MULTISPECIES: hypothetical protein
10(2)	WP_058008282.1	WP_058008282.1 hypothetical protein
10(1)	WP_208715585.1	WP_208715585.1 hypothetical protein
10(4)	WP_000410570.1	WP_000410570.1 hypothetical protein
10(5)	WP_000714395.1	WP_000714395.1 MULTISPECIES: hypothetical protein
10(1)	WP_072384834.1	WP_072384834.1 hypothetical protein
10(13)	WP_000714381.1	WP_000714381.1 MULTISPECIES: hypothetical protein
10(1)	WP_048665170.1	WP_048665170.1 hypothetical protein
10(3)	WP_065315784.1	WP_065315784.1 MULTISPECIES: hypothetical protein
10(1)	WP_262537819.1	WP_262537819.1 hypothetical protein
10(1)	WP_250723098.1	WP_250723098.1 hypothetical protein
10(2)	WP_000714383.1	WP_000714383.1 hypothetical protein
10(21)	WP_000714373.1	WP_000714373.1 MULTISPECIES: hypothetical protein
10(2)	WP_000714378.1	WP_000714378.1 hypothetical protein
10(1)	WP_258464618.1	WP_258464618.1 hypothetical protein
11(1)	WP_031837964.1	WP_031837964.1 HTH-type transcriptional regulator SarS
11(1)	WP_000876755.1	WP_000876755.1 MULTISPECIES: HTH-type transcriptional regulator SarS
11(3)	WP_000876757.1	WP_000876757.1 HTH-type transcriptional regulator SarS
11(1)	WP_025786420.1	WP_025786420.1 HTH-type transcriptional regulator SarS
11(1)	WP_258409530.1	WP_258409530.1 HTH-type transcriptional regulator SarS
11(1)	WP_115210746.1	WP_115210746.1 HTH-type transcriptional regulator SarS
11(5)	WP_000876751.1	WP_000876751.1 HTH-type transcriptional regulator SarS
11(1)	WP_072468457.1	WP_072468457.1 HTH-type transcriptional regulator SarS
11(1)	WP_111761745.1	WP_111761745.1 HTH-type transcriptional regulator SarS
11(1)	WP_111679907.1	WP_111679907.1 HTH-type transcriptional regulator SarS
11(1)	WP_262537807.1	WP_262537807.1 HTH-type transcriptional regulator SarS
11(1)	WP_123138693.1	WP_123138693.1 HTH-type transcriptional regulator SarS
11(2)	WP_124780920.1	WP_124780920.1 HTH-type transcriptional regulator SarS
11(1)	WP_252570451.1	WP_252570451.1 HTH-type transcriptional regulator SarS
11(1)	WP_276210117.1	WP_276210117.1 HTH-type transcriptional regulator SarS
11(8)	WP_000876750.1	WP_000876750.1 MULTISPECIES: HTH-type transcriptional regulator SarS
11(1)	WP_000876748.1	WP_000876748.1 MULTISPECIES: HTH-type transcriptional regulator SarS
11(1)	WP_101527089.1	WP_101527089.1 HTH-type transcriptional regulator SarS
11(21)	WP_000876752.1	WP_000876752.1 MULTISPECIES: HTH-type transcriptional regulator SarS
11(99)	WP_000876756.1	WP_000876756.1 MULTISPECIES: HTH-type transcriptional regulator SarS
12(1)	WP_250736212.1	WP_250736212.1 staphylococcal protein A
12(1)	WP_047230776.1	WP_047230776.1 staphylococcal protein A
12(3)	WP_000728760.1	WP_000728760.1 staphylococcal protein A
12(1)	WP_103204726.1	WP_103204726.1 staphylococcal protein A
12(1)	WP_111679906.1	WP_111679906.1 staphylococcal protein A
12(1)	WP_262834960.1	WP_262834960.1 staphylococcal protein A
12(1)	WP_101527090.1	WP_101527090.1 staphylococcal protein A
12(1)	WP_262543065.1	WP_262543065.1 staphylococcal protein A
12(1)	WP_204254847.1	WP_204254847.1 staphylococcal protein A, partial
12(1)	WP_078370347.1	WP_078370347.1 staphylococcal protein A
12(1)	WP_215783579.1	WP_215783579.1 staphylococcal protein A
12(1)	WP_050441717.1	WP_050441717.1 staphylococcal protein A
12(1)	WP_228584900.1	WP_228584900.1 staphylococcal protein A
12(1)	WP_072495517.1	WP_072495517.1 staphylococcal protein A
12(7)	WP_049296521.1	WP_049296521.1 MULTISPECIES: staphylococcal protein A
12(2)	WP_049887430.1	WP_049887430.1 staphylococcal protein A
12(1)	WP_043856629.1	WP_043856629.1 staphylococcal protein A
12(1)	WP_230115142.1	WP_230115142.1 staphylococcal protein A
12(1)	WP_148237045.1	WP_148237045.1 staphylococcal protein A
12(4)	WP_047213064.1	WP_047213064.1 staphylococcal protein A
12(1)	WP_000728755.1	WP_000728755.1 staphylococcal protein A
12(1)	WP_317528443.1	WP_317528443.1 staphylococcal protein A
12(1)	WP_258416447.1	WP_258416447.1 staphylococcal protein A
12(1)	WP_072499009.1	WP_072499009.1 staphylococcal protein A
12(1)	WP_086095098.1	WP_086095098.1 staphylococcal protein A
12(1)	WP_162646612.1	WP_162646612.1 staphylococcal protein A
12(1)	WP_217176330.1	WP_217176330.1 staphylococcal protein A
12(1)	WP_078148191.1	WP_078148191.1 staphylococcal protein A
12(1)	WP_078370455.1	WP_078370455.1 staphylococcal protein A
12(1)	WP_072496745.1	WP_072496745.1 staphylococcal protein A
12(1)	WP_078098780.1	WP_078098780.1 staphylococcal protein A
12(1)	WP_042748222.1	WP_042748222.1 staphylococcal protein A
12(1)	WP_258411443.1	WP_258411443.1 staphylococcal protein A
12(1)	WP_117220371.1	WP_117220371.1 staphylococcal protein A
12(21)	WP_000728763.1	WP_000728763.1 MULTISPECIES: staphylococcal protein A
12(1)	WP_084985146.1	WP_084985146.1 staphylococcal protein A
12(1)	WP_281230048.1	WP_281230048.1 staphylococcal protein A
12(1)	WP_000728735.1	WP_000728735.1 staphylococcal protein A
12(1)	WP_050960230.1	WP_050960230.1 staphylococcal protein A
12(2)	WP_001566864.1	WP_001566864.1 staphylococcal protein A
12(1)	WP_312013567.1	WP_312013567.1 staphylococcal protein A
12(2)	WP_142631348.1	WP_142631348.1 staphylococcal protein A
12(1)	WP_267814231.1	WP_267814231.1 staphylococcal protein A
12(1)	WP_204997650.1	WP_204997650.1 staphylococcal protein A
12(1)	WP_262537808.1	WP_262537808.1 staphylococcal protein A
12(2)	WP_072466651.1	WP_072466651.1 staphylococcal protein A
12(2)	WP_072361367.1	WP_072361367.1 staphylococcal protein A
12(1)	WP_229374069.1	WP_229374069.1 staphylococcal protein A
12(6)	WP_001835779.1	WP_001835779.1 MULTISPECIES: staphylococcal protein A
12(1)	WP_000728701.1	WP_000728701.1 MULTISPECIES: staphylococcal protein A
12(1)	WP_208715589.1	WP_208715589.1 staphylococcal protein A
12(1)	WP_032099372.1	WP_032099372.1 staphylococcal protein A
12(1)	WP_000728745.1	WP_000728745.1 MULTISPECIES: staphylococcal protein A
12(1)	WP_076742587.1	WP_076742587.1 staphylococcal protein A
12(2)	WP_042907859.1	WP_042907859.1 staphylococcal protein A
12(1)	WP_117221007.1	WP_117221007.1 staphylococcal protein A
12(2)	WP_000728736.1	WP_000728736.1 staphylococcal protein A
12(1)	WP_078264190.1	WP_078264190.1 staphylococcal protein A
12(1)	WP_315977821.1	WP_315977821.1 staphylococcal protein A
12(1)	WP_262533283.1	WP_262533283.1 B domain-containing protein
12(1)	WP_120672812.1	WP_120672812.1 staphylococcal protein A
12(1)	WP_258464626.1	WP_258464626.1 staphylococcal protein A
12(1)	WP_078157557.1	WP_078157557.1 staphylococcal protein A
12(1)	WP_238565305.1	WP_238565305.1 staphylococcal protein A
12(1)	WP_223065233.1	WP_223065233.1 staphylococcal protein A
12(1)	WP_106884791.1	WP_106884791.1 staphylococcal protein A
12(1)	WP_069631708.1	WP_069631708.1 staphylococcal protein A
12(1)	WP_317528797.1	WP_317528797.1 staphylococcal protein A
12(1)	WP_305730688.1	WP_305730688.1 staphylococcal protein A
12(1)	WP_174840671.1	WP_174840671.1 staphylococcal protein A
12(1)	WP_225805964.1	WP_225805964.1 staphylococcal protein A
12(1)	WP_117433734.1	WP_117433734.1 staphylococcal protein A
12(1)	WP_043859501.1	WP_043859501.1 staphylococcal protein A
12(1)	WP_000728687.1	WP_000728687.1 staphylococcal protein A
12(1)	WP_078369042.1	WP_078369042.1 staphylococcal protein A
12(1)	WP_312013743.1	WP_312013743.1 staphylococcal protein A
12(1)	WP_117225667.1	WP_117225667.1 staphylococcal protein A
12(1)	WP_078367698.1	WP_078367698.1 staphylococcal protein A
12(1)	WP_000728757.1	WP_000728757.1 staphylococcal protein A
12(1)	WP_078367940.1	WP_078367940.1 staphylococcal protein A
12(1)	WP_072512763.1	WP_072512763.1 staphylococcal protein A
12(1)	WP_031897778.1	WP_031897778.1 immunoglobulin G-binding protein A
12(1)	WP_115390696.1	WP_115390696.1 staphylococcal protein A
12(1)	WP_250723084.1	WP_250723084.1 staphylococcal protein A
12(7)	WP_000728761.1	WP_000728761.1 staphylococcal protein A
12(1)	WP_228587422.1	WP_228587422.1 staphylococcal protein A
12(1)	WP_208892391.1	WP_208892391.1 staphylococcal protein A
12(2)	WP_258412736.1	WP_258412736.1 staphylococcal protein A
12(1)	WP_223200630.1	WP_223200630.1 B domain-containing protein, partial
12(1)	WP_258414415.1	WP_258414415.1 staphylococcal protein A
12(1)	WP_103187891.1	WP_103187891.1 staphylococcal protein A
12(1)	WP_155560180.1	WP_155560180.1 staphylococcal protein A
12(1)	WP_000728764.1	WP_000728764.1 MULTISPECIES: staphylococcal protein A
12(1)	WP_123138694.1	WP_123138694.1 staphylococcal protein A
12(1)	WP_072426453.1	WP_072426453.1 staphylococcal protein A
12(1)	WP_072433286.1	WP_072433286.1 staphylococcal protein A
12(1)	WP_050964216.1	WP_050964216.1 staphylococcal protein A
13(1)	WP_077156107.1	WP_077156107.1 staphyloferrin B ABC transporter substrate-binding protein SirA
13(4)	WP_001045110.1	WP_001045110.1 staphyloferrin B ABC transporter substrate-binding protein SirA
13(1)	WP_303676226.1	WP_303676226.1 staphyloferrin B ABC transporter substrate-binding protein SirA
13(3)	WP_058008287.1	WP_058008287.1 staphyloferrin B ABC transporter substrate-binding protein SirA
13(2)	WP_117197262.1	WP_117197262.1 staphyloferrin B ABC transporter substrate-binding protein SirA
13(1)	WP_262537801.1	WP_262537801.1 staphyloferrin B ABC transporter substrate-binding protein SirA
13(2)	WP_001045113.1	WP_001045113.1 staphyloferrin B ABC transporter substrate-binding protein SirA
13(2)	WP_001045117.1	WP_001045117.1 MULTISPECIES: staphyloferrin B ABC transporter substrate-binding protein SirA
13(6)	WP_001045124.1	WP_001045124.1 MULTISPECIES: staphyloferrin B ABC transporter substrate-binding protein SirA
13(1)	WP_115289059.1	WP_115289059.1 staphyloferrin B ABC transporter substrate-binding protein SirA
13(1)	WP_023914472.1	WP_023914472.1 staphyloferrin B ABC transporter substrate-binding protein SirA
13(111)	WP_001045111.1	WP_001045111.1 MULTISPECIES: staphyloferrin B ABC transporter substrate-binding protein SirA
13(1)	WP_262533286.1	WP_262533286.1 staphyloferrin B ABC transporter substrate-binding protein SirA
13(7)	WP_001045108.1	WP_001045108.1 staphyloferrin B ABC transporter substrate-binding protein SirA
13(1)	WP_315977819.1	WP_315977819.1 staphyloferrin B ABC transporter substrate-binding protein SirA
13(1)	WP_262607792.1	WP_262607792.1 staphyloferrin B ABC transporter substrate-binding protein SirA
13(1)	WP_072468454.1	WP_072468454.1 staphyloferrin B ABC transporter substrate-binding protein SirA
14(1)	WP_020976838.1	WP_020976838.1 2,3-diaminopropionate biosynthesis protein SbnA
14(1)	WP_070006110.1	WP_070006110.1 2,3-diaminopropionate biosynthesis protein SbnA
14(1)	WP_229374071.1	WP_229374071.1 2,3-diaminopropionate biosynthesis protein SbnA
14(1)	WP_262607793.1	WP_262607793.1 2,3-diaminopropionate biosynthesis protein SbnA
14(1)	WP_000570806.1	WP_000570806.1 MULTISPECIES: 2,3-diaminopropionate biosynthesis protein SbnA
14(1)	WP_061389123.1	WP_061389123.1 2,3-diaminopropionate biosynthesis protein SbnA
14(1)	WP_262537799.1	WP_262537799.1 2,3-diaminopropionate biosynthesis protein SbnA
14(2)	WP_000570813.1	WP_000570813.1 MULTISPECIES: 2,3-diaminopropionate biosynthesis protein SbnA
14(1)	WP_224085645.1	WP_224085645.1 2,3-diaminopropionate biosynthesis protein SbnA
14(6)	WP_000570804.1	WP_000570804.1 MULTISPECIES: 2,3-diaminopropionate biosynthesis protein SbnA
14(1)	WP_025380736.1	WP_025380736.1 2,3-diaminopropionate biosynthesis protein SbnA
14(1)	WP_103204727.1	WP_103204727.1 2,3-diaminopropionate biosynthesis protein SbnA
14(1)	WP_262533287.1	WP_262533287.1 2,3-diaminopropionate biosynthesis protein SbnA
14(3)	WP_154284406.1	WP_154284406.1 2,3-diaminopropionate biosynthesis protein SbnA
14(1)	WP_111679908.1	WP_111679908.1 2,3-diaminopropionate biosynthesis protein SbnA
14(2)	WP_000570810.1	WP_000570810.1 2,3-diaminopropionate biosynthesis protein SbnA
14(119)	WP_000570808.1	WP_000570808.1 MULTISPECIES: 2,3-diaminopropionate biosynthesis protein SbnA
15(1)	WP_162646614.1	WP_162646614.1 PLP-dependent aminotransferase family protein
15(1)	WP_115206029.1	WP_115206029.1 PLP-dependent aminotransferase family protein
15(9)	WP_000170485.1	WP_000170485.1 PLP-dependent aminotransferase family protein
15(1)	WP_078368895.1	WP_078368895.1 PLP-dependent aminotransferase family protein
15(1)	WP_000170484.1	WP_000170484.1 PLP-dependent aminotransferase family protein
15(1)	WP_000170488.1	WP_000170488.1 MULTISPECIES: PLP-dependent aminotransferase family protein
15(1)	WP_078370540.1	WP_078370540.1 PLP-dependent aminotransferase family protein
15(1)	WP_142279818.1	WP_142279818.1 GntR family transcriptional regulator, partial
15(1)	WP_072468461.1	WP_072468461.1 PLP-dependent aminotransferase family protein
15(1)	WP_104408602.1	WP_104408602.1 PLP-dependent aminotransferase family protein
15(1)	WP_262533281.1	WP_262533281.1 PLP-dependent aminotransferase family protein
15(3)	WP_001151816.1	WP_001151816.1 PLP-dependent aminotransferase family protein
15(20)	WP_000170486.1	WP_000170486.1 MULTISPECIES: PLP-dependent aminotransferase family protein
15(1)	WP_258414762.1	WP_258414762.1 PLP-dependent aminotransferase family protein
15(1)	WP_258409529.1	WP_258409529.1 PLP-dependent aminotransferase family protein
15(3)	WP_072357614.1	WP_072357614.1 PLP-dependent aminotransferase family protein
15(1)	WP_223200468.1	WP_223200468.1 MULTISPECIES: PLP-dependent aminotransferase family protein
15(1)	WP_000170482.1	WP_000170482.1 PLP-dependent aminotransferase family protein
15(1)	WP_115289055.1	WP_115289055.1 PLP-dependent aminotransferase family protein
15(1)	WP_179311953.1	WP_179311953.1 GntR family transcriptional regulator, partial
15(5)	WP_000170481.1	WP_000170481.1 PLP-dependent aminotransferase family protein
15(2)	WP_000170483.1	WP_000170483.1 PLP-dependent aminotransferase family protein
15(1)	WP_258410319.1	WP_258410319.1 PLP-dependent aminotransferase family protein
15(1)	WP_258412734.1	WP_258412734.1 PLP-dependent aminotransferase family protein
15(1)	WP_078103972.1	WP_078103972.1 PLP-dependent aminotransferase family protein
15(2)	WP_124780914.1	WP_124780914.1 PLP-dependent aminotransferase family protein
15(80)	WP_001151814.1	WP_001151814.1 MULTISPECIES: PLP-dependent aminotransferase family protein
16(2)	WP_258412733.1	WP_258412733.1 DMT family transporter
16(3)	WP_049307587.1	WP_049307587.1 DMT family transporter
16(1)	WP_001038110.1	WP_001038110.1 DMT family transporter
16(2)	WP_123096949.1	WP_123096949.1 DMT family transporter
16(2)	WP_001038099.1	WP_001038099.1 DMT family transporter
16(4)	WP_001038108.1	WP_001038108.1 DMT family transporter
16(1)	WP_070003908.1	WP_070003908.1 DMT family transporter
16(1)	WP_262533279.1	WP_262533279.1 DMT family transporter
16(3)	WP_001038105.1	WP_001038105.1 DMT family transporter
16(1)	WP_204997649.1	WP_204997649.1 DMT family transporter
16(1)	WP_001038104.1	WP_001038104.1 MULTISPECIES: DMT family transporter
16(1)	WP_226452192.1	WP_226452192.1 DMT family transporter
16(4)	WP_043859502.1	WP_043859502.1 DMT family transporter
16(1)	WP_072468462.1	WP_072468462.1 DMT family transporter
16(1)	WP_098817934.1	WP_098817934.1 DMT family transporter
16(1)	WP_262542031.1	WP_262542031.1 DMT family transporter
16(48)	WP_001038103.1	WP_001038103.1 MULTISPECIES: DMT family transporter
16(1)	WP_317518664.1	WP_317518664.1 DMT family transporter
16(3)	WP_001038106.1	WP_001038106.1 DMT family transporter
16(26)	WP_001038026.1	WP_001038026.1 DMT family transporter
16(1)	WP_258414954.1	WP_258414954.1 DMT family transporter
16(14)	WP_001038111.1	WP_001038111.1 MULTISPECIES: DMT family transporter
16(13)	WP_001038097.1	WP_001038097.1 DMT family transporter
16(1)	WP_262607788.1	WP_262607788.1 DMT family transporter
16(5)	WP_001038098.1	WP_001038098.1 MULTISPECIES: DMT family transporter
17(1)	WP_238841732.1	WP_238841732.1 LysR substrate-binding domain-containing protein, partial
17(47)	WP_001793250.1	WP_001793250.1 MULTISPECIES: LysR family transcriptional regulator
17(1)	WP_223286898.1	WP_223286898.1 LysR substrate-binding domain-containing protein
17(1)	WP_115390688.1	WP_115390688.1 LysR family transcriptional regulator
17(1)	WP_197805183.1	WP_197805183.1 LysR family transcriptional regulator
17(1)	WP_115390690.1	WP_115390690.1 LysR family transcriptional regulator
17(1)	WP_229374060.1	WP_229374060.1 LysR family transcriptional regulator
17(1)	WP_072496738.1	WP_072496738.1 LysR family transcriptional regulator
17(1)	WP_303676223.1	WP_303676223.1 LysR family transcriptional regulator
17(3)	WP_001010294.1	WP_001010294.1 MULTISPECIES: LysR family transcriptional regulator
17(44)	WP_001052510.1	WP_001052510.1 MULTISPECIES: LysR family transcriptional regulator
17(1)	WP_020976823.1	WP_020976823.1 LysR family transcriptional regulator
17(1)	WP_001052508.1	WP_001052508.1 MULTISPECIES: LysR family transcriptional regulator
17(2)	WP_078064877.1	WP_078064877.1 LysR family transcriptional regulator
17(2)	WP_124374736.1	WP_124374736.1 LysR family transcriptional regulator
17(2)	WP_117197264.1	WP_117197264.1 LysR family transcriptional regulator
17(1)	WP_117433732.1	WP_117433732.1 LysR family transcriptional regulator
17(1)	WP_014363371.1	WP_014363371.1 LysR-family regulatory protein
17(1)	WP_086155539.1	WP_086155539.1 LysR family transcriptional regulator
17(1)	WP_047335132.1	WP_047335132.1 LysR family transcriptional regulator
17(3)	WP_215389085.1	WP_215389085.1 LysR substrate-binding domain-containing protein, partial
17(1)	WP_111761726.1	WP_111761726.1 LysR family transcriptional regulator
17(1)	WP_001052509.1	WP_001052509.1 LysR substrate-binding domain-containing protein
17(1)	WP_111157591.1	WP_111157591.1 LysR family transcriptional regulator
17(14)	WP_001052505.1	WP_001052505.1 MULTISPECIES: LysR family transcriptional regulator
17(1)	WP_001052503.1	WP_001052503.1 LysR family transcriptional regulator
17(1)	WP_115289053.1	WP_115289053.1 LysR family transcriptional regulator
17(1)	WP_217655724.1	WP_217655724.1 LysR substrate-binding domain-containing protein, partial
18(19)	WP_000201638.1	WP_000201638.1 TfoX/Sxy family protein
18(1)	WP_124374734.1	WP_124374734.1 TfoX/Sxy family protein
18(1)	WP_258413994.1	WP_258413994.1 TfoX/Sxy family protein
18(2)	WP_000179899.1	WP_000179899.1 TfoX/Sxy family protein
18(22)	WP_000201640.1	WP_000201640.1 MULTISPECIES: TfoX/Sxy family protein
18(4)	WP_000201642.1	WP_000201642.1 TfoX/Sxy family protein
18(1)	WP_229374058.1	WP_229374058.1 TfoX/Sxy family protein
18(1)	WP_000179903.1	WP_000179903.1 TfoX/Sxy family protein
18(13)	WP_000179906.1	WP_000179906.1 MULTISPECIES: TfoX/Sxy family protein
18(2)	WP_000179888.1	WP_000179888.1 TfoX/Sxy family protein
18(1)	WP_000379205.1	WP_000379205.1 TfoX/Sxy family protein
18(1)	WP_046462905.1	WP_046462905.1 TfoX/Sxy family protein
18(1)	WP_258411435.1	WP_258411435.1 TfoX/Sxy family protein
18(3)	WP_000179893.1	WP_000179893.1 TfoX/Sxy family protein
18(2)	WP_250723103.1	WP_250723103.1 TfoX/Sxy family protein
18(1)	WP_258414404.1	WP_258414404.1 TfoX/Sxy family protein
18(1)	WP_000179900.1	WP_000179900.1 MULTISPECIES: TfoX/Sxy family protein
18(11)	WP_025175432.1	WP_025175432.1 MULTISPECIES: TfoX/Sxy family protein
18(4)	WP_000179898.1	WP_000179898.1 TfoX/Sxy family protein
18(2)	WP_043859506.1	WP_043859506.1 TfoX/Sxy family protein
18(2)	WP_000179889.1	WP_000179889.1 TfoX/Sxy family protein
18(11)	WP_000201644.1	WP_000201644.1 MULTISPECIES: TfoX/Sxy family protein
18(3)	WP_000201646.1	WP_000201646.1 MULTISPECIES: TfoX/Sxy family protein
18(2)	WP_000179901.1	WP_000179901.1 MULTISPECIES: TfoX/Sxy family protein
18(9)	WP_000201641.1	WP_000201641.1 TfoX/Sxy family protein
18(1)	WP_072468468.1	WP_072468468.1 TfoX/Sxy family protein
18(3)	WP_072361353.1	WP_072361353.1 TfoX/Sxy family protein
18(1)	WP_258412981.1	WP_258412981.1 TfoX/Sxy family protein
18(3)	WP_154284308.1	WP_154284308.1 TfoX/Sxy family protein
18(1)	WP_104408600.1	WP_104408600.1 TfoX/Sxy family protein
19(3)	WP_154284307.1	WP_154284307.1 DUF6007 family protein
19(1)	WP_046462904.1	WP_046462904.1 DUF6007 family protein
19(3)	WP_072491075.1	WP_072491075.1 DUF6007 family protein
19(23)	WP_000389759.1	WP_000389759.1 MULTISPECIES: DUF6007 family protein
19(1)	WP_317528792.1	WP_317528792.1 DUF6007 family protein
19(1)	WP_000389774.1	WP_000389774.1 DUF6007 family protein
19(1)	WP_070059096.1	WP_070059096.1 DUF6007 family protein
19(1)	WP_115390685.1	WP_115390685.1 DUF6007 family protein
19(1)	WP_031875170.1	WP_031875170.1 DUF6007 family protein
19(39)	WP_000398679.1	WP_000398679.1 MULTISPECIES: DUF6007 family protein
19(9)	WP_000389763.1	WP_000389763.1 DUF6007 family protein
19(1)	WP_250755235.1	WP_250755235.1 DUF6007 family protein
19(13)	WP_000398680.1	WP_000398680.1 MULTISPECIES: DUF6007 family protein
19(2)	WP_234746505.1	WP_234746505.1 DUF6007 family protein
19(16)	WP_000389769.1	WP_000389769.1 MULTISPECIES: DUF6007 family protein
19(1)	WP_076742628.1	WP_076742628.1 DUF6007 family protein
19(4)	WP_000389762.1	WP_000389762.1 MULTISPECIES: DUF6007 family protein
19(1)	WP_258409522.1	WP_258409522.1 DUF6007 family protein
19(1)	WP_258411434.1	WP_258411434.1 DUF6007 family protein
19(1)	WP_258413993.1	WP_258413993.1 DUF6007 family protein
19(1)	WP_000389773.1	WP_000389773.1 DUF6007 family protein
20(1)	WP_134810760.1	WP_134810760.1 hypothetical protein
20(44)	WP_000908952.1	WP_000908952.1 MULTISPECIES: hypothetical protein
20(3)	WP_000908958.1	WP_000908958.1 hypothetical protein
20(4)	WP_001789388.1	WP_001789388.1 hypothetical protein
20(1)	WP_312013753.1	WP_312013753.1 hypothetical protein
20(8)	WP_000908960.1	WP_000908960.1 MULTISPECIES: hypothetical protein
20(19)	WP_000908959.1	WP_000908959.1 MULTISPECIES: hypothetical protein
20(3)	WP_000908953.1	WP_000908953.1 MULTISPECIES: hypothetical protein
20(1)	WP_001621787.1	WP_001621787.1 MULTISPECIES: hypothetical protein
20(1)	WP_258409970.1	WP_258409970.1 hypothetical protein
20(1)	WP_064133567.1	WP_064133567.1 hypothetical protein
20(3)	WP_000908954.1	WP_000908954.1 hypothetical protein
20(2)	WP_250723220.1	WP_250723220.1 hypothetical protein
20(1)	WP_258416791.1	WP_258416791.1 hypothetical protein
20(3)	WP_000908951.1	WP_000908951.1 MULTISPECIES: hypothetical protein
20(1)	WP_061822569.1	WP_061822569.1 hypothetical protein
20(3)	WP_072361356.1	WP_072361356.1 hypothetical protein
20(1)	WP_174840915.1	WP_174840915.1 hypothetical protein
20(1)	WP_258411663.1	WP_258411663.1 hypothetical protein
20(1)	WP_154284322.1	WP_154284322.1 hypothetical protein
20(12)	WP_000908956.1	WP_000908956.1 MULTISPECIES: hypothetical protein
20(1)	WP_225806088.1	WP_225806088.1 hypothetical protein
20(1)	WP_006191453.1	WP_006191453.1 hypothetical protein
20(1)	WP_267815141.1	WP_267815141.1 hypothetical protein
21(1)	WP_258416449.1	WP_258416449.1 N-
21(3)	WP_001078459.1	WP_001078459.1 N-
21(2)	WP_020976839.1	WP_020976839.1 N-
21(90)	WP_001078456.1	WP_001078456.1 MULTISPECIES: N-
21(4)	WP_001078458.1	WP_001078458.1 MULTISPECIES: N-
21(1)	WP_267814232.1	WP_267814232.1 N-
21(1)	WP_001078461.1	WP_001078461.1 MULTISPECIES: N-
21(1)	WP_262537797.1	WP_262537797.1 N-
21(1)	WP_070006109.1	WP_070006109.1 N-
21(1)	WP_006191474.1	WP_006191474.1 N-
21(1)	WP_064139230.1	WP_064139230.1 N-
21(1)	WP_252570449.1	WP_252570449.1 N-
21(1)	WP_115390699.1	WP_115390699.1 N-
21(1)	WP_070958334.1	WP_070958334.1 N-
21(1)	WP_084985148.1	WP_084985148.1 N-
21(2)	WP_045157551.1	WP_045157551.1 N-
21(1)	WP_001078455.1	WP_001078455.1 N-
21(1)	WP_070003911.1	WP_070003911.1 N-
22(2)	WP_000080569.1	WP_000080569.1 MULTISPECIES: DEAD/DEAH box helicase
22(1)	WP_084985142.1	WP_084985142.1 DEAD/DEAH box helicase
22(1)	WP_228584896.1	WP_228584896.1 DEAD/DEAH box helicase
22(5)	WP_031588361.1	WP_031588361.1 DEAD/DEAH box helicase
22(1)	WP_000080560.1	WP_000080560.1 DNA2/NAM7 family helicase
22(8)	WP_000080564.1	WP_000080564.1 MULTISPECIES: DEAD/DEAH box helicase
22(9)	WP_001072889.1	WP_001072889.1 DEAD/DEAH box helicase
22(1)	WP_031874646.1	WP_031874646.1 DNA2/NAM7 family helicase
22(2)	WP_250723100.1	WP_250723100.1 DEAD/DEAH box helicase
22(1)	WP_258414405.1	WP_258414405.1 DEAD/DEAH box helicase
22(2)	WP_209205686.1	WP_209205686.1 DEAD/DEAH box helicase
22(1)	WP_072496739.1	WP_072496739.1 DEAD/DEAH box helicase
22(1)	WP_233663251.1	WP_233663251.1 AAA domain-containing protein
22(1)	WP_154284309.1	WP_154284309.1 DEAD/DEAH box helicase
22(1)	WP_000080554.1	WP_000080554.1 DNA2/NAM7 family helicase
22(1)	WP_151359621.1	WP_151359621.1 DEAD/DEAH box helicase
22(1)	WP_113589553.1	WP_113589553.1 DEAD/DEAH box helicase
22(2)	WP_031844971.1	WP_031844971.1 MULTISPECIES: DEAD/DEAH box helicase
22(1)	WP_258411436.1	WP_258411436.1 DEAD/DEAH box helicase
22(1)	WP_155561373.1	WP_155561373.1 DEAD/DEAH box helicase
22(1)	WP_174840668.1	WP_174840668.1 DEAD/DEAH box helicase
22(1)	WP_111187305.1	WP_111187305.1 DNA2/NAM7 family helicase
22(1)	WP_113588108.1	WP_113588108.1 DEAD/DEAH box helicase
22(20)	WP_000080559.1	WP_000080559.1 MULTISPECIES: DEAD/DEAH box helicase
22(1)	WP_058102285.1	WP_058102285.1 DEAD/DEAH box helicase
22(1)	WP_064133566.1	WP_064133566.1 DNA2/NAM7 family helicase
22(1)	WP_103144384.1	WP_103144384.1 DEAD/DEAH box helicase
22(1)	WP_138297537.1	WP_138297537.1 DEAD/DEAH box helicase
22(1)	WP_258413995.1	WP_258413995.1 DEAD/DEAH box helicase
22(1)	WP_042727731.1	WP_042727731.1 DEAD/DEAH box helicase
22(1)	WP_031901573.1	WP_031901573.1 DEAD/DEAH box helicase
22(1)	WP_111679900.1	WP_111679900.1 DEAD/DEAH box helicase
22(1)	WP_208689364.1	WP_208689364.1 DNA2/NAM7 family helicase
22(2)	WP_043044874.1	WP_043044874.1 DEAD/DEAH box helicase
22(25)	WP_000080557.1	WP_000080557.1 DEAD/DEAH box helicase
22(1)	WP_229374061.1	WP_229374061.1 DEAD/DEAH box helicase
23(1)	WP_176427344.1	WP_176427344.1 MULTISPECIES: tRNA-dihydrouridine synthase
23(1)	WP_023914430.1	WP_023914430.1 tRNA-dihydrouridine synthase
23(9)	WP_000662023.1	WP_000662023.1 MULTISPECIES: tRNA-dihydrouridine synthase
23(1)	WP_181876500.1	WP_181876500.1 tRNA-dihydrouridine synthase
23(1)	WP_000662026.1	WP_000662026.1 tRNA-dihydrouridine synthase
23(1)	WP_070003874.1	WP_070003874.1 tRNA-dihydrouridine synthase
23(1)	WP_000662018.1	WP_000662018.1 tRNA-dihydrouridine synthase
23(39)	WP_000662031.1	WP_000662031.1 MULTISPECIES: tRNA-dihydrouridine synthase
23(2)	WP_250723105.1	WP_250723105.1 tRNA-dihydrouridine synthase
23(4)	WP_000662025.1	WP_000662025.1 tRNA-dihydrouridine synthase
23(1)	WP_252555297.1	WP_252555297.1 tRNA-dihydrouridine synthase
23(10)	WP_000662035.1	WP_000662035.1 tRNA-dihydrouridine synthase
23(10)	WP_000662030.1	WP_000662030.1 MULTISPECIES: tRNA-dihydrouridine synthase
23(1)	WP_031927400.1	WP_031927400.1 tRNA-dihydrouridine synthase
23(1)	WP_031898689.1	WP_031898689.1 tRNA-dihydrouridine synthase
23(3)	WP_000662022.1	WP_000662022.1 MULTISPECIES: tRNA-dihydrouridine synthase
23(1)	WP_180991583.1	WP_180991583.1 tRNA-dihydrouridine synthase
23(3)	WP_000662036.1	WP_000662036.1 MULTISPECIES: tRNA-dihydrouridine synthase
24(1)	WP_115289052.1	WP_115289052.1 MFS transporter
24(10)	WP_000130764.1	WP_000130764.1 MULTISPECIES: MFS transporter
24(2)	WP_069723997.1	WP_069723997.1 MFS transporter
24(1)	WP_060552562.1	WP_060552562.1 MFS transporter
24(1)	WP_111679897.1	WP_111679897.1 MFS transporter
24(17)	WP_000130756.1	WP_000130756.1 MULTISPECIES: MFS transporter
24(1)	WP_061393813.1	WP_061393813.1 MFS transporter
24(1)	WP_117207110.1	WP_117207110.1 MFS transporter
24(1)	WP_258464616.1	WP_258464616.1 MFS transporter
24(29)	WP_000130765.1	WP_000130765.1 MFS transporter
24(1)	WP_262537826.1	WP_262537826.1 MFS transporter
24(1)	WP_104408601.1	WP_104408601.1 MFS transporter
24(1)	WP_229374059.1	WP_229374059.1 MFS transporter
24(1)	WP_115390686.1	WP_115390686.1 MFS transporter
25(1)	WP_115390689.1	WP_115390689.1 DUF4865 family protein
25(1)	WP_111761725.1	WP_111761725.1 DUF4865 family protein
25(1)	WP_084938101.1	WP_084938101.1 DUF4865 family protein, partial
25(3)	WP_000543164.1	WP_000543164.1 DUF4865 family protein
25(48)	WP_000543163.1	WP_000543163.1 MULTISPECIES: DUF4865 family protein
25(1)	WP_279750438.1	WP_279750438.1 DUF4865 family protein
26(7)	WP_001566853.1	WP_001566853.1 MULTISPECIES: methyltransferase domain-containing protein
26(5)	WP_001792407.1	WP_001792407.1 methyltransferase domain-containing protein
26(2)	WP_256089908.1	WP_256089908.1 methyltransferase domain-containing protein
26(14)	WP_006191454.1	WP_006191454.1 MULTISPECIES: methyltransferase domain-containing protein
26(1)	WP_001181358.1	WP_001181358.1 methyltransferase domain-containing protein
26(1)	WP_262607782.1	WP_262607782.1 methyltransferase domain-containing protein
26(2)	WP_258025943.1	WP_258025943.1 methyltransferase domain-containing protein
26(1)	WP_255264738.1	WP_255264738.1 methyltransferase domain-containing protein
26(2)	WP_257008796.1	WP_257008796.1 methyltransferase domain-containing protein
26(1)	WP_255777526.1	WP_255777526.1 methyltransferase domain-containing protein
26(2)	WP_020976827.1	WP_020976827.1 methyltransferase domain-containing protein
26(1)	WP_262537821.1	WP_262537821.1 methyltransferase domain-containing protein
26(1)	WP_258464617.1	WP_258464617.1 methyltransferase domain-containing protein
26(1)	WP_269459676.1	WP_269459676.1 methyltransferase domain-containing protein
27(1)	WP_001033010.1	WP_001033010.1 type II sulfide:quinone oxidoreductase Sqr
27(14)	WP_001033009.1	WP_001033009.1 MULTISPECIES: type II sulfide:quinone oxidoreductase Sqr
27(2)	WP_001033012.1	WP_001033012.1 type II sulfide:quinone oxidoreductase Sqr
27(5)	WP_031588363.1	WP_031588363.1 type II sulfide:quinone oxidoreductase Sqr
27(5)	WP_001033018.1	WP_001033018.1 MULTISPECIES: type II sulfide:quinone oxidoreductase Sqr
27(1)	WP_001033007.1	WP_001033007.1 type II sulfide:quinone oxidoreductase Sqr
27(1)	WP_070008573.1	WP_070008573.1 type II sulfide:quinone oxidoreductase Sqr
27(3)	WP_001033008.1	WP_001033008.1 MULTISPECIES: type II sulfide:quinone oxidoreductase Sqr
27(6)	WP_001033011.1	WP_001033011.1 MULTISPECIES: type II sulfide:quinone oxidoreductase Sqr
27(1)	WP_063646523.1	WP_063646523.1 type II sulfide:quinone oxidoreductase Sqr
27(1)	WP_031867384.1	WP_031867384.1 type II sulfide:quinone oxidoreductase Sqr
28(2)	WP_020976825.1	WP_020976825.1 alpha/beta hydrolase
28(1)	WP_111679899.1	WP_111679899.1 alpha/beta hydrolase
28(1)	WP_000814437.1	WP_000814437.1 alpha/beta hydrolase
28(20)	WP_000814441.1	WP_000814441.1 MULTISPECIES: alpha/beta hydrolase
28(1)	WP_001566851.1	WP_001566851.1 MULTISPECIES: alpha/beta hydrolase
28(6)	WP_000750309.1	WP_000750309.1 alpha/beta hydrolase
28(1)	WP_165624622.1	WP_165624622.1 alpha/beta hydrolase
28(1)	WP_111761728.1	WP_111761728.1 alpha/beta hydrolase
28(1)	WP_138384022.1	WP_138384022.1 alpha/beta hydrolase
28(2)	WP_000814442.1	WP_000814442.1 alpha/beta hydrolase
29(1)	WP_106884792.1	WP_106884792.1 persulfide dioxygenase-sulfurtransferase CstB
29(1)	WP_000465477.1	WP_000465477.1 persulfide dioxygenase-sulfurtransferase CstB
29(1)	WP_000465466.1	WP_000465466.1 persulfide dioxygenase-sulfurtransferase CstB
29(2)	WP_045157545.1	WP_045157545.1 persulfide dioxygenase-sulfurtransferase CstB
29(1)	WP_224085667.1	WP_224085667.1 persulfide dioxygenase-sulfurtransferase CstB
29(13)	WP_000465478.1	WP_000465478.1 MULTISPECIES: persulfide dioxygenase-sulfurtransferase CstB
29(1)	WP_103187888.1	WP_103187888.1 persulfide dioxygenase-sulfurtransferase CstB
29(1)	WP_000465472.1	WP_000465472.1 MULTISPECIES: persulfide dioxygenase-sulfurtransferase CstB
29(1)	WP_115206027.1	WP_115206027.1 persulfide dioxygenase-sulfurtransferase CstB
29(1)	WP_021286015.1	WP_021286015.1 persulfide dioxygenase-sulfurtransferase CstB
29(1)	WP_031927402.1	WP_031927402.1 persulfide dioxygenase-sulfurtransferase CstB
29(9)	WP_000465473.1	WP_000465473.1 MULTISPECIES: persulfide dioxygenase-sulfurtransferase CstB
29(3)	WP_000465470.1	WP_000465470.1 MULTISPECIES: persulfide dioxygenase-sulfurtransferase CstB
30(1)	WP_255963682.1	WP_255963682.1 TetR/AcrR family transcriptional regulator C-terminal domain-containing protein
30(1)	WP_111761729.1	WP_111761729.1 TetR/AcrR family transcriptional regulator C-terminal domain-containing protein
30(2)	WP_020976826.1	WP_020976826.1 TetR/AcrR family transcriptional regulator C-terminal domain-containing protein
30(11)	WP_001100493.1	WP_001100493.1 MULTISPECIES: TetR/AcrR family transcriptional regulator C-terminal domain-containing protein
30(1)	WP_001100496.1	WP_001100496.1 TetR/AcrR family transcriptional regulator C-terminal domain-containing protein
30(6)	WP_001100495.1	WP_001100495.1 TetR/AcrR family transcriptional regulator C-terminal domain-containing protein
30(10)	WP_045177911.1	WP_045177911.1 MULTISPECIES: TetR/AcrR family transcriptional regulator C-terminal domain-containing protein
30(2)	WP_020977952.1	WP_020977952.1 TetR/AcrR family transcriptional regulator C-terminal domain-containing protein
30(2)	WP_096658754.1	WP_096658754.1 TetR/AcrR family transcriptional regulator C-terminal domain-containing protein
31(1)	WP_017804848.1	WP_017804848.1 NAD(P)H-dependent oxidoreductase
31(1)	WP_006191450.1	WP_006191450.1 flavodoxin family protein
31(1)	WP_000627025.1	WP_000627025.1 MULTISPECIES: flavodoxin family protein
31(1)	WP_115390687.1	WP_115390687.1 flavodoxin family protein
31(22)	WP_000627029.1	WP_000627029.1 MULTISPECIES: flavodoxin family protein
31(1)	WP_258416443.1	WP_258416443.1 flavodoxin family protein
31(2)	WP_000627022.1	WP_000627022.1 MULTISPECIES: flavodoxin family protein
31(2)	WP_000627024.1	WP_000627024.1 MULTISPECIES: flavodoxin family protein
31(1)	WP_000627023.1	WP_000627023.1 flavodoxin family protein
31(1)	WP_086041298.1	WP_086041298.1 flavodoxin family protein
31(1)	WP_111679898.1	WP_111679898.1 flavodoxin family protein
31(2)	WP_252555306.1	WP_252555306.1 flavodoxin family protein
32(2)	WP_000816135.1	WP_000816135.1 persulfide response sulfurtransferase CstA
32(1)	WP_104408599.1	WP_104408599.1 persulfide response sulfurtransferase CstA
32(12)	WP_031927403.1	WP_031927403.1 persulfide response sulfurtransferase CstA
32(8)	WP_000816127.1	WP_000816127.1 persulfide response sulfurtransferase CstA
32(1)	WP_000816136.1	WP_000816136.1 persulfide response sulfurtransferase CstA
32(2)	WP_000816128.1	WP_000816128.1 persulfide response sulfurtransferase CstA
32(1)	WP_000816129.1	WP_000816129.1 MULTISPECIES: persulfide response sulfurtransferase CstA
32(1)	WP_054193793.1	WP_054193793.1 persulfide response sulfurtransferase CstA
32(3)	WP_065316432.1	WP_065316432.1 MULTISPECIES: persulfide response sulfurtransferase CstA
32(1)	WP_046462903.1	WP_046462903.1 persulfide response sulfurtransferase CstA
33(1)	WP_262522473.1	WP_262522473.1 staphyloferrin B biosynthesis protein SbnC
33(1)	WP_061838517.1	WP_061838517.1 staphyloferrin B biosynthesis protein SbnC
33(1)	WP_001181416.1	WP_001181416.1 staphyloferrin B biosynthesis protein SbnC
33(1)	WP_262537796.1	WP_262537796.1 staphyloferrin B biosynthesis protein SbnC
33(1)	WP_197805174.1	WP_197805174.1 staphyloferrin B biosynthesis protein SbnC
33(3)	WP_070003396.1	WP_070003396.1 staphyloferrin B biosynthesis protein SbnC
33(3)	WP_001179393.1	WP_001179393.1 staphyloferrin B biosynthesis protein SbnC
33(2)	WP_065316362.1	WP_065316362.1 MULTISPECIES: staphyloferrin B biosynthesis protein SbnC
33(5)	WP_001179388.1	WP_001179388.1 MULTISPECIES: staphyloferrin B biosynthesis protein SbnC
33(1)	WP_001179407.1	WP_001179407.1 MULTISPECIES: staphyloferrin B biosynthesis protein SbnC
33(1)	WP_001179389.1	WP_001179389.1 MULTISPECIES: staphyloferrin B biosynthesis protein SbnC
33(1)	WP_115390700.1	WP_115390700.1 staphyloferrin B biosynthesis protein SbnC
33(1)	WP_001179390.1	WP_001179390.1 staphyloferrin B biosynthesis protein SbnC
33(1)	WP_031775135.1	WP_031775135.1 staphyloferrin B biosynthesis protein SbnC
33(1)	WP_006191475.1	WP_006191475.1 staphyloferrin B biosynthesis protein SbnC
33(1)	WP_001179411.1	WP_001179411.1 staphyloferrin B biosynthesis protein SbnC
33(1)	WP_001179404.1	WP_001179404.1 staphyloferrin B biosynthesis protein SbnC
33(1)	WP_258414416.1	WP_258414416.1 staphyloferrin B biosynthesis protein SbnC
33(1)	WP_154284405.1	WP_154284405.1 staphyloferrin B biosynthesis protein SbnC
33(2)	WP_020976840.1	WP_020976840.1 staphyloferrin B biosynthesis protein SbnC
34(5)	WP_046597247.1	WP_046597247.1 ABC transporter ATP-binding protein
34(1)	WP_317528793.1	WP_317528793.1 ATP-binding cassette domain-containing protein
34(1)	WP_230115135.1	WP_230115135.1 ABC transporter ATP-binding protein
34(5)	WP_000472888.1	WP_000472888.1 ABC transporter ATP-binding protein
34(1)	WP_115210739.1	WP_115210739.1 ABC transporter ATP-binding protein
34(1)	WP_262533264.1	WP_262533264.1 ABC transporter ATP-binding protein
34(1)	WP_262529276.1	WP_262529276.1 ABC transporter ATP-binding protein
34(5)	WP_043044871.1	WP_043044871.1 ABC transporter ATP-binding protein
34(1)	WP_262533263.1	WP_262533263.1 ABC transporter ATP-binding protein
34(1)	WP_276210120.1	WP_276210120.1 ATP-binding cassette domain-containing protein
34(5)	WP_000589240.1	WP_000589240.1 ABC transporter ATP-binding protein
34(1)	WP_230115133.1	WP_230115133.1 ABC transporter ATP-binding protein
35(3)	WP_001105089.1	WP_001105089.1 MULTISPECIES: persulfide-sensing transcriptional repressor CstR
35(24)	WP_001105087.1	WP_001105087.1 MULTISPECIES: persulfide-sensing transcriptional repressor CstR
36(1)	WP_000355839.1	WP_000355839.1 sulfite exporter TauE/SafE family protein
36(1)	WP_204177750.1	WP_204177750.1 MULTISPECIES: sulfite exporter TauE/SafE family protein
36(2)	WP_000355840.1	WP_000355840.1 sulfite exporter TauE/SafE family protein
36(3)	WP_000355841.1	WP_000355841.1 MULTISPECIES: sulfite exporter TauE/SafE family protein
36(5)	WP_000355842.1	WP_000355842.1 sulfite exporter TauE/SafE family protein
36(13)	WP_000355844.1	WP_000355844.1 MULTISPECIES: sulfite exporter TauE/SafE family protein
37(1)	WP_115289051.1	WP_115289051.1 GNAT family N-acetyltransferase
37(14)	WP_000455976.1	WP_000455976.1 MULTISPECIES: GNAT family N-acetyltransferase
37(1)	WP_252555295.1	WP_252555295.1 GNAT family N-acetyltransferase
37(1)	WP_258409521.1	WP_258409521.1 GNAT family N-acetyltransferase
37(1)	WP_258413992.1	WP_258413992.1 GNAT family N-acetyltransferase
37(2)	WP_001814448.1	WP_001814448.1 GNAT family N-acetyltransferase
37(1)	WP_000455975.1	WP_000455975.1 MULTISPECIES: GNAT family N-acetyltransferase
37(1)	WP_000455980.1	WP_000455980.1 GNAT family N-acetyltransferase
38(1)	WP_000512633.1	WP_000512633.1 hypothetical protein
38(1)	WP_262520925.1	WP_262520925.1 hypothetical protein
38(1)	WP_000512632.1	WP_000512632.1 hypothetical protein
38(6)	WP_001806875.1	WP_001806875.1 MULTISPECIES: hypothetical protein
38(1)	WP_000521958.1	WP_000521958.1 MULTISPECIES: hypothetical protein
38(10)	WP_000512631.1	WP_000512631.1 MULTISPECIES: hypothetical protein
39(2)	WP_001566861.1	WP_001566861.1 MULTISPECIES: hypothetical protein
39(3)	WP_001812843.1	WP_001812843.1 hypothetical protein
39(9)	WP_001804823.1	WP_001804823.1 MULTISPECIES: hypothetical protein
39(1)	WP_025175750.1	WP_025175750.1 hypothetical protein
39(1)	WP_021075398.1	WP_021075398.1 hypothetical protein
39(1)	WP_001798267.1	WP_001798267.1 hypothetical protein
39(1)	WP_000971501.1	WP_000971501.1 MULTISPECIES: hypothetical protein
39(1)	WP_262534554.1	WP_262534554.1 hypothetical protein
39(1)	WP_115391173.1	WP_115391173.1 hypothetical protein
40(1)	WP_000610054.1	WP_000610054.1 MULTISPECIES: staphyloferrin B export MFS transporter
40(1)	WP_000610056.1	WP_000610056.1 MULTISPECIES: staphyloferrin B export MFS transporter
40(1)	WP_084985149.1	WP_084985149.1 staphyloferrin B export MFS transporter
40(3)	WP_000610050.1	WP_000610050.1 staphyloferrin B export MFS transporter
40(2)	WP_000610049.1	WP_000610049.1 MULTISPECIES: staphyloferrin B export MFS transporter
40(3)	WP_000610051.1	WP_000610051.1 MULTISPECIES: staphyloferrin B export MFS transporter
40(1)	WP_252570445.1	WP_252570445.1 staphyloferrin B export MFS transporter
40(1)	WP_258411444.1	WP_258411444.1 staphyloferrin B export MFS transporter
40(1)	WP_174840672.1	WP_174840672.1 staphyloferrin B export MFS transporter
40(1)	WP_115390701.1	WP_115390701.1 staphyloferrin B export MFS transporter
40(1)	WP_000610137.1	WP_000610137.1 MULTISPECIES: staphyloferrin B export MFS transporter
40(1)	WP_000610045.1	WP_000610045.1 staphyloferrin B export MFS transporter
40(1)	WP_103204728.1	WP_103204728.1 staphyloferrin B export MFS transporter
40(1)	WP_315977818.1	WP_315977818.1 staphyloferrin B export MFS transporter
41(1)	WP_001029554.1	WP_001029554.1 hypothetical protein
41(1)	WP_000066174.1	WP_000066174.1 MULTISPECIES: hypothetical protein
41(5)	WP_000161984.1	WP_000161984.1 hypothetical protein
41(2)	WP_072468464.1	WP_072468464.1 hypothetical protein
41(3)	WP_001029555.1	WP_001029555.1 MULTISPECIES: hypothetical protein
41(1)	WP_006191463.1	WP_006191463.1 alpha/beta hydrolase
41(1)	WP_258411440.1	WP_258411440.1 hypothetical protein
41(1)	WP_000161981.1	WP_000161981.1 MULTISPECIES: hypothetical protein
41(1)	WP_162646618.1	WP_162646618.1 hypothetical protein
41(1)	WP_262533270.1	WP_262533270.1 hypothetical protein
42(1)	WP_262533259.1	WP_262533259.1 condensation domain-containing protein
42(5)	WP_046597249.1	WP_046597249.1 non-ribosomal peptide synthetase
42(6)	WP_224061730.1	WP_224061730.1 condensation domain-containing protein
42(1)	WP_252570463.1	WP_252570463.1 amino acid adenylation domain-containing protein
43(5)	WP_031588352.1	WP_031588352.1 MULTISPECIES: AAA family ATPase
43(3)	WP_000160701.1	WP_000160701.1 MULTISPECIES: AAA family ATPase
44(2)	WP_001225809.1	WP_001225809.1 staphylococcal enterotoxin type Z
44(3)	WP_154284306.1	WP_154284306.1 staphylococcal enterotoxin type Z
44(2)	WP_123096928.1	WP_123096928.1 staphylococcal enterotoxin type Z
44(1)	WP_225805962.1	WP_225805962.1 staphylococcal enterotoxin type Z
45(7)	WP_031788318.1	WP_031788318.1 MULTISPECIES: hypothetical protein
46(6)	WP_224085680.1	WP_224085680.1 salicylate synthase
46(1)	WP_001803629.1	WP_001803629.1 salicylate synthase
47(1)	WP_262533257.1	WP_262533257.1 VOC family protein
47(2)	WP_229768963.1	WP_229768963.1 hypothetical protein
47(4)	WP_000286391.1	WP_000286391.1 VOC family protein
48(5)	WP_000738841.1	WP_000738841.1 MptD family putative ECF transporter S component
48(1)	WP_252570459.1	WP_252570459.1 MptD family putative ECF transporter S component
48(1)	WP_262533260.1	WP_262533260.1 MptD family putative ECF transporter S component
49(6)	WP_046597248.1	WP_046597248.1 energy-coupling factor transporter transmembrane component T
49(1)	WP_262533261.1	WP_262533261.1 energy-coupling factor transporter transmembrane component T
50(1)	WP_262533265.1	WP_262533265.1 saccharopine dehydrogenase NADP-binding domain-containing protein
50(6)	WP_043039598.1	WP_043039598.1 saccharopine dehydrogenase NADP-binding domain-containing protein
51(6)	WP_000323587.1	WP_000323587.1 4'-phosphopantetheinyl transferase superfamily protein
52(1)	WP_070003392.1	WP_070003392.1 AMP-binding protein
52(5)	WP_000427420.1	WP_000427420.1 AMP-binding protein
53(1)	WP_123096950.1	WP_123096950.1 2OG-Fe dioxygenase family protein
53(1)	WP_045172895.1	WP_045172895.1 2OG-Fe dioxygenase family protein
53(3)	WP_001038114.1	WP_001038114.1 2OG-Fe dioxygenase family protein
53(1)	WP_103187889.1	WP_103187889.1 2OG-Fe dioxygenase family protein
54(2)	WP_000628287.1	WP_000628287.1 MULTISPECIES: hypothetical protein
54(3)	WP_195758897.1	WP_195758897.1 hypothetical protein
54(1)	WP_000628288.1	WP_000628288.1 MULTISPECIES: hypothetical protein
55(6)	WP_196429646.1	WP_196429646.1 hypothetical protein
56(1)	WP_229374062.1	WP_229374062.1 hypothetical protein
56(4)	WP_043044872.1	WP_043044872.1 hypothetical protein
56(1)	WP_142253642.1	WP_142253642.1 hypothetical protein
57(5)	WP_000710587.1	WP_000710587.1 bifunctional Gfo/Idh/MocA family oxidoreductase/class I SAM-dependent methyltransferase
57(1)	WP_252570461.1	WP_252570461.1 bifunctional Gfo/Idh/MocA family oxidoreductase/class I SAM-dependent methyltransferase
58(5)	WP_031588347.1	WP_031588347.1 MULTISPECIES: hypothetical protein
59(5)	WP_031588348.1	WP_031588348.1 MULTISPECIES: metalloregulator ArsR/SmtB family transcription factor
60(5)	WP_031588349.1	WP_031588349.1 MULTISPECIES: permease
61(5)	WP_031588350.1	WP_031588350.1 methyltransferase domain-containing protein
62(5)	WP_031588351.1	WP_031588351.1 MULTISPECIES: Mu transposase C-terminal domain-containing protein
63(5)	WP_031588353.1	WP_031588353.1 MULTISPECIES: recombinase family protein
64(5)	WP_088401729.1	WP_088401729.1 MULTISPECIES: hypothetical protein
65(1)	WP_115210733.1	WP_115210733.1 5-methylcytosine-specific restriction endonuclease system specificity protein McrC
65(3)	WP_000592130.1	WP_000592130.1 GNAT family N-acetyltransferase
65(1)	WP_000592131.1	WP_000592131.1 MULTISPECIES: hypothetical protein
66(1)	WP_158691567.1	WP_158691567.1 ATP-binding protein, partial
66(1)	WP_160458529.1	WP_160458529.1 ATP-binding protein, partial
66(1)	WP_001066123.1	WP_001066123.1 IS21-like element helper ATPase IstB
66(2)	WP_001066124.1	WP_001066124.1 MULTISPECIES: IS21-like element helper ATPase IstB
67(4)	WP_000426894.1	WP_000426894.1 MULTISPECIES: hypothetical protein
68(2)	WP_111131913.1	WP_111131913.1 TetR/AcrR family transcriptional regulator
68(2)	WP_000414484.1	WP_000414484.1 TetR/AcrR family transcriptional regulator
69(1)	WP_258409520.1	WP_258409520.1 arylamine N-acetyltransferase
69(2)	WP_250736114.1	WP_250736114.1 arylamine N-acetyltransferase
69(1)	WP_001807486.1	WP_001807486.1 arylamine N-acetyltransferase
70(1)	WP_029550026.1	WP_029550026.1 IS21 family transposase
70(2)	WP_000777467.1	WP_000777467.1 MULTISPECIES: IS21 family transposase
70(1)	WP_258410076.1	WP_258410076.1 IS21 family transposase
71(1)	WP_241664859.1	WP_241664859.1 hypothetical protein
71(2)	WP_209205884.1	WP_209205884.1 hypothetical protein
71(1)	WP_267814226.1	WP_267814226.1 hypothetical protein
72(3)	WP_000015644.1	WP_000015644.1 MULTISPECIES: TcpD family membrane protein
73(2)	WP_000134550.1	WP_000134550.1 MULTISPECIES: hypothetical protein
73(1)	WP_000134547.1	WP_000134547.1 MULTISPECIES: hypothetical protein
74(2)	WP_000172934.1	WP_000172934.1 MULTISPECIES: replication initiation factor domain-containing protein
74(1)	WP_000172943.1	WP_000172943.1 MULTISPECIES: replication initiation factor domain-containing protein
75(3)	WP_000386891.1	WP_000386891.1 MULTISPECIES: hypothetical protein
76(1)	WP_000805732.1	WP_000805732.1 MULTISPECIES: DUF961 family protein
76(2)	WP_000805733.1	WP_000805733.1 MULTISPECIES: DUF961 family protein
77(3)	WP_000926749.1	WP_000926749.1 DoxX family protein
78(1)	WP_025175007.1	WP_025175007.1 hypothetical protein
78(1)	WP_072527114.1	WP_072527114.1 transposase
78(1)	WP_001814441.1	WP_001814441.1 hypothetical protein
79(1)	WP_086041297.1	WP_086041297.1 TcpE family conjugal transfer membrane protein
79(2)	WP_000358144.1	WP_000358144.1 MULTISPECIES: TcpE family conjugal transfer membrane protein
80(1)	WP_029163516.1	WP_029163516.1 hypothetical protein
80(1)	WP_064138164.1	WP_064138164.1 hypothetical protein
80(1)	WP_223286853.1	WP_223286853.1 hypothetical protein
81(1)	WP_258409519.1	WP_258409519.1 arylamine N-acetyltransferase
81(2)	WP_234746501.1	WP_234746501.1 arylamine N-acetyltransferase
82(1)	WP_262537832.1	WP_262537832.1 helicase C-terminal domain-containing protein
82(2)	WP_001566849.1	WP_001566849.1 MULTISPECIES: helicase C-terminal domain-containing protein
83(2)	WP_000692005.1	WP_000692005.1 MULTISPECIES: conjugal transfer protein
84(1)	WP_000974881.1	WP_000974881.1 MULTISPECIES: F0F1 ATP synthase subunit alpha
84(1)	WP_000511135.1	WP_000511135.1 MULTISPECIES: F0F1 ATP synthase subunit beta
85(2)	WP_000998780.1	WP_000998780.1 MULTISPECIES: Lrp/AsnC family transcriptional regulator
86(2)	WP_001049264.1	WP_001049264.1 MULTISPECIES: ATP-binding protein
87(2)	WP_001251200.1	WP_001251200.1 MULTISPECIES: FtsK/SpoIIIE domain-containing protein
88(2)	WP_209205883.1	WP_209205883.1 hypothetical protein
