# Supplementary material for: A type VII-secreted lipase toxin with reverse domain arrangement
Source: Nat Commun. 2023 Dec 19;14:8438. doi: 10.1038/s41467-023-44221-y (PMC10730906; doi:10.1038/s41467-023-44221-y)
Supplement: Supplementary file 6 — Source Data [file 41467_2023_44221_MOESM6_ESM.zip › Tsl1 distribution raw/lplI 1/FlaGs_output/results_flankgene_Report.log]

#Serial	Query	Assembly_Found	FlankingGene_Found
1	WP_070006117.1	Yes	Yes
2	WP_001188495.1	Yes	Yes
3	WP_192866463.1	Yes	Yes
4	WP_180991971.1	Yes	Yes
5	WP_061398505.1	Yes	Yes
6	WP_315935020.1	Yes	Yes
7	WP_031895495.1	Yes	Yes
8	WP_180952014.1	Yes	Yes
9	WP_010956536.1	No: ProteinID was not found in Genome Assembly	No
10	WP_031786637.1	Yes	Yes
11	WP_185894007.1	Yes	Yes
12	WP_192858647.1	Yes	Yes
13	WP_031899239.1	Yes	Yes
14	WP_061642075.1	Yes	Yes
15	WP_023487139.1	Yes	Yes
16	WP_055383842.1	Yes	Yes
17	WP_191678600.1	Yes	Yes
18	WP_305730687.1	Yes	Yes
19	WP_192867320.1	Yes	Yes
20	WP_179134819.1	Yes	Yes
21	WP_195758929.1	Yes	Yes
22	WP_050969953.1	Yes	Yes
23	WP_031899204.1	Yes	Yes
24	WP_070976681.1	Yes	Yes
25	WP_181432440.1	Yes	Yes
26	WP_208714828.1	Yes	Yes
27	WP_001188474.1	Yes	Yes
28	WP_031925765.1	Yes	Yes
29	WP_279750439.1	Yes	Yes
30	WP_249996319.1	Yes	Yes
31	WP_031873638.1	Yes	Yes
32	WP_031836469.1	Yes	Yes
33	WP_031866774.1	Yes	Yes
34	WP_192859846.1	Yes	Yes
35	WP_031883421.1	Yes	Yes
36	WP_199175481.1	Yes	Yes
37	WP_181432236.1	Yes	Yes
38	WP_201750772.1	Yes	Yes
39	WP_208892387.1	Yes	Yes
40	WP_053861828.1	Yes	Yes
41	WP_031881295.1	Yes	Yes
42	WP_053871575.1	Yes	Yes
43	WP_031923625.1	Yes	Yes
44	WP_186433303.1	Yes	Yes
45	WP_192860507.1	Yes	Yes
46	WP_031925075.1	Yes	Yes
47	WP_182054013.1	Yes	Yes
48	WP_315911675.1	Yes	Yes
49	WP_180992811.1	Yes	Yes
50	WP_031869583.1	Yes	Yes
51	WP_043859503.1	Yes	Yes
52	WP_058102284.1	Yes	Yes
53	WP_050961896.1	Yes	Yes
54	WP_025380735.1	Yes	Yes
55	WP_053862289.1	Yes	Yes
56	WP_264128660.1	Yes	Yes
57	WP_001188493.1	Yes	Yes
58	WP_042743008.1	Yes	Yes
59	WP_224085648.1	Yes	Yes
60	WP_208715587.1	Yes	Yes
61	WP_179097850.1	Yes	Yes
62	WP_258411441.1	Yes	Yes
63	WP_172451971.1	Yes	Yes
64	WP_301557577.1	Yes	Yes
65	WP_001188494.1	Yes	Yes
66	WP_069993298.1	Yes	Yes
67	WP_282718700.1	Yes	Yes
68	WP_179133228.1	Yes	Yes
69	WP_070007110.1	Yes	Yes
70	WP_250058549.1	Yes	Yes
71	WP_195757941.1	Yes	Yes
72	WP_265705427.1	No: ProteinID was not found in Genome Assembly	No
73	WP_187352761.1	Yes	Yes
74	WP_240029342.1	Yes	Yes
75	WP_001188486.1	Yes	Yes
76	WP_001188492.1	Yes	Yes
77	WP_031918729.1	Yes	Yes
78	WP_274554418.1	Yes	Yes
79	WP_234494774.1	Yes	Yes
80	WP_047230777.1	Yes	Yes
81	WP_204997648.1	Yes	Yes
82	WP_181935847.1	Yes	Yes
83	WP_001188466.1	Yes	Yes
84	WP_261287599.1	Yes	Yes
85	WP_031797385.1	Yes	Yes
86	WP_260633932.1	Yes	Yes
87	WP_031836975.1	Yes	Yes
88	WP_205347488.1	Yes	Yes
89	WP_031867385.1	Yes	Yes
90	WP_031941844.1	Yes	Yes
91	WP_205346208.1	Yes	Yes
92	WP_045177916.1	Yes	Yes
93	WP_181935132.1	Yes	Yes
94	WP_312012119.1	Yes	Yes
95	WP_049308351.1	Yes	Yes
96	WP_171019791.1	Yes	Yes
97	WP_049317356.1	Yes	Yes
98	WP_206146676.1	Yes	Yes
99	WP_205350844.1	Yes	Yes
100	WP_171020295.1	Yes	Yes
101	WP_255963687.1	Yes	Yes
102	WP_178136425.1	Yes	Yes
103	WP_234563959.1	Yes	Yes
104	WP_050962210.1	Yes	Yes
105	WP_171023690.1	Yes	Yes
106	WP_199852552.1	Yes	Yes
107	WP_178135112.1	Yes	Yes
108	WP_001188484.1	Yes	Yes
109	WP_215783577.1	Yes	Yes
110	WP_258412730.1	Yes	Yes
111	WP_202421378.1	Yes	Yes
112	WP_181935052.1	Yes	Yes
113	WP_001188489.1	Yes	Yes
114	WP_180372033.1	Yes	Yes
115	WP_171019174.1	Yes	Yes
116	WP_181935991.1	Yes	Yes
117	WP_258416445.1	Yes	Yes
118	WP_180371404.1	Yes	Yes
119	WP_312013566.1	Yes	Yes
120	WP_312012507.1	Yes	Yes
121	WP_251356809.1	Yes	Yes
122	WP_267814229.1	Yes	Yes
123	WP_193563371.1	Yes	Yes
124	WP_196957506.1	Yes	Yes
125	WP_208689363.1	Yes	Yes
126	WP_171020284.1	Yes	Yes
127	WP_181876501.1	Yes	Yes
128	WP_210433317.1	Yes	Yes
129	WP_303262834.1	Yes	Yes
130	WP_171019170.1	Yes	Yes
131	WP_258413997.1	Yes	Yes
132	WP_262533271.1	Yes	Yes
133	WP_202120661.1	Yes	Yes
134	WP_250723091.1	Yes	Yes
135	WP_193561737.1	Yes	Yes
136	WP_180367190.1	Yes	Yes
137	WP_180991584.1	Yes	Yes
138	WP_258414409.1	Yes	Yes
139	WP_195758898.1	Yes	Yes
140	WP_070958335.1	Yes	Yes
141	WP_228587425.1	Yes	Yes
142	WP_178136916.1	Yes	Yes
143	WP_193561873.1	Yes	Yes
144	WP_031927399.1	Yes	Yes
145	WP_196496573.1	Yes	Yes
146	WP_181445704.1	Yes	Yes
147	WP_258409526.1	Yes	Yes
148	WP_031941909.1	Yes	Yes
149	WP_061742378.1	Yes	Yes
150	WP_178136503.1	Yes	Yes
151	WP_001188497.1	Yes	Yes
152	WP_229374064.1	Yes	Yes
153	WP_001188485.1	Yes	Yes
154	WP_070059097.1	Yes	Yes
155	WP_001188464.1	Yes	Yes
156	WP_317528795.1	Yes	Yes
157	WP_181875458.1	Yes	Yes
158	WP_250736214.1	Yes	Yes
159	WP_181875805.1	Yes	Yes
160	WP_174840670.1	Yes	Yes
161	WP_172440460.1	Yes	Yes
162	WP_230115137.1	Yes	Yes
163	WP_064127149.1	Yes	Yes
164	WP_252570457.1	Yes	Yes
165	WP_053014105.1	Yes	Yes
166	WP_303676224.1	Yes	Yes
167	WP_177246249.1	Yes	Yes
168	WP_001188478.1	Yes	Yes
169	WP_178136472.1	Yes	Yes
170	WP_031825389.1	Yes	Yes
171	WP_001188476.1	Yes	Yes
172	WP_070003905.1	Yes	Yes
173	WP_001188469.1	Yes	Yes
174	WP_069724663.1	Yes	Yes
175	WP_252550735.1	Yes	Yes
176	WP_181935317.1	Yes	Yes
177	WP_045157548.1	Yes	Yes
178	WP_197839705.1	Yes	Yes
179	WP_180371995.1	Yes	Yes
180	WP_262537815.1	Yes	Yes
181	WP_315977822.1	Yes	Yes
182	WP_204177501.1	Yes	Yes
183	WP_001188468.1	Yes	Yes
184	WP_276210118.1	Yes	Yes
185	WP_311789696.1	Yes	Yes
186	WP_180992219.1	Yes	Yes
187	WP_001188488.1	Yes	Yes
188	WP_259378345.1	Yes	Yes
189	WP_006191468.1	Yes	Yes
190	WP_258464621.1	Yes	Yes
191	WP_064126763.1	Yes	Yes
192	WP_020976835.1	Yes	Yes
193	WP_001188475.1	Yes	Yes
194	WP_217176331.1	Yes	Yes
195	WP_181935393.1	Yes	Yes
196	WP_172452430.1	Yes	Yes
197	WP_252555315.1	Yes	Yes
198	WP_179133182.1	Yes	Yes
199	WP_309550827.1	Yes	Yes
