# Supplementary material for: A type VII-secreted lipase toxin with reverse domain arrangement
Source: Nat Commun. 2023 Dec 19;14:8438. doi: 10.1038/s41467-023-44221-y (PMC10730906; doi:10.1038/s41467-023-44221-y)
Supplement: Supplementary file 6 — Source Data [file 41467_2023_44221_MOESM6_ESM.zip › Tsl1 distribution raw/lplI 1/FlaGs_output/results_ladderTree.nw]

((WP_197839705.1#179|Staphylococcus_aureus:0.00657848,((WP_174840670.1#160|Staphylococcus_aureus:5e-09,WP_020976835.1#193|Staphylococcus_aureus:0.00130545)0.942:0.00586734,((WP_172452430.1#197|Staphylococcus_aureus:0.00130431,WP_001188488.1#188|Staphylococcus_aureus:5e-09)0.975:0.00728939,(WP_001188478.1#169|Staphylococcus_aureus_subsp__aureus_21342:0.00526921,((WP_262533271.1#132|Staphylococcus_aureus:0.00392392,(WP_317528795.1#156|Staphylococcus_aureus:0.00393142,(WP_204177501.1#183|Staphylococcus_aureus:0.000479599,(WP_001188476.1#172|Staphylococcus_aureus:5e-09,WP_217176331.1#195|Staphylococcus_aureus:0.00130735)0.747:0.000900552)0.881:0.00255359)0.873:0.00261157)0.932:5e-09,(((WP_181875458.1#157|Staphylococcus_aureus:0.00130882,(WP_262537815.1#181|Staphylococcus_aureus:0.00130601,(WP_252555315.1#198|Staphylococcus_aureus:0.00130549,WP_258464621.1#191|Staphylococcus_aureus:0.00261363)0.393:5e-09)0.84:5e-09)0.923:0.00261275,((WP_303262834.1#129|Staphylococcus_aureus:0.00130614,(WP_258409526.1#147|Staphylococcus_aureus:0.00523698,(WP_250736214.1#158|Staphylococcus_aureus:0.00130834,WP_250723091.1#134|Staphylococcus_aureus:5e-09)0.854:0.00130513)0.318:5e-09)0.276:5e-09,(((WP_312012507.1#120|Staphylococcus_aureus:0.00130522,WP_070958335.1#140|Staphylococcus_aureus:0.00130683)0.895:5e-09,(WP_215783577.1#109|Staphylococcus_aureus:0.00130478,WP_196957506.1#124|Staphylococcus_aureus:0.00130559)0.871:5e-09)0:5e-09,((WP_193561873.1#143|Staphylococcus_aureus:0.00130567,WP_312013566.1#119|Staphylococcus_aureus:0.00130534)0.911:5e-09,((WP_001188484.1#108|Staphylococcus_aureus:5e-09,(WP_251356809.1#121|Staphylococcus_aureus:0.00130561,WP_208689363.1#125|Staphylococcus_aureus:0.00261581)0.897:5e-09)0:5e-09,(WP_196496573.1#145|Staphylococcus_aureus:0.00130539,((WP_202421378.1#111|Staphylococcus_aureus:0.00130535,(WP_171019170.1#130|Staphylococcus_aureus:0.0013053,WP_171020284.1#126|Staphylococcus_aureus:0.0013053)0.422:5e-09)0.759:5e-09,((WP_202120661.1#133|Staphylococcus_aureus:0.00130521,WP_210433317.1#128|Staphylococcus_aureus:0.00130561)0.919:5e-09,(WP_193561737.1#135|Staphylococcus_aureus:0.00130551,WP_193563371.1#123|Staphylococcus_aureus:0.00130493)0.896:6e-09)0:5e-09)0:5e-09)0.698:5e-09)0.081:5e-09)0:5e-09)0:5e-09)0.901:5e-09)0.782:0.00130873,(((WP_001188485.1#153|Staphylococcus_aureus_subsp__aureus_21235:0.00130541,(WP_229374064.1#152|Staphylococcus_aureus:0.0026179,WP_252550735.1#176|Staphylococcus_aureus:5e-09)0.801:0.00130457)0.784:0.00130702,((WP_070059097.1#154|Staphylococcus_aureus:0.00131068,WP_045157548.1#178|Staphylococcus_aureus:5e-09)0.956:0.00524874,(WP_276210118.1#185|Staphylococcus_aureus:0.0013053,(WP_315977822.1#182|Staphylococcus_aureus:0.00130534,(WP_001188497.1#151|Staphylococcus_aureus:5e-09,(WP_230115137.1#162|Staphylococcus_aureus:0.00130503,WP_252570457.1#164|Staphylococcus_aureus:0.00130503)0.927:5e-09)0.933:5e-09)0.281:5e-09)0.928:0.00393519)0.757:0.00130903)0.814:0.00130572,(WP_180991584.1#137|Staphylococcus_aureus:0.00261354,((WP_267814229.1#122|Staphylococcus_aureus:5e-09,(WP_195758898.1#139|Staphylococcus_aureus:5e-09,WP_228587425.1#141|Staphylococcus_aureus:0.0013037)0.852:0.00130415)0.987:0.00787625,(WP_181876501.1#127|Staphylococcus_aureus:0.00130604,(WP_001188475.1#194|Staphylococcus_aureus:0.00130703,(WP_069724663.1#175|Staphylococcus_aureus:0.00130812,((WP_031927399.1#144|Staphylococcus_aureus:5e-09,(WP_181445704.1#146|Staphylococcus_aureus:0.00130834,(WP_061742378.1#149|Staphylococcus_aureus:0.00130691,WP_178136503.1#150|Staphylococcus_aureus:0.00130696)0.479:5e-09)0.889:5e-09)0:5e-09,((WP_181935317.1#177|Staphylococcus_aureus:0.00130775,WP_181875805.1#159|Staphylococcus_aureus:0.00130736)0.921:5e-09,((WP_064126763.1#192|Staphylococcus_aureus:0.0013067,WP_309550827.1#200|Staphylococcus_aureus:0.00130703)0.915:5e-09,((WP_178136472.1#170|Staphylococcus_aureus:0.0013076,WP_311789696.1#186|Staphylococcus_aureus:0.00130901)0.895:5e-09,((WP_177246249.1#168|Staphylococcus_aureus:0.00130739,WP_172440460.1#161|Staphylococcus_aureus:0.00130899)0.896:6e-09,(WP_303676224.1#167|Staphylococcus_aureus:0.00130737,WP_181935393.1#196|Staphylococcus_aureus:0.001307)0.935:5e-09)0.259:5e-09)0:5e-09)0:5e-09)0:5e-09)0.835:6e-09)0.731:5e-09)0.943:0.00261786)0.753:5e-09)0.877:0.00130591)0.91:5e-09)0.776:0.00130865)0.786:0.00130754)0.759:0.00131719)0.785:0.00188922)0.935:0.00534067)0.761:0.00214246)0.858:0.00124507,(((WP_031825389.1#171|Staphylococcus_aureus_M0721:0.00524727,WP_053014105.1#165|Staphylococcus_aureus:0.00261628)0.784:0.00130493,(WP_070003905.1#173|Staphylococcus_aureus:0.0013111,(WP_180992219.1#187|Staphylococcus_aureus:0.00130355,WP_178136916.1#142|Staphylococcus_aureus:5e-09)0.97:0.00654658)0.756:0.00130797)0.744:0.00128925,(WP_178135112.1#107|Staphylococcus_aureus:0.00264717,(((WP_006191468.1#190|Staphylococcus_aureus_M1216:0.00519204,WP_258414409.1#138|Staphylococcus_aureus:0.00407709)0.947:0.00530332,((WP_258412730.1#110|Staphylococcus_aureus:0.00131273,(WP_258413997.1#131|Staphylococcus_aureus:0.0013127,WP_258416445.1#117|Staphylococcus_aureus:5e-09)0.401:5e-09)0.753:0.00144385,(WP_259378345.1#189|Staphylococcus_aureus:0.00527544,(WP_179133182.1#199|Staphylococcus_aureus:0.0013106,(WP_001188469.1#174|Staphylococcus_aureus:5e-09,WP_001188468.1#184|Staphylococcus_aureus:0.00131068)0.277:5e-09)0.744:0.0013013)0.945:0.00522073)0.748:0.00129645)0.926:0.00396486,((((WP_064127149.1#163|Staphylococcus_aureus:0.00131069,(WP_180371995.1#180|Staphylococcus_aureus:0.00131041,WP_001188464.1#155|Staphylococcus_aureus:5e-09)0.731:5e-09)0.947:0.00398736,(WP_180371404.1#118|Staphylococcus_aureus:5e-09,(WP_180372033.1#114|Staphylococcus_aureus:0.0013122,WP_180367190.1#136|Staphylococcus_aureus:0.0013123)0.892:5e-09)0.964:5e-09)0.912:0.00262621,(WP_199852552.1#106|Staphylococcus_aureus:0.00263256,((WP_206146676.1#98|Staphylococcus_aureus:0.00131468,WP_181935132.1#93|Staphylococcus_aureus:0.00131236)0.896:5e-09,(WP_045177916.1#92|Staphylococcus_aureus:6e-09,((WP_171019791.1#96|Staphylococcus_aureus:0.00131251,WP_171020295.1#100|Staphylococcus_aureus:0.00131178)0.91:5e-09,((WP_234563959.1#103|Staphylococcus_aureus:0.00131352,(WP_171019174.1#115|Staphylococcus_aureus:0.00131282,WP_049317356.1#97|Staphylococcus_aureus:0.00131185)0.174:5e-09)0.971:5e-09,((WP_181935991.1#116|Staphylococcus_aureus:0.00131207,WP_181935052.1#112|Staphylococcus_aureus:0.00131298)0.831:5e-09,(WP_255963687.1#101|Staphylococcus_aureus:0.00131531,WP_171023690.1#105|Staphylococcus_aureus:0.00131199)0.913:5e-09)0:5e-09)0:5e-09)0:5e-09)0:5e-09)0.915:5e-09)0.839:0.00131186)0.892:5e-09,((WP_031867385.1#89|Staphylococcus_aureus_56824_7:0.00131345,((WP_031797385.1#85|Staphylococcus_aureus_76669_6:0.001313,WP_205347488.1#88|Staphylococcus_aureus:0.00131323)0.892:5e-09,((WP_312012119.1#94|Staphylococcus_aureus:0.00131339,WP_205346208.1#91|Staphylococcus_aureus:0.00131303)0.918:5e-09,((WP_205350844.1#99|Staphylococcus_aureus:0.00131292,(WP_031941844.1#90|Staphylococcus_aureus_Sau_74:0.00131281,WP_260633932.1#86|Staphylococcus_aureus:0.001313)0.236:5e-09)0.757:5e-09,(WP_001188466.1#83|Staphylococcus_aureus:5e-09,(WP_031941909.1#148|Staphylococcus_aureus_Sau_194:0.00265048,WP_031836975.1#87|Staphylococcus_aureus_M0483:0.00131354)0.901:5e-09)0:5e-09)0:5e-09)0.932:5e-09)0.9:5e-09)0.926:0.00262728,(((WP_001188489.1#113|Staphylococcus_aureus:0.00130884,WP_049308351.1#95|Staphylococcus_aureus:5e-09)0.947:0.00393148,(WP_261287599.1#84|Staphylococcus_aureus:0.00130746,(WP_001188492.1#76|Staphylococcus_aureus:5e-09,(WP_204997648.1#81|Staphylococcus_aureus:0.00130661,(WP_031918729.1#77|Staphylococcus_aureus_VET0679S:0.00130448,WP_047230777.1#80|Staphylococcus_aureus:0.00130539)0.163:6e-09)0.69:5e-09)0.913:5e-09)0.793:0.00131058)0.372:0.00130993,(WP_178136425.1#102|Staphylococcus_aureus:0.00661735,((WP_234494774.1#79|Staphylococcus_aureus:0.00130657,(WP_001188486.1#75|Staphylococcus_aureus:5e-09,(WP_181935847.1#82|Staphylococcus_aureus:0.00130652,WP_274554418.1#78|Staphylococcus_aureus:0.00130624)0.883:5e-09)0.95:6e-09)0.944:0.00394045,(WP_258411441.1#62|Staphylococcus_aureus:5e-09,(WP_070976681.1#24|Staphylococcus_aureus:0.0013096,(((WP_001188474.1#27|Staphylococcus_aureus:5e-09,(WP_195757941.1#71|Staphylococcus_aureus:0.00130919,WP_264128660.1#56|Staphylococcus_aureus:0.00130952)0.905:5e-09)0:5e-09,((WP_224085648.1#59|Staphylococcus_aureus:0.00130911,WP_282718700.1#67|Staphylococcus_aureus:0.0013093)0.879:5e-09,(WP_179097850.1#61|Staphylococcus_aureus:0.0013087,WP_301557577.1#64|Staphylococcus_aureus:0.00130974)0.866:5e-09)0:5e-09)1:5e-09,((WP_070007110.1#69|Staphylococcus_aureus:0.00130996,WP_069993298.1#66|Staphylococcus_aureus:5e-09)0.839:0.0013119,(WP_208715587.1#60|Staphylococcus_aureus:0.00130936,((WP_001188493.1#57|Staphylococcus_aureus:5e-09,WP_240029342.1#74|Staphylococcus_aureus:0.00130453)0.964:0.00391951,(WP_031881295.1#41|Staphylococcus_aureus_F50093:0.00130401,((WP_031836469.1#32|Staphylococcus_aureus_M0773:0.00130476,(WP_179134819.1#20|Staphylococcus_aureus:0.00130499,WP_180991971.1#4|Staphylococcus_aureus:0.00130408)0.782:5e-09)0.929:5e-09,((WP_192858647.1#12|Staphylococcus_aureus:0.00130417,(WP_070006117.1#1|Staphylococcus_aureus:0.00130389,(WP_179133228.1#68|Staphylococcus_aureus:5e-09,WP_187352761.1#73|Staphylococcus_aureus:0.0013041)0.92:0.00261276)0.448:5e-09)0.918:6e-09,((WP_208714828.1#26|Staphylococcus_aureus:0.00130455,(WP_023487139.1#15|Staphylococcus_aureus_subsp__aureus_PSP1996:0.00130412,WP_250058549.1#70|Staphylococcus_aureus:0.00261129)0.535:5e-09)0.903:5e-09,((WP_025380735.1#54|Staphylococcus_aureus_USA300_ISMMS1:0.00130553,WP_185894007.1#11|Staphylococcus_aureus:0.00130417)0.903:5e-09,((((WP_031923625.1#43|Staphylococcus_aureus_W64958:0.00130509,WP_182054013.1#47|Staphylococcus_aureus:0.00130388)0.905:5e-09,((WP_192866463.1#3|Staphylococcus_aureus:0.00130387,WP_050961896.1#53|Staphylococcus_aureus:0.00130472)0.902:5e-09,(WP_031883421.1#35|Staphylococcus_aureus_F81381:0.00130444,(WP_249996319.1#30|Staphylococcus_aureus:0.00130526,(WP_031899204.1#23|Staphylococcus_aureus_M64164:0.00130439,WP_061398505.1#5|Staphylococcus_aureus:0.00130392)0.764:5e-09)0.401:5e-09)0.253:5e-09)0:5e-09)0:5e-09,((WP_042743008.1#58|Staphylococcus_aureus_LPIH6011:0.0013041,(WP_186433303.1#44|Staphylococcus_aureus:0.00130388,WP_031899239.1#13|Staphylococcus_aureus_M66468:0.00130363)0.176:5e-09)0.559:5e-09,((WP_199175481.1#36|Staphylococcus_aureus:0.00130399,WP_053871575.1#42|Staphylococcus_aureus:0.00130562)0.892:6e-09,(WP_315911675.1#48|Staphylococcus_aureus:0.00130554,(WP_305730687.1#18|Staphylococcus_aureus:0.00130411,WP_031895495.1#7|Staphylococcus_aureus_M1447:0.00130388)0.468:5e-09)0.993:5e-09)0:5e-09)0:5e-09)0:5e-09,((WP_192867320.1#19|Staphylococcus_aureus:0.00130486,WP_180952014.1#8|Staphylococcus_aureus:0.00130435)0.898:5e-09,((WP_053862289.1#55|Staphylococcus_aureus:0.00130454,(WP_181432440.1#25|Staphylococcus_aureus:0.00130433,WP_058102284.1#52|Staphylococcus_aureus:0.00130465)0.214:5e-09)0.695:5e-09,(((WP_180992811.1#49|Staphylococcus_aureus:0.00130435,WP_192859846.1#34|Staphylococcus_aureus:0.0013047)0.891:5e-09,(WP_055383842.1#16|Staphylococcus_aureus:0.00130363,WP_181432236.1#37|Staphylococcus_aureus:0.00130439)0.906:6e-09)0:5e-09,(((WP_279750439.1#29|Staphylococcus_aureus:0.00130423,WP_031873638.1#31|Staphylococcus_aureus_LPIH6004:0.00130433)0.899:5e-09,((WP_001188495.1#2|Staphylococcus_aureus:5e-09,(WP_050962210.1#104|Staphylococcus_aureus:5e-09,WP_315935020.1#6|Staphylococcus_aureus:0.00130381)0.972:5e-09)1:5e-09,(WP_031925075.1#46|Staphylococcus_aureus_WAMC6043:0.001305,(WP_031866774.1#33|Staphylococcus_aureus_M13384:0.00130486,WP_050969953.1#22|Staphylococcus_aureus:0.00130433)0.546:5e-09)0:6e-09)0:5e-09)0:5e-09,((WP_043859503.1#51|Staphylococcus_aureus:0.00130731,(WP_031786637.1#10|Staphylococcus_aureus_F85184:0.00130433,WP_053861828.1#40|Staphylococcus_aureus:0.00130595)0.331:5e-09)0:5e-09,(((WP_192860507.1#45|Staphylococcus_aureus:0.00130416,WP_201750772.1#38|Staphylococcus_aureus:0.00130513)0.901:5e-09,(WP_001188494.1#65|Staphylococcus_aureus_subsp__aureus_str__Newman:0.00130319,WP_031925765.1#28|Staphylococcus_aureus_WAMC6049:0.00130402)0.888:5e-09)0:5e-09,((WP_191678600.1#17|Staphylococcus_aureus:0.00130402,WP_195758929.1#21|Staphylococcus_aureus:0.0013047)0.894:5e-09,(WP_208892387.1#39|Staphylococcus_aureus:0.00130328,(WP_031869583.1#50|Staphylococcus_aureus_GGMC6008:0.0013033,(WP_172451971.1#63|Staphylococcus_aureus:0.00130343,WP_061642075.1#14|Staphylococcus_aureus:5e-09)0.865:0.00130412)0.177:5e-09)0.695:5e-09)0:5e-09)0:5e-09)0:5e-09)0:5e-09)0:5e-09)0:5e-09)0:5e-09)0:5e-09)0:5e-09)0:5e-09)0:6e-09)0.518:5e-09)0.821:5e-09)0.863:0.00130768)0.476:5e-09)0.854:5e-09)0.913:5e-09)0.858:0.00131128)0.796:0.00131392)0.744:0.00130274)0.926:0.00395779)0.782:5e-09)0.847:0.00131319)0.754:0.00145789)0.9:0.00384754)0.75:0.00263669)0.858:0.00124507);
