# Supplementary material for: A type VII-secreted lipase toxin with reverse domain arrangement
Source: Nat Commun. 2023 Dec 19;14:8438. doi: 10.1038/s41467-023-44221-y (PMC10730906; doi:10.1038/s41467-023-44221-y)
Supplement: Supplementary file 6 — Source Data [file 41467_2023_44221_MOESM6_ESM.zip › Tsl1 distribution raw/lplI 1/FlaGs_output/results_QueryStatus.txt]

#Serial	Status
1	WP_070006117.1 is valid as a NCBI protein accession and reported in Assembly ID GCF_900097605.1
2	WP_001188495.1 is valid as a NCBI protein accession and reported in Assembly ID GCF_001195945.1
3	WP_192866463.1 is valid as a NCBI protein accession and reported in Assembly ID GCF_002127065.1
4	WP_180991971.1 is valid as a NCBI protein accession and reported in Assembly ID GCF_900251775.1
5	WP_061398505.1 is valid as a NCBI protein accession and reported in Assembly ID GCF_900035915.1
6	WP_315935020.1 is valid as a NCBI protein accession and reported in Assembly ID GCF_032459835.1
7	WP_031895495.1 is valid as a NCBI protein accession and reported in Assembly ID GCF_000549045.1
8	WP_180952014.1 is valid as a NCBI protein accession and reported in Assembly ID GCF_002904755.1
9	WP_010956536.1 is a valid NCBI protein accession but Discarded : No Flanking Gene was found for WP_010956536.1 in Assembly ID GCF_000013425.1
10	WP_031786637.1 is valid as a NCBI protein accession and reported in Assembly ID GCF_000597065.1
11	WP_185894007.1 is valid as a NCBI protein accession and reported in Assembly ID GCF_016810515.1
12	WP_192858647.1 is valid as a NCBI protein accession and reported in Assembly ID GCF_002121975.1
13	WP_031899239.1 is valid as a NCBI protein accession and reported in Assembly ID GCF_000601705.1
14	WP_061642075.1 is valid as a NCBI protein accession and reported in Assembly ID GCF_900457445.1
15	WP_023487139.1 is valid as a NCBI protein accession and reported in Assembly ID GCF_000496095.1
16	WP_055383842.1 is valid as a NCBI protein accession and reported in Assembly ID GCF_001351975.1
17	WP_191678600.1 is valid as a NCBI protein accession and reported in Assembly ID GCF_009674275.1
18	WP_305730687.1 is valid as a NCBI protein accession and reported in Assembly ID GCF_030705445.1
19	WP_192867320.1 is valid as a NCBI protein accession and reported in Assembly ID GCF_002267565.1
20	WP_179134819.1 is valid as a NCBI protein accession and reported in Assembly ID GCF_002097445.1
21	WP_195758929.1 is valid as a NCBI protein accession and reported in Assembly ID GCF_009676145.1
22	WP_050969953.1 is valid as a NCBI protein accession and reported in Assembly ID GCF_001198335.1
23	WP_031899204.1 is valid as a NCBI protein accession and reported in Assembly ID GCF_000560285.1
24	WP_070976681.1 is valid as a NCBI protein accession and reported in Assembly ID GCF_900083305.1
25	WP_181432440.1 is valid as a NCBI protein accession and reported in Assembly ID GCF_003238205.1
26	WP_208714828.1 is valid as a NCBI protein accession and reported in Assembly ID GCF_017329005.1
27	WP_001188474.1 is valid as a NCBI protein accession and reported in Assembly ID GCF_022899635.1
28	WP_031925765.1 is valid as a NCBI protein accession and reported in Assembly ID GCF_000572805.1
29	WP_279750439.1 is valid as a NCBI protein accession and reported in Assembly ID GCF_029852575.1
30	WP_249996319.1 is valid as a NCBI protein accession and reported in Assembly ID GCF_023544985.1
31	WP_031873638.1 is valid as a NCBI protein accession and reported in Assembly ID GCF_000572885.1
32	WP_031836469.1 is valid as a NCBI protein accession and reported in Assembly ID GCF_000543485.1
33	WP_031866774.1 is valid as a NCBI protein accession and reported in Assembly ID GCF_000559685.1
34	WP_192859846.1 is valid as a NCBI protein accession and reported in Assembly ID GCF_002124855.1
35	WP_031883421.1 is valid as a NCBI protein accession and reported in Assembly ID GCF_000571555.1
36	WP_199175481.1 is valid as a NCBI protein accession and reported in Assembly ID GCF_003813485.1
37	WP_181432236.1 is valid as a NCBI protein accession and reported in Assembly ID GCF_003237815.1
38	WP_201750772.1 is valid as a NCBI protein accession and reported in Assembly ID GCF_009911895.1
39	WP_208892387.1 is valid as a NCBI protein accession and reported in Assembly ID GCF_017329385.1
40	WP_053861828.1 is valid as a NCBI protein accession and reported in Assembly ID GCF_001288205.1
41	WP_031881295.1 is valid as a NCBI protein accession and reported in Assembly ID GCF_000577215.1
42	WP_053871575.1 is valid as a NCBI protein accession and reported in Assembly ID GCF_001287645.1
43	WP_031923625.1 is valid as a NCBI protein accession and reported in Assembly ID GCF_000570515.1
44	WP_186433303.1 is valid as a NCBI protein accession and reported in Assembly ID GCF_002572915.1
45	WP_192860507.1 is valid as a NCBI protein accession and reported in Assembly ID GCF_002126695.1
46	WP_031925075.1 is valid as a NCBI protein accession and reported in Assembly ID GCF_000542295.1
47	WP_182054013.1 is valid as a NCBI protein accession and reported in Assembly ID GCF_014061505.1
48	WP_315911675.1 is valid as a NCBI protein accession and reported in Assembly ID GCF_032459335.1
49	WP_180992811.1 is valid as a NCBI protein accession and reported in Assembly ID GCF_900251705.1
50	WP_031869583.1 is valid as a NCBI protein accession and reported in Assembly ID GCF_000537875.1
51	WP_043859503.1 is valid as a NCBI protein accession and reported in Assembly ID GCF_017329185.1
52	WP_058102284.1 is valid as a NCBI protein accession and reported in Assembly ID GCF_001448135.1
53	WP_050961896.1 is valid as a NCBI protein accession and reported in Assembly ID GCF_001212005.1
54	WP_025380735.1 is valid as a NCBI protein accession and reported in Assembly ID GCF_000568455.1
55	WP_053862289.1 is valid as a NCBI protein accession and reported in Assembly ID GCF_001288685.1
56	WP_264128660.1 is valid as a NCBI protein accession and reported in Assembly ID GCF_025833995.1
57	WP_001188493.1 is valid as a NCBI protein accession and reported in Assembly ID GCF_019915585.1
58	WP_042743008.1 is valid as a NCBI protein accession and reported in Assembly ID GCF_000540475.1
59	WP_224085648.1 is valid as a NCBI protein accession and reported in Assembly ID GCF_020074585.1
60	WP_208715587.1 is valid as a NCBI protein accession and reported in Assembly ID GCF_004001345.1
61	WP_179097850.1 is valid as a NCBI protein accession and reported in Assembly ID GCF_001983095.1
62	WP_258411441.1 is valid as a NCBI protein accession and reported in Assembly ID GCF_024741355.1
63	WP_172451971.1 is valid as a NCBI protein accession and reported in Assembly ID GCF_900474525.1
64	WP_301557577.1 is valid as a NCBI protein accession and reported in Assembly ID GCF_033036535.1
65	WP_001188494.1 is valid as a NCBI protein accession and reported in Assembly ID GCF_000010465.1
66	WP_069993298.1 is valid as a NCBI protein accession and reported in Assembly ID GCF_900098235.1
67	WP_282718700.1 is valid as a NCBI protein accession and reported in Assembly ID GCF_030010435.1
68	WP_179133228.1 is valid as a NCBI protein accession and reported in Assembly ID GCF_008079625.1
69	WP_070007110.1 is valid as a NCBI protein accession and reported in Assembly ID GCF_900098125.1
70	WP_250058549.1 is valid as a NCBI protein accession and reported in Assembly ID GCF_023544995.1
71	WP_195757941.1 is valid as a NCBI protein accession and reported in Assembly ID GCF_009675455.1
72	WP_265705427.1 is a valid NCBI protein accession but Discarded : No Flanking Gene was found for WP_265705427.1 in Assembly ID GCA_026191615.1
73	WP_187352761.1 is valid as a NCBI protein accession and reported in Assembly ID GCF_008079495.1
74	WP_240029342.1 is valid as a NCBI protein accession and reported in Assembly ID GCF_022404655.1
75	WP_001188486.1 is valid as a NCBI protein accession and reported in Assembly ID GCF_028804235.1
76	WP_001188492.1 is valid as a NCBI protein accession and reported in Assembly ID GCF_900080945.1
77	WP_031918729.1 is valid as a NCBI protein accession and reported in Assembly ID GCF_000645415.1
78	WP_274554418.1 is valid as a NCBI protein accession and reported in Assembly ID GCF_028806555.1
79	WP_234494774.1 is valid as a NCBI protein accession and reported in Assembly ID GCF_021455095.1
80	WP_047230777.1 is valid as a NCBI protein accession and reported in Assembly ID GCF_001019045.2
81	WP_204997648.1 is valid as a NCBI protein accession and reported in Assembly ID GCF_016894285.1
82	WP_181935847.1 is valid as a NCBI protein accession and reported in Assembly ID GCF_003422765.1
83	WP_001188466.1 is valid as a NCBI protein accession and reported in Assembly ID GCF_011291715.1
84	WP_261287599.1 is valid as a NCBI protein accession and reported in Assembly ID GCF_025506175.1
85	WP_031797385.1 is valid as a NCBI protein accession and reported in Assembly ID GCF_000638175.1
86	WP_260633932.1 is valid as a NCBI protein accession and reported in Assembly ID GCF_025245965.1
87	WP_031836975.1 is valid as a NCBI protein accession and reported in Assembly ID GCF_000556585.1
88	WP_205347488.1 is valid as a NCBI protein accession and reported in Assembly ID GCF_003310565.1
89	WP_031867385.1 is valid as a NCBI protein accession and reported in Assembly ID GCF_000638095.1
90	WP_031941844.1 is valid as a NCBI protein accession and reported in Assembly ID GCF_000640075.1
91	WP_205346208.1 is valid as a NCBI protein accession and reported in Assembly ID GCF_003310025.1
92	WP_045177916.1 is valid as a NCBI protein accession and reported in Assembly ID GCF_900126065.1
93	WP_181935132.1 is valid as a NCBI protein accession and reported in Assembly ID GCF_003417715.1
94	WP_312012119.1 is valid as a NCBI protein accession and reported in Assembly ID GCF_031933065.1
95	WP_049308351.1 is valid as a NCBI protein accession and reported in Assembly ID GCF_030315775.1
96	WP_171019791.1 is valid as a NCBI protein accession and reported in Assembly ID GCF_005861715.1
97	WP_049317356.1 is valid as a NCBI protein accession and reported in Assembly ID GCF_001068315.1
98	WP_206146676.1 is valid as a NCBI protein accession and reported in Assembly ID GCF_011319515.1
99	WP_205350844.1 is valid as a NCBI protein accession and reported in Assembly ID GCF_003309595.1
100	WP_171020295.1 is valid as a NCBI protein accession and reported in Assembly ID GCF_005861065.1
101	WP_255963687.1 is valid as a NCBI protein accession and reported in Assembly ID GCF_024454735.1
102	WP_178136425.1 is valid as a NCBI protein accession and reported in Assembly ID GCF_900124995.1
103	WP_234563959.1 is valid as a NCBI protein accession and reported in Assembly ID GCF_021460465.1
104	WP_050962210.1 is valid as a NCBI protein accession and reported in Assembly ID GCF_001193115.1
105	WP_171023690.1 is valid as a NCBI protein accession and reported in Assembly ID GCF_005860865.1
106	WP_199852552.1 is valid as a NCBI protein accession and reported in Assembly ID GCF_003038735.1
107	WP_178135112.1 is valid as a NCBI protein accession and reported in Assembly ID GCF_016065215.1
108	WP_001188484.1 is valid as a NCBI protein accession and reported in Assembly ID GCF_003310825.1
109	WP_215783577.1 is valid as a NCBI protein accession and reported in Assembly ID GCF_018791445.1
110	WP_258412730.1 is valid as a NCBI protein accession and reported in Assembly ID GCF_024741595.1
111	WP_202421378.1 is valid as a NCBI protein accession and reported in Assembly ID GCF_009873875.1
112	WP_181935052.1 is valid as a NCBI protein accession and reported in Assembly ID GCF_003420065.1
113	WP_001188489.1 is valid as a NCBI protein accession and reported in Assembly ID GCF_003422785.1
114	WP_180372033.1 is valid as a NCBI protein accession and reported in Assembly ID GCF_900125035.1
115	WP_171019174.1 is valid as a NCBI protein accession and reported in Assembly ID GCF_005861765.1
116	WP_181935991.1 is valid as a NCBI protein accession and reported in Assembly ID GCF_003422445.1
117	WP_258416445.1 is valid as a NCBI protein accession and reported in Assembly ID GCF_024741615.1
118	WP_180371404.1 is valid as a NCBI protein accession and reported in Assembly ID GCF_900125985.1
119	WP_312013566.1 is valid as a NCBI protein accession and reported in Assembly ID GCF_031934365.1
120	WP_312012507.1 is valid as a NCBI protein accession and reported in Assembly ID GCF_031935345.1
121	WP_251356809.1 is valid as a NCBI protein accession and reported in Assembly ID GCF_023706805.1
122	WP_267814229.1 is valid as a NCBI protein accession and reported in Assembly ID GCF_026625525.1
123	WP_193563371.1 is valid as a NCBI protein accession and reported in Assembly ID GCF_009725435.1
124	WP_196957506.1 is valid as a NCBI protein accession and reported in Assembly ID GCF_015774835.1
125	WP_208689363.1 is valid as a NCBI protein accession and reported in Assembly ID GCF_009883675.1
126	WP_171020284.1 is valid as a NCBI protein accession and reported in Assembly ID GCF_005861935.1
127	WP_181876501.1 is valid as a NCBI protein accession and reported in Assembly ID GCF_020821555.1
128	WP_210433317.1 is valid as a NCBI protein accession and reported in Assembly ID GCF_012277955.1
129	WP_303262834.1 is valid as a NCBI protein accession and reported in Assembly ID GCF_030533955.1
130	WP_171019170.1 is valid as a NCBI protein accession and reported in Assembly ID GCF_005861575.1
131	WP_258413997.1 is valid as a NCBI protein accession and reported in Assembly ID GCF_024741635.1
132	WP_262533271.1 is valid as a NCBI protein accession and reported in Assembly ID GCF_025561585.1
133	WP_202120661.1 is valid as a NCBI protein accession and reported in Assembly ID GCF_009799545.1
134	WP_250723091.1 is valid as a NCBI protein accession and reported in Assembly ID GCF_023657265.1
135	WP_193561737.1 is valid as a NCBI protein accession and reported in Assembly ID GCF_009725625.1
136	WP_180367190.1 is valid as a NCBI protein accession and reported in Assembly ID GCF_900125155.1
137	WP_180991584.1 is valid as a NCBI protein accession and reported in Assembly ID GCF_900250205.1
138	WP_258414409.1 is valid as a NCBI protein accession and reported in Assembly ID GCF_024741715.1
139	WP_195758898.1 is valid as a NCBI protein accession and reported in Assembly ID GCF_031935065.1
140	WP_070958335.1 is valid as a NCBI protein accession and reported in Assembly ID GCF_900083295.1
141	WP_228587425.1 is valid as a NCBI protein accession and reported in Assembly ID GCF_020820215.1
142	WP_178136916.1 is valid as a NCBI protein accession and reported in Assembly ID GCF_003417955.1
143	WP_193561873.1 is valid as a NCBI protein accession and reported in Assembly ID GCF_009725965.1
144	WP_031927399.1 is valid as a NCBI protein accession and reported in Assembly ID GCF_003420985.1
145	WP_196496573.1 is valid as a NCBI protein accession and reported in Assembly ID GCF_002982495.1
146	WP_181445704.1 is valid as a NCBI protein accession and reported in Assembly ID GCF_002934135.2
147	WP_258409526.1 is valid as a NCBI protein accession and reported in Assembly ID GCF_024741735.1
148	WP_031941909.1 is valid as a NCBI protein accession and reported in Assembly ID GCF_000639995.1
149	WP_061742378.1 is valid as a NCBI protein accession and reported in Assembly ID GCF_900070305.1
150	WP_178136503.1 is valid as a NCBI protein accession and reported in Assembly ID GCF_900125295.1
151	WP_001188497.1 is valid as a NCBI protein accession and reported in Assembly ID GCF_900098255.1
152	WP_229374064.1 is valid as a NCBI protein accession and reported in Assembly ID GCF_020889665.1
153	WP_001188485.1 is valid as a NCBI protein accession and reported in Assembly ID GCF_000221725.1
154	WP_070059097.1 is valid as a NCBI protein accession and reported in Assembly ID GCF_900098365.1
155	WP_001188464.1 is valid as a NCBI protein accession and reported in Assembly ID GCF_022221565.1
156	WP_317528795.1 is valid as a NCBI protein accession and reported in Assembly ID GCF_033061535.1
157	WP_181875458.1 is valid as a NCBI protein accession and reported in Assembly ID GCF_900457835.1
158	WP_250736214.1 is valid as a NCBI protein accession and reported in Assembly ID GCF_023656025.1
159	WP_181875805.1 is valid as a NCBI protein accession and reported in Assembly ID GCF_900457525.1
160	WP_174840670.1 is valid as a NCBI protein accession and reported in Assembly ID GCF_013344065.1
161	WP_172440460.1 is valid as a NCBI protein accession and reported in Assembly ID GCF_003017515.1
162	WP_230115137.1 is valid as a NCBI protein accession and reported in Assembly ID GCF_918419285.1
163	WP_064127149.1 is valid as a NCBI protein accession and reported in Assembly ID GCF_900081745.1
164	WP_252570457.1 is valid as a NCBI protein accession and reported in Assembly ID GCF_025559705.1
165	WP_053014105.1 is valid as a NCBI protein accession and reported in Assembly ID GCF_001239405.1
166	WP_250789994.1 Failed : No record for accession WP_250789994.1
167	WP_303676224.1 is valid as a NCBI protein accession and reported in Assembly ID GCF_954774135.1
168	WP_177246249.1 is valid as a NCBI protein accession and reported in Assembly ID GCF_900126405.1
169	WP_001188478.1 is valid as a NCBI protein accession and reported in Assembly ID GCF_000245575.1
170	WP_178136472.1 is valid as a NCBI protein accession and reported in Assembly ID GCF_900125485.1
171	WP_031825389.1 is valid as a NCBI protein accession and reported in Assembly ID GCF_000528875.1
172	WP_001188476.1 is valid as a NCBI protein accession and reported in Assembly ID GCF_021367455.1
173	WP_070003905.1 is valid as a NCBI protein accession and reported in Assembly ID GCF_900098605.1
174	WP_001188469.1 is valid as a NCBI protein accession and reported in Assembly ID GCF_900042725.1
175	WP_069724663.1 is valid as a NCBI protein accession and reported in Assembly ID GCF_014267285.1
176	WP_252550735.1 is valid as a NCBI protein accession and reported in Assembly ID GCF_025559625.1
177	WP_181935317.1 is valid as a NCBI protein accession and reported in Assembly ID GCF_003418765.1
178	WP_045157548.1 is valid as a NCBI protein accession and reported in Assembly ID GCF_021367315.1
179	WP_197839705.1 is valid as a NCBI protein accession and reported in Assembly ID GCF_010364105.1
180	WP_180371995.1 is valid as a NCBI protein accession and reported in Assembly ID GCF_900128055.1
181	WP_262537815.1 is valid as a NCBI protein accession and reported in Assembly ID GCF_025559405.1
182	WP_315977822.1 is valid as a NCBI protein accession and reported in Assembly ID GCF_032464105.1
183	WP_204177501.1 is valid as a NCBI protein accession and reported in Assembly ID GCF_025154095.1
184	WP_001188468.1 is valid as a NCBI protein accession and reported in Assembly ID GCF_026191695.1
185	WP_276210118.1 is valid as a NCBI protein accession and reported in Assembly ID GCF_029335235.1
186	WP_311789696.1 is valid as a NCBI protein accession and reported in Assembly ID GCF_031921345.1
187	WP_180992219.1 is valid as a NCBI protein accession and reported in Assembly ID GCF_900251715.1
188	WP_001188488.1 is valid as a NCBI protein accession and reported in Assembly ID GCF_020388785.1
189	WP_259378345.1 is valid as a NCBI protein accession and reported in Assembly ID GCF_024915815.1
190	WP_006191468.1 is valid as a NCBI protein accession and reported in Assembly ID GCF_000363005.1
191	WP_258464621.1 is valid as a NCBI protein accession and reported in Assembly ID GCF_024741555.1
192	WP_064126763.1 is valid as a NCBI protein accession and reported in Assembly ID GCF_029931335.1
193	WP_020976835.1 is valid as a NCBI protein accession and reported in Assembly ID GCF_900081805.1
194	WP_001188475.1 is valid as a NCBI protein accession and reported in Assembly ID GCF_002905575.1
195	WP_217176331.1 is valid as a NCBI protein accession and reported in Assembly ID GCF_019049995.1
196	WP_181935393.1 is valid as a NCBI protein accession and reported in Assembly ID GCF_003420225.1
197	WP_172452430.1 is valid as a NCBI protein accession and reported in Assembly ID GCF_900474565.1
198	WP_252555315.1 is valid as a NCBI protein accession and reported in Assembly ID GCF_023926305.1
199	WP_179133182.1 is valid as a NCBI protein accession and reported in Assembly ID GCF_002096985.1
200	WP_309550827.1 is valid as a NCBI protein accession and reported in Assembly ID GCF_031344175.1
