# Supplementary material for: A type VII-secreted lipase toxin with reverse domain arrangement
Source: Nat Commun. 2023 Dec 19;14:8438. doi: 10.1038/s41467-023-44221-y (PMC10730906; doi:10.1038/s41467-023-44221-y)
Supplement: Supplementary file 6 — Source Data [file 41467_2023_44221_MOESM6_ESM.zip › Tsl1 distribution raw/lplI 1/FlaGs_output/results_tree.fasta]

>WP_070006117.1#1|Staphylococcus_aureus
MQRDYLIRVETESMSDFKRLNSLMIGFVIKGEAHIYDENNMTQCNSGDIFIINHRDLYRF
QLQQDGIICYIQFQMKYLADKFDDVHCLYFHLTDATTTKNIHQLRNIMARLVSTHIRHNE
LSKLTEQQLVIQLLMHMIHYVPRTYHSNQSILNDDKVNQVCDYIELHFHEDLSLSELSEY
VGWSESHLSKKFTESLGVGFHHFLNTTRIEHAKLDLTYTDETITDIALQNGFSSAASFAR
TFKHFTHQTPKQYRGDRPAITENQQSAQHDYHDRELILLLNDYIEEMNHFIEDIEKMNYK
EIAFQPTNHQLNQFNHIIQVGYLRNLLNTQYQSQLLTCHHDFQVNEVLAYDVIPYIMKKL
NAPFTYDAEISNIFYDIDLCLDFLLDHNFSLTMHLDQYDSRDYIDAFKIFIHHVALHVSH
RKDLKFNLYVTTLHTSLIEMIDYFKALFPNGGLYIHLDQATERHLPLLKRLEPHIDHFVF
DANSNDAVDFNKMNDDEFKTASQMIINKTNYLIDLMHRHRLKRPLILLNWNTLTGDTFIT
NGEYFRGGIIIEQLLKISSKVEGIGYWLNYDLHVSHCKNERDYMNSIELFHQYNGKRPVY
FTALLFNKLTSNILYSDDTCIVTGTDSNFQILLYDAKHFNPYLALDNQMNMRATEMIHLN
INALEEGMYKIKHFTLDKENGALFNLWRKHHTIHGMDKDSIDYVNRMSFPKLEVYDIDIT
DTLALNIKMITNGIHLIEVKRYPSS

>WP_001188495.1#2|Staphylococcus_aureus
MQRDYLIRVETESMSDFKRLNSLMIGFVIKGEAHIYDENNMTQCNSGDIFIINHRDLYRF
QLQQDGIICYIQFQMKYLADKFDDVHCLYFHLTDATTTKNIHQLRNIMARLVSTHIRHNE
LSKLTEQQLVIQLLMHMIHYVPRTYHSNQSILNDDKVNQVCDYIELHFHEDLSLSELSEY
VGWSESHLSKKFTESLGVGFHHFLNTTRIEHAKLDLTYTDETITDIALQNGFSSAASFAR
TFKHFTHQTPKQYRGDRPAITENQQSAQHDYHDRELILLLNDYIEEMNHFIEDIEKMNYK
EIAFQPTNHQLNQFNHIIQVGYLRNLLNTQYQSQLLTCHHDFQVNEVLAYDVIPYIMKKL
NAPFTYDAEISNIFYDIDLCLDFLLDHNFSLTMHLDQYDSRDYIDAFKIFIHHVALHVSH
RKDLKFNLYVTTLHTSLIEMIDYFKALFPNGGLYIHLDQATERHLPLLKRLEPHIDHFVF
DANSNDAVDFNKMNDDEFKTASQMIINKTNYLIDLMHRHRLKRPLILLNWNTLTGDTFIT
NGEYFRGGIIIEQLLKLSSKVEGIGYWLNYDLHVSHCKNERDYMNSIELFHQYNGKRPVY
FTALLFNKLTSNILYSDDTCIVTGTDSNFQILLYDAKHFNPYLALDNQMNMRATEMIHLN
INALEEGMYKIKHFTLDKENGALFNLWRKHHTIHGMDKDSIDYVNRMSFPKLEVYDIDIT
DTLALNIKMITNGIHLIEVKRYPSS

>WP_192866463.1#3|Staphylococcus_aureus
MQRDYLIRVETESMSDFKRLNSLMIGFVIKGEAHIYDENNMTQCNSGDIFIINHRDLYRF
QLQQDGIICYIQFQMKYLADKFDDVHCLYFHLTDATTTKNIHQLRNIMARLVSTHIRHNE
LSKLTEQQLVVQLLMHMIHYVPRTYHSNQSILNDDKVNQVCDYIELHFHEDLSLSELSEY
VGWSESHLSKKFTESLGVGFHHFLNTTRIEHAKLDLTYTDETITDIALQNGFSSAASFAR
TFKHFTHQTPKQYRGDRPAITENQQSAQHDYHDRELILLLNDYIEEMNHFIEDIEKMNYK
EIAFQPTNHQLNQFNHIIQVGYLRNLLNTQYQSQLLTCHHDFQVNEVLAYDVIPYIMKKL
NAPFTYDAEISNIFYDIDLCLDFLLDHNFSLTMHLDQYDSRDYIDAFKIFIHHVALHVSH
RKDLKFNLYVTTLHTSLIEMIDYFKALFPNGGLYIHLDQATERHLPLLKRLEPHIDHFVF
DANSNDAVDFNKMNDDEFKTASQMIINKTNYLIDLMHRHRLKRPLILLNWNTLTGDTFIT
NGEYFRGGIIIEQLLKLSSKVEGIGYWLNYDLHVSHCKNERDYMNSIELFHQYNGKRPVY
FTALLFNKLTSNILYSDDTCIVTGTDSNFQILLYDAKHFNPYLALDNQMNMRATEMIHLN
INALEEGMYKIKHFTLDKENGALFNLWRKHHTIHGMDKDSIDYVNRMSFPKLEVYDIDIT
DTLALNIKMITNGIHLIEVKRYPSS

>WP_180991971.1#4|Staphylococcus_aureus
MQRDYLIRVETESMSDFKRLNSLMIGFVIKGEAHIYDENNMTQCNSGDIFIINHRDLYRF
QLQQDGIICYIQFQMKYLADKFDDVHCLYFHLTDATTTKNIHQLRNIMARLVSTHIRHNE
LSKLTEQQLVIQLLMHMIHYVPRTYHSNQSILNDDKVNQVCDYIELHFHEDLSLSELSEY
VGWSESHLSKKFTESLGVGFHHFLNTTRIEHAKLDLTYTDETITDIALQNGFSSAASFAR
TFKHFTHQTPKQYRGDRPAITENQQSAQHDYHDRELILLLNDYIEEMNHFIEDIEKMNYK
EIAFQPTNHQLNQFNHIIQVGYLRNLLNTQYQSQLLTCHHDFQVNEVLAYDVIPYIMKKL
NAPFTYDAEISNIFYDIDLCLDFLLDHNFSLTMHLDQYDSRDYIDAFKVFIHHVALHVSH
RKDLKFNLYVTTLHTSLIEMIDYFKALFPNGGLYIHLDQATERHLPLLKRLEPHIDHFVF
DANSNDAVDFNKMNDDEFKTASQMIINKTNYLIDLMHRHRLKRPLILLNWNTLTGDTFIT
NGEYFRGGIIIEQLLKLSSKVEGIGYWLNYDLHVSHCKNERDYMNSIELFHQYNGKRPVY
FTALLFNKLTSNILYSDDTCIVTGTDSNFQILLYDAKHFNPYLALDNQMNMRATEMIHLN
INALEEGMYKIKHFTLDKENGALFNLWRKHHTIHGMDKDSIDYVNRMSFPKLEVYDIDIT
DTLALNIKMITNGIHLIEVKRYPSS

>WP_061398505.1#5|Staphylococcus_aureus
MQRDYLIRVETESMSDFKRLNSLMIGFVIKGEAHIYDENNMTQCNSGDIFIINHRDLYRF
QLQQDGIICYIQFQMKYLADKFDDVHCLYFHLTDATTTKNIHQLRNIMARLVSTHIRHNE
LSKLTEQQLVIQLLMHMIHYVPRTYHSNQSILNDDKVNQVCDYIELHFHEDLSLSELSEY
VGWSESHLSKKFTESLGVGFHHFLNTTRIEHAKLDLTYTDETITDIALQNGFSSAASFAR
TFKHFTHQTPKQYRGDRPAITENQQSAQHDYHDRELILLLNDYIEEMNHFIEDIEKMNYK
EIAFQPTNHQLNQFNHIIQVGYLRNLLNTQYQSQLLTCHHDFQVNEVLAYDVIPYIMKKL
NAPFTYDAEISNIFYDIDLCLDFLLDHNFSLTMHLDQYDSRDYIDAFKIFIHHVALHVSH
RKDLKFNLYVTTLHTSLIEMIDYFKALFPNGGLYIHLDQATERHLPLLKRLEPHIDHFVF
DANSNDAVDFNKMNDDEFKTASQMIINKTNYLIDLMHRHRLKRPLILLNWNTLTGDTFIT
NGEYFRGGIIIEQLLKLSSKVEGVGYWLNYDLHVSHCKNERDYMNSIELFHQYNGKRPVY
FTALLFNKLTSNILYSDDTCIVTGTDSNFQILLYDAKHFNPYLALDNQMNMRATEMIHLN
INALEEGMYKIKHFTLDKENGALFNLWRKHHTIHGMDKDSIDYVNRMSFPKLEVYDIDIT
DTLALNIKMITNGIHLIEVKRYPSS

>WP_315935020.1#6|Staphylococcus_aureus
MQRDYLIRVETESMSDFKRLNSLMIGFVIKGEAHIYDENNMTQCNSGDIFIINHRDLYRF
QLQQDGIICYIQFQMKYLADKFDDVHCLYFHLTDATTTKNIHQLRNIMARLVSTHIRHNE
LSKLTEQQLVIQLLMHMIHYVPRTYHSNQSILNDDKVNQICDYIELHFHEDLSLSELSEY
VGWSESHLSKKFTESLGVGFHHFLNTTRIEHAKLDLTYTDETITDIALQNGFSSAASFAR
TFKHFTHQTPKQYRGDRPAITENQQSAQHDYHDRELILLLNDYIEEMNHFIEDIEKMNYK
EIAFQPTNHQLNQFNHIIQVGYLRNLLNTQYQSQLLTCHHDFQVNEVLAYDVIPYIMKKL
NAPFTYDAEISNIFYDIDLCLDFLLDHNFSLTMHLDQYDSRDYIDAFKIFIHHVALHVSH
RKDLKFNLYVTTLHTSLIEMIDYFKALFPNGGLYIHLDQATERHLPLLKRLEPHIDHFVF
DANSNDAVDFNKMNDDEFKTASQMIINKTNYLIDLMHRHRLKRPLILLNWNTLTGDTFIT
NGEYFRGGIIIEQLLKLSSKVEGIGYWLNYDLHVSHCKNERDYMNSIELFHQYNGKRPVY
FTALLFNKLTSNILYSDDTCIVTGTDSNFQILLYDAKHFNPYLALDNQMNMRATEMIHLN
INALEEGMYKIKHFTLDKENGALFNLWRKHHTIHGMDKDSIDYVNRMSFPKLEVYDIDIT
DTLALNIKMITNGIHLIEVKRYPSS

>WP_031895495.1#7|Staphylococcus_aureus_M1447
MQRDYLIRVETESMSDFKRLNSLMIGFVIKGEAHIYDENNMTQCNSGDIFIINHRDLYRF
QLQQDGIICYIQFQMKYLADKFDDVHCLYFHLTDATTTKNIHQLRNIMARLVSTHIRHNE
LSKLTEQQLVIQLLMHMIHYVPRTYHSNQSILNDDKVNQVCDYIELHFHEDLSLSELSEY
VGWSESHLSKKFTESLGVGFHHFLNTTRIEHAKLDLTYTDETITDIALQNGFSSAASFAR
TFKHFTHQTPKQYRGDRPAITENQQSAQHDYHDRELILLLNDYIEEMNHFIEDIEKMNYK
EIAFQPTNHQLNQFNHIIQVGYLRNLLNTQYQSQLLTCHHDFQVNEVLAYDVIPYIMKKL
NAPFTYDAEISNIFYDIDLCLDFLLDHNFSLTMHLDQYDSRDYIDAFKIFIHHVALHVSH
RKDLKFNLYVTTLHTSLIEMIDYFKALFPNGGLYIHLDQATERHLPLLKRLEPHIDHFVF
DANSNDAVDFNKMNDDEFKTASQMIINKTNYLIDLMHRHRLKRPLILLNWNTLTGDTFIT
NGEYFRGGIIIEQLLKLSSKVEGIGYWLNYDLHVSHCKNERDYMNSIELFHQYNGKRPVY
FTALLFNKLTSNILYSDDTCIVTGTDSNFQILLYDAKHFNPYLALDNQMNMRATEMIHLN
INALEEGMYKIKHFTLEKENGALFNLWRKHHTIHGMDKDSIDYVNRMSFPKLEVYDIDIT
DTLALNIKMITNGIHLIEVKRYPSS

>WP_180952014.1#8|Staphylococcus_aureus
MQRDYLIRVEIESMSDFKRLNSLMIGFVIKGEAHIYDENNMTQCNSGDIFIINHRDLYRF
QLQQDGIICYIQFQMKYLADKFDDVHCLYFHLTDATTTKNIHQLRNIMARLVSTHIRHNE
LSKLTEQQLVIQLLMHMIHYVPRTYHSNQSILNDDKVNQVCDYIELHFHEDLSLSELSEY
VGWSESHLSKKFTESLGVGFHHFLNTTRIEHAKLDLTYTDETITDIALQNGFSSAASFAR
TFKHFTHQTPKQYRGDRPAITENQQSAQHDYHDRELILLLNDYIEEMNHFIEDIEKMNYK
EIAFQPTNHQLNQFNHIIQVGYLRNLLNTQYQSQLLTCHHDFQVNEVLAYDVIPYIMKKL
NAPFTYDAEISNIFYDIDLCLDFLLDHNFSLTMHLDQYDSRDYIDAFKIFIHHVALHVSH
RKDLKFNLYVTTLHTSLIEMIDYFKALFPNGGLYIHLDQATERHLPLLKRLEPHIDHFVF
DANSNDAVDFNKMNDDEFKTASQMIINKTNYLIDLMHRHRLKRPLILLNWNTLTGDTFIT
NGEYFRGGIIIEQLLKLSSKVEGIGYWLNYDLHVSHCKNERDYMNSIELFHQYNGKRPVY
FTALLFNKLTSNILYSDDTCIVTGTDSNFQILLYDAKHFNPYLALDNQMNMRATEMIHLN
INALEEGMYKIKHFTLDKENGALFNLWRKHHTIHGMDKDSIDYVNRMSFPKLEVYDIDIT
DTLALNIKMITNGIHLIEVKRYPSS

>WP_031786637.1#10|Staphylococcus_aureus_F85184
MQRDYLIRVETESMSDFKRLNSLMIGFVIKGEAHIYDENNMTQCNSGDIFIINHRDLYRF
QLQQDGIICYIQFQMKYLADKFDDVHCLYFHLTDATTTKNIHQLRNIMARLVSTHIRHNE
LSKLTEQQLVIQLLMHMIHYVPRTYHSNQSILNDDKVNQVCDYIELHFHEDLSLSELSEY
VGWSESHLSKKFTESLGVGFHHFLNTTRIEHAKLDLTYTDETITDIALQNGFSSAASFAR
TFKHFTHQTPKQYRGDRPAITENQQSAQHDYHDRELILLLNDYIEEMNHFIEDIEKMNYK
EIAFQPTNHQLNQFNHIIQVGYLRNLLNTQYQTQLLTCHHDFQVNEVLAYDVIPYIMKKL
NAPFTYDAEISNIFYDIDLCLDFLLDHNFSLTMHLDQYDSRDYIDAFKIFIHHVALHVSH
RKDLKFNLYVTTLHTSLIEMIDYFKALFPNGGLYIHLDQATERHLPLLKRLEPHIDHFVF
DANSNDAVDFNKMNDDEFKTASQMIINKTNYLIDLMHRHRLKRPLILLNWNTLTGDTFIT
NGEYFRGGIIIEQLLKLSSKVEGIGYWLNYDLHVSHCKNERDYMNSIELFHQYNGKRPVY
FTALLFNKLTSNILYSDDTCIVTGTDSNFQILLYDAKHFNPYLALDNQMNMRATEMIHLN
INALEEGMYKIKHFTLDKENGALFNLWRKHHTIHGMDKDSIDYVNRMSFPKLEVYDIDIT
DTLALNIKMITNGIHLIEVKRYPSS

>WP_185894007.1#11|Staphylococcus_aureus
MQRDYLIRVETESMSDFKRLNSLMIGFVIKGEAHIYDENNMTQCNSGDIFIINHRDLYRF
QLQQDGIICYIQFQMKYLADKFDDVHCLYFHLTDATTTKNIHQLRNIMARLVSTHIRHNE
LSKLTEQQLVIQLLMHMIHYVPRTYHSNQSILNDDKVNQVCDYIELHFHEDLSLSELSKY
VGWSESHLSKKFTESLGVGFHHFLNTTRIEHAKLDLTYTDETITDIALQNGFSSAASFAR
TFKHFTHQTPKQYRGDRPAITENQQSAQHDYHDRELILLLNDYIEEMNHFIEDIEKMNYK
EIAFQPTNHQLNQFNHIIQVGYLRNLLNTQYQSQLLTCHHDFQVNEVLAYDVIPYIMKKL
NAPFTYDAEISNIFYDIDLCLDFLLDHNFSLTMHLDQYDSRDYIDAFKIFIHHVALHVSH
RKDLKFNLYVTTLHTSLIEMIDYFKALFPNGGLYIHLDQATERHLPLLKRLEPHIDHFVF
DANSNDAVDFNKMNDDEFKTASQMIINKTNYLIDLMHRHRLKRPLILLNWNTLTGDTFIT
NGEYFRGGIIIEQLLKLSSKVEGIGYWLNYDLHVSHCKNERDYMNSIELFHQYNGKRPVY
FTALLFNKLTSNILYSDDTCIVTGTDSNFQILLYDAKHFNPYLALDNQMNMRATEMIHLN
INALEEGMYKIKHFTLDKENGALFNLWRKHHTIHGMDKDSIDYVNRMSFPKLEVYDIDIT
DTLALNIKMITNGIHLIEVKRYPSS

>WP_192858647.1#12|Staphylococcus_aureus
MQRDYLIRVETESMSDFKRLNSLMIGFVIKGEAHIYDENNMTQCNSGDIFIINHRDLYRF
QLQQDGIICYIQFQMKYLADKFDDVHCLYFHLTDATTTKNIHQLRNIMARLVSTHIRHNE
LSKLTEQQLVIQLLMHMIHYVPRTYHSNQSILNDDKVNQVCDYIELHFHEDLSLSELSEY
VGWSESHLSKKFTESLGVGFHHFLNTTRIEHAKLDLTYTDETITDIALQNGFSSAASFAR
TFKHFTHQTPKQYRGDRPAITENQQSAQHDYHDRELILLLNDYIEEMNHFIEDIEKMNYK
EIAFQPTNHQLNQFNHIIQVGYLRNLLNTQYQSQLLTCHHDFQVNEVLAYDVIPYIMKKL
NAPFTYDAEISNIFYDIDLCLDFLLDHNFSLTMHLDQYDSRDYIDAFKIFIHHVALHVSH
RKDLKFNLYVTTLHTSLIEMIDYFKALFPNGGLYIHLDQATERHLPLLKRLEPHIDHFVF
DANSNDAVDFNKMNDDEFKTASQMIINKTNYLIDLMHRHRLKRPLILLNWNTLTGDTFIT
NGEYFRGGIIIEQLLKLSSKVEGIGYWLNYDLHVSHCKNERDYMNSIELFHQYNGKRPVY
FTALLFNKLTSNILYSDDTCIVTGTDSNFQILLYDAKHFNPYLALDNQMNMRATEMIHLN
INALEEGMYKIKHFTLDKKNGALFNLWRKHHTIHGMDKDSIDYVNRMSFPKLEVYDIDIT
DTLALNIKMITNGIHLIEVKRYPSS

>WP_031899239.1#13|Staphylococcus_aureus_M66468
MQRDYLIRVETESMSDFKRLNSLMIGFVIKGEAHIYDENNMTQCNSGDIFIINHRDLYRF
QLQQDGIICYIQFQMKYLADKFDDVHCLYFHLTDATTTKNIHQLRNIMARLVSTHIRHNE
LSKLTEQQLVIQLLMHMIHYVPRTYHSNQSILNDDKVNQVCDYIELHFHEDLSLSELSEY
VGWSESHLSKNFTESLGVGFHHFLNTTRIEHAKLDLTYTDETITDIALQNGFSSAASFAR
TFKHFTHQTPKQYRGDRPAITENQQSAQHDYHDRELILLLNDYIEEMNHFIEDIEKMNYK
EIAFQPTNHQLNQFNHIIQVGYLRNLLNTQYQSQLLTCHHDFQVNEVLAYDVIPYIMKKL
NAPFTYDAEISNIFYDIDLCLDFLLDHNFSLTMHLDQYDSRDYIDAFKIFIHHVALHVSH
RKDLKFNLYVTTLHTSLIEMIDYFKALFPNGGLYIHLDQATERHLPLLKRLEPHIDHFVF
DANSNDAVDFNKMNDDEFKTASQMIINKTNYLIDLMHRHRLKRPLILLNWNTLTGDTFIT
NGEYFRGGIIIEQLLKLSSKVEGIGYWLNYDLHVSHCKNERDYMNSIELFHQYNGKRPVY
FTALLFNKLTSNILYSDDTCIVTGTDSNFQILLYDAKHFNPYLALDNQMNMRATEMIHLN
INALEEGMYKIKHFTLDKENGALFNLWRKHHTIHGMDKDSIDYVNRMSFPKLEVYDIDIT
DTLALNIKMITNGIHLIEVKRYPSS

>WP_061642075.1#14|Staphylococcus_aureus
MQRDYLIRVETESMSDFKRLNSLMIGFVIKGEAHIYDENNMTQCNSGDIFIINHRDLYRF
QLQQDGIICYIQFQMKYLADKFDDVHCLYFHLTDATTTKNIHQLRNIMARLVSTHIRHNE
LSKLTEQQLVIQLLMHMIHYVPRTYHSNQSILNDDKVNQVCDYIELHFHEDLSLSELSEY
VGWSESHLSKKFTESLGVGFHHFLNTTRIEHAKLDLTYTDETITDIALQNGFSSAASFAR
TFKHFTHQTPKQYRGDRPAITENQQSAQHDYHDRELILLLNDYIEEMNHFIEDIEKMNYK
EIAFQPTNHQLNQFNHIIQVGYLRNLLNTQYQSQLLTCHHDFQVNEVLAYDVIPYIMKKL
NAPFTYDAEISNIFYDIDLCLDFLLDHNFSLTMHLDQYDSRDYIDAFKIFIHHVALHVSH
RKDLKFNLYVTTLHTSLIEMIDYFKALFPNGGLYIHLDQATERHLPLLKRLEPHIDHFVF
DANSNDAVDFNKMNDDEFKTASQMIINKTNYLIDLMHRHRLKRPLILLNWNTLTGDTFIT
NGEYFRGGIIIEQLLKLSSKVEGIGYWLNYDLHVSHCKNERDYMNSIELFHQYNGKRPVY
FTALLFNKLTSNILYSDDTCIVTGTDSNFQILLYDAKHFNPYLVLDNQMNMRATEMIHLN
INALEEGMYKIKHFTLDKENGALFNLWRKHHTIHGMDKDSIDYVNRMSFPKLEVYDIDIT
DTLALNIKMITNGIHLIEVKRYPSS

>WP_023487139.1#15|Staphylococcus_aureus_subsp__aureus_PSP1996
MQRDYLIRVETESMSDFKRLNSLMIGFVIKGEAHIYDENNMTQCNSGDIFIINHRDLYRF
QLQQDGIICYIQFQMKYLADKFDDVHCLYFHLTDATTTKNIHQLRNIMARLVSTHIRHNE
LSKLTEQQLVIQLLMHMIHYVPRTYHSNQSILNDDKVNQVCDYIELHFHEDLSLSELSEY
VGWSESHLSKKFTESLGVGFHHFLNTTRIEHAKLDLTYTDETITDIALQNGFSSAASFAR
TFKHFTHQTPKQYRGDRPAITENQQSAQHDYHDRELILLLNDYIEEMNHFIEDIEKMNYK
EIAFQPTNHQLNQFNHIIQVGYLRNLLNTQYQSQLLTCHHDFQVNEVLAYDVIPYIMKKL
NAPFTYDAEISNIFYDIDLCLDFLLDHNFSLTMHLDQYDSRDYIDAFKIFIHHVALHVSH
RKDLKFNLYVTTLHTSLIEMIDYFKVLFPNGGLYIHLDQATERHLPLLKRLEPHIDHFVF
DANSNDAVDFNKMNDDEFKTASQMIINKTNYLIDLMHRHRLKRPLILLNWNTLTGDTFIT
NGEYFRGGIIIEQLLKLSSKVEGIGYWLNYDLHVSHCKNERDYMNSIELFHQYNGKRPVY
FTALLFNKLTSNILYSDDTCIVTGTDSNFQILLYDAKHFNPYLALDNQMNMRATEMIHLN
INALEEGMYKIKHFTLDKENGALFNLWRKHHTIHGMDKDSIDYVNRMSFPKLEVYDIDIT
DTLALNIKMITNGIHLIEVKRYPSS

>WP_055383842.1#16|Staphylococcus_aureus
MQRDYLIRVETESMSDFKRLNSLMIGFVIKGEAHIYDENNMTQCNSGDIFIINHRDLYRF
QLQQDGIICYIQFQMKYLADKFDDVHCLYFHLTDATTTKNIHQLRNIMARLVSTHIRHNE
LSKLTEQQLVIQLLMHMIHYVPRTYHSNQSILNDDKVNQVCDYIELHFHEDLSLSELSEY
VGWSESHLSKKFTESLGVGFHHFLNTTRIEHAKLDLTYTDETITDIALQNGFSSAASFAR
TFKHFTHQTPKQYRGDRPAITENQQSAQHDYHDRELILLLNDYIEEMNHFIEDIEKMNYK
EIAFQPTNHQLNQFNHIIQVGYLRNLLNTQYQSQLLTCHHDFQVNEVLAYDVIPYIMKNL
NAPFTYDAEISNIFYDIDLCLDFLLDHNFSLTMHLDQYDSRDYIDAFKIFIHHVALHVSH
RKDLKFNLYVTTLHTSLIEMIDYFKALFPNGGLYIHLDQATERHLPLLKRLEPHIDHFVF
DANSNDAVDFNKMNDDEFKTASQMIINKTNYLIDLMHRHRLKRPLILLNWNTLTGDTFIT
NGEYFRGGIIIEQLLKLSSKVEGIGYWLNYDLHVSHCKNERDYMNSIELFHQYNGKRPVY
FTALLFNKLTSNILYSDDTCIVTGTDSNFQILLYDAKHFNPYLALDNQMNMRATEMIHLN
INALEEGMYKIKHFTLDKENGALFNLWRKHHTIHGMDKDSIDYVNRMSFPKLEVYDIDIT
DTLALNIKMITNGIHLIEVKRYPSS

>WP_191678600.1#17|Staphylococcus_aureus
MQRDYLIRVETESMSDFKRLNSLMIGFVIKGEAHIYDENNMTQCNSGDIFIINHRDLYRF
QLQQDGIICYIQFQMKYLADKFDDVHCLYFHLTDATTTKNIHQLRNIMARLVSTHIRHNE
LSKLTEQQLVIQLLMHMIHYVPRTYHSNQSILNDDKVNQVCDYIELHFHEDLSLSELSEY
VGWSESHLSKKFTESLGVGFHHFLNTTRIEHAKLDLTYTDETITDIALQNGFSSAASFVR
TFKHFTHQTPKQYRGDRPAITENQQSAQHDYHDRELILLLNDYIEEMNHFIEDIEKMNYK
EIAFQPTNHQLNQFNHIIQVGYLRNLLNTQYQSQLLTCHHDFQVNEVLAYDVIPYIMKKL
NAPFTYDAEISNIFYDIDLCLDFLLDHNFSLTMHLDQYDSRDYIDAFKIFIHHVALHVSH
RKDLKFNLYVTTLHTSLIEMIDYFKALFPNGGLYIHLDQATERHLPLLKRLEPHIDHFVF
DANSNDAVDFNKMNDDEFKTASQMIINKTNYLIDLMHRHRLKRPLILLNWNTLTGDTFIT
NGEYFRGGIIIEQLLKLSSKVEGIGYWLNYDLHVSHCKNERDYMNSIELFHQYNGKRPVY
FTALLFNKLTSNILYSDDTCIVTGTDSNFQILLYDAKHFNPYLALDNQMNMRATEMIHLN
INALEEGMYKIKHFTLDKENGALFNLWRKHHTIHGMDKDSIDYVNRMSFPKLEVYDIDIT
DTLALNIKMITNGIHLIEVKRYPSS

>WP_305730687.1#18|Staphylococcus_aureus
MQRDYLIRVETESMSDFKRLNSLMIGFVIKGEAHIYDENNMTQCNSGDIFIINHRDLYRF
QLQQDGIICYIQFQMKYLADKFDDVHCLYFHLTDATTTKNIHQLRNIMARLVSTHIRHNE
LSKLTEQQLVIQLLMHMIHYVPRTYHSNQSILNDDKVNQVCDYIELHFHEDLSLSELSEY
VGWSESHLSKKFTESLGVGFHHFLNTTRIEHAKLDLTYTDETITDIALQNGFSSAASFAR
TFKHFTHQTPKQYRGDRPAITENQQSAQHDYHDRELILLLNDYIEEMNHFIEDIEKMNYK
EIAFQPTNHQLNQFNHIIQVGYLRNLLNTQYQSQLLTCHHDFQVNEVLAYDVIPYIMKKL
NAPFTYDAEISNIFYDIDLCLDFLLDHNFSLTMHLDQYDSRDYIDAFKIFIHHVALHVSH
RKDLKFNLYVTTLHTSLIEMIDYFKALFPNGGLYIHLDQATERHLPLLKRLEPHIDHFVF
DANSNDAVDFNKMNDDEFKTASQMIINKTNYLIDLMHRHRLKRPLILLDWNTLTGDTFIT
NGEYFRGGIIIEQLLKLSSKVEGIGYWLNYDLHVSHCKNERDYMNSIELFHQYNGKRPVY
FTALLFNKLTSNILYSDDTCIVTGTDSNFQILLYDAKHFNPYLALDNQMNMRATEMIHLN
INALEEGMYKIKHFTLDKENGALFNLWRKHHTIHGMDKDSIDYVNRMSFPKLEVYDIDIT
DTLALNIKMITNGIHLIEVKRYPSS

>WP_192867320.1#19|Staphylococcus_aureus
MQRDYLIRVETESMSDFKRLNSLMIGFVIKGEAHIYDENNMTQCNSGDIFIINHRDLYRF
QLQQDGIICYIQFQMKYLADKFDDVHCLYFHLTDATTTKNIHQLRNIMARLVSTHIRHNE
LSKLTEQQLVIQLLMHMIHYVPRTYHSNQSILNDDKVNQVCDYIELHFHEDLSLSELSEY
VGWSESHLSKKFTESLGVGFHHFLNTTRIEHAKLDLTYTDETITDIALQNGFSSAASFAR
TFKHFTHQTPKQYRGDRPAITENQQSAQHDYHDRELILLLNDYIEEMNHFIEDIEKMNYK
EIAFQPTNHQLNQFNHIIQVGYLRNLLNTQYQSQLLTCHHDFQVNEVLAYDVIPYIMKKL
NAPFTYDAEISNIFYDIDLCLDFLLDHNFSLTMHLDQYDSRDYIDAFKIFIHHVALHVSH
RKDLKFNLYVTTLHTSLIEMIDYFKALFPNGGLYIHLDQATERHLPLLKRLEPHIDHFVF
DANSNDAVDFNKMNDDEFKTASQMIINKTNYLIDLMHRHRLKRPLILLNWNTLTGDTFIT
NGEYFRGGIIIEQLLKLSSKVEGIGYWLNYDLHVSHCKNERDYMNSIELFHQYNGKRPVY
FTALLFNKLTSNILYSDDTCIVTGTDSNFQILLYDAKHFNPYLALDNQMNMRATEMIHLN
INALEEGMYKIKHFTLDKENGALFNLWRKHHTIHGMDKGSIDYVNRMSFPKLEVYDIDIT
DTLALNIKMITNGIHLIEVKRYPSS

>WP_179134819.1#20|Staphylococcus_aureus
MQRDYLIRVETESMSDFKRLNSLMIGFVIKGEAHIYDENNMTQCNSGDIFIINHRDLYRF
QLQQDGIICYIQFQMKYLADKFDDVHCLYFHLTDATTTKNIHQLRNIMARLVSTHIRHNE
LSKLTEQQLVIQLLMHMIHYVPRTYHSNQSILNDDKVNQVCDYIELHFHEDLSLSELSEY
VGWSESHLSKKFTESLGVGFHHFLNTTRIEHAKLDLTYTDETITDIALQNGFSSAASFAR
TFKHFTHQTPKQYRGDRPAITENQQSAQHDYHDRELILLLNDYIEEMNHFIEDIEKMNYK
EIAFQPTNHQLNQFNHIIQVGYLRNLLNTQYQSQLLTCHHDFQVNEVLAYDVIPYIMKKL
NAPFTYDAEISNIFYDIDLCLDFLLDHNFSLTMHLDQYDSRDYIDAFKTFIHHVALHVSH
RKDLKFNLYVTTLHTSLIEMIDYFKALFPNGGLYIHLDQATERHLPLLKRLEPHIDHFVF
DANSNDAVDFNKMNDDEFKTASQMIINKTNYLIDLMHRHRLKRPLILLNWNTLTGDTFIT
NGEYFRGGIIIEQLLKLSSKVEGIGYWLNYDLHVSHCKNERDYMNSIELFHQYNGKRPVY
FTALLFNKLTSNILYSDDTCIVTGTDSNFQILLYDAKHFNPYLALDNQMNMRATEMIHLN
INALEEGMYKIKHFTLDKENGALFNLWRKHHTIHGMDKDSIDYVNRMSFPKLEVYDIDIT
DTLALNIKMITNGIHLIEVKRYPSS

>WP_195758929.1#21|Staphylococcus_aureus
MQRDYLIRVETESMSDFKRLNSLMIGFVIKGEAHIYDENNMTQCNSGDIFIINHRDLYRF
QLQQDGIICYIQFQMKYLADKFDDVHCLYFHLTDATTTKNIHQLRNIMARLVSTHIRHNE
LSKLTEQQLVIQLLMHMIHYVPRTYHSNQSILNDDKVNQVCDYIELHFHEDLSLSELSEY
VGWSESHLSKKFTESLGVGFHHFLNTTRIEHAKLDLTYTDETITDIALQNGFSSAASFAR
TFKHFTHQTPKQYRGDRPAITENQQSAQHDYHDRELILLLNDYIEEMNHFIEDIEKMNYK
EIAFQPTNHQLNQFNHIIQVGYLRNLLNTQYQSQLLTCHHDFQVNEVLAYDVIPYIMKKL
NAPFTYDAEISNIFYDIDLCLDFLLDHNFSLTMHLDQYDSRDYIDAFKIFIHHVALHVSH
RKDLKFNLYVTTLHTSLIEMIDYFKALFPNGGLYIHLDQATERHLPLLKRLEPHIDHFVF
DANSNDAVDFNKMNDDEFKTASQMIINKTNYLIDLMHRHRLKSPLILLNWNTLTGDTFIT
NGEYFRGGIIIEQLLKLSSKVEGIGYWLNYDLHVSHCKNERDYMNSIELFHQYNGKRPVY
FTALLFNKLTSNILYSDDTCIVTGTDSNFQILLYDAKHFNPYLALDNQMNMRATEMIHLN
INALEEGMYKIKHFTLDKENGALFNLWRKHHTIHGMDKDSIDYVNRMSFPKLEVYDIDIT
DTLALNIKMITNGIHLIEVKRYPSS

>WP_050969953.1#22|Staphylococcus_aureus
MQRDYLIRVETESMSDFKRLNSLMIGFVIKGEAHIYDENNMTQCNSGDIFIINHRDLYRF
QLQQDGIICYIQFQMKYLADKFDDVHCLYFHLTDATTTKNIHQLRNIMARLVSTHIRHNE
LSKLTEQQLVIQLLMHMIHYVPRTYHSNQSILNDDKVNQVCDYIELHFHEDLSLSELSEY
VGWSESHLSKKFTESLGVGFHHFLNTTRIEHAKLDLTYTDETITDIALQNGFSSAASFAR
TFKHFTHQTPKQYRGDRPAITENQQSAQHDYHDRELILLLNDYIEEMNHFIEDIEKMNYK
EIAFQPTNHQLNQFNHIIQVGYLRNLLNTQYQSQLLTCHHDFQVNEVLAYDVIPYIMKKL
NAPFTYDAEISNIFYDIDLCLDFLLDHNFSLTMHLDQYDSRDYIDAFKIFIHHVALYVSH
RKDLKFNLYVTTLHTSLIEMIDYFKALFPNGGLYIHLDQATERHLPLLKRLEPHIDHFVF
DANSNDAVDFNKMNDDEFKTASQMIINKTNYLIDLMHRHRLKRPLILLNWNTLTGDTFIT
NGEYFRGGIIIEQLLKLSSKVEGIGYWLNYDLHVSHCKNERDYMNSIELFHQYNGKRPVY
FTALLFNKLTSNILYSDDTCIVTGTDSNFQILLYDAKHFNPYLALDNQMNMRATEMIHLN
INALEEGMYKIKHFTLDKENGALFNLWRKHHTIHGMDKDSIDYVNRMSFPKLEVYDIDIT
DTLALNIKMITNGIHLIEVKRYPSS

>WP_031899204.1#23|Staphylococcus_aureus_M64164
MQRDYLIRVETESMSDFKRLNSLMIGFVIKGEAHIYDENNMTQCNSGDIFIINHRDLYRF
QLQQDGIICYIQFQMKYLADKFDDVHCLYFHLTDATTTKNIHQLRNIMARLVSTHIRHNE
LSKLTEQQLVIQLLMHMIHYVPRTYHSNQSILNDDKVNQVCDYIELHFHEDLSLSELSEY
VGWSESHLSKKFTESLGVGFHHFLNTTRIEHAKLDLTYTDETITDIALQNGFSSAASFAR
TFKHFTHQTPKQYRGDRPAITENQQSAQHDYHDRELILLLNDYIEEMNHFIEDIEKMNYK
EIAFQPTNHQLNQFNHIIQVGYLRNLLNTQYQSQLLTCHHDFQVNEVLAYDVIPYIMKKL
NAPFTYDAEISNIFYDIDLCLDFLLDHNFSLTMHLDQYDSRDYIDAFKIFIHHVALHVSH
RKDLKFNLYVTTLHTSLIEMIDYFKALFPNGGLYIHLDQATERHLPLLKRLEPHIDHFVF
DANSNDAVDFNKMNDDEFKTASQMIINKTNYLIDLMHRHRLKRPLILLNWNTLTGDTFIT
NGEYFRGGIIIEQLLKLSSKVEGTGYWLNYDLHVSHCKNERDYMNSIELFHQYNGKRPVY
FTALLFNKLTSNILYSDDTCIVTGTDSNFQILLYDAKHFNPYLALDNQMNMRATEMIHLN
INALEEGMYKIKHFTLDKENGALFNLWRKHHTIHGMDKDSIDYVNRMSFPKLEVYDIDIT
DTLALNIKMITNGIHLIEVKRYPSS

>WP_070976681.1#24|Staphylococcus_aureus
MQRDYLIQVETESMPDFKRLNSLMIGFVIKGEAHIYDENNMTQCNSGDIFIINHRDLYRF
QLQQDGIICYIQFQMKYLADKFDDVHCLYFHLTDATTTKNIHQLRNIMARLVSTHIRHNE
LSKLTEQQLVIQLLMHMIHYVPRTYHSNQSILNDDKVNQVCDYIELHFHEDLSLSELSEY
VGWSESHLSKKFTESLGVGFHHFLNTTRIEHAKLDLTYTDETITDIALQNGFSSAASFAR
TFKHFTHQTPKQYRGDRPAITENQQSAQHDYHDRELILLLNDYIEEMNHFIEDIEKMNYK
EIAFQPTNHQLNQFNHIIQVGYLRNLLNTQYQSQLLTCHHDFQVNEVLAYDVIPYIMKKL
NAPFTYDAEISNIFYDIDLCLDFLLDHNFSLTMHLDQYDSRDYIDAFKIFIHHVALHVSH
RKDLKFNLYVTTLHTSLIEMIDYFKALFPNGGLYIHLDQATERHLPLLKRLEPHIDHFVF
DANSNDAVDFNKMNDDEFKTASQMIINKTNYLIDLMHRHRLKRPLILLNWNTLTGDTFIT
NGEYFRGGIIIEQLLKLSSKVEGIGYWLNYDLHVSHCKNERDYMNSIELFHQYNGKRPVY
FTALLFNKLTSNILYSDDTCIVTGTDSNFQILLYDAKHFNPYLALDNQMNMRATEMIHLN
INALEEGMYKIKHFTLDKENGALFNLWRKHHTIHGMDKDSIDYVNRMSFPKLEVYDIDIT
DTLALNIKMITNGIHLIEVKRYPSS

>WP_181432440.1#25|Staphylococcus_aureus
MQRDYLIRVETESMSDFKRLNSLMIGFVIKGEAHIYDENNMTQCNSGDIFIINHRDLYRF
QLQQDGIICYIQFQMKYLADKFDDVHCLYFHLTDATTTKNIHQLRNIMARLVSTHIRHNE
LSKLTEQQLVIQLLMHMIHYVPRTYHSNQSILNDDKVNQVCDYIELHFHEDLSLSELSEY
VGWSESHLSKKFTESLGVGFHHFLNTTRIEHAKLDLTYTDETITDIALQNGFSSAASFAR
TFKHFTHQTPKQYRGDRPAITENQQSAQHDYHDRELILLLNDYIEEMNHFIEDIEKMNYK
EIAFQPTNHQLNQFNHIIQVGYLRNLLNTQYQSQLLTCHHDFQVNEVLAYDVIPYIMKKL
NAPFTYDAEISNIFYDIDLCLDFLLDHNFSLTMHLDQYDSRDYIDAFKIFIHYVALHVSH
RKDLKFNLYVTTLHTSLIEMIDYFKALFPNGGLYIHLDQATERHLPLLKRLEPHIDHFVF
DANSNDAVDFNKMNDDEFKTASQMIINKTNYLIDLMHRHRLKRPLILLNWNTLTGDTFIT
NGEYFRGGIIIEQLLKLSSKVEGIGYWLNYDLHVSHCKNERDYMNSIELFHQYNGKRPVY
FTALLFNKLTSNILYSDDTCIVTGTDSNFQILLYDAKHFNPYLALDNQMNMRATEMIHLN
INALEEGMYKIKHFTLDKENGALFNLWRKHHTIHGMDKDSIDYVNRMSFPKLEVYDIDIT
DTLALNIKMITNGIHLIEVKRYPSS

>WP_208714828.1#26|Staphylococcus_aureus
MQRDYLIRVETESMSDFKRLNSLMIGFVIKGEAHIYDENNMTQCNSGDIFIINHRDLYRF
QLQQDGIICYIQFQMKYLADKFDDVHCLYFYLTDATTTKNIHQLRNIMARLVSTHIRHNE
LSKLTEQQLVIQLLMHMIHYVPRTYHSNQSILNDDKVNQVCDYIELHFHEDLSLSELSEY
VGWSESHLSKKFTESLGVGFHHFLNTTRIEHAKLDLTYTDETITDIALQNGFSSAASFAR
TFKHFTHQTPKQYRGDRPAITENQQSAQHDYHDRELILLLNDYIEEMNHFIEDIEKMNYK
EIAFQPTNHQLNQFNHIIQVGYLRNLLNTQYQSQLLTCHHDFQVNEVLAYDVIPYIMKKL
NAPFTYDAEISNIFYDIDLCLDFLLDHNFSLTMHLDQYDSRDYIDAFKIFIHHVALHVSH
RKDLKFNLYVTTLHTSLIEMIDYFKALFPNGGLYIHLDQATERHLPLLKRLEPHIDHFVF
DANSNDAVDFNKMNDDEFKTASQMIINKTNYLIDLMHRHRLKRPLILLNWNTLTGDTFIT
NGEYFRGGIIIEQLLKLSSKVEGIGYWLNYDLHVSHCKNERDYMNSIELFHQYNGKRPVY
FTALLFNKLTSNILYSDDTCIVTGTDSNFQILLYDAKHFNPYLALDNQMNMRATEMIHLN
INALEEGMYKIKHFTLDKENGALFNLWRKHHTIHGMDKDSIDYVNRMSFPKLEVYDIDIT
DTLALNIKMITNGIHLIEVKRYPSS

>WP_001188474.1#27|Staphylococcus_aureus
MQRDYLIRVETESMPDFKRLNSLMIGFVIKGEAHIYDENNMTQCNSGDIFIINHRDLYRF
QLQQDGIICYIQFQMKYLADKFDDVHCLYFHLTDATTTKNIHQLRNIMARLVSTHIRHNE
LSKLTEQQLVIQLLMHMIHYVPRTYHSNQSILNDDKVNQVCDYIELHFHEDLSLSELSEY
VGWSESHLSKKFTESLGVGFHHFLNTTRIEHAKLDLTYTDETITDIALQNGFSSAASFAR
TFKHFTHQTPKQYRGDRPAITENQQSAQHDYHDRELILLLNDYIEEMNHFIEDIEKMNYK
EIAFQPTNHQLNQFNHIIQVGYLRNLLNTQYQSQLLTCHHDFQVNEVLAYDVIPYIMKKL
NAPFTYDAEISNIFYDIDLCLDFLLDHNFSLTMHLDQYDSRDYIDAFKIFIHHVALHVSH
RKDLKFNLYVTTLHTSLIEMIDYFKALFPNGGLYIHLDQATERHLPLLKRLEPHIDHFVF
DANSNDAVDFNKMNDDEFKTASQMIINKTNYLIDLMHRHRLKRPLILLNWNTLTGDTFIT
NGEYFRGGIIIEQLLKLSSKVEGIGYWLNYDLHVSHCKNERDYMNSIELFHQYNGKRPVY
FTALLFNKLTSNILYSDDTCIVTGTDSNFQILLYDAKHFNPYLALDNQMNMRATEMIHLN
INALEEGMYKIKHFTLDKENGALFNLWRKHHTIHGMDKDSIDYVNRMSFPKLEVYDIDIT
DTLALNIKMITNGIHLIEVKRYPSS

>WP_031925765.1#28|Staphylococcus_aureus_WAMC6049
MQRDYLIRVETESMSDFKRLNSLMIGFVIKGEAHIYDENNMTQCNSGDIFIINHRDLYRF
QLQQDGIICYIQFQMKYLADKFDDVHCLYFHLTDATTTKNIHQLRNIMARLVSTHIRHNE
LSKLTEQQLVIQLLMHMIHYVPRTYHSNQSILNDDKVNQVCDYIELHFHEDLSLSELSEY
VGWSESHLSKKFTESLGVGFHHFLNTTRIEHAKLDLTYTDETITDIALQNGFSSAASFAR
TFKHFTHQTPKQYRGDRPAITENQQSAQHDYHDRELILLLNDYIEEMNHFIEDIEKMNYK
EIAFQPTNHQLNQFNHIIQVGYLRNLLNTQYQSQLLTCHHDFQVNEVLAYDVIPYIMKKL
NAPFTYDAEISNIFYDIDLCLDFLLDHNFSLTMHLDQYDSRDYIDTFKIFIHHVALHVSH
RKDLKFNLYVTTLHTSLIEMIDYFKALFPNGGLYIHLDQATERHLPLLKRLEPHIDHFVF
DANSNDAVDFNKMNDDEFKTASQMIINKTNYLIDLMHRHRLKRPLILLNWNTLTGDTFIT
NGEYFRGGIIIEQLLKLSSKVEGIGYWLNYDLHVSHCKNERDYMNSIELFHQYNGKRPVY
FTALLFNKLTSNILYSDDTCIVTGTDSNFQILLYDAKHFNPYLALDNQMNMRATEMIHLN
INALEEGMYKIKHFTLDKENGALFNLWRKHHTIHGMDKDSIDYVNRMSFPKLEVYDIDIT
DTLALNIKMITNGIHLIEVKRYPSS

>WP_279750439.1#29|Staphylococcus_aureus
MQRDYLIRVETESMSDFKRLNSLMIGFVIKGEAHIYDENNMTQCNSGDIFIINHRDLYRF
QLQQDGIICYIQFQMKYLADKFDDVHCLYFHLTDATTTKNIHQLRNIMARLVSTHIRHNE
LSKLTEQQLVIQLLMHMIHYVPRTYHSNQSILNDDKVNQVCDYIELHFHEDLSLSELSEY
VGWSESHLSKKFTESLGVGFHHFLNTTRIEHAKLDLTYTDETITDIALQNGFSSAASFAR
TFKHFTHQTPKQYRGDRPAITENQQSAQHDYHDRELILLLNDYIEEMNHFIEDIEKMNYK
EIAFQPTNHQLNQFNHIIQVGYLRNLLNTQYQSQLLTCHHDFQVNEVLAYDVIPYIMKKL
NAPFTYDAEISNIFYDIDLCLDFLLDHNFSLTMHLDQYDSRDYIDAFKIFIHHVALHVSH
RKDLKFNLYVTTLHTSLIEMIDYFKALFPNGGLYIHLDQATERHLPLLKRLEPHIDHFVF
DANSNDAVDFNKMNDDEFKTASQMIINKTNYLIDLMHRHRLKRPLILLNWNTLTGDTFIT
NGEYFRGGIIIEQLLKLSSKVEGIGYWLNYDLHVSHCKNERDYMNSIELFHQYNGKRPVY
FTALLFNKLTSNILYSDDTCIVTGTDSNFQILLYDAKHFNPYLALDNQMNMRATEMIHLN
INALEEGMYKIKHFTLDKENGALFNLWRKHHTIHGMDKDSIDYVNRMSFPKLEVYDIDIT
DTLALNIKMTTNGIHLIEVKRYPSS

>WP_249996319.1#30|Staphylococcus_aureus
MQRDYLIRVETESMSDFKRLNSLMIGFVIKGEAHIYDENNMTQCNSGDIFIINHRDLYRF
QLQQDGIICYIQFQMKYLADKFDDVHCLYFHLTDATTTKNIHQLRNIMARLVSTHIRHNE
LSKLTEQQLVIQLLMHMIHYVPRTYHSNQSILNDDKVNQVCDYIELHFHEDLSLSELSEY
VGWSESHLSKKFTESLGVGFHHFLNTTRIEHAKLDLTYTDETITDIALQNGFSSAASFAR
TFKHFTHQTPKQYRGDRPAITENQQSAQHDYHDRELILLLNDYIEEMNHFIEDIEKMNYK
EIAFQPTNHQLNQFNHIIQVGYLRNLLNTQYQSQLLTCHHDFQVNEVLAYDVIPYIMKKL
NAPFTYDAEISNIFYDIDLCLDFLLDHNFSLTMHLDQYDSRDYIDAFKIFIHHVALHVSH
RKDLKFNLYVTTLHTPLIEMIDYFKALFPNGGLYIHLDQATERHLPLLKRLEPHIDHFVF
DANSNDAVDFNKMNDDEFKTASQMIINKTNYLIDLMHRHRLKRPLILLNWNTLTGDTFIT
NGEYFRGGIIIEQLLKLSSKVEGIGYWLNYDLHVSHCKNERDYMNSIELFHQYNGKRPVY
FTALLFNKLTSNILYSDDTCIVTGTDSNFQILLYDAKHFNPYLALDNQMNMRATEMIHLN
INALEEGMYKIKHFTLDKENGALFNLWRKHHTIHGMDKDSIDYVNRMSFPKLEVYDIDIT
DTLALNIKMITNGIHLIEVKRYPSS

>WP_031873638.1#31|Staphylococcus_aureus_LPIH6004
MQRDYLIRVETESMSDFKRLNSLMIGFVIKGEAHIYDENNMTQCNSGDIFIINHRDLYRF
QLQQDGIICYIQFQMKYLADKFDDVHCLYFHLTDATTTKNIHQLRNIMARLVSTHIRHNE
LSKLTEQQLVIQLLMHMIHYVPRTYHSNQSILNDDKVNQVCDYIELHFHEDLSLSELSEY
VGWSESHLSKKFTESLGVGFHHFLNTTRIEHAKLDLTYTDETITDIALQNGFSSAASFAR
TFKHFTHQTPKQYRGDRPAITENQQSAQHDYHDRELILLLNDYIEEMNHFIEDIEKMNYK
EIAFQPTNHQLNQFNHIIQVGYLRNLLNTQYQSQLLTCHYDFQVNEVLAYDVIPYIMKKL
NAPFTYDAEISNIFYDIDLCLDFLLDHNFSLTMHLDQYDSRDYIDAFKIFIHHVALHVSH
RKDLKFNLYVTTLHTSLIEMIDYFKALFPNGGLYIHLDQATERHLPLLKRLEPHIDHFVF
DANSNDAVDFNKMNDDEFKTASQMIINKTNYLIDLMHRHRLKRPLILLNWNTLTGDTFIT
NGEYFRGGIIIEQLLKLSSKVEGIGYWLNYDLHVSHCKNERDYMNSIELFHQYNGKRPVY
FTALLFNKLTSNILYSDDTCIVTGTDSNFQILLYDAKHFNPYLALDNQMNMRATEMIHLN
INALEEGMYKIKHFTLDKENGALFNLWRKHHTIHGMDKDSIDYVNRMSFPKLEVYDIDIT
DTLALNIKMITNGIHLIEVKRYPSS

>WP_031836469.1#32|Staphylococcus_aureus_M0773
MQRDYLIRVETESMSDFKRLNSLMIGFVIKGEAHIYDENNMTQCNSGDIFIINHRDLYRF
QLQQDGIICYIQFQMKYLADKFDDVHCLYFHLTDATTTKNIHQLRNIMARLVSTHIRHNE
LSKLTEQQLVIQLLMHMIHYVPRTYHSNQSILNDDKVNQVCDYIELHFHEDLSLSELSEY
VGWSESHLSKKFTESLGVGFHHFLNTTRIEHAKLDLTYTDETITDIALQNGFSSAASFAR
TFKHFTHQTPKQYRGDRPAITENQQSAQHDYHDRELILLLNDYIEEMNHFIEDIEKMNYK
EIAFQPTNHQLNQFNHIIQVGYLRNLLNTQYQSQLLTCHHDFQVNEVLAYDVIPYIMKKL
NAPFTYDAEISNIFYDIDLCLDFLLDHNFSLTMHLDQYDSRDYIDAFKIFIHHVALHVSH
RKDLKFNLYVMTLHTSLIEMIDYFKALFPNGGLYIHLDQATERHLPLLKRLEPHIDHFVF
DANSNDAVDFNKMNDDEFKTASQMIINKTNYLIDLMHRHRLKRPLILLNWNTLTGDTFIT
NGEYFRGGIIIEQLLKLSSKVEGIGYWLNYDLHVSHCKNERDYMNSIELFHQYNGKRPVY
FTALLFNKLTSNILYSDDTCIVTGTDSNFQILLYDAKHFNPYLALDNQMNMRATEMIHLN
INALEEGMYKIKHFTLDKENGALFNLWRKHHTIHGMDKDSIDYVNRMSFPKLEVYDIDIT
DTLALNIKMITNGIHLIEVKRYPSS

>WP_031866774.1#33|Staphylococcus_aureus_M13384
MQRDYLIRVETESMSDFKRLNSLMIGFVIKGEAHIYDENNMTQCNSGDIFIINHRDLYRF
QLQQDGIICYIQFQMKYLADKFDDVHCLYFHLTDATTTKNIHQLRNIMARLVSTHIRHNE
LSKLTEQQLVIQLLMHMIHYVPRTYHSNQSILNDDKVNQVCDYIELHFHEDLSLSELSEY
VGWSESHLSKKFTESLGVGFHHFLNTTRIEHAKLDLTYTDETITDIALQNGFSSAASFAR
TFKHFTHQTPKQYRGDRPAITENQQSAQHDYHDRELILLLNDYIEEMNHFIEDIEKMNYK
EIAFQPTNHQLNQFNHIIQVGYLRNLLNTQYQSQLLTCHHDFQVNEVLEYDVIPYIMKKL
NAPFTYDAEISNIFYDIDLCLDFLLDHNFSLTMHLDQYDSRDYIDAFKIFIHHVALHVSH
RKDLKFNLYVTTLHTSLIEMIDYFKALFPNGGLYIHLDQATERHLPLLKRLEPHIDHFVF
DANSNDAVDFNKMNDDEFKTASQMIINKTNYLIDLMHRHRLKRPLILLNWNTLTGDTFIT
NGEYFRGGIIIEQLLKLSSKVEGIGYWLNYDLHVSHCKNERDYMNSIELFHQYNGKRPVY
FTALLFNKLTSNILYSDDTCIVTGTDSNFQILLYDAKHFNPYLALDNQMNMRATEMIHLN
INALEEGMYKIKHFTLDKENGALFNLWRKHHTIHGMDKDSIDYVNRMSFPKLEVYDIDIT
DTLALNIKMITNGIHLIEVKRYPSS

>WP_192859846.1#34|Staphylococcus_aureus
MQRDYLIRVETESMSDFKRLNSLMIGFVIKGEAHIYDENNMTQCNSGDIFIINHRDLYRF
QLQQDGIICYIQFQMKYLADKFDDVHCLYFHLTDATTTKNIHQLRNIMARLVSTHIRHNE
LSKLTEQQLVIQLLMHMIHYVPRTYHSNQSILNDDKVNQVCDYIELHFHEDLSLSELSEY
VGWSESHLSKKFTESLGVGFHHFLNTTRIEHAKLDLTYTDETITDIALQNGFSSAASFAR
TFKHFTHQTPKQYRGDRPAITENQQSAQHDYHDRELILLLNDYIEEMNHFIEDIEKMNYK
EIAFQPTNHQLNQFNHIIQVGYLRNLLNTQYQSQLLTCHHDFQVNEVLAYDVIPYIMKKL
NAPFTYDAEISNIFYDIDLCLDFLLDHNFSLTMHLDQYDSRDYIDAFKIFIHHVALHVSH
RKDLKFNLYVTTLHTSLIEMIDYFKALFPNGGLYIHLDQATERHLPLLKRLEPHIDHFVF
DANSNDAVDFNKMNDDEFKTASQMIINKTNYLIDLMHRHRLKRPLILLNWNTLTGDTFIT
NGEYFRGGIIIEQLLKLSSKVEGIGYWLNYDLHVSHCKNERDYMNSIELFHQYNGKRPVY
FTALLFNKLTSNILYSDDTCIVTGTDSNFQILLYDAKHFNPYLALDNQMNMRATEMIHLN
INALGEGMYKIKHFTLDKENGALFNLWRKHHTIHGMDKDSIDYVNRMSFPKLEVYDIDIT
DTLALNIKMITNGIHLIEVKRYPSS

>WP_031883421.1#35|Staphylococcus_aureus_F81381
MQRDYLIRVETESMSDFKRLNSLMIGFVIKGEAHIYDENNMTQCNSGDIFIINHRDLYRF
QLQQDGIICYIQFQMKYLADKFDDVHCLYFHLTDATTTKNIHQLRNIMARLVSTHIRHNE
LSKLTEQQLVIQLLMHMIHYVPRTYHSNQSILNDDKVNQVCDYIELHFHEDLSLSELSEY
VGWSESHLSKKFTESLGVGFHHFLNTTGIEHAKLDLTYTDETITDIALQNGFSSAASFAR
TFKHFTHQTPKQYRGDRPAITENQQSAQHDYHDRELILLLNDYIEEMNHFIEDIEKMNYK
EIAFQPTNHQLNQFNHIIQVGYLRNLLNTQYQSQLLTCHHDFQVNEVLAYDVIPYIMKKL
NAPFTYDAEISNIFYDIDLCLDFLLDHNFSLTMHLDQYDSRDYIDAFKIFIHHVALHVSH
RKDLKFNLYVTTLHTSLIEMIDYFKALFPNGGLYIHLDQATERHLPLLKRLEPHIDHFVF
DANSNDAVDFNKMNDDEFKTASQMIINKTNYLIDLMHRHRLKRPLILLNWNTLTGDTFIT
NGEYFRGGIIIEQLLKLSSKVEGIGYWLNYDLHVSHCKNERDYMNSIELFHQYNGKRPVY
FTALLFNKLTSNILYSDDTCIVTGTDSNFQILLYDAKHFNPYLALDNQMNMRATEMIHLN
INALEEGMYKIKHFTLDKENGALFNLWRKHHTIHGMDKDSIDYVNRMSFPKLEVYDIDIT
DTLALNIKMITNGIHLIEVKRYPSS

>WP_199175481.1#36|Staphylococcus_aureus
MQRDYLIRVETESMSDFKRLNSLMIGFVIKGEAHIYDENNMTQCNSGDIFIINHRDLYRF
QLQQDGIICYIQFQMKYLADKFDDVHCLYFHLTDATTTKNIHQLRNIMARLVSTHIRHNE
LSKLTEQQLVIQLLMHMIHYVPRTYHSNQSILNDDKVNQVCDYIELHFHEDLSLSELSEY
VGWSESHLSKKFTESLGVGFHHFLNTTRIEHAKLDLTYTDETITDIALQNGFSSAASFAR
TFKHFTHQTPKQYRGDRPAITENQQSAQHDYHDRELILLLNDYIEEMNHFIEDIEKMNYK
EIAFQPTNHQLNQFNHIIQVGYLRNLLNTQYQSQLLTCHHDFQVNEVLAYDVIPYIMKKL
NAPFTYDAEISNIFYDIDLCLDFLLDHNFSLTMHLDQYDSRDYIDAFKIFIHHVALHVSH
RKDLKFNLYVTTLHTSLIEMIDYFKALFPNGGLYIHLDQATERHLPLLKRLEPHIDHFVF
DANSNDAVDFNKMNDDEFKTASQMIINKTNYLIDLMHRHRLKRPLILLNWNTLTGDTFIT
NGEYFRGGIIIEQLLKLSSKVEGIGYWLNYDLHVSHCKNERDYMNSIELFQQYNGKRPVY
FTALLFNKLTSNILYSDDTCIVTGTDSNFQILLYDAKHFNPYLALDNQMNMRATEMIHLN
INALEEGMYKIKHFTLDKENGALFNLWRKHHTIHGMDKDSIDYVNRMSFPKLEVYDIDIT
DTLALNIKMITNGIHLIEVKRYPSS

>WP_181432236.1#37|Staphylococcus_aureus
MQRDYLIRVETESMSDFKRLNSLMIGFVIKGEAHIYDENNMTQCKSGDIFIINHRDLYRF
QLQQDGIICYIQFQMKYLADKFDDVHCLYFHLTDATTTKNIHQLRNIMARLVSTHIRHNE
LSKLTEQQLVIQLLMHMIHYVPRTYHSNQSILNDDKVNQVCDYIELHFHEDLSLSELSEY
VGWSESHLSKKFTESLGVGFHHFLNTTRIEHAKLDLTYTDETITDIALQNGFSSAASFAR
TFKHFTHQTPKQYRGDRPAITENQQSAQHDYHDRELILLLNDYIEEMNHFIEDIEKMNYK
EIAFQPTNHQLNQFNHIIQVGYLRNLLNTQYQSQLLTCHHDFQVNEVLAYDVIPYIMKKL
NAPFTYDAEISNIFYDIDLCLDFLLDHNFSLTMHLDQYDSRDYIDAFKIFIHHVALHVSH
RKDLKFNLYVTTLHTSLIEMIDYFKALFPNGGLYIHLDQATERHLPLLKRLEPHIDHFVF
DANSNDAVDFNKMNDDEFKTASQMIINKTNYLIDLMHRHRLKRPLILLNWNTLTGDTFIT
NGEYFRGGIIIEQLLKLSSKVEGIGYWLNYDLHVSHCKNERDYMNSIELFHQYNGKRPVY
FTALLFNKLTSNILYSDDTCIVTGTDSNFQILLYDAKHFNPYLALDNQMNMRATEMIHLN
INALEEGMYKIKHFTLDKENGALFNLWRKHHTIHGMDKDSIDYVNRMSFPKLEVYDIDIT
DTLALNIKMITNGIHLIEVKRYPSS

>WP_201750772.1#38|Staphylococcus_aureus
MQRDYLIRVETESMSDFKRLNSLMIGFVIKGEAHIYDENNMTQCNSGDIFIINHRDLYRF
QLQQDGIICYIQFQMKYLADKFDDVHCLYFHLTDATTTKNIHQLRNIMARLVSTHIRHNE
LSKLTEQQLVIQLLMHMIHYVPRTYHSNQSILNDDKVNQVCDYIELHFHEDLSLSELSEY
VGWSESHLSKKFTESLGVGFHHFLNTTRIEHAKLDLTYTDETITDIALQNGFSSAASFAR
TFKHFTHQTPKQYRGDRPAITENQQSAQHDYHDRELILLLNDYIEEMNHFIEDIEKMNYK
EIAFQPTNHQLNQFNHIIQVGYLRNLLNTQYQSQLLTCHHDFQVNEVLAYDVIPYIMKKL
NAPFTYDAEISNIFYDIDLCLDFLLDHNFSLTMHLDQYDSRDYIDAFKIFIHHVALHVSH
RKDLKFNLYVTTLHTSLIEMIDYFKALFPNGGLYIHLDQATERHLPLLKRLEPHIDHFVF
DANSNDAVDFNKMNDDEFKTASQMIINKTNYLIDLMHRHRLKRPLILLNWNTLTGDTFIT
NGEYFRGGIIIEQLLKLSSKVEGIGYWLNYDLHVSHCKNERDYMNSIELFHQYNGKRPVY
FTALLFNKLTSNILYSDDTCIVTGTDSNFQILLYDAKHFNPYLALDNQMNMRATEMIHLN
INALEEGMYKIKHFTLDKENGALFNLWLKHHTIHGMDKDSIDYVNRMSFPKLEVYDIDIT
DTLALNIKMITNGIHLIEVKRYPSS

>WP_208892387.1#39|Staphylococcus_aureus
MQRDYLIRVETESMSDFKRLNSLMIGFVIKGEAHIYDENNMTQCNSGDIFIINHRDLYRF
QLQQDGIICYIQFQMKYLADKFDDVHCLYFHLTDATTTKNIHQLRNIMARLVSTHIRHNE
LSKLTEQQLVIQLLMHMIHYVPRTYHSNQSILNDDKVNQVCDYIELHFHEDLSLSELSEY
VGWSESHLSKKFTESLGVGFHHFLNTTRIEHAKLDLTYTDETITDIALQNGFSSAASFAR
TFKHFTHQTPKQYRGDRPAITENQQSAQHDYHDRELILLLNDYIEEMNHFIEDIEKMNYK
EIAFQPTNHQLNQFNHIIQVGYLRNLLNTQYQSQLLTCHHDFQVNEVLAYDVIPYIMKKL
NAPFTYDAEISNIFYDIDLCLDFLLDHNFSLTMHLDQYDSRDYIDAFKIFIHHVALHVSH
RKDLKFNLYVTTLHTSLIEMIDYFKALFPNGGLYIHLDQATERHLPLLKRLEPHIDHFVF
DANSNDAVDFNKMNDDEFKTASQMIINKTNYLIDLMHRHRLKRPLILLNWNTLTGDTFIT
NGEYFRGGIIIEQLLKLSSKVEGIGYWLNYDLHVSHCKNERDYMNSIELFHQYNGKRPVY
FTALLFNKLTSNILYSDDTCIVTGTDSNFQILLHDAKHFNPYLALDNQMNMRATEMIHLN
INALEEGMYKIKHFTLDKENGALFNLWRKHHTIHGMDKDSIDYVNRMSFPKLEVYDIDIT
DTLALNIKMITNGIHLIEVKRYPSS

>WP_053861828.1#40|Staphylococcus_aureus
MQRDYLIRVETESMSDFKRLNSLMIGFVIKGEAHIYDENNMTQCNSGDIFIINHRDLYRF
QLQQDGIICYIQFQMKYLADKFDDVHCLYFHLTDATTTKNIHQLRNIMARLVSTHIRHNE
LSKLTEQQLVIQLLMHMIHYVPRTYHSNQSILNDDKVNQVCDYIELHFHEDLSLSELSEY
VGWSESHLSKKFTESLGVGFHHFLNTTRIEHAKLDLTYTDETITDIALQNGFSSAASFAR
TFKHFTHQTPKQYRGDRPAITENQQSAQHDYHDRELILLLNDYIEEMNHFIEDIEKMNYK
EIAFQPTNHQLNQFNHIIQVGYLRNLLNTQYQSQLLTCHHDFQVNEVLAYDVIPYIMKKL
NAPFTYDAEISNIFYDIDLCLDFLLDHNFSLTMHLDQYDSRDYIDAFKIFIHHVALHVSH
RKDLKFNLYVTTLHTSLIEMIDYFKALFPNGGLYIHLDQDTERHLPLLKRLEPHIDHFVF
DANSNDAVDFNKMNDDEFKTASQMIINKTNYLIDLMHRHRLKRPLILLNWNTLTGDTFIT
NGEYFRGGIIIEQLLKLSSKVEGIGYWLNYDLHVSHCKNERDYMNSIELFHQYNGKRPVY
FTALLFNKLTSNILYSDDTCIVTGTDSNFQILLYDAKHFNPYLALDNQMNMRATEMIHLN
INALEEGMYKIKHFTLDKENGALFNLWRKHHTIHGMDKDSIDYVNRMSFPKLEVYDIDIT
DTLALNIKMITNGIHLIEVKRYPSS

>WP_031881295.1#41|Staphylococcus_aureus_F50093
MQRDYLIRVETESMSDFKRLNSLMIGFVIKGEAHIYDENNMTQCNSGDIFIINHRDLYRF
QLQQDGIICYIQFQMKYLADKFDDVHCLYFHLTDATTTKNIHQLRNIMARLVSTHIRHNE
LSKLTEQQLVIQLLMHMIHYVPRTYHSNQSILNDDKVNQVCDYIELHFHEDLSLSELSEY
VGWSESHLSKKFTESLGVGFHHFLNTTRIEHAKLDLTYTDETITDIALQNGFSSAASFAR
TFKHFTHQTPKQYRGDRPAITENQQSAQHDYHDRELILLLNDYIEEMNHFIEDIEKMNYK
EIAFQPTNHQLNQFNHIIQVGYLRNLLNTQYQSQLLTCHHDFQVNEVLAYDVIPYIMKKL
NAPFTYDAEISNIFYDIDLCLDFLLDNNFSLTMHLDQYDSRDYIDAFKIFIHHVALHVSH
RKDLKFNLYVTTLHTSLIEMIDYFKALFPNGGLYIHLDQATERHLPLLKRLEPHIDHFVF
DANSNDAVDFNKMNDDEFKTASQMIINKTNYLIDLMHRHRLKRPLILLNWNTLTGDTFIT
NGEYFRGGIIIEQLLKLSSKVEGIGYWLNYDLHVSHCKNERDYMNSIELFHQYNGKRPVY
FTALLFNKLTSNILYSDDTCIVTGTDSNFQILLYDAKHFNPYLALDNQMNMRATEMIHLN
INALEEGMYKIKHFTLDKENGALFNLWRKHHTIHGMDKDSIDYVNRMSFPKLEVYDIDIT
DTLALNIKMITNGIHLIEVKRYPSS

>WP_053871575.1#42|Staphylococcus_aureus
MQRDYLIRVETESMSDFKRLNSLMIGFGIKGEAHIYDENNMTQCNSGDIFIINHRDLYRF
QLQQDGIICYIQFQMKYLADKFDDVHCLYFHLTDATTTKNIHQLRNIMARLVSTHIRHNE
LSKLTEQQLVIQLLMHMIHYVPRTYHSNQSILNDDKVNQVCDYIELHFHEDLSLSELSEY
VGWSESHLSKKFTESLGVGFHHFLNTTRIEHAKLDLTYTDETITDIALQNGFSSAASFAR
TFKHFTHQTPKQYRGDRPAITENQQSAQHDYHDRELILLLNDYIEEMNHFIEDIEKMNYK
EIAFQPTNHQLNQFNHIIQVGYLRNLLNTQYQSQLLTCHHDFQVNEVLAYDVIPYIMKKL
NAPFTYDAEISNIFYDIDLCLDFLLDHNFSLTMHLDQYDSRDYIDAFKIFIHHVALHVSH
RKDLKFNLYVTTLHTSLIEMIDYFKALFPNGGLYIHLDQATERHLPLLKRLEPHIDHFVF
DANSNDAVDFNKMNDDEFKTASQMIINKTNYLIDLMHRHRLKRPLILLNWNTLTGDTFIT
NGEYFRGGIIIEQLLKLSSKVEGIGYWLNYDLHVSHCKNERDYMNSIELFHQYNGKRPVY
FTALLFNKLTSNILYSDDTCIVTGTDSNFQILLYDAKHFNPYLALDNQMNMRATEMIHLN
INALEEGMYKIKHFTLDKENGALFNLWRKHHTIHGMDKDSIDYVNRMSFPKLEVYDIDIT
DTLALNIKMITNGIHLIEVKRYPSS

>WP_031923625.1#43|Staphylococcus_aureus_W64958
MQRDYLIRVETESMSDFKRLNSLMIGFVIKGEAHIYDENNMTQCNSGDIFIINHRDLYRF
QLQQDGIICYIQFQMKYLADKFDDVHCLYFHLTDATTTKNIHQLRNIMARLVSTHIRHNE
LSKLTEQQLVIQLLMHMIHYVPRTYHSNQSILNDDKVNQVCDYIELHFHEDLSLSELSEY
VGWSESHLSKKFTESLGVGFHHFLNTTRIEHAKLDLTYTDETITDIALQNGFSSAASFAR
TFKHFTHQTPKQYRGDRPAITENQQSAQHDYHDRELILLLNDYIEEMNHFIEDIEKMNYK
EIAFQPTNHQLNQFNHIIQVGYLRNLLNTQYQSQLLTCHHDFQVNEVLAYDVIPYIMKKL
NAPFTYDAEISNIFYDIDLCLDFLLDHNFSLTMHLDQYDSRDYIDAFKIFIHHVALHVSH
RKDLKFNLYVTTLHTSLIEMIDYFKALFPNVGLYIHLDQATERHLPLLKRLEPHIDHFVF
DANSNDAVDFNKMNDDEFKTASQMIINKTNYLIDLMHRHRLKRPLILLNWNTLTGDTFIT
NGEYFRGGIIIEQLLKLSSKVEGIGYWLNYDLHVSHCKNERDYMNSIELFHQYNGKRPVY
FTALLFNKLTSNILYSDDTCIVTGTDSNFQILLYDAKHFNPYLALDNQMNMRATEMIHLN
INALEEGMYKIKHFTLDKENGALFNLWRKHHTIHGMDKDSIDYVNRMSFPKLEVYDIDIT
DTLALNIKMITNGIHLIEVKRYPSS

>WP_186433303.1#44|Staphylococcus_aureus
MQRDYLIRVETESMSDFKRLNSLMIGFVIKGEAHIYDENNMTQCNSGDIFIINHRDLYRF
QLQQDGIICYIQFQMKYLADKFDDVHCLYFHLTDATTTKNIHQLRNIMARLVSTHIRHNE
LSKLTEQQLVIQLLMHMINYVPRTYHSNQSILNDDKVNQVCDYIELHFHEDLSLSELSEY
VGWSESHLSKKFTESLGVGFHHFLNTTRIEHAKLDLTYTDETITDIALQNGFSSAASFAR
TFKHFTHQTPKQYRGDRPAITENQQSAQHDYHDRELILLLNDYIEEMNHFIEDIEKMNYK
EIAFQPTNHQLNQFNHIIQVGYLRNLLNTQYQSQLLTCHHDFQVNEVLAYDVIPYIMKKL
NAPFTYDAEISNIFYDIDLCLDFLLDHNFSLTMHLDQYDSRDYIDAFKIFIHHVALHVSH
RKDLKFNLYVTTLHTSLIEMIDYFKALFPNGGLYIHLDQATERHLPLLKRLEPHIDHFVF
DANSNDAVDFNKMNDDEFKTASQMIINKTNYLIDLMHRHRLKRPLILLNWNTLTGDTFIT
NGEYFRGGIIIEQLLKLSSKVEGIGYWLNYDLHVSHCKNERDYMNSIELFHQYNGKRPVY
FTALLFNKLTSNILYSDDTCIVTGTDSNFQILLYDAKHFNPYLALDNQMNMRATEMIHLN
INALEEGMYKIKHFTLDKENGALFNLWRKHHTIHGMDKDSIDYVNRMSFPKLEVYDIDIT
DTLALNIKMITNGIHLIEVKRYPSS

>WP_192860507.1#45|Staphylococcus_aureus
MQRDYLIRVETESMSDFKRLNSLMIGFVIKGEAHIYDENNMTQCNSGDIFIINHRDLYRF
QLQQDGIICYIQFQMKYLADKFDDVHCLYFHLTDATTTKNIHQLRNIMARLVSTHIRHNE
LSKLTEQQLVIQLLMHMIHYVPRTYHSNQSILNDDKVNQVCDYIELHFHEDLSLSELSEY
VGWSESHLSKKFTESLGVGFHHFLNTTRIEHAKLDLTYTDETITDIALQNGFSSAASFAR
TFKHFTHQTPKQYRGDRPAITENQQSAQHDYHDRELILLLNDYIEEMHHFIEDIEKMNYK
EIAFQPTNHQLNQFNHIIQVGYLRNLLNTQYQSQLLTCHHDFQVNEVLAYDVIPYIMKKL
NAPFTYDAEISNIFYDIDLCLDFLLDHNFSLTMHLDQYDSRDYIDAFKIFIHHVALHVSH
RKDLKFNLYVTTLHTSLIEMIDYFKALFPNGGLYIHLDQATERHLPLLKRLEPHIDHFVF
DANSNDAVDFNKMNDDEFKTASQMIINKTNYLIDLMHRHRLKRPLILLNWNTLTGDTFIT
NGEYFRGGIIIEQLLKLSSKVEGIGYWLNYDLHVSHCKNERDYMNSIELFHQYNGKRPVY
FTALLFNKLTSNILYSDDTCIVTGTDSNFQILLYDAKHFNPYLALDNQMNMRATEMIHLN
INALEEGMYKIKHFTLDKENGALFNLWRKHHTIHGMDKDSIDYVNRMSFPKLEVYDIDIT
DTLALNIKMITNGIHLIEVKRYPSS

>WP_031925075.1#46|Staphylococcus_aureus_WAMC6043
MQRDYLIRVETESMSDFKRLNSLMIGFVIKGEAHIYDENNMTQCNSGDIFIINHRDLYRF
QLQQDGIICYIQFQMKYLADKFDDVHCLYFHLTDATTTKNIHQLRNIMARLVSTHIRHNE
LSKLTEQQLVIQLLMHMIHYVPRTYHSNQSILNDDKVNQVCDYIELHFHEDLSLSELSEY
VGWSESHLSKKFTESLGVGFHDFLNTTRIEHAKLDLTYTDETITDIALQNGFSSAASFAR
TFKHFTHQTPKQYRGDRPAITENQQSAQHDYHDRELILLLNDYIEEMNHFIEDIEKMNYK
EIAFQPTNHQLNQFNHIIQVGYLRNLLNTQYQSQLLTCHHDFQVNEVLAYDVIPYIMKKL
NAPFTYDAEISNIFYDIDLCLDFLLDHNFSLTMHLDQYDSRDYIDAFKIFIHHVALHVSH
RKDLKFNLYVTTLHTSLIEMIDYFKALFPNGGLYIHLDQATERHLPLLKRLEPHIDHFVF
DANSNDAVDFNKMNDDEFKTASQMIINKTNYLIDLMHRHRLKRPLILLNWNTLTGDTFIT
NGEYFRGGIIIEQLLKLSSKVEGIGYWLNYDLHVSHCKNERDYMNSIELFHQYNGKRPVY
FTALLFNKLTSNILYSDDTCIVTGTDSNFQILLYDAKHFNPYLALDNQMNMRATEMIHLN
INALEEGMYKIKHFTLDKENGALFNLWRKHHTIHGMDKDSIDYVNRMSFPKLEVYDIDIT
DTLALNIKMITNGIHLIEVKRYPSS

>WP_182054013.1#47|Staphylococcus_aureus
MQRDYLIRVETESMSDFKRLNSLMIGFVIKGEAHIYDENNMTQCNSGDIFIINHRDLYRF
QLQQDGIICYIQFQMKYLADKFDDVHCLYFHLTDATTTKNIHQLRNIMARLVSTHIRHNE
LSKLTEQQLVIQLLMHMIHYVPRTYHSNQSILNDDKVNQVCDYIELHFHEDLSLSELSEY
VGWSESHLSKKFTESLGVGFHHFLNTTRIEHAKLDLTYTDETITDIALQNGFSSAASFAR
TFKHFTHQTPKQYRGDRPAITENQQSAQHDYHDRELILLLNDYIEEMNHFIEDIEKMNYK
EIAFQPTNHQLNQFNHIIQVGYLRNLLNTQYQSQLLTCHHDFQVNEVLAYDVIPYIMKKL
NAPFTYDAEISNIFYDIDLCLDFLLDHNFSLTMHLDQYDSRDYIDAFKIFIHHVALHVSH
RKDLKFNLYVTTLHTSLIEMIDYFKALFPNGGLYIHLDQATERHLPLLKRLEPHIDHFVF
DANSNDAVDFNKMNDDEFKTASQMIINKTNYLIDLMHRNRLKRPLILLNWNTLTGDTFIT
NGEYFRGGIIIEQLLKLSSKVEGIGYWLNYDLHVSHCKNERDYMNSIELFHQYNGKRPVY
FTALLFNKLTSNILYSDDTCIVTGTDSNFQILLYDAKHFNPYLALDNQMNMRATEMIHLN
INALEEGMYKIKHFTLDKENGALFNLWRKHHTIHGMDKDSIDYVNRMSFPKLEVYDIDIT
DTLALNIKMITNGIHLIEVKRYPSS

>WP_315911675.1#48|Staphylococcus_aureus
MQRDYLIRVETESMSDFKRLNSLMIGFVIKGEAHIYDENNMTQCNSGDIFIINHRDLYRF
QLQQDGIICYIQFQMKYLADKFDDVHCLYFHLTDATTTKNIHQLRNIMARLVSTHIRHNE
LSKLTEQQLVIQLLMHMIHYVPRTYHSNQSILNDDKVNQVCDYIELHFHEDLSLSELSEY
VGWSESHLSKKFTESLGVGFHHFLNTTRIEHAKLDLTYTDETITDIALQNGFSSAASFAR
TFKHFTHQTPKQYRGDRPAITENQQSAQHDYHDRELILLLNDYIEEMNHFIEDIEKMNYK
EIAFQPTNHQLNQFNHIIQVGYLRNLLNTQYQSQLLTCHHDFQVNEVLAYDVIPYIMKKL
NAPFTYDAEILNIFYDIDLCLDFLLDHNFSLTMHLDQYDSRDYIDAFKIFIHHVALHVSH
RKDLKFNLYVTTLHTSLIEMIDYFKALFPNGGLYIHLDQATERHLPLLKRLEPHIDHFVF
DANSNDAVDFNKMNDDEFKTASQMIINKTNYLIDLMHRHRLKRPLILLNWNTLTGDTFIT
NGEYFRGGIIIEQLLKLSSKVEGIGYWLNYDLHVSHCKNERDYMNSIELFHQYNGKRPVY
FTALLFNKLTSNILYSDDTCIVTGTDSNFQILLYDAKHFNPYLALDNQMNMRATEMIHLN
INALEEGMYKIKHFTLDKENGALFNLWRKHHTIHGMDKDSIDYVNRMSFPKLEVYDIDIT
DTLALNIKMITNGIHLIEVKRYPSS

>WP_180992811.1#49|Staphylococcus_aureus
MQRDYLIRVETESMSDFKRLNSLMIGFVIKGEAHIYDENNMTQCNSGDIFIINHRDLYRF
QLQQDGIICYIQFQMKYLADKFDDVHCLYFHLTDATTTKNIHQLRNIMARLVSTHIRHNE
LSKLTEQQLVIQLLMHMIHYVPRTYHSNQSILNDDKVNQVCDYIELHFHEDLSLSELSEY
VGWSESHLSKKFTESLGVGFHHFLNTTRIEHAKLDLTYTDETITDIALQNGFSSAASFAR
TFKHFTHQTPKQYRGDRPAITENQQSAQHDYHDRELILLLNDYIEEMNHFIEDIEKMNYK
EIAFQPTNHQLNQFNHIIQVGYLRNLLNTQYQSQLLTCHHDFQVNEVLAYDVIPYIMKKL
NAPFTYDAEISNIFYDIDLCLDFLLDHNFSLIMHLDQYDSRDYIDAFKIFIHHVALHVSH
RKDLKFNLYVTTLHTSLIEMIDYFKALFPNGGLYIHLDQATERHLPLLKRLEPHIDHFVF
DANSNDAVDFNKMNDDEFKTASQMIINKTNYLIDLMHRHRLKRPLILLNWNTLTGDTFIT
NGEYFRGGIIIEQLLKLSSKVEGIGYWLNYDLHVSHCKNERDYMNSIELFHQYNGKRPVY
FTALLFNKLTSNILYSDDTCIVTGTDSNFQILLYDAKHFNPYLALDNQMNMRATEMIHLN
INALEEGMYKIKHFTLDKENGALFNLWRKHHTIHGMDKDSIDYVNRMSFPKLEVYDIDIT
DTLALNIKMITNGIHLIEVKRYPSS

>WP_031869583.1#50|Staphylococcus_aureus_GGMC6008
MQRDYLIRVETESMSDFKRLNSLMIGFVIKGEAHIYDENNMTQCNSGDIFIINHRDLYRF
QLQQDGIICYIQFQMKYLADKFDDVHCLYFHLTDATTTKNIHQLRNIMARLVSTHIRHNE
LSKLTEQQLVIQLLMHMIHYVPRTYHSNQSILNDDKVNQVCDYIELHFHEDLSLSELSEY
VGWSESHLSKKFTESLGVGFHHFLNTTRIEHAKLDLTYTDETITDIALQNGFSSAASFAR
TFKHFTHQTPKQYRGDRPAITENQQSAQHDYHDRELILLLNDYIEEMNHFIEDIEKMNYK
EIAFQPTNHQLNQFNHIIQVGYLRNLLNTQYQSQLLTCHHDFQVNEVLAYDVIPYIMKKL
NAPFTYDAEISNIFYDIDLCLDFLLDHNFSLTMHLDQYDSRDYIDAFKIFIHHVALHVSH
RKDLKFNLYVTTLHTSLIEMIDYFKALFPNGGLYIHLDQATERHLPLLKRLESHIDHFVF
DANSNDAVDFNKMNDDEFKTASQMIINKTNYLIDLMHRHRLKRPLILLNWNTLTGDTFIT
NGEYFRGGIIIEQLLKLSSKVEGIGYWLNYDLHVSHCKNERDYMNSIELFHQYNGKRPVY
FTALLFNKLTSNILYSDDTCIVTGTDSNFQILLYDAKHFNPYLALDNQMNMRATEMIHLN
INALEEGMYKIKHFTLDKENGALFNLWRKHHTIHGMDKDSIDYVNRMSFPKLEVYDIDIT
DTLALNIKMITNGIHLIEVKRYPSS

>WP_043859503.1#51|Staphylococcus_aureus
MQRDYLIRVETESMSDFKRLNSLMIGFVIKGEAHIYDENNMTQCNSGDIFIINHRDLYRF
QLQQDGIICYIQFQMKYLADKFDDVHCLYFHLTDATTTKNIHQLRNIMARLVSTHIRHNE
LSKLTEQQLVIQLLMHMIHYVPRTYHSNQSILNDDKVNQVCDYIELHFHEDLSLSELSEY
VGWSESHLSKKFTESLGVGFHHFLNTTRIEHAKLDLTYTDETITDIALQNGFSSAASFAR
TFKHFTHQTPKQYRGDRPAITENQQSAQHDYHDRELILLLNDYIEEMNHFIEDIEKMNYK
EIAFQPTNHQLNQFNHIIQVGYLRNLLNTQYQSQLLTCHHDFQVNEVLAYDVIPYIMKKL
NAPFTYDAEISNIFYDIDLCLDFLLDHNFSLTMHLDQYDSRDYIDAFKIFIHHVALHVSH
RKDLKFNLYVTTLHTSLIEMIDYFKALFPNGGLYIHLDQATERHLPLLKRLEPHIDHFVF
DANSNDAVDFNKMNDDEFKTASQMIINKTNYLIDLMHRHRLKRPLILLNWNTLTGDTFIT
NGEYFRGGIIIEQLLKLSSKVEGIGYWLNYDLHVIHCKNERDYMNSIELFHQYNGKRPVY
FTALLFNKLTSNILYSDDTCIVTGTDSNFQILLYDAKHFNPYLALDNQMNMRATEMIHLN
INALEEGMYKIKHFTLDKENGALFNLWRKHHTIHGMDKDSIDYVNRMSFPKLEVYDIDIT
DTLALNIKMITNGIHLIEVKRYPSS

>WP_058102284.1#52|Staphylococcus_aureus
MQRDYLIRVETESMSDFKRLNSLMIGFVIKGEAHIYDENNMTQCNSGDIFIINHRDLYRF
QLQQDGIICYIQFQMKYLADKFDDVHCLYFHLTDATTTKNIHQLRNIMARLVSTHIRHNE
LSKLTEQQLVIQLLMHMIHYVPRTYHSNQSILNDDKVNQVCDYIELHFHEDLSLSELSEY
VGWSESHLSKKFTESLGVGFHHFLNTTRIEHAKLDLTYTDETITDIALQNGFSSAASFAR
TFKHFTHQTPKQYRGDRPAITENQQSAQHDYHDRELILLLNDYIEEMNHFIEDIEKMNYK
EIAFQPTNHQLNQFNHIIQVGYLRNLLNTQYQSQLLTCHHDFQVNEVLAYDVIPYIMKKL
NAPFTYDAEISNIFYDIDLCLDFLLDHNFSLTMHLDQYDSRDYIDAFKIFIHHVALHVSH
RKDLKFNLYVTTLHTSLIEMIDYFKALFPNGGLYIHLDQATERHLPLLKRLEPHIDHFVF
DANSNDAVDFNKMNDDEFKTASQMIINKTNYLIDLMHRHRLKRTLILLNWNTLTGDTFIT
NGEYFRGGIIIEQLLKLSSKVEGIGYWLNYDLHVSHCKNERDYMNSIELFHQYNGKRPVY
FTALLFNKLTSNILYSDDTCIVTGTDSNFQILLYDAKHFNPYLALDNQMNMRATEMIHLN
INALEEGMYKIKHFTLDKENGALFNLWRKHHTIHGMDKDSIDYVNRMSFPKLEVYDIDIT
DTLALNIKMITNGIHLIEVKRYPSS

>WP_050961896.1#53|Staphylococcus_aureus
MQRDYLIRVETESMSDFKRLNSLMIGFVIKGEAHIYDENNMTQCNSGDIFIINHRDLYRF
QLQQDGIICYIQFQMKYLADKFDDVHCLYFHLTDATTTKNIHQLRNIMARLVSTHIRHNE
LSKLTEQQLVIQLLMHMIHYVPRTYHSNQSILNDDKVNQVCDYIELHFHEDLSLSELSEY
VGWSESHLSKKFTESLGVGFHHFLNTTRIEHAKLDLTYTDETITDIALQNGFSSAASFAR
TFKHFTHQTPKQYRGDRPAITENQQSAQHDYHDRELILLLNDYIEEMNHFIEDIEKMNYK
EIAFQPTNHQLNQFNHIIQVGYLRNLLNTQYQSQLLTCHHDFQVNEVLAYDVIPYIMKKL
NAPFTYDAEISNIFYDIDLCLDFLLDHNFSLTMHLDQYDSRDYIDAFKIFIHHVALHVSH
RKDLKFNLYVTTLHTSLIEMIDYFKALFPNGGLYIHLDQATERHLPLLKRLEPHIDHFVF
DANSNDAVDFNKMNDDEFKTASQMIINKTNYLIDLMHRHRLKRPLILLNWNTLTGDTFIT
NGEYFRGGIIIEQLLKLSSKVEGIGYWLNYDLHVSHCKNERDYMNSIELFHQYNGKRPVY
FTALLFNKLTSNILYSDDTCIVTGTDSNFQILLYDAKHFNPYLALDNQMNMRATEMIHLN
INALEEGMYKIKHFTLDKENGALFNLWRKHHTIHCMDKDSIDYVNRMSFPKLEVYDIDIT
DTLALNIKMITNGIHLIEVKRYPSS

>WP_025380735.1#54|Staphylococcus_aureus_USA300_ISMMS1
MQRDYLIRVETESMSDFKRLNSLMIGFVIKGEAHIYDENNMTQCNSGDIFIINHRDLYRF
QLQQYGIICYIQFQMKYLADKFDDVHCLYFHLTDATTTKNIHQLRNIMARLVSTHIRHNE
LSKLTEQQLVIQLLMHMIHYVPRTYHSNQSILNDDKVNQVCDYIELHFHEDLSLSELSEY
VGWSESHLSKKFTESLGVGFHHFLNTTRIEHAKLDLTYTDETITDIALQNGFSSAASFAR
TFKHFTHQTPKQYRGDRPAITENQQSAQHDYHDRELILLLNDYIEEMNHFIEDIEKMNYK
EIAFQPTNHQLNQFNHIIQVGYLRNLLNTQYQSQLLTCHHDFQVNEVLAYDVIPYIMKKL
NAPFTYDAEISNIFYDIDLCLDFLLDHNFSLTMHLDQYDSRDYIDAFKIFIHHVALHVSH
RKDLKFNLYVTTLHTSLIEMIDYFKALFPNGGLYIHLDQATERHLPLLKRLEPHIDHFVF
DANSNDAVDFNKMNDDEFKTASQMIINKTNYLIDLMHRHRLKRPLILLNWNTLTGDTFIT
NGEYFRGGIIIEQLLKLSSKVEGIGYWLNYDLHVSHCKNERDYMNSIELFHQYNGKRPVY
FTALLFNKLTSNILYSDDTCIVTGTDSNFQILLYDAKHFNPYLALDNQMNMRATEMIHLN
INALEEGMYKIKHFTLDKENGALFNLWRKHHTIHGMDKDSIDYVNRMSFPKLEVYDIDIT
DTLALNIKMITNGIHLIEVKRYPSS

>WP_053862289.1#55|Staphylococcus_aureus
MQRDYLIRVETESMSDFKRLNSLMIGFVIKGEAHIYDENNMTQCNSGDIFIINHRDLYRF
QLQQDGIICYIQFQMKYLADKFDDVHCLYFHLTDATTTKNIHQLRNIMARLVSTHIRHNE
LSKLTEQQLVIQLLMHMIHYVPRTYHSNQSILNDDKVNQVCDYIELHFHEDLSLSELSEY
VGWSESHLSKKFTESLGVGFHHFLNTTRIEHAKLDLTYTDETITDIALQNGFSSAASFAR
TFKHFTHQTPKQYRGDCPAITENQQSAQHDYHDRELILLLNDYIEEMNHFIEDIEKMNYK
EIAFQPTNHQLNQFNHIIQVGYLRNLLNTQYQSQLLTCHHDFQVNEVLAYDVIPYIMKKL
NAPFTYDAEISNIFYDIDLCLDFLLDHNFSLTMHLDQYDSRDYIDAFKIFIHHVALHVSH
RKDLKFNLYVTTLHTSLIEMIDYFKALFPNGGLYIHLDQATERHLPLLKRLEPHIDHFVF
DANSNDAVDFNKMNDDEFKTASQMIINKTNYLIDLMHRHRLKRPLILLNWNTLTGDTFIT
NGEYFRGGIIIEQLLKLSSKVEGIGYWLNYDLHVSHCKNERDYMNSIELFHQYNGKRPVY
FTALLFNKLTSNILYSDDTCIVTGTDSNFQILLYDAKHFNPYLALDNQMNMRATEMIHLN
INALEEGMYKIKHFTLDKENGALFNLWRKHHTIHGMDKDSIDYVNRMSFPKLEVYDIDIT
DTLALNIKMITNGIHLIEVKRYPSS

>WP_264128660.1#56|Staphylococcus_aureus
MQRDYLIRVETESMPDFKRLNSLMIGFVIKGEAHIYDENNMTQCNSGDIFIINHRDLYRF
QLQQDGIICYIQFQMKYLADKFDDVHCLYFHLTDATTTKNIHQLRNIMARLVSTHIRHNE
LSKLTEQQLVIQLLMHMIHYVPRTYHSNQSILNDDKVNKVCDYIELHFHEDLSLSELSEY
VGWSESHLSKKFTESLGVGFHHFLNTTRIEHAKLDLTYTDETITDIALQNGFSSAASFAR
TFKHFTHQTPKQYRGDRPAITENQQSAQHDYHDRELILLLNDYIEEMNHFIEDIEKMNYK
EIAFQPTNHQLNQFNHIIQVGYLRNLLNTQYQSQLLTCHHDFQVNEVLAYDVIPYIMKKL
NAPFTYDAEISNIFYDIDLCLDFLLDHNFSLTMHLDQYDSRDYIDAFKIFIHHVALHVSH
RKDLKFNLYVTTLHTSLIEMIDYFKALFPNGGLYIHLDQATERHLPLLKRLEPHIDHFVF
DANSNDAVDFNKMNDDEFKTASQMIINKTNYLIDLMHRHRLKRPLILLNWNTLTGDTFIT
NGEYFRGGIIIEQLLKLSSKVEGIGYWLNYDLHVSHCKNERDYMNSIELFHQYNGKRPVY
FTALLFNKLTSNILYSDDTCIVTGTDSNFQILLYDAKHFNPYLALDNQMNMRATEMIHLN
INALEEGMYKIKHFTLDKENGALFNLWRKHHTIHGMDKDSIDYVNRMSFPKLEVYDIDIT
DTLALNIKMITNGIHLIEVKRYPSS

>WP_001188493.1#57|Staphylococcus_aureus
MQRDYLIRVETESMSDFKRLNSLMIGFVIKGEAHIYDENNMTQCNSGDIFIINHRDLYRF
QLQQDGIICYIQFQMKYLADKFDDVHCLYFHLTDATTTKNIHQLRNIMARLVSTHIRHNE
LSKLTEQQLVIQLLMHMIHYVPRTYHSNQSILNDDKVNQVCDYIELHFHEDLSLSELSEY
VGWSESHLSKKFTESLGVGFHHFLNTTRIEHAKLDLTYTDETITDIALQNGFSSAASFAR
TFKHFTHQTPKQYRGDRPAITENQQSAQHDYHDRELILLINDYIEEMNHFIEDIEKMNYK
EIAFKPTNQQLNQFNHIIQVGYLRNLLNTQYQSQLLTCHHDFQVNEVLAYDVIPYIMKKL
NAPFTYDAEISNIFYDIDLCLDFLLDHNFSLTMHLDQYDSRDYIDAFKIFIHHVALHVSH
RKDLKFNLYVTTLHTSLIEMIDYFKALFPNGGLYIHLDQATERHLPLLKRLEPHIDHFVF
DANSNDAVDFNKMNDDEFKTASQMIINKTNYLIDLMHRHRLKRPLILLNWNTLTGDTFIT
NGEYFRGGIIIEQLLKLSSKVEGIGYWLNYDLHVSHCKNERDYMNSIELFHQYNGKRPVY
FTALLFNKLTSNILYSDDTCIVTGTDSNFQILLYDAKHFNPYLALDNQMNMRATEMIHLN
INALEEGMYKIKHFTLDKENGALFNLWRKHHTIHGMDKDSIDYVNRMSFPKLEVYDIDIT
DTLALNIKMITNGIHLIEVKRYPSS

>WP_042743008.1#58|Staphylococcus_aureus_LPIH6011
MQRDYLIRVETESMSDFKRLNSLMIGFVIKGEAHIYDENNMTQCNSGDIFIINHRDLYRF
QLQQDGIICYIQFQMKYLADKFDDVHCLYFHLTDATTTKNIHQLRNIMARLVSTHIRHNE
LSKLTEQQLVIQLLMHMIHYVPRTYHSNQSILNDDKVNQVCDYIELHFHEDLSLSELSEY
VGWSESHLSKKFTESLGVGFHHFLNTTRIEHAKLDLTYTDETITDIALQNGFSSAASFAR
TFKHFTHQTPKQYRGDRPAITENQQSAQHDYHDRELILLLNDYIEEMNHFIEDIEKMNYK
EIAFQPTNHQLNQFNHIIQVGYLRNLLNTQYQSQLLTCHHDFQVNEVLAYDVIPYIMKKL
NAPFTYDAEISNIFYDIDLCLDFLLDHNFSLTMHLDQYDSRDYIDAFKIFIHHVALHVSH
RKDLKFNLYVTTLHTSLIEMIDYFKALFPNGGLYIHLDQATERHLLLLKRLEPHIDHFVF
DANSNDAVDFNKMNDDEFKTASQMIINKTNYLIDLMHRHRLKRPLILLNWNTLTGDTFIT
NGEYFRGGIIIEQLLKLSSKVEGIGYWLNYDLHVSHCKNERDYMNSIELFHQYNGKRPVY
FTALLFNKLTSNILYSDDTCIVTGTDSNFQILLYDAKHFNPYLALDNQMNMRATEMIHLN
INALEEGMYKIKHFTLDKENGALFNLWRKHHTIHGMDKDSIDYVNRMSFPKLEVYDIDIT
DTLALNIKMITNGIHLIEVKRYPSS

>WP_224085648.1#59|Staphylococcus_aureus
MQRDYLIRVETESMPDFKRLNSLMIGFVIKGEAHIYDENNMTQCNSGDIFIINHRDLYRF
QLQQDGIICYIQFQMKYLADKFDDVHCLYFHLTDATTTKNIHQLRNIMARLVSTHIRHNE
LSKLTEQQLVIQLLMHMIHYVPRTYHSNQSILNDDKVNQVCDYIELHFHEDLSLSELSEY
VGWSESHLSKKFTESLGVGFHHFLNTTRIEHAKLDLTYTDETITDIALQNGFSSAASFAR
TFKHFTHQTPKQYRGDRPAITENQQSAQHDYHDRELILLLNDYIEEMNHFIEDIEKMNYK
EIAFQPTNHQLNQFNHIIQVGYLRNLLNTQYQSQLLTCHHDFQVNEVLAYDVIPYIMKKL
NAPFTYDAEISNIFYDIDLCLDFLLDHNFSLTMHLDQYDSRDYIDAFKIFIHHVALHVSH
RKDLKFNLYVTTLHTSLIEMIDYFKALFPNGGLYIHLDQATERHLPLLKRLEPHIDHFVF
DVNSNDAVDFNKMNDDEFKTASQMIINKTNYLIDLMHRHRLKRPLILLNWNTLTGDTFIT
NGEYFRGGIIIEQLLKLSSKVEGIGYWLNYDLHVSHCKNERDYMNSIELFHQYNGKRPVY
FTALLFNKLTSNILYSDDTCIVTGTDSNFQILLYDAKHFNPYLALDNQMNMRATEMIHLN
INALEEGMYKIKHFTLDKENGALFNLWRKHHTIHGMDKDSIDYVNRMSFPKLEVYDIDIT
DTLALNIKMITNGIHLIEVKRYPSS

>WP_208715587.1#60|Staphylococcus_aureus
MQRDYLIRVETESMPDFKRLNSLMIGFVIKGEAHIYDENNMTQCNSGDIFIINHRDLYRF
QLQQDGIICYIQFQMKYLADKFDDVHCLYFHLTDATTTKNIHQLRNIMARLVSTHIRHNE
LSKLTEQQLVIQLLMHMIHYVPRTYHSNQSILNDDKVNQVCDYIELHFHEDLSLSELSEY
VGWSESHLSKKFTESLGVGFHHFLNTTRIEHAKLDLTYTDETITDIALQNGFSSAASFAR
TFKHFTHQTPKQYRGDRPAITENQQSVQHDYHDRELILLLNDYIEEMNHFIEDIEKMNYK
EIAFQPTNHQLNQFNHIIQVGYLRNLLNTQYQSQLLTCHHDFQVNEVLAYDVIPYIMKKL
NAPFTYDAEISNIFYDIDLCLDFLLDHNFSLTMHLDQYDSRDYIDAFKIFIHHVALHVSH
RKDLKFNLYVTTLHTSLIEMIDYFKALFPNGGLYIHLDQATERHLPLLKRLEPHIDHFVF
DANSNDAVDFNKMNDDEFKTASQMIINKTNYLIDLMHRHRLKRPLILLNWNTLTGDTFIT
NGEYFRGGIIIEQLLKLSSKVEGIGYWLNYDLHVSHCKNERDYMNSIELFHQYNGKRPVY
FTALLFNKLTSNILYSDDTCIVTGTDSNFQILLYDAKHFNPYLALDNQMNMRATEMIHLN
INALEEGMYKIKHFTLDKENGALFNLWRKHHTIHGMDKDSIDYVNRMSFPKLEVYDIDIT
DTLALNIKMITNGIHLIEVKRYPSS

>WP_179097850.1#61|Staphylococcus_aureus
MQRDYLIRVETESMPDFKRLNSLMIGFVIKGEAHIYDENNMTQCNSGDIFIINHRDLYRF
QLQQDGIICYIQFQMKYLADKFDDVHCLYFHLTDATTTKNIHQLRNIMARLVSTHIRHNE
LSKLTEQQLVIQLLMHMIHYVPRTYHSNQSILNDDKVNQVCDYIELHFHEDLSLSELSEY
VGWSESHLSKKFTESLGVGFHHFLNTTRIEHAKLDLTYTDETITDIALQNGFSSAASFAR
TFKHFTHQTPKQYRGDRPAITENQQSAQHDYHDRELILLLNDYIEEMNHFIEDIEKMNYK
EIAFQPTNHQLNQFNHIIQVGYLRNLLNTQYQSQLLTCHHDFQVNEVLAYDVIPYIMKKL
NAPFTYDAEISNIFYDIDLCLDFLLDHNFSLTMHLDQYDSRDYIDAFKIFIHHVALHVSH
RKDLKFNLYVTTLHTSLIEMIDYFKALFPNGGLYIHLDQATERHLPLLKRLEPHIDHFVF
DANSNDAVDFNKMNDDEFKTASQMIINKTNYLINLMHRHRLKRPLILLNWNTLTGDTFIT
NGEYFRGGIIIEQLLKLSSKVEGIGYWLNYDLHVSHCKNERDYMNSIELFHQYNGKRPVY
FTALLFNKLTSNILYSDDTCIVTGTDSNFQILLYDAKHFNPYLALDNQMNMRATEMIHLN
INALEEGMYKIKHFTLDKENGALFNLWRKHHTIHGMDKDSIDYVNRMSFPKLEVYDIDIT
DTLALNIKMITNGIHLIEVKRYPSS

>WP_258411441.1#62|Staphylococcus_aureus
MQRDYLIRVETESMPDFKRLNGLMIGFVIKGEAHIYDENNMTQCNSGDIFIINHRDLYRF
QLQQDGIICYIQFQMKYLADKFDDVHCLYFHLTDATTTKNIHQLRNIMARLVSTHIRHNE
LSKLTEQQLVIQLLMHMIHYVPRTYHSNQSILNDDKVNQVCDYIELHFHEDLSLSELSEY
VGWSESHLSKKFTESLGVGFHHFLNTTRIEHAKLDLTYTDETITDIALQNGFSSAASFAR
TFKHFTHQTPKQYRGDRPAITENQQSAQHDYHDRELILLLNDYIEEMNHFIEDIEKMNYK
EIAFQPTNHQLNQFNHIIQVGYLRNLLNTQYQSQLLTCHHDFQVNEVLAYDVIPYIMKKL
NAPFTYDAEISNIFYDIDLCLDFLLDHNFSLTMHLDQYDSRDYIDAFKIFIHHVALHVSH
RKDLKFNLYVTTLHTSLIEMIDYFKALFPNGGLYIHLDQATERHLPLLKRLEPHIDHFVF
DANSNDAVDFNKMNDDEFKTASQMIINKTNYLIDLMHRHRLKRPLILLNWNTLTGDTFIT
NGEYFRGGIIIEQLLKLSSKVEGIGYWLNYDLHVSHCKNERDYMNSIELFHQYNGKRPVY
FTALLFNKLTSNILYSDDTCIVTGTDSNFQILLYDAKHFNPYLALDNQMNMRATEMIHLN
INALEEGMYKIKHFTLDKENGALFNLWRKHHTIHGMDKDSIDYVNRMSFPKLEVYDIDIT
DTLALNIKMITNGIHLIEVKRYPSS

>WP_172451971.1#63|Staphylococcus_aureus
MQRDYLIRVETESMSDFKRLNSLMIGFVIKGEAHIYDENNMTQCNSGDIFIINHRDLYRF
QLQQDGIICYIQFQMKYLADKFDDVHCLYFHLTDATTTKNIHQLRNIMARLVSTHIRHNE
LSKLTEQQLVIQLLMHMIHYVPRTYHSNQSILNDDKVNQVCDYIELHFHEDLSLSELSEY
VGWSESHLSKKFTESLGVGFHHFLNTTRIEHAKLDLTYTDETITDIALQNGFSSAASFAR
TFKHFTHQTPKQYRGDRPAITENQQSAQHDYHDRELILLLNDYIEEMNHFIEDIEKMNYK
EIAFQPTNHQLNQFNHIIQVGYLRNLLNTQYQSQLLTCHHDFQVNEVLAYDVIPYIMKKL
NAPFTYDAEISNIFYDIDLCLDFLLDHNFSLTMHLDQYDSRDYIDAFKIFIHHVALHVSH
RKDLKFNLYVTTLHTSLIEMIDYFKALFPNGGLYIHLDQATERHLPLLKRLEPHIDHFVF
DANSNDAVDFNKMNDDEFKTASQMIINKTNYLIDLMHRHRLKRPLILLNWNTLTGDTFIT
NGEYFRGGIIIEQLLKLSSKVEGIGYWLNYDLHVSHCKNERDYMNSIELFHQYNGKRPVY
FTALLFNKLTSNILYSDDTCIVTGTDSNFQILLYDAKHFNPYLVLDNQMNMRATEMIHLN
INALEEGMYKIKHFTLDKENGALFNLWRKHHTIHGMDKDSIDYVNRMSFSKLEVYDIDIT
DTLALNIKMITNGIHLIEVKRYPSS

>WP_301557577.1#64|Staphylococcus_aureus
MQRDYLIRVETESMPDFKRLNSLMIGFVIKGEAHIYDENNMTQCNSGDIFIINHRDLYRF
QLQQDGIICYIQFQMKYLADKFDDVHCLYFHLTDATTTKNIHQLRNIMARLVSTHIRHNE
LSKLTEQQLVIQLLMHMIHYVPRTYHSNQSILNDDKVNQVCDYIELHFHEDLSLSELSEY
VGWSESHLSKKFTESLGVGFHHFLNTTRIEHAKLDLTYTDETITDIALQNGFSSAASFAR
TFKHFTHQTPKQYRGDRPAITENQQSAQHDYHDRELILLLNDYIEEMNHFIEDIEKMNYK
EIAFQPTNHQLNQFNHIIQVGYLRNLLNTQYQSQLLTCHHDFQVNEVLAYDVIPYIMKKL
NAPFTYDAEISNIFYDIDLCLDFLLDHNFSLTMHLDQYDSRDYIDAFKIFIHHVALHVSH
RKDLKFNLYVTTLHTSLIEMIDYFKALFPNGGLYIHLDQATERHLPLLKRLEPHIDHFVF
DANSNDAVDFNKMNDDEFKTASQMIINKTNYLIDLMHRHRLKRPLILLNWNTLTGDTFIT
NGEYFRGGIIIEQLLKLSSKVEGIGYWLNYDLHVSHCKNERDYMNSIELFHQYNGKRPVY
FTALLFNKLTSNILYSDDTCIVTGTDSNFQILLYDAKHFNPYLALDNQMNMRATEMIHLN
INALEEGMYKIKHFTLDKENGALFNLWRKHHTIHGMDTDSIDYVNRMSFPKLEVYDIDIT
DTLALNIKMITNGIHLIEVKRYPSS

>WP_001188494.1#65|Staphylococcus_aureus_subsp__aureus_str__Newman
MQRDYLIRVETESMSDFKRLNSLMIGFVIKGEAHIYDENNMTQCNSGDIFIINHRDLYRF
QLQQDGIICYIQFQMKYLADKFDDVHCLYFHLTDATTTKNIHQLRNIMARLVSTHIRHNE
LSKLTEQQLVIQLLMHMIHYVPRTYHSNQSILNDDKVNQVCDYIELHFHEDLSLSELSEY
VGWSESHLSKKFTESLGVGFHHFLNTTRIEHAKLDLTYTDETITDIALQNGFSSAASFAR
TFKHFTHQTPKQYRGDRPAITENQQSAQHDYHDRELILLLNDYIEEMNHFIEDIEKMNYK
EIAFQPTNHQLNQFNHIIQVGYLRNLLNTQYQSQLLTCHHDFQVNEVLAYDVIPYIMKKL
NAPFTYDAEISNIFYDIDLCLDFLLDHNFSLTMHLDQYDSRDYIDAFKIFIHHVALHVSH
RKDLKFNLYVTTLHTSLIEMIDYFKALFPNGGLYIHLDQATERHLPLLKRLEPHIDHFVF
DANSNDAVDFNKMNDDEFKTASQMIINKTNYLIDLMHRHRLKRPLILLNWNTLTGDTFIT
NGEYFRGGIIIEQLLKLSSKVEGIGYRLNYDLHVSHCKNERDYMNSIELFHQYNGKRPVY
FTALLFNKLTSNILYSDDTCIVTGTDSNFQILLYDAKHFNPYLALDNQMNMRATEMIHLN
INALEEGMYKIKHFTLDKENGALFNLWRKHHTIHGMDKDSIDYVNRMSFPKLEVYDIDIT
DTLALNIKMITNGIHLIEVKRYPSS

>WP_069993298.1#66|Staphylococcus_aureus
MQRDYLIRVETESMPDFKRLNSLMIGFVIKGEAHIYDENNMTQCNSGDIFIINHRDLYRF
QLQQDGIICYIQFQMKYLADKFDDVHCLYFHLTDATTTKNIHQLRNIMARLVSTHIRHNE
LSKLTEQQLVIQLLMHMIHYVPRTYHSNQSILNDDKVNQVCDYIELHFHEDLSLSELSEY
VGWSESHLSKKFTESLGVGFHHFLNTTRIEHAKLDLTYTDETITDIALQNGFSSAASFAR
TFKHFTHQTPKQYRGDRPAITENQQSAQHDYHDRELILLLNDYIEEMNHFIEDIEKMNYK
EIAFQPTNHQLNQFNHIIQVGYLRNLLNTQYQSQLLTCHHDFQVNEVLAYDVIPYIMKKL
NAPFTYDAEISNIFYDIDLCLDFLLDHNFSLTMHLDQYDSRDYIDAFKIFIHHVALHVSH
RKDLKFNLYVRTLHTSLIEMIDYFKALFPNGGLYIHLDQATERHLPLLKRLEPHIDHFVF
DANSNDAVDFNKMNDDEFKTASQMIINKTNYLIDLMHRHRLKRPLILLNWNTLTGDTFIT
NGEYFRGGIIIEQLLKLSSKVEGIGYWLNYDLHVSHCKNERDYMNSIELFHQYNGKRPVY
FTALLFNKLTSNILYSDDTCIVTGTDSNFQILLYDAKHFNPYLALDNQMNMRATEMIHLN
INALEEGMYKIKHFTLDKENGALFNLWRKHHTIHGMDKDSIDYVNRMSFPKLEVYDIDIT
DTLALNIKMITNGIHLIEVKRYPSS

>WP_282718700.1#67|Staphylococcus_aureus
MQRDYLIRVETESMPDFKRLNSLMIGFVIKGEAHIYDENNMTQCNSGDIFIINHRDLYRF
QLQQDGIICYIQFQMKYLADKFDDVHCLYFHLTDATTTKNIHQLRNIMARLVSTHIRHNE
LSKLTEQQLVIQLLMHMIHYVPRTYHSNQSILNDDKVNQVCDYIELHFHEDLSLSELSEY
VGWSESHLSKKFTESLGVGFHHFLNTTRIEHAKLDLTYTDETITDIALQNGFSSAASFAR
TFKHFTHQTPKQYRGDRPAITENQQSAQHDYHDRELILLLNDYIEEMNHFIEDIEKMNYK
EIAFQPTNHQLNQFNHIIQVGYLRNLLNTQYQSQLLTCHHDFQVNEVLAYDVIPYIMKKL
NAPFTYDAEISNIFYDIDLCLDFLLDHNFSLTMHLDQYDSRDYIDAFKIFIHHVALHVSH
RKDLKFNLYVTTLHTSLIEMIDYFKALFPNGGLYIHLDQATERHLPLLKRLEPRIDHFVF
DANSNDAVDFNKMNDDEFKTASQMIINKTNYLIDLMHRHRLKRPLILLNWNTLTGDTFIT
NGEYFRGGIIIEQLLKLSSKVEGIGYWLNYDLHVSHCKNERDYMNSIELFHQYNGKRPVY
FTALLFNKLTSNILYSDDTCIVTGTDSNFQILLYDAKHFNPYLALDNQMNMRATEMIHLN
INALEEGMYKIKHFTLDKENGALFNLWRKHHTIHGMDKDSIDYVNRMSFPKLEVYDIDIT
DTLALNIKMITNGIHLIEVKRYPSS

>WP_179133228.1#68|Staphylococcus_aureus
MQRDYLIRVETESMSDFKRLNSLMIGFVIKGEAHIYDENNMTQCNSGDIFIINHRDLYRF
QLQQDGIICYIQFQMKYLADKFDDVHCLYFHLTDATTTKNIHQLRNIMARLVSTHIRHNE
LSKLTEQQLVIQLLMHMIHYVPRTYHSNQSILNDDKVNQVCDYIELHFHEYLSLSELSEY
VGWSESHLSKKFTESLGVGFHHFLNTTRIEHAKLDLTYTDETITDIALQNGFSSAASFAR
TFKHFTHQTPKQYRGDRPAITENQQSAQHDYHDRELILLLNDYIEEMNHFIEDIEKMNYK
EIAFQPTNHQLNQFNHIIQVGYLRNLLNTQYQSQLLTCHHDFQVNEVLAYDVIPYIMKKL
NAPFTYDAEISNIFYDIDLCLDFLLDHNFSLTMHLDQYDSRDYIDAFKIFIHHVALHVSH
RKDLKFNLYVTTLHTSLIEMIDYFKALFPNGGLYIHLDQATERHLPLLKRLEPHIDHFVF
DANSNDAVDFNKMNDDEFKTASQMIINKTNYLIDLMHRHHLKRPLILLNWNTLTGDTFIT
NGEYFRGGIIIEQLLKLSSKVEGIGYWLNYDLHVSHCKNERDYMNSIELFHQYNGKRPVY
FTALLFNKLTSNILYSDDTCIVTGTDSNFQILLYDAKHFNPYLALDNQMNMRATEMIHLN
INALEEGMYKIKHFTLDKENGALFNLWRKHHTIHGMDKDSIDYVNRMSFPKLEVYDIDIT
DTLALNIKMITNGIHLIEVKRYPSS

>WP_070007110.1#69|Staphylococcus_aureus
MQRDYLIRVETESMPDFKRLNSLMIGFVIKGEAHIYDENNMTQCNSGDIFIINHRDLYRF
QLQQDGIICYIQFQMKYLADKFDDVHCLYFHLTDATTTKNIHQLRNIMARLVSTHIRHNE
LSKLTEQQLVIQLLMHMIHYVPRTYHSNQSILNDDKVNQVCDYIELHFHEDLSLSELSEY
VGWSESHLSKKFTESLGVGFHHFLNTTRIEHAKLDLTYTDETITDIALQNGFSSAASFAR
TFKHFTHQTPKQYRGDRPAITENQQSAQHDYHDRELILLLNDYIEEMNHFIEDIEKMNYK
EIAFQPTNHQLNQFNHIIQVGYLRNLLNTQYQSQLLTCHHDFQVNEVLAYDVIPYIMKKL
NAPFTYDAEISNIFYDIDLCLDFLLDHNFSLTMHLDQYDSRDYIDAFKIFIHHVVLHVSH
RKDLKFNLYVRTLHTSLIEMIDYFKALFPNGGLYIHLDQATERHLPLLKRLEPHIDHFVF
DANSNDAVDFNKMNDDEFKTASQMIINKTNYLIDLMHRHRLKRPLILLNWNTLTGDTFIT
NGEYFRGGIIIEQLLKLSSKVEGIGYWLNYDLHVSHCKNERDYMNSIELFHQYNGKRPVY
FTALLFNKLTSNILYSDDTCIVTGTDSNFQILLYDAKHFNPYLALDNQMNMRATEMIHLN
INALEEGMYKIKHFTLDKENGALFNLWRKHHTIHGMDKDSIDYVNRMSFPKLEVYDIDIT
DTLALNIKMITNGIHLIEVKRYPSS

>WP_250058549.1#70|Staphylococcus_aureus
MQRDYLIRVETESMSDFKRLNSLMIGFVIKGEAHIYDENNMTQCNSGDIFIINHRDLYRF
QLQQDGIICYIQFQMKYLADKFDDVHCLYFHLTDATTTKNIHQLRNIMARLVSTHIRHNE
LSKLTEQQLVIQLLMHMIHYVPRTYHSNQSILNDDKVNQVCDYIELHFHEDLSLSELSEY
VGWSESHLSKKFTESLGVGFHHFLNTTRIEHAKLDLTYTDETITDIALQNGFSSAASFAR
TFKHFTHQTPKQYRGDRPAITENQQSAQHDYHDRELILLLNDYIEEMNHFIEDIEKMNYK
EIAFQPINHQLNQFNHIIQVGYLRNLLNTQYQSQLLTCHHDFQVNEVLAYDVIPYIMKKL
NAPFTYDAEISNIFYDIDLCLDFLLDHNFSLTMHLDQYDSRDYIDAFKIFIHHVALHVSH
RKDLKFNLYVTTLHTSLIEMIDYFKALFPNGGLYIHLDQATERHLPLLKRLEPHIDHFVF
DANSNDAVDFNKMNDDEFKTASQMIINKTNYLIDLMHRHRLKRPLILLNWNTLTGDTFIT
NGEYFRGGIIIEQLLKLSSKVEGIGYWLNYDLHVSHCKNERDYMNSIELFHQYNGKHPVY
FTALLFNKLTSNILYSDDTCIVTGTDSNFQILLYDAKHFNPYLALDNQMNMRATEMIHLN
INALEEGMYKIKHFTLDKENGALFNLWRKHHTIHGMDKDSIDYVNRMSFPKLEVYDIDIT
DTLALNIKMITNGIHLIEVKRYPSS

>WP_195757941.1#71|Staphylococcus_aureus
MQRDYLIRVETESMPDFKRLNSLMIGFVIKGEAHIYDENNMTQCNSGDIFIINHRDLYRF
QLQQDGIICYIQFQMKYLADKFDDVHCLYFHLTDATTTKNIHQLRNIMARLVSTHIRHNE
LSKLTEQQLVIQLLMHMIHYVLRTYHSNQSILNDDKVNQVCDYIELHFHEDLSLSELSEY
VGWSESHLSKKFTESLGVGFHHFLNTTRIEHAKLDLTYTDETITDIALQNGFSSAASFAR
TFKHFTHQTPKQYRGDRPAITENQQSAQHDYHDRELILLLNDYIEEMNHFIEDIEKMNYK
EIAFQPTNHQLNQFNHIIQVGYLRNLLNTQYQSQLLTCHHDFQVNEVLAYDVIPYIMKKL
NAPFTYDAEISNIFYDIDLCLDFLLDHNFSLTMHLDQYDSRDYIDAFKIFIHHVALHVSH
RKDLKFNLYVTTLHTSLIEMIDYFKALFPNGGLYIHLDQATERHLPLLKRLEPHIDHFVF
DANSNDAVDFNKMNDDEFKTASQMIINKTNYLIDLMHRHRLKRPLILLNWNTLTGDTFIT
NGEYFRGGIIIEQLLKLSSKVEGIGYWLNYDLHVSHCKNERDYMNSIELFHQYNGKRPVY
FTALLFNKLTSNILYSDDTCIVTGTDSNFQILLYDAKHFNPYLALDNQMNMRATEMIHLN
INALEEGMYKIKHFTLDKENGALFNLWRKHHTIHGMDKDSIDYVNRMSFPKLEVYDIDIT
DTLALNIKMITNGIHLIEVKRYPSS

>WP_187352761.1#73|Staphylococcus_aureus
MQRDYLIRVETESMSDFKRLNSLMIGFVIKGEAHIYDENNMTQCNSGDIFIINHRDLYRF
QLQQDGIICYIQFQMKYLADKFDDVHCLYFHLTDATTTKNIHQLRNIMARLVSTHIRHNE
LSKLTEQQLVIQLLMHMIHYVPRTYHSNQSILNDDKVNQVCDYIELHFHEYLSLSELSEY
VGWSESHLSKKFTESLGVGFHHFLNTTRIEHAKLDLTYTDETITDIALQNGFSSAASFAR
TFKHFTHQTPKQYRGDRPAITENQQSAQHDYHDRELILLLNDYIEEMNHFIEDIEKMNYK
EIAFQPTNHQLNQFNHIIQVGYLRNLLNTQYQSQLLTCHHDFQVNEVLAYDAIPYIMKKL
NAPFTYDAEISNIFYDIDLCLDFLLDHNFSLTMHLDQYDSRDYIDAFKIFIHHVALHVSH
RKDLKFNLYVTTLHTSLIEMIDYFKALFPNGGLYIHLDQATERHLPLLKRLEPHIDHFVF
DANSNDAVDFNKMNDDEFKTASQMIINKTNYLIDLMHRHHLKRPLILLNWNTLTGDTFIT
NGEYFRGGIIIEQLLKLSSKVEGIGYWLNYDLHVSHCKNERDYMNSIELFHQYNGKRPVY
FTALLFNKLTSNILYSDDTCIVTGTDSNFQILLYDAKHFNPYLALDNQMNMRATEMIHLN
INALEEGMYKIKHFTLDKENGALFNLWRKHHTIHGMDKDSIDYVNRMSFPKLEVYDIDIT
DTLALNIKMITNGIHLIEVKRYPSS

>WP_240029342.1#74|Staphylococcus_aureus
MQRDYLIRVETESMSDFKRLNSLMIGFVIKGEAHIYDENNMTQCNSGDIFIINHRDLYRF
QLQQDGIICYIQFQMKYLADKFDDVHCLYFHLTDATTTKNIHQLRNIMARLVSTHIRHNE
LSKLTEQQLVIQLLMHMIHYVPCTYHSNQSILNDDKVNQVCDYIELHFHEDLSLSELSEY
VGWSESHLSKKFTESLGVGFHHFLNTTRIEHAKLDLTYTDETITDIALQNGFSSAASFAR
TFKHFTHQTPKQYRGDRPAITENQQSAQHDYHDRELILLINDYIEEMNHFIEDIEKMNYK
EIAFKPTNQQLNQFNHIIQVGYLRNLLNTQYQSQLLTCHHDFQVNEVLAYDVIPYIMKKL
NAPFTYDAEISNIFYDIDLCLDFLLDHNFSLTMHLDQYDSRDYIDAFKIFIHHVALHVSH
RKDLKFNLYVTTLHTSLIEMIDYFKALFPNGGLYIHLDQATERHLPLLKRLEPHIDHFVF
DANSNDAVDFNKMNDDEFKTASQMIINKTNYLIDLMHRHRLKRPLILLNWNTLTGDTFIT
NGEYFRGGIIIEQLLKLSSKVEGIGYWLNYDLHVSHCKNERDYMNSIELFHQYNGKRPVY
FTALLFNKLTSNILYSDDTCIVTGTDSNFQILLYDAKHFNPYLALDNQMNMRATEMIHLN
INALEEGMYKIKHFTLDKENGALFNLWRKHHTIHGMDKDSIDYVNRMSFPKLEVYDIDIT
DTLALNIKMITNGIHLIEVKRYPSS

>WP_001188486.1#75|Staphylococcus_aureus
MQRDYLIRVETESMSDFKRLNGLMIGFVIKGEAHIYDENNMTQCNSGDIFIINHRDLYRF
QLQQDGIICYIQFQMKYLADKFDDVHCLYFHLTDATTTKNIHQLRNIMARLVSTHIRHNE
LSKLTEQQLVIQLLMHMIHYVPRTYHSNQSILNDDKVNQVCDYIELHFHEDLSLSELSEY
VGWSESHLSKKFTESLGVGFQHFLNTTRIEHAKLDLTYTDETITDIALQNGFSSAASFAR
TFKHFTHQTPKQYRGDRPAITENQQSAQHDYHDRELILLLNDYIEEMNHFIEDIEKMNYK
EIAFQPTNHQLNQFNHIIQVGYLRNLLNTQYQSQLLTCHHDFHVNEVLAYDVIPYIMKKL
NAPFTYDAEISNIFYDIDLCLDFLLDHNFSLTMHLNQYDSRDYIDAFKIFIHHVALHVSH
RKDLKFNLYVTTLHTSLIEMIDYFKALFPNGGLYIHLDQATERHLPLLKRLEPHIDHFVF
DANSNDAVDFNKMNDDEFKTASQMIINKTNYLIDLMHRHRLKRPLILLNWNTLTGDTFIT
NGEYFRGGIIIEQLLKLSSKVEGIGYWLNYDLHVSHCKNERDYMNSIELFHQYNGKRPVY
FTALLFNKLTSNILYSDDTCIVTGTDSNFQILLYDAKHFNPYLALDNQMNMRATEMIHLN
INALEEGMYKIKHFTLDKENGALFNLWRKHHTIHGMDKDSIDYVNRMSFPKLEVYDIDIT
DTLALNIKMITNGIHLIEVKRYPSS

>WP_001188492.1#76|Staphylococcus_aureus
MQRDYLIRVETESMSDFKRLNSLMIGFVIKGEAHIYDENNMTQCNSGDIFIINHRDLYRF
QLQQDGIICYIQFQMKYLADKFDDAHCLYFHLTDATTTKNIHQLRNIMARLVSTHIRHNE
LSKLTEQQLVIQLLMHMIHYVPRTYHSNQSILNDDKVNQVCDYIELHFHEDLSLSELSEY
VGWSESHLSKKFTESLGVGFQHFLNTTRIEHAKLDLTYTDETITDIALQNGFSSAASFAR
TFKHFTHQTPKQYRGDRPAITENQQSAQHDYHDRELILLLNDYIEEMNHFIEDIEKMNYK
EIAFKPTNQQLNQFNHIIQVGYLRNLLNTQYQSQLLTCHHDFQVNEVLAYDVIPYIMKKL
NAPFTYDAEISNIFYDIDLCLDFLLDHNFSLTMHLDQYDSRDYIDAFKIFIHHVALHVSH
RKDLKFNLYVTTLHTSLIEMIDYFKALFPNGGLYIHLDQATERHLPLLKRLEPHIDHFVF
DANSNDAVDFNKMNDDEFKTASQMIINKTNYLIDLMHRHRLKRPLILLNWNTLTGDTFIT
NGEYFRGGIIIEQLLKLSSKVEGIGYWLNYDLHVSHCKNERDYMNSIELFHQYNGKRPVY
FTALLFNKLTSNILYSDDTCIVTGTDSNFQILLYDAKHFNPYLALDNQMNMRATEMIHLN
INALEDGMYKIKHFTLDKENGALFNLWRKHHTIHGMDKDSIDYVNRMSFPKLEVYDIDIT
DTLALNIKMITNGIHLIEVKRYPSS

>WP_031918729.1#77|Staphylococcus_aureus_VET0679S
MQRDYLIRVETESMSDFKRLNSLMIGFVIKGEAHIYDENNMTQCNSGDIFIINHRDLYRF
QLQQDGIICYIQFQMKYLADKFDDAHCLYFHLTDATTTKNIHQLRNIMARLVSTHIRHNE
LSKLTEQQLVIQLLMHMIHYVPRTYHSNQSILNDDKVNQVCDYIELHFHEDLSLSELSEY
VGWSESHLSKKFTESLGVGFQHFLNTTRIEHAKLDLTYTDETITDIALQNGFSSAASFAR
TFKHFTHQTPKQYRGDRPAITENQQSAQHDYHDRELILLLNDYIEEMNHFIEDIEKMNYK
EIAFKPTNQQLNQFNHIIQVGYLRNLLNTQYQSQLLTCHHDFQVNEVLAYDVIPYIMKKL
NAPFTYDAEISNIFYDIDLCLDFLLDHNFSLTMHLDQYDSRDYIDAFKIFIHHVALHVSH
RKDLKFNLYVTTLHTSLIEMIDYFKALFPNGGLYIHLDQATERHLPLLKRLEPHIDHFVF
DANSNDAVDFNKMNDDEFKTASQMIINKTNYLIDLMHRHRLKRPLILLNWNTLTGDTFIT
NGEYFRGGIIIEQLLKLSSKVEGIGYWLNYDLHISHCKNERDYMNSIELFHQYNGKRPVY
FTALLFNKLTSNILYSDDTCIVTGTDSNFQILLYDAKHFNPYLALDNQMNMRATEMIHLN
INALEDGMYKIKHFTLDKENGALFNLWRKHHTIHGMDKDSIDYVNRMSFPKLEVYDIDIT
DTLALNIKMITNGIHLIEVKRYPSS

>WP_274554418.1#78|Staphylococcus_aureus
MQRDYLIRVETESMSDFKRLNGLMIGFVIKGEAHIYDENNMTQCNSGDIFIINHRDLYRF
QLQQDGIICYIQFQMKYLADKFDDVHCLYFHLTDATTTKNIHQLRNIMARLVSTHIRHNE
LSKLTEQKLVIQLLMHMIHYVPRTYHSNQSILNDDKVNQVCDYIELHFHEDLSLSELSEY
VGWSESHLSKKFTESLGVGFQHFLNTTRIEHAKLDLTYTDETITDIALQNGFSSAASFAR
TFKHFTHQTPKQYRGDRPAITENQQSAQHDYHDRELILLLNDYIEEMNHFIEDIEKMNYK
EIAFQPTNHQLNQFNHIIQVGYLRNLLNTQYQSQLLTCHHDFHVNEVLAYDVIPYIMKKL
NAPFTYDAEISNIFYDIDLCLDFLLDHNFSLTMHLNQYDSRDYIDAFKIFIHHVALHVSH
RKDLKFNLYVTTLHTSLIEMIDYFKALFPNGGLYIHLDQATERHLPLLKRLEPHIDHFVF
DANSNDAVDFNKMNDDEFKTASQMIINKTNYLIDLMHRHRLKRPLILLNWNTLTGDTFIT
NGEYFRGGIIIEQLLKLSSKVEGIGYWLNYDLHVSHCKNERDYMNSIELFHQYNGKRPVY
FTALLFNKLTSNILYSDDTCIVTGTDSNFQILLYDAKHFNPYLALDNQMNMRATEMIHLN
INALEEGMYKIKHFTLDKENGALFNLWRKHHTIHGMDKDSIDYVNRMSFPKLEVYDIDIT
DTLALNIKMITNGIHLIEVKRYPSS

>WP_234494774.1#79|Staphylococcus_aureus
MQRDYLIRVETESMSDFKRLNGLMIGFVIKGEAHIYDENNMTQCNSGDIFIINHRDLYRF
QLQQDGIICYIQFQMKYLADKFDDVHCLYFHLTDATTTKNIHQLRNIMARLVSTHIRHNE
LSKLTEQQLVIQLLMHMIHYVPRTYHSNQSILNDDKVNQVCDYIELHFHEDLSLSELSEY
VGWSESHLSKKFTESLGVGFQHFLNTTRIEHAKLDLTYTDETITDIALQNGFSSAASFAR
TFKHFTHQTPKQYRGDRPAITENQQSAQHDYHDRELILLLNDYIEEMNHFIEDIEKMNYK
EIAFQPTNHQLNQFNHIIQVGYLRNLLNTQYQSQLLTCHHDFHVNEVLAYDVIPYIMKKL
NAPFTYDAEISNIFYDIDLCLDFLLDHNFSLTMHLNQYDSRDYIDAFKIFIHHVALHVSH
RKDLKFNLYVTTLHTSLIEMIDYFKALFPNGGLYIHLDQATERHLPLLKRLEPHIDHFVF
DANSNDAVDFNKMNDDEFKTASQMIINKTNYLIDLMHRHRLKRPLILLNWNTLTGDTFIT
NGEYFRGGIIIEQLLKLSSKVEGIGYWLNYDLHVSHCKNERDYMNSIELFHQYNGKRPVY
FTALLFNKLTSNILYSDDTCIVTGTDSNFQILLYDAKHFNPYLALDNQMNMRATEMIHLN
INALEEGMYKIKHFTLDKENGALFNLWRKHHTIHGMDKDSIDYVNRMSFPKLEVYDIDIT
DTLALNIKMIMNGIHLIEVKRYPSS

>WP_047230777.1#80|Staphylococcus_aureus
MQRDYLIRVETESVSDFKRLNSLMIGFVIKGEAHIYDENNMTQCNSGDIFIINHRDLYRF
QLQQDGIICYIQFQMKYLADKFDDAHCLYFHLTDATTTKNIHQLRNIMARLVSTHIRHNE
LSKLTEQQLVIQLLMHMIHYVPRTYHSNQSILNDDKVNQVCDYIELHFHEDLSLSELSEY
VGWSESHLSKKFTESLGVGFQHFLNTTRIEHAKLDLTYTDETITDIALQNGFSSAASFAR
TFKHFTHQTPKQYRGDRPAITENQQSAQHDYHDRELILLLNDYIEEMNHFIEDIEKMNYK
EIAFKPTNQQLNQFNHIIQVGYLRNLLNTQYQSQLLTCHHDFQVNEVLAYDVIPYIMKKL
NAPFTYDAEISNIFYDIDLCLDFLLDHNFSLTMHLDQYDSRDYIDAFKIFIHHVALHVSH
RKDLKFNLYVTTLHTSLIEMIDYFKALFPNGGLYIHLDQATERHLPLLKRLEPHIDHFVF
DANSNDAVDFNKMNDDEFKTASQMIINKTNYLIDLMHRHRLKRPLILLNWNTLTGDTFIT
NGEYFRGGIIIEQLLKLSSKVEGIGYWLNYDLHVSHCKNERDYMNSIELFHQYNGKRPVY
FTALLFNKLTSNILYSDDTCIVTGTDSNFQILLYDAKHFNPYLALDNQMNMRATEMIHLN
INALEDGMYKIKHFTLDKENGALFNLWRKHHTIHGMDKDSIDYVNRMSFPKLEVYDIDIT
DTLALNIKMITNGIHLIEVKRYPSS

>WP_204997648.1#81|Staphylococcus_aureus
MQRDYLIRVETESMSDFKRLNSLMIGFVIKGEAHIYDENNMTQCNSGDIFIINHRDLYRF
QLQQDGIICYIQFQMKYLADKFDDAHCLYFHLTDATTTKNIHQLRNIMARLVSTHIRHNE
LSKLTEQQLVIQLLMHMIHYFPRTYHSNQSILNDDKVNQVCDYIELHFHEDLSLSELSEY
VGWSESHLSKKFTESLGVGFQHFLNTTRIEHAKLDLTYTDETITDIALQNGFSSAASFAR
TFKHFTHQTPKQYRGDRPAITENQQSAQHDYHDRELILLLNDYIEEMNHFIEDIEKMNYK
EIAFKPTNQQLNQFNHIIQVGYLRNLLNTQYQSQLLTCHHDFQVNEVLAYDVIPYIMKKL
NAPFTYDAEISNIFYDIDLCLDFLLDHNFSLTMHLDQYDSRDYIDAFKIFIHHVALHVSH
RKDLKFNLYVTTLHTSLIEMIDYFKALFPNGGLYIHLDQATERHLPLLKRLEPHIDHFVF
DANSNDAVDFNKMNDDEFKTASQMIINKTNYLIDLMHRHRLKRPLILLNWNTLTGDTFIT
NGEYFRGGIIIEQLLKLSSKVEGIGYWLNYDLHVSHCKNERDYMNSIELFHQYNGKRPVY
FTALLFNKLTSNILYSDDTCIVTGTDSNFQILLYDAKHFNPYLALDNQMNMRATEMIHLN
INALEDGMYKIKHFTLDKENGALFNLWRKHHTIHGMDKDSIDYVNRMSFPKLEVYDIDIT
DTLALNIKMITNGIHLIEVKRYPSS

>WP_181935847.1#82|Staphylococcus_aureus
MQRDYLIRVETESMSDFKRLNGLMIGFVIKGEAHIYDENNMTQCNSGDIFIINHRDLYRF
QLQQDGIICYIQFQMKYLADKFDDVHCLYFHLTDATTTKNIHQLRNIMARLVSTHIRHNE
LSKLTEQQLVIQLLMHMIHYVPRTYHSNQSILNDDKVNQVCDYIELHFHEDLSLSELSEY
VGWSESHLSKKFTESLGVGFQHFLNTTRIEHAKLDLTYTDETITDIALQNGFSSAASFAR
TFKHFTHQTPKQYRGDRPAITENQQSAQHDYHDRELILLLNDYIEEMNHFIEDIEKMNYK
EIAFQPTNHQLNQFNHIIQVGYLRNLLNTQYQSQLLTCHHDFHVNEVLAYDVIPYIMKKL
NAPFTYDAEISNIFYDIDLCLDFLLDHNFSLTMHLNQYDSRDYIDAFKIFIHHVALHVSH
RKDLKFNLYVTTLHTSLIEMIDYFKALFPNGGLYIHLDQATERHLPLLKRLEPHIDHFVF
DANSNDAVDFNKMNDDEFKTASQMIINKTNYLIDLMHRHRLKRPLILLNWNTLTGDTFIT
NGEYFRGGIIIEQLLKLSSKVEGIGYWLNYDLHVSHCKNERDYMNSIELFHQYNGKGPVY
FTALLFNKLTSNILYSDDTCIVTGTDSNFQILLYDAKHFNPYLALDNQMNMRATEMIHLN
INALEEGMYKIKHFTLDKENGALFNLWRKHHTIHGMDKDSIDYVNRMSFPKLEVYDIDIT
DTLALNIKMITNGIHLIEVKRYPSS

>WP_001188466.1#83|Staphylococcus_aureus
MQRDYLIRVETESMPDFKRLNGLMIGFVIKGEAHIYDENNMTQCNSGDIFIINHRDLYRF
QLQQDGIICYIQFQMKYLADKFDDAHCLYFHLTDATTTKNIHQLRNIMARLVSTHIRHNE
LSKLTEQQLVIQLLMHMIHYVPRTYHSNQSILNDDKVNQVCDYIELHFHEDLSLSELSEY
VGWSESHLSKKFTESLGVGFHHFLNTTRIEHAKLDLTYTDETITDIALQNGFSSAASFAR
TFKHFTHQTPKQYRGDRPAITENQQSAQHDYHDRELILLLNDYIEEMNHFIEDIEKMNYK
EIAFKPTNQQLNQFNHIIQVGYLRNLLNTQYQSQLLTCHHDFQVNEVLAYDVIPYIMKKL
NAPFTYDAEISNIFYDIDLCLDFLLDHNFSLTMHLDQYDSRDYIDAFKIFIHHVALHVSH
RKDLKFNLYVTTLHTSLIEMIDYFKALFPNGGLYIHLDQATERHLPLLKRLEPHIDHFVF
DANSNDAVDFNKMNDDEFKTASQMIINKTNYLIDLMHRHRLKRPLILLNWNTLTGDTFIT
NGEYFRGGIIIEQLLKLSSKVEGIGYWLNYDLHVSHCKNERDYMNSIELFHQYNGKRPVY
FTALLFNKLTSNILYSDDTCIVTGTDSNFQILLYDAKHFNPYLALDNQMNMRATEMIHLN
INALEDGMYKIKHFTLDKENGALFNLWRKHHTIHGMDKDSIDYVNRMSFPKLEVYDIDVT
DTLALNIKMITNGIHLIEVKRYPSS

>WP_261287599.1#84|Staphylococcus_aureus
MQRDYLIRVETESMSDFKRLNSLMIGFVIKGEAHIYDENNMTQCNSGDIFIINHRDLYRF
QLQQDGIICYIQFQMKYLADKFDDAHCLYFHLTDATTTKNIHQLRNIMARLVSTHIRHNE
LSKLTEQQLVIQLLMHMIHYVPRTYHSNQSILNDDKVNQVCDYIELHFHEDLSLSELSEY
VGWSESHLSKKFTESLGVGFQHFLNTTRIEHAKLDLTYTDETITDIALQNGFSSAASFAR
TFKHFTHQTPKQYRGDRPAITENQQSAQHDYHDRELILLLNDYIEEMNHFIEDIEKMNYK
EIDFKPTNQQLNQFNHIIQVGYLRNLLNTQYQSQLLTCHHDFQVNEVLAYDVIPYIMKKL
NAPFTYDAEISNIFYDIDLCLDFLLDHNFSLTMHLDQYDSRDYIDAFKIFIHHVALHVSH
RKDLKFNLYVTTLHTSLIEMIDYFKALFPNGGLYIHLDQATERHLPLLKRLEPHIDHFVF
DANSNDAVDFNKMNDDEFKTASQMIINKTNYLIDLMHRHRLKRPLILLNWNTLTGDTFIT
NGEYFRGGIIIEQLLKLSSKVEGIGYWLNYDLHVSHCKNERDYMNSIELFHQYNGKRPVY
FTALLFNKLTSNILYSDDTCIVTGTDSNFQILLYDAKHFNPYLALDNQMNMRATEMIHLN
INALEDGMYKIKHFTLDKENGALFNLWRKHHTIHGMDKDSIDYVNRMSFPKLEVYDIDIT
DTLALNIKMITNGIHLIEVKRYPSS

>WP_031797385.1#85|Staphylococcus_aureus_76669_6
MQRDYLIRVETESMPDFKRLNGLMIGFVIKGEAHIYDENNMTQCNSGDIFIINHRDLYRF
QLQQDGIICYIQFQMKYLADKFDDAHCLYFHLTDATTTKNIHQLRNIMARLVSTHIRHNE
LSKLTEQQLVIQLLMHMIHYVPRTYHSNQSILNDDKVNQVCDYIELHFHEDLSLSELSEY
VGWSESHLSKKFTESLGVGFHHFLNTTRIEHAKLDLTYTDETITDIALQNGFSSAASFAR
TFKHFTHQTPKQYRGDRPAITENQQSAQHDYHDRELILLLNDYIEEMNHFIEDIEKMNYK
EIAFKPTNQQLNQFNHIIQVGYLRNLLNTQYQSQLLTCHHDFQVNEVLAYDVIPYIMKKL
NAPFTYDAEISNIFYDIDLCLDFLLDHNFSLTMHLDQYDSRDYIDAFKIFIYHVALHVSH
RKDLKFNLYVTTLHTSLIEMIDYFKALFPNGGLYIHLDQATERHLPLLKRLEPHIDHFVF
DANSNDAVDFNKMNDDEFKTASQMIINKTNYLIDLMHRHRLKRPLILLNWNTLTGDTFIT
NGEYFRGGIIIEQLLKLSSKVEGIGYWLNYDLHVSHCKNERDYMNSIELFHQYNGKRPVY
FTALLFNKLTSNILYSDDTCIVTGTDSNFQILLYDAKHFNPYLALDNQMNMRATEMIHLN
INALEDGMYKIKHFTLDKENGALFNLWRKHHTIHGMDKDSIDYVNRMSFPKLEVYDIDVT
DTLALNIKMITNGIHLIEVKRYPSS

>WP_260633932.1#86|Staphylococcus_aureus
MQRDYLIRVETESMPDFKRLNGLMIGFVIKGEAHIYDENNMTQCNSGDIFIINHRDLYRF
QLQQDGIICYIQFQMKYLADKFDDAHCLYFHLTDATTTKNIHQLRNIMARLVSTHIRHNE
LSKLTEQQLVIQLLMHMIHYVPRTYHSNQSILNDDKVNQVCDYIELHFHEDLSLSELSEY
VGWSESHLSKKFTESLGVGFHHFLNTTRIEHAKLDLTYTDETITDIALQNGFSSAASFAR
TFKYFTHQTPKQYRGDRPAITENQQSAQHDYHDRELILLLNDYIEEMNHFIEDIEKMNYK
EIAFKPTNQQLNQFNHIIQVGYLRNLLNTQYQSQLLTCHHDFQVNEVLAYDVIPYIMKKL
NAPFTYDAEISNIFYDIDLCLDFLLDHNFSLTMHLDQYDSRDYIDAFKIFIHHVALHVSH
RKDLKFNLYVTTLHTSLIEMIDYFKALFPNGGLYIHLDQATERHLPLLKRLEPHIDHFVF
DANSNDAVDFNKMNDDEFKTASQMIINKTNYLIDLMHRHRLKRPLILLNWNTLTGDTFIT
NGEYFRGGIIIEQLLKLSSKVEGIGYWLNYDLHVSHCKNERDYMNSIELFHQYNGKRPVY
FTALLFNKLTSNILYSDDTCIVTGTDSNFQILLYDAKHFNPYLALDNQMNMRATEMIHLN
INALEDGMYKIKHFTLDKENGALFNLWRKHHTIHGMDKDSIDYVNRMSFPKLEVYDIDVT
DTLALNIKMITNGIHLIEVKRYPSS

>WP_031836975.1#87|Staphylococcus_aureus_M0483
MQRDYLIRVETESMPDFKRLNGLMIGFVIKGEAHIYDENNMTQCNSGDIFIINHRDLYRF
QLQQDGIICYIQFQMKYLADKFDDAHCLYFHLTDATTTKNIHQLRNIMARLVSTHIRHNE
LSKLTEQQLVIQLLMHMIHYVPRTYHSNQSILNDDKVNQVCDYIELHFHEDLSLSELSEY
VGWSESHLSKKFTESLGVGFHHFLNTTRIEHAKLDLTYTDETITDIALQNGFSSAASFAR
TFKHFTHQTPKQYRGDRPAITENQQSAQHDYHDRELILLLNDYIEEMNHFIEDIEKMNYK
EIAFKPTNQQLNQFNHIIQVGYLRNLLNTQYQSQLLTCHHDFQVNEVLAYDVIPYIMKKL
NAPFTYDAEISNIFYDIDLCLDFLLDYNFSLTMHLDQYDSRDYIDAFKIFIHHVALHVSH
RKDLKFNLYVTTLHTSLIEMIDYFKALFPNGGLYIHLDQATERHLPLLKRLEPHIDHFVF
DANSNDAVDFNKMNDDEFKTASQMIINKTNYLIDLMHRHRLKRPLILLNWNTLTGDTFIT
NGEYFRGGIIIEQLLKLSSKVEGIGYWLNYDLHVSHCKNERDYMNSIELFHQYNGKRPVY
FTALLFNKLTSNILYSDDTCIVTGTDSNFQILLYDAKHFNPYLALDNQMNMRATEMIHLN
INALEDGMYKIKHFTLDKENGALFNLWRKHHTIHGMDKDSIDYVNRMSFPKLEVYDIDVT
DTLALNIKMITNGIHLIEVKRYPSS

>WP_205347488.1#88|Staphylococcus_aureus
MQRDYLIRVETESMPDFKRLNGLMIGFVIKGEAHIYDENNMTQCNSGDIFIINHRDLYRF
QLQQDGIICYIQFQMKYLADKFDDAYCLYFHLTDATTTKNIHQLRNIMARLVSTHIRHNE
LSKLTEQQLVIQLLMHMIHYVPRTYHSNQSILNDDKVNQVCDYIELHFHEDLSLSELSEY
VGWSESHLSKKFTESLGVGFHHFLNTTRIEHAKLDLTYTDETITDIALQNGFSSAASFAR
TFKHFTHQTPKQYRGDRPAITENQQSAQHDYHDRELILLLNDYIEEMNHFIEDIEKMNYK
EIAFKPTNQQLNQFNHIIQVGYLRNLLNTQYQSQLLTCHHDFQVNEVLAYDVIPYIMKKL
NAPFTYDAEISNIFYDIDLCLDFLLDHNFSLTMHLDQYDSRDYIDAFKIFIHHVALHVSH
RKDLKFNLYVTTLHTSLIEMIDYFKALFPNGGLYIHLDQATERHLPLLKRLEPHIDHFVF
DANSNDAVDFNKMNDDEFKTASQMIINKTNYLIDLMHRHRLKRPLILLNWNTLTGDTFIT
NGEYFRGGIIIEQLLKLSSKVEGIGYWLNYDLHVSHCKNERDYMNSIELFHQYNGKRPVY
FTALLFNKLTSNILYSDDTCIVTGTDSNFQILLYDAKHFNPYLALDNQMNMRATEMIHLN
INALEDGMYKIKHFTLDKENGALFNLWRKHHTIHGMDKDSIDYVNRMSFPKLEVYDIDVT
DTLALNIKMITNGIHLIEVKRYPSS

>WP_031867385.1#89|Staphylococcus_aureus_56824_7
MQRDYLIRVETESMPDFKRLNGLMIGFVIKGEAHIYDENNMTQCNSGDIFIINHRDLYRF
QLQQDGIICYIQFQMKYLADKFDDAHCLYFHLTDATTTKNIHQLRNIMARLVSTHIRHNE
LSKLTEQQLVIQLLMHMIHYVPRTYHSNQSILNDDKVNQVCDYIELHFHEDLSLSELSEY
VGWSESHLSKKFTESLGVGFHHFLNTTRIEHAKLDLTYTDETITDIALQNGFSSAASFAR
TFKHFTHQTPKQYRGDRPAITENQQSAQHDYHDRELILLLNDYIEEMNHFIEDIEKMNYK
EIAFKPTNQQLNQFNHIIQVGYLRNLLNTQYQSQLLTCHHDFQVNEVLAYDVIPYIMKKL
NAPFTYDAEISNIFYDIDLCLDFLLDHNFSLTMHLDQYDSRDYIDAFKIFIHHVALHVSH
RKDLKFNLYVTTLHTSLIEMIDYFKALFPNGGLYIHLDQATERHLPLLKRLEPHIDHFVF
DANSNDAVDFNKMNDDEFKTASQMIINKTNYLIDLMHRHRLKRPLILLNWNTLTGDTFIT
NGEYFRGGIIIEQLLKLSSKVEGIGYWLNYDLHVSHCKNERDYMNSIELFHQYNGKRPVY
FTALLFNKLTSNILYSDDTCIVTGTDSNFQILLYDAKHFNPYLALDNQMNMRATEMIHLN
INALEDGMYKIKHFTLDKENGALFNLWRKHHTIHGMDKDSIDYVNRMSFPKLEVYDIDVT
DTLALNIKMIMNGIHLIEVKRYPSS

>WP_031941844.1#90|Staphylococcus_aureus_Sau_74
MQRDYLIRVETESMPDFKRLNGLMIGFVIKGEAHIYDENNMTQCNSGDIFIINHRDLYRF
QLQQDGIICYIQFQMKYLADKFDDAHCLYFHLTDATTTKNIHQLRNIMARLVSTHIRHNE
LSKLTEQQLVIQLLMHMIHYVPRTYHSNQSILNDDKVNQVCDYIELHFHEDLSLSELSEY
VGWSESHLSKKFTESLGVGFHHFLNTTRIEHAKLDLTYTDETITDIALQNGFSSAASFAR
TFKHFTHQTPKQYRGDRPAITENQQSAQHDYHDRELILLLNDYIEEMNHFIEDIEKMNYK
EIAFKPTNQQLNQFNHIIQVGYLRNLLNTQYQSQLLTCHHDFQVNEVLAYDVIPYIMKKL
NAPFTYDAEISNIFYDIDLCLDFLLDHNFSLTMHLDQYDSRDYIDAFKIFIHHVALHVSH
RKDLKFNLYVTTLHTSLIEMIDYFKALFPNGGLYIHLDQATERHLPLLKRLEPHIDHFVF
DANSNDAVDFNKMNDDEFKTASQMIINKTNYLIDLMHRHRLKRPLILLNWNTLTGDTFIT
NGEYFRGGIIIEQLLKLSSKVEGIGYWLNYDLHVSHCKNERDYMNSIELFHQYNGKRPVY
FTALLFNKLTSNILYSDDTCIVTGTDSNFQILLYDAKHFNPYLTLDNQMNMRATEMIHLN
INALEDGMYKIKHFTLDKENGALFNLWRKHHTIHGMDKDSIDYVNRMSFPKLEVYDIDVT
DTLALNIKMITNGIHLIEVKRYPSS

>WP_205346208.1#91|Staphylococcus_aureus
MQRDYLIRVETESMPDFKRLNGLMIGFVIKGEAHIYDENNMTQCNSGDIFIINHRDLYRF
QLQQDGIICYIQFQMKYLADKFDDAHCLYFHLTDATTTKNIHQLRNIMARLVSTHIRHNE
LSKLIEQQLVIQLLMHMIHYVPRTYHSNQSILNDDKVNQVCDYIELHFHEDLSLSELSEY
VGWSESHLSKKFTESLGVGFHHFLNTTRIEHAKLDLTYTDETITDIALQNGFSSAASFAR
TFKHFTHQTPKQYRGDRPAITENQQSAQHDYHDRELILLLNDYIEEMNHFIEDIEKMNYK
EIAFKPTNQQLNQFNHIIQVGYLRNLLNTQYQSQLLTCHHDFQVNEVLAYDVIPYIMKKL
NAPFTYDAEISNIFYDIDLCLDFLLDHNFSLTMHLDQYDSRDYIDAFKIFIHHVALHVSH
RKDLKFNLYVTTLHTSLIEMIDYFKALFPNGGLYIHLDQATERHLPLLKRLEPHIDHFVF
DANSNDAVDFNKMNDDEFKTASQMIINKTNYLIDLMHRHRLKRPLILLNWNTLTGDTFIT
NGEYFRGGIIIEQLLKLSSKVEGIGYWLNYDLHVSHCKNERDYMNSIELFHQYNGKRPVY
FTALLFNKLTSNILYSDDTCIVTGTDSNFQILLYDAKHFNPYLALDNQMNMRATEMIHLN
INALEDGMYKIKHFTLDKENGALFNLWRKHHTIHGMDKDSIDYVNRMSFPKLEVYDIDVT
DTLALNIKMITNGIHLIEVKRYPSS

>WP_045177916.1#92|Staphylococcus_aureus
MQRDYLIRVETESMPDFKRLNGLMIGFVIKGEAHIYDENNMTQCNSGDIFIINHRDLYRF
QLQQDGIICYIQFQMKYLADKFDDAHCLYFHLTDATTTKNIHQLRNIMARLVSTHIRHNE
LSKLTEQQLVIQLLMHMIHYVPRTYHSNQSILNDDKVNQVCDYIELHFHEDLSLSELSEY
VGWSESHLSKKFTESLGVGFQHFLNTTRIEHAKLDLTYTDETITDIALQNGFSSAASFAR
TFKHFTHQTPKQYRGDRPAITENQQSAQHDYHDRELILLLNDYIEEMNHFIEDIEKMNYK
EIAFKPTNQQLNQFNHIIQVGYLRNLLNTQYQSQLLTCHHDFQVNEVLAYDVIPYIMKKL
NAPFTYDAEISNIFYDIDLCLDFLLDHNFSLTMHLDQYDSRDYIDAFKIFIHHVALHVSH
RKDLKFNLYVTTLHTSLIEMIDYFKALFPNGGLYIHLDQATERHLPLLKRLEPHIDHFVF
DANSNDAVDFNKMNDDEFKTASQMIINKTNYLIDLMHRHRLKRPLILLNWNTLTGDTFIT
NGEYFRGGIIIEQLLKLSSKVEGIGYWLNYDLHVSHCRNERDYMNSIELFHQYNGKRPVY
FTALLFNKLTSNILYSDDTCIVTGTDSNFQILLYDAKHFNPYLALDNQMNMRATEMIHLN
INALEDGMYKVKHFTLDKENGALFNLWRKHHTIHGMDKDSIDYVNRMSFPKLEVYDIDIT
DTLALNIKMITNGIHLIEVKRYPSS

>WP_181935132.1#93|Staphylococcus_aureus
MQRDYLIRVETESMPDFKRLNDLMIGFVIKGEAHIYDENNMTQCNSGDIFIINHRDLYRF
QLQQDGIICYIQFQMKYLADKFDDAHCLYFHLTDATTTKNIHQLRNIMARLVSTHIRHNE
LSKLTEQQLVIQLLMHMIHYVPRTYHSNQSILNDDKVNQVCDYIELHFHEDLSLSELSEY
VGWSESHLSKKFTESLGVGFQHFLNTTRIEHAKLDLTYTDETITDIALQNGFSSAASFAR
TFKHFTHQTPKQYRGDRPAITENQQSAQHDYHDRELILLLNDYIEEMNHFIEDIEKMNYK
EIAFKPTNQQLNQFNHIIQVGYLRNLLNTQYQSQLLTCHHDFQVNEVLAYDVIPYIMKKL
NAPFTYDAEISNIFYDIDLCLDFLLDHNFSLTMHLDQYDSRDYIDAFKIFIHHVALHVSH
RKDLKFNLYVTTLHTSLIEMIDYFKALFPNGGLYIHLDQATERHLPLLKRLEPHIDHFVF
DANSNDAVDFNKMNDDEFKTASQMIINKTNYLIDLMHRHRLKRPLILLNWNTLTGDTFIT
NGEYFRGGIIIEQLLKLSSKVEGIGYWLNYDLHVSHCRNERDYMNSIELFHQYNGKRPVY
FTALLFNKLTSNILYSDDTCIVTGTDSNFQILLYDAKHFNPYLALDNQMNMRATEMIHLN
INALEDGMYKVKHFTLDKENGALFNLWRKHHTIHGMDKDSIDYVNRMSFPKLEVYDIDIT
DTLALNIKMITNGIHLIEVKRYPSS

>WP_312012119.1#94|Staphylococcus_aureus
MQRDYLIRVETESMPDFKRLNGLMIGFVIKGEAHIYDENNMTQCNSGDIFIINHRDLYRF
QLQQDGIICYIQFQMKYLADKFDDAHCLYFHLTDATTTKNIHQLRNIMARLVSTHIRHNE
LSKLTEQQLVIQLLMHMIHYVPGTYHSNQSILNDDKVNQVCDYIELHFHEDLSLSELSEY
VGWSESHLSKKFTESLGVGFHHFLNTTRIEHAKLDLTYTDETITDIALQNGFSSAASFAR
TFKHFTHQTPKQYRGDRPAITENQQSAQHDYHDRELILLLNDYIEEMNHFIEDIEKMNYK
EIAFKPTNQQLNQFNHIIQVGYLRNLLNTQYQSQLLTCHHDFQVNEVLAYDVIPYIMKKL
NAPFTYDAEISNIFYDIDLCLDFLLDHNFSLTMHLDQYDSRDYIDAFKIFIHHVALHVSH
RKDLKFNLYVTTLHTSLIEMIDYFKALFPNGGLYIHLDQATERHLPLLKRLEPHIDHFVF
DANSNDAVDFNKMNDDEFKTASQMIINKTNYLIDLMHRHRLKRPLILLNWNTLTGDTFIT
NGEYFRGGIIIEQLLKLSSKVEGIGYWLNYDLHVSHCKNERDYMNSIELFHQYNGKRPVY
FTALLFNKLTSNILYSDDTCIVTGTDSNFQILLYDAKHFNPYLALDNQMNMRATEMIHLN
INALEDGMYKIKHFTLDKENGALFNLWRKHHTIHGMDKDSIDYVNRMSFPKLEVYDIDVT
DTLALNIKMITNGIHLIEVKRYPSS

>WP_049308351.1#95|Staphylococcus_aureus
MQRDYLIRVETESMSDFKRLNGLMIGFVIKGEAHIYDENNMTQYNSGDIFIINHRDLYRF
QLQQEGIICYIQFQMKYLADKFDDAHCLYFHLTDATTTKNIHQLRNIMARLVSTHIRHNE
LSKLTEQQLVIQLLMHMIHYVPRTYHSNQSILNDDKVNQVCDYIELHFHEDLSLSELSEY
VGWSESHLSKKFTESLGVGFQHFLNTTRIEHAKLDLTYTDETITDIALQNGFSSAASFAR
TFKHFTHQTPKQYRGDRPAITENQQSAQHDYHDRELILLLNDYIEEMNHFIEDIEKMNYK
EIAFKPTNQQLNQFNHIIQVGYLRNLLNTQYQSQLLTCHHDFQVNEVLAYDVIPYIMKKL
NAPFTYDAEISNIFYDIDLCLDFLLDHNFSLTMHLDQYDSRDYIDAFKIFIHHVALHVSH
RKDLKFNLYVTTLHTSLIEMIDYFKALFPNGGLYIHLDQATERHLPLLKRLEPHIDHFVF
DANSNDAVDFNKMNDDEFKTASQMIINKTNYLIDLMHRHRLKRPLILLNWNTLTGDTFIT
NGEYFRGGIIIEQLLKLSSKVEGIGYWLNYDLHVSHCKNERDYMNSIELFHQYNGKRPVY
FTALLFNKLTSNILYSDDTCIVTGTDSNFQILLYDAKHFNPYLALDNQMNMRATEMIHLN
INALEEGMYKIKHFTLDKENGALFNLWRKHHTIHGMDKDSIDYVNRMSFPKLEVYDIDIT
DTLALNIKMITNGIHLIEVKRYPSS

>WP_171019791.1#96|Staphylococcus_aureus
MQCDYLIRVETESMPDFKRLNGLMIGFVIKGEAHIYDENNMTQCNSGDIFIINHRDLYRF
QLQQDGIICYIQFQMKYLADKFDDAHCLYFHLTDATTTKNIHQLRNIMARLVSTHIRHNE
LSKLTEQQLVIQLLMHMIHYVPRTYHSNQSILNDDKVNQVCDYIELHFHEDLSLSELSEY
VGWSESHLSKKFTESLGVGFQHFLNTTRIEHAKLDLTYTDETITDIALQNGFSSAASFAR
TFKHFTHQTPKQYRGDRPAITENQQSAQHDYHDRELILLLNDYIEEMNHFIEDIEKMNYK
EIAFKPTNQQLNQFNHIIQVGYLRNLLNTQYQSQLLTCHHDFQVNEVLAYDVIPYIMKKL
NAPFTYDAEISNIFYDIDLCLDFLLDHNFSLTMHLDQYDSRDYIDAFKIFIHHVALHVSH
RKDLKFNLYVTTLHTSLIEMIDYFKALFPNGGLYIHLDQATERHLPLLKRLEPHIDHFVF
DANSNDAVDFNKMNDDEFKTASQMIINKTNYLIDLMHRHRLKRPLILLNWNTLTGDTFIT
NGEYFRGGIIIEQLLKLSSKVEGIGYWLNYDLHVSHCRNERDYMNSIELFHQYNGKRPVY
FTALLFNKLTSNILYSDDTCIVTGTDSNFQILLYDAKHFNPYLALDNQMNMRATEMIHLN
INALEDGMYKVKHFTLDKENGALFNLWRKHHTIHGMDKDSIDYVNRMSFPKLEVYDIDIT
DTLALNIKMITNGIHLIEVKRYPSS

>WP_049317356.1#97|Staphylococcus_aureus
MQRDYLIRVETESMPDFKRLNGLMIGFVIKGEAHIYDENNMTQCNSGDIFIINHRDLYRF
QLQQDGIICYIQFQMKYLADKFDDAHCLYFHLTDATTTKNIHQLRNIMARLVSTHIRHNE
LSKLTEQQLVIQLLMHMIHYVPRTYHSNQSILNDDKVNQVCDYIELHFHEDLSLSELSEY
VGWSESHLSKKFTESLGVGFQHFLNTTRIEHAKLDLTYTDETITDIALQNGFSSAASFAR
TFKHFTHQTPKQYRGDRPAITENQQSAQHDYHDRELILLLNDYIEEMNHFIEDIEKMNYK
EIAFKPTNQQLNQFNHIIQVGYLRNLLNTQYQSQLLTCHHDFQVNEVLAYDVIPYIMKKL
NAPFTYDAEISNIFYDIDLCLDFLLDHNFSLTMHLDQYDSRDYIDAFKIFIHHVALHVSH
RKDLKFNLYVTTLHTSLIEMIDYFKALFPNGGLYIHLDQATERHLPLLKRLEPHIDHFVF
DANSNEAVDFNKMNDDEFKTASQMIINKTNYLIDLMHRHRLKRPLILLNWNTLTGDTFIT
NGEYFRGGIIIEQLLKLSSKVEGIGYWLNYDLHVSHCRNERDYMNSIELFHQYNGKRPVY
FTALLFNKLTSNILYSDDTCIVTGTDSNFQILLYDAKHFNPYLALDNQMNMRATEMIHLN
INALEDGMYKVKHFTLDKENGALFNLWRKHHTIHGMDKDSIDYVNRMSFPKLEVYDIDIT
DTLALNIKMITNGIHLIEVKRYPSS

>WP_206146676.1#98|Staphylococcus_aureus
MQRDYLIRVETESMPDFKRLNGLMIGFVIKGEAHIYDENNMTQCNSGDIFIINHRDLYRF
QLQQDGIICYIQFQMKYLADKFDDEHCLYFHLTDATTTKNIHQLRNIMARLVSTHIRHNE
LSKLTEQQLVIQLLMHMIHYVPRTYHSNQSILNDDKVNQVCDYIELHFHEDLSLSELSEY
VGWSESHLSKKFTESLGVGFQHFLNTTRIEHAKLDLTYTDETITDIALQNGFSSAASFAR
TFKHFTHQTPKQYRGDRPAITENQQSAQHDYHDRELILLLNDYIEEMNHFIEDIEKMNYK
EIAFKPTNQQLNQFNHIIQVGYLRNLLNTQYQSQLLTCHHDFQVNEVLAYDVIPYIMKKL
NAPFTYDAEISNIFYDIDLCLDFLLDHNFSLTMHLDQYDSRDYIDAFKIFIHHVALHVSH
RKDLKFNLYVTTLHTSLIEMIDYFKALFPNGGLYIHLDQATERHLPLLKRLEPHIDHFVF
DANSNDAVDFNKMNDDEFKTASQMIINKTNYLIDLMHRHRLKRPLILLNWNTLTGDTFIT
NGEYFRGGIIIEQLLKLSSKVEGIGYWLNYDLHVSHCRNERDYMNSIELFHQYNGKRPVY
FTALLFNKLTSNILYSDDTCIVTGTDSNFQILLYDAKHFNPYLALDNQMNMRATEMIHLN
INALEDGMYKVKHFTLDKENGALFNLWRKHHTIHGMDKDSIDYVNRMSFPKLEVYDIDIT
DTLALNIKMITNGIHLIEVKRYPSS

>WP_205350844.1#99|Staphylococcus_aureus
MQRDYLIRVETESMPDFKRLNGLMIGFVIKGEAHIYDENNMTQCNSGDIFIINHRDLYRF
QLQQDGIICYIQFQMKYLADKFDDAHCLYFHLTDATTTKNIHQLRNIMARLVSTHIRHNE
LSKLTEQQLVIQLLMHMIHYVPRTYHSNQSILNDDKVNQVCDYIELHFHEDLSLSELSEY
VGWSESHLSKKFTESLGVGFHHFLNTTRIEHAKLDLTYTDETITDIALQNGFSSAASFAR
TFKHFTHQTPKQYRGDRPAITENQQSAQHDYHDRELILLLNDYIEEMNHFIEDIEKMNYK
EIAFKPTNQQLNQFNHIIQVGYLRNLLNTQYQSQLLTCHHDFQVNEVLAYDVIPYIMKKL
NAPFTYDAEISNIFYDIDLCLDFLLDHNFSLTMHLDQYDSRDYIDAFKIFIHHVALHVSH
RKDLKFNLYVTTLHTSLIEMIDYFKALFPNGGLYIHLDQATERHLPLLKRLELHIDHFVF
DANSNDAVDFNKMNDDEFKTASQMIINKTNYLIDLMHRHRLKRPLILLNWNTLTGDTFIT
NGEYFRGGIIIEQLLKLSSKVEGIGYWLNYDLHVSHCKNERDYMNSIELFHQYNGKRPVY
FTALLFNKLTSNILYSDDTCIVTGTDSNFQILLYDAKHFNPYLALDNQMNMRATEMIHLN
INALEDGMYKIKHFTLDKENGALFNLWRKHHTIHGMDKDSIDYVNRMSFPKLEVYDIDVT
DTLALNIKMITNGIHLIEVKRYPSS

>WP_171020295.1#100|Staphylococcus_aureus
MQRDYLIRVETESMPDFKRLNGLMIGFVIKGEAHIYDENNMTQCNSGDIFIINHRDLYRF
QLQQDGIICYIQFQMKYLADKFDDAHCLYFHLTDATTTKNIHQLRNIMARLVSTHIRHNE
LSKLTEQQLVIQLLMHMIHYVPRTYHSNQSILNDDKVNQVCDYIELHFHEDLSLSELSEY
VGWSESHLSKKFTESLGVGFQHFLNTTRIEHAKLDLTYTDETITDIALQNGFSSAASFAR
TFKHFTHQTPKQYRGDRPAITENQQSAQHDYHDRELILLLNDYIEEMNHFIEDIEKMNYK
EIAFKPTNQQLNQFNHIIQVGYLRNLLNTQYQSQLLTCHHDFQVNEVLAYDVIPYIMKKL
NAPFTYDAEISNIFYDIDLCLDFLLDHNFSLTMHLDQYDSRDYIDALKIFIHHVALHVSH
RKDLKFNLYVTTLHTSLIEMIDYFKALFPNGGLYIHLDQATERHLPLLKRLEPHIDHFVF
DANSNDAVDFNKMNDDEFKTASQMIINKTNYLIDLMHRHRLKRPLILLNWNTLTGDTFIT
NGEYFRGGIIIEQLLKLSSKVEGIGYWLNYDLHVSHCRNERDYMNSIELFHQYNGKRPVY
FTALLFNKLTSNILYSDDTCIVTGTDSNFQILLYDAKHFNPYLALDNQMNMRATEMIHLN
INALEDGMYKVKHFTLDKENGALFNLWRKHHTIHGMDKDSIDYVNRMSFPKLEVYDIDIT
DTLALNIKMITNGIHLIEVKRYPSS

>WP_255963687.1#101|Staphylococcus_aureus
MQRDYLIRVETESMPDFKRLNGLMIGFVIKGEAHIYDENNMTQCNSGDIFIINHRDLYRF
QLQQDGIICYIQFQMKYLADKFDDAHCLYFHLTDATTTKNIHQLRNIMARLVSTHIRHNE
LSKLTEQQLVIQLLMHMIHYVPRTYHSNQSILNDDKVNQVCDYIELHFHEDLSLSELSEY
VGWSESHLSKKFTESLGVGFQHFLNTTRIEHAKLDLTYTDETITDIALQNGFSSAASFAR
TFKHFTHQTPKQYRGDRPAITENQQSAQHDYHDRELILLLNDYIEEMNHFIEDIEKMNYK
EIAFKPTNQQLNQFNHIIQVGYLRNLLNTQYQSQLLTCHHDFQVNEVLAYDVIPYIMKKL
NAPFTYDAEISNIFYDIDLCLDFLLDHNFSLTMHLDQYDSRDYIDAFKIFIHHVALHVIH
RKDLKFNLYVTTLHTSLIEMIDYFKALFPNGGLYIHLDQATERHLPLLKRLEPHIDHFVF
DANSNDAVDFNKMNDDEFKTASQMIINKTNYLIDLMHRHRLKRPLILLNWNTLTGDTFIT
NGEYFRGGIIIEQLLKLSSKVEGIGYWLNYDLHVSHCRNERDYMNSIELFHQYNGKRPVY
FTALLFNKLTSNILYSDDTCIVTGTDSNFQILLYDAKHFNPYLALDNQMNMRATEMIHLN
INALEDGMYKVKHFTLDKENGALFNLWRKHHTIHGMDKDSIDYVNRMSFPKLEVYDIDIT
DTLALNIKMITNGIHLIEVKRYPSS

>WP_178136425.1#102|Staphylococcus_aureus
MQRDYLIQVETESMPDFKRLNGLMIGFVIKGEAHIYDENNMTQCNSGDIFIINHRDLYRF
QLQQDGIICYIQFQMKYLADKFDDAHCLYFHLTDATTTKNIHQLRNIMARLVSTHIRHNE
LSKLTEQQLVIQLLMHMIHYVPRTYHSNQSILNDDKVNQVCDYIELHFHEDLSLSELSEY
VGWSESHLSKKFTESLGVGFQHFLNTTRIEHAKLDLTYTDETITDIALQNGFSSAASFAR
TFKHFTHQTPKQYRGDRPAIKTNQQSTQHDYHDRELILLLNNYIEEMNHFIEDIEKMNYK
EIAFQPTNHQLNQFNHIIQVGYLRNLLNTQYQSQLLTCHHDFQVNEVLAYDVIPYIMKKL
NAPFTYDAEISNIFYDIDLCLDFLLDHNFSLTMHLDQYDSRDYIDAFKIFIHHVALHVSH
RKDLKFNLYVTTLHTSLIEMIDYFKALFPNGGLYIHLDQATERHLPLLKRLEPHIDHFVF
DANSNDAVDFNKMNDDEFKTASQMIINKTNYLIDLMHRHRLKRPLILLNWNTLTGDTFIT
NGEYFRGGIIIEQLLKLSSKVEGIGYWLNYDLHVSHCKNERDYMNSIELFHQYNGKRPVY
FTALLFNKLTSNILYSDDTCIVTGTDSNFQILLYDAKHFNPYLALDNQMNMRATEMIHLN
INALEEGMYKIKHFTLDKENGALFNLWRKHHTIHGMDKDSIDYVNRMSFPKLEVYDIDIT
DTLALNIKMITNGIHLIEVKRYPSS

>WP_234563959.1#103|Staphylococcus_aureus
MQRDYLIRVETESMPDFKRLNGLMIGFVIKGEAHIYDENNMTQCNSGDIFIINHRDLYRF
QLQQDGIICYIQFQMKYLADKFDDAHCLYFHLTDATTTKNIHQLRNIMARLVSTHIRHNE
LSKLTEQQLVIQLLMHMIHYVPRTYHSNQSILNDDKVNQVCDYIELHFHEDLSLSELSEY
VGWSESHLSKKFTELLGVGFQHFLNTTRIEHAKLDLTYTDETITDIALQNGFSSAASFAR
TFKHFTHQTPKQYRGDRPAITENQQSAQHDYHDRELILLLNDYIEEMNHFIEDIEKMNYK
EIAFKPTNQQLNQFNHIIQVGYLRNLLNTQYQSQLLTCHHDFQVNEVLAYDVIPYIMKKL
NAPFTYDAEISNIFYDIDLCLDFLLDHNFSLTMHLDQYDSRDYIDAFKIFIHHVALHVSH
RKDLKFNLYVTTLHTSLIEMIDYFKALFPNGGLYIHLDQATERHLPLLKRLEPHIDHFVF
DANSNDAVDFNKMNDDEFKTASQMIINKTNYLIDLMHRHRLKRPLILLNWNTLTGDTFIT
NGEYFRGGIIIEQLLKLSSKVEGIGYWLNYDLHVSHCRNERDYMNSIELFHQYNGKRPVY
FTALLFNKLTSNILYSDDTCIVTGTDSNFQILLYDAKHFNPYLALDNQMNMRATEMIHLN
INALEDGMYKVKHFTLDKENGALFNLWRKHHTIHGMDKDSIDYVNRMSFPKLEVYDIDIT
DTLALNIKMITNGIHLIEVKRYPSS

>WP_050962210.1#104|Staphylococcus_aureus
MQRDYLIRVETESMSDFKRLNSLMIGFVIKGEAHIYDENNMTQCNSGDIFIINHRDLYRF
QLQQDGIICYIQFQMKYLADKFDDVHCLYFHLTDATTTKNIHQLRNIMARLVSTHIRHNE
LSKLTEQQLVIQLLMHMIHYVPRTYHSNQSILNDDKVNQVCDYIELHFHEDLSLSELSEY
VGWSESHLSKKFTESLGVGFHHFLNTTRIEHAKLDLTYTDETITDIALQNGFSSAASFAR
TFKHFTHQTPKQYRGDRPAITENQQSAQHDYHDRELILLLNDYIEEMNHFIEDIEKMNYK
EIAFQPTNHQLNQFNHIIQVGYLRNLLNTQYQSQLLTCHHDFQVNEVLAYDVIPYIMKKL
NAPFTYDAEISNIFYDIDLCLDFLLDHNFSLTMHLDQYDSRDYIDAFKIFIHHVALHVSH
RKDLKFNLYVTTLHTSLIEMIDYFKALFPNGGLYIHLDQATERHLPLLKRLEPHIDHFVF
DANSNDAVDFNKMNDDEFKTASQMIINKTNYLIDLMHRHRLKRPLILLNWNTFITNGEYF
RGGIIIEQLLKLSSKVEGIGYWLNYDLHVSHCKNERDYMNSIELFHQYNGKRPVYFTALL
FNKLTSNILYSDDTCIVTGTDSNFQILLYDAKHFNPYLALDNQMNMRATEMIHLNINALE
EGMYKIKHFTLDKENGALFNLWRKHHTIHGMDKDSIDYVNRMSFPKLEVYDIDITDTLAL
NIKMITNGIHLIEVKRYPSS

>WP_171023690.1#105|Staphylococcus_aureus
MQRDYLIRVETESMPDFKRLNGLMIGFVIKGETHIYDENNMTQCNSGDIFIINHRDLYRF
QLQQDGIICYIQFQMKYLADKFDDAHCLYFHLTDATTTKNIHQLRNIMARLVSTHIRHNE
LSKLTEQQLVIQLLMHMIHYVPRTYHSNQSILNDDKVNQVCDYIELHFHEDLSLSELSEY
VGWSESHLSKKFTESLGVGFQHFLNTTRIEHAKLDLTYTDETITDIALQNGFSSAASFAR
TFKHFTHQTPKQYRGDRPAITENQQSAQHDYHDRELILLLNDYIEEMNHFIEDIEKMNYK
EIAFKPTNQQLNQFNHIIQVGYLRNLLNTQYQSQLLTCHHDFQVNEVLAYDVIPYIMKKL
NAPFTYDAEISNIFYDIDLCLDFLLDHNFSLTMHLDQYDSRDYIDAFKIFIHHVALHVSH
RKDLKFNLYVTTLHTSLIEMIDYFKALFPNGGLYIHLDQATERHLPLLKRLEPHIDHFVF
DANSNDAVDFNKMNDDEFKTASQMIINKTNYLIDLMHRHRLKRPLILLNWNTLTGDTFIT
NGEYFRGGIIIEQLLKLSSKVEGIGYWLNYDLHVSHCRNERDYMNSIELFHQYNGKRPVY
FTALLFNKLTSNILYSDDTCIVTGTDSNFQILLYDAKHFNPYLALDNQMNMRATEMIHLN
INALEDGMYKVKHFTLDKENGALFNLWRKHHTIHGMDKDSIDYVNRMSFPKLEVYDIDIT
DTLALNIKMITNGIHLIEVKRYPSS

>WP_199852552.1#106|Staphylococcus_aureus
MQRDYLIRVETESMTDFKRLNGLMIGFVIKGEAHIYDENNMTQCNSGDIFIINHRDLYRF
QLQQDGIICYIQFQMKYLADKFDDAHCLYFHLTDATTTKNIHQLRNIMARLVSTHIRHNE
LSKLTEQQLVILLLMHMIHYVPRTYHSNQSILNDDKVNQVCDYIELHFHEDLSLSELSEY
VGWSESHLSKKFTESLGVGFQHFLNTTRIEHAKLDLTYTDETITDIALQNGFSSAASFAR
TFKHFTHQTPKQYRGDRPAITENQQSAQHDYHDRELILLLNDYIEEMNHFIEDIEKMNYK
EIAFKPTNQQLNQFNHIIQVGYLRNLLNTQYQSQLLTCHHDFQVNEVLAYDVIPYIMKKL
NAPFTYDAEISNIFYDIDLCLDFLLDHNFSLTMHLDQYDSRDYIDAFKIFIHHVALHVSH
RKDLKFNLYVTTLHTSLIEMIDYFKALFPNGGLYIHLDQATERHLPLLKRLEPHIDHFVF
DANSNDAVDFNKMNDDEFKTASQMIINKTNYLIDLMHRHRLKRPLILLNWNTLTGDTFIT
NGEYFRGGIIIEQLLKLSSKVEGIGYWLNYDLHVSHCRNERDYMNSIELFHQYNGKRPVY
FTALLFNKLTSNILYSDDTCIVTGTDSNFQILLYDAKHFNPYLALDNQMNMRATEMIHLN
INALEDGMYKVKHFTLDKENGALFNLWRKHHTIHGMDKDSIDYVNRMSFPKLEVYDIDIT
DTLALNIKMITNGIHLIEVKRYPSS

>WP_178135112.1#107|Staphylococcus_aureus
MQRDYLIRVETESMSDFKRLNGLMIGFVIKGEAHIYDENNMTQCNSGDIFIINHRDLYRF
QLQQDGIICYIQFQMKYLADKFDDVHCLYFHLTDATTTKNIHQLRNIMARLVSTHIRHNE
LSKLTEQQLVIQLLMHMIHYVPRTYHSNQSILNDDKVNQVCDYIELHFHEDLSLSELSEY
VGWSESHLSKKFTESLGVGFQHFLNTTRIEHAKLDLTYTDETITDIALQNGFSSAASFAR
TFKHFTHQTPKQYRGDRPAITENQQSAQHDYHDRELILLLNDYIEEMNHFIEDIEKMNYK
EIAFKPTNQQLNQFNHIIQVGYLRNLLNTQYQSQLLTCHHDFQVNEVLAYDVMPYIMKKL
NAPFTYDAEISNIFYDIDLCLDFLLDHNFSLTMHLDQYDSRDYIDAFKIFIHHVALHVSH
RKDLKFNLYVTTLHTSLIEMIDYFKALFPNGGLYIHLDQATERHLPLLKRLEPHIDHFVF
DANSNDAVDFNKMNDDEFKTASQMIINKTNYLIDLMHRHNLKRPLILLNWNTLTGDTFIT
NGEYFRGGIIIEQLLKLSSKVEGIGYWLNYDLHVSHCRNERDYMNSIELFHQYNGKRPVY
FTALLFNKLTSDILYSDDTCIVTGTDSNFQILLYDAKHFNPYLALDNQMNMRATEMIHLN
INALEDGMYKIKHFTLDKENGALFNLWRKHHTIHGMDRDSIDYVNRMSFPKLEVYDIDIT
DTLALNIKMITNGIHLIEVKRYPSS

>WP_001188484.1#108|Staphylococcus_aureus
MQRDYLIRVETESMSDFKRLNGLMIGFVIKGEAHIYDENNMTQCNSGDIFIINHRDLYRF
QLQQDGIICYIQFQMKYLADKFDDVHCLYFHLTDATTTKNIHQLRNIMARLVSTHIRHNE
LSKLTEQQLVIQLLMHMIHYVPRTYHSNQSILNDDKVNQVCDYIELHFHEDLSLSELSEY
VGWSESHLSKKFAESLGVGFQHFLNTTRIEHAKLDLTYTDETITDIALQNGFSSAASFAR
TFKHFTHQTPKQYRGDRPAITENQQSAQHNYHDRELILLLNDYIEEMNHFIEDIEKVNYK
EITFQPTNHQLNQFNHIIQVGYLRNLLNTQYQSQLLTCHHDFRVNEVLAYDVMPYIMKKL
NAPFTYDAEISNIFYDIDLCLDFLLDHNFSLTMHLDQYDSRDYIDAFKIFIHHVALHVSH
RKDLKFNLYVTTLHTSLIEMIDYFKALFPNGGLYIHLDQATERHLPLLKRLEPHIDHFVF
DANSNDAVDFNKMNDDEFKTASQMIINKTNYLIDLMHRHHLKRPLILLNWNTLTGDTFIT
NGEYFRGGIIIEQLLKLSSKVEGIGYWLNYDLHVSHCRNERDYMNSIELFHQYNGKRPVY
FTALLFNKLTSNILYSDDTCIVTGTDSNFQILLYDAKHFNPYLALDNQMNMRATEMIHLN
INALEEGMYKIKHFTLDKENGALFNLWRKHHTIHGMDKDSIDYVNRMSFPKLEVYDIDVT
DTLALNIKMITNGIHLIEVKRYPSS

>WP_215783577.1#109|Staphylococcus_aureus
MQRDYLIRVETESMSDFKRLNGLMIGFVIKGEAHIYDENNMTQCNSGDIFIINHRDLYRF
QLQQDGIICYIQFQMKYLADKFDDVHCLYFHLTDATTTKNIHQLRNIMARLVSTHIRHNE
LSKLTEQQLVIQLLMHMIHYVPRTYHSNQSILNDDKVNQVCDYIELHFHEDLSLSELSEY
VGWSESHLSKKFAESLGVGFQHFLNTTRIEHAKLDLTYTDETITDIALQNGFSSAASFAR
TFKHFTHQTPKQYRGDRPAITENQQSAQHNYHDRELILLLNDYIEEMNHFIEDIEKVNYK
EITFQPTNHQLNQFNHIIQVGYLRNLLNTQYQSQLLTCHHDFRVNEVLAYDVMPYIMKKL
NAPFTYDAEISNIFYDIDLCLDFLLDHNFSLTMHLDQYDSRDYIDAFKIFIHHVALHVSH
RKDLKFNMYVTTLHTSLIEMIDYFKALFPNGGLYIHLDQATERHLPLLKRLEPHIDHFVF
DANSNDAVDFNKMNDDEFKTASQMIINKTNYLIDLMHRHHLKRPLILLNWNTLTGDTFIT
NGEYFRGGIIIEQLLKLSSKVEGIGYWLNYDLHVSHCRNERDYMNSIELFHQYNGKRPVY
FTALLFNKLTSNILYSDDTCIVTGTDSNFQILLYDAKHFNPYLALDNQMNMRATEMIHLN
INALEEGMYKIKHFTLDKENGALFNLWRKHHTIHGMDKDSIDYVNRMSFPKLEVYDIDVT
DTLALNIKMITNGIHLIEVKRYPSS

>WP_258412730.1#110|Staphylococcus_aureus
MQRDYLIRVETESMPDFKRLNGLMIGFVIKGEAHIYDENNMTQCNSGDIFIINHRDLYRF
QLQQDGIICYIQFQMKYLADKFDDAHCLYFHLTDATTTKNIHQLRNIMARLVSTHIRHNE
LSKLTEQQLVIQLLMHMIHYVPRTYHSNQSILNDDKVNQVCDYIELHFHEDLSLSELSEY
VGWSESHLSKKFTESLGVGFHHFLNTTRIEHAKLDLTYTDETITDIALQNGFSSAASFAR
TFKHFTHQTPKQYRGDRPAITENQQSAQHDYHDRELILLLNDYIEEMNHFIEDIEKMNYK
EIAFKPTNQQLNQFNHIIQVGYLRNLLNTQYQSQLLTCHHDFQVNEVLAYDVMPYIMKKL
NAPFTYDAEISNIFYDIDLCLDFLLDHNFSLTMHLNQYDSRDYIDAFKVFIHHVALHVSH
RKDLKFNLYVTTLHNSLIEMIDYFKALFPNGGLYIHLDQATERHLPLLKRLEPHIDHFVF
DANSNDAVDFNKMNDDEFKTASQMIINKTNYLIDLMHRHRLKRPLILLNWNTLTGDTFIT
NGEYFRGGIIIEQLLKLSSKVEGIGYWLNYDLHVSHCKNERDYMNSIELFHQYNGKRPVY
FTALLFNKLTSNILYSDDTCIVTGTDSNFQILLYDAKHFNPYLALDNQMNMRATEMIHLN
INALEDGMYKIKHFTLDKENGALFNLWRKHHTIHGMDKDSIDYVNRMSFPKLEVYDIDVT
DTLALNIKMITNGIHLIEVKRYPSS

>WP_202421378.1#111|Staphylococcus_aureus
MQRDYLIRVETESMSDFKRLNGLMIGFVIKGEAHIYDENNMTQCNSGDIFIINHRDLYRF
QLQQDGIICYIQFQMKYLADKFDDVHCLYFHLTDATTTKNIHQLRNIMARLVSTHIRHNE
LSKLTEQQLVIQLLMHMIHYVPRTYHSNQSILNDDKVNQVCDYIELHFHEDLSLSELSEY
VGWSESHLSKKFAESLGVGFQHFLNTTRIEHAKLDLTYTDETITDIALQNGFSSAASFAR
TFKHFTHQTPKQYRGDRPAITENQQSAQHNYHDREVILLLNDYIEEMNHFIEDIEKVNYK
EITFQPTNHQLNQFNHIIQVGYLRNLLNTQYQSQLLTCHHDFRVNEVLAYDVMPYIMKKL
NAPFTYDAEISNIFYDIDLCLDFLLDHNFSLTMHLDQYDSRDYIDAFKIFIHHVALHVSH
RKDLKFNLYVTTLHTSLIEMIDYFKALFPNGGLYIHLDQATERHLPLLKRLEPHIDHFVF
DANSNDAVDFNKMNDDEFKTASQMIINKTNYLIDLMHRHHLKRPLILLNWNTLTGDTFIT
NGEYFRGGIIIEQLLKLSSKVEGIGYWLNYDLHVSHCRNERDYMNSIELFHQYNGKRPVY
FTALLFNKLTSNILYSDDTCIVTGTDSNFQILLYDAKHFNPYLALDNQMNMRATEMIHLN
INALEEGMYKIKHFTLDKENGALFNLWRKHHTIHGMDKDSIDYVNRMSFPKLEVYDIDVT
DTLALNIKMITNGIHLIEVKRYPSS

>WP_181935052.1#112|Staphylococcus_aureus
MQRDYLIRVETESMPDFKRLNGLMIGFVIKGEAHIYDENNMTQCNSGDIFIINHRDLYRF
QLQQDGIICYIQFQMKYLADKFDDAHCLYFHLTDATTTKNIHQLRNIMARLVSTHIRHNE
LSKLTEQQLVIQLLMHMIHYVPRTYHSNQSILNDDKVNQVCDYIELHFHEDLSLSELSEY
VGWSESDLSKKFTESLGVGFQHFLNTTRIEHAKLDLTYTDETITDIALQNGFSSAASFAR
TFKHFTHQTPKQYRGDRPAITENQQSAQHDYHDRELILLLNDYIEEMNHFIEDIEKMNYK
EIAFKPTNQQLNQFNHIIQVGYLRNLLNTQYQSQLLTCHHDFQVNEVLAYDVIPYIMKKL
NAPFTYDAEISNIFYDIDLCLDFLLDHNFSLTMHLDQYDSRDYIDAFKIFIHHVALHVSH
RKDLKFNLYVTTLHTSLIEMIDYFKALFPNGGLYIHLDQATERHLPLLKRLEPHIDHFVF
DANSNDAVDFNKMNDDEFKTASQMIINKTNYLIDLMHRHRLKRPLILLNWNTLTGDTFIT
NGEYFRGGIIIEQLLKLSSKVEGIGYWLNYDLHVSHCRNERDYMNSIELFHQYNGKRPVY
FTALLFNKLTSNILYSDDTCIVTGTDSNFQILLYDAKHFNPYLALDNQMNMRATEMIHLN
INALEDGMYKVKHFTLDKENGALFNLWRKHHTIHGMDKDSIDYVNRMSFPKLEVYDIDIT
DTLALNIKMITNGIHLIEVKRYPSS

>WP_001188489.1#113|Staphylococcus_aureus
MQRDYLIRVETESMSDFKRLNGLMIGFVIKGEAHIYDENNMTQYNSGDIFIINHRDLYRF
QLQQEGIICYIQFQMKYLADKFDDAHCLYFHLTDATTTKNIHQLRNIMARLVSTHIRHNE
LSKLTEQQLVIQLLMHMIHYVPRTYHSNQSILNDDKVNQVCDYIELHFHEDLSLSELSEY
VGWSESHLSKKFTESLGVGFQHFLNTTRIEHAKLDLTYTDETITDIALQNGFSSAASFAR
TFKHFTHQTPKQYRGDRPAITENQQSAQHDYHDRELILLLNDYIEEMNHFIEDIEKMNYK
EIAFKPTNQQLNQFNHIIQVGYLRNLLNTQYQSQLLTCHHDFQVNEVLAYDVIPYIMKKL
NAPFTYDAEISNIFYDIDLCLDFLLDHNFSLTMHLDQYDSRDYIDAFKIFIHHVALHVSH
RKDLKFNLYVTTLHTSLIEMIDYFKALFPNGGLYIHLDQATERHLPLLKRLEPHIDHFVF
DANSNDAVDFNKMNDDEFKTASQMIINKTNYLIDLMHRHRLKRPLILLNWNTLTGDTFIT
NGEYFRVGIIIEQLLKLSSKVEGIGYWLNYDLHVSHCKNERDYMNSIELFHQYNGKRPVY
FTALLFNKLTSNILYSDDTCIVTGTDSNFQILLYDAKHFNPYLALDNQMNMRATEMIHLN
INALEEGMYKIKHFTLDKENGALFNLWRKHHTIHGMDKDSIDYVNRMSFPKLEVYDIDIT
DTLALNIKMITNGIHLIEVKRYPSS

>WP_180372033.1#114|Staphylococcus_aureus
MQRDYLIRVETESMPDFKRLNGLMIGFVIKGEAHIYDEHNMTQCNSGDIFIINHRDLYRF
QLQQDGIICYIQFQMKYLADKFDDAHCLYFHLTDATTTKNIHQLRNIMARLVSTHIRHNE
LSKLTEQQLVIQLLMHMIHYVPRTYHSNQSILNDNKVNQVCDYIELHFHEDLSLSELSEY
VGWSESHLSKKFTESLGVGFQHFLNTTRIEHAKLDLTYTDETITDIALQNGFSSAASFAR
TFKHFTHQTPKQYRGDRPAITENQQSAQHDYHDRELILLLNDYIEEMNHFIEDIEKMNYK
EIAFKPTNQQLNQFNHIIQVGYLRNLLNTQYQSQLLTCHHDFQVNEVLAYDVIPYIMKKI
NAPFTYDAEISNIFYDIDLCLDFLLDHNFSLTMHLDQYDSRDYIDAFKIFIHHVALHVSH
RKDLKFNLYVTTLHTSLIEMIDYFKALFPNGGLYIHLDQATERHLPLLKRLEPHIDHFVF
DANSNDAVDFNKMNDDEFKTASQMIINKTNYLIDLMHRHRLKRPLILLNWNTLTGDTFIT
NGEYFRGGIIIEQLLKLSSKVEGIGYWLNYDLHVSHCRNERDYMNSIELFHQYNGKRPVY
FTALLFNKLTSNILYSDDTCIVTGTDSNFQILLYDAKHFNPYLALDNQMNMRATEMIHLN
INALEDGMYKIKHFTLDKENGALFNLWRKHHTIHGMDKDSIDYVNRMSFPKLEVYDIDIT
DTLALNIKMITNGIHLIEVKRYPSS

>WP_171019174.1#115|Staphylococcus_aureus
MQRDYLIRVETESMPDFKRLNGLMIGFVIKGEAHIYDENNMTQCNSGDIFIINHRDLYRF
QLQQDGIICYIQFQMKYLADKFDDAHCLYFHLTDATTTKNIHQLRNIMARLVSTHIRHNE
LSKLTEQQLVIQLLMHMIHYVPRTYHSNQSILNDDKVNQVCDYIELHFHEDLSLSELSEY
VGWSESHLSKKFTESLGVGFQHFLNTTRIEHAKLDLTYTDETITDIALQNGFSSAASFAR
TFKHFTHQTPKQYRGDRPAITENQQSAQHDYHDRELILLLNDYIEEMNHFIEDIEKMNYK
EIAFKPTNQQLNQFNHIIQVGYLRNLLNTQYQSQLLTCHHDFQVNEVLAYDVIPYIMKKL
NAPFTYDAEISNIFYDIDLCLDFLLDHNFSLTMHLDQYDSRDYIDAFKIFIHHVALHVSH
RKDLKFNLYVTTLHTSLIEMIDYFKALFPNGGLYIHLDQATERHLPLLKRLEPHIDHFVF
DANSNDAVDFNKMNDDEFKTASQMIINKTNYLIDLMHRHRLKCPLILLNWNTLTGDTFIT
NGEYFRGGIIIEQLLKLSSKVEGIGYWLNYDLHVSHCRNERDYMNSIELFHQYNGKRPVY
FTALLFNKLTSNILYSDDTCIVTGTDSNFQILLYDAKHFNPYLALDNQMNMRATEMIHLN
INALEDGMYKVKHFTLDKENGALFNLWRKHHTIHGMDKDSIDYVNRMSFPKLEVYDIDIT
DTLALNIKMITNGIHLIEVKRYPSS

>WP_181935991.1#116|Staphylococcus_aureus
MQRDYLIRVETESMPDFKRLNGLMIGFVIKGEAHIYDENNMTQCNSGDIFIINHRDLYRF
QLQQDGIICYIQFQMKYLADKFDDAHCLYFHLTDATTTKNIHQLRNIMARLVSTHIRHNE
LSKLTEQQLVIQLLMHMIHYVPRTYHSNQSILNDDKVNQVCDYIELHFHEDLSLSELSEY
VGWSESHLSKKFTESLGVGFQHFLNTTRIEHAKLDLTYTDETITDIALQNGFSSAASFAR
TFKHFTHQTPKQYRGDRPAITENQQSAQHDYHDRELILLLNDYIEEMNHFIEDIEKMNYK
EIAFKPTNQQLNQFNHIIQVGYLRNLLNTQYQSQLLTCHHDFQVNEVLAYDVILYIMKKL
NAPFTYDAEISNIFYDIDLCLDFLLDHNFSLTMHLDQYDSRDYIDAFKIFIHHVALHVSH
RKDLKFNLYVTTLHTSLIEMIDYFKALFPNGGLYIHLDQATERHLPLLKRLEPHIDHFVF
DANSNDAVDFNKMNDDEFKTASQMIINKTNYLIDLMHRHRLKRPLILLNWNTLTGDTFIT
NGEYFRGGIIIEQLLKLSSKVEGIGYWLNYDLHVSHCRNERDYMNSIELFHQYNGKRPVY
FTALLFNKLTSNILYSDDTCIVTGTDSNFQILLYDAKHFNPYLALDNQMNMRATEMIHLN
INALEDGMYKVKHFTLDKENGALFNLWRKHHTIHGMDKDSIDYVNRMSFPKLEVYDIDIT
DTLALNIKMITNGIHLIEVKRYPSS

>WP_258416445.1#117|Staphylococcus_aureus
MQRDYLIRVETESMPDFKRLNGLMIGFVIKGEAHIYDENNMTQCNSGDIFIINHRDLYRF
QLQQDGIICYIQFQMKYLADKFDDAHCLYFHLTDATTTKNIHQLRNIMARLVSTHIRHNE
LSKLTEQQLVIQLLMHMIHYVPRTYHSNQSILNDDKVNQVCDYIELHFHEDLSLSELSEY
VGWSESHLSKKFTESLGVGFQHFLNTTRIEHAKLDLTYTDETITDIALQNGFSSAASFAR
TFKHFTHQTPKQYRGDRPAITENQQSAQHDYHDRELILLLNDYIEEMNHFIEDIEKMNYK
EIAFKPTNQQLNQFNHIIQVGYLRNLLNTQYQSQLLTCHHDFQVNEVLAYDVMPYIMKKL
NAPFTYDAEISNIFYDIDLCLDFLLDHNFSLTMHLNQYDSRDYIDAFKVFIHHVALHVSH
RKDLKFNLYVTTLHNSLIEMIDYFKALFPNGGLYIHLDQATERHLPLLKRLEPHIDHFVF
DANSNDAVDFNKMNDDEFKTASQMIINKTNYLIDLMHRHRLKRPLILLNWNTLTGDTFIT
NGEYFRGGIIIEQLLKLSSKVEGIGYWLNYDLHVSHCKNERDYMNSIELFHQYNGKRPVY
FTALLFNKLTSNILYSDDTCIVTGTDSNFQILLYDAKHFNPYLALDNQMNMRATEMIHLN
INALEDGMYKIKHFTLDKENGALFNLWRKHHTIHGMDKDSIDYVNRMSFPKLEVYDIDVT
DTLALNIKMITNGIHLIEVKRYPSS

>WP_180371404.1#118|Staphylococcus_aureus
MQRDYLIRVETESMPDFKRLNGLMIGFVIKGEAHIYDEHNMTQCNSGDIFIINHRDLYRF
QLQQDGIICYIQFQMKYLADKFDDAHCLYFHLTDATTTKNIHQLRNIMARLVSTHIRHNE
LSKLTEQQLVIQLLMHMIHYVPRTYHSNQSILNDNKVNQVCDYIELHFHEDLSLSELSEY
VGWSESHLSKKFTESLGVGFQHFLNTTRIEHAKLDLTYTDETITDIALQNGFSSAASFAR
TFKHFTHQTPKQYRGDRPAITENQQSAQHDYHDRELILLLNDYIEEMNHFIEDIEKMNYK
EIAFKPTNQQLNQFNHIIQVGYLRNLLNTQYQSQLLTCHHDFQVNEVLAYDVIPYIMKKL
NAPFTYDAEISNIFYDIDLCLDFLLDHNFSLTMHLDQYDSRDYIDAFKIFIHHVALHVSH
RKDLKFNLYVTTLHTSLIEMIDYFKALFPNGGLYIHLDQATERHLPLLKRLEPHIDHFVF
DANSNDAVDFNKMNDDEFKTASQMIINKTNYLIDLMHRHRLKRPLILLNWNTLTGDTFIT
NGEYFRGGIIIEQLLKLSSKVEGIGYWLNYDLHVSHCRNERDYMNSIELFHQYNGKRPVY
FTALLFNKLTSNILYSDDTCIVTGTDSNFQILLYDAKHFNPYLALDNQMNMRATEMIHLN
INALEDGMYKIKHFTLDKENGALFNLWRKHHTIHGMDKDSIDYVNRMSFPKLEVYDIDIT
DTLALNIKMITNGIHLIEVKRYPSS

>WP_312013566.1#119|Staphylococcus_aureus
MQRDYLIRVETESMSDFKRLNGLMIGFVIKGEAHIYDENNMTQCNSGDIFIINHRDLYRF
QLQQDGIICYIQFQMKYLADKFDDVHCLYFHLTDATTTKNIHQLRNIMARLVSTHIRHNE
LSKLTEQQLVIQLLMHMIHYVPRTYHSNQSILNDDKVNQVCDYIELHFHEDLSLSELSEY
VGWSESHLSKKFAESLGVGFQHFLNTTRIEHAKLDLTYTDETITDIALQNGFSSAASFAR
TFKHFTHQTPKQYRGDRPAITENQQSAQHNYHDRELILLLNDYIEEMNHFIEDIEKVNYK
EITFQPTNHQLNQFNHIIQVGYLRNLLNTQYQSQLLTCHHDFRVNEVLAYDVMPYIMKKL
NAPFTYDAEISNIFYDIDLCLDFLLDHNFSLTMHLDQYDSRDYIDAFKIFIHHVALHVSH
RKDLKFNLYVTTLHTSLIEMIDYFKALFPNGGLYIHLDQATERHLPLLKRLEPHIDHFVF
DANSNDAVDFNKMNDDEFKTASQMIINKTNYLIDLMHRHHLKRPLILLNWNTLTGDTFIT
NGEYFRGGIIIEELLKLSSKVEGIGYWLNYDLHVSHCRNERDYMNSIELFHQYNGKRPVY
FTALLFNKLTSNILYSDDTCIVTGTDSNFQILLYDAKHFNPYLALDNQMNMRATEMIHLN
INALEEGMYKIKHFTLDKENGALFNLWRKHHTIHGMDKDSIDYVNRMSFPKLEVYDIDVT
DTLALNIKMITNGIHLIEVKRYPSS

>WP_312012507.1#120|Staphylococcus_aureus
MQRDYLIRVETESMSDFKKLNGLMIGFVIKGEAHIYDENNMTQCNSGDIFIINHRDLYRF
QLQQDGIICYIQFQMKYLADKFDDVHCLYFHLTDATTTKNIHQLRNIMARLVSTHIRHNE
LSKLTEQQLVIQLLMHMIHYVPRTYHSNQSILNDDKVNQVCDYIELHFHEDLSLSELSEY
VGWSESHLSKKFAESLGVGFQHFLNTTRIEHAKLDLTYTDETITDIALQNGFSSAASFAR
TFKHFTHQTPKQYRGDRPAITENQQSAQHNYHDRELILLLNDYIEEMNHFIEDIEKVNYK
EITFQPTNHQLNQFNHIIQVGYLRNLLNTQYQSQLLTCHHDFRVNEVLAYDVMPYIMKKL
NAPFTYDAEISNIFYDIDLCLDFLLDHNFSLTMHLDQYDSRDYIDAFKIFIHHVALHVSH
RKDLKFNLYVTTLHTSLIEMIDYFKALFPNGGLYIHLDQATERHLPLLKRLEPHIDHFVF
DANSNDAVDFNKMNDDEFKTASQMIINKTNYLIDLMHRHHLKRPLILLNWNTLTGDTFIT
NGEYFRGGIIIEQLLKLSSKVEGIGYWLNYDLHVSHCRNERDYMNSIELFHQYNGKRPVY
FTALLFNKLTSNILYSDDTCIVTGTDSNFQILLYDAKHFNPYLALDNQMNMRATEMIHLN
INALEEGMYKIKHFTLDKENGALFNLWRKHHTIHGMDKDSIDYVNRMSFPKLEVYDIDVT
DTLALNIKMITNGIHLIEVKRYPSS

>WP_251356809.1#121|Staphylococcus_aureus
MQRDYLIRVETESMSDFKRLNGLMIGFVIKGEAHIYDENNMTQCNSGDIFIINHRDLYRF
QLRQDGIICYIQFQMKYLADKFDDVHCLYFHLTDATTTKNIHQLRNIMARLVSTHIRHNE
LSKLTEQQLVIQLLMHMIHYVPRTYHSNQSILNDDKVNQVCDYIELHFHEDLSLSELSEY
VGWSESHLSKKFAESLGVGFQHFLNTTRIEHAKLDLTYTDETITDIALQNGFSSAASFAR
TFKHFTHQTPKQYRGDRPAITENQQSAQHNYHDRELILLLNDYIEEMNHFIEDIEKVNYK
EITFQPTNHQLNQFNHIIQVGYLRNLLNTQYQSQLLTCHHDFRVNEVLAYDVMPYIMKKL
NAPFTYDAEISNIFYDIDLCLDFLLDHNFSLTMHLDQYDSRDYIDAFKIFIHHVALHVSH
RKDLKFNLYVTTLHTSLIEMIDYFKALFPNGGLYIHLDQATERHLPLLKRLEPHIDHFVF
DANSNDAVDFNKMNDDEFKTASQMIINKTNYLIDLMHRHHLKRPLILLNWNTLTGDTFIT
NGEYFRGGIIIEQLLKLSSKVEGIGYWLNYDLHVSHCRNERDYMNSIELFHQYNGKRPVY
FTALLFNKLTSNILYSDDTCIVTGTDSNFQILLYDAKHFNPYLALDNQMNMRATEMIHLN
INALEEGMYKIKHFTLDKENGALFNLWRKHHTIHGMDKDSIDYVNRMSFPKLEVYDIDVT
DTLALNIKMITNGIHLIEVKRYPSS

>WP_267814229.1#122|Staphylococcus_aureus
MQRDYLIRVETESMSDFKRLNGLMIGFVIKGEAHIYDENNMTQCNSGDIFIINHRDLYRF
QLQQDGIICYIQFQMKYLADKFDDVHCLYFHLTDATTTKNIHQLRNIMARLVSTHIRHNE
LSKLTEQQLVIQLLMHMIHYVPRTYHSNQSILNDDKVNQVCDYIELHFHEDLSLSELSEY
VGWSESHLSKKFAESLGVGFQHFLNTTRIEHAKLDLTYTDETITDIALQNGFSSAASFAR
TFKHFTHQTPKQYRGDRPAITENQQSAQHNYHDRELILLLNDYIEEMNHFIEDIEKVNYK
EITFQPTNHQLNQFNHIIQVGYLRNLLNTQYQSQLLTCHHDFQVNEVLAYDVMPYIMKKL
NAPFTYDAEISNIFYDIDLCLDFLLDHNFSLTMHLDQYDSRDYIDAFKVFIHHVALHVSH
RKDLKFNLYVTTLHTSLIEMIDYFKALFPNGGLYVHLDQATQRHLPLLKRLEPHIDHFVF
DANSNDAVDFNKMNDDEFKTASQIIINKTNYLIDLMHRHRLKRPLILLNWNTLTGDTFIT
NGEYFRGGIIIEQLLKLSSKVEAIGYWLNYDLHVSHCRNERDYMNSIELFHQYNGKRPVY
FTALLFNKLTSNILYSDDTCIVTGTDSNFQILLYDAKHFNPYLALDNQMNMRATEMIHLN
INALEEGMYKIKHFTLDKENGALFNLWRKHHTIHGMDKDSIDYVNRMSFPKLEVYDIDIT
DTLALNIKMITNGIHLIEVKRYPSS

>WP_193563371.1#123|Staphylococcus_aureus
MQRDYLIRVETESMSDFKRLNGLMIGFVIKGEAHIYDENNMTQCNSGDIFIINHRDLYRF
QLQQDGIICYIQFQMKYLADKFDDVHCLYFHLTDATTTKNIHQLRNIMARLVSTHIRHNE
LSKLTEQQLVIQLLMHMIHYVPRTYHSNQSILNDDKVNQVCDYIELHFHEDLSLSELSEY
VGWSESHLSKKFAESLGVGFQHFLNTTRIEHAKLDLTYTDETITDIALQNGFSSAASFAR
TFKHFTHQTPKQYRGDRPAITENQQSAQHNYHDRELILLLNDYIEEMNHFIEDIEKVNYK
EITFQPTNHQLNQFNHIIQVGYLRNLLNTQYQSQLLTCHHDFRVNEVLAYDVMPYIMKKL
NAPFTYDAEISNIFYDIDLCLDFLLDHNFSLTMHLDQYDSRDYIDAFKIFIHHVALHVSH
RKDLKFNLYVTTLHTSLIEMIDYFKALFPNGGLYIHLDQATERHLPLLKRLEPHIDHFVF
DANSNDAVDFNKMNDDEFKTASQMIINKTNYLIDLMHRHHLKRPLILLNWNTLTGDTFIT
NGEYFRGGIIIEQLLKLSSKVEGIGYWLNYDLHVSHCRNERDYMNSIELFHQYNGKRPVY
FTALLFNKLTSNILYSDDTCIVTGTDSNFQILLYDAKHFNPYLALNNQMNMRATEMIHLN
INALEEGMYKIKHFTLDKENGALFNLWRKHHTIHGMDKDSIDYVNRMSFPKLEVYDIDVT
DTLALNIKMITNGIHLIEVKRYPSS

>WP_196957506.1#124|Staphylococcus_aureus
MQRDYLIRVETESMSDFKRLNGLIIGFVIKGEAHIYDENNMTQCNSGDIFIINHRDLYRF
QLQQDGIICYIQFQMKYLADKFDDVHCLYFHLTDATTTKNIHQLRNIMARLVSTHIRHNE
LSKLTEQQLVIQLLMHMIHYVPRTYHSNQSILNDDKVNQVCDYIELHFHEDLSLSELSEY
VGWSESHLSKKFAESLGVGFQHFLNTTRIEHAKLDLTYTDETITDIALQNGFSSAASFAR
TFKHFTHQTPKQYRGDRPAITENQQSAQHNYHDRELILLLNDYIEEMNHFIEDIEKVNYK
EITFQPTNHQLNQFNHIIQVGYLRNLLNTQYQSQLLTCHHDFRVNEVLAYDVMPYIMKKL
NAPFTYDAEISNIFYDIDLCLDFLLDHNFSLTMHLDQYDSRDYIDAFKIFIHHVALHVSH
RKDLKFNLYVTTLHTSLIEMIDYFKALFPNGGLYIHLDQATERHLPLLKRLEPHIDHFVF
DANSNDAVDFNKMNDDEFKTASQMIINKTNYLIDLMHRHHLKRPLILLNWNTLTGDTFIT
NGEYFRGGIIIEQLLKLSSKVEGIGYWLNYDLHVSHCRNERDYMNSIELFHQYNGKRPVY
FTALLFNKLTSNILYSDDTCIVTGTDSNFQILLYDAKHFNPYLALDNQMNMRATEMIHLN
INALEEGMYKIKHFTLDKENGALFNLWRKHHTIHGMDKDSIDYVNRMSFPKLEVYDIDVT
DTLALNIKMITNGIHLIEVKRYPSS

>WP_208689363.1#125|Staphylococcus_aureus
MQRGYLIRVETESMSDFKRLNGLMIGFVIKGEAHIYDENNMTQCNSGDIFIINHRDLYRF
QLQQDGIICYIQFQMKYLADKFDDVHCLYFHLTDATTTKNIHQLRNIMARLVSTHIRHNE
LSKLTEQQLVIQLLMHMIHYVPRTYHSNQSILNDDKVNQVCDYIELHFHEDLSLSELSEY
VGWSESHLSKKFAESLGVGFQHFLNTTRIEHAKLDLTYTDETITDIALQNGFSSAASFAR
TFKHFTHQTPKQYRGDRPAITENQQSAQHNYHDRELILLLNDYIEEMNHFIEDIEKVNYK
EITFQPTNHQLNQFNHIIQVGYLRNLLNTQYQSQLLTCHHDFRVNEVLAYDVMPYIMKKL
NAPFTYDAEISNIFYDIDLCLDFLLDHNFSLTMHLDQYDSRDYIDAFKIFIHHVALHVSH
RKDLKFNLYVTTLHTSLIEMIDYFKALFPNGGLYIHLDQATERHLPLLKRLEPHIDHFVF
DANSNDAVDFNKMNDDEFKTASQMIINKTNYLIDLMHRHHLKRPLILLNWNTLTGDTFIT
TGEYFRGGIIIEQLLKLSSKVEGIGYWLNYDLHVSHCRNERDYMNSIELFHQYNGKRPVY
FTALLFNKLTSNILYSDDTCIVTGTDSNFQILLYDAKHFNPYLALDNQMNMRATEMIHLN
INALEEGMYKIKHFTLDKENGALFNLWRKHHTIHGMDKDSIDYVNRMSFPKLEVYDIDVT
DTLALNIKMITNGIHLIEVKRYPSS

>WP_171020284.1#126|Staphylococcus_aureus
MQRDYLIRVETESMSDFKRLNGLMIGFVIKGEAHIYDENNMTQCNSGDIFIINHRDLYRF
QLQQDGIICYIQFQMKYLVDKFDDVHCLYFHLTDATTTKNIHQLRNIMARLVSTHIRHNE
LSKLTEQQLVIQLLMHMIHYVPRTYHSNQSILNDDKVNQVCDYIELHFHEDLSLSELSEY
VGWSESHLSKKFAESLGVGFQHFLNTTRIEHAKLDLTYTDETITDIALQNGFSSAASFAR
TFKHFTHQTPKQYRGDRPAITENQQSAQHNYHDRELILLLNDYIEEMNHFIEDIEKVNYK
EITFQPTNHQLNQFNHIIQVGYLRNLLNTQYQSQLLTCHHDFRVNEVLAYDVMPYIMKKL
NAPFTYDAEISNIFYDIDLCLDFLLDHNFSLTMHLDQYDSRDYIDAFKIFIHHVALHVSH
RKDLKFNLYVTTLHTSLIEMIDYFKALFPNGGLYIHLDQATERHLPLLKRLEPHIDHFVF
DANSNDAVDFNKMNDDEFKTASQMIINKTNYLIDLMHRHHLKRPLILLNWNTLTGDTFIT
NGEYFRGGIIIEQLLKLSSKVEGIGYWLNYDLHVSHCRNERDYMNSIELFHQYNGKRPVY
FTALLFNKLTSNILYSDDTCIVTGTDSNFQILLYDAKHFNPYLALDNQMNMRATEMIHLN
INALEEGMYKIKHFTLDKENGALFNLWRKHHTIHGMDKDSIDYVNRMSFPKLEVYDIDVT
DTLALNIKMITNGIHLIEVKRYPSS

>WP_181876501.1#127|Staphylococcus_aureus
MQRDYLIRVETESMSDFKRLNGLMIGFVIKGEAHIYDENNMTQCNSGDIFIINHRDLYRF
QLQQDGIICYIQFQMKYLADKFDDVHCLYFHLTDATTTKNIHQLRNITARLVSTHIRHNE
LSKLTEQQLVIQLLMHMIHYVPRTYHSNQSILNDDKVNQVCDYIELHFHEDLSLSELSEY
VGWSESHLSKKFAESLGVGFQHFLNTTRIEHAKLDLTYTDETITDIALQNGFSSAASFAR
TFKHFTHQTPKQYRGDRPAITENQQSAQHNYHDRELILLLNDYIEEMNHFIEDIEKVNYK
EITFQPTNHQLNQFNHIIQVGYLRNLLNTQYQSQLLTCHHDFQVNEVLAYDVMPYIMKKL
NAPFTYDAEISNIFYDIDLCLDFLLDHNFSLTMHLDQYDSRDYIDAFKVFIHHVALHVSH
RKDLKFNLYVTTLHTSLIEMIDYFKALFPNGGLYIHLDQATERHLPLLKRLEPHIDHFVF
DANSNDAVDFNKMNDDEFKTASQMIINKTNYLIDLMHRHHLKRPLILLNWNTLTGDTFIT
NGEYFRGGIIIEQLLKLSSKVEGIGYWLNYDLHVSHCRNERDYMNSIELFHQYNGKRPVY
FTALLFNKLTSNILYSDDTCIVTGTDSNFQILLYDAKHFNPYLALDNQMNMRATEMIHLN
INALEEGMYKIKHFTLDKENGALFNLWRKHHTIHGMDKDSIDYVNRMSFPKLEVYDIDMT
DTLALNIKMITNGIHLIEVKRYPSS

>WP_210433317.1#128|Staphylococcus_aureus
MQRDYLIRVETESMSDFKRLNGLMIGFVIKGEAHIYDENNMTQCNSGDIFIINHRDLYRF
QLQQDGIICYIQFQMKYLADKFDDVHCLYFHLTDATTTKNIHQLRNIMARLVSTHIRHNE
LSKLTEQQLVIQLLMHMIHYVPRTYHSNQSILNDDKVNQVCDYIELHFYEDLSLSELSEY
VGWSESHLSKKFAESLGVGFQHFLNTTRIEHAKLDLTYTDETITDIALQNGFSSAASFAR
TFKHFTHQTPKQYRGDRPAITENQQSAQHNYHDRELILLLNDYIEEMNHFIEDIEKVNYK
EITFQPTNHQLNQFNHIIQVGYLRNLLNTQYQSQLLTCHHDFRVNEVLAYDVMPYIMKKL
NAPFTYDAEISNIFYDIDLCLDFLLDHNFSLTMHLDQYDSRDYIDAFKIFIHHVALHVSH
RKDLKFNLYVTTLHTSLIEMIDYFKALFPNGGLYIHLDQATERHLPLLKRLEPHIDHFVF
DANSNDAVDFNKMNDDEFKTASQMIINKTNYLIDLMHRHHLKRPLILLNWNTLTGDTFIT
NGEYFRGGIIIEQLLKLSSKVEGIGYWLNYDLHVSHCRNERDYMNSIELFHQYNGKRPVY
FTALLFNKLTSNILYSDDTCIVTGTDSNFQILLYDAKHFNPYLALDNQMNMRATEMIHLN
INALEEGMYKIKHFTLDKENGALFNLWRKHHTIHGMDKDSIDYVNRMSFPKLEVYDIDVT
DTLALNIKMITNGIHLIEVKRYPSS

>WP_303262834.1#129|Staphylococcus_aureus
MQRDYLIRVETESMSDFKRLNGLMIGFVIKGEAHIYDENNMTQCNSGDIFIINHRDLYRF
QLQQDGIICYIQFQMKYLADKFDDVHCLYFHLTDATTTKNIHQLRNIMARLVSTHIRHNE
LSKLTEQQLVIQLLMHMIHYVPRTYHSNQSILNDDKVNQVCDYIELHFHEDLSLSELSEY
VGWSESHLSKKFAESLGVGFQHFLNTTRIEHAKLDLTYTDETITDIALQNGFSSAASFAR
TFKHFTHQTPKQYRGDRPAITENQQSAQHNYHDRELILLLNDYIEEMNHFIEDIEKVNYK
EITFQPTNHQLNQFNHIIQVGYLRNLLNTQYQSQLLTCHHDFRVNEVLAYDVMPYIMKKL
NAPFTYDAEISNIFYDIDLCLDFLLDHNFSLTMHLDQYDSRDYIDAFKIFIHHVALHVSH
RKDLKFNLYVTTLHTSLIEMIDYFKALFPNGGLYIHLDQATERYLPLLKRLEPHIDHFVF
DANSNDAVDFNKMNDDEFKTASQMIINKTNYLIDLMHRHHLKRPLILLNWNTLTGDTFIT
NGEYFRGGIIIEQLLKLSSKVEGIGYWLNYDLHVSHCRNERDYMNSIELFHQYNGKRPVY
FTALLFNKLTSNILYSDDTCIVTGTDSNFQILLYDAKHFNPYLALDNQMNMRATEMIHLN
INALEEGMYKIKHFTLDKENGALFNLWRKHHTIHGMDKDSIDYVNRMSFPKLEVYDIDVT
DTLALNIKMITNGIHLIEVKRYPSS

>WP_171019170.1#130|Staphylococcus_aureus
MQRDYLIRVETESMSDFKRLNGLMIGFVIKGEAHIYDENNMTQCNSGDIFIINHRDLYRF
QLQQDGIICYIQFQMKYLADKFDDVHCLYFHLTDATTTKNIHQLRNIMVRLVSTHIRHNE
LSKLTEQQLVIQLLMHMIHYVPRTYHSNQSILNDDKVNQVCDYIELHFHEDLSLSELSEY
VGWSESHLSKKFAESLGVGFQHFLNTTRIEHAKLDLTYTDETITDIALQNGFSSAASFAR
TFKHFTHQTPKQYRGDRPAITENQQSAQHNYHDRELILLLNDYIEEMNHFIEDIEKVNYK
EITFQPTNHQLNQFNHIIQVGYLRNLLNTQYQSQLLTCHHDFRVNEVLAYDVMPYIMKKL
NAPFTYDAEISNIFYDIDLCLDFLLDHNFSLTMHLDQYDSRDYIDAFKIFIHHVALHVSH
RKDLKFNLYVTTLHTSLIEMIDYFKALFPNGGLYIHLDQATERHLPLLKRLEPHIDHFVF
DANSNDAVDFNKMNDDEFKTASQMIINKTNYLIDLMHRHHLKRPLILLNWNTLTGDTFIT
NGEYFRGGIIIEQLLKLSSKVEGIGYWLNYDLHVSHCRNERDYMNSIELFHQYNGKRPVY
FTALLFNKLTSNILYSDDTCIVTGTDSNFQILLYDAKHFNPYLALDNQMNMRATEMIHLN
INALEEGMYKIKHFTLDKENGALFNLWRKHHTIHGMDKDSIDYVNRMSFPKLEVYDIDVT
DTLALNIKMITNGIHLIEVKRYPSS

>WP_258413997.1#131|Staphylococcus_aureus
MQRDYLIRVETESMPDFKRLNGLMIGFVIKGEAHIYDENNMTQCNSGDIFIINHRDLYRF
QLQQDGIICYIQFQMKYLADKFDDAHCLYFHLTDATTTKNIHQLRNIMARLVSTHIRHNE
LSKLTEQQLVIQLLMHMIHYVPRTYHSNQSILNDDKVNQVCDYIELHFHEDLSLSELSEY
VGWSESHLSKKFTESLGVGFQHFLNTTRIEHAKLDLTYTDQTITDIALQNGFSSAASFAR
TFKHFTHQTPKQYRGDRPAITENQQSAQHDYHDRELILLLNDYIEEMNHFIEDIEKMNYK
EIAFKPTNQQLNQFNHIIQVGYLRNLLNTQYQSQLLTCHHDFQVNEVLAYDVMPYIMKKL
NAPFTYDAEISNIFYDIDLCLDFLLDHNFSLTMHLNQYDSRDYIDAFKVFIHHVALHVSH
RKDLKFNLYVTTLHNSLIEMIDYFKALFPNGGLYIHLDQATERHLPLLKRLEPHIDHFVF
DANSNDAVDFNKMNDDEFKTASQMIINKTNYLIDLMHRHRLKRPLILLNWNTLTGDTFIT
NGEYFRGGIIIEQLLKLSSKVEGIGYWLNYDLHVSHCKNERDYMNSIELFHQYNGKRPVY
FTALLFNKLTSNILYSDDTCIVTGTDSNFQILLYDAKHFNPYLALDNQMNMRATEMIHLN
INALEDGMYKIKHFTLDKENGALFNLWRKHHTIHGMDKDSIDYVNRMSFPKLEVYDIDVT
DTLALNIKMITNGIHLIEVKRYPSS

>WP_262533271.1#132|Staphylococcus_aureus
MQRDYLIRVETESMSDFKRLNGLMIGFVIKGEARIYDENNMTQCNSGDIFIINHRDLYRF
QLQQDGIICYIQFQMKYLADKFDDVHCLYFHLTDATTTKNIHQLRNIMARLVSTHIRHNE
LSKLTEQQLVIQLLMHMIHYVPRTYHSNQSILNDDKVNQVCDYIELHFHEDLSLSELSEY
VGWSESHLSKKFAESLGVGFQHFLNTTRIEHAKLDLTYTDETITDIALQNGFSSAASFAR
TFKHFTHQTPKQYRGDRPAITENQQSAQHNYHDRELILLLNDYIEEMNHFIEDIEKVNYK
EITFQPTNHQLNQFNHIIQVGYLRNLLNTQYQSQLLTCHHDFQVNEVLAYDVIPYIMKKL
NAPFTYDAEISNIFYDIDLCLDFLLDHNFSLTMHLDQYDSRDYIDAFKIFIHHVALHVSH
RKDLKFNLYVTTLHTSLIEMIDYFKALFPNGGLYIHLDQATERQLPLLKRLEPHIDHFVF
DANSNDAVDFNKMNDDEFKTASQMIINKTNYLIDLMHRHHLKRPLILLNWNTLTGDTFIT
NGEYFRGGIIIEQLLKLSSKVEGIGYWLNYDLHVSHCRNERDYMNSIELFHQYNGKRPVY
FTALLFNKLTSNILYSDDTCIVTGTDSNFQILLYDAKHFNPYLAFDNQMNMRATEMIHLN
INALEEGMYKIKHFTLDKENGALFNLWRKHHTIHGMDKDSIDYVNRMSFPKLEVYDIDVT
DTLALNIKMITNGIHLIEVKRYPSS

>WP_202120661.1#133|Staphylococcus_aureus
MQRDYLIRVETESMSDFKRLNGLMIGFVIKGEAHIYDENNMTQCNSGDIFIINHRDLYRF
QLQQDGIICYIQFQMKYLADKFDDVHCLYFNLTDATTTKNIHQLRNIMARLVSTHIRHNE
LSKLTEQQLVIQLLMHMIHYVPRTYHSNQSILNDDKVNQVCDYIELHFHEDLSLSELSEY
VGWSESHLSKKFAESLGVGFQHFLNTTRIEHAKLDLTYTDETITDIALQNGFSSAASFAR
TFKHFTHQTPKQYRGDRPAITENQQSAQHNYHDRELILLLNDYIEEMNHFIEDIEKVNYK
EITFQPTNHQLNQFNHIIQVGYLRNLLNTQYQSQLLTCHHDFRVNEVLAYDVMPYIMKKL
NAPFTYDAEISNIFYDIDLCLDFLLDHNFSLTMHLDQYDSRDYIDAFKIFIHHVALHVSH
RKDLKFNLYVTTLHTSLIEMIDYFKALFPNGGLYIHLDQATERHLPLLKRLEPHIDHFVF
DANSNDAVDFNKMNDDEFKTASQMIINKTNYLIDLMHRHHLKRPLILLNWNTLTGDTFIT
NGEYFRGGIIIEQLLKLSSKVEGIGYWLNYDLHVSHCRNERDYMNSIELFHQYNGKRPVY
FTALLFNKLTSNILYSDDTCIVTGTDSNFQILLYDAKHFNPYLALDNQMNMRATEMIHLN
INALEEGMYKIKHFTLDKENGALFNLWRKHHTIHGMDKDSIDYVNRMSFPKLEVYDIDVT
DTLALNIKMITNGIHLIEVKRYPSS

>WP_250723091.1#134|Staphylococcus_aureus
MQRDYLIRVETESMSDFKRLNGLMIGFVIKGEAHIYDENNMTQCNSGDIFIINHRDLYRF
QLQQDGIICYIQFQMKYLADKFDDVHCLYFHLTDATTTKNIHQLRNIMARLVSTHIRHNE
LSKLTEQQLVIQLLMHMIHYVPRTYHSNQSILNDDKVNQVCDYIELHFHEDLSLSELSEY
VGWSESHLSKKFAESLGVGFQHFLNTTRIEHAKLDLTYTDETITDIALQNGFSSAASFAR
TFKHFTHQTPKQYRGDRPAITENQQSAQHNYHDRELILLLNDYIEEMNHFIEDIEKVNYK
EITFQPTNHQLNQFNHIIQVGYLRNLLNTQYQSQLLTCHHDFRVNEVLAYDVMPYIMKKL
NAPFTYDAEISNIFYDIDLCLDFLLDHNFSLTMHLDHYDSRDYIDAFKIFIHHVALHVSH
RKDLKFNLYVTTLHTSLIEMIDYFKALFPNGGLYIHLDQATERHLPLLKRLEPHIDHFVF
DANSNDAVDFNKMNDDEFKTASQMIINKTNYLIDLMHRHHLKRPLILLNWNTLTGDTFIT
NGEYFRGGIIIEQLLKLSSKVEGIGYWLNYDLHVSHCRNERDYMNSIELFHQYNGKRPVY
FTALLFNKLTSNILYSDDTCIVTGTDSNFQILLYDAKHFNPYLALDNQMNMRATEMIHLN
INALEEGMYKIKHFTLDKENGALFNLWRKHHTIHGMDKDSIDYVNRMSFPKLEVYDIDVT
DTLALNIKMITNGIHLIEVKRYPSS

>WP_193561737.1#135|Staphylococcus_aureus
MQRDYLIRVETESMSDFKRLNGLMIGFVIKGEAHIYDENNMTQCNSGDIFIINHRDLYRF
QLQQDGIICYIQFQMKYLADKFDDVHCLYFHLTDATTTKNIHQLRNIMARLVSTHIRHNE
LSKLTEQQLVIQLLMHMIHYVPRTYHSNQSILNDDKVNQVCDYIELHFHEDLSLSELSEY
VGWSESHLSKKFAESLGVGFQHFLNTTRIEHAKLDLTYTDETITDIALQNGFSSAASFAR
TFKHFTHQTPKQYRGDRPAITENQQSAQHNYHDRELILLLNDYIEEMNHFIEDIEKVNYK
EITFQPTNHQLNQFNHIIQVGYLRNLLNTQYQSQLLTCHHDFRVNEVLAYDVMPYIMKKL
NAPFTYDAEISNIFYDIDLCLDFLLDHNFSLTMHLDQYDSRDYIDAFKIFIHHVALHVSH
RKDLKFNLYVTTLHTSLIEMIDYFKALFPNGGLYIHLDQATERHLPLLKRLEPHIDHFVF
DANSNDAVDFNKMNDDEFKTASQMIINKTNYLIDLMHRHHLKRPLILLNWNTLTGDTFIT
NGEYFRGGIIIEQLLKLSSKVEGIGYWLNYDLHVSHCRNERDYMNSIELFHQYNGKRPVY
FTALLFNKLTSNILYSDDTCTVTGTDSNFQILLYDAKHFNPYLALDNQMNMRATEMIHLN
INALEEGMYKIKHFTLDKENGALFNLWRKHHTIHGMDKDSIDYVNRMSFPKLEVYDIDVT
DTLALNIKMITNGIHLIEVKRYPSS

>WP_180367190.1#136|Staphylococcus_aureus
MQRDYLIRVETESMPDFKRLNGLMIGFVIKGEAHIYDEHNMTQCNSGDIFIINHRDLYRF
QLQQDGIICYIQFQMKYLADKFDDAHCLYFHLTDVTTTKNIHQLRNIMARLVSTHIRHNE
LSKLTEQQLVIQLLMHMIHYVPRTYHSNQSILNDNKVNQVCDYIELHFHEDLSLSELSEY
VGWSESHLSKKFTESLGVGFQHFLNTTRIEHAKLDLTYTDETITDIALQNGFSSAASFAR
TFKHFTHQTPKQYRGDRPAITENQQSAQHDYHDRELILLLNDYIEEMNHFIEDIEKMNYK
EIAFKPTNQQLNQFNHIIQVGYLRNLLNTQYQSQLLTCHHDFQVNEVLAYDVIPYIMKKL
NAPFTYDAEISNIFYDIDLCLDFLLDHNFSLTMHLDQYDSRDYIDAFKIFIHHVALHVSH
RKDLKFNLYVTTLHTSLIEMIDYFKALFPNGGLYIHLDQATERHLPLLKRLEPHIDHFVF
DANSNDAVDFNKMNDDEFKTASQMIINKTNYLIDLMHRHRLKRPLILLNWNTLTGDTFIT
NGEYFRGGIIIEQLLKLSSKVEGIGYWLNYDLHVSHCRNERDYMNSIELFHQYNGKRPVY
FTALLFNKLTSNILYSDDTCIVTGTDSNFQILLYDAKHFNPYLALDNQMNMRATEMIHLN
INALEDGMYKIKHFTLDKENGALFNLWRKHHTIHGMDKDSIDYVNRMSFPKLEVYDIDIT
DTLALNIKMITNGIHLIEVKRYPSS

>WP_180991584.1#137|Staphylococcus_aureus
MQRDYLIRVETESMSDFKRLSGLMIGFVIKGEAHIYDENNMTQCNSGDIFIINHRDLYRF
QLQQDGIICYIQFQMKYLADKFDDVHCLYFHLTDATTTKNIHQLRNIMARLVSTHIRHNE
LSKLTEQQLVIQLLMHMIHYVPRTYHSNQSILNDDKVNQVCDYIELHFHEDLSLSELSEY
VGWSESHLSKKFAESLGVGFQHFLNTTRIEHAKLDLTYTDETITDIALQNGFSSAASFAR
TFKHFTHQTPKQYRGDRPAITENQQSAQHNYHDRELILLLNDYIEEMNHFIEDIEKVNYK
EITFQPTNHQLNQFNHIIQVGYLRNLLNTQYQSQLLTCHHDFQVNEVLAYDVMPYIMKKL
NAPFTYDAEISNIFYDIDLCLDFLLDHNFSLTMHLDQYDSRDYIDAFKIFIHHVALHVSH
RKDLKFNLYVTTLHTSLIEMIDYFKALFPNGGLYIHLDQATERHLPLLKRLEPHIDHFVF
DANSNDAVDFNKMNDDEFKTASQMIINKTNYLIDLMHRHHLKRPLILLNWNTLTGDTFIT
NGEYFRGGIIIEQLLKLSSKVEGIGYWLNYDLHVSHCRNERDYMNSIELFHQYNGKRPVY
FTALLFNKLTSNILYSDDTCIVTGTDSNFQILLYDAKHFNPYLALDNQMNMRATEMIHLN
INALEEGMYKIKHFTLDKENGALFNLWRKHHTIHGMDKDSIDYVNRMSFPKLEVYDIDMM
DTLALNIKMITNGIHLIEVKRYPSS

>WP_258414409.1#138|Staphylococcus_aureus
MQRDYLIRVETESMSDFKRLNGLMIGFVIKGEAHIYDEHNMTQCNSGDIFIINHRDLYRF
QLQQDGIICYIQFQMKYLADKFDDAHCLYFHLTDATTTKNIHQLRNIMARLVSTHIRHNE
LSKLTEQQLVIQLLMHMIHYVPRTYHSNQSILNDDKVNQVCDYIELHFHEDLSLSELSEY
VGWSESHLSKKFTESLGVGFQHFLNTTRIEHAKLDLTYTDETITDIALQNGFSSAASFAR
TFKHFTHQTPKQYRGDRPAITENQQSAQHDYHDRELILLLNDYIEEMNHFIEDIEKMNYK
EIAFQPTNHQLNQFNHIIQVGYLRNLLNTQYQSQLLTCHHDFHVNEVLAYDVMPYIMKKL
NAPFTYDAEISNIFYDIDLCLDFLLDHNFSLTMHLNQYDSRDYIDAFKVFIHHVALHVSH
RKDLKFNLYVTTLHNSLIEMIDYFKALFPNGGLYVHLDQATERHLPLLKRLEPHIDHFVF
DANSNDAVDFNKMNDDEFKTASQMIINKTNYLIDLMHRHRLKRPLILLNWNTLTGDTFIT
NGEYFRGGIIIEQLLKLSTKVEGIGYWLNYDLHVSHCRNERDYMNSIELFHQYNGKRPVY
FTALLFNKLTSNILYSDDTCIVTGTDSNFQILLYDAKHFNPYLALDNQMNMRATEMIHLN
INALEDGMYKIKHFTLDKENGALFNLWRKHHTIHGMDKDSIDYVNRMSFPKLEVYDIDIT
DTLALNIKMITNGIHLIEVKRYPSS

>WP_195758898.1#139|Staphylococcus_aureus
MQRDYLIRVETESMSDFKRLNGLMIGFVIKGEAHIYDENNMTQCNSGDIFIINHRDLYRF
QLQQDGIICYIQFQMKYLADKFDDAHCLYFHLTDATTTKNIHQLRNIMARLVSTHIRHNE
LSKLTEQQLVIQLLMHMIHYVPRTYHSNQSILNDDKVNQVCDYIELHFHEDLSLSELSEY
VGWSESHLSKKFAESLGVGFQHFLNTTRIEHAKLDLTYTDETITDIALQNGFSSAASFAR
TFKHFTHQTPKQYRGDRPAITENQQSAQHNYHDRELILLLNDYIEEMNHFIEDIEKVNYK
EITFQPTNHQLNQFNHIIQVGYLRNLLNTQYQSQLLTCHHDFQVNEVLAYDVMPYIMKKL
NAPFTYDAEISNIFYDIDLCLDFLLDHNFSLTMHLDQYDSRDYIDAFKVFIHHVALHVSH
RKDLKFNLYVTTLHTSLIEMIDYFKALFPNGGLYVHLDQATQRHLPLLKRLEPHIDHFVF
DANSNDAVDFNKMNDDEFKTASQIIINKTNYLIDLMHRHRLKRPLILLNWNTLTGDTFIT
NGEYFRGGIIIEQLLKLSSKVEAIGYWLNYDLHVSHCRNERDYMNSIELFHQYNGKRPVY
FTALLFNKLTSNILYSDDTCIVTGTDSNFQILLYDAKHFNPYLALDNQMNMRATEMIHLN
INALEEGMYKIKHFTLDKENGALFNLWRKHHTIHGMDKDSIDYVNRMSFPKLEVYDIDIT
DTLALNIKMITNGIHLIEVKRYPSS

>WP_070958335.1#140|Staphylococcus_aureus
MQRDYLIRVETESMSDFKRLNGLMIGFVIKGEAHIYDENNMTQCNSGDIFIINHRDLYRF
QLQQDGIICYIQFQMKYLADKFDDVHCLYFHLTDATTTKNIHQLRNIMARLVSTHIRHNE
LSKLTEQQLVIQLLMHMIHYVPRTYHSNQSILNDDKVNQVCDYIELHFHEDLSLSELSEY
VGWLESHLSKKFAESLGVGFQHFLNTTRIEHAKLDLTYTDETITDIALQNGFSSAASFAR
TFKHFTHQTPKQYRGDRPAITENQQSAQHNYHDRELILLLNDYIEEMNHFIEDIEKVNYK
EITFQPTNHQLNQFNHIIQVGYLRNLLNTQYQSQLLTCHHDFRVNEVLAYDVMPYIMKKL
NAPFTYDAEISNIFYDIDLCLDFLLDHNFSLTMHLDQYDSRDYIDAFKIFIHHVALHVSH
RKDLKFNLYVTTLHTSLIEMIDYFKALFPNGGLYIHLDQATERHLPLLKRLEPHIDHFVF
DANSNDAVDFNKMNDDEFKTASQMIINKTNYLIDLMHRHHLKRPLILLNWNTLTGDTFIT
NGEYFRGGIIIEQLLKLSSKVEGIGYWLNYDLHVSHCRNERDYMNSIELFHQYNGKRPVY
FTALLFNKLTSNILYSDDTCIVTGTDSNFQILLYDAKHFNPYLALDNQMNMRATEMIHLN
INALEEGMYKIKHFTLDKENGALFNLWRKHHTIHGMDKDSIDYVNRMSFPKLEVYDIDVT
DTLALNIKMITNGIHLIEVKRYPSS

>WP_228587425.1#141|Staphylococcus_aureus
MQRDYLIRVETESMSDFKRLNGLMIGFVIKGEAHIYDENNMTQCNSGDIFIINHRDLYRF
QLQQDGIICYIQFQMKYLADKFDDAHCLYFHLTDATTTKNIHQLRNIMARLVSTHIRHNE
LSKLTEQQLVIQLLMHMIHYVPRTYHSNQSILNDDKVNQVCDYIELHFHEDLSLSELSEY
VGWSESHLSKKFAESLGVGFQHFLNTTRIEHAKLDLTYTDETITDIALQNGFSSAASFAR
TFKHFTHQTPKQYRGDRPAITENQQSAQHNYHDRELILLLNDYIEEMNHFIEDIEKVNYK
EITFQPTNHQLNQFNHIIQVGYLRNLLNTQYQSQLLTCHHDFQVNEVLAYDVMPYIMKKF
NAPFTYDAEISNIFYDIDLCLDFLLDHNFSLTMHLDQYDSRDYIDAFKVFIHHVALHVSH
RKDLKFNLYVTTLHTSLIEMIDYFKALFPNGGLYVHLDQATQRHLPLLKRLEPHIDHFVF
DANSNDAVDFNKMNDDEFKTASQIIINKTNYLIDLMHRHRLKRPLILLNWNTLTGDTFIT
NGEYFRGGIIIEQLLKLSSKVEAIGYWLNYDLHVSHCRNERDYMNSIELFHQYNGKRPVY
FTALLFNKLTSNILYSDDTCIVTGTDSNFQILLYDAKHFNPYLALDNQMNMRATEMIHLN
INALEEGMYKIKHFTLDKENGALFNLWRKHHTIHGMDKDSIDYVNRMSFPKLEVYDIDIT
DTLALNIKMITNGIHLIEVKRYPSS

>WP_178136916.1#142|Staphylococcus_aureus
MQRDYLIRVETESMSDFKRLNSLMIGFVIKGEAHIYDENNMTQCNSGDIFIINHRDLYRF
QLQQDGIICYIQFQMKYLADKFDDAHCLYFHLTDATTTKNIHQLRNIMARLVSTHIRHNE
LSKLTEQQLVIQLLMHMIHYVPRTYHSNQSILNDDKVNQVCDYIELHFHEDLSLSELSEY
VGWSESHLSKKFTESLGVGFQHFLNTTRIEHAKLDLTYTDETITDIALQNGFSSAASFAR
TFKHFTHQTPKQYRGDRPAITENQQSAQHDYHDRELILLLNDYIEEMNHFIEDIEKMNYK
EIAFKPNNQQLNQFNHIIQVGYLRNLLNTQYQSQLLTCHHDFHVNEVLAYDVMPYIMKKL
NAPFTYDAEISNIFYDIDLCLDFLLDHNFSLTMHLDQYDSRDYIDAFKVFIHHVALHVSH
RKDLKFNLYVTTLHTSLIEMIDYFKALFPNGGLYIHLDQATQRHLPLLKRLEPHIDHFVF
DANSNDAVDFNKMNDDEFKTASQMIINKTNYLIDLMHRHNLKRPLILLNWNTLTGDTFIT
NGEYFRGGIIIEQLLKLSTKVEGIGYWLNYDLHVSHCRNERDYMNSIELFHQYNGKRPVY
FTALLFNKLTSNILYSDDTCIVTGTDSNFQILLYDAKHFNPYLALDNQMNMRATEMIHLN
INALEDGMYKIKHFTLDKENGALFNLWRKHHTIHGMDKDSIDYVNRMSFPKLEVYDIDIT
DTLALNIKMITNGIHLIEVKRYPSS

>WP_193561873.1#143|Staphylococcus_aureus
MQRDYLIRVETESMSDFKRLNGLMIGFVIKGEAHIYDENNMTQCNSGDIFIINHRDLYRF
QLQQDGIICYIQFQMKYLADKFDDVHCLYFHLTDATTTKNIHQLRNIMARLVSTHIRHNE
LSKLTEQQLVIQLLMHMIHYVPRTYHSNQSILNDDKVNQVCDYIELHFHEDLSLSELSEY
VGWSESHLSKKFAESLGVGFQHFLNTTRIEHAKLDLTYTDETITDIALQNGFSSAASFAR
TFKHFTHQTPKQYRGDRPAITENQQSAQHNYHDRELILLLNDYIEEMNHFIEDIEKVNYK
EITFQPTNHQLNQFNHIIQVGYLRNLLNTQYQSQLLTCHHDFRVNEVLAYDVMPYIMKKL
NAPFTYDAEISNIFYDIDLCLDFLLDHNFSLTMHLDQYDSRDYIDAFKIFIHHVALHVSH
RKDLKFNLYVTTLHTSLIEMIDYFKALFPNDGLYIHLDQATERHLPLLKRLEPHIDHFVF
DANSNDAVDFNKMNDDEFKTASQMIINKTNYLIDLMHRHHLKRPLILLNWNTLTGDTFIT
NGEYFRGGIIIEQLLKLSSKVEGIGYWLNYDLHVSHCRNERDYMNSIELFHQYNGKRPVY
FTALLFNKLTSNILYSDDTCIVTGTDSNFQILLYDAKHFNPYLALDNQMNMRATEMIHLN
INALEEGMYKIKHFTLDKENGALFNLWRKHHTIHGMDKDSIDYVNRMSFPKLEVYDIDVT
DTLALNIKMITNGIHLIEVKRYPSS

>WP_031927399.1#144|Staphylococcus_aureus
MQRDYLIRVETESMSDFKRLNGLMIGFVIKGEAHIYDEHNMMQCNSGDIFIINHRDLYRF
QLQQDGIICYIQFQMKYLADKFDDVHCLYFHLTDATTTKNIHQLRNIMARLVSTHIRHNE
LSKLTEQQLVIQLLMHMIHYVPRTYHSNQSILNDDKVNQVCDYIELHFHEDLSLSELSEY
VGWSESHLSKKFAESLGVGFQHFLNTTRIEHAKLDLTYTDETITDIALQNGFSSAASFAR
TFKHFTHQTPKQYRGDRPAITENQQSAQHNYHDRELILLLNDYIEEMNHFIEDIEKVNYK
EITFQPTNHQLNQFNHIIQVGYLRNLLNTQYQSQLLTCHHDFQVNEVLAYDVMPYIMKKL
NAPFTYDAEISNIFYDIDLCLDFLLDHNFSLTMHLDQYDSRDYIDAFKVFIHHVALHVSH
RKDLKFNLYVTTLHTSLIEMIDYFKALFPNGGLYIHLDQATERHLPLLKRLEPHIDHFVF
DANSNDAVDFNKMNDDEFKTASQMIINKTNYLIDLMHRHHLKRPLILLNWNTLTGDTFIT
NGEYFRGGIIIEQLLKLSSKVEGIGYWLNYDLHVSHCRNERDYMNSIELFHQYNGKRPVY
FTALLFNKLTSNILYSDDTCIVTGTDSNFQILLYDAKHFNPYLALDNQMNMRATEMIHLN
INALEEGMYKIKHFTLDKENGALFNLWRKHHTIHGMDKDSIDYVNRMSFPKLEVYDIDMT
DTLALNIKMITNGIHLIEVKRYPSS

>WP_196496573.1#145|Staphylococcus_aureus
MQRDYLIRVETESMSDFKRLNGLMIGFVIKGEAHIYDENNMTQCNSGDIFIINHRDLYRF
QLQQDGIICYIQFQMKYLADKFDDVHCLYFHLTDATTTKNIHQLRNIMARLVSTHIRHNE
LSKLTEQQLVIQLLMHMIHYVPRTYHSNQSILNDDKVNQVCDYIELHFHEDLSLSELSEY
VGWSESHLSKKFAESLGVGFQHFLNTTRIEHAKLDLTYTDETITDIALQNGFSSAASFAR
TFKHFTHQTPKQYRGDRPAITENQQSAQHNYHDRELILLLNDYIEEMNHFIEDIEKVNYK
EITFQPTNHQLNQFNHIIQVGYLRNLLNTQYQSQLLTCHHDFRVNEVLAYDVMPYIMKKL
NAPFTYDAEISNIFYDIDLCLDFLLDHNFSLTMHLDQYDSRDYIDAFKIFIHHVALHVSH
RKDLKFNLYVTTLHTSLIEMIDYFKALFPNGGLYIHLDQATERHLPLLKRLEPHIDHFVF
DANSNDAVDFNKMNDDEFKTASQMIINKTNYLIDLMHRHHLKRPLILLNWNTLTGDTFIT
NGEYFRGGIIIEQLLKLSSKVEGIGYWLNYDLHVSHCRNERDYMNSIELFHQYNGKRLVY
FTALLFNKLTSNILYSDDTCIVTGTDSNFQILLYDAKHFNPYLALDNQMNMRATEMIHLN
INALEEGMYKIKHFTLDKENGALFNLWRKHHTIHGMDKDSIDYVNRMSFPKLEVYDIDVT
DTLALNIKMITNGIHLIEVKRYPSS

>WP_181445704.1#146|Staphylococcus_aureus
MQRGYLIRVETESMSDFKRLNGLMIGFVIKGEAHIYDEHNMMQCNSGDIFIINHRDLYRF
QLQQDGIICYIQFQMKYLADKFDDVHCLYFHLTDATTTKNIHQLRNIMARLVSTHIRHNE
LSKLTEQQLVIQLLMHMIHYVPRTYHSNQSILNDDKVNQVCDYIELHFHEDLSLSELSEY
VGWSESHLSKKFAESLGVGFQHFLNTTRIEHAKLDLTYTDETITDIALQNGFSSAASFAR
TFKHFTHQTPKQYRGDRPAITENQQSAQHNYHDRELILLLNDYIEEMNHFIEDIEKVNYK
EITFQPTNHQLNQFNHIIQVGYLRNLLNTQYQSQLLTCHHDFQVNEVLAYDVMPYIMKKL
NAPFTYDAEISNIFYDIDLCLDFLLDHNFSLTMHLDQYDSRDYIDAFKVFIHHVALHVSH
RKDLKFNLYVTTLHTSLIEMIDYFKALFPNGGLYIHLDQATERHLPLLKRLEPHIDHFVF
DANSNDAVDFNKMNDDEFKTASQMIINKTNYLIDLMHRHHLKRPLILLNWNTLTGDTFIT
NGEYFRGGIIIEQLLKLSSKVEGIGYWLNYDLHVSHCRNERDYMNSIELFHQYNGKRPVY
FTALLFNKLTSNILYSDDTCIVTGTDSNFQILLYDAKHFNPYLALDNQMNMRATEMIHLN
INALEEGMYKIKHFTLDKENGALFNLWRKHHTIHGMDKDSIDYVNRMSFPKLEVYDIDMT
DTLALNIKMITNGIHLIEVKRYPSS

>WP_258409526.1#147|Staphylococcus_aureus
MQRDYLIRVETESMSDFKRLNGLMIGFVIKGEAHIYDENNMTQCNSGDIFIINHRDLYRF
QLQQDGIICYIQFQMKYLADKFDDVHCLYFHLTDVTTTKNIHQLRNIMARLVSTHIRHNE
LSKLTEQQLVIQLLMHMIHYVPRTYHSNQSILNDDKVNQVCDYIELHFHEDLSLSELSEY
VGWSESHLSKKFAESLGVGFQHFLNTTRIEHAKLDLTYTDETITDIALQNGFSSAASFAR
TFKHFTHQTPKQYRGDRPAITENQQSAQHNYHDRELILLLNDYIEEMNHFIEDIEKVNYK
EITFQPTNHQLNQFNHIIQVGYLRNLLNTQYQSQLLTCHHDFRVNEVLAYDVMPYIMKKL
NAPFTYDAEISNIFYDIDLCLDFLLDHNFSLTMHLDQYDSRDYIDAFKIFIHHVALHVSH
RKDLKFNLYVTTLHNSLIEMIDYFKALFPNGGLYIHLDQATERHLPLLKRLEPHIDHFVF
DANSNDAVDFNKMNDDEFKTASQMIINKTNYLIDLMHRHHLKRPLILLNWNTLTGDTFIT
NGEYFRGGIIIEQLLKLSSKVEGIGYWLNYDLHVSHCKNERDYMNSIELFHQYNGKRPVY
FTALLFNKLTSNILYSDDTCIVTGTDSNFQILLYDAKHFNPYLALDNQMNMRATEMIHLN
INALEEGMYKIKHFTLDKENGALFNLWRKHHTIHGMDRDSIDYVNRMSFPKLEVYDIDVT
DTLALNIKMITNGIHLIEVKRYPSS

>WP_031941909.1#148|Staphylococcus_aureus_Sau_194
MQRDYLIRVETESMPDFKRLNGLMIGFVIKGEAHIYDENNMTQCNSGDIFIINHRDLYRF
QLQQDGIICYIQFQMKYLADKFDDAHCLYFHLTDATTTKNIHQLRNIMARLVSTHIRHNE
LSKLTEQQLVIQLLMHMIHYVPRTYHSNQSILNDDKVNQVCDYIELHFHEDLSLSELSEY
VGWSESHLSKKFTESLGVGFHHFLNTTRIEHAKLDLTYTDETITDIALQNGFSSAASFAR
TFKHFTHQTPKQYRGDRPAITENQQSAQHDYHDRELILLLNDYIEEMNHFIEDIEKMNYK
EIAFKPTNQQLNQFNHIIQVGYLRNLLNTQYQSQLLTCHHDFQVNEVLAYDVIPYIMKKL
NAPFTYDAEISNIFYDIDLCLDFLLDHNFSLTMHLDQYDSRDYIDAFKIFIHHVALHVSH
RKDLKFNLYVTTLHTSLIEMIDYFKALFPNGGLYIHLDQATERHLPLLKRLEPHIDHFVF
DANSNDAVDFNKMNDDEFKTASQMIINKTNYLIDLMHRHRLKRPLILLNWNTLTGDTFIT
NGEYFRGGIIIEQLLKLSSKVEGIGYWLNYDLHVSHCKNERDYMNSIELFHQYNGKRPVY
FTALLFNKLTSNILYSDDTCIVTGTDSNFQILLYDAKHFNPYLALDNQMNMRATEMIHLN
INALEDGMYKIKHFTLDKENGALFNLWRKHHTIHGMDKDSIDYVNRMSFPKLEVYDIDVT
DTLALNIKMITNGIHLIEVKVL

>WP_061742378.1#149|Staphylococcus_aureus
MQRDYLIRVETESMSDFKRLNGLMIGFVIKGEAHIYDEHNMMQCNSGDIFIINHRDLYRF
QLQQDGIICYIQFQMKYLADKFDDVHCLYFHLTDATTTKNIHQLRNIMARLVSTHIRHNE
LSKLTEQQLVIQLLMHMIHYVPRTYHSNQSILNDDKVNQVCDYIELHFHEDLSLSELSEY
VGWSESHLSKKFAESLGVGFQHFLNTTRIEHAKLDLTYTDETITDIALQNGFSSAASFAR
TFKHFTHQTPKQYRGDRPAITENQQSAQHNYHDRELILLLNDYIEEMNHFIEDIEKVNYK
EITFQPTNHQLNQFNHIIQVGYLRNLLNTQYQSQLLTCHHDFQVNEVLAYDVMPYIMKKL
NAPFTYDAEISNIFYDIDLCLDFLLDHNFSLTMHLDQYDSRDYIDAFKVFIHHVALHVSH
RKDLKFNLYVTTLHTSLIEMIDYFKALFPNGGLYIHLDQATERHLPLLKRLEPHIDHFVF
DANSNDAVDFNKMNDDEFKTASQMIVNKTNYLIDLMHRHHLKRPLILLNWNTLTGDTFIT
NGEYFRGGIIIEQLLKLSSKVEGIGYWLNYDLHVSHCRNERDYMNSIELFHQYNGKRPVY
FTALLFNKLTSNILYSDDTCIVTGTDSNFQILLYDAKHFNPYLALDNQMNMRATEMIHLN
INALEEGMYKIKHFTLDKENGALFNLWRKHHTIHGMDKDSIDYVNRMSFPKLEVYDIDMT
DTLALNIKMITNGIHLIEVKRYPSS

>WP_178136503.1#150|Staphylococcus_aureus
MQRDYLIRVETESMSDFKRLNGLMIGFVIKGEAHIYDEHNMMQCNSGDIFIINHRDLYRF
QLQQDGIICYVQFQMKYLADKFDDVHCLYFHLTDATTTKNIHQLRNIMARLVSTHIRHNE
LSKLTEQQLVIQLLMHMIHYVPRTYHSNQSILNDDKVNQVCDYIELHFHEDLSLSELSEY
VGWSESHLSKKFAESLGVGFQHFLNTTRIEHAKLDLTYTDETITDIALQNGFSSAASFAR
TFKHFTHQTPKQYRGDRPAITENQQSAQHNYHDRELILLLNDYIEEMNHFIEDIEKVNYK
EITFQPTNHQLNQFNHIIQVGYLRNLLNTQYQSQLLTCHHDFQVNEVLAYDVMPYIMKKL
NAPFTYDAEISNIFYDIDLCLDFLLDHNFSLTMHLDQYDSRDYIDAFKVFIHHVALHVSH
RKDLKFNLYVTTLHTSLIEMIDYFKALFPNGGLYIHLDQATERHLPLLKRLEPHIDHFVF
DANSNDAVDFNKMNDDEFKTASQMIINKTNYLIDLMHRHHLKRPLILLNWNTLTGDTFIT
NGEYFRGGIIIEQLLKLSSKVEGIGYWLNYDLHVSHCRNERDYMNSIELFHQYNGKRPVY
FTALLFNKLTSNILYSDDTCIVTGTDSNFQILLYDAKHFNPYLALDNQMNMRATEMIHLN
INALEEGMYKIKHFTLDKENGALFNLWRKHHTIHGMDKDSIDYVNRMSFPKLEVYDIDMT
DTLALNIKMITNGIHLIEVKRYPSS

>WP_001188497.1#151|Staphylococcus_aureus
MQRDYLIRVETESMSDFKRLSGLMIGFVIKGEAHIYDENNMTQCNSGDIFIINHRDLYRF
QLQQDGIICYIQFQMKYLADKFDDVHCLYFHLTDATTTKNIHQLRNIMARLVSTHIRHNE
LSKLTEQQLVIQLLMHMIHYVPRTYHSNQSILNDDKVNQVCDYIELHFHEDLSLSELSEY
VGWSESHLSKKFAESLGVGFQHFLNTTRIEHAKLDLTYTDETITDIALQNGFSSAASFAR
TFKHFTHQTPKQYRGDRPAITENQQSAQHNYHDRELILLLNDYIEEMNHFIEDIEKVNYK
EITFQPTNHQLNQFNHIIQVGYLRNLLNTQYQSQLLTCHHDFHVNEVLAYDVMPYIMKKL
NAPFTYDAEISNIFYDIDLCLDFLLDHNFSLTMHLDQYDSRDYIDAFKIFIHHVALHVSH
RKDLKFNLYLTTLHTSLIEMIDYFKALFPNGGLYIHLDQATERHLPLLKRLEPHIDHFVF
DANSNDAVDFNKMNDDEFKTASQMIINKTNYLIDLMHRHHLKRPLILLNWNTLTGDTFIT
NGEYFRGGIIIEQLLKLSSKVEGIGYWLNYDLHVSHCRNERDYMNSIELFHQYNGKRPVY
FTALLFNKLTSNILYSDDTCIVTGTDSNFQILLYDAKHFNPYLALDNQMNMRATEMIHLN
INALEEGMYKIKHFTLDKENGALFNLWRKHHTIHGMDRDSIDYVNRMSFPKLEVYDIDVT
DTLALNIKMITNGIHLIEVKRYPSS

>WP_229374064.1#152|Staphylococcus_aureus
MQRDYLIRVETESMSDFKRLNGLMIGFVIKGEAHIYDENNMTQCNSGDIFIINHRDLYRF
QLQQDGIICYIHFQMKYLADKFDDVHCLYFHLTDATTTKNIHQLRNIMARLVSTHIRHNE
LSKLTEQQLVIQLLMHMIHYVPRTYHSNQSILNDDKVNQVCDYIELHFHEDLSLSELSEY
VGWSESHLSKKFAESLGVGFQHFLNTTRIEHAKLDLTYTDETITDIALQNGFSSAASFAR
TFKHFTHQTPKQYRGDRPAITENQQSAQHNYHDRELILLLNDYIEEMNHFIEDIEKVNYK
EITFQPTNHQLNQFNHITQVGYLRNLLNTQYQSQLLTCHHDFHVNEVLAYDVMPYIMKKL
NAPFTYDAEISNIFYDIDLCLDFLLDHNFSLTMHLDQYDSRDYIDAFKIFIHHVALHVSH
RKDLKFNLYVTTLHTSLIEMIDYFKALFPNGGLYIHLDQATERHLPLLKRLEPHIDHFVF
DANSNDAVDFNKMNDDEFKTASQMIINKTNYLIDLMHRHHLKRPLILLNWNTLTGDTFIT
NGEYFRGGIIIEQLLKLSSKVEGIGYWLNYDLHVSHCKNERDYMNSIELFHQYNGKRPVY
FTALLFNKLTSNILYSDDTCIVTGTDSNFQILLYDAKHFNPYLALDNQMNMRATEMIHLN
INALEEGMYKIKHFTLDKENGALFNLWRKHHTIHGMDKDSIDYVNRMSFPKLEVYDIDVT
DTLALNIKMITNGIHLIEVKRYPSS

>WP_001188485.1#153|Staphylococcus_aureus_subsp__aureus_21235
MQRDYLIRVETESMSDFKRLNGLMIGFVIKGEAHIYDENNMTQCNSGDIFIINHRDLYRF
QLQQDGIICYIQFQMKYLADKFDDVHCLYFHLTDATTTKNIHQLRNIMARLVSTHIRHNE
LSKLTEQQLVIQLLMHMIHYVPRTYHSNQSILNDDKVNQVCDYIELHFHEDLSLSELSEY
VGWSESHLSKKFAESLGVGFQHFLNTTRIEHAKLDLTYTDETITDIALQNGFSSAASFAR
TFKHFTHQTPKQYRGDRPAITENQQSAQHNYHDRELILLLNDYIEEMNHFIEDIEKVNYK
EITFQPTNHQLNQFNHITQVGYLRNLLNTQYQSQLLTCHHDFHVNEVLAYDVMPYIMKKL
NAPFTYDAEISNIFYDIDLCLDFLLDNNFSLTMHLDQYDSRDYIDAFKIFIHHVALHVSH
RKDLKFNLYVTTLHTSLIEMIDYFKALFPNGGLYIHLDQATERHLPLLKRLEPHIDHFVF
DANSNDAVDFNKMNDDEFKTASQMIINKTNYLIDLMHRHHLKRPLILLNWNTLTGDTFIT
NGEYFRGGIIIEQLLKLSSKVEGIGYWLNYDLHVSHCRNERDYMNSIELFHQYNGKRPVY
FTALLFNKLTSNILYSDDTCIVTGTDSNFQILLYDAKHFNPYLALDNQMNMRATEMIHLN
INALEEGMYKIKHFTLDKENGALFNLWRKHHTIHGMDKDSIDYVNRMSFPKLEVYDIDMT
DTLALNIKMITNGIHLIEVKRYPSS

>WP_070059097.1#154|Staphylococcus_aureus
MQRDYLIRVETESMSDFKRLNGLMIGFVIKGEAHIYDENNMTQCNSGDIFIINHRDLYRF
QLQQDGIICYIQFQMKYLADKFDDVHCLYFHLTDATTSKNIHQLRNIMARLVSTHIRHNE
LSKLTEQQLVIQLLMHMIHYVPRTYHSNQSILNDDKVNQVCDYIELHFHEDLSLSELSEY
VGWSESHLSKKFAESLGVGFQHFLNTTRIEHAKLDLTYTDETITDIALQNGFSSAASFAR
TFKHFTHQTPKQYRGDRPAITENQQSAQHNYHDRELILLLNDYIEEMNHFIEDIEKVNYK
EITFQPTNHQLNQFNHIIQVGYLRNLLNTQYQSQLLTCHHDFYVNEVLAYDVIPYIMKKL
NAPFTYDAEISNIFYDIDLCLDFLLDHNFSLTMHLDQYDSRDYIDAFKIFIHHVALHVSH
RKDLKFNLHLTTLHTSLIEMIDYFKALFPNGGLYIHLDQATERHLPLLKRLEPHIDHFVF
DANSNDAVDFNKMNDDEFKTASQMIINKTNYLIDLMHRHHLKRPLILLNWNTLTGDTFIT
NGEYFRGGIIIEQLLKLSSKVEGIGYWLNYDLHVSHCKNERDYMNSIELFHQYNGKRPVY
FTALLFNKLTSNILYSDDTCIVTGTDSNFQILLYDAKHFNPYLALDNQMNMRATEMIHLN
INALEEGMYKIKHFTLDKENGALFNLWRKHHTIHGMDKDSIDYVNRMSFPKLEVYDIDMT
DTLALNIKMITNGIHLIEVKRYPSS

>WP_001188464.1#155|Staphylococcus_aureus
MQRDYLIRVETESMPDFKRLNGLMIGFVIKGEAHIYDEHNMTQCNSGDIFIINHRDLYRF
QLQQDGIICYIQFQMKYLADKFDDAHCLYFHLTDATTTKNIHQLRNIMARLVSTHIRHNE
LSKLTEQQLVIQLLMHMIHYVPRTYHSNQSILNDNKVNQVCDYIELHFHEDLSLSELSEY
VGWSESHLSKKFTESLGVGFQHFLNTTRIEHAKLDLTYTDETITDIALQNGFSSAASFAR
TFKHFTHQTPKQYRGDRPAITENQQSAQHDYHDRELILFLNDYIEEMNHFIEDIEKMNYK
EIAFKPTNQQLNQFNHIIQVGYLRNLLNTQYQSQLLTCHHDFQVNEVLAYDVMPYIMKKL
NAPFTYDAEISNIFYDIDLCLDFLLDHNFSLTMHLDQYDSRDYIDAFKIFIHHVALHVSH
RKDLKFNLYVTTLHTSLIEMIDYFKALFPNGGLYIHLDQATERHLPLLKRLEPHIDHFVF
DANSNDAVDFNKMNDDEFKTASQMIINKTNYLIDLMHRHNLKRPLILLNWNTLTGDTFIT
NGEYFRGGIIIEQLLKLSSKVEGIGYWLNYDLHVSHCRNERDYMNSIELFHQYNGKRPVY
FTALLFNKLTSNILYSDDTCIVTGTDSNFQILLYDAKHFNPYLALDNQMNMRATEMIHLN
INALEDGMYKIKHFTLDKENGALFNLWRKHHTIHGMDKDSIDYVNRMSFPKLEVYDIDIT
DTLALNIKMITNGIHLIEVKRYPSS

>WP_317528795.1#156|Staphylococcus_aureus
MQRDYLIRVETESMSDFKRLNGLMIGFVIKGEAHIYDENNMTQCNSGDIFIINHRDLYRF
QLQQDGIICYIHFQMKYLADKFDDVHCLYFHLTDATTTKNIHQLRNIMARLVSTHIRHNE
LSKLTEQQLVIQLLMHMIHYVPRTYHSNQSILNDDKVNQVCDYIELHFHEDLSLSELSEY
VGWSESHLSKKFAESLGVGFQHFLNTTRIEHAKLDLTYTDETITDIALQNGFSSAASFAR
TFKHFTHQTPKQYRGDRPAITENQQSAQHNYHDRELILLLNDYIEEMNHFIEDIEKVNYK
EITFQPTNHQLNQFNHIIQVGYLRNLLNTQYQSQLLTCHHDFQVNEVLAYDVMPYIMKKL
NAPFTYDAEISNIFYDIDLCLDFLLDHNFSLTMHLDQYDSRDYIDAFKVFIHHVALHVSH
RKDLKFNLYVTTLHTSLIEMTDYFKALFPNGGLYIHLDQATERQLPLLKRLEPHIDHFVF
DANSNDAVDFNKMNDDEFKTASQMIINKTNYLIDLMHRHHLKRPLILLNWNTLTGDTFIT
NGEYFRGGIIIEQLLKLSSKVEAIGYWLNYDLHVSHCKNERDYMNSIELFHQYNGKRPVY
FTALLFNKLTSNILYSDDTCIVTGTDSNFQILLYDAKHFNPYLALDNQMNMRATEMIHLN
INALEEGMYKIKHFTLDKENGALFNLWRKHHTIHGMDKDSIDYVNRMSFPKLEVYDIDVT
DTLALNIKMITNGIHLIEVKRYPSS

>WP_181875458.1#157|Staphylococcus_aureus
MQRDYLIRVETESMSDFKRLNGLMIGFVIKGEAHIYDEHNMTQCNSGDIFIINHRDLYRF
QLQQDGIICYIQFQMKYLADKFDDVHCLYFHLTDATTTKNIHQLRNIMARLVSTHIRHNE
LSKLTEQQLVIQLLMHMIHYVPRTYHSNQSILNDDKVNQVCDYIELHFHEDLSLSELSEY
VGWSESHLSKKFAESLGVGFQHFLNTTRIEHAKLDLTYTDETITDIALQNGFSSAASFAR
TFKHFTHQTPKQYRGDRPAITENQQSAQHNYHDRELILLLNDYIEEMNHFIEDIEKVNYK
EITFQPTNHQLNQFNHIIQVGYLRNLLNTQYQSQLLTCHHDFRVNEVLAYDVMPYIMKKL
NAPFTYDAEISNIFYDIDLCLDFLLDHNFSLTMHLDQYDSRDYIDAFKIFIHHVALHVSH
RKDLKFNLYVTTLHTSLIEMIDYFKALFPNGGLYIHLDQATERHLPLLKRLEPHINHFVF
DANSNDAVDFNKMNDDEFKTASQMIINKTNYLIDLMHRHHLKRPLILLNWNTLTGDTFIT
NGEYFRGGIIIEQLLKLSSKVEGIGYWLNYDLHVSHCRNERDYMNSIELFHQYNGKRPVY
FTALLFNKLTSNILYSDDTCIVTGTDSNFQILLYDAKHFNPYLALDNQMNMRATEMIHLN
INALEEGMYKIKHFTLDKENGALFNLWRKHHTIHGMDKDSIDYVNRMSFPKLEVYDIDMT
DTLALNIKMITNGIHLIEVKRYPSS

>WP_250736214.1#158|Staphylococcus_aureus
MQRDYLIRVETESMSDFKRLNGLMIGFVIKGEAHIYDENNMTQCNSGDIFIINHRDLYRF
QLQQDGIICYIQFQMKYLADKFDDVHCLYFHLTDATTTKNIHQLRNIMARLVSTHIRHNE
LSKLTEQQLVIQLLMHMIHYVPRTYHSNQSILNDDKVNQVCDYIELHFHEDLSLSELSEY
VGWSESHLSKKFAESLGVGFQHFLNTTRIEHAKLDLTYTDETITDIALQNGFSSAASFAR
TFKHFTHQTPKQYRGDRPAITENQQSAQHNYHDRELILLLNDYIEEMNHFIEDIEKVNYK
EITFQPTNHQLNQFNHIIQVGYLRNLLNTQYQSQLLTCHHDFRVNEVLAYDVMPYIMKKL
NAPFTYDAEISNIFYDIDLCLDFLLDHNFSLTMHLDHYDSRDYIDAFKIFIHHVALHVSH
RKDLKFNLYVTTLHTSLIEMIDYFKALFPNGGLYIHLDQATERHLPLLKRLEPHIDHFVF
DANSNDAVDFNKMNDDEFKTAIQMIINKTNYLIDLMHRHHLKRPLILLNWNTLTGDTFIT
NGEYFRGGIIIEQLLKLSSKVEGIGYWLNYDLHVSHCRNERDYMNSIELFHQYNGKRPVY
FTALLFNKLTSNILYSDDTCIVTGTDSNFQILLYDAKHFNPYLALDNQMNMRATEMIHLN
INALEEGMYKIKHFTLDKENGALFNLWRKHHTIHGMDKDSIDYVNRMSFPKLEVYDIDVT
DTLALNIKMITNGIHLIEVKRYPSS

>WP_181875805.1#159|Staphylococcus_aureus
MQRDYLIRVETESMSDFKRLNGLMIGFVIKGEAHIYDEHNMMQCNSGDIFIINHRDLYRF
QLQQDGIICYIQFQMKYLADKFDDVHCLYFHLTDATTTKNIHQLRNIMARLVSTHIRHNE
LSKLTEQQLVIQLLIHMIHYVPRTYHSNQSILNDDKVNQVCDYIELHFHEDLSLSELSEY
VGWSESHLSKKFAESLGVGFQHFLNTTRIEHAKLDLTYTDETITDIALQNGFSSAASFAR
TFKHFTHQTPKQYRGDRPAITENQQSAQHNYHDRELILLLNDYIEEMNHFIEDIEKVNYK
EITFQPTNHQLNQFNHIIQVGYLRNLLNTQYQSQLLTCHHDFQVNEVLAYDVMPYIMKKL
NAPFTYDAEISNIFYDIDLCLDFLLDHNFSLTMHLDQYDSRDYIDAFKVFIHHVALHVSH
RKDLKFNLYVTTLHTSLIEMIDYFKALFPNGGLYIHLDQATERHLPLLKRLEPHIDHFVF
DANSNDAVDFNKMNDDEFKTASQMIINKTNYLIDLMHRHHLKRPLILLNWNTLTGDTFIT
NGEYFRGGIIIEQLLKLSSKVEGIGYWLNYDLHVSHCRNERDYMNSIELFHQYNGKRPVY
FTALLFNKLTSNILYSDDTCIVTGTDSNFQILLYDAKHFNPYLALDNQMNMRATEMIHLN
INALEEGMYKIKHFTLDKENGALFNLWRKHHTIHGMDKDSIDYVNRMSFPKLEVYDIDMT
DTLALNIKMITNGIHLIEVKRYPSS

>WP_174840670.1#160|Staphylococcus_aureus
MQRDYLIRVETESMSDFKRLNGLMIGFVIKDEAHIYDENNMTQCNSGDIFIINHRDLYRF
QLQQDGIICYIQFQMKYLADKFDDVHCLYFHLTDATTTKNIHQLRNIMARLVSTHIRHNE
LSKLTEQQLVIQLLMHMIHYVPRTYHSNQSILNDDKVNQVCDYIELHFHEDLSLSELSEY
VGWSESHLSKKFAESLGVGFQHFLNTTRIEHAKLDLTYTDETITDIALQNGFSSAASFAR
TFKHFTHQTPKQYRGDRPAITENQQSAQHDYHDRELILLLNDYIEEMNHFIEDIEKMNYK
EIAFKPTNQQLNQFNHIIQVGYLRNLLNTQYQSQLLTCHHDFHVNEVLAYDVMPYIMKKL
NAPFTYDAEISNIFYDIDLCLDFLLDHNFSLTMHLDQYDSRDYIDAFKVFIHHVALHVSH
RKDLKFNLYVTTLHTSLIEMIDYFKALFPNGGLYIHLDQATERHLPLLKRLEPHIDHFVF
DANSNDAVDFNKMNDDEFKTASQMIINKTNYLINLMHRHHLKRPLILLNWNTLTGDTFIT
NGEYFRGGIIIEQLLKLSSKVEGIGYWLNYDLHVSHCRNERDYMNSIELFHQYNGKRPVY
FTALLFNKLTSNILYSDDTCIVTGTDSNFQILLYDAKHFNPYLALDNQMNMRATEMIHLN
INALEEGMYKIKHFTLDKENGALFNLWRKHHTIHGMDKDSIDYVNRMSFPKLEVYDIDVT
DTLALNIKMITNGIHLIEVKRYPSS

>WP_172440460.1#161|Staphylococcus_aureus
MQRDYLIRVETESMSDFKRLNGLMIGFVIKGEAHIYDEHNMMQCNSGDIFIINHRDLYRF
QLQQDGIICYIQFQMKYLADKFDDVHCLYFHLTDATTTKNIHQLRNIMARLVSTHIRHNE
LSKLTEQQLVIQLLMHMIHYVPRTYHSNQSILNDDKVNQVCDYIELHFHEDLSLSELSEY
VGWSESHLSKKFAESLGVGFQHFLNTTRIEHAKLDLTYTDETITDIALQNGFSSAASFAR
TFKHFTHQTPKQYRGDRPAITENQQSAQHNYHDRELILLLNDYIEEMNHFIEDIEKVNYK
EITFQPTNHQLNQFNHIIQVGYLRNLLNTQYQSQLLTCHHDFQVNEVLAYDVMPYIMKKL
NAPFTYDAEISNIFYDIDLCLDFLLDHNFSLTMHLDQYDSRDYIDAFKVFIHHVALHVSH
RKDLKFNLYVTTLHTSLIEMIDYFKALFPNGGLYIHLDQATERHLPLLKRLEPHIDHFVF
DANSNDAFDFNKMNDDEFKTASQMIINKTNYLIDLMHRHHLKRPLILLNWNTLTGDTFIT
NGEYFRGGIIIEQLLKLSSKVEGIGYWLNYDLHVSHCRNERDYMNSIELFHQYNGKRPVY
FTALLFNKLTSNILYSDDTCIVTGTDSNFQILLYDAKHFNPYLALDNQMNMRATEMIHLN
INALEEGMYKIKHFTLDKENGALFNLWRKHHTIHGMDKDSIDYVNRMSFPKLEVYDIDMT
DTLALNIKMITNGIHLIEVKRYPSS

>WP_230115137.1#162|Staphylococcus_aureus
MQRDYLIRVETESMSDFKRLSGLMIGFVIKGEAHIYDENNMTQCNSGDIFIINHRDLYRF
QLQQDGIICYIQFQMKYLADKFDDVHCLYFHLTDATTTKNIHQLRNIMARLVSTHIRHNE
LSKLTEQQLVIQLLMHMIHYVPRTYHSNQSILNDDKVNQVCDYIELHFHEDLSLSELSEY
VGWSESHLSKKFAESLGVGFQHFLNTTRIEHAKLDLTYTDETITDIALQNGFSSAASFAR
TFKHFTHQTPKQYRGDRPAITENQQSAQHNYHDRELILLLNDYIEEMNHFIEDIEKVNYK
EITFQPTNHQLNQFNHIIQVGYLRNLLNTQYQSQLLTCHHDFHVNEVLAYDVMPYIMKKL
NAPFTYDAEISNIFYDIDLCLDFLLDHNFSLTMHLDQYDSRDYIDAFKIFIHHVALHVSH
RKDLKFNLYLTTLHTSLIEMIDYFKALFPNGGFYIHLDQATERHLPLLKRLEPHIDHFVF
DANSNDAVDFNKMNDDEFKTASQMIINKTNYLIDLMHRHHLKRPLILLNWNTLTGDTFIT
NGEYFRGGIIIEQLLKLSSKVEGIGYWLNYDLHVSHCRNERDYMNSIELFHQYNGKRPVY
FTALLFNKLTSNILYSDDTCIVTGTDSNFQILLYDAKHFNPYLALDNQMNMRATEMIHLN
INALEEGMYKIKHFTLDKENGALFNLWRKHHTIHGMDRDSIDYVNRMSFPKLEVYDIDVT
DTLALNIKMITNGIHLIEVKRYPSS

>WP_064127149.1#163|Staphylococcus_aureus
MQRDYLIRVETESMPDFKRLNGLMIGFVIKGEAHIYDEHNMTQCNSGDIFIINHRDLYRF
QLQQDGIICYVQFQMKYLADKFDDAHCLYFHLTDATTTKNIHQLRNIMARLVSTHIRHNE
LSKLTEQQLVIQLLMHMIHYVPRTYHSNQSILNDNKVNQVCDYIELHFHEDLSLSELSEY
VGWSESHLSKKFTESLGVGFQHFLNTTRIEHAKLDLTYTDETITDIALQNGFSSAASFAR
TFKHFTHQTPKQYRGDRPAITENQQSAQHDYHDRELILFLNDYIEEMNHFIEDIEKMNYK
EIAFKPTNQQLNQFNHIIQVGYLRNLLNTQYQSQLLTCHHDFQVNEVLAYDVMPYIMKKL
NAPFTYDAEISNIFYDIDLCLDFLLDHNFSLTMHLDQYDSRDYIDAFKIFIHHVALHVSH
RKDLKFNLYVTTLHTSLIEMIDYFKALFPNGGLYIHLDQATERHLPLLKRLEPHIDHFVF
DANSNDAVDFNKMNDDEFKTASQMIINKTNYLIDLMHRHNLKRPLILLNWNTLTGDTFIT
NGEYFRGGIIIEQLLKLSSKVEGIGYWLNYDLHVSHCRNERDYMNSIELFHQYNGKRPVY
FTALLFNKLTSNILYSDDTCIVTGTDSNFQILLYDAKHFNPYLALDNQMNMRATEMIHLN
INALEDGMYKIKHFTLDKENGALFNLWRKHHTIHGMDKDSIDYVNRMSFPKLEVYDIDIT
DTLALNIKMITNGIHLIEVKRYPSS

>WP_252570457.1#164|Staphylococcus_aureus
MQRDYLIRVETESMSDFKRLSGLMIGFVIKGEAHIYDENNMTQCNSGDIFIINHRDLYRF
QLQQDGIICYIQFQMKYLADKFDDVHCLYFHLTDATTTKNIHQLRNIMARLVSTHIRHNE
LSKLTEQQLVIQLLMHMIHYVPRTYHSNQSILNDDKVNQVCDYIELHFHEDLSLSELSEY
VGWSESHLSKKFAESLGVGFQHFLNTTRIEHAKFDLTYTDETITDIALQNGFSSAASFAR
TFKHFTHQTPKQYRGDRPAITENQQSAQHNYHDRELILLLNDYIEEMNHFIEDIEKVNYK
EITFQPTNHQLNQFNHIIQVGYLRNLLNTQYQSQLLTCHHDFHVNEVLAYDVMPYIMKKL
NAPFTYDAEISNIFYDIDLCLDFLLDHNFSLTMHLDQYDSRDYIDAFKIFIHHVALHVSH
RKDLKFNLYLTTLHTSLIEMIDYFKALFPNGGLYIHLDQATERHLPLLKRLEPHIDHFVF
DANSNDAVDFNKMNDDEFKTASQMIINKTNYLIDLMHRHHLKRPLILLNWNTLTGDTFIT
NGEYFRGGIIIEQLLKLSSKVEGIGYWLNYDLHVSHCRNERDYMNSIELFHQYNGKRPVY
FTALLFNKLTSNILYSDDTCIVTGTDSNFQILLYDAKHFNPYLALDNQMNMRATEMIHLN
INALEEGMYKIKHFTLDKENGALFNLWRKHHTIHGMDRDSIDYVNRMSFPKLEVYDIDVT
DTLALNIKMITNGIHLIEVKRYPSS

>WP_053014105.1#165|Staphylococcus_aureus
MQRDYLIRVETESMSDFKRLNGLMIGFVIKGEAHIYDENNMTQCNSGDIFIINHRDLYRF
QLQQDGIICYIQFQMKYLADKFDDVHCLYFHLTDATTTKNIHQLRNIMARLVSTHIRHNE
LSKLTEQQLVIQLLMHMIHYVPRTYHSNQSILNDDKVNQVCDYIELHFHEDLSLSELSEY
VGWSESHLSKKFTESLGVGFQHFLNTTRIEHAKLDLTYTDETITDIALQNGFSSAASFAR
TFKHFTHQTPKQYRGDRPAITENQQSAQHNYHDRELILLLNDYIEEMNHFIEDIEKMNYK
EIAFKPTNQQLNQFNHIIQVGYLRNLLNTQYQSQLLTCHHDFHVNEVLAYDVMPYIMKKL
NAPFTYDAEISNIFYDIDLCLDFLLDHNFSLTMHLDQYDSRDYIDAFKVFIHHVALHVSH
RKDLKFNLYVTTLHTSLIEMIDYFKALFPNGGLYIHLDQATERHLPLLKRLEPHINHFVF
DANSNDAVDFNKMNDDEFKTASQIIINKTNYLIDLMHRHNLKRPLILLNWNTLTGDTFIT
NGEYFRGGIIIEQLLKLSSKVEGIGYWLNYDLHVSHCRNERDYMNSIELFHQYNGKRPVY
FTALLFNKLTSNILYSDDTCIVTGTDSNFQILLYDAKHFNPYLALDNQMNMRATEMIHLN
INALEDGMYKIKHFTLDKENGALFNLWRKHHTIHGMDKDSIDYVNRMSFPKLEVYDIDIT
ETLALNIKMITNGIHLIEVKRYPSS

>WP_303676224.1#167|Staphylococcus_aureus
MQRDYLIRVETESMSDFKRLNGLMIGFVIKGEAHIYDEHNMMQCNSGDIFIINHRDLYRF
QLQQDGIICYIQFQMKYLADKFDDVHCLYFHLTDATTTKNIHQLRNIMARLVSTHIRHNE
LSKLTEQQLVIQLLMHMIHYVPRTYHSNQSILNDDKVNQVCDYIELHFHEDLSLSELSEY
VGWSESHLSKKFAESLGVGFQHFLNTTRIEHAKLDLTYTDETITDIALQNGFSSAASFAR
TFKHFTHQTPKQYRGDRPAITENQQSAQHNYHDRELILLLNDYIEEMNHFIEDIEKVNYK
EITFQPTNHQLNQFNHIIQVGYLRNLLNTQYQSQLLTCHHDFQVNEVLAYDVMPYIMKKL
NAPFTYDAEISNIFYDIDLCLDFLLDHNFSLTMHLDQYDSRDYIDAFKVFIHHVALHVSH
RKDLKFNLYVTTLHTSLIEMIDYFKALFPNGGLYIHLDQATERHLPLLKRLEPHIDHFVF
DANSNDAVDFNKMNDDEFKTASQMIINKTNYLIDLMHRHHLKRPLILLNWNTLTGDTFIT
NGEYFRGGIIIEQLLKLSSKVEGIGYWLNYDLHVSHCRNERDYMNSIELFHQYNGKRPVY
FTALLFNKLTSNILYSDDTCIVTGTDSNFQILLYDAKHFNPYLALDNQMNMRATEMIYLN
INALEEGMYKIKHFTLDKENGALFNLWRKHHTIHGMDKDSIDYVNRMSFPKLEVYDIDMT
DTLALNIKMITNGIHLIEVKRYPSS

>WP_177246249.1#168|Staphylococcus_aureus
MQRDYLIRVETESMSDFKRLNGLMIGFVIKGEAHIYDEHNMMQCNSGDIFIINHRDLYRF
QLQQDGIICYIQFQMKYLADKFDDVHCLYFHLTDATTTKNIHQLRNIMARLVSTHIRHNE
LSKLTEQQLVIQLLMHMIHYVPRTYHSNQSILNDDKVNQVCDYIELHFHEDLSLSELSEY
VGWSESHLSKKFAESLGVGFQHFLNTTRIEHAKLDLTYTDETITDIALQNGFSSAASFAR
TFKHFTHQTPKQYRGDRPAITENQQSAQHNYHDRELILLLNDYIEEMNHFIEDIEKVNYK
EITFQPTNHQLNQFNHIIQVGYLRNLLNTQYQSQLLTCHHDFQVNEVLAYDVMPYIMKKL
NAPFTYDAEISNIFYDIDLCLDFLLDHNFSLTMHLDQYDSRDYIDAFKVFIHHVALHVSH
RKDLKFNLYVTTLHTSLIEMIDYFKALFPNGGLYIHLDQATERHLPLLKRLEPHIDHFVF
DANSNDAVDFNKMNDDEFKTASQMIINKTNYLIDLMHRHHLKRPLILLNWNTLTGDTFIT
NGEYFRGGIIIEQLLKLSSKVEGIGYWLNYDLHVSHCRNERDYMNSIELFHQYNGKRPVY
FTALLFNKLTSNILYSDDTCIVTGIDSNFQILLYDAKHFNPYLALDNQMNMRATEMIHLN
INALEEGMYKIKHFTLDKENGALFNLWRKHHTIHGMDKDSIDYVNRMSFPKLEVYDIDMT
DTLALNIKMITNGIHLIEVKRYPSS

>WP_001188478.1#169|Staphylococcus_aureus_subsp__aureus_21342
MQRDYLIRVETESMSDFKRLNGLMIGFVIKGEAHIYDENNMTQCNIGDIFIINHRDLYRF
QLQQDGIICYIQFQMKYLADKFDDVHCLYFHLTDATTTKNIHQLRNIMARLVSTHIRHNE
LSKLTEQQLVIQLLMHMIHYVPRTYHSNQSILNDDKVNQVCDYIELHFHEDLSLSELSEY
VGWSESHLSKKFAESLGVGFQHFLNTTRIEHAKLDLTYTDETITDIALQNGFSSAASFAR
TFKHFTHQTPKQYRGDRPAITENQQSVQHNYHDRELILLLNDYIEEMNHFIEDIEKMNYK
EITFQPTNHQLNQFNHIIQVGYLRNLLNTQYQSQLLTCHHDFRVNEVLAYDVMPYIMKKL
NAPFTYDAEISNIFYDIDLCLDFLLDHNFSLTMHLDQYDSRDYIDAFKIFIHHVALHVSH
RKDLKFNLYVTTLHTSLIEMIDYFKALFPNGGLYIHLDQATERQLPLLKRLEPHIDHFVF
DANSNDAVDFNKMNDDEFKTASQMIINKTNYLIDLMHRHHLKRPLILLNWNTLTGDTFIT
NGEYFRGGIIIEQLLKLSSKVEGIGYWLNYDLHVSHCRNERDYMNSIELFHQYNGKRPVY
FTALLFNKLTSNILYSDDTCIVTGTDSNFQILLYDAKHFNPYLALDNQMNMRATEMIHLN
INALEEGMYKIKHFTLDKENGALFNLWRKHHTIHGMDKDSIDYVNRMSFPKLEVYDIDMT
DTLALNIKMITNGIHLIEVKRYPSS

>WP_178136472.1#170|Staphylococcus_aureus
MQRDYLIRVETESMSDFKRLNGLMIGFVIKGEAHIYDEHNMMQCNSGDIFIINHRDLYRF
QLQQDGIICYIQFQMKYLADKFDDVYCLYFHLTDATTTKNIHQLRNIMARLVSTHIRHNE
LSKLTEQQLVIQLLMHMIHYVPRTYHSNQSILNDDKVNQVCDYIELHFHEDLSLSELSEY
VGWSESHLSKKFAESLGVGFQHFLNTTRIEHAKLDLTYTDETITDIALQNGFSSAASFAR
TFKHFTHQTPKQYRGDRPAITENQQSAQHNYHDRELILLLNDYIEEMNHFIEDIEKVNYK
EITFQPTNHQLNQFNHIIQVGYLRNLLNTQYQSQLLTCHHDFQVNEVLAYDVMPYIMKKL
NAPFTYDAEISNIFYDIDLCLDFLLDHNFSLTMHLDQYDSRDYIDAFKVFIHHVALHVSH
RKDLKFNLYVTTLHTSLIEMIDYFKALFPNGGLYIHLDQATERHLPLLKRLEPHIDHFVF
DANSNDAVDFNKMNDDEFKTASQMIINKTNYLIDLMHRHHLKRPLILLNWNTLTGDTFIT
NGEYFRGGIIIEQLLKLSSKVEGIGYWLNYDLHVSHCRNERDYMNSIELFHQYNGKRPVY
FTALLFNKLTSNILYSDDTCIVTGTDSNFQILLYDAKHFNPYLALDNQMNMRATEMIHLN
INALEEGMYKIKHFTLDKENGALFNLWRKHHTIHGMDKDSIDYVNRMSFPKLEVYDIDMT
DTLALNIKMITNGIHLIEVKRYPSS

>WP_031825389.1#171|Staphylococcus_aureus_M0721
MQRDYLIRVETESMPDFKRLNGLMIGFVIKGEAHIYDENNMTQCNSGDIFIINHRDLYRF
QLQQDGIICYIQFQMKYLADKFDDVHCLYFHLTDATTTKNIHQLRNIMARLVSTHIRHNE
LSKLTEQQLVIQLLMHMIHYVPRTYHSNQSILNDDKVNQVCDYIELHFHEDLSLSELSEY
VGWSESHLSKKFTESLGVGFQHFLNTTRIEHAKLDLTYTDETITDIALQNGFSSAASFAR
TFKHFTHQTPKQYRGDRPAITENQQSAQHNYHDRELILLLNDYIEEMNHFIEDIEKMNYK
EIAFKPTNQQLNQFNHIIQVGYLRNLLNTQYQSQLLTCHHDFQVNEVLAYDVMPYIMKKL
NAPFTYDAEISNIFYDIDLCLDFLLDHNFSLTMHLNQYDSRDYIDAFKVFIHHVALHVSH
RKDLKFNLYVTTLHTSLIEMIDYFKALFPNGGLYIHLDQATERHLPLLKRLEPHINHFVF
DANSNDAVDFNKMNDDEFKTASQMIINKTNYLIDLMHRHNLKRPLILLNWNTLTGDTFIT
NGEYFRGGIIIEQLLKLSTKVEGIGYWLNYDLHVSHCRNERDYMNSIELFHQYNGKRPVY
FTALLFNKLTSNILYSDDTCIVTGTDSNFQILLYDAKHFNPYLALDNQMNMRATEMIHLN
INALEDGMYKIKHFTLDKENGALFNLWRKHHTIHGMDKDSIDYVNRMSFPKLEVYDIDIT
DTLALNIKMITNGIHLIEVKRYPSS

>WP_001188476.1#172|Staphylococcus_aureus
MQRDYLIRVETESMSDFKRLNGLMIGFVIKGEAHIYDEHNMMQCNSGDIFIINHRDLYRF
QLQQDGIICYIQFQMKYLADKFDDVHCLYFHLTDATTTKNIHQLRNIMARLVSTHIRHNE
LSKLTEQQLVIQLLMHMIHYVPRTYHSNQSILNDDKVNQVCDYIELHFHEDLSLSELSEY
VGWSESHLSKKFAESLGVGFQHFLNTTRIEHAKLDLTYTDETITDIALQNGFSSAASFAR
TFKHFTHQTPKQYRGDRPAITENQQSAQHNYHDRELILLLNDYIEEMNHFIEDIEKVNYK
EITFQPTNHQLNQFNHIIQVGYLRNLLNTQYQSQLLTCHHDFQVNEVLAYDVMPYIMKKL
NAPFTYDAEISNIFYDIDLCLDFLLDHNFSLTMHLDQYDSRDYIDAFKVFIHHVALHVSH
RKDLKFNLYVTTLHTSLIEMTDYFKALFPNGGLYIHLDQATERQLPLLKRLEPHIDHFVF
DANSNDAVDFNKMNDDEFKTASQMIINKTNYLIDLMHRHHLKRPLILLNWNTLTGDTFIT
NGEYFRGGIIIEQLLKLSSKVEGIGYWLNYDLHVSHCRNERDYMNSIELFHQYNGKRPVY
FTALLFNKLTSNILYSDDTCIVTGTDSNFQILLYDAKHFNPYLALDNQMNMRATEMIHLN
INALEEGMYKIKHFTLDKENGALFNLWRKHHTIHGMDKDSIDYVNRMSFPKLEVYDIDVT
DTLALNIKMITNGIHLIEVKRYPSS

>WP_070003905.1#173|Staphylococcus_aureus
MQRDYLIRVETESMSDFKRLNGLMIGFVIKGEAHIYDEYNMTQCNSGDIFIINHRDLYRF
QLQQDGIICYIQFQMKYLADKFDDVHCLYFHLTDATTTKNIHQLRNIMARLVSTHIRHNE
LSKLTEQQLVIQLLMHMIHYVPRTYHSNQSILNDDKVNQVCDYIELHFHEDLSLSELSEY
VGWSESHLSKKFTESLGVGFQHFLNTTRIEHAKLDLTYTDETITDIALQNGFSSAASFAR
TFKHFTHQTPKQYRGDRPAITENQQSAQHNYHDRELILLLNDYIEEMNHFIEDIEKMNYK
EIAFKPTNQQLNQFNHIIQVGYLRNLLNTQYQSQLLTCHHDFHVNEVLAYDVMPYIMKKL
NAPFTYDAEISNIFYDIDLCLDFLLDHNFSLTMHLDQYDSRDYIDAFKVFIHHVALHVSH
RKDLKFNLYVTTLHTSLIEMIDYFKALFPNGGLYIHLDQATQRHLPLLKRLEPHIDHFVF
DANSNDAVDFNKMNDDEFKTASQMIINKTNYLIDLMHRHNLKRPLILLNWNTLTGDTFIT
NGEYFRGGIIIEQLLKLSSKVEGIGYWLNYDLHVSHCRNERDYMNSIELFHQYNGKRPVY
FTALLFNKLTSNILYSDDTCIVTGTDSNFQILLYDAKHFNPYLALDNQMNMRATEMIHLN
INALEDGMYKIKHFTLDKENGALFNLWRKHHTIHGMDKDSIDYVNRMSFPKLEVYDIDIT
DTLALNIKMITNGIHLIEVKRYPSS

>WP_001188469.1#174|Staphylococcus_aureus
MQRDYLIRVETESMPDFKRLNGLMIGFVIKGEAHIYDENNMTQCNSGDIFIINHRDLYRF
QLQQDGIICYIQFQMKYLADKFDDAHCLYFHLTDATTTKNIHQLRNIMARLVSTHIRHNE
LSKLTEQQLVIQLLMHMIHYVPRTYHSNQSILNDDKVNQVCDYIELHFHEDLSLSELSEY
VGWSESHLSKKFTESLGVGFQHFLNTTRIEHAKLDLTYTDETITDIALQNGFSSAASFAR
TFKHFTHQTPKQYRGDRPAITENQQSAQHNYHDRELILLLNDYIEEMNHFIEDIEKMNYK
EIAFKPTNQQLNQFNHIIQVGYLRNLLNTQYQSQLLTCHHDFQVNEVLAYDVMPYIMKKL
NAPFTYDAEISNIFYDIDLCLDFLLDHNFSLTMHLNQYDSRDYIDAFKVFIHHVALHVSH
RKDLKFNLYVTTLHNALIEMIDYFKALFPNGGLYIHLDQATERHLPLLKRLEPHIDHFVF
DANSNDAVDFNKMNDDEFKTASQMIINKTNYLIDLIHRHNLKRPLILLNWNTLTGDTFIT
NGEYFRGGIIIEQLLKLSSKVEGIGYWLNYDLHVSHCKNERDYMNSIELFHQYNGKRPVY
FTALLFNKLTSNILYSDDTCIVTGTDSNFQILLYDAKHFNPYLALDNQMNMRATEMIHLN
INALEEGMYKIKHFTLDKENGALFNLWRKHHTIHGMDKDSIDYVNRMSFPKLEVYDIDIT
DTLALNIKMITNGIHLIEVKRYPSS

>WP_069724663.1#175|Staphylococcus_aureus
MQRDYLIRVETESMSDFKRLNGLMIGFVIKGEAHIYDEHNMMQCNSGDIFIINHRDLYRF
QLQQDGIICYIQFQMKYLADKFDDVHCLYFHLTDATTTKNIHQLRNIMARLVSTHIRHNE
LSKLTEQQLVIQLLMHMIHYVPRTYHSNQSILNDDKVNQVCDYIELHFHEDLSLSELSEY
VGWSESHLSKKFAESLGVGFQHFLNTTRIEHAKLDLTYTDETITDIALQNGFSSAASFAR
TFKHFTHQTPKQYRGDRPAITENQQSAQHNYHDRELILLLNDYIEEMNHFIEDIEKVNYK
EITFQPTNHQLNQFNHIIQVGYLRNLLNTQYQSQLLKCHHDFQVNEVLAYDVMPYIMKKL
NAPFTYDAEISNIFYDIDLCLDFLLDHNFSLTMHLDQYDSRDYIDAFKVFIHHVALHVSH
RKDLKFNLYVTTLHTSLIEMIDYFKALFPNGGLYIHLDQATERHLPLLKRLEPHIDHFVF
DANSNDAVDFNKMNDDEFKTASQMIINKTNYLIDLMHRHHLKRPLILLNWNTLTGDTFIT
NGEYFRGGIIIEQLLKLSSKVEGIGYWLNYDLHVSHCRNERDYMNSIELFHQYNGKRPVY
FTALLFNKLTSNILYSDDTCIVTGTDSNFQILLYDAKHFNPYLALDNQMNMRATEMIHLN
INALEEGMYKIKHFTLDKENGALFNLWRKHHTIHGMDKDSIDYVNRMSFPKLEVYDIDMT
DTLALNIKMITNGIHLIEVKRYPSS

>WP_252550735.1#176|Staphylococcus_aureus
MQRDYLIRVETESMSDFKRLNGLMIGFVIKGEAHIYDENNMTQCNSGDIFIINHRDLYRF
QLQQDGIICYIHFQMKYLADKFDDVHCLYFHLTDATTTKNIHQLRNIMARLVSTHIRHNE
LSKLTEQQLVIQLLMHMIHYVPRTYHSNQSILNDDKVNQVCDYIELHFHEDLSLSELSEY
VGWSESHLSKKFAESLGVGFQHFLNTTRIEHAKLDLTYTDETITDIALQNGFSSAASFAR
TFKHFTHQTPKQYRGDRPAITENQQSAQHNYHDRELILLLNDYIEEMNHFIEDIEKVNYK
EITFQPTNHQLNQFNHITQVGYLRNLLNTQYQSQLLTCHHDFHVNEVLAYDVMPYIMKKL
NAPFTYDAEISNIFYDIDLCLDFLLDHNFSLTMHLDQYDSRDYIDAFKIFIHHVALHVSH
RKDLKFNLYVTTLHTSLIEMIDYFKALFPNGGLYIHLDQATERHLPLLKRLEPHIDHFVF
DANSNDAVDFNKMNDDEFKTASQMIINKTNYLIDLMHRHHLKRPLILLNWNTLTGDTFIT
NGEYFRGGIIIEQLLKLSSKVEGIGYWLNYDLHVSHCRNERDYMNSIELFHQYNGKRPVY
FTALLFNKLTSNILYSDDTCIVTGTDSNFQILLYDAKHFNPYLALDNQMNMRATEMIHLN
INALEEGMYKIKHFTLDKENGALFNLWRKHHTIHGMDKDSIDYVNRMSFPKLEVYDIDMT
DTLALNIKMITNGIHLIEVKRYPSS

>WP_181935317.1#177|Staphylococcus_aureus
MQRDYLIRVETESMSDFKRLNGLMIGFVIKGEAHIYDGHNMMQCNSGDIFIINHRDLYRF
QLQQDGIICYIQFQMKYLADKFDDVHCLYFHLTDATTTKNIHQLRNIMARLVSTHIRHNE
LSKLTEQQLVIQLLMHMIHYVPRTYHSNQSILNDDKVNQVCDYIELHFHEDLSLSELSEY
VGWSESHLSKKFAESLGVGFQHFLNTTRIEHAKLDLTYTDETITDIALQNGFSSAASFAR
TFKHFTHQTPKQYRGDRPAITENQQSAQHNYHDRELILLLNDYIEEMNHFIEDIEKVNYK
EITFQPTNHQLNQFNHIIQVGYLRNLLNTQYQSQLLTCHHDFQVNEVLAYDVMPYIMKKL
NAPFTYDAEISNIFYDIDLCLDFLLDHNFSLTMHLDQYDSRDYIDAFKVFIHHVALHVSH
RKDLKFNLYVTTLHTSLIEMIDYFKALFPNGGLYIHLDQATERHLPLLKRLEPHIDHFVF
DANSNDAVDFNKMNDDEFKTASQMIINKTNYLIDLMHRHHLKRPLILLNWNTLTGDTFIT
NGEYFRGGIIIEQLLKLSSKVEGIGYWLNYDLHVSHCRNERDYMNSIELFHQYNGKRPVY
FTALLFNKLTSNILYSDDTCIVTGTDSNFQILLYDAKHFNPYLALDNQMNMRATEMIHLN
INALEEGMYKIKHFTLDKENGALFNLWRKHHTIHGMDKDSIDYVNRMSFPKLEVYDIDMT
DTLALNIKMITNGIHLIEVKRYPSS

>WP_045157548.1#178|Staphylococcus_aureus
MQRDYLIRVETESMSDFKRLNGLMIGFVIKGEAHIYDENNMTQCNSGDIFIINHRDLYRF
QLQQDGIICYIQFQMKYLADKFDDVHCLYFHLTDATTSKNIHQLRNIMARLVSTHIRHNE
LSKLTEQQLVIQLLMHMIHYVPRTYHSNQSILNDDKVNQVCDYIELHFHEDLSLSELSEY
VGWSESHLSKKFAESLGVGFQHFLNTTRIEHAKLDLTYTDETITDIALQNGFSSAASFAR
TFKHFTHQTPKQYRGDRPAITENQQSAQHNYHDRELILLLNDYIEEMNHFIEDIEKVNYK
EITFQPTNHQLNQFNHIIQVGYLRNLLNTQYQSQLLTCHHDFYVNEVLAYDVMPYIMKKL
NAPFTYDAEISNIFYDIDLCLDFLLDHNFSLTMHLDQYDSRDYIDAFKIFIHHVALHVSH
RKDLKFNLHLTTLHTSLIEMIDYFKALFPNGGLYIHLDQATERHLPLLKRLEPHIDHFVF
DANSNDAVDFNKMNDDEFKTASQMIINKTNYLIDLMHRHHLKRPLILLNWNTLTGDTFIT
NGEYFRGGIIIEQLLKLSSKVEGIGYWLNYDLHVSHCKNERDYMNSIELFHQYNGKRPVY
FTALLFNKLTSNILYSDDTCIVTGTDSNFQILLYDAKHFNPYLALDNQMNMRATEMIHLN
INALEEGMYKIKHFTLDKENGALFNLWRKHHTIHGMDKDSIDYVNRMSFPKLEVYDIDMT
DTLALNIKMITNGIHLIEVKRYPSS

>WP_197839705.1#179|Staphylococcus_aureus
MQRDYLIRVETESMSDFKRLNGLMIGFVIKGEAHIYDENNMTQCNSGDIFIINHRDLYRF
QLQQDGIICYIQFQMKYLADKFDDVHCLYFHLTDATTTKNIHQLRNIMARLVSTHIRHNE
LSKLTEQQLVIQLLMHMIHYVPRTYHSNQSILNDDKVNQVCDYIELHFHEDLSLSELSEY
VGWSESHLSKKFAESLGVGFQHFLNTTRIEHAKLDLTYTDETITDIALQNGFSSAASFAR
TFKHFTHQTPKQYRGDRPAITENQQSAQHNYHDRELILLLNDYIEEMNHFIEDIEKMNYK
GIAFKPTNQQLNQFNHIIQVGYLRNLLNTQYQSQLLTCHHDFHVNEVLAYDVMPYIMKKL
NAPFTYDAEISNIFYDIDLCLDFLLDHNFSLTMHLDQYDSRDYIDAFKIFIHHVALHVSH
RKDLKFNLYVTTLHTSLIEMIDYFKALFPNGGLYIHLDQATERHLPLLKLLEPHIDHFVF
DANSNDAVDFNKMNDDEFKTASQIIINKTNYLIDLMHRHRLKRPLILLNWNTLTGDTFIT
NGEYFRGGIIIEQLLKLSSKVEGIGYWLNYDLHVSHCKNERDYMNSIELFHQYNGKRPVY
FTALLFNKLTSNILYSDDTCIVTGTDSNFQILLYDAKHFNPYLALDNQMNMRATEMIHLN
INALEDGMYKIKHFTLDKENGALFNLWRKHHTIHGMDKDSIDYVNRMSFPKLEVYDIDIT
DTLALNIKMITNGIHLIEVKRYPSS

>WP_180371995.1#180|Staphylococcus_aureus
MQRDYLIRVETESMPDFKRLNGLMIGFVIKGEAHIYDEHNMTQCNSGDIFIINHRDLYRF
QLQQDGIICYIQFQMKYLADKFDDAHCLYFHLTDATTTKNIHQLRNIMARLVSTHIRHNE
LSKLTEQQLVIQLLMHMIHYVPRTYHSNQSILNDNKVNQVCDYIELHFHEDLSLSELSEY
VGWSESHLSKKFTESLGVGFQHFLNTTRIEHAKLDLTYTDETITDIALQNGFSSAASFAR
TFKHFTHQTPKQYRGDRPAITENQQSAQHDYHNRELILFLNDYIEEMNHFIEDIEKMNYK
EIAFKPTNQQLNQFNHIIQVGYLRNLLNTQYQSQLLTCHHDFQVNEVLAYDVMPYIMKKL
NAPFTYDAEISNIFYDIDLCLDFLLDHNFSLTMHLDQYDSRDYIDAFKIFIHHVALHVSH
RKDLKFNLYVTTLHTSLIEMIDYFKALFPNGGLYIHLDQATERHLPLLKRLEPHIDHFVF
DANSNDAVDFNKMNDDEFKTASQMIINKTNYLIDLMHRHNLKRPLILLNWNTLTGDTFIT
NGEYFRGGIIIEQLLKLSSKVEGIGYWLNYDLHVSHCRNERDYMNSIELFHQYNGKRPVY
FTALLFNKLTSNILYSDDTCIVTGTDSNFQILLYDAKHFNPYLALDNQMNMRATEMIHLN
INALEDGMYKIKHFTLDKENGALFNLWRKHHTIHGMDKDSIDYVNRMSFPKLEVYDIDIT
DTLALNIKMITNGIHLIEVKRYPSS

>WP_262537815.1#181|Staphylococcus_aureus
MQRDYLIRVETESMSDFKRLNGLMIGFVIKGEAHIYDEHNMTQCNSGDIFIINHRDLYRF
QLQQDGIICYIQFQMKYLADKFDDVHCLYFHLTDATTTKNIHQLRNIMARLVSTHIRHNE
LSKLTEQQLVIQLLMHMIHYVPRTYHSNQSILNDDKVNQVCDYIELHFHEDLSLSELSEY
VGWSESHLSKKFAESLGVGFQHFLNTTRIEHAKLDLTYTDETITDIALQNGFSSAASFAR
TFKHFTHQTPKQYRGDRPEITENQQSAQHNYHDRELILLLNDYIEEMNHFIEDIEKVNYK
EITFQPTNHQLNQFNHIIQVGYLRNLLNTQYQSQLLTCHHDFRVNEVLAYDVMPYIMKKL
NAPFTYDAEISNIFYDIDLCLDFLLDHNFSLTMHLDQYDSRDYIDAFKIFIHHVALHVSH
RKDLKFNLYVTTLHTSLIEMIDYFKALFPNGGLYIHLDQATERHLPLLKRLEPHINHFVF
DANSNDAVDFNKMNDDEFKTASQMIINKTNYLIDLMHRHHLKRPLILLNWNTLTGDTFIT
NGEYFRGGIIIEQLLKLSSKVEGIGYWLNYDLHVSHCRNERDYMNSIELFHQYNGKRPVY
FTALLFNKLTSNILYSDDTCIVTGTDSNFQILLYDAKHFNPYLALDNQMNMRATEMIHLN
INALEEGMYKIKHFTLDKENGALFNLWRKHHTIHGMDKDSIDYVNRMSFPKLEVYDIDVT
DTLALNIKMITNGIHLIEVKRYPSS

>WP_315977822.1#182|Staphylococcus_aureus
MQRDYLIRVETESMSDFKRLSGLMIGFVIKGEAHIYDENNMTQCNSGDIFIINHRDLYRF
QLQQDGIICYIQFQMKYLADKFDDVHCLYFHLTDATTTKNIHQLRNIMARLVSTHIRHNE
LSKLTEQQLVIQLLMHMIHYVPRAYHSNQSILNDDKVNQVCDYIELHFHEDLSLSELSEY
VGWSESHLSKKFAESLGVGFQHFLNTTRIEHAKLDLTYTDETITDIALQNGFSSAASFAR
TFKHFTHQTPKQYRGDRPAITENQQSAQHNYHDRELILLLNDYIEEMNHFIEDIEKVNYK
EITFQPTNHQLNQFNHIIQVGYLRNLLNTQYQSQLLTCHHDFHVNEVLAYDVMPYIMKKL
NAPFTYDAEISNIFYDIDLCLDFLLDHNFSLTMHLDQYDSRDYIDAFKIFIHHVALHVSH
RKDLKFNLYLTTLHTSLIEMIDYFKALFPNGGLYIHLDQATERHLPLLKRLEPHIDHFVF
DANSNDAVDFNKMNDDEFKTASQMIINKTNYLIDLMHRHHLKRPLILLNWNTLTGDTFIT
NGEYFRGGIIIEQLLKLSSKVEGIGYWLNYDLHVSHCRNERDYMNSIELFHQYNGKRPVY
FTALLFNKLTSNILYSDDTCIVTGTDSNFQILLYDAKHFNPYLALDNQMNMRATEMIHLN
INALEEGMYKIKHFTLDKENGALFNLWRKHHTIHGMDRDSIDYVNRMSFPKLEVYDIDVT
DTLALNIKMITNGIHLIEVKRYPSS

>WP_204177501.1#183|Staphylococcus_aureus
MQRDYLIRVETESMSDFKRLNGLMIGFVIKGEAHIYDEHNMIQCNSGDIFIINHRDLYRF
QLQQDGIICYIQFQMKYLADKFDDVHCLYFHLTDATTTKNIHQLRNIMARLVSTHIRHNE
LSKLTEQQLVIQLLMHMIHYVPRTYHSNQSILNDDKVNQVCDYIELHFHEDLSLSELSEY
VGWSESHLSKKFAESLGVGFQHFLNTTRIEHAKLDLTYTDETITDIALQNGFSSAASFAR
TFKHFTHQTPKQYRGDRPAITENQQSAQHNYHDRELILLLNDYIEEMNHFIEDIEKVNYK
EITFQPTNHQLNQFNHIIQVGYLRNLLNTQYQSQLLTCHHDFQVNEVLAYDVMPYIMKKL
NAPFTYDAEISNIFYDIDLCLDFLLDHNFSLTMHLDQYDSRDYIDAFKVFIHHVALHVSH
RKDLKFNLYVTTLHTSLIEMTDYFKALFPNGGLYIHLDQATERQLPLLKRLEPHIDHFVF
DANSNDAVDFNKMNDDEFKTASQMIINKTNYLIDLMHRHHLKRPLILLNWNTLTGDTFIT
NGEYFRGGIIIEQLLKLSSKVEGIGYWLNYDLHVSHCRNERDYMNSIELFHQYNGKRPVY
FTALLFNKLTSNILYSDDTCIVTGTDSNFQILLYDAKHFNPYLALDNQMNMRATEMIHLN
INALEEGMYKIKHFTLDKENGALFNLWRKHHTIHGMDKDSIDYVNRMSFPKLEVYDIDVT
DTLALNIKMITNGIHLIEVKRYPSS

>WP_001188468.1#184|Staphylococcus_aureus
MQRDYLIRVETESMPDFKRLNGLMIGFVIKGEAHIYDENNMTQCNSGDIFIINHRDLYRF
QLQQDGIICYIQFQMKYLADKFDDAHCLYFHLTDATTTKNIHQLRNIMARLVSTHIRHNE
LSKLTEQQLVIQLLMHMIHYVPRTYHSNQSILNDDKVNQVCDYIELHFHEDLSLSELSEY
VGWSESHLSKKFTESLGVGFQHFLNTTRIEHAKLDLTYTDETITDIALQNGFSSAASFAR
TFKHFTHQTPKQYRGDRPAITENQQSAQHNYHDRELILLLNDYIEEMNHFIEDIEKMNYK
EIAFKPTNQQLNQFNHIIQVGYLRNLLNTQYQSQLLTCHHDFQVNEVLAYDVMPYIMKKL
NAPFTYDAEISNIFYDIDLCLDFLLDHNFSLTMHLNQYDSRDYIDAFKVFIHHVALHVSH
RKDLKFNLYVTTLHNALIEMIDYFKALFPNGGLYIHLDQATERHLPLLKRLEPHIDHFVF
DANSNDAVDFNKMNDDEFKTASQMIINKTNYFIDLIHRHNLKRPLILLNWNTLTGDTFIT
NGEYFRGGIIIEQLLKLSSKVEGIGYWLNYDLHVSHCKNERDYMNSIELFHQYNGKRPVY
FTALLFNKLTSNILYSDDTCIVTGTDSNFQILLYDAKHFNPYLALDNQMNMRATEMIHLN
INALEEGMYKIKHFTLDKENGALFNLWRKHHTIHGMDKDSIDYVNRMSFPKLEVYDIDIT
DTLALNIKMITNGIHLIEVKRYPSS

>WP_276210118.1#185|Staphylococcus_aureus
MQRDYLIRVETESMSDFKRLSGLMIGFVIKGEAHIYDENNMTQCNSGDIFIINHRDLYRF
QLQQDGIICYIQFQMKYLADKFDDVHCLYFHLTDATTTKNIHQLRNIMARLVSTHIRHNE
LSKLTEQQLVIQLLMHMIHYVPRTYHSNQSILNDDKVNQVCDYIELHFHEDLSLSELSEY
VGWSESHLSKKFAESLGVGFQHFLNTTRIEHAKLDLTYTDETITDIALQNGFSSAASFAR
TFKHFTHQTPKQYRGDRPAITENQQSAQHNYHDRELILLLNDYIEEMNHFIEDIEKVNYK
EITFQPTNHQLNQFNHIIQVGYLRNLLNTQYQSQLLTCHHDFHVNEVLAYDVMPYIMKKL
NAPFTYDAEISNIFYDIDLCLDFLLDHNFSLTMHLDQYDSRDYIDAFKIFIHHVALHVSH
RKDLKFNLYLTTLHTSLIEMIDYFKALFPNGGLYIHLDQATERHLPLLKRLEPHIDHFVF
DANSNDAVDFNKMNDDEFKTASQMIINKTNYLIDLMHRHHLKRPLILLNWNTLTGDTFIT
NGEYFRGGIIIEQLLKLSSKVEGIGYWLNYDLHVSHCRNERDYMNSIELFHQYNGKRPVY
FTALLFNKLTSNILYSDDTCIVTGTDSNFQILLYDAKHFNPYLALDNQMNMRATEMIHLN
INALEEGMYKIKHFTLDKENGALFNLWRKHHTIHGMDRDSIDYVNRMSFPKLEVYDIDVT
DTLALNIKMITNGIHLIEVKRYPNS

>WP_311789696.1#186|Staphylococcus_aureus
MQRDYLIRVETESMSDFKRLNGLMIGFVIKGEAHIYDEHNMMQCNSGDIFIINHRDLYRF
QLQQDGIICYIQFQMKYLADKFDDVHCLYFHLTDATTTKNIHQLRNIMARLVSTHIRHNE
LSKLTEQQLVIQLLMHMIHYVPRTYHSNQSILNDDKVNQVCDYIELHFHEDLSLSELSEY
VGWSESHLSKKFAESLGVGFQHFLNTTRIEHAKLDLTYTDETITDIALQNGFSSAASFAR
TFKHFTHQTPKQYRGDRPAITENQQSAQHNYHDRELILLLNDYIEEMNHFIEDIEKVNYK
EITFQPTNHQLNQFNHIIQVGYLRNLLNTQYQSQLLTCHHDFQVNEVLAYDVMPYIMKKL
NAPFTYDAEISNIFYDIDLCLDFLLDHNFSLTMHLDQYDSRDYIDAFKVFIHHVALHVSH
RKDLKFNLYVTTLHTSLIEMIDYFKALFPNGGLYIHLDQDTERHLPLLKRLEPHIDHFVF
DANSNDAVDFNKMNDDEFKTASQMIINKTNYLIDLMHRHHLKRPLILLNWNTLTGDTFIT
NGEYFRGGIIIEQLLKLSSKVEGIGYWLNYDLHVSHCRNERDYMNSIELFHQYNGKRPVY
FTALLFNKLTSNILYSDDTCIVTGTDSNFQILLYDAKHFNPYLALDNQMNMRATEMIHLN
INALEEGMYKIKHFTLDKENGALFNLWRKHHTIHGMDKDSIDYVNRMSFPKLEVYDIDMT
DTLALNIKMITNGIHLIEVKRYPSS

>WP_180992219.1#187|Staphylococcus_aureus
MQRDYLIRVETESMSDFKRLNSLMIGFVIKGEAHIYDENNMTQCNSGDIFIINHRDLYRF
QLQQDGIICYIQFQMKYLADKFDDAHCLYFHLTDATTTKNIHQLRNIMARLVSTHIRHNE
LSKLTEQQLVIQLLMHMIHYVPRTYHSNQSILNDDKVNQVCDYIELHFHEDLSLSELSEY
VGWSESHLSKKFTESLGVGFQHFLNTTRIEHAKLDLTYTDETITDIALQNGFSSAASFAR
TFKHFTHQTPKQYRGDRPAITENQQSAQHDYHDRELILLLNDYIEEMNHFIEDIEKMNYK
EIAFKPNNQQLNQFNHIIQVGYLRNLLNTQYQSQLLTCHHDFHVNEVLAYDVMPYIMKKL
NAPFTYDAEISNIFYDIDLCLDFLLDHNFSLTMHLDQYDSRDYIDAFKVFIHHVALHVSH
RKDLKFNLYVTTLHTSLIEMIDYFKALFPNGGLYIHLDQATQRHLPLLKRLEPHIDHFVF
DANSNDAVDFNKMNDDEFKTASQMIINKTNYLIDLMHRHNLKRPLILLNWNTLTGDTFIT
NGEYFRGGIIIEQLLKLSTKVEGIGYWLNYDLHVSHCRNERDYMNSIELFHQYNGKRPVY
FTALLFNKLTSNILYSDDTCIVTGTDSNFQILLYDAKHFNPYLALDNQMNMRATEMIHLN
INDLEDGMYKIKHFTLDKENGALFNLWRKHHTIHGMDKDSIDYVNRMSFPKLEVYDIDIT
DTLALNIKMITNGIHLIEVKRYPSS

>WP_001188488.1#188|Staphylococcus_aureus
MQRDYLIRVETESMSDFKRLNGLMIGFVIKGEAHIYDENNMTQCNSGDIFIINHRDLYRF
QLQQDGIICYIQFQMKYLADKFDDVHCLYFHLTDATTTKNIHQLRNIMARLVSTHIRHNE
LSKLTEQQLVIQLLMHMIHYVPRTYHSNQSILNDDKVNQVCDYIELHFHEDLSLSELSEY
VGWSESHLSKKFTESLGVGFQHFLNTTRIEHAKLDLTYTDETITDIALQNGFSSAASFAR
TFKHFTHQTPKQYRGDRPAITENQQSAQHNYHDRELILLLNDYIEEMNHFIEDIEKMNYK
EIAFQPTNHQLNQFNHIIQVGYLRNLLNTQYQSQLLTCHHDFQVNEVLAYDVMPYIMKKL
NAPFTYDAEISNIFYDIDLCLDFLLDNNFSLTMHLDHYDSRDYIDAFKIFIHHVALHVSH
RKDLKFNLYVTTLHNSLIEMIDYFKALFPNGGLYIHLDQATERQLPLLKRLEPHIDHFVF
DANSNDAVDFNKMNDDEFKTASQMIINKTNYLIDLMHRHHLKRPLILLNWNTLTGDTFIT
NGEYFRGGIIIEQLLKLSSKVEGIGYWLNYDLHVSHCRNERDYMNSIELFHQYNGKRPVY
FTALLFNKLTSNILYSDDTCIVTGTDSNFQILLYDAKHFNPYLALDNQMNMRATEMIHLN
INALEDGMYKIKHFTLDKENGALFNLWRKHHTIHGMDKDSIDYVNRMSFPKLEVYDIDVT
DTLTLNIKMITNGIHLIEVKRYPSS

>WP_259378345.1#189|Staphylococcus_aureus
MQRDYLIRVETESMSDFKRLNGLMIGFVIKGEAHIYDENNMTQCNSGDIFIINHRDLYRF
QLQQDGIICYIQFQMKYLADKFDDAHCLYFHLTDATTTKNIHQLRNIMARLVSTYIRHNE
LSKLTEQQLVIQLLMHMIHYVPRTYHSNQSILNDDKVNQVCDYIELHFHEDLSLSELSEY
VGWSESHLSKKFTESLGVGFQHFLNTTRIEHAKLDLTYTDETITDIALQNGFSSAASFAR
TFKHFTHQTPKQYRGDRPAITENQQSAQHDYHDRELILLLNDYIEEMNHFIEDIEKMNYK
EIAFKPNNQQLNQFNHIIQVGYLRNLLNTQYQSQLLTCHHDFQVNEVLAYDVMPYIMKKI
NAPFTYDAEISNIFYDIDLCLDFLLDHNFSLTMHLNQYDSRDYIDAFKVFIHHVALHVSH
RKDLKFNLYVTTLHNALIEMIDYFKALFPNGGLYIHLDQATERHLPLLKRLEPHIDHFVF
DANSNDAVDFNKMNDDEFKTASQMIINKTNYLIDLIHRHNLKRPLILLNWNTLTGDTFIT
NGEYFRGGIIIEQLLKLSSKVEGIGYWLNYDLHVSHCKNERDYMNSIELFHQYNGKRPVY
FTALLFNKLTSNILYSDDTCIVTGTDSNFQILLYDAKHFNPYLALDNQMNMRATEMIHLN
INALEEGMYKIKHFTLDKENGALFNLWRKHHTIHGMDKDSIDYVNRMSFPKLEVYDIDIT
DTLALNIKMITNGIHLIEVKRYPSS

>WP_006191468.1#190|Staphylococcus_aureus_M1216
MQRDYLIRVETESMPDFKRLNGLMIGFVIKGEAHIYDENNMTQCNSGDIFIINHRDLYRF
QLQQDGIICYIQFQMKYLADKFDDAHCLYFHLTHATTTKNIHQLRNIMARLVSTHIRHNE
LSKLTEQQLVIQLLMHMIHYVPRTYHSNQSILNDDKVNQVCDYIELHFHEDLSLSELSEY
VGWSESHLSKKFTESLGVGFQHFLNTTRIEHAKLDLTYTDETITDIALQNGFSSAASFAR
TFKHFTHQTPKQYRGDRPAITENQQSAQHDYHDRELILLLNDYIEEMNHFIEDIEKMNYK
EIAFQPANHQLNQFNHIIQVGYLRNLLNTQYQSQLLTCHHDFHVNEVLAYDVMPYIMKKL
NAPFTYDAEISNIFYDIDLCLDFLLDHNFSLTMHLNQYDSRDYIDAFKVFIHHVALHVSH
RKDLKFNLYVTTLHNSLIEMIDYFKALFPNGGLYVHLDQATERHLPLLKRLEPHIDHFVF
DANSNDAVDFNKMNDDEFKTASQMIINKTNYLIDLMHRHNLKRPLILLNWNTLTGDTFIT
NGEYFRGGIIIEQLLKLSSKVEGIGYWLNYDLHVSHCRNERDYMNSIELFHQYNGKRPVY
FTALLFNKLTSNILYSDDTCIVTGTDSNFQILLYDAKHFNPYLALDNQMNMRATEMIHLN
INALEEGMYKIKHFTLDKENGALFNLWRKHHTIHGMDKDSIDYVNRMSFPKLEVYDIDIT
DTLALNIKMITNGIHLIEVKRYPSS

>WP_258464621.1#191|Staphylococcus_aureus
MQRDYLIRVETESMSDFKRLNGLMIGFVIKGEAHIYDEHNMTQCNSGDIFIINHRDLYRF
QLQQDGIICYIQFQMKYLADKFDDVHCLYFHLTDATTTKNIHQLRNIMARLVSTHIRHNE
LSKLTEQQLVIQLLMHMIHYVPRTYHSNQSILNDDKVNQVCDYIELHFHEDLSLSELSEY
VGWSESHLSKKFAESLGVGFQHFLNTTRIEHAKLDLTYTDETITDIALQNGFSSAASFAR
TFKHFTHQTPKQYRGDRPAITENQQSAQHNYHDRELILLLNDYIEEMNHFIEDIEKVNYK
EIIFQPTNHQLNQFNHIIQVGYLRNLLNTQYQSQLLTCHHDFRVNEVLAYDVMPYIMKKL
NAPFTYDAEISNIFYDIDLCLDFLLDHNFSLTMHLDQYDSRDYIDAFKIFIHHVALHVSH
RKDLKFNLYVTTLHTSLIEMIDYFKTLFPNGGLYIHLDQATERHLPLLKRLEPHINHFVF
DANSNDAVDFNKMNDDEFKTASQMIINKTNYLIDLMHRHHLKRPLILLNWNTLTGDTFIT
NGEYFRGGIIIEQLLKLSSKVEGIGYWLNYDLHVSHCRNERDYMNSIELFHQYNGKRPVY
FTALLFNKLTSNILYSDDTCIVTGTDSNFQILLYDAKHFNPYLALDNQMNMRATEMIHLN
INALEEGMYKIKHFTLDKENGALFNLWRKHHTIHGMDKDSIDYVNRMSFPKLEVYDIDVT
DTLALNIKMITNGIHLIEVKRYPSS

>WP_064126763.1#192|Staphylococcus_aureus
MQRDYLIRVETESMSDFKRLNGLMIGFVIKGEAHIYDEHNMMQCNSGDIFIINHRDLYRF
QLQQDGIICYIQFQMKYLADKFDDVHCLYFHLTDATTTKNIHQLRNIMARLVSTHIRHNE
LSKLTEQQLVIQLLMHMIHYVPRTYHSNQSILNDDKVNQVCDYIELHFHEDLSLSELSEY
VGWSESHLSKKFAESLGVGFQHFLNTTRIEHAKLDLTYTDETITDIALQNGFSSAASFAR
TFKHFTHQTPKQYRGDRPAITENQQSAQHNYHDRELILLLNDYIEEMNHFIEDIEKVNYK
EITFQPTNHQLNQFNHIIQVGYLRNLLNTQYQSQLLTCHHDFQVNEVLAYDVMPYIMKKL
NAPFTYDAEISNIFYDIDLCLDFLLDHNFSLTMHLDQYDSRDYIDAFKVFIHHVALHVSH
RKDLKFNLYVTTLHTSLIEMIDYFKALFPNRGLYIHLDQATERHLPLLKRLEPHIDHFVF
DANSNDAVDFNKMNDDEFKTASQMIINKTNYLIDLMHRHHLKRPLILLNWNTLTGDTFIT
NGEYFRGGIIIEQLLKLSSKVEGIGYWLNYDLHVSHCRNERDYMNSIELFHQYNGKRPVY
FTALLFNKLTSNILYSDDTCIVTGTDSNFQILLYDAKHFNPYLALDNQMNMRATEMIHLN
INALEEGMYKIKHFTLDKENGALFNLWRKHHTIHGMDKDSIDYVNRMSFPKLEVYDIDMT
DTLALNIKMITNGIHLIEVKRYPSS

>WP_020976835.1#193|Staphylococcus_aureus
MQRDYLIRVETESMSDFKRLNGLMIGFVIKDEAHIYDENNMTQCNSGDIFIINHRDLYRF
QLQQDGIICYIQFQMKYLADKFDDVHCLYFHLTDATTTKNIHQLRNIMARLVSTHIRHNE
LSKLTEQQLVIQLLMHMIHYVPRTYHSNQSILNDDKVNQVCDYIELHFHEDLSLSELSEY
VGWSESHLSKKFAESLGVGFQHFLNTTRIEHAKLDLTYTDETITDIALQNGFSSAASFAR
TFKHFTHQTPKQYRGDRPAITENQQSAQHDYHDRELILLLNDYIEEMNHFIEDIEKMNYK
EIAFKPTNQQLNQFNHIIQVGYLRNLLNTQYQSQLLTCHHDFHVNEVLAYDVMPYIMKKL
NVPFTYDAEISNIFYDIDLCLDFLLDHNFSLTMHLDQYDSRDYIDAFKVFIHHVALHVSH
RKDLKFNLYVTTLHTSLIEMIDYFKALFPNGGLYIHLDQATERHLPLLKRLEPHIDHFVF
DANSNDAVDFNKMNDDEFKTASQMIINKTNYLINLMHRHHLKRPLILLNWNTLTGDTFIT
NGEYFRGGIIIEQLLKLSSKVEGIGYWLNYDLHVSHCRNERDYMNSIELFHQYNGKRPVY
FTALLFNKLTSNILYSDDTCIVTGTDSNFQILLYDAKHFNPYLALDNQMNMRATEMIHLN
INALEEGMYKIKHFTLDKENGALFNLWRKHHTIHGMDKDSIDYVNRMSFPKLEVYDIDVT
DTLALNIKMITNGIHLIEVKRYPSS

>WP_001188475.1#194|Staphylococcus_aureus
MQRDYLIRVETESMSDFKRLNGLMIGFVIKGEAHIYDEHNMMQCNSGDIFIINHHDLYRF
QLQQDGIICYIQFQMKYLADKFDDVHCLYFHLTDATTTKNIHQLRNIMARLVSTHIRHNE
LSKLTEQQLVIQLLMHMIHYVPRTYHSNQSILNDDKVNQVCDYIELHFHEDLSLSELSEY
VGWSESHLSKKFAESLGVGFQHFLNTTRIEHAKLDLTYTDETITDIALQNGFSSAASFAR
TFKHFTHQTPKQYRGDRPAITENQQSAQHNYHDRELILLLNDYIEEMNHFIEDIEKVNYK
EITFQPTNHQLNQFNHIIQVGYLRNLLNTQYQSQLLTCHHDFQVNEVLAYDVMPYIMKKL
NAPFTYDAEISNIFYDIDLCLDFLLDHNFSLTMHLDQYDSRDYIDAFKVFIHHVALHVSH
RKDLKFNLYVTTLHTSLIEMIDYFKALFPNGGLYIHLDQATERHLPLLKRLEPHIDHFVF
DANSNDAVDFNKMNDDEFKTASQMIINKTNYLIDLMHRHHLKRPLILLNWNTLTGDTFIT
NGEYFRGGIIIEQLLKLSSKVEGIGYWLNYDLHVSHCRNERDYMNSIELFHQYNGKRPVY
FTALLFNKLTSNILYSDDTCIVTGTDSNFQILLYDAKHFNPYLALDNQMNMRATEMIHLN
INALEEGMYKIKHFTLDKENGALFNLWRKHHTIHGMDKDSIDYVNRMSFPKLEVYDIDMT
DTLALNIKMITNGIHLIEVKRYPSS

>WP_217176331.1#195|Staphylococcus_aureus
MQRDYLIRVETESMSDFKRLNGLMIGFVIKGEAHIYDEHNMMQCNSGDIFIINHRDLYRF
QLQQDGIICYIQFQMKYLADKFDDVHCLYFHLTDATTTKNIHQLRNIMARLVSTHIRHNE
LSKLTEQQLVIQLLMHMIHYVPRTYHSNQSILNDDKVNQVCDYIELHFHEDLSLSELSEY
VGWSESHLSKKFAESLGVGFQHFLNTTRIEHAKLDLTYTDETITDIALQNGFSSAASFAR
TFKHFTHQTPKQYRGDRPAITENQQSAQHNYHDRELILLLNDYIEEMNHFIEDIEKVNYK
EITFQPTNHQLNQFNHIIQVGYLRNLLNTQYQSQLLTCHHDFQVNEVLAYDVMPYIMKKL
NAPFTYDAEISNIFYDIDLCLDFLLDHNFSLTMHLDQYDSRDYIDAFKVFIHHVALHVSH
RKDLKFNLYVTTLHTSLIEMTDYFKALFPNGGLYIHLDQATERQLPLLKRLEPHIDHFVF
DANSNDAVDFNKMNDDEFKTASQMIINKTNYLIDLMHRHHLKRPLILLNWNTLTGDTFIT
NGEYFRGGIIIEQLLKLSSKVEGIGYWLNYDLHVSHCRNERDYMNSIELFHQYNGKRPVY
FTALLFNKLTSNILYSDDTCIVTGTDSNFQMLLYDAKHFNPYLALDNQMNMRATEMIHLN
INALEEGMYKIKHFTLDKENGALFNLWRKHHTIHGMDKDSIDYVNRMSFPKLEVYDIDVT
DTLALNIKMITNGIHLIEVKRYPSS

>WP_181935393.1#196|Staphylococcus_aureus
MQRDYLIRVETESMSDFKRLNGLMIGFVIKGEAHIYDEHNMMQCNSGDIFIINHRDLYRF
QLQQDGIICYIQFQMKYLADKFDDVHCLYFHLTDATTTKNIHQLRNIMARLVSTHIRHNE
LSKLTEQQLVIQLLMHMIHYVPRTYHSNQSILNDDKVNQVCDYIELHFHEDLSLSELSEY
VGWSESHLSKKFAESLGVGFQHFLNTTRIEHAKLDLTYTDETITDIALQNGFSSAASFAR
TFKHFTHQTPKQYRGDRPAITENQQSAQHNYHDRELILLLNDCIEEMNHFIEDIEKVNYK
EITFQPTNHQLNQFNHIIQVGYLRNLLNTQYQSQLLTCHHDFQVNEVLAYDVMPYIMKKL
NAPFTYDAEISNIFYDIDLCLDFLLDHNFSLTMHLDQYDSRDYIDAFKVFIHHVALHVSH
RKDLKFNLYVTTLHTSLIEMIDYFKALFPNGGLYIHLDQATERHLPLLKRLEPHIDHFVF
DANSNDAVDFNKMNDDEFKTASQMIINKTNYLIDLMHRHHLKRPLILLNWNTLTGDTFIT
NGEYFRGGIIIEQLLKLSSKVEGIGYWLNYDLHVSHCRNERDYMNSIELFHQYNGKRPVY
FTALLFNKLTSNILYSDDTCIVTGTDSNFQILLYDAKHFNPYLALDNQMNMRATEMIHLN
INALEEGMYKIKHFTLDKENGALFNLWRKHHTIHGMDKDSIDYVNRMSFPKLEVYDIDMT
DTLALNIKMITNGIHLIEVKRYPSS

>WP_172452430.1#197|Staphylococcus_aureus
MQRDYLIRVETESMSDFKRFNGLMIGFVIKGEAHIYDENNMTQCNSGDIFIINHRDLYRF
QLQQDGIICYIQFQMKYLADKFDDVHCLYFHLTDATTTKNIHQLRNIMARLVSTHIRHNE
LSKLTEQQLVIQLLMHMIHYVPRTYHSNQSILNDDKVNQVCDYIELHFHEDLSLSELSEY
VGWSESHLSKKFTESLGVGFQHFLNTTRIEHAKLDLTYTDETITDIALQNGFSSAASFAR
TFKHFTHQTPKQYRGDRPAITENQQSAQHNYHDRELILLLNDYIEEMNHFIEDIEKMNYK
EIAFQPTNHQLNQFNHIIQVGYLRNLLNTQYQSQLLTCHHDFQVNEVLAYDVMPYIMKKL
NAPFTYDAEISNIFYDIDLCLDFLLDNNFSLTMHLDHYDSRDYIDAFKIFIHHVALHVSH
RKDLKFNLYVTTLHNSLIEMIDYFKALFPNGGLYIHLDQATERQLPLLKRLEPHIDHFVF
DANSNDAVDFNKMNDDEFKTASQMIINKTNYLIDLMHRHHLKRPLILLNWNTLTGDTFIT
NGEYFRGGIIIEQLLKLSSKVEGIGYWLNYDLHVSHCRNERDYMNSIELFHQYNGKRPVY
FTALLFNKLTSNILYSDDTCIVTGTDSNFQILLYDAKHFNPYLALDNQMNMRATEMIHLN
INALEDGMYKIKHFTLDKENGALFNLWRKHHTIHGMDKDSIDYVNRMSFPKLEVYDIDVT
DTLTLNIKMITNGIHLIEVKRYPSS

>WP_252555315.1#198|Staphylococcus_aureus
MQRDYLIRVETESMSDFKRLNGLMIGFVIKGEAHIYDEHNMTQCNSGDIFIINHRDLYRF
QLQQDGIICYIQFQMKYLADKFDDVHCLYFHLTDATTTKNIHQLRNIMARLVSTHIRHNE
LSKLTEQQLVIQLLMHMIHYVPRTYHSNQSILNDDKVNQVCDYIELHFHEDLSLSELSEY
VGWSESHLSKKFAESLGVGFQHFLNTTRIEHAKLDLIYTDETITDIALQNGFSSAASFAR
TFKHFTHQTPKQYRGDRPAITENQQSAQHNYHDRELILLLNDYIEEMNHFIEDIEKVNYK
EITFQPTNHQLNQFNHIIQVGYLRNLLNTQYQSQLLTCHHDFRVNEVLAYDVMPYIMKKL
NAPFTYDAEISNIFYDIDLCLDFLLDHNFSLTMHLDQYDSRDYIDAFKIFIHHVALHVSH
RKDLKFNLYVTTLHTSLIEMIDYFKALFPNGGLYIHLDQATERHLPLLKRLEPHINHFVF
DANSNDAVDFNKMNDDEFKTASQMIINKTNYLIDLMHRHHLKRPLILLNWNTLTGDTFIT
NGEYFRGGIIIEQLLKLSSKVEGIGYWLNYDLHVSHCRNERDYMNSIELFHQYNGKRPVY
FTALLFNKLTSNILYSDDTCIVTGTDSNFQILLYDAKHFNPYLALDNQMNMRATEMIHLN
INALEEGMYKIKHFTLDKENGALFNLWRKHHTIHGMDKDSIDYVNRMSFPKLEVYDIDVT
DTLALNIKMITNGIHLIEVKRYPSS

>WP_179133182.1#199|Staphylococcus_aureus
MQRDYLIRVETESMPDFKRLNGLMIGFVIKGEAHIYDENNMTQCNSGDIFIINHRDLYRF
QLQQDGIICYIQFQMKYLADKFDDAHCLYFHLTDATTTKNIHQLRNIMARLVSTHIRHNE
LSKLTEQQLVIQLLMHMIHYVPRTYHSNQSILNDDKVNQVCDYIELHFHEDLSLSELSEY
VGWSESHLSKKFTESLGVGFQHFLNTTRIEHAKLDLTYTDETITDIALQNGFSSAASFAR
TFKHFTHQTPKQYRGDRPAITENQQSAQHNYHDRELILLLNDYIEEMNHFIEDIEKMNYK
EIAFKPTNQQLNQFNHIIQVGYLRNLLNTQYQSQLLTCHHDFQVNEVLAYDVMPYIMKKL
NAPFTYDAEISNIFYDIDLCLDFLLDHNFSLTMHLNQYDSRDYIDAFKVFIHHVALHVSH
RKDLKFNLYVTTLHNALIEMIDYFKALFPNGGLYIHLDQATERHLPLLKRLEPHIDHFIF
DANSNDAVDFNKMNDDEFKTASQMIINKTNYLIDLIHRHNLKRPLILLNWNTLTGDTFIT
NGEYFRGGIIIEQLLKLSSKVEGIGYWLNYDLHVSHCKNERDYMNSIELFHQYNGKRPVY
FTALLFNKLTSNILYSDDTCIVTGTDSNFQILLYDAKHFNPYLALDNQMNMRATEMIHLN
INALEEGMYKIKHFTLDKENGALFNLWRKHHTIHGMDKDSIDYVNRMSFPKLEVYDIDIT
DTLALNIKMITNGIHLIEVKRYPSS

>WP_309550827.1#200|Staphylococcus_aureus
MQRDYLIRVETESMSDFKRLNGLMIGFVIKGEAHIYDEHNMMQCNSGDIFIINHRDLYRF
QLQQDGIICYIQFQMKYLADKFDDVHCLYFHLTDATTTKNIHQLRNIMARLVSTHIRHNE
LSKLTEQQLVIQLLMHMIHYVPRTYHSNQSILNDDKVNQVCDYIELHFHEDLSLSELSEY
VGWSESHLSKKFAESLGVGFQHFLNTTRIEHAKLDLTYTDETITDIALQNGFSSAASFAR
TFKHFTHQTPKQYRGDRPAITENQQSAQHNYHDRELILLLNDYIEEMNHFIEDIEKVNYK
EITFQPTNHQLNQFNHIIQVGYLRNLLNTQYQSQLLTCHHDFQVNEVLAYDVMPYIMKKL
NAPFTYDAEISNIFYDIDLCLDFLLDHNFSLTMHLDQYDSRDYIDAFKVFIHHVALHVSH
RKDLKFNLYVTTLHTSLIEMIDYFKALFPNGGLYIHLDQATERHLPLLKRLEPHIDHFVF
DANSNDAVDFNKMNDDEFKTASQMIINKTNYLIDLMHRHHLKRPLILLNWNTLTGDTFIT
NGEYFRGGIIIEQLLKLSSKVEGIGYWLNYDLHVSHCRNEHDYMNSIELFHQYNGKRPVY
FTALLFNKLTSNILYSDDTCIVTGTDSNFQILLYDAKHFNPYLALDNQMNMRATEMIHLN
INALEEGMYKIKHFTLDKENGALFNLWRKHHTIHGMDKDSIDYVNRMSFPKLEVYDIDMT
DTLALNIKMITNGIHLIEVKRYPSS
