# Supplementary material for: A type VII-secreted lipase toxin with reverse domain arrangement
Source: Nat Commun. 2023 Dec 19;14:8438. doi: 10.1038/s41467-023-44221-y (PMC10730906; doi:10.1038/s41467-023-44221-y)
Supplement: Supplementary file 6 — Source Data [file 41467_2023_44221_MOESM6_ESM.zip › Tsl1 distribution raw/lplI 1/FlaGs_output/results_TreeOrder_operon.tsv]

WP_197839705.1#179|Staphylococcus_aureus	771	-	+	1	-4083	-3313	234224	234994	WP_162646620.1#179	NZ_JAAFKO010000002.1	GCF_010364105.1
WP_197839705.1#179|Staphylococcus_aureus	825	-	+	1	-3095	-2271	233182	234006	WP_162646619.1#179	NZ_JAAFKO010000002.1	GCF_010364105.1
WP_197839705.1#179|Staphylococcus_aureus	1377	-	+	41	-2268	-892	231803	233179	WP_162646618.1#179	NZ_JAAFKO010000002.1	GCF_010364105.1
WP_197839705.1#179|Staphylococcus_aureus	327	-	+	39	-892	-566	231477	231803	WP_001812843.1#179	NZ_JAAFKO010000002.1	GCF_010364105.1
WP_197839705.1#179|Staphylococcus_aureus	156	-	+	38	-407	-252	231163	231318	WP_001806875.1#179	NZ_JAAFKO010000002.1	GCF_010364105.1
WP_197839705.1#179|Staphylococcus_aureus	2238	-	+	89	1	2238	228673	230910	WP_197839705.1#179	NZ_JAAFKO010000002.1	GCF_010364105.1
WP_197839705.1#179|Staphylococcus_aureus	1179	-	+	4	2389	3567	227344	228522	WP_162646617.1#179	NZ_JAAFKO010000002.1	GCF_010364105.1
WP_197839705.1#179|Staphylococcus_aureus	1389	-	+	3	3569	4957	225954	227342	WP_162646616.1#179	NZ_JAAFKO010000002.1	GCF_010364105.1
WP_197839705.1#179|Staphylococcus_aureus	1662	-	-	5	5446	7107	223804	225465	WP_001791319.1#179	NZ_JAAFKO010000002.1	GCF_010364105.1
WP_197839705.1#179|Staphylococcus_aureus	1776	-	-	7	7432	9207	221704	223479	WP_162646615.1#179	NZ_JAAFKO010000002.1	GCF_010364105.1
WP_197839705.1#179|Staphylococcus_aureus	873	-	-	16	9381	10253	220658	221530	WP_001038103.1#179	NZ_JAAFKO010000002.1	GCF_010364105.1
WP_197839705.1#179|Staphylococcus_aureus	1398	-	+	15	10367	11764	219147	220544	WP_162646614.1#179	NZ_JAAFKO010000002.1	GCF_010364105.1
WP_197839705.1#179|Staphylococcus_aureus	474	-	+	6	11954	12427	218484	218957	WP_162646613.1#179	NZ_JAAFKO010000002.1	GCF_010364105.1
WP_197839705.1#179|Staphylococcus_aureus	1593	-	+	8	12689	14281	216630	218222	WP_000173891.1#179	NZ_JAAFKO010000002.1	GCF_010364105.1
WP_197839705.1#179|Staphylococcus_aureus	1524	-	-	12	14610	16133	214778	216301	WP_162646612.1#179	NZ_JAAFKO010000002.1	GCF_010364105.1
WP_197839705.1#179|Staphylococcus_aureus	753	-	-	11	16553	17305	213606	214358	WP_000876751.1#179	NZ_JAAFKO010000002.1	GCF_010364105.1
WP_197839705.1#179|Staphylococcus_aureus	999	-	-	2	17674	18672	212239	213237	WP_000136629.1#179	NZ_JAAFKO010000002.1	GCF_010364105.1
WP_197839705.1#179|Staphylococcus_aureus	996	-	-	2	18669	19664	211247	212242	WP_000924997.1#179	NZ_JAAFKO010000002.1	GCF_010364105.1
WP_197839705.1#179|Staphylococcus_aureus	993	-	-	13	19680	20672	210239	211231	WP_001045111.1#179	NZ_JAAFKO010000002.1	GCF_010364105.1
WP_197839705.1#179|Staphylococcus_aureus	981	-	+	14	20903	21883	209028	210008	WP_000570808.1#179	NZ_JAAFKO010000002.1	GCF_010364105.1
WP_197839705.1#179|Staphylococcus_aureus	1011	-	+	21	21880	22890	208021	209031	WP_001078456.1#179	NZ_JAAFKO010000002.1	GCF_010364105.1
WP_174840670.1#160|Staphylococcus_aureus	861	+	+	17	-15817	-14957	47679	48539	WP_086155539.1#160	NZ_JABTZZ010000007.1	GCF_013344065.1
WP_174840670.1#160|Staphylococcus_aureus	603	+	+	20	-14333	-13731	49163	49765	WP_174840915.1#160	NZ_JABTZZ010000007.1	GCF_013344065.1
WP_174840670.1#160|Staphylococcus_aureus	915	+	-	28	-13439	-12525	50057	50971	WP_020976825.1#160	NZ_JABTZZ010000007.1	GCF_013344065.1
WP_174840670.1#160|Staphylococcus_aureus	555	+	+	30	-12346	-11792	51150	51704	WP_020976826.1#160	NZ_JABTZZ010000007.1	GCF_013344065.1
WP_174840670.1#160|Staphylococcus_aureus	3153	+	+	22	-11498	-8346	51998	55150	WP_174840668.1#160	NZ_JABTZZ010000007.1	GCF_013344065.1
WP_174840670.1#160|Staphylococcus_aureus	738	+	+	26	-8318	-7581	55178	55915	WP_020976827.1#160	NZ_JABTZZ010000007.1	GCF_013344065.1
WP_174840670.1#160|Staphylococcus_aureus	483	+	+	10	-7425	-6943	56071	56553	WP_020976828.1#160	NZ_JABTZZ010000007.1	GCF_013344065.1
WP_174840670.1#160|Staphylococcus_aureus	987	+	+	9	-6737	-5751	56759	57745	WP_020976829.1#160	NZ_JABTZZ010000007.1	GCF_013344065.1
WP_174840670.1#160|Staphylococcus_aureus	768	+	+	1	-5530	-4763	57966	58733	WP_020976830.1#160	NZ_JABTZZ010000007.1	GCF_013344065.1
WP_174840670.1#160|Staphylococcus_aureus	768	+	+	1	-4695	-3928	58801	59568	WP_020976831.1#160	NZ_JABTZZ010000007.1	GCF_013344065.1
WP_174840670.1#160|Staphylococcus_aureus	771	+	+	1	-3876	-3106	59620	60390	WP_174840669.1#160	NZ_JABTZZ010000007.1	GCF_013344065.1
WP_174840670.1#160|Staphylococcus_aureus	771	+	+	1	-3041	-2271	60455	61225	WP_000977805.1#160	NZ_JABTZZ010000007.1	GCF_013344065.1
WP_174840670.1#160|Staphylococcus_aureus	1377	+	+	91	-2268	-892	61228	62604	pseudogene_160.21*#160	NZ_JABTZZ010000007.1	GCF_013344065.1
WP_174840670.1#160|Staphylococcus_aureus	327	+	+	39	-892	-566	62604	62930	WP_001812843.1#160	NZ_JABTZZ010000007.1	GCF_013344065.1
WP_174840670.1#160|Staphylococcus_aureus	156	+	+	38	-407	-252	63089	63244	WP_001806875.1#160	NZ_JABTZZ010000007.1	GCF_013344065.1
WP_174840670.1#160|Staphylococcus_aureus	2238	+	+	89	1	2238	63497	65734	WP_174840670.1#160	NZ_JABTZZ010000007.1	GCF_013344065.1
WP_174840670.1#160|Staphylococcus_aureus	1179	+	+	4	2389	3567	65885	67063	WP_020976836.1#160	NZ_JABTZZ010000007.1	GCF_013344065.1
WP_174840670.1#160|Staphylococcus_aureus	1389	+	+	3	3569	4957	67065	68453	WP_001006429.1#160	NZ_JABTZZ010000007.1	GCF_013344065.1
WP_174840670.1#160|Staphylococcus_aureus	1662	+	-	5	5444	7105	68940	70601	WP_001791319.1#160	NZ_JABTZZ010000007.1	GCF_013344065.1
WP_174840670.1#160|Staphylococcus_aureus	1776	+	-	7	7430	9205	70926	72701	WP_020976837.1#160	NZ_JABTZZ010000007.1	GCF_013344065.1
WP_174840670.1#160|Staphylococcus_aureus	474	+	+	6	9557	10030	73053	73526	WP_000036332.1#160	NZ_JABTZZ010000007.1	GCF_013344065.1
WP_174840670.1#160|Staphylococcus_aureus	1593	+	+	8	10292	11884	73788	75380	WP_000173895.1#160	NZ_JABTZZ010000007.1	GCF_013344065.1
WP_174840670.1#160|Staphylococcus_aureus	1455	+	-	12	12210	13664	75706	77160	WP_174840671.1#160	NZ_JABTZZ010000007.1	GCF_013344065.1
WP_174840670.1#160|Staphylococcus_aureus	753	+	-	11	14085	14837	77581	78333	WP_000876750.1#160	NZ_JABTZZ010000007.1	GCF_013344065.1
WP_174840670.1#160|Staphylococcus_aureus	999	+	-	2	15206	16204	78702	79700	WP_000136629.1#160	NZ_JABTZZ010000007.1	GCF_013344065.1
WP_174840670.1#160|Staphylococcus_aureus	996	+	-	2	16201	17196	79697	80692	WP_000924997.1#160	NZ_JABTZZ010000007.1	GCF_013344065.1
WP_174840670.1#160|Staphylococcus_aureus	993	+	-	13	17212	18204	80708	81700	WP_001045111.1#160	NZ_JABTZZ010000007.1	GCF_013344065.1
WP_174840670.1#160|Staphylococcus_aureus	981	+	+	14	18435	19415	81931	82911	WP_000570808.1#160	NZ_JABTZZ010000007.1	GCF_013344065.1
WP_174840670.1#160|Staphylococcus_aureus	1011	+	+	21	19412	20422	82908	83918	WP_020976839.1#160	NZ_JABTZZ010000007.1	GCF_013344065.1
WP_174840670.1#160|Staphylococcus_aureus	1755	+	+	33	20443	22197	83939	85693	WP_020976840.1#160	NZ_JABTZZ010000007.1	GCF_013344065.1
WP_174840670.1#160|Staphylococcus_aureus	1257	+	+	40	22190	23446	85686	86942	WP_174840672.1#160	NZ_JABTZZ010000007.1	GCF_013344065.1
WP_020976835.1#193|Staphylococcus_aureus	861	-	+	17	-15817	-14957	116039	116899	WP_020976823.1#193	NZ_FKRR01000008.1	GCF_900081805.1
WP_020976835.1#193|Staphylococcus_aureus	603	-	+	20	-14333	-13731	114813	115415	WP_064133567.1#193	NZ_FKRR01000008.1	GCF_900081805.1
WP_020976835.1#193|Staphylococcus_aureus	915	-	-	28	-13439	-12525	113607	114521	WP_020976825.1#193	NZ_FKRR01000008.1	GCF_900081805.1
WP_020976835.1#193|Staphylococcus_aureus	555	-	+	30	-12346	-11792	112874	113428	WP_020976826.1#193	NZ_FKRR01000008.1	GCF_900081805.1
WP_020976835.1#193|Staphylococcus_aureus	3153	-	+	22	-11498	-8346	109428	112580	WP_064133566.1#193	NZ_FKRR01000008.1	GCF_900081805.1
WP_020976835.1#193|Staphylococcus_aureus	738	-	+	26	-8318	-7581	108663	109400	WP_020976827.1#193	NZ_FKRR01000008.1	GCF_900081805.1
WP_020976835.1#193|Staphylococcus_aureus	483	-	+	10	-7425	-6943	108025	108507	WP_020976828.1#193	NZ_FKRR01000008.1	GCF_900081805.1
WP_020976835.1#193|Staphylococcus_aureus	987	-	+	9	-6737	-5751	106833	107819	WP_020976829.1#193	NZ_FKRR01000008.1	GCF_900081805.1
WP_020976835.1#193|Staphylococcus_aureus	768	-	+	1	-5530	-4763	105845	106612	WP_020976830.1#193	NZ_FKRR01000008.1	GCF_900081805.1
WP_020976835.1#193|Staphylococcus_aureus	768	-	+	1	-4695	-3928	105010	105777	WP_020976831.1#193	NZ_FKRR01000008.1	GCF_900081805.1
WP_020976835.1#193|Staphylococcus_aureus	771	-	+	1	-3876	-3106	104188	104958	WP_020976832.1#193	NZ_FKRR01000008.1	GCF_900081805.1
WP_020976835.1#193|Staphylococcus_aureus	771	-	+	1	-3041	-2271	103353	104123	WP_000977805.1#193	NZ_FKRR01000008.1	GCF_900081805.1
WP_020976835.1#193|Staphylococcus_aureus	1377	-	+	91	-2268	-892	101974	103350	pseudogene_193.7*#193	NZ_FKRR01000008.1	GCF_900081805.1
WP_020976835.1#193|Staphylococcus_aureus	327	-	+	39	-892	-566	101648	101974	WP_001812843.1#193	NZ_FKRR01000008.1	GCF_900081805.1
WP_020976835.1#193|Staphylococcus_aureus	156	-	+	38	-407	-252	101334	101489	WP_001806875.1#193	NZ_FKRR01000008.1	GCF_900081805.1
WP_020976835.1#193|Staphylococcus_aureus	2238	-	+	89	1	2238	98844	101081	WP_020976835.1#193	NZ_FKRR01000008.1	GCF_900081805.1
WP_020976835.1#193|Staphylococcus_aureus	1179	-	+	4	2389	3567	97515	98693	WP_020976836.1#193	NZ_FKRR01000008.1	GCF_900081805.1
WP_020976835.1#193|Staphylococcus_aureus	1389	-	+	3	3569	4957	96125	97513	WP_001006429.1#193	NZ_FKRR01000008.1	GCF_900081805.1
WP_020976835.1#193|Staphylococcus_aureus	1662	-	-	5	5444	7105	93977	95638	WP_001791319.1#193	NZ_FKRR01000008.1	GCF_900081805.1
WP_020976835.1#193|Staphylococcus_aureus	1776	-	-	7	7430	9205	91877	93652	WP_020976837.1#193	NZ_FKRR01000008.1	GCF_900081805.1
WP_020976835.1#193|Staphylococcus_aureus	474	-	+	6	9557	10030	91052	91525	WP_000036332.1#193	NZ_FKRR01000008.1	GCF_900081805.1
WP_020976835.1#193|Staphylococcus_aureus	1593	-	+	8	10292	11884	89198	90790	WP_000173895.1#193	NZ_FKRR01000008.1	GCF_900081805.1
WP_020976835.1#193|Staphylococcus_aureus	1431	-	-	12	12210	13640	87442	88872	WP_078367940.1#193	NZ_FKRR01000008.1	GCF_900081805.1
WP_020976835.1#193|Staphylococcus_aureus	753	-	-	11	14061	14813	86269	87021	WP_000876750.1#193	NZ_FKRR01000008.1	GCF_900081805.1
WP_020976835.1#193|Staphylococcus_aureus	999	-	-	2	15182	16180	84902	85900	WP_064136200.1#193	NZ_FKRR01000008.1	GCF_900081805.1
WP_020976835.1#193|Staphylococcus_aureus	996	-	-	2	16177	17172	83910	84905	WP_000924997.1#193	NZ_FKRR01000008.1	GCF_900081805.1
WP_020976835.1#193|Staphylococcus_aureus	993	-	-	13	17188	18180	82902	83894	WP_001045111.1#193	NZ_FKRR01000008.1	GCF_900081805.1
WP_020976835.1#193|Staphylococcus_aureus	981	-	+	14	18411	19391	81691	82671	WP_020976838.1#193	NZ_FKRR01000008.1	GCF_900081805.1
WP_020976835.1#193|Staphylococcus_aureus	1011	-	+	21	19388	20398	80684	81694	WP_020976839.1#193	NZ_FKRR01000008.1	GCF_900081805.1
WP_020976835.1#193|Staphylococcus_aureus	1755	-	+	33	20419	22173	78909	80663	WP_020976840.1#193	NZ_FKRR01000008.1	GCF_900081805.1
WP_020976835.1#193|Staphylococcus_aureus	1257	-	+	40	22166	23422	77660	78916	WP_000610137.1#193	NZ_FKRR01000008.1	GCF_900081805.1
WP_172452430.1#197|Staphylococcus_aureus	612	+	-	0	-15568	-14957	52740	53351	WP_111679893.1#197	NZ_LS483302.1	GCF_900474565.1
WP_172452430.1#197|Staphylococcus_aureus	897	+	-	0	-14985	-14089	53323	54219	WP_231923645.1#197	NZ_LS483302.1	GCF_900474565.1
WP_172452430.1#197|Staphylococcus_aureus	171	+	-	0	-14111	-13941	54197	54367	WP_111679895.1#197	NZ_LS483302.1	GCF_900474565.1
WP_172452430.1#197|Staphylococcus_aureus	807	+	+	0	-13762	-12956	54546	55352	WP_111679896.1#197	NZ_LS483302.1	GCF_900474565.1
WP_172452430.1#197|Staphylococcus_aureus	1221	+	-	24	-12952	-11732	55356	56576	WP_111679897.1#197	NZ_LS483302.1	GCF_900474565.1
WP_172452430.1#197|Staphylococcus_aureus	552	+	-	31	-11739	-11188	56569	57120	WP_111679898.1#197	NZ_LS483302.1	GCF_900474565.1
WP_172452430.1#197|Staphylococcus_aureus	784	+	+	91	-11075	-10292	57233	58016	pseudogene_197.16*#197	NZ_LS483302.1	GCF_900474565.1
WP_172452430.1#197|Staphylococcus_aureus	603	+	+	20	-9664	-9062	58644	59246	WP_001621787.1#197	NZ_LS483302.1	GCF_900474565.1
WP_172452430.1#197|Staphylococcus_aureus	915	+	-	28	-8770	-7856	59538	60452	WP_111679899.1#197	NZ_LS483302.1	GCF_900474565.1
WP_172452430.1#197|Staphylococcus_aureus	555	+	+	30	-7677	-7123	60631	61185	WP_001100493.1#197	NZ_LS483302.1	GCF_900474565.1
WP_172452430.1#197|Staphylococcus_aureus	3153	+	+	22	-6829	-3677	61479	64631	WP_111679900.1#197	NZ_LS483302.1	GCF_900474565.1
WP_172452430.1#197|Staphylococcus_aureus	738	+	+	26	-3649	-2912	64659	65396	WP_269459676.1#197	NZ_LS483302.1	GCF_900474565.1
WP_172452430.1#197|Staphylococcus_aureus	483	+	+	10	-2756	-2274	65552	66034	WP_111679902.1#197	NZ_LS483302.1	GCF_900474565.1
WP_172452430.1#197|Staphylococcus_aureus	987	+	+	9	-2067	-1081	66241	67227	WP_111679903.1#197	NZ_LS483302.1	GCF_900474565.1
WP_172452430.1#197|Staphylococcus_aureus	768	+	+	1	-860	-93	67448	68215	WP_111679904.1#197	NZ_LS483302.1	GCF_900474565.1
WP_172452430.1#197|Staphylococcus_aureus	2238	+	+	89	1	2238	68309	70546	WP_172452430.1#197	NZ_LS483302.1	GCF_900474565.1
WP_172452430.1#197|Staphylococcus_aureus	1179	+	+	4	2389	3567	70697	71875	WP_001075817.1#197	NZ_LS483302.1	GCF_900474565.1
WP_172452430.1#197|Staphylococcus_aureus	1389	+	+	3	3569	4957	71877	73265	WP_001006435.1#197	NZ_LS483302.1	GCF_900474565.1
WP_172452430.1#197|Staphylococcus_aureus	1662	+	-	5	5437	7098	73745	75406	WP_001791319.1#197	NZ_LS483302.1	GCF_900474565.1
WP_172452430.1#197|Staphylococcus_aureus	1776	+	-	7	7422	9197	75730	77505	WP_111679905.1#197	NZ_LS483302.1	GCF_900474565.1
WP_172452430.1#197|Staphylococcus_aureus	873	+	-	16	9371	10243	77679	78551	WP_001038104.1#197	NZ_LS483302.1	GCF_900474565.1
WP_172452430.1#197|Staphylococcus_aureus	1398	+	+	15	10357	11754	78665	80062	WP_000170488.1#197	NZ_LS483302.1	GCF_900474565.1
WP_172452430.1#197|Staphylococcus_aureus	474	+	+	6	11944	12417	80252	80725	WP_000036332.1#197	NZ_LS483302.1	GCF_900474565.1
WP_172452430.1#197|Staphylococcus_aureus	1593	+	+	8	12679	14271	80987	82579	WP_000173896.1#197	NZ_LS483302.1	GCF_900474565.1
WP_172452430.1#197|Staphylococcus_aureus	1479	+	-	12	14597	16075	82905	84383	WP_111679906.1#197	NZ_LS483302.1	GCF_900474565.1
WP_172452430.1#197|Staphylococcus_aureus	753	+	-	11	16496	17248	84804	85556	WP_111679907.1#197	NZ_LS483302.1	GCF_900474565.1
WP_172452430.1#197|Staphylococcus_aureus	999	+	-	2	17617	18615	85925	86923	WP_000136627.1#197	NZ_LS483302.1	GCF_900474565.1
WP_172452430.1#197|Staphylococcus_aureus	996	+	-	2	18612	19607	86920	87915	WP_000924996.1#197	NZ_LS483302.1	GCF_900474565.1
WP_172452430.1#197|Staphylococcus_aureus	993	+	-	13	19623	20615	87931	88923	WP_001045124.1#197	NZ_LS483302.1	GCF_900474565.1
WP_172452430.1#197|Staphylococcus_aureus	981	+	+	14	20846	21826	89154	90134	WP_111679908.1#197	NZ_LS483302.1	GCF_900474565.1
WP_172452430.1#197|Staphylococcus_aureus	1011	+	+	21	21823	22833	90131	91141	WP_001078456.1#197	NZ_LS483302.1	GCF_900474565.1
WP_001188488.1#188|Staphylococcus_aureus	333	-	+	69	-15000	-14668	443715	444047	WP_001807486.1#188	NZ_CP077894.1	GCF_020388785.1
WP_001188488.1#188|Staphylococcus_aureus	576	-	+	68	-14394	-13819	442866	443441	WP_000414484.1#188	NZ_CP077894.1	GCF_020388785.1
WP_001188488.1#188|Staphylococcus_aureus	159	-	+	54	-13203	-13045	442092	442250	WP_000628288.1#188	NZ_CP077894.1	GCF_020388785.1
WP_001188488.1#188|Staphylococcus_aureus	780	-	+	44	-12665	-11886	440933	441712	WP_225805962.1#188	NZ_CP077894.1	GCF_020388785.1
WP_001188488.1#188|Staphylococcus_aureus	987	-	-	23	-11701	-10715	439762	440748	WP_000662018.1#188	NZ_CP077894.1	GCF_020388785.1
WP_001188488.1#188|Staphylococcus_aureus	204	-	+	91	-10417	-10214	439261	439464	pseudogene_188.26*#188	NZ_CP077894.1	GCF_020388785.1
WP_001188488.1#188|Staphylococcus_aureus	297	-	+	18	-10165	-9869	438916	439212	WP_000379205.1#188	NZ_CP077894.1	GCF_020388785.1
WP_001188488.1#188|Staphylococcus_aureus	603	-	+	20	-9661	-9059	438106	438708	WP_225806088.1#188	NZ_CP077894.1	GCF_020388785.1
WP_001188488.1#188|Staphylococcus_aureus	915	-	-	28	-8767	-7853	436900	437814	WP_000814437.1#188	NZ_CP077894.1	GCF_020388785.1
WP_001188488.1#188|Staphylococcus_aureus	555	-	+	30	-7674	-7120	436167	436721	WP_001100496.1#188	NZ_CP077894.1	GCF_020388785.1
WP_001188488.1#188|Staphylococcus_aureus	3153	-	+	22	-6826	-3674	432721	435873	WP_111187305.1#188	NZ_CP077894.1	GCF_020388785.1
WP_001188488.1#188|Staphylococcus_aureus	738	-	+	26	-3646	-2909	431956	432693	WP_255264738.1#188	NZ_CP077894.1	GCF_020388785.1
WP_001188488.1#188|Staphylococcus_aureus	483	-	+	10	-2754	-2272	431319	431801	WP_000714390.1#188	NZ_CP077894.1	GCF_020388785.1
WP_001188488.1#188|Staphylococcus_aureus	987	-	+	9	-2067	-1081	430128	431114	WP_000710566.1#188	NZ_CP077894.1	GCF_020388785.1
WP_001188488.1#188|Staphylococcus_aureus	768	-	+	1	-860	-93	429140	429907	WP_000977764.1#188	NZ_CP077894.1	GCF_020388785.1
WP_001188488.1#188|Staphylococcus_aureus	2238	-	+	89	1	2238	426809	429046	WP_001188488.1#188	NZ_CP077894.1	GCF_020388785.1
WP_001188488.1#188|Staphylococcus_aureus	1179	-	+	4	2389	3567	425480	426658	WP_001075817.1#188	NZ_CP077894.1	GCF_020388785.1
WP_001188488.1#188|Staphylococcus_aureus	1389	-	+	3	3569	4957	424090	425478	WP_225805963.1#188	NZ_CP077894.1	GCF_020388785.1
WP_001188488.1#188|Staphylococcus_aureus	1662	-	-	5	5443	7104	421943	423604	WP_078065018.1#188	NZ_CP077894.1	GCF_020388785.1
WP_001188488.1#188|Staphylococcus_aureus	1776	-	-	7	7428	9203	419844	421619	WP_001807477.1#188	NZ_CP077894.1	GCF_020388785.1
WP_001188488.1#188|Staphylococcus_aureus	474	-	+	6	9554	10027	419020	419493	WP_000036332.1#188	NZ_CP077894.1	GCF_020388785.1
WP_001188488.1#188|Staphylococcus_aureus	1593	-	+	8	10289	11881	417166	418758	WP_000173895.1#188	NZ_CP077894.1	GCF_020388785.1
WP_001188488.1#188|Staphylococcus_aureus	1527	-	-	12	12209	13735	415312	416838	WP_225805964.1#188	NZ_CP077894.1	GCF_020388785.1
WP_001188488.1#188|Staphylococcus_aureus	753	-	-	11	14156	14908	414139	414891	WP_000876748.1#188	NZ_CP077894.1	GCF_020388785.1
WP_001188488.1#188|Staphylococcus_aureus	999	-	-	2	15276	16274	412773	413771	WP_000136627.1#188	NZ_CP077894.1	GCF_020388785.1
WP_001188488.1#188|Staphylococcus_aureus	996	-	-	2	16271	17266	411781	412776	WP_000925000.1#188	NZ_CP077894.1	GCF_020388785.1
WP_001188488.1#188|Staphylococcus_aureus	993	-	-	13	17282	18274	410773	411765	WP_001045124.1#188	NZ_CP077894.1	GCF_020388785.1
WP_001188488.1#188|Staphylococcus_aureus	981	-	+	14	18505	19485	409562	410542	WP_000570806.1#188	NZ_CP077894.1	GCF_020388785.1
WP_001188488.1#188|Staphylococcus_aureus	1011	-	+	21	19482	20492	408555	409565	WP_001078456.1#188	NZ_CP077894.1	GCF_020388785.1
WP_001188488.1#188|Staphylococcus_aureus	1755	-	+	33	20513	22267	406780	408534	WP_001179404.1#188	NZ_CP077894.1	GCF_020388785.1
WP_001188488.1#188|Staphylococcus_aureus	1257	-	+	40	22260	23516	405531	406787	WP_000610054.1#188	NZ_CP077894.1	GCF_020388785.1
WP_001188478.1#169|Staphylococcus_aureus_subsp__aureus_21342	334	-	+	1	-2601	-2268	14914	15247	WP_000564062.1#169	NZ_AHKU01000057.1	GCF_000245575.1
WP_001188478.1#169|Staphylococcus_aureus_subsp__aureus_21342	1377	-	+	41	-2265	-889	13535	14911	WP_001029554.1#169	NZ_AHKU01000057.1	GCF_000245575.1
WP_001188478.1#169|Staphylococcus_aureus_subsp__aureus_21342	327	-	+	39	-889	-563	13209	13535	WP_001798267.1#169	NZ_AHKU01000057.1	GCF_000245575.1
WP_001188478.1#169|Staphylococcus_aureus_subsp__aureus_21342	312	-	+	38	-559	-248	12894	13205	WP_000512633.1#169	NZ_AHKU01000057.1	GCF_000245575.1
WP_001188478.1#169|Staphylococcus_aureus_subsp__aureus_21342	2238	-	+	89	1	2238	10408	12645	WP_001188478.1#169	NZ_AHKU01000057.1	GCF_000245575.1
WP_001188478.1#169|Staphylococcus_aureus_subsp__aureus_21342	1179	-	+	4	2389	3567	9079	10257	WP_001075808.1#169	NZ_AHKU01000057.1	GCF_000245575.1
WP_001188478.1#169|Staphylococcus_aureus_subsp__aureus_21342	1389	-	+	3	3569	4957	7689	9077	WP_001006423.1#169	NZ_AHKU01000057.1	GCF_000245575.1
WP_001188478.1#169|Staphylococcus_aureus_subsp__aureus_21342	1662	-	-	5	5445	7106	5540	7201	WP_001791319.1#169	NZ_AHKU01000057.1	GCF_000245575.1
WP_001188478.1#169|Staphylococcus_aureus_subsp__aureus_21342	1776	-	-	7	7431	9206	3440	5215	WP_000291833.1#169	NZ_AHKU01000057.1	GCF_000245575.1
WP_001188478.1#169|Staphylococcus_aureus_subsp__aureus_21342	474	-	+	6	9558	10031	2615	3088	WP_000036329.1#169	NZ_AHKU01000057.1	GCF_000245575.1
WP_001188478.1#169|Staphylococcus_aureus_subsp__aureus_21342	1593	-	+	8	10293	11885	761	2353	WP_000173891.1#169	NZ_AHKU01000057.1	GCF_000245575.1
WP_001188478.1#169|Staphylococcus_aureus_subsp__aureus_21342	432	-	-	91	12214	12645	1	432	pseudogene_169.6*#169	NZ_AHKU01000057.1	GCF_000245575.1
WP_262533271.1#132|Staphylococcus_aureus	675	+	+	47	-17686	-17012	60468	61142	WP_262533257.1#132	NZ_CP095109.1	GCF_025561585.1
WP_262533271.1#132|Staphylococcus_aureus	2778	+	+	42	-17015	-14238	61139	63916	WP_262533259.1#132	NZ_CP095109.1	GCF_025561585.1
WP_262533271.1#132|Staphylococcus_aureus	579	+	+	48	-14226	-13648	63928	64506	WP_262533260.1#132	NZ_CP095109.1	GCF_025561585.1
WP_262533271.1#132|Staphylococcus_aureus	732	+	+	49	-13651	-12920	64503	65234	WP_262533261.1#132	NZ_CP095109.1	GCF_025561585.1
WP_262533271.1#132|Staphylococcus_aureus	1455	+	+	34	-12927	-11473	65227	66681	WP_262533263.1#132	NZ_CP095109.1	GCF_025561585.1
WP_262533271.1#132|Staphylococcus_aureus	1755	+	+	34	-11442	-9688	66712	68466	WP_262533264.1#132	NZ_CP095109.1	GCF_025561585.1
WP_262533271.1#132|Staphylococcus_aureus	1734	+	+	34	-9651	-7918	68503	70236	WP_000472888.1#132	NZ_CP095109.1	GCF_025561585.1
WP_262533271.1#132|Staphylococcus_aureus	1053	+	+	50	-7916	-6864	70238	71290	WP_262533265.1#132	NZ_CP095109.1	GCF_025561585.1
WP_262533271.1#132|Staphylococcus_aureus	1347	+	+	46	-6871	-5525	71283	72629	WP_224085680.1#132	NZ_CP095109.1	GCF_025561585.1
WP_262533271.1#132|Staphylococcus_aureus	987	+	+	9	-5240	-4254	72914	73900	WP_262533266.1#132	NZ_CP095109.1	GCF_025561585.1
WP_262533271.1#132|Staphylococcus_aureus	771	+	+	1	-4033	-3263	74121	74891	WP_262533268.1#132	NZ_CP095109.1	GCF_025561585.1
WP_262533271.1#132|Staphylococcus_aureus	825	+	+	1	-3092	-2268	75062	75886	WP_262533269.1#132	NZ_CP095109.1	GCF_025561585.1
WP_262533271.1#132|Staphylococcus_aureus	1377	+	+	41	-2265	-889	75889	77265	WP_262533270.1#132	NZ_CP095109.1	GCF_025561585.1
WP_262533271.1#132|Staphylococcus_aureus	327	+	+	39	-889	-563	77265	77591	WP_262534554.1#132	NZ_CP095109.1	GCF_025561585.1
WP_262533271.1#132|Staphylococcus_aureus	312	+	+	38	-559	-248	77595	77906	WP_262520925.1#132	NZ_CP095109.1	GCF_025561585.1
WP_262533271.1#132|Staphylococcus_aureus	2238	+	+	89	1	2238	78155	80392	WP_262533271.1#132	NZ_CP095109.1	GCF_025561585.1
WP_262533271.1#132|Staphylococcus_aureus	1179	+	+	4	2389	3567	80543	81721	WP_262533273.1#132	NZ_CP095109.1	GCF_025561585.1
WP_262533271.1#132|Staphylococcus_aureus	1389	+	+	3	3569	4957	81723	83111	WP_262533275.1#132	NZ_CP095109.1	GCF_025561585.1
WP_262533271.1#132|Staphylococcus_aureus	1662	+	-	5	5446	7107	83600	85261	WP_262534556.1#132	NZ_CP095109.1	GCF_025561585.1
WP_262533271.1#132|Staphylococcus_aureus	1776	+	-	7	7432	9207	85586	87361	WP_262533277.1#132	NZ_CP095109.1	GCF_025561585.1
WP_262533271.1#132|Staphylococcus_aureus	873	+	-	16	9381	10253	87535	88407	WP_262533279.1#132	NZ_CP095109.1	GCF_025561585.1
WP_262533271.1#132|Staphylococcus_aureus	1398	+	+	15	10367	11764	88521	89918	WP_262533281.1#132	NZ_CP095109.1	GCF_025561585.1
WP_262533271.1#132|Staphylococcus_aureus	474	+	+	6	11955	12428	90109	90582	WP_000036329.1#132	NZ_CP095109.1	GCF_025561585.1
WP_262533271.1#132|Staphylococcus_aureus	1593	+	+	8	12690	14282	90844	92436	WP_262533282.1#132	NZ_CP095109.1	GCF_025561585.1
WP_262533271.1#132|Staphylococcus_aureus	804	+	-	12	14611	15414	92765	93568	WP_262533283.1#132	NZ_CP095109.1	GCF_025561585.1
WP_262533271.1#132|Staphylococcus_aureus	753	+	-	11	15835	16587	93989	94741	WP_031837964.1#132	NZ_CP095109.1	GCF_025561585.1
WP_262533271.1#132|Staphylococcus_aureus	999	+	-	2	16956	17954	95110	96108	WP_262520931.1#132	NZ_CP095109.1	GCF_025561585.1
WP_262533271.1#132|Staphylococcus_aureus	996	+	-	2	17951	18946	96105	97100	WP_262533285.1#132	NZ_CP095109.1	GCF_025561585.1
WP_262533271.1#132|Staphylococcus_aureus	993	+	-	13	18962	19954	97116	98108	WP_262533286.1#132	NZ_CP095109.1	GCF_025561585.1
WP_262533271.1#132|Staphylococcus_aureus	981	+	+	14	20185	21165	98339	99319	WP_262533287.1#132	NZ_CP095109.1	GCF_025561585.1
WP_262533271.1#132|Staphylococcus_aureus	1011	+	+	21	21162	22172	99316	100326	WP_001078456.1#132	NZ_CP095109.1	GCF_025561585.1
WP_317528795.1#156|Staphylococcus_aureus	987	+	-	23	-15321	-14335	43789	44775	WP_000662031.1#156	NZ_CP135966.1	GCF_033061535.1
WP_317528795.1#156|Staphylococcus_aureus	204	+	+	19	-14026	-13823	45084	45287	WP_317528792.1#156	NZ_CP135966.1	GCF_033061535.1
WP_317528795.1#156|Staphylococcus_aureus	297	+	+	18	-13773	-13477	45337	45633	WP_000179898.1#156	NZ_CP135966.1	GCF_033061535.1
WP_317528795.1#156|Staphylococcus_aureus	1221	+	-	24	-13414	-12194	45696	46916	WP_000130756.1#156	NZ_CP135966.1	GCF_033061535.1
WP_317528795.1#156|Staphylococcus_aureus	552	+	-	31	-12201	-11650	46909	47460	WP_000627029.1#156	NZ_CP135966.1	GCF_033061535.1
WP_317528795.1#156|Staphylococcus_aureus	860	+	+	91	-11537	-10678	47573	48432	pseudogene_156.5*#156	NZ_CP135966.1	GCF_033061535.1
WP_317528795.1#156|Staphylococcus_aureus	3152	+	+	91	-9992	-6841	49118	52269	pseudogene_156.21*#156	NZ_CP135966.1	GCF_033061535.1
WP_317528795.1#156|Staphylococcus_aureus	738	+	+	26	-6813	-6076	52297	53034	WP_258025943.1#156	NZ_CP135966.1	GCF_033061535.1
WP_317528795.1#156|Staphylococcus_aureus	483	+	+	10	-5920	-5438	53190	53672	WP_000714388.1#156	NZ_CP135966.1	GCF_033061535.1
WP_317528795.1#156|Staphylococcus_aureus	273	+	-	45	-5042	-4770	54068	54340	WP_031788318.1#156	NZ_CP135966.1	GCF_033061535.1
WP_317528795.1#156|Staphylococcus_aureus	186	+	+	0	-4643	-4458	54467	54652	WP_072496740.1#156	NZ_CP135966.1	GCF_033061535.1
WP_317528795.1#156|Staphylococcus_aureus	528	+	-	34	-3271	-2744	55839	56366	WP_317528793.1#156	NZ_CP135966.1	GCF_033061535.1
WP_317528795.1#156|Staphylococcus_aureus	261	+	-	55	-2732	-2472	56378	56638	WP_196429646.1#156	NZ_CP135966.1	GCF_033061535.1
WP_317528795.1#156|Staphylococcus_aureus	987	+	+	9	-2070	-1084	57040	58026	WP_063651226.1#156	NZ_CP135966.1	GCF_033061535.1
WP_317528795.1#156|Staphylococcus_aureus	771	+	+	1	-863	-93	58247	59017	WP_317528794.1#156	NZ_CP135966.1	GCF_033061535.1
WP_317528795.1#156|Staphylococcus_aureus	2238	+	+	89	1	2238	59111	61348	WP_317528795.1#156	NZ_CP135966.1	GCF_033061535.1
WP_317528795.1#156|Staphylococcus_aureus	1179	+	+	4	2389	3567	61499	62677	WP_063644528.1#156	NZ_CP135966.1	GCF_033061535.1
WP_317528795.1#156|Staphylococcus_aureus	1389	+	+	3	3569	4957	62679	64067	WP_317528796.1#156	NZ_CP135966.1	GCF_033061535.1
WP_317528795.1#156|Staphylococcus_aureus	1662	+	-	5	5446	7107	64556	66217	WP_001791319.1#156	NZ_CP135966.1	GCF_033061535.1
WP_317528795.1#156|Staphylococcus_aureus	1776	+	-	7	7434	9209	66544	68319	WP_262607787.1#156	NZ_CP135966.1	GCF_033061535.1
WP_317528795.1#156|Staphylococcus_aureus	873	+	-	16	9383	10255	68493	69365	WP_262607788.1#156	NZ_CP135966.1	GCF_033061535.1
WP_317528795.1#156|Staphylococcus_aureus	765	+	-	53	10248	11012	69358	70122	WP_123096950.1#156	NZ_CP135966.1	GCF_033061535.1
WP_317528795.1#156|Staphylococcus_aureus	1398	+	+	15	11127	12524	70237	71634	WP_000170486.1#156	NZ_CP135966.1	GCF_033061535.1
WP_317528795.1#156|Staphylococcus_aureus	474	+	+	6	12714	13187	71824	72297	WP_000036328.1#156	NZ_CP135966.1	GCF_033061535.1
WP_317528795.1#156|Staphylococcus_aureus	1593	+	+	8	13449	15041	72559	74151	WP_000173891.1#156	NZ_CP135966.1	GCF_033061535.1
WP_317528795.1#156|Staphylococcus_aureus	1209	+	-	12	15370	16578	74480	75688	WP_317528797.1#156	NZ_CP135966.1	GCF_033061535.1
WP_317528795.1#156|Staphylococcus_aureus	753	+	-	11	16999	17751	76109	76861	WP_115210746.1#156	NZ_CP135966.1	GCF_033061535.1
WP_317528795.1#156|Staphylococcus_aureus	999	+	-	2	18120	19118	77230	78228	WP_262607791.1#156	NZ_CP135966.1	GCF_033061535.1
WP_317528795.1#156|Staphylococcus_aureus	996	+	-	2	19115	20110	78225	79220	WP_000924997.1#156	NZ_CP135966.1	GCF_033061535.1
WP_317528795.1#156|Staphylococcus_aureus	993	+	-	13	20126	21118	79236	80228	WP_262607792.1#156	NZ_CP135966.1	GCF_033061535.1
WP_317528795.1#156|Staphylococcus_aureus	981	+	+	14	21349	22329	80459	81439	WP_262607793.1#156	NZ_CP135966.1	GCF_033061535.1
WP_204177501.1#183|Staphylococcus_aureus	89	+	-	91	-14554	-14466	2687	2775	pseudogene_183.30*#183	NZ_JAOAKY010000028.1	GCF_025154095.1
WP_204177501.1#183|Staphylococcus_aureus	756	+	-	36	-14368	-13613	2873	3628	WP_204177750.1#183	NZ_JAOAKY010000028.1	GCF_025154095.1
WP_204177501.1#183|Staphylococcus_aureus	261	+	-	35	-13613	-13353	3628	3888	WP_001105087.1#183	NZ_JAOAKY010000028.1	GCF_025154095.1
WP_204177501.1#183|Staphylococcus_aureus	1068	+	+	32	-13216	-12149	4025	5092	WP_065316432.1#183	NZ_JAOAKY010000028.1	GCF_025154095.1
WP_204177501.1#183|Staphylococcus_aureus	1335	+	+	29	-12118	-10784	5123	6457	WP_000465470.1#183	NZ_JAOAKY010000028.1	GCF_025154095.1
WP_204177501.1#183|Staphylococcus_aureus	1194	+	+	27	-10766	-9573	6475	7668	WP_001033008.1#183	NZ_JAOAKY010000028.1	GCF_025154095.1
WP_204177501.1#183|Staphylococcus_aureus	153	+	-	91	-9304	-9152	7937	8089	pseudogene_183.29*#183	NZ_JAOAKY010000028.1	GCF_025154095.1
WP_204177501.1#183|Staphylococcus_aureus	987	+	-	23	-8909	-7923	8332	9318	WP_000662031.1#183	NZ_JAOAKY010000028.1	GCF_025154095.1
WP_204177501.1#183|Staphylococcus_aureus	204	+	+	19	-7614	-7411	9627	9830	WP_000389762.1#183	NZ_JAOAKY010000028.1	GCF_025154095.1
WP_204177501.1#183|Staphylococcus_aureus	303	+	+	18	-7362	-7060	9879	10181	WP_000201646.1#183	NZ_JAOAKY010000028.1	GCF_025154095.1
WP_204177501.1#183|Staphylococcus_aureus	603	+	+	20	-6858	-6256	10383	10985	WP_000908951.1#183	NZ_JAOAKY010000028.1	GCF_025154095.1
WP_204177501.1#183|Staphylococcus_aureus	3153	+	+	22	-5989	-2837	11252	14404	WP_000080569.1#183	NZ_JAOAKY010000028.1	GCF_025154095.1
WP_204177501.1#183|Staphylococcus_aureus	483	+	+	10	-2754	-2272	14487	14969	WP_065315784.1#183	NZ_JAOAKY010000028.1	GCF_025154095.1
WP_204177501.1#183|Staphylococcus_aureus	987	+	+	9	-2066	-1080	15175	16161	WP_204177500.1#183	NZ_JAOAKY010000028.1	GCF_025154095.1
WP_204177501.1#183|Staphylococcus_aureus	767	+	+	91	-859	-93	16382	17148	pseudogene_183.13*#183	NZ_JAOAKY010000028.1	GCF_025154095.1
WP_204177501.1#183|Staphylococcus_aureus	2238	+	+	89	1	2238	17242	19479	WP_204177501.1#183	NZ_JAOAKY010000028.1	GCF_025154095.1
WP_204177501.1#183|Staphylococcus_aureus	1179	+	+	4	2389	3567	19630	20808	WP_065315796.1#183	NZ_JAOAKY010000028.1	GCF_025154095.1
WP_204177501.1#183|Staphylococcus_aureus	1389	+	+	3	3569	4957	20810	22198	WP_001006423.1#183	NZ_JAOAKY010000028.1	GCF_025154095.1
WP_204177501.1#183|Staphylococcus_aureus	1662	+	-	5	5445	7106	22686	24347	WP_001791319.1#183	NZ_JAOAKY010000028.1	GCF_025154095.1
WP_204177501.1#183|Staphylococcus_aureus	1776	+	-	7	7431	9206	24672	26447	WP_204254846.1#183	NZ_JAOAKY010000028.1	GCF_025154095.1
WP_204177501.1#183|Staphylococcus_aureus	474	+	+	6	9558	10031	26799	27272	WP_000036329.1#183	NZ_JAOAKY010000028.1	GCF_025154095.1
WP_204177501.1#183|Staphylococcus_aureus	1593	+	+	8	10293	11885	27534	29126	WP_000173891.1#183	NZ_JAOAKY010000028.1	GCF_025154095.1
WP_204177501.1#183|Staphylococcus_aureus	352	+	-	91	12214	12565	29455	29806	pseudogene_183.24*#183	NZ_JAOAKY010000028.1	GCF_025154095.1
WP_204177501.1#183|Staphylococcus_aureus	1026	+	-	12	12701	13726	29942	30967	WP_204254847.1#183	NZ_JAOAKY010000028.1	GCF_025154095.1
WP_001188476.1#172|Staphylococcus_aureus	89	-	-	91	-14551	-14463	57221	57309	pseudogene_172.11*#172	NZ_JAHCOM010000013.1	GCF_021367455.1
WP_001188476.1#172|Staphylococcus_aureus	756	-	-	36	-14365	-13610	56368	57123	WP_000355842.1#172	NZ_JAHCOM010000013.1	GCF_021367455.1
WP_001188476.1#172|Staphylococcus_aureus	261	-	-	35	-13610	-13350	56108	56368	WP_001105087.1#172	NZ_JAHCOM010000013.1	GCF_021367455.1
WP_001188476.1#172|Staphylococcus_aureus	1068	-	+	32	-13213	-12146	54904	55971	WP_065316432.1#172	NZ_JAHCOM010000013.1	GCF_021367455.1
WP_001188476.1#172|Staphylococcus_aureus	1335	-	+	29	-12115	-10781	53539	54873	WP_000465470.1#172	NZ_JAHCOM010000013.1	GCF_021367455.1
WP_001188476.1#172|Staphylococcus_aureus	1194	-	+	27	-10763	-9570	52328	53521	WP_001033008.1#172	NZ_JAHCOM010000013.1	GCF_021367455.1
WP_001188476.1#172|Staphylococcus_aureus	153	-	-	91	-9301	-9149	51907	52059	pseudogene_172.20*#172	NZ_JAHCOM010000013.1	GCF_021367455.1
WP_001188476.1#172|Staphylococcus_aureus	987	-	-	23	-8906	-7920	50678	51664	WP_000662031.1#172	NZ_JAHCOM010000013.1	GCF_021367455.1
WP_001188476.1#172|Staphylococcus_aureus	204	-	+	19	-7611	-7408	50166	50369	WP_000389762.1#172	NZ_JAHCOM010000013.1	GCF_021367455.1
WP_001188476.1#172|Staphylococcus_aureus	303	-	+	18	-7359	-7057	49815	50117	WP_000201646.1#172	NZ_JAHCOM010000013.1	GCF_021367455.1
WP_001188476.1#172|Staphylococcus_aureus	603	-	+	20	-6855	-6253	49011	49613	WP_000908951.1#172	NZ_JAHCOM010000013.1	GCF_021367455.1
WP_001188476.1#172|Staphylococcus_aureus	3150	-	+	22	-5986	-2837	45595	48744	WP_233663251.1#172	NZ_JAHCOM010000013.1	GCF_021367455.1
WP_001188476.1#172|Staphylococcus_aureus	483	-	+	10	-2754	-2272	45030	45512	WP_065315784.1#172	NZ_JAHCOM010000013.1	GCF_021367455.1
WP_001188476.1#172|Staphylococcus_aureus	987	-	+	9	-2066	-1080	43838	44824	WP_109183265.1#172	NZ_JAHCOM010000013.1	GCF_021367455.1
WP_001188476.1#172|Staphylococcus_aureus	767	-	+	91	-859	-93	42851	43617	pseudogene_172.8*#172	NZ_JAHCOM010000013.1	GCF_021367455.1
WP_001188476.1#172|Staphylococcus_aureus	2238	-	+	89	1	2238	40520	42757	WP_001188476.1#172	NZ_JAHCOM010000013.1	GCF_021367455.1
WP_001188476.1#172|Staphylococcus_aureus	1179	-	+	4	2389	3567	39191	40369	WP_065315796.1#172	NZ_JAHCOM010000013.1	GCF_021367455.1
WP_001188476.1#172|Staphylococcus_aureus	1389	-	+	3	3569	4957	37801	39189	WP_001006423.1#172	NZ_JAHCOM010000013.1	GCF_021367455.1
WP_001188476.1#172|Staphylococcus_aureus	1662	-	-	5	5445	7106	35652	37313	WP_001791319.1#172	NZ_JAHCOM010000013.1	GCF_021367455.1
WP_001188476.1#172|Staphylococcus_aureus	1776	-	-	7	7431	9206	33552	35327	WP_000291833.1#172	NZ_JAHCOM010000013.1	GCF_021367455.1
WP_001188476.1#172|Staphylococcus_aureus	474	-	+	6	9558	10031	32727	33200	WP_000036329.1#172	NZ_JAHCOM010000013.1	GCF_021367455.1
WP_001188476.1#172|Staphylococcus_aureus	1593	-	+	8	10293	11885	30873	32465	WP_000173891.1#172	NZ_JAHCOM010000013.1	GCF_021367455.1
WP_001188476.1#172|Staphylococcus_aureus	1359	-	-	12	12214	13572	29186	30544	WP_217176330.1#172	NZ_JAHCOM010000013.1	GCF_021367455.1
WP_001188476.1#172|Staphylococcus_aureus	753	-	-	11	13993	14745	28013	28765	WP_000876752.1#172	NZ_JAHCOM010000013.1	GCF_021367455.1
WP_001188476.1#172|Staphylococcus_aureus	999	-	-	2	15114	16112	26646	27644	WP_000136629.1#172	NZ_JAHCOM010000013.1	GCF_021367455.1
WP_001188476.1#172|Staphylococcus_aureus	996	-	-	2	16109	17104	25654	26649	WP_000925003.1#172	NZ_JAHCOM010000013.1	GCF_021367455.1
WP_001188476.1#172|Staphylococcus_aureus	993	-	-	13	17120	18112	24646	25638	WP_001045117.1#172	NZ_JAHCOM010000013.1	GCF_021367455.1
WP_001188476.1#172|Staphylococcus_aureus	981	-	+	14	18343	19323	23435	24415	WP_000570813.1#172	NZ_JAHCOM010000013.1	GCF_021367455.1
WP_001188476.1#172|Staphylococcus_aureus	1011	-	+	21	19320	20330	22428	23438	WP_001078456.1#172	NZ_JAHCOM010000013.1	GCF_021367455.1
WP_001188476.1#172|Staphylococcus_aureus	1755	-	+	33	20351	22105	20653	22407	WP_065316362.1#172	NZ_JAHCOM010000013.1	GCF_021367455.1
WP_001188476.1#172|Staphylococcus_aureus	1257	-	+	40	22098	23354	19404	20660	WP_000610049.1#172	NZ_JAHCOM010000013.1	GCF_021367455.1
WP_217176331.1#195|Staphylococcus_aureus	89	-	-	91	-14554	-14466	296271	296359	pseudogene_195.30*#195	NZ_WOCH01000002.1	GCF_019049995.1
WP_217176331.1#195|Staphylococcus_aureus	756	-	-	36	-14368	-13613	295418	296173	WP_000355842.1#195	NZ_WOCH01000002.1	GCF_019049995.1
WP_217176331.1#195|Staphylococcus_aureus	261	-	-	35	-13613	-13353	295158	295418	WP_001105087.1#195	NZ_WOCH01000002.1	GCF_019049995.1
WP_217176331.1#195|Staphylococcus_aureus	1068	-	+	32	-13216	-12149	293954	295021	WP_065316432.1#195	NZ_WOCH01000002.1	GCF_019049995.1
WP_217176331.1#195|Staphylococcus_aureus	1335	-	+	29	-12118	-10784	292589	293923	WP_000465470.1#195	NZ_WOCH01000002.1	GCF_019049995.1
WP_217176331.1#195|Staphylococcus_aureus	1194	-	+	27	-10766	-9573	291378	292571	WP_001033008.1#195	NZ_WOCH01000002.1	GCF_019049995.1
WP_217176331.1#195|Staphylococcus_aureus	153	-	-	91	-9304	-9152	290957	291109	pseudogene_195.19*#195	NZ_WOCH01000002.1	GCF_019049995.1
WP_217176331.1#195|Staphylococcus_aureus	987	-	-	23	-8909	-7923	289728	290714	WP_000662031.1#195	NZ_WOCH01000002.1	GCF_019049995.1
WP_217176331.1#195|Staphylococcus_aureus	204	-	+	19	-7614	-7411	289216	289419	WP_000389762.1#195	NZ_WOCH01000002.1	GCF_019049995.1
WP_217176331.1#195|Staphylococcus_aureus	303	-	+	18	-7362	-7060	288865	289167	WP_000201646.1#195	NZ_WOCH01000002.1	GCF_019049995.1
WP_217176331.1#195|Staphylococcus_aureus	603	-	+	20	-6858	-6256	288061	288663	WP_000908951.1#195	NZ_WOCH01000002.1	GCF_019049995.1
WP_217176331.1#195|Staphylococcus_aureus	3153	-	+	22	-5989	-2837	284642	287794	WP_000080569.1#195	NZ_WOCH01000002.1	GCF_019049995.1
WP_217176331.1#195|Staphylococcus_aureus	483	-	+	10	-2754	-2272	284077	284559	WP_065315784.1#195	NZ_WOCH01000002.1	GCF_019049995.1
WP_217176331.1#195|Staphylococcus_aureus	987	-	+	9	-2066	-1080	282885	283871	WP_109183265.1#195	NZ_WOCH01000002.1	GCF_019049995.1
WP_217176331.1#195|Staphylococcus_aureus	767	-	+	91	-859	-93	281898	282664	pseudogene_195.29*#195	NZ_WOCH01000002.1	GCF_019049995.1
WP_217176331.1#195|Staphylococcus_aureus	2238	-	+	89	1	2238	279567	281804	WP_217176331.1#195	NZ_WOCH01000002.1	GCF_019049995.1
WP_217176331.1#195|Staphylococcus_aureus	1179	-	+	4	2389	3567	278238	279416	WP_065315796.1#195	NZ_WOCH01000002.1	GCF_019049995.1
WP_217176331.1#195|Staphylococcus_aureus	1389	-	+	3	3569	4957	276848	278236	WP_001006423.1#195	NZ_WOCH01000002.1	GCF_019049995.1
WP_217176331.1#195|Staphylococcus_aureus	1662	-	-	5	5445	7106	274699	276360	WP_001791319.1#195	NZ_WOCH01000002.1	GCF_019049995.1
WP_217176331.1#195|Staphylococcus_aureus	1776	-	-	7	7431	9206	272599	274374	WP_000291833.1#195	NZ_WOCH01000002.1	GCF_019049995.1
WP_217176331.1#195|Staphylococcus_aureus	474	-	+	6	9558	10031	271774	272247	WP_000036329.1#195	NZ_WOCH01000002.1	GCF_019049995.1
WP_217176331.1#195|Staphylococcus_aureus	1593	-	+	8	10293	11885	269920	271512	WP_000173891.1#195	NZ_WOCH01000002.1	GCF_019049995.1
WP_217176331.1#195|Staphylococcus_aureus	437	-	-	91	12214	12650	269155	269591	pseudogene_195.16*#195	NZ_WOCH01000002.1	GCF_019049995.1
WP_217176331.1#195|Staphylococcus_aureus	1096	-	-	92	12751	13846	267959	269054	WP_217187164.1#195	NZ_WOCH01000002.1	GCF_019049995.1
WP_217176331.1#195|Staphylococcus_aureus	753	-	-	11	14267	15019	266786	267538	WP_000876752.1#195	NZ_WOCH01000002.1	GCF_019049995.1
WP_217176331.1#195|Staphylococcus_aureus	999	-	-	2	15388	16386	265419	266417	WP_000136629.1#195	NZ_WOCH01000002.1	GCF_019049995.1
WP_217176331.1#195|Staphylococcus_aureus	996	-	-	2	16383	17378	264427	265422	WP_217176329.1#195	NZ_WOCH01000002.1	GCF_019049995.1
WP_217176331.1#195|Staphylococcus_aureus	993	-	-	13	17394	18386	263419	264411	WP_001045117.1#195	NZ_WOCH01000002.1	GCF_019049995.1
WP_217176331.1#195|Staphylococcus_aureus	981	-	+	14	18617	19597	262208	263188	WP_000570813.1#195	NZ_WOCH01000002.1	GCF_019049995.1
WP_217176331.1#195|Staphylococcus_aureus	1011	-	+	21	19594	20604	261201	262211	WP_001078456.1#195	NZ_WOCH01000002.1	GCF_019049995.1
WP_217176331.1#195|Staphylococcus_aureus	1755	-	+	33	20625	22379	259426	261180	WP_065316362.1#195	NZ_WOCH01000002.1	GCF_019049995.1
WP_181875458.1#157|Staphylococcus_aureus	204	+	+	19	-11618	-11415	45890	46093	WP_115390685.1#157	NZ_UHAS01000001.1	GCF_900457835.1
WP_181875458.1#157|Staphylococcus_aureus	297	+	+	18	-11366	-11070	46142	46438	WP_000179903.1#157	NZ_UHAS01000001.1	GCF_900457835.1
WP_181875458.1#157|Staphylococcus_aureus	1221	+	-	24	-11007	-9787	46501	47721	WP_115390686.1#157	NZ_UHAS01000001.1	GCF_900457835.1
WP_181875458.1#157|Staphylococcus_aureus	552	+	-	31	-9794	-9243	47714	48265	WP_115390687.1#157	NZ_UHAS01000001.1	GCF_900457835.1
WP_181875458.1#157|Staphylococcus_aureus	861	+	+	17	-9130	-8270	48378	49238	WP_115390688.1#157	NZ_UHAS01000001.1	GCF_900457835.1
WP_181875458.1#157|Staphylococcus_aureus	534	+	-	25	-7915	-7382	49593	50126	WP_115390689.1#157	NZ_UHAS01000001.1	GCF_900457835.1
WP_181875458.1#157|Staphylococcus_aureus	744	+	+	17	-7291	-6548	50217	50960	WP_115390690.1#157	NZ_UHAS01000001.1	GCF_900457835.1
WP_181875458.1#157|Staphylococcus_aureus	231	+	+	91	-6281	-6051	51227	51457	pseudogene_157.28*#157	NZ_UHAS01000001.1	GCF_900457835.1
WP_181875458.1#157|Staphylococcus_aureus	732	+	+	91	-5818	-5087	51690	52421	pseudogene_157.9*#157	NZ_UHAS01000001.1	GCF_900457835.1
WP_181875458.1#157|Staphylococcus_aureus	483	+	+	10	-4932	-4450	52576	53058	WP_115390691.1#157	NZ_UHAS01000001.1	GCF_900457835.1
WP_181875458.1#157|Staphylococcus_aureus	987	+	+	9	-4245	-3259	53263	54249	WP_115390692.1#157	NZ_UHAS01000001.1	GCF_900457835.1
WP_181875458.1#157|Staphylococcus_aureus	771	+	+	1	-3038	-2268	54470	55240	WP_115390693.1#157	NZ_UHAS01000001.1	GCF_900457835.1
WP_181875458.1#157|Staphylococcus_aureus	1377	+	+	91	-2265	-889	55243	56619	pseudogene_157.29*#157	NZ_UHAS01000001.1	GCF_900457835.1
WP_181875458.1#157|Staphylococcus_aureus	327	+	+	39	-889	-563	56619	56945	WP_115391173.1#157	NZ_UHAS01000001.1	GCF_900457835.1
WP_181875458.1#157|Staphylococcus_aureus	312	+	+	38	-559	-248	56949	57260	WP_000512632.1#157	NZ_UHAS01000001.1	GCF_900457835.1
WP_181875458.1#157|Staphylococcus_aureus	2238	+	+	89	1	2238	57509	59746	WP_181875458.1#157	NZ_UHAS01000001.1	GCF_900457835.1
WP_181875458.1#157|Staphylococcus_aureus	1179	+	+	4	2389	3567	59897	61075	WP_115390694.1#157	NZ_UHAS01000001.1	GCF_900457835.1
WP_181875458.1#157|Staphylococcus_aureus	1389	+	+	3	3569	4957	61077	62465	WP_115390695.1#157	NZ_UHAS01000001.1	GCF_900457835.1
WP_181875458.1#157|Staphylococcus_aureus	1662	+	-	5	5443	7104	62951	64612	WP_115391175.1#157	NZ_UHAS01000001.1	GCF_900457835.1
WP_181875458.1#157|Staphylococcus_aureus	1776	+	-	7	7429	9204	64937	66712	WP_070974389.1#157	NZ_UHAS01000001.1	GCF_900457835.1
WP_181875458.1#157|Staphylococcus_aureus	474	+	+	6	9555	10028	67063	67536	WP_006191471.1#157	NZ_UHAS01000001.1	GCF_900457835.1
WP_181875458.1#157|Staphylococcus_aureus	1593	+	+	8	10290	11882	67798	69390	WP_000173891.1#157	NZ_UHAS01000001.1	GCF_900457835.1
WP_181875458.1#157|Staphylococcus_aureus	1428	+	-	12	12209	13636	69717	71144	WP_115390696.1#157	NZ_UHAS01000001.1	GCF_900457835.1
WP_181875458.1#157|Staphylococcus_aureus	753	+	-	11	14057	14809	71565	72317	WP_000876755.1#157	NZ_UHAS01000001.1	GCF_900457835.1
WP_181875458.1#157|Staphylococcus_aureus	999	+	-	2	15178	16176	72686	73684	WP_115390697.1#157	NZ_UHAS01000001.1	GCF_900457835.1
WP_181875458.1#157|Staphylococcus_aureus	996	+	-	2	16173	17168	73681	74676	WP_115390698.1#157	NZ_UHAS01000001.1	GCF_900457835.1
WP_181875458.1#157|Staphylococcus_aureus	993	+	-	13	17184	18176	74692	75684	WP_001045124.1#157	NZ_UHAS01000001.1	GCF_900457835.1
WP_181875458.1#157|Staphylococcus_aureus	981	+	+	14	18407	19387	75915	76895	WP_000570808.1#157	NZ_UHAS01000001.1	GCF_900457835.1
WP_181875458.1#157|Staphylococcus_aureus	1011	+	+	21	19384	20394	76892	77902	WP_115390699.1#157	NZ_UHAS01000001.1	GCF_900457835.1
WP_181875458.1#157|Staphylococcus_aureus	1755	+	+	33	20415	22169	77923	79677	WP_115390700.1#157	NZ_UHAS01000001.1	GCF_900457835.1
WP_181875458.1#157|Staphylococcus_aureus	1257	+	+	40	22162	23418	79670	80926	WP_115390701.1#157	NZ_UHAS01000001.1	GCF_900457835.1
WP_262537815.1#181|Staphylococcus_aureus	1728	-	+	0	-15773	-14046	2721090	2722817	WP_252555291.1#181	NZ_CP094768.1	GCF_025559405.1
WP_262537815.1#181|Staphylococcus_aureus	183	-	+	82	-14028	-13846	2720890	2721072	WP_262537832.1#181	NZ_CP094768.1	GCF_025559405.1
WP_262537815.1#181|Staphylococcus_aureus	585	-	+	67	-13325	-12741	2719785	2720369	WP_000426894.1#181	NZ_CP094768.1	GCF_025559405.1
WP_262537815.1#181|Staphylococcus_aureus	474	-	+	37	-12644	-12171	2719215	2719688	WP_252555295.1#181	NZ_CP094768.1	GCF_025559405.1
WP_262537815.1#181|Staphylococcus_aureus	987	-	-	23	-12063	-11077	2718121	2719107	WP_252555297.1#181	NZ_CP094768.1	GCF_025559405.1
WP_262537815.1#181|Staphylococcus_aureus	204	-	+	19	-10768	-10565	2717609	2717812	WP_072491075.1#181	NZ_CP094768.1	GCF_025559405.1
WP_262537815.1#181|Staphylococcus_aureus	297	-	+	18	-10516	-10220	2717264	2717560	WP_124374734.1#181	NZ_CP094768.1	GCF_025559405.1
WP_262537815.1#181|Staphylococcus_aureus	1221	-	-	24	-10157	-8937	2715981	2717201	WP_262537826.1#181	NZ_CP094768.1	GCF_025559405.1
WP_262537815.1#181|Staphylococcus_aureus	552	-	-	31	-8944	-8393	2715437	2715988	WP_252555306.1#181	NZ_CP094768.1	GCF_025559405.1
WP_262537815.1#181|Staphylococcus_aureus	861	-	+	17	-8280	-7420	2714464	2715324	WP_124374736.1#181	NZ_CP094768.1	GCF_025559405.1
WP_262537815.1#181|Staphylococcus_aureus	3147	-	+	91	-6829	-3683	2710727	2713873	pseudogene_181.12*#181	NZ_CP094768.1	GCF_025559405.1
WP_262537815.1#181|Staphylococcus_aureus	738	-	+	26	-3655	-2918	2709962	2710699	WP_262537821.1#181	NZ_CP094768.1	GCF_025559405.1
WP_262537815.1#181|Staphylococcus_aureus	483	-	+	10	-2762	-2280	2709324	2709806	WP_262537819.1#181	NZ_CP094768.1	GCF_025559405.1
WP_262537815.1#181|Staphylococcus_aureus	988	-	+	91	-2075	-1088	2708132	2709119	pseudogene_181.2*#181	NZ_CP094768.1	GCF_025559405.1
WP_262537815.1#181|Staphylococcus_aureus	771	-	+	1	-867	-97	2707141	2707911	WP_262537817.1#181	NZ_CP094768.1	GCF_025559405.1
WP_262537815.1#181|Staphylococcus_aureus	2238	-	+	89	1	2238	2704806	2707043	WP_262537815.1#181	NZ_CP094768.1	GCF_025559405.1
WP_262537815.1#181|Staphylococcus_aureus	1179	-	+	4	2389	3567	2703477	2704655	WP_001075814.1#181	NZ_CP094768.1	GCF_025559405.1
WP_262537815.1#181|Staphylococcus_aureus	1389	-	+	3	3569	4957	2702087	2703475	WP_262537813.1#181	NZ_CP094768.1	GCF_025559405.1
WP_262537815.1#181|Staphylococcus_aureus	1662	-	-	5	5445	7106	2699938	2701599	WP_001800966.1#181	NZ_CP094768.1	GCF_025559405.1
WP_262537815.1#181|Staphylococcus_aureus	988	-	-	91	-2075	-1088	2708132	2709119	pseudogene_181.2*#181	NZ_CP094768.1	GCF_025559405.1
WP_262537815.1#181|Staphylococcus_aureus	474	-	+	6	9557	10030	2697014	2697487	WP_262537811.1#181	NZ_CP094768.1	GCF_025559405.1
WP_262537815.1#181|Staphylococcus_aureus	1593	-	+	8	10292	11884	2695160	2696752	WP_262537809.1#181	NZ_CP094768.1	GCF_025559405.1
WP_262537815.1#181|Staphylococcus_aureus	1113	-	-	12	12213	13325	2693719	2694831	WP_262537808.1#181	NZ_CP094768.1	GCF_025559405.1
WP_262537815.1#181|Staphylococcus_aureus	753	-	-	11	13746	14498	2692546	2693298	WP_262537807.1#181	NZ_CP094768.1	GCF_025559405.1
WP_262537815.1#181|Staphylococcus_aureus	999	-	-	2	14867	15865	2691179	2692177	WP_262537805.1#181	NZ_CP094768.1	GCF_025559405.1
WP_262537815.1#181|Staphylococcus_aureus	996	-	-	2	15862	16857	2690187	2691182	WP_262537802.1#181	NZ_CP094768.1	GCF_025559405.1
WP_262537815.1#181|Staphylococcus_aureus	993	-	-	13	16873	17865	2689179	2690171	WP_262537801.1#181	NZ_CP094768.1	GCF_025559405.1
WP_262537815.1#181|Staphylococcus_aureus	1005	-	+	14	18096	19100	2687944	2688948	WP_262537799.1#181	NZ_CP094768.1	GCF_025559405.1
WP_262537815.1#181|Staphylococcus_aureus	1011	-	+	21	19072	20082	2686962	2687972	WP_262537797.1#181	NZ_CP094768.1	GCF_025559405.1
WP_262537815.1#181|Staphylococcus_aureus	1755	-	+	33	20103	21857	2685187	2686941	WP_262537796.1#181	NZ_CP094768.1	GCF_025559405.1
WP_262537815.1#181|Staphylococcus_aureus	1257	-	+	40	21850	23106	2683938	2685194	WP_000610049.1#181	NZ_CP094768.1	GCF_025559405.1
WP_252555315.1#198|Staphylococcus_aureus	384	+	-	79	-13586	-13203	44102	44485	WP_000358144.1#198	NZ_LSED01000025.1	GCF_023926305.1
WP_252555315.1#198|Staphylococcus_aureus	261	+	-	72	-13191	-12931	44497	44757	WP_000015644.1#198	NZ_LSED01000025.1	GCF_023926305.1
WP_252555315.1#198|Staphylococcus_aureus	1055	+	-	91	-12927	-11873	44761	45815	pseudogene_198.31*#198	NZ_LSED01000025.1	GCF_023926305.1
WP_252555315.1#198|Staphylococcus_aureus	1092	+	-	74	-11812	-10721	45876	46967	WP_000172943.1#198	NZ_LSED01000025.1	GCF_023926305.1
WP_252555315.1#198|Staphylococcus_aureus	303	+	-	75	-10546	-10244	47142	47444	WP_000386891.1#198	NZ_LSED01000025.1	GCF_023926305.1
WP_252555315.1#198|Staphylococcus_aureus	321	+	-	76	-10230	-9910	47458	47778	WP_000805732.1#198	NZ_LSED01000025.1	GCF_023926305.1
WP_252555315.1#198|Staphylococcus_aureus	285	+	-	73	-9759	-9475	47929	48213	WP_000134547.1#198	NZ_LSED01000025.1	GCF_023926305.1
WP_252555315.1#198|Staphylococcus_aureus	483	+	-	91	-9422	-8940	48266	48748	pseudogene_198.19*#198	NZ_LSED01000025.1	GCF_023926305.1
WP_252555315.1#198|Staphylococcus_aureus	552	+	-	31	-8947	-8396	48741	49292	WP_252555306.1#198	NZ_LSED01000025.1	GCF_023926305.1
WP_252555315.1#198|Staphylococcus_aureus	861	+	+	17	-8283	-7423	49405	50265	WP_124374736.1#198	NZ_LSED01000025.1	GCF_023926305.1
WP_252555315.1#198|Staphylococcus_aureus	3152	+	+	91	-6832	-3681	50856	54007	pseudogene_198.28*#198	NZ_LSED01000025.1	GCF_023926305.1
WP_252555315.1#198|Staphylococcus_aureus	738	+	+	26	-3653	-2916	54035	54772	WP_262607782.1#198	NZ_LSED01000025.1	GCF_023926305.1
WP_252555315.1#198|Staphylococcus_aureus	1055	+	+	91	-12927	-11873	44761	45815	pseudogene_198.31*#198	NZ_LSED01000025.1	GCF_023926305.1
WP_252555315.1#198|Staphylococcus_aureus	987	+	+	9	-2074	-1088	55614	56600	WP_252555313.1#198	NZ_LSED01000025.1	GCF_023926305.1
WP_252555315.1#198|Staphylococcus_aureus	768	+	+	1	-864	-97	56824	57591	WP_289781435.1#198	NZ_LSED01000025.1	GCF_023926305.1
WP_252555315.1#198|Staphylococcus_aureus	2238	+	+	89	1	2238	57689	59926	WP_252555315.1#198	NZ_LSED01000025.1	GCF_023926305.1
WP_252555315.1#198|Staphylococcus_aureus	1179	+	+	4	2389	3567	60077	61255	WP_001075814.1#198	NZ_LSED01000025.1	GCF_023926305.1
WP_252555315.1#198|Staphylococcus_aureus	1389	+	+	3	3569	4957	61257	62645	WP_252555318.1#198	NZ_LSED01000025.1	GCF_023926305.1
WP_252555315.1#198|Staphylococcus_aureus	1662	+	-	5	5446	7107	63134	64795	WP_001800966.1#198	NZ_LSED01000025.1	GCF_023926305.1
WP_252555315.1#198|Staphylococcus_aureus	1776	+	-	7	7431	9206	65119	66894	WP_001814534.1#198	NZ_LSED01000025.1	GCF_023926305.1
WP_252555315.1#198|Staphylococcus_aureus	474	+	+	6	9557	10030	67245	67718	WP_252555321.1#198	NZ_LSED01000025.1	GCF_023926305.1
WP_252555315.1#198|Staphylococcus_aureus	1593	+	+	8	10292	11884	67980	69572	WP_000173899.1#198	NZ_LSED01000025.1	GCF_023926305.1
WP_252555315.1#198|Staphylococcus_aureus	1527	+	-	12	12213	13739	69901	71427	WP_078369042.1#198	NZ_LSED01000025.1	GCF_023926305.1
WP_252555315.1#198|Staphylococcus_aureus	753	+	-	11	14160	14912	71848	72600	WP_000876756.1#198	NZ_LSED01000025.1	GCF_023926305.1
WP_258464621.1#191|Staphylococcus_aureus	1221	+	-	24	-14481	-13261	40552	41772	WP_258464616.1#191	NZ_CP102962.1	GCF_024741555.1
WP_258464621.1#191|Staphylococcus_aureus	552	+	-	31	-13268	-12717	41765	42316	WP_000627029.1#191	NZ_CP102962.1	GCF_024741555.1
WP_258464621.1#191|Staphylococcus_aureus	861	+	+	17	-12604	-11744	42429	43289	WP_197805183.1#191	NZ_CP102962.1	GCF_024741555.1
WP_258464621.1#191|Staphylococcus_aureus	534	+	-	25	-11389	-10856	43644	44177	WP_111761725.1#191	NZ_CP102962.1	GCF_024741555.1
WP_258464621.1#191|Staphylococcus_aureus	744	+	+	17	-10765	-10022	44268	45011	WP_111761726.1#191	NZ_CP102962.1	GCF_024741555.1
WP_258464621.1#191|Staphylococcus_aureus	604	+	+	91	-9588	-8985	45445	46048	pseudogene_191.18*#191	NZ_CP102962.1	GCF_024741555.1
WP_258464621.1#191|Staphylococcus_aureus	915	+	-	28	-8693	-7779	46340	47254	WP_111761728.1#191	NZ_CP102962.1	GCF_024741555.1
WP_258464621.1#191|Staphylococcus_aureus	555	+	+	30	-7600	-7046	47433	47987	WP_111761729.1#191	NZ_CP102962.1	GCF_024741555.1
WP_258464621.1#191|Staphylococcus_aureus	738	+	+	26	-6816	-6079	48217	48954	WP_258464617.1#191	NZ_CP102962.1	GCF_024741555.1
WP_258464621.1#191|Staphylococcus_aureus	483	+	+	10	-5923	-5441	49110	49592	WP_258464618.1#191	NZ_CP102962.1	GCF_024741555.1
WP_258464621.1#191|Staphylococcus_aureus	273	+	-	45	-5045	-4773	49988	50260	WP_031788318.1#191	NZ_CP102962.1	GCF_024741555.1
WP_258464621.1#191|Staphylococcus_aureus	1344	+	-	56	-4773	-3430	50260	51603	WP_043044872.1#191	NZ_CP102962.1	GCF_024741555.1
WP_258464621.1#191|Staphylococcus_aureus	723	+	-	34	-3470	-2748	51563	52285	WP_043044871.1#191	NZ_CP102962.1	GCF_024741555.1
WP_258464621.1#191|Staphylococcus_aureus	987	+	+	9	-2074	-1088	52959	53945	WP_258464619.1#191	NZ_CP102962.1	GCF_024741555.1
WP_258464621.1#191|Staphylococcus_aureus	771	+	+	1	-867	-97	54166	54936	WP_258464620.1#191	NZ_CP102962.1	GCF_024741555.1
WP_258464621.1#191|Staphylococcus_aureus	2238	+	+	89	1	2238	55034	57271	WP_258464621.1#191	NZ_CP102962.1	GCF_024741555.1
WP_258464621.1#191|Staphylococcus_aureus	1179	+	+	4	2389	3567	57422	58600	WP_258409527.1#191	NZ_CP102962.1	GCF_024741555.1
WP_258464621.1#191|Staphylococcus_aureus	1389	+	+	3	3569	4957	58602	59990	WP_258464622.1#191	NZ_CP102962.1	GCF_024741555.1
WP_258464621.1#191|Staphylococcus_aureus	1662	+	-	5	5447	7108	60480	62141	WP_001791319.1#191	NZ_CP102962.1	GCF_024741555.1
WP_258464621.1#191|Staphylococcus_aureus	1776	+	-	7	7433	9208	62466	64241	WP_258464623.1#191	NZ_CP102962.1	GCF_024741555.1
WP_258464621.1#191|Staphylococcus_aureus	474	+	+	6	9559	10032	64592	65065	WP_258464625.1#191	NZ_CP102962.1	GCF_024741555.1
WP_258464621.1#191|Staphylococcus_aureus	1593	+	+	8	10294	11886	65327	66919	WP_000173891.1#191	NZ_CP102962.1	GCF_024741555.1
WP_258464621.1#191|Staphylococcus_aureus	1479	+	-	12	12215	13693	67248	68726	WP_258464626.1#191	NZ_CP102962.1	GCF_024741555.1
WP_258464621.1#191|Staphylococcus_aureus	753	+	-	11	14114	14866	69147	69899	WP_111761745.1#191	NZ_CP102962.1	GCF_024741555.1
WP_258464621.1#191|Staphylococcus_aureus	999	+	-	2	15235	16233	70268	71266	WP_000136629.1#191	NZ_CP102962.1	GCF_024741555.1
WP_258464621.1#191|Staphylococcus_aureus	996	+	-	2	16230	17225	71263	72258	WP_000924997.1#191	NZ_CP102962.1	GCF_024741555.1
WP_258464621.1#191|Staphylococcus_aureus	993	+	-	13	17241	18233	72274	73266	WP_001045111.1#191	NZ_CP102962.1	GCF_024741555.1
WP_258464621.1#191|Staphylococcus_aureus	981	+	+	14	18464	19444	73497	74477	WP_061389123.1#191	NZ_CP102962.1	GCF_024741555.1
WP_258464621.1#191|Staphylococcus_aureus	1011	+	+	21	19441	20451	74474	75484	WP_001078456.1#191	NZ_CP102962.1	GCF_024741555.1
WP_258464621.1#191|Staphylococcus_aureus	1755	+	+	33	20472	22226	75505	77259	WP_197805174.1#191	NZ_CP102962.1	GCF_024741555.1
WP_258464621.1#191|Staphylococcus_aureus	1257	+	+	40	22219	23475	77252	78508	WP_000610051.1#191	NZ_CP102962.1	GCF_024741555.1
WP_303262834.1#129|Staphylococcus_aureus	414	+	+	85	-14496	-14083	39417	39830	WP_000998780.1#129	NZ_CP130531.1	GCF_030533955.1
WP_303262834.1#129|Staphylococcus_aureus	474	+	+	37	-14021	-13548	39892	40365	WP_000455975.1#129	NZ_CP130531.1	GCF_030533955.1
WP_303262834.1#129|Staphylococcus_aureus	987	+	-	23	-13440	-12454	40473	41459	WP_000662031.1#129	NZ_CP130531.1	GCF_030533955.1
WP_303262834.1#129|Staphylococcus_aureus	204	+	+	19	-12146	-11943	41767	41970	WP_000389759.1#129	NZ_CP130531.1	GCF_030533955.1
WP_303262834.1#129|Staphylococcus_aureus	297	+	+	18	-11894	-11598	42019	42315	WP_000179901.1#129	NZ_CP130531.1	GCF_030533955.1
WP_303262834.1#129|Staphylococcus_aureus	1221	+	-	24	-11536	-10316	42377	43597	WP_000130756.1#129	NZ_CP130531.1	GCF_030533955.1
WP_303262834.1#129|Staphylococcus_aureus	552	+	-	31	-10323	-9772	43590	44141	WP_000627025.1#129	NZ_CP130531.1	GCF_030533955.1
WP_303262834.1#129|Staphylococcus_aureus	486	+	+	91	-9659	-9174	44254	44739	pseudogene_129.10*#129	NZ_CP130531.1	GCF_030533955.1
WP_303262834.1#129|Staphylococcus_aureus	1293	+	+	70	-9082	-7790	44831	46123	WP_000777467.1#129	NZ_CP130531.1	GCF_030533955.1
WP_303262834.1#129|Staphylococcus_aureus	762	+	+	66	-7797	-7036	46116	46877	WP_001066124.1#129	NZ_CP130531.1	GCF_030533955.1
WP_303262834.1#129|Staphylococcus_aureus	411	+	+	17	-7002	-6592	46911	47321	WP_014363371.1#129	NZ_CP130531.1	GCF_030533955.1
WP_303262834.1#129|Staphylococcus_aureus	3153	+	+	22	-6001	-2849	47912	51064	WP_001072889.1#129	NZ_CP130531.1	GCF_030533955.1
WP_303262834.1#129|Staphylococcus_aureus	483	+	+	10	-2759	-2277	51154	51636	WP_000714382.1#129	NZ_CP130531.1	GCF_030533955.1
WP_303262834.1#129|Staphylococcus_aureus	987	+	+	9	-2072	-1086	51841	52827	WP_000710571.1#129	NZ_CP130531.1	GCF_030533955.1
WP_303262834.1#129|Staphylococcus_aureus	769	+	+	91	-865	-97	53048	53816	pseudogene_129.15*#129	NZ_CP130531.1	GCF_030533955.1
WP_303262834.1#129|Staphylococcus_aureus	2238	+	+	89	1	2238	53914	56151	WP_303262834.1#129	NZ_CP130531.1	GCF_030533955.1
WP_303262834.1#129|Staphylococcus_aureus	1179	+	+	4	2389	3567	56302	57480	WP_001075814.1#129	NZ_CP130531.1	GCF_030533955.1
WP_303262834.1#129|Staphylococcus_aureus	1389	+	+	3	3569	4957	57482	58870	WP_001006429.1#129	NZ_CP130531.1	GCF_030533955.1
WP_303262834.1#129|Staphylococcus_aureus	1662	+	-	5	5446	7107	59359	61020	WP_001791319.1#129	NZ_CP130531.1	GCF_030533955.1
WP_303262834.1#129|Staphylococcus_aureus	1776	+	-	7	7432	9207	61345	63120	WP_001824053.1#129	NZ_CP130531.1	GCF_030533955.1
WP_303262834.1#129|Staphylococcus_aureus	873	+	-	16	9381	10253	63294	64166	WP_001038097.1#129	NZ_CP130531.1	GCF_030533955.1
WP_303262834.1#129|Staphylococcus_aureus	1398	+	+	15	10367	11764	64280	65677	WP_000170486.1#129	NZ_CP130531.1	GCF_030533955.1
WP_303262834.1#129|Staphylococcus_aureus	474	+	+	6	11954	12427	65867	66340	WP_000036329.1#129	NZ_CP130531.1	GCF_030533955.1
WP_303262834.1#129|Staphylococcus_aureus	1593	+	+	8	12689	14281	66602	68194	WP_000173881.1#129	NZ_CP130531.1	GCF_030533955.1
WP_303262834.1#129|Staphylococcus_aureus	507	+	-	0	14567	15073	68480	68986	WP_303062265.1#129	NZ_CP130531.1	GCF_030533955.1
WP_303262834.1#129|Staphylococcus_aureus	1455	+	-	12	15353	16807	69266	70720	WP_000728687.1#129	NZ_CP130531.1	GCF_030533955.1
WP_303262834.1#129|Staphylococcus_aureus	753	+	-	11	17228	17980	71141	71893	WP_000876750.1#129	NZ_CP130531.1	GCF_030533955.1
WP_303262834.1#129|Staphylococcus_aureus	999	+	-	2	18349	19347	72262	73260	WP_000136629.1#129	NZ_CP130531.1	GCF_030533955.1
WP_303262834.1#129|Staphylococcus_aureus	996	+	-	2	19344	20339	73257	74252	WP_000924997.1#129	NZ_CP130531.1	GCF_030533955.1
WP_303262834.1#129|Staphylococcus_aureus	993	+	-	13	20355	21347	74268	75260	WP_001045111.1#129	NZ_CP130531.1	GCF_030533955.1
WP_303262834.1#129|Staphylococcus_aureus	981	+	+	14	21578	22558	75491	76471	WP_000570804.1#129	NZ_CP130531.1	GCF_030533955.1
WP_258409526.1#147|Staphylococcus_aureus	972	+	-	0	-14311	-13340	50076	51047	WP_258409517.1#147	NZ_CP102975.1	GCF_024741735.1
WP_258409526.1#147|Staphylococcus_aureus	372	+	-	77	-13287	-12916	51100	51471	WP_000926749.1#147	NZ_CP102975.1	GCF_024741735.1
WP_258409526.1#147|Staphylococcus_aureus	1392	+	-	3	-12896	-11505	51491	52882	WP_258409518.1#147	NZ_CP102975.1	GCF_024741735.1
WP_258409526.1#147|Staphylococcus_aureus	189	+	+	81	-11376	-11188	53011	53199	WP_258409519.1#147	NZ_CP102975.1	GCF_024741735.1
WP_258409526.1#147|Staphylococcus_aureus	366	+	+	69	-11178	-10813	53209	53574	WP_258409520.1#147	NZ_CP102975.1	GCF_024741735.1
WP_258409526.1#147|Staphylococcus_aureus	576	+	+	68	-10539	-9964	53848	54423	WP_000414484.1#147	NZ_CP102975.1	GCF_024741735.1
WP_258409526.1#147|Staphylococcus_aureus	474	+	+	37	-9492	-9019	54895	55368	WP_258409521.1#147	NZ_CP102975.1	GCF_024741735.1
WP_258409526.1#147|Staphylococcus_aureus	987	+	-	23	-8914	-7928	55473	56459	WP_000662031.1#147	NZ_CP102975.1	GCF_024741735.1
WP_258409526.1#147|Staphylococcus_aureus	204	+	+	19	-7619	-7416	56768	56971	WP_258409522.1#147	NZ_CP102975.1	GCF_024741735.1
WP_258409526.1#147|Staphylococcus_aureus	297	+	+	18	-7367	-7071	57020	57316	WP_000179900.1#147	NZ_CP102975.1	GCF_024741735.1
WP_258409526.1#147|Staphylococcus_aureus	603	+	+	20	-6863	-6261	57524	58126	WP_258409970.1#147	NZ_CP102975.1	GCF_024741735.1
WP_258409526.1#147|Staphylococcus_aureus	3153	+	+	91	-5995	-2843	58392	61544	pseudogene_147.4*#147	NZ_CP102975.1	GCF_024741735.1
WP_258409526.1#147|Staphylococcus_aureus	483	+	+	10	-2760	-2278	61627	62109	WP_258409523.1#147	NZ_CP102975.1	GCF_024741735.1
WP_258409526.1#147|Staphylococcus_aureus	987	+	+	9	-2073	-1087	62314	63300	WP_258409524.1#147	NZ_CP102975.1	GCF_024741735.1
WP_258409526.1#147|Staphylococcus_aureus	771	+	+	1	-866	-96	63521	64291	WP_258409525.1#147	NZ_CP102975.1	GCF_024741735.1
WP_258409526.1#147|Staphylococcus_aureus	2238	+	+	89	1	2238	64388	66625	WP_258409526.1#147	NZ_CP102975.1	GCF_024741735.1
WP_258409526.1#147|Staphylococcus_aureus	1179	+	+	4	2389	3567	66776	67954	WP_258409527.1#147	NZ_CP102975.1	GCF_024741735.1
WP_258409526.1#147|Staphylococcus_aureus	1389	+	+	3	3569	4957	67956	69344	WP_001006427.1#147	NZ_CP102975.1	GCF_024741735.1
WP_258409526.1#147|Staphylococcus_aureus	1662	+	-	5	5451	7112	69838	71499	WP_001791319.1#147	NZ_CP102975.1	GCF_024741735.1
WP_258409526.1#147|Staphylococcus_aureus	1776	+	-	7	7437	9212	71824	73599	WP_258409528.1#147	NZ_CP102975.1	GCF_024741735.1
WP_258409526.1#147|Staphylococcus_aureus	873	+	-	16	9386	10258	73773	74645	WP_001038108.1#147	NZ_CP102975.1	GCF_024741735.1
WP_258409526.1#147|Staphylococcus_aureus	1398	+	+	15	10372	11769	74759	76156	WP_258409529.1#147	NZ_CP102975.1	GCF_024741735.1
WP_258409526.1#147|Staphylococcus_aureus	474	+	+	6	11959	12432	76346	76819	WP_179340285.1#147	NZ_CP102975.1	GCF_024741735.1
WP_258409526.1#147|Staphylococcus_aureus	1593	+	+	8	12694	14286	77081	78673	WP_000173891.1#147	NZ_CP102975.1	GCF_024741735.1
WP_258409526.1#147|Staphylococcus_aureus	552	+	-	91	14615	15166	79002	79553	pseudogene_147.18*#147	NZ_CP102975.1	GCF_024741735.1
WP_258409526.1#147|Staphylococcus_aureus	1293	+	+	70	15259	16551	79646	80938	WP_029550026.1#147	NZ_CP102975.1	GCF_024741735.1
WP_258409526.1#147|Staphylococcus_aureus	762	+	+	66	16544	17305	80931	81692	WP_001066123.1#147	NZ_CP102975.1	GCF_024741735.1
WP_258409526.1#147|Staphylococcus_aureus	924	+	-	91	17367	18290	81754	82677	pseudogene_147.10*#147	NZ_CP102975.1	GCF_024741735.1
WP_258409526.1#147|Staphylococcus_aureus	753	+	-	11	18711	19463	83098	83850	WP_258409530.1#147	NZ_CP102975.1	GCF_024741735.1
WP_258409526.1#147|Staphylococcus_aureus	999	+	-	2	19832	20830	84219	85217	WP_252307691.1#147	NZ_CP102975.1	GCF_024741735.1
WP_258409526.1#147|Staphylococcus_aureus	996	+	-	2	20827	21822	85214	86209	WP_000925002.1#147	NZ_CP102975.1	GCF_024741735.1
WP_250736214.1#158|Staphylococcus_aureus	372	-	-	77	-14148	-13777	325125	325496	WP_000926749.1#158	NZ_JAGSBW010000001.1	GCF_023656025.1
WP_250736214.1#158|Staphylococcus_aureus	1392	-	-	3	-13757	-12366	323714	325105	WP_250723110.1#158	NZ_JAGSBW010000001.1	GCF_023656025.1
WP_250736214.1#158|Staphylococcus_aureus	204	-	+	81	-12252	-12049	323397	323600	WP_234746501.1#158	NZ_JAGSBW010000001.1	GCF_023656025.1
WP_250736214.1#158|Staphylococcus_aureus	333	-	+	69	-12006	-11674	323022	323354	WP_250736114.1#158	NZ_JAGSBW010000001.1	GCF_023656025.1
WP_250736214.1#158|Staphylococcus_aureus	576	-	+	68	-11400	-10825	322173	322748	WP_111131913.1#158	NZ_JAGSBW010000001.1	GCF_023656025.1
WP_250736214.1#158|Staphylococcus_aureus	159	-	+	54	-10208	-10050	321398	321556	WP_000628287.1#158	NZ_JAGSBW010000001.1	GCF_023656025.1
WP_250736214.1#158|Staphylococcus_aureus	780	-	+	44	-9671	-8892	320240	321019	WP_123096928.1#158	NZ_JAGSBW010000001.1	GCF_023656025.1
WP_250736214.1#158|Staphylococcus_aureus	987	-	-	23	-8825	-7839	319187	320173	WP_250723105.1#158	NZ_JAGSBW010000001.1	GCF_023656025.1
WP_250736214.1#158|Staphylococcus_aureus	204	-	+	19	-7530	-7327	318675	318878	WP_234746505.1#158	NZ_JAGSBW010000001.1	GCF_023656025.1
WP_250736214.1#158|Staphylococcus_aureus	303	-	+	18	-7277	-6975	318323	318625	WP_250723103.1#158	NZ_JAGSBW010000001.1	GCF_023656025.1
WP_250736214.1#158|Staphylococcus_aureus	570	-	+	20	-6772	-6203	317551	318120	WP_250723220.1#158	NZ_JAGSBW010000001.1	GCF_023656025.1
WP_250736214.1#158|Staphylococcus_aureus	3153	-	+	22	-5903	-2751	314099	317251	WP_250723100.1#158	NZ_JAGSBW010000001.1	GCF_023656025.1
WP_250736214.1#158|Staphylococcus_aureus	483	-	+	10	-2668	-2186	313534	314016	WP_250736216.1#158	NZ_JAGSBW010000001.1	GCF_023656025.1
WP_250736214.1#158|Staphylococcus_aureus	999	-	+	9	-1981	-983	312331	313329	WP_250723096.1#158	NZ_JAGSBW010000001.1	GCF_023656025.1
WP_250736214.1#158|Staphylococcus_aureus	771	-	+	91	-867	-97	311445	312215	pseudogene_158.20*#158	NZ_JAGSBW010000001.1	GCF_023656025.1
WP_250736214.1#158|Staphylococcus_aureus	2238	-	+	89	1	2238	309110	311347	WP_250736214.1#158	NZ_JAGSBW010000001.1	GCF_023656025.1
WP_250736214.1#158|Staphylococcus_aureus	1179	-	+	4	2389	3567	307781	308959	WP_250736213.1#158	NZ_JAGSBW010000001.1	GCF_023656025.1
WP_250736214.1#158|Staphylococcus_aureus	1389	-	+	3	3569	4957	306391	307779	WP_001006427.1#158	NZ_JAGSBW010000001.1	GCF_023656025.1
WP_250736214.1#158|Staphylococcus_aureus	1662	-	-	5	5444	7105	304243	305904	WP_001791319.1#158	NZ_JAGSBW010000001.1	GCF_023656025.1
WP_250736214.1#158|Staphylococcus_aureus	1776	-	-	7	7430	9205	302143	303918	WP_124780910.1#158	NZ_JAGSBW010000001.1	GCF_023656025.1
WP_250736214.1#158|Staphylococcus_aureus	873	-	-	16	9378	10250	301098	301970	WP_123096949.1#158	NZ_JAGSBW010000001.1	GCF_023656025.1
WP_250736214.1#158|Staphylococcus_aureus	1398	-	+	15	10364	11761	299587	300984	WP_124780914.1#158	NZ_JAGSBW010000001.1	GCF_023656025.1
WP_250736214.1#158|Staphylococcus_aureus	474	-	+	6	11951	12424	298924	299397	WP_006191471.1#158	NZ_JAGSBW010000001.1	GCF_023656025.1
WP_250736214.1#158|Staphylococcus_aureus	1593	-	+	8	12686	14278	297070	298662	WP_000173891.1#158	NZ_JAGSBW010000001.1	GCF_023656025.1
WP_250736214.1#158|Staphylococcus_aureus	1452	-	-	12	14606	16057	295291	296742	WP_250736212.1#158	NZ_JAGSBW010000001.1	GCF_023656025.1
WP_250736214.1#158|Staphylococcus_aureus	753	-	-	11	16477	17229	294119	294871	WP_124780920.1#158	NZ_JAGSBW010000001.1	GCF_023656025.1
WP_250736214.1#158|Staphylococcus_aureus	999	-	-	2	17598	18596	292752	293750	WP_250723082.1#158	NZ_JAGSBW010000001.1	GCF_023656025.1
WP_250736214.1#158|Staphylococcus_aureus	996	-	-	2	18593	19588	291760	292755	WP_250736211.1#158	NZ_JAGSBW010000001.1	GCF_023656025.1
WP_250736214.1#158|Staphylococcus_aureus	993	-	-	13	19604	20596	290752	291744	WP_001045124.1#158	NZ_JAGSBW010000001.1	GCF_023656025.1
WP_250736214.1#158|Staphylococcus_aureus	981	-	+	14	20827	21807	289541	290521	WP_000570808.1#158	NZ_JAGSBW010000001.1	GCF_023656025.1
WP_250736214.1#158|Staphylococcus_aureus	1011	-	+	21	21804	22814	288534	289544	WP_001078456.1#158	NZ_JAGSBW010000001.1	GCF_023656025.1
WP_250723091.1#134|Staphylococcus_aureus	372	-	-	77	-14148	-13777	58840	59211	WP_000926749.1#134	NZ_JAGSCQ010000006.1	GCF_023657265.1
WP_250723091.1#134|Staphylococcus_aureus	1392	-	-	3	-13757	-12366	57429	58820	WP_250723110.1#134	NZ_JAGSCQ010000006.1	GCF_023657265.1
WP_250723091.1#134|Staphylococcus_aureus	204	-	+	81	-12252	-12049	57112	57315	WP_234746501.1#134	NZ_JAGSCQ010000006.1	GCF_023657265.1
WP_250723091.1#134|Staphylococcus_aureus	333	-	+	69	-12006	-11674	56737	57069	WP_250736114.1#134	NZ_JAGSCQ010000006.1	GCF_023657265.1
WP_250723091.1#134|Staphylococcus_aureus	576	-	+	68	-11400	-10825	55888	56463	WP_111131913.1#134	NZ_JAGSCQ010000006.1	GCF_023657265.1
WP_250723091.1#134|Staphylococcus_aureus	159	-	+	54	-10208	-10050	55113	55271	WP_000628287.1#134	NZ_JAGSCQ010000006.1	GCF_023657265.1
WP_250723091.1#134|Staphylococcus_aureus	780	-	+	44	-9671	-8892	53955	54734	WP_123096928.1#134	NZ_JAGSCQ010000006.1	GCF_023657265.1
WP_250723091.1#134|Staphylococcus_aureus	987	-	-	23	-8825	-7839	52902	53888	WP_250723105.1#134	NZ_JAGSCQ010000006.1	GCF_023657265.1
WP_250723091.1#134|Staphylococcus_aureus	204	-	+	19	-7530	-7327	52390	52593	WP_234746505.1#134	NZ_JAGSCQ010000006.1	GCF_023657265.1
WP_250723091.1#134|Staphylococcus_aureus	303	-	+	18	-7277	-6975	52038	52340	WP_250723103.1#134	NZ_JAGSCQ010000006.1	GCF_023657265.1
WP_250723091.1#134|Staphylococcus_aureus	570	-	+	20	-6772	-6203	51266	51835	WP_250723220.1#134	NZ_JAGSCQ010000006.1	GCF_023657265.1
WP_250723091.1#134|Staphylococcus_aureus	3153	-	+	22	-5903	-2751	47814	50966	WP_250723100.1#134	NZ_JAGSCQ010000006.1	GCF_023657265.1
WP_250723091.1#134|Staphylococcus_aureus	483	-	+	10	-2668	-2186	47249	47731	WP_250723098.1#134	NZ_JAGSCQ010000006.1	GCF_023657265.1
WP_250723091.1#134|Staphylococcus_aureus	999	-	+	9	-1981	-983	46046	47044	WP_250723096.1#134	NZ_JAGSCQ010000006.1	GCF_023657265.1
WP_250723091.1#134|Staphylococcus_aureus	771	-	+	1	-867	-97	45160	45930	WP_250723094.1#134	NZ_JAGSCQ010000006.1	GCF_023657265.1
WP_250723091.1#134|Staphylococcus_aureus	2238	-	+	89	1	2238	42825	45062	WP_250723091.1#134	NZ_JAGSCQ010000006.1	GCF_023657265.1
WP_250723091.1#134|Staphylococcus_aureus	1179	-	+	4	2389	3567	41496	42674	WP_250723088.1#134	NZ_JAGSCQ010000006.1	GCF_023657265.1
WP_250723091.1#134|Staphylococcus_aureus	1389	-	+	3	3569	4957	40106	41494	WP_001006427.1#134	NZ_JAGSCQ010000006.1	GCF_023657265.1
WP_250723091.1#134|Staphylococcus_aureus	1662	-	-	5	5444	7105	37958	39619	WP_001791319.1#134	NZ_JAGSCQ010000006.1	GCF_023657265.1
WP_250723091.1#134|Staphylococcus_aureus	1776	-	-	7	7430	9205	35858	37633	WP_250723086.1#134	NZ_JAGSCQ010000006.1	GCF_023657265.1
WP_250723091.1#134|Staphylococcus_aureus	873	-	-	16	9378	10250	34813	35685	WP_123096949.1#134	NZ_JAGSCQ010000006.1	GCF_023657265.1
WP_250723091.1#134|Staphylococcus_aureus	1398	-	+	15	10364	11761	33302	34699	WP_124780914.1#134	NZ_JAGSCQ010000006.1	GCF_023657265.1
WP_250723091.1#134|Staphylococcus_aureus	474	-	+	6	11951	12424	32639	33112	WP_006191471.1#134	NZ_JAGSCQ010000006.1	GCF_023657265.1
WP_250723091.1#134|Staphylococcus_aureus	1593	-	+	8	12686	14278	30785	32377	WP_000173891.1#134	NZ_JAGSCQ010000006.1	GCF_023657265.1
WP_250723091.1#134|Staphylococcus_aureus	1476	-	-	12	14606	16081	28982	30457	WP_250723084.1#134	NZ_JAGSCQ010000006.1	GCF_023657265.1
WP_250723091.1#134|Staphylococcus_aureus	753	-	-	11	16501	17253	27810	28562	WP_124780920.1#134	NZ_JAGSCQ010000006.1	GCF_023657265.1
WP_250723091.1#134|Staphylococcus_aureus	999	-	-	2	17622	18620	26443	27441	WP_250723082.1#134	NZ_JAGSCQ010000006.1	GCF_023657265.1
WP_250723091.1#134|Staphylococcus_aureus	996	-	-	2	18617	19612	25451	26446	WP_000925002.1#134	NZ_JAGSCQ010000006.1	GCF_023657265.1
WP_250723091.1#134|Staphylococcus_aureus	993	-	-	13	19628	20620	24443	25435	WP_001045124.1#134	NZ_JAGSCQ010000006.1	GCF_023657265.1
WP_250723091.1#134|Staphylococcus_aureus	981	-	+	14	20851	21831	23232	24212	WP_000570808.1#134	NZ_JAGSCQ010000006.1	GCF_023657265.1
WP_250723091.1#134|Staphylococcus_aureus	1011	-	+	21	21828	22838	22225	23235	WP_001078456.1#134	NZ_JAGSCQ010000006.1	GCF_023657265.1
WP_312012507.1#120|Staphylococcus_aureus	384	-	+	91	-6975	-6592	21168	21551	pseudogene_120.24*#120	NZ_JASCNW010000027.1	GCF_031935345.1
WP_312012507.1#120|Staphylococcus_aureus	3153	-	+	22	-6001	-2849	17425	20577	WP_001072889.1#120	NZ_JASCNW010000027.1	GCF_031935345.1
WP_312012507.1#120|Staphylococcus_aureus	483	-	+	10	-2759	-2277	16853	17335	WP_000714382.1#120	NZ_JASCNW010000027.1	GCF_031935345.1
WP_312012507.1#120|Staphylococcus_aureus	987	-	+	9	-2072	-1086	15662	16648	WP_000710571.1#120	NZ_JASCNW010000027.1	GCF_031935345.1
WP_312012507.1#120|Staphylococcus_aureus	769	-	+	91	-865	-97	14673	15441	pseudogene_120.21*#120	NZ_JASCNW010000027.1	GCF_031935345.1
WP_312012507.1#120|Staphylococcus_aureus	2238	-	+	89	1	2238	12338	14575	WP_312012507.1#120	NZ_JASCNW010000027.1	GCF_031935345.1
WP_312012507.1#120|Staphylococcus_aureus	1179	-	+	4	2389	3567	11009	12187	WP_001075814.1#120	NZ_JASCNW010000027.1	GCF_031935345.1
WP_312012507.1#120|Staphylococcus_aureus	1389	-	+	3	3569	4957	9619	11007	WP_001006429.1#120	NZ_JASCNW010000027.1	GCF_031935345.1
WP_312012507.1#120|Staphylococcus_aureus	1662	-	-	5	5446	7107	7469	9130	WP_001791319.1#120	NZ_JASCNW010000027.1	GCF_031935345.1
WP_312012507.1#120|Staphylococcus_aureus	1776	-	-	7	7432	9207	5369	7144	WP_001824053.1#120	NZ_JASCNW010000027.1	GCF_031935345.1
WP_312012507.1#120|Staphylococcus_aureus	873	-	-	16	9381	10253	4323	5195	WP_001038097.1#120	NZ_JASCNW010000027.1	GCF_031935345.1
WP_312012507.1#120|Staphylococcus_aureus	1398	-	+	15	10367	11764	2812	4209	WP_000170486.1#120	NZ_JASCNW010000027.1	GCF_031935345.1
WP_312012507.1#120|Staphylococcus_aureus	474	-	+	6	11954	12427	2149	2622	WP_000036329.1#120	NZ_JASCNW010000027.1	GCF_031935345.1
WP_312012507.1#120|Staphylococcus_aureus	1593	-	+	8	12689	14281	295	1887	WP_000173881.1#120	NZ_JASCNW010000027.1	GCF_031935345.1
WP_070958335.1#140|Staphylococcus_aureus	261	-	+	0	-14962	-14702	309171	309431	WP_072433528.1#140	NZ_FKXH01000002.1	GCF_900083295.1
WP_070958335.1#140|Staphylococcus_aureus	332	-	-	91	-14418	-14087	308556	308887	pseudogene_140.25*#140	NZ_FKXH01000002.1	GCF_900083295.1
WP_070958335.1#140|Staphylococcus_aureus	324	-	-	39	-14068	-13745	308214	308537	WP_000971501.1#140	NZ_FKXH01000002.1	GCF_900083295.1
WP_070958335.1#140|Staphylococcus_aureus	1326	-	-	41	-13748	-12423	306892	308217	WP_000066174.1#140	NZ_FKXH01000002.1	GCF_900083295.1
WP_070958335.1#140|Staphylococcus_aureus	813	-	-	1	-12430	-11618	306087	306899	WP_000455732.1#140	NZ_FKXH01000002.1	GCF_900083295.1
WP_070958335.1#140|Staphylococcus_aureus	786	-	-	1	-11449	-10664	305133	305918	WP_000649614.1#140	NZ_FKXH01000002.1	GCF_900083295.1
WP_070958335.1#140|Staphylococcus_aureus	792	-	-	91	-10594	-9803	304272	305063	pseudogene_140.16*#140	NZ_FKXH01000002.1	GCF_900083295.1
WP_070958335.1#140|Staphylococcus_aureus	597	-	-	91	-9771	-9175	303644	304240	pseudogene_140.8*#140	NZ_FKXH01000002.1	GCF_900083295.1
WP_070958335.1#140|Staphylococcus_aureus	1293	-	+	70	-9082	-7790	302259	303551	WP_000777467.1#140	NZ_FKXH01000002.1	GCF_900083295.1
WP_070958335.1#140|Staphylococcus_aureus	762	-	+	66	-7797	-7036	301505	302266	WP_001066124.1#140	NZ_FKXH01000002.1	GCF_900083295.1
WP_070958335.1#140|Staphylococcus_aureus	396	-	+	17	-6987	-6592	301061	301456	WP_223286898.1#140	NZ_FKXH01000002.1	GCF_900083295.1
WP_070958335.1#140|Staphylococcus_aureus	3153	-	+	22	-6001	-2849	297318	300470	WP_031844971.1#140	NZ_FKXH01000002.1	GCF_900083295.1
WP_070958335.1#140|Staphylococcus_aureus	483	-	+	10	-2759	-2277	296746	297228	WP_000714382.1#140	NZ_FKXH01000002.1	GCF_900083295.1
WP_070958335.1#140|Staphylococcus_aureus	987	-	+	9	-2072	-1086	295555	296541	WP_000710571.1#140	NZ_FKXH01000002.1	GCF_900083295.1
WP_070958335.1#140|Staphylococcus_aureus	769	-	+	91	-865	-97	294566	295334	pseudogene_140.20*#140	NZ_FKXH01000002.1	GCF_900083295.1
WP_070958335.1#140|Staphylococcus_aureus	2238	-	+	89	1	2238	292231	294468	WP_070958335.1#140	NZ_FKXH01000002.1	GCF_900083295.1
WP_070958335.1#140|Staphylococcus_aureus	1179	-	+	4	2389	3567	290902	292080	WP_001075814.1#140	NZ_FKXH01000002.1	GCF_900083295.1
WP_070958335.1#140|Staphylococcus_aureus	1389	-	+	3	3569	4957	289512	290900	WP_001006429.1#140	NZ_FKXH01000002.1	GCF_900083295.1
WP_070958335.1#140|Staphylococcus_aureus	1662	-	-	5	5446	7107	287362	289023	WP_001791319.1#140	NZ_FKXH01000002.1	GCF_900083295.1
WP_070958335.1#140|Staphylococcus_aureus	1776	-	-	7	7432	9207	285262	287037	WP_001824053.1#140	NZ_FKXH01000002.1	GCF_900083295.1
WP_070958335.1#140|Staphylococcus_aureus	873	-	-	16	9381	10253	284216	285088	WP_001038098.1#140	NZ_FKXH01000002.1	GCF_900083295.1
WP_070958335.1#140|Staphylococcus_aureus	1398	-	+	15	10367	11764	282705	284102	WP_000170486.1#140	NZ_FKXH01000002.1	GCF_900083295.1
WP_070958335.1#140|Staphylococcus_aureus	474	-	+	6	11954	12427	282042	282515	WP_000036329.1#140	NZ_FKXH01000002.1	GCF_900083295.1
WP_070958335.1#140|Staphylococcus_aureus	1593	-	+	8	12689	14281	280188	281780	WP_000173881.1#140	NZ_FKXH01000002.1	GCF_900083295.1
WP_070958335.1#140|Staphylococcus_aureus	1479	-	-	12	14611	16089	278380	279858	WP_049887430.1#140	NZ_FKXH01000002.1	GCF_900083295.1
WP_070958335.1#140|Staphylococcus_aureus	753	-	-	11	16510	17262	277207	277959	WP_000876750.1#140	NZ_FKXH01000002.1	GCF_900083295.1
WP_070958335.1#140|Staphylococcus_aureus	999	-	-	2	17631	18629	275840	276838	WP_000136629.1#140	NZ_FKXH01000002.1	GCF_900083295.1
WP_070958335.1#140|Staphylococcus_aureus	996	-	-	2	18626	19621	274848	275843	WP_000924997.1#140	NZ_FKXH01000002.1	GCF_900083295.1
WP_070958335.1#140|Staphylococcus_aureus	993	-	-	13	19637	20629	273840	274832	WP_001045111.1#140	NZ_FKXH01000002.1	GCF_900083295.1
WP_070958335.1#140|Staphylococcus_aureus	981	-	+	14	20860	21840	272629	273609	WP_000570804.1#140	NZ_FKXH01000002.1	GCF_900083295.1
WP_070958335.1#140|Staphylococcus_aureus	1011	-	+	21	21837	22847	271622	272632	WP_070958334.1#140	NZ_FKXH01000002.1	GCF_900083295.1
WP_215783577.1#109|Staphylococcus_aureus	384	+	+	91	-6975	-6592	127	510	pseudogene_109.9*#109	NZ_JAHKBQ010000001.1	GCF_018791445.1
WP_215783577.1#109|Staphylococcus_aureus	3153	+	+	22	-6001	-2849	1101	4253	WP_031844971.1#109	NZ_JAHKBQ010000001.1	GCF_018791445.1
WP_215783577.1#109|Staphylococcus_aureus	483	+	+	10	-2759	-2277	4343	4825	WP_000714382.1#109	NZ_JAHKBQ010000001.1	GCF_018791445.1
WP_215783577.1#109|Staphylococcus_aureus	987	+	+	9	-2072	-1086	5030	6016	WP_000710571.1#109	NZ_JAHKBQ010000001.1	GCF_018791445.1
WP_215783577.1#109|Staphylococcus_aureus	766	+	+	91	-862	-97	6240	7005	pseudogene_109.26*#109	NZ_JAHKBQ010000001.1	GCF_018791445.1
WP_215783577.1#109|Staphylococcus_aureus	2238	+	+	89	1	2238	7103	9340	WP_215783577.1#109	NZ_JAHKBQ010000001.1	GCF_018791445.1
WP_215783577.1#109|Staphylococcus_aureus	1179	+	+	4	2389	3567	9491	10669	WP_001075814.1#109	NZ_JAHKBQ010000001.1	GCF_018791445.1
WP_215783577.1#109|Staphylococcus_aureus	1389	+	+	3	3569	4957	10671	12059	WP_001006429.1#109	NZ_JAHKBQ010000001.1	GCF_018791445.1
WP_215783577.1#109|Staphylococcus_aureus	1662	+	-	5	5446	7107	12548	14209	WP_001791319.1#109	NZ_JAHKBQ010000001.1	GCF_018791445.1
WP_215783577.1#109|Staphylococcus_aureus	1776	+	-	7	7432	9207	14534	16309	WP_001824053.1#109	NZ_JAHKBQ010000001.1	GCF_018791445.1
WP_215783577.1#109|Staphylococcus_aureus	873	+	-	16	9381	10253	16483	17355	WP_001038098.1#109	NZ_JAHKBQ010000001.1	GCF_018791445.1
WP_215783577.1#109|Staphylococcus_aureus	1398	+	+	15	10367	11764	17469	18866	WP_000170486.1#109	NZ_JAHKBQ010000001.1	GCF_018791445.1
WP_215783577.1#109|Staphylococcus_aureus	474	+	+	6	11954	12427	19056	19529	WP_000036329.1#109	NZ_JAHKBQ010000001.1	GCF_018791445.1
WP_215783577.1#109|Staphylococcus_aureus	1593	+	+	8	12689	14281	19791	21383	WP_000173881.1#109	NZ_JAHKBQ010000001.1	GCF_018791445.1
WP_215783577.1#109|Staphylococcus_aureus	1503	+	-	12	14611	16113	21713	23215	WP_215783579.1#109	NZ_JAHKBQ010000001.1	GCF_018791445.1
WP_215783577.1#109|Staphylococcus_aureus	753	+	-	11	16534	17286	23636	24388	WP_000876750.1#109	NZ_JAHKBQ010000001.1	GCF_018791445.1
WP_215783577.1#109|Staphylococcus_aureus	999	+	-	2	17655	18653	24757	25755	WP_000136629.1#109	NZ_JAHKBQ010000001.1	GCF_018791445.1
WP_215783577.1#109|Staphylococcus_aureus	996	+	-	2	18650	19645	25752	26747	WP_000924997.1#109	NZ_JAHKBQ010000001.1	GCF_018791445.1
WP_215783577.1#109|Staphylococcus_aureus	993	+	-	13	19661	20653	26763	27755	WP_001045111.1#109	NZ_JAHKBQ010000001.1	GCF_018791445.1
WP_215783577.1#109|Staphylococcus_aureus	981	+	+	14	20884	21864	27986	28966	WP_000570804.1#109	NZ_JAHKBQ010000001.1	GCF_018791445.1
WP_215783577.1#109|Staphylococcus_aureus	1011	+	+	21	21861	22871	28963	29973	WP_001078458.1#109	NZ_JAHKBQ010000001.1	GCF_018791445.1
WP_196957506.1#124|Staphylococcus_aureus	138	+	+	0	-14144	-14007	36865	37002	WP_021758025.1#124	NZ_CP065355.1	GCF_015774835.1
WP_196957506.1#124|Staphylococcus_aureus	612	+	+	0	-13744	-13133	37265	37876	WP_000856594.1#124	NZ_CP065355.1	GCF_015774835.1
WP_196957506.1#124|Staphylococcus_aureus	408	+	-	0	-12794	-12387	38215	38622	WP_029753337.1#124	NZ_CP065355.1	GCF_015774835.1
WP_196957506.1#124|Staphylococcus_aureus	414	+	+	85	-12286	-11873	38723	39136	WP_000998780.1#124	NZ_CP065355.1	GCF_015774835.1
WP_196957506.1#124|Staphylococcus_aureus	474	+	+	37	-11811	-11338	39198	39671	WP_000455980.1#124	NZ_CP065355.1	GCF_015774835.1
WP_196957506.1#124|Staphylococcus_aureus	987	+	-	23	-11230	-10244	39779	40765	WP_000662031.1#124	NZ_CP065355.1	GCF_015774835.1
WP_196957506.1#124|Staphylococcus_aureus	204	+	+	19	-9936	-9733	41073	41276	WP_000389759.1#124	NZ_CP065355.1	GCF_015774835.1
WP_196957506.1#124|Staphylococcus_aureus	297	+	+	18	-9684	-9388	41325	41621	WP_000179901.1#124	NZ_CP065355.1	GCF_015774835.1
WP_196957506.1#124|Staphylococcus_aureus	1221	+	-	24	-9326	-8106	41683	42903	WP_000130756.1#124	NZ_CP065355.1	GCF_015774835.1
WP_196957506.1#124|Staphylococcus_aureus	552	+	-	31	-8113	-7562	42896	43447	WP_000627023.1#124	NZ_CP065355.1	GCF_015774835.1
WP_196957506.1#124|Staphylococcus_aureus	861	+	+	17	-7449	-6589	43560	44420	WP_001052503.1#124	NZ_CP065355.1	GCF_015774835.1
WP_196957506.1#124|Staphylococcus_aureus	3153	+	+	91	-5998	-2846	45011	48163	pseudogene_124.26*#124	NZ_CP065355.1	GCF_015774835.1
WP_196957506.1#124|Staphylococcus_aureus	483	+	+	10	-2763	-2281	48246	48728	WP_000714383.1#124	NZ_CP065355.1	GCF_015774835.1
WP_196957506.1#124|Staphylococcus_aureus	987	+	+	9	-2074	-1088	48935	49921	WP_123138695.1#124	NZ_CP065355.1	GCF_015774835.1
WP_196957506.1#124|Staphylococcus_aureus	771	+	+	1	-867	-97	50142	50912	WP_000977789.1#124	NZ_CP065355.1	GCF_015774835.1
WP_196957506.1#124|Staphylococcus_aureus	2238	+	+	89	1	2238	51010	53247	WP_196957506.1#124	NZ_CP065355.1	GCF_015774835.1
WP_196957506.1#124|Staphylococcus_aureus	1179	+	+	4	2389	3567	53398	54576	WP_001075807.1#124	NZ_CP065355.1	GCF_015774835.1
WP_196957506.1#124|Staphylococcus_aureus	1389	+	+	3	3569	4957	54578	55966	WP_001006429.1#124	NZ_CP065355.1	GCF_015774835.1
WP_196957506.1#124|Staphylococcus_aureus	1662	+	-	5	5446	7107	56455	58116	WP_001791319.1#124	NZ_CP065355.1	GCF_015774835.1
WP_196957506.1#124|Staphylococcus_aureus	1776	+	-	7	7432	9207	58441	60216	WP_001813114.1#124	NZ_CP065355.1	GCF_015774835.1
WP_196957506.1#124|Staphylococcus_aureus	873	+	-	16	9381	10253	60390	61262	WP_001038097.1#124	NZ_CP065355.1	GCF_015774835.1
WP_196957506.1#124|Staphylococcus_aureus	1398	+	+	15	10367	11764	61376	62773	WP_000170486.1#124	NZ_CP065355.1	GCF_015774835.1
WP_196957506.1#124|Staphylococcus_aureus	474	+	+	6	11954	12427	62963	63436	WP_000036329.1#124	NZ_CP065355.1	GCF_015774835.1
WP_196957506.1#124|Staphylococcus_aureus	1593	+	+	8	12689	14281	63698	65290	WP_000173881.1#124	NZ_CP065355.1	GCF_015774835.1
WP_196957506.1#124|Staphylococcus_aureus	1551	+	-	12	14610	16160	65619	67169	WP_123138694.1#124	NZ_CP065355.1	GCF_015774835.1
WP_196957506.1#124|Staphylococcus_aureus	753	+	-	11	16581	17333	67590	68342	WP_123138693.1#124	NZ_CP065355.1	GCF_015774835.1
WP_196957506.1#124|Staphylococcus_aureus	999	+	-	2	17702	18700	68711	69709	WP_000136628.1#124	NZ_CP065355.1	GCF_015774835.1
WP_196957506.1#124|Staphylococcus_aureus	996	+	-	2	18697	19692	69706	70701	WP_000924997.1#124	NZ_CP065355.1	GCF_015774835.1
WP_196957506.1#124|Staphylococcus_aureus	993	+	-	13	19708	20700	70717	71709	WP_001045111.1#124	NZ_CP065355.1	GCF_015774835.1
WP_196957506.1#124|Staphylococcus_aureus	981	+	+	14	20931	21911	71940	72920	WP_000570808.1#124	NZ_CP065355.1	GCF_015774835.1
WP_196957506.1#124|Staphylococcus_aureus	1011	+	+	21	21908	22918	72917	73927	WP_001078456.1#124	NZ_CP065355.1	GCF_015774835.1
WP_193561873.1#143|Staphylococcus_aureus	405	+	+	17	-6996	-6592	1	405	WP_217655724.1#143	NZ_WFIG01000013.1	GCF_009725965.1
WP_193561873.1#143|Staphylococcus_aureus	3153	+	+	22	-6001	-2849	996	4148	WP_155561373.1#143	NZ_WFIG01000013.1	GCF_009725965.1
WP_193561873.1#143|Staphylococcus_aureus	483	+	+	10	-2759	-2277	4238	4720	WP_000714382.1#143	NZ_WFIG01000013.1	GCF_009725965.1
WP_193561873.1#143|Staphylococcus_aureus	987	+	+	9	-2072	-1086	4925	5911	WP_000710571.1#143	NZ_WFIG01000013.1	GCF_009725965.1
WP_193561873.1#143|Staphylococcus_aureus	766	+	+	91	-862	-97	6135	6900	pseudogene_143.16*#143	NZ_WFIG01000013.1	GCF_009725965.1
WP_193561873.1#143|Staphylococcus_aureus	2238	+	+	89	1	2238	6998	9235	WP_193561873.1#143	NZ_WFIG01000013.1	GCF_009725965.1
WP_193561873.1#143|Staphylococcus_aureus	1179	+	+	4	2389	3567	9386	10564	WP_001075814.1#143	NZ_WFIG01000013.1	GCF_009725965.1
WP_193561873.1#143|Staphylococcus_aureus	1389	+	+	3	3569	4957	10566	11954	WP_001006429.1#143	NZ_WFIG01000013.1	GCF_009725965.1
WP_193561873.1#143|Staphylococcus_aureus	1662	+	-	5	5446	7107	12443	14104	WP_001791319.1#143	NZ_WFIG01000013.1	GCF_009725965.1
WP_193561873.1#143|Staphylococcus_aureus	1776	+	-	7	7432	9207	14429	16204	WP_001824053.1#143	NZ_WFIG01000013.1	GCF_009725965.1
WP_193561873.1#143|Staphylococcus_aureus	873	+	-	16	9381	10253	16378	17250	WP_001038098.1#143	NZ_WFIG01000013.1	GCF_009725965.1
WP_193561873.1#143|Staphylococcus_aureus	1398	+	+	15	10367	11764	17364	18761	WP_000170486.1#143	NZ_WFIG01000013.1	GCF_009725965.1
WP_193561873.1#143|Staphylococcus_aureus	474	+	+	6	11954	12427	18951	19424	WP_000036329.1#143	NZ_WFIG01000013.1	GCF_009725965.1
WP_193561873.1#143|Staphylococcus_aureus	1593	+	+	8	12689	14281	19686	21278	WP_000173881.1#143	NZ_WFIG01000013.1	GCF_009725965.1
WP_193561873.1#143|Staphylococcus_aureus	1431	+	-	12	14611	16041	21608	23038	WP_155560180.1#143	NZ_WFIG01000013.1	GCF_009725965.1
WP_193561873.1#143|Staphylococcus_aureus	753	+	-	11	16462	17214	23459	24211	WP_000876750.1#143	NZ_WFIG01000013.1	GCF_009725965.1
WP_193561873.1#143|Staphylococcus_aureus	999	+	-	2	17583	18581	24580	25578	WP_000136629.1#143	NZ_WFIG01000013.1	GCF_009725965.1
WP_193561873.1#143|Staphylococcus_aureus	996	+	-	2	18578	19573	25575	26570	WP_000924997.1#143	NZ_WFIG01000013.1	GCF_009725965.1
WP_193561873.1#143|Staphylococcus_aureus	993	+	-	13	19589	20581	26586	27578	WP_001045111.1#143	NZ_WFIG01000013.1	GCF_009725965.1
WP_193561873.1#143|Staphylococcus_aureus	981	+	+	14	20812	21792	27809	28789	WP_000570804.1#143	NZ_WFIG01000013.1	GCF_009725965.1
WP_193561873.1#143|Staphylococcus_aureus	1011	+	+	21	21789	22799	28786	29796	WP_001078458.1#143	NZ_WFIG01000013.1	GCF_009725965.1
WP_312013566.1#119|Staphylococcus_aureus	384	+	+	91	-6975	-6592	111	494	pseudogene_119.25*#119	NZ_JASCMF010000013.1	GCF_031934365.1
WP_312013566.1#119|Staphylococcus_aureus	3153	+	+	22	-6001	-2849	1085	4237	WP_031901573.1#119	NZ_JASCMF010000013.1	GCF_031934365.1
WP_312013566.1#119|Staphylococcus_aureus	483	+	+	10	-2759	-2277	4327	4809	WP_000714382.1#119	NZ_JASCMF010000013.1	GCF_031934365.1
WP_312013566.1#119|Staphylococcus_aureus	987	+	+	9	-2072	-1086	5014	6000	WP_000710571.1#119	NZ_JASCMF010000013.1	GCF_031934365.1
WP_312013566.1#119|Staphylococcus_aureus	769	+	+	91	-865	-97	6221	6989	pseudogene_119.19*#119	NZ_JASCMF010000013.1	GCF_031934365.1
WP_312013566.1#119|Staphylococcus_aureus	2238	+	+	89	1	2238	7087	9324	WP_312013566.1#119	NZ_JASCMF010000013.1	GCF_031934365.1
WP_312013566.1#119|Staphylococcus_aureus	1179	+	+	4	2389	3567	9475	10653	WP_001075814.1#119	NZ_JASCMF010000013.1	GCF_031934365.1
WP_312013566.1#119|Staphylococcus_aureus	1389	+	+	3	3569	4957	10655	12043	WP_001006429.1#119	NZ_JASCMF010000013.1	GCF_031934365.1
WP_312013566.1#119|Staphylococcus_aureus	1662	+	-	5	5446	7107	12532	14193	WP_001791319.1#119	NZ_JASCMF010000013.1	GCF_031934365.1
WP_312013566.1#119|Staphylococcus_aureus	1776	+	-	7	7432	9207	14518	16293	WP_001824053.1#119	NZ_JASCMF010000013.1	GCF_031934365.1
WP_312013566.1#119|Staphylococcus_aureus	873	+	-	16	9381	10253	16467	17339	WP_001038098.1#119	NZ_JASCMF010000013.1	GCF_031934365.1
WP_312013566.1#119|Staphylococcus_aureus	1398	+	+	15	10367	11764	17453	18850	WP_000170486.1#119	NZ_JASCMF010000013.1	GCF_031934365.1
WP_312013566.1#119|Staphylococcus_aureus	474	+	+	6	11954	12427	19040	19513	WP_000036329.1#119	NZ_JASCMF010000013.1	GCF_031934365.1
WP_312013566.1#119|Staphylococcus_aureus	1593	+	+	8	12689	14281	19775	21367	WP_000173881.1#119	NZ_JASCMF010000013.1	GCF_031934365.1
WP_312013566.1#119|Staphylococcus_aureus	1455	+	-	12	14611	16065	21697	23151	WP_312013567.1#119	NZ_JASCMF010000013.1	GCF_031934365.1
WP_312013566.1#119|Staphylococcus_aureus	753	+	-	11	16486	17238	23572	24324	WP_000876750.1#119	NZ_JASCMF010000013.1	GCF_031934365.1
WP_312013566.1#119|Staphylococcus_aureus	999	+	-	2	17607	18605	24693	25691	WP_000136629.1#119	NZ_JASCMF010000013.1	GCF_031934365.1
WP_312013566.1#119|Staphylococcus_aureus	996	+	-	2	18602	19597	25688	26683	WP_000924997.1#119	NZ_JASCMF010000013.1	GCF_031934365.1
WP_312013566.1#119|Staphylococcus_aureus	993	+	-	13	19613	20605	26699	27691	WP_001045111.1#119	NZ_JASCMF010000013.1	GCF_031934365.1
WP_312013566.1#119|Staphylococcus_aureus	981	+	+	14	20836	21816	27922	28902	WP_000570804.1#119	NZ_JASCMF010000013.1	GCF_031934365.1
WP_312013566.1#119|Staphylococcus_aureus	1011	+	+	21	21813	22823	28899	29909	WP_001078458.1#119	NZ_JASCMF010000013.1	GCF_031934365.1
WP_001188484.1#108|Staphylococcus_aureus	402	-	+	17	-6993	-6592	21078	21479	WP_215389085.1#108	NZ_PTCU01000026.1	GCF_003310825.1
WP_001188484.1#108|Staphylococcus_aureus	3153	-	+	22	-6001	-2849	17335	20487	WP_113589553.1#108	NZ_PTCU01000026.1	GCF_003310825.1
WP_001188484.1#108|Staphylococcus_aureus	483	-	+	10	-2759	-2277	16763	17245	WP_000714382.1#108	NZ_PTCU01000026.1	GCF_003310825.1
WP_001188484.1#108|Staphylococcus_aureus	987	-	+	9	-2072	-1086	15572	16558	WP_000710571.1#108	NZ_PTCU01000026.1	GCF_003310825.1
WP_001188484.1#108|Staphylococcus_aureus	769	-	+	91	-865	-97	14583	15351	pseudogene_108.6*#108	NZ_PTCU01000026.1	GCF_003310825.1
WP_001188484.1#108|Staphylococcus_aureus	2238	-	+	89	1	2238	12248	14485	WP_001188484.1#108	NZ_PTCU01000026.1	GCF_003310825.1
WP_001188484.1#108|Staphylococcus_aureus	1179	-	+	4	2389	3567	10919	12097	WP_001075814.1#108	NZ_PTCU01000026.1	GCF_003310825.1
WP_001188484.1#108|Staphylococcus_aureus	1389	-	+	3	3569	4957	9529	10917	WP_001006429.1#108	NZ_PTCU01000026.1	GCF_003310825.1
WP_001188484.1#108|Staphylococcus_aureus	1662	-	-	5	5446	7107	7379	9040	WP_001791319.1#108	NZ_PTCU01000026.1	GCF_003310825.1
WP_001188484.1#108|Staphylococcus_aureus	1776	-	-	7	7432	9207	5279	7054	WP_001824053.1#108	NZ_PTCU01000026.1	GCF_003310825.1
WP_001188484.1#108|Staphylococcus_aureus	873	-	-	16	9381	10253	4233	5105	WP_001038097.1#108	NZ_PTCU01000026.1	GCF_003310825.1
WP_001188484.1#108|Staphylococcus_aureus	1398	-	+	15	10367	11764	2722	4119	WP_000170486.1#108	NZ_PTCU01000026.1	GCF_003310825.1
WP_001188484.1#108|Staphylococcus_aureus	474	-	+	6	11954	12427	2059	2532	WP_000036329.1#108	NZ_PTCU01000026.1	GCF_003310825.1
WP_001188484.1#108|Staphylococcus_aureus	1593	-	+	8	12689	14281	205	1797	WP_000173881.1#108	NZ_PTCU01000026.1	GCF_003310825.1
WP_251356809.1#121|Staphylococcus_aureus	403	-	+	17	-6994	-6592	21077	21479	WP_215389085.1#121	NZ_BQZY01000049.1	GCF_023706805.1
WP_251356809.1#121|Staphylococcus_aureus	3153	-	+	22	-6001	-2849	17334	20486	WP_001072889.1#121	NZ_BQZY01000049.1	GCF_023706805.1
WP_251356809.1#121|Staphylococcus_aureus	483	-	+	10	-2759	-2277	16762	17244	WP_000714382.1#121	NZ_BQZY01000049.1	GCF_023706805.1
WP_251356809.1#121|Staphylococcus_aureus	987	-	+	9	-2072	-1086	15571	16557	WP_000710571.1#121	NZ_BQZY01000049.1	GCF_023706805.1
WP_251356809.1#121|Staphylococcus_aureus	769	-	+	91	-865	-97	14582	15350	pseudogene_121.6*#121	NZ_BQZY01000049.1	GCF_023706805.1
WP_251356809.1#121|Staphylococcus_aureus	2238	-	+	89	1	2238	12247	14484	WP_251356809.1#121	NZ_BQZY01000049.1	GCF_023706805.1
WP_251356809.1#121|Staphylococcus_aureus	1179	-	+	4	2389	3567	10918	12096	WP_001075814.1#121	NZ_BQZY01000049.1	GCF_023706805.1
WP_251356809.1#121|Staphylococcus_aureus	1389	-	+	3	3569	4957	9528	10916	WP_001006429.1#121	NZ_BQZY01000049.1	GCF_023706805.1
WP_251356809.1#121|Staphylococcus_aureus	1662	-	-	5	5446	7107	7378	9039	WP_001791319.1#121	NZ_BQZY01000049.1	GCF_023706805.1
WP_251356809.1#121|Staphylococcus_aureus	1776	-	-	7	7432	9207	5278	7053	WP_001824053.1#121	NZ_BQZY01000049.1	GCF_023706805.1
WP_251356809.1#121|Staphylococcus_aureus	873	-	-	16	9381	10253	4232	5104	WP_001038097.1#121	NZ_BQZY01000049.1	GCF_023706805.1
WP_251356809.1#121|Staphylococcus_aureus	1398	-	+	15	10367	11764	2721	4118	WP_000170486.1#121	NZ_BQZY01000049.1	GCF_023706805.1
WP_251356809.1#121|Staphylococcus_aureus	474	-	+	6	11954	12427	2058	2531	WP_000036329.1#121	NZ_BQZY01000049.1	GCF_023706805.1
WP_251356809.1#121|Staphylococcus_aureus	1593	-	+	8	12689	14281	204	1796	WP_000173881.1#121	NZ_BQZY01000049.1	GCF_023706805.1
WP_208689363.1#125|Staphylococcus_aureus	288	-	+	38	-12070	-11783	2116577	2116864	WP_000521958.1#125	NZ_CP033085.1	GCF_009883675.1
WP_208689363.1#125|Staphylococcus_aureus	108	-	+	91	-11466	-11359	2116153	2116260	pseudogene_125.1*#125	NZ_CP033085.1	GCF_009883675.1
WP_208689363.1#125|Staphylococcus_aureus	795	-	+	1	-11247	-10453	2115247	2116041	WP_000581908.1#125	NZ_CP033085.1	GCF_009883675.1
WP_208689363.1#125|Staphylococcus_aureus	123	-	-	0	-10449	-10327	2115121	2115243	WP_031845055.1#125	NZ_CP033085.1	GCF_009883675.1
WP_208689363.1#125|Staphylococcus_aureus	192	-	+	0	-9892	-9701	2114495	2114686	WP_001224379.1#125	NZ_CP033085.1	GCF_009883675.1
WP_208689363.1#125|Staphylococcus_aureus	186	-	-	0	-9562	-9377	2114171	2114356	WP_001791851.1#125	NZ_CP033085.1	GCF_009883675.1
WP_208689363.1#125|Staphylococcus_aureus	282	-	-	0	-9441	-9160	2113954	2114235	WP_000220938.1#125	NZ_CP033085.1	GCF_009883675.1
WP_208689363.1#125|Staphylococcus_aureus	696	-	+	0	-8860	-8165	2112959	2113654	WP_000217461.1#125	NZ_CP033085.1	GCF_009883675.1
WP_208689363.1#125|Staphylococcus_aureus	423	-	+	0	-7913	-7491	2112285	2112707	WP_000162197.1#125	NZ_CP033085.1	GCF_009883675.1
WP_208689363.1#125|Staphylococcus_aureus	300	-	+	91	-7335	-7036	2111830	2112129	pseudogene_125.17*#125	NZ_CP033085.1	GCF_009883675.1
WP_208689363.1#125|Staphylococcus_aureus	384	-	+	91	-6975	-6592	2111386	2111769	pseudogene_125.15*#125	NZ_CP033085.1	GCF_009883675.1
WP_208689363.1#125|Staphylococcus_aureus	3153	-	+	22	-6001	-2849	2107643	2110795	WP_208689364.1#125	NZ_CP033085.1	GCF_009883675.1
WP_208689363.1#125|Staphylococcus_aureus	483	-	+	10	-2759	-2277	2107071	2107553	WP_000714382.1#125	NZ_CP033085.1	GCF_009883675.1
WP_208689363.1#125|Staphylococcus_aureus	987	-	+	9	-2072	-1086	2105880	2106866	WP_000710571.1#125	NZ_CP033085.1	GCF_009883675.1
WP_208689363.1#125|Staphylococcus_aureus	384	-	+	91	-6975	-6592	2111386	2111769	pseudogene_125.15*#125	NZ_CP033085.1	GCF_009883675.1
WP_208689363.1#125|Staphylococcus_aureus	2238	-	+	89	1	2238	2102556	2104793	WP_208689363.1#125	NZ_CP033085.1	GCF_009883675.1
WP_208689363.1#125|Staphylococcus_aureus	1179	-	+	4	2389	3567	2101227	2102405	WP_001075814.1#125	NZ_CP033085.1	GCF_009883675.1
WP_208689363.1#125|Staphylococcus_aureus	1389	-	+	3	3569	4957	2099837	2101225	WP_208689362.1#125	NZ_CP033085.1	GCF_009883675.1
WP_208689363.1#125|Staphylococcus_aureus	1662	-	-	5	5446	7107	2097687	2099348	WP_111015041.1#125	NZ_CP033085.1	GCF_009883675.1
WP_208689363.1#125|Staphylococcus_aureus	1776	-	-	7	7432	9207	2095587	2097362	WP_001824053.1#125	NZ_CP033085.1	GCF_009883675.1
WP_208689363.1#125|Staphylococcus_aureus	873	-	-	16	9381	10253	2094541	2095413	WP_001038097.1#125	NZ_CP033085.1	GCF_009883675.1
WP_208689363.1#125|Staphylococcus_aureus	1398	-	+	15	10367	11764	2093030	2094427	WP_000170486.1#125	NZ_CP033085.1	GCF_009883675.1
WP_208689363.1#125|Staphylococcus_aureus	474	-	+	6	11954	12427	2092367	2092840	WP_000036329.1#125	NZ_CP033085.1	GCF_009883675.1
WP_208689363.1#125|Staphylococcus_aureus	1593	-	+	8	12689	14281	2090513	2092105	WP_000173881.1#125	NZ_CP033085.1	GCF_009883675.1
WP_208689363.1#125|Staphylococcus_aureus	132	-	-	91	14589	14720	2090074	2090205	pseudogene_125.12*#125	NZ_CP033085.1	GCF_009883675.1
WP_208689363.1#125|Staphylococcus_aureus	405	-	-	0	14984	15388	2089406	2089810	WP_001094394.1#125	NZ_CP033085.1	GCF_009883675.1
WP_208689363.1#125|Staphylococcus_aureus	1413	-	-	84	15408	16820	2087974	2089386	WP_000511135.1#125	NZ_CP033085.1	GCF_009883675.1
WP_208689363.1#125|Staphylococcus_aureus	867	-	-	0	16842	17708	2087086	2087952	WP_000157603.1#125	NZ_CP033085.1	GCF_009883675.1
WP_208689363.1#125|Staphylococcus_aureus	1509	-	-	84	17739	19247	2085547	2087055	WP_000974881.1#125	NZ_CP033085.1	GCF_009883675.1
WP_208689363.1#125|Staphylococcus_aureus	540	-	-	0	19269	19808	2084986	2085525	WP_000241344.1#125	NZ_CP033085.1	GCF_009883675.1
WP_208689363.1#125|Staphylococcus_aureus	522	-	-	0	19808	20329	2084465	2084986	WP_000140679.1#125	NZ_CP033085.1	GCF_009883675.1
WP_196496573.1#145|Staphylococcus_aureus	239	+	+	66	-7274	-7036	1	239	WP_158691567.1#145	NZ_PHVC01000002.1	GCF_002982495.1
WP_196496573.1#145|Staphylococcus_aureus	384	+	+	91	-6975	-6592	300	683	pseudogene_145.9*#145	NZ_PHVC01000002.1	GCF_002982495.1
WP_196496573.1#145|Staphylococcus_aureus	3153	+	+	22	-6001	-2849	1274	4426	WP_031874646.1#145	NZ_PHVC01000002.1	GCF_002982495.1
WP_196496573.1#145|Staphylococcus_aureus	483	+	+	10	-2759	-2277	4516	4998	WP_000714382.1#145	NZ_PHVC01000002.1	GCF_002982495.1
WP_196496573.1#145|Staphylococcus_aureus	987	+	+	9	-2072	-1086	5203	6189	WP_000710571.1#145	NZ_PHVC01000002.1	GCF_002982495.1
WP_196496573.1#145|Staphylococcus_aureus	769	+	+	91	-865	-97	6410	7178	pseudogene_145.5*#145	NZ_PHVC01000002.1	GCF_002982495.1
WP_196496573.1#145|Staphylococcus_aureus	2238	+	+	89	1	2238	7276	9513	WP_196496573.1#145	NZ_PHVC01000002.1	GCF_002982495.1
WP_196496573.1#145|Staphylococcus_aureus	1179	+	+	4	2389	3567	9664	10842	WP_001075814.1#145	NZ_PHVC01000002.1	GCF_002982495.1
WP_196496573.1#145|Staphylococcus_aureus	1389	+	+	3	3569	4957	10844	12232	WP_001006429.1#145	NZ_PHVC01000002.1	GCF_002982495.1
WP_196496573.1#145|Staphylococcus_aureus	1662	+	-	5	5446	7107	12721	14382	WP_001791319.1#145	NZ_PHVC01000002.1	GCF_002982495.1
WP_196496573.1#145|Staphylococcus_aureus	1776	+	-	7	7432	9207	14707	16482	WP_001824053.1#145	NZ_PHVC01000002.1	GCF_002982495.1
WP_196496573.1#145|Staphylococcus_aureus	873	+	-	16	9381	10253	16656	17528	WP_001038098.1#145	NZ_PHVC01000002.1	GCF_002982495.1
WP_196496573.1#145|Staphylococcus_aureus	1398	+	+	15	10367	11764	17642	19039	WP_000170486.1#145	NZ_PHVC01000002.1	GCF_002982495.1
WP_196496573.1#145|Staphylococcus_aureus	474	+	+	6	11954	12427	19229	19702	WP_000036329.1#145	NZ_PHVC01000002.1	GCF_002982495.1
WP_196496573.1#145|Staphylococcus_aureus	1593	+	+	8	12689	14281	19964	21556	WP_000173881.1#145	NZ_PHVC01000002.1	GCF_002982495.1
WP_196496573.1#145|Staphylococcus_aureus	1479	+	-	12	14611	16089	21886	23364	WP_049887430.1#145	NZ_PHVC01000002.1	GCF_002982495.1
WP_196496573.1#145|Staphylococcus_aureus	753	+	-	11	16510	17262	23785	24537	WP_000876750.1#145	NZ_PHVC01000002.1	GCF_002982495.1
WP_196496573.1#145|Staphylococcus_aureus	999	+	-	2	17631	18629	24906	25904	WP_000136629.1#145	NZ_PHVC01000002.1	GCF_002982495.1
WP_196496573.1#145|Staphylococcus_aureus	996	+	-	2	18626	19621	25901	26896	WP_000924997.1#145	NZ_PHVC01000002.1	GCF_002982495.1
WP_196496573.1#145|Staphylococcus_aureus	993	+	-	13	19637	20629	26912	27904	WP_001045111.1#145	NZ_PHVC01000002.1	GCF_002982495.1
WP_196496573.1#145|Staphylococcus_aureus	981	+	+	14	20860	21840	28135	29115	WP_000570804.1#145	NZ_PHVC01000002.1	GCF_002982495.1
WP_196496573.1#145|Staphylococcus_aureus	1011	+	+	21	21837	22847	29112	30122	WP_001078458.1#145	NZ_PHVC01000002.1	GCF_002982495.1
WP_202421378.1#111|Staphylococcus_aureus	384	-	+	91	-6975	-6592	21154	21537	pseudogene_111.11*#111	NZ_WHKE01000023.1	GCF_009873875.1
WP_202421378.1#111|Staphylococcus_aureus	3153	-	+	22	-6001	-2849	17411	20563	WP_001072889.1#111	NZ_WHKE01000023.1	GCF_009873875.1
WP_202421378.1#111|Staphylococcus_aureus	483	-	+	10	-2759	-2277	16839	17321	WP_000714382.1#111	NZ_WHKE01000023.1	GCF_009873875.1
WP_202421378.1#111|Staphylococcus_aureus	987	-	+	9	-2072	-1086	15648	16634	WP_000710571.1#111	NZ_WHKE01000023.1	GCF_009873875.1
WP_202421378.1#111|Staphylococcus_aureus	766	-	+	91	-862	-97	14659	15424	pseudogene_111.9*#111	NZ_WHKE01000023.1	GCF_009873875.1
WP_202421378.1#111|Staphylococcus_aureus	2238	-	+	89	1	2238	12324	14561	WP_202421378.1#111	NZ_WHKE01000023.1	GCF_009873875.1
WP_202421378.1#111|Staphylococcus_aureus	1179	-	+	4	2389	3567	10995	12173	WP_001075814.1#111	NZ_WHKE01000023.1	GCF_009873875.1
WP_202421378.1#111|Staphylococcus_aureus	1389	-	+	3	3569	4957	9605	10993	WP_001006429.1#111	NZ_WHKE01000023.1	GCF_009873875.1
WP_202421378.1#111|Staphylococcus_aureus	1662	-	-	5	5446	7107	7455	9116	WP_001791319.1#111	NZ_WHKE01000023.1	GCF_009873875.1
WP_202421378.1#111|Staphylococcus_aureus	1776	-	-	7	7432	9207	5355	7130	WP_001824053.1#111	NZ_WHKE01000023.1	GCF_009873875.1
WP_202421378.1#111|Staphylococcus_aureus	873	-	-	16	9381	10253	4309	5181	WP_001038097.1#111	NZ_WHKE01000023.1	GCF_009873875.1
WP_202421378.1#111|Staphylococcus_aureus	1398	-	+	15	10367	11764	2798	4195	WP_000170486.1#111	NZ_WHKE01000023.1	GCF_009873875.1
WP_202421378.1#111|Staphylococcus_aureus	474	-	+	6	11954	12427	2135	2608	WP_000036329.1#111	NZ_WHKE01000023.1	GCF_009873875.1
WP_202421378.1#111|Staphylococcus_aureus	1593	-	+	8	12689	14281	281	1873	WP_000173881.1#111	NZ_WHKE01000023.1	GCF_009873875.1
WP_171019170.1#130|Staphylococcus_aureus	384	-	+	91	-6975	-6592	21184	21567	pseudogene_130.10*#130	NZ_VCEP01000014.1	GCF_005861575.1
WP_171019170.1#130|Staphylococcus_aureus	3153	-	+	22	-6001	-2849	17441	20593	WP_001072889.1#130	NZ_VCEP01000014.1	GCF_005861575.1
WP_171019170.1#130|Staphylococcus_aureus	483	-	+	10	-2759	-2277	16869	17351	WP_000714382.1#130	NZ_VCEP01000014.1	GCF_005861575.1
WP_171019170.1#130|Staphylococcus_aureus	987	-	+	9	-2072	-1086	15678	16664	WP_000710571.1#130	NZ_VCEP01000014.1	GCF_005861575.1
WP_171019170.1#130|Staphylococcus_aureus	769	-	+	91	-865	-97	14689	15457	pseudogene_130.8*#130	NZ_VCEP01000014.1	GCF_005861575.1
WP_171019170.1#130|Staphylococcus_aureus	2238	-	+	89	1	2238	12354	14591	WP_171019170.1#130	NZ_VCEP01000014.1	GCF_005861575.1
WP_171019170.1#130|Staphylococcus_aureus	1179	-	+	4	2389	3567	11025	12203	WP_001075814.1#130	NZ_VCEP01000014.1	GCF_005861575.1
WP_171019170.1#130|Staphylococcus_aureus	1389	-	+	3	3569	4957	9635	11023	WP_001006429.1#130	NZ_VCEP01000014.1	GCF_005861575.1
WP_171019170.1#130|Staphylococcus_aureus	1662	-	-	5	5446	7107	7485	9146	WP_001791319.1#130	NZ_VCEP01000014.1	GCF_005861575.1
WP_171019170.1#130|Staphylococcus_aureus	1776	-	-	7	7432	9207	5385	7160	WP_001824053.1#130	NZ_VCEP01000014.1	GCF_005861575.1
WP_171019170.1#130|Staphylococcus_aureus	873	-	-	16	9381	10253	4339	5211	WP_001038097.1#130	NZ_VCEP01000014.1	GCF_005861575.1
WP_171019170.1#130|Staphylococcus_aureus	1398	-	+	15	10367	11764	2828	4225	WP_000170486.1#130	NZ_VCEP01000014.1	GCF_005861575.1
WP_171019170.1#130|Staphylococcus_aureus	474	-	+	6	11954	12427	2165	2638	WP_000036329.1#130	NZ_VCEP01000014.1	GCF_005861575.1
WP_171019170.1#130|Staphylococcus_aureus	1593	-	+	8	12689	14281	311	1903	WP_000173881.1#130	NZ_VCEP01000014.1	GCF_005861575.1
WP_171020284.1#126|Staphylococcus_aureus	384	+	+	91	-6975	-6592	127	510	pseudogene_126.14*#126	NZ_VCEZ01000016.1	GCF_005861935.1
WP_171020284.1#126|Staphylococcus_aureus	3153	+	+	22	-6001	-2849	1101	4253	WP_138297537.1#126	NZ_VCEZ01000016.1	GCF_005861935.1
WP_171020284.1#126|Staphylococcus_aureus	483	+	+	10	-2759	-2277	4343	4825	WP_000714382.1#126	NZ_VCEZ01000016.1	GCF_005861935.1
WP_171020284.1#126|Staphylococcus_aureus	987	+	+	9	-2072	-1086	5030	6016	WP_000710571.1#126	NZ_VCEZ01000016.1	GCF_005861935.1
WP_171020284.1#126|Staphylococcus_aureus	769	+	+	91	-865	-97	6237	7005	pseudogene_126.19*#126	NZ_VCEZ01000016.1	GCF_005861935.1
WP_171020284.1#126|Staphylococcus_aureus	2238	+	+	89	1	2238	7103	9340	WP_171020284.1#126	NZ_VCEZ01000016.1	GCF_005861935.1
WP_171020284.1#126|Staphylococcus_aureus	1179	+	+	4	2389	3567	9491	10669	WP_001075814.1#126	NZ_VCEZ01000016.1	GCF_005861935.1
WP_171020284.1#126|Staphylococcus_aureus	1389	+	+	3	3569	4957	10671	12059	WP_001006429.1#126	NZ_VCEZ01000016.1	GCF_005861935.1
WP_171020284.1#126|Staphylococcus_aureus	1662	+	-	5	5446	7107	12548	14209	WP_001791319.1#126	NZ_VCEZ01000016.1	GCF_005861935.1
WP_171020284.1#126|Staphylococcus_aureus	1776	+	-	7	7432	9207	14534	16309	WP_001824053.1#126	NZ_VCEZ01000016.1	GCF_005861935.1
WP_171020284.1#126|Staphylococcus_aureus	873	+	-	16	9381	10253	16483	17355	WP_001038097.1#126	NZ_VCEZ01000016.1	GCF_005861935.1
WP_171020284.1#126|Staphylococcus_aureus	1398	+	+	15	10367	11764	17469	18866	WP_000170482.1#126	NZ_VCEZ01000016.1	GCF_005861935.1
WP_171020284.1#126|Staphylococcus_aureus	474	+	+	6	11954	12427	19056	19529	WP_000036329.1#126	NZ_VCEZ01000016.1	GCF_005861935.1
WP_171020284.1#126|Staphylococcus_aureus	1593	+	+	8	12689	14281	19791	21383	WP_000173881.1#126	NZ_VCEZ01000016.1	GCF_005861935.1
WP_202120661.1#133|Staphylococcus_aureus	177	+	+	66	-7212	-7036	1	177	WP_160458529.1#133	NZ_WTUK01000036.1	GCF_009799545.1
WP_202120661.1#133|Staphylococcus_aureus	384	+	+	91	-6975	-6592	238	621	pseudogene_133.31*#133	NZ_WTUK01000036.1	GCF_009799545.1
WP_202120661.1#133|Staphylococcus_aureus	3153	+	+	22	-6001	-2849	1212	4364	WP_001072889.1#133	NZ_WTUK01000036.1	GCF_009799545.1
WP_202120661.1#133|Staphylococcus_aureus	483	+	+	10	-2759	-2277	4454	4936	WP_000714382.1#133	NZ_WTUK01000036.1	GCF_009799545.1
WP_202120661.1#133|Staphylococcus_aureus	987	+	+	9	-2072	-1086	5141	6127	WP_000710571.1#133	NZ_WTUK01000036.1	GCF_009799545.1
WP_202120661.1#133|Staphylococcus_aureus	766	+	+	91	-862	-97	6351	7116	pseudogene_133.26*#133	NZ_WTUK01000036.1	GCF_009799545.1
WP_202120661.1#133|Staphylococcus_aureus	2238	+	+	89	1	2238	7214	9451	WP_202120661.1#133	NZ_WTUK01000036.1	GCF_009799545.1
WP_202120661.1#133|Staphylococcus_aureus	1179	+	+	4	2389	3567	9602	10780	WP_001075814.1#133	NZ_WTUK01000036.1	GCF_009799545.1
WP_202120661.1#133|Staphylococcus_aureus	1389	+	+	3	3569	4957	10782	12170	WP_001006429.1#133	NZ_WTUK01000036.1	GCF_009799545.1
WP_202120661.1#133|Staphylococcus_aureus	1662	+	-	5	5446	7107	12659	14320	WP_001791319.1#133	NZ_WTUK01000036.1	GCF_009799545.1
WP_202120661.1#133|Staphylococcus_aureus	1776	+	-	7	7432	9207	14645	16420	WP_001824053.1#133	NZ_WTUK01000036.1	GCF_009799545.1
WP_202120661.1#133|Staphylococcus_aureus	873	+	-	16	9381	10253	16594	17466	WP_001038097.1#133	NZ_WTUK01000036.1	GCF_009799545.1
WP_202120661.1#133|Staphylococcus_aureus	1398	+	+	15	10367	11764	17580	18977	WP_000170486.1#133	NZ_WTUK01000036.1	GCF_009799545.1
WP_202120661.1#133|Staphylococcus_aureus	474	+	+	6	11954	12427	19167	19640	WP_000036329.1#133	NZ_WTUK01000036.1	GCF_009799545.1
WP_202120661.1#133|Staphylococcus_aureus	1593	+	+	8	12689	14281	19902	21494	WP_000173881.1#133	NZ_WTUK01000036.1	GCF_009799545.1
WP_202120661.1#133|Staphylococcus_aureus	114	+	-	91	14589	14702	21802	21915	pseudogene_133.24*#133	NZ_WTUK01000036.1	GCF_009799545.1
WP_210433317.1#128|Staphylococcus_aureus	384	+	+	91	-6975	-6592	128	511	pseudogene_128.11*#128	NZ_WLBU01000028.1	GCF_012277955.1
WP_210433317.1#128|Staphylococcus_aureus	3153	+	+	22	-6001	-2849	1102	4254	WP_001072889.1#128	NZ_WLBU01000028.1	GCF_012277955.1
WP_210433317.1#128|Staphylococcus_aureus	483	+	+	10	-2759	-2277	4344	4826	WP_000714382.1#128	NZ_WLBU01000028.1	GCF_012277955.1
WP_210433317.1#128|Staphylococcus_aureus	987	+	+	9	-2072	-1086	5031	6017	WP_000710571.1#128	NZ_WLBU01000028.1	GCF_012277955.1
WP_210433317.1#128|Staphylococcus_aureus	766	+	+	91	-862	-97	6241	7006	pseudogene_128.17*#128	NZ_WLBU01000028.1	GCF_012277955.1
WP_210433317.1#128|Staphylococcus_aureus	2238	+	+	89	1	2238	7104	9341	WP_210433317.1#128	NZ_WLBU01000028.1	GCF_012277955.1
WP_210433317.1#128|Staphylococcus_aureus	1179	+	+	4	2389	3567	9492	10670	WP_001075814.1#128	NZ_WLBU01000028.1	GCF_012277955.1
WP_210433317.1#128|Staphylococcus_aureus	1389	+	+	3	3569	4957	10672	12060	WP_001006429.1#128	NZ_WLBU01000028.1	GCF_012277955.1
WP_210433317.1#128|Staphylococcus_aureus	1662	+	-	5	5446	7107	12549	14210	WP_001791319.1#128	NZ_WLBU01000028.1	GCF_012277955.1
WP_210433317.1#128|Staphylococcus_aureus	1776	+	-	7	7432	9207	14535	16310	WP_001824053.1#128	NZ_WLBU01000028.1	GCF_012277955.1
WP_210433317.1#128|Staphylococcus_aureus	873	+	-	16	9381	10253	16484	17356	WP_001038097.1#128	NZ_WLBU01000028.1	GCF_012277955.1
WP_210433317.1#128|Staphylococcus_aureus	1398	+	+	15	10367	11764	17470	18867	WP_000170486.1#128	NZ_WLBU01000028.1	GCF_012277955.1
WP_210433317.1#128|Staphylococcus_aureus	474	+	+	6	11954	12427	19057	19530	WP_000036329.1#128	NZ_WLBU01000028.1	GCF_012277955.1
WP_210433317.1#128|Staphylococcus_aureus	1593	+	+	8	12689	14281	19792	21384	WP_000173881.1#128	NZ_WLBU01000028.1	GCF_012277955.1
WP_193561737.1#135|Staphylococcus_aureus	434	-	+	17	-7025	-6592	21074	21507	WP_238841732.1#135	NZ_WFHM01000026.1	GCF_009725625.1
WP_193561737.1#135|Staphylococcus_aureus	3153	-	+	22	-6001	-2849	17331	20483	WP_001072889.1#135	NZ_WFHM01000026.1	GCF_009725625.1
WP_193561737.1#135|Staphylococcus_aureus	483	-	+	10	-2759	-2277	16759	17241	WP_000714382.1#135	NZ_WFHM01000026.1	GCF_009725625.1
WP_193561737.1#135|Staphylococcus_aureus	987	-	+	9	-2072	-1086	15568	16554	WP_000710571.1#135	NZ_WFHM01000026.1	GCF_009725625.1
WP_193561737.1#135|Staphylococcus_aureus	766	-	+	91	-862	-97	14579	15344	pseudogene_135.4*#135	NZ_WFHM01000026.1	GCF_009725625.1
WP_193561737.1#135|Staphylococcus_aureus	2238	-	+	89	1	2238	12244	14481	WP_193561737.1#135	NZ_WFHM01000026.1	GCF_009725625.1
WP_193561737.1#135|Staphylococcus_aureus	1179	-	+	4	2389	3567	10915	12093	WP_001075814.1#135	NZ_WFHM01000026.1	GCF_009725625.1
WP_193561737.1#135|Staphylococcus_aureus	1389	-	+	3	3569	4957	9525	10913	WP_001006429.1#135	NZ_WFHM01000026.1	GCF_009725625.1
WP_193561737.1#135|Staphylococcus_aureus	1662	-	-	5	5446	7107	7375	9036	WP_001791319.1#135	NZ_WFHM01000026.1	GCF_009725625.1
WP_193561737.1#135|Staphylococcus_aureus	1776	-	-	7	7432	9207	5275	7050	WP_001824053.1#135	NZ_WFHM01000026.1	GCF_009725625.1
WP_193561737.1#135|Staphylococcus_aureus	873	-	-	16	9381	10253	4229	5101	WP_001038097.1#135	NZ_WFHM01000026.1	GCF_009725625.1
WP_193561737.1#135|Staphylococcus_aureus	1398	-	+	15	10367	11764	2718	4115	WP_000170486.1#135	NZ_WFHM01000026.1	GCF_009725625.1
WP_193561737.1#135|Staphylococcus_aureus	474	-	+	6	11954	12427	2055	2528	WP_000036329.1#135	NZ_WFHM01000026.1	GCF_009725625.1
WP_193561737.1#135|Staphylococcus_aureus	1593	-	+	8	12689	14281	201	1793	WP_000173881.1#135	NZ_WFHM01000026.1	GCF_009725625.1
WP_193563371.1#123|Staphylococcus_aureus	404	-	+	17	-6995	-6592	21079	21482	WP_215389085.1#123	NZ_WFHW01000021.1	GCF_009725435.1
WP_193563371.1#123|Staphylococcus_aureus	3153	-	+	22	-6001	-2849	17336	20488	WP_001072889.1#123	NZ_WFHW01000021.1	GCF_009725435.1
WP_193563371.1#123|Staphylococcus_aureus	483	-	+	10	-2759	-2277	16764	17246	WP_000714382.1#123	NZ_WFHW01000021.1	GCF_009725435.1
WP_193563371.1#123|Staphylococcus_aureus	987	-	+	9	-2072	-1086	15573	16559	WP_000710571.1#123	NZ_WFHW01000021.1	GCF_009725435.1
WP_193563371.1#123|Staphylococcus_aureus	766	-	+	91	-862	-97	14584	15349	pseudogene_123.2*#123	NZ_WFHW01000021.1	GCF_009725435.1
WP_193563371.1#123|Staphylococcus_aureus	2238	-	+	89	1	2238	12249	14486	WP_193563371.1#123	NZ_WFHW01000021.1	GCF_009725435.1
WP_193563371.1#123|Staphylococcus_aureus	1179	-	+	4	2389	3567	10920	12098	WP_001075814.1#123	NZ_WFHW01000021.1	GCF_009725435.1
WP_193563371.1#123|Staphylococcus_aureus	1389	-	+	3	3569	4957	9530	10918	WP_001006429.1#123	NZ_WFHW01000021.1	GCF_009725435.1
WP_193563371.1#123|Staphylococcus_aureus	1668	-	-	5	5446	7113	7374	9041	WP_155559881.1#123	NZ_WFHW01000021.1	GCF_009725435.1
WP_193563371.1#123|Staphylococcus_aureus	1776	-	-	7	7432	9207	5280	7055	WP_001824053.1#123	NZ_WFHW01000021.1	GCF_009725435.1
WP_193563371.1#123|Staphylococcus_aureus	873	-	-	16	9381	10253	4234	5106	WP_001038097.1#123	NZ_WFHW01000021.1	GCF_009725435.1
WP_193563371.1#123|Staphylococcus_aureus	1398	-	+	15	10367	11764	2723	4120	WP_000170486.1#123	NZ_WFHW01000021.1	GCF_009725435.1
WP_193563371.1#123|Staphylococcus_aureus	474	-	+	6	11954	12427	2060	2533	WP_000036329.1#123	NZ_WFHW01000021.1	GCF_009725435.1
WP_193563371.1#123|Staphylococcus_aureus	1593	-	+	8	12689	14281	206	1798	WP_000173881.1#123	NZ_WFHW01000021.1	GCF_009725435.1
WP_001188485.1#153|Staphylococcus_aureus_subsp__aureus_21235	756	-	-	36	-13463	-12708	218021	218776	WP_000355839.1#153	NZ_AFTQ01000002.1	GCF_000221725.1
WP_001188485.1#153|Staphylococcus_aureus_subsp__aureus_21235	261	-	-	35	-12708	-12448	217761	218021	WP_001105087.1#153	NZ_AFTQ01000002.1	GCF_000221725.1
WP_001188485.1#153|Staphylococcus_aureus_subsp__aureus_21235	1068	-	+	32	-12311	-11244	216557	217624	WP_000816136.1#153	NZ_AFTQ01000002.1	GCF_000221725.1
WP_001188485.1#153|Staphylococcus_aureus_subsp__aureus_21235	1335	-	+	29	-11213	-9879	215192	216526	WP_000465466.1#153	NZ_AFTQ01000002.1	GCF_000221725.1
WP_001188485.1#153|Staphylococcus_aureus_subsp__aureus_21235	1194	-	+	27	-9861	-8668	213981	215174	WP_001033007.1#153	NZ_AFTQ01000002.1	GCF_000221725.1
WP_001188485.1#153|Staphylococcus_aureus_subsp__aureus_21235	153	-	-	91	-8399	-8247	213560	213712	pseudogene_153.10*#153	NZ_AFTQ01000002.1	GCF_000221725.1
WP_001188485.1#153|Staphylococcus_aureus_subsp__aureus_21235	987	-	-	23	-8004	-7018	212331	213317	WP_000662026.1#153	NZ_AFTQ01000002.1	GCF_000221725.1
WP_001188485.1#153|Staphylococcus_aureus_subsp__aureus_21235	204	-	+	19	-6709	-6506	211819	212022	WP_000389769.1#153	NZ_AFTQ01000002.1	GCF_000221725.1
WP_001188485.1#153|Staphylococcus_aureus_subsp__aureus_21235	297	-	+	18	-6456	-6160	211473	211769	WP_000179898.1#153	NZ_AFTQ01000002.1	GCF_000221725.1
WP_001188485.1#153|Staphylococcus_aureus_subsp__aureus_21235	1221	-	-	24	-6097	-4877	210190	211410	WP_000130756.1#153	NZ_AFTQ01000002.1	GCF_000221725.1
WP_001188485.1#153|Staphylococcus_aureus_subsp__aureus_21235	552	-	-	31	-4884	-4333	209646	210197	WP_000627029.1#153	NZ_AFTQ01000002.1	GCF_000221725.1
WP_001188485.1#153|Staphylococcus_aureus_subsp__aureus_21235	861	-	+	17	-4220	-3360	208673	209533	WP_001052505.1#153	NZ_AFTQ01000002.1	GCF_000221725.1
WP_001188485.1#153|Staphylococcus_aureus_subsp__aureus_21235	483	-	+	10	-2758	-2276	207589	208071	WP_000714392.1#153	NZ_AFTQ01000002.1	GCF_000221725.1
WP_001188485.1#153|Staphylococcus_aureus_subsp__aureus_21235	987	-	+	9	-2071	-1085	206398	207384	WP_000710569.1#153	NZ_AFTQ01000002.1	GCF_000221725.1
WP_001188485.1#153|Staphylococcus_aureus_subsp__aureus_21235	768	-	+	1	-864	-97	205410	206177	WP_000977759.1#153	NZ_AFTQ01000002.1	GCF_000221725.1
WP_001188485.1#153|Staphylococcus_aureus_subsp__aureus_21235	2238	-	+	89	1	2238	203075	205312	WP_001188485.1#153	NZ_AFTQ01000002.1	GCF_000221725.1
WP_001188485.1#153|Staphylococcus_aureus_subsp__aureus_21235	1179	-	+	4	2389	3567	201746	202924	WP_001075807.1#153	NZ_AFTQ01000002.1	GCF_000221725.1
WP_001188485.1#153|Staphylococcus_aureus_subsp__aureus_21235	1389	-	+	3	3569	4957	200356	201744	WP_001006428.1#153	NZ_AFTQ01000002.1	GCF_000221725.1
WP_001188485.1#153|Staphylococcus_aureus_subsp__aureus_21235	1662	-	-	5	5446	7107	198206	199867	WP_001791319.1#153	NZ_AFTQ01000002.1	GCF_000221725.1
WP_001188485.1#153|Staphylococcus_aureus_subsp__aureus_21235	1776	-	-	7	7432	9207	196106	197881	WP_001806339.1#153	NZ_AFTQ01000002.1	GCF_000221725.1
WP_001188485.1#153|Staphylococcus_aureus_subsp__aureus_21235	873	-	-	16	9381	10253	195060	195932	WP_001038110.1#153	NZ_AFTQ01000002.1	GCF_000221725.1
WP_001188485.1#153|Staphylococcus_aureus_subsp__aureus_21235	1398	-	+	15	10367	11764	193549	194946	WP_000170484.1#153	NZ_AFTQ01000002.1	GCF_000221725.1
WP_001188485.1#153|Staphylococcus_aureus_subsp__aureus_21235	474	-	+	6	11954	12427	192886	193359	WP_000036329.1#153	NZ_AFTQ01000002.1	GCF_000221725.1
WP_001188485.1#153|Staphylococcus_aureus_subsp__aureus_21235	1593	-	+	8	12689	14281	191032	192624	WP_000173891.1#153	NZ_AFTQ01000002.1	GCF_000221725.1
WP_001188485.1#153|Staphylococcus_aureus_subsp__aureus_21235	1404	-	-	12	14610	16013	189300	190703	WP_000728735.1#153	NZ_AFTQ01000002.1	GCF_000221725.1
WP_001188485.1#153|Staphylococcus_aureus_subsp__aureus_21235	753	-	-	11	16433	17185	188128	188880	WP_000876752.1#153	NZ_AFTQ01000002.1	GCF_000221725.1
WP_001188485.1#153|Staphylococcus_aureus_subsp__aureus_21235	999	-	-	2	17554	18552	186761	187759	WP_000136629.1#153	NZ_AFTQ01000002.1	GCF_000221725.1
WP_001188485.1#153|Staphylococcus_aureus_subsp__aureus_21235	996	-	-	2	18549	19544	185769	186764	WP_000924997.1#153	NZ_AFTQ01000002.1	GCF_000221725.1
WP_001188485.1#153|Staphylococcus_aureus_subsp__aureus_21235	993	-	-	13	19560	20552	184761	185753	WP_001045111.1#153	NZ_AFTQ01000002.1	GCF_000221725.1
WP_001188485.1#153|Staphylococcus_aureus_subsp__aureus_21235	981	-	+	14	20783	21763	183550	184530	WP_000570808.1#153	NZ_AFTQ01000002.1	GCF_000221725.1
WP_001188485.1#153|Staphylococcus_aureus_subsp__aureus_21235	1011	-	+	21	21760	22770	182543	183553	WP_001078455.1#153	NZ_AFTQ01000002.1	GCF_000221725.1
WP_229374064.1#152|Staphylococcus_aureus	987	+	-	23	-15323	-14337	49471	50457	WP_031898689.1#152	NZ_CP084892.1	GCF_020889665.1
WP_229374064.1#152|Staphylococcus_aureus	204	+	+	19	-14028	-13825	50766	50969	WP_000389774.1#152	NZ_CP084892.1	GCF_020889665.1
WP_229374064.1#152|Staphylococcus_aureus	297	+	+	18	-13775	-13479	51019	51315	WP_229374058.1#152	NZ_CP084892.1	GCF_020889665.1
WP_229374064.1#152|Staphylococcus_aureus	1221	+	-	24	-13414	-12194	51380	52600	WP_229374059.1#152	NZ_CP084892.1	GCF_020889665.1
WP_229374064.1#152|Staphylococcus_aureus	552	+	-	31	-12201	-11650	52593	53144	WP_000627029.1#152	NZ_CP084892.1	GCF_020889665.1
WP_229374064.1#152|Staphylococcus_aureus	861	+	+	17	-11537	-10677	53257	54117	WP_229374060.1#152	NZ_CP084892.1	GCF_020889665.1
WP_229374064.1#152|Staphylococcus_aureus	3153	+	+	22	-9994	-6842	54800	57952	WP_229374061.1#152	NZ_CP084892.1	GCF_020889665.1
WP_229374064.1#152|Staphylococcus_aureus	738	+	+	26	-6814	-6077	57980	58717	WP_258025943.1#152	NZ_CP084892.1	GCF_020889665.1
WP_229374064.1#152|Staphylococcus_aureus	483	+	+	10	-5921	-5439	58873	59355	WP_000714388.1#152	NZ_CP084892.1	GCF_020889665.1
WP_229374064.1#152|Staphylococcus_aureus	273	+	-	45	-5043	-4771	59751	60023	WP_031788318.1#152	NZ_CP084892.1	GCF_020889665.1
WP_229374064.1#152|Staphylococcus_aureus	1344	+	-	56	-4771	-3428	60023	61366	WP_229374062.1#152	NZ_CP084892.1	GCF_020889665.1
WP_229374064.1#152|Staphylococcus_aureus	678	+	-	34	-3468	-2791	61326	62003	WP_115210739.1#152	NZ_CP084892.1	GCF_020889665.1
WP_229374064.1#152|Staphylococcus_aureus	261	+	-	55	-2735	-2475	62059	62319	WP_196429646.1#152	NZ_CP084892.1	GCF_020889665.1
WP_229374064.1#152|Staphylococcus_aureus	987	+	+	91	-2074	-1088	62720	63706	pseudogene_152.29*#152	NZ_CP084892.1	GCF_020889665.1
WP_229374064.1#152|Staphylococcus_aureus	771	+	+	1	-867	-97	63927	64697	WP_229374063.1#152	NZ_CP084892.1	GCF_020889665.1
WP_229374064.1#152|Staphylococcus_aureus	2238	+	+	89	1	2238	64795	67032	WP_229374064.1#152	NZ_CP084892.1	GCF_020889665.1
WP_229374064.1#152|Staphylococcus_aureus	1179	+	+	4	2389	3567	67183	68361	WP_229374065.1#152	NZ_CP084892.1	GCF_020889665.1
WP_229374064.1#152|Staphylococcus_aureus	1389	+	+	3	3569	4957	68363	69751	WP_229374066.1#152	NZ_CP084892.1	GCF_020889665.1
WP_229374064.1#152|Staphylococcus_aureus	1662	+	-	5	5445	7106	70239	71900	WP_001791319.1#152	NZ_CP084892.1	GCF_020889665.1
WP_229374064.1#152|Staphylococcus_aureus	1776	+	-	7	7431	9206	72225	74000	WP_229374067.1#152	NZ_CP084892.1	GCF_020889665.1
WP_229374064.1#152|Staphylococcus_aureus	873	+	-	16	9380	10252	74174	75046	WP_001038108.1#152	NZ_CP084892.1	GCF_020889665.1
WP_229374064.1#152|Staphylococcus_aureus	1398	+	+	15	10366	11763	75160	76557	WP_000170486.1#152	NZ_CP084892.1	GCF_020889665.1
WP_229374064.1#152|Staphylococcus_aureus	474	+	+	6	11953	12426	76747	77220	WP_000036329.1#152	NZ_CP084892.1	GCF_020889665.1
WP_229374064.1#152|Staphylococcus_aureus	1593	+	+	8	12688	14280	77482	79074	WP_229374068.1#152	NZ_CP084892.1	GCF_020889665.1
WP_229374064.1#152|Staphylococcus_aureus	1452	+	-	12	14609	16060	79403	80854	WP_229374069.1#152	NZ_CP084892.1	GCF_020889665.1
WP_229374064.1#152|Staphylococcus_aureus	753	+	-	11	16481	17233	81275	82027	WP_025786420.1#152	NZ_CP084892.1	GCF_020889665.1
WP_229374064.1#152|Staphylococcus_aureus	999	+	-	2	17602	18600	82396	83394	WP_229374070.1#152	NZ_CP084892.1	GCF_020889665.1
WP_229374064.1#152|Staphylococcus_aureus	996	+	-	2	18597	19592	83391	84386	WP_115305001.1#152	NZ_CP084892.1	GCF_020889665.1
WP_229374064.1#152|Staphylococcus_aureus	993	+	-	13	19608	20600	84402	85394	WP_001045111.1#152	NZ_CP084892.1	GCF_020889665.1
WP_229374064.1#152|Staphylococcus_aureus	981	+	+	14	20831	21811	85625	86605	WP_229374071.1#152	NZ_CP084892.1	GCF_020889665.1
WP_229374064.1#152|Staphylococcus_aureus	1011	+	+	21	21808	22818	86602	87612	WP_001078456.1#152	NZ_CP084892.1	GCF_020889665.1
WP_252550735.1#176|Staphylococcus_aureus	684	+	+	51	-24979	-24296	47436	48119	WP_000323587.1#176	NZ_CP094780.1	GCF_025559625.1
WP_252550735.1#176|Staphylococcus_aureus	1608	+	+	52	-24285	-22678	48130	49737	WP_000427420.1#176	NZ_CP094780.1	GCF_025559625.1
WP_252550735.1#176|Staphylococcus_aureus	6018	+	+	42	-22676	-16659	49739	55756	WP_046597249.1#176	NZ_CP094780.1	GCF_025559625.1
WP_252550735.1#176|Staphylococcus_aureus	2115	+	+	57	-16655	-14541	55760	57874	WP_000710587.1#176	NZ_CP094780.1	GCF_025559625.1
WP_252550735.1#176|Staphylococcus_aureus	693	+	+	47	-14538	-13846	57877	58569	WP_000286391.1#176	NZ_CP094780.1	GCF_025559625.1
WP_252550735.1#176|Staphylococcus_aureus	2778	+	+	42	-13849	-11072	58566	61343	WP_224061730.1#176	NZ_CP094780.1	GCF_025559625.1
WP_252550735.1#176|Staphylococcus_aureus	579	+	+	48	-11060	-10482	61355	61933	WP_000738841.1#176	NZ_CP094780.1	GCF_025559625.1
WP_252550735.1#176|Staphylococcus_aureus	729	+	+	49	-10485	-9757	61930	62658	WP_046597248.1#176	NZ_CP094780.1	GCF_025559625.1
WP_252550735.1#176|Staphylococcus_aureus	1455	+	+	34	-9760	-8306	62655	64109	WP_000589240.1#176	NZ_CP094780.1	GCF_025559625.1
WP_252550735.1#176|Staphylococcus_aureus	1755	+	+	34	-8275	-6521	64140	65894	WP_046597247.1#176	NZ_CP094780.1	GCF_025559625.1
WP_252550735.1#176|Staphylococcus_aureus	1734	+	+	34	-6484	-4751	65931	67664	WP_262529276.1#176	NZ_CP094780.1	GCF_025559625.1
WP_252550735.1#176|Staphylococcus_aureus	1053	+	+	50	-4749	-3697	67666	68718	WP_043039598.1#176	NZ_CP094780.1	GCF_025559625.1
WP_252550735.1#176|Staphylococcus_aureus	1347	+	+	46	-3704	-2358	68711	70057	WP_224085680.1#176	NZ_CP094780.1	GCF_025559625.1
WP_252550735.1#176|Staphylococcus_aureus	987	+	+	9	-2075	-1089	70340	71326	WP_252550737.1#176	NZ_CP094780.1	GCF_025559625.1
WP_252550735.1#176|Staphylococcus_aureus	771	+	+	1	-867	-97	71548	72318	WP_262543064.1#176	NZ_CP094780.1	GCF_025559625.1
WP_252550735.1#176|Staphylococcus_aureus	2238	+	+	89	1	2238	72416	74653	WP_252550735.1#176	NZ_CP094780.1	GCF_025559625.1
WP_252550735.1#176|Staphylococcus_aureus	1179	+	+	4	2389	3567	74804	75982	WP_001075807.1#176	NZ_CP094780.1	GCF_025559625.1
WP_252550735.1#176|Staphylococcus_aureus	1389	+	+	3	3569	4957	75984	77372	WP_001006431.1#176	NZ_CP094780.1	GCF_025559625.1
WP_252550735.1#176|Staphylococcus_aureus	1662	+	-	5	5446	7107	77861	79522	WP_078064639.1#176	NZ_CP094780.1	GCF_025559625.1
WP_252550735.1#176|Staphylococcus_aureus	1776	+	-	7	7432	9207	79847	81622	WP_000291834.1#176	NZ_CP094780.1	GCF_025559625.1
WP_252550735.1#176|Staphylococcus_aureus	873	+	-	16	9381	10253	81796	82668	WP_262542031.1#176	NZ_CP094780.1	GCF_025559625.1
WP_252550735.1#176|Staphylococcus_aureus	1398	+	+	15	10367	11764	82782	84179	WP_000170486.1#176	NZ_CP094780.1	GCF_025559625.1
WP_252550735.1#176|Staphylococcus_aureus	474	+	+	6	11954	12427	84369	84842	WP_000036329.1#176	NZ_CP094780.1	GCF_025559625.1
WP_252550735.1#176|Staphylococcus_aureus	1593	+	+	8	12689	14281	85104	86696	WP_229374068.1#176	NZ_CP094780.1	GCF_025559625.1
WP_252550735.1#176|Staphylococcus_aureus	1503	+	-	12	14610	16112	87025	88527	WP_262543065.1#176	NZ_CP094780.1	GCF_025559625.1
WP_252550735.1#176|Staphylococcus_aureus	753	+	-	11	16533	17285	88948	89700	WP_000876752.1#176	NZ_CP094780.1	GCF_025559625.1
WP_252550735.1#176|Staphylococcus_aureus	999	+	-	2	17654	18652	90069	91067	WP_000136629.1#176	NZ_CP094780.1	GCF_025559625.1
WP_252550735.1#176|Staphylococcus_aureus	996	+	-	2	18649	19644	91064	92059	WP_262542037.1#176	NZ_CP094780.1	GCF_025559625.1
WP_252550735.1#176|Staphylococcus_aureus	993	+	-	13	19660	20652	92075	93067	WP_001045111.1#176	NZ_CP094780.1	GCF_025559625.1
WP_252550735.1#176|Staphylococcus_aureus	981	+	+	14	20883	21863	93298	94278	WP_000570808.1#176	NZ_CP094780.1	GCF_025559625.1
WP_252550735.1#176|Staphylococcus_aureus	1011	+	+	21	21860	22870	94275	95285	WP_001078456.1#176	NZ_CP094780.1	GCF_025559625.1
WP_070059097.1#154|Staphylococcus_aureus	780	+	+	44	-13310	-12531	465670	466449	WP_001225809.1#154	NZ_FMQT01000001.1	GCF_900098365.1
WP_070059097.1#154|Staphylococcus_aureus	357	+	-	91	-12346	-11990	466634	466990	pseudogene_154.26*#154	NZ_FMQT01000001.1	GCF_900098365.1
WP_070059097.1#154|Staphylococcus_aureus	89	+	-	91	-11570	-11482	467410	467498	pseudogene_154.21*#154	NZ_FMQT01000001.1	GCF_900098365.1
WP_070059097.1#154|Staphylococcus_aureus	756	+	-	36	-11384	-10629	467596	468351	WP_000355840.1#154	NZ_FMQT01000001.1	GCF_900098365.1
WP_070059097.1#154|Staphylococcus_aureus	261	+	-	35	-10629	-10369	468351	468611	WP_001105087.1#154	NZ_FMQT01000001.1	GCF_900098365.1
WP_070059097.1#154|Staphylococcus_aureus	1068	+	+	32	-10232	-9165	468748	469815	WP_000816135.1#154	NZ_FMQT01000001.1	GCF_900098365.1
WP_070059097.1#154|Staphylococcus_aureus	1335	+	+	29	-9134	-7800	469846	471180	WP_045157545.1#154	NZ_FMQT01000001.1	GCF_900098365.1
WP_070059097.1#154|Staphylococcus_aureus	1194	+	+	27	-7781	-6588	471199	472392	WP_001033012.1#154	NZ_FMQT01000001.1	GCF_900098365.1
WP_070059097.1#154|Staphylococcus_aureus	987	+	-	23	-5924	-4938	473056	474042	WP_000662031.1#154	NZ_FMQT01000001.1	GCF_900098365.1
WP_070059097.1#154|Staphylococcus_aureus	204	+	+	19	-4629	-4426	474351	474554	WP_070059096.1#154	NZ_FMQT01000001.1	GCF_900098365.1
WP_070059097.1#154|Staphylococcus_aureus	297	+	+	18	-4376	-4080	474604	474900	WP_000179899.1#154	NZ_FMQT01000001.1	GCF_900098365.1
WP_070059097.1#154|Staphylococcus_aureus	738	+	+	26	-3638	-2901	475342	476079	WP_257008796.1#154	NZ_FMQT01000001.1	GCF_900098365.1
WP_070059097.1#154|Staphylococcus_aureus	549	+	+	10	-2745	-2197	476235	476783	WP_000714378.1#154	NZ_FMQT01000001.1	GCF_900098365.1
WP_070059097.1#154|Staphylococcus_aureus	987	+	+	9	-2059	-1073	476921	477907	WP_000710572.1#154	NZ_FMQT01000001.1	GCF_900098365.1
WP_070059097.1#154|Staphylococcus_aureus	771	+	+	1	-853	-83	478127	478897	WP_069989707.1#154	NZ_FMQT01000001.1	GCF_900098365.1
WP_070059097.1#154|Staphylococcus_aureus	2238	+	+	89	1	2238	478981	481218	WP_070059097.1#154	NZ_FMQT01000001.1	GCF_900098365.1
WP_070059097.1#154|Staphylococcus_aureus	1179	+	+	4	2389	3567	481369	482547	WP_001075811.1#154	NZ_FMQT01000001.1	GCF_900098365.1
WP_070059097.1#154|Staphylococcus_aureus	1389	+	+	3	3569	4957	482549	483937	WP_001006427.1#154	NZ_FMQT01000001.1	GCF_900098365.1
WP_070059097.1#154|Staphylococcus_aureus	1662	+	-	5	5446	7107	484426	486087	WP_078062691.1#154	NZ_FMQT01000001.1	GCF_900098365.1
WP_070059097.1#154|Staphylococcus_aureus	1776	+	-	7	7432	9207	486412	488187	WP_000291844.1#154	NZ_FMQT01000001.1	GCF_900098365.1
WP_070059097.1#154|Staphylococcus_aureus	873	+	-	16	9381	10253	488361	489233	WP_001038099.1#154	NZ_FMQT01000001.1	GCF_900098365.1
WP_070059097.1#154|Staphylococcus_aureus	1398	+	+	15	10367	11764	489347	490744	WP_000170483.1#154	NZ_FMQT01000001.1	GCF_900098365.1
WP_070059097.1#154|Staphylococcus_aureus	474	+	+	6	11954	12427	490934	491407	WP_000036329.1#154	NZ_FMQT01000001.1	GCF_900098365.1
WP_070059097.1#154|Staphylococcus_aureus	1593	+	+	8	12689	14281	491669	493261	WP_000173891.1#154	NZ_FMQT01000001.1	GCF_900098365.1
WP_070059097.1#154|Staphylococcus_aureus	1506	+	-	91	14606	16111	493586	495091	pseudogene_154.1*#154	NZ_FMQT01000001.1	GCF_900098365.1
WP_070059097.1#154|Staphylococcus_aureus	753	+	-	11	16532	17284	495512	496264	WP_000876757.1#154	NZ_FMQT01000001.1	GCF_900098365.1
WP_070059097.1#154|Staphylococcus_aureus	999	+	-	2	17653	18651	496633	497631	WP_069989706.1#154	NZ_FMQT01000001.1	GCF_900098365.1
WP_070059097.1#154|Staphylococcus_aureus	996	+	-	2	18648	19643	497628	498623	WP_069989705.1#154	NZ_FMQT01000001.1	GCF_900098365.1
WP_070059097.1#154|Staphylococcus_aureus	993	+	-	13	19659	20651	498639	499631	WP_001045111.1#154	NZ_FMQT01000001.1	GCF_900098365.1
WP_070059097.1#154|Staphylococcus_aureus	981	+	+	14	20882	21862	499862	500842	WP_000570810.1#154	NZ_FMQT01000001.1	GCF_900098365.1
WP_070059097.1#154|Staphylococcus_aureus	1011	+	+	21	21859	22869	500839	501849	WP_045157551.1#154	NZ_FMQT01000001.1	GCF_900098365.1
WP_045157548.1#178|Staphylococcus_aureus	780	-	+	44	-13310	-12531	58438	59217	WP_001225809.1#178	NZ_JAHCOT010000006.1	GCF_021367315.1
WP_045157548.1#178|Staphylococcus_aureus	357	-	-	91	-12346	-11990	57897	58253	pseudogene_178.29*#178	NZ_JAHCOT010000006.1	GCF_021367315.1
WP_045157548.1#178|Staphylococcus_aureus	89	-	-	91	-11570	-11482	57389	57477	pseudogene_178.16*#178	NZ_JAHCOT010000006.1	GCF_021367315.1
WP_045157548.1#178|Staphylococcus_aureus	756	-	-	36	-11384	-10629	56536	57291	WP_000355840.1#178	NZ_JAHCOT010000006.1	GCF_021367315.1
WP_045157548.1#178|Staphylococcus_aureus	261	-	-	35	-10629	-10369	56276	56536	WP_001105087.1#178	NZ_JAHCOT010000006.1	GCF_021367315.1
WP_045157548.1#178|Staphylococcus_aureus	1068	-	+	32	-10232	-9165	55072	56139	WP_000816135.1#178	NZ_JAHCOT010000006.1	GCF_021367315.1
WP_045157548.1#178|Staphylococcus_aureus	1335	-	+	29	-9134	-7800	53707	55041	WP_045157545.1#178	NZ_JAHCOT010000006.1	GCF_021367315.1
WP_045157548.1#178|Staphylococcus_aureus	1194	-	+	27	-7781	-6588	52495	53688	WP_001033012.1#178	NZ_JAHCOT010000006.1	GCF_021367315.1
WP_045157548.1#178|Staphylococcus_aureus	987	-	-	23	-5924	-4938	50845	51831	WP_000662031.1#178	NZ_JAHCOT010000006.1	GCF_021367315.1
WP_045157548.1#178|Staphylococcus_aureus	204	-	+	19	-4629	-4426	50333	50536	WP_000389773.1#178	NZ_JAHCOT010000006.1	GCF_021367315.1
WP_045157548.1#178|Staphylococcus_aureus	297	-	+	18	-4376	-4080	49987	50283	WP_000179899.1#178	NZ_JAHCOT010000006.1	GCF_021367315.1
WP_045157548.1#178|Staphylococcus_aureus	738	-	+	26	-3638	-2901	48808	49545	WP_257008796.1#178	NZ_JAHCOT010000006.1	GCF_021367315.1
WP_045157548.1#178|Staphylococcus_aureus	549	-	+	10	-2745	-2197	48104	48652	WP_000714378.1#178	NZ_JAHCOT010000006.1	GCF_021367315.1
WP_045157548.1#178|Staphylococcus_aureus	987	-	+	9	-2059	-1073	46980	47966	WP_000710572.1#178	NZ_JAHCOT010000006.1	GCF_021367315.1
WP_045157548.1#178|Staphylococcus_aureus	771	-	+	1	-853	-83	45990	46760	WP_069989707.1#178	NZ_JAHCOT010000006.1	GCF_021367315.1
WP_045157548.1#178|Staphylococcus_aureus	2238	-	+	89	1	2238	43669	45906	WP_045157548.1#178	NZ_JAHCOT010000006.1	GCF_021367315.1
WP_045157548.1#178|Staphylococcus_aureus	1179	-	+	4	2389	3567	42340	43518	WP_001075811.1#178	NZ_JAHCOT010000006.1	GCF_021367315.1
WP_045157548.1#178|Staphylococcus_aureus	1389	-	+	3	3569	4957	40950	42338	WP_001006427.1#178	NZ_JAHCOT010000006.1	GCF_021367315.1
WP_045157548.1#178|Staphylococcus_aureus	1662	-	-	5	5446	7107	38800	40461	WP_078062691.1#178	NZ_JAHCOT010000006.1	GCF_021367315.1
WP_045157548.1#178|Staphylococcus_aureus	1776	-	-	7	7432	9207	36700	38475	WP_000291844.1#178	NZ_JAHCOT010000006.1	GCF_021367315.1
WP_045157548.1#178|Staphylococcus_aureus	873	-	-	16	9381	10253	35654	36526	WP_001038099.1#178	NZ_JAHCOT010000006.1	GCF_021367315.1
WP_045157548.1#178|Staphylococcus_aureus	1398	-	+	15	10367	11764	34143	35540	WP_000170483.1#178	NZ_JAHCOT010000006.1	GCF_021367315.1
WP_045157548.1#178|Staphylococcus_aureus	474	-	+	6	11954	12427	33480	33953	WP_000036329.1#178	NZ_JAHCOT010000006.1	GCF_021367315.1
WP_045157548.1#178|Staphylococcus_aureus	1593	-	+	8	12689	14281	31626	33218	WP_000173891.1#178	NZ_JAHCOT010000006.1	GCF_021367315.1
WP_045157548.1#178|Staphylococcus_aureus	89	-	-	91	-11570	-11482	57389	57477	pseudogene_178.16*#178	NZ_JAHCOT010000006.1	GCF_021367315.1
WP_045157548.1#178|Staphylococcus_aureus	753	-	-	11	16358	17110	28797	29549	WP_000876757.1#178	NZ_JAHCOT010000006.1	GCF_021367315.1
WP_045157548.1#178|Staphylococcus_aureus	999	-	-	2	17479	18477	27430	28428	WP_045157550.1#178	NZ_JAHCOT010000006.1	GCF_021367315.1
WP_045157548.1#178|Staphylococcus_aureus	996	-	-	2	18474	19469	26438	27433	WP_069989705.1#178	NZ_JAHCOT010000006.1	GCF_021367315.1
WP_045157548.1#178|Staphylococcus_aureus	993	-	-	13	19485	20477	25430	26422	WP_001045111.1#178	NZ_JAHCOT010000006.1	GCF_021367315.1
WP_045157548.1#178|Staphylococcus_aureus	981	-	+	14	20708	21688	24219	25199	WP_000570810.1#178	NZ_JAHCOT010000006.1	GCF_021367315.1
WP_045157548.1#178|Staphylococcus_aureus	1011	-	+	21	21685	22695	23212	24222	WP_045157551.1#178	NZ_JAHCOT010000006.1	GCF_021367315.1
WP_276210118.1#185|Staphylococcus_aureus	684	-	+	51	-24979	-24296	435034	435717	WP_000323587.1#185	NZ_JARJLY010000002.1	GCF_029335235.1
WP_276210118.1#185|Staphylococcus_aureus	1608	-	+	52	-24285	-22678	433416	435023	WP_000427420.1#185	NZ_JARJLY010000002.1	GCF_029335235.1
WP_276210118.1#185|Staphylococcus_aureus	6018	-	+	42	-22676	-16659	427397	433414	WP_046597249.1#185	NZ_JARJLY010000002.1	GCF_029335235.1
WP_276210118.1#185|Staphylococcus_aureus	2115	-	+	57	-16655	-14541	425279	427393	WP_000710587.1#185	NZ_JARJLY010000002.1	GCF_029335235.1
WP_276210118.1#185|Staphylococcus_aureus	675	-	+	47	-14520	-13846	424584	425258	WP_229768963.1#185	NZ_JARJLY010000002.1	GCF_029335235.1
WP_276210118.1#185|Staphylococcus_aureus	2778	-	+	42	-13849	-11072	421810	424587	WP_224061730.1#185	NZ_JARJLY010000002.1	GCF_029335235.1
WP_276210118.1#185|Staphylococcus_aureus	579	-	+	48	-11060	-10482	421220	421798	WP_000738841.1#185	NZ_JARJLY010000002.1	GCF_029335235.1
WP_276210118.1#185|Staphylococcus_aureus	729	-	+	49	-10485	-9757	420495	421223	WP_046597248.1#185	NZ_JARJLY010000002.1	GCF_029335235.1
WP_276210118.1#185|Staphylococcus_aureus	1455	-	+	34	-9760	-8306	419044	420498	WP_276210120.1#185	NZ_JARJLY010000002.1	GCF_029335235.1
WP_276210118.1#185|Staphylococcus_aureus	1755	-	+	34	-8275	-6521	417259	419013	WP_046597247.1#185	NZ_JARJLY010000002.1	GCF_029335235.1
WP_276210118.1#185|Staphylococcus_aureus	1734	-	+	34	-6484	-4751	415489	417222	WP_000472888.1#185	NZ_JARJLY010000002.1	GCF_029335235.1
WP_276210118.1#185|Staphylococcus_aureus	1053	-	+	50	-4749	-3697	414435	415487	WP_043039598.1#185	NZ_JARJLY010000002.1	GCF_029335235.1
WP_276210118.1#185|Staphylococcus_aureus	1347	-	+	46	-3704	-2358	413096	414442	WP_224085680.1#185	NZ_JARJLY010000002.1	GCF_029335235.1
WP_276210118.1#185|Staphylococcus_aureus	987	-	+	9	-2075	-1089	411827	412813	WP_000710565.1#185	NZ_JARJLY010000002.1	GCF_029335235.1
WP_276210118.1#185|Staphylococcus_aureus	771	-	+	1	-867	-97	410835	411605	WP_276210119.1#185	NZ_JARJLY010000002.1	GCF_029335235.1
WP_276210118.1#185|Staphylococcus_aureus	2238	-	+	89	1	2238	408500	410737	WP_276210118.1#185	NZ_JARJLY010000002.1	GCF_029335235.1
WP_276210118.1#185|Staphylococcus_aureus	1179	-	+	4	2389	3567	407171	408349	WP_001075807.1#185	NZ_JARJLY010000002.1	GCF_029335235.1
WP_276210118.1#185|Staphylococcus_aureus	1389	-	+	3	3569	4957	405781	407169	WP_046597246.1#185	NZ_JARJLY010000002.1	GCF_029335235.1
WP_276210118.1#185|Staphylococcus_aureus	1662	-	-	5	5445	7106	403632	405293	WP_078134280.1#185	NZ_JARJLY010000002.1	GCF_029335235.1
WP_276210118.1#185|Staphylococcus_aureus	1776	-	-	7	7431	9206	401532	403307	WP_046597335.1#185	NZ_JARJLY010000002.1	GCF_029335235.1
WP_276210118.1#185|Staphylococcus_aureus	474	-	+	6	9557	10030	400708	401181	WP_000036329.1#185	NZ_JARJLY010000002.1	GCF_029335235.1
WP_276210118.1#185|Staphylococcus_aureus	1593	-	+	8	10292	11884	398854	400446	WP_046597245.1#185	NZ_JARJLY010000002.1	GCF_029335235.1
WP_276210118.1#185|Staphylococcus_aureus	1407	-	-	12	12213	13619	397119	398525	WP_120672812.1#185	NZ_JARJLY010000002.1	GCF_029335235.1
WP_276210118.1#185|Staphylococcus_aureus	753	-	-	11	13974	14726	396012	396764	WP_276210117.1#185	NZ_JARJLY010000002.1	GCF_029335235.1
WP_276210118.1#185|Staphylococcus_aureus	999	-	-	2	15095	16093	394645	395643	WP_000136629.1#185	NZ_JARJLY010000002.1	GCF_029335235.1
WP_276210118.1#185|Staphylococcus_aureus	996	-	-	2	16090	17085	393653	394648	WP_276210116.1#185	NZ_JARJLY010000002.1	GCF_029335235.1
WP_276210118.1#185|Staphylococcus_aureus	993	-	-	13	17101	18093	392645	393637	WP_001045110.1#185	NZ_JARJLY010000002.1	GCF_029335235.1
WP_276210118.1#185|Staphylococcus_aureus	981	-	+	14	18324	19304	391434	392414	WP_000570808.1#185	NZ_JARJLY010000002.1	GCF_029335235.1
WP_276210118.1#185|Staphylococcus_aureus	1011	-	+	21	19301	20311	390427	391437	WP_001078456.1#185	NZ_JARJLY010000002.1	GCF_029335235.1
WP_276210118.1#185|Staphylococcus_aureus	1755	-	+	33	20332	22086	388652	390406	WP_070003396.1#185	NZ_JARJLY010000002.1	GCF_029335235.1
WP_276210118.1#185|Staphylococcus_aureus	1257	-	+	40	22079	23335	387403	388659	WP_000610050.1#185	NZ_JARJLY010000002.1	GCF_029335235.1
WP_315977822.1#182|Staphylococcus_aureus	684	-	+	51	-24979	-24296	433462	434145	WP_000323587.1#182	NZ_JAWDDJ010000031.1	GCF_032464105.1
WP_315977822.1#182|Staphylococcus_aureus	1608	-	+	52	-24285	-22678	431844	433451	WP_000427420.1#182	NZ_JAWDDJ010000031.1	GCF_032464105.1
WP_315977822.1#182|Staphylococcus_aureus	6018	-	+	42	-22676	-16659	425825	431842	WP_046597249.1#182	NZ_JAWDDJ010000031.1	GCF_032464105.1
WP_315977822.1#182|Staphylococcus_aureus	2115	-	+	57	-16655	-14541	423707	425821	WP_000710587.1#182	NZ_JAWDDJ010000031.1	GCF_032464105.1
WP_315977822.1#182|Staphylococcus_aureus	693	-	+	47	-14538	-13846	423012	423704	WP_000286391.1#182	NZ_JAWDDJ010000031.1	GCF_032464105.1
WP_315977822.1#182|Staphylococcus_aureus	2778	-	+	42	-13849	-11072	420238	423015	WP_224061730.1#182	NZ_JAWDDJ010000031.1	GCF_032464105.1
WP_315977822.1#182|Staphylococcus_aureus	579	-	+	48	-11060	-10482	419648	420226	WP_000738841.1#182	NZ_JAWDDJ010000031.1	GCF_032464105.1
WP_315977822.1#182|Staphylococcus_aureus	729	-	+	49	-10485	-9757	418923	419651	WP_046597248.1#182	NZ_JAWDDJ010000031.1	GCF_032464105.1
WP_315977822.1#182|Staphylococcus_aureus	1455	-	+	34	-9760	-8306	417472	418926	WP_000589240.1#182	NZ_JAWDDJ010000031.1	GCF_032464105.1
WP_315977822.1#182|Staphylococcus_aureus	1755	-	+	34	-8275	-6521	415687	417441	WP_046597247.1#182	NZ_JAWDDJ010000031.1	GCF_032464105.1
WP_315977822.1#182|Staphylococcus_aureus	1734	-	+	34	-6484	-4751	413917	415650	WP_000472888.1#182	NZ_JAWDDJ010000031.1	GCF_032464105.1
WP_315977822.1#182|Staphylococcus_aureus	1053	-	+	50	-4749	-3697	412863	413915	WP_043039598.1#182	NZ_JAWDDJ010000031.1	GCF_032464105.1
WP_315977822.1#182|Staphylococcus_aureus	1356	-	+	46	-3713	-2358	411524	412879	WP_001803629.1#182	NZ_JAWDDJ010000031.1	GCF_032464105.1
WP_315977822.1#182|Staphylococcus_aureus	987	-	+	9	-2075	-1089	410255	411241	WP_000710565.1#182	NZ_JAWDDJ010000031.1	GCF_032464105.1
WP_315977822.1#182|Staphylococcus_aureus	771	-	+	1	-867	-97	409263	410033	WP_276210119.1#182	NZ_JAWDDJ010000031.1	GCF_032464105.1
WP_315977822.1#182|Staphylococcus_aureus	2238	-	+	89	1	2238	406928	409165	WP_315977822.1#182	NZ_JAWDDJ010000031.1	GCF_032464105.1
WP_315977822.1#182|Staphylococcus_aureus	1179	-	+	4	2389	3567	405599	406777	WP_001075807.1#182	NZ_JAWDDJ010000031.1	GCF_032464105.1
WP_315977822.1#182|Staphylococcus_aureus	1389	-	+	3	3569	4957	404209	405597	WP_046597246.1#182	NZ_JAWDDJ010000031.1	GCF_032464105.1
WP_315977822.1#182|Staphylococcus_aureus	1662	-	-	5	5445	7106	402060	403721	WP_078134280.1#182	NZ_JAWDDJ010000031.1	GCF_032464105.1
WP_315977822.1#182|Staphylococcus_aureus	1776	-	-	7	7431	9206	399960	401735	WP_046597335.1#182	NZ_JAWDDJ010000031.1	GCF_032464105.1
WP_315977822.1#182|Staphylococcus_aureus	474	-	+	6	9557	10030	399136	399609	WP_000036329.1#182	NZ_JAWDDJ010000031.1	GCF_032464105.1
WP_315977822.1#182|Staphylococcus_aureus	1593	-	+	8	10292	11884	397282	398874	WP_046597245.1#182	NZ_JAWDDJ010000031.1	GCF_032464105.1
WP_315977822.1#182|Staphylococcus_aureus	1431	-	-	12	12213	13643	395523	396953	WP_315977821.1#182	NZ_JAWDDJ010000031.1	GCF_032464105.1
WP_315977822.1#182|Staphylococcus_aureus	753	-	-	11	14061	14813	394353	395105	WP_000876751.1#182	NZ_JAWDDJ010000031.1	GCF_032464105.1
WP_315977822.1#182|Staphylococcus_aureus	999	-	-	2	15182	16180	392986	393984	WP_315977820.1#182	NZ_JAWDDJ010000031.1	GCF_032464105.1
WP_315977822.1#182|Staphylococcus_aureus	996	-	-	2	16177	17172	391994	392989	WP_000924997.1#182	NZ_JAWDDJ010000031.1	GCF_032464105.1
WP_315977822.1#182|Staphylococcus_aureus	993	-	-	13	17188	18180	390986	391978	WP_315977819.1#182	NZ_JAWDDJ010000031.1	GCF_032464105.1
WP_315977822.1#182|Staphylococcus_aureus	981	-	+	14	18411	19391	389775	390755	WP_000570808.1#182	NZ_JAWDDJ010000031.1	GCF_032464105.1
WP_315977822.1#182|Staphylococcus_aureus	1011	-	+	21	19388	20398	388768	389778	WP_001078456.1#182	NZ_JAWDDJ010000031.1	GCF_032464105.1
WP_315977822.1#182|Staphylococcus_aureus	1755	-	+	33	20419	22173	386993	388747	WP_070003396.1#182	NZ_JAWDDJ010000031.1	GCF_032464105.1
WP_315977822.1#182|Staphylococcus_aureus	1257	-	+	40	22166	23422	385744	387000	WP_315977818.1#182	NZ_JAWDDJ010000031.1	GCF_032464105.1
WP_001188497.1#151|Staphylococcus_aureus	684	+	+	51	-24979	-24296	405318	406001	WP_000323587.1#151	NZ_FMQI01000001.1	GCF_900098255.1
WP_001188497.1#151|Staphylococcus_aureus	1608	+	+	52	-24285	-22678	406012	407619	WP_070003392.1#151	NZ_FMQI01000001.1	GCF_900098255.1
WP_001188497.1#151|Staphylococcus_aureus	6018	+	+	42	-22676	-16659	407621	413638	WP_046597249.1#151	NZ_FMQI01000001.1	GCF_900098255.1
WP_001188497.1#151|Staphylococcus_aureus	2115	+	+	57	-16655	-14541	413642	415756	WP_000710587.1#151	NZ_FMQI01000001.1	GCF_900098255.1
WP_001188497.1#151|Staphylococcus_aureus	675	+	+	47	-14520	-13846	415777	416451	WP_229768963.1#151	NZ_FMQI01000001.1	GCF_900098255.1
WP_001188497.1#151|Staphylococcus_aureus	2778	+	+	42	-13849	-11072	416448	419225	WP_224061730.1#151	NZ_FMQI01000001.1	GCF_900098255.1
WP_001188497.1#151|Staphylococcus_aureus	579	+	+	48	-11060	-10482	419237	419815	WP_000738841.1#151	NZ_FMQI01000001.1	GCF_900098255.1
WP_001188497.1#151|Staphylococcus_aureus	729	+	+	49	-10485	-9757	419812	420540	WP_046597248.1#151	NZ_FMQI01000001.1	GCF_900098255.1
WP_001188497.1#151|Staphylococcus_aureus	1455	+	+	34	-9760	-8306	420537	421991	WP_000589240.1#151	NZ_FMQI01000001.1	GCF_900098255.1
WP_001188497.1#151|Staphylococcus_aureus	1755	+	+	34	-8275	-6521	422022	423776	WP_046597247.1#151	NZ_FMQI01000001.1	GCF_900098255.1
WP_001188497.1#151|Staphylococcus_aureus	1734	+	+	34	-6484	-4751	423813	425546	WP_000472888.1#151	NZ_FMQI01000001.1	GCF_900098255.1
WP_001188497.1#151|Staphylococcus_aureus	1053	+	+	50	-4749	-3697	425548	426600	WP_043039598.1#151	NZ_FMQI01000001.1	GCF_900098255.1
WP_001188497.1#151|Staphylococcus_aureus	1347	+	+	46	-3704	-2358	426593	427939	WP_224085680.1#151	NZ_FMQI01000001.1	GCF_900098255.1
WP_001188497.1#151|Staphylococcus_aureus	987	+	+	9	-2075	-1089	428222	429208	WP_000710565.1#151	NZ_FMQI01000001.1	GCF_900098255.1
WP_001188497.1#151|Staphylococcus_aureus	771	+	+	1	-867	-97	429430	430200	WP_000977798.1#151	NZ_FMQI01000001.1	GCF_900098255.1
WP_001188497.1#151|Staphylococcus_aureus	2238	+	+	89	1	2238	430298	432535	WP_001188497.1#151	NZ_FMQI01000001.1	GCF_900098255.1
WP_001188497.1#151|Staphylococcus_aureus	1179	+	+	4	2389	3567	432686	433864	WP_001075807.1#151	NZ_FMQI01000001.1	GCF_900098255.1
WP_001188497.1#151|Staphylococcus_aureus	1389	+	+	3	3569	4957	433866	435254	WP_046597246.1#151	NZ_FMQI01000001.1	GCF_900098255.1
WP_001188497.1#151|Staphylococcus_aureus	1662	+	-	5	5445	7106	435742	437403	WP_001791319.1#151	NZ_FMQI01000001.1	GCF_900098255.1
WP_001188497.1#151|Staphylococcus_aureus	1776	+	-	7	7431	9206	437728	439503	WP_046597335.1#151	NZ_FMQI01000001.1	GCF_900098255.1
WP_001188497.1#151|Staphylococcus_aureus	474	+	+	6	9557	10030	439854	440327	WP_000036329.1#151	NZ_FMQI01000001.1	GCF_900098255.1
WP_001188497.1#151|Staphylococcus_aureus	1593	+	+	8	10292	11884	440589	442181	WP_070003394.1#151	NZ_FMQI01000001.1	GCF_900098255.1
WP_001188497.1#151|Staphylococcus_aureus	1185	+	-	12	12213	13397	442510	443694	WP_078370455.1#151	NZ_FMQI01000001.1	GCF_900098255.1
WP_001188497.1#151|Staphylococcus_aureus	753	+	-	11	13815	14567	444112	444864	WP_000876751.1#151	NZ_FMQI01000001.1	GCF_900098255.1
WP_001188497.1#151|Staphylococcus_aureus	999	+	-	2	14936	15934	445233	446231	WP_000136629.1#151	NZ_FMQI01000001.1	GCF_900098255.1
WP_001188497.1#151|Staphylococcus_aureus	996	+	-	2	15931	16926	446228	447223	WP_000924997.1#151	NZ_FMQI01000001.1	GCF_900098255.1
WP_001188497.1#151|Staphylococcus_aureus	993	+	-	13	16942	17934	447239	448231	WP_001045110.1#151	NZ_FMQI01000001.1	GCF_900098255.1
WP_001188497.1#151|Staphylococcus_aureus	981	+	+	14	18165	19145	448462	449442	WP_000570808.1#151	NZ_FMQI01000001.1	GCF_900098255.1
WP_001188497.1#151|Staphylococcus_aureus	1011	+	+	21	19142	20152	449439	450449	WP_001078456.1#151	NZ_FMQI01000001.1	GCF_900098255.1
WP_001188497.1#151|Staphylococcus_aureus	1755	+	+	33	20173	21927	450470	452224	WP_070003396.1#151	NZ_FMQI01000001.1	GCF_900098255.1
WP_001188497.1#151|Staphylococcus_aureus	1257	+	+	40	21920	23176	452217	453473	WP_000610050.1#151	NZ_FMQI01000001.1	GCF_900098255.1
WP_230115137.1#162|Staphylococcus_aureus	684	+	+	51	-24979	-24296	643533	644216	WP_000323587.1#162	NZ_CAKKJZ010000001.1	GCF_918419285.1
WP_230115137.1#162|Staphylococcus_aureus	1608	+	+	52	-24285	-22678	644227	645834	WP_000427420.1#162	NZ_CAKKJZ010000001.1	GCF_918419285.1
WP_230115137.1#162|Staphylococcus_aureus	6018	+	+	42	-22676	-16659	645836	651853	WP_046597249.1#162	NZ_CAKKJZ010000001.1	GCF_918419285.1
WP_230115137.1#162|Staphylococcus_aureus	2115	+	+	57	-16655	-14541	651857	653971	WP_000710587.1#162	NZ_CAKKJZ010000001.1	GCF_918419285.1
WP_230115137.1#162|Staphylococcus_aureus	693	+	+	47	-14538	-13846	653974	654666	WP_000286391.1#162	NZ_CAKKJZ010000001.1	GCF_918419285.1
WP_230115137.1#162|Staphylococcus_aureus	2778	+	+	42	-13849	-11072	654663	657440	WP_224061730.1#162	NZ_CAKKJZ010000001.1	GCF_918419285.1
WP_230115137.1#162|Staphylococcus_aureus	579	+	+	48	-11060	-10482	657452	658030	WP_000738841.1#162	NZ_CAKKJZ010000001.1	GCF_918419285.1
WP_230115137.1#162|Staphylococcus_aureus	729	+	+	49	-10485	-9757	658027	658755	WP_046597248.1#162	NZ_CAKKJZ010000001.1	GCF_918419285.1
WP_230115137.1#162|Staphylococcus_aureus	1455	+	+	34	-9760	-8306	658752	660206	WP_000589240.1#162	NZ_CAKKJZ010000001.1	GCF_918419285.1
WP_230115137.1#162|Staphylococcus_aureus	1755	+	+	34	-8275	-6521	660237	661991	WP_230115133.1#162	NZ_CAKKJZ010000001.1	GCF_918419285.1
WP_230115137.1#162|Staphylococcus_aureus	1734	+	+	34	-6484	-4751	662028	663761	WP_230115135.1#162	NZ_CAKKJZ010000001.1	GCF_918419285.1
WP_230115137.1#162|Staphylococcus_aureus	1053	+	+	50	-4749	-3697	663763	664815	WP_043039598.1#162	NZ_CAKKJZ010000001.1	GCF_918419285.1
WP_230115137.1#162|Staphylococcus_aureus	1347	+	+	46	-3704	-2358	664808	666154	WP_224085680.1#162	NZ_CAKKJZ010000001.1	GCF_918419285.1
WP_230115137.1#162|Staphylococcus_aureus	987	+	+	9	-2075	-1089	666437	667423	WP_000710565.1#162	NZ_CAKKJZ010000001.1	GCF_918419285.1
WP_230115137.1#162|Staphylococcus_aureus	771	+	+	1	-867	-97	667645	668415	WP_000977798.1#162	NZ_CAKKJZ010000001.1	GCF_918419285.1
WP_230115137.1#162|Staphylococcus_aureus	2238	+	+	89	1	2238	668513	670750	WP_230115137.1#162	NZ_CAKKJZ010000001.1	GCF_918419285.1
WP_230115137.1#162|Staphylococcus_aureus	1179	+	+	4	2389	3567	670901	672079	WP_001075807.1#162	NZ_CAKKJZ010000001.1	GCF_918419285.1
WP_230115137.1#162|Staphylococcus_aureus	1389	+	+	3	3569	4957	672081	673469	WP_046597246.1#162	NZ_CAKKJZ010000001.1	GCF_918419285.1
WP_230115137.1#162|Staphylococcus_aureus	1662	+	-	5	5445	7106	673957	675618	WP_001791319.1#162	NZ_CAKKJZ010000001.1	GCF_918419285.1
WP_230115137.1#162|Staphylococcus_aureus	1776	+	-	7	7431	9206	675943	677718	WP_230115139.1#162	NZ_CAKKJZ010000001.1	GCF_918419285.1
WP_230115137.1#162|Staphylococcus_aureus	474	+	+	6	9557	10030	678069	678542	WP_000036329.1#162	NZ_CAKKJZ010000001.1	GCF_918419285.1
WP_230115137.1#162|Staphylococcus_aureus	1593	+	+	8	10292	11884	678804	680396	WP_046597245.1#162	NZ_CAKKJZ010000001.1	GCF_918419285.1
WP_230115137.1#162|Staphylococcus_aureus	1359	+	-	12	12213	13571	680725	682083	WP_230115142.1#162	NZ_CAKKJZ010000001.1	GCF_918419285.1
WP_230115137.1#162|Staphylococcus_aureus	753	+	-	11	13990	14742	682502	683254	WP_000876751.1#162	NZ_CAKKJZ010000001.1	GCF_918419285.1
WP_230115137.1#162|Staphylococcus_aureus	999	+	-	2	15111	16109	683623	684621	WP_000136629.1#162	NZ_CAKKJZ010000001.1	GCF_918419285.1
WP_230115137.1#162|Staphylococcus_aureus	996	+	-	2	16106	17101	684618	685613	WP_000924997.1#162	NZ_CAKKJZ010000001.1	GCF_918419285.1
WP_230115137.1#162|Staphylococcus_aureus	993	+	-	13	17117	18109	685629	686621	WP_001045110.1#162	NZ_CAKKJZ010000001.1	GCF_918419285.1
WP_230115137.1#162|Staphylococcus_aureus	981	+	+	14	18340	19320	686852	687832	WP_000570808.1#162	NZ_CAKKJZ010000001.1	GCF_918419285.1
WP_230115137.1#162|Staphylococcus_aureus	1011	+	+	21	19317	20327	687829	688839	WP_001078456.1#162	NZ_CAKKJZ010000001.1	GCF_918419285.1
WP_230115137.1#162|Staphylococcus_aureus	1755	+	+	33	20348	22102	688860	690614	WP_001181416.1#162	NZ_CAKKJZ010000001.1	GCF_918419285.1
WP_230115137.1#162|Staphylococcus_aureus	1257	+	+	40	22095	23351	690607	691863	WP_000610050.1#162	NZ_CAKKJZ010000001.1	GCF_918419285.1
WP_252570457.1#164|Staphylococcus_aureus	684	+	+	51	-24979	-24296	47448	48131	WP_000323587.1#164	NZ_CP094787.1	GCF_025559705.1
WP_252570457.1#164|Staphylococcus_aureus	1608	+	+	52	-24285	-22678	48142	49749	WP_000427420.1#164	NZ_CP094787.1	GCF_025559705.1
WP_252570457.1#164|Staphylococcus_aureus	6018	+	+	42	-22676	-16659	49751	55768	WP_252570463.1#164	NZ_CP094787.1	GCF_025559705.1
WP_252570457.1#164|Staphylococcus_aureus	2115	+	+	57	-16655	-14541	55772	57886	WP_252570461.1#164	NZ_CP094787.1	GCF_025559705.1
WP_252570457.1#164|Staphylococcus_aureus	693	+	+	47	-14538	-13846	57889	58581	WP_000286391.1#164	NZ_CP094787.1	GCF_025559705.1
WP_252570457.1#164|Staphylococcus_aureus	2778	+	+	42	-13849	-11072	58578	61355	WP_224061730.1#164	NZ_CP094787.1	GCF_025559705.1
WP_252570457.1#164|Staphylococcus_aureus	579	+	+	48	-11060	-10482	61367	61945	WP_252570459.1#164	NZ_CP094787.1	GCF_025559705.1
WP_252570457.1#164|Staphylococcus_aureus	729	+	+	49	-10485	-9757	61942	62670	WP_046597248.1#164	NZ_CP094787.1	GCF_025559705.1
WP_252570457.1#164|Staphylococcus_aureus	1455	+	+	34	-9760	-8306	62667	64121	WP_000589240.1#164	NZ_CP094787.1	GCF_025559705.1
WP_252570457.1#164|Staphylococcus_aureus	1755	+	+	34	-8275	-6521	64152	65906	WP_046597247.1#164	NZ_CP094787.1	GCF_025559705.1
WP_252570457.1#164|Staphylococcus_aureus	1734	+	+	34	-6484	-4751	65943	67676	WP_000472888.1#164	NZ_CP094787.1	GCF_025559705.1
WP_252570457.1#164|Staphylococcus_aureus	1053	+	+	50	-4749	-3697	67678	68730	WP_043039598.1#164	NZ_CP094787.1	GCF_025559705.1
WP_252570457.1#164|Staphylococcus_aureus	1347	+	+	46	-3704	-2358	68723	70069	WP_224085680.1#164	NZ_CP094787.1	GCF_025559705.1
WP_252570457.1#164|Staphylococcus_aureus	987	+	+	9	-2075	-1089	70352	71338	WP_000710565.1#164	NZ_CP094787.1	GCF_025559705.1
WP_252570457.1#164|Staphylococcus_aureus	771	+	+	1	-867	-97	71560	72330	WP_262522472.1#164	NZ_CP094787.1	GCF_025559705.1
WP_252570457.1#164|Staphylococcus_aureus	2238	+	+	89	1	2238	72428	74665	WP_252570457.1#164	NZ_CP094787.1	GCF_025559705.1
WP_252570457.1#164|Staphylococcus_aureus	1179	+	+	4	2389	3567	74816	75994	WP_001075807.1#164	NZ_CP094787.1	GCF_025559705.1
WP_252570457.1#164|Staphylococcus_aureus	1389	+	+	3	3569	4957	75996	77384	WP_046597246.1#164	NZ_CP094787.1	GCF_025559705.1
WP_252570457.1#164|Staphylococcus_aureus	1662	+	-	5	5445	7106	77872	79533	WP_001791319.1#164	NZ_CP094787.1	GCF_025559705.1
WP_252570457.1#164|Staphylococcus_aureus	1777	+	-	91	7431	9207	79858	81634	pseudogene_164.1*#164	NZ_CP094787.1	GCF_025559705.1
WP_252570457.1#164|Staphylococcus_aureus	474	+	+	6	9558	10031	81985	82458	WP_000036329.1#164	NZ_CP094787.1	GCF_025559705.1
WP_252570457.1#164|Staphylococcus_aureus	1593	+	+	8	10293	11885	82720	84312	WP_046597245.1#164	NZ_CP094787.1	GCF_025559705.1
WP_252570457.1#164|Staphylococcus_aureus	1287	+	-	0	12214	13500	84641	85927	WP_252570453.1#164	NZ_CP094787.1	GCF_025559705.1
WP_252570457.1#164|Staphylococcus_aureus	753	+	-	11	13919	14671	86346	87098	WP_252570451.1#164	NZ_CP094787.1	GCF_025559705.1
WP_252570457.1#164|Staphylococcus_aureus	999	+	-	2	15040	16038	87467	88465	WP_000136629.1#164	NZ_CP094787.1	GCF_025559705.1
WP_252570457.1#164|Staphylococcus_aureus	996	+	-	2	16035	17030	88462	89457	WP_000924997.1#164	NZ_CP094787.1	GCF_025559705.1
WP_252570457.1#164|Staphylococcus_aureus	993	+	-	13	17046	18038	89473	90465	WP_001045110.1#164	NZ_CP094787.1	GCF_025559705.1
WP_252570457.1#164|Staphylococcus_aureus	981	+	+	14	18269	19249	90696	91676	WP_000570808.1#164	NZ_CP094787.1	GCF_025559705.1
WP_252570457.1#164|Staphylococcus_aureus	1011	+	+	21	19246	20256	91673	92683	WP_252570449.1#164	NZ_CP094787.1	GCF_025559705.1
WP_252570457.1#164|Staphylococcus_aureus	1755	+	+	33	20277	22031	92704	94458	WP_262522473.1#164	NZ_CP094787.1	GCF_025559705.1
WP_252570457.1#164|Staphylococcus_aureus	1257	+	+	40	22024	23280	94451	95707	WP_252570445.1#164	NZ_CP094787.1	GCF_025559705.1
WP_180991584.1#137|Staphylococcus_aureus	123	+	-	0	-11435	-11313	44387	44509	WP_258028401.1#137	NZ_OFUE01000022.1	GCF_900250205.1
WP_180991584.1#137|Staphylococcus_aureus	567	+	+	0	-11140	-10574	44682	45248	WP_103204721.1#137	NZ_OFUE01000022.1	GCF_900250205.1
WP_180991584.1#137|Staphylococcus_aureus	750	+	+	0	-10571	-9822	45251	46000	WP_047555830.1#137	NZ_OFUE01000022.1	GCF_900250205.1
WP_180991584.1#137|Staphylococcus_aureus	213	+	+	65	-9777	-9565	46045	46257	WP_000592131.1#137	NZ_OFUE01000022.1	GCF_900250205.1
WP_180991584.1#137|Staphylococcus_aureus	489	+	+	0	-9081	-8593	46741	47229	WP_103204722.1#137	NZ_OFUE01000022.1	GCF_900250205.1
WP_180991584.1#137|Staphylococcus_aureus	363	+	+	0	-8574	-8212	47248	47610	WP_103204723.1#137	NZ_OFUE01000022.1	GCF_900250205.1
WP_180991584.1#137|Staphylococcus_aureus	987	+	-	23	-8002	-7016	47820	48806	WP_180991583.1#137	NZ_OFUE01000022.1	GCF_900250205.1
WP_180991584.1#137|Staphylococcus_aureus	204	+	+	19	-6707	-6504	49115	49318	WP_072491075.1#137	NZ_OFUE01000022.1	GCF_900250205.1
WP_180991584.1#137|Staphylococcus_aureus	297	+	+	18	-6455	-6159	49367	49663	WP_000179898.1#137	NZ_OFUE01000022.1	GCF_900250205.1
WP_180991584.1#137|Staphylococcus_aureus	1221	+	-	24	-6096	-4876	49726	50946	WP_000130756.1#137	NZ_OFUE01000022.1	GCF_900250205.1
WP_180991584.1#137|Staphylococcus_aureus	552	+	-	31	-4883	-4332	50939	51490	WP_000627029.1#137	NZ_OFUE01000022.1	GCF_900250205.1
WP_180991584.1#137|Staphylococcus_aureus	861	+	+	17	-4219	-3359	51603	52463	WP_001052505.1#137	NZ_OFUE01000022.1	GCF_900250205.1
WP_180991584.1#137|Staphylococcus_aureus	483	+	+	10	-2757	-2275	53065	53547	WP_000714383.1#137	NZ_OFUE01000022.1	GCF_900250205.1
WP_180991584.1#137|Staphylococcus_aureus	987	+	+	9	-2069	-1083	53753	54739	WP_103204724.1#137	NZ_OFUE01000022.1	GCF_900250205.1
WP_180991584.1#137|Staphylococcus_aureus	771	+	+	1	-863	-93	54959	55729	WP_103204725.1#137	NZ_OFUE01000022.1	GCF_900250205.1
WP_180991584.1#137|Staphylococcus_aureus	2238	+	+	89	1	2238	55823	58060	WP_180991584.1#137	NZ_OFUE01000022.1	GCF_900250205.1
WP_180991584.1#137|Staphylococcus_aureus	1179	+	+	4	2389	3567	58211	59389	WP_001075807.1#137	NZ_OFUE01000022.1	GCF_900250205.1
WP_180991584.1#137|Staphylococcus_aureus	1389	+	+	3	3569	4957	59391	60779	WP_001006427.1#137	NZ_OFUE01000022.1	GCF_900250205.1
WP_180991584.1#137|Staphylococcus_aureus	1662	+	-	5	5445	7106	61267	62928	WP_001791319.1#137	NZ_OFUE01000022.1	GCF_900250205.1
WP_180991584.1#137|Staphylococcus_aureus	1776	+	-	7	7431	9206	63253	65028	WP_103204739.1#137	NZ_OFUE01000022.1	GCF_900250205.1
WP_180991584.1#137|Staphylococcus_aureus	474	+	+	6	9557	10030	65379	65852	WP_000036329.1#137	NZ_OFUE01000022.1	GCF_900250205.1
WP_180991584.1#137|Staphylococcus_aureus	1593	+	+	8	10292	11884	66114	67706	WP_000173891.1#137	NZ_OFUE01000022.1	GCF_900250205.1
WP_180991584.1#137|Staphylococcus_aureus	1500	+	-	12	12213	13712	68035	69534	WP_103204726.1#137	NZ_OFUE01000022.1	GCF_900250205.1
WP_180991584.1#137|Staphylococcus_aureus	753	+	-	11	14132	14884	69954	70706	WP_000876751.1#137	NZ_OFUE01000022.1	GCF_900250205.1
WP_180991584.1#137|Staphylococcus_aureus	999	+	-	2	15253	16251	71075	72073	WP_000136629.1#137	NZ_OFUE01000022.1	GCF_900250205.1
WP_180991584.1#137|Staphylococcus_aureus	996	+	-	2	16248	17243	72070	73065	WP_000924997.1#137	NZ_OFUE01000022.1	GCF_900250205.1
WP_180991584.1#137|Staphylococcus_aureus	993	+	-	13	17259	18251	73081	74073	WP_001045111.1#137	NZ_OFUE01000022.1	GCF_900250205.1
WP_180991584.1#137|Staphylococcus_aureus	981	+	+	14	18482	19462	74304	75284	WP_103204727.1#137	NZ_OFUE01000022.1	GCF_900250205.1
WP_180991584.1#137|Staphylococcus_aureus	1011	+	+	21	19459	20469	75281	76291	WP_001078456.1#137	NZ_OFUE01000022.1	GCF_900250205.1
WP_180991584.1#137|Staphylococcus_aureus	1755	+	+	33	20490	22244	76312	78066	WP_001179407.1#137	NZ_OFUE01000022.1	GCF_900250205.1
WP_180991584.1#137|Staphylococcus_aureus	1257	+	+	40	22237	23493	78059	79315	WP_103204728.1#137	NZ_OFUE01000022.1	GCF_900250205.1
WP_267814229.1#122|Staphylococcus_aureus	348	+	+	71	-14498	-14151	2523962	2524309	WP_241664859.1#122	NZ_CP113051.1	GCF_026625525.1
WP_267814229.1#122|Staphylococcus_aureus	618	+	+	71	-13951	-13334	2524509	2525126	WP_267814226.1#122	NZ_CP113051.1	GCF_026625525.1
WP_267814229.1#122|Staphylococcus_aureus	159	+	+	54	-12896	-12738	2525564	2525722	WP_195758897.1#122	NZ_CP113051.1	GCF_026625525.1
WP_267814229.1#122|Staphylococcus_aureus	777	+	+	44	-12359	-11583	2526101	2526877	WP_154284306.1#122	NZ_CP113051.1	GCF_026625525.1
WP_267814229.1#122|Staphylococcus_aureus	987	+	-	23	-11398	-10412	2527062	2528048	WP_000662036.1#122	NZ_CP113051.1	GCF_026625525.1
WP_267814229.1#122|Staphylococcus_aureus	204	+	+	19	-10103	-9900	2528357	2528560	WP_154284307.1#122	NZ_CP113051.1	GCF_026625525.1
WP_267814229.1#122|Staphylococcus_aureus	297	+	+	18	-9851	-9555	2528609	2528905	WP_154284308.1#122	NZ_CP113051.1	GCF_026625525.1
WP_267814229.1#122|Staphylococcus_aureus	603	+	+	20	-9346	-8744	2529114	2529716	WP_267815141.1#122	NZ_CP113051.1	GCF_026625525.1
WP_267814229.1#122|Staphylococcus_aureus	3153	+	+	22	-8477	-5325	2529983	2533135	WP_209205686.1#122	NZ_CP113051.1	GCF_026625525.1
WP_267814229.1#122|Staphylococcus_aureus	483	+	+	10	-5250	-4768	2533210	2533692	WP_154284310.1#122	NZ_CP113051.1	GCF_026625525.1
WP_267814229.1#122|Staphylococcus_aureus	987	+	+	9	-4563	-3577	2533897	2534883	WP_154284311.1#122	NZ_CP113051.1	GCF_026625525.1
WP_267814229.1#122|Staphylococcus_aureus	771	+	+	1	-3357	-2587	2535103	2535873	WP_154284312.1#122	NZ_CP113051.1	GCF_026625525.1
WP_267814229.1#122|Staphylococcus_aureus	771	+	+	1	-2535	-1765	2535925	2536695	WP_267815143.1#122	NZ_CP113051.1	GCF_026625525.1
WP_267814229.1#122|Staphylococcus_aureus	771	+	+	1	-1700	-930	2536760	2537530	WP_267814228.1#122	NZ_CP113051.1	GCF_026625525.1
WP_267814229.1#122|Staphylococcus_aureus	768	+	+	1	-863	-96	2537597	2538364	WP_154284315.1#122	NZ_CP113051.1	GCF_026625525.1
WP_267814229.1#122|Staphylococcus_aureus	2238	+	+	89	1	2238	2538461	2540698	WP_267814229.1#122	NZ_CP113051.1	GCF_026625525.1
WP_267814229.1#122|Staphylococcus_aureus	1179	+	+	4	2389	3567	2540849	2542027	WP_154284316.1#122	NZ_CP113051.1	GCF_026625525.1
WP_267814229.1#122|Staphylococcus_aureus	1389	+	+	3	3569	4957	2542029	2543417	WP_001006425.1#122	NZ_CP113051.1	GCF_026625525.1
WP_267814229.1#122|Staphylococcus_aureus	401	+	-	91	5369	5769	2543829	2544229	pseudogene_122.6*#122	NZ_CP113051.1	GCF_026625525.1
WP_267814229.1#122|Staphylococcus_aureus	1662	+	-	5	6052	7713	2544512	2546173	WP_001791319.1#122	NZ_CP113051.1	GCF_026625525.1
WP_267814229.1#122|Staphylococcus_aureus	1776	+	-	7	8038	9813	2546498	2548273	WP_154284318.1#122	NZ_CP113051.1	GCF_026625525.1
WP_267814229.1#122|Staphylococcus_aureus	474	+	+	6	10164	10637	2548624	2549097	WP_154284319.1#122	NZ_CP113051.1	GCF_026625525.1
WP_267814229.1#122|Staphylococcus_aureus	1593	+	+	8	10899	12491	2549359	2550951	WP_154284320.1#122	NZ_CP113051.1	GCF_026625525.1
WP_267814229.1#122|Staphylococcus_aureus	1476	+	-	12	12820	14295	2551280	2552755	WP_267814231.1#122	NZ_CP113051.1	GCF_026625525.1
WP_267814229.1#122|Staphylococcus_aureus	753	+	-	11	14716	15468	2553176	2553928	WP_000876756.1#122	NZ_CP113051.1	GCF_026625525.1
WP_267814229.1#122|Staphylococcus_aureus	999	+	-	2	15837	16835	2554297	2555295	WP_154284407.1#122	NZ_CP113051.1	GCF_026625525.1
WP_267814229.1#122|Staphylococcus_aureus	996	+	-	2	16832	17827	2555292	2556287	WP_000924997.1#122	NZ_CP113051.1	GCF_026625525.1
WP_267814229.1#122|Staphylococcus_aureus	993	+	-	13	17843	18835	2556303	2557295	WP_001045111.1#122	NZ_CP113051.1	GCF_026625525.1
WP_267814229.1#122|Staphylococcus_aureus	981	+	+	14	19066	20046	2557526	2558506	WP_154284406.1#122	NZ_CP113051.1	GCF_026625525.1
WP_267814229.1#122|Staphylococcus_aureus	1011	+	+	21	20043	21053	2558503	2559513	WP_267814232.1#122	NZ_CP113051.1	GCF_026625525.1
WP_267814229.1#122|Staphylococcus_aureus	1755	+	+	33	21074	22828	2559534	2561288	WP_001179388.1#122	NZ_CP113051.1	GCF_026625525.1
WP_195758898.1#139|Staphylococcus_aureus	1164	-	+	71	-14497	-13334	244474	245637	WP_209205884.1#139	NZ_JASCNM010000001.1	GCF_031935065.1
WP_195758898.1#139|Staphylococcus_aureus	159	-	+	54	-12896	-12738	243878	244036	WP_195758897.1#139	NZ_JASCNM010000001.1	GCF_031935065.1
WP_195758898.1#139|Staphylococcus_aureus	162	-	+	88	-12738	-12577	243717	243878	WP_209205883.1#139	NZ_JASCNM010000001.1	GCF_031935065.1
WP_195758898.1#139|Staphylococcus_aureus	777	-	+	44	-12359	-11583	242723	243499	WP_154284306.1#139	NZ_JASCNM010000001.1	GCF_031935065.1
WP_195758898.1#139|Staphylococcus_aureus	987	-	-	23	-11398	-10412	241552	242538	WP_000662036.1#139	NZ_JASCNM010000001.1	GCF_031935065.1
WP_195758898.1#139|Staphylococcus_aureus	204	-	+	19	-10103	-9900	241040	241243	WP_154284307.1#139	NZ_JASCNM010000001.1	GCF_031935065.1
WP_195758898.1#139|Staphylococcus_aureus	297	-	+	18	-9851	-9555	240695	240991	WP_154284308.1#139	NZ_JASCNM010000001.1	GCF_031935065.1
WP_195758898.1#139|Staphylococcus_aureus	603	-	+	20	-9346	-8744	239884	240486	WP_312013753.1#139	NZ_JASCNM010000001.1	GCF_031935065.1
WP_195758898.1#139|Staphylococcus_aureus	3153	-	+	22	-8477	-5325	236465	239617	WP_209205686.1#139	NZ_JASCNM010000001.1	GCF_031935065.1
WP_195758898.1#139|Staphylococcus_aureus	483	-	+	10	-5250	-4768	235908	236390	WP_154284310.1#139	NZ_JASCNM010000001.1	GCF_031935065.1
WP_195758898.1#139|Staphylococcus_aureus	986	-	+	91	-4563	-3578	234718	235703	pseudogene_139.28*#139	NZ_JASCNM010000001.1	GCF_031935065.1
WP_195758898.1#139|Staphylococcus_aureus	771	-	+	1	-3357	-2587	233727	234497	WP_154284312.1#139	NZ_JASCNM010000001.1	GCF_031935065.1
WP_195758898.1#139|Staphylococcus_aureus	771	-	+	1	-2535	-1765	232905	233675	WP_154284313.1#139	NZ_JASCNM010000001.1	GCF_031935065.1
WP_195758898.1#139|Staphylococcus_aureus	771	-	+	1	-1700	-930	232070	232840	WP_209205685.1#139	NZ_JASCNM010000001.1	GCF_031935065.1
WP_195758898.1#139|Staphylococcus_aureus	771	-	+	1	-866	-96	231236	232006	WP_281962061.1#139	NZ_JASCNM010000001.1	GCF_031935065.1
WP_195758898.1#139|Staphylococcus_aureus	2238	-	+	89	1	2238	228902	231139	WP_195758898.1#139	NZ_JASCNM010000001.1	GCF_031935065.1
WP_195758898.1#139|Staphylococcus_aureus	1179	-	+	4	2389	3567	227573	228751	WP_154284316.1#139	NZ_JASCNM010000001.1	GCF_031935065.1
WP_195758898.1#139|Staphylococcus_aureus	1389	-	+	3	3569	4957	226183	227571	WP_312013744.1#139	NZ_JASCNM010000001.1	GCF_031935065.1
WP_195758898.1#139|Staphylococcus_aureus	401	-	-	91	5375	5775	225365	225765	pseudogene_139.17*#139	NZ_JASCNM010000001.1	GCF_031935065.1
WP_195758898.1#139|Staphylococcus_aureus	1662	-	-	5	6058	7719	223421	225082	WP_001791319.1#139	NZ_JASCNM010000001.1	GCF_031935065.1
WP_195758898.1#139|Staphylococcus_aureus	1776	-	-	7	8044	9819	221321	223096	WP_154284318.1#139	NZ_JASCNM010000001.1	GCF_031935065.1
WP_195758898.1#139|Staphylococcus_aureus	474	-	+	6	10170	10643	220497	220970	WP_154284319.1#139	NZ_JASCNM010000001.1	GCF_031935065.1
WP_195758898.1#139|Staphylococcus_aureus	1593	-	+	8	10905	12497	218643	220235	WP_154284320.1#139	NZ_JASCNM010000001.1	GCF_031935065.1
WP_195758898.1#139|Staphylococcus_aureus	1476	-	-	12	12826	14301	216839	218314	WP_312013743.1#139	NZ_JASCNM010000001.1	GCF_031935065.1
WP_195758898.1#139|Staphylococcus_aureus	753	-	-	11	14722	15474	215666	216418	WP_000876756.1#139	NZ_JASCNM010000001.1	GCF_031935065.1
WP_195758898.1#139|Staphylococcus_aureus	999	-	-	2	15842	16840	214300	215298	WP_154284407.1#139	NZ_JASCNM010000001.1	GCF_031935065.1
WP_195758898.1#139|Staphylococcus_aureus	996	-	-	2	16837	17832	213308	214303	WP_312013742.1#139	NZ_JASCNM010000001.1	GCF_031935065.1
WP_195758898.1#139|Staphylococcus_aureus	993	-	-	13	17848	18840	212300	213292	WP_001045111.1#139	NZ_JASCNM010000001.1	GCF_031935065.1
WP_195758898.1#139|Staphylococcus_aureus	981	-	+	14	19071	20051	211089	212069	WP_154284406.1#139	NZ_JASCNM010000001.1	GCF_031935065.1
WP_195758898.1#139|Staphylococcus_aureus	1011	-	+	21	20048	21058	210082	211092	WP_001078456.1#139	NZ_JASCNM010000001.1	GCF_031935065.1
WP_195758898.1#139|Staphylococcus_aureus	1755	-	+	33	21079	22833	208307	210061	WP_001179388.1#139	NZ_JASCNM010000001.1	GCF_031935065.1
WP_228587425.1#141|Staphylococcus_aureus	1164	-	+	71	-14498	-13335	56465	57628	WP_209205884.1#141	NZ_JAJHMV010000011.1	GCF_020820215.1
WP_228587425.1#141|Staphylococcus_aureus	159	-	+	54	-12897	-12739	55869	56027	WP_195758897.1#141	NZ_JAJHMV010000011.1	GCF_020820215.1
WP_228587425.1#141|Staphylococcus_aureus	162	-	+	88	-12739	-12578	55708	55869	WP_209205883.1#141	NZ_JAJHMV010000011.1	GCF_020820215.1
WP_228587425.1#141|Staphylococcus_aureus	777	-	+	44	-12360	-11584	54714	55490	WP_154284306.1#141	NZ_JAJHMV010000011.1	GCF_020820215.1
WP_228587425.1#141|Staphylococcus_aureus	987	-	-	23	-11399	-10413	53543	54529	WP_000662036.1#141	NZ_JAJHMV010000011.1	GCF_020820215.1
WP_228587425.1#141|Staphylococcus_aureus	204	-	+	19	-10104	-9901	53031	53234	WP_154284307.1#141	NZ_JAJHMV010000011.1	GCF_020820215.1
WP_228587425.1#141|Staphylococcus_aureus	297	-	+	18	-9852	-9556	52686	52982	WP_154284308.1#141	NZ_JAJHMV010000011.1	GCF_020820215.1
WP_228587425.1#141|Staphylococcus_aureus	603	-	+	20	-9347	-8745	51875	52477	WP_154284322.1#141	NZ_JAJHMV010000011.1	GCF_020820215.1
WP_228587425.1#141|Staphylococcus_aureus	3153	-	+	22	-8478	-5326	48456	51608	WP_154284309.1#141	NZ_JAJHMV010000011.1	GCF_020820215.1
WP_228587425.1#141|Staphylococcus_aureus	483	-	+	10	-5251	-4769	47899	48381	WP_154284310.1#141	NZ_JAJHMV010000011.1	GCF_020820215.1
WP_228587425.1#141|Staphylococcus_aureus	987	-	+	9	-4564	-3578	46708	47694	WP_154284311.1#141	NZ_JAJHMV010000011.1	GCF_020820215.1
WP_228587425.1#141|Staphylococcus_aureus	771	-	+	1	-3357	-2587	45717	46487	WP_154284312.1#141	NZ_JAJHMV010000011.1	GCF_020820215.1
WP_228587425.1#141|Staphylococcus_aureus	771	-	+	1	-2535	-1765	44895	45665	WP_154284313.1#141	NZ_JAJHMV010000011.1	GCF_020820215.1
WP_228587425.1#141|Staphylococcus_aureus	768	-	+	1	-1697	-930	44060	44827	WP_154284314.1#141	NZ_JAJHMV010000011.1	GCF_020820215.1
WP_228587425.1#141|Staphylococcus_aureus	768	-	+	1	-863	-96	43226	43993	WP_154284315.1#141	NZ_JAJHMV010000011.1	GCF_020820215.1
WP_228587425.1#141|Staphylococcus_aureus	2238	-	+	89	1	2238	40892	43129	WP_228587425.1#141	NZ_JAJHMV010000011.1	GCF_020820215.1
WP_228587425.1#141|Staphylococcus_aureus	1179	-	+	4	2389	3567	39563	40741	WP_154284316.1#141	NZ_JAJHMV010000011.1	GCF_020820215.1
WP_228587425.1#141|Staphylococcus_aureus	1390	-	+	91	3569	4958	38172	39561	pseudogene_141.22*#141	NZ_JAJHMV010000011.1	GCF_020820215.1
WP_228587425.1#141|Staphylococcus_aureus	389	-	-	91	5376	5764	37366	37754	pseudogene_141.1*#141	NZ_JAJHMV010000011.1	GCF_020820215.1
WP_228587425.1#141|Staphylococcus_aureus	1662	-	-	5	6059	7720	35410	37071	WP_001791319.1#141	NZ_JAJHMV010000011.1	GCF_020820215.1
WP_228587425.1#141|Staphylococcus_aureus	1775	-	-	91	8045	9819	33311	35085	pseudogene_141.5*#141	NZ_JAJHMV010000011.1	GCF_020820215.1
WP_228587425.1#141|Staphylococcus_aureus	474	-	+	6	10170	10643	32487	32960	WP_154284319.1#141	NZ_JAJHMV010000011.1	GCF_020820215.1
WP_228587425.1#141|Staphylococcus_aureus	1593	-	+	8	10905	12497	30633	32225	WP_154284320.1#141	NZ_JAJHMV010000011.1	GCF_020820215.1
WP_228587425.1#141|Staphylococcus_aureus	1476	-	-	12	12826	14301	28829	30304	WP_228587422.1#141	NZ_JAJHMV010000011.1	GCF_020820215.1
WP_228587425.1#141|Staphylococcus_aureus	753	-	-	11	14722	15474	27656	28408	WP_000876756.1#141	NZ_JAJHMV010000011.1	GCF_020820215.1
WP_228587425.1#141|Staphylococcus_aureus	999	-	-	2	15843	16841	26289	27287	WP_154284407.1#141	NZ_JAJHMV010000011.1	GCF_020820215.1
WP_228587425.1#141|Staphylococcus_aureus	996	-	-	2	16838	17833	25297	26292	WP_228587419.1#141	NZ_JAJHMV010000011.1	GCF_020820215.1
WP_228587425.1#141|Staphylococcus_aureus	993	-	-	13	17849	18841	24289	25281	WP_001045111.1#141	NZ_JAJHMV010000011.1	GCF_020820215.1
WP_228587425.1#141|Staphylococcus_aureus	981	-	+	14	19072	20052	23078	24058	WP_154284406.1#141	NZ_JAJHMV010000011.1	GCF_020820215.1
WP_228587425.1#141|Staphylococcus_aureus	1011	-	+	21	20049	21059	22071	23081	WP_001078456.1#141	NZ_JAJHMV010000011.1	GCF_020820215.1
WP_228587425.1#141|Staphylococcus_aureus	1755	-	+	33	21080	22834	20296	22050	WP_154284405.1#141	NZ_JAJHMV010000011.1	GCF_020820215.1
WP_181876501.1#127|Staphylococcus_aureus	1314	+	-	0	-16646	-15333	118698	120011	WP_228584894.1#127	NZ_JAJHNA010000004.1	GCF_020821555.1
WP_181876501.1#127|Staphylococcus_aureus	243	+	+	0	-14915	-14673	120429	120671	WP_256123552.1#127	NZ_JAJHNA010000004.1	GCF_020821555.1
WP_181876501.1#127|Staphylococcus_aureus	1446	+	+	0	-14660	-13215	120684	122129	WP_258809514.1#127	NZ_JAJHNA010000004.1	GCF_020821555.1
WP_181876501.1#127|Staphylococcus_aureus	1041	+	+	65	-13222	-12182	122122	123162	WP_115210733.1#127	NZ_JAJHNA010000004.1	GCF_020821555.1
WP_181876501.1#127|Staphylococcus_aureus	474	+	+	37	-11896	-11423	123448	123921	WP_115289051.1#127	NZ_JAJHNA010000004.1	GCF_020821555.1
WP_181876501.1#127|Staphylococcus_aureus	987	+	-	23	-11319	-10333	124025	125011	WP_181876500.1#127	NZ_JAJHNA010000004.1	GCF_020821555.1
WP_181876501.1#127|Staphylococcus_aureus	204	+	+	19	-10024	-9821	125320	125523	WP_072491075.1#127	NZ_JAJHNA010000004.1	GCF_020821555.1
WP_181876501.1#127|Staphylococcus_aureus	297	+	+	18	-9772	-9476	125572	125868	WP_000179898.1#127	NZ_JAJHNA010000004.1	GCF_020821555.1
WP_181876501.1#127|Staphylococcus_aureus	1221	+	-	24	-9413	-8193	125931	127151	WP_115289052.1#127	NZ_JAJHNA010000004.1	GCF_020821555.1
WP_181876501.1#127|Staphylococcus_aureus	552	+	-	31	-8200	-7649	127144	127695	WP_000627029.1#127	NZ_JAJHNA010000004.1	GCF_020821555.1
WP_181876501.1#127|Staphylococcus_aureus	861	+	+	17	-7536	-6676	127808	128668	WP_115289053.1#127	NZ_JAJHNA010000004.1	GCF_020821555.1
WP_181876501.1#127|Staphylococcus_aureus	3153	+	+	22	-5992	-2840	129352	132504	WP_228584896.1#127	NZ_JAJHNA010000004.1	GCF_020821555.1
WP_181876501.1#127|Staphylococcus_aureus	483	+	+	10	-2757	-2275	132587	133069	WP_000714384.1#127	NZ_JAJHNA010000004.1	GCF_020821555.1
WP_181876501.1#127|Staphylococcus_aureus	987	+	+	9	-2070	-1084	133274	134260	WP_000710564.1#127	NZ_JAJHNA010000004.1	GCF_020821555.1
WP_181876501.1#127|Staphylococcus_aureus	771	+	+	1	-863	-93	134481	135251	WP_228584898.1#127	NZ_JAJHNA010000004.1	GCF_020821555.1
WP_181876501.1#127|Staphylococcus_aureus	2238	+	+	89	1	2238	135345	137582	WP_181876501.1#127	NZ_JAJHNA010000004.1	GCF_020821555.1
WP_181876501.1#127|Staphylococcus_aureus	1179	+	+	4	2389	3567	137733	138911	WP_001075807.1#127	NZ_JAJHNA010000004.1	GCF_020821555.1
WP_181876501.1#127|Staphylococcus_aureus	1389	+	+	3	3569	4957	138913	140301	WP_001006428.1#127	NZ_JAJHNA010000004.1	GCF_020821555.1
WP_181876501.1#127|Staphylococcus_aureus	1662	+	-	5	5446	7107	140790	142451	WP_001791319.1#127	NZ_JAJHNA010000004.1	GCF_020821555.1
WP_181876501.1#127|Staphylococcus_aureus	1776	+	-	7	7432	9207	142776	144551	WP_115289885.1#127	NZ_JAJHNA010000004.1	GCF_020821555.1
WP_181876501.1#127|Staphylococcus_aureus	873	+	-	16	9381	10253	144725	145597	WP_098817934.1#127	NZ_JAJHNA010000004.1	GCF_020821555.1
WP_181876501.1#127|Staphylococcus_aureus	1398	+	+	15	10367	11764	145711	147108	WP_115289055.1#127	NZ_JAJHNA010000004.1	GCF_020821555.1
WP_181876501.1#127|Staphylococcus_aureus	474	+	+	6	11954	12427	147298	147771	WP_115289056.1#127	NZ_JAJHNA010000004.1	GCF_020821555.1
WP_181876501.1#127|Staphylococcus_aureus	1593	+	+	8	12689	14281	148033	149625	WP_000173880.1#127	NZ_JAJHNA010000004.1	GCF_020821555.1
WP_181876501.1#127|Staphylococcus_aureus	1479	+	-	12	14610	16088	149954	151432	WP_228584900.1#127	NZ_JAJHNA010000004.1	GCF_020821555.1
WP_181876501.1#127|Staphylococcus_aureus	753	+	-	11	16509	17261	151853	152605	WP_000876752.1#127	NZ_JAJHNA010000004.1	GCF_020821555.1
WP_181876501.1#127|Staphylococcus_aureus	999	+	-	2	17630	18628	152974	153972	WP_228584902.1#127	NZ_JAJHNA010000004.1	GCF_020821555.1
WP_181876501.1#127|Staphylococcus_aureus	996	+	-	2	18625	19620	153969	154964	WP_000925003.1#127	NZ_JAJHNA010000004.1	GCF_020821555.1
WP_181876501.1#127|Staphylococcus_aureus	993	+	-	13	19636	20628	154980	155972	WP_115289059.1#127	NZ_JAJHNA010000004.1	GCF_020821555.1
WP_181876501.1#127|Staphylococcus_aureus	981	+	+	14	20859	21839	156203	157183	WP_000570808.1#127	NZ_JAJHNA010000004.1	GCF_020821555.1
WP_181876501.1#127|Staphylococcus_aureus	1011	+	+	21	21836	22846	157180	158190	WP_064139230.1#127	NZ_JAJHNA010000004.1	GCF_020821555.1
WP_001188475.1#194|Staphylococcus_aureus	89	+	-	91	-13652	-13564	48825	48913	pseudogene_194.29*#194	NZ_LKTA01000005.1	GCF_002905575.1
WP_001188475.1#194|Staphylococcus_aureus	756	+	-	36	-13466	-12711	49011	49766	WP_000355844.1#194	NZ_LKTA01000005.1	GCF_002905575.1
WP_001188475.1#194|Staphylococcus_aureus	261	+	-	35	-12711	-12451	49766	50026	WP_001105087.1#194	NZ_LKTA01000005.1	GCF_002905575.1
WP_001188475.1#194|Staphylococcus_aureus	1068	+	+	32	-12314	-11247	50163	51230	WP_054193793.1#194	NZ_LKTA01000005.1	GCF_002905575.1
WP_001188475.1#194|Staphylococcus_aureus	1335	+	+	29	-11216	-9882	51261	52595	WP_000465478.1#194	NZ_LKTA01000005.1	GCF_002905575.1
WP_001188475.1#194|Staphylococcus_aureus	1194	+	+	27	-9864	-8671	52613	53806	WP_001033009.1#194	NZ_LKTA01000005.1	GCF_002905575.1
WP_001188475.1#194|Staphylococcus_aureus	987	+	-	23	-8005	-7019	54472	55458	WP_000662031.1#194	NZ_LKTA01000005.1	GCF_002905575.1
WP_001188475.1#194|Staphylococcus_aureus	204	+	+	19	-6710	-6507	55767	55970	WP_000389769.1#194	NZ_LKTA01000005.1	GCF_002905575.1
WP_001188475.1#194|Staphylococcus_aureus	297	+	+	18	-6457	-6161	56020	56316	WP_000179906.1#194	NZ_LKTA01000005.1	GCF_002905575.1
WP_001188475.1#194|Staphylococcus_aureus	1221	+	-	24	-6098	-4878	56379	57599	WP_000130756.1#194	NZ_LKTA01000005.1	GCF_002905575.1
WP_001188475.1#194|Staphylococcus_aureus	552	+	-	31	-4885	-4334	57592	58143	WP_000627029.1#194	NZ_LKTA01000005.1	GCF_002905575.1
WP_001188475.1#194|Staphylococcus_aureus	861	+	+	17	-4221	-3361	58256	59116	WP_001052505.1#194	NZ_LKTA01000005.1	GCF_002905575.1
WP_001188475.1#194|Staphylococcus_aureus	483	+	+	10	-2759	-2277	59718	60200	WP_000714381.1#194	NZ_LKTA01000005.1	GCF_002905575.1
WP_001188475.1#194|Staphylococcus_aureus	987	+	+	9	-2071	-1085	60406	61392	WP_000710565.1#194	NZ_LKTA01000005.1	GCF_002905575.1
WP_001188475.1#194|Staphylococcus_aureus	771	+	+	1	-863	-93	61614	62384	WP_000977797.1#194	NZ_LKTA01000005.1	GCF_002905575.1
WP_001188475.1#194|Staphylococcus_aureus	2238	+	+	89	1	2238	62478	64715	WP_001188475.1#194	NZ_LKTA01000005.1	GCF_002905575.1
WP_001188475.1#194|Staphylococcus_aureus	1179	+	+	4	2389	3567	64866	66044	WP_001075807.1#194	NZ_LKTA01000005.1	GCF_002905575.1
WP_001188475.1#194|Staphylococcus_aureus	1389	+	+	3	3569	4957	66046	67434	WP_001006438.1#194	NZ_LKTA01000005.1	GCF_002905575.1
WP_001188475.1#194|Staphylococcus_aureus	1662	+	-	5	5445	7106	67922	69583	WP_001791319.1#194	NZ_LKTA01000005.1	GCF_002905575.1
WP_001188475.1#194|Staphylococcus_aureus	1776	+	-	7	7431	9206	69908	71683	WP_001807311.1#194	NZ_LKTA01000005.1	GCF_002905575.1
WP_001188475.1#194|Staphylococcus_aureus	873	+	-	16	9380	10252	71857	72729	WP_001038111.1#194	NZ_LKTA01000005.1	GCF_002905575.1
WP_001188475.1#194|Staphylococcus_aureus	1398	+	+	15	10366	11763	72843	74240	WP_000170485.1#194	NZ_LKTA01000005.1	GCF_002905575.1
WP_001188475.1#194|Staphylococcus_aureus	474	+	+	6	11954	12427	74431	74904	WP_000036328.1#194	NZ_LKTA01000005.1	GCF_002905575.1
WP_001188475.1#194|Staphylococcus_aureus	1593	+	+	8	12689	14281	75166	76758	WP_000173891.1#194	NZ_LKTA01000005.1	GCF_002905575.1
WP_001188475.1#194|Staphylococcus_aureus	1224	+	-	12	14610	15833	77087	78310	WP_000728701.1#194	NZ_LKTA01000005.1	GCF_002905575.1
WP_001188475.1#194|Staphylococcus_aureus	753	+	-	11	16254	17006	78731	79483	WP_000876752.1#194	NZ_LKTA01000005.1	GCF_002905575.1
WP_001188475.1#194|Staphylococcus_aureus	999	+	-	2	17374	18372	79851	80849	WP_054193790.1#194	NZ_LKTA01000005.1	GCF_002905575.1
WP_001188475.1#194|Staphylococcus_aureus	996	+	-	2	18369	19364	80846	81841	WP_000925003.1#194	NZ_LKTA01000005.1	GCF_002905575.1
WP_001188475.1#194|Staphylococcus_aureus	993	+	-	13	19380	20372	81857	82849	WP_001045111.1#194	NZ_LKTA01000005.1	GCF_002905575.1
WP_001188475.1#194|Staphylococcus_aureus	981	+	+	14	20603	21583	83080	84060	WP_000570808.1#194	NZ_LKTA01000005.1	GCF_002905575.1
WP_001188475.1#194|Staphylococcus_aureus	1011	+	+	21	21580	22590	84057	85067	WP_001078456.1#194	NZ_LKTA01000005.1	GCF_002905575.1
WP_069724663.1#175|Staphylococcus_aureus	756	+	-	36	-13466	-12711	49055	49810	WP_000355844.1#175	NZ_JACMTV010000001.1	GCF_014267285.1
WP_069724663.1#175|Staphylococcus_aureus	261	+	-	35	-12711	-12451	49810	50070	WP_001105087.1#175	NZ_JACMTV010000001.1	GCF_014267285.1
WP_069724663.1#175|Staphylococcus_aureus	1068	+	+	32	-12314	-11247	50207	51274	WP_031927403.1#175	NZ_JACMTV010000001.1	GCF_014267285.1
WP_069724663.1#175|Staphylococcus_aureus	1335	+	+	29	-11216	-9882	51305	52639	WP_000465478.1#175	NZ_JACMTV010000001.1	GCF_014267285.1
WP_069724663.1#175|Staphylococcus_aureus	1194	+	+	27	-9864	-8671	52657	53850	WP_001033009.1#175	NZ_JACMTV010000001.1	GCF_014267285.1
WP_069724663.1#175|Staphylococcus_aureus	206	+	-	91	-8404	-8199	54117	54322	pseudogene_175.7*#175	NZ_JACMTV010000001.1	GCF_014267285.1
WP_069724663.1#175|Staphylococcus_aureus	987	+	-	23	-8005	-7019	54516	55502	WP_000662031.1#175	NZ_JACMTV010000001.1	GCF_014267285.1
WP_069724663.1#175|Staphylococcus_aureus	204	+	+	19	-6710	-6507	55811	56014	WP_000389769.1#175	NZ_JACMTV010000001.1	GCF_014267285.1
WP_069724663.1#175|Staphylococcus_aureus	297	+	+	18	-6457	-6161	56064	56360	WP_000179906.1#175	NZ_JACMTV010000001.1	GCF_014267285.1
WP_069724663.1#175|Staphylococcus_aureus	1221	+	-	24	-6098	-4878	56423	57643	WP_069723997.1#175	NZ_JACMTV010000001.1	GCF_014267285.1
WP_069724663.1#175|Staphylococcus_aureus	552	+	-	31	-4885	-4334	57636	58187	WP_000627029.1#175	NZ_JACMTV010000001.1	GCF_014267285.1
WP_069724663.1#175|Staphylococcus_aureus	861	+	+	17	-4221	-3361	58300	59160	WP_001052505.1#175	NZ_JACMTV010000001.1	GCF_014267285.1
WP_069724663.1#175|Staphylococcus_aureus	483	+	+	10	-2759	-2277	59762	60244	WP_000714381.1#175	NZ_JACMTV010000001.1	GCF_014267285.1
WP_069724663.1#175|Staphylococcus_aureus	987	+	+	9	-2071	-1085	60450	61436	WP_000710565.1#175	NZ_JACMTV010000001.1	GCF_014267285.1
WP_069724663.1#175|Staphylococcus_aureus	771	+	+	1	-863	-93	61658	62428	WP_000977797.1#175	NZ_JACMTV010000001.1	GCF_014267285.1
WP_069724663.1#175|Staphylococcus_aureus	2238	+	+	89	1	2238	62522	64759	WP_069724663.1#175	NZ_JACMTV010000001.1	GCF_014267285.1
WP_069724663.1#175|Staphylococcus_aureus	1179	+	+	4	2389	3567	64910	66088	WP_001075807.1#175	NZ_JACMTV010000001.1	GCF_014267285.1
WP_069724663.1#175|Staphylococcus_aureus	1389	+	+	3	3569	4957	66090	67478	WP_042907860.1#175	NZ_JACMTV010000001.1	GCF_014267285.1
WP_069724663.1#175|Staphylococcus_aureus	1662	+	-	5	5445	7106	67966	69627	WP_001791319.1#175	NZ_JACMTV010000001.1	GCF_014267285.1
WP_069724663.1#175|Staphylococcus_aureus	1776	+	-	7	7431	9206	69952	71727	WP_001807311.1#175	NZ_JACMTV010000001.1	GCF_014267285.1
WP_069724663.1#175|Staphylococcus_aureus	873	+	-	16	9380	10252	71901	72773	WP_001038111.1#175	NZ_JACMTV010000001.1	GCF_014267285.1
WP_069724663.1#175|Staphylococcus_aureus	1356	+	+	15	10366	11721	72887	74242	WP_078368895.1#175	NZ_JACMTV010000001.1	GCF_014267285.1
WP_069724663.1#175|Staphylococcus_aureus	474	+	+	6	11912	12385	74433	74906	WP_000036328.1#175	NZ_JACMTV010000001.1	GCF_014267285.1
WP_069724663.1#175|Staphylococcus_aureus	1593	+	+	8	12647	14239	75168	76760	WP_000173891.1#175	NZ_JACMTV010000001.1	GCF_014267285.1
WP_069724663.1#175|Staphylococcus_aureus	1293	+	-	12	14568	15860	77089	78381	WP_042907859.1#175	NZ_JACMTV010000001.1	GCF_014267285.1
WP_069724663.1#175|Staphylococcus_aureus	753	+	-	11	16281	17033	78802	79554	WP_000876752.1#175	NZ_JACMTV010000001.1	GCF_014267285.1
WP_069724663.1#175|Staphylococcus_aureus	999	+	-	2	17401	18399	79922	80920	WP_000136629.1#175	NZ_JACMTV010000001.1	GCF_014267285.1
WP_069724663.1#175|Staphylococcus_aureus	996	+	-	2	18396	19391	80917	81912	WP_000925003.1#175	NZ_JACMTV010000001.1	GCF_014267285.1
WP_069724663.1#175|Staphylococcus_aureus	993	+	-	13	19407	20399	81928	82920	WP_001045111.1#175	NZ_JACMTV010000001.1	GCF_014267285.1
WP_069724663.1#175|Staphylococcus_aureus	981	+	+	14	20630	21610	83151	84131	WP_000570808.1#175	NZ_JACMTV010000001.1	GCF_014267285.1
WP_069724663.1#175|Staphylococcus_aureus	1011	+	+	21	21607	22617	84128	85138	WP_001078456.1#175	NZ_JACMTV010000001.1	GCF_014267285.1
WP_031927399.1#144|Staphylococcus_aureus	89	-	-	91	-13652	-13564	58464	58552	pseudogene_144.26*#144	NZ_BDZI01000010.1	GCF_003420985.1
WP_031927399.1#144|Staphylococcus_aureus	756	-	-	36	-13466	-12711	57611	58366	WP_000355844.1#144	NZ_BDZI01000010.1	GCF_003420985.1
WP_031927399.1#144|Staphylococcus_aureus	261	-	-	35	-12711	-12451	57351	57611	WP_001105087.1#144	NZ_BDZI01000010.1	GCF_003420985.1
WP_031927399.1#144|Staphylococcus_aureus	1068	-	+	32	-12314	-11247	56147	57214	WP_031927403.1#144	NZ_BDZI01000010.1	GCF_003420985.1
WP_031927399.1#144|Staphylococcus_aureus	1335	-	+	29	-11216	-9882	54782	56116	WP_000465478.1#144	NZ_BDZI01000010.1	GCF_003420985.1
WP_031927399.1#144|Staphylococcus_aureus	1194	-	+	27	-9864	-8671	53571	54764	WP_001033009.1#144	NZ_BDZI01000010.1	GCF_003420985.1
WP_031927399.1#144|Staphylococcus_aureus	987	-	-	23	-8005	-7019	51919	52905	WP_000662031.1#144	NZ_BDZI01000010.1	GCF_003420985.1
WP_031927399.1#144|Staphylococcus_aureus	204	-	+	19	-6710	-6507	51407	51610	WP_000389769.1#144	NZ_BDZI01000010.1	GCF_003420985.1
WP_031927399.1#144|Staphylococcus_aureus	297	-	+	18	-6457	-6161	51061	51357	WP_000179906.1#144	NZ_BDZI01000010.1	GCF_003420985.1
WP_031927399.1#144|Staphylococcus_aureus	1221	-	-	24	-6098	-4878	49778	50998	WP_000130756.1#144	NZ_BDZI01000010.1	GCF_003420985.1
WP_031927399.1#144|Staphylococcus_aureus	552	-	-	31	-4885	-4334	49234	49785	WP_000627029.1#144	NZ_BDZI01000010.1	GCF_003420985.1
WP_031927399.1#144|Staphylococcus_aureus	861	-	+	17	-4221	-3361	48261	49121	WP_001052505.1#144	NZ_BDZI01000010.1	GCF_003420985.1
WP_031927399.1#144|Staphylococcus_aureus	483	-	+	10	-2759	-2277	47177	47659	WP_000714381.1#144	NZ_BDZI01000010.1	GCF_003420985.1
WP_031927399.1#144|Staphylococcus_aureus	987	-	+	9	-2071	-1085	45985	46971	WP_000710565.1#144	NZ_BDZI01000010.1	GCF_003420985.1
WP_031927399.1#144|Staphylococcus_aureus	771	-	+	1	-863	-93	44993	45763	WP_000977797.1#144	NZ_BDZI01000010.1	GCF_003420985.1
WP_031927399.1#144|Staphylococcus_aureus	2238	-	+	89	1	2238	42662	44899	WP_031927399.1#144	NZ_BDZI01000010.1	GCF_003420985.1
WP_031927399.1#144|Staphylococcus_aureus	1179	-	+	4	2389	3567	41333	42511	WP_001075807.1#144	NZ_BDZI01000010.1	GCF_003420985.1
WP_031927399.1#144|Staphylococcus_aureus	1389	-	+	3	3569	4957	39943	41331	WP_001006438.1#144	NZ_BDZI01000010.1	GCF_003420985.1
WP_031927399.1#144|Staphylococcus_aureus	1662	-	-	5	5445	7106	37794	39455	WP_001791319.1#144	NZ_BDZI01000010.1	GCF_003420985.1
WP_031927399.1#144|Staphylococcus_aureus	1776	-	-	7	7431	9206	35694	37469	WP_117197268.1#144	NZ_BDZI01000010.1	GCF_003420985.1
WP_031927399.1#144|Staphylococcus_aureus	873	-	-	16	9380	10252	34648	35520	WP_001038111.1#144	NZ_BDZI01000010.1	GCF_003420985.1
WP_031927399.1#144|Staphylococcus_aureus	1398	-	+	15	10366	11763	33137	34534	WP_000170485.1#144	NZ_BDZI01000010.1	GCF_003420985.1
WP_031927399.1#144|Staphylococcus_aureus	474	-	+	6	11954	12427	32473	32946	WP_000036328.1#144	NZ_BDZI01000010.1	GCF_003420985.1
WP_031927399.1#144|Staphylococcus_aureus	1593	-	+	8	12689	14281	30619	32211	WP_000173891.1#144	NZ_BDZI01000010.1	GCF_003420985.1
WP_031927399.1#144|Staphylococcus_aureus	1269	-	-	12	14610	15878	29022	30290	WP_117220371.1#144	NZ_BDZI01000010.1	GCF_003420985.1
WP_031927399.1#144|Staphylococcus_aureus	753	-	-	11	16299	17051	27849	28601	WP_000876752.1#144	NZ_BDZI01000010.1	GCF_003420985.1
WP_031927399.1#144|Staphylococcus_aureus	999	-	-	2	17419	18417	26483	27481	WP_000136629.1#144	NZ_BDZI01000010.1	GCF_003420985.1
WP_031927399.1#144|Staphylococcus_aureus	996	-	-	2	18414	19409	25491	26486	WP_000925003.1#144	NZ_BDZI01000010.1	GCF_003420985.1
WP_031927399.1#144|Staphylococcus_aureus	993	-	-	13	19425	20417	24483	25475	WP_117197262.1#144	NZ_BDZI01000010.1	GCF_003420985.1
WP_031927399.1#144|Staphylococcus_aureus	981	-	+	14	20648	21628	23272	24252	WP_000570808.1#144	NZ_BDZI01000010.1	GCF_003420985.1
WP_031927399.1#144|Staphylococcus_aureus	1011	-	+	21	21625	22635	22265	23275	WP_001078456.1#144	NZ_BDZI01000010.1	GCF_003420985.1
WP_181445704.1#146|Staphylococcus_aureus	89	+	-	91	-13652	-13564	48918	49006	pseudogene_146.18*#146	NZ_PGXA01000064.1	GCF_002934135.2
WP_181445704.1#146|Staphylococcus_aureus	756	+	-	36	-13466	-12711	49104	49859	WP_000355844.1#146	NZ_PGXA01000064.1	GCF_002934135.2
WP_181445704.1#146|Staphylococcus_aureus	261	+	-	35	-12711	-12451	49859	50119	WP_001105087.1#146	NZ_PGXA01000064.1	GCF_002934135.2
WP_181445704.1#146|Staphylococcus_aureus	1068	+	+	32	-12314	-11247	50256	51323	WP_104408599.1#146	NZ_PGXA01000064.1	GCF_002934135.2
WP_181445704.1#146|Staphylococcus_aureus	1335	+	+	29	-11216	-9882	51354	52688	WP_000465478.1#146	NZ_PGXA01000064.1	GCF_002934135.2
WP_181445704.1#146|Staphylococcus_aureus	1194	+	+	27	-9864	-8671	52706	53899	WP_001033009.1#146	NZ_PGXA01000064.1	GCF_002934135.2
WP_181445704.1#146|Staphylococcus_aureus	987	+	-	23	-8005	-7019	54565	55551	WP_000662031.1#146	NZ_PGXA01000064.1	GCF_002934135.2
WP_181445704.1#146|Staphylococcus_aureus	204	+	+	19	-6710	-6507	55860	56063	WP_000389769.1#146	NZ_PGXA01000064.1	GCF_002934135.2
WP_181445704.1#146|Staphylococcus_aureus	297	+	+	18	-6457	-6161	56113	56409	WP_104408600.1#146	NZ_PGXA01000064.1	GCF_002934135.2
WP_181445704.1#146|Staphylococcus_aureus	1221	+	-	24	-6098	-4878	56472	57692	WP_104408601.1#146	NZ_PGXA01000064.1	GCF_002934135.2
WP_181445704.1#146|Staphylococcus_aureus	552	+	-	31	-4885	-4334	57685	58236	WP_000627029.1#146	NZ_PGXA01000064.1	GCF_002934135.2
WP_181445704.1#146|Staphylococcus_aureus	861	+	+	17	-4221	-3361	58349	59209	WP_001052505.1#146	NZ_PGXA01000064.1	GCF_002934135.2
WP_181445704.1#146|Staphylococcus_aureus	483	+	+	10	-2759	-2277	59811	60293	WP_000714381.1#146	NZ_PGXA01000064.1	GCF_002934135.2
WP_181445704.1#146|Staphylococcus_aureus	987	+	+	9	-2071	-1085	60499	61485	WP_000710565.1#146	NZ_PGXA01000064.1	GCF_002934135.2
WP_181445704.1#146|Staphylococcus_aureus	771	+	+	1	-863	-93	61707	62477	WP_000977797.1#146	NZ_PGXA01000064.1	GCF_002934135.2
WP_181445704.1#146|Staphylococcus_aureus	2238	+	+	89	1	2238	62571	64808	WP_181445704.1#146	NZ_PGXA01000064.1	GCF_002934135.2
WP_181445704.1#146|Staphylococcus_aureus	1179	+	+	4	2389	3567	64959	66137	WP_001075807.1#146	NZ_PGXA01000064.1	GCF_002934135.2
WP_181445704.1#146|Staphylococcus_aureus	1389	+	+	3	3569	4957	66139	67527	WP_001006438.1#146	NZ_PGXA01000064.1	GCF_002934135.2
WP_181445704.1#146|Staphylococcus_aureus	1662	+	-	5	5445	7106	68015	69676	WP_001791319.1#146	NZ_PGXA01000064.1	GCF_002934135.2
WP_181445704.1#146|Staphylococcus_aureus	1776	+	-	7	7431	9206	70001	71776	WP_001807311.1#146	NZ_PGXA01000064.1	GCF_002934135.2
WP_181445704.1#146|Staphylococcus_aureus	873	+	-	16	9380	10252	71950	72822	WP_001038111.1#146	NZ_PGXA01000064.1	GCF_002934135.2
WP_181445704.1#146|Staphylococcus_aureus	1398	+	+	15	10366	11763	72936	74333	WP_104408602.1#146	NZ_PGXA01000064.1	GCF_002934135.2
WP_181445704.1#146|Staphylococcus_aureus	474	+	+	6	11954	12427	74524	74997	WP_000036328.1#146	NZ_PGXA01000064.1	GCF_002934135.2
WP_181445704.1#146|Staphylococcus_aureus	1593	+	+	8	12689	14281	75259	76851	WP_000173891.1#146	NZ_PGXA01000064.1	GCF_002934135.2
WP_181445704.1#146|Staphylococcus_aureus	1341	+	-	12	14610	15950	77180	78520	WP_072433286.1#146	NZ_PGXA01000064.1	GCF_002934135.2
WP_181445704.1#146|Staphylococcus_aureus	753	+	-	11	16371	17123	78941	79693	WP_000876752.1#146	NZ_PGXA01000064.1	GCF_002934135.2
WP_181445704.1#146|Staphylococcus_aureus	999	+	-	2	17491	18489	80061	81059	WP_000136629.1#146	NZ_PGXA01000064.1	GCF_002934135.2
WP_181445704.1#146|Staphylococcus_aureus	996	+	-	2	18486	19481	81056	82051	WP_000925003.1#146	NZ_PGXA01000064.1	GCF_002934135.2
WP_181445704.1#146|Staphylococcus_aureus	993	+	-	13	19497	20489	82067	83059	WP_001045111.1#146	NZ_PGXA01000064.1	GCF_002934135.2
WP_181445704.1#146|Staphylococcus_aureus	981	+	+	14	20720	21700	83290	84270	WP_000570808.1#146	NZ_PGXA01000064.1	GCF_002934135.2
WP_181445704.1#146|Staphylococcus_aureus	1011	+	+	21	21697	22707	84267	85277	WP_001078456.1#146	NZ_PGXA01000064.1	GCF_002934135.2
WP_061742378.1#149|Staphylococcus_aureus	89	+	-	91	-13652	-13564	231493	231581	pseudogene_149.24*#149	NZ_FJNP01000001.1	GCF_900070305.1
WP_061742378.1#149|Staphylococcus_aureus	756	+	-	36	-13466	-12711	231679	232434	WP_000355844.1#149	NZ_FJNP01000001.1	GCF_900070305.1
WP_061742378.1#149|Staphylococcus_aureus	261	+	-	35	-12711	-12451	232434	232694	WP_001105087.1#149	NZ_FJNP01000001.1	GCF_900070305.1
WP_061742378.1#149|Staphylococcus_aureus	1068	+	+	32	-12314	-11247	232831	233898	WP_046462903.1#149	NZ_FJNP01000001.1	GCF_900070305.1
WP_061742378.1#149|Staphylococcus_aureus	1335	+	+	29	-11216	-9882	233929	235263	WP_000465478.1#149	NZ_FJNP01000001.1	GCF_900070305.1
WP_061742378.1#149|Staphylococcus_aureus	1194	+	+	27	-9864	-8671	235281	236474	WP_001033009.1#149	NZ_FJNP01000001.1	GCF_900070305.1
WP_061742378.1#149|Staphylococcus_aureus	987	+	-	23	-8005	-7019	237140	238126	WP_000662031.1#149	NZ_FJNP01000001.1	GCF_900070305.1
WP_061742378.1#149|Staphylococcus_aureus	204	+	+	19	-6710	-6507	238435	238638	WP_046462904.1#149	NZ_FJNP01000001.1	GCF_900070305.1
WP_061742378.1#149|Staphylococcus_aureus	297	+	+	18	-6457	-6161	238688	238984	WP_046462905.1#149	NZ_FJNP01000001.1	GCF_900070305.1
WP_061742378.1#149|Staphylococcus_aureus	1221	+	-	24	-6098	-4878	239047	240267	WP_000130756.1#149	NZ_FJNP01000001.1	GCF_900070305.1
WP_061742378.1#149|Staphylococcus_aureus	552	+	-	31	-4885	-4334	240260	240811	WP_000627029.1#149	NZ_FJNP01000001.1	GCF_900070305.1
WP_061742378.1#149|Staphylococcus_aureus	861	+	+	17	-4221	-3361	240924	241784	WP_001052505.1#149	NZ_FJNP01000001.1	GCF_900070305.1
WP_061742378.1#149|Staphylococcus_aureus	483	+	+	10	-2759	-2277	242386	242868	WP_000714381.1#149	NZ_FJNP01000001.1	GCF_900070305.1
WP_061742378.1#149|Staphylococcus_aureus	987	+	+	9	-2071	-1085	243074	244060	WP_000710565.1#149	NZ_FJNP01000001.1	GCF_900070305.1
WP_061742378.1#149|Staphylococcus_aureus	771	+	+	1	-863	-93	244282	245052	WP_000977797.1#149	NZ_FJNP01000001.1	GCF_900070305.1
WP_061742378.1#149|Staphylococcus_aureus	2238	+	+	89	1	2238	245146	247383	WP_061742378.1#149	NZ_FJNP01000001.1	GCF_900070305.1
WP_061742378.1#149|Staphylococcus_aureus	1179	+	+	4	2389	3567	247534	248712	WP_001075807.1#149	NZ_FJNP01000001.1	GCF_900070305.1
WP_061742378.1#149|Staphylococcus_aureus	1389	+	+	3	3569	4957	248714	250102	WP_001006438.1#149	NZ_FJNP01000001.1	GCF_900070305.1
WP_061742378.1#149|Staphylococcus_aureus	1662	+	-	5	5445	7106	250590	252251	WP_078103977.1#149	NZ_FJNP01000001.1	GCF_900070305.1
WP_061742378.1#149|Staphylococcus_aureus	1776	+	-	7	7431	9206	252576	254351	WP_001807311.1#149	NZ_FJNP01000001.1	GCF_900070305.1
WP_061742378.1#149|Staphylococcus_aureus	873	+	-	16	9380	10252	254525	255397	WP_001038111.1#149	NZ_FJNP01000001.1	GCF_900070305.1
WP_061742378.1#149|Staphylococcus_aureus	1398	+	+	15	10366	11763	255511	256908	WP_078103972.1#149	NZ_FJNP01000001.1	GCF_900070305.1
WP_061742378.1#149|Staphylococcus_aureus	474	+	+	6	11954	12427	257099	257572	WP_000036328.1#149	NZ_FJNP01000001.1	GCF_900070305.1
WP_061742378.1#149|Staphylococcus_aureus	1593	+	+	8	12689	14281	257834	259426	WP_046462907.1#149	NZ_FJNP01000001.1	GCF_900070305.1
WP_061742378.1#149|Staphylococcus_aureus	1293	+	-	12	14610	15902	259755	261047	WP_042907859.1#149	NZ_FJNP01000001.1	GCF_900070305.1
WP_061742378.1#149|Staphylococcus_aureus	753	+	-	11	16323	17075	261468	262220	WP_000876752.1#149	NZ_FJNP01000001.1	GCF_900070305.1
WP_061742378.1#149|Staphylococcus_aureus	999	+	-	2	17443	18441	262588	263586	WP_000136629.1#149	NZ_FJNP01000001.1	GCF_900070305.1
WP_061742378.1#149|Staphylococcus_aureus	996	+	-	2	18438	19433	263583	264578	WP_000925003.1#149	NZ_FJNP01000001.1	GCF_900070305.1
WP_061742378.1#149|Staphylococcus_aureus	993	+	-	13	19449	20441	264594	265586	WP_001045111.1#149	NZ_FJNP01000001.1	GCF_900070305.1
WP_061742378.1#149|Staphylococcus_aureus	981	+	+	14	20672	21652	265817	266797	WP_000570808.1#149	NZ_FJNP01000001.1	GCF_900070305.1
WP_061742378.1#149|Staphylococcus_aureus	1011	+	+	21	21649	22659	266794	267804	WP_001078456.1#149	NZ_FJNP01000001.1	GCF_900070305.1
WP_178136503.1#150|Staphylococcus_aureus	89	+	-	91	-13652	-13564	48963	49051	pseudogene_150.20*#150	NZ_FQFM01000001.1	GCF_900125295.1
WP_178136503.1#150|Staphylococcus_aureus	756	+	-	36	-13466	-12711	49149	49904	WP_000355842.1#150	NZ_FQFM01000001.1	GCF_900125295.1
WP_178136503.1#150|Staphylococcus_aureus	261	+	-	35	-12711	-12451	49904	50164	WP_001105087.1#150	NZ_FQFM01000001.1	GCF_900125295.1
WP_178136503.1#150|Staphylococcus_aureus	1068	+	+	32	-12314	-11247	50301	51368	WP_031927403.1#150	NZ_FQFM01000001.1	GCF_900125295.1
WP_178136503.1#150|Staphylococcus_aureus	1335	+	+	29	-11216	-9882	51399	52733	WP_000465478.1#150	NZ_FQFM01000001.1	GCF_900125295.1
WP_178136503.1#150|Staphylococcus_aureus	1194	+	+	27	-9864	-8671	52751	53944	WP_001033009.1#150	NZ_FQFM01000001.1	GCF_900125295.1
WP_178136503.1#150|Staphylococcus_aureus	987	+	-	23	-8005	-7019	54610	55596	WP_000662031.1#150	NZ_FQFM01000001.1	GCF_900125295.1
WP_178136503.1#150|Staphylococcus_aureus	204	+	+	19	-6710	-6507	55905	56108	WP_000389769.1#150	NZ_FQFM01000001.1	GCF_900125295.1
WP_178136503.1#150|Staphylococcus_aureus	297	+	+	18	-6457	-6161	56158	56454	WP_000179906.1#150	NZ_FQFM01000001.1	GCF_900125295.1
WP_178136503.1#150|Staphylococcus_aureus	1221	+	-	24	-6098	-4878	56517	57737	WP_000130756.1#150	NZ_FQFM01000001.1	GCF_900125295.1
WP_178136503.1#150|Staphylococcus_aureus	552	+	-	31	-4885	-4334	57730	58281	WP_000627029.1#150	NZ_FQFM01000001.1	GCF_900125295.1
WP_178136503.1#150|Staphylococcus_aureus	861	+	+	17	-4221	-3361	58394	59254	WP_001052505.1#150	NZ_FQFM01000001.1	GCF_900125295.1
WP_178136503.1#150|Staphylococcus_aureus	483	+	+	10	-2759	-2277	59856	60338	WP_058008282.1#150	NZ_FQFM01000001.1	GCF_900125295.1
WP_178136503.1#150|Staphylococcus_aureus	987	+	+	9	-2071	-1085	60544	61530	WP_000710565.1#150	NZ_FQFM01000001.1	GCF_900125295.1
WP_178136503.1#150|Staphylococcus_aureus	771	+	+	1	-863	-93	61752	62522	WP_000977797.1#150	NZ_FQFM01000001.1	GCF_900125295.1
WP_178136503.1#150|Staphylococcus_aureus	2238	+	+	89	1	2238	62616	64853	WP_178136503.1#150	NZ_FQFM01000001.1	GCF_900125295.1
WP_178136503.1#150|Staphylococcus_aureus	1179	+	+	4	2389	3567	65004	66182	WP_001075807.1#150	NZ_FQFM01000001.1	GCF_900125295.1
WP_178136503.1#150|Staphylococcus_aureus	1389	+	+	3	3569	4957	66184	67572	WP_001006438.1#150	NZ_FQFM01000001.1	GCF_900125295.1
WP_178136503.1#150|Staphylococcus_aureus	1662	+	-	5	5445	7106	68060	69721	WP_001791319.1#150	NZ_FQFM01000001.1	GCF_900125295.1
WP_178136503.1#150|Staphylococcus_aureus	1776	+	-	7	7431	9206	70046	71821	WP_001807311.1#150	NZ_FQFM01000001.1	GCF_900125295.1
WP_178136503.1#150|Staphylococcus_aureus	873	+	-	16	9380	10252	71995	72867	WP_001038111.1#150	NZ_FQFM01000001.1	GCF_900125295.1
WP_178136503.1#150|Staphylococcus_aureus	1398	+	+	15	10366	11763	72981	74378	WP_072357614.1#150	NZ_FQFM01000001.1	GCF_900125295.1
WP_178136503.1#150|Staphylococcus_aureus	474	+	+	6	11954	12427	74569	75042	WP_000036328.1#150	NZ_FQFM01000001.1	GCF_900125295.1
WP_178136503.1#150|Staphylococcus_aureus	1593	+	+	8	12689	14281	75304	76896	WP_000173891.1#150	NZ_FQFM01000001.1	GCF_900125295.1
WP_178136503.1#150|Staphylococcus_aureus	1317	+	-	12	14610	15926	77225	78541	WP_047213064.1#150	NZ_FQFM01000001.1	GCF_900125295.1
WP_178136503.1#150|Staphylococcus_aureus	753	+	-	11	16347	17099	78962	79714	WP_000876752.1#150	NZ_FQFM01000001.1	GCF_900125295.1
WP_178136503.1#150|Staphylococcus_aureus	999	+	-	2	17467	18465	80082	81080	WP_058008284.1#150	NZ_FQFM01000001.1	GCF_900125295.1
WP_178136503.1#150|Staphylococcus_aureus	996	+	-	2	18462	19457	81077	82072	WP_058008286.1#150	NZ_FQFM01000001.1	GCF_900125295.1
WP_178136503.1#150|Staphylococcus_aureus	993	+	-	13	19473	20465	82088	83080	WP_058008287.1#150	NZ_FQFM01000001.1	GCF_900125295.1
WP_178136503.1#150|Staphylococcus_aureus	981	+	+	14	20696	21676	83311	84291	WP_000570808.1#150	NZ_FQFM01000001.1	GCF_900125295.1
WP_178136503.1#150|Staphylococcus_aureus	1011	+	+	21	21673	22683	84288	85298	WP_001078456.1#150	NZ_FQFM01000001.1	GCF_900125295.1
WP_181935317.1#177|Staphylococcus_aureus	89	+	-	91	-13652	-13564	11185	11273	pseudogene_177.9*#177	NZ_BDWC01000019.1	GCF_003418765.1
WP_181935317.1#177|Staphylococcus_aureus	756	+	-	36	-13466	-12711	11371	12126	WP_000355844.1#177	NZ_BDWC01000019.1	GCF_003418765.1
WP_181935317.1#177|Staphylococcus_aureus	261	+	-	35	-12711	-12451	12126	12386	WP_001105087.1#177	NZ_BDWC01000019.1	GCF_003418765.1
WP_181935317.1#177|Staphylococcus_aureus	1068	+	+	32	-12314	-11247	12523	13590	WP_031927403.1#177	NZ_BDWC01000019.1	GCF_003418765.1
WP_181935317.1#177|Staphylococcus_aureus	1335	+	+	29	-11216	-9882	13621	14955	WP_000465478.1#177	NZ_BDWC01000019.1	GCF_003418765.1
WP_181935317.1#177|Staphylococcus_aureus	1194	+	+	91	-9864	-8671	14973	16166	pseudogene_177.21*#177	NZ_BDWC01000019.1	GCF_003418765.1
WP_181935317.1#177|Staphylococcus_aureus	987	+	-	23	-8005	-7019	16832	17818	WP_000662031.1#177	NZ_BDWC01000019.1	GCF_003418765.1
WP_181935317.1#177|Staphylococcus_aureus	204	+	+	19	-6710	-6507	18127	18330	WP_000389769.1#177	NZ_BDWC01000019.1	GCF_003418765.1
WP_181935317.1#177|Staphylococcus_aureus	297	+	+	18	-6457	-6161	18380	18676	WP_000179906.1#177	NZ_BDWC01000019.1	GCF_003418765.1
WP_181935317.1#177|Staphylococcus_aureus	1221	+	-	24	-6098	-4878	18739	19959	WP_117207110.1#177	NZ_BDWC01000019.1	GCF_003418765.1
WP_181935317.1#177|Staphylococcus_aureus	552	+	-	31	-4885	-4334	19952	20503	WP_000627029.1#177	NZ_BDWC01000019.1	GCF_003418765.1
WP_181935317.1#177|Staphylococcus_aureus	861	+	+	17	-4221	-3361	20616	21476	WP_117197264.1#177	NZ_BDWC01000019.1	GCF_003418765.1
WP_181935317.1#177|Staphylococcus_aureus	483	+	+	10	-2759	-2277	22078	22560	WP_000714381.1#177	NZ_BDWC01000019.1	GCF_003418765.1
WP_181935317.1#177|Staphylococcus_aureus	987	+	+	9	-2071	-1085	22766	23752	WP_000710565.1#177	NZ_BDWC01000019.1	GCF_003418765.1
WP_181935317.1#177|Staphylococcus_aureus	771	+	+	1	-863	-93	23974	24744	WP_000977797.1#177	NZ_BDWC01000019.1	GCF_003418765.1
WP_181935317.1#177|Staphylococcus_aureus	2238	+	+	89	1	2238	24838	27075	WP_181935317.1#177	NZ_BDWC01000019.1	GCF_003418765.1
WP_181935317.1#177|Staphylococcus_aureus	1179	+	+	4	2389	3567	27226	28404	WP_001075807.1#177	NZ_BDWC01000019.1	GCF_003418765.1
WP_181935317.1#177|Staphylococcus_aureus	1389	+	+	3	3569	4957	28406	29794	WP_001006438.1#177	NZ_BDWC01000019.1	GCF_003418765.1
WP_181935317.1#177|Staphylococcus_aureus	1662	+	-	5	5445	7106	30282	31943	WP_001791319.1#177	NZ_BDWC01000019.1	GCF_003418765.1
WP_181935317.1#177|Staphylococcus_aureus	1776	+	-	7	7431	9206	32268	34043	WP_117197268.1#177	NZ_BDWC01000019.1	GCF_003418765.1
WP_181935317.1#177|Staphylococcus_aureus	873	+	-	16	9380	10252	34217	35089	WP_001038111.1#177	NZ_BDWC01000019.1	GCF_003418765.1
WP_181935317.1#177|Staphylococcus_aureus	1398	+	+	15	10366	11763	35203	36600	WP_000170485.1#177	NZ_BDWC01000019.1	GCF_003418765.1
WP_181935317.1#177|Staphylococcus_aureus	474	+	+	6	11954	12427	36791	37264	WP_000036328.1#177	NZ_BDWC01000019.1	GCF_003418765.1
WP_181935317.1#177|Staphylococcus_aureus	1593	+	+	8	12689	14281	37526	39118	WP_000173891.1#177	NZ_BDWC01000019.1	GCF_003418765.1
WP_181875805.1#159|Staphylococcus_aureus	756	+	-	36	-13466	-12711	40382	41137	WP_000355844.1#159	NZ_UHAF01000004.1	GCF_900457525.1
WP_181875805.1#159|Staphylococcus_aureus	261	+	-	35	-12711	-12451	41137	41397	WP_001105087.1#159	NZ_UHAF01000004.1	GCF_900457525.1
WP_181875805.1#159|Staphylococcus_aureus	1068	+	+	32	-12314	-11247	41534	42601	WP_031927403.1#159	NZ_UHAF01000004.1	GCF_900457525.1
WP_181875805.1#159|Staphylococcus_aureus	1335	+	+	29	-11216	-9882	42632	43966	WP_115206027.1#159	NZ_UHAF01000004.1	GCF_900457525.1
WP_181875805.1#159|Staphylococcus_aureus	1194	+	+	27	-9864	-8671	43984	45177	WP_001033009.1#159	NZ_UHAF01000004.1	GCF_900457525.1
WP_181875805.1#159|Staphylococcus_aureus	206	+	-	91	-8404	-8199	45444	45649	pseudogene_159.10*#159	NZ_UHAF01000004.1	GCF_900457525.1
WP_181875805.1#159|Staphylococcus_aureus	987	+	-	23	-8005	-7019	45843	46829	WP_000662031.1#159	NZ_UHAF01000004.1	GCF_900457525.1
WP_181875805.1#159|Staphylococcus_aureus	204	+	+	19	-6710	-6507	47138	47341	WP_000389769.1#159	NZ_UHAF01000004.1	GCF_900457525.1
WP_181875805.1#159|Staphylococcus_aureus	297	+	+	18	-6457	-6161	47391	47687	WP_000179906.1#159	NZ_UHAF01000004.1	GCF_900457525.1
WP_181875805.1#159|Staphylococcus_aureus	1221	+	-	24	-6098	-4878	47750	48970	WP_000130756.1#159	NZ_UHAF01000004.1	GCF_900457525.1
WP_181875805.1#159|Staphylococcus_aureus	552	+	-	31	-4885	-4334	48963	49514	WP_000627029.1#159	NZ_UHAF01000004.1	GCF_900457525.1
WP_181875805.1#159|Staphylococcus_aureus	861	+	+	17	-4221	-3361	49627	50487	WP_001052505.1#159	NZ_UHAF01000004.1	GCF_900457525.1
WP_181875805.1#159|Staphylococcus_aureus	483	+	+	10	-2759	-2277	51089	51571	WP_000714381.1#159	NZ_UHAF01000004.1	GCF_900457525.1
WP_181875805.1#159|Staphylococcus_aureus	987	+	+	9	-2071	-1085	51777	52763	WP_000710565.1#159	NZ_UHAF01000004.1	GCF_900457525.1
WP_181875805.1#159|Staphylococcus_aureus	771	+	+	1	-863	-93	52985	53755	WP_000977797.1#159	NZ_UHAF01000004.1	GCF_900457525.1
WP_181875805.1#159|Staphylococcus_aureus	2238	+	+	89	1	2238	53849	56086	WP_181875805.1#159	NZ_UHAF01000004.1	GCF_900457525.1
WP_181875805.1#159|Staphylococcus_aureus	1179	+	+	4	2389	3567	56237	57415	WP_001075807.1#159	NZ_UHAF01000004.1	GCF_900457525.1
WP_181875805.1#159|Staphylococcus_aureus	1389	+	+	3	3569	4957	57417	58805	WP_001006438.1#159	NZ_UHAF01000004.1	GCF_900457525.1
WP_181875805.1#159|Staphylococcus_aureus	1662	+	-	5	5445	7106	59293	60954	WP_001791319.1#159	NZ_UHAF01000004.1	GCF_900457525.1
WP_181875805.1#159|Staphylococcus_aureus	1776	+	-	7	7431	9206	61279	63054	WP_115206028.1#159	NZ_UHAF01000004.1	GCF_900457525.1
WP_181875805.1#159|Staphylococcus_aureus	873	+	-	16	9380	10252	63228	64100	WP_001038111.1#159	NZ_UHAF01000004.1	GCF_900457525.1
WP_181875805.1#159|Staphylococcus_aureus	1398	+	+	15	10366	11763	64214	65611	WP_115206029.1#159	NZ_UHAF01000004.1	GCF_900457525.1
WP_181875805.1#159|Staphylococcus_aureus	474	+	+	6	11954	12427	65802	66275	WP_000036328.1#159	NZ_UHAF01000004.1	GCF_900457525.1
WP_181875805.1#159|Staphylococcus_aureus	1593	+	+	8	12689	14281	66537	68129	WP_000173891.1#159	NZ_UHAF01000004.1	GCF_900457525.1
WP_181875805.1#159|Staphylococcus_aureus	1317	+	-	12	14610	15926	68458	69774	WP_047213064.1#159	NZ_UHAF01000004.1	GCF_900457525.1
WP_181875805.1#159|Staphylococcus_aureus	753	+	-	11	16285	17037	70133	70885	WP_000876752.1#159	NZ_UHAF01000004.1	GCF_900457525.1
WP_181875805.1#159|Staphylococcus_aureus	999	+	-	2	17405	18403	71253	72251	WP_000136629.1#159	NZ_UHAF01000004.1	GCF_900457525.1
WP_181875805.1#159|Staphylococcus_aureus	996	+	-	2	18400	19395	72248	73243	WP_000925003.1#159	NZ_UHAF01000004.1	GCF_900457525.1
WP_181875805.1#159|Staphylococcus_aureus	993	+	-	13	19411	20403	73259	74251	WP_001045111.1#159	NZ_UHAF01000004.1	GCF_900457525.1
WP_181875805.1#159|Staphylococcus_aureus	981	+	+	14	20634	21614	74482	75462	WP_000570808.1#159	NZ_UHAF01000004.1	GCF_900457525.1
WP_181875805.1#159|Staphylococcus_aureus	1011	+	+	21	21611	22621	75459	76469	WP_001078456.1#159	NZ_UHAF01000004.1	GCF_900457525.1
WP_064126763.1#192|Staphylococcus_aureus	89	+	-	91	-13652	-13564	48917	49005	pseudogene_192.19*#192	NZ_JARZEJ010000001.1	GCF_029931335.1
WP_064126763.1#192|Staphylococcus_aureus	756	+	-	36	-13466	-12711	49103	49858	WP_000355844.1#192	NZ_JARZEJ010000001.1	GCF_029931335.1
WP_064126763.1#192|Staphylococcus_aureus	261	+	-	35	-12711	-12451	49858	50118	WP_001105087.1#192	NZ_JARZEJ010000001.1	GCF_029931335.1
WP_064126763.1#192|Staphylococcus_aureus	1068	+	+	32	-12314	-11247	50255	51322	WP_031927403.1#192	NZ_JARZEJ010000001.1	GCF_029931335.1
WP_064126763.1#192|Staphylococcus_aureus	1335	+	+	29	-11216	-9882	51353	52687	WP_000465478.1#192	NZ_JARZEJ010000001.1	GCF_029931335.1
WP_064126763.1#192|Staphylococcus_aureus	1194	+	+	27	-9864	-8671	52705	53898	WP_001033009.1#192	NZ_JARZEJ010000001.1	GCF_029931335.1
WP_064126763.1#192|Staphylococcus_aureus	987	+	-	23	-8005	-7019	54564	55550	WP_000662031.1#192	NZ_JARZEJ010000001.1	GCF_029931335.1
WP_064126763.1#192|Staphylococcus_aureus	204	+	+	19	-6710	-6507	55859	56062	WP_000389769.1#192	NZ_JARZEJ010000001.1	GCF_029931335.1
WP_064126763.1#192|Staphylococcus_aureus	297	+	+	18	-6457	-6161	56112	56408	WP_000179906.1#192	NZ_JARZEJ010000001.1	GCF_029931335.1
WP_064126763.1#192|Staphylococcus_aureus	1221	+	-	24	-6098	-4878	56471	57691	WP_000130756.1#192	NZ_JARZEJ010000001.1	GCF_029931335.1
WP_064126763.1#192|Staphylococcus_aureus	552	+	-	31	-4885	-4334	57684	58235	WP_000627029.1#192	NZ_JARZEJ010000001.1	GCF_029931335.1
WP_064126763.1#192|Staphylococcus_aureus	861	+	+	17	-4221	-3361	58348	59208	WP_001052505.1#192	NZ_JARZEJ010000001.1	GCF_029931335.1
WP_064126763.1#192|Staphylococcus_aureus	483	+	+	10	-2759	-2277	59810	60292	WP_000714381.1#192	NZ_JARZEJ010000001.1	GCF_029931335.1
WP_064126763.1#192|Staphylococcus_aureus	987	+	+	9	-2071	-1085	60498	61484	WP_000710565.1#192	NZ_JARZEJ010000001.1	GCF_029931335.1
WP_064126763.1#192|Staphylococcus_aureus	771	+	+	1	-863	-93	61706	62476	WP_000977797.1#192	NZ_JARZEJ010000001.1	GCF_029931335.1
WP_064126763.1#192|Staphylococcus_aureus	2238	+	+	89	1	2238	62570	64807	WP_064126763.1#192	NZ_JARZEJ010000001.1	GCF_029931335.1
WP_064126763.1#192|Staphylococcus_aureus	1179	+	+	4	2389	3567	64958	66136	WP_001075807.1#192	NZ_JARZEJ010000001.1	GCF_029931335.1
WP_064126763.1#192|Staphylococcus_aureus	1389	+	+	3	3569	4957	66138	67526	WP_001006438.1#192	NZ_JARZEJ010000001.1	GCF_029931335.1
WP_064126763.1#192|Staphylococcus_aureus	1662	+	-	5	5445	7106	68014	69675	WP_001791319.1#192	NZ_JARZEJ010000001.1	GCF_029931335.1
WP_064126763.1#192|Staphylococcus_aureus	1776	+	-	7	7431	9206	70000	71775	WP_001807311.1#192	NZ_JARZEJ010000001.1	GCF_029931335.1
WP_064126763.1#192|Staphylococcus_aureus	873	+	-	16	9380	10252	71949	72821	WP_001038111.1#192	NZ_JARZEJ010000001.1	GCF_029931335.1
WP_064126763.1#192|Staphylococcus_aureus	1398	+	+	15	10366	11763	72935	74332	WP_000170485.1#192	NZ_JARZEJ010000001.1	GCF_029931335.1
WP_064126763.1#192|Staphylococcus_aureus	474	+	+	6	11954	12427	74523	74996	WP_000036328.1#192	NZ_JARZEJ010000001.1	GCF_029931335.1
WP_064126763.1#192|Staphylococcus_aureus	1593	+	+	8	12689	14281	75258	76850	WP_000173891.1#192	NZ_JARZEJ010000001.1	GCF_029931335.1
WP_064126763.1#192|Staphylococcus_aureus	1317	+	-	12	14610	15926	77179	78495	WP_281230048.1#192	NZ_JARZEJ010000001.1	GCF_029931335.1
WP_064126763.1#192|Staphylococcus_aureus	753	+	-	11	16284	17036	78853	79605	WP_000876752.1#192	NZ_JARZEJ010000001.1	GCF_029931335.1
WP_064126763.1#192|Staphylococcus_aureus	999	+	-	2	17404	18402	79973	80971	WP_000136629.1#192	NZ_JARZEJ010000001.1	GCF_029931335.1
WP_064126763.1#192|Staphylococcus_aureus	996	+	-	2	18399	19394	80968	81963	WP_000925003.1#192	NZ_JARZEJ010000001.1	GCF_029931335.1
WP_064126763.1#192|Staphylococcus_aureus	993	+	-	13	19410	20402	81979	82971	WP_001045111.1#192	NZ_JARZEJ010000001.1	GCF_029931335.1
WP_064126763.1#192|Staphylococcus_aureus	981	+	+	14	20633	21613	83202	84182	WP_000570808.1#192	NZ_JARZEJ010000001.1	GCF_029931335.1
WP_064126763.1#192|Staphylococcus_aureus	1011	+	+	21	21610	22620	84179	85189	WP_001078456.1#192	NZ_JARZEJ010000001.1	GCF_029931335.1
WP_309550827.1#200|Staphylococcus_aureus	756	-	-	36	-13466	-12711	321474	322229	WP_000355844.1#200	NZ_JAVJIR010000001.1	GCF_031344175.1
WP_309550827.1#200|Staphylococcus_aureus	261	-	-	35	-12711	-12451	321214	321474	WP_001105087.1#200	NZ_JAVJIR010000001.1	GCF_031344175.1
WP_309550827.1#200|Staphylococcus_aureus	1068	-	+	32	-12314	-11247	320010	321077	WP_031927403.1#200	NZ_JAVJIR010000001.1	GCF_031344175.1
WP_309550827.1#200|Staphylococcus_aureus	1335	-	+	29	-11216	-9882	318645	319979	WP_000465478.1#200	NZ_JAVJIR010000001.1	GCF_031344175.1
WP_309550827.1#200|Staphylococcus_aureus	1194	-	+	27	-9864	-8671	317434	318627	WP_001033009.1#200	NZ_JAVJIR010000001.1	GCF_031344175.1
WP_309550827.1#200|Staphylococcus_aureus	206	-	-	91	-8404	-8199	316962	317167	pseudogene_200.5*#200	NZ_JAVJIR010000001.1	GCF_031344175.1
WP_309550827.1#200|Staphylococcus_aureus	987	-	-	23	-8005	-7019	315782	316768	WP_000662031.1#200	NZ_JAVJIR010000001.1	GCF_031344175.1
WP_309550827.1#200|Staphylococcus_aureus	204	-	+	19	-6710	-6507	315270	315473	WP_000389769.1#200	NZ_JAVJIR010000001.1	GCF_031344175.1
WP_309550827.1#200|Staphylococcus_aureus	297	-	+	18	-6457	-6161	314924	315220	WP_000179906.1#200	NZ_JAVJIR010000001.1	GCF_031344175.1
WP_309550827.1#200|Staphylococcus_aureus	1221	-	-	24	-6098	-4878	313641	314861	WP_000130756.1#200	NZ_JAVJIR010000001.1	GCF_031344175.1
WP_309550827.1#200|Staphylococcus_aureus	552	-	-	31	-4885	-4334	313097	313648	WP_000627029.1#200	NZ_JAVJIR010000001.1	GCF_031344175.1
WP_309550827.1#200|Staphylococcus_aureus	861	-	+	17	-4221	-3361	312124	312984	WP_001052505.1#200	NZ_JAVJIR010000001.1	GCF_031344175.1
WP_309550827.1#200|Staphylococcus_aureus	483	-	+	10	-2759	-2277	311040	311522	WP_000714381.1#200	NZ_JAVJIR010000001.1	GCF_031344175.1
WP_309550827.1#200|Staphylococcus_aureus	987	-	+	9	-2071	-1085	309848	310834	WP_000710565.1#200	NZ_JAVJIR010000001.1	GCF_031344175.1
WP_309550827.1#200|Staphylococcus_aureus	771	-	+	1	-863	-93	308856	309626	WP_000977797.1#200	NZ_JAVJIR010000001.1	GCF_031344175.1
WP_309550827.1#200|Staphylococcus_aureus	2238	-	+	89	1	2238	306525	308762	WP_309550827.1#200	NZ_JAVJIR010000001.1	GCF_031344175.1
WP_309550827.1#200|Staphylococcus_aureus	1182	-	+	4	2389	3570	305193	306374	WP_069631710.1#200	NZ_JAVJIR010000001.1	GCF_031344175.1
WP_309550827.1#200|Staphylococcus_aureus	1389	-	+	3	3572	4960	303803	305191	WP_001006438.1#200	NZ_JAVJIR010000001.1	GCF_031344175.1
WP_309550827.1#200|Staphylococcus_aureus	1662	-	-	5	5448	7109	301654	303315	WP_001791319.1#200	NZ_JAVJIR010000001.1	GCF_031344175.1
WP_309550827.1#200|Staphylococcus_aureus	1776	-	-	7	7434	9209	299554	301329	WP_001807311.1#200	NZ_JAVJIR010000001.1	GCF_031344175.1
WP_309550827.1#200|Staphylococcus_aureus	873	-	-	16	9383	10255	298508	299380	WP_001038111.1#200	NZ_JAVJIR010000001.1	GCF_031344175.1
WP_309550827.1#200|Staphylococcus_aureus	1398	-	+	15	10369	11766	296997	298394	WP_000170485.1#200	NZ_JAVJIR010000001.1	GCF_031344175.1
WP_309550827.1#200|Staphylococcus_aureus	474	-	+	6	11957	12430	296333	296806	WP_000036328.1#200	NZ_JAVJIR010000001.1	GCF_031344175.1
WP_309550827.1#200|Staphylococcus_aureus	1593	-	+	8	12692	14284	294479	296071	WP_069631709.1#200	NZ_JAVJIR010000001.1	GCF_031344175.1
WP_309550827.1#200|Staphylococcus_aureus	1317	-	-	12	14613	15929	292834	294150	WP_069631708.1#200	NZ_JAVJIR010000001.1	GCF_031344175.1
WP_309550827.1#200|Staphylococcus_aureus	753	-	-	11	16287	17039	291724	292476	WP_000876752.1#200	NZ_JAVJIR010000001.1	GCF_031344175.1
WP_309550827.1#200|Staphylococcus_aureus	999	-	-	2	17407	18405	290358	291356	WP_000136629.1#200	NZ_JAVJIR010000001.1	GCF_031344175.1
WP_309550827.1#200|Staphylococcus_aureus	996	-	-	2	18402	19397	289366	290361	WP_000925003.1#200	NZ_JAVJIR010000001.1	GCF_031344175.1
WP_309550827.1#200|Staphylococcus_aureus	993	-	-	13	19413	20405	288358	289350	WP_001045111.1#200	NZ_JAVJIR010000001.1	GCF_031344175.1
WP_309550827.1#200|Staphylococcus_aureus	981	-	+	14	20636	21616	287147	288127	WP_000570808.1#200	NZ_JAVJIR010000001.1	GCF_031344175.1
WP_309550827.1#200|Staphylococcus_aureus	1011	-	+	21	21613	22623	286140	287150	WP_001078456.1#200	NZ_JAVJIR010000001.1	GCF_031344175.1
WP_178136472.1#170|Staphylococcus_aureus	89	+	-	91	-13652	-13564	48941	49029	pseudogene_170.31*#170	NZ_FQGG01000001.1	GCF_900125485.1
WP_178136472.1#170|Staphylococcus_aureus	756	+	-	36	-13466	-12711	49127	49882	WP_000355842.1#170	NZ_FQGG01000001.1	GCF_900125485.1
WP_178136472.1#170|Staphylococcus_aureus	261	+	-	35	-12711	-12451	49882	50142	WP_001105087.1#170	NZ_FQGG01000001.1	GCF_900125485.1
WP_178136472.1#170|Staphylococcus_aureus	1068	+	+	32	-12314	-11247	50279	51346	WP_031927403.1#170	NZ_FQGG01000001.1	GCF_900125485.1
WP_178136472.1#170|Staphylococcus_aureus	1335	+	+	29	-11216	-9882	51377	52711	WP_000465478.1#170	NZ_FQGG01000001.1	GCF_900125485.1
WP_178136472.1#170|Staphylococcus_aureus	1194	+	+	27	-9864	-8671	52729	53922	WP_001033009.1#170	NZ_FQGG01000001.1	GCF_900125485.1
WP_178136472.1#170|Staphylococcus_aureus	987	+	-	23	-8005	-7019	54588	55574	WP_000662031.1#170	NZ_FQGG01000001.1	GCF_900125485.1
WP_178136472.1#170|Staphylococcus_aureus	204	+	+	19	-6710	-6507	55883	56086	WP_000389769.1#170	NZ_FQGG01000001.1	GCF_900125485.1
WP_178136472.1#170|Staphylococcus_aureus	297	+	+	18	-6457	-6161	56136	56432	WP_000179906.1#170	NZ_FQGG01000001.1	GCF_900125485.1
WP_178136472.1#170|Staphylococcus_aureus	1221	+	-	24	-6098	-4878	56495	57715	WP_000130756.1#170	NZ_FQGG01000001.1	GCF_900125485.1
WP_178136472.1#170|Staphylococcus_aureus	552	+	-	31	-4885	-4334	57708	58259	WP_000627029.1#170	NZ_FQGG01000001.1	GCF_900125485.1
WP_178136472.1#170|Staphylococcus_aureus	861	+	+	17	-4221	-3361	58372	59232	WP_001052505.1#170	NZ_FQGG01000001.1	GCF_900125485.1
WP_178136472.1#170|Staphylococcus_aureus	483	+	+	10	-2759	-2277	59834	60316	WP_072519272.1#170	NZ_FQGG01000001.1	GCF_900125485.1
WP_178136472.1#170|Staphylococcus_aureus	987	+	+	9	-2071	-1085	60522	61508	WP_000710565.1#170	NZ_FQGG01000001.1	GCF_900125485.1
WP_178136472.1#170|Staphylococcus_aureus	771	+	+	1	-863	-93	61730	62500	WP_000977797.1#170	NZ_FQGG01000001.1	GCF_900125485.1
WP_178136472.1#170|Staphylococcus_aureus	2238	+	+	89	1	2238	62594	64831	WP_178136472.1#170	NZ_FQGG01000001.1	GCF_900125485.1
WP_178136472.1#170|Staphylococcus_aureus	1179	+	+	4	2389	3567	64982	66160	WP_001075807.1#170	NZ_FQGG01000001.1	GCF_900125485.1
WP_178136472.1#170|Staphylococcus_aureus	1389	+	+	3	3569	4957	66162	67550	WP_001006438.1#170	NZ_FQGG01000001.1	GCF_900125485.1
WP_178136472.1#170|Staphylococcus_aureus	1662	+	-	5	5445	7106	68038	69699	WP_001791319.1#170	NZ_FQGG01000001.1	GCF_900125485.1
WP_178136472.1#170|Staphylococcus_aureus	1776	+	-	7	7431	9206	70024	71799	WP_001807311.1#170	NZ_FQGG01000001.1	GCF_900125485.1
WP_178136472.1#170|Staphylococcus_aureus	873	+	-	16	9380	10252	71973	72845	WP_001038111.1#170	NZ_FQGG01000001.1	GCF_900125485.1
WP_178136472.1#170|Staphylococcus_aureus	1398	+	+	15	10366	11763	72959	74356	WP_072357614.1#170	NZ_FQGG01000001.1	GCF_900125485.1
WP_178136472.1#170|Staphylococcus_aureus	474	+	+	6	11954	12427	74547	75020	WP_000036328.1#170	NZ_FQGG01000001.1	GCF_900125485.1
WP_178136472.1#170|Staphylococcus_aureus	1593	+	+	8	12689	14281	75282	76874	WP_000173891.1#170	NZ_FQGG01000001.1	GCF_900125485.1
WP_178136472.1#170|Staphylococcus_aureus	1317	+	-	12	14610	15926	77203	78519	WP_047213064.1#170	NZ_FQGG01000001.1	GCF_900125485.1
WP_178136472.1#170|Staphylococcus_aureus	753	+	-	11	16347	17099	78940	79692	WP_000876752.1#170	NZ_FQGG01000001.1	GCF_900125485.1
WP_178136472.1#170|Staphylococcus_aureus	999	+	-	2	17467	18465	80060	81058	WP_058008284.1#170	NZ_FQGG01000001.1	GCF_900125485.1
WP_178136472.1#170|Staphylococcus_aureus	996	+	-	2	18462	19457	81055	82050	WP_058008286.1#170	NZ_FQGG01000001.1	GCF_900125485.1
WP_178136472.1#170|Staphylococcus_aureus	993	+	-	13	19473	20465	82066	83058	WP_058008287.1#170	NZ_FQGG01000001.1	GCF_900125485.1
WP_178136472.1#170|Staphylococcus_aureus	981	+	+	14	20696	21676	83289	84269	WP_000570808.1#170	NZ_FQGG01000001.1	GCF_900125485.1
WP_178136472.1#170|Staphylococcus_aureus	1011	+	+	21	21673	22683	84266	85276	WP_001078456.1#170	NZ_FQGG01000001.1	GCF_900125485.1
WP_311789696.1#186|Staphylococcus_aureus	756	+	-	36	-13464	-12709	31325	32080	WP_000355844.1#186	NZ_JAJPPL010000001.1	GCF_031921345.1
WP_311789696.1#186|Staphylococcus_aureus	261	+	-	35	-12709	-12449	32080	32340	WP_001105087.1#186	NZ_JAJPPL010000001.1	GCF_031921345.1
WP_311789696.1#186|Staphylococcus_aureus	1068	+	+	32	-12312	-11245	32477	33544	WP_031927403.1#186	NZ_JAJPPL010000001.1	GCF_031921345.1
WP_311789696.1#186|Staphylococcus_aureus	1335	+	+	29	-11214	-9880	33575	34909	WP_000465478.1#186	NZ_JAJPPL010000001.1	GCF_031921345.1
WP_311789696.1#186|Staphylococcus_aureus	1194	+	+	27	-9862	-8669	34927	36120	WP_001033009.1#186	NZ_JAJPPL010000001.1	GCF_031921345.1
WP_311789696.1#186|Staphylococcus_aureus	206	+	-	91	-8402	-8197	36387	36592	pseudogene_186.10*#186	NZ_JAJPPL010000001.1	GCF_031921345.1
WP_311789696.1#186|Staphylococcus_aureus	987	+	-	23	-8003	-7017	36786	37772	WP_000662031.1#186	NZ_JAJPPL010000001.1	GCF_031921345.1
WP_311789696.1#186|Staphylococcus_aureus	204	+	+	19	-6708	-6505	38081	38284	WP_000389769.1#186	NZ_JAJPPL010000001.1	GCF_031921345.1
WP_311789696.1#186|Staphylococcus_aureus	297	+	+	18	-6455	-6159	38334	38630	WP_000179906.1#186	NZ_JAJPPL010000001.1	GCF_031921345.1
WP_311789696.1#186|Staphylococcus_aureus	1221	+	-	24	-6096	-4876	38693	39913	WP_000130756.1#186	NZ_JAJPPL010000001.1	GCF_031921345.1
WP_311789696.1#186|Staphylococcus_aureus	552	+	-	31	-4883	-4332	39906	40457	WP_000627029.1#186	NZ_JAJPPL010000001.1	GCF_031921345.1
WP_311789696.1#186|Staphylococcus_aureus	860	+	+	91	-4219	-3360	40570	41429	pseudogene_186.5*#186	NZ_JAJPPL010000001.1	GCF_031921345.1
WP_311789696.1#186|Staphylococcus_aureus	483	+	+	10	-2758	-2276	42031	42513	WP_000714381.1#186	NZ_JAJPPL010000001.1	GCF_031921345.1
WP_311789696.1#186|Staphylococcus_aureus	987	+	+	9	-2070	-1084	42719	43705	WP_000710565.1#186	NZ_JAJPPL010000001.1	GCF_031921345.1
WP_311789696.1#186|Staphylococcus_aureus	770	+	+	91	-862	-93	43927	44696	pseudogene_186.29*#186	NZ_JAJPPL010000001.1	GCF_031921345.1
WP_311789696.1#186|Staphylococcus_aureus	2238	+	+	89	1	2238	44790	47027	WP_311789696.1#186	NZ_JAJPPL010000001.1	GCF_031921345.1
WP_311789696.1#186|Staphylococcus_aureus	1179	+	+	4	2389	3567	47178	48356	WP_001075807.1#186	NZ_JAJPPL010000001.1	GCF_031921345.1
WP_311789696.1#186|Staphylococcus_aureus	1389	+	+	3	3569	4957	48358	49746	WP_001006438.1#186	NZ_JAJPPL010000001.1	GCF_031921345.1
WP_311789696.1#186|Staphylococcus_aureus	1662	+	-	5	5445	7106	50234	51895	WP_001791319.1#186	NZ_JAJPPL010000001.1	GCF_031921345.1
WP_311789696.1#186|Staphylococcus_aureus	1776	+	-	7	7431	9206	52220	53995	WP_117197268.1#186	NZ_JAJPPL010000001.1	GCF_031921345.1
WP_311789696.1#186|Staphylococcus_aureus	873	+	-	16	9380	10252	54169	55041	WP_226452192.1#186	NZ_JAJPPL010000001.1	GCF_031921345.1
WP_311789696.1#186|Staphylococcus_aureus	1398	+	+	15	10366	11763	55155	56552	WP_000170485.1#186	NZ_JAJPPL010000001.1	GCF_031921345.1
WP_311789696.1#186|Staphylococcus_aureus	474	+	+	6	11954	12427	56743	57216	WP_000036328.1#186	NZ_JAJPPL010000001.1	GCF_031921345.1
WP_311789696.1#186|Staphylococcus_aureus	1593	+	+	8	12689	14281	57478	59070	WP_000173891.1#186	NZ_JAJPPL010000001.1	GCF_031921345.1
WP_311789696.1#186|Staphylococcus_aureus	1248	+	-	12	14610	15857	59399	60646	WP_117225667.1#186	NZ_JAJPPL010000001.1	GCF_031921345.1
WP_311789696.1#186|Staphylococcus_aureus	753	+	-	11	16278	17030	61067	61819	WP_000876752.1#186	NZ_JAJPPL010000001.1	GCF_031921345.1
WP_311789696.1#186|Staphylococcus_aureus	999	+	-	2	17398	18396	62187	63185	WP_000136629.1#186	NZ_JAJPPL010000001.1	GCF_031921345.1
WP_311789696.1#186|Staphylococcus_aureus	996	+	-	2	18393	19388	63182	64177	WP_234725616.1#186	NZ_JAJPPL010000001.1	GCF_031921345.1
WP_311789696.1#186|Staphylococcus_aureus	993	+	-	13	19404	20396	64193	65185	WP_001045111.1#186	NZ_JAJPPL010000001.1	GCF_031921345.1
WP_311789696.1#186|Staphylococcus_aureus	981	+	+	14	20627	21607	65416	66396	WP_000570808.1#186	NZ_JAJPPL010000001.1	GCF_031921345.1
WP_311789696.1#186|Staphylococcus_aureus	1011	+	+	21	21604	22614	66393	67403	WP_001078456.1#186	NZ_JAJPPL010000001.1	GCF_031921345.1
WP_177246249.1#168|Staphylococcus_aureus	89	+	-	91	-13652	-13564	117446	117534	pseudogene_168.25*#168	NZ_FQJR01000001.1	GCF_900126405.1
WP_177246249.1#168|Staphylococcus_aureus	756	+	-	36	-13466	-12711	117632	118387	WP_000355842.1#168	NZ_FQJR01000001.1	GCF_900126405.1
WP_177246249.1#168|Staphylococcus_aureus	261	+	-	35	-12711	-12451	118387	118647	WP_001105087.1#168	NZ_FQJR01000001.1	GCF_900126405.1
WP_177246249.1#168|Staphylococcus_aureus	1068	+	+	32	-12314	-11247	118784	119851	WP_031927403.1#168	NZ_FQJR01000001.1	GCF_900126405.1
WP_177246249.1#168|Staphylococcus_aureus	1335	+	+	29	-11216	-9882	119882	121216	WP_000465478.1#168	NZ_FQJR01000001.1	GCF_900126405.1
WP_177246249.1#168|Staphylococcus_aureus	1194	+	+	27	-9864	-8671	121234	122427	WP_001033009.1#168	NZ_FQJR01000001.1	GCF_900126405.1
WP_177246249.1#168|Staphylococcus_aureus	987	+	-	23	-8005	-7019	123093	124079	WP_000662031.1#168	NZ_FQJR01000001.1	GCF_900126405.1
WP_177246249.1#168|Staphylococcus_aureus	204	+	+	19	-6710	-6507	124388	124591	WP_000389769.1#168	NZ_FQJR01000001.1	GCF_900126405.1
WP_177246249.1#168|Staphylococcus_aureus	297	+	+	18	-6457	-6161	124641	124937	WP_000179906.1#168	NZ_FQJR01000001.1	GCF_900126405.1
WP_177246249.1#168|Staphylococcus_aureus	1221	+	-	24	-6098	-4878	125000	126220	WP_000130756.1#168	NZ_FQJR01000001.1	GCF_900126405.1
WP_177246249.1#168|Staphylococcus_aureus	552	+	-	31	-4885	-4334	126213	126764	WP_000627029.1#168	NZ_FQJR01000001.1	GCF_900126405.1
WP_177246249.1#168|Staphylococcus_aureus	861	+	+	17	-4221	-3361	126877	127737	WP_001052505.1#168	NZ_FQJR01000001.1	GCF_900126405.1
WP_177246249.1#168|Staphylococcus_aureus	483	+	+	10	-2759	-2277	128339	128821	WP_058008282.1#168	NZ_FQJR01000001.1	GCF_900126405.1
WP_177246249.1#168|Staphylococcus_aureus	987	+	+	9	-2071	-1085	129027	130013	WP_000710565.1#168	NZ_FQJR01000001.1	GCF_900126405.1
WP_177246249.1#168|Staphylococcus_aureus	771	+	+	1	-863	-93	130235	131005	WP_000977797.1#168	NZ_FQJR01000001.1	GCF_900126405.1
WP_177246249.1#168|Staphylococcus_aureus	2238	+	+	89	1	2238	131099	133336	WP_177246249.1#168	NZ_FQJR01000001.1	GCF_900126405.1
WP_177246249.1#168|Staphylococcus_aureus	1179	+	+	4	2389	3567	133487	134665	WP_001075807.1#168	NZ_FQJR01000001.1	GCF_900126405.1
WP_177246249.1#168|Staphylococcus_aureus	1389	+	+	3	3569	4957	134667	136055	WP_001006438.1#168	NZ_FQJR01000001.1	GCF_900126405.1
WP_177246249.1#168|Staphylococcus_aureus	1662	+	-	5	5445	7106	136543	138204	WP_001791319.1#168	NZ_FQJR01000001.1	GCF_900126405.1
WP_177246249.1#168|Staphylococcus_aureus	1776	+	-	7	7431	9206	138529	140304	WP_001807311.1#168	NZ_FQJR01000001.1	GCF_900126405.1
WP_177246249.1#168|Staphylococcus_aureus	873	+	-	16	9380	10252	140478	141350	WP_001038111.1#168	NZ_FQJR01000001.1	GCF_900126405.1
WP_177246249.1#168|Staphylococcus_aureus	1398	+	+	15	10366	11763	141464	142861	WP_072357614.1#168	NZ_FQJR01000001.1	GCF_900126405.1
WP_177246249.1#168|Staphylococcus_aureus	474	+	+	6	11954	12427	143052	143525	WP_000036328.1#168	NZ_FQJR01000001.1	GCF_900126405.1
WP_177246249.1#168|Staphylococcus_aureus	1593	+	+	8	12689	14281	143787	145379	WP_000173891.1#168	NZ_FQJR01000001.1	GCF_900126405.1
WP_177246249.1#168|Staphylococcus_aureus	1317	+	-	12	14610	15926	145708	147024	WP_047213064.1#168	NZ_FQJR01000001.1	GCF_900126405.1
WP_177246249.1#168|Staphylococcus_aureus	753	+	-	11	16347	17099	147445	148197	WP_000876752.1#168	NZ_FQJR01000001.1	GCF_900126405.1
WP_177246249.1#168|Staphylococcus_aureus	999	+	-	2	17468	18466	148566	149564	WP_058008284.1#168	NZ_FQJR01000001.1	GCF_900126405.1
WP_177246249.1#168|Staphylococcus_aureus	996	+	-	2	18463	19458	149561	150556	WP_058008286.1#168	NZ_FQJR01000001.1	GCF_900126405.1
WP_177246249.1#168|Staphylococcus_aureus	993	+	-	13	19474	20466	150572	151564	WP_058008287.1#168	NZ_FQJR01000001.1	GCF_900126405.1
WP_177246249.1#168|Staphylococcus_aureus	981	+	+	14	20697	21677	151795	152775	WP_000570808.1#168	NZ_FQJR01000001.1	GCF_900126405.1
WP_177246249.1#168|Staphylococcus_aureus	1011	+	+	21	21674	22684	152772	153782	WP_001078456.1#168	NZ_FQJR01000001.1	GCF_900126405.1
WP_172440460.1#161|Staphylococcus_aureus	89	-	-	91	-13652	-13564	101717	101805	pseudogene_161.14*#161	NZ_NGNF01000003.1	GCF_003017515.1
WP_172440460.1#161|Staphylococcus_aureus	756	-	-	36	-13466	-12711	100864	101619	WP_000355844.1#161	NZ_NGNF01000003.1	GCF_003017515.1
WP_172440460.1#161|Staphylococcus_aureus	261	-	-	35	-12711	-12451	100604	100864	WP_001105087.1#161	NZ_NGNF01000003.1	GCF_003017515.1
WP_172440460.1#161|Staphylococcus_aureus	1068	-	+	32	-12314	-11247	99400	100467	WP_031927403.1#161	NZ_NGNF01000003.1	GCF_003017515.1
WP_172440460.1#161|Staphylococcus_aureus	1335	-	+	29	-11216	-9882	98035	99369	WP_106884792.1#161	NZ_NGNF01000003.1	GCF_003017515.1
WP_172440460.1#161|Staphylococcus_aureus	1194	-	+	27	-9864	-8671	96824	98017	WP_001033009.1#161	NZ_NGNF01000003.1	GCF_003017515.1
WP_172440460.1#161|Staphylococcus_aureus	987	-	-	23	-8005	-7019	95172	96158	WP_000662031.1#161	NZ_NGNF01000003.1	GCF_003017515.1
WP_172440460.1#161|Staphylococcus_aureus	204	-	+	19	-6710	-6507	94660	94863	WP_000389769.1#161	NZ_NGNF01000003.1	GCF_003017515.1
WP_172440460.1#161|Staphylococcus_aureus	297	-	+	18	-6457	-6161	94314	94610	WP_000179906.1#161	NZ_NGNF01000003.1	GCF_003017515.1
WP_172440460.1#161|Staphylococcus_aureus	1221	-	-	24	-6098	-4878	93031	94251	WP_069723997.1#161	NZ_NGNF01000003.1	GCF_003017515.1
WP_172440460.1#161|Staphylococcus_aureus	552	-	-	31	-4885	-4334	92487	93038	WP_000627029.1#161	NZ_NGNF01000003.1	GCF_003017515.1
WP_172440460.1#161|Staphylococcus_aureus	861	-	+	17	-4221	-3361	91514	92374	WP_001052505.1#161	NZ_NGNF01000003.1	GCF_003017515.1
WP_172440460.1#161|Staphylococcus_aureus	483	-	+	10	-2759	-2277	90430	90912	WP_000714381.1#161	NZ_NGNF01000003.1	GCF_003017515.1
WP_172440460.1#161|Staphylococcus_aureus	987	-	+	9	-2071	-1085	89238	90224	WP_000710565.1#161	NZ_NGNF01000003.1	GCF_003017515.1
WP_172440460.1#161|Staphylococcus_aureus	771	-	+	1	-863	-93	88246	89016	WP_000977797.1#161	NZ_NGNF01000003.1	GCF_003017515.1
WP_172440460.1#161|Staphylococcus_aureus	2238	-	+	89	1	2238	85915	88152	WP_172440460.1#161	NZ_NGNF01000003.1	GCF_003017515.1
WP_172440460.1#161|Staphylococcus_aureus	1179	-	+	4	2389	3567	84586	85764	WP_001075807.1#161	NZ_NGNF01000003.1	GCF_003017515.1
WP_172440460.1#161|Staphylococcus_aureus	1389	-	+	3	3569	4957	83196	84584	WP_042907860.1#161	NZ_NGNF01000003.1	GCF_003017515.1
WP_172440460.1#161|Staphylococcus_aureus	1662	-	-	5	5445	7106	81047	82708	WP_001791319.1#161	NZ_NGNF01000003.1	GCF_003017515.1
WP_172440460.1#161|Staphylococcus_aureus	1692	-	-	0	7431	9122	79031	80722	WP_064135735.1#161	NZ_NGNF01000003.1	GCF_003017515.1
WP_172440460.1#161|Staphylococcus_aureus	874	-	-	91	9296	10169	77984	78857	pseudogene_161.31*#161	NZ_NGNF01000003.1	GCF_003017515.1
WP_172440460.1#161|Staphylococcus_aureus	1398	-	+	15	10283	11680	76473	77870	WP_000170485.1#161	NZ_NGNF01000003.1	GCF_003017515.1
WP_172440460.1#161|Staphylococcus_aureus	474	-	+	6	11871	12344	75809	76282	WP_000036328.1#161	NZ_NGNF01000003.1	GCF_003017515.1
WP_172440460.1#161|Staphylococcus_aureus	1593	-	+	8	12606	14198	73955	75547	WP_000173891.1#161	NZ_NGNF01000003.1	GCF_003017515.1
WP_172440460.1#161|Staphylococcus_aureus	1290	-	-	12	14527	15816	72337	73626	WP_106884791.1#161	NZ_NGNF01000003.1	GCF_003017515.1
WP_172440460.1#161|Staphylococcus_aureus	753	-	-	11	16237	16989	71164	71916	WP_000876752.1#161	NZ_NGNF01000003.1	GCF_003017515.1
WP_172440460.1#161|Staphylococcus_aureus	999	-	-	2	17357	18355	69798	70796	WP_000136629.1#161	NZ_NGNF01000003.1	GCF_003017515.1
WP_172440460.1#161|Staphylococcus_aureus	996	-	-	2	18352	19347	68806	69801	WP_000925003.1#161	NZ_NGNF01000003.1	GCF_003017515.1
WP_172440460.1#161|Staphylococcus_aureus	993	-	-	13	19363	20355	67798	68790	WP_001045111.1#161	NZ_NGNF01000003.1	GCF_003017515.1
WP_172440460.1#161|Staphylococcus_aureus	981	-	+	14	20586	21566	66587	67567	WP_000570808.1#161	NZ_NGNF01000003.1	GCF_003017515.1
WP_172440460.1#161|Staphylococcus_aureus	1011	-	+	21	21563	22573	65580	66590	WP_001078456.1#161	NZ_NGNF01000003.1	GCF_003017515.1
WP_303676224.1#167|Staphylococcus_aureus	89	+	-	91	-13651	-13563	48864	48952	pseudogene_167.28*#167	NZ_CATOXH010000001.1	GCF_954774135.1
WP_303676224.1#167|Staphylococcus_aureus	756	+	-	36	-13465	-12710	49050	49805	WP_000355844.1#167	NZ_CATOXH010000001.1	GCF_954774135.1
WP_303676224.1#167|Staphylococcus_aureus	261	+	-	35	-12710	-12450	49805	50065	WP_001105087.1#167	NZ_CATOXH010000001.1	GCF_954774135.1
WP_303676224.1#167|Staphylococcus_aureus	1068	+	+	32	-12313	-11246	50202	51269	WP_031927403.1#167	NZ_CATOXH010000001.1	GCF_954774135.1
WP_303676224.1#167|Staphylococcus_aureus	1335	+	+	29	-11215	-9881	51300	52634	WP_031927402.1#167	NZ_CATOXH010000001.1	GCF_954774135.1
WP_303676224.1#167|Staphylococcus_aureus	1194	+	+	27	-9863	-8670	52652	53845	WP_001033009.1#167	NZ_CATOXH010000001.1	GCF_954774135.1
WP_303676224.1#167|Staphylococcus_aureus	987	+	-	23	-8004	-7018	54511	55497	WP_031927400.1#167	NZ_CATOXH010000001.1	GCF_954774135.1
WP_303676224.1#167|Staphylococcus_aureus	204	+	+	19	-6709	-6506	55806	56009	WP_000389769.1#167	NZ_CATOXH010000001.1	GCF_954774135.1
WP_303676224.1#167|Staphylococcus_aureus	297	+	+	91	-6456	-6160	56059	56355	pseudogene_167.10*#167	NZ_CATOXH010000001.1	GCF_954774135.1
WP_303676224.1#167|Staphylococcus_aureus	1221	+	-	24	-6097	-4877	56418	57638	WP_000130756.1#167	NZ_CATOXH010000001.1	GCF_954774135.1
WP_303676224.1#167|Staphylococcus_aureus	552	+	-	31	-4884	-4333	57631	58182	WP_000627029.1#167	NZ_CATOXH010000001.1	GCF_954774135.1
WP_303676224.1#167|Staphylococcus_aureus	861	+	+	17	-4220	-3360	58295	59155	WP_303676223.1#167	NZ_CATOXH010000001.1	GCF_954774135.1
WP_303676224.1#167|Staphylococcus_aureus	483	+	+	10	-2758	-2276	59757	60239	WP_000714381.1#167	NZ_CATOXH010000001.1	GCF_954774135.1
WP_303676224.1#167|Staphylococcus_aureus	987	+	+	9	-2071	-1085	60444	61430	WP_000710565.1#167	NZ_CATOXH010000001.1	GCF_954774135.1
WP_303676224.1#167|Staphylococcus_aureus	771	+	+	1	-863	-93	61652	62422	WP_000977797.1#167	NZ_CATOXH010000001.1	GCF_954774135.1
WP_303676224.1#167|Staphylococcus_aureus	2238	+	+	89	1	2238	62516	64753	WP_303676224.1#167	NZ_CATOXH010000001.1	GCF_954774135.1
WP_303676224.1#167|Staphylococcus_aureus	1179	+	+	4	2389	3567	64904	66082	WP_001075807.1#167	NZ_CATOXH010000001.1	GCF_954774135.1
WP_303676224.1#167|Staphylococcus_aureus	1389	+	+	3	3569	4957	66084	67472	WP_031927398.1#167	NZ_CATOXH010000001.1	GCF_954774135.1
WP_303676224.1#167|Staphylococcus_aureus	1662	+	-	5	5445	7106	67960	69621	WP_001791319.1#167	NZ_CATOXH010000001.1	GCF_954774135.1
WP_303676224.1#167|Staphylococcus_aureus	1776	+	-	7	7431	9206	69946	71721	WP_031927397.1#167	NZ_CATOXH010000001.1	GCF_954774135.1
WP_303676224.1#167|Staphylococcus_aureus	873	+	-	16	9380	10252	71895	72767	WP_001038111.1#167	NZ_CATOXH010000001.1	GCF_954774135.1
WP_303676224.1#167|Staphylococcus_aureus	1398	+	+	15	10366	11763	72881	74278	WP_000170485.1#167	NZ_CATOXH010000001.1	GCF_954774135.1
WP_303676224.1#167|Staphylococcus_aureus	474	+	+	6	11954	12427	74469	74942	WP_000036328.1#167	NZ_CATOXH010000001.1	GCF_954774135.1
WP_303676224.1#167|Staphylococcus_aureus	1593	+	+	8	12689	14281	75204	76796	WP_303676225.1#167	NZ_CATOXH010000001.1	GCF_954774135.1
WP_303676224.1#167|Staphylococcus_aureus	1292	+	-	91	14610	15901	77125	78416	pseudogene_167.21*#167	NZ_CATOXH010000001.1	GCF_954774135.1
WP_303676224.1#167|Staphylococcus_aureus	753	+	-	11	16322	17074	78837	79589	WP_000876752.1#167	NZ_CATOXH010000001.1	GCF_954774135.1
WP_303676224.1#167|Staphylococcus_aureus	999	+	-	2	17442	18440	79957	80955	WP_000136629.1#167	NZ_CATOXH010000001.1	GCF_954774135.1
WP_303676224.1#167|Staphylococcus_aureus	996	+	-	2	18437	19432	80952	81947	WP_000925003.1#167	NZ_CATOXH010000001.1	GCF_954774135.1
WP_303676224.1#167|Staphylococcus_aureus	993	+	-	13	19448	20440	81963	82955	WP_303676226.1#167	NZ_CATOXH010000001.1	GCF_954774135.1
WP_303676224.1#167|Staphylococcus_aureus	981	+	+	14	20671	21651	83186	84166	WP_000570808.1#167	NZ_CATOXH010000001.1	GCF_954774135.1
WP_303676224.1#167|Staphylococcus_aureus	1011	+	+	21	21648	22658	84163	85173	WP_001078456.1#167	NZ_CATOXH010000001.1	GCF_954774135.1
WP_181935393.1#196|Staphylococcus_aureus	89	+	-	91	-13653	-13565	48911	48999	pseudogene_196.22*#196	NZ_BDYB01000008.1	GCF_003420225.1
WP_181935393.1#196|Staphylococcus_aureus	756	+	-	36	-13467	-12712	49097	49852	WP_000355844.1#196	NZ_BDYB01000008.1	GCF_003420225.1
WP_181935393.1#196|Staphylococcus_aureus	261	+	-	35	-12712	-12452	49852	50112	WP_001105087.1#196	NZ_BDYB01000008.1	GCF_003420225.1
WP_181935393.1#196|Staphylococcus_aureus	1069	+	+	91	-12315	-11247	50249	51317	pseudogene_196.4*#196	NZ_BDYB01000008.1	GCF_003420225.1
WP_181935393.1#196|Staphylococcus_aureus	1335	+	+	29	-11216	-9882	51348	52682	WP_000465478.1#196	NZ_BDYB01000008.1	GCF_003420225.1
WP_181935393.1#196|Staphylococcus_aureus	1194	+	+	91	-9864	-8671	52700	53893	pseudogene_196.20*#196	NZ_BDYB01000008.1	GCF_003420225.1
WP_181935393.1#196|Staphylococcus_aureus	987	+	-	23	-8005	-7019	54559	55545	WP_000662031.1#196	NZ_BDYB01000008.1	GCF_003420225.1
WP_181935393.1#196|Staphylococcus_aureus	204	+	+	19	-6710	-6507	55854	56057	WP_000389769.1#196	NZ_BDYB01000008.1	GCF_003420225.1
WP_181935393.1#196|Staphylococcus_aureus	297	+	+	18	-6457	-6161	56107	56403	WP_000179906.1#196	NZ_BDYB01000008.1	GCF_003420225.1
WP_181935393.1#196|Staphylococcus_aureus	1221	+	-	24	-6098	-4878	56466	57686	WP_000130756.1#196	NZ_BDYB01000008.1	GCF_003420225.1
WP_181935393.1#196|Staphylococcus_aureus	552	+	-	31	-4885	-4334	57679	58230	WP_000627029.1#196	NZ_BDYB01000008.1	GCF_003420225.1
WP_181935393.1#196|Staphylococcus_aureus	861	+	+	17	-4221	-3361	58343	59203	WP_117197264.1#196	NZ_BDYB01000008.1	GCF_003420225.1
WP_181935393.1#196|Staphylococcus_aureus	483	+	+	10	-2759	-2277	59805	60287	WP_000714381.1#196	NZ_BDYB01000008.1	GCF_003420225.1
WP_181935393.1#196|Staphylococcus_aureus	987	+	+	9	-2071	-1085	60493	61479	WP_000710565.1#196	NZ_BDYB01000008.1	GCF_003420225.1
WP_181935393.1#196|Staphylococcus_aureus	771	+	+	1	-863	-93	61701	62471	WP_000977797.1#196	NZ_BDYB01000008.1	GCF_003420225.1
WP_181935393.1#196|Staphylococcus_aureus	2238	+	+	89	1	2238	62565	64802	WP_181935393.1#196	NZ_BDYB01000008.1	GCF_003420225.1
WP_181935393.1#196|Staphylococcus_aureus	1179	+	+	4	2389	3567	64953	66131	WP_001075807.1#196	NZ_BDYB01000008.1	GCF_003420225.1
WP_181935393.1#196|Staphylococcus_aureus	1389	+	+	3	3569	4957	66133	67521	WP_001006438.1#196	NZ_BDYB01000008.1	GCF_003420225.1
WP_181935393.1#196|Staphylococcus_aureus	1662	+	-	5	5445	7106	68009	69670	WP_001791319.1#196	NZ_BDYB01000008.1	GCF_003420225.1
WP_181935393.1#196|Staphylococcus_aureus	1776	+	-	7	7431	9206	69995	71770	WP_117197268.1#196	NZ_BDYB01000008.1	GCF_003420225.1
WP_181935393.1#196|Staphylococcus_aureus	873	+	-	16	9380	10252	71944	72816	WP_001038111.1#196	NZ_BDYB01000008.1	GCF_003420225.1
WP_181935393.1#196|Staphylococcus_aureus	1398	+	+	15	10366	11763	72930	74327	WP_000170485.1#196	NZ_BDYB01000008.1	GCF_003420225.1
WP_181935393.1#196|Staphylococcus_aureus	474	+	+	6	11954	12427	74518	74991	WP_000036328.1#196	NZ_BDYB01000008.1	GCF_003420225.1
WP_181935393.1#196|Staphylococcus_aureus	1593	+	+	8	12689	14281	75253	76845	WP_000173891.1#196	NZ_BDYB01000008.1	GCF_003420225.1
WP_181935393.1#196|Staphylococcus_aureus	1269	+	-	12	14610	15878	77174	78442	WP_078367698.1#196	NZ_BDYB01000008.1	GCF_003420225.1
WP_181935393.1#196|Staphylococcus_aureus	753	+	-	11	16299	17051	78863	79615	WP_000876752.1#196	NZ_BDYB01000008.1	GCF_003420225.1
WP_181935393.1#196|Staphylococcus_aureus	999	+	-	2	17419	18417	79983	80981	WP_117197263.1#196	NZ_BDYB01000008.1	GCF_003420225.1
WP_181935393.1#196|Staphylococcus_aureus	996	+	-	2	18414	19409	80978	81973	WP_000925003.1#196	NZ_BDYB01000008.1	GCF_003420225.1
WP_181935393.1#196|Staphylococcus_aureus	993	+	-	13	19425	20417	81989	82981	WP_117197262.1#196	NZ_BDYB01000008.1	GCF_003420225.1
WP_181935393.1#196|Staphylococcus_aureus	981	+	+	14	20648	21628	83212	84192	WP_000570808.1#196	NZ_BDYB01000008.1	GCF_003420225.1
WP_181935393.1#196|Staphylococcus_aureus	1011	+	+	21	21625	22635	84189	85199	WP_001078456.1#196	NZ_BDYB01000008.1	GCF_003420225.1
WP_031825389.1#171|Staphylococcus_aureus_M0721	1335	+	+	29	-15423	-14089	31422	32756	WP_000465472.1#171	NZ_KI970219.1	GCF_000528875.1
WP_031825389.1#171|Staphylococcus_aureus_M0721	1194	+	+	27	-14070	-12877	32775	33968	WP_001033018.1#171	NZ_KI970219.1	GCF_000528875.1
WP_031825389.1#171|Staphylococcus_aureus_M0721	206	+	-	91	-12610	-12405	34235	34440	pseudogene_171.10*#171	NZ_KI970219.1	GCF_000528875.1
WP_031825389.1#171|Staphylococcus_aureus_M0721	987	+	-	23	-12211	-11225	34634	35620	WP_000662022.1#171	NZ_KI970219.1	GCF_000528875.1
WP_031825389.1#171|Staphylococcus_aureus_M0721	204	+	+	19	-10916	-10713	35929	36132	WP_000389759.1#171	NZ_KI970219.1	GCF_000528875.1
WP_031825389.1#171|Staphylococcus_aureus_M0721	297	+	+	18	-10664	-10368	36181	36477	WP_000201644.1#171	NZ_KI970219.1	GCF_000528875.1
WP_031825389.1#171|Staphylococcus_aureus_M0721	603	+	+	20	-10160	-9558	36685	37287	WP_000908956.1#171	NZ_KI970219.1	GCF_000528875.1
WP_031825389.1#171|Staphylococcus_aureus_M0721	3148	+	+	91	-9291	-6144	37554	40701	pseudogene_171.7*#171	NZ_KI970219.1	GCF_000528875.1
WP_031825389.1#171|Staphylococcus_aureus_M0721	483	+	+	10	-6087	-5605	40758	41240	WP_000410567.1#171	NZ_KI970219.1	GCF_000528875.1
WP_031825389.1#171|Staphylococcus_aureus_M0721	987	+	+	9	-5399	-4413	41446	42432	WP_000710555.1#171	NZ_KI970219.1	GCF_000528875.1
WP_031825389.1#171|Staphylococcus_aureus_M0721	771	+	+	1	-4192	-3422	42653	43423	WP_000977777.1#171	NZ_KI970219.1	GCF_000528875.1
WP_031825389.1#171|Staphylococcus_aureus_M0721	771	+	+	1	-3370	-2600	43475	44245	WP_000597207.1#171	NZ_KI970219.1	GCF_000528875.1
WP_031825389.1#171|Staphylococcus_aureus_M0721	771	+	+	1	-2535	-1765	44310	45080	WP_031790901.1#171	NZ_KI970219.1	GCF_000528875.1
WP_031825389.1#171|Staphylococcus_aureus_M0721	771	+	+	1	-1700	-930	45145	45915	WP_000977803.1#171	NZ_KI970219.1	GCF_000528875.1
WP_031825389.1#171|Staphylococcus_aureus_M0721	771	+	+	1	-866	-96	45979	46749	WP_075339405.1#171	NZ_KI970219.1	GCF_000528875.1
WP_031825389.1#171|Staphylococcus_aureus_M0721	2238	+	+	89	1	2238	46846	49083	WP_031825389.1#171	NZ_KI970219.1	GCF_000528875.1
WP_031825389.1#171|Staphylococcus_aureus_M0721	1179	+	+	4	2389	3567	49234	50412	WP_001075809.1#171	NZ_KI970219.1	GCF_000528875.1
WP_031825389.1#171|Staphylococcus_aureus_M0721	1389	+	+	3	3569	4957	50414	51802	WP_001006441.1#171	NZ_KI970219.1	GCF_000528875.1
WP_031825389.1#171|Staphylococcus_aureus_M0721	1662	+	-	5	5441	7102	52286	53947	WP_001792226.1#171	NZ_KI970219.1	GCF_000528875.1
WP_031825389.1#171|Staphylococcus_aureus_M0721	1776	+	-	7	7427	9202	54272	56047	WP_000291840.1#171	NZ_KI970219.1	GCF_000528875.1
WP_031825389.1#171|Staphylococcus_aureus_M0721	872	+	-	91	9376	10247	56221	57092	pseudogene_171.18*#171	NZ_KI970219.1	GCF_000528875.1
WP_031825389.1#171|Staphylococcus_aureus_M0721	1380	+	+	15	10378	11757	57223	58602	WP_223200468.1#171	NZ_KI970219.1	GCF_000528875.1
WP_031825389.1#171|Staphylococcus_aureus_M0721	474	+	+	6	11947	12420	58792	59265	WP_000036330.1#171	NZ_KI970219.1	GCF_000528875.1
WP_031825389.1#171|Staphylococcus_aureus_M0721	1593	+	+	8	12682	14274	59527	61119	WP_000173891.1#171	NZ_KI970219.1	GCF_000528875.1
WP_031825389.1#171|Staphylococcus_aureus_M0721	1527	+	-	12	14603	16129	61448	62974	WP_000728745.1#171	NZ_KI970219.1	GCF_000528875.1
WP_031825389.1#171|Staphylococcus_aureus_M0721	753	+	-	11	16550	17302	63395	64147	WP_000876756.1#171	NZ_KI970219.1	GCF_000528875.1
WP_031825389.1#171|Staphylococcus_aureus_M0721	999	+	-	2	17671	18669	64516	65514	WP_000136633.1#171	NZ_KI970219.1	GCF_000528875.1
WP_031825389.1#171|Staphylococcus_aureus_M0721	996	+	-	2	18666	19661	65511	66506	WP_000924990.1#171	NZ_KI970219.1	GCF_000528875.1
WP_031825389.1#171|Staphylococcus_aureus_M0721	993	+	-	13	19677	20669	66522	67514	WP_001045111.1#171	NZ_KI970219.1	GCF_000528875.1
WP_031825389.1#171|Staphylococcus_aureus_M0721	981	+	+	14	20900	21880	67745	68725	WP_000570808.1#171	NZ_KI970219.1	GCF_000528875.1
WP_031825389.1#171|Staphylococcus_aureus_M0721	1011	+	+	21	21877	22887	68722	69732	WP_001078461.1#171	NZ_KI970219.1	GCF_000528875.1
WP_053014105.1#165|Staphylococcus_aureus	987	-	+	9	-2908	-1922	44713	45699	WP_000710558.1#165	NZ_CUAE01000015.1	GCF_001239405.1
WP_053014105.1#165|Staphylococcus_aureus	771	-	+	1	-1702	-932	43723	44493	WP_000977806.1#165	NZ_CUAE01000015.1	GCF_001239405.1
WP_053014105.1#165|Staphylococcus_aureus	771	-	+	1	-867	-97	42888	43658	WP_000977793.1#165	NZ_CUAE01000015.1	GCF_001239405.1
WP_053014105.1#165|Staphylococcus_aureus	2238	-	+	89	1	2238	40553	42790	WP_053014105.1#165	NZ_CUAE01000015.1	GCF_001239405.1
WP_053014105.1#165|Staphylococcus_aureus	1179	-	+	4	2389	3567	39224	40402	WP_001075821.1#165	NZ_CUAE01000015.1	GCF_001239405.1
WP_053014105.1#165|Staphylococcus_aureus	1389	-	+	3	3569	4957	37834	39222	WP_001006425.1#165	NZ_CUAE01000015.1	GCF_001239405.1
WP_053014105.1#165|Staphylococcus_aureus	1662	-	-	5	5444	7105	35686	37347	WP_001791319.1#165	NZ_CUAE01000015.1	GCF_001239405.1
WP_053014105.1#165|Staphylococcus_aureus	1776	-	-	7	7432	9207	33584	35359	WP_001670226.1#165	NZ_CUAE01000015.1	GCF_001239405.1
WP_053014105.1#165|Staphylococcus_aureus	474	-	+	6	9558	10031	32760	33233	WP_000036335.1#165	NZ_CUAE01000015.1	GCF_001239405.1
WP_053014105.1#165|Staphylococcus_aureus	1593	-	+	8	10293	11885	30906	32498	WP_000173894.1#165	NZ_CUAE01000015.1	GCF_001239405.1
WP_053014105.1#165|Staphylococcus_aureus	1551	-	-	12	12214	13764	29027	30577	WP_050964216.1#165	NZ_CUAE01000015.1	GCF_001239405.1
WP_053014105.1#165|Staphylococcus_aureus	753	-	-	11	14185	14937	27854	28606	WP_000876756.1#165	NZ_CUAE01000015.1	GCF_001239405.1
WP_053014105.1#165|Staphylococcus_aureus	999	-	-	2	15306	16304	26487	27485	WP_000136638.1#165	NZ_CUAE01000015.1	GCF_001239405.1
WP_053014105.1#165|Staphylococcus_aureus	996	-	-	2	16301	17296	25495	26490	WP_000924999.1#165	NZ_CUAE01000015.1	GCF_001239405.1
WP_053014105.1#165|Staphylococcus_aureus	993	-	-	13	17312	18304	24487	25479	WP_001045111.1#165	NZ_CUAE01000015.1	GCF_001239405.1
WP_053014105.1#165|Staphylococcus_aureus	981	-	+	14	18535	19515	23276	24256	WP_000570808.1#165	NZ_CUAE01000015.1	GCF_001239405.1
WP_053014105.1#165|Staphylococcus_aureus	1011	-	+	21	19512	20522	22269	23279	WP_001078456.1#165	NZ_CUAE01000015.1	GCF_001239405.1
WP_053014105.1#165|Staphylococcus_aureus	1755	-	+	33	20543	22297	20494	22248	WP_001179389.1#165	NZ_CUAE01000015.1	GCF_001239405.1
WP_053014105.1#165|Staphylococcus_aureus	1257	-	+	40	22290	23546	19245	20501	WP_000610056.1#165	NZ_CUAE01000015.1	GCF_001239405.1
WP_070003905.1#173|Staphylococcus_aureus	381	+	+	91	-3489	-3109	104	484	pseudogene_173.18*#173	NZ_FMRT01000001.1	GCF_900098605.1
WP_070003905.1#173|Staphylococcus_aureus	987	+	+	9	-2904	-1918	689	1675	WP_063640052.1#173	NZ_FMRT01000001.1	GCF_900098605.1
WP_070003905.1#173|Staphylococcus_aureus	771	+	+	1	-1697	-927	1896	2666	WP_070003903.1#173	NZ_FMRT01000001.1	GCF_900098605.1
WP_070003905.1#173|Staphylococcus_aureus	771	+	+	1	-866	-96	2727	3497	WP_123096946.1#173	NZ_FMRT01000001.1	GCF_900098605.1
WP_070003905.1#173|Staphylococcus_aureus	2238	+	+	89	1	2238	3594	5831	WP_070003905.1#173	NZ_FMRT01000001.1	GCF_900098605.1
WP_070003905.1#173|Staphylococcus_aureus	1179	+	+	4	2389	3567	5982	7160	WP_070003906.1#173	NZ_FMRT01000001.1	GCF_900098605.1
WP_070003905.1#173|Staphylococcus_aureus	1389	+	+	3	3569	4957	7162	8550	WP_070003907.1#173	NZ_FMRT01000001.1	GCF_900098605.1
WP_070003905.1#173|Staphylococcus_aureus	1662	+	-	5	5445	7106	9038	10699	WP_001791319.1#173	NZ_FMRT01000001.1	GCF_900098605.1
WP_070003905.1#173|Staphylococcus_aureus	1776	+	-	7	7430	9205	11023	12798	WP_070004047.1#173	NZ_FMRT01000001.1	GCF_900098605.1
WP_070003905.1#173|Staphylococcus_aureus	873	+	-	16	9379	10251	12972	13844	WP_070003908.1#173	NZ_FMRT01000001.1	GCF_900098605.1
WP_070003905.1#173|Staphylococcus_aureus	1398	+	+	15	10365	11762	13958	15355	WP_078370540.1#173	NZ_FMRT01000001.1	GCF_900098605.1
WP_070003905.1#173|Staphylococcus_aureus	474	+	+	6	11952	12425	15545	16018	WP_070003909.1#173	NZ_FMRT01000001.1	GCF_900098605.1
WP_070003905.1#173|Staphylococcus_aureus	1593	+	+	8	12687	14279	16280	17872	WP_000173891.1#173	NZ_FMRT01000001.1	GCF_900098605.1
WP_070003905.1#173|Staphylococcus_aureus	1215	+	-	0	14608	15822	18201	19415	WP_078370556.1#173	NZ_FMRT01000001.1	GCF_900098605.1
WP_070003905.1#173|Staphylococcus_aureus	753	+	-	11	16207	16959	19800	20552	WP_000876757.1#173	NZ_FMRT01000001.1	GCF_900098605.1
WP_070003905.1#173|Staphylococcus_aureus	999	+	-	2	17328	18326	20921	21919	WP_000136645.1#173	NZ_FMRT01000001.1	GCF_900098605.1
WP_070003905.1#173|Staphylococcus_aureus	996	+	-	2	18323	19318	21916	22911	WP_000924995.1#173	NZ_FMRT01000001.1	GCF_900098605.1
WP_070003905.1#173|Staphylococcus_aureus	993	+	-	13	19334	20326	22927	23919	WP_001045124.1#173	NZ_FMRT01000001.1	GCF_900098605.1
WP_070003905.1#173|Staphylococcus_aureus	981	+	+	14	20557	21537	24150	25130	WP_000570808.1#173	NZ_FMRT01000001.1	GCF_900098605.1
WP_070003905.1#173|Staphylococcus_aureus	1011	+	+	21	21534	22544	25127	26137	WP_070003911.1#173	NZ_FMRT01000001.1	GCF_900098605.1
WP_180992219.1#187|Staphylococcus_aureus	261	+	-	35	-15238	-14978	150148	150408	WP_001105089.1#187	NZ_OFZY01000017.1	GCF_900251715.1
WP_180992219.1#187|Staphylococcus_aureus	1068	+	+	32	-14841	-13774	150545	151612	WP_000816127.1#187	NZ_OFZY01000017.1	GCF_900251715.1
WP_180992219.1#187|Staphylococcus_aureus	1335	+	+	29	-13743	-12409	151643	152977	WP_103187888.1#187	NZ_OFZY01000017.1	GCF_900251715.1
WP_180992219.1#187|Staphylococcus_aureus	1194	+	+	27	-12390	-11197	152996	154189	WP_001033011.1#187	NZ_OFZY01000017.1	GCF_900251715.1
WP_180992219.1#187|Staphylococcus_aureus	182	+	-	91	-10929	-10748	154457	154638	pseudogene_187.6*#187	NZ_OFZY01000017.1	GCF_900251715.1
WP_180992219.1#187|Staphylococcus_aureus	987	+	-	23	-10531	-9545	154855	155841	WP_000662035.1#187	NZ_OFZY01000017.1	GCF_900251715.1
WP_180992219.1#187|Staphylococcus_aureus	204	+	+	19	-9236	-9033	156150	156353	WP_000389763.1#187	NZ_OFZY01000017.1	GCF_900251715.1
WP_180992219.1#187|Staphylococcus_aureus	297	+	+	18	-8984	-8688	156402	156698	WP_000201641.1#187	NZ_OFZY01000017.1	GCF_900251715.1
WP_180992219.1#187|Staphylococcus_aureus	603	+	+	20	-8479	-7877	156907	157509	WP_000908960.1#187	NZ_OFZY01000017.1	GCF_900251715.1
WP_180992219.1#187|Staphylococcus_aureus	3153	+	+	22	-7610	-4458	157776	160928	WP_103144384.1#187	NZ_OFZY01000017.1	GCF_900251715.1
WP_180992219.1#187|Staphylococcus_aureus	483	+	+	10	-4401	-3919	160985	161467	WP_000410568.1#187	NZ_OFZY01000017.1	GCF_900251715.1
WP_180992219.1#187|Staphylococcus_aureus	987	+	+	9	-3714	-2728	161672	162658	WP_000710576.1#187	NZ_OFZY01000017.1	GCF_900251715.1
WP_180992219.1#187|Staphylococcus_aureus	771	+	+	1	-2507	-1737	162879	163649	WP_000977774.1#187	NZ_OFZY01000017.1	GCF_900251715.1
WP_180992219.1#187|Staphylococcus_aureus	771	+	+	1	-1685	-915	163701	164471	WP_072497452.1#187	NZ_OFZY01000017.1	GCF_900251715.1
WP_180992219.1#187|Staphylococcus_aureus	771	+	+	1	-863	-93	164523	165293	WP_103144383.1#187	NZ_OFZY01000017.1	GCF_900251715.1
WP_180992219.1#187|Staphylococcus_aureus	2238	+	+	89	1	2238	165387	167624	WP_180992219.1#187	NZ_OFZY01000017.1	GCF_900251715.1
WP_180992219.1#187|Staphylococcus_aureus	1179	+	+	4	2389	3567	167775	168953	WP_072497369.1#187	NZ_OFZY01000017.1	GCF_900251715.1
WP_180992219.1#187|Staphylococcus_aureus	1389	+	+	3	3569	4957	168955	170343	WP_072497370.1#187	NZ_OFZY01000017.1	GCF_900251715.1
WP_180992219.1#187|Staphylococcus_aureus	1662	+	-	5	5444	7105	170830	172491	WP_103144387.1#187	NZ_OFZY01000017.1	GCF_900251715.1
WP_180992219.1#187|Staphylococcus_aureus	1776	+	-	7	7430	9205	172816	174591	WP_072497455.1#187	NZ_OFZY01000017.1	GCF_900251715.1
WP_180992219.1#187|Staphylococcus_aureus	873	+	-	16	9379	10251	174765	175637	WP_001038108.1#187	NZ_OFZY01000017.1	GCF_900251715.1
WP_180992219.1#187|Staphylococcus_aureus	765	+	-	53	10244	11008	175630	176394	WP_103187889.1#187	NZ_OFZY01000017.1	GCF_900251715.1
WP_180992219.1#187|Staphylococcus_aureus	1398	+	+	15	11122	12519	176508	177905	WP_000170481.1#187	NZ_OFZY01000017.1	GCF_900251715.1
WP_180992219.1#187|Staphylococcus_aureus	474	+	+	6	12709	13182	178095	178568	WP_000036329.1#187	NZ_OFZY01000017.1	GCF_900251715.1
WP_180992219.1#187|Staphylococcus_aureus	1593	+	+	8	13444	15036	178830	180422	WP_072497372.1#187	NZ_OFZY01000017.1	GCF_900251715.1
WP_180992219.1#187|Staphylococcus_aureus	1503	+	-	12	15365	16867	180751	182253	WP_103187891.1#187	NZ_OFZY01000017.1	GCF_900251715.1
WP_180992219.1#187|Staphylococcus_aureus	753	+	-	11	17288	18040	182674	183426	WP_000876756.1#187	NZ_OFZY01000017.1	GCF_900251715.1
WP_180992219.1#187|Staphylococcus_aureus	999	+	-	2	18409	19407	183795	184793	WP_000136629.1#187	NZ_OFZY01000017.1	GCF_900251715.1
WP_180992219.1#187|Staphylococcus_aureus	996	+	-	2	19404	20399	184790	185785	WP_000924989.1#187	NZ_OFZY01000017.1	GCF_900251715.1
WP_180992219.1#187|Staphylococcus_aureus	993	+	-	13	20415	21407	185801	186793	WP_001045111.1#187	NZ_OFZY01000017.1	GCF_900251715.1
WP_180992219.1#187|Staphylococcus_aureus	981	+	+	14	21638	22618	187024	188004	WP_000570808.1#187	NZ_OFZY01000017.1	GCF_900251715.1
WP_178136916.1#142|Staphylococcus_aureus	1068	-	+	32	-15676	-14609	61107	62174	WP_000816127.1#142	NZ_BDVK01000001.1	GCF_003417955.1
WP_178136916.1#142|Staphylococcus_aureus	1335	-	+	29	-14578	-13244	59742	61076	WP_000465473.1#142	NZ_BDVK01000001.1	GCF_003417955.1
WP_178136916.1#142|Staphylococcus_aureus	1194	-	+	27	-13225	-12032	58530	59723	WP_001033011.1#142	NZ_BDVK01000001.1	GCF_003417955.1
WP_178136916.1#142|Staphylococcus_aureus	182	-	-	91	-11764	-11583	58081	58262	pseudogene_142.24*#142	NZ_BDVK01000001.1	GCF_003417955.1
WP_178136916.1#142|Staphylococcus_aureus	987	-	-	23	-11366	-10380	56878	57864	WP_000662035.1#142	NZ_BDVK01000001.1	GCF_003417955.1
WP_178136916.1#142|Staphylococcus_aureus	204	-	+	19	-10071	-9868	56366	56569	WP_000389763.1#142	NZ_BDVK01000001.1	GCF_003417955.1
WP_178136916.1#142|Staphylococcus_aureus	297	-	+	18	-9819	-9523	56021	56317	WP_000201641.1#142	NZ_BDVK01000001.1	GCF_003417955.1
WP_178136916.1#142|Staphylococcus_aureus	603	-	+	20	-9314	-8712	55210	55812	WP_000908960.1#142	NZ_BDVK01000001.1	GCF_003417955.1
WP_178136916.1#142|Staphylococcus_aureus	3153	-	+	22	-8445	-5293	51791	54943	WP_000080559.1#142	NZ_BDVK01000001.1	GCF_003417955.1
WP_178136916.1#142|Staphylococcus_aureus	483	-	+	10	-5236	-4754	51252	51734	WP_000410568.1#142	NZ_BDVK01000001.1	GCF_003417955.1
WP_178136916.1#142|Staphylococcus_aureus	987	-	+	9	-4549	-3563	50061	51047	WP_117221008.1#142	NZ_BDVK01000001.1	GCF_003417955.1
WP_178136916.1#142|Staphylococcus_aureus	771	-	+	1	-3342	-2572	49070	49840	WP_000977774.1#142	NZ_BDVK01000001.1	GCF_003417955.1
WP_178136916.1#142|Staphylococcus_aureus	771	-	+	1	-2520	-1750	48248	49018	WP_072497452.1#142	NZ_BDVK01000001.1	GCF_003417955.1
WP_178136916.1#142|Staphylococcus_aureus	771	-	+	1	-1698	-928	47426	48196	WP_072497453.1#142	NZ_BDVK01000001.1	GCF_003417955.1
WP_178136916.1#142|Staphylococcus_aureus	768	-	+	1	-860	-93	46591	47358	WP_072497368.1#142	NZ_BDVK01000001.1	GCF_003417955.1
WP_178136916.1#142|Staphylococcus_aureus	2238	-	+	89	1	2238	44260	46497	WP_178136916.1#142	NZ_BDVK01000001.1	GCF_003417955.1
WP_178136916.1#142|Staphylococcus_aureus	1179	-	+	4	2389	3567	42931	44109	WP_072497369.1#142	NZ_BDVK01000001.1	GCF_003417955.1
WP_178136916.1#142|Staphylococcus_aureus	1389	-	+	3	3569	4957	41541	42929	WP_072497370.1#142	NZ_BDVK01000001.1	GCF_003417955.1
WP_178136916.1#142|Staphylococcus_aureus	1662	-	-	5	5444	7105	39393	41054	WP_001800966.1#142	NZ_BDVK01000001.1	GCF_003417955.1
WP_178136916.1#142|Staphylococcus_aureus	1776	-	-	7	7430	9205	37293	39068	WP_117221063.1#142	NZ_BDVK01000001.1	GCF_003417955.1
WP_178136916.1#142|Staphylococcus_aureus	873	-	-	16	9379	10251	36247	37119	WP_001038108.1#142	NZ_BDVK01000001.1	GCF_003417955.1
WP_178136916.1#142|Staphylococcus_aureus	765	-	-	53	10244	11008	35490	36254	WP_045172895.1#142	NZ_BDVK01000001.1	GCF_003417955.1
WP_178136916.1#142|Staphylococcus_aureus	1398	-	+	15	11122	12519	33979	35376	WP_000170481.1#142	NZ_BDVK01000001.1	GCF_003417955.1
WP_178136916.1#142|Staphylococcus_aureus	474	-	+	6	12709	13182	33316	33789	WP_000036329.1#142	NZ_BDVK01000001.1	GCF_003417955.1
WP_178136916.1#142|Staphylococcus_aureus	1593	-	+	8	13444	15036	31462	33054	WP_072497372.1#142	NZ_BDVK01000001.1	GCF_003417955.1
WP_178136916.1#142|Staphylococcus_aureus	1455	-	-	12	15365	16819	29679	31133	WP_117221007.1#142	NZ_BDVK01000001.1	GCF_003417955.1
WP_178136916.1#142|Staphylococcus_aureus	753	-	-	11	17240	17992	28506	29258	WP_000876756.1#142	NZ_BDVK01000001.1	GCF_003417955.1
WP_178136916.1#142|Staphylococcus_aureus	999	-	-	2	18361	19359	27139	28137	WP_000136629.1#142	NZ_BDVK01000001.1	GCF_003417955.1
WP_178136916.1#142|Staphylococcus_aureus	996	-	-	2	19356	20351	26147	27142	WP_000924989.1#142	NZ_BDVK01000001.1	GCF_003417955.1
WP_178136916.1#142|Staphylococcus_aureus	993	-	-	13	20367	21359	25139	26131	WP_001045111.1#142	NZ_BDVK01000001.1	GCF_003417955.1
WP_178136916.1#142|Staphylococcus_aureus	981	-	+	14	21590	22570	23928	24908	WP_000570808.1#142	NZ_BDVK01000001.1	GCF_003417955.1
WP_178135112.1#107|Staphylococcus_aureus	204	+	+	19	-14436	-14233	79585	79788	WP_000389759.1#107	NZ_CP065857.1	GCF_016065215.1
WP_178135112.1#107|Staphylococcus_aureus	297	+	+	18	-14184	-13888	79837	80133	WP_072468468.1#107	NZ_CP065857.1	GCF_016065215.1
WP_178135112.1#107|Staphylococcus_aureus	603	+	+	20	-13679	-13077	80342	80944	WP_000908959.1#107	NZ_CP065857.1	GCF_016065215.1
WP_178135112.1#107|Staphylococcus_aureus	915	+	-	28	-12785	-11871	81236	82150	WP_000814441.1#107	NZ_CP065857.1	GCF_016065215.1
WP_178135112.1#107|Staphylococcus_aureus	555	+	+	30	-11692	-11138	82329	82883	WP_001100493.1#107	NZ_CP065857.1	GCF_016065215.1
WP_178135112.1#107|Staphylococcus_aureus	3153	+	+	22	-10844	-7692	83177	86329	WP_151359621.1#107	NZ_CP065857.1	GCF_016065215.1
WP_178135112.1#107|Staphylococcus_aureus	483	+	+	10	-7635	-7153	86386	86868	WP_000410567.1#107	NZ_CP065857.1	GCF_016065215.1
WP_178135112.1#107|Staphylococcus_aureus	988	+	+	91	-6947	-5960	87074	88061	pseudogene_107.24*#107	NZ_CP065857.1	GCF_016065215.1
WP_178135112.1#107|Staphylococcus_aureus	772	+	+	91	-5740	-4969	88281	89052	pseudogene_107.4*#107	NZ_CP065857.1	GCF_016065215.1
WP_178135112.1#107|Staphylococcus_aureus	771	+	+	1	-4904	-4134	89117	89887	WP_078371968.1#107	NZ_CP065857.1	GCF_016065215.1
WP_178135112.1#107|Staphylococcus_aureus	771	+	+	1	-4082	-3312	89939	90709	WP_072498295.1#107	NZ_CP065857.1	GCF_016065215.1
WP_178135112.1#107|Staphylococcus_aureus	765	+	+	1	-3032	-2268	90989	91753	WP_001837603.1#107	NZ_CP065857.1	GCF_016065215.1
WP_178135112.1#107|Staphylococcus_aureus	1377	+	+	41	-2265	-889	91756	93132	WP_072468464.1#107	NZ_CP065857.1	GCF_016065215.1
WP_178135112.1#107|Staphylococcus_aureus	327	+	+	39	-889	-563	93132	93458	WP_001566861.1#107	NZ_CP065857.1	GCF_016065215.1
WP_178135112.1#107|Staphylococcus_aureus	312	+	+	38	-559	-248	93462	93773	WP_000512631.1#107	NZ_CP065857.1	GCF_016065215.1
WP_178135112.1#107|Staphylococcus_aureus	2238	+	+	89	1	2238	94022	96259	WP_178135112.1#107	NZ_CP065857.1	GCF_016065215.1
WP_178135112.1#107|Staphylococcus_aureus	1179	+	+	4	2389	3567	96410	97588	WP_151359620.1#107	NZ_CP065857.1	GCF_016065215.1
WP_178135112.1#107|Staphylococcus_aureus	1389	+	+	3	3569	4957	97590	98978	WP_001006425.1#107	NZ_CP065857.1	GCF_016065215.1
WP_178135112.1#107|Staphylococcus_aureus	1662	+	-	5	5448	7109	99469	101130	WP_072468648.1#107	NZ_CP065857.1	GCF_016065215.1
WP_178135112.1#107|Staphylococcus_aureus	1776	+	-	7	7434	9209	101455	103230	WP_072468647.1#107	NZ_CP065857.1	GCF_016065215.1
WP_178135112.1#107|Staphylococcus_aureus	873	+	-	16	9383	10255	103404	104276	WP_072468462.1#107	NZ_CP065857.1	GCF_016065215.1
WP_178135112.1#107|Staphylococcus_aureus	1398	+	+	15	10370	11767	104391	105788	WP_072468461.1#107	NZ_CP065857.1	GCF_016065215.1
WP_178135112.1#107|Staphylococcus_aureus	474	+	+	6	11957	12430	105978	106451	WP_072468460.1#107	NZ_CP065857.1	GCF_016065215.1
WP_178135112.1#107|Staphylococcus_aureus	1593	+	+	8	12692	14284	106713	108305	WP_072468459.1#107	NZ_CP065857.1	GCF_016065215.1
WP_178135112.1#107|Staphylococcus_aureus	1407	+	-	12	14613	16019	108634	110040	WP_072499009.1#107	NZ_CP065857.1	GCF_016065215.1
WP_178135112.1#107|Staphylococcus_aureus	753	+	-	11	16440	17192	110461	111213	WP_072468457.1#107	NZ_CP065857.1	GCF_016065215.1
WP_178135112.1#107|Staphylococcus_aureus	999	+	-	2	17561	18559	111582	112580	WP_072468456.1#107	NZ_CP065857.1	GCF_016065215.1
WP_178135112.1#107|Staphylococcus_aureus	996	+	-	2	18556	19551	112577	113572	WP_151359619.1#107	NZ_CP065857.1	GCF_016065215.1
WP_178135112.1#107|Staphylococcus_aureus	993	+	-	13	19567	20559	113588	114580	WP_072468454.1#107	NZ_CP065857.1	GCF_016065215.1
WP_178135112.1#107|Staphylococcus_aureus	981	+	+	14	20790	21770	114811	115791	WP_000570808.1#107	NZ_CP065857.1	GCF_016065215.1
WP_178135112.1#107|Staphylococcus_aureus	1011	+	+	21	21767	22777	115788	116798	WP_001078456.1#107	NZ_CP065857.1	GCF_016065215.1
WP_006191468.1#190|Staphylococcus_aureus_M1216	552	+	-	31	-13413	-12862	2324784	2325335	WP_006191450.1#190	NZ_KB822075.1	GCF_000363005.1
WP_006191468.1#190|Staphylococcus_aureus_M1216	861	+	+	17	-12749	-11889	2325448	2326308	WP_001052508.1#190	NZ_KB822075.1	GCF_000363005.1
WP_006191468.1#190|Staphylococcus_aureus_M1216	603	+	+	20	-11263	-10661	2326934	2327536	WP_006191453.1#190	NZ_KB822075.1	GCF_000363005.1
WP_006191468.1#190|Staphylococcus_aureus_M1216	915	+	-	28	-10369	-9455	2327828	2328742	WP_000814441.1#190	NZ_KB822075.1	GCF_000363005.1
WP_006191468.1#190|Staphylococcus_aureus_M1216	555	+	+	30	-9276	-8722	2328921	2329475	WP_001100493.1#190	NZ_KB822075.1	GCF_000363005.1
WP_006191468.1#190|Staphylococcus_aureus_M1216	738	+	+	26	-8492	-7755	2329705	2330442	WP_006191454.1#190	NZ_KB822075.1	GCF_000363005.1
WP_006191468.1#190|Staphylococcus_aureus_M1216	483	+	+	10	-7599	-7117	2330598	2331080	WP_000714373.1#190	NZ_KB822075.1	GCF_000363005.1
WP_006191468.1#190|Staphylococcus_aureus_M1216	987	+	+	9	-6911	-5925	2331286	2332272	WP_000710559.1#190	NZ_KB822075.1	GCF_000363005.1
WP_006191468.1#190|Staphylococcus_aureus_M1216	771	+	+	1	-5704	-4934	2332493	2333263	WP_006191457.1#190	NZ_KB822075.1	GCF_000363005.1
WP_006191468.1#190|Staphylococcus_aureus_M1216	771	+	+	1	-4869	-4099	2333328	2334098	WP_006191459.1#190	NZ_KB822075.1	GCF_000363005.1
WP_006191468.1#190|Staphylococcus_aureus_M1216	771	+	+	1	-4034	-3264	2334163	2334933	WP_000977796.1#190	NZ_KB822075.1	GCF_000363005.1
WP_006191468.1#190|Staphylococcus_aureus_M1216	765	+	+	1	-3034	-2270	2335163	2335927	WP_025175749.1#190	NZ_KB822075.1	GCF_000363005.1
WP_006191468.1#190|Staphylococcus_aureus_M1216	1377	+	+	41	-2267	-891	2335930	2337306	WP_006191463.1#190	NZ_KB822075.1	GCF_000363005.1
WP_006191468.1#190|Staphylococcus_aureus_M1216	327	+	+	39	-891	-565	2337306	2337632	WP_025175750.1#190	NZ_KB822075.1	GCF_000363005.1
WP_006191468.1#190|Staphylococcus_aureus_M1216	156	+	+	38	-406	-251	2337791	2337946	WP_001806875.1#190	NZ_KB822075.1	GCF_000363005.1
WP_006191468.1#190|Staphylococcus_aureus_M1216	2238	+	+	89	1	2238	2338198	2340435	WP_006191468.1#190	NZ_KB822075.1	GCF_000363005.1
WP_006191468.1#190|Staphylococcus_aureus_M1216	1179	+	+	4	2389	3567	2340586	2341764	WP_006191470.1#190	NZ_KB822075.1	GCF_000363005.1
[truncated: 3,322 more rows]
