# Supplementary material for: A type VII-secreted lipase toxin with reverse domain arrangement
Source: Nat Commun. 2023 Dec 19;14:8438. doi: 10.1038/s41467-023-44221-y (PMC10730906; doi:10.1038/s41467-023-44221-y)
Supplement: Supplementary file 6 — Source Data [file 41467_2023_44221_MOESM6_ESM.zip › Tsl1 distribution raw/lplI 1/request_file/request.json]

{"accept": true, "homologues_list": ["WP_070006117.1", "WP_001188495.1", "WP_192866463.1", "WP_180991971.1", "WP_061398505.1", "WP_315935020.1", "WP_031895495.1", "WP_180952014.1", "WP_010956536.1", "WP_031786637.1", "WP_185894007.1", "WP_192858647.1", "WP_031899239.1", "WP_061642075.1", "WP_023487139.1", "WP_055383842.1", "WP_191678600.1", "WP_305730687.1", "WP_192867320.1", "WP_179134819.1", "WP_195758929.1", "WP_050969953.1", "WP_031899204.1", "WP_070976681.1", "WP_181432440.1", "WP_208714828.1", "WP_001188474.1", "WP_031925765.1", "WP_279750439.1", "WP_249996319.1", "WP_031873638.1", "WP_031836469.1", "WP_031866774.1", "WP_192859846.1", "WP_031883421.1", "WP_199175481.1", "WP_181432236.1", "WP_201750772.1", "WP_208892387.1", "WP_053861828.1", "WP_031881295.1", "WP_053871575.1", "WP_031923625.1", "WP_186433303.1", "WP_192860507.1", "WP_031925075.1", "WP_182054013.1", "WP_315911675.1", "WP_180992811.1", "WP_031869583.1", "WP_043859503.1", "WP_058102284.1", "WP_050961896.1", "WP_025380735.1", "WP_053862289.1", "WP_264128660.1", "WP_001188493.1", "WP_042743008.1", "WP_224085648.1", "WP_208715587.1", "WP_179097850.1", "WP_258411441.1", "WP_172451971.1", "WP_301557577.1", "WP_001188494.1", "WP_069993298.1", "WP_282718700.1", "WP_179133228.1", "WP_070007110.1", "WP_250058549.1", "WP_195757941.1", "WP_265705427.1", "WP_187352761.1", "WP_240029342.1", "WP_001188486.1", "WP_001188492.1", "WP_031918729.1", "WP_274554418.1", "WP_234494774.1", "WP_047230777.1", "WP_204997648.1", "WP_181935847.1", "WP_001188466.1", "WP_261287599.1", "WP_031797385.1", "WP_260633932.1", "WP_031836975.1", "WP_205347488.1", "WP_031867385.1", "WP_031941844.1", "WP_205346208.1", "WP_045177916.1", "WP_181935132.1", "WP_312012119.1", "WP_049308351.1", "WP_171019791.1", "WP_049317356.1", "WP_206146676.1", "WP_205350844.1", "WP_171020295.1", "WP_255963687.1", "WP_178136425.1", "WP_234563959.1", "WP_050962210.1", "WP_171023690.1", "WP_199852552.1", "WP_178135112.1", "WP_001188484.1", "WP_215783577.1", "WP_258412730.1", "WP_202421378.1", "WP_181935052.1", "WP_001188489.1", "WP_180372033.1", "WP_171019174.1", "WP_181935991.1", "WP_258416445.1", "WP_180371404.1", "WP_312013566.1", "WP_312012507.1", "WP_251356809.1", "WP_267814229.1", "WP_193563371.1", "WP_196957506.1", "WP_208689363.1", "WP_171020284.1", "WP_181876501.1", "WP_210433317.1", "WP_303262834.1", "WP_171019170.1", "WP_258413997.1", "WP_262533271.1", "WP_202120661.1", "WP_250723091.1", "WP_193561737.1", "WP_180367190.1", "WP_180991584.1", "WP_258414409.1", "WP_195758898.1", "WP_070958335.1", "WP_228587425.1", "WP_178136916.1", "WP_193561873.1", "WP_031927399.1", "WP_196496573.1", "WP_181445704.1", "WP_258409526.1", "WP_031941909.1", "WP_061742378.1", "WP_178136503.1", "WP_001188497.1", "WP_229374064.1", "WP_001188485.1", "WP_070059097.1", "WP_001188464.1", "WP_317528795.1", "WP_181875458.1", "WP_250736214.1", "WP_181875805.1", "WP_174840670.1", "WP_172440460.1", "WP_230115137.1", "WP_064127149.1", "WP_252570457.1", "WP_053014105.1", "WP_250789994.1", "WP_303676224.1", "WP_177246249.1", "WP_001188478.1", "WP_178136472.1", "WP_031825389.1", "WP_001188476.1", "WP_070003905.1", "WP_001188469.1", "WP_069724663.1", "WP_252550735.1", "WP_181935317.1", "WP_045157548.1", "WP_197839705.1", "WP_180371995.1", "WP_262537815.1", "WP_315977822.1", "WP_204177501.1", "WP_001188468.1", "WP_276210118.1", "WP_311789696.1", "WP_180992219.1", "WP_001188488.1", "WP_259378345.1", "WP_006191468.1", "WP_258464621.1", "WP_064126763.1", "WP_020976835.1", "WP_001188475.1", "WP_217176331.1", "WP_181935393.1", "WP_172452430.1", "WP_252555315.1", "WP_179133182.1", "WP_309550827.1"], "blastp_database": "refseq_select", "blastp_hit_list_size": 30, "blastp_evalue": 0.001, "flags_evalue": 1e-10, "jackhmmer_iterations": 3, "num_of_flanking_genes": 15, "output_type": "tree_tree_order", "email": "s.garrett2@ncl.ac.uk", "run_name": "webFlaGs_{current_date}", "queue_pass": "", "queue": "webflags_standard", "request_ip": "5.151.85.191"}
