# Supplementary material for: A type VII-secreted lipase toxin with reverse domain arrangement
Source: Nat Commun. 2023 Dec 19;14:8438. doi: 10.1038/s41467-023-44221-y (PMC10730906; doi:10.1038/s41467-023-44221-y)
Supplement: Supplementary file 6 — Source Data [file 41467_2023_44221_MOESM6_ESM.zip › Tsl1 distribution raw/lplI 1/request_file/request.txt]

WP_070006117.1
WP_001188495.1
WP_192866463.1
WP_180991971.1
WP_061398505.1
WP_315935020.1
WP_031895495.1
WP_180952014.1
WP_010956536.1
WP_031786637.1
WP_185894007.1
WP_192858647.1
WP_031899239.1
WP_061642075.1
WP_023487139.1
WP_055383842.1
WP_191678600.1
WP_305730687.1
WP_192867320.1
WP_179134819.1
WP_195758929.1
WP_050969953.1
WP_031899204.1
WP_070976681.1
WP_181432440.1
WP_208714828.1
WP_001188474.1
WP_031925765.1
WP_279750439.1
WP_249996319.1
WP_031873638.1
WP_031836469.1
WP_031866774.1
WP_192859846.1
WP_031883421.1
WP_199175481.1
WP_181432236.1
WP_201750772.1
WP_208892387.1
WP_053861828.1
WP_031881295.1
WP_053871575.1
WP_031923625.1
WP_186433303.1
WP_192860507.1
WP_031925075.1
WP_182054013.1
WP_315911675.1
WP_180992811.1
WP_031869583.1
WP_043859503.1
WP_058102284.1
WP_050961896.1
WP_025380735.1
WP_053862289.1
WP_264128660.1
WP_001188493.1
WP_042743008.1
WP_224085648.1
WP_208715587.1
WP_179097850.1
WP_258411441.1
WP_172451971.1
WP_301557577.1
WP_001188494.1
WP_069993298.1
WP_282718700.1
WP_179133228.1
WP_070007110.1
WP_250058549.1
WP_195757941.1
WP_265705427.1
WP_187352761.1
WP_240029342.1
WP_001188486.1
WP_001188492.1
WP_031918729.1
WP_274554418.1
WP_234494774.1
WP_047230777.1
WP_204997648.1
WP_181935847.1
WP_001188466.1
WP_261287599.1
WP_031797385.1
WP_260633932.1
WP_031836975.1
WP_205347488.1
WP_031867385.1
WP_031941844.1
WP_205346208.1
WP_045177916.1
WP_181935132.1
WP_312012119.1
WP_049308351.1
WP_171019791.1
WP_049317356.1
WP_206146676.1
WP_205350844.1
WP_171020295.1
WP_255963687.1
WP_178136425.1
WP_234563959.1
WP_050962210.1
WP_171023690.1
WP_199852552.1
WP_178135112.1
WP_001188484.1
WP_215783577.1
WP_258412730.1
WP_202421378.1
WP_181935052.1
WP_001188489.1
WP_180372033.1
WP_171019174.1
WP_181935991.1
WP_258416445.1
WP_180371404.1
WP_312013566.1
WP_312012507.1
WP_251356809.1
WP_267814229.1
WP_193563371.1
WP_196957506.1
WP_208689363.1
WP_171020284.1
WP_181876501.1
WP_210433317.1
WP_303262834.1
WP_171019170.1
WP_258413997.1
WP_262533271.1
WP_202120661.1
WP_250723091.1
WP_193561737.1
WP_180367190.1
WP_180991584.1
WP_258414409.1
WP_195758898.1
WP_070958335.1
WP_228587425.1
WP_178136916.1
WP_193561873.1
WP_031927399.1
WP_196496573.1
WP_181445704.1
WP_258409526.1
WP_031941909.1
WP_061742378.1
WP_178136503.1
WP_001188497.1
WP_229374064.1
WP_001188485.1
WP_070059097.1
WP_001188464.1
WP_317528795.1
WP_181875458.1
WP_250736214.1
WP_181875805.1
WP_174840670.1
WP_172440460.1
WP_230115137.1
WP_064127149.1
WP_252570457.1
WP_053014105.1
WP_250789994.1
WP_303676224.1
WP_177246249.1
WP_001188478.1
WP_178136472.1
WP_031825389.1
WP_001188476.1
WP_070003905.1
WP_001188469.1
WP_069724663.1
WP_252550735.1
WP_181935317.1
WP_045157548.1
WP_197839705.1
WP_180371995.1
WP_262537815.1
WP_315977822.1
WP_204177501.1
WP_001188468.1
WP_276210118.1
WP_311789696.1
WP_180992219.1
WP_001188488.1
WP_259378345.1
WP_006191468.1
WP_258464621.1
WP_064126763.1
WP_020976835.1
WP_001188475.1
WP_217176331.1
WP_181935393.1
WP_172452430.1
WP_252555315.1
WP_179133182.1
WP_309550827.1
