# Supplementary material for: A type VII-secreted lipase toxin with reverse domain arrangement
Source: Nat Commun. 2023 Dec 19;14:8438. doi: 10.1038/s41467-023-44221-y (PMC10730906; doi:10.1038/s41467-023-44221-y)
Supplement: Supplementary file 6 — Source Data [file 41467_2023_44221_MOESM6_ESM.zip › Tsl1 distribution raw/lplI 2/FlaGs_output/results_flankgene.fasta_cluster_out_3_1e-10_clusters.tsv]

1	630	WP_023915219.1;WP_103188421.1;WP_252602130.1;WP_117434843.1;WP_111131989.1;WP_023915211.1;WP_269467268.1;WP_114290895.1;WP_000597213.1;WP_000977762.1;WP_043044868.1;WP_111131988.1;WP_110179801.1;WP_000977777.1;WP_110161648.1;WP_191961563.1;WP_000597204.1;WP_262607784.1;WP_000826304.1;WP_072503081.1;WP_208174138.1;WP_011382150.1;WP_000912287.1;WP_109176998.1;WP_258413614.1;WP_000977759.1;WP_000977…
2	323	WP_006191473.1;WP_063644546.1;WP_000136632.1;WP_000924990.1;WP_058008284.1;WP_089535739.1;WP_000136645.1;WP_000925001.1;WP_000136636.1;WP_070974375.1;WP_000924993.1;WP_000924995.1;WP_262607791.1;WP_000136642.1;WP_044291710.1;WP_198974288.1;WP_000136643.1;WP_058008286.1;WP_069989705.1;WP_045157550.1;WP_262542037.1;WP_262610717.1;WP_222637408.1;WP_069989706.1;WP_064125743.1;WP_124780922.1;WP_000924…
3	199	WP_063644526.1;WP_001006445.1;WP_103188418.1;WP_001246796.1;WP_210647815.1;WP_001006425.1;WP_001006443.1;WP_001006433.1;WP_043044864.1;WP_064266544.1;WP_001006435.1;WP_029549876.1;WP_096367902.1;WP_258415720.1;WP_262607786.1;WP_160401481.1;WP_271019782.1;WP_072416102.1;WP_098817935.1;WP_000578545.1;WP_070015651.1;WP_262610709.1;WP_248315621.1;WP_049311861.1;WP_103146307.1;WP_044291671.1;WP_001006…
4	198	WP_064127384.1;WP_001075823.1;WP_001075808.1;WP_065315796.1;WP_165804118.1;WP_001075826.1;WP_001075821.1;WP_258413199.1;WP_006191470.1;WP_111131991.1;WP_208151592.1;WP_103188419.1;WP_001075816.1;WP_001075819.1;WP_208174134.1;WP_114290892.1;WP_001075820.1;WP_109162059.1;WP_001075812.1;WP_001075805.1;WP_089535917.1;WP_250755226.1;WP_043044865.1;WP_020976836.1;WP_001075807.1;WP_001075811.1;WP_262610…
5	190	WP_234409162.1;WP_001792226.1;WP_001800966.1;WP_234719140.1;WP_250755313.1;WP_103150485.1;WP_001791319.1;WP_262611635.1;WP_078064639.1;WP_147697906.1;WP_072353806.1;WP_078062691.1;WP_111131997.1;WP_001791835.1;WP_072414227.1;WP_078370741.1;WP_267248462.1;WP_078090719.1;WP_140855156.1
6	189	WP_154289209.1;WP_063644523.1;WP_096658742.1;WP_000036331.1;WP_000036328.1;WP_000036329.1;WP_031807512.1;WP_103151738.1;WP_000036332.1;WP_000036330.1;WP_262633975.1;WP_000036335.1;WP_006191471.1;WP_000036326.1;WP_000036327.1;WP_000036333.1;WP_147707035.1;WP_000036325.1;WP_029549874.1;WP_250755224.1
7	188	WP_000710567.1;WP_124780906.1;WP_103254090.1;WP_111131987.1;WP_072512135.1;WP_000710550.1;WP_072460552.1;WP_000710569.1;WP_072491068.1;WP_111076688.1;WP_000710560.1;WP_064135730.1;WP_000710564.1;WP_258415718.1;WP_043044870.1;WP_044291661.1;WP_222637411.1;WP_000710565.1;WP_106898698.1;WP_063644535.1;WP_000710559.1;WP_000710568.1;WP_089535918.1;WP_000710572.1;WP_258413612.1;WP_000710577.1;WP_000710…
8	186	WP_052998052.1;WP_046597335.1;WP_103183859.1;WP_140855147.1;WP_063644541.1;WP_111131998.1;WP_001662440.1;WP_054170560.1;WP_000291829.1;WP_310700472.1;WP_045172913.1;WP_103151161.1;WP_258415721.1;WP_070974389.1;WP_001621781.1;WP_031910091.1;WP_065325087.1;WP_162634220.1;WP_000291837.1;WP_001807311.1;WP_029549875.1;WP_023914463.1;WP_000291833.1;WP_096367903.1;WP_001807951.1;WP_262607787.1;WP_198977…
9	184	WP_000173904.1;WP_111131992.1;WP_046597245.1;WP_229374068.1;WP_252602112.1;WP_000173894.1;WP_064128794.1;WP_176432111.1;WP_262607789.1;WP_070007598.1;WP_000173899.1;WP_162635599.1;WP_124780916.1;WP_000173896.1;WP_000173898.1;WP_000173900.1;WP_064126154.1;WP_000173893.1;WP_089535737.1;WP_043044863.1;WP_086096220.1;WP_000173891.1;WP_251952060.1;WP_072512137.1;WP_023914465.1;WP_250755223.1;WP_000173…
10	169	WP_000876757.1;WP_000876754.1;WP_098817931.1;WP_258413619.1;WP_072545034.1;WP_000876752.1;WP_000876751.1;WP_072512139.1;WP_000876756.1;WP_160199789.1;WP_124780920.1;WP_000876750.1;WP_111131994.1;WP_000876748.1;WP_115210746.1;WP_000876755.1;WP_000876758.1;WP_031928223.1;WP_044291706.1
11	167	WP_106875306.1;WP_271057319.1;WP_262529290.1;WP_042907859.1;WP_000728746.1;WP_078150729.1;WP_136882375.1;WP_078348299.1;WP_000728698.1;WP_031859621.1;WP_001561460.1;WP_049949192.1;WP_078367802.1;WP_078156383.1;WP_006188198.1;WP_078368841.1;WP_049886512.1;WP_266050677.1;WP_000728750.1;WP_103145445.1;WP_053089667.1;WP_072545036.1;WP_000728765.1;WP_249985859.1;WP_049280869.1;WP_049887445.1;WP_041494…
12	162	WP_001045117.1;WP_262542038.1;WP_259379267.1;WP_001045115.1;WP_001045110.1;WP_124780926.1;WP_044291711.1;WP_023914472.1;WP_103145825.1;WP_271019780.1;WP_001045123.1;WP_252602103.1;WP_134427326.1;WP_001045124.1;WP_262607792.1;WP_001045111.1;WP_089535740.1
13	158	WP_000570806.1;WP_064305713.1;WP_103149338.1;WP_072512141.1;WP_020976838.1;WP_111743753.1;WP_000570810.1;WP_000570812.1;WP_000570803.1;WP_000570808.1;WP_262607793.1;WP_072472830.1;WP_061389123.1;WP_000570813.1
14	155	WP_000714379.1;WP_065315784.1;WP_063644537.1;WP_258413611.1;WP_000714392.1;WP_271019786.1;WP_000714385.1;WP_044291658.1;WP_000714378.1;WP_103188423.1;WP_124780904.1;WP_029549879.1;WP_000714395.1;WP_000410567.1;WP_000714374.1;WP_000714386.1;WP_000714376.1;WP_000714381.1;WP_000714391.1;WP_000714396.1;WP_000714373.1;WP_000410568.1;WP_023914438.1;WP_064305711.1;WP_000714383.1;WP_000714387.1
15	143	WP_006191474.1;WP_001078467.1;WP_001078457.1;WP_045157551.1;WP_262610719.1;WP_281224042.1;WP_023914474.1;WP_134427329.1;WP_020976839.1;WP_089535741.1;WP_001078461.1;WP_001078456.1;WP_064126155.1;WP_303447641.1;WP_124780928.1
16	135	WP_001621787.1;WP_163994581.1;WP_250755233.1;WP_262611634.1;WP_000908949.1;WP_248315729.1;WP_000908951.1;WP_044291652.1;WP_001641273.1;WP_000908959.1;WP_000908952.1;WP_258413840.1;WP_061824026.1;WP_000908956.1;WP_000908950.1;WP_000908955.1;WP_029549882.1;WP_000908953.1;WP_064133567.1;WP_072512133.1;WP_023914433.1;WP_000908960.1;WP_281224466.1
17	114	WP_070974383.1;WP_023914431.1;WP_250755234.1;WP_000179893.1;WP_000179900.1;WP_000201646.1;WP_000179892.1;WP_000179899.1;WP_000179890.1;WP_000201644.1;WP_000179895.1;WP_103188425.1;WP_258413609.1;WP_000179903.1;WP_124780900.1;WP_000179896.1;WP_000201640.1;WP_124374734.1;WP_045172582.1;WP_031790697.1;WP_000201639.1;WP_000179906.1;WP_000201643.1;WP_072512132.1;WP_061737594.1;WP_025175432.1;WP_000179…
18	107	WP_172409297.1;WP_023914430.1;WP_000662024.1;WP_069989708.1;WP_044291648.1;WP_000662027.1;WP_031807159.1;WP_180370909.1;WP_000662039.1;WP_248315615.1;WP_000662031.1;WP_252555297.1;WP_000662022.1;WP_049886468.1;WP_070022154.1;WP_000662041.1;WP_000662030.1;WP_180992708.1;WP_185648658.1;WP_063644538.1;WP_262610702.1;WP_195757685.1
19	107	WP_258415722.1;WP_001038110.1;WP_001038111.1;WP_262607788.1;WP_262542031.1;WP_098817934.1;WP_124780912.1;WP_001038104.1;WP_072511654.1;WP_310700473.1;WP_001038099.1;WP_262610711.1;WP_001038103.1;WP_115208042.1;WP_045172897.1;WP_063644525.1;WP_252602118.1
20	103	WP_001641272.1;WP_258413608.1;WP_103188426.1;WP_000389769.1;WP_250755235.1;WP_031875170.1;WP_000389759.1;WP_000389762.1;WP_000389773.1;WP_072512131.1;WP_000389771.1;WP_216711878.1;WP_124780898.1;WP_072491075.1
21	94	WP_000080558.1;WP_000080564.1;WP_000080571.1;WP_000080576.1;WP_103254089.1;WP_045172581.1;WP_250755230.1;WP_072468467.1;WP_001619800.1;WP_154288961.1;WP_033845112.1;WP_103146308.1;WP_115208039.1;WP_000080566.1;WP_000080572.1;WP_108947507.1;WP_000080559.1;WP_258413610.1;WP_000080569.1;WP_064133566.1;WP_117232070.1;WP_048666596.1;WP_102782132.1;WP_108957662.1
22	94	WP_124780914.1;WP_198973961.1;WP_098817933.1;WP_223200588.1;WP_000170488.1;WP_072357614.1;WP_223876574.1;WP_258410319.1;WP_000170483.1;WP_000170481.1;WP_147697904.1;WP_252602115.1;WP_078103639.1;WP_000170485.1;WP_262610713.1;WP_000170486.1;WP_001151814.1;WP_223200468.1;WP_078072290.1
23	73	WP_000718138.1;WP_058144505.1;WP_061649248.1;WP_001033009.1;WP_001033006.1;WP_001033012.1;WP_262610701.1;WP_045172584.1;WP_070007596.1;WP_001033008.1;WP_001033018.1
24	72	WP_000465478.1;WP_000465473.1;WP_000465477.1;WP_262610699.1;WP_000465466.1;WP_045157545.1;WP_303447652.1;WP_086039535.1;WP_000465470.1;WP_000465467.1;WP_001652419.1;WP_000465472.1
25	64	WP_259378486.1;WP_001181416.1;WP_053005308.1;WP_020976840.1;WP_006191475.1;WP_001179394.1;WP_072512142.1;WP_065316362.1;WP_086114964.1;WP_001179388.1;WP_001179389.1;WP_021286010.1;WP_209206809.1;WP_001179403.1;WP_001179395.1;WP_001179392.1;WP_023914476.1
26	61	WP_072503080.1;WP_001052507.1;WP_001052504.1;WP_072491069.1;WP_281224454.1;WP_064127382.1;WP_124374736.1;WP_001798264.1;WP_070974381.1;WP_001052505.1;WP_001010294.1;WP_001052500.1;WP_001793250.1;WP_001052502.1;WP_001052510.1;WP_281224453.1;WP_014667668.1;WP_001052508.1;WP_086155539.1
27	53	WP_000610049.1;WP_046472849.1;WP_000610053.1;WP_046376997.1;WP_000610056.1;WP_000610137.1;WP_089535742.1;WP_250755222.1;WP_000610051.1;WP_000610050.1;WP_115210750.1;WP_317218899.1;WP_000610055.1
28	50	WP_000816135.1;WP_103188427.1;WP_000816124.1;WP_065316432.1;WP_251952061.1;WP_000816129.1;WP_031927403.1;WP_054193793.1;WP_000816133.1;WP_262610697.1
29	43	WP_001806875.1;WP_000512632.1;WP_000512631.1;WP_000512633.1
30	43	WP_111131995.1;WP_014533145.1;WP_001804823.1;WP_001566861.1;WP_001812843.1;WP_001798267.1;WP_111743943.1
31	41	WP_000079179.1;WP_000161983.1;WP_001029554.1;WP_006191463.1;WP_111131990.1;WP_000161980.1;WP_086098478.1;WP_001029555.1;WP_000161981.1
32	40	WP_000627030.1;WP_070059005.1;WP_000627032.1;WP_000627027.1;WP_216730903.1;WP_000627029.1;WP_070974382.1;WP_000627024.1;WP_098817938.1;WP_117434842.1;WP_252555306.1;WP_006191450.1
33	38	WP_000130759.1;WP_000130763.1;WP_072551505.1;WP_262537826.1;WP_108627791.1;WP_000130755.1;WP_000130756.1;WP_000130758.1;WP_064277646.1
34	33	WP_265114205.1;WP_258902017.1;WP_269845048.1;WP_257008796.1;WP_001621785.1;WP_279588385.1;WP_001566853.1;WP_123986084.1;WP_001181355.1;WP_020976827.1;WP_001181360.1;WP_006191454.1;WP_252602133.1;WP_029549880.1;WP_001181354.1;WP_262607782.1
35	32	WP_000814441.1;WP_198914142.1;WP_001566851.1;WP_000814443.1;WP_000812015.1;WP_115208038.1;WP_250755232.1;WP_117185809.1;WP_258415717.1;WP_271019787.1
36	31	WP_001100493.1;WP_001100494.1;WP_020976826.1;WP_072512134.1;WP_250755231.1
37	20	WP_000543162.1;WP_000543163.1
38	14	WP_001105088.1;WP_001105087.1
39	11	WP_029549884.1;WP_252555295.1;WP_000455983.1;WP_001292895.1;WP_000455978.1
40	10	WP_001004209.1;WP_258922422.1;WP_072491071.1
41	10	WP_262610696.1;WP_000355842.1;WP_063644540.1;WP_000355840.1;WP_000355845.1;WP_000355844.1
42	9	WP_072491072.1;WP_000420547.1
43	9	WP_000183177.1;WP_225806369.1
44	9	WP_236649976.1;WP_098817939.1;WP_000845238.1;WP_123871832.1;WP_000845237.1
45	9	WP_000472888.1;WP_262529276.1;WP_000589240.1;WP_063651221.1;WP_046597247.1
46	9	WP_310700470.1;WP_072491073.1;WP_000912563.1
47	8	WP_248289860.1;WP_000389284.1;WP_223845218.1;WP_001817585.1;WP_248289859.1;WP_042908976.1
48	6	WP_001790237.1
49	6	WP_023915238.1;WP_023915236.1;WP_000251225.1
50	6	WP_259379265.1;WP_046597249.1;WP_259378489.1;WP_224061730.1
51	5	WP_000926749.1;WP_000926750.1
52	5	WP_000140910.1;WP_124780890.1
53	5	WP_124780894.1;WP_001016371.1
54	5	WP_000414486.1;WP_124780896.1;WP_000414485.1
55	4	WP_000704775.1
56	4	WP_001795007.1;WP_000786141.1
57	4	WP_001215400.1;WP_029550026.1;WP_025175007.1
58	3	WP_000323587.1
59	3	WP_000710587.1
60	3	WP_000738841.1
61	3	WP_001095317.1;WP_001066123.1
62	3	WP_043039598.1
63	3	WP_046597248.1
64	3	WP_107240669.1;WP_000427420.1
65	3	WP_229768963.1;WP_000286391.1
66	3	WP_262542024.1;WP_224085680.1
67	2	WP_001233387.1;WP_001225809.1
68	2	WP_045172895.1;WP_123096950.1
69	2	WP_180370907.1;WP_000628285.1
70	2	WP_180370908.1;WP_070004700.1
71	1	WP_000003870.1
72	1	WP_000039763.1
73	1	WP_000143248.1
74	1	WP_000214898.1
75	1	WP_000284571.1
76	1	WP_000287265.1
77	1	WP_000354184.1
78	1	WP_000451303.1
79	1	WP_000549208.1
80	1	WP_000592130.1
81	1	WP_000654067.1
82	1	WP_000668623.1
83	1	WP_000668821.1
84	1	WP_000722414.1
85	1	WP_000767028.1
86	1	WP_000870799.1
87	1	WP_000876826.1
88	1	WP_000953187.1
89	1	WP_000998557.1
90	1	WP_001016166.1
91	1	WP_001033867.1
92	1	WP_001040248.1
93	1	WP_001126262.1
94	1	WP_001178619.1
95	1	WP_001190913.1
96	1	WP_001553893.1
97	1	WP_001553895.1
98	1	WP_001553897.1
99	1	WP_006191437.1
100	1	WP_020978111.1
101	1	WP_070973977.1
102	1	WP_075583734.1
103	1	WP_098817940.1
104	1	WP_098817941.1
105	1	WP_250755236.1
106	1	WP_252555291.1
107	1	WP_258413352.1
108	1	WP_262537832.1
109	1	WP_262607781.1
