# Supplementary material for: A type VII-secreted lipase toxin with reverse domain arrangement
Source: Nat Commun. 2023 Dec 19;14:8438. doi: 10.1038/s41467-023-44221-y (PMC10730906; doi:10.1038/s41467-023-44221-y)
Supplement: Supplementary file 6 — Source Data [file 41467_2023_44221_MOESM6_ESM.zip › Tsl1 distribution raw/lplI 2/FlaGs_output/results_flankgene.fasta_cluster_out_3_1e-10_jackhits.tsv]

1	['WP_000003870.1']
2	['WP_000036329.1', 'WP_029549874.1', 'WP_000036330.1', 'WP_000036327.1', 'WP_006191471.1', 'WP_096658742.1', 'WP_063644523.1', 'WP_000036332.1', 'WP_000036331.1', 'WP_262633975.1', 'WP_000036326.1', 'WP_031807512.1', 'WP_000036328.1', 'WP_250755224.1', 'WP_000036333.1', 'WP_000036335.1', 'WP_103151738.1', 'WP_000036325.1', 'WP_154289209.1', 'WP_147707035.1']
3	['WP_000036329.1', 'WP_029549874.1', 'WP_000036327.1', 'WP_000036330.1', 'WP_006191471.1', 'WP_096658742.1', 'WP_063644523.1', 'WP_000036332.1', 'WP_000036326.1', 'WP_000036331.1', 'WP_262633975.1', 'WP_031807512.1', 'WP_000036328.1', 'WP_250755224.1', 'WP_000036333.1', 'WP_000036335.1', 'WP_103151738.1', 'WP_000036325.1', 'WP_154289209.1', 'WP_147707035.1']
4	['WP_000036329.1', 'WP_029549874.1', 'WP_000036327.1', 'WP_000036330.1', 'WP_006191471.1', 'WP_096658742.1', 'WP_063644523.1', 'WP_000036332.1', 'WP_000036331.1', 'WP_262633975.1', 'WP_000036326.1', 'WP_031807512.1', 'WP_000036328.1', 'WP_250755224.1', 'WP_000036333.1', 'WP_000036335.1', 'WP_103151738.1', 'WP_000036325.1', 'WP_154289209.1', 'WP_147707035.1']
5	['WP_000036329.1', 'WP_029549874.1', 'WP_000036327.1', 'WP_000036330.1', 'WP_006191471.1', 'WP_063644523.1', 'WP_096658742.1', 'WP_000036332.1', 'WP_000036331.1', 'WP_262633975.1', 'WP_000036328.1', 'WP_000036326.1', 'WP_031807512.1', 'WP_250755224.1', 'WP_000036333.1', 'WP_000036335.1', 'WP_103151738.1', 'WP_000036325.1', 'WP_154289209.1', 'WP_147707035.1']
6	['WP_000036329.1', 'WP_029549874.1', 'WP_000036327.1', 'WP_000036330.1', 'WP_006191471.1', 'WP_096658742.1', 'WP_063644523.1', 'WP_000036332.1', 'WP_000036331.1', 'WP_262633975.1', 'WP_000036326.1', 'WP_031807512.1', 'WP_000036328.1', 'WP_250755224.1', 'WP_000036333.1', 'WP_000036335.1', 'WP_103151738.1', 'WP_000036325.1', 'WP_154289209.1', 'WP_147707035.1']
7	['WP_000036329.1', 'WP_029549874.1', 'WP_000036330.1', 'WP_000036327.1', 'WP_006191471.1', 'WP_096658742.1', 'WP_063644523.1', 'WP_000036332.1', 'WP_000036331.1', 'WP_262633975.1', 'WP_000036326.1', 'WP_031807512.1', 'WP_000036328.1', 'WP_250755224.1', 'WP_000036333.1', 'WP_000036335.1', 'WP_103151738.1', 'WP_000036325.1', 'WP_154289209.1', 'WP_147707035.1']
8	['WP_000036329.1', 'WP_029549874.1', 'WP_000036327.1', 'WP_000036330.1', 'WP_006191471.1', 'WP_096658742.1', 'WP_063644523.1', 'WP_000036331.1', 'WP_000036332.1', 'WP_262633975.1', 'WP_000036326.1', 'WP_031807512.1', 'WP_000036328.1', 'WP_250755224.1', 'WP_000036333.1', 'WP_000036335.1', 'WP_103151738.1', 'WP_000036325.1', 'WP_154289209.1', 'WP_147707035.1']
9	['WP_000036329.1', 'WP_029549874.1', 'WP_000036327.1', 'WP_000036330.1', 'WP_006191471.1', 'WP_096658742.1', 'WP_000036332.1', 'WP_063644523.1', 'WP_000036331.1', 'WP_262633975.1', 'WP_000036326.1', 'WP_031807512.1', 'WP_000036328.1', 'WP_000036333.1', 'WP_250755224.1', 'WP_000036335.1', 'WP_103151738.1', 'WP_000036325.1', 'WP_154289209.1', 'WP_147707035.1']
10	['WP_000036329.1', 'WP_029549874.1', 'WP_000036327.1', 'WP_006191471.1', 'WP_000036330.1', 'WP_096658742.1', 'WP_000036332.1', 'WP_063644523.1', 'WP_000036331.1', 'WP_262633975.1', 'WP_000036326.1', 'WP_031807512.1', 'WP_000036328.1', 'WP_000036333.1', 'WP_250755224.1', 'WP_000036335.1', 'WP_103151738.1', 'WP_000036325.1', 'WP_154289209.1', 'WP_147707035.1']
11	['WP_000036329.1', 'WP_029549874.1', 'WP_000036327.1', 'WP_000036330.1', 'WP_006191471.1', 'WP_096658742.1', 'WP_063644523.1', 'WP_000036332.1', 'WP_000036331.1', 'WP_262633975.1', 'WP_000036326.1', 'WP_031807512.1', 'WP_000036328.1', 'WP_250755224.1', 'WP_000036335.1', 'WP_000036333.1', 'WP_103151738.1', 'WP_000036325.1', 'WP_154289209.1', 'WP_147707035.1']
12	['WP_000039763.1']
13	['WP_001029555.1', 'WP_086098478.1', 'WP_001029554.1', 'WP_006191463.1', 'WP_000161980.1', 'WP_000161983.1', 'WP_000079179.1', 'WP_000161981.1', 'WP_111131990.1']
14	['WP_000080559.1', 'WP_000080564.1', 'WP_000080576.1', 'WP_102782132.1', 'WP_000080558.1', 'WP_258413610.1', 'WP_001619800.1', 'WP_154288961.1', 'WP_103146308.1', 'WP_108947507.1', 'WP_045172581.1', 'WP_072468467.1', 'WP_000080566.1', 'WP_250755230.1', 'WP_108957662.1', 'WP_117232070.1', 'WP_103254089.1', 'WP_115208039.1', 'WP_064133566.1', 'WP_000080571.1', 'WP_000080572.1', 'WP_048666596.1', 'W…
15	['WP_000080559.1', 'WP_000080564.1', 'WP_000080576.1', 'WP_102782132.1', 'WP_258413610.1', 'WP_001619800.1', 'WP_154288961.1', 'WP_103146308.1', 'WP_000080558.1', 'WP_108947507.1', 'WP_045172581.1', 'WP_072468467.1', 'WP_000080566.1', 'WP_250755230.1', 'WP_108957662.1', 'WP_117232070.1', 'WP_103254089.1', 'WP_115208039.1', 'WP_064133566.1', 'WP_000080571.1', 'WP_000080572.1', 'WP_048666596.1', 'W…
16	['WP_000080559.1', 'WP_000080564.1', 'WP_000080576.1', 'WP_102782132.1', 'WP_001619800.1', 'WP_154288961.1', 'WP_258413610.1', 'WP_103146308.1', 'WP_000080558.1', 'WP_108947507.1', 'WP_045172581.1', 'WP_072468467.1', 'WP_000080566.1', 'WP_250755230.1', 'WP_108957662.1', 'WP_117232070.1', 'WP_103254089.1', 'WP_115208039.1', 'WP_064133566.1', 'WP_000080571.1', 'WP_000080572.1', 'WP_048666596.1', 'W…
17	['WP_000080559.1', 'WP_000080564.1', 'WP_000080576.1', 'WP_102782132.1', 'WP_258413610.1', 'WP_001619800.1', 'WP_154288961.1', 'WP_000080558.1', 'WP_103146308.1', 'WP_108947507.1', 'WP_045172581.1', 'WP_000080566.1', 'WP_072468467.1', 'WP_108957662.1', 'WP_117232070.1', 'WP_250755230.1', 'WP_103254089.1', 'WP_115208039.1', 'WP_064133566.1', 'WP_000080571.1', 'WP_000080572.1', 'WP_048666596.1', 'W…
18	['WP_000080559.1', 'WP_000080564.1', 'WP_258413610.1', 'WP_102782132.1', 'WP_000080576.1', 'WP_001619800.1', 'WP_154288961.1', 'WP_000080558.1', 'WP_103146308.1', 'WP_108947507.1', 'WP_045172581.1', 'WP_072468467.1', 'WP_000080566.1', 'WP_250755230.1', 'WP_108957662.1', 'WP_117232070.1', 'WP_103254089.1', 'WP_115208039.1', 'WP_064133566.1', 'WP_000080571.1', 'WP_000080572.1', 'WP_000080569.1', 'W…
19	['WP_000080559.1', 'WP_000080564.1', 'WP_000080576.1', 'WP_258413610.1', 'WP_102782132.1', 'WP_001619800.1', 'WP_154288961.1', 'WP_000080558.1', 'WP_103146308.1', 'WP_108947507.1', 'WP_045172581.1', 'WP_072468467.1', 'WP_000080566.1', 'WP_250755230.1', 'WP_108957662.1', 'WP_117232070.1', 'WP_103254089.1', 'WP_115208039.1', 'WP_064133566.1', 'WP_000080571.1', 'WP_000080572.1', 'WP_048666596.1', 'W…
20	['WP_000080559.1', 'WP_000080564.1', 'WP_000080576.1', 'WP_258413610.1', 'WP_102782132.1', 'WP_001619800.1', 'WP_154288961.1', 'WP_000080558.1', 'WP_103146308.1', 'WP_108947507.1', 'WP_045172581.1', 'WP_072468467.1', 'WP_000080566.1', 'WP_250755230.1', 'WP_108957662.1', 'WP_117232070.1', 'WP_103254089.1', 'WP_115208039.1', 'WP_064133566.1', 'WP_000080571.1', 'WP_000080572.1', 'WP_048666596.1', 'W…
21	['WP_000080559.1', 'WP_000080564.1', 'WP_000080576.1', 'WP_102782132.1', 'WP_258413610.1', 'WP_001619800.1', 'WP_154288961.1', 'WP_103146308.1', 'WP_000080558.1', 'WP_108947507.1', 'WP_045172581.1', 'WP_072468467.1', 'WP_000080566.1', 'WP_250755230.1', 'WP_108957662.1', 'WP_117232070.1', 'WP_103254089.1', 'WP_115208039.1', 'WP_064133566.1', 'WP_000080571.1', 'WP_000080572.1', 'WP_048666596.1', 'W…
22	['WP_000130759.1', 'WP_000130763.1', 'WP_072551505.1', 'WP_000130756.1', 'WP_000130755.1', 'WP_064277646.1', 'WP_000130758.1', 'WP_108627791.1', 'WP_262537826.1']
23	['WP_000130759.1', 'WP_000130763.1', 'WP_072551505.1', 'WP_000130756.1', 'WP_064277646.1', 'WP_000130758.1', 'WP_000130755.1', 'WP_108627791.1', 'WP_262537826.1']
24	['WP_000130759.1', 'WP_000130763.1', 'WP_000130758.1', 'WP_072551505.1', 'WP_064277646.1', 'WP_000130756.1', 'WP_108627791.1', 'WP_000130755.1', 'WP_262537826.1']
25	['WP_000130759.1', 'WP_000130763.1', 'WP_072551505.1', 'WP_064277646.1', 'WP_000130758.1', 'WP_000130756.1', 'WP_108627791.1', 'WP_000130755.1', 'WP_262537826.1']
26	['WP_000130759.1', 'WP_000130763.1', 'WP_072551505.1', 'WP_064277646.1', 'WP_000130758.1', 'WP_000130756.1', 'WP_108627791.1', 'WP_000130755.1', 'WP_262537826.1']
27	['WP_000136636.1', 'WP_000136629.1', 'WP_000136631.1', 'WP_262610717.1', 'WP_000136638.1', 'WP_063644546.1', 'WP_262607791.1', 'WP_045157550.1', 'WP_000136633.1', 'WP_058008284.1', 'WP_070015652.1', 'WP_000136627.1', 'WP_006191473.1', 'WP_000136643.1', 'WP_222637408.1', 'WP_000136641.1', 'WP_070974375.1', 'WP_069989706.1', 'WP_072497784.1', 'WP_124780922.1', 'WP_098817930.1', 'WP_000136632.1', 'W…
28	['WP_000136636.1', 'WP_000136629.1', 'WP_000136631.1', 'WP_262610717.1', 'WP_000136638.1', 'WP_063644546.1', 'WP_262607791.1', 'WP_045157550.1', 'WP_000136633.1', 'WP_058008284.1', 'WP_070015652.1', 'WP_006191473.1', 'WP_000136627.1', 'WP_000136643.1', 'WP_222637408.1', 'WP_000136641.1', 'WP_070974375.1', 'WP_069989706.1', 'WP_072497784.1', 'WP_124780922.1', 'WP_098817930.1', 'WP_000136632.1', 'W…
29	['WP_000136636.1', 'WP_000136629.1', 'WP_000136631.1', 'WP_262610717.1', 'WP_000136638.1', 'WP_063644546.1', 'WP_262607791.1', 'WP_045157550.1', 'WP_000136633.1', 'WP_058008284.1', 'WP_070015652.1', 'WP_006191473.1', 'WP_000136627.1', 'WP_000136643.1', 'WP_222637408.1', 'WP_000136641.1', 'WP_070974375.1', 'WP_069989706.1', 'WP_072497784.1', 'WP_124780922.1', 'WP_098817930.1', 'WP_000136632.1', 'W…
30	['WP_000136632.1', 'WP_000136636.1', 'WP_000136629.1', 'WP_000136631.1', 'WP_262610717.1', 'WP_000136638.1', 'WP_045157550.1', 'WP_063644546.1', 'WP_262607791.1', 'WP_000136633.1', 'WP_058008284.1', 'WP_070015652.1', 'WP_006191473.1', 'WP_000136627.1', 'WP_000136643.1', 'WP_222637408.1', 'WP_000136641.1', 'WP_070974375.1', 'WP_069989706.1', 'WP_072497784.1', 'WP_124780922.1', 'WP_098817930.1', 'W…
31	['WP_000136636.1', 'WP_000136629.1', 'WP_000136631.1', 'WP_262610717.1', 'WP_000136638.1', 'WP_063644546.1', 'WP_262607791.1', 'WP_045157550.1', 'WP_000136633.1', 'WP_058008284.1', 'WP_070015652.1', 'WP_006191473.1', 'WP_000136643.1', 'WP_000136627.1', 'WP_222637408.1', 'WP_000136641.1', 'WP_070974375.1', 'WP_069989706.1', 'WP_072497784.1', 'WP_124780922.1', 'WP_000136634.1', 'WP_098817930.1', 'W…
32	['WP_000136636.1', 'WP_000136629.1', 'WP_000136631.1', 'WP_262610717.1', 'WP_000136638.1', 'WP_063644546.1', 'WP_262607791.1', 'WP_045157550.1', 'WP_000136633.1', 'WP_058008284.1', 'WP_070015652.1', 'WP_006191473.1', 'WP_000136643.1', 'WP_000136627.1', 'WP_222637408.1', 'WP_000136641.1', 'WP_070974375.1', 'WP_069989706.1', 'WP_072497784.1', 'WP_124780922.1', 'WP_000136634.1', 'WP_098817930.1', 'W…
33	['WP_000136636.1', 'WP_000136629.1', 'WP_000136631.1', 'WP_262610717.1', 'WP_000136638.1', 'WP_063644546.1', 'WP_262607791.1', 'WP_045157550.1', 'WP_000136633.1', 'WP_058008284.1', 'WP_070015652.1', 'WP_006191473.1', 'WP_000136643.1', 'WP_000136627.1', 'WP_222637408.1', 'WP_000136641.1', 'WP_070974375.1', 'WP_069989706.1', 'WP_072497784.1', 'WP_124780922.1', 'WP_098817930.1', 'WP_000136634.1', 'W…
34	['WP_000136636.1', 'WP_000136629.1', 'WP_000136631.1', 'WP_262610717.1', 'WP_000136638.1', 'WP_063644546.1', 'WP_262607791.1', 'WP_045157550.1', 'WP_000136633.1', 'WP_058008284.1', 'WP_070015652.1', 'WP_006191473.1', 'WP_000136643.1', 'WP_000136641.1', 'WP_000136627.1', 'WP_222637408.1', 'WP_070974375.1', 'WP_069989706.1', 'WP_072497784.1', 'WP_124780922.1', 'WP_098817930.1', 'WP_000136632.1', 'W…
35	['WP_000136636.1', 'WP_000136629.1', 'WP_000136631.1', 'WP_262610717.1', 'WP_000136638.1', 'WP_063644546.1', 'WP_262607791.1', 'WP_045157550.1', 'WP_000136633.1', 'WP_058008284.1', 'WP_070015652.1', 'WP_006191473.1', 'WP_000136641.1', 'WP_000136643.1', 'WP_000136627.1', 'WP_222637408.1', 'WP_070974375.1', 'WP_069989706.1', 'WP_072497784.1', 'WP_124780922.1', 'WP_098817930.1', 'WP_000136632.1', 'W…
36	['WP_000136636.1', 'WP_000136629.1', 'WP_000136631.1', 'WP_262610717.1', 'WP_000136638.1', 'WP_063644546.1', 'WP_262607791.1', 'WP_045157550.1', 'WP_000136633.1', 'WP_070015652.1', 'WP_058008284.1', 'WP_006191473.1', 'WP_000136643.1', 'WP_000136627.1', 'WP_222637408.1', 'WP_070974375.1', 'WP_000136641.1', 'WP_069989706.1', 'WP_072497784.1', 'WP_124780922.1', 'WP_098817930.1', 'WP_000136632.1', 'W…
37	['WP_000136636.1', 'WP_000136629.1', 'WP_000136631.1', 'WP_262610717.1', 'WP_000136638.1', 'WP_063644546.1', 'WP_262607791.1', 'WP_045157550.1', 'WP_000136633.1', 'WP_070015652.1', 'WP_058008284.1', 'WP_000136643.1', 'WP_006191473.1', 'WP_000136627.1', 'WP_222637408.1', 'WP_000136641.1', 'WP_070974375.1', 'WP_069989706.1', 'WP_072497784.1', 'WP_124780922.1', 'WP_098817930.1', 'WP_000136634.1', 'W…
38	['WP_000136636.1', 'WP_000136629.1', 'WP_000136631.1', 'WP_262610717.1', 'WP_000136638.1', 'WP_063644546.1', 'WP_262607791.1', 'WP_045157550.1', 'WP_000136633.1', 'WP_058008284.1', 'WP_070015652.1', 'WP_006191473.1', 'WP_000136627.1', 'WP_000136643.1', 'WP_070974375.1', 'WP_222637408.1', 'WP_000136641.1', 'WP_124780922.1', 'WP_069989706.1', 'WP_000136645.1', 'WP_072497784.1', 'WP_252602105.1', 'W…
39	['WP_000140910.1', 'WP_124780890.1']
40	['WP_000143248.1']
41	['WP_001029555.1', 'WP_086098478.1', 'WP_000161980.1', 'WP_001029554.1', 'WP_006191463.1', 'WP_000161983.1', 'WP_000161981.1', 'WP_111131990.1', 'WP_000079179.1']
42	['WP_001029555.1', 'WP_086098478.1', 'WP_001029554.1', 'WP_000161980.1', 'WP_006191463.1', 'WP_000161983.1', 'WP_000161981.1', 'WP_111131990.1', 'WP_000079179.1']
43	['WP_001029555.1', 'WP_001029554.1', 'WP_006191463.1', 'WP_086098478.1', 'WP_000161983.1', 'WP_000161980.1', 'WP_000161981.1', 'WP_111131990.1', 'WP_000079179.1']
44	['WP_000170481.1', 'WP_000170485.1', 'WP_258410319.1', 'WP_072357614.1', 'WP_124780914.1', 'WP_098817933.1', 'WP_000170486.1', 'WP_000170488.1', 'WP_262610713.1', 'WP_252602115.1', 'WP_001151814.1', 'WP_000170483.1', 'WP_078103639.1', 'WP_078072290.1', 'WP_223876574.1', 'WP_223200468.1', 'WP_223200588.1', 'WP_198973961.1', 'WP_147697904.1']
45	['WP_000170485.1', 'WP_258410319.1', 'WP_072357614.1', 'WP_098817933.1', 'WP_000170481.1', 'WP_124780914.1', 'WP_000170486.1', 'WP_000170488.1', 'WP_262610713.1', 'WP_252602115.1', 'WP_000170483.1', 'WP_001151814.1', 'WP_078103639.1', 'WP_078072290.1', 'WP_223876574.1', 'WP_223200468.1', 'WP_223200588.1', 'WP_198973961.1', 'WP_147697904.1']
46	['WP_000170485.1', 'WP_258410319.1', 'WP_072357614.1', 'WP_000170481.1', 'WP_098817933.1', 'WP_124780914.1', 'WP_000170486.1', 'WP_000170488.1', 'WP_262610713.1', 'WP_252602115.1', 'WP_001151814.1', 'WP_000170483.1', 'WP_078103639.1', 'WP_078072290.1', 'WP_223876574.1', 'WP_223200468.1', 'WP_223200588.1', 'WP_198973961.1', 'WP_147697904.1']
47	['WP_000170485.1', 'WP_258410319.1', 'WP_072357614.1', 'WP_098817933.1', 'WP_000170481.1', 'WP_124780914.1', 'WP_000170486.1', 'WP_000170488.1', 'WP_262610713.1', 'WP_252602115.1', 'WP_001151814.1', 'WP_000170483.1', 'WP_078103639.1', 'WP_078072290.1', 'WP_223876574.1', 'WP_223200468.1', 'WP_223200588.1', 'WP_198973961.1', 'WP_147697904.1']
48	['WP_000170485.1', 'WP_258410319.1', 'WP_072357614.1', 'WP_098817933.1', 'WP_000170481.1', 'WP_124780914.1', 'WP_000170488.1', 'WP_000170486.1', 'WP_262610713.1', 'WP_252602115.1', 'WP_001151814.1', 'WP_000170483.1', 'WP_078103639.1', 'WP_078072290.1', 'WP_223876574.1', 'WP_223200468.1', 'WP_223200588.1', 'WP_198973961.1', 'WP_147697904.1']
49	['WP_000173891.1', 'WP_000173895.1', 'WP_046597245.1', 'WP_000173890.1', 'WP_000173894.1', 'WP_111131992.1', 'WP_000173896.1', 'WP_000173898.1', 'WP_000173893.1', 'WP_124780916.1', 'WP_229374068.1', 'WP_070007598.1', 'WP_043044863.1', 'WP_063651238.1', 'WP_000173899.1', 'WP_176432111.1', 'WP_262607789.1', 'WP_064128794.1', 'WP_086096220.1', 'WP_250755223.1', 'WP_072512137.1', 'WP_252602112.1', 'W…
50	['WP_000173891.1', 'WP_000173895.1', 'WP_046597245.1', 'WP_000173890.1', 'WP_000173894.1', 'WP_111131992.1', 'WP_000173896.1', 'WP_000173898.1', 'WP_000173893.1', 'WP_124780916.1', 'WP_229374068.1', 'WP_070007598.1', 'WP_043044863.1', 'WP_063651238.1', 'WP_000173899.1', 'WP_176432111.1', 'WP_262607789.1', 'WP_064128794.1', 'WP_086096220.1', 'WP_252602112.1', 'WP_072512137.1', 'WP_250755223.1', 'W…
51	['WP_000173895.1', 'WP_000173891.1', 'WP_046597245.1', 'WP_000173894.1', 'WP_000173890.1', 'WP_000173896.1', 'WP_000173893.1', 'WP_000173898.1', 'WP_111131992.1', 'WP_043044863.1', 'WP_124780916.1', 'WP_229374068.1', 'WP_070007598.1', 'WP_063651238.1', 'WP_000173899.1', 'WP_176432111.1', 'WP_086096220.1', 'WP_262607789.1', 'WP_064128794.1', 'WP_250755223.1', 'WP_072512137.1', 'WP_252602112.1', 'W…
52	['WP_000173895.1', 'WP_000173891.1', 'WP_046597245.1', 'WP_000173894.1', 'WP_000173890.1', 'WP_000173896.1', 'WP_000173898.1', 'WP_111131992.1', 'WP_000173893.1', 'WP_043044863.1', 'WP_124780916.1', 'WP_229374068.1', 'WP_070007598.1', 'WP_063651238.1', 'WP_000173899.1', 'WP_176432111.1', 'WP_086096220.1', 'WP_262607789.1', 'WP_064128794.1', 'WP_250755223.1', 'WP_072512137.1', 'WP_252602112.1', 'W…
53	['WP_000173895.1', 'WP_000173891.1', 'WP_046597245.1', 'WP_000173894.1', 'WP_000173890.1', 'WP_000173896.1', 'WP_000173898.1', 'WP_111131992.1', 'WP_000173893.1', 'WP_124780916.1', 'WP_229374068.1', 'WP_043044863.1', 'WP_070007598.1', 'WP_063651238.1', 'WP_000173899.1', 'WP_176432111.1', 'WP_086096220.1', 'WP_262607789.1', 'WP_064128794.1', 'WP_250755223.1', 'WP_252602112.1', 'WP_072512137.1', 'W…
54	['WP_000173895.1', 'WP_000173891.1', 'WP_046597245.1', 'WP_000173894.1', 'WP_000173890.1', 'WP_000173896.1', 'WP_000173898.1', 'WP_111131992.1', 'WP_000173893.1', 'WP_124780916.1', 'WP_229374068.1', 'WP_043044863.1', 'WP_070007598.1', 'WP_063651238.1', 'WP_000173899.1', 'WP_176432111.1', 'WP_086096220.1', 'WP_262607789.1', 'WP_064128794.1', 'WP_250755223.1', 'WP_072512137.1', 'WP_252602112.1', 'W…
55	['WP_000173895.1', 'WP_000173891.1', 'WP_046597245.1', 'WP_000173894.1', 'WP_000173890.1', 'WP_000173896.1', 'WP_000173898.1', 'WP_111131992.1', 'WP_000173893.1', 'WP_124780916.1', 'WP_229374068.1', 'WP_043044863.1', 'WP_070007598.1', 'WP_063651238.1', 'WP_000173899.1', 'WP_176432111.1', 'WP_086096220.1', 'WP_262607789.1', 'WP_064128794.1', 'WP_250755223.1', 'WP_252602112.1', 'WP_072512137.1', 'W…
56	['WP_000173891.1', 'WP_000173895.1', 'WP_046597245.1', 'WP_000173890.1', 'WP_000173894.1', 'WP_111131992.1', 'WP_000173896.1', 'WP_000173898.1', 'WP_000173893.1', 'WP_124780916.1', 'WP_229374068.1', 'WP_000173899.1', 'WP_063651238.1', 'WP_070007598.1', 'WP_043044863.1', 'WP_176432111.1', 'WP_250755223.1', 'WP_262607789.1', 'WP_064128794.1', 'WP_086096220.1', 'WP_252602112.1', 'WP_072512137.1', 'W…
57	['WP_000173895.1', 'WP_000173891.1', 'WP_046597245.1', 'WP_000173894.1', 'WP_000173890.1', 'WP_000173896.1', 'WP_000173898.1', 'WP_111131992.1', 'WP_000173893.1', 'WP_124780916.1', 'WP_229374068.1', 'WP_000173899.1', 'WP_043044863.1', 'WP_063651238.1', 'WP_070007598.1', 'WP_250755223.1', 'WP_176432111.1', 'WP_086096220.1', 'WP_262607789.1', 'WP_064128794.1', 'WP_252602112.1', 'WP_072512137.1', 'W…
58	['WP_000173891.1', 'WP_000173895.1', 'WP_046597245.1', 'WP_000173890.1', 'WP_000173894.1', 'WP_111131992.1', 'WP_000173896.1', 'WP_000173898.1', 'WP_000173893.1', 'WP_124780916.1', 'WP_229374068.1', 'WP_070007598.1', 'WP_043044863.1', 'WP_063651238.1', 'WP_000173899.1', 'WP_176432111.1', 'WP_262607789.1', 'WP_064128794.1', 'WP_086096220.1', 'WP_072512137.1', 'WP_252602112.1', 'WP_250755223.1', 'W…
59	['WP_000173891.1', 'WP_000173895.1', 'WP_046597245.1', 'WP_000173890.1', 'WP_000173894.1', 'WP_111131992.1', 'WP_000173896.1', 'WP_000173898.1', 'WP_000173893.1', 'WP_124780916.1', 'WP_229374068.1', 'WP_000173899.1', 'WP_063651238.1', 'WP_070007598.1', 'WP_043044863.1', 'WP_176432111.1', 'WP_250755223.1', 'WP_262607789.1', 'WP_064128794.1', 'WP_086096220.1', 'WP_252602112.1', 'WP_072512137.1', 'W…
60	['WP_000179890.1', 'WP_072512132.1', 'WP_025175432.1', 'WP_000179898.1', 'WP_070974383.1', 'WP_000201643.1', 'WP_000201639.1', 'WP_000179900.1', 'WP_124374734.1', 'WP_124780900.1', 'WP_000179895.1', 'WP_023914431.1', 'WP_000179903.1', 'WP_000201644.1', 'WP_000179906.1', 'WP_250755234.1', 'WP_000179893.1', 'WP_000201646.1', 'WP_045172582.1', 'WP_000179899.1', 'WP_000179892.1', 'WP_061737594.1', 'W…
61	['WP_025175432.1', 'WP_000201643.1', 'WP_000179900.1', 'WP_023914431.1', 'WP_000179895.1', 'WP_000179890.1', 'WP_000201644.1', 'WP_000179892.1', 'WP_072512132.1', 'WP_000201646.1', 'WP_045172582.1', 'WP_000179898.1', 'WP_000201639.1', 'WP_070974383.1', 'WP_061737594.1', 'WP_124374734.1', 'WP_250755234.1', 'WP_000179893.1', 'WP_124780900.1', 'WP_031790697.1', 'WP_000179896.1', 'WP_000179903.1', 'W…
62	['WP_000179890.1', 'WP_072512132.1', 'WP_025175432.1', 'WP_000179898.1', 'WP_000201639.1', 'WP_000201643.1', 'WP_070974383.1', 'WP_124374734.1', 'WP_250755234.1', 'WP_000179893.1', 'WP_124780900.1', 'WP_000179900.1', 'WP_023914431.1', 'WP_000179895.1', 'WP_000179903.1', 'WP_000179906.1', 'WP_000201644.1', 'WP_000179892.1', 'WP_000201646.1', 'WP_045172582.1', 'WP_000179899.1', 'WP_103188425.1', 'W…
63	['WP_025175432.1', 'WP_000201643.1', 'WP_000179900.1', 'WP_000179895.1', 'WP_000179890.1', 'WP_023914431.1', 'WP_000201644.1', 'WP_072512132.1', 'WP_000201646.1', 'WP_045172582.1', 'WP_000179898.1', 'WP_000179892.1', 'WP_070974383.1', 'WP_000201639.1', 'WP_061737594.1', 'WP_124374734.1', 'WP_124780900.1', 'WP_031790697.1', 'WP_000179903.1', 'WP_000179906.1', 'WP_250755234.1', 'WP_000179893.1', 'W…
64	['WP_025175432.1', 'WP_000201643.1', 'WP_000179900.1', 'WP_023914431.1', 'WP_000179895.1', 'WP_000179890.1', 'WP_000201644.1', 'WP_000179892.1', 'WP_072512132.1', 'WP_000201646.1', 'WP_000179898.1', 'WP_045172582.1', 'WP_000201639.1', 'WP_070974383.1', 'WP_061737594.1', 'WP_124374734.1', 'WP_250755234.1', 'WP_000179893.1', 'WP_124780900.1', 'WP_031790697.1', 'WP_000179896.1', 'WP_000179903.1', 'W…
65	['WP_000179890.1', 'WP_000179898.1', 'WP_072512132.1', 'WP_025175432.1', 'WP_000201643.1', 'WP_124374734.1', 'WP_000201639.1', 'WP_070974383.1', 'WP_124780900.1', 'WP_000179903.1', 'WP_000179906.1', 'WP_000179900.1', 'WP_023914431.1', 'WP_000179895.1', 'WP_000179899.1', 'WP_250755234.1', 'WP_000201644.1', 'WP_000179893.1', 'WP_000201646.1', 'WP_045172582.1', 'WP_000179892.1', 'WP_061737594.1', 'W…
66	['WP_000179890.1', 'WP_000179898.1', 'WP_072512132.1', 'WP_025175432.1', 'WP_124374734.1', 'WP_000201643.1', 'WP_124780900.1', 'WP_000201639.1', 'WP_070974383.1', 'WP_000179903.1', 'WP_000179906.1', 'WP_000179900.1', 'WP_023914431.1', 'WP_000179899.1', 'WP_000179895.1', 'WP_000201644.1', 'WP_250755234.1', 'WP_000201646.1', 'WP_000179893.1', 'WP_045172582.1', 'WP_000179892.1', 'WP_061737594.1', 'W…
67	['WP_025175432.1', 'WP_000201643.1', 'WP_000179900.1', 'WP_000179895.1', 'WP_000179890.1', 'WP_023914431.1', 'WP_000201644.1', 'WP_072512132.1', 'WP_000201646.1', 'WP_000179898.1', 'WP_045172582.1', 'WP_000179892.1', 'WP_070974383.1', 'WP_000201639.1', 'WP_124374734.1', 'WP_061737594.1', 'WP_124780900.1', 'WP_031790697.1', 'WP_000179903.1', 'WP_000179906.1', 'WP_250755234.1', 'WP_000179893.1', 'W…
68	['WP_000179890.1', 'WP_000179898.1', 'WP_072512132.1', 'WP_025175432.1', 'WP_000201643.1', 'WP_124374734.1', 'WP_000201639.1', 'WP_000179903.1', 'WP_124780900.1', 'WP_070974383.1', 'WP_000179906.1', 'WP_000179900.1', 'WP_000179895.1', 'WP_023914431.1', 'WP_250755234.1', 'WP_000201644.1', 'WP_000179899.1', 'WP_000179893.1', 'WP_045172582.1', 'WP_000201646.1', 'WP_000179892.1', 'WP_061737594.1', 'W…
69	['WP_000179890.1', 'WP_000179898.1', 'WP_072512132.1', 'WP_025175432.1', 'WP_000201643.1', 'WP_124374734.1', 'WP_000179906.1', 'WP_000201639.1', 'WP_070974383.1', 'WP_124780900.1', 'WP_000179903.1', 'WP_000179900.1', 'WP_023914431.1', 'WP_000179895.1', 'WP_000179899.1', 'WP_250755234.1', 'WP_000201644.1', 'WP_000179893.1', 'WP_000201646.1', 'WP_045172582.1', 'WP_000179892.1', 'WP_061737594.1', 'W…
70	['WP_000183177.1', 'WP_225806369.1']
71	['WP_000179890.1', 'WP_072512132.1', 'WP_025175432.1', 'WP_000201639.1', 'WP_000179898.1', 'WP_000201643.1', 'WP_070974383.1', 'WP_124374734.1', 'WP_023914431.1', 'WP_250755234.1', 'WP_124780900.1', 'WP_000179900.1', 'WP_000179893.1', 'WP_000179895.1', 'WP_000179903.1', 'WP_000201644.1', 'WP_000179906.1', 'WP_000201646.1', 'WP_000179892.1', 'WP_045172582.1', 'WP_000179899.1', 'WP_103188425.1', 'W…
72	['WP_000179890.1', 'WP_072512132.1', 'WP_025175432.1', 'WP_000201639.1', 'WP_000179898.1', 'WP_000201643.1', 'WP_070974383.1', 'WP_124374734.1', 'WP_023914431.1', 'WP_124780900.1', 'WP_250755234.1', 'WP_000179900.1', 'WP_000179895.1', 'WP_000179893.1', 'WP_000179903.1', 'WP_000201644.1', 'WP_000179906.1', 'WP_000201646.1', 'WP_045172582.1', 'WP_000179892.1', 'WP_000179899.1', 'WP_103188425.1', 'W…
73	['WP_025175432.1', 'WP_000201643.1', 'WP_023914431.1', 'WP_000201644.1', 'WP_000179900.1', 'WP_000179890.1', 'WP_000179895.1', 'WP_000201646.1', 'WP_072512132.1', 'WP_045172582.1', 'WP_000179898.1', 'WP_000179892.1', 'WP_061737594.1', 'WP_000201639.1', 'WP_070974383.1', 'WP_031790697.1', 'WP_124374734.1', 'WP_124780900.1', 'WP_250755234.1', 'WP_000179903.1', 'WP_000179906.1', 'WP_000179893.1', 'W…
74	['WP_025175432.1', 'WP_000201643.1', 'WP_023914431.1', 'WP_000201644.1', 'WP_000179900.1', 'WP_000179890.1', 'WP_000179895.1', 'WP_000201646.1', 'WP_072512132.1', 'WP_045172582.1', 'WP_000179898.1', 'WP_061737594.1', 'WP_000179892.1', 'WP_000201639.1', 'WP_031790697.1', 'WP_070974383.1', 'WP_124374734.1', 'WP_124780900.1', 'WP_250755234.1', 'WP_000179903.1', 'WP_000179906.1', 'WP_000179893.1', 'W…
75	['WP_000201646.1', 'WP_025175432.1', 'WP_000201643.1', 'WP_000179900.1', 'WP_023914431.1', 'WP_000179895.1', 'WP_000179890.1', 'WP_000201644.1', 'WP_045172582.1', 'WP_072512132.1', 'WP_000179898.1', 'WP_000179892.1', 'WP_000201639.1', 'WP_061737594.1', 'WP_124780900.1', 'WP_070974383.1', 'WP_124374734.1', 'WP_031790697.1', 'WP_000179903.1', 'WP_000179906.1', 'WP_250755234.1', 'WP_000179893.1', 'W…
76	['WP_000214898.1']
77	['WP_000251225.1', 'WP_023915238.1', 'WP_023915236.1']
78	['WP_000284571.1']
79	['WP_000286391.1', 'WP_229768963.1']
80	['WP_000287265.1']
81	['WP_001621781.1', 'WP_124780910.1', 'WP_070974389.1', 'WP_045172913.1', 'WP_001670226.1', 'WP_001807311.1', 'WP_000291830.1', 'WP_001807951.1', 'WP_000291835.1', 'WP_000291838.1', 'WP_000291834.1', 'WP_310700472.1', 'WP_223671402.1', 'WP_188352381.1', 'WP_023914463.1', 'WP_000291833.1', 'WP_000291837.1', 'WP_046597335.1', 'WP_096367903.1', 'WP_111055804.1', 'WP_147697905.1', 'WP_043045046.1', 'W…
82	['WP_001621781.1', 'WP_124780910.1', 'WP_070974389.1', 'WP_045172913.1', 'WP_001670226.1', 'WP_001807311.1', 'WP_000291830.1', 'WP_000291835.1', 'WP_001807951.1', 'WP_000291838.1', 'WP_000291834.1', 'WP_310700472.1', 'WP_223671402.1', 'WP_023914463.1', 'WP_188352381.1', 'WP_000291833.1', 'WP_000291837.1', 'WP_046597335.1', 'WP_096367903.1', 'WP_147697905.1', 'WP_111055804.1', 'WP_043045046.1', 'W…
83	['WP_124780910.1', 'WP_001621781.1', 'WP_070974389.1', 'WP_045172913.1', 'WP_001807311.1', 'WP_001670226.1', 'WP_000291835.1', 'WP_000291834.1', 'WP_001807951.1', 'WP_000291830.1', 'WP_000291838.1', 'WP_310700472.1', 'WP_000291833.1', 'WP_223671402.1', 'WP_000291837.1', 'WP_188352381.1', 'WP_046597335.1', 'WP_023914463.1', 'WP_147697905.1', 'WP_096367903.1', 'WP_001662440.1', 'WP_162634220.1', 'W…
84	['WP_001621781.1', 'WP_124780910.1', 'WP_070974389.1', 'WP_045172913.1', 'WP_001807311.1', 'WP_000291835.1', 'WP_001670226.1', 'WP_000291834.1', 'WP_001807951.1', 'WP_000291830.1', 'WP_000291838.1', 'WP_310700472.1', 'WP_000291833.1', 'WP_223671402.1', 'WP_188352381.1', 'WP_000291837.1', 'WP_023914463.1', 'WP_046597335.1', 'WP_147697905.1', 'WP_096367903.1', 'WP_001662440.1', 'WP_111055804.1', 'W…
85	['WP_124780910.1', 'WP_001621781.1', 'WP_070974389.1', 'WP_045172913.1', 'WP_001807311.1', 'WP_000291835.1', 'WP_001670226.1', 'WP_000291834.1', 'WP_001807951.1', 'WP_000291830.1', 'WP_000291838.1', 'WP_310700472.1', 'WP_000291833.1', 'WP_223671402.1', 'WP_000291837.1', 'WP_188352381.1', 'WP_046597335.1', 'WP_023914463.1', 'WP_147697905.1', 'WP_096367903.1', 'WP_001662440.1', 'WP_111055804.1', 'W…
86	['WP_001621781.1', 'WP_124780910.1', 'WP_070974389.1', 'WP_045172913.1', 'WP_001670226.1', 'WP_001807311.1', 'WP_000291835.1', 'WP_001807951.1', 'WP_000291834.1', 'WP_000291830.1', 'WP_000291838.1', 'WP_310700472.1', 'WP_000291837.1', 'WP_000291833.1', 'WP_223671402.1', 'WP_023914463.1', 'WP_188352381.1', 'WP_046597335.1', 'WP_147697905.1', 'WP_096367903.1', 'WP_111055804.1', 'WP_001662440.1', 'W…
87	['WP_001621781.1', 'WP_124780910.1', 'WP_070974389.1', 'WP_045172913.1', 'WP_001670226.1', 'WP_001807311.1', 'WP_000291835.1', 'WP_000291838.1', 'WP_001807951.1', 'WP_000291830.1', 'WP_000291834.1', 'WP_310700472.1', 'WP_223671402.1', 'WP_023914463.1', 'WP_188352381.1', 'WP_000291833.1', 'WP_000291837.1', 'WP_096367903.1', 'WP_046597335.1', 'WP_147697905.1', 'WP_111055804.1', 'WP_001662440.1', 'W…
88	['WP_001621781.1', 'WP_124780910.1', 'WP_070974389.1', 'WP_045172913.1', 'WP_001670226.1', 'WP_001807311.1', 'WP_000291835.1', 'WP_000291830.1', 'WP_001807951.1', 'WP_000291838.1', 'WP_000291834.1', 'WP_310700472.1', 'WP_223671402.1', 'WP_188352381.1', 'WP_023914463.1', 'WP_000291833.1', 'WP_000291837.1', 'WP_046597335.1', 'WP_096367903.1', 'WP_147697905.1', 'WP_111055804.1', 'WP_043045046.1', 'W…
89	['WP_001621781.1', 'WP_124780910.1', 'WP_070974389.1', 'WP_045172913.1', 'WP_001670226.1', 'WP_001807311.1', 'WP_000291835.1', 'WP_001807951.1', 'WP_000291830.1', 'WP_000291834.1', 'WP_000291838.1', 'WP_310700472.1', 'WP_223671402.1', 'WP_000291833.1', 'WP_188352381.1', 'WP_023914463.1', 'WP_046597335.1', 'WP_000291837.1', 'WP_147697905.1', 'WP_096367903.1', 'WP_111055804.1', 'WP_001662440.1', 'W…
90	['WP_000323587.1']
91	['WP_000354184.1']
92	['WP_000355844.1', 'WP_000355845.1', 'WP_000355840.1', 'WP_000355842.1', 'WP_063644540.1', 'WP_262610696.1']
93	['WP_000355844.1', 'WP_000355845.1', 'WP_000355842.1', 'WP_000355840.1', 'WP_063644540.1', 'WP_262610696.1']
94	['WP_000355844.1', 'WP_000355845.1', 'WP_000355842.1', 'WP_000355840.1', 'WP_063644540.1', 'WP_262610696.1']
95	['WP_000355845.1', 'WP_000355844.1', 'WP_000355842.1', 'WP_000355840.1', 'WP_063644540.1', 'WP_262610696.1']
96	['WP_000389284.1', 'WP_248289859.1', 'WP_223845218.1', 'WP_042908976.1']
97	['WP_000389762.1', 'WP_031875170.1', 'WP_000389759.1', 'WP_250755235.1', 'WP_216711878.1', 'WP_072491075.1', 'WP_001641272.1', 'WP_258413608.1', 'WP_072512131.1', 'WP_000389771.1', 'WP_000389773.1', 'WP_103188426.1', 'WP_124780898.1', 'WP_000389769.1']
98	['WP_000389762.1', 'WP_031875170.1', 'WP_000389759.1', 'WP_250755235.1', 'WP_072491075.1', 'WP_216711878.1', 'WP_001641272.1', 'WP_258413608.1', 'WP_072512131.1', 'WP_000389771.1', 'WP_000389773.1', 'WP_103188426.1', 'WP_124780898.1', 'WP_000389769.1']
99	['WP_072491075.1', 'WP_000389762.1', 'WP_031875170.1', 'WP_000389759.1', 'WP_250755235.1', 'WP_216711878.1', 'WP_001641272.1', 'WP_072512131.1', 'WP_000389771.1', 'WP_258413608.1', 'WP_000389773.1', 'WP_103188426.1', 'WP_000389769.1', 'WP_124780898.1']
100	['WP_000389762.1', 'WP_072491075.1', 'WP_031875170.1', 'WP_000389759.1', 'WP_250755235.1', 'WP_001641272.1', 'WP_216711878.1', 'WP_072512131.1', 'WP_000389771.1', 'WP_258413608.1', 'WP_000389773.1', 'WP_103188426.1', 'WP_124780898.1', 'WP_000389769.1']
101	['WP_072491075.1', 'WP_000389762.1', 'WP_031875170.1', 'WP_000389759.1', 'WP_250755235.1', 'WP_001641272.1', 'WP_216711878.1', 'WP_072512131.1', 'WP_000389771.1', 'WP_000389773.1', 'WP_258413608.1', 'WP_103188426.1', 'WP_124780898.1', 'WP_000389769.1']
102	['WP_000714374.1', 'WP_000714373.1', 'WP_000714376.1', 'WP_000410568.1', 'WP_000410567.1', 'WP_000714379.1', 'WP_103188423.1', 'WP_258413611.1', 'WP_023914438.1', 'WP_000714387.1', 'WP_029549879.1', 'WP_064305711.1', 'WP_000714383.1', 'WP_044291658.1', 'WP_000714386.1', 'WP_000714395.1', 'WP_065315784.1', 'WP_124780904.1', 'WP_000714392.1', 'WP_271019786.1', 'WP_000714396.1', 'WP_063644537.1', 'W…
103	['WP_000714374.1', 'WP_000714373.1', 'WP_000714376.1', 'WP_000410568.1', 'WP_000410567.1', 'WP_000714379.1', 'WP_103188423.1', 'WP_258413611.1', 'WP_023914438.1', 'WP_000714387.1', 'WP_029549879.1', 'WP_064305711.1', 'WP_000714383.1', 'WP_044291658.1', 'WP_000714386.1', 'WP_000714395.1', 'WP_065315784.1', 'WP_124780904.1', 'WP_000714392.1', 'WP_271019786.1', 'WP_000714396.1', 'WP_063644537.1', 'W…
104	['WP_000414486.1', 'WP_000414485.1', 'WP_124780896.1']
105	['WP_000414486.1', 'WP_000414485.1', 'WP_124780896.1']
106	['WP_000420547.1', 'WP_072491072.1']
107	['WP_000427420.1', 'WP_107240669.1']
108	['WP_000451303.1']
109	['WP_029549884.1', 'WP_000455978.1', 'WP_252555295.1', 'WP_000455983.1', 'WP_001292895.1']
110	['WP_029549884.1', 'WP_000455978.1', 'WP_252555295.1', 'WP_000455983.1', 'WP_001292895.1']
111	['WP_000465473.1', 'WP_000465472.1', 'WP_262610699.1', 'WP_001652419.1', 'WP_303447652.1', 'WP_000465477.1', 'WP_000465470.1', 'WP_000465466.1', 'WP_000465478.1', 'WP_045157545.1', 'WP_000465467.1', 'WP_086039535.1']
112	['WP_000465473.1', 'WP_000465472.1', 'WP_262610699.1', 'WP_001652419.1', 'WP_303447652.1', 'WP_000465477.1', 'WP_000465470.1', 'WP_000465478.1', 'WP_045157545.1', 'WP_000465466.1', 'WP_000465467.1', 'WP_086039535.1']
113	['WP_000465473.1', 'WP_000465472.1', 'WP_262610699.1', 'WP_001652419.1', 'WP_303447652.1', 'WP_000465477.1', 'WP_000465470.1', 'WP_000465478.1', 'WP_000465466.1', 'WP_045157545.1', 'WP_000465467.1', 'WP_086039535.1']
114	['WP_000465473.1', 'WP_000465472.1', 'WP_262610699.1', 'WP_001652419.1', 'WP_303447652.1', 'WP_000465477.1', 'WP_000465470.1', 'WP_000465478.1', 'WP_000465466.1', 'WP_045157545.1', 'WP_000465467.1', 'WP_086039535.1']
115	['WP_000465473.1', 'WP_000465472.1', 'WP_262610699.1', 'WP_001652419.1', 'WP_303447652.1', 'WP_000465477.1', 'WP_000465470.1', 'WP_000465478.1', 'WP_000465466.1', 'WP_045157545.1', 'WP_000465467.1', 'WP_086039535.1']
116	['WP_000465473.1', 'WP_000465472.1', 'WP_262610699.1', 'WP_001652419.1', 'WP_000465477.1', 'WP_303447652.1', 'WP_000465470.1', 'WP_000465478.1', 'WP_000465466.1', 'WP_045157545.1', 'WP_000465467.1', 'WP_086039535.1']
117	['WP_000465473.1', 'WP_000465472.1', 'WP_262610699.1', 'WP_001652419.1', 'WP_303447652.1', 'WP_000465477.1', 'WP_000465478.1', 'WP_000465470.1', 'WP_000465466.1', 'WP_045157545.1', 'WP_000465467.1', 'WP_086039535.1']
118	['WP_000472888.1', 'WP_262529276.1', 'WP_046597247.1']
119	['WP_000512631.1', 'WP_000512632.1', 'WP_000512633.1', 'WP_001806875.1']
120	['WP_000512632.1', 'WP_000512631.1', 'WP_000512633.1', 'WP_001806875.1']
121	['WP_000512632.1', 'WP_000512633.1', 'WP_000512631.1', 'WP_001806875.1']
122	['WP_000543162.1', 'WP_000543163.1']
123	['WP_000543163.1', 'WP_000543162.1']
124	['WP_000549208.1']
125	['WP_000570808.1', 'WP_000570803.1', 'WP_072512141.1', 'WP_000570806.1', 'WP_064305713.1', 'WP_262607793.1', 'WP_061389123.1', 'WP_072472830.1', 'WP_020976838.1', 'WP_000570813.1', 'WP_111743753.1', 'WP_103149338.1', 'WP_000570812.1', 'WP_000570810.1']
126	['WP_000570808.1', 'WP_072512141.1', 'WP_000570806.1', 'WP_064305713.1', 'WP_000570803.1', 'WP_262607793.1', 'WP_072472830.1', 'WP_061389123.1', 'WP_020976838.1', 'WP_000570813.1', 'WP_111743753.1', 'WP_103149338.1', 'WP_000570812.1', 'WP_000570810.1']
127	['WP_000570808.1', 'WP_072512141.1', 'WP_000570803.1', 'WP_000570806.1', 'WP_064305713.1', 'WP_262607793.1', 'WP_061389123.1', 'WP_072472830.1', 'WP_020976838.1', 'WP_000570813.1', 'WP_111743753.1', 'WP_103149338.1', 'WP_000570812.1', 'WP_000570810.1']
128	['WP_000570808.1', 'WP_072512141.1', 'WP_000570803.1', 'WP_000570806.1', 'WP_064305713.1', 'WP_262607793.1', 'WP_072472830.1', 'WP_061389123.1', 'WP_020976838.1', 'WP_111743753.1', 'WP_000570813.1', 'WP_103149338.1', 'WP_000570812.1', 'WP_000570810.1']
129	['WP_000570808.1', 'WP_072512141.1', 'WP_000570803.1', 'WP_000570806.1', 'WP_064305713.1', 'WP_262607793.1', 'WP_000570812.1', 'WP_072472830.1', 'WP_061389123.1', 'WP_020976838.1', 'WP_000570813.1', 'WP_111743753.1', 'WP_103149338.1', 'WP_000570810.1']
130	['WP_000570808.1', 'WP_072512141.1', 'WP_000570803.1', 'WP_000570806.1', 'WP_064305713.1', 'WP_000570813.1', 'WP_262607793.1', 'WP_072472830.1', 'WP_061389123.1', 'WP_020976838.1', 'WP_111743753.1', 'WP_103149338.1', 'WP_000570812.1', 'WP_000570810.1']
131	['WP_001006425.1', 'WP_001006429.1', 'WP_001006427.1', 'WP_103146307.1', 'WP_001006447.1', 'WP_103188418.1', 'WP_064266544.1', 'WP_210647815.1', 'WP_001006426.1', 'WP_043044864.1', 'WP_096367902.1', 'WP_271019782.1', 'WP_001006442.1', 'WP_044291671.1', 'WP_049311861.1', 'WP_029549876.1', 'WP_001006435.1', 'WP_001006434.1', 'WP_046597246.1', 'WP_165804119.1', 'WP_001006438.1', 'WP_258415720.1', 'W…
132	['WP_000589240.1', 'WP_063651221.1', 'WP_262529276.1', 'WP_000472888.1', 'WP_046597247.1']
133	['WP_000592130.1']
134	['WP_078103479.1', 'WP_208174141.1', 'WP_000977791.1', 'WP_000977790.1', 'WP_000977800.1', 'WP_262610705.1', 'WP_078368171.1', 'WP_063651228.1', 'WP_000977803.1', 'WP_045172905.1', 'WP_000977777.1', 'WP_001806884.1', 'WP_000977787.1', 'WP_078069305.1', 'WP_001808120.1', 'WP_252602130.1', 'WP_160199251.1', 'WP_043044867.1', 'WP_000977788.1', 'WP_014532805.1', 'WP_000597207.1', 'WP_086041099.1', 'W…
135	['WP_078103479.1', 'WP_208174141.1', 'WP_000977791.1', 'WP_000977790.1', 'WP_000977800.1', 'WP_078368171.1', 'WP_262610705.1', 'WP_063651228.1', 'WP_000977803.1', 'WP_000977777.1', 'WP_045172905.1', 'WP_000977787.1', 'WP_001806884.1', 'WP_078069305.1', 'WP_001808120.1', 'WP_160199251.1', 'WP_252602130.1', 'WP_014532805.1', 'WP_000977788.1', 'WP_000597207.1', 'WP_043044867.1', 'WP_000826304.1', 'W…
136	['WP_078103479.1', 'WP_208174141.1', 'WP_000977791.1', 'WP_000977790.1', 'WP_000977800.1', 'WP_078368171.1', 'WP_262610705.1', 'WP_063651228.1', 'WP_000977803.1', 'WP_000977777.1', 'WP_045172905.1', 'WP_000977787.1', 'WP_001806884.1', 'WP_078069305.1', 'WP_001808120.1', 'WP_160199251.1', 'WP_252602130.1', 'WP_014532805.1', 'WP_000597207.1', 'WP_000977788.1', 'WP_043044867.1', 'WP_000826304.1', 'W…
137	['WP_078103479.1', 'WP_208174141.1', 'WP_000977791.1', 'WP_000977790.1', 'WP_000977800.1', 'WP_262610705.1', 'WP_078368171.1', 'WP_063651228.1', 'WP_000977803.1', 'WP_000977777.1', 'WP_045172905.1', 'WP_001806884.1', 'WP_000977787.1', 'WP_078069305.1', 'WP_160199251.1', 'WP_001808120.1', 'WP_252602130.1', 'WP_043044867.1', 'WP_000977788.1', 'WP_000826304.1', 'WP_014532805.1', 'WP_000597207.1', 'W…
138	['WP_078103479.1', 'WP_208174141.1', 'WP_000977791.1', 'WP_000977790.1', 'WP_000977800.1', 'WP_262610705.1', 'WP_078368171.1', 'WP_063651228.1', 'WP_000977803.1', 'WP_000977777.1', 'WP_045172905.1', 'WP_001806884.1', 'WP_000977787.1', 'WP_078069305.1', 'WP_160199251.1', 'WP_001808120.1', 'WP_252602130.1', 'WP_043044867.1', 'WP_000977788.1', 'WP_014532805.1', 'WP_000826304.1', 'WP_000597207.1', 'W…
139	['WP_000610049.1', 'WP_000610051.1', 'WP_000610053.1', 'WP_000610050.1', 'WP_115210750.1', 'WP_089535742.1', 'WP_046472849.1', 'WP_317218899.1', 'WP_000610137.1', 'WP_046376997.1', 'WP_250755222.1', 'WP_000610056.1', 'WP_000610055.1']
140	['WP_000610051.1', 'WP_000610049.1', 'WP_000610050.1', 'WP_000610053.1', 'WP_046472849.1', 'WP_089535742.1', 'WP_115210750.1', 'WP_317218899.1', 'WP_000610137.1', 'WP_046376997.1', 'WP_250755222.1', 'WP_000610056.1', 'WP_000610055.1']
141	['WP_000610051.1', 'WP_000610049.1', 'WP_000610050.1', 'WP_000610053.1', 'WP_046472849.1', 'WP_089535742.1', 'WP_115210750.1', 'WP_317218899.1', 'WP_000610137.1', 'WP_046376997.1', 'WP_250755222.1', 'WP_000610056.1', 'WP_000610055.1']
142	['WP_000610049.1', 'WP_000610051.1', 'WP_000610053.1', 'WP_000610050.1', 'WP_115210750.1', 'WP_089535742.1', 'WP_046472849.1', 'WP_317218899.1', 'WP_000610137.1', 'WP_046376997.1', 'WP_250755222.1', 'WP_000610056.1', 'WP_000610055.1']
143	['WP_000610049.1', 'WP_000610051.1', 'WP_000610053.1', 'WP_000610050.1', 'WP_115210750.1', 'WP_089535742.1', 'WP_046472849.1', 'WP_317218899.1', 'WP_000610137.1', 'WP_046376997.1', 'WP_250755222.1', 'WP_000610055.1', 'WP_000610056.1']
144	['WP_000610051.1', 'WP_000610049.1', 'WP_000610053.1', 'WP_000610050.1', 'WP_046472849.1', 'WP_115210750.1', 'WP_089535742.1', 'WP_317218899.1', 'WP_000610137.1', 'WP_046376997.1', 'WP_250755222.1', 'WP_000610056.1', 'WP_000610055.1']
145	['WP_000610051.1', 'WP_000610049.1', 'WP_000610050.1', 'WP_000610053.1', 'WP_046472849.1', 'WP_089535742.1', 'WP_115210750.1', 'WP_317218899.1', 'WP_000610137.1', 'WP_046376997.1', 'WP_250755222.1', 'WP_000610056.1', 'WP_000610055.1']
146	['WP_000627029.1', 'WP_000627024.1', 'WP_216730903.1', 'WP_000627027.1', 'WP_252555306.1', 'WP_098817938.1', 'WP_006191450.1', 'WP_000627030.1', 'WP_117434842.1', 'WP_070974382.1', 'WP_070059005.1', 'WP_000627032.1']
147	['WP_000627029.1', 'WP_000627024.1', 'WP_000627027.1', 'WP_216730903.1', 'WP_252555306.1', 'WP_098817938.1', 'WP_006191450.1', 'WP_000627030.1', 'WP_117434842.1', 'WP_070974382.1', 'WP_070059005.1', 'WP_000627032.1']
148	['WP_000627029.1', 'WP_000627024.1', 'WP_216730903.1', 'WP_000627027.1', 'WP_252555306.1', 'WP_098817938.1', 'WP_006191450.1', 'WP_000627030.1', 'WP_117434842.1', 'WP_070974382.1', 'WP_070059005.1', 'WP_000627032.1']
149	['WP_000627029.1', 'WP_216730903.1', 'WP_000627024.1', 'WP_000627030.1', 'WP_000627027.1', 'WP_252555306.1', 'WP_098817938.1', 'WP_006191450.1', 'WP_070974382.1', 'WP_117434842.1', 'WP_070059005.1', 'WP_000627032.1']
150	['WP_000627029.1', 'WP_000627024.1', 'WP_216730903.1', 'WP_000627027.1', 'WP_252555306.1', 'WP_098817938.1', 'WP_006191450.1', 'WP_000627030.1', 'WP_117434842.1', 'WP_070974382.1', 'WP_070059005.1', 'WP_000627032.1']
151	['WP_000628285.1', 'WP_180370907.1']
152	['WP_045172905.1', 'WP_078103479.1', 'WP_208174141.1', 'WP_001806884.1', 'WP_000977791.1', 'WP_001808120.1', 'WP_000977790.1', 'WP_000977800.1', 'WP_262610705.1', 'WP_078368171.1', 'WP_063651228.1', 'WP_000826304.1', 'WP_000977803.1', 'WP_000977777.1', 'WP_000977787.1', 'WP_078069305.1', 'WP_160199251.1', 'WP_252602130.1', 'WP_043044867.1', 'WP_000977788.1', 'WP_014532805.1', 'WP_000597207.1', 'W…
153	['WP_045172905.1', 'WP_078103479.1', 'WP_208174141.1', 'WP_001806884.1', 'WP_000977791.1', 'WP_001808120.1', 'WP_000977790.1', 'WP_000977800.1', 'WP_078368171.1', 'WP_262610705.1', 'WP_063651228.1', 'WP_000826304.1', 'WP_000977803.1', 'WP_000977777.1', 'WP_000977787.1', 'WP_078069305.1', 'WP_160199251.1', 'WP_252602130.1', 'WP_014532805.1', 'WP_000977788.1', 'WP_000597207.1', 'WP_043044867.1', 'W…
154	['WP_000654067.1']
155	['WP_000662031.1', 'WP_000662030.1', 'WP_000662022.1', 'WP_000662024.1', 'WP_069989708.1', 'WP_262610702.1', 'WP_000662027.1', 'WP_023914430.1', 'WP_044291648.1', 'WP_070022154.1', 'WP_180992708.1', 'WP_252555297.1', 'WP_180370909.1', 'WP_063644538.1', 'WP_000662039.1', 'WP_000662041.1', 'WP_185648658.1', 'WP_195757685.1', 'WP_248315615.1', 'WP_031807159.1', 'WP_049886468.1', 'WP_172409297.1']
156	['WP_000662031.1', 'WP_000662030.1', 'WP_000662024.1', 'WP_000662022.1', 'WP_069989708.1', 'WP_262610702.1', 'WP_000662027.1', 'WP_044291648.1', 'WP_023914430.1', 'WP_070022154.1', 'WP_180992708.1', 'WP_252555297.1', 'WP_180370909.1', 'WP_063644538.1', 'WP_000662039.1', 'WP_000662041.1', 'WP_185648658.1', 'WP_195757685.1', 'WP_248315615.1', 'WP_031807159.1', 'WP_049886468.1', 'WP_172409297.1']
157	['WP_000662031.1', 'WP_000662030.1', 'WP_000662024.1', 'WP_000662022.1', 'WP_069989708.1', 'WP_000662027.1', 'WP_262610702.1', 'WP_023914430.1', 'WP_044291648.1', 'WP_070022154.1', 'WP_180992708.1', 'WP_252555297.1', 'WP_000662039.1', 'WP_180370909.1', 'WP_063644538.1', 'WP_000662041.1', 'WP_185648658.1', 'WP_195757685.1', 'WP_248315615.1', 'WP_031807159.1', 'WP_049886468.1', 'WP_172409297.1']
158	['WP_000662031.1', 'WP_000662030.1', 'WP_000662024.1', 'WP_000662022.1', 'WP_262610702.1', 'WP_069989708.1', 'WP_000662027.1', 'WP_023914430.1', 'WP_044291648.1', 'WP_070022154.1', 'WP_180992708.1', 'WP_252555297.1', 'WP_180370909.1', 'WP_063644538.1', 'WP_000662039.1', 'WP_000662041.1', 'WP_185648658.1', 'WP_195757685.1', 'WP_248315615.1', 'WP_031807159.1', 'WP_049886468.1', 'WP_172409297.1']
159	['WP_000662031.1', 'WP_000662030.1', 'WP_000662024.1', 'WP_000662022.1', 'WP_069989708.1', 'WP_262610702.1', 'WP_000662027.1', 'WP_023914430.1', 'WP_044291648.1', 'WP_070022154.1', 'WP_180992708.1', 'WP_252555297.1', 'WP_180370909.1', 'WP_063644538.1', 'WP_000662039.1', 'WP_000662041.1', 'WP_185648658.1', 'WP_195757685.1', 'WP_248315615.1', 'WP_031807159.1', 'WP_049886468.1', 'WP_172409297.1']
160	['WP_000662031.1', 'WP_000662030.1', 'WP_000662024.1', 'WP_000662022.1', 'WP_069989708.1', 'WP_000662027.1', 'WP_262610702.1', 'WP_023914430.1', 'WP_044291648.1', 'WP_070022154.1', 'WP_180992708.1', 'WP_000662039.1', 'WP_252555297.1', 'WP_180370909.1', 'WP_063644538.1', 'WP_000662041.1', 'WP_185648658.1', 'WP_195757685.1', 'WP_248315615.1', 'WP_031807159.1', 'WP_049886468.1', 'WP_172409297.1']
161	['WP_000662031.1', 'WP_000662030.1', 'WP_000662022.1', 'WP_000662024.1', 'WP_069989708.1', 'WP_262610702.1', 'WP_000662027.1', 'WP_023914430.1', 'WP_044291648.1', 'WP_070022154.1', 'WP_180992708.1', 'WP_252555297.1', 'WP_000662041.1', 'WP_180370909.1', 'WP_063644538.1', 'WP_000662039.1', 'WP_185648658.1', 'WP_195757685.1', 'WP_248315615.1', 'WP_031807159.1', 'WP_049886468.1', 'WP_172409297.1']
162	['WP_000668623.1']
163	['WP_000668821.1']
164	['WP_000704775.1']
165	['WP_000710578.1', 'WP_045172580.1', 'WP_258413612.1', 'WP_064135730.1', 'WP_000710565.1', 'WP_000710559.1', 'WP_000710550.1', 'WP_000710579.1', 'WP_000710549.1', 'WP_000710560.1', 'WP_043044870.1', 'WP_000710568.1', 'WP_258415718.1', 'WP_000710554.1', 'WP_124780906.1', 'WP_000710555.1', 'WP_000710562.1', 'WP_000710564.1', 'WP_089535918.1', 'WP_106898698.1', 'WP_020976829.1', 'WP_000710576.1', 'W…
166	['WP_000710578.1', 'WP_258413612.1', 'WP_045172580.1', 'WP_064135730.1', 'WP_000710565.1', 'WP_000710550.1', 'WP_000710559.1', 'WP_000710579.1', 'WP_000710560.1', 'WP_000710549.1', 'WP_043044870.1', 'WP_000710568.1', 'WP_258415718.1', 'WP_000710554.1', 'WP_124780906.1', 'WP_000710555.1', 'WP_000710562.1', 'WP_000710564.1', 'WP_089535918.1', 'WP_020976829.1', 'WP_106898698.1', 'WP_000710576.1', 'W…
167	['WP_000710578.1', 'WP_258413612.1', 'WP_045172580.1', 'WP_064135730.1', 'WP_000710565.1', 'WP_000710559.1', 'WP_000710550.1', 'WP_000710579.1', 'WP_000710560.1', 'WP_000710549.1', 'WP_043044870.1', 'WP_000710568.1', 'WP_258415718.1', 'WP_000710554.1', 'WP_000710555.1', 'WP_124780906.1', 'WP_000710562.1', 'WP_000710564.1', 'WP_089535918.1', 'WP_020976829.1', 'WP_106898698.1', 'WP_000710576.1', 'W…
168	['WP_000710578.1', 'WP_258413612.1', 'WP_045172580.1', 'WP_064135730.1', 'WP_000710565.1', 'WP_000710559.1', 'WP_000710550.1', 'WP_000710579.1', 'WP_000710560.1', 'WP_000710549.1', 'WP_043044870.1', 'WP_000710568.1', 'WP_000710554.1', 'WP_258415718.1', 'WP_000710555.1', 'WP_124780906.1', 'WP_000710562.1', 'WP_000710564.1', 'WP_089535918.1', 'WP_020976829.1', 'WP_106898698.1', 'WP_000710576.1', 'W…
169	['WP_000710578.1', 'WP_258413612.1', 'WP_045172580.1', 'WP_064135730.1', 'WP_000710565.1', 'WP_000710559.1', 'WP_000710550.1', 'WP_000710579.1', 'WP_000710560.1', 'WP_000710549.1', 'WP_043044870.1', 'WP_000710568.1', 'WP_258415718.1', 'WP_000710554.1', 'WP_000710555.1', 'WP_124780906.1', 'WP_000710562.1', 'WP_000710564.1', 'WP_089535918.1', 'WP_020976829.1', 'WP_106898698.1', 'WP_000710576.1', 'W…
170	['WP_000710578.1', 'WP_258413612.1', 'WP_045172580.1', 'WP_064135730.1', 'WP_000710565.1', 'WP_000710559.1', 'WP_000710579.1', 'WP_000710550.1', 'WP_000710560.1', 'WP_000710549.1', 'WP_043044870.1', 'WP_000710568.1', 'WP_258415718.1', 'WP_000710554.1', 'WP_000710562.1', 'WP_124780906.1', 'WP_000710564.1', 'WP_000710555.1', 'WP_089535918.1', 'WP_020976829.1', 'WP_000710576.1', 'WP_106898698.1', 'W…
171	['WP_000710578.1', 'WP_258413612.1', 'WP_045172580.1', 'WP_064135730.1', 'WP_000710565.1', 'WP_000710559.1', 'WP_000710579.1', 'WP_000710560.1', 'WP_000710550.1', 'WP_043044870.1', 'WP_000710549.1', 'WP_000710568.1', 'WP_258415718.1', 'WP_000710554.1', 'WP_124780906.1', 'WP_000710562.1', 'WP_000710564.1', 'WP_000710555.1', 'WP_089535918.1', 'WP_020976829.1', 'WP_000710576.1', 'WP_106898698.1', 'W…
172	['WP_000710578.1', 'WP_258413612.1', 'WP_045172580.1', 'WP_064135730.1', 'WP_000710565.1', 'WP_000710559.1', 'WP_000710560.1', 'WP_000710579.1', 'WP_000710550.1', 'WP_043044870.1', 'WP_000710549.1', 'WP_000710568.1', 'WP_258415718.1', 'WP_000710554.1', 'WP_124780906.1', 'WP_000710562.1', 'WP_000710564.1', 'WP_000710555.1', 'WP_089535918.1', 'WP_020976829.1', 'WP_000710576.1', 'WP_106898698.1', 'W…
173	['WP_000710578.1', 'WP_045172580.1', 'WP_258413612.1', 'WP_064135730.1', 'WP_000710565.1', 'WP_000710559.1', 'WP_000710579.1', 'WP_000710560.1', 'WP_000710550.1', 'WP_043044870.1', 'WP_000710549.1', 'WP_000710568.1', 'WP_258415718.1', 'WP_000710554.1', 'WP_000710562.1', 'WP_124780906.1', 'WP_000710564.1', 'WP_000710555.1', 'WP_089535918.1', 'WP_020976829.1', 'WP_000710576.1', 'WP_106898698.1', 'W…
174	['WP_000710578.1', 'WP_045172580.1', 'WP_258413612.1', 'WP_064135730.1', 'WP_000710565.1', 'WP_000710559.1', 'WP_000710579.1', 'WP_000710560.1', 'WP_000710550.1', 'WP_000710568.1', 'WP_043044870.1', 'WP_000710549.1', 'WP_258415718.1', 'WP_000710554.1', 'WP_000710564.1', 'WP_124780906.1', 'WP_000710562.1', 'WP_000710555.1', 'WP_089535918.1', 'WP_020976829.1', 'WP_000710576.1', 'WP_106898698.1', 'W…
175	['WP_000710578.1', 'WP_045172580.1', 'WP_258413612.1', 'WP_064135730.1', 'WP_000710565.1', 'WP_000710559.1', 'WP_000710579.1', 'WP_000710550.1', 'WP_000710560.1', 'WP_000710549.1', 'WP_043044870.1', 'WP_000710568.1', 'WP_258415718.1', 'WP_000710554.1', 'WP_124780906.1', 'WP_000710562.1', 'WP_000710564.1', 'WP_000710555.1', 'WP_089535918.1', 'WP_020976829.1', 'WP_106898698.1', 'WP_000710576.1', 'W…
176	['WP_000710578.1', 'WP_258413612.1', 'WP_045172580.1', 'WP_064135730.1', 'WP_000710565.1', 'WP_000710559.1', 'WP_000710550.1', 'WP_000710579.1', 'WP_000710560.1', 'WP_000710549.1', 'WP_043044870.1', 'WP_000710568.1', 'WP_258415718.1', 'WP_000710554.1', 'WP_124780906.1', 'WP_000710562.1', 'WP_000710555.1', 'WP_000710564.1', 'WP_089535918.1', 'WP_020976829.1', 'WP_106898698.1', 'WP_000710576.1', 'W…
177	['WP_000710578.1', 'WP_045172580.1', 'WP_258413612.1', 'WP_064135730.1', 'WP_000710565.1', 'WP_000710559.1', 'WP_000710579.1', 'WP_000710550.1', 'WP_000710560.1', 'WP_000710568.1', 'WP_000710549.1', 'WP_043044870.1', 'WP_258415718.1', 'WP_000710554.1', 'WP_124780906.1', 'WP_000710564.1', 'WP_000710562.1', 'WP_000710555.1', 'WP_089535918.1', 'WP_020976829.1', 'WP_106898698.1', 'WP_000710576.1', 'W…
178	['WP_000710578.1', 'WP_045172580.1', 'WP_258413612.1', 'WP_064135730.1', 'WP_000710565.1', 'WP_000710559.1', 'WP_000710579.1', 'WP_000710550.1', 'WP_000710560.1', 'WP_000710568.1', 'WP_000710549.1', 'WP_043044870.1', 'WP_258415718.1', 'WP_000710554.1', 'WP_124780906.1', 'WP_000710562.1', 'WP_000710564.1', 'WP_000710555.1', 'WP_089535918.1', 'WP_020976829.1', 'WP_106898698.1', 'WP_000710576.1', 'W…
179	['WP_000710578.1', 'WP_045172580.1', 'WP_258413612.1', 'WP_064135730.1', 'WP_000710565.1', 'WP_000710559.1', 'WP_000710579.1', 'WP_000710550.1', 'WP_000710560.1', 'WP_000710568.1', 'WP_000710549.1', 'WP_043044870.1', 'WP_258415718.1', 'WP_000710554.1', 'WP_124780906.1', 'WP_000710562.1', 'WP_000710564.1', 'WP_000710555.1', 'WP_089535918.1', 'WP_020976829.1', 'WP_106898698.1', 'WP_252550737.1', 'W…
180	['WP_000710578.1', 'WP_258413612.1', 'WP_045172580.1', 'WP_064135730.1', 'WP_000710565.1', 'WP_000710559.1', 'WP_000710550.1', 'WP_000710579.1', 'WP_000710560.1', 'WP_043044870.1', 'WP_000710549.1', 'WP_000710568.1', 'WP_258415718.1', 'WP_000710554.1', 'WP_000710562.1', 'WP_124780906.1', 'WP_000710564.1', 'WP_000710555.1', 'WP_089535918.1', 'WP_020976829.1', 'WP_000710576.1', 'WP_000710577.1', 'W…
181	['WP_000710578.1', 'WP_258413612.1', 'WP_045172580.1', 'WP_064135730.1', 'WP_000710565.1', 'WP_000710559.1', 'WP_000710550.1', 'WP_000710579.1', 'WP_000710560.1', 'WP_043044870.1', 'WP_000710549.1', 'WP_000710568.1', 'WP_258415718.1', 'WP_000710554.1', 'WP_000710562.1', 'WP_124780906.1', 'WP_000710564.1', 'WP_000710555.1', 'WP_089535918.1', 'WP_020976829.1', 'WP_000710576.1', 'WP_000710577.1', 'W…
182	['WP_000710578.1', 'WP_045172580.1', 'WP_258413612.1', 'WP_064135730.1', 'WP_000710565.1', 'WP_000710559.1', 'WP_000710579.1', 'WP_000710550.1', 'WP_000710560.1', 'WP_043044870.1', 'WP_000710549.1', 'WP_000710568.1', 'WP_258415718.1', 'WP_000710554.1', 'WP_124780906.1', 'WP_000710562.1', 'WP_000710564.1', 'WP_000710555.1', 'WP_089535918.1', 'WP_020976829.1', 'WP_000710577.1', 'WP_000710576.1', 'W…
183	['WP_000710578.1', 'WP_258413612.1', 'WP_045172580.1', 'WP_064135730.1', 'WP_000710565.1', 'WP_000710559.1', 'WP_000710550.1', 'WP_000710579.1', 'WP_000710560.1', 'WP_043044870.1', 'WP_000710549.1', 'WP_000710568.1', 'WP_258415718.1', 'WP_000710554.1', 'WP_124780906.1', 'WP_000710562.1', 'WP_000710555.1', 'WP_000710564.1', 'WP_089535918.1', 'WP_020976829.1', 'WP_106898698.1', 'WP_000710576.1', 'W…
184	['WP_000710578.1', 'WP_045172580.1', 'WP_258413612.1', 'WP_064135730.1', 'WP_000710565.1', 'WP_000710559.1', 'WP_000710579.1', 'WP_000710550.1', 'WP_000710560.1', 'WP_000710549.1', 'WP_043044870.1', 'WP_000710568.1', 'WP_258415718.1', 'WP_000710554.1', 'WP_124780906.1', 'WP_000710562.1', 'WP_000710564.1', 'WP_000710555.1', 'WP_089535918.1', 'WP_020976829.1', 'WP_106898698.1', 'WP_000710576.1', 'W…
185	['WP_000710587.1']
186	['WP_000714374.1', 'WP_000714373.1', 'WP_000714376.1', 'WP_000410568.1', 'WP_000410567.1', 'WP_000714379.1', 'WP_103188423.1', 'WP_258413611.1', 'WP_023914438.1', 'WP_000714387.1', 'WP_029549879.1', 'WP_064305711.1', 'WP_000714383.1', 'WP_044291658.1', 'WP_000714386.1', 'WP_000714395.1', 'WP_065315784.1', 'WP_124780904.1', 'WP_000714392.1', 'WP_271019786.1', 'WP_000714396.1', 'WP_063644537.1', 'W…
187	['WP_000714374.1', 'WP_000714373.1', 'WP_000714376.1', 'WP_000410568.1', 'WP_000410567.1', 'WP_000714379.1', 'WP_103188423.1', 'WP_258413611.1', 'WP_023914438.1', 'WP_000714387.1', 'WP_029549879.1', 'WP_064305711.1', 'WP_000714383.1', 'WP_044291658.1', 'WP_000714386.1', 'WP_000714395.1', 'WP_065315784.1', 'WP_124780904.1', 'WP_000714392.1', 'WP_271019786.1', 'WP_000714396.1', 'WP_063644537.1', 'W…
188	['WP_000714374.1', 'WP_000714376.1', 'WP_000714373.1', 'WP_000410568.1', 'WP_000410567.1', 'WP_000714379.1', 'WP_103188423.1', 'WP_258413611.1', 'WP_000714387.1', 'WP_023914438.1', 'WP_029549879.1', 'WP_064305711.1', 'WP_000714383.1', 'WP_044291658.1', 'WP_000714386.1', 'WP_065315784.1', 'WP_000714395.1', 'WP_124780904.1', 'WP_000714392.1', 'WP_271019786.1', 'WP_000714396.1', 'WP_063644537.1', 'W…
189	['WP_000714378.1', 'WP_000714385.1', 'WP_000714374.1', 'WP_000714376.1', 'WP_000714373.1', 'WP_000410568.1', 'WP_000410567.1', 'WP_000714379.1', 'WP_000714387.1', 'WP_103188423.1', 'WP_258413611.1', 'WP_000714383.1', 'WP_023914438.1', 'WP_029549879.1', 'WP_064305711.1', 'WP_044291658.1', 'WP_000714386.1', 'WP_065315784.1', 'WP_000714395.1', 'WP_124780904.1', 'WP_000714392.1', 'WP_271019786.1', 'W…
190	['WP_000714374.1', 'WP_000714373.1', 'WP_000714376.1', 'WP_000410568.1', 'WP_000410567.1', 'WP_000714379.1', 'WP_103188423.1', 'WP_258413611.1', 'WP_023914438.1', 'WP_000714387.1', 'WP_029549879.1', 'WP_064305711.1', 'WP_000714383.1', 'WP_044291658.1', 'WP_000714386.1', 'WP_000714395.1', 'WP_065315784.1', 'WP_124780904.1', 'WP_000714392.1', 'WP_271019786.1', 'WP_000714396.1', 'WP_063644537.1', 'W…
191	['WP_000714374.1', 'WP_000714376.1', 'WP_000714373.1', 'WP_000410568.1', 'WP_000410567.1', 'WP_000714379.1', 'WP_103188423.1', 'WP_258413611.1', 'WP_000714387.1', 'WP_023914438.1', 'WP_029549879.1', 'WP_000714383.1', 'WP_064305711.1', 'WP_044291658.1', 'WP_000714386.1', 'WP_065315784.1', 'WP_000714395.1', 'WP_124780904.1', 'WP_000714392.1', 'WP_271019786.1', 'WP_000714396.1', 'WP_063644537.1', 'W…
192	['WP_000714374.1', 'WP_000714376.1', 'WP_000714373.1', 'WP_000410568.1', 'WP_000410567.1', 'WP_000714379.1', 'WP_103188423.1', 'WP_258413611.1', 'WP_000714387.1', 'WP_023914438.1', 'WP_029549879.1', 'WP_000714383.1', 'WP_064305711.1', 'WP_044291658.1', 'WP_000714386.1', 'WP_000714395.1', 'WP_065315784.1', 'WP_124780904.1', 'WP_000714392.1', 'WP_271019786.1', 'WP_000714396.1', 'WP_063644537.1', 'W…
193	['WP_000714378.1', 'WP_000714385.1', 'WP_000714374.1', 'WP_000714376.1', 'WP_000714373.1', 'WP_000410568.1', 'WP_000410567.1', 'WP_000714379.1', 'WP_000714387.1', 'WP_103188423.1', 'WP_258413611.1', 'WP_000714383.1', 'WP_023914438.1', 'WP_029549879.1', 'WP_064305711.1', 'WP_044291658.1', 'WP_000714386.1', 'WP_000714395.1', 'WP_124780904.1', 'WP_065315784.1', 'WP_000714392.1', 'WP_271019786.1', 'W…
194	['WP_000714374.1', 'WP_000714376.1', 'WP_000714373.1', 'WP_000410568.1', 'WP_000410567.1', 'WP_000714379.1', 'WP_103188423.1', 'WP_258413611.1', 'WP_000714387.1', 'WP_023914438.1', 'WP_029549879.1', 'WP_000714383.1', 'WP_000714386.1', 'WP_064305711.1', 'WP_044291658.1', 'WP_065315784.1', 'WP_000714395.1', 'WP_124780904.1', 'WP_000714392.1', 'WP_271019786.1', 'WP_000714396.1', 'WP_063644537.1', 'W…
195	['WP_000714374.1', 'WP_000714376.1', 'WP_000714373.1', 'WP_000410568.1', 'WP_000410567.1', 'WP_000714379.1', 'WP_103188423.1', 'WP_000714387.1', 'WP_258413611.1', 'WP_023914438.1', 'WP_029549879.1', 'WP_000714383.1', 'WP_064305711.1', 'WP_044291658.1', 'WP_000714386.1', 'WP_000714395.1', 'WP_065315784.1', 'WP_124780904.1', 'WP_000714392.1', 'WP_271019786.1', 'WP_000714396.1', 'WP_063644537.1', 'W…
196	['WP_000714374.1', 'WP_000714376.1', 'WP_000714373.1', 'WP_000410568.1', 'WP_000410567.1', 'WP_000714379.1', 'WP_103188423.1', 'WP_258413611.1', 'WP_000714387.1', 'WP_023914438.1', 'WP_029549879.1', 'WP_000714383.1', 'WP_064305711.1', 'WP_044291658.1', 'WP_000714386.1', 'WP_000714395.1', 'WP_065315784.1', 'WP_124780904.1', 'WP_000714392.1', 'WP_271019786.1', 'WP_000714391.1', 'WP_000714396.1', 'W…
197	['WP_000714374.1', 'WP_000714376.1', 'WP_000714373.1', 'WP_000410568.1', 'WP_000410567.1', 'WP_000714379.1', 'WP_103188423.1', 'WP_258413611.1', 'WP_000714387.1', 'WP_023914438.1', 'WP_029549879.1', 'WP_000714383.1', 'WP_064305711.1', 'WP_044291658.1', 'WP_000714386.1', 'WP_065315784.1', 'WP_000714395.1', 'WP_124780904.1', 'WP_000714392.1', 'WP_271019786.1', 'WP_063644537.1', 'WP_000714396.1', 'W…
198	['WP_000714374.1', 'WP_000714373.1', 'WP_000714376.1', 'WP_000410568.1', 'WP_000410567.1', 'WP_000714379.1', 'WP_103188423.1', 'WP_258413611.1', 'WP_000714387.1', 'WP_023914438.1', 'WP_029549879.1', 'WP_064305711.1', 'WP_000714383.1', 'WP_044291658.1', 'WP_000714386.1', 'WP_000714395.1', 'WP_065315784.1', 'WP_124780904.1', 'WP_000714392.1', 'WP_271019786.1', 'WP_000714396.1', 'WP_063644537.1', 'W…
199	['WP_000714374.1', 'WP_000714373.1', 'WP_000714376.1', 'WP_000410568.1', 'WP_000410567.1', 'WP_000714379.1', 'WP_103188423.1', 'WP_258413611.1', 'WP_000714387.1', 'WP_023914438.1', 'WP_029549879.1', 'WP_064305711.1', 'WP_000714383.1', 'WP_044291658.1', 'WP_000714386.1', 'WP_000714395.1', 'WP_065315784.1', 'WP_124780904.1', 'WP_000714392.1', 'WP_271019786.1', 'WP_000714396.1', 'WP_063644537.1', 'W…
200	['WP_000718138.1', 'WP_001033012.1', 'WP_001033018.1', 'WP_061649248.1', 'WP_045172584.1', 'WP_001033008.1', 'WP_070007596.1', 'WP_058144505.1', 'WP_001033006.1', 'WP_262610701.1', 'WP_001033009.1']
201	['WP_000722414.1']
202	['WP_215803213.1', 'WP_162635598.1', 'WP_032099372.1', 'WP_228567641.1', 'WP_228582632.1', 'WP_072511655.1', 'WP_117196878.1', 'WP_000728685.1', 'WP_001662438.1', 'WP_000728698.1', 'WP_208151591.1', 'WP_049886512.1', 'WP_103147188.1', 'WP_078090841.1', 'WP_078162833.1', 'WP_198999381.1', 'WP_001566864.1', 'WP_000728767.1', 'WP_078367940.1', 'WP_078252321.1', 'WP_049887445.1', 'WP_025175786.1', 'W…
203	['WP_077638225.1', 'WP_000728689.1', 'WP_160194429.1', 'WP_223289586.1', 'WP_001623249.1', 'WP_023915198.1', 'WP_150860776.1']
204	['WP_000728691.1', 'WP_000728773.1', 'WP_078160590.1', 'WP_117232069.1', 'WP_078150729.1', 'WP_001666947.1', 'WP_115118154.1', 'WP_111743752.1', 'WP_281224791.1', 'WP_078368033.1', 'WP_078171715.1', 'WP_000728754.1', 'WP_078151921.1', 'WP_053089667.1', 'WP_000728747.1', 'WP_000728745.1', 'WP_031774483.1', 'WP_031876104.1', 'WP_252602109.1', 'WP_303447642.1', 'WP_054192865.1', 'WP_103151739.1', 'W…
205	['WP_032099372.1', 'WP_228567641.1', 'WP_215803213.1', 'WP_162635598.1', 'WP_228582632.1', 'WP_072511655.1', 'WP_117196878.1', 'WP_000728685.1', 'WP_001662438.1', 'WP_000728698.1', 'WP_208151591.1', 'WP_049886512.1', 'WP_103147188.1', 'WP_078090841.1', 'WP_078162833.1', 'WP_198999381.1', 'WP_001566864.1', 'WP_000728767.1', 'WP_078367940.1', 'WP_078252321.1', 'WP_049887445.1', 'WP_025175786.1', 'W…
206	['WP_000728701.1', 'WP_163994334.1', 'WP_064134480.1', 'WP_043854793.1', 'WP_238496034.1', 'WP_111131993.1', 'WP_111101643.1', 'WP_064277648.1', 'WP_150860776.1']
207	['WP_107364533.1', 'WP_000728737.1', 'WP_000728706.1', 'WP_001837207.1', 'WP_106875306.1', 'WP_163994334.1', 'WP_064134480.1', 'WP_043854793.1', 'WP_238496034.1', 'WP_000728717.1', 'WP_042907859.1', 'WP_000728701.1', 'WP_150860776.1']
208	['WP_000728745.1', 'WP_000728747.1', 'WP_303447642.1', 'WP_031774483.1', 'WP_031876104.1', 'WP_258413618.1', 'WP_054192865.1', 'WP_078256861.1', 'WP_103151739.1', 'WP_086036945.1', 'WP_052995691.1', 'WP_000728714.1', 'WP_249985859.1', 'WP_000728753.1', 'WP_281224456.1', 'WP_072512138.1', 'WP_252602109.1', 'WP_162665694.1', 'WP_266050677.1', 'WP_072492021.1', 'WP_187418221.1', 'WP_164091639.1', 'W…
209	['WP_163994334.1', 'WP_064134480.1', 'WP_043854793.1', 'WP_238496034.1', 'WP_000728717.1', 'WP_000728706.1', 'WP_000728701.1', 'WP_111131993.1', 'WP_150860776.1']
210	['WP_000728737.1', 'WP_001837207.1', 'WP_107364533.1', 'WP_000728706.1', 'WP_163994334.1', 'WP_043854793.1', 'WP_238496034.1', 'WP_064134480.1', 'WP_000728717.1', 'WP_042907859.1', 'WP_111131993.1', 'WP_000728701.1', 'WP_150860776.1']
211	['WP_000728745.1', 'WP_000728747.1', 'WP_303447642.1', 'WP_031774483.1', 'WP_031876104.1', 'WP_054192865.1', 'WP_103151739.1', 'WP_078256861.1', 'WP_086036945.1', 'WP_258413618.1', 'WP_052995691.1', 'WP_249985859.1', 'WP_000728753.1', 'WP_281224456.1', 'WP_000728714.1', 'WP_072512138.1', 'WP_252602109.1', 'WP_162665694.1', 'WP_266050677.1', 'WP_187418221.1', 'WP_072492021.1', 'WP_164091639.1', 'W…
212	['WP_000728746.1', 'WP_001561460.1', 'WP_000728750.1', 'WP_072526913.1', 'WP_078368841.1', 'WP_049886512.1', 'WP_000728749.1', 'WP_123986085.1', 'WP_262529290.1', 'WP_108627792.1', 'WP_078348299.1', 'WP_086037137.1', 'WP_215803213.1', 'WP_032099372.1', 'WP_228567641.1', 'WP_162635598.1', 'WP_228582632.1', 'WP_029549266.1', 'WP_072511655.1', 'WP_001662438.1', 'WP_117196878.1', 'WP_000728685.1', 'W…
213	['WP_000728747.1', 'WP_000728745.1', 'WP_031876104.1', 'WP_303447642.1', 'WP_031774483.1', 'WP_054192865.1', 'WP_103151739.1', 'WP_078256861.1', 'WP_258413618.1', 'WP_086036945.1', 'WP_052995691.1', 'WP_000728753.1', 'WP_249985859.1', 'WP_281224456.1', 'WP_000728714.1', 'WP_072512138.1', 'WP_252602109.1', 'WP_162665694.1', 'WP_266050677.1', 'WP_072492021.1', 'WP_187418221.1', 'WP_164091639.1', 'W…
214	['WP_000728749.1', 'WP_000728750.1', 'WP_000728746.1', 'WP_001561460.1', 'WP_072526913.1', 'WP_078368841.1', 'WP_123986085.1', 'WP_049886512.1', 'WP_262529290.1', 'WP_086037137.1', 'WP_078348299.1', 'WP_108627792.1', 'WP_106898699.1', 'WP_215803213.1', 'WP_228567641.1', 'WP_032099372.1', 'WP_162635598.1', 'WP_228582632.1', 'WP_072511655.1', 'WP_117196878.1', 'WP_000728685.1', 'WP_001662438.1', 'W…
215	['WP_000728746.1', 'WP_000728750.1', 'WP_001561460.1', 'WP_000728749.1', 'WP_072526913.1', 'WP_049886512.1', 'WP_078368841.1', 'WP_123986085.1', 'WP_262529290.1', 'WP_108627792.1', 'WP_078348299.1', 'WP_086037137.1', 'WP_031878841.1', 'WP_073407518.1', 'WP_101245067.1', 'WP_106898699.1', 'WP_215803213.1', 'WP_032099372.1', 'WP_162635598.1', 'WP_228567641.1', 'WP_228582632.1', 'WP_072511655.1', 'W…
216	['WP_031876104.1', 'WP_000728747.1', 'WP_000728745.1', 'WP_000728753.1', 'WP_281224456.1', 'WP_258413618.1', 'WP_303447642.1', 'WP_031774483.1', 'WP_054192865.1', 'WP_103151739.1', 'WP_078256861.1', 'WP_086036945.1', 'WP_252602109.1', 'WP_052995691.1', 'WP_249985859.1', 'WP_072512138.1', 'WP_162665694.1', 'WP_000728714.1', 'WP_266050677.1', 'WP_072492021.1', 'WP_164091639.1', 'WP_187418221.1', 'W…
217	['WP_000728754.1', 'WP_001666947.1', 'WP_281224791.1', 'WP_078151921.1', 'WP_053089667.1', 'WP_111743752.1', 'WP_078171715.1', 'WP_078368033.1', 'WP_000728747.1', 'WP_000728745.1', 'WP_031876104.1', 'WP_117232069.1', 'WP_031774483.1', 'WP_303447642.1', 'WP_054192865.1', 'WP_258413618.1', 'WP_103151739.1', 'WP_078256861.1', 'WP_078160590.1', 'WP_281224456.1', 'WP_000728753.1', 'WP_086036945.1', 'W…
218	['WP_025175712.1', 'WP_000728765.1', 'WP_044419319.1', 'WP_248315622.1', 'WP_162642994.1', 'WP_123871830.1', 'WP_006188198.1', 'WP_124780918.1', 'WP_106875306.1', 'WP_047213064.1', 'WP_001837207.1', 'WP_000728737.1', 'WP_107364533.1', 'WP_000728706.1', 'WP_042907859.1', 'WP_150860776.1']
219	['WP_078162833.1', 'WP_198999381.1', 'WP_001566864.1', 'WP_078090841.1', 'WP_000728767.1', 'WP_078367940.1', 'WP_078252321.1', 'WP_000728698.1', 'WP_049887445.1', 'WP_103147188.1', 'WP_025175786.1', 'WP_072467462.1', 'WP_281224041.1', 'WP_078371049.1', 'WP_111015171.1', 'WP_262607790.1', 'WP_259378488.1', 'WP_271057319.1', 'WP_001623249.1', 'WP_023915198.1', 'WP_150860776.1']
220	['WP_000728773.1', 'WP_078160590.1', 'WP_117232069.1', 'WP_078150729.1', 'WP_000728691.1', 'WP_001666947.1', 'WP_281224791.1', 'WP_000728754.1', 'WP_078171715.1', 'WP_111743752.1', 'WP_078368033.1', 'WP_078151921.1', 'WP_053089667.1', 'WP_000728747.1', 'WP_000728745.1', 'WP_031876104.1', 'WP_258413618.1', 'WP_031774483.1', 'WP_303447642.1', 'WP_054192865.1', 'WP_252602109.1', 'WP_103151739.1', 'W…
221	['WP_000738841.1']
222	['WP_000767028.1']
223	['WP_000786141.1', 'WP_001795007.1']
224	['WP_000814441.1', 'WP_001566851.1', 'WP_198914142.1', 'WP_000814443.1', 'WP_250755232.1', 'WP_258415717.1', 'WP_117185809.1', 'WP_000812015.1', 'WP_271019787.1', 'WP_115208038.1']
225	['WP_000814441.1', 'WP_001566851.1', 'WP_198914142.1', 'WP_000814443.1', 'WP_250755232.1', 'WP_258415717.1', 'WP_117185809.1', 'WP_000812015.1', 'WP_271019787.1', 'WP_115208038.1']
226	['WP_000814441.1', 'WP_001566851.1', 'WP_000814443.1', 'WP_198914142.1', 'WP_250755232.1', 'WP_258415717.1', 'WP_117185809.1', 'WP_000812015.1', 'WP_271019787.1', 'WP_115208038.1']
227	['WP_000816133.1', 'WP_000816124.1', 'WP_000816129.1', 'WP_000816135.1', 'WP_031927403.1', 'WP_103188427.1', 'WP_262610697.1', 'WP_251952061.1', 'WP_054193793.1', 'WP_065316432.1']
228	['WP_000816129.1', 'WP_000816135.1', 'WP_031927403.1', 'WP_103188427.1', 'WP_262610697.1', 'WP_251952061.1', 'WP_054193793.1', 'WP_065316432.1', 'WP_000816133.1', 'WP_000816124.1']
229	['WP_000816133.1', 'WP_000816124.1', 'WP_000816129.1', 'WP_000816135.1', 'WP_031927403.1', 'WP_103188427.1', 'WP_262610697.1', 'WP_251952061.1', 'WP_054193793.1', 'WP_065316432.1']
230	['WP_000816135.1', 'WP_000816129.1', 'WP_031927403.1', 'WP_103188427.1', 'WP_262610697.1', 'WP_251952061.1', 'WP_054193793.1', 'WP_065316432.1', 'WP_000816133.1', 'WP_000816124.1']
231	['WP_045172905.1', 'WP_078103479.1', 'WP_001806884.1', 'WP_000977791.1', 'WP_208174141.1', 'WP_001808120.1', 'WP_000977790.1', 'WP_078368171.1', 'WP_000977800.1', 'WP_262610705.1', 'WP_063651228.1', 'WP_000826304.1', 'WP_000977803.1', 'WP_000977777.1', 'WP_014532805.1', 'WP_000597207.1', 'WP_000977787.1', 'WP_078069305.1', 'WP_252602130.1', 'WP_160199251.1', 'WP_103145829.1', 'WP_043044867.1', 'W…
232	['WP_045172905.1', 'WP_078103479.1', 'WP_208174141.1', 'WP_001806884.1', 'WP_000977791.1', 'WP_001808120.1', 'WP_000977790.1', 'WP_000977800.1', 'WP_262610705.1', 'WP_078368171.1', 'WP_063651228.1', 'WP_000826304.1', 'WP_000977803.1', 'WP_000977777.1', 'WP_000977787.1', 'WP_078069305.1', 'WP_160199251.1', 'WP_252602130.1', 'WP_043044867.1', 'WP_000977788.1', 'WP_180992709.1', 'WP_014532805.1', 'W…
233	['WP_045172905.1', 'WP_078103479.1', 'WP_208174141.1', 'WP_001806884.1', 'WP_000977791.1', 'WP_001808120.1', 'WP_000977790.1', 'WP_000977800.1', 'WP_262610705.1', 'WP_078368171.1', 'WP_063651228.1', 'WP_000826304.1', 'WP_000977803.1', 'WP_000977777.1', 'WP_000977787.1', 'WP_078069305.1', 'WP_160199251.1', 'WP_252602130.1', 'WP_043044867.1', 'WP_000977788.1', 'WP_180992709.1', 'WP_014532805.1', 'W…
234	['WP_045172905.1', 'WP_078103479.1', 'WP_208174141.1', 'WP_001806884.1', 'WP_000977791.1', 'WP_001808120.1', 'WP_000977790.1', 'WP_000977800.1', 'WP_262610705.1', 'WP_078368171.1', 'WP_063651228.1', 'WP_000826304.1', 'WP_000977803.1', 'WP_000977777.1', 'WP_000977787.1', 'WP_078069305.1', 'WP_160199251.1', 'WP_252602130.1', 'WP_043044867.1', 'WP_000977788.1', 'WP_014532805.1', 'WP_180992709.1', 'W…
235	['WP_045172905.1', 'WP_078103479.1', 'WP_208174141.1', 'WP_001806884.1', 'WP_000977791.1', 'WP_000977800.1', 'WP_001808120.1', 'WP_000977790.1', 'WP_262610705.1', 'WP_078368171.1', 'WP_000826304.1', 'WP_000977803.1', 'WP_063651228.1', 'WP_000977777.1', 'WP_000977787.1', 'WP_160199251.1', 'WP_078069305.1', 'WP_252602130.1', 'WP_043044867.1', 'WP_000977788.1', 'WP_014532805.1', 'WP_000597207.1', 'W…
236	['WP_045172905.1', 'WP_078103479.1', 'WP_001806884.1', 'WP_000977791.1', 'WP_208174141.1', 'WP_001808120.1', 'WP_000977790.1', 'WP_000977800.1', 'WP_078368171.1', 'WP_262610705.1', 'WP_063651228.1', 'WP_000826304.1', 'WP_000977803.1', 'WP_000977777.1', 'WP_000977787.1', 'WP_078069305.1', 'WP_160199251.1', 'WP_252602130.1', 'WP_014532805.1', 'WP_043044867.1', 'WP_000597207.1', 'WP_000977788.1', 'W…
237	['WP_045172905.1', 'WP_078103479.1', 'WP_001806884.1', 'WP_000977791.1', 'WP_208174141.1', 'WP_001808120.1', 'WP_000977790.1', 'WP_000977800.1', 'WP_078368171.1', 'WP_262610705.1', 'WP_063651228.1', 'WP_000826304.1', 'WP_000977803.1', 'WP_000977777.1', 'WP_000977787.1', 'WP_078069305.1', 'WP_252602130.1', 'WP_160199251.1', 'WP_043044867.1', 'WP_014532805.1', 'WP_000597207.1', 'WP_000977788.1', 'W…
238	['WP_045172905.1', 'WP_078103479.1', 'WP_001806884.1', 'WP_000977791.1', 'WP_208174141.1', 'WP_001808120.1', 'WP_000977790.1', 'WP_000977800.1', 'WP_078368171.1', 'WP_262610705.1', 'WP_063651228.1', 'WP_000826304.1', 'WP_000977803.1', 'WP_000977777.1', 'WP_000977787.1', 'WP_078069305.1', 'WP_252602130.1', 'WP_160199251.1', 'WP_043044867.1', 'WP_014532805.1', 'WP_000597207.1', 'WP_000977788.1', 'W…
239	['WP_000845237.1', 'WP_123871832.1', 'WP_098817939.1', 'WP_236649976.1', 'WP_000845238.1']
240	['WP_000845238.1', 'WP_236649976.1', 'WP_000845237.1', 'WP_123871832.1', 'WP_098817939.1']
241	['WP_000870799.1']
242	['WP_000876756.1', 'WP_000876757.1', 'WP_000876751.1', 'WP_000876748.1', 'WP_258413619.1', 'WP_000876752.1', 'WP_072545034.1', 'WP_000876755.1', 'WP_000876758.1', 'WP_044291706.1', 'WP_160199789.1', 'WP_031928223.1', 'WP_124780920.1', 'WP_115210746.1', 'WP_098817931.1', 'WP_000876750.1', 'WP_000876754.1', 'WP_072512139.1', 'WP_111131994.1']
243	['WP_000876756.1', 'WP_000876757.1', 'WP_000876751.1', 'WP_000876752.1', 'WP_258413619.1', 'WP_000876748.1', 'WP_000876758.1', 'WP_072545034.1', 'WP_000876755.1', 'WP_044291706.1', 'WP_115210746.1', 'WP_160199789.1', 'WP_000876750.1', 'WP_124780920.1', 'WP_031928223.1', 'WP_098817931.1', 'WP_000876754.1', 'WP_072512139.1', 'WP_111131994.1']
244	['WP_000876756.1', 'WP_000876757.1', 'WP_000876751.1', 'WP_000876752.1', 'WP_258413619.1', 'WP_000876748.1', 'WP_072545034.1', 'WP_000876755.1', 'WP_000876758.1', 'WP_044291706.1', 'WP_124780920.1', 'WP_160199789.1', 'WP_115210746.1', 'WP_031928223.1', 'WP_098817931.1', 'WP_000876750.1', 'WP_000876754.1', 'WP_072512139.1', 'WP_111131994.1']
245	['WP_000876756.1', 'WP_000876757.1', 'WP_000876751.1', 'WP_000876752.1', 'WP_258413619.1', 'WP_000876748.1', 'WP_000876758.1', 'WP_072545034.1', 'WP_000876755.1', 'WP_044291706.1', 'WP_124780920.1', 'WP_115210746.1', 'WP_160199789.1', 'WP_031928223.1', 'WP_098817931.1', 'WP_000876750.1', 'WP_000876754.1', 'WP_072512139.1', 'WP_111131994.1']
246	['WP_000876756.1', 'WP_000876757.1', 'WP_000876751.1', 'WP_258413619.1', 'WP_000876752.1', 'WP_000876748.1', 'WP_000876755.1', 'WP_072545034.1', 'WP_000876758.1', 'WP_044291706.1', 'WP_160199789.1', 'WP_124780920.1', 'WP_031928223.1', 'WP_115210746.1', 'WP_000876754.1', 'WP_098817931.1', 'WP_000876750.1', 'WP_072512139.1', 'WP_111131994.1']
247	['WP_000876756.1', 'WP_000876757.1', 'WP_000876751.1', 'WP_258413619.1', 'WP_000876752.1', 'WP_000876748.1', 'WP_000876755.1', 'WP_072545034.1', 'WP_000876758.1', 'WP_044291706.1', 'WP_160199789.1', 'WP_124780920.1', 'WP_031928223.1', 'WP_115210746.1', 'WP_098817931.1', 'WP_000876750.1', 'WP_000876754.1', 'WP_072512139.1', 'WP_111131994.1']
248	['WP_000876756.1', 'WP_000876757.1', 'WP_000876751.1', 'WP_258413619.1', 'WP_000876752.1', 'WP_000876748.1', 'WP_072545034.1', 'WP_000876755.1', 'WP_000876758.1', 'WP_044291706.1', 'WP_160199789.1', 'WP_124780920.1', 'WP_031928223.1', 'WP_115210746.1', 'WP_098817931.1', 'WP_000876750.1', 'WP_000876754.1', 'WP_072512139.1', 'WP_111131994.1']
249	['WP_000876756.1', 'WP_000876757.1', 'WP_000876751.1', 'WP_000876752.1', 'WP_258413619.1', 'WP_000876748.1', 'WP_000876758.1', 'WP_072545034.1', 'WP_000876755.1', 'WP_044291706.1', 'WP_160199789.1', 'WP_124780920.1', 'WP_115210746.1', 'WP_031928223.1', 'WP_098817931.1', 'WP_000876750.1', 'WP_000876754.1', 'WP_072512139.1', 'WP_111131994.1']
250	['WP_000876756.1', 'WP_000876757.1', 'WP_000876751.1', 'WP_000876752.1', 'WP_258413619.1', 'WP_000876748.1', 'WP_000876758.1', 'WP_072545034.1', 'WP_000876755.1', 'WP_044291706.1', 'WP_160199789.1', 'WP_124780920.1', 'WP_031928223.1', 'WP_115210746.1', 'WP_098817931.1', 'WP_000876750.1', 'WP_000876754.1', 'WP_072512139.1', 'WP_111131994.1']
251	['WP_000876826.1']
252	['WP_000908952.1', 'WP_281224466.1', 'WP_000908949.1', 'WP_029549882.1', 'WP_000908953.1', 'WP_000908956.1', 'WP_072512133.1', 'WP_044291652.1', 'WP_248315729.1', 'WP_163994581.1', 'WP_258413840.1', 'WP_000908959.1', 'WP_023914433.1', 'WP_000908960.1', 'WP_001621787.1', 'WP_001641273.1', 'WP_061824026.1', 'WP_250755233.1', 'WP_262611634.1', 'WP_000908950.1', 'WP_064133567.1', 'WP_000908951.1', 'W…
253	['WP_000908952.1', 'WP_281224466.1', 'WP_000908949.1', 'WP_029549882.1', 'WP_000908953.1', 'WP_072512133.1', 'WP_000908956.1', 'WP_044291652.1', 'WP_248315729.1', 'WP_163994581.1', 'WP_258413840.1', 'WP_000908959.1', 'WP_023914433.1', 'WP_000908960.1', 'WP_001621787.1', 'WP_001641273.1', 'WP_061824026.1', 'WP_250755233.1', 'WP_262611634.1', 'WP_000908950.1', 'WP_064133567.1', 'WP_000908951.1', 'W…
254	['WP_000908952.1', 'WP_281224466.1', 'WP_000908949.1', 'WP_029549882.1', 'WP_000908953.1', 'WP_072512133.1', 'WP_000908956.1', 'WP_044291652.1', 'WP_248315729.1', 'WP_163994581.1', 'WP_258413840.1', 'WP_000908959.1', 'WP_023914433.1', 'WP_001621787.1', 'WP_000908960.1', 'WP_001641273.1', 'WP_061824026.1', 'WP_250755233.1', 'WP_262611634.1', 'WP_000908950.1', 'WP_000908951.1', 'WP_064133567.1', 'W…
255	['WP_000908952.1', 'WP_281224466.1', 'WP_000908949.1', 'WP_029549882.1', 'WP_000908953.1', 'WP_000908956.1', 'WP_072512133.1', 'WP_044291652.1', 'WP_163994581.1', 'WP_258413840.1', 'WP_000908959.1', 'WP_248315729.1', 'WP_023914433.1', 'WP_000908960.1', 'WP_001621787.1', 'WP_001641273.1', 'WP_061824026.1', 'WP_250755233.1', 'WP_262611634.1', 'WP_000908950.1', 'WP_064133567.1', 'WP_000908951.1', 'W…
256	['WP_281224466.1', 'WP_000908952.1', 'WP_000908949.1', 'WP_000908953.1', 'WP_029549882.1', 'WP_163994581.1', 'WP_044291652.1', 'WP_000908956.1', 'WP_072512133.1', 'WP_000908959.1', 'WP_258413840.1', 'WP_248315729.1', 'WP_000908960.1', 'WP_023914433.1', 'WP_001621787.1', 'WP_001641273.1', 'WP_061824026.1', 'WP_250755233.1', 'WP_262611634.1', 'WP_000908950.1', 'WP_064133567.1', 'WP_000908951.1', 'W…
257	['WP_000908952.1', 'WP_281224466.1', 'WP_000908949.1', 'WP_029549882.1', 'WP_000908953.1', 'WP_072512133.1', 'WP_000908956.1', 'WP_044291652.1', 'WP_248315729.1', 'WP_163994581.1', 'WP_258413840.1', 'WP_000908959.1', 'WP_023914433.1', 'WP_000908960.1', 'WP_001621787.1', 'WP_001641273.1', 'WP_061824026.1', 'WP_250755233.1', 'WP_262611634.1', 'WP_000908950.1', 'WP_064133567.1', 'WP_000908951.1', 'W…
258	['WP_000908952.1', 'WP_281224466.1', 'WP_000908949.1', 'WP_029549882.1', 'WP_000908953.1', 'WP_000908956.1', 'WP_044291652.1', 'WP_072512133.1', 'WP_258413840.1', 'WP_163994581.1', 'WP_000908959.1', 'WP_248315729.1', 'WP_023914433.1', 'WP_000908960.1', 'WP_001621787.1', 'WP_001641273.1', 'WP_061824026.1', 'WP_250755233.1', 'WP_262611634.1', 'WP_000908950.1', 'WP_064133567.1', 'WP_000908951.1', 'W…
259	['WP_281224466.1', 'WP_000908952.1', 'WP_000908949.1', 'WP_029549882.1', 'WP_000908953.1', 'WP_044291652.1', 'WP_000908956.1', 'WP_000908959.1', 'WP_072512133.1', 'WP_163994581.1', 'WP_258413840.1', 'WP_248315729.1', 'WP_000908960.1', 'WP_023914433.1', 'WP_001641273.1', 'WP_001621787.1', 'WP_061824026.1', 'WP_250755233.1', 'WP_262611634.1', 'WP_000908950.1', 'WP_064133567.1', 'WP_000908951.1', 'W…
260	['WP_281224466.1', 'WP_000908952.1', 'WP_000908949.1', 'WP_000908953.1', 'WP_029549882.1', 'WP_044291652.1', 'WP_000908956.1', 'WP_000908959.1', 'WP_163994581.1', 'WP_072512133.1', 'WP_258413840.1', 'WP_248315729.1', 'WP_000908960.1', 'WP_023914433.1', 'WP_001641273.1', 'WP_001621787.1', 'WP_061824026.1', 'WP_250755233.1', 'WP_262611634.1', 'WP_000908950.1', 'WP_064133567.1', 'WP_000908951.1', 'W…
261	['WP_000912285.1', 'WP_000912287.1', 'WP_078368171.1', 'WP_000977791.1', 'WP_078103479.1', 'WP_000977790.1', 'WP_208174141.1', 'WP_001806884.1', 'WP_045172905.1', 'WP_063651228.1', 'WP_000977800.1', 'WP_001808120.1', 'WP_014532805.1', 'WP_000597207.1', 'WP_000977787.1', 'WP_000977803.1', 'WP_262610705.1', 'WP_000977777.1', 'WP_103145829.1', 'WP_000826304.1', 'WP_000977788.1', 'WP_078069305.1', 'W…
262	['WP_000912285.1', 'WP_000912287.1', 'WP_208174141.1', 'WP_000977791.1', 'WP_078103479.1', 'WP_078368171.1', 'WP_000977790.1', 'WP_001806884.1', 'WP_045172905.1', 'WP_000977800.1', 'WP_262610705.1', 'WP_001808120.1', 'WP_000977803.1', 'WP_063651228.1', 'WP_110179801.1', 'WP_000977777.1', 'WP_000826304.1', 'WP_014532805.1', 'WP_000597207.1', 'WP_252602130.1', 'WP_000977787.1', 'WP_044291663.1', 'W…
263	['WP_000912563.1', 'WP_310700470.1', 'WP_072491073.1']
264	['WP_072512140.1', 'WP_000924997.1', 'WP_000925002.1', 'WP_000924995.1', 'WP_000924998.1', 'WP_000925001.1', 'WP_089535739.1', 'WP_000925003.1', 'WP_000924990.1', 'WP_000924996.1', 'WP_000924992.1', 'WP_063644547.1', 'WP_044291710.1', 'WP_124780924.1', 'WP_000924989.1', 'WP_000924999.1', 'WP_000924993.1', 'WP_262542037.1', 'WP_276212950.1', 'WP_058008286.1', 'WP_069989705.1', 'WP_198974288.1', 'W…
265	['WP_072512140.1', 'WP_000924997.1', 'WP_000925002.1', 'WP_000924995.1', 'WP_000924998.1', 'WP_000925001.1', 'WP_089535739.1', 'WP_000925003.1', 'WP_000924990.1', 'WP_000924996.1', 'WP_000924992.1', 'WP_063644547.1', 'WP_044291710.1', 'WP_124780924.1', 'WP_000924989.1', 'WP_000924999.1', 'WP_000924993.1', 'WP_262542037.1', 'WP_276212950.1', 'WP_058008286.1', 'WP_069989705.1', 'WP_198974288.1', 'W…
266	['WP_072512140.1', 'WP_000925002.1', 'WP_000924997.1', 'WP_000924995.1', 'WP_000925001.1', 'WP_000924998.1', 'WP_089535739.1', 'WP_000925003.1', 'WP_000924992.1', 'WP_000924996.1', 'WP_000924990.1', 'WP_063644547.1', 'WP_044291710.1', 'WP_124780924.1', 'WP_000924999.1', 'WP_000924989.1', 'WP_000924993.1', 'WP_262542037.1', 'WP_276212950.1', 'WP_058008286.1', 'WP_069989705.1', 'WP_198974288.1', 'W…
267	['WP_072512140.1', 'WP_000924997.1', 'WP_000925002.1', 'WP_000924995.1', 'WP_000924998.1', 'WP_000925001.1', 'WP_089535739.1', 'WP_000925003.1', 'WP_000924990.1', 'WP_000924996.1', 'WP_000924992.1', 'WP_063644547.1', 'WP_044291710.1', 'WP_124780924.1', 'WP_000924993.1', 'WP_000924999.1', 'WP_000924989.1', 'WP_262542037.1', 'WP_276212950.1', 'WP_058008286.1', 'WP_069989705.1', 'WP_198974288.1', 'W…
268	['WP_072512140.1', 'WP_000925002.1', 'WP_000924997.1', 'WP_000924995.1', 'WP_000924998.1', 'WP_089535739.1', 'WP_000925001.1', 'WP_000925003.1', 'WP_000924996.1', 'WP_000924990.1', 'WP_000924992.1', 'WP_063644547.1', 'WP_044291710.1', 'WP_124780924.1', 'WP_000924999.1', 'WP_000924989.1', 'WP_000924993.1', 'WP_262542037.1', 'WP_276212950.1', 'WP_058008286.1', 'WP_069989705.1', 'WP_198974288.1', 'W…
269	['WP_072512140.1', 'WP_000925002.1', 'WP_000924997.1', 'WP_000924995.1', 'WP_000924998.1', 'WP_089535739.1', 'WP_000925001.1', 'WP_000924996.1', 'WP_000925003.1', 'WP_000924990.1', 'WP_000924992.1', 'WP_063644547.1', 'WP_044291710.1', 'WP_124780924.1', 'WP_000924999.1', 'WP_000924989.1', 'WP_000924993.1', 'WP_262542037.1', 'WP_276212950.1', 'WP_058008286.1', 'WP_069989705.1', 'WP_198974288.1', 'W…
270	['WP_072512140.1', 'WP_000924997.1', 'WP_000925002.1', 'WP_000924995.1', 'WP_000924998.1', 'WP_000925001.1', 'WP_089535739.1', 'WP_000925003.1', 'WP_000924990.1', 'WP_000924996.1', 'WP_000924992.1', 'WP_063644547.1', 'WP_044291710.1', 'WP_124780924.1', 'WP_000924999.1', 'WP_000924989.1', 'WP_000924993.1', 'WP_262542037.1', 'WP_276212950.1', 'WP_058008286.1', 'WP_069989705.1', 'WP_198974288.1', 'W…
271	['WP_072512140.1', 'WP_000924997.1', 'WP_000925002.1', 'WP_000924995.1', 'WP_000924998.1', 'WP_000925001.1', 'WP_089535739.1', 'WP_000925003.1', 'WP_000924990.1', 'WP_000924996.1', 'WP_000924992.1', 'WP_063644547.1', 'WP_044291710.1', 'WP_124780924.1', 'WP_000924999.1', 'WP_000924989.1', 'WP_000924993.1', 'WP_262542037.1', 'WP_276212950.1', 'WP_058008286.1', 'WP_069989705.1', 'WP_198974288.1', 'W…
272	['WP_072512140.1', 'WP_000924997.1', 'WP_000925002.1', 'WP_000924995.1', 'WP_089535739.1', 'WP_000924998.1', 'WP_000925001.1', 'WP_000925003.1', 'WP_000924990.1', 'WP_000924996.1', 'WP_000924992.1', 'WP_063644547.1', 'WP_044291710.1', 'WP_000924999.1', 'WP_124780924.1', 'WP_000924989.1', 'WP_000924993.1', 'WP_262542037.1', 'WP_276212950.1', 'WP_058008286.1', 'WP_069989705.1', 'WP_198974288.1', 'W…
273	['WP_072512140.1', 'WP_000925002.1', 'WP_000924997.1', 'WP_000924995.1', 'WP_000925001.1', 'WP_000924998.1', 'WP_089535739.1', 'WP_000925003.1', 'WP_000924990.1', 'WP_000924996.1', 'WP_000924992.1', 'WP_063644547.1', 'WP_044291710.1', 'WP_124780924.1', 'WP_000924999.1', 'WP_000924989.1', 'WP_000924993.1', 'WP_262542037.1', 'WP_276212950.1', 'WP_058008286.1', 'WP_069989705.1', 'WP_198974288.1', 'W…
274	['WP_072512140.1', 'WP_000925002.1', 'WP_000924997.1', 'WP_000924995.1', 'WP_000925001.1', 'WP_000924998.1', 'WP_089535739.1', 'WP_000925003.1', 'WP_000924996.1', 'WP_000924992.1', 'WP_000924990.1', 'WP_063644547.1', 'WP_044291710.1', 'WP_124780924.1', 'WP_000924999.1', 'WP_000924989.1', 'WP_000924993.1', 'WP_262542037.1', 'WP_276212950.1', 'WP_058008286.1', 'WP_069989705.1', 'WP_198974288.1', 'W…
275	['WP_072512140.1', 'WP_000924997.1', 'WP_000925002.1', 'WP_000924995.1', 'WP_000924998.1', 'WP_000925001.1', 'WP_000925003.1', 'WP_089535739.1', 'WP_000924990.1', 'WP_000924996.1', 'WP_000924992.1', 'WP_063644547.1', 'WP_044291710.1', 'WP_124780924.1', 'WP_000924999.1', 'WP_000924989.1', 'WP_000924993.1', 'WP_262542037.1', 'WP_276212950.1', 'WP_058008286.1', 'WP_069989705.1', 'WP_198974288.1', 'W…
276	['WP_000926749.1', 'WP_000926750.1']
277	['WP_000926750.1', 'WP_000926749.1']
278	['WP_000953187.1']
279	['WP_078103479.1', 'WP_000977791.1', 'WP_208174141.1', 'WP_000977790.1', 'WP_078368171.1', 'WP_000977800.1', 'WP_262610705.1', 'WP_063651228.1', 'WP_000977803.1', 'WP_000977777.1', 'WP_045172905.1', 'WP_001806884.1', 'WP_001808120.1', 'WP_000977787.1', 'WP_014532805.1', 'WP_000597207.1', 'WP_078069305.1', 'WP_160199251.1', 'WP_252602130.1', 'WP_103145829.1', 'WP_000977788.1', 'WP_043044867.1', 'W…
280	['WP_078103479.1', 'WP_000977791.1', 'WP_208174141.1', 'WP_000977790.1', 'WP_000977800.1', 'WP_262610705.1', 'WP_078368171.1', 'WP_000977803.1', 'WP_045172905.1', 'WP_063651228.1', 'WP_000977777.1', 'WP_001806884.1', 'WP_000977787.1', 'WP_001808120.1', 'WP_160199251.1', 'WP_078069305.1', 'WP_252602130.1', 'WP_000826304.1', 'WP_000977762.1', 'WP_000977788.1', 'WP_043044867.1', 'WP_014532805.1', 'W…
281	['WP_078103479.1', 'WP_208174141.1', 'WP_000977791.1', 'WP_000977790.1', 'WP_000977800.1', 'WP_262610705.1', 'WP_078368171.1', 'WP_000977777.1', 'WP_063651228.1', 'WP_000977803.1', 'WP_045172905.1', 'WP_001806884.1', 'WP_000977787.1', 'WP_078069305.1', 'WP_252602130.1', 'WP_001808120.1', 'WP_160199251.1', 'WP_000977788.1', 'WP_000826304.1', 'WP_014532805.1', 'WP_043044867.1', 'WP_000597207.1', 'W…
282	['WP_078103479.1', 'WP_208174141.1', 'WP_000977791.1', 'WP_000977790.1', 'WP_000977800.1', 'WP_262610705.1', 'WP_078368171.1', 'WP_000977777.1', 'WP_063651228.1', 'WP_000977803.1', 'WP_045172905.1', 'WP_001806884.1', 'WP_000977787.1', 'WP_078069305.1', 'WP_252602130.1', 'WP_001808120.1', 'WP_160199251.1', 'WP_000977788.1', 'WP_000826304.1', 'WP_014532805.1', 'WP_043044867.1', 'WP_000597207.1', 'W…
283	['WP_078103479.1', 'WP_208174141.1', 'WP_000977791.1', 'WP_000977790.1', 'WP_000977800.1', 'WP_262610705.1', 'WP_078368171.1', 'WP_000977777.1', 'WP_063651228.1', 'WP_000977803.1', 'WP_045172905.1', 'WP_000977787.1', 'WP_001806884.1', 'WP_078069305.1', 'WP_252602130.1', 'WP_001808120.1', 'WP_160199251.1', 'WP_000977788.1', 'WP_000826304.1', 'WP_043044867.1', 'WP_014532805.1', 'WP_000597207.1', 'W…
284	['WP_078103479.1', 'WP_208174141.1', 'WP_000977791.1', 'WP_000977790.1', 'WP_000977800.1', 'WP_262610705.1', 'WP_078368171.1', 'WP_000977777.1', 'WP_063651228.1', 'WP_000977803.1', 'WP_045172905.1', 'WP_000977787.1', 'WP_001806884.1', 'WP_078069305.1', 'WP_001808120.1', 'WP_160199251.1', 'WP_252602130.1', 'WP_000977788.1', 'WP_043044867.1', 'WP_000826304.1', 'WP_014532805.1', 'WP_180992709.1', 'W…
285	['WP_078103479.1', 'WP_208174141.1', 'WP_000977791.1', 'WP_000977790.1', 'WP_000977800.1', 'WP_262610705.1', 'WP_078368171.1', 'WP_000977777.1', 'WP_063651228.1', 'WP_000977803.1', 'WP_045172905.1', 'WP_000977787.1', 'WP_001806884.1', 'WP_078069305.1', 'WP_001808120.1', 'WP_160199251.1', 'WP_252602130.1', 'WP_000977788.1', 'WP_043044867.1', 'WP_000826304.1', 'WP_014532805.1', 'WP_000597207.1', 'W…
286	['WP_078103479.1', 'WP_208174141.1', 'WP_000977791.1', 'WP_000977790.1', 'WP_000977800.1', 'WP_262610705.1', 'WP_078368171.1', 'WP_000977777.1', 'WP_063651228.1', 'WP_000977803.1', 'WP_045172905.1', 'WP_001806884.1', 'WP_000977787.1', 'WP_078069305.1', 'WP_252602130.1', 'WP_160199251.1', 'WP_001808120.1', 'WP_000977788.1', 'WP_000826304.1', 'WP_014532805.1', 'WP_043044867.1', 'WP_000597207.1', 'W…
287	['WP_078103479.1', 'WP_208174141.1', 'WP_000977791.1', 'WP_000977790.1', 'WP_000977800.1', 'WP_262610705.1', 'WP_078368171.1', 'WP_063651228.1', 'WP_000977803.1', 'WP_000977777.1', 'WP_045172905.1', 'WP_001806884.1', 'WP_000977787.1', 'WP_078069305.1', 'WP_252602130.1', 'WP_160199251.1', 'WP_001808120.1', 'WP_000977788.1', 'WP_043044867.1', 'WP_000826304.1', 'WP_014532805.1', 'WP_180992709.1', 'W…
288	['WP_078103479.1', 'WP_208174141.1', 'WP_000977791.1', 'WP_000977790.1', 'WP_000977800.1', 'WP_078368171.1', 'WP_262610705.1', 'WP_063651228.1', 'WP_000977803.1', 'WP_000977777.1', 'WP_045172905.1', 'WP_000977787.1', 'WP_001806884.1', 'WP_078069305.1', 'WP_160199251.1', 'WP_001808120.1', 'WP_252602130.1', 'WP_000977788.1', 'WP_043044867.1', 'WP_014532805.1', 'WP_000826304.1', 'WP_000597207.1', 'W…
289	['WP_078103479.1', 'WP_208174141.1', 'WP_000977791.1', 'WP_000977790.1', 'WP_000977800.1', 'WP_078368171.1', 'WP_262610705.1', 'WP_063651228.1', 'WP_000977803.1', 'WP_000977777.1', 'WP_045172905.1', 'WP_000977787.1', 'WP_001806884.1', 'WP_078069305.1', 'WP_160199251.1', 'WP_001808120.1', 'WP_252602130.1', 'WP_000977788.1', 'WP_043044867.1', 'WP_014532805.1', 'WP_000826304.1', 'WP_000597207.1', 'W…
290	['WP_078103479.1', 'WP_208174141.1', 'WP_000977791.1', 'WP_000977790.1', 'WP_000977800.1', 'WP_078368171.1', 'WP_262610705.1', 'WP_063651228.1', 'WP_000977803.1', 'WP_000977777.1', 'WP_045172905.1', 'WP_000977787.1', 'WP_001806884.1', 'WP_078069305.1', 'WP_160199251.1', 'WP_001808120.1', 'WP_252602130.1', 'WP_000977788.1', 'WP_043044867.1', 'WP_014532805.1', 'WP_000826304.1', 'WP_000597207.1', 'W…
291	['WP_078103479.1', 'WP_000977791.1', 'WP_208174141.1', 'WP_000977790.1', 'WP_000977800.1', 'WP_078368171.1', 'WP_262610705.1', 'WP_063651228.1', 'WP_000977803.1', 'WP_045172905.1', 'WP_000977777.1', 'WP_001806884.1', 'WP_001808120.1', 'WP_000977787.1', 'WP_078069305.1', 'WP_160199251.1', 'WP_252602130.1', 'WP_000826304.1', 'WP_000977788.1', 'WP_014532805.1', 'WP_000597207.1', 'WP_043044867.1', 'W…
292	['WP_078103479.1', 'WP_000977791.1', 'WP_208174141.1', 'WP_000977790.1', 'WP_000977800.1', 'WP_078368171.1', 'WP_262610705.1', 'WP_063651228.1', 'WP_000977803.1', 'WP_045172905.1', 'WP_000977777.1', 'WP_001806884.1', 'WP_001808120.1', 'WP_000977787.1', 'WP_078069305.1', 'WP_160199251.1', 'WP_252602130.1', 'WP_000826304.1', 'WP_000977788.1', 'WP_014532805.1', 'WP_000597207.1', 'WP_043044867.1', 'W…
293	['WP_078103479.1', 'WP_208174141.1', 'WP_000977791.1', 'WP_000977790.1', 'WP_000977800.1', 'WP_262610705.1', 'WP_078368171.1', 'WP_063651228.1', 'WP_000977803.1', 'WP_000977777.1', 'WP_045172905.1', 'WP_001806884.1', 'WP_000977787.1', 'WP_078069305.1', 'WP_160199251.1', 'WP_001808120.1', 'WP_252602130.1', 'WP_000977788.1', 'WP_043044867.1', 'WP_180992709.1', 'WP_000826304.1', 'WP_014532805.1', 'W…
294	['WP_078103479.1', 'WP_208174141.1', 'WP_000977791.1', 'WP_000977790.1', 'WP_000977800.1', 'WP_262610705.1', 'WP_078368171.1', 'WP_063651228.1', 'WP_000977777.1', 'WP_000977803.1', 'WP_045172905.1', 'WP_000977787.1', 'WP_001806884.1', 'WP_078069305.1', 'WP_252602130.1', 'WP_001808120.1', 'WP_160199251.1', 'WP_000977788.1', 'WP_180992709.1', 'WP_043044867.1', 'WP_000826304.1', 'WP_014532805.1', 'W…
295	['WP_078103479.1', 'WP_208174141.1', 'WP_000977791.1', 'WP_000977800.1', 'WP_000977790.1', 'WP_262610705.1', 'WP_078368171.1', 'WP_000977803.1', 'WP_063651228.1', 'WP_045172905.1', 'WP_000977777.1', 'WP_001806884.1', 'WP_000977787.1', 'WP_160199251.1', 'WP_001808120.1', 'WP_078069305.1', 'WP_252602130.1', 'WP_000826304.1', 'WP_000977788.1', 'WP_043044867.1', 'WP_014532805.1', 'WP_000597207.1', 'W…
296	['WP_078103479.1', 'WP_208174141.1', 'WP_000977791.1', 'WP_000977790.1', 'WP_000977800.1', 'WP_262610705.1', 'WP_078368171.1', 'WP_063651228.1', 'WP_000977803.1', 'WP_000977777.1', 'WP_045172905.1', 'WP_001806884.1', 'WP_000977787.1', 'WP_078069305.1', 'WP_252602130.1', 'WP_001808120.1', 'WP_160199251.1', 'WP_043044867.1', 'WP_000977788.1', 'WP_000826304.1', 'WP_086041099.1', 'WP_014532805.1', 'W…
297	['WP_078103479.1', 'WP_208174141.1', 'WP_000977791.1', 'WP_000977790.1', 'WP_000977800.1', 'WP_078368171.1', 'WP_262610705.1', 'WP_063651228.1', 'WP_000977803.1', 'WP_000977777.1', 'WP_045172905.1', 'WP_000977787.1', 'WP_001806884.1', 'WP_078069305.1', 'WP_001808120.1', 'WP_160199251.1', 'WP_252602130.1', 'WP_000977788.1', 'WP_043044867.1', 'WP_000826304.1', 'WP_014532805.1', 'WP_000597207.1', 'W…
298	['WP_078103479.1', 'WP_208174141.1', 'WP_000977791.1', 'WP_000977800.1', 'WP_000977790.1', 'WP_262610705.1', 'WP_078368171.1', 'WP_000977803.1', 'WP_063651228.1', 'WP_045172905.1', 'WP_000977777.1', 'WP_001806884.1', 'WP_000977787.1', 'WP_160199251.1', 'WP_078069305.1', 'WP_001808120.1', 'WP_252602130.1', 'WP_000826304.1', 'WP_000977788.1', 'WP_043044867.1', 'WP_014532805.1', 'WP_000597207.1', 'W…
299	['WP_078103479.1', 'WP_208174141.1', 'WP_000977791.1', 'WP_000977800.1', 'WP_000977790.1', 'WP_262610705.1', 'WP_078368171.1', 'WP_000977803.1', 'WP_063651228.1', 'WP_045172905.1', 'WP_000977777.1', 'WP_001806884.1', 'WP_000977787.1', 'WP_160199251.1', 'WP_078069305.1', 'WP_001808120.1', 'WP_252602130.1', 'WP_000826304.1', 'WP_000977788.1', 'WP_043044867.1', 'WP_014532805.1', 'WP_000597207.1', 'W…
300	['WP_078103479.1', 'WP_000977791.1', 'WP_208174141.1', 'WP_000977790.1', 'WP_000977800.1', 'WP_262610705.1', 'WP_078368171.1', 'WP_000977803.1', 'WP_045172905.1', 'WP_063651228.1', 'WP_000977777.1', 'WP_001806884.1', 'WP_000977787.1', 'WP_001808120.1', 'WP_160199251.1', 'WP_078069305.1', 'WP_252602130.1', 'WP_000826304.1', 'WP_000977805.1', 'WP_000977788.1', 'WP_014532805.1', 'WP_110179801.1', 'W…
301	['WP_078103479.1', 'WP_208174141.1', 'WP_000977791.1', 'WP_000977790.1', 'WP_000977800.1', 'WP_262610705.1', 'WP_078368171.1', 'WP_063651228.1', 'WP_000977803.1', 'WP_045172905.1', 'WP_000977777.1', 'WP_001806884.1', 'WP_000977787.1', 'WP_078069305.1', 'WP_252602130.1', 'WP_001808120.1', 'WP_160199251.1', 'WP_043044867.1', 'WP_000977788.1', 'WP_000826304.1', 'WP_014532805.1', 'WP_000597207.1', 'W…
302	['WP_000998557.1']
303	['WP_001004209.1', 'WP_072491071.1', 'WP_258922422.1']
304	['WP_001006425.1', 'WP_001006429.1', 'WP_001006427.1', 'WP_103146307.1', 'WP_103188418.1', 'WP_210647815.1', 'WP_043044864.1', 'WP_096367902.1', 'WP_271019782.1', 'WP_044291671.1', 'WP_029549876.1', 'WP_001006435.1', 'WP_001006442.1', 'WP_165804119.1', 'WP_258415720.1', 'WP_046597246.1', 'WP_001006443.1', 'WP_001006445.1', 'WP_259379266.1', 'WP_001006438.1', 'WP_001006434.1', 'WP_001006423.1', 'W…
305	['WP_001006425.1', 'WP_001006429.1', 'WP_001006427.1', 'WP_103146307.1', 'WP_103188418.1', 'WP_210647815.1', 'WP_043044864.1', 'WP_096367902.1', 'WP_271019782.1', 'WP_044291671.1', 'WP_029549876.1', 'WP_001006435.1', 'WP_001006442.1', 'WP_165804119.1', 'WP_258415720.1', 'WP_046597246.1', 'WP_001006443.1', 'WP_001006445.1', 'WP_259379266.1', 'WP_001006438.1', 'WP_001006434.1', 'WP_001006447.1', 'W…
306	['WP_001006425.1', 'WP_001006429.1', 'WP_001006427.1', 'WP_103146307.1', 'WP_103188418.1', 'WP_210647815.1', 'WP_043044864.1', 'WP_096367902.1', 'WP_271019782.1', 'WP_044291671.1', 'WP_029549876.1', 'WP_001006435.1', 'WP_001006442.1', 'WP_165804119.1', 'WP_258415720.1', 'WP_046597246.1', 'WP_001006443.1', 'WP_001006445.1', 'WP_259379266.1', 'WP_001006438.1', 'WP_001006434.1', 'WP_001006447.1', 'W…
307	['WP_001006425.1', 'WP_001006429.1', 'WP_001006427.1', 'WP_103146307.1', 'WP_103188418.1', 'WP_210647815.1', 'WP_043044864.1', 'WP_096367902.1', 'WP_271019782.1', 'WP_044291671.1', 'WP_029549876.1', 'WP_001006435.1', 'WP_001006442.1', 'WP_165804119.1', 'WP_258415720.1', 'WP_046597246.1', 'WP_001006443.1', 'WP_001006445.1', 'WP_259379266.1', 'WP_001006438.1', 'WP_001006434.1', 'WP_001006447.1', 'W…
308	['WP_001006425.1', 'WP_001006429.1', 'WP_001006427.1', 'WP_103146307.1', 'WP_103188418.1', 'WP_210647815.1', 'WP_043044864.1', 'WP_096367902.1', 'WP_271019782.1', 'WP_044291671.1', 'WP_029549876.1', 'WP_001006435.1', 'WP_001006442.1', 'WP_165804119.1', 'WP_258415720.1', 'WP_046597246.1', 'WP_001006443.1', 'WP_001006445.1', 'WP_259379266.1', 'WP_001006438.1', 'WP_001006434.1', 'WP_001006447.1', 'W…
309	['WP_001006425.1', 'WP_001006429.1', 'WP_001006427.1', 'WP_103146307.1', 'WP_103188418.1', 'WP_210647815.1', 'WP_043044864.1', 'WP_029549876.1', 'WP_096367902.1', 'WP_001006435.1', 'WP_001006442.1', 'WP_271019782.1', 'WP_044291671.1', 'WP_165804119.1', 'WP_258415720.1', 'WP_001006434.1', 'WP_001006443.1', 'WP_001006445.1', 'WP_046597246.1', 'WP_001006432.1', 'WP_259379266.1', 'WP_001006447.1', 'W…
310	['WP_001006425.1', 'WP_001006429.1', 'WP_001006427.1', 'WP_103146307.1', 'WP_103188418.1', 'WP_210647815.1', 'WP_043044864.1', 'WP_096367902.1', 'WP_029549876.1', 'WP_271019782.1', 'WP_044291671.1', 'WP_001006435.1', 'WP_001006442.1', 'WP_165804119.1', 'WP_258415720.1', 'WP_046597246.1', 'WP_001006443.1', 'WP_001006445.1', 'WP_259379266.1', 'WP_001006434.1', 'WP_001006438.1', 'WP_001006447.1', 'W…
311	['WP_001006429.1', 'WP_001006425.1', 'WP_001006427.1', 'WP_103146307.1', 'WP_001006434.1', 'WP_103188418.1', 'WP_210647815.1', 'WP_001006435.1', 'WP_029549876.1', 'WP_043044864.1', 'WP_096367902.1', 'WP_271019782.1', 'WP_001006442.1', 'WP_044291671.1', 'WP_165804119.1', 'WP_258415720.1', 'WP_046597246.1', 'WP_001006445.1', 'WP_001006443.1', 'WP_259379266.1', 'WP_001006438.1', 'WP_001006436.1', 'W…
312	['WP_001006429.1', 'WP_001006425.1', 'WP_001006427.1', 'WP_103146307.1', 'WP_103188418.1', 'WP_210647815.1', 'WP_001006435.1', 'WP_029549876.1', 'WP_043044864.1', 'WP_096367902.1', 'WP_271019782.1', 'WP_001006442.1', 'WP_044291671.1', 'WP_165804119.1', 'WP_258415720.1', 'WP_001006434.1', 'WP_001006445.1', 'WP_046597246.1', 'WP_001006443.1', 'WP_259379266.1', 'WP_001006438.1', 'WP_001006423.1', 'W…
313	['WP_001006429.1', 'WP_001006425.1', 'WP_001006427.1', 'WP_103146307.1', 'WP_001006434.1', 'WP_103188418.1', 'WP_210647815.1', 'WP_001006435.1', 'WP_029549876.1', 'WP_043044864.1', 'WP_096367902.1', 'WP_271019782.1', 'WP_001006442.1', 'WP_044291671.1', 'WP_165804119.1', 'WP_258415720.1', 'WP_046597246.1', 'WP_001006445.1', 'WP_001006443.1', 'WP_259379266.1', 'WP_001006436.1', 'WP_001006438.1', 'W…
314	['WP_001006425.1', 'WP_001006429.1', 'WP_001006427.1', 'WP_103146307.1', 'WP_103188418.1', 'WP_210647815.1', 'WP_043044864.1', 'WP_096367902.1', 'WP_271019782.1', 'WP_044291671.1', 'WP_029549876.1', 'WP_001006435.1', 'WP_001006442.1', 'WP_165804119.1', 'WP_258415720.1', 'WP_046597246.1', 'WP_001006443.1', 'WP_001006445.1', 'WP_001006438.1', 'WP_259379266.1', 'WP_001006434.1', 'WP_001006447.1', 'W…
315	['WP_001006425.1', 'WP_001006429.1', 'WP_001006427.1', 'WP_103146307.1', 'WP_103188418.1', 'WP_210647815.1', 'WP_043044864.1', 'WP_096367902.1', 'WP_044291671.1', 'WP_271019782.1', 'WP_029549876.1', 'WP_001006435.1', 'WP_001006442.1', 'WP_165804119.1', 'WP_258415720.1', 'WP_046597246.1', 'WP_001006443.1', 'WP_001006445.1', 'WP_001006438.1', 'WP_259379266.1', 'WP_001006434.1', 'WP_001006447.1', 'W…
316	['WP_001006425.1', 'WP_001006429.1', 'WP_001006427.1', 'WP_103146307.1', 'WP_103188418.1', 'WP_210647815.1', 'WP_043044864.1', 'WP_096367902.1', 'WP_044291671.1', 'WP_271019782.1', 'WP_029549876.1', 'WP_001006435.1', 'WP_001006442.1', 'WP_165804119.1', 'WP_258415720.1', 'WP_046597246.1', 'WP_001006443.1', 'WP_001006445.1', 'WP_001006438.1', 'WP_259379266.1', 'WP_001006434.1', 'WP_001006447.1', 'W…
317	['WP_001006425.1', 'WP_001006429.1', 'WP_001006427.1', 'WP_103146307.1', 'WP_103188418.1', 'WP_210647815.1', 'WP_043044864.1', 'WP_096367902.1', 'WP_044291671.1', 'WP_271019782.1', 'WP_001006442.1', 'WP_029549876.1', 'WP_001006435.1', 'WP_165804119.1', 'WP_258415720.1', 'WP_046597246.1', 'WP_001006443.1', 'WP_001006445.1', 'WP_259379266.1', 'WP_001006438.1', 'WP_001006434.1', 'WP_001006447.1', 'W…
318	['WP_001006425.1', 'WP_001006429.1', 'WP_001006427.1', 'WP_103146307.1', 'WP_103188418.1', 'WP_210647815.1', 'WP_043044864.1', 'WP_096367902.1', 'WP_044291671.1', 'WP_271019782.1', 'WP_029549876.1', 'WP_001006435.1', 'WP_001006442.1', 'WP_165804119.1', 'WP_258415720.1', 'WP_001006443.1', 'WP_001006445.1', 'WP_046597246.1', 'WP_001006438.1', 'WP_259379266.1', 'WP_001006434.1', 'WP_001006447.1', 'W…
319	['WP_001006425.1', 'WP_001006429.1', 'WP_001006427.1', 'WP_103146307.1', 'WP_103188418.1', 'WP_210647815.1', 'WP_043044864.1', 'WP_096367902.1', 'WP_044291671.1', 'WP_271019782.1', 'WP_029549876.1', 'WP_001006435.1', 'WP_001006442.1', 'WP_165804119.1', 'WP_258415720.1', 'WP_001006443.1', 'WP_001006445.1', 'WP_046597246.1', 'WP_001006438.1', 'WP_259379266.1', 'WP_001006434.1', 'WP_001006447.1', 'W…
320	['WP_001006425.1', 'WP_001006429.1', 'WP_001006427.1', 'WP_103146307.1', 'WP_103188418.1', 'WP_210647815.1', 'WP_043044864.1', 'WP_096367902.1', 'WP_044291671.1', 'WP_271019782.1', 'WP_029549876.1', 'WP_001006435.1', 'WP_001006442.1', 'WP_165804119.1', 'WP_258415720.1', 'WP_046597246.1', 'WP_001006443.1', 'WP_001006445.1', 'WP_001006447.1', 'WP_259379266.1', 'WP_001006438.1', 'WP_001006434.1', 'W…
321	['WP_001010294.1', 'WP_001793250.1', 'WP_281224454.1', 'WP_014667668.1', 'WP_001798264.1']
322	['WP_001016166.1']
323	['WP_001016371.1', 'WP_124780894.1']
324	['WP_001029555.1', 'WP_001029554.1', 'WP_086098478.1', 'WP_000161980.1', 'WP_006191463.1', 'WP_000161983.1', 'WP_000161981.1', 'WP_111131990.1', 'WP_000079179.1']
325	['WP_001029555.1', 'WP_086098478.1', 'WP_001029554.1', 'WP_000161980.1', 'WP_006191463.1', 'WP_000161983.1', 'WP_000161981.1', 'WP_111131990.1', 'WP_000079179.1']
326	['WP_001033012.1', 'WP_001033018.1', 'WP_045172584.1', 'WP_070007596.1', 'WP_061649248.1', 'WP_058144505.1', 'WP_262610701.1', 'WP_001033008.1', 'WP_001033009.1', 'WP_001033006.1', 'WP_000718138.1']
327	['WP_001033012.1', 'WP_001033018.1', 'WP_045172584.1', 'WP_070007596.1', 'WP_061649248.1', 'WP_058144505.1', 'WP_001033008.1', 'WP_262610701.1', 'WP_001033009.1', 'WP_001033006.1', 'WP_000718138.1']
328	['WP_001033012.1', 'WP_001033018.1', 'WP_045172584.1', 'WP_070007596.1', 'WP_061649248.1', 'WP_001033009.1', 'WP_058144505.1', 'WP_262610701.1', 'WP_001033008.1', 'WP_001033006.1', 'WP_000718138.1']
329	['WP_001033012.1', 'WP_001033018.1', 'WP_045172584.1', 'WP_070007596.1', 'WP_061649248.1', 'WP_058144505.1', 'WP_262610701.1', 'WP_001033009.1', 'WP_001033008.1', 'WP_001033006.1', 'WP_000718138.1']
330	['WP_001033012.1', 'WP_001033018.1', 'WP_045172584.1', 'WP_061649248.1', 'WP_070007596.1', 'WP_058144505.1', 'WP_262610701.1', 'WP_001033009.1', 'WP_001033008.1', 'WP_001033006.1', 'WP_000718138.1']
331	['WP_001033867.1']
332	['WP_001038103.1', 'WP_001038104.1', 'WP_045172897.1', 'WP_001038099.1', 'WP_098817934.1', 'WP_072511654.1', 'WP_001038111.1', 'WP_310700473.1', 'WP_115208042.1', 'WP_063644525.1', 'WP_258415722.1', 'WP_262542031.1', 'WP_001038110.1', 'WP_124780912.1', 'WP_262607788.1', 'WP_262610711.1', 'WP_252602118.1']
333	['WP_001038103.1', 'WP_001038104.1', 'WP_045172897.1', 'WP_098817934.1', 'WP_001038099.1', 'WP_072511654.1', 'WP_001038111.1', 'WP_115208042.1', 'WP_310700473.1', 'WP_063644525.1', 'WP_258415722.1', 'WP_262542031.1', 'WP_001038110.1', 'WP_124780912.1', 'WP_262610711.1', 'WP_262607788.1', 'WP_252602118.1']
334	['WP_001038103.1', 'WP_001038104.1', 'WP_045172897.1', 'WP_098817934.1', 'WP_001038099.1', 'WP_072511654.1', 'WP_001038111.1', 'WP_310700473.1', 'WP_115208042.1', 'WP_063644525.1', 'WP_258415722.1', 'WP_262542031.1', 'WP_001038110.1', 'WP_124780912.1', 'WP_262607788.1', 'WP_262610711.1', 'WP_252602118.1']
335	['WP_001038103.1', 'WP_001038104.1', 'WP_045172897.1', 'WP_098817934.1', 'WP_001038111.1', 'WP_001038099.1', 'WP_072511654.1', 'WP_115208042.1', 'WP_310700473.1', 'WP_063644525.1', 'WP_001038110.1', 'WP_258415722.1', 'WP_262542031.1', 'WP_124780912.1', 'WP_262610711.1', 'WP_262607788.1', 'WP_252602118.1']
336	['WP_001038103.1', 'WP_001038104.1', 'WP_045172897.1', 'WP_098817934.1', 'WP_001038111.1', 'WP_001038099.1', 'WP_072511654.1', 'WP_310700473.1', 'WP_115208042.1', 'WP_063644525.1', 'WP_001038110.1', 'WP_258415722.1', 'WP_262542031.1', 'WP_124780912.1', 'WP_262607788.1', 'WP_262610711.1', 'WP_252602118.1']
337	['WP_001040248.1']
338	['WP_001045111.1', 'WP_124780926.1', 'WP_001045117.1', 'WP_001045124.1', 'WP_044291711.1', 'WP_271019780.1', 'WP_262607792.1', 'WP_103145825.1', 'WP_262542038.1', 'WP_259379267.1', 'WP_023914472.1', 'WP_134427326.1', 'WP_001045110.1', 'WP_001045115.1', 'WP_001045123.1', 'WP_089535740.1', 'WP_252602103.1']
339	['WP_001045111.1', 'WP_124780926.1', 'WP_001045117.1', 'WP_001045124.1', 'WP_044291711.1', 'WP_271019780.1', 'WP_262607792.1', 'WP_262542038.1', 'WP_103145825.1', 'WP_259379267.1', 'WP_023914472.1', 'WP_134427326.1', 'WP_001045115.1', 'WP_001045110.1', 'WP_001045123.1', 'WP_089535740.1', 'WP_252602103.1']
340	['WP_001045111.1', 'WP_124780926.1', 'WP_001045117.1', 'WP_001045124.1', 'WP_044291711.1', 'WP_271019780.1', 'WP_262607792.1', 'WP_262542038.1', 'WP_103145825.1', 'WP_259379267.1', 'WP_023914472.1', 'WP_134427326.1', 'WP_001045115.1', 'WP_001045110.1', 'WP_001045123.1', 'WP_089535740.1', 'WP_252602103.1']
341	['WP_001045111.1', 'WP_124780926.1', 'WP_001045117.1', 'WP_001045124.1', 'WP_044291711.1', 'WP_271019780.1', 'WP_262607792.1', 'WP_262542038.1', 'WP_103145825.1', 'WP_259379267.1', 'WP_023914472.1', 'WP_134427326.1', 'WP_001045115.1', 'WP_001045110.1', 'WP_001045123.1', 'WP_089535740.1', 'WP_252602103.1']
342	['WP_001045111.1', 'WP_124780926.1', 'WP_001045124.1', 'WP_001045117.1', 'WP_044291711.1', 'WP_271019780.1', 'WP_262607792.1', 'WP_134427326.1', 'WP_262542038.1', 'WP_103145825.1', 'WP_259379267.1', 'WP_023914472.1', 'WP_001045115.1', 'WP_001045110.1', 'WP_001045123.1', 'WP_089535740.1', 'WP_252602103.1']
343	['WP_001045111.1', 'WP_124780926.1', 'WP_001045124.1', 'WP_001045117.1', 'WP_044291711.1', 'WP_271019780.1', 'WP_262607792.1', 'WP_134427326.1', 'WP_262542038.1', 'WP_103145825.1', 'WP_259379267.1', 'WP_023914472.1', 'WP_001045115.1', 'WP_001045110.1', 'WP_001045123.1', 'WP_089535740.1', 'WP_252602103.1']
344	['WP_001052508.1', 'WP_001052504.1', 'WP_086155539.1', 'WP_070974381.1', 'WP_001052505.1', 'WP_001052500.1', 'WP_001052502.1', 'WP_072491069.1', 'WP_001052507.1', 'WP_124374736.1', 'WP_072503080.1', 'WP_064127382.1', 'WP_001052510.1', 'WP_281224453.1', 'WP_001010294.1', 'WP_001793250.1', 'WP_281224454.1', 'WP_001798264.1', 'WP_014667668.1']
345	['WP_001052508.1', 'WP_001052504.1', 'WP_086155539.1', 'WP_070974381.1', 'WP_001052505.1', 'WP_001052502.1', 'WP_001052500.1', 'WP_072491069.1', 'WP_001052507.1', 'WP_124374736.1', 'WP_072503080.1', 'WP_064127382.1', 'WP_001052510.1', 'WP_281224453.1', 'WP_001010294.1', 'WP_001793250.1', 'WP_281224454.1', 'WP_014667668.1', 'WP_001798264.1']
346	['WP_001052508.1', 'WP_001052504.1', 'WP_086155539.1', 'WP_070974381.1', 'WP_001052505.1', 'WP_001052500.1', 'WP_001052502.1', 'WP_072491069.1', 'WP_001052507.1', 'WP_124374736.1', 'WP_072503080.1', 'WP_064127382.1', 'WP_001052510.1', 'WP_281224453.1', 'WP_001010294.1', 'WP_001793250.1', 'WP_281224454.1', 'WP_014667668.1', 'WP_001798264.1']
347	['WP_001052508.1', 'WP_001052504.1', 'WP_086155539.1', 'WP_001052505.1', 'WP_070974381.1', 'WP_001052500.1', 'WP_001052502.1', 'WP_072491069.1', 'WP_001052507.1', 'WP_124374736.1', 'WP_072503080.1', 'WP_064127382.1', 'WP_001052510.1', 'WP_281224453.1', 'WP_001010294.1', 'WP_001793250.1', 'WP_281224454.1', 'WP_014667668.1', 'WP_001798264.1']
348	['WP_001052508.1', 'WP_001052504.1', 'WP_086155539.1', 'WP_001052505.1', 'WP_070974381.1', 'WP_001052500.1', 'WP_001052502.1', 'WP_001052507.1', 'WP_072491069.1', 'WP_124374736.1', 'WP_072503080.1', 'WP_064127382.1', 'WP_001052510.1', 'WP_281224453.1', 'WP_001010294.1', 'WP_001793250.1', 'WP_281224454.1', 'WP_014667668.1', 'WP_001798264.1']
349	['WP_001052508.1', 'WP_001052504.1', 'WP_086155539.1', 'WP_070974381.1', 'WP_001052505.1', 'WP_001052500.1', 'WP_001052502.1', 'WP_072491069.1', 'WP_001052507.1', 'WP_124374736.1', 'WP_072503080.1', 'WP_064127382.1', 'WP_001052510.1', 'WP_281224453.1', 'WP_001010294.1', 'WP_001793250.1', 'WP_281224454.1', 'WP_014667668.1', 'WP_001798264.1']
350	['WP_001052508.1', 'WP_001052504.1', 'WP_086155539.1', 'WP_001052505.1', 'WP_070974381.1', 'WP_001052500.1', 'WP_001052502.1', 'WP_072491069.1', 'WP_001052507.1', 'WP_124374736.1', 'WP_072503080.1', 'WP_001052510.1', 'WP_064127382.1', 'WP_281224453.1', 'WP_001010294.1', 'WP_001793250.1', 'WP_281224454.1', 'WP_001798264.1', 'WP_014667668.1']
351	['WP_001066123.1', 'WP_001095317.1']
352	['WP_001075807.1', 'WP_114290892.1', 'WP_001075817.1', 'WP_001075805.1', 'WP_072503082.1', 'WP_020976836.1', 'WP_063644528.1', 'WP_001075816.1', 'WP_001075809.1', 'WP_001075808.1', 'WP_250755226.1', 'WP_208151592.1', 'WP_098817936.1', 'WP_103188419.1', 'WP_001075819.1', 'WP_258413199.1', 'WP_065315796.1', 'WP_043044865.1', 'WP_089535917.1', 'WP_001075812.1', 'WP_001075823.1', 'WP_109162059.1', 'W…
353	['WP_001075807.1', 'WP_114290892.1', 'WP_001075817.1', 'WP_001075805.1', 'WP_072503082.1', 'WP_020976836.1', 'WP_063644528.1', 'WP_001075816.1', 'WP_001075809.1', 'WP_250755226.1', 'WP_001075808.1', 'WP_208151592.1', 'WP_098817936.1', 'WP_103188419.1', 'WP_001075819.1', 'WP_258413199.1', 'WP_065315796.1', 'WP_043044865.1', 'WP_089535917.1', 'WP_001075812.1', 'WP_001075823.1', 'WP_109162059.1', 'W…
354	['WP_001075807.1', 'WP_114290892.1', 'WP_001075817.1', 'WP_001075805.1', 'WP_072503082.1', 'WP_020976836.1', 'WP_063644528.1', 'WP_001075816.1', 'WP_001075809.1', 'WP_001075808.1', 'WP_250755226.1', 'WP_208151592.1', 'WP_098817936.1', 'WP_103188419.1', 'WP_001075819.1', 'WP_258413199.1', 'WP_065315796.1', 'WP_043044865.1', 'WP_089535917.1', 'WP_001075812.1', 'WP_001075823.1', 'WP_109162059.1', 'W…
355	['WP_001075807.1', 'WP_114290892.1', 'WP_001075817.1', 'WP_001075805.1', 'WP_072503082.1', 'WP_020976836.1', 'WP_063644528.1', 'WP_001075808.1', 'WP_001075816.1', 'WP_001075809.1', 'WP_250755226.1', 'WP_208151592.1', 'WP_098817936.1', 'WP_103188419.1', 'WP_001075819.1', 'WP_258413199.1', 'WP_065315796.1', 'WP_043044865.1', 'WP_089535917.1', 'WP_001075812.1', 'WP_001075823.1', 'WP_109162059.1', 'W…
356	['WP_001075807.1', 'WP_114290892.1', 'WP_001075817.1', 'WP_001075805.1', 'WP_072503082.1', 'WP_001075809.1', 'WP_020976836.1', 'WP_063644528.1', 'WP_001075816.1', 'WP_001075808.1', 'WP_250755226.1', 'WP_258413199.1', 'WP_208151592.1', 'WP_098817936.1', 'WP_001075819.1', 'WP_103188419.1', 'WP_043044865.1', 'WP_065315796.1', 'WP_089535917.1', 'WP_001075812.1', 'WP_001075823.1', 'WP_006191470.1', 'W…
357	['WP_001075807.1', 'WP_114290892.1', 'WP_001075817.1', 'WP_001075805.1', 'WP_072503082.1', 'WP_020976836.1', 'WP_063644528.1', 'WP_001075816.1', 'WP_001075809.1', 'WP_001075808.1', 'WP_250755226.1', 'WP_208151592.1', 'WP_098817936.1', 'WP_103188419.1', 'WP_001075819.1', 'WP_258413199.1', 'WP_065315796.1', 'WP_043044865.1', 'WP_089535917.1', 'WP_001075812.1', 'WP_001075823.1', 'WP_109162059.1', 'W…
358	['WP_001075807.1', 'WP_114290892.1', 'WP_001075817.1', 'WP_001075805.1', 'WP_072503082.1', 'WP_020976836.1', 'WP_063644528.1', 'WP_001075816.1', 'WP_001075809.1', 'WP_001075808.1', 'WP_250755226.1', 'WP_208151592.1', 'WP_098817936.1', 'WP_103188419.1', 'WP_001075819.1', 'WP_258413199.1', 'WP_065315796.1', 'WP_001075812.1', 'WP_043044865.1', 'WP_089535917.1', 'WP_001075823.1', 'WP_109162059.1', 'W…
359	['WP_001075807.1', 'WP_114290892.1', 'WP_001075817.1', 'WP_001075805.1', 'WP_001075816.1', 'WP_072503082.1', 'WP_020976836.1', 'WP_063644528.1', 'WP_001075809.1', 'WP_001075808.1', 'WP_250755226.1', 'WP_098817936.1', 'WP_208151592.1', 'WP_103188419.1', 'WP_001075819.1', 'WP_258413199.1', 'WP_065315796.1', 'WP_043044865.1', 'WP_089535917.1', 'WP_001075823.1', 'WP_001075812.1', 'WP_109162059.1', 'W…
360	['WP_001075807.1', 'WP_114290892.1', 'WP_001075817.1', 'WP_001075805.1', 'WP_072503082.1', 'WP_020976836.1', 'WP_001075816.1', 'WP_063644528.1', 'WP_001075809.1', 'WP_001075808.1', 'WP_250755226.1', 'WP_208151592.1', 'WP_098817936.1', 'WP_103188419.1', 'WP_001075819.1', 'WP_258413199.1', 'WP_065315796.1', 'WP_043044865.1', 'WP_089535917.1', 'WP_001075823.1', 'WP_001075812.1', 'WP_109162059.1', 'W…
361	['WP_114290892.1', 'WP_001075807.1', 'WP_001075817.1', 'WP_001075805.1', 'WP_072503082.1', 'WP_020976836.1', 'WP_063644528.1', 'WP_001075816.1', 'WP_001075809.1', 'WP_001075808.1', 'WP_250755226.1', 'WP_001075819.1', 'WP_208151592.1', 'WP_098817936.1', 'WP_103188419.1', 'WP_258413199.1', 'WP_065315796.1', 'WP_043044865.1', 'WP_001075823.1', 'WP_089535917.1', 'WP_001075812.1', 'WP_109162059.1', 'W…
362	['WP_001075807.1', 'WP_114290892.1', 'WP_001075817.1', 'WP_001075805.1', 'WP_072503082.1', 'WP_020976836.1', 'WP_063644528.1', 'WP_001075816.1', 'WP_001075809.1', 'WP_001075808.1', 'WP_250755226.1', 'WP_208151592.1', 'WP_098817936.1', 'WP_103188419.1', 'WP_001075819.1', 'WP_258413199.1', 'WP_065315796.1', 'WP_043044865.1', 'WP_001075812.1', 'WP_001075823.1', 'WP_089535917.1', 'WP_109162059.1', 'W…
363	['WP_114290892.1', 'WP_001075807.1', 'WP_001075817.1', 'WP_001075805.1', 'WP_072503082.1', 'WP_020976836.1', 'WP_063644528.1', 'WP_001075816.1', 'WP_001075809.1', 'WP_001075808.1', 'WP_250755226.1', 'WP_001075819.1', 'WP_208151592.1', 'WP_098817936.1', 'WP_103188419.1', 'WP_258413199.1', 'WP_065315796.1', 'WP_043044865.1', 'WP_001075823.1', 'WP_089535917.1', 'WP_001075812.1', 'WP_109162059.1', 'W…
364	['WP_001075807.1', 'WP_114290892.1', 'WP_001075817.1', 'WP_001075805.1', 'WP_072503082.1', 'WP_020976836.1', 'WP_063644528.1', 'WP_001075816.1', 'WP_001075809.1', 'WP_001075808.1', 'WP_250755226.1', 'WP_208151592.1', 'WP_098817936.1', 'WP_001075819.1', 'WP_103188419.1', 'WP_258413199.1', 'WP_065315796.1', 'WP_001075823.1', 'WP_043044865.1', 'WP_089535917.1', 'WP_001075812.1', 'WP_109162059.1', 'W…
365	['WP_114290892.1', 'WP_001075807.1', 'WP_001075817.1', 'WP_001075805.1', 'WP_072503082.1', 'WP_001075809.1', 'WP_020976836.1', 'WP_063644528.1', 'WP_001075816.1', 'WP_250755226.1', 'WP_001075808.1', 'WP_258413199.1', 'WP_001075819.1', 'WP_208151592.1', 'WP_098817936.1', 'WP_103188419.1', 'WP_043044865.1', 'WP_065315796.1', 'WP_089535917.1', 'WP_001075823.1', 'WP_001075812.1', 'WP_006191470.1', 'W…
366	['WP_114290892.1', 'WP_001075807.1', 'WP_001075817.1', 'WP_001075805.1', 'WP_072503082.1', 'WP_001075809.1', 'WP_020976836.1', 'WP_001075816.1', 'WP_063644528.1', 'WP_250755226.1', 'WP_001075808.1', 'WP_258413199.1', 'WP_001075819.1', 'WP_208151592.1', 'WP_098817936.1', 'WP_103188419.1', 'WP_043044865.1', 'WP_065315796.1', 'WP_089535917.1', 'WP_001075823.1', 'WP_001075812.1', 'WP_006191470.1', 'W…
367	['WP_001078456.1', 'WP_001078461.1', 'WP_134427329.1', 'WP_020976839.1', 'WP_124780928.1', 'WP_023914474.1', 'WP_089535741.1', 'WP_064126155.1', 'WP_303447641.1', 'WP_001078457.1', 'WP_045157551.1', 'WP_281224042.1', 'WP_006191474.1', 'WP_001078467.1', 'WP_262610719.1']
368	['WP_001078456.1', 'WP_001078461.1', 'WP_134427329.1', 'WP_020976839.1', 'WP_124780928.1', 'WP_023914474.1', 'WP_089535741.1', 'WP_001078457.1', 'WP_064126155.1', 'WP_303447641.1', 'WP_045157551.1', 'WP_281224042.1', 'WP_006191474.1', 'WP_001078467.1', 'WP_262610719.1']
369	['WP_001078456.1', 'WP_001078461.1', 'WP_020976839.1', 'WP_134427329.1', 'WP_124780928.1', 'WP_023914474.1', 'WP_089535741.1', 'WP_064126155.1', 'WP_303447641.1', 'WP_001078457.1', 'WP_281224042.1', 'WP_045157551.1', 'WP_006191474.1', 'WP_001078467.1', 'WP_262610719.1']
370	['WP_001078456.1', 'WP_001078461.1', 'WP_020976839.1', 'WP_134427329.1', 'WP_124780928.1', 'WP_023914474.1', 'WP_089535741.1', 'WP_045157551.1', 'WP_064126155.1', 'WP_303447641.1', 'WP_001078457.1', 'WP_281224042.1', 'WP_001078467.1', 'WP_006191474.1', 'WP_262610719.1']
371	['WP_001095317.1', 'WP_001066123.1']
372	['WP_001100493.1', 'WP_001100494.1', 'WP_250755231.1', 'WP_072512134.1', 'WP_020976826.1']
373	['WP_001100493.1', 'WP_001100494.1', 'WP_250755231.1', 'WP_072512134.1', 'WP_020976826.1']
374	['WP_001105087.1', 'WP_001105088.1']
375	['WP_001105088.1', 'WP_001105087.1']
376	['WP_001126262.1']
377	['WP_000170485.1', 'WP_258410319.1', 'WP_072357614.1', 'WP_000170481.1', 'WP_124780914.1', 'WP_098817933.1', 'WP_000170486.1', 'WP_000170488.1', 'WP_262610713.1', 'WP_252602115.1', 'WP_001151814.1', 'WP_000170483.1', 'WP_078103639.1', 'WP_078072290.1', 'WP_223876574.1', 'WP_223200468.1', 'WP_223200588.1', 'WP_198973961.1', 'WP_147697904.1']
378	['WP_001178619.1']
379	['WP_001179388.1', 'WP_001179392.1', 'WP_023914476.1', 'WP_021286010.1', 'WP_209206809.1', 'WP_006191475.1', 'WP_020976840.1', 'WP_259378486.1', 'WP_001179394.1', 'WP_001179389.1', 'WP_086114964.1', 'WP_065316362.1', 'WP_001181416.1', 'WP_072512142.1', 'WP_001179403.1', 'WP_001179395.1', 'WP_053005308.1']
380	['WP_001179388.1', 'WP_001179392.1', 'WP_023914476.1', 'WP_021286010.1', 'WP_209206809.1', 'WP_001179389.1', 'WP_006191475.1', 'WP_259378486.1', 'WP_020976840.1', 'WP_001179394.1', 'WP_086114964.1', 'WP_065316362.1', 'WP_001181416.1', 'WP_072512142.1', 'WP_001179403.1', 'WP_001179395.1', 'WP_053005308.1']
381	['WP_001179388.1', 'WP_001179392.1', 'WP_023914476.1', 'WP_021286010.1', 'WP_209206809.1', 'WP_006191475.1', 'WP_020976840.1', 'WP_001179394.1', 'WP_259378486.1', 'WP_086114964.1', 'WP_001179389.1', 'WP_065316362.1', 'WP_001181416.1', 'WP_072512142.1', 'WP_001179403.1', 'WP_001179395.1', 'WP_053005308.1']
382	['WP_001179388.1', 'WP_001179392.1', 'WP_023914476.1', 'WP_021286010.1', 'WP_001179394.1', 'WP_020976840.1', 'WP_259378486.1', 'WP_209206809.1', 'WP_006191475.1', 'WP_086114964.1', 'WP_001179389.1', 'WP_065316362.1', 'WP_072512142.1', 'WP_001181416.1', 'WP_001179403.1', 'WP_001179395.1', 'WP_053005308.1']
383	['WP_001179388.1', 'WP_001179392.1', 'WP_023914476.1', 'WP_021286010.1', 'WP_209206809.1', 'WP_020976840.1', 'WP_006191475.1', 'WP_259378486.1', 'WP_001179394.1', 'WP_001179389.1', 'WP_086114964.1', 'WP_065316362.1', 'WP_001181416.1', 'WP_072512142.1', 'WP_001179395.1', 'WP_001179403.1', 'WP_053005308.1']
384	['WP_001179388.1', 'WP_001179392.1', 'WP_023914476.1', 'WP_021286010.1', 'WP_259378486.1', 'WP_020976840.1', 'WP_001179394.1', 'WP_209206809.1', 'WP_006191475.1', 'WP_086114964.1', 'WP_001179389.1', 'WP_065316362.1', 'WP_001181416.1', 'WP_072512142.1', 'WP_001179403.1', 'WP_001179395.1', 'WP_053005308.1']
385	['WP_006191454.1', 'WP_262607782.1', 'WP_029549880.1', 'WP_001566853.1', 'WP_258902017.1', 'WP_279588385.1', 'WP_001181354.1', 'WP_001621785.1', 'WP_020976827.1', 'WP_001181355.1', 'WP_257008796.1', 'WP_269845048.1', 'WP_001181360.1', 'WP_252602133.1', 'WP_123986084.1', 'WP_265114205.1']
386	['WP_262607782.1', 'WP_006191454.1', 'WP_258902017.1', 'WP_029549880.1', 'WP_001566853.1', 'WP_001181355.1', 'WP_279588385.1', 'WP_020976827.1', 'WP_001181354.1', 'WP_001621785.1', 'WP_257008796.1', 'WP_001181360.1', 'WP_269845048.1', 'WP_252602133.1', 'WP_123986084.1', 'WP_265114205.1']
387	['WP_262607782.1', 'WP_006191454.1', 'WP_029549880.1', 'WP_258902017.1', 'WP_001566853.1', 'WP_001181360.1', 'WP_020976827.1', 'WP_279588385.1', 'WP_257008796.1', 'WP_252602133.1', 'WP_001181355.1', 'WP_001181354.1', 'WP_001621785.1', 'WP_123986084.1', 'WP_269845048.1', 'WP_265114205.1']
388	['WP_001179388.1', 'WP_001179392.1', 'WP_023914476.1', 'WP_021286010.1', 'WP_259378486.1', 'WP_020976840.1', 'WP_001179394.1', 'WP_209206809.1', 'WP_006191475.1', 'WP_086114964.1', 'WP_001181416.1', 'WP_001179389.1', 'WP_065316362.1', 'WP_072512142.1', 'WP_001179403.1', 'WP_001179395.1', 'WP_053005308.1']
389	['WP_001190913.1']
390	['WP_001215400.1', 'WP_029550026.1', 'WP_025175007.1']
391	['WP_001225809.1', 'WP_001233387.1']
392	['WP_001233387.1', 'WP_001225809.1']
393	['WP_001006425.1', 'WP_001006429.1', 'WP_001006427.1', 'WP_103146307.1', 'WP_103188418.1', 'WP_210647815.1', 'WP_001006426.1', 'WP_043044864.1', 'WP_096367902.1', 'WP_271019782.1', 'WP_044291671.1', 'WP_001006442.1', 'WP_029549876.1', 'WP_001006435.1', 'WP_001006434.1', 'WP_046597246.1', 'WP_165804119.1', 'WP_001006438.1', 'WP_258415720.1', 'WP_001006443.1', 'WP_259379266.1', 'WP_001006445.1', 'W…
394	['WP_001292895.1', 'WP_029549884.1', 'WP_252555295.1', 'WP_000455978.1', 'WP_000455983.1']
395	['WP_001553893.1']
396	['WP_001553895.1']
397	['WP_001553897.1']
398	['WP_000728746.1', 'WP_001561460.1', 'WP_000728750.1', 'WP_072526913.1', 'WP_078368841.1', 'WP_000728749.1', 'WP_049886512.1', 'WP_123986085.1', 'WP_262529290.1', 'WP_108627792.1', 'WP_078348299.1', 'WP_086037137.1', 'WP_101245067.1', 'WP_215803213.1', 'WP_032099372.1', 'WP_228567641.1', 'WP_162635598.1', 'WP_228582632.1', 'WP_072511655.1', 'WP_117196878.1', 'WP_001662438.1', 'WP_000728685.1', 'W…
399	['WP_001566851.1', 'WP_000814441.1', 'WP_198914142.1', 'WP_117185809.1', 'WP_000814443.1', 'WP_250755232.1', 'WP_258415717.1', 'WP_000812015.1', 'WP_271019787.1', 'WP_115208038.1']
400	['WP_006191454.1', 'WP_262607782.1', 'WP_001566853.1', 'WP_258902017.1', 'WP_279588385.1', 'WP_020976827.1', 'WP_269845048.1', 'WP_001621785.1', 'WP_257008796.1', 'WP_029549880.1', 'WP_001181354.1', 'WP_001181355.1', 'WP_001181360.1', 'WP_252602133.1', 'WP_123986084.1', 'WP_265114205.1']
401	['WP_001566861.1', 'WP_001804823.1', 'WP_001812843.1', 'WP_111131995.1', 'WP_014533145.1', 'WP_111743943.1', 'WP_001798267.1']
402	['WP_078162833.1', 'WP_198999381.1', 'WP_001566864.1', 'WP_078090841.1', 'WP_000728767.1', 'WP_078367940.1', 'WP_078252321.1', 'WP_000728698.1', 'WP_049887445.1', 'WP_103147188.1', 'WP_025175786.1', 'WP_072467462.1', 'WP_281224041.1', 'WP_078371049.1', 'WP_111015171.1', 'WP_262607790.1', 'WP_259378488.1', 'WP_271057319.1', 'WP_001623249.1', 'WP_023915198.1', 'WP_150860776.1']
403	['WP_000080559.1', 'WP_000080564.1', 'WP_000080576.1', 'WP_102782132.1', 'WP_001619800.1', 'WP_154288961.1', 'WP_258413610.1', 'WP_103146308.1', 'WP_000080558.1', 'WP_108947507.1', 'WP_045172581.1', 'WP_072468467.1', 'WP_000080566.1', 'WP_250755230.1', 'WP_108957662.1', 'WP_117232070.1', 'WP_103254089.1', 'WP_115208039.1', 'WP_064133566.1', 'WP_000080571.1', 'WP_000080572.1', 'WP_048666596.1', 'W…
404	['WP_001621781.1', 'WP_124780910.1', 'WP_070974389.1', 'WP_045172913.1', 'WP_001670226.1', 'WP_001807311.1', 'WP_000291835.1', 'WP_001807951.1', 'WP_000291830.1', 'WP_000291834.1', 'WP_000291838.1', 'WP_310700472.1', 'WP_223671402.1', 'WP_188352381.1', 'WP_023914463.1', 'WP_000291833.1', 'WP_046597335.1', 'WP_000291837.1', 'WP_096367903.1', 'WP_147697905.1', 'WP_111055804.1', 'WP_001662440.1', 'W…
405	['WP_006191454.1', 'WP_262607782.1', 'WP_001566853.1', 'WP_258902017.1', 'WP_279588385.1', 'WP_001621785.1', 'WP_020976827.1', 'WP_257008796.1', 'WP_269845048.1', 'WP_029549880.1', 'WP_001181354.1', 'WP_001181355.1', 'WP_001181360.1', 'WP_252602133.1', 'WP_123986084.1', 'WP_265114205.1']
406	['WP_000908952.1', 'WP_281224466.1', 'WP_000908949.1', 'WP_029549882.1', 'WP_000908953.1', 'WP_072512133.1', 'WP_000908956.1', 'WP_044291652.1', 'WP_248315729.1', 'WP_163994581.1', 'WP_258413840.1', 'WP_000908959.1', 'WP_001621787.1', 'WP_023914433.1', 'WP_000908960.1', 'WP_001641273.1', 'WP_061824026.1', 'WP_250755233.1', 'WP_262611634.1', 'WP_000908950.1', 'WP_064133567.1', 'WP_000908951.1', 'W…
407	['WP_041494635.1', 'WP_078151159.1', 'WP_078156383.1', 'WP_078096600.1', 'WP_115118154.1', 'WP_117232069.1', 'WP_281224791.1', 'WP_000728773.1', 'WP_078368033.1', 'WP_078160590.1', 'WP_078151921.1', 'WP_078171715.1', 'WP_078150729.1', 'WP_001666947.1', 'WP_111743752.1', 'WP_072526913.1', 'WP_000728747.1', 'WP_078256861.1', 'WP_000728745.1', 'WP_103151739.1', 'WP_000728754.1', 'WP_053089667.1', 'W…
408	['WP_000389762.1', 'WP_072491075.1', 'WP_031875170.1', 'WP_000389759.1', 'WP_001641272.1', 'WP_250755235.1', 'WP_216711878.1', 'WP_072512131.1', 'WP_000389771.1', 'WP_258413608.1', 'WP_000389773.1', 'WP_103188426.1', 'WP_124780898.1', 'WP_000389769.1']
409	['WP_281224466.1', 'WP_000908952.1', 'WP_000908949.1', 'WP_029549882.1', 'WP_000908953.1', 'WP_044291652.1', 'WP_000908956.1', 'WP_000908959.1', 'WP_072512133.1', 'WP_163994581.1', 'WP_258413840.1', 'WP_248315729.1', 'WP_000908960.1', 'WP_023914433.1', 'WP_001641273.1', 'WP_001621787.1', 'WP_061824026.1', 'WP_250755233.1', 'WP_262611634.1', 'WP_000908950.1', 'WP_064133567.1', 'WP_000908951.1', 'W…
410	['WP_078103479.1', 'WP_000977791.1', 'WP_208174141.1', 'WP_000977790.1', 'WP_000977800.1', 'WP_078368171.1', 'WP_262610705.1', 'WP_063651228.1', 'WP_000977803.1', 'WP_045172905.1', 'WP_000977777.1', 'WP_001806884.1', 'WP_000977787.1', 'WP_001808120.1', 'WP_078069305.1', 'WP_252602130.1', 'WP_160199251.1', 'WP_043044867.1', 'WP_014532805.1', 'WP_000977788.1', 'WP_000597207.1', 'WP_000826304.1', 'W…
411	['WP_045172905.1', 'WP_078103479.1', 'WP_208174141.1', 'WP_001806884.1', 'WP_000977791.1', 'WP_001808120.1', 'WP_000977790.1', 'WP_000977800.1', 'WP_262610705.1', 'WP_078368171.1', 'WP_063651228.1', 'WP_000826304.1', 'WP_000977803.1', 'WP_000977777.1', 'WP_000977787.1', 'WP_078069305.1', 'WP_160199251.1', 'WP_252602130.1', 'WP_043044867.1', 'WP_000977788.1', 'WP_180992709.1', 'WP_014532805.1', 'W…
412	['WP_000465473.1', 'WP_000465472.1', 'WP_001652419.1', 'WP_262610699.1', 'WP_303447652.1', 'WP_000465477.1', 'WP_000465470.1', 'WP_000465478.1', 'WP_000465466.1', 'WP_045157545.1', 'WP_000465467.1', 'WP_086039535.1']
413	['WP_215803213.1', 'WP_228582632.1', 'WP_162635598.1', 'WP_228567641.1', 'WP_032099372.1', 'WP_072511655.1', 'WP_117196878.1', 'WP_001662438.1', 'WP_000728685.1', 'WP_000728698.1', 'WP_208151591.1', 'WP_103147188.1', 'WP_078090841.1', 'WP_078162833.1', 'WP_198999381.1', 'WP_001566864.1', 'WP_000728767.1', 'WP_078367940.1', 'WP_078252321.1', 'WP_049887445.1', 'WP_025175786.1', 'WP_281224041.1', 'W…
414	['WP_124780910.1', 'WP_001621781.1', 'WP_070974389.1', 'WP_045172913.1', 'WP_001807311.1', 'WP_000291835.1', 'WP_001670226.1', 'WP_000291834.1', 'WP_001807951.1', 'WP_000291830.1', 'WP_000291838.1', 'WP_310700472.1', 'WP_000291833.1', 'WP_223671402.1', 'WP_000291837.1', 'WP_188352381.1', 'WP_046597335.1', 'WP_023914463.1', 'WP_147697905.1', 'WP_001662440.1', 'WP_096367903.1', 'WP_111055804.1', 'W…
415	['WP_001666947.1', 'WP_281224791.1', 'WP_078368033.1', 'WP_111743752.1', 'WP_000728754.1', 'WP_078171715.1', 'WP_053089667.1', 'WP_078151921.1', 'WP_078160590.1', 'WP_000728773.1', 'WP_117232069.1', 'WP_078150729.1', 'WP_000728745.1', 'WP_000728747.1', 'WP_031774483.1', 'WP_303447642.1', 'WP_031876104.1', 'WP_054192865.1', 'WP_103151739.1', 'WP_078256861.1', 'WP_086036945.1', 'WP_258413618.1', 'W…
416	['WP_001621781.1', 'WP_124780910.1', 'WP_070974389.1', 'WP_001670226.1', 'WP_045172913.1', 'WP_001807311.1', 'WP_001807951.1', 'WP_000291835.1', 'WP_000291830.1', 'WP_000291838.1', 'WP_000291834.1', 'WP_310700472.1', 'WP_223671402.1', 'WP_188352381.1', 'WP_023914463.1', 'WP_000291833.1', 'WP_000291837.1', 'WP_046597335.1', 'WP_096367903.1', 'WP_111055804.1', 'WP_147697905.1', 'WP_103151161.1', 'W…
417	['WP_001790237.1']
418	['WP_001791319.1', 'WP_001800966.1', 'WP_072414227.1', 'WP_078064639.1', 'WP_234719140.1', 'WP_001791835.1', 'WP_072353806.1', 'WP_078370741.1', 'WP_078090719.1', 'WP_078062691.1', 'WP_250755313.1', 'WP_001792226.1', 'WP_147697906.1', 'WP_140855156.1', 'WP_103150485.1', 'WP_267248462.1', 'WP_111131997.1', 'WP_262611635.1', 'WP_234409162.1']
419	['WP_001791319.1', 'WP_001800966.1', 'WP_072414227.1', 'WP_078064639.1', 'WP_001791835.1', 'WP_234719140.1', 'WP_072353806.1', 'WP_078370741.1', 'WP_078090719.1', 'WP_078062691.1', 'WP_250755313.1', 'WP_001792226.1', 'WP_147697906.1', 'WP_140855156.1', 'WP_103150485.1', 'WP_267248462.1', 'WP_111131997.1', 'WP_262611635.1', 'WP_234409162.1']
420	['WP_001800966.1', 'WP_001791319.1', 'WP_072414227.1', 'WP_078064639.1', 'WP_234719140.1', 'WP_072353806.1', 'WP_001792226.1', 'WP_001791835.1', 'WP_078370741.1', 'WP_078062691.1', 'WP_078090719.1', 'WP_250755313.1', 'WP_147697906.1', 'WP_140855156.1', 'WP_103150485.1', 'WP_267248462.1', 'WP_111131997.1', 'WP_262611635.1', 'WP_234409162.1']
421	['WP_045172905.1', 'WP_078103479.1', 'WP_001806884.1', 'WP_000977791.1', 'WP_208174141.1', 'WP_001808120.1', 'WP_000977790.1', 'WP_078368171.1', 'WP_000977800.1', 'WP_262610705.1', 'WP_063651228.1', 'WP_000826304.1', 'WP_000977803.1', 'WP_000977777.1', 'WP_014532805.1', 'WP_000597207.1', 'WP_000977787.1', 'WP_252602130.1', 'WP_078069305.1', 'WP_160199251.1', 'WP_103145829.1', 'WP_110179801.1', 'W…
422	['WP_001793250.1', 'WP_281224454.1', 'WP_014667668.1', 'WP_001010294.1', 'WP_001798264.1']
423	['WP_001795007.1', 'WP_000786141.1']
424	['WP_001793250.1', 'WP_281224454.1', 'WP_014667668.1', 'WP_001010294.1', 'WP_001798264.1']
425	['WP_001566861.1', 'WP_001812843.1', 'WP_001804823.1', 'WP_111131995.1', 'WP_001798267.1', 'WP_111743943.1', 'WP_014533145.1']
426	['WP_045172905.1', 'WP_078103479.1', 'WP_001806884.1', 'WP_000977791.1', 'WP_208174141.1', 'WP_001808120.1', 'WP_000977790.1', 'WP_078368171.1', 'WP_000977800.1', 'WP_262610705.1', 'WP_000826304.1', 'WP_000977803.1', 'WP_063651228.1', 'WP_000977777.1', 'WP_014532805.1', 'WP_000597207.1', 'WP_000977787.1', 'WP_252602130.1', 'WP_078069305.1', 'WP_160199251.1', 'WP_103145829.1', 'WP_110179801.1', 'W…
427	['WP_001800966.1', 'WP_001791319.1', 'WP_072414227.1', 'WP_078064639.1', 'WP_234719140.1', 'WP_072353806.1', 'WP_001791835.1', 'WP_078370741.1', 'WP_078062691.1', 'WP_001792226.1', 'WP_078090719.1', 'WP_250755313.1', 'WP_147697906.1', 'WP_140855156.1', 'WP_103150485.1', 'WP_267248462.1', 'WP_111131997.1', 'WP_262611635.1', 'WP_234409162.1']
428	['WP_001804823.1', 'WP_001566861.1', 'WP_001812843.1', 'WP_111131995.1', 'WP_014533145.1', 'WP_111743943.1', 'WP_001798267.1']
429	['WP_078103479.1', 'WP_208174141.1', 'WP_000977791.1', 'WP_000977790.1', 'WP_000977800.1', 'WP_262610705.1', 'WP_078368171.1', 'WP_063651228.1', 'WP_000977803.1', 'WP_000977777.1', 'WP_045172905.1', 'WP_000977787.1', 'WP_001806884.1', 'WP_078069305.1', 'WP_252602130.1', 'WP_001808120.1', 'WP_160199251.1', 'WP_043044867.1', 'WP_086041099.1', 'WP_000977788.1', 'WP_000826304.1', 'WP_014532805.1', 'W…
430	['WP_001806875.1', 'WP_000512632.1', 'WP_000512631.1', 'WP_000512633.1']
431	['WP_045172905.1', 'WP_078103479.1', 'WP_001806884.1', 'WP_000977791.1', 'WP_208174141.1', 'WP_001808120.1', 'WP_000977790.1', 'WP_000977800.1', 'WP_078368171.1', 'WP_262610705.1', 'WP_000826304.1', 'WP_000977803.1', 'WP_063651228.1', 'WP_000977777.1', 'WP_000977787.1', 'WP_160199251.1', 'WP_078069305.1', 'WP_252602130.1', 'WP_014532805.1', 'WP_000597207.1', 'WP_043044867.1', 'WP_000977788.1', 'W…
432	['WP_124780910.1', 'WP_001621781.1', 'WP_070974389.1', 'WP_045172913.1', 'WP_001807311.1', 'WP_001670226.1', 'WP_000291835.1', 'WP_000291834.1', 'WP_001807951.1', 'WP_000291830.1', 'WP_000291838.1', 'WP_310700472.1', 'WP_000291833.1', 'WP_223671402.1', 'WP_000291837.1', 'WP_046597335.1', 'WP_188352381.1', 'WP_023914463.1', 'WP_147697905.1', 'WP_096367903.1', 'WP_001662440.1', 'WP_111055804.1', 'W…
433	['WP_001621781.1', 'WP_124780910.1', 'WP_070974389.1', 'WP_045172913.1', 'WP_001670226.1', 'WP_001807951.1', 'WP_001807311.1', 'WP_000291835.1', 'WP_000291830.1', 'WP_000291838.1', 'WP_000291834.1', 'WP_310700472.1', 'WP_223671402.1', 'WP_188352381.1', 'WP_023914463.1', 'WP_000291833.1', 'WP_000291837.1', 'WP_046597335.1', 'WP_096367903.1', 'WP_111055804.1', 'WP_147697905.1', 'WP_043045046.1', 'W…
434	['WP_045172905.1', 'WP_078103479.1', 'WP_001806884.1', 'WP_000977791.1', 'WP_208174141.1', 'WP_001808120.1', 'WP_000977790.1', 'WP_000977800.1', 'WP_078368171.1', 'WP_262610705.1', 'WP_000826304.1', 'WP_000977803.1', 'WP_063651228.1', 'WP_000977777.1', 'WP_000977787.1', 'WP_160199251.1', 'WP_078069305.1', 'WP_252602130.1', 'WP_014532805.1', 'WP_000597207.1', 'WP_043044867.1', 'WP_000977788.1', 'W…
435	['WP_001812843.1', 'WP_001804823.1', 'WP_001566861.1', 'WP_111131995.1', 'WP_014533145.1', 'WP_111743943.1', 'WP_001798267.1']
436	['WP_001621781.1', 'WP_124780910.1', 'WP_070974389.1', 'WP_045172913.1', 'WP_001670226.1', 'WP_001807311.1', 'WP_000291835.1', 'WP_001807951.1', 'WP_000291830.1', 'WP_000291838.1', 'WP_000291834.1', 'WP_310700472.1', 'WP_223671402.1', 'WP_023914463.1', 'WP_188352381.1', 'WP_000291833.1', 'WP_000291837.1', 'WP_046597335.1', 'WP_096367903.1', 'WP_147697905.1', 'WP_111055804.1', 'WP_001662440.1', 'W…
437	['WP_001817585.1', 'WP_042908976.1', 'WP_223845218.1', 'WP_248289859.1', 'WP_248289860.1']
438	['WP_078103479.1', 'WP_208174141.1', 'WP_000977791.1', 'WP_000977790.1', 'WP_000977800.1', 'WP_262610705.1', 'WP_078368171.1', 'WP_063651228.1', 'WP_000977803.1', 'WP_000977777.1', 'WP_045172905.1', 'WP_000977787.1', 'WP_001806884.1', 'WP_078069305.1', 'WP_160199251.1', 'WP_001808120.1', 'WP_252602130.1', 'WP_043044867.1', 'WP_000977788.1', 'WP_000826304.1', 'WP_014532805.1', 'WP_000597207.1', 'W…
439	['WP_001837207.1', 'WP_000728737.1', 'WP_107364533.1', 'WP_000728706.1', 'WP_106875306.1', 'WP_163994334.1', 'WP_238496034.1', 'WP_043854793.1', 'WP_064134480.1', 'WP_000728717.1', 'WP_042907859.1', 'WP_000728701.1', 'WP_150860776.1']
440	['WP_006188198.1', 'WP_025175712.1', 'WP_000728765.1', 'WP_044419319.1', 'WP_248315622.1', 'WP_106875306.1', 'WP_123871830.1', 'WP_047213064.1', 'WP_000728737.1', 'WP_001837207.1', 'WP_000728706.1', 'WP_107364533.1', 'WP_042907859.1', 'WP_163994334.1', 'WP_238496034.1', 'WP_064134480.1', 'WP_043854793.1', 'WP_000728717.1', 'WP_150860776.1']
441	['WP_006191437.1']
442	['WP_000627029.1', 'WP_000627024.1', 'WP_216730903.1', 'WP_000627027.1', 'WP_252555306.1', 'WP_006191450.1', 'WP_098817938.1', 'WP_000627030.1', 'WP_117434842.1', 'WP_070974382.1', 'WP_070059005.1', 'WP_000627032.1']
443	['WP_006191454.1', 'WP_262607782.1', 'WP_258902017.1', 'WP_001566853.1', 'WP_279588385.1', 'WP_020976827.1', 'WP_269845048.1', 'WP_257008796.1', 'WP_001621785.1', 'WP_029549880.1', 'WP_001181354.1', 'WP_001181355.1', 'WP_001181360.1', 'WP_252602133.1', 'WP_123986084.1', 'WP_265114205.1']
444	['WP_078103479.1', 'WP_000977791.1', 'WP_208174141.1', 'WP_000977790.1', 'WP_000977800.1', 'WP_078368171.1', 'WP_262610705.1', 'WP_063651228.1', 'WP_000977803.1', 'WP_045172905.1', 'WP_000977777.1', 'WP_001806884.1', 'WP_000977787.1', 'WP_001808120.1', 'WP_078069305.1', 'WP_252602130.1', 'WP_160199251.1', 'WP_043044867.1', 'WP_014532805.1', 'WP_000977788.1', 'WP_000597207.1', 'WP_000826304.1', 'W…
445	['WP_001029555.1', 'WP_006191463.1', 'WP_086098478.1', 'WP_001029554.1', 'WP_000161980.1', 'WP_000161983.1', 'WP_000161981.1', 'WP_111131990.1', 'WP_000079179.1']
446	['WP_114290892.1', 'WP_001075807.1', 'WP_001075817.1', 'WP_001075805.1', 'WP_072503082.1', 'WP_001075809.1', 'WP_020976836.1', 'WP_063644528.1', 'WP_001075816.1', 'WP_001075808.1', 'WP_250755226.1', 'WP_258413199.1', 'WP_208151592.1', 'WP_098817936.1', 'WP_001075819.1', 'WP_103188419.1', 'WP_043044865.1', 'WP_065315796.1', 'WP_006191470.1', 'WP_089535917.1', 'WP_001075823.1', 'WP_001075812.1', 'W…
447	['WP_000036329.1', 'WP_029549874.1', 'WP_000036327.1', 'WP_006191471.1', 'WP_000036330.1', 'WP_096658742.1', 'WP_063644523.1', 'WP_000036332.1', 'WP_000036331.1', 'WP_262633975.1', 'WP_000036326.1', 'WP_031807512.1', 'WP_000036328.1', 'WP_000036333.1', 'WP_250755224.1', 'WP_000036335.1', 'WP_103151738.1', 'WP_000036325.1', 'WP_154289209.1', 'WP_147707035.1']
448	['WP_000136636.1', 'WP_000136629.1', 'WP_000136631.1', 'WP_262610717.1', 'WP_000136638.1', 'WP_063644546.1', 'WP_262607791.1', 'WP_045157550.1', 'WP_000136633.1', 'WP_058008284.1', 'WP_006191473.1', 'WP_070015652.1', 'WP_000136627.1', 'WP_000136643.1', 'WP_222637408.1', 'WP_000136641.1', 'WP_070974375.1', 'WP_069989706.1', 'WP_072497784.1', 'WP_124780922.1', 'WP_098817930.1', 'WP_000136632.1', 'W…
449	['WP_001078456.1', 'WP_001078461.1', 'WP_134427329.1', 'WP_020976839.1', 'WP_124780928.1', 'WP_023914474.1', 'WP_089535741.1', 'WP_064126155.1', 'WP_303447641.1', 'WP_001078457.1', 'WP_045157551.1', 'WP_281224042.1', 'WP_006191474.1', 'WP_001078467.1', 'WP_262610719.1']
450	['WP_001179388.1', 'WP_001179392.1', 'WP_023914476.1', 'WP_021286010.1', 'WP_006191475.1', 'WP_209206809.1', 'WP_020976840.1', 'WP_259378486.1', 'WP_001179394.1', 'WP_086114964.1', 'WP_001179389.1', 'WP_065316362.1', 'WP_001181416.1', 'WP_072512142.1', 'WP_001179403.1', 'WP_001179395.1', 'WP_053005308.1']
451	['WP_078103479.1', 'WP_208174141.1', 'WP_000977791.1', 'WP_000977790.1', 'WP_000977800.1', 'WP_078368171.1', 'WP_262610705.1', 'WP_063651228.1', 'WP_000977803.1', 'WP_000977777.1', 'WP_045172905.1', 'WP_000977787.1', 'WP_001806884.1', 'WP_078069305.1', 'WP_001808120.1', 'WP_160199251.1', 'WP_252602130.1', 'WP_000977788.1', 'WP_014532805.1', 'WP_043044867.1', 'WP_000597207.1', 'WP_000826304.1', 'W…
452	['WP_078103479.1', 'WP_208174141.1', 'WP_000977791.1', 'WP_000977790.1', 'WP_000977800.1', 'WP_078368171.1', 'WP_262610705.1', 'WP_063651228.1', 'WP_000977803.1', 'WP_000977777.1', 'WP_045172905.1', 'WP_000977787.1', 'WP_001806884.1', 'WP_078069305.1', 'WP_001808120.1', 'WP_160199251.1', 'WP_252602130.1', 'WP_014532805.1', 'WP_000977788.1', 'WP_000597207.1', 'WP_043044867.1', 'WP_000826304.1', 'W…
453	['WP_001804823.1', 'WP_001566861.1', 'WP_001812843.1', 'WP_014533145.1', 'WP_111131995.1', 'WP_111743943.1', 'WP_001798267.1']
454	['WP_001793250.1', 'WP_014667668.1', 'WP_281224454.1', 'WP_001010294.1', 'WP_001798264.1']
455	['WP_001100493.1', 'WP_001100494.1', 'WP_020976826.1', 'WP_250755231.1', 'WP_072512134.1']
456	['WP_262607782.1', 'WP_006191454.1', 'WP_020976827.1', 'WP_258902017.1', 'WP_001566853.1', 'WP_279588385.1', 'WP_257008796.1', 'WP_001621785.1', 'WP_269845048.1', 'WP_029549880.1', 'WP_001181360.1', 'WP_001181355.1', 'WP_001181354.1', 'WP_252602133.1', 'WP_123986084.1', 'WP_265114205.1']
457	['WP_000710578.1', 'WP_258413612.1', 'WP_045172580.1', 'WP_064135730.1', 'WP_000710565.1', 'WP_000710559.1', 'WP_000710579.1', 'WP_000710550.1', 'WP_000710560.1', 'WP_043044870.1', 'WP_000710549.1', 'WP_000710568.1', 'WP_258415718.1', 'WP_000710554.1', 'WP_124780906.1', 'WP_000710562.1', 'WP_000710564.1', 'WP_000710555.1', 'WP_089535918.1', 'WP_020976829.1', 'WP_106898698.1', 'WP_000710576.1', 'W…
458	['WP_078103479.1', 'WP_000977791.1', 'WP_208174141.1', 'WP_000977790.1', 'WP_078368171.1', 'WP_000977800.1', 'WP_262610705.1', 'WP_063651228.1', 'WP_000977803.1', 'WP_000977777.1', 'WP_045172905.1', 'WP_001806884.1', 'WP_001808120.1', 'WP_000977787.1', 'WP_014532805.1', 'WP_000597207.1', 'WP_078069305.1', 'WP_252602130.1', 'WP_160199251.1', 'WP_103145829.1', 'WP_000977788.1', 'WP_043044867.1', 'W…
459	['WP_045172905.1', 'WP_078103479.1', 'WP_208174141.1', 'WP_001806884.1', 'WP_000977791.1', 'WP_001808120.1', 'WP_000977790.1', 'WP_000977800.1', 'WP_262610705.1', 'WP_078368171.1', 'WP_063651228.1', 'WP_000826304.1', 'WP_000977803.1', 'WP_000977777.1', 'WP_000977787.1', 'WP_078069305.1', 'WP_252602130.1', 'WP_160199251.1', 'WP_110179801.1', 'WP_043044867.1', 'WP_000977788.1', 'WP_014532805.1', 'W…
460	['WP_078103479.1', 'WP_208174141.1', 'WP_000977791.1', 'WP_000977790.1', 'WP_000977800.1', 'WP_262610705.1', 'WP_078368171.1', 'WP_063651228.1', 'WP_000977803.1', 'WP_000977777.1', 'WP_045172905.1', 'WP_001806884.1', 'WP_000977787.1', 'WP_078069305.1', 'WP_001808120.1', 'WP_252602130.1', 'WP_160199251.1', 'WP_043044867.1', 'WP_000977788.1', 'WP_014532805.1', 'WP_086041099.1', 'WP_000597207.1', 'W…
461	['WP_001075807.1', 'WP_114290892.1', 'WP_001075817.1', 'WP_001075805.1', 'WP_020976836.1', 'WP_072503082.1', 'WP_063644528.1', 'WP_001075816.1', 'WP_001075809.1', 'WP_001075808.1', 'WP_250755226.1', 'WP_208151592.1', 'WP_098817936.1', 'WP_103188419.1', 'WP_001075819.1', 'WP_258413199.1', 'WP_065315796.1', 'WP_043044865.1', 'WP_089535917.1', 'WP_001075812.1', 'WP_001075823.1', 'WP_109162059.1', 'W…
462	['WP_001621781.1', 'WP_124780910.1', 'WP_070974389.1', 'WP_045172913.1', 'WP_001670226.1', 'WP_001807311.1', 'WP_000291835.1', 'WP_000291834.1', 'WP_001807951.1', 'WP_000291830.1', 'WP_000291838.1', 'WP_310700472.1', 'WP_000291833.1', 'WP_223671402.1', 'WP_000291837.1', 'WP_023914463.1', 'WP_188352381.1', 'WP_046597335.1', 'WP_147697905.1', 'WP_096367903.1', 'WP_111055804.1', 'WP_001662440.1', 'W…
463	['WP_000570808.1', 'WP_072512141.1', 'WP_000570803.1', 'WP_000570806.1', 'WP_064305713.1', 'WP_020976838.1', 'WP_262607793.1', 'WP_072472830.1', 'WP_061389123.1', 'WP_000570813.1', 'WP_111743753.1', 'WP_103149338.1', 'WP_000570812.1', 'WP_000570810.1']
464	['WP_001078456.1', 'WP_001078461.1', 'WP_020976839.1', 'WP_134427329.1', 'WP_124780928.1', 'WP_023914474.1', 'WP_089535741.1', 'WP_064126155.1', 'WP_303447641.1', 'WP_001078457.1', 'WP_045157551.1', 'WP_281224042.1', 'WP_006191474.1', 'WP_001078467.1', 'WP_262610719.1']
465	['WP_001179388.1', 'WP_001179392.1', 'WP_023914476.1', 'WP_021286010.1', 'WP_020976840.1', 'WP_001179394.1', 'WP_259378486.1', 'WP_209206809.1', 'WP_086114964.1', 'WP_006191475.1', 'WP_001179389.1', 'WP_065316362.1', 'WP_001181416.1', 'WP_072512142.1', 'WP_001179403.1', 'WP_001179395.1', 'WP_053005308.1']
466	['WP_020978111.1']
467	['WP_001179388.1', 'WP_001179392.1', 'WP_023914476.1', 'WP_021286010.1', 'WP_006191475.1', 'WP_209206809.1', 'WP_020976840.1', 'WP_259378486.1', 'WP_001179394.1', 'WP_086114964.1', 'WP_001179389.1', 'WP_065316362.1', 'WP_001181416.1', 'WP_072512142.1', 'WP_001179403.1', 'WP_001179395.1', 'WP_053005308.1']
468	['WP_000662031.1', 'WP_000662030.1', 'WP_000662024.1', 'WP_000662022.1', 'WP_069989708.1', 'WP_262610702.1', 'WP_023914430.1', 'WP_000662027.1', 'WP_044291648.1', 'WP_070022154.1', 'WP_180992708.1', 'WP_252555297.1', 'WP_180370909.1', 'WP_063644538.1', 'WP_000662039.1', 'WP_000662041.1', 'WP_185648658.1', 'WP_195757685.1', 'WP_248315615.1', 'WP_031807159.1', 'WP_049886468.1', 'WP_172409297.1']
469	['WP_025175432.1', 'WP_000201643.1', 'WP_023914431.1', 'WP_000179900.1', 'WP_000201644.1', 'WP_000179890.1', 'WP_000179895.1', 'WP_000201646.1', 'WP_072512132.1', 'WP_045172582.1', 'WP_000179898.1', 'WP_000179892.1', 'WP_000201639.1', 'WP_061737594.1', 'WP_070974383.1', 'WP_031790697.1', 'WP_124374734.1', 'WP_124780900.1', 'WP_250755234.1', 'WP_000179903.1', 'WP_000179906.1', 'WP_000179893.1', 'W…
470	['WP_000908952.1', 'WP_281224466.1', 'WP_000908949.1', 'WP_029549882.1', 'WP_000908953.1', 'WP_000908956.1', 'WP_044291652.1', 'WP_072512133.1', 'WP_258413840.1', 'WP_163994581.1', 'WP_000908959.1', 'WP_248315729.1', 'WP_023914433.1', 'WP_000908960.1', 'WP_001621787.1', 'WP_001641273.1', 'WP_061824026.1', 'WP_250755233.1', 'WP_262611634.1', 'WP_000908950.1', 'WP_064133567.1', 'WP_000908951.1', 'W…
471	['WP_000714374.1', 'WP_000714373.1', 'WP_000714376.1', 'WP_000410568.1', 'WP_000410567.1', 'WP_000714379.1', 'WP_103188423.1', 'WP_023914438.1', 'WP_258413611.1', 'WP_000714387.1', 'WP_029549879.1', 'WP_064305711.1', 'WP_000714383.1', 'WP_044291658.1', 'WP_000714386.1', 'WP_000714395.1', 'WP_065315784.1', 'WP_124780904.1', 'WP_000714392.1', 'WP_271019786.1', 'WP_000714396.1', 'WP_063644537.1', 'W…
472	['WP_001621781.1', 'WP_124780910.1', 'WP_070974389.1', 'WP_045172913.1', 'WP_001670226.1', 'WP_001807311.1', 'WP_000291835.1', 'WP_000291830.1', 'WP_000291838.1', 'WP_001807951.1', 'WP_000291834.1', 'WP_310700472.1', 'WP_023914463.1', 'WP_223671402.1', 'WP_188352381.1', 'WP_000291833.1', 'WP_000291837.1', 'WP_046597335.1', 'WP_096367903.1', 'WP_147697905.1', 'WP_111055804.1', 'WP_043045046.1', 'W…
473	['WP_000173895.1', 'WP_000173891.1', 'WP_046597245.1', 'WP_000173894.1', 'WP_000173890.1', 'WP_000173896.1', 'WP_000173898.1', 'WP_111131992.1', 'WP_000173893.1', 'WP_124780916.1', 'WP_229374068.1', 'WP_000173899.1', 'WP_043044863.1', 'WP_063651238.1', 'WP_070007598.1', 'WP_250755223.1', 'WP_176432111.1', 'WP_086096220.1', 'WP_262607789.1', 'WP_064128794.1', 'WP_072512137.1', 'WP_252602112.1', 'W…
474	['WP_001045111.1', 'WP_124780926.1', 'WP_001045117.1', 'WP_001045124.1', 'WP_044291711.1', 'WP_271019780.1', 'WP_023914472.1', 'WP_262607792.1', 'WP_262542038.1', 'WP_103145825.1', 'WP_259379267.1', 'WP_134427326.1', 'WP_001045115.1', 'WP_001045110.1', 'WP_001045123.1', 'WP_089535740.1', 'WP_252602103.1']
475	['WP_001078456.1', 'WP_001078461.1', 'WP_134427329.1', 'WP_020976839.1', 'WP_023914474.1', 'WP_124780928.1', 'WP_089535741.1', 'WP_064126155.1', 'WP_303447641.1', 'WP_001078457.1', 'WP_045157551.1', 'WP_281224042.1', 'WP_006191474.1', 'WP_001078467.1', 'WP_262610719.1']
476	['WP_001179388.1', 'WP_001179392.1', 'WP_023914476.1', 'WP_021286010.1', 'WP_209206809.1', 'WP_006191475.1', 'WP_020976840.1', 'WP_259378486.1', 'WP_001179394.1', 'WP_001179389.1', 'WP_086114964.1', 'WP_065316362.1', 'WP_001181416.1', 'WP_072512142.1', 'WP_001179403.1', 'WP_001179395.1', 'WP_053005308.1']
477	['WP_041494635.1', 'WP_078096600.1', 'WP_078156383.1', 'WP_078151159.1', 'WP_115118154.1', 'WP_117232069.1', 'WP_281224791.1', 'WP_000728773.1', 'WP_078368033.1', 'WP_078160590.1', 'WP_078171715.1', 'WP_078151921.1', 'WP_078150729.1', 'WP_001666947.1', 'WP_072526913.1', 'WP_111743752.1', 'WP_000728747.1', 'WP_000728754.1', 'WP_078256861.1', 'WP_000728745.1', 'WP_103151739.1', 'WP_053089667.1', 'W…
478	['WP_001806884.1', 'WP_000977791.1', 'WP_000649983.1', 'WP_001808120.1', 'WP_000977790.1', 'WP_208174141.1', 'WP_045172905.1', 'WP_078103479.1', 'WP_014532805.1', 'WP_000649986.1', 'WP_000597207.1', 'WP_024273388.1', 'WP_262610705.1', 'WP_103145829.1', 'WP_000977787.1', 'WP_078368171.1', 'WP_025174401.1', 'WP_000912285.1', 'WP_000977800.1', 'WP_000977777.1', 'WP_043044867.1', 'WP_086041099.1', 'W…
479	['WP_023915219.1', 'WP_150008080.1', 'WP_109176998.1', 'WP_023915211.1', 'WP_308855470.1', 'WP_124780908.1', 'WP_000977786.1', 'WP_000977787.1', 'WP_000826298.1', 'WP_001641279.1', 'WP_000977795.1', 'WP_180992709.1', 'WP_000826301.1', 'WP_025174228.1', 'WP_000977759.1', 'WP_063651228.1', 'WP_063456435.1', 'WP_000977777.1', 'WP_208174141.1', 'WP_045172903.1', 'WP_269467268.1', 'WP_103188422.1', 'W…
480	['WP_110179801.1', 'WP_044291663.1', 'WP_045172905.1', 'WP_078103479.1', 'WP_000977800.1', 'WP_000977805.1', 'WP_115208040.1', 'WP_001806884.1', 'WP_000977791.1', 'WP_001808120.1', 'WP_000977790.1', 'WP_208174141.1', 'WP_000826304.1', 'WP_000977803.1', 'WP_072503081.1', 'WP_000977784.1', 'WP_000977797.1', 'WP_078368171.1', 'WP_252602130.1', 'WP_000977762.1', 'WP_000977774.1', 'WP_160199251.1', 'W…
481	['WP_023915236.1', 'WP_000251225.1']
482	['WP_023915238.1', 'WP_000251225.1']
483	['WP_078103479.1', 'WP_000977791.1', 'WP_208174141.1', 'WP_000977790.1', 'WP_078368171.1', 'WP_000977800.1', 'WP_262610705.1', 'WP_063651228.1', 'WP_000977803.1', 'WP_000977777.1', 'WP_045172905.1', 'WP_001806884.1', 'WP_000977787.1', 'WP_001808120.1', 'WP_078069305.1', 'WP_160199251.1', 'WP_252602130.1', 'WP_014532805.1', 'WP_000597207.1', 'WP_000977788.1', 'WP_000826304.1', 'WP_043044867.1', 'W…
484	['WP_078103479.1', 'WP_208174141.1', 'WP_000977791.1', 'WP_000977790.1', 'WP_000977800.1', 'WP_262610705.1', 'WP_078368171.1', 'WP_063651228.1', 'WP_000977777.1', 'WP_000977803.1', 'WP_045172905.1', 'WP_000977787.1', 'WP_001806884.1', 'WP_078069305.1', 'WP_252602130.1', 'WP_160199251.1', 'WP_001808120.1', 'WP_000977788.1', 'WP_180992709.1', 'WP_043044867.1', 'WP_000826304.1', 'WP_014532805.1', 'W…
485	['WP_078103479.1', 'WP_208174141.1', 'WP_000977791.1', 'WP_000977790.1', 'WP_000977800.1', 'WP_262610705.1', 'WP_078368171.1', 'WP_063651228.1', 'WP_000977777.1', 'WP_000977803.1', 'WP_045172905.1', 'WP_000977787.1', 'WP_001806884.1', 'WP_078069305.1', 'WP_001808120.1', 'WP_160199251.1', 'WP_252602130.1', 'WP_000977788.1', 'WP_180992709.1', 'WP_043044867.1', 'WP_000826304.1', 'WP_014532805.1', 'W…
486	['WP_045172905.1', 'WP_078103479.1', 'WP_001806884.1', 'WP_000977791.1', 'WP_208174141.1', 'WP_001808120.1', 'WP_000977790.1', 'WP_078368171.1', 'WP_000977800.1', 'WP_262610705.1', 'WP_063651228.1', 'WP_000826304.1', 'WP_000977803.1', 'WP_000977777.1', 'WP_014532805.1', 'WP_000977787.1', 'WP_000597207.1', 'WP_078069305.1', 'WP_160199251.1', 'WP_252602130.1', 'WP_103145829.1', 'WP_043044867.1', 'W…
487	['WP_078103479.1', 'WP_208174141.1', 'WP_000977791.1', 'WP_000977790.1', 'WP_000977800.1', 'WP_078368171.1', 'WP_262610705.1', 'WP_063651228.1', 'WP_000977803.1', 'WP_045172905.1', 'WP_000977777.1', 'WP_000977787.1', 'WP_001806884.1', 'WP_078069305.1', 'WP_001808120.1', 'WP_160199251.1', 'WP_252602130.1', 'WP_000977788.1', 'WP_014532805.1', 'WP_000597207.1', 'WP_000826304.1', 'WP_043044867.1', 'W…
488	['WP_025175007.1', 'WP_001215400.1']
489	['WP_001806884.1', 'WP_000977791.1', 'WP_045172905.1', 'WP_078103479.1', 'WP_001808120.1', 'WP_000977790.1', 'WP_208174141.1', 'WP_000977800.1', 'WP_078368171.1', 'WP_262610705.1', 'WP_000826304.1', 'WP_000977803.1', 'WP_063651228.1', 'WP_000977777.1', 'WP_014532805.1', 'WP_000597207.1', 'WP_000977787.1', 'WP_160199251.1', 'WP_078069305.1', 'WP_252602130.1', 'WP_103145829.1', 'WP_000977788.1', 'W…
490	['WP_025175432.1', 'WP_000201643.1', 'WP_023914431.1', 'WP_000179900.1', 'WP_000179890.1', 'WP_000179895.1', 'WP_000201644.1', 'WP_072512132.1', 'WP_000201646.1', 'WP_045172582.1', 'WP_000179898.1', 'WP_000179892.1', 'WP_070974383.1', 'WP_061737594.1', 'WP_000201639.1', 'WP_124374734.1', 'WP_031790697.1', 'WP_124780900.1', 'WP_000179903.1', 'WP_000179906.1', 'WP_250755234.1', 'WP_000179893.1', 'W…
491	['WP_025175712.1', 'WP_000728765.1', 'WP_044419319.1', 'WP_248315622.1', 'WP_162642994.1', 'WP_123871830.1', 'WP_078367802.1', 'WP_006188198.1', 'WP_124780918.1', 'WP_106875306.1', 'WP_047213064.1', 'WP_001837207.1', 'WP_000728737.1', 'WP_107364533.1', 'WP_000728706.1', 'WP_042907859.1', 'WP_049280869.1', 'WP_150860776.1']
492	['WP_045172905.1', 'WP_078103479.1', 'WP_001806884.1', 'WP_000977791.1', 'WP_208174141.1', 'WP_001808120.1', 'WP_000977790.1', 'WP_078368171.1', 'WP_000977800.1', 'WP_262610705.1', 'WP_063651228.1', 'WP_000826304.1', 'WP_000977803.1', 'WP_000977777.1', 'WP_014532805.1', 'WP_000597207.1', 'WP_000977787.1', 'WP_078069305.1', 'WP_160199251.1', 'WP_252602130.1', 'WP_103145829.1', 'WP_043044867.1', 'W…
493	['WP_025175786.1', 'WP_072467462.1', 'WP_281224041.1', 'WP_078371049.1', 'WP_001566864.1', 'WP_000728767.1', 'WP_262607790.1', 'WP_111015171.1', 'WP_259378488.1', 'WP_271057319.1', 'WP_031905940.1', 'WP_001623249.1', 'WP_023915198.1', 'WP_150860776.1']
494	['WP_031859621.1', 'WP_031878841.1', 'WP_106898699.1', 'WP_103145445.1', 'WP_073407518.1', 'WP_029549266.1', 'WP_136882375.1', 'WP_101245067.1', 'WP_000728745.1', 'WP_052995691.1', 'WP_303447642.1', 'WP_031774483.1', 'WP_049949192.1', 'WP_054192865.1', 'WP_078256861.1', 'WP_103151739.1', 'WP_031876104.1', 'WP_072512138.1', 'WP_086036945.1', 'WP_000728714.1', 'WP_258413618.1', 'WP_249985859.1', 'W…
495	['WP_000036329.1', 'WP_029549874.1', 'WP_000036327.1', 'WP_000036330.1', 'WP_006191471.1', 'WP_096658742.1', 'WP_063644523.1', 'WP_000036332.1', 'WP_000036331.1', 'WP_262633975.1', 'WP_000036326.1', 'WP_031807512.1', 'WP_000036328.1', 'WP_250755224.1', 'WP_000036333.1', 'WP_000036335.1', 'WP_103151738.1', 'WP_000036325.1', 'WP_154289209.1', 'WP_147707035.1']
496	['WP_124780910.1', 'WP_001621781.1', 'WP_070974389.1', 'WP_045172913.1', 'WP_001807311.1', 'WP_001670226.1', 'WP_000291835.1', 'WP_000291834.1', 'WP_001807951.1', 'WP_000291830.1', 'WP_000291838.1', 'WP_310700472.1', 'WP_000291833.1', 'WP_223671402.1', 'WP_000291837.1', 'WP_188352381.1', 'WP_046597335.1', 'WP_023914463.1', 'WP_147697905.1', 'WP_096367903.1', 'WP_029549875.1', 'WP_001662440.1', 'W…
497	['WP_001006425.1', 'WP_001006429.1', 'WP_001006427.1', 'WP_103146307.1', 'WP_103188418.1', 'WP_210647815.1', 'WP_043044864.1', 'WP_096367902.1', 'WP_029549876.1', 'WP_271019782.1', 'WP_044291671.1', 'WP_001006435.1', 'WP_001006442.1', 'WP_165804119.1', 'WP_258415720.1', 'WP_046597246.1', 'WP_001006443.1', 'WP_001006445.1', 'WP_259379266.1', 'WP_001006434.1', 'WP_001006438.1', 'WP_001006447.1', 'W…
498	['WP_000714374.1', 'WP_000714373.1', 'WP_000714376.1', 'WP_000410568.1', 'WP_000410567.1', 'WP_000714379.1', 'WP_103188423.1', 'WP_258413611.1', 'WP_000714387.1', 'WP_023914438.1', 'WP_029549879.1', 'WP_064305711.1', 'WP_000714383.1', 'WP_044291658.1', 'WP_000714386.1', 'WP_065315784.1', 'WP_000714395.1', 'WP_124780904.1', 'WP_000714392.1', 'WP_271019786.1', 'WP_000714396.1', 'WP_063644537.1', 'W…
499	['WP_262607782.1', 'WP_006191454.1', 'WP_029549880.1', 'WP_001566853.1', 'WP_258902017.1', 'WP_279588385.1', 'WP_020976827.1', 'WP_001181354.1', 'WP_257008796.1', 'WP_001621785.1', 'WP_001181360.1', 'WP_001181355.1', 'WP_269845048.1', 'WP_252602133.1', 'WP_123986084.1', 'WP_265114205.1']
500	['WP_000908952.1', 'WP_281224466.1', 'WP_000908949.1', 'WP_029549882.1', 'WP_000908953.1', 'WP_072512133.1', 'WP_000908956.1', 'WP_044291652.1', 'WP_248315729.1', 'WP_163994581.1', 'WP_258413840.1', 'WP_000908959.1', 'WP_023914433.1', 'WP_000908960.1', 'WP_001621787.1', 'WP_001641273.1', 'WP_061824026.1', 'WP_250755233.1', 'WP_262611634.1', 'WP_000908950.1', 'WP_064133567.1', 'WP_000908951.1', 'W…
501	['WP_029549884.1', 'WP_000455978.1', 'WP_252555295.1', 'WP_000455983.1', 'WP_001292895.1']
502	['WP_029550026.1', 'WP_001215400.1', 'WP_025175007.1']
503	['WP_001075807.1', 'WP_114290892.1', 'WP_001075817.1', 'WP_001075805.1', 'WP_072503082.1', 'WP_001075809.1', 'WP_020976836.1', 'WP_063644528.1', 'WP_001075816.1', 'WP_001075808.1', 'WP_250755226.1', 'WP_258413199.1', 'WP_208151592.1', 'WP_098817936.1', 'WP_001075819.1', 'WP_103188419.1', 'WP_043044865.1', 'WP_065315796.1', 'WP_089535917.1', 'WP_001075812.1', 'WP_001075823.1', 'WP_006191470.1', 'W…
504	['WP_000728745.1', 'WP_000728747.1', 'WP_031774483.1', 'WP_031876104.1', 'WP_303447642.1', 'WP_054192865.1', 'WP_078256861.1', 'WP_103151739.1', 'WP_258413618.1', 'WP_086036945.1', 'WP_052995691.1', 'WP_249985859.1', 'WP_000728753.1', 'WP_000728714.1', 'WP_281224456.1', 'WP_072512138.1', 'WP_162665694.1', 'WP_252602109.1', 'WP_266050677.1', 'WP_187418221.1', 'WP_072492021.1', 'WP_164091639.1', 'W…
505	['WP_001006425.1', 'WP_001006429.1', 'WP_001006427.1', 'WP_103146307.1', 'WP_103188418.1', 'WP_210647815.1', 'WP_043044864.1', 'WP_096367902.1', 'WP_044291671.1', 'WP_271019782.1', 'WP_029549876.1', 'WP_001006435.1', 'WP_001006442.1', 'WP_165804119.1', 'WP_258415720.1', 'WP_046597246.1', 'WP_001006443.1', 'WP_001006445.1', 'WP_001006438.1', 'WP_259379266.1', 'WP_001006434.1', 'WP_001006447.1', 'W…
506	['WP_025175432.1', 'WP_000201643.1', 'WP_023914431.1', 'WP_000201644.1', 'WP_000179900.1', 'WP_000179890.1', 'WP_000179895.1', 'WP_072512132.1', 'WP_000201646.1', 'WP_045172582.1', 'WP_000179898.1', 'WP_061737594.1', 'WP_000179892.1', 'WP_031790697.1', 'WP_000201639.1', 'WP_070974383.1', 'WP_124374734.1', 'WP_124780900.1', 'WP_000179903.1', 'WP_250755234.1', 'WP_000179906.1', 'WP_000179893.1', 'W…
507	['WP_078103479.1', 'WP_000977791.1', 'WP_208174141.1', 'WP_000977790.1', 'WP_000977800.1', 'WP_078368171.1', 'WP_262610705.1', 'WP_063651228.1', 'WP_000977803.1', 'WP_045172905.1', 'WP_000977777.1', 'WP_001806884.1', 'WP_000977787.1', 'WP_001808120.1', 'WP_078069305.1', 'WP_252602130.1', 'WP_160199251.1', 'WP_014532805.1', 'WP_043044867.1', 'WP_000977788.1', 'WP_000597207.1', 'WP_000826304.1', 'W…
508	['WP_031807159.1', 'WP_000662030.1', 'WP_000662031.1', 'WP_023914430.1', 'WP_185648658.1', 'WP_195757685.1', 'WP_000662022.1', 'WP_000662027.1', 'WP_000662024.1', 'WP_262610702.1', 'WP_069989708.1', 'WP_252555297.1', 'WP_044291648.1', 'WP_070022154.1', 'WP_180370909.1', 'WP_248315615.1', 'WP_000662039.1', 'WP_180992708.1', 'WP_063644538.1', 'WP_000662041.1', 'WP_049886468.1', 'WP_172409297.1']
509	['WP_000036329.1', 'WP_029549874.1', 'WP_000036330.1', 'WP_000036327.1', 'WP_006191471.1', 'WP_096658742.1', 'WP_063644523.1', 'WP_000036332.1', 'WP_000036331.1', 'WP_031807512.1', 'WP_262633975.1', 'WP_000036326.1', 'WP_000036328.1', 'WP_250755224.1', 'WP_000036333.1', 'WP_000036335.1', 'WP_103151738.1', 'WP_000036325.1', 'WP_154289209.1', 'WP_147707035.1']
510	['WP_031859621.1', 'WP_031878841.1', 'WP_073407518.1', 'WP_101245067.1', 'WP_103145445.1', 'WP_136882375.1', 'WP_106898699.1', 'WP_000728745.1', 'WP_000728747.1', 'WP_031774483.1', 'WP_029549266.1', 'WP_303447642.1', 'WP_049949192.1', 'WP_054192865.1', 'WP_078256861.1', 'WP_103151739.1', 'WP_031876104.1', 'WP_086036945.1', 'WP_052995691.1', 'WP_249985859.1', 'WP_162665694.1', 'WP_072512138.1', 'W…
511	['WP_078103479.1', 'WP_000977791.1', 'WP_208174141.1', 'WP_000977790.1', 'WP_000977800.1', 'WP_078368171.1', 'WP_262610705.1', 'WP_063651228.1', 'WP_000977803.1', 'WP_045172905.1', 'WP_000977777.1', 'WP_001806884.1', 'WP_000977787.1', 'WP_001808120.1', 'WP_078069305.1', 'WP_252602130.1', 'WP_160199251.1', 'WP_043044867.1', 'WP_014532805.1', 'WP_000977788.1', 'WP_000597207.1', 'WP_000826304.1', 'W…
512	['WP_000389762.1', 'WP_031875170.1', 'WP_000389759.1', 'WP_250755235.1', 'WP_072491075.1', 'WP_216711878.1', 'WP_001641272.1', 'WP_258413608.1', 'WP_072512131.1', 'WP_000389771.1', 'WP_000389773.1', 'WP_103188426.1', 'WP_124780898.1', 'WP_000389769.1']
513	['WP_000728747.1', 'WP_000728745.1', 'WP_031876104.1', 'WP_303447642.1', 'WP_031774483.1', 'WP_054192865.1', 'WP_103151739.1', 'WP_078256861.1', 'WP_258413618.1', 'WP_086036945.1', 'WP_000728753.1', 'WP_281224456.1', 'WP_052995691.1', 'WP_249985859.1', 'WP_000728714.1', 'WP_252602109.1', 'WP_072512138.1', 'WP_162665694.1', 'WP_266050677.1', 'WP_072492021.1', 'WP_187418221.1', 'WP_164091639.1', 'W…
514	['WP_000710578.1', 'WP_258413612.1', 'WP_045172580.1', 'WP_064135730.1', 'WP_000710565.1', 'WP_000710559.1', 'WP_000710550.1', 'WP_000710579.1', 'WP_000710560.1', 'WP_000710549.1', 'WP_043044870.1', 'WP_000710568.1', 'WP_258415718.1', 'WP_000710554.1', 'WP_000710555.1', 'WP_124780906.1', 'WP_000710562.1', 'WP_000710564.1', 'WP_089535918.1', 'WP_020976829.1', 'WP_106898698.1', 'WP_000710576.1', 'W…
515	['WP_031859621.1', 'WP_031878841.1', 'WP_073407518.1', 'WP_101245067.1', 'WP_103145445.1', 'WP_136882375.1', 'WP_106898699.1', 'WP_000728745.1', 'WP_000728747.1', 'WP_031774483.1', 'WP_303447642.1', 'WP_031876104.1', 'WP_049949192.1', 'WP_054192865.1', 'WP_078256861.1', 'WP_258413618.1', 'WP_103151739.1', 'WP_086036945.1', 'WP_029549266.1', 'WP_052995691.1', 'WP_000728714.1', 'WP_249985859.1', 'W…
516	['WP_031905940.1', 'WP_077638225.1', 'WP_000728689.1', 'WP_160194429.1', 'WP_001623249.1', 'WP_023915198.1', 'WP_150860776.1']
517	['WP_001621781.1', 'WP_124780910.1', 'WP_070974389.1', 'WP_045172913.1', 'WP_001670226.1', 'WP_001807311.1', 'WP_000291835.1', 'WP_000291830.1', 'WP_001807951.1', 'WP_000291838.1', 'WP_000291834.1', 'WP_310700472.1', 'WP_223671402.1', 'WP_188352381.1', 'WP_023914463.1', 'WP_000291833.1', 'WP_000291837.1', 'WP_046597335.1', 'WP_096367903.1', 'WP_147697905.1', 'WP_111055804.1', 'WP_043045046.1', 'W…
518	['WP_000649983.1', 'WP_208174141.1', 'WP_045172905.1', 'WP_078103479.1', 'WP_001806884.1', 'WP_000977791.1', 'WP_000977787.1', 'WP_001808120.1', 'WP_000977790.1', 'WP_262610705.1', 'WP_078368171.1', 'WP_000649986.1', 'WP_000977800.1', 'WP_000977777.1', 'WP_043044867.1', 'WP_086041099.1', 'WP_000977788.1', 'WP_063651228.1', 'WP_000826304.1', 'WP_000977803.1', 'WP_252602130.1', 'WP_014532805.1', 'W…
519	['WP_000816135.1', 'WP_000816129.1', 'WP_031927403.1', 'WP_103188427.1', 'WP_262610697.1', 'WP_251952061.1', 'WP_054193793.1', 'WP_065316432.1', 'WP_000816133.1', 'WP_000816124.1']
520	['WP_000876756.1', 'WP_000876757.1', 'WP_000876751.1', 'WP_000876748.1', 'WP_258413619.1', 'WP_000876752.1', 'WP_072545034.1', 'WP_000876755.1', 'WP_000876758.1', 'WP_044291706.1', 'WP_031928223.1', 'WP_160199789.1', 'WP_124780920.1', 'WP_115210746.1', 'WP_098817931.1', 'WP_000876750.1', 'WP_000876754.1', 'WP_072512139.1', 'WP_111131994.1']
521	['WP_032099372.1', 'WP_228567641.1', 'WP_215803213.1', 'WP_162635598.1', 'WP_228582632.1', 'WP_072511655.1', 'WP_117196878.1', 'WP_000728685.1', 'WP_001662438.1', 'WP_000728698.1', 'WP_208151591.1', 'WP_001561460.1', 'WP_078368841.1', 'WP_103147188.1', 'WP_078090841.1', 'WP_078162833.1', 'WP_198999381.1', 'WP_001566864.1', 'WP_000728767.1', 'WP_078367940.1', 'WP_078252321.1', 'WP_049887445.1', 'W…
522	['WP_000080559.1', 'WP_000080564.1', 'WP_000080576.1', 'WP_258413610.1', 'WP_102782132.1', 'WP_001619800.1', 'WP_154288961.1', 'WP_000080558.1', 'WP_103146308.1', 'WP_108947507.1', 'WP_045172581.1', 'WP_072468467.1', 'WP_000080566.1', 'WP_250755230.1', 'WP_108957662.1', 'WP_117232070.1', 'WP_103254089.1', 'WP_115208039.1', 'WP_064133566.1', 'WP_000080571.1', 'WP_000080572.1', 'WP_033845112.1', 'W…
523	['WP_041494635.1', 'WP_078156383.1', 'WP_078151159.1', 'WP_115118154.1', 'WP_078096600.1', 'WP_001623249.1', 'WP_023915198.1', 'WP_150860776.1']
524	['WP_001006429.1', 'WP_001006425.1', 'WP_001006427.1', 'WP_103146307.1', 'WP_001006434.1', 'WP_103188418.1', 'WP_210647815.1', 'WP_001006435.1', 'WP_029549876.1', 'WP_043044864.1', 'WP_096367902.1', 'WP_271019782.1', 'WP_001006442.1', 'WP_044291671.1', 'WP_165804119.1', 'WP_258415720.1', 'WP_046597246.1', 'WP_001006445.1', 'WP_001006443.1', 'WP_259379266.1', 'WP_001006438.1', 'WP_001006436.1', 'W…
525	['WP_042907859.1', 'WP_106875306.1', 'WP_107364533.1', 'WP_000728706.1', 'WP_000728737.1', 'WP_001837207.1', 'WP_238496034.1', 'WP_163994334.1', 'WP_064134480.1', 'WP_000728717.1', 'WP_043854793.1', 'WP_150860776.1']
526	['WP_042908976.1', 'WP_223845218.1', 'WP_248289859.1', 'WP_001817585.1', 'WP_248289860.1', 'WP_000389284.1']
527	['WP_043039598.1']
528	['WP_000173895.1', 'WP_000173891.1', 'WP_046597245.1', 'WP_000173894.1', 'WP_000173890.1', 'WP_000173896.1', 'WP_000173893.1', 'WP_000173898.1', 'WP_111131992.1', 'WP_043044863.1', 'WP_124780916.1', 'WP_229374068.1', 'WP_070007598.1', 'WP_063651238.1', 'WP_000173899.1', 'WP_176432111.1', 'WP_086096220.1', 'WP_262607789.1', 'WP_064128794.1', 'WP_250755223.1', 'WP_252602112.1', 'WP_072512137.1', 'W…
529	['WP_001006425.1', 'WP_001006429.1', 'WP_001006427.1', 'WP_103146307.1', 'WP_103188418.1', 'WP_210647815.1', 'WP_043044864.1', 'WP_096367902.1', 'WP_271019782.1', 'WP_044291671.1', 'WP_029549876.1', 'WP_001006435.1', 'WP_001006442.1', 'WP_165804119.1', 'WP_258415720.1', 'WP_046597246.1', 'WP_001006443.1', 'WP_001006445.1', 'WP_259379266.1', 'WP_001006438.1', 'WP_001006434.1', 'WP_001006447.1', 'W…
530	['WP_001075807.1', 'WP_114290892.1', 'WP_001075817.1', 'WP_001075805.1', 'WP_072503082.1', 'WP_001075809.1', 'WP_020976836.1', 'WP_063644528.1', 'WP_001075816.1', 'WP_250755226.1', 'WP_001075808.1', 'WP_258413199.1', 'WP_208151592.1', 'WP_098817936.1', 'WP_001075819.1', 'WP_103188419.1', 'WP_043044865.1', 'WP_065315796.1', 'WP_089535917.1', 'WP_001075812.1', 'WP_001075823.1', 'WP_006191470.1', 'W…
531	['WP_078103479.1', 'WP_208174141.1', 'WP_000977791.1', 'WP_000977790.1', 'WP_000977800.1', 'WP_262610705.1', 'WP_078368171.1', 'WP_063651228.1', 'WP_000977803.1', 'WP_000977777.1', 'WP_045172905.1', 'WP_000977787.1', 'WP_001806884.1', 'WP_078069305.1', 'WP_252602130.1', 'WP_001808120.1', 'WP_160199251.1', 'WP_043044867.1', 'WP_000977788.1', 'WP_086041099.1', 'WP_000826304.1', 'WP_014532805.1', 'W…
532	['WP_045172905.1', 'WP_078103479.1', 'WP_208174141.1', 'WP_001806884.1', 'WP_000977791.1', 'WP_001808120.1', 'WP_000977790.1', 'WP_000977800.1', 'WP_262610705.1', 'WP_078368171.1', 'WP_063651228.1', 'WP_000826304.1', 'WP_000977803.1', 'WP_000977777.1', 'WP_000977787.1', 'WP_252602130.1', 'WP_078069305.1', 'WP_160199251.1', 'WP_043044867.1', 'WP_000977788.1', 'WP_014532805.1', 'WP_000597207.1', 'W…
533	['WP_078103479.1', 'WP_208174141.1', 'WP_000977791.1', 'WP_000977790.1', 'WP_000977800.1', 'WP_262610705.1', 'WP_078368171.1', 'WP_063651228.1', 'WP_000977803.1', 'WP_000977777.1', 'WP_045172905.1', 'WP_001806884.1', 'WP_000977787.1', 'WP_078069305.1', 'WP_252602130.1', 'WP_001808120.1', 'WP_160199251.1', 'WP_000977788.1', 'WP_043044867.1', 'WP_000826304.1', 'WP_014532805.1', 'WP_000597207.1', 'W…
534	['WP_000710578.1', 'WP_258413612.1', 'WP_045172580.1', 'WP_064135730.1', 'WP_000710565.1', 'WP_000710559.1', 'WP_000710550.1', 'WP_000710579.1', 'WP_000710560.1', 'WP_043044870.1', 'WP_000710549.1', 'WP_000710568.1', 'WP_258415718.1', 'WP_000710554.1', 'WP_124780906.1', 'WP_000710562.1', 'WP_000710555.1', 'WP_000710564.1', 'WP_089535918.1', 'WP_020976829.1', 'WP_106898698.1', 'WP_000710576.1', 'W…
535	['WP_001621781.1', 'WP_124780910.1', 'WP_070974389.1', 'WP_045172913.1', 'WP_001670226.1', 'WP_001807311.1', 'WP_000291830.1', 'WP_001807951.1', 'WP_000291835.1', 'WP_000291838.1', 'WP_000291834.1', 'WP_310700472.1', 'WP_223671402.1', 'WP_188352381.1', 'WP_023914463.1', 'WP_000291833.1', 'WP_000291837.1', 'WP_046597335.1', 'WP_096367903.1', 'WP_147697905.1', 'WP_111055804.1', 'WP_043045046.1', 'W…
536	['WP_163994334.1', 'WP_064134480.1', 'WP_043854793.1', 'WP_238496034.1', 'WP_000728717.1', 'WP_000728706.1', 'WP_111131993.1', 'WP_000728701.1', 'WP_150860776.1']
537	['WP_000662031.1', 'WP_000662030.1', 'WP_000662024.1', 'WP_000662022.1', 'WP_069989708.1', 'WP_262610702.1', 'WP_044291648.1', 'WP_000662027.1', 'WP_023914430.1', 'WP_070022154.1', 'WP_180992708.1', 'WP_252555297.1', 'WP_180370909.1', 'WP_063644538.1', 'WP_000662039.1', 'WP_000662041.1', 'WP_185648658.1', 'WP_195757685.1', 'WP_248315615.1', 'WP_031807159.1', 'WP_049886468.1', 'WP_172409297.1']
538	['WP_281224466.1', 'WP_000908952.1', 'WP_000908949.1', 'WP_029549882.1', 'WP_000908953.1', 'WP_044291652.1', 'WP_000908956.1', 'WP_072512133.1', 'WP_163994581.1', 'WP_000908959.1', 'WP_258413840.1', 'WP_248315729.1', 'WP_023914433.1', 'WP_000908960.1', 'WP_001621787.1', 'WP_001641273.1', 'WP_061824026.1', 'WP_250755233.1', 'WP_262611634.1', 'WP_000908950.1', 'WP_064133567.1', 'WP_000908951.1', 'W…
539	['WP_000714374.1', 'WP_000714373.1', 'WP_000714376.1', 'WP_000410568.1', 'WP_000410567.1', 'WP_000714379.1', 'WP_103188423.1', 'WP_258413611.1', 'WP_023914438.1', 'WP_000714387.1', 'WP_029549879.1', 'WP_044291658.1', 'WP_064305711.1', 'WP_000714383.1', 'WP_000714386.1', 'WP_000714395.1', 'WP_065315784.1', 'WP_124780904.1', 'WP_000714392.1', 'WP_271019786.1', 'WP_000714396.1', 'WP_063644537.1', 'W…
540	['WP_000710578.1', 'WP_258413612.1', 'WP_045172580.1', 'WP_064135730.1', 'WP_000710565.1', 'WP_000710559.1', 'WP_000710579.1', 'WP_000710560.1', 'WP_000710550.1', 'WP_043044870.1', 'WP_000710549.1', 'WP_000710568.1', 'WP_258415718.1', 'WP_000710554.1', 'WP_000710562.1', 'WP_124780906.1', 'WP_000710564.1', 'WP_000710555.1', 'WP_089535918.1', 'WP_020976829.1', 'WP_000710576.1', 'WP_106898698.1', 'W…
541	['WP_078103479.1', 'WP_208174141.1', 'WP_000977791.1', 'WP_000977790.1', 'WP_000977800.1', 'WP_262610705.1', 'WP_078368171.1', 'WP_000977777.1', 'WP_110179801.1', 'WP_063651228.1', 'WP_000977803.1', 'WP_045172905.1', 'WP_001806884.1', 'WP_044291663.1', 'WP_000977787.1', 'WP_078069305.1', 'WP_252602130.1', 'WP_001808120.1', 'WP_160199251.1', 'WP_000977805.1', 'WP_000977788.1', 'WP_000826304.1', 'W…
542	['WP_001006425.1', 'WP_001006429.1', 'WP_001006427.1', 'WP_103146307.1', 'WP_103188418.1', 'WP_210647815.1', 'WP_043044864.1', 'WP_096367902.1', 'WP_044291671.1', 'WP_271019782.1', 'WP_029549876.1', 'WP_001006435.1', 'WP_001006442.1', 'WP_165804119.1', 'WP_258415720.1', 'WP_001006443.1', 'WP_046597246.1', 'WP_001006445.1', 'WP_259379266.1', 'WP_001006438.1', 'WP_001006434.1', 'WP_001006447.1', 'W…
543	['WP_078103479.1', 'WP_000977791.1', 'WP_208174141.1', 'WP_000977790.1', 'WP_000977800.1', 'WP_078368171.1', 'WP_262610705.1', 'WP_063651228.1', 'WP_000977803.1', 'WP_045172905.1', 'WP_000977777.1', 'WP_001806884.1', 'WP_000977787.1', 'WP_001808120.1', 'WP_160199251.1', 'WP_078069305.1', 'WP_252602130.1', 'WP_014532805.1', 'WP_000597207.1', 'WP_000977788.1', 'WP_000826304.1', 'WP_043044867.1', 'W…
544	['WP_000876756.1', 'WP_000876757.1', 'WP_000876751.1', 'WP_258413619.1', 'WP_000876752.1', 'WP_000876748.1', 'WP_072545034.1', 'WP_000876755.1', 'WP_000876758.1', 'WP_044291706.1', 'WP_160199789.1', 'WP_124780920.1', 'WP_031928223.1', 'WP_115210746.1', 'WP_098817931.1', 'WP_000876750.1', 'WP_000876754.1', 'WP_072512139.1', 'WP_111131994.1']
545	['WP_072512140.1', 'WP_000924997.1', 'WP_000925002.1', 'WP_000924995.1', 'WP_000924998.1', 'WP_000925001.1', 'WP_089535739.1', 'WP_000925003.1', 'WP_000924990.1', 'WP_000924996.1', 'WP_000924992.1', 'WP_063644547.1', 'WP_044291710.1', 'WP_124780924.1', 'WP_000924989.1', 'WP_000924999.1', 'WP_000924993.1', 'WP_262542037.1', 'WP_276212950.1', 'WP_058008286.1', 'WP_069989705.1', 'WP_198974288.1', 'W…
546	['WP_001045111.1', 'WP_124780926.1', 'WP_001045117.1', 'WP_044291711.1', 'WP_001045124.1', 'WP_271019780.1', 'WP_262607792.1', 'WP_262542038.1', 'WP_103145825.1', 'WP_259379267.1', 'WP_023914472.1', 'WP_134427326.1', 'WP_001045115.1', 'WP_001045110.1', 'WP_001045123.1', 'WP_089535740.1', 'WP_252602103.1']
547	['WP_025175712.1', 'WP_000728765.1', 'WP_044419319.1', 'WP_248315622.1', 'WP_162642994.1', 'WP_123871830.1', 'WP_006188198.1', 'WP_078367802.1', 'WP_124780918.1', 'WP_106875306.1', 'WP_047213064.1', 'WP_001837207.1', 'WP_000728737.1', 'WP_107364533.1', 'WP_000728706.1', 'WP_042907859.1', 'WP_150860776.1']
548	['WP_000465473.1', 'WP_000465472.1', 'WP_262610699.1', 'WP_001652419.1', 'WP_303447652.1', 'WP_000465477.1', 'WP_000465470.1', 'WP_000465478.1', 'WP_045157545.1', 'WP_000465466.1', 'WP_000465467.1', 'WP_086039535.1']
549	['WP_000136636.1', 'WP_000136629.1', 'WP_000136631.1', 'WP_262610717.1', 'WP_000136638.1', 'WP_045157550.1', 'WP_063644546.1', 'WP_262607791.1', 'WP_000136633.1', 'WP_058008284.1', 'WP_070015652.1', 'WP_006191473.1', 'WP_000136627.1', 'WP_000136643.1', 'WP_222637408.1', 'WP_000136641.1', 'WP_070974375.1', 'WP_069989706.1', 'WP_072497784.1', 'WP_124780922.1', 'WP_098817930.1', 'WP_000136632.1', 'W…
550	['WP_001078456.1', 'WP_001078461.1', 'WP_134427329.1', 'WP_020976839.1', 'WP_124780928.1', 'WP_023914474.1', 'WP_089535741.1', 'WP_045157551.1', 'WP_064126155.1', 'WP_303447641.1', 'WP_001078457.1', 'WP_281224042.1', 'WP_006191474.1', 'WP_001078467.1', 'WP_262610719.1']
551	['WP_078103479.1', 'WP_208174141.1', 'WP_000977791.1', 'WP_000977790.1', 'WP_000977800.1', 'WP_262610705.1', 'WP_078368171.1', 'WP_063651228.1', 'WP_000977803.1', 'WP_000977777.1', 'WP_045172905.1', 'WP_000977787.1', 'WP_001806884.1', 'WP_078069305.1', 'WP_160199251.1', 'WP_252602130.1', 'WP_001808120.1', 'WP_000977788.1', 'WP_043044867.1', 'WP_000826304.1', 'WP_014532805.1', 'WP_000597207.1', 'W…
552	['WP_000710578.1', 'WP_045172580.1', 'WP_258413612.1', 'WP_064135730.1', 'WP_000710565.1', 'WP_000710559.1', 'WP_000710579.1', 'WP_000710550.1', 'WP_000710560.1', 'WP_043044870.1', 'WP_000710549.1', 'WP_000710568.1', 'WP_258415718.1', 'WP_000710554.1', 'WP_124780906.1', 'WP_000710562.1', 'WP_000710564.1', 'WP_000710555.1', 'WP_089535918.1', 'WP_020976829.1', 'WP_106898698.1', 'WP_000710576.1', 'W…
553	['WP_000080559.1', 'WP_000080564.1', 'WP_000080576.1', 'WP_102782132.1', 'WP_258413610.1', 'WP_001619800.1', 'WP_154288961.1', 'WP_000080558.1', 'WP_103146308.1', 'WP_108947507.1', 'WP_045172581.1', 'WP_108957662.1', 'WP_072468467.1', 'WP_000080566.1', 'WP_250755230.1', 'WP_117232070.1', 'WP_103254089.1', 'WP_115208039.1', 'WP_064133566.1', 'WP_000080571.1', 'WP_000080572.1', 'WP_048666596.1', 'W…
554	['WP_025175432.1', 'WP_000201643.1', 'WP_023914431.1', 'WP_000179900.1', 'WP_045172582.1', 'WP_000179890.1', 'WP_000201644.1', 'WP_000179895.1', 'WP_000201646.1', 'WP_072512132.1', 'WP_000179898.1', 'WP_000179892.1', 'WP_000201639.1', 'WP_061737594.1', 'WP_070974383.1', 'WP_124374734.1', 'WP_124780900.1', 'WP_031790697.1', 'WP_000179903.1', 'WP_000179906.1', 'WP_250755234.1', 'WP_000179893.1', 'W…
555	['WP_001033012.1', 'WP_001033018.1', 'WP_045172584.1', 'WP_061649248.1', 'WP_070007596.1', 'WP_058144505.1', 'WP_262610701.1', 'WP_001033009.1', 'WP_001033008.1', 'WP_001033006.1', 'WP_000718138.1']
556	['WP_045172895.1', 'WP_123096950.1']
557	['WP_001038103.1', 'WP_001038104.1', 'WP_045172897.1', 'WP_098817934.1', 'WP_001038099.1', 'WP_072511654.1', 'WP_001038111.1', 'WP_310700473.1', 'WP_115208042.1', 'WP_063644525.1', 'WP_262542031.1', 'WP_258415722.1', 'WP_001038110.1', 'WP_124780912.1', 'WP_252602118.1', 'WP_262610711.1', 'WP_262607788.1']
558	['WP_001075807.1', 'WP_114290892.1', 'WP_001075817.1', 'WP_001075805.1', 'WP_072503082.1', 'WP_020976836.1', 'WP_001075816.1', 'WP_063644528.1', 'WP_001075809.1', 'WP_001075808.1', 'WP_250755226.1', 'WP_103188419.1', 'WP_208151592.1', 'WP_098817936.1', 'WP_001075819.1', 'WP_258413199.1', 'WP_065315796.1', 'WP_001075812.1', 'WP_001075823.1', 'WP_043044865.1', 'WP_089535917.1', 'WP_109162059.1', 'W…
559	['WP_045172905.1', 'WP_078103479.1', 'WP_001806884.1', 'WP_000977791.1', 'WP_208174141.1', 'WP_001808120.1', 'WP_000977790.1', 'WP_000977800.1', 'WP_078368171.1', 'WP_262610705.1', 'WP_063651228.1', 'WP_000826304.1', 'WP_000977803.1', 'WP_000977777.1', 'WP_000977787.1', 'WP_078069305.1', 'WP_160199251.1', 'WP_252602130.1', 'WP_014532805.1', 'WP_000597207.1', 'WP_043044867.1', 'WP_000977788.1', 'W…
560	['WP_045172905.1', 'WP_078103479.1', 'WP_208174141.1', 'WP_001806884.1', 'WP_000977791.1', 'WP_000977800.1', 'WP_001808120.1', 'WP_000977790.1', 'WP_262610705.1', 'WP_078368171.1', 'WP_000826304.1', 'WP_000977803.1', 'WP_063651228.1', 'WP_000977777.1', 'WP_000977787.1', 'WP_160199251.1', 'WP_078069305.1', 'WP_252602130.1', 'WP_043044867.1', 'WP_000977788.1', 'WP_014532805.1', 'WP_000597207.1', 'W…
561	['WP_001621781.1', 'WP_124780910.1', 'WP_070974389.1', 'WP_045172913.1', 'WP_001670226.1', 'WP_001807311.1', 'WP_000291835.1', 'WP_000291830.1', 'WP_001807951.1', 'WP_000291834.1', 'WP_000291838.1', 'WP_310700472.1', 'WP_223671402.1', 'WP_000291833.1', 'WP_188352381.1', 'WP_023914463.1', 'WP_000291837.1', 'WP_046597335.1', 'WP_147697905.1', 'WP_096367903.1', 'WP_111055804.1', 'WP_001662440.1', 'W…
562	['WP_000610049.1', 'WP_000610051.1', 'WP_000610053.1', 'WP_000610050.1', 'WP_115210750.1', 'WP_089535742.1', 'WP_046472849.1', 'WP_317218899.1', 'WP_046376997.1', 'WP_000610137.1', 'WP_250755222.1', 'WP_000610056.1', 'WP_000610055.1']
563	['WP_000610051.1', 'WP_000610049.1', 'WP_046472849.1', 'WP_000610050.1', 'WP_089535742.1', 'WP_000610053.1', 'WP_115210750.1', 'WP_317218899.1', 'WP_000610137.1', 'WP_046376997.1', 'WP_250755222.1', 'WP_000610056.1', 'WP_000610055.1']
564	['WP_000173891.1', 'WP_000173895.1', 'WP_046597245.1', 'WP_000173890.1', 'WP_000173894.1', 'WP_111131992.1', 'WP_000173896.1', 'WP_000173898.1', 'WP_000173893.1', 'WP_124780916.1', 'WP_229374068.1', 'WP_070007598.1', 'WP_043044863.1', 'WP_063651238.1', 'WP_000173899.1', 'WP_176432111.1', 'WP_262607789.1', 'WP_064128794.1', 'WP_086096220.1', 'WP_250755223.1', 'WP_072512137.1', 'WP_252602112.1', 'W…
565	['WP_001006425.1', 'WP_001006429.1', 'WP_001006427.1', 'WP_103146307.1', 'WP_103188418.1', 'WP_210647815.1', 'WP_043044864.1', 'WP_096367902.1', 'WP_271019782.1', 'WP_044291671.1', 'WP_029549876.1', 'WP_001006435.1', 'WP_001006442.1', 'WP_165804119.1', 'WP_258415720.1', 'WP_046597246.1', 'WP_001006443.1', 'WP_001006445.1', 'WP_001006438.1', 'WP_259379266.1', 'WP_001006434.1', 'WP_001006447.1', 'W…
566	['WP_046597247.1', 'WP_000472888.1', 'WP_262529276.1']
567	['WP_046597248.1']
568	['WP_046597249.1', 'WP_259379265.1', 'WP_224061730.1', 'WP_259378489.1']
569	['WP_001621781.1', 'WP_124780910.1', 'WP_070974389.1', 'WP_045172913.1', 'WP_001670226.1', 'WP_001807311.1', 'WP_000291835.1', 'WP_001807951.1', 'WP_000291834.1', 'WP_000291830.1', 'WP_000291838.1', 'WP_310700472.1', 'WP_046597335.1', 'WP_223671402.1', 'WP_000291833.1', 'WP_188352381.1', 'WP_023914463.1', 'WP_000291837.1', 'WP_147697905.1', 'WP_096367903.1', 'WP_111055804.1', 'WP_001662440.1', 'W…
570	['WP_001006425.1', 'WP_001006429.1', 'WP_001006427.1', 'WP_103146307.1', 'WP_103188418.1', 'WP_210647815.1', 'WP_043044864.1', 'WP_096367902.1', 'WP_044291671.1', 'WP_271019782.1', 'WP_029549876.1', 'WP_001006435.1', 'WP_001006442.1', 'WP_165804119.1', 'WP_258415720.1', 'WP_046597246.1', 'WP_001006443.1', 'WP_001006445.1', 'WP_001006438.1', 'WP_259379266.1', 'WP_001006434.1', 'WP_001006447.1', 'W…
571	['WP_047213064.1', 'WP_006188198.1', 'WP_025175712.1', 'WP_042907859.1', 'WP_000728765.1', 'WP_044419319.1', 'WP_106875306.1', 'WP_123871830.1', 'WP_107364533.1', 'WP_000728706.1', 'WP_000728737.1', 'WP_001837207.1', 'WP_049280869.1', 'WP_150860776.1']
572	['WP_000080559.1', 'WP_000080564.1', 'WP_000080576.1', 'WP_258413610.1', 'WP_102782132.1', 'WP_001619800.1', 'WP_154288961.1', 'WP_000080558.1', 'WP_103146308.1', 'WP_108947507.1', 'WP_045172581.1', 'WP_072468467.1', 'WP_000080566.1', 'WP_250755230.1', 'WP_108957662.1', 'WP_117232070.1', 'WP_103254089.1', 'WP_115208039.1', 'WP_064133566.1', 'WP_000080571.1', 'WP_000080572.1', 'WP_048666596.1', 'W…
573	['WP_115208260.1', 'WP_150860776.1']
574	['WP_001006425.1', 'WP_001006429.1', 'WP_001006427.1', 'WP_103146307.1', 'WP_103188418.1', 'WP_210647815.1', 'WP_043044864.1', 'WP_096367902.1', 'WP_044291671.1', 'WP_271019782.1', 'WP_029549876.1', 'WP_001006435.1', 'WP_001006442.1', 'WP_165804119.1', 'WP_258415720.1', 'WP_046597246.1', 'WP_001006443.1', 'WP_001006445.1', 'WP_001006447.1', 'WP_259379266.1', 'WP_001006438.1', 'WP_001006434.1', 'W…
575	['WP_049886468.1', 'WP_031807159.1', 'WP_180992708.1', 'WP_000662030.1', 'WP_000662031.1', 'WP_069989708.1', 'WP_023914430.1', 'WP_000662027.1', 'WP_185648658.1', 'WP_195757685.1', 'WP_000662022.1', 'WP_000662024.1', 'WP_262610702.1', 'WP_070022154.1', 'WP_252555297.1', 'WP_044291648.1', 'WP_063644538.1', 'WP_000662039.1', 'WP_180370909.1', 'WP_248315615.1', 'WP_000662041.1', 'WP_172409297.1']
576	['WP_000728746.1', 'WP_049886512.1', 'WP_001561460.1', 'WP_000728750.1', 'WP_072526913.1', 'WP_078368841.1', 'WP_000728749.1', 'WP_123986085.1', 'WP_262529290.1', 'WP_108627792.1', 'WP_078348299.1', 'WP_086037137.1', 'WP_103145445.1', 'WP_106898699.1', 'WP_136882375.1', 'WP_228567641.1', 'WP_215803213.1', 'WP_032099372.1', 'WP_162635598.1', 'WP_228582632.1', 'WP_072511655.1', 'WP_001662438.1', 'W…
577	['WP_198999381.1', 'WP_078162833.1', 'WP_001566864.1', 'WP_078090841.1', 'WP_000728767.1', 'WP_078367940.1', 'WP_078252321.1', 'WP_049887445.1', 'WP_208151591.1', 'WP_103147188.1', 'WP_025175786.1', 'WP_072467462.1', 'WP_281224041.1', 'WP_078371049.1', 'WP_111015171.1', 'WP_262607790.1', 'WP_259378488.1', 'WP_271057319.1', 'WP_031905940.1', 'WP_001623249.1', 'WP_023915198.1', 'WP_150860776.1']
578	['WP_049949192.1', 'WP_031859621.1', 'WP_031878841.1', 'WP_073407518.1', 'WP_101245067.1', 'WP_136882375.1', 'WP_103145445.1', 'WP_106898699.1', 'WP_000728745.1', 'WP_031876104.1', 'WP_000728747.1', 'WP_031774483.1', 'WP_303447642.1', 'WP_258413618.1', 'WP_054192865.1', 'WP_078256861.1', 'WP_029549266.1', 'WP_103151739.1', 'WP_086036945.1', 'WP_052995691.1', 'WP_000728753.1', 'WP_281224456.1', 'W…
579	['WP_000728745.1', 'WP_000728747.1', 'WP_031774483.1', 'WP_303447642.1', 'WP_031876104.1', 'WP_054192865.1', 'WP_078256861.1', 'WP_103151739.1', 'WP_258413618.1', 'WP_086036945.1', 'WP_052995691.1', 'WP_249985859.1', 'WP_000728753.1', 'WP_000728714.1', 'WP_281224456.1', 'WP_072512138.1', 'WP_252602109.1', 'WP_162665694.1', 'WP_266050677.1', 'WP_187418221.1', 'WP_072492021.1', 'WP_164091639.1', 'W…
580	['WP_001621781.1', 'WP_124780910.1', 'WP_070974389.1', 'WP_001670226.1', 'WP_045172913.1', 'WP_001807311.1', 'WP_001807951.1', 'WP_000291835.1', 'WP_000291830.1', 'WP_000291838.1', 'WP_000291834.1', 'WP_310700472.1', 'WP_223671402.1', 'WP_188352381.1', 'WP_023914463.1', 'WP_000291833.1', 'WP_000291837.1', 'WP_046597335.1', 'WP_096367903.1', 'WP_111055804.1', 'WP_147697905.1', 'WP_103151161.1', 'W…
581	['WP_001179388.1', 'WP_001179392.1', 'WP_023914476.1', 'WP_021286010.1', 'WP_209206809.1', 'WP_020976840.1', 'WP_006191475.1', 'WP_259378486.1', 'WP_001179394.1', 'WP_001179389.1', 'WP_086114964.1', 'WP_065316362.1', 'WP_001181416.1', 'WP_072512142.1', 'WP_001179395.1', 'WP_053005308.1', 'WP_001179403.1']
582	['WP_000728754.1', 'WP_001666947.1', 'WP_281224791.1', 'WP_078151921.1', 'WP_053089667.1', 'WP_111743752.1', 'WP_078171715.1', 'WP_078368033.1', 'WP_000728773.1', 'WP_117232069.1', 'WP_000728745.1', 'WP_000728747.1', 'WP_031876104.1', 'WP_031774483.1', 'WP_303447642.1', 'WP_054192865.1', 'WP_258413618.1', 'WP_103151739.1', 'WP_078256861.1', 'WP_078160590.1', 'WP_086036945.1', 'WP_281224456.1', 'W…
583	['WP_001621781.1', 'WP_124780910.1', 'WP_070974389.1', 'WP_045172913.1', 'WP_001670226.1', 'WP_001807311.1', 'WP_000291835.1', 'WP_001807951.1', 'WP_000291830.1', 'WP_000291838.1', 'WP_000291834.1', 'WP_310700472.1', 'WP_223671402.1', 'WP_023914463.1', 'WP_188352381.1', 'WP_000291833.1', 'WP_000291837.1', 'WP_046597335.1', 'WP_096367903.1', 'WP_147697905.1', 'WP_111055804.1', 'WP_001662440.1', 'W…
584	['WP_000728745.1', 'WP_000728747.1', 'WP_303447642.1', 'WP_031774483.1', 'WP_031876104.1', 'WP_054192865.1', 'WP_103151739.1', 'WP_078256861.1', 'WP_086036945.1', 'WP_258413618.1', 'WP_052995691.1', 'WP_249985859.1', 'WP_000728753.1', 'WP_000728714.1', 'WP_281224456.1', 'WP_072512138.1', 'WP_252602109.1', 'WP_162665694.1', 'WP_266050677.1', 'WP_187418221.1', 'WP_072492021.1', 'WP_164091639.1', 'W…
585	['WP_000816135.1', 'WP_000816129.1', 'WP_031927403.1', 'WP_103188427.1', 'WP_054193793.1', 'WP_262610697.1', 'WP_251952061.1', 'WP_065316432.1', 'WP_000816133.1', 'WP_000816124.1']
586	['WP_000136636.1', 'WP_000136629.1', 'WP_000136631.1', 'WP_262610717.1', 'WP_000136638.1', 'WP_063644546.1', 'WP_262607791.1', 'WP_045157550.1', 'WP_058008284.1', 'WP_000136633.1', 'WP_070015652.1', 'WP_006191473.1', 'WP_000136627.1', 'WP_000136643.1', 'WP_222637408.1', 'WP_000136641.1', 'WP_070974375.1', 'WP_069989706.1', 'WP_072497784.1', 'WP_124780922.1', 'WP_098817930.1', 'WP_000136632.1', 'W…
587	['WP_072512140.1', 'WP_000924997.1', 'WP_000925002.1', 'WP_000924995.1', 'WP_000924998.1', 'WP_000925001.1', 'WP_000925003.1', 'WP_089535739.1', 'WP_000924990.1', 'WP_000924996.1', 'WP_000924992.1', 'WP_063644547.1', 'WP_044291710.1', 'WP_124780924.1', 'WP_000924999.1', 'WP_000924989.1', 'WP_000924993.1', 'WP_262542037.1', 'WP_058008286.1', 'WP_276212950.1', 'WP_069989705.1', 'WP_198974288.1', 'W…
588	['WP_001033012.1', 'WP_001033018.1', 'WP_045172584.1', 'WP_058144505.1', 'WP_061649248.1', 'WP_070007596.1', 'WP_262610701.1', 'WP_001033009.1', 'WP_001033008.1', 'WP_001033006.1', 'WP_000718138.1']
589	['WP_000570808.1', 'WP_072512141.1', 'WP_061389123.1', 'WP_000570803.1', 'WP_000570806.1', 'WP_064305713.1', 'WP_262607793.1', 'WP_072472830.1', 'WP_020976838.1', 'WP_000570813.1', 'WP_111743753.1', 'WP_103149338.1', 'WP_000570812.1', 'WP_000570810.1']
590	['WP_001033012.1', 'WP_001033018.1', 'WP_045172584.1', 'WP_061649248.1', 'WP_070007596.1', 'WP_058144505.1', 'WP_262610701.1', 'WP_001033009.1', 'WP_001033008.1', 'WP_001033006.1', 'WP_000718138.1']
591	['WP_025175432.1', 'WP_000201643.1', 'WP_023914431.1', 'WP_000201644.1', 'WP_000179900.1', 'WP_000179890.1', 'WP_000179895.1', 'WP_000201646.1', 'WP_072512132.1', 'WP_045172582.1', 'WP_061737594.1', 'WP_000179898.1', 'WP_000179892.1', 'WP_000201639.1', 'WP_031790697.1', 'WP_070974383.1', 'WP_124374734.1', 'WP_124780900.1', 'WP_000179906.1', 'WP_250755234.1', 'WP_000179903.1', 'WP_000179893.1', 'W…
592	['WP_045172905.1', 'WP_078103479.1', 'WP_208174141.1', 'WP_001806884.1', 'WP_000977791.1', 'WP_001808120.1', 'WP_000977790.1', 'WP_000977800.1', 'WP_262610705.1', 'WP_078368171.1', 'WP_063651228.1', 'WP_000826304.1', 'WP_000977803.1', 'WP_000977777.1', 'WP_000977787.1', 'WP_252602130.1', 'WP_078069305.1', 'WP_160199251.1', 'WP_110179801.1', 'WP_043044867.1', 'WP_000977788.1', 'WP_014532805.1', 'W…
593	['WP_045172905.1', 'WP_078103479.1', 'WP_208174141.1', 'WP_001806884.1', 'WP_000977791.1', 'WP_001808120.1', 'WP_000977790.1', 'WP_000977800.1', 'WP_262610705.1', 'WP_078368171.1', 'WP_063651228.1', 'WP_000826304.1', 'WP_000977803.1', 'WP_000977777.1', 'WP_000977787.1', 'WP_078069305.1', 'WP_252602130.1', 'WP_160199251.1', 'WP_043044867.1', 'WP_000977788.1', 'WP_014532805.1', 'WP_000597207.1', 'W…
594	['WP_078103479.1', 'WP_000977791.1', 'WP_208174141.1', 'WP_000977790.1', 'WP_078368171.1', 'WP_000977800.1', 'WP_262610705.1', 'WP_063651228.1', 'WP_000977803.1', 'WP_000977777.1', 'WP_045172905.1', 'WP_001806884.1', 'WP_000977787.1', 'WP_001808120.1', 'WP_078069305.1', 'WP_160199251.1', 'WP_252602130.1', 'WP_014532805.1', 'WP_000597207.1', 'WP_000977788.1', 'WP_043044867.1', 'WP_000826304.1', 'W…
595	['WP_078103479.1', 'WP_208174141.1', 'WP_000977791.1', 'WP_000977790.1', 'WP_000977800.1', 'WP_262610705.1', 'WP_078368171.1', 'WP_063651228.1', 'WP_000977803.1', 'WP_000977777.1', 'WP_045172905.1', 'WP_000977787.1', 'WP_001806884.1', 'WP_078069305.1', 'WP_252602130.1', 'WP_001808120.1', 'WP_160199251.1', 'WP_043044867.1', 'WP_086041099.1', 'WP_000977788.1', 'WP_000826304.1', 'WP_014532805.1', 'W…
596	['WP_000908952.1', 'WP_281224466.1', 'WP_000908949.1', 'WP_029549882.1', 'WP_000908953.1', 'WP_072512133.1', 'WP_000908956.1', 'WP_044291652.1', 'WP_248315729.1', 'WP_163994581.1', 'WP_258413840.1', 'WP_000908959.1', 'WP_001621787.1', 'WP_023914433.1', 'WP_000908960.1', 'WP_001641273.1', 'WP_061824026.1', 'WP_250755233.1', 'WP_262611634.1', 'WP_000908950.1', 'WP_064133567.1', 'WP_000908951.1', 'W…
597	['WP_045172905.1', 'WP_078103479.1', 'WP_208174141.1', 'WP_001806884.1', 'WP_000977791.1', 'WP_001808120.1', 'WP_000977790.1', 'WP_000977800.1', 'WP_262610705.1', 'WP_078368171.1', 'WP_000977777.1', 'WP_063651228.1', 'WP_000826304.1', 'WP_000977803.1', 'WP_000977787.1', 'WP_078069305.1', 'WP_160199251.1', 'WP_252602130.1', 'WP_000977788.1', 'WP_063456435.1', 'WP_180992709.1', 'WP_043044867.1', 'W…
598	['WP_000036329.1', 'WP_029549874.1', 'WP_000036327.1', 'WP_000036330.1', 'WP_006191471.1', 'WP_063644523.1', 'WP_096658742.1', 'WP_000036332.1', 'WP_000036331.1', 'WP_262633975.1', 'WP_000036326.1', 'WP_000036328.1', 'WP_031807512.1', 'WP_250755224.1', 'WP_000036333.1', 'WP_000036335.1', 'WP_103151738.1', 'WP_000036325.1', 'WP_154289209.1', 'WP_147707035.1']
599	['WP_001038103.1', 'WP_001038104.1', 'WP_045172897.1', 'WP_063644525.1', 'WP_098817934.1', 'WP_001038099.1', 'WP_072511654.1', 'WP_001038111.1', 'WP_115208042.1', 'WP_310700473.1', 'WP_258415722.1', 'WP_262542031.1', 'WP_001038110.1', 'WP_124780912.1', 'WP_262610711.1', 'WP_262607788.1', 'WP_252602118.1']
600	['WP_001006425.1', 'WP_001006429.1', 'WP_001006427.1', 'WP_103146307.1', 'WP_103188418.1', 'WP_210647815.1', 'WP_043044864.1', 'WP_096367902.1', 'WP_271019782.1', 'WP_029549876.1', 'WP_001006435.1', 'WP_044291671.1', 'WP_001006442.1', 'WP_165804119.1', 'WP_258415720.1', 'WP_046597246.1', 'WP_001006443.1', 'WP_001006445.1', 'WP_001006434.1', 'WP_001006438.1', 'WP_259379266.1', 'WP_001006447.1', 'W…
601	['WP_001075807.1', 'WP_114290892.1', 'WP_001075817.1', 'WP_001075805.1', 'WP_072503082.1', 'WP_063644528.1', 'WP_020976836.1', 'WP_001075816.1', 'WP_001075809.1', 'WP_001075808.1', 'WP_250755226.1', 'WP_208151592.1', 'WP_098817936.1', 'WP_103188419.1', 'WP_001075819.1', 'WP_258413199.1', 'WP_065315796.1', 'WP_043044865.1', 'WP_089535917.1', 'WP_001075812.1', 'WP_001075823.1', 'WP_109162059.1', 'W…
602	['WP_078103479.1', 'WP_000977791.1', 'WP_208174141.1', 'WP_000977790.1', 'WP_078368171.1', 'WP_000977800.1', 'WP_262610705.1', 'WP_063651228.1', 'WP_000977803.1', 'WP_000977777.1', 'WP_045172905.1', 'WP_001806884.1', 'WP_001808120.1', 'WP_000977787.1', 'WP_014532805.1', 'WP_000597207.1', 'WP_078069305.1', 'WP_160199251.1', 'WP_252602130.1', 'WP_103145829.1', 'WP_000977788.1', 'WP_043044867.1', 'W…
603	['WP_000710578.1', 'WP_045172580.1', 'WP_258413612.1', 'WP_064135730.1', 'WP_000710565.1', 'WP_000710559.1', 'WP_000710579.1', 'WP_000710550.1', 'WP_000710560.1', 'WP_000710568.1', 'WP_000710549.1', 'WP_043044870.1', 'WP_258415718.1', 'WP_000710554.1', 'WP_124780906.1', 'WP_000710562.1', 'WP_000710564.1', 'WP_000710555.1', 'WP_089535918.1', 'WP_020976829.1', 'WP_106898698.1', 'WP_000710576.1', 'W…
604	['WP_000714374.1', 'WP_000714376.1', 'WP_000714373.1', 'WP_000410568.1', 'WP_000410567.1', 'WP_000714379.1', 'WP_103188423.1', 'WP_258413611.1', 'WP_000714387.1', 'WP_023914438.1', 'WP_029549879.1', 'WP_000714383.1', 'WP_064305711.1', 'WP_044291658.1', 'WP_000714386.1', 'WP_065315784.1', 'WP_000714395.1', 'WP_124780904.1', 'WP_000714392.1', 'WP_271019786.1', 'WP_063644537.1', 'WP_000714396.1', 'W…
605	['WP_000662031.1', 'WP_000662030.1', 'WP_000662024.1', 'WP_000662022.1', 'WP_069989708.1', 'WP_262610702.1', 'WP_000662027.1', 'WP_023914430.1', 'WP_044291648.1', 'WP_070022154.1', 'WP_180992708.1', 'WP_063644538.1', 'WP_252555297.1', 'WP_180370909.1', 'WP_000662039.1', 'WP_000662041.1', 'WP_185648658.1', 'WP_195757685.1', 'WP_248315615.1', 'WP_031807159.1', 'WP_049886468.1', 'WP_172409297.1']
606	['WP_063644540.1', 'WP_000355844.1', 'WP_000355845.1', 'WP_000355842.1', 'WP_000355840.1', 'WP_262610696.1']
607	['WP_124780910.1', 'WP_001621781.1', 'WP_070974389.1', 'WP_045172913.1', 'WP_001807311.1', 'WP_001670226.1', 'WP_000291835.1', 'WP_000291834.1', 'WP_001807951.1', 'WP_000291830.1', 'WP_000291838.1', 'WP_310700472.1', 'WP_000291833.1', 'WP_223671402.1', 'WP_188352381.1', 'WP_000291837.1', 'WP_023914463.1', 'WP_046597335.1', 'WP_147697905.1', 'WP_096367903.1', 'WP_001662440.1', 'WP_111055804.1', 'W…
608	['WP_000136636.1', 'WP_000136629.1', 'WP_000136631.1', 'WP_262610717.1', 'WP_000136638.1', 'WP_063644546.1', 'WP_262607791.1', 'WP_045157550.1', 'WP_000136633.1', 'WP_058008284.1', 'WP_070015652.1', 'WP_006191473.1', 'WP_000136627.1', 'WP_000136643.1', 'WP_222637408.1', 'WP_000136641.1', 'WP_070974375.1', 'WP_069989706.1', 'WP_072497784.1', 'WP_124780922.1', 'WP_098817930.1', 'WP_000136632.1', 'W…
609	['WP_072512140.1', 'WP_000924997.1', 'WP_000925002.1', 'WP_000924995.1', 'WP_000924998.1', 'WP_000925001.1', 'WP_089535739.1', 'WP_000925003.1', 'WP_000924990.1', 'WP_000924996.1', 'WP_063644547.1', 'WP_000924992.1', 'WP_044291710.1', 'WP_124780924.1', 'WP_000924999.1', 'WP_000924989.1', 'WP_000924993.1', 'WP_262542037.1', 'WP_276212950.1', 'WP_058008286.1', 'WP_069989705.1', 'WP_198974288.1', 'W…
610	['WP_063651221.1', 'WP_000589240.1', 'WP_262529276.1', 'WP_000472888.1', 'WP_046597247.1']
611	['WP_000710578.1', 'WP_045172580.1', 'WP_258413612.1', 'WP_064135730.1', 'WP_000710565.1', 'WP_000710559.1', 'WP_000710579.1', 'WP_000710550.1', 'WP_000710560.1', 'WP_000710549.1', 'WP_043044870.1', 'WP_000710568.1', 'WP_258415718.1', 'WP_000710554.1', 'WP_124780906.1', 'WP_000710562.1', 'WP_000710564.1', 'WP_000710555.1', 'WP_089535918.1', 'WP_020976829.1', 'WP_106898698.1', 'WP_252550737.1', 'W…
612	['WP_078103479.1', 'WP_208174141.1', 'WP_000977791.1', 'WP_000977790.1', 'WP_000977800.1', 'WP_078368171.1', 'WP_262610705.1', 'WP_063651228.1', 'WP_000977803.1', 'WP_000977777.1', 'WP_045172905.1', 'WP_000977787.1', 'WP_001806884.1', 'WP_078069305.1', 'WP_001808120.1', 'WP_160199251.1', 'WP_252602130.1', 'WP_000977788.1', 'WP_043044867.1', 'WP_014532805.1', 'WP_000826304.1', 'WP_000597207.1', 'W…
613	['WP_000173891.1', 'WP_000173895.1', 'WP_046597245.1', 'WP_000173890.1', 'WP_000173894.1', 'WP_111131992.1', 'WP_000173896.1', 'WP_000173898.1', 'WP_000173893.1', 'WP_063651238.1', 'WP_124780916.1', 'WP_229374068.1', 'WP_070007598.1', 'WP_043044863.1', 'WP_000173899.1', 'WP_176432111.1', 'WP_262607789.1', 'WP_064128794.1', 'WP_250755223.1', 'WP_086096220.1', 'WP_252602112.1', 'WP_072512137.1', 'W…
614	['WP_001621781.1', 'WP_124780910.1', 'WP_070974389.1', 'WP_045172913.1', 'WP_001670226.1', 'WP_001807311.1', 'WP_000291835.1', 'WP_000291834.1', 'WP_000291830.1', 'WP_001807951.1', 'WP_000291838.1', 'WP_310700472.1', 'WP_000291833.1', 'WP_223671402.1', 'WP_023914463.1', 'WP_000291837.1', 'WP_188352381.1', 'WP_046597335.1', 'WP_147697905.1', 'WP_096367903.1', 'WP_001662440.1', 'WP_111055804.1', 'W…
615	['WP_072512140.1', 'WP_000924997.1', 'WP_000925002.1', 'WP_000924995.1', 'WP_000924998.1', 'WP_000925001.1', 'WP_089535739.1', 'WP_000925003.1', 'WP_000924990.1', 'WP_000924996.1', 'WP_000924992.1', 'WP_063644547.1', 'WP_044291710.1', 'WP_124780924.1', 'WP_000924989.1', 'WP_000924999.1', 'WP_000924993.1', 'WP_262542037.1', 'WP_276212950.1', 'WP_058008286.1', 'WP_069989705.1', 'WP_198974288.1', 'W…
616	['WP_064126154.1']
617	['WP_001078456.1', 'WP_001078461.1', 'WP_020976839.1', 'WP_134427329.1', 'WP_124780928.1', 'WP_064126155.1', 'WP_023914474.1', 'WP_089535741.1', 'WP_303447641.1', 'WP_001078457.1', 'WP_281224042.1', 'WP_045157551.1', 'WP_006191474.1', 'WP_001078467.1', 'WP_262610719.1']
618	['WP_001052508.1', 'WP_001052504.1', 'WP_086155539.1', 'WP_070974381.1', 'WP_001052505.1', 'WP_001052500.1', 'WP_001052502.1', 'WP_072491069.1', 'WP_001052507.1', 'WP_124374736.1', 'WP_064127382.1', 'WP_072503080.1', 'WP_001052510.1', 'WP_281224453.1', 'WP_001010294.1', 'WP_281224454.1', 'WP_001793250.1', 'WP_001798264.1', 'WP_014667668.1']
619	['WP_001075807.1', 'WP_114290892.1', 'WP_001075817.1', 'WP_001075805.1', 'WP_001075816.1', 'WP_072503082.1', 'WP_020976836.1', 'WP_063644528.1', 'WP_001075809.1', 'WP_001075808.1', 'WP_250755226.1', 'WP_098817936.1', 'WP_208151592.1', 'WP_103188419.1', 'WP_001075819.1', 'WP_258413199.1', 'WP_065315796.1', 'WP_043044865.1', 'WP_089535917.1', 'WP_001075823.1', 'WP_001075812.1', 'WP_109162059.1', 'W…
620	['WP_000173891.1', 'WP_000173895.1', 'WP_046597245.1', 'WP_000173890.1', 'WP_000173894.1', 'WP_111131992.1', 'WP_000173896.1', 'WP_000173898.1', 'WP_000173893.1', 'WP_124780916.1', 'WP_229374068.1', 'WP_070007598.1', 'WP_043044863.1', 'WP_063651238.1', 'WP_000173899.1', 'WP_064128794.1', 'WP_176432111.1', 'WP_262607789.1', 'WP_086096220.1', 'WP_072512137.1', 'WP_252602112.1', 'WP_250755223.1', 'W…
621	['WP_000080559.1', 'WP_000080564.1', 'WP_000080576.1', 'WP_102782132.1', 'WP_258413610.1', 'WP_001619800.1', 'WP_154288961.1', 'WP_000080558.1', 'WP_103146308.1', 'WP_108947507.1', 'WP_072468467.1', 'WP_045172581.1', 'WP_250755230.1', 'WP_000080566.1', 'WP_108957662.1', 'WP_117232070.1', 'WP_103254089.1', 'WP_064133566.1', 'WP_115208039.1', 'WP_000080571.1', 'WP_000080572.1', 'WP_048666596.1', 'W…
622	['WP_000908952.1', 'WP_281224466.1', 'WP_000908949.1', 'WP_029549882.1', 'WP_000908953.1', 'WP_072512133.1', 'WP_000908956.1', 'WP_044291652.1', 'WP_248315729.1', 'WP_163994581.1', 'WP_258413840.1', 'WP_000908959.1', 'WP_023914433.1', 'WP_000908960.1', 'WP_001621787.1', 'WP_001641273.1', 'WP_061824026.1', 'WP_250755233.1', 'WP_262611634.1', 'WP_000908950.1', 'WP_064133567.1', 'WP_000908951.1', 'W…
623	['WP_163994334.1', 'WP_064134480.1', 'WP_043854793.1', 'WP_238496034.1', 'WP_000728717.1', 'WP_000728706.1', 'WP_111131993.1', 'WP_000728701.1', 'WP_111101643.1', 'WP_064277648.1', 'WP_150860776.1']
624	['WP_000710578.1', 'WP_045172580.1', 'WP_258413612.1', 'WP_064135730.1', 'WP_000710565.1', 'WP_000710559.1', 'WP_000710579.1', 'WP_000710550.1', 'WP_000710560.1', 'WP_000710549.1', 'WP_043044870.1', 'WP_000710568.1', 'WP_258415718.1', 'WP_000710554.1', 'WP_124780906.1', 'WP_000710562.1', 'WP_000710564.1', 'WP_000710555.1', 'WP_089535918.1', 'WP_020976829.1', 'WP_106898698.1', 'WP_000710576.1', 'W…
625	['WP_001006425.1', 'WP_001006429.1', 'WP_001006427.1', 'WP_103146307.1', 'WP_103188418.1', 'WP_210647815.1', 'WP_043044864.1', 'WP_096367902.1', 'WP_044291671.1', 'WP_271019782.1', 'WP_029549876.1', 'WP_001006435.1', 'WP_001006442.1', 'WP_165804119.1', 'WP_258415720.1', 'WP_046597246.1', 'WP_001006443.1', 'WP_001006445.1', 'WP_001006447.1', 'WP_259379266.1', 'WP_001006438.1', 'WP_001006434.1', 'W…
626	['WP_000130759.1', 'WP_000130763.1', 'WP_064277646.1', 'WP_072551505.1', 'WP_000130758.1', 'WP_000130756.1', 'WP_108627791.1', 'WP_000130755.1', 'WP_262537826.1']
627	['WP_111101643.1', 'WP_064277648.1', 'WP_111131993.1', 'WP_150860776.1']
628	['WP_000714374.1', 'WP_000714373.1', 'WP_000714376.1', 'WP_000410568.1', 'WP_000410567.1', 'WP_000714379.1', 'WP_103188423.1', 'WP_258413611.1', 'WP_023914438.1', 'WP_000714387.1', 'WP_029549879.1', 'WP_064305711.1', 'WP_000714383.1', 'WP_044291658.1', 'WP_000714386.1', 'WP_000714395.1', 'WP_065315784.1', 'WP_124780904.1', 'WP_000714392.1', 'WP_271019786.1', 'WP_000714396.1', 'WP_063644537.1', 'W…
629	['WP_000570808.1', 'WP_064305713.1', 'WP_072512141.1', 'WP_000570806.1', 'WP_000570803.1', 'WP_262607793.1', 'WP_072472830.1', 'WP_061389123.1', 'WP_020976838.1', 'WP_000570813.1', 'WP_111743753.1', 'WP_103149338.1', 'WP_000570812.1', 'WP_000570810.1']
630	['WP_000714374.1', 'WP_000714376.1', 'WP_000714373.1', 'WP_000410568.1', 'WP_000410567.1', 'WP_000714379.1', 'WP_103188423.1', 'WP_258413611.1', 'WP_000714387.1', 'WP_023914438.1', 'WP_029549879.1', 'WP_064305711.1', 'WP_000714383.1', 'WP_000714386.1', 'WP_044291658.1', 'WP_065315784.1', 'WP_000714395.1', 'WP_124780904.1', 'WP_000714392.1', 'WP_271019786.1', 'WP_000714396.1', 'WP_063644537.1', 'W…
631	['WP_001075807.1', 'WP_114290892.1', 'WP_001075817.1', 'WP_001075805.1', 'WP_072503082.1', 'WP_020976836.1', 'WP_063644528.1', 'WP_001075816.1', 'WP_001075809.1', 'WP_001075808.1', 'WP_250755226.1', 'WP_208151592.1', 'WP_098817936.1', 'WP_065315796.1', 'WP_103188419.1', 'WP_001075819.1', 'WP_258413199.1', 'WP_043044865.1', 'WP_089535917.1', 'WP_001075812.1', 'WP_001075823.1', 'WP_109162059.1', 'W…
632	['WP_001179388.1', 'WP_001179392.1', 'WP_023914476.1', 'WP_021286010.1', 'WP_209206809.1', 'WP_020976840.1', 'WP_259378486.1', 'WP_006191475.1', 'WP_065316362.1', 'WP_001179394.1', 'WP_086114964.1', 'WP_001179389.1', 'WP_001181416.1', 'WP_072512142.1', 'WP_001179403.1', 'WP_001179395.1', 'WP_053005308.1']
633	['WP_000816135.1', 'WP_000816129.1', 'WP_031927403.1', 'WP_103188427.1', 'WP_262610697.1', 'WP_251952061.1', 'WP_065316432.1', 'WP_054193793.1', 'WP_000816133.1', 'WP_000816124.1']
634	['WP_001621781.1', 'WP_124780910.1', 'WP_070974389.1', 'WP_045172913.1', 'WP_001670226.1', 'WP_001807311.1', 'WP_000291835.1', 'WP_000291830.1', 'WP_001807951.1', 'WP_000291838.1', 'WP_000291834.1', 'WP_310700472.1', 'WP_223671402.1', 'WP_188352381.1', 'WP_023914463.1', 'WP_000291833.1', 'WP_000291837.1', 'WP_046597335.1', 'WP_096367903.1', 'WP_147697905.1', 'WP_111055804.1', 'WP_043045046.1', 'W…
635	['WP_072512140.1', 'WP_000924997.1', 'WP_000925002.1', 'WP_000924995.1', 'WP_000924998.1', 'WP_000925001.1', 'WP_089535739.1', 'WP_000925003.1', 'WP_000924990.1', 'WP_000924996.1', 'WP_000924992.1', 'WP_063644547.1', 'WP_044291710.1', 'WP_124780924.1', 'WP_000924999.1', 'WP_000924989.1', 'WP_000924993.1', 'WP_069989705.1', 'WP_262542037.1', 'WP_276212950.1', 'WP_058008286.1', 'WP_198974288.1', 'W…
636	['WP_000136636.1', 'WP_000136629.1', 'WP_000136631.1', 'WP_262610717.1', 'WP_000136638.1', 'WP_045157550.1', 'WP_063644546.1', 'WP_262607791.1', 'WP_000136633.1', 'WP_058008284.1', 'WP_070015652.1', 'WP_006191473.1', 'WP_000136627.1', 'WP_000136643.1', 'WP_222637408.1', 'WP_000136641.1', 'WP_070974375.1', 'WP_069989706.1', 'WP_072497784.1', 'WP_124780922.1', 'WP_098817930.1', 'WP_000136632.1', 'W…
637	['WP_078103479.1', 'WP_208174141.1', 'WP_000977791.1', 'WP_000977790.1', 'WP_000977800.1', 'WP_078368171.1', 'WP_262610705.1', 'WP_063651228.1', 'WP_000977803.1', 'WP_000977777.1', 'WP_045172905.1', 'WP_000977787.1', 'WP_001806884.1', 'WP_078069305.1', 'WP_001808120.1', 'WP_160199251.1', 'WP_252602130.1', 'WP_000977788.1', 'WP_014532805.1', 'WP_000597207.1', 'WP_043044867.1', 'WP_000826304.1', 'W…
638	['WP_000662031.1', 'WP_000662030.1', 'WP_000662024.1', 'WP_000662022.1', 'WP_069989708.1', 'WP_262610702.1', 'WP_000662027.1', 'WP_023914430.1', 'WP_044291648.1', 'WP_070022154.1', 'WP_180992708.1', 'WP_252555297.1', 'WP_180370909.1', 'WP_063644538.1', 'WP_000662039.1', 'WP_000662041.1', 'WP_185648658.1', 'WP_195757685.1', 'WP_248315615.1', 'WP_031807159.1', 'WP_049886468.1', 'WP_172409297.1']
639	['WP_070004700.1', 'WP_180370908.1']
640	['WP_001033012.1', 'WP_001033018.1', 'WP_070007596.1', 'WP_045172584.1', 'WP_061649248.1', 'WP_058144505.1', 'WP_262610701.1', 'WP_001033009.1', 'WP_001033008.1', 'WP_001033006.1', 'WP_000718138.1']
641	['WP_000173891.1', 'WP_000173895.1', 'WP_046597245.1', 'WP_000173890.1', 'WP_000173894.1', 'WP_111131992.1', 'WP_000173896.1', 'WP_000173898.1', 'WP_000173893.1', 'WP_070007598.1', 'WP_124780916.1', 'WP_229374068.1', 'WP_043044863.1', 'WP_063651238.1', 'WP_000173899.1', 'WP_176432111.1', 'WP_262607789.1', 'WP_064128794.1', 'WP_086096220.1', 'WP_252602112.1', 'WP_072512137.1', 'WP_250755223.1', 'W…
642	['WP_001006425.1', 'WP_001006429.1', 'WP_001006427.1', 'WP_103146307.1', 'WP_103188418.1', 'WP_210647815.1', 'WP_043044864.1', 'WP_096367902.1', 'WP_271019782.1', 'WP_044291671.1', 'WP_029549876.1', 'WP_001006435.1', 'WP_001006442.1', 'WP_165804119.1', 'WP_258415720.1', 'WP_046597246.1', 'WP_001006443.1', 'WP_001006445.1', 'WP_001006438.1', 'WP_259379266.1', 'WP_001006434.1', 'WP_001006447.1', 'W…
643	['WP_000136636.1', 'WP_000136629.1', 'WP_000136631.1', 'WP_262610717.1', 'WP_000136638.1', 'WP_063644546.1', 'WP_262607791.1', 'WP_045157550.1', 'WP_000136633.1', 'WP_070015652.1', 'WP_058008284.1', 'WP_006191473.1', 'WP_000136643.1', 'WP_000136627.1', 'WP_222637408.1', 'WP_000136641.1', 'WP_070974375.1', 'WP_069989706.1', 'WP_072497784.1', 'WP_124780922.1', 'WP_098817930.1', 'WP_000136632.1', 'W…
644	['WP_000662031.1', 'WP_000662030.1', 'WP_000662024.1', 'WP_000662022.1', 'WP_069989708.1', 'WP_262610702.1', 'WP_070022154.1', 'WP_000662027.1', 'WP_023914430.1', 'WP_044291648.1', 'WP_180992708.1', 'WP_252555297.1', 'WP_180370909.1', 'WP_063644538.1', 'WP_000662039.1', 'WP_000662041.1', 'WP_185648658.1', 'WP_195757685.1', 'WP_248315615.1', 'WP_031807159.1', 'WP_049886468.1', 'WP_172409297.1']
645	['WP_000627029.1', 'WP_000627024.1', 'WP_216730903.1', 'WP_000627027.1', 'WP_252555306.1', 'WP_098817938.1', 'WP_006191450.1', 'WP_000627030.1', 'WP_117434842.1', 'WP_070059005.1', 'WP_070974382.1', 'WP_000627032.1']
646	['WP_070973977.1']
647	['WP_000136636.1', 'WP_000136629.1', 'WP_000136631.1', 'WP_262610717.1', 'WP_000136638.1', 'WP_063644546.1', 'WP_262607791.1', 'WP_045157550.1', 'WP_000136633.1', 'WP_058008284.1', 'WP_070015652.1', 'WP_006191473.1', 'WP_000136627.1', 'WP_000136643.1', 'WP_070974375.1', 'WP_222637408.1', 'WP_000136641.1', 'WP_069989706.1', 'WP_072497784.1', 'WP_124780922.1', 'WP_098817930.1', 'WP_000136632.1', 'W…
648	['WP_078103479.1', 'WP_208174141.1', 'WP_000977791.1', 'WP_000977790.1', 'WP_000977800.1', 'WP_262610705.1', 'WP_078368171.1', 'WP_000977777.1', 'WP_063651228.1', 'WP_000977803.1', 'WP_110179801.1', 'WP_045172905.1', 'WP_001806884.1', 'WP_000977787.1', 'WP_078069305.1', 'WP_044291663.1', 'WP_252602130.1', 'WP_001808120.1', 'WP_160199251.1', 'WP_000977805.1', 'WP_000977788.1', 'WP_000826304.1', 'W…
649	['WP_001052508.1', 'WP_001052504.1', 'WP_086155539.1', 'WP_070974381.1', 'WP_001052505.1', 'WP_001052502.1', 'WP_001052500.1', 'WP_072491069.1', 'WP_001052507.1', 'WP_124374736.1', 'WP_072503080.1', 'WP_064127382.1', 'WP_001052510.1', 'WP_281224453.1', 'WP_001010294.1', 'WP_001793250.1', 'WP_281224454.1', 'WP_014667668.1', 'WP_001798264.1']
650	['WP_000627029.1', 'WP_216730903.1', 'WP_000627024.1', 'WP_000627027.1', 'WP_252555306.1', 'WP_000627030.1', 'WP_098817938.1', 'WP_006191450.1', 'WP_070974382.1', 'WP_117434842.1', 'WP_070059005.1', 'WP_000627032.1']
651	['WP_000179890.1', 'WP_072512132.1', 'WP_025175432.1', 'WP_070974383.1', 'WP_000179898.1', 'WP_000201643.1', 'WP_000201639.1', 'WP_124374734.1', 'WP_000179900.1', 'WP_124780900.1', 'WP_000179895.1', 'WP_023914431.1', 'WP_000179903.1', 'WP_000201644.1', 'WP_000179906.1', 'WP_250755234.1', 'WP_000179893.1', 'WP_000201646.1', 'WP_045172582.1', 'WP_000179899.1', 'WP_000179892.1', 'WP_061737594.1', 'W…
652	['WP_001621781.1', 'WP_124780910.1', 'WP_070974389.1', 'WP_045172913.1', 'WP_001807311.1', 'WP_001670226.1', 'WP_000291835.1', 'WP_000291834.1', 'WP_001807951.1', 'WP_000291830.1', 'WP_000291838.1', 'WP_310700472.1', 'WP_000291833.1', 'WP_223671402.1', 'WP_188352381.1', 'WP_000291837.1', 'WP_023914463.1', 'WP_046597335.1', 'WP_147697905.1', 'WP_096367903.1', 'WP_001662440.1', 'WP_111055804.1', 'W…
653	['WP_001800966.1', 'WP_001791319.1', 'WP_072414227.1', 'WP_078064639.1', 'WP_072353806.1', 'WP_234719140.1', 'WP_001791835.1', 'WP_078370741.1', 'WP_078062691.1', 'WP_001792226.1', 'WP_078090719.1', 'WP_250755313.1', 'WP_147697906.1', 'WP_140855156.1', 'WP_103150485.1', 'WP_267248462.1', 'WP_111131997.1', 'WP_262611635.1', 'WP_234409162.1']
654	['WP_000170485.1', 'WP_258410319.1', 'WP_072357614.1', 'WP_000170481.1', 'WP_098817933.1', 'WP_124780914.1', 'WP_000170486.1', 'WP_000170488.1', 'WP_262610713.1', 'WP_252602115.1', 'WP_001151814.1', 'WP_000170483.1', 'WP_078103639.1', 'WP_078072290.1', 'WP_223876574.1', 'WP_223200468.1', 'WP_223200588.1', 'WP_198973961.1', 'WP_147697904.1']
655	['WP_078103479.1', 'WP_208174141.1', 'WP_000977791.1', 'WP_000977790.1', 'WP_000977800.1', 'WP_262610705.1', 'WP_078368171.1', 'WP_063651228.1', 'WP_000977803.1', 'WP_000977777.1', 'WP_045172905.1', 'WP_001806884.1', 'WP_000977787.1', 'WP_078069305.1', 'WP_160199251.1', 'WP_001808120.1', 'WP_252602130.1', 'WP_043044867.1', 'WP_000977788.1', 'WP_000826304.1', 'WP_014532805.1', 'WP_000597207.1', 'W…
656	['WP_001791319.1', 'WP_001800966.1', 'WP_072414227.1', 'WP_078064639.1', 'WP_234719140.1', 'WP_001791835.1', 'WP_072353806.1', 'WP_078370741.1', 'WP_078090719.1', 'WP_078062691.1', 'WP_250755313.1', 'WP_001792226.1', 'WP_147697906.1', 'WP_103150485.1', 'WP_140855156.1', 'WP_267248462.1', 'WP_111131997.1', 'WP_262611635.1', 'WP_234409162.1']
657	['WP_001006425.1', 'WP_001006429.1', 'WP_001006427.1', 'WP_103146307.1', 'WP_103188418.1', 'WP_210647815.1', 'WP_043044864.1', 'WP_096367902.1', 'WP_044291671.1', 'WP_271019782.1', 'WP_029549876.1', 'WP_001006435.1', 'WP_001006442.1', 'WP_165804119.1', 'WP_258415720.1', 'WP_046597246.1', 'WP_001006443.1', 'WP_001006445.1', 'WP_001006438.1', 'WP_259379266.1', 'WP_001006434.1', 'WP_001006447.1', 'W…
658	['WP_000710578.1', 'WP_045172580.1', 'WP_258413612.1', 'WP_064135730.1', 'WP_000710565.1', 'WP_000710559.1', 'WP_000710579.1', 'WP_000710550.1', 'WP_000710560.1', 'WP_043044870.1', 'WP_000710549.1', 'WP_000710568.1', 'WP_258415718.1', 'WP_000710554.1', 'WP_124780906.1', 'WP_000710562.1', 'WP_000710564.1', 'WP_000710555.1', 'WP_089535918.1', 'WP_020976829.1', 'WP_000710577.1', 'WP_000710576.1', 'W…
659	['WP_072467462.1', 'WP_281224041.1', 'WP_025175786.1', 'WP_078371049.1', 'WP_111015171.1', 'WP_262607790.1', 'WP_259378488.1', 'WP_271057319.1', 'WP_031905940.1', 'WP_001623249.1', 'WP_023915198.1', 'WP_150860776.1']
660	['WP_000080559.1', 'WP_000080564.1', 'WP_258413610.1', 'WP_000080576.1', 'WP_102782132.1', 'WP_001619800.1', 'WP_154288961.1', 'WP_000080558.1', 'WP_103146308.1', 'WP_108947507.1', 'WP_072468467.1', 'WP_045172581.1', 'WP_250755230.1', 'WP_000080566.1', 'WP_108957662.1', 'WP_117232070.1', 'WP_103254089.1', 'WP_115208039.1', 'WP_064133566.1', 'WP_000080571.1', 'WP_000080572.1', 'WP_048666596.1', 'W…
661	['WP_000570808.1', 'WP_072512141.1', 'WP_072472830.1', 'WP_000570803.1', 'WP_000570806.1', 'WP_064305713.1', 'WP_262607793.1', 'WP_061389123.1', 'WP_020976838.1', 'WP_111743753.1', 'WP_000570813.1', 'WP_103149338.1', 'WP_000570812.1', 'WP_000570810.1']
662	['WP_000710578.1', 'WP_045172580.1', 'WP_258413612.1', 'WP_064135730.1', 'WP_000710565.1', 'WP_000710559.1', 'WP_000710579.1', 'WP_000710550.1', 'WP_000710560.1', 'WP_000710549.1', 'WP_043044870.1', 'WP_000710568.1', 'WP_258415718.1', 'WP_000710554.1', 'WP_124780906.1', 'WP_000710562.1', 'WP_000710564.1', 'WP_000710555.1', 'WP_089535918.1', 'WP_020976829.1', 'WP_106898698.1', 'WP_000710576.1', 'W…
663	['WP_001052508.1', 'WP_001052504.1', 'WP_086155539.1', 'WP_001052505.1', 'WP_070974381.1', 'WP_001052500.1', 'WP_001052502.1', 'WP_072491069.1', 'WP_001052507.1', 'WP_124374736.1', 'WP_072503080.1', 'WP_064127382.1', 'WP_001052510.1', 'WP_281224453.1', 'WP_001010294.1', 'WP_001793250.1', 'WP_281224454.1', 'WP_014667668.1', 'WP_001798264.1']
664	['WP_001004209.1', 'WP_072491071.1', 'WP_258922422.1']
665	['WP_072491072.1', 'WP_000420547.1']
666	['WP_000912563.1', 'WP_072491073.1', 'WP_310700470.1']
667	['WP_072491075.1', 'WP_000389762.1', 'WP_031875170.1', 'WP_000389759.1', 'WP_250755235.1', 'WP_001641272.1', 'WP_216711878.1', 'WP_072512131.1', 'WP_000389771.1', 'WP_258413608.1', 'WP_000389773.1', 'WP_103188426.1', 'WP_124780898.1', 'WP_000389769.1']
668	['WP_031876104.1', 'WP_281224456.1', 'WP_000728747.1', 'WP_000728753.1', 'WP_000728745.1', 'WP_258413618.1', 'WP_252602109.1', 'WP_303447642.1', 'WP_031774483.1', 'WP_054192865.1', 'WP_103151739.1', 'WP_078256861.1', 'WP_086036945.1', 'WP_052995691.1', 'WP_072512138.1', 'WP_162665694.1', 'WP_249985859.1', 'WP_266050677.1', 'WP_072492021.1', 'WP_000728714.1', 'WP_164091639.1', 'WP_187418221.1', 'W…
669	['WP_000136636.1', 'WP_000136629.1', 'WP_000136631.1', 'WP_262610717.1', 'WP_000136638.1', 'WP_063644546.1', 'WP_262607791.1', 'WP_045157550.1', 'WP_000136633.1', 'WP_058008284.1', 'WP_070015652.1', 'WP_006191473.1', 'WP_000136643.1', 'WP_000136627.1', 'WP_222637408.1', 'WP_000136641.1', 'WP_070974375.1', 'WP_072497784.1', 'WP_069989706.1', 'WP_124780922.1', 'WP_000136634.1', 'WP_098817930.1', 'W…
670	['WP_001052508.1', 'WP_001052504.1', 'WP_086155539.1', 'WP_001052505.1', 'WP_070974381.1', 'WP_001052500.1', 'WP_001052502.1', 'WP_072491069.1', 'WP_001052507.1', 'WP_124374736.1', 'WP_072503080.1', 'WP_064127382.1', 'WP_001052510.1', 'WP_281224453.1', 'WP_001010294.1', 'WP_001793250.1', 'WP_281224454.1', 'WP_014667668.1', 'WP_001798264.1']
671	['WP_078103479.1', 'WP_208174141.1', 'WP_000977791.1', 'WP_000977790.1', 'WP_000977800.1', 'WP_262610705.1', 'WP_078368171.1', 'WP_063651228.1', 'WP_000977803.1', 'WP_000977777.1', 'WP_045172905.1', 'WP_001806884.1', 'WP_000977787.1', 'WP_078069305.1', 'WP_252602130.1', 'WP_001808120.1', 'WP_160199251.1', 'WP_043044867.1', 'WP_000977788.1', 'WP_000826304.1', 'WP_086041099.1', 'WP_014532805.1', 'W…
672	['WP_001075807.1', 'WP_114290892.1', 'WP_001075817.1', 'WP_001075805.1', 'WP_072503082.1', 'WP_020976836.1', 'WP_063644528.1', 'WP_001075816.1', 'WP_001075809.1', 'WP_001075808.1', 'WP_250755226.1', 'WP_208151592.1', 'WP_098817936.1', 'WP_103188419.1', 'WP_001075819.1', 'WP_258413199.1', 'WP_065315796.1', 'WP_043044865.1', 'WP_089535917.1', 'WP_001075812.1', 'WP_001075823.1', 'WP_109162059.1', 'W…
673	['WP_001038103.1', 'WP_001038104.1', 'WP_045172897.1', 'WP_072511654.1', 'WP_098817934.1', 'WP_001038099.1', 'WP_001038111.1', 'WP_115208042.1', 'WP_310700473.1', 'WP_063644525.1', 'WP_258415722.1', 'WP_262542031.1', 'WP_001038110.1', 'WP_124780912.1', 'WP_262610711.1', 'WP_262607788.1', 'WP_252602118.1']
674	['WP_215803213.1', 'WP_162635598.1', 'WP_228582632.1', 'WP_032099372.1', 'WP_228567641.1', 'WP_072511655.1', 'WP_117196878.1', 'WP_001662438.1', 'WP_000728685.1', 'WP_000728698.1', 'WP_208151591.1', 'WP_108627792.1', 'WP_103147188.1', 'WP_078090841.1', 'WP_078162833.1', 'WP_198999381.1', 'WP_001566864.1', 'WP_000728767.1', 'WP_078367940.1', 'WP_078252321.1', 'WP_049887445.1', 'WP_025175786.1', 'W…
675	['WP_000389762.1', 'WP_072491075.1', 'WP_031875170.1', 'WP_000389759.1', 'WP_250755235.1', 'WP_216711878.1', 'WP_001641272.1', 'WP_072512131.1', 'WP_000389771.1', 'WP_258413608.1', 'WP_000389773.1', 'WP_103188426.1', 'WP_124780898.1', 'WP_000389769.1']
676	['WP_000179890.1', 'WP_072512132.1', 'WP_025175432.1', 'WP_000179898.1', 'WP_000201643.1', 'WP_070974383.1', 'WP_000201639.1', 'WP_124374734.1', 'WP_124780900.1', 'WP_000179900.1', 'WP_023914431.1', 'WP_000179895.1', 'WP_000179903.1', 'WP_000201644.1', 'WP_000179906.1', 'WP_250755234.1', 'WP_000179893.1', 'WP_000201646.1', 'WP_045172582.1', 'WP_000179899.1', 'WP_000179892.1', 'WP_061737594.1', 'W…
677	['WP_000908952.1', 'WP_281224466.1', 'WP_000908949.1', 'WP_029549882.1', 'WP_000908953.1', 'WP_072512133.1', 'WP_000908956.1', 'WP_044291652.1', 'WP_248315729.1', 'WP_163994581.1', 'WP_258413840.1', 'WP_000908959.1', 'WP_023914433.1', 'WP_000908960.1', 'WP_001621787.1', 'WP_001641273.1', 'WP_061824026.1', 'WP_250755233.1', 'WP_262611634.1', 'WP_000908950.1', 'WP_064133567.1', 'WP_000908951.1', 'W…
678	['WP_001100493.1', 'WP_001100494.1', 'WP_072512134.1', 'WP_250755231.1', 'WP_020976826.1']
679	['WP_000710578.1', 'WP_258413612.1', 'WP_045172580.1', 'WP_064135730.1', 'WP_000710565.1', 'WP_000710559.1', 'WP_000710550.1', 'WP_000710579.1', 'WP_000710560.1', 'WP_043044870.1', 'WP_000710549.1', 'WP_000710568.1', 'WP_258415718.1', 'WP_000710554.1', 'WP_124780906.1', 'WP_000710562.1', 'WP_000710555.1', 'WP_000710564.1', 'WP_089535918.1', 'WP_020976829.1', 'WP_000710576.1', 'WP_000710577.1', 'W…
680	['WP_078103479.1', 'WP_208174141.1', 'WP_000977791.1', 'WP_000977790.1', 'WP_000977800.1', 'WP_262610705.1', 'WP_078368171.1', 'WP_000977777.1', 'WP_063651228.1', 'WP_000977803.1', 'WP_045172905.1', 'WP_001806884.1', 'WP_000977787.1', 'WP_078069305.1', 'WP_001808120.1', 'WP_252602130.1', 'WP_160199251.1', 'WP_000977788.1', 'WP_000826304.1', 'WP_043044867.1', 'WP_014532805.1', 'WP_000597207.1', 'W…
681	['WP_000173891.1', 'WP_000173895.1', 'WP_046597245.1', 'WP_000173890.1', 'WP_000173894.1', 'WP_111131992.1', 'WP_000173896.1', 'WP_000173898.1', 'WP_000173893.1', 'WP_124780916.1', 'WP_229374068.1', 'WP_070007598.1', 'WP_043044863.1', 'WP_063651238.1', 'WP_000173899.1', 'WP_072512137.1', 'WP_176432111.1', 'WP_262607789.1', 'WP_064128794.1', 'WP_252602112.1', 'WP_086096220.1', 'WP_250755223.1', 'W…
682	['WP_000728745.1', 'WP_000728747.1', 'WP_031876104.1', 'WP_031774483.1', 'WP_303447642.1', 'WP_054192865.1', 'WP_072512138.1', 'WP_103151739.1', 'WP_078256861.1', 'WP_281224456.1', 'WP_052995691.1', 'WP_258413618.1', 'WP_086036945.1', 'WP_252602109.1', 'WP_000728753.1', 'WP_000728714.1', 'WP_249985859.1', 'WP_266050677.1', 'WP_162665694.1', 'WP_187418221.1', 'WP_072492021.1', 'WP_164091639.1', 'W…
683	['WP_000876756.1', 'WP_000876757.1', 'WP_000876751.1', 'WP_000876752.1', 'WP_258413619.1', 'WP_000876748.1', 'WP_000876758.1', 'WP_072545034.1', 'WP_000876755.1', 'WP_044291706.1', 'WP_160199789.1', 'WP_124780920.1', 'WP_115210746.1', 'WP_031928223.1', 'WP_098817931.1', 'WP_000876750.1', 'WP_072512139.1', 'WP_000876754.1', 'WP_111131994.1']
684	['WP_072512140.1', 'WP_000925002.1', 'WP_000924997.1', 'WP_000924995.1', 'WP_000924998.1', 'WP_089535739.1', 'WP_000925001.1', 'WP_000925003.1', 'WP_000924996.1', 'WP_000924990.1', 'WP_000924992.1', 'WP_063644547.1', 'WP_044291710.1', 'WP_124780924.1', 'WP_000924999.1', 'WP_000924989.1', 'WP_000924993.1', 'WP_262542037.1', 'WP_276212950.1', 'WP_058008286.1', 'WP_069989705.1', 'WP_198974288.1', 'W…
685	['WP_000570808.1', 'WP_072512141.1', 'WP_000570803.1', 'WP_000570806.1', 'WP_064305713.1', 'WP_262607793.1', 'WP_061389123.1', 'WP_072472830.1', 'WP_020976838.1', 'WP_111743753.1', 'WP_000570813.1', 'WP_103149338.1', 'WP_000570812.1', 'WP_000570810.1']
686	['WP_001179388.1', 'WP_001179392.1', 'WP_023914476.1', 'WP_021286010.1', 'WP_001179394.1', 'WP_020976840.1', 'WP_259378486.1', 'WP_209206809.1', 'WP_006191475.1', 'WP_086114964.1', 'WP_072512142.1', 'WP_001179389.1', 'WP_065316362.1', 'WP_001181416.1', 'WP_001179403.1', 'WP_001179395.1', 'WP_053005308.1']
687	['WP_000728746.1', 'WP_001561460.1', 'WP_000728750.1', 'WP_072526913.1', 'WP_000728749.1', 'WP_049886512.1', 'WP_078368841.1', 'WP_123986085.1', 'WP_262529290.1', 'WP_108627792.1', 'WP_078348299.1', 'WP_086037137.1', 'WP_103145445.1', 'WP_106898699.1', 'WP_215803213.1', 'WP_032099372.1', 'WP_228567641.1', 'WP_162635598.1', 'WP_228582632.1', 'WP_072511655.1', 'WP_029549266.1', 'WP_117196878.1', 'W…
688	['WP_000876756.1', 'WP_000876757.1', 'WP_000876751.1', 'WP_258413619.1', 'WP_000876752.1', 'WP_000876748.1', 'WP_072545034.1', 'WP_000876755.1', 'WP_000876758.1', 'WP_044291706.1', 'WP_160199789.1', 'WP_124780920.1', 'WP_031928223.1', 'WP_115210746.1', 'WP_098817931.1', 'WP_000876750.1', 'WP_000876754.1', 'WP_072512139.1', 'WP_111131994.1']
689	['WP_072545036.1', 'WP_025175712.1', 'WP_000728765.1', 'WP_044419319.1', 'WP_248315622.1', 'WP_162642994.1', 'WP_123871830.1', 'WP_006188198.1', 'WP_124780918.1', 'WP_078367802.1', 'WP_106875306.1', 'WP_047213064.1', 'WP_001837207.1', 'WP_000728737.1', 'WP_107364533.1', 'WP_000728706.1', 'WP_042907859.1', 'WP_150860776.1']
690	['WP_000130759.1', 'WP_000130763.1', 'WP_072551505.1', 'WP_064277646.1', 'WP_000130758.1', 'WP_000130756.1', 'WP_108627791.1', 'WP_000130755.1', 'WP_262537826.1']
691	['WP_031859621.1', 'WP_031878841.1', 'WP_073407518.1', 'WP_101245067.1', 'WP_103145445.1', 'WP_136882375.1', 'WP_106898699.1', 'WP_000728745.1', 'WP_000728747.1', 'WP_031774483.1', 'WP_303447642.1', 'WP_031876104.1', 'WP_049949192.1', 'WP_054192865.1', 'WP_078256861.1', 'WP_258413618.1', 'WP_103151739.1', 'WP_086036945.1', 'WP_029549266.1', 'WP_052995691.1', 'WP_000728714.1', 'WP_249985859.1', 'W…
692	['WP_078103479.1', 'WP_000977791.1', 'WP_208174141.1', 'WP_000977790.1', 'WP_000977800.1', 'WP_078368171.1', 'WP_262610705.1', 'WP_063651228.1', 'WP_000977777.1', 'WP_000977803.1', 'WP_045172905.1', 'WP_001806884.1', 'WP_000977787.1', 'WP_001808120.1', 'WP_078069305.1', 'WP_160199251.1', 'WP_252602130.1', 'WP_000977788.1', 'WP_043044867.1', 'WP_014532805.1', 'WP_180992709.1', 'WP_000597207.1', 'W…
693	['WP_075583734.1']
694	['WP_077638225.1', 'WP_000728689.1', 'WP_160194429.1', 'WP_223289586.1', 'WP_001623249.1', 'WP_023915198.1', 'WP_150860776.1']
695	['WP_001800966.1', 'WP_001791319.1', 'WP_072414227.1', 'WP_078062691.1', 'WP_078064639.1', 'WP_234719140.1', 'WP_072353806.1', 'WP_001791835.1', 'WP_078370741.1', 'WP_001792226.1', 'WP_078090719.1', 'WP_250755313.1', 'WP_147697906.1', 'WP_140855156.1', 'WP_103150485.1', 'WP_267248462.1', 'WP_111131997.1', 'WP_262611635.1', 'WP_234409162.1']
696	['WP_001800966.1', 'WP_001791319.1', 'WP_072414227.1', 'WP_078064639.1', 'WP_234719140.1', 'WP_072353806.1', 'WP_001791835.1', 'WP_078370741.1', 'WP_078062691.1', 'WP_001792226.1', 'WP_078090719.1', 'WP_250755313.1', 'WP_147697906.1', 'WP_140855156.1', 'WP_103150485.1', 'WP_267248462.1', 'WP_111131997.1', 'WP_262611635.1', 'WP_234409162.1']
697	['WP_078068195.1', 'WP_150860776.1']
698	['WP_078103479.1', 'WP_208174141.1', 'WP_000977791.1', 'WP_000977790.1', 'WP_000977800.1', 'WP_262610705.1', 'WP_078368171.1', 'WP_000977777.1', 'WP_063651228.1', 'WP_000977803.1', 'WP_045172905.1', 'WP_001806884.1', 'WP_000977787.1', 'WP_078069305.1', 'WP_001808120.1', 'WP_160199251.1', 'WP_252602130.1', 'WP_000977788.1', 'WP_000826304.1', 'WP_043044867.1', 'WP_014532805.1', 'WP_000597207.1', 'W…
699	['WP_000170485.1', 'WP_258410319.1', 'WP_072357614.1', 'WP_000170481.1', 'WP_098817933.1', 'WP_078072290.1', 'WP_124780914.1', 'WP_223876574.1', 'WP_000170486.1', 'WP_000170488.1', 'WP_262610713.1', 'WP_252602115.1', 'WP_223200468.1', 'WP_001151814.1', 'WP_223200588.1', 'WP_000170483.1', 'WP_078103639.1', 'WP_198973961.1', 'WP_147697904.1']
700	['WP_001791319.1', 'WP_001800966.1', 'WP_072414227.1', 'WP_078064639.1', 'WP_234719140.1', 'WP_078090719.1', 'WP_001791835.1', 'WP_072353806.1', 'WP_078370741.1', 'WP_078062691.1', 'WP_250755313.1', 'WP_001792226.1', 'WP_147697906.1', 'WP_140855156.1', 'WP_103150485.1', 'WP_267248462.1', 'WP_111131997.1', 'WP_262611635.1', 'WP_234409162.1']
701	['WP_078162833.1', 'WP_198999381.1', 'WP_001566864.1', 'WP_078090841.1', 'WP_000728767.1', 'WP_078367940.1', 'WP_078252321.1', 'WP_103147188.1', 'WP_049887445.1', 'WP_208151591.1', 'WP_025175786.1', 'WP_072467462.1', 'WP_281224041.1', 'WP_078371049.1', 'WP_111015171.1', 'WP_262607790.1', 'WP_259378488.1', 'WP_271057319.1', 'WP_001623249.1', 'WP_023915198.1', 'WP_150860776.1']
702	['WP_078096600.1', 'WP_115118154.1', 'WP_078156383.1', 'WP_078151159.1', 'WP_078160590.1', 'WP_000728773.1', 'WP_078150729.1', 'WP_117232069.1', 'WP_000728691.1', 'WP_001666947.1', 'WP_078151921.1', 'WP_000728754.1', 'WP_281224791.1', 'WP_078368033.1', 'WP_053089667.1', 'WP_111743752.1', 'WP_223289586.1', 'WP_001623249.1', 'WP_023915198.1', 'WP_150860776.1']
703	['WP_078103479.1', 'WP_208174141.1', 'WP_000977791.1', 'WP_000977790.1', 'WP_000977800.1', 'WP_262610705.1', 'WP_078368171.1', 'WP_000977803.1', 'WP_063651228.1', 'WP_045172905.1', 'WP_000977777.1', 'WP_001806884.1', 'WP_000977787.1', 'WP_078069305.1', 'WP_160199251.1', 'WP_001808120.1', 'WP_252602130.1', 'WP_000826304.1', 'WP_000977788.1', 'WP_043044867.1', 'WP_014532805.1', 'WP_000597207.1', 'W…
704	['WP_000170485.1', 'WP_258410319.1', 'WP_072357614.1', 'WP_000170481.1', 'WP_098817933.1', 'WP_124780914.1', 'WP_000170486.1', 'WP_000170488.1', 'WP_262610713.1', 'WP_252602115.1', 'WP_001151814.1', 'WP_000170483.1', 'WP_078103639.1', 'WP_078072290.1', 'WP_223876574.1', 'WP_223200468.1', 'WP_223200588.1', 'WP_198973961.1', 'WP_147697904.1']
705	['WP_078160590.1', 'WP_078150729.1', 'WP_000728773.1', 'WP_117232069.1', 'WP_000728691.1', 'WP_001666947.1', 'WP_078171715.1', 'WP_115118154.1', 'WP_281224791.1', 'WP_078151921.1', 'WP_000728754.1', 'WP_111743752.1', 'WP_078368033.1', 'WP_053089667.1', 'WP_031876104.1', 'WP_000728747.1', 'WP_000728745.1', 'WP_258413618.1', 'WP_031774483.1', 'WP_303447642.1', 'WP_000728753.1', 'WP_054192865.1', 'W…
706	['WP_078151159.1', 'WP_078156383.1', 'WP_078096600.1', 'WP_041494635.1', 'WP_115118154.1', 'WP_078160590.1', 'WP_078150729.1', 'WP_000728773.1', 'WP_117232069.1', 'WP_000728691.1', 'WP_223289586.1', 'WP_001623249.1', 'WP_023915198.1', 'WP_150860776.1']
707	['WP_078151921.1', 'WP_000728754.1', 'WP_001666947.1', 'WP_053089667.1', 'WP_078171715.1', 'WP_281224791.1', 'WP_111743752.1', 'WP_078368033.1', 'WP_000728773.1', 'WP_000728745.1', 'WP_117232069.1', 'WP_000728747.1', 'WP_031876104.1', 'WP_252602109.1', 'WP_078160590.1', 'WP_031774483.1', 'WP_303447642.1', 'WP_281224456.1', 'WP_054192865.1', 'WP_103151739.1', 'WP_078256861.1', 'WP_078150729.1', 'W…
708	['WP_078156383.1', 'WP_078151159.1', 'WP_078096600.1', 'WP_041494635.1', 'WP_115118154.1', 'WP_000728773.1', 'WP_117232069.1', 'WP_078160590.1', 'WP_078150729.1', 'WP_000728691.1', 'WP_001623249.1', 'WP_023915198.1', 'WP_150860776.1']
709	['WP_078160590.1', 'WP_078150729.1', 'WP_000728773.1', 'WP_117232069.1', 'WP_000728691.1', 'WP_001666947.1', 'WP_115118154.1', 'WP_078171715.1', 'WP_078151921.1', 'WP_281224791.1', 'WP_000728754.1', 'WP_111743752.1', 'WP_078368033.1', 'WP_053089667.1', 'WP_000728747.1', 'WP_000728745.1', 'WP_031876104.1', 'WP_258413618.1', 'WP_031774483.1', 'WP_303447642.1', 'WP_054192865.1', 'WP_000728753.1', 'W…
710	['WP_078162833.1', 'WP_198999381.1', 'WP_001566864.1', 'WP_078090841.1', 'WP_000728767.1', 'WP_078367940.1', 'WP_078252321.1', 'WP_000728698.1', 'WP_049887445.1', 'WP_208151591.1', 'WP_103147188.1', 'WP_072467462.1', 'WP_025175786.1', 'WP_281224041.1', 'WP_078371049.1', 'WP_111015171.1', 'WP_262607790.1', 'WP_259378488.1', 'WP_271057319.1', 'WP_223671434.1', 'WP_001623249.1', 'WP_023915198.1', 'W…
711	['WP_078103479.1', 'WP_208174141.1', 'WP_000977791.1', 'WP_000977790.1', 'WP_000977800.1', 'WP_262610705.1', 'WP_078368171.1', 'WP_063651228.1', 'WP_000977803.1', 'WP_045172905.1', 'WP_000977777.1', 'WP_001806884.1', 'WP_000977787.1', 'WP_078069305.1', 'WP_001808120.1', 'WP_252602130.1', 'WP_160199251.1', 'WP_000977788.1', 'WP_043044867.1', 'WP_000826304.1', 'WP_014532805.1', 'WP_180992709.1', 'W…
712	['WP_001666947.1', 'WP_078171715.1', 'WP_281224791.1', 'WP_111743752.1', 'WP_000728754.1', 'WP_078368033.1', 'WP_078151921.1', 'WP_053089667.1', 'WP_078160590.1', 'WP_078150729.1', 'WP_000728773.1', 'WP_117232069.1', 'WP_000728747.1', 'WP_031876104.1', 'WP_000728745.1', 'WP_258413618.1', 'WP_031774483.1', 'WP_303447642.1', 'WP_252602109.1', 'WP_281224456.1', 'WP_000728753.1', 'WP_054192865.1', 'W…
713	['WP_198999381.1', 'WP_078162833.1', 'WP_001566864.1', 'WP_078090841.1', 'WP_000728767.1', 'WP_078367940.1', 'WP_078252321.1', 'WP_049887445.1', 'WP_208151591.1', 'WP_103147188.1', 'WP_025175786.1', 'WP_072467462.1', 'WP_281224041.1', 'WP_078371049.1', 'WP_111015171.1', 'WP_262607790.1', 'WP_259378488.1', 'WP_271057319.1', 'WP_001623249.1', 'WP_023915198.1', 'WP_150860776.1']
714	['WP_000728745.1', 'WP_000728747.1', 'WP_303447642.1', 'WP_031774483.1', 'WP_031876104.1', 'WP_054192865.1', 'WP_078256861.1', 'WP_103151739.1', 'WP_086036945.1', 'WP_258413618.1', 'WP_052995691.1', 'WP_249985859.1', 'WP_000728753.1', 'WP_281224456.1', 'WP_000728714.1', 'WP_072512138.1', 'WP_252602109.1', 'WP_162665694.1', 'WP_266050677.1', 'WP_187418221.1', 'WP_072492021.1', 'WP_164091639.1', 'W…
715	['WP_000728746.1', 'WP_000728750.1', 'WP_001561460.1', 'WP_072526913.1', 'WP_000728749.1', 'WP_078368841.1', 'WP_049886512.1', 'WP_123986085.1', 'WP_262529290.1', 'WP_108627792.1', 'WP_078348299.1', 'WP_086037137.1', 'WP_136882375.1', 'WP_215803213.1', 'WP_032099372.1', 'WP_228567641.1', 'WP_162635598.1', 'WP_228582632.1', 'WP_072511655.1', 'WP_029549266.1', 'WP_117196878.1', 'WP_000728685.1', 'W…
716	['WP_162642994.1', 'WP_078367802.1', 'WP_124780918.1', 'WP_025175712.1', 'WP_248315622.1', 'WP_000728765.1', 'WP_044419319.1', 'WP_123871830.1', 'WP_006188198.1', 'WP_047213064.1', 'WP_049280869.1', 'WP_150860776.1']
717	['WP_078162833.1', 'WP_198999381.1', 'WP_078090841.1', 'WP_001566864.1', 'WP_000728767.1', 'WP_078367940.1', 'WP_078252321.1', 'WP_103147188.1', 'WP_000728698.1', 'WP_049887445.1', 'WP_208151591.1', 'WP_025175786.1', 'WP_072467462.1', 'WP_281224041.1', 'WP_078371049.1', 'WP_111015171.1', 'WP_262607790.1', 'WP_259378488.1', 'WP_271057319.1', 'WP_223671434.1', 'WP_001623249.1', 'WP_023915198.1', 'W…
718	['WP_001666947.1', 'WP_281224791.1', 'WP_078368033.1', 'WP_111743752.1', 'WP_078171715.1', 'WP_000728754.1', 'WP_053089667.1', 'WP_078151921.1', 'WP_078160590.1', 'WP_000728773.1', 'WP_117232069.1', 'WP_078150729.1', 'WP_000728745.1', 'WP_000728747.1', 'WP_031774483.1', 'WP_303447642.1', 'WP_031876104.1', 'WP_054192865.1', 'WP_103151739.1', 'WP_078256861.1', 'WP_258413618.1', 'WP_086036945.1', 'W…
719	['WP_078103479.1', 'WP_000977791.1', 'WP_208174141.1', 'WP_000977790.1', 'WP_000977800.1', 'WP_078368171.1', 'WP_262610705.1', 'WP_063651228.1', 'WP_000977803.1', 'WP_045172905.1', 'WP_000977777.1', 'WP_001806884.1', 'WP_000977787.1', 'WP_001808120.1', 'WP_078069305.1', 'WP_252602130.1', 'WP_160199251.1', 'WP_014532805.1', 'WP_043044867.1', 'WP_000977788.1', 'WP_000597207.1', 'WP_000826304.1', 'W…
720	['WP_078103479.1', 'WP_000977791.1', 'WP_208174141.1', 'WP_000977790.1', 'WP_078368171.1', 'WP_000977800.1', 'WP_262610705.1', 'WP_063651228.1', 'WP_000977803.1', 'WP_000977777.1', 'WP_045172905.1', 'WP_001806884.1', 'WP_000977787.1', 'WP_001808120.1', 'WP_078069305.1', 'WP_160199251.1', 'WP_252602130.1', 'WP_000977788.1', 'WP_014532805.1', 'WP_000597207.1', 'WP_000826304.1', 'WP_043044867.1', 'W…
721	['WP_000728746.1', 'WP_001561460.1', 'WP_000728750.1', 'WP_072526913.1', 'WP_078368841.1', 'WP_000728749.1', 'WP_049886512.1', 'WP_123986085.1', 'WP_262529290.1', 'WP_108627792.1', 'WP_078348299.1', 'WP_086037137.1', 'WP_103145445.1', 'WP_106898699.1', 'WP_215803213.1', 'WP_032099372.1', 'WP_228567641.1', 'WP_162635598.1', 'WP_228582632.1', 'WP_072511655.1', 'WP_117196878.1', 'WP_000728685.1', 'W…
722	['WP_001791319.1', 'WP_001800966.1', 'WP_072414227.1', 'WP_078370741.1', 'WP_078064639.1', 'WP_234719140.1', 'WP_001791835.1', 'WP_072353806.1', 'WP_078090719.1', 'WP_078062691.1', 'WP_250755313.1', 'WP_001792226.1', 'WP_147697906.1', 'WP_140855156.1', 'WP_103150485.1', 'WP_267248462.1', 'WP_111131997.1', 'WP_262611635.1', 'WP_234409162.1']
723	['WP_025175786.1', 'WP_072467462.1', 'WP_281224041.1', 'WP_078371049.1', 'WP_111015171.1', 'WP_262607790.1', 'WP_259378488.1', 'WP_271057319.1', 'WP_031905940.1', 'WP_001623249.1', 'WP_023915198.1', 'WP_150860776.1']
724	['WP_000728745.1', 'WP_000728747.1', 'WP_303447642.1', 'WP_031774483.1', 'WP_031876104.1', 'WP_054192865.1', 'WP_078256861.1', 'WP_103151739.1', 'WP_086036945.1', 'WP_258413618.1', 'WP_052995691.1', 'WP_249985859.1', 'WP_000728753.1', 'WP_281224456.1', 'WP_000728714.1', 'WP_072512138.1', 'WP_252602109.1', 'WP_162665694.1', 'WP_266050677.1', 'WP_072492021.1', 'WP_187418221.1', 'WP_164091639.1', 'W…
725	['WP_045172905.1', 'WP_078103479.1', 'WP_001806884.1', 'WP_000977791.1', 'WP_208174141.1', 'WP_001808120.1', 'WP_000977790.1', 'WP_000977800.1', 'WP_078368171.1', 'WP_262610705.1', 'WP_063651228.1', 'WP_000826304.1', 'WP_000977803.1', 'WP_000977777.1', 'WP_000977787.1', 'WP_078069305.1', 'WP_160199251.1', 'WP_252602130.1', 'WP_014532805.1', 'WP_043044867.1', 'WP_000597207.1', 'WP_000977788.1', 'W…
726	['WP_000728750.1', 'WP_000728746.1', 'WP_000728749.1', 'WP_001561460.1', 'WP_072526913.1', 'WP_049886512.1', 'WP_078368841.1', 'WP_123986085.1', 'WP_262529290.1', 'WP_086037137.1', 'WP_108627792.1', 'WP_078348299.1', 'WP_101245067.1', 'WP_136882375.1', 'WP_103145445.1', 'WP_215803213.1', 'WP_162635598.1', 'WP_032099372.1', 'WP_228582632.1', 'WP_228567641.1', 'WP_072511655.1', 'WP_001662438.1', 'W…
727	['WP_086039535.1', 'WP_000465473.1', 'WP_000465472.1', 'WP_262610699.1', 'WP_001652419.1', 'WP_303447652.1', 'WP_000465477.1', 'WP_000465470.1', 'WP_000465478.1', 'WP_000465466.1', 'WP_045157545.1', 'WP_000465467.1']
728	['WP_078103479.1', 'WP_208174141.1', 'WP_000977791.1', 'WP_000977790.1', 'WP_000977800.1', 'WP_262610705.1', 'WP_078368171.1', 'WP_063651228.1', 'WP_000977803.1', 'WP_000977777.1', 'WP_045172905.1', 'WP_000977787.1', 'WP_001806884.1', 'WP_078069305.1', 'WP_252602130.1', 'WP_001808120.1', 'WP_160199251.1', 'WP_043044867.1', 'WP_086041099.1', 'WP_000977788.1', 'WP_000826304.1', 'WP_014532805.1', 'W…
729	['WP_001075807.1', 'WP_114290892.1', 'WP_001075817.1', 'WP_001075805.1', 'WP_001075816.1', 'WP_072503082.1', 'WP_020976836.1', 'WP_063644528.1', 'WP_001075809.1', 'WP_001075808.1', 'WP_250755226.1', 'WP_098817936.1', 'WP_208151592.1', 'WP_103188419.1', 'WP_001075819.1', 'WP_258413199.1', 'WP_065315796.1', 'WP_043044865.1', 'WP_089535917.1', 'WP_001075823.1', 'WP_001075812.1', 'WP_086096219.1', 'W…
730	['WP_000173895.1', 'WP_000173891.1', 'WP_046597245.1', 'WP_000173894.1', 'WP_000173890.1', 'WP_000173896.1', 'WP_000173898.1', 'WP_111131992.1', 'WP_000173893.1', 'WP_070007598.1', 'WP_124780916.1', 'WP_229374068.1', 'WP_043044863.1', 'WP_063651238.1', 'WP_000173899.1', 'WP_086096220.1', 'WP_176432111.1', 'WP_262607789.1', 'WP_064128794.1', 'WP_250755223.1', 'WP_072512137.1', 'WP_252602112.1', 'W…
731	['WP_001029555.1', 'WP_086098478.1', 'WP_001029554.1', 'WP_000161980.1', 'WP_006191463.1', 'WP_000161983.1', 'WP_000161981.1', 'WP_111131990.1', 'WP_000079179.1']
732	['WP_001179388.1', 'WP_001179392.1', 'WP_023914476.1', 'WP_021286010.1', 'WP_020976840.1', 'WP_001179394.1', 'WP_259378486.1', 'WP_086114964.1', 'WP_209206809.1', 'WP_006191475.1', 'WP_001179389.1', 'WP_065316362.1', 'WP_001181416.1', 'WP_072512142.1', 'WP_001179403.1', 'WP_001179395.1', 'WP_053005308.1']
733	['WP_001052508.1', 'WP_001052504.1', 'WP_086155539.1', 'WP_070974381.1', 'WP_001052505.1', 'WP_001052500.1', 'WP_001052502.1', 'WP_072491069.1', 'WP_001052507.1', 'WP_124374736.1', 'WP_072503080.1', 'WP_064127382.1', 'WP_001052510.1', 'WP_281224453.1', 'WP_001010294.1', 'WP_001793250.1', 'WP_281224454.1', 'WP_014667668.1', 'WP_001798264.1']
734	['WP_000173891.1', 'WP_000173895.1', 'WP_046597245.1', 'WP_000173890.1', 'WP_000173894.1', 'WP_111131992.1', 'WP_000173896.1', 'WP_000173898.1', 'WP_000173893.1', 'WP_124780916.1', 'WP_229374068.1', 'WP_070007598.1', 'WP_043044863.1', 'WP_063651238.1', 'WP_000173899.1', 'WP_176432111.1', 'WP_262607789.1', 'WP_064128794.1', 'WP_072512137.1', 'WP_252602112.1', 'WP_086096220.1', 'WP_250755223.1', 'W…
735	['WP_072512140.1', 'WP_000925002.1', 'WP_000924997.1', 'WP_000924995.1', 'WP_089535739.1', 'WP_000924998.1', 'WP_000925001.1', 'WP_000925003.1', 'WP_000924996.1', 'WP_000924990.1', 'WP_000924992.1', 'WP_063644547.1', 'WP_044291710.1', 'WP_124780924.1', 'WP_000924999.1', 'WP_000924989.1', 'WP_000924993.1', 'WP_262542037.1', 'WP_276212950.1', 'WP_058008286.1', 'WP_069989705.1', 'WP_198974288.1', 'W…
736	['WP_001045111.1', 'WP_124780926.1', 'WP_001045124.1', 'WP_001045117.1', 'WP_044291711.1', 'WP_271019780.1', 'WP_262607792.1', 'WP_134427326.1', 'WP_103145825.1', 'WP_262542038.1', 'WP_259379267.1', 'WP_023914472.1', 'WP_001045115.1', 'WP_001045110.1', 'WP_089535740.1', 'WP_001045123.1', 'WP_252602103.1']
737	['WP_001078456.1', 'WP_001078461.1', 'WP_134427329.1', 'WP_020976839.1', 'WP_124780928.1', 'WP_089535741.1', 'WP_023914474.1', 'WP_064126155.1', 'WP_303447641.1', 'WP_001078457.1', 'WP_045157551.1', 'WP_281224042.1', 'WP_006191474.1', 'WP_001078467.1', 'WP_262610719.1']
738	['WP_000610051.1', 'WP_000610049.1', 'WP_089535742.1', 'WP_046472849.1', 'WP_000610053.1', 'WP_115210750.1', 'WP_000610050.1', 'WP_317218899.1', 'WP_000610137.1', 'WP_046376997.1', 'WP_250755222.1', 'WP_000610056.1', 'WP_000610055.1']
739	['WP_001075807.1', 'WP_114290892.1', 'WP_001075817.1', 'WP_001075805.1', 'WP_072503082.1', 'WP_020976836.1', 'WP_063644528.1', 'WP_001075816.1', 'WP_001075809.1', 'WP_250755226.1', 'WP_001075808.1', 'WP_208151592.1', 'WP_098817936.1', 'WP_103188419.1', 'WP_001075819.1', 'WP_258413199.1', 'WP_089535917.1', 'WP_065315796.1', 'WP_043044865.1', 'WP_001075812.1', 'WP_001075823.1', 'WP_109162059.1', 'W…
740	['WP_000710578.1', 'WP_045172580.1', 'WP_258413612.1', 'WP_064135730.1', 'WP_000710565.1', 'WP_000710559.1', 'WP_000710579.1', 'WP_000710550.1', 'WP_000710560.1', 'WP_000710549.1', 'WP_043044870.1', 'WP_000710568.1', 'WP_258415718.1', 'WP_000710554.1', 'WP_089535918.1', 'WP_124780906.1', 'WP_000710555.1', 'WP_000710562.1', 'WP_000710564.1', 'WP_020976829.1', 'WP_106898698.1', 'WP_000710576.1', 'W…
741	['WP_001621781.1', 'WP_124780910.1', 'WP_070974389.1', 'WP_045172913.1', 'WP_001807311.1', 'WP_001670226.1', 'WP_000291835.1', 'WP_000291834.1', 'WP_001807951.1', 'WP_000291830.1', 'WP_000291838.1', 'WP_310700472.1', 'WP_000291833.1', 'WP_223671402.1', 'WP_188352381.1', 'WP_000291837.1', 'WP_023914463.1', 'WP_046597335.1', 'WP_147697905.1', 'WP_096367903.1', 'WP_001662440.1', 'WP_111055804.1', 'W…
742	['WP_001006425.1', 'WP_001006429.1', 'WP_001006427.1', 'WP_103146307.1', 'WP_103188418.1', 'WP_210647815.1', 'WP_096367902.1', 'WP_043044864.1', 'WP_271019782.1', 'WP_044291671.1', 'WP_029549876.1', 'WP_001006435.1', 'WP_001006442.1', 'WP_165804119.1', 'WP_258415720.1', 'WP_046597246.1', 'WP_001006443.1', 'WP_001006445.1', 'WP_259379266.1', 'WP_001006438.1', 'WP_001006434.1', 'WP_001006447.1', 'W…
743	['WP_001621781.1', 'WP_124780910.1', 'WP_070974389.1', 'WP_045172913.1', 'WP_001670226.1', 'WP_001807311.1', 'WP_000291835.1', 'WP_000291838.1', 'WP_001807951.1', 'WP_000291830.1', 'WP_000291834.1', 'WP_310700472.1', 'WP_223671402.1', 'WP_023914463.1', 'WP_188352381.1', 'WP_096367903.1', 'WP_000291833.1', 'WP_000291837.1', 'WP_046597335.1', 'WP_147697905.1', 'WP_111055804.1', 'WP_001662440.1', 'W…
744	['WP_000036329.1', 'WP_029549874.1', 'WP_000036327.1', 'WP_000036330.1', 'WP_096658742.1', 'WP_006191471.1', 'WP_063644523.1', 'WP_000036332.1', 'WP_000036331.1', 'WP_262633975.1', 'WP_000036326.1', 'WP_031807512.1', 'WP_000036328.1', 'WP_250755224.1', 'WP_000036333.1', 'WP_000036335.1', 'WP_103151738.1', 'WP_000036325.1', 'WP_154289209.1', 'WP_147707035.1']
745	['WP_078103479.1', 'WP_208174141.1', 'WP_000977791.1', 'WP_000977800.1', 'WP_000977790.1', 'WP_262610705.1', 'WP_078368171.1', 'WP_000977803.1', 'WP_063651228.1', 'WP_045172905.1', 'WP_000977777.1', 'WP_001806884.1', 'WP_000977787.1', 'WP_160199251.1', 'WP_001808120.1', 'WP_078069305.1', 'WP_252602130.1', 'WP_000826304.1', 'WP_000977788.1', 'WP_043044867.1', 'WP_014532805.1', 'WP_000597207.1', 'W…
746	['WP_262607791.1', 'WP_000136636.1', 'WP_000136629.1', 'WP_000136631.1', 'WP_262610717.1', 'WP_000136638.1', 'WP_063644546.1', 'WP_045157550.1', 'WP_000136633.1', 'WP_058008284.1', 'WP_070015652.1', 'WP_006191473.1', 'WP_098817930.1', 'WP_000136627.1', 'WP_000136643.1', 'WP_222637408.1', 'WP_000136641.1', 'WP_069989706.1', 'WP_070974375.1', 'WP_072497784.1', 'WP_000136632.1', 'WP_000136634.1', 'W…
747	['WP_000876756.1', 'WP_000876757.1', 'WP_000876751.1', 'WP_000876752.1', 'WP_258413619.1', 'WP_000876748.1', 'WP_000876758.1', 'WP_072545034.1', 'WP_000876755.1', 'WP_044291706.1', 'WP_098817931.1', 'WP_124780920.1', 'WP_115210746.1', 'WP_160199789.1', 'WP_031928223.1', 'WP_000876750.1', 'WP_000876754.1', 'WP_072512139.1', 'WP_111131994.1']
748	['WP_000170485.1', 'WP_258410319.1', 'WP_098817933.1', 'WP_072357614.1', 'WP_000170481.1', 'WP_124780914.1', 'WP_000170486.1', 'WP_000170488.1', 'WP_262610713.1', 'WP_252602115.1', 'WP_001151814.1', 'WP_000170483.1', 'WP_078103639.1', 'WP_078072290.1', 'WP_223876574.1', 'WP_223200468.1', 'WP_223200588.1', 'WP_198973961.1', 'WP_147697904.1']
749	['WP_001038103.1', 'WP_001038104.1', 'WP_045172897.1', 'WP_098817934.1', 'WP_001038099.1', 'WP_072511654.1', 'WP_001038111.1', 'WP_310700473.1', 'WP_115208042.1', 'WP_063644525.1', 'WP_262542031.1', 'WP_258415722.1', 'WP_001038110.1', 'WP_124780912.1', 'WP_252602118.1', 'WP_262607788.1', 'WP_262610711.1']
750	['WP_001006425.1', 'WP_001006429.1', 'WP_001006427.1', 'WP_103146307.1', 'WP_103188418.1', 'WP_210647815.1', 'WP_043044864.1', 'WP_096367902.1', 'WP_271019782.1', 'WP_029549876.1', 'WP_001006435.1', 'WP_044291671.1', 'WP_001006442.1', 'WP_165804119.1', 'WP_258415720.1', 'WP_046597246.1', 'WP_001006443.1', 'WP_001006445.1', 'WP_259379266.1', 'WP_001006434.1', 'WP_001006438.1', 'WP_001006447.1', 'W…
751	['WP_001075807.1', 'WP_114290892.1', 'WP_001075817.1', 'WP_001075805.1', 'WP_072503082.1', 'WP_020976836.1', 'WP_063644528.1', 'WP_001075816.1', 'WP_001075809.1', 'WP_001075808.1', 'WP_098817936.1', 'WP_250755226.1', 'WP_208151592.1', 'WP_103188419.1', 'WP_001075819.1', 'WP_258413199.1', 'WP_065315796.1', 'WP_043044865.1', 'WP_089535917.1', 'WP_001075812.1', 'WP_001075823.1', 'WP_109162059.1', 'W…
752	['WP_078103479.1', 'WP_208174141.1', 'WP_000977791.1', 'WP_000977790.1', 'WP_000977800.1', 'WP_262610705.1', 'WP_078368171.1', 'WP_063651228.1', 'WP_000977803.1', 'WP_000977777.1', 'WP_045172905.1', 'WP_001806884.1', 'WP_000977787.1', 'WP_078069305.1', 'WP_252602130.1', 'WP_001808120.1', 'WP_160199251.1', 'WP_000977788.1', 'WP_043044867.1', 'WP_000826304.1', 'WP_014532805.1', 'WP_180992709.1', 'W…
753	['WP_000627029.1', 'WP_000627024.1', 'WP_216730903.1', 'WP_098817938.1', 'WP_000627027.1', 'WP_252555306.1', 'WP_006191450.1', 'WP_000627030.1', 'WP_117434842.1', 'WP_070974382.1', 'WP_070059005.1', 'WP_000627032.1']
754	['WP_000845237.1', 'WP_098817939.1', 'WP_123871832.1', 'WP_236649976.1', 'WP_000845238.1']
755	['WP_098817940.1']
756	['WP_098817941.1']
757	['WP_101245067.1', 'WP_031859621.1', 'WP_136882375.1', 'WP_031878841.1', 'WP_073407518.1', 'WP_103145445.1', 'WP_106898699.1', 'WP_029549266.1', 'WP_049949192.1', 'WP_252602109.1', 'WP_281224456.1', 'WP_000728753.1', 'WP_258413618.1', 'WP_031876104.1', 'WP_000728747.1', 'WP_162665694.1', 'WP_000728745.1', 'WP_031774483.1', 'WP_187418221.1', 'WP_266050677.1', 'WP_303447642.1', 'WP_054192865.1', 'W…
758	['WP_000080559.1', 'WP_000080564.1', 'WP_102782132.1', 'WP_000080576.1', 'WP_258413610.1', 'WP_001619800.1', 'WP_154288961.1', 'WP_103146308.1', 'WP_000080558.1', 'WP_108947507.1', 'WP_045172581.1', 'WP_072468467.1', 'WP_000080566.1', 'WP_250755230.1', 'WP_108957662.1', 'WP_117232070.1', 'WP_103254089.1', 'WP_115208039.1', 'WP_064133566.1', 'WP_000080571.1', 'WP_000080572.1', 'WP_048666596.1', 'W…
759	['WP_031859621.1', 'WP_031878841.1', 'WP_101245067.1', 'WP_073407518.1', 'WP_136882375.1', 'WP_103145445.1', 'WP_106898699.1', 'WP_029549266.1', 'WP_049949192.1', 'WP_000728747.1', 'WP_000728745.1', 'WP_031876104.1', 'WP_031774483.1', 'WP_052995691.1', 'WP_303447642.1', 'WP_258413618.1', 'WP_252602109.1', 'WP_054192865.1', 'WP_078256861.1', 'WP_103151739.1', 'WP_086036945.1', 'WP_281224456.1', 'W…
760	['WP_001045111.1', 'WP_124780926.1', 'WP_001045117.1', 'WP_001045124.1', 'WP_044291711.1', 'WP_271019780.1', 'WP_103145825.1', 'WP_262607792.1', 'WP_262542038.1', 'WP_259379267.1', 'WP_023914472.1', 'WP_134427326.1', 'WP_001045115.1', 'WP_001045110.1', 'WP_001045123.1', 'WP_089535740.1', 'WP_252602103.1']
761	['WP_078103479.1', 'WP_208174141.1', 'WP_000977791.1', 'WP_000977790.1', 'WP_000977800.1', 'WP_078368171.1', 'WP_262610705.1', 'WP_063651228.1', 'WP_000977803.1', 'WP_000977777.1', 'WP_045172905.1', 'WP_000977787.1', 'WP_001806884.1', 'WP_078069305.1', 'WP_001808120.1', 'WP_160199251.1', 'WP_252602130.1', 'WP_014532805.1', 'WP_000597207.1', 'WP_000977788.1', 'WP_043044867.1', 'WP_000826304.1', 'W…
762	['WP_001006425.1', 'WP_001006429.1', 'WP_103146307.1', 'WP_001006427.1', 'WP_103188418.1', 'WP_210647815.1', 'WP_043044864.1', 'WP_096367902.1', 'WP_044291671.1', 'WP_271019782.1', 'WP_029549876.1', 'WP_001006435.1', 'WP_001006442.1', 'WP_165804119.1', 'WP_258415720.1', 'WP_046597246.1', 'WP_001006443.1', 'WP_001006445.1', 'WP_259379266.1', 'WP_001006438.1', 'WP_001006434.1', 'WP_001006447.1', 'W…
763	['WP_000080559.1', 'WP_000080564.1', 'WP_000080576.1', 'WP_102782132.1', 'WP_103146308.1', 'WP_258413610.1', 'WP_001619800.1', 'WP_154288961.1', 'WP_000080558.1', 'WP_108947507.1', 'WP_045172581.1', 'WP_072468467.1', 'WP_000080566.1', 'WP_250755230.1', 'WP_108957662.1', 'WP_117232070.1', 'WP_103254089.1', 'WP_115208039.1', 'WP_064133566.1', 'WP_000080571.1', 'WP_000080572.1', 'WP_048666596.1', 'W…
764	['WP_103147188.1', 'WP_215803213.1', 'WP_162635598.1', 'WP_228582632.1', 'WP_032099372.1', 'WP_228567641.1', 'WP_072511655.1', 'WP_117196878.1', 'WP_001662438.1', 'WP_000728685.1', 'WP_000728698.1', 'WP_208151591.1', 'WP_000728749.1', 'WP_078162833.1', 'WP_078090841.1', 'WP_001566864.1', 'WP_262529290.1', 'WP_198999381.1', 'WP_000728767.1', 'WP_078367940.1', 'WP_078252321.1', 'WP_072467462.1', 'W…
765	['WP_000570808.1', 'WP_072512141.1', 'WP_000570803.1', 'WP_000570806.1', 'WP_064305713.1', 'WP_262607793.1', 'WP_072472830.1', 'WP_061389123.1', 'WP_020976838.1', 'WP_000570813.1', 'WP_111743753.1', 'WP_103149338.1', 'WP_000570812.1', 'WP_000570810.1']
766	['WP_078103479.1', 'WP_208174141.1', 'WP_000977791.1', 'WP_000977790.1', 'WP_000977800.1', 'WP_262610705.1', 'WP_078368171.1', 'WP_000977777.1', 'WP_063651228.1', 'WP_000977803.1', 'WP_045172905.1', 'WP_001806884.1', 'WP_000977787.1', 'WP_078069305.1', 'WP_252602130.1', 'WP_001808120.1', 'WP_160199251.1', 'WP_000977788.1', 'WP_000826304.1', 'WP_014532805.1', 'WP_043044867.1', 'WP_000597207.1', 'W…
767	['WP_001791319.1', 'WP_001800966.1', 'WP_072414227.1', 'WP_078064639.1', 'WP_234719140.1', 'WP_001791835.1', 'WP_072353806.1', 'WP_078370741.1', 'WP_078090719.1', 'WP_078062691.1', 'WP_250755313.1', 'WP_001792226.1', 'WP_147697906.1', 'WP_103150485.1', 'WP_140855156.1', 'WP_267248462.1', 'WP_111131997.1', 'WP_262611635.1', 'WP_234409162.1']
768	['WP_001621781.1', 'WP_124780910.1', 'WP_070974389.1', 'WP_001670226.1', 'WP_045172913.1', 'WP_001807311.1', 'WP_001807951.1', 'WP_000291835.1', 'WP_000291830.1', 'WP_000291838.1', 'WP_000291834.1', 'WP_310700472.1', 'WP_223671402.1', 'WP_188352381.1', 'WP_023914463.1', 'WP_000291833.1', 'WP_000291837.1', 'WP_046597335.1', 'WP_096367903.1', 'WP_111055804.1', 'WP_103151161.1', 'WP_147697905.1', 'W…
769	['WP_000036329.1', 'WP_029549874.1', 'WP_000036330.1', 'WP_000036327.1', 'WP_006191471.1', 'WP_096658742.1', 'WP_063644523.1', 'WP_000036332.1', 'WP_000036331.1', 'WP_262633975.1', 'WP_000036326.1', 'WP_031807512.1', 'WP_000036328.1', 'WP_250755224.1', 'WP_000036333.1', 'WP_103151738.1', 'WP_000036335.1', 'WP_000036325.1', 'WP_154289209.1', 'WP_147707035.1']
770	['WP_000728745.1', 'WP_000728747.1', 'WP_303447642.1', 'WP_031774483.1', 'WP_031876104.1', 'WP_054192865.1', 'WP_103151739.1', 'WP_078256861.1', 'WP_086036945.1', 'WP_258413618.1', 'WP_052995691.1', 'WP_249985859.1', 'WP_000728753.1', 'WP_281224456.1', 'WP_000728714.1', 'WP_072512138.1', 'WP_252602109.1', 'WP_162665694.1', 'WP_266050677.1', 'WP_187418221.1', 'WP_072492021.1', 'WP_164091639.1', 'W…
771	['WP_001621781.1', 'WP_124780910.1', 'WP_070974389.1', 'WP_045172913.1', 'WP_001670226.1', 'WP_001807311.1', 'WP_000291835.1', 'WP_000291830.1', 'WP_001807951.1', 'WP_000291838.1', 'WP_000291834.1', 'WP_310700472.1', 'WP_223671402.1', 'WP_188352381.1', 'WP_023914463.1', 'WP_000291833.1', 'WP_000291837.1', 'WP_046597335.1', 'WP_096367903.1', 'WP_147697905.1', 'WP_111055804.1', 'WP_043045046.1', 'W…
772	['WP_001006425.1', 'WP_001006429.1', 'WP_001006427.1', 'WP_103146307.1', 'WP_103188418.1', 'WP_210647815.1', 'WP_043044864.1', 'WP_096367902.1', 'WP_044291671.1', 'WP_271019782.1', 'WP_029549876.1', 'WP_001006435.1', 'WP_001006442.1', 'WP_165804119.1', 'WP_258415720.1', 'WP_046597246.1', 'WP_001006443.1', 'WP_001006445.1', 'WP_259379266.1', 'WP_001006438.1', 'WP_001006434.1', 'WP_001006447.1', 'W…
773	['WP_001075807.1', 'WP_114290892.1', 'WP_001075817.1', 'WP_001075805.1', 'WP_072503082.1', 'WP_020976836.1', 'WP_063644528.1', 'WP_001075816.1', 'WP_001075809.1', 'WP_001075808.1', 'WP_250755226.1', 'WP_103188419.1', 'WP_208151592.1', 'WP_098817936.1', 'WP_258413199.1', 'WP_001075819.1', 'WP_065315796.1', 'WP_001075812.1', 'WP_043044865.1', 'WP_089535917.1', 'WP_001075823.1', 'WP_109162059.1', 'W…
774	['WP_078103479.1', 'WP_208174141.1', 'WP_000977791.1', 'WP_000977790.1', 'WP_000977800.1', 'WP_262610705.1', 'WP_078368171.1', 'WP_063651228.1', 'WP_000977803.1', 'WP_000977777.1', 'WP_045172905.1', 'WP_000977787.1', 'WP_001806884.1', 'WP_078069305.1', 'WP_252602130.1', 'WP_001808120.1', 'WP_160199251.1', 'WP_043044867.1', 'WP_000977788.1', 'WP_000826304.1', 'WP_180992709.1', 'WP_014532805.1', 'W…
775	['WP_078103479.1', 'WP_208174141.1', 'WP_000977791.1', 'WP_000977790.1', 'WP_000977800.1', 'WP_262610705.1', 'WP_078368171.1', 'WP_063651228.1', 'WP_000977803.1', 'WP_000977777.1', 'WP_045172905.1', 'WP_001806884.1', 'WP_000977787.1', 'WP_078069305.1', 'WP_001808120.1', 'WP_160199251.1', 'WP_252602130.1', 'WP_000977788.1', 'WP_043044867.1', 'WP_000826304.1', 'WP_014532805.1', 'WP_000597207.1', 'W…
776	['WP_000714374.1', 'WP_000714373.1', 'WP_000714376.1', 'WP_000410568.1', 'WP_000410567.1', 'WP_000714379.1', 'WP_103188423.1', 'WP_258413611.1', 'WP_000714387.1', 'WP_023914438.1', 'WP_029549879.1', 'WP_064305711.1', 'WP_000714383.1', 'WP_044291658.1', 'WP_000714386.1', 'WP_000714395.1', 'WP_065315784.1', 'WP_124780904.1', 'WP_000714392.1', 'WP_271019786.1', 'WP_000714396.1', 'WP_063644537.1', 'W…
777	['WP_000179890.1', 'WP_072512132.1', 'WP_025175432.1', 'WP_000201639.1', 'WP_000179898.1', 'WP_000201643.1', 'WP_070974383.1', 'WP_124374734.1', 'WP_023914431.1', 'WP_250755234.1', 'WP_124780900.1', 'WP_000179900.1', 'WP_000179893.1', 'WP_000179895.1', 'WP_000179903.1', 'WP_000201644.1', 'WP_000179906.1', 'WP_000201646.1', 'WP_000179892.1', 'WP_045172582.1', 'WP_103188425.1', 'WP_000179899.1', 'W…
778	['WP_000389762.1', 'WP_031875170.1', 'WP_000389759.1', 'WP_250755235.1', 'WP_216711878.1', 'WP_072491075.1', 'WP_001641272.1', 'WP_258413608.1', 'WP_072512131.1', 'WP_000389771.1', 'WP_103188426.1', 'WP_000389773.1', 'WP_124780898.1', 'WP_000389769.1']
779	['WP_000816129.1', 'WP_000816135.1', 'WP_103188427.1', 'WP_031927403.1', 'WP_262610697.1', 'WP_251952061.1', 'WP_054193793.1', 'WP_065316432.1', 'WP_000816133.1', 'WP_000816124.1']
780	['WP_000080559.1', 'WP_000080564.1', 'WP_000080576.1', 'WP_102782132.1', 'WP_258413610.1', 'WP_001619800.1', 'WP_154288961.1', 'WP_000080558.1', 'WP_103146308.1', 'WP_108947507.1', 'WP_045172581.1', 'WP_000080566.1', 'WP_072468467.1', 'WP_103254089.1', 'WP_108957662.1', 'WP_250755230.1', 'WP_117232070.1', 'WP_115208039.1', 'WP_064133566.1', 'WP_000080571.1', 'WP_000080572.1', 'WP_048666596.1', 'W…
781	['WP_000710578.1', 'WP_258413612.1', 'WP_045172580.1', 'WP_064135730.1', 'WP_000710565.1', 'WP_000710559.1', 'WP_000710560.1', 'WP_000710579.1', 'WP_000710550.1', 'WP_043044870.1', 'WP_000710549.1', 'WP_000710568.1', 'WP_258415718.1', 'WP_000710554.1', 'WP_124780906.1', 'WP_000710562.1', 'WP_000710564.1', 'WP_000710555.1', 'WP_089535918.1', 'WP_020976829.1', 'WP_103254090.1', 'WP_000710576.1', 'W…
782	['WP_078103479.1', 'WP_208174141.1', 'WP_000977791.1', 'WP_000977790.1', 'WP_000977800.1', 'WP_262610705.1', 'WP_078368171.1', 'WP_063651228.1', 'WP_000977777.1', 'WP_000977803.1', 'WP_045172905.1', 'WP_000977787.1', 'WP_001806884.1', 'WP_078069305.1', 'WP_252602130.1', 'WP_160199251.1', 'WP_001808120.1', 'WP_043044867.1', 'WP_000977788.1', 'WP_086041099.1', 'WP_000826304.1', 'WP_180992709.1', 'W…
783	['WP_106875306.1', 'WP_006188198.1', 'WP_000728737.1', 'WP_001837207.1', 'WP_107364533.1', 'WP_000728706.1', 'WP_042907859.1', 'WP_163994334.1', 'WP_064134480.1', 'WP_043854793.1', 'WP_238496034.1', 'WP_047213064.1', 'WP_000728717.1', 'WP_000728701.1', 'WP_150860776.1']
784	['WP_000710578.1', 'WP_045172580.1', 'WP_258413612.1', 'WP_064135730.1', 'WP_000710565.1', 'WP_000710559.1', 'WP_000710550.1', 'WP_000710579.1', 'WP_000710549.1', 'WP_000710560.1', 'WP_043044870.1', 'WP_000710568.1', 'WP_258415718.1', 'WP_000710554.1', 'WP_124780906.1', 'WP_000710555.1', 'WP_000710562.1', 'WP_000710564.1', 'WP_089535918.1', 'WP_106898698.1', 'WP_020976829.1', 'WP_000710576.1', 'W…
785	['WP_136882375.1', 'WP_106898699.1', 'WP_031859621.1', 'WP_101245067.1', 'WP_031878841.1', 'WP_103145445.1', 'WP_073407518.1', 'WP_029549266.1', 'WP_252602109.1', 'WP_049949192.1', 'WP_281224456.1', 'WP_031876104.1', 'WP_072512138.1', 'WP_000728747.1', 'WP_000728753.1', 'WP_258413618.1', 'WP_000728745.1', 'WP_187418221.1', 'WP_031774483.1', 'WP_303447642.1', 'WP_052995691.1', 'WP_054192865.1', 'W…
786	['WP_107240669.1', 'WP_000427420.1']
787	['WP_107364533.1', 'WP_001837207.1', 'WP_000728737.1', 'WP_000728706.1', 'WP_106875306.1', 'WP_163994334.1', 'WP_064134480.1', 'WP_043854793.1', 'WP_238496034.1', 'WP_000728717.1', 'WP_042907859.1', 'WP_000728701.1', 'WP_150860776.1']
788	['WP_000130759.1', 'WP_000130763.1', 'WP_072551505.1', 'WP_064277646.1', 'WP_108627791.1', 'WP_000130758.1', 'WP_000130756.1', 'WP_000130755.1', 'WP_262537826.1']
789	['WP_000728746.1', 'WP_001561460.1', 'WP_000728750.1', 'WP_072526913.1', 'WP_000728749.1', 'WP_078368841.1', 'WP_049886512.1', 'WP_123986085.1', 'WP_262529290.1', 'WP_108627792.1', 'WP_078348299.1', 'WP_086037137.1', 'WP_103145445.1', 'WP_215803213.1', 'WP_032099372.1', 'WP_228567641.1', 'WP_162635598.1', 'WP_228582632.1', 'WP_072511655.1', 'WP_029549266.1', 'WP_117196878.1', 'WP_000728685.1', 'W…
790	['WP_000080559.1', 'WP_000080564.1', 'WP_000080576.1', 'WP_102782132.1', 'WP_258413610.1', 'WP_001619800.1', 'WP_154288961.1', 'WP_103146308.1', 'WP_000080558.1', 'WP_108947507.1', 'WP_045172581.1', 'WP_072468467.1', 'WP_000080566.1', 'WP_250755230.1', 'WP_108957662.1', 'WP_117232070.1', 'WP_103254089.1', 'WP_115208039.1', 'WP_064133566.1', 'WP_000080571.1', 'WP_000080572.1', 'WP_048666596.1', 'W…
791	['WP_000080559.1', 'WP_000080564.1', 'WP_000080576.1', 'WP_102782132.1', 'WP_258413610.1', 'WP_001619800.1', 'WP_154288961.1', 'WP_000080558.1', 'WP_103146308.1', 'WP_108947507.1', 'WP_045172581.1', 'WP_108957662.1', 'WP_072468467.1', 'WP_000080566.1', 'WP_250755230.1', 'WP_117232070.1', 'WP_103254089.1', 'WP_115208039.1', 'WP_064133566.1', 'WP_000080571.1', 'WP_000080572.1', 'WP_048666596.1', 'W…
792	['WP_001075807.1', 'WP_114290892.1', 'WP_001075817.1', 'WP_001075805.1', 'WP_072503082.1', 'WP_063644528.1', 'WP_020976836.1', 'WP_001075816.1', 'WP_001075809.1', 'WP_001075808.1', 'WP_250755226.1', 'WP_208151592.1', 'WP_098817936.1', 'WP_103188419.1', 'WP_001075819.1', 'WP_258413199.1', 'WP_065315796.1', 'WP_109162059.1', 'WP_043044865.1', 'WP_089535917.1', 'WP_001075812.1', 'WP_001075823.1', 'W…
793	['WP_045172905.1', 'WP_078103479.1', 'WP_262610705.1', 'WP_001806884.1', 'WP_000977791.1', 'WP_000649983.1', 'WP_208174141.1', 'WP_078368171.1', 'WP_001808120.1', 'WP_000977790.1', 'WP_000912285.1', 'WP_000649986.1', 'WP_024273388.1', 'WP_000597207.1', 'WP_014532805.1', 'WP_025174401.1', 'WP_103145829.1', 'WP_000977777.1', 'WP_000977787.1', 'WP_043044867.1', 'WP_086041099.1', 'WP_252602130.1', 'W…
794	['WP_045172905.1', 'WP_078103479.1', 'WP_001806884.1', 'WP_000977791.1', 'WP_208174141.1', 'WP_001808120.1', 'WP_000977790.1', 'WP_000977800.1', 'WP_078368171.1', 'WP_262610705.1', 'WP_063651228.1', 'WP_000826304.1', 'WP_000977803.1', 'WP_000977777.1', 'WP_000977787.1', 'WP_078069305.1', 'WP_160199251.1', 'WP_252602130.1', 'WP_014532805.1', 'WP_043044867.1', 'WP_000597207.1', 'WP_000977788.1', 'W…
795	['WP_078103479.1', 'WP_208174141.1', 'WP_000977791.1', 'WP_000977790.1', 'WP_000977800.1', 'WP_262610705.1', 'WP_078368171.1', 'WP_110179801.1', 'WP_063651228.1', 'WP_000977777.1', 'WP_000977803.1', 'WP_045172905.1', 'WP_001806884.1', 'WP_000977787.1', 'WP_044291663.1', 'WP_078069305.1', 'WP_252602130.1', 'WP_001808120.1', 'WP_160199251.1', 'WP_000977805.1', 'WP_000977788.1', 'WP_000826304.1', 'W…
796	['WP_111015171.1', 'WP_262607790.1', 'WP_259378488.1', 'WP_271057319.1', 'WP_031905940.1', 'WP_077638225.1', 'WP_000728689.1', 'WP_001623249.1', 'WP_023915198.1', 'WP_150860776.1']
797	['WP_001621781.1', 'WP_124780910.1', 'WP_070974389.1', 'WP_001670226.1', 'WP_045172913.1', 'WP_001807311.1', 'WP_001807951.1', 'WP_000291835.1', 'WP_000291830.1', 'WP_000291838.1', 'WP_000291834.1', 'WP_310700472.1', 'WP_223671402.1', 'WP_188352381.1', 'WP_023914463.1', 'WP_000291833.1', 'WP_000291837.1', 'WP_046597335.1', 'WP_111055804.1', 'WP_096367903.1', 'WP_147697905.1', 'WP_103151161.1', 'W…
798	['WP_000710578.1', 'WP_258413612.1', 'WP_045172580.1', 'WP_064135730.1', 'WP_000710565.1', 'WP_000710559.1', 'WP_000710579.1', 'WP_000710550.1', 'WP_000710560.1', 'WP_000710568.1', 'WP_000710549.1', 'WP_043044870.1', 'WP_258415718.1', 'WP_000710554.1', 'WP_000710562.1', 'WP_124780906.1', 'WP_000710564.1', 'WP_000710555.1', 'WP_089535918.1', 'WP_020976829.1', 'WP_000710576.1', 'WP_106898698.1', 'W…
799	['WP_001621781.1', 'WP_124780910.1', 'WP_070974389.1', 'WP_045172913.1', 'WP_001670226.1', 'WP_001807311.1', 'WP_000291835.1', 'WP_001807951.1', 'WP_000291834.1', 'WP_000291830.1', 'WP_000291838.1', 'WP_310700472.1', 'WP_000291837.1', 'WP_000291833.1', 'WP_223671402.1', 'WP_023914463.1', 'WP_188352381.1', 'WP_046597335.1', 'WP_147697905.1', 'WP_096367903.1', 'WP_111055804.1', 'WP_001662440.1', 'W…
800	['WP_111101643.1', 'WP_064277648.1', 'WP_111131993.1', 'WP_150860776.1']
801	['WP_078103479.1', 'WP_208174141.1', 'WP_000977791.1', 'WP_000977790.1', 'WP_000977800.1', 'WP_262610705.1', 'WP_078368171.1', 'WP_063651228.1', 'WP_000977803.1', 'WP_000977777.1', 'WP_045172905.1', 'WP_001806884.1', 'WP_000977787.1', 'WP_078069305.1', 'WP_252602130.1', 'WP_001808120.1', 'WP_160199251.1', 'WP_043044867.1', 'WP_000977788.1', 'WP_000826304.1', 'WP_014532805.1', 'WP_000597207.1', 'W…
802	['WP_000710578.1', 'WP_045172580.1', 'WP_258413612.1', 'WP_064135730.1', 'WP_000710565.1', 'WP_000710559.1', 'WP_000710579.1', 'WP_000710550.1', 'WP_000710560.1', 'WP_043044870.1', 'WP_000710549.1', 'WP_000710568.1', 'WP_258415718.1', 'WP_000710554.1', 'WP_124780906.1', 'WP_000710562.1', 'WP_000710564.1', 'WP_000710555.1', 'WP_089535918.1', 'WP_020976829.1', 'WP_106898698.1', 'WP_000710576.1', 'W…
803	['WP_078103479.1', 'WP_000977791.1', 'WP_208174141.1', 'WP_000977790.1', 'WP_000977800.1', 'WP_078368171.1', 'WP_262610705.1', 'WP_063651228.1', 'WP_000977803.1', 'WP_000977777.1', 'WP_045172905.1', 'WP_001806884.1', 'WP_000977787.1', 'WP_001808120.1', 'WP_078069305.1', 'WP_252602130.1', 'WP_160199251.1', 'WP_043044867.1', 'WP_000977788.1', 'WP_014532805.1', 'WP_000826304.1', 'WP_000597207.1', 'W…
804	['WP_045172905.1', 'WP_078103479.1', 'WP_001806884.1', 'WP_000977791.1', 'WP_208174141.1', 'WP_001808120.1', 'WP_000977790.1', 'WP_078368171.1', 'WP_000977800.1', 'WP_262610705.1', 'WP_063651228.1', 'WP_000826304.1', 'WP_000977803.1', 'WP_000977777.1', 'WP_014532805.1', 'WP_000597207.1', 'WP_000977787.1', 'WP_078069305.1', 'WP_160199251.1', 'WP_252602130.1', 'WP_103145829.1', 'WP_043044867.1', 'W…
805	['WP_001029555.1', 'WP_086098478.1', 'WP_001029554.1', 'WP_006191463.1', 'WP_000161980.1', 'WP_000161983.1', 'WP_111131990.1', 'WP_000161981.1', 'WP_000079179.1']
806	['WP_001075807.1', 'WP_114290892.1', 'WP_001075817.1', 'WP_001075805.1', 'WP_072503082.1', 'WP_020976836.1', 'WP_063644528.1', 'WP_001075816.1', 'WP_001075809.1', 'WP_250755226.1', 'WP_001075808.1', 'WP_208151592.1', 'WP_098817936.1', 'WP_103188419.1', 'WP_001075819.1', 'WP_258413199.1', 'WP_065315796.1', 'WP_043044865.1', 'WP_089535917.1', 'WP_001075812.1', 'WP_001075823.1', 'WP_109162059.1', 'W…
807	['WP_000173891.1', 'WP_000173895.1', 'WP_046597245.1', 'WP_000173890.1', 'WP_000173894.1', 'WP_111131992.1', 'WP_000173896.1', 'WP_000173898.1', 'WP_000173893.1', 'WP_124780916.1', 'WP_229374068.1', 'WP_070007598.1', 'WP_043044863.1', 'WP_063651238.1', 'WP_000173899.1', 'WP_176432111.1', 'WP_262607789.1', 'WP_064128794.1', 'WP_086096220.1', 'WP_072512137.1', 'WP_252602112.1', 'WP_250755223.1', 'W…
808	['WP_111131993.1', 'WP_111101643.1', 'WP_064277648.1', 'WP_150860776.1']
809	['WP_000876748.1', 'WP_111131994.1', 'WP_000876756.1', 'WP_000876757.1', 'WP_000876751.1', 'WP_000876752.1', 'WP_258413619.1', 'WP_160199789.1', 'WP_000876758.1', 'WP_031928223.1', 'WP_072545034.1', 'WP_000876755.1', 'WP_044291706.1', 'WP_115210746.1', 'WP_124780920.1', 'WP_098817931.1', 'WP_000876750.1', 'WP_000876754.1', 'WP_072512139.1']
810	['WP_111131995.1', 'WP_001812843.1', 'WP_001804823.1', 'WP_001566861.1', 'WP_014533145.1', 'WP_111743943.1', 'WP_001798267.1']
811	['WP_001791319.1', 'WP_001800966.1', 'WP_072414227.1', 'WP_078064639.1', 'WP_234719140.1', 'WP_001791835.1', 'WP_072353806.1', 'WP_078370741.1', 'WP_078090719.1', 'WP_078062691.1', 'WP_250755313.1', 'WP_001792226.1', 'WP_147697906.1', 'WP_140855156.1', 'WP_103150485.1', 'WP_111131997.1', 'WP_267248462.1', 'WP_262611635.1', 'WP_234409162.1']
812	['WP_124780910.1', 'WP_001621781.1', 'WP_070974389.1', 'WP_045172913.1', 'WP_001807311.1', 'WP_001670226.1', 'WP_000291835.1', 'WP_000291834.1', 'WP_001807951.1', 'WP_000291830.1', 'WP_000291838.1', 'WP_310700472.1', 'WP_000291833.1', 'WP_223671402.1', 'WP_000291837.1', 'WP_188352381.1', 'WP_046597335.1', 'WP_023914463.1', 'WP_147697905.1', 'WP_096367903.1', 'WP_001662440.1', 'WP_111055804.1', 'W…
813	['WP_078103479.1', 'WP_208174141.1', 'WP_000977791.1', 'WP_000977790.1', 'WP_000977800.1', 'WP_262610705.1', 'WP_078368171.1', 'WP_063651228.1', 'WP_000977777.1', 'WP_000977803.1', 'WP_045172905.1', 'WP_000977787.1', 'WP_001806884.1', 'WP_078069305.1', 'WP_252602130.1', 'WP_001808120.1', 'WP_160199251.1', 'WP_043044867.1', 'WP_000977788.1', 'WP_086041099.1', 'WP_000826304.1', 'WP_180992709.1', 'W…
814	['WP_001666947.1', 'WP_281224791.1', 'WP_111743752.1', 'WP_078368033.1', 'WP_078171715.1', 'WP_000728754.1', 'WP_053089667.1', 'WP_078151921.1', 'WP_078160590.1', 'WP_000728773.1', 'WP_117232069.1', 'WP_000728747.1', 'WP_000728745.1', 'WP_031876104.1', 'WP_031774483.1', 'WP_303447642.1', 'WP_258413618.1', 'WP_054192865.1', 'WP_103151739.1', 'WP_078256861.1', 'WP_086036945.1', 'WP_052995691.1', 'W…
815	['WP_000570808.1', 'WP_072512141.1', 'WP_000570803.1', 'WP_000570806.1', 'WP_064305713.1', 'WP_111743753.1', 'WP_262607793.1', 'WP_072472830.1', 'WP_061389123.1', 'WP_020976838.1', 'WP_000570813.1', 'WP_103149338.1', 'WP_000570812.1', 'WP_000570810.1']
816	['WP_001566861.1', 'WP_001812843.1', 'WP_001804823.1', 'WP_111743943.1', 'WP_111131995.1', 'WP_001798267.1', 'WP_014533145.1']
817	['WP_114290892.1', 'WP_001075807.1', 'WP_001075817.1', 'WP_001075805.1', 'WP_072503082.1', 'WP_020976836.1', 'WP_063644528.1', 'WP_001075816.1', 'WP_001075809.1', 'WP_001075808.1', 'WP_250755226.1', 'WP_208151592.1', 'WP_098817936.1', 'WP_001075819.1', 'WP_103188419.1', 'WP_258413199.1', 'WP_065315796.1', 'WP_043044865.1', 'WP_089535917.1', 'WP_001075823.1', 'WP_001075812.1', 'WP_109162059.1', 'W…
818	['WP_078103479.1', 'WP_000977791.1', 'WP_208174141.1', 'WP_000977790.1', 'WP_078368171.1', 'WP_000977800.1', 'WP_262610705.1', 'WP_063651228.1', 'WP_000977803.1', 'WP_000977777.1', 'WP_045172905.1', 'WP_001806884.1', 'WP_000977787.1', 'WP_001808120.1', 'WP_078069305.1', 'WP_160199251.1', 'WP_252602130.1', 'WP_014532805.1', 'WP_000597207.1', 'WP_000977788.1', 'WP_043044867.1', 'WP_000826304.1', 'W…
819	['WP_124780910.1', 'WP_001621781.1', 'WP_070974389.1', 'WP_045172913.1', 'WP_001807311.1', 'WP_001670226.1', 'WP_000291835.1', 'WP_000291834.1', 'WP_001807951.1', 'WP_000291830.1', 'WP_000291838.1', 'WP_310700472.1', 'WP_000291833.1', 'WP_223671402.1', 'WP_000291837.1', 'WP_188352381.1', 'WP_046597335.1', 'WP_023914463.1', 'WP_147697905.1', 'WP_096367903.1', 'WP_001662440.1', 'WP_162634220.1', 'W…
820	['WP_115118154.1', 'WP_000728773.1', 'WP_078160590.1', 'WP_078150729.1', 'WP_117232069.1', 'WP_078096600.1', 'WP_000728691.1', 'WP_001666947.1', 'WP_281224791.1', 'WP_000728754.1', 'WP_078151921.1', 'WP_078171715.1', 'WP_111743752.1', 'WP_078368033.1', 'WP_053089667.1', 'WP_000728745.1', 'WP_000728747.1', 'WP_031876104.1', 'WP_031774483.1', 'WP_303447642.1', 'WP_258413618.1', 'WP_054192865.1', 'W…
821	['WP_000814441.1', 'WP_001566851.1', 'WP_250755232.1', 'WP_198914142.1', 'WP_000814443.1', 'WP_258415717.1', 'WP_117185809.1', 'WP_000812015.1', 'WP_115208038.1', 'WP_271019787.1']
822	['WP_000080559.1', 'WP_000080564.1', 'WP_258413610.1', 'WP_000080576.1', 'WP_102782132.1', 'WP_001619800.1', 'WP_154288961.1', 'WP_103146308.1', 'WP_000080558.1', 'WP_108947507.1', 'WP_045172581.1', 'WP_072468467.1', 'WP_000080566.1', 'WP_250755230.1', 'WP_108957662.1', 'WP_117232070.1', 'WP_103254089.1', 'WP_115208039.1', 'WP_064133566.1', 'WP_000080571.1', 'WP_000080572.1', 'WP_048666596.1', 'W…
823	['WP_078103479.1', 'WP_208174141.1', 'WP_000977791.1', 'WP_000977800.1', 'WP_000977790.1', 'WP_262610705.1', 'WP_078368171.1', 'WP_000977803.1', 'WP_063651228.1', 'WP_045172905.1', 'WP_000977777.1', 'WP_001806884.1', 'WP_000977787.1', 'WP_160199251.1', 'WP_078069305.1', 'WP_001808120.1', 'WP_252602130.1', 'WP_000826304.1', 'WP_000977788.1', 'WP_043044867.1', 'WP_014532805.1', 'WP_000597207.1', 'W…
824	['WP_001038103.1', 'WP_001038104.1', 'WP_045172897.1', 'WP_098817934.1', 'WP_115208042.1', 'WP_001038099.1', 'WP_072511654.1', 'WP_001038111.1', 'WP_310700473.1', 'WP_063644525.1', 'WP_258415722.1', 'WP_262542031.1', 'WP_001038110.1', 'WP_124780912.1', 'WP_262610711.1', 'WP_262607788.1', 'WP_252602118.1']
825	['WP_115208260.1', 'WP_150860776.1']
826	['WP_000876756.1', 'WP_000876757.1', 'WP_000876751.1', 'WP_000876752.1', 'WP_258413619.1', 'WP_000876748.1', 'WP_000876758.1', 'WP_072545034.1', 'WP_000876755.1', 'WP_044291706.1', 'WP_115210746.1', 'WP_124780920.1', 'WP_160199789.1', 'WP_031928223.1', 'WP_000876750.1', 'WP_098817931.1', 'WP_000876754.1', 'WP_072512139.1', 'WP_111131994.1']
827	['WP_000610049.1', 'WP_000610051.1', 'WP_000610053.1', 'WP_115210750.1', 'WP_089535742.1', 'WP_046472849.1', 'WP_000610050.1', 'WP_317218899.1', 'WP_000610137.1', 'WP_046376997.1', 'WP_250755222.1', 'WP_000610056.1', 'WP_000610055.1']
828	['WP_001621781.1', 'WP_124780910.1', 'WP_070974389.1', 'WP_045172913.1', 'WP_001670226.1', 'WP_001807311.1', 'WP_000291835.1', 'WP_000291834.1', 'WP_000291830.1', 'WP_001807951.1', 'WP_000291838.1', 'WP_310700472.1', 'WP_223671402.1', 'WP_000291833.1', 'WP_188352381.1', 'WP_000291837.1', 'WP_023914463.1', 'WP_046597335.1', 'WP_147697905.1', 'WP_096367903.1', 'WP_001662440.1', 'WP_111055804.1', 'W…
829	['WP_001566851.1', 'WP_000814441.1', 'WP_198914142.1', 'WP_117185809.1', 'WP_000814443.1', 'WP_250755232.1', 'WP_258415717.1', 'WP_000812015.1', 'WP_271019787.1', 'WP_115208038.1']
830	['WP_215803213.1', 'WP_162635598.1', 'WP_032099372.1', 'WP_228567641.1', 'WP_228582632.1', 'WP_072511655.1', 'WP_117196878.1', 'WP_000728685.1', 'WP_001662438.1', 'WP_000728698.1', 'WP_208151591.1', 'WP_000728749.1', 'WP_000728750.1', 'WP_262529290.1', 'WP_049886512.1', 'WP_103147188.1', 'WP_078090841.1', 'WP_078162833.1', 'WP_198999381.1', 'WP_001566864.1', 'WP_000728767.1', 'WP_078367940.1', 'W…
831	['WP_078103479.1', 'WP_000977791.1', 'WP_208174141.1', 'WP_000977790.1', 'WP_000977800.1', 'WP_078368171.1', 'WP_262610705.1', 'WP_063651228.1', 'WP_000977803.1', 'WP_000977777.1', 'WP_045172905.1', 'WP_001806884.1', 'WP_000977787.1', 'WP_001808120.1', 'WP_078069305.1', 'WP_252602130.1', 'WP_160199251.1', 'WP_000977788.1', 'WP_043044867.1', 'WP_014532805.1', 'WP_000597207.1', 'WP_000826304.1', 'W…
832	['WP_001075807.1', 'WP_114290892.1', 'WP_001075817.1', 'WP_001075805.1', 'WP_072503082.1', 'WP_020976836.1', 'WP_001075816.1', 'WP_063644528.1', 'WP_001075809.1', 'WP_001075808.1', 'WP_250755226.1', 'WP_103188419.1', 'WP_208151592.1', 'WP_098817936.1', 'WP_001075819.1', 'WP_258413199.1', 'WP_065315796.1', 'WP_001075812.1', 'WP_001075823.1', 'WP_043044865.1', 'WP_089535917.1', 'WP_109162059.1', 'W…
833	['WP_000728773.1', 'WP_117232069.1', 'WP_078160590.1', 'WP_078150729.1', 'WP_000728691.1', 'WP_115118154.1', 'WP_001666947.1', 'WP_281224791.1', 'WP_000728754.1', 'WP_078368033.1', 'WP_111743752.1', 'WP_078171715.1', 'WP_078151921.1', 'WP_053089667.1', 'WP_000728745.1', 'WP_000728747.1', 'WP_031876104.1', 'WP_031774483.1', 'WP_303447642.1', 'WP_054192865.1', 'WP_258413618.1', 'WP_103151739.1', 'W…
834	['WP_000080559.1', 'WP_000080564.1', 'WP_000080576.1', 'WP_102782132.1', 'WP_258413610.1', 'WP_001619800.1', 'WP_154288961.1', 'WP_000080558.1', 'WP_103146308.1', 'WP_108947507.1', 'WP_045172581.1', 'WP_000080566.1', 'WP_072468467.1', 'WP_117232070.1', 'WP_108957662.1', 'WP_250755230.1', 'WP_103254089.1', 'WP_115208039.1', 'WP_064133566.1', 'WP_000080571.1', 'WP_000080572.1', 'WP_048666596.1', 'W…
835	['WP_000627029.1', 'WP_000627024.1', 'WP_216730903.1', 'WP_000627027.1', 'WP_252555306.1', 'WP_117434842.1', 'WP_098817938.1', 'WP_006191450.1', 'WP_000627030.1', 'WP_070974382.1', 'WP_070059005.1', 'WP_000627032.1']
836	['WP_078103479.1', 'WP_208174141.1', 'WP_000977791.1', 'WP_000977790.1', 'WP_000977800.1', 'WP_262610705.1', 'WP_078368171.1', 'WP_000977777.1', 'WP_063651228.1', 'WP_000977803.1', 'WP_045172905.1', 'WP_000977787.1', 'WP_001806884.1', 'WP_078069305.1', 'WP_001808120.1', 'WP_160199251.1', 'WP_252602130.1', 'WP_000977788.1', 'WP_000826304.1', 'WP_043044867.1', 'WP_014532805.1', 'WP_000597207.1', 'W…
837	['WP_123096950.1', 'WP_045172895.1']
838	['WP_025175712.1', 'WP_248315622.1', 'WP_000728765.1', 'WP_044419319.1', 'WP_123871830.1', 'WP_162642994.1', 'WP_078367802.1', 'WP_006188198.1', 'WP_124780918.1', 'WP_106875306.1', 'WP_047213064.1', 'WP_001837207.1', 'WP_000728737.1', 'WP_107364533.1', 'WP_000728706.1', 'WP_042907859.1', 'WP_150860776.1']
839	['WP_123871832.1', 'WP_000845237.1', 'WP_098817939.1', 'WP_236649976.1', 'WP_000845238.1']
840	['WP_262607782.1', 'WP_006191454.1', 'WP_029549880.1', 'WP_258902017.1', 'WP_001566853.1', 'WP_001181360.1', 'WP_020976827.1', 'WP_279588385.1', 'WP_257008796.1', 'WP_252602133.1', 'WP_001181355.1', 'WP_123986084.1', 'WP_001181354.1', 'WP_001621785.1', 'WP_269845048.1', 'WP_265114205.1']
841	['WP_000728746.1', 'WP_000728750.1', 'WP_001561460.1', 'WP_072526913.1', 'WP_000728749.1', 'WP_078368841.1', 'WP_049886512.1', 'WP_123986085.1', 'WP_262529290.1', 'WP_108627792.1', 'WP_078348299.1', 'WP_086037137.1', 'WP_215803213.1', 'WP_032099372.1', 'WP_228567641.1', 'WP_162635598.1', 'WP_228582632.1', 'WP_072511655.1', 'WP_029549266.1', 'WP_117196878.1', 'WP_000728685.1', 'WP_001662438.1', 'W…
842	['WP_000179890.1', 'WP_000179898.1', 'WP_072512132.1', 'WP_025175432.1', 'WP_124374734.1', 'WP_000201643.1', 'WP_124780900.1', 'WP_000201639.1', 'WP_070974383.1', 'WP_000179903.1', 'WP_000179900.1', 'WP_000179906.1', 'WP_023914431.1', 'WP_000179895.1', 'WP_000179899.1', 'WP_000201644.1', 'WP_250755234.1', 'WP_000201646.1', 'WP_000179893.1', 'WP_045172582.1', 'WP_000179892.1', 'WP_061737594.1', 'W…
843	['WP_001052508.1', 'WP_001052504.1', 'WP_086155539.1', 'WP_001052505.1', 'WP_070974381.1', 'WP_001052500.1', 'WP_001052502.1', 'WP_124374736.1', 'WP_072491069.1', 'WP_001052507.1', 'WP_072503080.1', 'WP_064127382.1', 'WP_001052510.1', 'WP_281224453.1', 'WP_001010294.1', 'WP_001793250.1', 'WP_281224454.1', 'WP_014667668.1', 'WP_001798264.1']
844	['WP_124780890.1', 'WP_000140910.1']
845	['WP_001006425.1', 'WP_001006429.1', 'WP_001006427.1', 'WP_103146307.1', 'WP_103188418.1', 'WP_210647815.1', 'WP_001006426.1', 'WP_043044864.1', 'WP_096367902.1', 'WP_029549876.1', 'WP_001006435.1', 'WP_001006434.1', 'WP_001006442.1', 'WP_271019782.1', 'WP_044291671.1', 'WP_165804119.1', 'WP_258415720.1', 'WP_046597246.1', 'WP_001006443.1', 'WP_001006445.1', 'WP_001006432.1', 'WP_259379266.1', 'W…
846	['WP_124780894.1', 'WP_001016371.1']
847	['WP_000414486.1', 'WP_000414485.1', 'WP_124780896.1']
848	['WP_000389762.1', 'WP_031875170.1', 'WP_072491075.1', 'WP_000389759.1', 'WP_250755235.1', 'WP_001641272.1', 'WP_216711878.1', 'WP_072512131.1', 'WP_258413608.1', 'WP_000389771.1', 'WP_000389773.1', 'WP_103188426.1', 'WP_124780898.1', 'WP_000389769.1']
849	['WP_000179890.1', 'WP_000179898.1', 'WP_072512132.1', 'WP_025175432.1', 'WP_124780900.1', 'WP_000201643.1', 'WP_124374734.1', 'WP_000201639.1', 'WP_070974383.1', 'WP_000179900.1', 'WP_000179903.1', 'WP_000179906.1', 'WP_000179895.1', 'WP_023914431.1', 'WP_000201646.1', 'WP_000201644.1', 'WP_250755234.1', 'WP_045172582.1', 'WP_000179899.1', 'WP_000179893.1', 'WP_000179892.1', 'WP_061737594.1', 'W…
850	['WP_000714374.1', 'WP_000714376.1', 'WP_000714373.1', 'WP_000410568.1', 'WP_000410567.1', 'WP_000714379.1', 'WP_103188423.1', 'WP_258413611.1', 'WP_000714387.1', 'WP_023914438.1', 'WP_029549879.1', 'WP_000714383.1', 'WP_064305711.1', 'WP_044291658.1', 'WP_000714386.1', 'WP_065315784.1', 'WP_000714395.1', 'WP_124780904.1', 'WP_000714392.1', 'WP_271019786.1', 'WP_000714396.1', 'WP_063644537.1', 'W…
851	['WP_000710578.1', 'WP_045172580.1', 'WP_258413612.1', 'WP_064135730.1', 'WP_000710565.1', 'WP_000710559.1', 'WP_000710579.1', 'WP_000710550.1', 'WP_000710560.1', 'WP_000710549.1', 'WP_043044870.1', 'WP_000710568.1', 'WP_124780906.1', 'WP_258415718.1', 'WP_000710554.1', 'WP_000710562.1', 'WP_000710564.1', 'WP_000710555.1', 'WP_089535918.1', 'WP_020976829.1', 'WP_106898698.1', 'WP_000710576.1', 'W…
852	['WP_078103479.1', 'WP_000977791.1', 'WP_208174141.1', 'WP_000977790.1', 'WP_078368171.1', 'WP_000977800.1', 'WP_262610705.1', 'WP_063651228.1', 'WP_000977777.1', 'WP_000977803.1', 'WP_045172905.1', 'WP_001806884.1', 'WP_000977787.1', 'WP_001808120.1', 'WP_078069305.1', 'WP_160199251.1', 'WP_252602130.1', 'WP_000977788.1', 'WP_014532805.1', 'WP_000597207.1', 'WP_000826304.1', 'WP_043044867.1', 'W…
853	['WP_124780910.1', 'WP_001621781.1', 'WP_070974389.1', 'WP_045172913.1', 'WP_001807311.1', 'WP_001670226.1', 'WP_000291835.1', 'WP_000291834.1', 'WP_001807951.1', 'WP_000291830.1', 'WP_000291838.1', 'WP_310700472.1', 'WP_000291833.1', 'WP_223671402.1', 'WP_188352381.1', 'WP_000291837.1', 'WP_023914463.1', 'WP_046597335.1', 'WP_147697905.1', 'WP_096367903.1', 'WP_001662440.1', 'WP_111055804.1', 'W…
854	['WP_001038103.1', 'WP_001038104.1', 'WP_045172897.1', 'WP_098817934.1', 'WP_001038099.1', 'WP_072511654.1', 'WP_001038111.1', 'WP_063644525.1', 'WP_115208042.1', 'WP_310700473.1', 'WP_258415722.1', 'WP_262542031.1', 'WP_001038110.1', 'WP_124780912.1', 'WP_262610711.1', 'WP_262607788.1', 'WP_252602118.1']
855	['WP_000170485.1', 'WP_258410319.1', 'WP_072357614.1', 'WP_124780914.1', 'WP_000170481.1', 'WP_098817933.1', 'WP_000170486.1', 'WP_000170488.1', 'WP_262610713.1', 'WP_252602115.1', 'WP_001151814.1', 'WP_000170483.1', 'WP_078103639.1', 'WP_078072290.1', 'WP_223876574.1', 'WP_223200468.1', 'WP_223200588.1', 'WP_198973961.1', 'WP_147697904.1']
856	['WP_000173891.1', 'WP_000173895.1', 'WP_046597245.1', 'WP_000173890.1', 'WP_000173894.1', 'WP_111131992.1', 'WP_000173896.1', 'WP_000173898.1', 'WP_124780916.1', 'WP_000173893.1', 'WP_229374068.1', 'WP_070007598.1', 'WP_043044863.1', 'WP_063651238.1', 'WP_000173899.1', 'WP_176432111.1', 'WP_262607789.1', 'WP_064128794.1', 'WP_086096220.1', 'WP_072512137.1', 'WP_252602112.1', 'WP_250755223.1', 'W…
857	['WP_162642994.1', 'WP_124780918.1', 'WP_078367802.1', 'WP_025175712.1', 'WP_248315622.1', 'WP_000728765.1', 'WP_044419319.1', 'WP_123871830.1', 'WP_006188198.1', 'WP_106875306.1', 'WP_001837207.1', 'WP_047213064.1', 'WP_107364533.1', 'WP_000728706.1', 'WP_042907859.1', 'WP_150860776.1']
858	['WP_000876756.1', 'WP_000876757.1', 'WP_000876751.1', 'WP_000876752.1', 'WP_258413619.1', 'WP_000876748.1', 'WP_072545034.1', 'WP_000876755.1', 'WP_000876758.1', 'WP_044291706.1', 'WP_124780920.1', 'WP_160199789.1', 'WP_115210746.1', 'WP_031928223.1', 'WP_098817931.1', 'WP_000876750.1', 'WP_000876754.1', 'WP_072512139.1', 'WP_111131994.1']
859	['WP_000136636.1', 'WP_000136629.1', 'WP_000136631.1', 'WP_262610717.1', 'WP_000136638.1', 'WP_063644546.1', 'WP_262607791.1', 'WP_045157550.1', 'WP_000136633.1', 'WP_058008284.1', 'WP_070015652.1', 'WP_006191473.1', 'WP_000136627.1', 'WP_000136643.1', 'WP_070974375.1', 'WP_222637408.1', 'WP_000136641.1', 'WP_124780922.1', 'WP_069989706.1', 'WP_072497784.1', 'WP_000136645.1', 'WP_252602105.1', 'W…
860	['WP_072512140.1', 'WP_000925002.1', 'WP_000924997.1', 'WP_000924995.1', 'WP_000925001.1', 'WP_000924998.1', 'WP_089535739.1', 'WP_000925003.1', 'WP_000924996.1', 'WP_000924992.1', 'WP_000924990.1', 'WP_063644547.1', 'WP_044291710.1', 'WP_124780924.1', 'WP_000924999.1', 'WP_000924989.1', 'WP_000924993.1', 'WP_262542037.1', 'WP_276212950.1', 'WP_058008286.1', 'WP_069989705.1', 'WP_198974288.1', 'W…
861	['WP_001045111.1', 'WP_124780926.1', 'WP_001045117.1', 'WP_001045124.1', 'WP_044291711.1', 'WP_271019780.1', 'WP_262607792.1', 'WP_262542038.1', 'WP_103145825.1', 'WP_259379267.1', 'WP_023914472.1', 'WP_134427326.1', 'WP_001045115.1', 'WP_001045110.1', 'WP_001045123.1', 'WP_089535740.1', 'WP_252602103.1']
862	['WP_001078456.1', 'WP_001078461.1', 'WP_020976839.1', 'WP_134427329.1', 'WP_124780928.1', 'WP_023914474.1', 'WP_089535741.1', 'WP_064126155.1', 'WP_303447641.1', 'WP_001078457.1', 'WP_045157551.1', 'WP_281224042.1', 'WP_006191474.1', 'WP_001078467.1', 'WP_262610719.1']
863	['WP_001045111.1', 'WP_124780926.1', 'WP_001045124.1', 'WP_001045117.1', 'WP_044291711.1', 'WP_271019780.1', 'WP_134427326.1', 'WP_262607792.1', 'WP_103145825.1', 'WP_262542038.1', 'WP_259379267.1', 'WP_023914472.1', 'WP_001045115.1', 'WP_001045110.1', 'WP_001045123.1', 'WP_089535740.1', 'WP_252602103.1']
864	['WP_001078456.1', 'WP_001078461.1', 'WP_134427329.1', 'WP_020976839.1', 'WP_124780928.1', 'WP_023914474.1', 'WP_089535741.1', 'WP_064126155.1', 'WP_303447641.1', 'WP_001078457.1', 'WP_045157551.1', 'WP_281224042.1', 'WP_006191474.1', 'WP_001078467.1', 'WP_262610719.1']
865	['WP_136882375.1', 'WP_101245067.1', 'WP_031859621.1', 'WP_106898699.1', 'WP_031878841.1', 'WP_103145445.1', 'WP_073407518.1', 'WP_252602109.1', 'WP_029549266.1', 'WP_281224456.1', 'WP_049949192.1', 'WP_000728753.1', 'WP_187418221.1', 'WP_000728747.1', 'WP_258413618.1', 'WP_072512138.1', 'WP_000728745.1', 'WP_031774483.1', 'WP_266050677.1', 'WP_303447642.1', 'WP_162665694.1', 'WP_072492021.1', 'W…
866	['WP_072512140.1', 'WP_000924997.1', 'WP_000925002.1', 'WP_000924995.1', 'WP_000924998.1', 'WP_000925001.1', 'WP_089535739.1', 'WP_000925003.1', 'WP_000924990.1', 'WP_000924996.1', 'WP_000924992.1', 'WP_063644547.1', 'WP_044291710.1', 'WP_124780924.1', 'WP_000924989.1', 'WP_000924999.1', 'WP_000924993.1', 'WP_262542037.1', 'WP_276212950.1', 'WP_058008286.1', 'WP_069989705.1', 'WP_198974288.1', 'W…
867	['WP_001621781.1', 'WP_124780910.1', 'WP_070974389.1', 'WP_045172913.1', 'WP_001670226.1', 'WP_001807311.1', 'WP_000291830.1', 'WP_000291835.1', 'WP_001807951.1', 'WP_000291838.1', 'WP_000291834.1', 'WP_310700472.1', 'WP_223671402.1', 'WP_023914463.1', 'WP_188352381.1', 'WP_000291833.1', 'WP_000291837.1', 'WP_046597335.1', 'WP_096367903.1', 'WP_147697905.1', 'WP_111055804.1', 'WP_043045046.1', 'W…
868	['WP_001800966.1', 'WP_001791319.1', 'WP_072414227.1', 'WP_078064639.1', 'WP_072353806.1', 'WP_234719140.1', 'WP_001791835.1', 'WP_078370741.1', 'WP_078062691.1', 'WP_001792226.1', 'WP_078090719.1', 'WP_250755313.1', 'WP_147697906.1', 'WP_140855156.1', 'WP_103150485.1', 'WP_267248462.1', 'WP_111131997.1', 'WP_262611635.1', 'WP_234409162.1']
869	['WP_001806884.1', 'WP_000977791.1', 'WP_001808120.1', 'WP_124780908.1', 'WP_000977790.1', 'WP_000977786.1', 'WP_078368171.1', 'WP_063456435.1', 'WP_000977777.1', 'WP_063651228.1', 'WP_000912285.1', 'WP_000977787.1', 'WP_000649986.1', 'WP_014532805.1', 'WP_000597207.1', 'WP_024273388.1', 'WP_103145829.1', 'WP_086041099.1', 'WP_000649983.1', 'WP_078069305.1', 'WP_208174141.1', 'WP_262610705.1', 'W…
870	['WP_023915219.1', 'WP_150008080.1', 'WP_109176998.1', 'WP_023915211.1', 'WP_308855470.1', 'WP_124780908.1', 'WP_000977786.1', 'WP_000977787.1', 'WP_000826298.1', 'WP_001641279.1', 'WP_000977795.1', 'WP_180992709.1', 'WP_000826301.1', 'WP_025174228.1', 'WP_063456435.1', 'WP_000977759.1', 'WP_000977777.1', 'WP_063651228.1', 'WP_208174141.1', 'WP_045172903.1', 'WP_269467268.1', 'WP_103188422.1', 'W…
871	['WP_147697904.1', 'WP_258410319.1', 'WP_000170485.1', 'WP_124780914.1', 'WP_072357614.1', 'WP_000170481.1', 'WP_098817933.1', 'WP_000170488.1', 'WP_252602115.1', 'WP_262610713.1', 'WP_000170486.1', 'WP_000170483.1', 'WP_198973961.1', 'WP_001151814.1', 'WP_078103639.1', 'WP_078072290.1', 'WP_223876574.1', 'WP_223200468.1', 'WP_223200588.1']
872	['WP_001621781.1', 'WP_124780910.1', 'WP_070974389.1', 'WP_045172913.1', 'WP_001807311.1', 'WP_001670226.1', 'WP_000291835.1', 'WP_000291834.1', 'WP_001807951.1', 'WP_000291830.1', 'WP_000291838.1', 'WP_310700472.1', 'WP_000291833.1', 'WP_223671402.1', 'WP_188352381.1', 'WP_147697905.1', 'WP_000291837.1', 'WP_023914463.1', 'WP_046597335.1', 'WP_096367903.1', 'WP_001662440.1', 'WP_111055804.1', 'W…
873	['WP_001791319.1', 'WP_001800966.1', 'WP_072414227.1', 'WP_078064639.1', 'WP_234719140.1', 'WP_001791835.1', 'WP_072353806.1', 'WP_078370741.1', 'WP_078090719.1', 'WP_078062691.1', 'WP_250755313.1', 'WP_001792226.1', 'WP_147697906.1', 'WP_140855156.1', 'WP_103150485.1', 'WP_267248462.1', 'WP_111131997.1', 'WP_262611635.1', 'WP_234409162.1']
874	['WP_147707035.1', 'WP_000036329.1', 'WP_029549874.1', 'WP_000036327.1', 'WP_250755224.1', 'WP_000036330.1', 'WP_006191471.1', 'WP_096658742.1', 'WP_063644523.1', 'WP_000036332.1', 'WP_000036331.1', 'WP_262633975.1', 'WP_000036326.1', 'WP_031807512.1', 'WP_000036328.1', 'WP_000036333.1', 'WP_000036335.1', 'WP_103151738.1', 'WP_000036325.1', 'WP_154289209.1']
875	['WP_072503081.1', 'WP_000977797.1', 'WP_000977800.1', 'WP_001641279.1', 'WP_000977795.1', 'WP_000826304.1', 'WP_000977803.1', 'WP_000977798.1', 'WP_063651228.1', 'WP_248315617.1', 'WP_096658748.1', 'WP_000977796.1', 'WP_000977762.1', 'WP_044291663.1', 'WP_000826303.1', 'WP_000977793.1', 'WP_115208040.1', 'WP_191961563.1', 'WP_191991339.1', 'WP_149888776.1', 'WP_103188422.1', 'WP_180992709.1', 'W…
876	['WP_109176998.1', 'WP_023915211.1', 'WP_124780908.1', 'WP_063456435.1', 'WP_000977786.1', 'WP_000977787.1', 'WP_000977777.1', 'WP_000826298.1', 'WP_001641279.1', 'WP_000977795.1', 'WP_180992709.1', 'WP_043044867.1', 'WP_078368171.1', 'WP_000977759.1', 'WP_063651228.1', 'WP_025174401.1', 'WP_000912285.1', 'WP_043044869.1', 'WP_000649986.1', 'WP_000597207.1', 'WP_024273388.1', 'WP_103145829.1', 'W…
877	['WP_150008080.1', 'WP_109176998.1', 'WP_023915211.1', 'WP_308855470.1', 'WP_124780908.1', 'WP_000977786.1', 'WP_000977787.1', 'WP_000826301.1', 'WP_025174228.1', 'WP_000826298.1', 'WP_001641279.1', 'WP_000977795.1', 'WP_180992709.1', 'WP_000977759.1', 'WP_063651228.1', 'WP_063456435.1', 'WP_000977777.1', 'WP_103188422.1', 'WP_078368171.1', 'WP_045172903.1', 'WP_269467268.1', 'WP_000912285.1', 'W…
878	['WP_150860776.1', 'WP_078068195.1', 'WP_124780918.1', 'WP_000728765.1', 'WP_049280869.1', 'WP_111101643.1', 'WP_000728701.1', 'WP_043854793.1', 'WP_064134480.1', 'WP_163994334.1', 'WP_238496034.1', 'WP_000728706.1', 'WP_000728737.1', 'WP_001837207.1', 'WP_107364533.1', 'WP_042907859.1', 'WP_106875306.1', 'WP_160194429.1', 'WP_047213064.1', 'WP_006188198.1', 'WP_000728689.1', 'WP_077638225.1', 'W…
879	['WP_000080559.1', 'WP_000080564.1', 'WP_000080576.1', 'WP_102782132.1', 'WP_154288961.1', 'WP_001619800.1', 'WP_258413610.1', 'WP_103146308.1', 'WP_000080558.1', 'WP_108947507.1', 'WP_045172581.1', 'WP_072468467.1', 'WP_000080566.1', 'WP_250755230.1', 'WP_108957662.1', 'WP_117232070.1', 'WP_103254089.1', 'WP_115208039.1', 'WP_064133566.1', 'WP_000080571.1', 'WP_000080572.1', 'WP_048666596.1', 'W…
880	['WP_078103479.1', 'WP_208174141.1', 'WP_000977791.1', 'WP_000977790.1', 'WP_000977800.1', 'WP_078368171.1', 'WP_262610705.1', 'WP_063651228.1', 'WP_000977803.1', 'WP_000977777.1', 'WP_045172905.1', 'WP_000977787.1', 'WP_001806884.1', 'WP_078069305.1', 'WP_001808120.1', 'WP_160199251.1', 'WP_252602130.1', 'WP_014532805.1', 'WP_000977788.1', 'WP_000597207.1', 'WP_043044867.1', 'WP_000826304.1', 'W…
881	['WP_154289209.1', 'WP_000036329.1', 'WP_029549874.1', 'WP_000036327.1', 'WP_000036330.1', 'WP_006191471.1', 'WP_096658742.1', 'WP_063644523.1', 'WP_000036332.1', 'WP_000036331.1', 'WP_262633975.1', 'WP_000036326.1', 'WP_031807512.1', 'WP_000036328.1', 'WP_250755224.1', 'WP_000036333.1', 'WP_000036335.1', 'WP_103151738.1', 'WP_000036325.1', 'WP_147707035.1']
882	['WP_160194429.1', 'WP_223289586.1', 'WP_023915198.1', 'WP_001623249.1', 'WP_150860776.1']
883	['WP_078103479.1', 'WP_208174141.1', 'WP_000977791.1', 'WP_000977800.1', 'WP_000977790.1', 'WP_262610705.1', 'WP_078368171.1', 'WP_000977803.1', 'WP_063651228.1', 'WP_045172905.1', 'WP_000977777.1', 'WP_001806884.1', 'WP_000977787.1', 'WP_160199251.1', 'WP_078069305.1', 'WP_001808120.1', 'WP_252602130.1', 'WP_000826304.1', 'WP_000977788.1', 'WP_043044867.1', 'WP_014532805.1', 'WP_000597207.1', 'W…
884	['WP_000876756.1', 'WP_000876757.1', 'WP_000876751.1', 'WP_000876748.1', 'WP_258413619.1', 'WP_000876752.1', 'WP_072545034.1', 'WP_000876755.1', 'WP_000876758.1', 'WP_044291706.1', 'WP_160199789.1', 'WP_031928223.1', 'WP_124780920.1', 'WP_115210746.1', 'WP_098817931.1', 'WP_000876750.1', 'WP_000876754.1', 'WP_072512139.1', 'WP_111131994.1']
885	['WP_001006425.1', 'WP_001006429.1', 'WP_001006427.1', 'WP_103146307.1', 'WP_103188418.1', 'WP_210647815.1', 'WP_043044864.1', 'WP_096367902.1', 'WP_044291671.1', 'WP_271019782.1', 'WP_001006442.1', 'WP_029549876.1', 'WP_001006435.1', 'WP_165804119.1', 'WP_258415720.1', 'WP_046597246.1', 'WP_001006443.1', 'WP_001006445.1', 'WP_259379266.1', 'WP_001006438.1', 'WP_001006434.1', 'WP_001006447.1', 'W…
886	['WP_124780910.1', 'WP_001621781.1', 'WP_070974389.1', 'WP_045172913.1', 'WP_001807311.1', 'WP_001670226.1', 'WP_000291835.1', 'WP_000291834.1', 'WP_001807951.1', 'WP_000291830.1', 'WP_000291838.1', 'WP_310700472.1', 'WP_000291833.1', 'WP_223671402.1', 'WP_000291837.1', 'WP_188352381.1', 'WP_046597335.1', 'WP_023914463.1', 'WP_147697905.1', 'WP_096367903.1', 'WP_162634220.1', 'WP_001662440.1', 'W…
887	['WP_215803213.1', 'WP_162635598.1', 'WP_228582632.1', 'WP_032099372.1', 'WP_228567641.1', 'WP_072511655.1', 'WP_117196878.1', 'WP_001662438.1', 'WP_000728685.1', 'WP_000728698.1', 'WP_208151591.1', 'WP_049886512.1', 'WP_103147188.1', 'WP_078090841.1', 'WP_078162833.1', 'WP_198999381.1', 'WP_001566864.1', 'WP_000728767.1', 'WP_078367940.1', 'WP_078252321.1', 'WP_049887445.1', 'WP_072467462.1', 'W…
888	['WP_000173891.1', 'WP_000173895.1', 'WP_046597245.1', 'WP_000173890.1', 'WP_000173894.1', 'WP_111131992.1', 'WP_000173896.1', 'WP_000173898.1', 'WP_000173893.1', 'WP_124780916.1', 'WP_229374068.1', 'WP_070007598.1', 'WP_043044863.1', 'WP_063651238.1', 'WP_000173899.1', 'WP_176432111.1', 'WP_262607789.1', 'WP_064128794.1', 'WP_086096220.1', 'WP_162635599.1', 'WP_072512137.1', 'WP_252602112.1', 'W…
889	['WP_162642994.1', 'WP_078367802.1', 'WP_124780918.1', 'WP_025175712.1', 'WP_000728765.1', 'WP_044419319.1', 'WP_248315622.1', 'WP_123871830.1', 'WP_006188198.1', 'WP_106875306.1', 'WP_047213064.1', 'WP_042907859.1', 'WP_150860776.1']
890	['WP_000728747.1', 'WP_031876104.1', 'WP_000728745.1', 'WP_258413618.1', 'WP_031774483.1', 'WP_303447642.1', 'WP_054192865.1', 'WP_000728753.1', 'WP_103151739.1', 'WP_078256861.1', 'WP_281224456.1', 'WP_086036945.1', 'WP_052995691.1', 'WP_252602109.1', 'WP_249985859.1', 'WP_162665694.1', 'WP_000728714.1', 'WP_072512138.1', 'WP_266050677.1', 'WP_072492021.1', 'WP_187418221.1', 'WP_164091639.1', 'W…
891	['WP_163994334.1', 'WP_064134480.1', 'WP_043854793.1', 'WP_238496034.1', 'WP_000728717.1', 'WP_000728706.1', 'WP_111131993.1', 'WP_000728701.1', 'WP_150860776.1']
892	['WP_281224466.1', 'WP_000908952.1', 'WP_000908949.1', 'WP_000908953.1', 'WP_029549882.1', 'WP_163994581.1', 'WP_044291652.1', 'WP_000908956.1', 'WP_072512133.1', 'WP_000908959.1', 'WP_258413840.1', 'WP_248315729.1', 'WP_000908960.1', 'WP_023914433.1', 'WP_001621787.1', 'WP_001641273.1', 'WP_061824026.1', 'WP_250755233.1', 'WP_262611634.1', 'WP_000908950.1', 'WP_064133567.1', 'WP_000908951.1', 'W…
893	['WP_031876104.1', 'WP_281224456.1', 'WP_000728747.1', 'WP_000728753.1', 'WP_000728745.1', 'WP_258413618.1', 'WP_252602109.1', 'WP_303447642.1', 'WP_031774483.1', 'WP_054192865.1', 'WP_103151739.1', 'WP_078256861.1', 'WP_086036945.1', 'WP_052995691.1', 'WP_072512138.1', 'WP_162665694.1', 'WP_249985859.1', 'WP_266050677.1', 'WP_072492021.1', 'WP_000728714.1', 'WP_164091639.1', 'WP_187418221.1', 'W…
894	['WP_001075807.1', 'WP_114290892.1', 'WP_001075817.1', 'WP_001075805.1', 'WP_072503082.1', 'WP_020976836.1', 'WP_063644528.1', 'WP_001075816.1', 'WP_001075809.1', 'WP_001075808.1', 'WP_250755226.1', 'WP_208151592.1', 'WP_098817936.1', 'WP_103188419.1', 'WP_001075819.1', 'WP_258413199.1', 'WP_065315796.1', 'WP_043044865.1', 'WP_089535917.1', 'WP_001075812.1', 'WP_001075823.1', 'WP_109162059.1', 'W…
895	['WP_001006425.1', 'WP_001006429.1', 'WP_001006427.1', 'WP_103146307.1', 'WP_103188418.1', 'WP_210647815.1', 'WP_043044864.1', 'WP_096367902.1', 'WP_271019782.1', 'WP_044291671.1', 'WP_029549876.1', 'WP_001006435.1', 'WP_001006442.1', 'WP_165804119.1', 'WP_258415720.1', 'WP_046597246.1', 'WP_001006443.1', 'WP_001006445.1', 'WP_259379266.1', 'WP_001006438.1', 'WP_001006434.1', 'WP_001006447.1', 'W…
896	['WP_001621781.1', 'WP_124780910.1', 'WP_070974389.1', 'WP_045172913.1', 'WP_001670226.1', 'WP_001807311.1', 'WP_000291835.1', 'WP_001807951.1', 'WP_000291830.1', 'WP_000291834.1', 'WP_000291838.1', 'WP_310700472.1', 'WP_223671402.1', 'WP_000291833.1', 'WP_188352381.1', 'WP_023914463.1', 'WP_046597335.1', 'WP_000291837.1', 'WP_147697905.1', 'WP_096367903.1', 'WP_111055804.1', 'WP_001662440.1', 'W…
897	['WP_172409297.1', 'WP_044291648.1', 'WP_000662024.1', 'WP_000662041.1', 'WP_000662022.1', 'WP_000662031.1', 'WP_262610702.1', 'WP_000662030.1', 'WP_180370909.1', 'WP_069989708.1', 'WP_070022154.1', 'WP_000662027.1', 'WP_000662039.1', 'WP_023914430.1', 'WP_252555297.1', 'WP_063644538.1', 'WP_180992708.1', 'WP_185648658.1', 'WP_195757685.1', 'WP_248315615.1', 'WP_031807159.1', 'WP_049886468.1']
898	['WP_000173891.1', 'WP_000173895.1', 'WP_046597245.1', 'WP_000173890.1', 'WP_000173894.1', 'WP_111131992.1', 'WP_000173896.1', 'WP_000173898.1', 'WP_000173893.1', 'WP_124780916.1', 'WP_229374068.1', 'WP_070007598.1', 'WP_043044863.1', 'WP_063651238.1', 'WP_176432111.1', 'WP_000173899.1', 'WP_262607789.1', 'WP_064128794.1', 'WP_086096220.1', 'WP_072512137.1', 'WP_252602112.1', 'WP_250755223.1', 'W…
899	['WP_180370907.1', 'WP_000628285.1']
900	['WP_180370908.1', 'WP_070004700.1']
901	['WP_000662031.1', 'WP_000662030.1', 'WP_000662024.1', 'WP_000662022.1', 'WP_069989708.1', 'WP_262610702.1', 'WP_000662027.1', 'WP_044291648.1', 'WP_023914430.1', 'WP_070022154.1', 'WP_180370909.1', 'WP_180992708.1', 'WP_252555297.1', 'WP_063644538.1', 'WP_000662039.1', 'WP_000662041.1', 'WP_185648658.1', 'WP_195757685.1', 'WP_248315615.1', 'WP_031807159.1', 'WP_049886468.1', 'WP_172409297.1']
902	['WP_000662031.1', 'WP_000662030.1', 'WP_000662024.1', 'WP_000662022.1', 'WP_069989708.1', 'WP_262610702.1', 'WP_000662027.1', 'WP_023914430.1', 'WP_044291648.1', 'WP_070022154.1', 'WP_180992708.1', 'WP_252555297.1', 'WP_180370909.1', 'WP_063644538.1', 'WP_000662039.1', 'WP_000662041.1', 'WP_185648658.1', 'WP_195757685.1', 'WP_248315615.1', 'WP_031807159.1', 'WP_049886468.1', 'WP_172409297.1']
903	['WP_078103479.1', 'WP_208174141.1', 'WP_000977791.1', 'WP_000977790.1', 'WP_000977800.1', 'WP_262610705.1', 'WP_078368171.1', 'WP_063651228.1', 'WP_000977803.1', 'WP_000977777.1', 'WP_045172905.1', 'WP_001806884.1', 'WP_000977787.1', 'WP_078069305.1', 'WP_252602130.1', 'WP_001808120.1', 'WP_160199251.1', 'WP_180992709.1', 'WP_000977788.1', 'WP_043044867.1', 'WP_000826304.1', 'WP_014532805.1', 'W…
904	['WP_000662031.1', 'WP_000662030.1', 'WP_000662024.1', 'WP_000662022.1', 'WP_069989708.1', 'WP_262610702.1', 'WP_000662027.1', 'WP_023914430.1', 'WP_044291648.1', 'WP_070022154.1', 'WP_180992708.1', 'WP_252555297.1', 'WP_180370909.1', 'WP_063644538.1', 'WP_000662039.1', 'WP_185648658.1', 'WP_000662041.1', 'WP_195757685.1', 'WP_248315615.1', 'WP_031807159.1', 'WP_049886468.1', 'WP_172409297.1']
905	['WP_031876104.1', 'WP_000728747.1', 'WP_252602109.1', 'WP_281224456.1', 'WP_000728745.1', 'WP_000728753.1', 'WP_258413618.1', 'WP_031774483.1', 'WP_303447642.1', 'WP_072512138.1', 'WP_054192865.1', 'WP_103151739.1', 'WP_078256861.1', 'WP_052995691.1', 'WP_086036945.1', 'WP_266050677.1', 'WP_187418221.1', 'WP_162665694.1', 'WP_249985859.1', 'WP_000728714.1', 'WP_072492021.1', 'WP_164091639.1', 'W…
906	['WP_001621781.1', 'WP_124780910.1', 'WP_070974389.1', 'WP_045172913.1', 'WP_001670226.1', 'WP_001807311.1', 'WP_000291835.1', 'WP_001807951.1', 'WP_000291830.1', 'WP_000291834.1', 'WP_000291838.1', 'WP_310700472.1', 'WP_223671402.1', 'WP_188352381.1', 'WP_023914463.1', 'WP_000291833.1', 'WP_046597335.1', 'WP_000291837.1', 'WP_096367903.1', 'WP_147697905.1', 'WP_111055804.1', 'WP_043045046.1', 'W…
907	['WP_001621781.1', 'WP_124780910.1', 'WP_070974389.1', 'WP_045172913.1', 'WP_001670226.1', 'WP_001807311.1', 'WP_000291835.1', 'WP_000291830.1', 'WP_001807951.1', 'WP_000291838.1', 'WP_000291834.1', 'WP_310700472.1', 'WP_223671402.1', 'WP_188352381.1', 'WP_023914463.1', 'WP_000291833.1', 'WP_000291837.1', 'WP_046597335.1', 'WP_096367903.1', 'WP_147697905.1', 'WP_111055804.1', 'WP_043045046.1', 'W…
908	['WP_078103479.1', 'WP_208174141.1', 'WP_000977791.1', 'WP_000977790.1', 'WP_000977800.1', 'WP_262610705.1', 'WP_078368171.1', 'WP_063651228.1', 'WP_000977803.1', 'WP_000977777.1', 'WP_045172905.1', 'WP_001806884.1', 'WP_000977787.1', 'WP_078069305.1', 'WP_001808120.1', 'WP_160199251.1', 'WP_252602130.1', 'WP_000977788.1', 'WP_043044867.1', 'WP_180992709.1', 'WP_000826304.1', 'WP_014532805.1', 'W…
909	['WP_078103479.1', 'WP_208174141.1', 'WP_000977791.1', 'WP_000977790.1', 'WP_000977800.1', 'WP_262610705.1', 'WP_078368171.1', 'WP_063651228.1', 'WP_000977803.1', 'WP_000977777.1', 'WP_045172905.1', 'WP_001806884.1', 'WP_000977787.1', 'WP_078069305.1', 'WP_001808120.1', 'WP_252602130.1', 'WP_160199251.1', 'WP_000977788.1', 'WP_043044867.1', 'WP_180992709.1', 'WP_000826304.1', 'WP_014532805.1', 'W…
910	['WP_000662030.1', 'WP_000662031.1', 'WP_195757685.1', 'WP_000662022.1', 'WP_000662027.1', 'WP_000662024.1', 'WP_262610702.1', 'WP_069989708.1', 'WP_023914430.1', 'WP_252555297.1', 'WP_044291648.1', 'WP_070022154.1', 'WP_180370909.1', 'WP_000662039.1', 'WP_180992708.1', 'WP_063644538.1', 'WP_185648658.1', 'WP_000662041.1', 'WP_248315615.1', 'WP_031807159.1', 'WP_049886468.1', 'WP_172409297.1']
911	['WP_198914142.1', 'WP_001566851.1', 'WP_000814441.1', 'WP_117185809.1', 'WP_000814443.1', 'WP_258415717.1', 'WP_250755232.1', 'WP_000812015.1', 'WP_271019787.1', 'WP_115208038.1']
912	['WP_258410319.1', 'WP_000170485.1', 'WP_124780914.1', 'WP_072357614.1', 'WP_000170481.1', 'WP_098817933.1', 'WP_252602115.1', 'WP_000170486.1', 'WP_198973961.1', 'WP_000170488.1', 'WP_262610713.1', 'WP_000170483.1', 'WP_001151814.1', 'WP_078103639.1', 'WP_078072290.1', 'WP_223876574.1', 'WP_223200468.1', 'WP_223200588.1', 'WP_147697904.1']
913	['WP_072512140.1', 'WP_000924997.1', 'WP_000925002.1', 'WP_000924995.1', 'WP_000924998.1', 'WP_000925001.1', 'WP_089535739.1', 'WP_000925003.1', 'WP_000924990.1', 'WP_000924996.1', 'WP_000924992.1', 'WP_063644547.1', 'WP_044291710.1', 'WP_124780924.1', 'WP_000924989.1', 'WP_000924999.1', 'WP_000924993.1', 'WP_262542037.1', 'WP_276212950.1', 'WP_198974288.1', 'WP_058008286.1', 'WP_069989705.1', 'W…
914	['WP_001621781.1', 'WP_124780910.1', 'WP_070974389.1', 'WP_045172913.1', 'WP_001670226.1', 'WP_001807311.1', 'WP_000291830.1', 'WP_000291835.1', 'WP_001807951.1', 'WP_000291838.1', 'WP_000291834.1', 'WP_310700472.1', 'WP_223671402.1', 'WP_023914463.1', 'WP_188352381.1', 'WP_000291833.1', 'WP_000291837.1', 'WP_046597335.1', 'WP_096367903.1', 'WP_147697905.1', 'WP_111055804.1', 'WP_043045046.1', 'W…
915	['WP_198999381.1', 'WP_078162833.1', 'WP_001566864.1', 'WP_078090841.1', 'WP_000728767.1', 'WP_078367940.1', 'WP_078252321.1', 'WP_000728698.1', 'WP_208151591.1', 'WP_049887445.1', 'WP_103147188.1', 'WP_025175786.1', 'WP_072467462.1', 'WP_281224041.1', 'WP_078371049.1', 'WP_111015171.1', 'WP_262607790.1', 'WP_259378488.1', 'WP_271057319.1', 'WP_001623249.1', 'WP_023915198.1', 'WP_150860776.1']
916	['WP_001806884.1', 'WP_000977791.1', 'WP_001808120.1', 'WP_000977790.1', 'WP_045172905.1', 'WP_078103479.1', 'WP_262610705.1', 'WP_000649983.1', 'WP_208174141.1', 'WP_043044867.1', 'WP_025174401.1', 'WP_258413614.1', 'WP_078368171.1', 'WP_000912285.1', 'WP_086041099.1', 'WP_252602130.1', 'WP_025175240.1', 'WP_000977805.1', 'WP_024273388.1', 'WP_000649986.1', 'WP_000597207.1', 'WP_014532805.1', 'W…
917	['WP_032099372.1', 'WP_228567641.1', 'WP_208151591.1', 'WP_162635598.1', 'WP_215803213.1', 'WP_228582632.1', 'WP_072511655.1', 'WP_117196878.1', 'WP_000728685.1', 'WP_001662438.1', 'WP_000728698.1', 'WP_049886512.1', 'WP_123986085.1', 'WP_198999381.1', 'WP_078162833.1', 'WP_078090841.1', 'WP_001566864.1', 'WP_108627792.1', 'WP_000728767.1', 'WP_103147188.1', 'WP_078367940.1', 'WP_078252321.1', 'W…
918	['WP_001075807.1', 'WP_114290892.1', 'WP_001075817.1', 'WP_001075805.1', 'WP_072503082.1', 'WP_020976836.1', 'WP_063644528.1', 'WP_001075816.1', 'WP_001075809.1', 'WP_001075808.1', 'WP_250755226.1', 'WP_208151592.1', 'WP_098817936.1', 'WP_103188419.1', 'WP_001075819.1', 'WP_258413199.1', 'WP_065315796.1', 'WP_043044865.1', 'WP_089535917.1', 'WP_001075812.1', 'WP_001075823.1', 'WP_109162059.1', 'W…
919	['WP_114290892.1', 'WP_001075807.1', 'WP_001075817.1', 'WP_001075805.1', 'WP_072503082.1', 'WP_020976836.1', 'WP_063644528.1', 'WP_001075816.1', 'WP_001075809.1', 'WP_001075808.1', 'WP_250755226.1', 'WP_001075819.1', 'WP_208151592.1', 'WP_098817936.1', 'WP_103188419.1', 'WP_258413199.1', 'WP_065315796.1', 'WP_043044865.1', 'WP_001075823.1', 'WP_089535917.1', 'WP_001075812.1', 'WP_109162059.1', 'W…
920	['WP_045172905.1', 'WP_078103479.1', 'WP_208174141.1', 'WP_001806884.1', 'WP_000977791.1', 'WP_001808120.1', 'WP_000977790.1', 'WP_000977800.1', 'WP_262610705.1', 'WP_078368171.1', 'WP_063651228.1', 'WP_000826304.1', 'WP_000977803.1', 'WP_000977777.1', 'WP_000977787.1', 'WP_078069305.1', 'WP_160199251.1', 'WP_252602130.1', 'WP_043044867.1', 'WP_000977788.1', 'WP_180992709.1', 'WP_014532805.1', 'W…
921	['WP_078103479.1', 'WP_208174141.1', 'WP_000977791.1', 'WP_000977790.1', 'WP_000977800.1', 'WP_262610705.1', 'WP_078368171.1', 'WP_063651228.1', 'WP_000977803.1', 'WP_000977777.1', 'WP_045172905.1', 'WP_001806884.1', 'WP_000977787.1', 'WP_078069305.1', 'WP_252602130.1', 'WP_001808120.1', 'WP_160199251.1', 'WP_000977788.1', 'WP_043044867.1', 'WP_000826304.1', 'WP_014532805.1', 'WP_000597207.1', 'W…
922	['WP_001179388.1', 'WP_001179392.1', 'WP_023914476.1', 'WP_021286010.1', 'WP_209206809.1', 'WP_006191475.1', 'WP_020976840.1', 'WP_259378486.1', 'WP_001179394.1', 'WP_001179389.1', 'WP_086114964.1', 'WP_065316362.1', 'WP_001181416.1', 'WP_072512142.1', 'WP_001179403.1', 'WP_001179395.1', 'WP_053005308.1']
923	['WP_001006425.1', 'WP_001006429.1', 'WP_001006427.1', 'WP_103146307.1', 'WP_103188418.1', 'WP_210647815.1', 'WP_043044864.1', 'WP_096367902.1', 'WP_271019782.1', 'WP_044291671.1', 'WP_029549876.1', 'WP_001006435.1', 'WP_001006442.1', 'WP_165804119.1', 'WP_258415720.1', 'WP_046597246.1', 'WP_001006443.1', 'WP_001006445.1', 'WP_259379266.1', 'WP_001006438.1', 'WP_001006434.1', 'WP_001006447.1', 'W…
924	['WP_215803213.1', 'WP_162635598.1', 'WP_228582632.1', 'WP_228567641.1', 'WP_032099372.1', 'WP_072511655.1', 'WP_001662438.1', 'WP_117196878.1', 'WP_000728685.1', 'WP_000728698.1', 'WP_208151591.1', 'WP_049886512.1', 'WP_103147188.1', 'WP_078090841.1', 'WP_078162833.1', 'WP_198999381.1', 'WP_001566864.1', 'WP_000728767.1', 'WP_078367940.1', 'WP_078252321.1', 'WP_049887445.1', 'WP_025175786.1', 'W…
925	['WP_000389762.1', 'WP_031875170.1', 'WP_000389759.1', 'WP_250755235.1', 'WP_216711878.1', 'WP_072491075.1', 'WP_001641272.1', 'WP_258413608.1', 'WP_072512131.1', 'WP_000389771.1', 'WP_000389773.1', 'WP_103188426.1', 'WP_124780898.1', 'WP_000389769.1']
926	['WP_000627029.1', 'WP_216730903.1', 'WP_000627024.1', 'WP_000627027.1', 'WP_252555306.1', 'WP_000627030.1', 'WP_098817938.1', 'WP_006191450.1', 'WP_070974382.1', 'WP_117434842.1', 'WP_070059005.1', 'WP_000627032.1']
927	['WP_000136636.1', 'WP_000136629.1', 'WP_000136631.1', 'WP_262610717.1', 'WP_000136638.1', 'WP_063644546.1', 'WP_262607791.1', 'WP_045157550.1', 'WP_000136633.1', 'WP_058008284.1', 'WP_070015652.1', 'WP_006191473.1', 'WP_222637408.1', 'WP_000136627.1', 'WP_000136643.1', 'WP_000136641.1', 'WP_070974375.1', 'WP_069989706.1', 'WP_072497784.1', 'WP_124780922.1', 'WP_098817930.1', 'WP_000136632.1', 'W…
928	['WP_000710578.1', 'WP_045172580.1', 'WP_258413612.1', 'WP_064135730.1', 'WP_000710565.1', 'WP_000710559.1', 'WP_000710579.1', 'WP_000710550.1', 'WP_000710560.1', 'WP_000710568.1', 'WP_000710549.1', 'WP_043044870.1', 'WP_258415718.1', 'WP_000710554.1', 'WP_124780906.1', 'WP_000710564.1', 'WP_000710562.1', 'WP_000710555.1', 'WP_089535918.1', 'WP_020976829.1', 'WP_106898698.1', 'WP_222637411.1', 'W…
929	['WP_000170485.1', 'WP_258410319.1', 'WP_072357614.1', 'WP_000170481.1', 'WP_098817933.1', 'WP_078072290.1', 'WP_124780914.1', 'WP_223876574.1', 'WP_000170486.1', 'WP_000170488.1', 'WP_262610713.1', 'WP_223200468.1', 'WP_252602115.1', 'WP_001151814.1', 'WP_223200588.1', 'WP_000170483.1', 'WP_078103639.1', 'WP_198973961.1', 'WP_147697904.1']
930	['WP_000170485.1', 'WP_258410319.1', 'WP_072357614.1', 'WP_000170481.1', 'WP_098817933.1', 'WP_078072290.1', 'WP_124780914.1', 'WP_223876574.1', 'WP_000170486.1', 'WP_000170488.1', 'WP_262610713.1', 'WP_252602115.1', 'WP_223200468.1', 'WP_001151814.1', 'WP_223200588.1', 'WP_000170483.1', 'WP_078103639.1', 'WP_198973961.1', 'WP_147697904.1']
931	['WP_000728747.1', 'WP_078256861.1', 'WP_000728745.1', 'WP_031774483.1', 'WP_031876104.1', 'WP_258413618.1', 'WP_103151739.1', 'WP_052995691.1', 'WP_303447642.1', 'WP_054192865.1', 'WP_086036945.1', 'WP_031859621.1', 'WP_000728714.1', 'WP_031878841.1', 'WP_072512138.1', 'WP_249985859.1', 'WP_252602109.1', 'WP_162665694.1', 'WP_073407518.1', 'WP_281224456.1', 'WP_000728753.1', 'WP_101245067.1', 'W…
932	['WP_001621781.1', 'WP_124780910.1', 'WP_070974389.1', 'WP_045172913.1', 'WP_001670226.1', 'WP_001807311.1', 'WP_000291835.1', 'WP_001807951.1', 'WP_000291830.1', 'WP_000291834.1', 'WP_000291838.1', 'WP_310700472.1', 'WP_223671402.1', 'WP_188352381.1', 'WP_023914463.1', 'WP_000291833.1', 'WP_046597335.1', 'WP_000291837.1', 'WP_096367903.1', 'WP_147697905.1', 'WP_111055804.1', 'WP_043045046.1', 'W…
933	['WP_223671434.1', 'WP_107364533.1', 'WP_000728706.1', 'WP_001837207.1', 'WP_000728737.1', 'WP_042907859.1', 'WP_163994334.1', 'WP_064134480.1', 'WP_000728717.1', 'WP_043854793.1', 'WP_238496034.1', 'WP_000728701.1', 'WP_150860776.1']
934	['WP_223845218.1', 'WP_042908976.1', 'WP_248289859.1', 'WP_001817585.1', 'WP_000389284.1', 'WP_248289860.1']
935	['WP_000170485.1', 'WP_258410319.1', 'WP_072357614.1', 'WP_000170481.1', 'WP_098817933.1', 'WP_078072290.1', 'WP_124780914.1', 'WP_223876574.1', 'WP_000170486.1', 'WP_000170488.1', 'WP_262610713.1', 'WP_252602115.1', 'WP_223200468.1', 'WP_001151814.1', 'WP_223200588.1', 'WP_000170483.1', 'WP_078103639.1', 'WP_198973961.1', 'WP_147697904.1']
936	['WP_224061730.1', 'WP_259378489.1']
937	['WP_224085680.1', 'WP_262542024.1']
938	['WP_225806369.1', 'WP_000183177.1']
939	['WP_032099372.1', 'WP_228567641.1', 'WP_162635598.1', 'WP_215803213.1', 'WP_228582632.1', 'WP_072511655.1', 'WP_117196878.1', 'WP_000728685.1', 'WP_001662438.1', 'WP_000728698.1', 'WP_208151591.1', 'WP_000728746.1', 'WP_001561460.1', 'WP_078368841.1', 'WP_049886512.1', 'WP_103147188.1', 'WP_078090841.1', 'WP_078162833.1', 'WP_198999381.1', 'WP_001566864.1', 'WP_000728767.1', 'WP_078367940.1', 'W…
940	['WP_078103479.1', 'WP_208174141.1', 'WP_000977791.1', 'WP_000977790.1', 'WP_000977800.1', 'WP_262610705.1', 'WP_078368171.1', 'WP_063651228.1', 'WP_000977803.1', 'WP_000977777.1', 'WP_045172905.1', 'WP_000977787.1', 'WP_001806884.1', 'WP_078069305.1', 'WP_160199251.1', 'WP_001808120.1', 'WP_252602130.1', 'WP_043044867.1', 'WP_000977788.1', 'WP_000826304.1', 'WP_014532805.1', 'WP_000597207.1', 'W…
941	['WP_215803213.1', 'WP_228582632.1', 'WP_162635598.1', 'WP_032099372.1', 'WP_228567641.1', 'WP_072511655.1', 'WP_117196878.1', 'WP_001662438.1', 'WP_000728685.1', 'WP_000728698.1', 'WP_208151591.1', 'WP_123986085.1', 'WP_078348299.1', 'WP_103147188.1', 'WP_078090841.1', 'WP_078162833.1', 'WP_198999381.1', 'WP_001566864.1', 'WP_000728767.1', 'WP_078367940.1', 'WP_078252321.1', 'WP_049887445.1', 'W…
942	['WP_000173891.1', 'WP_000173895.1', 'WP_046597245.1', 'WP_000173890.1', 'WP_000173894.1', 'WP_111131992.1', 'WP_000173896.1', 'WP_000173898.1', 'WP_000173893.1', 'WP_229374068.1', 'WP_124780916.1', 'WP_070007598.1', 'WP_043044863.1', 'WP_063651238.1', 'WP_000173899.1', 'WP_176432111.1', 'WP_262607789.1', 'WP_064128794.1', 'WP_086096220.1', 'WP_072512137.1', 'WP_252602112.1', 'WP_250755223.1', 'W…
943	['WP_229768963.1', 'WP_000286391.1']
944	['WP_234409162.1', 'WP_001791319.1', 'WP_147697906.1', 'WP_001800966.1', 'WP_072414227.1', 'WP_078064639.1', 'WP_234719140.1', 'WP_001791835.1', 'WP_072353806.1', 'WP_078370741.1', 'WP_078090719.1', 'WP_001792226.1', 'WP_250755313.1', 'WP_267248462.1', 'WP_078062691.1', 'WP_103150485.1', 'WP_140855156.1', 'WP_111131997.1', 'WP_262611635.1']
945	['WP_001800966.1', 'WP_001791319.1', 'WP_072414227.1', 'WP_234719140.1', 'WP_078064639.1', 'WP_072353806.1', 'WP_001791835.1', 'WP_078370741.1', 'WP_078062691.1', 'WP_001792226.1', 'WP_078090719.1', 'WP_250755313.1', 'WP_147697906.1', 'WP_140855156.1', 'WP_103150485.1', 'WP_267248462.1', 'WP_111131997.1', 'WP_262611635.1', 'WP_234409162.1']
946	['WP_001621781.1', 'WP_124780910.1', 'WP_070974389.1', 'WP_045172913.1', 'WP_001670226.1', 'WP_001807311.1', 'WP_000291835.1', 'WP_001807951.1', 'WP_000291834.1', 'WP_000291830.1', 'WP_000291838.1', 'WP_310700472.1', 'WP_000291837.1', 'WP_000291833.1', 'WP_223671402.1', 'WP_023914463.1', 'WP_188352381.1', 'WP_046597335.1', 'WP_147697905.1', 'WP_096367903.1', 'WP_111055804.1', 'WP_001662440.1', 'W…
947	['WP_236649976.1', 'WP_123871832.1', 'WP_000845237.1', 'WP_098817939.1', 'WP_000845238.1']
948	['WP_163994334.1', 'WP_064134480.1', 'WP_043854793.1', 'WP_238496034.1', 'WP_000728717.1', 'WP_001837207.1', 'WP_000728737.1', 'WP_107364533.1', 'WP_000728706.1', 'WP_111131993.1', 'WP_000728701.1', 'WP_150860776.1']
949	['WP_045172905.1', 'WP_078103479.1', 'WP_208174141.1', 'WP_001806884.1', 'WP_000977791.1', 'WP_001808120.1', 'WP_000977790.1', 'WP_000977800.1', 'WP_262610705.1', 'WP_078368171.1', 'WP_063651228.1', 'WP_000826304.1', 'WP_000977803.1', 'WP_000977777.1', 'WP_000977787.1', 'WP_252602130.1', 'WP_078069305.1', 'WP_160199251.1', 'WP_110179801.1', 'WP_043044867.1', 'WP_000977788.1', 'WP_014532805.1', 'W…
950	['WP_248289859.1', 'WP_223845218.1', 'WP_042908976.1', 'WP_001817585.1', 'WP_000389284.1']
951	['WP_248289860.1', 'WP_001817585.1', 'WP_042908976.1', 'WP_223845218.1']
952	['WP_000662030.1', 'WP_023914430.1', 'WP_000662031.1', 'WP_195757685.1', 'WP_000662027.1', 'WP_000662024.1', 'WP_000662022.1', 'WP_262610702.1', 'WP_069989708.1', 'WP_252555297.1', 'WP_044291648.1', 'WP_070022154.1', 'WP_248315615.1', 'WP_185648658.1', 'WP_180370909.1', 'WP_000662039.1', 'WP_180992708.1', 'WP_063644538.1', 'WP_000662041.1', 'WP_031807159.1', 'WP_049886468.1', 'WP_172409297.1']
953	['WP_078103479.1', 'WP_000977791.1', 'WP_110179801.1', 'WP_000977800.1', 'WP_000977790.1', 'WP_044291663.1', 'WP_208174141.1', 'WP_045172905.1', 'WP_000977803.1', 'WP_078368171.1', 'WP_000977805.1', 'WP_001806884.1', 'WP_160199251.1', 'WP_001808120.1', 'WP_063651228.1', 'WP_000826304.1', 'WP_078069305.1', 'WP_262610705.1', 'WP_115208040.1', 'WP_000977777.1', 'WP_096658748.1', 'WP_117434843.1', 'W…
954	['WP_000977800.1', 'WP_000977803.1', 'WP_248315617.1', 'WP_115208040.1', 'WP_160199251.1', 'WP_180992709.1', 'WP_045172579.1', 'WP_258413613.1', 'WP_000977793.1', 'WP_191961563.1', 'WP_191991339.1', 'WP_000826304.1', 'WP_103188422.1', 'WP_078103479.1', 'WP_110179801.1', 'WP_072399644.1', 'WP_096658748.1', 'WP_044291663.1', 'WP_208174141.1', 'WP_000977796.1', 'WP_000977785.1', 'WP_000977795.1', 'W…
955	['WP_045172905.1', 'WP_078103479.1', 'WP_001806884.1', 'WP_000977791.1', 'WP_000977800.1', 'WP_001808120.1', 'WP_000977790.1', 'WP_000649983.1', 'WP_208174141.1', 'WP_078368171.1', 'WP_000649986.1', 'WP_063651228.1', 'WP_000826304.1', 'WP_000977803.1', 'WP_262610705.1', 'WP_043044867.1', 'WP_000977787.1', 'WP_014532805.1', 'WP_000597207.1', 'WP_086041099.1', 'WP_000977777.1', 'WP_160199251.1', 'W…
956	['WP_001075807.1', 'WP_114290892.1', 'WP_001075817.1', 'WP_001075805.1', 'WP_072503082.1', 'WP_020976836.1', 'WP_063644528.1', 'WP_001075816.1', 'WP_001075809.1', 'WP_001075808.1', 'WP_250755226.1', 'WP_208151592.1', 'WP_098817936.1', 'WP_001075819.1', 'WP_103188419.1', 'WP_258413199.1', 'WP_065315796.1', 'WP_001075823.1', 'WP_043044865.1', 'WP_089535917.1', 'WP_001075812.1', 'WP_109162059.1', 'W…
957	['WP_001006425.1', 'WP_001006429.1', 'WP_001006427.1', 'WP_103146307.1', 'WP_103188418.1', 'WP_210647815.1', 'WP_043044864.1', 'WP_096367902.1', 'WP_029549876.1', 'WP_271019782.1', 'WP_044291671.1', 'WP_001006435.1', 'WP_001006442.1', 'WP_165804119.1', 'WP_258415720.1', 'WP_046597246.1', 'WP_001006443.1', 'WP_001006445.1', 'WP_259379266.1', 'WP_001006434.1', 'WP_001006438.1', 'WP_001006447.1', 'W…
958	['WP_248315622.1', 'WP_025175712.1', 'WP_044419319.1', 'WP_000728765.1', 'WP_162642994.1', 'WP_123871830.1', 'WP_078367802.1', 'WP_006188198.1', 'WP_124780918.1', 'WP_106875306.1', 'WP_047213064.1', 'WP_001837207.1', 'WP_000728737.1', 'WP_107364533.1', 'WP_000728706.1', 'WP_042907859.1', 'WP_049280869.1', 'WP_150860776.1']
959	['WP_000908952.1', 'WP_281224466.1', 'WP_000908949.1', 'WP_029549882.1', 'WP_000908953.1', 'WP_072512133.1', 'WP_000908956.1', 'WP_248315729.1', 'WP_044291652.1', 'WP_163994581.1', 'WP_258413840.1', 'WP_000908959.1', 'WP_023914433.1', 'WP_000908960.1', 'WP_001621787.1', 'WP_001641273.1', 'WP_061824026.1', 'WP_250755233.1', 'WP_262611634.1', 'WP_000908950.1', 'WP_064133567.1', 'WP_000908951.1', 'W…
960	['WP_000728745.1', 'WP_000728747.1', 'WP_303447642.1', 'WP_031876104.1', 'WP_031774483.1', 'WP_054192865.1', 'WP_103151739.1', 'WP_078256861.1', 'WP_086036945.1', 'WP_258413618.1', 'WP_249985859.1', 'WP_052995691.1', 'WP_000728753.1', 'WP_000728714.1', 'WP_281224456.1', 'WP_072512138.1', 'WP_162665694.1', 'WP_252602109.1', 'WP_266050677.1', 'WP_072492021.1', 'WP_187418221.1', 'WP_164091639.1', 'W…
961	['WP_000610051.1', 'WP_000610049.1', 'WP_000610050.1', 'WP_000610053.1', 'WP_046472849.1', 'WP_089535742.1', 'WP_115210750.1', 'WP_317218899.1', 'WP_000610137.1', 'WP_250755222.1', 'WP_046376997.1', 'WP_000610056.1', 'WP_000610055.1']
962	['WP_000173895.1', 'WP_000173891.1', 'WP_046597245.1', 'WP_000173894.1', 'WP_000173890.1', 'WP_000173896.1', 'WP_000173898.1', 'WP_111131992.1', 'WP_000173893.1', 'WP_043044863.1', 'WP_124780916.1', 'WP_229374068.1', 'WP_000173899.1', 'WP_063651238.1', 'WP_070007598.1', 'WP_250755223.1', 'WP_176432111.1', 'WP_086096220.1', 'WP_262607789.1', 'WP_064128794.1', 'WP_072512137.1', 'WP_252602112.1', 'W…
963	['WP_000036329.1', 'WP_029549874.1', 'WP_000036327.1', 'WP_000036330.1', 'WP_006191471.1', 'WP_096658742.1', 'WP_063644523.1', 'WP_000036332.1', 'WP_000036331.1', 'WP_262633975.1', 'WP_000036326.1', 'WP_031807512.1', 'WP_250755224.1', 'WP_000036328.1', 'WP_000036333.1', 'WP_000036335.1', 'WP_103151738.1', 'WP_000036325.1', 'WP_154289209.1', 'WP_147707035.1']
964	['WP_001621781.1', 'WP_124780910.1', 'WP_070974389.1', 'WP_045172913.1', 'WP_001670226.1', 'WP_001807311.1', 'WP_000291835.1', 'WP_000291834.1', 'WP_000291830.1', 'WP_001807951.1', 'WP_000291838.1', 'WP_310700472.1', 'WP_223671402.1', 'WP_000291833.1', 'WP_188352381.1', 'WP_000291837.1', 'WP_023914463.1', 'WP_046597335.1', 'WP_147697905.1', 'WP_096367903.1', 'WP_001662440.1', 'WP_111055804.1', 'W…
965	['WP_001075807.1', 'WP_114290892.1', 'WP_001075817.1', 'WP_001075805.1', 'WP_072503082.1', 'WP_020976836.1', 'WP_063644528.1', 'WP_001075816.1', 'WP_250755226.1', 'WP_001075809.1', 'WP_001075808.1', 'WP_208151592.1', 'WP_098817936.1', 'WP_103188419.1', 'WP_001075819.1', 'WP_258413199.1', 'WP_065315796.1', 'WP_043044865.1', 'WP_089535917.1', 'WP_001075812.1', 'WP_001075823.1', 'WP_109162059.1', 'W…
966	['WP_000080559.1', 'WP_000080564.1', 'WP_258413610.1', 'WP_000080576.1', 'WP_102782132.1', 'WP_001619800.1', 'WP_154288961.1', 'WP_000080558.1', 'WP_103146308.1', 'WP_108947507.1', 'WP_072468467.1', 'WP_045172581.1', 'WP_250755230.1', 'WP_000080566.1', 'WP_108957662.1', 'WP_117232070.1', 'WP_103254089.1', 'WP_115208039.1', 'WP_064133566.1', 'WP_000080571.1', 'WP_000080572.1', 'WP_048666596.1', 'W…
967	['WP_001100493.1', 'WP_001100494.1', 'WP_250755231.1', 'WP_072512134.1', 'WP_020976826.1']
968	['WP_000814441.1', 'WP_001566851.1', 'WP_250755232.1', 'WP_198914142.1', 'WP_000814443.1', 'WP_258415717.1', 'WP_117185809.1', 'WP_000812015.1', 'WP_271019787.1', 'WP_115208038.1']
969	['WP_000908952.1', 'WP_281224466.1', 'WP_000908949.1', 'WP_029549882.1', 'WP_000908953.1', 'WP_000908956.1', 'WP_044291652.1', 'WP_072512133.1', 'WP_163994581.1', 'WP_258413840.1', 'WP_248315729.1', 'WP_000908959.1', 'WP_023914433.1', 'WP_000908960.1', 'WP_001621787.1', 'WP_001641273.1', 'WP_250755233.1', 'WP_061824026.1', 'WP_262611634.1', 'WP_000908950.1', 'WP_064133567.1', 'WP_000908951.1', 'W…
970	['WP_000179890.1', 'WP_072512132.1', 'WP_025175432.1', 'WP_000201639.1', 'WP_000179898.1', 'WP_000201643.1', 'WP_070974383.1', 'WP_250755234.1', 'WP_124374734.1', 'WP_023914431.1', 'WP_124780900.1', 'WP_000179893.1', 'WP_000179900.1', 'WP_000179895.1', 'WP_000179903.1', 'WP_000201644.1', 'WP_000179906.1', 'WP_000201646.1', 'WP_000179892.1', 'WP_045172582.1', 'WP_000179899.1', 'WP_103188425.1', 'W…
971	['WP_000389762.1', 'WP_031875170.1', 'WP_000389759.1', 'WP_250755235.1', 'WP_216711878.1', 'WP_072491075.1', 'WP_001641272.1', 'WP_258413608.1', 'WP_072512131.1', 'WP_000389771.1', 'WP_000389773.1', 'WP_103188426.1', 'WP_124780898.1', 'WP_000389769.1']
972	['WP_250755236.1']
973	['WP_001791319.1', 'WP_001800966.1', 'WP_072414227.1', 'WP_078064639.1', 'WP_234719140.1', 'WP_250755313.1', 'WP_001791835.1', 'WP_072353806.1', 'WP_078370741.1', 'WP_078090719.1', 'WP_078062691.1', 'WP_001792226.1', 'WP_147697906.1', 'WP_140855156.1', 'WP_103150485.1', 'WP_267248462.1', 'WP_111131997.1', 'WP_262611635.1', 'WP_234409162.1']
974	['WP_000173891.1', 'WP_000173895.1', 'WP_046597245.1', 'WP_000173890.1', 'WP_000173894.1', 'WP_111131992.1', 'WP_000173896.1', 'WP_000173898.1', 'WP_000173893.1', 'WP_124780916.1', 'WP_229374068.1', 'WP_070007598.1', 'WP_043044863.1', 'WP_063651238.1', 'WP_000173899.1', 'WP_176432111.1', 'WP_262607789.1', 'WP_064128794.1', 'WP_086096220.1', 'WP_251952060.1', 'WP_072512137.1', 'WP_252602112.1', 'W…
975	['WP_000816135.1', 'WP_000816129.1', 'WP_031927403.1', 'WP_103188427.1', 'WP_251952061.1', 'WP_262610697.1', 'WP_054193793.1', 'WP_065316432.1', 'WP_000816133.1', 'WP_000816124.1']
976	['WP_000710578.1', 'WP_045172580.1', 'WP_258413612.1', 'WP_064135730.1', 'WP_000710565.1', 'WP_000710559.1', 'WP_000710579.1', 'WP_000710550.1', 'WP_000710560.1', 'WP_000710549.1', 'WP_043044870.1', 'WP_000710568.1', 'WP_258415718.1', 'WP_000710554.1', 'WP_124780906.1', 'WP_000710562.1', 'WP_000710564.1', 'WP_000710555.1', 'WP_089535918.1', 'WP_020976829.1', 'WP_252550737.1', 'WP_106898698.1', 'W…
977	['WP_252555291.1']
978	['WP_029549884.1', 'WP_252555295.1', 'WP_000455978.1', 'WP_000455983.1', 'WP_001292895.1']
979	['WP_000662031.1', 'WP_000662030.1', 'WP_000662024.1', 'WP_000662022.1', 'WP_262610702.1', 'WP_069989708.1', 'WP_000662027.1', 'WP_023914430.1', 'WP_044291648.1', 'WP_070022154.1', 'WP_252555297.1', 'WP_180992708.1', 'WP_180370909.1', 'WP_063644538.1', 'WP_000662039.1', 'WP_000662041.1', 'WP_185648658.1', 'WP_195757685.1', 'WP_248315615.1', 'WP_031807159.1', 'WP_049886468.1', 'WP_172409297.1']
980	['WP_000627029.1', 'WP_000627024.1', 'WP_252555306.1', 'WP_216730903.1', 'WP_000627027.1', 'WP_098817938.1', 'WP_006191450.1', 'WP_000627030.1', 'WP_117434842.1', 'WP_070974382.1', 'WP_070059005.1', 'WP_000627032.1']
981	['WP_001045111.1', 'WP_124780926.1', 'WP_001045124.1', 'WP_001045117.1', 'WP_044291711.1', 'WP_271019780.1', 'WP_262607792.1', 'WP_134427326.1', 'WP_103145825.1', 'WP_262542038.1', 'WP_259379267.1', 'WP_023914472.1', 'WP_001045115.1', 'WP_001045110.1', 'WP_001045123.1', 'WP_089535740.1', 'WP_252602103.1']
982	['WP_000136636.1', 'WP_000136629.1', 'WP_000136631.1', 'WP_262610717.1', 'WP_000136638.1', 'WP_063644546.1', 'WP_262607791.1', 'WP_045157550.1', 'WP_000136633.1', 'WP_058008284.1', 'WP_070015652.1', 'WP_006191473.1', 'WP_000136627.1', 'WP_000136643.1', 'WP_070974375.1', 'WP_222637408.1', 'WP_000136641.1', 'WP_124780922.1', 'WP_069989706.1', 'WP_072497784.1', 'WP_000136645.1', 'WP_252602105.1', 'W…
983	['WP_252602109.1', 'WP_281224456.1', 'WP_031876104.1', 'WP_000728747.1', 'WP_000728745.1', 'WP_000728753.1', 'WP_258413618.1', 'WP_031774483.1', 'WP_303447642.1', 'WP_072512138.1', 'WP_054192865.1', 'WP_103151739.1', 'WP_078256861.1', 'WP_052995691.1', 'WP_086036945.1', 'WP_266050677.1', 'WP_162665694.1', 'WP_187418221.1', 'WP_000728714.1', 'WP_249985859.1', 'WP_072492021.1', 'WP_164091639.1', 'W…
984	['WP_000173891.1', 'WP_000173895.1', 'WP_046597245.1', 'WP_000173890.1', 'WP_000173894.1', 'WP_111131992.1', 'WP_000173896.1', 'WP_000173898.1', 'WP_000173893.1', 'WP_124780916.1', 'WP_229374068.1', 'WP_070007598.1', 'WP_043044863.1', 'WP_063651238.1', 'WP_000173899.1', 'WP_252602112.1', 'WP_176432111.1', 'WP_262607789.1', 'WP_064128794.1', 'WP_072512137.1', 'WP_086096220.1', 'WP_250755223.1', 'W…
985	['WP_000170485.1', 'WP_258410319.1', 'WP_072357614.1', 'WP_000170481.1', 'WP_098817933.1', 'WP_124780914.1', 'WP_000170486.1', 'WP_000170488.1', 'WP_252602115.1', 'WP_262610713.1', 'WP_001151814.1', 'WP_000170483.1', 'WP_078103639.1', 'WP_078072290.1', 'WP_223876574.1', 'WP_223200468.1', 'WP_223200588.1', 'WP_198973961.1', 'WP_147697904.1']
986	['WP_001038103.1', 'WP_001038104.1', 'WP_045172897.1', 'WP_098817934.1', 'WP_001038099.1', 'WP_072511654.1', 'WP_001038111.1', 'WP_310700473.1', 'WP_115208042.1', 'WP_063644525.1', 'WP_262542031.1', 'WP_258415722.1', 'WP_001038110.1', 'WP_252602118.1', 'WP_124780912.1', 'WP_262610711.1', 'WP_262607788.1']
987	['WP_001621781.1', 'WP_124780910.1', 'WP_070974389.1', 'WP_045172913.1', 'WP_001807311.1', 'WP_001670226.1', 'WP_000291835.1', 'WP_000291834.1', 'WP_001807951.1', 'WP_000291830.1', 'WP_000291838.1', 'WP_310700472.1', 'WP_000291833.1', 'WP_223671402.1', 'WP_188352381.1', 'WP_000291837.1', 'WP_023914463.1', 'WP_046597335.1', 'WP_147697905.1', 'WP_096367903.1', 'WP_001662440.1', 'WP_111055804.1', 'W…
988	['WP_045172905.1', 'WP_078103479.1', 'WP_001806884.1', 'WP_000977791.1', 'WP_208174141.1', 'WP_001808120.1', 'WP_000977790.1', 'WP_078368171.1', 'WP_000977800.1', 'WP_262610705.1', 'WP_063651228.1', 'WP_000826304.1', 'WP_000977803.1', 'WP_000977777.1', 'WP_014532805.1', 'WP_000597207.1', 'WP_000977787.1', 'WP_078069305.1', 'WP_160199251.1', 'WP_252602130.1', 'WP_103145829.1', 'WP_043044867.1', 'W…
989	['WP_078103479.1', 'WP_208174141.1', 'WP_000977791.1', 'WP_000977790.1', 'WP_000977800.1', 'WP_262610705.1', 'WP_078368171.1', 'WP_063651228.1', 'WP_000977803.1', 'WP_000977777.1', 'WP_045172905.1', 'WP_001806884.1', 'WP_000977787.1', 'WP_252602130.1', 'WP_078069305.1', 'WP_001808120.1', 'WP_160199251.1', 'WP_000977788.1', 'WP_043044867.1', 'WP_000826304.1', 'WP_180992709.1', 'WP_014532805.1', 'W…
990	['WP_262607782.1', 'WP_006191454.1', 'WP_029549880.1', 'WP_258902017.1', 'WP_001566853.1', 'WP_020976827.1', 'WP_279588385.1', 'WP_001181360.1', 'WP_252602133.1', 'WP_257008796.1', 'WP_001181355.1', 'WP_001181354.1', 'WP_001621785.1', 'WP_269845048.1', 'WP_123986084.1', 'WP_265114205.1']
991	['WP_262607782.1', 'WP_006191454.1', 'WP_258902017.1', 'WP_001566853.1', 'WP_257008796.1', 'WP_279588385.1', 'WP_020976827.1', 'WP_001621785.1', 'WP_269845048.1', 'WP_029549880.1', 'WP_001181354.1', 'WP_001181360.1', 'WP_001181355.1', 'WP_252602133.1', 'WP_123986084.1', 'WP_265114205.1']
992	['WP_000170485.1', 'WP_258410319.1', 'WP_072357614.1', 'WP_000170481.1', 'WP_124780914.1', 'WP_098817933.1', 'WP_000170486.1', 'WP_000170488.1', 'WP_262610713.1', 'WP_252602115.1', 'WP_001151814.1', 'WP_000170483.1', 'WP_078103639.1', 'WP_078072290.1', 'WP_223876574.1', 'WP_223200468.1', 'WP_223200588.1', 'WP_198973961.1', 'WP_147697904.1']
993	['WP_001075807.1', 'WP_114290892.1', 'WP_001075817.1', 'WP_001075805.1', 'WP_072503082.1', 'WP_001075809.1', 'WP_020976836.1', 'WP_063644528.1', 'WP_001075816.1', 'WP_001075808.1', 'WP_250755226.1', 'WP_258413199.1', 'WP_208151592.1', 'WP_098817936.1', 'WP_103188419.1', 'WP_001075819.1', 'WP_043044865.1', 'WP_065315796.1', 'WP_089535917.1', 'WP_001075812.1', 'WP_001075823.1', 'WP_006191470.1', 'W…
994	['WP_258413352.1']
995	['WP_000389762.1', 'WP_031875170.1', 'WP_000389759.1', 'WP_250755235.1', 'WP_072491075.1', 'WP_216711878.1', 'WP_258413608.1', 'WP_001641272.1', 'WP_072512131.1', 'WP_000389771.1', 'WP_000389773.1', 'WP_103188426.1', 'WP_124780898.1', 'WP_000389769.1']
996	['WP_025175432.1', 'WP_000201643.1', 'WP_000179900.1', 'WP_023914431.1', 'WP_000179895.1', 'WP_000179890.1', 'WP_000201644.1', 'WP_000201646.1', 'WP_072512132.1', 'WP_045172582.1', 'WP_000179898.1', 'WP_000179892.1', 'WP_000201639.1', 'WP_070974383.1', 'WP_124780900.1', 'WP_061737594.1', 'WP_124374734.1', 'WP_000179903.1', 'WP_031790697.1', 'WP_250755234.1', 'WP_000179906.1', 'WP_000179893.1', 'W…
997	['WP_258413610.1', 'WP_000080559.1', 'WP_000080564.1', 'WP_000080576.1', 'WP_102782132.1', 'WP_001619800.1', 'WP_154288961.1', 'WP_000080558.1', 'WP_103146308.1', 'WP_108947507.1', 'WP_045172581.1', 'WP_072468467.1', 'WP_250755230.1', 'WP_000080566.1', 'WP_108957662.1', 'WP_117232070.1', 'WP_103254089.1', 'WP_115208039.1', 'WP_064133566.1', 'WP_000080571.1', 'WP_000080572.1', 'WP_048666596.1', 'W…
998	['WP_000714374.1', 'WP_000714373.1', 'WP_000714376.1', 'WP_000410568.1', 'WP_000410567.1', 'WP_000714379.1', 'WP_103188423.1', 'WP_258413611.1', 'WP_000714387.1', 'WP_023914438.1', 'WP_029549879.1', 'WP_064305711.1', 'WP_000714383.1', 'WP_044291658.1', 'WP_000714386.1', 'WP_000714395.1', 'WP_065315784.1', 'WP_124780904.1', 'WP_000714392.1', 'WP_271019786.1', 'WP_000714396.1', 'WP_063644537.1', 'W…
999	['WP_000710578.1', 'WP_258413612.1', 'WP_045172580.1', 'WP_064135730.1', 'WP_000710565.1', 'WP_000710559.1', 'WP_000710550.1', 'WP_000710579.1', 'WP_000710560.1', 'WP_043044870.1', 'WP_000710549.1', 'WP_000710568.1', 'WP_258415718.1', 'WP_000710554.1', 'WP_124780906.1', 'WP_000710555.1', 'WP_000710562.1', 'WP_000710564.1', 'WP_089535918.1', 'WP_020976829.1', 'WP_106898698.1', 'WP_000710576.1', 'W…
1000	['WP_078103479.1', 'WP_208174141.1', 'WP_000977791.1', 'WP_000977790.1', 'WP_000977800.1', 'WP_262610705.1', 'WP_078368171.1', 'WP_063651228.1', 'WP_000977803.1', 'WP_000977777.1', 'WP_045172905.1', 'WP_000977787.1', 'WP_001806884.1', 'WP_078069305.1', 'WP_160199251.1', 'WP_252602130.1', 'WP_001808120.1', 'WP_000977788.1', 'WP_043044867.1', 'WP_000826304.1', 'WP_014532805.1', 'WP_180992709.1', 'W…
1001	['WP_045172905.1', 'WP_078103479.1', 'WP_208174141.1', 'WP_001806884.1', 'WP_000977791.1', 'WP_001808120.1', 'WP_000977790.1', 'WP_000977800.1', 'WP_262610705.1', 'WP_078368171.1', 'WP_063651228.1', 'WP_000977777.1', 'WP_000826304.1', 'WP_000977803.1', 'WP_000977787.1', 'WP_078069305.1', 'WP_252602130.1', 'WP_160199251.1', 'WP_110179801.1', 'WP_043044867.1', 'WP_000977788.1', 'WP_014532805.1', 'W…
1002	['WP_001621781.1', 'WP_124780910.1', 'WP_070974389.1', 'WP_045172913.1', 'WP_001670226.1', 'WP_001807951.1', 'WP_001807311.1', 'WP_000291835.1', 'WP_000291830.1', 'WP_000291838.1', 'WP_000291834.1', 'WP_310700472.1', 'WP_223671402.1', 'WP_188352381.1', 'WP_023914463.1', 'WP_000291833.1', 'WP_000291837.1', 'WP_046597335.1', 'WP_096367903.1', 'WP_111055804.1', 'WP_147697905.1', 'WP_258413617.1', 'W…
1003	['WP_000728747.1', 'WP_000728745.1', 'WP_031876104.1', 'WP_258413618.1', 'WP_031774483.1', 'WP_303447642.1', 'WP_054192865.1', 'WP_078256861.1', 'WP_103151739.1', 'WP_086036945.1', 'WP_000728753.1', 'WP_052995691.1', 'WP_249985859.1', 'WP_281224456.1', 'WP_000728714.1', 'WP_252602109.1', 'WP_162665694.1', 'WP_072512138.1', 'WP_266050677.1', 'WP_072492021.1', 'WP_187418221.1', 'WP_164091639.1', 'W…
1004	['WP_000876756.1', 'WP_000876757.1', 'WP_000876751.1', 'WP_258413619.1', 'WP_000876752.1', 'WP_000876748.1', 'WP_072545034.1', 'WP_000876755.1', 'WP_000876758.1', 'WP_044291706.1', 'WP_160199789.1', 'WP_124780920.1', 'WP_031928223.1', 'WP_115210746.1', 'WP_098817931.1', 'WP_000876750.1', 'WP_000876754.1', 'WP_072512139.1', 'WP_111131994.1']
1005	['WP_000908952.1', 'WP_281224466.1', 'WP_000908949.1', 'WP_029549882.1', 'WP_000908953.1', 'WP_000908956.1', 'WP_044291652.1', 'WP_258413840.1', 'WP_072512133.1', 'WP_163994581.1', 'WP_000908959.1', 'WP_248315729.1', 'WP_023914433.1', 'WP_000908960.1', 'WP_001621787.1', 'WP_001641273.1', 'WP_061824026.1', 'WP_250755233.1', 'WP_262611634.1', 'WP_000908950.1', 'WP_064133567.1', 'WP_000908951.1', 'W…
1006	['WP_078103479.1', 'WP_208174141.1', 'WP_000977791.1', 'WP_000977790.1', 'WP_000977800.1', 'WP_262610705.1', 'WP_078368171.1', 'WP_063651228.1', 'WP_000977803.1', 'WP_045172905.1', 'WP_000977777.1', 'WP_000977787.1', 'WP_001806884.1', 'WP_078069305.1', 'WP_160199251.1', 'WP_001808120.1', 'WP_252602130.1', 'WP_043044867.1', 'WP_000977788.1', 'WP_086041099.1', 'WP_000826304.1', 'WP_014532805.1', 'W…
1007	['WP_078103479.1', 'WP_000977791.1', 'WP_208174141.1', 'WP_000977790.1', 'WP_000977800.1', 'WP_078368171.1', 'WP_262610705.1', 'WP_063651228.1', 'WP_000977803.1', 'WP_045172905.1', 'WP_000977777.1', 'WP_001806884.1', 'WP_000977787.1', 'WP_001808120.1', 'WP_078069305.1', 'WP_252602130.1', 'WP_160199251.1', 'WP_014532805.1', 'WP_000597207.1', 'WP_043044867.1', 'WP_000977788.1', 'WP_000826304.1', 'W…
1008	['WP_000814441.1', 'WP_001566851.1', 'WP_258415717.1', 'WP_198914142.1', 'WP_000814443.1', 'WP_250755232.1', 'WP_117185809.1', 'WP_000812015.1', 'WP_271019787.1', 'WP_115208038.1']
1009	['WP_000710578.1', 'WP_258413612.1', 'WP_045172580.1', 'WP_064135730.1', 'WP_000710565.1', 'WP_000710559.1', 'WP_000710550.1', 'WP_000710579.1', 'WP_000710560.1', 'WP_258415718.1', 'WP_000710549.1', 'WP_043044870.1', 'WP_000710568.1', 'WP_000710554.1', 'WP_000710555.1', 'WP_124780906.1', 'WP_000710562.1', 'WP_000710564.1', 'WP_089535918.1', 'WP_020976829.1', 'WP_106898698.1', 'WP_000710576.1', 'W…
1010	['WP_001006425.1', 'WP_001006429.1', 'WP_001006427.1', 'WP_103146307.1', 'WP_103188418.1', 'WP_210647815.1', 'WP_043044864.1', 'WP_096367902.1', 'WP_271019782.1', 'WP_044291671.1', 'WP_029549876.1', 'WP_001006435.1', 'WP_001006442.1', 'WP_165804119.1', 'WP_258415720.1', 'WP_046597246.1', 'WP_001006443.1', 'WP_001006445.1', 'WP_259379266.1', 'WP_001006438.1', 'WP_001006434.1', 'WP_001006447.1', 'W…
1011	['WP_124780910.1', 'WP_001621781.1', 'WP_070974389.1', 'WP_045172913.1', 'WP_001807311.1', 'WP_001670226.1', 'WP_000291835.1', 'WP_000291834.1', 'WP_000291830.1', 'WP_001807951.1', 'WP_000291838.1', 'WP_310700472.1', 'WP_000291833.1', 'WP_223671402.1', 'WP_000291837.1', 'WP_023914463.1', 'WP_188352381.1', 'WP_046597335.1', 'WP_147697905.1', 'WP_096367903.1', 'WP_001662440.1', 'WP_111055804.1', 'W…
1012	['WP_001038103.1', 'WP_001038104.1', 'WP_045172897.1', 'WP_098817934.1', 'WP_001038099.1', 'WP_072511654.1', 'WP_001038111.1', 'WP_115208042.1', 'WP_310700473.1', 'WP_258415722.1', 'WP_063644525.1', 'WP_262542031.1', 'WP_001038110.1', 'WP_124780912.1', 'WP_262610711.1', 'WP_262607788.1', 'WP_252602118.1']
1013	['WP_006191454.1', 'WP_262607782.1', 'WP_258902017.1', 'WP_001566853.1', 'WP_279588385.1', 'WP_020976827.1', 'WP_269845048.1', 'WP_257008796.1', 'WP_001621785.1', 'WP_029549880.1', 'WP_001181355.1', 'WP_001181354.1', 'WP_001181360.1', 'WP_252602133.1', 'WP_123986084.1', 'WP_265114205.1']
1014	['WP_258922422.1', 'WP_001004209.1', 'WP_072491071.1']
1015	['WP_001179388.1', 'WP_001179392.1', 'WP_023914476.1', 'WP_021286010.1', 'WP_259378486.1', 'WP_020976840.1', 'WP_001179394.1', 'WP_209206809.1', 'WP_006191475.1', 'WP_086114964.1', 'WP_001179389.1', 'WP_065316362.1', 'WP_001181416.1', 'WP_072512142.1', 'WP_001179403.1', 'WP_001179395.1', 'WP_053005308.1']
1016	['WP_111015171.1', 'WP_262607790.1', 'WP_259378488.1', 'WP_271057319.1', 'WP_031905940.1', 'WP_077638225.1', 'WP_000728689.1', 'WP_001623249.1', 'WP_023915198.1', 'WP_150860776.1']
1017	['WP_259378489.1', 'WP_224061730.1']
1018	['WP_259379265.1', 'WP_046597249.1', 'WP_224061730.1', 'WP_259378489.1']
1019	['WP_001006425.1', 'WP_001006429.1', 'WP_001006427.1', 'WP_103146307.1', 'WP_103188418.1', 'WP_210647815.1', 'WP_043044864.1', 'WP_096367902.1', 'WP_271019782.1', 'WP_044291671.1', 'WP_029549876.1', 'WP_001006435.1', 'WP_001006442.1', 'WP_165804119.1', 'WP_258415720.1', 'WP_046597246.1', 'WP_259379266.1', 'WP_001006443.1', 'WP_001006445.1', 'WP_001006438.1', 'WP_001006434.1', 'WP_001006447.1', 'W…
1020	['WP_001045111.1', 'WP_124780926.1', 'WP_001045117.1', 'WP_001045124.1', 'WP_044291711.1', 'WP_271019780.1', 'WP_259379267.1', 'WP_262607792.1', 'WP_262542038.1', 'WP_103145825.1', 'WP_023914472.1', 'WP_134427326.1', 'WP_001045115.1', 'WP_001045110.1', 'WP_001045123.1', 'WP_089535740.1', 'WP_252602103.1']
1021	['WP_000472888.1', 'WP_262529276.1', 'WP_046597247.1']
1022	['WP_000728746.1', 'WP_000728750.1', 'WP_001561460.1', 'WP_000728749.1', 'WP_049886512.1', 'WP_072526913.1', 'WP_078368841.1', 'WP_123986085.1', 'WP_262529290.1', 'WP_086037137.1', 'WP_108627792.1', 'WP_078348299.1', 'WP_215803213.1', 'WP_228582632.1', 'WP_162635598.1', 'WP_032099372.1', 'WP_228567641.1', 'WP_072511655.1', 'WP_001662438.1', 'WP_117196878.1', 'WP_000728685.1', 'WP_000728698.1', 'W…
1023	['WP_000130759.1', 'WP_000130763.1', 'WP_072551505.1', 'WP_000130756.1', 'WP_000130758.1', 'WP_064277646.1', 'WP_108627791.1', 'WP_000130755.1', 'WP_262537826.1']
1024	['WP_262537832.1']
1025	['WP_262542024.1', 'WP_224085680.1']
1026	['WP_001006425.1', 'WP_001006429.1', 'WP_001006427.1', 'WP_103146307.1', 'WP_103188418.1', 'WP_210647815.1', 'WP_043044864.1', 'WP_096367902.1', 'WP_271019782.1', 'WP_044291671.1', 'WP_029549876.1', 'WP_001006435.1', 'WP_001006442.1', 'WP_165804119.1', 'WP_258415720.1', 'WP_046597246.1', 'WP_001006443.1', 'WP_001006445.1', 'WP_259379266.1', 'WP_001006438.1', 'WP_001006434.1', 'WP_001006447.1', 'W…
1027	['WP_001038103.1', 'WP_001038104.1', 'WP_045172897.1', 'WP_098817934.1', 'WP_001038099.1', 'WP_072511654.1', 'WP_001038111.1', 'WP_115208042.1', 'WP_310700473.1', 'WP_063644525.1', 'WP_262542031.1', 'WP_258415722.1', 'WP_001038110.1', 'WP_124780912.1', 'WP_262610711.1', 'WP_262607788.1', 'WP_252602118.1']
1028	['WP_072512140.1', 'WP_000924997.1', 'WP_000925002.1', 'WP_000924995.1', 'WP_000924998.1', 'WP_000925001.1', 'WP_089535739.1', 'WP_000925003.1', 'WP_000924990.1', 'WP_000924996.1', 'WP_000924992.1', 'WP_063644547.1', 'WP_044291710.1', 'WP_262542037.1', 'WP_124780924.1', 'WP_000924999.1', 'WP_000924989.1', 'WP_000924993.1', 'WP_276212950.1', 'WP_058008286.1', 'WP_069989705.1', 'WP_198974288.1', 'W…
1029	['WP_001045111.1', 'WP_124780926.1', 'WP_001045117.1', 'WP_001045124.1', 'WP_044291711.1', 'WP_271019780.1', 'WP_262542038.1', 'WP_262607792.1', 'WP_103145825.1', 'WP_259379267.1', 'WP_023914472.1', 'WP_134427326.1', 'WP_001045115.1', 'WP_001045110.1', 'WP_001045123.1', 'WP_089535740.1', 'WP_252602103.1']
1030	['WP_262607781.1']
1031	['WP_262607782.1', 'WP_006191454.1', 'WP_258902017.1', 'WP_001566853.1', 'WP_279588385.1', 'WP_020976827.1', 'WP_257008796.1', 'WP_001621785.1', 'WP_269845048.1', 'WP_029549880.1', 'WP_001181355.1', 'WP_001181360.1', 'WP_001181354.1', 'WP_252602133.1', 'WP_123986084.1', 'WP_265114205.1']
1032	['WP_000710578.1', 'WP_045172580.1', 'WP_258413612.1', 'WP_064135730.1', 'WP_000710565.1', 'WP_000710559.1', 'WP_000710579.1', 'WP_000710550.1', 'WP_000710560.1', 'WP_000710549.1', 'WP_043044870.1', 'WP_000710568.1', 'WP_258415718.1', 'WP_000710554.1', 'WP_124780906.1', 'WP_000710562.1', 'WP_000710564.1', 'WP_000710555.1', 'WP_089535918.1', 'WP_020976829.1', 'WP_106898698.1', 'WP_252550737.1', 'W…
1033	['WP_262607784.1', 'WP_031921711.1', 'WP_023915211.1', 'WP_109176998.1', 'WP_199003794.1', 'WP_142299886.1', 'WP_149890325.1', 'WP_150008080.1', 'WP_023915219.1', 'WP_142670695.1', 'WP_149888776.1']
1034	['WP_001006425.1', 'WP_001006429.1', 'WP_001006427.1', 'WP_103146307.1', 'WP_103188418.1', 'WP_210647815.1', 'WP_043044864.1', 'WP_096367902.1', 'WP_271019782.1', 'WP_044291671.1', 'WP_029549876.1', 'WP_001006442.1', 'WP_001006435.1', 'WP_165804119.1', 'WP_258415720.1', 'WP_046597246.1', 'WP_001006443.1', 'WP_001006445.1', 'WP_259379266.1', 'WP_001006438.1', 'WP_001006434.1', 'WP_001006423.1', 'W…
1035	['WP_001621781.1', 'WP_124780910.1', 'WP_070974389.1', 'WP_045172913.1', 'WP_001807311.1', 'WP_001670226.1', 'WP_000291835.1', 'WP_000291834.1', 'WP_001807951.1', 'WP_000291830.1', 'WP_000291838.1', 'WP_310700472.1', 'WP_000291833.1', 'WP_223671402.1', 'WP_046597335.1', 'WP_000291837.1', 'WP_188352381.1', 'WP_023914463.1', 'WP_147697905.1', 'WP_096367903.1', 'WP_001662440.1', 'WP_111055804.1', 'W…
1036	['WP_001038103.1', 'WP_001038104.1', 'WP_045172897.1', 'WP_098817934.1', 'WP_001038099.1', 'WP_072511654.1', 'WP_001038111.1', 'WP_310700473.1', 'WP_115208042.1', 'WP_063644525.1', 'WP_258415722.1', 'WP_262542031.1', 'WP_001038110.1', 'WP_124780912.1', 'WP_262607788.1', 'WP_262610711.1', 'WP_252602118.1']
1037	['WP_000173891.1', 'WP_000173895.1', 'WP_046597245.1', 'WP_000173890.1', 'WP_000173894.1', 'WP_111131992.1', 'WP_000173896.1', 'WP_000173898.1', 'WP_000173893.1', 'WP_124780916.1', 'WP_229374068.1', 'WP_070007598.1', 'WP_043044863.1', 'WP_063651238.1', 'WP_000173899.1', 'WP_262607789.1', 'WP_176432111.1', 'WP_064128794.1', 'WP_086096220.1', 'WP_072512137.1', 'WP_252602112.1', 'WP_250755223.1', 'W…
1038	['WP_111015171.1', 'WP_262607790.1', 'WP_259378488.1', 'WP_271057319.1', 'WP_031905940.1', 'WP_077638225.1', 'WP_000728689.1', 'WP_001623249.1', 'WP_023915198.1', 'WP_150860776.1']
1039	['WP_262607791.1', 'WP_000136636.1', 'WP_000136629.1', 'WP_000136631.1', 'WP_262610717.1', 'WP_000136638.1', 'WP_063644546.1', 'WP_045157550.1', 'WP_000136633.1', 'WP_058008284.1', 'WP_070015652.1', 'WP_006191473.1', 'WP_000136627.1', 'WP_000136643.1', 'WP_222637408.1', 'WP_000136641.1', 'WP_069989706.1', 'WP_070974375.1', 'WP_072497784.1', 'WP_098817930.1', 'WP_000136632.1', 'WP_000136634.1', 'W…
1040	['WP_001045111.1', 'WP_124780926.1', 'WP_001045117.1', 'WP_001045124.1', 'WP_262607792.1', 'WP_044291711.1', 'WP_271019780.1', 'WP_103145825.1', 'WP_262542038.1', 'WP_259379267.1', 'WP_023914472.1', 'WP_134427326.1', 'WP_001045115.1', 'WP_001045110.1', 'WP_001045123.1', 'WP_089535740.1', 'WP_252602103.1']
1041	['WP_000570808.1', 'WP_072512141.1', 'WP_000570803.1', 'WP_000570806.1', 'WP_064305713.1', 'WP_262607793.1', 'WP_072472830.1', 'WP_061389123.1', 'WP_020976838.1', 'WP_000570813.1', 'WP_111743753.1', 'WP_103149338.1', 'WP_000570812.1', 'WP_000570810.1']
1042	['WP_000355845.1', 'WP_000355844.1', 'WP_000355842.1', 'WP_000355840.1', 'WP_262610696.1', 'WP_063644540.1']
1043	['WP_000816135.1', 'WP_000816129.1', 'WP_031927403.1', 'WP_103188427.1', 'WP_262610697.1', 'WP_251952061.1', 'WP_054193793.1', 'WP_065316432.1', 'WP_000816133.1', 'WP_000816124.1']
1044	['WP_000465473.1', 'WP_000465472.1', 'WP_262610699.1', 'WP_001652419.1', 'WP_303447652.1', 'WP_000465477.1', 'WP_000465470.1', 'WP_000465478.1', 'WP_000465466.1', 'WP_045157545.1', 'WP_000465467.1', 'WP_086039535.1']
1045	['WP_001033012.1', 'WP_001033018.1', 'WP_045172584.1', 'WP_061649248.1', 'WP_070007596.1', 'WP_058144505.1', 'WP_262610701.1', 'WP_001033009.1', 'WP_001033008.1', 'WP_001033006.1', 'WP_000718138.1']
1046	['WP_000662031.1', 'WP_000662030.1', 'WP_000662024.1', 'WP_000662022.1', 'WP_262610702.1', 'WP_069989708.1', 'WP_000662027.1', 'WP_023914430.1', 'WP_044291648.1', 'WP_070022154.1', 'WP_180992708.1', 'WP_252555297.1', 'WP_180370909.1', 'WP_063644538.1', 'WP_000662039.1', 'WP_000662041.1', 'WP_185648658.1', 'WP_195757685.1', 'WP_248315615.1', 'WP_031807159.1', 'WP_049886468.1', 'WP_172409297.1']
1047	['WP_078103479.1', 'WP_208174141.1', 'WP_000977791.1', 'WP_262610705.1', 'WP_000977790.1', 'WP_000977800.1', 'WP_078368171.1', 'WP_063651228.1', 'WP_000977777.1', 'WP_000977803.1', 'WP_045172905.1', 'WP_001806884.1', 'WP_000977787.1', 'WP_078069305.1', 'WP_252602130.1', 'WP_001808120.1', 'WP_160199251.1', 'WP_000977788.1', 'WP_043044867.1', 'WP_000826304.1', 'WP_014532805.1', 'WP_180992709.1', 'W…
1048	['WP_001075807.1', 'WP_114290892.1', 'WP_001075817.1', 'WP_001075805.1', 'WP_072503082.1', 'WP_020976836.1', 'WP_063644528.1', 'WP_001075816.1', 'WP_001075809.1', 'WP_001075808.1', 'WP_250755226.1', 'WP_208151592.1', 'WP_098817936.1', 'WP_103188419.1', 'WP_258413199.1', 'WP_001075819.1', 'WP_065315796.1', 'WP_043044865.1', 'WP_089535917.1', 'WP_001075812.1', 'WP_001075823.1', 'WP_109162059.1', 'W…
1049	['WP_001006425.1', 'WP_001006429.1', 'WP_001006427.1', 'WP_103146307.1', 'WP_103188418.1', 'WP_210647815.1', 'WP_029549876.1', 'WP_001006435.1', 'WP_043044864.1', 'WP_096367902.1', 'WP_001006442.1', 'WP_044291671.1', 'WP_271019782.1', 'WP_165804119.1', 'WP_001006434.1', 'WP_258415720.1', 'WP_001006443.1', 'WP_001006445.1', 'WP_046597246.1', 'WP_259379266.1', 'WP_001006447.1', 'WP_001006423.1', 'W…
1050	['WP_001621781.1', 'WP_124780910.1', 'WP_070974389.1', 'WP_045172913.1', 'WP_001670226.1', 'WP_001807311.1', 'WP_000291830.1', 'WP_000291835.1', 'WP_001807951.1', 'WP_000291838.1', 'WP_000291834.1', 'WP_310700472.1', 'WP_223671402.1', 'WP_188352381.1', 'WP_023914463.1', 'WP_000291833.1', 'WP_000291837.1', 'WP_046597335.1', 'WP_096367903.1', 'WP_147697905.1', 'WP_111055804.1', 'WP_262610710.1', 'W…
1051	['WP_001038103.1', 'WP_001038104.1', 'WP_045172897.1', 'WP_098817934.1', 'WP_001038099.1', 'WP_072511654.1', 'WP_001038111.1', 'WP_063644525.1', 'WP_115208042.1', 'WP_310700473.1', 'WP_262542031.1', 'WP_258415722.1', 'WP_001038110.1', 'WP_124780912.1', 'WP_262610711.1', 'WP_262607788.1', 'WP_252602118.1']
1052	['WP_000170485.1', 'WP_258410319.1', 'WP_072357614.1', 'WP_000170481.1', 'WP_124780914.1', 'WP_098817933.1', 'WP_000170486.1', 'WP_262610713.1', 'WP_000170488.1', 'WP_252602115.1', 'WP_001151814.1', 'WP_000170483.1', 'WP_078103639.1', 'WP_078072290.1', 'WP_223876574.1', 'WP_223200468.1', 'WP_223200588.1', 'WP_198973961.1', 'WP_147697904.1']
1053	['WP_000136636.1', 'WP_000136629.1', 'WP_262610717.1', 'WP_000136631.1', 'WP_000136638.1', 'WP_063644546.1', 'WP_262607791.1', 'WP_045157550.1', 'WP_000136633.1', 'WP_058008284.1', 'WP_070015652.1', 'WP_006191473.1', 'WP_000136643.1', 'WP_000136627.1', 'WP_222637408.1', 'WP_000136641.1', 'WP_070974375.1', 'WP_069989706.1', 'WP_072497784.1', 'WP_124780922.1', 'WP_098817930.1', 'WP_000136634.1', 'W…
1054	['WP_001078456.1', 'WP_001078461.1', 'WP_020976839.1', 'WP_134427329.1', 'WP_124780928.1', 'WP_023914474.1', 'WP_089535741.1', 'WP_064126155.1', 'WP_303447641.1', 'WP_001078457.1', 'WP_045157551.1', 'WP_281224042.1', 'WP_006191474.1', 'WP_001078467.1', 'WP_262610719.1']
1055	['WP_000908952.1', 'WP_281224466.1', 'WP_000908949.1', 'WP_029549882.1', 'WP_000908953.1', 'WP_000908956.1', 'WP_072512133.1', 'WP_044291652.1', 'WP_248315729.1', 'WP_163994581.1', 'WP_258413840.1', 'WP_000908959.1', 'WP_023914433.1', 'WP_000908960.1', 'WP_001621787.1', 'WP_001641273.1', 'WP_061824026.1', 'WP_262611634.1', 'WP_250755233.1', 'WP_000908950.1', 'WP_064133567.1', 'WP_000908951.1', 'W…
1056	['WP_001800966.1', 'WP_001791319.1', 'WP_072414227.1', 'WP_234719140.1', 'WP_078064639.1', 'WP_072353806.1', 'WP_001791835.1', 'WP_078370741.1', 'WP_078062691.1', 'WP_001792226.1', 'WP_078090719.1', 'WP_250755313.1', 'WP_147697906.1', 'WP_140855156.1', 'WP_103150485.1', 'WP_267248462.1', 'WP_111131997.1', 'WP_262611635.1', 'WP_234409162.1']
1057	['WP_000036329.1', 'WP_029549874.1', 'WP_000036327.1', 'WP_000036330.1', 'WP_006191471.1', 'WP_096658742.1', 'WP_063644523.1', 'WP_000036332.1', 'WP_262633975.1', 'WP_000036331.1', 'WP_000036326.1', 'WP_031807512.1', 'WP_000036328.1', 'WP_250755224.1', 'WP_000036333.1', 'WP_000036335.1', 'WP_103151738.1', 'WP_000036325.1', 'WP_154289209.1', 'WP_147707035.1']
1058	['WP_265114205.1', 'WP_262607782.1', 'WP_006191454.1', 'WP_258902017.1', 'WP_001566853.1', 'WP_279588385.1', 'WP_257008796.1', 'WP_020976827.1', 'WP_001621785.1', 'WP_269845048.1', 'WP_029549880.1', 'WP_001181354.1', 'WP_001181355.1', 'WP_001181360.1', 'WP_252602133.1', 'WP_123986084.1']
1059	['WP_000728747.1', 'WP_031876104.1', 'WP_000728745.1', 'WP_281224456.1', 'WP_303447642.1', 'WP_258413618.1', 'WP_000728753.1', 'WP_031774483.1', 'WP_054192865.1', 'WP_103151739.1', 'WP_078256861.1', 'WP_086036945.1', 'WP_252602109.1', 'WP_052995691.1', 'WP_072512138.1', 'WP_266050677.1', 'WP_249985859.1', 'WP_000728714.1', 'WP_162665694.1', 'WP_072492021.1', 'WP_187418221.1', 'WP_164091639.1', 'W…
1060	['WP_267248462.1', 'WP_001800966.1', 'WP_001791319.1', 'WP_072414227.1', 'WP_078064639.1', 'WP_234719140.1', 'WP_072353806.1', 'WP_001792226.1', 'WP_001791835.1', 'WP_078370741.1', 'WP_078062691.1', 'WP_078090719.1', 'WP_250755313.1', 'WP_147697906.1', 'WP_140855156.1', 'WP_103150485.1', 'WP_111131997.1', 'WP_262611635.1', 'WP_234409162.1']
1061	['WP_078103479.1', 'WP_000977791.1', 'WP_208174141.1', 'WP_000977790.1', 'WP_000977800.1', 'WP_078368171.1', 'WP_262610705.1', 'WP_063651228.1', 'WP_000977777.1', 'WP_000977803.1', 'WP_045172905.1', 'WP_001806884.1', 'WP_000977787.1', 'WP_001808120.1', 'WP_078069305.1', 'WP_252602130.1', 'WP_160199251.1', 'WP_000977788.1', 'WP_180992709.1', 'WP_014532805.1', 'WP_043044867.1', 'WP_000597207.1', 'W…
1062	['WP_006191454.1', 'WP_262607782.1', 'WP_001566853.1', 'WP_258902017.1', 'WP_279588385.1', 'WP_269845048.1', 'WP_020976827.1', 'WP_001621785.1', 'WP_257008796.1', 'WP_029549880.1', 'WP_001181354.1', 'WP_001181355.1', 'WP_001181360.1', 'WP_252602133.1', 'WP_123986084.1', 'WP_265114205.1']
1063	['WP_001045111.1', 'WP_124780926.1', 'WP_271019780.1', 'WP_001045117.1', 'WP_001045124.1', 'WP_044291711.1', 'WP_262607792.1', 'WP_103145825.1', 'WP_262542038.1', 'WP_259379267.1', 'WP_023914472.1', 'WP_134427326.1', 'WP_001045115.1', 'WP_001045110.1', 'WP_001045123.1', 'WP_089535740.1', 'WP_252602103.1']
1064	['WP_001621781.1', 'WP_124780910.1', 'WP_070974389.1', 'WP_045172913.1', 'WP_001670226.1', 'WP_001807311.1', 'WP_000291835.1', 'WP_000291834.1', 'WP_001807951.1', 'WP_000291830.1', 'WP_000291838.1', 'WP_310700472.1', 'WP_000291833.1', 'WP_223671402.1', 'WP_000291837.1', 'WP_023914463.1', 'WP_188352381.1', 'WP_046597335.1', 'WP_147697905.1', 'WP_096367903.1', 'WP_111055804.1', 'WP_001662440.1', 'W…
1065	['WP_001006425.1', 'WP_001006429.1', 'WP_001006427.1', 'WP_103146307.1', 'WP_103188418.1', 'WP_210647815.1', 'WP_043044864.1', 'WP_271019782.1', 'WP_096367902.1', 'WP_044291671.1', 'WP_029549876.1', 'WP_001006435.1', 'WP_001006442.1', 'WP_165804119.1', 'WP_258415720.1', 'WP_046597246.1', 'WP_001006443.1', 'WP_001006445.1', 'WP_259379266.1', 'WP_001006438.1', 'WP_001006434.1', 'WP_001006447.1', 'W…
1066	['WP_000714374.1', 'WP_000714376.1', 'WP_000714373.1', 'WP_000410568.1', 'WP_000410567.1', 'WP_000714379.1', 'WP_103188423.1', 'WP_258413611.1', 'WP_000714387.1', 'WP_023914438.1', 'WP_029549879.1', 'WP_000714383.1', 'WP_064305711.1', 'WP_000714386.1', 'WP_044291658.1', 'WP_065315784.1', 'WP_000714395.1', 'WP_124780904.1', 'WP_271019786.1', 'WP_000714392.1', 'WP_000714396.1', 'WP_063644537.1', 'W…
1067	['WP_000814441.1', 'WP_001566851.1', 'WP_000814443.1', 'WP_198914142.1', 'WP_258415717.1', 'WP_250755232.1', 'WP_117185809.1', 'WP_000812015.1', 'WP_271019787.1', 'WP_115208038.1']
1068	['WP_111015171.1', 'WP_262607790.1', 'WP_259378488.1', 'WP_271057319.1', 'WP_031905940.1', 'WP_077638225.1', 'WP_000728689.1', 'WP_001623249.1', 'WP_023915198.1', 'WP_150860776.1']
1069	['WP_072512140.1', 'WP_000924997.1', 'WP_000925002.1', 'WP_000924995.1', 'WP_000924998.1', 'WP_000925001.1', 'WP_000925003.1', 'WP_089535739.1', 'WP_000924990.1', 'WP_000924996.1', 'WP_000924992.1', 'WP_063644547.1', 'WP_044291710.1', 'WP_124780924.1', 'WP_000924999.1', 'WP_000924989.1', 'WP_000924993.1', 'WP_262542037.1', 'WP_276212950.1', 'WP_058008286.1', 'WP_069989705.1', 'WP_198974288.1', 'W…
1070	['WP_006191454.1', 'WP_262607782.1', 'WP_258902017.1', 'WP_001566853.1', 'WP_279588385.1', 'WP_020976827.1', 'WP_269845048.1', 'WP_257008796.1', 'WP_001621785.1', 'WP_029549880.1', 'WP_001181354.1', 'WP_001181355.1', 'WP_001181360.1', 'WP_252602133.1', 'WP_123986084.1', 'WP_265114205.1']
1071	['WP_072467462.1', 'WP_025175786.1', 'WP_281224041.1', 'WP_078371049.1', 'WP_111015171.1', 'WP_262607790.1', 'WP_259378488.1', 'WP_271057319.1', 'WP_031905940.1', 'WP_001623249.1', 'WP_023915198.1', 'WP_150860776.1']
1072	['WP_001078456.1', 'WP_001078461.1', 'WP_020976839.1', 'WP_134427329.1', 'WP_124780928.1', 'WP_023914474.1', 'WP_089535741.1', 'WP_064126155.1', 'WP_281224042.1', 'WP_303447641.1', 'WP_001078457.1', 'WP_045157551.1', 'WP_006191474.1', 'WP_001078467.1', 'WP_262610719.1']
1073	['WP_001052508.1', 'WP_001052504.1', 'WP_086155539.1', 'WP_001052505.1', 'WP_070974381.1', 'WP_001052500.1', 'WP_001052502.1', 'WP_072491069.1', 'WP_001052507.1', 'WP_124374736.1', 'WP_072503080.1', 'WP_001052510.1', 'WP_064127382.1', 'WP_281224453.1', 'WP_001010294.1', 'WP_001793250.1', 'WP_281224454.1', 'WP_014667668.1', 'WP_001798264.1']
1074	['WP_001793250.1', 'WP_281224454.1', 'WP_014667668.1', 'WP_001010294.1', 'WP_001798264.1']
1075	['WP_031876104.1', 'WP_281224456.1', 'WP_000728747.1', 'WP_000728745.1', 'WP_000728753.1', 'WP_252602109.1', 'WP_303447642.1', 'WP_258413618.1', 'WP_031774483.1', 'WP_054192865.1', 'WP_103151739.1', 'WP_078256861.1', 'WP_086036945.1', 'WP_072512138.1', 'WP_052995691.1', 'WP_266050677.1', 'WP_249985859.1', 'WP_162665694.1', 'WP_072492021.1', 'WP_000728714.1', 'WP_187418221.1', 'WP_164091639.1', 'W…
1076	['WP_281224466.1', 'WP_000908952.1', 'WP_000908949.1', 'WP_000908953.1', 'WP_029549882.1', 'WP_044291652.1', 'WP_000908956.1', 'WP_072512133.1', 'WP_163994581.1', 'WP_000908959.1', 'WP_258413840.1', 'WP_248315729.1', 'WP_000908960.1', 'WP_023914433.1', 'WP_001621787.1', 'WP_001641273.1', 'WP_061824026.1', 'WP_250755233.1', 'WP_262611634.1', 'WP_000908950.1', 'WP_064133567.1', 'WP_000908951.1', 'W…
1077	['WP_001666947.1', 'WP_281224791.1', 'WP_111743752.1', 'WP_078368033.1', 'WP_000728754.1', 'WP_078171715.1', 'WP_053089667.1', 'WP_078151921.1', 'WP_078160590.1', 'WP_000728773.1', 'WP_078150729.1', 'WP_117232069.1', 'WP_000728745.1', 'WP_000728747.1', 'WP_031774483.1', 'WP_303447642.1', 'WP_031876104.1', 'WP_054192865.1', 'WP_103151739.1', 'WP_078256861.1', 'WP_258413618.1', 'WP_086036945.1', 'W…
1078	['WP_078103479.1', 'WP_208174141.1', 'WP_000977791.1', 'WP_000977790.1', 'WP_000977800.1', 'WP_262610705.1', 'WP_078368171.1', 'WP_063651228.1', 'WP_000977777.1', 'WP_000977803.1', 'WP_045172905.1', 'WP_000977787.1', 'WP_001806884.1', 'WP_078069305.1', 'WP_252602130.1', 'WP_001808120.1', 'WP_160199251.1', 'WP_000977788.1', 'WP_180992709.1', 'WP_043044867.1', 'WP_000826304.1', 'WP_014532805.1', 'W…
1079	['WP_001078456.1', 'WP_001078461.1', 'WP_020976839.1', 'WP_134427329.1', 'WP_124780928.1', 'WP_023914474.1', 'WP_303447641.1', 'WP_089535741.1', 'WP_064126155.1', 'WP_001078457.1', 'WP_281224042.1', 'WP_045157551.1', 'WP_006191474.1', 'WP_001078467.1', 'WP_262610719.1']
1080	['WP_000728745.1', 'WP_000728747.1', 'WP_303447642.1', 'WP_031774483.1', 'WP_031876104.1', 'WP_054192865.1', 'WP_103151739.1', 'WP_078256861.1', 'WP_086036945.1', 'WP_258413618.1', 'WP_052995691.1', 'WP_249985859.1', 'WP_000728753.1', 'WP_281224456.1', 'WP_000728714.1', 'WP_072512138.1', 'WP_252602109.1', 'WP_162665694.1', 'WP_266050677.1', 'WP_187418221.1', 'WP_072492021.1', 'WP_164091639.1', 'W…
1081	['WP_000465473.1', 'WP_000465472.1', 'WP_262610699.1', 'WP_303447652.1', 'WP_001652419.1', 'WP_000465477.1', 'WP_000465470.1', 'WP_000465478.1', 'WP_000465466.1', 'WP_045157545.1', 'WP_000465467.1', 'WP_086039535.1']
1082	['WP_078103479.1', 'WP_208174141.1', 'WP_000977791.1', 'WP_000977790.1', 'WP_000977800.1', 'WP_262610705.1', 'WP_078368171.1', 'WP_063651228.1', 'WP_000977777.1', 'WP_000977803.1', 'WP_045172905.1', 'WP_000977787.1', 'WP_001806884.1', 'WP_078069305.1', 'WP_001808120.1', 'WP_160199251.1', 'WP_252602130.1', 'WP_000977788.1', 'WP_180992709.1', 'WP_043044867.1', 'WP_000826304.1', 'WP_014532805.1', 'W…
1083	['WP_310700470.1', 'WP_000912563.1', 'WP_072491073.1']
1084	['WP_001621781.1', 'WP_124780910.1', 'WP_070974389.1', 'WP_045172913.1', 'WP_001670226.1', 'WP_001807311.1', 'WP_000291835.1', 'WP_001807951.1', 'WP_000291830.1', 'WP_000291834.1', 'WP_000291838.1', 'WP_310700472.1', 'WP_223671402.1', 'WP_188352381.1', 'WP_023914463.1', 'WP_000291833.1', 'WP_046597335.1', 'WP_000291837.1', 'WP_096367903.1', 'WP_147697905.1', 'WP_111055804.1', 'WP_001662440.1', 'W…
1085	['WP_001038103.1', 'WP_001038104.1', 'WP_045172897.1', 'WP_098817934.1', 'WP_310700473.1', 'WP_001038099.1', 'WP_072511654.1', 'WP_001038111.1', 'WP_115208042.1', 'WP_063644525.1', 'WP_258415722.1', 'WP_262542031.1', 'WP_001038110.1', 'WP_124780912.1', 'WP_262607788.1', 'WP_262610711.1', 'WP_252602118.1']
1086	['WP_000610051.1', 'WP_000610049.1', 'WP_000610050.1', 'WP_000610053.1', 'WP_046472849.1', 'WP_089535742.1', 'WP_115210750.1', 'WP_317218899.1', 'WP_000610137.1', 'WP_046376997.1', 'WP_250755222.1', 'WP_000610056.1', 'WP_000610055.1']
