# Supplementary material for: A type VII-secreted lipase toxin with reverse domain arrangement
Source: Nat Commun. 2023 Dec 19;14:8438. doi: 10.1038/s41467-023-44221-y (PMC10730906; doi:10.1038/s41467-023-44221-y)
Supplement: Supplementary file 6 — Source Data [file 41467_2023_44221_MOESM6_ESM.zip › Tsl1 distribution raw/lplI 2/FlaGs_output/results_flankgene.fasta_cluster_out_3_1e-10_outdesc.txt]

1(1)	WP_023915219.1	WP_023915219.1 tandem-type lipoprotein, partial
1(1)	WP_103188421.1	WP_103188421.1 tandem-type lipoprotein
1(1)	WP_252602130.1	WP_252602130.1 tandem-type lipoprotein
1(1)	WP_117434843.1	WP_117434843.1 tandem-type lipoprotein
1(1)	WP_111131989.1	WP_111131989.1 tandem-type lipoprotein
1(1)	WP_023915211.1	WP_023915211.1 tandem-type lipoprotein, partial
1(1)	WP_269467268.1	WP_269467268.1 tandem-type lipoprotein
1(1)	WP_114290895.1	WP_114290895.1 tandem-type lipoprotein
1(18)	WP_000597213.1	WP_000597213.1 MULTISPECIES: tandem-type lipoprotein
1(2)	WP_000977762.1	WP_000977762.1 tandem-type lipoprotein
1(1)	WP_043044868.1	WP_043044868.1 tandem-type lipoprotein
1(1)	WP_111131988.1	WP_111131988.1 tandem-type lipoprotein
1(1)	WP_110179801.1	WP_110179801.1 tandem-type lipoprotein
1(62)	WP_000977777.1	WP_000977777.1 MULTISPECIES: tandem-type lipoprotein
1(1)	WP_110161648.1	WP_110161648.1 tandem-type lipoprotein
1(1)	WP_191961563.1	WP_191961563.1 tandem-type lipoprotein
1(3)	WP_000597204.1	WP_000597204.1 tandem-type lipoprotein
1(1)	WP_262607784.1	WP_262607784.1 tandem-type lipoprotein
1(9)	WP_000826304.1	WP_000826304.1 MULTISPECIES: tandem-type lipoprotein
1(1)	WP_072503081.1	WP_072503081.1 tandem-type lipoprotein
1(1)	WP_208174138.1	WP_208174138.1 tandem-type lipoprotein
1(3)	WP_011382150.1	WP_011382150.1 tandem-type lipoprotein
1(1)	WP_000912287.1	WP_000912287.1 tandem-type lipoprotein
1(1)	WP_109176998.1	WP_109176998.1 tandem-type lipoprotein, partial
1(2)	WP_258413614.1	WP_258413614.1 tandem-type lipoprotein
1(1)	WP_000977759.1	WP_000977759.1 tandem-type lipoprotein
1(2)	WP_000977805.1	WP_000977805.1 tandem-type lipoprotein
1(5)	WP_000977790.1	WP_000977790.1 MULTISPECIES: tandem-type lipoprotein
1(7)	WP_000649986.1	WP_000649986.1 MULTISPECIES: tandem-type lipoprotein
1(1)	WP_043044869.1	WP_043044869.1 tandem-type lipoprotein
1(1)	WP_061823598.1	WP_061823598.1 tandem-type lipoprotein
1(1)	WP_020976831.1	WP_020976831.1 tandem-type lipoprotein
1(1)	WP_069989707.1	WP_069989707.1 tandem-type lipoprotein
1(1)	WP_086036946.1	WP_086036946.1 tandem-type lipoprotein
1(1)	WP_103188422.1	WP_103188422.1 tandem-type lipoprotein
1(3)	WP_001808120.1	WP_001808120.1 tandem-type lipoprotein
1(1)	WP_228582630.1	WP_228582630.1 tandem-type lipoprotein
1(7)	WP_001641276.1	WP_001641276.1 MULTISPECIES: tandem-type lipoprotein
1(1)	WP_000977796.1	WP_000977796.1 tandem-type lipoprotein
1(1)	WP_001800421.1	WP_001800421.1 tandem-type lipoprotein
1(18)	WP_000977793.1	WP_000977793.1 tandem-type lipoprotein
1(2)	WP_258413843.1	WP_258413843.1 tandem-type lipoprotein
1(1)	WP_248315617.1	WP_248315617.1 Csa1 family protein, partial
1(21)	WP_000977774.1	WP_000977774.1 MULTISPECIES: tandem-type lipoprotein
1(1)	WP_150008080.1	WP_150008080.1 tandem-type lipoprotein, partial
1(1)	WP_142670695.1	WP_142670695.1 tandem-type lipoprotein, partial
1(2)	WP_289622738.1	WP_289622738.1 tandem-type lipoprotein
1(51)	WP_031790901.1	WP_031790901.1 MULTISPECIES: tandem-type lipoprotein
1(21)	WP_000977806.1	WP_000977806.1 MULTISPECIES: tandem-type lipoprotein
1(2)	WP_000597206.1	WP_000597206.1 tandem-type lipoprotein
1(1)	WP_103145829.1	WP_103145829.1 tandem-type lipoprotein
1(34)	WP_075339405.1	WP_075339405.1 tandem-type lipoprotein
1(1)	WP_072512136.1	WP_072512136.1 tandem-type lipoprotein
1(10)	WP_000912285.1	WP_000912285.1 tandem-type lipoprotein
1(2)	WP_045172905.1	WP_045172905.1 tandem-type lipoprotein
1(1)	WP_024273389.1	WP_024273389.1 MULTISPECIES: tandem-type lipoprotein
1(3)	WP_061823606.1	WP_061823606.1 tandem-type lipoprotein
1(4)	WP_025174228.1	WP_025174228.1 tandem-type lipoprotein
1(2)	WP_020976832.1	WP_020976832.1 tandem-type lipoprotein
1(1)	WP_031921711.1	WP_031921711.1 tandem-type lipoprotein, partial
1(1)	WP_078368171.1	WP_078368171.1 tandem-type lipoprotein
1(2)	WP_000597215.1	WP_000597215.1 MULTISPECIES: tandem-type lipoprotein
1(2)	WP_045172579.1	WP_045172579.1 tandem-type lipoprotein
1(1)	WP_308855470.1	WP_308855470.1 tandem-type lipoprotein
1(1)	WP_124780908.1	WP_124780908.1 tandem-type lipoprotein
1(1)	WP_063651228.1	WP_063651228.1 tandem-type lipoprotein
1(4)	WP_000826301.1	WP_000826301.1 tandem-type lipoprotein
1(1)	WP_014532805.1	WP_014532805.1 tandem-type lipoprotein
1(1)	WP_063644532.1	WP_063644532.1 tandem-type lipoprotein
1(1)	WP_025175749.1	WP_025175749.1 tandem-type lipoprotein
1(3)	WP_000977788.1	WP_000977788.1 MULTISPECIES: tandem-type lipoprotein
1(31)	WP_000826312.1	WP_000826312.1 MULTISPECIES: tandem-type lipoprotein
1(1)	WP_001805401.1	WP_001805401.1 MULTISPECIES: tandem-type lipoprotein
1(6)	WP_001817587.1	WP_001817587.1 MULTISPECIES: tandem-type lipoprotein
1(1)	WP_020976830.1	WP_020976830.1 tandem-type lipoprotein
1(1)	WP_115208040.1	WP_115208040.1 tandem-type lipoprotein
1(1)	WP_160199251.1	WP_160199251.1 tandem-type lipoprotein
1(1)	WP_111743751.1	WP_111743751.1 tandem-type lipoprotein
1(1)	WP_142299886.1	WP_142299886.1 tandem-type lipoprotein, partial
1(2)	WP_061823599.1	WP_061823599.1 tandem-type lipoprotein
1(14)	WP_001793247.1	WP_001793247.1 tandem-type lipoprotein
1(1)	WP_252602127.1	WP_252602127.1 tandem-type lipoprotein
1(1)	WP_000826296.1	WP_000826296.1 tandem-type lipoprotein
1(1)	WP_044291688.1	WP_044291688.1 tandem-type lipoprotein
1(2)	WP_078171122.1	WP_078171122.1 tandem-type lipoprotein
1(55)	WP_000977803.1	WP_000977803.1 MULTISPECIES: tandem-type lipoprotein
1(4)	WP_000977768.1	WP_000977768.1 tandem-type lipoprotein
1(1)	WP_061823607.1	WP_061823607.1 tandem-type lipoprotein
1(1)	WP_199003794.1	WP_199003794.1 tandem-type lipoprotein, partial
1(1)	WP_000977800.1	WP_000977800.1 MULTISPECIES: tandem-type lipoprotein
1(1)	WP_149888776.1	WP_149888776.1 Csa1 family protein, partial
1(1)	WP_096658748.1	WP_096658748.1 tandem-type lipoprotein
1(9)	WP_000977775.1	WP_000977775.1 tandem-type lipoprotein
1(1)	WP_000977785.1	WP_000977785.1 tandem-type lipoprotein
1(1)	WP_006191459.1	WP_006191459.1 tandem-type lipoprotein
1(2)	WP_258413613.1	WP_258413613.1 tandem-type lipoprotein
1(1)	WP_043044867.1	WP_043044867.1 tandem-type lipoprotein
1(1)	WP_001806884.1	WP_001806884.1 tandem-type lipoprotein
1(1)	WP_023915227.1	WP_023915227.1 tandem-type lipoprotein, partial
1(1)	WP_248315618.1	WP_248315618.1 tandem-type lipoprotein
1(1)	WP_078368034.1	WP_078368034.1 tandem-type lipoprotein
1(3)	WP_000977786.1	WP_000977786.1 MULTISPECIES: tandem-type lipoprotein
1(1)	WP_180992709.1	WP_180992709.1 tandem-type lipoprotein
1(10)	WP_000649983.1	WP_000649983.1 tandem-type lipoprotein
1(1)	WP_117201419.1	WP_117201419.1 tandem-type lipoprotein
1(1)	WP_000826298.1	WP_000826298.1 tandem-type lipoprotein
1(2)	WP_000977797.1	WP_000977797.1 MULTISPECIES: tandem-type lipoprotein
1(2)	WP_045172903.1	WP_045172903.1 tandem-type lipoprotein
1(2)	WP_000977784.1	WP_000977784.1 MULTISPECIES: tandem-type lipoprotein
1(1)	WP_001641279.1	WP_001641279.1 MULTISPECIES: tandem-type lipoprotein
1(2)	WP_258413841.1	WP_258413841.1 tandem-type lipoprotein
1(1)	WP_078069305.1	WP_078069305.1 tandem-type lipoprotein
1(53)	WP_000597207.1	WP_000597207.1 MULTISPECIES: tandem-type lipoprotein
1(1)	WP_000977791.1	WP_000977791.1 tandem-type lipoprotein
1(1)	WP_025174401.1	WP_025174401.1 tandem-type lipoprotein
1(1)	WP_208174141.1	WP_208174141.1 tandem-type lipoprotein
1(1)	WP_070974378.1	WP_070974378.1 tandem-type lipoprotein
1(1)	WP_063456435.1	WP_063456435.1 tandem-type lipoprotein
1(1)	WP_044291663.1	WP_044291663.1 tandem-type lipoprotein
1(1)	WP_098817937.1	WP_098817937.1 tandem-type lipoprotein
1(1)	WP_000977782.1	WP_000977782.1 tandem-type lipoprotein
1(2)	WP_024273388.1	WP_024273388.1 MULTISPECIES: tandem-type lipoprotein
1(1)	WP_078103479.1	WP_078103479.1 tandem-type lipoprotein
1(1)	WP_262610705.1	WP_262610705.1 tandem-type lipoprotein
1(2)	WP_103254091.1	WP_103254091.1 tandem-type lipoprotein
1(1)	WP_244798854.1	WP_244798854.1 tandem-type lipoprotein
1(1)	WP_000977787.1	WP_000977787.1 MULTISPECIES: tandem-type lipoprotein
1(2)	WP_025175240.1	WP_025175240.1 tandem-type lipoprotein
1(1)	WP_248315616.1	WP_248315616.1 tandem-type lipoprotein, partial
1(3)	WP_000826370.1	WP_000826370.1 tandem-type lipoprotein
1(2)	WP_000826303.1	WP_000826303.1 MULTISPECIES: tandem-type lipoprotein
1(7)	WP_031866205.1	WP_031866205.1 MULTISPECIES: tandem-type lipoprotein
1(1)	WP_154288963.1	WP_154288963.1 tandem-type lipoprotein
1(1)	WP_111125500.1	WP_111125500.1 tandem-type lipoprotein
1(1)	WP_103150354.1	WP_103150354.1 tandem-type lipoprotein
1(9)	WP_000826371.1	WP_000826371.1 MULTISPECIES: tandem-type lipoprotein
1(6)	WP_000977795.1	WP_000977795.1 tandem-type lipoprotein
1(1)	WP_191991339.1	WP_191991339.1 tandem-type lipoprotein
1(1)	WP_072399644.1	WP_072399644.1 tandem-type lipoprotein
1(1)	WP_025174919.1	WP_025174919.1 tandem-type lipoprotein
1(2)	WP_000977798.1	WP_000977798.1 tandem-type lipoprotein
1(1)	WP_149890325.1	WP_149890325.1 tandem-type lipoprotein, partial
1(2)	WP_086041099.1	WP_086041099.1 tandem-type lipoprotein
2(1)	WP_006191473.1	WP_006191473.1 staphyloferrin B ABC transporter permease subunit SirC
2(1)	WP_063644546.1	WP_063644546.1 staphyloferrin B ABC transporter permease subunit SirC
2(1)	WP_000136632.1	WP_000136632.1 staphyloferrin B ABC transporter permease subunit SirC
2(60)	WP_000924990.1	WP_000924990.1 MULTISPECIES: staphyloferrin B ABC transporter permease subunit SirB
2(1)	WP_058008284.1	WP_058008284.1 staphyloferrin B ABC transporter permease subunit SirC
2(1)	WP_089535739.1	WP_089535739.1 staphyloferrin B ABC transporter permease subunit SirB
2(7)	WP_000136645.1	WP_000136645.1 MULTISPECIES: staphyloferrin B ABC transporter permease subunit SirC
2(1)	WP_000925001.1	WP_000925001.1 staphyloferrin B ABC transporter permease subunit SirB
2(14)	WP_000136636.1	WP_000136636.1 MULTISPECIES: staphyloferrin B ABC transporter permease subunit SirC
2(2)	WP_070974375.1	WP_070974375.1 staphyloferrin B ABC transporter permease subunit SirC
2(17)	WP_000924993.1	WP_000924993.1 MULTISPECIES: staphyloferrin B ABC transporter permease subunit SirB
2(2)	WP_000924995.1	WP_000924995.1 staphyloferrin B ABC transporter permease subunit SirB
2(1)	WP_262607791.1	WP_262607791.1 staphyloferrin B ABC transporter permease subunit SirC
2(2)	WP_000136642.1	WP_000136642.1 staphyloferrin B ABC transporter permease subunit SirC
2(1)	WP_044291710.1	WP_044291710.1 staphyloferrin B ABC transporter permease subunit SirB
2(1)	WP_198974288.1	WP_198974288.1 staphyloferrin B ABC transporter permease subunit SirB
2(17)	WP_000136643.1	WP_000136643.1 MULTISPECIES: staphyloferrin B ABC transporter permease subunit SirC
2(1)	WP_058008286.1	WP_058008286.1 staphyloferrin B ABC transporter permease subunit SirB
2(1)	WP_069989705.1	WP_069989705.1 staphyloferrin B ABC transporter permease subunit SirB
2(2)	WP_045157550.1	WP_045157550.1 staphyloferrin B ABC transporter permease subunit SirC
2(1)	WP_262542037.1	WP_262542037.1 staphyloferrin B ABC transporter permease subunit SirB
2(1)	WP_262610717.1	WP_262610717.1 staphyloferrin B ABC transporter permease subunit SirC
2(1)	WP_222637408.1	WP_222637408.1 staphyloferrin B ABC transporter permease subunit SirC
2(1)	WP_069989706.1	WP_069989706.1 staphyloferrin B ABC transporter permease subunit SirC
2(1)	WP_064125743.1	WP_064125743.1 staphyloferrin B ABC transporter permease subunit SirB
2(1)	WP_124780922.1	WP_124780922.1 staphyloferrin B ABC transporter permease subunit SirC
2(10)	WP_000924996.1	WP_000924996.1 MULTISPECIES: staphyloferrin B ABC transporter permease subunit SirB
2(1)	WP_063644547.1	WP_063644547.1 staphyloferrin B ABC transporter permease subunit SirB
2(11)	WP_000136638.1	WP_000136638.1 MULTISPECIES: staphyloferrin B ABC transporter permease subunit SirC
2(9)	WP_000924989.1	WP_000924989.1 MULTISPECIES: staphyloferrin B ABC transporter permease subunit SirB
2(1)	WP_138293527.1	WP_138293527.1 staphyloferrin B ABC transporter permease subunit SirB
2(19)	WP_000924997.1	WP_000924997.1 MULTISPECIES: staphyloferrin B ABC transporter permease subunit SirB
2(2)	WP_000924992.1	WP_000924992.1 staphyloferrin B ABC transporter permease subunit SirB
2(3)	WP_000136641.1	WP_000136641.1 staphyloferrin B ABC transporter permease subunit SirC
2(1)	WP_000136631.1	WP_000136631.1 staphyloferrin B ABC transporter permease subunit SirC
2(3)	WP_000924998.1	WP_000924998.1 staphyloferrin B ABC transporter permease subunit SirB
2(1)	WP_070015652.1	WP_070015652.1 staphyloferrin B ABC transporter permease subunit SirC
2(57)	WP_000136633.1	WP_000136633.1 MULTISPECIES: staphyloferrin B ABC transporter permease subunit SirC
2(1)	WP_252602105.1	WP_252602105.1 staphyloferrin B ABC transporter permease subunit SirC
2(1)	WP_276212950.1	WP_276212950.1 staphyloferrin B ABC transporter permease subunit SirB
2(1)	WP_098817930.1	WP_098817930.1 staphyloferrin B ABC transporter permease subunit SirC
2(20)	WP_000136629.1	WP_000136629.1 MULTISPECIES: staphyloferrin B ABC transporter permease subunit SirC
2(5)	WP_000925003.1	WP_000925003.1 MULTISPECIES: staphyloferrin B ABC transporter permease subunit SirB
2(6)	WP_000925002.1	WP_000925002.1 MULTISPECIES: staphyloferrin B ABC transporter permease subunit SirB
2(2)	WP_072512140.1	WP_072512140.1 staphyloferrin B ABC transporter permease subunit SirB
2(11)	WP_000136627.1	WP_000136627.1 MULTISPECIES: staphyloferrin B ABC transporter permease subunit SirC
2(1)	WP_124780924.1	WP_124780924.1 staphyloferrin B ABC transporter permease subunit SirB
2(1)	WP_072497784.1	WP_072497784.1 staphyloferrin B ABC transporter permease subunit SirC
2(2)	WP_000136634.1	WP_000136634.1 staphyloferrin B ABC transporter permease subunit SirC
2(14)	WP_000924999.1	WP_000924999.1 MULTISPECIES: staphyloferrin B ABC transporter permease subunit SirB
3(1)	WP_063644526.1	WP_063644526.1 multidrug efflux MFS transporter NorC
3(1)	WP_001006445.1	WP_001006445.1 MULTISPECIES: multidrug efflux MFS transporter NorC
3(1)	WP_103188418.1	WP_103188418.1 multidrug efflux MFS transporter NorC
3(2)	WP_001246796.1	WP_001246796.1 MULTISPECIES: DHA2 family efflux MFS transporter permease subunit
3(1)	WP_210647815.1	WP_210647815.1 multidrug efflux MFS transporter NorC
3(41)	WP_001006425.1	WP_001006425.1 MULTISPECIES: multidrug efflux MFS transporter NorC
3(2)	WP_001006443.1	WP_001006443.1 MULTISPECIES: multidrug efflux MFS transporter NorC
3(1)	WP_001006433.1	WP_001006433.1 multidrug efflux MFS transporter NorC
3(1)	WP_043044864.1	WP_043044864.1 multidrug efflux MFS transporter NorC
3(1)	WP_064266544.1	WP_064266544.1 multidrug efflux MFS transporter NorC
3(2)	WP_001006435.1	WP_001006435.1 multidrug efflux MFS transporter NorC
3(4)	WP_029549876.1	WP_029549876.1 multidrug efflux MFS transporter NorC
3(1)	WP_096367902.1	WP_096367902.1 multidrug efflux MFS transporter NorC
3(1)	WP_258415720.1	WP_258415720.1 multidrug efflux MFS transporter NorC
3(1)	WP_262607786.1	WP_262607786.1 multidrug efflux MFS transporter NorC
3(1)	WP_160401481.1	WP_160401481.1 multidrug efflux MFS transporter NorC
3(1)	WP_271019782.1	WP_271019782.1 multidrug efflux MFS transporter NorC
3(1)	WP_072416102.1	WP_072416102.1 multidrug efflux MFS transporter NorC
3(1)	WP_098817935.1	WP_098817935.1 multidrug efflux MFS transporter NorC
3(2)	WP_000578545.1	WP_000578545.1 MULTISPECIES: DHA2 family efflux MFS transporter permease subunit
3(1)	WP_070015651.1	WP_070015651.1 multidrug efflux MFS transporter NorC
3(1)	WP_262610709.1	WP_262610709.1 multidrug efflux MFS transporter NorC
3(1)	WP_248315621.1	WP_248315621.1 MFS transporter
3(1)	WP_049311861.1	WP_049311861.1 multidrug efflux MFS transporter NorC
3(2)	WP_103146307.1	WP_103146307.1 multidrug efflux MFS transporter NorC
3(1)	WP_044291671.1	WP_044291671.1 multidrug efflux MFS transporter NorC
3(9)	WP_001006447.1	WP_001006447.1 MULTISPECIES: multidrug efflux MFS transporter NorC
3(1)	WP_001006426.1	WP_001006426.1 multidrug efflux MFS transporter NorC
3(1)	WP_047213061.1	WP_047213061.1 multidrug efflux MFS transporter NorC
3(1)	WP_042744255.1	WP_042744255.1 multidrug efflux MFS transporter NorC
3(1)	WP_165804119.1	WP_165804119.1 multidrug efflux MFS transporter NorC
3(3)	WP_001006436.1	WP_001006436.1 MULTISPECIES: multidrug efflux MFS transporter NorC
3(1)	WP_031786282.1	WP_031786282.1 multidrug efflux MFS transporter NorC
3(1)	WP_046597246.1	WP_046597246.1 multidrug efflux MFS transporter NorC
3(2)	WP_001006442.1	WP_001006442.1 multidrug efflux MFS transporter NorC
3(63)	WP_001006441.1	WP_001006441.1 MULTISPECIES: multidrug efflux MFS transporter NorC
3(1)	WP_259379266.1	WP_259379266.1 multidrug efflux MFS transporter NorC
3(1)	WP_124780892.1	WP_124780892.1 DHA2 family efflux MFS transporter permease subunit
3(6)	WP_001006434.1	WP_001006434.1 multidrug efflux MFS transporter NorC
3(1)	WP_001006438.1	WP_001006438.1 MULTISPECIES: multidrug efflux MFS transporter NorC
3(10)	WP_001006423.1	WP_001006423.1 MULTISPECIES: multidrug efflux MFS transporter NorC
3(1)	WP_001006429.1	WP_001006429.1 MULTISPECIES: multidrug efflux MFS transporter NorC
3(9)	WP_001006432.1	WP_001006432.1 MULTISPECIES: multidrug efflux MFS transporter NorC
3(1)	WP_262542029.1	WP_262542029.1 multidrug efflux MFS transporter NorC
3(1)	WP_001006439.1	WP_001006439.1 multidrug efflux MFS transporter NorC
3(11)	WP_001006427.1	WP_001006427.1 MULTISPECIES: multidrug efflux MFS transporter NorC
4(1)	WP_064127384.1	WP_064127384.1 M20 family metallopeptidase
4(1)	WP_001075823.1	WP_001075823.1 M20 family metallopeptidase
4(1)	WP_001075808.1	WP_001075808.1 M20 family metallopeptidase
4(8)	WP_065315796.1	WP_065315796.1 MULTISPECIES: M20 family metallopeptidase
4(1)	WP_165804118.1	WP_165804118.1 M20 family metallopeptidase
4(2)	WP_001075826.1	WP_001075826.1 MULTISPECIES: M20 family metallopeptidase
4(22)	WP_001075821.1	WP_001075821.1 MULTISPECIES: M20 family metallopeptidase
4(2)	WP_258413199.1	WP_258413199.1 M20 family metallopeptidase
4(1)	WP_006191470.1	WP_006191470.1 M20 family metallopeptidase
4(1)	WP_111131991.1	WP_111131991.1 M20 family metallopeptidase
4(1)	WP_208151592.1	WP_208151592.1 M20 family metallopeptidase
4(1)	WP_103188419.1	WP_103188419.1 M20 family metallopeptidase
4(8)	WP_001075816.1	WP_001075816.1 M20 family metallopeptidase
4(10)	WP_001075819.1	WP_001075819.1 MULTISPECIES: M20 family metallopeptidase
4(1)	WP_208174134.1	WP_208174134.1 M20 family metallopeptidase
4(1)	WP_114290892.1	WP_114290892.1 M20 family metallopeptidase
4(22)	WP_001075820.1	WP_001075820.1 MULTISPECIES: M20 family metallopeptidase
4(1)	WP_109162059.1	WP_109162059.1 M20 family metallopeptidase
4(1)	WP_001075812.1	WP_001075812.1 M20 family metallopeptidase
4(4)	WP_001075805.1	WP_001075805.1 M20 family metallopeptidase
4(1)	WP_089535917.1	WP_089535917.1 M20 family metallopeptidase
4(1)	WP_250755226.1	WP_250755226.1 M20 family metallopeptidase
4(1)	WP_043044865.1	WP_043044865.1 M20 family metallopeptidase
4(2)	WP_020976836.1	WP_020976836.1 M20 family metallopeptidase
4(4)	WP_001075807.1	WP_001075807.1 MULTISPECIES: M20 family metallopeptidase
4(3)	WP_001075811.1	WP_001075811.1 M20 family metallopeptidase
4(1)	WP_262610708.1	WP_262610708.1 M20 family metallopeptidase
4(1)	WP_098817936.1	WP_098817936.1 M20 family metallopeptidase
4(7)	WP_001075804.1	WP_001075804.1 MULTISPECIES: M20 family metallopeptidase
4(1)	WP_086096219.1	WP_086096219.1 M20 family metallopeptidase
4(1)	WP_248315620.1	WP_248315620.1 M20 family metallopeptidase
4(2)	WP_001075817.1	WP_001075817.1 M20 family metallopeptidase
4(2)	WP_063644528.1	WP_063644528.1 M20 family metallopeptidase
4(67)	WP_001075809.1	WP_001075809.1 MULTISPECIES: M20 family metallopeptidase
4(1)	WP_117214115.1	WP_117214115.1 M20 family metallopeptidase
4(1)	WP_031774073.1	WP_031774073.1 M20 family metallopeptidase
4(1)	WP_072503082.1	WP_072503082.1 M20 family metallopeptidase
4(2)	WP_045172900.1	WP_045172900.1 M20 family metallopeptidase
4(9)	WP_001075825.1	WP_001075825.1 MULTISPECIES: M20 family metallopeptidase
5(1)	WP_234409162.1	WP_234409162.1 Na/Pi cotransporter family protein, partial
5(49)	WP_001792226.1	WP_001792226.1 MULTISPECIES: Na/Pi cotransporter family protein
5(39)	WP_001800966.1	WP_001800966.1 MULTISPECIES: Na/Pi cotransporter family protein
5(1)	WP_234719140.1	WP_234719140.1 Na/Pi cotransporter family protein
5(1)	WP_250755313.1	WP_250755313.1 Na/Pi cotransporter family protein
5(1)	WP_103150485.1	WP_103150485.1 Na/Pi cotransporter family protein
5(63)	WP_001791319.1	WP_001791319.1 MULTISPECIES: Na/Pi cotransporter family protein
5(1)	WP_262611635.1	WP_262611635.1 Na/Pi cotransporter family protein
5(1)	WP_078064639.1	WP_078064639.1 Na/Pi cotransporter family protein
5(1)	WP_147697906.1	WP_147697906.1 Na/Pi cotransporter family protein
5(13)	WP_072353806.1	WP_072353806.1 MULTISPECIES: Na/Pi cotransporter family protein
5(4)	WP_078062691.1	WP_078062691.1 Na/Pi cotransporter family protein
5(1)	WP_111131997.1	WP_111131997.1 Na/Pi cotransporter family protein
5(2)	WP_001791835.1	WP_001791835.1 MULTISPECIES: Na/Pi cotransporter family protein
5(7)	WP_072414227.1	WP_072414227.1 MULTISPECIES: Na/Pi cotransporter family protein
5(1)	WP_078370741.1	WP_078370741.1 Na/Pi cotransporter family protein
5(1)	WP_267248462.1	WP_267248462.1 Na/Pi cotransporter family protein
5(2)	WP_078090719.1	WP_078090719.1 Na/Pi cotransporter family protein
5(1)	WP_140855156.1	WP_140855156.1 Na/Pi cotransporter family protein
6(1)	WP_154289209.1	WP_154289209.1 DUF1648 domain-containing protein
6(2)	WP_063644523.1	WP_063644523.1 DUF1648 domain-containing protein
6(1)	WP_096658742.1	WP_096658742.1 DUF1648 domain-containing protein
6(10)	WP_000036331.1	WP_000036331.1 MULTISPECIES: DUF1648 domain-containing protein
6(4)	WP_000036328.1	WP_000036328.1 MULTISPECIES: DUF1648 domain-containing protein
6(45)	WP_000036329.1	WP_000036329.1 MULTISPECIES: DUF1648 domain-containing protein
6(1)	WP_031807512.1	WP_031807512.1 DUF1648 domain-containing protein
6(1)	WP_103151738.1	WP_103151738.1 DUF1648 domain-containing protein
6(14)	WP_000036332.1	WP_000036332.1 MULTISPECIES: DUF1648 domain-containing protein
6(68)	WP_000036330.1	WP_000036330.1 MULTISPECIES: DUF1648 domain-containing protein
6(1)	WP_262633975.1	WP_262633975.1 DUF1648 domain-containing protein
6(22)	WP_000036335.1	WP_000036335.1 MULTISPECIES: DUF1648 domain-containing protein
6(4)	WP_006191471.1	WP_006191471.1 DUF1648 domain-containing protein
6(1)	WP_000036326.1	WP_000036326.1 DUF1648 domain-containing protein
6(2)	WP_000036327.1	WP_000036327.1 MULTISPECIES: DUF1648 domain-containing protein
6(7)	WP_000036333.1	WP_000036333.1 MULTISPECIES: DUF1648 domain-containing protein
6(1)	WP_147707035.1	WP_147707035.1 DUF1648 domain-containing protein, partial
6(1)	WP_000036325.1	WP_000036325.1 DUF1648 domain-containing protein
6(2)	WP_029549874.1	WP_029549874.1 DUF1648 domain-containing protein
6(1)	WP_250755224.1	WP_250755224.1 DUF1648 domain-containing protein
7(10)	WP_000710567.1	WP_000710567.1 MULTISPECIES: phosphatidylinositol-specific phospholipase C
7(1)	WP_124780906.1	WP_124780906.1 phosphatidylinositol-specific phospholipase C
7(1)	WP_103254090.1	WP_103254090.1 phosphatidylinositol-specific phospholipase C
7(1)	WP_111131987.1	WP_111131987.1 phosphatidylinositol-specific phospholipase C
7(1)	WP_072512135.1	WP_072512135.1 phosphatidylinositol-specific phospholipase C
7(2)	WP_000710550.1	WP_000710550.1 phosphatidylinositol-specific phospholipase C
7(2)	WP_072460552.1	WP_072460552.1 phosphatidylinositol-specific phospholipase C
7(1)	WP_000710569.1	WP_000710569.1 phosphatidylinositol-specific phospholipase C
7(1)	WP_072491068.1	WP_072491068.1 phosphatidylinositol-specific phospholipase C
7(1)	WP_111076688.1	WP_111076688.1 phosphatidylinositol-specific phospholipase C
7(1)	WP_000710560.1	WP_000710560.1 phosphatidylinositol-specific phospholipase C
7(1)	WP_064135730.1	WP_064135730.1 phosphatidylinositol-specific phospholipase C
7(2)	WP_000710564.1	WP_000710564.1 phosphatidylinositol-specific phospholipase C
7(1)	WP_258415718.1	WP_258415718.1 phosphatidylinositol-specific phospholipase C
7(1)	WP_043044870.1	WP_043044870.1 phosphatidylinositol-specific phospholipase C
7(2)	WP_044291661.1	WP_044291661.1 phosphatidylinositol-specific phospholipase C
7(1)	WP_222637411.1	WP_222637411.1 phosphatidylinositol-specific phospholipase C
7(4)	WP_000710565.1	WP_000710565.1 MULTISPECIES: phosphatidylinositol-specific phospholipase C
7(1)	WP_106898698.1	WP_106898698.1 phosphatidylinositol-specific phospholipase C
7(1)	WP_063644535.1	WP_063644535.1 phosphatidylinositol-specific phospholipase C
7(1)	WP_000710559.1	WP_000710559.1 phosphatidylinositol-specific phospholipase C
7(5)	WP_000710568.1	WP_000710568.1 phosphatidylinositol-specific phospholipase C
7(1)	WP_089535918.1	WP_089535918.1 phosphatidylinositol-specific phospholipase C
7(4)	WP_000710572.1	WP_000710572.1 phosphatidylinositol-specific phospholipase C
7(1)	WP_258413612.1	WP_258413612.1 phosphatidylinositol-specific phospholipase C
7(1)	WP_000710577.1	WP_000710577.1 phosphatidylinositol-specific phospholipase C
7(1)	WP_000710576.1	WP_000710576.1 MULTISPECIES: phosphatidylinositol-specific phospholipase C
7(3)	WP_045172580.1	WP_045172580.1 phosphatidylinositol-specific phospholipase C
7(1)	WP_000710579.1	WP_000710579.1 phosphatidylinositol-specific phospholipase C
7(19)	WP_000710575.1	WP_000710575.1 MULTISPECIES: phosphatidylinositol-specific phospholipase C
7(6)	WP_000710549.1	WP_000710549.1 MULTISPECIES: phosphatidylinositol-specific phospholipase C
7(1)	WP_020976829.1	WP_020976829.1 phosphatidylinositol-specific phospholipase C
7(3)	WP_031878839.1	WP_031878839.1 MULTISPECIES: phosphatidylinositol-specific phospholipase C
7(1)	WP_000710552.1	WP_000710552.1 phosphatidylinositol-specific phospholipase C
7(1)	WP_262607783.1	WP_262607783.1 phosphatidylinositol-specific phospholipase C
7(11)	WP_000710562.1	WP_000710562.1 MULTISPECIES: phosphatidylinositol-specific phospholipase C
7(60)	WP_000710555.1	WP_000710555.1 MULTISPECIES: phosphatidylinositol-specific phospholipase C
7(21)	WP_000710558.1	WP_000710558.1 MULTISPECIES: phosphatidylinositol-specific phospholipase C
7(2)	WP_000710554.1	WP_000710554.1 MULTISPECIES: phosphatidylinositol-specific phospholipase C
7(1)	WP_063651226.1	WP_063651226.1 phosphatidylinositol-specific phospholipase C
7(7)	WP_000710578.1	WP_000710578.1 MULTISPECIES: phosphatidylinositol-specific phospholipase C
7(1)	WP_252550737.1	WP_252550737.1 phosphatidylinositol-specific phospholipase C
8(1)	WP_052998052.1	WP_052998052.1 oleate hydratase
8(1)	WP_046597335.1	WP_046597335.1 oleate hydratase
8(1)	WP_103183859.1	WP_103183859.1 oleate hydratase
8(1)	WP_140855147.1	WP_140855147.1 oleate hydratase
8(1)	WP_063644541.1	WP_063644541.1 oleate hydratase
8(1)	WP_111131998.1	WP_111131998.1 oleate hydratase
8(1)	WP_001662440.1	WP_001662440.1 MULTISPECIES: oleate hydratase
8(1)	WP_054170560.1	WP_054170560.1 oleate hydratase
8(1)	WP_000291829.1	WP_000291829.1 oleate hydratase
8(1)	WP_310700472.1	WP_310700472.1 oleate hydratase
8(1)	WP_045172913.1	WP_045172913.1 oleate hydratase
8(1)	WP_103151161.1	WP_103151161.1 oleate hydratase
8(1)	WP_258415721.1	WP_258415721.1 oleate hydratase
8(2)	WP_070974389.1	WP_070974389.1 oleate hydratase
8(9)	WP_001621781.1	WP_001621781.1 MULTISPECIES: oleate hydratase
8(1)	WP_031910091.1	WP_031910091.1 oleate hydratase
8(1)	WP_065325087.1	WP_065325087.1 oleate hydratase
8(1)	WP_162634220.1	WP_162634220.1 oleate hydratase
8(5)	WP_000291837.1	WP_000291837.1 MULTISPECIES: oleate hydratase
8(3)	WP_001807311.1	WP_001807311.1 MULTISPECIES: oleate hydratase
8(1)	WP_029549875.1	WP_029549875.1 oleate hydratase
8(1)	WP_023914463.1	WP_023914463.1 oleate hydratase
8(8)	WP_000291833.1	WP_000291833.1 oleate hydratase
8(1)	WP_096367903.1	WP_096367903.1 oleate hydratase
8(2)	WP_001807951.1	WP_001807951.1 oleate hydratase
8(1)	WP_262607787.1	WP_262607787.1 oleate hydratase
8(1)	WP_198977955.1	WP_198977955.1 oleate hydratase
8(1)	WP_115287679.1	WP_115287679.1 oleate hydratase
8(1)	WP_063651242.1	WP_063651242.1 oleate hydratase
8(1)	WP_000291834.1	WP_000291834.1 oleate hydratase
8(1)	WP_262610710.1	WP_262610710.1 oleate hydratase
8(1)	WP_111055804.1	WP_111055804.1 oleate hydratase
8(5)	WP_000291835.1	WP_000291835.1 MULTISPECIES: oleate hydratase
8(1)	WP_124780910.1	WP_124780910.1 oleate hydratase
8(1)	WP_020976837.1	WP_020976837.1 oleate hydratase
8(8)	WP_000291830.1	WP_000291830.1 MULTISPECIES: oleate hydratase
8(1)	WP_165804120.1	WP_165804120.1 oleate hydratase
8(1)	WP_223671402.1	WP_223671402.1 oleate hydratase
8(1)	WP_147697905.1	WP_147697905.1 oleate hydratase
8(1)	WP_188352381.1	WP_188352381.1 oleate hydratase
8(1)	WP_250755225.1	WP_250755225.1 oleate hydratase
8(1)	WP_089535919.1	WP_089535919.1 oleate hydratase
8(1)	WP_111101642.1	WP_111101642.1 oleate hydratase
8(19)	WP_001670226.1	WP_001670226.1 MULTISPECIES: oleate hydratase
8(1)	WP_001813880.1	WP_001813880.1 MULTISPECIES: oleate hydratase
8(63)	WP_000291840.1	WP_000291840.1 MULTISPECIES: oleate hydratase
8(1)	WP_258413617.1	WP_258413617.1 oleate hydratase
8(3)	WP_000291844.1	WP_000291844.1 oleate hydratase
8(16)	WP_000291838.1	WP_000291838.1 MULTISPECIES: oleate hydratase
8(1)	WP_043045046.1	WP_043045046.1 oleate hydratase
8(1)	WP_115118153.1	WP_115118153.1 oleate hydratase
8(1)	WP_252602121.1	WP_252602121.1 oleate hydratase
8(1)	WP_191683364.1	WP_191683364.1 oleate hydratase
8(1)	WP_234865645.1	WP_234865645.1 oleate hydratase
8(1)	WP_271019781.1	WP_271019781.1 oleate hydratase
9(18)	WP_000173904.1	WP_000173904.1 MULTISPECIES: L-lactate permease
9(1)	WP_111131992.1	WP_111131992.1 L-lactate permease
9(1)	WP_046597245.1	WP_046597245.1 MULTISPECIES: L-lactate permease
9(1)	WP_229374068.1	WP_229374068.1 L-lactate permease
9(1)	WP_252602112.1	WP_252602112.1 L-lactate permease
9(21)	WP_000173894.1	WP_000173894.1 MULTISPECIES: L-lactate permease
9(1)	WP_064128794.1	WP_064128794.1 L-lactate permease
9(1)	WP_176432111.1	WP_176432111.1 L-lactate permease
9(1)	WP_262607789.1	WP_262607789.1 L-lactate permease
9(1)	WP_070007598.1	WP_070007598.1 L-lactate permease
9(3)	WP_000173899.1	WP_000173899.1 L-lactate permease
9(1)	WP_162635599.1	WP_162635599.1 L-lactate permease
9(1)	WP_124780916.1	WP_124780916.1 L-lactate permease
9(10)	WP_000173896.1	WP_000173896.1 MULTISPECIES: L-lactate permease
9(7)	WP_000173898.1	WP_000173898.1 MULTISPECIES: L-lactate permease
9(2)	WP_000173900.1	WP_000173900.1 MULTISPECIES: L-lactate permease
9(1)	WP_064126154.1	WP_064126154.1 L-lactate permease
9(7)	WP_000173893.1	WP_000173893.1 MULTISPECIES: L-lactate permease
9(1)	WP_089535737.1	WP_089535737.1 L-lactate permease
9(1)	WP_043044863.1	WP_043044863.1 L-lactate permease
9(1)	WP_086096220.1	WP_086096220.1 L-lactate permease
9(89)	WP_000173891.1	WP_000173891.1 MULTISPECIES: L-lactate permease
9(1)	WP_251952060.1	WP_251952060.1 L-lactate permease
9(1)	WP_072512137.1	WP_072512137.1 L-lactate permease
9(2)	WP_023914465.1	WP_023914465.1 L-lactate permease
9(1)	WP_250755223.1	WP_250755223.1 L-lactate permease
9(1)	WP_000173902.1	WP_000173902.1 MULTISPECIES: L-lactate permease
9(3)	WP_000173895.1	WP_000173895.1 L-lactate permease
9(3)	WP_000173890.1	WP_000173890.1 MULTISPECIES: L-lactate permease
9(1)	WP_063651238.1	WP_063651238.1 L-lactate permease
10(5)	WP_000876757.1	WP_000876757.1 HTH-type transcriptional regulator SarS
10(2)	WP_000876754.1	WP_000876754.1 HTH-type transcriptional regulator SarS
10(1)	WP_098817931.1	WP_098817931.1 HTH-type transcriptional regulator SarS
10(1)	WP_258413619.1	WP_258413619.1 HTH-type transcriptional regulator SarS
10(1)	WP_072545034.1	WP_072545034.1 HTH-type transcriptional regulator SarS
10(11)	WP_000876752.1	WP_000876752.1 MULTISPECIES: HTH-type transcriptional regulator SarS
10(2)	WP_000876751.1	WP_000876751.1 HTH-type transcriptional regulator SarS
10(1)	WP_072512139.1	WP_072512139.1 HTH-type transcriptional regulator SarS
10(115)	WP_000876756.1	WP_000876756.1 MULTISPECIES: HTH-type transcriptional regulator SarS
10(1)	WP_160199789.1	WP_160199789.1 HTH-type transcriptional regulator SarS
10(1)	WP_124780920.1	WP_124780920.1 HTH-type transcriptional regulator SarS
10(2)	WP_000876750.1	WP_000876750.1 MULTISPECIES: HTH-type transcriptional regulator SarS
10(1)	WP_111131994.1	WP_111131994.1 HTH-type transcriptional regulator SarS, partial
10(10)	WP_000876748.1	WP_000876748.1 MULTISPECIES: HTH-type transcriptional regulator SarS
10(1)	WP_115210746.1	WP_115210746.1 HTH-type transcriptional regulator SarS
10(2)	WP_000876755.1	WP_000876755.1 MULTISPECIES: HTH-type transcriptional regulator SarS
10(10)	WP_000876758.1	WP_000876758.1 MULTISPECIES: HTH-type transcriptional regulator SarS
10(1)	WP_031928223.1	WP_031928223.1 HTH-type transcriptional regulator SarS
10(1)	WP_044291706.1	WP_044291706.1 HTH-type transcriptional regulator SarS
11(1)	WP_106875306.1	WP_106875306.1 staphylococcal protein A
11(1)	WP_271057319.1	WP_271057319.1 staphylococcal protein A
11(1)	WP_262529290.1	WP_262529290.1 staphylococcal protein A
11(1)	WP_042907859.1	WP_042907859.1 staphylococcal protein A
11(4)	WP_000728746.1	WP_000728746.1 staphylococcal protein A
11(1)	WP_078150729.1	WP_078150729.1 staphylococcal protein A
11(1)	WP_136882375.1	WP_136882375.1 staphylococcal protein A
11(1)	WP_078348299.1	WP_078348299.1 staphylococcal protein A
11(1)	WP_000728698.1	WP_000728698.1 staphylococcal protein A
11(1)	WP_031859621.1	WP_031859621.1 staphylococcal protein A
11(1)	WP_001561460.1	WP_001561460.1 staphylococcal protein A
11(1)	WP_049949192.1	WP_049949192.1 staphylococcal protein A
11(1)	WP_078367802.1	WP_078367802.1 staphylococcal protein A
11(1)	WP_078156383.1	WP_078156383.1 staphylococcal protein A
11(1)	WP_006188198.1	WP_006188198.1 staphylococcal protein A
11(1)	WP_078368841.1	WP_078368841.1 staphylococcal protein A
11(1)	WP_049886512.1	WP_049886512.1 staphylococcal protein A
11(1)	WP_266050677.1	WP_266050677.1 staphylococcal protein A
11(1)	WP_000728750.1	WP_000728750.1 staphylococcal protein A
11(1)	WP_103145445.1	WP_103145445.1 staphylococcal protein A
11(1)	WP_053089667.1	WP_053089667.1 staphylococcal protein A
11(1)	WP_072545036.1	WP_072545036.1 staphylococcal protein A
11(3)	WP_000728765.1	WP_000728765.1 staphylococcal protein A
11(1)	WP_249985859.1	WP_249985859.1 staphylococcal protein A
11(1)	WP_049280869.1	WP_049280869.1 staphylococcal protein A, partial
11(1)	WP_049887445.1	WP_049887445.1 staphylococcal protein A
11(1)	WP_041494635.1	WP_041494635.1 staphylococcal protein A
11(1)	WP_000728749.1	WP_000728749.1 staphylococcal protein A
11(1)	WP_000728714.1	WP_000728714.1 staphylococcal protein A
11(1)	WP_078162833.1	WP_078162833.1 staphylococcal protein A
11(17)	WP_000728745.1	WP_000728745.1 staphylococcal protein A
11(1)	WP_123986085.1	WP_123986085.1 staphylococcal protein A
11(1)	WP_054192865.1	WP_054192865.1 staphylococcal protein A
11(2)	WP_029549266.1	WP_029549266.1 staphylococcal protein A
11(1)	WP_228567641.1	WP_228567641.1 staphylococcal protein A
11(2)	WP_001623249.1	WP_001623249.1 staphylococcal protein A, partial
11(1)	WP_077638225.1	WP_077638225.1 staphylococcal protein A
11(1)	WP_252602109.1	WP_252602109.1 staphylococcal protein A
11(2)	WP_000728706.1	WP_000728706.1 staphylococcal protein A
11(1)	WP_103147188.1	WP_103147188.1 staphylococcal protein A
11(2)	WP_031774483.1	WP_031774483.1 staphylococcal protein A
11(1)	WP_000728689.1	WP_000728689.1 staphylococcal protein A
11(1)	WP_025175712.1	WP_025175712.1 staphylococcal protein A
11(2)	WP_052995691.1	WP_052995691.1 staphylococcal protein A
11(2)	WP_000728685.1	WP_000728685.1 MULTISPECIES: staphylococcal protein A
11(1)	WP_115208260.1	WP_115208260.1 B domain-containing protein
11(3)	WP_078160590.1	WP_078160590.1 staphylococcal protein A
11(1)	WP_223289586.1	WP_223289586.1 staphylococcal protein A, partial
11(1)	WP_086037137.1	WP_086037137.1 staphylococcal protein A
11(1)	WP_086036945.1	WP_086036945.1 staphylococcal protein A
11(2)	WP_111015171.1	WP_111015171.1 staphylococcal protein A
11(1)	WP_072526913.1	WP_072526913.1 staphylococcal protein A
11(1)	WP_000728747.1	WP_000728747.1 staphylococcal protein A
11(1)	WP_078068195.1	WP_078068195.1 staphylococcal protein A
11(1)	WP_262607790.1	WP_262607790.1 staphylococcal protein A
11(1)	WP_107364533.1	WP_107364533.1 staphylococcal protein A
11(1)	WP_047213064.1	WP_047213064.1 staphylococcal protein A
11(1)	WP_163994334.1	WP_163994334.1 staphylococcal protein A
11(1)	WP_259378488.1	WP_259378488.1 staphylococcal protein A
11(2)	WP_000728773.1	WP_000728773.1 staphylococcal protein A
11(1)	WP_078151921.1	WP_078151921.1 staphylococcal protein A
11(1)	WP_023915198.1	WP_023915198.1 staphylococcal protein A, partial
11(1)	WP_215803213.1	WP_215803213.1 staphylococcal protein A
11(1)	WP_000728753.1	WP_000728753.1 staphylococcal protein A
11(2)	WP_064134480.1	WP_064134480.1 staphylococcal protein A
11(1)	WP_001666947.1	WP_001666947.1 staphylococcal protein A
11(1)	WP_162665694.1	WP_162665694.1 staphylococcal protein A
11(1)	WP_078371049.1	WP_078371049.1 staphylococcal protein A
11(1)	WP_124780918.1	WP_124780918.1 staphylococcal protein A
11(1)	WP_115118154.1	WP_115118154.1 staphylococcal protein A
11(1)	WP_238496034.1	WP_238496034.1 staphylococcal protein A
11(1)	WP_111743752.1	WP_111743752.1 staphylococcal protein A
11(1)	WP_228582632.1	WP_228582632.1 staphylococcal protein A
11(1)	WP_111101643.1	WP_111101643.1 staphylococcal protein A
11(1)	WP_078151159.1	WP_078151159.1 staphylococcal protein A
11(1)	WP_064277648.1	WP_064277648.1 staphylococcal protein A
11(1)	WP_103151739.1	WP_103151739.1 staphylococcal protein A
11(1)	WP_303447642.1	WP_303447642.1 staphylococcal protein A
11(1)	WP_164091639.1	WP_164091639.1 staphylococcal protein A
11(1)	WP_025175786.1	WP_025175786.1 staphylococcal protein A
11(1)	WP_000728717.1	WP_000728717.1 staphylococcal protein A
11(1)	WP_044419319.1	WP_044419319.1 staphylococcal protein A
11(1)	WP_000728691.1	WP_000728691.1 staphylococcal protein A
11(1)	WP_101245067.1	WP_101245067.1 staphylococcal protein A
11(1)	WP_031876104.1	WP_031876104.1 staphylococcal protein A
11(1)	WP_162635598.1	WP_162635598.1 staphylococcal protein A
11(1)	WP_078256861.1	WP_078256861.1 staphylococcal protein A
11(2)	WP_001566864.1	WP_001566864.1 staphylococcal protein A
11(6)	WP_032099372.1	WP_032099372.1 staphylococcal protein A
11(1)	WP_000728737.1	WP_000728737.1 staphylococcal protein A
11(1)	WP_031878841.1	WP_031878841.1 staphylococcal protein A
11(1)	WP_111131993.1	WP_111131993.1 staphylococcal protein A
11(1)	WP_258413618.1	WP_258413618.1 staphylococcal protein A
11(1)	WP_248315622.1	WP_248315622.1 B domain-containing protein
11(1)	WP_198999381.1	WP_198999381.1 staphylococcal protein A
11(1)	WP_072467462.1	WP_072467462.1 staphylococcal protein A
11(1)	WP_000728701.1	WP_000728701.1 MULTISPECIES: staphylococcal protein A
11(1)	WP_000728754.1	WP_000728754.1 MULTISPECIES: staphylococcal protein A
11(1)	WP_281224456.1	WP_281224456.1 staphylococcal protein A
11(1)	WP_078367940.1	WP_078367940.1 staphylococcal protein A
11(1)	WP_281224791.1	WP_281224791.1 staphylococcal protein A
11(1)	WP_043854793.1	WP_043854793.1 staphylococcal protein A
11(1)	WP_078171715.1	WP_078171715.1 staphylococcal protein A
11(1)	WP_160194429.1	WP_160194429.1 staphylococcal protein A
11(1)	WP_072512138.1	WP_072512138.1 staphylococcal protein A
11(1)	WP_117232069.1	WP_117232069.1 staphylococcal protein A
11(1)	WP_150860776.1	WP_150860776.1 LysM peptidoglycan-binding domain-containing protein, partial
11(1)	WP_073407518.1	WP_073407518.1 staphylococcal protein A
11(1)	WP_001837207.1	WP_001837207.1 staphylococcal protein A
11(1)	WP_078368033.1	WP_078368033.1 staphylococcal protein A
11(1)	WP_187418221.1	WP_187418221.1 staphylococcal protein A
11(1)	WP_078096600.1	WP_078096600.1 staphylococcal protein A
11(1)	WP_223671434.1	WP_223671434.1 staphylococcal protein A
11(1)	WP_072492021.1	WP_072492021.1 staphylococcal protein A
11(1)	WP_108627792.1	WP_108627792.1 staphylococcal protein A
11(1)	WP_106898699.1	WP_106898699.1 staphylococcal protein A
11(1)	WP_117196878.1	WP_117196878.1 staphylococcal protein A
11(1)	WP_162642994.1	WP_162642994.1 staphylococcal protein A
11(1)	WP_078090841.1	WP_078090841.1 staphylococcal protein A
11(1)	WP_208151591.1	WP_208151591.1 staphylococcal protein A
11(1)	WP_123871830.1	WP_123871830.1 staphylococcal protein A
11(2)	WP_000728767.1	WP_000728767.1 staphylococcal protein A
11(1)	WP_072511655.1	WP_072511655.1 staphylococcal protein A
11(1)	WP_078252321.1	WP_078252321.1 staphylococcal protein A
11(1)	WP_001662438.1	WP_001662438.1 staphylococcal protein A
11(2)	WP_031905940.1	WP_031905940.1 staphylococcal protein A
11(1)	WP_281224041.1	WP_281224041.1 staphylococcal protein A
12(4)	WP_001045117.1	WP_001045117.1 MULTISPECIES: staphyloferrin B ABC transporter substrate-binding protein SirA
12(1)	WP_262542038.1	WP_262542038.1 staphyloferrin B ABC transporter substrate-binding protein SirA
12(1)	WP_259379267.1	WP_259379267.1 staphyloferrin B ABC transporter substrate-binding protein SirA
12(2)	WP_001045115.1	WP_001045115.1 staphyloferrin B ABC transporter substrate-binding protein SirA
12(1)	WP_001045110.1	WP_001045110.1 staphyloferrin B ABC transporter substrate-binding protein SirA
12(1)	WP_124780926.1	WP_124780926.1 staphyloferrin B ABC transporter substrate-binding protein SirA
12(1)	WP_044291711.1	WP_044291711.1 staphyloferrin B ABC transporter substrate-binding protein SirA
12(3)	WP_023914472.1	WP_023914472.1 staphyloferrin B ABC transporter substrate-binding protein SirA
12(1)	WP_103145825.1	WP_103145825.1 staphyloferrin B ABC transporter substrate-binding protein SirA
12(1)	WP_271019780.1	WP_271019780.1 staphyloferrin B ABC transporter substrate-binding protein SirA
12(2)	WP_001045123.1	WP_001045123.1 staphyloferrin B ABC transporter substrate-binding protein SirA
12(1)	WP_252602103.1	WP_252602103.1 staphyloferrin B ABC transporter substrate-binding protein SirA
12(1)	WP_134427326.1	WP_134427326.1 staphyloferrin B ABC transporter substrate-binding protein SirA
12(20)	WP_001045124.1	WP_001045124.1 MULTISPECIES: staphyloferrin B ABC transporter substrate-binding protein SirA
12(1)	WP_262607792.1	WP_262607792.1 staphyloferrin B ABC transporter substrate-binding protein SirA
12(120)	WP_001045111.1	WP_001045111.1 MULTISPECIES: staphyloferrin B ABC transporter substrate-binding protein SirA
12(1)	WP_089535740.1	WP_089535740.1 staphyloferrin B ABC transporter substrate-binding protein SirA
13(11)	WP_000570806.1	WP_000570806.1 MULTISPECIES: 2,3-diaminopropionate biosynthesis protein SbnA
13(2)	WP_064305713.1	WP_064305713.1 2,3-diaminopropionate biosynthesis protein SbnA
13(1)	WP_103149338.1	WP_103149338.1 2,3-diaminopropionate biosynthesis protein SbnA
13(1)	WP_072512141.1	WP_072512141.1 2,3-diaminopropionate biosynthesis protein SbnA
13(1)	WP_020976838.1	WP_020976838.1 2,3-diaminopropionate biosynthesis protein SbnA
13(1)	WP_111743753.1	WP_111743753.1 2,3-diaminopropionate biosynthesis protein SbnA
13(4)	WP_000570810.1	WP_000570810.1 2,3-diaminopropionate biosynthesis protein SbnA
13(2)	WP_000570812.1	WP_000570812.1 2,3-diaminopropionate biosynthesis protein SbnA
13(2)	WP_000570803.1	WP_000570803.1 MULTISPECIES: 2,3-diaminopropionate biosynthesis protein SbnA
13(126)	WP_000570808.1	WP_000570808.1 MULTISPECIES: 2,3-diaminopropionate biosynthesis protein SbnA
13(1)	WP_262607793.1	WP_262607793.1 2,3-diaminopropionate biosynthesis protein SbnA
13(1)	WP_072472830.1	WP_072472830.1 2,3-diaminopropionate biosynthesis protein SbnA
13(1)	WP_061389123.1	WP_061389123.1 2,3-diaminopropionate biosynthesis protein SbnA
13(4)	WP_000570813.1	WP_000570813.1 MULTISPECIES: 2,3-diaminopropionate biosynthesis protein SbnA
14(1)	WP_000714379.1	WP_000714379.1 MULTISPECIES: hypothetical protein
14(1)	WP_065315784.1	WP_065315784.1 MULTISPECIES: hypothetical protein
14(1)	WP_063644537.1	WP_063644537.1 hypothetical protein
14(1)	WP_258413611.1	WP_258413611.1 hypothetical protein
14(1)	WP_000714392.1	WP_000714392.1 hypothetical protein
14(1)	WP_271019786.1	WP_271019786.1 hypothetical protein
14(2)	WP_000714385.1	WP_000714385.1 hypothetical protein
14(1)	WP_044291658.1	WP_044291658.1 hypothetical protein
14(4)	WP_000714378.1	WP_000714378.1 hypothetical protein
14(1)	WP_103188423.1	WP_103188423.1 hypothetical protein
14(1)	WP_124780904.1	WP_124780904.1 hypothetical protein
14(1)	WP_029549879.1	WP_029549879.1 hypothetical protein
14(9)	WP_000714395.1	WP_000714395.1 MULTISPECIES: hypothetical protein
14(70)	WP_000410567.1	WP_000410567.1 MULTISPECIES: hypothetical protein
14(1)	WP_000714374.1	WP_000714374.1 hypothetical protein
14(4)	WP_000714386.1	WP_000714386.1 hypothetical protein
14(7)	WP_000714376.1	WP_000714376.1 MULTISPECIES: hypothetical protein
14(3)	WP_000714381.1	WP_000714381.1 MULTISPECIES: hypothetical protein
14(10)	WP_000714391.1	WP_000714391.1 MULTISPECIES: hypothetical protein
14(7)	WP_000714396.1	WP_000714396.1 MULTISPECIES: hypothetical protein
14(3)	WP_000714373.1	WP_000714373.1 MULTISPECIES: hypothetical protein
14(18)	WP_000410568.1	WP_000410568.1 MULTISPECIES: hypothetical protein
14(2)	WP_023914438.1	WP_023914438.1 hypothetical protein
14(2)	WP_064305711.1	WP_064305711.1 hypothetical protein
14(1)	WP_000714383.1	WP_000714383.1 hypothetical protein
14(2)	WP_000714387.1	WP_000714387.1 hypothetical protein
15(1)	WP_006191474.1	WP_006191474.1 N-
15(1)	WP_001078467.1	WP_001078467.1 N-
15(8)	WP_001078457.1	WP_001078457.1 MULTISPECIES: N-
15(3)	WP_045157551.1	WP_045157551.1 N-
15(1)	WP_262610719.1	WP_262610719.1 N-
15(1)	WP_281224042.1	WP_281224042.1 N-
15(2)	WP_023914474.1	WP_023914474.1 N-
15(1)	WP_134427329.1	WP_134427329.1 N-
15(2)	WP_020976839.1	WP_020976839.1 N-
15(1)	WP_089535741.1	WP_089535741.1 N-
15(52)	WP_001078461.1	WP_001078461.1 MULTISPECIES: N-
15(67)	WP_001078456.1	WP_001078456.1 MULTISPECIES: N-
15(1)	WP_064126155.1	WP_064126155.1 N-
15(1)	WP_303447641.1	WP_303447641.1 N-
15(1)	WP_124780928.1	WP_124780928.1 N-
16(7)	WP_001621787.1	WP_001621787.1 MULTISPECIES: hypothetical protein
16(1)	WP_163994581.1	WP_163994581.1 hypothetical protein
16(1)	WP_250755233.1	WP_250755233.1 hypothetical protein
16(1)	WP_262611634.1	WP_262611634.1 hypothetical protein
16(1)	WP_000908949.1	WP_000908949.1 hypothetical protein
16(1)	WP_248315729.1	WP_248315729.1 hypothetical protein
16(1)	WP_000908951.1	WP_000908951.1 MULTISPECIES: hypothetical protein
16(1)	WP_044291652.1	WP_044291652.1 hypothetical protein
16(8)	WP_001641273.1	WP_001641273.1 MULTISPECIES: hypothetical protein
16(12)	WP_000908959.1	WP_000908959.1 MULTISPECIES: hypothetical protein
16(1)	WP_000908952.1	WP_000908952.1 MULTISPECIES: hypothetical protein
16(1)	WP_258413840.1	WP_258413840.1 hypothetical protein
16(1)	WP_061824026.1	WP_061824026.1 hypothetical protein
16(64)	WP_000908956.1	WP_000908956.1 MULTISPECIES: hypothetical protein
16(5)	WP_000908950.1	WP_000908950.1 MULTISPECIES: hypothetical protein
16(2)	WP_000908955.1	WP_000908955.1 hypothetical protein
16(1)	WP_029549882.1	WP_029549882.1 hypothetical protein
16(16)	WP_000908953.1	WP_000908953.1 MULTISPECIES: hypothetical protein
16(1)	WP_064133567.1	WP_064133567.1 hypothetical protein
16(1)	WP_072512133.1	WP_072512133.1 hypothetical protein
16(2)	WP_023914433.1	WP_023914433.1 hypothetical protein
16(5)	WP_000908960.1	WP_000908960.1 MULTISPECIES: hypothetical protein
16(1)	WP_281224466.1	WP_281224466.1 hypothetical protein
17(2)	WP_070974383.1	WP_070974383.1 TfoX/Sxy family protein
17(1)	WP_023914431.1	WP_023914431.1 TfoX/Sxy family protein
17(1)	WP_250755234.1	WP_250755234.1 TfoX/Sxy family protein
17(1)	WP_000179893.1	WP_000179893.1 TfoX/Sxy family protein
17(6)	WP_000179900.1	WP_000179900.1 MULTISPECIES: TfoX/Sxy family protein
17(1)	WP_000201646.1	WP_000201646.1 MULTISPECIES: TfoX/Sxy family protein
17(2)	WP_000179892.1	WP_000179892.1 MULTISPECIES: TfoX/Sxy family protein
17(4)	WP_000179899.1	WP_000179899.1 TfoX/Sxy family protein
17(1)	WP_000179890.1	WP_000179890.1 TfoX/Sxy family protein
17(62)	WP_000201644.1	WP_000201644.1 MULTISPECIES: TfoX/Sxy family protein
17(2)	WP_000179895.1	WP_000179895.1 TfoX/Sxy family protein
17(1)	WP_103188425.1	WP_103188425.1 TfoX/Sxy family protein
17(1)	WP_258413609.1	WP_258413609.1 TfoX/Sxy family protein
17(2)	WP_000179903.1	WP_000179903.1 TfoX/Sxy family protein
17(1)	WP_124780900.1	WP_124780900.1 TfoX/Sxy family protein
17(2)	WP_000179896.1	WP_000179896.1 MULTISPECIES: TfoX/Sxy family protein
17(2)	WP_000201640.1	WP_000201640.1 MULTISPECIES: TfoX/Sxy family protein
17(1)	WP_124374734.1	WP_124374734.1 TfoX/Sxy family protein
17(3)	WP_045172582.1	WP_045172582.1 MULTISPECIES: TfoX/Sxy family protein
17(1)	WP_031790697.1	WP_031790697.1 TfoX/Sxy family protein
17(1)	WP_000201639.1	WP_000201639.1 MULTISPECIES: TfoX/Sxy family protein
17(3)	WP_000179906.1	WP_000179906.1 MULTISPECIES: TfoX/Sxy family protein
17(9)	WP_000201643.1	WP_000201643.1 MULTISPECIES: TfoX/Sxy family protein
17(1)	WP_072512132.1	WP_072512132.1 TfoX/Sxy family protein
17(1)	WP_061737594.1	WP_061737594.1 TfoX/Sxy family protein
17(1)	WP_025175432.1	WP_025175432.1 MULTISPECIES: TfoX/Sxy family protein
17(1)	WP_000179898.1	WP_000179898.1 TfoX/Sxy family protein
18(1)	WP_172409297.1	WP_172409297.1 tRNA-dihydrouridine synthase, partial
18(2)	WP_023914430.1	WP_023914430.1 tRNA-dihydrouridine synthase
18(8)	WP_000662024.1	WP_000662024.1 MULTISPECIES: tRNA-dihydrouridine synthase
18(1)	WP_069989708.1	WP_069989708.1 tRNA-dihydrouridine synthase
18(1)	WP_044291648.1	WP_044291648.1 tRNA-dihydrouridine synthase
18(4)	WP_000662027.1	WP_000662027.1 MULTISPECIES: tRNA-dihydrouridine synthase
18(1)	WP_031807159.1	WP_031807159.1 tRNA-dihydrouridine synthase, partial
18(1)	WP_180370909.1	WP_180370909.1 tRNA-dihydrouridine synthase
18(2)	WP_000662039.1	WP_000662039.1 MULTISPECIES: tRNA-dihydrouridine synthase
18(1)	WP_248315615.1	WP_248315615.1 tRNA-dihydrouridine synthase, partial
18(13)	WP_000662031.1	WP_000662031.1 MULTISPECIES: tRNA-dihydrouridine synthase
18(1)	WP_252555297.1	WP_252555297.1 tRNA-dihydrouridine synthase
18(57)	WP_000662022.1	WP_000662022.1 MULTISPECIES: tRNA-dihydrouridine synthase
18(1)	WP_049886468.1	WP_049886468.1 tRNA-dihydrouridine synthase, partial
18(1)	WP_070022154.1	WP_070022154.1 tRNA-dihydrouridine synthase
18(4)	WP_000662041.1	WP_000662041.1 tRNA-dihydrouridine synthase
18(3)	WP_000662030.1	WP_000662030.1 MULTISPECIES: tRNA-dihydrouridine synthase
18(1)	WP_180992708.1	WP_180992708.1 tRNA-dihydrouridine synthase
18(1)	WP_185648658.1	WP_185648658.1 tRNA-dihydrouridine synthase
18(1)	WP_063644538.1	WP_063644538.1 tRNA-dihydrouridine synthase
18(1)	WP_262610702.1	WP_262610702.1 tRNA-dihydrouridine synthase
18(1)	WP_195757685.1	WP_195757685.1 tRNA-dihydrouridine synthase, partial
19(1)	WP_258415722.1	WP_258415722.1 DMT family transporter
19(1)	WP_001038110.1	WP_001038110.1 DMT family transporter
19(3)	WP_001038111.1	WP_001038111.1 MULTISPECIES: DMT family transporter
19(1)	WP_262607788.1	WP_262607788.1 DMT family transporter
19(1)	WP_262542031.1	WP_262542031.1 DMT family transporter
19(1)	WP_098817934.1	WP_098817934.1 DMT family transporter
19(1)	WP_124780912.1	WP_124780912.1 DMT family transporter
19(9)	WP_001038104.1	WP_001038104.1 MULTISPECIES: DMT family transporter
19(1)	WP_072511654.1	WP_072511654.1 DMT family transporter
19(1)	WP_310700473.1	WP_310700473.1 DMT family transporter
19(4)	WP_001038099.1	WP_001038099.1 DMT family transporter
19(1)	WP_262610711.1	WP_262610711.1 DMT family transporter
19(78)	WP_001038103.1	WP_001038103.1 MULTISPECIES: DMT family transporter
19(1)	WP_115208042.1	WP_115208042.1 DMT family transporter
19(1)	WP_045172897.1	WP_045172897.1 DMT family transporter
19(1)	WP_063644525.1	WP_063644525.1 DMT family transporter
19(1)	WP_252602118.1	WP_252602118.1 DMT family transporter
20(9)	WP_001641272.1	WP_001641272.1 MULTISPECIES: DUF6007 family protein
20(1)	WP_258413608.1	WP_258413608.1 DUF6007 family protein
20(1)	WP_103188426.1	WP_103188426.1 DUF6007 family protein
20(4)	WP_000389769.1	WP_000389769.1 MULTISPECIES: DUF6007 family protein
20(1)	WP_250755235.1	WP_250755235.1 DUF6007 family protein
20(2)	WP_031875170.1	WP_031875170.1 DUF6007 family protein
20(71)	WP_000389759.1	WP_000389759.1 MULTISPECIES: DUF6007 family protein
20(3)	WP_000389762.1	WP_000389762.1 MULTISPECIES: DUF6007 family protein
20(4)	WP_000389773.1	WP_000389773.1 DUF6007 family protein
20(1)	WP_072512131.1	WP_072512131.1 DUF6007 family protein
20(3)	WP_000389771.1	WP_000389771.1 DUF6007 family protein
20(1)	WP_216711878.1	WP_216711878.1 DUF6007 family protein
20(1)	WP_124780898.1	WP_124780898.1 DUF6007 family protein
20(1)	WP_072491075.1	WP_072491075.1 DUF6007 family protein
21(1)	WP_000080558.1	WP_000080558.1 MULTISPECIES: DEAD/DEAH box helicase
21(47)	WP_000080564.1	WP_000080564.1 MULTISPECIES: DNA2/NAM7 family helicase
21(3)	WP_000080571.1	WP_000080571.1 MULTISPECIES: DEAD/DEAH box helicase
21(4)	WP_000080576.1	WP_000080576.1 DEAD/DEAH box helicase
21(2)	WP_103254089.1	WP_103254089.1 DEAD/DEAH box helicase
21(2)	WP_045172581.1	WP_045172581.1 DEAD/DEAH box helicase
21(1)	WP_250755230.1	WP_250755230.1 DEAD/DEAH box helicase
21(1)	WP_072468467.1	WP_072468467.1 DEAD/DEAH box helicase
21(1)	WP_001619800.1	WP_001619800.1 DEAD/DEAH box helicase
21(1)	WP_154288961.1	WP_154288961.1 DEAD/DEAH box helicase
21(1)	WP_033845112.1	WP_033845112.1 DEAD/DEAH box helicase
21(2)	WP_103146308.1	WP_103146308.1 DEAD/DEAH box helicase
21(1)	WP_115208039.1	WP_115208039.1 DEAD/DEAH box helicase
21(5)	WP_000080566.1	WP_000080566.1 MULTISPECIES: DEAD/DEAH box helicase
21(2)	WP_000080572.1	WP_000080572.1 DNA2/NAM7 family helicase
21(1)	WP_108947507.1	WP_108947507.1 DEAD/DEAH box helicase
21(12)	WP_000080559.1	WP_000080559.1 MULTISPECIES: DNA2/NAM7 family helicase
21(1)	WP_258413610.1	WP_258413610.1 DEAD/DEAH box helicase
21(1)	WP_000080569.1	WP_000080569.1 MULTISPECIES: DEAD/DEAH box helicase
21(1)	WP_064133566.1	WP_064133566.1 DEAD/DEAH box helicase
21(1)	WP_117232070.1	WP_117232070.1 DEAD/DEAH box helicase
21(1)	WP_048666596.1	WP_048666596.1 DNA2/NAM7 family helicase
21(1)	WP_102782132.1	WP_102782132.1 DNA2/NAM7 family helicase
21(1)	WP_108957662.1	WP_108957662.1 DEAD/DEAH box helicase
22(1)	WP_124780914.1	WP_124780914.1 PLP-dependent aminotransferase family protein
22(1)	WP_198973961.1	WP_198973961.1 PLP-dependent aminotransferase family protein, partial
22(1)	WP_098817933.1	WP_098817933.1 PLP-dependent aminotransferase family protein
22(1)	WP_223200588.1	WP_223200588.1 PLP-dependent aminotransferase family protein
22(10)	WP_000170488.1	WP_000170488.1 MULTISPECIES: PLP-dependent aminotransferase family protein
22(1)	WP_072357614.1	WP_072357614.1 PLP-dependent aminotransferase family protein
22(1)	WP_223876574.1	WP_223876574.1 PLP-dependent aminotransferase family protein
22(1)	WP_258410319.1	WP_258410319.1 PLP-dependent aminotransferase family protein
22(4)	WP_000170483.1	WP_000170483.1 PLP-dependent aminotransferase family protein
22(1)	WP_000170481.1	WP_000170481.1 PLP-dependent aminotransferase family protein
22(1)	WP_147697904.1	WP_147697904.1 GntR family transcriptional regulator, partial
22(1)	WP_252602115.1	WP_252602115.1 PLP-dependent aminotransferase family protein
22(1)	WP_078103639.1	WP_078103639.1 PLP-dependent aminotransferase family protein
22(2)	WP_000170485.1	WP_000170485.1 PLP-dependent aminotransferase family protein
22(1)	WP_262610713.1	WP_262610713.1 PLP-dependent aminotransferase family protein
22(2)	WP_000170486.1	WP_000170486.1 MULTISPECIES: PLP-dependent aminotransferase family protein
22(10)	WP_001151814.1	WP_001151814.1 MULTISPECIES: PLP-dependent aminotransferase family protein
22(10)	WP_223200468.1	WP_223200468.1 MULTISPECIES: PLP-dependent aminotransferase family protein
22(44)	WP_078072290.1	WP_078072290.1 MULTISPECIES: PLP-dependent aminotransferase family protein
23(1)	WP_000718138.1	WP_000718138.1 type II sulfide:quinone oxidoreductase Sqr, partial
23(1)	WP_058144505.1	WP_058144505.1 type II sulfide:quinone oxidoreductase Sqr
23(1)	WP_061649248.1	WP_061649248.1 type II sulfide:quinone oxidoreductase Sqr
23(3)	WP_001033009.1	WP_001033009.1 MULTISPECIES: type II sulfide:quinone oxidoreductase Sqr
23(1)	WP_001033006.1	WP_001033006.1 type II sulfide:quinone oxidoreductase Sqr
23(3)	WP_001033012.1	WP_001033012.1 type II sulfide:quinone oxidoreductase Sqr
23(1)	WP_262610701.1	WP_262610701.1 type II sulfide:quinone oxidoreductase Sqr
23(1)	WP_045172584.1	WP_045172584.1 type II sulfide:quinone oxidoreductase Sqr
23(1)	WP_070007596.1	WP_070007596.1 type II sulfide:quinone oxidoreductase Sqr
23(1)	WP_001033008.1	WP_001033008.1 MULTISPECIES: type II sulfide:quinone oxidoreductase Sqr
23(59)	WP_001033018.1	WP_001033018.1 MULTISPECIES: type II sulfide:quinone oxidoreductase Sqr
24(3)	WP_000465478.1	WP_000465478.1 MULTISPECIES: persulfide dioxygenase-sulfurtransferase CstB
24(1)	WP_000465473.1	WP_000465473.1 MULTISPECIES: persulfide dioxygenase-sulfurtransferase CstB
24(1)	WP_000465477.1	WP_000465477.1 persulfide dioxygenase-sulfurtransferase CstB
24(1)	WP_262610699.1	WP_262610699.1 persulfide dioxygenase-sulfurtransferase CstB
24(1)	WP_000465466.1	WP_000465466.1 persulfide dioxygenase-sulfurtransferase CstB
24(2)	WP_045157545.1	WP_045157545.1 persulfide dioxygenase-sulfurtransferase CstB
24(1)	WP_303447652.1	WP_303447652.1 persulfide dioxygenase-sulfurtransferase CstB
24(1)	WP_086039535.1	WP_086039535.1 persulfide dioxygenase-sulfurtransferase CstB
24(1)	WP_000465470.1	WP_000465470.1 MULTISPECIES: persulfide dioxygenase-sulfurtransferase CstB
24(2)	WP_000465467.1	WP_000465467.1 persulfide dioxygenase-sulfurtransferase CstB
24(1)	WP_001652419.1	WP_001652419.1 persulfide dioxygenase-sulfurtransferase CstB
24(57)	WP_000465472.1	WP_000465472.1 MULTISPECIES: persulfide dioxygenase-sulfurtransferase CstB
25(1)	WP_259378486.1	WP_259378486.1 staphyloferrin B biosynthesis protein SbnC
25(1)	WP_001181416.1	WP_001181416.1 staphyloferrin B biosynthesis protein SbnC
25(1)	WP_053005308.1	WP_053005308.1 staphyloferrin B biosynthesis protein SbnC
25(1)	WP_020976840.1	WP_020976840.1 staphyloferrin B biosynthesis protein SbnC
25(1)	WP_006191475.1	WP_006191475.1 staphyloferrin B biosynthesis protein SbnC
25(3)	WP_001179394.1	WP_001179394.1 staphyloferrin B biosynthesis protein SbnC
25(1)	WP_072512142.1	WP_072512142.1 staphyloferrin B biosynthesis protein SbnC
25(4)	WP_065316362.1	WP_065316362.1 MULTISPECIES: staphyloferrin B biosynthesis protein SbnC
25(1)	WP_086114964.1	WP_086114964.1 staphyloferrin B biosynthesis protein SbnC
25(22)	WP_001179388.1	WP_001179388.1 MULTISPECIES: staphyloferrin B biosynthesis protein SbnC
25(14)	WP_001179389.1	WP_001179389.1 MULTISPECIES: staphyloferrin B biosynthesis protein SbnC
25(1)	WP_021286010.1	WP_021286010.1 staphyloferrin B biosynthesis protein SbnC
25(1)	WP_209206809.1	WP_209206809.1 staphyloferrin B biosynthesis protein SbnC
25(2)	WP_001179403.1	WP_001179403.1 staphyloferrin B biosynthesis protein SbnC
25(7)	WP_001179395.1	WP_001179395.1 MULTISPECIES: staphyloferrin B biosynthesis protein SbnC
25(2)	WP_001179392.1	WP_001179392.1 MULTISPECIES: staphyloferrin B biosynthesis protein SbnC
25(1)	WP_023914476.1	WP_023914476.1 staphyloferrin B biosynthesis protein SbnC
26(1)	WP_072503080.1	WP_072503080.1 LysR family transcriptional regulator
26(2)	WP_001052507.1	WP_001052507.1 LysR family transcriptional regulator
26(8)	WP_001052504.1	WP_001052504.1 MULTISPECIES: LysR family transcriptional regulator
26(1)	WP_072491069.1	WP_072491069.1 LysR family transcriptional regulator
26(1)	WP_281224454.1	WP_281224454.1 LysR family transcriptional regulator
26(1)	WP_064127382.1	WP_064127382.1 LysR family transcriptional regulator
26(1)	WP_124374736.1	WP_124374736.1 LysR family transcriptional regulator
26(2)	WP_001798264.1	WP_001798264.1 LysR family transcriptional regulator
26(3)	WP_070974381.1	WP_070974381.1 LysR family transcriptional regulator
26(3)	WP_001052505.1	WP_001052505.1 MULTISPECIES: LysR family transcriptional regulator
26(4)	WP_001010294.1	WP_001010294.1 MULTISPECIES: LysR family transcriptional regulator
26(1)	WP_001052500.1	WP_001052500.1 LysR family transcriptional regulator
26(12)	WP_001793250.1	WP_001793250.1 MULTISPECIES: LysR family transcriptional regulator
26(1)	WP_001052502.1	WP_001052502.1 LysR family transcriptional regulator
26(15)	WP_001052510.1	WP_001052510.1 MULTISPECIES: LysR family transcriptional regulator
26(1)	WP_281224453.1	WP_281224453.1 LysR family transcriptional regulator
26(1)	WP_014667668.1	WP_014667668.1 LysR family transcriptional regulator
26(2)	WP_001052508.1	WP_001052508.1 MULTISPECIES: LysR family transcriptional regulator
26(1)	WP_086155539.1	WP_086155539.1 LysR family transcriptional regulator
27(4)	WP_000610049.1	WP_000610049.1 MULTISPECIES: staphyloferrin B export MFS transporter
27(3)	WP_046472849.1	WP_046472849.1 staphyloferrin B export MFS transporter
27(7)	WP_000610053.1	WP_000610053.1 MULTISPECIES: staphyloferrin B export MFS transporter
27(1)	WP_046376997.1	WP_046376997.1 staphyloferrin B export MFS transporter
27(14)	WP_000610056.1	WP_000610056.1 MULTISPECIES: staphyloferrin B export MFS transporter
27(2)	WP_000610137.1	WP_000610137.1 MULTISPECIES: staphyloferrin B export MFS transporter
27(1)	WP_089535742.1	WP_089535742.1 staphyloferrin B export MFS transporter
27(1)	WP_250755222.1	WP_250755222.1 staphyloferrin B export MFS transporter
27(15)	WP_000610051.1	WP_000610051.1 MULTISPECIES: staphyloferrin B export MFS transporter
27(1)	WP_000610050.1	WP_000610050.1 staphyloferrin B export MFS transporter
27(1)	WP_115210750.1	WP_115210750.1 staphyloferrin B export MFS transporter
27(1)	WP_317218899.1	WP_317218899.1 staphyloferrin B export MFS transporter
27(2)	WP_000610055.1	WP_000610055.1 staphyloferrin B export MFS transporter
28(4)	WP_000816135.1	WP_000816135.1 persulfide response sulfurtransferase CstA
28(1)	WP_103188427.1	WP_103188427.1 persulfide response sulfurtransferase CstA
28(1)	WP_000816124.1	WP_000816124.1 persulfide response sulfurtransferase CstA
28(1)	WP_065316432.1	WP_065316432.1 MULTISPECIES: persulfide response sulfurtransferase CstA
28(1)	WP_251952061.1	WP_251952061.1 persulfide response sulfurtransferase CstA
28(1)	WP_000816129.1	WP_000816129.1 MULTISPECIES: persulfide response sulfurtransferase CstA
28(2)	WP_031927403.1	WP_031927403.1 persulfide response sulfurtransferase CstA
28(1)	WP_054193793.1	WP_054193793.1 persulfide response sulfurtransferase CstA
28(37)	WP_000816133.1	WP_000816133.1 MULTISPECIES: persulfide response sulfurtransferase CstA
28(1)	WP_262610697.1	WP_262610697.1 persulfide response sulfurtransferase CstA
29(9)	WP_001806875.1	WP_001806875.1 MULTISPECIES: hypothetical protein
29(4)	WP_000512632.1	WP_000512632.1 hypothetical protein
29(28)	WP_000512631.1	WP_000512631.1 MULTISPECIES: hypothetical protein
29(2)	WP_000512633.1	WP_000512633.1 hypothetical protein
30(1)	WP_111131995.1	WP_111131995.1 hypothetical protein
30(2)	WP_014533145.1	WP_014533145.1 MULTISPECIES: hypothetical protein
30(20)	WP_001804823.1	WP_001804823.1 MULTISPECIES: hypothetical protein
30(11)	WP_001566861.1	WP_001566861.1 MULTISPECIES: hypothetical protein
30(6)	WP_001812843.1	WP_001812843.1 hypothetical protein
30(2)	WP_001798267.1	WP_001798267.1 hypothetical protein
30(1)	WP_111743943.1	WP_111743943.1 hypothetical protein
31(2)	WP_000079179.1	WP_000079179.1 hypothetical protein
31(2)	WP_000161983.1	WP_000161983.1 hypothetical protein
31(2)	WP_001029554.1	WP_001029554.1 hypothetical protein
31(1)	WP_006191463.1	WP_006191463.1 alpha/beta hydrolase
31(1)	WP_111131990.1	WP_111131990.1 hypothetical protein
31(2)	WP_000161980.1	WP_000161980.1 MULTISPECIES: hypothetical protein
31(1)	WP_086098478.1	WP_086098478.1 hypothetical protein
31(19)	WP_001029555.1	WP_001029555.1 MULTISPECIES: hypothetical protein
31(11)	WP_000161981.1	WP_000161981.1 MULTISPECIES: hypothetical protein
32(1)	WP_000627030.1	WP_000627030.1 flavodoxin family protein
32(1)	WP_070059005.1	WP_070059005.1 flavodoxin family protein
32(9)	WP_000627032.1	WP_000627032.1 MULTISPECIES: NAD(P)H-dependent oxidoreductase
32(2)	WP_000627027.1	WP_000627027.1 flavodoxin family protein
32(1)	WP_216730903.1	WP_216730903.1 flavodoxin family protein
32(5)	WP_000627029.1	WP_000627029.1 MULTISPECIES: flavodoxin family protein
32(3)	WP_070974382.1	WP_070974382.1 flavodoxin family protein
32(14)	WP_000627024.1	WP_000627024.1 MULTISPECIES: flavodoxin family protein
32(1)	WP_098817938.1	WP_098817938.1 flavodoxin family protein
32(1)	WP_117434842.1	WP_117434842.1 flavodoxin family protein
32(1)	WP_252555306.1	WP_252555306.1 flavodoxin family protein
32(1)	WP_006191450.1	WP_006191450.1 flavodoxin family protein
33(2)	WP_000130759.1	WP_000130759.1 MFS transporter
33(25)	WP_000130763.1	WP_000130763.1 MULTISPECIES: MFS transporter
33(1)	WP_072551505.1	WP_072551505.1 MFS transporter
33(1)	WP_262537826.1	WP_262537826.1 MFS transporter
33(1)	WP_108627791.1	WP_108627791.1 MFS transporter
33(2)	WP_000130755.1	WP_000130755.1 MFS transporter
33(4)	WP_000130756.1	WP_000130756.1 MULTISPECIES: MFS transporter
33(1)	WP_000130758.1	WP_000130758.1 MULTISPECIES: MFS transporter
33(1)	WP_064277646.1	WP_064277646.1 MFS transporter
34(1)	WP_265114205.1	WP_265114205.1 methyltransferase domain-containing protein
34(1)	WP_258902017.1	WP_258902017.1 methyltransferase domain-containing protein
34(3)	WP_269845048.1	WP_269845048.1 methyltransferase domain-containing protein
34(3)	WP_257008796.1	WP_257008796.1 methyltransferase domain-containing protein
34(8)	WP_001621785.1	WP_001621785.1 MULTISPECIES: methyltransferase domain-containing protein
34(1)	WP_279588385.1	WP_279588385.1 methyltransferase domain-containing protein
34(6)	WP_001566853.1	WP_001566853.1 MULTISPECIES: methyltransferase domain-containing protein
34(1)	WP_123986084.1	WP_123986084.1 methyltransferase domain-containing protein
34(2)	WP_001181355.1	WP_001181355.1 methyltransferase domain-containing protein
34(1)	WP_020976827.1	WP_020976827.1 methyltransferase domain-containing protein
34(1)	WP_001181360.1	WP_001181360.1 methyltransferase domain-containing protein
34(1)	WP_006191454.1	WP_006191454.1 methyltransferase domain-containing protein
34(1)	WP_252602133.1	WP_252602133.1 methyltransferase domain-containing protein
34(1)	WP_029549880.1	WP_029549880.1 methyltransferase domain-containing protein
34(1)	WP_001181354.1	WP_001181354.1 methyltransferase domain-containing protein
34(1)	WP_262607782.1	WP_262607782.1 methyltransferase domain-containing protein
35(7)	WP_000814441.1	WP_000814441.1 MULTISPECIES: alpha/beta hydrolase
35(1)	WP_198914142.1	WP_198914142.1 alpha/beta hydrolase
35(7)	WP_001566851.1	WP_001566851.1 MULTISPECIES: alpha/beta hydrolase
35(10)	WP_000814443.1	WP_000814443.1 MULTISPECIES: alpha/beta hydrolase
35(2)	WP_000812015.1	WP_000812015.1 alpha/beta hydrolase
35(1)	WP_115208038.1	WP_115208038.1 alpha/beta hydrolase
35(1)	WP_250755232.1	WP_250755232.1 alpha/beta hydrolase
35(1)	WP_117185809.1	WP_117185809.1 alpha/beta hydrolase
35(1)	WP_258415717.1	WP_258415717.1 alpha/beta hydrolase
35(1)	WP_271019787.1	WP_271019787.1 alpha/beta hydrolase
36(26)	WP_001100493.1	WP_001100493.1 MULTISPECIES: TetR/AcrR family transcriptional regulator C-terminal domain-containing protein
36(2)	WP_001100494.1	WP_001100494.1 MULTISPECIES: TetR/AcrR family transcriptional regulator C-terminal domain-containing protein
36(1)	WP_020976826.1	WP_020976826.1 TetR/AcrR family transcriptional regulator C-terminal domain-containing protein
36(1)	WP_072512134.1	WP_072512134.1 TetR/AcrR family transcriptional regulator C-terminal domain-containing protein
36(1)	WP_250755231.1	WP_250755231.1 TetR/AcrR family transcriptional regulator C-terminal domain-containing protein
37(1)	WP_000543162.1	WP_000543162.1 MULTISPECIES: DUF4865 family protein
37(19)	WP_000543163.1	WP_000543163.1 MULTISPECIES: DUF4865 family protein
38(3)	WP_001105088.1	WP_001105088.1 MULTISPECIES: persulfide-sensing transcriptional repressor CstR
38(11)	WP_001105087.1	WP_001105087.1 MULTISPECIES: persulfide-sensing transcriptional repressor CstR
39(1)	WP_029549884.1	WP_029549884.1 GNAT family N-acetyltransferase
39(1)	WP_252555295.1	WP_252555295.1 GNAT family N-acetyltransferase
39(2)	WP_000455983.1	WP_000455983.1 GNAT family N-acetyltransferase
39(1)	WP_001292895.1	WP_001292895.1 GNAT family N-acetyltransferase
39(6)	WP_000455978.1	WP_000455978.1 MULTISPECIES: GNAT family N-acetyltransferase
40(8)	WP_001004209.1	WP_001004209.1 MULTISPECIES: helix-turn-helix transcriptional regulator
40(1)	WP_258922422.1	WP_258922422.1 helix-turn-helix domain-containing protein
40(1)	WP_072491071.1	WP_072491071.1 helix-turn-helix transcriptional regulator
41(1)	WP_262610696.1	WP_262610696.1 sulfite exporter TauE/SafE family protein
41(1)	WP_000355842.1	WP_000355842.1 sulfite exporter TauE/SafE family protein
41(1)	WP_063644540.1	WP_063644540.1 sulfite exporter TauE/SafE family protein
41(4)	WP_000355840.1	WP_000355840.1 sulfite exporter TauE/SafE family protein
41(1)	WP_000355845.1	WP_000355845.1 MULTISPECIES: sulfite exporter TauE/SafE family protein
41(2)	WP_000355844.1	WP_000355844.1 MULTISPECIES: sulfite exporter TauE/SafE family protein
42(1)	WP_072491072.1	WP_072491072.1 lysine biosynthesis protein LysW
42(8)	WP_000420547.1	WP_000420547.1 MULTISPECIES: hypothetical protein
43(8)	WP_000183177.1	WP_000183177.1 MULTISPECIES: hypothetical protein
43(1)	WP_225806369.1	WP_225806369.1 hypothetical protein
44(1)	WP_236649976.1	WP_236649976.1 DegT/DnrJ/EryC1/StrS family aminotransferase
44(1)	WP_098817939.1	WP_098817939.1 DegT/DnrJ/EryC1/StrS family aminotransferase
44(2)	WP_000845238.1	WP_000845238.1 hypothetical protein
44(1)	WP_123871832.1	WP_123871832.1 DegT/DnrJ/EryC1/StrS family aminotransferase
44(4)	WP_000845237.1	WP_000845237.1 MULTISPECIES: DegT/DnrJ/EryC1/StrS family aminotransferase
45(2)	WP_000472888.1	WP_000472888.1 ABC transporter ATP-binding protein
45(1)	WP_262529276.1	WP_262529276.1 ABC transporter ATP-binding protein
45(2)	WP_000589240.1	WP_000589240.1 ABC transporter ATP-binding protein
45(1)	WP_063651221.1	WP_063651221.1 ABC transporter ATP-binding protein
45(3)	WP_046597247.1	WP_046597247.1 ABC transporter ATP-binding protein
46(1)	WP_310700470.1	WP_310700470.1 RimK family alpha-L-glutamate ligase
46(1)	WP_072491073.1	WP_072491073.1 RimK family alpha-L-glutamate ligase
46(7)	WP_000912563.1	WP_000912563.1 MULTISPECIES: RimK family alpha-L-glutamate ligase
47(1)	WP_248289860.1	WP_248289860.1 hypothetical protein
47(1)	WP_000389284.1	WP_000389284.1 hypothetical protein
47(1)	WP_223845218.1	WP_223845218.1 endonuclease
47(1)	WP_001817585.1	WP_001817585.1 hypothetical protein
47(1)	WP_248289859.1	WP_248289859.1 endonuclease
47(3)	WP_042908976.1	WP_042908976.1 MULTISPECIES: hypothetical protein
48(6)	WP_001790237.1	WP_001790237.1 MULTISPECIES: universal stress protein
49(1)	WP_023915238.1	WP_023915238.1 dsDNA nuclease domain-containing protein
49(1)	WP_023915236.1	WP_023915236.1 hypothetical protein
49(4)	WP_000251225.1	WP_000251225.1 MULTISPECIES: dsDNA nuclease domain-containing protein
50(1)	WP_259379265.1	WP_259379265.1 amino acid adenylation domain-containing protein
50(2)	WP_046597249.1	WP_046597249.1 non-ribosomal peptide synthetase
50(1)	WP_259378489.1	WP_259378489.1 condensation domain-containing protein
50(2)	WP_224061730.1	WP_224061730.1 condensation domain-containing protein
51(1)	WP_000926749.1	WP_000926749.1 DoxX family protein
51(4)	WP_000926750.1	WP_000926750.1 MULTISPECIES: DoxX family protein
52(4)	WP_000140910.1	WP_000140910.1 MULTISPECIES: amidohydrolase family protein
52(1)	WP_124780890.1	WP_124780890.1 amidohydrolase family protein
53(1)	WP_124780894.1	WP_124780894.1 arylamine N-acetyltransferase
53(4)	WP_001016371.1	WP_001016371.1 MULTISPECIES: arylamine N-acetyltransferase
54(2)	WP_000414486.1	WP_000414486.1 MULTISPECIES: TetR/AcrR family transcriptional regulator
54(1)	WP_124780896.1	WP_124780896.1 TetR/AcrR family transcriptional regulator
54(2)	WP_000414485.1	WP_000414485.1 MULTISPECIES: TetR/AcrR family transcriptional regulator
55(4)	WP_000704775.1	WP_000704775.1 MULTISPECIES: 23S rRNA (pseudouridine(1915)-N(3))-methyltransferase RlmH
56(2)	WP_001795007.1	WP_001795007.1 MULTISPECIES: N-acetyltransferase
56(2)	WP_000786141.1	WP_000786141.1 MULTISPECIES: N-acetyltransferase
57(2)	WP_001215400.1	WP_001215400.1 MULTISPECIES: IS21 family transposase
57(1)	WP_029550026.1	WP_029550026.1 IS21 family transposase
57(1)	WP_025175007.1	WP_025175007.1 hypothetical protein
58(3)	WP_000323587.1	WP_000323587.1 4'-phosphopantetheinyl transferase superfamily protein
59(3)	WP_000710587.1	WP_000710587.1 bifunctional Gfo/Idh/MocA family oxidoreductase/class I SAM-dependent methyltransferase
60(3)	WP_000738841.1	WP_000738841.1 MptD family putative ECF transporter S component
61(2)	WP_001095317.1	WP_001095317.1 MULTISPECIES: IS21-like element helper ATPase IstB
61(1)	WP_001066123.1	WP_001066123.1 IS21-like element helper ATPase IstB
62(3)	WP_043039598.1	WP_043039598.1 saccharopine dehydrogenase NADP-binding domain-containing protein
63(3)	WP_046597248.1	WP_046597248.1 energy-coupling factor transporter transmembrane component T
64(1)	WP_107240669.1	WP_107240669.1 AMP-binding protein
64(2)	WP_000427420.1	WP_000427420.1 AMP-binding protein
65(1)	WP_229768963.1	WP_229768963.1 hypothetical protein
65(2)	WP_000286391.1	WP_000286391.1 VOC family protein
66(1)	WP_262542024.1	WP_262542024.1 salicylate synthase
66(2)	WP_224085680.1	WP_224085680.1 salicylate synthase
67(1)	WP_001233387.1	WP_001233387.1 staphylococcal enterotoxin type Z
67(1)	WP_001225809.1	WP_001225809.1 staphylococcal enterotoxin type Z
68(1)	WP_045172895.1	WP_045172895.1 2OG-Fe dioxygenase family protein
68(1)	WP_123096950.1	WP_123096950.1 2OG-Fe dioxygenase family protein
69(1)	WP_180370907.1	WP_180370907.1 hypothetical protein
69(1)	WP_000628285.1	WP_000628285.1 hypothetical protein
70(1)	WP_180370908.1	WP_180370908.1 hypothetical protein
70(1)	WP_070004700.1	WP_070004700.1 Fic family protein
