# Supplementary material for: A type VII-secreted lipase toxin with reverse domain arrangement
Source: Nat Commun. 2023 Dec 19;14:8438. doi: 10.1038/s41467-023-44221-y (PMC10730906; doi:10.1038/s41467-023-44221-y)
Supplement: Supplementary file 6 — Source Data [file 41467_2023_44221_MOESM6_ESM.zip › Tsl1 distribution raw/lplI 2/FlaGs_output/results_flankgene_Report.log]

#Serial	Query	Assembly_Found	FlankingGene_Found
1	WP_001188480.1	Yes	Yes
2	WP_063456436.1	Yes	Yes
3	WP_001666400.1	Yes	Yes
4	WP_001188472.1	Yes	Yes
5	WP_190332405.1	Yes	Yes
6	WP_262610707.1	Yes	Yes
7	WP_172440438.1	Yes	Yes
8	WP_064128795.1	Yes	Yes
9	WP_001188482.1	Yes	Yes
10	WP_203407290.1	Yes	Yes
11	WP_001188481.1	Yes	Yes
12	WP_031786281.1	Yes	Yes
13	WP_178134814.1	Yes	Yes
14	WP_252602124.1	Yes	Yes
15	WP_190335446.1	Yes	Yes
16	WP_181777857.1	Yes	Yes
17	WP_172953157.1	Yes	Yes
18	WP_238614215.1	Yes	Yes
19	WP_198977953.1	Yes	Yes
20	WP_181424162.1	Yes	Yes
21	WP_180992736.1	Yes	Yes
22	WP_001188479.1	Yes	Yes
23	WP_258413616.1	Yes	Yes
24	WP_061390464.1	Yes	Yes
25	WP_172619514.1	Yes	Yes
26	WP_064268390.1	Yes	Yes
27	WP_173892362.1	Yes	Yes
28	WP_190362960.1	Yes	Yes
29	WP_070023149.1	Yes	Yes
30	WP_180992830.1	Yes	Yes
31	WP_033858791.1	Yes	Yes
32	WP_001188483.1	Yes	Yes
33	WP_063651230.1	Yes	Yes
34	WP_023914460.1	Yes	Yes
35	WP_181935667.1	Yes	Yes
36	WP_244801344.1	Yes	Yes
37	WP_181935537.1	Yes	Yes
38	WP_192858477.1	Yes	Yes
39	WP_070031282.1	Yes	Yes
40	WP_276212951.1	Yes	Yes
41	WP_001581885.1	Yes	Yes
42	WP_281224455.1	Yes	Yes
43	WP_203606722.1	Yes	Yes
44	WP_244798855.1	Yes	Yes
45	WP_181935725.1	Yes	Yes
46	WP_031876103.1	Yes	Yes
47	WP_180371985.1	Yes	Yes
48	WP_061732453.1	Yes	Yes
49	WP_070974376.1	Yes	Yes
50	WP_222637410.1	Yes	Yes
51	WP_050974849.1	Yes	Yes
52	WP_187418220.1	Yes	Yes
53	WP_031878840.1	Yes	Yes
54	WP_181432716.1	Yes	Yes
55	WP_192865629.1	Yes	Yes
56	WP_031771239.1	Yes	Yes
57	WP_179332858.1	Yes	Yes
58	WP_178137085.1	Yes	Yes
59	WP_228567639.1	Yes	Yes
60	WP_172449591.1	Yes	Yes
61	WP_053015413.1	Yes	Yes
62	WP_195758575.1	Yes	Yes
63	WP_061842778.1	Yes	Yes
64	WP_065325085.1	Yes	Yes
65	WP_197275375.1	Yes	Yes
66	WP_180371849.1	Yes	Yes
67	WP_001188491.1	Yes	Yes
68	WP_049317617.1	Yes	Yes
69	WP_181424182.1	Yes	Yes
70	WP_070040372.1	Yes	Yes
71	WP_191961689.1	Yes	Yes
72	WP_228582628.1	Yes	Yes
73	WP_031763321.1	Yes	Yes
74	WP_262607785.1	Yes	Yes
75	WP_224132173.1	Yes	Yes
76	WP_260364970.1	Yes	Yes
77	WP_200707833.1	Yes	Yes
78	WP_250755227.1	Yes	Yes
79	WP_031807909.1	Yes	Yes
80	WP_201754464.1	Yes	Yes
81	WP_234865648.1	Yes	Yes
82	WP_185648659.1	Yes	Yes
83	WP_002955164.1	Yes	Yes
84	WP_064138978.1	Yes	Yes
85	WP_064129949.1	Yes	Yes
86	WP_001188470.1	Yes	Yes
87	WP_281224790.1	Yes	Yes
88	WP_061047294.1	Yes	Yes
89	WP_049311859.1	Yes	Yes
90	WP_031922739.1	Yes	Yes
91	WP_058144504.1	Yes	Yes
92	WP_064126153.1	Yes	Yes
93	WP_031769585.1	Yes	Yes
94	WP_271019783.1	Yes	Yes
95	WP_061734727.1	Yes	Yes
96	WP_181935937.1	Yes	Yes
97	WP_001188467.1	Yes	Yes
98	WP_031881147.1	Yes	Yes
99	WP_198973962.1	Yes	Yes
100	WP_180992707.1	Yes	Yes
101	WP_020808042.1	Yes	Yes
102	WP_192860482.1	Yes	Yes
103	WP_064127383.1	Yes	Yes
104	WP_281224040.1	Yes	Yes
105	WP_198999293.1	Yes	Yes
106	WP_001188465.1	Yes	Yes
107	WP_199916222.1	Yes	Yes
108	WP_031862672.1	Yes	Yes
109	WP_192870782.1	Yes	Yes
110	WP_045172902.1	Yes	Yes
111	WP_031879909.1	Yes	Yes
112	WP_061731417.1	Yes	Yes
113	WP_031788539.1	Yes	Yes
114	WP_224491666.1	Yes	Yes
115	WP_181545597.1	Yes	Yes
116	WP_052998051.1	Yes	Yes
117	WP_180992759.1	Yes	Yes
118	WP_210417691.1	Yes	Yes
119	WP_196777070.1	Yes	Yes
120	WP_046376998.1	Yes	Yes
121	WP_181424471.1	Yes	Yes
122	WP_192858476.1	Yes	Yes
123	WP_064139091.1	Yes	Yes
124	WP_181427571.1	Yes	Yes
125	WP_053000565.1	Yes	Yes
126	WP_001590032.1	Yes	Yes
127	WP_031910090.1	Yes	Yes
128	WP_181935365.1	Yes	Yes
129	WP_031902694.1	Yes	Yes
130	WP_181439830.1	Yes	Yes
131	WP_181855102.1	Yes	Yes
132	WP_168989893.1	Yes	Yes
133	WP_171019339.1	Yes	Yes
134	WP_070046421.1	Yes	Yes
135	WP_261934063.1	Yes	Yes
136	WP_203229572.1	Yes	Yes
137	WP_180370910.1	Yes	Yes
138	WP_061736750.1	Yes	Yes
139	WP_181157794.1	Yes	Yes
140	WP_001188463.1	Yes	Yes
141	WP_239863075.1	Yes	Yes
142	WP_317218901.1	Yes	Yes
143	WP_210596183.1	Yes	Yes
144	WP_256958767.1	Yes	Yes
145	WP_047213059.1	Yes	Yes
146	WP_262542027.1	Yes	Yes
147	WP_178135768.1	Yes	Yes
148	WP_061650860.1	Yes	Yes
149	WP_187248719.1	Yes	Yes
150	WP_031774354.1	Yes	Yes
151	WP_279723587.1	Yes	Yes
152	WP_031791007.1	Yes	Yes
153	WP_053039393.1	Yes	Yes
154	WP_208174136.1	Yes	Yes
155	WP_208151593.1	Yes	Yes
156	WP_054170559.1	Yes	Yes
157	WP_179211268.1	Yes	Yes
158	WP_238496036.1	Yes	Yes
159	WP_063644530.1	Yes	Yes
160	WP_195757686.1	Yes	Yes
161	WP_209206813.1	Yes	Yes
162	WP_210647816.1	Yes	Yes
163	WP_180991976.1	Yes	Yes
164	WP_218089575.1	Yes	Yes
165	WP_064277647.1	Yes	Yes
166	WP_043044866.1	Yes	Yes
167	WP_064139232.1	Yes	Yes
168	WP_208526451.1	Yes	Yes
169	WP_203601359.1	Yes	Yes
170	WP_023915209.1	Yes	Yes
171	WP_303447643.1	Yes	Yes
172	WP_262834837.1	Yes	Yes
173	WP_258415719.1	Yes	Yes
174	WP_181935986.1	Yes	Yes
175	WP_031921600.1	Yes	Yes
176	WP_206423513.1	Yes	Yes
177	WP_203236043.1	Yes	Yes
178	WP_031865660.1	Yes	Yes
179	WP_192866364.1	Yes	Yes
180	WP_249985860.1	Yes	Yes
181	WP_180992115.1	Yes	Yes
182	WP_223671401.1	Yes	Yes
183	WP_187245438.1	Yes	Yes
184	WP_224083584.1	Yes	Yes
185	WP_248315619.1	Yes	Yes
186	WP_064305712.1	Yes	Yes
187	WP_182063876.1	Yes	Yes
188	WP_180992209.1	Yes	Yes
189	WP_202111644.1	Yes	Yes
190	WP_310700471.1	Yes	Yes
191	WP_064126938.1	Yes	Yes
192	WP_001188471.1	Yes	Yes
193	WP_031895343.1	Yes	Yes
194	WP_032099371.1	Yes	Yes
195	WP_195849804.1	Yes	Yes
196	WP_031774071.1	Yes	Yes
197	WP_283585014.1	Yes	Yes
198	WP_061649247.1	Yes	Yes
199	WP_172440503.1	Yes	Yes
