# Supplementary material for: A type VII-secreted lipase toxin with reverse domain arrangement
Source: Nat Commun. 2023 Dec 19;14:8438. doi: 10.1038/s41467-023-44221-y (PMC10730906; doi:10.1038/s41467-023-44221-y)
Supplement: Supplementary file 6 — Source Data [file 41467_2023_44221_MOESM6_ESM.zip › Tsl1 distribution raw/lplI 2/FlaGs_output/results_operon.tsv]

WP_001188480.1#1|Staphylococcus_aureus	603	-	+	16	-12978	-12376	368315	368917	WP_000908959.1#1	NZ_JAEMAB010000002.1	GCF_016425205.1
WP_001188480.1#1|Staphylococcus_aureus	915	-	-	35	-12084	-11170	367109	368023	WP_001566851.1#1	NZ_JAEMAB010000002.1	GCF_016425205.1
WP_001188480.1#1|Staphylococcus_aureus	555	-	+	36	-10991	-10437	366376	366930	WP_001100493.1#1	NZ_JAEMAB010000002.1	GCF_016425205.1
WP_001188480.1#1|Staphylococcus_aureus	738	-	+	34	-10207	-9470	365409	366146	WP_269845048.1#1	NZ_JAEMAB010000002.1	GCF_016425205.1
WP_001188480.1#1|Staphylococcus_aureus	483	-	+	14	-9314	-8832	364771	365253	WP_000714395.1#1	NZ_JAEMAB010000002.1	GCF_016425205.1
WP_001188480.1#1|Staphylococcus_aureus	987	-	+	7	-8626	-7640	363579	364565	WP_000710562.1#1	NZ_JAEMAB010000002.1	GCF_016425205.1
WP_001188480.1#1|Staphylococcus_aureus	771	-	+	1	-7419	-6649	362588	363358	WP_000977775.1#1	NZ_JAEMAB010000002.1	GCF_016425205.1
WP_001188480.1#1|Staphylococcus_aureus	768	-	+	1	-6582	-5815	361754	362521	WP_000649983.1#1	NZ_JAEMAB010000002.1	GCF_016425205.1
WP_001188480.1#1|Staphylococcus_aureus	768	-	+	1	-5747	-4980	360919	361686	WP_000826370.1#1	NZ_JAEMAB010000002.1	GCF_016425205.1
WP_001188480.1#1|Staphylococcus_aureus	768	-	+	1	-4912	-4145	360084	360851	WP_001808120.1#1	NZ_JAEMAB010000002.1	GCF_016425205.1
WP_001188480.1#1|Staphylococcus_aureus	768	-	+	1	-4078	-3311	359250	360017	WP_000826301.1#1	NZ_JAEMAB010000002.1	GCF_016425205.1
WP_001188480.1#1|Staphylococcus_aureus	825	-	+	1	-3092	-2268	358207	359031	WP_000912285.1#1	NZ_JAEMAB010000002.1	GCF_016425205.1
WP_001188480.1#1|Staphylococcus_aureus	1377	-	+	31	-2265	-889	356828	358204	WP_000161981.1#1	NZ_JAEMAB010000002.1	GCF_016425205.1
WP_001188480.1#1|Staphylococcus_aureus	327	-	+	30	-889	-563	356502	356828	WP_001566861.1#1	NZ_JAEMAB010000002.1	GCF_016425205.1
WP_001188480.1#1|Staphylococcus_aureus	312	-	+	29	-559	-248	356187	356498	WP_000512631.1#1	NZ_JAEMAB010000002.1	GCF_016425205.1
WP_001188480.1#1|Staphylococcus_aureus	2238	-	+	71	1	2238	353701	355938	WP_001188480.1#1	NZ_JAEMAB010000002.1	GCF_016425205.1
WP_001188480.1#1|Staphylococcus_aureus	1179	-	+	4	2389	3567	352372	353550	WP_001075819.1#1	NZ_JAEMAB010000002.1	GCF_016425205.1
WP_001188480.1#1|Staphylococcus_aureus	1389	-	+	3	3569	4957	350982	352370	WP_001006447.1#1	NZ_JAEMAB010000002.1	GCF_016425205.1
WP_001188480.1#1|Staphylococcus_aureus	389	-	-	73	5369	5757	350182	350570	pseudogene_1.9*#1	NZ_JAEMAB010000002.1	GCF_016425205.1
WP_001188480.1#1|Staphylococcus_aureus	1662	-	-	5	6051	7712	348227	349888	WP_072353806.1#1	NZ_JAEMAB010000002.1	GCF_016425205.1
WP_001188480.1#1|Staphylococcus_aureus	1776	-	-	8	8037	9812	346127	347902	WP_000291830.1#1	NZ_JAEMAB010000002.1	GCF_016425205.1
WP_001188480.1#1|Staphylococcus_aureus	873	-	-	19	9986	10858	345081	345953	WP_001038103.1#1	NZ_JAEMAB010000002.1	GCF_016425205.1
WP_001188480.1#1|Staphylococcus_aureus	1398	-	+	22	10971	12368	343571	344968	WP_001151814.1#1	NZ_JAEMAB010000002.1	GCF_016425205.1
WP_001188480.1#1|Staphylococcus_aureus	474	-	+	6	12558	13031	342908	343381	WP_000036331.1#1	NZ_JAEMAB010000002.1	GCF_016425205.1
WP_001188480.1#1|Staphylococcus_aureus	1593	-	+	9	13293	14885	341054	342646	WP_000173898.1#1	NZ_JAEMAB010000002.1	GCF_016425205.1
WP_001188480.1#1|Staphylococcus_aureus	1431	-	-	11	15215	16645	339294	340724	WP_000728767.1#1	NZ_JAEMAB010000002.1	GCF_016425205.1
WP_001188480.1#1|Staphylococcus_aureus	753	-	-	10	17066	17818	338121	338873	WP_000876756.1#1	NZ_JAEMAB010000002.1	GCF_016425205.1
WP_001188480.1#1|Staphylococcus_aureus	999	-	-	2	18187	19185	336754	337752	WP_000136629.1#1	NZ_JAEMAB010000002.1	GCF_016425205.1
WP_001188480.1#1|Staphylococcus_aureus	996	-	-	2	19182	20177	335762	336757	WP_198974288.1#1	NZ_JAEMAB010000002.1	GCF_016425205.1
WP_001188480.1#1|Staphylococcus_aureus	993	-	-	12	20193	21185	334754	335746	WP_001045111.1#1	NZ_JAEMAB010000002.1	GCF_016425205.1
WP_001188480.1#1|Staphylococcus_aureus	981	-	+	13	21416	22396	333543	334523	WP_000570808.1#1	NZ_JAEMAB010000002.1	GCF_016425205.1
WP_063456436.1#2|Staphylococcus_aureus	1065	+	+	28	-16532	-15468	30342	31406	WP_000816124.1#2	NZ_LFEA02000004.1	GCF_001184345.1
WP_063456436.1#2|Staphylococcus_aureus	1335	+	+	24	-15437	-14103	31437	32771	WP_000465472.1#2	NZ_LFEA02000004.1	GCF_001184345.1
WP_063456436.1#2|Staphylococcus_aureus	1194	+	+	23	-14084	-12891	32790	33983	WP_001033018.1#2	NZ_LFEA02000004.1	GCF_001184345.1
WP_063456436.1#2|Staphylococcus_aureus	987	+	-	18	-12224	-11238	34650	35636	WP_000662022.1#2	NZ_LFEA02000004.1	GCF_001184345.1
WP_063456436.1#2|Staphylococcus_aureus	204	+	+	20	-10929	-10726	35945	36148	WP_000389759.1#2	NZ_LFEA02000004.1	GCF_001184345.1
WP_063456436.1#2|Staphylococcus_aureus	297	+	+	17	-10677	-10381	36197	36493	WP_000201644.1#2	NZ_LFEA02000004.1	GCF_001184345.1
WP_063456436.1#2|Staphylococcus_aureus	603	+	+	16	-10173	-9571	36701	37303	WP_000908956.1#2	NZ_LFEA02000004.1	GCF_001184345.1
WP_063456436.1#2|Staphylococcus_aureus	3153	+	+	21	-9304	-6152	37570	40722	WP_000080564.1#2	NZ_LFEA02000004.1	GCF_001184345.1
WP_063456436.1#2|Staphylococcus_aureus	483	+	+	14	-6095	-5613	40779	41261	WP_000410567.1#2	NZ_LFEA02000004.1	GCF_001184345.1
WP_063456436.1#2|Staphylococcus_aureus	987	+	+	7	-5407	-4421	41467	42453	WP_000710555.1#2	NZ_LFEA02000004.1	GCF_001184345.1
WP_063456436.1#2|Staphylococcus_aureus	768	+	+	1	-4189	-3422	42685	43452	WP_063456435.1#2	NZ_LFEA02000004.1	GCF_001184345.1
WP_063456436.1#2|Staphylococcus_aureus	771	+	+	1	-3370	-2600	43504	44274	WP_000597207.1#2	NZ_LFEA02000004.1	GCF_001184345.1
WP_063456436.1#2|Staphylococcus_aureus	771	+	+	1	-2535	-1765	44339	45109	WP_031790901.1#2	NZ_LFEA02000004.1	GCF_001184345.1
WP_063456436.1#2|Staphylococcus_aureus	771	+	+	1	-1700	-930	45174	45944	WP_000977803.1#2	NZ_LFEA02000004.1	GCF_001184345.1
WP_063456436.1#2|Staphylococcus_aureus	768	+	+	1	-863	-96	46011	46778	WP_000826312.1#2	NZ_LFEA02000004.1	GCF_001184345.1
WP_063456436.1#2|Staphylococcus_aureus	2238	+	+	71	1	2238	46875	49112	WP_063456436.1#2	NZ_LFEA02000004.1	GCF_001184345.1
WP_063456436.1#2|Staphylococcus_aureus	1179	+	+	4	2389	3567	49263	50441	WP_001075809.1#2	NZ_LFEA02000004.1	GCF_001184345.1
WP_063456436.1#2|Staphylococcus_aureus	1389	+	+	3	3569	4957	50443	51831	WP_001006441.1#2	NZ_LFEA02000004.1	GCF_001184345.1
WP_063456436.1#2|Staphylococcus_aureus	1662	+	-	5	5441	7102	52315	53976	WP_001800966.1#2	NZ_LFEA02000004.1	GCF_001184345.1
WP_063456436.1#2|Staphylococcus_aureus	1776	+	-	8	7427	9202	54301	56076	WP_000291840.1#2	NZ_LFEA02000004.1	GCF_001184345.1
WP_063456436.1#2|Staphylococcus_aureus	873	+	-	19	9376	10248	56250	57122	WP_001038103.1#2	NZ_LFEA02000004.1	GCF_001184345.1
WP_063456436.1#2|Staphylococcus_aureus	1380	+	+	22	10379	11758	57253	58632	WP_078072290.1#2	NZ_LFEA02000004.1	GCF_001184345.1
WP_063456436.1#2|Staphylococcus_aureus	474	+	+	6	11948	12421	58822	59295	WP_000036330.1#2	NZ_LFEA02000004.1	GCF_001184345.1
WP_063456436.1#2|Staphylococcus_aureus	1593	+	+	9	12683	14275	59557	61149	WP_000173891.1#2	NZ_LFEA02000004.1	GCF_001184345.1
WP_063456436.1#2|Staphylococcus_aureus	1353	+	-	11	14604	15956	61478	62830	WP_044419319.1#2	NZ_LFEA02000004.1	GCF_001184345.1
WP_063456436.1#2|Staphylococcus_aureus	753	+	-	10	16377	17129	63251	64003	WP_000876756.1#2	NZ_LFEA02000004.1	GCF_001184345.1
WP_063456436.1#2|Staphylococcus_aureus	999	+	-	2	17498	18496	64372	65370	WP_000136633.1#2	NZ_LFEA02000004.1	GCF_001184345.1
WP_063456436.1#2|Staphylococcus_aureus	996	+	-	2	18493	19488	65367	66362	WP_000924990.1#2	NZ_LFEA02000004.1	GCF_001184345.1
WP_063456436.1#2|Staphylococcus_aureus	993	+	-	12	19504	20496	66378	67370	WP_001045111.1#2	NZ_LFEA02000004.1	GCF_001184345.1
WP_063456436.1#2|Staphylococcus_aureus	981	+	+	13	20727	21707	67601	68581	WP_000570808.1#2	NZ_LFEA02000004.1	GCF_001184345.1
WP_063456436.1#2|Staphylococcus_aureus	1011	+	+	15	21704	22714	68578	69588	WP_001078461.1#2	NZ_LFEA02000004.1	GCF_001184345.1
WP_001666400.1#3|Staphylococcus_aureus_M1142	1335	+	+	24	-15424	-14090	783401	784735	WP_000465472.1#3	NZ_KB821989.1	GCF_000362865.1
WP_001666400.1#3|Staphylococcus_aureus_M1142	1194	+	+	23	-14071	-12878	784754	785947	WP_001033018.1#3	NZ_KB821989.1	GCF_000362865.1
WP_001666400.1#3|Staphylococcus_aureus_M1142	215	+	-	73	-12611	-12397	786214	786428	pseudogene_3.10*#3	NZ_KB821989.1	GCF_000362865.1
WP_001666400.1#3|Staphylococcus_aureus_M1142	987	+	-	18	-12211	-11225	786614	787600	WP_000662022.1#3	NZ_KB821989.1	GCF_000362865.1
WP_001666400.1#3|Staphylococcus_aureus_M1142	204	+	+	20	-10916	-10713	787909	788112	WP_000389759.1#3	NZ_KB821989.1	GCF_000362865.1
WP_001666400.1#3|Staphylococcus_aureus_M1142	297	+	+	17	-10664	-10368	788161	788457	WP_000201644.1#3	NZ_KB821989.1	GCF_000362865.1
WP_001666400.1#3|Staphylococcus_aureus_M1142	603	+	+	16	-10160	-9558	788665	789267	WP_000908956.1#3	NZ_KB821989.1	GCF_000362865.1
WP_001666400.1#3|Staphylococcus_aureus_M1142	3148	+	+	73	-9291	-6144	789534	792681	pseudogene_3.13*#3	NZ_KB821989.1	GCF_000362865.1
WP_001666400.1#3|Staphylococcus_aureus_M1142	483	+	+	14	-6087	-5605	792738	793220	WP_000410567.1#3	NZ_KB821989.1	GCF_000362865.1
WP_001666400.1#3|Staphylococcus_aureus_M1142	987	+	+	7	-5399	-4413	793426	794412	WP_000710555.1#3	NZ_KB821989.1	GCF_000362865.1
WP_001666400.1#3|Staphylococcus_aureus_M1142	771	+	+	1	-4192	-3422	794633	795403	WP_000977777.1#3	NZ_KB821989.1	GCF_000362865.1
WP_001666400.1#3|Staphylococcus_aureus_M1142	771	+	+	1	-3370	-2600	795455	796225	WP_000597207.1#3	NZ_KB821989.1	GCF_000362865.1
WP_001666400.1#3|Staphylococcus_aureus_M1142	771	+	+	1	-2535	-1765	796290	797060	WP_031790901.1#3	NZ_KB821989.1	GCF_000362865.1
WP_001666400.1#3|Staphylococcus_aureus_M1142	771	+	+	1	-1700	-930	797125	797895	WP_000977803.1#3	NZ_KB821989.1	GCF_000362865.1
WP_001666400.1#3|Staphylococcus_aureus_M1142	771	+	+	1	-866	-96	797959	798729	WP_075339405.1#3	NZ_KB821989.1	GCF_000362865.1
WP_001666400.1#3|Staphylococcus_aureus_M1142	2238	+	+	71	1	2238	798826	801063	WP_001666400.1#3	NZ_KB821989.1	GCF_000362865.1
WP_001666400.1#3|Staphylococcus_aureus_M1142	1179	+	+	4	2389	3567	801214	802392	WP_001075809.1#3	NZ_KB821989.1	GCF_000362865.1
WP_001666400.1#3|Staphylococcus_aureus_M1142	1389	+	+	3	3569	4957	802394	803782	WP_001006441.1#3	NZ_KB821989.1	GCF_000362865.1
WP_001666400.1#3|Staphylococcus_aureus_M1142	1662	+	-	5	5441	7102	804266	805927	WP_001792226.1#3	NZ_KB821989.1	GCF_000362865.1
WP_001666400.1#3|Staphylococcus_aureus_M1142	1776	+	-	8	7427	9202	806252	808027	WP_000291840.1#3	NZ_KB821989.1	GCF_000362865.1
WP_001666400.1#3|Staphylococcus_aureus_M1142	873	+	-	19	9376	10248	808201	809073	WP_001038103.1#3	NZ_KB821989.1	GCF_000362865.1
WP_001666400.1#3|Staphylococcus_aureus_M1142	1380	+	+	22	10379	11758	809204	810583	WP_223200468.1#3	NZ_KB821989.1	GCF_000362865.1
WP_001666400.1#3|Staphylococcus_aureus_M1142	474	+	+	6	11948	12421	810773	811246	WP_000036330.1#3	NZ_KB821989.1	GCF_000362865.1
WP_001666400.1#3|Staphylococcus_aureus_M1142	1593	+	+	9	12683	14275	811508	813100	WP_000173891.1#3	NZ_KB821989.1	GCF_000362865.1
WP_001666400.1#3|Staphylococcus_aureus_M1142	343	+	-	73	14604	14946	813429	813771	pseudogene_3.4*#3	NZ_KB821989.1	GCF_000362865.1
WP_001666400.1#3|Staphylococcus_aureus_M1142	848	+	-	73	15157	16004	813982	814829	pseudogene_3.22*#3	NZ_KB821989.1	GCF_000362865.1
WP_001666400.1#3|Staphylococcus_aureus_M1142	753	+	-	10	16425	17177	815250	816002	WP_000876756.1#3	NZ_KB821989.1	GCF_000362865.1
WP_001666400.1#3|Staphylococcus_aureus_M1142	999	+	-	2	17546	18544	816371	817369	WP_000136633.1#3	NZ_KB821989.1	GCF_000362865.1
WP_001666400.1#3|Staphylococcus_aureus_M1142	996	+	-	2	18541	19536	817366	818361	WP_000924990.1#3	NZ_KB821989.1	GCF_000362865.1
WP_001666400.1#3|Staphylococcus_aureus_M1142	993	+	-	12	19552	20544	818377	819369	WP_001045111.1#3	NZ_KB821989.1	GCF_000362865.1
WP_001666400.1#3|Staphylococcus_aureus_M1142	981	+	+	13	20775	21755	819600	820580	WP_000570808.1#3	NZ_KB821989.1	GCF_000362865.1
WP_001188472.1#4|Staphylococcus_aureus_UCIM6081	1335	+	+	24	-15429	-14095	36762	38096	WP_000465472.1#4	NZ_KI977636.1	GCF_000541695.1
WP_001188472.1#4|Staphylococcus_aureus_UCIM6081	1194	+	+	23	-14076	-12883	38115	39308	WP_001033018.1#4	NZ_KI977636.1	GCF_000541695.1
WP_001188472.1#4|Staphylococcus_aureus_UCIM6081	215	+	-	73	-12616	-12402	39575	39789	pseudogene_4.23*#4	NZ_KI977636.1	GCF_000541695.1
WP_001188472.1#4|Staphylococcus_aureus_UCIM6081	987	+	-	18	-12216	-11230	39975	40961	WP_000662022.1#4	NZ_KI977636.1	GCF_000541695.1
WP_001188472.1#4|Staphylococcus_aureus_UCIM6081	204	+	+	20	-10921	-10718	41270	41473	WP_000389759.1#4	NZ_KI977636.1	GCF_000541695.1
WP_001188472.1#4|Staphylococcus_aureus_UCIM6081	297	+	+	17	-10669	-10373	41522	41818	WP_000201644.1#4	NZ_KI977636.1	GCF_000541695.1
WP_001188472.1#4|Staphylococcus_aureus_UCIM6081	603	+	+	16	-10165	-9563	42026	42628	WP_000908956.1#4	NZ_KI977636.1	GCF_000541695.1
WP_001188472.1#4|Staphylococcus_aureus_UCIM6081	3153	+	+	21	-9296	-6144	42895	46047	WP_000080564.1#4	NZ_KI977636.1	GCF_000541695.1
WP_001188472.1#4|Staphylococcus_aureus_UCIM6081	483	+	+	14	-6087	-5605	46104	46586	WP_000410567.1#4	NZ_KI977636.1	GCF_000541695.1
WP_001188472.1#4|Staphylococcus_aureus_UCIM6081	987	+	+	7	-5399	-4413	46792	47778	WP_000710555.1#4	NZ_KI977636.1	GCF_000541695.1
WP_001188472.1#4|Staphylococcus_aureus_UCIM6081	771	+	+	1	-4192	-3422	47999	48769	WP_000977777.1#4	NZ_KI977636.1	GCF_000541695.1
WP_001188472.1#4|Staphylococcus_aureus_UCIM6081	771	+	+	1	-3370	-2600	48821	49591	WP_000597207.1#4	NZ_KI977636.1	GCF_000541695.1
WP_001188472.1#4|Staphylococcus_aureus_UCIM6081	771	+	+	1	-2535	-1765	49656	50426	WP_031790901.1#4	NZ_KI977636.1	GCF_000541695.1
WP_001188472.1#4|Staphylococcus_aureus_UCIM6081	771	+	+	1	-1700	-930	50491	51261	WP_000977803.1#4	NZ_KI977636.1	GCF_000541695.1
WP_001188472.1#4|Staphylococcus_aureus_UCIM6081	771	+	+	1	-866	-96	51325	52095	WP_075339405.1#4	NZ_KI977636.1	GCF_000541695.1
WP_001188472.1#4|Staphylococcus_aureus_UCIM6081	2238	+	+	71	1	2238	52192	54429	WP_001188472.1#4	NZ_KI977636.1	GCF_000541695.1
WP_001188472.1#4|Staphylococcus_aureus_UCIM6081	1179	+	+	4	2389	3567	54580	55758	WP_001075809.1#4	NZ_KI977636.1	GCF_000541695.1
WP_001188472.1#4|Staphylococcus_aureus_UCIM6081	1389	+	+	3	3569	4957	55760	57148	WP_001006441.1#4	NZ_KI977636.1	GCF_000541695.1
WP_001188472.1#4|Staphylococcus_aureus_UCIM6081	1662	+	-	5	5441	7102	57632	59293	WP_001792226.1#4	NZ_KI977636.1	GCF_000541695.1
WP_001188472.1#4|Staphylococcus_aureus_UCIM6081	1776	+	-	8	7427	9202	59618	61393	WP_000291840.1#4	NZ_KI977636.1	GCF_000541695.1
WP_001188472.1#4|Staphylococcus_aureus_UCIM6081	873	+	-	19	9376	10248	61567	62439	WP_001038103.1#4	NZ_KI977636.1	GCF_000541695.1
WP_001188472.1#4|Staphylococcus_aureus_UCIM6081	1380	+	+	22	10379	11758	62570	63949	WP_078072290.1#4	NZ_KI977636.1	GCF_000541695.1
WP_001188472.1#4|Staphylococcus_aureus_UCIM6081	474	+	+	6	11948	12421	64139	64612	WP_000036330.1#4	NZ_KI977636.1	GCF_000541695.1
WP_001188472.1#4|Staphylococcus_aureus_UCIM6081	1593	+	+	9	12683	14275	64874	66466	WP_000173891.1#4	NZ_KI977636.1	GCF_000541695.1
WP_001188472.1#4|Staphylococcus_aureus_UCIM6081	1329	+	-	11	14604	15932	66795	68123	WP_006188198.1#4	NZ_KI977636.1	GCF_000541695.1
WP_001188472.1#4|Staphylococcus_aureus_UCIM6081	753	+	-	10	16353	17105	68544	69296	WP_000876756.1#4	NZ_KI977636.1	GCF_000541695.1
WP_001188472.1#4|Staphylococcus_aureus_UCIM6081	999	+	-	2	17474	18472	69665	70663	WP_000136633.1#4	NZ_KI977636.1	GCF_000541695.1
WP_001188472.1#4|Staphylococcus_aureus_UCIM6081	996	+	-	2	18469	19464	70660	71655	WP_000924990.1#4	NZ_KI977636.1	GCF_000541695.1
WP_001188472.1#4|Staphylococcus_aureus_UCIM6081	993	+	-	12	19480	20472	71671	72663	WP_001045111.1#4	NZ_KI977636.1	GCF_000541695.1
WP_001188472.1#4|Staphylococcus_aureus_UCIM6081	981	+	+	13	20703	21683	72894	73874	WP_000570808.1#4	NZ_KI977636.1	GCF_000541695.1
WP_001188472.1#4|Staphylococcus_aureus_UCIM6081	1011	+	+	15	21680	22690	73871	74881	WP_001078461.1#4	NZ_KI977636.1	GCF_000541695.1
WP_190332405.1#5|Staphylococcus_aureus	1065	+	+	28	-16525	-15461	631086	632150	WP_000816133.1#5	NZ_JAHKBL010000001.1	GCF_018791175.1
WP_190332405.1#5|Staphylococcus_aureus	1335	+	+	24	-15430	-14096	632181	633515	WP_000465472.1#5	NZ_JAHKBL010000001.1	GCF_018791175.1
WP_190332405.1#5|Staphylococcus_aureus	1194	+	+	23	-14077	-12884	633534	634727	WP_001033018.1#5	NZ_JAHKBL010000001.1	GCF_018791175.1
WP_190332405.1#5|Staphylococcus_aureus	987	+	-	18	-12217	-11231	635394	636380	WP_000662022.1#5	NZ_JAHKBL010000001.1	GCF_018791175.1
WP_190332405.1#5|Staphylococcus_aureus	204	+	+	20	-10922	-10719	636689	636892	WP_000389759.1#5	NZ_JAHKBL010000001.1	GCF_018791175.1
WP_190332405.1#5|Staphylococcus_aureus	297	+	+	17	-10670	-10374	636941	637237	WP_000201644.1#5	NZ_JAHKBL010000001.1	GCF_018791175.1
WP_190332405.1#5|Staphylococcus_aureus	603	+	+	16	-10166	-9564	637445	638047	WP_000908956.1#5	NZ_JAHKBL010000001.1	GCF_018791175.1
WP_190332405.1#5|Staphylococcus_aureus	3153	+	+	21	-9297	-6145	638314	641466	WP_000080564.1#5	NZ_JAHKBL010000001.1	GCF_018791175.1
WP_190332405.1#5|Staphylococcus_aureus	483	+	+	14	-6088	-5606	641523	642005	WP_064305711.1#5	NZ_JAHKBL010000001.1	GCF_018791175.1
WP_190332405.1#5|Staphylococcus_aureus	987	+	+	7	-5400	-4414	642211	643197	WP_031878839.1#5	NZ_JAHKBL010000001.1	GCF_018791175.1
WP_190332405.1#5|Staphylococcus_aureus	771	+	+	1	-4192	-3422	643419	644189	WP_000977777.1#5	NZ_JAHKBL010000001.1	GCF_018791175.1
WP_190332405.1#5|Staphylococcus_aureus	771	+	+	1	-3370	-2600	644241	645011	WP_000597207.1#5	NZ_JAHKBL010000001.1	GCF_018791175.1
WP_190332405.1#5|Staphylococcus_aureus	768	+	+	1	-2532	-1765	645079	645846	WP_000826371.1#5	NZ_JAHKBL010000001.1	GCF_018791175.1
WP_190332405.1#5|Staphylococcus_aureus	768	+	+	1	-1697	-930	645914	646681	WP_000826304.1#5	NZ_JAHKBL010000001.1	GCF_018791175.1
WP_190332405.1#5|Staphylococcus_aureus	768	+	+	1	-863	-96	646748	647515	WP_000826312.1#5	NZ_JAHKBL010000001.1	GCF_018791175.1
WP_190332405.1#5|Staphylococcus_aureus	2238	+	+	71	1	2238	647612	649849	WP_190332405.1#5	NZ_JAHKBL010000001.1	GCF_018791175.1
WP_190332405.1#5|Staphylococcus_aureus	1179	+	+	4	2389	3567	650000	651178	WP_001075809.1#5	NZ_JAHKBL010000001.1	GCF_018791175.1
WP_190332405.1#5|Staphylococcus_aureus	1389	+	+	3	3569	4957	651180	652568	WP_001006441.1#5	NZ_JAHKBL010000001.1	GCF_018791175.1
WP_190332405.1#5|Staphylococcus_aureus	1662	+	-	5	5441	7102	653052	654713	WP_001800966.1#5	NZ_JAHKBL010000001.1	GCF_018791175.1
WP_190332405.1#5|Staphylococcus_aureus	1776	+	-	8	7427	9202	655038	656813	WP_191683364.1#5	NZ_JAHKBL010000001.1	GCF_018791175.1
WP_190332405.1#5|Staphylococcus_aureus	873	+	-	19	9376	10248	656987	657859	WP_001038103.1#5	NZ_JAHKBL010000001.1	GCF_018791175.1
WP_190332405.1#5|Staphylococcus_aureus	1398	+	+	73	10361	11758	657972	659369	pseudogene_5.6*#5	NZ_JAHKBL010000001.1	GCF_018791175.1
WP_190332405.1#5|Staphylococcus_aureus	474	+	+	6	11948	12421	659559	660032	WP_000036330.1#5	NZ_JAHKBL010000001.1	GCF_018791175.1
WP_190332405.1#5|Staphylococcus_aureus	1593	+	+	9	12683	14275	660294	661886	WP_000173891.1#5	NZ_JAHKBL010000001.1	GCF_018791175.1
WP_190332405.1#5|Staphylococcus_aureus	1455	+	-	11	14604	16058	662215	663669	WP_215803213.1#5	NZ_JAHKBL010000001.1	GCF_018791175.1
WP_190332405.1#5|Staphylococcus_aureus	753	+	-	10	16479	17231	664090	664842	WP_000876756.1#5	NZ_JAHKBL010000001.1	GCF_018791175.1
WP_190332405.1#5|Staphylococcus_aureus	999	+	-	2	17600	18598	665211	666209	WP_000136633.1#5	NZ_JAHKBL010000001.1	GCF_018791175.1
WP_190332405.1#5|Staphylococcus_aureus	996	+	-	2	18595	19590	666206	667201	WP_000924990.1#5	NZ_JAHKBL010000001.1	GCF_018791175.1
WP_190332405.1#5|Staphylococcus_aureus	993	+	-	12	19606	20598	667217	668209	WP_001045111.1#5	NZ_JAHKBL010000001.1	GCF_018791175.1
WP_190332405.1#5|Staphylococcus_aureus	981	+	+	13	20829	21809	668440	669420	WP_064305713.1#5	NZ_JAHKBL010000001.1	GCF_018791175.1
WP_190332405.1#5|Staphylococcus_aureus	1011	+	+	15	21806	22816	669417	670427	WP_001078461.1#5	NZ_JAHKBL010000001.1	GCF_018791175.1
WP_262610707.1#6|Staphylococcus_aureus	89	+	-	73	-14536	-14448	62655	62743	pseudogene_6.24*#6	NZ_CP094783.1	GCF_025559665.1
WP_262610707.1#6|Staphylococcus_aureus	756	+	-	41	-14350	-13595	62841	63596	WP_262610696.1#6	NZ_CP094783.1	GCF_025559665.1
WP_262610707.1#6|Staphylococcus_aureus	261	+	-	38	-13595	-13335	63596	63856	WP_001105087.1#6	NZ_CP094783.1	GCF_025559665.1
WP_262610707.1#6|Staphylococcus_aureus	1068	+	+	28	-13198	-12131	63993	65060	WP_262610697.1#6	NZ_CP094783.1	GCF_025559665.1
WP_262610707.1#6|Staphylococcus_aureus	1335	+	+	24	-12100	-10766	65091	66425	WP_262610699.1#6	NZ_CP094783.1	GCF_025559665.1
WP_262610707.1#6|Staphylococcus_aureus	1194	+	+	23	-10747	-9554	66444	67637	WP_262610701.1#6	NZ_CP094783.1	GCF_025559665.1
WP_262610707.1#6|Staphylococcus_aureus	206	+	-	73	-9285	-9080	67906	68111	pseudogene_6.12*#6	NZ_CP094783.1	GCF_025559665.1
WP_262610707.1#6|Staphylococcus_aureus	987	+	-	18	-8887	-7901	68304	69290	WP_262610702.1#6	NZ_CP094783.1	GCF_025559665.1
WP_262610707.1#6|Staphylococcus_aureus	204	+	+	20	-7592	-7389	69599	69802	WP_216711878.1#6	NZ_CP094783.1	GCF_025559665.1
WP_262610707.1#6|Staphylococcus_aureus	297	+	+	17	-7340	-7044	69851	70147	WP_000179892.1#6	NZ_CP094783.1	GCF_025559665.1
WP_262610707.1#6|Staphylococcus_aureus	603	+	+	16	-6836	-6234	70355	70957	WP_262611634.1#6	NZ_CP094783.1	GCF_025559665.1
WP_262610707.1#6|Staphylococcus_aureus	3152	+	+	73	-5967	-2816	71224	74375	pseudogene_6.3*#6	NZ_CP094783.1	GCF_025559665.1
WP_262610707.1#6|Staphylococcus_aureus	483	+	+	14	-2759	-2277	74432	74914	WP_000410567.1#6	NZ_CP094783.1	GCF_025559665.1
WP_262610707.1#6|Staphylococcus_aureus	985	+	+	73	-2071	-1087	75120	76104	pseudogene_6.14*#6	NZ_CP094783.1	GCF_025559665.1
WP_262610707.1#6|Staphylococcus_aureus	771	+	+	1	-866	-96	76325	77095	WP_262610705.1#6	NZ_CP094783.1	GCF_025559665.1
WP_262610707.1#6|Staphylococcus_aureus	2238	+	+	71	1	2238	77192	79429	WP_262610707.1#6	NZ_CP094783.1	GCF_025559665.1
WP_262610707.1#6|Staphylococcus_aureus	1179	+	+	4	2389	3567	79580	80758	WP_262610708.1#6	NZ_CP094783.1	GCF_025559665.1
WP_262610707.1#6|Staphylococcus_aureus	1389	+	+	3	3569	4957	80760	82148	WP_262610709.1#6	NZ_CP094783.1	GCF_025559665.1
WP_262610707.1#6|Staphylococcus_aureus	1662	+	-	5	5444	7105	82635	84296	WP_262611635.1#6	NZ_CP094783.1	GCF_025559665.1
WP_262610707.1#6|Staphylococcus_aureus	1776	+	-	8	7430	9205	84621	86396	WP_262610710.1#6	NZ_CP094783.1	GCF_025559665.1
WP_262610707.1#6|Staphylococcus_aureus	873	+	-	19	9379	10251	86570	87442	WP_262610711.1#6	NZ_CP094783.1	GCF_025559665.1
WP_262610707.1#6|Staphylococcus_aureus	1398	+	+	22	10364	11761	87555	88952	WP_262610713.1#6	NZ_CP094783.1	GCF_025559665.1
WP_262610707.1#6|Staphylococcus_aureus	474	+	+	6	11951	12424	89142	89615	WP_262633975.1#6	NZ_CP094783.1	GCF_025559665.1
WP_262610707.1#6|Staphylococcus_aureus	1593	+	+	9	12686	14278	89877	91469	WP_000173895.1#6	NZ_CP094783.1	GCF_025559665.1
WP_262610707.1#6|Staphylococcus_aureus	1359	+	-	11	14607	15965	91798	93156	WP_031905940.1#6	NZ_CP094783.1	GCF_025559665.1
WP_262610707.1#6|Staphylococcus_aureus	753	+	-	10	16386	17138	93577	94329	WP_000876756.1#6	NZ_CP094783.1	GCF_025559665.1
WP_262610707.1#6|Staphylococcus_aureus	999	+	-	2	17506	18504	94697	95695	WP_262610717.1#6	NZ_CP094783.1	GCF_025559665.1
WP_262610707.1#6|Staphylococcus_aureus	996	+	-	2	18501	19496	95692	96687	WP_000924997.1#6	NZ_CP094783.1	GCF_025559665.1
WP_262610707.1#6|Staphylococcus_aureus	993	+	-	12	19512	20504	96703	97695	WP_023914472.1#6	NZ_CP094783.1	GCF_025559665.1
WP_262610707.1#6|Staphylococcus_aureus	981	+	+	13	20735	21715	97926	98906	WP_000570808.1#6	NZ_CP094783.1	GCF_025559665.1
WP_262610707.1#6|Staphylococcus_aureus	1011	+	+	15	21712	22722	98903	99913	WP_262610719.1#6	NZ_CP094783.1	GCF_025559665.1
WP_172440438.1#7|Staphylococcus_aureus	906	-	-	0	-14565	-13660	2625963	2626868	WP_000953187.1#7	NZ_NGNI01000001.1	GCF_003017355.1
WP_172440438.1#7|Staphylococcus_aureus	777	-	-	0	-13660	-12884	2625187	2625963	WP_098817941.1#7	NZ_NGNI01000001.1	GCF_003017355.1
WP_172440438.1#7|Staphylococcus_aureus	1842	-	-	0	-12879	-11038	2623341	2625182	WP_098817940.1#7	NZ_NGNI01000001.1	GCF_003017355.1
WP_172440438.1#7|Staphylococcus_aureus	1023	-	-	0	-11038	-10016	2622319	2623341	WP_006191437.1#7	NZ_NGNI01000001.1	GCF_003017355.1
WP_172440438.1#7|Staphylococcus_aureus	1320	-	-	44	-10019	-8700	2621003	2622322	WP_098817939.1#7	NZ_NGNI01000001.1	GCF_003017355.1
WP_172440438.1#7|Staphylococcus_aureus	612	-	-	43	-8699	-8088	2620391	2621002	WP_000183177.1#7	NZ_NGNI01000001.1	GCF_003017355.1
WP_172440438.1#7|Staphylococcus_aureus	873	-	-	46	-8116	-7244	2619547	2620419	WP_072491073.1#7	NZ_NGNI01000001.1	GCF_003017355.1
WP_172440438.1#7|Staphylococcus_aureus	171	-	-	42	-7242	-7072	2619375	2619545	WP_072491072.1#7	NZ_NGNI01000001.1	GCF_003017355.1
WP_172440438.1#7|Staphylococcus_aureus	807	-	+	40	-6892	-6086	2618389	2619195	WP_072491071.1#7	NZ_NGNI01000001.1	GCF_003017355.1
WP_172440438.1#7|Staphylococcus_aureus	1202	-	-	73	-6082	-4881	2617184	2618385	pseudogene_7.18*#7	NZ_NGNI01000001.1	GCF_003017355.1
WP_172440438.1#7|Staphylococcus_aureus	552	-	-	32	-4888	-4337	2616640	2617191	WP_098817938.1#7	NZ_NGNI01000001.1	GCF_003017355.1
WP_172440438.1#7|Staphylococcus_aureus	861	-	+	26	-4224	-3364	2615667	2616527	WP_072491069.1#7	NZ_NGNI01000001.1	GCF_003017355.1
WP_172440438.1#7|Staphylococcus_aureus	483	-	+	14	-2762	-2280	2614583	2615065	WP_000714383.1#7	NZ_NGNI01000001.1	GCF_003017355.1
WP_172440438.1#7|Staphylococcus_aureus	987	-	+	7	-2075	-1089	2613392	2614378	WP_072491068.1#7	NZ_NGNI01000001.1	GCF_003017355.1
WP_172440438.1#7|Staphylococcus_aureus	771	-	+	1	-867	-97	2612400	2613170	WP_098817937.1#7	NZ_NGNI01000001.1	GCF_003017355.1
WP_172440438.1#7|Staphylococcus_aureus	2238	-	+	71	1	2238	2610065	2612302	WP_172440438.1#7	NZ_NGNI01000001.1	GCF_003017355.1
WP_172440438.1#7|Staphylococcus_aureus	1179	-	+	4	2389	3567	2608736	2609914	WP_098817936.1#7	NZ_NGNI01000001.1	GCF_003017355.1
WP_172440438.1#7|Staphylococcus_aureus	1389	-	+	3	3569	4957	2607346	2608734	WP_098817935.1#7	NZ_NGNI01000001.1	GCF_003017355.1
WP_172440438.1#7|Staphylococcus_aureus	1662	-	-	5	5445	7106	2605197	2606858	WP_072414227.1#7	NZ_NGNI01000001.1	GCF_003017355.1
WP_172440438.1#7|Staphylococcus_aureus	1775	-	-	73	7430	9204	2603099	2604873	pseudogene_7.17*#7	NZ_NGNI01000001.1	GCF_003017355.1
WP_172440438.1#7|Staphylococcus_aureus	873	-	-	19	9378	10250	2602053	2602925	WP_098817934.1#7	NZ_NGNI01000001.1	GCF_003017355.1
WP_172440438.1#7|Staphylococcus_aureus	1398	-	+	22	10364	11761	2600542	2601939	WP_098817933.1#7	NZ_NGNI01000001.1	GCF_003017355.1
WP_172440438.1#7|Staphylococcus_aureus	474	-	+	6	11951	12424	2599879	2600352	WP_063644523.1#7	NZ_NGNI01000001.1	GCF_003017355.1
WP_172440438.1#7|Staphylococcus_aureus	1593	-	+	9	12686	14278	2598025	2599617	WP_000173891.1#7	NZ_NGNI01000001.1	GCF_003017355.1
WP_172440438.1#7|Staphylococcus_aureus	1305	-	-	11	14607	15911	2596392	2597696	WP_106875306.1#7	NZ_NGNI01000001.1	GCF_003017355.1
WP_172440438.1#7|Staphylococcus_aureus	753	-	-	10	16332	17084	2595219	2595971	WP_098817931.1#7	NZ_NGNI01000001.1	GCF_003017355.1
WP_172440438.1#7|Staphylococcus_aureus	999	-	-	2	17453	18451	2593852	2594850	WP_098817930.1#7	NZ_NGNI01000001.1	GCF_003017355.1
WP_172440438.1#7|Staphylococcus_aureus	996	-	-	2	18448	19443	2592860	2593855	WP_000924997.1#7	NZ_NGNI01000001.1	GCF_003017355.1
WP_172440438.1#7|Staphylococcus_aureus	993	-	-	12	19459	20451	2591852	2592844	WP_001045111.1#7	NZ_NGNI01000001.1	GCF_003017355.1
WP_172440438.1#7|Staphylococcus_aureus	981	-	+	13	20682	21662	2590641	2591621	WP_000570808.1#7	NZ_NGNI01000001.1	GCF_003017355.1
WP_172440438.1#7|Staphylococcus_aureus	1011	-	+	15	21659	22669	2589634	2590644	WP_001078456.1#7	NZ_NGNI01000001.1	GCF_003017355.1
WP_064128795.1#8|Staphylococcus_aureus	1335	-	+	24	-15429	-14095	415127	416461	WP_000465472.1#8	NZ_FKWD01000002.1	GCF_900082975.1
WP_064128795.1#8|Staphylococcus_aureus	1194	-	+	23	-14076	-12883	413915	415108	WP_001033018.1#8	NZ_FKWD01000002.1	GCF_900082975.1
WP_064128795.1#8|Staphylococcus_aureus	102	-	-	48	-12616	-12515	413547	413648	WP_001790237.1#8	NZ_FKWD01000002.1	GCF_900082975.1
WP_064128795.1#8|Staphylococcus_aureus	987	-	-	18	-12216	-11230	412262	413248	WP_000662022.1#8	NZ_FKWD01000002.1	GCF_900082975.1
WP_064128795.1#8|Staphylococcus_aureus	204	-	+	20	-10921	-10718	411750	411953	WP_000389759.1#8	NZ_FKWD01000002.1	GCF_900082975.1
WP_064128795.1#8|Staphylococcus_aureus	297	-	+	17	-10669	-10373	411405	411701	WP_000201644.1#8	NZ_FKWD01000002.1	GCF_900082975.1
WP_064128795.1#8|Staphylococcus_aureus	603	-	+	16	-10165	-9563	410595	411197	WP_000908956.1#8	NZ_FKWD01000002.1	GCF_900082975.1
WP_064128795.1#8|Staphylococcus_aureus	3153	-	+	21	-9296	-6144	407176	410328	WP_000080564.1#8	NZ_FKWD01000002.1	GCF_900082975.1
WP_064128795.1#8|Staphylococcus_aureus	483	-	+	14	-6087	-5605	406637	407119	WP_000410567.1#8	NZ_FKWD01000002.1	GCF_900082975.1
WP_064128795.1#8|Staphylococcus_aureus	987	-	+	7	-5399	-4413	405445	406431	WP_000710555.1#8	NZ_FKWD01000002.1	GCF_900082975.1
WP_064128795.1#8|Staphylococcus_aureus	771	-	+	1	-4192	-3422	404454	405224	WP_000977777.1#8	NZ_FKWD01000002.1	GCF_900082975.1
WP_064128795.1#8|Staphylococcus_aureus	771	-	+	1	-3370	-2600	403632	404402	WP_000597207.1#8	NZ_FKWD01000002.1	GCF_900082975.1
WP_064128795.1#8|Staphylococcus_aureus	771	-	+	1	-2535	-1765	402797	403567	WP_031790901.1#8	NZ_FKWD01000002.1	GCF_900082975.1
WP_064128795.1#8|Staphylococcus_aureus	771	-	+	1	-1700	-930	401962	402732	WP_000977803.1#8	NZ_FKWD01000002.1	GCF_900082975.1
WP_064128795.1#8|Staphylococcus_aureus	768	-	+	1	-863	-96	401128	401895	WP_000826312.1#8	NZ_FKWD01000002.1	GCF_900082975.1
WP_064128795.1#8|Staphylococcus_aureus	2238	-	+	71	1	2238	398794	401031	WP_064128795.1#8	NZ_FKWD01000002.1	GCF_900082975.1
WP_064128795.1#8|Staphylococcus_aureus	1179	-	+	4	2389	3567	397465	398643	WP_001075809.1#8	NZ_FKWD01000002.1	GCF_900082975.1
WP_064128795.1#8|Staphylococcus_aureus	1389	-	+	3	3569	4957	396075	397463	WP_001006441.1#8	NZ_FKWD01000002.1	GCF_900082975.1
WP_064128795.1#8|Staphylococcus_aureus	1662	-	-	5	5441	7102	393930	395591	WP_001792226.1#8	NZ_FKWD01000002.1	GCF_900082975.1
WP_064128795.1#8|Staphylococcus_aureus	1776	-	-	8	7427	9202	391830	393605	WP_000291840.1#8	NZ_FKWD01000002.1	GCF_900082975.1
WP_064128795.1#8|Staphylococcus_aureus	873	-	-	19	9376	10248	390784	391656	WP_001038103.1#8	NZ_FKWD01000002.1	GCF_900082975.1
WP_064128795.1#8|Staphylococcus_aureus	1380	-	+	22	10379	11758	389274	390653	WP_078072290.1#8	NZ_FKWD01000002.1	GCF_900082975.1
WP_064128795.1#8|Staphylococcus_aureus	474	-	+	6	11948	12421	388611	389084	WP_000036330.1#8	NZ_FKWD01000002.1	GCF_900082975.1
WP_064128795.1#8|Staphylococcus_aureus	1593	-	+	9	12683	14275	386757	388349	WP_064128794.1#8	NZ_FKWD01000002.1	GCF_900082975.1
WP_064128795.1#8|Staphylococcus_aureus	1479	-	-	11	14604	16082	384950	386428	WP_049886512.1#8	NZ_FKWD01000002.1	GCF_900082975.1
WP_064128795.1#8|Staphylococcus_aureus	753	-	-	10	16503	17255	383777	384529	WP_000876756.1#8	NZ_FKWD01000002.1	GCF_900082975.1
WP_064128795.1#8|Staphylococcus_aureus	999	-	-	2	17624	18622	382410	383408	WP_000136633.1#8	NZ_FKWD01000002.1	GCF_900082975.1
WP_064128795.1#8|Staphylococcus_aureus	996	-	-	2	18619	19614	381418	382413	WP_000924990.1#8	NZ_FKWD01000002.1	GCF_900082975.1
WP_064128795.1#8|Staphylococcus_aureus	993	-	-	12	19630	20622	380410	381402	WP_001045111.1#8	NZ_FKWD01000002.1	GCF_900082975.1
WP_064128795.1#8|Staphylococcus_aureus	981	-	+	13	20853	21833	379199	380179	WP_000570808.1#8	NZ_FKWD01000002.1	GCF_900082975.1
WP_064128795.1#8|Staphylococcus_aureus	1011	-	+	15	21830	22840	378192	379202	WP_001078461.1#8	NZ_FKWD01000002.1	GCF_900082975.1
WP_001188482.1#9|Staphylococcus_aureus	987	+	+	7	-2908	-1922	291	1277	WP_000710558.1#9	NZ_PZUT01000015.1	GCF_003238165.1
WP_001188482.1#9|Staphylococcus_aureus	771	+	+	1	-1702	-932	1497	2267	WP_000977806.1#9	NZ_PZUT01000015.1	GCF_003238165.1
WP_001188482.1#9|Staphylococcus_aureus	771	+	+	1	-867	-97	2332	3102	WP_000977793.1#9	NZ_PZUT01000015.1	GCF_003238165.1
WP_001188482.1#9|Staphylococcus_aureus	2238	+	+	71	1	2238	3200	5437	WP_001188482.1#9	NZ_PZUT01000015.1	GCF_003238165.1
WP_001188482.1#9|Staphylococcus_aureus	1179	+	+	4	2389	3567	5588	6766	WP_001075821.1#9	NZ_PZUT01000015.1	GCF_003238165.1
WP_001188482.1#9|Staphylococcus_aureus	1389	+	+	3	3569	4957	6768	8156	WP_001006425.1#9	NZ_PZUT01000015.1	GCF_003238165.1
WP_001188482.1#9|Staphylococcus_aureus	1662	+	-	5	5444	7105	8643	10304	WP_001791319.1#9	NZ_PZUT01000015.1	GCF_003238165.1
WP_001188482.1#9|Staphylococcus_aureus	1776	+	-	8	7432	9207	10631	12406	WP_001670226.1#9	NZ_PZUT01000015.1	GCF_003238165.1
WP_001188482.1#9|Staphylococcus_aureus	474	+	+	6	9558	10031	12757	13230	WP_000036335.1#9	NZ_PZUT01000015.1	GCF_003238165.1
WP_001188482.1#9|Staphylococcus_aureus	1593	+	+	9	10293	11885	13492	15084	WP_000173894.1#9	NZ_PZUT01000015.1	GCF_003238165.1
WP_001188482.1#9|Staphylococcus_aureus	1575	+	-	11	12214	13788	15413	16987	WP_078160590.1#9	NZ_PZUT01000015.1	GCF_003238165.1
WP_001188482.1#9|Staphylococcus_aureus	753	+	-	10	14209	14961	17408	18160	WP_000876756.1#9	NZ_PZUT01000015.1	GCF_003238165.1
WP_001188482.1#9|Staphylococcus_aureus	999	+	-	2	15330	16328	18529	19527	WP_000136638.1#9	NZ_PZUT01000015.1	GCF_003238165.1
WP_001188482.1#9|Staphylococcus_aureus	996	+	-	2	16325	17320	19524	20519	WP_000924999.1#9	NZ_PZUT01000015.1	GCF_003238165.1
WP_001188482.1#9|Staphylococcus_aureus	993	+	-	12	17336	18328	20535	21527	WP_001045111.1#9	NZ_PZUT01000015.1	GCF_003238165.1
WP_001188482.1#9|Staphylococcus_aureus	981	+	+	13	18559	19539	21758	22738	WP_000570808.1#9	NZ_PZUT01000015.1	GCF_003238165.1
WP_001188482.1#9|Staphylococcus_aureus	1011	+	+	15	19536	20546	22735	23745	WP_001078456.1#9	NZ_PZUT01000015.1	GCF_003238165.1
WP_001188482.1#9|Staphylococcus_aureus	1755	+	+	25	20567	22321	23766	25520	WP_001179389.1#9	NZ_PZUT01000015.1	GCF_003238165.1
WP_001188482.1#9|Staphylococcus_aureus	1257	+	+	27	22314	23570	25513	26769	WP_000610056.1#9	NZ_PZUT01000015.1	GCF_003238165.1
WP_203407290.1#10|Staphylococcus_aureus	767	+	+	73	-859	-93	185	951	pseudogene_10.3*#10	NZ_JAAFME010000061.1	GCF_010364355.1
WP_203407290.1#10|Staphylococcus_aureus	2238	+	+	71	1	2238	1045	3282	WP_203407290.1#10	NZ_JAAFME010000061.1	GCF_010364355.1
WP_203407290.1#10|Staphylococcus_aureus	1179	+	+	4	2389	3567	3433	4611	WP_065315796.1#10	NZ_JAAFME010000061.1	GCF_010364355.1
WP_203407290.1#10|Staphylococcus_aureus	1389	+	+	3	3569	4957	4613	6001	WP_001006423.1#10	NZ_JAAFME010000061.1	GCF_010364355.1
WP_203407290.1#10|Staphylococcus_aureus	1662	+	-	5	5445	7106	6489	8150	WP_001791319.1#10	NZ_JAAFME010000061.1	GCF_010364355.1
WP_203407290.1#10|Staphylococcus_aureus	1776	+	-	8	7431	9206	8475	10250	WP_162634220.1#10	NZ_JAAFME010000061.1	GCF_010364355.1
WP_203407290.1#10|Staphylococcus_aureus	474	+	+	6	9558	10031	10602	11075	WP_000036329.1#10	NZ_JAAFME010000061.1	GCF_010364355.1
WP_203407290.1#10|Staphylococcus_aureus	1593	+	+	9	10293	11885	11337	12929	WP_000173891.1#10	NZ_JAAFME010000061.1	GCF_010364355.1
WP_203407290.1#10|Staphylococcus_aureus	1326	+	-	73	12214	13539	13258	14583	pseudogene_10.19*#10	NZ_JAAFME010000061.1	GCF_010364355.1
WP_001188481.1#12|Staphylococcus_aureus_RF122	357	+	-	73	-13168	-12812	37894	38250	pseudogene_12.15*#12	NC_007622.1	GCF_000009005.1
WP_001188481.1#12|Staphylococcus_aureus_RF122	89	+	-	73	-12392	-12304	38670	38758	pseudogene_12.11*#12	NC_007622.1	GCF_000009005.1
WP_001188481.1#12|Staphylococcus_aureus_RF122	756	+	-	41	-12206	-11451	38856	39611	WP_000355840.1#12	NC_007622.1	GCF_000009005.1
WP_001188481.1#12|Staphylococcus_aureus_RF122	261	+	-	38	-11451	-11191	39611	39871	WP_001105087.1#12	NC_007622.1	GCF_000009005.1
WP_001188481.1#12|Staphylococcus_aureus_RF122	1068	+	+	28	-11054	-9987	40008	41075	WP_000816135.1#12	NC_007622.1	GCF_000009005.1
WP_001188481.1#12|Staphylococcus_aureus_RF122	1335	+	+	24	-9956	-8622	41106	42440	WP_000465467.1#12	NC_007622.1	GCF_000009005.1
WP_001188481.1#12|Staphylococcus_aureus_RF122	1194	+	+	23	-8603	-7410	42459	43652	WP_001033012.1#12	NC_007622.1	GCF_000009005.1
WP_001188481.1#12|Staphylococcus_aureus_RF122	987	+	-	18	-6746	-5760	44316	45302	WP_000662031.1#12	NC_007622.1	GCF_000009005.1
WP_001188481.1#12|Staphylococcus_aureus_RF122	204	+	+	20	-5451	-5248	45611	45814	WP_000389773.1#12	NC_007622.1	GCF_000009005.1
WP_001188481.1#12|Staphylococcus_aureus_RF122	297	+	+	17	-5198	-4902	45864	46160	WP_000179899.1#12	NC_007622.1	GCF_000009005.1
WP_001188481.1#12|Staphylococcus_aureus_RF122	738	+	+	34	-4460	-3723	46602	47339	WP_257008796.1#12	NC_007622.1	GCF_000009005.1
WP_001188481.1#12|Staphylococcus_aureus_RF122	549	+	+	14	-3567	-3019	47495	48043	WP_000714378.1#12	NC_007622.1	GCF_000009005.1
WP_001188481.1#12|Staphylococcus_aureus_RF122	987	+	+	7	-2881	-1895	48181	49167	WP_000710572.1#12	NC_007622.1	GCF_000009005.1
WP_001188481.1#12|Staphylococcus_aureus_RF122	768	+	+	73	-1672	-905	49390	50157	pseudogene_12.29*#12	NC_007622.1	GCF_000009005.1
WP_001188481.1#12|Staphylococcus_aureus_RF122	771	+	+	1	-853	-83	50209	50979	WP_011382150.1#12	NC_007622.1	GCF_000009005.1
WP_001188481.1#12|Staphylococcus_aureus_RF122	2238	+	+	71	1	2238	51063	53300	WP_001188481.1#12	NC_007622.1	GCF_000009005.1
WP_001188481.1#12|Staphylococcus_aureus_RF122	1179	+	+	4	2389	3567	53451	54629	WP_001075811.1#12	NC_007622.1	GCF_000009005.1
WP_001188481.1#12|Staphylococcus_aureus_RF122	1389	+	+	3	3569	4957	54631	56019	WP_001006427.1#12	NC_007622.1	GCF_000009005.1
WP_001188481.1#12|Staphylococcus_aureus_RF122	1662	+	-	5	5446	7107	56508	58169	WP_078062691.1#12	NC_007622.1	GCF_000009005.1
WP_001188481.1#12|Staphylococcus_aureus_RF122	1776	+	-	8	7432	9207	58494	60269	WP_000291844.1#12	NC_007622.1	GCF_000009005.1
WP_001188481.1#12|Staphylococcus_aureus_RF122	873	+	-	19	9381	10253	60443	61315	WP_001038099.1#12	NC_007622.1	GCF_000009005.1
WP_001188481.1#12|Staphylococcus_aureus_RF122	1398	+	+	22	10367	11764	61429	62826	WP_000170483.1#12	NC_007622.1	GCF_000009005.1
WP_001188481.1#12|Staphylococcus_aureus_RF122	474	+	+	6	11954	12427	63016	63489	WP_000036329.1#12	NC_007622.1	GCF_000009005.1
WP_001188481.1#12|Staphylococcus_aureus_RF122	1593	+	+	9	12689	14281	63751	65343	WP_000173891.1#12	NC_007622.1	GCF_000009005.1
WP_001188481.1#12|Staphylococcus_aureus_RF122	1332	+	-	73	14606	15937	65668	66999	pseudogene_12.18*#12	NC_007622.1	GCF_000009005.1
WP_001188481.1#12|Staphylococcus_aureus_RF122	753	+	-	10	16358	17110	67420	68172	WP_000876757.1#12	NC_007622.1	GCF_000009005.1
WP_001188481.1#12|Staphylococcus_aureus_RF122	996	+	-	2	17479	18474	68541	69536	WP_000136632.1#12	NC_007622.1	GCF_000009005.1
WP_001188481.1#12|Staphylococcus_aureus_RF122	996	+	-	2	18471	19466	69533	70528	WP_000924998.1#12	NC_007622.1	GCF_000009005.1
WP_001188481.1#12|Staphylococcus_aureus_RF122	993	+	-	12	19482	20474	70544	71536	WP_001045111.1#12	NC_007622.1	GCF_000009005.1
WP_001188481.1#12|Staphylococcus_aureus_RF122	981	+	+	13	20705	21685	71767	72747	WP_000570810.1#12	NC_007622.1	GCF_000009005.1
WP_001188481.1#12|Staphylococcus_aureus_RF122	1011	+	+	15	21682	22692	72744	73754	WP_001078467.1#12	NC_007622.1	GCF_000009005.1
WP_031786281.1#13|Staphylococcus_aureus_F84732	770	+	-	18	-11994	-11225	1	770	WP_031807159.1#13	NZ_KK041671.1	GCF_000571515.1
WP_031786281.1#13|Staphylococcus_aureus_F84732	204	+	+	20	-10916	-10713	1079	1282	WP_000389759.1#13	NZ_KK041671.1	GCF_000571515.1
WP_031786281.1#13|Staphylococcus_aureus_F84732	297	+	+	17	-10664	-10368	1331	1627	WP_000201644.1#13	NZ_KK041671.1	GCF_000571515.1
WP_031786281.1#13|Staphylococcus_aureus_F84732	603	+	+	16	-10160	-9558	1835	2437	WP_000908956.1#13	NZ_KK041671.1	GCF_000571515.1
WP_031786281.1#13|Staphylococcus_aureus_F84732	3148	+	+	73	-9291	-6144	2704	5851	pseudogene_13.22*#13	NZ_KK041671.1	GCF_000571515.1
WP_031786281.1#13|Staphylococcus_aureus_F84732	483	+	+	14	-6087	-5605	5908	6390	WP_000410567.1#13	NZ_KK041671.1	GCF_000571515.1
WP_031786281.1#13|Staphylococcus_aureus_F84732	987	+	+	7	-5399	-4413	6596	7582	WP_000710555.1#13	NZ_KK041671.1	GCF_000571515.1
WP_031786281.1#13|Staphylococcus_aureus_F84732	771	+	+	1	-4192	-3422	7803	8573	WP_000977777.1#13	NZ_KK041671.1	GCF_000571515.1
WP_031786281.1#13|Staphylococcus_aureus_F84732	771	+	+	1	-3370	-2600	8625	9395	WP_000597207.1#13	NZ_KK041671.1	GCF_000571515.1
WP_031786281.1#13|Staphylococcus_aureus_F84732	771	+	+	1	-2535	-1765	9460	10230	WP_031790901.1#13	NZ_KK041671.1	GCF_000571515.1
WP_031786281.1#13|Staphylococcus_aureus_F84732	771	+	+	1	-1700	-930	10295	11065	WP_000977803.1#13	NZ_KK041671.1	GCF_000571515.1
WP_031786281.1#13|Staphylococcus_aureus_F84732	771	+	+	1	-866	-96	11129	11899	WP_075339405.1#13	NZ_KK041671.1	GCF_000571515.1
WP_031786281.1#13|Staphylococcus_aureus_F84732	2238	+	+	71	1	2238	11996	14233	WP_031786281.1#13	NZ_KK041671.1	GCF_000571515.1
WP_031786281.1#13|Staphylococcus_aureus_F84732	1179	+	+	4	2389	3567	14384	15562	WP_001075809.1#13	NZ_KK041671.1	GCF_000571515.1
WP_031786281.1#13|Staphylococcus_aureus_F84732	1389	+	+	3	3569	4957	15564	16952	WP_031786282.1#13	NZ_KK041671.1	GCF_000571515.1
WP_031786281.1#13|Staphylococcus_aureus_F84732	1662	+	-	5	5441	7102	17436	19097	WP_001792226.1#13	NZ_KK041671.1	GCF_000571515.1
WP_031786281.1#13|Staphylococcus_aureus_F84732	1776	+	-	8	7427	9202	19422	21197	WP_000291840.1#13	NZ_KK041671.1	GCF_000571515.1
WP_031786281.1#13|Staphylococcus_aureus_F84732	873	+	-	19	9376	10248	21371	22243	WP_001038103.1#13	NZ_KK041671.1	GCF_000571515.1
WP_031786281.1#13|Staphylococcus_aureus_F84732	1380	+	+	22	10379	11758	22374	23753	WP_223200468.1#13	NZ_KK041671.1	GCF_000571515.1
WP_031786281.1#13|Staphylococcus_aureus_F84732	474	+	+	6	11948	12421	23943	24416	WP_000036330.1#13	NZ_KK041671.1	GCF_000571515.1
WP_031786281.1#13|Staphylococcus_aureus_F84732	1593	+	+	9	12683	14275	24678	26270	WP_000173891.1#13	NZ_KK041671.1	GCF_000571515.1
WP_031786281.1#13|Staphylococcus_aureus_F84732	1479	+	-	11	14604	16082	26599	28077	WP_000728746.1#13	NZ_KK041671.1	GCF_000571515.1
WP_031786281.1#13|Staphylococcus_aureus_F84732	753	+	-	10	16503	17255	28498	29250	WP_000876756.1#13	NZ_KK041671.1	GCF_000571515.1
WP_031786281.1#13|Staphylococcus_aureus_F84732	999	+	-	2	17624	18622	29619	30617	WP_000136633.1#13	NZ_KK041671.1	GCF_000571515.1
WP_031786281.1#13|Staphylococcus_aureus_F84732	996	+	-	2	18619	19614	30614	31609	WP_000924990.1#13	NZ_KK041671.1	GCF_000571515.1
WP_031786281.1#13|Staphylococcus_aureus_F84732	993	+	-	12	19630	20622	31625	32617	WP_001045111.1#13	NZ_KK041671.1	GCF_000571515.1
WP_031786281.1#13|Staphylococcus_aureus_F84732	981	+	+	13	20853	21833	32848	33828	WP_000570808.1#13	NZ_KK041671.1	GCF_000571515.1
WP_031786281.1#13|Staphylococcus_aureus_F84732	1011	+	+	15	21830	22840	33825	34835	WP_001078461.1#13	NZ_KK041671.1	GCF_000571515.1
WP_178134814.1#14|Staphylococcus_aureus	1221	-	-	33	-15771	-14551	418724	419944	WP_072551505.1#14	NZ_FQKE01000002.1	GCF_900126535.1
WP_178134814.1#14|Staphylococcus_aureus	552	-	-	32	-14558	-14007	418180	418731	WP_000627024.1#14	NZ_FQKE01000002.1	GCF_900126535.1
WP_178134814.1#14|Staphylococcus_aureus	861	-	+	26	-13894	-13034	417207	418067	WP_001052510.1#14	NZ_FQKE01000002.1	GCF_900126535.1
WP_178134814.1#14|Staphylococcus_aureus	534	-	-	37	-12679	-12146	416319	416852	WP_000543163.1#14	NZ_FQKE01000002.1	GCF_900126535.1
WP_178134814.1#14|Staphylococcus_aureus	744	-	+	26	-12055	-11312	415485	416228	WP_001793250.1#14	NZ_FQKE01000002.1	GCF_900126535.1
WP_178134814.1#14|Staphylococcus_aureus	603	-	+	16	-10878	-10276	414449	415051	WP_000908953.1#14	NZ_FQKE01000002.1	GCF_900126535.1
WP_178134814.1#14|Staphylococcus_aureus	3153	-	+	21	-10009	-6857	411030	414182	WP_000080559.1#14	NZ_FQKE01000002.1	GCF_900126535.1
WP_178134814.1#14|Staphylococcus_aureus	483	-	+	14	-6800	-6318	410491	410973	WP_000410568.1#14	NZ_FQKE01000002.1	GCF_900126535.1
WP_178134814.1#14|Staphylococcus_aureus	987	-	+	7	-6113	-5127	409300	410286	WP_000710575.1#14	NZ_FQKE01000002.1	GCF_900126535.1
WP_178134814.1#14|Staphylococcus_aureus	771	-	+	1	-4906	-4136	408309	409079	WP_000977774.1#14	NZ_FQKE01000002.1	GCF_900126535.1
WP_178134814.1#14|Staphylococcus_aureus	771	-	+	1	-4084	-3314	407487	408257	WP_000597213.1#14	NZ_FQKE01000002.1	GCF_900126535.1
WP_178134814.1#14|Staphylococcus_aureus	765	-	+	1	-3035	-2271	406444	407208	WP_001793247.1#14	NZ_FQKE01000002.1	GCF_900126535.1
WP_178134814.1#14|Staphylococcus_aureus	1377	-	+	31	-2268	-892	405065	406441	WP_001029555.1#14	NZ_FQKE01000002.1	GCF_900126535.1
WP_178134814.1#14|Staphylococcus_aureus	327	-	+	30	-892	-566	404739	405065	WP_001804823.1#14	NZ_FQKE01000002.1	GCF_900126535.1
WP_178134814.1#14|Staphylococcus_aureus	312	-	+	29	-562	-251	404424	404735	WP_000512631.1#14	NZ_FQKE01000002.1	GCF_900126535.1
WP_178134814.1#14|Staphylococcus_aureus	2238	-	+	71	1	2238	401935	404172	WP_178134814.1#14	NZ_FQKE01000002.1	GCF_900126535.1
WP_178134814.1#14|Staphylococcus_aureus	1179	-	+	4	2389	3567	400606	401784	WP_001075820.1#14	NZ_FQKE01000002.1	GCF_900126535.1
WP_178134814.1#14|Staphylococcus_aureus	1389	-	+	3	3569	4957	399216	400604	WP_001006425.1#14	NZ_FQKE01000002.1	GCF_900126535.1
WP_178134814.1#14|Staphylococcus_aureus	1662	-	-	5	5444	7105	397068	398729	WP_001800966.1#14	NZ_FQKE01000002.1	GCF_900126535.1
WP_178134814.1#14|Staphylococcus_aureus	1776	-	-	8	7429	9204	394969	396744	WP_000291838.1#14	NZ_FQKE01000002.1	GCF_900126535.1
WP_178134814.1#14|Staphylococcus_aureus	474	-	+	6	9555	10028	394145	394618	WP_000036329.1#14	NZ_FQKE01000002.1	GCF_900126535.1
WP_178134814.1#14|Staphylococcus_aureus	1593	-	+	9	10290	11882	392291	393883	WP_000173904.1#14	NZ_FQKE01000002.1	GCF_900126535.1
WP_178134814.1#14|Staphylococcus_aureus	1527	-	-	11	12211	13737	390436	391962	WP_000728753.1#14	NZ_FQKE01000002.1	GCF_900126535.1
WP_178134814.1#14|Staphylococcus_aureus	753	-	-	10	14158	14910	389263	390015	WP_000876756.1#14	NZ_FQKE01000002.1	GCF_900126535.1
WP_178134814.1#14|Staphylococcus_aureus	999	-	-	2	15279	16277	387896	388894	WP_000136643.1#14	NZ_FQKE01000002.1	GCF_900126535.1
WP_178134814.1#14|Staphylococcus_aureus	996	-	-	2	16274	17269	386904	387899	WP_000924993.1#14	NZ_FQKE01000002.1	GCF_900126535.1
WP_178134814.1#14|Staphylococcus_aureus	993	-	-	12	17285	18277	385896	386888	WP_001045111.1#14	NZ_FQKE01000002.1	GCF_900126535.1
WP_178134814.1#14|Staphylococcus_aureus	981	-	+	13	18508	19488	384685	385665	WP_000570808.1#14	NZ_FQKE01000002.1	GCF_900126535.1
WP_178134814.1#14|Staphylococcus_aureus	1011	-	+	15	19485	20495	383678	384688	WP_001078456.1#14	NZ_FQKE01000002.1	GCF_900126535.1
WP_178134814.1#14|Staphylococcus_aureus	1755	-	+	25	20516	22270	381903	383657	WP_001179388.1#14	NZ_FQKE01000002.1	GCF_900126535.1
WP_178134814.1#14|Staphylococcus_aureus	1257	-	+	27	22263	23519	380654	381910	WP_000610051.1#14	NZ_FQKE01000002.1	GCF_900126535.1
WP_252602124.1#15|Staphylococcus_aureus	732	-	+	34	-6817	-6086	50221	50952	WP_252602133.1#15	NZ_LSDV01000015.1	GCF_023926165.1
WP_252602124.1#15|Staphylococcus_aureus	483	-	+	14	-5931	-5449	49584	50066	WP_029549879.1#15	NZ_LSDV01000015.1	GCF_023926165.1
WP_252602124.1#15|Staphylococcus_aureus	987	-	+	7	-5243	-4257	48392	49378	WP_000710577.1#15	NZ_LSDV01000015.1	GCF_023926165.1
WP_252602124.1#15|Staphylococcus_aureus	771	-	+	1	-4036	-3266	47401	48171	WP_252602130.1#15	NZ_LSDV01000015.1	GCF_023926165.1
WP_252602124.1#15|Staphylococcus_aureus	765	-	+	1	-3035	-2271	46406	47170	WP_252602127.1#15	NZ_LSDV01000015.1	GCF_023926165.1
WP_252602124.1#15|Staphylococcus_aureus	1377	-	+	31	-2268	-892	45027	46403	WP_000161983.1#15	NZ_LSDV01000015.1	GCF_023926165.1
WP_252602124.1#15|Staphylococcus_aureus	327	-	+	30	-892	-566	44701	45027	WP_001812843.1#15	NZ_LSDV01000015.1	GCF_023926165.1
WP_252602124.1#15|Staphylococcus_aureus	312	-	+	29	-562	-251	44386	44697	WP_000512632.1#15	NZ_LSDV01000015.1	GCF_023926165.1
WP_252602124.1#15|Staphylococcus_aureus	2238	-	+	71	1	2238	41897	44134	WP_252602124.1#15	NZ_LSDV01000015.1	GCF_023926165.1
WP_252602124.1#15|Staphylococcus_aureus	1179	-	+	4	2389	3567	40568	41746	WP_001075805.1#15	NZ_LSDV01000015.1	GCF_023926165.1
WP_252602124.1#15|Staphylococcus_aureus	1389	-	+	3	3569	4957	39178	40566	WP_029549876.1#15	NZ_LSDV01000015.1	GCF_023926165.1
WP_252602124.1#15|Staphylococcus_aureus	1662	-	-	5	5443	7104	37031	38692	WP_001791319.1#15	NZ_LSDV01000015.1	GCF_023926165.1
WP_252602124.1#15|Staphylococcus_aureus	1776	-	-	8	7429	9204	34931	36706	WP_252602121.1#15	NZ_LSDV01000015.1	GCF_023926165.1
WP_252602124.1#15|Staphylococcus_aureus	873	-	-	19	9378	10250	33885	34757	WP_252602118.1#15	NZ_LSDV01000015.1	GCF_023926165.1
WP_252602124.1#15|Staphylococcus_aureus	1398	-	+	22	10363	11760	32375	33772	WP_252602115.1#15	NZ_LSDV01000015.1	GCF_023926165.1
WP_252602124.1#15|Staphylococcus_aureus	474	-	+	6	11950	12423	31712	32185	WP_029549874.1#15	NZ_LSDV01000015.1	GCF_023926165.1
WP_252602124.1#15|Staphylococcus_aureus	1593	-	+	9	12685	14277	29858	31450	WP_252602112.1#15	NZ_LSDV01000015.1	GCF_023926165.1
WP_252602124.1#15|Staphylococcus_aureus	1527	-	-	11	14606	16132	28003	29529	WP_252602109.1#15	NZ_LSDV01000015.1	GCF_023926165.1
WP_252602124.1#15|Staphylococcus_aureus	753	-	-	10	16553	17305	26830	27582	WP_000876758.1#15	NZ_LSDV01000015.1	GCF_023926165.1
WP_252602124.1#15|Staphylococcus_aureus	999	-	-	2	17674	18672	25463	26461	WP_252602105.1#15	NZ_LSDV01000015.1	GCF_023926165.1
WP_252602124.1#15|Staphylococcus_aureus	996	-	-	2	18669	19664	24471	25466	WP_072512140.1#15	NZ_LSDV01000015.1	GCF_023926165.1
WP_252602124.1#15|Staphylococcus_aureus	993	-	-	12	19680	20672	23463	24455	WP_252602103.1#15	NZ_LSDV01000015.1	GCF_023926165.1
WP_252602124.1#15|Staphylococcus_aureus	981	-	+	13	20903	21883	22252	23232	WP_000570808.1#15	NZ_LSDV01000015.1	GCF_023926165.1
WP_252602124.1#15|Staphylococcus_aureus	1011	-	+	15	21880	22890	21245	22255	WP_001078456.1#15	NZ_LSDV01000015.1	GCF_023926165.1
WP_190335446.1#16|Staphylococcus_aureus	1065	+	+	28	-16524	-15460	30359	31423	WP_000816133.1#16	NZ_JACOBF010000013.1	GCF_014694655.1
WP_190335446.1#16|Staphylococcus_aureus	1335	+	+	24	-15429	-14095	31454	32788	WP_000465472.1#16	NZ_JACOBF010000013.1	GCF_014694655.1
WP_190335446.1#16|Staphylococcus_aureus	1194	+	+	23	-14076	-12883	32807	34000	WP_001033018.1#16	NZ_JACOBF010000013.1	GCF_014694655.1
WP_190335446.1#16|Staphylococcus_aureus	987	+	-	18	-12216	-11230	34667	35653	WP_000662022.1#16	NZ_JACOBF010000013.1	GCF_014694655.1
WP_190335446.1#16|Staphylococcus_aureus	204	+	+	20	-10921	-10718	35962	36165	WP_000389759.1#16	NZ_JACOBF010000013.1	GCF_014694655.1
WP_190335446.1#16|Staphylococcus_aureus	297	+	+	17	-10669	-10373	36214	36510	WP_000201644.1#16	NZ_JACOBF010000013.1	GCF_014694655.1
WP_190335446.1#16|Staphylococcus_aureus	603	+	+	16	-10165	-9563	36718	37320	WP_000908956.1#16	NZ_JACOBF010000013.1	GCF_014694655.1
WP_190335446.1#16|Staphylococcus_aureus	3153	+	+	21	-9296	-6144	37587	40739	WP_000080564.1#16	NZ_JACOBF010000013.1	GCF_014694655.1
WP_190335446.1#16|Staphylococcus_aureus	483	+	+	14	-6087	-5605	40796	41278	WP_000410567.1#16	NZ_JACOBF010000013.1	GCF_014694655.1
WP_190335446.1#16|Staphylococcus_aureus	987	+	+	7	-5399	-4413	41484	42470	WP_000710555.1#16	NZ_JACOBF010000013.1	GCF_014694655.1
WP_190335446.1#16|Staphylococcus_aureus	771	+	+	1	-4192	-3422	42691	43461	WP_000977777.1#16	NZ_JACOBF010000013.1	GCF_014694655.1
WP_190335446.1#16|Staphylococcus_aureus	771	+	+	1	-3370	-2600	43513	44283	WP_000597207.1#16	NZ_JACOBF010000013.1	GCF_014694655.1
WP_190335446.1#16|Staphylococcus_aureus	768	+	+	1	-2532	-1765	44351	45118	WP_000826371.1#16	NZ_JACOBF010000013.1	GCF_014694655.1
WP_190335446.1#16|Staphylococcus_aureus	768	+	+	1	-1697	-930	45186	45953	WP_000826304.1#16	NZ_JACOBF010000013.1	GCF_014694655.1
WP_190335446.1#16|Staphylococcus_aureus	768	+	+	1	-863	-96	46020	46787	WP_000826312.1#16	NZ_JACOBF010000013.1	GCF_014694655.1
WP_190335446.1#16|Staphylococcus_aureus	2238	+	+	71	1	2238	46884	49121	WP_190335446.1#16	NZ_JACOBF010000013.1	GCF_014694655.1
WP_190335446.1#16|Staphylococcus_aureus	1179	+	+	4	2389	3567	49272	50450	WP_001075809.1#16	NZ_JACOBF010000013.1	GCF_014694655.1
WP_190335446.1#16|Staphylococcus_aureus	1389	+	+	3	3569	4957	50452	51840	WP_001006441.1#16	NZ_JACOBF010000013.1	GCF_014694655.1
WP_190335446.1#16|Staphylococcus_aureus	1662	+	-	5	5441	7102	52324	53985	WP_001792226.1#16	NZ_JACOBF010000013.1	GCF_014694655.1
WP_190335446.1#16|Staphylococcus_aureus	1776	+	-	8	7427	9202	54310	56085	WP_000291840.1#16	NZ_JACOBF010000013.1	GCF_014694655.1
WP_190335446.1#16|Staphylococcus_aureus	873	+	-	19	9376	10248	56259	57131	WP_001038103.1#16	NZ_JACOBF010000013.1	GCF_014694655.1
WP_190335446.1#16|Staphylococcus_aureus	1398	+	+	73	10361	11758	57244	58641	pseudogene_16.28*#16	NZ_JACOBF010000013.1	GCF_014694655.1
WP_190335446.1#16|Staphylococcus_aureus	474	+	+	6	11948	12421	58831	59304	WP_000036330.1#16	NZ_JACOBF010000013.1	GCF_014694655.1
WP_190335446.1#16|Staphylococcus_aureus	1593	+	+	9	12683	14275	59566	61158	WP_000173891.1#16	NZ_JACOBF010000013.1	GCF_014694655.1
WP_190335446.1#16|Staphylococcus_aureus	1527	+	-	11	14604	16130	61487	63013	WP_000728745.1#16	NZ_JACOBF010000013.1	GCF_014694655.1
WP_181777857.1#17|Staphylococcus_aureus	987	+	+	7	-2066	-1080	328	1314	WP_000710568.1#17	NZ_QQZV01000003.1	GCF_003353315.1
WP_181777857.1#17|Staphylococcus_aureus	767	+	+	73	-859	-93	1535	2301	pseudogene_17.19*#17	NZ_QQZV01000003.1	GCF_003353315.1
WP_181777857.1#17|Staphylococcus_aureus	2238	+	+	71	1	2238	2395	4632	WP_181777857.1#17	NZ_QQZV01000003.1	GCF_003353315.1
WP_181777857.1#17|Staphylococcus_aureus	1179	+	+	4	2389	3567	4783	5961	WP_065315796.1#17	NZ_QQZV01000003.1	GCF_003353315.1
WP_181777857.1#17|Staphylococcus_aureus	1389	+	+	3	3569	4957	5963	7351	WP_001006423.1#17	NZ_QQZV01000003.1	GCF_003353315.1
WP_181777857.1#17|Staphylococcus_aureus	1662	+	-	5	5445	7106	7839	9500	WP_001791319.1#17	NZ_QQZV01000003.1	GCF_003353315.1
WP_181777857.1#17|Staphylococcus_aureus	1776	+	-	8	7431	9206	9825	11600	WP_115118153.1#17	NZ_QQZV01000003.1	GCF_003353315.1
WP_181777857.1#17|Staphylococcus_aureus	474	+	+	6	9558	10031	11952	12425	WP_000036329.1#17	NZ_QQZV01000003.1	GCF_003353315.1
WP_181777857.1#17|Staphylococcus_aureus	1593	+	+	9	10293	11885	12687	14279	WP_000173891.1#17	NZ_QQZV01000003.1	GCF_003353315.1
WP_181777857.1#17|Staphylococcus_aureus	1599	+	-	11	12214	13812	14608	16206	WP_115118154.1#17	NZ_QQZV01000003.1	GCF_003353315.1
WP_181777857.1#17|Staphylococcus_aureus	753	+	-	10	14233	14985	16627	17379	WP_000876752.1#17	NZ_QQZV01000003.1	GCF_003353315.1
WP_181777857.1#17|Staphylococcus_aureus	999	+	-	2	15354	16352	17748	18746	WP_000136629.1#17	NZ_QQZV01000003.1	GCF_003353315.1
WP_181777857.1#17|Staphylococcus_aureus	996	+	-	2	16349	17344	18743	19738	WP_000925003.1#17	NZ_QQZV01000003.1	GCF_003353315.1
WP_181777857.1#17|Staphylococcus_aureus	993	+	-	12	17360	18352	19754	20746	WP_001045117.1#17	NZ_QQZV01000003.1	GCF_003353315.1
WP_181777857.1#17|Staphylococcus_aureus	981	+	+	13	18583	19563	20977	21957	WP_000570813.1#17	NZ_QQZV01000003.1	GCF_003353315.1
WP_181777857.1#17|Staphylococcus_aureus	1011	+	+	15	19560	20570	21954	22964	WP_001078456.1#17	NZ_QQZV01000003.1	GCF_003353315.1
WP_181777857.1#17|Staphylococcus_aureus	1755	+	+	25	20591	22345	22985	24739	WP_065316362.1#17	NZ_QQZV01000003.1	GCF_003353315.1
WP_181777857.1#17|Staphylococcus_aureus	1257	+	+	27	22338	23594	24732	25988	WP_000610049.1#17	NZ_QQZV01000003.1	GCF_003353315.1
WP_172953157.1#18|Staphylococcus_aureus	1065	-	+	28	-16525	-15461	1490144	1491208	WP_000816133.1#18	NZ_RKJB01000001.1	GCF_003937725.1
WP_172953157.1#18|Staphylococcus_aureus	1335	-	+	24	-15430	-14096	1488779	1490113	WP_000465472.1#18	NZ_RKJB01000001.1	GCF_003937725.1
WP_172953157.1#18|Staphylococcus_aureus	1194	-	+	23	-14077	-12884	1487567	1488760	WP_001033018.1#18	NZ_RKJB01000001.1	GCF_003937725.1
WP_172953157.1#18|Staphylococcus_aureus	987	-	-	18	-12217	-11231	1485914	1486900	WP_000662022.1#18	NZ_RKJB01000001.1	GCF_003937725.1
WP_172953157.1#18|Staphylococcus_aureus	204	-	+	20	-10922	-10719	1485402	1485605	WP_000389759.1#18	NZ_RKJB01000001.1	GCF_003937725.1
WP_172953157.1#18|Staphylococcus_aureus	297	-	+	17	-10670	-10374	1485057	1485353	WP_000201644.1#18	NZ_RKJB01000001.1	GCF_003937725.1
WP_172953157.1#18|Staphylococcus_aureus	603	-	+	16	-10166	-9564	1484247	1484849	WP_000908956.1#18	NZ_RKJB01000001.1	GCF_003937725.1
WP_172953157.1#18|Staphylococcus_aureus	3153	-	+	21	-9297	-6145	1480828	1483980	WP_000080564.1#18	NZ_RKJB01000001.1	GCF_003937725.1
WP_172953157.1#18|Staphylococcus_aureus	483	-	+	14	-6088	-5606	1480289	1480771	WP_000410567.1#18	NZ_RKJB01000001.1	GCF_003937725.1
WP_172953157.1#18|Staphylococcus_aureus	987	-	+	7	-5399	-4413	1479096	1480082	WP_000710555.1#18	NZ_RKJB01000001.1	GCF_003937725.1
WP_172953157.1#18|Staphylococcus_aureus	771	-	+	1	-4192	-3422	1478105	1478875	WP_000977777.1#18	NZ_RKJB01000001.1	GCF_003937725.1
WP_172953157.1#18|Staphylococcus_aureus	771	-	+	1	-3370	-2600	1477283	1478053	WP_000597207.1#18	NZ_RKJB01000001.1	GCF_003937725.1
WP_172953157.1#18|Staphylococcus_aureus	771	-	+	1	-2535	-1765	1476448	1477218	WP_031790901.1#18	NZ_RKJB01000001.1	GCF_003937725.1
WP_172953157.1#18|Staphylococcus_aureus	771	-	+	1	-1700	-930	1475613	1476383	WP_000977803.1#18	NZ_RKJB01000001.1	GCF_003937725.1
WP_172953157.1#18|Staphylococcus_aureus	771	-	+	1	-866	-96	1474779	1475549	WP_075339405.1#18	NZ_RKJB01000001.1	GCF_003937725.1
WP_172953157.1#18|Staphylococcus_aureus	2238	-	+	71	1	2238	1472445	1474682	WP_172953157.1#18	NZ_RKJB01000001.1	GCF_003937725.1
WP_172953157.1#18|Staphylococcus_aureus	1179	-	+	4	2389	3567	1471116	1472294	WP_001075809.1#18	NZ_RKJB01000001.1	GCF_003937725.1
WP_172953157.1#18|Staphylococcus_aureus	1389	-	+	3	3569	4957	1469726	1471114	WP_001006441.1#18	NZ_RKJB01000001.1	GCF_003937725.1
WP_172953157.1#18|Staphylococcus_aureus	1662	-	-	5	5441	7102	1467581	1469242	WP_001792226.1#18	NZ_RKJB01000001.1	GCF_003937725.1
WP_172953157.1#18|Staphylococcus_aureus	1776	-	-	8	7427	9202	1465481	1467256	WP_000291840.1#18	NZ_RKJB01000001.1	GCF_003937725.1
WP_172953157.1#18|Staphylococcus_aureus	873	-	-	19	9376	10248	1464435	1465307	WP_001038103.1#18	NZ_RKJB01000001.1	GCF_003937725.1
WP_172953157.1#18|Staphylococcus_aureus	1380	-	+	22	10379	11758	1462925	1464304	WP_078072290.1#18	NZ_RKJB01000001.1	GCF_003937725.1
WP_172953157.1#18|Staphylococcus_aureus	474	-	+	6	11948	12421	1462262	1462735	WP_000036330.1#18	NZ_RKJB01000001.1	GCF_003937725.1
WP_172953157.1#18|Staphylococcus_aureus	1593	-	+	9	12683	14275	1460408	1462000	WP_000173891.1#18	NZ_RKJB01000001.1	GCF_003937725.1
WP_172953157.1#18|Staphylococcus_aureus	1407	-	-	11	14604	16010	1458673	1460079	WP_025175786.1#18	NZ_RKJB01000001.1	GCF_003937725.1
WP_172953157.1#18|Staphylococcus_aureus	753	-	-	10	16431	17183	1457500	1458252	WP_000876756.1#18	NZ_RKJB01000001.1	GCF_003937725.1
WP_172953157.1#18|Staphylococcus_aureus	999	-	-	2	17552	18550	1456133	1457131	WP_000136633.1#18	NZ_RKJB01000001.1	GCF_003937725.1
WP_172953157.1#18|Staphylococcus_aureus	996	-	-	2	18547	19542	1455141	1456136	WP_000924990.1#18	NZ_RKJB01000001.1	GCF_003937725.1
WP_172953157.1#18|Staphylococcus_aureus	993	-	-	12	19558	20550	1454133	1455125	WP_001045111.1#18	NZ_RKJB01000001.1	GCF_003937725.1
WP_172953157.1#18|Staphylococcus_aureus	981	-	+	13	20781	21761	1452922	1453902	WP_000570808.1#18	NZ_RKJB01000001.1	GCF_003937725.1
WP_172953157.1#18|Staphylococcus_aureus	1011	-	+	15	21758	22768	1451915	1452925	WP_001078461.1#18	NZ_RKJB01000001.1	GCF_003937725.1
WP_238614215.1#19|Staphylococcus_aureus	222	-	+	57	-12296	-12075	371119	371340	WP_025175007.1#19	NZ_JAKOHG010000001.1	GCF_022237985.1
WP_238614215.1#19|Staphylococcus_aureus	471	-	+	73	-11507	-11037	370081	370551	pseudogene_19.27*#19	NZ_JAKOHG010000001.1	GCF_022237985.1
WP_238614215.1#19|Staphylococcus_aureus	459	-	+	0	-10784	-10326	369370	369828	WP_000592130.1#19	NZ_JAKOHG010000001.1	GCF_022237985.1
WP_238614215.1#19|Staphylococcus_aureus	369	-	+	39	-9786	-9418	368462	368830	WP_001292895.1#19	NZ_JAKOHG010000001.1	GCF_022237985.1
WP_238614215.1#19|Staphylococcus_aureus	987	-	-	18	-9310	-8324	367368	368354	WP_000662031.1#19	NZ_JAKOHG010000001.1	GCF_022237985.1
WP_238614215.1#19|Staphylococcus_aureus	204	-	+	20	-8015	-7812	366856	367059	WP_000389759.1#19	NZ_JAKOHG010000001.1	GCF_022237985.1
WP_238614215.1#19|Staphylococcus_aureus	297	-	+	17	-7763	-7467	366511	366807	WP_000179893.1#19	NZ_JAKOHG010000001.1	GCF_022237985.1
WP_238614215.1#19|Staphylococcus_aureus	603	-	+	16	-7258	-6656	365700	366302	WP_000908959.1#19	NZ_JAKOHG010000001.1	GCF_022237985.1
WP_238614215.1#19|Staphylococcus_aureus	915	-	-	35	-6364	-5450	364494	365408	WP_000814441.1#19	NZ_JAKOHG010000001.1	GCF_022237985.1
WP_238614215.1#19|Staphylococcus_aureus	555	-	+	36	-5271	-4717	363761	364315	WP_001100493.1#19	NZ_JAKOHG010000001.1	GCF_022237985.1
WP_238614215.1#19|Staphylococcus_aureus	738	-	+	34	-4487	-3750	362794	363531	WP_001566853.1#19	NZ_JAKOHG010000001.1	GCF_022237985.1
WP_238614215.1#19|Staphylococcus_aureus	483	-	+	14	-3594	-3112	362156	362638	WP_000714374.1#19	NZ_JAKOHG010000001.1	GCF_022237985.1
WP_238614215.1#19|Staphylococcus_aureus	987	-	+	7	-2907	-1921	360965	361951	WP_000710576.1#19	NZ_JAKOHG010000001.1	GCF_022237985.1
WP_238614215.1#19|Staphylococcus_aureus	771	-	+	1	-1700	-930	359974	360744	WP_000977782.1#19	NZ_JAKOHG010000001.1	GCF_022237985.1
WP_238614215.1#19|Staphylococcus_aureus	768	-	+	1	-863	-96	359140	359907	WP_000826298.1#19	NZ_JAKOHG010000001.1	GCF_022237985.1
WP_238614215.1#19|Staphylococcus_aureus	2238	-	+	71	1	2238	356806	359043	WP_238614215.1#19	NZ_JAKOHG010000001.1	GCF_022237985.1
WP_238614215.1#19|Staphylococcus_aureus	1179	-	+	4	2389	3567	355477	356655	WP_001075812.1#19	NZ_JAKOHG010000001.1	GCF_022237985.1
WP_238614215.1#19|Staphylococcus_aureus	1389	-	+	3	3569	4957	354087	355475	WP_001006425.1#19	NZ_JAKOHG010000001.1	GCF_022237985.1
WP_238614215.1#19|Staphylococcus_aureus	389	-	-	73	5369	5757	353287	353675	pseudogene_19.20*#19	NZ_JAKOHG010000001.1	GCF_022237985.1
WP_238614215.1#19|Staphylococcus_aureus	492	-	+	0	6244	6735	352309	352800	WP_000549208.1#19	NZ_JAKOHG010000001.1	GCF_022237985.1
WP_238614215.1#19|Staphylococcus_aureus	918	-	+	0	6735	7652	351392	352309	WP_000451303.1#19	NZ_JAKOHG010000001.1	GCF_022237985.1
WP_238614215.1#19|Staphylococcus_aureus	528	-	+	0	8052	8579	350465	350992	WP_000003870.1#19	NZ_JAKOHG010000001.1	GCF_022237985.1
WP_238614215.1#19|Staphylococcus_aureus	1308	-	+	0	8797	10104	348940	350247	WP_001178619.1#19	NZ_JAKOHG010000001.1	GCF_022237985.1
WP_238614215.1#19|Staphylococcus_aureus	882	-	+	0	10132	11013	348031	348912	WP_001016166.1#19	NZ_JAKOHG010000001.1	GCF_022237985.1
WP_238614215.1#19|Staphylococcus_aureus	1275	-	+	0	11031	12305	346739	348013	WP_000767028.1#19	NZ_JAKOHG010000001.1	GCF_022237985.1
WP_238614215.1#19|Staphylococcus_aureus	1101	-	+	0	12307	13407	345637	346737	WP_001190913.1#19	NZ_JAKOHG010000001.1	GCF_022237985.1
WP_238614215.1#19|Staphylococcus_aureus	3174	-	+	0	13400	16573	342471	345644	WP_001126262.1#19	NZ_JAKOHG010000001.1	GCF_022237985.1
WP_238614215.1#19|Staphylococcus_aureus	693	-	+	0	16683	17375	341669	342361	WP_000654067.1#19	NZ_JAKOHG010000001.1	GCF_022237985.1
WP_238614215.1#19|Staphylococcus_aureus	612	-	+	0	17375	17986	341058	341669	WP_001040248.1#19	NZ_JAKOHG010000001.1	GCF_022237985.1
WP_238614215.1#19|Staphylococcus_aureus	213	-	+	0	18016	18228	340816	341028	WP_000998557.1#19	NZ_JAKOHG010000001.1	GCF_022237985.1
WP_238614215.1#19|Staphylococcus_aureus	402	-	+	0	18665	19066	339978	340379	WP_000354184.1#19	NZ_JAKOHG010000001.1	GCF_022237985.1
WP_198977953.1#20|Staphylococcus_aureus	603	-	+	16	-12978	-12376	427555	428157	WP_000908959.1#20	NZ_JAEMAU010000003.1	GCF_016426065.1
WP_198977953.1#20|Staphylococcus_aureus	915	-	-	35	-12084	-11170	426349	427263	WP_001566851.1#20	NZ_JAEMAU010000003.1	GCF_016426065.1
WP_198977953.1#20|Staphylococcus_aureus	555	-	+	36	-10991	-10437	425616	426170	WP_001100493.1#20	NZ_JAEMAU010000003.1	GCF_016426065.1
WP_198977953.1#20|Staphylococcus_aureus	738	-	+	34	-10207	-9470	424649	425386	WP_269845048.1#20	NZ_JAEMAU010000003.1	GCF_016426065.1
WP_198977953.1#20|Staphylococcus_aureus	483	-	+	14	-9314	-8832	424011	424493	WP_000714395.1#20	NZ_JAEMAU010000003.1	GCF_016426065.1
WP_198977953.1#20|Staphylococcus_aureus	987	-	+	7	-8626	-7640	422819	423805	WP_000710562.1#20	NZ_JAEMAU010000003.1	GCF_016426065.1
WP_198977953.1#20|Staphylococcus_aureus	771	-	+	1	-7419	-6649	421828	422598	WP_000977775.1#20	NZ_JAEMAU010000003.1	GCF_016426065.1
WP_198977953.1#20|Staphylococcus_aureus	768	-	+	1	-6582	-5815	420994	421761	WP_000649983.1#20	NZ_JAEMAU010000003.1	GCF_016426065.1
WP_198977953.1#20|Staphylococcus_aureus	768	-	+	1	-5747	-4980	420159	420926	WP_000826370.1#20	NZ_JAEMAU010000003.1	GCF_016426065.1
WP_198977953.1#20|Staphylococcus_aureus	768	-	+	1	-4912	-4145	419324	420091	WP_001808120.1#20	NZ_JAEMAU010000003.1	GCF_016426065.1
WP_198977953.1#20|Staphylococcus_aureus	768	-	+	1	-4078	-3311	418490	419257	WP_000826301.1#20	NZ_JAEMAU010000003.1	GCF_016426065.1
WP_198977953.1#20|Staphylococcus_aureus	825	-	+	1	-3092	-2268	417447	418271	WP_000912285.1#20	NZ_JAEMAU010000003.1	GCF_016426065.1
WP_198977953.1#20|Staphylococcus_aureus	1377	-	+	31	-2265	-889	416068	417444	WP_000161981.1#20	NZ_JAEMAU010000003.1	GCF_016426065.1
WP_198977953.1#20|Staphylococcus_aureus	327	-	+	30	-889	-563	415742	416068	WP_001566861.1#20	NZ_JAEMAU010000003.1	GCF_016426065.1
WP_198977953.1#20|Staphylococcus_aureus	312	-	+	29	-559	-248	415427	415738	WP_000512631.1#20	NZ_JAEMAU010000003.1	GCF_016426065.1
WP_198977953.1#20|Staphylococcus_aureus	2238	-	+	71	1	2238	412941	415178	WP_198977953.1#20	NZ_JAEMAU010000003.1	GCF_016426065.1
WP_198977953.1#20|Staphylococcus_aureus	1179	-	+	4	2389	3567	411612	412790	WP_001075819.1#20	NZ_JAEMAU010000003.1	GCF_016426065.1
WP_198977953.1#20|Staphylococcus_aureus	1389	-	+	3	3569	4957	410222	411610	WP_001006447.1#20	NZ_JAEMAU010000003.1	GCF_016426065.1
WP_198977953.1#20|Staphylococcus_aureus	389	-	-	73	5369	5757	409422	409810	pseudogene_20.14*#20	NZ_JAEMAU010000003.1	GCF_016426065.1
WP_198977953.1#20|Staphylococcus_aureus	1662	-	-	5	6051	7712	407467	409128	WP_072353806.1#20	NZ_JAEMAU010000003.1	GCF_016426065.1
WP_198977953.1#20|Staphylococcus_aureus	1776	-	-	8	8037	9812	405367	407142	WP_198977955.1#20	NZ_JAEMAU010000003.1	GCF_016426065.1
WP_198977953.1#20|Staphylococcus_aureus	873	-	-	19	9986	10858	404321	405193	WP_001038103.1#20	NZ_JAEMAU010000003.1	GCF_016426065.1
WP_198977953.1#20|Staphylococcus_aureus	1398	-	+	22	10971	12368	402811	404208	WP_001151814.1#20	NZ_JAEMAU010000003.1	GCF_016426065.1
WP_198977953.1#20|Staphylococcus_aureus	474	-	+	6	12558	13031	402148	402621	WP_000036331.1#20	NZ_JAEMAU010000003.1	GCF_016426065.1
WP_198977953.1#20|Staphylococcus_aureus	1593	-	+	9	13293	14885	400294	401886	WP_000173898.1#20	NZ_JAEMAU010000003.1	GCF_016426065.1
WP_198977953.1#20|Staphylococcus_aureus	1431	-	-	11	15215	16645	398534	399964	WP_000728767.1#20	NZ_JAEMAU010000003.1	GCF_016426065.1
WP_198977953.1#20|Staphylococcus_aureus	753	-	-	10	17066	17818	397361	398113	WP_000876756.1#20	NZ_JAEMAU010000003.1	GCF_016426065.1
WP_198977953.1#20|Staphylococcus_aureus	999	-	-	2	18187	19185	395994	396992	WP_000136629.1#20	NZ_JAEMAU010000003.1	GCF_016426065.1
WP_198977953.1#20|Staphylococcus_aureus	996	-	-	2	19182	20177	395002	395997	WP_000924989.1#20	NZ_JAEMAU010000003.1	GCF_016426065.1
WP_198977953.1#20|Staphylococcus_aureus	993	-	-	12	20193	21185	393994	394986	WP_001045111.1#20	NZ_JAEMAU010000003.1	GCF_016426065.1
WP_198977953.1#20|Staphylococcus_aureus	981	-	+	13	21416	22396	392783	393763	WP_000570808.1#20	NZ_JAEMAU010000003.1	GCF_016426065.1
WP_181424162.1#21|Staphylococcus_aureus	336	+	+	73	-5821	-5486	1	336	pseudogene_21.15*#21	NZ_PZSE01000042.1	GCF_003237335.1
WP_181424162.1#21|Staphylococcus_aureus	987	+	+	7	-5292	-4306	530	1516	WP_111131987.1#21	NZ_PZSE01000042.1	GCF_003237335.1
WP_181424162.1#21|Staphylococcus_aureus	771	+	+	1	-4085	-3315	1737	2507	WP_111131988.1#21	NZ_PZSE01000042.1	GCF_003237335.1
WP_181424162.1#21|Staphylococcus_aureus	765	+	+	1	-3036	-2272	2786	3550	WP_111131989.1#21	NZ_PZSE01000042.1	GCF_003237335.1
WP_181424162.1#21|Staphylococcus_aureus	1377	+	+	31	-2269	-893	3553	4929	WP_111131990.1#21	NZ_PZSE01000042.1	GCF_003237335.1
WP_181424162.1#21|Staphylococcus_aureus	327	+	+	30	-893	-567	4929	5255	WP_111131995.1#21	NZ_PZSE01000042.1	GCF_003237335.1
WP_181424162.1#21|Staphylococcus_aureus	312	+	+	29	-563	-252	5259	5570	WP_000512632.1#21	NZ_PZSE01000042.1	GCF_003237335.1
WP_181424162.1#21|Staphylococcus_aureus	2238	+	+	71	1	2238	5823	8060	WP_181424162.1#21	NZ_PZSE01000042.1	GCF_003237335.1
WP_181424162.1#21|Staphylococcus_aureus	1179	+	+	4	2389	3567	8211	9389	WP_111131991.1#21	NZ_PZSE01000042.1	GCF_003237335.1
WP_181424162.1#21|Staphylococcus_aureus	1389	+	+	3	3569	4957	9391	10779	WP_001006426.1#21	NZ_PZSE01000042.1	GCF_003237335.1
WP_181424162.1#21|Staphylococcus_aureus	1662	+	-	5	5444	7105	11266	12927	WP_111131997.1#21	NZ_PZSE01000042.1	GCF_003237335.1
WP_181424162.1#21|Staphylococcus_aureus	1776	+	-	8	7429	9204	13251	15026	WP_111131998.1#21	NZ_PZSE01000042.1	GCF_003237335.1
WP_181424162.1#21|Staphylococcus_aureus	474	+	+	6	9555	10028	15377	15850	WP_006191471.1#21	NZ_PZSE01000042.1	GCF_003237335.1
WP_181424162.1#21|Staphylococcus_aureus	1593	+	+	9	10290	11882	16112	17704	WP_111131992.1#21	NZ_PZSE01000042.1	GCF_003237335.1
WP_181424162.1#21|Staphylococcus_aureus	1206	+	-	11	12211	13416	18033	19238	WP_111131993.1#21	NZ_PZSE01000042.1	GCF_003237335.1
WP_181424162.1#21|Staphylococcus_aureus	603	+	-	10	13837	14439	19659	20261	WP_111131994.1#21	NZ_PZSE01000042.1	GCF_003237335.1
WP_180992736.1#22|Staphylococcus_aureus	1065	+	+	28	-15684	-14620	48000	49064	WP_000816133.1#22	NZ_OGAK01000025.1	GCF_900251865.1
WP_180992736.1#22|Staphylococcus_aureus	1335	+	+	24	-14589	-13255	49095	50429	WP_001652419.1#22	NZ_OGAK01000025.1	GCF_900251865.1
WP_180992736.1#22|Staphylococcus_aureus	1194	+	+	23	-13236	-12043	50448	51641	WP_001033018.1#22	NZ_OGAK01000025.1	GCF_900251865.1
WP_180992736.1#22|Staphylococcus_aureus	215	+	-	73	-11776	-11562	51908	52122	pseudogene_22.3*#22	NZ_OGAK01000025.1	GCF_900251865.1
WP_180992736.1#22|Staphylococcus_aureus	987	+	-	18	-11376	-10390	52308	53294	WP_000662022.1#22	NZ_OGAK01000025.1	GCF_900251865.1
WP_180992736.1#22|Staphylococcus_aureus	204	+	+	20	-10081	-9878	53603	53806	WP_000389759.1#22	NZ_OGAK01000025.1	GCF_900251865.1
WP_180992736.1#22|Staphylococcus_aureus	297	+	+	17	-9829	-9533	53855	54151	WP_000201644.1#22	NZ_OGAK01000025.1	GCF_900251865.1
WP_180992736.1#22|Staphylococcus_aureus	603	+	+	16	-9325	-8723	54359	54961	WP_000908956.1#22	NZ_OGAK01000025.1	GCF_900251865.1
WP_180992736.1#22|Staphylococcus_aureus	3148	+	+	73	-8456	-5309	55228	58375	pseudogene_22.31*#22	NZ_OGAK01000025.1	GCF_900251865.1
WP_180992736.1#22|Staphylococcus_aureus	483	+	+	14	-5252	-4770	58432	58914	WP_000410567.1#22	NZ_OGAK01000025.1	GCF_900251865.1
WP_180992736.1#22|Staphylococcus_aureus	987	+	+	7	-4564	-3578	59120	60106	WP_000710555.1#22	NZ_OGAK01000025.1	GCF_900251865.1
WP_180992736.1#22|Staphylococcus_aureus	771	+	+	1	-3357	-2587	60327	61097	WP_000977777.1#22	NZ_OGAK01000025.1	GCF_900251865.1
WP_180992736.1#22|Staphylococcus_aureus	771	+	+	1	-2535	-1765	61149	61919	WP_000597204.1#22	NZ_OGAK01000025.1	GCF_900251865.1
WP_180992736.1#22|Staphylococcus_aureus	771	+	+	1	-1700	-930	61984	62754	WP_000977803.1#22	NZ_OGAK01000025.1	GCF_900251865.1
WP_180992736.1#22|Staphylococcus_aureus	771	+	+	1	-866	-96	62818	63588	WP_075339405.1#22	NZ_OGAK01000025.1	GCF_900251865.1
WP_180992736.1#22|Staphylococcus_aureus	2238	+	+	71	1	2238	63685	65922	WP_180992736.1#22	NZ_OGAK01000025.1	GCF_900251865.1
WP_180992736.1#22|Staphylococcus_aureus	1179	+	+	4	2389	3567	66073	67251	WP_001075809.1#22	NZ_OGAK01000025.1	GCF_900251865.1
WP_180992736.1#22|Staphylococcus_aureus	1389	+	+	3	3569	4957	67253	68641	WP_001006441.1#22	NZ_OGAK01000025.1	GCF_900251865.1
WP_180992736.1#22|Staphylococcus_aureus	1662	+	-	5	5441	7102	69125	70786	WP_001792226.1#22	NZ_OGAK01000025.1	GCF_900251865.1
WP_180992736.1#22|Staphylococcus_aureus	1776	+	-	8	7427	9202	71111	72886	WP_000291840.1#22	NZ_OGAK01000025.1	GCF_900251865.1
WP_180992736.1#22|Staphylococcus_aureus	873	+	-	19	9376	10248	73060	73932	WP_001038103.1#22	NZ_OGAK01000025.1	GCF_900251865.1
WP_180992736.1#22|Staphylococcus_aureus	1380	+	+	22	10379	11758	74063	75442	WP_078072290.1#22	NZ_OGAK01000025.1	GCF_900251865.1
WP_180992736.1#22|Staphylococcus_aureus	474	+	+	6	11948	12421	75632	76105	WP_103151738.1#22	NZ_OGAK01000025.1	GCF_900251865.1
WP_180992736.1#22|Staphylococcus_aureus	1593	+	+	9	12683	14275	76367	77959	WP_000173891.1#22	NZ_OGAK01000025.1	GCF_900251865.1
WP_180992736.1#22|Staphylococcus_aureus	1527	+	-	11	14604	16130	78288	79814	WP_103151739.1#22	NZ_OGAK01000025.1	GCF_900251865.1
WP_180992736.1#22|Staphylococcus_aureus	753	+	-	10	16551	17303	80235	80987	WP_000876756.1#22	NZ_OGAK01000025.1	GCF_900251865.1
WP_180992736.1#22|Staphylococcus_aureus	999	+	-	2	17672	18670	81356	82354	WP_000136633.1#22	NZ_OGAK01000025.1	GCF_900251865.1
WP_180992736.1#22|Staphylococcus_aureus	996	+	-	2	18667	19662	82351	83346	WP_000924990.1#22	NZ_OGAK01000025.1	GCF_900251865.1
WP_180992736.1#22|Staphylococcus_aureus	993	+	-	12	19678	20670	83362	84354	WP_001045111.1#22	NZ_OGAK01000025.1	GCF_900251865.1
WP_180992736.1#22|Staphylococcus_aureus	981	+	+	13	20901	21881	84585	85565	WP_000570808.1#22	NZ_OGAK01000025.1	GCF_900251865.1
WP_180992736.1#22|Staphylococcus_aureus	1011	+	+	15	21878	22888	85562	86572	WP_001078461.1#22	NZ_OGAK01000025.1	GCF_900251865.1
WP_001188479.1#23|Staphylococcus_aureus_subsp__aureus_C160	297	+	+	17	-12229	-11933	625634	625930	WP_000179903.1#23	NZ_GG730274.1	GCF_000162855.1
WP_001188479.1#23|Staphylococcus_aureus_subsp__aureus_C160	1221	+	-	33	-11870	-10650	625993	627213	WP_000130755.1#23	NZ_GG730274.1	GCF_000162855.1
WP_001188479.1#23|Staphylococcus_aureus_subsp__aureus_C160	552	+	-	32	-10657	-10106	627206	627757	WP_000627027.1#23	NZ_GG730274.1	GCF_000162855.1
WP_001188479.1#23|Staphylococcus_aureus_subsp__aureus_C160	861	+	+	26	-9993	-9133	627870	628730	WP_001052507.1#23	NZ_GG730274.1	GCF_000162855.1
WP_001188479.1#23|Staphylococcus_aureus_subsp__aureus_C160	534	+	-	37	-8778	-8245	629085	629618	WP_000543163.1#23	NZ_GG730274.1	GCF_000162855.1
WP_001188479.1#23|Staphylococcus_aureus_subsp__aureus_C160	744	+	+	26	-8154	-7411	629709	630452	WP_001798264.1#23	NZ_GG730274.1	GCF_000162855.1
WP_001188479.1#23|Staphylococcus_aureus_subsp__aureus_C160	231	+	+	73	-7144	-6914	630719	630949	pseudogene_23.7*#23	NZ_GG730274.1	GCF_000162855.1
WP_001188479.1#23|Staphylococcus_aureus_subsp__aureus_C160	559	+	+	73	-6681	-6123	631182	631740	pseudogene_23.16*#23	NZ_GG730274.1	GCF_000162855.1
WP_001188479.1#23|Staphylococcus_aureus_subsp__aureus_C160	549	+	+	14	-5968	-5420	631895	632443	WP_000714385.1#23	NZ_GG730274.1	GCF_000162855.1
WP_001188479.1#23|Staphylococcus_aureus_subsp__aureus_C160	987	+	+	7	-5282	-4296	632581	633567	WP_000710564.1#23	NZ_GG730274.1	GCF_000162855.1
WP_001188479.1#23|Staphylococcus_aureus_subsp__aureus_C160	765	+	+	1	-4075	-3311	633788	634552	WP_000977762.1#23	NZ_GG730274.1	GCF_000162855.1
WP_001188479.1#23|Staphylococcus_aureus_subsp__aureus_C160	825	+	+	1	-3092	-2268	634771	635595	WP_000912287.1#23	NZ_GG730274.1	GCF_000162855.1
WP_001188479.1#23|Staphylococcus_aureus_subsp__aureus_C160	1377	+	+	31	-2265	-889	635598	636974	WP_001029554.1#23	NZ_GG730274.1	GCF_000162855.1
WP_001188479.1#23|Staphylococcus_aureus_subsp__aureus_C160	327	+	+	30	-889	-563	636974	637300	WP_001798267.1#23	NZ_GG730274.1	GCF_000162855.1
WP_001188479.1#23|Staphylococcus_aureus_subsp__aureus_C160	312	+	+	29	-559	-248	637304	637615	WP_000512633.1#23	NZ_GG730274.1	GCF_000162855.1
WP_001188479.1#23|Staphylococcus_aureus_subsp__aureus_C160	2238	+	+	71	1	2238	637864	640101	WP_001188479.1#23	NZ_GG730274.1	GCF_000162855.1
WP_001188479.1#23|Staphylococcus_aureus_subsp__aureus_C160	1179	+	+	4	2389	3567	640252	641430	WP_001075808.1#23	NZ_GG730274.1	GCF_000162855.1
WP_001188479.1#23|Staphylococcus_aureus_subsp__aureus_C160	1389	+	+	3	3569	4957	641432	642820	WP_001006423.1#23	NZ_GG730274.1	GCF_000162855.1
WP_001188479.1#23|Staphylococcus_aureus_subsp__aureus_C160	1662	+	-	5	5445	7106	643308	644969	WP_001791319.1#23	NZ_GG730274.1	GCF_000162855.1
WP_001188479.1#23|Staphylococcus_aureus_subsp__aureus_C160	1776	+	-	8	7431	9206	645294	647069	WP_000291833.1#23	NZ_GG730274.1	GCF_000162855.1
WP_001188479.1#23|Staphylococcus_aureus_subsp__aureus_C160	474	+	+	6	9558	10031	647421	647894	WP_000036326.1#23	NZ_GG730274.1	GCF_000162855.1
WP_001188479.1#23|Staphylococcus_aureus_subsp__aureus_C160	1593	+	+	9	10293	11885	648156	649748	WP_000173891.1#23	NZ_GG730274.1	GCF_000162855.1
WP_001188479.1#23|Staphylococcus_aureus_subsp__aureus_C160	1572	+	-	11	12214	13785	650077	651648	WP_000728691.1#23	NZ_GG730274.1	GCF_000162855.1
WP_001188479.1#23|Staphylococcus_aureus_subsp__aureus_C160	753	+	-	10	14206	14958	652069	652821	WP_000876754.1#23	NZ_GG730274.1	GCF_000162855.1
WP_001188479.1#23|Staphylococcus_aureus_subsp__aureus_C160	999	+	-	2	15327	16325	653190	654188	WP_000136642.1#23	NZ_GG730274.1	GCF_000162855.1
WP_001188479.1#23|Staphylococcus_aureus_subsp__aureus_C160	996	+	-	2	16322	17317	654185	655180	WP_000924992.1#23	NZ_GG730274.1	GCF_000162855.1
WP_001188479.1#23|Staphylococcus_aureus_subsp__aureus_C160	993	+	-	12	17333	18325	655196	656188	WP_001045124.1#23	NZ_GG730274.1	GCF_000162855.1
WP_001188479.1#23|Staphylococcus_aureus_subsp__aureus_C160	981	+	+	13	18556	19536	656419	657399	WP_000570808.1#23	NZ_GG730274.1	GCF_000162855.1
WP_001188479.1#23|Staphylococcus_aureus_subsp__aureus_C160	1011	+	+	15	19533	20543	657396	658406	WP_001078457.1#23	NZ_GG730274.1	GCF_000162855.1
WP_001188479.1#23|Staphylococcus_aureus_subsp__aureus_C160	1755	+	+	25	20564	22318	658427	660181	WP_001179395.1#23	NZ_GG730274.1	GCF_000162855.1
WP_001188479.1#23|Staphylococcus_aureus_subsp__aureus_C160	1257	+	+	27	22311	23567	660174	661430	WP_000610053.1#23	NZ_GG730274.1	GCF_000162855.1
WP_258413616.1#24|Staphylococcus_aureus	204	+	+	20	-13947	-13744	50999	51202	WP_258413608.1#24	NZ_CP102959.1	GCF_024741495.1
WP_258413616.1#24|Staphylococcus_aureus	297	+	+	17	-13695	-13399	51251	51547	WP_258413609.1#24	NZ_CP102959.1	GCF_024741495.1
WP_258413616.1#24|Staphylococcus_aureus	603	+	+	16	-13190	-12588	51756	52358	WP_258413840.1#24	NZ_CP102959.1	GCF_024741495.1
WP_258413616.1#24|Staphylococcus_aureus	3153	+	+	21	-12321	-9169	52625	55777	WP_258413610.1#24	NZ_CP102959.1	GCF_024741495.1
WP_258413616.1#24|Staphylococcus_aureus	483	+	+	14	-9112	-8630	55834	56316	WP_258413611.1#24	NZ_CP102959.1	GCF_024741495.1
WP_258413616.1#24|Staphylococcus_aureus	987	+	+	7	-8425	-7439	56521	57507	WP_258413612.1#24	NZ_CP102959.1	GCF_024741495.1
WP_258413616.1#24|Staphylococcus_aureus	771	+	+	1	-7218	-6448	57728	58498	WP_258413613.1#24	NZ_CP102959.1	GCF_024741495.1
WP_258413616.1#24|Staphylococcus_aureus	768	+	+	1	-6381	-5614	58565	59332	WP_258413614.1#24	NZ_CP102959.1	GCF_024741495.1
WP_258413616.1#24|Staphylococcus_aureus	771	+	+	1	-5562	-4792	59384	60154	WP_258413841.1#24	NZ_CP102959.1	GCF_024741495.1
WP_258413616.1#24|Staphylococcus_aureus	771	+	+	1	-4740	-3970	60206	60976	WP_258413843.1#24	NZ_CP102959.1	GCF_024741495.1
WP_258413616.1#24|Staphylococcus_aureus	651	+	+	73	-3905	-3255	61041	61691	pseudogene_24.5*#24	NZ_CP102959.1	GCF_024741495.1
WP_258413616.1#24|Staphylococcus_aureus	762	+	-	61	-3191	-2430	61755	62516	WP_001066123.1#24	NZ_CP102959.1	GCF_024741495.1
WP_258413616.1#24|Staphylococcus_aureus	1293	+	-	57	-2437	-1145	62509	63801	WP_029550026.1#24	NZ_CP102959.1	GCF_024741495.1
WP_258413616.1#24|Staphylococcus_aureus	123	+	+	73	-1051	-929	63895	64017	pseudogene_24.10*#24	NZ_CP102959.1	GCF_024741495.1
WP_258413616.1#24|Staphylococcus_aureus	771	+	+	1	-865	-95	64081	64851	WP_289622738.1#24	NZ_CP102959.1	GCF_024741495.1
WP_258413616.1#24|Staphylococcus_aureus	2238	+	+	71	1	2238	64947	67184	WP_258413616.1#24	NZ_CP102959.1	GCF_024741495.1
WP_258413616.1#24|Staphylococcus_aureus	1179	+	+	4	2388	3566	67334	68512	WP_258413199.1#24	NZ_CP102959.1	GCF_024741495.1
WP_258413616.1#24|Staphylococcus_aureus	1389	+	+	3	3568	4956	68514	69902	WP_001006445.1#24	NZ_CP102959.1	GCF_024741495.1
WP_258413616.1#24|Staphylococcus_aureus	401	+	-	73	5374	5774	70320	70720	pseudogene_24.25*#24	NZ_CP102959.1	GCF_024741495.1
WP_258413616.1#24|Staphylococcus_aureus	1662	+	-	5	6056	7717	71002	72663	WP_001791319.1#24	NZ_CP102959.1	GCF_024741495.1
WP_258413616.1#24|Staphylococcus_aureus	1776	+	-	8	8042	9817	72988	74763	WP_258413617.1#24	NZ_CP102959.1	GCF_024741495.1
WP_258413616.1#24|Staphylococcus_aureus	474	+	+	6	10168	10641	75114	75587	WP_000036330.1#24	NZ_CP102959.1	GCF_024741495.1
WP_258413616.1#24|Staphylococcus_aureus	1593	+	+	9	10903	12495	75849	77441	WP_000173902.1#24	NZ_CP102959.1	GCF_024741495.1
WP_258413616.1#24|Staphylococcus_aureus	1527	+	-	11	12824	14350	77770	79296	WP_258413618.1#24	NZ_CP102959.1	GCF_024741495.1
WP_258413616.1#24|Staphylococcus_aureus	753	+	-	10	14771	15523	79717	80469	WP_258413619.1#24	NZ_CP102959.1	GCF_024741495.1
WP_258413616.1#24|Staphylococcus_aureus	999	+	-	2	15892	16890	80838	81836	WP_000136636.1#24	NZ_CP102959.1	GCF_024741495.1
WP_258413616.1#24|Staphylococcus_aureus	996	+	-	2	16887	17882	81833	82828	WP_000924990.1#24	NZ_CP102959.1	GCF_024741495.1
WP_258413616.1#24|Staphylococcus_aureus	993	+	-	12	17898	18890	82844	83836	WP_001045111.1#24	NZ_CP102959.1	GCF_024741495.1
WP_258413616.1#24|Staphylococcus_aureus	981	+	+	13	19121	20101	84067	85047	WP_000570808.1#24	NZ_CP102959.1	GCF_024741495.1
WP_258413616.1#24|Staphylococcus_aureus	1011	+	+	15	20098	21108	85044	86054	WP_001078456.1#24	NZ_CP102959.1	GCF_024741495.1
WP_258413616.1#24|Staphylococcus_aureus	1755	+	+	25	21129	22883	86075	87829	WP_001179388.1#24	NZ_CP102959.1	GCF_024741495.1
WP_061390464.1#25|Staphylococcus_aureus	987	-	+	7	-2908	-1922	53431	54417	WP_000710558.1#25	NZ_FGPT01000019.1	GCF_900042005.1
WP_061390464.1#25|Staphylococcus_aureus	771	-	+	1	-1702	-932	52441	53211	WP_000977806.1#25	NZ_FGPT01000019.1	GCF_900042005.1
WP_061390464.1#25|Staphylococcus_aureus	771	-	+	1	-867	-97	51606	52376	WP_191991339.1#25	NZ_FGPT01000019.1	GCF_900042005.1
WP_061390464.1#25|Staphylococcus_aureus	2238	-	+	71	1	2238	49271	51508	WP_061390464.1#25	NZ_FGPT01000019.1	GCF_900042005.1
WP_061390464.1#25|Staphylococcus_aureus	1179	-	+	4	2389	3567	47942	49120	WP_001075821.1#25	NZ_FGPT01000019.1	GCF_900042005.1
WP_061390464.1#25|Staphylococcus_aureus	1389	-	+	3	3569	4957	46552	47940	WP_001006425.1#25	NZ_FGPT01000019.1	GCF_900042005.1
WP_061390464.1#25|Staphylococcus_aureus	1662	-	-	5	5444	7105	44404	46065	WP_001791319.1#25	NZ_FGPT01000019.1	GCF_900042005.1
WP_061390464.1#25|Staphylococcus_aureus	1776	-	-	8	7432	9207	42302	44077	WP_001670226.1#25	NZ_FGPT01000019.1	GCF_900042005.1
WP_061390464.1#25|Staphylococcus_aureus	474	-	+	6	9558	10031	41478	41951	WP_000036335.1#25	NZ_FGPT01000019.1	GCF_900042005.1
WP_061390464.1#25|Staphylococcus_aureus	1593	-	+	9	10293	11885	39624	41216	WP_000173894.1#25	NZ_FGPT01000019.1	GCF_900042005.1
WP_061390464.1#25|Staphylococcus_aureus	1647	-	-	11	12214	13860	37649	39295	WP_078156383.1#25	NZ_FGPT01000019.1	GCF_900042005.1
WP_061390464.1#25|Staphylococcus_aureus	753	-	-	10	14281	15033	36476	37228	WP_000876756.1#25	NZ_FGPT01000019.1	GCF_900042005.1
WP_061390464.1#25|Staphylococcus_aureus	999	-	-	2	15402	16400	35109	36107	WP_000136638.1#25	NZ_FGPT01000019.1	GCF_900042005.1
WP_061390464.1#25|Staphylococcus_aureus	996	-	-	2	16397	17392	34117	35112	WP_000924999.1#25	NZ_FGPT01000019.1	GCF_900042005.1
WP_061390464.1#25|Staphylococcus_aureus	993	-	-	12	17408	18400	33109	34101	WP_001045111.1#25	NZ_FGPT01000019.1	GCF_900042005.1
WP_061390464.1#25|Staphylococcus_aureus	981	-	+	13	18631	19611	31898	32878	WP_000570808.1#25	NZ_FGPT01000019.1	GCF_900042005.1
WP_061390464.1#25|Staphylococcus_aureus	1011	-	+	15	19608	20618	30891	31901	WP_001078456.1#25	NZ_FGPT01000019.1	GCF_900042005.1
WP_061390464.1#25|Staphylococcus_aureus	1755	-	+	25	20639	22393	29116	30870	WP_001179389.1#25	NZ_FGPT01000019.1	GCF_900042005.1
WP_061390464.1#25|Staphylococcus_aureus	1257	-	+	27	22386	23642	27867	29123	WP_000610056.1#25	NZ_FGPT01000019.1	GCF_900042005.1
WP_172619514.1#26|Staphylococcus_aureus	1335	+	+	24	-15428	-14094	2426149	2427483	WP_000465472.1#26	NZ_AP020320.1	GCF_008620055.1
WP_172619514.1#26|Staphylococcus_aureus	1194	+	+	23	-14075	-12882	2427502	2428695	WP_001033018.1#26	NZ_AP020320.1	GCF_008620055.1
WP_172619514.1#26|Staphylococcus_aureus	102	+	-	48	-12615	-12514	2428962	2429063	WP_001790237.1#26	NZ_AP020320.1	GCF_008620055.1
WP_172619514.1#26|Staphylococcus_aureus	987	+	-	18	-12216	-11230	2429361	2430347	WP_000662022.1#26	NZ_AP020320.1	GCF_008620055.1
WP_172619514.1#26|Staphylococcus_aureus	204	+	+	20	-10921	-10718	2430656	2430859	WP_000389759.1#26	NZ_AP020320.1	GCF_008620055.1
WP_172619514.1#26|Staphylococcus_aureus	297	+	+	17	-10669	-10373	2430908	2431204	WP_000201644.1#26	NZ_AP020320.1	GCF_008620055.1
WP_172619514.1#26|Staphylococcus_aureus	603	+	+	16	-10165	-9563	2431412	2432014	WP_000908956.1#26	NZ_AP020320.1	GCF_008620055.1
WP_172619514.1#26|Staphylococcus_aureus	3153	+	+	21	-9296	-6144	2432281	2435433	WP_000080564.1#26	NZ_AP020320.1	GCF_008620055.1
WP_172619514.1#26|Staphylococcus_aureus	483	+	+	14	-6087	-5605	2435490	2435972	WP_000410567.1#26	NZ_AP020320.1	GCF_008620055.1
WP_172619514.1#26|Staphylococcus_aureus	987	+	+	7	-5399	-4413	2436178	2437164	WP_000710555.1#26	NZ_AP020320.1	GCF_008620055.1
WP_172619514.1#26|Staphylococcus_aureus	771	+	+	1	-4192	-3422	2437385	2438155	WP_000977777.1#26	NZ_AP020320.1	GCF_008620055.1
WP_172619514.1#26|Staphylococcus_aureus	771	+	+	1	-3370	-2600	2438207	2438977	WP_000597207.1#26	NZ_AP020320.1	GCF_008620055.1
WP_172619514.1#26|Staphylococcus_aureus	771	+	+	1	-2535	-1765	2439042	2439812	WP_031790901.1#26	NZ_AP020320.1	GCF_008620055.1
WP_172619514.1#26|Staphylococcus_aureus	771	+	+	1	-1700	-930	2439877	2440647	WP_000977803.1#26	NZ_AP020320.1	GCF_008620055.1
WP_172619514.1#26|Staphylococcus_aureus	771	+	+	1	-866	-96	2440711	2441481	WP_075339405.1#26	NZ_AP020320.1	GCF_008620055.1
WP_172619514.1#26|Staphylococcus_aureus	2238	+	+	71	1	2238	2441578	2443815	WP_172619514.1#26	NZ_AP020320.1	GCF_008620055.1
WP_172619514.1#26|Staphylococcus_aureus	1179	+	+	4	2389	3567	2443966	2445144	WP_001075809.1#26	NZ_AP020320.1	GCF_008620055.1
WP_172619514.1#26|Staphylococcus_aureus	1389	+	+	3	3569	4957	2445146	2446534	WP_001006439.1#26	NZ_AP020320.1	GCF_008620055.1
WP_172619514.1#26|Staphylococcus_aureus	1662	+	-	5	5441	7102	2447018	2448679	WP_001800966.1#26	NZ_AP020320.1	GCF_008620055.1
WP_172619514.1#26|Staphylococcus_aureus	1776	+	-	8	7427	9202	2449004	2450779	WP_000291840.1#26	NZ_AP020320.1	GCF_008620055.1
WP_172619514.1#26|Staphylococcus_aureus	873	+	-	19	9376	10248	2450953	2451825	WP_001038103.1#26	NZ_AP020320.1	GCF_008620055.1
WP_172619514.1#26|Staphylococcus_aureus	1380	+	+	22	10379	11758	2451956	2453335	WP_078072290.1#26	NZ_AP020320.1	GCF_008620055.1
WP_172619514.1#26|Staphylococcus_aureus	474	+	+	6	11948	12421	2453525	2453998	WP_000036330.1#26	NZ_AP020320.1	GCF_008620055.1
WP_172619514.1#26|Staphylococcus_aureus	1593	+	+	9	12683	14275	2454260	2455852	WP_000173891.1#26	NZ_AP020320.1	GCF_008620055.1
WP_172619514.1#26|Staphylococcus_aureus	1353	+	-	11	14604	15956	2456181	2457533	WP_000728765.1#26	NZ_AP020320.1	GCF_008620055.1
WP_172619514.1#26|Staphylococcus_aureus	753	+	-	10	16377	17129	2457954	2458706	WP_000876756.1#26	NZ_AP020320.1	GCF_008620055.1
WP_172619514.1#26|Staphylococcus_aureus	999	+	-	2	17498	18496	2459075	2460073	WP_000136633.1#26	NZ_AP020320.1	GCF_008620055.1
WP_172619514.1#26|Staphylococcus_aureus	996	+	-	2	18493	19488	2460070	2461065	WP_000924990.1#26	NZ_AP020320.1	GCF_008620055.1
WP_172619514.1#26|Staphylococcus_aureus	993	+	-	12	19504	20496	2461081	2462073	WP_001045111.1#26	NZ_AP020320.1	GCF_008620055.1
WP_172619514.1#26|Staphylococcus_aureus	981	+	+	13	20727	21707	2462304	2463284	WP_000570808.1#26	NZ_AP020320.1	GCF_008620055.1
WP_172619514.1#26|Staphylococcus_aureus	1011	+	+	15	21704	22714	2463281	2464291	WP_001078461.1#26	NZ_AP020320.1	GCF_008620055.1
WP_064268390.1#27|Staphylococcus_aureus	480	-	+	55	-15660	-15181	198236	198715	WP_000704775.1#27	NZ_FKMV01000006.1	GCF_900080595.1
WP_064268390.1#27|Staphylococcus_aureus	936	-	+	49	-15082	-14147	197202	198137	WP_000251225.1#27	NZ_FKMV01000006.1	GCF_900080595.1
WP_064268390.1#27|Staphylococcus_aureus	1674	-	+	47	-14154	-12481	195536	197209	WP_042908976.1#27	NZ_FKMV01000006.1	GCF_900080595.1
WP_064268390.1#27|Staphylococcus_aureus	987	-	-	18	-12232	-11246	194301	195287	WP_000662024.1#27	NZ_FKMV01000006.1	GCF_900080595.1
WP_064268390.1#27|Staphylococcus_aureus	204	-	+	20	-10937	-10734	193789	193992	WP_001641272.1#27	NZ_FKMV01000006.1	GCF_900080595.1
WP_064268390.1#27|Staphylococcus_aureus	297	-	+	17	-10685	-10389	193444	193740	WP_000201643.1#27	NZ_FKMV01000006.1	GCF_900080595.1
WP_064268390.1#27|Staphylococcus_aureus	603	-	+	16	-10181	-9579	192634	193236	WP_001641273.1#27	NZ_FKMV01000006.1	GCF_900080595.1
WP_064268390.1#27|Staphylococcus_aureus	3153	-	+	21	-9312	-6160	189215	192367	WP_000080566.1#27	NZ_FKMV01000006.1	GCF_900080595.1
WP_064268390.1#27|Staphylococcus_aureus	483	-	+	14	-6085	-5603	188658	189140	WP_000714396.1#27	NZ_FKMV01000006.1	GCF_900080595.1
WP_064268390.1#27|Staphylococcus_aureus	987	-	+	7	-5396	-4410	187465	188451	WP_000710578.1#27	NZ_FKMV01000006.1	GCF_900080595.1
WP_064268390.1#27|Staphylococcus_aureus	771	-	+	1	-4189	-3419	186474	187244	WP_000977774.1#27	NZ_FKMV01000006.1	GCF_900080595.1
WP_064268390.1#27|Staphylococcus_aureus	771	-	+	1	-3367	-2597	185652	186422	WP_001817587.1#27	NZ_FKMV01000006.1	GCF_900080595.1
WP_064268390.1#27|Staphylococcus_aureus	768	-	+	1	-2530	-1763	184818	185585	WP_000649986.1#27	NZ_FKMV01000006.1	GCF_900080595.1
WP_064268390.1#27|Staphylococcus_aureus	771	-	+	1	-1698	-928	183983	184753	WP_001641276.1#27	NZ_FKMV01000006.1	GCF_900080595.1
WP_064268390.1#27|Staphylococcus_aureus	771	-	+	1	-863	-93	183148	183918	WP_000977795.1#27	NZ_FKMV01000006.1	GCF_900080595.1
WP_064268390.1#27|Staphylococcus_aureus	2238	-	+	71	1	2238	180817	183054	WP_064268390.1#27	NZ_FKMV01000006.1	GCF_900080595.1
WP_064268390.1#27|Staphylococcus_aureus	1179	-	+	4	2389	3567	179488	180666	WP_001075825.1#27	NZ_FKMV01000006.1	GCF_900080595.1
WP_064268390.1#27|Staphylococcus_aureus	1389	-	+	3	3569	4957	178098	179486	WP_001006432.1#27	NZ_FKMV01000006.1	GCF_900080595.1
WP_064268390.1#27|Staphylococcus_aureus	405	-	-	73	5369	5773	177282	177686	pseudogene_27.22*#27	NZ_FKMV01000006.1	GCF_900080595.1
WP_064268390.1#27|Staphylococcus_aureus	1662	-	-	5	6054	7715	175340	177001	WP_072414227.1#27	NZ_FKMV01000006.1	GCF_900080595.1
WP_064268390.1#27|Staphylococcus_aureus	1776	-	-	8	8040	9815	173240	175015	WP_000291837.1#27	NZ_FKMV01000006.1	GCF_900080595.1
WP_064268390.1#27|Staphylococcus_aureus	474	-	+	6	10166	10639	172416	172889	WP_000036333.1#27	NZ_FKMV01000006.1	GCF_900080595.1
WP_064268390.1#27|Staphylococcus_aureus	1593	-	+	9	10901	12493	170562	172154	WP_000173893.1#27	NZ_FKMV01000006.1	GCF_900080595.1
WP_064268390.1#27|Staphylococcus_aureus	1377	-	-	11	12822	14198	168857	170233	WP_078367802.1#27	NZ_FKMV01000006.1	GCF_900080595.1
WP_064268390.1#27|Staphylococcus_aureus	753	-	-	10	14619	15371	167684	168436	WP_000876756.1#27	NZ_FKMV01000006.1	GCF_900080595.1
WP_064268390.1#27|Staphylococcus_aureus	999	-	-	2	15740	16738	166317	167315	WP_000136636.1#27	NZ_FKMV01000006.1	GCF_900080595.1
WP_064268390.1#27|Staphylococcus_aureus	996	-	-	2	16735	17730	165325	166320	WP_000924997.1#27	NZ_FKMV01000006.1	GCF_900080595.1
WP_064268390.1#27|Staphylococcus_aureus	993	-	-	12	17746	18738	164317	165309	WP_001045111.1#27	NZ_FKMV01000006.1	GCF_900080595.1
WP_064268390.1#27|Staphylococcus_aureus	981	-	+	13	18969	19949	163106	164086	WP_000570808.1#27	NZ_FKMV01000006.1	GCF_900080595.1
WP_064268390.1#27|Staphylococcus_aureus	1011	-	+	15	19946	20956	162099	163109	WP_001078456.1#27	NZ_FKMV01000006.1	GCF_900080595.1
WP_064268390.1#27|Staphylococcus_aureus	1755	-	+	25	20977	22731	160324	162078	WP_001179388.1#27	NZ_FKMV01000006.1	GCF_900080595.1
WP_173892362.1#28|Staphylococcus_aureus	684	+	+	58	-24979	-24296	1604015	1604698	WP_000323587.1#28	NZ_CP028165.1	GCF_003030085.1
WP_173892362.1#28|Staphylococcus_aureus	1608	+	+	64	-24285	-22678	1604709	1606316	WP_107240669.1#28	NZ_CP028165.1	GCF_003030085.1
WP_173892362.1#28|Staphylococcus_aureus	6018	+	+	50	-22676	-16659	1606318	1612335	WP_046597249.1#28	NZ_CP028165.1	GCF_003030085.1
WP_173892362.1#28|Staphylococcus_aureus	2115	+	+	59	-16655	-14541	1612339	1614453	WP_000710587.1#28	NZ_CP028165.1	GCF_003030085.1
WP_173892362.1#28|Staphylococcus_aureus	693	+	+	65	-14538	-13846	1614456	1615148	WP_000286391.1#28	NZ_CP028165.1	GCF_003030085.1
WP_173892362.1#28|Staphylococcus_aureus	2778	+	+	50	-13849	-11072	1615145	1617922	WP_224061730.1#28	NZ_CP028165.1	GCF_003030085.1
WP_173892362.1#28|Staphylococcus_aureus	579	+	+	60	-11060	-10482	1617934	1618512	WP_000738841.1#28	NZ_CP028165.1	GCF_003030085.1
WP_173892362.1#28|Staphylococcus_aureus	729	+	+	63	-10485	-9757	1618509	1619237	WP_046597248.1#28	NZ_CP028165.1	GCF_003030085.1
WP_173892362.1#28|Staphylococcus_aureus	1455	+	+	45	-9760	-8306	1619234	1620688	WP_000589240.1#28	NZ_CP028165.1	GCF_003030085.1
WP_173892362.1#28|Staphylococcus_aureus	1755	+	+	45	-8275	-6521	1620719	1622473	WP_046597247.1#28	NZ_CP028165.1	GCF_003030085.1
WP_173892362.1#28|Staphylococcus_aureus	1734	+	+	45	-6484	-4751	1622510	1624243	WP_000472888.1#28	NZ_CP028165.1	GCF_003030085.1
WP_173892362.1#28|Staphylococcus_aureus	1053	+	+	62	-4749	-3697	1624245	1625297	WP_043039598.1#28	NZ_CP028165.1	GCF_003030085.1
WP_173892362.1#28|Staphylococcus_aureus	1347	+	+	66	-3704	-2358	1625290	1626636	WP_224085680.1#28	NZ_CP028165.1	GCF_003030085.1
WP_173892362.1#28|Staphylococcus_aureus	987	+	+	7	-2075	-1089	1626919	1627905	WP_000710565.1#28	NZ_CP028165.1	GCF_003030085.1
WP_173892362.1#28|Staphylococcus_aureus	771	+	+	1	-867	-97	1628127	1628897	WP_000977798.1#28	NZ_CP028165.1	GCF_003030085.1
WP_173892362.1#28|Staphylococcus_aureus	2238	+	+	71	1	2238	1628995	1631232	WP_173892362.1#28	NZ_CP028165.1	GCF_003030085.1
WP_173892362.1#28|Staphylococcus_aureus	1179	+	+	4	2389	3567	1631383	1632561	WP_001075807.1#28	NZ_CP028165.1	GCF_003030085.1
WP_173892362.1#28|Staphylococcus_aureus	1389	+	+	3	3569	4957	1632563	1633951	WP_046597246.1#28	NZ_CP028165.1	GCF_003030085.1
WP_173892362.1#28|Staphylococcus_aureus	1662	+	-	5	5445	7106	1634439	1636100	WP_001791319.1#28	NZ_CP028165.1	GCF_003030085.1
WP_173892362.1#28|Staphylococcus_aureus	1776	+	-	8	7431	9206	1636425	1638200	WP_046597335.1#28	NZ_CP028165.1	GCF_003030085.1
WP_173892362.1#28|Staphylococcus_aureus	474	+	+	6	9557	10030	1638551	1639024	WP_000036329.1#28	NZ_CP028165.1	GCF_003030085.1
WP_173892362.1#28|Staphylococcus_aureus	1593	+	+	9	10292	11884	1639286	1640878	WP_046597245.1#28	NZ_CP028165.1	GCF_003030085.1
WP_173892362.1#28|Staphylococcus_aureus	1503	+	-	11	12213	13715	1641207	1642709	WP_103145445.1#28	NZ_CP028165.1	GCF_003030085.1
WP_173892362.1#28|Staphylococcus_aureus	753	+	-	10	14133	14885	1643127	1643879	WP_000876751.1#28	NZ_CP028165.1	GCF_003030085.1
WP_173892362.1#28|Staphylococcus_aureus	999	+	-	2	15254	16252	1644248	1645246	WP_000136629.1#28	NZ_CP028165.1	GCF_003030085.1
WP_173892362.1#28|Staphylococcus_aureus	996	+	-	2	16249	17244	1645243	1646238	WP_000924997.1#28	NZ_CP028165.1	GCF_003030085.1
WP_173892362.1#28|Staphylococcus_aureus	993	+	-	12	17260	18252	1646254	1647246	WP_001045110.1#28	NZ_CP028165.1	GCF_003030085.1
WP_173892362.1#28|Staphylococcus_aureus	981	+	+	13	18483	19463	1647477	1648457	WP_000570808.1#28	NZ_CP028165.1	GCF_003030085.1
WP_173892362.1#28|Staphylococcus_aureus	1011	+	+	15	19460	20470	1648454	1649464	WP_001078456.1#28	NZ_CP028165.1	GCF_003030085.1
WP_173892362.1#28|Staphylococcus_aureus	1755	+	+	25	20491	22245	1649485	1651239	WP_001181416.1#28	NZ_CP028165.1	GCF_003030085.1
WP_173892362.1#28|Staphylococcus_aureus	1257	+	+	27	22238	23494	1651232	1652488	WP_000610050.1#28	NZ_CP028165.1	GCF_003030085.1
WP_190362960.1#29|Staphylococcus_aureus	1065	+	+	28	-16524	-15460	30358	31422	WP_000816133.1#29	NZ_JACOBM010000006.1	GCF_014693955.1
WP_190362960.1#29|Staphylococcus_aureus	1335	+	+	24	-15429	-14095	31453	32787	WP_000465472.1#29	NZ_JACOBM010000006.1	GCF_014693955.1
WP_190362960.1#29|Staphylococcus_aureus	1194	+	+	23	-14076	-12883	32806	33999	WP_001033018.1#29	NZ_JACOBM010000006.1	GCF_014693955.1
WP_190362960.1#29|Staphylococcus_aureus	987	+	-	18	-12216	-11230	34666	35652	WP_000662022.1#29	NZ_JACOBM010000006.1	GCF_014693955.1
WP_190362960.1#29|Staphylococcus_aureus	204	+	+	20	-10921	-10718	35961	36164	WP_000389759.1#29	NZ_JACOBM010000006.1	GCF_014693955.1
WP_190362960.1#29|Staphylococcus_aureus	297	+	+	17	-10669	-10373	36213	36509	WP_000201644.1#29	NZ_JACOBM010000006.1	GCF_014693955.1
WP_190362960.1#29|Staphylococcus_aureus	603	+	+	16	-10165	-9563	36717	37319	WP_000908956.1#29	NZ_JACOBM010000006.1	GCF_014693955.1
WP_190362960.1#29|Staphylococcus_aureus	3153	+	+	21	-9296	-6144	37586	40738	WP_000080564.1#29	NZ_JACOBM010000006.1	GCF_014693955.1
WP_190362960.1#29|Staphylococcus_aureus	483	+	+	14	-6087	-5605	40795	41277	WP_000410567.1#29	NZ_JACOBM010000006.1	GCF_014693955.1
WP_190362960.1#29|Staphylococcus_aureus	987	+	+	7	-5399	-4413	41483	42469	WP_000710555.1#29	NZ_JACOBM010000006.1	GCF_014693955.1
WP_190362960.1#29|Staphylococcus_aureus	771	+	+	1	-4192	-3422	42690	43460	WP_000977777.1#29	NZ_JACOBM010000006.1	GCF_014693955.1
WP_190362960.1#29|Staphylococcus_aureus	771	+	+	1	-3370	-2600	43512	44282	WP_000597207.1#29	NZ_JACOBM010000006.1	GCF_014693955.1
WP_190362960.1#29|Staphylococcus_aureus	768	+	+	1	-2532	-1765	44350	45117	WP_000826371.1#29	NZ_JACOBM010000006.1	GCF_014693955.1
WP_190362960.1#29|Staphylococcus_aureus	768	+	+	1	-1697	-930	45185	45952	WP_000826304.1#29	NZ_JACOBM010000006.1	GCF_014693955.1
WP_190362960.1#29|Staphylococcus_aureus	768	+	+	1	-863	-96	46019	46786	WP_000826312.1#29	NZ_JACOBM010000006.1	GCF_014693955.1
WP_190362960.1#29|Staphylococcus_aureus	2238	+	+	71	1	2238	46883	49120	WP_190362960.1#29	NZ_JACOBM010000006.1	GCF_014693955.1
WP_190362960.1#29|Staphylococcus_aureus	1179	+	+	4	2389	3567	49271	50449	WP_001075809.1#29	NZ_JACOBM010000006.1	GCF_014693955.1
WP_190362960.1#29|Staphylococcus_aureus	1389	+	+	3	3569	4957	50451	51839	WP_001006441.1#29	NZ_JACOBM010000006.1	GCF_014693955.1
WP_190362960.1#29|Staphylococcus_aureus	1662	+	-	5	5441	7102	52323	53984	WP_001792226.1#29	NZ_JACOBM010000006.1	GCF_014693955.1
WP_190362960.1#29|Staphylococcus_aureus	1776	+	-	8	7427	9202	54309	56084	WP_000291840.1#29	NZ_JACOBM010000006.1	GCF_014693955.1
WP_190362960.1#29|Staphylococcus_aureus	873	+	-	19	9376	10248	56258	57130	WP_001038103.1#29	NZ_JACOBM010000006.1	GCF_014693955.1
WP_190362960.1#29|Staphylococcus_aureus	1398	+	+	73	10361	11758	57243	58640	pseudogene_29.0*#29	NZ_JACOBM010000006.1	GCF_014693955.1
WP_190362960.1#29|Staphylococcus_aureus	474	+	+	6	11948	12421	58830	59303	WP_000036330.1#29	NZ_JACOBM010000006.1	GCF_014693955.1
WP_190362960.1#29|Staphylococcus_aureus	1594	+	+	73	12683	14276	59565	61158	pseudogene_29.25*#29	NZ_JACOBM010000006.1	GCF_014693955.1
WP_190362960.1#29|Staphylococcus_aureus	1359	+	-	11	14605	15963	61487	62845	WP_031905940.1#29	NZ_JACOBM010000006.1	GCF_014693955.1
WP_190362960.1#29|Staphylococcus_aureus	753	+	-	10	16384	17136	63266	64018	WP_000876756.1#29	NZ_JACOBM010000006.1	GCF_014693955.1
WP_190362960.1#29|Staphylococcus_aureus	999	+	-	2	17505	18503	64387	65385	WP_000136633.1#29	NZ_JACOBM010000006.1	GCF_014693955.1
WP_190362960.1#29|Staphylococcus_aureus	996	+	-	2	18500	19495	65382	66377	WP_000924990.1#29	NZ_JACOBM010000006.1	GCF_014693955.1
WP_190362960.1#29|Staphylococcus_aureus	993	+	-	12	19511	20503	66393	67385	WP_001045111.1#29	NZ_JACOBM010000006.1	GCF_014693955.1
WP_190362960.1#29|Staphylococcus_aureus	981	+	+	13	20734	21714	67616	68596	WP_000570808.1#29	NZ_JACOBM010000006.1	GCF_014693955.1
WP_190362960.1#29|Staphylococcus_aureus	1011	+	+	15	21711	22721	68593	69603	WP_001078461.1#29	NZ_JACOBM010000006.1	GCF_014693955.1
WP_070023149.1#30|Staphylococcus_aureus	780	+	+	67	-13293	-12514	467119	467898	WP_001225809.1#30	NZ_FMRG01000001.1	GCF_900098485.1
WP_070023149.1#30|Staphylococcus_aureus	357	+	-	73	-12329	-11973	468083	468439	pseudogene_30.7*#30	NZ_FMRG01000001.1	GCF_900098485.1
WP_070023149.1#30|Staphylococcus_aureus	89	+	-	73	-11549	-11461	468863	468951	pseudogene_30.14*#30	NZ_FMRG01000001.1	GCF_900098485.1
WP_070023149.1#30|Staphylococcus_aureus	756	+	-	41	-11363	-10608	469049	469804	WP_000355840.1#30	NZ_FMRG01000001.1	GCF_900098485.1
WP_070023149.1#30|Staphylococcus_aureus	261	+	-	38	-10608	-10348	469804	470064	WP_001105087.1#30	NZ_FMRG01000001.1	GCF_900098485.1
WP_070023149.1#30|Staphylococcus_aureus	1068	+	+	28	-10211	-9144	470201	471268	WP_000816135.1#30	NZ_FMRG01000001.1	GCF_900098485.1
WP_070023149.1#30|Staphylococcus_aureus	1335	+	+	24	-9113	-7779	471299	472633	WP_045157545.1#30	NZ_FMRG01000001.1	GCF_900098485.1
WP_070023149.1#30|Staphylococcus_aureus	1194	+	+	23	-7760	-6567	472652	473845	WP_001033012.1#30	NZ_FMRG01000001.1	GCF_900098485.1
WP_070023149.1#30|Staphylococcus_aureus	987	+	-	18	-5903	-4917	474509	475495	WP_069989708.1#30	NZ_FMRG01000001.1	GCF_900098485.1
WP_070023149.1#30|Staphylococcus_aureus	204	+	+	20	-4608	-4405	475804	476007	WP_000389773.1#30	NZ_FMRG01000001.1	GCF_900098485.1
WP_070023149.1#30|Staphylococcus_aureus	297	+	+	17	-4355	-4059	476057	476353	WP_000179899.1#30	NZ_FMRG01000001.1	GCF_900098485.1
WP_070023149.1#30|Staphylococcus_aureus	717	+	+	34	-3617	-2901	476795	477511	WP_265114205.1#30	NZ_FMRG01000001.1	GCF_900098485.1
WP_070023149.1#30|Staphylococcus_aureus	549	+	+	14	-2745	-2197	477667	478215	WP_000714378.1#30	NZ_FMRG01000001.1	GCF_900098485.1
WP_070023149.1#30|Staphylococcus_aureus	987	+	+	7	-2059	-1073	478353	479339	WP_000710572.1#30	NZ_FMRG01000001.1	GCF_900098485.1
WP_070023149.1#30|Staphylococcus_aureus	771	+	+	1	-853	-83	479559	480329	WP_069989707.1#30	NZ_FMRG01000001.1	GCF_900098485.1
WP_070023149.1#30|Staphylococcus_aureus	2238	+	+	71	1	2238	480413	482650	WP_070023149.1#30	NZ_FMRG01000001.1	GCF_900098485.1
WP_070023149.1#30|Staphylococcus_aureus	1179	+	+	4	2389	3567	482801	483979	WP_001075811.1#30	NZ_FMRG01000001.1	GCF_900098485.1
WP_070023149.1#30|Staphylococcus_aureus	1389	+	+	3	3569	4957	483981	485369	WP_001006427.1#30	NZ_FMRG01000001.1	GCF_900098485.1
WP_070023149.1#30|Staphylococcus_aureus	1662	+	-	5	5446	7107	485858	487519	WP_078062691.1#30	NZ_FMRG01000001.1	GCF_900098485.1
WP_070023149.1#30|Staphylococcus_aureus	1776	+	-	8	7432	9207	487844	489619	WP_000291844.1#30	NZ_FMRG01000001.1	GCF_900098485.1
WP_070023149.1#30|Staphylococcus_aureus	873	+	-	19	9381	10253	489793	490665	WP_001038099.1#30	NZ_FMRG01000001.1	GCF_900098485.1
WP_070023149.1#30|Staphylococcus_aureus	1398	+	+	22	10367	11764	490779	492176	WP_000170483.1#30	NZ_FMRG01000001.1	GCF_900098485.1
WP_070023149.1#30|Staphylococcus_aureus	474	+	+	6	11954	12427	492366	492839	WP_000036329.1#30	NZ_FMRG01000001.1	GCF_900098485.1
WP_070023149.1#30|Staphylococcus_aureus	1593	+	+	9	12689	14281	493101	494693	WP_000173891.1#30	NZ_FMRG01000001.1	GCF_900098485.1
WP_070023149.1#30|Staphylococcus_aureus	1332	+	-	73	14606	15937	495018	496349	pseudogene_30.4*#30	NZ_FMRG01000001.1	GCF_900098485.1
WP_070023149.1#30|Staphylococcus_aureus	753	+	-	10	16358	17110	496770	497522	WP_000876757.1#30	NZ_FMRG01000001.1	GCF_900098485.1
WP_070023149.1#30|Staphylococcus_aureus	999	+	-	2	17479	18477	497891	498889	WP_069989706.1#30	NZ_FMRG01000001.1	GCF_900098485.1
WP_070023149.1#30|Staphylococcus_aureus	996	+	-	2	18474	19469	498886	499881	WP_069989705.1#30	NZ_FMRG01000001.1	GCF_900098485.1
WP_070023149.1#30|Staphylococcus_aureus	993	+	-	12	19485	20477	499897	500889	WP_001045111.1#30	NZ_FMRG01000001.1	GCF_900098485.1
WP_070023149.1#30|Staphylococcus_aureus	981	+	+	13	20708	21688	501120	502100	WP_000570810.1#30	NZ_FMRG01000001.1	GCF_900098485.1
WP_070023149.1#30|Staphylococcus_aureus	1011	+	+	15	21685	22695	502097	503107	WP_045157551.1#30	NZ_FMRG01000001.1	GCF_900098485.1
WP_180992830.1#31|Staphylococcus_aureus	987	-	-	18	-12232	-11246	17111	18097	WP_000662024.1#31	NZ_OGAU01000044.1	GCF_900251925.1
WP_180992830.1#31|Staphylococcus_aureus	204	-	+	20	-10937	-10734	16599	16802	WP_001641272.1#31	NZ_OGAU01000044.1	GCF_900251925.1
WP_180992830.1#31|Staphylococcus_aureus	297	-	+	17	-10685	-10389	16254	16550	WP_000201643.1#31	NZ_OGAU01000044.1	GCF_900251925.1
WP_180992830.1#31|Staphylococcus_aureus	603	-	+	16	-10181	-9579	15444	16046	WP_001641273.1#31	NZ_OGAU01000044.1	GCF_900251925.1
WP_180992830.1#31|Staphylococcus_aureus	3153	-	+	21	-9312	-6160	12025	15177	WP_000080566.1#31	NZ_OGAU01000044.1	GCF_900251925.1
WP_180992830.1#31|Staphylococcus_aureus	483	-	+	14	-6085	-5603	11468	11950	WP_000714396.1#31	NZ_OGAU01000044.1	GCF_900251925.1
WP_180992830.1#31|Staphylococcus_aureus	987	-	+	7	-5396	-4410	10275	11261	WP_000710578.1#31	NZ_OGAU01000044.1	GCF_900251925.1
WP_180992830.1#31|Staphylococcus_aureus	771	-	+	1	-4189	-3419	9284	10054	WP_000977774.1#31	NZ_OGAU01000044.1	GCF_900251925.1
WP_180992830.1#31|Staphylococcus_aureus	771	-	+	1	-3367	-2597	8462	9232	WP_001817587.1#31	NZ_OGAU01000044.1	GCF_900251925.1
WP_180992830.1#31|Staphylococcus_aureus	768	-	+	1	-2530	-1763	7628	8395	WP_000649986.1#31	NZ_OGAU01000044.1	GCF_900251925.1
WP_180992830.1#31|Staphylococcus_aureus	771	-	+	1	-1698	-928	6793	7563	WP_001641276.1#31	NZ_OGAU01000044.1	GCF_900251925.1
WP_180992830.1#31|Staphylococcus_aureus	771	-	+	1	-863	-93	5958	6728	WP_000977795.1#31	NZ_OGAU01000044.1	GCF_900251925.1
WP_180992830.1#31|Staphylococcus_aureus	2238	-	+	71	1	2238	3627	5864	WP_180992830.1#31	NZ_OGAU01000044.1	GCF_900251925.1
WP_180992830.1#31|Staphylococcus_aureus	1179	-	+	4	2389	3567	2298	3476	WP_001075825.1#31	NZ_OGAU01000044.1	GCF_900251925.1
WP_180992830.1#31|Staphylococcus_aureus	1389	-	+	3	3569	4957	908	2296	WP_001006432.1#31	NZ_OGAU01000044.1	GCF_900251925.1
WP_180992830.1#31|Staphylococcus_aureus	405	-	-	73	5369	5773	92	496	pseudogene_31.18*#31	NZ_OGAU01000044.1	GCF_900251925.1
WP_033858791.1#32|Staphylococcus_aureus_DAR1199	1335	+	+	24	-15429	-14095	39775	41109	WP_000465472.1#32	NZ_KI966035.1	GCF_000525125.1
WP_033858791.1#32|Staphylococcus_aureus_DAR1199	1194	+	+	23	-14076	-12883	41128	42321	WP_001033018.1#32	NZ_KI966035.1	GCF_000525125.1
WP_033858791.1#32|Staphylococcus_aureus_DAR1199	215	+	-	73	-12616	-12402	42588	42802	pseudogene_32.3*#32	NZ_KI966035.1	GCF_000525125.1
WP_033858791.1#32|Staphylococcus_aureus_DAR1199	987	+	-	18	-12216	-11230	42988	43974	WP_000662022.1#32	NZ_KI966035.1	GCF_000525125.1
WP_033858791.1#32|Staphylococcus_aureus_DAR1199	204	+	+	20	-10921	-10718	44283	44486	WP_000389759.1#32	NZ_KI966035.1	GCF_000525125.1
WP_033858791.1#32|Staphylococcus_aureus_DAR1199	297	+	+	17	-10669	-10373	44535	44831	WP_000201644.1#32	NZ_KI966035.1	GCF_000525125.1
WP_033858791.1#32|Staphylococcus_aureus_DAR1199	603	+	+	16	-10165	-9563	45039	45641	WP_000908956.1#32	NZ_KI966035.1	GCF_000525125.1
WP_033858791.1#32|Staphylococcus_aureus_DAR1199	3153	+	+	73	-9296	-6144	45908	49060	pseudogene_32.29*#32	NZ_KI966035.1	GCF_000525125.1
WP_033858791.1#32|Staphylococcus_aureus_DAR1199	483	+	+	14	-6087	-5605	49117	49599	WP_000410567.1#32	NZ_KI966035.1	GCF_000525125.1
WP_033858791.1#32|Staphylococcus_aureus_DAR1199	987	+	+	7	-5399	-4413	49805	50791	WP_000710552.1#32	NZ_KI966035.1	GCF_000525125.1
WP_033858791.1#32|Staphylococcus_aureus_DAR1199	771	+	+	1	-4192	-3422	51012	51782	WP_000977777.1#32	NZ_KI966035.1	GCF_000525125.1
WP_033858791.1#32|Staphylococcus_aureus_DAR1199	771	+	+	1	-3370	-2600	51834	52604	WP_000597207.1#32	NZ_KI966035.1	GCF_000525125.1
WP_033858791.1#32|Staphylococcus_aureus_DAR1199	771	+	+	1	-2535	-1765	52669	53439	WP_031790901.1#32	NZ_KI966035.1	GCF_000525125.1
WP_033858791.1#32|Staphylococcus_aureus_DAR1199	771	+	+	1	-1700	-930	53504	54274	WP_000977803.1#32	NZ_KI966035.1	GCF_000525125.1
WP_033858791.1#32|Staphylococcus_aureus_DAR1199	771	+	+	1	-866	-96	54338	55108	WP_075339405.1#32	NZ_KI966035.1	GCF_000525125.1
WP_033858791.1#32|Staphylococcus_aureus_DAR1199	2238	+	+	71	1	2238	55205	57442	WP_033858791.1#32	NZ_KI966035.1	GCF_000525125.1
WP_033858791.1#32|Staphylococcus_aureus_DAR1199	1179	+	+	4	2389	3567	57593	58771	WP_001075809.1#32	NZ_KI966035.1	GCF_000525125.1
WP_033858791.1#32|Staphylococcus_aureus_DAR1199	1389	+	+	3	3569	4957	58773	60161	WP_001006441.1#32	NZ_KI966035.1	GCF_000525125.1
WP_033858791.1#32|Staphylococcus_aureus_DAR1199	1662	+	-	5	5441	7102	60645	62306	WP_001800966.1#32	NZ_KI966035.1	GCF_000525125.1
WP_033858791.1#32|Staphylococcus_aureus_DAR1199	1776	+	-	8	7427	9202	62631	64406	WP_000291840.1#32	NZ_KI966035.1	GCF_000525125.1
WP_033858791.1#32|Staphylococcus_aureus_DAR1199	873	+	-	19	9376	10248	64580	65452	WP_001038103.1#32	NZ_KI966035.1	GCF_000525125.1
WP_033858791.1#32|Staphylococcus_aureus_DAR1199	1380	+	+	22	10379	11758	65583	66962	WP_078072290.1#32	NZ_KI966035.1	GCF_000525125.1
WP_033858791.1#32|Staphylococcus_aureus_DAR1199	474	+	+	6	11948	12421	67152	67625	WP_000036330.1#32	NZ_KI966035.1	GCF_000525125.1
WP_033858791.1#32|Staphylococcus_aureus_DAR1199	1593	+	+	9	12683	14275	67887	69479	WP_000173891.1#32	NZ_KI966035.1	GCF_000525125.1
WP_033858791.1#32|Staphylococcus_aureus_DAR1199	1527	+	-	11	14604	16130	69808	71334	WP_000728745.1#32	NZ_KI966035.1	GCF_000525125.1
WP_033858791.1#32|Staphylococcus_aureus_DAR1199	753	+	-	10	16551	17303	71755	72507	WP_000876756.1#32	NZ_KI966035.1	GCF_000525125.1
WP_033858791.1#32|Staphylococcus_aureus_DAR1199	999	+	-	2	17672	18670	72876	73874	WP_000136633.1#32	NZ_KI966035.1	GCF_000525125.1
WP_033858791.1#32|Staphylococcus_aureus_DAR1199	996	+	-	2	18667	19662	73871	74866	WP_000924990.1#32	NZ_KI966035.1	GCF_000525125.1
WP_033858791.1#32|Staphylococcus_aureus_DAR1199	993	+	-	12	19678	20670	74882	75874	WP_001045111.1#32	NZ_KI966035.1	GCF_000525125.1
WP_033858791.1#32|Staphylococcus_aureus_DAR1199	981	+	+	13	20901	21881	76105	77085	WP_000570808.1#32	NZ_KI966035.1	GCF_000525125.1
WP_033858791.1#32|Staphylococcus_aureus_DAR1199	1011	+	+	15	21878	22888	77082	78092	WP_001078461.1#32	NZ_KI966035.1	GCF_000525125.1
WP_001188483.1#33|Staphylococcus_aureus	285	-	-	44	-12685	-12401	1980706	1980990	WP_236649976.1#33	NZ_CP047785.1	GCF_009912495.1
WP_001188483.1#33|Staphylococcus_aureus	612	-	-	43	-12400	-11789	1980094	1980705	WP_000183177.1#33	NZ_CP047785.1	GCF_009912495.1
WP_001188483.1#33|Staphylococcus_aureus	873	-	-	46	-11817	-10945	1979250	1980122	WP_000912563.1#33	NZ_CP047785.1	GCF_009912495.1
WP_001188483.1#33|Staphylococcus_aureus	171	-	-	42	-10943	-10773	1979078	1979248	WP_000420547.1#33	NZ_CP047785.1	GCF_009912495.1
WP_001188483.1#33|Staphylococcus_aureus	807	-	+	40	-10594	-9788	1978093	1978899	WP_001004209.1#33	NZ_CP047785.1	GCF_009912495.1
WP_001188483.1#33|Staphylococcus_aureus	1221	-	-	33	-9784	-8564	1976869	1978089	WP_000130763.1#33	NZ_CP047785.1	GCF_009912495.1
WP_001188483.1#33|Staphylococcus_aureus	552	-	-	32	-8571	-8020	1976325	1976876	WP_000627032.1#33	NZ_CP047785.1	GCF_009912495.1
WP_001188483.1#33|Staphylococcus_aureus	861	-	+	26	-7907	-7047	1975352	1976212	WP_001052504.1#33	NZ_CP047785.1	GCF_009912495.1
WP_001188483.1#33|Staphylococcus_aureus	603	-	+	16	-6419	-5817	1974122	1974724	WP_001621787.1#33	NZ_CP047785.1	GCF_009912495.1
WP_001188483.1#33|Staphylococcus_aureus	915	-	-	35	-5525	-4611	1972916	1973830	WP_000814443.1#33	NZ_CP047785.1	GCF_009912495.1
WP_001188483.1#33|Staphylococcus_aureus	555	-	+	36	-4432	-3878	1972183	1972737	WP_001100493.1#33	NZ_CP047785.1	GCF_009912495.1
WP_001188483.1#33|Staphylococcus_aureus	732	-	+	34	-3642	-2911	1971216	1971947	WP_001181354.1#33	NZ_CP047785.1	GCF_009912495.1
WP_001188483.1#33|Staphylococcus_aureus	483	-	+	14	-2756	-2274	1970579	1971061	WP_000714391.1#33	NZ_CP047785.1	GCF_009912495.1
WP_001188483.1#33|Staphylococcus_aureus	987	-	+	7	-2069	-1083	1969388	1970374	WP_000710567.1#33	NZ_CP047785.1	GCF_009912495.1
WP_001188483.1#33|Staphylococcus_aureus	770	-	+	73	-862	-93	1968398	1969167	pseudogene_33.7*#33	NZ_CP047785.1	GCF_009912495.1
WP_001188483.1#33|Staphylococcus_aureus	2238	-	+	71	1	2238	1966067	1968304	WP_001188483.1#33	NZ_CP047785.1	GCF_009912495.1
WP_001188483.1#33|Staphylococcus_aureus	1179	-	+	4	2389	3567	1964738	1965916	WP_001075816.1#33	NZ_CP047785.1	GCF_009912495.1
WP_001188483.1#33|Staphylococcus_aureus	1389	-	+	3	3569	4957	1963348	1964736	WP_001006434.1#33	NZ_CP047785.1	GCF_009912495.1
WP_001188483.1#33|Staphylococcus_aureus	1662	-	-	5	5443	7104	1961201	1962862	WP_001791319.1#33	NZ_CP047785.1	GCF_009912495.1
WP_001188483.1#33|Staphylococcus_aureus	1776	-	-	8	7429	9204	1959101	1960876	WP_001621781.1#33	NZ_CP047785.1	GCF_009912495.1
WP_001188483.1#33|Staphylococcus_aureus	873	-	-	19	9378	10250	1958055	1958927	WP_001038104.1#33	NZ_CP047785.1	GCF_009912495.1
WP_001188483.1#33|Staphylococcus_aureus	1398	-	+	22	10364	11761	1956544	1957941	WP_000170488.1#33	NZ_CP047785.1	GCF_009912495.1
WP_001188483.1#33|Staphylococcus_aureus	474	-	+	6	11951	12424	1955881	1956354	WP_000036332.1#33	NZ_CP047785.1	GCF_009912495.1
WP_001188483.1#33|Staphylococcus_aureus	1593	-	+	9	12686	14278	1954027	1955619	WP_000173896.1#33	NZ_CP047785.1	GCF_009912495.1
WP_001188483.1#33|Staphylococcus_aureus	1528	-	-	73	14605	16132	1952173	1953700	pseudogene_33.1*#33	NZ_CP047785.1	GCF_009912495.1
WP_001188483.1#33|Staphylococcus_aureus	753	-	-	10	16552	17304	1951001	1951753	WP_160199789.1#33	NZ_CP047785.1	GCF_009912495.1
WP_001188483.1#33|Staphylococcus_aureus	999	-	-	2	17673	18671	1949634	1950632	WP_000136627.1#33	NZ_CP047785.1	GCF_009912495.1
WP_001188483.1#33|Staphylococcus_aureus	996	-	-	2	18668	19663	1948642	1949637	WP_000924996.1#33	NZ_CP047785.1	GCF_009912495.1
WP_001188483.1#33|Staphylococcus_aureus	993	-	-	12	19679	20671	1947634	1948626	WP_001045124.1#33	NZ_CP047785.1	GCF_009912495.1
WP_001188483.1#33|Staphylococcus_aureus	981	-	+	13	20902	21882	1946423	1947403	WP_000570806.1#33	NZ_CP047785.1	GCF_009912495.1
WP_001188483.1#33|Staphylococcus_aureus	1011	-	+	15	21879	22889	1945416	1946426	WP_001078456.1#33	NZ_CP047785.1	GCF_009912495.1
WP_063651230.1#34|Staphylococcus_aureus	684	+	+	58	-24978	-24295	440236	440919	WP_000323587.1#34	NZ_JANVJN010000002.1	GCF_024917005.1
WP_063651230.1#34|Staphylococcus_aureus	1608	+	+	64	-24284	-22677	440930	442537	WP_000427420.1#34	NZ_JANVJN010000002.1	GCF_024917005.1
WP_063651230.1#34|Staphylococcus_aureus	6018	+	+	50	-22675	-16658	442539	448556	WP_259379265.1#34	NZ_JANVJN010000002.1	GCF_024917005.1
WP_063651230.1#34|Staphylococcus_aureus	2115	+	+	59	-16654	-14540	448560	450674	WP_000710587.1#34	NZ_JANVJN010000002.1	GCF_024917005.1
WP_063651230.1#34|Staphylococcus_aureus	675	+	+	65	-14519	-13845	450695	451369	WP_229768963.1#34	NZ_JANVJN010000002.1	GCF_024917005.1
WP_063651230.1#34|Staphylococcus_aureus	2778	+	+	50	-13848	-11071	451366	454143	WP_259378489.1#34	NZ_JANVJN010000002.1	GCF_024917005.1
WP_063651230.1#34|Staphylococcus_aureus	579	+	+	60	-11059	-10481	454155	454733	WP_000738841.1#34	NZ_JANVJN010000002.1	GCF_024917005.1
WP_063651230.1#34|Staphylococcus_aureus	729	+	+	63	-10484	-9756	454730	455458	WP_046597248.1#34	NZ_JANVJN010000002.1	GCF_024917005.1
WP_063651230.1#34|Staphylococcus_aureus	1455	+	+	45	-9759	-8305	455455	456909	WP_063651221.1#34	NZ_JANVJN010000002.1	GCF_024917005.1
WP_063651230.1#34|Staphylococcus_aureus	1755	+	+	45	-8274	-6520	456940	458694	WP_046597247.1#34	NZ_JANVJN010000002.1	GCF_024917005.1
WP_063651230.1#34|Staphylococcus_aureus	1734	+	+	45	-6483	-4750	458731	460464	WP_000472888.1#34	NZ_JANVJN010000002.1	GCF_024917005.1
WP_063651230.1#34|Staphylococcus_aureus	1053	+	+	62	-4748	-3696	460466	461518	WP_043039598.1#34	NZ_JANVJN010000002.1	GCF_024917005.1
WP_063651230.1#34|Staphylococcus_aureus	1347	+	+	66	-3703	-2357	461511	462857	WP_224085680.1#34	NZ_JANVJN010000002.1	GCF_024917005.1
WP_063651230.1#34|Staphylococcus_aureus	987	+	+	7	-2074	-1088	463140	464126	WP_063651226.1#34	NZ_JANVJN010000002.1	GCF_024917005.1
WP_063651230.1#34|Staphylococcus_aureus	771	+	+	1	-867	-97	464347	465117	WP_063651228.1#34	NZ_JANVJN010000002.1	GCF_024917005.1
WP_063651230.1#34|Staphylococcus_aureus	2238	+	+	71	1	2238	465215	467452	WP_063651230.1#34	NZ_JANVJN010000002.1	GCF_024917005.1
WP_063651230.1#34|Staphylococcus_aureus	1179	+	+	4	2389	3567	467603	468781	WP_109162059.1#34	NZ_JANVJN010000002.1	GCF_024917005.1
WP_063651230.1#34|Staphylococcus_aureus	1389	+	+	3	3569	4957	468783	470171	WP_259379266.1#34	NZ_JANVJN010000002.1	GCF_024917005.1
WP_063651230.1#34|Staphylococcus_aureus	1662	+	-	5	5442	7103	470656	472317	WP_001800966.1#34	NZ_JANVJN010000002.1	GCF_024917005.1
WP_063651230.1#34|Staphylococcus_aureus	1776	+	-	8	7428	9203	472642	474417	WP_063651242.1#34	NZ_JANVJN010000002.1	GCF_024917005.1
WP_063651230.1#34|Staphylococcus_aureus	474	+	+	6	9554	10027	474768	475241	WP_000036329.1#34	NZ_JANVJN010000002.1	GCF_024917005.1
WP_063651230.1#34|Staphylococcus_aureus	1593	+	+	9	10289	11881	475503	477095	WP_063651238.1#34	NZ_JANVJN010000002.1	GCF_024917005.1
WP_063651230.1#34|Staphylococcus_aureus	1383	+	-	11	12209	13591	477423	478805	WP_259378488.1#34	NZ_JANVJN010000002.1	GCF_024917005.1
WP_063651230.1#34|Staphylococcus_aureus	753	+	-	10	14012	14764	479226	479978	WP_000876757.1#34	NZ_JANVJN010000002.1	GCF_024917005.1
WP_063651230.1#34|Staphylococcus_aureus	999	+	-	2	15133	16131	480347	481345	WP_000136629.1#34	NZ_JANVJN010000002.1	GCF_024917005.1
WP_063651230.1#34|Staphylococcus_aureus	996	+	-	2	16128	17123	481342	482337	WP_000924997.1#34	NZ_JANVJN010000002.1	GCF_024917005.1
WP_063651230.1#34|Staphylococcus_aureus	993	+	-	12	17139	18131	482353	483345	WP_259379267.1#34	NZ_JANVJN010000002.1	GCF_024917005.1
WP_063651230.1#34|Staphylococcus_aureus	981	+	+	13	18362	19342	483576	484556	WP_000570808.1#34	NZ_JANVJN010000002.1	GCF_024917005.1
WP_063651230.1#34|Staphylococcus_aureus	1011	+	+	15	19339	20349	484553	485563	WP_001078456.1#34	NZ_JANVJN010000002.1	GCF_024917005.1
WP_063651230.1#34|Staphylococcus_aureus	1755	+	+	25	20370	22124	485584	487338	WP_259378486.1#34	NZ_JANVJN010000002.1	GCF_024917005.1
WP_063651230.1#34|Staphylococcus_aureus	1257	+	+	27	22117	23373	487331	488587	WP_115210750.1#34	NZ_JANVJN010000002.1	GCF_024917005.1
WP_023914460.1#35|Staphylococcus_aureus	1335	+	+	24	-15429	-14095	67096	68430	WP_000465472.1#35	NZ_CP134047.1	GCF_031582925.1
WP_023914460.1#35|Staphylococcus_aureus	1194	+	+	23	-14076	-12883	68449	69642	WP_001033018.1#35	NZ_CP134047.1	GCF_031582925.1
WP_023914460.1#35|Staphylococcus_aureus	215	+	-	73	-12616	-12402	69909	70123	pseudogene_35.8*#35	NZ_CP134047.1	GCF_031582925.1
WP_023914460.1#35|Staphylococcus_aureus	987	+	-	18	-12216	-11230	70309	71295	WP_023914430.1#35	NZ_CP134047.1	GCF_031582925.1
WP_023914460.1#35|Staphylococcus_aureus	204	+	+	20	-10921	-10718	71604	71807	WP_000389759.1#35	NZ_CP134047.1	GCF_031582925.1
WP_023914460.1#35|Staphylococcus_aureus	297	+	+	17	-10669	-10373	71856	72152	WP_023914431.1#35	NZ_CP134047.1	GCF_031582925.1
WP_023914460.1#35|Staphylococcus_aureus	603	+	+	16	-10165	-9563	72360	72962	WP_023914433.1#35	NZ_CP134047.1	GCF_031582925.1
WP_023914460.1#35|Staphylococcus_aureus	3153	+	+	21	-9296	-6144	73229	76381	WP_103254089.1#35	NZ_CP134047.1	GCF_031582925.1
WP_023914460.1#35|Staphylococcus_aureus	483	+	+	14	-6087	-5605	76438	76920	WP_023914438.1#35	NZ_CP134047.1	GCF_031582925.1
WP_023914460.1#35|Staphylococcus_aureus	987	+	+	7	-5399	-4413	77126	78112	WP_103254090.1#35	NZ_CP134047.1	GCF_031582925.1
WP_023914460.1#35|Staphylococcus_aureus	771	+	+	1	-4192	-3422	78333	79103	WP_103254091.1#35	NZ_CP134047.1	GCF_031582925.1
WP_023914460.1#35|Staphylococcus_aureus	771	+	+	1	-3370	-2600	79155	79925	WP_024273388.1#35	NZ_CP134047.1	GCF_031582925.1
WP_023914460.1#35|Staphylococcus_aureus	771	+	+	1	-2535	-1765	79990	80760	WP_031790901.1#35	NZ_CP134047.1	GCF_031582925.1
WP_023914460.1#35|Staphylococcus_aureus	771	+	+	1	-1700	-930	80825	81595	WP_000977800.1#35	NZ_CP134047.1	GCF_031582925.1
WP_023914460.1#35|Staphylococcus_aureus	771	+	+	1	-866	-96	81659	82429	WP_024273389.1#35	NZ_CP134047.1	GCF_031582925.1
WP_023914460.1#35|Staphylococcus_aureus	2238	+	+	71	1	2238	82526	84763	WP_023914460.1#35	NZ_CP134047.1	GCF_031582925.1
WP_023914460.1#35|Staphylococcus_aureus	1179	+	+	4	2389	3567	84914	86092	WP_001075820.1#35	NZ_CP134047.1	GCF_031582925.1
WP_023914460.1#35|Staphylococcus_aureus	1389	+	+	3	3569	4957	86094	87482	WP_001006425.1#35	NZ_CP134047.1	GCF_031582925.1
WP_023914460.1#35|Staphylococcus_aureus	405	+	-	73	5369	5773	87894	88298	pseudogene_35.29*#35	NZ_CP134047.1	GCF_031582925.1
WP_023914460.1#35|Staphylococcus_aureus	1662	+	-	5	6054	7715	88579	90240	WP_001800966.1#35	NZ_CP134047.1	GCF_031582925.1
WP_023914460.1#35|Staphylococcus_aureus	1776	+	-	8	8039	9814	90564	92339	WP_023914463.1#35	NZ_CP134047.1	GCF_031582925.1
WP_023914460.1#35|Staphylococcus_aureus	474	+	+	6	10165	10638	92690	93163	WP_000036327.1#35	NZ_CP134047.1	GCF_031582925.1
WP_023914460.1#35|Staphylococcus_aureus	1593	+	+	9	10900	12492	93425	95017	WP_023914465.1#35	NZ_CP134047.1	GCF_031582925.1
WP_023914460.1#35|Staphylococcus_aureus	1305	+	-	73	12821	14125	95346	96650	pseudogene_35.10*#35	NZ_CP134047.1	GCF_031582925.1
WP_023914460.1#35|Staphylococcus_aureus	753	+	-	10	14546	15298	97071	97823	WP_000876756.1#35	NZ_CP134047.1	GCF_031582925.1
WP_023914460.1#35|Staphylococcus_aureus	999	+	-	2	15667	16665	98192	99190	WP_000136636.1#35	NZ_CP134047.1	GCF_031582925.1
WP_023914460.1#35|Staphylococcus_aureus	996	+	-	2	16662	17657	99187	100182	WP_000924997.1#35	NZ_CP134047.1	GCF_031582925.1
WP_023914460.1#35|Staphylococcus_aureus	993	+	-	12	17673	18665	100198	101190	WP_023914472.1#35	NZ_CP134047.1	GCF_031582925.1
WP_023914460.1#35|Staphylococcus_aureus	981	+	+	13	18896	19876	101421	102401	WP_000570812.1#35	NZ_CP134047.1	GCF_031582925.1
WP_023914460.1#35|Staphylococcus_aureus	1011	+	+	15	19873	20883	102398	103408	WP_023914474.1#35	NZ_CP134047.1	GCF_031582925.1
WP_023914460.1#35|Staphylococcus_aureus	1755	+	+	25	20904	22658	103429	105183	WP_023914476.1#35	NZ_CP134047.1	GCF_031582925.1
WP_181935667.1#36|Staphylococcus_aureus	297	+	+	17	-15317	-15021	609959	610255	WP_000201640.1#36	NZ_BDXH01000002.1	GCF_003419745.1
WP_181935667.1#36|Staphylococcus_aureus	1221	+	-	33	-14949	-13729	610327	611547	WP_000130763.1#36	NZ_BDXH01000002.1	GCF_003419745.1
WP_181935667.1#36|Staphylococcus_aureus	552	+	-	32	-13736	-13185	611540	612091	WP_117434842.1#36	NZ_BDXH01000002.1	GCF_003419745.1
WP_181935667.1#36|Staphylococcus_aureus	861	+	+	26	-13072	-12212	612204	613064	WP_001052510.1#36	NZ_BDXH01000002.1	GCF_003419745.1
WP_181935667.1#36|Staphylococcus_aureus	534	+	-	37	-11857	-11324	613419	613952	WP_000543163.1#36	NZ_BDXH01000002.1	GCF_003419745.1
WP_181935667.1#36|Staphylococcus_aureus	744	+	+	26	-11233	-10490	614043	614786	WP_001793250.1#36	NZ_BDXH01000002.1	GCF_003419745.1
WP_181935667.1#36|Staphylococcus_aureus	603	+	+	16	-10056	-9454	615220	615822	WP_000908953.1#36	NZ_BDXH01000002.1	GCF_003419745.1
WP_181935667.1#36|Staphylococcus_aureus	3153	+	+	21	-9187	-6035	616089	619241	WP_000080559.1#36	NZ_BDXH01000002.1	GCF_003419745.1
WP_181935667.1#36|Staphylococcus_aureus	483	+	+	14	-5978	-5496	619298	619780	WP_000410568.1#36	NZ_BDXH01000002.1	GCF_003419745.1
WP_181935667.1#36|Staphylococcus_aureus	987	+	+	7	-5291	-4305	619985	620971	WP_000710575.1#36	NZ_BDXH01000002.1	GCF_003419745.1
WP_181935667.1#36|Staphylococcus_aureus	771	+	+	1	-4084	-3314	621192	621962	WP_117434843.1#36	NZ_BDXH01000002.1	GCF_003419745.1
WP_181935667.1#36|Staphylococcus_aureus	765	+	+	1	-3035	-2271	622241	623005	WP_001793247.1#36	NZ_BDXH01000002.1	GCF_003419745.1
WP_181935667.1#36|Staphylococcus_aureus	1377	+	+	31	-2268	-892	623008	624384	WP_001029555.1#36	NZ_BDXH01000002.1	GCF_003419745.1
WP_181935667.1#36|Staphylococcus_aureus	327	+	+	30	-892	-566	624384	624710	WP_001804823.1#36	NZ_BDXH01000002.1	GCF_003419745.1
WP_181935667.1#36|Staphylococcus_aureus	312	+	+	29	-562	-251	624714	625025	WP_000512631.1#36	NZ_BDXH01000002.1	GCF_003419745.1
WP_181935667.1#36|Staphylococcus_aureus	2238	+	+	71	1	2238	625277	627514	WP_181935667.1#36	NZ_BDXH01000002.1	GCF_003419745.1
WP_181935667.1#36|Staphylococcus_aureus	1179	+	+	4	2389	3567	627665	628843	WP_001075820.1#36	NZ_BDXH01000002.1	GCF_003419745.1
WP_181935667.1#36|Staphylococcus_aureus	1389	+	+	3	3569	4957	628845	630233	WP_096367902.1#36	NZ_BDXH01000002.1	GCF_003419745.1
WP_181935667.1#36|Staphylococcus_aureus	1662	+	-	5	5444	7105	630720	632381	WP_001800966.1#36	NZ_BDXH01000002.1	GCF_003419745.1
WP_181935667.1#36|Staphylococcus_aureus	1776	+	-	8	7429	9204	632705	634480	WP_096367903.1#36	NZ_BDXH01000002.1	GCF_003419745.1
WP_181935667.1#36|Staphylococcus_aureus	474	+	+	6	9555	10028	634831	635304	WP_000036329.1#36	NZ_BDXH01000002.1	GCF_003419745.1
WP_181935667.1#36|Staphylococcus_aureus	1593	+	+	9	10290	11882	635566	637158	WP_000173904.1#36	NZ_BDXH01000002.1	GCF_003419745.1
WP_181935667.1#36|Staphylococcus_aureus	1455	+	-	11	12211	13665	637487	638941	WP_032099372.1#36	NZ_BDXH01000002.1	GCF_003419745.1
WP_181935667.1#36|Staphylococcus_aureus	753	+	-	10	14085	14837	639361	640113	WP_000876756.1#36	NZ_BDXH01000002.1	GCF_003419745.1
WP_181935667.1#36|Staphylococcus_aureus	999	+	-	2	15206	16204	640482	641480	WP_000136643.1#36	NZ_BDXH01000002.1	GCF_003419745.1
WP_181935667.1#36|Staphylococcus_aureus	996	+	-	2	16201	17196	641477	642472	WP_000924993.1#36	NZ_BDXH01000002.1	GCF_003419745.1
WP_181935667.1#36|Staphylococcus_aureus	993	+	-	12	17212	18204	642488	643480	WP_001045111.1#36	NZ_BDXH01000002.1	GCF_003419745.1
WP_181935667.1#36|Staphylococcus_aureus	981	+	+	13	18435	19415	643711	644691	WP_000570808.1#36	NZ_BDXH01000002.1	GCF_003419745.1
WP_181935667.1#36|Staphylococcus_aureus	1011	+	+	15	19412	20422	644688	645698	WP_001078456.1#36	NZ_BDXH01000002.1	GCF_003419745.1
WP_181935667.1#36|Staphylococcus_aureus	1755	+	+	25	20443	22197	645719	647473	WP_001179388.1#36	NZ_BDXH01000002.1	GCF_003419745.1
WP_181935667.1#36|Staphylococcus_aureus	1257	+	+	27	22190	23446	647466	648722	WP_000610051.1#36	NZ_BDXH01000002.1	GCF_003419745.1
WP_244801344.1#37|Staphylococcus_aureus	972	-	-	52	-14308	-13337	315728	316699	WP_000140910.1#37	NZ_JALJBQ010000001.1	GCF_022899195.1
WP_244801344.1#37|Staphylococcus_aureus	372	-	-	51	-13284	-12913	315304	315675	WP_000926750.1#37	NZ_JALJBQ010000001.1	GCF_022899195.1
WP_244801344.1#37|Staphylococcus_aureus	1329	-	-	3	-12893	-11565	313956	315284	WP_000578545.1#37	NZ_JALJBQ010000001.1	GCF_022899195.1
WP_244801344.1#37|Staphylococcus_aureus	204	-	+	56	-11389	-11186	313577	313780	WP_000786141.1#37	NZ_JALJBQ010000001.1	GCF_022899195.1
WP_244801344.1#37|Staphylococcus_aureus	366	-	+	53	-11176	-10811	313202	313567	WP_001016371.1#37	NZ_JALJBQ010000001.1	GCF_022899195.1
WP_244801344.1#37|Staphylococcus_aureus	576	-	+	54	-10536	-9961	312352	312927	WP_000414485.1#37	NZ_JALJBQ010000001.1	GCF_022899195.1
WP_244801344.1#37|Staphylococcus_aureus	474	-	+	39	-9491	-9018	311409	311882	WP_000455978.1#37	NZ_JALJBQ010000001.1	GCF_022899195.1
WP_244801344.1#37|Staphylococcus_aureus	987	-	-	18	-8911	-7925	310316	311302	WP_000662027.1#37	NZ_JALJBQ010000001.1	GCF_022899195.1
WP_244801344.1#37|Staphylococcus_aureus	202	-	+	73	-7616	-7415	309806	310007	pseudogene_37.1*#37	NZ_JALJBQ010000001.1	GCF_022899195.1
WP_244801344.1#37|Staphylococcus_aureus	297	-	+	17	-7366	-7070	309461	309757	WP_000179900.1#37	NZ_JALJBQ010000001.1	GCF_022899195.1
WP_244801344.1#37|Staphylococcus_aureus	603	-	+	16	-6862	-6260	308651	309253	WP_000908950.1#37	NZ_JALJBQ010000001.1	GCF_022899195.1
WP_244801344.1#37|Staphylococcus_aureus	3153	-	+	21	-5992	-2840	305231	308383	WP_000080571.1#37	NZ_JALJBQ010000001.1	GCF_022899195.1
WP_244801344.1#37|Staphylococcus_aureus	483	-	+	14	-2757	-2275	304666	305148	WP_000714376.1#37	NZ_JALJBQ010000001.1	GCF_022899195.1
WP_244801344.1#37|Staphylococcus_aureus	987	-	+	7	-2070	-1084	303475	304461	WP_000710549.1#37	NZ_JALJBQ010000001.1	GCF_022899195.1
WP_244801344.1#37|Staphylococcus_aureus	771	-	+	1	-863	-93	302484	303254	WP_000977788.1#37	NZ_JALJBQ010000001.1	GCF_022899195.1
WP_244801344.1#37|Staphylococcus_aureus	2238	-	+	71	1	2238	300153	302390	WP_244801344.1#37	NZ_JALJBQ010000001.1	GCF_022899195.1
WP_244801344.1#37|Staphylococcus_aureus	1179	-	+	4	2389	3567	298824	300002	WP_001075804.1#37	NZ_JALJBQ010000001.1	GCF_022899195.1
WP_244801344.1#37|Staphylococcus_aureus	1389	-	+	3	3569	4957	297434	298822	WP_001006427.1#37	NZ_JALJBQ010000001.1	GCF_022899195.1
WP_244801344.1#37|Staphylococcus_aureus	1662	-	-	5	5443	7104	295287	296948	WP_001791319.1#37	NZ_JALJBQ010000001.1	GCF_022899195.1
WP_244801344.1#37|Staphylococcus_aureus	1776	-	-	8	7429	9204	293187	294962	WP_000291835.1#37	NZ_JALJBQ010000001.1	GCF_022899195.1
WP_244801344.1#37|Staphylococcus_aureus	474	-	+	6	9555	10028	292363	292836	WP_000036329.1#37	NZ_JALJBQ010000001.1	GCF_022899195.1
WP_244801344.1#37|Staphylococcus_aureus	1593	-	+	9	10290	11882	290509	292101	WP_000173891.1#37	NZ_JALJBQ010000001.1	GCF_022899195.1
WP_244801344.1#37|Staphylococcus_aureus	1527	-	-	11	12211	13737	288654	290180	WP_000728714.1#37	NZ_JALJBQ010000001.1	GCF_022899195.1
WP_244801344.1#37|Staphylococcus_aureus	753	-	-	10	14158	14910	287481	288233	WP_000876758.1#37	NZ_JALJBQ010000001.1	GCF_022899195.1
WP_244801344.1#37|Staphylococcus_aureus	999	-	-	2	15279	16277	286114	287112	WP_000136645.1#37	NZ_JALJBQ010000001.1	GCF_022899195.1
WP_244801344.1#37|Staphylococcus_aureus	996	-	-	2	16274	17269	285122	286117	WP_000925002.1#37	NZ_JALJBQ010000001.1	GCF_022899195.1
WP_244801344.1#37|Staphylococcus_aureus	993	-	-	12	17285	18277	284114	285106	WP_001045124.1#37	NZ_JALJBQ010000001.1	GCF_022899195.1
WP_244801344.1#37|Staphylococcus_aureus	981	-	+	13	18508	19488	282903	283883	WP_000570808.1#37	NZ_JALJBQ010000001.1	GCF_022899195.1
WP_244801344.1#37|Staphylococcus_aureus	1011	-	+	15	19485	20495	281896	282906	WP_001078457.1#37	NZ_JALJBQ010000001.1	GCF_022899195.1
WP_244801344.1#37|Staphylococcus_aureus	1755	-	+	25	20516	22270	280121	281875	WP_001179395.1#37	NZ_JALJBQ010000001.1	GCF_022899195.1
WP_244801344.1#37|Staphylococcus_aureus	1257	-	+	27	22263	23519	278872	280128	WP_000610053.1#37	NZ_JALJBQ010000001.1	GCF_022899195.1
WP_181935537.1#38|Staphylococcus_aureus	480	+	+	55	-15660	-15181	24109	24588	WP_000704775.1#38	NZ_BHCN01000005.1	GCF_003425185.1
WP_181935537.1#38|Staphylococcus_aureus	936	+	+	49	-15082	-14147	24687	25622	WP_000251225.1#38	NZ_BHCN01000005.1	GCF_003425185.1
WP_181935537.1#38|Staphylococcus_aureus	1674	+	+	47	-14154	-12481	25615	27288	WP_042908976.1#38	NZ_BHCN01000005.1	GCF_003425185.1
WP_181935537.1#38|Staphylococcus_aureus	987	+	-	18	-12232	-11246	27537	28523	WP_000662024.1#38	NZ_BHCN01000005.1	GCF_003425185.1
WP_181935537.1#38|Staphylococcus_aureus	204	+	+	20	-10937	-10734	28832	29035	WP_001641272.1#38	NZ_BHCN01000005.1	GCF_003425185.1
WP_181935537.1#38|Staphylococcus_aureus	297	+	+	17	-10685	-10389	29084	29380	WP_000201643.1#38	NZ_BHCN01000005.1	GCF_003425185.1
WP_181935537.1#38|Staphylococcus_aureus	603	+	+	16	-10181	-9579	29588	30190	WP_001641273.1#38	NZ_BHCN01000005.1	GCF_003425185.1
WP_181935537.1#38|Staphylococcus_aureus	3153	+	+	21	-9312	-6160	30457	33609	WP_117232070.1#38	NZ_BHCN01000005.1	GCF_003425185.1
WP_181935537.1#38|Staphylococcus_aureus	483	+	+	14	-6085	-5603	33684	34166	WP_000714396.1#38	NZ_BHCN01000005.1	GCF_003425185.1
WP_181935537.1#38|Staphylococcus_aureus	987	+	+	7	-5396	-4410	34373	35359	WP_000710578.1#38	NZ_BHCN01000005.1	GCF_003425185.1
WP_181935537.1#38|Staphylococcus_aureus	771	+	+	1	-4189	-3419	35580	36350	WP_000977774.1#38	NZ_BHCN01000005.1	GCF_003425185.1
WP_181935537.1#38|Staphylococcus_aureus	771	+	+	1	-3367	-2597	36402	37172	WP_001817587.1#38	NZ_BHCN01000005.1	GCF_003425185.1
WP_181935537.1#38|Staphylococcus_aureus	768	+	+	1	-2530	-1763	37239	38006	WP_000649986.1#38	NZ_BHCN01000005.1	GCF_003425185.1
WP_181935537.1#38|Staphylococcus_aureus	771	+	+	1	-1698	-928	38071	38841	WP_001641276.1#38	NZ_BHCN01000005.1	GCF_003425185.1
WP_181935537.1#38|Staphylococcus_aureus	771	+	+	1	-863	-93	38906	39676	WP_000977795.1#38	NZ_BHCN01000005.1	GCF_003425185.1
WP_181935537.1#38|Staphylococcus_aureus	2238	+	+	71	1	2238	39770	42007	WP_181935537.1#38	NZ_BHCN01000005.1	GCF_003425185.1
WP_181935537.1#38|Staphylococcus_aureus	1179	+	+	4	2389	3567	42158	43336	WP_001075825.1#38	NZ_BHCN01000005.1	GCF_003425185.1
WP_181935537.1#38|Staphylococcus_aureus	1389	+	+	3	3569	4957	43338	44726	WP_001006432.1#38	NZ_BHCN01000005.1	GCF_003425185.1
WP_181935537.1#38|Staphylococcus_aureus	405	+	-	73	5369	5773	45138	45542	pseudogene_38.14*#38	NZ_BHCN01000005.1	GCF_003425185.1
WP_181935537.1#38|Staphylococcus_aureus	1662	+	-	5	6054	7715	45823	47484	WP_072414227.1#38	NZ_BHCN01000005.1	GCF_003425185.1
WP_181935537.1#38|Staphylococcus_aureus	1776	+	-	8	8040	9815	47809	49584	WP_000291837.1#38	NZ_BHCN01000005.1	GCF_003425185.1
WP_181935537.1#38|Staphylococcus_aureus	474	+	+	6	10166	10639	49935	50408	WP_000036333.1#38	NZ_BHCN01000005.1	GCF_003425185.1
WP_181935537.1#38|Staphylococcus_aureus	1593	+	+	9	10901	12493	50670	52262	WP_000173893.1#38	NZ_BHCN01000005.1	GCF_003425185.1
WP_181935537.1#38|Staphylococcus_aureus	1575	+	-	11	12822	14396	52591	54165	WP_117232069.1#38	NZ_BHCN01000005.1	GCF_003425185.1
WP_181935537.1#38|Staphylococcus_aureus	753	+	-	10	14817	15569	54586	55338	WP_000876756.1#38	NZ_BHCN01000005.1	GCF_003425185.1
WP_181935537.1#38|Staphylococcus_aureus	999	+	-	2	15938	16936	55707	56705	WP_000136636.1#38	NZ_BHCN01000005.1	GCF_003425185.1
WP_181935537.1#38|Staphylococcus_aureus	996	+	-	2	16933	17928	56702	57697	WP_000924997.1#38	NZ_BHCN01000005.1	GCF_003425185.1
WP_181935537.1#38|Staphylococcus_aureus	993	+	-	12	17944	18936	57713	58705	WP_001045111.1#38	NZ_BHCN01000005.1	GCF_003425185.1
WP_181935537.1#38|Staphylococcus_aureus	981	+	+	13	19167	20147	58936	59916	WP_000570808.1#38	NZ_BHCN01000005.1	GCF_003425185.1
WP_181935537.1#38|Staphylococcus_aureus	1011	+	+	15	20144	21154	59913	60923	WP_001078456.1#38	NZ_BHCN01000005.1	GCF_003425185.1
WP_181935537.1#38|Staphylococcus_aureus	1755	+	+	25	21175	22929	60944	62698	WP_001179388.1#38	NZ_BHCN01000005.1	GCF_003425185.1
WP_192858477.1#39|Staphylococcus_aureus	1065	-	+	28	-16504	-15440	137648	138712	WP_000816133.1#39	NZ_NDTD01000022.1	GCF_002125185.1
WP_192858477.1#39|Staphylococcus_aureus	1320	-	+	24	-15409	-14090	136298	137617	WP_086039535.1#39	NZ_NDTD01000022.1	GCF_002125185.1
WP_192858477.1#39|Staphylococcus_aureus	1194	-	+	23	-14071	-12878	135086	136279	WP_001033018.1#39	NZ_NDTD01000022.1	GCF_002125185.1
WP_192858477.1#39|Staphylococcus_aureus	987	-	-	18	-12211	-11225	133433	134419	WP_000662022.1#39	NZ_NDTD01000022.1	GCF_002125185.1
WP_192858477.1#39|Staphylococcus_aureus	204	-	+	20	-10916	-10713	132921	133124	WP_000389759.1#39	NZ_NDTD01000022.1	GCF_002125185.1
WP_192858477.1#39|Staphylococcus_aureus	297	-	+	17	-10664	-10368	132576	132872	WP_000201644.1#39	NZ_NDTD01000022.1	GCF_002125185.1
WP_192858477.1#39|Staphylococcus_aureus	603	-	+	16	-10160	-9558	131766	132368	WP_000908956.1#39	NZ_NDTD01000022.1	GCF_002125185.1
WP_192858477.1#39|Staphylococcus_aureus	3148	-	+	73	-9291	-6144	128352	131499	pseudogene_39.27*#39	NZ_NDTD01000022.1	GCF_002125185.1
WP_192858477.1#39|Staphylococcus_aureus	483	-	+	14	-6087	-5605	127813	128295	WP_000410567.1#39	NZ_NDTD01000022.1	GCF_002125185.1
WP_192858477.1#39|Staphylococcus_aureus	987	-	+	7	-5399	-4413	126621	127607	WP_000710555.1#39	NZ_NDTD01000022.1	GCF_002125185.1
WP_192858477.1#39|Staphylococcus_aureus	771	-	+	1	-4192	-3422	125630	126400	WP_000977777.1#39	NZ_NDTD01000022.1	GCF_002125185.1
WP_192858477.1#39|Staphylococcus_aureus	771	-	+	1	-3370	-2600	124808	125578	WP_000597207.1#39	NZ_NDTD01000022.1	GCF_002125185.1
WP_192858477.1#39|Staphylococcus_aureus	771	-	+	1	-2535	-1765	123973	124743	WP_031790901.1#39	NZ_NDTD01000022.1	GCF_002125185.1
WP_192858477.1#39|Staphylococcus_aureus	771	-	+	1	-1700	-930	123138	123908	WP_000977803.1#39	NZ_NDTD01000022.1	GCF_002125185.1
WP_192858477.1#39|Staphylococcus_aureus	768	-	+	1	-863	-96	122304	123071	WP_000826312.1#39	NZ_NDTD01000022.1	GCF_002125185.1
WP_192858477.1#39|Staphylococcus_aureus	2238	-	+	71	1	2238	119970	122207	WP_192858477.1#39	NZ_NDTD01000022.1	GCF_002125185.1
WP_192858477.1#39|Staphylococcus_aureus	1179	-	+	4	2389	3567	118641	119819	WP_001075809.1#39	NZ_NDTD01000022.1	GCF_002125185.1
WP_192858477.1#39|Staphylococcus_aureus	1389	-	+	3	3569	4957	117251	118639	WP_001006441.1#39	NZ_NDTD01000022.1	GCF_002125185.1
WP_192858477.1#39|Staphylococcus_aureus	1662	-	-	5	5441	7102	115106	116767	WP_001792226.1#39	NZ_NDTD01000022.1	GCF_002125185.1
WP_192858477.1#39|Staphylococcus_aureus	1776	-	-	8	7427	9202	113006	114781	WP_000291840.1#39	NZ_NDTD01000022.1	GCF_002125185.1
WP_192858477.1#39|Staphylococcus_aureus	873	-	-	19	9376	10248	111960	112832	WP_001038103.1#39	NZ_NDTD01000022.1	GCF_002125185.1
WP_192858477.1#39|Staphylococcus_aureus	1380	-	+	22	10379	11758	110450	111829	WP_078072290.1#39	NZ_NDTD01000022.1	GCF_002125185.1
WP_192858477.1#39|Staphylococcus_aureus	474	-	+	6	11948	12421	109787	110260	WP_000036330.1#39	NZ_NDTD01000022.1	GCF_002125185.1
WP_192858477.1#39|Staphylococcus_aureus	1593	-	+	9	12683	14275	107933	109525	WP_000173891.1#39	NZ_NDTD01000022.1	GCF_002125185.1
WP_192858477.1#39|Staphylococcus_aureus	1527	-	-	11	14604	16130	106078	107604	WP_000728745.1#39	NZ_NDTD01000022.1	GCF_002125185.1
WP_192858477.1#39|Staphylococcus_aureus	753	-	-	10	16551	17303	104905	105657	WP_000876756.1#39	NZ_NDTD01000022.1	GCF_002125185.1
WP_192858477.1#39|Staphylococcus_aureus	999	-	-	2	17672	18670	103538	104536	WP_000136633.1#39	NZ_NDTD01000022.1	GCF_002125185.1
WP_192858477.1#39|Staphylococcus_aureus	996	-	-	2	18667	19662	102546	103541	WP_000924990.1#39	NZ_NDTD01000022.1	GCF_002125185.1
WP_192858477.1#39|Staphylococcus_aureus	993	-	-	12	19678	20670	101538	102530	WP_001045111.1#39	NZ_NDTD01000022.1	GCF_002125185.1
WP_192858477.1#39|Staphylococcus_aureus	981	-	+	13	20901	21881	100327	101307	WP_000570808.1#39	NZ_NDTD01000022.1	GCF_002125185.1
WP_192858477.1#39|Staphylococcus_aureus	1011	-	+	15	21878	22888	99320	100330	WP_001078461.1#39	NZ_NDTD01000022.1	GCF_002125185.1
WP_070031282.1#40|Staphylococcus_aureus	357	-	-	73	-13168	-12812	58550	58906	pseudogene_40.10*#40	NZ_FMQU01000001.1	GCF_900098355.1
WP_070031282.1#40|Staphylococcus_aureus	89	-	-	73	-12392	-12304	58042	58130	pseudogene_40.17*#40	NZ_FMQU01000001.1	GCF_900098355.1
WP_070031282.1#40|Staphylococcus_aureus	756	-	-	41	-12206	-11451	57189	57944	WP_000355840.1#40	NZ_FMQU01000001.1	GCF_900098355.1
WP_070031282.1#40|Staphylococcus_aureus	261	-	-	38	-11451	-11191	56929	57189	WP_001105087.1#40	NZ_FMQU01000001.1	GCF_900098355.1
WP_070031282.1#40|Staphylococcus_aureus	1068	-	+	28	-11054	-9987	55725	56792	WP_000816135.1#40	NZ_FMQU01000001.1	GCF_900098355.1
WP_070031282.1#40|Staphylococcus_aureus	1335	-	+	24	-9956	-8622	54360	55694	WP_000465467.1#40	NZ_FMQU01000001.1	GCF_900098355.1
WP_070031282.1#40|Staphylococcus_aureus	1194	-	+	23	-8603	-7410	53148	54341	WP_070007596.1#40	NZ_FMQU01000001.1	GCF_900098355.1
WP_070031282.1#40|Staphylococcus_aureus	987	-	-	18	-6746	-5760	51498	52484	WP_070022154.1#40	NZ_FMQU01000001.1	GCF_900098355.1
WP_070031282.1#40|Staphylococcus_aureus	204	-	+	20	-5451	-5248	50986	51189	WP_000389773.1#40	NZ_FMQU01000001.1	GCF_900098355.1
WP_070031282.1#40|Staphylococcus_aureus	297	-	+	17	-5198	-4902	50640	50936	WP_000179899.1#40	NZ_FMQU01000001.1	GCF_900098355.1
WP_070031282.1#40|Staphylococcus_aureus	738	-	+	34	-4460	-3723	49461	50198	WP_257008796.1#40	NZ_FMQU01000001.1	GCF_900098355.1
WP_070031282.1#40|Staphylococcus_aureus	549	-	+	14	-3567	-3019	48757	49305	WP_000714378.1#40	NZ_FMQU01000001.1	GCF_900098355.1
WP_070031282.1#40|Staphylococcus_aureus	987	-	+	7	-2881	-1895	47633	48619	WP_000710572.1#40	NZ_FMQU01000001.1	GCF_900098355.1
WP_070031282.1#40|Staphylococcus_aureus	768	-	+	73	-1672	-905	46643	47410	pseudogene_40.12*#40	NZ_FMQU01000001.1	GCF_900098355.1
WP_070031282.1#40|Staphylococcus_aureus	771	-	+	1	-853	-83	45821	46591	WP_011382150.1#40	NZ_FMQU01000001.1	GCF_900098355.1
WP_070031282.1#40|Staphylococcus_aureus	2238	-	+	71	1	2238	43500	45737	WP_070031282.1#40	NZ_FMQU01000001.1	GCF_900098355.1
WP_070031282.1#40|Staphylococcus_aureus	1179	-	+	4	2389	3567	42171	43349	WP_001075811.1#40	NZ_FMQU01000001.1	GCF_900098355.1
WP_070031282.1#40|Staphylococcus_aureus	1389	-	+	3	3569	4957	40781	42169	WP_001006427.1#40	NZ_FMQU01000001.1	GCF_900098355.1
WP_070031282.1#40|Staphylococcus_aureus	1662	-	-	5	5446	7107	38631	40292	WP_078062691.1#40	NZ_FMQU01000001.1	GCF_900098355.1
WP_070031282.1#40|Staphylococcus_aureus	1776	-	-	8	7432	9207	36531	38306	WP_000291844.1#40	NZ_FMQU01000001.1	GCF_900098355.1
WP_070031282.1#40|Staphylococcus_aureus	873	-	-	19	9381	10253	35485	36357	WP_001038099.1#40	NZ_FMQU01000001.1	GCF_900098355.1
WP_070031282.1#40|Staphylococcus_aureus	1398	-	+	22	10367	11764	33974	35371	WP_000170483.1#40	NZ_FMQU01000001.1	GCF_900098355.1
WP_070031282.1#40|Staphylococcus_aureus	474	-	+	6	11954	12427	33311	33784	WP_000036329.1#40	NZ_FMQU01000001.1	GCF_900098355.1
WP_070031282.1#40|Staphylococcus_aureus	1593	-	+	9	12689	14281	31457	33049	WP_070007598.1#40	NZ_FMQU01000001.1	GCF_900098355.1
WP_070031282.1#40|Staphylococcus_aureus	1332	-	-	73	14606	15937	29801	31132	pseudogene_40.22*#40	NZ_FMQU01000001.1	GCF_900098355.1
WP_070031282.1#40|Staphylococcus_aureus	753	-	-	10	16358	17110	28628	29380	WP_000876757.1#40	NZ_FMQU01000001.1	GCF_900098355.1
WP_070031282.1#40|Staphylococcus_aureus	999	-	-	2	17479	18477	27261	28259	WP_045157550.1#40	NZ_FMQU01000001.1	GCF_900098355.1
WP_070031282.1#40|Staphylococcus_aureus	996	-	-	2	18474	19469	26269	27264	WP_000924998.1#40	NZ_FMQU01000001.1	GCF_900098355.1
WP_070031282.1#40|Staphylococcus_aureus	993	-	-	12	19485	20477	25261	26253	WP_001045111.1#40	NZ_FMQU01000001.1	GCF_900098355.1
WP_070031282.1#40|Staphylococcus_aureus	981	-	+	13	20708	21688	24050	25030	WP_000570810.1#40	NZ_FMQU01000001.1	GCF_900098355.1
WP_070031282.1#40|Staphylococcus_aureus	1011	-	+	15	21685	22695	23043	24053	WP_045157551.1#40	NZ_FMQU01000001.1	GCF_900098355.1
WP_276212951.1#41|Staphylococcus_aureus	987	+	+	7	-2066	-1080	265	1251	WP_000710568.1#41	NZ_JARJMH010000002.1	GCF_029335065.1
WP_276212951.1#41|Staphylococcus_aureus	767	+	+	73	-859	-93	1472	2238	pseudogene_41.3*#41	NZ_JARJMH010000002.1	GCF_029335065.1
WP_276212951.1#41|Staphylococcus_aureus	2238	+	+	71	1	2238	2332	4569	WP_276212951.1#41	NZ_JARJMH010000002.1	GCF_029335065.1
WP_276212951.1#41|Staphylococcus_aureus	1179	+	+	4	2389	3567	4720	5898	WP_065315796.1#41	NZ_JARJMH010000002.1	GCF_029335065.1
WP_276212951.1#41|Staphylococcus_aureus	1389	+	+	3	3569	4957	5900	7288	WP_001006423.1#41	NZ_JARJMH010000002.1	GCF_029335065.1
WP_276212951.1#41|Staphylococcus_aureus	1662	+	-	5	5445	7106	7776	9437	WP_001791319.1#41	NZ_JARJMH010000002.1	GCF_029335065.1
WP_276212951.1#41|Staphylococcus_aureus	1776	+	-	8	7431	9206	9762	11537	WP_000291833.1#41	NZ_JARJMH010000002.1	GCF_029335065.1
WP_276212951.1#41|Staphylococcus_aureus	474	+	+	6	9558	10031	11889	12362	WP_000036329.1#41	NZ_JARJMH010000002.1	GCF_029335065.1
WP_276212951.1#41|Staphylococcus_aureus	1593	+	+	9	10293	11885	12624	14216	WP_000173891.1#41	NZ_JARJMH010000002.1	GCF_029335065.1
WP_276212951.1#41|Staphylococcus_aureus	1575	+	-	11	12214	13788	14545	16119	WP_000728773.1#41	NZ_JARJMH010000002.1	GCF_029335065.1
WP_276212951.1#41|Staphylococcus_aureus	753	+	-	10	14209	14961	16540	17292	WP_000876752.1#41	NZ_JARJMH010000002.1	GCF_029335065.1
WP_276212951.1#41|Staphylococcus_aureus	999	+	-	2	15330	16328	17661	18659	WP_000136629.1#41	NZ_JARJMH010000002.1	GCF_029335065.1
WP_276212951.1#41|Staphylococcus_aureus	996	+	-	2	16325	17320	18656	19651	WP_276212950.1#41	NZ_JARJMH010000002.1	GCF_029335065.1
WP_276212951.1#41|Staphylococcus_aureus	993	+	-	12	17336	18328	19667	20659	WP_001045117.1#41	NZ_JARJMH010000002.1	GCF_029335065.1
WP_276212951.1#41|Staphylococcus_aureus	981	+	+	13	18559	19539	20890	21870	WP_000570813.1#41	NZ_JARJMH010000002.1	GCF_029335065.1
WP_276212951.1#41|Staphylococcus_aureus	1011	+	+	15	19536	20546	21867	22877	WP_001078456.1#41	NZ_JARJMH010000002.1	GCF_029335065.1
WP_276212951.1#41|Staphylococcus_aureus	1755	+	+	25	20567	22321	22898	24652	WP_065316362.1#41	NZ_JARJMH010000002.1	GCF_029335065.1
WP_276212951.1#41|Staphylococcus_aureus	1257	+	+	27	22314	23570	24645	25901	WP_000610049.1#41	NZ_JARJMH010000002.1	GCF_029335065.1
WP_001581885.1#42|Staphylococcus_aureus	1065	+	+	28	-16524	-15460	278539	279603	WP_000816133.1#42	NZ_JAJHNB010000002.1	GCF_020821435.1
WP_001581885.1#42|Staphylococcus_aureus	1335	+	+	24	-15429	-14095	279634	280968	WP_000465472.1#42	NZ_JAJHNB010000002.1	GCF_020821435.1
WP_001581885.1#42|Staphylococcus_aureus	1194	+	+	23	-14076	-12883	280987	282180	WP_001033018.1#42	NZ_JAJHNB010000002.1	GCF_020821435.1
WP_001581885.1#42|Staphylococcus_aureus	987	+	-	18	-12216	-11230	282847	283833	WP_000662022.1#42	NZ_JAJHNB010000002.1	GCF_020821435.1
WP_001581885.1#42|Staphylococcus_aureus	204	+	+	20	-10921	-10718	284142	284345	WP_000389759.1#42	NZ_JAJHNB010000002.1	GCF_020821435.1
WP_001581885.1#42|Staphylococcus_aureus	297	+	+	17	-10669	-10373	284394	284690	WP_000201644.1#42	NZ_JAJHNB010000002.1	GCF_020821435.1
WP_001581885.1#42|Staphylococcus_aureus	603	+	+	16	-10165	-9563	284898	285500	WP_000908956.1#42	NZ_JAJHNB010000002.1	GCF_020821435.1
WP_001581885.1#42|Staphylococcus_aureus	3153	+	+	21	-9296	-6144	285767	288919	WP_000080564.1#42	NZ_JAJHNB010000002.1	GCF_020821435.1
WP_001581885.1#42|Staphylococcus_aureus	483	+	+	14	-6087	-5605	288976	289458	WP_000410567.1#42	NZ_JAJHNB010000002.1	GCF_020821435.1
WP_001581885.1#42|Staphylococcus_aureus	987	+	+	7	-5399	-4413	289664	290650	WP_000710555.1#42	NZ_JAJHNB010000002.1	GCF_020821435.1
WP_001581885.1#42|Staphylococcus_aureus	771	+	+	1	-4192	-3422	290871	291641	WP_000977777.1#42	NZ_JAJHNB010000002.1	GCF_020821435.1
WP_001581885.1#42|Staphylococcus_aureus	771	+	+	1	-3370	-2600	291693	292463	WP_000597207.1#42	NZ_JAJHNB010000002.1	GCF_020821435.1
WP_001581885.1#42|Staphylococcus_aureus	768	+	+	1	-2532	-1765	292531	293298	WP_000826371.1#42	NZ_JAJHNB010000002.1	GCF_020821435.1
WP_001581885.1#42|Staphylococcus_aureus	768	+	+	1	-1697	-930	293366	294133	WP_000826304.1#42	NZ_JAJHNB010000002.1	GCF_020821435.1
WP_001581885.1#42|Staphylococcus_aureus	768	+	+	1	-863	-96	294200	294967	WP_000826312.1#42	NZ_JAJHNB010000002.1	GCF_020821435.1
WP_001581885.1#42|Staphylococcus_aureus	2238	+	+	71	1	2238	295064	297301	WP_001581885.1#42	NZ_JAJHNB010000002.1	GCF_020821435.1
WP_001581885.1#42|Staphylococcus_aureus	1179	+	+	4	2389	3567	297452	298630	WP_001075809.1#42	NZ_JAJHNB010000002.1	GCF_020821435.1
WP_001581885.1#42|Staphylococcus_aureus	1389	+	+	3	3569	4957	298632	300020	WP_001006441.1#42	NZ_JAJHNB010000002.1	GCF_020821435.1
WP_001581885.1#42|Staphylococcus_aureus	1668	+	-	5	5441	7108	300504	302171	WP_267248462.1#42	NZ_JAJHNB010000002.1	GCF_020821435.1
WP_001581885.1#42|Staphylococcus_aureus	1776	+	-	8	7427	9202	302490	304265	WP_000291840.1#42	NZ_JAJHNB010000002.1	GCF_020821435.1
WP_001581885.1#42|Staphylococcus_aureus	873	+	-	19	9376	10248	304439	305311	WP_001038103.1#42	NZ_JAJHNB010000002.1	GCF_020821435.1
WP_001581885.1#42|Staphylococcus_aureus	1398	+	+	73	10361	11758	305424	306821	pseudogene_42.23*#42	NZ_JAJHNB010000002.1	GCF_020821435.1
WP_001581885.1#42|Staphylococcus_aureus	474	+	+	6	11948	12421	307011	307484	WP_000036330.1#42	NZ_JAJHNB010000002.1	GCF_020821435.1
WP_001581885.1#42|Staphylococcus_aureus	1593	+	+	9	12683	14275	307746	309338	WP_000173891.1#42	NZ_JAJHNB010000002.1	GCF_020821435.1
WP_001581885.1#42|Staphylococcus_aureus	1527	+	-	11	14604	16130	309667	311193	WP_000728745.1#42	NZ_JAJHNB010000002.1	GCF_020821435.1
WP_001581885.1#42|Staphylococcus_aureus	753	+	-	10	16551	17303	311614	312366	WP_000876756.1#42	NZ_JAJHNB010000002.1	GCF_020821435.1
WP_001581885.1#42|Staphylococcus_aureus	999	+	-	2	17672	18670	312735	313733	WP_000136633.1#42	NZ_JAJHNB010000002.1	GCF_020821435.1
WP_001581885.1#42|Staphylococcus_aureus	996	+	-	2	18667	19662	313730	314725	WP_000924990.1#42	NZ_JAJHNB010000002.1	GCF_020821435.1
WP_001581885.1#42|Staphylococcus_aureus	993	+	-	12	19678	20670	314741	315733	WP_001045111.1#42	NZ_JAJHNB010000002.1	GCF_020821435.1
WP_001581885.1#42|Staphylococcus_aureus	981	+	+	13	20901	21881	315964	316944	WP_000570808.1#42	NZ_JAJHNB010000002.1	GCF_020821435.1
WP_001581885.1#42|Staphylococcus_aureus	1011	+	+	15	21878	22888	316941	317951	WP_001078461.1#42	NZ_JAJHNB010000002.1	GCF_020821435.1
WP_281224455.1#43|Staphylococcus_aureus	1221	+	-	33	-15771	-14551	367538	368758	WP_000130763.1#43	NZ_JARZFS010000002.1	GCF_029930845.1
WP_281224455.1#43|Staphylococcus_aureus	552	+	-	32	-14558	-14007	368751	369302	WP_000627024.1#43	NZ_JARZFS010000002.1	GCF_029930845.1
WP_281224455.1#43|Staphylococcus_aureus	861	+	+	26	-13894	-13034	369415	370275	WP_281224453.1#43	NZ_JARZFS010000002.1	GCF_029930845.1
WP_281224455.1#43|Staphylococcus_aureus	534	+	-	37	-12679	-12146	370630	371163	WP_000543163.1#43	NZ_JARZFS010000002.1	GCF_029930845.1
WP_281224455.1#43|Staphylococcus_aureus	744	+	+	26	-12055	-11312	371254	371997	WP_281224454.1#43	NZ_JARZFS010000002.1	GCF_029930845.1
WP_281224455.1#43|Staphylococcus_aureus	603	+	+	16	-10878	-10276	372431	373033	WP_281224466.1#43	NZ_JARZFS010000002.1	GCF_029930845.1
WP_281224455.1#43|Staphylococcus_aureus	3153	+	+	21	-10009	-6857	373300	376452	WP_000080559.1#43	NZ_JARZFS010000002.1	GCF_029930845.1
WP_281224455.1#43|Staphylococcus_aureus	483	+	+	14	-6800	-6318	376509	376991	WP_000410568.1#43	NZ_JARZFS010000002.1	GCF_029930845.1
WP_281224455.1#43|Staphylococcus_aureus	987	+	+	7	-6113	-5127	377196	378182	WP_000710575.1#43	NZ_JARZFS010000002.1	GCF_029930845.1
WP_281224455.1#43|Staphylococcus_aureus	771	+	+	1	-4906	-4136	378403	379173	WP_000977774.1#43	NZ_JARZFS010000002.1	GCF_029930845.1
WP_281224455.1#43|Staphylococcus_aureus	771	+	+	1	-4084	-3314	379225	379995	WP_000597213.1#43	NZ_JARZFS010000002.1	GCF_029930845.1
WP_281224455.1#43|Staphylococcus_aureus	765	+	+	1	-3035	-2271	380274	381038	WP_001793247.1#43	NZ_JARZFS010000002.1	GCF_029930845.1
WP_281224455.1#43|Staphylococcus_aureus	1377	+	+	31	-2268	-892	381041	382417	WP_001029555.1#43	NZ_JARZFS010000002.1	GCF_029930845.1
WP_281224455.1#43|Staphylococcus_aureus	327	+	+	30	-892	-566	382417	382743	WP_001804823.1#43	NZ_JARZFS010000002.1	GCF_029930845.1
WP_281224455.1#43|Staphylococcus_aureus	312	+	+	29	-562	-251	382747	383058	WP_000512631.1#43	NZ_JARZFS010000002.1	GCF_029930845.1
WP_281224455.1#43|Staphylococcus_aureus	2238	+	+	71	1	2238	383310	385547	WP_281224455.1#43	NZ_JARZFS010000002.1	GCF_029930845.1
WP_281224455.1#43|Staphylococcus_aureus	1179	+	+	4	2389	3567	385698	386876	WP_001075820.1#43	NZ_JARZFS010000002.1	GCF_029930845.1
WP_281224455.1#43|Staphylococcus_aureus	1389	+	+	3	3569	4957	386878	388266	WP_001006425.1#43	NZ_JARZFS010000002.1	GCF_029930845.1
WP_281224455.1#43|Staphylococcus_aureus	401	+	-	73	5369	5769	388678	389078	pseudogene_43.4*#43	NZ_JARZFS010000002.1	GCF_029930845.1
WP_281224455.1#43|Staphylococcus_aureus	1662	+	-	5	6051	7712	389360	391021	WP_001791835.1#43	NZ_JARZFS010000002.1	GCF_029930845.1
WP_281224455.1#43|Staphylococcus_aureus	1776	+	-	8	8037	9812	391346	393121	WP_001807951.1#43	NZ_JARZFS010000002.1	GCF_029930845.1
WP_281224455.1#43|Staphylococcus_aureus	873	+	-	19	9986	10858	393295	394167	WP_001038103.1#43	NZ_JARZFS010000002.1	GCF_029930845.1
WP_281224455.1#43|Staphylococcus_aureus	1398	+	+	22	10972	12369	394281	395678	WP_258410319.1#43	NZ_JARZFS010000002.1	GCF_029930845.1
WP_281224455.1#43|Staphylococcus_aureus	474	+	+	6	12559	13032	395868	396341	WP_000036330.1#43	NZ_JARZFS010000002.1	GCF_029930845.1
WP_281224455.1#43|Staphylococcus_aureus	1593	+	+	9	13294	14886	396603	398195	WP_000173899.1#43	NZ_JARZFS010000002.1	GCF_029930845.1
WP_281224455.1#43|Staphylococcus_aureus	1527	+	-	11	15215	16741	398524	400050	WP_281224456.1#43	NZ_JARZFS010000002.1	GCF_029930845.1
WP_281224455.1#43|Staphylococcus_aureus	753	+	-	10	17162	17914	400471	401223	WP_000876756.1#43	NZ_JARZFS010000002.1	GCF_029930845.1
WP_281224455.1#43|Staphylococcus_aureus	999	+	-	2	18283	19281	401592	402590	WP_000136643.1#43	NZ_JARZFS010000002.1	GCF_029930845.1
WP_281224455.1#43|Staphylococcus_aureus	996	+	-	2	19278	20273	402587	403582	WP_000924993.1#43	NZ_JARZFS010000002.1	GCF_029930845.1
WP_281224455.1#43|Staphylococcus_aureus	993	+	-	12	20289	21281	403598	404590	WP_001045111.1#43	NZ_JARZFS010000002.1	GCF_029930845.1
WP_281224455.1#43|Staphylococcus_aureus	981	+	+	13	21512	22492	404821	405801	WP_000570808.1#43	NZ_JARZFS010000002.1	GCF_029930845.1
WP_203606722.1#44|Staphylococcus_aureus	350	+	+	73	-11661	-11312	1	350	pseudogene_44.31*#44	NZ_JAAGRA010000046.1	GCF_010570945.1
WP_203606722.1#44|Staphylococcus_aureus	603	+	+	16	-10878	-10276	784	1386	WP_163994581.1#44	NZ_JAAGRA010000046.1	GCF_010570945.1
WP_203606722.1#44|Staphylococcus_aureus	3153	+	+	21	-10009	-6857	1653	4805	WP_000080559.1#44	NZ_JAAGRA010000046.1	GCF_010570945.1
WP_203606722.1#44|Staphylococcus_aureus	483	+	+	73	-6800	-6318	4862	5344	pseudogene_44.0*#44	NZ_JAAGRA010000046.1	GCF_010570945.1
WP_203606722.1#44|Staphylococcus_aureus	987	+	+	7	-6113	-5127	5549	6535	WP_000710575.1#44	NZ_JAAGRA010000046.1	GCF_010570945.1
WP_203606722.1#44|Staphylococcus_aureus	771	+	+	1	-4906	-4136	6756	7526	WP_000977768.1#44	NZ_JAAGRA010000046.1	GCF_010570945.1
WP_203606722.1#44|Staphylococcus_aureus	771	+	+	1	-4084	-3314	7578	8348	WP_000597213.1#44	NZ_JAAGRA010000046.1	GCF_010570945.1
WP_203606722.1#44|Staphylococcus_aureus	765	+	+	73	-3035	-2271	8627	9391	pseudogene_44.3*#44	NZ_JAAGRA010000046.1	GCF_010570945.1
WP_203606722.1#44|Staphylococcus_aureus	1377	+	+	31	-2268	-892	9394	10770	WP_001029555.1#44	NZ_JAAGRA010000046.1	GCF_010570945.1
WP_203606722.1#44|Staphylococcus_aureus	327	+	+	30	-892	-566	10770	11096	WP_001804823.1#44	NZ_JAAGRA010000046.1	GCF_010570945.1
WP_203606722.1#44|Staphylococcus_aureus	312	+	+	29	-562	-251	11100	11411	WP_000512631.1#44	NZ_JAAGRA010000046.1	GCF_010570945.1
WP_203606722.1#44|Staphylococcus_aureus	2238	+	+	71	1	2238	11663	13900	WP_203606722.1#44	NZ_JAAGRA010000046.1	GCF_010570945.1
WP_203606722.1#44|Staphylococcus_aureus	1179	+	+	4	2393	3571	14055	15233	WP_001075820.1#44	NZ_JAAGRA010000046.1	GCF_010570945.1
WP_203606722.1#44|Staphylococcus_aureus	1389	+	+	3	3573	4961	15235	16623	WP_001006425.1#44	NZ_JAAGRA010000046.1	GCF_010570945.1
WP_203606722.1#44|Staphylococcus_aureus	1662	+	-	5	5448	7109	17110	18771	WP_001800966.1#44	NZ_JAAGRA010000046.1	GCF_010570945.1
WP_203606722.1#44|Staphylococcus_aureus	1776	+	-	8	7433	9208	19095	20870	WP_000291838.1#44	NZ_JAAGRA010000046.1	GCF_010570945.1
WP_203606722.1#44|Staphylococcus_aureus	474	+	+	6	9559	10032	21221	21694	WP_000036329.1#44	NZ_JAAGRA010000046.1	GCF_010570945.1
WP_203606722.1#44|Staphylococcus_aureus	1593	+	+	9	10294	11886	21956	23548	WP_000173904.1#44	NZ_JAAGRA010000046.1	GCF_010570945.1
WP_203606722.1#44|Staphylococcus_aureus	1257	+	-	11	12215	13471	23877	25133	WP_163994334.1#44	NZ_JAAGRA010000046.1	GCF_010570945.1
WP_244798855.1#45|Staphylococcus_aureus	182	+	-	73	-14272	-14091	279349	279530	pseudogene_45.28*#45	NZ_JALJBD010000003.1	GCF_022899335.1
WP_244798855.1#45|Staphylococcus_aureus	987	+	-	18	-13874	-12888	279747	280733	WP_000662030.1#45	NZ_JALJBD010000003.1	GCF_022899335.1
WP_244798855.1#45|Staphylococcus_aureus	204	+	+	20	-12579	-12376	281042	281245	WP_000389759.1#45	NZ_JALJBD010000003.1	GCF_022899335.1
WP_244798855.1#45|Staphylococcus_aureus	297	+	+	17	-12327	-12031	281294	281590	WP_045172582.1#45	NZ_JALJBD010000003.1	GCF_022899335.1
WP_244798855.1#45|Staphylococcus_aureus	603	+	+	16	-11822	-11220	281799	282401	WP_000908960.1#45	NZ_JALJBD010000003.1	GCF_022899335.1
WP_244798855.1#45|Staphylococcus_aureus	3153	+	+	21	-10953	-7801	282668	285820	WP_045172581.1#45	NZ_JALJBD010000003.1	GCF_022899335.1
WP_244798855.1#45|Staphylococcus_aureus	483	+	+	14	-7743	-7261	285878	286360	WP_000410567.1#45	NZ_JALJBD010000003.1	GCF_022899335.1
WP_244798855.1#45|Staphylococcus_aureus	987	+	+	7	-7055	-6069	286566	287552	WP_045172580.1#45	NZ_JALJBD010000003.1	GCF_022899335.1
WP_244798855.1#45|Staphylococcus_aureus	771	+	+	1	-5848	-5078	287773	288543	WP_045172579.1#45	NZ_JALJBD010000003.1	GCF_022899335.1
WP_244798855.1#45|Staphylococcus_aureus	768	+	+	1	-5011	-4244	288610	289377	WP_244798854.1#45	NZ_JALJBD010000003.1	GCF_022899335.1
WP_244798855.1#45|Staphylococcus_aureus	771	+	+	1	-4192	-3422	289429	290199	WP_061823607.1#45	NZ_JALJBD010000003.1	GCF_022899335.1
WP_244798855.1#45|Staphylococcus_aureus	771	+	+	1	-3370	-2600	290251	291021	WP_061823606.1#45	NZ_JALJBD010000003.1	GCF_022899335.1
WP_244798855.1#45|Staphylococcus_aureus	768	+	+	1	-2532	-1765	291089	291856	WP_061823599.1#45	NZ_JALJBD010000003.1	GCF_022899335.1
WP_244798855.1#45|Staphylococcus_aureus	768	+	+	1	-1697	-930	291924	292691	WP_045172905.1#45	NZ_JALJBD010000003.1	GCF_022899335.1
WP_244798855.1#45|Staphylococcus_aureus	768	+	+	1	-863	-96	292758	293525	WP_045172903.1#45	NZ_JALJBD010000003.1	GCF_022899335.1
WP_244798855.1#45|Staphylococcus_aureus	2238	+	+	71	1	2238	293622	295859	WP_244798855.1#45	NZ_JALJBD010000003.1	GCF_022899335.1
WP_244798855.1#45|Staphylococcus_aureus	1179	+	+	4	2389	3567	296010	297188	WP_045172900.1#45	NZ_JALJBD010000003.1	GCF_022899335.1
WP_244798855.1#45|Staphylococcus_aureus	1389	+	+	3	3569	4957	297190	298578	WP_001006442.1#45	NZ_JALJBD010000003.1	GCF_022899335.1
WP_244798855.1#45|Staphylococcus_aureus	246	+	-	73	5369	5614	298990	299235	pseudogene_45.15*#45	NZ_JALJBD010000003.1	GCF_022899335.1
WP_181935725.1#46|Staphylococcus_aureus	603	-	+	16	-12978	-12376	58774	59376	WP_000908959.1#46	NZ_BEAQ01000001.1	GCF_003421665.1
WP_181935725.1#46|Staphylococcus_aureus	915	-	-	35	-12084	-11170	57568	58482	WP_117185809.1#46	NZ_BEAQ01000001.1	GCF_003421665.1
WP_181935725.1#46|Staphylococcus_aureus	555	-	+	36	-10991	-10437	56835	57389	WP_001100493.1#46	NZ_BEAQ01000001.1	GCF_003421665.1
WP_181935725.1#46|Staphylococcus_aureus	738	-	+	34	-10207	-9470	55868	56605	WP_001566853.1#46	NZ_BEAQ01000001.1	GCF_003421665.1
WP_181935725.1#46|Staphylococcus_aureus	483	-	+	14	-9314	-8832	55230	55712	WP_000714395.1#46	NZ_BEAQ01000001.1	GCF_003421665.1
WP_181935725.1#46|Staphylococcus_aureus	987	-	+	7	-8626	-7640	54038	55024	WP_000710562.1#46	NZ_BEAQ01000001.1	GCF_003421665.1
WP_181935725.1#46|Staphylococcus_aureus	771	-	+	1	-7419	-6649	53047	53817	WP_000977775.1#46	NZ_BEAQ01000001.1	GCF_003421665.1
WP_181935725.1#46|Staphylococcus_aureus	768	-	+	1	-6582	-5815	52213	52980	WP_000649983.1#46	NZ_BEAQ01000001.1	GCF_003421665.1
WP_181935725.1#46|Staphylococcus_aureus	771	-	+	1	-5750	-4980	51378	52148	WP_031866205.1#46	NZ_BEAQ01000001.1	GCF_003421665.1
WP_181935725.1#46|Staphylococcus_aureus	771	-	+	1	-4915	-4145	50543	51313	WP_000977790.1#46	NZ_BEAQ01000001.1	GCF_003421665.1
WP_181935725.1#46|Staphylococcus_aureus	771	-	+	1	-4081	-3311	49709	50479	WP_025174228.1#46	NZ_BEAQ01000001.1	GCF_003421665.1
WP_181935725.1#46|Staphylococcus_aureus	825	-	+	1	-3092	-2268	48666	49490	WP_000912285.1#46	NZ_BEAQ01000001.1	GCF_003421665.1
WP_181935725.1#46|Staphylococcus_aureus	1377	-	+	31	-2265	-889	47287	48663	WP_000161981.1#46	NZ_BEAQ01000001.1	GCF_003421665.1
WP_181935725.1#46|Staphylococcus_aureus	327	-	+	30	-889	-563	46961	47287	WP_001566861.1#46	NZ_BEAQ01000001.1	GCF_003421665.1
WP_181935725.1#46|Staphylococcus_aureus	312	-	+	29	-559	-248	46646	46957	WP_000512631.1#46	NZ_BEAQ01000001.1	GCF_003421665.1
WP_181935725.1#46|Staphylococcus_aureus	2238	-	+	71	1	2238	44160	46397	WP_181935725.1#46	NZ_BEAQ01000001.1	GCF_003421665.1
WP_181935725.1#46|Staphylococcus_aureus	1179	-	+	4	2389	3567	42831	44009	WP_001075819.1#46	NZ_BEAQ01000001.1	GCF_003421665.1
WP_181935725.1#46|Staphylococcus_aureus	1389	-	+	3	3569	4957	41441	42829	WP_001006447.1#46	NZ_BEAQ01000001.1	GCF_003421665.1
WP_181935725.1#46|Staphylococcus_aureus	401	-	-	73	5369	5769	40629	41029	pseudogene_46.13*#46	NZ_BEAQ01000001.1	GCF_003421665.1
WP_181935725.1#46|Staphylococcus_aureus	1662	-	-	5	6051	7712	38686	40347	WP_072353806.1#46	NZ_BEAQ01000001.1	GCF_003421665.1
WP_181935725.1#46|Staphylococcus_aureus	1776	-	-	8	8037	9812	36586	38361	WP_000291830.1#46	NZ_BEAQ01000001.1	GCF_003421665.1
WP_181935725.1#46|Staphylococcus_aureus	873	-	-	19	9986	10858	35540	36412	WP_001038103.1#46	NZ_BEAQ01000001.1	GCF_003421665.1
WP_181935725.1#46|Staphylococcus_aureus	1398	-	+	22	10971	12368	34030	35427	WP_001151814.1#46	NZ_BEAQ01000001.1	GCF_003421665.1
WP_181935725.1#46|Staphylococcus_aureus	474	-	+	6	12558	13031	33367	33840	WP_000036331.1#46	NZ_BEAQ01000001.1	GCF_003421665.1
WP_181935725.1#46|Staphylococcus_aureus	1593	-	+	9	13293	14885	31513	33105	WP_000173898.1#46	NZ_BEAQ01000001.1	GCF_003421665.1
WP_181935725.1#46|Staphylococcus_aureus	1431	-	-	11	15215	16645	29753	31183	WP_001566864.1#46	NZ_BEAQ01000001.1	GCF_003421665.1
WP_181935725.1#46|Staphylococcus_aureus	753	-	-	10	17066	17818	28580	29332	WP_000876756.1#46	NZ_BEAQ01000001.1	GCF_003421665.1
WP_181935725.1#46|Staphylococcus_aureus	999	-	-	2	18187	19185	27213	28211	WP_000136629.1#46	NZ_BEAQ01000001.1	GCF_003421665.1
WP_181935725.1#46|Staphylococcus_aureus	996	-	-	2	19182	20177	26221	27216	WP_000924989.1#46	NZ_BEAQ01000001.1	GCF_003421665.1
WP_181935725.1#46|Staphylococcus_aureus	993	-	-	12	20193	21185	25213	26205	WP_001045111.1#46	NZ_BEAQ01000001.1	GCF_003421665.1
WP_181935725.1#46|Staphylococcus_aureus	981	-	+	13	21416	22396	24002	24982	WP_000570808.1#46	NZ_BEAQ01000001.1	GCF_003421665.1
WP_031876103.1#47|Staphylococcus_aureus_M0699	402	+	+	1	-2166	-1765	1	402	WP_149890325.1#47	NZ_KI969447.1	GCF_000528595.1
WP_031876103.1#47|Staphylococcus_aureus_M0699	771	+	+	1	-1700	-930	467	1237	WP_000977803.1#47	NZ_KI969447.1	GCF_000528595.1
WP_031876103.1#47|Staphylococcus_aureus_M0699	771	+	+	1	-866	-96	1301	2071	WP_075339405.1#47	NZ_KI969447.1	GCF_000528595.1
WP_031876103.1#47|Staphylococcus_aureus_M0699	2238	+	+	71	1	2238	2168	4405	WP_031876103.1#47	NZ_KI969447.1	GCF_000528595.1
WP_031876103.1#47|Staphylococcus_aureus_M0699	1179	+	+	4	2389	3567	4556	5734	WP_001075809.1#47	NZ_KI969447.1	GCF_000528595.1
WP_031876103.1#47|Staphylococcus_aureus_M0699	1389	+	+	3	3569	4957	5736	7124	WP_001006441.1#47	NZ_KI969447.1	GCF_000528595.1
WP_031876103.1#47|Staphylococcus_aureus_M0699	1662	+	-	5	5441	7102	7608	9269	WP_001792226.1#47	NZ_KI969447.1	GCF_000528595.1
WP_031876103.1#47|Staphylococcus_aureus_M0699	1776	+	-	8	7427	9202	9594	11369	WP_000291840.1#47	NZ_KI969447.1	GCF_000528595.1
WP_031876103.1#47|Staphylococcus_aureus_M0699	873	+	-	19	9376	10248	11543	12415	WP_001038103.1#47	NZ_KI969447.1	GCF_000528595.1
WP_031876103.1#47|Staphylococcus_aureus_M0699	1380	+	+	22	10379	11758	12546	13925	WP_078072290.1#47	NZ_KI969447.1	GCF_000528595.1
WP_031876103.1#47|Staphylococcus_aureus_M0699	474	+	+	6	11948	12421	14115	14588	WP_000036330.1#47	NZ_KI969447.1	GCF_000528595.1
WP_031876103.1#47|Staphylococcus_aureus_M0699	1593	+	+	9	12683	14275	14850	16442	WP_000173891.1#47	NZ_KI969447.1	GCF_000528595.1
WP_031876103.1#47|Staphylococcus_aureus_M0699	1527	+	-	11	14604	16130	16771	18297	WP_031876104.1#47	NZ_KI969447.1	GCF_000528595.1
WP_031876103.1#47|Staphylococcus_aureus_M0699	753	+	-	10	16551	17303	18718	19470	WP_000876756.1#47	NZ_KI969447.1	GCF_000528595.1
WP_031876103.1#47|Staphylococcus_aureus_M0699	999	+	-	2	17672	18670	19839	20837	WP_000136633.1#47	NZ_KI969447.1	GCF_000528595.1
WP_031876103.1#47|Staphylococcus_aureus_M0699	996	+	-	2	18667	19662	20834	21829	WP_000924990.1#47	NZ_KI969447.1	GCF_000528595.1
WP_031876103.1#47|Staphylococcus_aureus_M0699	993	+	-	12	19678	20670	21845	22837	WP_001045111.1#47	NZ_KI969447.1	GCF_000528595.1
WP_031876103.1#47|Staphylococcus_aureus_M0699	981	+	+	13	20901	21881	23068	24048	WP_000570808.1#47	NZ_KI969447.1	GCF_000528595.1
WP_031876103.1#47|Staphylococcus_aureus_M0699	1011	+	+	15	21878	22888	24045	25055	WP_001078461.1#47	NZ_KI969447.1	GCF_000528595.1
WP_180371985.1#48|Staphylococcus_aureus	756	+	-	41	-13466	-12711	49163	49918	WP_000355844.1#48	NZ_FQHU01000001.1	GCF_900125895.1
WP_180371985.1#48|Staphylococcus_aureus	261	+	-	38	-12711	-12451	49918	50178	WP_001105087.1#48	NZ_FQHU01000001.1	GCF_900125895.1
WP_180371985.1#48|Staphylococcus_aureus	1068	+	+	28	-12314	-11247	50315	51382	WP_031927403.1#48	NZ_FQHU01000001.1	GCF_900125895.1
WP_180371985.1#48|Staphylococcus_aureus	1335	+	+	24	-11216	-9882	51413	52747	WP_000465478.1#48	NZ_FQHU01000001.1	GCF_900125895.1
WP_180371985.1#48|Staphylococcus_aureus	1194	+	+	23	-9864	-8671	52765	53958	WP_001033009.1#48	NZ_FQHU01000001.1	GCF_900125895.1
WP_180371985.1#48|Staphylococcus_aureus	206	+	-	73	-8404	-8199	54225	54430	pseudogene_48.5*#48	NZ_FQHU01000001.1	GCF_900125895.1
WP_180371985.1#48|Staphylococcus_aureus	987	+	-	18	-8005	-7019	54624	55610	WP_000662031.1#48	NZ_FQHU01000001.1	GCF_900125895.1
WP_180371985.1#48|Staphylococcus_aureus	204	+	+	20	-6710	-6507	55919	56122	WP_000389769.1#48	NZ_FQHU01000001.1	GCF_900125895.1
WP_180371985.1#48|Staphylococcus_aureus	297	+	+	17	-6457	-6161	56172	56468	WP_000179906.1#48	NZ_FQHU01000001.1	GCF_900125895.1
WP_180371985.1#48|Staphylococcus_aureus	1221	+	-	33	-6098	-4878	56531	57751	WP_000130756.1#48	NZ_FQHU01000001.1	GCF_900125895.1
WP_180371985.1#48|Staphylococcus_aureus	552	+	-	32	-4885	-4334	57744	58295	WP_000627029.1#48	NZ_FQHU01000001.1	GCF_900125895.1
WP_180371985.1#48|Staphylococcus_aureus	861	+	+	26	-4221	-3361	58408	59268	WP_072503080.1#48	NZ_FQHU01000001.1	GCF_900125895.1
WP_180371985.1#48|Staphylococcus_aureus	483	+	+	14	-2759	-2277	59870	60352	WP_000714381.1#48	NZ_FQHU01000001.1	GCF_900125895.1
WP_180371985.1#48|Staphylococcus_aureus	987	+	+	7	-2071	-1085	60558	61544	WP_000710565.1#48	NZ_FQHU01000001.1	GCF_900125895.1
WP_180371985.1#48|Staphylococcus_aureus	771	+	+	1	-863	-93	61766	62536	WP_072503081.1#48	NZ_FQHU01000001.1	GCF_900125895.1
WP_180371985.1#48|Staphylococcus_aureus	2238	+	+	71	1	2238	62630	64867	WP_180371985.1#48	NZ_FQHU01000001.1	GCF_900125895.1
WP_180371985.1#48|Staphylococcus_aureus	1179	+	+	4	2389	3567	65018	66196	WP_072503082.1#48	NZ_FQHU01000001.1	GCF_900125895.1
WP_180371985.1#48|Staphylococcus_aureus	1389	+	+	3	3569	4957	66198	67586	WP_001006438.1#48	NZ_FQHU01000001.1	GCF_900125895.1
WP_180371985.1#48|Staphylococcus_aureus	1662	+	-	5	5445	7106	68074	69735	WP_001791319.1#48	NZ_FQHU01000001.1	GCF_900125895.1
WP_180371985.1#48|Staphylococcus_aureus	1776	+	-	8	7431	9206	70060	71835	WP_001807311.1#48	NZ_FQHU01000001.1	GCF_900125895.1
WP_180371985.1#48|Staphylococcus_aureus	873	+	-	19	9380	10252	72009	72881	WP_001038111.1#48	NZ_FQHU01000001.1	GCF_900125895.1
WP_180371985.1#48|Staphylococcus_aureus	1398	+	+	22	10366	11763	72995	74392	WP_072357614.1#48	NZ_FQHU01000001.1	GCF_900125895.1
WP_180371985.1#48|Staphylococcus_aureus	474	+	+	6	11954	12427	74583	75056	WP_000036328.1#48	NZ_FQHU01000001.1	GCF_900125895.1
WP_180371985.1#48|Staphylococcus_aureus	1593	+	+	9	12689	14281	75318	76910	WP_000173891.1#48	NZ_FQHU01000001.1	GCF_900125895.1
WP_180371985.1#48|Staphylococcus_aureus	1293	+	-	11	14610	15902	77239	78531	WP_042907859.1#48	NZ_FQHU01000001.1	GCF_900125895.1
WP_180371985.1#48|Staphylococcus_aureus	753	+	-	10	16323	17075	78952	79704	WP_000876752.1#48	NZ_FQHU01000001.1	GCF_900125895.1
WP_180371985.1#48|Staphylococcus_aureus	999	+	-	2	17443	18441	80072	81070	WP_058008284.1#48	NZ_FQHU01000001.1	GCF_900125895.1
WP_180371985.1#48|Staphylococcus_aureus	996	+	-	2	18438	19433	81067	82062	WP_058008286.1#48	NZ_FQHU01000001.1	GCF_900125895.1
WP_180371985.1#48|Staphylococcus_aureus	993	+	-	12	19449	20441	82078	83070	WP_001045111.1#48	NZ_FQHU01000001.1	GCF_900125895.1
WP_180371985.1#48|Staphylococcus_aureus	981	+	+	13	20672	21652	83301	84281	WP_000570808.1#48	NZ_FQHU01000001.1	GCF_900125895.1
WP_180371985.1#48|Staphylococcus_aureus	1011	+	+	15	21649	22659	84278	85288	WP_001078456.1#48	NZ_FQHU01000001.1	GCF_900125895.1
WP_061732453.1#49|Staphylococcus_aureus	987	-	+	7	-2908	-1922	14679	15665	WP_000710558.1#49	NZ_FGLP01000023.1	GCF_900039795.1
WP_061732453.1#49|Staphylococcus_aureus	771	-	+	1	-1702	-932	13689	14459	WP_000977806.1#49	NZ_FGLP01000023.1	GCF_900039795.1
WP_061732453.1#49|Staphylococcus_aureus	771	-	+	1	-867	-97	12854	13624	WP_000977793.1#49	NZ_FGLP01000023.1	GCF_900039795.1
WP_061732453.1#49|Staphylococcus_aureus	2238	-	+	71	1	2238	10519	12756	WP_061732453.1#49	NZ_FGLP01000023.1	GCF_900039795.1
WP_061732453.1#49|Staphylococcus_aureus	1179	-	+	4	2389	3567	9190	10368	WP_001075821.1#49	NZ_FGLP01000023.1	GCF_900039795.1
WP_061732453.1#49|Staphylococcus_aureus	1389	-	+	3	3569	4957	7800	9188	WP_001006425.1#49	NZ_FGLP01000023.1	GCF_900039795.1
WP_061732453.1#49|Staphylococcus_aureus	1662	-	-	5	5444	7105	5652	7313	WP_001791319.1#49	NZ_FGLP01000023.1	GCF_900039795.1
WP_061732453.1#49|Staphylococcus_aureus	1776	-	-	8	7432	9207	3550	5325	WP_001670226.1#49	NZ_FGLP01000023.1	GCF_900039795.1
WP_061732453.1#49|Staphylococcus_aureus	474	-	+	6	9558	10031	2726	3199	WP_000036335.1#49	NZ_FGLP01000023.1	GCF_900039795.1
WP_061732453.1#49|Staphylococcus_aureus	1593	-	+	9	10293	11885	872	2464	WP_000173894.1#49	NZ_FGLP01000023.1	GCF_900039795.1
WP_061732453.1#49|Staphylococcus_aureus	543	-	-	73	12214	12756	1	543	pseudogene_49.24*#49	NZ_FGLP01000023.1	GCF_900039795.1
WP_070974376.1#50|Staphylococcus_aureus	474	+	+	39	-13036	-12563	5748	6221	WP_029549884.1#50	NZ_RHFX01000051.1	GCF_003813385.1
WP_070974376.1#50|Staphylococcus_aureus	987	+	-	18	-12455	-11469	6329	7315	WP_000662031.1#50	NZ_RHFX01000051.1	GCF_003813385.1
WP_070974376.1#50|Staphylococcus_aureus	204	+	+	20	-11160	-10957	7624	7827	WP_000389771.1#50	NZ_RHFX01000051.1	GCF_003813385.1
WP_070974376.1#50|Staphylococcus_aureus	297	+	+	17	-10908	-10612	7876	8172	WP_070974383.1#50	NZ_RHFX01000051.1	GCF_003813385.1
WP_070974376.1#50|Staphylococcus_aureus	1221	+	-	33	-10549	-9329	8235	9455	WP_000130763.1#50	NZ_RHFX01000051.1	GCF_003813385.1
WP_070974376.1#50|Staphylococcus_aureus	552	+	-	32	-9336	-8785	9448	9999	WP_070974382.1#50	NZ_RHFX01000051.1	GCF_003813385.1
WP_070974376.1#50|Staphylococcus_aureus	861	+	+	26	-8672	-7812	10112	10972	WP_070974381.1#50	NZ_RHFX01000051.1	GCF_003813385.1
WP_070974376.1#50|Staphylococcus_aureus	603	+	+	16	-7188	-6586	11596	12198	WP_029549882.1#50	NZ_RHFX01000051.1	GCF_003813385.1
WP_070974376.1#50|Staphylococcus_aureus	915	+	-	35	-6294	-5380	12490	13404	WP_000814441.1#50	NZ_RHFX01000051.1	GCF_003813385.1
WP_070974376.1#50|Staphylococcus_aureus	555	+	+	36	-5201	-4647	13583	14137	WP_001100493.1#50	NZ_RHFX01000051.1	GCF_003813385.1
WP_070974376.1#50|Staphylococcus_aureus	732	+	+	34	-4416	-3685	14368	15099	WP_123986084.1#50	NZ_RHFX01000051.1	GCF_003813385.1
WP_070974376.1#50|Staphylococcus_aureus	483	+	+	14	-3530	-3048	15254	15736	WP_000714386.1#50	NZ_RHFX01000051.1	GCF_003813385.1
WP_070974376.1#50|Staphylococcus_aureus	987	+	+	7	-2842	-1856	15942	16928	WP_072460552.1#50	NZ_RHFX01000051.1	GCF_003813385.1
WP_070974376.1#50|Staphylococcus_aureus	771	+	+	1	-1635	-865	17149	17919	WP_070974378.1#50	NZ_RHFX01000051.1	GCF_003813385.1
WP_070974376.1#50|Staphylococcus_aureus	718	+	+	73	-813	-96	17971	18688	pseudogene_50.15*#50	NZ_RHFX01000051.1	GCF_003813385.1
WP_070974376.1#50|Staphylococcus_aureus	2238	+	+	71	1	2238	18785	21022	WP_070974376.1#50	NZ_RHFX01000051.1	GCF_003813385.1
WP_070974376.1#50|Staphylococcus_aureus	1179	+	+	4	2389	3567	21173	22351	WP_001075823.1#50	NZ_RHFX01000051.1	GCF_003813385.1
WP_070974376.1#50|Staphylococcus_aureus	1389	+	+	3	3569	4957	22353	23741	WP_029549876.1#50	NZ_RHFX01000051.1	GCF_003813385.1
WP_070974376.1#50|Staphylococcus_aureus	1662	+	-	5	5443	7104	24227	25888	WP_001791319.1#50	NZ_RHFX01000051.1	GCF_003813385.1
WP_070974376.1#50|Staphylococcus_aureus	1776	+	-	8	7429	9204	26213	27988	WP_070974389.1#50	NZ_RHFX01000051.1	GCF_003813385.1
WP_070974376.1#50|Staphylococcus_aureus	474	+	+	6	9555	10028	28339	28812	WP_006191471.1#50	NZ_RHFX01000051.1	GCF_003813385.1
WP_070974376.1#50|Staphylococcus_aureus	1574	+	+	73	10290	11863	29074	30647	pseudogene_50.4*#50	NZ_RHFX01000051.1	GCF_003813385.1
WP_070974376.1#50|Staphylococcus_aureus	1479	+	-	11	12192	13670	30976	32454	WP_123986085.1#50	NZ_RHFX01000051.1	GCF_003813385.1
WP_070974376.1#50|Staphylococcus_aureus	753	+	-	10	14028	14780	32812	33564	WP_000876758.1#50	NZ_RHFX01000051.1	GCF_003813385.1
WP_070974376.1#50|Staphylococcus_aureus	999	+	-	2	15149	16147	33933	34931	WP_070974375.1#50	NZ_RHFX01000051.1	GCF_003813385.1
WP_070974376.1#50|Staphylococcus_aureus	996	+	-	2	16144	17139	34928	35923	WP_000924995.1#50	NZ_RHFX01000051.1	GCF_003813385.1
WP_070974376.1#50|Staphylococcus_aureus	993	+	-	12	17155	18147	35939	36931	WP_001045123.1#50	NZ_RHFX01000051.1	GCF_003813385.1
WP_070974376.1#50|Staphylococcus_aureus	981	+	+	13	18378	19358	37162	38142	WP_000570808.1#50	NZ_RHFX01000051.1	GCF_003813385.1
WP_070974376.1#50|Staphylococcus_aureus	1011	+	+	15	19355	20365	38139	39149	WP_001078456.1#50	NZ_RHFX01000051.1	GCF_003813385.1
WP_070974376.1#50|Staphylococcus_aureus	1755	+	+	25	20386	22140	39170	40924	WP_001179394.1#50	NZ_RHFX01000051.1	GCF_003813385.1
WP_070974376.1#50|Staphylococcus_aureus	1257	+	+	27	22133	23389	40917	42173	WP_046472849.1#50	NZ_RHFX01000051.1	GCF_003813385.1
WP_222637410.1#51|Staphylococcus_aureus	987	-	+	7	-2066	-1080	43944	44930	WP_222637411.1#51	NZ_JAIRAP010000014.1	GCF_024701345.1
WP_222637410.1#51|Staphylococcus_aureus	767	-	+	73	-859	-93	42957	43723	pseudogene_51.18*#51	NZ_JAIRAP010000014.1	GCF_024701345.1
WP_222637410.1#51|Staphylococcus_aureus	2238	-	+	71	1	2238	40626	42863	WP_222637410.1#51	NZ_JAIRAP010000014.1	GCF_024701345.1
WP_222637410.1#51|Staphylococcus_aureus	1179	-	+	4	2389	3567	39297	40475	WP_065315796.1#51	NZ_JAIRAP010000014.1	GCF_024701345.1
WP_222637410.1#51|Staphylococcus_aureus	1389	-	+	3	3569	4957	37907	39295	WP_001006423.1#51	NZ_JAIRAP010000014.1	GCF_024701345.1
WP_222637410.1#51|Staphylococcus_aureus	1662	-	-	5	5445	7106	35758	37419	WP_001791319.1#51	NZ_JAIRAP010000014.1	GCF_024701345.1
WP_222637410.1#51|Staphylococcus_aureus	1776	-	-	8	7431	9206	33658	35433	WP_000291833.1#51	NZ_JAIRAP010000014.1	GCF_024701345.1
WP_222637410.1#51|Staphylococcus_aureus	474	-	+	6	9558	10031	32833	33306	WP_000036329.1#51	NZ_JAIRAP010000014.1	GCF_024701345.1
WP_222637410.1#51|Staphylococcus_aureus	1593	-	+	9	10293	11885	30979	32571	WP_000173891.1#51	NZ_JAIRAP010000014.1	GCF_024701345.1
WP_222637410.1#51|Staphylococcus_aureus	1575	-	-	11	12214	13788	29076	30650	WP_000728773.1#51	NZ_JAIRAP010000014.1	GCF_024701345.1
WP_222637410.1#51|Staphylococcus_aureus	753	-	-	10	14209	14961	27903	28655	WP_000876752.1#51	NZ_JAIRAP010000014.1	GCF_024701345.1
WP_222637410.1#51|Staphylococcus_aureus	999	-	-	2	15330	16328	26536	27534	WP_222637408.1#51	NZ_JAIRAP010000014.1	GCF_024701345.1
WP_222637410.1#51|Staphylococcus_aureus	996	-	-	2	16325	17320	25544	26539	WP_000925003.1#51	NZ_JAIRAP010000014.1	GCF_024701345.1
WP_222637410.1#51|Staphylococcus_aureus	993	-	-	12	17336	18328	24536	25528	WP_001045117.1#51	NZ_JAIRAP010000014.1	GCF_024701345.1
WP_222637410.1#51|Staphylococcus_aureus	981	-	+	13	18559	19539	23325	24305	WP_000570813.1#51	NZ_JAIRAP010000014.1	GCF_024701345.1
WP_222637410.1#51|Staphylococcus_aureus	1011	-	+	15	19536	20546	22318	23328	WP_001078456.1#51	NZ_JAIRAP010000014.1	GCF_024701345.1
WP_222637410.1#51|Staphylococcus_aureus	1755	-	+	25	20567	22321	20543	22297	WP_065316362.1#51	NZ_JAIRAP010000014.1	GCF_024701345.1
WP_222637410.1#51|Staphylococcus_aureus	1257	-	+	27	22314	23570	19294	20550	WP_000610049.1#51	NZ_JAIRAP010000014.1	GCF_024701345.1
WP_050974849.1#52|Staphylococcus_aureus	570	-	-	0	-12223	-11654	24318	24887	WP_000287265.1#52	NZ_CSRY01000016.1	GCF_001201795.1
WP_050974849.1#52|Staphylococcus_aureus	219	-	+	0	-11444	-11226	23890	24108	WP_000876826.1#52	NZ_CSRY01000016.1	GCF_001201795.1
WP_050974849.1#52|Staphylococcus_aureus	987	-	-	0	-11145	-10159	22823	23809	WP_000668821.1#52	NZ_CSRY01000016.1	GCF_001201795.1
WP_050974849.1#52|Staphylococcus_aureus	177	-	+	0	-9960	-9784	22448	22624	WP_000214898.1#52	NZ_CSRY01000016.1	GCF_001201795.1
WP_050974849.1#52|Staphylococcus_aureus	603	-	+	0	-9769	-9167	21831	22433	WP_001033867.1#52	NZ_CSRY01000016.1	GCF_001201795.1
WP_050974849.1#52|Staphylococcus_aureus	120	-	+	0	-8996	-8877	21541	21660	WP_020978111.1#52	NZ_CSRY01000016.1	GCF_001201795.1
WP_050974849.1#52|Staphylococcus_aureus	273	-	+	0	-8223	-7951	20615	20887	WP_075583734.1#52	NZ_CSRY01000016.1	GCF_001201795.1
WP_050974849.1#52|Staphylococcus_aureus	1965	-	+	0	-7907	-5943	18607	20571	WP_000870799.1#52	NZ_CSRY01000016.1	GCF_001201795.1
WP_050974849.1#52|Staphylococcus_aureus	321	-	+	0	-5940	-5620	18284	18604	WP_000668623.1#52	NZ_CSRY01000016.1	GCF_001201795.1
WP_050974849.1#52|Staphylococcus_aureus	351	-	+	73	-5623	-5273	17937	18287	pseudogene_52.5*#52	NZ_CSRY01000016.1	GCF_001201795.1
WP_050974849.1#52|Staphylococcus_aureus	1236	-	+	57	-5149	-3914	16578	17813	WP_001215400.1#52	NZ_CSRY01000016.1	GCF_001201795.1
WP_050974849.1#52|Staphylococcus_aureus	768	-	+	61	-3902	-3135	15799	16566	WP_001095317.1#52	NZ_CSRY01000016.1	GCF_001201795.1
WP_050974849.1#52|Staphylococcus_aureus	987	-	+	7	-2908	-1922	14586	15572	WP_000710558.1#52	NZ_CSRY01000016.1	GCF_001201795.1
WP_050974849.1#52|Staphylococcus_aureus	771	-	+	1	-1702	-932	13596	14366	WP_000977806.1#52	NZ_CSRY01000016.1	GCF_001201795.1
WP_050974849.1#52|Staphylococcus_aureus	771	-	+	1	-867	-97	12761	13531	WP_000977793.1#52	NZ_CSRY01000016.1	GCF_001201795.1
WP_050974849.1#52|Staphylococcus_aureus	2238	-	+	71	1	2238	10426	12663	WP_050974849.1#52	NZ_CSRY01000016.1	GCF_001201795.1
WP_050974849.1#52|Staphylococcus_aureus	1179	-	+	4	2389	3567	9097	10275	WP_001075821.1#52	NZ_CSRY01000016.1	GCF_001201795.1
WP_050974849.1#52|Staphylococcus_aureus	1389	-	+	3	3569	4957	7707	9095	WP_001006425.1#52	NZ_CSRY01000016.1	GCF_001201795.1
WP_050974849.1#52|Staphylococcus_aureus	1662	-	-	5	5444	7105	5559	7220	WP_001791319.1#52	NZ_CSRY01000016.1	GCF_001201795.1
WP_050974849.1#52|Staphylococcus_aureus	1776	-	-	8	7432	9207	3457	5232	WP_001670226.1#52	NZ_CSRY01000016.1	GCF_001201795.1
WP_050974849.1#52|Staphylococcus_aureus	474	-	+	6	9558	10031	2633	3106	WP_000036335.1#52	NZ_CSRY01000016.1	GCF_001201795.1
WP_050974849.1#52|Staphylococcus_aureus	1593	-	+	9	10293	11885	779	2371	WP_000173894.1#52	NZ_CSRY01000016.1	GCF_001201795.1
WP_050974849.1#52|Staphylococcus_aureus	450	-	-	73	12214	12663	1	450	pseudogene_52.13*#52	NZ_CSRY01000016.1	GCF_001201795.1
WP_187418220.1#53|Staphylococcus_aureus	297	+	+	17	-15907	-15611	780295	780591	WP_000201639.1#53	NZ_CP060616.1	GCF_014335895.1
WP_187418220.1#53|Staphylococcus_aureus	1221	+	-	33	-15547	-14327	780655	781875	WP_000130758.1#53	NZ_CP060616.1	GCF_014335895.1
WP_187418220.1#53|Staphylococcus_aureus	552	+	-	32	-14334	-13783	781868	782419	WP_000627029.1#53	NZ_CP060616.1	GCF_014335895.1
WP_187418220.1#53|Staphylococcus_aureus	861	+	+	26	-13670	-12810	782532	783392	WP_001052508.1#53	NZ_CP060616.1	GCF_014335895.1
WP_187418220.1#53|Staphylococcus_aureus	534	+	-	37	-12456	-11923	783746	784279	WP_000543162.1#53	NZ_CP060616.1	GCF_014335895.1
WP_187418220.1#53|Staphylococcus_aureus	744	+	+	26	-11832	-11089	784370	785113	WP_014667668.1#53	NZ_CP060616.1	GCF_014335895.1
WP_187418220.1#53|Staphylococcus_aureus	420	+	-	0	-10858	-10439	785344	785763	WP_000039763.1#53	NZ_CP060616.1	GCF_014335895.1
WP_187418220.1#53|Staphylococcus_aureus	603	+	+	16	-9895	-9293	786307	786909	WP_000908952.1#53	NZ_CP060616.1	GCF_014335895.1
WP_187418220.1#53|Staphylococcus_aureus	3153	+	+	21	-9026	-5874	787176	790328	WP_000080558.1#53	NZ_CP060616.1	GCF_014335895.1
WP_187418220.1#53|Staphylococcus_aureus	483	+	+	14	-5799	-5317	790403	790885	WP_000714379.1#53	NZ_CP060616.1	GCF_014335895.1
WP_187418220.1#53|Staphylococcus_aureus	1236	+	+	57	-5149	-3914	791053	792288	WP_001215400.1#53	NZ_CP060616.1	GCF_014335895.1
WP_187418220.1#53|Staphylococcus_aureus	768	+	+	61	-3902	-3135	792300	793067	WP_001095317.1#53	NZ_CP060616.1	GCF_014335895.1
WP_187418220.1#53|Staphylococcus_aureus	987	+	+	7	-2908	-1922	793294	794280	WP_000710558.1#53	NZ_CP060616.1	GCF_014335895.1
WP_187418220.1#53|Staphylococcus_aureus	771	+	+	1	-1702	-932	794500	795270	WP_000977806.1#53	NZ_CP060616.1	GCF_014335895.1
WP_187418220.1#53|Staphylococcus_aureus	771	+	+	1	-867	-97	795335	796105	WP_000977793.1#53	NZ_CP060616.1	GCF_014335895.1
WP_187418220.1#53|Staphylococcus_aureus	2238	+	+	71	1	2238	796203	798440	WP_187418220.1#53	NZ_CP060616.1	GCF_014335895.1
WP_187418220.1#53|Staphylococcus_aureus	1179	+	+	4	2389	3567	798591	799769	WP_001075821.1#53	NZ_CP060616.1	GCF_014335895.1
WP_187418220.1#53|Staphylococcus_aureus	1389	+	+	3	3569	4957	799771	801159	WP_001006425.1#53	NZ_CP060616.1	GCF_014335895.1
WP_187418220.1#53|Staphylococcus_aureus	1662	+	-	5	5444	7105	801646	803307	WP_001791319.1#53	NZ_CP060616.1	GCF_014335895.1
WP_187418220.1#53|Staphylococcus_aureus	1776	+	-	8	7432	9207	803634	805409	WP_001670226.1#53	NZ_CP060616.1	GCF_014335895.1
WP_187418220.1#53|Staphylococcus_aureus	474	+	+	6	9558	10031	805760	806233	WP_000036335.1#53	NZ_CP060616.1	GCF_014335895.1
WP_187418220.1#53|Staphylococcus_aureus	1593	+	+	9	10293	11885	806495	808087	WP_000173894.1#53	NZ_CP060616.1	GCF_014335895.1
WP_187418220.1#53|Staphylococcus_aureus	1527	+	-	11	12214	13740	808416	809942	WP_187418221.1#53	NZ_CP060616.1	GCF_014335895.1
WP_187418220.1#53|Staphylococcus_aureus	753	+	-	10	14161	14913	810363	811115	WP_000876756.1#53	NZ_CP060616.1	GCF_014335895.1
WP_187418220.1#53|Staphylococcus_aureus	999	+	-	2	15282	16280	811484	812482	WP_000136638.1#53	NZ_CP060616.1	GCF_014335895.1
WP_187418220.1#53|Staphylococcus_aureus	996	+	-	2	16277	17272	812479	813474	WP_000924999.1#53	NZ_CP060616.1	GCF_014335895.1
WP_187418220.1#53|Staphylococcus_aureus	993	+	-	12	17288	18280	813490	814482	WP_001045111.1#53	NZ_CP060616.1	GCF_014335895.1
WP_187418220.1#53|Staphylococcus_aureus	981	+	+	13	18511	19491	814713	815693	WP_000570808.1#53	NZ_CP060616.1	GCF_014335895.1
WP_187418220.1#53|Staphylococcus_aureus	1011	+	+	15	19488	20498	815690	816700	WP_001078456.1#53	NZ_CP060616.1	GCF_014335895.1
WP_187418220.1#53|Staphylococcus_aureus	1755	+	+	25	20519	22273	816721	818475	WP_001179389.1#53	NZ_CP060616.1	GCF_014335895.1
WP_187418220.1#53|Staphylococcus_aureus	1257	+	+	27	22266	23522	818468	819724	WP_000610056.1#53	NZ_CP060616.1	GCF_014335895.1
WP_031878840.1#54|Staphylococcus_aureus_DAR3629	1065	+	+	28	-16524	-15460	60554	61618	WP_000816133.1#54	NZ_KK098178.1	GCF_000607985.1
WP_031878840.1#54|Staphylococcus_aureus_DAR3629	1335	+	+	24	-15429	-14095	61649	62983	WP_000465472.1#54	NZ_KK098178.1	GCF_000607985.1
WP_031878840.1#54|Staphylococcus_aureus_DAR3629	1194	+	+	23	-14076	-12883	63002	64195	WP_001033018.1#54	NZ_KK098178.1	GCF_000607985.1
WP_031878840.1#54|Staphylococcus_aureus_DAR3629	987	+	-	18	-12216	-11230	64862	65848	WP_000662022.1#54	NZ_KK098178.1	GCF_000607985.1
WP_031878840.1#54|Staphylococcus_aureus_DAR3629	204	+	+	20	-10921	-10718	66157	66360	WP_000389759.1#54	NZ_KK098178.1	GCF_000607985.1
WP_031878840.1#54|Staphylococcus_aureus_DAR3629	297	+	+	17	-10669	-10373	66409	66705	WP_000201644.1#54	NZ_KK098178.1	GCF_000607985.1
WP_031878840.1#54|Staphylococcus_aureus_DAR3629	603	+	+	16	-10165	-9563	66913	67515	WP_000908956.1#54	NZ_KK098178.1	GCF_000607985.1
WP_031878840.1#54|Staphylococcus_aureus_DAR3629	3153	+	+	21	-9296	-6144	67782	70934	WP_000080564.1#54	NZ_KK098178.1	GCF_000607985.1
WP_031878840.1#54|Staphylococcus_aureus_DAR3629	483	+	+	14	-6087	-5605	70991	71473	WP_000410567.1#54	NZ_KK098178.1	GCF_000607985.1
WP_031878840.1#54|Staphylococcus_aureus_DAR3629	987	+	+	7	-5399	-4413	71679	72665	WP_031878839.1#54	NZ_KK098178.1	GCF_000607985.1
WP_031878840.1#54|Staphylococcus_aureus_DAR3629	771	+	+	1	-4192	-3422	72886	73656	WP_000977777.1#54	NZ_KK098178.1	GCF_000607985.1
WP_031878840.1#54|Staphylococcus_aureus_DAR3629	771	+	+	1	-3370	-2600	73708	74478	WP_000597207.1#54	NZ_KK098178.1	GCF_000607985.1
WP_031878840.1#54|Staphylococcus_aureus_DAR3629	771	+	+	1	-2535	-1765	74543	75313	WP_031790901.1#54	NZ_KK098178.1	GCF_000607985.1
WP_031878840.1#54|Staphylococcus_aureus_DAR3629	771	+	+	1	-1700	-930	75378	76148	WP_000977803.1#54	NZ_KK098178.1	GCF_000607985.1
WP_031878840.1#54|Staphylococcus_aureus_DAR3629	768	+	+	1	-863	-96	76215	76982	WP_000826312.1#54	NZ_KK098178.1	GCF_000607985.1
WP_031878840.1#54|Staphylococcus_aureus_DAR3629	2238	+	+	71	1	2238	77079	79316	WP_031878840.1#54	NZ_KK098178.1	GCF_000607985.1
WP_031878840.1#54|Staphylococcus_aureus_DAR3629	1179	+	+	4	2389	3567	79467	80645	WP_001075809.1#54	NZ_KK098178.1	GCF_000607985.1
WP_031878840.1#54|Staphylococcus_aureus_DAR3629	1389	+	+	3	3569	4957	80647	82035	WP_001006441.1#54	NZ_KK098178.1	GCF_000607985.1
WP_031878840.1#54|Staphylococcus_aureus_DAR3629	1662	+	-	5	5441	7102	82519	84180	WP_001800966.1#54	NZ_KK098178.1	GCF_000607985.1
WP_031878840.1#54|Staphylococcus_aureus_DAR3629	1776	+	-	8	7427	9202	84505	86280	WP_000291840.1#54	NZ_KK098178.1	GCF_000607985.1
WP_031878840.1#54|Staphylococcus_aureus_DAR3629	873	+	-	19	9376	10248	86454	87326	WP_001038103.1#54	NZ_KK098178.1	GCF_000607985.1
WP_031878840.1#54|Staphylococcus_aureus_DAR3629	1380	+	+	22	10379	11758	87457	88836	WP_078072290.1#54	NZ_KK098178.1	GCF_000607985.1
WP_031878840.1#54|Staphylococcus_aureus_DAR3629	474	+	+	6	11948	12421	89026	89499	WP_000036330.1#54	NZ_KK098178.1	GCF_000607985.1
WP_031878840.1#54|Staphylococcus_aureus_DAR3629	1593	+	+	9	12683	14275	89761	91353	WP_000173891.1#54	NZ_KK098178.1	GCF_000607985.1
WP_031878840.1#54|Staphylococcus_aureus_DAR3629	1503	+	-	11	14604	16106	91682	93184	WP_031878841.1#54	NZ_KK098178.1	GCF_000607985.1
WP_031878840.1#54|Staphylococcus_aureus_DAR3629	753	+	-	10	16527	17279	93605	94357	WP_000876756.1#54	NZ_KK098178.1	GCF_000607985.1
WP_031878840.1#54|Staphylococcus_aureus_DAR3629	999	+	-	2	17648	18646	94726	95724	WP_000136633.1#54	NZ_KK098178.1	GCF_000607985.1
WP_031878840.1#54|Staphylococcus_aureus_DAR3629	996	+	-	2	18643	19638	95721	96716	WP_000924990.1#54	NZ_KK098178.1	GCF_000607985.1
WP_031878840.1#54|Staphylococcus_aureus_DAR3629	993	+	-	12	19654	20646	96732	97724	WP_001045111.1#54	NZ_KK098178.1	GCF_000607985.1
WP_031878840.1#54|Staphylococcus_aureus_DAR3629	981	+	+	13	20877	21857	97955	98935	WP_000570808.1#54	NZ_KK098178.1	GCF_000607985.1
WP_031878840.1#54|Staphylococcus_aureus_DAR3629	1011	+	+	15	21854	22864	98932	99942	WP_001078461.1#54	NZ_KK098178.1	GCF_000607985.1
WP_181432716.1#55|Staphylococcus_aureus	1221	+	-	33	-15771	-14551	34593	35813	WP_000130763.1#55	NZ_PZXA01000004.1	GCF_003238595.1
WP_181432716.1#55|Staphylococcus_aureus	552	+	-	32	-14558	-14007	35806	36357	WP_000627024.1#55	NZ_PZXA01000004.1	GCF_003238595.1
WP_181432716.1#55|Staphylococcus_aureus	861	+	+	26	-13894	-13034	36470	37330	WP_001052510.1#55	NZ_PZXA01000004.1	GCF_003238595.1
WP_181432716.1#55|Staphylococcus_aureus	534	+	-	37	-12679	-12146	37685	38218	WP_000543163.1#55	NZ_PZXA01000004.1	GCF_003238595.1
WP_181432716.1#55|Staphylococcus_aureus	744	+	+	26	-12055	-11312	38309	39052	WP_001793250.1#55	NZ_PZXA01000004.1	GCF_003238595.1
WP_181432716.1#55|Staphylococcus_aureus	603	+	+	16	-10878	-10276	39486	40088	WP_000908953.1#55	NZ_PZXA01000004.1	GCF_003238595.1
WP_181432716.1#55|Staphylococcus_aureus	3153	+	+	21	-10009	-6857	40355	43507	WP_103146308.1#55	NZ_PZXA01000004.1	GCF_003238595.1
WP_181432716.1#55|Staphylococcus_aureus	483	+	+	14	-6800	-6318	43564	44046	WP_000410568.1#55	NZ_PZXA01000004.1	GCF_003238595.1
WP_181432716.1#55|Staphylococcus_aureus	987	+	+	7	-6113	-5127	44251	45237	WP_000710575.1#55	NZ_PZXA01000004.1	GCF_003238595.1
WP_181432716.1#55|Staphylococcus_aureus	771	+	+	1	-4906	-4136	45458	46228	WP_000977774.1#55	NZ_PZXA01000004.1	GCF_003238595.1
WP_181432716.1#55|Staphylococcus_aureus	771	+	+	1	-4084	-3314	46280	47050	WP_000597213.1#55	NZ_PZXA01000004.1	GCF_003238595.1
WP_181432716.1#55|Staphylococcus_aureus	765	+	+	1	-3035	-2271	47329	48093	WP_001793247.1#55	NZ_PZXA01000004.1	GCF_003238595.1
WP_181432716.1#55|Staphylococcus_aureus	1377	+	+	31	-2268	-892	48096	49472	WP_001029555.1#55	NZ_PZXA01000004.1	GCF_003238595.1
WP_181432716.1#55|Staphylococcus_aureus	327	+	+	30	-892	-566	49472	49798	WP_001804823.1#55	NZ_PZXA01000004.1	GCF_003238595.1
WP_181432716.1#55|Staphylococcus_aureus	312	+	+	29	-562	-251	49802	50113	WP_000512631.1#55	NZ_PZXA01000004.1	GCF_003238595.1
WP_181432716.1#55|Staphylococcus_aureus	2238	+	+	71	1	2238	50365	52602	WP_181432716.1#55	NZ_PZXA01000004.1	GCF_003238595.1
WP_181432716.1#55|Staphylococcus_aureus	1179	+	+	4	2389	3567	52753	53931	WP_001075820.1#55	NZ_PZXA01000004.1	GCF_003238595.1
WP_181432716.1#55|Staphylococcus_aureus	1389	+	+	3	3569	4957	53933	55321	WP_103146307.1#55	NZ_PZXA01000004.1	GCF_003238595.1
WP_181432716.1#55|Staphylococcus_aureus	1662	+	-	5	5444	7105	55808	57469	WP_001800966.1#55	NZ_PZXA01000004.1	GCF_003238595.1
WP_181432716.1#55|Staphylococcus_aureus	1776	+	-	8	7429	9204	57793	59568	WP_000291838.1#55	NZ_PZXA01000004.1	GCF_003238595.1
WP_181432716.1#55|Staphylococcus_aureus	474	+	+	6	9555	10028	59919	60392	WP_000036329.1#55	NZ_PZXA01000004.1	GCF_003238595.1
WP_181432716.1#55|Staphylococcus_aureus	1593	+	+	9	10290	11882	60654	62246	WP_000173904.1#55	NZ_PZXA01000004.1	GCF_003238595.1
WP_181432716.1#55|Staphylococcus_aureus	1455	+	-	11	12211	13665	62575	64029	WP_032099372.1#55	NZ_PZXA01000004.1	GCF_003238595.1
WP_181432716.1#55|Staphylococcus_aureus	753	+	-	10	14086	14838	64450	65202	WP_000876756.1#55	NZ_PZXA01000004.1	GCF_003238595.1
WP_181432716.1#55|Staphylococcus_aureus	999	+	-	2	15207	16205	65571	66569	WP_000136643.1#55	NZ_PZXA01000004.1	GCF_003238595.1
WP_181432716.1#55|Staphylococcus_aureus	996	+	-	2	16202	17197	66566	67561	WP_000924993.1#55	NZ_PZXA01000004.1	GCF_003238595.1
WP_181432716.1#55|Staphylococcus_aureus	993	+	-	12	17213	18205	67577	68569	WP_001045111.1#55	NZ_PZXA01000004.1	GCF_003238595.1
WP_181432716.1#55|Staphylococcus_aureus	981	+	+	13	18436	19416	68800	69780	WP_000570808.1#55	NZ_PZXA01000004.1	GCF_003238595.1
WP_181432716.1#55|Staphylococcus_aureus	1011	+	+	15	19413	20423	69777	70787	WP_001078456.1#55	NZ_PZXA01000004.1	GCF_003238595.1
WP_181432716.1#55|Staphylococcus_aureus	1755	+	+	25	20444	22198	70808	72562	WP_001179388.1#55	NZ_PZXA01000004.1	GCF_003238595.1
WP_181432716.1#55|Staphylococcus_aureus	1257	+	+	27	22191	23447	72555	73811	WP_000610051.1#55	NZ_PZXA01000004.1	GCF_003238595.1
WP_192865629.1#56|Staphylococcus_aureus	1221	+	-	33	-15770	-14550	67951	69171	WP_000130763.1#56	NZ_NDTN01000013.1	GCF_002125325.1
WP_192865629.1#56|Staphylococcus_aureus	552	+	-	32	-14557	-14006	69164	69715	WP_000627024.1#56	NZ_NDTN01000013.1	GCF_002125325.1
WP_192865629.1#56|Staphylococcus_aureus	861	+	+	26	-13893	-13033	69828	70688	WP_001052510.1#56	NZ_NDTN01000013.1	GCF_002125325.1
WP_192865629.1#56|Staphylococcus_aureus	534	+	-	37	-12678	-12145	71043	71576	WP_000543163.1#56	NZ_NDTN01000013.1	GCF_002125325.1
WP_192865629.1#56|Staphylococcus_aureus	744	+	+	26	-12054	-11311	71667	72410	WP_001793250.1#56	NZ_NDTN01000013.1	GCF_002125325.1
WP_192865629.1#56|Staphylococcus_aureus	603	+	+	16	-10877	-10275	72844	73446	WP_000908953.1#56	NZ_NDTN01000013.1	GCF_002125325.1
WP_192865629.1#56|Staphylococcus_aureus	3153	+	+	21	-10008	-6856	73713	76865	WP_000080559.1#56	NZ_NDTN01000013.1	GCF_002125325.1
WP_192865629.1#56|Staphylococcus_aureus	483	+	+	14	-6799	-6317	76922	77404	WP_000410568.1#56	NZ_NDTN01000013.1	GCF_002125325.1
WP_192865629.1#56|Staphylococcus_aureus	987	+	+	7	-6112	-5126	77609	78595	WP_000710575.1#56	NZ_NDTN01000013.1	GCF_002125325.1
WP_192865629.1#56|Staphylococcus_aureus	771	+	+	1	-4905	-4135	78816	79586	WP_000977768.1#56	NZ_NDTN01000013.1	GCF_002125325.1
WP_192865629.1#56|Staphylococcus_aureus	771	+	+	1	-4083	-3313	79638	80408	WP_000597213.1#56	NZ_NDTN01000013.1	GCF_002125325.1
WP_192865629.1#56|Staphylococcus_aureus	765	+	+	1	-3034	-2270	80687	81451	WP_001793247.1#56	NZ_NDTN01000013.1	GCF_002125325.1
WP_192865629.1#56|Staphylococcus_aureus	1377	+	+	31	-2267	-891	81454	82830	WP_086098478.1#56	NZ_NDTN01000013.1	GCF_002125325.1
WP_192865629.1#56|Staphylococcus_aureus	327	+	+	30	-891	-565	82830	83156	WP_001804823.1#56	NZ_NDTN01000013.1	GCF_002125325.1
WP_192865629.1#56|Staphylococcus_aureus	156	+	+	29	-406	-251	83315	83470	WP_001806875.1#56	NZ_NDTN01000013.1	GCF_002125325.1
WP_192865629.1#56|Staphylococcus_aureus	2238	+	+	71	1	2238	83722	85959	WP_192865629.1#56	NZ_NDTN01000013.1	GCF_002125325.1
WP_192865629.1#56|Staphylococcus_aureus	1179	+	+	4	2389	3567	86110	87288	WP_001075820.1#56	NZ_NDTN01000013.1	GCF_002125325.1
WP_192865629.1#56|Staphylococcus_aureus	1389	+	+	3	3569	4957	87290	88678	WP_001006425.1#56	NZ_NDTN01000013.1	GCF_002125325.1
WP_192865629.1#56|Staphylococcus_aureus	1662	+	-	5	5444	7105	89165	90826	WP_001800966.1#56	NZ_NDTN01000013.1	GCF_002125325.1
WP_192865629.1#56|Staphylococcus_aureus	1776	+	-	8	7429	9204	91150	92925	WP_000291838.1#56	NZ_NDTN01000013.1	GCF_002125325.1
WP_192865629.1#56|Staphylococcus_aureus	474	+	+	6	9555	10028	93276	93749	WP_000036329.1#56	NZ_NDTN01000013.1	GCF_002125325.1
WP_192865629.1#56|Staphylococcus_aureus	1593	+	+	9	10290	11882	94011	95603	WP_000173904.1#56	NZ_NDTN01000013.1	GCF_002125325.1
WP_192865629.1#56|Staphylococcus_aureus	1431	+	-	11	12211	13641	95932	97362	WP_078162833.1#56	NZ_NDTN01000013.1	GCF_002125325.1
WP_192865629.1#56|Staphylococcus_aureus	753	+	-	10	14062	14814	97783	98535	WP_000876756.1#56	NZ_NDTN01000013.1	GCF_002125325.1
WP_031771239.1#57|Staphylococcus_aureus_DAR3918	1065	+	+	28	-16524	-15460	95636	96700	WP_000816133.1#57	NZ_KK098695.1	GCF_000608805.1
WP_031771239.1#57|Staphylococcus_aureus_DAR3918	1335	+	+	24	-15429	-14095	96731	98065	WP_000465472.1#57	NZ_KK098695.1	GCF_000608805.1
WP_031771239.1#57|Staphylococcus_aureus_DAR3918	1194	+	+	23	-14076	-12883	98084	99277	WP_001033018.1#57	NZ_KK098695.1	GCF_000608805.1
WP_031771239.1#57|Staphylococcus_aureus_DAR3918	987	+	-	18	-12216	-11230	99944	100930	WP_000662022.1#57	NZ_KK098695.1	GCF_000608805.1
WP_031771239.1#57|Staphylococcus_aureus_DAR3918	204	+	+	20	-10921	-10718	101239	101442	WP_000389759.1#57	NZ_KK098695.1	GCF_000608805.1
WP_031771239.1#57|Staphylococcus_aureus_DAR3918	297	+	+	17	-10669	-10373	101491	101787	WP_000201644.1#57	NZ_KK098695.1	GCF_000608805.1
WP_031771239.1#57|Staphylococcus_aureus_DAR3918	603	+	+	16	-10165	-9563	101995	102597	WP_000908956.1#57	NZ_KK098695.1	GCF_000608805.1
WP_031771239.1#57|Staphylococcus_aureus_DAR3918	3153	+	+	21	-9296	-6144	102864	106016	WP_000080564.1#57	NZ_KK098695.1	GCF_000608805.1
WP_031771239.1#57|Staphylococcus_aureus_DAR3918	483	+	+	14	-6087	-5605	106073	106555	WP_000410567.1#57	NZ_KK098695.1	GCF_000608805.1
WP_031771239.1#57|Staphylococcus_aureus_DAR3918	987	+	+	7	-5399	-4413	106761	107747	WP_000710555.1#57	NZ_KK098695.1	GCF_000608805.1
WP_031771239.1#57|Staphylococcus_aureus_DAR3918	771	+	+	1	-4192	-3422	107968	108738	WP_000977777.1#57	NZ_KK098695.1	GCF_000608805.1
WP_031771239.1#57|Staphylococcus_aureus_DAR3918	771	+	+	1	-3370	-2600	108790	109560	WP_000597207.1#57	NZ_KK098695.1	GCF_000608805.1
WP_031771239.1#57|Staphylococcus_aureus_DAR3918	771	+	+	1	-2535	-1765	109625	110395	WP_031790901.1#57	NZ_KK098695.1	GCF_000608805.1
WP_031771239.1#57|Staphylococcus_aureus_DAR3918	771	+	+	1	-1700	-930	110460	111230	WP_000977803.1#57	NZ_KK098695.1	GCF_000608805.1
WP_031771239.1#57|Staphylococcus_aureus_DAR3918	768	+	+	1	-863	-96	111297	112064	WP_000826312.1#57	NZ_KK098695.1	GCF_000608805.1
WP_031771239.1#57|Staphylococcus_aureus_DAR3918	2238	+	+	71	1	2238	112161	114398	WP_031771239.1#57	NZ_KK098695.1	GCF_000608805.1
WP_031771239.1#57|Staphylococcus_aureus_DAR3918	1179	+	+	4	2389	3567	114549	115727	WP_001075809.1#57	NZ_KK098695.1	GCF_000608805.1
WP_031771239.1#57|Staphylococcus_aureus_DAR3918	1389	+	+	3	3569	4957	115729	117117	WP_001006441.1#57	NZ_KK098695.1	GCF_000608805.1
WP_031771239.1#57|Staphylococcus_aureus_DAR3918	1662	+	-	5	5441	7102	117601	119262	WP_001800966.1#57	NZ_KK098695.1	GCF_000608805.1
WP_031771239.1#57|Staphylococcus_aureus_DAR3918	1776	+	-	8	7427	9202	119587	121362	WP_000291840.1#57	NZ_KK098695.1	GCF_000608805.1
WP_031771239.1#57|Staphylococcus_aureus_DAR3918	873	+	-	19	9376	10248	121536	122408	WP_001038103.1#57	NZ_KK098695.1	GCF_000608805.1
WP_031771239.1#57|Staphylococcus_aureus_DAR3918	1380	+	+	22	10379	11758	122539	123918	WP_078072290.1#57	NZ_KK098695.1	GCF_000608805.1
WP_031771239.1#57|Staphylococcus_aureus_DAR3918	474	+	+	6	11948	12421	124108	124581	WP_000036330.1#57	NZ_KK098695.1	GCF_000608805.1
WP_031771239.1#57|Staphylococcus_aureus_DAR3918	1593	+	+	9	12683	14275	124843	126435	WP_000173891.1#57	NZ_KK098695.1	GCF_000608805.1
WP_031771239.1#57|Staphylococcus_aureus_DAR3918	1527	+	-	11	14604	16130	126764	128290	WP_000728745.1#57	NZ_KK098695.1	GCF_000608805.1
WP_031771239.1#57|Staphylococcus_aureus_DAR3918	753	+	-	10	16551	17303	128711	129463	WP_000876756.1#57	NZ_KK098695.1	GCF_000608805.1
WP_031771239.1#57|Staphylococcus_aureus_DAR3918	999	+	-	2	17672	18670	129832	130830	WP_000136633.1#57	NZ_KK098695.1	GCF_000608805.1
WP_031771239.1#57|Staphylococcus_aureus_DAR3918	996	+	-	2	18667	19662	130827	131822	WP_000924990.1#57	NZ_KK098695.1	GCF_000608805.1
WP_031771239.1#57|Staphylococcus_aureus_DAR3918	993	+	-	12	19678	20670	131838	132830	WP_001045111.1#57	NZ_KK098695.1	GCF_000608805.1
WP_031771239.1#57|Staphylococcus_aureus_DAR3918	981	+	+	13	20901	21881	133061	134041	WP_000570808.1#57	NZ_KK098695.1	GCF_000608805.1
WP_031771239.1#57|Staphylococcus_aureus_DAR3918	1011	+	+	15	21878	22888	134038	135048	WP_001078461.1#57	NZ_KK098695.1	GCF_000608805.1
WP_179332858.1#58|Staphylococcus_aureus	756	-	-	41	-14368	-13613	28422	29177	WP_000355842.1#58	NZ_JAAFKV010000036.1	GCF_010363645.1
WP_179332858.1#58|Staphylococcus_aureus	261	-	-	38	-13613	-13353	28162	28422	WP_001105087.1#58	NZ_JAAFKV010000036.1	GCF_010363645.1
WP_179332858.1#58|Staphylococcus_aureus	1068	-	+	28	-13216	-12149	26958	28025	WP_065316432.1#58	NZ_JAAFKV010000036.1	GCF_010363645.1
WP_179332858.1#58|Staphylococcus_aureus	1335	-	+	24	-12118	-10784	25593	26927	WP_000465470.1#58	NZ_JAAFKV010000036.1	GCF_010363645.1
WP_179332858.1#58|Staphylococcus_aureus	1194	-	+	23	-10766	-9573	24382	25575	WP_001033008.1#58	NZ_JAAFKV010000036.1	GCF_010363645.1
WP_179332858.1#58|Staphylococcus_aureus	153	-	-	73	-9304	-9152	23961	24113	pseudogene_58.4*#58	NZ_JAAFKV010000036.1	GCF_010363645.1
WP_179332858.1#58|Staphylococcus_aureus	987	-	-	18	-8909	-7923	22732	23718	WP_000662031.1#58	NZ_JAAFKV010000036.1	GCF_010363645.1
WP_179332858.1#58|Staphylococcus_aureus	204	-	+	20	-7614	-7411	22220	22423	WP_000389762.1#58	NZ_JAAFKV010000036.1	GCF_010363645.1
WP_179332858.1#58|Staphylococcus_aureus	303	-	+	17	-7362	-7060	21869	22171	WP_000201646.1#58	NZ_JAAFKV010000036.1	GCF_010363645.1
WP_179332858.1#58|Staphylococcus_aureus	603	-	+	16	-6858	-6256	21065	21667	WP_000908951.1#58	NZ_JAAFKV010000036.1	GCF_010363645.1
WP_179332858.1#58|Staphylococcus_aureus	3153	-	+	21	-5989	-2837	17646	20798	WP_000080569.1#58	NZ_JAAFKV010000036.1	GCF_010363645.1
WP_179332858.1#58|Staphylococcus_aureus	483	-	+	14	-2754	-2272	17081	17563	WP_065315784.1#58	NZ_JAAFKV010000036.1	GCF_010363645.1
WP_179332858.1#58|Staphylococcus_aureus	987	-	+	7	-2066	-1080	15889	16875	WP_000710568.1#58	NZ_JAAFKV010000036.1	GCF_010363645.1
WP_179332858.1#58|Staphylococcus_aureus	767	-	+	73	-859	-93	14902	15668	pseudogene_58.0*#58	NZ_JAAFKV010000036.1	GCF_010363645.1
WP_179332858.1#58|Staphylococcus_aureus	2238	-	+	71	1	2238	12571	14808	WP_179332858.1#58	NZ_JAAFKV010000036.1	GCF_010363645.1
WP_179332858.1#58|Staphylococcus_aureus	1179	-	+	4	2389	3567	11242	12420	WP_065315796.1#58	NZ_JAAFKV010000036.1	GCF_010363645.1
WP_179332858.1#58|Staphylococcus_aureus	1389	-	+	3	3569	4957	9852	11240	WP_001006423.1#58	NZ_JAAFKV010000036.1	GCF_010363645.1
WP_179332858.1#58|Staphylococcus_aureus	1662	-	-	5	5445	7106	7703	9364	WP_001791319.1#58	NZ_JAAFKV010000036.1	GCF_010363645.1
WP_179332858.1#58|Staphylococcus_aureus	1776	-	-	8	7431	9206	5603	7378	WP_000291833.1#58	NZ_JAAFKV010000036.1	GCF_010363645.1
WP_179332858.1#58|Staphylococcus_aureus	474	-	+	6	9558	10031	4778	5251	WP_000036329.1#58	NZ_JAAFKV010000036.1	GCF_010363645.1
WP_179332858.1#58|Staphylococcus_aureus	1593	-	+	9	10293	11885	2924	4516	WP_000173891.1#58	NZ_JAAFKV010000036.1	GCF_010363645.1
WP_179332858.1#58|Staphylococcus_aureus	1377	-	-	11	12214	13590	1219	2595	WP_162642994.1#58	NZ_JAAFKV010000036.1	GCF_010363645.1
WP_179332858.1#58|Staphylococcus_aureus	753	-	-	10	14011	14763	46	798	WP_000876752.1#58	NZ_JAAFKV010000036.1	GCF_010363645.1
WP_178137085.1#59|Staphylococcus_aureus	1221	-	-	33	-15771	-14551	417238	418458	WP_000130763.1#59	NZ_FQQU01000002.1	GCF_900128095.1
WP_178137085.1#59|Staphylococcus_aureus	552	-	-	32	-14558	-14007	416694	417245	WP_000627024.1#59	NZ_FQQU01000002.1	GCF_900128095.1
WP_178137085.1#59|Staphylococcus_aureus	861	-	+	26	-13894	-13034	415721	416581	WP_001052510.1#59	NZ_FQQU01000002.1	GCF_900128095.1
WP_178137085.1#59|Staphylococcus_aureus	534	-	-	37	-12679	-12146	414833	415366	WP_000543163.1#59	NZ_FQQU01000002.1	GCF_900128095.1
WP_178137085.1#59|Staphylococcus_aureus	744	-	+	26	-12055	-11312	413999	414742	WP_001793250.1#59	NZ_FQQU01000002.1	GCF_900128095.1
WP_178137085.1#59|Staphylococcus_aureus	603	-	+	16	-10878	-10276	412963	413565	WP_000908953.1#59	NZ_FQQU01000002.1	GCF_900128095.1
WP_178137085.1#59|Staphylococcus_aureus	3153	-	+	21	-10009	-6857	409544	412696	WP_000080576.1#59	NZ_FQQU01000002.1	GCF_900128095.1
WP_178137085.1#59|Staphylococcus_aureus	483	-	+	14	-6800	-6318	409005	409487	WP_000410568.1#59	NZ_FQQU01000002.1	GCF_900128095.1
WP_178137085.1#59|Staphylococcus_aureus	987	-	+	7	-6113	-5127	407814	408800	WP_000710575.1#59	NZ_FQQU01000002.1	GCF_900128095.1
WP_178137085.1#59|Staphylococcus_aureus	771	-	+	1	-4906	-4136	406823	407593	WP_000977774.1#59	NZ_FQQU01000002.1	GCF_900128095.1
WP_178137085.1#59|Staphylococcus_aureus	771	-	+	1	-4084	-3314	406001	406771	WP_000597213.1#59	NZ_FQQU01000002.1	GCF_900128095.1
WP_178137085.1#59|Staphylococcus_aureus	765	-	+	1	-3035	-2271	404958	405722	WP_001793247.1#59	NZ_FQQU01000002.1	GCF_900128095.1
WP_178137085.1#59|Staphylococcus_aureus	1377	-	+	31	-2268	-892	403579	404955	WP_001029555.1#59	NZ_FQQU01000002.1	GCF_900128095.1
WP_178137085.1#59|Staphylococcus_aureus	327	-	+	30	-892	-566	403253	403579	WP_001804823.1#59	NZ_FQQU01000002.1	GCF_900128095.1
WP_178137085.1#59|Staphylococcus_aureus	312	-	+	29	-562	-251	402938	403249	WP_000512631.1#59	NZ_FQQU01000002.1	GCF_900128095.1
WP_178137085.1#59|Staphylococcus_aureus	2238	-	+	71	1	2238	400449	402686	WP_178137085.1#59	NZ_FQQU01000002.1	GCF_900128095.1
WP_178137085.1#59|Staphylococcus_aureus	1179	-	+	4	2389	3567	399120	400298	WP_001075820.1#59	NZ_FQQU01000002.1	GCF_900128095.1
WP_178137085.1#59|Staphylococcus_aureus	1389	-	+	3	3569	4957	397730	399118	WP_001006425.1#59	NZ_FQQU01000002.1	GCF_900128095.1
WP_178137085.1#59|Staphylococcus_aureus	1662	-	-	5	5444	7105	395582	397243	WP_001800966.1#59	NZ_FQQU01000002.1	GCF_900128095.1
WP_178137085.1#59|Staphylococcus_aureus	1776	-	-	8	7429	9204	393483	395258	WP_000291838.1#59	NZ_FQQU01000002.1	GCF_900128095.1
WP_178137085.1#59|Staphylococcus_aureus	474	-	+	6	9555	10028	392659	393132	WP_000036329.1#59	NZ_FQQU01000002.1	GCF_900128095.1
WP_178137085.1#59|Staphylococcus_aureus	1593	-	+	9	10290	11882	390805	392397	WP_000173904.1#59	NZ_FQQU01000002.1	GCF_900128095.1
WP_178137085.1#59|Staphylococcus_aureus	1479	-	-	11	12211	13689	388998	390476	WP_072526913.1#59	NZ_FQQU01000002.1	GCF_900128095.1
WP_178137085.1#59|Staphylococcus_aureus	753	-	-	10	14110	14862	387825	388577	WP_000876756.1#59	NZ_FQQU01000002.1	GCF_900128095.1
WP_178137085.1#59|Staphylococcus_aureus	999	-	-	2	15231	16229	386458	387456	WP_000136643.1#59	NZ_FQQU01000002.1	GCF_900128095.1
WP_178137085.1#59|Staphylococcus_aureus	996	-	-	2	16226	17221	385466	386461	WP_000924993.1#59	NZ_FQQU01000002.1	GCF_900128095.1
WP_178137085.1#59|Staphylococcus_aureus	993	-	-	12	17237	18229	384458	385450	WP_001045111.1#59	NZ_FQQU01000002.1	GCF_900128095.1
WP_178137085.1#59|Staphylococcus_aureus	981	-	+	13	18460	19440	383247	384227	WP_000570808.1#59	NZ_FQQU01000002.1	GCF_900128095.1
WP_178137085.1#59|Staphylococcus_aureus	1011	-	+	15	19437	20447	382240	383250	WP_001078456.1#59	NZ_FQQU01000002.1	GCF_900128095.1
WP_178137085.1#59|Staphylococcus_aureus	1755	-	+	25	20468	22222	380465	382219	WP_001179388.1#59	NZ_FQQU01000002.1	GCF_900128095.1
WP_178137085.1#59|Staphylococcus_aureus	1257	-	+	27	22215	23471	379216	380472	WP_000610051.1#59	NZ_FQQU01000002.1	GCF_900128095.1
WP_228567639.1#60|Staphylococcus_aureus	1221	+	-	33	-15771	-14551	699090	700310	WP_000130763.1#60	NZ_JAJHLP010000001.1	GCF_020821275.1
WP_228567639.1#60|Staphylococcus_aureus	552	+	-	32	-14558	-14007	700303	700854	WP_000627024.1#60	NZ_JAJHLP010000001.1	GCF_020821275.1
WP_228567639.1#60|Staphylococcus_aureus	861	+	+	26	-13894	-13034	700967	701827	WP_001052510.1#60	NZ_JAJHLP010000001.1	GCF_020821275.1
WP_228567639.1#60|Staphylococcus_aureus	534	+	-	37	-12679	-12146	702182	702715	WP_000543163.1#60	NZ_JAJHLP010000001.1	GCF_020821275.1
WP_228567639.1#60|Staphylococcus_aureus	735	+	+	26	-12046	-11312	702815	703549	WP_001010294.1#60	NZ_JAJHLP010000001.1	GCF_020821275.1
WP_228567639.1#60|Staphylococcus_aureus	603	+	+	16	-10878	-10276	703983	704585	WP_000908953.1#60	NZ_JAJHLP010000001.1	GCF_020821275.1
WP_228567639.1#60|Staphylococcus_aureus	3153	+	+	21	-10009	-6857	704852	708004	WP_000080576.1#60	NZ_JAJHLP010000001.1	GCF_020821275.1
WP_228567639.1#60|Staphylococcus_aureus	483	+	+	14	-6800	-6318	708061	708543	WP_000410568.1#60	NZ_JAJHLP010000001.1	GCF_020821275.1
WP_228567639.1#60|Staphylococcus_aureus	987	+	+	7	-6113	-5127	708748	709734	WP_000710575.1#60	NZ_JAJHLP010000001.1	GCF_020821275.1
WP_228567639.1#60|Staphylococcus_aureus	771	+	+	1	-4906	-4136	709955	710725	WP_000977774.1#60	NZ_JAJHLP010000001.1	GCF_020821275.1
WP_228567639.1#60|Staphylococcus_aureus	771	+	+	1	-4084	-3314	710777	711547	WP_000597213.1#60	NZ_JAJHLP010000001.1	GCF_020821275.1
WP_228567639.1#60|Staphylococcus_aureus	765	+	+	73	-3035	-2271	711826	712590	pseudogene_60.25*#60	NZ_JAJHLP010000001.1	GCF_020821275.1
WP_228567639.1#60|Staphylococcus_aureus	1377	+	+	31	-2268	-892	712593	713969	WP_001029555.1#60	NZ_JAJHLP010000001.1	GCF_020821275.1
WP_228567639.1#60|Staphylococcus_aureus	327	+	+	30	-892	-566	713969	714295	WP_001804823.1#60	NZ_JAJHLP010000001.1	GCF_020821275.1
WP_228567639.1#60|Staphylococcus_aureus	312	+	+	29	-562	-251	714299	714610	WP_000512631.1#60	NZ_JAJHLP010000001.1	GCF_020821275.1
WP_228567639.1#60|Staphylococcus_aureus	2238	+	+	71	1	2238	714862	717099	WP_228567639.1#60	NZ_JAJHLP010000001.1	GCF_020821275.1
WP_228567639.1#60|Staphylococcus_aureus	1179	+	+	4	2389	3567	717250	718428	WP_001075820.1#60	NZ_JAJHLP010000001.1	GCF_020821275.1
WP_228567639.1#60|Staphylococcus_aureus	1389	+	+	3	3569	4957	718430	719818	WP_001006425.1#60	NZ_JAJHLP010000001.1	GCF_020821275.1
WP_228567639.1#60|Staphylococcus_aureus	1662	+	-	5	5444	7105	720305	721966	WP_001800966.1#60	NZ_JAJHLP010000001.1	GCF_020821275.1
WP_228567639.1#60|Staphylococcus_aureus	1776	+	-	8	7429	9204	722290	724065	WP_000291838.1#60	NZ_JAJHLP010000001.1	GCF_020821275.1
WP_228567639.1#60|Staphylococcus_aureus	474	+	+	6	9555	10028	724416	724889	WP_000036329.1#60	NZ_JAJHLP010000001.1	GCF_020821275.1
WP_228567639.1#60|Staphylococcus_aureus	1593	+	+	9	10290	11882	725151	726743	WP_000173904.1#60	NZ_JAJHLP010000001.1	GCF_020821275.1
WP_228567639.1#60|Staphylococcus_aureus	1455	+	-	11	12211	13665	727072	728526	WP_228567641.1#60	NZ_JAJHLP010000001.1	GCF_020821275.1
WP_228567639.1#60|Staphylococcus_aureus	753	+	-	10	14086	14838	728947	729699	WP_000876756.1#60	NZ_JAJHLP010000001.1	GCF_020821275.1
WP_228567639.1#60|Staphylococcus_aureus	999	+	-	2	15207	16205	730068	731066	WP_000136643.1#60	NZ_JAJHLP010000001.1	GCF_020821275.1
WP_228567639.1#60|Staphylococcus_aureus	996	+	-	2	16202	17197	731063	732058	WP_000924993.1#60	NZ_JAJHLP010000001.1	GCF_020821275.1
WP_228567639.1#60|Staphylococcus_aureus	993	+	-	12	17213	18205	732074	733066	WP_001045111.1#60	NZ_JAJHLP010000001.1	GCF_020821275.1
WP_228567639.1#60|Staphylococcus_aureus	981	+	+	13	18436	19416	733297	734277	WP_000570808.1#60	NZ_JAJHLP010000001.1	GCF_020821275.1
WP_228567639.1#60|Staphylococcus_aureus	1011	+	+	15	19413	20423	734274	735284	WP_001078456.1#60	NZ_JAJHLP010000001.1	GCF_020821275.1
WP_228567639.1#60|Staphylococcus_aureus	1755	+	+	25	20444	22198	735305	737059	WP_001179388.1#60	NZ_JAJHLP010000001.1	GCF_020821275.1
WP_228567639.1#60|Staphylococcus_aureus	1257	+	+	27	22191	23447	737052	738308	WP_000610051.1#60	NZ_JAJHLP010000001.1	GCF_020821275.1
WP_172449591.1#61|Staphylococcus_aureus	552	+	-	32	-13414	-12863	59884	60435	WP_006191450.1#61	NZ_LS483308.1	GCF_900474555.1
WP_172449591.1#61|Staphylococcus_aureus	861	+	+	26	-12750	-11890	60548	61408	WP_001052508.1#61	NZ_LS483308.1	GCF_900474555.1
WP_172449591.1#61|Staphylococcus_aureus	603	+	+	16	-11264	-10662	62034	62636	WP_000908959.1#61	NZ_LS483308.1	GCF_900474555.1
WP_172449591.1#61|Staphylococcus_aureus	915	+	-	35	-10370	-9456	62928	63842	WP_000814441.1#61	NZ_LS483308.1	GCF_900474555.1
WP_172449591.1#61|Staphylococcus_aureus	555	+	+	36	-9277	-8723	64021	64575	WP_001100493.1#61	NZ_LS483308.1	GCF_900474555.1
WP_172449591.1#61|Staphylococcus_aureus	738	+	+	34	-8493	-7756	64805	65542	WP_006191454.1#61	NZ_LS483308.1	GCF_900474555.1
WP_172449591.1#61|Staphylococcus_aureus	483	+	+	14	-7600	-7118	65698	66180	WP_000714373.1#61	NZ_LS483308.1	GCF_900474555.1
WP_172449591.1#61|Staphylococcus_aureus	987	+	+	7	-6912	-5926	66386	67372	WP_000710559.1#61	NZ_LS483308.1	GCF_900474555.1
WP_172449591.1#61|Staphylococcus_aureus	771	+	+	1	-5705	-4935	67593	68363	WP_111743751.1#61	NZ_LS483308.1	GCF_900474555.1
WP_172449591.1#61|Staphylococcus_aureus	771	+	+	1	-4870	-4100	68428	69198	WP_006191459.1#61	NZ_LS483308.1	GCF_900474555.1
WP_172449591.1#61|Staphylococcus_aureus	771	+	+	1	-4035	-3265	69263	70033	WP_000977796.1#61	NZ_LS483308.1	GCF_900474555.1
WP_172449591.1#61|Staphylococcus_aureus	765	+	+	1	-3035	-2271	70263	71027	WP_025175749.1#61	NZ_LS483308.1	GCF_900474555.1
WP_172449591.1#61|Staphylococcus_aureus	1377	+	+	31	-2268	-892	71030	72406	WP_006191463.1#61	NZ_LS483308.1	GCF_900474555.1
WP_172449591.1#61|Staphylococcus_aureus	327	+	+	30	-892	-566	72406	72732	WP_111743943.1#61	NZ_LS483308.1	GCF_900474555.1
WP_172449591.1#61|Staphylococcus_aureus	312	+	+	29	-562	-251	72736	73047	WP_000512632.1#61	NZ_LS483308.1	GCF_900474555.1
WP_172449591.1#61|Staphylococcus_aureus	2238	+	+	71	1	2238	73299	75536	WP_172449591.1#61	NZ_LS483308.1	GCF_900474555.1
WP_172449591.1#61|Staphylococcus_aureus	1179	+	+	4	2389	3567	75687	76865	WP_006191470.1#61	NZ_LS483308.1	GCF_900474555.1
WP_172449591.1#61|Staphylococcus_aureus	1389	+	+	3	3569	4957	76867	78255	WP_001006425.1#61	NZ_LS483308.1	GCF_900474555.1
WP_172449591.1#61|Staphylococcus_aureus	1662	+	-	5	5450	7111	78748	80409	WP_072353806.1#61	NZ_LS483308.1	GCF_900474555.1
WP_172449591.1#61|Staphylococcus_aureus	1776	+	-	8	7436	9211	80734	82509	WP_001807951.1#61	NZ_LS483308.1	GCF_900474555.1
WP_172449591.1#61|Staphylococcus_aureus	474	+	+	6	9562	10035	82860	83333	WP_006191471.1#61	NZ_LS483308.1	GCF_900474555.1
WP_172449591.1#61|Staphylococcus_aureus	1593	+	+	9	10297	11889	83595	85187	WP_000173899.1#61	NZ_LS483308.1	GCF_900474555.1
WP_172449591.1#61|Staphylococcus_aureus	1551	+	-	11	12218	13768	85516	87066	WP_111743752.1#61	NZ_LS483308.1	GCF_900474555.1
WP_172449591.1#61|Staphylococcus_aureus	753	+	-	10	14189	14941	87487	88239	WP_000876756.1#61	NZ_LS483308.1	GCF_900474555.1
WP_172449591.1#61|Staphylococcus_aureus	999	+	-	2	15310	16308	88608	89606	WP_006191473.1#61	NZ_LS483308.1	GCF_900474555.1
WP_172449591.1#61|Staphylococcus_aureus	996	+	-	2	16305	17300	89603	90598	WP_000924989.1#61	NZ_LS483308.1	GCF_900474555.1
WP_172449591.1#61|Staphylococcus_aureus	993	+	-	12	17316	18308	90614	91606	WP_001045111.1#61	NZ_LS483308.1	GCF_900474555.1
WP_172449591.1#61|Staphylococcus_aureus	981	+	+	13	18539	19519	91837	92817	WP_111743753.1#61	NZ_LS483308.1	GCF_900474555.1
WP_172449591.1#61|Staphylococcus_aureus	1011	+	+	15	19516	20526	92814	93824	WP_006191474.1#61	NZ_LS483308.1	GCF_900474555.1
WP_172449591.1#61|Staphylococcus_aureus	1755	+	+	25	20547	22301	93845	95599	WP_006191475.1#61	NZ_LS483308.1	GCF_900474555.1
WP_172449591.1#61|Staphylococcus_aureus	1257	+	+	27	22294	23550	95592	96848	WP_000610051.1#61	NZ_LS483308.1	GCF_900474555.1
WP_053015413.1#62|Staphylococcus_aureus	987	-	+	7	-2908	-1922	44630	45616	WP_000710558.1#62	NZ_FGQJ01000017.1	GCF_900040415.1
WP_053015413.1#62|Staphylococcus_aureus	771	-	+	1	-1702	-932	43640	44410	WP_000977806.1#62	NZ_FGQJ01000017.1	GCF_900040415.1
WP_053015413.1#62|Staphylococcus_aureus	771	-	+	1	-867	-97	42805	43575	WP_000977793.1#62	NZ_FGQJ01000017.1	GCF_900040415.1
WP_053015413.1#62|Staphylococcus_aureus	2238	-	+	71	1	2238	40470	42707	WP_053015413.1#62	NZ_FGQJ01000017.1	GCF_900040415.1
WP_053015413.1#62|Staphylococcus_aureus	1179	-	+	4	2389	3567	39141	40319	WP_001075821.1#62	NZ_FGQJ01000017.1	GCF_900040415.1
WP_053015413.1#62|Staphylococcus_aureus	1389	-	+	3	3569	4957	37751	39139	WP_001006425.1#62	NZ_FGQJ01000017.1	GCF_900040415.1
WP_053015413.1#62|Staphylococcus_aureus	1662	-	-	5	5444	7105	35603	37264	WP_001791319.1#62	NZ_FGQJ01000017.1	GCF_900040415.1
WP_053015413.1#62|Staphylococcus_aureus	1776	-	-	8	7432	9207	33501	35276	WP_001670226.1#62	NZ_FGQJ01000017.1	GCF_900040415.1
WP_053015413.1#62|Staphylococcus_aureus	474	-	+	6	9558	10031	32677	33150	WP_000036335.1#62	NZ_FGQJ01000017.1	GCF_900040415.1
WP_053015413.1#62|Staphylococcus_aureus	1593	-	+	9	10293	11885	30823	32415	WP_000173894.1#62	NZ_FGQJ01000017.1	GCF_900040415.1
WP_053015413.1#62|Staphylococcus_aureus	1575	-	-	11	12214	13788	28920	30494	WP_078150729.1#62	NZ_FGQJ01000017.1	GCF_900040415.1
WP_053015413.1#62|Staphylococcus_aureus	753	-	-	10	14209	14961	27747	28499	WP_000876756.1#62	NZ_FGQJ01000017.1	GCF_900040415.1
WP_053015413.1#62|Staphylococcus_aureus	999	-	-	2	15330	16328	26380	27378	WP_000136638.1#62	NZ_FGQJ01000017.1	GCF_900040415.1
WP_053015413.1#62|Staphylococcus_aureus	996	-	-	2	16325	17320	25388	26383	WP_000924999.1#62	NZ_FGQJ01000017.1	GCF_900040415.1
WP_053015413.1#62|Staphylococcus_aureus	993	-	-	12	17336	18328	24380	25372	WP_001045111.1#62	NZ_FGQJ01000017.1	GCF_900040415.1
WP_053015413.1#62|Staphylococcus_aureus	981	-	+	13	18559	19539	23169	24149	WP_000570808.1#62	NZ_FGQJ01000017.1	GCF_900040415.1
WP_053015413.1#62|Staphylococcus_aureus	1011	-	+	15	19536	20546	22162	23172	WP_001078456.1#62	NZ_FGQJ01000017.1	GCF_900040415.1
WP_053015413.1#62|Staphylococcus_aureus	1755	-	+	25	20567	22321	20387	22141	WP_001179389.1#62	NZ_FGQJ01000017.1	GCF_900040415.1
WP_053015413.1#62|Staphylococcus_aureus	1257	-	+	27	22314	23570	19138	20394	WP_000610056.1#62	NZ_FGQJ01000017.1	GCF_900040415.1
WP_195758575.1#63|Staphylococcus_aureus	1221	-	-	33	-15771	-14551	72603	73823	WP_000130763.1#63	NZ_WKHU01000007.1	GCF_009675985.1
WP_195758575.1#63|Staphylococcus_aureus	552	-	-	32	-14558	-14007	72059	72610	WP_000627024.1#63	NZ_WKHU01000007.1	GCF_009675985.1
WP_195758575.1#63|Staphylococcus_aureus	861	-	+	26	-13894	-13034	71086	71946	WP_001052510.1#63	NZ_WKHU01000007.1	GCF_009675985.1
WP_195758575.1#63|Staphylococcus_aureus	534	-	-	37	-12679	-12146	70198	70731	WP_000543163.1#63	NZ_WKHU01000007.1	GCF_009675985.1
WP_195758575.1#63|Staphylococcus_aureus	735	-	+	26	-12046	-11312	69364	70098	WP_001010294.1#63	NZ_WKHU01000007.1	GCF_009675985.1
WP_195758575.1#63|Staphylococcus_aureus	603	-	+	16	-10878	-10276	68328	68930	WP_000908953.1#63	NZ_WKHU01000007.1	GCF_009675985.1
WP_195758575.1#63|Staphylococcus_aureus	3153	-	+	21	-10009	-6857	64909	68061	WP_000080559.1#63	NZ_WKHU01000007.1	GCF_009675985.1
WP_195758575.1#63|Staphylococcus_aureus	483	-	+	14	-6800	-6318	64370	64852	WP_000410568.1#63	NZ_WKHU01000007.1	GCF_009675985.1
WP_195758575.1#63|Staphylococcus_aureus	987	-	+	7	-6113	-5127	63179	64165	WP_000710575.1#63	NZ_WKHU01000007.1	GCF_009675985.1
WP_195758575.1#63|Staphylococcus_aureus	771	-	+	1	-4906	-4136	62188	62958	WP_000977774.1#63	NZ_WKHU01000007.1	GCF_009675985.1
WP_195758575.1#63|Staphylococcus_aureus	771	-	+	1	-4084	-3314	61366	62136	WP_000597213.1#63	NZ_WKHU01000007.1	GCF_009675985.1
WP_195758575.1#63|Staphylococcus_aureus	765	-	+	73	-3035	-2271	60323	61087	pseudogene_63.11*#63	NZ_WKHU01000007.1	GCF_009675985.1
WP_195758575.1#63|Staphylococcus_aureus	1377	-	+	31	-2268	-892	58944	60320	WP_001029555.1#63	NZ_WKHU01000007.1	GCF_009675985.1
WP_195758575.1#63|Staphylococcus_aureus	327	-	+	30	-892	-566	58618	58944	WP_001804823.1#63	NZ_WKHU01000007.1	GCF_009675985.1
WP_195758575.1#63|Staphylococcus_aureus	312	-	+	29	-562	-251	58303	58614	WP_000512631.1#63	NZ_WKHU01000007.1	GCF_009675985.1
WP_195758575.1#63|Staphylococcus_aureus	2238	-	+	71	1	2238	55814	58051	WP_195758575.1#63	NZ_WKHU01000007.1	GCF_009675985.1
WP_195758575.1#63|Staphylococcus_aureus	1179	-	+	4	2389	3567	54485	55663	WP_001075820.1#63	NZ_WKHU01000007.1	GCF_009675985.1
WP_195758575.1#63|Staphylococcus_aureus	1389	-	+	3	3569	4957	53095	54483	WP_001006425.1#63	NZ_WKHU01000007.1	GCF_009675985.1
WP_195758575.1#63|Staphylococcus_aureus	1662	-	-	5	5444	7105	50947	52608	WP_001800966.1#63	NZ_WKHU01000007.1	GCF_009675985.1
WP_195758575.1#63|Staphylococcus_aureus	1776	-	-	8	7429	9204	48848	50623	WP_000291838.1#63	NZ_WKHU01000007.1	GCF_009675985.1
WP_195758575.1#63|Staphylococcus_aureus	462	-	+	6	9555	10016	48036	48497	WP_154289209.1#63	NZ_WKHU01000007.1	GCF_009675985.1
WP_195758575.1#63|Staphylococcus_aureus	1593	-	+	9	10278	11870	46182	47774	WP_000173904.1#63	NZ_WKHU01000007.1	GCF_009675985.1
WP_195758575.1#63|Staphylococcus_aureus	1281	-	-	11	12199	13479	44573	45853	WP_107364533.1#63	NZ_WKHU01000007.1	GCF_009675985.1
WP_195758575.1#63|Staphylococcus_aureus	753	-	-	10	13900	14652	43400	44152	WP_000876756.1#63	NZ_WKHU01000007.1	GCF_009675985.1
WP_195758575.1#63|Staphylococcus_aureus	999	-	-	2	15021	16019	42033	43031	WP_000136643.1#63	NZ_WKHU01000007.1	GCF_009675985.1
WP_195758575.1#63|Staphylococcus_aureus	996	-	-	2	16016	17011	41041	42036	WP_000924993.1#63	NZ_WKHU01000007.1	GCF_009675985.1
WP_195758575.1#63|Staphylococcus_aureus	993	-	-	12	17027	18019	40033	41025	WP_001045111.1#63	NZ_WKHU01000007.1	GCF_009675985.1
WP_195758575.1#63|Staphylococcus_aureus	981	-	+	13	18250	19230	38822	39802	WP_000570808.1#63	NZ_WKHU01000007.1	GCF_009675985.1
WP_195758575.1#63|Staphylococcus_aureus	1011	-	+	15	19227	20237	37815	38825	WP_001078456.1#63	NZ_WKHU01000007.1	GCF_009675985.1
WP_195758575.1#63|Staphylococcus_aureus	1755	-	+	25	20258	22012	36040	37794	WP_001179388.1#63	NZ_WKHU01000007.1	GCF_009675985.1
WP_195758575.1#63|Staphylococcus_aureus	1257	-	+	27	22005	23261	34791	36047	WP_000610051.1#63	NZ_WKHU01000007.1	GCF_009675985.1
WP_061842778.1#64|Staphylococcus_aureus	987	-	+	7	-2908	-1922	14537	15523	WP_000710558.1#64	NZ_FGWT01000040.1	GCF_900048305.1
WP_061842778.1#64|Staphylococcus_aureus	771	-	+	1	-1702	-932	13547	14317	WP_000977806.1#64	NZ_FGWT01000040.1	GCF_900048305.1
WP_061842778.1#64|Staphylococcus_aureus	771	-	+	1	-867	-97	12712	13482	WP_000977793.1#64	NZ_FGWT01000040.1	GCF_900048305.1
WP_061842778.1#64|Staphylococcus_aureus	2238	-	+	71	1	2238	10377	12614	WP_061842778.1#64	NZ_FGWT01000040.1	GCF_900048305.1
WP_061842778.1#64|Staphylococcus_aureus	1179	-	+	4	2389	3567	9048	10226	WP_001075821.1#64	NZ_FGWT01000040.1	GCF_900048305.1
WP_061842778.1#64|Staphylococcus_aureus	1389	-	+	3	3569	4957	7658	9046	WP_001006425.1#64	NZ_FGWT01000040.1	GCF_900048305.1
WP_061842778.1#64|Staphylococcus_aureus	1662	-	-	5	5444	7105	5510	7171	WP_001791319.1#64	NZ_FGWT01000040.1	GCF_900048305.1
WP_061842778.1#64|Staphylococcus_aureus	1776	-	-	8	7432	9207	3408	5183	WP_001670226.1#64	NZ_FGWT01000040.1	GCF_900048305.1
WP_061842778.1#64|Staphylococcus_aureus	474	-	+	6	9558	10031	2584	3057	WP_000036335.1#64	NZ_FGWT01000040.1	GCF_900048305.1
WP_061842778.1#64|Staphylococcus_aureus	1593	-	+	9	10293	11885	730	2322	WP_000173894.1#64	NZ_FGWT01000040.1	GCF_900048305.1
WP_061842778.1#64|Staphylococcus_aureus	401	-	-	73	12214	12614	1	401	pseudogene_64.31*#64	NZ_FGWT01000040.1	GCF_900048305.1
WP_065325085.1#65|Staphylococcus_aureus	1335	+	+	24	-15429	-14095	85426	86760	WP_000465472.1#65	NZ_MAQQ01000016.1	GCF_001681005.1
WP_065325085.1#65|Staphylococcus_aureus	1194	+	+	23	-14076	-12883	86779	87972	WP_001033018.1#65	NZ_MAQQ01000016.1	GCF_001681005.1
WP_065325085.1#65|Staphylococcus_aureus	215	+	-	73	-12616	-12402	88239	88453	pseudogene_65.20*#65	NZ_MAQQ01000016.1	GCF_001681005.1
WP_065325085.1#65|Staphylococcus_aureus	987	+	-	18	-12216	-11230	88639	89625	WP_000662041.1#65	NZ_MAQQ01000016.1	GCF_001681005.1
WP_065325085.1#65|Staphylococcus_aureus	204	+	+	20	-10921	-10718	89934	90137	WP_000389759.1#65	NZ_MAQQ01000016.1	GCF_001681005.1
WP_065325085.1#65|Staphylococcus_aureus	297	+	+	17	-10669	-10373	90186	90482	WP_000201644.1#65	NZ_MAQQ01000016.1	GCF_001681005.1
WP_065325085.1#65|Staphylococcus_aureus	603	+	+	16	-10165	-9563	90690	91292	WP_000908956.1#65	NZ_MAQQ01000016.1	GCF_001681005.1
WP_065325085.1#65|Staphylococcus_aureus	3153	+	+	21	-9296	-6144	91559	94711	WP_000080564.1#65	NZ_MAQQ01000016.1	GCF_001681005.1
WP_065325085.1#65|Staphylococcus_aureus	483	+	+	14	-6087	-5605	94768	95250	WP_000410567.1#65	NZ_MAQQ01000016.1	GCF_001681005.1
WP_065325085.1#65|Staphylococcus_aureus	987	+	+	7	-5399	-4413	95456	96442	WP_000710555.1#65	NZ_MAQQ01000016.1	GCF_001681005.1
WP_065325085.1#65|Staphylococcus_aureus	771	+	+	1	-4192	-3422	96663	97433	WP_000977777.1#65	NZ_MAQQ01000016.1	GCF_001681005.1
WP_065325085.1#65|Staphylococcus_aureus	771	+	+	1	-3370	-2600	97485	98255	WP_000597207.1#65	NZ_MAQQ01000016.1	GCF_001681005.1
WP_065325085.1#65|Staphylococcus_aureus	771	+	+	1	-2535	-1765	98320	99090	WP_031790901.1#65	NZ_MAQQ01000016.1	GCF_001681005.1
WP_065325085.1#65|Staphylococcus_aureus	771	+	+	1	-1700	-930	99155	99925	WP_000977803.1#65	NZ_MAQQ01000016.1	GCF_001681005.1
WP_065325085.1#65|Staphylococcus_aureus	771	+	+	1	-866	-96	99989	100759	WP_075339405.1#65	NZ_MAQQ01000016.1	GCF_001681005.1
WP_065325085.1#65|Staphylococcus_aureus	2238	+	+	71	1	2238	100856	103093	WP_065325085.1#65	NZ_MAQQ01000016.1	GCF_001681005.1
WP_065325085.1#65|Staphylococcus_aureus	1179	+	+	4	2389	3567	103244	104422	WP_001075809.1#65	NZ_MAQQ01000016.1	GCF_001681005.1
WP_065325085.1#65|Staphylococcus_aureus	1389	+	+	3	3569	4957	104424	105812	WP_001006441.1#65	NZ_MAQQ01000016.1	GCF_001681005.1
WP_065325085.1#65|Staphylococcus_aureus	1662	+	-	5	5441	7102	106296	107957	WP_001792226.1#65	NZ_MAQQ01000016.1	GCF_001681005.1
WP_065325085.1#65|Staphylococcus_aureus	1776	+	-	8	7427	9202	108282	110057	WP_065325087.1#65	NZ_MAQQ01000016.1	GCF_001681005.1
WP_065325085.1#65|Staphylococcus_aureus	873	+	-	19	9376	10248	110231	111103	WP_001038103.1#65	NZ_MAQQ01000016.1	GCF_001681005.1
WP_065325085.1#65|Staphylococcus_aureus	1380	+	+	22	10379	11758	111234	112613	WP_078072290.1#65	NZ_MAQQ01000016.1	GCF_001681005.1
WP_065325085.1#65|Staphylococcus_aureus	474	+	+	6	11948	12421	112803	113276	WP_000036330.1#65	NZ_MAQQ01000016.1	GCF_001681005.1
WP_065325085.1#65|Staphylococcus_aureus	1593	+	+	9	12683	14275	113538	115130	WP_000173891.1#65	NZ_MAQQ01000016.1	GCF_001681005.1
WP_065325085.1#65|Staphylococcus_aureus	1479	+	-	11	14604	16082	115459	116937	WP_078368841.1#65	NZ_MAQQ01000016.1	GCF_001681005.1
WP_065325085.1#65|Staphylococcus_aureus	753	+	-	10	16503	17255	117358	118110	WP_000876756.1#65	NZ_MAQQ01000016.1	GCF_001681005.1
WP_065325085.1#65|Staphylococcus_aureus	999	+	-	2	17624	18622	118479	119477	WP_000136633.1#65	NZ_MAQQ01000016.1	GCF_001681005.1
WP_065325085.1#65|Staphylococcus_aureus	996	+	-	2	18619	19614	119474	120469	WP_000924990.1#65	NZ_MAQQ01000016.1	GCF_001681005.1
WP_065325085.1#65|Staphylococcus_aureus	993	+	-	12	19630	20622	120485	121477	WP_001045111.1#65	NZ_MAQQ01000016.1	GCF_001681005.1
WP_065325085.1#65|Staphylococcus_aureus	981	+	+	13	20853	21833	121708	122688	WP_000570808.1#65	NZ_MAQQ01000016.1	GCF_001681005.1
WP_065325085.1#65|Staphylococcus_aureus	1011	+	+	15	21830	22840	122685	123695	WP_001078461.1#65	NZ_MAQQ01000016.1	GCF_001681005.1
WP_197275375.1#66|Staphylococcus_aureus	1065	+	+	28	-16524	-15460	114654	115718	WP_000816133.1#66	NZ_CP033982.1	GCF_009739675.1
WP_197275375.1#66|Staphylococcus_aureus	1335	+	+	24	-15429	-14095	115749	117083	WP_000465472.1#66	NZ_CP033982.1	GCF_009739675.1
WP_197275375.1#66|Staphylococcus_aureus	1194	+	+	23	-14076	-12883	117102	118295	WP_001033018.1#66	NZ_CP033982.1	GCF_009739675.1
WP_197275375.1#66|Staphylococcus_aureus	987	+	-	18	-12216	-11230	118962	119948	WP_000662022.1#66	NZ_CP033982.1	GCF_009739675.1
WP_197275375.1#66|Staphylococcus_aureus	204	+	+	20	-10921	-10718	120257	120460	WP_000389759.1#66	NZ_CP033982.1	GCF_009739675.1
WP_197275375.1#66|Staphylococcus_aureus	297	+	+	17	-10669	-10373	120509	120805	WP_000201644.1#66	NZ_CP033982.1	GCF_009739675.1
WP_197275375.1#66|Staphylococcus_aureus	603	+	+	16	-10165	-9563	121013	121615	WP_000908956.1#66	NZ_CP033982.1	GCF_009739675.1
WP_197275375.1#66|Staphylococcus_aureus	3153	+	+	21	-9296	-6144	121882	125034	WP_000080564.1#66	NZ_CP033982.1	GCF_009739675.1
WP_197275375.1#66|Staphylococcus_aureus	483	+	+	14	-6087	-5605	125091	125573	WP_000410567.1#66	NZ_CP033982.1	GCF_009739675.1
WP_197275375.1#66|Staphylococcus_aureus	987	+	+	7	-5399	-4413	125779	126765	WP_000710555.1#66	NZ_CP033982.1	GCF_009739675.1
WP_197275375.1#66|Staphylococcus_aureus	771	+	+	1	-4192	-3422	126986	127756	WP_000977777.1#66	NZ_CP033982.1	GCF_009739675.1
WP_197275375.1#66|Staphylococcus_aureus	771	+	+	1	-3370	-2600	127808	128578	WP_000597207.1#66	NZ_CP033982.1	GCF_009739675.1
WP_197275375.1#66|Staphylococcus_aureus	771	+	+	1	-2535	-1765	128643	129413	WP_031790901.1#66	NZ_CP033982.1	GCF_009739675.1
WP_197275375.1#66|Staphylococcus_aureus	771	+	+	1	-1700	-930	129478	130248	WP_000977803.1#66	NZ_CP033982.1	GCF_009739675.1
WP_197275375.1#66|Staphylococcus_aureus	771	+	+	1	-866	-96	130312	131082	WP_075339405.1#66	NZ_CP033982.1	GCF_009739675.1
WP_197275375.1#66|Staphylococcus_aureus	2238	+	+	71	1	2238	131179	133416	WP_197275375.1#66	NZ_CP033982.1	GCF_009739675.1
WP_197275375.1#66|Staphylococcus_aureus	1179	+	+	4	2389	3567	133567	134745	WP_001075809.1#66	NZ_CP033982.1	GCF_009739675.1
WP_197275375.1#66|Staphylococcus_aureus	1389	+	+	3	3569	4957	134747	136135	WP_001006441.1#66	NZ_CP033982.1	GCF_009739675.1
WP_197275375.1#66|Staphylococcus_aureus	1662	+	-	5	5441	7102	136619	138280	WP_001792226.1#66	NZ_CP033982.1	GCF_009739675.1
WP_197275375.1#66|Staphylococcus_aureus	1776	+	-	8	7427	9202	138605	140380	WP_000291840.1#66	NZ_CP033982.1	GCF_009739675.1
WP_197275375.1#66|Staphylococcus_aureus	873	+	-	19	9376	10248	140554	141426	WP_001038103.1#66	NZ_CP033982.1	GCF_009739675.1
WP_197275375.1#66|Staphylococcus_aureus	1380	+	+	22	10379	11758	141557	142936	WP_078072290.1#66	NZ_CP033982.1	GCF_009739675.1
WP_197275375.1#66|Staphylococcus_aureus	474	+	+	6	11948	12421	143126	143599	WP_000036330.1#66	NZ_CP033982.1	GCF_009739675.1
WP_197275375.1#66|Staphylococcus_aureus	1593	+	+	9	12683	14275	143861	145453	WP_000173891.1#66	NZ_CP033982.1	GCF_009739675.1
WP_197275375.1#66|Staphylococcus_aureus	1551	+	-	11	14604	16154	145782	147332	WP_001666947.1#66	NZ_CP033982.1	GCF_009739675.1
WP_197275375.1#66|Staphylococcus_aureus	753	+	-	10	16575	17327	147753	148505	WP_000876756.1#66	NZ_CP033982.1	GCF_009739675.1
WP_197275375.1#66|Staphylococcus_aureus	999	+	-	2	17696	18694	148874	149872	WP_000136633.1#66	NZ_CP033982.1	GCF_009739675.1
WP_197275375.1#66|Staphylococcus_aureus	996	+	-	2	18691	19686	149869	150864	WP_000924990.1#66	NZ_CP033982.1	GCF_009739675.1
WP_197275375.1#66|Staphylococcus_aureus	993	+	-	12	19702	20694	150880	151872	WP_001045111.1#66	NZ_CP033982.1	GCF_009739675.1
WP_197275375.1#66|Staphylococcus_aureus	981	+	+	13	20925	21905	152103	153083	WP_000570808.1#66	NZ_CP033982.1	GCF_009739675.1
WP_197275375.1#66|Staphylococcus_aureus	1011	+	+	15	21902	22912	153080	154090	WP_001078461.1#66	NZ_CP033982.1	GCF_009739675.1
WP_180371849.1#67|Staphylococcus_aureus	1335	-	+	24	-15429	-14095	168226	169560	WP_000465472.1#67	NZ_FQPN01000005.1	GCF_900127725.1
WP_180371849.1#67|Staphylococcus_aureus	1194	-	+	23	-14076	-12883	167014	168207	WP_001033018.1#67	NZ_FQPN01000005.1	GCF_900127725.1
WP_180371849.1#67|Staphylococcus_aureus	215	-	-	73	-12616	-12402	166533	166747	pseudogene_67.19*#67	NZ_FQPN01000005.1	GCF_900127725.1
WP_180371849.1#67|Staphylococcus_aureus	987	-	-	18	-12216	-11230	165361	166347	WP_000662022.1#67	NZ_FQPN01000005.1	GCF_900127725.1
WP_180371849.1#67|Staphylococcus_aureus	204	-	+	20	-10921	-10718	164849	165052	WP_000389759.1#67	NZ_FQPN01000005.1	GCF_900127725.1
WP_180371849.1#67|Staphylococcus_aureus	297	-	+	17	-10669	-10373	164504	164800	WP_000201644.1#67	NZ_FQPN01000005.1	GCF_900127725.1
WP_180371849.1#67|Staphylococcus_aureus	603	-	+	16	-10165	-9563	163694	164296	WP_000908956.1#67	NZ_FQPN01000005.1	GCF_900127725.1
WP_180371849.1#67|Staphylococcus_aureus	3153	-	+	21	-9296	-6144	160275	163427	WP_000080564.1#67	NZ_FQPN01000005.1	GCF_900127725.1
WP_180371849.1#67|Staphylococcus_aureus	483	-	+	14	-6087	-5605	159736	160218	WP_000410567.1#67	NZ_FQPN01000005.1	GCF_900127725.1
WP_180371849.1#67|Staphylococcus_aureus	987	-	+	7	-5399	-4413	158544	159530	WP_000710555.1#67	NZ_FQPN01000005.1	GCF_900127725.1
WP_180371849.1#67|Staphylococcus_aureus	771	-	+	1	-4192	-3422	157553	158323	WP_000977777.1#67	NZ_FQPN01000005.1	GCF_900127725.1
WP_180371849.1#67|Staphylococcus_aureus	771	-	+	1	-3370	-2600	156731	157501	WP_000597207.1#67	NZ_FQPN01000005.1	GCF_900127725.1
WP_180371849.1#67|Staphylococcus_aureus	771	-	+	1	-2535	-1765	155896	156666	WP_031790901.1#67	NZ_FQPN01000005.1	GCF_900127725.1
WP_180371849.1#67|Staphylococcus_aureus	771	-	+	1	-1700	-930	155061	155831	WP_000977803.1#67	NZ_FQPN01000005.1	GCF_900127725.1
WP_180371849.1#67|Staphylococcus_aureus	771	-	+	1	-866	-96	154227	154997	WP_075339405.1#67	NZ_FQPN01000005.1	GCF_900127725.1
WP_180371849.1#67|Staphylococcus_aureus	2238	-	+	71	1	2238	151893	154130	WP_180371849.1#67	NZ_FQPN01000005.1	GCF_900127725.1
WP_180371849.1#67|Staphylococcus_aureus	1179	-	+	4	2389	3567	150564	151742	WP_001075809.1#67	NZ_FQPN01000005.1	GCF_900127725.1
WP_180371849.1#67|Staphylococcus_aureus	1389	-	+	3	3569	4957	149174	150562	WP_072416102.1#67	NZ_FQPN01000005.1	GCF_900127725.1
WP_180371849.1#67|Staphylococcus_aureus	1662	-	-	5	5441	7102	147029	148690	WP_001800966.1#67	NZ_FQPN01000005.1	GCF_900127725.1
WP_180371849.1#67|Staphylococcus_aureus	1776	-	-	8	7427	9202	144929	146704	WP_000291840.1#67	NZ_FQPN01000005.1	GCF_900127725.1
WP_180371849.1#67|Staphylococcus_aureus	873	-	-	19	9376	10248	143883	144755	WP_001038103.1#67	NZ_FQPN01000005.1	GCF_900127725.1
WP_180371849.1#67|Staphylococcus_aureus	1291	-	+	73	10379	11669	142462	143752	pseudogene_67.28*#67	NZ_FQPN01000005.1	GCF_900127725.1
WP_180371849.1#67|Staphylococcus_aureus	474	-	+	6	11859	12332	141799	142272	WP_000036330.1#67	NZ_FQPN01000005.1	GCF_900127725.1
WP_180371849.1#67|Staphylococcus_aureus	1593	-	+	9	12594	14186	139945	141537	WP_000173891.1#67	NZ_FQPN01000005.1	GCF_900127725.1
WP_180371849.1#67|Staphylococcus_aureus	1404	-	-	11	14515	15918	138213	139616	WP_072545036.1#67	NZ_FQPN01000005.1	GCF_900127725.1
WP_180371849.1#67|Staphylococcus_aureus	753	-	-	10	16339	17091	137040	137792	WP_072545034.1#67	NZ_FQPN01000005.1	GCF_900127725.1
WP_180371849.1#67|Staphylococcus_aureus	999	-	-	2	17460	18458	135673	136671	WP_072497784.1#67	NZ_FQPN01000005.1	GCF_900127725.1
WP_180371849.1#67|Staphylococcus_aureus	996	-	-	2	18455	19450	134681	135676	WP_000924990.1#67	NZ_FQPN01000005.1	GCF_900127725.1
WP_180371849.1#67|Staphylococcus_aureus	993	-	-	12	19466	20458	133673	134665	WP_001045111.1#67	NZ_FQPN01000005.1	GCF_900127725.1
WP_180371849.1#67|Staphylococcus_aureus	981	-	+	13	20689	21669	132462	133442	WP_000570808.1#67	NZ_FQPN01000005.1	GCF_900127725.1
WP_180371849.1#67|Staphylococcus_aureus	1011	-	+	15	21666	22676	131455	132465	WP_001078461.1#67	NZ_FQPN01000005.1	GCF_900127725.1
WP_001188491.1#68|Staphylococcus_aureus	474	+	+	39	-12215	-11742	6969	7442	WP_000455983.1#68	NZ_JACJBA010000015.1	GCF_014637905.1
WP_001188491.1#68|Staphylococcus_aureus	987	+	-	18	-11635	-10649	7549	8535	WP_000662031.1#68	NZ_JACJBA010000015.1	GCF_014637905.1
WP_001188491.1#68|Staphylococcus_aureus	204	+	+	20	-10340	-10137	8844	9047	WP_031875170.1#68	NZ_JACJBA010000015.1	GCF_014637905.1
WP_001188491.1#68|Staphylococcus_aureus	297	+	+	17	-10088	-9792	9096	9392	WP_000179895.1#68	NZ_JACJBA010000015.1	GCF_014637905.1
WP_001188491.1#68|Staphylococcus_aureus	603	+	+	16	-9584	-8982	9600	10202	WP_000908955.1#68	NZ_JACJBA010000015.1	GCF_014637905.1
WP_001188491.1#68|Staphylococcus_aureus	915	+	-	35	-8690	-7776	10494	11408	WP_000812015.1#68	NZ_JACJBA010000015.1	GCF_014637905.1
WP_001188491.1#68|Staphylococcus_aureus	555	+	+	36	-7597	-7043	11587	12141	WP_001100494.1#68	NZ_JACJBA010000015.1	GCF_014637905.1
WP_001188491.1#68|Staphylococcus_aureus	732	+	+	34	-6824	-6093	12360	13091	WP_001181355.1#68	NZ_JACJBA010000015.1	GCF_014637905.1
WP_001188491.1#68|Staphylococcus_aureus	483	+	+	14	-5938	-5456	13246	13728	WP_000714387.1#68	NZ_JACJBA010000015.1	GCF_014637905.1
WP_001188491.1#68|Staphylococcus_aureus	987	+	+	7	-5250	-4264	13934	14920	WP_000710550.1#68	NZ_JACJBA010000015.1	GCF_014637905.1
WP_001188491.1#68|Staphylococcus_aureus	781	+	+	73	-4043	-3263	15141	15921	pseudogene_68.31*#68	NZ_JACJBA010000015.1	GCF_014637905.1
WP_001188491.1#68|Staphylococcus_aureus	765	+	+	1	-3034	-2270	16150	16914	WP_025175240.1#68	NZ_JACJBA010000015.1	GCF_014637905.1
WP_001188491.1#68|Staphylococcus_aureus	1377	+	+	31	-2267	-891	16917	18293	WP_000079179.1#68	NZ_JACJBA010000015.1	GCF_014637905.1
WP_001188491.1#68|Staphylococcus_aureus	327	+	+	30	-891	-565	18293	18619	WP_001812843.1#68	NZ_JACJBA010000015.1	GCF_014637905.1
WP_001188491.1#68|Staphylococcus_aureus	156	+	+	29	-406	-251	18778	18933	WP_001806875.1#68	NZ_JACJBA010000015.1	GCF_014637905.1
WP_001188491.1#68|Staphylococcus_aureus	2238	+	+	71	1	2238	19185	21422	WP_001188491.1#68	NZ_JACJBA010000015.1	GCF_014637905.1
WP_001188491.1#68|Staphylococcus_aureus	1179	+	+	4	2389	3567	21573	22751	WP_001075817.1#68	NZ_JACJBA010000015.1	GCF_014637905.1
WP_001188491.1#68|Staphylococcus_aureus	1389	+	+	3	3569	4957	22753	24141	WP_001006435.1#68	NZ_JACJBA010000015.1	GCF_014637905.1
WP_001188491.1#68|Staphylococcus_aureus	1662	+	-	5	5443	7104	24627	26288	WP_078090719.1#68	NZ_JACJBA010000015.1	GCF_014637905.1
WP_001188491.1#68|Staphylococcus_aureus	1776	+	-	8	7428	9203	26612	28387	WP_188352381.1#68	NZ_JACJBA010000015.1	GCF_014637905.1
WP_001188491.1#68|Staphylococcus_aureus	474	+	+	6	9554	10027	28738	29211	WP_000036332.1#68	NZ_JACJBA010000015.1	GCF_014637905.1
WP_001188491.1#68|Staphylococcus_aureus	1593	+	+	9	10289	11881	29473	31065	WP_000173891.1#68	NZ_JACJBA010000015.1	GCF_014637905.1
WP_001188491.1#68|Staphylococcus_aureus	1455	+	-	11	12210	13664	31394	32848	WP_000728698.1#68	NZ_JACJBA010000015.1	GCF_014637905.1
WP_001188491.1#68|Staphylococcus_aureus	753	+	-	10	14085	14837	33269	34021	WP_000876748.1#68	NZ_JACJBA010000015.1	GCF_014637905.1
WP_001188491.1#68|Staphylococcus_aureus	999	+	-	2	15206	16204	34390	35388	WP_000136627.1#68	NZ_JACJBA010000015.1	GCF_014637905.1
WP_001188491.1#68|Staphylococcus_aureus	997	+	-	73	16201	17197	35385	36381	pseudogene_68.10*#68	NZ_JACJBA010000015.1	GCF_014637905.1
WP_001188491.1#68|Staphylococcus_aureus	993	+	-	12	17213	18205	36397	37389	WP_001045124.1#68	NZ_JACJBA010000015.1	GCF_014637905.1
WP_001188491.1#68|Staphylococcus_aureus	981	+	+	13	18436	19416	37620	38600	WP_000570806.1#68	NZ_JACJBA010000015.1	GCF_014637905.1
WP_001188491.1#68|Staphylococcus_aureus	1011	+	+	15	19413	20423	38597	39607	WP_001078456.1#68	NZ_JACJBA010000015.1	GCF_014637905.1
WP_001188491.1#68|Staphylococcus_aureus	1755	+	+	25	20444	22198	39628	41382	WP_001179403.1#68	NZ_JACJBA010000015.1	GCF_014637905.1
WP_001188491.1#68|Staphylococcus_aureus	1257	+	+	27	22191	23447	41375	42631	WP_000610055.1#68	NZ_JACJBA010000015.1	GCF_014637905.1
WP_049317617.1#69|Staphylococcus_aureus	1065	+	+	28	-16522	-15458	36928	37992	WP_000816133.1#69	NZ_JVTU01000037.1	GCF_001076165.1
WP_049317617.1#69|Staphylococcus_aureus	1335	+	+	24	-15427	-14093	38023	39357	WP_000465472.1#69	NZ_JVTU01000037.1	GCF_001076165.1
WP_049317617.1#69|Staphylococcus_aureus	1194	+	+	23	-14074	-12881	39376	40569	WP_001033018.1#69	NZ_JVTU01000037.1	GCF_001076165.1
WP_049317617.1#69|Staphylococcus_aureus	987	+	-	18	-12216	-11230	41234	42220	WP_000662022.1#69	NZ_JVTU01000037.1	GCF_001076165.1
WP_049317617.1#69|Staphylococcus_aureus	204	+	+	20	-10921	-10718	42529	42732	WP_000389759.1#69	NZ_JVTU01000037.1	GCF_001076165.1
WP_049317617.1#69|Staphylococcus_aureus	297	+	+	17	-10669	-10373	42781	43077	WP_000201644.1#69	NZ_JVTU01000037.1	GCF_001076165.1
WP_049317617.1#69|Staphylococcus_aureus	603	+	+	16	-10165	-9563	43285	43887	WP_000908956.1#69	NZ_JVTU01000037.1	GCF_001076165.1
WP_049317617.1#69|Staphylococcus_aureus	3153	+	+	21	-9296	-6144	44154	47306	WP_000080564.1#69	NZ_JVTU01000037.1	GCF_001076165.1
WP_049317617.1#69|Staphylococcus_aureus	483	+	+	14	-6087	-5605	47363	47845	WP_000410567.1#69	NZ_JVTU01000037.1	GCF_001076165.1
WP_049317617.1#69|Staphylococcus_aureus	987	+	+	7	-5399	-4413	48051	49037	WP_000710555.1#69	NZ_JVTU01000037.1	GCF_001076165.1
WP_049317617.1#69|Staphylococcus_aureus	771	+	+	1	-4192	-3422	49258	50028	WP_000977777.1#69	NZ_JVTU01000037.1	GCF_001076165.1
WP_049317617.1#69|Staphylococcus_aureus	771	+	+	1	-3370	-2600	50080	50850	WP_000597207.1#69	NZ_JVTU01000037.1	GCF_001076165.1
WP_049317617.1#69|Staphylococcus_aureus	771	+	+	1	-2535	-1765	50915	51685	WP_031790901.1#69	NZ_JVTU01000037.1	GCF_001076165.1
WP_049317617.1#69|Staphylococcus_aureus	771	+	+	1	-1700	-930	51750	52520	WP_000977803.1#69	NZ_JVTU01000037.1	GCF_001076165.1
WP_049317617.1#69|Staphylococcus_aureus	771	+	+	1	-866	-96	52584	53354	WP_075339405.1#69	NZ_JVTU01000037.1	GCF_001076165.1
WP_049317617.1#69|Staphylococcus_aureus	2238	+	+	71	1	2238	53451	55688	WP_049317617.1#69	NZ_JVTU01000037.1	GCF_001076165.1
WP_049317617.1#69|Staphylococcus_aureus	1179	+	+	4	2389	3567	55839	57017	WP_001075809.1#69	NZ_JVTU01000037.1	GCF_001076165.1
WP_049317617.1#69|Staphylococcus_aureus	1389	+	+	3	3569	4957	57019	58407	WP_001006441.1#69	NZ_JVTU01000037.1	GCF_001076165.1
WP_049317617.1#69|Staphylococcus_aureus	1662	+	-	5	5441	7102	58891	60552	WP_001792226.1#69	NZ_JVTU01000037.1	GCF_001076165.1
WP_049317617.1#69|Staphylococcus_aureus	1775	+	-	73	7427	9201	60877	62651	pseudogene_69.27*#69	NZ_JVTU01000037.1	GCF_001076165.1
WP_049317617.1#69|Staphylococcus_aureus	873	+	-	19	9375	10247	62825	63697	WP_001038103.1#69	NZ_JVTU01000037.1	GCF_001076165.1
WP_049317617.1#69|Staphylococcus_aureus	1380	+	+	22	10378	11757	63828	65207	WP_078072290.1#69	NZ_JVTU01000037.1	GCF_001076165.1
WP_049317617.1#69|Staphylococcus_aureus	474	+	+	6	11947	12420	65397	65870	WP_000036330.1#69	NZ_JVTU01000037.1	GCF_001076165.1
WP_049317617.1#69|Staphylococcus_aureus	1593	+	+	9	12682	14274	66132	67724	WP_000173891.1#69	NZ_JVTU01000037.1	GCF_001076165.1
WP_049317617.1#69|Staphylococcus_aureus	1009	+	-	11	14603	15611	68053	69061	WP_049280869.1#69	NZ_JVTU01000037.1	GCF_001076165.1
WP_181424182.1#70|Staphylococcus_aureus	987	+	+	7	-2908	-1922	293	1279	WP_111076688.1#70	NZ_PZUP01000014.1	GCF_003237375.1
WP_181424182.1#70|Staphylococcus_aureus	771	+	+	1	-1702	-932	1499	2269	WP_111125500.1#70	NZ_PZUP01000014.1	GCF_003237375.1
WP_181424182.1#70|Staphylococcus_aureus	771	+	+	1	-867	-97	2334	3104	WP_000977793.1#70	NZ_PZUP01000014.1	GCF_003237375.1
WP_181424182.1#70|Staphylococcus_aureus	2238	+	+	71	1	2238	3202	5439	WP_181424182.1#70	NZ_PZUP01000014.1	GCF_003237375.1
WP_181424182.1#70|Staphylococcus_aureus	1179	+	+	4	2389	3567	5590	6768	WP_001075821.1#70	NZ_PZUP01000014.1	GCF_003237375.1
WP_181424182.1#70|Staphylococcus_aureus	1389	+	+	3	3569	4957	6770	8158	WP_001006425.1#70	NZ_PZUP01000014.1	GCF_003237375.1
WP_181424182.1#70|Staphylococcus_aureus	1662	+	-	5	5444	7105	8645	10306	WP_001791319.1#70	NZ_PZUP01000014.1	GCF_003237375.1
WP_181424182.1#70|Staphylococcus_aureus	1776	+	-	8	7432	9207	10633	12408	WP_001670226.1#70	NZ_PZUP01000014.1	GCF_003237375.1
WP_181424182.1#70|Staphylococcus_aureus	474	+	+	6	9558	10031	12759	13232	WP_000036335.1#70	NZ_PZUP01000014.1	GCF_003237375.1
WP_181424182.1#70|Staphylococcus_aureus	1593	+	+	9	10293	11885	13494	15086	WP_000173894.1#70	NZ_PZUP01000014.1	GCF_003237375.1
WP_181424182.1#70|Staphylococcus_aureus	1551	+	-	11	12214	13764	15415	16965	WP_078171715.1#70	NZ_PZUP01000014.1	GCF_003237375.1
WP_181424182.1#70|Staphylococcus_aureus	753	+	-	10	14185	14937	17386	18138	WP_000876756.1#70	NZ_PZUP01000014.1	GCF_003237375.1
WP_181424182.1#70|Staphylococcus_aureus	999	+	-	2	15306	16304	18507	19505	WP_000136641.1#70	NZ_PZUP01000014.1	GCF_003237375.1
WP_181424182.1#70|Staphylococcus_aureus	996	+	-	2	16301	17296	19502	20497	WP_000924999.1#70	NZ_PZUP01000014.1	GCF_003237375.1
WP_181424182.1#70|Staphylococcus_aureus	993	+	-	12	17312	18304	20513	21505	WP_001045111.1#70	NZ_PZUP01000014.1	GCF_003237375.1
WP_181424182.1#70|Staphylococcus_aureus	981	+	+	13	18535	19515	21736	22716	WP_000570808.1#70	NZ_PZUP01000014.1	GCF_003237375.1
WP_181424182.1#70|Staphylococcus_aureus	1011	+	+	15	19512	20522	22713	23723	WP_001078456.1#70	NZ_PZUP01000014.1	GCF_003237375.1
WP_181424182.1#70|Staphylococcus_aureus	1755	+	+	25	20543	22297	23744	25498	WP_001179389.1#70	NZ_PZUP01000014.1	GCF_003237375.1
WP_181424182.1#70|Staphylococcus_aureus	1257	+	+	27	22290	23546	25491	26747	WP_000610056.1#70	NZ_PZUP01000014.1	GCF_003237375.1
WP_070040372.1#71|Staphylococcus_aureus	987	-	+	7	-2066	-1080	43777	44763	WP_000710568.1#71	NZ_FMQO01000015.1	GCF_900098315.1
WP_070040372.1#71|Staphylococcus_aureus	767	-	+	73	-859	-93	42790	43556	pseudogene_71.29*#71	NZ_FMQO01000015.1	GCF_900098315.1
WP_070040372.1#71|Staphylococcus_aureus	2238	-	+	71	1	2238	40459	42696	WP_070040372.1#71	NZ_FMQO01000015.1	GCF_900098315.1
WP_070040372.1#71|Staphylococcus_aureus	1179	-	+	4	2389	3567	39130	40308	WP_065315796.1#71	NZ_FMQO01000015.1	GCF_900098315.1
WP_070040372.1#71|Staphylococcus_aureus	1389	-	+	3	3569	4957	37740	39128	WP_001006423.1#71	NZ_FMQO01000015.1	GCF_900098315.1
WP_070040372.1#71|Staphylococcus_aureus	1662	-	-	5	5445	7106	35591	37252	WP_001791319.1#71	NZ_FMQO01000015.1	GCF_900098315.1
WP_070040372.1#71|Staphylococcus_aureus	1776	-	-	8	7431	9206	33491	35266	WP_000291833.1#71	NZ_FMQO01000015.1	GCF_900098315.1
WP_070040372.1#71|Staphylococcus_aureus	474	-	+	6	9558	10031	32666	33139	WP_000036329.1#71	NZ_FMQO01000015.1	GCF_900098315.1
WP_070040372.1#71|Staphylococcus_aureus	1593	-	+	9	10293	11885	30812	32404	WP_000173891.1#71	NZ_FMQO01000015.1	GCF_900098315.1
WP_070040372.1#71|Staphylococcus_aureus	1407	-	-	11	12214	13620	29077	30483	WP_078371049.1#71	NZ_FMQO01000015.1	GCF_900098315.1
WP_070040372.1#71|Staphylococcus_aureus	753	-	-	10	14041	14793	27904	28656	WP_000876752.1#71	NZ_FMQO01000015.1	GCF_900098315.1
WP_070040372.1#71|Staphylococcus_aureus	999	-	-	2	15162	16160	26537	27535	WP_000136629.1#71	NZ_FMQO01000015.1	GCF_900098315.1
WP_070040372.1#71|Staphylococcus_aureus	996	-	-	2	16157	17152	25545	26540	WP_000925003.1#71	NZ_FMQO01000015.1	GCF_900098315.1
WP_070040372.1#71|Staphylococcus_aureus	993	-	-	12	17168	18160	24537	25529	WP_001045117.1#71	NZ_FMQO01000015.1	GCF_900098315.1
WP_070040372.1#71|Staphylococcus_aureus	981	-	+	13	18391	19371	23326	24306	WP_000570813.1#71	NZ_FMQO01000015.1	GCF_900098315.1
WP_070040372.1#71|Staphylococcus_aureus	1011	-	+	15	19368	20378	22319	23329	WP_001078456.1#71	NZ_FMQO01000015.1	GCF_900098315.1
WP_070040372.1#71|Staphylococcus_aureus	1755	-	+	25	20399	22153	20544	22298	WP_065316362.1#71	NZ_FMQO01000015.1	GCF_900098315.1
WP_070040372.1#71|Staphylococcus_aureus	1257	-	+	27	22146	23402	19295	20551	WP_000610049.1#71	NZ_FMQO01000015.1	GCF_900098315.1
WP_191961689.1#72|Staphylococcus_aureus	204	+	+	20	-12564	-12361	8994	9197	WP_000389771.1#72	NZ_VRQC01000010.1	GCF_008762915.1
WP_191961689.1#72|Staphylococcus_aureus	297	+	+	17	-12312	-12016	9246	9542	WP_000179890.1#72	NZ_VRQC01000010.1	GCF_008762915.1
WP_191961689.1#72|Staphylococcus_aureus	1221	+	-	33	-11953	-10733	9605	10825	WP_000130759.1#72	NZ_VRQC01000010.1	GCF_008762915.1
WP_191961689.1#72|Staphylococcus_aureus	552	+	-	32	-10740	-10189	10818	11369	WP_000627030.1#72	NZ_VRQC01000010.1	GCF_008762915.1
WP_191961689.1#72|Staphylococcus_aureus	861	+	+	26	-10076	-9216	11482	12342	WP_001052502.1#72	NZ_VRQC01000010.1	GCF_008762915.1
WP_191961689.1#72|Staphylococcus_aureus	603	+	+	16	-8592	-7990	12966	13568	WP_000908949.1#72	NZ_VRQC01000010.1	GCF_008762915.1
WP_191961689.1#72|Staphylococcus_aureus	915	+	-	35	-7698	-6784	13860	14774	WP_000814441.1#72	NZ_VRQC01000010.1	GCF_008762915.1
WP_191961689.1#72|Staphylococcus_aureus	554	+	+	73	-6605	-6052	14953	15506	pseudogene_72.23*#72	NZ_VRQC01000010.1	GCF_008762915.1
WP_191961689.1#72|Staphylococcus_aureus	732	+	+	34	-5821	-5090	15737	16468	WP_001181360.1#72	NZ_VRQC01000010.1	GCF_008762915.1
WP_191961689.1#72|Staphylococcus_aureus	483	+	+	14	-4935	-4453	16623	17105	WP_000714386.1#72	NZ_VRQC01000010.1	GCF_008762915.1
WP_191961689.1#72|Staphylococcus_aureus	987	+	+	7	-4248	-3262	17310	18296	WP_000710579.1#72	NZ_VRQC01000010.1	GCF_008762915.1
WP_191961689.1#72|Staphylococcus_aureus	771	+	+	1	-3041	-2271	18517	19287	WP_000977785.1#72	NZ_VRQC01000010.1	GCF_008762915.1
WP_191961689.1#72|Staphylococcus_aureus	1377	+	+	31	-2268	-892	19290	20666	WP_000161983.1#72	NZ_VRQC01000010.1	GCF_008762915.1
WP_191961689.1#72|Staphylococcus_aureus	327	+	+	30	-892	-566	20666	20992	WP_001812843.1#72	NZ_VRQC01000010.1	GCF_008762915.1
WP_191961689.1#72|Staphylococcus_aureus	312	+	+	29	-562	-251	20996	21307	WP_000512632.1#72	NZ_VRQC01000010.1	GCF_008762915.1
WP_191961689.1#72|Staphylococcus_aureus	2238	+	+	71	1	2238	21559	23796	WP_191961689.1#72	NZ_VRQC01000010.1	GCF_008762915.1
WP_191961689.1#72|Staphylococcus_aureus	1179	+	+	4	2389	3567	23947	25125	WP_001075805.1#72	NZ_VRQC01000010.1	GCF_008762915.1
WP_191961689.1#72|Staphylococcus_aureus	1389	+	+	3	3569	4957	25127	26515	WP_001006433.1#72	NZ_VRQC01000010.1	GCF_008762915.1
WP_191961689.1#72|Staphylococcus_aureus	1464	+	+	0	5304	6767	26862	28325	WP_000722414.1#72	NZ_VRQC01000010.1	GCF_008762915.1
WP_191961689.1#72|Staphylococcus_aureus	495	+	+	0	6830	7324	28388	28882	WP_000143248.1#72	NZ_VRQC01000010.1	GCF_008762915.1
WP_191961689.1#72|Staphylococcus_aureus	1662	+	-	5	7550	9211	29108	30769	WP_001800966.1#72	NZ_VRQC01000010.1	GCF_008762915.1
WP_191961689.1#72|Staphylococcus_aureus	1776	+	-	8	9538	11313	31096	32871	WP_000291829.1#72	NZ_VRQC01000010.1	GCF_008762915.1
WP_191961689.1#72|Staphylococcus_aureus	474	+	+	6	11665	12138	33223	33696	WP_000036325.1#72	NZ_VRQC01000010.1	GCF_008762915.1
WP_191961689.1#72|Staphylococcus_aureus	1593	+	+	9	12400	13992	33958	35550	WP_000173891.1#72	NZ_VRQC01000010.1	GCF_008762915.1
WP_191961689.1#72|Staphylococcus_aureus	1479	+	-	11	14315	15793	35873	37351	WP_000728750.1#72	NZ_VRQC01000010.1	GCF_008762915.1
WP_191961689.1#72|Staphylococcus_aureus	753	+	-	10	16214	16966	37772	38524	WP_000876751.1#72	NZ_VRQC01000010.1	GCF_008762915.1
WP_191961689.1#72|Staphylococcus_aureus	999	+	-	2	17335	18333	38893	39891	WP_000136631.1#72	NZ_VRQC01000010.1	GCF_008762915.1
WP_191961689.1#72|Staphylococcus_aureus	996	+	-	2	18330	19325	39888	40883	WP_000925001.1#72	NZ_VRQC01000010.1	GCF_008762915.1
WP_191961689.1#72|Staphylococcus_aureus	993	+	-	12	19341	20333	40899	41891	WP_001045111.1#72	NZ_VRQC01000010.1	GCF_008762915.1
WP_191961689.1#72|Staphylococcus_aureus	981	+	+	13	20564	21544	42122	43102	WP_000570808.1#72	NZ_VRQC01000010.1	GCF_008762915.1
WP_191961689.1#72|Staphylococcus_aureus	1011	+	+	15	21541	22551	43099	44109	WP_001078456.1#72	NZ_VRQC01000010.1	GCF_008762915.1
WP_228582628.1#73|Staphylococcus_aureus	600	-	+	49	-15075	-14476	58095	58694	WP_023915238.1#73	NZ_JAJHNM010000011.1	GCF_020820475.1
WP_228582628.1#73|Staphylococcus_aureus	309	-	+	49	-14449	-14141	57760	58068	WP_023915236.1#73	NZ_JAJHNM010000011.1	GCF_020820475.1
WP_228582628.1#73|Staphylococcus_aureus	1674	-	+	47	-14148	-12475	56094	57767	WP_042908976.1#73	NZ_JAJHNM010000011.1	GCF_020820475.1
WP_228582628.1#73|Staphylococcus_aureus	987	-	-	18	-12226	-11240	54859	55845	WP_000662024.1#73	NZ_JAJHNM010000011.1	GCF_020820475.1
WP_228582628.1#73|Staphylococcus_aureus	204	-	+	20	-10931	-10728	54347	54550	WP_001641272.1#73	NZ_JAJHNM010000011.1	GCF_020820475.1
WP_228582628.1#73|Staphylococcus_aureus	297	-	+	17	-10679	-10383	54002	54298	WP_000201643.1#73	NZ_JAJHNM010000011.1	GCF_020820475.1
WP_228582628.1#73|Staphylococcus_aureus	603	-	+	16	-10175	-9573	53192	53794	WP_001641273.1#73	NZ_JAJHNM010000011.1	GCF_020820475.1
WP_228582628.1#73|Staphylococcus_aureus	3147	-	+	73	-9306	-6160	49779	52925	pseudogene_73.4*#73	NZ_JAJHNM010000011.1	GCF_020820475.1
WP_228582628.1#73|Staphylococcus_aureus	483	-	+	14	-6085	-5603	49222	49704	WP_000714396.1#73	NZ_JAJHNM010000011.1	GCF_020820475.1
WP_228582628.1#73|Staphylococcus_aureus	987	-	+	7	-5396	-4410	48029	49015	WP_000710578.1#73	NZ_JAJHNM010000011.1	GCF_020820475.1
WP_228582628.1#73|Staphylococcus_aureus	771	-	+	1	-4189	-3419	47038	47808	WP_000977774.1#73	NZ_JAJHNM010000011.1	GCF_020820475.1
WP_228582628.1#73|Staphylococcus_aureus	771	-	+	1	-3367	-2597	46216	46986	WP_228582630.1#73	NZ_JAJHNM010000011.1	GCF_020820475.1
WP_228582628.1#73|Staphylococcus_aureus	768	-	+	1	-2530	-1763	45382	46149	WP_000649986.1#73	NZ_JAJHNM010000011.1	GCF_020820475.1
WP_228582628.1#73|Staphylococcus_aureus	771	-	+	1	-1698	-928	44547	45317	WP_001641276.1#73	NZ_JAJHNM010000011.1	GCF_020820475.1
WP_228582628.1#73|Staphylococcus_aureus	768	-	+	1	-860	-93	43712	44479	WP_001641279.1#73	NZ_JAJHNM010000011.1	GCF_020820475.1
WP_228582628.1#73|Staphylococcus_aureus	2238	-	+	71	1	2238	41381	43618	WP_228582628.1#73	NZ_JAJHNM010000011.1	GCF_020820475.1
WP_228582628.1#73|Staphylococcus_aureus	1179	-	+	4	2389	3567	40052	41230	WP_001075825.1#73	NZ_JAJHNM010000011.1	GCF_020820475.1
WP_228582628.1#73|Staphylococcus_aureus	1389	-	+	3	3569	4957	38662	40050	WP_001006432.1#73	NZ_JAJHNM010000011.1	GCF_020820475.1
WP_228582628.1#73|Staphylococcus_aureus	390	-	-	73	5369	5758	37861	38250	pseudogene_73.27*#73	NZ_JAJHNM010000011.1	GCF_020820475.1
WP_228582628.1#73|Staphylococcus_aureus	1662	-	-	5	6054	7715	35904	37565	WP_072414227.1#73	NZ_JAJHNM010000011.1	GCF_020820475.1
WP_228582628.1#73|Staphylococcus_aureus	1776	-	-	8	8040	9815	33804	35579	WP_000291837.1#73	NZ_JAJHNM010000011.1	GCF_020820475.1
WP_228582628.1#73|Staphylococcus_aureus	474	-	+	6	10166	10639	32980	33453	WP_000036333.1#73	NZ_JAJHNM010000011.1	GCF_020820475.1
WP_228582628.1#73|Staphylococcus_aureus	1593	-	+	9	10901	12493	31126	32718	WP_000173893.1#73	NZ_JAJHNM010000011.1	GCF_020820475.1
WP_228582628.1#73|Staphylococcus_aureus	1455	-	-	11	12822	14276	29343	30797	WP_228582632.1#73	NZ_JAJHNM010000011.1	GCF_020820475.1
WP_228582628.1#73|Staphylococcus_aureus	753	-	-	10	14697	15449	28170	28922	WP_000876756.1#73	NZ_JAJHNM010000011.1	GCF_020820475.1
WP_228582628.1#73|Staphylococcus_aureus	999	-	-	2	15818	16816	26803	27801	WP_000136636.1#73	NZ_JAJHNM010000011.1	GCF_020820475.1
WP_228582628.1#73|Staphylococcus_aureus	996	-	-	2	16813	17808	25811	26806	WP_000924997.1#73	NZ_JAJHNM010000011.1	GCF_020820475.1
WP_228582628.1#73|Staphylococcus_aureus	993	-	-	12	17824	18816	24803	25795	WP_001045111.1#73	NZ_JAJHNM010000011.1	GCF_020820475.1
WP_228582628.1#73|Staphylococcus_aureus	981	-	+	13	19047	20027	23592	24572	WP_000570808.1#73	NZ_JAJHNM010000011.1	GCF_020820475.1
WP_228582628.1#73|Staphylococcus_aureus	1011	-	+	15	20024	21034	22585	23595	WP_001078456.1#73	NZ_JAJHNM010000011.1	GCF_020820475.1
WP_228582628.1#73|Staphylococcus_aureus	1755	-	+	25	21055	22809	20810	22564	WP_001179388.1#73	NZ_JAJHNM010000011.1	GCF_020820475.1
WP_031763321.1#74|Staphylococcus_aureus_DAR1176	1065	+	+	28	-16519	-15455	85280	86344	WP_000816133.1#74	NZ_KK099084.1	GCF_000609325.1
WP_031763321.1#74|Staphylococcus_aureus_DAR1176	1335	+	+	24	-15424	-14090	86375	87709	WP_000465472.1#74	NZ_KK099084.1	GCF_000609325.1
WP_031763321.1#74|Staphylococcus_aureus_DAR1176	1194	+	+	23	-14071	-12878	87728	88921	WP_001033018.1#74	NZ_KK099084.1	GCF_000609325.1
WP_031763321.1#74|Staphylococcus_aureus_DAR1176	987	+	-	18	-12211	-11225	89588	90574	WP_000662022.1#74	NZ_KK099084.1	GCF_000609325.1
WP_031763321.1#74|Staphylococcus_aureus_DAR1176	204	+	+	20	-10916	-10713	90883	91086	WP_000389759.1#74	NZ_KK099084.1	GCF_000609325.1
WP_031763321.1#74|Staphylococcus_aureus_DAR1176	297	+	+	17	-10664	-10368	91135	91431	WP_000201644.1#74	NZ_KK099084.1	GCF_000609325.1
WP_031763321.1#74|Staphylococcus_aureus_DAR1176	603	+	+	16	-10160	-9558	91639	92241	WP_000908956.1#74	NZ_KK099084.1	GCF_000609325.1
WP_031763321.1#74|Staphylococcus_aureus_DAR1176	3148	+	+	73	-9291	-6144	92508	95655	pseudogene_74.10*#74	NZ_KK099084.1	GCF_000609325.1
WP_031763321.1#74|Staphylococcus_aureus_DAR1176	483	+	+	14	-6087	-5605	95712	96194	WP_000410567.1#74	NZ_KK099084.1	GCF_000609325.1
WP_031763321.1#74|Staphylococcus_aureus_DAR1176	987	+	+	7	-5399	-4413	96400	97386	WP_000710555.1#74	NZ_KK099084.1	GCF_000609325.1
WP_031763321.1#74|Staphylococcus_aureus_DAR1176	771	+	+	1	-4192	-3422	97607	98377	WP_000977777.1#74	NZ_KK099084.1	GCF_000609325.1
WP_031763321.1#74|Staphylococcus_aureus_DAR1176	771	+	+	1	-3370	-2600	98429	99199	WP_000597207.1#74	NZ_KK099084.1	GCF_000609325.1
WP_031763321.1#74|Staphylococcus_aureus_DAR1176	771	+	+	1	-2535	-1765	99264	100034	WP_031790901.1#74	NZ_KK099084.1	GCF_000609325.1
WP_031763321.1#74|Staphylococcus_aureus_DAR1176	771	+	+	1	-1700	-930	100099	100869	WP_000977803.1#74	NZ_KK099084.1	GCF_000609325.1
WP_031763321.1#74|Staphylococcus_aureus_DAR1176	768	+	+	1	-863	-96	100936	101703	WP_000826312.1#74	NZ_KK099084.1	GCF_000609325.1
WP_031763321.1#74|Staphylococcus_aureus_DAR1176	2238	+	+	71	1	2238	101800	104037	WP_031763321.1#74	NZ_KK099084.1	GCF_000609325.1
WP_031763321.1#74|Staphylococcus_aureus_DAR1176	1179	+	+	4	2389	3567	104188	105366	WP_001075809.1#74	NZ_KK099084.1	GCF_000609325.1
WP_031763321.1#74|Staphylococcus_aureus_DAR1176	1389	+	+	3	3569	4957	105368	106756	WP_001006441.1#74	NZ_KK099084.1	GCF_000609325.1
WP_031763321.1#74|Staphylococcus_aureus_DAR1176	1662	+	-	5	5441	7102	107240	108901	WP_001792226.1#74	NZ_KK099084.1	GCF_000609325.1
WP_031763321.1#74|Staphylococcus_aureus_DAR1176	1776	+	-	8	7427	9202	109226	111001	WP_000291840.1#74	NZ_KK099084.1	GCF_000609325.1
WP_031763321.1#74|Staphylococcus_aureus_DAR1176	873	+	-	19	9376	10248	111175	112047	WP_001038103.1#74	NZ_KK099084.1	GCF_000609325.1
WP_031763321.1#74|Staphylococcus_aureus_DAR1176	1380	+	+	22	10379	11758	112178	113557	WP_223200468.1#74	NZ_KK099084.1	GCF_000609325.1
WP_031763321.1#74|Staphylococcus_aureus_DAR1176	474	+	+	6	11948	12421	113747	114220	WP_000036330.1#74	NZ_KK099084.1	GCF_000609325.1
WP_031763321.1#74|Staphylococcus_aureus_DAR1176	1593	+	+	9	12683	14275	114482	116074	WP_000173891.1#74	NZ_KK099084.1	GCF_000609325.1
WP_031763321.1#74|Staphylococcus_aureus_DAR1176	1527	+	-	11	14604	16130	116403	117929	WP_000728745.1#74	NZ_KK099084.1	GCF_000609325.1
WP_031763321.1#74|Staphylococcus_aureus_DAR1176	753	+	-	10	16551	17303	118350	119102	WP_000876756.1#74	NZ_KK099084.1	GCF_000609325.1
WP_031763321.1#74|Staphylococcus_aureus_DAR1176	999	+	-	2	17672	18670	119471	120469	WP_000136633.1#74	NZ_KK099084.1	GCF_000609325.1
WP_031763321.1#74|Staphylococcus_aureus_DAR1176	996	+	-	2	18667	19662	120466	121461	WP_000924990.1#74	NZ_KK099084.1	GCF_000609325.1
WP_031763321.1#74|Staphylococcus_aureus_DAR1176	993	+	-	12	19678	20670	121477	122469	WP_001045111.1#74	NZ_KK099084.1	GCF_000609325.1
WP_031763321.1#74|Staphylococcus_aureus_DAR1176	981	+	+	13	20901	21881	122700	123680	WP_000570808.1#74	NZ_KK099084.1	GCF_000609325.1
WP_031763321.1#74|Staphylococcus_aureus_DAR1176	1011	+	+	15	21878	22888	123677	124687	WP_001078461.1#74	NZ_KK099084.1	GCF_000609325.1
WP_262607785.1#75|Staphylococcus_aureus	1728	+	+	0	-15694	-13967	77545	79272	WP_252555291.1#75	NZ_CP094770.1	GCF_025559465.1
WP_262607785.1#75|Staphylococcus_aureus	183	+	+	0	-13949	-13767	79290	79472	WP_262537832.1#75	NZ_CP094770.1	GCF_025559465.1
WP_262607785.1#75|Staphylococcus_aureus	585	+	+	0	-13246	-12662	79993	80577	WP_262607781.1#75	NZ_CP094770.1	GCF_025559465.1
WP_262607785.1#75|Staphylococcus_aureus	474	+	+	39	-12565	-12092	80674	81147	WP_252555295.1#75	NZ_CP094770.1	GCF_025559465.1
WP_262607785.1#75|Staphylococcus_aureus	987	+	-	18	-11984	-10998	81255	82241	WP_252555297.1#75	NZ_CP094770.1	GCF_025559465.1
WP_262607785.1#75|Staphylococcus_aureus	204	+	+	20	-10689	-10486	82550	82753	WP_072491075.1#75	NZ_CP094770.1	GCF_025559465.1
WP_262607785.1#75|Staphylococcus_aureus	297	+	+	17	-10437	-10141	82802	83098	WP_124374734.1#75	NZ_CP094770.1	GCF_025559465.1
WP_262607785.1#75|Staphylococcus_aureus	1221	+	-	33	-10078	-8858	83161	84381	WP_262537826.1#75	NZ_CP094770.1	GCF_025559465.1
WP_262607785.1#75|Staphylococcus_aureus	552	+	-	32	-8865	-8314	84374	84925	WP_252555306.1#75	NZ_CP094770.1	GCF_025559465.1
WP_262607785.1#75|Staphylococcus_aureus	861	+	+	26	-8201	-7341	85038	85898	WP_124374736.1#75	NZ_CP094770.1	GCF_025559465.1
[truncated: 3,335 more rows]
