# Supplementary material for: A type VII-secreted lipase toxin with reverse domain arrangement
Source: Nat Commun. 2023 Dec 19;14:8438. doi: 10.1038/s41467-023-44221-y (PMC10730906; doi:10.1038/s41467-023-44221-y)
Supplement: Supplementary file 6 — Source Data [file 41467_2023_44221_MOESM6_ESM.zip › Tsl1 distribution raw/lplI 2/FlaGs_output/results_QueryStatus.txt]

#Serial	Status
1	WP_001188480.1 is valid as a NCBI protein accession and reported in Assembly ID GCF_016425205.1
2	WP_063456436.1 is valid as a NCBI protein accession and reported in Assembly ID GCF_001184345.1
3	WP_001666400.1 is valid as a NCBI protein accession and reported in Assembly ID GCF_000362865.1
4	WP_001188472.1 is valid as a NCBI protein accession and reported in Assembly ID GCF_000541695.1
5	WP_190332405.1 is valid as a NCBI protein accession and reported in Assembly ID GCF_018791175.1
6	WP_262610707.1 is valid as a NCBI protein accession and reported in Assembly ID GCF_025559665.1
7	WP_172440438.1 is valid as a NCBI protein accession and reported in Assembly ID GCF_003017355.1
8	WP_064128795.1 is valid as a NCBI protein accession and reported in Assembly ID GCF_900082975.1
9	WP_001188482.1 is valid as a NCBI protein accession and reported in Assembly ID GCF_003238165.1
10	WP_203407290.1 is valid as a NCBI protein accession and reported in Assembly ID GCF_010364355.1
11	WP_175528694.1 Failed : No record for accession WP_175528694.1
12	WP_001188481.1 is valid as a NCBI protein accession and reported in Assembly ID GCF_000009005.1
13	WP_031786281.1 is valid as a NCBI protein accession and reported in Assembly ID GCF_000571515.1
14	WP_178134814.1 is valid as a NCBI protein accession and reported in Assembly ID GCF_900126535.1
15	WP_252602124.1 is valid as a NCBI protein accession and reported in Assembly ID GCF_023926165.1
16	WP_190335446.1 is valid as a NCBI protein accession and reported in Assembly ID GCF_014694655.1
17	WP_181777857.1 is valid as a NCBI protein accession and reported in Assembly ID GCF_003353315.1
18	WP_172953157.1 is valid as a NCBI protein accession and reported in Assembly ID GCF_003937725.1
19	WP_238614215.1 is valid as a NCBI protein accession and reported in Assembly ID GCF_022237985.1
20	WP_198977953.1 is valid as a NCBI protein accession and reported in Assembly ID GCF_016426065.1
21	WP_181424162.1 is valid as a NCBI protein accession and reported in Assembly ID GCF_003237335.1
22	WP_180992736.1 is valid as a NCBI protein accession and reported in Assembly ID GCF_900251865.1
23	WP_001188479.1 is valid as a NCBI protein accession and reported in Assembly ID GCF_000162855.1
24	WP_258413616.1 is valid as a NCBI protein accession and reported in Assembly ID GCF_024741495.1
25	WP_061390464.1 is valid as a NCBI protein accession and reported in Assembly ID GCF_900042005.1
26	WP_172619514.1 is valid as a NCBI protein accession and reported in Assembly ID GCF_008620055.1
27	WP_064268390.1 is valid as a NCBI protein accession and reported in Assembly ID GCF_900080595.1
28	WP_173892362.1 is valid as a NCBI protein accession and reported in Assembly ID GCF_003030085.1
29	WP_190362960.1 is valid as a NCBI protein accession and reported in Assembly ID GCF_014693955.1
30	WP_070023149.1 is valid as a NCBI protein accession and reported in Assembly ID GCF_900098485.1
31	WP_180992830.1 is valid as a NCBI protein accession and reported in Assembly ID GCF_900251925.1
32	WP_033858791.1 is valid as a NCBI protein accession and reported in Assembly ID GCF_000525125.1
33	WP_001188483.1 is valid as a NCBI protein accession and reported in Assembly ID GCF_009912495.1
34	WP_063651230.1 is valid as a NCBI protein accession and reported in Assembly ID GCF_024917005.1
35	WP_023914460.1 is valid as a NCBI protein accession and reported in Assembly ID GCF_031582925.1
36	WP_181935667.1 is valid as a NCBI protein accession and reported in Assembly ID GCF_003419745.1
37	WP_244801344.1 is valid as a NCBI protein accession and reported in Assembly ID GCF_022899195.1
38	WP_181935537.1 is valid as a NCBI protein accession and reported in Assembly ID GCF_003425185.1
39	WP_192858477.1 is valid as a NCBI protein accession and reported in Assembly ID GCF_002125185.1
40	WP_070031282.1 is valid as a NCBI protein accession and reported in Assembly ID GCF_900098355.1
41	WP_276212951.1 is valid as a NCBI protein accession and reported in Assembly ID GCF_029335065.1
42	WP_001581885.1 is valid as a NCBI protein accession and reported in Assembly ID GCF_020821435.1
43	WP_281224455.1 is valid as a NCBI protein accession and reported in Assembly ID GCF_029930845.1
44	WP_203606722.1 is valid as a NCBI protein accession and reported in Assembly ID GCF_010570945.1
45	WP_244798855.1 is valid as a NCBI protein accession and reported in Assembly ID GCF_022899335.1
46	WP_181935725.1 is valid as a NCBI protein accession and reported in Assembly ID GCF_003421665.1
47	WP_031876103.1 is valid as a NCBI protein accession and reported in Assembly ID GCF_000528595.1
48	WP_180371985.1 is valid as a NCBI protein accession and reported in Assembly ID GCF_900125895.1
49	WP_061732453.1 is valid as a NCBI protein accession and reported in Assembly ID GCF_900039795.1
50	WP_070974376.1 is valid as a NCBI protein accession and reported in Assembly ID GCF_003813385.1
51	WP_222637410.1 is valid as a NCBI protein accession and reported in Assembly ID GCF_024701345.1
52	WP_050974849.1 is valid as a NCBI protein accession and reported in Assembly ID GCF_001201795.1
53	WP_187418220.1 is valid as a NCBI protein accession and reported in Assembly ID GCF_014335895.1
54	WP_031878840.1 is valid as a NCBI protein accession and reported in Assembly ID GCF_000607985.1
55	WP_181432716.1 is valid as a NCBI protein accession and reported in Assembly ID GCF_003238595.1
56	WP_192865629.1 is valid as a NCBI protein accession and reported in Assembly ID GCF_002125325.1
57	WP_031771239.1 is valid as a NCBI protein accession and reported in Assembly ID GCF_000608805.1
58	WP_179332858.1 is valid as a NCBI protein accession and reported in Assembly ID GCF_010363645.1
59	WP_178137085.1 is valid as a NCBI protein accession and reported in Assembly ID GCF_900128095.1
60	WP_228567639.1 is valid as a NCBI protein accession and reported in Assembly ID GCF_020821275.1
61	WP_172449591.1 is valid as a NCBI protein accession and reported in Assembly ID GCF_900474555.1
62	WP_053015413.1 is valid as a NCBI protein accession and reported in Assembly ID GCF_900040415.1
63	WP_195758575.1 is valid as a NCBI protein accession and reported in Assembly ID GCF_009675985.1
64	WP_061842778.1 is valid as a NCBI protein accession and reported in Assembly ID GCF_900048305.1
65	WP_065325085.1 is valid as a NCBI protein accession and reported in Assembly ID GCF_001681005.1
66	WP_197275375.1 is valid as a NCBI protein accession and reported in Assembly ID GCF_009739675.1
67	WP_180371849.1 is valid as a NCBI protein accession and reported in Assembly ID GCF_900127725.1
68	WP_001188491.1 is valid as a NCBI protein accession and reported in Assembly ID GCF_014637905.1
69	WP_049317617.1 is valid as a NCBI protein accession and reported in Assembly ID GCF_001076165.1
70	WP_181424182.1 is valid as a NCBI protein accession and reported in Assembly ID GCF_003237375.1
71	WP_070040372.1 is valid as a NCBI protein accession and reported in Assembly ID GCF_900098315.1
72	WP_191961689.1 is valid as a NCBI protein accession and reported in Assembly ID GCF_008762915.1
73	WP_228582628.1 is valid as a NCBI protein accession and reported in Assembly ID GCF_020820475.1
74	WP_031763321.1 is valid as a NCBI protein accession and reported in Assembly ID GCF_000609325.1
75	WP_262607785.1 is valid as a NCBI protein accession and reported in Assembly ID GCF_025559465.1
76	WP_224132173.1 is valid as a NCBI protein accession and reported in Assembly ID GCF_020074405.1
77	WP_260364970.1 is valid as a NCBI protein accession and reported in Assembly ID GCF_025210995.1
78	WP_200707833.1 is valid as a NCBI protein accession and reported in Assembly ID GCF_016620705.1
79	WP_250755227.1 is valid as a NCBI protein accession and reported in Assembly ID GCF_023655125.1
80	WP_031807909.1 is valid as a NCBI protein accession and reported in Assembly ID GCF_000540075.1
81	WP_201754464.1 is valid as a NCBI protein accession and reported in Assembly ID GCF_009913095.1
82	WP_234865648.1 is valid as a NCBI protein accession and reported in Assembly ID GCF_021491835.1
83	WP_185648659.1 is valid as a NCBI protein accession and reported in Assembly ID GCF_003857235.1
84	WP_002955164.1 is valid as a NCBI protein accession and reported in Assembly ID GCF_000361885.1
85	WP_064138978.1 is valid as a NCBI protein accession and reported in Assembly ID GCF_900082255.1
86	WP_064129949.1 is valid as a NCBI protein accession and reported in Assembly ID GCF_900080655.1
87	WP_001188470.1 is valid as a NCBI protein accession and reported in Assembly ID GCF_000263015.1
88	WP_281224790.1 is valid as a NCBI protein accession and reported in Assembly ID GCF_029930225.1
89	WP_061047294.1 is valid as a NCBI protein accession and reported in Assembly ID GCF_001558795.2
90	WP_049311859.1 is valid as a NCBI protein accession and reported in Assembly ID GCF_001063705.1
91	WP_031922739.1 is valid as a NCBI protein accession and reported in Assembly ID GCF_000606985.1
92	WP_058144504.1 is valid as a NCBI protein accession and reported in Assembly ID GCF_022836455.1
93	WP_064126153.1 is valid as a NCBI protein accession and reported in Assembly ID GCF_900082075.1
94	WP_031769585.1 is valid as a NCBI protein accession and reported in Assembly ID GCF_000608565.1
95	WP_271019783.1 is valid as a NCBI protein accession and reported in Assembly ID GCF_027944245.1
96	WP_061734727.1 is valid as a NCBI protein accession and reported in Assembly ID GCF_900022675.1
97	WP_181935937.1 is valid as a NCBI protein accession and reported in Assembly ID GCF_003421445.1
98	WP_001188467.1 is valid as a NCBI protein accession and reported in Assembly ID GCF_000541575.1
99	WP_031881147.1 is valid as a NCBI protein accession and reported in Assembly ID GCF_000604865.1
100	WP_198973962.1 is valid as a NCBI protein accession and reported in Assembly ID GCF_016425355.1
101	WP_180992707.1 is valid as a NCBI protein accession and reported in Assembly ID GCF_900251635.1
102	WP_020808042.1 is valid as a NCBI protein accession and reported in Assembly ID GCF_020820175.1
103	WP_192860482.1 is valid as a NCBI protein accession and reported in Assembly ID GCF_002125355.1
104	WP_064127383.1 is valid as a NCBI protein accession and reported in Assembly ID GCF_900081665.1
105	WP_281224040.1 is valid as a NCBI protein accession and reported in Assembly ID GCF_029930265.1
106	WP_198999293.1 is valid as a NCBI protein accession and reported in Assembly ID GCF_016424705.1
107	WP_001188465.1 is valid as a NCBI protein accession and reported in Assembly ID GCF_014181285.1
108	WP_199916222.1 is valid as a NCBI protein accession and reported in Assembly ID GCF_003113935.1
109	WP_031862672.1 is valid as a NCBI protein accession and reported in Assembly ID GCF_000564155.1
110	WP_192870782.1 is valid as a NCBI protein accession and reported in Assembly ID GCF_002887375.1
111	WP_045172902.1 is valid as a NCBI protein accession and reported in Assembly ID GCF_003421865.1
112	WP_031879909.1 is valid as a NCBI protein accession and reported in Assembly ID GCF_000610545.1
113	WP_061731417.1 is valid as a NCBI protein accession and reported in Assembly ID GCF_900038835.1
114	WP_031788539.1 is valid as a NCBI protein accession and reported in Assembly ID GCF_000528315.1
115	WP_224491666.1 is valid as a NCBI protein accession and reported in Assembly ID GCF_020166315.1
116	WP_181545597.1 is valid as a NCBI protein accession and reported in Assembly ID GCF_900483985.1
117	WP_052998051.1 is valid as a NCBI protein accession and reported in Assembly ID GCF_001236465.1
118	WP_180992759.1 is valid as a NCBI protein accession and reported in Assembly ID GCF_900251095.1
119	WP_210417691.1 is valid as a NCBI protein accession and reported in Assembly ID GCF_011394485.1
120	WP_196777070.1 is valid as a NCBI protein accession and reported in Assembly ID GCF_002633825.1
121	WP_046376998.1 is valid as a NCBI protein accession and reported in Assembly ID GCF_000974385.1
122	WP_181424471.1 is valid as a NCBI protein accession and reported in Assembly ID GCF_003236855.1
123	WP_192858476.1 is valid as a NCBI protein accession and reported in Assembly ID GCF_002124435.1
124	WP_064139091.1 is valid as a NCBI protein accession and reported in Assembly ID GCF_900083355.1
125	WP_181427571.1 is valid as a NCBI protein accession and reported in Assembly ID GCF_003237755.1
126	WP_053000565.1 is valid as a NCBI protein accession and reported in Assembly ID GCF_001225545.1
127	WP_001590032.1 is valid as a NCBI protein accession and reported in Assembly ID GCF_000361505.1
128	WP_031910090.1 is valid as a NCBI protein accession and reported in Assembly ID GCF_000564335.1
129	WP_181935365.1 is valid as a NCBI protein accession and reported in Assembly ID GCF_003421225.1
130	WP_031902694.1 is valid as a NCBI protein accession and reported in Assembly ID GCF_002274875.1
131	WP_181439830.1 is valid as a NCBI protein accession and reported in Assembly ID GCF_003239255.1
132	WP_181855102.1 is valid as a NCBI protein accession and reported in Assembly ID GCF_900458465.1
133	WP_168989893.1 is valid as a NCBI protein accession and reported in Assembly ID GCF_004920245.1
134	WP_171019339.1 is valid as a NCBI protein accession and reported in Assembly ID GCF_005861685.1
135	WP_070046421.1 is valid as a NCBI protein accession and reported in Assembly ID GCF_900097885.1
136	WP_261934063.1 is valid as a NCBI protein accession and reported in Assembly ID GCF_024363465.1
137	WP_203229572.1 is valid as a NCBI protein accession and reported in Assembly ID GCF_010364455.1
138	WP_180370910.1 is valid as a NCBI protein accession and reported in Assembly ID GCF_900126175.1
139	WP_061736750.1 is valid as a NCBI protein accession and reported in Assembly ID GCF_900040125.1
140	WP_181157794.1 is valid as a NCBI protein accession and reported in Assembly ID GCF_006385695.1
141	WP_001188463.1 is valid as a NCBI protein accession and reported in Assembly ID GCF_001239245.1
142	WP_239863075.1 is valid as a NCBI protein accession and reported in Assembly ID GCF_022396455.1
143	WP_317218901.1 is valid as a NCBI protein accession and reported in Assembly ID GCF_032911365.1
144	WP_210596183.1 is valid as a NCBI protein accession and reported in Assembly ID GCF_017971765.1
145	WP_256958767.1 is valid as a NCBI protein accession and reported in Assembly ID GCF_024547985.1
146	WP_047213059.1 is valid as a NCBI protein accession and reported in Assembly ID GCF_001018845.2
147	WP_262542027.1 is valid as a NCBI protein accession and reported in Assembly ID GCF_025558945.1
148	WP_178135768.1 is valid as a NCBI protein accession and reported in Assembly ID GCF_900124685.1
149	WP_061650860.1 is valid as a NCBI protein accession and reported in Assembly ID GCF_900038545.1
150	WP_187248719.1 is valid as a NCBI protein accession and reported in Assembly ID GCF_008040235.1
151	WP_031774354.1 is valid as a NCBI protein accession and reported in Assembly ID GCF_000608445.1
152	WP_279723587.1 is valid as a NCBI protein accession and reported in Assembly ID GCF_029853295.1
153	WP_031791007.1 is valid as a NCBI protein accession and reported in Assembly ID GCF_000607505.1
154	WP_053039393.1 is valid as a NCBI protein accession and reported in Assembly ID GCF_902722515.1
155	WP_208174136.1 is valid as a NCBI protein accession and reported in Assembly ID GCF_017581435.1
156	WP_208151593.1 is valid as a NCBI protein accession and reported in Assembly ID GCF_017582075.1
157	WP_054170559.1 is valid as a NCBI protein accession and reported in Assembly ID GCF_001296985.1
158	WP_179211268.1 is valid as a NCBI protein accession and reported in Assembly ID GCF_002221905.1
159	WP_238496036.1 is valid as a NCBI protein accession and reported in Assembly ID GCF_022239855.1
160	WP_063644530.1 is valid as a NCBI protein accession and reported in Assembly ID GCF_943790105.1
161	WP_195757686.1 is valid as a NCBI protein accession and reported in Assembly ID GCF_009674895.1
162	WP_209206813.1 is valid as a NCBI protein accession and reported in Assembly ID GCF_026242155.1
163	WP_210647816.1 is valid as a NCBI protein accession and reported in Assembly ID GCF_017973515.1
164	WP_180991976.1 is valid as a NCBI protein accession and reported in Assembly ID GCF_900251175.1
165	WP_218089575.1 is valid as a NCBI protein accession and reported in Assembly ID GCF_910590105.1
166	WP_064277647.1 is valid as a NCBI protein accession and reported in Assembly ID GCF_900080615.1
167	WP_043044866.1 is valid as a NCBI protein accession and reported in Assembly ID GCF_002121955.1
168	WP_064139232.1 is valid as a NCBI protein accession and reported in Assembly ID GCF_900082385.1
169	WP_208526451.1 is valid as a NCBI protein accession and reported in Assembly ID GCF_004403005.1
170	WP_203601359.1 is valid as a NCBI protein accession and reported in Assembly ID GCF_010569405.1
171	WP_023915209.1 is valid as a NCBI protein accession and reported in Assembly ID GCF_000507725.1
172	WP_303447643.1 is valid as a NCBI protein accession and reported in Assembly ID GCF_030548115.1
173	WP_262834837.1 is valid as a NCBI protein accession and reported in Assembly ID GCF_025505995.1
174	WP_258415719.1 is valid as a NCBI protein accession and reported in Assembly ID GCF_024741415.1
175	WP_181935986.1 is valid as a NCBI protein accession and reported in Assembly ID GCF_003422345.1
176	WP_031921600.1 is valid as a NCBI protein accession and reported in Assembly ID GCF_000562565.1
177	WP_206423513.1 is valid as a NCBI protein accession and reported in Assembly ID GCF_003813285.1
178	WP_203236043.1 is valid as a NCBI protein accession and reported in Assembly ID GCF_010364985.1
179	WP_031865660.1 is valid as a NCBI protein accession and reported in Assembly ID GCF_000571495.1
180	WP_192866364.1 is valid as a NCBI protein accession and reported in Assembly ID GCF_002124555.1
181	WP_249985860.1 is valid as a NCBI protein accession and reported in Assembly ID GCF_023544885.1
182	WP_180992115.1 is valid as a NCBI protein accession and reported in Assembly ID GCF_900250945.1
183	WP_223671401.1 is valid as a NCBI protein accession and reported in Assembly ID GCF_020034535.1
184	WP_187245438.1 is valid as a NCBI protein accession and reported in Assembly ID GCF_008040435.1
185	WP_224083584.1 is valid as a NCBI protein accession and reported in Assembly ID GCF_023197565.1
186	WP_248315619.1 is valid as a NCBI protein accession and reported in Assembly ID GCF_023204915.1
187	WP_064305712.1 is valid as a NCBI protein accession and reported in Assembly ID GCF_900080785.1
188	WP_182063876.1 is valid as a NCBI protein accession and reported in Assembly ID GCF_003055675.1
189	WP_180992209.1 is valid as a NCBI protein accession and reported in Assembly ID GCF_900251295.1
190	WP_202111644.1 is valid as a NCBI protein accession and reported in Assembly ID GCF_009796945.1
191	WP_310700471.1 is valid as a NCBI protein accession and reported in Assembly ID GCF_031573265.1
192	WP_064126938.1 is valid as a NCBI protein accession and reported in Assembly ID GCF_900081695.1
193	WP_001188471.1 is valid as a NCBI protein accession and reported in Assembly ID GCF_000595105.1
194	WP_031895343.1 is valid as a NCBI protein accession and reported in Assembly ID GCF_000610985.1
195	WP_032099371.1 is valid as a NCBI protein accession and reported in Assembly ID GCF_000747275.1
196	WP_195849804.1 is valid as a NCBI protein accession and reported in Assembly ID GCF_003116185.1
197	WP_031774071.1 is valid as a NCBI protein accession and reported in Assembly ID GCF_000608545.1
198	WP_283585014.1 is valid as a NCBI protein accession and reported in Assembly ID GCF_947037385.1
199	WP_061649247.1 is valid as a NCBI protein accession and reported in Assembly ID GCF_900041215.1
200	WP_172440503.1 is valid as a NCBI protein accession and reported in Assembly ID GCF_003194185.1
