# Supplementary material for: A type VII-secreted lipase toxin with reverse domain arrangement
Source: Nat Commun. 2023 Dec 19;14:8438. doi: 10.1038/s41467-023-44221-y (PMC10730906; doi:10.1038/s41467-023-44221-y)
Supplement: Supplementary file 6 — Source Data [file 41467_2023_44221_MOESM6_ESM.zip › Tsl1 distribution raw/lplI 2/request_file/request.json]

{"accept": true, "homologues_list": ["WP_001188480.1", "WP_063456436.1", "WP_001666400.1", "WP_001188472.1", "WP_190332405.1", "WP_262610707.1", "WP_172440438.1", "WP_064128795.1", "WP_001188482.1", "WP_203407290.1", "WP_175528694.1", "WP_001188481.1", "WP_031786281.1", "WP_178134814.1", "WP_252602124.1", "WP_190335446.1", "WP_181777857.1", "WP_172953157.1", "WP_238614215.1", "WP_198977953.1", "WP_181424162.1", "WP_180992736.1", "WP_001188479.1", "WP_258413616.1", "WP_061390464.1", "WP_172619514.1", "WP_064268390.1", "WP_173892362.1", "WP_190362960.1", "WP_070023149.1", "WP_180992830.1", "WP_033858791.1", "WP_001188483.1", "WP_063651230.1", "WP_023914460.1", "WP_181935667.1", "WP_244801344.1", "WP_181935537.1", "WP_192858477.1", "WP_070031282.1", "WP_276212951.1", "WP_001581885.1", "WP_281224455.1", "WP_203606722.1", "WP_244798855.1", "WP_181935725.1", "WP_031876103.1", "WP_180371985.1", "WP_061732453.1", "WP_070974376.1", "WP_222637410.1", "WP_050974849.1", "WP_187418220.1", "WP_031878840.1", "WP_181432716.1", "WP_192865629.1", "WP_031771239.1", "WP_179332858.1", "WP_178137085.1", "WP_228567639.1", "WP_172449591.1", "WP_053015413.1", "WP_195758575.1", "WP_061842778.1", "WP_065325085.1", "WP_197275375.1", "WP_180371849.1", "WP_001188491.1", "WP_049317617.1", "WP_181424182.1", "WP_070040372.1", "WP_191961689.1", "WP_228582628.1", "WP_031763321.1", "WP_262607785.1", "WP_224132173.1", "WP_260364970.1", "WP_200707833.1", "WP_250755227.1", "WP_031807909.1", "WP_201754464.1", "WP_234865648.1", "WP_185648659.1", "WP_002955164.1", "WP_064138978.1", "WP_064129949.1", "WP_001188470.1", "WP_281224790.1", "WP_061047294.1", "WP_049311859.1", "WP_031922739.1", "WP_058144504.1", "WP_064126153.1", "WP_031769585.1", "WP_271019783.1", "WP_061734727.1", "WP_181935937.1", "WP_001188467.1", "WP_031881147.1", "WP_198973962.1", "WP_180992707.1", "WP_020808042.1", "WP_192860482.1", "WP_064127383.1", "WP_281224040.1", "WP_198999293.1", "WP_001188465.1", "WP_199916222.1", "WP_031862672.1", "WP_192870782.1", "WP_045172902.1", "WP_031879909.1", "WP_061731417.1", "WP_031788539.1", "WP_224491666.1", "WP_181545597.1", "WP_052998051.1", "WP_180992759.1", "WP_210417691.1", "WP_196777070.1", "WP_046376998.1", "WP_181424471.1", "WP_192858476.1", "WP_064139091.1", "WP_181427571.1", "WP_053000565.1", "WP_001590032.1", "WP_031910090.1", "WP_181935365.1", "WP_031902694.1", "WP_181439830.1", "WP_181855102.1", "WP_168989893.1", "WP_171019339.1", "WP_070046421.1", "WP_261934063.1", "WP_203229572.1", "WP_180370910.1", "WP_061736750.1", "WP_181157794.1", "WP_001188463.1", "WP_239863075.1", "WP_317218901.1", "WP_210596183.1", "WP_256958767.1", "WP_047213059.1", "WP_262542027.1", "WP_178135768.1", "WP_061650860.1", "WP_187248719.1", "WP_031774354.1", "WP_279723587.1", "WP_031791007.1", "WP_053039393.1", "WP_208174136.1", "WP_208151593.1", "WP_054170559.1", "WP_179211268.1", "WP_238496036.1", "WP_063644530.1", "WP_195757686.1", "WP_209206813.1", "WP_210647816.1", "WP_180991976.1", "WP_218089575.1", "WP_064277647.1", "WP_043044866.1", "WP_064139232.1", "WP_208526451.1", "WP_203601359.1", "WP_023915209.1", "WP_303447643.1", "WP_262834837.1", "WP_258415719.1", "WP_181935986.1", "WP_031921600.1", "WP_206423513.1", "WP_203236043.1", "WP_031865660.1", "WP_192866364.1", "WP_249985860.1", "WP_180992115.1", "WP_223671401.1", "WP_187245438.1", "WP_224083584.1", "WP_248315619.1", "WP_064305712.1", "WP_182063876.1", "WP_180992209.1", "WP_202111644.1", "WP_310700471.1", "WP_064126938.1", "WP_001188471.1", "WP_031895343.1", "WP_032099371.1", "WP_195849804.1", "WP_031774071.1", "WP_283585014.1", "WP_061649247.1", "WP_172440503.1"], "blastp_database": "refseq_select", "blastp_hit_list_size": 30, "blastp_evalue": 0.001, "flags_evalue": 1e-10, "jackhmmer_iterations": 3, "num_of_flanking_genes": 15, "output_type": "no_tree", "email": "s.garrett2@ncl.ac.uk", "run_name": "webFlaGs_{current_date}", "queue_pass": "", "queue": "webflags_standard", "request_ip": "5.151.85.191"}
