# Supplementary material for: A type VII-secreted lipase toxin with reverse domain arrangement
Source: Nat Commun. 2023 Dec 19;14:8438. doi: 10.1038/s41467-023-44221-y (PMC10730906; doi:10.1038/s41467-023-44221-y)
Supplement: Supplementary file 6 — Source Data [file 41467_2023_44221_MOESM6_ESM.zip › Tsl1 distribution raw/lplI 2/request_file/request.txt]

WP_001188480.1
WP_063456436.1
WP_001666400.1
WP_001188472.1
WP_190332405.1
WP_262610707.1
WP_172440438.1
WP_064128795.1
WP_001188482.1
WP_203407290.1
WP_175528694.1
WP_001188481.1
WP_031786281.1
WP_178134814.1
WP_252602124.1
WP_190335446.1
WP_181777857.1
WP_172953157.1
WP_238614215.1
WP_198977953.1
WP_181424162.1
WP_180992736.1
WP_001188479.1
WP_258413616.1
WP_061390464.1
WP_172619514.1
WP_064268390.1
WP_173892362.1
WP_190362960.1
WP_070023149.1
WP_180992830.1
WP_033858791.1
WP_001188483.1
WP_063651230.1
WP_023914460.1
WP_181935667.1
WP_244801344.1
WP_181935537.1
WP_192858477.1
WP_070031282.1
WP_276212951.1
WP_001581885.1
WP_281224455.1
WP_203606722.1
WP_244798855.1
WP_181935725.1
WP_031876103.1
WP_180371985.1
WP_061732453.1
WP_070974376.1
WP_222637410.1
WP_050974849.1
WP_187418220.1
WP_031878840.1
WP_181432716.1
WP_192865629.1
WP_031771239.1
WP_179332858.1
WP_178137085.1
WP_228567639.1
WP_172449591.1
WP_053015413.1
WP_195758575.1
WP_061842778.1
WP_065325085.1
WP_197275375.1
WP_180371849.1
WP_001188491.1
WP_049317617.1
WP_181424182.1
WP_070040372.1
WP_191961689.1
WP_228582628.1
WP_031763321.1
WP_262607785.1
WP_224132173.1
WP_260364970.1
WP_200707833.1
WP_250755227.1
WP_031807909.1
WP_201754464.1
WP_234865648.1
WP_185648659.1
WP_002955164.1
WP_064138978.1
WP_064129949.1
WP_001188470.1
WP_281224790.1
WP_061047294.1
WP_049311859.1
WP_031922739.1
WP_058144504.1
WP_064126153.1
WP_031769585.1
WP_271019783.1
WP_061734727.1
WP_181935937.1
WP_001188467.1
WP_031881147.1
WP_198973962.1
WP_180992707.1
WP_020808042.1
WP_192860482.1
WP_064127383.1
WP_281224040.1
WP_198999293.1
WP_001188465.1
WP_199916222.1
WP_031862672.1
WP_192870782.1
WP_045172902.1
WP_031879909.1
WP_061731417.1
WP_031788539.1
WP_224491666.1
WP_181545597.1
WP_052998051.1
WP_180992759.1
WP_210417691.1
WP_196777070.1
WP_046376998.1
WP_181424471.1
WP_192858476.1
WP_064139091.1
WP_181427571.1
WP_053000565.1
WP_001590032.1
WP_031910090.1
WP_181935365.1
WP_031902694.1
WP_181439830.1
WP_181855102.1
WP_168989893.1
WP_171019339.1
WP_070046421.1
WP_261934063.1
WP_203229572.1
WP_180370910.1
WP_061736750.1
WP_181157794.1
WP_001188463.1
WP_239863075.1
WP_317218901.1
WP_210596183.1
WP_256958767.1
WP_047213059.1
WP_262542027.1
WP_178135768.1
WP_061650860.1
WP_187248719.1
WP_031774354.1
WP_279723587.1
WP_031791007.1
WP_053039393.1
WP_208174136.1
WP_208151593.1
WP_054170559.1
WP_179211268.1
WP_238496036.1
WP_063644530.1
WP_195757686.1
WP_209206813.1
WP_210647816.1
WP_180991976.1
WP_218089575.1
WP_064277647.1
WP_043044866.1
WP_064139232.1
WP_208526451.1
WP_203601359.1
WP_023915209.1
WP_303447643.1
WP_262834837.1
WP_258415719.1
WP_181935986.1
WP_031921600.1
WP_206423513.1
WP_203236043.1
WP_031865660.1
WP_192866364.1
WP_249985860.1
WP_180992115.1
WP_223671401.1
WP_187245438.1
WP_224083584.1
WP_248315619.1
WP_064305712.1
WP_182063876.1
WP_180992209.1
WP_202111644.1
WP_310700471.1
WP_064126938.1
WP_001188471.1
WP_031895343.1
WP_032099371.1
WP_195849804.1
WP_031774071.1
WP_283585014.1
WP_061649247.1
WP_172440503.1
