# Supplementary material for: A type VII-secreted lipase toxin with reverse domain arrangement
Source: Nat Commun. 2023 Dec 19;14:8438. doi: 10.1038/s41467-023-44221-y (PMC10730906; doi:10.1038/s41467-023-44221-y)
Supplement: Supplementary file 6 — Source Data [file 41467_2023_44221_MOESM6_ESM.zip › Tsl1 distribution raw/lplI 3/FlaGs_output/results_flankgene.fasta_cluster_out]

>WP_000036325.1|WP_000036325.1 DUF1648 domain-containing protein 
MSKIRSFTILSLLIYLAMMCYTVMNYSKLPTKVPIHYNLAGDADNFADKWVLLLINGAFIVIWLIFFIAGRYYERFAKWSHYNHTPREIQTIKLFLSTLNLEIMSYISIFMILEIWQIQHNHQLNLLWFNMIFIIIIGLTLVIFCLLPTIHKMRDSQ
>WP_000036327.1|WP_000036327.1 MULTISPECIES: DUF1648 domain-containing protein 
MSKIRSFTILSLLIYLAMMCYTVVTYPKLPTKVPIHYNLAGDADNFADKWVLLLINSAFIVIWLIFFIAGRYYERFAKWSHYNHTPREIRAIKLFLSTLNLEIMSYMSIFTVLEIWQIQHHHQFNLLWFNMIFIIIIGLTLVIFCLLPTIHKMRDSQ
>WP_000036328.1|WP_000036328.1 MULTISPECIES: DUF1648 domain-containing protein 
MSKIRSFTILSLLIYLAMMCYTVVTYSKLPTKVPIHYNLAGDADNFADKWVLLLINSAFIVIWLIFFIAGRYYERFAKWSHYNHTPREIRAIKLFLSTLNLEIMSYMSIFTILEIWQIQYHHQFNLLWFNMIFIIIIGLTLVIFCLLPTIHKMRDSQ
>WP_000036329.1|WP_000036329.1 MULTISPECIES: DUF1648 domain-containing protein 
MSKIRSFTILSLLIYLAMMCYTVVTYSKLPTKVPIHYNLAGDADNFADKWVLLLINSAFIVIWLIFFIAGRYYERFAKWSHYNHTPREIRAIKLFLSTLNLEIMSYMSIFTVLEIWQIQHHHQFNLLWFNMIFIIIIGLTLVIFCLLPTIHKMRDSQ
>WP_000036330.1|WP_000036330.1 MULTISPECIES: DUF1648 domain-containing protein 
MSKIRSFTILSLLIYLAMMCYTVVTYSKLPTKVPIHYNLAGDADNFADKWVLLLINSAFIVIWLIFFIAGRYYERFAKWSHYNHTPREIRAIKLFLSTLNLEIMSYMSIFTVLEIWQIQHHHQLNLLWFNMIFIIIIGLTLVIFCLLPTIHKMRDSQ
>WP_000036332.1|WP_000036332.1 MULTISPECIES: DUF1648 domain-containing protein 
MSKIRSFTILSLLIYLAMMCYTVVTYSKLPTKVPIHYNLAGNADNFADKWVLLLINSAFIVIWLIFFIAGRYYERFAKWSHYNHTPREIRAIKLFLSTLNLEIMSYMSIFTVLEIWQIQHHHQFNLLWFNMIFIIIIGLTLVIFCLLPTIHKMRDSQ
>WP_000036334.1|WP_000036334.1 DUF1648 domain-containing protein 
MSKIRSFTILSLLIYLAMMCYTVVTYSKLPTKVPIHYNLAGYADNFADKWVLLLINSAFIVIWLIFFIAGRYYERFAKWSHYNHTPREIRAIKLFLSTLNLEIMSYMSIFTVLEIWQIQHHHQFNLLWFNMIFIIIIGLTLVIFCLLPTIHKMRDSQ
>WP_000036335.1|WP_000036335.1 MULTISPECIES: DUF1648 domain-containing protein 
MSKIRSFTILSLLIYLAMTCYTVVTYPKLPTKVPIHYNLAGDADNFADKWVLLLINSAFIVIWLIFFIAGRYYERFAKWSHYNHTPREIRAIKLFLSTLNLEIMSYMSIFTVLEIWQIQHHHQFNLLWFNMIFIIIIGLTLVIFCLLPTIHKMRDSQ
>WP_000039763.1|WP_000039763.1 MULTISPECIES: DUF1433 domain-containing protein 
MSKKYILIIIGTIFTIAFIIVGVILIMKYNELMKQKEFYYKQQQERITLYLKHNTKEPNTIKSVHFTSLDKGPLDERIIEGYINNNKDDGFVAYMVPAYNHQFGGDMLRDETVQKLLKPSKDRKSPDQIKKELKEKRSK
>WP_000080553.1|WP_000080553.1 DEAD/DEAH box helicase 
MSQLLNDTLSAWLLIESLSAGEVNFTAEDILSAEHFKNGTKQAQLQSFDEYFEIWNDERFIVSEEKSETGELIFKFYRHCFRYNEINLKIQDIFENHSDIHNPNGTHCYGYTFNTDKHGKVIVDSIHIPMIMSALKEIEKNKNANIEEKFNDSVEKFVQKVKEILADEPINEFKLKKMDKAYDEYFSVLNSKKDGLFGHYVAIEYVKDSDLPQPEFNSFFISDIEKARKSPNQTLIDYIEGVEESQRIEVDENKEMFDKFLHPSRLPDGRWPSQTEFRLSLMQQLAVNQITSGNERISSVNGPPGTGKTTLLKDIFAHLVVERGKELAKLNNPKDAFVKTKIHETDDKYVYLLKESIAKYKMVVASSNNGAVENISKDLPKIEEIIRNPEKCKFPKYEQNYANLAHELKDFAEIAEGLIGESAWGLFSGVFGKSSNINKVLEHMLKKDGNDIGFAKLLQNENNRMSYNELMSEWQSHQRAFLEELRHVEMLKEESIRAYDVYKNCESFSKIEQVINSEKTSIEEQVYHLDNETLRDNKEIEDLDNRINYIVKQIETLNELIKSIKESNKGFINKLKAMFNSEEDESYKDHNKEKQQLLTQQLELEKCKKNKHEDLVSKLKEKEKLIKQLTKVQLQLDELNSQLQELEAYRIESKITIPEKDFWSDNNYDERQVTNLWTSDELQYRRAMLFLRAMILHKLLLIANNTTIYYAINDFKDRRKLIDANPDKVHNAWNVMHLIFPVVSTTFASFKSMYGGIPKDFIDYLFIDEAGQAIPQAAVGALYRSKKVVAVGDPIQIEPVVTLESHLIDNIRKNYHVPEYLVSKEASVQSVADNANQYGFWKSDATDSNQKTWIGIPLWVHRRCLKPMFTIANQIAYNNKMVLPSNITKVGKTGWYDVKGNAVQKQFVKEHGEKVVGLLADDWIEAIKEGKNEPSSFVISPFSAVQQQIKRMLKQQLPTRIDIERTKINQWVDKSIGTVHTFQGKEAQKVYFVIGTDNTQDGAVNWSCEKPNLLNVAVTRAKKEFYVIGDMQRIQMKPFYETIFKERNVK
>WP_000080558.1|WP_000080558.1 MULTISPECIES: DEAD/DEAH box helicase 
MSQLLNDTLSAWLLIESLSPGEVNFTAEDILSAEHFKNGAKQAQLQSFDEYFEIWNAERFIISEEKSETGELIFKFYRHCFRYNEINLKIQDIFDDYSEIHNPNGTHCYGYTFNTDKHGKVIVDSIHIPMIMSALKEIEKNKNANIEEKFNDSVEKFVQKVKEILADEPINEFKLKKMDKAYDEYFSVLNSKKDGLFGHYVAIEYVKDSDLPQPEFNSFFISDIEKARKSPNQTLIDYIEGVEESQRIEVDENKEMFDKFLHPSRLPDGRWPSQTEFRLSLMQQLAVNQITSGNERISSVNGPPGTGKTTLLKDIFAHLVVERGKELAKLNNPKDAFVKTKIHETDDKYVYLLKESIAKYKMVVASSNNGAVENISKDLPKIEEIIRNPEKCKFPKYEQNYANLAHELKDFAEIAEDLIGESAWGLFSGVFGKSTNINQVLSHMLKQDANDIGFAKLLQNENNRMSYNELMSEWQSHQCAFLEELRHVEMLKEESIRAYDVYKNCESFSKIEQVINSEKTSIEEQIYHLDNETLRDNKEIEDLGDRINYNTKQLETLNELIKSIKESNKGFINKLKAMFNSEEDESYKDHNKEKQQLLTQQLELEKCKKNKHEDLVSKLKEKEKLIKQLTKVQLQLDELNSQLQELEAYRIESKITIPEKDFWSDNNYDERQVTNLWTSDELQYRRAMLFLRAMILHKLLLIANNTTIYYAINDFKDRRKLIDANPDKVHNAWNVMHLIFPVVSTTFASFKSMYGGIPKDFIDYLFIDEAGQAIPQAAVGALYRSKKVVAVGDPIQIEPVVTLESHLIDNIRKNYHVPEYLVSKEASVQSVADNANQYGFWKSDATDSNQKTWIGIPLWVHRRCLKPMFTIANQIAYNNKMVLPSNITKVGKTGWYDVKGNAVQKQFVKEHGEKVVGLLADDWIEAIKEGKNEPSSFVISPFSAVQQQIKRMLKQQLPTRIDIERTKINQWVDKSIGTVHTFQGKEAQKVYFVIGTDNTQDGAVNWSCEKPNLLNVAVTRAKKEFYVIGDMQRIQMKPFYETIFKERNVK
>WP_000080559.1|WP_000080559.1 MULTISPECIES: DEAD/DEAH box helicase 
MSQLLNDTLSAWLLIESLSPGEVNFTAEDILSAEHFKNGAKQAQLQSFDEYFEIWNAERFIISEEKSETGELIFKFYRHCFRYNEINLKIQDIFDDYSEIHNPNGTHCYGYTFNTDKHGKVIVDSIHIPMIMSALKEIEKNKNANIEEKFNDSVEKFVQKVKEILADEPINEFKLKKMDKAYDEYFSVLNSKKDGLFGHYVAIEYVKDSDLPQPEFNSFFISDIEKARKSPNQTLIDYIEGVEESQRIEVDENKEMFDKFLHPSRLPDGRWPSQTEFRLSLMQQLAVNQITSGNERISSVNGPPGTGKTTLLKDIFAHLVVERGKELAKLNNPKDAFVKTKIHETDDKYVYLLKESIAKYKMVVASSNNGAVENISKDLPKIEEIIRNPEKCKFPKYEQNYANLAHELKDFAEIAEDLIGESAWGLFSGVFGKSTNINQVLSHMLKQDANDIGFAKLLQNENNRMSYNELMSEWQSHQRAFLEELRHVEMLKEESIRAYDVYKNCESFSKIEQVINSEKTSIEEQVYHLDNETLRDNKEIEDLDNRINYIVKQIETLNELIKSIKESNKGFINKLKAMFNSEEDESYKDHNKEKQQLLTQQLELEKCKKNKHEDLVSKLKEKEKLIKQLTKVQLQLDELNSQLQELEAYRIESKITIPEKDFWSDNNYDERQVTNLWTSDELQYRRAMLFLRAMILHKLLLIANNTTIYYAINDFKDRRKLIDANPDKVHNAWNVMHLIFPVVSTTFASFKSMYGGIPKDFIDYLFIDEAGQAIPQAAVGALYRSKKVVAVGDPIQIEPVVTLESHLIDNIRKNYHVPEYLVSKEASVQSVADNANQYGFWKSDATDSNQKTWIGIPLWVHRRCLKPMFTIANQIAYNNKMVLPSNITKVGKTGWYDVKGNAVQKQFVKEHGEKVVGLLADDWIEAIKEGKNEPSSFVISPFSAVQQQIKRMLKQQLPTRIDIERTKINQWVDKSIGTVHTFQGKEAQKVYFVIGTDNTQDGAVNWSCEKPNLLNVAVTRAKKEFYVIGDMQRIQMKPFYETIFKERNVK
>WP_000080560.1|WP_000080560.1 DEAD/DEAH box helicase 
MSQLLNDTLSAWLLIESLSPGEVNFTAEDILSAEHFKNGAKQAQLQSFDEYFEIWNAERFIISEEKSETGELIFKFYRHCFRYNEINLKIQDIFDDYSEIHNPNGTHCYGYTFNTDKHGKVIVDSIHIPMIMSALKEIEKNKNANIEEKFNDSVEKFVQKVKEILADEPINEFKLKKMDKAYDEYFSVLNSKKDGLFGHYVAIEYVKDSDLPQPEFNSFFISDIEKARKSPNQTLIDYIEGVEESQRIEVDENKEMFDKFLHPSRLPDGRWPSQTEFRLSLMQQLAVNQITSGNERISSVNGPPGTGKTTLLKDIFAHLVVERGKELAKLNNPKDAFVKTKIHETDDKYVYLLKESIAKYKMVVASSNNGAVENISKDLPKIEEIIRNPEKCKFPKYEQNYANLAHELKDFAEIAEGLIGESAWGLFSGVFGKSSNINKVLEHMLKKDGNDIGFARLLQNENNRMSYHELMTEWQAHQRAFLEELRHVEMLKEESIRAYDVYKNCESFSKIEQVINSEKTSIEEQVYHLDNETLRDNKEIEDLDNRINYIVKQIETLNELIKSIKESNKGFINKLKAMFNSEEDESYKDHNKEKQQLLTQQLELEKCKKNKHEDLVSKLKEKEKLIKQLTKVQLQLDELNSQLQELEAYRIESKITIPEKDFWSDNNYDERQVTNLWTSDELQYRRAMLFLRAMILHKLLLIANNTTIYYAINDFKDRRKLIDANPDKVHNAWNVMHLIFPVVSTTFASFKSMYGGIPKDFIDYLFIDEAGQAIPQAAVGALYRSKKVVAVGDPIQIEPVVTLESHLIDNIRKNYHVPEYLVSKEASVQSVADNANQYGFWKSDATDSNQKTWIGIPLWVHRRCLKPMFTIANQIAYNNKMVLPSNITKVGKTGWYDVKGNAVQKQFVKEHGEKVVGLLADDWIEAIKEGKNEPSSFVISPFSAVQQQIKRMLKQQLPTRIDIERTKINQWVDKSIGTVHTFQGKEAQKVYFVIGTDNTQDGAVNWSCEKPNLLNVAVTRAKKEFYVIGDMQRIQMKPFYETIFKERNVE
>WP_000080564.1|WP_000080564.1 MULTISPECIES: DEAD/DEAH box helicase 
MSQLLNDTLSAWLLIESLSPGEVNFTAEDILSAEHFKNGAKQAQLQSFDEYFEIWNSERFIISEEKSETGELIFKFYRHCFRYNEINLKIQDIFDDYSDIHNPNGTHCYGYTFNTDKHGKVIVDSIHIPMIMSALKEIEKNKNANIEEKFNDSVEKFFQKVKEILADEPINEFKLKKMDKAYDEYFSVLNSKKDGLFGHYVAIEYVKDSDLPQPEFNSFFISDIEKARKSPNQTLIDYIEGVEESQRIEVDENKEMFDKFLHPSRLPDGRWPSQTEFRLSLMQQLAVNQITSGNERISSVNGPPGTGKTTLLKDIFAHLVVERGKELAKLNNPKDAFVKTKIHETDDKYVYLLKESIAKYKMVVASSNNGAVENISKDLPKIEEIIRNPEKCKFPKYEQNYANLAHELKDFAEIAEDLIGESAWGLFSGVFGKSTNINQVLSHMLKQDANDIGFAKLLQNENNRMSYNELMSEWQSHQRAFLEELRHVEMLKEESIRAYDVYKNCESFSKIEQVINSEKTSIEEQVYHLDNETLRDNKEIEDLDNRINYIVKQIETLNELIKSIKESNKGFINKLKAMFNSEEDESYKDHNKEKQQLLTQQLELEKCKKNKHEDLVSKLKEKEKLIKQLTKVQLQLDELNSQLQELEAYRIESKITIPEKDFWSDNNYDERQVTNLWTSDELQYRRAMLFLRAMILHKLLLIANNTTIYYAINDFKDRRKLIDANPDKVHNAWNVMHLIFPVVSTTFASFKSMYGGIPKDFIDYLFIDEAGQAIPQAAVGALYRSKKVVAVGDPIQIEPVVTLESHLIDNIRKNYHVPEYLVSKEASVQSVADNANQYGFWKSDATDSNQKTWIGIPLWVHRRCLKPMFTIANQIAYNNKMVLPSNITKVGKTGWYDVKGNAVQKQFVKEHGEKVVGLLADDWIEAIKEGKNEPSSFVISPFSAVQQQIKRMLKQQLPTRIDIERTKINQWVDKSIGTVHTFQGKEAQKVYFVIGTDNTQDGAVNWSCEKPNLLNVAVTRAKKEFYVIGDMQRIQMKPFYETIFKERNVK
>WP_000080571.1|WP_000080571.1 MULTISPECIES: DEAD/DEAH box helicase 
MSQLLNDTLSAWLLIESLSPGEVNFTAEDILSAENFKNGAKQAQLQSFDEYFEIWNDERFIISEEKSEIGEIIFKFYRHCFRYNEINLKIQDIFDDYSDIHNPNGTHCYGYTFNIDKHGQVIVDSIHIPMIMSALKEIEKNKNANIEEKFNDSVEKFVQKVKEILADEPINEFKLKKMDIAYDEYFSVLNSKKDGLFAHYVAIEYVKDSDLPQPEFNSFFISDIEKARKSPNQTLIDYIEGVEESKRIEVDENKEMFDKFLHPSRLPDGRWPSQTEFRLSLMQQLAVNQITSGNERISSVNGPPGTGKTTLLKDIFAHLVVERGKELAKLNNPKDAFVKTKTHETDDKYVYLLKESIAKYKMVVASSNNGAVENISKDLPKIEEIIRNPEKCKFPKYEQNYANLAHELKDFAEIAEDLIGESAWGLFSGVFGKSTNINQVLSHMLKQDANDIGFAKLLQNENNRMSYNELMSEWQSHQRAFLEELRHVEMLKEESIRAYDVYKNCESYSKVEHELNSKKMNVKEKLNHLEIQISCDNKEIEDLDDRINYNTKQLETLNELIKSIRDSNKGFVNKLKAIFNSEEDERYKKHNAEKQQLLGQQIELEKCKKIKNEDLVSKLKEKEKLIKQLTKVQLQLDELNSQLQELEAYRIESKITIPEKDFWSDNNYDERQVTNLWTSDELQYRRAMLFLRAMILHKLLLIANNTTIYYAINDFKSRRKLIDANPDKVHNAWNVMHLIFPVVSTTFASFKSMYGGIPKDFIDYLFIDEAGQAIPQAAVGALFRSKKVVAVGDPIQIEPVVTLESHLIDNIRKNYNVPEYLVSKEASVQSVADNANQYGFWKSDATDSNQKTWIGIPLWVHRRCLKPMFTIANQIAYNNKMVLPSNITNVGKTGWYDVKGNSVQKQFVKEHGEKVLELLANDWFEAIKEGKNEPSSFVISPFSAVQKQVKRILKQQLPTRIDIERTKINQWVDKSIGTVHTFQGKEAQKVYFVIGTDNTQDGAVNWSCEKPNLLNVAVTRAKKEFYVIGDMQRIQSKPFYETIFKERNVK
>WP_000080572.1|WP_000080572.1 DEAD/DEAH box helicase 
MSQLLNDTLSAWLLIESLSPGEVNFTAEDILSAENFKNGAKQAQLQSFDEYFEIWNDERFIISEEKSEIGEIIFKFYRHCFRYNEINLKIQDIFDDYSDIHNPNGTHCYGYTFNIDKHGQVIVDSIHIPMIMSALKEIEKNKNANIEEKFNDSVEKFVQKVKEILADEPINEFKLKKMDIAYDEYFSVLNSKKDGLFAHYVAIEYVKDSDLPQPEFNSFFISDIEKARKSPNQTLIDYIEGVEESKRIEVDENKEMFDKFLHPSRLPDGRWPSQTEFRLSLMQQLAVNQITSGNERISSVNGPPGTGKTTLLKDIFAHLVVERGKELAKLNNPKDAFVKTKTHETDDKYVYLLKESIAKYKMVVASSNNGAVENISKDLPKIEEIIRNPEKCKFPKYEQNYANLAHELKDFAEIAEDLIGESAWGLFSGVFGKSTNINQVLSHMLKQDANDIGFAKLLQNENNRMSYNELMSEWQSHQRAFLEELRHVEMLKEESIRAYDVYKNCESYSKVEHELNSKKMNVKEKLNHLEIQISCDNKEIEDLDDRINYNTKQLETLNELIKSIRDSNKGFVNKLKAIFNSEEDERYKKHNAEKQQLLGQQIELEKCKKIKNEDLVSKLKEKEKLIKQLTKVQLQLDELNSQLQELEAYRIESKITIPEKDFWSDNNYDERQVTNLWTSDELQYRRAMLFLRAMILHKLLLIANNTTIYYAINDFKSRRKLIDANPDKVHNAWNVMHLIFPVVSTTFASFKSMYGGIPRDFIDYLFIDEAGQAIPQAAVGALFRSKKVVAVGDPIQIEPVVTLESHLIDNIRKNYNVPEYLVSKEASVQSVADNANQYGFWKSDATDSNQKTWIGIPLWVHRRCLKPMFTIANQIAYNNKMVLPSNITNVGKTGWYDVKGNSVQKQFVKEHGEKVLELLANDWFEAIKEGKNEPSSFVISPFSAVQKQVKRILKQQLPTRIDIERTKINQWVDKSIGTVHTFQGKEAQKVYFVIGTDNTQDGAVNWSCEKPNLLNVAVTRAKKEFYVIGDMQRIQSKPFYETIFKERNVK
>WP_000080573.1|WP_000080573.1 DEAD/DEAH box helicase 
MSQLLNDTLSAWLLIESLSPGEVNFTAEDILSAENFKNGAKQAQLQSFDEYFEIWNDERFIISEEKSEIGEIIFKFYRHCFRYNEINLKIQDIFDDYSDIHNPNGTHCYGYTFNIDKHGQVIVDSIHIPMIMSALKEIEKNKNANIEEKFNDSVEKFVQKVKEILADEPINEFKLKKMDIAYDEYFSVLNSKKDGLFAHYVAIEYVKDSDLPQPEFNSFFISDIEKARKSPNQTLIDYIEGVEESKRIEVDENKEMFDKFLHPSRLPDGRWPSQTEFRLSLMQQLAVNQITSGNERISSVNGPPGTGKTTLLKDIFAHLVVERGKELAKLNNPKDAFVKTKTHETDDKYVYLLKESIAKYKMVVASSNNGAVENISKDLPKIEEIIRNPEKCKFPKYEQNYANLAHELKDFAEIAEDLIGESAWGLFSGVFGKSTNINQVLSHMLKQDANDIGFAKLLQNENNRMSYNELMSEWQSHQRAFLEELRHVEMLKEESIRAYDVYKNCESYSKVEHELNSKKMNVKEKLNHLEIQISCDNKEIEDLDDRINYNTKQLETLNELIKSIRDSNKGFVNKLKAIFNSEEDERYKKHNAEKQQLLGQQIELEKCKKIKNEDLVSKLKEKEKLIKQLTKVQLQLDELNSQLQELEAYRIESKITIPEKDFWSDNNYDERQVTNLWTSDELQYRRAMLFLRAMILHKLLLIANNTTIYYAINDFKSRRKLIDANPDKVHNAWNVMHLIFPVVSTTFASFKSMYGGIPRDFIDYLFIDEAGQAIPQAAVGALFRSKKVVAVGDPIQIEPVVTLESHLIDNIRKNYNVPEYLVSKEASVQSVADNANQYGFWKSDATDSNQKTWIGIPLWVHRRCLKPMFTIANQIAYNNKMVLPSNITNVGKTGWYDVKGNSVQKQFVKEHGEKVLELLANDWFEAIKEGKNEPSSFVISPFSAVQKQVKRILKQQLPTRIDIERTKINQWVDKSIGTVHTFQGKEAQKVYFVIGTDNTQDGAVNWSCEKSNLLNVAVTRAKKEFYVIGDMQRIQSKPFYETIFKERNVK
>WP_000080576.1|WP_000080576.1 DEAD/DEAH box helicase 
MSQLLNNTLSAWLLIESLSPGEVNFTAEDILSAEHFKNGAKQAQLQSFDEYFEIWNAERFIISEEKSETGELIFKFYRHCFRYNEINLKIQDIFDDYSEIHNPNGTHCYGYTFNTDKHGKVIVDSIHIPMIMSALKEIEKNKNANIEEKFNDSVEKFVQKVKEILADEPINEFKLKKMDKAYDEYFSVLNSKKDGLFGHYVAIEYVKDSDLPQPEFNSFFISDIEKARKSPNQTLIDYIEGVEESQRIEVDENKEMFDKFLHPSRLPDGRWPSQTEFRLSLMQQLAVNQITSGNERISSVNGPPGTGKTTLLKDIFAHLVVERGKELAKLNNPKDAFVKTKIHETDDKYVYLLKESIAKYKMVVASSNNGAVENISKDLPKIEEIIRNPEKCKFPKYEQNYANLAHELKDFAEIAEDLIGESAWGLFSGVFGKSTNINQVLSHMLKQDANDIGFAKLLQNENNRMSYNELMSEWQSHQRAFLEELRHVEMLKEESIRAYDVYKNCESFSKIEQVINSEKTSIEEQVYHLDNETLRDNKEIEDLDNRINYIVKQIETLNELIKSIKESNKGFINKLKAMFNSEEDESYKDHNKEKQQLLTQQLELEKCKKNKHEDLVSKLKEKEKLIKQLTKVQLQLDELNSQLQELEAYRIESKITIPEKDFWSDNNYDERQVTNLWTSDELQYRRAMLFLRAMILHKLLLIANNTTIYYAINDFKDRRKLIDANPDKVHNAWNVMHLIFPVVSTTFASFKSMYGGIPKDFIDYLFIDEAGQAIPQAAVGALYRSKKVVAVGDPIQIEPVVTLESHLIDNIRKNYHVPEYLVSKEASVQSVADNANQYGFWKSDATDSNQKTWIGIPLWVHRRCLKPMFTIANQIAYNNKMVLPSNITKVGKTGWYDVKGNAVQKQFVKEHGEKVVGLLADDWIEAIKEGKNEPSSFVISPFSAVQQQIKRMLKQQLPTRIDIERTKINQWVDKSIGTVHTFQGKEAQKVYFVIGTDNTQDGAVNWSCEKPNLLNVAVTRAKKEFYVIGDMQRIQMKPFYETIFKERNVK
>WP_000088649.1|WP_000088649.1 MULTISPECIES: MBL fold metallo-hydrolase 
MSRLIRMSVLASGSTGNATFVENEKGSLLVDVGLTGKKMEELFSQIDRNIQDLNGILVTHEHIDHIKGLGVLARKYQLPIYANEKTWQAIEKKDSRIPMDQKFIFNPYETKSIAGFDVESFNVSHDAIDPQFYIFHNNYKKFTILTDTGYVSDRMKGMIRGSDAFIFESNHDVDMLRMCRYPWKTKQRILGDMGHVSNEDAGHAMTDVITGNTKRIYLSHLSQDNNMKDLARMSVGQVLNEHDIDTEKEVLLCDTDKAIPTPIYTI
>WP_000093392.1|WP_000093392.1 MULTISPECIES: IS200/IS605 family transposase 
MSSDTNSLAHTKWNCKYHIVFAPKYRRQVIYGKIKKDIGIILRQLCERKGVEIIEAEACKDHIHMLVSIPPKLGVSSFVGYLKGKSSLMIFDRHANLKYRYGNRKFWCKGFYVDTVGRNKKVIENYIRNQLQEDIVADQISMEEYLDPFTGEKNKKRKKKE
>WP_000130756.1|WP_000130756.1 MULTISPECIES: MFS transporter 
MTDLLKIKNFRLFFLAEIISAFGVGISTVGANWYLIDKTNDSQLLGIMLALNVLSGFLASPIIGGLADKYNRRNIILITYLLQVILYLLIVIALLMIGFETYLVIGFAIVNGIGWTTYMATSRSLVKQILKPDQYTDANSLLEISLQTGMFIAGGLSGILYEINGFTLIIAMTIMMFLISIFMLFRLHVDKPTHSEEESTNSLLQEYLLGWKFLKDNMMIFIFGVISIIPMVFTMIFNISLPGYVYNVLKLSSVQFGFSDMLYGIGGLCAGLISAILSKKISTKALIFLLYFILVINSALFIWINSAFYLFIGSFILGYSISSIRIYMNTAIMNTVSDKYVGRSFTIWTSISLLLQSFIAPFLGRWINEINDKFGFYIILILSLLIFVTLLLVNKTDKIKYAHKEE
>WP_000130757.1|WP_000130757.1 MFS transporter 
MTDLLKIKNFRLFFLAEIISAFGVGISTVGANWYLIDKTNDSQLLGIMLALNVLSGFLASPIIGGLADKYNRRNIILITYLLQVILYLLIVIALLMIGFETYLVIGFAIVNGIGWTTYMATSRSLVKQILKPDQYTDANSLLEISLQTGMFIAGGLSGILYEINGFTLIIAMTIMMFLISIFMLFRLHVDKPTHSEEESTNSLLQEYLLGWKFSKDNMMIFIFGVISIIPMVFTMIFNISLPGYVYNVLKLSSVQFGFSDMLYGIGGLCAGLISAILSKKISTKALIFLLYFILVINSALFIWINSAFYLFIGSFILGYSISSIRIYMNTAIMNTVSDKYVGRSFTIWTSISLLLQSFIAPFLGRWINEINDKFGFYIILILSLLIFVTLLLVNKTDKIKYAHKEE
>WP_000130758.1|WP_000130758.1 MULTISPECIES: MFS transporter 
MTDLLKIKNFRLFFLAEIISAFGVGISTVGANWYLIDKTNDSQLLGIMLALNVLSGFLASPIIGGLADKYNRRNIILITYLLQVILYLLIVIALVMIGFETYLVIGFAIVNGIGWTTYMATSRSLVKQILKPDQYTDANSLLEISLQTGMFIAGGLSGILYEINGFTLIIAMTIMMFLISIFMLFRLHVDKPTHSEEESTNSLLQEYLLGWKFLKDNMMIFIFGVISIIPMVFTMIFNISLPGYVYNVLKISSVQFGFSDMLYGIGGLCAGLISAILSKKISTKVLIFLLYFILVINSALFIWINSAFYLFIGSFILGYSISSIRIYMNTAIMNTVSDKYVGRSFTIWTSISLLLQSFIAPFLGRWINEINDKFGFYIILILSLLIFVTLLIVNKTDKIKYAHKEE
>WP_000130759.1|WP_000130759.1 MFS transporter 
MTDLLKIKNFRLFFLAEIISAFGVGISTVGANWYLIDKTNDSQLLGIMLALNVLSGFLASPIIGGLADKYNRRNIILITYLLQVILYLLIVIALVMIGFETYLVIGFAIVNGIGWTTYMATSRSLVKQILKPDQYTDANSLLEISLQTGMFIAGGLSGILYEINGFTLIIAMTIMMFLISIFMLFRLHVDKPTHSEEESTNSLLQEYLLGWKFLKDNMMIFIFGVISIIPMVFTMIFNISLPGYVYNVLKLSSVQFGFSDMLYGIGGLCAGLISAILSKKISTKVLIFLLYFILVINSALFIWINSAFYLFIGSFILGYSISSIRIYMNTAIMNTVSDKYVGRSFTIWTSISLLLQSFIAPFLGRWINEINDKFGFYIILILSLLIFVTLLLVNKTDKIKYAHKEE
>WP_000130763.1|WP_000130763.1 MULTISPECIES: MFS transporter 
MTDLLKIKNFRLFFLAEIISAFGVGISTVGANWYLIDKTNDSQLLGIMLALNVLSGFLASPIIGGLADKYNRRNIILITYLLQVILYLLIVIALVMIGFETYLVIGFAIVNGIGWTTYMATSRSLVKQILKPDQYTDANSLLEISLQTGMFIAGGLSGILYKINGFTLIIAMTIMMFLISIFMLFRLHVDKPTHSEEESTNSLLQEYLLGWKFLKDNMMIFIFGVISIIPMVFTMIFNISLPGYVYNVLKLSSVQFGFSDMLYGIGGLCAGLISAILSKKISTKVLIFLLYFILVINSALFIWINSAFYLFIGSFILGYSISSIRIYMNTAIMNTVSDKYVGRSFTIWTSISLLLQSFIAPFLGRWINEINDKFGFYIILILSLLIFVTLLLVNKTDKIKYAHKEE
>WP_000130765.1|WP_000130765.1 MFS transporter 
MTDLLKIKNFRLFFLAEIISAFGVGISTVGANWYLIDKTNDSQLLGIMLALNVLSGFLASPIIGGLADKYNRRNIILITYLLQVILYLLIVIALVMIGFETYLVIGFAIVNGIGWTTYMATSRSLVKQILKPDQYTDANSLLEISLQTGMFIAGGLSGILYKINGFTLIIAMTIMMFLISIFMLFRLHVDKPTHSEEESTNSLLQEYLLGWKFLKDNMMIFIFGVISIIPMVFTMIFNISLPGYVYNVLKLSSVQFGFSDMLYGIGGLCAGLISAILSKKISTKVLIFLLYFILVINSALFIWINSAFYLFIGSFILGYSISSIRIYMNTAIMNTVSDKYVGRSFTIWTSISLLLQSLIAPFLGRWINEINDKFGFYIILILSLLIFVTLLLVNKTGKIKYAHKEE
>WP_000136627.1|WP_000136627.1 MULTISPECIES: staphyloferrin B ABC transporter permease subunit SirC 
MTEKINKKDNYHLIFALIFLAIISVVSMMVGSSFIPLQRVLMYFINPNDSVDQFTLEVLRLPRITLAILAGAALGMSGLMLQNVLKNPIASPDIIGITGGASLSAVVFIAFFSHLTIHLLPLFAVLGGAVAMMILLVFQTKGQIRPTTLIIIGISMQTLFIALVQGLLITTKQLSAAKAYTWLVGSLYGATFKDTIILGMVILAVVPLLFLVIPKMKISILDDPVAIGLGLHVQRMKLIQLITSTILVSMAISLVGNIGFVGLIAPHIAKTIVRGSYAKKLLMSAMIGAISIVIADLIGRTLFLPKEVPAGVFIAAFGAPFFIYLLLTVKKL
>WP_000136629.1|WP_000136629.1 MULTISPECIES: staphyloferrin B ABC transporter permease subunit SirC 
MTEKINKKDNYHLIFALIFLAIVSVVSMMIGSSFIPLQRVLMYFINPNDSIDQFTLEVLRLPRITLAILAGAALGMSGLMLQNVLKNPIASPDIIGITGGASLSAVVFIAFFSHLTIHLLPLFAVLGGAVAMMILLVFQTKGQIRPTTLIIIGISMQTLFIALVQGLLITTKQLSAAKAYTWLVGSLYGATFKDTIILGMVILAVVPLLFLVIPKMKISILDDPVAIGLGLHVQRMKLIQLITSTILVSMAISLVGNIGFVGLIAPHIAKTIVRGSYAKKLLMSAMIGAISIVIADLIGRTLFLPKEVPAGVFIAAFGAPFFIYLLLTVKKL
>WP_000136630.1|WP_000136630.1 staphyloferrin B ABC transporter permease subunit SirC 
MTEKINKKDNYHLIFALIFLAIVSVVSMMIGSSFIPLQRVLMYFINPNDSIDQFTLEVLRLPRITLAILAGAALGMSGLMLQNVLKNPIASPDIIGITGGASLSAVVFIAFFSHLTIHLLPLFAVLGGAVAMMILLVFQTKGQIRPTTLIIIGISMQTLFIALVQGLLITTKQLSAAKAYTWLVGSLYGATFKDTIILGMVILAVVPLLFLVIPKMKISILDDPVAIGLGLHVQRMKLIQLITSTILVSMAISLVGNIGFVGLIAPHIAKTIVRGSYAKKLLMSAMIGAISIVIADLIGRTLFLPKEVPAGVFIAAFGASFFIYLLLTVKKL
>WP_000136631.1|WP_000136631.1 staphyloferrin B ABC transporter permease subunit SirC 
MTEKINKKDNYHLIFALIFLAIVSVVSMMIGSSFIPLQRVLMYFINPNDSIDQFTLEVLRLPRITLAILAGAALGMSGLMLQNVLKNPIASPDIIGITGGASLSAVVFIAFFSHLTIHLLPLFAVLGGAVAMMILLVFQTKGQIRPTTLIIIGISMQTLFIALVQGLLITTKQLSAAKAYTWLVGSLYGATFKDTIILGMVILAVVPLLFLVIPKMKISILDDPVAIGLGLHVQRMKLIQLITSTVLVSMAISLVGNIGFVGLIAPHIAKTIVRGSYAKKLLMSAMIGAISIVIADLIGRTLFLPKEVPAGVFIAAFGAPFFIYLLLTVKKL
>WP_000136633.1|WP_000136633.1 MULTISPECIES: staphyloferrin B ABC transporter permease subunit SirC 
MTEKINKKDNYHLIFALIFLAIVSVVSMMIGSSFIPLQRVLMYFINPNDSMDQFTLEVLRLPRITLAILAGAALGMSGLMLQNVLKNPIASPDIIGITGGASLSAVVFIAFFSHLTIHLLPLFAVLGGAVAMMILLVFQTKGQIRPTILIIIGISMQTLFIALVQGLLITTKQLSAAKAYTWLVGSLYGATFKDTIILGMVILAVVPLLFLVIPKMKISILDDPVAIGLGLHVQRMKLIQLITSTILVSMAISLVGNIGFVGLIAPHIAKTIVRGSYAKKLLMSAMIGAISIVIADLIGRTLFLPKEVPAGVFIAAFGAPFFIYLLLTVKKL
>WP_000136636.1|WP_000136636.1 MULTISPECIES: staphyloferrin B ABC transporter permease subunit SirC 
MTEKINKKDNYHLIFALIFLAIVSVVSMMIGSSFIPLQRVLMYFINPNDSMDQFTLEVLRLPRITLAILAGAALGMSGLMLQNVLKNPIASPDIIGITGGASLSAVVFIAFFSHLTIHLLPLFAVLGGAVAMMILLVFQTKGQIRPTTLIIIGISMQTLFIALVQGLLITTKQLSAAKAYTWLVGSLYGATFKDTIILGMVILAVVPLLFLVIPKMKISILDDPVAIGLGLHVQRMKLIQLITSTILVSMAISLVGNIGFVGLIAPHIAKTIVRGSYAKKLLMSAMIGAISIVIADLIGRTLFLPKEVPAGVFIAAFGAPFFIYLLLTVKKL
>WP_000136638.1|WP_000136638.1 MULTISPECIES: staphyloferrin B ABC transporter permease subunit SirC 
MTEKINKKDNYHLIFALIFLAIVSVVSMMIGSSFIPLQRVLMYFINPNDSMDQFTLEVLRLPRITLAILAGAALGMSGLMLQNVLKNPIASPDIIGITGGASLSAVVFIAFFSHLTIHLLPLFAVLGGTIAMMILLVFQTKGQIRPTTLIIIGISMQTLFIALVQGLLITTKQLSAAKAYTWLVGSLYGATFKDTIILGMVILAVVPLLFLVIPKMKISILDDPVAIGLGLHVQRMKLIQLITSTILVSMAISLVGNIGFVGLIAPHIAKTIVRGSYAKKLLMSAMIGAISIVIADLIGRTLFLPKEVPAGVFIAAFGAPFFIYLLLTVKKL
>WP_000136639.1|WP_000136639.1 staphyloferrin B ABC transporter permease subunit SirC 
MTEKINKKDNYHLIFALIFLAIVSVVSMMIGSSFIPLQRVLMYFINPNDSMDQFTLEVLRLPRITLAILAGAALGMSGLMLQNVLKNPIASPDIIGITGGASLSAVVFIAFFSHLTIHLLSLFAVLGGAVAMMILLVFQTKGQIRPTTLIIIGISMQTLFIALVQGLLITTKQLSAAKAYTWLVGSLYGATFKDTIILGMVILAVVPLLFLVIPKMKISILDDPVAIGLGLHVQRMKLIQLITSTILVSMAISLVGNIGFVGLIAPHIAKTIVRGSYAKKLLMSAMIGAISIVIADLIGRTLFLPKEVPAGVFIAAFGAPFFIYLLLTVKKL
>WP_000136640.1|WP_000136640.1 staphyloferrin B ABC transporter permease subunit SirC 
MTEKINKKDNYHLIFALIFLAIVSVVSMMIGSSFIPLQRVLMYFINPNDSMDQFTLEVLRLPRITLAILAGAALGMSGLMLQNVLKNPIASPDIIGITGGVSLSAVVFIAFFSHLTIHLLPLFAVLGGAVAMMILLVFQTKGQIRPTILIIIGISMQTLFIALVQGLLITTKQLSAAKAYTWLVGSLYGATFKDTIILGMVILAVVPLLFLVIPKMKISILDDPVAIGLGLHVQRMKLIQLITSTILVSMAISLVGNIGFVGLIAPHIAKTIVRGSYAKKLLMSAMIGAISIVIADLIGRTLFLPKEVPAGVFIAAFGAPFFIYLLLTVKKL
>WP_000136643.1|WP_000136643.1 MULTISPECIES: staphyloferrin B ABC transporter permease subunit SirC 
MTEKINKKDNYHLIFALIFLAIVSVVSMMSGSSFIPLQRVLMYFINPNDSMDQFTLEVLRLPRITLAILAGAALGMSGLMLQNVLKNPIASPDIIGITGGASLSAVVFIAFFSHLTIHLLPLFAVLGGAIAMMILLVFQTKGQIRPTTLIIIGISMQTLFIALVQGLLITTKQLSAAKAYTWLVGSLYGATFKDTIILGMVILAVVPLLFLVIPKMKISILDDPVAIGLGLHVQRMKLIQLITSTILVSMAISLVGNIGFVGLIAPHIAKTIVRGSYAKKLLMSAMIGAISIVIADLIGRTLFLPKEVPAGVFIAAFGAPFFIYLLLTVKKL
>WP_000136644.1|WP_000136644.1 staphyloferrin B ABC transporter permease subunit SirC 
MTEKINKKDNYHLIFALIFLAIVSVVSMMVGSSFIPLQRVLMYFINPNDSIDQFTLEVLRLPRITLAILAGAALGMSGLMLQNVLKNPIASPDIIGITGGASLSAVVFIAFFSHLPIHLLPLFAVLGGAIAMVILLVFQTKGHIRPTTLIIIGISMQTLFIALVQGLLITTKQLSAAKAYTWLVGSLYGATFKDTFILGMVIVAVIPLLFLVIPKMKISILDDPVAIGLGLHVQRMKLIQLISSTILVSMAISLVGNIGFVGLIAPHIAKTIVRGSYAKKLLMSAMIGAISIVIADLIGRTLFLPKEVPAGVFIAAFGAPFFIYLLLTVKKL
>WP_000136645.1|WP_000136645.1 MULTISPECIES: staphyloferrin B ABC transporter permease subunit SirC 
MTEKINKKDNYHLIFALIFLAIVSVVSMMVGSSFIPLQRVLMYFINPNDSIDQFTLEVLRLPRITLAILAGAALGMSGLMLQNVLKNPIASPDIIGITGGASLSAVVFIAFFSHLTIHLLPLFAVLGGAIAMVILLVFQTKGHIRPTTLIIIGISMQTLFIALVQGLLITTKQLSAAKAYTWLVGSLYGATFKDTFILGMVIVAVIPLLFLVIPKMKISILDDPVAIGLGLHVQRMKLIQLISSTILVSMAISLVGNIGFVGLIAPHIAKTIVRGSYAKKLLMSAMIGAISIVIADLIGRTLFLPKEVPAGVFIAAFGAPFFIYLLLTVKKL
>WP_000137242.1|WP_000137242.1 staphyloferrin B ABC transporter permease subunit SirC 
MTEKVNKKDNYHLIFALIFLAIVSVVSMMVGSSFIPLQRVLMYFINPNDSIDQFTLEVLRLPRITLAILAGAALGMSGLMLQNVLKNPIASPDIIGITGGASLSAVVFIAFFSHLTIHLLPLFAVLGGAIAMVILLVFQTKGHIRPTTLIIIGISMQTLFIALVQGLLITTKQLSAAKAYTWLVGSLYGATFKDTFILGMVIVAVIPLLFLVIPKMKISILDDPVAIGLGLHVQRMKLIQLITSTILVSMAISLVGNIGFVGLIAPHIAKTIVRGSYAKKLLMSAMIGAISIVIADLIGRTLFLPKEVPAGVFIAAFGAPFFIYLLLTVKKL
>WP_000140910.1|WP_000140910.1 MULTISPECIES: amidohydrolase 
MTETKAIDTHAHLWNEDYLDKLGKLGSQGTEVAKGINQSASKEDLEKRFKMMDDAGVDLQIISATPQSPQWGTKEEAHQSAQEINDLYERLVQQYPDRFLAYGAVSLPYVDQAIEEAQALLKKDEFVGIAIPTIVKDKVSVADKQFEPFFAAMNELNATIYIHPTGCGAQSPLVNDYQLEWVIGAPLESTFITLQLIKNEIPQKYPNIKFHISHLGGALPFFMTRIKDNYEDWNAFNIDPYEVLNRQFWYDTANFHEPSLINSIETFGKDKFMMGSDFPYFQDEKYTRGVDYIKNSNIDPDTINGILRGNAIEFYQIEENHNH
>WP_000143248.1|WP_000143248.1 tryptophan-rich sensory protein 
MTFKRLLKTIVKVVTPLLGGRLIGKYAVQNARKDYKDNAKPLLSPPGYIFPIVWSILYTTIGIAYAIISGKSNNAKVKTIYYAQLSLNYLWSILYFKFKLRFAALIESFILLTAVIMMTVKFFKVKRIAGIILIPYMLWSTFASYLTVGNWLLNKDNPRYTEQK
>WP_000161983.1|WP_000161983.1 hypothetical protein 
MTKKEYKIDPGKIKSNSEETSAIASISYEIENANDNGLNKARITEQVTYLKNQDKFPKNLDYIESYTDPSTGTTATAFLNKDTGKVTVGMAGTNFHGDQIKKVALSSMSPLLFPPSKQDMKDVRGTMKDGAADLAIGVGLVNYKGKHFANTQQFIENLQKKYEIDTVTGHSLGGRDAIFLGLRYNIKNVVAYNPAPLEVKSIRNKLGGQLFRNTTFPDEKYLKELMDNYDGDITKVITQKDGLDYLVKHTDHLTCGDVLRINNGQGHAMENFLGEKEQREIIEELMLVKGYRDANDKAFKALKKNTEKKLGKIDEIKSKLLQTNGGVLSSSQQKLLETLVAFSVAEGLSKMVDQELQQLKNMFNLMDEKFEANWKDAQEASDIVGKHLSYPEKVSALDNGGVNESKLATEPHNEIKEKLNKITDLSKKYNSYLKQIEKSINEIVAKDQQLAGQIGDLI
>WP_000164560.1|WP_000164560.1 alpha/beta hydrolase 
MTKNEYKIDPGKITSNTEATSAIANISYEIENANDNGLEKEKINGQINSLKNDGDFPKNLDYIDSYTDPSTGTTATAFLNKDTGKVTVGMAGTNFHGDQLKRVALSSMSPLLFPPSKQDMRDVRGTMKDGVADLAIGVGMVNYKGKHFANTQQFIENLQKKYEIDTVTGHSLGGRDAIFLGLRYNIKNVVAYNPAPLEVKSIRDKFGGQLFRNTTFPDEKYLKELMDNYDGDITKVITQKDGLDYLVKRTDHLTCGDVLRINNGQGHAMENFLGEKEQREIIEELMLVKGYRDANDKAFKALKKNTEKKLGKIDEIKSKLLQTNGGALSSSQQKLLETLVAFSVAEGLSKMVDQELQQLKNMFNLMDEKFEANWKDAQEASDIVGKHLSYPEKVSALDNGGVNESKLATEPHNEIKDKLNKITDLSKKYNSYLQQIEKSINEIVAKDQQLAGQIGDLI
>WP_000170481.1|WP_000170481.1 PLP-dependent aminotransferase family protein 
MTKYKDIASDIRDKIIAGDWFYGMKIPPQRQLAIQYNVNRVTIIKSIELLEAEGFIYTKVGSGTYVNDYLNEAHITNKWSEMMLWSSRQRSQYTVQLINKIETDDSYIHISKGELGQPLMPHIQLKKAMSNTASHIEDLSFGYNNGYGYIKLRDIIVERMSKQGINVGRENVMITSGALHAIQLLSIGFLGQDAIIISNTPSYIHSTNVFEQLNFRHIDVPYNQINEIDTIIDRFINFKNKAIYIEPRFNNPTGRSLTNEQKQNIITYSERHNIPIIEDDIFRDIFFSDPTPAIKTYDKLGKVIHISSFSKTIAPAIRIGWIVASEKIIEQLADVRMQIDYGSSILSQMVVYEMLKNKSYDKHLVKLRYVLKDKRDFMLNILNNLFKDIAHWEVPSGGYFVWLVFKIDIDIKYLFYELLSKEKILINPGYIYGSKEKSIRLSFAFESNENIKHALYKIYTYVKKG
>WP_000170487.1|WP_000170487.1 PLP-dependent aminotransferase family protein 
MTKYKDIASDIRDKIIAGDWFYGMKIPSQRQLAIQYNVNRVTIIKSIELLEAEGFIYTKVGSGTYVNDYLNEAHITNKWSEMMLWSSRQRSQYTVQLINKIETDDSYIHISKGELGQPLMPHIQLKKAMSNTASQIEDLSFGYNNGYGYIKLRDIIVERMSKQGINVGRENVMITSGALHAIQLLSIGFLGQDAIIISNTPSYIHSTNVFEQLNFRHIDVPYNQINEINTIIDRFINFKNKAIYIEPRFNNPTGCSLTNEQKQNIITYSERHNIPIIEDDIFRDIFFSDPTPAIKTFDKLGKVIHISSFSKTIAPAIRIGWIVASEKIIEQLADVRMQIDYGSSILSQMVVYEMLKNKSYDKHLVKLRYVLKDKRDFMLNILNNLFKDIAHWEVPSGGYFVWLVFKIDIDIKYLFYELLSKEKILINPGYIYGSKEKSIRLSFAFESNENILHALYKIYTYVKKV
>WP_000170488.1|WP_000170488.1 MULTISPECIES: PLP-dependent aminotransferase family protein 
MTKYKDIASDIRDKIIAGDWFYGMKIPSQRQLAIQYNVNRVTIIKSIELLEAEGFIYTKVGSGTYVNDYLNEAHITNKWSEMMLWSSRQRSQYTVQLINKIETDDTYIHISKGELGQPLMPHIQLKKAMSNTASHIEDLSFGYNNGYGYIKLRDIIVERMSKQGINVGRENVMITSGALHAIQLLSIGFLGQDAIIISNTPSYIHSTNVFEQLNFRHIDVPYNQINEINTIIDRFINFKNKAIYIEPRFNNPTGCSLTNEQKQNIITYSERHNIPIIEDDIFRDIFFSNPTPAIKTYDKLGKVIHISSFSKTIAPAIRIGWIVASEKIIEQLADVRMQIDYGSSILSQMVVYEMLKNKSYDKHLVKLRYVLKDKRDFMLNILNNLFKDIAHWEVPSGGYFVWLVFKIDIDIKYLFYELLSKEKILINPGYIYGSKEKSIRLSFAFESNENIKHALYKIYTYVKKV
>WP_000173883.1|WP_000173883.1 L-lactate permease 
MTLLTVNPFDNVGLSALVAAVPIILFLLCLTVFKMKGIFAALTTLVVTLIVALFVFELPARVSAGAITEGVVAGIFPIGYIVLMAVWLYKVSIKTGQFSIIQDSIASISEDQRIQLLLIGFCFNAFLEGAAGFGVPIAICAVLLIQLGFEPLKAAMLCLIANGAAGAFGAIGLPVSIIDTFNLSGGVTTLDVARYSALTLPILNFIIPFVLVFIVDGMKGIKEILPVILTVSGTYTGLQLLLTIFHGPELADIIPSLATMVVLAFVCRKFKPKNIFRLEASEHKIQKRTPKEIVFAWSPFVILTAFVLVWSAPFFKKLFQPGGALESLVIKLPIPNTVSDLSPKGIALRLDLIGATGTAILLTVIITILITKLKWKSAGALLVEAIKELWLPILTISAILAIAKVMTYGGLTVAIGQGIAKAGAIFPLFSPVLGWIGVFMTGSVVNNNTLFAPIQATVAQQISTSGSLLVAANTAGGVAAKLISPQSIAIATAAVKKVGEESALLKMTLKYSIIFVAFICVWTFILTLIF
>WP_000173887.1|WP_000173887.1 MULTISPECIES: L-lactate permease 
MTLLTVNPFDNVGLSALVAAVPIILFLLCLTVFKMKGIYAALTTLVVTLIVALFVFELPARVSAGAITEGVVAGIFPIGYIVLMAVWLYKVSIKTGQFSIIQDSIASISEDQRIQLLLIGFCFNAFLEGAAGFGVPIAICAVLLIQLGFEPLKAAMLCLIANGAAGAFGAIGLPVSIIDTFNLSGGVTTLDVARYSALTLPILNFIIPFVLVFIVDDMKGIKEILPVILTVSGTYTGLQLLLTIFHGPELADIIPSLATMVVLAFVCRKFKPKNIFRLEASEHKIQKRTPKEIVFAWSPFVILTAFVLVWSAPFFKKLFQPGGALESLVIKLPIPNTVSDLSPKGIALRLDLIGATGTAILLTVIITILITKLKWKSAGALLVEAIKELWLPILTISAILAIAKVMTYGGLTVAIGQGIAKAGAIFPLFSPVLGWIGVFMTGSVVNNNTLFAPIQATVAQQISTSGSLLVAANTAGGVAAKLISPQSIAIATAAVKKVGEESALLKMTLKYSIIFVAFICVWTFILTLIF
>WP_000173889.1|WP_000173889.1 L-lactate permease 
MTLLTVNPFDNVGLSALVAAVPIILFLLCLTVFKMKGIYAALTTLVVTLIVALFVFELPARVSAGAITEGVVAGIFPIGYIVLMAVWLYKVSIKTGQFSIIQDSIASISEDQRIQLLLIGFCFNAFLEGAAGFGVPIAICAVLLIQLGFEPLKAAMLCLIANGAAGAFGAIGLPVSIIDTFNLSGGVTTLDVARYSALTLPILNFIIPFVLVFIVDGMKGIKEILPVILTVSGTYTGLQLLLTIFHGPELADIIPSLATMVVLAFVCRKFKPKNIFRLEASEHKIQKRTPKEIVFAWSPFVILTAFVLVWSAPFFKKLFQPGGALESLVIKLPIPNTVSDLSPKGIALRLDLIGATGTAILLTVIITILITKLKWKNAGALLVEAIKELWLPILTISAILAIAKVMTYGGLTVAIGQGIAKAGAIFPLFSPVLGWIGVFMTGSVVNNNTLFAPIQATVAQQISTSGSLLVAANTAGGVAAKLISPQSIAIATAAVKKVGEESALLKMTLKYSIIFVAFICVWTFILTLIF
>WP_000173891.1|WP_000173891.1 MULTISPECIES: L-lactate permease 
MTLLTVNPFDNVGLSALVAAVPIILFLLCLTVFKMKGIYAALTTLVVTLIVALFVFELPARVSAGAITEGVVAGIFPIGYIVLMAVWLYKVSIKTGQFSIIQDSIASISEDQRIQLLLIGFCFNAFLEGAAGFGVPIAICAVLLIQLGFEPLKAAMLCLIANGAAGAFGAIGLPVSIIDTFNLSGGVTTLDVARYSALTLPILNFIIPFVLVFIVDGMKGIKEILPVILTVSGTYTGLQLLLTIFHGPELADIIPSLATMVVLAFVCRKFKPKNIFRLEASEHKIQKRTPKEIVFAWSPFVILTAFVLVWSAPFFKKLFQPGGALESLVIKLPIPNTVSDLSPKGIALRLDLIGATGTAILLTVIITILITKLKWKSAGALLVEAIKELWLPILTISAILAIAKVMTYGGLTVAIGQGIAKAGAIFPLFSPVLGWIGVFMTGSVVNNNTLFAPIQATVAQQISTSGSLLVAANTAGGVAAKLISPQSIAIATAAVKKVGEESALLKMTLKYSIIFVAFICVWTFILTLIF
>WP_000173893.1|WP_000173893.1 MULTISPECIES: L-lactate permease 
MTLLTVNPFDNVGLSALVAAVPIILFLLCLTVFKMKGIYAALTTLVVTLIVALFVFELPARVSAGAITEGVVAGIFPIGYIVLMAVWLYKVSIKTGQFSIIQDSIASISEDQRIQLLLIGFCFNAFLEGAAGFGVPIAICAVLLIQLGFEPLKAAMLCLIANGAAGAFGAIGLPVSIIDTFNLSGGVTTLDVARYSALTLPILNFIIPFVLVFIVDGMKGIKEILPVILTVSGTYTGLQLLLTIFHGPELADIIPSLATMVVLAFVCRKFKPKNIFRLEASEHKIQKRTPKEIVFAWSPFVILTAFVLVWSAPFFKKLFQPGGALESLVLKMPIPNTVSDLSPKGIALRLDLIGATGTAILLTVIITIIITKLKWKSAGALLVEAIKELWLPILTISAILAIAKVMTYGGLTVAIGQGIAKAGAIFPLFSPVLGWIGVFMTGSVVNNNTLFAPIQATVAQQISTSGSLLVAANTAGGVAAKLISPQSIAIATAAVKKVGEESALLKMTLKYSIIFVAFICVWTFILTLIF
>WP_000173894.1|WP_000173894.1 MULTISPECIES: L-lactate permease 
MTLLTVNPFDNVGLSALVAAVPIILFLLCLTVFKMKGIYAALTTLVVTLIVALFVFELPARVSAGAITEGVVAGIFPIGYIVLMAVWLYKVSIKTGQFSIIQDSIASISEDQRIQLLLIGFCFNAFLEGAAGFGVPIAICAVLLIQLGFEPLKAAMLCLIANGAAGAFGAIGLPVSIIDTFNLSGGVTTLDVARYSALTLPILNFIIPFVLVFIVDGMKGIKEILPVILTVSGTYTGLQLLLTIFHGPELADIIPSLATMVVLAFVCRKFKPKNIFRLEASEHKIQKRTPKEIVFAWSPFVILTAFVLVWSAPFFKKLFQPGGALESLVLKMPIPNTVSDLSPKGIALRLDLIGATGTAILLTVIITILITKLKWKSAGALLVEAIKELWLPILTISAILAIAKVMTYGGLTVAIGQGIAKAGAIFPLFSPVLGWIGVFMTGSVVNNNTLFAPIQATVAQQISTSGSLLVAANTAGGVAAKLISPQSIAIATAAVKKVGEESALLKMTLKYSIIFVAFICIWTFILTLIF
>WP_000173895.1|WP_000173895.1 L-lactate permease 
MTLLTVNPFDNVGLSALVAAVPIILFLLCLTVFKMKGIYAALTTLVVTLIVALFVFELPARVSAGAITEGVVAGIFPIGYIVLMAVWLYKVSIKTGQFSIIQDSIASISEDQRIQLLLIGFCFNAFLEGAAGFGVPIAICAVLLIQLGFEPLKAAMLCLIANGAAGAFGAIGLPVSIIDTFNLSGGVTTLDVARYSALTLPILNFIIPFVLVFIVDGMKGIKEILPVILTVSGTYTGLQLLLTIFHGPELADIIPSLATMVVLAFVCRKFKPKNIFRLEASEHKIQKRTPKEIVFAWSPFVILTAFVLVWSAPFFKKLFQPGGALESLVLKMPIPNTVSDLSPKGIALRLDLIGATGTAILLTVIITILITKLKWKSAGALLVEAIKELWLPILTISAILAIAKVMTYGGLTVAIGQGIAKAGAIFPLFSPVLGWIGVFMTGSVVNNNTLFAPIQATVAQQISTSGSLLVAANTAGGVAAKLISPQSIAIATAAVKKVGEESALLKMTLKYSIIFVAFICVWTFILTLIF
>WP_000173896.1|WP_000173896.1 MULTISPECIES: L-lactate permease 
MTLLTVNPFDNVGLSALVAAVPIILFLLCLTVFKMKGIYAALTTLVVTLIVALFVFELPARVSAGAITEGVVAGIFPIGYIVLMAVWLYKVSIKTGQFSIIQDSIASISEDQRIQLLLIGFCFNAFLEGAAGFGVPIAICAVLLIQLGFEPLKAAMLCLIANGAAGAFGAIGLPVSIIDTFNLSGGVTTLDVARYSALTLPILNFIIPFVLVFIVDGMKGIKEILPVILTVSGTYTGLQLLLTIFHGPELADIIPSLATMVVLAFVCRKFKPKNIFRLEASEHKIQKRTPKEIVFAWSPFVILTAFVLVWSAPFFKKLFQPGGALESLVLKMPIPNTVSDLSPKGIALRLDLIGATGTAILLTVVITILITKLKWKSAGALLVEAIKELWLPILTISAILAIAKVMTYGGLTVAIGQGIAKAGAIFPLFSPVLGWIGVFMTGSVVNNNTLFAPIQATVAQQISTSGSLLVAANTAGGVAAKLISPQSIAIATAAVKKVGEESALLKMTLKYSIIFVAFICVWTFILTLIF
>WP_000173898.1|WP_000173898.1 MULTISPECIES: L-lactate permease 
MTLLTVNPFDNVGLSALVAAVPIILFLLCLTVFKMKGIYAALTTLVVTLIVALFVFELPARVSAGAITEGVVAGIFPIGYIVLMAVWLYKVSIKTGQFSIIQDSIASISEDQRIQLLLIGFCFNAFLEGAAGFGVPIAICAVLLIQLGFEPLKAAMLCLIANGAAGAFGAIGLPVSIIDTFNLSGGVTTLDVARYSALTLPILNFIIPFVLVFVIDGMKGIKEILPVILTVSGTYTGLQLLLTIFHGPELADIIPSLATMVVLAFVCRKFKPKNIFRLEASEHKIQKRTPKEIVFAWSPFVILTAFVLVWSAPFFKKLFQPGGALESLVLKMPIPNTVSDLSPKGIALRLDLIGATGTAILLTVIITILITKLKWKSAGALLVEAIKELWLPILTISAILAIAKVMTYGGLTVAIGQGIAKAGAIFPLFSPVLGWIGVFMTGSVVNNNTLFAPIQATVAQQISTSGSLLVAANTAGGVAAKLISPQSIAIATAAVKKVGEESALLKMTLKYSIIFVAFICVWTFILTLIF
>WP_000173899.1|WP_000173899.1 L-lactate permease 
MTLLTVNPFDNVGLSALVAAVPIILFLLCLTVFKMKGIYAALTTLVVTLIVALFVFELPARVSAGAITEGVVAGIFPIGYIVLMAVWLYKVSIKTGQFSIIQDSIASISEDQRIQLLLIGFCFNAFLEGAAGFGVPIAICAVLLIQLGFEPLKAAMLCLIANGAAGAFGAIGLPVSIIDTFNLSGGVTTLDVARYSALTLPILNFIIPFVLVFVIDGMKGIKEILPVILTVSGTYTGLQLLLTIFHGPELADIIPSLATMVVLAFVCRKFKPKNIFRLKESEHKIQKRTPKEIVFAWSPFVILTAFVLVWSAPFFKKLFQPGGALESLVIKLPIPNTVSDLSPKGIALRLDLIGATGTAILLTVIITILITKLKWKSAGALLVEAIKELWLPILTISAILAIAKVMTYGGLTVAIGQGIAKAGAIFPLFSPVLGWIGVFMTGSVVNNNTLFAPIQATVAQQISTSGSLLVAANTAGGVAAKLISPQSIAIATAAVKKVGEESALLKMTLKYSIIFVAFICVWTFILTLIF
>WP_000173902.1|WP_000173902.1 MULTISPECIES: L-lactate permease 
MTLLTVNPFDNVGLSALVAAVPIILFLLCLTVFKMKGIYAALTTLVVTLIVALFVFELPARVSAGAITEGVVAGIFPIGYIVLMAVWLYKVSIKTGQFSIIQDSIASISVDQRIQLLLIGFCFNAFLEGAAGFGVPIAICAVLLIQLGFEPLKAAMLCLIANGAAGAFGAIGLPVSIIDTFNLSGGVTTLDVARYSALTLPILNFIIPFVLVFIVDGMKGIKEILPVILTVSGTYTGLQLLLTIFHGPELADIIPSLATMVVLAFVCRKFKPKNIFRLEASEHKIQKRTPKEIVFAWSPFVILTAFVLVWSAPFFKKLFQPGGALESLVIKLPIPNTVSDLSPKGIALRLDLIGATGTAILLTVIITILITKLKWKSAGALLVEAIKELWLPILTISAILAIAKVMTYGGLTVAIGQGIAKAGAIFPLFSPVLGWIGVFMTGSVVNNNTLFAPIQATVAQQISTSGSLLVAANTAGGVAAKLISPQSIAIATAAVKKVGEESALLKMTLKYSIIFVAFICVWTFILTLIF
>WP_000173904.1|WP_000173904.1 MULTISPECIES: L-lactate permease 
MTLLTVNPFDNVGLSALVAAVPIILFLLCLTVFKMKGIYAALTTLVVTLIVALFVFELPVRVSAGAITEGVVAGIFPIGYIVLMAVWLYKVSIKTGQFSIIQDSIASISEDQRIQLLLIGFCFNAFLEGAAGFGVPIAICAVLLIQLGFEPLKAAMLCLIANGAAGAFGAIGLPVSIIDTFNLSGGVTTLDVARYSALTLPILNFIIPFVLVFVIDGMKGIKEILPVILTVSGTYTGLQLLLTIFHGPELADIIPSLATMVVLAFVCRKFKPKNIFRLKESEHKIQKRTPKEIVFAWSPFVILTAFVLVWSAPFFKKLFQPGGALESLVIKLPIPNTVSDLSPKGIALRLDLIGATGTAILLTVIITILITKLKWKSAGALLVEAIKELWLPILTISAILAIAKVMTYGGLTVAIGQGIAKAGAIFPLFSPVLGWIGVFMTGSVVNNNTLFAPIQATVAQQISTSGSLLVAANTAGGVAAKLISPQSIAIATAAVKKVGEESALLKMTLKYSIIFVAFICVWTFILTLIF
>WP_000179890.1|WP_000179890.1 TfoX/Sxy family protein 
MATEKDINDLFLNHVNSNAVKTRKMMGEYIIYYDGVVIGGLYDNRLLVKATKSARHQFQDNTLVSSYPGAKEMILIPDITEATNLTNLFECIKNDLKK
>WP_000179898.1|WP_000179898.1 TfoX/Sxy family protein 
MATEKDVNDLFLNHVNSNAVKTRKMMGEYIIYYDGVVIGGLYDNRLLVKATKSARHQFQDNTLVSPYPGAKEMILIPHFVKVTNLTDLFELIKNDLQK
>WP_000179900.1|WP_000179900.1 MULTISPECIES: TfoX/Sxy family protein 
MATEKDVNDLFLNHVNSNAVKTRKMMGEYIVYYDGVVIGGLYDNRLLVKATKSARHQFQDNALVSPYPGAKEMILIPDFAEATNITNLFECIKNDLKN
>WP_000179901.1|WP_000179901.1 MULTISPECIES: TfoX/Sxy family protein 
MATEKDVNDLFLNHVNSNAVKTRKMMGEYIVYYDGVVIGGLYDNRLLVKATKSARHQFQDNTLVSPYPGAKEMILIPDITEVTNLTDLFELIKNDLQK
>WP_000179902.1|WP_000179902.1 TfoX/Sxy family protein 
MATEKDVNDLFLNHVNSNAVKTRKMMGEYIVYYDGVVIGGLYDNRLLVKATKSARHQLQDNTLISPYPGAKEMILIPDITEATNLTNLFECIKNDLKK
>WP_000179905.1|WP_000179905.1 TfoX/Sxy family protein 
MATEKDVNDLFLNHVNSNAVKTRKMMGEYIVYYDGVVIGGLYDNRLLVKATKSARHQLQDNTLVSPYPGAKEMILIPHFVKVTNLTDLFELIKNDLQK
>WP_000179906.1|WP_000179906.1 MULTISPECIES: TfoX/Sxy family protein 
MATEKDVNDLFLNHVNSNDVKTRKMMGEYIIYYDGVVIGGLYDNRLLVKATKSARHQFQDNTLVSPYPGAKEMILIPHFVKVTNLTDLFELIKNDLQK
>WP_000183177.1|WP_000183177.1 MULTISPECIES: hypothetical protein 
MTNLKNDYYNLSFILSRVLNTGTIMSIEKNEKELPGLENKVKKLTKKKYASTFNSYTGALHAAAISYSSGFGDALNIANTTDKETKFLKWLGIKISNTPEYLERLHLNFENLNDIISPKIQDYETFILDFTGLGFGPAAVIITDNKIVYEKAEKLKIFGSYDLRTMWTQERDASSIEPAIQFNYRLSPLVAACLKLSLIKGVN
>WP_000195429.1|WP_000195429.1 MULTISPECIES: IS256-like element IS256 family transposase 
MTQVHFTLKSEEIQSIIEYSVKDDVSKNILTTVFNQLMENQRTEYIQAKEYERTENRQSQRNGYYERSFTTRVGTLELKVPRTRDGHFSPTVFERYQRNEKALMASMLEMYVSGVSTRKVSKIVEELCGKSVSKSFVSSLTEQLEPMVNEWQNRLLSEKNYPYLMTDVLYIKVREENRVLSKSCHIAIGITKDGDREIIGFMIQSGESEETWTTFFEYLKERGLQGTELVISDAHKGLVSAIRKSFTNVSWQRCQVHFLRNIFTTIPKKNSKSFREAVKGIFKFTDINLAREAKNRLIHDYIDQPKYSKACASLDDGFEDAFQYTVQGNSHNRLKSTNLIERLNQEVRRREKIIRIFPNQTSANRLIGAVLMDLHDEWIYSSRKYINFDK
>WP_000201639.1|WP_000201639.1 MULTISPECIES: TfoX/Sxy family protein 
MATKKDVHDLFLNHVNSNAVKTRKMMGEYIIYYDGVVIGGLYDNRLLVKATKSAQQKLQDNTLVSPYPGAKEMILIPDFDEATNLTDLFKTIKNDLKK
>WP_000201640.1|WP_000201640.1 MULTISPECIES: TfoX/Sxy family protein 
MATKKDVHDLFLNHVNSNAVKTRKMMGEYIIYYDGVVIGGLYDNRLLVKATKSAQQKLQDNTLVSPYPGSKEMILILDFTEATNLTDLFKTIKNDLKK
>WP_000201641.1|WP_000201641.1 TfoX/Sxy family protein 
MATKKDVHDLFLNHVNSNAVKTRKMMGEYIIYYDGVVIGGLYDNRLLVKATKSARHQFQDNTLVSPYPGAKEMILIPDFDEATNLTDLFKTIKNDLKN
>WP_000201643.1|WP_000201643.1 MULTISPECIES: TfoX/Sxy family protein 
MATKKDVHDLFLNHVNSNAVKTRKMMGEYIIYYDSVVIGGLYDNRLLVKATKSARHQLQDNTLVSPYPGAKEMILIPDITEAINLTNLFELIKNDLKN
>WP_000201644.1|WP_000201644.1 MULTISPECIES: TfoX/Sxy family protein 
MATKKDVHDLFLNHVNSNAVKTRKMMGEYIIYYDSVVIGGLYDNRLLVKATKSVRHQLQDNTLVSPYPGAKEMILIPDITEAINLTNLFELIKNDLKN
>WP_000291829.1|WP_000291829.1 oleate hydratase 
MYYSYGNYEAFARPKKPENVENKSAYLIGSGLASLAAACFLIRDGQMEGSKIHILEELPKAGGSLDGENIPLKGYVVRGGREMENHFECLWDLFRSIPSLEIDNASVLDEFYWLNKEDPNYSRCRVIEKQGQRLVTDGDFTLTKKAIKEILDLCLTNEEDLDDVKITDVFSDDFFNSNFWIYWKTMFAFEPWHSAMEMRRYLMRFVHHIGGLADFSALKFTKYNQYESLVLPMVEYLKSHGVQFEYDVKVEDIKVDVTTSQKIAREILIHRHGKAESIKLTVDDLVFVTNGSITESSRYGDNNTPAPPTNELGGSWTLWKNLARQSPEFGNPDKFCQNIPEKSWFVSATSTTNNKEIIDTIESICKRDPLAGKTVTGGIITINDSAWQMSFTINRQQQFKDQPENEISTWIYALYSDVNGDYIKKPITECSGNEICQEWLYHLGVSTDKIEDLAKHASNTIPVYMPYITSYFMTRAIGDRPLVVPHQSQNLAFIGNFAETERDTVFTTEYSVRTAMEAVYQLLNIDRGVPEVINSPFDLRVLMDAVYELNDHQDLREITKDSKMQKLALSGFLKKVKGTYIETLLKEHKLL
>WP_000291832.1|WP_000291832.1 oleate hydratase 
MYYSYGNYEAFARPKKPENVENKSAYLIGSGLASLAAACFLIRDGQMEGSKIHILEELPKAGGSLDGENMPLKGYVVRGGREMENHFECLWDLFRSIPSLEIDHASVLDEFYWLNKEDPNYSRCRVIEKQGQRLVTDGDFTLTKTAIKEILDLCLTNEEDLDDVKITDVFSDDFFNSNFWIYWKTMFAFEPWHSAMEMRRYLMRFVHHIGGLADFSALKFTKYNQYESLVLPMVEYLKSHGVQFEYDVKVEDIKVDVTTSQKIAREILIDRNGNAESIKLTINDLVFVTNGSITESSTYGDNDTPAPPTDELGGSWTLWKNLARQSPEFGNPDKFCQNIPKKSWFVSATSTTNNKDIIDTIESICKRDPLAGKTVTGGIITINDSAWQISFTINRQQQFKDQPKNEISTWIYALYSDVNGNYIKKPITECSGNEICQEWLYHLGVPTDKIEDLAKHASNTIPVYMPYITSYFMTRAIGDRPLVVPHQSQNLAFIGNFAETERDTVFTTEYSVRTAMEAVYQLLNIDRGIPEVINSTFDLRVLMDAVYELNDHQDLREITKDSKMQKLALAGFLKKIKGTYIESLLKEHKLL
>WP_000291834.1|WP_000291834.1 oleate hydratase 
MYYSYGNYEAFARPKKPENVENKSAYLIGSGLASLAAACFLIRDGQMEGSKIHILEELPKAGGSLDGENMPLKGYVVRGGREMENHFECLWDLFRSIPSLEIDHASVLDEFYWLNKEDPNYSRCRVIEKQGQRLVTDGDFTLTKTAIKEILDLCLTNEEDLDDVKITDVFSDDFFNSNFWIYWKTMFAFEPWHSAMEMRRYLMRFVHHIGGLADFSALKFTKYNQYESLVLPMVEYLKSHGVQFEYDVKVKDIKVDVTTSQKIAREILIDRNGNAESIKLTINDLVFVTNGSITESSTYGDNDTPAPPTDELGGSWTLWKNLARQSPEFGNPDKFCQNIPKKSWFVSATSTTNNKDIIDTIESICKRDPLAGKTVTGGIITINDSAWQISFTINRQQQFKDQPKNEISTWIYALYSDVNGDYIKKPITECSGNEICQEWLYHLGVPTDKIEDLAKHASNTIPVYMPYITSYFMTRAIGDRPLVVPHQSQNLAFIGNFAETERDTVFTTEYSVRTAMEAVYQLLNIDRGIPEVINSTFDLRVLMDAIYELNDHQDLREITKDSKMQKLALAGFLKKIKGTYIESLLKEHKLL
>WP_000291835.1|WP_000291835.1 MULTISPECIES: oleate hydratase 
MYYSYGNYEAFARPKKPENVENKSAYLIGSGLASLAAACFLIRDGQMEGSKIHILEELPKAGGSLDGENMPLKGYVVRGGREMENHFECLWDLFRSIPSLEIDHASVLDEFYWLNKEDPNYSRCRVIEKQGQRLVTDGDFTLTKTAIKEILDLCLTNEEDLDDVKITDVFSDDFFNSNFWIYWKTMFAFEPWHSAMEMRRYLMRFVHHIGGLADFSALKFTKYNQYESLVLPMVEYLKSHGVQFEYDVKVKDIKVDVTTSQKIAREILIDRNGNAESIKLTINDLVFVTNGSITESSTYGDNDTPAPPTDELGGSWTLWKNLARQSPEFGNPDKFCQNIPKKSWFVSATSTTNNKDIIDTIESICKRDPLAGKTVTGGIITINDSAWQISFTINRQQQFKDQPKNEISTWIYALYSDVNGDYIKKPITECSGNEICQEWLYHLGVPTDKIEDLAKHASNTIPVYMPYITSYFMTRAIGDRPLVVPHQSQNLAFIGNFAETERDTVFTTEYSVRTAMEAVYQLLNIDRGIPEVINSTFDLRVLMDAVYELNDHQDLREITKDSKMQKLALAGFLKKIKGTYIESLLKEHKLL
>WP_000291838.1|WP_000291838.1 MULTISPECIES: oleate hydratase 
MYYSYGNYEAFARPKKPENVENKSAYLIGSGLASLAAACFLIRDGQMEGSKIHILEELPKAGGSLDGENMPLKGYVVRGGREMENHFECLWDLFRSIPSLEIDNASVLDEFYWLNKEDPNYSRCRVIEKQGQRLVTDGDFTLTKKAIKEILDLCLTNEEDLDDVKITDVFSDDFFNSNFWIYWKTMFAFEPWHSAMEMRRYLMRFVHHIGGLADFSALKFTKYNQYESLVLPMVEYLKSHGVQFEYGVKVEDIKVDVTTSQKIAREILIHRHGKAESIKLTVDDLVFVTNGSITESSTYGDNDTPAPPTDELGGSWTLWKNLARQSPEFGNPDKFCQNIPQKSWFVSATSTTNNKDIIDTIESICKRDPLAGKTVTGGIITINDSAWQISFTINRQQQFKDQPKNEISTWIYALYSDVNGDYIKKPITECSGNEICQEWLYHLGVPTDKIEDLAKHASNTIPVYMPYITSYFMTRAIGDRPLVVPHQSQNLAFIGNFAETERDTVFTTEYSVRTAMEAVYQLLNIDRGIPEVINSTFDLRVLMDAIYELNDHQDLREITKDSKMQKLALAGFLKKIKGTYIESLLKEHKLL
>WP_000291840.1|WP_000291840.1 MULTISPECIES: oleate hydratase 
MYYSYGNYEAFARPKKPENVENKSAYLIGSGLASLAAACFLIRDGQMEGSKIHILEELPKAGGSLDGENMPLKGYVVRGGREMENHFECLWDLFRSIPSLEIDNASVLDEFYWLNKEDPNYSRCRVIEKQGQRLVTDGDFTLTKTAIKEILDLCLTNEEDLDDVKITDVFSDDFFNSNFWIYWKTMFAFEPWHSAMEMRRYLMRFVHHIGGLADFSALKFTKYNQYESLVLPMVEYLKSHGVQFEYDVKVEDIKVDVTTSQKIAREILIHRHGKAESIKLTVDDLVFVTNGSITESSTYGDNDTPAPPTDELGGSWTLWKNLARQSPEFGNPDKFCQNIPKKSWFVSATSTTNNKEIIDTIESICKRDPLAGKTVTGGIITINDSAWQMSFTINRQQQFKDQPENEISTWIYALYSDVNGDYIKKPITECSGNEICQEWLYHLGVSTDKIEDLAKHVSNTIPVYMPYITSYFMTRAIGDRPLVVPHQSQNLSFIGNFAETERDTVFTTEYSVRTAMEAVYQLLNIDRGIPEVINSTFDLRVLMDAVYELNDHQDLREITKDSKMQKLALAGFLKKIKGTYIETLLKEHKLL
>WP_000323587.1|WP_000323587.1 4'-phosphopantetheinyl transferase superfamily protein 
MAYKKYIINSLKTLNVRLIKKDIFNDLTVIIIALTNTFETNNLNHQFLTIEQSKKLKKFSLLDDINNYLISHSIVNSFFCSYINCRIEDLHYSYNKYFKPYIKNNDNIKFNISHTLGCSVIALSKNEVGVDIENKKREIEFANVVDSYFNDYEKLYINNESDKFYEVWVAKEAYLKCKGCGLMEGLTNLNIVASNKGGFYLIDENCQTKFKVLIDHIYDRYVIGIVN
>WP_000355843.1|WP_000355843.1 sulfite exporter TauE/SafE family protein 
MDIVNIVIMLLIGVFGGFISGLVGVGGAIIIYPAILLLPPLFGAPAYSAYIASGLTSSQVFFSTLSGSLKARKKTEFSPQLVLYMGGGMIIGSMLGAFLANLFDATFVNTVYIIIALLALTLMFIKVKPSSEKSSFNKYLLVIIGLFIGIISGIVGAGGAFIIIPILLVLFKLPMNTVVANSIVIAFISSIGAFVIKLIQGYIPLYDALFLIIGSIIFAPIGLKLSKKVPNIIQKWIISILIAFAIVQLIL
>WP_000355844.1|WP_000355844.1 MULTISPECIES: sulfite exporter TauE/SafE family protein 
MDIVNIVIMLLIGVFGGFISGLVGVGGAIIIYPAILLLPPLFGAPAYSAYIASGLTSSQVFFSTLSGSLKARKKTEFSPQLVLYMGGGMIIGSMLGAFLANLFDATFVNTVYIIIALLALTLMFIKVKPSSEKSSFNKYLLVIIGLFIGIISGIVGAGGAFIIIPILLVLFKLPMNTVVANSIVIAFISSIGAFVIKLIQGYIPLYDALFLIIGSIIFAPIGLKLSKKVPNIIQKWIISILIVFAIIQLIL
>WP_000355845.1|WP_000355845.1 MULTISPECIES: sulfite exporter TauE/SafE family protein 
MDIVNIVIMLLIGVFGGFISGLVGVGGAIIIYPAILLLPPLFGAPAYSAYIASGLTSSQVFFSTLSGSLKARKKTEFSPQLVLYMGGGMIIGSMLGAFLANLFDATFVNTVYIIIALLALTLMFIKVKPSSEKSSFNKYLLVIIGLFIGIISGIVGAGGAFIIIPILLVLFKLPMNTVVANSIVIAFISSIGAFVIKLIQGYIPLYDALFLIIGSIIFAPIGLKLSKKVPNIIQKWIISILIVFAIVQLIL
>WP_000389759.1|WP_000389759.1 MULTISPECIES: DUF6007 family protein 
MEDLKESLKSLGWWDLFFAIPMFLLFAYLPNYNFITIFLNIVIIIFFSIGLILTTHIIIDKIKSNTK
>WP_000389761.1|WP_000389761.1 DUF6007 family protein 
MEDLKHSLKGLGWWDLFFAIPMFLLFVYLPNYNFITIFINIVIIIFFSIGLILTTHIIIDKIKSNSK
>WP_000389763.1|WP_000389763.1 DUF6007 family protein 
MEDLKHSLKSLGWWDLFFAIPMFLLFAYLPNYNFITIFLNIVIIIFFSIGLILTTHIIIDKIKSNTK
>WP_000389764.1|WP_000389764.1 MULTISPECIES: DUF6007 family protein 
MEDLKHSLKSLGWWDLFFAIPMFLLFAYLPNYNFITIFLNIVIIIFFSIGLILTTHIIIDKIKSSTK
>WP_000389769.1|WP_000389769.1 MULTISPECIES: DUF6007 family protein 
MEDLKQSLIGLGWYDLFFTVPMFLLFVYLPNYNFITIFINIVIIIFFSIGLILTTHIIIDNIKNNSK
>WP_000389771.1|WP_000389771.1 DUF6007 family protein 
MEDLKQSLKGLGWYDLFFIVPMFLLFVYLPNYNFITIFINIVIIIFFSIGLILTTHIIIDKIKSNTK
>WP_000389773.1|WP_000389773.1 DUF6007 family protein 
MEDLKQSLKGLGWYDLFFTVPMFLLFVYLPNYNFITIFINIVIIIFFSIGLILTTHIIIDNIKKNSK
>WP_000398679.1|WP_000398679.1 MULTISPECIES: DUF6007 family protein 
MEGLKHSLKSLGWWDLFFAIPIFLLFAYLPNYNFITIFLNIVIIIFFSIGLILTTHIIIDKIKSNTK
>WP_000410451.1|WP_000410451.1 MULTISPECIES: DUF4209 domain-containing protein 
MEKFKEKVNDLEAIKTTRYYTEFVEKFKKIRDWAKNENLKNEAKLAQYEIEIFSLCEKNPILSKNKSEKRFVATISFDDGREWPDIQKFTNDQIKYYEQRLNETNNLFLKVRYSDFLFEHGNKKITKTKYEISKCLLSCLVEILTYYSDDFNYTSVLARLVEVSLLMGDREKLEKAIELIYLKMDEFDYNNEYSYVYELSKLIREILKSKHKKIILENHLNKIIIVLEKAIKNNFEDKNYYLHRVFCEELSQYRKFDLISSERRSELKKEIGKSYELEAEYQQGRNNKSLLVKANFLEKAMEKYMEIGEREKSNKMKILVKWTYEEYENSNEMNLIRIPIEFPKEEIDKIIEGFISSDVQISLDKIAYSNDLIPKITVIEDLVDKLSKEFPLQGLISKGLLNDGKKVVETTTEEDNKTINFNSNYMHHLNINVELLLKAIFDKLISEFEISTEDFMQKFNKWELLDNKNVPFIEHGISRFLEKDYLSALHILVPQFESTVRRMFSKAGYSTTSIRKGNTQQEVTFNEFLLRDDVKSTLGNDVHKLIQIVMVEQSGLNLRNEIAHGLIELSNINYTKCILVIYLFLILTRYSIEKND
>WP_000410567.1|WP_000410567.1 MULTISPECIES: hypothetical protein 
MEKFNNWILNAISGSQTDKNETTEELKGAKFIILYAYSMLVLLALVISNIFIHILEPKLSITTQIIIVLILIEALIGLRFLKAYDVKRGKDKENKKNSKDFVKLKSILVAILFTSLALTAGTVADIYGFTDLGNTRSDLIVWSIGGIIFGLVCYTMEDKK
>WP_000410568.1|WP_000410568.1 MULTISPECIES: hypothetical protein 
MEKFNNWILNAISGSQTDKNETTEELKGAKFIILYAYSMLVLLALVISNIFIHILEPKLSITTQIIIVLILIEALIGLRFLKAYDVKRGKDKENKKNSKDFVKLKSILVAILFTSLALTAGTVADIYGFTDLGNTRSDLIVWSIGGIIFGLVCYTMEDKR
>WP_000410571.1|WP_000410571.1 hypothetical protein 
MEKFNNWILNAISGSQTDKNGTTKELKGAKFIILYAYSMLVLLALVISNIFIHILEPKLSITTQIIIVLILIEALIGLRFLKAYDVKRGKDKENKKNSKDFVKLKSILVAILFTSLALTAGTVADIYGFTDLGNTRSDLIVWSIGGIIFGLVCYTMEDKR
>WP_000414483.1|WP_000414483.1 TetR/AcrR family transcriptional regulator 
MEKNQRKKRSDAEYNQQIILTTMEDLLEQGEDISAKKMSDIAKISGVGVGTLYRHFESKTLLCQAIMDKKVDQMFIEIEDVLAENTQWPVRDKINVILTKYLDLKEANFTTLNFIEKSSSHSSSVINIPFFERLKNLLIQQFENVNSIADLDFKLNLMLNAFSSDFYYFVKHNQKLTKQQFLDKLLDLFLK
>WP_000414485.1|WP_000414485.1 MULTISPECIES: TetR/AcrR family transcriptional regulator 
MEKNQRKKRSDAEYNQQIILTTMEDLLEQGEDISTKKMSDIAKISGVGVGTLYRHFESKTLLCQAIMDKKVDQMFIEIEDILAENTQWPVRDKINVILTKYLDLKEANFTTLNFIEKSSSHSSSVINIPFFERLKNLLIQQFENVHSIADLDFKLNLMLNAFSSDFYYFVKHNQKLTKQQFLDKLLDLYLK
>WP_000414486.1|WP_000414486.1 MULTISPECIES: TetR/AcrR family transcriptional regulator 
MEKNQRKKRSDAEYNQQIILTTMEDLLEQGEDISTKKMSDIAKISGVGVGTLYRHFESKTLLCQAIMDKKVDQMFIEIEDILAENTQWPVRDKINVILTKYLDLKEANFTTLNFIEKSSSHSSSVINIPFFERLKNLLIQQFENVHSIADLDFKLNLMLNAFSSDFYYFVKHNQKLTKQQFLDKLLDLYLR
>WP_000420547.1|WP_000420547.1 MULTISPECIES: hypothetical protein 
MELKCLTCNSEINLGEGLIEGEIVECDSCGQEHELVKDGNFFKLEFAPEIEEDWGE
>WP_000427420.1|WP_000427420.1 AMP-binding protein 
MENHKIIELEKYYDENVWKHKTLDEYLEGKVEQYSKNIAVIDGDIEITYEELSEEINNYAIEMQRDGIKENDKVVIQLPNCLEFIFVIFALFKIGAIPVLTLAKHRKIEIKGIIENSKAVAYIAKSNYLGFSYEEFINDIEAEIDFNLKKYILGPTQEYKNFYKLNRNDYVYQLEECLDKARYKSMGLLLLSGGTTGVPKLIPRRHCDYIYVAEQCAKRCLFDENVKYLATLPIAHNFPLGCPGIIGTFSVGGTVVICNITSPDEMFPLIEERKVTHMALVPSIAKLCIEFYKYDSDYDINSLKMIQVGGALLDLYTAKDIEDKFGCILQQIYGIAEGLICTTEATDSKEIIYETQGKPISEYDEIKIVNEFGIEVDDGEFGELLVRGPYTIYNYYNARQIGCVDEELYFMTGDKVCKKTNGRYKVVGRVKEMINKSGEKILPIELESILLEHSLVDEVKVIGLQDDVLGEKICVCLKSKEDISLHEVRTYLKTKGLAEFKLPDIIKKIDEWPLTSFGKIDNKKLKVLIELERGV
>WP_000455976.1|WP_000455976.1 MULTISPECIES: GNAT family N-acetyltransferase 
MEYKSYNKMSNNILSILLSEKNFDNKMVVSTGSYILSELPCIVAYKNNDIVGLLTYKVYDEYIEIISLDSFVENKGIGSHLLNYAEIIASDMSKRSIRVITTNENIKALYFYQKNKYRITDVIFDAVTEARKIKPSIPTIDKNGIEIRDEIVLRKCL
>WP_000455978.1|WP_000455978.1 MULTISPECIES: GNAT family N-acetyltransferase 
MEYKSYNKMSNNILSILLSEKNFDNKMVVSTGSYILSELPCIVAYKNNDIVGLLTYKVYDEYIEIISLDSFVENKGIGSHLLNYAEIIASDMSKRSISVITTNENIKALYFYQKNKYRITDVIFDAVTEARKIKPSIPEMGENGIEIRDEIVLKKCL
>WP_000455979.1|WP_000455979.1 GNAT family N-acetyltransferase 
MEYKSYNKMSNNILSILLSEKNFDNKMVVSTGSYILSELPCIVAYKNNDIVGLLTYKVYDEYIEIISLDSFVENKGIGSHLLNYAEIIASDMSKRSISVITTNENIKELYFYQKNKYRITDVIFDAVTEARKIKPSIPEMGENGIEIRDEIVLKKCL
>WP_000455982.1|WP_000455982.1 GNAT family N-acetyltransferase 
MEYKSYNKMSNNILSILSSEKNFDNKMVVSTGSYILSELPCIVAYKNNDIVGLLTYKVYDEYIEIISLDSFVENKGIGSHLLNYAEIIASDMSKRSISVITTNENIKALYFYQKNKYRITDVIFDAVTEARKIKPSIPEMGENGIEIRDEIVLRKCL
>WP_000465466.1|WP_000465466.1 persulfide dioxygenase-sulfurtransferase CstB 
MFFKQFYDNHLSQASYLVGCQRTGEAIIIDPVRDLSKYIEVADSEGLIITQATETHIHADFASGIRDVAKRLNANIYVSGEGEDALGYKNMPSKTQFVKHGDIIQVGNVKLEVLHTPGHTPESISFLLTDLGGGSSVPMGLFSGDFIFVGDIGRPDLLEKSVQIKGSTEISAKQMYESVQNIKNLPDYVQIWPGHGAGSPCGKALGAIPISTIGYEKINNWAFNEIDETKFIESLTSNQPAPPHHFAQMKQVNQFGMNLYQSYDVYPSLDNKSVAFDLRSKEAFQGGHTKGTINIPYNKNFINQIGWYLDFEKDIDLIGDKSTVEKAKHTLQLIGFDKVAGYRLPKSDISTQSVHSADMTGKEEHVLDVRNDEEWNNGHLYQAVNIPHGKLLNENIPFNKEDKIYVHCQSGVRSSIAVGILESKGFENVVNIREGYQDFPESLK
>WP_000465471.1|WP_000465471.1 persulfide dioxygenase-sulfurtransferase CstB 
MFFKQFYDNHLSQASYLVGCQRTGEAIIIDPVRDLSKYIEVADSEGLTITQATETHIHADFASGIRDVAKRLNANIYVSGEGEDALGYKNMPSKTQFVKHGDIIQVGNVKLEVLHTPGHTPESISFLLTDLGGGSSVPMGLFSGDFIFVGDIGRPDLLEKSVQIKGSTEISAKQMYESVQNIKNLPDYVQIWPGHGAGSPCGKALGAIPISTIGYEKINNWAFNEIDETKFIESLTSNQPAPPHHFAQMKQVNQFGMNLYQSYDVYPSLDNKRVAFDLRSKEAFHGGHTKGTINIPYNKNFINQIGWYLDFEKDIDLIGDKSTVEKAKHTLQLIGFDKVAGYRLPKSDISTQSVHSADMTGKEEHVLDVRNDEEWNNGHLYQAVNIPHGKLLNENIPFNKEDKIYVHCQSGVRSSIAVGILESKGFENVVNIREGYQDFPESLK
>WP_000465472.1|WP_000465472.1 MULTISPECIES: persulfide dioxygenase-sulfurtransferase CstB 
MFFKQFYDNHLSQASYLVGCQRTGEAIIIDPVRDLSKYIEVADSEGLTITQATETHIHADFASGIRDVAKRLNANIYVSGEGEDALGYKNMPSKTQFVKHGDIIQVGNVKLEVLHTPGHTPESISFLLTDLGGGSSVPMGLFSGDFIFVGDIGRPDLLEKSVQIKGSTEISAKQMYESVQNIKNLPDYVQIWPGHGAGSPCGKALGAIPISTIGYEKINNWAFNEIDETKFIESLTSNQPAPPHHFAQMKQVNQFGMNLYQSYDVYPSLDNKRVAFDLRSKEAFHGGHTKGTINIPYNKNFINQIGWYLDFEKDIDLIGDKSTVEKAKHTLQLIGFDKVAGYRLPKSGISTQSVHSADMTGKEEHVLDVRNDEEWNNGHLDQAVNIPHGKLLNENIPFNKEDKIYVHCQSGVRSSIAVGILESKGFENVVNIREGYQDFPESLK
>WP_000465473.1|WP_000465473.1 MULTISPECIES: persulfide dioxygenase-sulfurtransferase CstB 
MFFKQFYDNHLSQASYLVGCQRTGEAIIIDPVRDLSKYIEVADSEGLTITQATETHIHADFASGIRDVAKRLNANIYVSGEGEDALGYKNMPSKTQFVKHGDIIQVGNVKLEVLHTPGHTPESISFLLTDLGGGSSVPMGLFSGDFIFVGDIGRPDLLEKSVQIKGSTEISAKQMYESVQNIKNLPDYVQIWPGHGAGSPCGKALGAIPISTIGYEKINNWAFNEIDETKFIESLTSNQPAPPHHFAQMKQVNQFGMNLYQSYDVYPSLDNKRVAFDLRSKEAFHGGHTKGTINIPYNKNFINQIGWYLDFEKDIDLIGDKSTVEKAKHTLQLIGFDKVAGYRLPKSGISTQSVHSADMTGKEEHVLDVRNDEEWNNGHLYQAVNIPHGKLLNENIPFNKEDKIYVHCQSGVRSSIAVGILESKGFENVVNIREGYQDFPESLK
>WP_000465478.1|WP_000465478.1 MULTISPECIES: persulfide dioxygenase-sulfurtransferase CstB 
MFFKQFYDNHLSQASYLVGCQRTGEAIIIDPVRDLSKYIEVADSEGLTITQATETHIHADFASGIRDVAKRLNANIYVSGEGEDALGYKNMPSKTQFVKHRDIIQVGNVKLEVLHTPGHTPESISFLLTDLGGGSSVPMGLFSGDFIFVGDIGRPDLLEKSVQIKGSTEISAKQMYESVQNIKNLPDYVQIWPGHGAGSPCGKALGAIPISTIGYEKINNWAFNEIDETKFIESLTSNQPAPPHHFAQMKQVNQFGMNLYQSYDVYPSLDNKRVAFDLRSKEAFHGGHTKGTINIPYNKNFINQIGWYLDFEKDIDLIGDKSTVEKAKHTLQLIGFDKVAGYRLPKSDISTQSVHSADMTGKEEHVLDVRNDEEWNNGHLYQAVNIPHGKLLNENIPFNKEDKIYVHCQSGVRSSIAVGILESKGFENVVNIREGYQVFPESLK
>WP_000472888.1|WP_000472888.1 ABC transporter ATP-binding protein 
MFKITFKILKWAKPYRNRMVLGFIMSFINSIFIALPIFLAAQVFNRVLNTKRIEVYEIISVLVIMILLVIARFITAYLKNRFQESIAYEMSAQERLNIGDKLKNVRLGYYNDHHANELATTVTTDLTFLENYAMKMVDVVINGYILITVLILSLLVVSWEVSLLALIGVLLSLLSLYLLEKKSHQNAPDYHRVQNQLVEKVLEVIRGIQVIKSFSKENTSLNSFNRAVDDSKRVNTKIELQYIPFNLLHLLSLKVVSVFIVLVACLLYMNQYIDVSALIMISIFSFVIFESVENVNNAAHVLEMIDVTLDDIEDIKGAPTLDETGKDIPIENHNITFEHVNFSYEKKQVINNVDLTIDAKTTTAIIGPSGSGKSTLCHLLLRFYDVDSGVIRIGNINIKEMKLATLMSHISAVFQNVYLFNDTIENNILFGKPDASKEEIIRAAKQACCHDFIMSLPNGYQTMVNEKGNNLSGGEKQRISIARAILKDAPIIILDEATASIDPENEHLIQNAIDELSKGKTVITIAHKIGTIKNADQIIVLNNGEIIQKGKHKSLIKEPGMYQEFIKIKRDSEGWRL
>WP_000489177.1|WP_000489177.1 MULTISPECIES: ADP-ribosyltransferase 
MFRLKKWYLKQKGYFCRVGEKWDNSNLSHENIHSYVDRVLEYETETRRNGQPTEEYILASSGEKINEDLRSGTNDHKEILEVFDKYKVKEDITTYRTVSPRIYKLMEKNAKNLNGVDLFELGILHTSLIKGYESREEGYKLRVKVKKGTPAFYVGNLTGEESHYYEVIVVNNLKLKIISIEDYYINCEVV
>WP_000512631.1|WP_000512631.1 MULTISPECIES: hypothetical protein 
MGIPDPLSNPMSDPLLGDSWMVGDLKKRQEKKLITTVIAPEHDEKHRENKSKMKKSEKQLINQLINHGHTFKSDFKNVAKGDWVNKAMQDLDKLGNELKKIMN
>WP_000512632.1|WP_000512632.1 hypothetical protein 
MGIPDPLSNPMSNPLLGDSWMVGDLKKRQEKELITTVIAPEHDEKHRENKSKMKKSEKQLINQLINHGHTFKSDFKNVAKGDWVNKAMQDLDKLGNELKKIMN
>WP_000543162.1|WP_000543162.1 MULTISPECIES: DUF4865 family protein 
MHAMQYHVKLPSDYNMEIIRDRVRLNGYKTDGFKNLIIKAYLISQTTSNCITNTYSPLYLWRSSEGMTEFIFNGFYDNVISSFGWQNINIGVIYSMNITDSVKHSLYALEEYIDIFPTLSLKEIEIKKLFRIFDNAVAEIIIYNPDKWKFVKYSFIENLPKSLNPNIKIYDVLYISQ
>WP_000543163.1|WP_000543163.1 MULTISPECIES: DUF4865 family protein 
MHAMQYHVKLPSDYNMEIIRDRVRLNGYKTDGFKNLIIKAYLISQTTTNCITNTYSPLYLWRSSEGMTEFIFNGFYDNVISSFGWQNINIGVIYSMNITDSVKHSLYALEEYIDIFPTLSLKEIEIKKLFRIFDNAVAEIIIYNPDKWKFVKYSFIENLPKSLNPNIKIYDVLYISQ
>WP_000543164.1|WP_000543164.1 DUF4865 family protein 
MHAMQYHVKLPSDYNMKIIRDRVRLNGYKTDGFKNLILKAYLISQTTNNCITNTYSPLYLWRNSEGMTEFIFNGFYDNVISSFGWQNINIGVIYSMNITDSVKHSHYALEEYIDIFPTLSLKEIEIKKLFRIFDNTVAEIIIYNPDKWKFVKYSFIENLPKSLNPNIKIYDVLYISQ
>WP_000570806.1|WP_000570806.1 MULTISPECIES: 2,3-diaminopropionate biosynthesis protein SbnA 
MIEKSQACHDSLLDSVGQTPMVQLHQLFPKHEVFAKLEYMNPGGSMKDRPAKYIIEHGIKHGLITENTHLIESTSGNLGIALAMIAKIKGLKLTCVVDPKISPTNLKIIKSYGANVEMVEEPDAHGGYLMTRIAKVQELLATIDDAYWINQYANELNWQSHYHGAGTEIVETIKKPIDYFVAPVSTTGSIMGMSRKIKEVHPNAQIVAVDAKGSVIFGDKPINRELPGIGASRVPEILNRSEINQVIHVDDYQSALGCRKLIDYEGIFAGGSTGSIIAAIEQLITSIEEGATIVTILPDRGDRYLDLVYSDTWLEKMKSRQGVKSE
>WP_000570808.1|WP_000570808.1 MULTISPECIES: 2,3-diaminopropionate biosynthesis protein SbnA 
MIEKSQACHDSLLDSVGQTPMVQLHQLFPKHEVFAKLEYMNPGGSMKDRPAKYIIEHGIKHGLITENTHLIESTSGNLGIALAMIAKIKGLKLTCVVDPKISPTNLKIIKSYGANVEMVEEPDAHGGYLMTRIAKVQELLATIDDAYWINQYANELNWQSHYHGAGTEIVETIKQPIDYFVAPVSTTGSIMGMSRKIKEVHPNAQIVAVDAKGSVIFGDKPINRELPGIGASRVPEILNRSEINQVIHVDDYQSALGCRKLIDYEGIFAGGSTGSIIAAIEQLITSIEEGATIVTILPDRGDRYLDLVYSDTWLEKMKSRQGVKSE
>WP_000570809.1|WP_000570809.1 2,3-diaminopropionate biosynthesis protein SbnA 
MIEKSQACHDSLLDSVGQTPMVQLHQLFPKHEVFAKLEYMNPGGSMKDRPAKYIIEHGIKHGLITENTHLIESTSGNLGIALAMIAKIKGLKLTCVVDPKISPTNLKIIKSYGANVEMVEEPDEHGGYLMTRIAKVQELLATIDDAYWINQYANELNWQSHYHGAGTEIVETIKQPIDYFVAPVSTTGSIMGMSRKIKEVHPNAQIVAVDAKGSVIFGDKPINRELPGIGASRVPEILNRSEINQVIHVDDYQSALGCRKLIDYEGIFAGGSTGSIIAAIEQLITSIEEGATIVTILPDRGDRYLDLVYSDTWLEKMKSRQGVKSE
>WP_000570812.1|WP_000570812.1 2,3-diaminopropionate biosynthesis protein SbnA 
MIEKSQACHDSLLDSVGQTPMVQLHQLFPKHEVFAKLEYMNPGGSMKDRPAKYIIEHGIKHGLITENTHLIESTSGNLGIALAMISKIKGLKLTCVVDPKISPTNLKIIKSYGANVEMVEEPDAHGGYLMTRIAKVQEMLATIDDAYWINQYANELNWQSHYHGAGTEIVETIKQPIDYFVAPVSTTGSIMGMSRKIKEVHPNAQIVAVDAKGSVIFGDKPINRELPGIGASRVPEILNRSEINQVIHVDDYQSALGCRKLIDYEGIFAGGSTGSIIAAIEQLITSIEEGATIVTILPDRGDRYLDLVYSDTWLEKMKSRQGVKSE
>WP_000578545.1|WP_000578545.1 MULTISPECIES: DHA2 family efflux MFS transporter permease subunit 
MIGAFVGVLNQTLMTTILPEIMKDFTVSSSTAQWLTTIFMLVNGIMIPITAFLIERFTLRSLFFNATCFLMIGSFICMLGINFPMLLLGRSIQALGAGILMPLTQTLLFIMFPPEKRGMAMGMFGLVIGFAPAIGPTAAGWFVNIFDWRYLFLVVLLIGMIDFVFGYLSLPNITELSKPNLDKLSVILSTVSFGGLLYGFSTAGNLGWSHPMVYITIIAAIVILTVFIFRQLKLESPLLEFRVFKYNDFSVAMILIVLMFMLFIGNLTILPIYMQTMMKWSPLESGLILLPGGLIMGLLSPVTGKLFDKIGGRILSIMGMLTIMIGALLMAQFSQNTTQLYVIISFSVTMLGNAMIMTPMTTQALNALPRQYIAHGTAMNNTIRQVSAAIGTGILVTLMTGLGKTSSLSGSQGLIHGLDITFYVVALIAFIGTIIAFFIRKH
>WP_000592151.1|WP_000592151.1 MULTISPECIES: YdhK family protein 
MIKKLFFMILGSLLILSACSNNDEKDKDTNDQKSESHMKHNDESKVPEDMTSTNEGEFKVGDKVTITAGHMPGMKGAEATVKGAYKTYAYVVSYKPTNGNEKVSNHKWVVNEEIKDAPKDGFSKGDTVKLEASHMSGMKGATANIDNVKKTTVYVVDYKSKDNGKIIKNHKWMTGNELKAR
>WP_000595807.1|WP_000595807.1 tandem-type lipoprotein 
MIKRINKLVLGISLLFLIISINAGCGMGKEAEIKKSFEKTLSMYPIKNLEDLYDKEGYRDDEFDKNDKGTWIIGSEMATQNKGEALKVKGMVLYMNRNTRSAKGFYYVNAVKKDEDGRPQDNKIEYPVKMVDNKIIPTKGIKDEHIKKEIENFKFFAQYGSFKDLSKYKDGDISYNPEVPSYSAKYQLTNDDYNVKQLRKRYDIPTNKSPKLLLKGSGDLKGSSVGYKDIEFTFVEKKGENTFFTDSLHLEPSEAK
>WP_000597206.1|WP_000597206.1 tandem-type lipoprotein 
MIKRVNKLVLGISFLFLIISIFAGCGTGKEAEIKKSFEKTLSMYPIKNLEDLYDKEGYRDDQFDKNDKGTWIVRSSMSIQSNGKDMNIKGMVLYMNRNTRTTNGYYYVDVIEREDKGIHRDNEKRYPVKMVDNKIIPTKEIKDEKIKKEIENFKFFVQYGDFKDLSKYKDGDISYNPEVPSYSAKYQLTNDDYNVKQLRKRYNIPTNKAPKLLLKGIGNLKGSSIGYKKIEFTFVEKKGENIYFSDGLHFNPSEDK
>WP_000597207.1|WP_000597207.1 MULTISPECIES: tandem-type lipoprotein 
MIKRVNKLVLGISFLFLIISIFAGCGTGKEAEIKKSFEKTLSMYPIKNLEDLYDKEGYRDDQFDKNDKGTWIVRSSMSIQSNGKDMNIKGMVLYMNRNTRTTNGYYYVDVIEREDKGIHRDNEKRYPVKMVDNKIIPTKEIKDEKIKKEIENFKFFVQYGDFKDLSKYKDGDISYNPEVPSYSAKYQLTNDDYNVKQLRKRYNIPTNKAPKLLLKGTGNLKGSSIGYKKIEFTFVEKKGENIYFSDGLHFNPSEDK
>WP_000597212.1|WP_000597212.1 MULTISPECIES: tandem-type lipoprotein 
MIKRVNKLVLGISLLFLVISITAGCGMGKEAEIKKSFEKTLSMYPIKNLEDLYDKEGYRDDQFDKNDKGTWIVNSQMAIQNKGEALKIKGMLLKIDRNTRSAKGFYYTNEIKTEKYEVAQDNQKKYPVKMINNKFISTEEVKEENIKKEIENFKFFAQYSNFKDLMNYKDGDISYNPEVPSYSAQYQLTNDDYNVKQLRKRYDIPTNKAPKLLLKGTGNLKGSSVGYKKIEFTFLENKNENIYFTDSLHLEPSEDK
>WP_000597213.1|WP_000597213.1 MULTISPECIES: tandem-type lipoprotein 
MIKRVNKLVLGISLLFLVISITAGCGMGKEAEIKKSFEKTLSMYPIKNLEDLYDKEGYRDDQFDKNDKGTWIVNSQMAIQNKGEALKIKGMLLKIDRNTRSAKGFYYTNEIKTEKYEVAQDNQKKYPVKMINNKFISTEEVKEENIKKEIENFKFFAQYSNFKDLMNYKDGDISYNPEVPSYSAQYQLTNDDYNVKQLRKRYDIPTNKAPKLLLKGTGNLKGSSVGYKKIEFTFLENKNENIYFTDSLHLKPSEDK
>WP_000610044.1|WP_000610044.1 staphyloferrin B export MFS transporter 
MINQSIWRSNFRILWLSQFIAIAGLTVLVPLLPIYMASLQNLSVVEIQLWSGIAIAAPAVTTMIASPIWGKLGDKISRKWMVLRALLGLAVCLFLMALCTTPLQFVLVRLLQGLFGGVVDASSAFASAEAPAEDRGKVLGKLQSSVSAGSLVGPLIGGVTASILGFSALLMSIAVITFIVCIFGALKLIETTHMPKSQTPNINKGIRRSFQCLLCTQQTCRFIIVGVLANFAMYGMLTALSPLASSVNHTAIDDRSVIGFLQSAFWTASILSAPLWGRFNDKSYVKSVYIFATIACGCSAILQGLATNIEFLMASRILQGLTYSALIQSVMFVVVNACHQQLKGTFVGTTNSMLVVGQIIGSLSGAAITSYTTPATTFIVMGIVFAVSSLFLICSTITNQINDHTLMKLWELKQKSAK
>WP_000610045.1|WP_000610045.1 staphyloferrin B export MFS transporter 
MINQSIWRSNFRILWLSQFIAIAGLTVLVPLLPIYMASLQNLSVVEIQLWSGIAIAAPAVTTMIASPIWGKLGDKISRKWMVLRALLGLAVCLFLMALCTTPLQFVLVRLLQGLFGGVVDASSAFASAEAPAEDRGKVLGKLQSSVSAGSLVGPLIGGVTASILGFSALLMSIAVITFIVCIFGALKLIETTHMRKSQTPNINKGIRRSFQCLLCTQQTCRFIIVGVLANFAMYGMLTALSPLASSVNHTAIDDRSVIGFLQSAFWTASILSAPLWGRFNDKSYVKSVYIFATIACGCSAILQGLATNIEFLMASRILQGLTYSALIQSVMFVVVNACHQQLKGTFVGTTNSMLVVGQIIGSLSGAAITSYTTPATTFIVMGIVFAVSSLFLICSTITNQINDHTLMKLWELKQKSAK
>WP_000610051.1|WP_000610051.1 MULTISPECIES: staphyloferrin B export MFS transporter 
MINQSIWRSNFRILWLSQFIAIAGLTVLVPLLPIYMASLQNLSVVEIQLWSGIAIAAPAVTTMIASPIWGKLGDKISRKWMVLRALLGLAVCLFLMALCTTPLQFVLVRLLQGLFGGVVDASSAFASAEAPAEDRGKVLGRLQSSVSAGSLVGPLIGGVTASILGFSALLMSIAVITFIVCIFGALKLIETTHMPKSQTPNINKGIRRSFQCLLCTQQTCRFIIVGVLANFAMYGMLTALSPLASSVNHTAIDDRSVIGFLQSAFWTASILSAPLWGRFNDKSYVKSVYIFATIACGCSAILQGLATNIEFLMAARILQGLTYSALIQSVMFVVVNACHQQLKGTFVGTTNSMLVVGQIIGSLSGAAITSYTTPATTFIVMGVVFAVSSLFLICSTITNQINDHTLMKLWELKQKSAK
>WP_000610053.1|WP_000610053.1 MULTISPECIES: staphyloferrin B export MFS transporter 
MINQSIWRSNFRILWLSQFIAIAGLTVLVPLLPIYMASLQNLSVVEIQLWSGIAIAAPAVTTMIASPIWGKLGDKISRKWMVLRALLGLAVCLFLMALCTTPLQFVLVRLLQGLFGGVVDASSAFASAEAPAEDRGKVLGRLQSSVSAGSLVGPLIGGVTASILGFSALLMSIAVITFIVCIFGALKLIETTHMPKSQTPNINKGIRRSFQCLLCTQQTCRFIIVGVLANFAMYGMLTALSPLASSVNHTAIDDRSVIGFLQSAFWTASILSAPLWGRFNDKSYVKSVYIFATIACGCSAILQGLATNVEFLMAARILQGLTYSALIQSVMFVVVNACHQQLKGTFVGTTNSMLVIGQIIGSLSGAAITSYTTPATTFIVMGIVFAVSSLFLICSTITNQINDHTLMKLWELKQKSAK
>WP_000610056.1|WP_000610056.1 MULTISPECIES: staphyloferrin B export MFS transporter 
MINQSIWRSNFRILWLSQFIAIAGLTVLVPLLPIYMASLQNLSVVEIQLWSGIAIAAPAVTTMIASPIWGKLGDKISRKWMVLRALLGLAVCLFLMALCTTPLQFVLVRLLQGLFGGVVDASSAFASAEAPAEDRGKVLGRLQSSVSAGSLVGPLIGGVTASILGFSALLMSIAVITFIVCIFGALKLIETTHMSKSQTPNINKGIRRSFQCLLCTQQTCRFIIVGVLANFAMYGMLTALSPLASSVNHTAIDDRSVIGFLQSAFWTASILSAPLWGRFNDKSYVKSVYIFATIACGCSAILQGLATNIEFLMAARILQGLTYSALIQSVMFVVVNACHQQLKGTFVGTTNSMLVIGQIIGSLSGAAITSYTTPATTFIVMGVVFAVSSLFLICSTITNQINEHTLMKLWELKQKSAK
>WP_000627024.1|WP_000627024.1 MULTISPECIES: flavodoxin family protein 
MITCLFGSSRKDGNSAIAVENLLKNLKVNFVNLYQSNIEKVTDNRHSKGANFHNDDYEQILIKVLESDIIIFSTPLYWYSMSASLKLFIDRWTESLRDTQIDNFKEIMSQKKYLILIIGGDNPHTKAQPLVNQFKLIFEFMNITNYRFLIGEGNKPFDILNDSQFIEELANINLALKKGDIYD
>WP_000627025.1|WP_000627025.1 MULTISPECIES: flavodoxin family protein 
MITCLFGSSRKDGNSAIAVENLLKNLNVNFVNLYQSNIEKVTDNRHSKDANFHNDDYEQILIKVLESDIIIFSTPLYWYSMSASLKLFIDRWTESLRDTQIDNFKEIMSQKKYLILIIGGDNPHTKAQPLVNQFKLIFEFMNITNYRFLIGEGNKPFDILNDSQFIEELANINLALKKGDIYD
>WP_000627029.1|WP_000627029.1 MULTISPECIES: flavodoxin family protein 
MITCLFGSSRKDGNSAIAVENLLKNLNVNFVNLYQSNIEKVTDNRHSKGANFHNDDYEQILIKVLESDIIIFSTPLYWYSMSASLKLFIDRWTESLRDTQIDNFKEIMSQKKYLILIIGGDNPHTKAQPLVNQFKLIFEFMNITNYRFLIGEGNKPFDILNDSQFIEELANINLALKKGDIYD
>WP_000627030.1|WP_000627030.1 flavodoxin family protein 
MITCLFGSSRKDGNSAIAVENLLKNLNVNFVNLYQSNIEKVTDNRHSKGANFHNDDYEQILIKVLESDIIIFSTPLYWYSMSASLKLFIDRWTESLRDTQIDNFKEIMSQKKYLILIIGGDNPHTKAQPLVNQFKLIFEFMNITNYRFLIGEGNKPYDILNDSQFIKELANINLALKKGDIYD
>WP_000627032.1|WP_000627032.1 MULTISPECIES: NAD(P)H-dependent oxidoreductase 
MITCLFGSSRKDGNSNIAVENLLKNLNVNFVNLYQSNIEKVTDNRHSKDSSFHNDDYEQILIKVLESDIIIFSTPLYWYSMSASLKLFIDRWTESLRDPQIDNFKEIMSQKKYLILIIGGDNPHTKAQPLVNQFKLIFEFMNITNYRFLIGEGNKPFDILNDSQFIEELANINLALKKGDIYD
>WP_000627033.1|WP_000627033.1 flavodoxin family protein 
MITCLFGSSRKVGNSAIAVENLLKNLNVNFVNLYQSNIEKVTDNRHSKGANFHNDDYEQILIKVLESDIIIFSTPLYWYSMSASLKLFIDRWTESLRDTQIDNFKEIMSQKKYLILIIGGDNPHTKAQPLVNQFKLIFEFMNITNYRFLIGEGNKPFDILNDSQFIEELANINLALKKGDIYD
>WP_000649665.1|WP_000649665.1 MULTISPECIES: AAA family ATPase 
MKCIDKTWVSYYKELADKLTDYQNKRYELIEIVKEVYKKTGIKFPTLASDNVLMDIDPFTIFALFNKNSMRETNKVKILTELASELNIKSKIPSVFDSIPTVNNLNATYYNFKDYGKDNDIETLWTLFTAALNFANYPSEDNKLKFIHSFDKNITKTGNGNSKITSGLYWIAPETFANFDSRSIWYIFDTYKLPKELINEQLKPKEKLTGRHYLELINMLKQVLKCQEVEINDFIDLSYESWHYSEMINEANRNKFDSNIKEIVVSENDNIIQNRSRTTKVIPYGKQEFLDEVFIDESDYDRLVQLLRRKRNVILQGPPGVGKTFLAKRLAYSLIGSKCKERIKLIQFHQSYSYEDFIMGYRPTSSGFELTTGTFYDFCKKADKDRDNEYFLIIDEINRGNLSKIFGELFMLIESDKRDEELILLYSGERFSVPRNIYIVGMMNTADRSLAILDYALRRRFAFYNMQPAFHTTKFKKLLKAINNTELESVINCIEGLNKEIVQDDMLGNGFVIGHSYFSNIECIDKDELSNIIEFEIIPMLEEYWFDEPSKINVWSEKLRNSINND
>WP_000649983.1|WP_000649983.1 tandem-type lipoprotein 
MKCLSKWAFYINFLILVISITAGCGIGKEAEIKKSFEKTLSMYPIKNLEDLYDKEGYRDDQFDKNDKGTWIVNSEMATQNKGEALKIKGMVLYMNRNTKTTKGYYYVNAIKNDKDGRPQENEKRYPVKMGDNKIIPTKEIKDEKIKKEIENFKFFVQYGDFKDLSKYKDGDISYNPEVPSYSAKYQLTNDDYNVKQLRKRYNIPTNKAPKLLLKGTGNLKGSSIGYKKIEFTFVEKKGENIYFSDGLHFNPSEDK
>WP_000649985.1|WP_000649985.1 tandem-type lipoprotein 
MKCLSKWAFYISFLILVISITAGCGIGKEAEIKKSFEKTLSMYPIKNLEDLYDKEGYRDDQFDKNDKGTWIVNSEMATQNKGEALKIKGMVLYMNRNTKTTKGYYYVNAIKNDKDGRPQENEKRYPVKMVDNKIIPTKEIKDKNIKKEIENFKFFVQYGNFKDLSKYKDGDISYNPEVPSYSAKYQVTNDDYNVKQLRKRYDIPTSKAPKLLLKGSGNLKGSSVGYKNIEFTFVEEKGKNIYFSDSLDYKKSGEV
>WP_000662022.1|WP_000662022.1 MULTISPECIES: tRNA-dihydrouridine synthase 
MKENFWSELPRPFFILAPMEDVTDIVFRHVVSEAARPDVFFTEFTNTESFCHPEGIHSVRGRLTFSEDEHPMVAHIWGDKPEQFRETSIQLAKMGFKGIDLNMGCPVANVAKKGKGSGLILRPDVAAEIIQATKAGGLPVSVKTRLGYYEIDEWKDWLKHVFEQDIANLSIHLRTRKEMSKVDAHWELIEAIKNLRDEIAPNTLLTINGDIPDRKTGLELAEKYGIDGVMIGRGIFHNPFAFEKEPREHTSKELLDLLRLHLSLFNKYEKDEIRQFKSLRRFFKIYVRGIRGASELRHQLMNTQSIAEARALLDEFEAQMDEDVKIEL
>WP_000662027.1|WP_000662027.1 MULTISPECIES: tRNA-dihydrouridine synthase 
MKENFWSELPRPFFILAPMEDVTDIVFRHVVSEAARPDVFFTEFTNTESFCHPEGIHSVRGRLTFSEDEQPMVAHIWGDKPEQFRETSIQLAKMGFKGIDLNMGCPVANVAKKGKGSGLILRPDVAAEIIQATKAGGLPVSVKTRLGYYEIDEWKDWLKHVFEQDIANLSIHLRTRKEMSKVDAHWELIEAIKNLRDEIAPNTLLTINGDIPDRKTGLELAEKYGIDGVMIGRGIFHNPFAFEKEPREHTCKELLDLLRLHLSLFNKYEKDEIRQFKSLRRFFKIYVRGIRGASELRHQLMNTQSIAEARALLDEFEAQMDEDVKLEL
>WP_000662029.1|WP_000662029.1 tRNA-dihydrouridine synthase 
MKENFWSELPRPFFILAPMEDVTDIVFRHVVSEAARPDVFFTEFTNTESFCHPEGIHSVRGRLTFSEDEQPMVAHIWGDKPEQFRETSIQLAKMGFKGIDLNMGCPVANVAKKGKGSGLILRPDVAAEIIQATKAGGLPVSVKTRLGYYEIDEWKDWLKHVFEQDIANLSIHLRTRKEMSKVDAHWELIEAIKNLRDEIAPNTLLTINGDIPDRKTGLELAEKYGIDGVMIGRGIFHNPFAFEKEPREHTSKELLDLLRLHLSLFNKYEKDEIRQFKSLRRFFKIYVRGIRGASELRHQLMNTQSIAEARALLDEFEAQMDEDAKIEL
>WP_000662030.1|WP_000662030.1 MULTISPECIES: tRNA-dihydrouridine synthase 
MKENFWSELPRPFFILAPMEDVTDIVFRHVVSEAARPDVFFTEFTNTESFCHPEGIHSVRGRLTFSEDEQPMVAHIWGDKPEQFRETSIQLAKMGFKGIDLNMGCPVANVAKKGKGSGLILRPDVAAEIIQATKAGGLPVSVKTRLGYYEIDEWKDWLKHVFEQDIANLSIHLRTRKEMSKVDAHWELIEAIKNLRDEIAPNTLLTINGDIPDRKTGLELAEKYGIDGVMIGRGIFHNPFAFEKEPREHTSKELLDLLRLHLSLFNKYEKDEIRQFKSLRRFFKIYVRGIRGASELRHQLMNTQSIAEARALLDEFEAQMDEDIKIEL
>WP_000662031.1|WP_000662031.1 MULTISPECIES: tRNA-dihydrouridine synthase 
MKENFWSELPRPFFILAPMEDVTDIVFRHVVSEAARPDVFFTEFTNTESFCHPEGIHSVRGRLTFSEDEQPMVAHIWGDKPEQFRETSIQLAKMGFKGIDLNMGCPVANVAKKGKGSGLILRPDVAAEIIQATKAGGLPVSVKTRLGYYEIDEWKDWLKHVFEQDIANLSIHLRTRKEMSKVDAHWELIEAIKNLRDEIAPNTLLTINGDIPDRKTGLELAEKYGIDGVMIGRGIFHNPFAFEKEPREHTSKELLDLLRLHLSLFNKYEKDEIRQFKSLRRFFKIYVRGIRGASELRHQLMNTQSIAEARALLDEFEAQMDEDVKIEL
>WP_000662035.1|WP_000662035.1 tRNA-dihydrouridine synthase 
MKENFWSELPRPFFILAPMEDVTDIVFRHVVSEAARPDVFFTEFTNTESFCHPEGIHSVRGRLTFSEDEQPMVAHIWGDKPEQFRETSIQLAKMGFKGIDLNMGCPVANVAKKGKGSGLILRPDVAAEIIQATKAGGLPVSVKTRLGYYEIDEWKDWLKHVFEQDIANLSIHLRTRKEMSKVDAHWELIEAIKNLRDEIAPNTLLTINGDIPDRKTGLELAEKYSIDGVMIGRGIFHNPFAFEKEPREHTSKELLDLLRLHLSLFNKYEKDEIRQFKSLRRFFKIYVRGIRGASELRHQLMNTQSIAEARALLDEFEAQMDEDIKIEL
>WP_000662036.1|WP_000662036.1 MULTISPECIES: tRNA-dihydrouridine synthase 
MKENFWSELPRPFFILAPMEDVTDIVFRHVVSEAARPDVFFTEFTNTESFCHPEGIHSVRGRLTFSEDEQPMVAHIWGDKPEQFRETSIQLAKMGFKGIDLNMGCPVANVAKKGKGSGLILRPDVAAEIIQATKAGGLPVSVKTRLGYYEIDEWKDWLKHVFEQDIANLSIHLRTRKEMSKVDAHWELIEAIRNLRDEIAPNTLLTINGDIPDRKTGLELAEKYGIDGVMIGRGIFHNPFAFEKEPREHTSKELLDLLRLHLSLFNKYEKDEIRQFKSLRRFFKIYVRGIRGASELRHQLMNTQSIAEARALLDEFEAQMDEDVKIEL
>WP_000662037.1|WP_000662037.1 tRNA-dihydrouridine synthase 
MKENFWSELPRPFFILAPMEDVTDIVFRHVVSEAARPDVFFTEFTNTESFCHPEGIHSVRGRLTFSEDEQPMVAHIWGDKPEQFRETSIQLAKMGFKGIDLNMGCPVANVAKKGKGSGLILRPDVAAEIIQATKAGGLPVSVKTRLGYYEIDEWKDWLKHVFEQDIANLSIHLRTRKEMSKVDAHWELIEVIKNLRDEIAPNTLLTINGDIPDRKTGLELAEKYGIDGVMIGRGIFHNPFAFEKEPREHTSKELLDLLRLHLSLFNKYEKDEIRQFKSLRRFFKIYVRGIRGASELRHQLMNTQSIAEARALLDEFEAQMDEDVKIEL
>WP_000662039.1|WP_000662039.1 MULTISPECIES: tRNA-dihydrouridine synthase 
MKENFWSELPRPFFILAPMEDVTDIVFRHVVSEAARPDVFFTEFTNTESFCHPEGIHSVRGRLTFSEDEQPVVAHIWGDKPEQFRETSIQLAKMGFKGIDLNMGCPVANVAKKGKGSGLILRPDVAAEIIQATKAGGLPVSVKTRLGYYEIDEWKDWLKHVFEQDIANLSIHLRTRKEMSKVDAHWELIEAIKNLRDEIAPNTLLTINGDIPDRKTGLELAEKYGIDGVMIGRGIFHNPFAFEKEPREHTCKELLDLLRLHLSLFNKYEKDEIRQFKSLRRFFKIYVRGIRGASELRHQLMNTQSIAEARALLDEFEAQMDEDVKLEL
>WP_000704775.1|WP_000704775.1 MULTISPECIES: 23S rRNA (pseudouridine(1915)-N(3))-methyltransferase RlmH 
MKITILAVGKLKEKYWKQAIAEYEKRLGPYTKIDIIEVPDEKAPENMSDKEIEQVKEKEGQRILAKIKPQSTVITLEIQGKMLSSEGLAQELNQRMTQGQSDFVFVIGGSNGLHKDVLQRSNYALSFSKMTFPHQMMRVVLIEQVYRAFKIMRGEAYHK
>WP_000710549.1|WP_000710549.1 MULTISPECIES: phosphatidylinositol-specific phospholipase C 
MKKCIKTLFLSIILVVMGGWYHSAHALDSLSKSPENWMSKLDESKHLTEINMPGSHDSGSFTLTDPVKSVWAKTQDKDYLTQMKSGVRFFDIRGRASADNMISVHHGMVYLHHELGKFLDDAKYYLSAYPNETIVMSMKKDYDSDSKVTKTFEEIFREYYYNNPQYQNLFYTGSNANPTLKETKGKIVLFNRMGGTYIKSGYGADTSGIQWADNATFETKINNGSLNLQVQDEYKDYYDKKVEAVKNLLAKAKTDSNKDNVYVNFLSVASGGSAFNSTYNYASHINPEIAKTIKANGKARTGWLIVDYAGYPWPGYDDIVSEIIDSNK
>WP_000710552.1|WP_000710552.1 phosphatidylinositol-specific phospholipase C 
MKKCIKTLFLSIILVVMGGWYHSAHASDSLSKSPENWMSKLDESKHLTEINMPGSHDSGSFTLTDPVKSVWAKTQGKDYLTQMKSGVRFFDIRGRASADNMISVHHGMVYLHHELGKFLDDAKYYLSAYPNETIVMSMKKDYDSDSKVTKTFEEIFREYYYNNPQYQNLFYTGSNANPTLKETKGKIVLFNRMGGTYIKSGYGADKSGIQWADNATFETKINNGSLNLKVQDEYKDYYDKKVEAVKNLLAKAKTDSNKDNVYVNFLSVASGGSAFNSTYNYASHINPEIAKTIKENGKARTGWLIVDYAGYPWPGYDDIVSEIIDSNK
>WP_000710555.1|WP_000710555.1 MULTISPECIES: phosphatidylinositol-specific phospholipase C 
MKKCIKTLFLSIILVVMGGWYHSAHASDSLSKSPENWMSKLDESKHLTEINMPGSHDSGSFTLTDPVKSVWAKTQGKDYLTQMKSGVRFFDIRGRASADNMISVHHGMVYLHHELGKFLDDAKYYLSAYPNETIVMSMKKDYDSDSKVTKTFEEIFREYYYNNPQYQNLFYTGSNANPTLKETKGKIVLFNRMGGTYIKSGYGADTSGIQWADNATFETKINNGSLNLKVQDEYKDYYDKKVEAVKNLLAKAKTDSNKDNVYVNFLSVASGGSAFNSTYNYASHINPEIAKTIKENGKARTGWLIVDYAGYPWPGYDDIVSEIIDSNK
>WP_000710558.1|WP_000710558.1 MULTISPECIES: phosphatidylinositol-specific phospholipase C 
MKKCIKTLFLSIILVVMSGLYHSAHASDSLSKSPENWMSKLDDGKHLTEINIPGSHDSGSFTLTDPVKSVWAKTQDKDYLTQMKSGVRFFDIRGRASADNMISVHHGMVYLHHELGKFLDDAKYYLSAYPNETIVMSMKKDYDSDSKVTKTFEEIFREYYYNNPQYQNLFYTGSNANPTLKETKGKIVLFNRMGGTYIKSGYGADTSGIQWADNATFETKINNGSLNLKVQDEYKDYYDKKVEAVKNLLAKAKTDSNKDNVYVNFLSVASGGSAFNSTYNYASHINPEIAKTIKANGKARTGWLIVDYAGYTWSGYDDIVSEIIDSNK
>WP_000710559.1|WP_000710559.1 phosphatidylinositol-specific phospholipase C 
MKKCIKTLFLSIILVVMSGLYHSAHASDSLSKSPENWMSKLDESKHLTEINIPGSHDSGSFTLKDPVKSVWAKTQDKDYLTQMKSGVRFFDIRGRASADNMISVHHGMVYLHHELGKFLDDAKYYLSAYPNETIVMSMKKDYDSDSKVTKTFEEIFREYYYNNPQYQNLFYTGSNANPTLKETKGKIVLFNRMGGTYIKSGYGADTSGIQWADNATFETKINNGSLNLKVQDEYKDYYDKKVEAVKNLLAKAKTDSNKDNVYVNFLSVASGGSAFNSTYNYASHINPEIAKTIKANGKARTGWLIVDYAGYPWPGYDDIVSEIIDSNK
>WP_000710562.1|WP_000710562.1 MULTISPECIES: phosphatidylinositol-specific phospholipase C 
MKKCIKTLFLSIILVVMSGLYHSAHASDSLSKSPENWMSKLDESKHLTEINIPGSHDSGSFTLKDPVKSVWAKTQDKDYLTQMKSGVRFFDIRGRASADNMISVHHGMVYLHHELGKFLDDAKYYLSAYPNETIVMSMKKDYDSDSKVTKTFEEIFREYYYNNPQYQNLFYTGSNANPTLKETKGKIVLFNRMGGTYIKSGYGADTSGIQWADNATFETKINNGSLNLQVQDEYKDYYDKKVEAVKNLLAKAKTDSNKDNVYVNFLSVASGGSAFNSTYNYASHINPEIAKTIKANGKARTGWLIVDYAGYTWPGYDDIVSEIIDSNK
>WP_000710565.1|WP_000710565.1 MULTISPECIES: phosphatidylinositol-specific phospholipase C 
MKKCIKTLFLSIILVVMSGLYHSAHASDSLSKSPENWMSKLDESKHLTEINIPGSHDSGSFTLTDPVKSVWAKTQDKDYLTQMKSGVRFFDIRGRASADNMISVHHGMVYLHHELGKFLDDAKYYLSAYPNETIVMSMKKDYDSDSKVTKTFEEIFREYYYNNPQYQNLFYTGSNANPTLKETKGKIVLFNRMGGTYIKSGYGADTSGIQWADNATFETKINNGNLNLQVQDEYKDYYDKKVEAVKNLLAKAKTDSNKDNVYVNFLSVASGGSAFNSTYNYASHINPEIAKTIKANGKARTGWLIVDYAGYPWPGYDDIVSEIIDSNK
>WP_000710567.1|WP_000710567.1 MULTISPECIES: phosphatidylinositol-specific phospholipase C 
MKKCIKTLFLSIILVVMSGLYHSAHASDSLSKSPENWMSKLDESKHLTEINMPGSHDSGSFTLTDPVKSVWAKTQDKDYLTQMKSGVRFFDIRGRASADNMISVHHGMVYLHHELGKFLDDAKYYLSAYPNETIVMSMKKDYDSDSKVTKTFEEIFREYYYNNPQYQNLFYTGSNANPTLKETKGKIVLFNRMGGTYIKSGYGADTSGIQWADNATFETKINNGSLNLKVQDEYKDYYDKKVEAVKNLLAKAKMDSNKDNVYVNFLSVASGGSAFNSTYNYASHINPEIAKTIKVNGKARTGWVIVDYAGYPWPGYDDIVSEIIDSNK
>WP_000710574.1|WP_000710574.1 phosphatidylinositol-specific phospholipase C 
MKKCIKTLFLSIILVVMSGWYHSAHASDSLSKSPENWMSKLDDGKHLTEINIPGSHDSGSFTLKDPLKSVWAKTQDKDYLTQMKSGVRFFDIRGRASADNMISVHHGMVYLHHELGKFLDDAKYYLSAYPNETIVMSMKKDYDSDSKVTKTFEEIFREYYYNNPQYQNLFYTGSNANPTLKETKGKIVLFNRMGGTYIKSGYGADTSGIQWADNATFETKINNGSLNLKVQDEYKDYYDKKVEAVKNLLAKAKTDSNKDNVYVNFLSVASGGSAFNSTYNYASHINPEIAKTIKANGKARTGWLIVDYAGYTWPGYDDIVSEIIDSNK
>WP_000710575.1|WP_000710575.1 MULTISPECIES: phosphatidylinositol-specific phospholipase C 
MKKCIKTLFLSIILVVMSGWYHSAHASDSLSKSPENWMSKLDDGKHLTEINIPGSHDSGSFTLKDPVKSVWAKTQDKDYLTQMKSGVRFFDIRGRASADNMISVHHGMVYLHHELGKFLDDAKYYLSAYPNETIVMSMKKDYDSDSKVTKTFEEIFREYYYNNPQYQNLFYTGSNANPTLKETKGKIVLFNRMGGTYIKSGYGADTSGIQWADNATFETKINNGSLNLKVQDEYKDYYDKKVEAVKNLLAKAKTDSNKDNVYLNFLSVASGGSAFNSTYNYASHINPEIAKTIKANGKARTGWLIVDYAGYTWPGYDDIVSEIIDSNK
>WP_000710576.1|WP_000710576.1 MULTISPECIES: phosphatidylinositol-specific phospholipase C 
MKKCIKTLFLSIILVVMSGWYHSAHASDSLSKSPENWMSKLDDGKHLTEINIPGSHDSGSFTLKDPVKSVWAKTQDKDYLTQMKSGVRFFDIRGRASADNMISVHHGMVYLHHELGKFLDDAKYYLSAYPNETIVMSMKKDYDSDSKVTKTFEEIFREYYYNNPQYQNLFYTGSNANPTLKETKGKIVLFNRMGGTYIKSGYGADTSGIQWADNATFETKINNGSLNLKVQDEYKDYYDKKVEAVKNLLAKAKTDSNKDNVYVNFLSVASGGSAFNSTYNYASHINPEIAKTIKANGKARTGWLIVDYAGYTWPGYDDIVSEIIDSNK
>WP_000710577.1|WP_000710577.1 phosphatidylinositol-specific phospholipase C 
MKKCIKTLFLSIILVVMSGWYHSAHASDSLSKSPENWMSKLDDGKHLTEINIPGSHDSGSFTLKDPVKSVWAKTQDKDYLTQMKSGVRFFDIRGRASADNMISVHHGMVYLHHELGKFLDDAKYYLSAYPNETIVMSMKKDYDSDSKVTKTFEEIFREYYYNNPQYQNLFYTGSNANPTLKETKGKIVLFNRMGGTYIKSGYGADTSGIQWADNATFETKINNGSLNLQVQDEYKDYYDKKVEAVKNLLAKAKTDSNKDNVYVNFLSVASGGSAFNSTYNYASNINPEIAKTIKANGKARTGWLIVDYAGYPWPGYDDIVSEIIDSNK
>WP_000710579.1|WP_000710579.1 phosphatidylinositol-specific phospholipase C 
MKKCIKTLFLSVILVVMSGLYHSAHASDSLSKSPENWMSKLDESKHLTEINMPGSHDSGSFTLTDPVKSVWAKTQDKDYLTQMKSGVRFFDIRGRASADNMISVHHGMVYLHHELGKFLDDAKYYLSAYPNETIVMSMKKDYDSDSKVTKTFEEIFREYYYNNPQYQNLFYTGSNANPTLKETKGKIVLFNRMGGTYIKSGYGADTSGIQWADNATFETKINNGNLNLQVQDEYKDYYDKKVEAVKNLLAKAKTDSNKDNVYVNFLSVASGGSAFNSTYNYASHINPEIAKTIKANGKARTGWLIVDYAGYPWPGYDDIVSEIIDSNK
>WP_000710587.1|WP_000710587.1 bifunctional Gfo/Idh/MocA family oxidoreductase/class I SAM-dependent methyltransferase 
MKKCIVCGSRFGQFYLEALQSIPNIQIEGLLSNGSRRSIECANHYKINLYKDIEDLPSDIDLACVAIKSEVQGGKGNLVAEELLKKGIDVIFEQPLSEKEYASLYKLAKKKNRYFVVSNLYNYLSSVRNFMENYKRIKKEQNVTYINLEFATQLSFPVAQLLTVLLPEIKNIEFKKSEREEGPYQVLISNVNGIQLNLIAHNEVLETSVDNFMRILFRVSIGFDGGELNLLDPHGLVYWRDYIKFPNENLIPHIFKETPPIGMTHRLIDITYHNSELTQQEIFTELWPSVISEEIYLYLEKENHNKKFWNTIAQNQINSAVVWKKIMKSLGYPRVSYHDKYEVYDVKKLVRNDEQKMNISQYMGMLENICSKSILYILNEQLNEDVKCINYQSIIKLLNVQNSYKKIIKRWLDYLSKNHYIIGDSRGNYIFECEKIPKTQILKEWEDLESIWPTNIMPISIVKYFKLHFQYMNKILSGDMPANLILFEQGNSKIADDLYKNTAISRYINEQISTYVERISKGKQLTILEVGAGTGATTEEILNKVGNSFKGRYLFTDISKYFLISAQEKFEKFGFMQYEVLDIDSIKINSDIRKEKFDVIIAVGVINNTKNIKRLLSRFNNLLSKSGKLIIGEAYGESSPMLLSQVFMMTEPDDERRNANITFLELEKWYKVFDETGFNVICQKPYLTDELSSFKQALFILEKR
>WP_000714372.1|WP_000714372.1 hypothetical protein 
MKKFNNWILNAISGSQTDKNETTEELKGAKFIILYAYSMLVLLALVISNIFIHILEPKLSITSQIIIVLILIESLIGLRFLKGYDVRRGKDKENKKNSKDFVKLKSILVAILFTSLVLTAGTVADIYGFTDLGNTRSDLIVWSIGGIIFGLVSYTMEDKR
>WP_000714373.1|WP_000714373.1 MULTISPECIES: hypothetical protein 
MKKFNNWILNAISGSQTDKNETTEELKGAKFIILYAYSMLVLLALVISNIFIHILEPKLSITTQIIIVLILIEALIGLRFLKAYDVKRGKDKENKKNSKDFVKLKSILVAILFTSLALTAGTVADIYGFTDLGNTRSDLIVWSIGGIIFGLVCYTMEDKK
>WP_000714375.1|WP_000714375.1 hypothetical protein 
MKKFNNWILNAISGSQTDKNETTEELKGAKFIILYAYSMLVLLALVISNIFIHILEPKLSITTQIIIVLILIESLIGLRFLKAYDVKRGKDKENKKNSKDFVKLKAILLAILFTSLALTAGTVADIYGITDLGNTRSDLIVWSIGGIIFGLVCYTMEDKR
>WP_000714376.1|WP_000714376.1 MULTISPECIES: hypothetical protein 
MKKFNNWILNAISGSQTDKNETTEELKGAKFIILYAYSMLVLLALVISNIFIHILEPKLSITTQIIIVLILIESLIGLRFLKEYDVKRGKDKENKKNSKDFVKLKSILVAILFTSLALTAGTVADIYGFTDLGNTRSDLIVWSIGGIIFGLVCYTMEDKK
>WP_000714379.1|WP_000714379.1 MULTISPECIES: hypothetical protein 
MKKFNNWILNAISGSQTDKNETTEELKGAKFIILYAYSMLVLLALVISNIFIHILEPKLSITTQIIIVLILIETLIGLRFLKAYDVKRGKDKENKKNSKDFVKLKSILVAILFTSLALTAGTVADIYGFTDLGNTRSDLIVWSIGGIIFGLVCYTMEDKK
>WP_000714381.1|WP_000714381.1 MULTISPECIES: hypothetical protein 
MKKFNNWILNAISGSQTDKNETTEELKGAKFIILYAYSMLVLLVIVISNIFIHILEPKLSITTQIIIVLILIESLIGLRYLKGYDVRRGKDKENKKNSKDFVKLKSILVAILFTSLVLTAGTVADIYGFTDLGNTRSDLIVWSIGGIIFGLVSYTMEDKR
>WP_000714386.1|WP_000714386.1 hypothetical protein 
MKKFNNWILNAISGSQTDKNGTTEELKGAKFIILYAYSMLVLLALVISNIFIHILEPKLSITTEIIIVLILIESLIGLRFLKEYDVKRGKDKENKKNSKDFVKLKSILVAILFTSLALTAGTVADIYGITDLGNTRSDLIVWSIGGIIFGLVCYTMEDKK
>WP_000714388.1|WP_000714388.1 hypothetical protein 
MKKFNNWILNAISGSQTDKNGTTEELKGAKFIILYAYSMLVLLALVISNIFIHILEPKLSITTQIIIVLILIESLIGLRFLKGYDVRRGKDKENKKNSKDFVKLKSILVAILFTSLALTAGTVADIYGITDLGNTRSDLIVWSIGGIIFGLVCYTMEDKK
>WP_000714391.1|WP_000714391.1 MULTISPECIES: hypothetical protein 
MKKFNNWILNAISGSQTDKNGTTKELKGAKFIILYAYSMLVLLALVISNIFIHILEPKLSITTQIIIVLILIEAIIGLRFLKEYDVKRDKDKENKRNSKDFVKLKSILLAILFTSLALTAGTVADIYGFTDLGNTRSDLIVWSIGGIIFGLVCYTMEDKR
>WP_000714395.1|WP_000714395.1 MULTISPECIES: hypothetical protein 
MKKFNSWILNAISGSQTDKNGTTKELKGAKFIILYAYSMLVLLALVISNIFIHILEPKLSITTQIIIVLILIEALIGLRFLKAYDVKRGKDKENKKNSKDFVKLKSILVAILFTSLALTAGTVADIYGFTDLGNTRSDLIVWSIGGIIFGLVCYTMEDKK
>WP_000722414.1|WP_000722414.1 NAD(P)H-binding protein 
MKKILLTGASGYIGSHLMEKLKENHDIIAISRNIDNKKNERNVTWKSADLFDLAEINDVMEGIDTAIYLVHSMMPSAKLTQASFEDMDAILADNFAKAARQNGVKHIVFMSGLIPNDDQLSPHLRSRLECERILGSYGVPVTTLRAGLIIGSKGSSYPILKTLVERLPALVLPKWAYNQTVPVAIDDVIQGLYKVVSRSPKVNEAIDIGGPLHMTYKDLFKQTAEVLDKRLPMIDLPIIPIWLSKFWVKLISGVPKEMVYPLMDSLIHNMTRDQKRIVEGISIGQMDYKESVQQALEEASTSKKKQTSTIKTDVKDVRAISRVVLPKHMNMSALAEIYANFLNKITLNIVNSNFDEEAFIISLPLLKKELLLLEKDTQTSDEDRVSYKIIGGDFALAHNGGNARLEFRRLPNSDSCIIALQEYEPTLPWWVYKYTQAKVHKSVMNLFKFNLYMKRHNQKLSSVTKQGLIVGAVLGALIVKSYKSRNY
>WP_000728706.1|WP_000728706.1 staphylococcal protein A 
MKKKNIYSIRKLGVGIASVTLGTLLISGGVTPAANAAQHDEAQQNAFYQVLNMPNLNADQRNGFIQSLKDDPSQSANVLGEAQKLNDSQAPKADAQQNKFNKDQQSAFYEILNMPNLNEEQRNGFIQSLKDDPSQSANLLAEAKKLNESQAPKADNKFNKEQQNAFYEILHLPNLNEEQRNGFIQSLKDDPSQSANLLAEAKKLNDAQAPKADNKFNKEQQNAFYEILHLPNLTEEQRNGFIQSLKDDPSVSKEILAEAKKLNDAQAPKEEDNNKPGKEDNNKPGKEDGNKPGKEDNKKPGKEDGNKPGKEDGNKPGKEDGNKPGKEDGNGVHVVKPGDTVNDIAKANGTTADKIAADNKLADKNMIKPGQELVVDKKQPANHADANKAQALPETGEENPFIGTTVFGGLSLALGAALLAGRRREL
>WP_000728710.1|WP_000728710.1 staphylococcal protein A 
MKKKNIYSIRKLGVGIASVTLGTLLISGGVTPAANAAQHDEAQQNAFYQVLNMPNLNADQRNGFIQSLKDDPSQSANVLGEAQKLNDSQAPKADAQQNKFNKDQQSAFYEILNMPNLNEEQRNGFIQSLKDDPSQSTNVLGEAKKLNESQAPKADNNFNKEQQNAFYEILNMPNLNEEQRNGFIQSLKDDPSQSANLLAEAKKLNESQAPKADNKFNKEQQNAFYEILHLPNLNEEQRNGFIQSLKDDPSQSANLLAEAKKLNDAQAPKADNKFNKEQQNAFYEILHLPNLTEEQRNGFIQSLKDDPSVSKEILAEAKKLNDAQAPKEEDNNKPGKEDGNKPGKEDNKKPGKEDGNKPGKEDNKKPGKEDGNKPGKEDGNKPGKEDGNKPGKEDGNGVHVVKPGDTVNDIAKANGTTADKIAADNKLADKNMIKPGQELVVDKKQPANHADANKAQALPETGEENPFIGTTVFGGLSLALGAALLAGRRREL
>WP_000728713.1|WP_000728713.1 staphylococcal protein A 
MKKKNIYSIRKLGVGIASVTLGTLLISGGVTPAANAAQHDEAQQNAFYQVLNMPNLNADQRNGFIQSLKDDPSQSANVLGEAQKLNDSQAPKADAQQNKFNKDQQSAFYEILNMPNLNEEQRNGFIQSLKDDPSQSTNVLGEAKKLNESQAPKADNNFNKEQQNAFYEILNMPNLNEEQRNGFIQSLKDDPSQSANLLAEAKKLNESQAPKADNKFNKEQQNAFYEILHLPNLNEEQRNGFIQSLKDDPSQSANLLAEAKKLNDAQAPKADNKFNKEQQNAFYEILHLPNLTEEQRNGFIQSLKDDPSVSKEILAEAKKLNDAQAPKEEDNNKPGKEDNNKPGKEDGNKPGKEDNKKPGKEDGNKPGKEDNKKPGKEDGNKPGKEDGNKPGKEDGNKPGKEDGNGVHVVKPGDTVNDIAKANGTTADKIAADNKLADKNMIKPGQELVVDKKQPANHADANKAQALPETGEENPFIGTTVFGGLSLALGAALLAGRRREL
>WP_000728714.1|WP_000728714.1 staphylococcal protein A 
MKKKNIYSIRKLGVGIASVTLGTLLISGGVTPAANAAQHDEAQQNAFYQVLNMPNLNADQRNGFIQSLKDDPSQSANVLGEAQKLNDSQAPKADAQQNKFNKDQQSAFYEILNMPNLNEEQRNGFIQSLKDDPSQSTNVLGEAKKLNESQAPKADNNFNKEQQNAFYEILNMPNLNEEQRNGFIQSLKDDPSQSANLLAEAKKLNESQAPKADNKFNKEQQNAFYEILHLPNLNEEQRNGFIQSLKDDPSQSANLLAEAKKLNDAQAPKADNKFNKEQQNAFYEILHLPNLTEEQRNGFIQSLKDDPSVSKEILAEAKKLNDAQAPKEEDNNKPGKEDNNKPGKEDGNKPGKEDNKKPGKEDGNKPGKEDNKKPGKEDGNKPGKEDGNKPGKEDGNKPGKEDGNKPGKEDGNGVHVVKPGDTVNDIAKANGTTADKIAADNKLADKNMIKPGQELVVDKKQPANHADANKAQALPETGEENPFIGTTVFGGLSLALGAALLAGRRREL
>WP_000728715.1|WP_000728715.1 staphylococcal protein A 
MKKKNIYSIRKLGVGIASVTLGTLLISGGVTPAANAAQHDEAQQNAFYQVLNMPNLNADQRNGFIQSLKDDPSQSANVLGEAQKLNDSQAPKADAQQNKFNKDQQSAFYEILNMPNLNEEQRNGFIQSLKDDPSQSTNVLGEAKKLNESQAPKADNNFNKEQQNAFYEILNMPNLNEEQRNGFIQSLKDDPSQSANLLAEAKKLNESQAPKADNKFNKEQQNAFYEILHLPNLNEEQRNGFIQSLKDDPSQSANLLAEAKKLNDAQAPKADNKFNKEQQNAFYEILHLPNLTEEQRNGFIQSLKDDPSVSKEILAEAKKLNDAQAPKEEDNNKPGKEDNNKPGKEDGNKPGKEDNKKPGKEDGNKPGKEDNKKPGKEDGNKPGKEDGNKPGKEDGNKPGKEDGNKPGKEDGNKPGKEDGNGVHVVKPGDTVNDIAKANGTTADKIAADNKLADKNMIKPGQELVVDKKQPANHADANKAQALPETGEENPFIGTTVFGGLSLALGAALLAGRRREL
>WP_000728718.1|WP_000728718.1 MULTISPECIES: staphylococcal protein A 
MKKKNIYSIRKLGVGIASVTLGTLLISGGVTPAANAAQHDEAQQNAFYQVLNMPNLNADQRNGFIQSLKDDPSQSANVLGEAQKLNDSQAPKADAQQNKFNKDRQSAFYEILNMPNLNEEQRNGFIQSLKDDPSQSANLLAEAKKLNESQAPKADNKFNKEQQNAFYEILHLPNLNEEQRNGFIQSLKDDPSQSANLLAEAKKLNDAQAPKADNKFNKEQQNAFYEILHLPNLTEEQRNGFIQSLKDDPSVSKEILAEAKKLNDAQAPKEEDNNKPGKEDNNKPGKEDGNKPGKEDNKKPGKEDGNKPGKEDGNKPGKEDGNKPGKEDGNGVHVVKPGDTVNDIAKANGTTADKIAADNKLADKNMIKPGQELVVDKKQPANHADANKAQALPETGEENPFIGTTVFGGLSLALGAALLAGRRREL
>WP_000728745.1|WP_000728745.1 staphylococcal protein A 
MKKKNIYSIRKLGVGIASVTLGTLLISGGVTPAANAAQHDEAQQNAFYQVLNMPNLNADQRNGFIQSLKDDPSQSANVLGEAQKLNDSQAPKADAQQNNFNKDQQSAFYEILNMPNLNEAQRNGFIQSLKDDPSQSTNVLGEAKKLNESQAPKADNNFNKEQQNAFYEILNMPNLNEEQRNGFIQSLKDDPSQSANLLSEAKKLNESQAPKADNKFNKEQQNAFYEILHLPNLNEEQRNGFIQSLKDDPSQSANLLAEAKKLNDAQAPKADNKFNKEQQNAFYEILHLPNLTEEQRNGFIQSLKDDPSVSKEILAEAKKLNDAQAPKEEDNKKPGKEDGNKPGKEDGNKPGKEDNKKPGKEDGNKPGKEDNNKPGKEDGNKPGKEDNNKPGKEDGNKPGKEDGNKPGKEDGNGVHVVKPGDTVNDIAKANGTTADKIAADNKLADKNMIKPGQELVVDKKQPANHADANKAQALPETGEENPFIGTTVFGGLSLALGAALLAGRRREL
>WP_000728746.1|WP_000728746.1 staphylococcal protein A 
MKKKNIYSIRKLGVGIASVTLGTLLISGGVTPAANAAQHDEAQQNAFYQVLNMPNLNADQRNGFIQSLKDDPSQSANVLGEAQKLNDSQAPKADAQQNNFNKDQQSAFYEILNMPNLNEAQRNGFIQSLKDDPSQSTNVLGEAKKLNESQAPKADNNFNKEQQNAFYEILNMPNLNEEQRNGFIQSLKDDPSQSANLLSEAKKLNESQAPKADNKFNKEQQNAFYEILHLPNLNEEQRNGFIQSLKDDPSQSANLLAEAKKLNDAQAPKADNKFNKEQQNAFYEILHLPNLTEEQRNGFIQSLKDDPSVSKEILAEAKKLNDAQAPKEEDNKKPGKEDGNKPGKEDGNKPGKEDNNKPGKEDGNKPGKEDNNKPGKEDGNKPGKEDGNKPGKEDGNGVHVVKPGDTVNDIAKANGTTADKIAADNKLADKNMIKPGQELVVDKKQPANHADANKAQALPETGEENPFIGTTVFGGLSLALGAALLAGRRREL
>WP_000728747.1|WP_000728747.1 staphylococcal protein A 
MKKKNIYSIRKLGVGIASVTLGTLLISGGVTPAANAAQHDEAQQNAFYQVLNMPNLNADQRNGFIQSLKDDPSQSANVLGEAQKLNDSQAPKADAQQNNFNKDQQSAFYEILNMPNLNEAQRNGFIQSLKDDPSQSTNVLGEAKKLNESQAPKADNNFNKEQQNAFYEILNMPNLNEEQRNGFIQSLKDDPSQSANLLSEAKKLNESQAPKADNKFNKEQQNAFYEILHLPNLNEEQRNGFIQSLKDDPSQSANLLAEAKKLNDAQAPKADNKFNKEQQNAFYEILHLPNLTEEQRNGFIQSLKDDPSVSKEILAEAKKLNDAQAPKEEDNKKPGKEDGNKPGKEDGNKPGKEDNNKPGKEDGNKPGKEDNNKPGKEDGNKPGKEDNNKPGKEDGNKPGKEDGNKPGKEDGNGVHVVKPGDTVNDIAKANGTTADKIAADNKLADKNMIKPGQELVVDKKQPANHADANKAQALPETGEENPFIGTTVFGGLSLALGAALLAGRRREL
>WP_000728750.1|WP_000728750.1 staphylococcal protein A 
MKKKNIYSIRKLGVGIASVTLGTLLISGGVTPAANAAQHDEAQQNAFYQVLNMPNLNADQRNGFIQSLKDDPSQSANVLGEAQKLNDSQAPKADAQQNNFNKDQQSAFYEILNMPNLNEAQRNGFIQSLKDDPSQSTNVLGEAKKLNESQAPKADNNFNKEQQNAFYEILNMPNLNEEQRNGFIQSLKDDPSQSANLLSEAKKLNESQAPKADNKFNKEQQNAFYEILHLPNLNEEQRNGFIQSLKDDPSQSANLLAEAKKLNDAQAPKADNKFNKEQQNAFYEILHLPNLTEEQRNGFIQSLKDDPSVSKEILAEAKKLNDAQAPKEEDNNKPGKEDGNKPGKEDGNKPGKEDGNKPGKEDGNKPGKEDGNKPGKEDGNKPGKEDGNKPGKEDGNGVHVVKPGDTVNDIAKANGTTADKIAADNKLADKNMIKPGQELVVDKKQPANHADANKAQALPETGEENPFIGTTVFGGLSLALGAALLAGRRREL
>WP_000728764.1|WP_000728764.1 MULTISPECIES: staphylococcal protein A 
MKKKNIYSIRKLGVGIASVTLGTLLISGGVTPAANAAQHDEAQQNAFYQVLNMPNLNADQRNGFIQSLKDDPSQSANVLGEAQKLNDSQAPKADAQQNNFNKDQQSAFYEILNMPNLNEAQRNGFIQSLKDDPSQSTNVLGEAKKLNESQAPKADNNFNKEQQNAFYEILNMPNLNEEQRNGFIQSLKDDPSQSANLLSEAKKLNESQAPKADNKFNKEQQNAFYEILHLPNLNEEQRNGFIQSLKDDPSQSANLLAEAKKLNDAQAPKADNKFNKEQQNAFYEILHLPNLTEEQRNGFIQSLKDDPSVSKEILAEAKKLNDAQAPKEEDNNKPGKEDNNKPGKEDNNKPGKEDNNKPGKEDNNKPGKEDGNKPGKEDNKKPGKEDGNKPGKEDNKKPGKEDGNKPGKEDGNKPGKEDGNGVHVVKPGDTVNDIAKANGTTADKIAADNKLADKNMIKPGQELVVDKKQPANHADANKAQALPETGEENPFIGTTVFGGLSLALGAALLAGRRREL
>WP_000728765.1|WP_000728765.1 staphylococcal protein A 
MKKKNIYSIRKLGVGIASVTLGTLLISGGVTPAANAAQHDEAQQNAFYQVLNMPNLNADQRNGFIQSLKDDPSQSANVLGEAQKLNDSQAPKADAQQNNFNKDQQSAFYEILNMPNLNEAQRNGFIQSLKDDPSQSTNVLGEAKKLNESQAPKADNNFNKEQQNAFYEILNMPNLNEEQRNGFIQSLKDDPSQSANLLSEAKKLNESQAPKADNKFNKEQQNAFYEILHLPNLNEEQRNGFIQSLKDDPSVSKEILAEAKKLNDAQAPKEEDNKKPGKEDGNKPGKEDGNKPGKEDNKKPGKEDGNKPGKEDNNKPGKEDGNKPGKEDNNKPGKEDGNKPGKEDGNKPGKEDGNGVHVVKPGDTVNDIAKANGTTADKIAADNKLADKNMIKPGQELVVDKKQPANHADANKAQALPETGEENPFIGTTVFGGLSLALGAALLAGRRREL
>WP_000728770.1|WP_000728770.1 staphylococcal protein A 
MKKKNIYSIRKLGVGIASVTLGTLLISGGVTPAANAAQHDEAQQNAFYQVLNMPNLNADQRNGFIQSLKDDPSQSANVLGEAQKLNDSQAPKADAQQNNFNKDQQSAFYEILNMPNLNEEQRNGFIQSLKDDPSQSTNVLGEAKKLNESQAPKADNNFNKEQQNAFYEILNMPNLNEEQRNGFIQSLKDDPSQSANLLAEAKKLNESQAPKADNKFNKEQQNAFYEILHLPNLNEEQRNGFIQSLKDDPSQSANLLAEAKKLNDAQAPKADNKFNKEQQNAFYEILHLPNLTEEQRNGFIQSLKDDPSVSKEILAEAKKLNDAQAPKEEDNNKPGKEDGNKPGKEDNKKPGKEDGNKPGKEDNKKPGKEDGNKPGKEDGNKPGKEDGNGIHVVKPGDTVNDIAKANGTTADKIAADNKLADKNMIKPGQELVVDKKQPANHADANKAQALPETGEENPFIGTTVFGGLSLALGAALLAGRRREL
>WP_000728772.1|WP_000728772.1 staphylococcal protein A 
MKKKNIYSIRKLGVGIASVTLGTLLISGGVTPAANAAQHDEAQQNAFYQVLNMPNLNADQRNGFIQSLKDDPSQSANVLGEAQKLNDSQAPKADAQQNNFNKDQQSAFYEILNMPNLNEEQRNGFIQSLKDDPSQSTNVLGEAKKLNESQAPKADNNFNKEQQNAFYEILNMPNLNEEQRNGFIQSLKDDPSQSANLLAEAKKLNESQAPKADNKFNKEQQNAFYEILHLPNLNEEQRNGFIQSLKDDPSQSANLLAEAKKLNDAQAPKADNKFNKEQQNAFYEILHLPNLTEEQRNGFIQSLKDDPSVSKEILAEAKKLNDAQAPKEEDNNKPGKEDGNKPGKEDNKKPGKEDGNKPGKEDNKKPGKEDGNKPGKEDNKKPGKEDGNKPGKEDGNKPGKEDGNGIHVVKPGDTVNDIAKANGTTADKIAADNKLADKNMIKPGQELVVDKKQPANHADANKAQALPETGEENPFIGTTVFGGLSLALGAALLAGRRREL
>WP_000728776.1|WP_000728776.1 staphylococcal protein A 
MKKKNIYSIRKLGVGIASVTLGTLLISGGVTPAANAAQHDEAQQNAIYQVLNMPNLNADQRNGFIQSLKDDPSQSANVLGEAKKLNDSQAPKADAQQNNFNKDQQSAFYEILNMPNLNEEQRNGFIQSLKDDPSQSTNVLGEAKKLNESQAPKADNNFNKEQQNAFYEILNMPNLNEEQRNGFIQSLKDDPSQSANLLAEAKKLNESQAPKADNKFNKEQQNAFYEILHLPNLNEEQRNGFIQSLKDDPSQSANLLAEAKKLNDAQAPKADNKFNKEQQNAFYEILHLPNLTEEQRNGFIQSLKDDPSVSKEILAEAKKLNDAQAPKEEDNNKPGKEDNKPGKEDNNKPGKEDGNKPGKEDGNKPGKEDGNKPSKEDDNKPGKEDGNKPGKEDGNKPGKEDGNKPGKEDGNKPGKEDGNGVHVVKPGDTVNDIAKANGTTADKIAADNKLADKNMIKPGQELVVDKKQPANHADANKAQALPETGEENPFIGTTVFGGLSLALGAALLAGRRREL
>WP_000738841.1|WP_000738841.1 MptD family putative ECF transporter S component 
MKKMSVRNLITVGIFTALYLVIFFVTFMIGYIPFLIPFLGLICPIVCGVPFILYVMKVDRFGMVTLTGFILGVAFTVMGSGVIMTVFGLIFGLIGDLIMKSGNYRNWKTIAWGYGFFSLWMMGFVVRMFVARDQYFKEISQSYGRDYVEVLESITPLWSMPVMFILTVVGGLIGAWLGKKMFSKHFKKAGLV
>WP_000786141.1|WP_000786141.1 MULTISPECIES: N-acetyltransferase 
MKNAIMKEVVYINFEGLEQYLNGDNTRYNTLSLETLNYYLKQYVLTVPFKNMDVQNGMKVSAEVKDI
>WP_000814440.1|WP_000814440.1 alpha/beta hydrolase 
MKQSVNFKSKTNLLAANLYTPEQFDESKKYPAITVCHPGGGVKEQTAGMYAEKLAEFGYVTVVYDASHQGESEGSPRYLEDPFARTEDVRASVDYLTTLDFVDNDRIGALGVCAGGGYTVSAARTERRIKALATVSMVDIGALFRKGPGDVVSIDDQLAFMTQVADQRTAEANGADYGITGYVPEEIDDSMPENSTMVQGHDYYLTARGQHKNAPNKLLLRSFSEVLTFAPFTYIDELLTQPFLAIAGTEADTIEYSVDAVEKAAGDNNELYKIEDASHVDLYDIPEYVNQVLPKLESFYKETL
>WP_000814441.1|WP_000814441.1 MULTISPECIES: alpha/beta hydrolase 
MKQSVNFKSKTNLLAANLYTPEQFDESKKYPAITVCHPGGGVKEQTAGMYAEKLAEFGYVTVVYDASHQGESEGSPRYLEDPFARTEDVRASVDYLTTLDFVDNDRIGALGVCAGGGYTVSAARTERRIKALATVSMVDIGALFRKGPGDVVSIDDQLAFMTQVADQRTAEANGADYGITGYVPEEIDDSMPENSTMVQGHDYYLTARGQHKNAPNKLLLRSFSEVLTFAPFTYIDELLTQPFLAIAGTEADTIEYSVDAVEKAAGDNNELYKIEGASHVDLYDIPEYVNQVLPKLESFYKETL
>WP_000814443.1|WP_000814443.1 MULTISPECIES: alpha/beta hydrolase 
MKQSVNFKSKTNLLAANLYTPEQFDESKKYPAITVCHPGGGVKEQTAGMYAEKLAEFGYVTVVYDASHQGESEGSPRYLEDPFARTEDVRASVDYLTTLDFVDNDRIGALGVCAGGGYTVSAARTERRIKTLATVSMVDIGALFRKGPGDVVSINDQLAFMTQVADQRTAEANGADYGITGYVPEEIDDSMPENSTMVQGHDYYLTERGQHKNAPNKLLLRSFSEVLTFAPFTYIDELLTQPFLAIAGTEADTIEYSVDAVEKAAGDNNELYKIEGASHVDLYDIPEYVNQVLPKLESFYKETL
>WP_000816126.1|WP_000816126.1 persulfide response sulfurtransferase CstA 
MKQYGEKFIDEFSKAELEKLAKQGQLIDVRTEEEYALGHINGSILHPIDEIESFNKEKNKTYYVICRSGNRSANASKYLAKQGYNVINLDGGYKVYEEENDSYDTQEEYKSIEIKADRKQFNYRGLQCPGPIVKISQEMKNIEVGDQIEVKVTDPGFPSDIKSWVKQTRHTLVKLDENNNGINAIIQKEKAKDLDVNYSAKGTTIVLFSGELDKAVAALIIANGARAAGKDVTIFFTFWGLNALKKAQTVNVKKQGIAKMFDLMLPKKNIRMPLSKMNMLGLGNMMMRYVMRKKNVDSLPTLINQAIEQNIKLIACTMSMDVMGIQKEELRDEVEYGGIGTYIGATENANHNLFI
>WP_000816129.1|WP_000816129.1 MULTISPECIES: persulfide response sulfurtransferase CstA 
MKQYGEKFIDEFSKAELEKLAKQGQLIDVRTEEEYALGHINGSILHPVDEIESFNKEKNKTYYVICRSGNRSANASKYLAKQGYNVINLDGGYKAYEEENDSYDTQEEYKSIEIKADRKQFNYRGLQCPGPIVKISQEMKNIEVGDQIEVKVTDPGFPSDIKSWVKQTRHTLVKLDENNNGINAIIQKEKAKDLDINYSAKGTTIVLFSGELDKAVAALIIANGARAAGKDVTIFFTFWGLNALKKVQTVNVKKQGIAKMFDLMLPKKNIRMPLSKMNMFGLGNMMMRYVMKKKNVDSLPTLINQAIEQNIKLIACTMSMDVMGIQKEELRDEVEYGGVGTYIGATENANHNLFI
>WP_000816132.1|WP_000816132.1 persulfide response sulfurtransferase CstA 
MKQYGEKFIDEFSKAELEKLAKQGQLIDVRTEEEYALGHINGSILHPVDEIESFNKEKNKTYYVICRSGNRSANASKYLAKQGYNVINLDGGYKAYEEENDSYDTQEEYKSIEIKADRKQFNYRGLQCPGPIVKISQEMKNIEVGDQIEVKVTDPGFPSDIKSWVKQTRHTLVKLDENNNGINAIIQKEKAKDLDVNYSAKGTTIVLFSGELDKAVAALIIANGARAAGKDVTIFFTFWGLNALKKAQTVNVKKQGIAKMFDLMLPKKNIRMPLSKMNMFGLGNMMMRYVMKKKNVDSLPTLINQAIEQNIKLIACTMSMDVMGIQKEELRDEVEYGGVGTYIGATENANHNLFI
>WP_000816133.1|WP_000816133.1 MULTISPECIES: persulfide response sulfurtransferase CstA 
MKQYGEKFIDEFSKAELEKLAKQGQLIDVRTEEEYALGHINGSILHPVDEIESFNKEKNKTYYVICRSGNRSANASKYLAKQGYNVINLDGGYKAYEENDSYDTQEEYKSIEIKADRKQFNYRGFQCPGPIVKISQEMKNIEVGDQIEVKVTDPGFPSDIKSWVKQTRHTLVKLDENNNGINAIIQKEKAKDLDINYSAKGTTIVLFSGELDKAVAALIIANGARAAGKDVTIFFTFWGLNALKKVQTVNVKKQGIAKMFDLMLPQKNIRMPLSKMNMFGLGNMMMRYVMKKKNVDSLPTLINQAIEQNIKLIACTMSMDVMGIQKEELRDEVEYGGVGTYIGATENANHNLFI
>WP_000826296.1|WP_000826296.1 tandem-type lipoprotein 
MKRLNEIVICISFLFLTIFIGGCGIGKEAEVKKSFEKTLSMYPIKNLEDLYDKEGYRDDQFDKKDKGTWTISSEMANQKKGEALNIKGMVLKINRNTRSAKGFYYVNAIKKDENGRPQDNQIEYPVKMVDNKIIPTKDIKDEKIKKEIESFKFFAQYGNFKDLKNYKDGDISYNPEVPSYSVKYQLTNDDYNVKQLRKRYNIPTNKASELLLKGSGNLDGSSVGYKKIEFTFVEKKGENTYYTANLHFKPSEDK
>WP_000826301.1|WP_000826301.1 tandem-type lipoprotein 
MKRLNKLALYISFLILVISITAGCGIGKEAEIKKSFEKTLSMYPIKNLEDLYDKEGYRDDQFDKNDKGTWIINSEMVVQPKGERMKSKGMVLYMNRNTKTTTGKYIVSETLHDEDGRPKSKDKEYLVKMVDNKIIPTKEIKDEKIKKEIENFKFFAQYGNFKDLSKYKDGDISYNPEVPSYSAKYQLTNDDYNIKQLRKRYDIPTNKAPKLLLKGTGNLKGSSVGYKEIEFTFVEKKGENIYFSDSLHLEPSEDK
>WP_000826303.1|WP_000826303.1 MULTISPECIES: tandem-type lipoprotein 
MKRLNKLVLGISFLFLVISITAGCGIGKEAEIKKSFEKTLSMYPIKNLEDLYDKEGYRDDQFDKNDKGTWIINSEMVVQPKGERMKSKGMVLYMNRNTKTTTGKYIVSETLHDEDGRPKSKDKEYPVKMVDNKIIPTKGIKDENIKKEIENFKFFAQYGNFKDLSKYKDGDISYNPEAPIYSAKYQLTNNDYNVKQLRKRYDIPTNKAPKLLLKGSGNLKGSSVGYKKIEFTFVEKKGENIYFSDGLQFNPSEDK
>WP_000826304.1|WP_000826304.1 MULTISPECIES: tandem-type lipoprotein 
MKRLNKLVLGISFLFLVISITAGCGMGKEAEIKKSFEKTMSMYPIKNLEDLYDKEGYRDDQFDKNDKGTWIVNSQMAIQNKGEPMKSKGMVLYMNRNTRTTNGYYYVNVIKGEDKGKHQDNEKRYPVKMVDNKIILTKEIKDENIKIEIENFKFFVQYGNFKDLENYKDGDISYNPEVPSYSAKYQLTNDDYNVKQLRKRYDIPTNKAPKLLLKGTGNLKGSSVGYKDIEFTFVEKKEENIYFSDGLIFKPSEDK
>WP_000826311.1|WP_000826311.1 MULTISPECIES: tandem-type lipoprotein 
MKRLNKLVLYISFLILVISFTAGCGIGKEAEVKKSFEKTLSMYPIKNLEDLYDKEGYRDDEFDKNDKGTWIIGSEMVVQPKGERMKSKGMVLYMNRNTKTTTGKYIVSETLHDEDGRPKSKDKEYPVKMVDNKIIPTKGIKDENIKKEIENFKFFAQYGSFKDLSKYKDGDISYNPEVPSYSAKYQLTNDDYNVKQLRKRYKIPTNKAPKLLLKGSGDLKGSSVGYKDIEFTFVEKKGENTFFTDSLHLEPSEDK
>WP_000826312.1|WP_000826312.1 MULTISPECIES: tandem-type lipoprotein 
MKRLNKLVLYISFLILVISFTAGCGMGKEAEIKKSFEKTLSMYPIKNLEDLYDKEGYRDDQFDKNDKGTWIINSEMVVQPKGERMKSKGMVLYMNRNTKTTTGKYIVSETLHDEDGRPKSKDKEYPVKMVDNKIIPTKGIKDENIKKEIENFKFFAQYGSFKDLSKYKDGDISYNPEVPSYSAKYQLTNDDYNVKQLRKRYKIPTNKAPKLLLKGSGDLKGSSVGYKDIEFTFVEKKGENTFFTDSLHLEPSEDK
>WP_000826370.1|WP_000826370.1 tandem-type lipoprotein 
MKRLNTLVLYISFLILIISIVAGCGTGKEAEIKKSFEKTLSMYPIKNLEDLYDKEGYRDDEFDKNDKGTWTISSEMAIQKKGEALNIKGMVLKLNRNTRSAKGFYYVNAIKKDENGRPLDNQIEYPVKMIDNKIIPTKDIKDEKIKKEIENFKFFAQYGNFKDLTKYKGGDISYNPEAPIYSAKYQLTNDDYNVKQLRKRYDIPTNKAPKLLLKGSGNLDGSSVGYKKIEFTFVEKKGENTYFTANLHFKPSNDE
>WP_000826371.1|WP_000826371.1 MULTISPECIES: tandem-type lipoprotein 
MKRLNTLVLYISFLILIISIVAGCGTGKEAEIKKSFEKTLSMYPIKNLEDLYDKEGYRDDEFDKNDKGTWTISSEMAIQKKGEALNIKGMVLKLNRNTRSAKGFYYVNAIKKDENGRPQDKQIEYPVKMIDNKIIPTKDIKDEKIKKEIENFKFFAQYGNFKDLTKYKGGDISYNPEAPIYSAKYQLTNDDYNVKQLRKRYDIPTNKAPKLLLKGSGNLDGSSIGYKKIEFTFVEKKGENTYFTANLHFKPSNDE
>WP_000845237.1|WP_000845237.1 MULTISPECIES: DegT/DnrJ/EryC1/StrS family aminotransferase 
MKTDFSQYVLYPPKHDLHTENLAYYGGSPILPKEARKTTFPNTTKEDIIQMIKSVSQTPSSIIDEFEKKYKKYVGAEYALSTASGTSSLHLALISVGVNPGDEVIVPAFTFIATAQAIVAAKAIPIFVDVNPRTFCIDTEKIEEKITPKTSVIMPVHVHGLPADLLEIQKICDKYQLKLVEDASHAHSAKVGNKMCGSIGDAAGQSLMADKNFPVGGEGGIVFFKKEEYFRRAKDFLETTQIDYQMSWIAAAFGISQLDRLGYYDKIRQRNANILIDELKKTRLFSPPFIPINSTHSFNMFRFHINVNLEEFNGIENFKIKEAIQTLLNEEGIFAREWQNRVLPHHLPFINKIGFGNNYPFTLNTNNNIDYLNQKFPIAENMINTTLVLCRELRSPIEYEKLLHYVQAFKKIDSNINKVVELSNKINVKKPFEKDARLG
>WP_000845238.1|WP_000845238.1 hypothetical protein 
MKTDFSQYVLYPPKHDLHTENLAYYGGSPILPKEARKTTFPNTTKEDIIQMIKSVSQTPSSIIDEFEKNTKNMLELNMHCLLQVELPVYI
>WP_000876748.1|WP_000876748.1 MULTISPECIES: HTH-type transcriptional regulator SarS 
MKYNNHDKIRDFIIIEAYMFRFKKKVKPEVDMSIKEFILLTYLFHQQENTLPFKKIVSDLCYKQSDLVQHIKVLVKHSYISKVRSKIDERNTYISISEEQREKIAERVTLFDQIIKQFNLADQSESQMIPKDSKEFLNLMMYTMYFKNIIKKHLTLSFVEFTILAIITSQNKNIVLLKDLIETIHHKYPQTVRALNNLKKQGYLIKERSTEDERKILIHMDDAQQDHAEQLLAQVNQLLADKDHLHLVFE
>WP_000876751.1|WP_000876751.1 HTH-type transcriptional regulator SarS 
MKYNNHDKIRDFIIIEAYMFRFKKKVKPEVDMTIKEFILLTYLFHQQENTLPFKKIVSDLCYKQSDLVQHIKVLVKHSYISKVRSKIDERNTYISISEEQREKIAERVTLFDHIIKQFNLADQSESQMIPKDSKEFLNLMMYTMYFKNIIKKHLTLSFVEFTILAIITSQNKNIVLLKDLIETIHHKYPQTVRALNNLKKQGYLIKERSTEDERKILIHMDDAQQDHAEQLLAQVNQLLADKDHLHLVFE
>WP_000876752.1|WP_000876752.1 MULTISPECIES: HTH-type transcriptional regulator SarS 
MKYNNHDKIRDFIIIEAYMFRFKKKVKPEVDMTIKEFILLTYLFHQQENTLPFKKIVSDLCYKQSDLVQHIKVLVKHSYISKVRSKIDERNTYISISEEQREKIAERVTLFDHIIKQFNLADQSESQMIPKDSKEFLNLMMYTMYFKNIIKKHLTLSFVEFTILAIITSQNKNIVLLKDLIETIHHKYPQTVRALNNLKKQGYLIKERSTEDERKILIHMNDAQQDHAEQLLAQVNQLLADKDHLHLVFE
>WP_000876756.1|WP_000876756.1 MULTISPECIES: HTH-type transcriptional regulator SarS 
MKYNNHDKIRDFIIIEAYMFRFKKKVKPEVDMTIKEFILLTYLFHQQENTLPFKKIVSDLCYKQSDLVQHIKVLVKHSYISKVRSKIDERNTYISISEEQREKIAERVTLFDQIIKQFNLADQSESQMIPKDSKEFLNLMMYTMYFKNIIKKHLTLSFVEFTILAIITSQNKNIVLLKDLIETIHHKYPQTVRALNNLKKQGYLIKERSTEDERKILIHMDDAQQDHAEQLLAQVNQLLADKDHLHLVFE
>WP_000876757.1|WP_000876757.1 HTH-type transcriptional regulator SarS 
MKYNNHDKIRDFIIIEAYMFRFKKKVKPEVDMTIKEFILLTYLFHQQENTLPFKKIVSDLCYKQSDLVQHIKVLVKHSYISKVRSKIDERNTYISISEEQREKIAERVTLFDQIIKQFNLADQSESQMIPKDSKEFLNLMMYTMYFKNIIKKHLTLSFVEFTILAIITSQNKNIVLLKDLIETIHHKYPQTVRALNNLKKQGYLIKERSTEDERKILIHMNDAQQDHAEQLLAQVNQLLADKDHLHLVFE
>WP_000876758.1|WP_000876758.1 MULTISPECIES: HTH-type transcriptional regulator SarS 
MKYNNHDKIRDFIIIEAYMFRFKKKVKPEVDMTIKEFILLTYLFHQQENTLPFKKIVSDLCYKQSDLVQHIKVLVKHSYISKVRSKIDERNTYISISEEQREKIAERVTLFDQIIKQFNLADQSESQMIPKDSKEFLNLMMYTMYFKNIIKKHLTLSFVEFTILAIITSQNKNIVLLKDLIETIHHKYPQTVRALNNLKKQGYLIKERSTEDERKILIHMNDAQQDHAEQLLAQVNQLLADKNHLHLVFE
>WP_000908949.1|WP_000908949.1 hypothetical protein 
MLISLVIPVFALLVIGGIIWAIIEGIVHISKKNKAIDNFFNQVNKVSETYKFATTFLFLILATAGISQFYLYYIVSAFLFWLVIFTFGIAGIIFLMPYGLCFLPLYKQKKKKQTFKKYMVYTTIGLSICLGLSLVLVHTTKIYMDEGGVRYYYGSFVMKQAGGYAYLALAVLSTLLIVAKKATNKNKEIETVDNTNITER
>WP_000908950.1|WP_000908950.1 MULTISPECIES: hypothetical protein 
MLISLVIPVFALLVIGGIIWMIIEGIVHISKKNKAIDNFFNKVNKVSETYKFATTFLFLILATAGISQFYLYYIVSEFLFLLVIFTFGIAGIIFLMPYGLCFLPLYKQKKKKQTFKKYMAYTTIGLSIYLGLSLVLVHTTKIYMDEGGVRYYYGSFVMKQAGGYAYLALAVLSTLLIVAKKATNKNKKIETVDNTNITER
>WP_000908952.1|WP_000908952.1 MULTISPECIES: hypothetical protein 
MLISLVIPVFALLVIGGIIWMIIEGIVHISKKNKAIDNFFNQVNKVSETYKFATTFLFLILATAGISQFYLYYIVSAFLFWLVILTFGIAGIIFLMPYGLCFLPFYKQKKKKQTFKKYMVYTTIGLSICLGLSLVLVHTTKIYMDEGGVRYYYGSFVMKQAGGYAYLALAVLSTLLIVAKKATNKNKEIETVDNTNITER
>WP_000908953.1|WP_000908953.1 MULTISPECIES: hypothetical protein 
MLISLVIPVFALLVIGGIIWMIIEGIVHISKKNKAIDNFFNQVNKVSETYKFATTFLFLILATAGISQFYLYYIVSALLFWLVILTFGIAGIIFLMPYGLCFLPFYKQKKKKQTFKKYMVYTTIGLSICLGLSLVLVHTTKIYMDEGGVRYYYGSFVMKQAGGYAYLALAVLSTLLIVAKKATNKNKEIETVDNTNIMER
>WP_000908954.1|WP_000908954.1 hypothetical protein 
MLISLVIPVFALLVIGGIIWMIIEGIVHISQKNKAIDNFFNQVNKVSETYKFATTFLFLILATAGISQFYLYYIVSAFLFWLVILTFGIAGIIFLMPYGLCFLPFYKQKKKKQTFKKYMVYTTIGLSICLGLSLVLVHTTKIYMDEGGVRYYYGSFVMKQAGGYAYLALAVLSTLLIVAKKATNKNKEIETVDNTNITER
>WP_000908956.1|WP_000908956.1 MULTISPECIES: hypothetical protein 
MLISLVIPVFALLVIGGIIWVIIEGIVHISKKNKAIDNFLNQVNKVSETYKFATAFLFLILATAGISQFYLYYIVSAFLFWLVILTFGIAGIIFLMPYGLCFLPLYKQKKKKQTFKKYMVYTTIGLSICLGLSLVLVHTTKIYMDEGGVRYYYGSFVMKQAGGYAYLALAVLSTLLIVAKKATNKNKEIETVDNTNITER
>WP_000908959.1|WP_000908959.1 MULTISPECIES: hypothetical protein 
MLISLVTPVFALLVIGGIIWVIIEGIVHISKKNKAIDNFLNQVNKVSETYKFATTFLFLILATAGISQFYLYYIVSAFLFWLVILTFGIAGIIFLMPYGLCFLPFYKQKKKKQTFKKYMVYTTIGLSICLGLSLVLVHTTKIYMDEGGVRYYYGSFVMKQAGGYAYLALAVLSTLLIVAKKATNKNKEIETVDNTNIMER
>WP_000908960.1|WP_000908960.1 MULTISPECIES: hypothetical protein 
MLISLVTPVFALLVIGGIIWVIIEGIVHISKKNKAIDNFLNQVNKVSETYKFATTFLFLILATAGISQFYLYYIVSALLFWLVILTFGIAGIIFLMPYGLCFLPFYKQKKKKQTFKKYMVYTTIGLSICLGLSLVLVHTTKIYMDEGGVRYYYGSFVMKQAGGYAYLALAVLSTLLIVAKKATNKNKEIETVDNTNIMER
>WP_000912285.1|WP_000912285.1 tandem-type lipoprotein 
MLKICNSQKQIIQKEESCDTVKRFKKIVLSISLLFLTIFIGGCGMGKEAEIKKSFEKTLGMYPIKNLEDLYDKEGYRDDQFDKNDKGTWIVRSSMSIQPNGKDMNVKGMVLYMNRNTRTTNGYYYVDVIEREDKGIHRDNEKRYPVKMVDNKIIPTKEIKDENIKKEIENFKFFVQYGNFKDLSKYKDGDISYNPEVPSYSAKYQLTNDDYNVKQLRKRYDIPTNKAPKLLLKGSGNLKGSSVGYKKIEFTFVEKKGENIYFSDGLQFNPSEDK
>WP_000912563.1|WP_000912563.1 MULTISPECIES: RimK family alpha-L-glutamate ligase 
MLKIILSVTFVREEEKQIVNSLKEYDVEVVIMTEKNNHKLSYLQEFNLAIIRNLSQDMCLQRAKLFESLGIKCINTFDTIKICTDKLIQSNIFSNHNLPTPEFEAIFPETTFPDLYNKFKTPFVIKPVNSSWGRGIVKIDSHNDFILWKEVSTSLDLKNQNYPYLAQEYIIKENYDIRALVINNKIVGLFKRVSNNNWKTNTHLGAEIKPIEITEEISDIINKISIILPNAILGVDLLFDVSRQKYIICEVNNNPEFAKSSKIYKKNIGEIISEFVTKEPKNDKSEERLL
>WP_000924990.1|WP_000924990.1 MULTISPECIES: staphyloferrin B ABC transporter permease subunit SirB 
MLLKPKYQIVIAGLCLAIVAILSLMIGNTLVSPGTVIQALFNFDSENDLHDVVTGARASRTIIALLTGAALAVSGLLMQALTRNPIASPGLFGVNAGAVFFVIFSITFIQIQSFKMIVVIAFLGAIVVTILVVALGMFRQTLFSPHRVILAGAAIAMLFTAFTQGILIMNETDLQGLLFWLSGSVSLRNIWDIPWIIPLVLILILIAFSMAAHINILMTSDDIATGLGQNIKLIKWMIIMLISMLAGISVAVAGSIVFVGLIVPNISKRLLPPNYKYLIPFTALAGAILMIISDIVARIIIKPLELPIGVVTAVIGAIVLIYIMKKGRQRL
>WP_000924993.1|WP_000924993.1 MULTISPECIES: staphyloferrin B ABC transporter permease subunit SirB 
MLLKPKYQIVIAGLCLAIVAILSLMIGNTLVSPGTVIQALFNFDSENDLHDVVTGARASRTIIALLTGAALAVSGLLMQALTRNPIASPGLFGVNAGAVFFVIFSITFIQIQSFKMIVVIAFLGAIVVTVLVVALGMFRQTLFSPHRVILAGAAIAMLFTAFTQGILIMNETDLQGLLFWLSGSVSLRNIWDIPWIIPLVLILILIAFSMAAHINILMTSDDIAIGLGQNIKLIKWMIIMLISMLAGISVAVAGAIVFVGLIVPNISKRLLPPNYKYLIPFTALAGAILMIISDIVARIIIKPLELPIGVVTAVIGAIVLIYIMKKGRQRL
>WP_000924995.1|WP_000924995.1 staphyloferrin B ABC transporter permease subunit SirB 
MLLKPKYQIVIAGLCLAIVAILSLMIGNTLVSPGTVIQALFNFDSENDLHDVVTGARASRTIIALLTGAALAVSGLLMQALTRNPIASPGLFGVNAGAVFFVIFSITFIQIQSFKMIVVIAFLGAIVVTVLVVALGMFRQTLFSPHRVILAGAAIAMLFTAFTQGILIMNETDLQGLLFWLSGSVSLRNIWDIPWIIPLVLILILIAFSMAAHINILMTSDDIATGLGQNIKLIKWMIIMLISMLAGISVAVAGSIAFVGLIVPNISKRLLPPNYKYLIPFTALAGAILMIISDIVARIIIKPLELPIGVVTAVIGAIVLIYLMKKGRQRL
>WP_000924996.1|WP_000924996.1 MULTISPECIES: staphyloferrin B ABC transporter permease subunit SirB 
MLLKPKYQIVIAGLCLAIVAILSLMIGNTLVSPGTVIQALFNFDSENDLHDVVTGARASRTIIALLTGAALAVSGLLMQALTRNPIASPGLFGVNAGAVFFVIFSITFIQIQSFKMIVVIAFLGAIVVTVLVVALGMFRQTLFSPHRVILAGAAIAMLFTAFTQGILIMNETDLQGLLFWLSGSVSLRNIWDIPWIIPLVLILILIAFSMAAHINILMTSDDIATGLGQNIKLIKWMIIMLISMLAGISVAVAGSIVFVGLIIPNISKRLLPPNYKYLIPFTALAGAILMIISDIVARIIIKPLELPIGVVTAVIGAIVLIYLMKKGRQRL
>WP_000924997.1|WP_000924997.1 MULTISPECIES: staphyloferrin B ABC transporter permease subunit SirB 
MLLKPKYQIVIAGLCLAIVAILSLMIGNTLVSPGTVIQALFNFDSENDLHDVVTGARASRTIIALLTGAALAVSGLLMQALTRNPIASPGLFGVNAGAVFFVIFSITFIQIQSFKMIVVIAFLGAIVVTVLVVALGMFRQTLFSPHRVILAGAAIAMLFTAFTQGILIMNETDLQGLLFWLSGSVSLRNIWDIPWIIPLVLILILIAFSMAAHINILMTSDDIATGLGQNIKLIKWMIIMLISMLAGISVAVAGSIVFVGLIVPNISKRLLPPNYKYLIPFTALAGAILMIISDIVARIIIKPLELPIGVVTAVIGAIVLIYIMKKGRQRL
>WP_000924999.1|WP_000924999.1 MULTISPECIES: staphyloferrin B ABC transporter permease subunit SirB 
MLLKPKYQIVIAGLCLAIVAILSLMIGNTLVSPGTVIQALFNFDSENDLHDVVTGARASRTIIALLTGAALAVSGLLMQALTRNPIASPGLFGVNAGAVFFVIFSITFIQIQSFKMIVVIAFLGAIVVTVLVVALGMFRQTLFSPHRVILAGAAIAMLFTAFTQGILIMNETDLQGLLFWLSGSVSLRNIWDIPWIIPLVLILILIAFSMAAHINILMTSDDIATGLGQNIKLIKWMIIMLISMLAGISVAVAGSIVFVGLIVPNISKRLLPPNYKYLIPFTALAGAILMIISDIVARIIIKPLESPIGVVTAVIGAIVLIYIMKKGRQRL
>WP_000925001.1|WP_000925001.1 staphyloferrin B ABC transporter permease subunit SirB 
MLLKPKYQIVIAGLCLAIVAILSLMIGNTLVSPGTVIQALFNFDSENDLHDVVTGARASRTIIALLTGAALAVSGLLMQALTRNPIASPGLFGVNAGAVFFVIFSITFIQIQSFKMIVVIAFLGAIVVTVLVVALGMFRQTLFSPHRVILAGAAIAMLFTAFTQGILIMNETDLQGLLFWLSGSVSLRNIWDIPWIIPLVLILILIAFSMAAHINILMTSDDIATGLGQNIKLIKWMIIMLISMLAGISVAVAGSIVFVGLIVPNISKRLLPPNYKYLIPFTALTGAILMIISDIVARIIIKPLELPIGVVTAVIGAIVLIYIMKKGRQRL
>WP_000925002.1|WP_000925002.1 MULTISPECIES: staphyloferrin B ABC transporter permease subunit SirB 
MLLKPKYQIVIAGLCLAIVAILSLMIGNTLVSPGTVIQALFNFDSENDLHDVVTGARASRTIIALLTGAALAVSGLLMQALTRNPIASPGLFGVNAGAVFFVIFSITFIQIQSFKMIVVIAFLGAIVVTVLVVALGMFRQTLFSPHRVILAGAAIAMLFTAFTQGILIMNETDLQGLLFWLSGSVSLRNIWDIPWIIPLVLILILIAFSMAAHINILMTSDDIATGLGQNIKLIKWMIIMLISMLAGISVAVAGSIVFVGLIVPNISKRLLPPNYKYLIPFTALTGAILMIISDIVARIIIKPLELPIGVVTAVIGAIVLIYLMKKGRQRL
>WP_000925003.1|WP_000925003.1 MULTISPECIES: staphyloferrin B ABC transporter permease subunit SirB 
MLLKPKYQIVIAGLCLAIVAILSLMIGNTLVSPGTVIQALFNFDSENDLHDVVTGARASRTIIALLTGAALAVSGLLMQALTRNPIASPGLFGVNAGAVFFVIFSITFIQIQSFKMIVVIAFLGAIVVTVLVVALGMFRQTLFSPHRVILAGAAIAMLFTAFTQGILIMNETDLQGLLFWLSGSVSLRNIWDIPWVIPLVLILILIAFSMAAHINILMTSDDIATGLGQNIKLIKWMIIMLISMLAGISVAVAGSIVFVGLIVPNISKRLLPPNYKYLIPFTALAGAILMIISDIVARIIIKPLELPIGVVTAVIGAIVLIYIMKKGRQRL
>WP_000925005.1|WP_000925005.1 staphyloferrin B ABC transporter permease subunit SirB 
MLLKPKYQIVIAGLCLAIVAILSLMIGNTLVSPGTVIQALFNFDSENDLHDVVTGARASRTIIALLTGAALAVSGLLMQALTRNPIASPGLFGVNAGAVFFVIFSITFIQIQSFKMIVVIAFLGAIVVTVLVVTLGMFRQTLFSPHRVILAGAAIAMLFTAFTQGILIMNETDLQGLLFWLSGSVSLRNIWDIPWIIPLVLILILIAFSMAAHINILMTSDDIATGLGQNIKLIKWMIIMLISMLAGISVAVAGSIVFVGLIVPNISKRLLPPNYKYLIPFTALAGAILMIISDIVARIIIKPLELPIGVVTAVIGAIVLIYIMKKGRQRL
>WP_000926750.1|WP_000926750.1 MULTISPECIES: DoxX family protein 
MLLRHVINTYVGSKIFKSSLPKVQNSDEMAQQFEQGFGLSRRSMRLAGAFEMIGSLLLFTSIFGKLGKKLVVVGTIMINIVMGTAIYNHYKAGHGYKGAQAASKFFFLNVLSLLEVLSLTRNK
>WP_000942300.1|WP_000942300.1 MULTISPECIES: ATP-binding cassette domain-containing protein 
MLQVTDVSLRFGDRKLFEDVNIKFTEGNCYGLIGANGAGKSTFLKILSGELDSQTGHVSLGKNERLAVLKQDHYAYEDERVLDVVIKGHERLYEVMKEKDEIYMKPDFSDEDGIRAAELEGEFAEMNGWNAEADAANLLSGLGIDPTLHDKKMAELENNQKIKVLLAQSLFGEPDVLLLDEPTNGLDIPAISWLEDFLINFDNTVIVVSHDRHFLNNVCTHIADLDFGKIKVYVGNYDFWYQSSQLAQKMAQEQNKKKEEKMKELQDFIARFSANASKSKQATSRKKQLEKIELDDIQPSSRRYPFVKFTPEREIGNDLLIVQNLSKTIDGEKVLDNISFTMNPNDKAILIGDSEIAKTTLLKILAGEMEPDEGSYKWGVTTSLSYFPKDNSEFFEGVNMNLVDWLRQYAPEDEQTETFLRGFLGRMLFSGEEVKKKASVLSGGEKVRCMLSKMMLSSANVLLLDEPTNHLDLESITAVNDGLKSFKGSIIFTSYDFEFINTIANRVIDLNKQGGVSKEIPYEEYLQEIGVLK
>WP_000977774.1|WP_000977774.1 MULTISPECIES: tandem-type lipoprotein 
MMKRLNKLVLGIIFLFLVISITAGCGIGKEAEVKKSFEKTLSMYPIKNLEDLYDKEGYRDDQFDKNDKGTWIINSEMVIQPNNEDMVAKGMVLYMNRNTKTTNGYYYVDVTKDEDEGKPHDNEKRYPVKMVDNKIIPTKEIKDEKIKKEIENFKFFVQYGDFKNLKNYKDGDISYNPEVPSYSAKYQLTNDDYNVKQLRKRYDIPTSKAPKLLLKGSGNLKGSSVGYKDIEFTFVEKKEENIYFSDSLDYKKSGDV
>WP_000977775.1|WP_000977775.1 tandem-type lipoprotein 
MMKRLNKLVLGIIFLFLVISITAGCGIGKEAEVKKSFEKTLSMYPIKNLEDLYDKEGYRDDQFDKNDKGTWIINSEMVIQPNNEDMVAKGMVLYMNRNTKTTNGYYYVDVTKDEDEGKPHDNEKRYPVKMVDNKIIPTKEIKDEKIKKEIESFKFFAQYSNFKDLMNYKDGDISYNPEVPSYSAKYQLTNDDYNVKELHKRYDIPTNNAPKLLLKGTGNLKGSSVGYKKIEFTFLENKNENIYFTDSLHLEPSEDK
>WP_000977777.1|WP_000977777.1 MULTISPECIES: tandem-type lipoprotein 
MMKRLNKLVLGIIFLFLVISITAGCGIGKEAEVKKSFEKTLSMYPIKNLEDLYDKEGYRDDQFDKNDKGTWIINSEMVIQPNNEDMVAKGMVLYMNRNTKTTNGYYYVDVTKDEDEGKPHDNEKRYPVKMVDNKIIPTKEIKDKNIKKEIENFKFFVQYGNFKDLSKYKDGDISYNPEVPSYSAKYQVTNDDYNVKQLRKRYDIPTNKAPKLLLKGTGNLKGSSVGYKDIEFTFVEKKGENIYFSDSLHLEPSEDK
>WP_000977781.1|WP_000977781.1 MULTISPECIES: tandem-type lipoprotein 
MMKRLNKLVLGIIFLFLVISITAGCGIGKEAKIKKSFEKTLSMYPIKNLEDLYDKEGYRDDEFDKNDKGTWIIGSEMATQNKGEALKVKGMVLYMNRNTKTTKGYYYVNAIKNDKDGRPQENEKRYPVKMVDNKIIPTKEIKDKNIKKEIENFKFFVQYGNFKDLSKYKDGDISYNPEVPSYSAKYQLTNDDYNVKQLRKRYDIPTNKAPKLLLKGTGNLKGSSVGYKDIEFTFVEKKEENIYFSDGLIFKPSEDK
>WP_000977785.1|WP_000977785.1 tandem-type lipoprotein 
MMKRLNKLVLGIIFLLLVISITAGCGIGKEAEVKKSFEKTLSMYPIKNLEDLYDKEGYRDDQFDKNDKGTWIINSQMAIQNKGEALKIKGMLLKINRNTRSAKGFYYTNEIKTEKYEVAQDNQKKYPVKMIDNKFIPAEEVKDEKIKTEIQNFKFFAQYSNFKDLMNYKDGDISYNPEVPSYSAKYQLTNDDYNVKQLRKRYDIPTNKAPKFILKGTGDLKGSSVGYKKIEFTFVENENENIYFTDSLYFEPSEDK
>WP_000977786.1|WP_000977786.1 MULTISPECIES: tandem-type lipoprotein 
MMKRLNKLVLGINLLFLVISITAGCGMGKEAEIKKSFEKTLSMYPIKNLEDLYDKEGYCDDQFDKNDKGTWIVRSSMSIQPNGKDMNVKGMVLYMNRNSRTTNGYYYVDVIERQDKGIHRDNEKKYPVKMVDNKIIPTKDIKDENIKKEIENFKFFAQYGSFKDLSKYKDGDISYNPEVPSYSAKYQLTNDDYNVKQLRKRYDIPTNKAPKLLLKGTGNLKGSSVGYKDIEFTFVEKKGENIYFSDSLHLEPSEDK
>WP_000977787.1|WP_000977787.1 MULTISPECIES: tandem-type lipoprotein 
MMKRLNKLVLGINLLFLVISITAGCGMGKEAEIKKSFEKTLSMYPIKNLEDLYDKEGYRDDQFDKNDKGTWIVRSSMSIQPNGKDMNVKGMVLYMNRNSRTTNGYYYVDVIERQDKGIHRDNEKKYPVKMVDNKIIPTKDIKDENIKKEIENFKFFAQYGSFKDLSKYKDGDISYNPEVPSYSAKYQLTNDDYNVKQLRKRYDIPTNKAPKLLLKGTGNLKGSSVGYKDIEFTFVEKKGENIYFSDSLHLEPSEDK
>WP_000977788.1|WP_000977788.1 MULTISPECIES: tandem-type lipoprotein 
MMKRLNKLVLGINLLFLVISITAGCGMGKEAEIKKSFEKTLSMYPIKNLEDLYDKEGYRDDQFDKNDKGTWIVRSSMSIQPNGKDMNVKGMVLYMNRNSRTTNGYYYVDVIERQDKGIHRDNEKKYPVKMVDNKIIPTKDIKDENIKKEIENFKFFAQYGSFKDLSKYKEGDISYNPEVPSYSAKYQLTNDDYNVKQLRKRYDIPTNKAPKLLLKGTGNLKGSSVGYKDIEFTFVEKKGENIYFSDSLHLEPSEDK
>WP_000977793.1|WP_000977793.1 tandem-type lipoprotein 
MMKRLNKLVLGISFLFLVISITAGCGIGKEAEIKKSFEKTLSMYPIKNLEDLYDKEGYRDDQFDKNDKGTWIINSEMVVQPKGERMKSKGMVLYMNRNTKTTTGKYIVSETLHDEDGRPKSKDKEYPVKMVDNKIIPTKGIKDENIKKEIENFKFFAQYGNFKDLSKYKDGDISYNPEAPIYSAKYQLTNNDYNVKQLRKRYDIPTNKAPKLLLKGSGNLKGSSVGYKKIEFTFVEKKGENIYFSDGLQFNPSEDK
>WP_000977797.1|WP_000977797.1 MULTISPECIES: tandem-type lipoprotein 
MMKRLNKLVLGISFLFLVISITAGCGMGKEAEIKKSFEKTLSMYPIKNLEDLYDKEGYRDDQFDKKDKGTWIIGSEMATQNKGEALKVKGMVLYINRNTRSAKGFYYVNAIKKDENGRPQDNQIEYPVKMIDNKIIPTKDIKDEKIKKEIENFKFFAQYGNFKDLSKYQDGDISYNPEAPIYSAKYQLTNDDYNVKQLRKRYNIPTNKAPELLLKGSGNLDDSSVGYKKIEFTFVEKKGENTYYTANLHFKPSEDK
>WP_000977799.1|WP_000977799.1 tandem-type lipoprotein 
MMKRLNKLVLGISFLFLVISITAGCGMGKEAEIKKSFEKTLSMYPIKNLEDLYDKEGYRDDQFDKNDKGTWIINSEMVVQPKGERMKSKGMVLYMNRNTKTTTGKYIVSETLHDEDGRPKSKDKEYPVKMVDNKIIPTKGIKDENIKKEIENFKFFAQYGSFKDLSKYKDGDISYNPEVPSYSAKYQLTNDDYNVKQLRKRYKIPTNKAPKLLLKGSGDLKGSSVGYKDIEFTFVEKKGENTFFTDSLHLEPSEDK
>WP_000977801.1|WP_000977801.1 tandem-type lipoprotein 
MMKRLNKLVLGISFLFLVISITAGCGMGKEAEIKKSFEKTLSMYPIKNLEDLYDKEGYRDDQFDKNDKGTWIVNSQMAIQNKGEPMKSKGMVLYMNRNTRTTNGYYYVNVIKGEDKGKHQDNEKRYPVKMVDNKIILTKEIKDENIKIEIENFKFFVQYGNFKDLSKYKDGDISYNPEVPSYSAKYQLTNDDYNVKQLRKRYNIPTNKAPKLLLKGTGNLKGSSVGYKDIEFTFVEKKGENIYFSDSLHLEPSEDK
>WP_000977803.1|WP_000977803.1 MULTISPECIES: tandem-type lipoprotein 
MMKRLNKLVLGISFLFLVISITAGCGMGKEAEIKKSFEKTMSMYPIKNLEDLYDKEGYRDDQFDKNDKGTWIVNSQMAIQNKGEPMKSKGMVLYMNRNTRTTNGYYYVNVIKGEDKGKHQDNEKRYPVKMVDNKIILTKEIKDENIKIEIENFKFFVQYGNFKDLENYKDGDISYNPEVPSYSAKYQLTNDDYNVKQLRKRYDIPTNKAPKLLLKGTGNLKGSSVGYKDIEFTFVEKKEENIYFSDGLIFKPSEDK
>WP_000977806.1|WP_000977806.1 MULTISPECIES: tandem-type lipoprotein 
MMKRLNKLVLGISLLFLVISITAGCGMGKEAEIKKSFEKTLSMYPIKNLEDLYDKEGYRDDEFDKNDKGTWTISSEMAIQKKGEALNIKGMVLKLNRNARSAKGFYYVNAIKKDENGRPLDNQIEYPVKMIDNKIIPTKDIKDEKIKKEIENFKFFAQYGNFKDLSKYKDGDISYNPEVPSYSAKYQLTNDDYNVKQLRKRYNIPTNKAPELLLKGSGNLDGSSVGYKKIEFTFVEKKGENTYFTANLHFKPSEDE
>WP_001004209.1|WP_001004209.1 MULTISPECIES: helix-turn-helix transcriptional regulator 
MNELLKKIREDRCKTKKEISEGIISQKTYSNIEKGITSLDLNDLTKILKNLDVTFEEFAYQHKEMYEDYFSKYIHMIRKTVYSCNDKSINDSIDTILKDSNLNIRKKKILTSTLNCIFNISKGELKSARVHANIVWSYLKEFDTLYAYDLFLLTHIFIIFTDESLNHVISRIKKDIRKWRDFKNFQIVEMSFYLNYGKYLELQGQKIEAVNAYNEGLKLSKINNNALYASVCMVRLGRLTQNQKLVEQGIYILKIFNPNLCKEVLKEE
>WP_001006425.1|WP_001006425.1 MULTISPECIES: multidrug efflux MFS transporter NorC 
MNETYRGGNKLILGIVLGVITFWLFAQSLVNVVPNLQQSFGADMGTISIAVSLTALFSGMFVVGAGGLADKIGRVKMTNIGLLLSIIGSALIIITNLPALLILGRIIQGVSAACIMPSTLAIMKTYYEGAERQRALSYWSIGSWGGSGICSLFGGAVATTMGWRWIFIFSIIVAVLSMLLIKGTPETKSEVTNTHKFDVAGLIVLVVMLLSLNVVITKGAALGYTSLWFFGLIAIVIVAFFIFLKVEKKVDNPLIDFKLFENKPYTGATISNFLLNGVAGTLIVANTFVQQGLGYTALQAGYLSITYLIMVLLMIRVGEKLLQKMGSKRPMLLGTFIVVIGIALISLVFLPGIFYVISCVVGYLCFGLGLGIYATPSTDTAISNAPLDKVGVASGIYKMASSLGGAFGVAISGAVYAGAVAATSIHTGAMIALWVNVLMGIMAFIAILFAIPNDDKRVKDAK
>WP_001006426.1|WP_001006426.1 multidrug efflux MFS transporter NorC 
MNETYRGGNKLILGIVLGVITFWLFAQSLVNVVPNLQQSFGADMGTISIAVSLTALFSGMFVVGAGGLADKIGRVKMTNIGLLLSIIGSALIIITNLPALLILGRIIQGVSAACIMPSTLAIMKTYYEGAERQRALSYWSIGSWGGSGICSLFGGAVATTMGWRWIFIFSIIVAVLSMLLIKGTPETKSEVTNTHKFDVAGLIVLVVMLLSLNVVITKGAALGYTSLWFFGLIAIVIVAFFIFLNVEKKVDNPLIDFKLFENKPYTGATISNFLLNGVAGTLIVANTFVQQGLGYTALQAGYLSITYLIMVLLMIRVGEKLLQKMGSKRPMLLGTFIVIIGIALISLVFLPGIFYVISCVVGYLCFGLGLGIYATPSTDTAISNAPLDKVGVASGIYKMASSLGGAFGVAISGAVYAGAVAATSIHTGAMIALWVNVLMGIMAFIAILFAIPNDDKPVKDAK
>WP_001006427.1|WP_001006427.1 MULTISPECIES: multidrug efflux MFS transporter NorC 
MNETYRGGNKLILGIVLGVITFWLFAQSLVNVVPNLQQSFGADMGTISIAVSLTALFSGMFVVGAGGLADKIGRVKMTNIGLLLSIIGSALIIITNLPALLILGRIIQGVSAACIMPSTLAIMKTYYEGAERQRALSYWSIGSWGGSGICSLFGGAVATTMGWRWIFIFSIIVAVLSMLLIKGTPETKSEVTNTHKFDVAGLIVLVVMLLSLNVVITKGAALGYTSLWFFGLIAIVIVAFFIFLNVEKKVDNPLIDFKLFENKPYTGATISNFLLNGVAGTLIVANTFVQQGLGYTALQAGYLSITYLIMVLLMIRVGEKLLQKMGSKRPMLLGTFIVIIGIALISLVFLPGIFYVISCVVGYLCFGLGLGIYATPSTDTAISNAPLDKVGVASGIYKMASSLGGAFGVAISGAVYAGAVAATSIHTGAMIALWVNVLMGIMAFIAILFAIPNDDKRVKDAK
>WP_001006428.1|WP_001006428.1 multidrug efflux MFS transporter NorC 
MNETYRGGNKLILGIVLGVITFWLFAQSLVNVVPNLQQSFGADMGTISIAVSLTALFSGMFVVGAGGLADKIGRVKMTNIGLLLSIIGSALIIITNLPALLILGRIIQGVSAACIMPSTLAIMKTYYEGAERQRALSYWSIGSWGGSGICSLFGGAVATTMGWRWIFIFSIIVAVLSMLLIKGTPETKSEVTNTHKFDVAGLIVLVVMLLSLNVVITKGAALGYTSLWFFGLIAIVIVAFFIFLNVEKKVDNPLIDFKLFENKPYTGATISNFLLNGVAGTLIVANTFVQQGLGYTALQAGYLSITYLIMVLLMIRVGEKLLQKMGSKRPMLLGTFIVVIGIALISLVFLPGIFYVISCVIGYLCFGLGLGIYATPSTDTAISNAPLDKVGVASGIYKMASSLGGAFGVAISGAVYAGAVAATSIHTGAMIALWVNVLMGIMAFIAILFAIPNDDKRVKDAK
>WP_001006429.1|WP_001006429.1 MULTISPECIES: multidrug efflux MFS transporter NorC 
MNETYRGGNKLILGIVLGVITFWLFAQSLVNVVPNLQQSFGADMGTISIAVSLTALFSGMFVVGAGGLADKIGRVKMTNIGLLLSIIGSALIIITNLPALLILGRIIQGVSAACIMPSTLAIMKTYYEGAERQRALSYWSIGSWGGSGICSLFGGAVATTMGWRWIFIFSIIVAVLSMLLIKGTPETKSEVTNTHKFDVAGLIVLVVMLLSLNVVITKGAALGYTSLWFFGLIAIVIVAFFIFLNVEKKVDNPLIDFKLFENKPYTGATISNFLLNGVAGTLIVANTFVQQGLGYTALQAGYLSITYLIMVLLMIRVGEKLLQKMGSKRPMLLGTFIVVIGIALISLVFLPGIFYVISCVVGYLCFGLGLGIYATPSTDTAISNAPLDKVGVASGIYKMASSLGGAFGVAISGAVYAGAVAATSIHTGAMIALWVNVLMGIMAFIAILFAIPNDDKRVKDAK
>WP_001006431.1|WP_001006431.1 multidrug efflux MFS transporter NorC 
MNETYRGGNKLILGIVLGVITFWLFAQSLVNVVPNLQQSFGADMGTISIAVSLTALFSGMFVVGAGGLADKIGRVKMTNIGLLLSIIGSALIIITNLPALLILGRIIQGVSAACIMPSTLAIMKTYYEGAERQRALSYWSIGSWGGSGICSLFGGAVATTMGWRWIFIFSIIVAVLSMLLIKGTPETKSEVTNTHKFDVAGLIVLVVMLLSLNVVITKGAALGYTSLWFFGLIAIVIVAFFMFLKVEKKVDNPLIDFKLFENKPYTGATISNFLLNGVAGTLIVANTFVQQGLGYTALQAGYLSITYLIMVLLMIRVGEKLLQKMGSKRPMLLGTFIVIIGIALISLVFLPGIFYVISCVVGYLCFGLGLGIYATPSTDTAISNAPLDKVGVASGIYKMASSLGGAFGVAISGAVYAGAVAATSIHTGAMIALWVNVLMGIMAFIAILFAIPNDDKRVKDAK
>WP_001006433.1|WP_001006433.1 multidrug efflux MFS transporter NorC 
MNETYRGGNKLILGIVLGVITFWLFAQSLVNVVPNLQQSFGADMGTISIAVSLTALFSGMFVVGAGGLADKIGRVKMTNIGLLLSIIGSALIIITNLPALLILGRIIQGVSAACIMPSTLAIMKTYYEGAERQRALSYWSIGSWGGSGICSLFGGAVATTMGWRWIFIFSIIVAVLSMLLIKGTPETKSEVTNTHKFDVAGLIVLVVMLLSLNVVITKGAALGYTSLWFFGLIAVVVVAFFIFLKVEKKVDNPLIDFKLFENKPYTGATISNFLLNGVAGTLIVANTFVQQGLGYTALQAGYLSITYLIMVLLMIRVGEKLLQKMGSKRPMLLGTFIVIIGIALISLVFLPGIFYVISCVVGYLCFGLGLGIYATPSTDTAISNAPLDKVGVASGIYKMASSLGGAFGVAISGAVYAGAVAATSIHTGAMIALWVNVLMGIIAFIAILFAIPNDDKRAKDAK
>WP_001006434.1|WP_001006434.1 multidrug efflux MFS transporter NorC 
MNETYRGGNKLILGIVLGVITFWLFAQSLVNVVPNLQQSFGADMGTISIAVSLTALFSGMFVVGAGGLADKIGRVKMTNIGLLLSIIGSALIIITNLPALLILGRIIQGVSAACIMPSTLAIMKTYYEGAERQRALSYWSIGSWGGSGICSLFGGAVATTMGWRWIFIFSIIVAVLSMLLIKGTPETKSEVTNTHKFDVAGLIVLVVMLLSLNVVITKGAALGYTSLWFFGLIAVVVVAFFIFLNVEKKVDNPLIDFKLFENKPYTGATISNFLLNGVAGTLIVANTFVQQGLGYTALQAGYLSITYLIMVLLMIRVGEKLLQKMGSKRPMLLGTFIVIIGIALISLVFLPGIFYVISCVVGYLCFGLGLGIYATPSTDTAISNAPLDKVGVASGIYKMASSLGGAFGVAISGAVYAGAVAATSIHTGAMIALWVNVLMGIMAFIAILFAIPNDDKRVKDAE
>WP_001006436.1|WP_001006436.1 MULTISPECIES: multidrug efflux MFS transporter NorC 
MNETYRGGNKLILGIVLGVITFWLFAQSLVNVVPNLQQSFGADMGTISIAVSLTALFSGMFVVGAGGLADKIGRVKMTNIGLLLSIIGSALIIITNLPALLILGRIIQGVSAACIMPSTLAIMKTYYEGAERQRALSYWSIGSWGGSGICSLFGGAVATTMGWRWIFIFSIIVAVLSMLLIKGTPETKSEVTNTHKFDVAGLIVLVVMLLSLNVVITKGAALGYTSLWFFGLIAVVVVAFFIFLNVEKKVDNPLIDFKLFENKSYTGATISNFLLNGVAGTLIVANTFVQQGLGYTALQAGYLSITYLIMVLLMIRVGEKLLQKMGSKRPMLLGTFIVIIGIALISLVFLPGIFYVISCVVGYLCFGLGLGIYATPSTDTAISNAPLDKVGVASGIYKMASSLGGAFGVAISGAVYAGAVAATSIHTGAMIALWVNVLMGIMAFIAILFAIPNDDKRVKDAE
>WP_001006441.1|WP_001006441.1 MULTISPECIES: multidrug efflux MFS transporter NorC 
MNETYRGGNKLILGIVLGVITFWLFAQSLVNVVPNLQQSFGADMGTISIAVSLTALFSGMFVVGAGGLADKIGRVKMTNIGLLLSIIGSALIIITNLPALLILGRVIQGVSAACIMPSTLAIMKTYYQGAERQRALSYWSIGSWGGSGICSLFGGAVATTMGWRWIFIFSIIVAVLSMLLIKGTPETKSEITNTHKFDVAGLIVLVVMLLSLNVVITKGAALGYTSLWFFGLIAIVIVAFFIFLNVEKKVDNPLIDFKLFENKPYTGATISNFLLNGVAGTLIVANTFVQQGLGYTALQAGYLSITYLIMVLLMIRVGEKLLQKMGSKRPMLLGTFIVVIGIALISLVFLPGIFYVISCVVGYLCFGLGLGIYATPSTDTAISNAPLDKVGVASGIYKMASSLGGAFGVAISGAVYVGAVAATSIHTGAMIALWVNVLMGIMAFIAILFAIPNDDKRVKDAK
>WP_001006442.1|WP_001006442.1 multidrug efflux MFS transporter NorC 
MNETYRGGNKLILGIVLGVITFWLFAQSLVNVVPNLQQSFGTDMGTISIAVSLTALFSGMFVVGAGGLADKIGRVKMTNIGLLLSIIGSALIIITNLPALLILGRIIQGVSAACIMPSTLAIMKTYYEGAERQRALSYWSIGSWGGSGICSLFGGAVATTMGWRWIFIFSIIVAVLSMLLIKGTPETKSEVTNTHKFDVAGLIVLVVMLLSLNVVITKGAALGYTSLWFFGLIAIVIVAFFMFLKVEKKVDNPLIDFKLFENKPYTGATISNFLLNGVAGTLIVANTFVQQGLGYTALQAGYLSITYLIMVLLMIRVGEKLLQKMGSKRPMLLGTFIVVIGIALISLVFLPGIFYVISCVVGYLCFGLGLGIYATPSTDTAISNAPLDKVGVASGIYKMASSLGGAFGVAISGAVYAGAVAATSIHTGAMIALWVNVLMGIMAFIAILFAIPNDDKRVKDAK
>WP_001006445.1|WP_001006445.1 MULTISPECIES: multidrug efflux MFS transporter NorC 
MNETYRGGNKLILGIVLGVITFWLFAQSLVNVVPNLQQSFGTDMGTISIAVSLTALFSGMFVVGAGGLADKIGRVKMTNIGLLLSIIGSALIIITNLPALLILGRVIQGVSAACIMPSTLAIMKTYYQGAERQRALSYWSIGSWGGSGICSLFGGAVATTMGWRWIFIFSIIVAVLSMLLIKGTPETKSEITNTHKFDVAGLIVLVVMLLSLNVVITKGAALGYTSLWFFGLIAIVIVAFFIFLNVEKKVDNPLIDFKLFENKPYTGATISNFLLNGVAGTLIVANTFVQQGLGYTALQAGYLSITYLIMVLLMIRVGEKLLQKMGSKRPMLLGTFIVVIGIALISLVFLPGIFYVISCVVGYLCFGLGLGIYATPSTDTAISNAPLDKVGVASGIYKMASSLGGAFGVAISGAVYAGAVAATSIHTGAMIALWVNVLMGIMAFIAILFAIPNDDKRVKDAK
>WP_001006447.1|WP_001006447.1 MULTISPECIES: multidrug efflux MFS transporter NorC 
MNETYRGGNKLTLGIVLGVITFWLFAQSLVNVVPNLQQSFGTDMGTISIAVSLTALFSGMFVVGAGGLADKIGRVKMTNIGLLLSIIGSALIIITNLPALLILGRIIQGVSAACIMPSTLAIMKTYYEGAERQRALSYWSIGSWGGSGICSLFGGAVATTMGWRWIFIFSIIVAVLSMLLIKGTPETKSEVTNTHKFDVAGLIVLVVMLLSLNVVITKGAALGYTSLWFFGLIAIVIVAFFIFLKVEKKVDNPLIDFKLFENKPYTGATISNFLLNGVAGTLIVANTFVQQGLGYTALQAGYLSITYLIMVLLMIRVGEKLLQKMGSKRPMLLGTFIVVIGIALISLVFLPGIFYVISCVVGYLCFGLGLGIYATPSTDTAISNAPLDKVGVASGIYKMASSLGGAFGVAISGAVYAGAVAATSIHTGAMIALWVNVLMGIMAFIAILFAIPNDDKRVKDAK
>WP_001010294.1|WP_001010294.1 MULTISPECIES: LysR family transcriptional regulator 
MNFNDLEIFITVCEEASINKAAIKLRYAQSNISQRISKLENELGVVLLFRNQKGAKATKAGEEFLAYSKKVLRDTETIKNKMKNNTMSILCSELLFNYLSESEEIMMSNNSINFISSGNIRKAIEKNNYDKVISFIKINDSNYRLSNVDTMKVTLYSNGSNYDKEALLINKDEFCPLRKITLDNKLDSQRVMEIDSLAAIINLVKQGKGKALLPMTFENKRDIVQDISKIFEVNYYTYNHIMHH
>WP_001016371.1|WP_001016371.1 MULTISPECIES: arylamine N-acetyltransferase 
MNHQHGDFYYEMNNFFNVYFEYKGFTVNIVSSTIHTHGDGKSLKGSHVSLIIPIDGVDYVTGADFGDLPFSVMPIVPKDNSPVIHDMNGDFHAIYVNDYLFYVRKMGKDNDNNLDHTMKWN
>WP_001029555.1|WP_001029555.1 MULTISPECIES: hypothetical protein 
MAKAEYEIDPGKITSNSEETSAISNISYEIENANDNNLDNEKIRGQITKLKKGGNFPKNLDYIDSYTDPSTGTTATAFLNKDTGKVTVGMAGTNFHGDQLKRVALSSMSPLLFPPSKQDMKDVRGTMKDGVADLAIGVGMVNYKGKHFANTQQFIENLQKKYEIDTVTGHSLGGRDAIFLGLRYNIKNVVAYNPAPLEVKSIRNKFGGQLFRNTTFPDEKYLKELMDNYDGDITKVITQKDGLDYLVKRTDHLTCGDVLRINNGQGHAMENFLGEKEQREIIEELMLVKGYRDANDKAFKALKKNTEKKLGKIDEIKSKLLQTNGGALSSSQQKLLETLVAFSVAEGLSKMVDQELQQLKNMFNLMDEKFEANWKDAQEASDIVGKHLSYPEKVSALDNGGVNESKLATEPHNEIKDKLNKITDLSKKYNSYLQQIEKSINEIVAKDQQLAGQIGDLI
>WP_001033006.1|WP_001033006.1 type II sulfide:quinone oxidoreductase Sqr 
MNKHYQIVIIGGGTAGVTVASRLLRKNQNFKGEIAIIDPADHHYYQPLWTLVGAGVSSLKSSRKDMESVIPEGAHWIKQAVSSFQPENNSVILGDNTVVYYDFLVVAPGLQINWSSIIGLKENIGKNGVCSNYSPDYVNETWNQISNFKQGNAIFTHPNTPIKCGGAPMKIMYLAEDYFRKHKIRSNANVIYATPKEALFDVGKYNKELERIVEERNITVNYNYNLVEIDGDKKVATFEHIKTYDRKTISYDMLHVTPPMGPLDVVKESTLSDSEGWVDVNPTTLQHKSYSNVFALGDASNVPTSKTGAAIRKQAPIVANNLLQVMNNQMLTHHYDGYTSCPIVTGYNRLILAEFDYNKNTKETMPFNQAKERRSMYIFKKDLLPKMYWYGMLKGLI
>WP_001033009.1|WP_001033009.1 MULTISPECIES: type II sulfide:quinone oxidoreductase Sqr 
MNKHYQIVIIGGGTAGVTVASRLLRKNQNLKEKIAIIDPADHHYYQPLWTLVGAGVSSLKSSRKDMESVIPEGAHWIKQAVSSFQPENNSVILGDNTVVYYDFLVVAPGLQINWSSIKGLKENIGKNGVCSNYLPDYVNETWNQISNFKQGNAIFTHPNTPIKCGGAPMKIMYLAEDYFRKHKIRSNANVIYATPKEALFDVGKYNKELERIVEERNITVNYNYNLVEIDGDKKVATFEHIKTCDRKTISYDMLHVTPPMGPLDVVKESTLSDSEGWVDVNPTTLQHKSYSNVFALGDASNVPTSKTGAAIRKQAPIVANNLLQVMNNQMLTHHYDGYTSCPIVTGYNRLILAEFDYNKNTKETMPFNQAKERRSMYIFKKDLLPKMYWYGMLKGLI
>WP_001033011.1|WP_001033011.1 MULTISPECIES: type II sulfide:quinone oxidoreductase Sqr 
MNKHYQIVIIGGGTAGVTVASRLLRKNQNLKEKIAIIDPADHHYYQPLWTLVGAGVSSLKSSRKDMESVIPEGAHWIKQAVSSFQPENNSVILGDNTVVYYDFLVVAPGLQINWSSIKGLKENIGKNGVCSNYSPDYVNETWNQISNFKQGNAIFTHPNTPIKCGGAPMKIMYLAEDYFRKHKIRSNANVIYATPKDALFDVGKYNKELERIVEERNITVNYNYNLVEIDGDKKVATFEHIKTYDRKTISYDMLHVTPPMGPLDVVKESTLSDSEGWVDVNPTTLQHKSYSNVFALGDASNVPTSKTGAAIRKQAPIVANNLLQVMNNQMLTHHYDGYTSCPIVTGYNRLILAEFDYNKNTKETMPFNQAKERRSMYIFKKDLLPKMYWYGMLKGLI
>WP_001033018.1|WP_001033018.1 MULTISPECIES: type II sulfide:quinone oxidoreductase Sqr 
MNKHYQIVIIGGGTAGVTVASRLLRKNQNLKEKIAIIDPADHHYYQPLWTLVGAGVSSLKSSRKDMESVIPEGANWIKQAVSSFQPENNSVILGDNTVVYYDFLVVAPGLQINWSSIKGLKENIGKNGVCSNYSPDYVNETWNQISNFKQGNAIFTHPNTPIKCGGAPMKIMYLAEDYFRKHKIRSNANVIYATPKDALFDVGKYNKELERIVEERNITVNYNYNLVEIDGDKKVATFEHIKAYDRKTISYDMLHVTPPMGPLDVVKESTLSDSEGWVDVNPTTLQHKSYSNVFALGDASNVPTSKTGAAIRKQAPIVANNLLQVMNNQMLTHHYDGYTSCPIVTGYNRLILAEFDYNKNTKETMPFNQAKERRSMYIFKKDLLPKMYWYGMLKGLI
>WP_001038103.1|WP_001038103.1 MULTISPECIES: DMT family transporter 
MNKLRDTTFLSYLFTIILWGSAFPMIKIALNDFSAESLSAFRLILATIILLPFVIIKKLPTPELRDIPVIFILGFCGFVIYHTALNFGETLISAGISGILVSTTPIFSSALAYIFLKEHFSKWNWLSSLVAFIGISIISISKDDYTTINVLGVFIILLASFSESLYFTFQKKYIEKYGFIAFTLYTIMASSPFMLIFIPEIINDIHGATFTSIVSVLYLAIFPTIIPYVLLAYIVKSVGVSDATMSLYLTPIVSLLLSYLLLDELPTTLAIIGGIITLLGVSLSNFFQNT
>WP_001038104.1|WP_001038104.1 MULTISPECIES: DMT family transporter 
MNKLRDTTFLSYLFTIILWGSAFPMIKIALNDFSAESLSAFRLILATIILLPFVIIKKLPTPELRDIPVIFILGFCGFVIYHTALNFGETLISAGISGILVSTTPIFSSALAYIFLKEHFSKWNWLSSLVAFIGISIISISKDDYTTINVLGVFIILLASFSESLYFTFQKKYIEKYGFIAFTLYTIMASSPFMLIFIPEIINDIHGATFTSIVSVLYLAIFPTIIPYVLLAYIVKSVGVSDATMSLYLTPIVSLLLSYLLLDELPTTLAIIGGLITLLGVSLSNFFQNT
>WP_001038108.1|WP_001038108.1 DMT family transporter 
MNKLRDTTFLSYLFTIILWGSAFPMIKIALNDFSAESLSAFRLILATIILLPFVIIKKLPTPELRDIPVIFILGFCGFVIYHTALNFGETLISAGISGILVSTTPIFSSALAYIFLKEHFSKWNWLSSLVAFIGISIISISKDDYTTINVLGVLIILLASFSESLYFTFQKKYIEKYGFIAFTLYTIMASSPFMLIFIPEIINDIHGATFTSIVSVLYLAIFPTIIPYVLLAYIVKSVGVSDATMSLYLTPIVSLLLSYLLLDELPTTLAIIGGIITLLGVSLSNFFQNT
>WP_001038111.1|WP_001038111.1 MULTISPECIES: DMT family transporter 
MNKLRDTTFLSYLFTIILWGSAFPMIKIALNDFSAESLSAFRLILATIILLPFVIIKKLPTPELRDIPVIFILGFCGFVIYHTALNFGETLISAGISGILVSTTPIFSSALAYIFLKERFSKWNWLSSLVAFIGISIISISKDDYTTINVLGVFIILLASFSESLYFTFQKKYIEKYGFIAFTLYTIMASSPFMLIFIPEIINDIHGATFTSIVSVLYLAIFPTIIPYVLLAYIVKSVGVSDATMSLYLTPIVSLLLSYLLLDELPTTLAIIGGLITLLGVSLSNFFQNT
>WP_001045108.1|WP_001045108.1 staphyloferrin B ABC transporter substrate-binding protein SirA 
MNKVIKMLVVTLAFLLVLAGCSENSNKQSSDNKDKETTSIKHAMGTTEIKGKPKRVVTLYQGATDVAVSLGVKPVGAVESWTQKPKFEYIKNDLKDTKIVGQEPAPNLEEISKLKPDLIVASKVRNEKVYDQLSKIAPTVSTDTVFKFKDTTKLMGKALGKEKEAEDLLKKYDDKVAAFQKDAKAKYKDAWPLKASVVNFRADHTRIYAGGYAGEILNDLGFKRNKDLQKQVDNGKDIIQLTSKESIPLMNADHIFVVKSDPNAKDAALVKKTESEWTSSKEWKNLDAVKNNQVSDDLDEITWNLAGGYKSSLKLIDDLYEKLNIEKQSK
>WP_001045111.1|WP_001045111.1 MULTISPECIES: staphyloferrin B ABC transporter substrate-binding protein SirA 
MNKVIKMLVVTLAFLLVLAGCSGNSNKQSSDNKDKETTSIKHAMGTTEIKGKPKRVVTLYQGATDVAVSLGVKPVGAVESWTQKPKFEYIKNDLKDTKIVGQEPAPNLEEISKLKPDLIVASKVRNEKVYDQLSKIAPTVSTDTVFKFKDTTKLMGKALGKEKEAEDLLKKYDDKVAAFQKDAKAKYKDAWPLKASVVNFRADHTRIYAGGYAGEILNDLGFKRNKDLQKQVDNGKDIIQLTSKESIPLMNADHIFVVKSDPNAKDAALVKKTESEWTSSKEWKNLDAVKNNQVSDDLDEITWNLAGGYKSSLKLIDDLYEKLNIEKQSK
>WP_001045114.1|WP_001045114.1 staphyloferrin B ABC transporter substrate-binding protein SirA 
MNKVIKMLVVTLAFLLVLAGCSGNSNKQSSDNKDKETTSIKHAMGTTEIKGKPKRVVTLYQGATDVAVSLGVKPVGAVESWTQKPKFEYIKNDLKDTKIVGQEPAPNLEEISKLKPDLIVASKVRNEKVYDQLSKIAPTVSTDTVFKFKDTTKLMGKALGKEKEAEDLLKKYDDKVAAFQKDAKAKYKDAWPLKASVVNFRADHTRIYAGGYAGEILNDLGFKRNKELQKQVDNGKDIIQLTSKESIPLMNADHIFVVKSDPNAKDAALVKKTESEWTSSKEWKNLDAVKNNQVSDDLDEITWNLAGGYKSSLKLIDDLYEKLNIEKQSK
>WP_001045123.1|WP_001045123.1 staphyloferrin B ABC transporter substrate-binding protein SirA 
MNKVIKMLVVTLAFLLVLAGCSGNSNKQSSDSKDKETTSIKHAMGTTEIKGKPKRVVTLYQGATDVAVSLGVKPVGAVESWTQKPKFEYIKNDLKDTKIVGQEPAPNLEEISKLKPDLIVASKVRNEKVYDQLSKIAPTVSTDTVFKFKDTTKLMGKALGKEKEAEDLLKKYDDKVAAFQKDAKAKYKDAWPLKASVVNFRADHTRIYAGGYAGEILNDLGFKRNKDLQKQVDNGKDIIQLTSKESIPLMNADHIFVVKSDPNAKDAALVKKTEGEWTSSKEWKNLDAVKNNQVSDDLDEITWNLAGGYKSSLKLIDDLYEKLNIEKQSK
>WP_001045124.1|WP_001045124.1 MULTISPECIES: staphyloferrin B ABC transporter substrate-binding protein SirA 
MNKVIKMLVVTLAFLLVLAGCSGNSNKQSSDSKDKETTSIKHAMGTTEIKGKPKRVVTLYQGATDVAVSLGVKPVGAVESWTQKPKFEYIKNDLKDTKIVGQEPAPNLEEISKLKPDLIVASKVRNEKVYDQLSKIAPTVSTDTVFKFKDTTKLMGKALGKEKEAEDLLKKYDDKVAAFQKDAKAKYKDAWPLKASVVNFRADHTRIYAGGYAGEILNDLGFKRNKDLQKQVDNGKDIIQLTSKESIPLMNADHIFVVKSDPNAKDAALVKKTESEWTSSKEWKNLDAVKNNQVSDDLDEITWNLAGGYKSSLKLIDDLYEKLNIEKQSK
>WP_001052500.1|WP_001052500.1 LysR family transcriptional regulator 
MNLNILKSFLVTSETKNLTKASELLNYSQSTVSTHIEKLEKQLDVKLFYRKKYGMELTEEGLAYVKYAKVILDSNSEYEREIKGLYNKKVNISINMQESQYLYRYYNKISEWLAEHPYVNLKFKSAHSNFYIKEEIANFKSDISLITDEKIINSNLTAIPIIEERLIFVTNKEMKDFKLNDIQNHTLLVTEKGCSYREQLEKILYKYSFSTKQMIEFLGIESLKKHLKNSDGIALLPEFIVADELQNKSLFQIDVDVDIPNLETTLIINPESSKQVLESFVKDVFL
>WP_001052502.1|WP_001052502.1 LysR family transcriptional regulator 
MNLNILKSFLVTSETKNLTKASELLNYSQSTVSTHIEKLEKQLDVKLFYRKKYGMELTEEGLAYVKYAKVILDSNSEYEREIKGLYNKKVNISINMQESQYLYRYYNKISEWLAEHPYVNLKFKSAHSNFYIKEEIANFKSDISLITDEKIINSNLTAIPITEERLIFVTNKDMKDFKLNDIQNHTLLVTEKGCSYREQLEKILYKYSFSTKQMIEFLGIESLKKHLKNSDGIALLPEFIVADELQNKSLFQIDIDVDIPNLETTLIINPESSKQVLESFVKDVFL
>WP_001052503.1|WP_001052503.1 LysR family transcriptional regulator 
MNLNILKSFLVTSETKNLTKASELLNYSQSTVSTHIEKLEKQLDVKLFYRKKYGMELTEEGLAYVKYAKVILDSNSEYEREIKGLYNKKVNISINMQESQYLYRYYNKISEWLAEHPYVNLKFKSAHSNFYIKEEIANFKSDISLITDEKIINSNLTAIPITEERLIFVTNKEMKDFKLNDIQNHTLLVTEKGCSYREQLEKILYKYSFSTKQMIEFLGIESLKKHLKNSDGIALLPEFIVADELENKSLFQIDVDVDIPNLETTLIINPESSKQVLESFVKDVFL
>WP_001052504.1|WP_001052504.1 MULTISPECIES: LysR family transcriptional regulator 
MNLNILKSFLVTSETKNLTKASELLNYSQSTVSTHIEKLEKQLDVKLFYRKKYGMELTEEGLAYVKYAKVILDSNSEYEREIKGLYNKKVNISINMQESQYLYRYYNKISEWLAEHPYVNLKFKSAHSNFYIKEEIANFKSDISLITDEKIINSNLTAIPITEERLIFVTNKEMKDFKLNDIQNHTLLVTEKGCSYREQLEKILYKYSFSTKQMIEFLGIESLKKHLKNSDGIALLPEFIVADELQNKSLFQIDVDVDIPNLETTLIINPESSKQVLESFVKDVFL
>WP_001052505.1|WP_001052505.1 MULTISPECIES: LysR family transcriptional regulator 
MNLNILKSFLVTSETKNLTKASELLNYSQSTVSTHIEKLEKQLDVKLFYRKKYGMELTEEGLAYVKYAKVILDSNSEYEREIKGLYNKKVNISINMQESQYLYRYYNKISEWLAEHPYVNLKFKSAHSNFYIKEEIANFKSDISLITDEKIINSNLTAIPITEERLIFVTNKEMKDFKLNDIQNHTLLVTEKGCSYREQLEKILYKYSFSTKQMVEFLGIESLKKHLKNSDGIALLPEFIVADELENKSLFQIDVDVDIPNLETTLIINPESSKQVLESFVKDVFL
>WP_001052506.1|WP_001052506.1 LysR family transcriptional regulator 
MNLNILKSFLVTSETKNLTKASELLNYSQSTVSTHIEKLEKQLDVKLFYRKKYGMELTEEGLAYVKYAKVILDSNSEYEREIKGLYNKKVNISINMQESQYLYRYYNKISEWLAEHPYVNLKFKSAHSNFYIKEEIANFKSDISLITDEKIINSNLTAIPITEERLIFVTNKEMKDFKLNDIQNHTLLVTEKGCSYREQLEKILYKYSFSTKQMVEFLGIESLKKHLKNSDGIALLPKFIVADELENKSLFQIDVDVDIPNLETTLIINPESSKQVLESFVKDVFL
>WP_001052508.1|WP_001052508.1 MULTISPECIES: LysR family transcriptional regulator 
MNLNILKSFLVTSETKNLTKASELLNYSQSTVSTHIEKLERQLDVKLFYRKKYGMELTEEGLAYVKYAKVILDSNSEYEREIKGLYNKKVNISINMQESQYLYRYYNKISEWLAEHPYVNLKFKSAHSNFYIKEEIANFKSDISLITDEKIINSNLTAIPITEERLIFVTNKEMKDFKLNDIQNHTLLVTEKGCSYREQLEKILYKYSFSTKQMIEFLGIESLKKHLKNSDGIALLPEFIVADELQNKSLFQIDVDVDIPNLETTLIINPESSKQVLESFVKDVFL
>WP_001052509.1|WP_001052509.1 LysR substrate-binding domain-containing protein 
MNLNILKSFLVTSETKNLTKASELLNYSQSTVSTHIEKLERQLDVKLFYRKKYGMELTEEGLAYVKYAKVILDSNSEYEREIKGLYNKKVNISINMQESQYLYRYYNKISEWLAEHPYVNLKFKSAHSNFYIKEEIANFKSDISLITDEKIINSNLTAIPITEERLIFVTNKEMKDFKLNDIQNHTLLVTEKGCSYREQLEKILYKYSFSTKQMIEFLGIESLKKHLKNSDGIALLPEFIVTDELQNKSLFQIDVDVDIPNLETTLIINPESSKQVLESFVKDVFL
>WP_001052510.1|WP_001052510.1 MULTISPECIES: LysR family transcriptional regulator 
MNLNILKSFLVTSETKNLTKASELLNYSQSTVSTHIEKLERQLDVKLFYRKKYGMELTEEGLAYVKYAKVILDSNSEYEREIKGLYNKKVNISINMQESQYLYRYYNKISEWLAEHPYVNLKFKSAHSNFYIKEEIANFKSDISLITDEKIINSNLTAIPITEERLIFVTNKEMKDFKLNDIQNHTLLVTEKGCSYREQLEMILYKYSFSTKQMIEFLGIESLKKHLKNSGGIALLPEFIVADELENKSLFQIDVDVDIPNLETTLIINPESNKQVLESFVKDVFL
>WP_001075802.1|WP_001075802.1 M20 family metallopeptidase 
MNQQLIEALKSKEDKMIEIRRYLHQHPELSFHEDETAKYIAEFYKGKDVEVETNVGPRGIKVTIDSGKPGKTLAIRADFDALPITEDTGLSFASQNKGVMHACGHDAHTAYMLVLAETLAEMKDSFTGKVVLIHQPAEEVPPGGAKAMIENGVLDGVDHVLGVHVMSTMKTGNVYYRPGYVQTGRAFFKLKVQGKGGHGSSPHMANDAIVAGSYFVTALQTVVSRRLSPFETGVVTIGSFDGKGQFNVIKDVVEIEGDVRGLTDATKATIEKEIKRLSKGLEALYGVTCTLEYNDDYPALYNDPEFTEYVAKTLKEADLEFGVEICEPQPPSEDFAYYAKERPSAFIYTGAAVEDGEIYPHHHPKFNISEKSLLISAEAVGTVVLDYLKGDN
>WP_001075804.1|WP_001075804.1 MULTISPECIES: M20 family metallopeptidase 
MNQQLIEALKSKEDKMIEIRRYLHQHPELSFHEDETAKYIAEFYKGKDVEVETNVGPRGIKVTIDSGKPGKTLAIRADFDALPITEDTGLSFASQNKGVMHACGHDAHTAYMLVLAETLAEMKDSFTGKVVVIHQPAEEVPPGGAKAMIENGVLDGVDHVLGVHVMSTMETGNVYYRPGYVQTGRAFFKLKVQGKGGHGSSPHMANDAIVAGSYFVTALQTVVSRRLSPFETGVVTIGSFDGKGQFNVIKDVVEIEGDVRGLTDATKATIEKEIKRLSKGLEALYGVTCTLEYNDDYPALYNDPEFTEYVAKTLKEADLEFGVEICEPQPPSEDFAYYAKERPSAFIYTGAAVEDGEIYPHHHPKFKISEKSLLISAEAVGTVVLDYLKGDN
>WP_001075805.1|WP_001075805.1 M20 family metallopeptidase 
MNQQLIEALKSKEDKMIEIRRYLHQHPELSFHEDETAKYIAEFYKGKDVEVETNVGPRGIKVTIDSGKPGKTLAIRADFDALPITEDTGLSFASQNKGVMHACGHDAHTAYMLVLAETLAEMKDSFTGKVVVIHQPAEEVPPGGAKAMIENGVLDGVDHVLGVHVMSTMKTGKVYYRPGYVQTGRAFFKLKVQGKGGHGSSPHMANDAIVAGSYFVTALQTVVSRRLSPFETGVVTIGSFDGKGQFNVIKDVVEIEGDVRGLTDATKATIEKEIKRLSKGLEALYGVTCTLEYNDDYPALYNDPEFTEYVAKTLKEADLEFGVEICEPQPPSEDFAYYAKERPSAFIYTGAAVEDGEIYPHHHPKFNISEKSLLISAEAVGTVVLDYLKGDN
>WP_001075807.1|WP_001075807.1 MULTISPECIES: M20 family metallopeptidase 
MNQQLIEALKSKEDKMIEIRRYLHQHPELSFHEDETAKYIAEFYKGKDVEVETNVGPRGIKVTIDSGKPGKTLAIRADFDALPITEDTGLSFASQNKGVMHACGHDAHTAYMLVLAETLAEMKDSFTGKVVVIHQPAEEVPPGGAKAMIENGVLDGVDHVLGVHVMSTMKTGNVYYRPGYVQTGRAFFKLKVQGKGGHGSSPHMANDAIVAGSYFVTALQTVVSRRLSPFETGVVTIGSFDGKGQFNVIKDVVEIEGDVRGLTDATKATIEKEIKRLSKGLEALYGVTCTLEYNDDYPALYNDPEFTEYVAKTLKEADLEFGVEICEPQPPSEDFAYYAKERPSAFIYTGAAVEDGEIYPHHHPKFNISEKSLLISAEAVGTVVLDYLKGDN
>WP_001075809.1|WP_001075809.1 MULTISPECIES: M20 family metallopeptidase 
MNQQLIEALKSKEDKMIEIRRYLHQHPELSFHEDETAKYIAEFYKGKDVEVETNVGPRGIKVTIDSGKPGKTLAIRADFDALPITEDTGLSFASQNKGVMHACGHDAHTAYMLVLAETLAEMKDSFTGKVVVIHQPAEEVPPGGAKAMIENGVLDGVDHVLGVHVMSTMKTGNVYYRPGYVQTGRAFFKLKVQGKGGHGSSPHMANDAIVAGSYFVTALQTVVSRRLSPFETGVVTIGSFDGKGQFNVIKDVVEIEGDVRGLTDATKATIEKEIKRLSKGLEDMYGVTCTLEYNDDYPALYNDPEFTEYVAKTLKEANLDFGVEMCEPQPPSEDFAYYAKERPSAFIYTGAAVEDGEIYPHHHPKFNISEKSLLISAEAVGTVVLDYLKGDN
>WP_001075814.1|WP_001075814.1 MULTISPECIES: M20 family metallopeptidase 
MNQQLIEALKSKEDKMIEIRRYLHQHPELSFHEDETARYIAEFYKGKDVEVETNVGPRGIKVTIDSGKPGKTLAIRADFDALPITEDTGLSFASQNKGVMHACGHDAHTAYMLVLAETLAEMKDSFTGKVVVIHQPAEEVPPGGAKAMIENGVLDGVDHVLGVHVMSTMKTGNVYYRPGYVQTGRAFFKLKVQGKGGHGSSPHMANDAIVAGSYFVTALQTVVSRRLSPFETGVVTIGSFDGKGQFNVIKDVVEIEGDVRGLTDATKATIEKEIKRLSKGLEALYGVTCTLEYNDDYPALYNDPEFTEYVAKTLKEADLEFGVEICEPQPPSEDFAYYAKERPSAFIYTGAAVEDGEIYPHHHPKFNISEKSLLISAEAVGTVVLDYLKGDN
>WP_001075815.1|WP_001075815.1 M20 family metallopeptidase 
MNQQLIEALKSKEDKMVEIRRYLHQHPELSFHEDETAKYIAEFYKGKDVEVETNVGPRGIKVTIDSGKPGKTLAIRADFDALPITEDTGLSFASQNKGVMHACGHDAHTAYMLVLAETLAEMKDSFTGKVVVIHQPAEEVPPGGAKAMIENGVLDGVDHVLGVHVMSTMETGNVYYRPGYVQTGRAFFKLKVQGKGGHGSSPHMANDAIVAGSYFVTALQTVVSRRLSPFETGVVTIGSFDGKGQFNVIKDVVEIEGDVRGLTDATKATIEKEIKRLSKGLEALYGVTCTLEYNDDYPALYNDPEFTEYVAKTLKEADLEFGVEICEPQPPSEDFAYYAKERPSAFIYTGAAVEDGEIYPHHHPKFKISEKSLLISAEAVGTVVLDYLKGDN
>WP_001075816.1|WP_001075816.1 M20 family metallopeptidase 
MNQQLIETLKSKEDKMIEIRRYLHQHPELSFHEDETAKYIAEFYKGKDVEVETNVGPRGIKVTIDSGKPGKTLAIRADFDALPITEDTGLSFASQNKGVMHACGHDAHTAYMLVLAETLAEMKDSFTGKVVVIHQPAEEVPPGGAKAMIENGVLDGVDHVLGVHVMSTMKTGNMYYRPGYVQTGRAFFKLKVQGKGGHGSSPHMANDAIVAGSYFVTALQTVVSRRLSPFETGVVTIGSFDGKGQFNVIKDVVEIEGDVRGLTDATKATIEKEIKRLSKGLEALYGVTCTLEYNDDYPALYNDPEFTEYVAKTLKEADLEFGVEICEPQPPSEDFAYYAKERPSAFIYTGAAVENGEIYPHHHPKFNISEKSLLISAEAVGTVVLDYLKGDN
>WP_001075819.1|WP_001075819.1 MULTISPECIES: M20 family metallopeptidase 
MNQQLIETLKSKEGKMIEIRRYLHQHPELSFHEDETAKYIAEFYKGKDVEVETNIGPRGIKVTIDSGKPGKTLAIRADFDALPITEDTGLSFASQNKGVMHACGHDAHTAYMLVLAETLAEMKDSFTGKVVVIHQPAEEVPPGGAKAMIENGVLDGVDHVLGVHVMSTMKTGNVYYRPGYVQTGRAFFKLKVQGKGGHGSSPHMANDAIVAGSYFVTALQTVVSRRLSPFETGVVTIGSFDGKGQFNVIKDVVEIEGDVRGLTDATKATIEKEIKRLSKGLEDMYGVTCTLEYNDDYPALYNDPEFTEYVAKTLKEADLEFGVEICEPQPPSEDFAYYAKERPSAFIYTGAAVEDGEIYPHHHPKFNISEKSLLISAEAVGTVVLDYLKGDN
>WP_001075820.1|WP_001075820.1 MULTISPECIES: M20 family metallopeptidase 
MNQQLIETLKSKEGKMIEIRRYLHQHPELSFHEDETAKYIAEFYKGKDVEVETNIGPRGIKVTIDSGKPGKTLAIRADFDALPITEDTGLSFASQNKGVMHACGHDAHTAYMLVLAETLAEMKDSFTGKVVVIHQPAEEVPPGGAKAMIENGVLDGVDHVLGVHVMSTMKTGNVYYRPGYVQTGRAFFKLKVQGKGGHGSSPHMANDAIVAGSYFVTALQTVVSRRLSPFETGVVTIGSFDGKGQFNVIKDVVEIEGDVRGLTDATKATIETEIKRLSKGLEALYGVTCTLEYNDDYPALYNDPEFTEYVAKTLKEANLDFGVEICEPQPPSEDFAYYAKERPSAFIYTGAAVEDGEIYPHHHPKFNISEKSLLISAEAVGTVVLDYLKGDN
>WP_001075821.1|WP_001075821.1 MULTISPECIES: M20 family metallopeptidase 
MNQQLIETLKSKEGKMIEIRRYLHQHPELSFHEDETAKYIAEFYKGKDVEVETNVGPRGIKVTIDSGKPGKTLAIRADFDALPITEDTGLSFASQNKGVMHACGHDAHTAYMLVLAETLAEMKDSFTGKVVVIHQPAEEVPPGGAKAMIENGALDGVDHVLGVHVMSTMKTGNVYYRPGYVQTGRAFFKLKVQGKGGHGSSPHMANDAIVAGSYFVTALQTVVSRRLSPFETGVVTIGSFDGKGQFNVIKDVVEIEGDVRGLTDATKATIEKEINRLSKGLEDMYGVTCTLEYNDDYPALYNDPEFTEYVAKTLKEADLEFGVEICEPQPPSEDFAYYAKERPSAFIYTGAAVEDGEIYPHHHPKFNISEKSLLISAEAVGTVVLDYLKGDN
>WP_001075823.1|WP_001075823.1 M20 family metallopeptidase 
MNQQLIETLKSKEGKMIEIRRYLHQHPELSFHEDETAKYIAEFYKGKDVEVETNVGPRGIKVTIDSGKPGKTLAIRADFDALPITEDTGLSFASQNKGVMHACGHDAHTAYMLVLAETLAEMKDSFTGKVVVIHQPAEEVPPGGAKAMIENGVLDGVDHVLGVHVMSTMKTGNVYYRPGYVQTGRAFFKLKVQGKGGHGSSPHMANDAIVAGSYFVTALQTVVSRRLSPFETGVVTIGSFDGKGQFNVIKDVVEIEGDVRGLTDATKATIEKEIKRLSKGLEALYGVTCTLEYNDDYPALYNDPEFTEYVTKTLKEADLEFGVEICEPQPPSEDFAYYAKERPSAFIYTGAAVEDGEIYPHHHPKFNISEKSLLISAEAVGTVVLDYLKGDN
>WP_001078456.1|WP_001078456.1 MULTISPECIES: N-
MNREMLYLNRSDIEQAGGNHSQVYVDALTEALTAHAHNDFVQPLKPYLRQDPENGHIADRIIAMPSHIGGEHAISGIKWIGSKHDNPSKRNMERASGVIILNDPETNYPIAVMEASLISSMRTAAVSVIAAKHLAKKGFKDLTIIGCGLIGDKQLQSMLEQFDHIERVFVYDQFSEACARFVDRWQQQRPEINFIATENAKEAVSNGEVVITCTVTDQPYIEYDWLQKGAFISNISIMDVHKEVFIKADKVVVDDWSQCNREKKTINQLVLEGKFSKEALHAELGQLVTGDIPGREDDDEIILLNPMGMAIEDISSAYFIYQQAQQQNIGTTLNLY
>WP_001078457.1|WP_001078457.1 MULTISPECIES: N-
MNREMLYLNRSDIEQAGGNHSQVYVDALTEALTAHAHNDFVQPLKPYLRQDPENGHIADRIIAMPSHIGGEHAISGIKWIGSKHDNPSKRNMERASGVIILNDPETNYPIAVMEASLISSMRTAAVSVIAAKHLAKKGFKDLTIIGCGLIGDKQLQSMLEQFDHIERVFVYDQFSEACARFVDRWQQQRPEINFIATENAKEAVSNGEVVITCTVTDQPYIEYDWLQKGAFISNISIMDVHKEVFIKADKVVVDDWSQCNREKKTINQLVLEGKFSKEALHAELGQLVTGDTPGREDDDEIILLNPMGMAIEDISSAYFIYQQAQQQNIGTTLNLY
>WP_001078461.1|WP_001078461.1 MULTISPECIES: N-
MNREMLYLNRSDIEQAGGNHSQVYVDALTEALTAHAHNDFVQPLKPYLRQDPENGHIADRIIAMPSHIGGEHAISGIKWIGSKHDNPSKRNMERASGVIILNDPETNYPIAVMEASLISSMRTAAVSVIAAKHLAKKGFKDLTIIGCGLIGDKQLQSMLEQFDHIKRVFVYDQFSEACARFVDRWQQQRPEINFIATENAKEAVSNGEVVITCTVTDQPYIEYDWLQKGAFISNISIMDVHKEVFIKADKVVVDDWSQCNREKKTINQLVLEGKFSKEALHAELGQLVTGDIPGREDDDEIILLNPMGMAIEDISSAYFIYQQAQQQNIGTTLNLY
>WP_001078464.1|WP_001078464.1 N-
MNREMLYLNRSDIEQAGGNHSQVYVDALTEALTAHAHNDFVQPLKPYLRQDTENGHIADRIIAMPSHIGGEHAISGIKWIGSKHDNPSKRNMERASGVIILNDPETNYPIAVMEASLISSMRTAAVSVIAAKHLAKNGFKDLTIIGCGLIGDKQLQSMLEQFDHIERVFVYDQFSEACARFVDRWQQQRPEINFIATENAKEAVSNGEVVITCTVTDQPYIEYDWLQKGAFISNISIMDVHKEVFIKADKVVVDDWSQCNREKKTINQLVLEGKFSKEALHAELGQLVTGDVPGREDDDEIILLNPMGMAIEDISSAYFIYQQAQQQNIGTTLNLY
>WP_001095317.1|WP_001095317.1 MULTISPECIES: IS21-like element helper ATPase IstB 
MNTNHQKLLNNFEILKLKKFKDYYPNYIELLSKNEKSLTEILIDLTEKEIEYQSELKFKRAVNSARFPKIKYLHDFDFMFQPSINQQEILTLKSMHFLEDSINICFLGNSGVGKTHLAISLGIEACKQNIKTRFYTFKELIDLLTVSDSKGIINKTLKQLSRIELLIIDEIGYTPITKEQADLFYQLMSLRYEWKSTIITTNIPFSSWGESFSNKIVSAAIIDRLVHHSKVFKITGESYRLKDYKTEKSLNIRQS
>WP_001100493.1|WP_001100493.1 MULTISPECIES: TetR/AcrR family transcriptional regulator C-terminal domain-containing protein 
MNVGDLRVVKTRASIKKAFMTLLFEKDFDTISIKEITEFAQIGRKTFYLHYIDKYDLLDQIVSEKLIELEQISEAKKSLGIQEGTQLWFEFFENNRTFFMKIFNINNASNYKKKLLHFIEEEFKKKVPTRVATEKGLDYDLYINFISNGIIGLLDIYLNSSENTEEQEKITLQVSRLLSLYDLI
>WP_001105087.1|WP_001105087.1 MULTISPECIES: persulfide-sensing transcriptional repressor CstR 
MNYDKKMINRINRIQGQLNGIIKMMEEGKDCKDVITQISASKSSLQRLMGIIISENLIECVKAAADDEESSQELINEAVNLLVKSK
>WP_001105088.1|WP_001105088.1 MULTISPECIES: persulfide-sensing transcriptional repressor CstR 
MNYDKKMINRINRIQGQLNGIIKMMEEGKDCKDVITQISASKSSLQRLMGIIISENLIECVKVAADDEESSQELINEAVNLLVKSK
>WP_001162359.1|WP_001162359.1 MULTISPECIES: RNA-binding virulence regulatory protein CvfB 
MALDKDIVGSIEFLEVVGLQGSTYLLKGPNGENVKLNQSEMNDDDELEVGEEYSFFIYPNRSGELFATQNMPDITKDKYDFAKVLKTDRDGARIDVGLPREVLVPWEDLPKVKSLWPQPGDYLLVTLRIDRENHMYGRLASESVVENMFTPVHDDNLKNEVIEAKPYRVLRIGSFLLSESGYKIFVHESERKAEPRLGESVQVRIIGHNDKGELNGSFLPLAHERLDDDGQVIFDLLVEYDGELPFWDKSSPEAIKEVFNMSKGSFKRAIGHLYKQKIINIETGKIALTKKGWSRMDSKE
>WP_001179385.1|WP_001179385.1 MULTISPECIES: staphyloferrin B biosynthesis protein SbnC 
MQNHTAVNTAQAIILRDLVDALLFEDIAGIVSNSEITKENGQTLLIYERETQQIKIPVYFSALNMFRYESSQPITIEGRVSKQPLTAAEFWQTIANMNCDLSHEWEVARVEEGLTTAATQLAKQLSELDLASHPFVMSEQFASLKDRPFHPLAKEKRGLREADYQVYQAELNQSFPLMVAAVKKTHMIHGDTANIDELENLTVPIKEQATDMLNDQGLSIDDYVLFPVHPWQYQHILPNVFATEISEKLVVLLPLKFGDYLSSSSMRSLIDIGAPYNHVKVPFAMQSLGALRLTPTRYMKNGEQAEQLLRQLIEKDEALAKYVMVCDETAWWSYMGQDNDIFKDQLGHLTVQLRKYPEVLAKNDTQQLVSMAALAANDRTLYQMICGKDNISKNDVMTLFEDIAQVFLKVTLSFMQYGALPELHGQNILLSFEDGRVQKCVLRDHDTVRIYKPWLTAHQLSLPKYVVREDTPNTLINEDLETFFAYFQTLAVSVNLYAIIDAIQDLFGVSEHELMSLLKQILKNEVATISWVTTDQLAVRHILFDKQTWPFKQILLPLLYQRDSGGGSMPSGLTTVPNPMVTYD
>WP_001179388.1|WP_001179388.1 MULTISPECIES: staphyloferrin B biosynthesis protein SbnC 
MQNHTAVNTAQTIILRDLVDALLFEDIAGIVSNSDITKENGQTLLIYERETQQIKIPVYFSALNMFRYESSQPITIEGRASKQPLTAAEFWQTIANMNCDLSHEWEVARVEEGLTTAATQLAKQLSELDLASHPFVMSEQFASLKDRPFHPLAKEKRGLREADYQVYQAELNQSFPLMVAAVKKTHMIHGDTANIDELENLTAPIKEQATDMLNDQGLSIDDYVLFPVHPWQYQHILPNVFAKEISEKLVVLLPLKFGDYLSSSSMRSLIDIGAPYNHVKVPFAMQSLGALRLTPTRYMKNGEQAEQLLRQLIEKDEALAKYVMVCDETAWWSYMGQDNDIFKDQLGHLTVQLRKYPEVLAKNDTQQLVSMAALAANDRTLYQMICGKDNISKNDVMTLFEDIAQVFLKVTLSFMQYGALPELHGQNILLSFEDGRVQKCVLRDHDTVRIYKPWLTAHQLSLPKYVVREDTPNTLINEDLETFFAYFQTLAVSVNLYAIIDAIQDLFGVSEHELMSLLKQILKNEVATISWVTTDQLAVRHILFDKQTWPFKQILLPLLYQRDSGGGSMPSGLTTVPNPMVTYD
>WP_001179389.1|WP_001179389.1 MULTISPECIES: staphyloferrin B biosynthesis protein SbnC 
MQNHTAVNTAQTIILRDLVDALLFEDIAGIVSNSDITKENGQTLLIYERETQQIKIPVYFSALNMFRYESSQPITIEGRASKQPLTADEFWQTIANMNCDLSHEWEVARVEEGLTTAATQLAKQLSELDLASHPFVMSEQFASLKDRPFHPLAKEKRGLREADYQVYQAELNQSFPLMVAAVKKTHMIHGDTANIDELENLTAPIKEQATDMLHDQGLSIDDYVLFPVHPWQYQHILPNVFAKEISEKLVVLLPLKFGDYLSSSSMRSLIDIGAPYNHVKVPFAMQSLGALRLTPTRYMKNGEQAEQLLRQLIEKDEALAKYVTVCDETAWWSYMGQDNDIFKDQLGHLTVQLRKYPEVLAKNDTQQLVSMAALAANNRTLYQMICGKDNISKNDVMTLFEDIAQVFLKVTLSFMQYGALPELHGQNILLSFEDGRVQKCVLRDHDTVRIYKPWLTAHQLSLPKYVVREDTPNTLINEDLETFFAYFQTLAVSVNLYAIIDAIQDLFGVSEHELMSLLKQILKNEVATISWVTTDQLAVRHILFDKQTWPFKQILLPLLYQRDSGGGSMPSGLTTVPNPMVTYD
>WP_001179394.1|WP_001179394.1 staphyloferrin B biosynthesis protein SbnC 
MQNHTAVNTAQTIILRDLVDALLFEDIAGIVSNSEITKENGQTILIYKRETQQIKIPVYFSALNMFRYESSQPITIEGRASKQPLTAAEFWQKIVKMNRDLSREWEVARVEEGLTTAATQLTKQLSELDLASHPFVMSEQFASLKDRPFHPLAKEKRGLREADYQVYQAELNQSFPLMVAAVKKTHMIHGDTANIDELENLTAPIKEQATDMLNDQGLSIDDYVLFPVHPWQYQHILPNVFAKEISEKLVVLLPLKFGDYLSSSSMRSLIDIGAPYNHVKVPFAMQSLGALRLTPTRYMKNGEQAEQLLRQLIEKDEALAKYVMVCDETAWWSYMGQDNDIFKDQLGHLTVQLRKYPEVLAKNDTQQLVSMAALAANDRTLYQMICGKDNISKNDVMTLFEDIAQVFLKVTLSFMQYGALPELHGQNILLSFEDGRVQKCVLRDHDTVRIYKPWLTAHQLSLPKYVVREDTPNTLINEDLETFFAYFQTLAVSVNLYAIIDAIQDLFGVSEHELMSLLKQILKNEVATISWVTTDQLAVRHILFDKQTWPFKQILLPLLYQRDSGGGSMPSGLTTVPNPMVTYD
>WP_001179395.1|WP_001179395.1 MULTISPECIES: staphyloferrin B biosynthesis protein SbnC 
MQNHTAVNTAQTIILRDLVDALLFEDIAGIVSNSEITKENGQTILIYKRETQQIKIPVYFSALNMFRYESSQPITIEGRASKQPLTAAEFWQTIANMNCDLSHEWEVARVEEGLTTAATQLAKQLSELDLASHPFVMSEQFASLKDRPFHPLAKEKRGLREADYQVYQAELNQSFPLMVAAVKKTQMIHGDTANIDELESLTAPIKEQATDMLHDQGLSIDDYVLFPVHPWQYQHILPNVFAKEIREKLVVPLPLKFGDYLSASSMRSLINIAAPYNHVKVPFAMQSLGALRLTPTRYMKNGEQAERLLRQLIEKDAMLAKYVTVCDETAWWSYMGQDNDIFKDQLGHLTVQLRKYPEVLAKNDTQQLVSMAALAANDRTLYQMICGKDNISKKDVMTLFEDIAQVFLKVTLSFMQYGALPELHGQNILLSFEDGRVQKCVLRDHDTVRIYKPWLTAHQLSLPKYVVREDTPNTLINEDLETFFAYFQTLAVSVNLYAIIDAIQDLFGVSEHELMSLLKQILKNEVATISWVTTDQLAVRHILFDKQTWPFKQILLPLLYQRDSGGGSMPSGLTTVPNPMVTYD
>WP_001179400.1|WP_001179400.1 staphyloferrin B biosynthesis protein SbnC 
MQNHTAVNTAQTIILRDLVDALLFEDIAGIVSNSEITKENGQTILIYKRETQQIKIPVYFSALNMFRYESSQPITIEGRLSKQPLTAAEFWQTIANMNCDLSHEWEVARVEEGLTTAATQLAKQLSELDLASHPFVMSEQFASLKDRPFHPLAKEKRGLREVDYQVYQAELNQSFPLMVAAVKKTHMIHGDTANIDELENLTAPIKEQATDMLNDQGLSIDDYVLFPVHPWQYQHILPNVFAKEISEKLVVLLPLKFGDYLSSSSMRSLIDIGAPYNHVKVPFAMQSLGALRLTPTRYMKNGEQAEQLLRQLIEKDEALAKYVMVCDETAWWSYMGQDNDIFKDQLGHLTVQLRKYPEVLAKNDTQQLVSMAALAANDRTLYQMICGKDNISKNDVMTLFEDIAQVFLKVTLSFMQYGALPELHGQNILLSFEDGRVQKCVLRDHDTVRIYKPWLTAHQLSLPKYVVREDTPNTLINEDLETFFAYFQTLAVSVNLYAIIDAIQDLFGVSEHELMSLLKQILKNEVATISWVITDQLAIRHILFDKQTWPFKQILLPLLYQRDSGGGSMPSGLTTVPNPMVTYD
>WP_001181359.1|WP_001181359.1 methyltransferase domain-containing protein 
MQNRNDFIEKLLDRAQIKEGMRVLDIGCATGEVTQLIAKRVGANGEVVGVDVNESLLKIANENNQYNNVSYQYSDIYQLPETMGHFDAIVGRRVLMYLPDAEKCLQILKSILKPEGILCFQESDAINAGVGADALSLHQSAIQWIWETVKQEGGNIHIGQNLYNLLHNNGMHVVDYFAEAVIQTSMDNDLAWLVDVMLPRMKAHGVINDDFSLDEFKLNLEHEAMNNQCAFIRDMAFGIIGKA
>WP_001181360.1|WP_001181360.1 methyltransferase domain-containing protein 
MQNRNDFIEKLLDRAQIKEGMRVLDIGCATGEVTQLIAKRVGANGEVVGVDVNESLLKIANENNQYNNVSYQYSDIYQLPETMGYFDAIVGRRVLMYLPDAEKCLQILKSILKPEGILCFQESDAINTGVGADALPLHQSATQWIWETVKQEGGNIHIGQNLYNLFNKNGMHVVDYFAEAVIQTSMDNDLAWLVDVMLPRMKAHGVINDDFSLDEFKLNLEHEAMNNQCAFIRDMAFGIIGKA
>WP_001188472.1|WP_001188472.1 MULTISPECIES: helix-turn-helix domain-containing protein 
MQRDYLIRVETESMPDFKRLNGLMIGFVIKGEAHIYDENNMTQCNSGDIFIINHRDLYRFQLQQDGIICYIQFQMKYLADKFDDAHCLYFHLTDATTTKNIHQLRNIMARLVSTHIRHNELSKLTEQQLVIQLLMHMIHYVPRTYHSNQSILNDDKVNQVCDYIELHFHEDLSLSELSEYVGWSESHLSKKFTESLGVGFQHFLNTTRIEHAKLDLTYTDETITDIALQNGFSSAASFARTFKHFTHQTPKQYRGDRPAITENQQSAQHNYHDRELILLLNDYIEEMNHFIEDIEKMNYKEIAFKPTNQQLNQFNHIIQVGYLRNLLNTQYQSQLLTCHHDFQVNEVLAYDVMPYIMKKLNAPFTYDAEISNIFYDIDLCLDFLLDHNFSLTMHLNQYDSRDYIDAFKVFIHHVALHVSHRKDLKFNLYVTTLHTSLIEMIDYFKALFPNGGLYIHLDQATERHLPLLKRLEPHINHFVFDANSNDAVDFNKMNDDEFKTASQMIINKTNYLIDLMHRHNLKRPLILLNWNTLTGDTFITNGEYFRGGIIIEQLLKLSTKVEGIGYWLNYDLHVSHCRNERDYMNSIELFHQYNGKRPVYFTALLFNKLTSNILYSDDTCIVTGTDSNFQILLYDAKHFNPYLALDNQMNMRATEMIHLNINALEDGMYKIKHFTLDKENGALFNLWRKHHTIHGMDKDSIDYVNRMSFPKLEVYDIDITDTLALNIKMITNGIHLIEVKRYPSS
>WP_001215400.1|WP_001215400.1 MULTISPECIES: IS21 family transposase 
MRHDIYEGVLFYIMKGIKPNYAELGRQYNCDPRTVKKYYEAGKENELERLKKRQQNKKASKLDPFKEIINKKIELGCTAMAIFKYIEKKGYEGKYTILREYCKNKKQNETKKATIRVETNPGIAAQVDWKEDMVMHDKFGRTYQFNIFLYVLHYSKMKYITLTWDRKQDTLFECLKDAFEYTEGVPKEIWFDNMRTVVDRPRTQYKKVVFNNLFYQFSKDANFEPIACRPYRPQTKGSVESLAKFVEQRLRPYDYEFYDAVELIGLVNDLCHELNHLEISQATEQRPIDVFNYEEKEHLNSFNAKLLDTYIENECIRIVSKESMINFRKGKYSVPTKYIGEEVQVIFNNSTDELLIYYDGELIRRHNLSERKFNYIVEDMSEILKSDVFKHKDDKEILTYIENSLLLYDEI
>WP_001246796.1|WP_001246796.1 MULTISPECIES: DHA2 family efflux MFS transporter permease subunit 
MRNVYAFNIDLKQRNRVIAVVMIGAFVGVLNQTLMTTILPEIMKDFTVSSSTAQWLTTIFMLVNGIMIPITAFLIERFTLRSLFFNATCFLMIGSFICMLGINFPMLLLGRSIQALGAGILMPLTQTLLFIMFPPEKRGMAMGMFGLVIGFAPAIGPTAAGWFVNIFDWRYLFLVVLLIGMIDFVFGYLSLPNITELSKPNLDKLSVILSTVSFGGLLYGFSTAGNLGWSHPMVNITIIAAIVILTVFIFRQLKLESPLLEFRVFKYNDFSVAMILIVLMFMLFIGNLTILPIYMQTMMKWSPLESGLILLPGGLIMGLLSPVTGKLFDKIGGRILSIMGMLTIMIGALLMAQFSQNTTQLYVIISFSVTMLGNAMIMTPMTTQALNALPRQYIAHGTAMNNTIRQVSAAIGTGILVTLMTGLGKTSSLSGSQGLIHGLDITFYVVALIAFIGTIIAFFIRKH
>WP_001246797.1|WP_001246797.1 MULTISPECIES: DHA2 family efflux MFS transporter permease subunit 
MRNVYAFNIDLKQRNRVIAVVMIGAFVGVLNQTLMTTILPEIMKDFTVSSSTAQWLTTIFMLVNGIMIPITAFLIERFTLRSLFFNATCFLMIGSFICMLGINFPMLLLGRSIQALGAGILMPLTQTLLFIMFPPEKRGMAMGMFGLVIGFAPAIGPTAAGWFVNIFDWRYLFLVVLLIGMIDFVFGYLSLPNITELSKPNLDKLSVILSTVSFGGLLYGFSTAGNLGWSHPMVYITIIAAIVILTVFIFRQLKLESPLLEFRVFKYNDFSVAMILIVLMFMLFIGNLTILPIYMQTMMKWSPLESGLILLPGGLIMGLLSPVTGKLFDKIGGRILSIMGMLTIMIGALLMAQFSQNTTQLYVIISFSVTMLGNAMIMTPMTTQALNALPRQYIAHGTAMNNTIRQVSAAIGTGILVTLMTGLGKTSSLSGSQGLIHGLDITFYVVALIAFIGTIIAFFIRKH
>WP_001564999.1|WP_001564999.1 tandem-type lipoprotein 
MKRLNKLVLGISFLFLVISITAGCGMGKEAEIKKSFEKTLSMYPIKNLEDLYDKEGYRDDQFDKNDKGTWIINSEMVVQPKGERMKSKGMVLYMNRNTKTTTGKYIVSETLHDEDGRPKSKDKEYPVKMVDNKIIPTKGIKDENIKKEIENFKFFAQYGSFKDLSKYKDGDISYNPEVPSYSAKYQLTNDDYNVKQLRKRYKIPTNKAPKLLLKGSGDLKGSSVGYKDIEFTFVEKKGENTFFTDSLHLEPSEDK
>WP_001566851.1|WP_001566851.1 MULTISPECIES: alpha/beta hydrolase 
MKQSVNFKSKTNLLAANLYTPEQFDESKKYPSITVCHPGGGVKEQTAGMYAEKLAEFGYVTVVYDASHQGESEGSPRYLEDPFARTEDVRASVDYLTTLDFVDNDRIGALGVCAGGGYTVSAARTECRIKALATVSMVDIGALFRKGPGDVVSIDDQLAFMTQVADQRTAEANGADYGITGYVPEEIDDSMPENSTMVQGHDYYLTARGQHKNAPNKLLLRSFSEVLTFAPFTYIDELLTQPFLAIAGTEADTIEYSVDAVEKAAGDNNELYKIEGASHVDLYDIPEYVNQVLPKLESFYKETL
>WP_001566853.1|WP_001566853.1 MULTISPECIES: methyltransferase domain-containing protein 
MFMQNRNDFIEKLLDRAQIEEGMRVLDIGCATGEVTQLIAKRVGTNGEVVGVDVNESLLKIANENNQYNNVSYQSSDIYQLPETMGHFDAIVGRRVLMYLPDAEKCLQILKSILKPEGILCFQESDAINAGVGADTLSLHQSAIQWIWETVKQEGGNIHIGQNLYNLFNNNGMHVVDYFAEVVIQTSMDNDLAWLVDVMLQRMKAHGVINDDFSLDEFKSNLEQEAINNQCAFIRDMAFGIIGKA
>WP_001566861.1|WP_001566861.1 MULTISPECIES: hypothetical protein 
MFEEYKKIDDLENAYEIELKRIDREIQNLNDLKYHLRRENEQSYDAFLYLKNKMNYSEESNAKVRRLVEEFDYEADTYIRQKELKLEDYKEEIRREYIQQSEKIMEAK
>WP_001601937.1|WP_001601937.1 staphylococcal protein A 
MKKKNIYSIRKLGVGIASVTLGTLLISGGVTPAANAAQHDEAQQNAFYQVLNMPNLNADQRNGFIQSLKDDPSQSANVLGEAQKLNDSQAPKADAQQNNFNKDQQSAFYEILNMPNLNEAQRNGFIQSLKDDPSQSTNVLGEAKKLNESQAPKADNNFNKEQQNAFYEILNMPNLNEEQRNGFIQSLKDDPSQSANLLSEAKKLNESQAPKADNKFNKEQQNAFYEILHLPNLNEEQRNGFIQSLKDDPSQSANLLAEAKKLNDAQAPKADNKFNKEQQNAFYEILHLPNLTEEQRNGFIQSLKDDPSVSKEILAEAKKLNDAQAPKEEDNKKPGKEDGNKPGKEDGNKPGKEDNNKPGKEDGNKPGKEDGNKPGKEDGNGVHVVKPGDTVNDIAKANGTTADKIAADNKLADKNMIKPGQELVVDKKQPANHADANKAQALPETGEENPFIGTTVFGGLSLALGAALLAGRRREL
>WP_001621781.1|WP_001621781.1 MULTISPECIES: oleate hydratase 
MYYSYGNYEAFARPKKPENVENKSAYLIGSGLASLAAACFLIRDGQMEGSKIHILEELPKAGGSLDGENMPLKGYVVRGGREMENHFECLWDLFRSIPSLEIDHASVLDEFYWLNKEDPNYSRCRVIEKQGQRLVTDGDFTLTKTAIKEILDLCLTNEEDLDDVKITDVFSDDFFNSNFWIYWKTMFAFEPWHSAMEMRRYLMRFVHHIGGLADFSALKFTKYNQYESLVLPMVEYLKSHGVQFEYDVKVEDIKVDVTTSQKIAREILIHRHGKAESIKLTVDDLVFVTNGSITESSTYGDNDTPAPPTDELGGSWTLWKNLARQSPEFGNPDKFCQNIPQKSWFVSATSTTNNKDIIDTIESICKRDPLAGKTVTGGIITINDSAWQISFTINRQQQFKDQPKNEISTWIYALYSDVNGDYIKKPITECSGNEICQEWLYHLGVPTDKIEDLAKHASNTIPVYMPYITSYFMTRAIGDRPLVVPHQSQNLAFIGNFAETERDTVFTTEYSVRTAMEAVYQLLNIDRGIPEVINSTFDLRVLMDAIYELNDHQDLREITKDSKIQKLALAGFLKKIKGTYIESLLKEHKLL
>WP_001621785.1|WP_001621785.1 MULTISPECIES: methyltransferase domain-containing protein 
MFMQNRNDFIEKLLDRAQIEEGMRVLDIGCATGEVTQLIAKRVGANGEVVGVDVNESLLKIANETNQYNNVSYQSSDIYQLPETMGHFDAIVGRRVLMYLPDAEKCLQILKSILKPEGILCFQESDAINAGVGADVLSLHQSAIQWIWETVKQEGGNIHIGQNLYNLFNNNGMHVVDYFAEAVIQTSMDNDLAWLVGVMLQRMKAHGVINDDFSLDEFKSNLEHEAINNQCAFIRDMAFGIIGKA
>WP_001621787.1|WP_001621787.1 MULTISPECIES: hypothetical protein 
MLISLVIPVFALLVIGGIIWVIIEGIVHISKKNKAIDNFFNKVNKVSETYKFATTFLFLILATAGISQFYLYYIVSAFLFWLVIFTFGIAGIIFLMPYGLCFLPLYTQKKKKQTFKKYMVYTTIGLSICLGLSLVLVYTTKIYMDEGGVRYYYGSFVMKQAGGYAYLALAVLSTLLIVAKKATNKNKEIETVDNTNITER
>WP_001641272.1|WP_001641272.1 MULTISPECIES: DUF6007 family protein 
MEDLRHSLKGLGWYDLFFTVPMFLLFVYLPNYNFITIFINIVIIIFFSIGLILTTHIIIDKIKSNTK
>WP_001662438.1|WP_001662438.1 staphylococcal protein A 
MKKKNIYSIRKLGVGIASVTLGTLLISGGVTPAANAAQHDEAQQNAFYQVLNMPNLNADQRNGFIQSLKDDPSQSANVLGEAQKLNDSQAPKADAQQNKFNKDQQSAFYEILNMPNLNEEQRNGFIQSLKDDPSQSTNVLGEAKKLNESQAPKADNNFNKEQQNAFYEILNMPNLNEEQRNGFIQSLKDDPSQSANLLAEAKKLNESQAPKADNKFNKEQQNAFYEILHLPNLNEEQRNGFIQSLKDDPSQSANLLAEAKKLNDAQAPKADNKFNKEQQNAFYEILHLPNLTEEQRNGFIQSLKDDPSVSKEILAEAKKLNDAQAPKEEDNNKPGKEDNNKPGKEDGNKPGKEDNKKPGKEDGNKPGKEDGNKPGKEDGNKPGKEDGNGVHVVKPGDTVNDIAKANGTTADKIAADNKLADKNMIKPGQELVVDKKQPANHADANKAQALPETGEENPFIGTTVFGGLSLALGAALLAGRRREL
>WP_001662440.1|WP_001662440.1 MULTISPECIES: oleate hydratase 
MYYSYGNYEAFARPKKPENVEKKSAYLIGSGLASLAAACFLIRDGQMEGSKIHILEELPKAGGSLDGENMPLKGYVVRGGREMENHFECLWDLFRSIPSLEIDHASVLDEFYWLNKEDPNYSRCRVIEKQGQRLVTDGDFTLTKTAIKEILDLCLTNEEDLDDVKITDVFSDDFFNSNFWIYWKTMFAFEPWHSAMEMRRYLMRFVHHIGGLADFSALKFTKYNQYESLVLPMVEYLKSHGVQFEYDVKVKDIKVDVTTSQKIAREILIDRNGNAESIKLTINDLVFVTNGSITESSTYGDNDTPAPPTDELGGSWTLWKNLARQSPEFGNPDKFCQNIPKKSWFVSATSTTNNKDIIDTIESICKRDPLAGKTVTGGIITINDSAWQISFTINRQQQFKDQPKNEISTWIYALYSDVNGDYIKKPITECSGNEICQEWLYHLGVPTDKIEDLAKHASNTIPVYMPYITSYFMTRAIGDRPLVVPHQSQNLAFIGNFAETERDTVFTTEYSVRTAMEAVYQLLNIDRGIPEVINSTFDLRVLMDAVYELNDHQDLREITKDSKMQKLALAGFLKKIKGTYIESLLKEHKLL
>WP_001670226.1|WP_001670226.1 MULTISPECIES: oleate hydratase 
MYYSYGNYEAFARPKKPENVENKSAYLIGSGLASLAAACFLIRDGQMEGSKIHILEELPKAGGSLDGENMPLKGYVVRGGREMENHFECLWDLFRSIPSLEIDNASVLDEFYWLNKEDPNYSRCRVIEKQGQRLVTDGDFTLTKKAIKEILDLCLTNEEDLDDVKITDVFSDDFFNSNFWIYWKTMFAFEPWHSAMEMRRYLMRFVHHIGGLADFSALKFTKYNQYESLVLPMVEYLKSHGVQFEYDVKVEDIKVDVTTSQKIAREILIHRHGKAESIKLTVDDLVFVTNGSITESSTYGDNDTPAPPTDELGGSWTLWKNLARQSPEFGNPDKFCQNIPQKSWFVSATSTTNNKDIIDTIESICKRDPLAGKTVTGGIITINDSAWQISFTINRQQQFKDQPKNEISTWIYALYSDVNGDYIKKPITECSGNEICQEWLYHLGVPTDKIEDLAKHASNTIPVYMPYITSYFMTRAIGDRPLVVPHQSQNLAFIGNFAETERDTVFTTEYSVRTAMEAVYQLLNINRGIPEVINSTFDLRVLMDAIYELNDHQDLREITKDSKMQKLALAGFLKKIKGTYIETLLKEHKLL
>WP_001790237.1|WP_001790237.1 MULTISPECIES: universal stress protein 
MSTRGLNIWQEMEIGNVSHKVAKRAQIPLIIFK
>WP_001791319.1|WP_001791319.1 MULTISPECIES: Na/Pi cotransporter family protein 
MSVTEVIFSFLGGLGIFLYGLKIMGDGLQASAGDRLRDILNKFTSNPVLGVIAGIVVTILIQSSSGTTVITIGLVTAGFMTLKQAIGVIMGANIGTTVTAFIIGIDLGEYAMPILALGAFLIFFFKRSKINNIGRILFGFGSLFFGLEFMGDAVKPLASLDGFKQLMLDMSTNPILAVIVGAGLTALVQSSSATIGILQEFYQQDLISLNAAIPVLLGDNIGTTITAILASLAGSIAAKRAALVHVIFNLIGVIIFTIFLPVVIHLISLLQDVWHLKPAMTIAVSHGIFNITNTLIQLPFVAGLAWIVTKLVPGKDIADDYKPQHLNKDLVYHAPGVALQETQKELQNVGQIVLSMFEDIREITKDDKKLIKKLEQKHQAVETINDSIRNYLVRISTKAITKADVERLAVMFDVNRSILKVAELTEEYVAQLKRQHDEDIRITEDAQRGMDKLFNHVAESFDKAIDMLDVYDKTKKDEIVERSRESFNIEHKLRKGHIKRLNRGECTTKGGLLYIDMIGVLERIGYHSRNVSEALVGLNDDVPTDEEIATTEI
>WP_001791835.1|WP_001791835.1 MULTISPECIES: Na/Pi cotransporter family protein 
MSVTEVIFSFLGGLGIFLYGLKIMGDGLQASAGDRLRDILNKFTSNPVLGVIAGIVVTILIQSSSGTTVITIGLVTAGFMTLKQAIGVIMGANIGTTVTAFIIGIDLGEYAMPILALGAFLIFFFKRSKINNIGRILFGFGSLFFGLEFMGDAVKPLASLDGFKQLMLDMSTNPILAVIVGAGLTALVQSSSATIGILQEFYQQDLISLNAAIPVLLGDNIGTTITAILASLAGSIAAKRAALVHVIFNLIGVIIFTIFLPVVIHLISLLQDLWHLKPAMTIAVSHGIFNITNTLIQLPFVAGLAWIVTKLVPGKDIADDYKPQHLNKDLVYHAPGVALQETQKELQNVGQIVLSMFEDIREITKDDKKLIKKLEQKHQAVETINDSIRNYLVRISTKAITKADVERLAVMFDVNRSILKVAELTEEYVAQLKRQHDEDIRITEDAQRGMDKLFNHVAESFDKAIDMLDVYDKTKKDEIVERSRESFNIEHKLRKGHIKRLNRGECTTKGGLLYIDMIGVLERIGYHSRNVSEALVGLNDDVPTDEEIATTEI
>WP_001792226.1|WP_001792226.1 MULTISPECIES: Na/Pi cotransporter family protein 
MSVTEVIFSFLGGLGIFLYGLKIMGDGLQASAGDRLRDILNKFTSNPVLGVIAGIVVTILIQSSSGTTVITIGLVTAGFMTLKQAIGVIMGANIGTTVTAFIIGIDLGEYAMPILALGAFLIFFFKRSKINNIGRILFGFGSLFFGLEFMGDAVKPLASLDGFKQLMLDMSSNPILAVIVGAGLTALVQSSSATIGILQEFYQQDLISLNAAIPVLLGDNIGTTITAILASLAGSIAAKRAALVHVIFNLIGVIIFTIFLPVVIHLISLLQDVWHLKPAMTIAVSHGTFNITNTLIQLPFVAGLAWIVTKLVPGKDIADDYKPQHLNKDLVYHAPGVALQETQKELQNVGQIVLSMFEDIREITKDDKKLIKKLEQKHQAVETINDSIRNYLVRISTKAITKADVERLAVMFDVNRSILKVAELTEEYVAQLKRQHDEDIRITEDAQRGMDKLFNHVAESFDKAIDMLDVYDKTKKDEIVERSRESFNIEHKLRKGHIKRLNRGECTTKGGLLYIDMIGVLERIGYHSRNVSEALVGLNDDVPTDEEIATTEI
>WP_001792406.1|WP_001792406.1 tandem-type lipoprotein 
MKRLNKLVLGISFLFLVISITAGCGIGKEAEIKKSFEKTLSMYPIKNLEDLYDKEGYRDDQFDKNDKGTWIVNSQMAIQNKGEALKIKGMLLKIDRNTRSAKGFYYTNEIKTEKYEVAQDNQKKYPVKMINNKFIPTKDIKDEKIKKEIENFKFFAQYGNFKDLMNYKDGDISYNPEVPSYSAQYQLTNDDYNVKQLRKRYDIPTNNALKLLLKGTGNLKGSSVGYKKIEFTFLENKNENIYFTDSLHLEPSEDK
>WP_001793247.1|WP_001793247.1 tandem-type lipoprotein 
MKRLKKIVLCISFLFLTIFIGGCGMGKEAEIKKSFEKTLSMYPIKNLEDLYDKEGYRDDQFDKKDKGTWIINSEMATQNKGEALKIKGMVLYMNRNTKTTKGYYYVNAIKNDKDGRPQENEKRYPVKMIDNKVIPTKEIKDENIKTEIKNFKFFVQYGNFKDLKNYKDGDISYNPEAPIYSAKYQLTNDDYNVKQLRERYDIPTNKAPKLLLKGSGNLKGSSVGYKNIEFTFVEEKGKNIYFSDSLDYKKSGEV
>WP_001793250.1|WP_001793250.1 MULTISPECIES: LysR family transcriptional regulator 
MIKLNFNDLEIFITVCEEASINKAAIKLRYAQSNISQRISKLENELGVVLLFRNQKGAKATKAGEEFLAYSKKVLRDTETIKNKMKNNTMSILCSELLFNYLSESEEIMMSNNSINFISSGNIRKAIEKNNYDKVISFIKINDSNYRLSNVDTMKVTLYSNGSNYDKEALLINKDEFCPLRKITLDNKLDSQRVMEIDSLAAIINLVKQGKGKALLPMTFENKRDIVQDISKIFEVNYYTYNHIMHH
>WP_001795007.1|WP_001795007.1 MULTISPECIES: N-acetyltransferase 
MKEVVYINFEGLEQYLNGDNTRYNTLSLETLNYYLKQYVLTVPFKNMDVQNGMKVSAEVKDI
>WP_001800966.1|WP_001800966.1 MULTISPECIES: Na/Pi cotransporter family protein 
MSVTEVIFSFLGGLGIFLYGLKIMGDGLQASAGDRLRDILNKFTSNPVLGVIAGIVVTILIQSSSGTTVITIGLVTAGFMTLKQAIGVIMGANIGTTVTAFIIGIDLGEYAMPILALGAFLIFFFKRSKINNIGRILFGFGSLFFGLEFMGDAVKPLASLDGFKQLMLDMSSNPILAVIVGAGLTALVQSSSATIGILQEFYQQDLISLNAAIPVLLGDNIGTTITAILASLAGSIAAKRAALVHVIFNLIGVIIFTIFLPVVIHLISLLQDVWHLKPAMTIAVSHGIFNITNTLIQLPFVAGLAWIVTKLVPGKDIADDYKPQHLNKDLVYHAPGVALQETQKELQNVGQIVLSMFEDIREITKDDKKLIKKLEQKHQAVETINDSIRNYLVRISTKAITKADVERLAVMFDVNRSILKVAELTEEYVAQLKRQHDEDIRITEDAQRGMDKLFNHVAESFDKAIDMLDVYDKTKKDEIVERSRESFNIEHKLRKGHIKRLNRGECTTKGGLLYIDMIGVLERIGYHSRNVSEALVGLNDDVPTDEEIATTEI
>WP_001804823.1|WP_001804823.1 MULTISPECIES: hypothetical protein 
MFEEYKKIDDLENAYEIELKRIEREIQNLSDLKYHLRRENEQSYDAFLYLKNKMNYSEESNAKVRRLVEEFDYEADTYIRQKELKLEDYKEEIRREYIQQSEKIMEAK
>WP_001805401.1|WP_001805401.1 MULTISPECIES: tandem-type lipoprotein 
MIKRINKLVLGISLLFLIISITAGCGMGKEAEIKKSFEKTLSMYPIKNLEDLYDKEGYRDDEFDKNDKGTWIIGSEMATQNKGEALKVKGMVLYMNRNTKTTKGFYYVNAVKKDGDGRPQDNKIEYPVKMVDNKIIPTKGIKDENIKKEIENFKFFAQYGSFKDLSKYKDGDISYNPEVPSYSAKYQLTNDDYNVKQLRKRYDIPTNKAPKLLLKGSGDLKGSSVGYKDIEFTFVEKKGKNTFFTDSLHLEPSEDK
>WP_001807311.1|WP_001807311.1 MULTISPECIES: oleate hydratase 
MYYSYGNYEAFARPKKPENVENKSAYLIGSGLASLAAACFLIRDGQMEGSKIHILEELPKAGGSLDGENMPLKGYVVRGGREMENHFECLWDLFRSIPSLEIDHASVLDEFYWLNKEDPNYSRCRVIEKQGQRLVTDGDFTLTKTAIKEILDLCLTNEEDLDDVKITDVFSDDFFNSNFWIYWKTMFAFEPWHSAMEMRRYLMRFVHHIGGLADFSALKFTKYNQYESLVLPMVEYLKSHGVQFEYDVKVEDIKVDVTTSQKIAREILIDRNGNAESIKLTINDLVFVTNGSITESSTYGDNDTPAPPTDELGGSWTLWKNLARQSPEFGNPDKFCQNIPKKSWFVSATSTTNNKDIIDTIESICKRDPLAGKTVTGGIITINDSAWQISFTINRQQQFKDQPKNEISTWIYALYSDVNGDYIKKPITECSGNEICQEWLYHLGVPTDKIEDLAKHASNTIPVYMPYITSYFMTRAIGDRPLVVPHQSQNLAFIGNFAETERDTVFTTEYSVRTAMEAVYQLLNIDRGIPEVINSTFDLRVLMDAVYELNDHQDLRDITKDSKMQKLALAGFLKKIKGTYIESLLKEHKLL
>WP_001807951.1|WP_001807951.1 oleate hydratase 
MYYSYGNYEAFARPKKPENVENKSAYLIGSGLASLAAACFLIRDGQMEGSKIHILEELPKAGGSLDGENMPLKGYVVRGGREMENHFECLWDLFRSIPSLEIDNASVLDEFYWLNKEDPNYSRCRVIEKQGQRLVTDGDFTLTKKAIKEILDLCLTNEEDLDDVKITDVFSDDFFNSNFWIYWKTMFAFEPWHSAMEMRRYLMRFVHHIGGLADFSALKFTKYNQYESLVLPMVEYLKSHGVQFEYDVKVEDIKVDVTTSQKIAREILIHRHGKAESIKLTVDDLVFVTNGSITESSTYGDNDTPAPPTDELGGSWTLWKNLARQSPEFGNPDKFCQNIPQKSWFVSATSTTNNKDIIDTIESICKRDPLAGKTVTGGIITINDSAWQISFTINRQQQFKDQPKNEISTWIYALYSDVNGDYIKKPITECSGNEICQEWLYHLGVPTDKIEDLAKHASNTIPVYMPYITSYFMTRAIGDRPLVVPHQSQNLAFIGNFAETERDTVFTTEYSVRTAMEAVYQLLNIDRGIPEVINSTFDLRVLMDAVYELNDHQDLREITKDSKIQKLALAGFLKKVKGTYIETLLKEHKLL
>WP_001807952.1|WP_001807952.1 tandem-type lipoprotein 
MKRLNKLVLGISFLFLVISITAGCGMGKEAEIKKSFEKTLSMYPIKNLEDLYDKEGYRDDQFDKNDKGTWIVNSQMAIQNKGEPMKSKGMVLYMNRNTRTTNGYYYVNVIKGEDKGKHQDNEKRYPVKMVDNKIILTKEIKDENIKIEIENFKFFVQYGNFKDLSKYKDGDISYNPEVPSYSAKYQLTNDDYNVKQLRKRYNIPTNKAPKLLLKGTGNLKGSSVGYKDIEFTFVEKKGENIYFSDSLHLEPSEDK
>WP_001808120.1|WP_001808120.1 tandem-type lipoprotein 
MKRLNKLVLGISFLFLIISIVAGCGTGKEAEIKKSFEKTLSMYPIKNLEDLYDKEGYRDNQFDKKDKGTWIVNSQMAIQNKGEPMKSKGMVLYMNRNTRTTNGYYYVNVIKGEDKGKHQDNEKRYPVKMVDNKIIPTKEIKDEKIKKEIENFKFFVQYGNFKDLSKYKDGDISYNPEVPSYSAKYQLTNDDYNVKQLRKRYDIPTNKAPKLLLKGTGNLDGSSVGYKDIEFTFVEKKEENIYFSDGLIFKPSEDK
>WP_001812843.1|WP_001812843.1 hypothetical protein 
MFEEYKKIDDLENAYEIELKRIEREIQNLSDLKYHLRRENEQSYDAFLYLKNKMNYSEESNAKVRRLVEEFDYEADSYIRQKELKLEDYKEEIRREYIQQSEKIMEAK
>WP_001817568.1|WP_001817568.1 arylamine N-acetyltransferase 
MNHQHGDFYYEMNNFFNVYFEYKGFTVNIVSSTIHTHGDGKSLKGSHVSLIIPIDGVDYVTGADFGDLPFSVMPIVPKDNSPVIHDMNGDFHAIYVNDYLFYVRKMGKDNDNNLYHTMKWN
>WP_001837557.1|WP_001837557.1 oleate hydratase 
MYYSYGNYEAFARPKKPENVENKSAYLIGSGLASLAAACFLIRDGQMEGSKIHILEELPKAGGSLDGENMPLKGYVVRGGREMENHFECLWDLFRSIPSLEIDNASVLDEFYWLNKEDPNYSRCRVIEKQGQRLVTDGDFTLTKKAIKEILDLCLTNEEDLDDVKITDVFSDDFFNSNFCIYWKTMFAFEPWHSAMEMRRYLMRFVHHIGGLADFSALKFTKYNQYESLVLPMVEYLKSHGVQFEYDVKVEDIKVDVTTSQKIAREILIHRHGKAESIKLTVDDLVFVTNGSITESSTYGDNDTPAPPTDELGGSWTLWKNLARQSPEFGNPDKFCQNIPQKSWFVSATSTTNNKDIIDTIESICKRDPLAGKTVTGGIITINDSAWQISFTINRQQQFKDQPKNEISTWIYALYSDVNGDYIKKPITECSGNEICQEWLYHLGVPTDKIEDLAKHASNTIPVYMPYITSYFMTRAIGDRPLVVPHQSQNLAFIGNFAETERDTVFTTEYSVRTAMEAVYQLLNIDRGIPEVINSTFDLRVLMDAVYELNDHQDLREITKDSKIQKLALAGFLKKVKGTYIETLLKEHKLL
>WP_001837603.1|WP_001837603.1 tandem-type lipoprotein 
MKRLKKIVLCISFLFLTIFIGGCGMGKEAEIKKSFEKTLSMYPIKNLEDLYDKEGYRDDEFDKNDKGTWTISSEMAIQKKGEALNIKGMVLKLNRNTRSAKGFYYVNAIKKDEDGRPQDNQIEYPVKMVDNKIIPTKEIKDENIKKEIENFKFFVQYGNFKDLSKYKDGDISYNPEAPIYSAKYQLTNDDYNVKQLRKRYNIPTNKAPKLLLKGSGNLKGSSVGYKKIEFTFVEKKGENTYFTTNLHFKPSKDE
>WP_006191449.1|WP_006191449.1 helix-turn-helix transcriptional regulator 
MNELLKKIREDRCKTKKEISEGIISQKTYSNIEKGITSLDLNDLTKILKNLDVTFEEFAYQHKEMYEDYFSKYIHMIRKTVYSCNDKSINDSIDTILKDSNLNIRKKKILTSTLNCIFNISKGELKSARVHANIVWSYLKEFDTLYAYDLFLLTHIFIIFTDESLNHVISRIKKDIRKWRDFKNFQIVEMSFYLNYGKYLELQGQKIEAVNAYNEGLKLSKINNNALYASVCMVRLGRLTQNQKLVEQGIYILKIFNPNLCKEILKEE
>WP_006191454.1|WP_006191454.1 MULTISPECIES: methyltransferase domain-containing protein 
MFMQNRNDFIEKLLDRAQIEEGMRVLDIGCATGEVTQLIAKRVGTNGEVVGVDVNESLLKIANENNQYNNVSYQSSDIYQLPETMGHFDAIVGRRVLMYLPDAEKCLQILKSILKPEGILCFQESDAINAGVGADTLSLHQSAIQWIWETVKQEGGNIHIGQNLYNLFNNNGMHVVDYFAEVVIQTSMDNDLAWLVDVMLPRMKAHGVINDDFSLDEFKSNLEQEAINNQCAFIRDMAFGIIGKA
>WP_006191471.1|WP_006191471.1 DUF1648 domain-containing protein 
MSKIRSFTILSLLIYLAMMCYTVVTYSKLPTKVPIHYNLAGDADNFADKWVLLLINSAFIVIWLIFFIAGRYYERFAKWSHYNHTPREIRAIKLFLSTLNLEIMSYMSIFTVLEIWQIQHQHQFNLLWFNMIFIIIIGLTLVIFCLLPTIHKMRDSQ
>WP_006191473.1|WP_006191473.1 staphyloferrin B ABC transporter permease subunit SirC 
MTEKINKKDNYHLIFALIFLAIVSVVSMMIGSSFIPLQRVLMYFINPNDSIDQFTLEVLRLPRITLAILAGAALGMSGLMLQNVLKNPIASPDIIGITGGASLSAVVFIAFFSHLTIHLLPLFAVLGGAVAMMILLVFQTKGQIRPTTLIIIGISMQTLFIALVQGLLITTKQLSAAKAYTWLVGSLYGATFKDTIILGMVILAVVPLLFLVIPKMKISILDDPVAIGLGLHVQRMKLIQLITSTILVSMAISLVGNIGFVGLIAPHIAKTIVRGSYAKKLLISAMIGAISIVIADLIGRTLFLPKEVPAGVFIAAFGAPFFIYLLLTVKKL
>WP_014532805.1|WP_014532805.1 tandem-type lipoprotein 
MIKRVNKLVLGISFLFLIISIFAGCGTGKEAEIKKSFEKTLSMYPIKNLEDLYDKEGYRDDQFDKNDKGTWIVRSSMSIQSNGKDMNIKGMVLYMNRNTRTTNGYYYVDVIEREDKGIHRDNEKRYPVKMVDNKIIPTKEIKDENIKKEIENFKFFVQYGDFKDLSKYKDGDISYNPEVPSYSAKYQLTNDDYNVKQLRKRYNIPTNKAPKLLLKGTGNLKGSSIGYKKIEFTFVEKKGENIYFSDGLHFNPSEDK
>WP_016187006.1|WP_016187006.1 hypothetical protein 
MSLIIPIDGVDYVTGADFGDLPFSVMPIVPKDNSPVIHDMNGDFHAIYVNDYLFYVRKMGKDNDNNLDHTMKWN
>WP_016187229.1|WP_016187229.1 MULTISPECIES: hypothetical protein 
MKLEELLLITQQPLIEYSKNKKLLEGSRLFDIDERMDERKIPKILTNSDKYHVVEIANYDNLIIIDNEVINGNELIQVGQCIDFDSNVMSYLRNLIVNNKYEDDFFKILTNIKKSKQQISCVPYLIENGNNIHRINKIISYETILSFSIFDRISEFDFENRNFSRYFNDSEVILDTDDRYYHMMNIQDSNILQFQAIYLLVLMAFFIKNSSKKSAENKIVYLIQTFIKETENKLAYSELELSVIFDYINNGDNNIFKSTNLNSKNLLSKLKGIAWDLFHIRTSEDQIALRNTNSKEVFLHSIFTADKGLSNVINNYSISRMLAHEEKLYVYRDNNIFKKLSKDKATKIQELLEKDRNSRISNVREAKYNIQENIDIYEKYINEMI
>WP_017328474.1|WP_017328474.1 tandem-type lipoprotein 
MMKRLNKLVLGIIFLFLVISITAGCGIGKEAEIKKSFEKTLSMYPIKNLEDLYDKEGYRDDQFDKNDKGTWIINSEMVIQPNNEDMVAKGMVLYMNRNTKTTNGYYYVDVTKDEDEGKPHDNEKRYPVKMVDNKIIPTKEIKDEKIKKEIENFKFFVQYGDFKDLSKYKDGDISYNPEVPSYSAKYQLTNDDYNVKQLRKRYDIPTNNAPKLLLKGTGNLKGSSVGYKDIEFTFVEKKEENIYFSDGLIFKPSEDK
>WP_017328574.1|WP_017328574.1 staphylococcal protein A 
MKKKNIYSIRKLGVGIASVTLGTLLISGGVTPAANAAQHDEAQQNAFYQVLNMPNLNADQRNGFIQSLKDDPSQSANVLGEAKKLNDSQAPKADAQQNNFNKDQQSAFYEILNMPNLNEAQRNGFIQSLKDDPSQSTNVLGEAKKLNESQAPKADNNFNKEQQNAFYEILNMPNLNEEQRNGFIQSLKDDPSQSANLLSEAKKLNESQAPKADNKFNKEQQNAFYEILHLPNLNEEQRNGFIQSLKDDPSQSANLLAEAKKLNDAQAPKADNNFNKEQQNAFYEILHLPNLTEEQRNGFIQSLKDDPSVSKEILAEAKKLNDAQAPKEEDNKKPGKEDGNKPGKEDNNKPGKEDGNKPGKEDNKKPGKEDGNKPGKEDNKKPGKEDGNGVHVVKPGDTVNDIAKANGTTADKIAADNKLADKNMIKPGQELVVDKKQPANHADANKAQALPETGEENPFIGTTVFGGLSLALGAALLAGRRREL
>WP_020444602.1|WP_020444602.1 staphyloferrin B ABC transporter permease subunit SirC 
MTEKINKKDNYHLIFALIFLAIVSVVSMMVGSSFIPLQRVLMYFINPNDSIDQFTLEVLRLPRITLAILAGAALGMSGLMLQNVLKNPIASPDIIGITGGASLSAVVFIAFFSHLTIHLLPLFAVLGGAIAMVILLVFQTKGHIRPTTLIIIGISMQTLFIALVQGLLITTKQLSAAKAYTWLVGSLYGATFKDTFILGMVIVAVIPLLFLVIPKMKISILDDPVAIGLGLHVQRMKLIQLISSTILVSMAISLVGNIGFVGLIAPHIAKTIVRGSYAKKLLMSTMIGAISIVIADLIGRTLFLPKEVPAGVFIAAFGAPFFIYLLLTVKKL
>WP_021075398.1|WP_021075398.1 hypothetical protein 
MFEEYKKIDDLENAYEIELKRIERDIQNLSDLKYHLRRENEQSYDAFLYLKNKMNYSEESNAKVRRLVEEFDYEADTYIRQKELKLEDYKEEIRREYIQQSEKIMEAK
>WP_021286010.1|WP_021286010.1 staphyloferrin B biosynthesis protein SbnC 
MQNHTAVNTAQTIILRDLVDALLFEDIAGIVSNSEITKENGQTILIYERETQQIKIPVYFSALNMFRYESSQPITIEGRASKQPLTAAEFWQTIANMNCDLSHEWEVARVEEGLTTAATQLAKQLSELDLASHPFVMSEQFASLKDRPFHPLAKEKRGLREADYQVYQAELNQSFPLMVAAVKKTHMIHGDTANIDELENLTVPIKEQATDMLNDQGLSIDDYVLFPVHPWQYQHILPNVFATEISEKLVVLLPLKFGDYLSSSSMRSLIDIGAPYNHVKVPFAMQSLGALRLTPTRYMKNGEQAEQLLRQLIEKDEALAKYVMVCDETAWWSYMGQDNDIFKDQLGHLTVQLRKYPEVLAKNDTQQLVSMAALAANDRTLYQMICGKDNISKNDVMTLFEDIAQVFLKVTLSFMQYGALPELHGQNILLSFEDGRVQKCVLRDHDTVRIYKPWLTAHQLSLPKYVVREDTPNTLINEDLETFFAYFQTLAVSVNLYAIIDAIQDLFGVSEHELMSLLKQILKNEVATISWVTTDQLAVRHILFDKQTWPFKQILLPLLYQRDSGGGSMPSGLTTVPNPMVTYD
>WP_021286012.1|WP_021286012.1 tandem-type lipoprotein 
MIKRVNKLVLGISFLFLIISIVAGCGTGKEAEIKKSFEKTLSMYPIKNLEDLYDKEGYRDDQFDKNDKGTWIVNSEMATQNKGEALKIKGMVLYMNRNTKTTKGYYYVNAIKNDKDGRPQENEKRYPVKMVDNKIIPTKEIKDKNIKKEIENFKFFVQYGNFKDLSKYKDGDISYNPEVPSYSAKYQLTNDDYNVKQLRKRYDIPTNKAPKLLLKGSGDLKGSSVGYKDIEFTFVEKKGKNTFFTDSLHLEPSEDK
>WP_021286264.1|WP_021286264.1 staphylococcal protein A 
MKKKNIYSIRKLGVGIASVTLGTLLISGGVTPAANAAQHDEAQQNAFYQVLNMPNLNADQRNGFIQSLKDDPSQSANVLGEAKKLNDSQAPKADAQQNNFNKDQQSAFYEILNMPNLNEEQRNGFIQSLKDDPSQSTNVLGEAKKLNESQAPKADNNFNKEQQNAFYEILNMPNLNEEQRNGFIQSLKDDPSQSANLLAEAKKLNESQAPKADNKFNKEQQNAFYEILHLPNLNEEQRNGFIQSLKDDPSQSANLLAEAKKLNDAQAPKADNKFNKEQQNAFYEILHLPNLTEEQRNGFIQSLKDDPSVSKEILAEAKKLNDAQAPKEEDNNKPGKEDGNKPGKEDNKKPGKEDGNKPGKEDNKKPGKEDGNKPGKEDNKKPGKEDGNKPGKEDGNGIHVVKPGDTVNDIAKANGTTADKIAADNKLADKNMIKPGQELVVDKKQPANHADANKAQALPETGEENPFIGTTVFGGLSLALGAALLAGRRREL
>WP_023914463.1|WP_023914463.1 oleate hydratase 
MYYSYGNYEAFARPKKPENVENKSAYLIGSGLASLAAACFLIRDGQMEGSKIHILEELPKAGGSLDGENIPLKGYVVRGGREMENHFECLWDLFRSIPSLEIDNASVLDEFYWLNKEDPNYSRCRVIEKQGQRLVTDGDFTLTKTAIKEILDLCLTNEEDLDDVKITDVFSDDFFNSNFWIYWKTMFAFEPWHSAMEMRRYLMRFVHHIGGLADFSALKFTKYNQYESLVLPMVEYLKSHGVQFEYGVKVEDIKVDVTTSQKIAREILIHRHGKAESIKLTVDDLVFVTNGSITESSTYGDNDTPAPPTDELGGSWTLWKNLARQSPEFGNPDKFCQNIPQKSWFVSATSTTNNKDIIDTIESICKRDPLAGKTVTGGIITINDSAWQISFTINRQQQFKDQPKNEISTWIYALYSDVNGDYIKKPITECSGNEICQEWLYHLGVPTDKIEDLAKHASNTIPVYMPYITSYFMTRAIGDRPLVVPHQSQNLAFIGNFAETERDTVFTTEYSVRTAMEAVYQLLNIDRGIPEVINSTFDLRVLMDAIYELNDHQDLREITKDSKMQKLALAGFLKKIKGTYIESLLKEHKLL
>WP_024273388.1|WP_024273388.1 MULTISPECIES: tandem-type lipoprotein 
MIKRVNKLVLGISFLFLIISIVVGCGTGKEAEIKKSFEKTLSMYPIKNLEDLYDKEGYRDDQFDKNDKGTWIVRSSMSIQSNGKDMNIKGMVLYMNRNTRTTNGYYYVDVIEREDKGIHRDNEKRYPVKMVDNKIIPTKEIKDEKIKKEIENFKFFVQYGDFKDLSKYKDGDISYNPEVPSYSAKYQLTNDDYNVKQLRKRYNIPTNKAPKLLLKGTGNLKGSSIGYKKIEFTFVEKKGENIYFSDGLHFNPSEDK
>WP_024273389.1|WP_024273389.1 MULTISPECIES: tandem-type lipoprotein 
MMKRLNKLVLYISFLILVISITAGCGIGKEAEIKKSFEKTLSMYAIKNLEDLYDKEGYRDDQFDKNDKGTWIINSEMVVQPKGERMKSKGMVLYMNRNTKTTIGKYIVSETLHDEDGRPKSIDKEYPVKMVDNKIIPTKGIKDENIKKEIENFKFFAQYGSFKDLSKYKDGDISYNPEVPSYSAKYQLTNDDYNVKQLRKRYNIPTNKAPKLLLKGTGNLKGSSVGYKDIEFTFVEKKGENIYFSDSLHLEPSEDK
>WP_025173820.1|WP_025173820.1 tandem-type lipoprotein 
MIKRVNKLVLGISFLLLIISIVAGCGTGKEAEIKKSFEKTLSMYPIKNLEDLYDKEGYRDDQFDKNDKGTWIINSEMVVQPKGERMKSKGMVLYMNRNTKTTTGKYIVSETLHDEDGRPKSKDKEYPVKMVDNKIIPTKDIKDEKIKKEIENFKFFVQYGDFKDLSKYKDGDISYNPEVPSYSAKYQLTNDDYNVKQLRKRYNIPTNKAPKLLLKGTGNLKGSSVGYKDIEFTFVEKKGENIYFSDSLHLEPSEDK
>WP_025174797.1|WP_025174797.1 tandem-type lipoprotein 
MMKRLNKLVLYISFLILIISITAGCGIGKEAEVKKSFEKTLSMYPIKNLEDLYDKEGYRDDEFDKNDKGTWIIGSEMATQNKGEALKVKGMVLYMNRNIKTTKGFYYVNAVKKDEDGRPQDNKIEYPVKMVDNKIIPTKGIKDENIKKEIENFKFFAQYGSFKDLSKYKDGDISYNPEVPSYSAKYQLTNDDYNVKQLRKRYDIPTNKAPKLLLKGSGDLKGSSVGYKDIEFTFVEKKGENTFFTDSLHLEPSEDK
>WP_025175514.1|WP_025175514.1 tandem-type lipoprotein 
MIKRVNKLVLGISFLFLIISIFAGCGTGKEAEIKKSFEKTLSMYPIKNLEDLYDKEGYRDDQFDKNDKGTWIVRSSMSIQSNGKDMNIKGMVLYMNRNTRTTNGYYYVDVIEREDKGIHRDNEKRYPVKMVDNKIIPTKEIKDEKIKKEIENFKFFVQYGDFKDLSKYKDGDISYNPEVPSYSAKYQLTNDDYNVKQLRKRYKIPTNKAPKLLLKGSGDLKGSSVGYKDIEFTFVEKKGENTFFTDSLHLEPSEDK
>WP_029264543.1|WP_029264543.1 amidohydrolase 
MTETKAIDTHAHLWNEDYLDKLGKLGSQGTEVAKGINQSASKEDLEKRFKMMDDAGVDLQIISATPQSPQWGTKEEAHQSAQEINDLYERLVQQYPDRFLAYGAVSLPYVDQAIEEAQALLKKDEFVGIAIPTIVKDKVSVADKQFEPFFAAMNELNATIYIHPTGCGAQSPLVNDYQLEWVIGAPLESTFITLQLIKNEIPQKYPNIKFHISHLGGALPFFMTRIKDNYEDWNAFNIDPYEVLNRQFWYDTANFHEPSLINSIETFGKDKFMMGSDFPYFQDEKYTRGVDYIKNNNIDPDTINGILRGNAIEFYQIEENHNH
>WP_029549871.1|WP_029549871.1 staphyloferrin B ABC transporter permease subunit SirB 
MLLKPKYQIVIAGLCLAIVAILSLMIGNTLVSPGTLIQALFNFDSENDLHDVVTGARASRTIIALLTGAALAVSGLLMQALTRNPIASPGLFGVNAGAVFFVIFSITFIQIQSFKMIVVIAFLGAIVVTVLVVALGMFRQTLFSPHRVILAGAAIAMLFTAFTQGILIMNETDLQGLLFWLSGSVSLRNIWDIPWIIPLVLILILIAFSMAAHINILMTSDDIATGLGQNIKLIKWMIIMLISMLAGISVAVAGSIAFVGLIVPNISKRLLPPNYKYLIPFTALAGAILMIISDIVARIIIKPLELPIGVVTAVIGAIVLIYLMKKGRQRL
>WP_029549872.1|WP_029549872.1 staphyloferrin B ABC transporter permease subunit SirC 
MTEKINKKDNYHLIFALIFLAIVSVVSMMVGSSFIPLQRVLMYFINPNDSIDQFTLEVLRLPRITLAILAGAALGMSGLMLQNVLKNPIASPDIIGITGGASLSAVVFIAFFSHLTIHLLPLFAVLGGAIAMVILLVFQTKGHIRPTTLIIIGISMQTLFIALVQGLLITTKQLSAAKAYTWLVGSLYGATFKDTFILGMVIVAVIPLLFLVIPKMKISILDDPVAIGLGLHVQRMKLIQLITSTILVSMAISLVGNIGFVGLIAPHIAKTIVRGSYAKKLLMSAMIGAISIVIADLIGRTLFLPKEVPAGVFIAAFGAPFFIYLLLTVKKL
>WP_029549873.1|WP_029549873.1 staphylococcal protein A 
MKKKNIYSIRKLGVGIASVTLGTLLISGGVTPAANAAQHDEAQQNAFYQVLNMPNLNADQRNGFIQSLKDDPSQSANVLGEAKKLNDSQAPKADAQQNNFNKDQQSAFYEILNMPNLNEEQRNGFIQSLKDDPSQSTNVLGEAKKLNESQAPKADNNFNKEQQNAFYEILNMPNLNEEQRNGFIQSLKDDPSQSANLLAEAKKLNESQAPKADNKFNKEQQNAFYEILHLPNLNEEQRNGFIQSLKDDPSQSANLLAEAKKLNDAQAPKADNKFNKEQQNAFYEILHLPNLTEEQRNGFIQSLKDDPSVSKEILAEAKKLNDAQAPKEEDNNKPGKEDGNKPGKEDNKKPGKEDGNKPGKEDNKKPGKEDNKKPGKEDGNKPGKEDGNKPGKEDGNGVHVVKPGDTVNDIAKANGTTADKIAADNKLADKNMIKPGQELVVDKKQPANHADANKAQALPETGEENPFIGTTVFGGLSLALGAALLAGRRREL
>WP_029549874.1|WP_029549874.1 DUF1648 domain-containing protein 
MSKIRSFTILSLLIYLAMMCYTVVTYSKLPTKVPIHYNLAGDADNFADKWVLLLINSAFIVIWLIFFIAGRYYERFAKWSHYNHTPREIRAIKLFLSTLNLEIMSYMSIFTVLEIWQIQHHHQFNLLWFNMVFIIIIGLTLVIFCLLPTIHKMRDSQ
>WP_029549875.1|WP_029549875.1 oleate hydratase 
MYYSYGNYEAFARPKKPENVENKSAYLIGSGLASLAAACFLIRDGQMEGSKIHILEELPKAGGSLDGENMPLKGYVVRGGREMENHFECLWDLFRSIPSLEIDHASVLDEFYWLNKEDPNYSRCRVIEKQGQRLVTDGDFTLTKTAIKEILDLCLTNEEDLDDVKITDVFSDDFFNSNFWIYWKTMFAFEPWHSAMEMRRYLMRFVHHIGGLTDFSALKFTKYNQYESLVLPMVEYLKSHGVQFEYDVKVEDIKVDVTTSQKIAREILIDRNGNAESIKLTINDLVFVTNGSITESSTYGDNDTPAPPTDELGGSWTLWKNLARQSPEFGNPDKFCQNIPKKSWFVSATSTTNNKDIIDTIESICKRDPLAGKTVTGGIITINDSAWQISFTINRQQQFKDQPKNEISTWIYALYSDVNGNYIKKPITECSGNEICQEWLYHLGVPTDKIEDLAKHASNTIPVYMPYITSYFMTRAIGDRPLVVPHQSQNLAFIGNFAETERDTVFTTEYSVRTAMEAVYQLLNIDRGIPEVINSTFDLRVLMDAVYELNDHQDLREITKDSKMQKLALAGFLKKIKGTYIESLLKEHKLL
>WP_029549876.1|WP_029549876.1 multidrug efflux MFS transporter NorC 
MNETYRGGNKLILGIVLGVITFWLFAQSLVNVVPNLQQSFGADMGTISIAVSLTALFSGMFVVGAGGLADKIGRVKMTNIGLLLSIIGSALIIITNLPALLILGRIIQGVSAACIMPSTLAIMKTYYEGAERQRALSYWSIGSWGGSGICSLFGGAVATTMGWRWIFIFSIIVAVLSMLLIKGTPETKSEVTNTHKFDVAGLIVLVVMLLSLNVVITKGAALGYTSLWFFGLIAVVVVAFFIFLKVEKKVDNPLIDFKLFENKPYTGATISNFLLNGVAGTLIVANTFVQQGLGYTALQAGYLSITYLIMVLLMIRVGEKLLQKMGSKRPMLLGTFIVIIGIALISLVFLPGIFYVISCVVGYLCFGLGLGIYATPSTDTAISNAPLDKVGVASGIYKMASSLGGAFGVAISGAVYAGAVAATSIHTGAMIALWVNVLMGIMAFIAILFAIPNDDKRVKDAK
>WP_029549878.1|WP_029549878.1 phosphatidylinositol-specific phospholipase C 
MKKCIKTLFLSIILVVMSGWYHSAHASDSLSKSPENWMSKLDDGKHLTEINIPGSHDSGSFTLKDPVKSVWAKTQDKDYLTQMKSGVRFFDIRGRASADNMISVHHGMVYLHHELGKFLDDAKYYLSAYPNETIVMSMKKDYDSDSKVTKTFEEIFREYYYNNPQYQNLFYTGSNANPTLKETKGKIVLFNRMGGTYIKSGYGADTSGIQWADNATFETKINNGNLHLQVQDEYKDYYDKKVEAVKNLLAKAKTDSNKDNVYVNFLSVASGGSAFNSTYNYASHINPEIAKTIKANGKARTGWLIVDYAGYPWPGYDDIVSEIIDSNK
>WP_029549879.1|WP_029549879.1 hypothetical protein 
MKKFNNWILNAISGSQTDKNETTEELKGAKFIILYAYSMLVLLALVISNIFIHILEPKLSITTQIIIVLILIESLIGLRFLKAYDVKRGKDKENKKNSKDFVKLKSILLAILFTSLALTAGTVADIYGITDLGNTRSDLIVWSIGGIIFGLVCYTMEDKR
>WP_029549880.1|WP_029549880.1 methyltransferase domain-containing protein 
MQNRNDFIEKLLDRAQIKEGMRVLDIGCATGEVTQLIAKRVGANGEVVGVDVNESLLKIANENNQYNNVSYQYSDIYQLPETMGHFDAIVGRRVLMYLPDAEKCLQILKSILKPEGILCFQESDAINAGVGADALSLHQSAIQWIWETVKQEGGNIHIGQNLYNLFNNNGMHVVDYFAEAVIQTSMDNDLAWLVGVMLQRMKAHGVINDDFSLDEFKSNLEHEAINNQCAFIRDMAFGIIGKA
>WP_029549881.1|WP_029549881.1 TetR/AcrR family transcriptional regulator C-terminal domain-containing protein 
MNVEDLRVVKTRASIKKAFMTLLFEKDFDTISIKEITEFAQIGRKTFYLHYIDKYDLLDQIVSEKLIELEQISEAKKSLGIQEGTQLWFEFFENNRTFFMKIFNINNASNYKKKLLHFIEEEFKKKVPTRVATEKGLDYDLYINFISNGIIGLLDIYLNSSENTEEQEKITLQVSRLLSLYDLI
>WP_029549882.1|WP_029549882.1 hypothetical protein 
MLISLVIPVFALLVIGGIIWAIIEGIVHISKKNKAIDNFFNKVNKVSETYKFATTFLFLILATAGISQFYLYYIVSAFLFWLVIFTFGIAGIIFLMPYGLCFLPLYKQKKKKQTFKKYMVYTTIGLSICLGLSLVLVHTTKIYMDEGGVRYYYGSFVMKQAGGYAYLALAVLSTLLIVAKKATNKNKEIETVDNTNITER
>WP_029549898.1|WP_029549898.1 LPXTG-anchored adenosine synthase AdsA 
MKALLLKTSVWLVLLFSAMGLWHVSNAAEQHTPMKAQAVTTIDKATTDKQQVTPTKEAAHHYGEEAATNVSASAQGTADEINNKVTFNAPSNKPSTAVSTTVNETHDVDAQQASTQKPTQSATFKLSNAKTASLSPRMFAANAPQTTTHKILHTNDIHGRLAEEKGRVIGMAKLKTVKEQEKPDLMLDAGDAFQGLPLSNQSKGEEMAKAMNAVGYDAMAVGNHEFDFGYDQLKKLEGMLDFPMLSTNVYKDGKRAFKPSTIVTKNGIRYGIIGVTTPETKTKTRPEGIKGVEFRDPLQSVTAEMMRIYKDVDTFVVISHLGIDPSTQETWRGDYLVKQLSQNPQLKKRITVIDGHSHTVLQNGQIYNNDALAQTGTALANIGKITFNYRNGEVSNIKPSLINVKDVENVTPNKALAEQINQADQTFRAQTAEVIIPNNTIDFKGERDDVRTRETNLGNAIADAMEAYGVKNFSKKTDFAVTNGGGIRASIAKGKVTRYDLISVLPFGNTIAQIDVKGSDVWTAFEHSLGAPTTQKDGKTVLTANGGLLHISDSIRVYYDMNKPSGKRINAIQILNKETGKFENIDLKRVYHVTMNDFTASGGDGYSMFGGPREEGISLDQVLASYLKTANLAKYDTTEPQRMLLGKPAVSEQPAKGQQGSKGSESGKDTQPIGKDKVMDPAKQPAPSKVVLLPAHRGTVSSGREGSDRALEGTAVSSKSGKQLANMSAPKGSAHEKQLPKTGTDQSSSPAAMFVLVAGIGLITTVRRRKAS
>WP_029549899.1|WP_029549899.1 two-component system regulatory protein YycI 
MNWKLTKTLFIFVFILVNIVLVSIYVNKVNRSHINEVESNNEVNFQQEEIKVPASILNKSVKGIQLEQITGRSKDFSSKAKGDSDLTASDGGKLLNANISQSVKVSDNNLKDLKDYVNKRVFKGSEYQLSEISSGSVKYEQTYDNFPILNNSKAMLNFNIEDNKATSYKQSMMDDIKPTDGADKKHQVIGVRKAIEALYYNRYLKKGDEVINARLGYYSVVNETNVQLLQPNWEIKVKHDGKDKTNTYYVEATNNNPKIINH
>WP_029644929.1|WP_029644929.1 staphylococcal protein A 
MKKKNIYSIRKLGVGIASVTLGTLLISGGVTPAANAAQHDEAQQNAFYQVLNMPNLNADQRNGFIQSLKDDPSQSANVLGEAQKLNDSQAPKADAQQNNFNKDQQSAFYEILNMPNLNEAQRNGFIQSLKDDPSQSTNVLGEAKKLNESQAPKADNNFNKEQQNAFYEILNMPNLNEEQRNGFIQSLKDDPSQSANLLSEAKKLNESQAPKADNKFNKEQQNAFYEILNMPNLNEEQRNGFIQSLKDDPSQSANLLSEAKKLNESQAPKADNKFNKEQQNAFYEILHLPNLNEEQRNGFIQSLKDDPSQSANLLAEAKKLNDAQAPKADNKFNKEQQNAFYEILHLPNLTEEQRNGFIQSLKDDPSVSKEILAEAKKLNDAQAPKEEDNKKPGKEDGNKPGKEDGNKPGKEDNKKPGKEDGNKPGKEDNNKPGKEDGNKPGKEDNNKPGKEDGNKPGKEDGNKPGKEDGNGVHVVKPGDTVNDIAKANGTTADKIAADNKLADKNMIKPGQELVVDKKQPANHADANKAQALPETGEENPFIGTTVFGGLSLALGAALLAGRRREL
>WP_029693997.1|WP_029693997.1 MULTISPECIES: tandem-type lipoprotein 
MIKRVNKLVLGISFLFLIISIVAGCGTGKEAEIKKSFEKTLSMYPIKNLEDLYDKEGYRDDQFDKNDKGTWIVNSEMATQNKGEALKIKGMVLYMNRNTKTTKGYYYVNAIKNDKDGRPQENEKRYPVKMVDNKIIPTKEIKDKNIKKEIENFKFFVQYGNFKDLSKYKDGDISYNPEVPSYSAKYQVTNDDYNVKQLRKRYDIPTNKAPKLLLKGTGNLKGSSVGYKDIEFTFVEKKGKNIYFSDSLDYKKSGEV
>WP_031588361.1|WP_031588361.1 DEAD/DEAH box helicase 
MSQLLNDTLSAWLLIESLSPGEVNFTAEDILSAEHFKNGAKQAQLQSFDEYFEIWNAERFIISEEKSETGELIFKFYRHCFRYNEINLKIQDIFDDYSEIHNPNGTHCYGYTFNTDKHGKVIVDSIHIPMIMSALKEIEKNKNANIEEKINDSVEKFVQKVKEILADEPINEFKLKKMDKAYDEYFSVLNSKKDGLFGHYVAIEYVKDSDLPQPEFNSFFISDIEKARKSPNQTLIDYIEGVEESQRIEVDENKEMFDKFLHPSRLPDGRWPSQTEFRLSLMQQLAVNQITSGNERISSVNGPPGTGKTTLLKDIFAHLVVERGKELAKLNNPKDAFVKTKIHETDDKYVYLLKESIAKYKMVVASSNNGAVENISKDLPKIEEIIRNPEKCKFPKYEQNYANLAHELKDFAEIAEGLIGESAWGLFSGVFGKSSNINKVLEHMLKKDGNDIGFARLLQNENNRMSYHELMTEWQAHQRAFLEELRHVEMLKEESIRAYDVYKNCESFSKIEQVINSEKTSIEEQVYHLDNETLRDNKEIEDLDNRINYIVKQIETLNELIKSIKESNKGFINKLKAMFNSEEDESYKDHNKEKQQLLTQQLELEKCKKNKHEDLVSKLKEKEKLIKQLTKVQLQLDELNSQLQELEAYRIESKITIPEKDFWSDNNYDERQVTNLWTSDELQYRRAMLFLRAMILHKLLLIANNTTIYYAINDFKDRRKLIDANPDKVHNAWNVMHLIFPVVSTTFASFKSMYGGIPKDFIDYLFIDEAGQAIPQAAVGALYRSKKVVAVGDPIQIEPVVTLESHLIDNIRKNYHVPEYLVSKEASVQSVADNANQYGFWKSDATDSNQKTWIGIPLWVHRRCLKPMFTIANQIAYNNKMVLPSNITKVGKTGWYDVKGNAVQKQFVKEHGEKVVGLLADDWIEAIKEGKNEPSSFVISPFSAVQQQIKRMLKQQLPTRIDIERTKINQWVDKSIGTVHTFQGKEAQKVYFVIGTDNTQDGAVNWSCEKPNLLNVAVTRAKKEFYVIGDMQRIQMKPFYETIFKERNVE
>WP_031788318.1|WP_031788318.1 MULTISPECIES: hypothetical protein 
MKLAKLLTISFIVWLAISLIDFLYELFKITQSQTIITLMGLKIQMSMTKDEIMTYFSLTPKMLVSFITVFVIVTVIMLFFSKHNKVTEKQ
>WP_031790901.1|WP_031790901.1 MULTISPECIES: tandem-type lipoprotein 
MMKRLNTLVLYISFLILIISIVAGCGTGKEAEIKKSFEKTLSMYPIKNLEDLYDKEGYRDDEFDKNDKGTWTISSEMAIQKKGEALNIKGMVLKLNRNTRSAKGFYYVNAIKKDENGRPQDKQIEYPVKMIDNKIIPTKDIKDEKIKKEIENFKFFAQYGNFKDLTKYKGGDISYNPEAPIYSAKYQLTNDDYNVKQLRKRYDIPTNKAPKLLLKGSGNLDGSSIGYKKIEFTFVEKKGENTYFTANLHFKPSNDE
>WP_031796465.1|WP_031796465.1 tandem-type lipoprotein, partial 
KKEIENFKFFVQYGDFKDLSKYKDGDISYNPEVPSYSAKYQLTNDDYNVKQLRKRYNIPTNKAPKLLLKGTGNLKGSSIGYKKIEFTFVEKKGENIYFSDGLHFNPSEDK
>WP_031796797.1|WP_031796797.1 L-lactate permease 
MTLLTVNPFDNVGLSALVAAVPIILFLLCLTVFKMKGIYAALTTLVVTLIVALFVFELPARVSAGAITEGVVAGIFPIGYIVLMAVWLYKVSIKTGQFSIIQDSIASISEDQRIQLLLIGFCFNAFLEGAAGFGVPIAICAVLLIQLGFEPLKAAMLCLIANGAAGAFGAIGLPVSIIDTFNLSGGVTTLDVARYSALTLPILNFIIPFVLVFIVDGMKGIKEILPVILIVSGTYTGLQLLLTIFHGPELADIIPSLATMVVLAFVCRKFKPKNIFRLEASEHKIQKRTPKEIVFAWSPFVILTAFVLVWSAPFFKKLFQPGGALESLVIKLPIPNTVSDLSPKGIALRLDLIGATGTAILLTVIITILITKLKWKNAGALLVEAIKELWLPILTISAILAIAKVMTYGGLTVAIGQGIAKAGAIFPLFSPVLGWIGVFMTGSVVNNNTLFAPIQATVAQQISTSGSLLVAANTAGGVAAKLISPQSIAIATAAVKKVGEESALLKMTLKYSIIFVAFICVWTFILTLIF
>WP_031826192.1|WP_031826192.1 tandem-type lipoprotein, partial 
IKNLEDLYDKEGYRDDEFDKNDKGTWTISSEMAIQKKGEALNIKGMVLKLNRNTRSAKGFYYVNAIKKDENGRPQDKQIEYPVKMIDNKIIPTKDIKDEKIKKEIENFKFFAQYGNFKDLTKYKGGDISYNPEAPIYSAKYQLTNDDYNVKQLRKRYDIPTNKAPKLLLKGSGNLDGSSIGYKKIEFTFVEKKGENTYFTANLHFKPSNDE
>WP_031836974.1|WP_031836974.1 Csa1 family protein, partial 
DISYNPEVPSYSAKYQLTNDDYNVKQLRKRYNIPTNKAPKLLLKGTGNLKGSSIGYKKIEFTFVEKKGENIYFSDGLHFNPSEDK
>WP_031837964.1|WP_031837964.1 HTH-type transcriptional regulator SarS 
MKYNNHDKIRDFIIIEAYMFRFKKKVNPEVDMTIKEFILLTYLFHQQENTLPFKKIVSDLCYKQSDLVQHIKVLVKHSYISKVRSKIDERNTYISISEEQREKIAERVTLFDQIIKQFNLADQSESQMIPKDSKEFLNLMMYTMYFKNIIKKHLTLSFVEFTILAIITSQNKNIVLLKDLIETIHHKYPQTVRALNNLKKQGYLIKERSTEDERKILIHMDDAQQDHAEQLLAQVNQLLADKDHLHLVFE
>WP_031873201.1|WP_031873201.1 MULTISPECIES: staphylococcal protein A 
MKKKNIYSIRKLGVGIASVTLGTLLISGGVTPAANAAQHDEAQQNAFYQVLNMPNLNADQRNGFIQSLKDDPSQSANVLGEAQKLNDSQAPKADAQQNNFNKDQQSAFYEILNMPNLNEAQRNGFIQSLKDDPSQSTNVLGEAKKLNESQAPKADNNFNKEQQNAFYEILNMPNLNEEQRNGFIQSLKDDPSQSANLLSEAKKLNESQAPKADNKFNKEQQNAFYEILHLPNLTEEQRNGFIQSLKDDPSVSKEILAEAKKLNDAQAPKEEDNKKPGKEDGNKPGKEDGNKPGKEDNKKPGKEDGNKPGKEDNNKPGKEDGNKPGKEDNNKPGKEDGNKPGKEDGNKPGKEDGNGVHVVKPGDTVNDIAKANGTTADKIAADNKLADKNMIKPGQELVVDKKQPANHADANKAQALPETGEENPFIGTTVFGGLSLALGAALLAGRRREL
>WP_031875170.1|WP_031875170.1 DUF6007 family protein 
MEDLKESLKSLGWWDLFFAIPMFLLFAYLPNYNFITIFLNIVIIIFFSIGLILTTHIIIDKIKSNSK
>WP_031884358.1|WP_031884358.1 amidohydrolase, partial 
MNQQLIEALKSKEDKMIEIRRYLHQHPELSFHEDETAKYIAEFYKGKDVEVETNVGPRGIKVTIDSGKPGKTLAIRADFDALPITEDTGLSFASQNKGVMHACGHDAHTAYMLVLAETLAEMKDSFTGKVVVIHQPAEEVPPGGAKAMIENGVLDGVDHVLGVHVMSTMKTGKVYYRPGYVQTGRAFFKLKVQGKGGHGSSPHMANDAIVAGSYFVTALQTVVSRRLSPFETGVVTIGSFDGKGQFNVIKDVVEIEGDVRGLTDAT
>WP_031886299.1|WP_031886299.1 L-lactate permease 
MTLLTVNPFDNVGLSALVAAVPIILFLLCLTVFKMKGIYAALTTLVVTLIVALFVFELPARVSAGAITEGVVAGIFPIGYIVLMAVWLYKVSIKTGQFSIIQDSIASISEDQRIQLLLIGFCFNAFLEGAAGFGVPIAICAVLLIQLGFEPLKAAMLCLIANGGAGAFGAIGLPVSIIDTFNLSGGVTTLDVARYSALTLPILNFIIPFVLVFIVDGMKGIKEILPVILTVSGTYTGLQLLLTIFHGPELADIIPSLATMVVLAFVCRKFKPKNIFRLEASEHKIQKRTPKEIVFAWSPFVILTAFVLVWSAPFFKKLFQPGGALESLVIKLPIPNTVSDLSPKGIALRLDLIGATGTAILLTVIITILITKLKWKNAGALLVEAIKELWLPILTISAILAIAKVMTYGGLTVAIGQGIAKAGAIFPLFSPVLGWIGVFMTGSVVNNNTLFAPIQATVAQQISTSGSLLVAANTAGGVAAKLISPQSIAIATAAVKKVGEESALLKMTLKYSIIFVAFICVWTFILTLIF
>WP_031897116.1|WP_031897116.1 hypothetical protein 
MLISLVIPVFALLVIGGIIWVIIEGIVHISKKNKAIDNFLNQVNKVSETYKFATAFLFLILATAGISQFYLYYIVSAFLFWLVILTFGIAGIIFLMPYGLCFLPLYKQKKKKQTFKKYMVYTTIGLSICLGLSLVLVHTTKIYMDEGGVRYYYGSFVMKQAGGYAYLALAALSTLLIVAKKATNKNKEIETVDNTNITER
>WP_031900862.1|WP_031900862.1 staphyloferrin B export MFS transporter 
MINQSIWRSNFRILWLSQFIAIAGLTVLVPLLPIYMASLQNLSIVEIQLWSGIAIAAPAVTTMIASPIWGKLGDKISRKWMVLRALLGLAVCLFLMALCTTPLQFVLVRLLQGLFGGVVDASSAFASAEAPAEDRGKVLGKLQSSVSAGSLVGPLIGGVTASILGFSALLMSIAVITFIVCIFGALKLIETTHMRKSQTPNINKGIRRSFQCLLCTQQTCRFIIVGVLANFAMYGMLTALSPLASSVNHTAIDDRSVIGFLQSAFWTASILSAPLWGRFNDKSYVKSVYIFATIACGCSAILQGLATNIEFLMASRILQGLTYSALIQSVMFVVVNACHQQLKGTFVGTTNSMLVVGQIIGSLSGAAITSYTTPATTFIVMGIVFAVSSLFLICSTITNQINDHTLMKLWELKQKSAK
>WP_031912891.1|WP_031912891.1 L-lactate permease, partial 
MTLLTVNPFDNVGLSALVAAVPIILFLLCLTVFKMKGIYAALTTLVVTLIVALFVFELPARVSAGAITEGVVAGIFPIGYIVLMAVWLYKVSIKTGQFSIIQDSIASISEDQRIQLLLIGFCFNAFLEGAAGFGVPIAICAVLLIQLGFEPLKAAMLCLIANGAAGAFGAIGLPVSIIDTFNLSGGVTTLDVARYSALTLPILNFIIPFVLVFIVDGMKGIKEILPVILIVSGTYTGLQLLLTIFHGPELADIIPSLATMVVLAFVCRKFKPKNIFRLEASEHKIQKRTPKEIVFAWSPFVILTAFVLVWSAPFFKKLFQPGGALESLVIKLPIPNTVSDLSPKGIALRLDLIGATGTAILLTVIITILITKLKWKNAGALLVEAIKELWLPILTISAILAIAKVMTYGGLTVA
>WP_031927395.1|WP_031927395.1 staphyloferrin B biosynthesis protein SbnC 
MQNHTAVNTAQTIILRDLVDALLFEDIAGIVSNSEITKENGQTILIYKRETQQIKIPVYFSALNMFRYESSQPITIERRTSKQPLTAAEFWQTIANMNCDLSHEWEVARVEEGLTTAATQLAKQLSELDLASHPFVMSEQFASLKDRPFHPLAKEKRGLREADYQVYQAELNQSFPLMVAAVKKTHMIHGDTANIDELENLTAPIKEQATDMLNDQGLSIDDYVLFPVHPWQYQHILPNVFAKEISEKLVVLLPLKFGDYLSSSSMRSLIDIGAPYNHVKVPFAMQSLGALRLTPTRYMKNGEQAEQLLRQLIEKDEALAKYVMVCDETAWWSYMGQDNDIFKDQLGHLTVQLRKYPEVLAKNDTQQLVSMAALAANNRTLYQMICGKDNISKNDVMTLFEDIARVFLKVTLSFMQYGALPELHGQNILLSFEDGRVQKCVLRDHDTVRIYKPWLTAHQLSLPKYVVREDTPNTLINEDLETFFAYFQTLAVSVNLYAIIDAIQDLFGVSEHELMSLLKQILKNEVATISWVTTDQLAVRHILFDKQTWPFKQILLPLLYQRDSGGGSMPSGLTTVPNPMVTYD
>WP_031927403.1|WP_031927403.1 persulfide response sulfurtransferase CstA 
MKQYGEKFIDEFSKAELEKLAKQGQLIDVRTEEEYALGHINGSILHPVDEIESFNKEKNKTYYVICRSGNRSANASKYLAKQGYNVINLDGGYKVYEEENDSYDTQEEYKSIEIKADRKQFNYRGLQCPGPIVKISQEMKNIEVGDQIEVKVTDPGFPSDIKSWVKQTRHTLVKLDENNNGINAIIQKEKAKDLDVNYSAKGTTIVLFSGELDKAVAALIIANGARAAGKDVTIFFTFWGLNALKKAQTVNVKKQGIAKMFDLMLPKKNIRMPLSKMNMFGLGNMMIRYVMKKKNVDSLPTLINQAIEQNIKLIACTMSMDVMGIQKEELRDEVEYGGVGTYIGATENANHNLFI
>WP_031928223.1|WP_031928223.1 HTH-type transcriptional regulator SarS 
MKYNNHDKIRDFIIIEAYMFRFKKKVKPEVDMSIKEFILLTYLFHQQENTLPFKKIVSDLCYKQSDLVQHIKVLVKHSYISKVRSKIDERNTYISISEEQREKIAERVTLFDQIIKQCNLADQSESQMIPKDSKEFLNLMMYTMYFKNIIKKHLTLSFVEFTILAIITSQNKNIVLLKDLIETIHHKYPQTVRALNNLKKQGYLIKERSTEDERKILIHMDDAQQDHAEQLLAQVNQLLADKDHLHLVFE
>WP_032099372.1|WP_032099372.1 staphylococcal protein A 
MKKKNIYSIRKLGVGIASVTLGTLLISGGVTPAANAAQHDEAQQNAFYQVLNMPNLNADQRNGFIQSLKDDPSQSANVLGEAQKLNDSQAPKADAQQNNFNKDQQSAFYEILNMPNLNEAQRNGFIQSLKDDPSQSTNVLGEAKKLNESQAPKADNNFNKEQQNAFYEILNMPNLNEEQRNGFIQSLKDDPSQSANLLSEAKKLNESQAPKADNKFNKEQQNAFYEILHLPNLNEEQRNGFIQSLKDDPSQSANLLAEAKKLNDAQAPKADNKFNKEQQNAFYEILHLPNLTEEQRNGFIQSLKDDPSVSKEILAEAKKLNDAQAPKEEDNNKPGKEDGNKPGKEDNNKPGKEDGNKPGKEDNKKPGKEDGNKPGKEDNNKPGKEDGNGVHVVKPGDTVNDIAKANGTTADKIAADNKLADKNMIKPGQELVVDKKQPANHADANKAQALPETGEENPFIGTTVFGGLSLALGAALLAGRRREL
>WP_041205279.1|WP_041205279.1 M20 family metallopeptidase 
MNQQLIEALKSKEDKMIEIRRYLHQHPELSFHEDETAKYIAEFYKGKDVEVETNVGPRGIKVTIDSGKPGKTLAIRADFDALPITEDTGLSFASQNKGVMHACGHDAHTAYMLVLAETLAEMKDSFTGKVVVIHQPAEEVPPGGAKAMIENGVLDAVDHVLGVHVMSTMETGNVYYRPGYVQTGRAFFKLKVQGKGGHGSSPHMANDAIVAGSYFVTALQTVVSRRLSPFETGVVTIGSFDGKGQFNVIKDVVEIEGDVRGLTDATKATIEKEIKRLSKGLEALYGVTCTLEYNDDYPALYNDPEFTEYVAKTLKEADLEFGVEICEPQPPSEDFAYYAKERPSAFIYTGAAVEDGEIYPHHHPKFKISEKSLLISAEAVGTVVLDYLKGDN
>WP_041494635.1|WP_041494635.1 staphylococcal protein A 
MKKKNIYSIRKLGVGIASVTLGTLLISGGVTPAANAAQHDEAQQNAFYQVLNMPNLNADQRNGFIQSLKDDPSQSANVLGEAQKLNDSQAPKADAQQNNFNKDQQSAFYEILNMPNLNEAQRNGFIQSLKDDPSQSTNVLGEAKKLNESQAPKADNNFNKKQQNAFYEILNMPNLNEEQRNGFIQSLKDDPSQSANLLSEAKKLNESQAPKADNKFNKEQQNAFYEILHLPNLNEEQRNGFIQSLKDDPSQSANLLAEAKKLNDAQAPKADNKFNKEQQNAFYEILHLPNLTEEQRNGFIQSLKDDPSVSKEILAEAKKLNDAQAPKEEDNKKPGKEDGNKPGKEDGNKPGKEDNNKPGKEDGNKPGKEDGNKPGKEDNKKPSKEDGNKPGKEDGNKPGKEDNKKPSKEDGNKPGKEDGNKPGKEDGNKPGKEDGNKPGKEDGNKPGKEDGNKPGKEDGNGVHVVKPGDTVNDIAKANGTTADKIAADNKLADKNIIKPGQELVVDKKQPANHADANKAQALPETGEENPFIGTTVFGGLSLALGAALLAGRRREL
>WP_042905015.1|WP_042905015.1 tandem-type lipoprotein 
MMKRLNKLVLGINLLFLVISITSGCGMGKEAEIKKSFEKTLSMYPIKNLEDLYDKEGYRDDQFDKNDKGTWIVRSSMSIQPNGKDMNVKGMVLYMNRNSRTTNGYYYVDVIERQDKGIHRDNEKKYPVKMVDNKIIPTKDIKDENIKKEIENFKFFAQYGSFKDLSKYKEGDISYNPEVPSYSAKYQLTNDDYNVKQLRKRYDIPTNKAPKLLLKGTGNLKGSSVGYKDIEFTFVEKKGENIYFSDSLHLEPSEDK
>WP_042907859.1|WP_042907859.1 staphylococcal protein A 
MKKKNIYSIRKLGVGIASVTLGTLLISGGVTPAANAAQHDEAQQNAFYQVLNMPNLNADQRNGFIQSLKDDPSQSANVLGEAKKLNESQAPKADNNFNKEQQNAFYEILNMPNLNEEQRNGFIQSLKDDPSQSANLLSEAKKLNESQAPKADNKFNKEQQNAFYEILHLPNLNEEQRNGFIQSLKDDPSQSANLLAEAKKLNDAQAPKADNKFNKEQQNAFYEILHLPNLTEEQRNGFIQSLKDDPSVSKEILAEAKKLNDAQAPKEEDNNKPGKEDNKPGKEDNNKPGKEDNNKPGKEDGNKPGKEDGNKPGKEDGNKPSKEDGNKPGKEDGNGVHVVKPGDTVNDIAKANGTTADKIAADNKLADKNMIKPGQELVVDKKQPANHADANKAQALPETGEENPFIGTTVFGGLSLALGAALLAGRRREL
>WP_042907860.1|WP_042907860.1 multidrug efflux MFS transporter NorC 
MNETYRGGNKLILGVVLGVITFWLFAQSLVNVVPNLQQSFGADMGTISIAVSLTALFSGMFVVGAGGLADKIGRVKMTNIGLLLSIIGSALIIITNLPALLILGRVIQGVSAACIMPSTLAIMKTYYEGAERQRALSYWSIGSWGGSGICSLFGGAVATTMGWRWIFIFSIIVAVLSMLLIKGTPETKSEVTNTHKFDVAGLIVLVVMLLSLNVVITKGAALGYTSLWFFGLIAIVIAAFFIFLNVEKKVDNPLIDFKLFENKPYTGATISNFLLNGVAGTLIVANTFVQQGLGYTALQAGYLSITYLIMVLLMIRVGEKLLQKMGSKRPMLLGTFIVIIGIALISLVFLPGIFYVISCVVGYLCFGLGLGIYATPSTDTAISNAPLDKVGVASGIYKMASSLGGAFGVAISGAVYAGAVAATSIHTGAMIALWVNVLMGIMAFIAILFAIPNDDKRVKDAK
>WP_043039598.1|WP_043039598.1 saccharopine dehydrogenase NADP-binding domain-containing protein 
MYKNIGVLGGNGTLGQCLTQLLSKQKDIKIKVAFRSNDFLKVTSDNVNYEKINLDCLEHLRVFIGECDLLINCTGYFDRRMIEFCLNSHTHYIDSSGDLYIEKHLKGLNINLQTNNLCAIPFLGVNPGLTEILATHVSQVCTTEKLELFFAGTGELSKSAIREVIETSNPPYSYIQTAIINGKTEKLNFMMKESKLFKDMKSFYCVPLINHHFEKCIIYNKISSAYYFNAFYDETLIYKMIEAKFLFQNDKLEDAVSLLEKGFKDYSDGNITSTMIKIIVNDIHDIDFRSSMDWNELTALTIYHTALLILRNKIKSYGIKSVYKAINVSDLISEIKKHPKINLEMNDRGE
>WP_043044859.1|WP_043044859.1 staphyloferrin B export MFS transporter 
MINQSIWRSNFRILWLSQFIAIAGLTVLVPLLPIYMASLQNLSVVEIQLWSGIAIAAPAVTTMIASPIWGKLGDKISRKWMVLRALLGLAVCLFLMALCTTPLQFVLVRLLQGLFGGVVDASSAFASAEAPAEDRGKVLGRLQSSVSAGSLVGPLIGGVTASILGFSALLMSIAVITFIVCIFGALKLIETTHMPKSQTPNINKGIRRSFQCLLCTQQTCRFIIVGVLANFAMYGMLTALSPLASSVNHTAIDDRSVIGFLQSAFWTASILSAPLWGRFNDKSYVKSVYIFATIACGCSAILQGLATNIEFLMAARILQGLTYSALIQSVMFVVVNACHQQLKGTFVGTTNSMLVVGQIIGSLSGAALTSYTTPATTFIVMGVVFAVSSLFLICSTITNQINDHTLMKLWELKQKSAK
>WP_043044860.1|WP_043044860.1 staphyloferrin B biosynthesis protein SbnC 
MQNHTAVNTAQTIILRDLVDALLFEDIAGIVSNSEITKENGQTILIYKRETQQIKIPVYFSALNMFRYESSQPITIEGRLSKQPLTAAEFWQTIANMNCDLSHEWEVARVEEGLTTAATQLAKQLSELDLASHPFVMSEQFASLKDRPFHPLAKEKRGLREADYQVYQAELNQSFPLMLAAVKKTHMIHGDTANIDELENLTAPIKEQATDMLNDQGLSIDDYVLFPVHPWQYQHILPNVFAKEISEKLVVLLPLKFGDYLSSSSMRSLIDIGAPYNHVKVPFAMQSLGALRLTPTRYMKNGEQAEQLLRQLIEKDEALAKYVMVCDETAWWSYMGQDNDIFKDQLGHLTVQLRKYPEVLAKNDTQQLVSMAALAANDRTLYQMICGKDNISKNDVMTLFEDIAQVFLKVTLSFMQYGALPELHGQNILLSFEDGRVQKCVLRDHDTVRIYKPWLTAHQLSLPKYVVREDTPNTLINEDLETFFAYFQTLAVSVNLYAIIDAIQDLFGVSEHELMSLLKQILKNEVATISWVTTDQLAVRHILFDKQTWPFKQILLPLLYQRDSGGGSMPSGLTTVPNPMVTYD
>WP_043044861.1|WP_043044861.1 N-
MNREMLYLNRSDIEQAGGNHSQVYVDALTEALTAHAHNDFVQPLKPYLRQDPENGHIADRIIAMPSHIGGEHAISGIKWIGSKHDNPSKRNMERASGVIILNDPETNYPIAVMEASLISSMRTAAVSVIAAKHLAKKGFKDLTIIGCGLIGDKQLQSMLEQFNHIERVFVYDQFSEACARFVDRWQQQRPEINFIATENAKEAVSNGEVVITCTVTDQPYIEYDWLQKGAFISNISIMDVHKEVFIKADKVVVDDWSQCNREKKTINQLVLEGKFSKEALHAELGQLVTGDIPGREDDDEIILLNPMGMAIEDISSAYFIYQQAQQQNIGTTLNLY
>WP_043044863.1|WP_043044863.1 L-lactate permease 
MTLLTVNPFDNVGLSALVAAVPIILFLLCLTVFKMKGIYAALTTLVVTLIVALFVFELPARVSAGAITEGVVAGIFPIGYIVLMAVWLYKVSIKTGQFSIIQDSIASISEDQRIQLLLIGFCFNAFLEGAAGFGVPIAICAVLLIQLGFEPLKAAMLCLIANGAAGAFGAIGLPVSIIDTFNLSGGVTTLDVARYSALTLPILNFIIPFVLVFIVDGMKGIKEILPVILTVSGTYTGLQLLLTIFHGPELADIIPSLATMVVLAFVCRKFKPKNIFRLEASEHKIQKRTPKEIVFAWSPFVILTAFVLVWSAPFFKKLFQPGGALESLVLKMPIPNTVSDLSPKGIALRLDLIGATGTAILLTVIITIIITKLKWKSAGALLVEAIKELWLPILTISAILAIAKVMTYGGLTVAIGQGIAKAGAIFPLFSPVLGWIGVFMTGSVVNNNTLFAPIQATVAQQISTSGSLLVAANTAGGVAAKLISPQSIAIATAAVKKVGEESALLKMTLKYSIIFVAFICIWTFILTLIF
>WP_043044864.1|WP_043044864.1 multidrug efflux MFS transporter NorC 
MNETYRGGNKLILGIVLGVITFWLFAQSLVNVVPNLQQSFGADMGTISIAVSLTALFSGMFVVGAGGLADKIGRVKMTNIGLLLSIIGSALIIITNLPALLILGRIIQGVSAACIMPSTLAIMKTYYEGAERQRALSYWSIGSWGGSGICSLFGGAVATTMGWRWIFIFSIIVAVLSMLLIKGTPETKSEVTNTHKFDVAGLIVLVVMLLSLNVVITKGAALGYTSLWFFGLIAIVIVAFFIFLKVEKKVDNPLIDFKLFENKPYTGATISNFLLNGVAGTLIVANTFVQQGLGYTALQAGYLSITYLIMVLLMIRVGEKLLQKMGSKRPMLLGTFIVVIGIALISLVFLPGIFYVISCVVGYLCFGLGLGIYATPSTDTAISNAPLDKVGVASGIYKMASSLGGAFGVAISGAVYAGAVASTSIHTGAMIALWVNVLMGIMAFIAILFAIPNDDKRVKDAK
>WP_043044865.1|WP_043044865.1 M20 family metallopeptidase 
MNQQLIEALKSKEDKMIEIRRYLHQHPELSFHEDETAKYIAEFYKGKDVEVETNVGPRGIKVTIDSGKPGKTLAIRADFDALPITEDTGLSFASQNKGVMHACGHDAHTAYMLVLAETLAEMKDSFTGKVVVIHQPAEEVPPGGAKAMIENGVLDGVDHVLGVHVMSTMKTGKVYYRPGYVQTGRAFFKLKVQGKGGHGSSPHMANDAIVAGSYFVTALQTVVSRRLSPFETGVVTIGSFDGKGQFNVIKDVVEIEGDVRGLTDATKATIEKEIKRLSKGLEDMYGVTCTLEYNDDYPALYNDPEFTEYVAKTLKEANLDFGVEMCEPQPPSEDFAYYAKERPSAFIYTGAAVEDGEIYPHHHPKFNISEKSLLISAEAVGTVVLDYLKGDN
>WP_043044867.1|WP_043044867.1 tandem-type lipoprotein 
MIKRINKLVLGISLLFLVISITAGCGMGKEAEIKKSFEKTLSMYPIKNLEDLYDKEGYRDDEFDKKDKGTWIIGSEMATQNKGEALKVKGMVLYMNRNTRSAKGFYYVNAVKKDEDGRPQDNKIEYPVKMVDNKIIPTKGIKDENIKKEIENFKFFAQYGSFKDLSKYKDGDISYNPEVPSYSAKYQLTNDDYNVKQLRKRYNIPTNKAPKLLLKGTGNLKGSSVGYKDIEFTFVEKKGENIYFSDSLHLEPSEDK
>WP_043044868.1|WP_043044868.1 tandem-type lipoprotein 
MKCLSKRVFYISFLILVISITAGCGIGKEAEVKKSFEKTLSMYPIKNLEDLYDKEGYRDDQFDKKDKGTWIINSEMATQNKGEALKIKGMVLYMNRNTKTTKGYYYVNAIKNDKDGRPQENEKRYPVKMVDNKIIPTKEINEENIKKEIENFKFFVQYGNFKDLSKYKDGDISYNPEVPSYSAKYQLTNDDYNVKQLRKRYDITTNNAPKLLLKGSGNLKGSSVGYKNIEFTFVEKKGKNIYFSDSLDYKKSGDV
>WP_043044869.1|WP_043044869.1 tandem-type lipoprotein 
MMKRLNKLVLGIIFLFLVISITAGCGIGKEAEVKKSFEKTLSMYPIKNLEDLYDKEGYRDDQFDKKDKGTWTINSQMATQNKGEALKINGMLLKINRNTRSAKGFYYTNEIKTEKYKVAQDNQKKYPVKMVDNKIIPTKDIKDENIKKEIENFKFFAQYGNFKDLKKYKDGDISYNPEVPSYSAKYQLTNDDYNVKQLRKRYDIPTNKAPKLLLKGTGNLKGSSVGYKDIEFTFVENKSENIYFSDGLHFNPSEDK
>WP_043044870.1|WP_043044870.1 phosphatidylinositol-specific phospholipase C 
MKKCIKTLFLSIILVVMSGWYHSAHASDSLSKSPENWMSKLDESKHLTEINMPGSHDSGSFTLKDPVKSVWAKTQDKDYLTQMKSGVRFFDIRGRASADNMISVHHGMVYLHHELGKFLDDAKYYLSAYPNETIVMSMKKDYDSDSKVTKTFEEIFREYYYNNPQYQNLFYTGSNANPTLKETKGKIVLFNRMGGTYIKGGYGADTSGIQWADNATFETKINNGSLNLHVQDEYKDYYDKKVEAVKNLLAKAKTDSNKDNVYVNFLSVASGGSAFNSTYNYASHINPEIAKTIKANGKARTGWLIVDYAGYPWPGYDDIVSEIIDSNK
>WP_043044871.1|WP_043044871.1 ABC transporter ATP-binding protein 
MLNIKNLTKNFKKKEVLTNINTSFSLNGTSIIVGLNGSGKTTLLNIITTLTKPDFGNVFINNNALGDPNYKKEIFFIPSDFFLPEYMTGEEYFLFVSSIYNQKFINDKNYFYILSELFDIYSFLRNTIETYSYGMKKKLQICIALTIKTNFLLADELTNGLDFEAKILLEHLIKEQEKTRKIILVSHSMDFISKFSDDIRILEKGKLSIYEGNISLLEKYLISKGDLCGKIKIIEQYNNS
>WP_043044872.1|WP_043044872.1 hypothetical protein 
MEKLKLSNNIIIVKFLLREVFNSVFNSVLLKSKTNKVIFLILLALAYITYIYINITQFNTFNKNFDNNIAKQLISSYINVTIITSLIIYLFIDVTFNLSSKSLFMLKSLPFSLKEINLSKSIFKLALFIILFELIIIITIPLFTLTNMNLIQFLSLFIIIHIIMLDCFLILEFLIQNILLKYLSNMLGYGLYISFIISSSAYYFVFFRFKIDLWVYYSSYSINSLLILCFIIFFMILLIMISILFKWFGDDRSFINLKYFNTKIKLTNGIFNIILLALLRQKRLVYMLSLVITATVLCFIYFDWFKSLQLLYFLYPLTFVAGLFYADSISGVSRMFTLYRVSTNQEFLCLVICQTLLLLPMTLLFGITKLSISFILIGFALITLTIILGFIFPAFESAINESTSSILTLFILVLISLLFSKTHYLILSITILLGVEYLCIFKERRHT
>WP_043044875.1|WP_043044875.1 hypothetical protein 
MLISLVTPVFALLVIGGIIWVIIEGIVHISKKNKAMDIFLNKVNKVSETYKFATTFLFLILATAGISQFYLYYIVSAFLFWLVILTFGIAGIIFLMPYGLCFLPLYKQKKKKQTFKKYMVYTTIGLSICLGLSLVLVHTTKIYMDEGGVRYYYGSFVMKQAGGYAYLALAVLSTLLIVAKKATNKKKEIETVDNTNITER
>WP_043044876.1|WP_043044876.1 flavodoxin family protein 
MITCLFGSSRKDGNSAIAVENLLKNLKVNFVNLYQSNIEKVTDNRHSKGANFHNDDYEQILIKVLESDIIIFSTPLYWYSMSASLKLFIDRWTESLRDTQIDNFKEIMSQKKYLILIIGGDNPHTKAQPLVNQFKLIFEFMNITNYRFLIGEGNKPFDILNDSQFIKELANINLALKKGDIYD
>WP_043045046.1|WP_043045046.1 oleate hydratase 
MYYSYGNYEAFARPKKPENVENKSAYLIGSGLASLAAACFLIRDGQMEGSKIHILEELPKAGGSLDGENIPLKGYVVRGGREMENHFECLWDLFRSIPSLEIDNASVLDEFYWLNKEDPNYSRCRVIEKQGQRLVTDGDFTLTKTAIKEILDLCLTNEEDLDDVKITDVFSDDFFNSNFWIYWKTMFAFEPWHSAMEMRRYLMRFVHHIGGLADFSALKFTKYNQYESLVLPMVEYLKSHGVQFEYDVKVEDIKVDVTTSQKIAREILIHRHGKAESIKLTVDDLVFVTNGSITESSTYGDNDTPAPPTDELGGSWTLWKNLARQSPEFGNPDKFCQNIPQKSWFVSATSTTNNKDIIDTIESICKRDPLAGKTVTGGIITINDSAWQISFTINRQQQFKDQPKNEISTWIYALYSDVNGDYIKKPITECSGNEICQEWLYHLGVSTDKIEDLAKHASNTIPVYMPYITSYFMTRAIGDRPLVVPHQSQNLAFIGNFAETERDTVFTTEYSVRTAMEAVYQLLNIDRGIPEVINSTFDLRVLMDAVYELNDHQDLREITKDSKIQKLALAGFLKKVKGTYIETLLKEHKLL
>WP_044291648.1|WP_044291648.1 tRNA-dihydrouridine synthase 
MKENFWSELPRPFFILAPMEDVTDIVFRHVVSEAARPDVFFTEFTNTESFCHPEGIHSVRGRLTFSEDEQPMVAHIWGDKPDQFRETSIQLAKMGFKGIDLNMGCPVANVAKKGKGSGLILRPDVAAEIIQATKAGGLPVSVKTRLGYYEIDEWKDWLKHVFKQDIANLSIHLRTRKEMSKVDAHWELIEAIKNLRDEIAPNTLLTINGDIPDRKTGLELAEKYGIDGVMIGRGIFHNPFAFEKEPREHTSKELLDLLRLHLSLFNKYEKDEIRQFKSLRRFFKIYVRGIRGASELRHQLMNTQSIAEARALLDEFEAQMDEDVKIEL
>WP_044291652.1|WP_044291652.1 hypothetical protein 
MLISLVIPVFALLVIGGIIWVIIEGIVHISKKNKAIDNFLNQVNKVSETYKFATAFLFLILATAGISQFYLYYIVSAFLFWLVILTFGIAGIIFLMPYGLCFLPLYKQKKKKQTFKKYMVYTTIGLSICLGLSLVLVHTTKIYMDEGGVRYYYGSFVMKQAGGYAYLALAVLSTLLIVAKKATNKNKEIETVDNTNIMER
>WP_044291654.1|WP_044291654.1 alpha/beta hydrolase 
MKKSVNFKSKTNLLAANLYTPEQFDESKKYPAITVCHPGGGVKEQTAGMYAEKLAEFGYVTVVYDASHQGESEGSPRYLEDPFARTEDVRASVDYLTTLDFVDNDRIGALGVCAGGGYTVSAARTERRIKALATVSMVDIGALFRKGPGDVVSIDDQLAFMTQVADQRTAEANGADYGITGYVPEKIDDSMPENSTMVQGHDYYLTERGQHKNAPNKLLLRSFSEVLTFAPFTYIDELLTQPFLAIAGTEADTIEYSVDAVEKAAGDNNELYKIEGASHVDLYDIPEYVNQVLPKLESFYKETL
>WP_044291658.1|WP_044291658.1 hypothetical protein 
MEKFNNWILNAISGSQTDKNGTTKELKGAKFIILYAYSMLVLLALVVSNIFIHILEPKLSITTQIIIVLILIEALIGLRFLKAYDVKRGKDKENKKNSKDFVKLKSILVAILFTSLALTAGTVADIYGFTDLGNTRSDLIVWSIGGIIFGLVCYTMEDKK
>WP_044291661.1|WP_044291661.1 phosphatidylinositol-specific phospholipase C 
MKKCIKTLFLSIILVVMSGLYHSAHASDSLSKSPENWMSKLDESKHLTEINIPGSHDSGSFTLKDPVKSVWAKTQDKDYLTQMKSGVRFFDIRGRASADNMISVHHGMVYLHHELGKFLDDAKYYLSAYPNETIVMSMKKDYDSDSKVTKTFEEIFREYYYNNPQYQNLFYTGSNANPTLKETKGKIVLFNRMGGTYIKSGYGADTSGIQWADNATFETKINNGSLNLKVQDEYKDYYDKKVEAVKNLLAKAKTDSNKDNVYVNFLSVASGGSAFNSTYNYASHINPEIAKTIKANGKARTGWLIVDYAGYTWSGYDDIVSEIIDSNK
>WP_044291663.1|WP_044291663.1 tandem-type lipoprotein 
MMKRLNKLVLGIIFLFLVISITAGCGIGKEAEIKKSFEKTLSMYPIKNLEDLYDKEGYRDDQFDKNDKGTWIVNSEMATQNKGEALKIKGMVLYMNRNTKTTKGYYYVNAIKNDKDGRPQENEKRYPVKMVDNKIIPTKEIKDKNIKKEIENFKFFVQYGNFKDLSKYKDGDISYNPEVPSYSAKYQVTNDDYNVKQLRKRYDIPTSKAPKLLLKGSGNLKGSSVGYKNIEFTFVEEKGKNIYFSDSLDYKKSGEV
>WP_044291671.1|WP_044291671.1 multidrug efflux MFS transporter NorC 
MNETYRGGNKLILGIVLGVITFWLFAQSLVNVVPNLQQSFGTDMGTISIAVSLTALFSGMFVVGAGGLADKIGRVKMTNIGLLLSIIGSALIIITNLPALLILGRIIQGVSAACIMPSTLAIMKTYYQGAERQRALSYWSIGSWGGSGICSLFGGAVATTMGWRWIFIFSIIVAVLSMLLIKGTPETKSEVTNTHKFDVAGLIVLVVMLLSLNVVITKGAALGYTSLWFFGLIAIVIVAFFIFLKVEKKVDNPLIDFKLFENKPYTGATISNFLLNGVAGTLIVANTFVQQGLGYTALQAGYLSITYLIMVLLMIRVGEKLLQKMGSKRPMLLGTFIVVIGIALISLVFLPGIFYVISCVVGYLCFGLGLGIYATPSTDTAISNAPLDKVGVASGIYKMASSLGGAFGVAISGAVYAGAVAATSIHTGAMIALWVNVLMGIMAFIAILFAIPNDDKRVKDAK
>WP_044291674.1|WP_044291674.1 oleate hydratase 
MYYSYGNYEAFARPKKPENVENKSAYLIGSGLASLAAACFLIRDGQMEGSKIHILEELPKAGGSLDGENIPLKGYVVRGGREMENHFECLWDLFRSIPSLEIDNASVLDEFYWLNKEDPNYSRCRVIEKQGQRLVTDGDFTLTKTAIKEILDLCLTNEEDLDDVKITDVFSDDFFNSNFWIYWKTMFAFEPWHSAMEMRRYLMRFVHHIGGLADFSALKFTKYNQYESLVLPMVEYLKSHGVQFEYDVKVKDIKVDVTTSQKIAREILIDRNGNAESIKLTINDLVFVTNGSITESSTYGDNDTPAPPTDELGGSWTLWKNLARQSPEFGNPDKFCQNIPKKSWFVSATSTTNNKEIIDTIESICKRDPLAGKTVTGGIITINDSAWQMSFTINRQQQFKDQPENEISTWIYALYSDVNGDYIKKPITECSGNEICQEWLYHLGVSTDKIEDLAKHASNTIPVYMPYITSYFMTRAIGDRPLVVPHQSQNLAFIGNFAETERDTVFTTEYSVRTAMEAVYELLNIDRGIPEVINSPFDLRVLMDAVYELNDHQDLREITKDSKIQKLALAGFLKKVKGTYIETLLKEHKLL
>WP_044291706.1|WP_044291706.1 HTH-type transcriptional regulator SarS 
MKYNNHDKIRDFIIIEAYMFRFKKKVKPEVDMTIKEFILLTYLFHQQENTLPFKKIVSDLCYKQSDLVQHIKVLVKHSYISKVRSKIDERNTYISISEEQREKIAERVTLFDQIIKQFNLADQSESQMIPKDSKEFLNLMMYTMYFKNIIKKHLTLSFVEFTILAIITSQNKSIVLLKDLIETIHHKYPQTVRALNNLKKQGYLIKERSTEDERKILIHMDDAQQDHAEQLLAQVNQLLADKDHLHLVFE
>WP_045172579.1|WP_045172579.1 tandem-type lipoprotein 
MMKRLNKLVLGIIFLFLVISITAGCGMGKEAEIKKSFEKTLSMYPIKNLEDLYDKEGYRDDQFDKNDKGTWIVNSQMAIQNKGEALKIKGMLLKIDRNTRSAKGFYYTNEIKTEKYEVAQDNQKKYPVKMINNKFISTEEVKEENIKKEIENFKFFAQYSNFKDLMNYKDRDISYNPEVPSYSAQYQLTNDDYNVKQLRKRYDIPTNKAPKLLLKGTGNLKDSSVGYKKIEFTFVENKNENIYFTDSLHLEPSEDK
>WP_045172580.1|WP_045172580.1 phosphatidylinositol-specific phospholipase C 
MKKCIKTLFLSIILVVMSGWYHSAHASDSLSKSPENWMSKLDESKHLTEINMPGSHDSGSFTLKDPVKSVWAKTQDKDYLTQMKSGVRFFDIRGRASADNMISVHHGMVYLHHELGKFLDDAKYYLSAYPNETIVMSMKKDYDSDSKVTKTFEEIFREYYYNNPQYQNLFYTGSNANPTLKETKGKIVLFNRMGGTYIKSGYGADTSGIQWADNATFETKINNGSLNLQVQDEYKDYYDKKVEAVKNLLAKAKTDSNKDNLYVNFLSVASGGSAFNSTYNYASHINPEIAKTIKANGKARTGWLIVDYAGYPWPGYDDIVSEIIDSNK
>WP_045172581.1|WP_045172581.1 DEAD/DEAH box helicase 
MSQLLNDTLSAWLLIESLSPGEVNFTAEDILSAEHFKNGAKQAQLQSFDEYFEIWNSERFIISEEKSETGELIFKFYRHCFRYNEINLKIQDIFDDYSDIHNPNGTHCYGYTFNTDKHGKVIVDSIHIPMIMSALKEIEKNKNANIEEKFNDSVEKFVQKVKEILADEPINEFKLKKIDKAYDEYFSVLSSKKDGLFAHYVAIEYVKDSDLPQPEFNSFFISDIEKARKSPNQTLIDYIEGVEESQRIEVDENKEMFDKFLHPSRLPDGRWPSQTEFRLSLMQQLAVNQITSGNERISSVNGPPGTGKTTLLKDIFAHLVVERGKELAKLNNPKDAFVKTKIHETDDKYVYLLKESIAKYKMVVASSNNGAVENISKDLPKIEEIIRNPEKCKFPKYEQNYANLAHELKDFAEIAEGLIGESAWGLFSGVFGKSSNINKVLEHMLKKDGNDIGFAKLLQNENNRMSYNELMSEWQSHQRAFLEELRHVEMLKEESIRAYDVYKNCESYSKIEHELNSEKMNVKEKLNHSEIQISCDNKEIEDLDDRINYNTKQIETLNELIKSIKESNKGFINKLKAMFNSEEDESYKDHNKEKQQLLTQQLELEKCKKNKHEDLVSKLKEKEKLIKQLTKVQLQLDELNSQLQELEAYRIESKITIPEKDFWSDNNYDERQVTNLWTSDELQYRRAMLFLRAMILHKLLLIANNTTIYYAINDFKDRRKLIDANPDKVHNAWNVMHLIFPVVSTTFASFKSMYGGIPKDFIDYLFIDEAGQAIPQAAVGALYRSKKVVAVGDPIQIEPVVTLESHLIDNIRKNYHVPEYLVSKEASVQSVADNANQYGFWKSDATDSNQKTWIGIPLWVHRRCLKPMFTIANQIAYNNKMVLPSNITKVGKTGWYDVKGNAVQKQFVKEHGEKVVGLLADDWIEAIKEGKNEPSSFVISPFSAVQQQIKRMLKQQLPTRIDIERTKINQWVDKSIGTVHTFQGKEAQKVYFVIGTDNTQDGAVNWSCEKPNLLNVAVTRAKKEFYVIGDLQRIQMKPFYETIFKERNVK
>WP_045172582.1|WP_045172582.1 MULTISPECIES: TfoX/Sxy family protein 
MATKKDVHDLFLNHVNSNAVKTRKMMGEYIIYYDGVVIGGLYDNRLLVKATKSARHQLQDNTLISPYPGAKEMILIPDITKVTNLNDLFELIKNDLKN
>WP_045172584.1|WP_045172584.1 type II sulfide:quinone oxidoreductase Sqr 
MNKHYQIVIIGGGTAGVTVASRLLRKNQNLKEKIAIIDPADHHYYQPLWTLVGAGVSSLKSSRKDMESVIPEGANWIKQAVSSFQPENNSVILGDNTVVYYDFLVVAPGLQINWSSIKGLKENIGKNGVCSNYSPDYVNETWNQISNFKQGNAIFTHPNTPIKCGGAPMKIMYLAEDYFRKHKIRSNANVIYATPKDALFDVGKYNKELERIVEERNITVNYNYNLVEIDGDKKVATFEHIKSYDRKTISYDMLHVTPPMGPLDVVKESTLSDSEGWVDVNPTTLQHKSYSNVFALGDASNVPTSKTGAAIRKQAPIVANNLLQVMNNQMLTHHYDGYTSCPIVTGYNRLILAEFDYNKNTKETMPFNQAKERRSMYIFKKDLLPKMYWYGMLKGLI
>WP_045172895.1|WP_045172895.1 2OG-Fe dioxygenase family protein 
MNKLREYGFERYDLLKELNYEGIEFDYLELLNYFSDLPIDEYAPTLNRYRRYSRALILPGNDQIFWLPIQKINNSEYSVYFQGKFNPEFPESYRKFRPIDQHIQNNKLLNKIISSNFKKTFWNEEDKILPIHVGVHFVKLFVNDAFKKATSSPDCLHQDGEPFTFAHLIERKNVKGGTNVIASPQVVGKKPHEINNEDIIEIFELSKALESYGVHDTSVSHYVSAIEQDNKSNPATRSVILIDYQQTIVADINE
>WP_045172900.1|WP_045172900.1 M20 family metallopeptidase 
MNQQLIETLKSKEGKMIEIRRYLHQHPELSFHEDETAKYIAEFYKGKDVEVETNVGPRGIKVTIDSGKPGKTLAIRADFDALPITEDTGLSFASQNKGVMHACGHDAHTAYMLVLAETLAEMKDSFTGKVVVIHQPAEEVPPGGAKAMIENGVLDGVDHVLGVHVMSTMKTGNVYYRPGYVQTGRAFFKLKVQGKGGHGSSPHMANDAIVAGSYFVTALQTVVSRRLSPFETGVVTIGSFDGKGQFNVIKDVVEIEGDVRGLTDATKATIETEIKRLSKGLEALYGVTCTLEYNDDYPALYNDPEFTEYVAKTLKEADLEFGVEICEPQPPSEDFAYYAKERPSAFIYTGAAVENGEIYPHHHPKFNISEKSLLISAEAVGTVVLDYLKGDN
>WP_045172903.1|WP_045172903.1 tandem-type lipoprotein 
MKRLNKLVLYISFLILVISFTAGCGMGKEAEIKKSFEKTLSMYPIKNLEDLYDKEGYRDDQFDKNDKGTWIINSEMVVQPKGERMKSKGMVLYMNRNTKTTTGKYIVSETLHDEDGRPKSKDKEYPVKMIDNKIIPTKDIKDEKIKKEIENFKFFAQYGNFKDLTKYKDGDISYNPEVPSYSAKYQLTNDDYNVKQLRKRYNIPTNKAPKFLLKGTGNLKGSSVGYKDIEFTFVEKKGENIYFSDSLHLEPSEDK
>WP_045172905.1|WP_045172905.1 tandem-type lipoprotein 
MKRLNKLVLGISFLFLVISITAGCGIGKEAEIKKSFEKTLSMYPIENLEDLYDKEGYRDDQFDKNDKGTWIINSEMAIQNKGEPMKSKGMVLYMNRNTRTTNGYYYVNVIKGEDKGKHQDNEKRYPVKMVDNKIILTKEIKDEKIKKEIENFKFFVQYGNFKDLSKYKDGDISYNPEVPSYSAKYQLTNDDYNVKQLRKRYDIPTNKAPKLLLKGTGNLKGSSVGYKDIEFTFVEKKEENIYFSDGLIFKPSEDK
>WP_045178475.1|WP_045178475.1 phosphatidylinositol-specific phospholipase C 
MKKCIKTLFLSIILVVMGGWYHSAHALDSLSKSPENWMSKLDESKHLTEINMPGSHDSGSFTLTDPVKSVWAKTQDKDYLTQMKSGVRFFDIRGRASADNMISVHHGMVYLHHELGKFLDDAKYYLSAYPNETIVMSMKKDYDSDSKVTKTFEEIFREYYYNNPQYQNLFYTGSNANPTLKETKGKIVLFNRMGGTYIKSGYGADTSGIQWADNATFETKINNGSLNLQVQDEYKDYYDKKVEAVKNLLAKAKTDSNKDNVYVNFLSVASGGSAFNSTYNYASHINPEIAKTIKVNGKARTGWLIVDYAGYPWPGYDDIVSEIIDSNK
>WP_045178479.1|WP_045178479.1 DUF1648 domain-containing protein 
MSKIRSFTILSLLIYLAMMCYTVVTYSKLPTKVPIHYNLAGDADNFADKWVLLLINSAFIVIWLIFFIAGRYYERFAKWSHYNHTPREIRAIKLFLSTLNLEIMSYMSIFTVLEIWQIQHYHQFNLLWFNMIFIIIIGLTLVIFCLLPTIHKMRDSQ
>WP_046399069.1|WP_046399069.1 phosphatidylinositol-specific phospholipase C domain-containing protein, partial 
MKKCIKTLFLSIILVVMGGWYHSAHALDSLSKSPENWMSKLDESKHLTEINMPGSHDSGSFTLTDPVKSVWAKTQDKDYLTQMKSGVRFFDIRGRASADNMISVHHGMVYLHHELGKFLDDAKYYLSAYPNETIVMSMKKDYDSDSKVTKTFEEIFREYYYNNPQYQNLFYTGSNANPTLKETKGKIVLFNRMG
>WP_046399073.1|WP_046399073.1 Na/Pi cotransporter family protein, partial 
ILQEFYQQDLISLNAAIPVLLGDNIGTTITAILASLAGSIAAKRAALVHVIFNLIGVIIFTIFLPVVIHLISLLQDVWHLKPAMTIAVSHGIFNITNTLIQLPFVAGLAWIVTKLVPGKDIADDYKPQHLNKDLVYHAPGVALQETQKELQNVGQIVLSMFEDIREITKDDKKLIKKLEQKHQAVETINDSIRNYLVRISTKAITKADVERLAVMFDVNRSILKVAELTEEYVAQLKRQHDEDIRITEDAQRGMDKLFNHVAESFDKAIDMLDVYDKTKKDEIVERSRESFNIEHKLRKGHIKRLNRGECTTKGGLLYIDMIGVLERIGYHSRNVSEALVGLNDDVPTDEEIATTEI
>WP_046399075.1|WP_046399075.1 L-lactate permease, partial 
MTLLTVNPFDNVGLSALVAAVPIILFLLCLTVFKMKGIYAALTTLVVTLIVALFVFELPARVSAGAITEGVVAGIFPIGYIVLMAVWLYKVSIKTGQFSIIQDSIASISEDQRIQLLLIGFCFNAFLEGAAGFGVPIAICAVLLIQLGFEPLKAAMLCLIANGAAGAFGAIGLPVSIIDTFNLSGGVTTLDVARYSALTLPILNFIIPFVLVFIVDGMKGIKEILPVILTVSGTYTGLQLLLTIFHGPELADIIPSLATMVVLAFVCRKFKPKNIFRLEASEHKIQKRTPKEIVFAWSPFVILTAFVLVWSAPFFKKLFQPGGALESLVIKLPIPNTVSDLSPKGIALRLDLIGATGTAILLTVIITILITKLKWKSAGALLVEAIKELWLPILTISAILAIAKVMTYGGLTVAIGQGIAKAGAIFPLFSPVLGWIGVFMTGSVVNNNTLFAPIQATVAQQISTSGSLLVAANTAGG
>WP_046399076.1|WP_046399076.1 L-lactate permease, partial 
ATAAVKKVGEESALLKMTLKYSIIFVAFICVWTFILTLIF
>WP_046399078.1|WP_046399078.1 B domain-containing protein, partial 
PAANAAQHDEAQQNAFYQVLNMPNLNADQRNGFIQSLKDDPSQSANVLGEAQKLNDSQAPKADAQQNKFNKDRQSAFYEILNMPNLN
>WP_046399080.1|WP_046399080.1 staphyloferrin B ABC transporter permease subunit SirC, partial 
MTEKINKKDNYHLIFALIFLAIVSVVSMMVGSSFIPLQRVLMYFINPNDSIDQFTLEVLRLPRITLAILAGAALGMSGLMLQNVLKNPIASPDIIGITGGASLSAVVFIAFFSHLTIHLLPLFAVLGGAIAMVILLVFQTKGHIRPTTLIIIGISMQTLFIALVQGLLITTKQLSAAKAYTWLVGSLYGATFKDTFILGMVIVAVIPLLFLVIPKMKISILDDPVAIGLGLHVQRMKLIQLISSTILVSMAISLVGNIGFVGLIAPHIAKTIVRGSYAKKLLMSAMIGAISIVIADL
>WP_046399192.1|WP_046399192.1 DEAD/DEAH box helicase, partial 
WLLIESLSPGEVNFTAEDILSAENFKNGAKQAQLQSFDEYFEIWNDERFIISEEKSEIGEIIFKFYRHCFRYNEINLKIQDIFDDYSDIHNPNGTHCYGYTFNIDKHGQVIVDSIHIPMIMSALKEIEKNKNANIEEKFNDSVEKFVQKVKEILADEPINEFKLKKMDIAYDEYFSVLNSKKDGLFAHYVAIEYVKDSDLPQPEFNSFFISDIEKARKSPNQTLIDYIEGVEESKRIEVDENKEMFDKFLHPSRLPDGRWPSQTEFRLSLMQQLAVNQITSGNERISSVNGPPGTGKTTLLKDIFAHLVVERGKELAKLNNPKDAFVKTKTHETDDKYVYLLKESIAKYKMVVASSNNGAVENISKDLPKIEEIIRNPEKCKFPKYEQNYANLAHELKDFAEIAEDLIGESAWGLFSGVFGKSTNINQVLSHMLKQDANDIGFAKLLQNENNRMSYNELMSEWQSHQRAFLEELRHVEMLKEESIRAYDVYKNCESYSKVEHELNSKKMNVKEKLNHLEIQISCDNKEIEDLDDRINYNTKQLETLNELIKSIRDSNKGFVNKLKAIFNSEEDERYKKHNAEKQQLLGQQIELEKCKKIKNEDLVSKLKEKEKLIKQLTKVQLQLDELNSQLQELEAYRIESKITIPEKDFWSDNNYDERQVTNLWTSDELQYRRAMLFLRAMILHKLLLIANNTTIYYAINDFKSRRKLIDANPDKVHNAWNVMHLIFPVVSTTFASFKSMYGGIPRDFIDYLFIDEAGQAIPQAAVGALFRSKKVVAVGDPIQIEPVVTLESHLIDNIRKNYNVPEYLVSKEASVQSVADNANQYGFWKSDATDSNQKTWIGIPLWVHRRCLKPMFTIANQIAYNNKMVLPSNITNVGKTGWYDVKGNSVQKQFVKEHGEKVLELLANDWFEAIKEGKNEPSSFVISPFSAVQKQVKRILKQQLPTRIDIERTKINQWVDKSIGTVHTFQGKEAQKVYFVIGTDNTQDGAVNWSCEKPNLLNVAVTRAKKEFYVIGDMQRIQSKPFYETIFKERNVK
>WP_046472849.1|WP_046472849.1 staphyloferrin B export MFS transporter 
MINQSIWRSNFRILWLSQFIAIAGLTVLVPLLPIYMASLQNLSVVEIQLWSGIAIAAPAVTTMIASPIWGKLGDKISRKWMVLRALLGLAVCLFLMALCTTPLQFVLVRLLQGLFGGVVDASSAFASAEAPAEDRGKVLGKLQSSVSAGSLVGPLIGGVTASILGFSALLMSIAVITFIVCIFGALKLIETTHMPKSQTPNINKGIRRSFQCLLCTQQTCRFIIVGVLANFAMYGMLTALSPLASSVNHTAIDDRSVIGFLQSAFWTASILSAPLWGRFNDKSYVKSVYIFATIACGCSAILQGLATNIEFLMAARILQGLTYSALIQSVMFVVVNACHQQLKGTFVGTTNSMLVVGQIIGSLSGAAITSYTTPATTFIVMGVVFAVSSLFLICSTITNQINDHTLMKLWELKQKSAK
>WP_046597245.1|WP_046597245.1 MULTISPECIES: L-lactate permease 
MTLLTVNPFDNVGLSALVAAVPIILFLLCLTVFKMKGIYAALTTLVVTLIVALFVFELPARVSAGAITEGVVAGIFPIGYIVLMAVWLYKVSIKTGQFSIIQDSIASISEDQRIQLLLIGFCFNAFLEGAAGFGVPIAICAVLLIQLGFEPLKAAMLCLIANGAAGAFGAIGLPVSIIDTFNLSGGVTTLDVARYSALTLPILNFIIPFVLVFVVDGMKGIKEILPVILTVSGTYTGLQLLLTIFHGPELADIIPSLATMVVLAFVCRKFKPKNIFRLEASEHKIQKRTPKEIVFAWSPFVILTAFVLVWSAPFFKKLFQPGGALESLVIKLPIPNTVSDLSPKGIALRLDLIGATGTAILLTVIITILITKLKWKSAGALLVEAIKELWLPILTISAILAIAKVMTYGGLTVAIGQGIAKAGAIFPLFSPVLGWIGVFMTGSVVNNNTLFAPIQATVAQQISTSGSLLVAANTAGGVAAKLISPQSIAIATAAVKKVGEESALLKMTLKYSIIFVAFICVWTFILTLIF
>WP_046597247.1|WP_046597247.1 ABC transporter ATP-binding protein 
MKTNEHWIKLLLTFAQGAMFKIYLSILLSIISVFAGLVPYWTVYKIILLIINGNINIREVVIYITIAIVAYFIQVICFGSSTMLSHVTAYDILSNIRKKLAQKLMRLPLGVVESKKIGELKSIFVDKVETIELPLAHIIPEVVGNLLLSISIFIYILVIDWRMAMAMLVTVPISFIAFKKLMTGFNETYEHQVASNNYMNSSIVEYIEGIEVIKTFNQSQSSYKKYKDAVNDYKTHTLGWFQRTWTYMNLGASILPSTFLGILPVGMYLVSADMLSYADFFLCLVLSLGVVAPIKNFTNYVNQLKSIQYAITEVHQVLNLEELEVSKKYKHPQNNNIEFDNVGFSYTNDRDSLVFNNLSFEIPEKTFTAIVGESGSGKSTIAKLLSRFWDVTLGEIKIGNVNIKDVDPKNLNELVGFVGQDNFLLNLTFKENIKLGNPEATDEEVENAAKLAQCHEFIEKLPDGYDTNVGTVGDKLSGGEKQRVTIARMILKDAPIIVLDEATAYVDPDNEQKIQEALNVLTRNKTLIVIAHRLSTIQHADQIMVLGKQRILEKGNHNQLIKQGGHYKQMWDMHIGVKEWGVSS
>WP_046597248.1|WP_046597248.1 energy-coupling factor transporter transmembrane component T 
MNSPTELIIDQRNVFAKMDPRIKIALTITVSTILISSGSSQNILRVCLTLFSLFLLLSINKIILFIKFTIAFLVIMGLQIWVIPYSEGMIKFSLLAFIGIFMNMLPGFIVGYYTLFSTKVSEFIAAMEKVNLPRSFIIPITVIFRFFPTIAEEYKNINYAMKMRGITFSNHFFKSIEYRMIPLIISVVQIGNDLSYTAMTRGIDSTCKRTNICELKLKLLDKLILVVILILWIIYIKEKFFQ
>WP_048665160.1|WP_048665160.1 tRNA-dihydrouridine synthase 
MKENFWSELPRPFFILAPMEDVTDIVFRHVVSEAARPDVFFTEFTNTESFCHPEGIHSVRGRLTFSEDEQPMVAHIWGDKPEQFRETSIQLAKMGFKGIDLNMGCPVANVAKKGKGSGLILRPDVAAEIIQATKAGGLPVSVKTRLGYYEIDEWKDWLKHVFEQDIANLSIHLRTRKEMSKVDAHWELIEAIKNLRDEIAPNTLLTINGDIPDRKTGLELAEKYGIDGVMIGRGIFHNPFVFEKEPREHTSKELLDLLRLHLSLFNKYEKDEIRQFKSLRRFFKIYVRGIRGASELRHQLMNTQSIAEARALLDEFEAQMDEDVKIEL
>WP_048665161.1|WP_048665161.1 DUF6007 family protein 
MEDLKHSLKSLGWWDLFFAIPMFLLFVYLPNYNFITIFLNIVIIIFFSIGLILTTHIIIDKIKSNSK
>WP_048665163.1|WP_048665163.1 TfoX/Sxy family protein 
MATEKDINNLFLNHVNSNAIKTRKMMGEYIIYYDGVVIGGLYDNRLLVKATKSAQQKFQDNTLVSPYPGAKEMILIPDFDEATNLTDLFKTIKNDLKK
>WP_048665164.1|WP_048665164.1 flavodoxin family protein 
MITCLFGSSRKDGNSAIAVENLLKNLNVNFVNLYQSNIEKVTDNRHSKGANFPNDDYEQILIKVLESDIIIFSTPLYWYSMSASLKLFIDRWTESLRDTQIDNFKEIMSQKKYLILIIGGDNPHTKAQPLVNQFKLIFEFMNITNYRFLIGEGNKPFDILNDSQFIEELANINLALKKGDIYD
>WP_048665166.1|WP_048665166.1 alpha/beta hydrolase 
MKKSVNFKSKTNLLAANLYTLEQFDESKKYPAITVCHPGGGVKEQTAGMYAEKLAEFGYVTVVYDASHQGESEGSPRYLEDPFARTEDVRASVDYLTTLDFVDNDRIGALGVCAGGGYTVSAARTERRIKALATVSMVDIGALFRKGPGDVVSIDDQLAFMTQVADQRTAEANGADYGITGYVPEEIDDSMPENSTMVQGHDYYLTARGQHKNAPNKLLLRSFSEVLTFAPFTYIDELLTQPFLAIAGTEADTIEYSVDAVEKAAGDNNELYKIEGASHVDLYDIPEYVNQVLPKLESFYKETL
>WP_048665168.1|WP_048665168.1 DEAD/DEAH box helicase 
MSQLLNDTLSAWLLIESLSPGEVNFTAEDILSAEHFKNGTKQAQLQSFDEYFEIWNDERFIVSEEKSETGELIFKFYRHCFRYNEINLKIQDIFENHSDIHNPNGTHCYGYTFNTDKHGKVIVDSIHIPMIMSALKEIEKNKSANIEEKFNDSVEKFVQKVKEILADEPINEFKLKKMDKAYDEYFSVLNSKKDGLFGHYVAIEYVKDSDLPQPEFNSFFISDIEKARKSPNQTLIDYIEGVEESQRIEVDENKEMFDKFLHPSRLPDGRWPSQTEFRLSLMQQLAVNQITSGNERISSVNGPPGTGKTTLLKDIFAHLVVERGKELAKLNNPKDAFVKTKIHETDDKYVYLLKESIAKYKMVVASSNNGAVENISKDLPKIKEIIRNPEKCKFPKYEQNYANLAHELKDFAEIAEDLIGESAWGLFSGVFGKSTNINQVLSHMLKQDANDIGFAKLLQNENNRMSYNELMSEWQSHQRAFLEELRHVEMLKEESIRAYDVYKNCESFSKIEQVINSEKTSIEEQVYHLDNETLRDNKEIEDLDNRINYIVKQIETLNELIKSIKESNKGFINKLKAMFNSEEDESYKDHNKEKQQLLTQQLELEKCKKNKHEDLVSKLKEKEKLIKQLTKVQLQLDELNSQLQELEAYRIESKITIPEKDFWSDNNYDERQVTNLWTSDELQYRRAMLFLRAMILHKLLLIANNTTIYYAINDFKDRRKLIDANPDKVHNAWNVMHLIFPVVSTTFASFKSMYGGIPKDFIDYLFIDEAGQAIPQAAVGALYRSKKVVAVGDPIQIEPVVTLESHLIDNIRKNYHVPEYLVSKEASVQSVADNANQYGFWKSDATDSNQKTWIGIPLWVHRRCLKPMFTIANQIAYNNKMVLPSNITKVGKTGWYDVKGNAVQKQFVKEHGEKVVGLLADDWIEAIKEGKNEPSSFVISPFSAVQQQIKRMLKQQLPTRIDIERTKINQWVDKSIGTVHTFQGKEAQKVYFVIGTDNTQDGAVNWSCEKPNLLNVAVTRAKKEFYVIGDMQRIQMKPFYETIFKERNVE
>WP_048665170.1|WP_048665170.1 hypothetical protein 
MEKFNNWILNAISGSQTDKNGTTKELKGAKFIILYAYSMLVLLALVVSNIFIHILEPKLSITTQIIIVLILIEALIGLRFLKAYDVKRGKDKENKKNSKDFVKLKSILVAILFTSLALTAGTVADIYGFTDLGNTRSDLIVWSIGGIIFGLVCYTMEDKR
>WP_048665171.1|WP_048665171.1 phosphatidylinositol-specific phospholipase C 
MKKCIKTLFLSIILVVMGGWYHSAHASDSLSKSPENWMSKLDESKHLTEINMPGSHDSGSFTLTDPVKSVWAKTQDKDYLTQMKSGVRFFDIRGRASADNMISVHHGMVYLHHELGKFLDDAKYYLSAYPNETIVMSMKKDYDSDSKVTKTFEEIFREYYYNNPQYQNLFYTGSNANPTLKETKGKIVLFNRIGGTYIKSGYGADTSGIQWADNATFETKINNGSLNLKVQDEYKDYYDKKVEAVKNLLAKAKTDSNKDNVYVNFLSVASGGSAFNSTYNYASHINPEIAKTIKANGKARTGWLIVDYAGYTWPGYDDIVSEIIDSNK
>WP_048665173.1|WP_048665173.1 tandem-type lipoprotein 
MKCLSKWAFYISFLILVISITADCGIGKEAEVKKSFEKTLSMYPIKNLEDLYDKEGYRDDQFDKNDKGTWIVNSEMATQNKGEALKIKGMVLYMNRNTKTTKGYYYVNAIKNDKDGRPQENEKRYPVKMVDNKIIPTKEIKDKKIKKEIENFKFFVQYGDFKDLSKYKDGDISYNPEVPSYSAKYQLTNDDYNVKQLRKRYNIPTNKAPKLLLKGTGNLKGSSVGYKDIEFTFVEKKGENIYFSDSLHLEPSEDK
>WP_048665177.1|WP_048665177.1 M20 family metallopeptidase 
MNQQLIEALKSKEDKMIEIRRYLHQHPELSFHEDETAKYIAEFYRGKDVEVETNVGPRGIKVTIDSGKPGKTLAIRADFDVLPITEDTGLSFASQNKGVMHACGHDAHTAYMLVLAETLAEMKDSFTGKVVVIHQPAEEVPPGGAKAMIENGVLDGVDHVLGVHVMSTMKTGNVYYRPGYVQTGRAFFKLKVQGKGGHGSSPHMANDAIVAGSYFVTALQTVVSRRLSPFETGVVTIGSFDGKGQFNVIKDVVEIEGDVRGLTDATKATIEKEIKRLSKGLEALYGVTCTLEYNDDYPALYNDPEFTEYVAKTLKEADLEFGVEICEPQPPSEDFAYYAKERPSAFIYTGAAVEDGEIYPHHHPKFNISEKSLLISAEAVGTVVLDYLKGDN
>WP_048665179.1|WP_048665179.1 multidrug efflux MFS transporter NorC 
MNETYHGGNKLILGIVLGVITFWLFAQSLVNVVPNLQQSFGTDMGTISIAVSLTALFSGMFVVGAGGLADKIGRVKMTNIGLLLSIIGSALIIITNLPALLILGRIIQGVSAACIMPSTLAIMKTYYEGAERQRALSYWSIGSWGGSGICSLFGGAVATTMGWRWIFIFSIIVAVLSMLLIKGTPETKSEVTNTHKFDVAGLIVLVVMLLSLNVVITKGAALGYTSLWFFGLIAIVIVAFFIFLNVEKKVDNPLIDFKLFENKPYTGATISNFLLNGVAGTLIVANTFVQQGLGYTALQAGYLSITYLIMVLLMIRVGEKLLQKMGSKRPMLLGTFIVVIGIALISLVFLPGIFYVISCVIGYLCFGLGLGIYATPSTDTAISNAPLDKVGVASGIYKMASSLGGAFGVAISGAVYAGAVAATSIHTGAMIALWVNVLMGIMAFIAILFAIPNDDKRVKDAK
>WP_048665181.1|WP_048665181.1 oleate hydratase 
MYYSYGNYEAFARPKKPENVENKSAYLIGSGLASLAAACFLIRDGQMEGSKIHILEELPKAGGSLDGENMPLKGYVVRGGREMENHFECLWDLFRSIPSLEIDNASVLDEFYWLNKEDPNYSRCRVIEKQGQRLVTDGDFTLTKMAIKEILDLCLTNEEDLDDVKITDVFSDDFFNSNFWIYWKTMFAFEPWHSAMEMRRYLMRFVHHIGGLADFSALKFTKYNQYESLVLPMVEYLKSHGVQFEYDVKVEDIKVDVTTSQKIAREILIHRHGKAESIKLTVDDLVFVTNGSITESSTYGDNDTPAPPTDELGGSWTLWKNLARQSPEFGNPDKFCQNIPQKSWFVSATSTTNNKDIIDTIESICKRDPLAGKTVTGGIITINDSAWQISFTINRQQQFKDQPKNEISTWIYALYSDVNGDYIKKPITECSGNEICQEWLYHLGVPTDKIEDLAKHASNTIPVYMPYITSYFMTRAIGDRPLVVPHQSQNLAFIGNFAETERDTVFTTEYSVRTAMEAVYQLLNIDRGIPEVINSPFDLRVLMDAIYELNDHQDLREITKDSKMQKLALAGFLKKIKGTYIESLLKEHKLL
>WP_048665183.1|WP_048665183.1 staphyloferrin B ABC transporter permease subunit SirC 
MTEKINKKDNYHLIFALIFLAIVSVVSMMIGSSFIPLQRVLMYFINPNDSIDQFTLEVLRLPRITLAILAGAALGMSGLMLQNVLKNPIASPDVIGITGGASLSAVVFIAFFSHLTIHLLPLFAVLGGAVAMMILLVFQTKGQIRPTTLIIIGISMQTLFIALVQGLLITTKQLSAAKAYTWLVGSLYGATFKDTIILGMVILAVVPLLFLVIPKMKISILDDPVAIGLGLHVQRMKLIQLITSTILVSMAISLVGNIGFVGLIAPHIAKTIVRGSYAKKLLMSAMIGAISIVIADLIGRTLFLPKEVPAGVFIAAFGAPFFIYLLLTVKKL
>WP_048665184.1|WP_048665184.1 staphyloferrin B ABC transporter permease subunit SirB 
MLLKPKYQIVIAGLCLAIVAILSLMIGNTLVSPGTVIQALFNFDSENDLHDVVTGARASRTIIALLTGAALAVSGLLMQALTRNPIASPGLFGVNAGAVFFVIFSITFIQIQSFKMIVVIAFLGAIVVTVLVVALGMFRQTLFSPHRVILAGAAIAMLFTAFTQGILIMNETDLQGLLFWLSGSVSLRNIWDIPWIIPLVLILILIAFSMAAHINILMTSDDIAIGLGQNIKLIKWMIIMLISMLAGISVAVAGSIIFVGLIVPNISKRLLPPNYKYLIPFTALAGAILMIISDIVARIIIKPLELPIGVVTAVIGAIVLIYIMKKGRQRL
>WP_048665201.1|WP_048665201.1 tandem-type lipoprotein 
MIKRINKLVLGISLLFLIISITAGCGMGKEAEIKKSFEKTLSMYPIKNLEDLYDKEGYRDDEFDKNDKGTWIINSQMAIQNKGEALKIKGMLLKIDRNTRSAKGFYYTNEIKTEKYEVAQDNQKKYPVKMINNKFISTEEVKEENIKKEIENFKFFAQYSNFKDLMNYKDGDISYNPEVPSYSAQYQLTNDDYNVKQLRKRYDIPTNNAPKLLLKGTGNLKGSSVGYKKIEFTFLENKNENIYFTDSLHLEPSEDK
>WP_048666596.1|WP_048666596.1 DNA2/NAM7 family helicase 
MSQLLNDTLSAWLLIESLSPGEVNFTAEDILSAENFKNGAKQAQLQSFDEYFEIWNDERFIISEEKSEIGEIIFKFYRHCFRYNEINLKIQDIFDDYSDIHNPNGTHCYGYTFNIDKHGQVIVDSIHIPMIMSALKEIEKNKNANIEEKFNDSVGKFVQKVKEILADEPINEFKLKKMDIAYDEYFSVLNSKKDGLFAHYVAIEYVKDSDLPQPEFNSFFISDIEKARKSPNQTLIDYIEGVEESKRIEVDENKEMFDKFLHPSRLPDGRWPSQTEFRLSLMQQLAVNQITSGNERISSVNGPPGTGKTTLLKDIFAHLVVERGKELAKLNNPKDAFVKTKTHETDDKYVYLLKESIAKYKMVVASSNNGAVENISKDLPKIEEIIRNPEKCKFPKYEQNYANLAHELKDFAEIAEDLIGESAWGLFSGVFGKSTNINQVLSHMLKQDANDIGFAKLLQNENNRMSYNELMSEWQSHQRAFLEELRHVEMLKEESIRAYDVYKNCESYSKVEHELNSKKMNVKEKLNHLEIQISCDNKEIEDLDDRINYNTKQLETLNELIKSIRDSNKGFVNKLKAIFNSEEDERYKKHNAEKQQLLGQQIELEKCKKIKNEDLVSKLKEKEKLIKQLTKVQLQLDELNSQLQELEAYRIESKITIPEKDFWSDNNYDERQVTNLWTSDELQYRRAMLFLRAMILHKLLLIANNTTIYYAINDFKSRRKLIDANPDKVHNAWNVMHLIFPVVSTTFASFKSMYGGIPRDFIDYLFIDEAGQAIPQAAVGALFRSKKVVAVGDPIQIEPVVTLESHLIDNIRKNYNVPEYLVSKEASVQSVADNANQYGFWKSDATDSNQKTWIGIPLWVHRRCLKPMFTIANQIAYNNKMVLPSNITNVGKTGWYDVKGNSVQKQFVKEHGEKVLELLANDWFEAIKEGKNEPSSFVISPFSAVQKQVKRILKQQLPTRIDIERTKINQWVDKSIGTVHTFQGKEAQKVYFVIGTDNTQDGAVNWSCEKPNLLNVAVTRAKKEFYVIGDMQRIQSKPFYETIFKERNVK
>WP_049279122.1|WP_049279122.1 tandem-type lipoprotein, partial 
KEAEIKKSFEKTLSMYPIKNLEDLYDKEGYRDDEFDKNDKGTWTISSEMAIQKKGEALNIKGMVLKLNRNTRSAKGFYYVNAIKKDENGRPQDKQIEYPVKMIDNKIIPTKDIKDEKIKKEIENFKFFAQYGNFKDLTKYKGGDISYNPEAPIYSAKYQLTNDDYNVKQLRKRYDIPTNKAPKLLLKGSGNLDGSSIGYKKIEFTFVEKKGENTYFTANLHFKPSNDE
>WP_049283383.1|WP_049283383.1 phosphatidylinositol-specific phospholipase C 
MKKCIKTLFLSIILVVMGGWYHSAHALDSLSKSPENWMSKLDESKHLTEINMPGSHDSGSFTLTDPVKSVWAKTQDKDYLTQMKSGVRFFDIRGRASADNMISVHHGMVYLHHELGKFLDDAKYYLSAYPNETIVMSMKKDYDSDSKVTKTFEEIFREYYYNNPQYQNLFYTGSNANPTLKETKGKIVLFNRMGGTYIKSGYGADTSGIQWADNATFETKINNGGLNLQVQDEYKDYYDKKVEAVKNLLAKAKTDSNKDNVYVNFLSVASGGSAFNSTYNYASHINPEIAKTIKANGKARTGWLIVDYAGYPWPGYDDIVSEIIDSNK
>WP_049316017.1|WP_049316017.1 oleate hydratase 
MYYSYGNYEAFARPKKPENVENKSAYLIGSGLASLAAACFLIRDGQMEGSKIHILEELPKAGGSLDGENMPLKGYVVRGGREMENHFECLWDLFRSIPSLEIDHASVLDEFYWLNKEDPNYSRCRVIEKQGQRLVTDGDFTLTKTAIKEILDLCLTNEEDLDDVKITDVFSDDFFNSNFWIYWKTMFAFEPWHSAMEMRRYLMRFVHHIGGLADFSALKFTKYNQYESLVLPMVEYLKSHGVQFEYDVKVKDIKVDVTTSQKIAREILIDRNGNAESIKLTINDLVFVTNGSITESSTYGDNDTPAPPTDELGGSWTLWKNLARQSPEFGNPDKFCQNIPKKSWFVSATSTTNNKDIIDTIESICKRDPLAGKTVTGGIITINDSAWQISFTINRQQQFKDQPKNEISTWIYALYSDVNGDYIKKPITECSGNEICQEWLYHLGVPTDKIEDLAKHASNTIPVYMPYITSYFMTRAIGDRPLVVPHQSQNLAFIGNFAETERDTVFTTEYSVRTAMEAVYQLLNIDRGIPEVINSTFDLRILMDAVYELNDHQDLREITKDSKMQKLALAGFLKKIKGTYIESLLKEHKLL
>WP_049879786.1|WP_049879786.1 staphylococcal protein A 
MKKKNIYSIRKLGVGIASVTLGTLLISGGVTPAANAAQHDEAQQNAFYQVLNMPNLNADQRNGFIQSLKDDPSQSANVLGEAKKLNDSQAPKAEAQQNNFNKDQQSAFYEILNMPNLNEAQRNGFIQSLKDDPSQSTNVLGEAKKLNESQAPKADNNFNKDQQNAFYEILNMPNLNEEQRNGFIQSLKDDPSQSANLLAEAKKLNESQAPKADNKFNKEQQNAFYEILHLPNLNEEQRNGFIQSLKDDPSQSANLLAEAKKLNDAQAPKADNKFNKEQQNAFYEILHLPNLTEEQRNGFIQSLKDDPSVSKEILAEAKKLNDAQAPKEEDGNKPGKEDNNKPGKEDGNKPGKEDNNKPGKEDNNKPGKEDGNKPGKEDNKKPGKEDGNKPGKEDNKKPGKEDGNGVHVVKPGDTVNDIAKANGTTADKIASDNKLADKNMIKPGQELVVDKKQPANHADANKAQALPETGEENPFIGTTVFGGLSLALGAALLAGRRREL
>WP_049884435.1|WP_049884435.1 hypothetical protein, partial 
LFLILATAGISQFYLYYIVSAFLFWLVILTFGIAGIIFLMPYGLCFLPLYKQKKKKQTFKKYMVYTTIGLSICLGLSLVLVHTTKIYMDEGGVRYYYGSFVMKQAGGYAYLALAVLSTLLIVAKKATNKNKEIETVDNTNITER
>WP_052998183.1|WP_052998183.1 L-lactate permease 
MTLLTVNPFDNVGLSALVAAVPIILFLLCLTVFKMKGIYAALTTLVVTLIVALFVFELPARVSAGAITEGVVAGIFPIGYIVLMAVWLYKVSIKTGQFSIIQDSIASISEDQRIQLLLIGFCFNAFLEGAAGFGVPIAICAVLLIQLGFEPLKAAMLCLIANGAAGAFGAIGLPVSIIDTFNLSGGVTTLDVARYSALTLPILNFIIPFVLVFIVDGMKGIKEILPVILTVSGTYTGLQLLLTIFHGPELADIIPSLATMVVLAFVCRKFKPKNIFRLEASEHKIQKRTPKEIVFAWSPFVILTAFVLVWSAPFFKKLFQPGGALESLVIKLPIPNTVSDLSPKGIALRLDLIGATGTAILLTVIITILITKLKWKSAGALLVEAIKELWLPILTISAILAIAKVMTYGGLTVAIGQGIAKAGAIFPLFSPVLGWIGVFMTGSVVNNNTLFAPIQATVAQQISTSGSLLVAANTAGGVAAKLISPQSIAIATAAVKKVGEESALLKMTLKYSIIFVPFICVWTFILTLIF
>WP_054189799.1|WP_054189799.1 two-component system regulatory protein YycI 
MNWKLTKTLFIFVFILVNIVLVSIYVNKVNRSHINEVESNNEVNFQQEEIKVPASILNKSVKGIKLEQITGRSKDFSSKAKGDSDLTASDGGKLLNANISQSVKVSDNNLKDLKDYVNKRVFKGSEYQLSEISSGSVKYEQTYDNFPILNNSKAMLNFNIEDNKATSYKQSMMDDIKPTDGPDKKHQVIGVRKAIEALYYNRYLKKGDEVINARLGYYSVVNETNVQLLQPNWEIKVKHDGKDKTNTYYVEATNNNPKIINH
>WP_054189800.1|WP_054189800.1 LPXTG-anchored adenosine synthase AdsA 
MKALLLKTSVWLVLLFSVMGLWQVSNAAEQHTPMKAHAVTTIDKVTTDKQQVPPTKEVAHPYSEEAATNVSASVQGTADDINNKVTSNEPSTAVSTTVNETRDIDTQQASTQKPTRTATFTLSNAKTASLSPRMFAANAPQTTTHKILHTNDIHGRLAEEKGRVIGMAKLKTVKEQEKPDLMLDAGDAFQGLPLSNQSKGEEMAKAMNAVGYDAMAVGNHEFDFGYNQLKKLEGMLDFPMLSTNVYKDGKRAFKPSTIVTKNGIRYGIIGVTTPETKTKTRPEGIKGVEFRDPLQSVTAEMMRIYKDVDTFVVISHLGIDPSTQETWRGDYLVKQLSQNPQLKKRITVIDGHSHTVLQNGQIYNNDALAQTGTALANIGKITFNYRNGEVSNIKPSLINVKDVENVTPNKALAEQINQADQTFRAQTAEVIIPNNTIDFKGERDDVRTRETNLGNAIADAMEAYGVKNFSKKTDFAVTNGGGIRASIAKGKVTRYDLISVLPFGNTIAQIDVKGSDVWTAFEHSLGAPTTQKDGKTVLTANGGLLHISDSIRVYYDMNKPSGKRINAIQILNKETGKFENIDLKRVYHVTMNDFTASGGDGFSMFGGPREEGISLDQVLASYLKTANLAKYNTTEPQRMLLGKPAVSEQPAKGQQGSKGSESGKDTQPIGKDKVMNPAKQPAPSKVVLLPAHRGTVSSDREASDRALEGSAVSSKSGKQLASMSAPKGSAHEKQLPKTGTNQSSSPAAMFVLVAGIGLIATVRRRKAS
>WP_054189802.1|WP_054189802.1 hypothetical protein 
MERNKFSMYWAYYKFIEDKLIATNQYVTHTKDNELCYSDEFISIILLSCSEIDSILKELLRNKSIPSKKKYYQMSDYASVLKDLTTESVETMSTSIDVYDNNRVRVTPFEKIDSSRKYGNLIWWEDYQSIKHDRIHNIQKGNLINAVTVLAAHFLIIRLLIQFIPKDRGREYLYKETWSNYWIPTI
>WP_054189803.1|WP_054189803.1 SIR2 family protein 
MEIDKNFINDIYNAEKQQSLLFFIGAGVSISQGYPDWNKYVDELIQFWKVNLVNLTRDERTQYPKVSRKDYVILDILLNSNHSNKRKVDLVNHMIKKYSKHISDRDSDEIYNQYVLSFEKFFFHDMPPLNFDNRILRELTKLKANFITTNYDKNIEQNLERQGRNNINISKDYSELPSNLTYPSVIHIHGTPNSKPEYFVSSASSYNSIYLEENANVELVRTLFKKERNYTMIFIGCSLEEEEVMNLLRKKVNNIKLYALMKKMIMRTLTILLKIIMMKSMV
>WP_054189804.1|WP_054189804.1 hypothetical protein 
MNISIKNVLTSNNELQKIAIKNLEKSKAFTNNILKNEVELFNIWSLIANQYKELNEKKLEEIISIGKNLKRFNYIILESLIKIVEAKVRNLRQKEEISYIEKNLHIYLNYNWFVKSKNKNIDFLWIINGIDNSRRTLEDMNKVKNSKGYKLRVTDELGNRIIKKLQKDSLKLDIKMYDELILDPGINTIINFWEQNKIYFGKRISKKLISLPLVQKIIIHRILENDFENEALIKEIIKRIDNKYRFYDIKVKNFIDKYAKRYNLNNNLENYSESHFTNNIISTKAFWVKEKPFYLIDLNKLKCEDIEEILTKATEQKEYYEGINCFSLVGQNNELSYSFQNSNCSNTKKKKIFSNLIKNQKLSKHYCKAINDIMIFGLSEKIITFNDVKTFLEINIKGKVLIEVDNYFLDILERLIESFEINTDIIFKLLMTIDLSKNDELNVRNKENNVDITMFNNSKVGKYFNIVSLCQLEIKNNRSRVKEKIEETDSIKNYLFGRFISLYEIDKLPRDKKDTFIGFSHRYTLPKNPSYINFFESSAKQIFEENNYDDFIENNLTLILLEKINPIKDINTYKVVAEKANTIFQKMLDIYFYDQAYTQFNKWLEWFVENLELTATLINSLIENIHTREFKKLNSLLEMFKKLKISKKIKFSQISYVRNLEKLDNEGMDFYYKVLLTLKNNDVLIFDNDSIFQTEYLLEQIKNADQKELINNFVNLIKEEFPKVELDKYI
>WP_054189805.1|WP_054189805.1 tRNA-dihydrouridine synthase 
MKENFWSELPRPFFILAPMEDVTDIVFRHVVSEAARPDVFFTEFTNTESFCHPEGIHSVRGRLTFSEDEQPMVAHIWGDKPEQFRETSIQLAKMGFKGIDLNMGCPVANVAKKGKGSGLILRPDVAAEIIQATKAGGLPVSVKTRLGYYEIDEWKDWLKHVFEQDIANLSIHLRTRKEMSKVDAHWELIEAIKNLRDEIAPNTLLTINGDIPDRKTGLELAEKYGIDGVMIGRGIFHNPFAFEKEPREHTSKELLDLLRLHLSLFNKYEKDEIRHFKSLRRFFKIYVRGIRGASELRHQLMNTQSIAEARALLDEFEAQMDEDVKIEL
>WP_054189806.1|WP_054189806.1 DUF6007 family protein 
MEDLKQSLKGLGWYDLFFTVPMFLLFMYLPNYNFITIFINIVIIIFFSIGLILTTHIIIDNMKNNSK
>WP_054189807.1|WP_054189807.1 TfoX/Sxy family protein 
MATEKDVNELFLNHVNSNAVKTRKMMGEYIIYYDGVVIGGLYDNRLLIKATKSARHQFQDNTLVSPYPGVKEMVLIPHFAEVTNLNYLFELIKNDLQR
>WP_054189808.1|WP_054189808.1 hypothetical protein 
MLISLIVPVFVLLVIGGIIWALIEGLVHISKKNKAIDNFFNQVNKVSETYKFATTFLFLILATAGISQFYLYYIVSAFLFWLVILTFGIAGIIFLMPYGLCFLPFYKQKKKKQTLKKYMVYTTIGLSICLGLSLVLVHTTKIYMDEGGVRYYYGSFVMKQAGGYAYLALAVLSTLLIVAKKATNKNKEIETVDNTNITER
>WP_054189809.1|WP_054189809.1 hypothetical protein 
MKKFNNWILNAISGSQTDKNRTTEELKGAKFIILYAYSMLVLLALVISNIFIHILEPKLSITTQIIIVLILIESLIGLRFLKGYDVKRGKDKENKKNSKDFVKLKSILVAILFTSLVLTAGTVADIYGFIDLGNTRSDLIVWSIGGIIFGLVSYTMEDKK
>WP_054189810.1|WP_054189810.1 phosphatidylinositol-specific phospholipase C 
MKKCIKTLFLSIILVVMSGLYHSAHASDSLSKSPENWMSKLDESKHLTEINMPGSHDSGSFTLTDPVKSVWAKTQDKDYLTQMKSGVRFFDIRGRASADNMISVHHGMVYLHHELGKFLDDAKYYLSAYPNETIVMSMKKDYDSDSKVTKTFEEIFREYYYNNPQYQNLFYTGSNANPTLKETKGKIVLFNRMGGTYIKSGYGADTSGIQWADNATFETKINNGNLNLQVQDEYKDYYDKKVEAVKNLLAKAKTDSNKDNVYVNFLSVASGGSAFNSTYNYASHINPEIAKTIKANGKARTGWLIVDYAGYPWPGYDDIVSEIIDSNK
>WP_054189811.1|WP_054189811.1 tandem-type lipoprotein 
MMKRLNKLVLYISFLILVISITAGCSMGKEAEIKKSFEKTLSMYPIKNLEDLYDKEGYRDDQFDKNDKGTWIVNSQMATQNKGEALKIKGMVLYMNRNTKTTKGYYYINAIKNDKDGRPQENEKRYPVKMVDNKIIPTKEIKDKNIKKEIENFKFFAQYGNFKDLSKYQDGDISYNPEVPSYSAKYQLTNDDYNVKQLRKRYNIPTNKAPKLLLKGTGNLKGSSVGYKDIEFTFVEKKGENIYFSDSLYFKPSEDK
>WP_054189813.1|WP_054189813.1 M20 family metallopeptidase 
MNQQLIEALKSKEDKMIEIRRFLHQHPELSFHEDETAKYIAEFYKGKDVEVETNVGPRGIKVTIDSGKPGKTLAIRADFDALPITEDTGLSFASQNKGVMHACGHDAHTAYMLVLAETLAEMKDSFTGKVVVIHQPAEEVPPGGAKAMIENGVLDGVDHVLGVHVMSTMKTGNVYYRPGYVQTGRAFFKLKVQGKGGHGSSPHMANDAIVAGSYFVTALQTVVSRRLSPFETGVVTIGSFDGKGQFNVIKDVVEIEGDVRGLTDATKATIEKEIKRLSKGLEALYGVTCTLEYNDDYPALYNNPEFTEYVAKTLKEADLEFGVEICEPQPPSEDFAYYAKERPSAFIYTGAAVEEGEIYPHHHPKFNISEKSLLISAEAVGTVVLDYLKGDN
>WP_054189814.1|WP_054189814.1 multidrug efflux MFS transporter NorC 
MNETYRGGNKLILGIVLGVITFWLFAQSLVNVVPNLQQSFGADMGTISIAVSLTALFSGMFVVGAGALADKIGRVKMTNIGLLLSIIGSALIIITNLPALLILGRIIQGVSAACIMPSTLAIMKTYYEGAERQRALSYWSIGSWGGSGICSLFGGAVATTMGWRWIFIFSIIVAVLSMLLIKGTPETKSEVTNTHKFDVAGLIVLVVMLLSLNVVITKGAALGYTSIWFFGLIAVVVVAFFIFLNVEKKVDNPLIDFKLFENKPYTGATISNFLLNGVAGTLIVANTFVQQGLGYTALQAGYLSITYLIMVLLMIRVGEKLLQKMGSKRPMLLGTFIVVIGIALISLVFLPGIFYVISCVVGYLCFGLGLGIYATPSTDTAISNAPLDKVGVASGIYKMASSLGGAFGVAISGAVYAGAVAATSIHTGAMIALWVNVLMGIMAFIAILFAIPNDDKRLKDAK
>WP_054189816.1|WP_054189816.1 oleate hydratase 
MYYSYGNYEAFARPKKPENVENKSAYLIGSGLASLATACFLIRDGQMEGSKIHILEELPKAGGSLDGENIPLKGYVVRGGREMENHFECLWDLFRSIPSLEIDNASVLDEFYWLNKEDPNYSRCRVIEKQGQRLVTDGDFTLTKKAIKEILDLCLTNEEDLDDVKITDVFSDDFFNSNFWIYWKTMFAFEPWHSAMEMRRYLMRFVHHIGGLADFSALKFTKYNQYESLVLPMVEYLKSHGVQFEYDVKVEDIKVDVTTSQKIAREILIDRNGNAESIKLTVDDLVFVTNGSITESSTYGDNDTPAPPTDELGGSWTLWKNLARQSPEFGNPDKFCQNIPQKSWFVSATSTTNNKDIIDTIESICKRDPLAGKTVTGGIITINDSAWQISFTINRQQQFKDQPKNEISTWIYALYSDVNGDYIKKPITECSGNEICQEWLYHLGVSTDKIEDLAKHASNTIPVYMPYITSYFMTRAIGDRPLVVPHQSQNLAFIGNFAETERDTVFTTEYSVRTAMEAVYQLLNIDRGIPEVINSTFDLRVLMDAVYELNDHQDLREITKDSKMQKLALAGFLKKVKGTYIESLLKEHKLL
>WP_054189817.1|WP_054189817.1 DUF1648 domain-containing protein 
MSKIRSFTILSLLIYLAMMCYTVVTYSKLPTKVPIHYNLAGDADSFADKWVLLLINSAFIVIWFIFFIAGRYYERFAKWSHYNHTPREIRAIKLFLSTLNLEIMSYMSIFTVLEIWQIQHHHQFNLLWFNMIFIIIIGLTLVIFCLLPTIHKMRDSQ
>WP_054189818.1|WP_054189818.1 L-lactate permease 
MTLLTVNPFDNVGLSALVAAVPIILFLLCLTVFKMKGIYAALTTLVVTLIVALFVFELPARVSAGAITEGVVAGIFPIGYIVLMAVWLYKVSIKTGQFSIIQDSIASISEDQRIQLLLIGFCFNAFLEGAAGFGVPIAICAVLLIQLGFEPLKAAMLCLVANGAAGAFGAIGLPVSIIDTFNLSGGVTTLDVARYSALTLPILNFIIPFVLVFIVDGMKGIKEILPVILTVSGTYTGLQLLLTIFHGPELADIIPSLATMVVLAFVCRKFKPKNIFRLEASEHKIQKRTPKEIVFAWSPFVILTAFVLVWSAPFFKKLFQPGGALESLVIKLPIPNTVSDLSPKGIALRLDLIGATGTAILLTVIITILITKLKWKSAGALLVEAIKELWLPILTISAILAIAKVMTYGGLTVAIGQGIAKAGAIFPLFSPVLGWIGVFMTGSVVNNNTLFAPIQATVAQQISTSGSLLVAANTAGGVAAKLISPQSIAIATAAVKKVGEESALLKMTLKYSIIFVAFICVWTFLLTLIF
>WP_054189819.1|WP_054189819.1 staphylococcal protein A 
MKKKNIYSIRKLGVGIASVTLGTLLISGGVTPAANAAQHDEAQQNAFYQVLNMHNLNADQRNGFIQSLKDDPSQSANVLGEAKKLNDSQAPKAEAQQNNFNKDQQSAFYEILNMPNLNEEQRNGFIQSLKDDPSQSTNVLGEAKKLNDAQAPKADNKFNKDQQNAFYEILNMPNLNEEQRNGFIQSLKDDPSQSANLLTEAKKLNDAQAPKADNKFNKEQQNAFYEILHLPNLNEEQRNGFIQSLKDDPSQSANLLAEAKKLNDAQAPKADNKFNKEQQNAFYEILHLPNLTEEQRNGFIQSLKDDPSVSKEILAEAKKLNDAQAPKEEDNNKPGKEDNNKPGKEDNNKPGKEDGNKPGKEDGNKPGKEDGNKPGKEDGNKPGKEDGNKPGKEDNNKPGKEDNNKPGKEDGNGVHVVKPGDTVNDIAKANGTTADKIAADNKLADKNMIKPGQELVVDKKQPVNHADANKAQALPETGEENPFIGTTVFGGLSLALGAALLAGRRREL
>WP_054189820.1|WP_054189820.1 HTH-type transcriptional regulator SarS 
MKYNNHDKIRDFIIIEAYMFRFKKKVKPEVDMTIKEFILLTYLFHQQENTLPFKKIVSDLCYKQSDLVQHIKVLVKHSYISKVRSKIDERNTYISISEEQREKIAERVKLFDQIIKQFNLADQSGSQLIPKNSKEFLNLMMYTMYFKNIIKKHVTLSFVEFTILAIITSQNKNIVLLKDLIETIHHKYPQTVRALNNLKKQGYLIKERSTEDERKILIHMDDAQQDHAEQLLAQVNQLLADKDHLHLVFE
>WP_054189821.1|WP_054189821.1 staphyloferrin B ABC transporter permease subunit SirC 
MTEKINKKDNYHLIFALIFLAIVSVVSMMIGSSFIPLQRVLMYFINPNDSIDQFTLEVLRLPRITLAILAGAALGMSGLMLQNVLKNPIASPDIIGITGGASLSAVVFIAFFSHLTIHLLPLFAVLGGAAAMMILLVFQTKGQIRPTTLIIIGISMQALFIALVQGLLITTKQLSAAKAYTWLVGSLYGATFKDTIILGMVILAVVPLLFLVIPKMKISILDDPVAIGLGLHVQRMKLIQLITSTILVSMAISLVGNIGFVGLIAPHIAKTIVRGSYAKKLLMSAMIGAISIVIADLIGRTLFLPKEVPAGVFIAAFGAPFFIYLLLTVKKL
>WP_054189822.1|WP_054189822.1 staphyloferrin B ABC transporter substrate-binding protein SirA 
MNKVIKMLVVTLAFLLVLAGCSGNSNKQSSDNKDKETTSIKHAMGTTEIKGKPKRVVTLYQGATDVAVSLGVKPVGAVESWTQKPKFEYIKNDLKDTKIVGQEPAPNLEEISKLKPDLIVASKVRNEKVYDQLSKIAPTVSTDTVFKFKDTTKLMGKALGKEKEAEDLLKKYDDKVAAFQKDAKAKYKDAWPLKASVVNFRADHTRIYAGGYAGEILNDLGFKRNKDLQKQVDNGKDIIQLTSKESIPLMNADHMFVVKSDPIAKDAALVKKTESEWTSSKEWKNLDAVKNNQVSDDLDEITWNLAGGYKSSLKLIDDLYEKLNIEKQSK
>WP_054189823.1|WP_054189823.1 2,3-diaminopropionate biosynthesis protein SbnA 
MIEKSQACHDSLLDSVGQTPMVQLHQLFPKHEVFAKLEYMNPGGSMKDRPAKYIIEHGIKQGLITENTHLIESTSGNLGIALAMIAKIKGLKLTCVVDPKISPTNLKIIKSYGANVEMVEEPDAHGGYLMTRIAKVQELLATIDDAYWINQYANELNWQSHYHGAGTEIVETIKQPIDYFVAPVSTTGSIMGMSRKIKEVHPNAQIVAVDAKGSVIFGDKPINRELPGIGASRVPEILNRSEINQVIHVDDYQSALGCRKLIDYEGIFAGGSTGSIIAAIEQLITSIKEGATIVTILPDRGDRYLDLVYSDTWLEKMKSRQGVKSE
>WP_054189824.1|WP_054189824.1 N-
MNREMLYLNRSDIKQAGGNHSQVYVDALTEALTAHAHNDFVQPLKPYLRQDPENGHIADRIIAMPSHIGGEHAISGIKWIGSKHDNPSKRNMERASGVIILNDPETNYPIAVMEASLISSMRTAAVSVIAAKHLAKKGFKDLTIIGCGLIGDKQLQSMLEQFDHIERVFVYDQFSEACARFVDRWQQQRPEINFIATENAKEAVSNGEVVITCTVTDQPYIEYDWLQKGAFISNISIMDVHKEVFIKADKVVVDDWSQCNREKKTINQLVLEGKFSKEALHAELGQLVTGDIPGREDDDEIILLNPMGMAIEDISSAYFIYQQAQQQNIGTTLNLY
>WP_054189825.1|WP_054189825.1 staphyloferrin B biosynthesis protein SbnC 
MQNHTAVNTAQTIILRDLVDALLFEDIAGIVSNSEITKENGQTLLIYKRETQQIKIPVYFSALNMFRYESSQPITIEGRASKQPLTAAEFWQTIANMNCDLSHEWEVARVEEGLTTAATQLAKQLSELDLASHPFVMSEQFASLKDRPFHPLAKEKRGLREADYQVYQAELNQSFPLMVAAVKKTHMIHGDIANIDELENLTAPIKKQATDMLNDQGLSIDDYVLFPVHPWQYQHILPNVFAKEISEKLVVLLPLKFGDYLSSSSMRSLIDIGAPYNHIKVPFAMQSLGALRLTPTRYMKNGEQAEQLLRQLIEKDEALAKYVMVCDETAWWSYMGQDNDIFKDQLGHLTVQLRKYPEVLAKNDTQQLVSMAALAANDRTLYQMICGKDNISKNDVMTLFEDIAQVFLKVTLSFMQYGALPELHGQNILLSFEDGRVQKCVLRDHDTVRIYKPWLTAHQLSLPKYVVREDTPNTLINEDLETFFAYFQTLAVSVNLYAIIDAIQDLFGVSEHELMSLLKQILKNEVATISWVTTDQLAVRHILFDKQTWPFKQILLPLLYQRDSGGGSMPSGLTTVPNPMVTYD
>WP_054189826.1|WP_054189826.1 staphyloferrin B export MFS transporter 
MINQSIWRSNFRILWLSQFIAIAGLTVLVPLLPIYMASLQNLSVVEIQLWSGIAIAAPAVTTMIASPIWGKLGDKVSRKWMVLRALLGLAVCLFLMALCTTPLQFVLVRLLQGLFGGVVDASSAFASAEAPAEDRGKVLGRLQSSVSAGSLVGPLIGGVTASILGFSALLMSIAVITFIVCIFGALKLIETTHMPKSQTPNTNKGIRRSFQCLLCTQQTCRFIIVGVLANFAMYGMLTALSPLASSVNHTAIDDRSVIGFLQSAFWTASILSAPLWGRFNDKLYVKSVYIFATIACGCSAILQGLATNIEFLMAARILQGLTYSALIQSVMFVVVNACHQQLKGTFVGTTNSMLVVGQIIGSLSGAAITSYTTPATTFIVMGVVFAVSSLFLICSTITNQINDHTLMKLWELKQKSAK
>WP_057485505.1|WP_057485505.1 staphylococcal protein A 
MKKKNIYSIRKLGVGIASVTLGTLLISGGVTPAANAAQHDEAQQNAFYQVLNMPNLNADQRNGFIQSLKDDPSQSANVLGEAQKLNDSQAPKADAQQNKFNKDQQSAFYEILNMPNLNEEQRNGFIQSLKDDPSQSTNVLGEAKKLNESQAPKADNNFNKEQQNAFYEILNMPNLNEEQRNGFIQSLKDDPSQSANLLAEAKKLNESQAPKADNKFNKEQQNAFYEILHLPNLNEEQRNGFIQSLKDDPSQSANLLAEAKKLNDAQAPKADNKFNKEQQNAFYEILHLPNLTEEQRNGFIQSLKDDPSVSKEILAEAKKLNDAQAPKEEDNNKPGKEDNNKPGKEDGNKPGKEDGNKPGKEDNKKPGKEDGNKPGKEDNKKPGKEDGNKPGKEDGNKPGKEDGNKPGKEDGNGVHVVKPGDTVNDIAKANGTTADKIAADNKLADKNMIKPGQELVVDKKQPANHADANKAQALPETGEENPFIGTTVFGGLSLALGAALLAGRRREL
>WP_058142379.1|WP_058142379.1 staphylococcal protein A, partial 
MKKKNIYSIRKLGVGIASVTLGTLLISGGVTPAANAAQHDEAQQNAFYQVLNMPNLNADQRNGFIQSLKDDPSQSANVLGEAQKLNDSQAPKADAQQNNFNKDQQSAFYEILNMPNLNEEQRNGFIQSLKDDPSQSTNVLGEAKKLNESQAPKADNNFNKEQQNAFYEILNMPNLNEEQRNGFIQSLKDDPSQSANLLAEAKKLNESQAPKADNKFNKEQQNAFYEILHLPNLNEEQRNGFIQSLKDDPSQSANLLAEAKKLNDAQAPKADNKFNKEQQNAFYEILHLPNLTEEQRNGFIQSLKDDPSVSKEILAEAKKLNDAQAPKEEDNNKPGKEDGNKPGKE
>WP_059283843.1|WP_059283843.1 staphyloferrin B ABC transporter substrate-binding protein SirA 
MNKVIKMLVVTLAFLLVLAGCSGNSNKQSSDSKDKETTSIKHAMGTTEIKGKPKRVVTLYQGATDVAVSLGVKPVGAVESWTQKPKFEYIKNDLKDTKIVGQEPAPNLEEISKLKPDLIVASKVRNEKVYDQLSKIAPTVSTDTVFKFKDTTKLMGKALGKEKEAEDLLKKYDDKVAAFQKDAKAKYKDAWPLKASVVNFRADHTRIYAGGYAGEILNDLGFKRNEDLQKQVDNGKDIIQLTSKESIPLMNADHIFVVKSDPNAKDAALVKKTESEWTSSKEWKNLDAVKNNQVSDDLDEITWNLAGGYKSSLKLIDDLYEKLNIEKQSK
>WP_061823598.1|WP_061823598.1 tandem-type lipoprotein 
MKCLSKWAFYINFLILVISITAGCGIGKEAEIKKSFEKTLSMYPIKNLEDLYDKEGYRDDQFDKNDKGTWIVNSEMATQNKGEALKIKGMVLYMNRNTKTTKGYYYVNAIKNDKDGRPQENEKRYPVKMVDNKIIPTKEIKDEKIKKEIENFKFFVQYGNFKDLSKYKDGDISYNPEVPSCSAKYQLTNDDYNVKQLRKRYDIPTSKAPKLLLKGSGNLKGSSVGYKNIEFTFVEEKGKNIYFSDSLDYKKSGEV
>WP_061823599.1|WP_061823599.1 tandem-type lipoprotein 
MKRLNTLVLYISFLILAISITAGCGTGKEAEIKKSFEKTLSMYPIKNLEDLYDKEGYRDDEFDKNDKGTWTISSEMAIQKKGEALNIKGMVLKLNRNARSAKGFYYVNAIKKDENGRPLDNQIEYPVKMIDNKIIPTKDIKDEKIKKEIENFKFFAQYGNFKDLTKYKGGDISYNPEAPIYSAKYQLTNDDYNVKQLRKRYDIPTNKAPKLLLKGSGNLDGSSVGYKKIEFTFVEKKGENTYFTANLHFKPSNDE
>WP_061823606.1|WP_061823606.1 tandem-type lipoprotein 
MIKRVNKLVLGISFLFLIISIVAGCGTGKEAEIKKSFEKTLSMYPIKNLEDLYDKEGYRDDEFDKNDKGTWIVRSSMSIQSNGKDMNIKGMVLYMNRNTRTTNGYYYVDVIEREDKGIHRDNEKRYPVKMVDNKIISTKEIKDEKIKKEIENFEFFVQYGDFKNLKNYKDGDISYNPEVPSYSAKYQLTNDDYNVKQLRKRYDIPTNKAPKLLLKGSGDLKGSSIGYKKIEFTFVEKKGENIYFSDGLHFNPSEDK
>WP_061823607.1|WP_061823607.1 tandem-type lipoprotein 
MIKRINKLVLGISLLFLIISITAGCGMGKEAEIKKSFEKTLSMYPIKNLEDLYDKEGYRDDEFDKNDKGTWIIGSEMATQNKGEALKVKGMVLYMNRNTKTTKGFYYVNAVKKDEDGRPQDNKIEYPVKMVDNKIIPTKEIKDEKIKKEIENFKFFAQYGSFKDLSKYKDGDISYNPEVPSYSAKYQLTNDDYNVKQLRKRYDIPTNKAPKLLLKGSGDLKGSSVGYKDIELTFVEKKGENTFFTDSLHLEPSEDK
>WP_061824026.1|WP_061824026.1 hypothetical protein 
MLISLVIPVFALLVIGSIIWVIIEGIVHISKKNKAIDNFFNKVNKVSETYKFATTFLFLILATAGISQFYLYYIVSAFLFWLVIFTFGIAGIIFLMPYGLCFLPLYTQKKKKQTFKKYMVYTTIGLSICLGLSLVLVYTTKIYMDEGGVRYYYGSFVMKQAGGYAYLALAVLSTLLIVAKKATNKNKEIETVDNTNITER
>WP_061838516.1|WP_061838516.1 staphyloferrin B ABC transporter permease subunit SirB 
MLLKPKYQIVIAGLCLAIVAILSLMIGNTLVSPGTVIQALFNFDSENDLHDVVTGARASRTIIALLTGAALAVSGLLMQALTRNPIASPGLFGVNAGAVFFVIFSITFIQIQSFKMIVVIAFLGAIVVTILVVALGMFRQTLFSPHRVILAGAAIAMLFTAFTQGILIMNETDLQGLLFWLSGSVSLRNIWDIPWIIPLVLILILIAFSMAAHINILMTSDDIAIGLGQNIKLIKWMIIMLISMLAGISVAVAGSIVFVGLIVPNISKRLLPPNYKYLIPFTALAGAILMIISDIVARIIIKPLELPIGVVTAVIGAIVLIYIMKKGRQRL
>WP_061843155.1|WP_061843155.1 staphyloferrin B ABC transporter substrate-binding protein SirA 
MNKVIKMLVVTLAFLLVLAGCSGNSNKQSSDSKDKETTSIKHAMGTTEIKGKPKRVVTLYQGATDVAVSLGVKPVGAVESWTQKPKFEYIKNDLKDTKIVGQEPAPNLEEISKLKPDLIVASKVRNEKVYDQLSKIAPTVSTDTVFKFKDATKLMGKALGKEKEAEDLLKKYDDKVAAFQKDAKAKYKDAWPLKASVVNFRADHTRIYAGGYAGEILNDLGFKRNKDLQKQVDNGKDIIQLTSKESIPLMNADHIFVVKSDPNAKDAALVKKTESEWTSSKEWKNLDAVKNNQVSDDLDEITWNLAGGYKSSLKLIDDLYEKLNIEKQSK
>WP_061843156.1|WP_061843156.1 staphylococcal protein A 
MKKKNIYSIRKLGVGIASVTLGTLLISGGVTPAANAAQHGEAQKLNDSQAPKADAQQNKFNKDQQSAFYEILNMPNLNEEQRNGFIQSLKDDPSQSTNVLGEAKKLNESQAPKADNNFNKEQQNAFYEILNMPNLNEEQRNGFIQSLKDDPSQSANLLAEAKKLNESQAPKADNKFNKEQQNAFYEILHLPNLNEEQRNGFIQSLKDDPSQSANLLAEAKKLNDAQAPKADNKFNKEQQNAFYEILHLPNLTEEQRNGFIQSLKDDPSVSKEILAEAKKLNDAQAPKEEDNNKPGKEDNNKPGKEDGNKPGKEDNKKPGKEDGNKPGKEDNNKPGKEDGNKPGKEDNKKPGKEDGNKPGKEDGNKPGKEDGNGVHVVKPGDTVNDIAKANGTTADKIAADNKLADKNMIKPGQELVVDKKQPANHADANKAQALPETGEENPFIGTTVFGGLSLALGAALLAGRRREL
>WP_061843157.1|WP_061843157.1 L-lactate permease 
MTLLTVNPFDNVGLSALVAAVPIILFLLCLTVFKMKGIYAALTTLVVTLIVALFVFELPARVSAGAITEGVVAGIFPIGYIVLMAVWLYKVSIKTGQFSIIQDSIASISEDQRIQLLLIGFCFNAFLEGAAGFGVPIAICAVLLIQLGFEPLKAAMLCLIANGAAGAFGAIGLPVSIIDTFNLSGGVTTLDVARYSALTLPILNFIIPFVLVFIVDGMKGIKEILPVILTVSGTYTGLQLLLTIFHGPELADIIPSLATMVVLAFVCRKFKPKNIFRLEASEHKIQKRTPKEIVFAWSPFVILTAFVLVWSAPFFKKLFQPGGALESLVIKLPIPNTVSDLSPKGIALRLDLIGATGTAILLTVIITILITKLKWKSAGALLVEAIKELWLPILTISAILAIAKVMTYGGLTVAIGQGIAKAGAIFPLFSPVLGWIGVFMTGSVVNNNTLFAPIQATVAQQILTSGSLLVAANTAGGVAAKLISPQSIAIATAAVKKVGEESALLKMTLKYSIIFVAFICVWTFILTLIF
>WP_061843159.1|WP_061843159.1 amidohydrolase 
MTETKAIDTHAHLWNEDYLDKLGKLGSQGTEVAKGINQSASKEDLEKRFKMMDDAGVDLQIISATPQSPQWGTKEEAHQSAQEINDLYERLVQQYPDRFLAYGAVSLPYVDQAIEEAQALLKKDEFVGIAIPTIVKDKVSVADKQFEPFFAAMNELNATIYIHPTGCGAQSPLVNDYQLERVIGAPLESTFITLQLIKNEIPQKYPNIKFHISHLGGALPFFMTRIKDNYEDWNAFNIDPYEVLNRQFWYDTANFHEPSLINSIETFGKDKFMMGSDFPYFQDEKYTRGVDYIKNSNIDPDTINGILRGNAIEFYQIEENHNH
>WP_063644523.1|WP_063644523.1 DUF1648 domain-containing protein 
MSKIRSFTILSLLIYLAMMCYTVVTYSKLPTKVPIHYNLAGDADNFADKWVLLLINSAFIVIWLIFFIAGRYYERFAKWSHYNHTPREIRAIKLFLSTLNLEIMSYMSIFTVLEIWQIQYHHQFNLLWFNMIFIIIIGLTLVIFCLLPTIHKMRDSQ
>WP_063644525.1|WP_063644525.1 DMT family transporter 
MNKLRDTTFLSYLFTIILWGSAFPMIKIALNDFSAESLSAFRLILATIILLPFVIIKKLPTPELRDIPVIFILGFCGFVIYHTALNFGETLISAGISGILVSTTPIFSSALAYIFLKEHFSKWNWLSSLVAFIGRSIISISKDDYTTINVLGVFIILLASFSESLYFTFQKKYIEKYGFIAFTLYTIMASSPFMLIFIPEIINDIHGATFTSIVSVLYLAIFPTIIPYVLLAYIVKSVGVSDATMSLYLTPIVSLLLSYLFLDELPTTLAIIGGIITLLGVSLSNFFQNT
>WP_063644526.1|WP_063644526.1 multidrug efflux MFS transporter NorC 
MNETYRGGNKLILGIVLGVITFWLFAQSLVNVVPNLQQSFGADMGTISIAVSLTALFSGMFVVGAGGLADKIGRVKMTNIGLLLSIIGSALIIITNLPALLILGRIIQGVSAACIMPSTLAIMKTYYEGAERQRALSYWSIGSWGGSGICSLFGGAVATTMGWRWIFIFSIIVAVLSMLLIKGTPETKSEVTNTHKFDVAGLIVLVVMLLSLNVVITKGAALGYTSLWFFVLIAVVVLAFFIFLNVEKKVDNPLIDFKLFENKPYTGATISNFLLNGVAGTLIVANTFVQQGLGYTALQAGYLSITYLIMVLLMIRVGEKLLQKMGSKRPMLLGTFIVIIGIALISLVFLPGIFYVISCVVGYLCFGLGLGIYATPSTDTAISNAPLDKVGVASGIYKMASSLGGAFGVAISGAVYAGAVAATSIHTGAMIALWVNVLMGIMAFIAILFAIPNDDKRVKDAK
>WP_063644528.1|WP_063644528.1 M20 family metallopeptidase 
MNQQLIEALKSKEDKMIEIRRYLHQHPELSFHEDETAKYIAEFYKGKDVEVETNVGPRGIKVTIDSGKPGKTLAIRADFDALPITEDTGLSFASQNKGVMHACGHDAHTAYMLVLAETLAEMKDSFTGKVVVIHQPAEEVPPGGAKAMIENGVLDGVDHVLGVHVMSTMKTGNVYYRPGYVQTGRAFFKLKVQGKGGHGSSPHMANDAIVAGSYFVTALQTVVSRRLSPFETGVVTIGSFDGKGQFNVIKDVVEIEGDVRGLTDATKATIEKEIKRLSKGLEALYGVTCTLEYNDDYPALYNDPEFTEYVAKTLKEADLEFGVEICEPQPPSEDFAYYAKERPSAFIYTGAAVEDGEIYPHHHPKFNISEKSLLISAEAVGAVVLDYLKGDN
>WP_063644535.1|WP_063644535.1 phosphatidylinositol-specific phospholipase C 
MKKCIKTLFLSIILVVMSGLYHSAHASDSLSKSPENWMSKLDESKRLTEINIPGSHDSGSFTLTDPVKSVWAKTQDKDYLTQMKSGVRFFDIRGRASADNMISVHHGMVYLHHELGKFLDDAKYYLSAYPNETIVMSMKKDYDSDSKVTKTFEEIFREYYYNNPQYQNLFYTGSNANPTLKETKGKIVLFNRMGGTYIKSGYGADTSGIQWADNATFETKINNGNLHLQVQDEYKDYYDKKVEAVKNLLAKAKTDSNKDNLYVNFLSVASGGSAFNSTYNYASHINPEIAKTIKANGKARMGWLIVDYAGYPWPGYDDIVSEIIDSNK
>WP_063644537.1|WP_063644537.1 hypothetical protein 
MKKFNNWILNAISRSQTDKNGATEELKGAKFIILYAYSMLVLLALVISNIFIHILEPKLSITTQIIIVLILIESLIGLRFLKGYDVRRGKDKENKKNSKDFVKLKSILVTILFTSLALTAGTVADIYGITDLGNTRSDLIVWSIGGIIFGLVCYTMEDKK
>WP_063644538.1|WP_063644538.1 tRNA-dihydrouridine synthase 
MKENFWSELPRPFFILAPMEDVTDIVFRHVVSEAARPDVFFTEFTNTESFCHPEGIHSVRGRLTFSEDEQPMVAHIWGDKPEQFRETSIQLAKMGFKGIDLNMGCPVANVAKKGKGSGLILRPDVAAEIIQSTKAGGLPVSVKTRLGYYEIDEWKDWLKHVFEQDIANLSIHLRTRKEMSKVDAHWELIEAIKNLRDEIAPNTLLTINGDIPDRKTGLELAEKYGIDGIMIGRGIFHNPFAFEKEPREHTSKELLNLLRLHLSLFNKYEKDEIRQFKSLRRFFKIYVRGIRGASELRHQLMNTQSIAEARALLDEFEAQMDEDVKIEL
>WP_063644539.1|WP_063644539.1 persulfide response sulfurtransferase CstA 
MKQYGEKFIDEFSKAELQKLAKQGQLIDVRTEEEYALGHINGSILHPVDEIESFNKEKNKTYYVICRSGNRSANASKYLAKQGYNVINLDGGYKVYEEENDSYDTQEEYKSIEIKANRKQFNYRGLQCPGPIVKISQEMKNIEVGDQIEVKVTDPGFPSDIKSWVKQTRHTLVKLDENNNGINAIIQKEKAKDLDVNYSAKGTTIVLFSGELDKAVAALIIANGARAAGKDVTIFFTFWGLNALKKAQTVNVKKQGIAKMFDLMLPKKNIRMPLSKMNMFGLGNMMMRYVMKKKNVDSLPTLINQAIEQNIKLIACTMSMDVMGIQKEELRDEVEYGGVGTYIGATENANHNLFI
>WP_063644540.1|WP_063644540.1 sulfite exporter TauE/SafE family protein 
MDIVNIVIMLLIGVFGGFISGLVGVGGAIFIYPAIILLPPLFGAPAYSAYIASGLTSSQVFFSTLSGSLKARKKTEFSPQLVLYMGGGMIIGSMLGAFLANLFDATFVNTVYIIIALLALTLMFIKVNPSSEKSSFNKYLLVIIGLFIGIISGIVGAGGAFIIIPILWVLFKLPMNTVVANSIVIAFISSIGAFVIKLIQGYIPLYDALFLIIGSVIFAPIGLKLSKKVPNIIQKWIISILIVFAIIQLIL
>WP_063644541.1|WP_063644541.1 oleate hydratase 
MYYSYGNYEAFARPKKPENVENKSAYLIGSGLASLAAACFLIRDGLMEGSKIHILEELPKAGGSLDGENMPLKGYVVRGGREMENHFECLWDLFRSIPSLEIDHASVLDEFYWLNKEDPNYSRCRVIEKQGQRLVTDGDFTLTKTAIKEILDLCLTNEEDLDDVKITDVFSDDFFNSNFWIYWKTMFAFEPWHSAMEMRRYLMRFVHHIGGLADFSALKFTKYNQYESLVLPMVEYLKSHGVQFEYDVKVEDIKVDVTTSQKIAREILIDRNGNAESIKLTINDLVFVTNGSITESSTYGDNDTPAPPTDELGGSWTLWKNLARQSPEFGNPDKFCQNIPQKSWFVSATSTTNNKDIIDTIESICKRDPLAGKTVTGGIITINDSAWQISFTINRQQQFKDQPKNEISTWIYALYSDVNGDYIKKPITECSGNEICQEWLYHLGVPTDKIEDLAKHASNTIPVYMPYITSYFMTRAIGDRPLVVPHQSQNLAFIGNFAETERDTVFTTEYSVRTAMEAVYQLLNIDRGIPEVINSTFDLRVLLDAVYELNDHQDLREITKDSKMQKLALAGFLKKIKGTYIESLLKEHKLL
>WP_063644546.1|WP_063644546.1 staphyloferrin B ABC transporter permease subunit SirC 
MTEKINKKDNYHLIFALIFLAIVSVVSMMIGSSFIPLQRVLMYFINPNDSIDQFTLEVLRLPRITLAILAGAALGMSGLMLQNVLKNPIASPDIIGITGGASISAVVFIAFFSHLTIHLLPLFAVLGGAVAMMILLVFQTKGQIRPTTLIIIGISMQTLFIALVQGLLITTKQLSAAKAYTWLVGSLYGATFKDTIILGMVILAVVPLLFLVIPKMKISILDDPVAIGLGLHVQRMKLIQLITSTILVSMAISLVGNIGFVGLIAPHIAKTIVRGSYAKKLLMSAMIGAISIVIADLIGRTLFLPKEVPAGVFIAAFGAPFFIYLLLTVKKL
>WP_063644547.1|WP_063644547.1 staphyloferrin B ABC transporter permease subunit SirB 
MLLKPKYQIVIAGLCLAIVAILSLMIGNTLVSPGTVIQALFNFDSENDLHDVVTGARASRTIIALLTGAALAVSGLLMQALTRNPIASPGLFGVNAGAVFFVIFSITFIQIQSFKMIVVIAFLGAIVVTVLVVALGMFRQTLFSPHRVILAGAAIAMLFTAFTQGILIMNETDLQSLLFWLSGSVSLRNIWDIPWIIPLVLILILIAFSMAAHINILMTSDDIATGLGQNIKLIKWMIIMLISMLAGISVAVAGSIVFVGLIVPNISKRLLPPNYKYLIPFTALAGAILMIISDIVARIIIKPLELPIGVVTAVIGAIVLIYIMKKGRQRL
>WP_063651205.1|WP_063651205.1 staphyloferrin B export MFS transporter 
MINQSIWRSNFRILWLNQFIAIAGLTVLVPLLPIYMASLQNLSVVEIQLWSGIAIAAPAVTTMIASPIWGKLGDKISRKWMVLRALLGLAVCLFLMALCTTPLQFVLVRLLQGLFGGVVDASSAFASAEAPAEDRGKVLGKLQSSVSAGSLVGPLIGGVTASILGFSALLMSIAVITFIVCIFGALKLIETTHMPKSQTPNINKGIRRSFQCLLCTQQTCRFIIVGVLANFAMYGMLTALSPLASSVNHTAIDDRSVIGFLQSAFWTASILSAPLWGRFNDKSYVKSVYIFATIACGCSAILQGLATNIEFLMAARILQGLTYSALIQSVMFVVVNACHQQLKGTFVGTTNSMLVIGQIIGSLSGAAITSYTTPATTFIVMGIVFAVSSLFLICSTITNQINDHTLMKLWELKQKSAK
>WP_063651207.1|WP_063651207.1 staphyloferrin B biosynthesis protein SbnC 
MQNHTAVNTAQTIILRDLVDALLFEDIAGIVSNSEITKENGQTILIYKRETQQIKIPVYFSALNMFRYESSQPITIEGRTSKQPLTAAEFWQTIVKMNRDLSHEWEVARVEEGLTTAATQLAKQLSELDLASHPFVMSEQFASLKDRPFHPLAKEKRGLREADYQVYQAELNQSFPLMVAAVKKTHMIHGDTANIDELENLTAPIKEQATDMLNDQGLSIDDYVLFPVHPWQYQHILPNVFAKEISEKLVVLLPLKFGDYLSSSSMRSLIDIGAPYNHVKVPFAMQSLGALRLTPTRYMKNGEQAEQLLRQLIEKDEALAKYVMVCDETAWWSYMGQDNDIFKDQLGHLTVQLRKYPEVLAKNDTQQLVSMAALAANNRTLYQMICGKDNISKNDVMTLFEDIARVFLKVTLSFMQYGALPELHGQNILLSFEDGRVQKCVLRDHDTVRIYKPWLTAHQLSLPKYVVREDTPNTLINEDLETFFAYFQTLAVSVNLYAIIDAIQDLFGVSEHELMSLLKQILKNEVATISWVTTDQLAVRHILFDKQTWPFKQILLPLLYQRDSGGGSMPSGLTTVPNPMVTYD
>WP_063651212.1|WP_063651212.1 LysR family transcriptional regulator 
MNLNILKSFLVTSETKNLTKASELLNYSQSTVSTHIEKLEKQLDVKLFYRKKYGMELTEEGLAYVKYAKVILDSNSEYEREIKGLYNKKVNISINMQESQYLYRYYNKISEWLAEHPYVNLKFKSAHSNFYIKEEIANFKSDISLITDEKIINSNLTAIPITEERLIFVTNKEMKDFKLSDIQNHTLLVTEKGCSYREQLEKILYKYSFSTKQMVEFLGIESLKKHLKNSDGIALLPEFIVADELENKSLFQIDVDVDIPNLETTLIINPESSKQVLESFVKDVFL
>WP_063651218.1|WP_063651218.1 non-ribosomal peptide synthetase 
MGRNECDDYIISLIENWLKSKLKRDITNYNQNLVNLGIQSLDIMELASLLRREGLKIKFSQLIEHPTLNHWIETIKCIKIKKSNRDSKKENIKIDNGEFELTDVQRAYLIGREDDQELGGIGCHAYFEFSGKNIDTDRLNDSWYKVQMRHPMLRAVFTNGGKQWFMSRPYKENIEITNLEKCSDKEVSEILKKYRDNVSHIKRNVTKGEVSNLSVFILPQNKMKIILDIDLLVADVLSISMIINELSEIYMGKELLSNEVYTFKDYIENLEMDEYSLNESKKFWIDKIKQLKINPIQLPILKSPSEIKDVKVTRHTRKINKVVWEQVKENAKKFNTTPSLVLLTCYMIVLEKWSDQEPFYVNIPLFNRDHNNKHIKNIVADFTNLLLVEHMPKPNEKFIETLKRVQQTFIQNVSHSEYSGVNVQREIAKITGSQVNSAPVVFACNIDYELESELTRNTLGDMTYMISQTPGVWLDFQTYVKDGELLICWDKVDDLLSDDVVTDMLNDFCSLFESLNSISNWNKISGIFKEKNYSSELKIETHTEKLYDGFLKNVKCYPDNIALIDTDTKMEITYKKLYDLSMALAKILVEKNVNKGDYISVFLPRGYKQVVAILGIQFAGAAYVPIGIHQPPNRREKIYNQIGIDIIISDIKCIEENRLILDDKFIIDIDSIGKEKLPKIVNVEPDTTAYVIMTSGTTGIPKGVEISHNNAINTIRYINEKWNIKKSDSLIMVSSIEFDLSVYDIFGILGTGGKLILTSEHNYKNPSEWLMMINKYNVTIWNSVPILFDMLVTYAEGKKEQLLLNKVFLSGDWIDIALPNRFYNISSEKSVIIGLGGATEASIWSNSVTIPRDIPNSWKSIPYGTALKGQGYKVVDKFDRECPRNVIGELHIGGIGVAKCYVGDTDLTNEKFYLDDNGIKWYRTGDNGRIWTDGTIEFLGRIDNQVKIKGHRIEIGEVETAIKQINGIDKVKVIPTAKGLSAFIIPKSKKYNIESIKSSKNSQQYLYNLDKLVIHFILNVLKSANALKVDKYTKFKDILVSMKVSCKYERIIERWLDRLVHQGYVEKAENGYKLTGLYCQMYNPIEFDGSMRDYLNTLEKYISKVLAENINPVNLFYSKEKKLSPTKLSALFPWHQVIVNTIIDKLMDLKKERIKILEFETRNIEVSREIYRSVEENVDRYDYLDTSSIYIDEYEKNIDNINFKNSYNQIEDRQYDIILAINSIHRIYNVNQTLTSLKSKLKEDGQLIVVEPNTSLLIEQITVDILNAYVGKNKSKKTSNEWIELFIANCFQCDEVQNIGVEPIYSNIFYMSNSKTDQQAIRHELKQVLPGYMIPSDFTMIKQFPLNNNGKVDNEKLINLVIKNENEDSLQRNNPLNNIERKIQYIWESEFKEKIPDIHTNFYKNGGDSLIATRIATQIERTFGLNFTIKDAMESITIKSQAEKVAEMSNGAVKTNDVEFKQDAENVNKPFELTDVQHAYFIGRKKELNENNVSTHCYFEIDGKNLNLKALENSWNKLVQSHGMMRSVITDDGMQKILNEVPYYTFNIIDLTNKNNDELAISLKNIRNKLSHQVLNINQWPIFNINVSLINDENIRLHVSFDNIIFDGWSMFALLEQWNKLYNDESIEDQLTNLNFRDYVQYVNTLKMSQGYESDKLYWLNRINGFLKAPNIETGELTSSNSAVFTRRKYHFKKSEWNKLKDISKELEITPSTLLIGIYAEAIRKVSRNDNFTLNITQFNRIPIDPNINKVIGDFTTLTLLEIKHKNETKLYRRLKNIQSQLMKDLEHNKYSGVEFQREIRAHCKVKDYILMPFVFTSGLGIHALKSKNLFGEIIYNISQTPQVWIDNQVIERDEGLDVYWDSVDSQLGETNVDIMFDYFIETLQKIIDDDSILFDVKFIVKENKDEYFEPIETISNSEYKDIQEIKREDVKEILSNTVNNNISSYTSRFFEVGGDSLKAIALVNNIREKFNVEVDLSFIFTNPTIIDIANKIEELKKANEEGVI
>WP_063651221.1|WP_063651221.1 ABC transporter ATP-binding protein 
MIKFKNVSFNYDSSEKSAIKNIFLEVKQGELVVFCGKSGSGKSTIAKLINGLIPKMQSGKISGHIYINKQDVSELAMYELSKMIGSVFQNPKTQFYNIDTTSELAFNLENQGLEKDYIKERINFVMKKFNIEHLLNRNIFELSGGEKQIIACASILIANPKIVVLDEPSSNLDIYSMKKLKEMILYMKEQGKTIVLIEHRIDYIIDCVDSVYYMESGNLAFHYSVKEFKSLPKSKFKKMGIRYSQEDLLKNKPATGTSDILMNNFMYTYDKFSKFKQLNSKTIAIPKNNVVAIIGNNGSGKSTFAKCLCGLYKDFKGQVIYGNQRLKRKQLLKKSYLVFQDVNSQLFTERVDQELKLLNFNVNDFLVDNMLEKVKLLEKKYEHPLTLSGGEKQRLAISTALLSEKEMIIFDEPTSGLDLYHMEKVARLINDLHDSGKQIFIITHDKSLILEVCTYVIHFEHGQIINQYPLNNRGLSQLNGYFDL
>WP_063651224.1|WP_063651224.1 ABC transporter ATP-binding protein 
MFKITFKILKWAKPYRNRMVLGFIMSFINSIFIALPIFLAAQVFNRVLNTKRIEVYEIISVLVIMILLVIARFITAYLKNRFQESIAYEMSAQERLNIGDKLKNVRLGYYNDHHANELATTVTTDLTFLENYAMKMVDVVINGYILITVLILSLLVVSWEVSLLALIGVLLSLLSLYLLEKKSHQNAPDYHRVQNQLVEKVLEVIRGIQVIKSFSKENTSLNSFNRAVDDSKRVNTKIELQYIPFNLLHLLSLKVVSVFIFLVACLLYMNQYIDVSALIMISIFSFVIFESVENVNNAAHVLEMIDVTLDDIEDIKGAPTLDETGKDIPIENHNITFEHVNFSYEKKQVINNVDLTIDAKTTTAIIGPSGSGKSTLCHLLLRFYDVDSGVIRIGNINIKEMKLATLMSHISAVFQNVYLFNDTIENNILFGKPDASKEEIIRAAKQACCHDFIMSLPNGYQTMVNEKGNNLSGGEKQRISIARAILKDAPIIILDEATASIDPENEHLIQNAIDELSKGKTVITIAHKIGTIKNADQIIVLNNGEIIQKGKHKSLIKEPGMYQEFIKIKRDSEGWRL
>WP_063651226.1|WP_063651226.1 phosphatidylinositol-specific phospholipase C 
MKKCIKTLFLSIILVVMSGLYHSAHASDSLSKSPENWMSKLDESKHLTEINMPGSHDSGSFTLTDPVKSVWAKTQDKDYLTQMKSGVRFFDIRGRASADNMISVHHGMVYLHHELGKFLDDAKYYLSAYPNETIVMSMKKDYDSDSKVTKTFEEIFRESYFNNPQYQNLFYTGSNANPTLKETKGKIVLFNRMGGTYIKSGYGADTSGIQWADNATFETKINNGNLNLQVQDEYKDYYDKKVEAVKNLLAKAKTDSNKNNVYVNFLSVASGGSAFNSTYNYASHINPEIAKTIKANGKARTGWLIVDYAGYPWTGYDDIVSEIIDSNK
>WP_063651234.1|WP_063651234.1 multidrug efflux MFS transporter NorC 
MNETYRGGNKLILGIVLGVITFWLFAQSLVNVVPNLQQSFGADMGTISIAVSLTALFSGMFVVGAGGLADKIGRVKMTNIGLLLSIIGSALIIITNLPALLILGRIIQGVSAACIMPSTLAIMKTYYEGAERQRALSYWSIGSWGGSGICSLFGGAVATTMGWRWIFIFSIIVAVLSMLLIKGTPETKSEVTNTHKFDVAGLIVLVVMLLSLNVVITKGAALGYTSLWFFSLIAIVIVAFFIFLNVEKKVDNPLIDFKLFENKPYTGATISNFLLNGVAGTLIVANTFVQQGLGYTALQAGYLSITYLIMVLLMIRVGEKLLQKMGSKRPMLLGTFIVIIGIALISLVFLPGIFYVISCVVGYLCFGLGLGIYATPSTDTAISNAPLDKVGVASGIYKMASSLGGAFGVAISGAVYAGAVAATSIHTGAMIALWVNVLMGIMAFIAILFAIPNDDKRVKDAK
>WP_063651238.1|WP_063651238.1 L-lactate permease 
MTLLTVNPFDNVGLSALVAAVPIILFLLCLTVFKMKGIYAALTTLVVTLIVALFVFELPARVSAGAITEGVVAGIFPIGYIVLMAVWLYKVSIKTGQFSIIQDSIASISEDQRIQLLLIGFCFNAFLEGAAGFGVPIAICAVLLIQLGFEPLKAAMLCLIANGAAGAFGAIGLPVSIIDTFNLSGGVTTLDVARYSALTLPILNFIIPFVLVFVVDGMKGIKEILPVILTVSGTYTGLQLLLTIFHGPELADIIPSLATMVVLAFVCRKFKPKNIFKLEESEHKIQKRTPKEIVFAWSPFVILTAFVLVWSAPFFKKLFQPGGALESLVIKLPIPNTVSDLSPKGIALRLDLIGATGTAILLTVIITILITKLKWKSAGALLVEAIKELWLPILTISAILAIAKVMTYGGLTVAIGQGIAKAGAIFPLFSPVLGWIGVFMTGSVVNNNTLFAPIQATVAQQISTSGSLLVAANTAGGVAAKLISPQSIAIATAAVKKVGEESALLKMTLKYSIIFVAFICVWTFILTLIF
>WP_063651239.1|WP_063651239.1 HTH-type transcriptional regulator SarS 
MKYNNHDKIRDFIIIEAYMFRFKKKVKPEVDMTIKEFILLTYLFHQQENTLPFKKIVSDLCYKQSDLVQHIKVLVKHSYISKVRSKIDERNTYISISEEQREKIAERVKLFDQIIKQFNLADQSESQMIPKDSKEFLNLMMYTMYFKNIIKKHLTLSFVEFTILAIITSQNKNIVLLKDLIETIHHKYPQTVRALNNLKKQGYLIKERSTEDERKILIHMNDAQQDHAEQLLAQVNQLLADKDHLHLVFE
>WP_063651242.1|WP_063651242.1 oleate hydratase 
MYYSYGNYEAFARPKKPENVENKSAYLIGSGLASLAAACFLIRDGQMEGSKVHILEELPKAGGSLDGENIPLKGYVVRGGREMENHFECLWDLFRSIPSLEIDNASVLDEFYWLNKEDPNYSRCRVIEKQGQRLVTDGDFTLTKTAIKEILDLCLTNEEDLDDVKITDVFSDDFFNSNFWIYWKTMFAFEPWHSAMEMRRYLMRFVHHIGGLADFSALKFTKYNQYESLVLPMVEYLKSHGVQFEYDVKVKDIKVDVTTSQKIAREILIDRNGKAESIKLTINDLVFVTNGSITESSTYGDNDTPAPPTDELGGSWTLWKNLARQSPEFGNPDKFCQNIPQKSWFVSATSTTNNKNIIDTIERICKRDPLAGKTVTGGIITINDSAWQISFTINRQQQFKDQPKNEIPTWIYALYSDVNGDYIKKPITECSGNEICQEWLYHLGVPTDKIEDLAKHASNTIPVYMPYITSYFMTRAIGDRPLVVPHQSQNLAFIGNFAETERDTVFTTEYSVRTAMEAVYQLLNIDRGIPEVINSTFDLRVLLDAVYELNDHQDLREITKDSKMQKLALAGFLKKIKGTYIESLLKEHKLL
>WP_064133631.1|WP_064133631.1 M20 family metallopeptidase 
MNQQLIEALKSKEDKMIEIRRYLHQHPELSFHEDETAKYIAEFYKGKDVEVETNVGPRGIKVTIDSGKPGKTLAIRADFDALPITEDTGLSFASQNKGVMHACGHDAHTAYMLVLAETLAEMKDSFTGKVVVIHQPAEEVPPGGAKAMIENGVLDGVDHVLGVHVMSTMETGNVYYRPGYVQTGRAFFKLKVQGKGGHGSSPHMANDAIVAGSYFVTALQTVVSRRLSPFETGVVTIGSFDGKGRFNVIKDVVEIEGDVRGLTDATKATIEKEIKRLSKGLEALYGVTCTLEYNDDYPALYNDPEFTEYVAKTLKEADLEFGVEICEPQPPSEDFAYYAKERPSAFIYTGAAVEDGEIYPHHHPKFKISEKSLLISAEAVGTVVLDYLKGDN
>WP_064133632.1|WP_064133632.1 multidrug efflux MFS transporter NorC 
MNETYRGGNKLILGIVLGVITFWLFAQSLVNVVPNLQQSFGADMGTISIAVSLTALFSGMFVVGAGGLADKIGRVKMTNIGLLLSIIGSALIIITNLPALLILGRIIQGVSAACIMPSTLAIMKTYYEGAERQRALSYWSIGSWGGSGICSLFGGAVATTMGWRWIFIFSIIVAVLSMLLIKGTPETKSEVTNTHKFDVAGLIVLVVMLLSLNVVITKGAALGYTSLWFFGLIAIVIVAFFIFLNVEKKVDNPLIDFKLFENKPYTGATISNFLLNGVAGTLIVANTFVQQGLGYTALQAGYLSITYLIMVLLMIRVGEKLLQKMGSKRPMLLGTFIVIIGIVLISLVFLPGIFYVISCVVGYLCFGLGLGIYATPSTDTAISNAPLDKVGVASGIYKMASSLGGAFGVAISGAVYAGAVAATSIHTGAMIALWVNVLMGIMAFIAILFAIPNDDKRVKDAK
>WP_064134927.1|WP_064134927.1 oleate hydratase 
MYYSYGNYEAFARPKKPENVENKSAYLIGSGLASLAAACFLIRDGQMEGSKIHILEELPKAGGSLDGENMPLKGYVVRGGREMENHFECLWDLFRSIPSLEIDHASVLDEFYWLNKEDPNYSRCRVIEKQGQRLVTDGDFTLTKTAIKEILDLCLTNEEDLDDVKITDVFSDDFFNSNFWIYWKTMFAFEPWHSAMEMRRYLMRFVHHIGGLADFSALKFTKYNQYESLVLPMVEYLKSHGVQFEYDVKVKDIKVDVTTSQKIAREILIDRNGNAESIKLTINDLVFVTNGSITESSTYGDNDTPAPPTDELGGSWTLWKNLARQSPEFGNPDKFCQNIPKKSWFVSATSTTNNKDIIDTIESICKHDPLAGKTVTGGIITINDSAWQISFTINRQQQFKDQPKNEISTWIYALYSDVNGDYIKKPITECSGNEICQEWLYHLGVPTDKIEDLAKHASNTIPVYMPYITSYFMTRAIGDRPLVVPHQSQNLAFIGNFAETERDTVFTTEYSVRTAMEAVYQLLNIDRGIPEVINSTFDLRVLMDAVYELNDHQDLREITKDSKMQKLALAGFLKKIKGTYIESLLKEHKLL
>WP_064136757.1|WP_064136757.1 phosphatidylinositol-specific phospholipase C 
MKKCIKTLFLSIILVVMSGWYHSAHASDSLSKSPENWMSKLDESKHLTEINMPGSHDSGSFTLKDPVKSVWAKTQDKDYLTQMKSGVRFFDIRGRASADNMISVHHGMVYLHHELGKFLDDAKYYLSAYPNETIVMSMKKDYDSDSKVTKTFEEIFREYYYNNPQYQNLFYTGSNANPTLKETKGKIVLFNRMGGTYIKSGYGADTSGIQWADNATFETKINNGSLNLKVQDEYKDYYDKKVEAVKNLLAKAKTDSNKDNVYVNFLSVASGGSAFNSTYNYASHINPEIAKTIKANGKARTGWLIVDYAGYPWPGYDDIVSEIIDSNK
>WP_069723997.1|WP_069723997.1 MFS transporter 
MTDLLKIKNFRLFFLAEIISAFGVGISTVGANWYLIDKTNDSQLLGIMLALNVLSGFLASSIIGGLADKYNRRNIILITYLLQVILYLLIVIALLMIGFETYLVIGFAIVNGIGWTTYMATSRSLVKQILKPDQYTDANSLLEISLQTGMFIAGGLSGILYEINGFTLIIAMTIMMFLISIFMLFRLHVDKPTHSEEESTNSLLQEYLLGWKFLKDNMMIFIFGVISIIPMVFTMIFNISLPGYVYNVLKLSSVQFGFSDMLYGIGGLCAGLISAILSKKISTKALIFLLYFILVINSALFIWINSAFYLFIGSFILGYSISSIRIYMNTAIMNTVSDKYVGRSFTIWTSISLLLQSFIAPFLGRWINEINDKFGFYIILILSLLIFVTLLLVNKTDKIKYAHKEE
>WP_070002250.1|WP_070002250.1 hypothetical protein 
MLISLVIPVFALLVIGGIIWVIIEGIVHISKKNKAINNFFNQVNKVSETYKFATTFLFLILATAGISQFYLYYIVSEFLFFLVIFTFGIAGIIFLMPYGLCFLPLYKQKKKKQTFKKYMVYTTIGLSICLGLSLVLVHTTKIYMDEGGVRYYYGSFVMKQAGGYAYLALAVLSTLLIVAKKATNKNKEIETVDNTNIMER
>WP_070002251.1|WP_070002251.1 alpha/beta hydrolase 
MKKSVNFKSKTNLLAANLYTPEQFDESKKYPAITVCHPGGGVKEQTAGMYAEKLAEFGYVTVVYDASHQGESEGSPRYLEDPFARTEDVRASVDYLTTLDFVDNDRIGALGVCAGGGYTVSAARTERRIKALATVSMVDIGALFRKGPGDVVSVYDQLAFMTQVADQRTAEANGADYGITGYVPEEIDDSMPENSTMVQGHDYYLTARGQHKNAPNKLLLRSFSEVLTFAPFTYIDELLTQPFLAIAGTEADTIEYSVDAVEKAAGDNNELYKIEGASHVDLYDIPEYVNQVLPKLESFYKETL
>WP_070002252.1|WP_070002252.1 DEAD/DEAH box helicase 
MSQLLNDTLSAWLLIESLSPGEVNFTAEDILSAEHFKNGTKQAQLQSFDEYFEIWNDERFIVSEEKSETGELIFKFYRHCFRYNEINLKIQDIFENHSDIHNANGTHCYGYTFNTDKHGKVIVDSIHIPMIMSALKEIEKNKNTNIEEKFNDSVEKFVQKVKEILADEPINEFKLKKMDKAYDEYFSVLNSKKDGLFGHYVAIEYVKDSDLPHPEFNSFFISDIEKARKSPNQTLIDYIEGVEESQRIEVDENKEMFDKFLHPSRLPDGRWPSQTEFRLSLMQQLAVNQITSGNERISSVNGPPGTGKTTLLKDIFAHLVVERGKELAKLNNPKDAFVKTKIHETDDKYVYLLKESIAKYKMVVASSNNGAVENISKDLPKIEEIIRNPEKCKFPKYEQNYANLAHELKDFAEIAEGLIGESAWGLFSGVFGKSSNINKVLEHMLKKDGNDIGFARLLQNENNRMSYHELMTEWQAHQRAFLEELRHVEMLKEESIRAYDVYKNCESFSKIEHELNSEKMNVKEKLNHLEIQISCDNKEIEDLGDRINYNTKQIETLNELIKSIKESNKGFINKLKAMFNSEEDESYKDHNKEKQQLLTQQLELEKCKKNKHEDLVSKLKEKDILIKQLAKLQLQLDELNSQLQELEAYRIESKITIPEKDFWSDNNYDERQVTNLWTSDELQYRRAMLFLRAMILHKLLLIANNTTIYYAINDFKDRRKLIDANPDKVHNAWNVMHLIFPVVSTTFASFKSMYGGIPKDFIDYLFIDEAGQAIPQAAVGALYRSKKVVAVGDPIQIEPVVTLESHLIDNIRKNYHVPEYLVSKEASVQSVADNANQYGFWKSDATDSNQKTWIGIPLWVHRRCLKPMFTIANQIAYNNKMVLPSNITKVGKTGWYDVKGNSVQKQYVKEHGEKVVELLANDWFEAIKEGKNEPSSFVISPFSAVQQQVKRILKQRLPDRIDIQRSKVNQWIDKSIGTVHTFQGKEAQKVYFVIGTDNTQDGAVNWSCEKPNLLNVAVTRAKKEFYVIGDMQRIQSKPFYETIFKERNVK
>WP_070002253.1|WP_070002253.1 phosphatidylinositol-specific phospholipase C 
MKKCIKTLFLSIILVVMSGLYHSAHASDSLSKSPENWMSKLDESKHLTEINIPGSHDSGSFTLKDPVKSVWAKTQDKDYLTQMKSGVRFFDIRGRASADNMISVHHGMVYLHHELGKFLDDAKYYLSAYPNETIVMSMKKDYDSDSKVTKTFEEIFREYYYNNPQYQNLFYTGSNANPTLKETKGKIVLFNRMGGTYIKSGYGADTSGIQWADNATFETKINNGSLNLKVQDEYKDYYDKKVEAVKNLLAKGKTDSNKDNVYVNFLSVASGGSAFNSTYNYASHINPEIAKTIKENGKARTGWLIVDYAGYPWPGYDDIVSEIIDSNK
>WP_070002254.1|WP_070002254.1 tandem-type lipoprotein 
MMKRLNKLVLGIIFLFLVISITAGCGMGKEAEIKKSFEKTLSMYPIKNLEDLYDKEGYRDDQFDKNDKGTWIVGSEMATQNKGEALKIKGMLLKIDRNTRSAKGFYYTNEIKTEKYEVAQDNQKKYPVKMINNKFISTEEVKEENIKKEIENFKFFAQYSNFKDLMNYKDGDISYNPEVPSYSAQYQLTNDDYNVKQLRKRYDIPTNKAPKLLLKGTGNLKDSSVGYKKIEFTFVENKNENIYFTDSLHLEPSEDK
>WP_070002255.1|WP_070002255.1 tandem-type lipoprotein 
MKCLSKWAFYINFLILVISITAGCGIGKEAEIKKSFEKTLSMYPIKNLEDLYDKEGYRDDQFDKNDKGTWIVNSEMATQNKGEALKIKGMVLYMNRNTKTTKGYYYVNAIKNDKDGRPQENEKRYPVKMVDNKIIPTKEIKDEKIKKEIENFKFFVQYGNFKDLSKYKDGDISYNPEVPSCSAKYQVTNDDYNVKQLRKRYDIPTSKAPKLLIKGSGNLKGSSVGYKNIEFTFVEEKGKNIYFSDSLDYKKSGEV
>WP_070002256.1|WP_070002256.1 tandem-type lipoprotein 
MMKRLNKLVLYISFLILIISIVAGCGTGKEAEIKKSFEKTLSMYPIKNLEDLYDKEGYRDDEFDKNDKGTWTISSEMAIQKKGEALNIKGMVLKLNRNTRSAKGFYYVNAIKKDENGRPQDKQIEYPVKMIDNKIIPTKDIKDEKIKKEIKNFKFFAQYGNFKDLSKYKDGNISYNPEAPIYSAKYQLTNDDYNVKQLRKRYDIPTNKAPKLLLKGSGNLDGSSVGYKKNEFTFVENKNENIYFTDSLHLKPSEDK
>WP_070002258.1|WP_070002258.1 DUF1648 domain-containing protein 
MSKIRSFTILSLLIYLAMMCYTVVTYPKLPTKVPIHYNLAGDADNFADKWVLLLINSAFIVIWLIFFIAGRYYERFAKWSHYNHTPREIRAIKLFLSTLNLEIMSYMSIFIVLEIWQIQHQHQFNLLWFNMIFIIIIGLTLVIFCLLPTIHKMRDSQ
>WP_070002259.1|WP_070002259.1 staphyloferrin B ABC transporter substrate-binding protein SirA 
MNKVIKMLVVTLAFLLVLAGCSGNSNKQSSDNKDKETTSIKHAMGTTEIKGKPKRVVTLYQGATDVAVSLGVKPVGAVESWTQKPKFEYIKNDLKDTKIVGQEPAPNLEEISKLKPDLIVASKVRNEKVYDQLSKIAPTVSTDTVFKFKDTTKLMGKALGKEKEAEDLLKKYDDKVAAFQKDAKAKYKDAWPLKASVVNFRADHTRIYAGGYAGEILNDLGFKRNKDLQKQVDNGKDIIQLTSKESIPLMNADHIFVVKSDPNAKDAALVKKTESEWTSSKEWKNLDAVKNNQVSDDLDEITWNLAGGYKSSLKLIDDLYEKLNVEKQSK
>WP_070002260.1|WP_070002260.1 staphyloferrin B biosynthesis protein SbnC 
MQNHTAVNTAQAIILRDLVDALLFEDIAGIVSNSEITKENGQTLLIYERETQQIKIPVYFSALNMFRYESSQPITIEGRVSKQPLTAAEFWQTIANMNCDLSHEWEVARVEEGLTTAATQLAKQLSELDLASHPFVMSEQFASLKDRPFHPLAKEKRGLREADYQVYQAELNQSFPLMVAAVKKTHMIHGDTANIDELENLTAPIKEQATDMLNDQGLSIDDYVLFPVHPWQYQHILPNVFAKEISEKLVVLLPLKFGDYLSSSSMRSLIDIGAPYNHVKVPFAMQSLGALRLTPTRYMKNGEQAEQLLRQLIEKDEALAKYVMVCDETAWWSYMGQDNDIFKDQLGHLTVQLRKYPEVLAKNDTQQLVSMAALAANDRTLYQMICGKDNISKNDVMTLFEDIAQVFLKVTLSFMQYGALPELHGQNILLSFEDGRVQKCVLRDHDTVRIYKPWLTAHQLSLPKYVVREDTPNTLINEDLETFFAYFQTLAVSVNLYAIIDAIQDLFGVSEHELMSLLKQILKNEVATISWVTTDQLAVRHILFDKQTWPFKQILLPLLYQRDSGGGSMPSGLTTVPNPMVTYD
>WP_070002274.1|WP_070002274.1 tandem-type lipoprotein 
MIKRINKLVLGISLLFLIISITAGCGMGKEAEIKKSFEKTLSMYPIKNLEDLYDKEGYRDDEFDKNDKGTWIIGSEMATQNKGEALKVKGMVLYMNRNTKTTKGFYYVNAVKKDEDGRPQDNKIEYPVKMVDNKIIPTKGIKDENIKKEIENFKFFAQYGSFKDLSKYKDGDISYNPEVPSYSAKYQLTNDDYNVKQLRKRYDIPTNKAPKLLLKGSGDLKGSSVGYKDIEFTFVEKKGENTFFTDSLHLEPSEDK
>WP_070002275.1|WP_070002275.1 tandem-type lipoprotein 
MIKRVNKLVLGISFLFLIISIVAGCGMGKEAEIKKSFEKTLSMYPIKNLEDLYDKEGYRDDQFDKNDKGTWIVRSSMSIQSNGKDMNIKGMVLYMNRNTRTTNGYYYVDVIEREDKGIHRDNEKRYPVKMVDNKIIPTKEIKDEKIKKEIENFKFFVQYGDFKDLSKYKDGDISYNPEVPSYSAKYQLTNDDYNVKQLRKRYNIPTNKAPKLLLKGTGNLKGSSIGYKKIEFTFVEKKGENIYFSDGLHFNPSEDK
>WP_070002276.1|WP_070002276.1 oleate hydratase 
MYYSYGNYEAFARPKKPENVENKSAYLIGSGLASLAAACFLIRDGQMEGSKIHILEELPKAGGSLDGENIPLKGYVVRGGREMENHFECLWDLFRSIPSLEIDNASVLDEFYWLNKEDPNYSRCRVIEKQGQRLVTDGDFTLTKTAIKEILDLCLTNEEDLDDVKITDVFSDDFFNSNFWIYWKTMFAFEPWHSAMEMRRYLMRFVHHIGGLADFSALKFTKYNQYESLVLPMVEYLKSHGVQFEYDVKVEDIKIDVTTSQKIAREILIDRNGNAESIKLTINDLVFVTNGSITESSTYGDNDTPAPPTDELGGSWTLWKNLARQSPEFGNPDKFCQNIPKKSWFVSATSTTNNKEIIDTIESICKRDPLAGKTVTGGIITINDSAWQMSFTINRQQQFKDQPENEISTWIYALYSDVNGDYIKKPITECSGNEICQEWLYHLGVSTDKIEDLAKHASNTIPVYMPYITSYFMTRAIGDRPLVVPHQSQNLAFIGNFAETERDTVFTTEYSVRTAMEAVYELLNIDRGIPEVINSPFDLRVLMDAVYELNDHQDLREITKDSKMQKLALAGFLKKIKGTYIETLLKEHKLL
>WP_070003412.1|WP_070003412.1 persulfide response sulfurtransferase CstA 
MKQYGEKFIDEFSKAELEKLAKQGQLIDVRTEEEYALGHINGSILHPIDEIESFNKEKNKTYYVICRSGNRSANASKYLAKQGYNVINLDGGYKVYEEENDSYDTQEEYKSIEIKADRKQFNYRGLQCPGPIVKISQEMKNIEVGDQIEVKVTDPGFPSDIKSWVKQTRHTLVKLDENNNGINAIIQKEKAKDLDVNYSAKGTTIVLFSGELDKAVAALIIANGARAAGKDATIFFTFWGLNALKKAQTVNVKKQGIAKMFDLMLPKKNIRMPLSKMNMLGLGNMMMRYVMRKKNVDSLPTLINQAIEQNIKLIACTMSMDVMGIQKEELRDEVEYGGIGTYIGATENANHNLFI
>WP_070003414.1|WP_070003414.1 tRNA-dihydrouridine synthase 
MKENFWSELPRPFFILAPMEDVTDIVFRHVVSEAARPDVFFTEFTNTESFCHPEGIHSVRGRLTFSEDEQPMVAHIWGDKPEQFRETSIQLAKMGFKGIDLNMGCPVANVAKKGKGSGLILRPDVAAEIIQATKAGGLPVSVKTRLGYYEIDEWKDWLKHVFEQDIANLSIHLRTRKEMSKVDAHWELIEAIKNLRDEIAPNTLLTINGDIPDRKTGLELAEKYGIDGVMIGRGIFHNPFAFEKEPSEHTSKELLDLLRLHLSLFNKYEKDEIRQFKSLRRFFKIYVRGIRGASELRHQLMNTQSIAEARALLDEFEAQMDEDVKIEL
>WP_070003416.1|WP_070003416.1 DMT family transporter 
MNKLRDTTFLSYLFTIILWGSAFPMIKIALNDFSAESLSAFRLILATIILLPFVIIKKLPTPELRDIPVIFILGFCGFVIYHTALNFGETLISAGISGILVSTTPIFSSALAYIFLKEHFSKWNWLSSLVAFIGISIISISKDDYTTINVLGVLIILLASFSESLYFTFQKKYIENYGFIAFTLYTIMASSPFMLIFIPEIINDIHGATFTSIVSVLYLAIFPTIIPYVLLAYIVKSVGVSDATMSLYLTPIVSLLLSYLLLDELPTTLAIIGGIITLLGVSLSNFFQNT
>WP_070020976.1|WP_070020976.1 tandem-type lipoprotein 
MMKRLNKLMLGISFLFLTIFIGGCGIGKEAEIKKSFEKTLSMYPIKNLEDLYDKEGYRDDQFDKNDKGTWIVNYQMATQNKGEALKINGMLLKINRNTRSAKGFYYTNEIKTEKYEVAQDNQKKYPVKMVDNKIIPTKDIKDEKIKKEIENFKFFAQYGNFKDLSKYKDGDISYNPEVPSYSAKYQLTNDDYNVKQLRKRYDIPTNNAPKLLLKGTGNLKGSSVGYKDIEFTFVEKKGENVYFSDSLHLEPSEDK
>WP_070961891.1|WP_070961891.1 tandem-type lipoprotein 
MVLCISFLFLTIFIGGCGMGKEAEIKKSFEKTLSMYPIKNLEDLYDKEGYRDDEFDKNDKGTWTISSEMAIQKKGEALNIKGMVLKLNRNTRSAKGFYYVNAIKKDEDGRPQDNQIEYPVKMVDNKIIPTKEIKDENIKKEIENFKFFVQYGNFKDLSKYKDGDISYNPEAPIYSAKYQLTNDDYNVKQLRKRYNIPTNKAPKLLLKGSGNLKGSSVGYKKIEFTFVEKKGENTYFTTNLHFKPSKDE
>WP_071938115.1|WP_071938115.1 M20 family metallopeptidase 
MNQQLIETLKSKEGKMIEIRRYLHQHPELSFHEDETAKYIAEFYKGKDVEVETNVGPRGIKVTIDSGKPGKTLAIRADFDALPITEDTGLSFASQNKGVMHACGHDAHTAYMLVLAEMLAEMKDSFTGKVVVIHQPAEEVPPGGAKAMIENGVLDGVDHVLGVHVMSTMKTGNVYYRPGYVQTGRAFFKLKVQGKGGHGSSPHMANDAIVAGSYFVTALQTVVSRRLSPFETGVVTIGSFDGKGQFNVIKDVVEIEGDVRGLTDATKATIEKEIKRLSKGLEALYGVTCTLEYNDDYPTLYNDPEFTEYVTKTLKEADLEFGVEICEPQPPSEDFAYYAKERPSAFIYTGAAVEDGEIYPHHHPKFNISEKSLLISAEAVGTVVLDYLKGDN
>WP_071938116.1|WP_071938116.1 staphyloferrin B biosynthesis protein SbnC 
MQNHTAVNTAQTIILRDLVDALLFEDIAGIVSNSEITKENGQTILIYKRETQQIKIPVYFSALNMFRYESSQPITIEGRASKQPLTAAEFWQKIVKMNRDLSREWEVARVEEGLTTAATQLTKQLSELDLASHPFVMSEQFASLKDRPFHPLAKEKRGLREADYQVYQAELNQSFPLMVAAVKKTHMIHGDTANIDELENLTAPIKEQATDMLNDQGLSIDDYVLFPVHPWQYQHILPNVFAKEISEKLVVLLPLKFGDYLSSSSMRSLIDIGAPYNHVKVPFAMQSLGALRLTPTRYMKNGEQAERLLRQLIEKDEALAKYVMVCDETAWWSYMGQDNDIFKDQLGHLTVQLRKYPEVLAKNDTQQLVSMAALAANDRTLYQMICGKDNISKNDVMTLFEDIAQVFLKVTLSFMQYGALPELHGQNILLSFEDGRVQKCVLRDHDTVRIYKPWLTAHQLSLPKYVVREDTPNTLINEDLETFFAYFQTLAVSVNLYAIIDAIQDLFGVSEHELMSLLKQILKNEVATISWVTTDQLAVRHILFDKQTWPFKQILLPLLYQRDSGGGSMPSGLTTVPNPMVTYD
>WP_072353806.1|WP_072353806.1 MULTISPECIES: Na/Pi cotransporter family protein 
MSVTEVIFSFLGGLGIFLYGLKIMGDGLQASAGDRLRDILNKFTSNPVLGVIAGIVVTILIQSSSGTTVITIGLVTAGFMTLKQAIGVIMGANIGTTVTAFIIGIDLGEYAMPILALGAFLIFFFKRSKINNIGRILFGFGSLFFGLEFMGDAVKPLASLDGFKQLMLDMSSNPILAVIVGAGLTALVQSSSATIGILQEFYQQDLISLNAAIPVLLGDNIGTTITAILASLAGSIAAKRAALVHVIFNLIGVIIFTIFLPVVIHLISLLQDVWHLKPAMTIAVSHGIFNITNTLIQLPFVAGLAWIVTKLVPGKDIADDYKPQHLNKDLVYHAPGVALQETQKELQNVGQIVLTMFEDIREITKDDKKLIKKLEQKHQAVETINDSIRNYLVRISTKAITKADVERLAVMFDVNRSILKVAELTEEYVAQLKRQHDEDIRITEDAQRGMDKLFNHVAESFDKAIDMLDVYDKTKKDEIVERSRESFNIEHKLRKGHIKRLNRGECTTKGGLLYIDMIGVLERIGYHSRNVSEALVGLNDDVPTDEEIATTEI
>WP_072399332.1|WP_072399332.1 staphylococcal protein A 
MKKKNIYSIRKLGVGIASVTLGTLLISGGVTPAANAAQHDEAQQNAFYQVLNMPNLNADQRNGFIQSLKDDPSQSANVLGEAKKLNDSQAPKADAQQNNFNKDQQSAFYEILNMPNLNEAQRNGFIQSLKDDPSQSTNVLGEAKKLNESQAPKADNNFNKEQQNAFYEILNMPNLNEEQRNGFIQSLKDDPSQSANLLSEAKKLNESQAPKADNNFNKEQQNAFYEILHLPNLNEEQRNGFIQSLKDDPSQSANLLAEAKKLNDAQAPKADNKFNKEQQNAFYEILHLPNLTEEQRNGFIQSLKDDPSVSKEILAEAKKLNDAQAPKEEDNNKPGKEDNNKPGKEDNNKPGKEDNNKPGKEDGNKPGKEDNNKPGKEDGNKPGKEDNNKPGKEDGNKPGKEDGNKPGKEDGNGVHVVKPGDTVNDIAKANGTTADKIAADNKLADKNMIKPGQELVVDKKQPANHADANKAQALPETGEENPFIGTTVFGGLSLALGAALLAGRRREL
>WP_072468790.1|WP_072468790.1 staphylococcal protein A 
MKKKNIYSIRKLGVGIASVTLGTLLISGGVTPAANAAQHDEAQQNAFYQVLNMPNLNADQRNGFIQSLKDDPSQSANVLGEAKKLNDSQAPKAEAQQNNFNKDQQSAFYEILNMPNLNEAQRNGFIQSLKDDPSQSTNVLGEAKKLNESQAPKADNNFNKDQQNAFYEILNMPNLNEEQRNGFIQSLKDDPSQSANLLAEAKKLNESQAPKADNKFNKEQQNAFYEILHLPNLNEEQRNGFIQSLKDDPSQSANLLAEAKKLNDAQAPKADNKFNKEQQNAFYEILHLPNLTEEQRNGFIQSLKDDPSVSKEILAEAKKLNDAQAPKEEDNNKPGKEDNKKPGKEDGNKPGKEDNKKPGKEDGNKPGKEDNKKPGKEDGNKPGKEDNKKPGKEDGNGVHVVKPGDTVNDIAKANGTTADKIASDNKLADKNMIKPGQELVVDKKQPANHADANKAQALPETGEENPFIGTTVFGGLSLALGAALLAGRRREL
>WP_072468791.1|WP_072468791.1 multidrug efflux MFS transporter NorC 
MNETYRGGNKLILGIVLGVITFWLFAQSLVNVVPNLQQSFGADMGTISIAVSLTALFSGMFVVGAGGLADKIGRVKMTNIGLLLSIIGSALIIITNLPALLILGRIIQGVSAACIMPSTLAIMKTYYEGAERQRALSCWSIGSWGGSGICSLFGGAVATTMGWRWIFIFSIIVAVLSMLLIKGTPETKSEVTNTHKFDVAGLIVLVVMLLSLNVVITKGAALGYTSLWFFGLIAVVVVAFFIFLNVEKKVDNPLIDFKLFENKSYTGATISNFLLNGVAGTLIVANTFVQQGLGYTALQAGYLSITYLIMVLLMIRVGEKLLQKMGSKRPMLLGTFIVIIGIALISLVFLPGIFYVISCVVGYLCFGLGLGIYATPSTDTAISNAPLDKVGVASGIYKMASSLGGAFGVAISGAVYAGAVAATSIHTGAMIALWVNVLMGIMAFIAILFAIPNDDKRVKDAE
>WP_072490038.1|WP_072490038.1 HTH-type transcriptional regulator SarS 
MKYNNHDKIRDFIIIEAYMFRFKKKVKPEVDMTIKEFILLTYLFHQQENILPFKKIVSDLCYKQSDLVQHIKVLVKHSYISKVRSKIDERNTYISISEEQREKIAERVTLFDQIIKQFNLADQSESQMIPKDSKEFLNLMMYTMYFKNIIKKHLTLSFVEFTILAIITSQNKNIVLLKDLIETIHHKYPQTVRALNNLKKQGYLIKERSTEDERKILIHMNDAQQDHAEQLLAQVNQLLADKNHLHLVFE
>WP_072490039.1|WP_072490039.1 2,3-diaminopropionate biosynthesis protein SbnA 
MIEKSQACHDSLLDSVGQTPMVQLHQLFPKHEVFAKLEYMNPGGSMKDRPAKYIIEHGIKHGLITENTHLIESTSGNLGIALAMIAKIKGLKLTCVVDPKISPTNLKIIKSYGANVEMVEEPDAHGAYLMTRIAKVQELLATIDDAYWINQYANELNWQSHYHGAGTEIVETIKQPIDYFVAPVSTTGSIMGMSRKIKEVHPNAQIVAVDAKGSVIFGDKPINRELPGIGASRVPEILNRSEINQVIHVDDYQSALGCRKLIDYEGIFAGGSTGSIIAAIEQLITSIEEGATIVTILPDRGDRYLDLVYSDTWLEKMKSRQGVKSE
>WP_072490040.1|WP_072490040.1 N-
MNREMLYLNRSDIEQAGGNHSQVYVDALTEALTAHAHNDFVQPLKPYLRQDPENGHIADRIIAMPSHIGGEHAISGIKWIGSKHDNPSKRNMERASGVIILNDPETNYPIAVMEASLISSMRTAAVSVIASKHLAKKGFKDLTIIGCGLIGDKQLQSMLEQFDHIERVFVYDQFSEACARFVDRWQQQRPEINFIATENAKEAVSNGEVVITCTVTDQPYIEYDWLQKGAFISNISIMDVHKEVFIKADKVVVDDWSQCNREKKTINQLVLEGKFSKEALHAELGQLVTGDIPGREDDDEIILLNPMGMAIEDISSAYFIYQQAQQQNIGTTLNLY
>WP_072491075.1|WP_072491075.1 DUF6007 family protein 
MEDLKQSLKGLGWYDLFFTVPMFLLFVYLPNYNFITIFINIVIIIFFSIGLILTTHIIIDKIKSNSK
>WP_072507164.1|WP_072507164.1 LysR family transcriptional regulator 
MNLNILKSFLITSETKNLTKASELLNYSQSTVSTHIEKLERQLDVKLFYRKKYGMELTEEGLAYVKYAKVILDSNSEYEREIKGLYNKKVNISINMQESQYLYRYYNKISEWLAEHPYVNLKFKSAHSNFYIKEEIANFKSDISLITDEKIINSNLTAIPITEERLIFVTNKEMKDFKLNDIQNHTLLVTEKGCSYREQLEKILYKYSFSTKQMIEFLGIESLKKHLKNSDGIALLPEFIVADELQNKSLFQIDVDVDIPNLETTLIINPESSKQVLESFVKDVFL
>WP_072507195.1|WP_072507195.1 MULTISPECIES: tandem-type lipoprotein 
MKRLNKLVLGISFLFLIISITAGCGIGKEAEIKKSFEKTLSMYPIKNLEDLYDKEGYRDNQFDKKDKGTWIINSQIAIQNKGEPMKSKGMVLYMNRNTRTTNGYYYVNVIKGEDKGKHQDNEKRYPVKMVDNKIIPTKEIKDEKIKKEIENFKFFVQYGNFKDLSKYKDGDISYNPEVPSYSAKYQLTNDDYNVKQLRKRYDIPTNKAPKLLLKGSGDLKGSSVGYKDIEFTFVEKKGENTFFTDSLHLEPSEDK
>WP_072691892.1|WP_072691892.1 DEAD/DEAH box helicase 
MSQLLNDTLSAWLLIESLSPGEVNFTAEDILSAEHFKNGTKQAQLQSFDEYFEIWNDERFIVSEEKSETGELIFKFYRHCFRYNEINLKIQDIFENHSDIHNPNGTHCYGYTFNTDKHGKVIVDSIHIPMIMSALKEIEKNKNANIEEKFNDSVEKFVQKVKEILADEPINEFKLKKIDKAYDEYFSVLNSKKDGLFAHYVAIEYVKDSDLPQPEFNSFFISDIEKARKSPNQTLIDYIEGVEESQRIEVDENKEMFDKFLHPSRLPDGRWPSQTEFRLSLMQQLAVNQITSGNERISSVNGPPGTGKTTLLKDIFAHLVVERGKELAKLNNPKDAFVKTKIHETDDKYVYLLQESIAKYKMVVASSNNGAVENISKDLPKIEEIIRNPEKCKFPEYETAYANLAYELKDFAEIAEDLIGESAWGLFSGVFGKSTNINQVLDHMLKQDVNDIGFARLLQNENNRMGYHELITEWQAHQRAFLEELKHVEMLKEESIRAYDVYKSCESYSKMEQAINSEKTTIEEQIYHLENEALRDNKEIEDLDNQINYNAKQLETLNELIKSIKESNKGFINKLKAMFNSEEDESYKDHNKEKQQLLTQQLELEKCKKNKHEDLVSKLKEKEKLIKQLTKVQLQLDELNSQLQELETYRIKSKITIPEKDFWSDNNYDERQVTNLWTSDELQYRRAMLFLRAMILHKLLLIVNNTTIYYAINDFKDRRKLIDANPDKVHNAWNVMHLIFPVVSTTFASFKSMYGGIPKDFIDYLFIDEAGQAIPQAAVGALFRSKKVVAVGDPIQIEPVVTLESHLIDNIRKNYNVPEYLVSKEASVQSVADNANQYGFWKSDATDSNQKTWIGIPLWVHRRCLKPMFTIANQIAYNNKMVLPSNITKVGKTGWYDVKGNAVQKQFVKEHGEKVVGLLADDWIEAIKEGKNEPSSFVISPFSAVQQQIKRMLKQRLPARIDIQRSKVNQWIDKSIGTVHTFQGKEAQKVYFVIGTDNTQDGAVNWSCEKPNLLNVAVTRAKKEFYVIGDMQRIQSKPFYETIFKERNVK
>WP_073392876.1|WP_073392876.1 staphylococcal protein A 
MKKKNIYSIRKLGVGIASVTLGTLLISGGVTPAANAAQHDEAQQNAFYQVLNMPNLNADQRNGFIQSLKDDPSQSANVLGEAQKLNDSQAPKADAQQNKFNKDQQSAFYEILNMPNLNEEQRNGFIQSLKDDPSQSTNVLGEAKKLNESQAPKADNNFNKEQQNAFYEILNMPNLNEEQRNGFIQSLKDDPSQSANLLAEAKKLNESQAPKADNKFNKEQQNAFYEILHLPNLNEEQRNGFIQSLKDDPSQSANLLAEAKKLNDAQAPKADNKFNKEQQNAFYEILHLPNLTEEQRNGFIQSLKDDPSVSKEILAEAKKLNDAQAPKEEDNNKPGKEDNNKPGKEDNNKPGKEDGNKPGKEDNKKPGKEDGNKPGKEDNKKPGKEDGNKPGKEDGNKPGKEDGNKPGKEDGNGVHVVKPGDTVNDIAKANGTTADKIAADNKLADKNMIKPGQELVVDKKQPANHADANKAQALPETGEENPFIGTTVFGGLSLALGAALLAGRRREL
>WP_075339405.1|WP_075339405.1 tandem-type lipoprotein 
MMKRLNKLVLYISFLILVISFTAGCGMGKEAEIKKSFEKTLSMYPIKNLEDLYDKEGYRDDQFDKNDKGTWIINSEMVVQPKGERMKSKGMVLYMNRNTKTTTGKYIVSETLHDEDGRPKSKDKEYPVKMVDNKIIPTKGIKDENIKKEIENFKFFAQYGSFKDLSKYKDGDISYNPEVPSYSAKYQLTNDDYNVKQLRKRYKIPTNKAPKLLLKGSGDLKGSSVGYKDIEFTFVEKKGENTFFTDSLHLEPSEDK
>WP_075560384.1|WP_075560384.1 tandem-type lipoprotein, partial 
TWIVRSSMSIQSNGKDMNIKGMVLYMNRNTRTTNGYYYVDVIEREDKGIHRDNEKRYPVKMVDNKIIPTKEIKDEKIKKEIENFKFFVQYGDFKDLSKYKDGDISYNPEVPSYSAKYQLTNDDYNVKQLRKRYNIPTNKAPKLLLKGTGNLKGSSIGYKKIEFTFVEKKGENIYFSDGLHFNPSEDK
>WP_077446554.1|WP_077446554.1 Na/Pi cotransporter family protein 
MSVTEVIFSFLGGLGIFLYGLKIMGDGLQASAGDRLRDILNKFTSNPVLGVIAGIVVTILIQSSSGTTVITIGLVTAGFMTLKQAIGVIMGANIGTTVTAFIIGIDLGEYAMPILALGAFLIFFFKRSKINNIGRILFGFGSLFFGLEFMGDAVKPLASLDGFKQLMLDMSTNPILAVVVGAGLTALVQSSSATIGILQEFYQQDLISLNAAIPVLLGDNIGTTITAILASLAGSIAAKRAALVHVIFNLIGVIIFTIFLPVVIHLISLLQDVWHLKPAMTIAVSHGIFNITNTLIQLPFVAGLAWIVTKLVPGKDIADDYKPQHLNKDLVYHAPGVALQETQKELQNVGQIVLSMFEDIREITKDDKKLIKKLEQKHQAVETINDSIRNYLVRISTKAITKADVERLAVMFDVNRSILKVAELTEEYVAQLKRQHDEDIRITEDAQRGMDKLFNHVAESFDKAIDMLDVYDKTKKDEIVERSRESFNIEHKLRKGHIKRLNRGECTTKGGLLYIDMIGVLERIGYHSRNVSEALVGLNDDVPTDEEIATNEI
>WP_078064639.1|WP_078064639.1 Na/Pi cotransporter family protein 
MSVTEVIFSFLGGLGIFLYGLKIMGDGLQASAGDRLRDILNKFTSNPVLGVIAGIVVTILIQSSSGTTVITIGLVTAGFMTLKQAIGVIMGANIGTTVTAFIIGIDLGEYAMPILALGAFLIFFFKRSKINNIGRILFGFGSLFFGLEFMGDAVKPLASLDGFKQLMLDMSSNPILAVIVGAGLTALVQSSSATIGILQEFYQQDLISLNAAIPVLLGDNIGTTITAILASLAGSIAAKRAALVHVIFNLIGVIIFTIFLPVVIHLISLLQDVWHLKPAMTIAVSHGIFNITNTLIQLPFVAGLAWIVTKLVPGKDIADDYKPQHLNKDLVYHAPGVALQETQKELQNVGQIVLSMFEDIREITKDDKKLIKKLEQKHQAVETINDSIRNYLVRISTKAITKADVERLAVMFDVNRSILKVAELTEEYVAQLKRQHDEDIRITEDAQRGMDKLFNHVAESFDKAIDMLDVYDKTKKDEIVERSRESFNIEHKLRKGHIKRLNRGECTTKGGLLYIDMIGVLERIGYHSRNVSEALVGLNDDVPTDEEISTTEI
>WP_078064877.1|WP_078064877.1 LysR family transcriptional regulator 
MIKLNFNDLEIFITVCEEASINKAAIKLRYAQSNISQRISKLENELGVVLLFRNQKGAKATKAGEEFLAYSKKVLRDTETIKNKMKNNIMSILCSELLFNYLSESEEIMMSNNSINFISSGNIRKAIEKNNYDKVISFIKINDSNYRLSNVDTMKVTLYSNGSNYDKEALLINKDEFCPLRKITLDNKLDSQRVMEIDSLAAIINLVKQGKGKALLPMTFENKRDIVQDISKIFEVSYYTYNHIMHH
>WP_078072290.1|WP_078072290.1 MULTISPECIES: PLP-dependent aminotransferase family protein 
MASDIRDKIITGDWFYGMKIPPQRQLAIQYNVNRVTIIKSIELLEAEGFIYTKVGSGTYVNDYLNEAHITNKWSEMMLWSSQQRSQYTVQLINKIETDDSYIHISKGELGISLMPHIQLKKAMSNTASHIEDLSFGYNNGYGYIKLRDIIVERMSKQGINVGRENVMITSGALHAIQLLSIGFLGQDAIIISNTPSYIHSTNVFEQLNFRHIDVPYNQINEINTIIDRFINFKNKAIYIEPRFNNPTGRSLTNEQKKNIITYSERHNIPIIEDDIFRDIFFSDPTPAIKTYDKLGKVIHISSFSKTIAPAIRIGWIVASEKIIEQLADVRMQIDYGSSILSQMVVYEMLKNKSYDKHLVKLRYVLKDKRDFMLNILNNLFKDIAHWEVPSGGYFVWLVFKIDIDIKYLFYELLSKEKILINPGYIYGSKEKSIRLSFAFESNENIKHALYKIYTYVKKV
>WP_078099041.1|WP_078099041.1 staphylococcal protein A 
MKKKNIYSIRKLGVGIASVTLGTLLISGGVTPAANAAQHDEAQQNAFYQVLNMPNLNADQRNGFIQSLKDDPSQSANVLGEAQKLNDSQAPKADAQQNNFNKDQQSAFYEILNMPNLNEEQRNGFIQSLKDDPSQSTNVLGEAKKLNESQAPKADNNFNKEQQNAFYEILNMPNLNEEQRNGFIQSLKDDPSQSANLLAEAKKLNESQAPKADNKFNKEQQNAFYEILHLPNLNEEQRNGFIQSLKDDPSQSANLLAEAKKLNDAQAPKADNKFNKEQQNAFYEILHLPNLTEEQRNGFIQSLKDDPSVSKEILAEAKKLNDAQAPKEEDNNKPGKEDGNKPGKEDNKKPGKEDGNKPGKEDGNGIHVVKPGDTVNDIAKANGTTADKIAADNKLADKNMIKPGQELVVDKKQPANHADANKAQALPETGEENPFIGTTVFGGLSLALGAALLAGRRREL
>WP_078099179.1|WP_078099179.1 staphylococcal protein A 
MKKKNIYSIRKLGVGIASVTLGTLLISGGVTPAANAAQHDEAQQNAFYQVLNMPNLNADQRNGFIQSLKDDPSQSANVLGEAQKLNDSQAPKADAQQNNFNKDQQSAFYEILNMPNLNEEQRNGFIQSLKDDPSQSTNVLGEAKKLNESQAPKADNNFNKEQQNAFYEILNMPNLNEEQRNGFIQSLKDDPSQSANLLAEAKKLNESQAPKADNKFNKEQQNAFYEILHLPNLNEEQRNGFIQSLKDDPSQSANLLAEAKKLNDAQAPKADNKFNKEQQNAFYEILHLPNLTEEQRNGFIQSLKDDPSVSKEILAEAKKLNDAQAPKEEDNNKPGKEDGNKPGKEDNKKPGKEDGNKPGKEDGNKPGKEDGNKPGKEDGNGIHVVKPGDTVNDIAKANGTTADKIAADNKLADKNMIKPGQELVVDKKQPANHADANKAQALPETGEENPFIGTTVFGGLSLALGAALLAGRRREL
>WP_078103038.1|WP_078103038.1 staphylococcal protein A 
MKKKNIYSIRKLGVGIASVTLGTLLISGGVTPAANAAQHDEAQQNAFYQVLNMPNLNADQRNGFIQSLKDDPSQSANVLGEAQKLNDSQAPKADAQQNKFNKDQQSAFYEILNMPNLNEEQRNGFIQSLKDDPSQSTNVLGEAKKLNESQAPKADNNFNKEQQNAFYEILNMPNLNEEQRNGFIQSLKDDPSQSANLLAEAKKLNESQAPKADNKFNKEQQNAFYEILHLPNLNEEQRNGFIQSLKDDPSQSANLLAEAKKLNDAQAPKADNKFNKEQQNAFYEILHLPNLTEEQRNGFIQSLKDDPSVSKEILAEAKKLNDAQAPKEEDNNKPGKEDNNKPGKEDGNKPGKEDGNKPGKEDGNKPGKEDGNKPGKEDGNGVHVVKPGDTVNDIAKANGTTADKIAADNKLADKNMIKPGQELVVDKKQPANHADANKAQALPETGEENPFIGTTVFGGLSLALGAALLAGRRREL
>WP_078103479.1|WP_078103479.1 tandem-type lipoprotein 
MMKRLNKLVLGISFLFLVISITAGCGIGKEAEIKKSFEKTLSMYPIENLEDLYDKEGYRDDQFDKNDKGTWIINSEMAIQNKGEPMKSKGMVLYMNRNTRTTNGYYYVNVIKGEDKGKHQDNEKRYPVKMVDNKIILTKEIKDEKIKKEIENFKFFVQYGNFKDLSKYKDGDISYNPEVPSYSAKYQLTNDDYNVKQLRKRYDIPTNKAPKLLLKGTGNLKGSSVGYKDIEFTFVEKKEENIYFSDGLIFKPSEDK
>WP_078103552.1|WP_078103552.1 Na/Pi cotransporter family protein 
MSVTEVIFSFLGGLGIFLYGLKIMGDGLQASAGDRLRDILNKFTSNPVLGVIAGIVVTILIQSSSGTTVITIGLVTAGFMTLKQAIGVIMGANIGTTVTAFIIGIDLGEYAMPILALGAFLIFFFKRSKINNIGRILFGFGSLFFGLEFMGDAVKPLASLDGFKQLMLDMSTNPILAVIVGAGLTALVQSSSATIGILQEFYQQDLISLNAAIPVLLGDNIGTTITAILASLAGSIAAKRAALVHVIFNLIGVIIFTIFLPVVIHLISLLQDVWHLKPAMTIAVSHGIFNITNTLIQLPFVAGLAWIVTKLVPGKDIADDYKPQHLNKDLVYHAPGVALQETQKELQNVGQIVLSMFEDIREITKDDKKLIKKLEQKHQAVETINDSIRNYLVRISTKAITKADVERLAVMFDVNRSILKVAELTEEYVAQLKRQHDEDIRITEYAQRGMDKLFNHVAESFDKAIDMLDVYDKTKKDEIVERSRESFNIEHKLRKGHIKRLNRGECTTKGGLLYIDMIGVLERIGYHSRNVSEALVGLNDDVPTDEEIATTEI
>WP_078104035.1|WP_078104035.1 staphylococcal protein A 
MKKKNIYSIRKLGVGIASVTLGTLLISGGVTPAANAAQHDEAQQNAFYQVLNMPNLNADQRNGFIQSLKDDPSQSANVLGEAQKLNDSQAPKADAQQNKFNKDQQSAFYEILNMPNLNEEQRNGFIQSLKDDPSQSTNVLGEAKKLNESQAPKADNNFNKEQQNAFYEILNMPNLNEEQRNGFIQSLKDDPSQSANLLAEAKKLNESQAPKADNKFNKEQQNAFYEILHLPNLNEEQRNGFIQSLKDDPSQSANLLAEAKKLNDAQAPKADNKFNKEQQNAFYEILHLPNLTEEQRNGFIQSLKDDPSVSKEILAEAKKLNDAQAPKEEDNNKPGKEDNNKPGKEDNNKPGKEDGNKPGKEDNKKPGKEDGNKPGKEDNKKPGKEDGNKPGKEDGNKPGKEDGNKPGKEDGNKPGKEDGNGVHVVKPGDTVNDIAKANGTTADKIAADNKLADKNMIKPGQELVVDKKQPANHADANKAQALPETGEENPFIGTTVFGGLSLALGAALLAGRRREL
>WP_078104115.1|WP_078104115.1 tandem-type lipoprotein 
MMKRLNKLVLGIIFLFLVISITAGCGIGKEAEVKKSFEKTLSMYPIKNLEDLYDKEGYRDDQFDKKDKGTWIINSEMVIQPNNEDMVAKGMVLYMNRNTKTTNGYYYVDVTKDEDEGKPHDNEKRYPVKMVDNKIIPTKEIKDEKIKKEIENFKFFVQYGNFKDLSKYKDGDISYNPEVPSYSAKYQLTNDDYNVKQLRKRYDIPTSKAPKLLLKGSGNLKGSSVGYKNIEFTFVEEKGKNIYFSDSLDYKKSGEV
>WP_078104116.1|WP_078104116.1 PLP-dependent aminotransferase family protein 
MAKYKDIASDIRDKIITGDWFYGMKIPSHRQLAIQYNVNRVTIIKSIELLEAEGFIYTKVGSGTYVNDYLNEAHITNKWSEMMLWSSQQRSQYTVQLINKIETDDSYIHISKGELGISLMPHIQLKKAMSNTASHIEDLSFGYNNGYGYIKLRDIIVERMSKQGINVGRENVMITSGALHAIQLLSIGFLGQDAIIISNTPSYIHSTNVFEQLNFRHIDVPYNQINEINTIIDRFINFKNKAIYIEPRFNNPTGRSLTNEQKKNIITYSERHNIPIIEDDIFRDIFFSDPTPSIKTYDKLGKVIHISSFSKTIAPAIRIGWIVASEKIIEQLADVRMQIDYGSSILSQMVVYEMLKNKSYDKHLVKLRYVLKDKRDFMLNILNNLFKDIAHWEVPSGGYFVWLVFKIDIDIKYLFYELLSKEKILINPGYIYGSKEKSIRLSFAFESNENIKHALYKIYTYVKKV
>WP_078104117.1|WP_078104117.1 staphylococcal protein A 
MKKKNIYSIRKLGVGIASVTLGTLLISGGVTPAANAAQHDEAQQNAFYQVLNMPNLNADQRNGFIQSLKDDPSQSANVLGEAKKLNDSQAPKADAQQNNFNKDQQSAFYEILNMPNLNEAQRNGFIQSLKDDPSQSTNLLGEAKKLNESQAPKADNNFNKEQQNAFYEILNMPNLNEEQRNGFIQSLKDDPSQSPNLLSEAKKLNESQAPKADNKFNKEQQNAFYEILHLPNLTEEQRNGFIQSLKDDPSVSKEILAEAKKLNDAQAPKEEDNNKPGKEDNKKPGKEDNNKPGKEDGNKPGKEDNNKPGKEDGNKPGKEDNKKPGKEDGNKPGKEDGNKPGKEDGNGVHVVKPGDTVNDIAKANGTTADKIAADNKLADKNMIKPGQELVVDKKQPANHADANKAQALPETGEENPFIGTTVFGGLSLALGAALLAGRRREL
>WP_078151159.1|WP_078151159.1 staphylococcal protein A 
MKKKNIYSIRKLGVGIASVTLGTLLISGGVTPAANAAQHDEAQQNAFYQVLNMPNLNADQRNGFIQSLKDDPSQSANVLGEAQKLNDSQAPKADAQQNNFNKDQQSAFYEILNMPNLNEAQRNGFIQSLKDDPSQSTNVLGEAKKLNESQAPKADNNFNKKQQNAFYEILNMPNLNEEQRNGFIQSLKDDPSQSANLLSEAKKLNESQAPKADNKFNKEQQNAFYEILHLPNLNEEQRNGFIQSLKDDPSQSANLLAEAKKLNDAQAPKADNKFNKEQQNAFYEILHLPNLTEEQRNGFIQSLKDDPSVSKEILAEAKKLNDAQAPKEEDNKKPGKEDGNKPGKEDNNKPGKEDGNKPGKEDGNKPGKEDNKKPSKEDGNKPGKEDGNKPGKEDNKKPSKEDGNKPGKEDGNKPGKEDGNKPGKEDGNKPGKEDGNKPGKEDGNKPGKEDGNGVHVVKPGDTVNDIAKANGTTADKIAADNKLADKNIIKPGQELVVDKKQPANHADANKAQALPETGEENPFIGTTVFGGLSLALGAALLAGRRREL
>WP_078151355.1|WP_078151355.1 staphylococcal protein A 
MKKKNIYSIRKLGVGIASVTLGTLLISGGVTPAANAAQHDEAQQNAFYQVLNMPNLNADQRNGFIQSLKDDPSQSANVLGEAQKLNDSQAPKADAQQNNFNKDQQSAFYEILNMPNLNEAQRNGFIQSLKDDPSQSTNVLGEAKKLNESQAPKADNNFNKKQQNAFYEILNMPNLNEEQRNGFIQSLKDDPSQSANLLSEAKKLNESQAPKADNKFNKEQQNAFYEILHLPNLNEEQRNGFIQSLKDDPSQSANLLAEAKKLNDAQAPKADNKFNKEQQNAFYEILHLPNLTEEQRNGFIQSLKDDPSVSKEILAEAKKLNDAQAPKEEDNKKPGKEDGNKPGKEDNNKPGKEDGNKPGKEDGNKPGKEDNKKPSKEDGNKPGKEDGNKPGKEDNKKPSKEDGNKPGKEDGNKPGKEDGNKPGKEDGNKPGKEDGNGVHVVKPGDTVNDIAKANGTTADKIAADNKLADKNIIKPGQELVVDKKQPANHADANKAQALPETGEENPFIGTTVFGGLSLALGAALLAGRRREL
>WP_078151921.1|WP_078151921.1 staphylococcal protein A 
MKKKNIYSIRKLGVGIASVTLGTLLISGGVTPAANAAQHDEAQQNAFYQVLNMPNLNADQRNGFIQSLKDDPSQSANVLGEAQKLNDSQAPKADAQQNNFNKDQQSAFYEILNMPNLNEAQRNGFIQSLKDDPSQSTNVLGEAKKLNESQAPKADNNFNKKQQNAFYEILNMPNLNEEQRNGFIQSLKDDPSQSANLLSEAKKLNESQAPKADNKFNKEQQNAFYEILHLPNLNEEQRNGFIQSLKDDPSQSANLLAEAKKLNDAQAPKADNKFNKEQQNAFYEILHLPNLTEEQRNGFIQSLKDDPSVSKEILAEAKKLNDAQAPKEEDNKKPGKEDGNKPGKEDNNKPGKEDGNKPGKEDNKKPGKEDGNKPGKEDGNKPGKEDGNKPGKEDGNKPGKEDGNKPGKEDGNKPGKEDGNGVHVVKPGDTVNDIAKANGTTADKIAADNKLADKNIIKPGQELVVDKKQPANHADANKAQALPETGEENPFIGTTVFGGLSLALGAALLAGRRREL
>WP_078158013.1|WP_078158013.1 LysR family transcriptional regulator 
MIKLNFNDLEIFITVCEEASINKAAIKLRYAQSNISQRISKLENELGVVLLFRNQKSAKATKAGEEFLAYSKKVLRDTETIKNKMKYNTMSILCSELLFNYLSESEEIMMSNNSINFISSGNIRKAIEKNNYDKVISFIKINDSNYRLSNVDTMKVTLYSNGSNYDKEPLLINKDEFCPLRKITLDIKLDSQRVMEFDSLAAIINLVEQGKGKALLPMTFENKRDIVQDISKIFEVSYYTYNHIMHH
>WP_078171122.1|WP_078171122.1 tandem-type lipoprotein 
MMKRLNTLVLYISFLILAISITAGCGTGKEAEIKKSFEKTLSMYPIKNLEDLYDKEGYRDDEFDKNDKGTWTISSEMAIQKKGEALNIKGMVLKLNRNARSAKGFYYVNAIKKDENGRPLDNQIEYPVKMIDNKIIPTKDIKDEKIKKEIENFKFFAQYGNFKDLTKYKGGDISYNPEAPIYSAKYQLTNDDYNVKQLRKRYDIPTNKAPKLLLKGSGNLDGSSVGYKKIEFTFVEKKGENTYFTANLHFKPSNDE
>WP_078171146.1|WP_078171146.1 staphylococcal protein A 
MKKKNIYSIRKLGVGIASVTLGTLLISGGVTPAANAAQHDEAQQNAFYQVLNMPNLNADQRNGFIQSLKDDPSQSANVLGEAQKLNDSQAPKADAQQNKFNKDQQSAFYEILNMPNLNEEQRNGFIQSLKDDPSQSTNVLGEAKKLNESQAPKADNNFNKEQQNAFYEILNMPNLNEEQRNGFIQSLKDDPSQSANLLAEAKKLNESQAPKADNKFNKEQQNAFYEILHLPNLNEEQRNGFIQSLKDDPSQSANLLAEAKKLNDAQAPKADNKFNKEQQNAFYEILHLPNLTEEQRNGFIQSLKDDPSVSKEILAEAKKLNDAQAPKEEDNNKPGKEDNNKPGKEDGNKPGKEDNKKPGKEDGNKPGKEDGNKPGKEDGNKPGKEDGNKPGKEDGNGVHVVKPGDTVNDIAKANGTTADKIAADNKLADKNMIKPGQELVVDKKQPANHADANKAQALPETGEENPFIGTTVFGGLSLALGAALLAGRRREL
>WP_078171404.1|WP_078171404.1 arylamine N-acetyltransferase 
MNHQHGDFYYEMNNFFNMYFEYKGFTVNIVSSTIHTHGDGKSLKGSHVSLIIPIDGVDYVTGADFGDLPFSVMPIVPKDNSPVIHDMNGDFHAIYVNDYLFYVRKMGKDNDNNLDHTMKWN
>WP_078171692.1|WP_078171692.1 staphylococcal protein A 
MKKKNIYSIRKLGVGIASVTLGTLLISGGVTPAANAAQHDEAQQNAFYQVLNMPNLNADQRNGFIQSLKDDPSQSANVLGEAKKLNDSQAPKAEAQQNNFNKDQQSAFYEILNMPNLNEAQRNGFIQSLKDDPSQSTNVLGEAKKLNESQAPKADNNFNKDQQNAFYEILNMPNLNEEQRNGFIQSLKDDPSQSANLLAEAKKLNDAQAPKADNKFNKEQQNAFYEILHLPNLNEEQRNGFIQSLKDDPSQSANLLAEAKKLNESQAPKADNKFNKEQQNAFYEILHLPNLTEEQRNGFIQSLKDDPSVSKEILAEAKKLNDAQAPKEEDNNKPGKEDGNKPGKEDNKKPGKEDGNKPGKEDNKKPGKEDNNKPGKEDGNKPGKEDNKKPGKEDGNKPGKEDNKKPGKEDGNGVHVVKPGDTVNDIAKANGTTADKIASDNKLADKNMIKPGQELVVDKKQPANHADANKAQALPETGEENPFIGTTVFGGLSLALGAALLAGRRREL
>WP_078367111.1|WP_078367111.1 Na/Pi cotransporter family protein 
MSVTEVIFSFLGGLGIFLYGLKIMGDGLQASAGDRLRDILNKFTSNPVLGVIAGIVVTILIQSSSGTTVITIGLVTAGFMTLKQAIGVIMGANIGTTVTAFIIGIDLGEYAMPILALGAFLIFFFKRSKINNIGRILFGFGSLFFGLEFMGDAVKPLASLDGFKQLMLDMSTNPILAVIVGAGLTALVQSSSATIGILQEFYQQDLISLNAAIPVLLGDNIGTTITAILASLAGSIAAKRAALVHVIFNLIGVIIFTIFLPVVIHLISLLQDVWYLKPAMTIAVSHGIFNITNTLIQLPFVAGLAWIVTKLVPGKDIADDYKPQHLNKDLVYHAPGVALQETQKELQNVGQIVLSMFEDIREITKDDKKLIKKLEQKHQAVETINDSIRNYLVRISTKAITKADVERLAVMFDVNRSILKVAELTEEYVAQLKRQHDEDIRITEDAQRGMDKLFNHVAESFDKAIDMLDVYDKTKKDEIVERSRESFNIEHKLRKGHIKRLNRGECTTKGGLLYIDMIGVLERIGYHSRNVSEALVGLNDDVPTDEEIATTEI
>WP_078368895.1|WP_078368895.1 PLP-dependent aminotransferase family protein 
MTKYKDIASDIRDKIIAGDWFYGMKIPSQRQLAIQYNVNRVTIIKSIELLEAEGFIYTKVGSGTYVNDYLNEAHITNKWSEMMLWSSRQRSQYTVQLINKIETDDSYIHISKGELGQPLMPHIQLKKAMSNTASHIEDLSFGYNNGYGYIKLRDIIVERMSKQGINVGRENVMITSGALHAIQLLSIGFLGQDAIIISNTPSYIHSTNVFEQLNFRHIDVPYNQINEINTIIDRFINFKNKAIYIEPRFNNPTGRSLTNEQKQNIITYSERHNIPIIEDDIFRDIFFSDPTPAIKTYDKLGKVIHISSFSKTIAPAIRIGWIVASEKIIEQLADVRMQIDYGSSILSQMVVYEMLKNKSYDKHLVKLRYVLKDKRDFMLNILNNLFKDIAHWEVPSGGYFVWLVFKIDIDIKYLFYELLSKEKSIRLSFAFESNENIKHALYKIYTYVKKV
>WP_078369213.1|WP_078369213.1 staphylococcal protein A 
MKKKNIYSIRKLGVGIASVTLGTLLISGGVTPAANAAQHDEAQQNAFYQVLNMPNLNADQRNGFIQSLKDDPSQSANVLGEAQKLNDSQAPKADAQQNNFNKDQQSAFYEILNMPNLNEAQRNGFIQSLKDDPSQSTNVLGEAKKLNESQAPKADNNFNKEQQNAFYEILNMPNLNEEQRNGFIQSLKDDPSQSANLLSEAKKLNESQAPKADNKFNKEQQNAFYEILHLPNLNEEQRNGFIQSLKDDPSQSANLLAEAKKLNDAQAPKADNKFNKEQQNAFYEILHLPNLTEEQRNGFIQSLKDDPSVSKEILAEAKKLNDAQAPKEEDNNKPGKEDGNKPGKEDNNKPGKEDNKKPGKEDGNKPGKEDNKKPGKEDGNGVHVVKPGDTVNDIAKANGTTADKIAADNKLADKNMIKPGQELVVDKKQPANHADANKAQALPETGEENPFIGTTVFGGLSLALGAALLAGRRREL
>WP_078369964.1|WP_078369964.1 staphylococcal protein A 
MKKKNIYSIRKLGVGIASVTLGTLLISGGVTPAANAAQHDEAQQNAFYQVLNMPNLNADQRNGFIQSLKDDPSQSANVLGEAKKLNDSQAPKADAQQNNFNKDQQSAFYEILNMPNLNEEQRNGFIQSLKDDPSQSTNVLGEAKKLNESQAPKADNNFNKEQQNAFYEILHLPNLNEEQRNGFIQSLKDDPSQSANLLAEAKKLNESQAPKADNKFNKEQQNAFYEILHLPNLNEEQRNGFIQSLKDDPSQSANLLAEAKKLNDAQAPKADNKFNKEQQNAFYEILHLPNLTEEQRNGFIQSLKDDPSVSKEILAEAKKLNDAQAPKEEDNNKPGKEDGNKPGKEDGNGVHVVKPGDTVNDIAKANGTTADKIAADNKLADKNMIKPGQELVVDKKQPANHADANKAQALPETGEENPFIGTTVFGGLSLALGAALLAGRRREL
>WP_084570019.1|WP_084570019.1 flavodoxin family protein 
MITCLFGSSRKDGNSAIAVENLLKNLNVNFVNLYQSNIEKVTDNRHSKGANFHNDDYEQILIKVLESDIIIFSTPLYWYSMSASLKLFIDRWTESLRDTQIDNFKEIMSQKKYLILIIGGDNPHTKAQSLVNQFKLIFEFMNITNYRFLIGEGNKPYDILNDSQFIKELANINLALKKGDIYD
>WP_084938101.1|WP_084938101.1 DUF4865 family protein, partial 
MHAMQYHVKLPSDYNMEIIRDRVRLNGYKTDGFKNLIIKAYLISQTTTNCITNTYSPLYLWRSSEGMTEFIFNGFYDNVISSFGWQNINIGVIYSMNITDSVKHSLYALEEYIDIFPTLSLKEIEIKKLFRIFDNAVAEIIIYNPDKWKFVKYSFIENLPKSLNPNIKIYDVLYIS
>WP_086032647.1|WP_086032647.1 staphylococcal protein A 
MKKKNIYSIRKLGVGIASVTLGTLLISGGVTPAANAAQHDEAQQNAFYQVLNMPNLNADQRNGFIQSLKDDPSQSANVLGEAQKLNDSKAPKADAQQNNFNKDQQSAFYEILNMPNLNEAQRNGFIQSLKDDPSQSTNVLGEAKKLNESQAPKADNNFNKEQQNAFYEILNMPNLNEEQRNGFIQSLKDDPSQSANLLSEAKKLNESQAPKADNKFNKEQQNAFYEILHLPNLNEEQRNGFIQSLKDDPSQSANLLAEAKKLNDAQAPKADNKFNKEQQNAFYEILHLPNLTEEQRNGFIQSLKDDPSVSKEILAEAKKLNDAQAPKEEDNKKPGKEDGNKPGKEDGNKPGKEDNKKPGKEDGNKPGKEDNNKPGKEDGNKPGKEDNNKPGKEDGNKPGKEDGNKPGKEDGNGVHVVKPGDTVNDIAKANGTTADKIAADNKLADKNMIKPGQELVVDKKQPANHADANKAQALPETGEENPFIGTTVFGGLSLALGAALLAGRRREL
>WP_086039792.1|WP_086039792.1 tandem-type lipoprotein 
MMKRLNKLVLGINLLFLVISITAGCGMGKEAEIKKSFEKTLSMYPIKNLEDLYDKEGYRDDQFDKNDKGTWIVRSSMSIQPNGKDMNVKGMVLYMNRNSRTTNGYYYVDVIERQDKGIHRDNEKKYPVKMVDNKIIPTKDIKDENIKKEIENFKFFAQYGSFKDLSKYKEGDISYNPEVPSYSAKYQLTNDDYNVKQLRKRYDIPTNKASKLLLKGTGNLKGSSVGYKDIEFTFVEKKGENIYFSDSLHLEPSEDK
>WP_086040091.1|WP_086040091.1 staphylococcal protein A 
MKKKNIYSIRKLGVGIASVTLGTLLISGGVTPAANAAQHDEAQQNAFYQVLNMPNLNADQRNGFIQSLKDDPSQSANVLGEAQKLNDSQAPKADAQQNNFNKDQQSAFYEILNMPNLNEAQRNGFIQSLKDDPSQSTNVLGEAKKLNESQAPKADNNFNKEQQNAFYEILNMPNLNEEQRNGFIQSLKDDPSQSANLLAEAKKLNDAQAPKADNKFNKEQQNAFYEILHLPNLTEEQRNGFIQSLKDDPSVSKEILAEAKKLNDAQAPKEEDNKKPGKEDGNKPGKEDGNKPGKEDNKKPGKEDGNKPGKEDGNGVHVVKPGDTVNDIAKANGTTADKIAADNKLADKNMIKPGQELVVDKKQPANHADANKAQALPETGEENPFIGTTVFGGLSLALGAALLAGRRREL
>WP_086041099.1|WP_086041099.1 tandem-type lipoprotein 
MIKRINKLVLGISLLFLIISITAGCGMGKEAEIKKSFEKTLSMYPIKNLEDLYDKEGYRDDEFDKNDKGTWIIGSEMATQNKGEALKVKGMVLYMNRNTKTTKGFYYVNAVKKDEDGRPQDNKIEYPVKMVDNKIIPTKEIKDEKIKKEIENFKFFAQYGSFKDLSKYKDGDISYNPEVPSYSAKYQLTNDDYNVKQLRKRYDIPTNKAPKLLLKGSGDLKGSSVGYKDIEFTFVEKKGENTFFTDSLHLEPSEDK
>WP_086095626.1|WP_086095626.1 tandem-type lipoprotein 
MMKRLNKLVLGIIFLFLVISITAGCGMGKEAEIKKSFEKTLSMYPIKNLEDLYDKEGYRDDQFDKNDKGTWIVNSQMAIQNKGEALKIKGMLLKIDRNTRSAKGFYYTNEIKTEKYEVAQDNQKKYPVKMINNKFISTEEVKEENIKKEIENFKFFAQYSNFKDLMNYKDGDISYNPEVPSYSAQYQLTNDDYNVKQLRKRYDIPTNNAPKLLLKGTGNLKGSSVGYKKIEFTFLENKNENIYFTDSLHLEPSEDK
>WP_086155261.1|WP_086155261.1 DUF1648 domain-containing protein, partial 
MSKIRSFTILSLLIYLAMMCYTVVTYSKLPTKVPIHYNLAGDADNFADKWVLLLINSAFIVIWLIFFIAGRYYERFAKWSHYNHTPREIRAIKLFLSTLNLEIMSYMSIFTVLEIWQIQHHHQLNLLWF
>WP_089430332.1|WP_089430332.1 oleate hydratase 
MYYSYGNYEAFARPKKPENVENKSAYLIGSGLASLAAACFLIRDGQMEGSKIHILEELPKAGGSLDGENMPLKGYVVRGGREMENHFECLWDLFRSIPSLEIDNASVLDEFYWLNKEDPNYSRCRVIEKQGQRLVTDGDFTLTKTAIKEILDLCLTNEEDLDDVKITDVFSDDFFNSNFWIYWKTMFAFEPWHSAMEMRRYLMRFVHHIGGLADFSALKFTKYNQYESLVLPMVEYLKSHGVQFEYDVKVEDIKVDVTTSQKIAREILIHRHGKAESIKLTVDDLVFVTNGSITESSTYGDNDTPAPPTDELGGSWTLWKNLARQSPEFGNPDKFCQNIPKKSWFVSATSTTNNKEIIDTIESICKRDPLAGKTVTGGIITINDSAWQMSFTINRQQQFKDQPENEISTWIYAVYSDVNGDYIKKPITECSGNEICQEWLYHLGVSTDKIEDLAKHVSNTIPVYMPYITSYFMTRAIGDRPLVVPHQSQNLSFIGNFAETERDTVFTTEYSVRTAMEAVYQLLNIDRGIPEVINSTFDLRVLMDAVYELNDHQDLREITKDSKMQKLALAGFLKKIKGTYIETLLKEHKLL
>WP_089430333.1|WP_089430333.1 Na/Pi cotransporter family protein 
MSVTEVIFSFLGGLGIFLYGLKIMGDGLQASAGDRLRDILNKFTSNPVLGVIAGIVVTILIQSSSGTTVITIGLVTAGFMTLKQAIGVIMGANIGTTVTAFIIGIDLGEYAMPILALGAFLIFFFKRSKINNIGRILFGFGSLFFGLEFMGDAVKPLASLDGFKQLMLDMSSNPILAVIVGAGLTALVQSSSATIGILQEFYQQDLISLNAAIPVLLGDNIGTTITAILASLAGSIAAKRAALVHVIFNLIGVIIFTIFLPVVIHLISLLQDVWHLKPAMTIAVSHGIFNITNTLIQLPFVAGLAWIVTKLVPGKDIADDYKPQHLNKDLVYHAPGVALQETQKELQNVGQIVLSMFEDIREITKDDKKLIKKLEQKHQAVETINDSIRNYLVRISTKAITKADVERLAVMFDVNRSILKVAELTEEYVAQLKRQHDEGIRITEDAQRGMDKLFNHVAESFDKAIDMLDVYDKTKKDEIVERSRESFNIEHKLRKGHIKRLNRGECTTKGGLLYIDMIGVLERIGYHSRNVSEALVGLNDDVPTDEEIATTEI
>WP_089535917.1|WP_089535917.1 M20 family metallopeptidase 
MNQQLIEALKSKEDKMIEIRRYLHQHPELSFHEDETAKYIAEFYKGKDVEVETNVGPRGIKVTIDSGKPGKTLAIRADFDALPITEDTGLSFASQNKGVMHACGHDAHTAYMLVLAETLAEMKDSFTGKVVVIHQPAEEVPPGGAKAMIENGVLDGVDHVLGVHVMSTMKTGKVYYRPGYVQTGRAFFKLKVQGKGGHGSSPHMANDAIVAGSYFVTVLQTVVSRRLSPFETGVVTIGSFDGKGQFNVIKDVVEIEGDVRGLTDATKATIEKEIKRLSKGLEALYGVTCTLEYNDDYPALYNDPEFTEYVAKTLKEADLEFGVEICEPQPPSEDFAYYAKERPSAFIYTGAAVEDGEIYPHHHPKFNISEKSLLISAEAVGTVVLDYLKGDN
>WP_089535918.1|WP_089535918.1 phosphatidylinositol-specific phospholipase C 
MKKCIKTLFLSIILVVMGGWYHSAHASDSLSKSPENWMSKLDENKHLTEINMPGSHDSGSFTLTDPVKSVWAKTQDKDYLTQMKSGVRFFDIRGRASADNMISVHHGMVYLHHELGKFLDDAKYYLSAYPNETIVMSMKKDYDSDSKVTKTFEEIFREYYYNNPQYQNLFYTGSNANPTLKETKGKIVLFNRMGGTYIKSGYGADTSGIQWADNATFETKINNGNLHLQVQDEYKDYYDKKVEAVKNLLAKAKTDSNKDNVYVNFLSVASGGSAFNSTYNYASHINPEIAKTIKANGKARTGWLIVDYAGYPWPGYDDIVSEIIDSNK
>WP_089535919.1|WP_089535919.1 oleate hydratase 
MYYSYGNYEAFARPKKPENVENKSAYLIGSGLASLAAACFLIRDGQMEGSKIHILEELPKAGGSLDGENMPLKGYVVRGGREMENHFECLWDLFRSIPSLEIDHASVLDEFYWLNKEDPNYSRCRVIEKQGQRLVTDGDFTLTKTAIKEILDLCLTNEEDLDDVKITDVFSDDFFNSNFWIYWKTMFAFEPWHSAMEMRRYLMRFIHHIGGLADFSALKFTKYNQYESLVLPMVEYLKSHGVQFEYDVKVEDIKVDVTTSQKIAREILIDRNGNAESIKLTINDLVFVTNGSITESSTYGDNNTPAPPTDELGGSWTLWKNLARQSPEFGNPDKFCQNIPKKSWFVSATSTTNNKDIIDTIESICKRDPLAGKTVTGGIITINDSAWQISFTINRQQQFKDQPKNEISTWIYALYSDVNGDYIKKPITECSGNEICQEWLYHLGVPTGKIEDLAKHASNTIPVYMPYITSYFMTRAIGDRPLVVPHQSQNLAFIGNFAETERDTVFTTEYSVRTAMEAVYQLLNIDRGIPEVINSTFDLRVLMDAIYELNDHQDLREITKDSKMQKLALAGFLKKIKGTYIESLLKEHKLL
>WP_094409869.1|WP_094409869.1 DEAD/DEAH box helicase 
MSQLLNDTLSAWLLIESLSPGEVNFTAEDILSAENFKNGAKQAQLQSFDEYFEIWNDERFIISEEKSEIGEIIFKFYRHCFRYNEINLKIQDIFDDYSDIHNPNGTHCYGYTFNIDKHGQVIVDSIHIPMIMSALKEIEKNKNANIEEKFNDSVEKFVQKVKEILADEPINEFKLKKMDIAYDEYFSVLNSKKDGLFAHYVAIEYVKDSDLPQPEFNSFFISDIEKARKSPNQTLIDYIEGVEESKRIEVDENKEMFDKFLHPSRLPDGRWPSQTEFRLSLMQQLAVNQITSGNERISSVNGPPGTGKTTLLKDIFAHLVVERGKELAKLNNPKDAFVKTKTHETDDNYVYLLKESIAKYKMVVASSNNGAVENISKDLPKIEEIIRNPEKCKFPKYEQNYANLAHELKDFAEIAEDLIGESAWGLFSGVFGKSTNINQVLSHMLKQDANDIGFAKLLQNENNRMSYNELMSEWQSHQRAFLEELRHVEMLKEESIRAYDVYKNCESYSKVEHELNSKKMNVKEKLNHLEIQISCDNKEIEDLDDRINYNTKQLETLNELIKSIRDSNKGFVNKLKAIFNSEEDERYKKHNAEKQQLLGQQIELEKCKKIKNEDLVSKLKEKEKLIKQLTKVQLQLDELNSQLQELEAYRIESKITIPEKDFWSDNNYDERQVTNLWTSDELQYRRAMLFLRAMILHKLLLIANNTTIYYAINDFKSRRKLIDANPDKVHNAWNVMHLIFPVVSTTFASFKSMYGGIPKDFIDYLFIDEAGQAIPQAAVGALFRSKKVVAVGDPIQIEPVVTLESHLIDNIRKNYNVPEYLVSKEASVQSVADNANQYGFWKSDATDSNQKTWIGIPLWVHRRCLKPMFTIANQIACNNKMVLPSNITNVGKTGWYDVKGNSVQKQFVKEHGEKVLELLANDWFEAIKEGKNEPSSFVISPFSAVQKQVKRILKQQLPTRIDIERTKINQWVDKSIGTVHTFQGKEAQKVYFVIGTDNTQDGAVNWSCEKPNLLNVAVTRAKKEFYVIGDMQRIQSKPFYETIFKERNVK
>WP_094409871.1|WP_094409871.1 staphylococcal protein A 
MKKKNIYSIRKLGVGIASVTLGTLLISGGVTPAANAAQHDEAQQNAFYQVLNMPNLNADQRNGFIQSLKDDPSQSANVLGEAQKLNDSQAPKADAQQNKFNKDQQSAFYEILNMPNLNEEQRNGFIQSLKDDPSQSTNVLGEAKKLNESQAPKADNNFNKEQQNAFYEILNMPNLNEEQRNGFIQSLKDDPSQSANLLAEAKKLNESQAPKADNKFNKEQQNAFYEILHLPNLNEEQRNGFIQSLKDDPSQSANLLAEAKKLNDAQAPKADNKFNKEQQNAFYEILHLPNLTEEQRNGFIQSLKDDPSVSKEILAEAKKLNDAQAPKEEDNNKPGKEDNNKPGKEDGNKPGKEDNKKPGKEDGNKPGKEDGNKPGKEDGNGVHVVKPGDTVNDIAKANGTTADKIAADNKLADKNMIKPGQELVVDKKQPANHADANKAQALPETGEENPFIGTTVFGGLSLALGAALLAGRRREL
>WP_094969519.1|WP_094969519.1 staphyloferrin B export MFS transporter 
MINQSIWRSNFRILWLSQFIAIAGLTVLVPLLPIYMASLQNLSVVEIQLWSGIAIAAPAVTTMIASPIWGKLGDKISRKWMVLRALLGLAVCLFLMALCTTPLQFVLVRLLQGLFGGVVDASSAFASAEAPAEDRGKVLGRLQSSVSAGSLVGPLIGGVTALILGFSALLMSIAVITFIVCIFGALKLIETTHMPKSQTPNINKGIRRSFQCLLCTQQTCRFIIVGVLANFAMYGMLTALSPLASSVNHTAIDDRSVIGFLQSAFWTASILSAPLWGRFNDKSYVKSVYIFATIACGCSAILQGLATNVEFLMAARILQGLTYSALIQSVMFVVVNACHQQLKGTFVGTTNSMLVIGQIIGSLSGAAITSYTTPATTFIVMGIVFAVSSLFLICSTITNQINDHTLMKLWELKQKSAK
>WP_096658734.1|WP_096658734.1 staphyloferrin B export MFS transporter 
MINQSIWRSNFRILWLSQFIAIAGLTVLVPLLPIYMASLQNLSVVEIQLWSGIAIAAPAVTTMIASPIWGKLGDKISRKWMVLRALLGLAVCLFLMALCTTPLQFVLVRLLQGLFGGVVDASSAFASAEAPAEDRGKVLGRLQSSVSAGSLVGPLIGGVTASILGFSALLMSIAVITFIVCIFGALKLIETTHMPKSQTPNINKGIRHSFQCLLCTQQTCRFIIVGVLANFAMYGMLTALSPLASSVNHTAIDDRSVIGFLQSAFWTASILSAPLWGRFNDKSYVKSVYIFATIACGCSAILQGLATNIEFLMAARILQGLTYSALIQSVMFVVVNACHQQLKGTFVGTTNSMLVVGQIIGSLSGAAITSYTTPATTFIVMGVVFAVSSLFLICSTITNQINDHTLMKLWELKQKSAK
>WP_096658738.1|WP_096658738.1 staphylococcal protein A 
MKKKNIYSIRKLGVGIASVTLGTLLISGGVTPAANAAQHDEAQQNAFYQVLNMPNLNADQRNGFIQSLKDDPSQSANVLGEAQKLNDSQAPKADAQQNNFNKDQQSAFYEILNMPNLNEVQRNGFIQSLKDDPSQSTNVLGEAKKLNESQAPKADNNFNKEQQNAFYEILNMPNLNEEQRNGFIQSLKDDPSQSANLLSEAKKLNESQAPKADNKFNKEQQNAFYEILHLPNLNEEQRNGFIQSLKDDPSQSANLLAEAKKLNDAQAPKADNKFNKEQQNAFYEILHLPNLTEEQRNGFIQSLKDDPSVSKEILAEAKKLNDAQAPKEEDNNKPGKEDGNKPGKEDGNGVHVVKPGDTVNDIAKANGTTADKIVADNKLADKNMIKPGQELVVDKKQPANHADANKAQALPETGEENPFIGTTVFGGLSLALGAALLAGRRREL
>WP_096658740.1|WP_096658740.1 L-lactate permease 
MTLLTVNPFDNVGLSALVAAVPIILFLLCLTVFKMKGIYAALTTLVVTLIVALFVFELPARVSAGAITEGVVAGIFPIGYIVLMAVWLYKVSIKTGQFSIIQDSIASISEDQRIQLLLIGFCFNAFLEGTAGFGVPIAICAVLLIQLGFEPLKAAMLCLIANGAAGAFGAIGLPVSIIDTFNLSGGVTTLDVARYSALTLPILNFIIPFVLVFIVDGMKGIKEILPVILTVSGTYTGLQLLLTIFHGPELADIIPSLATMVVLAFVCRKFKPKNIFRLEASEHKIQKRTPKEIVFAWSPFVILTAFVLVWSAPFFKKLFQPGGALESLVLKMPIPNTVSDLSPKGIALRLDLIGATGTAILLTVIITILITKLKWKSADALLVEAIKELWLPILTISAILAIAKVMTYGGLTVAIGQGIAKAGAIFPLFSPVLGWIGVFMTGSVVNNNTLFAPIQATVAQQISTSGSLLVAANTAGGVAAKLISPQSIAIATAAVKKVGEESALLKMTLKYSIIFVAFICVWTFILTLIF
>WP_096658742.1|WP_096658742.1 DUF1648 domain-containing protein 
MSKIRSFTILSLLIYLTMMCYTVVTYSKLPTKVPIHYNLAGDADNFADKWVLLLINSAFIVIWLIFFIAGRYYERFAKWSHYNHTPREIRAIKLFLSTLNLEIMSYMSIFTVLEIWQIQHHHQFNLLWFNMIFIIIIGLTLVIFCLLPTIHKMRDSQ
>WP_096658744.1|WP_096658744.1 oleate hydratase 
MYYSYGNYEAFARPKKPENVENKSAYLIGSGLASLAAACFLIRDGQMEGSKIHILEELPKAGGSLDGENMPLKGYVVRGGREMENHFECLWDLFRSIPSLEIDNASVLDEFYWLNKEDPNYSRCRVIEKQGQRLVTDGDFTLTKTAIKEILDLCLTNEEDLDDVKITDVFSDDFFNSNFWIYWKTMFAFEPWHSAMEMRRYLMRFVHHIGGLADFSALKFTKYNQYESLVLPMVEYLKSHGVQFEYDVKVEDIKVDVTTSQKIAREILIDRNGNGESIKLTVDDLVFVTNGSITESSTYGDNDTPAPPTDELGGSWTLWKNLARQSPEFGNPDKFCQNISQKSWFVSATSTTNNKDIIDTIESICKRDPLAGKTVTGGIITINDSAWQISFTINRQQQFKDQPKNEISTWIYALYSDVNGDYIKKPITECSGNEICQEWLYHLGVPTDKIEDLAKHASNTIPVYMPYITSYFMTRAIGDRPLVVPHQSQNLAFIGNFAETERDTVFTTEYSVRTAMEAVYQLLNIDRGIPEVINSTFDLRVLMDAVYELNDHQDLREITKDSKIQKLALAGFLKKVKGTYIETLLKEHKLL
>WP_096658746.1|WP_096658746.1 multidrug efflux MFS transporter NorC 
MNETYRGGNKLILGIVLGVITFWLFAQSLVNVVPNLQQSFGADMGTISIAVSLTALFSGMFVVGAGGLADKIGRVKMTNIGLLLSIIGSALIIITNLPALLILGRVIQGVSAACIMPSTLAIMKTYYEGAERQRALSYWSIGSWGGSGICSLFGGAVATTMGWRWIFIFSIIVAVLSMLLIKGTPETKSEVTNTHKFDVAGLIVLVVMLLSLNVVITKGAALGYTSLWFFGLIAIVIVAFFIFLKVEKKVDNPLIDFKLFENKPYTGATISNFLLNGVAGTLIVANTFVQQGLGYTALQAGYLSITYLIMVLLMIRVGEKLLQKMGSKRPMLLGTFIVVIGIALISLVFLPGIFYVISCVVGYLCFGLGLGIYATPSTDTAISNAPLDKVGVASGIYKMASSLGGAFGVAISGAVYAGAVASTSIHTGAMIALWVNVLMGIMAFIAILFAIPNDDKRVKDAK
>WP_096658748.1|WP_096658748.1 tandem-type lipoprotein 
MMKRLNKLVLGISFLFLVISITAGCGIGKEAEIKKSFEKTMSMYPIKNLEDLYDKEGYRDNQFDKKDKGTWIVNSQMAIQNKGEPMKSKGMVLYMNRNTRTTNGYYYVNVIKGEDKGKHQDNEKRYPVKMVDNKIILTKEIKDENIKIEIENFKFFVQYGNFKDLENYKDGDISYNPEVPSYSAKYQLTNDDYNVKQLRKRYDIPTNKAPKLLLKGTGNLKGSSVGYKDIEFTFVEKKEENIYFSDGLIFKPSEDK
>WP_096658750.1|WP_096658750.1 tandem-type lipoprotein 
MKCLSKWAFYISFLILVISITAGCGIGKEAEVKKSFEKTLSMYPIKNLEDLYDKEGYRDDQFDKNDKGTWIVNSEMATQNKGEALKIKGMVLYMNRNTKTTKGYYYVNAIKNDKDGRPQENEKRYPVKMVDNKIIPTKEIKDKNIKKEIENFKFFVQYGNFKDLSKYKDGDISYNPEVPSYSAKYQVTNDDYNVKQLRKRYDIPTNKAPKLLLKDTGNLKGSSVGYKDIEFTFVEKKGKNIYFSDSLDYKKSGEV
>WP_096658752.1|WP_096658752.1 phosphatidylinositol-specific phospholipase C 
MKKCIKTLFLSIILVVMSGLYHSAHASDSLSKSPENWMSKLDESKHLTEINIPGSHDSGSFTLTDPVKSVWAKTQDKDYLTQMKSGVRFFDIRGRASADNMISVHHGMVYLHHELGKFLDDAKYYLSAYPNETIVMSMKKDYDSDSKVTKTFEEIFREYYYNNPQYQNLFYTGSNANPTLKETKGKIVLFNRMGGTYIKSGYGADTSGIQWADNATFETKINNGSLNLKVQDEYKDYYDKKVEAVKNLLAKAKTDSNKDNVYVNFLSVASGGSAFNSTYNYASHINPEIAKTIKANGKARTGWLIVDYAGYPWPGYDDIVSEIIDSNK
>WP_096658754.1|WP_096658754.1 TetR/AcrR family transcriptional regulator C-terminal domain-containing protein 
MNVGDLRVVKTRASIKKAFMTLLFEKDFDTISIKEITEFAQIGRKTFYLHYIDKYDLLDQIVSEKLIELEQISEAKKSLGIQEGTQLWFEFFENNRTFFMKIFNINNASNYKKKLLHFIEEEFKKKVPKRVATEKGLDYDLYINFISNGIIGLLDIYLNSSENTEEQEKITLQVSRLLSLYDLI
>WP_096658756.1|WP_096658756.1 alpha/beta hydrolase 
MKKSVNFKSKTNLLAANLYTPEQFDESKKYPAITVCHPGGGVKEQTAGKYAEKLAEFGYVTVVYDASHQGESEGSPRYLEDPFARTEDVRASVDYLTTLDFVDNDRIGALGVCAGGGYTVSAARTERRIKALATVSMVDIGALFRKGPGDVVSIDDQLAFMTQVADQRTAEANGADYGITGYVPEEIDDSMPENSTMVQGHDYYLTARGQHKNAPNKLLLRSFSEVLTFAPFTYIDELLTQPFLAIAGTEADTIEYSVDAVEKAAGDNNELYKIEGASHVDLYDIPEYVNQVLPKLESFYKETL
>WP_096658760.1|WP_096658760.1 TfoX/Sxy family protein 
MATEKDINDLFLNHVNSNAVKTRKMMGEYIIYYDGVVIGGLYDNRLLVKATKSARHQFQDNTLVSPYPGAKEMILIPDFDEATNLTDLFKTIKNDLKN
>WP_096658908.1|WP_096658908.1 Na/Pi cotransporter family protein 
MSVTEVIFSFLGGLGIFLYGLKIMGDGLQASAGDRLRDILNKFTSNPVLGVIAGIVVTILIQSSSGTTVITIGLVTAGFMTLKQAIGVIMGANIGTTVTAFIIGIDLGEYAMPILSLGAFLIFFFKRSKINNIGRILFGFGSLFFGLEFMGDAVKPLASLDGFKQLMLDMSTNPILAVIVGAGLTALVQSSSATIGILQEFYQQDLISLNAAIPVLLGDNIGTTITAILASLAGSIAAKRAALVHVIFNLIGVIIFTIFLPVVIHLISLLQDVWHLKPAMTIAVSHGIFNITNTLIQLPFVAGLAWIVTKLVPGKDIADDYKPQHLNKDLVYHAPGVALQETQKELQNVGQIVLTMFEDIREITKDDKKLIKKLEQKHQAVETINDSIRNYLVRISTKAITKADVERLAVMFDVNRSILKVAELTEEYVAQLKRQHDEDIRITEDAQRGMDKLFNHVAESFDKAIDMLDVYDKTKKDEIVERSRESFNIEHKLRKGHIKRLNRGECTTKGGLLYIDMIGVLERIGYHSRNVSEALVGLNDDVPTDEEIATTEI
>WP_096658912.1|WP_096658912.1 tandem-type lipoprotein 
MIKRVNKLVLGISFLFLIISIVAGCGTGKEAEIKKSFEKTLSMYPIKNLEDLYDKEGYRDDQFDKNDKGTWIVRSSMSIQSNGKDMNIKGMVLYMNRNTRTTNGYYYVDVIEREDKGIHRDNEKRYPVKMVDNKIIPTKEIKDEKIKKEIENFKFFAQYGNFKNLKNYKDGDISYNPEVPSYSAKYQLTNDDYNVKQLRKRYDIPTNNAPKLLLKGSGNLDGSSVGYKKIEFTFVEKKGENTYFTANLHFKPSNDE
>WP_098817934.1|WP_098817934.1 DMT family transporter 
MNKLRDTTFLSYLFTIILWGSAFPMIKIALNDFSAESLSAFRLILATIILLPFVIIKKLPTPELRDIPVIFILGFCGFVIYHTALNFGETLISAGISGILVSTTPIFSSALAYIFLKEHFSKWNWLSSLVAFIGISIISISKDDYTTINVLGVFIILLASFSESLYFTFQKKYIEKYGFIAFTLYTIMASSPFMLIFIPEIINDIHGVTFTSIVSVLYLAIFPTIIPYVLLAYIVKSVGVSDATMSLYLTPIVSLLLSYLLLDELPTTLAIIGGLITLLGVSLCNFFQNT
>WP_103148862.1|WP_103148862.1 MULTISPECIES: L-lactate permease 
MTLLTVNPFDNVGLSALVAAVPIILFLLCLTVFKMKGIYAALTTLVVTLIVALFVFELPARVSAGAITEGVVAGIFPIGYIVLMAVWLYKVSIKTGQFSIIQDSIASISVDQRIQLLLIGFCFNAFLEGAAGFGVPIAICAVLLIQLGFEPLKAAMLCLIANGAAGAFGAIGLPVSIIDTFNLSGGVTTLDVARYSALTLPILNFIIPFVLVFIVDGMKGIKEILPVILTVSGTYTGLQLLLTIFHGPELADIIPSLATMVVLAFVCRKFKPKNIFRLEASEHKIQKRTPKEIVFAWSPFVILTAFVLVWSAPFFKKLFQPGGALESLVIKLPIPNTVSDLSPKGIVLRLDLIGATGTAILLTVIITILITKLKWKSAGALLVEAIKELWLPILTISAILAIAKVMTYGGLTVAIGQGIAKAGAIFPLFSPVLGWIGVFMTGSVVNNNTLFAPIQATVAQQISTSGSLLVAANTAGGVAAKLISPQSIAIATAAVKKVGEESALLKMTLKYSIIFVAFICVWTFILTLIF
>WP_103148864.1|WP_103148864.1 MULTISPECIES: staphyloferrin B ABC transporter permease subunit SirC 
MTEKINKKDNYHLIFALIFLAIVSVVTMMSGSSFIPLQRVLMYFINPNDSMDQFTLEVLRLPRITLAILAGAALGMSGLMLQNVLKNPIASPDIIGITGGASLSAVVFIAFFSHLTIHLLPLFAVLGGAIAMMILLVFQTKGQIRPTTLIIIGISMQTLFIALVQGLLITTKQLSAAKAYTWLVGSLYGATFKDTIILGMVILAVVPLLFLVIPKMKISILDDPVAIGLGLHVQRMKLIQLITSTILVSMAISLVGNIGFVGLIAPHIAKTIVRGSYAKKLLMSAMIGAISIVIADLIGRTLFLPKEVPAGVFIAAFGAPFFIYLLLTVKKL
>WP_103148865.1|WP_103148865.1 MULTISPECIES: N-
MNREMLYLNRSDIEQAGGNHSQVYVDALTEALTAHAHNDFVQPLKPYLRQDPENGHIADRIIAMPSHIGGEHAISGIKWIGSKHDNPSKRNMERASGVIILNDPETNYPIAVMEASLISSMRTAAISVIAAKHLAKKGFKDLTIIGCGLIGDKQLQSMLEQFDHIERVFVYDQFSEACARFVDRWQQQRPEINFIATENAKEAVSNGEVVITCTVTDQPYIEYDWLQKGAFISNISIMDVHKEVFIKADKVVVDDWSQCNREKKTINQLVLEGKFSKEALHAELGQLVTGDIPGREDDDEIILLNPMGMAIEDISSAYFIYQQAQQQNIGTTLNLY
>WP_103149444.1|WP_103149444.1 staphylococcal protein A 
MKKKNIYSIRKLGVGIASVTLGTLLISGGVTPAANAAQHDEAQQNAFYQVLNMPNLNADQRNGFIQSLKDDPSQSANVLGEAKKLNDSQAPKAEAQQNNFNKDQQSAFYEILNMPNLNEAQRNGFIQSLKDDPSQSTNVLGEAKKLNESQAPKADNNFNKDQQNAFYEILNMPNLNEEQRNGFIQSLKDDPSQSANLLAEAKKLNESQAPKADNKFNKEQQNAFYEILHLPNLNEEQRNGFIQSLKDDPSQSANLLAEAKKLNDAQAPKADNKFNKEQQNAFYEILHLPNLTEEQRNGFIQSLKDDPSVSKEILAEAKKLNDAQAPKEEDNNKPGKEDGNKPGKEDNKKPGKEDGNKPGKEDNKKPGKEDGNGVHVVKPGDTVNDIAKANGTTADKIASDNKLADKNMIKPGQELVVDKKQPANHADANKAQALPETGEENPFIGTTVFGGLSLALGAALLAGRRREL
>WP_103149889.1|WP_103149889.1 DoxX family protein 
MLLRHVINTYVGSKIFKSSLPKVQNSDEMAQQFEQGFGLSRRSMRLAGAFEMIGSLLLFTSIFGKLGKKLVVIGTIMINIVMGTAIYNHYKAGHGYKGAQAASKFFFLNVLSLLEVLSLTRNK
>WP_103149890.1|WP_103149890.1 hypothetical protein 
MKKFNNWILNAISGSQTDKNETTEELKGTKFIILYAYSMLVLLALVISNIFIHILEPKLSITTQIIIVLILIESLIGLRFLKEYDVKRGKDKENKKNSKDFVKLKSILVAILFTSLALTAGTVADIYGFTDLGNTRSDLIVWSIGGIIFGLVCYTMEDKK
>WP_103149891.1|WP_103149891.1 staphylococcal protein A 
MKKKNIYSIRKLGVGIASVTLGTLLISGGVTPAANAAQHDEAQQNAFYQVLNMPNLNADQRNGFIQSLKDDPSQSANVLGEAQKLNDSQAPKADAQQNKFNKDQQSAFYEILNMPNLNEEQRNGFIQSLKDDPSQSTNVLGEAKKLNESQAPKADNNFNKEQQNAFYEILHLPNLNEEQRNGFIQSLKDDPSQSANLLAEAKKLNDAQAPKADNKFNKEQQNAFYEILHLPNLTEEQRNGFIQSLKDDPSVSKEILAEAKKLNDAQAPKEEDNNKPGKEDGNKPGKEDNKKPGKEDGNKPGKEDNKKPGKEDGNKPGKEDGNKPGKEDGNKPGKEDGNGVHVVKPGDTVNDIAKANGTTADKIAADNKLADKNMIKPGQELVVDKKQPANHADANKAQALPETGEENPFIGTTVFGGLSLALGAALLAGRRREL
>WP_103150527.1|WP_103150527.1 staphylococcal protein A 
MKKKNIYSIRKLGVGIASVTLGTLLISGGVTPAANAAQHDEAQQNAFYQVLNMPNLNADQRNGFIQSLKDDPSQSANVLGEAKKLNDSQAPKADAQQNNFNKDQQSAFYEILNMPNLNEAQRNGFIQSLKDDPSQSTNVLGEAKKLNESQAPKADNNFNKEQQNAFYEILNMPNLNEEQRNGFIQSLKDDPSQSANLLSEAKKLNESQAPKADNKFNKEQQNAFYEILHLPNLNEEQRNGFIQSLKDDPSQSANLLAEAKKLNDAQAPKADNNFNKEQQNAFYEILHLPNLTEEQRNGFIQSLKDDPSVSKEILAEAKKLNDAQAPKEEDNNKPGKEDGNKPGKEDNNKPGKEDNNKPGKEDGNKPGKEDNKKPGKEDNNKPGKEDGNKPGKEDNKKPGKEDGNKPGKEDNKKPGKEDGNGVHVVKPGDTVNDIAKANGTTADKIAADNKLADKNMIKPGQELVVDKKQPANHADANKAQALPETGEENPFIGTTVFGGLSLALGAALLAGRRREL
>WP_103188419.1|WP_103188419.1 M20 family metallopeptidase 
MNQQLIEALKSKEDKMIEIRRYLHQHPELSFHEDETAKYIAEFYKGKDVEVETNVGPRGIKVTIDSGKPGKTLAIRADFDALPITEDTGLSFASQNKGVMHACGHDAHTAYMLVLAETLAEMKDSFTGKVVVIHQPAEEVPPGGAKAMIENGVLDGVDHVLGVHVMSTMKTGNVYYRPGYVQTGRAFFKLKVQGKGGHGSSPHMANDAIVAGSYFVTALQTVVSRRLSPFETGVVTIGSFDGKGQFNVIKDVVEIEGDVRGLTDATKATIETEIKRLSKGLEALYGVTCTLEYNDDYPALYNDPEFTEYVAKTLKEADLEFGVEICEPQPPSEDFAYYAKERPSAFIYTGAAVENGEIYPHHHPKFNISEKSLLISAEAVGTVVLDYLKGDN
>WP_103215186.1|WP_103215186.1 staphyloferrin B ABC transporter permease subunit SirB 
MLLKPKYQIVIAGLCLAIVAILSLMIGNTLVSPGTVIQALFNFDSENDLHDVVTGARASRTMIALLTGAALAVSGLLMQALTRNPIASPGLFGVNAGAVFFVIFSITFIQIQSFKMIVVIAFLGAIVVTVLVVALGMFRQTLFSPHRVILAGAAIAMLFTAFTQGILIMNETDLQGLLFWLSGSVSLRNIWDIPWIIPLVLILILIAFSMAAHINILMTSDDIATGLGQNIKLIKWMIIMLISMLAGISVAVAGSIVFVGLIIPNISKRLLPPNYKYLIPFTALAGAILMIISDIVARIIIKPLELPIGVVTAVIGAIVLIYLMKKGRQRL
>WP_103215234.1|WP_103215234.1 staphylococcal protein A 
MKKKNIYSIRKLGVGIASVTLGTLLISGGVTPAANAAQHDEAQQNAFYQVLNMPNLNADQRNGFIQSLKDDPSQSANVLGEAKKLNDSQAPKAEAQQNNFNKDQQSAFYEILNMPNLNEAQRNGFIQSLKDDPSQSTNVLGEAKKLNESQAPKADNNFNKDQQNAFYEILNMPNLNEEQRNGFIQSLKDDPSQSANLLAEAKKLNESQAPKADNKFNKEQQNAFYEILHLPNLTEEQRNGFIQSLKDDPSVSKEILAEAKKLNDAQAPKEEDNNKPGKEDGNKPGKEDNKKPGKEDGNGVHVVKPGDTVNDIAKANGTTADKIASDNKLADKNMIKPGQELVVDKKQPANHADANKAQALPETGEENPFIGTTVFGGLSLALGAALLAGRRREL
>WP_107375179.1|WP_107375179.1 staphyloferrin B ABC transporter permease subunit SirB 
MLLKPKYQIVIAGLCLAIVAILSLMIGNTLVSPGTVIQALFNFDSENDLHDVVTGARASRTIIALLTGAALAVSGLLMQALTRNPIASPGLFGVNAGAVFFVIFSITFIQIQSFKMIVVIAFLGAIVVTVLVVALGMFRQTLFSPHRVILAGAAIAMLFTAFTQGILIMNETDLQGLLFWLSGSVSLRNIWDIPWIIPLVLILILIAFSMAAHINILMTSDDIATGLGQNIKLIKWMIIMLISMLAGISVAVAGSIVFVGLIVPNISKRLLPPNYKYLIPFTTLTGAILMIISDIVARIIIKPLELPIGVVTAVIGAIVLIYLMKKGRQRL
>WP_107388419.1|WP_107388419.1 tandem-type lipoprotein 
MIKRVNKLVLGISFLFLIISIFAGCGTGKEAEIKKSFEKTLSMYPIKNLEDLYDKEGYRDDQFDKNDKGTWIVRSSMSIQSNGKDMNIKGMVLYMNRNTRTTNGYYYVDVIEREDKGIHRDNGKRYPVKMVDNKIIPTKEIKDEKIKKEIENFKFFVQYGDFKDLSKYKDGDISYNPEVPSYSAKYQLTNDDYNVKQLRKRYNIPTNKAPKLLLKGTGNLKGSSIGYKKIEFTFVEKKGENIYFSDGLHFNPSEDK
>WP_107388421.1|WP_107388421.1 DNA2/NAM7 family helicase 
MSQLLNDTLSAWLLIESLSPGEVNFTAEDILSAEHFKNGAKQAQLQSFDEYFEIWNSERFIISEEKSETGELIFKFYRHCFRYNEINLKIQDIFDDYSDIHNPNGTHCYGYTFNTDKHGKVIVDSIHIPMIMSALKEIEKNKNANIEEKFNDSVEKFFQKVKEILADEPINEFKLKKMDKAYDEYFSVLNSKKDGLFGHYVAIEYVKDSDLPQPEFNSFFISDIEKARKSPNQTLIDYIEGVEESQRIEVDENKEMFDKFLHPSRLPDGRWPSQTEFRLSLMQQLAVNQITSGNERISSVNGPPGTGKTTLLKDIFAHLVVERGKELAKLNNPKDAFVKTKIHETDDKYVYLLKESIAKYKMVVASSNNGAVENISKDLPKIEEIIRNPEKCKFPKYEQNYANLAHELKDFAEIAEDLIGESAWGLFSGVFGKSTNINQVLSHMLKQDANDIGFAKLLQNENNRMSYNELMSEWQSHQRAFLEELRHVEMLKEESIRAYDVYKHCESFSKIEQVINSEKTSIEEQVYHLDNETLRDNKEIEDLDNRINYIVKQIETLNELIKSIKESNKGFINKLKAMFNSEEDESYKDHNKEKQQLLTQQLELEKCKKNKHEDLVSKLKEKEKLIKQLTKVQLQLDELNSQLQELEAYRIESKITIPEKDFWSDNNYDERQVTNLWTSDELQYRRAMLFLRAMILHKLLLIANNTTIYYAINDFKDRRKLIDANPDKVHNAWNVMHLIFPVVSTTFASFKSMYGGIPKDFIDYLFIDEAGQAIPQAAVGALYRSKKVVAVGDPIQIEPVVTLESHLIDNIRKNYHVPEYLVSKEASVQSVADNANQYGFWKSDATDSNQKTWIGIPLWVHRRCLKPMFTIANQIAYNNKMVLPSNITKVGKTGWYDVKGNAVQKQFVKEHGEKVVGLLADDWIEAIKEGKNEPSSFVISPFSAVQQQIKRMLKQQLPTRIDIERTKINQWVDKSIGTVHTFQGKEAQKVYFVIGTDNTQDGAVNWSCEKPNLLNVAVTRAKKEFYVIGDMQRIQMKPFYETIFKERNVK
>WP_108963975.1|WP_108963975.1 M20 family metallopeptidase 
MNQQLIETLKSKEGKMIEIRRYLHQHPELSFHEDETAKYIAEFYKGKDVEVETNVGSRGIKVTIDSGKPGKTLAIRADFDALPITEDTGLSFASQNKGVMHACGHDAHTAYMLVLAETLAEMKDSFTGKVVVIHQPAEEVPPGGAKAMIENGVLDGVDHVLGVHVMSTMKTGNVYYRPGYVQTGRAFFKLKVQGKGGHGSSPHMANDAIVAGSYFVTALQTVVSRRLSPFETGVVTIGSFDGKGQFNVIKDVVEIEGDVRGLTDATKATIETEIKRLSKGLEALYGVTCTLEYNDDYPALYNDPEFTEYVAKTLKEADLEFGVEICEPQPPSEDFAYYAKERPSAFIYTGAAVENGEIYPHHHPKFNISEKSLLISAEAVGTVVLDYLKGDN
>WP_108963976.1|WP_108963976.1 DEAD/DEAH box helicase 
MSQLLNDTLSAWLLIESLSPGEVNFTAEDILSAEHFKNGAKQAQLQSFDEYFEIWNSERFIISEEKSETGELIFKFYRHCFRYNEINLKIQDIFDDYSDIHNPNGTHCYGYTFNTDKHGKVIVDSIHIPMIMSALKEIEKNKNANIEEKFNDSVEKFVQKVKEILADEPINEFKLKKIDKAYDEYFSVLSSKKDGLFAHYVAIEYVKDSDLPQPEFNSFFISDIEKARKSPNQTLIDYIEGVEESQRIEVDENKEMFDKFLHPSRLPDGRWPSQTEFRLSLMQQLAVNQITSGNERISSVNGPPGTGKTTLLKDIFAHLVVERGKELAKLNNPKDAFVKTKIHETDDKYVYLLKESIAKYKMVVASSNNGAVENISKDLPKIEEIIRNPEKCKFPKYEQNYANLAHELKDFAEIAEGLIGESAWGLFSGVFGKSSNINKVLEHMLKKDGNDIGFAKLLQNENNRMSYNELMSEWQSHQRAFLEELRHVEMLKEESIRAYDVYKNCESYSKIEHELNSEKMNVKEKLNHSEIQISCDNKEIEDLDDRINYNTKQIETLNELIKSIKESNKGFINKLKAIFNSEEDESYKDHNKEKQQLLTQQLELEKCKKNKHEDLVSKLKEKEKLIKQLTKVQLQLDELNSQLQELEAYRIESKITIPEKDFWSDNNYDERQVTNLWTSDELQYRRAMLFLRAMILHKLLLIANNTTIYYAINDFKDRRKLIDANPDKVHNAWNVMHLIFPVVSTTFASFKSMYGGTPKDFIDYLFIDEAGQAIPQAAVGALYRSKKVVAVGDPIQIEPVVTLESHLIDNIRKNYHVPEYLVSKEASVQSVADNANQYGFWKSDATDSNQKTWIGIPLWVHRRCLKPMFTIANQIAYNNKMVLPSNITKVGKTGWYDVKGNAVQKQFVKEHGEKVVGLLADDWIEAIKEGKNEPSSFVISPFSAVQQQIKRMLKQQLPTRIDIERTKINQWVDKSIGTVHTFQGKEAQKVYFVIGTDNTQDGAVNWSCEKPNLLNVAVTRAKKEFYVIGDLQRIQMKPFYETIFKERNVK
>WP_109162059.1|WP_109162059.1 M20 family metallopeptidase 
MNQQLIEALKSKEDKMIEIRRYLHQHPELSFHEDETAKYIAEFYKGKDVEVETNVGPRGIKVTIDSGKPGKTLAIRADFDALPITEDTGLSFASQNKGVMHACGHDAHTAYMLVLAETLAEMKDSFTGKVVVIHQPAEEVPPGGAKAMIENGVLDGVDHVLGVHVMSTMKTGNVYYRPGYVQTGRAFFKLKVQGKGGHGSSPHMANDAIVAGSYFVTALQTVVSRRLSPFETGVVTIGSFDGKGQFNVIKDVVEIEGDVRGLTDATKATIEKEIKRLSKGLEALYGVTCTLEYNDDYPALYNDPEFTEYVVKTLKEADLEFGVEICEPQPPSEDFAYYAKERPSAFIYTGAAVEDGEIYPHHHPKFNISEKSLLISAEAVGAVVLDYLKGDN
>WP_111048071.1|WP_111048071.1 DEAD/DEAH box helicase 
MSQLLNNTLSAWLLIESLSPGEVNFTAEDILSAEHFKNGAKQAQLQSFDEYFEIWNAERFIISEEKSETGELIFKFYRHCFRYNEINLKIQDIFDDYSEIHNPNGTHCYGYTFNTDKHGKVIVDSMHIPMIMSALKEIEKNKNANIEEKFNDSVEKFVQKVKEILADEPINEFKLKKMDKAYDEYFSVLNSKKDGLFGHYVAIEYVKDSDLPQPEFNSFFISDIEKARKSPNQTLIDYIEGVEESQRIEVDENKEMFDKFLHPSRLPDGRWPSQTEFRLSLMQQLAVNQITSGNERISSVNGPPGTGKTTLLKDIFAHLVVERGKELAKLNNPKDAFVKTKIHETDDKYVYLLKESIAKYKMVVASSNNGAVENIFKDLPKIEEIIRNPEKCKFPKYEQNYANLAHELKDFAEIAEDLIGESAWGLFSGVFGKSTNINQVLSHMLKQDANDIGFAKLLQNENNRMSYNELMSEWQSHQRAFLEELRHVEMLKEESIRAYDVYKNCESFSKIEQVINSEKTSIEEQVYHLDNETLRDNKEIEDLDNRINYIVKQIETLNELIKSIKESNKGFINKLKAMFNSEEDESYKDHNKEKQQLLTQQLELEKCKKNKHEDLVSKLKEKEKLIKQLTKVQLQLDELNSQLQELEAYRIESKITIPEKDFWSDNNYDERQVTNLWTSDELQYRRAMLFLRAMILHKLLLIANNTTIYYAINDFKDRRKLIDANPDKVHNAWNVMHLIFPVVSTTFASFKSMYGGIPKDFIDYLFIDEAGQAIPQAAVGALYRSKKVVAVGDPIQIEPVVTLESHLIDNIRKNYHVPEYLVSKEASVQSVADNANQYGFWKSDATDSNQKTWIGIPLWVHRRCLKPMFTIANQIAYNNKMVLPSNITKVGKTGWYDVKGNAVQKQFVKEHGEKVVGLLADDWIEAIKEGKNEPSSFVISPFSAVQQQIKRMLKQQLPTRIDIERTKINQWVDKSIGTVHTFQGKEAQKVYFVIGTDNTQDGAVNWSCEKPNLLNVAVTRAKKEFYVIGDMQRIQMKPFYETIFKERNVK
>WP_111048440.1|WP_111048440.1 staphylococcal protein A 
MKKKNIYSIRKLGVGIASVTLGTLLISGGVTPAANAAQHDEAQQNAFYQVLNMPNLNADQRNGFIQSLKDDPSQSANVLGEAQKLNDSQAPKADAQQNNFNKDQQSAFYEILNMPNLNEAQRNGFIQSLKDDPSQSTNVLGEAKKLNESQAPKADNKFNKEQQNAFYEILHLPNLNEEQRNGFIQSLKDDPSQSANLLAEAKKLNDAQAPKADNKFNKEQQNAFYEILHLPNLTEEQRNGFIQSLKDDPSVSKEILAEAKKLNDAQAPKEEDNKKPGKEDGNKPGKEDGNKPGKEDNKKPSKEDGNKPGKEDGNKPGKEDNKKPSKEDGNKPGKEDGNKPGKEDGNKPGKEDGNKPGKEDGNKPGKEDGNGVHVVKPGDTVNDIAKANGTTADKIAADNKLADKNIIKPGQELVVDKKQPANHADANKAQALPETGEENPFIGTTVFGGLSLALGAALLAGRRREL
>WP_111048442.1|WP_111048442.1 oleate hydratase 
MYYSYGNYEAFARPKKPENVENKSAYLIGSGLASLAAACFLIRDGQMEGSKIHILEELPKAGGSLDGENMPLKGYVVRGGREMENHFECLWDLFRSIPSLEIDNASVLDEFYWLNKEDPNYSRCRVIEKQGQRLVTDGDFTLTKKAIKEILDLCLTNEEDLDDVKITDVFSDDFFNSNFWIYWKTMFAFEPWHSAMEMRRYLMRFVHHIGCLADFSALKFTKYNQYESLVLPMVEYLKSHGVQFEYDVKVEDIKVDVTTSQKIAREILIHRHGKAESIKLTVDDLVFVTNGSITESSTYGDNDTPAPPTDELGGSWTLWKNLARQSPEFGNPDKFCQNIPQKSWFVSATSTTNNKDIIDTIESICKRDPLAGKTVTGGIITINDSAWQISFTINRQQQFKDQPKNEISTWIYALYSDVNGDYIKKPITECSGNEICQEWLYHLGVPTDKIEDLAKHASNTIPVYMPYITSYFMTRAIGDRPLVVPHQSQNLAFIGNFAETERDTVFTTEYSVRTAMEAVYQLLNINRGIPEVINSTFDLRVLMDAIYELNDHQDLREITKDSKMQKLALAGFLKKIKGTYIETLLKEHKLL
>WP_111761732.1|WP_111761732.1 4'-phosphopantetheinyl transferase superfamily protein 
MAYKKYIINSLKTLNVRLIKKDIFNDLTVIIIAFTNTFETNNLNHQFLTIEQSKKLKKFSLLDDINNYLISHSIVNSFFCSYINCRIKDLHYSYNKYFKPYIKNNDNIKFNISHTLGCSVIALSKNEVGVDIENKKREIEFANVVDSYFNDYEKLYINNESDKFYEVWVAKEAYLKCKGCGLMEGLTNLNIVASNKDGFYLIDENCQTKFKVLIDHIYDRYVIGIVN
>WP_111761733.1|WP_111761733.1 AMP-binding protein 
MENHKIIELEKYYDENVWKHKTLDEYLEGKVEQYSKNIAVIDGDIEITYGELSEEINNYAIEMQRDGIKENDKVVIQLPNCLEFIFVIFALFKIGAIPVLTLAKHRKIEIKGIIENSKAVAYIAKSNYLGFSYEEFINDIEAEIDFNLKKYILGPTQEYKNFYKLNRNDYVYQLEECLDKARYKSMGLLLLSGGTTGVPKLIPRRHCDYIYVAEQCAKRCLFDENVKYLATLPIAHNFPLGCPGIIGTFSVGGTVVICNITSPDEMFPLIEERKVTHMALVPSIAKLCIEFYKYDSDYDINSLKMIQVGGALLDLYTAKDIEDKFGCILQQIYGIAEGLICTTEATDSKEIIYETQGKPISEYDEIKIVNEFGIEVDDGEFGELLVRGPYTIYNYYNARQIGCVDEELYFMTGDKVCKKTNGRYKVVGRVKEMINKSGEKILPIELESILLEHSLVDEVKVIGLQDDVLGEKICVCLKSKEDISLHEVRTYLKTKGLAEFKLPDIIKKIDEWPLTSFGKIDNKKLKVLIELERGV
>WP_111761734.1|WP_111761734.1 non-ribosomal peptide synthetase 
MGRNECDDYIISLIENWLKSKLKRDITNYNQNLVNLGIQSLDIMELASLLRREGLKIKFSQLIEHPTLNHWIETIKCIKIKKSNRDSKKENIEIDNGEFELTDVQRAYLIGREDDQELGGIGCHAYFEFSGKNIDTDRLNDSWYKVQMRHPMLRAVFTNGGKQWFMSRPYKENIEITNLEKCSDKEVSEILKKYRDNVSHIKRNVTKGEVSNLSVFILPQNKMKIILDIDLLVADVLSISMIINELSEIYMGKELLSNEVYTFKDYIENLEMDEYSLNESKKFWIDKIKHLKINPIQLPILKSPSEIKDVKVTRHTRKINKVVWEQVKENAKKFNTTPSLVLLTCYMIVLEKWSDQEPFYVNIPLFNRDHNNKHIKNIVADFTNLLLVEHMPKPNEKFIETLKRVQQTFIQNVSHSEYSGVNVQREIAKLTGSQVNSAPVVFACNIDYELESELTRNTLGDMTYMISQTPGVWLDFQTYVKDGELLICWDKVDDLLSDDVVTDMLNDFCSLFESLNSISNWNKISGIFKEKNYSSELKIETHTEKLYDGFLKNVKCYPDNIALIDTDTKMEITYKKLYDLSMALAKILVEKNVNKGDYISVFLPRGYKQVVAILGIQFAGAAYVPIGIHQPPNRREKIYNQIGIDIIISDIKCIEENRLILDDKFIIDIDAIGKEKLPKIVNVEPDTTAYVIMTSGTTGIPKGVEISHNNAINTIRYINEKWNIKKSDSLIMVSSIEFDLSVYDIFGILGTGGKLILTSEHNYKNPSEWLMMINKYNVTIWNSVPILFDMLVTYAEGKKEQLLLNKVFLSGDWIDIALPNRFYNISSEKSVIIGLGGATEASIWSNSVTIPRDIPNSWKSIPYGTALKGQAYKVVDKFDRECPRNVIGELHIGGIGVAKCYVGDTDLTNEKFYLDDNGIKWYRTGDNGRIWTDGTIEFLGRIDNQVKIKGHRIEIGEVETAIKQINGIDKVKVIPTAKGLSAFIIPKSKKYNIESIKSSKNSQQYLYNLDKLVIHFILNVLKSANALRVDKYTKFKDILVSMKVSCKYERIIERWFDRLVHQGYVEKVENGYKLTGLYCQMYNPIEFDGSMRDYLNTLEKYISKVLAGNINPVNLFYSKEKKLSPTKLSALFPWHQVIVNAIIDKLMDLKKERIKILEFETRNIEVSREIYRSVEENVDRYDYLDTSSIYIDEYEKNIDNINFKNSYNQIEDRQYDIILAINSIHRSYNVNKTLTSLKSKLKEDGQLIVVEPNTSLLIEQITVDILNAYVGKDKSKKTSNEWIELFIANCFQCDEVQNIGVEPIYSNIFYMSNSKTNQQAIRHELKQVLPGYMIPSDFTMIKQFPLNNNGKVDNEKLINVVIKNENEDSLQRNNPLNNIERKIQYIWESEFKEKIPDIHTNFYKNGGDSLIATRIATQIERTFGLNFTIKDAMESITIKSQAEKVAEMSNRAVKTNDVQFKQDAENVNKPFELTDVQHAYFIGRKKELNENNVSTHCYFEIDGKNLNLKALENSWNKLVQSHGMMRSVITDDGMQKILNEVPYYTFNIIDLTNKNNDELAISLKNIRNKLSHQVLNINQWPIFNINVSLINDENIRLHVSFDNIIFDGWSMFALLEQWNKLYNGESIEDQLTNLNFRDYVQYVNTLKMSQGYESDKLYWLNRINGFLKAPNIETGELTSSNSAVFTRRKYHFKKREWNKLKDISKELEITPSTLLIGIYAEAIRKVSRNDNFTLNITQFNRIPIDPNINKVIGDFTTLTLLEIKHKNETKLYRRLKNIQSQLMKDLEHNKYSGVEFQREIRAHCKVKDYILMPFVFTSGLGIHALKSKNLFGEIIYNISQTPQVWIDNQVIERDEGLDVYWDSVDSQIGETNVDIMFDYFIETLQKIIDDDSILFDVKFIVKESKDEYFEPIETISNSEYKDIQEIKREDVKEILSNTVNNNISSYTSRFFEVGGDSLKAIALVNNIREKFNVEVELSFIFTNPTIIDIANKIEELKKANEEGVI
>WP_111761735.1|WP_111761735.1 bifunctional Gfo/Idh/MocA family oxidoreductase/class I SAM-dependent methyltransferase 
MKKCIVCGSRFGQFYLEALQSIPNIQIEGLLSNGSRRSIECANHYKINLYKDIEDLPRDIDLACVAIKSEVQGGKGNLVAEELLKKGIDVIFEQPLSEKEYASLYKLAKKQNRYFVVSNLYNNLSSVRNFMENYKRIKKEQNVTYINLEFATQLSFPVAQLLTVLLPEIKNIEFKKSEREEGPYQVLISNVNGIQLNLIAHNEVLETSVDNFMRILFRVSIGFDGGELNLLDPHGLVYWRDYIKFPNENLIPHIFKETPPIGMTHRLIDITYHNSELTQQEIFTELWPSVISEEIYLYLEKENHNKKFWNTIAQNQINSAIVWKKIMKSLGYPRVSYHDKYEVYDVKKLVRNDEQKMNISLYMGMLENICSKSILYILNEQLNENVKCVNYQSIIKLLNVQNSYKKIIKRWLDYLSKNHYIIGDSRGNYIFECEKIPKTQILKEWENLESIWPTNIMPISIVKYFKLHFQYMNKILSGDMPANLILFEQGNSKIADDLYKNTAISRYINEQISTYVERISKGKQLTILEVGAGTGATTEEILNKVGNSFKGRYLFTDISKYFLISAQEKFEKFGFMQYEVLDIDSIKINSDIRKEKFDVIIAVGVINNTKNIKRLLSRFNNLLSKSGKLIIGEAYGESSPMLLSQVFMMTEPDDERRNANITFLELEKWYKVFDETGFNVICQKPYLTDELSSFKQALFILEKR
>WP_111761736.1|WP_111761736.1 VOC family protein 
MYRVGHLQYKVKSIENAIKKFEELGFKIERANKKSKNAFIWFESGPYIELIEMNGKLILFAYLFRWMYGIAMKKRWEKWCCNKDGFIDFAIEPINYKQRDMNNFSENKKILENYDIKSNKVITWSRKNLKNEKILFSYLPVIPVTLPFIVSDYSVNQRPTKVSHNNNIIKIKRFSFICEKKEYALLNSIISQDDYIQLNFGKATGIDQVILENKKGELFRLTNHMKLESE
>WP_111761738.1|WP_111761738.1 MptD family putative ECF transporter S component 
MKKMSVKNLITVGIFTALYLVIFFVTFMIGYIPFLIPFLGLICPIVCGVPFILYVMKVDRFGMVTLTGFILGVAFTVMGSGVIMTVFGLIFGLIGDLIMKSGNYRNWKTIAWGYGFFSLWMMGFVVRMFVARDQYFKEISQSYGRDYVEVLESITPLWSMPVMFILTVVGGLIGAWLGKKMFSKHFKKAGLV
>WP_111761739.1|WP_111761739.1 ABC transporter ATP-binding protein 
MIKFKNVSFNYDSSEKSAIKNIFLEVKQGELIVFCGKSGSGKSTIAKLINGLIPKMQSGKISGQIYINKQDVSELEMYELSKMIGSVFQNPKTQFYNIDTTSELAFNLENQGLEKDYIKERINFVMKKFNIEHLLNRNIFELSGGEKQIIACASILIANPKIVVLDEPSSNLDIYSMKKLKEMILYMKEQGKTIVLIEHRIDYIIDCVDSVYYMESGNLAFHYSVKEFKSLPKSKFKKMGIRYSQEDLLKNKPATGTSDILMNNFIYTYDKFSKFKQLNSKTIAIPKNNVVAIIGNNGSGKSTFAKCLCGLYKDFKGQVIYGNQRLKRKQLLKKSYLVFQDVNSQLFTERVDQELKLLNFNVNDFLVDNMLEKVKLLEKKYEHPLTLSGGEKQRLAISTALLSEKEMIIFDEPTSGLDLYHMEKVARLINDLHDSGKQIFIITHDKSLILEVCTYVIHFEHGQIINQYPLNNRGLSQLNGYFDL
>WP_111761740.1|WP_111761740.1 ABC transporter ATP-binding protein 
MKTNEHWIKLLLTFAQGAMFKIYLSILLSIISVFAGLVPYWTVYKIILLIINGNINIREVVIYITIAIVAYFIQVICFGSSTMLSHVTAYDILSNIRKKLAQKLMRLPLGVVESKKIGELKSIFVDKVETIELPLAHIIPEVVGNLLLSISIFIYILVIDWRMAMAMLVTVPISFIAFKKLMTGFNETYEHQVASNNYMNSSIVEYIEGIEVIKTFNQSQSSYKKYKDAVNDYKTHTLGWFQRTWTYMNLGASILPSTFLGILPVGMYLVSADKLSYAEFFLCLVLSLGVVAPIKNFTNYVNQLKSIQYAITEVHQVLNLEELEVSKKYKHPQNNNIEFDNVGFSYTNDRDSLVFNNLSFEIPEKTFTAIVGESGSGKSTIAKLLSRFWDVTLGEIKIGNVNIKDVDPKNLNELVGFVGQDNFLLNLTFKENIKLGNPEATDEEVENAAKLAQCHEFIEKLPDGYDTNVGTVGDKLSGGEKQRVTIARMILKDAPIIVLDEATAYVDPDNEQKIQEALNVLTRNKTLIVIAHRLSTIQHADQIMVLGKQRILEKGNHKQLIKQGGHYKQMWDMHIGVKEWGVSS
>WP_111761741.1|WP_111761741.1 saccharopine dehydrogenase NADP-binding domain-containing protein 
MYKNIGVLGGNGTLGQCLTQLLSKQKDIKIKVAFRSNDFLKVTSDNVNYEKINLDCLEHLRVFIGECDLLINCTGYFDRRMIEFCLNSHTHYIDSSGDLYIEKHLKGLNINLQTNNLCAIPFLGVNPGLIEILATYVSQVCTTEKLELFFAGTGELSKSAIREVIETSNPPYSYIQTAIINGKTEKLNFMMKESKLFKDMKSFYCVPLINHHFEKCIIYNKISSAYFFNAFYDETLIYKMIEAKFLFQNDKLEDAVSLLEKGFKDYSDGNITSTMIKIIVNDIHDIDFRSSMDWNELTALTIYHTALLILRNKIKSYGIKSVYKAINVSDLISEIKKHPKINLEMNDRGE
>WP_111761742.1|WP_111761742.1 tandem-type lipoprotein 
MMKRLNKLVLGIIFLFLVISITAGCGIGKEAEVKKSFEKTLSMYPIKNLEDLYDKEGYRDDQFDKNDKGTWIVNSEMATQNKGEALKIKGMVLYMNRNTKTTKGYYYVNAIKNDKDGRPQENEKRYPVKMVDNKIILTKDIKDENIKKEIENFKFFAQYGNFKDLSKYKDGDISYNPEVPSYSAKYQLTNDDYNVKQLRKRYNIPTNKAPKLLLKGTGNLKGSSVGYKDIEFTFVEKKGENVYFSDSLHLEPSEDK
>WP_111761743.1|WP_111761743.1 oleate hydratase 
MYYSYGNYEAFARPKKPENVENKSAYLIGSGLASLAAACFLIRDGQMEGSKIHILEELPKAGGSLDGENMPLKGYVVRGGREMENHFECLWDLFRSIPSLEIDNASVLDEFYWLNKGDPNYSRCRVIEKQGQRLVRDGDFTLTKTAIKEILDLCLTNEEDLDNVKITDVFSDDFFNSNFWIYWKTMFAFEPWHSAMEMRRYLMRFVHHIGGLADFSALKFTKYNQYESLVLPMVEYLKSHGVQFEYDVKVKDIKVDVTTSQKIAREILIDRNGNAESIKLTINDLVFVTNGSITESSTYGDNDTPAPPTDELGGSWTLWKNLARQSPEFGNPDKFCQNIPKKSWFVSATSTTNNKDIIDTIESICKRDPLAGKTVTGGIITINDSAWQISFTINRQQQFKDQPKNEISTWIYALYSDVNGDYIKKPITECSGNEICQEWLYHLGVPTDKIEDLAKHASNTIPVYMPYITSYFMTRAIGDRPLVVPHQSQNLAFIGNFAETERDTVFTTEYSVRTAMEAVYQLLNIDRGIPEVINSTFDLRVLMDAVYELNDHQDLREITKDSKMQKLALAGFLKKIKGTYIESLLKEHKLL
>WP_111761745.1|WP_111761745.1 HTH-type transcriptional regulator SarS 
MKYNNHDKIRDFIIIEAYMFRFKKKVKPEVDMTIKEFILLTYLFHQQENTLPFKKIVSDLCYKQSDLVQHIKVLVKHSYISKVRSKIDERNTYISISEEQREKIAERVTLFDQIIKQFNLADQSESQMIPKDSKEFLNLMMYTMYFKNIIKKHITLSFVEFTILAIITSQNKNIVLLKDLIETIHHKYPQTVRALNNLKKQGYLIKERSTEDERKILIHMNDAQQDHAEQLLAQVNQLLADKDHLHLVFE
>WP_112366447.1|WP_112366447.1 MULTISPECIES: DEAD/DEAH box helicase 
MSQLLNDTLSAWLLIESLSPGEVNFTAEDILSAENFKNGAKQAQLQSFDEYFEIWNDERFIISEEKSEIGEIIFKFYRHCFRYNEINLKIQDIFDDYSDIHNPNGTHCYGYTFNIDKHGQVIVDSIHIPMIMSALKEIEKNKNANIEEKFNDSVEKFVQKVKEILADEPINEFKLKKMDIAYDEYFSVLNSKKDGLFAHYVAIEYVKDSDLPQPEFNSFFISDIEKARKSPNQTLIDYIEGVEESKRIEVDENKEMFDKFLHPSRLPDGRWPSQTEFRLSLMQQLAVNQITSGNERISSVNGPPGTGKTTLLKDIFAHLVVERGKELAKLNNPKDAFVKTKTHETDDKYVYLLKESIAKYKMVVASSNNGAVENISKDLPKIEEIIRNPEKCKFPKYEQNYANLAHELKDFAEIAEDLIGESAWGLFSGVFGKSTNINQVLSHMLKQDANDIGFAKLLQNENNRMSYNELMSEWQSHQRAFLEELRHVEMLKEESIRAYDVYKNCESYSKVEHELNSKKMNVKEKLNHLEIQISCDNKEIEDLDDRINYNTKQLETLNELIKSIRDSNKGFVIKLKAIFNSEEDERYKKHNAEKQQLLGQQIELEKCKKIKNEDLVSKLKEKEKLIKQLTKVQLQLDELNSQLQELEAYRIESKITIPEKDFWSDNNYDERQVTNLWTSDELQYRRAMLFLRAMILHKLLLIANNTTIYYAINDFKSRRKLIDANPDKVHNAWNVMHLIFPVVSTTFASFKSMYGGIPRDFIDYLFIDEAGQAIPQAAVGALFRSKKVVAVGDPIQIEPVVTLESHLIDNIRKNYNVPEYLVSKEASVQSVADNANQYGFWKSDATDSNQKTWIGIPLWVHRRCLKPMFTIANQIAYNNKMVLPSNITNVGKTGWYDVKGNSVQKQFVKEHGEKVLELLANDWFEAIKEGKNEPSSFVISPFSAVQKQVKRILKQQLPTRIDIERTKINQWVDKSIGTVHTFQGKEAQKVYFVIGTDNTQDGAVNWSCEKPNLLNVAVTRAKKEFYVIGDMQRIQSKPFYETIFKERNVK
>WP_114217614.1|WP_114217614.1 multidrug efflux MFS transporter NorC 
MNETYRGGNKLILGIVLGVITFWLFAQSLVNVVPNLQQSFGADMGTISIAVSLTALFSGMFVVGAGGLADKIGRVKMTNIGLLLSIIGSALIIITNLPALLILGRIIQGVSAACIMPSTLAIMKTYYEDAERQRALSYWSIGSWGGSGICSLFGGAVATTMGWRWIFIFSIIVAVLSMLLIKGTPETKSEVTNTHKFDVAGLIVLVVMLLSLNVVITKGAALGYTSLWFFGLIAIVIVAFFIFLNVEKKVDNPLIDFKLFENKPYTGATISNFLLNGVAGTLIVANTFVQQGLGYTALQAGYLSITYLIMVLLMIRVGEKLLQKMGSKRPMLLGTFIVVIGIALISLVFLPGIFYVISCVVGYLCFGLGLGIYATPSTDTAISNAPLDKVGVASGIYKMASSLGGAFGVAISGAVYAGAVAATSIHTGAMIALWVNVLMGIMAFIAILFAIPNDDKRVKDAK
>WP_114290889.1|WP_114290889.1 TetR/AcrR family transcriptional regulator C-terminal domain-containing protein 
MNVGDLRVVKTRASIKKAFMTLLFEKDFDTISIKEITEFAQIGRKTFYLHYIDKYDLLDQIVSEKLIELEQISEAKKSLGIQEGTQLWFEFFENNRIFFMKIFNINNASNYKKKLLHFIEEEFKKKVPTRVATEKGLDYDLYINFISNGIIGLLDIYLNSSENTEEQEKITLQVSRLLSLYDLI
>WP_114290890.1|WP_114290890.1 DEAD/DEAH box helicase 
MSQLLNDTLSAWLLIESLSPGEVNFTAEDILSAEHFKNGTKQAQLQSFDEYFEIWNDERFIVSEEKSETGELIFKFYRHCFRYNEINLKIQDIFENHSDIHNANGTHCYGYTFNTDKHGKVIVDSIHIPMIMSALKEIEKNKNTNIEEKFNDSVEKFVQKVKEILADEPINEFKLKKMDKAYDEYFSVLNSKKDGLFGHYVAIEYVKDSDLPHPEFNSFFISDIEKARKSPNQTLIDYIEGVEESQRIEVDENKEMFDKFLHPSRLPDGRWPSQTEFRLSLMQQLAVNQITSGNERISSVNGPPGTGKTTLLKDIFAHLVVERGKELAKLNNPKDAFVKTKIHETDDKYVYLLKESIAKYKMVVASSNNGAVENISKDLPKIEEIIRNPEKCKFPKYEQNYANLAHELKDFAEIAEGLIGESAWGLFSGVFGKSSNINKVLEHMLKKDGNDIGFARLLQNENNRMSYHELMTEWQAHQRAFLEELRHVEMLKEESIRAYDVYKNCESFSKIEQVINSEKTSIEEQVYHLDNETLRDNKEIEDLDNRINYIVKQIETLNELIKSIKESNKGFINKLKAMFNSEEDESYKDHNKEKQQLLTQQLELEKCKKNKHEDLVSKLKEKEKLIKQLTKVQLQLDELNSQLQELEAYRIESKITIPEKDFWSDNNYDERQVTNLWTSDELQYRRAMLFLRAMILHKLLLIANNTTIYYAINDFKDRRKLIDANPDKVHNAWNVMHLIFPVVSTTFASFKSMYGGIPKDFIDYLFIDEAGQAIPQAAVGALYRSKKVVAVGDPIQIEPVVTLESHLIDNIRKNYHVPEYLVSKEASVQSVADNANQYGFWKSDATDSNQKTWIGIPLWVHRRCLKPMFTIANQIAYNNKMVLPSNITKVGKTGWYDVKGNAVQKQFVKEHGEKVVGLLADDWIEAIKEGKNEPSSFVISPFSAVQQQIKRMLKQQLPTRIDIERTKINQWVDKSIGTVHTFQGKEAQKVYFVIGTDNTQDGAVNWSCEKPNLLNVAVTRAKKEFYVIGDMQRIQMKPFYETIFKERNVE
>WP_114290891.1|WP_114290891.1 tandem-type lipoprotein 
MMKRLNKLVLGISFLFLVISITAGCGIGKEAEIKKSFEKTLSMYPIKNLEDLYDKEGYRDDQFDKNDKGTWIINSEMAIQNKGEPMKSKGMVLYMNRNTRTTNGYYYVNVIKGEDKGKHQDNEKRYPVKMVDNKIILTKEIKDENIKIEIENFKFFVQYGNFKALKNYKDGDISYNPEVPSYSAKYQLTNDDYNVKQLHKRYDIPTNKAPKLLLKGTGNLKGSSVGYKDIEFTFVEKKEENIYFSDGLIFKPSEDK
>WP_114290892.1|WP_114290892.1 M20 family metallopeptidase 
MNQQLIETLKSKEDKMIEIRRYLHQHPELSFHEDETAKYIAEFYKGKDVEVETNVGPRGIKVTIDSGKPGKTLAIRADFDALPITEDTGLSFASQNKGVMHACGHDAHTAYMLVLAETLAEMKDSFTGKVVVIHQPAEEVPPGGAKAMIENGVLDGVDHVLGVHVMSTMKTGNVYYRPGYVQTGRAFFKLKVQGKGGHGSSPHMANDAIVAGSYFVTALQTVVSRRLSPFETGVVTIGSFDGKGQFNVIKDVVEIEGDVRGLTDATKATIEKEIKRLSKGLEDMYGVTCTLEYNDDYPALYNDPEFTEYVAKTLKEADLEFGVEICEPQPPSEDFAYYAKERPSAFIYTGAAVEDGEIYPHHHPKFNISEKSLLISAEAVGTVVLDYLKGDN
>WP_114290893.1|WP_114290893.1 PLP-dependent aminotransferase family protein 
MAKYKDIASDIRDKIITGDWFYGMKIPSHRQLAILYTVNRVTIIKSIELLEAEGFIYTKVGSGTYVNDYLNEAHITNKWSEMMLWSSQQRSQYTVQLINKIETDDSYIHISKGELGISLMPHIQLKKAISNTASHIEDLSFGYNNGYGYIKLRDIIVERMSKQGINVGRENVMITSGALHAIQLLSIGFLSQDAIIISNTPSYIHSTNVFEQLNFRHIDVPYNQINEINTIIDRFINFKNKAIYIEPRFNNPTGRSLTNEQKKNIITYSERHNIPIIEDDIFRDIFFSDPTPSIKTYDKLGKVIHISSFSKTIAPAIRIGWIVASEKIIEQLADVRMQIDYGSSILSQMVVYEMLKNKSYDKHLVKLRYVLKDKRDFMLNILNNLFKDIAHWEVPSGGYFVWLVFKIDIDIKYLFYELLSKEKILINPGYIYGSKEKSIRLSFAFESNENIKHALYKIYTYVKKV
>WP_114290894.1|WP_114290894.1 tandem-type lipoprotein 
MIKRINKLVLGISLLFLIISVTAGCGMGKEAEIKKSFEKTLSMYPIKNLEDLYDKEGYRDDEFDKNDKGTWIIGSEMATQNKGEALKVKGMVLYMNRNTKTTKGFYYVNAVKKDGDGRPQDNKIEYPVKMVDNKIIPTKGIKDENIKKEIENFKFFAQYGSFKDLSKYKDGDISYNPEVPSYSAKYQLTNDDYNVKQLRKRYDIPTNKAPKLLLKGSGDLKGSSVGYKDIEFTFVEKKGKNTFFTDSLHLEPSEDK
>WP_114290895.1|WP_114290895.1 tandem-type lipoprotein 
MIKRVNKLVLGISFLFLIISIVAGCGTGKEAEIKKSFEKTLSMYPIKNLEDLYDKEGYRDDQFDKNDKGTWIVRSSMSIQSNGKDMNIKGMVLYMNRNTRTTNGYYYVDVIEREDKGIHRDNEKRYPVKMVDNKIIPTKEIKDEKIKKEIENFKFFAQYGNFKNLKNYKDGDISYNPEVPSYSAKYQLTNDDYNVKQLRKRYDIPTNNAPKLLLKGTGNLKGSSIGYKKIEFTFVEKKGENIYFSDGLHFNPSEDK
>WP_114642541.1|WP_114642541.1 N-
MNREMLYLNRSDIEQAGRNHSQVYVDALTEALTAHAHNDFVQPLKPYLRQDPENGHIADRIIAMPSHIGGEHAISGIKWIGSKHDNPSKRNMERASGVIILNDPETNYPIAVMEASLISSMRTAAVSVIAAKHLAKKGFKDLTIIGCGLIGDKQLQSMLEQFDHIERVFVYDQFSEACARFVDRWQQQRPEINFIATENAKEAVSNGEVVITCTVTDQPYIEYDWLQKGAFISNISIMDVHKEVFIKADKVVVDDWSQCNREKKTINQLVLEGKFSKEALHAELGQLVTGDIPGREDDDEIILLNPMGMAIEDISSAYFIYQQAQQQNIGTTLNLY
>WP_115210736.1|WP_115210736.1 MFS transporter 
MTDLLKIKNFRLFFLAEIISAFGVGISTVGANWYLIDKTNDSQLLGIMLALNVLSGFLASPIIGGLADKYNRRNIILITYLLQVILYLLIVIALVMIGFETYLVIGFAIVNGIGWTTYMATSRSLVKQILKPDQYTDANSLLEISLQTGMFIAGGLSGILYEINGFTLIIAMTIMMFLISIFMLFRLHVDKPTHSEEESTNSLLQEYLLGWKFLKDNLMIFIFGVISIIPIVFTMIFNISLPGYVYNVLKLSSVQFGFSDMLYGIGGLCAGLISAILSKKISTKALIFLLYFILVINSALFIWINSAFYLFIGSFILGYSISSIRIYMNTAIMNTVSDKYVGRSFTIWTSISLLLQSFIAPFLGRWINEINDKFGFYIILILSLLIFVTLLLVNKTDKIKYAHKEE
>WP_115210737.1|WP_115210737.1 flavodoxin family protein 
MITCLFGSSRKDGNSAIAVENLLKNLNVNFVNLYQSNIEKVTDNRHSKGANFHNDDYEQILIKVLESDIIIFSTPLYWYSMSADLKLFIDRWTESLRDTQIDNFKEIMSQKKYLILIIGGDNPHTKAQPLVNQFKLIFEFMNITNYRFLIGEGNKPFDILNDSQFIEELANINLALKKGDIYD
>WP_115210738.1|WP_115210738.1 DEAD/DEAH box helicase 
MNQLVNDTLSAWLLIESLSPGEVSFTAEDILSAENFKNGAKQAQLQSFDEYFEIWNDERFIISEEKSEIGEIIFKFYRHCFRYSEINLKIQDIFDDYSDIHNPNGTHCYGYTFNIDKHGKVIVDSIHIPMIMSALKEIEKNKNANIEEKFNDSVEKFVQKVKEILADEPINEFKLKKMDIAYDEYFSVLNSKKDGLFAHYVAIEYVKDSDLPQPEFNSFFISDIEKARKSPNQTLIDYIEGVEESKRIEVDENKEMFDKFLHPSRLPDGRWPSQTEFRLSLMQQLAVNQITSGNERISSVNGPPGTGKTTLLKDIFAHLVVERGKELAKLNNPKDAFVKTKTHETDDKYVYLLKESIAKYKMVVASSNNGAVENISKDLPKIEEIIRNPEKCKFPKYEQNYANLAHELKDFAEIAEDLIGESAWGLFSGVFGKSTNINQVLSHMLKQDANDIGFAKLLQNENNRMSYNELMSEWQSHQRAFLEELRHVEMLKEESIRAYDVYKNCESYSKIEHELNSKKMNVKEKLNHLEIQISCDNKEIEDLDDRINYNTKQLETLNELIKSIRDSNKGFVNKLKAIFNSEEDERYKKHNAEKQQLLTQQLELEKCKKNKHEDLVSKLKEKEKLIKQLTKVQLQLDELNSQLQELEAYRIESKITIPEKDFWSDNNYDERQVTNLWTSDELQYRRAMLFLRAMILHKLLLIANNTTIYYAINDFKDRRKLIDVNPDKVHNAWNVMHLIFPLVSTTFASFKSMYGGIPKDFIDYLFIDEAGQAIPQAAVGALFRSKKVVAVGDPIQIEPVVTLESHLIDNIRKNYHVPEYLVSKEASVQSVADNANQYGFWKSDATDSNQKTWIGIPLWVHRRCLKPMFTIANQIAYNNKMVLPSNITNVGKTGWYDVKGNSVQKQFVKEHGEKVVGLLADDWIEAIKEGKNEPSSFVISPFSAVQQQIKRMLKQQLPTRIDIERTKINQWVDKSIGTVHTFQGKEAQKVYFVIGTDNTQDGAVNWSCEKPNLLNVAVTRSKKEFYVIGDMQRIQSKPFYETIFKERNVK
>WP_115210739.1|WP_115210739.1 ABC transporter ATP-binding protein 
MLTNINTSFSLNGTSIIVGLNGSGKTTLLNIITTLTKPDFGNVFINNNALGDPNYKKEIFFIPSDFFLPEYMTGEEYFLFVSSIYNQKFINDKNYFYILSELFDIYSFLRNTIETYSYGMKKKLQICIALTIKTNFLLADELTNGLDFEAKILLEHLIKEQEKTRKIILVSHSMDFISKFSDDIRILEKGKLSIYEGNISLLEKYLISKGDLCGKIKIIEQYNNS
>WP_115210740.1|WP_115210740.1 phosphatidylinositol-specific phospholipase C 
MKKCIKTLFLSIILVVMGGWFHSAHASDSLSKSPENWMSKLDESKHLTEINMPGSHDSGSFTLTDPVKSVWAKTQDKDYLTQMKSGVRFFDIRGRASADNMISVHHGMVYLHHELGKFLDDAKYYLSAYPNETIVMSMKKDYDSDSKVTKTFEEIFRESYFNNPQYQNLFYTGSNANPTLKETKGKIVLFNRMGETYIKSGYGADTSGIQWADNATFETKINNGNLNLQVQDEYKDYYDKKVEAVKNLLAKAKTDSNKDNIYVNFLSVASGGSAFNSTYNYASRINPEIAKTIKANGKARTGWLIVDYAGYPWPGYDDIVSEIIDSNK
>WP_115210741.1|WP_115210741.1 tandem-type lipoprotein 
MMKRLNKLVLGISFLFLVISITAGCGMGKEAEIKKSFEKTLSMYPIKNLEDLYDKEGYRDDQFDKNDKGTWIIGSEMATQNKGEALKVKGMVLYINRNTRSAKGFYYVNAIKKDENGRPQDNQIEYPVKMIDNKIIPTKDIKDEKIKKEIENFKFFAQYGNFKDLSKYQDGDISYNPEAPIYSAKYQLTNDDYNVKQLRKRYNIPTNKAPELLLKGSGNLDDSSVGYKKIEFTFVEKKGENTYYTANLHFKPSEDK
>WP_115210742.1|WP_115210742.1 M20 family metallopeptidase 
MNQQLIEALKSKEDKMIEIRRYLHQHPELSFHEDETAKYIAEFYKGKDVEVETNVGPRGIKVTIDSGKPGKTLAIRADFDALPITEDTGLSFASQNKGVMHACGHDAHTAYMLVLAETLAEMKDSFTGKVVVIHQPAEEVPPGGAKAMIENGVLDGVDHVLGVHVMSTMKTGNVYYRPGYVQTGRAFFKLKVQGKGGHGSSPHMANDAIVAGSYFVTALQTVVSRRLSPFETGVVTIGSFDGKGQFNVIKDVVEIEGDVRGLTDATKATIEKEINRLSKGLEALYGVTCTLEYNDDYPALYNDPEFTEYVAKTLKEADLEFGVEICEPQPPSEDFAYYAKERPSAFIYTGAAVEDGEIYPHHHPKFNISEKSLLISAEAVGTVVLEYLKGDN
>WP_115210743.1|WP_115210743.1 oleate hydratase 
MYYSYGNYEAFARPKKPENVENKSAYLIGSGLASLAAACFLIRDGQMEGSKIHILEELPKAGGSIDGENIPLKGYVVRGGREMENHFECLWDLFRSIPSLEIDNASVLDEFYWLNKEDPNYSRCRVIEKQGQRLVTDGDFTLTKTAIKEILDLCLTNEEDLDDVKITDVFSDDFFNSNFWIYWKTMFAFEPWHSAMEMRRYLMRFVHHIGGLADFSALKFTKYNQYESLVLPMVEYLKSHGVQFEYDVKVKDIKVDVTTSQKIAREILIDRNGKAESIKLTINDLVFVTNGSITESSTYGDNDTPAPPTDELGGSWTLWKNLARQSPEFGNPDKFCQNIPQKSWFVSATSTTNNKNIIDTIERICKRDPLAGKTVTGGIITINDSAWQISFTINRQQQFKDQPKNEISTWIYALYSDVNGDYIKKPITECSGNEICQEWLYHLGVPTDKIEDLAKHASNTIPVYMPYITSYFMTRAIGDRPLVVPHQSQNLAFIGNFAETERDTVFTTEYSVRTAMEAVYQLLNIDRGIPEVINSTFDLRVLLDAVYELNDHQDLREITKDSKMQKLALAGFLKKIKGTYIESLLKEHKLL
>WP_115210744.1|WP_115210744.1 L-lactate permease 
MTLLTVNPFDNVGLSALVAAVPIILFLLCLTVFKMKGIYAALTTLVVTLIVALFVFELPARVSAGAITEGVVAGIFPIGYIVLMAVWLYKVSIKTGQFSIIQDSIASISEDQRIQLLLIGFCFNAFLEGAAGFGVPIAICAVLLIQLGFEPLKAAMLCLIANGAAGAFGAIGLPVSIIDTFNLSGGVTTLDVARYSALTLPILNFIIPFVLVFVVDGMKGIKEILPVILTVSGTYTGLQLLLTIFHGPELADIIPSLATMVMLAFVCRKFKPKNIFRLEASEHKIQKRTPKEIVFAWSPFVILTAFVLVWSAPFFKKLFQPGGALESLVIKLPIPNTVSDLSPKGIALRLDLIGATGTAILLTVIITILITKLKWKSAGALLVEAIKELWLPILTISAILAIAKVMTYGGLTVAIGQGIAKAGAIFPLFSPVLGWIGVFMTGSVVNNNTLFAPIQATVAQQISTSGSLLVAANTAGGVAAKLISPQSIAIATAAVKKVGEESALLKMTLKYSIIFVAFICVWTFILTLIF
>WP_115210745.1|WP_115210745.1 staphylococcal protein A 
MKKKNIYSIRKLGVGIASVTLGTLLISGGVTPAANAAQHDEAQQNAFYQVLNMPNLNADQRNGFIQSLKDDPSQSANVLGEAKKLNDSQAPKADAQQNNFNKDQQSAFYEILNMPNLNEEQRNGFIQSLKDDPSQSTNVLGEAKKLNESQAPKADNNFNKEQQNAFYEILNMPNLNEEQRNGFIQSLKDDPSQSANLLAEAKKLNESQAPKADNKFNKEQQNAFYEILHLPNLNEEQRNGFIQSLKDDPSQSANLLAEAKKLNYAQAPKADNKFNKEQQNAFYEILHLPNLTEEQRNGFIQSLKDDPSVSKEILAEAKKLNDAQAPKEEDNNKPGKEDSNKPGKEDGNKPGKEDGNKPGKEDGNKPGKEDGNKPGKEDGNKPGKEDGNGVHVVKPGDTVNDIAKANGTTADKIAADNKLADKNMIKPGQELVVDKKQPANHADANKAQALPETGEENPFIGTTVFGGLSLALGAALLAGRRREL
>WP_115210746.1|WP_115210746.1 HTH-type transcriptional regulator SarS 
MKYNNHDKIRDFIIIEAYMFRFKKKVKPEVDMTIKEFILLTYLFHQQENTLPFKKIVSDLCYKQSDLVQHIKVLVKHSYISKVRSKIDERNTYISISEEQREKIAERVKLFDHIIKQFNLADQSESQMIPKDSKEFLNLMMYTMYFKNIIKKHLTLSFVEFTILAIITSQNKNIVLLKDLIETIHHKYPQTVRALNNLKKQGYLIKERSTEDERKILIHMNDAQQDHAEQLLAQVNQLLADKDHLHLVFE
>WP_115210747.1|WP_115210747.1 2,3-diaminopropionate biosynthesis protein SbnA 
MIEKSQACHDSLLDSVGQTPMVQLHQLFPKHEVFAKLEYMNPGGSMKDRPAKYIIEHGIKHGLITENTHLIESTSGNLGIALAMIAKIKGLKLTCVVDPKISPTNLKIIKSYGANVEMVEEPDAHGGYLMTRIAKVQELLATIDDAYWINQYANELNWQSHYHGAGTEIVETIKQPIDYFVAPVSTTGSIMGMSRKIKEVHPNAQIIAVDAKGSVIFGDKPINRELPGIGASRVPEILNRSEINQVIHVDDYQSALGCRKLIDYEGIFAGGSTGSIIAAIEQLITSIEEGATIVTILPDRGDRYLDLVYSDTWLEKMKSRQGVKSE
>WP_115210748.1|WP_115210748.1 N-
MNREMLYLNRSDIEQAGGNHSQVYVDALTEALTAHAHNDFVQPLKPYLRQDPENGHIADRIIAMPSHIGGEHAISGIKWIGSKHDNPSKRNMERASGVIILNDPETNYPIAVMEASLISSMRTAAVSVIAAKHLAKKGFKDLTIIGCGLIGDKQLQSMLEQFDHIERVFVYDQFSEACARFVDRWQQQRPEINFIATENAKEAVSNGEVVITCTVTDQPYIEYDWLQRGAFISNISIMDVHKEVFIKADKVVVDDWSQCNREKKTINQLVLEGKFSKEALHAELGQLVTGDIPGREDDDEIILLNPMGMAIEDISSAYFIYQQAQQQNIGTTLNLY
>WP_115210749.1|WP_115210749.1 staphyloferrin B biosynthesis protein SbnC 
MQNHTAVNTAQTIILRDLVDALLFEDIAGIVSNSEITKENGQTILIYKRETQQIKIPVYFSALNMFRYESSQPITIERRTSKQPLTAAEFWQTIANMNCDLSHEWEVARVEEGLTTAVTQLAKQLSELDLASHPFVMSEQFASLKDRPFHPLAKEKRGLREADYQVYQAELNQSFPLMVAAVKKTHMIHGDTANIDELESLTAPIKEQATDMLNDQALSIDDYVLFPVHPWQYQHILPNVFAKEISEKLVVLLPLKFGDYLSSSSMRSLIDIGAPYNHVKVPFAMQSLGALRLTPTRYMKNGEQAEQLLRQLIEKDEALAKYVMVCDETAWWSYMGQDNDIFKDQLGHLTVQLRKYPEVLAKNDTQQLVSMAALAANNRTLYQMICGKDNISKNDVMTLFEDIAQVFLKVTLSFMQYGALPELHGQNILLSFEDGRVQKCVLRDHDTVRIYKPWLTAHHLSLPKYVVREDTPNTLINEDLETFFAYFQTLAVSVNIYAIIDAIQDLFGVSEHELMSLLKQILKNEVATISWVTTDQLAVRHILFDKQTWPFKQILLPLLYQRDSGGGSMPSGLTTVPNPMVTYD
>WP_115210750.1|WP_115210750.1 staphyloferrin B export MFS transporter 
MINQSIWRSNFRILWLSQFIAIAGLTVLVPLLPIYMASLQNLSVVEIQLWSGIAIAAPAVTTMIASPIWGKLGDKISRKWMVLRALLGLAVCLFLMALCTTPLQFVLVRLLQGLFGGVVDASSAFASAEAPAEDRGKVLGKLQSSVSAGSLVGPLIGGVTASILGFSALLMSIAVITFIVCIFGALKLIETTHMPKSQTPNINKGIRRSFQCLLCTQQTCRFIIVGVLANFAMYGMLTALSPLASSVNHTAIDDRSVIGFLQSAFWTASILSAPLWGRFNDKSYVKSVYIFATIACGCSAILQGLATNIEFLMAARILQGLTYSALIQSVMFVVVNACHQQLKGTFVGTTNSMLVIGQIIGSLSGAAITSYTTPATTFIVMGIVFAVSSLFLICSTITNQINDHTLMKLWELKQKSAK
>WP_116100492.1|WP_116100492.1 staphylococcal protein A 
MKKKNIYSIRKLGVGIASVTLGTLLISGGVTPAANAAQHDEAQQNAFYQVLNMPNLNADQRNGFIQSLKDDPSQSANVLGEAQKLNDSQAPKADAQQNKFNKDRQSAFYEILNMPNLNEEQRNGFIQSLKDDPSQSANLLAEAKKLNESQAPKADNKFNKEQQNAFYEILHLPNLNEEQRNGFIQSLKDDPSQSANLLAEAKKLNDAQAPKADNKFNKEQQNAFYEILHLPNLTEEQRNGFIQSLKDDPSVSKEILAEAKKLNDAQAPKEEDNNKPGKEDNNKPGKEDGNKPGKEDNKKPGKEDGNKPGKEDGNKPGKEDGNKPGKEDGNKPGKEDGNGVHVVKPGDTVNDIAKANGTTADKIAADNKLADKNMIKPGQELVVDKKQPANHADANKAQALPETGEENPFIGTTVFGGLSLALGAALLAGRRREL
>WP_116100493.1|WP_116100493.1 N-
MNREMLYLNRSDIEQAGGNHSQVYVDALTEALTAHAHNDFVQPLKPYLRQDPENGHIADRIIAMPSHIGGEHAISGIKWIGSKHNNPSKRNMERASGVIILNDPETNYPIAVMEASLISSMRTAAVSVIAAKHLAKKGFKDLTIIGCGLIGDKQLQSMLEQFDHIERVFVYDQFSEACARFVDRWQQQRPEINFIATENAKEAVSNGEVVITCTVTDQPYIEYDWLQKGAFISNISIMDVHKEVFIKADKVVVDDWSQCNREKKTINQLVLEGKFSKEALHAELGQLVTGDTPGREDDDEIILLNPMGMAIEDISSAYFIYQQAQQQNIGTTLNLY
>WP_117196561.1|WP_117196561.1 M20 family metallopeptidase 
MNQQLIEALKSKEDKMIEIRRYLHQHPELSFHEDETAKYIAEFYRGKDVEVETNVGPRGIKVTIDSGKPGKTLAIRADFDALPITEDTGLSFASQNKGVMHACGHDAHTAYMLVLAETLAEMKDSFTGKVVVIHQPAEEVPPGGAKAMIENGVLDGVDHVLGVHVMSTMKTGNVYYRPGYVQTGRAFFKLKVQGKGGHGSSPHMANDAIVAGSYFVTALQTVVSRRLSPFETGVVTIGSFDGKGQFNVIKDVVEIEGDVRGLTDATKATIEKEIKRLSKGLEALYGVTCTLEYNDDYPALYNDPEFTEYVAKTLKEADLEFGVEICEPQPPSEDFAYYAKERPSAFIYTGAAVEDGEIYPHHHPKFNISEKSLLISAEAVGTVVLDYLKGDN
>WP_117196562.1|WP_117196562.1 tandem-type lipoprotein 
MMKRLNKLVLGIIFLFLVISITAGCGIGKEAEVKKSFEKTLSMYPIKNLEDLYDKEGYRDDQFDKKDKGTWIINSEMVIQPNNEDMVAKGMVLYMNRNTKTTNGYYYVDVTKDEDEGKPHDNEKRYPVKMVDNKIIPTKEIKDEKIKKEIENFKFFVQYGNFKDLSKYKDGDISYNPEVPSYSAKYQLTNDDYNVKQLRKRYDIPTSKAPKLLLKGLGNLKGSSVGYKNIEFTFVEEKGKNIYFSDSLDYKKSGEV
>WP_117196563.1|WP_117196563.1 DEAD/DEAH box helicase 
MSQLLNDTLSAWLLIESLSPGEVNFTAEDILSAEHFKNGTKQAQLQSFDEYFEIWNDERFIVSEEKSETGELIFKFYRHCFRYNEINLKIQDIFENHSDIHNPNGTHCYGYTFNTDKHGKVIVDSIHIPMIMSALKEIEKNKSANIEEKFNDSVEKFVQKVKEILADEPINEFKLKKMDKAYDEYFSVLNSKKDGLFGHYVAIEYVKDSDLPQPEFNSFFISDIEKARKSPNQTLIDYIEGVEESQRIEVDENKEMFDKFLHPSRLPDGRWPSQTEFRLSLMQQLAVNQITSGNERISSVNGPPGTGKTTLLKDIFAHLVVERGKELAKLNNPKDAFVKTKIHETDDKYVYLLKESIAKYKMVVASSNNGAVENISKDLPKIEEIIRNPEKCKFPKYEQNYANLAHELKDFAEIAEDLIGESAWGLFSGVFGKSTNINQVLSHMLKQDANDIGFAKLLQNENNRMSYNELMSEWQSHQRAFLEELRHVEMLKEESIRAYDVYKNCESFSKIEQVINSEKTSIEEQVYHLDNETLRDNKEIEDLDNRINYIVKQIETLNELIKSIKESNKGFINKLKAMFNSEEDESYKDHNKEKQQLLTQQLELEKCKKNKHEDLVSKLKEKEKLIKQLTKVQLQLDELNSQLQELEAYRIESKITIPEKDFWSDNNYDERQVTNLWTSDELQYRRAMLFLRAMILHKLLLIANNTTIYYAINDFKDRRKLIDANPDKVHNAWNVMHLIFPVVSTTFASFKSMYGGIPKDFIDYLFIDEAGQAIPQAAVGALYRSKKVVAVGDPIQIEPVVTLESHLIDNIRKNYHVPEYLVSKEASVQSVADNANQYGFWKSDATDSNQKTWIGIPLWVHRRCLKPMFTIANQIAYNNKMVLPSNITKVGKTGWYDVKGNAVQKQFVKEHGEKVVGLLADDWIEAIKEGKNEPSSFVISPFSAVQQQIKRMLKQQLPTRIDIERTKINQWVDKSIGTVHTFQGKEAQKVYFVIGTDNTQDGAVNWSCEKPNLLNVAVTRAKKEFYVIGDMQRIQMKPFYETIFKERNVE
>WP_117196564.1|WP_117196564.1 alpha/beta hydrolase 
MKKSVNFKSKTNLLAANLYTPEQFDESKKYPAITVCHPGGGVKEQTAGMYAEKLAEFGYVTVVYDASHQGESEGSPRYLEDPFARTEDVRASVDYLTTLDFVDNDRIGALGVCAGGGYTVSAARTERRIKALATVSMVDIGALFRKGPGDVVSIDDQLAFMTQVADQRTAEANGADYGITGYVPEEIDDSMPENSTMVQGHDYYLTARGQHKNAPNKLLLRSFSEVLTFAPFTYIDELLTQPFLAIADTEADTIEYSVDAVEKAAGDNNELYKIEGASHVDLYDIPEYVNQVLPKLESFYKETL
>WP_117196565.1|WP_117196565.1 LysR family transcriptional regulator 
MNLNILKSFLVTSETKNLTKASELLNYSQSTVSTHIEKLERQLDVKLFYRKKYGMELTEEGLAYVKYAKVILDSNSEYEREIKGLYNKKVNISINMQESQYLYRYYNKISEWLAEHPYVNLKFKSAHSNFYIKEEIANFKSDISLITDEKIINSNLTAIPITEERLIFVTNKEMKDFKLNDIQNHTLLVTEKGCSYREQLEKILYKYSFSTKQMIEFLGIESLKKHLKNSDGIALLPEFIVANELQNKSLFQIDVDVDIPNLETTLIINPESSKQVLESFVKDVFL
>WP_117196566.1|WP_117196566.1 TfoX/Sxy family protein 
MATEKDINNLFLNHVNSNAIKTRKMMGEYIIYYDGVVIGGLYDNRLLVKATKSAQQKFQDNTLVSPYPGAKEMIFIPDFDEATNLTDLFKTIKNDLKK
>WP_117203782.1|WP_117203782.1 staphyloferrin B export MFS transporter 
MINQSIWRSNFRILWLSQLIAIAGLTVLVPLLPIYMASLQNLSVVEIQLWSGIAIAAPAVTTMIASPIWGKLGDKISRKWMVLRALLGLAVCLFLMALCTTPLQFVLVRLLQGLFGGVVDASSAFASAEAPAEDRGKVLGRLQSSVSAGSLVGPLIGGVTASILGFSALLMSIAVITFIVCIFGALKLIETTHMPKSQTPNINKGIRRSFQCLLCTQQTCRFIIVGVLANFAMYGMLTALSPLASSVNHTAIDDRSVIGFLQSAFWTASILSAPLWGRFNDKSYVKSVYIFATIACGCSAILQGLATNVEFLMAARILQGLTYSALIQSVMFVVVNACHQQLKGTFVGTTNSMLVIGQIIGSLSGAAITSYTTPATTFIVMGIVFAVSSLFLICSTITNQINDHTLMKLWELKQKSAK
>WP_117203783.1|WP_117203783.1 DUF1648 domain-containing protein 
MSKIRSFTILSLLIYLAMMCYTVVTYSKLPTKVPIHYNLAGDADNFADKWVLLLINSAFIVIWLIFFIVGRYYERFAKWSHYNHTPREIRAIKLFLSTLNLEIMSYMSIFTVLEIWQIQHHHQFNLLWFNMIFIIIIGLTLVIFCLLPTIHKMRDSQ
>WP_117203784.1|WP_117203784.1 DEAD/DEAH box helicase 
MSQLLNDTLSAWLLIESLSPGEVNFTAEDILSAENFKNGAKQAQLQSFDEYFEIWNDERFIISEEKSEIGEIIFKFYRHCFRYNEINLKIQDIFDDYSDIHNPNGTHCYGYTFNIDKHGQVIVDSIHIPMIMSALKEIEKNKNANIEEKFNDSVEKFVQKVKEILADEPINEFKLKKMDIAYDEYFSVLNSKKDGLFAHYVAIEYVKDSDLPQPEFNSFFISDIEKARKSPNQTLIDYIEGVEESKRIEVDENKEMFDKFLHPSRLPDGRWPSQTEFRLSLMQQLAVNQITSGNERISSVNGPPGTGKTTLLKDIFAHLVVERGKELAKLNNPKDAFVKTKTHETDDKYVYLLKESIAKYKMVVASSNNGAVENISKDLPKIEEIIRNPEKCKFPKYEQNYANLAHELKDFAEIAEDLIGESAWGLFSGVFGKSTNINQVLSHMLKQDANDIGFAKLLQNENNRMSYNELMSEWQSHQRAFLEELRHVEMLKEESIRAYDVYKNCESYSKVEHELNSKKMNVKEKLNHLEIQISCDNKEIEDLDDRINYNTKQLETLNELIKSIRDSNKGFVNKLKAIFNSEEDERYKKHNAEKQQLLGQQIELEKCKKIKNEDLVSKLKEKEKLIKQLTKVQLQLDELNSQLQELEAYRIESKITIPEKDFWSDNNYDERQVTNLWTSDELQYRRAMLFLRAMILHKLLLIANNTTIYYAINDFKSRRKLIDANPDKVHNAWNVMHLIFPVVSTTFASFKSMYGGIPKDFIDYLFIDEAGQAIPQAAVGALFRTKKVVAVGDPIQIEPVVTLESHLIDNIRKNYNVPEYLVSKEASVQSVADNANQYGFWKSDATDSNQKTWIGIPLWVHRRCLKPMFTIANQIAYNNKMVLPSNITNVGKTGWYDVKGNSVQKQFVKEHGEKVLELLANDWFEAIKEGKNEPSSFVISPFSAVQKQVKRILKQQLPTRIDIERTKINQWVDKSIGTVHTFQGKEAQKVYFVIGTDNTQDGAVNWSCEKPNLLNVAVTRAKKEFYVIGDMQRIQSKPFYETIFKERNVK
>WP_117203785.1|WP_117203785.1 TfoX/Sxy family protein 
MATEKDVNDLFLNHVNSNAVKTRKVMGEYIVYYDGVVIGGLYDNRLLVKATKSARHQFQDNALVSPYPGAKEMILIPDFAEATNITNLFECIKNDLKN
>WP_117203786.1|WP_117203786.1 amidohydrolase family protein 
MTETKAIDTHAHLWNEDYLDKLGKLGSQGTEVAKGINQSASKEDLEKRFKMMDDAGVDLQIISATPQSPQWGTKEEAHQSAQEINDLYERLVQQYPDRFLAYGAVSIPYVDQAIEEAQALLKKDEFVGIAIPTIVKDKVSVADKQFEPFFAAMNELNATIYIHPTGCGAQSPLVNDYQLEWVIGAPLESTFITLQLIKNEIPQKYPNIKFHISHLGGALPFFMTRIKDNYEDWNAFNIDPYEVLNRQFWYDTANFHEPSLINSIETFGKDKFMMGSDFPYFQDEKYTRGVDYIKNSNIDPDTINGILRGNAIEFYQIEENHNH
>WP_123096935.1|WP_123096935.1 4'-phosphopantetheinyl transferase superfamily protein 
MAYKKYIINSLKTLNVRLIKKDIFNDLTVIIIALTNTFETNNLNHQFLTIEQSKKLKKFSLLDDINNYLISHSIVNSFFCSYINCRIEDLHYSYNKYFKPYIKNNDNIKFNISHTLGCSVIALSKNEVGVDIENKKREIEFAKVVDSYFNDYEKLYINNESDKFYEVWVAKEAYLKCKGCGLMEGLTNLNIVASNKGGFYLIDENCQTKFKVLIDHIYDRYVIGIVN
>WP_123096936.1|WP_123096936.1 non-ribosomal peptide synthetase 
MGRNECDDYIISLIENWLKSKLKRDITNYNQNLVNLGIQSLDIMELASLLRREGLKIKFSQLIEHPTLNHWIETIKCIKIKKSNRDSKKENIKIDNGEFELTDVQRAYLIGREDDQELGGIGCHAYFEFSGKNIDTDRLNDSWYKVQMRHPMLRAVFTNGGKQWFMSRPYKENIEITNLEKCSDKEVSEILKKYRDNVSHIKRNVTKGEVSNLSVFILPQNKMKIILDIDLLVADVLSISMIINELSEIYMGKELLSNEVYTFKDYIENLEMDEYSLNESKKFWIDKIKQLKINPIQLPILKSPSEIKDVKVTRHTRKINKVVWEQVKENAKKFNTTPSLVLLTCYMIVLEKWSDQEPFYVNIPLFNRDHNNKHIKNIVADFTNLLLVEHMPKPNEKFIETLKRVQQTFIQNVSHSEYSGVNVQREIAKLTGSQVNSAPVVFACNIDYELESELTRNTLGDMTYMISQTPGVWLDFQTYVKDGELLICWDKVDDLLSDDVVTDMLNDFCSLFESLNSISNWNKISGIFKEKNYSSELKIETHTEKLYDGFLKNVKCYPDNIALIDTDTKMEITYKKLYDLSMALAKILVEKNVNKGDYISVFLPRGYKQVVAILGIQFAGAAYVPIGIHQPPNRREKIYNQIGIDIIISDIKCIEENRLILDDKFIIDIDSIGKEKLPKIVNVEPDTTAYVIMTSGTTGIPKGVEISHNNAINTIRYINEKWNIKKSDSLIMVSSIEFDLSVYDIFGILGTGGKLILTSEHNYKNPSEWLMMINKYNVTIWNSVPILFDMLVTYAEGKKEQLLLNKVFLSGDWIDIALPNRFYNISSEKSVIIGLGGATEASIWSNSVTIPRDIPNSWKSIPYGTALKGQGYKVVDKFDRECPRNVIGELHIGGIGVAKCYVGDTDLTNEKFYLDDNGIKWYRTGDNGRIWTDGTIEFLGRIDNQIKIKGHRIEIGEVETAIKQINGIDKVKVIPTAKGLSAFIIPKSNKYNIESIKSSKNSQQYLYNLDKLVIHFILNVLKSANALKVDKYTKFKDILVSMKVSCKYERIIERWLDRLVHQGYVEKAENGYKLTGLYCQMYNPIEFDGSMRDYLNTLEKYISKVLAENINPVNLFYSKEKKLSPTKLSALFPWHQVIVNTIIDKLMDLKKERIKILEFETRNIEVSREIYRSVEENVDRYDYLDTSSIYIDEYEKNIDNINFKNSYNQIEDRQYDIILAINSIHRSYNVNQTLTSLKSKLKEDGQLIVVEPNTSLLIEQITVDILNAYVGKNKSKKTSNEWIELFIANCFQCDEVQNIGVEPIYSNIFYMSNSKTDQQAIRHELKQVLPGYMIPSDFTMIKQFPLNNNGKVDNEKLINLVIKNENEDSLQRNNPLNNIERKIQYIWESEFKEKIPDIHTNFYKNGGDSLIATRIATQIERTFGLNFTIKDAMESITIKSQAEKVAEMSNGAVKTNDVEFKQDAENVNKPFELTDVQHAYFIGRKKELNENNVSTHCYFEIDGKNLNLKALENSWNKLVQSHGMMRSVITDDGMQKILNEVPYYTFNIIDLTNKNNDELAISLKNIRNKLSHQVLNINQWPIFNINVSLINDENIRLHVSFDNIIFDGWSMFALLEQWNKLYNGESIEDQLTNLNFRDYVQYVNTLKMSQGYESDKLYWLNRINGFLKAPNIETGELTSSNSAVFTRRKYHFKKREWNKLKDISKELEITPSTLLIGIYAEAIRKVSRNDNFTLNITQFNRIPIDPNINKVIGDFTTLTLLEIKHKNETKLYRRLKNIQSQLMKDLEHNKYSGVEFQREIRAHCKVKDYILMPFVFTSGLGIHALKSKNLFGEIIYNISQTPQVWIDNQVIERDEGLDVYWDSVDSQIGETNVDIMFDYFIETLQKIIDDDSILFDVKFIVKESKDEYFEPIETISNSEYKDIQEIKREDVKEILSNTVNNNISSYTSRFFEVGGDSLKAIALVNNIREKFNVEVELSFIFTNPTIIDIANKIEELKKANEEGVI
>WP_123096937.1|WP_123096937.1 bifunctional Gfo/Idh/MocA family oxidoreductase/class I SAM-dependent methyltransferase 
MKKCIVCGSRFGQFYLEALQSIPNIQIEGLLSNGSRRSIECANHYKINLYKDIEDLPRDIDLACVAIKSEVQGGKGNLVAEELLKKGIDVIFEQPLSEKEYASLYKLAKKQNRYFVVSNLYNNLSSVRNFMENYKRIKKEQNVTYINLEFATQLSFPVAQLLTVLLPEIKNIEFKKSEREEGPYQVLISNVNGIQLNLIAHNEVLETSVDNFMRILFRVSIGFDGGELNLLDPHGLVYWRDYIKFPNENLIPHIFKETPPIGMTHRLIDITYHNSELTQQEIFTELWPSVISEEIYLYLEKENHNKKFWNTIAQNQINSAIVWKKIMKSLGYPRVSYHDKYEVYDVKKLVRNDEQKMNISLYMGMLENICSKSILYILNEQLNEDVKCINYQSIIKLLNVQNSYKKIIKRWLDYLSKNHYIIGDSRDNYIFECEKIPKTQILKEWENLESIWPTNIMPISIVKYFKLHFQYMNKILSGDMPANLILFEHGNSKIADDLYKNTAISRYINEQISTYVERISKGKQLTILEVGAGTGATTEEILNKVGNSFKGRYLFTDISKYFLISAQEKFEKFGFMQYEVLDIDSIKINSDIRIEKFDVIIAVGVINNTKNIKRLLSRFNNLLSKSGKLIIGEAYGESSPMLLSQVFMMTEPDDERRNANITFLELEKWYKVFDETGFNVICQKPYLTDELSSFKQALFILEKR
>WP_123096938.1|WP_123096938.1 VOC family protein 
MYRVGHLQYKVKSIENAIKKFEELGFKIERANKKSKNAFIWFESGPYIELIEMNGKLILFAYLFRWMYGIAMKKRWEKWCCNKDGFIDFAIEPMNYKQRDMNNFSENKKILENYGIKSNKVITWSRKNLKNDKILFSYLPVIPVTLPFIVSDYSVNQRPTKVSHNNNIIKIKRLSFICEKKEYALLNSIISQDDHIQLNFGKVTEIDQVILENKKGELFRLTNHMTLESE
>WP_123096940.1|WP_123096940.1 ABC transporter ATP-binding protein 
MIKFKNVSFNYDSSEKSAIKNIFLEVKQGELVVFCGKSGSGKSTIAKLINGLIPKMQSGKISGQIYINKQDVSELEMYELSKMIGSVFQNPKTQFYNIDTTSELAFNLENQGLEKDYIKERINFVMKKFNIEHLLNRNIFELSGGEKQIIACASILIANPKIVVLDEPSSNLDIYSMKKLKEMILYMKEQGKTIVLIEHRIDYIIDCVDSVYYMESGNLAFHYSVKEFKSLPKSKFKKMGIRYSQEDLLKNKPATGTSDILMNNFMYTYDKFSKFKQLNSKTIAIPKNNVVAIIGNNGSGKSTFAKCLCGLYKDFKGQVIYGNQRLKRKQLLKKSYLVFQDVNSQLFTERVDQELKLLNFNVNNFLVDNMLEKVKLLEKKYEHPLTLSGGEKQRLAISTALLSEKEMIIFDEPTSGLDLYHMEKVARLINDLHDSGKQIFIITHDKSLILEVCTYVIHFEHGQIINQYPLNNRGLSQLNGYFDL
>WP_123096941.1|WP_123096941.1 ABC transporter ATP-binding protein 
MKTNEHWIKLLLTFAQGAMFKIYLSILLSIISVFAGLVPYWTVYKIILLIINGNINIREVVIYITIAIVAYFIQVICFGSSTMLSHVTAYDILSNIRKKLAQKLMRLPLGVVESKKIGELKSIFVDKVETIELPLAHIIPEVVGNLLLSISIFIYILVIDWRMAMAMLVTVPISFIAFKKLMTGFNETYEHQLASNNYMNSSIVEYIEGIEVIKTFNQSQSSYKKYKDAVNDYKTHTLGWFQRTWTYMNLGASILPSTFLGILPVGMYLVSADKLSYAEFFLCLVLSLGVVAPIKNFTNYVNQLKSIQYAITEVHQVLNLEELEVSKKYKQPQNNNIEFDNVGFSYTNDRDSLVFNNLSFEIPEKTFTAIVGESGSGKSTIAKLLSRFWDVTLGEIKIGNVNIKDVDPKNLNELVGFVGQDNFLLNLTFKENIKLGNPEATDEEVENAAKLAQCHEFIEKLPDGYDTNVGTVGDKLSGGEKQRVTIARMILKDAPIIVLDEATAYVDPDNEQKIQEALNVLTRNKTLIVIAHRLSTIQHADQIMVLGKQRILEKGNHNQLIKQGGHYKQMWDMHIGVKEWGVSS
>WP_123096942.1|WP_123096942.1 ABC transporter ATP-binding protein 
MFKITFKILKWAKPYRNRMVLGFIMSFINSIFIALPIFLAAQVFNRVLNTKRIEVYEIISVLVIMILLVIARFITAYLKNRFQESIAYEMSAQERLNIGDKLKNVRLGYYNDHHANELATTVTTDLTFLENYAMKMVDVVINGYILITVLILSLLVVSWEVSLLALIGVLLSLLSLYLLEKKSHQNAPDYHRVQNQLVEKVLEVIRGIQVIKSFSKENTSLNSFNRAVDDSKRVNTKIELQYIPFNLLHLLSLKVVSVFIVLVACLLYMNQYIDVSALIMISIFSFVIFESVENVNNAAHVLEMIDVTLDDIEDIKGAPTLDETGKDIPIENHNITFEHVNFSYEKKQVINNVDLTIDAKTTTAIIGPSGSGKSTLCHLLLRFYDVDSGVIRIGNINIKEMKLATLMSHISAVFQNVYLFNDTIENNILFGKPDASKEEIIRAAKQACCHDFIMSLPNGYQTMVNEKGNNLSGGEKQRISIARAILKDAPIIILDEATASIDPENEHLIQSAIDELSKGKTVITIAHKIGTIKNADQIIVLNNGEIIQKGKHKSLIQEPGMYQEFIKIKRDSEGWRL
>WP_123096943.1|WP_123096943.1 saccharopine dehydrogenase NADP-binding domain-containing protein 
MYKNIGVLGGNGTLGQCLTQLLSKQKDIKIKVAFRSNDFLKVTSDNVNYEKINLDCLEHLREFIGECDLLINCTGYFDKRMIEFCLNSHTHYIDSSGDLYIEKHLKGLNINLQTNNLCAIPFLGVNPGLTEILATHVSQVCTTEKLELFFAGTGELSKSAIREVIETSNPPYSYIQTAIINGKTEKLNFMMKESKLFKDMKSFYCVPLINHHFEKCIIYNKISSAYFFNAFYDETLIYKMIEAKFLFQNDKFEDAVSLLEKGFKDYSDGNITSTMIKIIVNDIHDIDFRSSMDWNELTALTIYHTALLILRNKIKSYGIKSVYKAINVSDLISEIKKHPKINLEMNDRGE
>WP_123096945.1|WP_123096945.1 phosphatidylinositol-specific phospholipase C 
MKKCIKTLFLSIILVVMSGWYHSAHASDSLSKSPENWMSKLDDGKHLTEINIPGSHDSGSFTLKDPVKSVWAKTQDKDYLTQMKSGVRFFDIRGRASADNMISVHHGMVYLHHELGKFLDDAKYYLSAYPNETIVMSMKKDYDSDSKVTKTFEEIFREYYYNNPQYQNLFYTGSNANPTLKETKGKIVLFNRMGGTYIKSGYGADTSGIQWADNATFETKINNGNLHLQVQDEYKDYYDKKVEAVKNLLAKAKTDSNKDNLYVNFLSVASGGSAFNSTYNYASHINPEIAKTIKANGKARTGWLIVDYAGYPWPGYDDIVSEIIDSNK
>WP_123096946.1|WP_123096946.1 tandem-type lipoprotein 
MMKRLNKLVLGISFLMLAISITAGCGIGKEAEIKKSFEKTLSMYPIKNLEDLYDKEGYRDNQFDKNDKGTWIINSEMVVQPKGERMKSKGMVLYMNRNTKTTTGKYIVSETLHDEDGRPKSKDKEYPVKMVDNKIIPTKEIKDKNIKKEIENFKFFVQYGNFKDLSKYKDGDISYNPEVPSYSAKYQLTNDDYNVKQLRKRYNIPTNKAPKLLLKGTGNLKGSSVGYKDIEFTFVEKKGENIYFSDSLHLEPSEDK
>WP_123096947.1|WP_123096947.1 M20 family metallopeptidase 
MNQQLIETLKSKEDKMIEIRRYLHQHPELSFHEDETAKYIAEFYKGKDVEVETNVGPRGIKVTIDSGKPGKTLAIRADFDALPITEDTGLSFASQNKGVMHACGHDAHTAYMLVLAETLAEMKDSFTGKVVVIHQPAEEVPPGGAKAMIENGVLDGVDHVLGVHVMSTMKTGNVYYRPGYVQTGRAFFKLKVQGKGGHGSSPHMANDAIVAGSYFVTALQTVVSRRLSPFETGVVTIGSFDGKGQFNVIKDVVEIEGDVRGLTDATKATIEKEIKRLSKGLEALYGVTCTLKYNDDYPALYNDPEFTEYVAKTLKEADLEFGVEICEPQPPSEDFAYYAKERPSAFIYTGADVEDGEIYPHHHPKFNISEKSLLISAEAVGTVVLDYLKGDN
>WP_123096948.1|WP_123096948.1 multidrug efflux MFS transporter NorC 
MNETYRGGNKLILGIVLGVITFWLFAQSLVNVVPNLQQSFGADMGTISIAVSLTALFSGMFVVGAGGLADKIGRVKMTNIGLLLSIIGSALIIITNLPALLILGRIIQGVSAACIMPSTLAIMKTYYEGAERQRALSYWSIGSWGGSGICSLFGGAVATTMGWRWIFIFSIIVAVLSMLLIKGTPETKSEVTNTHKFDVAGLIVLVVMLLSLNVVITKGAALGYTSLWFFGLIAIVIVAFFIFLNVEKKVDNPLIDFKLFENKPYTGATISNFLLNGVAGTLIVANTFVQQGLGYTALQAGYLSITYLIMVLLMIRVGEKLLQKMGSKRPMLLGTFIVIIGIALISLVFLPGIFYVISCVVGYLCFGLGLGIYATPSTDTAISNAPLDKVGVASGIYKMASSLGGAFGVAISGAVYAGAVAATSIHTGAMIALWVNVLMGIMTFIAILFAIPNDDKRVKDAK
>WP_123096949.1|WP_123096949.1 DMT family transporter 
MNKLRDTTFLSYLFTIILWGSAFPMIKIALNDFSAESLSAFRLILATIILLPFVIIKKLPTPELRDIPVIFILGFCGFVIYHTALNFGETLISAGISGILVSTTPIFSSALAYIFLKEHFSKWNWLSSLVAFIGISIISISKDDYTTINVLGVFIILLASFSESLYFTFQKKYIEKYGFIAFTLYTIMASSPFMLIFIPEIINDIHGATFTSIVSVLYLAIFPTIIPYVLLAYIVKSVGVSDATMSLYLTPIVSLLLSYLFLDELPTTLAIIGGIITLLGVSLSNFFQNT
>WP_123096950.1|WP_123096950.1 2OG-Fe dioxygenase family protein 
MNKLREYGFERYDLLKELNYEGIEFDYLELLNYFSDLPIDEYAPTLNRYRRYSRALILPGNDQIFWLPIQKINNSEYSVYFQGKFNPEFPESYRKFRSIDQHIQNNKLLNKIISSNFKKTFWNEEDKILPIHVGVHFVKLFVNDAFKKATSSPDCLHQDGEPFTFAHLIERKNVKGGTNVIASPQVVGKKPHEINNEDIIEIFELSKALESYGVHDTSVSHYVSAIEQDNKSNPATRSVILIDYQQTIVADINE
>WP_123096951.1|WP_123096951.1 L-lactate permease 
MTLLTVNPFDNVGLSALVAAVPIILFLLCLTVFKMKGIYAALTTLVVTLIVALFVFELPARVSAGAITEGVVAGIFPIGYIVLMAVWLYKVSIKTGQFSIIQDSIASISEDQRIQLLLIGFCFNAFLEGAAGFGVPIAICAVLLIQLGFEPLKAAMLCLIANGAAGAFGAIGLPVSIIDTFNLSGGVTTLDVARYSALTLPILNFIIPFVLVFIVDGMKGIKEILPVILTVSGTYTGLQLLLTIFHGPELADIIPSLATMVVLAFVCRKFKPKNIFRLEASEHKIQKRTPKEIVFAWSPFVILTAFVLVWSAPFFKKLFQPGGALESLVIKLPIPNTVSDLSPKGIALRLDLIGATGTAILLTVIITILITKLKWKSAGALLVEAIKELWLPILTISAILAIAKVMTYGGLTVAIGQGIAKAGAILPLFSPVLGWIGVFMTGSVVNNNTLFAPIQATVAQQISTSGSLLVAANTAGGVAAKLISPQSIAIATAAVKKVGEESALLKMTLKYSIIFVAFICVWTFILTLIF
>WP_123096952.1|WP_123096952.1 staphylococcal protein A 
MKKKNIYSIRKLGVGIASVTLGTLLISGGVTPAANAAQHDEAQQNAFYQVLNMPNLNADQRNGFIQSLKDDPSQSANVLGEAKKLNDSQAPKADAQQNNFNKDQQSAFYEILNMPNLNEEQRNGFIQSLKDDPSQSTNVLGEAKKLNESQAPKADNNFNKEQQNAFYEILNMPNLNEEQRNGFIQSLKDDPSQSANLLAEAKKLNESQAPKADNKFNKEQQNAFYEILHLPNLNEEQRNGFIQSLKDDPSQSANLLAEAKKLNDAQAPKADNKFNKEQQNAFYEILHLPNLTEEQRNGFIQSLKDDPSVSKEILAEAKKLNDAQAPKEEDNNKPGKEDNNKPGKEDGNKPGKEDNKKPGKEDGNKPGKEDNKKPGKEDGNKPGKEDGNKPGKEDGNKPGKEDGNGVHVVKPGDTVNDIAKANGTTADKIAADNKLADKNMIKPGQELVVDKKQPANHADANKAQALPETGEENPFIGTTVFGGLSLALGAALLAGRRREL
>WP_123096954.1|WP_123096954.1 staphyloferrin B ABC transporter permease subunit SirC 
MTEKINKKDNYHLIFALIFLAIVSVVSMMVGSSFIPLQRVLMYFINPNDSIDQFTLEVLRLPRITLAILAGAALGMSGLMLQNVLKNPIASPDIIGITGGASLSAVVFIAFFSHLTIHLLPLFAVLGGAVAMMILLVFQTKGQIRPTTLIIIGISMQTLFIALVQGLLITTKQLSAAKAYTWLVGSLYGATFKDTIILGMVILAVVPLLFLVIPKMKISILDDPVAIGLGLHVQRMKLIQLITSTILVSMAISLVGNIGFVGLIAPHIAKTIVRGSYAKKLLMSAMIGAISIVIADLIGRTLFLPKEVPAGVFIAAFGAPFFIYLLLTVKKL
>WP_123873265.1|WP_123873265.1 staphylococcal protein A 
MKKKNIYSIRKLGVGIASVTLGTLLISGGVTPAANAAQHDEAQQNAFYQVLNMPNLNADQRNGFIQSLKDDPSQSANVLGEAQKLNDSQAPKADAQQNKFNKDQQSAFYEILNMPNLNEEQRNGFIQSLKDDPSQSTNVLGEAKKLNESQAPKADNNFNKEQQNAFYEILNMPNLNEEQRNGFIQSLKDDPSQSANLLAEAKKLNESQAPKADNKFNKEQQNAFYEILHLPNLNEEQRNGFIQSLKDDPSQSANLLAEAKKLNDAQAPKADNKFNKEQQNAFYEILHLPNLTEEQRNGFIQSLKDDPSVSKEILAEAKKLNDAQAPKEEDNNKPGKEDNNKPGKEDGNKPGKEDNKKPGKEDNNKPGKEDGNKPGKEDNKKPGKEDGNKPGKEDGNKPGKEDGNKPGKEDGNGVHVVKPGDTVNDIAKANGTTADKIAADNKLADKNMIKPGQELVVDKKQPANHADANKAQALPETGEENPFIGTTVFGGLSLALGAALLAGRRREL
>WP_123985878.1|WP_123985878.1 DHA2 family efflux MFS transporter permease subunit 
MRNVYAFNIDLKQRNRVIAVVMIGAFVGVLNQTLMTTILPEIMKDFTVSSSTAQWLTTIFMLVNGIMIPITAFLIERFTLRSLFFNATCFLMIGSFICMLGINFPMLLLGRSIQALGAGILMPLTQTLLFIMFPPEKRGMAMGMFGLVIGFAPAIGPTAAGWFVNIFDWRYLFLVVLLIGMIDFVFGYLSLPNITELSKPNLDKLSVILSTVSFGGLLYGFSTAGNLGWSHPMVYITIIAAIVILTVFIFRQLKLESPLLEFRVFKYNDFSVAMILIVLMFMLFIGNLTILPIYMQTMMKWSPLESGLILLPGGLIMGLLSPVTGKLFDKIGGRILSIMGMLTIMIGALLMAQFSQNTTQLYVIISFSVTMLGNAMIMTPMTTQALNALPRQYIAHGTAMNNTIRQVSAAIGTGILVTLMTGLGKTSSLSDSQGLIHGLDITFYVVALIAFIGTIIAFFIRKH
>WP_124374732.1|WP_124374732.1 persulfide dioxygenase-sulfurtransferase CstB 
MFFKQFYDNHLSQASYLVGCQRTGEAIIIDPVRDLSKYIEVADSEGLTITQATETHIHADFASGIRDVAKRLNANIYVSGEGKYALGYKNMPSKTQFVKHGDIIQVGNVKLEVLHTPGHTPESISFLLTDLGGGSSVPMGLFSGDFIFVGDIGRPDLLEKSVQIKGSTEISAKQMYESVQNIKNLSDYVQIWPGHGAGSPCGKALGAIPISTIGYEKINNWAFNEIDETKFIESLTSNQPAPPHHFAQMKQVNQFGMNLYQSYDVYPSLDNKRVAFDLRSKEAFHGGHTKGTINIPYNKNFINQIGWYLDFEKDIDLIGDKSTVEKAKHTLQLIGFDKVAGYRLPKSDISTQSVHSADMTGKEEHVLDVRNDEEWNNGHLYQAVNIPHGKLLNENIPFNKEDKIYVHCQSGVRSSIAVGILESKGFENVVNIREGYQDFPESLK
>WP_124374733.1|WP_124374733.1 type II sulfide:quinone oxidoreductase Sqr 
MNKHYQIVIIGGGTAGVTVASRLLRKNQNLKEKIAIIDPADHHYYQPLWTLVGAGVSSLKSSRKDMESVIPEGAHWIKQAVSSFQPENNSVILGDNTVVYYDFLVVAPGLQINWSSIKGLKENIGKNGVCSNYSPDYVNETWNQISNFKQGNAIFTHPNTPIKCGGAPMKIMYLAEDYFRKHKIRSNANVIYATPKEALFDVGKYNKELEKIVEERNITVNYNYNLVEIDGDKKVATFEHIKTYDRKTISYDMLHVTPPMGPLDVVKESTLSDSEGWVDVNPTTLQHKSYSNVFALGDASNVPTSKTGAAIRKQAPIVANNLLQVMKNQMLTHHYDGYTSCPIVTGYNRLILAEFDYNKNTKETMPFNQAKERRSMYIFKKDLLPKMYWYVMLKGLI
>WP_124374734.1|WP_124374734.1 TfoX/Sxy family protein 
MATEKDVNDLFLNHVNSNAVKTRKMMGEYIVYYDGVVIGGLYDNRLLVKATKSARHQFQDNTLVSPYPGAKEMVLIPHFVKVTNLTDLFELIKNDLKK
>WP_124374735.1|WP_124374735.1 MFS transporter 
MTDLLKIKNFRLFFLPEIISAFGVGISTVGANWYLIDKTNDSQLLGIMLALNVLSGFLASPIIGGLADKYNRRNIILITYLLQVILYLLIVIALVMIGFETYLVIGFAIVNGIGWTTYMATSRSLVKQILKPDQYTDANSLLEISLQTGMFIAGGLSGILYEINGFTLIIAMTIMMFLISIFMLFRLHVDKPTHSEEESTNSLLQEYLLGWKFLKDNMMIFIFGVISIIPMVFTMIFNISLPGYVYNVLKLSSVQFGFSDMLYGIGGLCAGLISAILSKKISTKALIFLLYFILVINSALFIWINSAFYLFIESFILGYSISSIRIYMNTAIMNTVSDKYVGRSFTIWTSISLLLQSFIAPFLGRWINEINDKFGFYIILILSLLIFVTLLLVNKTDKIKYAYKEE
>WP_124374736.1|WP_124374736.1 LysR family transcriptional regulator 
MNLNILKSFLVTSETKNLTKASELLNYSQSTVSTHIEKLEKQLDVKLFYRKKYGMELTEEGLAYVKYAKVILDSNSEYEREIKGLYNKKVNISINMQESQYLYRYYNKISEWLAEHPYVNLKFKSAHSNFYIKEEIANFKSDISLITDEKIINSNLTAIPITEERLIFVTNKEMEDFKLNDIQNHTLLVTEKGCSYREQLEKILYKYSFSTKQMVEFLGIESLKKHLKNSDGIALLPEFIVADELENKSLFQIDVDVDIPNLETTLIINPESSKQVLESFVKDVFL
>WP_124374738.1|WP_124374738.1 hypothetical protein 
MKKFNNWILNAISGSQTDKNETTEELKGAKFIILYAYSMLVLLALVISNIFIHILEPKLSITTQIIIVLILIETIIGLRFLKAYDVKRGKDKENKKNSKDFVKLKSILVAILFTSLALTAGTVADIYGFTDLGNTRSDLIVWSIGGIIFGLVCYTMEDKR
>WP_124374739.1|WP_124374739.1 phosphatidylinositol-specific phospholipase C 
MKKCIKTLFLSIILVVMSGLYHSAHASDSLSKSPENWMSKLDESKHLTEINMPGSHDSGSFTLTDPVKSVWAKTQDKDYLTQMKSGVRFFDIRGRASADNMISVHHGMVYLHHELGKFLDDAKYYLSAYPNETIVMSMKKDYDSDSKVTKTFEEIFRESYFNNPQYQNLFYTGSNANPTLKETKGKIVLFNRMGDTYIKSGYGADTSGIQWADNATFETKINNGNLNLQVQDEYKDYYDKKVEAVKNLLAKAKTDSNKNNVYVNFLSVASGGSAFNSTYNYASHINPEIAKTIKANGKARTGWLIVDYAGYPWTGYDDIVSEIIDSNK
>WP_124374740.1|WP_124374740.1 tandem-type lipoprotein 
MMKRLNKLVLGISFLFLAISITAGCGIGKEAEIKKSFEKTLSMYPIKNLEDLYDKEGYRDDQFDKKDKGTWIIGSEMATQNKGEALKVKGMVLYMNRNTRSAKGFYYVNAVKKDEDDRPQDNQIEYPVKMVDNKIIPTKDIKDEKIKKEIENFKFFAQYGNFKDLSKYKDGDISYNPEVPSYSAKYQLTNDDYNVKQLRKRYNIPTNNAPKLLLKGTGNLKGSSVGYKDIEFTFVEKKGENIYFSDSLHLEPSEDK
>WP_124374741.1|WP_124374741.1 oleate hydratase 
MYYSYGNYEAFARPKKPENVENKSAYLIGSGLASLAAACFLIRDGQMEGSKIHILEELPKAGGSLDGENIPLKGYVVRGGREMENHFECLWDLFRSIPSLEIDNASVLDEFYWLNKEDPNYSRCRVIEKQGQRLVTDGDFTLTKTAIKEILDLCLTNEEDLDDVKITDVFSDDFFNSNFWIYWKTMFAFEPWHSAMEMRRYLMRFVHHIGGLADFSALKFTKYNQYESLVLPMVEYLKSHGVQFEYDVKVEDIKVDVTTSQKIAREILIDRNGNAESIKLTINDLVFVTNGSITESSTYGDNDTPAPPTDELGGSWTLWKNLARQSPEFGNPDKFCQNIPQKSWFVSATSTTNNKDIIDTIESICKRDPLAGKTVTGGIITINDSAWQISFTINRQQQFKDQPKNEISTWIYALYSDVNGDYIKKPITECSGNDICQEWLYHLGVPTDKIEDLAKHASNTIPVYMPYITSYFMTRAIGDRPLVVPHQSQNLAFIGNFAETERDTVFTTEYSVRTAMEAVYQLLNIDRGIPEVINSTFDLRVLMDAIYELNDHQDLREITKDSKMQKLALAGFLKKIKGTYIESLLKEHKLL
>WP_124374742.1|WP_124374742.1 L-lactate permease 
MTLLTVNPFDNVGLSALVAAVPIILFLLCLTVFKMKGIYAALTTLVVTLIVALFVFELPARVSAGAITEGVVAGIFPIGYIVLMAVWLYKVSIKTGQFSIIQDSIASISEDQRIQLLLIGFCFNAFLEGAAGFGVPIAICAVLLIQLGFEPLKAAMLCLIANGAAGAFGAIGLPVSIIDTFNLSGGVTTLDVARYSALTLPILNFIIPFVLVFIVDGMKGIKEILPVILTVSGTYTGLQLLLTIFHGPELADIIPSLATMVVLAFVCRKFKPKNIFRLEASEHKIQKRTPKEIVFAWSPFVILTAFVLVWSAPFFKKLFQPGGTLESLVIKLPIPNTVSDLSPKGIALRLDLIGATGTAILLTVIITILITKLKWKSAGALLVEAIKELWLPILTISAILAIAKVMTYGGLTVAIGQGIAKAGAIFPLFSPVLGWIGVFMTGSVVNNNTLFAPIQATVAQQISTSGSLLVAANTAGGVAAKLISPQSIAIATAAVKKVGEESALLKMTLKYSIIFVAFICVWTFILTLIF
>WP_124374743.1|WP_124374743.1 B domain-containing protein 
MKKKNIYSIRKLGVGIASVTLGTLLISGGVTPAANAAQHDETQQNAFYQVLNMPNLNADQRNGFIQSLKDDPSVSKEILAEAKKLNDAQAPKEEDNKKPGKEDGNGVHVVKPGDTVNDIAKANGTTADKIAADNKLADKNMIKPGQELVVDKKQPANHADANKAQALPETGEENPFIGTTVFGGLSLALGAALLAERRREL
>WP_124374744.1|WP_124374744.1 HTH-type transcriptional regulator SarS 
MKYNNHDKIRDFIIIEAYMFRFKKKVKPEVDMTIKEFILLTYLFHQQENTLPFKKIVSDLCYKQSDLVQHIKVLVKHSYISKVRSKIDERNTYISISEEQREKIAERVKLFDQIIKQFNLADQSESQMIPKDSKEFLNLMMYTMYFKNIIKKHLTLSFVEFTILAIITSQNKNIVLLKDLIETIHHKYPQTVRALNNLKKQGYLIKERSTEDERKILIHMDDTQQDHAEQLLAQVNQLLADKDHLHLVFE
>WP_124374745.1|WP_124374745.1 staphyloferrin B ABC transporter permease subunit SirC 
MTEKINKKDNYHLIFALIFLAIVSVVSMMIGSSFIPLQRVLMYFINPNDSIDQFTLEVLRLPRITLAILAGVALGMSGLMLQNVLKNPIASPDIIGITGGASLSAVVFIAFFSHLTIHLLPLFAVLGGAVTMMILLVFQTKGQIRPTTLIIIGISMQTLFIALVQGLLITTKQLSAAKAYTWLVGSLYGATFKDTIILGMVILAVVPLLFLVIPKMKISILDDPVAIGLGLHVQRMKLIQLITSTILVSMAISLVGNIGFVGLIAPHIAKTIVRGSYAKKLLMSAMIGAISIVIADLIGRTLFLPKEVPAGVFIAAFGAPFFIYLLLTVKKL
>WP_124374746.1|WP_124374746.1 staphyloferrin B ABC transporter permease subunit SirB 
MLLKPKYQIVIAGLCLAIVAILSLMIGNTLVSPGTVIQALFNFDSENDLHDVVTGARASRTIIALLTGAALAVSGLLMQALTRNPIASPGLFGVNAGAVFFVIFSITLIQIQSFKMIVVIAFLGAIVVTVLVVALGMFRQTLFSPHRVILAGAAIAMLFTAFTQGILIMNETDLQGLLFWLSGSVSLRNIWDSPWIIPLVLILILIAFSMAAHINILMTSDDIATGLGQNIKIIKWMIIMLISMLAGISVAVAGSIVFVGLIVPNISKRLLPPNYKYLIPFTALAGAILMIISDIVARIIIKPLELPIGVVTAVIGAIVLIYIMKKGRQRL
>WP_124374747.1|WP_124374747.1 staphyloferrin B ABC transporter substrate-binding protein SirA 
MNKVIKMLVVTLAFLLVLAGCSGNSNKQSSDNKDKETTSIKHAMGTTGIKGKPKRVVTIYQGATDVAVSLGVKPVGAVESWTQKPKFEYIKNDLKDTKIVGQEPAPNLEEISKLKPDLIVASKVRNEKVYDQLSKIAPTVSTDTVFKFKDTTKLMGKALGKEKEAEDLLKKYDDKVAAFQKDAKAKYKDAWPLKASVVNFRADHTRIYAGGYAGEILNDLGFKRNKDLQKQVDNGKDIIQLTSKESIPLMNANHIFVVKSDPNAKDAALVKKTESEWTSSKEWKNLDAVKNNQVSDALDEITWNLAGGYKSSLKLIDNLYEKLNIEKQSK
>WP_124374748.1|WP_124374748.1 N-
MNREMLYLNRSDIEQAGGNHSQVYVDALTEALTAHAHNDFVQPLKPYLRQDPENGHIADRIIAMPSHIGGEHSISGIKWIGSKHDNPSKRNMERASGVIILNDPETNYPIAVMEASLISSMRTAAVSVIAAKHLAKKGFKDLTIIGCGLIGDKQLQSMLEQFDHIERVFVYDQFSEACARFVDRWQQQRPEINFIATENAKEAVSNGEVVITCTVTDQPYIEYDWLQKGAFISNISIMDVHKEVFIKADKVVVDDWSQCNREKKTINQLVLEGKFSKEALHAELGQLVIGDIPGREDDDEIILLNPMGMAIEDISSAYFIYQQAQQQNIGTTLNLY
>WP_124374749.1|WP_124374749.1 staphyloferrin B biosynthesis protein SbnC 
MQNHTAVNTAQTIILRDLVDALLFEDIAGIVSNSEITKENGQTILIYKRETQQIKIPVYFSALNMFRYESSQPITIERRTSKQPLTAAEFWQTIANMNCDLSHEWEVARVEEGLTTAATQLAKQLSELDLASHPFVMSEQFASLKDRPFHPLAKEKRGLREADYQVYQAELNQSFPLMVAAVKKTHMIHGDTANIDELESLTAPIKEQATDMLNDQGLSIDDYVLFPVHPWQYQHILPNVFAKEISEKLVVLLPLKFGDYLSSSSMRSLIDIGAPYNHVKVPFAMQSLGALRLTPTRYMKNGEQAEQLLRQLIEKDETLAKYVMVCDETAWWSYMGQDNDIFKDQLGHLTVQLRKYPEVLAKNDTQQLVSMAALAANDRTLYQMICGKDNISKNDVMTLFEDIAQVFLKVTLSFMQYGALPELHGQNILLSFEDGRVQKCVLRDHDTVRIYKPWLTAHRLSLPKYVVREDTPNTLINEDLETFFAYFQTLAVSVNLYAIIDAIQDLFGVSEHELMSLLKQILKNEVATISWVTTDQLAVRHILFDKQTWPFKQILLPLLYQRDSGGGSMPSGLTTVPNPMVTYD
>WP_124374750.1|WP_124374750.1 staphyloferrin B export MFS transporter 
MINQSIWRSNFRILWLSQFIAIAGLTVLVPLLPIYMASLQNLSVVEIQLWSGIAIAAPAVTTMIASPIWGKIGDKISRKWMVLRALLGLAVCLFLMALCTTPLQFVLVRLLQGLFGGVVDASSAFASAEAPAEDRGKVLGRLQSSVSAGSLVGPLIGGVTASILGFSALLMSIAVITFIVCIFGALKLIETTHMPKSQTPNINKGIRRSFQCLLCTQQTCRFIIVGVLANFAMYGMLTALSPLASSVNHTAIDDRSVIGFLQSAFWTASILSAPLWGRFNDKSYVKSVYIFATIACGCSAILQGLATNIEFLMAARILQGLTYSALIQSVMFVVVNACHQQLKGTFVGTTNSMLVIGQIIGSLSGAAITSYTTPATTFIVMGIVFAVSSLFLICSTITNQINDHTLMKLWELKQKSAK
>WP_124374788.1|WP_124374788.1 Na/Pi cotransporter family protein 
MSVTEVIFSFLGGLGIFLYGLKIMGDGLQASAGDRLRDILNKFTSNPVLGVIAGIVVTILIQSSSGTTVITIGLVTAGFMTLKQAIGVIMGANIGTTVTAFIIGIDLGEYAMPILALGAFLIFFFKRSKINNIGRILFGFGSLFFGLEFMGDAVKPLASLDGFKQLMLDMSSNPILAVIVGTGLTALVQSSSATIGILQEFYQQDLISLNAAIPVLLGDNIGTTITAILASLAGSIAAKRAALVHVIFNLIGVIIFTIFLPVVIHLISLLQDVWHLKPAMTIAVSHGIFNITNTLIQLPFVAGLAWIVTKLVPGKDIADDYKPQHLNKDLVYHAPGVALQETQKELQNVGQIVLSMFEDIREITKDDKKLIKKLEQKHQAVETINDSIRNYLVRISTKAITKANVERLAVMFDVNRSILKVAELTEEYVAQLKRQHDEDILITEDAQRGMDKLFNHVAESFDKAIDMLDVYDKTKKDEIVERSRESFNIEHKLRKGHIKRLNRGECTTKGGLLYIDMIGVLERIGYHSRNVSEALVGLNDDVPTDEEIATTEI
>WP_126787922.1|WP_126787922.1 multidrug efflux MFS transporter NorC 
MNETYRGGNKLILGIVLGVITFWLFAQSLVNVVPNLQQSFGADMGTISIAVSLTALFSGMFVVGAGGLADKIGRVKMTNIGLLLSIIGSALIIITNLPALLILGRVIQGVSAACIMPSTLAIMKTYYQGAERQRALSYWSIGSWGGSGICSLFGGAVATTMGWRWIFIFSIIVAVLSMLLIKGTPETKSEITNTHKFDVAGLIVLVVMLLSLNVVITKGAALGYTSLWFFGLIAIVIVAFFIFLNVEKKVDNPLIDFKLFENKPYTGATISNFLLNGVAGILIVANTFVQQGLGYTALQAGYLSITYLIMVLLMIRVGEKLLQKMGSKRPMLLGTFIVVIGIALISLVFLPGIFYVISCVVGYLCFGLGLGIYATPSTDTAISNAPLDKVGVASGIYKMASSLGGAFGVAISGAVYVGAVAATSIHTGAMIALWVNVLMGIMAFIAILFAIPNDDKRVKDAK
>WP_130825074.1|WP_130825074.1 multidrug efflux MFS transporter NorC 
MNETYRGGNKLILGIVLGVITFWLFAQSLVNVVPNLQQSFGADMGTISIAVSLTALFSGMFVVGAGGLADKIGRVKMTNIGLLLSIIGSALIIITNLPALLILGRIIQGVSAACIMPSTLAIMKTYYEGAERQRALSYWSIGSWGGSGICSLFGGAVATTMGWRWIFIFSIIVAVLSMLLIKGTPETKSEVTNTHKFDVAGLIVLVVMLLSLNVVITKGAALGYTSLWFFGLIAIVIVAFFIFLNVEKKVDNPLIDFKLFENKPYTGATISNFLLNGVAGTLIVANTFVQQGLGYTALQAGYLSITYLIMVLLMIRVGEKLLQKMGSKRPMLLGTFIVIVGIALISLVFLPGIFYVISCVVGYLCFGLGLGIYATPSTDTAISNAPLDKVGVASGIYKMASSLGGAFGVAISGAVYAGAVAATSIHTGAMIALWVNVLMGIMAFIAILFAIPNDDKRVKDAK
>WP_134810760.1|WP_134810760.1 hypothetical protein 
MLISLVIPVFALLVIGGIIWVIIEGIVHISKKNKAIDNFLNQVNKVSETYKFATTFLFLILATAGISQFYLYYIVSAFLFWLVILTFGIAGIIFLMPYGLCFLPLYKQKKKKQTFKKYMVYTTIGLSICLGLSLVLVHTTKIYMDEGGVRYYYGSFVMKQAGGYAYLALAVLSTLLIVAKKATNKNKEIETVDNTNITER
>WP_137075599.1|WP_137075599.1 staphylococcal protein A 
MKKKNIYSIRKLGVGIASVTLGTLLISGGVTPAANAAQHDEAQQNAFYQVLNMPNLNADQRNGFIQSLKDDPSQSANVLGEAKKLNDSQAPKADAQQNNFNKDQQSAFYEILNMPNLNEAQRNGFIQSLKDDPSQSANLLSEAKKLNESQAPKADNKFNKEQQNAFYEILNMPNLNEEQRNGFIQSLKDDPSQSANLLSEAKKLNESQAPKADNKFNKEQQNAFYEILHLPNLNEEQRNGFIQSLKDDPSQSANLLAEAKKLNDAQAPKADNKFNKEQQNAFYEILHLPNLTEEQRNGFIQSLKDDPSVSKEILAEAKKLNDAQAPKEEDNNKPGKEDGNKPGKEDGNKPGKEDGNKPGKEDNKKPGKEDNNKPGKEDGNKPGKEDNKKPGKEDNKKPGKEDGNGVHVVKPGDTVNDIAKANGTTADKIAADNKLADKNMIKPGQELVVDKKQPANHADANKAQALPETGEENPFIGTTVFGGLSLALGAALLAGRRREL
>WP_138293527.1|WP_138293527.1 staphyloferrin B ABC transporter permease subunit SirB 
MLLKPKYQIVIAGLCLAIVAILSLMIGNTLVSPGTVIQALFNFDSENDLHDVVTGARASRTIIALLTGAALAVSGLLMQALTRNPIASPGLFGVNAGAVFFVIFSITFIQIQSFKMIVVIAFLGAIVVTILVVALGMFRQTLFSPHRVILAGAAIAMLFTAFTQGILIMNETDLQGLLFWLSGSVSLRNIWDIPWIIPLVLILILIAFSMAVHINILMTSDDIATGLGQNIKLIKWMIIMLISMLAGISVAVAGSIVFVGLIVPNISKRLLPPNYKYLIPFTALAGAILMIISDIVARIIIKPLELPIGVVTAVIGAIVLIYIMKKGRQRL
>WP_138397317.1|WP_138397317.1 persulfide dioxygenase-sulfurtransferase CstB 
MFFKQFYDNHLSQASYLVGCQRTGEAIIIDPVRDLSKYIEVADSEGLTITQATETHIHADFASGIRDVAKRLNANIYVSGEGEDALGYKNMPSKTQFVKHGDIIQVGNVKLEVLHTPGHTPESISFLLTDLGGGSSVPMGLFSGDFIFVGDIGRPDLLEKSVQIKGSTEISAKQMYESVQNIKNLPDYVQIWPGHGAGSPCGKALGAIPISTIGYEKINNWAFNEIDETKFIESLTSNQPAPPHHFAQMKQVNQFGMNLYQSYDVYPSLDNKRVAFDLRSKEAFHGGHTKGTINIPYNKNFINQIGWYLDFEKDIDLIGDKSTVEKAKHTLQLIGFDKVAGYRLPKSGISTQSVHSADMTGKEEHVLDVRNDEEWNNGHLDQAVNIPHGKLLNENIPFNKEDKIYVLCQSGVRSSIAVGILESKGFENVVNIREGYQDFPESLK
>WP_138765601.1|WP_138765601.1 M20 family metallopeptidase 
MNQQLIETLKSKEGKMIEIRRYLHQHPELSFHEDETAKYIAEFYKGKDVEVETNVGPRGIKVTIDSGKPGKTLAIRADFDALPITEDTGLSFASQNKGVMHACGHDAHTAYMLVLAATLAEMKDSFTGKVVVIHQPAEEVPPGGAKAMIENGVLDGVDHVLGVHVMSTMKTGNVYYRPGYVQTGRAFFKLKVQGKGGHGSSPHMANDAIVAGSYFVTALQTVVSRRLSPFETGVVTIGSFDGKGQFNVIKDVVEIEGDVRGLTDATKATIEKEIKRLSKGLEALYGVTCTLEYNDDYPALYNDPEFTEYVTKTLKEADLEFGVEICEPQPPSEDFAYYAKERPSAFIYTGAAVEDGEIYPHHHPKFNISEKSLLISAEAVGTVVLDYLKGDN
>WP_141062651.1|WP_141062651.1 staphyloferrin B export MFS transporter 
MINQSIWRSNFRILWLSQFIAIAGLTVLVPLLPIYMASLQNLSVVEIQLWSGIAIAAPAVTTMIASPIWGKLGDKISRKWMVLRALLGLAVCLFLMALCTTPLQFVLVRLLQGLFGGVVDASSAFASVEAPAEDRGKVLGRLQSSVSAGSLVGPLIGGVTASILGFSALLMSIAVITFIVCIFGALKLIETTHMPKSQTPNINKGIRHSFQCLLCTQQTCRFIIVGVLANFAMYGMLTALSPLASSVNHTAIDDRSVIGFLQSAFWTASILSAPLWGRFNDKSYVKSVYIFATIACGCSAILQGLATNIEFLMAARILQGLTYSALIQSVMFVVVNACHQQLKGTFVGTTNSMLVVGQIIGSLSGAAITSYTTPATTFIVMGVVFAVSSLFLICSTITNQINDHTLMKLWELKQKSAK
>WP_141062652.1|WP_141062652.1 2,3-diaminopropionate biosynthesis protein SbnA 
MIEKSQACHDSLLDSVGQTPMVQLHQLFPKHEVFAKLEYMNPGGSMKDRPAKYIIEHGIKHGLITENTHLIESTSGNLGIALAMIAKIKGLKLTCVVDPKISPTNLKIIKSYGANVEMVEEPDAHGGYLMTRIAKVQELLATIDDAYWINQYANELNWQSHYHGAGTEIVETIKQPIDYFVAPVSTTGSIMGMSRKIKEVHPNAQIVAVDAKGSVIFGDKPINRELPGIGASRVPEILNRSEINQVIHVDDYQSALGCRKLIDYEGIFAGGSIGSIIAAIEQLITSIEEGATIVTILPDRGDRYLDLVYSDTWLEKMKSRQGVKSE
>WP_141062653.1|WP_141062653.1 staphylococcal protein A 
MKKKNIYSIRKLGVGIASVTLGTLLISGGVTPAANAAQHDEAQQNAFYQVLNMPNLNADQRNGFIQSLKDDPSQSANVLGEAQKLNDSQAPKADAQQNNFNKDQQSAFYEILNMPNLNEVQRNGFIQSLKDDPSQSTNVLGEAKKLNESQAPKADNNFNKEQQNAFYEILNMPNLNEEQRNGFIQSLKDDPSQSANLLSEAKKLNESQAPKADNKFNKEQQNAFYEILHLPNLNEEQRNGFIQSLKDDPSQSANLLAEAKKLNDAQAPKADNKFNKEQQNAFYEILHLPNLTEEQRNGFIQSLKDDPSVSKEILAEAKKLNDAQAPKEEDNNKPGKEDGNKPGKEDGNGVHVVKPGDTVNDIAKANGTTADKIAADNKLADKNMIKPGQELVVDKKQPANHADANKAQALPETGEENPFIGTTVFGGLSLALGAALLAGRRREL
>WP_141062654.1|WP_141062654.1 M20 family metallopeptidase 
MNQQLIEALKSKEDKMIEIRRYLHQHPELSFHEDETAKYIAEFYKGKDVEVETNVGPRGIKVTIDSGKPGKTLAIRADFDALPITEDTGLSFASQNKGVMHACGHDAHTAYMLVLAETLAEMKDSFTGKVVAIHQPAEEVPPGGAKAMIENGVLDGVDHVLGVHVMSTMKTGNVYYRPGYVQTGRAFFKLKVQGKGGHGSSPHMANDAIVAGSYFVTALQTVVSRRLSPFETGVVTIGSFDGKGQFNVIKDVVEIEGDVRGLTDATKATIEKEIKRLSKGLEDMYGVTCTLEYNDDYPALYNDPEFTEYVAKTLKEANLDFGVEMCEPQPPSEDFAYYAKERPSAFIYTGAAVEDGEIYPHHHPKFNISEKSLLISAEAVGTVVLDYLKGDN
>WP_141062655.1|WP_141062655.1 DEAD/DEAH box helicase 
MSQLLNDTLSAWLLIESLSPGEVNFTAEDILSAEHFKNGAKQAQLQSFDEYFEIWNDERFIISEEKSETGELIFKFYRHCFRYNEINLKIQDIFDDYSDIHNPNGTHCYGYTFNIDKHGKVIVDSIHIPMIMSALKEIEKNKNANIEEKFNDSVEKFVQKVKEILADEPINEFKLKKIDKAYDEYFSVLNSKKDGLFAHYVAIEYVKDSDLPQPEFNSFFISDIEKARKSPNQTLIDYIVGVEESQRIEVDENKEMFDKFLHPSRLPDGRWPSQTEFRLSLMQQLAVNQITSGNERISSVNGPPGTGKTTLLKDIFAHLVVERGKELAKLNNPKDAFVKTKIHETDDKYVYLLKESIAKYKMVVASSNNGAVENISKDLPKIEEIIRNPEKCKFPKYEQNYANLAHELKDFAEIAEGLIGESAWGLFSGVFGKSSNINKVLEHMLKKDGNDIGFARLLQNENNRMSYHELMTEWQAHQRAFLEELRHVEMLKEESIRAYDVYKNCESFSKIEHELNSEKMNVKEKLNHLEIQISCDNKEIEDLGDRINYNTKQIETLNELIKSIKESNKGFINKLKAMFNSEEDESYKDHNKEKQQLLTQQLELEKCKKNKHEDLVSKLKEKDILIKQLAKLQLQLDELNSQLQELEAYRIESKITIPEKDFWSDNNYDERQVTNLWTSDELQYRRAMLFLRAMILHKLLLIVNNTTIYYAINDFKDRRKLIDANPDKVHNAWNVMHLIFPVVSTTFASFKSMYGGIPKDFIDYLFIDEAGQAIPQAAVGALYRSKKVVAVGDPIQIEPVVTLESHLIDNIRKNYHVPEYLVSKEASVQSVADNANQYGFWKSDATDSNQKTWIGIPLWVRRRCLKPMFTIANQIAYNNKMVLPSNITKVGKTGWYDVKGNAVQKQFVKEHGEKVVGLLADDWIEAIKEGKNEPSSFVISPFSAVQQQIKRMLKQQLPTRIDIERTKINQWVDKSIGTVHTFQGKEAQKVYFVIGTDNTQDGAVNWSCEKPNLLNVAVTRAKKEFYVIGDMQRIQSKPFYETIFKERNVE
>WP_141062656.1|WP_141062656.1 alpha/beta hydrolase 
MKKSVNFKSKTNLLAANLYTPEQFDESKKYPAITVCHPGGGVKEQTAGKYAEKLAEFGYVTVVYDASHQGESEGSPRYLEDPFARTEDVRASVDYLTTLDFVDNDRIGALGVCAGGGYTVSTARTERRIKALATVSMVDIGALFRKGPGDVVSIDDQLAFMTQVADQRTAEANGADYGITGYVPEEIDDSMPENSTMVQGHDYYLTASGQHKNAPNKLLLRSFSEVLKFAPFTYIDELLTQPFLAIAGTEADTIEYSVDAVEKAAGDNNELYKIEGASHVDLYDIPEYVNQVLPKLESFYKETL
>WP_141062657.1|WP_141062657.1 type II sulfide:quinone oxidoreductase Sqr 
MNKHYQIVIIGGGTAGVTVASRLLRKNQNLKEKIAIIDPADHHYYQPLWTLVGAGVSSLKSSRKDMESVIPEGAHWIKQAVSSFQPENNSVILGDNTVVYYDFLVVAPGLQINWSSIKGLKENIGKNGVCSNYSPDYVNETWNQISNFKQGNAIFTHPNTPIKCGGAPMKIMYLAEDYFRKHKIRSNANVIYATPKDALFDVGKYNKELERIVEERNITVNYNYNLVEIDGDKKVATFEHIKTYDRKTISYDMLHVTPPMGPLDVVKESTLSDSEGWVDVNPTTLQHKRYSNVFALGDASNVPTSKTGAAIRKQAPIVANNLLQVMNNQILTHHYDGYTSCPIVTGYNRLILAEFDYNKNTKETMPFNQAKERRSMYIFKKDLLPKMYWYGMLKGLI
>WP_141062658.1|WP_141062658.1 Na/Pi cotransporter family protein 
MSVTEVIFSFLGGLGIFLYGLKIMGDGLQASAGDRLRDILNKFTSNPVLGVIAGIVVTILIQSSSGTTVITIGLVTAGFMTLKQAIGVIMGANIGTTVTAFIIGIDLGEYAMPILALGAFLIFFFKRSKINNIGRILFGFGSLFFGLEFMGDAVKPLASLDGFKQLMLDMSTNPILAVIVGAGLTALVQSSSATIGILQEFYQQDLISLNAAIPVLLGDNIGTTITAILASLAGSIAAKRAALVHVIFNLIGVIIFTIFLPVVIHLISLLQDVWHLKPAMTIAVSHGIFNITNTLIQLPFVAGLAWIVTKLVPGKDIADDYKPQHLNKDLVYHAPGVALQETQKELQNVGQIVLTMFEDIREITKDDKKLIKKLEQKHQAVETINDSIRNYLVRISTKAITKADVERLAVMFDVNRSILKVAELTEEYVAQLKRQHDEDIRITEDAQRGMDKLFNHVAESFDKAIDMLDVYDKTKKDEIVERSRESFNIEHKLRKGHIKRLNRGECTTKGGLLYIDMIGVLERIGYHSRNVSEALVGLNDDVPTDEEIATTEI
>WP_142385170.1|WP_142385170.1 hypothetical protein 
MQKIAIKNLEKSKAFTNNILKNEVELFNIWSLIANQYKELNEKKLEEIISIGKNLKRFNYIILESLIKIVEAKVRNLRQKEEISYIEKNLHIYLNYNWFVKSKNKNIDFLWIINGIDNSRRTLEDMNKVKNSKGYKLRVTDELGNRIIKKLQKDSLKLDIKMYDELILDPGINTIINFWEQNKIYFGKRISKKLISLPLVQKIIIHRILENDFENEALIKEIIKRIDNKYRFYDIKVKNFIDKYAKRYNLNNNLENYSESHFTNNIISTKAFWVKEKPFYLIDLNKLKCEDIEEILTKATEQKEYYEGINCFSLVGQNNELSYSFQNSNCSNTKKKKIFSNLIKNQKLSKHYCKAINDIMIFGLSEKIITFNDVKTFLEINIKGKVLIEVDNYFLDILERLIESFEINTDIIFKLLMTIDLSKNDELNVRNKENNVDITMFNNSKVGKYFNIVSLCQLEIKNNRSRVKEKIEETDSIKNYLFGRFISLYEIDKLPRDKKDTFIGFSHRYTLPKNPSYINFFESSAKQIFEENNYDDFIENNLTLILLEKINPIKDINTYKVVAEKANTIFQKMLDIYFYDQAYTQFNKWLEWFVENLELTATLINSLIENIHTREFKKLNSLLEMFKKLKISKKIKFSQISYVRNLEKLDNEGMDFYYKVLLTLKNNDVLIFDNDSIFQTEYLLEQIKNADQKELINNFVNLIKEEFPKVELDKYI
>WP_148843799.1|WP_148843799.1 phosphatidylinositol-specific phospholipase C 
MKKCIKTLFLSIILVVMGGWFHSAHASDSLSKSPENWMSKLDESKHLTEINIPGSHDSGSFTLTDPVKSVWAKTQDKYYLTQMKSGVRFFDIRGRASADNMISVHHGMVYLHHELGKFLDDAKYYLSAYPNETIVMSMKKDYDSDSKVTKTFEEIFREYYYNNPQYQNLFYTGSNANPTLKETKGKIVLFNRMGGTYIKSGYGADTSGIQWADNATFETKINNGNLNLQVQDEYKDYYDKKVEAVKNLLAKAKTDSNKDNVYVNFLSVASGGSAFNSTYNYASHINPEIAKTIKANEKARTGWLIVDYAGYPWPGYDDIVSEIIDSNK
>WP_148843888.1|WP_148843888.1 staphylococcal protein A 
MKKKNIYSIRKLGVGIASVTLGTLLISGGVTPAANAAQHDEAQQNAFYQVLNMPNLNADQRNGFIQSLKDDPSQSANVLGEAKKLNDSQAPKADAQQNNFNKDQQSAFYEILNMPNLNEAQRNGFIQSLKDDPSQSTNVLGEAKKLNESQAPKADNNFNKEQQNAFYEILNMPNLNEEQRNGFIQSLKDDPSQSANLLSEAKKLNESQAPKADNKFNKEQQNAFYEILHLPNLNEEQRNGFIQSLKDDPSQSANLLAEAKKLNDAQAPKADNKFNKEQQNAFYEILHLPNLTEEQRNGFIQSLKDDPSVSKEILAEAKKLNDAQAPKEEDNNKPGKEDNNKPGKDDGNKPGKEDGNKPGKDDGNKPGKEDNNKPGKEDGNKPGKEDGNKPGKEDGNKPGKEDGNKPGKEDGNKPGKEDGNGVHVVKPGDTVNDIAKANGTTADKIAADNKLADKNMIKPGQELVVDKKQPANHADANKAQALPETGEENPFIGTTVFGGLSLALGAALLAGRRREL
>WP_150853507.1|WP_150853507.1 L-lactate permease, partial 
MTLLTVNPFDNVGLSALVAAVPIILFLLCLTVFKMKGIYAALTTLVVTLIVALFVFELPARVSAGAITEGVVAGIFPIGYIVLMAVWLYKVSIKTGQFSIIQDSIASISEDQRIQLLLIGFCFNAFLEGAAGFGVPIAICAVLLI
>WP_153906709.1|WP_153906709.1 multidrug efflux MFS transporter NorC 
MNETYRGGNKLILGIVLGVITFWLFAQSLVNVVPNLQQSFGADMGTISIAVSLTALFSGMFVVGAGGLADKIGRVKMTNIGLLLSIIGSALIIITNLPALLILGRVIQGVSAACIMPSTLAIMKTYYQGAERQRALSYWSIGSWGGSGICSLFGGAVATAMGWRWIFIFSIIVAVLSMLLIKGTPETKSEITNTHKFDVAGLIVLVVMLLSLNVVITKGAALGYTSLWFFGLIAIVIVAFFIFLNVEKKVDNPLIDFKLFENKPYTGATISNFLLNGVAGTLIVANTFVQQGLGYTALQAGYLSITYLIMVLLMIRVGEKLLQKMGSKRPMLLGTFIVVIGIALISLVFLPGIFYVISCVVGYLCFGLGLGIYATPSTDTAISNAPLDKVGVASGIYKMASSLGGAFGVAISGAVYVGAVAATSIHTGAMIALWVNVLMGIMAFIAILFAIPNDDKRVKDAK
>WP_153906710.1|WP_153906710.1 oleate hydratase 
MYYSYGNYEAFARPKKPENVENKSAYLIGSGLASLAAACFLIRDGQMEGSKIHILEELPKAGGSLDGENMPLKGYVVRGGREMENHFECLWDLFRSIPSLEIDNASVLDEFYWLNKEDPNYSRCRVIEKQGQRLVTDGDFTLTKTAIKEILDLCLTNEEDLDDVKITDVFSDDFFNSNFWIYWKTMFAFEPWHSAMEMRRYLMRFVHHIGGLADFSALKFTKYNQYESLVLPMVEYLKSHGVQFEYDVKVEDIKVDVTTSQKIAREILIHRHGKAESIKLTVDDLVFVTNGSITESSTYGDNDTPAPPTDELGGSWTLWKNLARQSPEFGNPDKFCQNIPKKSWFVSATSTTNNKEIIDTIESICKRDPLAGKTVTGGIITINDSAWQMSFTINRQQQFKDQPENEISTWIYALYSDVNGDYIKKPITECSGNEICQEWLYHLGVSTDKIEDLAKHVSNTIPVYMPYITSYFMTRAIGDRPLVVPHQSQNLSFIGNFAETERDTVFTTEYSVRTAMEAVYQLLNIDRGIPDVINSTFDLRVLMDAVYELNDHQDLREITKDSKMQKLALAGFLKKIKGTYIETLLKEHKLL
>WP_154285411.1|WP_154285411.1 DEAD/DEAH box helicase 
MSQLLNDTLSAWLLIESLSPGEVNFTAEDILSAENFKNGAKQAQLQSFDEYFEIWNDERFIISEEKSEIGEIIFKFYRHCFRYNEINLKIQDIFDDYSDIHNPNGTHCYGYTFNIDKHGQVIVDSIHIPMIMSALKEIEKNKNANIEEKFNDSVEKFVQKVKEILADEPINEFKLKKMDIAYDEYFYVLNSKKDGLFAHYVAIEYVKDSDLPQPEFNSFFISDIEKARKSPNQTLIDYIEGVEESKRIEVDENKEMFDKFLHPSRLPDGRWPSQTEFRLSLMQQLAVNQITSGNERISSVNGPPGTGKTTLLKDIFAHLVVERGKELAKLNNPKDAFVKTKTHETDDKYVYLLKESIAKYKMVVASSNNGAVENISKDLPKIEEIIRNPEKCKFPKYEQNYANLAHELKDFAEIAEDLIGESAWGLFSGVFGKSTNINQVLSHMLKQDANDIGFAKLLQNENNRMSYNELMSEWQSHQRAFLEELRHVEMLKEESIRAYDVYKNCESYSKVEHELNSKKMNVKEKLNHLEIQISCDNKEIEDLDDRINYNTKQLETLNELIKSIRDSNKGFVNKLKAIFNSEEDERYKKHNAEKQQLLGQQIELEKCKKIKNEDLVSKLKEKEKLIKQLTKVQLQLDELNSQLQELEAYRIESKITIPEKDFWSDNNYDERQVTNLWTSDELQYRRAMLFLRAMILHKLLLIANNTTIYYAINDFKSRRKLIDANPDKVHNAWNVMHLIFPVVSTTFASFKSMYGGIPKDFIDYLFIDEAGQAIPQAAVGALFRSKKVVAVGDPIQIEPVVTLESHLIDNIRKNYNVPEYLVSKEASVQSVADNANQYGFWKSDATDSNQKTWIGIPLWVHRRCLKPMFTIANQIAYNNKMVLPSNITNVGKTGWYDVKGNSVQKQFVKEHGEKVLELLANDWFEAIKEGKNEPSSFVISPFSAVQKQVKRILKQQLPTRIDIERTKINQWVDKSIGTVHTFQGKEAQKVYFVIGTDNTQDGAVNWSCEKPNLLNVAVTRAKKEFYVIGDMQRIQSKPFYETIFKERNVK
>WP_154422091.1|WP_154422091.1 tandem-type lipoprotein 
MIKRINKLVLGISLLFLIISITAGCGMGKEAEIKKSFEKTLSMYPIKNLEDLYDKEGYRDDEFDKNDKGTWIIGSEMATQNKGEALKVKGMVLYMNRNTKTTKEFYYVNAVKKDEDGRPQDNKIEYPVKMVDNKIIPTKEIKDEKIKKEIENFKFFAQYGSFKDLSKYKDGDISYNPEVPSYSAKYQLTNDDYNVKQLRKRYDIPTNKAPKLLLKGSGDLKGSSVGYKDIELTFVEKKGENTFFTDSLHLEPSEDK
>WP_160190072.1|WP_160190072.1 HTH-type transcriptional regulator SarS 
MKYNNHDKIRDFIIIEAYMFRFKKKVKPEVDMTIKEFILLTYLFHQQENTLPFKKIVSDLCYKQSDLVQQIKVLVKHSYISKVRSKIDERNTYISISEEQREKIAERVTLFDQIIKQFNLADQSESQMIPKDSKEFLNLMMYTMYFKNIIKKHLTLSFVEFTILAIITSQNKNIVLLKDLIETIHHKYPQTVRALNNLKKQGYLIKERSTEDERKILIHMNDAQQDHAEQLLAQVNQLLADKNHLHLVFE
>WP_162635824.1|WP_162635824.1 hypothetical protein 
MKKFNNWILNAISGSQTDKNETTEELKGAKFIILYAYSMLVLLALVISNIFIHILEPKLSITTQIIIVLILIESLIGLRFLKGYDVRRGKDKENKKNSKDFVKLKSILVAILFTSLVLTAGTVADIYGFTDLGNTRSDLIVWSIGGIIFGLVCYTMEDKK
>WP_162635825.1|WP_162635825.1 phosphatidylinositol-specific phospholipase C 
MKKCIKTLFLSIILVVMSGLYHSAHASDSLSKSPENWMSKLDESKHLTEINMPGSHDSGSFTLTDPVKSVWAKTQDKDYLTQMKSGVRFFDIRGRASADNMISVHHGMVYLHHELGKFLDDAKYYLSAYPNETIVMSMKKDYDSDSKVTKTFEEIFREYYYNNPQYQNLFYTGSNANPTLKETKGKIVLFNRMGGTYIKSGYGADTSGIQWADNATFETKINNGNLHLQVQDEYKDYYDKKVEAVKNLLAKAKTDSNKDNVYVNFLSVTSGGSAFNSTYNYASHINPEIAKTIKANGKARTGWLIVDYAGYPWPGYDDIVSEIIDSNK
>WP_162635826.1|WP_162635826.1 M20 family metallopeptidase 
MNQQLIEALKSKEDKMIEIRRYLHQHPELSFHEDETAKYIAEFYKGKDVEVETNVGPRGIKVTIDSGKPGKTLAIRADFDALPITEDTGLSFASQNKGVMHACGHDAHTAYMLILAETLAEMKDSFTGKVVVIHQPAEEVPPGGAKAMIENGVLDGVDHVLGVHVMSTMKTGNVYYRPGYVQTGRAFFKLKVQGKGGHGSSPHMANDAIVAGSYFVTALQTVVSRRLSPFETGVVTIGSFDGKGQFNVIKDVVEIEGDVRGLTDATKATIEKEIKRLSKGLEALYGVTCTLEYNDDYPALYNDPEFTEYVAKTLKEADLEFGVEICEPQPPSEDFAYYAKERPSAFIYTGAAVEDGEIYPHHHPKFNISEKSLLISAEAVGTVVLDYLKGDN
>WP_162635827.1|WP_162635827.1 oleate hydratase 
MYYSYGNYEAFARPKKPENVENKSAYLIGSGLASLAAACFLIRDGQMEGSKVHILEELPKAGGSLDGENIPLKGYVVRGGREMENHFECLWDLFRSIPSLEIDNASVLDEFYWLNKEDPNYSRCRVIEKQGQRLVTDGDFTLTKTAIKEILDLCLTNEEDLDDVKITDVFSDDFFNSNFWIYWKTMFAFEPWHSAMEMRRYLMRFVHHIGGLADFSALKFTKYNQYESLVLPMVEYLKSHGVQFEYDVKVKDIKVDVTTSQKIAREILIDRNGKAESIKLTINDLVFVTNGSITESSTYGDNDTPAPPTDELGGSWTLWKNLARQSPEFGNPDKFCQNIPQKSWFVSATSTTNNKNIIDTIERICKRDPLAGKTVTGGIITINDSAWQISFTINRQQQFKDQPKNEISTWIYALYSDVNGDYIKKPITECSGNEICQEWLYHLGVPTDKIEDLAKHASNTIPVYMPYITSYFMTRAIGDRPLVVPHQSQNLAFIGNFAETERDTVFTTEYSVRTAMEAVYQLLNIDRGIPEVINSTFDLRVLLDAVYELNDHQDLREITKDSKMQKLALAGFLKKIKGTYIESLLKEHKLL
>WP_162635828.1|WP_162635828.1 PLP-dependent aminotransferase family protein 
MTKYKDIASDIRDKIIVGDWFYGMKIPSQRQLAIQYNVNRVTIIKSIELLEAEGFIYTKVGSGTYVNDYLNEAHITNKWSEMMLWSSRQRSQYTVQLINKIETDDSYIHISKGELGQPLMPHIQLKKAMSNTASQIEDLSFGYNNGYGYIKLRDIIVERMSKQGINVGRENVMITSGALHAIQLLSIGFLGQDAIIISNTPSYIHSTNVFEQLNFRHIDVPYNQINEINTIIDRFINFKNKAIYIEPRFNNPTGCSLTNEQKQNIITYSERHNIPIIEDDIFRDIFFSDPTPAIKTFDKLGKVIHISSFSKTIAPAIRIGWIVASEKIIEQLADVRMQIDYGSSILSQMVVYEMLKNKSYDKHLVKLRYVLKDKRDFMLNILNNLFKDIAHWEVPSGGYFVWLVFKIDIDIKYLFYELLSKEKILINPGYIYGSKEKSIRLSFAFESNENIKHALYKIYTYVKKV
>WP_162635829.1|WP_162635829.1 staphylococcal protein A 
MKKKNIYSIRKLGVGIASVTLGTLLISGGVTPAANAAQHDEAQQNAFYQVLNMPNLNADQRNGFIQSLKDDPSQSANVLGEAKKLNDSQAPKADAQQNNFNKDQQSAFYEILNMPNLNEEQRNGFIQSLKDDPSQSTNVLGEAKKLNESQAPKADNNFNKEQQNAFYEILNMPNLNEEQRNGFIQSLKDDPSQSANLLAEAKKLNESQAPKADNKFNKEQQNAFYEILHLPNLNEEQRNGFIQSLKDDPSQSANLLAEAKKLNDAQAPKADNKFNKEQQNAFYEILHLPNLTEEQRNGFIQSLKDDPSVSKEILAEAKKLNDAQAPKEEDNNKPGKEDNNKPGKEDGNKPGKEDGNKLGKEDGNKPGKEDGNKPSKEDGNKPGKEDGNKPGKEDGNGVHVVKPGDTVNDIAKANGTTADKIAADNKLADKNMIKPGQELVVDKKQPANHADANKAQALPETGEENPFIGTTVFGGLSLALGAALLAGRRREL
>WP_162635830.1|WP_162635830.1 HTH-type transcriptional regulator SarS 
MKYNNHDKIRDFIIIEAYMFRFKKKVKPEVDMTIKEFILLTYLFHQQENTLPFKKIVSDLCYKQSDLVQHIKVLVKHSYISKVRSKIDERNTYISISEEQREKIAERVTLFDHIIKQFNLADQSESQMIPKDSKEFLNLMMYTMYFKNIIKKHLTLSFVEFTILAIITSQNKNIVLLKDLIETIHHKYPQTVRALNNLKKQGYLIKERSTEDERKILIHMNDAQQDHADQLLAQVNQLLADKDHLHLVFE
>WP_162635831.1|WP_162635831.1 staphyloferrin B ABC transporter permease subunit SirB 
MLLKPKYQIVIAGLCLAIVAILSLMIGNTLVSLGTVIQALFNFDSENDLHDVVTGARASRTIIALLTGAALAVSGLLMQALTRNPIASPGLFGVNAGAVFFVIFSITFIQIQSFKMIVVIAFLGAIVVTVLVVALGMFRQTLFSPHRVILAGAAIAMLFTAFTQGILIMNETDLQGLLFWLSGSVSLRNIWDIPWIIPLVLILILIAFSMAAHINILMTSDDIATGLGQNIKLIKWMIIMLISMLAGISVAVAGSIVFVGLIVPNISKRLLPPNYKYLIPFTALAGAILMIISDIVARIIIKPLELPIGVVTAVIGAIVLIYIMKKGRQRL
>WP_162635832.1|WP_162635832.1 staphyloferrin B ABC transporter substrate-binding protein SirA 
MNKVIKMLVVTLAFLLVLAGCSGNSNKQSSDNKDKETTSIKHAMGTTEIKGKPKRVVTLYQGATDVAVSLDVKPVGAVESWTQKPKFEYIKNDLKDTKIVGQEPAPNLEEISKLKPDLIVASKVRNEKVYDQLSKIAPTVSTDTVFKFKDTTKLMGKALGKEKEAEDLLKKYDDKVAAFQKDAKAKYKDAWPLKASVVNFRADHTRIYAGGYAGEILNDLGFKRNKDLQKQVDNGKDIIQLTSKESIPLMNADHIFVVKSDPNAKDAALVKKTESEWTSSKEWKNLDAVKNNQVSDDLDEITWNLAGGYKSSLKLIDDLYEKLNIEKQSK
>WP_162635859.1|WP_162635859.1 Na/Pi cotransporter family protein 
MSVTEVIFSFLGGLGIFLYGLKIMGDGLQASAGDRLRDILNKFTSNPVLGVIAGIVVTILIQSSSGTTVITIGLVTAGFMTLKQAIGVIMGANIGTTVTAFIIGIDLGEYAMPILALGAFLIFFFKRSKINNIGRILFGFGSLFFGLEFMGDAVKPLASLDGFKQLMLDMSTNPILAVIVGAGLTALVQSSSATIGILQEFYQQDLISLNAAIPVLLGDNIGTTITAILASLAGSIAAKRAALVHVIFNLIGVIIFTIFLPVVIHLISLLQDVWHLKPAMTIAVSHGIFNITNTLIQLPFVAGLAWIVTKLVPGKDIADDYKPQHLNKDLVYHAPGVALQETQKELQNVGQIVLSMFEDIREITKDDKKLIKKLEQKHQAVETINDSIRNYLVRISTKAITKADVERLAVMFDVNRSILKVAELTEEYVAQLKRQHDEDIRITEDAQRGMDKLFNHVAESFDKAIDMLDVYDKTKKDEIVERSRESFNIEHKLRKGHIKRLNRGECTTKGGLLYIDMIGVFERIGYHSRNVSEALVGLNDDVPTDEEIATTEI
>WP_162636893.1|WP_162636893.1 MFS transporter 
MTDLLKIKNFRLFFLAEIISAFGVGISTVGANWYLIDKTNDSQLLGIMLALNVLSGFLASPIIDGLADKYNRRNIILITYLLQVILYLLIVIALLMIGFETYLVIGFAIVNGIGWTTYMATSRSLVKQILKPDQYTDANSLLEISLQTGMFIAGGLSGILYEINGFTLIIAMTIMMFLISIFMLFRLHVDKPTHSEEESTNSLLQEYLLGWKFLKDNMMIFIFGVISIIPMVFTMIFNISLPGYVYNVLKLSSVQFGFSDMLYGIGGLCAGLISAILSKKISTKALIFLLYFILVINSALFIWINSAFYLFIGSFILGYSISPIRIYMNTAIMNTVSDKYVGRSFTIWTSISLLLQSFIAPFLGRWINEINDKFGFYIILILSLLIFVTLLLVNKTDKIKYAHKEE
>WP_162644627.1|WP_162644627.1 phosphatidylinositol-specific phospholipase C 
MKKCIKTLFLSIILVVMSGLYHSAHASDSLSKSPENWMSKLDESKHLTEINVPGSHDSGSFTLTDPVKSVWAKTQDKDYLTQMKSGVRFFDIRGRASADNMISVHHGMVYLHHELGKFLDDAKYYLSAYPNETIVMSMKKDYDSDSKVTKTFEEIFREYYYNNPQYQNLFYTGSNANPTLKETKGKIVLFNRMGGTYIKSGYGADTSGIQWADNATFETKINNGNLHLQVQDEYKDYYDKKVEAVKNLLAKAKTDSNKDNVYVNFLSVTSGGSAFNSTYNYASHINPEIAKTIKANGKARTGWLIVDYAGYPWPGYDDIVSEIIDSNK
>WP_162653775.1|WP_162653775.1 HTH-type transcriptional regulator SarS 
MKYNNHDKIRDFIIIEAYMFRFKKKVKPEVDMTIKEFILLTYLFHQQENTLPFKKIVSDLCYKQSDLVQHIKVLVKHSYISKVRSKIDERNTYISISEEQREKIAERVTLFDQIIKQFNLADQSESQMIPKESKEFLNLMMYTMYFKNIIKKHLTLSFVEFTILAIITSQNKNIVLLKDLIETIHHKYPQTVRALNNLKKQGYLIKERSTEDERKILIHMDDAQQDHAEQLLAQVNQLLADKDHLHLVFE
>WP_162838037.1|WP_162838037.1 hypothetical protein 
MITIDSKINKQIAKNLSLEGMYVTKEQQIQILHAINNKKEITNELIHKNSF
>WP_163981453.1|WP_163981453.1 hypothetical protein 
MTKKEYEINPGKIKSNTEETSAIANISYEIENANDNNLETTKINGQIKDLKKDGKFPKNLDYIDSYTDPSTGTTATAFLNKDTGKVTVGMAGTNVHGDQIKKVAFSLVAPSSIRPSNQYLKDVLGTMEDGAADLAIGVGLVNYKGKHFANTQQFIENLQKKYEIDTVTGHSLGGRDAIFLGLRYNIKNVVAYNPAPLEVKSIRNKFGGQLFRNTTFPDEKYLKELMDNYDGDITKVITQKDGLDYLVKRTDHLTCGDVLRINNGQGHAMENFLGEKEQREIIEELMLVKGYRDANDKAFKALKKNTEKKLGKIDEIKSKLLQTNGGALSSSQQKLLETLVAFSVAEGLSKMVDQELQQLKNMFNLMDEKFEANWKDAQEASDIVGKHLSYPEKVSALDNGGVNESKLATEPHNEIKDKLNKITDLSKKYNSYLQQIEKSINEIVAKDQQLAGQIGDLI
>WP_174839710.1|WP_174839710.1 staphylococcal protein A 
MKKKNIYSIRKLGVGIASVTLGTLLISGGVTPAANAAQHDEAQQNAFYQVLNMHNLNADQRNGFIQSLKDDPSQSANVLGEAKKLNDSQAPKAEAQQNNFNKDQQSAFYEILNMPNLNEEQRNGFIQSLKDDPSQSTNVLGEAKKLNDAQAPKADNKFNKDQQNAFYEILNMPNLNEEQRNGFIQSLKDDPSQSANLLTEAKKLNDAQAPKADNKFNKEQQNAFYEILHLPNLNEEQRNGFIQSLKDDPSQSANLLAEAKKLNDAQAPKADNKFNKEQQNAFYEILHLPNLTEEQRNGFIQSLKDDPSVSKEILAEAKKLNDAQAPKEEDNNKPGKEDNNKPGKEDNNKPGKEDGNKPGKEDGNKPGKEDNNKPGKEDNNKPGKEDGNGVHVVKPGDTVNDIAKANGTTADKIAADNKLADKNMIKPGQELVVDKKQPVNHADANKAQALPETGEENPFIGTTVFGGLSLALGAALLAGRRREL
>WP_176427344.1|WP_176427344.1 MULTISPECIES: tRNA-dihydrouridine synthase 
MKENFWSELPRPFFILAPMEDVTDIVFRHVVSEAARPDVFFTEFTNTESFCHPEGIHSVRGRLTFSEDEQPMVAHIWGDKPEQFRETSIQLAKMGFKGIDLNMGCPVANVAKKGKGSGLILRPDVAAEIIQATKAGGLPVSVKTRLGYYEIDEWKDWLKHVFEQDIANLSIHLRTRKEMSKVDAHWELIEAIKNLRDEIAPNTLLTINGDIPDRKTGLELAEKYGIDGVMIGRGIFHNPFAFEKEPREHTSKELLDLLRLHLSLFNKYEKDEIRQFKSLRRFFKIYVRGIRGASELRHQLMNTQSIAEARALLDEFEAQMNEDVKIEL
>WP_179302723.1|WP_179302723.1 HTH-type transcriptional regulator SarS, partial 
AYMFRFKKKVKPEVDMTIKEFILLTYLFHQQENTLPFKKIVSDLCYKQSDLVQHIKVLVKHSYISKVRSKIDERNTYISISEEQREKIAERVTLFDQIIKQFNLADQSESQMIPKDSKEFLNLMMYTMYFKNIIKKHLTLSFVEFTILAIITSQNKNIVLLKDLIETIHHKYPQTVRALNNLKKQGYLIKERSTEDERKILIHMDDAQQDHAEQLLAQVNQLLADKDHLHLVFE
>WP_181875224.1|WP_181875224.1 tRNA-dihydrouridine synthase 
MKENFWSELPRPFFILAPMEDVTDIVFRHVVSEAARPDVFFTEFTNTESFCHPEGIHSVRGRLTFSEDEQPMVAHIWGDKPEQFRETSIQLAKMGFKGIDLNMGCPVANVAKKGKGSGLILRPDVAAEIIQATKAGGLPVSVKTRLGYYEIDEWKDWLKHVFEQDIANLSIHLRTRKEMSKVDAHWELIEAIKNLRDEIAPNTLLTINGDIPDRKTGLEFAEKYGIDGVMIGRGIFHNPFAFEKEPREHTSKELLDLLRLHLSLFNKYEKDEIRQFKSLRRFFKIYVRGIRGASELRHQLMNTQSIAEARALLDEFEAQMDEDVKLEL
>WP_187396006.1|WP_187396006.1 Csa1 family protein, partial 
MKSLNEIVICISFLFLTIFIGGCGIGKEAEVKKSFEKTLSMYPIKNLEDLYDKEGYRDDQFDKKDKGTWTISSEM
>WP_187396007.1|WP_187396007.1 Csa1 family protein, partial 
KDGDISYNPEVPSYSVKYQLTNDDYNVKQLRKRYNIPTNKASELLLKGSGNLDGSSVGYKKIEFTFVEKKGENTYYTANLHFKPSEDK
>WP_187396008.1|WP_187396008.1 L-lactate permease 
MTLLTVNPFDNVGLSALVAAVPIILFLLCLTVFKMKGIYAALTTLVVTLIVALFVFELPARVSAGAITEGVVAGIFPIGYIVLMAVWLYKVSIKTGQFSIIQDSIASISENQRIQLLLIGFCFNAFLEGAAGFGVPIAICAVLLIQLGFEPLKAAMLCLIANGAAGAFGAIGLPVSIIDTFNLSGGVTTLDVARYSALTLPILNFIIPFVLVFIVDGMKGIKEILPVILTVSGTYTGLQLLLTIFHGPELADIIPSLATMVVLAFVCRKFKPKNIFRLEASEHKIQKRTPKEIVFAWSPFVILTAFVLVWSAPFFKKLFQPGGALESLVLKMPIPNTVSDLSPKGIALRLDLIGATGTAILLTVVITILITKLKWKSAGALLVEAIKELWLPILTISAILAIAKVMTYGGLTVAIGQGIAKAGAIFPLFSPVLGWIGVFMTGSVVNNNTLFAPIQATVAQQISTSGSLLVAANTAGGVAAKLISPQSIAIATAAVKKVGEESALLKMTLKYSIIFVAFICVWTFILTLIF
>WP_187396009.1|WP_187396009.1 staphylococcal protein A 
MKKKNIYSIRKLGVGIASVTLGTLLISGGVTPAANAAQHDEAQQNAFYQVLNMPNLNADQRNGFIQSLKDDPSQSANVLGEAKKLNDSQAPKADAQQNNFNKDQQSAFYEILNMPNLNEEQRNGFIQSLKDDPSQSTNVLGEAKKLNESQAPKADNNFNKEQQNAFYEILNMPNLNEEQRNGFIQSLKDDPSQSANLLAEAKKLNESQAPKADNKFNKEQQNAFYEILHLPNLTEEQRNGFIQSLKDDPSVSKEILAEAKKLNDAQAPKEEDNNKPGKEDGNKPGKEDGNKPGKEDNKKPGKEDGNKPGKEDNKKPGKEDNKKPGKEDNKKPGKEDGNNPGKEDGNKPGKEDGNGVHVVKPGDTVNDIAKANGTTADKIAADNKLADKNMIKPGQELVVDKKQPANHADANKAQALPETGEENPFIGTTVFGGLSLALGAALLAGRRREL
>WP_187396933.1|WP_187396933.1 tandem-type lipoprotein 
MMKRLNKLVLGIIFLFLVISITAGCGIGKEAEVKKSFEKTLSMYPIKNLEDLYDKEGYRDDQFDKNDKGTWIINSEMVIQPNNEDMVAKGMVLYMNRNTKTTNGYYYVDVTKDEDEGKPHDNEKRYPVKMVDNKIIPTKEIKDKNIKKEIENFKFFVQYGNFKDLSKYKDGDISYNPEVPSYSAKYQVTNDDYNVKQLRKRYDIPTNKAPKLLLKGTGNLKGSSVGYKDIEFTFVEKKGKNIYFSDSLHLEPSEDK
>WP_187396934.1|WP_187396934.1 tandem-type lipoprotein 
MYISFLILVISIVAGCGTGKEAEIKKSFEKTLSMYPIKNLEDLYDKEGYRDDEFDKNDKGTWAISSEMAIQKKGEALNIKGMVLKLNRNTRSAKGFYYVNAIKKDENGRPQDKQIEYPVKMIDNKIIPTKDIKDEKIKKEIKNFKFFAQYGNFKDLSKYKDGNISYNPEAPIYSAKYQLTNDDYNVKQLRKRYDIPTNKAPKLLLKGSGNLDGSSVGYKKNEFTFVEKKGENTYFTANLHFKPSNDE
>WP_196429646.1|WP_196429646.1 hypothetical protein 
MSINSNKFFFATYFWCKSQIEEVMEHFYSKFEETIENRWFWVIIAIIAIVGIIGYAFFCTSRGYNFNGNVKLHWPRIWQAGIGCSR
>WP_197840534.1|WP_197840534.1 staphyloferrin B export MFS transporter 
MINQSIWRSNFRILWLSQFIAIAGLTVLVPLLPIYMASLQNLSVVEIQLWSGIAIAAPAVTTMIASPIWGKLGDKISRKWMVLRALLGLAVCLFLMALCTTPLQFVLVRLLQGLFGGVVDASSAFASAEAPAEDRGKVLGKLQSSVSAGSLVGPLIGGVTASILGFSALLMSIAVITFIVCIFGALKLIETTHMPKSQTPNINKGIRRSFQCLLCTQQTCRFIIVGVLANFAMYGMLTALSPLASSVNHTAIDDRSVIGFLQSAFWTASILSAPLWGRFNDKSYVKSVYIFATIACGCSAILQGLATNVEFLMAARILQGLTYSALIQSVMFVVVNACHQQLKGTFVGTTNSMLVIGQIIGSLSGAAITSYTTPATTFIVMGIVFAVSSLFLICSTITNQINDHTLMKLWELKQKSAK
>WP_200640832.1|WP_200640832.1 DNA2/NAM7 family helicase 
MSQLLNDTLSAWLLIESLSPGEVNFTAEDILSAENFKNGAKQAQLQSFDEYFEIWNDERFIISEEKSEIGEIIFKFYRHCFRYNEINLKIQDIFDDYSDIHNPNGTHCYGYTFNIDKHGQVIVDSIHIPMIMSALKEIEKNKNANIEEKFNDSVEKFVQKVKEILADEPINEFKLKKMDIAYDEYFSVLNSKKDGLFAHYVAIEYVKDSDLPQPEFNSFFISDIEKARKSPNQTLIDYIEGVEESKRIEVDENKEMFDKFLHPSRLPDGRWPSQTEFRLSLMQQLAVNQITSGNERISSVNGPPGTGKTTLLKDIFAHLVVERGKELAKLNNPKDAFVKTKTHETDDKYVYLLKESIAKYKMVVASSNNGAVENISKDLPKIEEIIRNPEKCKFPKYEQNYANLAHELKDFAEIAEDLIGESAWGLFSGVFGKSTNINQVLSHMLKQDANDIGFAKLLQNENNRMSYNELMSEWQSHQRAFLEELRHVEMLKEESIRAYDVYKNCESYSKVEHELNSKKMNVKEKLNHLEIQISCDNKEIEDLDDRINYNTKQLETLNELIKSIRDSNKGFVIKLKAIFNSEEDERYKKHNAEKQQLLGQQIELEKCKKIKNEDLVSKLKEKEKLIKQLTKVQLQLDELNSQLQELEAYRIESKITIPEKDFWSDNNYDERQVTNLWTSDELQYRRAMLFLRAMILHKLLLIANNTTIYYAINDFKSRRKLIDANPDKVHNAWNVMHLIFPVVSTTFASFKSMYGGIPRDFIDYLFIDEAGQAIPQAAVGALFRSKKVVAVGDPIQIEPVVTLESHLIDNIRKNYNVPEYLVSKEASVQSVADNANQYGFWKSDATDSNQKTWIGIPLWVHRRCLKPMFTIANQIAYNNKMVLPSNITNVGKTGWYDVKGNSVQKQFVKEHGEKVLELLANDWFEAIKEGKNEPSSFVISPFSAVQKQVKRILKQQLPTRIDIERTKINQWVDKSIGTVHTFQGKEAQKVYFVIGTDNTQDGAVNWSCEKPNLLNVAVTRAKKEFYVIGDMQRIQSKPF
>WP_200641138.1|WP_200641138.1 oleate hydratase, partial 
IESICKRDPLAGKTVTGGIITINDSAWQISFTINRQQQFKDQPKNEISTWIYALYSDVNGDYIKKPITECSGNEICQEWLYHLGVPTDKIEDLAKHASNTIPVYMPYITSYFMTRAIGDRPLVVPHQSQNLAFIGNFAETERDTVFTTEYSVRTAMEAVYQLLNIDRGIPEVINSTFDLRVLMDAVYELNDHQDLREITKDSKMQKLALAGFLKKIKGTYIESLLKEHKLL
>WP_203228749.1|WP_203228749.1 tRNA-dihydrouridine synthase family protein, partial 
MKENFWSELPRPFFILAPMEDVTDIVFRHVVSEAARPDVFFTEFTNTESFCHPEGIHSVRGRLTFSEDEQPMVAHIWGDKPEQFRETSIQLAKMGFKGIDLNMGCPVANVAKKGKGSGLILRPDVAAEIIQATKAGGLPVSVKTRLGYYEIDEWKDWLKHVFEQDIANLSIHLRTRKEMSKVDAHWELIEAIKNLRDEIAPNTLLTINGDIPDRKTGLELAEKYGIDGVMIGRG
>WP_205299471.1|WP_205299471.1 Na/Pi cotransporter family protein 
MSVTEVIFSFLGGLGIFLYGLKIMGDGLQASAGDRLRDILNKFTSNPVLGVIAGIVVTILIQSSSGTTVITIGLVTAGFMTLKQAIGVIMGANIGTTVTAFIIGIDLGEYAMPILALGAFLIFFFKRSKINNIGRILFGFGSLFFGLEFMGDAVKPLASLDGFKQLMLDMSTNPILAVIVGAGLTALVQSSSATIGILQEFYQQDLISLNAAIPVLLGDNIGTTITAILASLAGSIAAKRAALVHVIFNLIGVIIFTIFLPVVIHLISLLQDVWHLKPAMTIAVSHGIFNITNTLIQLPFVAGLAWIVTKLVPGKDIADDYKPQHLNKDLAYHAPGVALQETQKELQNVGQIVLSMFEDIREITKDDKKLIKKLEQKHQAVETINDSIRNYLVRISTKAITKADVERLAVMFDVNRSILKVAELTEEYVAQLKRQHDEDIRITEDAQRGMDKLFNHVAESFDKAIDMLDVYDKTKKDEIVERSRESFNIEHKLRKGHIKRLNRGECTTKGGLLYIDMIGVLERIGYHSRNVSEALVGLNDDVPTDEEIATTEI
>WP_205301162.1|WP_205301162.1 tRNA-dihydrouridine synthase 
MKENFWSELPRPFFILAPMEDVTDIVFRHVVSEAARPDVFFTEFTNTESFCHPEGIHSVRGRLTFSEDEQPMVAHIWGDKPEQFRETSIQLAKMGFKGIDLNMGCPVANVAKKGKGSGLILRPDVAAEIIQATKAGGLPVSVKTRLGYYEIDEWKDWLKHVFEQDIANLSIHLRTRKEMSKVDAHWELIEAIKNLRDEIAPNTLLTINGDIPDRKTGLELAEKYGIDGVMIGRGIFHNPFAFEKEPREHTSKELLDLLRLHLSLFNKYEKDEIRQFKSLRRFFKIYVRGIRDASELRHQLMNTQSIAEARALLDEFEAQMDEDVKIEL
>WP_205403869.1|WP_205403869.1 phosphatidylinositol-specific phospholipase C, partial 
TQMKSGVRFFDIRGRASADNMISVHHGMVYLHHELGKFLDDAKYYLSAYPNETIVMSMKKDYDSDSKVTKTFEEIFREYYYNNPQYQNLFYTGSNANPTLKETKGKIVLFNRMGGTYIKSGYGADTSGIQWADNATFETKINNGSLNLKVQDEYKDYYDKKVEAVKNLLAKAKTDSNKDNVYVNFLSVASGGSAFNSTYNYASHINPEIAKTIKANGKARTGWLIVDYAGYPWPGYDDIVSEIIDSNK
>WP_212593087.1|WP_212593087.1 staphylococcal protein A 
MKKKNIYSIRKLGVGIASVTLGTLLISGGVTPAANAAQHDEAQQNAFYQVLNMPNLNADQRNGFIQSLKDDPSQSANVLGEAQKLNDSQAPKADAQQNNFNKDQQSAFYEILNMPNLNEEQRNGFIQSLKDDPSQSTNVLGEAKKLNESQAPKADNNFNKEQQNAFYEILNMPNLNEEQRNGFIQSLKDDPSQSANLLAEAKKLNESQAPKADNKFNKEQQNAFYEILHLPNLNEEQRNGFIQSLKDDPSQSANLLAEAKKLNDAQAPKADNKFNKEQQNAFYEILHLPNLTEEQRNGFIQSLKDDPSVSKEILAEAKKLNDAQAPKEEDNNKPGKEDNKKPGKEDGNKLGKEDGNKLGKEDNKKPGKEDGNKPGKEDNKKPGKEDGNKPGKEDGNKPGKEDGNGIHVVKPGDTVNDIAKANGTTADKIAADNKLADKNMIKPGQELVVDKKQPANHADANKAQALPETGEENPFIGTTVFGGLSLALGAALLAGRRREL
>WP_214308883.1|WP_214308883.1 tRNA-dihydrouridine synthase 
MKENFWSELPRPFFILAPMEDVTDIVFRHVVSEAARPDVFFTEFTNTESFCHPEGIHSVRGRLTFSEDEQPMVAHIWGDKPEQFRETSIQLAKMGFKGIDLNMGCPVANVAKKGKGSGLILRPDVAAEIIQATKAGGLPVSVKTRLGYYEIDEWKDWLKHVFEQDIANLSIHLRTRKEMSKVDAHWELIEAIKNLRDEIAPNTLLTINGDIPDRKTGLELAEKYGIDGVMIGRGIFHNPFAFEKEPREHTSKELLDLLRLHLSLFNKYEKDEIRQFKSLRRFFKIYVRGIRGASELRHQLMNTQSIAEARALLDEFEAQMDEDXKIEL
>WP_214308884.1|WP_214308884.1 DUF6007 family protein 
MEXLKXSLKSLGWWDLFFAIPMFLLFAYLPNYNFITIFLNIVIIIFFSIGLILTTHIIIDKIKSNTK
>WP_214308885.1|WP_214308885.1 hypothetical protein 
MXKFNNWILNAISGSQTDKNETTEELKGAKFIILYAYSMLVLLALVISNIFIHILEPKLSITTQIIIVLILIEXLIGLRFLKAYDVKRGKDKENKKNSKDFVKLKSILVAILFXSLALTAGTVADIYGFTDLGNTRSDLIVWSIGGIIFGLVCYTMEDKK
>WP_214308886.1|WP_214308886.1 phosphatidylinositol-specific phospholipase C 
MKKCIKTLFLSIILVVMXGWYHSAHASDSLSKSPENWMSKLDESKHLTEINXPGSHDSGSFTLXDPVKSVWAKTQXKDYLTQMKSGVRFFDIRGRASADNMISVHHGMVYLHHELGKFLDDAKYYLSAYPNETIVMSMKKDYDSDSKVTKTFEEIFREYYYNNPQYQNLFYTGSNANPTLKETKGKIVLFNRMGGTYIKSGYGADTSGIQWADNATFETKINNGSLNLKVQDEYKDYYDKKVEAVKNLLAKAKTDSNKDNVYVNFLSVASGGSAFNSTYNYASHINPEIAKTIKXNGKARTGWLIVDYAGYXWPGYDDIVSEIIDSNK
>WP_214308887.1|WP_214308887.1 tandem-type lipoprotein, partial 
GCGIGKEAEXKKSFEKTLSMYPIKNLEDLYDKEGYRDBZFDKXDKGTWXIXSEMAIXXKGEALNIKGMVLKLNRNTRSAKGFYYVNXXKKDEBGRPXDNXIEYPVKMXDNKIIPTKXIKDEKIKKEIENFKFFXQYGXFKBLXXYKDGDISYNPEVPSYSAKYQLTNDDYNVKQLRKRYDIPTNKAPKLLLKGXGBLXGSSVGYKXIEFTFVEKKGENTYFTANLHFKPSEDK
>WP_214308889.1|WP_214308889.1 M20 family metallopeptidase 
MNQQLIEALKSKEDKMIEIRRYLHQHPELSFHEDETAKYIAEFYKGKDVEVETNVGPRGIKVTIDSGKPGKTLAIRADFDALPITEDTGLSFASQNKGVMHACGHDAHTAYMLVLAETLAEMKDSFTGKVVVIHQPAEEVPPGGAKAMIENGVLDGVDHXLGVHVMSTMKTGNVYYRPGYVQTGRAFFKLKVQGKGGHGSSPHMANDAIVAGSYFVTALQTVVSRRLSPFETGVVTIGSFDGKGQFNVIKDVVEIEGDVRGLTDATKATIEXEIKRLSKGLEALYGVTCTLEYNDDYPALYNDPEFTEYVAKTLKEADLEFGVEICEPQPPSEDFAYYAKERPSAFIYTGAAVEBGEIYPHHHPKFNISEKSLLISAEAVGTVVLDYLKGDN
>WP_214308890.1|WP_214308890.1 multidrug efflux MFS transporter NorC 
MNETYRGGNKLILGIVLGVITFWLFAQSLVNXVPNLQQSFGXDMGTISIAVSLTALFSGMFVVGAGGLADKIGRVKMTBIGLLLSIIGSALIIITNLPALLILGRVIQGVSAACIMPSTLAIMKTYYZGAERQRALSYWSIGSWGGSGICSLFGGAVATTMGWRWIFIFSIIVAVLSMLLIKGTPETKSEVTNTHKFDVAGLIVLVVMLLSLNVVITKGAALGYTSLWFFGLIAIVIVAFFIFLKVEKKVDNPLIDFKLFENKPYTGATISNFLLNGVAGTLIVANTFVQQGLGYTALQAGYLSITYLIMVLLMIRVGEKLLQKMGSKRPMLLGTFIVVIGIALISLVFLPGIFYVISCVVGYLCFGLGLGIYATPSTDTAISNAPLDKVGVASGIYKMASSLGGAFGVAISGAVYAGAVAATSIHTGAMIALWVNVLMGIMAFIAILFAIPNDDKRVKDAK
>WP_214308891.1|WP_214308891.1 DUF1648 domain-containing protein 
MSKIRSFTILSLLIYLAMMCYTVVTYPKLPTKVPIHXNLAGDADNFADKWVLLLINSAFIVIWLIFFIAGRYYERFAKWSHYNHTPREIRAIKLFLSTLNLEIMSYMSIFTVLEIWQIQHHHQFNLLWFNMIFIIIIGLTLVIFCLLPTIHKMRDSQ
>WP_214308892.1|WP_214308892.1 L-lactate permease 
MTLLTVNPFDNVGLSALVAAVPIILFLLCLTVFKMKGIYAALTTLVVTLIVALFVFELPARVSAGAITEGVVAGIFPIGYIVLMAVWLYKVSIKTGQFSIIQDSIASISEDQRIQLLLIGFCFNAFLEGAAGFGVPIAICAVLLIQLGFEPLKAAMLCLIANGAAGAFGAIGLPVSIIDTFNLSGGVTTLDVARYSALTLPILNFIIPFVLVFXXDGMKGIKEILPVILTVSGTYTGLQLLLTIFHGPELADIIPSLATMVVLAFVCRKFKPKNIFRLEASEHKIQKRTPKEIVFAWSPFVILTAFVLVWSAPFFKKLFQPGGALESLVJKXPIPNTVSDLSPKGIALRLDLIGATGTAILLTVIITIJITKLKWKSAGALLVEAIKELWLPILTISAILAIAKVMTYGGLTVAIGQGIAKAGAIFPLFSPVLGWIGVFMTGSVVNNNTLFAPIQATVAQQISTSGSLLVAANTAGGVAAKLISPQSIAIATAAVKKVGEESALLKMTLKYSIIFVAFICVWTFILTLIF
>WP_214308893.1|WP_214308893.1 staphylococcal protein A 
MKKKNIYSIRKLGVGIASVTLGTLLISGGVTPAANAAQHDEAQQNAFYQVLNMPNLNADQRNGFIQSLKDDPSQSANVLGEAKKLNDSQAPKADAQQNNFNKDQQSAFYEILNMPNLNEAQRNGFIQSLKDDPSQSTNVLGEAKKLNESQAPKADNNFNKEQQNAFYEILNMPNLNEEQRNGFIQSLKDDPSQSANLLSEAKKLNESQAPKADNKFNKEQQNAFYEILHLPNLNEEQRNGFIQSLKDDPSQSANLLAEAKKLNDAQAPKADNKFNKEQQNAFYEILHLPNLTEEQRNGFIQSLKDDPSVSKEILAEAKKLNDAQAPKEEDNXKPGKEDGNKPGKEDXNKPGKEDXXKPGKEDXXKPGKEDGNKPGKEDNKKPGKEDXNKPGKEDGNKPGKEDGNGVHVVKPGDTVNDIAKANGTTADKIAADNKLADKNMIKPGQELVVDKKQXANHADANKAQALPETGEENPFIGTTVFGGLSLALGAALLAGRRREL
>WP_214308894.1|WP_214308894.1 staphyloferrin B ABC transporter permease subunit SirB 
MLLKPKYQIVIAGLCLAIVAILSLMIGNTLVSPGTVIQALFNFDSENDLHDVVTGARASRTIIALLTGAALAVSGLLMQALTRNPIASPGLFGVNAGAVFFVIFSITFIQIQSFKMIVVIAFLGAIVVTXLVVALGMFRQTLFSPHRVILAGAAIAMLFTAFTQGILIMNETDLQGLLFWLSGSVSLRNIWDIPWIIPLVLILILIAFSMAAHINILMTSDDIAXGLGQNIKLIKWMIIMLISMLAGISVAVAGSIVFVGLIVPNISKRLLPPNYKYLIPFTALAGAILMIISDIVARIIIKPLELPIGVVTAVIGAIVLIYIMKKGRQRL
>WP_214308895.1|WP_214308895.1 staphyloferrin B biosynthesis protein SbnC 
MQNHTAVNTAQTIILRBLVDALLFEDIAGIVSNSXITKENGQTJLIYERETQQIKIPVYFSALNMFRYESSQPITIEGRASKQPLTAAEFWQTIANMNCDLSHEWEVARVEEGLTTAATQLAKQLSELDLASHPFVMSEQFASLKDRPFHPLAKEKRGLREXDYQVYQAELNQSFPLMVAAVKKTHMIHGDTANIDELENLTAPIKEQATDMLNDQGLSIDDYVLFPVHPWQYQHILPNVFAKEISEKLVVLLPLKFGDYLSSSSMRSLIDIGAPYNHVKVPFAMQSLGALRLTPTRYMKNGEQAEQLLRQLIEKDEALAKYVMVCDETAWWSYMGQDNDIFKDQLGHLTVQLRKYPEVLAKNDTQQLVSMAALAANDRTLYQMICGKDNISKNDVMTLFEDIAQVFLKVTLSFMQYGALPELHGQNILLSFEDGRVQKCVLRDHDTVRIYKPWLTAHQLSLPKYVVREDTPNTLINEDLETFFAYFQTLAVSVNLYAIIDAIQDLFGVSEHELMSLLKQILKNEVATISWVTTDQLAVRHILFDKQTWPFKQILLPLLYQRDSGGGSMPSGLTTVPNPMVTYD
>WP_214308896.1|WP_214308896.1 staphyloferrin B export MFS transporter 
MINQSIWRSNFRILWLSQFIAIAGLTVLVPLLPIYMASLQNLSVVEIQLWSGIAIAAPAVTTMIASPIWGKLGDKISRKWMVLRALLGLAVCLFLMALCTTPLQFVLVRLLQGLFGGVVDASSAFASAEAPAEDRGKVLGRLQSSVSAGSLVGPLIGGVTASILGFSXLLXXIAVITFIVCIFGALKLIETTHMPKSQTPNINKGIRRSFQCLLCTQQTCRFIIVGVLANFAMYGMLTALSPLASSVNHTAIDDRSVIGFLQSAFWTASILSAPLWGRFNDKSYVKSVYIFATIACGCSAILQGLATNIEFLMAARILQGLTYSALIQSVMFVVVNACHQQLKGTFVGTTNSMLVVGQIIGSLSGAAJTSYTTPXTTFIVMGVVFAVSSLFLICSTITNQINDHTLMKLWELKQKSAK
>WP_214309381.1|WP_214309381.1 IS6 family transposase, partial 
MNYFRYKQFNKDVITVAVGYYLRYTLSYRDISEILRERGIYVHHSTIYRWVQEYAPILYQIWKKKHKKAYYKWRIDETYIKIKGKWSYLYRAIDAEGHTLDIWLRKQR
>WP_214309383.1|WP_214309383.1 Na/Pi cotransporter family protein 
MSVTEVIFSFLGGLGIFLYGLKIMGDGLQASAGDRLRDILNKFTSNPVLGVIAGIVVTILIQSSSGTTVITIGLVTAGFMTLKQAIGVIMGANIGTTVTAFIIGIDLGEYAMPILALGAFLIFFFKRSKINNIGRILFGFGSLFFGLEFMGDAVKPLASLDGFKQLMLDMSTNPILAVIVGAGLTALVQSSSATIGILQEFYQQDLISLNAAIPVLLGDNIGTTITAILASLAGSIAAKRAALVHVIFNLIGVIIFTIFLPVVIHLISLLQDXWHLKPAMTIAVSHGIFNITNTLIQLPFVAGLAWIVTKLVPGKDIADDYKPQHLNKDLVYHAPGVALQETQKELQNVGQIVLXMFEDIREITKDDKKLIKKLEQKHQAVETINDSIRNYLVRISTKAITKADVERLAVMFDVNRSILKVAELTEEYVAQLKRQHDEDIRITEDAQRGMDKLFNHVAESFDKAIDMLDVYDKTKKDEIVERSRESFNIEHKLRKGHIKRLNRGECTTKGGLLYIDMIGVLERIGYHSRNVSEALVGLNDDVPTDEEIATTEI
>WP_216500991.1|WP_216500991.1 multidrug efflux MFS transporter NorC 
MNETYRGGNKLILGIVLGVITFWLFAQSLVNVVPNLQQSFGTDMGTISIAVSLTALFSGMFVVGAGGLADKIGRVKMTNIGLLLSIIGSALIIITNLPALLILGRVIQGVSAACIMPSTLAIMKTYYQGAERQRALSYWSIGSWGGSGICSLFGGAVATTMGWRWIFIFSIIVAVLSMLLIKGTPETKSEVTNTHKFDVAGLIVLVVMLLSLNVVITKGAALGYTSLWFFGLIAIVIVAFFIFLKVEKKVDNPLIDFKLFENKPYTGATISNFLLNGVAGTLIVANTFVQQGLGYTALQAGYLSITYLIMVLLMIRVGEKLLQKMGSKRPMLLGTFIVVIGIALISLVFLPGIFYVISCVVGYLCFGLGLGIYATPSTDTAISNAPLDKVGVASGIYKMASSLGGAFGVAISGAVYAGAVAATSIHTGAMIALWVNVLMGIMAFIAILFAIPNDDKRVKDAK
>WP_216711983.1|WP_216711983.1 tandem-type lipoprotein 
MIKRINKLVLGISLLFLIISITAGCGMGKEAEIKKSFEKTLSMYPIKNLEDLYDKEGYRDDEFDKNDKGTWIIGSEMATQNKGEALKVKGMVLYMNRNTKTTKGFYYVNVVKKDGDGRPQDNKIEYPVKMVDNKIIPTKGIKDENIKKEIENFKFFAQYGSFKDLSKYKDGDISYNPEVPSYSAKYQLTNDDYNVKQLRKRYDIPTNKAPKLLLKGSGDLKGSSVGYKDIEFTFVEKKGENTFFTDSLHLEPSEDK
>WP_216730876.1|WP_216730876.1 staphylococcal protein A 
MKKKNIYSIRKLGVGIASVTLGTLLISGGVTPAANAAQHDEAQQNAFYQVLNMPNLNADQRNGFIQSLKDDPSQSANVLGEAKKLNDSQAPKADAQQNNFNKDQQSAFYEILNMPNLNEEQRNGFIQSLKDDPSQSTNVLGEAKKLNESQAPKADNNFNKEQQNAFYEILNMPNLNEEQRNGFIQSLKDDPSQSANLLAEAKKLNDAQAPKADNKFNKEQQNAFYEILHLPNLTEEQRNGFIQSLKDDPSVSKEILAEAKKLNDAQAPKEEDNNKPGKEDGNKPGKEDGNKPGKEGGNKPGKEDNKKPGKEDGNKPSKEDGNKPSKEDGNKPGKEDGNGVHVVKPGDTVNDIAKANGTTADKIAADNKLADKNMIKPGQELVVDKKQPANHADANKAQALPETGEENPFIGTTVFGGLSLALGAALLAGRRREL
>WP_216730877.1|WP_216730877.1 DUF1648 domain-containing protein 
MSKIRSFTILSLLIYLAMMCYTVVTYSKLPTKVPIHYNLAGDADNFADKWVLLLINSAFIVIWLIFFIAGRYYERFAKWSHYNHTPREIRAIKLFLSTLNLEIMSYMSIFTVLEIWQIQHHHQLDLLWFNMIYIIIIGLTLVIFCLLPTIHKMRDSQ
>WP_216730879.1|WP_216730879.1 PLP-dependent aminotransferase family protein 
MTKYKDIASDIRDKIIAGDWFYGMKIPSQRQLAIQYNVNRVTIIKSIELLEAEGFIYTKVGSGTYVNDYLNEAHITNKWSEMMLWSSRQRSQYTVQLINKIETDDSYIHISKGELGQPLMPHIQLKKAMSNTASHIEDLSFGYNNGYGYIKLRDIIVERMSKQGINVGRENVMITSGALHAIQLLSIGFLGQDAIIISNTPSYIHSTNVFEQLNFRHIDVPYNQINEINTIIDRFINFKNKAIYIEPRFNNPTGRSLTNEQKKNIITYSERHNIPIIEDDIFRDIFFSDPTPSIKTYDKLGKVIHISSFSKTIAPAIRIGWIVASEKIIEQLADVRMQIDYGSSILSQMVVYEMLKNKSYDKHLVKLRYVLKDKRDFMLNILNNLFKDIAHWEVPSGGYFVWLVFKIDIDIKYLFYELLSKEKILINPGYIYGSKEKSIRLSFAFESNENIKHALYKIYTYVKKV
>WP_216730881.1|WP_216730881.1 oleate hydratase 
MYYSYGNYEAFARPKKPENVENKSAYLIGSGLASLAAACFLIRDGQMEGSKIHILEELPKAGGSLDGENMPLKGYVVRGGREMENHFECLWDLFRSIPSLEIDNASVLDEFYWLNKEDPNYSRCRVIEKQGQRLFTDGDFTLTKTAIKEILDLCLTNEEDLDDVKITDVFSDDFFNSNFWIYWKTMFAFEPWHSAMEMRRYLMRFVHHIGGLADFSALKFTKYNQYESLVLPMVEYLKSHGVQFEYDVKVEDIKIDVTTSQKIAREILIHRHGKAESIKLTVDDLVFVTNGSITESSTYGDNDTPAPPTDELGGSWTLWKNLARQSPEFGNPDKFCQNIPKKSWFVSATSTTNNKEIIDTIESICKRDPLAGKTVTGGIITINDSAWQISFTINRQQQFKDQPKNEISTWIYALYSDVNGDYIKKPITECSGNEICQEWLYHLGVPTDKIEDLAKHASNTIPVYMPYITSYFMTRAIGDRPLVVPHQSQNLAFIGNFAETERDTVFTTEYSVRTAMEAVYQLLNIDRGIPEVINSTFDLRVLMDAIYELNDHQDLREITKDSKMQKLALAGFLKKIKGTYIESLLKEHKLL
>WP_216730883.1|WP_216730883.1 M20 family metallopeptidase 
MNQQLIETLKSKEDKMIEIRRYLHQHPELSFHEDETAKYIAEFYKGKDVEVETNVGPRGIKVTIDSGKPGKTLAIRADFDALPITEDTGLSFASQNKGVMHACGHDAHTAYMLVLAETLAEMKDSFTGKVVVIHQPAEEVPPGGAKAMIENGVLDGVDHVLGVHVMSTMKTGNVYYRPGYVQTGRAFFKLKVQGKGGHGSSPHMANDAIVAGSYFVTALQTVVSRRLSPFETGVVTIGSFDGKGQFNVIKDIVEIEGDVRGLTDATKATIEKEIKRLSKGLEDMYGVTCTLEYNDDYPALYNDPEFTEYVAKTLKKADLEFGVEICEPQPPSEDFAYYAKERPSAFIYTGAAVENGEIYPHHHPKFNISEKSLLISAEAVGTVVLDYLKGDN
>WP_216730886.1|WP_216730886.1 hypothetical protein 
MTNKEYEIDPGRITSNSEATSAISNISYEIENANDNDLDRDKIEKQINKLKNNRKFPKKLDYIDSYTDPSTGTTATAFLNKDTGKVTVGMAGTNVHGDQLKKVASSLVAPSSIRPSNQDLKDVLGTMEDGAADLAIGVGLVNYKGKHFANTQQFIENLQKKYEIDTVTGHSLGGRDAIFLGLRYNIKNVVAYNPAPLEVKSIRNKLGGQLFRNTTFPDEKYLKELMDNYDGDITKVITQKDGLDYLVKHTDHLTCGDVLRINNGQGHAMENFLGEKEQREIIEELMLVKGYRDANDKAFKALEKNTRKKLGKIDEIKSKLLQTNGGALSSSQQKLLETLMAFSVAEGLSKMVDQELQQLKNMFNLMDKKFEANWKDAQEASDIVGKHLSYPEKVSALDNGGVNQSKLATEPHNEIKDKLNKITDLSKKYNSYLKQIEKSINEIVAKDQQLAGQIGDLI
>WP_216730890.1|WP_216730890.1 tandem-type lipoprotein 
MMKRLNKLVLGIIFLFLVISITAGCGISKEAEVKKSFEKTMSMYPIKNLEDLYDKEGYRDNQFDKNDKGTWIINSEMVIQPNNEDMVAKGMVLYMNRNTKTTNGYYYVDVTKDEDEGKPHDNEKRYPVKMVDNKIIPTKEIKDEKIKKEIENFKFFVQYGDFKNLKNYKDGDISYNPEVPSYSAKYQLTNDDYNVKQLRKRYDIPTNNAPKLLLKGTGNLKGSSVGYKNIEFTFVEEKGENIYFSDSLDYKKSGDV
>WP_216730892.1|WP_216730892.1 phosphatidylinositol-specific phospholipase C 
MKKCIKNLFLSIILVVMSGLYHSAHASDSLSKSPENWMSKLDESKHLTEINIPGSHDSGSFTLKDPVKSVWAKTQDKDYLTQMKSGVRFFDIRGRASADNMISVHHGMVYLHHELGKFLDDAKYYLSAYPNETIVMSMKKDYDSDSKVTKTFEEIFREYYYNNPQYQNLFYTGSNANPTLKETKGKIVLFNRMGGTYIKSGYGADTSGIQWADNATFETKINNGSLNLQVQDEYKDYYDKKVEAVKNLLAKAKTDSNKDNVYVNFLSVASGGSAFNSTYNYASNINPEIAKTIKANGKARTGWLIVDYAGYPWPGYDDIVSEIIDSNK
>WP_216730893.1|WP_216730893.1 hypothetical protein 
MKKFNNWILNAISGSQTDKNETTEELKGAKFIILYAYSMLVLLALVISDIFIHILEPKLSITTQIIIVLILIESLIGLRFLKGYDVKRGKDKENKKNSKDFVKLKSILVAILFTSLALTAGTIADIYGITDLGNTRSDLIVWSIGGIIFGLVCYTMEDKR
>WP_216730897.1|WP_216730897.1 TetR/AcrR family transcriptional regulator C-terminal domain-containing protein 
MNVGDLRVVKTRASIKKAFMTLLFEKDFDTISIKEITEFAQIGRKTFYLHYIDKYDLLDQIVSEKLIELEQISEAKKSLGIQEGTQLWFEFFENNRTFFMKIFNINNASNYKKKLLHFIEEEFKKKVPTLVAIEKGLDYDLYINFISNGIIGLLDIYLNSSENTEEQEKITLQVSRLLSLYDLI
>WP_216730899.1|WP_216730899.1 alpha/beta hydrolase 
MKQSVNFKSKTNLLAANLYTPEQFDESKKYPAITVCHPGGGVKEQTAGMYAEKLVEFGYVTVVYDASHQGESEGSPRYLEDPFARTEDVRASVDYLTTLDFVDNDRIGALGVCAGGGYTVSAARTERRIKALATVSMVDIGALFRKGPGDVVSIDDQLAFMTQVADQRTAEANGADYGITGYVPEKIDDSMPENSTMVQGHDYYLTERGQHKNAPNKLLLRSFSEVLTFAPFTYIDELLTQPFLAIAGTEADTIEYSVDAVEKAAGDNNELYKIEGASHVDLYDIPEYVNQVLPKLESFYKETL
>WP_216730901.1|WP_216730901.1 hypothetical protein 
MLISLVTPVFALLVIGGIIWVIIEGIVHISKKNKAIDNFLNQVNKVSETYKFATAFLFLILATAGISQFYLYYIVSAFLFWLVILTFGIAGIIFLMPYGLCFLPLYKQKKKKQTFKKYMVYTTIGLSICLGLSLVLVHTTKIYMDEGGVRYYYGSFVMKQAGGYAYLALAVLSTLLIVAKKATNKNKEIETVDNTNIMER
>WP_216730903.1|WP_216730903.1 flavodoxin family protein 
MITCLFGSSRKDGNSAIAVENLLKNLNVNFVNLYQSNIEKVTDNRHSKGANFHNDDYEQILIKVLESDIIIFSTPLYWYSMSASLKLFIDRWTESLRDTQIDNFKEIMSQKKYLILIIGGDNPHTKAQPLVNQFKLIFEFMNITNYRFLIGEGNKPFDILNDSQFIKELANINLALKKGDIYD
>WP_216730905.1|WP_216730905.1 MFS transporter 
MTDLLKIKNFRLFFLAEIISAFGVGISTVGANWYLIDKTNDSQLLGIMLALNVLSGFLASPIIGGLADKYNRRNIILITYLLQVILYLLIVIALVMIGFETYLVIGFAIVNGIGWTTYMATSRSLVKQILKPDQYTDANSLLEISLQTGMFIAGGLSGILYKINGFTLIIAMTIMMFLISIFMLFRLHVDKPTHSEEESTNSLLQEYLLGWKFLKDNMMIFIFGVISIIPMVFTMIFNISLPGYVYNVLKLSSVQFGFSDMLYGIGGLCAGLISAILSKKISTKVLIFLLYFILVINSALFIRINSAFYLFIGSFILGYSISSIRIYMNTAIMNTVSDKYVGRSFTIWTSISLLLQSFIAPFLGRWINEINDKFGFYIILILSLLIFVTLLLVNKTDKIKYAHKEE
>WP_216730935.1|WP_216730935.1 hypothetical protein 
MFEEYKKIDDLENAYEIELKRIEREIQNLSDLKYHFRRENEQSYDAFLYLKNKMNYSEESNAKVRRLVEEFDYEADSYIRQKELKLEDYKEEIRREYIQQSEKIMEAK
>WP_216730937.1|WP_216730937.1 tandem-type lipoprotein 
MIKRVNKLVLGISLLFLVISITAGCGMGKEAEIKKSFEKTLSMYPIKNLEDLYDKEGYRDDQFDKNDKGTWIVNSQMAIQNKGEALNIKGMVLKLNRNARSAKGFYYVNAINKDENGRPQDKQIEYPVKMIDNKIIPTKDIKDEKIKKEIKNFKFFVQYGNFKDLSKYKDGDISYNPEVPSYSAKYQLTNDDYNVKQLRKRYDIPTNNAPKLLLKGTGNLKGSSVGYKDIEFTFVENKSENIYFSDGLIFKPSEDK
>WP_216745760.1|WP_216745760.1 oleate hydratase 
MYYSYGNYEAFARPKKPENVENKSAYLIGSGLASLAAACFLIRDGQMEGSKIHILEELPKAGGSLDGENIPLKGYVVRGGREMENHFECLWDLFRSIPSLEIDNASVLDEFYWLNKEDPNYSRCRVIEKQGQRLVTDGDFTLTKTAIKEILDLCLTNEEDLDDVKITDVFSDDFFNSNFWIYWKTMFAFEPWHSAMEMRRYLMRFVHHIGGLADFSALKFTKYNQYESLVLPMVEYLKSHGVQFEYDVKVEDIKIDVTTSQKIAREILIDRNGNAESIKLTINDLVFMTNGSITESSTYGDNDTPAPPTDELGGSWTLWKNLARQSPEFGNPDKFCQNIPKKSWFVSATSTTNNKEIIDTIESICKRDPLAGKTVTGGIITINDSAWQMSFTINRQQQFKDQPENEISTWIYALYSDVNGDYIKKPITECSGNEICQEWLYHLGVSTDKIEDLAKHASNTIPVYMPYITSYFMTRAIGDRPLVVPHQSQNLAFIGNFAETERDTVFTTEYSVRTAMEAVYELLNIDRGIPEVINSPFDLRVLMDAVYELNDHQDLREITKDSKMQKLALAGFLKKIKGTYIETLLKEHKLL
>WP_216745763.1|WP_216745763.1 tandem-type lipoprotein 
MMKRLNKLVLGIIFLFLVISITAGCGIGKEAEVKKSFEKTLSMYPIKNLEDLYDKEGYRDDQFDKKDKGTWIINSEMVIQPNNEDMVAKGMVLYMNRNTKTTNGYYYVDVTKDEDEGKPHDNEKRYPVKMVDNKIIPTKEIKDEKIKKEIENFKFFVQYGNFKDLSKYKDGDISYNPEVPSYSAKYQLTNDDYNVKQLRKRYDIPTSKAPKLLLKGSGNLKGSSVGYKNIEFTFVE
>WP_216745764.1|WP_216745764.1 hypothetical protein 
MEKFNNWILNAISGSQTDKNGTTKELKGAKFIILYAYSMLVLLALVVSNIFIHILEPKLSITTQIIIVLILIEALIGLRFLKAYDVKRGKDKENKKNSKDFVKLKSILVAILFTSLALTAGTVADIYGITDLGNTRSDLIVWSIGGIIFGLVCYTMEDKK
>WP_216745765.1|WP_216745765.1 DEAD/DEAH box helicase 
MSQLLNDTLSAWLLIESLSAGEVNFTAEDILSAEHFKNGTKQAQLQSFDEYFEIWNDERFIVSEEKSETGELIFKFYRHCFRYNEINLKIQDIFENHSDIHNPNGTHCYGYTFNTDKHGKVIVDSIHIPMIMSALKEIEKNKNANIEEKFNDSVEKFVQKVKEILADEPINEFKLKKMDKAYDEYFSVLNSKKDGLFGHYVAIEYVKDSDLPQPEFNSFFISDIEKARKSPNQTLIDYIEGVEESQRIEVDENKEMFDKFLHPSRLPDGRWPSQTEFRLSLMQQLAVNQITSGNERISSVNGPPGTGKTTLLKDIFAHLVVERGKELAKLNNPKDAFVKTKIHETDDKYVYLLKESIAKYKMVVASSNNGAVENISKDLPKIEEIIRNPEKCKFPKYEQNYANLAHELKDFAEIAEGLIGESAWGLFSGVFGKSSNINKVLEHMLKKDGNDIGFARLLQNENNRMSYHELMTEWQAHQRAFLEELRHVEMLKEESIRAYDVYKNCESFSKIEHELNSEKMNVKEKLNHLEIQISCDNKESEDLGDRINYNTKQLETLNELIKSIKESNKGFINKLKAMFNSEEDESYKDHNKEKQQLLTQQLELEKCKKNKHEDLVSKLKEKEKLIKQLAKLQSQLDELNSQLQELEAYRIESKITIPEKDFWSDNNYDERQVTNLWTSDELQYRRAMLFLRAMILHKLLLIANNTTIYFAINDFKDRRKLIDANPDKVHNAWNVMHLIFPVVSTTFASFKSMYGGIPKDFIDYLFIDEAGQAIPQAAVGALYRSKKVVAVGDPIQIEPVVTLESHLIDNIRKNYHVPEYLVSKEASVQSVADNANQYGFWKSDATDSNQKTWIGIPLWVHRRCLKPMFTIANQIAYNNKMVLPSNITKVGKTGWYDVKGNAVQKQFVKEHGEKVVGLLADDWIEAIKEGKNEPSSFVISPFSAVQQQIKRMLKQQLPTRIDIERTKINQWVDKSIGTVHTFQGKEAQKVYFVIGTDNTQDGAVNWSCEKPNLLNVAVTRAKKEFYVIGDMQRIQMKPFYETIFKERNVE
>WP_216745766.1|WP_216745766.1 TfoX/Sxy family protein 
MATKKDVHDLFLNHVNSNAVKTRKMMGEYIIYYDGVVIGGLYDNRLLVKATKSARHQLQDNTLISPYPGAKEMILIPDFDEATNLTDLFKTIKNDLKN
>WP_216745767.1|WP_216745767.1 DUF6007 family protein 
MEDLKESLKSLGWWDLFFTIPMFLLFAYLPNYNFITIFLNIVIIIFFSIGLILTTHIIIDKIKSNTK
>WP_216745768.1|WP_216745768.1 tRNA-dihydrouridine synthase 
MKENFWSELPRPFFILAPMEDVTDIVFRHVLSEAARPDVFFTEFTNTESFCHPEGIHSVRGRLTFSEDEQPMVAHIWGDKPEQFRETSIQLAKMGFKGIDLNMGCPVANVAKKGKGSGLILRPDVAAEIIQATKAGGLPVSVKTRLGYYEIDEWKDWLKHVFEQDIANLSIHLRTRKEMSKVDAHWELIEAIKNLRDEIAPNTLLTINGDIPDRKTGLELAEKYGIDGVMIGRGIFHNPFAFEKEPREHTSKELLDLLRLHLSLFNKYEKDEIRQFKSLRRFFKIYVRGIRGASELRHQLMNTQSIAEARALLDEFEAQMDEDVKIEL
>WP_216795312.1|WP_216795312.1 L-lactate permease, partial 
MTLLTVNPFDNVGLSALVAAVPIILFLLCLTVFKMKGIYAALTTLVVTLIVALFVFELPARVSAGAITEGVVAGIFPIGYIVLMAVWLYKVSIKTGQFSIIQDSIASISEDQRIQLLLIGFCFNAFLEGAAGFGVPIA
>WP_217151779.1|WP_217151779.1 staphyloferrin B ABC transporter permease subunit SirB 
MLLKPKYQIVIAGLCLAIVAILSLMIGNTLVSPGTVIQALFNFDSENDLHDVVTGARASRTIIALLTGAALAVSGLLMQALTRNPIASPGLFGVNAGAVFFVIFSITFIQIQSFKMIGVIAFLGAIVVTVLVVALGMFRQTLFSPHRVILAGAAIAMLFTAFTQGILIMNETDLQGLLFWLSGSVSLRNIWDIPWIIPLVLILILIAFSMAAHINILMTSDDIATGLGQNIKLIKWMIIMLISMLAGISVAVAGSIVFVGLIVPNISKRLLPPNYKYLIPFTALAGAILMIISDIVARIIIKPLELPIGVVTAVIGAIVLIYIMKKGRQRL
>WP_217151780.1|WP_217151780.1 staphylococcal protein A 
MKKKNIYSIRKLGVGIASVTLGTLLISSGVTPAANAAQHDEAQQNAFYQVLNMPNLNADQRNGFIQSLKDDPSQSANVLGEAQKLNDSQAPKADAQQNNFNKDQQSAFYEILNMPNLNEAQRNGFIQSLKDDPSQSTNVLGEAKKLNESQAPKADNNFNKEQQNAFYEILNMPNLNEEQSNGFIQSLKDDPSQSANLLAEAKKLNESQAPKADNKFNKEQQNAFYEILHLPNLNEEQRNGFIQSLKDDPSQSANLLAEAKKLNDAQAPKADNKFNKEQQNAFYEILHLPNLTEEQRNGFIQSLKDDPSVSKEILAEAKKLNDAQAPKEEDNNKPGKEDNNKPGKEDGNKPGKEDGNGVHVVKPGDTVNDIAKANGTTADKIAADNKLADKNMIKPGQELVVDKKQPANHADANKAQALPETGEENPFIGTTVFGGLSLALGAALLAGRRREL
>WP_217151782.1|WP_217151782.1 tandem-type lipoprotein 
MMKRLNKLVLGISFLFLVISITAGCGMGKEAEIKKSFEKTLSMYPIKNLEDLYDKEGYRDDQFDKKDKGTWIVRSSMSIQPNGKDMNVKGMVLYMNRNSRTTNGYYYVDVIERQDKGIHRDNEKKYPVKMVDNKIIPTKDIKDEKIKKEIENFKFFAQYGNFKDLSKYKDGDISYNPEVPSYSAKYQLTNDDYNVKQLRKRYDIPTNNAPKLLLKGTGNLKGSSGGYKDIEFTFVEKKGENVYFSDSLHLEPSEDK
>WP_217151783.1|WP_217151783.1 AMP-binding protein 
MENHKIIELEKYYDENVWKHKTLDEYLEGKVEQYSKNIAVIDGDIEITYEELSEEINNYAIEMQRDGIKENDKVVIQLPNCLEFIFVIFALFKIGAIPVLTLANHRKIEIKGIIENSKAVAYIAKSNYLGFSYEEFINDIEAEIDFNLKKYILGPTQEYKNFYKLNRNDYVYQLEECLDKARYKSMGLLLLSGGTTGVPKLIPRRHCDYIYVAEQCAKRCLFDENVKYLATLPIAHNFPLGCPGIIGTFSVGGTVVICNITSPDEMFPLIEERKVTHMALVPSIAKLCIEFYKYDSDYDINSLKMIQVGGALLDLYTAKDIEDKFGCILQQIYGIAEGLICTTEATDSKEIIYETQGKPISEYDEIKIVNEFGIEVDDGEFGELLVRGPYTIYNYYNARQIGCVDEELYFMTGDKVCKKTNGRYKVVGRVKEMINKSGEKILPIELESILLEHSLVDEVKVIGLQDDVLGEKICVCLKSKEDISLHEVRTYLKTKGLAEFKLPDIIKKIDEWPLTSFGKIDNKKLKVLIELERGV
>WP_217175493.1|WP_217175493.1 DsrE/DsrF/DrsH-like family protein 
MKQYGEKFIDEFSKAELEKLAKQGQLIDVRTEEEYALGHINGSILHPVDEIESFNKEKNKTYYVICRSGNRSANASKYLAKQGYNVINLDGGYKVYEEENDSYDTQEEYKSIEIKADRKQFNYRGLQCPGPIVKISQEMKNIEVGDQIEVKVTDPGFPSDIKSWVKQTRHTLVKLDENNNGINAIIQKEKAKDLDVNYSAKGTTIVLFSGELDKAVAALIIANGARAAGKDVTIFFTFWGLNALKKAQTVNVKKQGIAKMFDLMLPKKNIRMPLSKMNMFGLGNMMMRYVMKKKNVDSLPILINQAIEQNIKLIACTMSMDVMGIQKEELRDEVEYGGVGTYIGATENANHNLFI
>WP_217175495.1|WP_217175495.1 MBL fold metallo-hydrolase 
MFFKQFYDNHLSQASYLVGCQRTGEAIIIDPVRDLSKYIEVADSEGLTITQATETHIHADFASGIRDVAKRLNANIYVSGEGEDALGYKNMPSKTQFVKHRDIIQVGNVKLEVLHTPGHTPESISFLLTDLGGGSSVPMGLFSGDFIFVGDIGRPDLLEKSVQIKGSTEISAKQMYESVQNIKNLPDYVQIWPGHGAGSPCGKALGAIPISTIGYEKINNWAFNEIDETKFIESLTSNQPAPPHHFAQMKQVNQFGMNLYQSYDVYPSLDNKRVAFDLRSKEAFHGGHTKGTINIPYNKNFINQIGWYLDFEKDIDLIGDKSTVEKAKHTLQLIGFDKVAGYRLPKSDISTQSVHSADMTGKEEHVLDVRNDEEWNNGHLYQAVNIPHGKLLNENIPFNKEDKIYVHCQSGVRSSIAVGILESKGFENVVNIREGYQDFPESLK
>WP_217175496.1|WP_217175496.1 FAD/NAD(P)-binding oxidoreductase 
MNKHYQIVIIGGGTAGVTVASRLLRKNQNLKEKIAIIDPADHHYYQPLWTLVGAGVSSLKSSRKDMESVIPEGAHWIKQAVSSFQPENNSVILGDNTVVYYDFLVVAPGLQINWSSIKGLKENIGKNGVCSNYSPDYVNETWNQISNFKQGNAIFTHPNTPIKCGGAPMKIMYLAEDYFRKHKIRSNANVIYATPKEALFDVGKYNKELERIVEERNITVNYNYNLVEIDGDKKVATFEHIKTCDRKTISYDMLHVTPPMGPLDVVKESTLSDSEGWVDVNPTTLQHKSYSNVFALGDASNVPTSKTGAAIRKQAPIVANNLLQVMNNQMLTHHYDGYTSCPIVTGYNRLILAEFDYNKNTKETMPFNQAKERRSMYIFKKDLLPKMYWYGMLKGLI
>WP_217175498.1|WP_217175498.1 DUF6007 family protein 
MEDLKQSLKGLGWYDLFFTVPMFLLFVYLPNYNFITIFINIVIIIFFSIGLILTTHIIIDNIKNYSK
>WP_217175500.1|WP_217175500.1 TfoX/Sxy family protein 
MATEKDVNDLFLNHVNSNAVKTRKMMGEYIIYYDGVVIGGLYDNRLLVKATKSARHQFQDNILVSPYPGAKEMILIPDITEVTNLTDLFELIKNDLKK
>WP_217175501.1|WP_217175501.1 LysR family transcriptional regulator 
MNLNILKSFLVTSETKNLTKASELLNYSQSTVSTHIEKLEKQLDVKLFYRKKYGMELTEEGLAYVKYAKVILDSNSEYEREIKGLYNKKVNISINMQESQYLYRYYNKISEWLAEHPYVNLKFKSAHSNFYIKEEIANFKSDISLITDEKIINSNLTAIPITEERLIFVTNKEMEDFKLNDIQNHTLLVTEKGCSYREQLEKILYKYSFSTKQMVEFLGIESLKKHLKNSDGIPLLPEFIVADELENKSLFQIDVDVDIPNLETTLIINPESSKQVLESFVKDVFL
>WP_217175503.1|WP_217175503.1 hypothetical protein 
MKKFNNWILNAISGSQIDKNETTEELKGAKFIILYAYSMLVLLALVISNIFIHILEPKLSITTQIIIVLILIESLIGLRFLKAYDVKRGKDKENKKNSKDFVKLKSILVAILFTSLVLTAGTVADIYGFTDLGNTRSDLIVWSIGGIIFGLVCYTMEDKK
>WP_217175505.1|WP_217175505.1 phosphatidylinositol-specific phospholipase C 
MKKCIKTLFLSIILVVMGGWFHSAHASDSLSKSPENWMSKLDESKHLTEINMPGSHDSGSFTLTDPVKSVWAKTQDKDYLTQMKSGVRFFDIRGRASADNMISVHHGMVYLHHELGKFLDDAKYYLSAYPNETIVMSMKKDYDSDSKVTKTFEEIFRESYFNNPQYQNLFYTGSNANPTLKETKGKIVLFNRMGRTYIKSGYGADTSGIQWADNATFETKINNGNLNLQVQDEYKDYYDKKVEAVKNLLAKAKTDSNKNNVYVNFLSVASGGSAFNSTYNYASHINPEIAKTIKANGKARTGWLIVDYAGYPWPGYDDIVSEIIDSNK
>WP_217175507.1|WP_217175507.1 tandem-type lipoprotein 
MMKRLNKLVLGISFLFLAISITAGCGMGKEAEIKKSFEKTLSMYPIKNLEDLYDKEGYRDDQFDKKDKGTWIIGSEMATQNKGEALKVKGMVLYMNRNTRSAKGFYYVNATKNDEDGRPQDNQIEYPVKMVDNKIIPTKDIKDEKIKKEIENFKVFAQYGNFKDLSKYQDGDISYNPEVPSYSAKYQLTNDDYNVKQLRKRYNIPTNKAPKLLLKGTGNLKGSSVGYKDIEFTFVEKKGENIYFSDSLHLEPSEDK
>WP_217175513.1|WP_217175513.1 multidrug efflux MFS transporter NorC 
MNETYRGGNKLILGIVLGVITFWLFAQSLVNVVPNLQQSFGADMGTISIAVSLTALFSGMFVVGAGGLADKIGRVKMTNIGLLLSIIGSALIIITNLPALLILGRIIQGVSAACIMPSTLAIMKTYYEGAERQRALSYWSIGSWGGSGICSLFGGAVATTMGWRWIFIFSIIVAVLSMLLIKGTPETKSEVTNTHKFDVAGLIVLVVMLLSLNVVITKGAALGYTSLWFFGLIAIVIVAFFIFLNVEKKVDNPLIDFKLFENKPYTGATISNFLLNGVAGTLIVANTFVQQGLGYTALQAGYLSITYLIMVLLMIRVGEKLLQKMGSKRPMLLGTFIVVIGIALISLIFLPGIFYVISCVIGYLCFGLGLGIYATPSTDTAISNAPLDKVGVASGIYKMASSLGGAFGVAISGAVYAGAVAATSIHTGAMIALWVNVLMGIMAFIAILFAIPNDDKRVKDAK
>WP_217175515.1|WP_217175515.1 oleate hydratase 
MYYSYGNYEAFARPKKPENVENKSAYLIGSGLASLAAACFLIRDGQMEGSKIHILEELPKAGGSLDGENMPLKGYVVRGGREMENHFECLWDLFRSIPSLEIDHASVLDEFYWLNKEDPNYSRCRVIEKQGQRLITDGDFTLTKTAIKEILDLCLTNEEDLDDVKITDVFSDDFFNSNFWIYWKTMFAFEPWHSAMEMRRYLMRFVHHIGGLADFSALKFTKYNQYESLVLPMVEYLKSHGVQFEYDVKVKDIKVDVTTSQKIAREILIDRNGNAESIKLTINDLVFVTNGSITESSTYGDNDTPAPPTDELGGSWTLWKNLARQSPEFGNPDKFCQNIPKKSWFVSATSTTNNKDIIDTIESICKRDPLAGKTVTGGIITINDSAWQISFTINRQQQFKDQPKNEISTWIYALYSDVNGDYIKKPITECSGNEICQEWLYHLGVPTDKIEDLAKHASNTIPVYMPYITSYFMTRAIGDRPLVVPHQSQNLAFIGNFAETERDTVFTTEYSVRTAMEAVYQLLNIDRGIPEVINSTFDLRVLMDAVYELNDHQDLRDITKDSKMQKLALAGFLKKIKGTYIESLLKEHKLL
>WP_217175519.1|WP_217175519.1 SarA family transcriptional regulator 
MKYNNHDKIRDFIIIEAYMFRFKKKVKPEVDMTIKEFILLTYLFHQQENTLPFKKIVSDLCYKQSDLVQHIKVLVKHSYISKVRSKIDERNTYISISEEQREKIAERVTLFDHIIKQFNLADQSESQMIPKDSKDFLNLMMYTMYFKNIIKKHLTLSFVEFTILAIITSQNKNIVLLKDLIETIHHKYPQTVRALNNLKKQGYLIKERSTEDERKILIHMNDAQQDHAEQLLAQVNQLLADKDHLHLVFE
>WP_217175521.1|WP_217175521.1 iron-siderophore ABC transporter substrate-binding protein 
MNKVIKMLVVMLAFLLVLTGCSGNSNKQSSDNKDKETTSIKHAMGTTEIKGKPKRVVTLYQGATDVAVSLGVKPVGAVESWTQKPKFEYIKNDLKDTKIVGQEPAPNLEEISKLKPDLIVASKVRNEKVYDQLSKIAPTVSTDTVFKFKDTTKLMGKALGKEKEAEDLLKKYDDKVAAFQKDAKAKYKDAWPLKASVVNFRADHTRIYAGGYAGEILNDLGFKRNEDLQKQVDNGKDIIQLTSKESIPLMNADHIFVVKSDPNAKDAALVKKTESEWTSSKEWKNLDAVKNNQVSDDLDEITWNLAGGYKSSLKLIDDLYEKLNIEKQSK
>WP_217175657.1|WP_217175657.1 Na/Pi cotransporter family protein 
MSVTEVIFSFLGGLGIFLYGLKIMGDGLQASAGDRLRDILNKFTSNPVLGVIAGIVVTILIQSSSGTTVITIGLVTAGFMTLKQAIGVIMGANIGTTVTAFIIGIDLGEYAMPILALGAFLIFFFKRSKINNIGRILFGFGSLFFGLEFMGDAVKPLASLDGFKQLMLDMSTNPILAVIVGAGLTALVQSSSATIGILQEFYQQDLISLNAAIPVLLGDNIGTTITAILASLAGSIAAKRAALVHVIFNLIGVIIFTIFLPVVIHLISLLQDVWHLKPAMTIAVSHGIFNITNTLIQLPFVAGLAWIVTKLVPGKDIADDYKPQRLNKDLVYHAPGVALQETQKELQNVGQIVLSMFEDIREITKDDKKLIKKLEQKHQAVETINDSIRNYLVRISTKAITKADVERLAVMFDVNRSILKVAELTEEYVAQLKRQHDEDIRITEDAQRGMDKLFNHVAESFDKAIDMLDVYDKTKKDEIVERSRESFNIEHKLRKGHIKRLNRGECTTKGGLLYIDMIGVLERIGYHSRNVSEALVGLNDDVPTDEEIATTEI
>WP_217205076.1|WP_217205076.1 staphylococcal protein A 
MKKKNIYSIRKLGVGIASVTLGTLLISGGVTPAANAAQHDEAQQNAFYQVLNMPNLNADQRNGFIQSLKDDPSQSANVLGEAQKLNDSQAPKADAQQNNFNKDQQSAFYEILNMPNLNEAQRNGFIQSLKDDPSQSTNVLGEAKKLNESQAPKADNNFNKEQQNAFYEILNMPNLNEEQRNGFIQSLKDDPSQSANLLAEAKKLNDAQAPKADNKFNKEQQNAFYEILHLPNLTEEQRNGFIQSLKDDPSVSKEILAEAKKLNDAQAPKEEDNNKPGKEDGNKPGKEDGNKPGKEDGNKPGKEDGNKPGKEDGNGVHVVKPGDTVNDIAKANGTTADKIAADNKLADKNMIKPGQELVVDKKQPANHADANKAQALPETGEENPFIGTTVFGGLSLALGTALLAGRRREL
>WP_217205077.1|WP_217205077.1 N-
MNREMLYLNRSDIEQAGGNHSQVYVDALTEALTAHAHNDFVQPLKPYLRQDPENGHIADRIIAMPSHIGGEHAISGIKWIGSKHDNPSKRNMERASGVIILNDPETNYPIAVMEASLISSMRTAAVSVIAAKHLAKKGFKDLTIIGCGLIGDKQLQSMLEQFDHIERVFVYDQFSEACARFVDRWQQQRPEINFIATENAKEAVSNGEVVITCTVTDQPYIEYDWLQKGAFISNISIMDVHKGVFIKADKVVVDDWSQCNREKKTINQLVLEGKFSKEALHAELGQLVTGDIPGREDDDEIILLNPMGMAIEDISSAYFIYQQAQQQNIGTTLNLY
>WP_217655445.1|WP_217655445.1 phosphatidylinositol-specific phospholipase C 
MKKCIKTLFLSIILVVMSGWYHSAHASDSLSKSPENWMSKLDDRKHLTEINIPGSHDSGSFTLKDPVKSVWAKTQDKDYLTQMKSGVRFFDIRGRASADNMISVHHGMVYLHHELGKFLDDAKYYLSAYPNETIVMSMKKDYDSDSKVTKTFEEIFREYYYNNPQYQNLFYTGSNANPTLKETKGKIVLFNRMGGTYIKSGYGADTSGIQWADNATFETKINNGSLNLKVQDEYKDYYDKKVEAVKNLLAKAKTDSNKDNVYLNFLSVASGGSAFNSTYNYTSHINPEIAKTIKANGKARTGWLIVDYAGYTWPGYDDIVSEIIDSNK
>WP_217881112.1|WP_217881112.1 staphyloferrin B biosynthesis protein SbnC 
MQNHTAVNTAQTIILRDLVDALLFEDIAGIVSNSDIIKENGQTLLIYERETQQIKIPVYFSALNMFRYESSQPITIEGRASKQPLTAAEFWQTIANMNCDLSHEWEVARVEEGLTTAATQLAKQLSELDLASHPFVMSEQFASLKDRPFHPLAKEKRGLREADYQVYQAELNQSFPLMVAAVKKTHMIHGDTANIDELENLTAPIKEQATDMLNDQGLSIDDYVLFPVHPWQYQHILPNVFAKEISEKLVVLLPLKFGDYLSSSSMRSLIDIGAPYNHVKVPFAMQSLGALRLTPTRYMKNGEQAEQLLRQLIEKDEALAKYVMVCDETAWWSYMGQDNDIFKDQLGHLTVQLRKYPEVLAKNDTQQLVSMAALAANDRTLYQMICGKDNISKNDVMTLFEDIAQVFLKVTLSFMQYGALPELHGQNILLSFEDGRVQKCVLRDHDTVRIYKPWLTAHQLSLPKYVVREDTPNTLINEDLETFFAYFQTLAVSVNLYAIIDAIQDLFGVSEHELMSLLKQILKNEVATISWVTTDQLAVRHILFDKQTWPFKQILLPLLYQRDSGGGSMPSGLTTVPNPMVTYD
>WP_217881114.1|WP_217881114.1 staphylococcal protein A 
MKKKNIYSIRKLGVGIASVTLGTLLISGGVTPAANAAQHDEAQQNAFYQVLNMPNLNADQRNGFIQSLKDDPSQSANVLGEAKKLNDSQAPKADAQQNNFNKDQQSAFYEILNMPNLNEAQRNGFIQSLKDDPSQSTNVLGEAKKLNESQAPKADNNFNKEQQNAFYEILNMPNLNEEQRNGFIQSLKDDPSQSANLLSEAKKLNESQAPKADNKFNKEQQNAFYEILHLPNLNEEQRNGFIQSLKDDPSQSANLLAEAKKLKDAQAPKADNKFNKEQQNAFYEILHLPNLTEEQRNGFIQSLKDDPSVSKEILAEAKKLNDAQAPKEEDGNKPGKEDNNKPGKEDGNKPGKEDNKKPGKEDNNKPGKEDGNKPGKEDNKKPGKEDNNKPGKEDGNKPGVVKPGDTVNDIAKANGTTADKIAADNKLADKNMIKPGQELVVDKKQPANHADANKAQALPETGEENPFIGTTVFGGLSLALGAALLAGRRREL
>WP_217881116.1|WP_217881116.1 M20 family metallopeptidase 
MNQQLIEALKSKEDKMIEIRRYLHQHPELSFHEDETAKYIAEFYKGKDVEVETNVGPRGIKVTIDSGKPGKTLAIRADFDALPITEDTGLSFASQNKGVMHACGHDAHTAYMLVLAETLAEMKDSFTGKVVVIHQPAEEVPPGGAKAMIENGVLDGVDHVLGVHVMSTMKTGNVYYRPGYVQTGRAFFKLKVQGKGGHGSSPHMANDAIVAGSYFVTALQTVVSRRLSPFETGVVTIGSFDGKGQFNVIKDVVEIEGDVRGLTDATKATIETEIKRLSKGLEALYGVTCTLEYNDDYPALYNDPEFTEYVAKTLKEADLEFGVEICEPQPPSEDFAYYAKERPSAFIYTGAAVENGEIYPHHHPKFYISEKSLLISAEAVGTVVLDYLKGDN
>WP_218087111.1|WP_218087111.1 M20 family metallopeptidase 
MNQQLIEALKSKEDKMIEIRRYLHQHPELSFHEDETAKYIAEFYKGKDVEVETNVGPRGIKVTIDSGKPGKTLAIRADFDALPITEDTGLSFASQNKGVMHACGHDAHTAYMLVLAETLAEMKDSFTGKVVVIHQPAEEVPPGGAKAMIENGVLDGVDHVLGVHVMSTMETGNVYYRPGYVQTGRAFFKLKVQGKGGHGSSPHMANDAIVAGSYFVTALQTVVSRRLSPFETGVVTIGSFDGKGQFNVIKDVVEIEDDVRGLTDATKATIEKEIKRLSKGLEALYGVTCTLEYNDDYPALYNDPEFTEYVAKTLKEADLEFGVEICEPQPPSEDFAYYAKERPSAFIYTGAAVEDGEIYPHHHPKFKISEKSLLISAEAVGTVVLDYLKGDN
>WP_219207950.1|WP_219207950.1 tRNA-dihydrouridine synthase, partial 
MKENFWSELPRPFFILAPMEDVTDIVFRHVVSEAARPDVFFTEFTNTESFCHPEGIHSVRGRLTFSEDEQPMVAHIWGDKP
>WP_223200468.1|WP_223200468.1 MULTISPECIES: PLP-dependent aminotransferase family protein 
MASDIRDKIITGDWFYGMKIPPQRQLAIQYNVNRVTIIKSIELLEAEGFIYTKVGSGTYVNDYLNEAHITNKWSEMMLWSSQQRSQYTVQLINKIETDDSYIHISKGELGISLMPHIQLKKAMSNTASHIEDLSFGYNNGYGYIKLRDIIVERMSKQGINVGRENVMITSGALHAILLLSIGFLGQDAIIISNTPSYIHSTNVFEQLNFRHIDVPYNQINEINTIIDRFINFKNKAIYIEPRFNNPTGRSLTNEQKKNIITYSERHNIPIIEDDIFRDIFFSDPTPAIKTYDKLGKVIHISSFSKTIAPAIRIGWIVASEKIIEQLADVRMQIDYGSSILSQMVVYEMLKNKSYDKHLVKLRYVLKDKRDFMLNILNNLFKDIAHWEVPSGGYFVWLVFKIDIDIKYLFYELLSKEKILINPGYIYGSKEKSIRLSFAFESNENIKHALYKIYTYVKKV
>WP_223875534.1|WP_223875534.1 DHA2 family efflux MFS transporter permease subunit 
MIGAFVGVLNQTLMTTILPEIMKDFTVSSSTAQWLTTIFMLVNGIMIPITAFLIERFTLRSLFFNATCFLMIGSFICMLGINFPMLLLGRSIQALGAGILMPLTQTLLFIMFPPEKRGMAMGMFGLVIGFAPAIGPTAAGWFVNIFDWRYLFLVVLLIGMIDFVFGYLSLPNITELSKPNLDKLSVILSTVSFGGLLYGFSTAGNLGWSHPMVYITIIAAIVILTVFIFRQLKLESPLLEFRVFKYNDFSVAMILIVLMFMLFIGNLTILPIYMQTMMKWSPLESGLILLPGGLIMGLLSPVTGKLFDKIGGRILSIMGMLTIMIGALLMAQFSQNTTQLYVIISFSVTMLGNAMIMTPMTTQALNALPRQYIAHGTAMNNTIRQVSAAIGTGILVTLITGLGKTSSLSGSQGLIHGLDITFYVVALIAFIGTIIAFFIRKH
>WP_224061730.1|WP_224061730.1 condensation domain-containing protein 
MNRLDIKNKLLSLYQNGVNIWIENNQLRYKSVKGKFTQKDLEFLKENKEDIMAVLNSNCNFNVMSNDTLFPLKDIQSAYFLGGKSDFGDVSSHVYFEVIFPKLDTLLVEKIWNKLIRRHEALRTVINSWDTQKIIEPNSFYKVLINQNDEGCEATRKKLMNKTYDPYVWPLFDIEVTQDVSQSIMHLSFDFLILDWTSIWILLKEFENEYFNVSDNNCVENEVILRDIYQKNDMKKASSKYLSDQKYWIDKIEGLGDYPKLPMKMKDVKKEFDRKTFVVDEYSWKDIKQFFQKYGLTPNSVALTVFSCVINKWIDQKKFVINLTTMNRELRYENIEKVVGDFTSTNLLSIEINPLQSFIDNAKRIQKNLLQDLQHNYFTGVEMVREIRKSKPNSIFPIVFTSSLGNGDTNYKYMKLSNVGLSQSPQVFMDCQIMEFNESLYVNIDTRKGIFDELFIEIFKKDYKEFLENILKNVDTNRFLQNWYFKERNTDNFKMIFKNKNNNYNDSVNKRINNAPIVLSSELAKSITKQCMNILQVEQLSNNQNFYDYGADSLILARLTTLIIELCEEHGYKDMKFDDLLRAILAEPTIGRILLEINNKKLNKQKINIQEKNSIGRLSIFKEEGKILKVFFHAGLGTMNCLRYILAELKKDDSDAIAGITIQNQEKYCQIEKSQLVKKISEQYAELIINSGYEEFHLIGYCSGGLIAVEVANILTMKGVNVNHVTLIDTSPSPLSEIDYVVSEMAFIQNHFITIKDVLPHIDYKKLNEIIRSMYSNINTDSEYNLLDFIAEQYNEENQLLSDLELFFKNNTFDDRFEQYAEIIDSKNKENRNISREFLISSYKTQMASWEGAHMTPTTYIGDVTYLKAENRGYGTLLPVKDNTGFWEKCCIGDFKEKTIPGNHYDCIENIENASYVAKIIKCNE
>WP_224085680.1|WP_224085680.1 salicylate synthase 
MNDLVNNLRKWLNSIQYKEEKQAISDFNLSQLKYNLCNHSKDILKEDFMMYEFNGITYIGIGKMLEFKVTNKEVVIKNHKEDLEIVESYESLPEILEEIYLVFKEFSLKTFGYINFNLAKYLYLSIHGCKDDELIYFFIPSVTVKISDGNMLVQYLEENPFINLVEINKKINLKHLPLMYDTEEILLNQNSEIYKSNVEKAVGDIKTKLYSKVILSRKIIISERINMLRSYFSGLKINNPARSYLFDINGKELFGFSPETIVQVNNENQVLTFPLAGTRKNKEYLKKELLTDIKEVGEHAVSVKLATEELKNVCKTDTIKVDEFMKIYERGSVQHLGSVVSGKLYKSNYWDALLSLYPAVTSSGIPKKESIQAIEKYENDERDLYSGGVFLIDKDIGFDVALILRTVFQNENETYARAGAGIVEQSLPERELEETREKLSSVIKSLSL
>WP_224159458.1|WP_224159458.1 phosphatidylinositol-specific phospholipase C, partial 
HDSGSFTLKDPVKSVWAKTQDKDYLTQMKSGVRFFDIRGRASADNMISVHHGMVYLHHELGKFLDDAKYYLSAYPNETIVMSMKKDYDSDSKVTKTFEEIFREYYYNNPQYQNLFYTGSNANPTLKETKGKIVLFNRMGGTYIKSGYGADTSGIQWADNATFETKINNGSLNLKVQDEYKDYYDKKVEAVKNLLAKAKTDSNKDNVYVNFLSVASGGSAFNSTYNYASHINPEIAKTIKENGKARTGWLIVDYAGYPWPGYDDIVSEIIESNK
>WP_224518685.1|WP_224518685.1 staphylococcal protein A 
MKKKNIYSIRKLGVGIASVTLGTLLISGGVTPAANAAQHDEAQQNAFYQVLNMPNLNADQRNGFIQSLKDDPSQSANVLGEAQKLNDSQAPKADAQQNKFNKDQQSAFYEILNMPNLNEEQRNGFIQSLKDDPSQSTNVLGEAKKLNESQAPKADNNFNKEQQNAFYEILNMPNLNEEQRNGFIQSLKDDPSQSANLLAEAKKLNESQAPKADNKFNKEQQNAFYEILHLPNLNEEQRNGFIQSLKDDPSQSANLLAEAKKLNDAQAPKADNKFNKEQQNAFYEILHLPNLTEEQRNGFIQSLKDDPSVSKEILAEAKKLNDAQAPKEEDNNKPGKEDGNKPGKEDNKKPGKEDGNKPGKEDNKKPGKEDGNKPGKEDGNGVHVVKPGDTVNDIAKANGTTADKIAADNKLADKNMIKPGQELVVDKKQPANHADANKAQALPETGEENPFIGTTVFGGLSLALGAALLAGRRREL
>WP_224518686.1|WP_224518686.1 DNA2/NAM7 family helicase 
MSQLLNDTLSAWLLIESLSPGEVNFTAEDILSAENFKNGAKQAQLQSFDEYFEIWNDERFIISEEKSEIGEIIFKFYRHCFRYNEINLKIQDIFDDYSDIHNPNGTHCYGYTFNIDKHGQVIVDSIHIPMIMSALKEIEKNKNANIEEKFNDSVEKFVQKVKEILADEPINEFKLKKMDIAYDEYFSVLNSKKDGLFAHYVAIEYVKDSDLPQPEFNSFFISDIEKARKSPNQTLIDYIEGVEESKRIEVDENKEMFDKFLHPSRLPDGRWPSQTEFRLSLMQQLAVNQITSGNERISSVNGPPGTGKTTLLKDIFAHLVVERGKELAKLNNPKDAFVKTKTHETDDKYVYLLKESIAKYKMVVASSNNGAVENISKDLPKIEEIIRNLEKCKFPKYEQNYANLAHELKDFAEIAEDLIGESAWGLFSGVFGKSTNINQVLSHMLKQDANDIGFAKLLQNENNRMSYNELMSEWQSHQRAFLEELRHVEMLKEESIRAYDVYKNCESYSKVEHELNSKKMNVKEKLNHLEIQISCDNKEIEDLDDRINYNTKQLETLNELIKSIRDSNKGFVNKLKAIFNSEEDERYKKHNAEKQQLLGQQIELEKCKKIKNEDLVSKLKEKEKLIKQLTKVQLQLDELNSQLQELEAYRIESKITIPEKDFWSDNNYDERQVTNLWTSDELQYRRAMLFLRAMILHKLLLIANNTTIYYAINDFKSRRKLIDANPDKVHNAWNVMHLIFPVVSTTFASFKSMYGGIPKDFIDYLFIDEAGQAIPQAAVGALFRSKKVVAVGDPIQIEPVVTLESHLIDNIRKNYNVPEYLVSKEASVQSVADNANQYGFWKSDATDSNQKTWIGIPLWVHRRCLKPMFTIANQIAYNNKMVLPSNITNVGKTGWYDVKGNSVQKQFVKEHGEKVLELLANDWFEAIKEGKNEPSSFVISPFSAVQKQVKRILKQQLPTRIDIERTKINQWVDKSIGTVHTFQGKEAQKVYFVIGTDNTQDGAVNWSCEKPNLLNVAVTRAKKEFYVIGDMQRIQSKPFYETIFKERNVK
>WP_224518687.1|WP_224518687.1 TetR/AcrR family transcriptional regulator 
MEKNQRKKRSDAEYNQQIILTTMEDLLEQGEDISTKKMSDIAKISGVGVGTLYRHFESKTLLCQAIMDKKVDQMFIEIEDILAENTQWTVRDKINVILTKYLDLKEANFTTLNFIEKSSSHSSSVINIPFFERLKNLLIQQFENVHSIADLDFKLNLMLNAFSSDFYYFVKHNQKLTKQQFLDKLLDLYLK
>WP_224799293.1|WP_224799293.1 staphylococcal protein A 
MKKKNIYSIRKLGVGIASVTLGTLLISGGVTPAANAAQHDEAQQNAFYQVLNMPNLNADQRNGFIQSLKDDPSQSANVLGEAKKLNDSQAPKAEAQQNNFNKDQQSAFYEILNMPNLNEAQRNGFIQSLKDDPSQSTNVLGEAKKLNESQAPKADNNFNKDQQNAFYEILNMPNLNEEQRNGFIQSLKDDPSQSANLLAEAKKLNESQAPKADNKFNKEQQNAFYEILHLPNLNEEQRNGFIQSLKDDPSQSANLLAEAKKLNDAQAPKADNKFNKEQQNAFYEILHLPNLTEEQRNGFIQSLKDDPSVSKEILAEAKKLNDAQAPKEEDNNKPGKEDGNKPGKEDNKKPGKEDGNKPGKEDNNKPGKEDNNKPGKEDGNKPGKEDNKKPGKEDGNKPGKEDNKKPGKEDGNGVHVVKPGDTVNDIAKANGTTADKIASDNKLADKNMIKPGQELVVDKKQPANHADANKAQALPETGEENPFIGTTVFGGLSLALGAALLAGRRREL
>WP_224826805.1|WP_224826805.1 hypothetical protein 
MGILDPLSNPMSDPLLGDSWMVGDLKKRQEKKLITTVIAPEHDEKHRENKSKMKKSEKQLINQLINHGHTFKSDFKNVAKGDWVNKAMQDLDKLGNELKKIMN
>WP_224826807.1|WP_224826807.1 staphylococcal protein A 
MKKKNIYSIRKLGVGIASVTLGTLLISGGVTPAANAAQHDEAQQNAFYQVLNMPNLNADQRNGFIQSLKDDPSQSANVLGEAKKLNDSQTPKADAQQNNFNKDQQSAFYEILNMPNLNEAQRNGFIQSLKDDPSQSTNVLGEAKKLNESQAPKADNNFNKEQQNAFYEILNMPNLNEEQRNGFIQSLKDDPSQSANLLSEAKKLNESQAPKADNKFNKEQQNAFYEILHLPNLNEEQRNGFIQSLKDDPSQSANLLAEAKKLNDAQAPKADNNFNKEQQNAFYEILHLPNLTEEQRNGFIQSLKDDPSVSKEILAEAKKLNDAQAPKEEDNKKPGKEDGNGVHVVKPGDTVNDIAKANGTTADKIAADNKLADKNMIKPGQELVVDKKQPANHADANKAQALPETGEENPFIGTTVFGGLSLALGAALLAGRRREL
>WP_224826828.1|WP_224826828.1 hypothetical protein 
MLISLVIPVFALLVIGGIIWMIIEGIVHISKKNKAIDNFFNQVNKVSETYKFATTFLFLILATAGISQFYLYYIVSVFLFWLVILTFGIAGIIFLMPYGLCFLPFYKQKKKKQTFKKYMVYTTIGLSICLGLSLVLVHTTKIYMDEGGVRYYYGSFVMKQAGGYAYLALAVLSTLLIVAKKATNKNKEIETVDNTNITER
>WP_224826829.1|WP_224826829.1 tandem-type lipoprotein 
MMKRLNKLVLYISFLILIISITAGCGIGKEAEVKKSFEKTLSMYPIKNLEDLYDKEGYRDDEFDKNDKGTWIIGSEMATQNKGEALKVKGMVLYMNRNIKTTKGFYYVNAVKKDEDGRPQDNKIEYPVKMVDNKIIPTKGIKDENIKKEIENFKFFAQYGSFKDLSKYKDGDISYNPEVPSYSAKYQLTNDDYNVKQLRKRYDIPTNNAPKLLLKVSGNLKGSSVGYKKIEFTFVENKNENIYFTDSLHLEPSEDK
>WP_225549175.1|WP_225549175.1 N-
MNREMLYLNRSDIEQAGGNHSQVYVDALTEALTAHAHNDFVQPLKPYLRQDPENGHIADRIIAMPSHIGGEHAISGIKWIGSKHDNPSKRNMERASGVIILNDPETNYPIAVMEASLISSMRTAAVSVIAAKHLAKKGFKDLTIIGCGLIGDKQLQSMLEQFDHIERVFVYDQFSEACARFVDRWQQQRPEINFIATENAKEAVSNGEVVITCTVTDQPYIEYDWLQKGAFISNISIMDVHKEVFIKADKVVV
>WP_225970824.1|WP_225970824.1 DHA2 family efflux MFS transporter permease subunit 
MIGAFVGVLNQTLMTTILPEIMKDFTVSSSTAQWLTTIFMLVNGIMIPITAFLIERFTLRSLFFNATCFLMIGSFICMLGINFPMLLLGRSIQALGAGILMPLTQTLLFIMFPPEKRGMAMGMFGLVIGFAPAIGPTAAGWFVNIFDWRYLFLVVLLIGMIDFVFGYLSLPNITELSKPNLDKLSVILSTVSFGGLLYGFSTAGNLGWSHPMVYITIIAAIVILTVFIFRQLKLESPLLEFRVFKYNDFSVAMILIVLMFMLFIGNLTILPIYMQTMMKWSPLESGLILLPGGLIMGLLSPVTGKLFDKIGGRILSIMGMLTIMIGALLMAQFSQNTTQLYVIISFSVTMLGNAMIMTPMTTQALNALPRQYIAHGTAMNNTIIQVSAAIGTGILVTLMTGLGKTSSLSGSQGLIHGLDITFYVVALIAFIGTIIAFFIRKH
>WP_228567323.1|WP_228567323.1 staphyloferrin B ABC transporter permease subunit SirB 
MLLKPKYQIVIAGLCLAIVAILSLMIGNTLVSPGTVIQALFNFDSENDLHDVVTGARASRTIIALLTGAALAVSGLLMQALTRNPIASPGLFGVNAGAVFFVIFSITFIQIQSFKMIVVIAFLGAIVVTVLVVALGIFRQTLFSPHRVILAGAAIAMLFTAFTQGILIMNETDLQGLLFWLSGSVSLRNIWDIPWIIPLVLILILIAFSMAAHINILMTSDDIATGLGQNIKLIKWMIIMLISMLAGISVAVAGSIVFVGLIVPNISKRLLPPNYKYLIPFTALTGAILMIISDIVARIIIKPLELPIGVVTAVIGAIVLIYLMKKGRQRL
>WP_228580661.1|WP_228580661.1 DEAD/DEAH box helicase 
MSQLLNDTLSAWLLIESLSPGEVNFTAEDILSAENFKNGAKQAQLQSFDEYFEIWNDERFIISEEKSEIGEIIFKFYRHCFRYNEINLKIQDIFDDYSDIHNPNGTHCYGYTFNIDKHGQVIVDSIHIPMIMSALKEIEKNKNANIEEKFNDSVEKFVQKVKEILADEPINEFKLKKMDIAYDEYFSVLNSKKDGLFAHYVAIEYVKDSDLPQPEFNSFFISDIEKARKSPNQTLIDYIEGVEESKRIEVDENKEMFDKFLHPSRLPDGRWPSQTEFRLSLMQQLAVNQITSGNERISSVNGPPGTGKTTLLKDIFAHLVVERGKELAKLNNPKDAFVKTKTHETDDKYVYLLKESIAKYKMVVASSNNGAVENISKDLPKIEEIIRNPEKCKFPKYEQNYANLAHELKDFAEIAEDLIGESAWGLFSGVFGKSTNINQVLSHMLKQDANDIGFAKLLQNENNRMSYNELMSEWQSHQRAFLEELRHVEMLKEESIRAYDVYKNCESYSKVEHELNSKKMNVKEKLNHLEIQISCDNKEIEDLDDRINYNTKQLETLNELIKSIRDSNKGFVNKLKAIFNSEEDERYKKHNAEKQQLLGQQIELEKCKKIKNEDLVSKLKEKEKLIKQLTKVQLQLDELNSQLQELEAYRIESKITIPEKDFWSDNNYDERQVTNLWTSDELQCRRAMLFLRAMILHKLLLIANNTTIYYAINDFKSRRKLIDANPDKVHNAWNVMHLIFPVVSTTFASFKSMYGGIPKDFIDYLFIDEAGQAIPQAAVGALFRSKKVVAVGDPIQIEPVVTLESHLIDNIRKNYNVPEYLVSKEASVQSVADNANQYGFWKSDATDSNQKTWIGIPLWVHRRCLKPMFTIANQIAYNNKMVLPSNITNVGKTGWYDVKGNSVQKQFVKEHGEKVLELLANDWFEAIKEGKNEPSSFVISPFSAVQKQVKRILKQQLPTRIDIERTKINQWVDKSIGTVHTFQGKEAQKVYFVIGTDNTQDGAVNWSCEKPNLLNVAVTRAKKEFYVIGDMQRIQSKPFYETIFKERNVK
>WP_229360487.1|WP_229360487.1 alpha/beta hydrolase 
MKQSVNFKSKTNLLAANLYTPEQFDESKKYPAITVCHPGGGVKEQTAGMYAEKLAEFGYVTVVYDASHQGESEGSPRYLEDPFARTEDVRASVDYLTTLDFVDNDRIGALGVCAGGRYTVSAARTERRIKALATVSMVDIGALFRKGPGDVVSIDDQLAFMTQVADQRTAEANGADYGITGYVPEEIDDSMPENSTMVQGHDYYLTARGQHKNAPNKLLLRSFSEVLTFAPFTYIDELLTQPFLAIAGTEADTIEYSVDAVEKAAGDNNELYKIEDASHVDLYDIPEYVNQVLPKLESFYKETL
>WP_229360488.1|WP_229360488.1 staphyloferrin B export MFS transporter 
MINQSIWRSNFRILWLSQFIAIAGLTVLVPLLPIYMASLQNLSVVEIQLWSGIAIAAPAVTTMIASPIWGKLGDKISRKWMVLRALLGLAVCLFLMALCTTPLQFVLVRLLQGLFGGVVDASSAFASVEAPAEDRGKVLGKLQSSVSAGSLVGPLIGGVTASILGFSALLMSIAVITFIVCIFGALKLIETTHMRKSQTPNINKGIRRSFQCLLCTQQTCRFIIVGVLANFAMYGMLTALSPLASSVNHTAIDDRSVIGFLQSAFWTASILSAPLWGRFNDKSYVKSVYIFATIACGCSAILQGLATNIEFLMASRILQGLTYSALIQSVMFVVVNACHQQLKGTFVGTTNSMLVVGQIIGSLSGAAITSYTTPATTFIVMGIVFAVSSLFLICSTITNQINDHTLMKLWELKQKSAK
>WP_229768963.1|WP_229768963.1 hypothetical protein 
MQYKVKSIENAIKKFEELGFKIERANKKSKNAFIWFESGPYIELIEMNGKLILFAYLFRWMYGIAMKKRWEKWCCNKDGFIDFAIEPINYKQRDMKNFSENKKILENYDIKSNKVITWSRKNLKNDKILFSYLPVIPVTLPFIVSDYSVNQRPTKVSHNNNIIKIKRLSFICEKKEYALLNSIISQDDHIQLNFGKVTEIDQVILENKKGELFRLTNHMTLESE
>WP_231924749.1|WP_231924749.1 condensation domain-containing protein 
MNSLDIKNKLLSLYQNGVNIWIENNQLRYKSVKGKFTQKDLEFLKENKEDIMAVLNSNCNFNVMSNDTLFPLKDIQSAYFLGGKSDFGDVSSHVYFEVIFPKLDTLLVEKIWNKLIRRHEALRTVINSWDTQKIIEPNSFYKVLINQNDEGCEATRKKLMNKTYDPYVWPLFDIEVTQDVSQSIMHLSFDFLILDWTSIWILLKEFENEYFNVSDNNCVENEVILRDIYQKNDMKKASSKYLSDQKYWIDKIEGLGDYPKLPMKMKDVKKEFDRKTFVVDEYSWKDIKQFFQKYGLTPNSVALTVFSCVINKWIDQKKFVINLTTMNRELRYENIEKVVGDFTSTNLLSIEINPLQSFIDNAKRIQKNLLQDLQHNYFTGVEMVREIRKSKPNSIFPIVFTSSLGNGDTNYKHMKLSNVGLSQSPQVFMDCQIMEFNESLYVNIDTRKGIFDELFIEIFKKDYKEFLENILKNVDTNKFLQNWYFKERNTDNFKMIFKNKNNNYNDSVNKKINNASIVLPSELANSITKQCMNILQVEQLSNNQNFYDYGADSLILARLTTLIIELCEEHGYKDMKFDDLLRAILAEPTIGRILLEINNKKLNKQKIKIQEKNSIGRLSIFKEKGKILKVFFHAGLGTMNCLRYILAELKKGDSDAIAGITIQNQEKYCQIEKSQLVKKISEQYAELIINSGYEEFHLIGYCSGGLIAVEVANILTMKGVNVNHVTLIDTSPSPLSEIDYVVSEMAFIQNHFITIKDVLPHIDYKKLNEIIRSMYSNINTDSEYKLLDFIAEKYTEEDQLLSDLELFFKNNTFDERFEQYAEIIDSKNKENRNISREFLISSYKTQMASWEGAHMTPTTYIGDVTYLKAANRGYGTLLPVKDNTGFWEKCCIGDFKEKTIPGNHYDCIENIENASYVAKIIKCNE
>WP_231924756.1|WP_231924756.1 energy-coupling factor transporter transmembrane component T 
MNSPTELIIDQRNVFAKMDPRIKIALTITVSTILISSGSSQNILRVCLTLFSLFLLLSINKIILFIKFTIAFLVIMGLQIWVIPYSEGMIKFSLLAFIGIFMNMLPGFIVGYYTLFSTKVSEFIAAMEKVNLPRSFIIPITVIFRFFPTIAEEYKNINYAMKMRGITFSNHFLKSIEYRMIPLIISVVQIGNDLSYTAMTRGIDSPCKRTNICELKLKLLDKLILIVILILWIIYIKEKFFND
>WP_233682331.1|WP_233682331.1 DEAD/DEAH box helicase 
MNQLVNDTLSAWLLIESLSPGEVSFTAEDILSAENFKNGAKQAQLQSFDEYFEIWNDERFIISEEKSEIGEIIFKFYRHCFRYSEINLKIQDIFDDYSDIHNPNGTHCYGYTFNIDKHGKVIVNSIHIPMIMSALKEIEKNKNANIEEKFNDSVEKFVQKVKEILADEPINEFKLKKMDIAYDEYFSVLNSKKDGLFAHYVAIEYVKDSDLPQPEFNSFFISDIEKARKSPNQTLIDYIEGVEESKRIEVDENKEMFDKFLHPSRLPDGRWPSQTEFRLSLMQQLAVNQITSGNERISSVNGPPGTGKTTLLKDIFAHLVVERGKELAKLNNPKDAFVKTKTHETDDKYVYLLKESIAKYKMVVASSNNGAVENISKDLPKIEEIIRNPEKCKFPKYEQNYANLAHELKDFAEIAEDLIGESAWGLFSGVFGKSTNINQVLSHMLKQDANDIGFAKLLQNENNRMSYNELMSEWQSHQRAFLEELKHVEMLKEESIRAYDVYKSCESYSKMEQAINSEKTTIEEQIYHLENEALRDNKEIEDLDDRINYNTKQIETLNELIKSIKESNKGFINKLKAMFNSEEDESYKDHNKEKQQLLTQQLELEKCKKNKHEDLVSKLKEKEKLIKQLTKVQLQLDELNSQLQELEAYRIESKITIPEKDFWSDNNYDERQVTNLWTSDELQYRRAMLFLRAMILHKLLLIANNTTIYYAINDFKDRRKLIDANPDKVHNAWNVMHLIFPVVSTTFASFKSMYGGIPKDFIDYLFIDEAGQAIPQAAVGALYRSKKVVAVGDPIQIEPVVTLESHLIDNIRKNYHVPEYLVSKEASVQSVADNANQYGFWKSDATDSNQKTWIGIPLWVHRRCLKPMFTIANQIAYNNKMVLPSNITNVGKTGWYDVKGNSVQKQFVKEHGEKVVGLLADDWIEAIKEGKNEPSSFVISPFSAVQQQIKRMLKQQLPTIIDIERTKINQWVDKSIGTVHTFQGKEAQKVYFVIGTDNTQDGAVNWSCEKPNLLNVAVTRAKKEFYVIGDMQRIQSKPFYETIFKERNVK
>WP_234953040.1|WP_234953040.1 staphylococcal protein A 
MKKKNIYSIRKLGVGIASVTLGTLLISGGVTPAANAAQHDEAQQNAFYQVLNMPNLNADQRNGFIQSLKDDPSQSANVLGEAQKLNDSQAPKADAQQNNFNKDQQSAFYEILNMPNLNEEQRNGFIQSLKDDPSQSTNVLGEAKKLNESQAPKADNNFNKEQQNAFYEILNMPNLNEEQRNGFIQSLKDDPSQSANLLAEAKKLNESQAPKADNKFNKEQQNAFYEILHLPNLNEEQRNGFIQSLKDDPSQSANLLAEAKKLNDAQAPKADNKFNKEQQNAFYEILHLPNLTEEQRNGFIQSLKDDPSVSKEILAEAKKLNDAQAPKEEDNNKPGKEDGNKPGKEDGNGIHVVKPGDTVNDIAKANGTTADKIAADNKLADKNMIKPGQELVVDKKQPANHADANKAQALPETGEENPFIGTTVFGGLSLALGAALLAGRRREL
>WP_234970904.1|WP_234970904.1 M20 family metallopeptidase 
MNQQLIETLKSKEGKMIEIRRYLHQHPELSFHEDETAKYIAEFYKGKDVEVETNVGPRGIKVTIDSGKPGKTLAIRADFDALPITEDTGLSFASQNKGVMHACGHDAHTAYMLVLAETLAEMKDSFTGKVVVIHQPAEEVPPGGAKAMIENGVLDGVDHVLGVHVMSTMKTGNVYYRPGYVQTGRAFFKLKVQGKGGHGSSPHMANDAIVAGSYFVTALQTVVSRRLSPFETGVVTIGSFDGKGQFNVIKDVVEIEGDVRGLTDATKATIEKEIKRLSKGLEALYGVTCTLEYNDDYPALYNDPEFTEYVTKTLKEADLEFGVEICEAQPPSEDFAYYAKERPSAFIYTGAAVEDGEIYPHHHPKFNISEKSLLISAEAVGTVVLDYLKGDN
>WP_234970906.1|WP_234970906.1 tRNA-dihydrouridine synthase 
MKENFWSELPRPFFILAPMEDVTDIVFRHVVSEAARPDVFFTEFTNTESFCHPEGIHSVRGRLTFSEDEQPMVAHIWGDKPEQFRETSIQLAKMGFKGIDLNMGCPVANVAKKGKGSGLILRPDVAAEIIQATKAGGLPVSVKTRLGYYEIDEWKNWLKHVFEQDIANLSIHLRTRKEMSKVDAHWELIEVIKNLRDEIAPNTLLTINGDIPDRKTGLELAEKYGIDGVMIGRGIFHNPFAFEKEPREHTSKELLDLLRLHLSLFNKYEKDEIRQFKSLRRFFKIYVRGIRGASELRHQLMNTQSIAEARALLDEFEAQMDEDVKIEL
>WP_237266956.1|WP_237266956.1 tRNA-dihydrouridine synthase, partial 
IANLSIHLRTRKEMSKVDAHWELIEAIKNLRDEIAPNTLLTINGDIPDRKTGLELAEKYGIDGVMIGRGIFHNPFAFEKEPREHTSKELLDLLRLHLSLFNKYEKDEIRQFKSLRRFFKIYVRGIRGASELRHQLMNTQSIAEARALLDEFEAQMDEDVKIEL
>WP_243465576.1|WP_243465576.1 Na/Pi symporter, partial 
MSVTEVIFSFLGGLGIFLYGLKIMGDGLQASAGDRLRDILNKFTSNPVLGVIAGIVVTILIQSSSGTTVITIGLVTAGFMTLKQAIGVIMGANIGTTVTAFIIGIDLGEYAMPILALGAFLIFFFKRSKINNIGRILFGFGSLFFGLEFMGDAVKPLASLDGFKQLMLDMSTNPILAVIVGA
>WP_244757304.1|WP_244757304.1 multidrug efflux MFS transporter NorC 
MNETYRGGNKLILGIVLGVITFWLFAQSLVNVVPNLQQSFGADMGTISIAVSLTALFSGMFVVGAGGLADKIGRVKMTNIGLLLSIIGSALIIITNLPALLILGRIIQGVSAACIMPSTLAIMKTYYEGAERQRALSYWSIGSWGGSGICSLFGGAVATTMGWRWIFIFSIIVAVLSMLLIKVTPETKSEVTNTHKFDVAGLIVLVVMLLSLNVVITKGAALGYTSLWFFGLIAIVIVAFFIFLNVEKKVDNPLIDFKLFENKPYTGATISNFLLNGVAGTLIVANTFVQQGLGYTALQAGYLSITYLIMVLLMIRVGEKLLQKMGSKRPMLLGTFIVIIGIALISLVFLPGIFYVISCVVGYLCFGLGLGIYATPSTDTAISNAPLDKVGVASGIYKMASSLGGAFGVAISGAVYAGAVAATSIHTGAMIALWVNVLMGIMAFIAILFAIPNDDKRVKDAK
>WP_248313751.1|WP_248313751.1 B domain-containing protein 
MKKKNIYSIRKLGVGIASVTLGTLLISGGVTPAANAAQHDEAQQNAFYQVLNMPNLNADQRNGFIQSLKDDPSQSANVLGEAKKLNDSQAPKADAQQNNFNKDQQSAFYEILNMPNLNEAQRNGFIQSLKDDPSQSTNLLGEAKKLNESQAPKADNNFNKEQQNAFYEILNMPNLNEEQRNGFIQSLKDDPSQSPNLLSEAKKLNESQAPKADNKFNKEQQNAFYEILHLPNLTEEQRNGFIQSLKDDPSVSKEILAEAKKLNDAQAPKEEDNNKPGKEDNKKPGKEDNNKPGKEDGNKPGKEDNKKPGKEDNNKPGKEDGNKPGKEDNNKPGKEDGNKPGKEDNKKPGKEDGNKPGKEDGNKPGKEDGNGVHVVKPGDTVNDIAKANGTTADKIAADNKLADKNMIKPGQELVVDKKQPANHADANKAQALPETGEENPFIGTTVFGGLSLALGAALLAGRRREL
>WP_248313928.1|WP_248313928.1 B domain-containing protein 
MKKKNIYSIRKLGVGIASVTLGTLLISGGVTPAANAAQHDEAQQNAFYQVLNMPNLNEEQRNGFIQSLKDDPSQSTNVLGEAKKLNESQAPKADNNFNKEQQNAFYEILNMPNLNEEQRNGFIQSLKDDPSQSANLLAEAKKLNESQAPKADNKFNKEQQNAFYEILHLPNLNEEQRNGFIQSLKDDPSQSANLLAEAKKLNDAQAPKADNKFNKEQQNAFYEILHLPNLTEEQRNGFIQSLKDDPSVSKEILAEAKKLNDAQAPKEEDNNKPGKEDGNKPGKEDNKKPGKEDGNKPGKEDNKKPGKEDNKKPGKEDGNKPGKEDGNKPGKEDGNGIHVVKPGDTVNDIAKANGTTADKIAADNKLADKNMIKPGQELVVDKKQPANHADANKAQALPETGEENPFIGTTVFGGLSLALGAALLAGRRREL
>WP_249524851.1|WP_249524851.1 staphylococcal protein A 
MKKKNIYSIRKLGVGIASVTLGTLLISGGVTPAANAAQHDEAQQNAFYQVLNMPNLNADQRNGFIQSLKDDPSQSANVLGEAKKLNDSQAPKADAQQNNFNKDQQSAFYEILNMPNLNEAQRNGFIQSLKDDPSQSTNVLGEAKKLNESQAPKADNNFNKEQQNAFYEILNMPNLNEEQRNGFIQSLKDDPSQSANLLSEAKKLNESQAPKADNKFNKEQQNAFYEILHLPNLNEEQRNGFIQSLKDDPSQSANLLAEAKKLNDAQAPKADNKFNKEQQNAFYEILHLPNLTEEQRNGFIQSLKDDPSVSKEILAEAKKLNDAQAPKEEDNKKPGKEDGNKPGKEDNNKPGKEDGNKPGKEDNKKPGKEDNNKPGKEDGNKPGKEDNKKPGKEDNNKPGKEDGNKPGKEDGNGVHVVKPGDTVNDIAKANGTTADKIAADNKLADKNMIKPGQELVVDKKQPANHADANKAQALPETGEENPFIGTTVFGGLSLALGAALLAGRRREL
>WP_250396101.1|WP_250396101.1 multidrug efflux MFS transporter NorC 
MNETYRGGNKLILGIVLGVITFWLFAQSLVNVVPNLQQSFGADMGTISIAVSLTALFSGMFVVGAGGLADKIGRVKMTNIGLLLSIIGSALIIITNLPALLILGRIIQGVSAACIMPSTLAIMKTYYEGAERQRALSYWSIGSWGGSGICSLFGGAVATTMGWRWIFIFSIIVVVLSMLLIKGTPETKSEVTNTHKFDVAGLIVLVVMLLSLNVVITKGAALGYTSLWFFGLIAIVIVAFFIFLNVEKKVDNPLIDFKLFENKPYTGATISNFLLNGVAGTLIVANTFVQQGLGYTALQAGYLSITYLIMVLLMIRVGEKLLQKMGSKRPMLLGTFIVVIGIALISLVFLPGIFYVISCVVGYLCFGLGLGIYATPSTDTAISNAPLDKVGVASGIYKMASSLGGAFGVAISGAVYAGAVAATSIHTGAMIALWVNVLMGIMAFIAILFAIPNDDKRVKDAK
>WP_250396403.1|WP_250396403.1 DEAD/DEAH box helicase 
MSQLLNDTLSAWLLIESLSPGEVNFTAEDILSAENFKNGAKQAQLQSFDEYFEIWNDERFIISEEKSEIGEIIFKFYRHCFRYNEINLKIQDIFDDYSDIHNPNGTHCYGYTFNIDKHGQVIVDSIHIPMIMSALKEIEKNKNANIEEKFNDSVEKFVQKVKEILADEPINEFKLKKMDIAYDEYFSVLNSKKDGLFAHYVAIEYVKDSDLPQPEFNSFFISDIEKARKSPNQTLIDYIEGVEESKRIEVDENKEMFDKFLHPSRLPDGRWPSQTEFRLSLMQQLAVNQITSGNERISSVNGPPGTGKTTLLKDIFAHLVVERGKELAKLNNPKDAFVKTKTHETDDKYVYLLKESIAKYKMVVASSNNGAVENISKDLPKIEEIIRNPEKCKFPKYEQNYANLAHELKDFAEIAEDLIGESAWGLFSGVFGKSTNINQVLSHMLKQDANDIGFAKLLQNENNRMSYNELMSEWQSHQRAFLEELRHVEMLKEESIRAYDVYKNCESYSKVEHELNSKKMNVKEKLNHLEIQISCDNKEIEDLDDRINYNTKQLETLNELIKSIRDSNKGFVNKLKAIFNSEEDERYKKHNAEKQQLLGQQIELEKCKKIKNEDLVSKLKEKEKLIKQLTKVQLQLDELNSQLQELEAYRIESKITIPEKDFWSDNNYDERQVTNLWTSDELQYRRAMLFLRAMILHKLLLIANNTTIYYAINDFKSRRKLIDANPDKVHNAWNVMHLIFPVVSTTFASFKSMYGGIPKDFIDYLFIDEAGQAIPQAAVGALFRSKKVVAVGDPIQIEPVVTLESHLIDNIRKNYNVPEYLVSKEASVQSVADNANQYGFWKSDATDSNQKTWIGIPLWVHRRCLKPMFTIANQIAYNNKMVLPSNITNVGKTGWYDVKGNSVQKQFVKEHGEKVLELLANDWFEAIKEGKNEPSSFVISPFSAVQKQVKRILKQQLPTRIDIERTKINQWVDKSIGTVHTFQGKEAQKVYFVIGTDNTQDGAVNWSCEKPNLLNVAVTKAKKEFYVIGDMQRIQSKPFYETIFKERNVK
>WP_250396405.1|WP_250396405.1 staphylococcal protein A 
MKKKNIYSIRKLGVGIASVTLGTLLISGGLTPAANAAQHDEAQQNAFYQVLNMPNLNADQRNGFIQSLKDDPSQSANVLGEAQKLNDSQAPKADAQQNKFNKDQQSAFYEILNMPNLNEEQRNGFIQSLKDDPSQSTNVLGEAKKLNESQAPKADNNFNKEQQNAFYEILNMPNLNEEQRNGFIQSLKDDPSQSANLLAEAKKLNESQAPKADNKFNKEQQNAFYEILHLPNLNEEQRNGFIQSLKDDPSQSANLLAEAKKLNDAQAPKADNKFNKEQQNAFYEILHLPNLTEEQRNGFIQSLKDDPSVSKEILAEAKKLNDAQAPKEEDNNKPGKEDNNKPGKEDGNKPGKEDNKKPGKEDGNKPGKEDGNKPGKEDGNKPGKEDGNKPGKEDGNGVHVVKPGDTVNDIAKANGTTADKIAADNKLADKNMIKPGQELVVDKKQPANHADANKAQALPETGEENPFIGTTVFGGLSLALGAALLAGRRREL
>WP_250396406.1|WP_250396406.1 Na/Pi cotransporter family protein 
MSVTEVIFSFLGGLGIFLYGLKIMGDGLQASAGDRLRDILNKFTSNPVLGVIAGIVVTILIQSSSGTTVITIGLVTAGFMTLKQAIGVIMGANIGTTVTAFIIGIDLGEYAMPILALGAFLIFFFKRSKINNIGRILFGFGSLFFGLEFMGDAVKPLASLDGFKQLMLDMSTNPILAVIVGAGLTALVQSSSVTIGILQEFYQQDLISLNAAIPVLLGDNIGTTITAILASLAGSIAAKRAALVHVIFNLIGVIIFTIFLPVVIHLISLLQDVWHLKPAMTIAVSHGIFNITNTLIQLPFVAGLAWIVTKLVPGKDIADDYKPQHLNKDLVYHAPGVALQETQKELQNVGQIVLSMFEDIREITKDDKKLIKKLEQKHQAVETINDSIRNYLVRISTKAITKADVERLAVMFDVNRSILKVAELTEEYVAQLKRQHDEDIRITEYAQRGMDKLFNHVAESFDKAIDMLDVYDKTKKDEIVERSRESFNIEHKLRKGHIKRLNRGECTTKGGLLYIDMIGVLERIGYHSRNVSEALVGLNDDVPTDEEIATTEI
>WP_250543685.1|WP_250543685.1 DDE-type integrase/transposase/recombinase, partial 
TKVAMAKVIKAFKLKPDCHCTSKYLNNLIEQDHRHIKVRKTRYQSINTAKNTIKGIECIYGLYKKNRRSLQICGFSPCHEISIMLAS
>WP_250543710.1|WP_250543710.1 DDE-type integrase/transposase/recombinase, partial 
QEYAPILYQIWKKKHKKAYYKWRIDETYIKIKGKWNYLYRAIDTEGHTLD
>WP_250736777.1|WP_250736777.1 staphyloferrin B ABC transporter substrate-binding protein SirA
[truncated: 31,740 more chars]
