# Supplementary material for: A type VII-secreted lipase toxin with reverse domain arrangement
Source: Nat Commun. 2023 Dec 19;14:8438. doi: 10.1038/s41467-023-44221-y (PMC10730906; doi:10.1038/s41467-023-44221-y)
Supplement: Supplementary file 6 — Source Data [file 41467_2023_44221_MOESM6_ESM.zip › Tsl1 distribution raw/lplI 3/FlaGs_output/results_flankgene.fasta_cluster_out_3_1e-10_clusters.tsv]

1	332	WP_072507195.1;WP_258413194.1;WP_070002256.1;WP_187396007.1;WP_253904126.1;WP_086095626.1;WP_261983541.1;WP_044291663.1;WP_017328474.1;WP_000826371.1;WP_031836974.1;WP_000977788.1;WP_000826301.1;WP_014532805.1;WP_025173820.1;WP_070002275.1;WP_224826829.1;WP_070002255.1;WP_114290891.1;WP_000597206.1;WP_086041099.1;WP_045172905.1;WP_075560384.1;WP_001837603.1;WP_025174797.1;WP_000977797.1;WP_000977…
2	224	WP_048665184.1;WP_000136627.1;WP_000925001.1;WP_000136645.1;WP_046399080.1;WP_000925003.1;WP_000136631.1;WP_063644546.1;WP_217151779.1;WP_258415148.1;WP_281263036.1;WP_029549871.1;WP_162635831.1;WP_054189821.1;WP_000924990.1;WP_107375179.1;WP_000136643.1;WP_000924997.1;WP_048665183.1;WP_020444602.1;WP_000136629.1;WP_000136640.1;WP_000136644.1;WP_262516106.1;WP_124374745.1;WP_000924993.1;WP_000924…
3	179	WP_217175513.1;WP_223875534.1;WP_153906709.1;WP_072468791.1;WP_123096948.1;WP_096658746.1;WP_214308890.1;WP_054189814.1;WP_001006441.1;WP_303751391.1;WP_001006442.1;WP_001006436.1;WP_123985878.1;WP_001006431.1;WP_001006425.1;WP_001006447.1;WP_225970824.1;WP_001006426.1;WP_281263029.1;WP_114217614.1;WP_001006428.1;WP_000578545.1;WP_063644526.1;WP_001006429.1;WP_001006445.1;WP_029549876.1;WP_262516…
4	148	WP_217175505.1;WP_063651226.1;WP_224159458.1;WP_124374739.1;WP_054189810.1;WP_045172580.1;WP_123096945.1;WP_000710558.1;WP_000710574.1;WP_000710577.1;WP_046399069.1;WP_162635825.1;WP_281263026.1;WP_217655445.1;WP_000710565.1;WP_000710552.1;WP_049283383.1;WP_089535918.1;WP_258413193.1;WP_000710559.1;WP_064136757.1;WP_000710579.1;WP_115210740.1;WP_043044870.1;WP_000710549.1;WP_258415142.1;WP_096658…
5	143	WP_001075820.1;WP_031884358.1;WP_001075805.1;WP_117196561.1;WP_001075807.1;WP_001075814.1;WP_258415146.1;WP_063644528.1;WP_001075815.1;WP_234970904.1;WP_216730883.1;WP_162635826.1;WP_258413199.1;WP_001075804.1;WP_001075821.1;WP_001075809.1;WP_109162059.1;WP_071938115.1;WP_115210742.1;WP_048665177.1;WP_089535917.1;WP_217881116.1;WP_103188419.1;WP_114290892.1;WP_001075802.1;WP_045172900.1;WP_054189…
6	135	WP_250396406.1;WP_072353806.1;WP_001792226.1;WP_078064639.1;WP_217175657.1;WP_001791319.1;WP_141062658.1;WP_077446554.1;WP_001800966.1;WP_205299471.1;WP_162635859.1;WP_046399073.1;WP_078367111.1;WP_089430333.1;WP_124374788.1;WP_001791835.1;WP_214309383.1;WP_243465576.1;WP_078103552.1;WP_096658908.1
7	135	WP_258415141.1;WP_000714388.1;WP_000714379.1;WP_217175503.1;WP_029549879.1;WP_258412376.1;WP_044291658.1;WP_048665170.1;WP_000714375.1;WP_103149890.1;WP_216745764.1;WP_000714373.1;WP_000714381.1;WP_000714372.1;WP_214308885.1;WP_063644537.1;WP_124374738.1;WP_000714386.1;WP_000714391.1;WP_000410571.1;WP_000714395.1;WP_000410568.1;WP_250743318.1;WP_162635824.1;WP_000410567.1;WP_000714376.1;WP_216730…
8	133	WP_216730877.1;WP_070002258.1;WP_000036330.1;WP_000036329.1;WP_063644523.1;WP_000036334.1;WP_096658742.1;WP_000036328.1;WP_000036335.1;WP_029549874.1;WP_000036325.1;WP_045178479.1;WP_281263032.1;WP_006191471.1;WP_214308891.1;WP_000036327.1;WP_117203783.1;WP_086155261.1;WP_054189817.1;WP_000036332.1
9	131	WP_000291834.1;WP_153906710.1;WP_111048442.1;WP_115210743.1;WP_001807311.1;WP_216730881.1;WP_043045046.1;WP_216745760.1;WP_258413200.1;WP_000291840.1;WP_000291829.1;WP_111761743.1;WP_001662440.1;WP_279523384.1;WP_049316017.1;WP_000291838.1;WP_001670226.1;WP_281263030.1;WP_063651242.1;WP_001621781.1;WP_064134927.1;WP_089535919.1;WP_124374741.1;WP_258415147.1;WP_063644541.1;WP_217175515.1;WP_001837…
10	131	WP_046399075.1;WP_250736782.1;WP_214308892.1;WP_000173898.1;WP_000173891.1;WP_281263033.1;WP_031796797.1;WP_031912891.1;WP_043044863.1;WP_031886299.1;WP_000173887.1;WP_046399076.1;WP_000173893.1;WP_052998183.1;WP_063651238.1;WP_000173895.1;WP_123096951.1;WP_000173883.1;WP_000173896.1;WP_000173899.1;WP_103148862.1;WP_061843157.1;WP_124374742.1;WP_000173904.1;WP_000173889.1;WP_115210744.1;WP_187396…
11	119	WP_061824026.1;WP_000908952.1;WP_000908959.1;WP_000908954.1;WP_134810760.1;WP_224826828.1;WP_054189808.1;WP_001621787.1;WP_000908950.1;WP_031897116.1;WP_000908960.1;WP_044291652.1;WP_070002250.1;WP_216730901.1;WP_000908956.1;WP_043044875.1;WP_000908953.1;WP_049884435.1;WP_000908949.1;WP_029549882.1;WP_258411908.1
12	116	WP_162653775.1;WP_000876756.1;WP_063651239.1;WP_162635830.1;WP_031837964.1;WP_160190072.1;WP_179302723.1;WP_250743321.1;WP_031928223.1;WP_044291706.1;WP_000876748.1;WP_115210746.1;WP_000876758.1;WP_124374744.1;WP_250736779.1;WP_111761745.1;WP_000876752.1;WP_072490038.1;WP_000876751.1;WP_217175519.1;WP_000876757.1;WP_054189820.1
13	112	WP_117196566.1;WP_262374854.1;WP_000179898.1;WP_000179890.1;WP_281263025.1;WP_054189807.1;WP_000201643.1;WP_216745766.1;WP_000179902.1;WP_000201644.1;WP_048665163.1;WP_000201639.1;WP_258412981.1;WP_000179900.1;WP_217175500.1;WP_000201641.1;WP_124374734.1;WP_096658760.1;WP_000179901.1;WP_000201640.1;WP_117203785.1;WP_000179905.1;WP_000179906.1;WP_045172582.1
14	111	WP_111048440.1;WP_103215234.1;WP_000728750.1;WP_029644929.1;WP_187396009.1;WP_078103038.1;WP_078099179.1;WP_000728746.1;WP_000728764.1;WP_072468790.1;WP_054189819.1;WP_000728776.1;WP_046399078.1;WP_174839710.1;WP_073392876.1;WP_212593087.1;WP_072399332.1;WP_224518685.1;WP_078369213.1;WP_058142379.1;WP_078104117.1;WP_000728765.1;WP_115210745.1;WP_103149444.1;WP_000728718.1;WP_141062653.1;WP_017328…
15	110	WP_061843155.1;WP_070002259.1;WP_001045108.1;WP_059283843.1;WP_217175521.1;WP_001045123.1;WP_124374747.1;WP_001045111.1;WP_054189822.1;WP_162635832.1;WP_250736777.1;WP_001045124.1;WP_001045114.1
16	109	WP_141062652.1;WP_115210747.1;WP_000570812.1;WP_054189823.1;WP_000570808.1;WP_072490039.1;WP_000570809.1;WP_000570806.1
17	108	WP_000662031.1;WP_271291410.1;WP_262374834.1;WP_054189805.1;WP_181875224.1;WP_176427344.1;WP_237266956.1;WP_000662029.1;WP_044291648.1;WP_000662039.1;WP_063644538.1;WP_216745768.1;WP_000662036.1;WP_000662030.1;WP_234970906.1;WP_000662027.1;WP_203228749.1;WP_205301162.1;WP_214308883.1;WP_048665160.1;WP_000662022.1;WP_070003414.1;WP_000662035.1;WP_000662037.1;WP_219207950.1
18	107	WP_262516108.1;WP_114642541.1;WP_115210748.1;WP_124374748.1;WP_103148865.1;WP_072490040.1;WP_043044861.1;WP_001078456.1;WP_281263037.1;WP_116100493.1;WP_001078464.1;WP_217205077.1;WP_001078461.1;WP_054189824.1;WP_001078457.1;WP_225549175.1
19	77	WP_115210749.1;WP_001179388.1;WP_070002260.1;WP_043044860.1;WP_217881112.1;WP_021286010.1;WP_071938116.1;WP_001179400.1;WP_031927395.1;WP_214308895.1;WP_001179385.1;WP_001179389.1;WP_124374749.1;WP_063651207.1;WP_001179394.1;WP_001179395.1;WP_054189825.1
20	77	WP_114290890.1;WP_250396403.1;WP_048665168.1;WP_045172581.1;WP_228580661.1;WP_233682331.1;WP_262516101.1;WP_154285411.1;WP_108963976.1;WP_072691892.1;WP_048666596.1;WP_115210738.1;WP_000080572.1;WP_094409869.1;WP_141062655.1;WP_117196563.1;WP_000080558.1;WP_031588361.1;WP_000080571.1;WP_000080559.1;WP_000080576.1;WP_000080553.1;WP_046399192.1;WP_112366447.1;WP_107388421.1;WP_117203784.1;WP_000080…
21	72	WP_250755235.1;WP_054189806.1;WP_072491075.1;WP_000389761.1;WP_000389763.1;WP_216745767.1;WP_000389764.1;WP_000389771.1;WP_000389769.1;WP_001641272.1;WP_000398679.1;WP_048665161.1;WP_031875170.1;WP_214308884.1;WP_217175498.1;WP_000389773.1;WP_000389759.1
22	70	WP_197840534.1;WP_063651205.1;WP_214308896.1;WP_124374750.1;WP_000610044.1;WP_043044859.1;WP_117203782.1;WP_000610053.1;WP_054189826.1;WP_046472849.1;WP_000610051.1;WP_229360488.1;WP_000610056.1;WP_000610045.1;WP_115210750.1;WP_094969519.1;WP_096658734.1;WP_141062651.1;WP_031900862.1
23	58	WP_000455982.1;WP_000455978.1;WP_000455976.1;WP_000455979.1
24	56	WP_001052509.1;WP_001793250.1;WP_001052503.1;WP_078158013.1;WP_001052510.1;WP_117196565.1;WP_124374736.1;WP_078064877.1;WP_001052504.1;WP_001010294.1;WP_001052505.1;WP_001052502.1;WP_001052500.1;WP_001052506.1;WP_063651212.1;WP_072507164.1;WP_001052508.1;WP_217175501.1
25	50	WP_252592288.1;WP_000414483.1;WP_224518687.1;WP_000414485.1;WP_000414486.1
26	48	WP_000130758.1;WP_000130765.1;WP_216730905.1;WP_000130756.1;WP_000130757.1;WP_000130759.1;WP_250736788.1;WP_000130763.1;WP_124374735.1;WP_162636893.1;WP_115210736.1;WP_069723997.1
27	44	WP_115210737.1;WP_000627024.1;WP_000627032.1;WP_048665164.1;WP_216730903.1;WP_000627029.1;WP_000627033.1;WP_084570019.1;WP_000627030.1;WP_000627025.1;WP_043044876.1
28	40	WP_000814440.1;WP_141062656.1;WP_001566851.1;WP_229360487.1;WP_044291654.1;WP_216730899.1;WP_070002251.1;WP_000814441.1;WP_048665166.1;WP_117196564.1;WP_000814443.1;WP_096658756.1
29	39	WP_001100493.1;WP_216730897.1;WP_262832074.1;WP_096658754.1;WP_029549881.1;WP_114290889.1
30	38	WP_262516098.1;WP_001795007.1;WP_000786141.1
31	37	WP_000926750.1;WP_103149889.1
32	37	WP_117203786.1;WP_061843159.1;WP_029264543.1;WP_000140910.1
33	36	WP_001038103.1;WP_001038108.1;WP_258414954.1;WP_070003416.1;WP_098817934.1;WP_001038104.1;WP_281263031.1;WP_001038111.1;WP_123096949.1;WP_063644525.1;WP_258413201.1
34	35	WP_001181360.1;WP_001181359.1;WP_001566853.1;WP_001621785.1;WP_006191454.1;WP_277423707.1;WP_029549880.1;WP_258412375.1;WP_258025943.1;WP_301541852.1
35	31	WP_001817568.1;WP_262516099.1;WP_078171404.1;WP_001016371.1;WP_016187006.1
36	30	WP_281263161.1;WP_000170488.1;WP_078104116.1;WP_078368895.1;WP_223200468.1;WP_114290893.1;WP_000170487.1;WP_078072290.1;WP_258410319.1;WP_216730879.1;WP_162635828.1;WP_000170481.1
37	26	WP_000465472.1;WP_000465478.1;WP_124374732.1;WP_000465473.1;WP_217175495.1;WP_000465471.1;WP_000465466.1;WP_138397317.1
38	26	WP_141062657.1;WP_250736790.1;WP_001033006.1;WP_001033011.1;WP_124374733.1;WP_001033009.1;WP_045172584.1;WP_217175496.1;WP_001033018.1
39	18	WP_000816129.1;WP_250736793.1;WP_000816133.1;WP_000816132.1;WP_063644539.1;WP_031927403.1;WP_070003412.1;WP_000816126.1;WP_217175493.1
40	13	WP_001029555.1;WP_000161983.1;WP_163981453.1;WP_216730886.1;WP_000164560.1
41	13	WP_021075398.1;WP_001804823.1;WP_001566861.1;WP_216730935.1;WP_001812843.1
42	13	WP_000512631.1;WP_000512632.1;WP_224826805.1
43	11	WP_043044871.1;WP_111761740.1;WP_000472888.1;WP_111761739.1;WP_063651224.1;WP_123096941.1;WP_123096942.1;WP_115210739.1;WP_123096940.1;WP_063651221.1;WP_046597247.1
44	10	WP_001105088.1;WP_001105087.1
45	8	WP_001004209.1;WP_006191449.1
46	8	WP_000355844.1;WP_063644540.1;WP_000355843.1;WP_000355845.1
47	7	WP_000183177.1
48	7	WP_000420547.1
49	7	WP_000845237.1;WP_000845238.1
50	7	WP_000912563.1
51	7	WP_000543163.1;WP_000543164.1;WP_000543162.1;WP_084938101.1
52	6	WP_063651218.1;WP_123096936.1;WP_259676158.1;WP_224061730.1;WP_231924749.1;WP_111761734.1
53	3	WP_001790237.1
54	3	WP_111761738.1;WP_000738841.1
55	3	WP_000323587.1;WP_111761732.1;WP_123096935.1
56	3	WP_111761735.1;WP_000710587.1;WP_123096937.1
57	3	WP_043039598.1;WP_123096943.1;WP_111761741.1
58	3	WP_123096950.1;WP_045172895.1
59	3	WP_000427420.1;WP_111761733.1;WP_217151783.1
60	3	WP_123096938.1;WP_229768963.1;WP_111761736.1
61	3	WP_231924756.1;WP_046597248.1
62	3	WP_259676159.1;WP_224085680.1
63	2	WP_000088649.1
64	2	WP_000195429.1
65	2	WP_000704775.1
66	2	WP_031788318.1
67	2	WP_043044872.1
68	2	WP_054189799.1;WP_029549899.1
69	2	WP_054189800.1;WP_029549898.1
70	2	WP_054189802.1
71	2	WP_054189803.1
72	2	WP_054189804.1;WP_142385170.1
73	2	WP_162838037.1
74	2	WP_196429646.1
75	2	WP_250543710.1;WP_214309381.1
76	1	WP_000039763.1
77	1	WP_000093392.1
78	1	WP_000143248.1
79	1	WP_000410451.1
80	1	WP_000489177.1
81	1	WP_000592151.1
82	1	WP_000649665.1
83	1	WP_000722414.1
84	1	WP_000942300.1
85	1	WP_001095317.1
86	1	WP_001162359.1
87	1	WP_001188472.1
88	1	WP_001215400.1
89	1	WP_016187229.1
90	1	WP_250543685.1
91	1	WP_258413352.1
92	1	WP_303751388.1
