# Supplementary material for: A type VII-secreted lipase toxin with reverse domain arrangement
Source: Nat Commun. 2023 Dec 19;14:8438. doi: 10.1038/s41467-023-44221-y (PMC10730906; doi:10.1038/s41467-023-44221-y)
Supplement: Supplementary file 6 — Source Data [file 41467_2023_44221_MOESM6_ESM.zip › Tsl1 distribution raw/lplI 3/FlaGs_output/results_flankgene.fasta_cluster_out_3_1e-10_jackhits.tsv]

1	['WP_000036329.1', 'WP_029549874.1', 'WP_000036327.1', 'WP_000036330.1', 'WP_006191471.1', 'WP_096658742.1', 'WP_063644523.1', 'WP_000036332.1', 'WP_117203783.1', 'WP_045178479.1', 'WP_000036328.1', 'WP_000036335.1', 'WP_216730877.1', 'WP_070002258.1', 'WP_054189817.1', 'WP_000036334.1', 'WP_214308891.1', 'WP_281263032.1', 'WP_000036325.1', 'WP_086155261.1']
2	['WP_000036329.1', 'WP_000036327.1', 'WP_029549874.1', 'WP_006191471.1', 'WP_000036330.1', 'WP_096658742.1', 'WP_063644523.1', 'WP_000036332.1', 'WP_117203783.1', 'WP_045178479.1', 'WP_000036335.1', 'WP_000036328.1', 'WP_216730877.1', 'WP_070002258.1', 'WP_214308891.1', 'WP_054189817.1', 'WP_000036334.1', 'WP_281263032.1', 'WP_000036325.1', 'WP_086155261.1']
3	['WP_000036329.1', 'WP_000036327.1', 'WP_029549874.1', 'WP_006191471.1', 'WP_000036330.1', 'WP_063644523.1', 'WP_096658742.1', 'WP_000036332.1', 'WP_117203783.1', 'WP_000036328.1', 'WP_045178479.1', 'WP_000036335.1', 'WP_216730877.1', 'WP_054189817.1', 'WP_070002258.1', 'WP_000036334.1', 'WP_214308891.1', 'WP_281263032.1', 'WP_000036325.1', 'WP_086155261.1']
4	['WP_000036329.1', 'WP_000036327.1', 'WP_029549874.1', 'WP_006191471.1', 'WP_000036330.1', 'WP_096658742.1', 'WP_063644523.1', 'WP_000036332.1', 'WP_117203783.1', 'WP_045178479.1', 'WP_000036328.1', 'WP_000036335.1', 'WP_216730877.1', 'WP_054189817.1', 'WP_070002258.1', 'WP_000036334.1', 'WP_214308891.1', 'WP_281263032.1', 'WP_000036325.1', 'WP_086155261.1']
5	['WP_000036329.1', 'WP_000036327.1', 'WP_029549874.1', 'WP_000036330.1', 'WP_006191471.1', 'WP_096658742.1', 'WP_063644523.1', 'WP_000036332.1', 'WP_117203783.1', 'WP_045178479.1', 'WP_000036328.1', 'WP_000036335.1', 'WP_216730877.1', 'WP_054189817.1', 'WP_070002258.1', 'WP_000036334.1', 'WP_214308891.1', 'WP_281263032.1', 'WP_000036325.1', 'WP_086155261.1']
6	['WP_000036329.1', 'WP_000036327.1', 'WP_029549874.1', 'WP_006191471.1', 'WP_000036330.1', 'WP_096658742.1', 'WP_000036332.1', 'WP_063644523.1', 'WP_117203783.1', 'WP_045178479.1', 'WP_000036328.1', 'WP_000036335.1', 'WP_216730877.1', 'WP_054189817.1', 'WP_070002258.1', 'WP_000036334.1', 'WP_214308891.1', 'WP_281263032.1', 'WP_000036325.1', 'WP_086155261.1']
7	['WP_000036329.1', 'WP_000036327.1', 'WP_029549874.1', 'WP_006191471.1', 'WP_000036330.1', 'WP_096658742.1', 'WP_000036332.1', 'WP_063644523.1', 'WP_117203783.1', 'WP_045178479.1', 'WP_000036328.1', 'WP_000036335.1', 'WP_000036334.1', 'WP_216730877.1', 'WP_054189817.1', 'WP_070002258.1', 'WP_214308891.1', 'WP_281263032.1', 'WP_000036325.1', 'WP_086155261.1']
8	['WP_000036329.1', 'WP_000036327.1', 'WP_029549874.1', 'WP_006191471.1', 'WP_000036330.1', 'WP_096658742.1', 'WP_063644523.1', 'WP_000036332.1', 'WP_117203783.1', 'WP_000036335.1', 'WP_045178479.1', 'WP_000036328.1', 'WP_216730877.1', 'WP_070002258.1', 'WP_214308891.1', 'WP_054189817.1', 'WP_000036334.1', 'WP_281263032.1', 'WP_000036325.1', 'WP_086155261.1']
9	['WP_000039763.1']
10	['WP_000080559.1', 'WP_000080564.1', 'WP_000080571.1', 'WP_000080572.1', 'WP_000080576.1', 'WP_045172581.1', 'WP_117203784.1', 'WP_107388421.1', 'WP_250396403.1', 'WP_000080558.1', 'WP_262516101.1', 'WP_154285411.1', 'WP_048666596.1', 'WP_228580661.1', 'WP_112366447.1', 'WP_000080573.1', 'WP_117196563.1', 'WP_224518686.1', 'WP_108963976.1', 'WP_115210738.1', 'WP_094409869.1', 'WP_111048071.1', 'W…
11	['WP_000080559.1', 'WP_000080571.1', 'WP_000080572.1', 'WP_000080564.1', 'WP_000080558.1', 'WP_000080576.1', 'WP_117203784.1', 'WP_045172581.1', 'WP_250396403.1', 'WP_262516101.1', 'WP_107388421.1', 'WP_154285411.1', 'WP_048666596.1', 'WP_228580661.1', 'WP_112366447.1', 'WP_000080573.1', 'WP_224518686.1', 'WP_115210738.1', 'WP_094409869.1', 'WP_117196563.1', 'WP_108963976.1', 'WP_111048071.1', 'W…
12	['WP_000080559.1', 'WP_000080564.1', 'WP_000080571.1', 'WP_000080572.1', 'WP_000080576.1', 'WP_117203784.1', 'WP_045172581.1', 'WP_107388421.1', 'WP_000080558.1', 'WP_250396403.1', 'WP_262516101.1', 'WP_154285411.1', 'WP_048666596.1', 'WP_228580661.1', 'WP_112366447.1', 'WP_000080573.1', 'WP_224518686.1', 'WP_115210738.1', 'WP_117196563.1', 'WP_111048071.1', 'WP_094409869.1', 'WP_108963976.1', 'W…
13	['WP_000080559.1', 'WP_000080564.1', 'WP_000080571.1', 'WP_000080572.1', 'WP_000080576.1', 'WP_045172581.1', 'WP_107388421.1', 'WP_000080558.1', 'WP_117203784.1', 'WP_250396403.1', 'WP_262516101.1', 'WP_154285411.1', 'WP_048666596.1', 'WP_117196563.1', 'WP_228580661.1', 'WP_112366447.1', 'WP_000080573.1', 'WP_224518686.1', 'WP_108963976.1', 'WP_115210738.1', 'WP_048665168.1', 'WP_000080560.1', 'W…
14	['WP_000080559.1', 'WP_000080564.1', 'WP_000080571.1', 'WP_000080572.1', 'WP_000080576.1', 'WP_107388421.1', 'WP_045172581.1', 'WP_117203784.1', 'WP_250396403.1', 'WP_000080558.1', 'WP_262516101.1', 'WP_154285411.1', 'WP_048666596.1', 'WP_228580661.1', 'WP_112366447.1', 'WP_000080573.1', 'WP_224518686.1', 'WP_115210738.1', 'WP_117196563.1', 'WP_094409869.1', 'WP_111048071.1', 'WP_108963976.1', 'W…
15	['WP_000080571.1', 'WP_000080572.1', 'WP_117203784.1', 'WP_250396403.1', 'WP_262516101.1', 'WP_154285411.1', 'WP_048666596.1', 'WP_228580661.1', 'WP_112366447.1', 'WP_000080573.1', 'WP_000080559.1', 'WP_224518686.1', 'WP_045172581.1', 'WP_000080564.1', 'WP_094409869.1', 'WP_115210738.1', 'WP_000080576.1', 'WP_000080558.1', 'WP_107388421.1', 'WP_108963976.1', 'WP_117196563.1', 'WP_111048071.1', 'W…
16	['WP_000080571.1', 'WP_000080572.1', 'WP_117203784.1', 'WP_250396403.1', 'WP_262516101.1', 'WP_154285411.1', 'WP_048666596.1', 'WP_228580661.1', 'WP_112366447.1', 'WP_000080573.1', 'WP_000080559.1', 'WP_224518686.1', 'WP_045172581.1', 'WP_000080564.1', 'WP_094409869.1', 'WP_115210738.1', 'WP_000080576.1', 'WP_000080558.1', 'WP_107388421.1', 'WP_108963976.1', 'WP_117196563.1', 'WP_111048071.1', 'W…
17	['WP_000080571.1', 'WP_000080572.1', 'WP_117203784.1', 'WP_250396403.1', 'WP_262516101.1', 'WP_154285411.1', 'WP_048666596.1', 'WP_000080573.1', 'WP_228580661.1', 'WP_112366447.1', 'WP_000080559.1', 'WP_224518686.1', 'WP_045172581.1', 'WP_000080564.1', 'WP_094409869.1', 'WP_115210738.1', 'WP_000080576.1', 'WP_000080558.1', 'WP_107388421.1', 'WP_108963976.1', 'WP_117196563.1', 'WP_111048071.1', 'W…
18	['WP_000080559.1', 'WP_000080564.1', 'WP_000080571.1', 'WP_000080572.1', 'WP_000080576.1', 'WP_117203784.1', 'WP_045172581.1', 'WP_107388421.1', 'WP_000080558.1', 'WP_250396403.1', 'WP_262516101.1', 'WP_154285411.1', 'WP_048666596.1', 'WP_228580661.1', 'WP_112366447.1', 'WP_000080573.1', 'WP_224518686.1', 'WP_115210738.1', 'WP_117196563.1', 'WP_111048071.1', 'WP_094409869.1', 'WP_108963976.1', 'W…
19	['WP_000088649.1']
20	['WP_000093392.1']
21	['WP_000130759.1', 'WP_000130756.1', 'WP_000130763.1', 'WP_000130757.1', 'WP_000130758.1', 'WP_162636893.1', 'WP_115210736.1', 'WP_069723997.1', 'WP_250736788.1', 'WP_124374735.1', 'WP_216730905.1', 'WP_000130765.1']
22	['WP_000130759.1', 'WP_000130756.1', 'WP_000130763.1', 'WP_000130757.1', 'WP_000130758.1', 'WP_162636893.1', 'WP_115210736.1', 'WP_069723997.1', 'WP_250736788.1', 'WP_124374735.1', 'WP_216730905.1', 'WP_000130765.1']
23	['WP_000130759.1', 'WP_000130756.1', 'WP_000130763.1', 'WP_000130758.1', 'WP_000130757.1', 'WP_162636893.1', 'WP_115210736.1', 'WP_069723997.1', 'WP_250736788.1', 'WP_124374735.1', 'WP_216730905.1', 'WP_000130765.1']
24	['WP_000130759.1', 'WP_000130756.1', 'WP_000130763.1', 'WP_000130758.1', 'WP_000130757.1', 'WP_162636893.1', 'WP_115210736.1', 'WP_069723997.1', 'WP_250736788.1', 'WP_124374735.1', 'WP_216730905.1', 'WP_000130765.1']
25	['WP_000130759.1', 'WP_000130763.1', 'WP_000130756.1', 'WP_000130758.1', 'WP_000130757.1', 'WP_162636893.1', 'WP_115210736.1', 'WP_069723997.1', 'WP_250736788.1', 'WP_216730905.1', 'WP_124374735.1', 'WP_000130765.1']
26	['WP_000130759.1', 'WP_000130763.1', 'WP_000130756.1', 'WP_000130758.1', 'WP_000130757.1', 'WP_162636893.1', 'WP_115210736.1', 'WP_069723997.1', 'WP_250736788.1', 'WP_216730905.1', 'WP_124374735.1', 'WP_000130765.1']
27	['WP_000136636.1', 'WP_000136629.1', 'WP_258413203.1', 'WP_123096954.1', 'WP_048665183.1', 'WP_000136631.1', 'WP_000136638.1', 'WP_258415148.1', 'WP_000136639.1', 'WP_063644546.1', 'WP_000136630.1', 'WP_000136633.1', 'WP_000136627.1', 'WP_006191473.1', 'WP_000136643.1', 'WP_029549872.1', 'WP_000137242.1', 'WP_124374745.1', 'WP_054189821.1', 'WP_000136645.1', 'WP_281263035.1', 'WP_262516106.1', 'W…
28	['WP_000136636.1', 'WP_000136629.1', 'WP_258413203.1', 'WP_123096954.1', 'WP_048665183.1', 'WP_000136631.1', 'WP_000136638.1', 'WP_258415148.1', 'WP_000136639.1', 'WP_063644546.1', 'WP_000136630.1', 'WP_000136633.1', 'WP_006191473.1', 'WP_000136627.1', 'WP_000136643.1', 'WP_029549872.1', 'WP_000137242.1', 'WP_124374745.1', 'WP_054189821.1', 'WP_000136645.1', 'WP_281263035.1', 'WP_000136640.1', 'W…
29	['WP_000136636.1', 'WP_000136629.1', 'WP_258413203.1', 'WP_123096954.1', 'WP_048665183.1', 'WP_000136631.1', 'WP_258415148.1', 'WP_000136638.1', 'WP_000136639.1', 'WP_063644546.1', 'WP_000136630.1', 'WP_000136633.1', 'WP_006191473.1', 'WP_000136627.1', 'WP_000136643.1', 'WP_029549872.1', 'WP_000137242.1', 'WP_124374745.1', 'WP_054189821.1', 'WP_000136645.1', 'WP_281263035.1', 'WP_000136640.1', 'W…
30	['WP_000136636.1', 'WP_000136629.1', 'WP_258413203.1', 'WP_123096954.1', 'WP_000136631.1', 'WP_048665183.1', 'WP_000136638.1', 'WP_258415148.1', 'WP_000136639.1', 'WP_063644546.1', 'WP_000136630.1', 'WP_000136633.1', 'WP_006191473.1', 'WP_000136627.1', 'WP_000136643.1', 'WP_029549872.1', 'WP_000137242.1', 'WP_124374745.1', 'WP_054189821.1', 'WP_000136645.1', 'WP_281263035.1', 'WP_000136640.1', 'W…
31	['WP_000136636.1', 'WP_000136629.1', 'WP_258413203.1', 'WP_123096954.1', 'WP_048665183.1', 'WP_000136631.1', 'WP_000136638.1', 'WP_258415148.1', 'WP_000136639.1', 'WP_063644546.1', 'WP_000136633.1', 'WP_000136630.1', 'WP_006191473.1', 'WP_000136627.1', 'WP_000136643.1', 'WP_029549872.1', 'WP_000137242.1', 'WP_124374745.1', 'WP_054189821.1', 'WP_000136645.1', 'WP_000136640.1', 'WP_281263035.1', 'W…
32	['WP_000136636.1', 'WP_000136629.1', 'WP_258413203.1', 'WP_123096954.1', 'WP_048665183.1', 'WP_000136631.1', 'WP_000136638.1', 'WP_258415148.1', 'WP_000136639.1', 'WP_063644546.1', 'WP_000136630.1', 'WP_000136633.1', 'WP_006191473.1', 'WP_000136627.1', 'WP_000136643.1', 'WP_029549872.1', 'WP_000137242.1', 'WP_124374745.1', 'WP_054189821.1', 'WP_000136645.1', 'WP_281263035.1', 'WP_000136640.1', 'W…
33	['WP_000136636.1', 'WP_000136629.1', 'WP_258413203.1', 'WP_123096954.1', 'WP_000136638.1', 'WP_048665183.1', 'WP_000136631.1', 'WP_258415148.1', 'WP_000136639.1', 'WP_063644546.1', 'WP_000136630.1', 'WP_000136633.1', 'WP_006191473.1', 'WP_000136627.1', 'WP_000136643.1', 'WP_029549872.1', 'WP_000137242.1', 'WP_124374745.1', 'WP_054189821.1', 'WP_000136645.1', 'WP_281263035.1', 'WP_000136640.1', 'W…
34	['WP_000136636.1', 'WP_000136629.1', 'WP_258413203.1', 'WP_123096954.1', 'WP_048665183.1', 'WP_000136631.1', 'WP_000136638.1', 'WP_000136639.1', 'WP_258415148.1', 'WP_063644546.1', 'WP_000136630.1', 'WP_000136633.1', 'WP_006191473.1', 'WP_000136627.1', 'WP_000136643.1', 'WP_029549872.1', 'WP_000137242.1', 'WP_124374745.1', 'WP_054189821.1', 'WP_000136645.1', 'WP_281263035.1', 'WP_000136640.1', 'W…
35	['WP_000136636.1', 'WP_000136629.1', 'WP_258413203.1', 'WP_123096954.1', 'WP_048665183.1', 'WP_000136631.1', 'WP_000136638.1', 'WP_258415148.1', 'WP_000136639.1', 'WP_063644546.1', 'WP_000136633.1', 'WP_000136630.1', 'WP_006191473.1', 'WP_000136627.1', 'WP_000136643.1', 'WP_029549872.1', 'WP_000137242.1', 'WP_124374745.1', 'WP_054189821.1', 'WP_000136645.1', 'WP_000136640.1', 'WP_281263035.1', 'W…
36	['WP_000136636.1', 'WP_000136629.1', 'WP_258413203.1', 'WP_123096954.1', 'WP_048665183.1', 'WP_000136631.1', 'WP_000136638.1', 'WP_258415148.1', 'WP_000136639.1', 'WP_063644546.1', 'WP_000136630.1', 'WP_000136633.1', 'WP_000136643.1', 'WP_006191473.1', 'WP_000136627.1', 'WP_029549872.1', 'WP_000137242.1', 'WP_124374745.1', 'WP_054189821.1', 'WP_000136645.1', 'WP_103148864.1', 'WP_281263035.1', 'W…
37	['WP_000136636.1', 'WP_000136629.1', 'WP_258413203.1', 'WP_123096954.1', 'WP_029549872.1', 'WP_048665183.1', 'WP_000136631.1', 'WP_000136638.1', 'WP_258415148.1', 'WP_000136639.1', 'WP_000137242.1', 'WP_063644546.1', 'WP_000136645.1', 'WP_000136630.1', 'WP_000136633.1', 'WP_006191473.1', 'WP_000136627.1', 'WP_262516106.1', 'WP_000136643.1', 'WP_000136644.1', 'WP_020444602.1', 'WP_124374745.1', 'W…
38	['WP_000136636.1', 'WP_000136629.1', 'WP_258413203.1', 'WP_123096954.1', 'WP_029549872.1', 'WP_048665183.1', 'WP_000136631.1', 'WP_000136638.1', 'WP_258415148.1', 'WP_000136639.1', 'WP_000137242.1', 'WP_063644546.1', 'WP_000136645.1', 'WP_000136630.1', 'WP_000136633.1', 'WP_006191473.1', 'WP_000136627.1', 'WP_262516106.1', 'WP_000136643.1', 'WP_020444602.1', 'WP_000136644.1', 'WP_124374745.1', 'W…
39	['WP_000136636.1', 'WP_000136629.1', 'WP_258413203.1', 'WP_123096954.1', 'WP_029549872.1', 'WP_048665183.1', 'WP_000136631.1', 'WP_000136638.1', 'WP_258415148.1', 'WP_000136639.1', 'WP_000137242.1', 'WP_063644546.1', 'WP_000136645.1', 'WP_000136630.1', 'WP_000136633.1', 'WP_006191473.1', 'WP_000136627.1', 'WP_262516106.1', 'WP_000136643.1', 'WP_020444602.1', 'WP_000136644.1', 'WP_124374745.1', 'W…
40	['WP_000140910.1', 'WP_117203786.1', 'WP_029264543.1', 'WP_061843159.1']
41	['WP_000143248.1']
42	['WP_000161983.1', 'WP_000164560.1', 'WP_001029555.1', 'WP_163981453.1', 'WP_216730886.1']
43	['WP_000164560.1', 'WP_001029555.1', 'WP_000161983.1', 'WP_163981453.1', 'WP_216730886.1']
44	['WP_000170481.1', 'WP_258410319.1', 'WP_216730879.1', 'WP_000170488.1', 'WP_162635828.1', 'WP_000170487.1', 'WP_078104116.1', 'WP_114290893.1', 'WP_078072290.1', 'WP_223200468.1', 'WP_281263161.1', 'WP_078368895.1']
45	['WP_258410319.1', 'WP_216730879.1', 'WP_000170481.1', 'WP_000170488.1', 'WP_162635828.1', 'WP_000170487.1', 'WP_078104116.1', 'WP_114290893.1', 'WP_078072290.1', 'WP_223200468.1', 'WP_281263161.1', 'WP_078368895.1']
46	['WP_258410319.1', 'WP_216730879.1', 'WP_000170488.1', 'WP_000170481.1', 'WP_162635828.1', 'WP_000170487.1', 'WP_078104116.1', 'WP_114290893.1', 'WP_078072290.1', 'WP_223200468.1', 'WP_281263161.1', 'WP_078368895.1']
47	['WP_000173891.1', 'WP_000173895.1', 'WP_046597245.1', 'WP_000173889.1', 'WP_000173894.1', 'WP_000173896.1', 'WP_000173893.1', 'WP_124374742.1', 'WP_000173898.1', 'WP_000173887.1', 'WP_252592282.1', 'WP_115210744.1', 'WP_250736782.1', 'WP_052998183.1', 'WP_043044863.1', 'WP_000173883.1', 'WP_054189818.1', 'WP_123096951.1', 'WP_063651238.1', 'WP_031886299.1', 'WP_031796797.1', 'WP_187396008.1', 'W…
48	['WP_000173891.1', 'WP_000173895.1', 'WP_046597245.1', 'WP_000173889.1', 'WP_000173894.1', 'WP_000173896.1', 'WP_000173887.1', 'WP_000173893.1', 'WP_124374742.1', 'WP_000173898.1', 'WP_252592282.1', 'WP_115210744.1', 'WP_250736782.1', 'WP_052998183.1', 'WP_043044863.1', 'WP_000173883.1', 'WP_054189818.1', 'WP_123096951.1', 'WP_063651238.1', 'WP_031886299.1', 'WP_031796797.1', 'WP_187396008.1', 'W…
49	['WP_000173891.1', 'WP_000173895.1', 'WP_046597245.1', 'WP_000173889.1', 'WP_000173894.1', 'WP_000173896.1', 'WP_000173893.1', 'WP_124374742.1', 'WP_000173898.1', 'WP_000173887.1', 'WP_252592282.1', 'WP_115210744.1', 'WP_250736782.1', 'WP_052998183.1', 'WP_043044863.1', 'WP_000173883.1', 'WP_054189818.1', 'WP_123096951.1', 'WP_063651238.1', 'WP_031886299.1', 'WP_031796797.1', 'WP_187396008.1', 'W…
50	['WP_000173891.1', 'WP_000173895.1', 'WP_046597245.1', 'WP_000173889.1', 'WP_000173894.1', 'WP_000173896.1', 'WP_000173893.1', 'WP_124374742.1', 'WP_000173898.1', 'WP_000173887.1', 'WP_252592282.1', 'WP_115210744.1', 'WP_250736782.1', 'WP_052998183.1', 'WP_043044863.1', 'WP_000173883.1', 'WP_054189818.1', 'WP_123096951.1', 'WP_063651238.1', 'WP_031886299.1', 'WP_031796797.1', 'WP_187396008.1', 'W…
51	['WP_000173891.1', 'WP_000173895.1', 'WP_046597245.1', 'WP_000173894.1', 'WP_000173896.1', 'WP_000173889.1', 'WP_000173893.1', 'WP_000173898.1', 'WP_124374742.1', 'WP_000173887.1', 'WP_252592282.1', 'WP_115210744.1', 'WP_043044863.1', 'WP_250736782.1', 'WP_052998183.1', 'WP_000173883.1', 'WP_054189818.1', 'WP_123096951.1', 'WP_063651238.1', 'WP_031886299.1', 'WP_031796797.1', 'WP_187396008.1', 'W…
52	['WP_000173891.1', 'WP_000173895.1', 'WP_046597245.1', 'WP_000173894.1', 'WP_000173896.1', 'WP_000173889.1', 'WP_000173893.1', 'WP_000173898.1', 'WP_124374742.1', 'WP_000173887.1', 'WP_252592282.1', 'WP_115210744.1', 'WP_043044863.1', 'WP_250736782.1', 'WP_052998183.1', 'WP_000173883.1', 'WP_054189818.1', 'WP_123096951.1', 'WP_063651238.1', 'WP_031886299.1', 'WP_031796797.1', 'WP_187396008.1', 'W…
53	['WP_000173891.1', 'WP_000173895.1', 'WP_046597245.1', 'WP_000173894.1', 'WP_000173896.1', 'WP_000173889.1', 'WP_000173893.1', 'WP_000173898.1', 'WP_124374742.1', 'WP_000173887.1', 'WP_252592282.1', 'WP_115210744.1', 'WP_043044863.1', 'WP_250736782.1', 'WP_052998183.1', 'WP_000173883.1', 'WP_054189818.1', 'WP_123096951.1', 'WP_063651238.1', 'WP_031886299.1', 'WP_031796797.1', 'WP_187396008.1', 'W…
54	['WP_000173891.1', 'WP_000173895.1', 'WP_046597245.1', 'WP_000173896.1', 'WP_000173894.1', 'WP_000173889.1', 'WP_000173893.1', 'WP_000173898.1', 'WP_124374742.1', 'WP_000173887.1', 'WP_252592282.1', 'WP_115210744.1', 'WP_043044863.1', 'WP_250736782.1', 'WP_052998183.1', 'WP_000173883.1', 'WP_054189818.1', 'WP_123096951.1', 'WP_063651238.1', 'WP_031886299.1', 'WP_187396008.1', 'WP_031796797.1', 'W…
55	['WP_000173891.1', 'WP_000173895.1', 'WP_046597245.1', 'WP_000173894.1', 'WP_000173896.1', 'WP_000173889.1', 'WP_000173893.1', 'WP_000173898.1', 'WP_124374742.1', 'WP_000173887.1', 'WP_115210744.1', 'WP_252592282.1', 'WP_043044863.1', 'WP_250736782.1', 'WP_052998183.1', 'WP_000173883.1', 'WP_054189818.1', 'WP_123096951.1', 'WP_063651238.1', 'WP_031886299.1', 'WP_031796797.1', 'WP_187396008.1', 'W…
56	['WP_000173891.1', 'WP_000173895.1', 'WP_046597245.1', 'WP_000173889.1', 'WP_000173894.1', 'WP_000173896.1', 'WP_000173893.1', 'WP_000173898.1', 'WP_124374742.1', 'WP_000173887.1', 'WP_115210744.1', 'WP_252592282.1', 'WP_250736782.1', 'WP_052998183.1', 'WP_043044863.1', 'WP_000173883.1', 'WP_054189818.1', 'WP_123096951.1', 'WP_063651238.1', 'WP_031886299.1', 'WP_031796797.1', 'WP_000173899.1', 'W…
57	['WP_000173891.1', 'WP_000173895.1', 'WP_046597245.1', 'WP_000173889.1', 'WP_000173894.1', 'WP_000173896.1', 'WP_000173893.1', 'WP_124374742.1', 'WP_000173898.1', 'WP_000173887.1', 'WP_252592282.1', 'WP_115210744.1', 'WP_250736782.1', 'WP_052998183.1', 'WP_043044863.1', 'WP_000173883.1', 'WP_054189818.1', 'WP_123096951.1', 'WP_063651238.1', 'WP_031886299.1', 'WP_031796797.1', 'WP_000173902.1', 'W…
58	['WP_000173891.1', 'WP_000173895.1', 'WP_046597245.1', 'WP_000173889.1', 'WP_000173894.1', 'WP_000173896.1', 'WP_000173893.1', 'WP_000173898.1', 'WP_124374742.1', 'WP_000173887.1', 'WP_115210744.1', 'WP_252592282.1', 'WP_250736782.1', 'WP_052998183.1', 'WP_043044863.1', 'WP_000173883.1', 'WP_054189818.1', 'WP_123096951.1', 'WP_063651238.1', 'WP_031886299.1', 'WP_031796797.1', 'WP_000173899.1', 'W…
59	['WP_000179901.1', 'WP_000201641.1', 'WP_000179890.1', 'WP_000179902.1', 'WP_096658760.1', 'WP_217175500.1', 'WP_000179898.1', 'WP_216745766.1', 'WP_000179900.1', 'WP_124374734.1', 'WP_000179905.1', 'WP_262374854.1', 'WP_000201639.1', 'WP_000179906.1', 'WP_000201643.1', 'WP_117203785.1', 'WP_048665163.1', 'WP_258412981.1', 'WP_045172582.1', 'WP_117196566.1', 'WP_000201644.1', 'WP_000201640.1', 'W…
60	['WP_000179901.1', 'WP_000201641.1', 'WP_096658760.1', 'WP_000179902.1', 'WP_000179898.1', 'WP_000179890.1', 'WP_217175500.1', 'WP_216745766.1', 'WP_124374734.1', 'WP_000179900.1', 'WP_000179905.1', 'WP_000179906.1', 'WP_000201639.1', 'WP_262374854.1', 'WP_117203785.1', 'WP_000201643.1', 'WP_045172582.1', 'WP_258412981.1', 'WP_048665163.1', 'WP_117196566.1', 'WP_000201644.1', 'WP_000201640.1', 'W…
61	['WP_000201641.1', 'WP_096658760.1', 'WP_000179900.1', 'WP_216745766.1', 'WP_000179901.1', 'WP_000179902.1', 'WP_000179890.1', 'WP_217175500.1', 'WP_000179898.1', 'WP_117203785.1', 'WP_124374734.1', 'WP_000201643.1', 'WP_262374854.1', 'WP_045172582.1', 'WP_000179905.1', 'WP_000201639.1', 'WP_000179906.1', 'WP_000201644.1', 'WP_258412981.1', 'WP_048665163.1', 'WP_117196566.1', 'WP_000201640.1', 'W…
62	['WP_000179901.1', 'WP_000201641.1', 'WP_096658760.1', 'WP_000179902.1', 'WP_000179890.1', 'WP_217175500.1', 'WP_000179898.1', 'WP_216745766.1', 'WP_000179900.1', 'WP_124374734.1', 'WP_000179905.1', 'WP_000179906.1', 'WP_000201639.1', 'WP_262374854.1', 'WP_000201643.1', 'WP_045172582.1', 'WP_117203785.1', 'WP_258412981.1', 'WP_048665163.1', 'WP_117196566.1', 'WP_000201644.1', 'WP_000201640.1', 'W…
63	['WP_000179902.1', 'WP_000179901.1', 'WP_000201641.1', 'WP_096658760.1', 'WP_000179890.1', 'WP_217175500.1', 'WP_000179898.1', 'WP_216745766.1', 'WP_000179900.1', 'WP_124374734.1', 'WP_000179905.1', 'WP_000201639.1', 'WP_000179906.1', 'WP_262374854.1', 'WP_000201643.1', 'WP_117203785.1', 'WP_045172582.1', 'WP_258412981.1', 'WP_048665163.1', 'WP_117196566.1', 'WP_000201644.1', 'WP_000201640.1', 'W…
64	['WP_000179901.1', 'WP_000201641.1', 'WP_096658760.1', 'WP_000179902.1', 'WP_000179898.1', 'WP_000179890.1', 'WP_217175500.1', 'WP_216745766.1', 'WP_124374734.1', 'WP_000179900.1', 'WP_000179905.1', 'WP_000179906.1', 'WP_000201639.1', 'WP_262374854.1', 'WP_000201643.1', 'WP_117203785.1', 'WP_045172582.1', 'WP_258412981.1', 'WP_048665163.1', 'WP_117196566.1', 'WP_000201644.1', 'WP_000201640.1', 'W…
65	['WP_000179901.1', 'WP_000201641.1', 'WP_096658760.1', 'WP_000179902.1', 'WP_000179898.1', 'WP_000179890.1', 'WP_217175500.1', 'WP_216745766.1', 'WP_124374734.1', 'WP_000179900.1', 'WP_000179905.1', 'WP_000179906.1', 'WP_000201639.1', 'WP_262374854.1', 'WP_117203785.1', 'WP_000201643.1', 'WP_045172582.1', 'WP_258412981.1', 'WP_048665163.1', 'WP_117196566.1', 'WP_000201644.1', 'WP_000201640.1', 'W…
66	['WP_000183177.1']
67	['WP_000195429.1']
68	['WP_000201641.1', 'WP_096658760.1', 'WP_000179901.1', 'WP_000179902.1', 'WP_000179890.1', 'WP_217175500.1', 'WP_216745766.1', 'WP_000179898.1', 'WP_000179900.1', 'WP_124374734.1', 'WP_000201639.1', 'WP_000179905.1', 'WP_000179906.1', 'WP_262374854.1', 'WP_048665163.1', 'WP_258412981.1', 'WP_000201643.1', 'WP_045172582.1', 'WP_117203785.1', 'WP_117196566.1', 'WP_000201644.1', 'WP_000201640.1', 'W…
69	['WP_000201641.1', 'WP_096658760.1', 'WP_000179901.1', 'WP_000179902.1', 'WP_000179890.1', 'WP_217175500.1', 'WP_216745766.1', 'WP_000179898.1', 'WP_000179900.1', 'WP_124374734.1', 'WP_000201639.1', 'WP_000179905.1', 'WP_000179906.1', 'WP_262374854.1', 'WP_048665163.1', 'WP_000201643.1', 'WP_258412981.1', 'WP_045172582.1', 'WP_117203785.1', 'WP_117196566.1', 'WP_000201644.1', 'WP_000201640.1', 'W…
70	['WP_000201641.1', 'WP_096658760.1', 'WP_216745766.1', 'WP_000179900.1', 'WP_000179901.1', 'WP_000179902.1', 'WP_000179890.1', 'WP_217175500.1', 'WP_000179898.1', 'WP_000201643.1', 'WP_124374734.1', 'WP_117203785.1', 'WP_045172582.1', 'WP_262374854.1', 'WP_000201639.1', 'WP_000179905.1', 'WP_000179906.1', 'WP_258412981.1', 'WP_000201644.1', 'WP_048665163.1', 'WP_117196566.1', 'WP_000201640.1', 'W…
71	['WP_000201641.1', 'WP_096658760.1', 'WP_216745766.1', 'WP_000179901.1', 'WP_000179900.1', 'WP_000179902.1', 'WP_000179890.1', 'WP_217175500.1', 'WP_000179898.1', 'WP_000201643.1', 'WP_124374734.1', 'WP_045172582.1', 'WP_117203785.1', 'WP_262374854.1', 'WP_000179905.1', 'WP_000201639.1', 'WP_000201644.1', 'WP_000179906.1', 'WP_258412981.1', 'WP_048665163.1', 'WP_117196566.1', 'WP_000201640.1', 'W…
72	['WP_000201641.1', 'WP_096658760.1', 'WP_216745766.1', 'WP_000179901.1', 'WP_000179900.1', 'WP_000179902.1', 'WP_000179890.1', 'WP_217175500.1', 'WP_000179898.1', 'WP_000201643.1', 'WP_124374734.1', 'WP_045172582.1', 'WP_117203785.1', 'WP_262374854.1', 'WP_000179905.1', 'WP_000201639.1', 'WP_000201644.1', 'WP_000179906.1', 'WP_258412981.1', 'WP_048665163.1', 'WP_117196566.1', 'WP_000201640.1', 'W…
73	['WP_000291835.1', 'WP_000291834.1', 'WP_001807311.1', 'WP_001621781.1', 'WP_049316017.1', 'WP_001670226.1', 'WP_000291832.1', 'WP_001807951.1', 'WP_258413200.1', 'WP_252592284.1', 'WP_001662440.1', 'WP_217175515.1', 'WP_048665181.1', 'WP_000291838.1', 'WP_064134927.1', 'WP_124374741.1', 'WP_216730881.1', 'WP_023914463.1', 'WP_029549875.1', 'WP_111048442.1', 'WP_043045046.1', 'WP_054189816.1', 'W…
74	['WP_000291835.1', 'WP_000291834.1', 'WP_001807311.1', 'WP_049316017.1', 'WP_000291832.1', 'WP_001621781.1', 'WP_001670226.1', 'WP_252592284.1', 'WP_001662440.1', 'WP_217175515.1', 'WP_258413200.1', 'WP_064134927.1', 'WP_001807951.1', 'WP_124374741.1', 'WP_000291838.1', 'WP_048665181.1', 'WP_029549875.1', 'WP_216730881.1', 'WP_023914463.1', 'WP_111048442.1', 'WP_043045046.1', 'WP_063644541.1', 'W…
75	['WP_000291835.1', 'WP_000291834.1', 'WP_001807311.1', 'WP_049316017.1', 'WP_001621781.1', 'WP_000291832.1', 'WP_252592284.1', 'WP_001670226.1', 'WP_001662440.1', 'WP_217175515.1', 'WP_064134927.1', 'WP_258413200.1', 'WP_001807951.1', 'WP_124374741.1', 'WP_000291838.1', 'WP_048665181.1', 'WP_029549875.1', 'WP_216730881.1', 'WP_023914463.1', 'WP_111048442.1', 'WP_043045046.1', 'WP_063644541.1', 'W…
76	['WP_000291835.1', 'WP_000291834.1', 'WP_001807311.1', 'WP_049316017.1', 'WP_001621781.1', 'WP_000291832.1', 'WP_252592284.1', 'WP_001670226.1', 'WP_001662440.1', 'WP_217175515.1', 'WP_064134927.1', 'WP_258413200.1', 'WP_001807951.1', 'WP_124374741.1', 'WP_000291838.1', 'WP_048665181.1', 'WP_029549875.1', 'WP_216730881.1', 'WP_023914463.1', 'WP_111048442.1', 'WP_043045046.1', 'WP_063644541.1', 'W…
77	['WP_000291835.1', 'WP_000291834.1', 'WP_001807311.1', 'WP_001621781.1', 'WP_049316017.1', 'WP_001670226.1', 'WP_000291832.1', 'WP_258413200.1', 'WP_001807951.1', 'WP_252592284.1', 'WP_001662440.1', 'WP_000291838.1', 'WP_217175515.1', 'WP_064134927.1', 'WP_048665181.1', 'WP_124374741.1', 'WP_216730881.1', 'WP_023914463.1', 'WP_029549875.1', 'WP_111048442.1', 'WP_043045046.1', 'WP_063644541.1', 'W…
78	['WP_000291835.1', 'WP_000291834.1', 'WP_001807311.1', 'WP_001621781.1', 'WP_049316017.1', 'WP_000291832.1', 'WP_001670226.1', 'WP_258413200.1', 'WP_001807951.1', 'WP_252592284.1', 'WP_001662440.1', 'WP_217175515.1', 'WP_064134927.1', 'WP_000291838.1', 'WP_048665181.1', 'WP_124374741.1', 'WP_216730881.1', 'WP_029549875.1', 'WP_023914463.1', 'WP_111048442.1', 'WP_043045046.1', 'WP_000291840.1', 'W…
79	['WP_000323587.1', 'WP_123096935.1', 'WP_111761732.1']
80	['WP_000355845.1', 'WP_000355843.1', 'WP_000355844.1', 'WP_063644540.1']
81	['WP_000355845.1', 'WP_000355844.1', 'WP_000355843.1', 'WP_063644540.1']
82	['WP_000355845.1', 'WP_000355844.1', 'WP_000355843.1', 'WP_063644540.1']
83	['WP_000389763.1', 'WP_000389759.1', 'WP_031875170.1', 'WP_048665161.1', 'WP_000389761.1', 'WP_250755235.1', 'WP_216745767.1', 'WP_072491075.1', 'WP_000389764.1', 'WP_001641272.1', 'WP_000389771.1', 'WP_000389773.1', 'WP_054189806.1', 'WP_214308884.1', 'WP_000398679.1', 'WP_217175498.1', 'WP_000389769.1']
84	['WP_000389761.1', 'WP_048665161.1', 'WP_000389763.1', 'WP_031875170.1', 'WP_000389759.1', 'WP_072491075.1', 'WP_250755235.1', 'WP_216745767.1', 'WP_001641272.1', 'WP_000389764.1', 'WP_000389771.1', 'WP_000389773.1', 'WP_054189806.1', 'WP_214308884.1', 'WP_217175498.1', 'WP_000398679.1', 'WP_000389769.1']
85	['WP_000389763.1', 'WP_048665161.1', 'WP_000389759.1', 'WP_031875170.1', 'WP_000389761.1', 'WP_250755235.1', 'WP_216745767.1', 'WP_072491075.1', 'WP_000389764.1', 'WP_001641272.1', 'WP_000389771.1', 'WP_000389773.1', 'WP_054189806.1', 'WP_214308884.1', 'WP_000398679.1', 'WP_217175498.1', 'WP_000389769.1']
86	['WP_000389763.1', 'WP_048665161.1', 'WP_000389759.1', 'WP_031875170.1', 'WP_000389761.1', 'WP_250755235.1', 'WP_216745767.1', 'WP_072491075.1', 'WP_000389764.1', 'WP_001641272.1', 'WP_000389771.1', 'WP_000389773.1', 'WP_054189806.1', 'WP_214308884.1', 'WP_000398679.1', 'WP_217175498.1', 'WP_000389769.1']
87	['WP_000389761.1', 'WP_072491075.1', 'WP_048665161.1', 'WP_000389763.1', 'WP_031875170.1', 'WP_000389759.1', 'WP_216745767.1', 'WP_250755235.1', 'WP_001641272.1', 'WP_000389764.1', 'WP_000389773.1', 'WP_000389771.1', 'WP_054189806.1', 'WP_217175498.1', 'WP_214308884.1', 'WP_000389769.1', 'WP_000398679.1']
88	['WP_000389761.1', 'WP_000389763.1', 'WP_048665161.1', 'WP_072491075.1', 'WP_000389759.1', 'WP_031875170.1', 'WP_216745767.1', 'WP_250755235.1', 'WP_001641272.1', 'WP_000389764.1', 'WP_000389771.1', 'WP_000389773.1', 'WP_054189806.1', 'WP_217175498.1', 'WP_214308884.1', 'WP_000398679.1', 'WP_000389769.1']
89	['WP_000389761.1', 'WP_072491075.1', 'WP_048665161.1', 'WP_000389763.1', 'WP_031875170.1', 'WP_000389759.1', 'WP_216745767.1', 'WP_250755235.1', 'WP_001641272.1', 'WP_000389773.1', 'WP_000389764.1', 'WP_000389771.1', 'WP_054189806.1', 'WP_217175498.1', 'WP_214308884.1', 'WP_000398679.1', 'WP_000389769.1']
90	['WP_000389763.1', 'WP_048665161.1', 'WP_000389759.1', 'WP_031875170.1', 'WP_000389761.1', 'WP_250755235.1', 'WP_216745767.1', 'WP_072491075.1', 'WP_000389764.1', 'WP_001641272.1', 'WP_000389771.1', 'WP_000389773.1', 'WP_000398679.1', 'WP_054189806.1', 'WP_214308884.1', 'WP_217175498.1', 'WP_000389769.1']
91	['WP_000410451.1']
92	['WP_000714373.1', 'WP_000410568.1', 'WP_000714376.1', 'WP_000410567.1', 'WP_000714379.1', 'WP_124374738.1', 'WP_162635824.1', 'WP_103149890.1', 'WP_029549879.1', 'WP_000410571.1', 'WP_217175503.1', 'WP_048665170.1', 'WP_258415141.1', 'WP_000714388.1', 'WP_044291658.1', 'WP_000714375.1', 'WP_216730893.1', 'WP_000714395.1', 'WP_216745764.1', 'WP_000714386.1', 'WP_271291411.1', 'WP_250743318.1', 'W…
93	['WP_000714373.1', 'WP_000410568.1', 'WP_000714376.1', 'WP_000410567.1', 'WP_000714379.1', 'WP_124374738.1', 'WP_162635824.1', 'WP_103149890.1', 'WP_029549879.1', 'WP_000410571.1', 'WP_217175503.1', 'WP_048665170.1', 'WP_258415141.1', 'WP_000714388.1', 'WP_044291658.1', 'WP_000714375.1', 'WP_216730893.1', 'WP_000714395.1', 'WP_216745764.1', 'WP_271291411.1', 'WP_000714386.1', 'WP_250743318.1', 'W…
94	['WP_000714373.1', 'WP_000410568.1', 'WP_000714376.1', 'WP_000410567.1', 'WP_000714379.1', 'WP_124374738.1', 'WP_162635824.1', 'WP_103149890.1', 'WP_029549879.1', 'WP_000410571.1', 'WP_048665170.1', 'WP_217175503.1', 'WP_258415141.1', 'WP_044291658.1', 'WP_000714388.1', 'WP_000714375.1', 'WP_216730893.1', 'WP_000714395.1', 'WP_216745764.1', 'WP_000714386.1', 'WP_271291411.1', 'WP_250743318.1', 'W…
95	['WP_000414485.1', 'WP_000414486.1', 'WP_252592288.1', 'WP_224518687.1', 'WP_000414483.1']
96	['WP_000414485.1', 'WP_000414486.1', 'WP_252592288.1', 'WP_224518687.1', 'WP_000414483.1']
97	['WP_000414486.1', 'WP_000414485.1', 'WP_252592288.1', 'WP_224518687.1', 'WP_000414483.1']
98	['WP_000420547.1']
99	['WP_000427420.1', 'WP_217151783.1', 'WP_111761733.1']
100	['WP_000455978.1', 'WP_000455982.1', 'WP_000455979.1', 'WP_000455976.1']
101	['WP_000455978.1', 'WP_000455982.1', 'WP_000455979.1', 'WP_000455976.1']
102	['WP_000455978.1', 'WP_000455979.1', 'WP_000455982.1', 'WP_000455976.1']
103	['WP_000455982.1', 'WP_000455978.1', 'WP_000455979.1', 'WP_000455976.1']
104	['WP_000465471.1', 'WP_217175495.1', 'WP_000465473.1', 'WP_000465478.1', 'WP_000465472.1', 'WP_000465466.1', 'WP_124374732.1', 'WP_138397317.1']
105	['WP_000465471.1', 'WP_217175495.1', 'WP_000465473.1', 'WP_000465478.1', 'WP_000465472.1', 'WP_124374732.1', 'WP_000465466.1', 'WP_138397317.1']
106	['WP_000465471.1', 'WP_217175495.1', 'WP_000465473.1', 'WP_000465472.1', 'WP_000465478.1', 'WP_124374732.1', 'WP_138397317.1', 'WP_000465466.1']
107	['WP_000465471.1', 'WP_217175495.1', 'WP_000465473.1', 'WP_000465472.1', 'WP_000465478.1', 'WP_124374732.1', 'WP_000465466.1', 'WP_138397317.1']
108	['WP_217175495.1', 'WP_000465471.1', 'WP_000465478.1', 'WP_000465473.1', 'WP_000465472.1', 'WP_124374732.1', 'WP_000465466.1', 'WP_138397317.1']
109	['WP_000472888.1', 'WP_063651224.1', 'WP_123096942.1', 'WP_111761740.1', 'WP_046597247.1', 'WP_123096941.1', 'WP_043044871.1', 'WP_115210739.1']
110	['WP_000489177.1']
111	['WP_000512631.1', 'WP_000512632.1', 'WP_224826805.1']
112	['WP_000512632.1', 'WP_000512631.1', 'WP_224826805.1']
113	['WP_000543163.1', 'WP_000543162.1', 'WP_084938101.1', 'WP_000543164.1']
114	['WP_000543163.1', 'WP_000543162.1', 'WP_084938101.1', 'WP_000543164.1']
115	['WP_000543163.1', 'WP_000543164.1', 'WP_000543162.1', 'WP_084938101.1']
116	['WP_000570808.1', 'WP_115210747.1', 'WP_000570806.1', 'WP_000570809.1', 'WP_072490039.1', 'WP_141062652.1', 'WP_000570812.1', 'WP_054189823.1']
117	['WP_000570808.1', 'WP_115210747.1', 'WP_000570809.1', 'WP_000570806.1', 'WP_072490039.1', 'WP_141062652.1', 'WP_000570812.1', 'WP_054189823.1']
118	['WP_000570808.1', 'WP_000570809.1', 'WP_115210747.1', 'WP_000570806.1', 'WP_072490039.1', 'WP_141062652.1', 'WP_000570812.1', 'WP_054189823.1']
119	['WP_000570808.1', 'WP_115210747.1', 'WP_000570812.1', 'WP_000570809.1', 'WP_000570806.1', 'WP_072490039.1', 'WP_141062652.1', 'WP_054189823.1']
120	['WP_000578545.1', 'WP_001246797.1', 'WP_123985878.1', 'WP_303751391.1', 'WP_001006425.1', 'WP_001006429.1', 'WP_001006428.1', 'WP_001006427.1', 'WP_001006447.1', 'WP_223875534.1', 'WP_048665179.1', 'WP_063651234.1', 'WP_114217614.1', 'WP_043044864.1', 'WP_001006426.1', 'WP_262516097.1', 'WP_064133632.1', 'WP_130825074.1', 'WP_096658746.1', 'WP_001006431.1', 'WP_217175513.1', 'WP_044291671.1', 'W…
121	['WP_000592151.1']
122	['WP_111761742.1', 'WP_000977801.1', 'WP_124374740.1', 'WP_086041099.1', 'WP_021286012.1', 'WP_043044867.1', 'WP_001807952.1', 'WP_217175507.1', 'WP_054189811.1', 'WP_070002274.1', 'WP_078103479.1', 'WP_061823607.1', 'WP_000977781.1', 'WP_216711983.1', 'WP_000977787.1', 'WP_070002275.1', 'WP_025174797.1', 'WP_072507195.1', 'WP_045172905.1', 'WP_000977777.1', 'WP_001805401.1', 'WP_000977803.1', 'W…
123	['WP_111761742.1', 'WP_000977801.1', 'WP_124374740.1', 'WP_021286012.1', 'WP_001807952.1', 'WP_086041099.1', 'WP_043044867.1', 'WP_217175507.1', 'WP_054189811.1', 'WP_078103479.1', 'WP_070002274.1', 'WP_000977781.1', 'WP_000977787.1', 'WP_061823607.1', 'WP_070002275.1', 'WP_216711983.1', 'WP_000977777.1', 'WP_025174797.1', 'WP_045172905.1', 'WP_072507195.1', 'WP_000977788.1', 'WP_000977803.1', 'W…
124	['WP_111761742.1', 'WP_000977801.1', 'WP_124374740.1', 'WP_021286012.1', 'WP_001807952.1', 'WP_086041099.1', 'WP_043044867.1', 'WP_217175507.1', 'WP_054189811.1', 'WP_078103479.1', 'WP_070002274.1', 'WP_000977781.1', 'WP_000977787.1', 'WP_061823607.1', 'WP_070002275.1', 'WP_216711983.1', 'WP_000977777.1', 'WP_025174797.1', 'WP_045172905.1', 'WP_072507195.1', 'WP_000977788.1', 'WP_000977803.1', 'W…
125	['WP_111761742.1', 'WP_000977801.1', 'WP_124374740.1', 'WP_021286012.1', 'WP_086041099.1', 'WP_001807952.1', 'WP_043044867.1', 'WP_217175507.1', 'WP_054189811.1', 'WP_078103479.1', 'WP_070002274.1', 'WP_000977781.1', 'WP_061823607.1', 'WP_000977787.1', 'WP_216711983.1', 'WP_070002275.1', 'WP_025174797.1', 'WP_000977777.1', 'WP_045172905.1', 'WP_072507195.1', 'WP_000977803.1', 'WP_001805401.1', 'W…
126	['WP_111761742.1', 'WP_000977801.1', 'WP_124374740.1', 'WP_021286012.1', 'WP_086041099.1', 'WP_001807952.1', 'WP_043044867.1', 'WP_217175507.1', 'WP_054189811.1', 'WP_078103479.1', 'WP_070002274.1', 'WP_000977781.1', 'WP_061823607.1', 'WP_000977787.1', 'WP_216711983.1', 'WP_070002275.1', 'WP_025174797.1', 'WP_000977777.1', 'WP_045172905.1', 'WP_072507195.1', 'WP_000977803.1', 'WP_001805401.1', 'W…
127	['WP_000610051.1', 'WP_115210750.1', 'WP_046472849.1', 'WP_000610053.1', 'WP_000610044.1', 'WP_197840534.1', 'WP_124374750.1', 'WP_043044859.1', 'WP_096658734.1', 'WP_063651205.1', 'WP_000610045.1', 'WP_117203782.1', 'WP_031900862.1', 'WP_141062651.1', 'WP_229360488.1', 'WP_094969519.1', 'WP_000610056.1', 'WP_054189826.1', 'WP_214308896.1']
128	['WP_000610051.1', 'WP_115210750.1', 'WP_046472849.1', 'WP_000610053.1', 'WP_000610044.1', 'WP_197840534.1', 'WP_124374750.1', 'WP_043044859.1', 'WP_096658734.1', 'WP_063651205.1', 'WP_000610045.1', 'WP_031900862.1', 'WP_117203782.1', 'WP_141062651.1', 'WP_229360488.1', 'WP_094969519.1', 'WP_000610056.1', 'WP_054189826.1', 'WP_214308896.1']
129	['WP_000610051.1', 'WP_046472849.1', 'WP_115210750.1', 'WP_000610053.1', 'WP_197840534.1', 'WP_000610044.1', 'WP_124374750.1', 'WP_043044859.1', 'WP_096658734.1', 'WP_063651205.1', 'WP_000610045.1', 'WP_141062651.1', 'WP_117203782.1', 'WP_031900862.1', 'WP_094969519.1', 'WP_229360488.1', 'WP_000610056.1', 'WP_054189826.1', 'WP_214308896.1']
130	['WP_000610051.1', 'WP_115210750.1', 'WP_046472849.1', 'WP_000610053.1', 'WP_197840534.1', 'WP_000610044.1', 'WP_124374750.1', 'WP_043044859.1', 'WP_096658734.1', 'WP_063651205.1', 'WP_000610045.1', 'WP_117203782.1', 'WP_141062651.1', 'WP_031900862.1', 'WP_094969519.1', 'WP_229360488.1', 'WP_000610056.1', 'WP_054189826.1', 'WP_214308896.1']
131	['WP_000610051.1', 'WP_115210750.1', 'WP_046472849.1', 'WP_000610053.1', 'WP_197840534.1', 'WP_000610044.1', 'WP_124374750.1', 'WP_043044859.1', 'WP_096658734.1', 'WP_063651205.1', 'WP_000610045.1', 'WP_117203782.1', 'WP_141062651.1', 'WP_031900862.1', 'WP_000610056.1', 'WP_094969519.1', 'WP_229360488.1', 'WP_054189826.1', 'WP_214308896.1']
132	['WP_000627029.1', 'WP_216730903.1', 'WP_000627024.1', 'WP_000627030.1', 'WP_043044876.1', 'WP_000627025.1', 'WP_115210737.1', 'WP_000627033.1', 'WP_048665164.1', 'WP_084570019.1', 'WP_000627032.1']
133	['WP_000627029.1', 'WP_216730903.1', 'WP_000627025.1', 'WP_000627024.1', 'WP_000627030.1', 'WP_115210737.1', 'WP_043044876.1', 'WP_000627033.1', 'WP_048665164.1', 'WP_084570019.1', 'WP_000627032.1']
134	['WP_000627029.1', 'WP_216730903.1', 'WP_000627024.1', 'WP_000627030.1', 'WP_000627025.1', 'WP_115210737.1', 'WP_043044876.1', 'WP_000627033.1', 'WP_048665164.1', 'WP_084570019.1', 'WP_000627032.1']
135	['WP_000627029.1', 'WP_216730903.1', 'WP_000627030.1', 'WP_000627024.1', 'WP_000627025.1', 'WP_043044876.1', 'WP_115210737.1', 'WP_000627033.1', 'WP_048665164.1', 'WP_084570019.1', 'WP_000627032.1']
136	['WP_000627029.1', 'WP_216730903.1', 'WP_000627025.1', 'WP_000627024.1', 'WP_000627030.1', 'WP_115210737.1', 'WP_043044876.1', 'WP_000627033.1', 'WP_048665164.1', 'WP_084570019.1', 'WP_000627032.1']
137	['WP_000627029.1', 'WP_216730903.1', 'WP_000627024.1', 'WP_000627030.1', 'WP_000627025.1', 'WP_115210737.1', 'WP_043044876.1', 'WP_000627033.1', 'WP_048665164.1', 'WP_084570019.1', 'WP_000627032.1']
138	['WP_000649665.1']
139	['WP_111761742.1', 'WP_001807952.1', 'WP_000977801.1', 'WP_124374740.1', 'WP_217175507.1', 'WP_021286012.1', 'WP_054189811.1', 'WP_086041099.1', 'WP_043044867.1', 'WP_045172905.1', 'WP_078103479.1', 'WP_072507195.1', 'WP_070002274.1', 'WP_000977781.1', 'WP_001808120.1', 'WP_000977787.1', 'WP_061823607.1', 'WP_025174797.1', 'WP_216711983.1', 'WP_070002275.1', 'WP_000977777.1', 'WP_000826304.1', 'W…
140	['WP_111761742.1', 'WP_001807952.1', 'WP_000977801.1', 'WP_124374740.1', 'WP_021286012.1', 'WP_054189811.1', 'WP_217175507.1', 'WP_086041099.1', 'WP_045172905.1', 'WP_078103479.1', 'WP_072507195.1', 'WP_043044867.1', 'WP_029693997.1', 'WP_044291663.1', 'WP_000977781.1', 'WP_070002274.1', 'WP_001808120.1', 'WP_000977787.1', 'WP_061823607.1', 'WP_000977777.1', 'WP_025174797.1', 'WP_216711983.1', 'W…
141	['WP_000662031.1', 'WP_000662030.1', 'WP_000662036.1', 'WP_000662037.1', 'WP_000662022.1', 'WP_176427344.1', 'WP_048665160.1', 'WP_216745768.1', 'WP_205301162.1', 'WP_054189805.1', 'WP_000662029.1', 'WP_000662027.1', 'WP_214308883.1', 'WP_000662035.1', 'WP_070003414.1', 'WP_044291648.1', 'WP_181875224.1', 'WP_234970906.1', 'WP_063644538.1', 'WP_000662039.1', 'WP_203228749.1', 'WP_237266956.1', 'W…
142	['WP_000662031.1', 'WP_000662030.1', 'WP_000662036.1', 'WP_000662037.1', 'WP_000662027.1', 'WP_176427344.1', 'WP_048665160.1', 'WP_216745768.1', 'WP_205301162.1', 'WP_000662022.1', 'WP_054189805.1', 'WP_000662029.1', 'WP_214308883.1', 'WP_000662035.1', 'WP_070003414.1', 'WP_044291648.1', 'WP_181875224.1', 'WP_234970906.1', 'WP_063644538.1', 'WP_000662039.1', 'WP_203228749.1', 'WP_237266956.1', 'W…
143	['WP_000662031.1', 'WP_000662030.1', 'WP_000662036.1', 'WP_000662037.1', 'WP_176427344.1', 'WP_048665160.1', 'WP_000662029.1', 'WP_216745768.1', 'WP_205301162.1', 'WP_000662022.1', 'WP_054189805.1', 'WP_000662027.1', 'WP_214308883.1', 'WP_000662035.1', 'WP_070003414.1', 'WP_044291648.1', 'WP_181875224.1', 'WP_234970906.1', 'WP_063644538.1', 'WP_000662039.1', 'WP_203228749.1', 'WP_237266956.1', 'W…
144	['WP_000662031.1', 'WP_000662030.1', 'WP_000662036.1', 'WP_000662037.1', 'WP_176427344.1', 'WP_048665160.1', 'WP_216745768.1', 'WP_205301162.1', 'WP_000662022.1', 'WP_054189805.1', 'WP_000662029.1', 'WP_000662027.1', 'WP_000662035.1', 'WP_214308883.1', 'WP_070003414.1', 'WP_044291648.1', 'WP_181875224.1', 'WP_234970906.1', 'WP_063644538.1', 'WP_000662039.1', 'WP_203228749.1', 'WP_237266956.1', 'W…
145	['WP_000662031.1', 'WP_000662030.1', 'WP_000662036.1', 'WP_000662037.1', 'WP_176427344.1', 'WP_048665160.1', 'WP_216745768.1', 'WP_205301162.1', 'WP_000662022.1', 'WP_054189805.1', 'WP_000662029.1', 'WP_000662027.1', 'WP_214308883.1', 'WP_000662035.1', 'WP_070003414.1', 'WP_044291648.1', 'WP_181875224.1', 'WP_234970906.1', 'WP_063644538.1', 'WP_000662039.1', 'WP_203228749.1', 'WP_237266956.1', 'W…
146	['WP_000662031.1', 'WP_000662030.1', 'WP_000662036.1', 'WP_000662037.1', 'WP_176427344.1', 'WP_048665160.1', 'WP_216745768.1', 'WP_205301162.1', 'WP_000662035.1', 'WP_000662022.1', 'WP_054189805.1', 'WP_000662029.1', 'WP_000662027.1', 'WP_214308883.1', 'WP_070003414.1', 'WP_044291648.1', 'WP_181875224.1', 'WP_234970906.1', 'WP_063644538.1', 'WP_000662039.1', 'WP_203228749.1', 'WP_237266956.1', 'W…
147	['WP_000662031.1', 'WP_000662030.1', 'WP_000662036.1', 'WP_000662037.1', 'WP_176427344.1', 'WP_048665160.1', 'WP_216745768.1', 'WP_205301162.1', 'WP_000662022.1', 'WP_054189805.1', 'WP_000662029.1', 'WP_000662027.1', 'WP_214308883.1', 'WP_000662035.1', 'WP_070003414.1', 'WP_044291648.1', 'WP_181875224.1', 'WP_234970906.1', 'WP_063644538.1', 'WP_000662039.1', 'WP_203228749.1', 'WP_237266956.1', 'W…
148	['WP_000662031.1', 'WP_000662030.1', 'WP_000662037.1', 'WP_000662036.1', 'WP_176427344.1', 'WP_048665160.1', 'WP_216745768.1', 'WP_205301162.1', 'WP_000662022.1', 'WP_054189805.1', 'WP_000662029.1', 'WP_000662027.1', 'WP_214308883.1', 'WP_000662035.1', 'WP_070003414.1', 'WP_044291648.1', 'WP_181875224.1', 'WP_234970906.1', 'WP_063644538.1', 'WP_000662039.1', 'WP_203228749.1', 'WP_237266956.1', 'W…
149	['WP_000662031.1', 'WP_000662030.1', 'WP_000662036.1', 'WP_000662037.1', 'WP_000662027.1', 'WP_176427344.1', 'WP_048665160.1', 'WP_216745768.1', 'WP_205301162.1', 'WP_000662022.1', 'WP_054189805.1', 'WP_000662029.1', 'WP_214308883.1', 'WP_000662035.1', 'WP_070003414.1', 'WP_044291648.1', 'WP_181875224.1', 'WP_234970906.1', 'WP_000662039.1', 'WP_063644538.1', 'WP_203228749.1', 'WP_237266956.1', 'W…
150	['WP_000704775.1']
151	['WP_064136757.1', 'WP_045172580.1', 'WP_054189810.1', 'WP_000710549.1', 'WP_000710565.1', 'WP_096658752.1', 'WP_000710559.1', 'WP_000710579.1', 'WP_089535918.1', 'WP_043044870.1', 'WP_029549878.1', 'WP_045178475.1', 'WP_000710562.1', 'WP_049283383.1', 'WP_000710576.1', 'WP_000710555.1', 'WP_162635825.1', 'WP_048665171.1', 'WP_000710577.1', 'WP_123096945.1', 'WP_162644627.1', 'WP_000710575.1', 'W…
152	['WP_064136757.1', 'WP_045172580.1', 'WP_054189810.1', 'WP_000710565.1', 'WP_000710549.1', 'WP_096658752.1', 'WP_000710559.1', 'WP_000710579.1', 'WP_089535918.1', 'WP_043044870.1', 'WP_029549878.1', 'WP_000710562.1', 'WP_045178475.1', 'WP_000710555.1', 'WP_049283383.1', 'WP_000710576.1', 'WP_162635825.1', 'WP_048665171.1', 'WP_000710577.1', 'WP_123096945.1', 'WP_162644627.1', 'WP_070002253.1', 'W…
153	['WP_064136757.1', 'WP_045172580.1', 'WP_054189810.1', 'WP_000710565.1', 'WP_000710549.1', 'WP_096658752.1', 'WP_000710559.1', 'WP_000710579.1', 'WP_089535918.1', 'WP_043044870.1', 'WP_029549878.1', 'WP_000710562.1', 'WP_045178475.1', 'WP_000710555.1', 'WP_049283383.1', 'WP_000710576.1', 'WP_162635825.1', 'WP_048665171.1', 'WP_000710577.1', 'WP_123096945.1', 'WP_162644627.1', 'WP_070002253.1', 'W…
154	['WP_064136757.1', 'WP_045172580.1', 'WP_054189810.1', 'WP_000710565.1', 'WP_096658752.1', 'WP_000710559.1', 'WP_000710549.1', 'WP_000710579.1', 'WP_029549878.1', 'WP_089535918.1', 'WP_043044870.1', 'WP_000710562.1', 'WP_000710576.1', 'WP_045178475.1', 'WP_049283383.1', 'WP_162635825.1', 'WP_000710555.1', 'WP_000710577.1', 'WP_123096945.1', 'WP_048665171.1', 'WP_162644627.1', 'WP_000710575.1', 'W…
155	['WP_064136757.1', 'WP_045172580.1', 'WP_054189810.1', 'WP_000710565.1', 'WP_096658752.1', 'WP_000710559.1', 'WP_000710549.1', 'WP_000710579.1', 'WP_029549878.1', 'WP_043044870.1', 'WP_089535918.1', 'WP_000710562.1', 'WP_045178475.1', 'WP_000710576.1', 'WP_049283383.1', 'WP_162635825.1', 'WP_000710555.1', 'WP_000710577.1', 'WP_123096945.1', 'WP_048665171.1', 'WP_162644627.1', 'WP_070002253.1', 'W…
156	['WP_064136757.1', 'WP_045172580.1', 'WP_054189810.1', 'WP_000710565.1', 'WP_096658752.1', 'WP_000710559.1', 'WP_000710549.1', 'WP_000710579.1', 'WP_029549878.1', 'WP_043044870.1', 'WP_089535918.1', 'WP_000710562.1', 'WP_045178475.1', 'WP_000710576.1', 'WP_049283383.1', 'WP_162635825.1', 'WP_000710555.1', 'WP_000710577.1', 'WP_048665171.1', 'WP_123096945.1', 'WP_162644627.1', 'WP_000710575.1', 'W…
157	['WP_064136757.1', 'WP_045172580.1', 'WP_054189810.1', 'WP_000710565.1', 'WP_096658752.1', 'WP_000710559.1', 'WP_000710549.1', 'WP_000710579.1', 'WP_089535918.1', 'WP_029549878.1', 'WP_043044870.1', 'WP_000710562.1', 'WP_045178475.1', 'WP_049283383.1', 'WP_000710576.1', 'WP_162635825.1', 'WP_000710555.1', 'WP_123096945.1', 'WP_000710577.1', 'WP_048665171.1', 'WP_162644627.1', 'WP_070002253.1', 'W…
158	['WP_064136757.1', 'WP_045172580.1', 'WP_054189810.1', 'WP_000710565.1', 'WP_096658752.1', 'WP_000710559.1', 'WP_000710549.1', 'WP_000710579.1', 'WP_089535918.1', 'WP_043044870.1', 'WP_029549878.1', 'WP_000710562.1', 'WP_045178475.1', 'WP_049283383.1', 'WP_000710576.1', 'WP_162635825.1', 'WP_000710555.1', 'WP_048665171.1', 'WP_000710577.1', 'WP_123096945.1', 'WP_162644627.1', 'WP_070002253.1', 'W…
159	['WP_064136757.1', 'WP_045172580.1', 'WP_054189810.1', 'WP_000710565.1', 'WP_096658752.1', 'WP_000710559.1', 'WP_000710549.1', 'WP_000710579.1', 'WP_029549878.1', 'WP_043044870.1', 'WP_089535918.1', 'WP_000710562.1', 'WP_000710576.1', 'WP_045178475.1', 'WP_049283383.1', 'WP_000710555.1', 'WP_162635825.1', 'WP_000710577.1', 'WP_123096945.1', 'WP_048665171.1', 'WP_000710575.1', 'WP_000710574.1', 'W…
160	['WP_064136757.1', 'WP_045172580.1', 'WP_054189810.1', 'WP_000710565.1', 'WP_096658752.1', 'WP_000710559.1', 'WP_000710549.1', 'WP_000710579.1', 'WP_029549878.1', 'WP_043044870.1', 'WP_089535918.1', 'WP_000710562.1', 'WP_000710576.1', 'WP_045178475.1', 'WP_049283383.1', 'WP_000710555.1', 'WP_162635825.1', 'WP_000710577.1', 'WP_123096945.1', 'WP_048665171.1', 'WP_000710575.1', 'WP_000710574.1', 'W…
161	['WP_064136757.1', 'WP_045172580.1', 'WP_054189810.1', 'WP_000710565.1', 'WP_096658752.1', 'WP_000710559.1', 'WP_000710549.1', 'WP_000710579.1', 'WP_029549878.1', 'WP_043044870.1', 'WP_089535918.1', 'WP_000710562.1', 'WP_000710576.1', 'WP_045178475.1', 'WP_049283383.1', 'WP_000710555.1', 'WP_162635825.1', 'WP_000710577.1', 'WP_123096945.1', 'WP_048665171.1', 'WP_000710575.1', 'WP_000710574.1', 'W…
162	['WP_064136757.1', 'WP_045172580.1', 'WP_054189810.1', 'WP_000710565.1', 'WP_096658752.1', 'WP_000710549.1', 'WP_000710559.1', 'WP_000710579.1', 'WP_029549878.1', 'WP_089535918.1', 'WP_043044870.1', 'WP_000710562.1', 'WP_045178475.1', 'WP_000710576.1', 'WP_049283383.1', 'WP_000710577.1', 'WP_162635825.1', 'WP_000710555.1', 'WP_123096945.1', 'WP_048665171.1', 'WP_000710575.1', 'WP_162644627.1', 'W…
163	['WP_064136757.1', 'WP_045172580.1', 'WP_054189810.1', 'WP_000710565.1', 'WP_096658752.1', 'WP_000710549.1', 'WP_000710559.1', 'WP_000710579.1', 'WP_089535918.1', 'WP_029549878.1', 'WP_043044870.1', 'WP_000710562.1', 'WP_045178475.1', 'WP_049283383.1', 'WP_162635825.1', 'WP_000710576.1', 'WP_000710555.1', 'WP_123096945.1', 'WP_048665171.1', 'WP_000710577.1', 'WP_162644627.1', 'WP_070002253.1', 'W…
164	['WP_000710587.1', 'WP_111761735.1', 'WP_123096937.1']
165	['WP_000714373.1', 'WP_000714376.1', 'WP_000410568.1', 'WP_000714379.1', 'WP_000410567.1', 'WP_124374738.1', 'WP_162635824.1', 'WP_103149890.1', 'WP_029549879.1', 'WP_000410571.1', 'WP_217175503.1', 'WP_000714388.1', 'WP_048665170.1', 'WP_258415141.1', 'WP_000714375.1', 'WP_044291658.1', 'WP_216730893.1', 'WP_000714395.1', 'WP_000714386.1', 'WP_271291411.1', 'WP_216745764.1', 'WP_250743318.1', 'W…
166	['WP_000714373.1', 'WP_000714376.1', 'WP_000410568.1', 'WP_000410567.1', 'WP_000714379.1', 'WP_124374738.1', 'WP_162635824.1', 'WP_103149890.1', 'WP_029549879.1', 'WP_000410571.1', 'WP_217175503.1', 'WP_258415141.1', 'WP_048665170.1', 'WP_000714388.1', 'WP_044291658.1', 'WP_000714375.1', 'WP_216730893.1', 'WP_000714395.1', 'WP_000714386.1', 'WP_271291411.1', 'WP_216745764.1', 'WP_250743318.1', 'W…
167	['WP_000714373.1', 'WP_000714376.1', 'WP_000410568.1', 'WP_000714379.1', 'WP_000410567.1', 'WP_124374738.1', 'WP_162635824.1', 'WP_029549879.1', 'WP_103149890.1', 'WP_000410571.1', 'WP_217175503.1', 'WP_048665170.1', 'WP_000714375.1', 'WP_000714388.1', 'WP_258415141.1', 'WP_044291658.1', 'WP_216730893.1', 'WP_271291411.1', 'WP_000714386.1', 'WP_000714395.1', 'WP_216745764.1', 'WP_250743318.1', 'W…
168	['WP_000714376.1', 'WP_000714373.1', 'WP_000410568.1', 'WP_000714379.1', 'WP_000410567.1', 'WP_124374738.1', 'WP_103149890.1', 'WP_162635824.1', 'WP_029549879.1', 'WP_000410571.1', 'WP_217175503.1', 'WP_258415141.1', 'WP_048665170.1', 'WP_000714388.1', 'WP_044291658.1', 'WP_000714375.1', 'WP_216730893.1', 'WP_000714386.1', 'WP_000714395.1', 'WP_271291411.1', 'WP_216745764.1', 'WP_250743318.1', 'W…
169	['WP_000714373.1', 'WP_000714376.1', 'WP_000410568.1', 'WP_000714379.1', 'WP_000410567.1', 'WP_124374738.1', 'WP_162635824.1', 'WP_103149890.1', 'WP_029549879.1', 'WP_000410571.1', 'WP_217175503.1', 'WP_258415141.1', 'WP_048665170.1', 'WP_000714388.1', 'WP_044291658.1', 'WP_000714375.1', 'WP_216730893.1', 'WP_000714395.1', 'WP_000714386.1', 'WP_271291411.1', 'WP_216745764.1', 'WP_250743318.1', 'W…
170	['WP_000714373.1', 'WP_000714376.1', 'WP_000410568.1', 'WP_000714379.1', 'WP_000410567.1', 'WP_124374738.1', 'WP_162635824.1', 'WP_103149890.1', 'WP_029549879.1', 'WP_000410571.1', 'WP_217175503.1', 'WP_000714388.1', 'WP_048665170.1', 'WP_258415141.1', 'WP_000714375.1', 'WP_044291658.1', 'WP_216730893.1', 'WP_000714395.1', 'WP_000714386.1', 'WP_271291411.1', 'WP_216745764.1', 'WP_250743318.1', 'W…
171	['WP_000714376.1', 'WP_000714373.1', 'WP_000410568.1', 'WP_000714379.1', 'WP_000410567.1', 'WP_124374738.1', 'WP_103149890.1', 'WP_162635824.1', 'WP_029549879.1', 'WP_000410571.1', 'WP_217175503.1', 'WP_000714388.1', 'WP_048665170.1', 'WP_258415141.1', 'WP_000714375.1', 'WP_044291658.1', 'WP_216730893.1', 'WP_000714386.1', 'WP_000714395.1', 'WP_271291411.1', 'WP_216745764.1', 'WP_250743318.1', 'W…
172	['WP_000714373.1', 'WP_000714376.1', 'WP_000410568.1', 'WP_000714379.1', 'WP_000410567.1', 'WP_124374738.1', 'WP_162635824.1', 'WP_103149890.1', 'WP_029549879.1', 'WP_000410571.1', 'WP_000714388.1', 'WP_217175503.1', 'WP_048665170.1', 'WP_258415141.1', 'WP_000714375.1', 'WP_044291658.1', 'WP_216730893.1', 'WP_000714386.1', 'WP_000714395.1', 'WP_271291411.1', 'WP_216745764.1', 'WP_250743318.1', 'W…
173	['WP_000714376.1', 'WP_000714373.1', 'WP_000410568.1', 'WP_000410567.1', 'WP_000714379.1', 'WP_124374738.1', 'WP_103149890.1', 'WP_162635824.1', 'WP_029549879.1', 'WP_000410571.1', 'WP_048665170.1', 'WP_217175503.1', 'WP_258415141.1', 'WP_000714388.1', 'WP_044291658.1', 'WP_000714375.1', 'WP_216730893.1', 'WP_000714395.1', 'WP_000714386.1', 'WP_216745764.1', 'WP_271291411.1', 'WP_250743318.1', 'W…
174	['WP_000714373.1', 'WP_000714376.1', 'WP_000410568.1', 'WP_000410567.1', 'WP_000714379.1', 'WP_124374738.1', 'WP_162635824.1', 'WP_103149890.1', 'WP_029549879.1', 'WP_000410571.1', 'WP_048665170.1', 'WP_217175503.1', 'WP_258415141.1', 'WP_000714388.1', 'WP_044291658.1', 'WP_000714375.1', 'WP_216730893.1', 'WP_000714395.1', 'WP_216745764.1', 'WP_000714386.1', 'WP_271291411.1', 'WP_250743318.1', 'W…
175	['WP_000722414.1']
176	['WP_000728706.1', 'WP_000728718.1', 'WP_116100492.1', 'WP_103149891.1', 'WP_216730876.1', 'WP_042907859.1', 'WP_248313928.1', 'WP_086040091.1', 'WP_217205076.1', 'WP_046399078.1']
177	['WP_000728710.1', 'WP_000728750.1', 'WP_029549873.1', 'WP_021286264.1', 'WP_000728746.1', 'WP_078171146.1', 'WP_250396405.1', 'WP_162635829.1', 'WP_072468790.1', 'WP_000728772.1', 'WP_217881114.1', 'WP_212593087.1', 'WP_137075599.1', 'WP_001662438.1', 'WP_049879786.1', 'WP_000728770.1', 'WP_032099372.1', 'WP_214308893.1', 'WP_115210745.1', 'WP_017328574.1', 'WP_174839710.1', 'WP_094409871.1', 'W…
178	['WP_123096952.1', 'WP_000728713.1', 'WP_000728772.1', 'WP_049879786.1', 'WP_000728714.1', 'WP_212593087.1', 'WP_000728745.1', 'WP_000728747.1', 'WP_137075599.1', 'WP_214308893.1', 'WP_086032647.1', 'WP_123873265.1', 'WP_072399332.1', 'WP_057485505.1', 'WP_073392876.1', 'WP_078171146.1', 'WP_000728750.1', 'WP_000728746.1', 'WP_249524851.1', 'WP_000728710.1', 'WP_250396405.1', 'WP_029549873.1', 'W…
179	['WP_000728714.1', 'WP_000728745.1', 'WP_000728747.1', 'WP_086032647.1', 'WP_072399332.1', 'WP_123873265.1', 'WP_249524851.1', 'WP_057485505.1', 'WP_073392876.1', 'WP_224799293.1', 'WP_000728715.1', 'WP_078171692.1', 'WP_054189819.1', 'WP_148843888.1', 'WP_103150527.1', 'WP_123096952.1', 'WP_000728764.1', 'WP_000728713.1', 'WP_078104035.1', 'WP_000728772.1', 'WP_078151921.1', 'WP_049879786.1', 'W…
180	['WP_000728715.1', 'WP_148843888.1', 'WP_000728764.1', 'WP_103150527.1', 'WP_078104035.1', 'WP_078151921.1', 'WP_000728776.1', 'WP_000728714.1', 'WP_000728745.1', 'WP_000728747.1', 'WP_086032647.1', 'WP_123873265.1', 'WP_057485505.1', 'WP_072399332.1', 'WP_073392876.1', 'WP_249524851.1', 'WP_224799293.1', 'WP_078171692.1', 'WP_054189819.1', 'WP_123096952.1', 'WP_000728713.1', 'WP_000728772.1', 'W…
181	['WP_000728706.1', 'WP_000728718.1', 'WP_116100492.1', 'WP_103149891.1', 'WP_216730876.1', 'WP_042907859.1', 'WP_086040091.1', 'WP_217205076.1', 'WP_046399078.1']
182	['WP_000728745.1', 'WP_000728747.1', 'WP_000728714.1', 'WP_086032647.1', 'WP_072399332.1', 'WP_123873265.1', 'WP_249524851.1', 'WP_057485505.1', 'WP_073392876.1', 'WP_224799293.1', 'WP_000728715.1', 'WP_078171692.1', 'WP_054189819.1', 'WP_148843888.1', 'WP_103150527.1', 'WP_123096952.1', 'WP_000728713.1', 'WP_000728764.1', 'WP_078104035.1', 'WP_000728772.1', 'WP_049879786.1', 'WP_000728776.1', 'W…
183	['WP_000728746.1', 'WP_000728750.1', 'WP_078171146.1', 'WP_250396405.1', 'WP_029549873.1', 'WP_000728710.1', 'WP_162635829.1', 'WP_072468790.1', 'WP_021286264.1', 'WP_123096952.1', 'WP_000728713.1', 'WP_217881114.1', 'WP_001662438.1', 'WP_000728770.1', 'WP_032099372.1', 'WP_115210745.1', 'WP_212593087.1', 'WP_214308893.1', 'WP_137075599.1', 'WP_017328574.1', 'WP_174839710.1', 'WP_224518685.1', 'W…
184	['WP_000728747.1', 'WP_000728745.1', 'WP_000728714.1', 'WP_086032647.1', 'WP_072399332.1', 'WP_249524851.1', 'WP_123873265.1', 'WP_057485505.1', 'WP_073392876.1', 'WP_224799293.1', 'WP_000728715.1', 'WP_078171692.1', 'WP_054189819.1', 'WP_148843888.1', 'WP_103150527.1', 'WP_000728764.1', 'WP_123096952.1', 'WP_000728713.1', 'WP_000728772.1', 'WP_078104035.1', 'WP_078151921.1', 'WP_049879786.1', 'W…
185	['WP_000728750.1', 'WP_000728746.1', 'WP_078171146.1', 'WP_250396405.1', 'WP_000728710.1', 'WP_029549873.1', 'WP_021286264.1', 'WP_162635829.1', 'WP_072468790.1', 'WP_123096952.1', 'WP_000728713.1', 'WP_217881114.1', 'WP_001662438.1', 'WP_032099372.1', 'WP_000728770.1', 'WP_212593087.1', 'WP_115210745.1', 'WP_214308893.1', 'WP_017328574.1', 'WP_174839710.1', 'WP_078099179.1', 'WP_001601937.1', 'W…
186	['WP_000728764.1', 'WP_078104035.1', 'WP_078151921.1', 'WP_000728715.1', 'WP_148843888.1', 'WP_103150527.1', 'WP_000728776.1', 'WP_000728747.1', 'WP_000728745.1', 'WP_000728714.1', 'WP_057485505.1', 'WP_123873265.1', 'WP_073392876.1', 'WP_072399332.1', 'WP_086032647.1', 'WP_249524851.1', 'WP_224799293.1', 'WP_078171692.1', 'WP_054189819.1', 'WP_000728772.1', 'WP_123096952.1', 'WP_000728713.1', 'W…
187	['WP_031873201.1', 'WP_000728765.1', 'WP_187396009.1', 'WP_078104117.1', 'WP_103149891.1', 'WP_116100492.1', 'WP_216730876.1', 'WP_000728706.1', 'WP_000728718.1', 'WP_042907859.1', 'WP_046399078.1']
188	['WP_000728770.1', 'WP_032099372.1', 'WP_017328574.1', 'WP_115210745.1', 'WP_001662438.1', 'WP_021286264.1', 'WP_174839710.1', 'WP_000728746.1', 'WP_162635829.1', 'WP_078099179.1', 'WP_072468790.1', 'WP_001601937.1', 'WP_078103038.1', 'WP_094409871.1', 'WP_224518685.1', 'WP_078369213.1', 'WP_258413202.1', 'WP_217881114.1', 'WP_103149444.1', 'WP_281263034.1', 'WP_058142379.1', 'WP_046399078.1']
189	['WP_000728772.1', 'WP_123096952.1', 'WP_000728713.1', 'WP_212593087.1', 'WP_049879786.1', 'WP_214308893.1', 'WP_073392876.1', 'WP_057485505.1', 'WP_137075599.1', 'WP_123873265.1', 'WP_249524851.1', 'WP_000728747.1', 'WP_224799293.1', 'WP_000728745.1', 'WP_072399332.1', 'WP_000728750.1', 'WP_000728710.1', 'WP_000728714.1', 'WP_086032647.1', 'WP_000728746.1', 'WP_078171146.1', 'WP_029549873.1', 'W…
190	['WP_000728776.1', 'WP_078104035.1', 'WP_000728764.1', 'WP_078151921.1', 'WP_148843888.1', 'WP_000728715.1', 'WP_103150527.1', 'WP_000728714.1', 'WP_000728747.1', 'WP_000728745.1', 'WP_072399332.1', 'WP_086032647.1', 'WP_123873265.1', 'WP_057485505.1', 'WP_073392876.1', 'WP_249524851.1', 'WP_224799293.1', 'WP_078171692.1', 'WP_054189819.1', 'WP_000728772.1', 'WP_123096952.1', 'WP_000728713.1', 'W…
191	['WP_000738841.1', 'WP_111761738.1']
192	['WP_000786141.1', 'WP_262516098.1', 'WP_001795007.1']
193	['WP_000814441.1', 'WP_000814440.1', 'WP_044291654.1', 'WP_117196564.1', 'WP_096658756.1', 'WP_229360487.1', 'WP_001566851.1', 'WP_216730899.1', 'WP_000814443.1', 'WP_048665166.1', 'WP_070002251.1', 'WP_141062656.1']
194	['WP_000814441.1', 'WP_000814440.1', 'WP_044291654.1', 'WP_117196564.1', 'WP_096658756.1', 'WP_001566851.1', 'WP_216730899.1', 'WP_229360487.1', 'WP_000814443.1', 'WP_048665166.1', 'WP_070002251.1', 'WP_141062656.1']
195	['WP_000814441.1', 'WP_000814440.1', 'WP_044291654.1', 'WP_117196564.1', 'WP_000814443.1', 'WP_096658756.1', 'WP_216730899.1', 'WP_001566851.1', 'WP_229360487.1', 'WP_048665166.1', 'WP_070002251.1', 'WP_141062656.1']
196	['WP_250736793.1', 'WP_000816132.1', 'WP_217175493.1', 'WP_000816126.1', 'WP_031927403.1', 'WP_000816129.1', 'WP_063644539.1', 'WP_070003412.1', 'WP_000816133.1']
197	['WP_250736793.1', 'WP_000816132.1', 'WP_000816129.1', 'WP_217175493.1', 'WP_031927403.1', 'WP_000816126.1', 'WP_063644539.1', 'WP_070003412.1', 'WP_000816133.1']
198	['WP_250736793.1', 'WP_000816132.1', 'WP_217175493.1', 'WP_031927403.1', 'WP_000816129.1', 'WP_000816126.1', 'WP_063644539.1', 'WP_070003412.1', 'WP_000816133.1']
199	['WP_250736793.1', 'WP_000816132.1', 'WP_000816133.1', 'WP_000816129.1', 'WP_217175493.1', 'WP_031927403.1', 'WP_000816126.1', 'WP_063644539.1', 'WP_070003412.1']
200	['WP_111761742.1', 'WP_001807952.1', 'WP_000977801.1', 'WP_124374740.1', 'WP_021286012.1', 'WP_086041099.1', 'WP_043044867.1', 'WP_217175507.1', 'WP_054189811.1', 'WP_045172905.1', 'WP_072507195.1', 'WP_078103479.1', 'WP_070002274.1', 'WP_070002275.1', 'WP_001808120.1', 'WP_000977781.1', 'WP_061823607.1', 'WP_000977787.1', 'WP_216711983.1', 'WP_014532805.1', 'WP_000597207.1', 'WP_025174797.1', 'W…
201	['WP_111761742.1', 'WP_001807952.1', 'WP_000977801.1', 'WP_124374740.1', 'WP_021286012.1', 'WP_086041099.1', 'WP_043044867.1', 'WP_217175507.1', 'WP_054189811.1', 'WP_045172905.1', 'WP_078103479.1', 'WP_072507195.1', 'WP_070002274.1', 'WP_000977781.1', 'WP_061823607.1', 'WP_000977787.1', 'WP_001808120.1', 'WP_216711983.1', 'WP_070002275.1', 'WP_025174797.1', 'WP_000977777.1', 'WP_000826304.1', 'W…
202	['WP_111761742.1', 'WP_001807952.1', 'WP_000977801.1', 'WP_124374740.1', 'WP_021286012.1', 'WP_086041099.1', 'WP_043044867.1', 'WP_217175507.1', 'WP_054189811.1', 'WP_045172905.1', 'WP_078103479.1', 'WP_072507195.1', 'WP_070002274.1', 'WP_000977781.1', 'WP_061823607.1', 'WP_000977787.1', 'WP_001808120.1', 'WP_216711983.1', 'WP_070002275.1', 'WP_025174797.1', 'WP_000977777.1', 'WP_000826304.1', 'W…
203	['WP_111761742.1', 'WP_001807952.1', 'WP_000977801.1', 'WP_124374740.1', 'WP_021286012.1', 'WP_086041099.1', 'WP_043044867.1', 'WP_217175507.1', 'WP_045172905.1', 'WP_078103479.1', 'WP_054189811.1', 'WP_072507195.1', 'WP_070002274.1', 'WP_000977781.1', 'WP_061823607.1', 'WP_001808120.1', 'WP_000977787.1', 'WP_216711983.1', 'WP_070002275.1', 'WP_000826304.1', 'WP_000977803.1', 'WP_025174797.1', 'W…
204	['WP_111761742.1', 'WP_001807952.1', 'WP_000977801.1', 'WP_124374740.1', 'WP_021286012.1', 'WP_086041099.1', 'WP_043044867.1', 'WP_217175507.1', 'WP_054189811.1', 'WP_072507195.1', 'WP_070002274.1', 'WP_045172905.1', 'WP_078103479.1', 'WP_000977781.1', 'WP_061823607.1', 'WP_001808120.1', 'WP_216711983.1', 'WP_070002275.1', 'WP_000977787.1', 'WP_025174797.1', 'WP_000977777.1', 'WP_001805401.1', 'W…
205	['WP_111761742.1', 'WP_001807952.1', 'WP_000977801.1', 'WP_124374740.1', 'WP_021286012.1', 'WP_086041099.1', 'WP_043044867.1', 'WP_217175507.1', 'WP_054189811.1', 'WP_072507195.1', 'WP_045172905.1', 'WP_078103479.1', 'WP_070002274.1', 'WP_000977781.1', 'WP_061823607.1', 'WP_001808120.1', 'WP_070002275.1', 'WP_000977787.1', 'WP_216711983.1', 'WP_025174797.1', 'WP_000977777.1', 'WP_000826304.1', 'W…
206	['WP_111761742.1', 'WP_001807952.1', 'WP_000977801.1', 'WP_124374740.1', 'WP_021286012.1', 'WP_086041099.1', 'WP_043044867.1', 'WP_217175507.1', 'WP_054189811.1', 'WP_045172905.1', 'WP_078103479.1', 'WP_072507195.1', 'WP_070002274.1', 'WP_000977781.1', 'WP_061823607.1', 'WP_001808120.1', 'WP_070002275.1', 'WP_000977787.1', 'WP_216711983.1', 'WP_025174797.1', 'WP_000977777.1', 'WP_000826304.1', 'W…
207	['WP_111761742.1', 'WP_001807952.1', 'WP_000977801.1', 'WP_124374740.1', 'WP_021286012.1', 'WP_086041099.1', 'WP_043044867.1', 'WP_217175507.1', 'WP_054189811.1', 'WP_045172905.1', 'WP_078103479.1', 'WP_072507195.1', 'WP_070002274.1', 'WP_000977781.1', 'WP_061823607.1', 'WP_001808120.1', 'WP_070002275.1', 'WP_000977787.1', 'WP_216711983.1', 'WP_025174797.1', 'WP_000977777.1', 'WP_000826304.1', 'W…
208	['WP_000845237.1', 'WP_000845238.1']
209	['WP_000845238.1', 'WP_000845237.1']
210	['WP_000876756.1', 'WP_000876757.1', 'WP_000876751.1', 'WP_000876752.1', 'WP_111761745.1', 'WP_217175519.1', 'WP_063651239.1', 'WP_000876748.1', 'WP_162653775.1', 'WP_000876758.1', 'WP_031837964.1', 'WP_162635830.1', 'WP_115210746.1', 'WP_044291706.1', 'WP_250743321.1', 'WP_124374744.1', 'WP_031928223.1', 'WP_072490038.1', 'WP_160190072.1', 'WP_250736779.1', 'WP_054189820.1', 'WP_179302723.1']
211	['WP_000876756.1', 'WP_000876757.1', 'WP_000876751.1', 'WP_000876752.1', 'WP_111761745.1', 'WP_217175519.1', 'WP_063651239.1', 'WP_162653775.1', 'WP_000876758.1', 'WP_000876748.1', 'WP_162635830.1', 'WP_115210746.1', 'WP_031837964.1', 'WP_044291706.1', 'WP_250743321.1', 'WP_124374744.1', 'WP_031928223.1', 'WP_072490038.1', 'WP_160190072.1', 'WP_250736779.1', 'WP_054189820.1', 'WP_179302723.1']
212	['WP_000876757.1', 'WP_000876756.1', 'WP_000876752.1', 'WP_000876751.1', 'WP_111761745.1', 'WP_217175519.1', 'WP_063651239.1', 'WP_000876758.1', 'WP_162653775.1', 'WP_162635830.1', 'WP_115210746.1', 'WP_000876748.1', 'WP_031837964.1', 'WP_044291706.1', 'WP_250743321.1', 'WP_124374744.1', 'WP_031928223.1', 'WP_072490038.1', 'WP_160190072.1', 'WP_250736779.1', 'WP_054189820.1', 'WP_179302723.1']
213	['WP_000876756.1', 'WP_000876757.1', 'WP_000876751.1', 'WP_000876752.1', 'WP_111761745.1', 'WP_217175519.1', 'WP_063651239.1', 'WP_162653775.1', 'WP_000876758.1', 'WP_000876748.1', 'WP_031837964.1', 'WP_162635830.1', 'WP_115210746.1', 'WP_044291706.1', 'WP_250743321.1', 'WP_124374744.1', 'WP_031928223.1', 'WP_072490038.1', 'WP_160190072.1', 'WP_250736779.1', 'WP_054189820.1', 'WP_179302723.1']
214	['WP_000876757.1', 'WP_000876756.1', 'WP_000876752.1', 'WP_000876751.1', 'WP_111761745.1', 'WP_217175519.1', 'WP_063651239.1', 'WP_000876758.1', 'WP_162653775.1', 'WP_000876748.1', 'WP_162635830.1', 'WP_031837964.1', 'WP_115210746.1', 'WP_044291706.1', 'WP_250743321.1', 'WP_124374744.1', 'WP_031928223.1', 'WP_072490038.1', 'WP_160190072.1', 'WP_250736779.1', 'WP_054189820.1', 'WP_179302723.1']
215	['WP_000876757.1', 'WP_000876756.1', 'WP_000876752.1', 'WP_000876751.1', 'WP_111761745.1', 'WP_000876758.1', 'WP_217175519.1', 'WP_063651239.1', 'WP_162653775.1', 'WP_000876748.1', 'WP_162635830.1', 'WP_031837964.1', 'WP_115210746.1', 'WP_044291706.1', 'WP_250743321.1', 'WP_124374744.1', 'WP_031928223.1', 'WP_072490038.1', 'WP_160190072.1', 'WP_250736779.1', 'WP_054189820.1', 'WP_179302723.1']
216	['WP_000908952.1', 'WP_134810760.1', 'WP_258411908.1', 'WP_000908949.1', 'WP_000908954.1', 'WP_000908956.1', 'WP_044291652.1', 'WP_224826828.1', 'WP_000908959.1', 'WP_000908953.1', 'WP_029549882.1', 'WP_216730901.1', 'WP_031897116.1', 'WP_000908960.1', 'WP_001621787.1', 'WP_070002250.1', 'WP_061824026.1', 'WP_054189808.1', 'WP_043044875.1', 'WP_000908950.1', 'WP_049884435.1']
217	['WP_000908952.1', 'WP_134810760.1', 'WP_258411908.1', 'WP_000908954.1', 'WP_000908949.1', 'WP_000908956.1', 'WP_044291652.1', 'WP_224826828.1', 'WP_000908953.1', 'WP_000908959.1', 'WP_029549882.1', 'WP_216730901.1', 'WP_031897116.1', 'WP_000908960.1', 'WP_001621787.1', 'WP_070002250.1', 'WP_061824026.1', 'WP_054189808.1', 'WP_043044875.1', 'WP_000908950.1', 'WP_049884435.1']
218	['WP_000908952.1', 'WP_134810760.1', 'WP_258411908.1', 'WP_000908954.1', 'WP_000908956.1', 'WP_000908949.1', 'WP_044291652.1', 'WP_224826828.1', 'WP_000908953.1', 'WP_000908959.1', 'WP_029549882.1', 'WP_216730901.1', 'WP_031897116.1', 'WP_000908960.1', 'WP_001621787.1', 'WP_070002250.1', 'WP_061824026.1', 'WP_054189808.1', 'WP_043044875.1', 'WP_000908950.1', 'WP_049884435.1']
219	['WP_000908952.1', 'WP_134810760.1', 'WP_258411908.1', 'WP_000908954.1', 'WP_000908956.1', 'WP_044291652.1', 'WP_000908949.1', 'WP_000908953.1', 'WP_000908959.1', 'WP_224826828.1', 'WP_029549882.1', 'WP_216730901.1', 'WP_031897116.1', 'WP_000908960.1', 'WP_001621787.1', 'WP_070002250.1', 'WP_061824026.1', 'WP_054189808.1', 'WP_043044875.1', 'WP_000908950.1', 'WP_049884435.1']
220	['WP_000908952.1', 'WP_134810760.1', 'WP_258411908.1', 'WP_000908954.1', 'WP_000908956.1', 'WP_000908949.1', 'WP_044291652.1', 'WP_224826828.1', 'WP_000908953.1', 'WP_000908959.1', 'WP_029549882.1', 'WP_216730901.1', 'WP_031897116.1', 'WP_000908960.1', 'WP_001621787.1', 'WP_070002250.1', 'WP_061824026.1', 'WP_054189808.1', 'WP_043044875.1', 'WP_000908950.1', 'WP_049884435.1']
221	['WP_000908952.1', 'WP_134810760.1', 'WP_258411908.1', 'WP_000908956.1', 'WP_000908954.1', 'WP_044291652.1', 'WP_000908949.1', 'WP_000908959.1', 'WP_224826828.1', 'WP_000908953.1', 'WP_029549882.1', 'WP_216730901.1', 'WP_031897116.1', 'WP_000908960.1', 'WP_001621787.1', 'WP_070002250.1', 'WP_061824026.1', 'WP_054189808.1', 'WP_043044875.1', 'WP_000908950.1', 'WP_049884435.1']
222	['WP_000908952.1', 'WP_134810760.1', 'WP_258411908.1', 'WP_000908954.1', 'WP_000908956.1', 'WP_044291652.1', 'WP_000908959.1', 'WP_000908949.1', 'WP_000908953.1', 'WP_224826828.1', 'WP_216730901.1', 'WP_029549882.1', 'WP_031897116.1', 'WP_000908960.1', 'WP_001621787.1', 'WP_070002250.1', 'WP_061824026.1', 'WP_054189808.1', 'WP_043044875.1', 'WP_000908950.1', 'WP_049884435.1']
223	['WP_000908952.1', 'WP_134810760.1', 'WP_258411908.1', 'WP_000908954.1', 'WP_000908956.1', 'WP_044291652.1', 'WP_000908959.1', 'WP_000908949.1', 'WP_000908953.1', 'WP_224826828.1', 'WP_216730901.1', 'WP_029549882.1', 'WP_000908960.1', 'WP_031897116.1', 'WP_001621787.1', 'WP_070002250.1', 'WP_061824026.1', 'WP_054189808.1', 'WP_043044875.1', 'WP_000908950.1', 'WP_049884435.1']
224	['WP_000912285.1', 'WP_000977801.1', 'WP_111761742.1', 'WP_001807952.1', 'WP_253904126.1', 'WP_070002275.1', 'WP_021286012.1', 'WP_124374740.1', 'WP_000977787.1', 'WP_078103479.1', 'WP_086041099.1', 'WP_014532805.1', 'WP_043044867.1', 'WP_000597207.1', 'WP_217175507.1', 'WP_045172905.1', 'WP_054189811.1', 'WP_070002274.1', 'WP_072507195.1', 'WP_000977788.1', 'WP_258413351.1', 'WP_001808120.1', 'W…
225	['WP_000912563.1']
226	['WP_000924997.1', 'WP_000925002.1', 'WP_000924995.1', 'WP_000925001.1', 'WP_000924996.1', 'WP_000925003.1', 'WP_000924990.1', 'WP_000925005.1', 'WP_063644547.1', 'WP_061838516.1', 'WP_217151779.1', 'WP_000924999.1', 'WP_162635831.1', 'WP_103215186.1', 'WP_048665184.1', 'WP_107375179.1', 'WP_000924993.1', 'WP_228567323.1', 'WP_029549871.1', 'WP_214308894.1', 'WP_138293527.1', 'WP_124374746.1', 'W…
227	['WP_000924997.1', 'WP_000925002.1', 'WP_000924995.1', 'WP_000925001.1', 'WP_000924996.1', 'WP_000925003.1', 'WP_000924990.1', 'WP_000925005.1', 'WP_063644547.1', 'WP_061838516.1', 'WP_217151779.1', 'WP_000924999.1', 'WP_162635831.1', 'WP_103215186.1', 'WP_048665184.1', 'WP_000924993.1', 'WP_107375179.1', 'WP_228567323.1', 'WP_029549871.1', 'WP_214308894.1', 'WP_138293527.1', 'WP_124374746.1', 'W…
228	['WP_000924995.1', 'WP_000925002.1', 'WP_000924997.1', 'WP_000925001.1', 'WP_000924996.1', 'WP_000925003.1', 'WP_000924990.1', 'WP_000925005.1', 'WP_063644547.1', 'WP_061838516.1', 'WP_217151779.1', 'WP_000924999.1', 'WP_162635831.1', 'WP_103215186.1', 'WP_048665184.1', 'WP_107375179.1', 'WP_000924993.1', 'WP_228567323.1', 'WP_029549871.1', 'WP_214308894.1', 'WP_138293527.1', 'WP_124374746.1', 'W…
229	['WP_000925002.1', 'WP_000924997.1', 'WP_000924995.1', 'WP_000924996.1', 'WP_000925001.1', 'WP_000925003.1', 'WP_000924990.1', 'WP_000925005.1', 'WP_063644547.1', 'WP_061838516.1', 'WP_217151779.1', 'WP_000924999.1', 'WP_103215186.1', 'WP_162635831.1', 'WP_048665184.1', 'WP_107375179.1', 'WP_000924993.1', 'WP_228567323.1', 'WP_029549871.1', 'WP_214308894.1', 'WP_138293527.1', 'WP_124374746.1', 'W…
230	['WP_000924997.1', 'WP_000925002.1', 'WP_000924995.1', 'WP_000925001.1', 'WP_000924996.1', 'WP_000925003.1', 'WP_000924990.1', 'WP_000925005.1', 'WP_063644547.1', 'WP_061838516.1', 'WP_217151779.1', 'WP_000924999.1', 'WP_162635831.1', 'WP_103215186.1', 'WP_048665184.1', 'WP_107375179.1', 'WP_000924993.1', 'WP_228567323.1', 'WP_029549871.1', 'WP_214308894.1', 'WP_138293527.1', 'WP_124374746.1', 'W…
231	['WP_000924997.1', 'WP_000925002.1', 'WP_000924995.1', 'WP_000925001.1', 'WP_000924996.1', 'WP_000925003.1', 'WP_000924990.1', 'WP_000925005.1', 'WP_000924999.1', 'WP_063644547.1', 'WP_061838516.1', 'WP_217151779.1', 'WP_162635831.1', 'WP_103215186.1', 'WP_048665184.1', 'WP_107375179.1', 'WP_000924993.1', 'WP_228567323.1', 'WP_029549871.1', 'WP_214308894.1', 'WP_138293527.1', 'WP_124374746.1', 'W…
232	['WP_000925002.1', 'WP_000924997.1', 'WP_000924995.1', 'WP_000925001.1', 'WP_000924996.1', 'WP_000925003.1', 'WP_000924990.1', 'WP_000925005.1', 'WP_063644547.1', 'WP_061838516.1', 'WP_217151779.1', 'WP_000924999.1', 'WP_162635831.1', 'WP_103215186.1', 'WP_107375179.1', 'WP_048665184.1', 'WP_000924993.1', 'WP_228567323.1', 'WP_029549871.1', 'WP_214308894.1', 'WP_138293527.1', 'WP_124374746.1', 'W…
233	['WP_000925002.1', 'WP_000924997.1', 'WP_000924995.1', 'WP_000925001.1', 'WP_000924996.1', 'WP_000925003.1', 'WP_000924990.1', 'WP_000925005.1', 'WP_063644547.1', 'WP_061838516.1', 'WP_217151779.1', 'WP_000924999.1', 'WP_162635831.1', 'WP_103215186.1', 'WP_107375179.1', 'WP_048665184.1', 'WP_000924993.1', 'WP_228567323.1', 'WP_029549871.1', 'WP_214308894.1', 'WP_138293527.1', 'WP_124374746.1', 'W…
234	['WP_000924997.1', 'WP_000925002.1', 'WP_000924995.1', 'WP_000925001.1', 'WP_000924996.1', 'WP_000925003.1', 'WP_000924990.1', 'WP_000925005.1', 'WP_063644547.1', 'WP_061838516.1', 'WP_217151779.1', 'WP_000924999.1', 'WP_162635831.1', 'WP_103215186.1', 'WP_048665184.1', 'WP_107375179.1', 'WP_000924993.1', 'WP_228567323.1', 'WP_029549871.1', 'WP_214308894.1', 'WP_138293527.1', 'WP_124374746.1', 'W…
235	['WP_000924997.1', 'WP_000925002.1', 'WP_000924995.1', 'WP_000925001.1', 'WP_000924996.1', 'WP_000925005.1', 'WP_000925003.1', 'WP_000924990.1', 'WP_063644547.1', 'WP_061838516.1', 'WP_217151779.1', 'WP_000924999.1', 'WP_162635831.1', 'WP_103215186.1', 'WP_048665184.1', 'WP_107375179.1', 'WP_000924993.1', 'WP_228567323.1', 'WP_029549871.1', 'WP_214308894.1', 'WP_138293527.1', 'WP_124374746.1', 'W…
236	['WP_000926750.1', 'WP_103149889.1']
237	['WP_000942300.1']
238	['WP_111761742.1', 'WP_000977801.1', 'WP_124374740.1', 'WP_021286012.1', 'WP_001807952.1', 'WP_086041099.1', 'WP_217175507.1', 'WP_054189811.1', 'WP_043044867.1', 'WP_078103479.1', 'WP_070002274.1', 'WP_000977781.1', 'WP_000977787.1', 'WP_061823607.1', 'WP_000977777.1', 'WP_070002275.1', 'WP_216711983.1', 'WP_045172905.1', 'WP_025174797.1', 'WP_072507195.1', 'WP_000977803.1', 'WP_000977788.1', 'W…
239	['WP_111761742.1', 'WP_000977801.1', 'WP_124374740.1', 'WP_001807952.1', 'WP_021286012.1', 'WP_086041099.1', 'WP_217175507.1', 'WP_043044867.1', 'WP_054189811.1', 'WP_078103479.1', 'WP_070002274.1', 'WP_000977781.1', 'WP_000977787.1', 'WP_061823607.1', 'WP_000977777.1', 'WP_216711983.1', 'WP_070002275.1', 'WP_025174797.1', 'WP_045172905.1', 'WP_072507195.1', 'WP_000977803.1', 'WP_000977788.1', 'W…
240	['WP_111761742.1', 'WP_000977801.1', 'WP_124374740.1', 'WP_001807952.1', 'WP_021286012.1', 'WP_086041099.1', 'WP_217175507.1', 'WP_043044867.1', 'WP_054189811.1', 'WP_078103479.1', 'WP_070002274.1', 'WP_000977781.1', 'WP_000977787.1', 'WP_061823607.1', 'WP_000977777.1', 'WP_216711983.1', 'WP_070002275.1', 'WP_025174797.1', 'WP_045172905.1', 'WP_072507195.1', 'WP_000977803.1', 'WP_000977788.1', 'W…
241	['WP_111761742.1', 'WP_000977801.1', 'WP_124374740.1', 'WP_021286012.1', 'WP_086041099.1', 'WP_001807952.1', 'WP_217175507.1', 'WP_043044867.1', 'WP_054189811.1', 'WP_078103479.1', 'WP_070002274.1', 'WP_000977781.1', 'WP_061823607.1', 'WP_000977787.1', 'WP_216711983.1', 'WP_070002275.1', 'WP_025174797.1', 'WP_000977777.1', 'WP_045172905.1', 'WP_072507195.1', 'WP_000977803.1', 'WP_000977788.1', 'W…
242	['WP_111761742.1', 'WP_000977801.1', 'WP_124374740.1', 'WP_021286012.1', 'WP_001807952.1', 'WP_086041099.1', 'WP_217175507.1', 'WP_043044867.1', 'WP_054189811.1', 'WP_078103479.1', 'WP_070002274.1', 'WP_000977781.1', 'WP_061823607.1', 'WP_000977787.1', 'WP_216711983.1', 'WP_070002275.1', 'WP_025174797.1', 'WP_000977777.1', 'WP_045172905.1', 'WP_072507195.1', 'WP_000977803.1', 'WP_000977788.1', 'W…
243	['WP_111761742.1', 'WP_000977801.1', 'WP_124374740.1', 'WP_001807952.1', 'WP_021286012.1', 'WP_086041099.1', 'WP_217175507.1', 'WP_043044867.1', 'WP_054189811.1', 'WP_078103479.1', 'WP_070002274.1', 'WP_000977781.1', 'WP_000977787.1', 'WP_061823607.1', 'WP_070002275.1', 'WP_216711983.1', 'WP_000977777.1', 'WP_025174797.1', 'WP_045172905.1', 'WP_000977788.1', 'WP_072507195.1', 'WP_000977803.1', 'W…
244	['WP_111761742.1', 'WP_000977801.1', 'WP_124374740.1', 'WP_001807952.1', 'WP_021286012.1', 'WP_086041099.1', 'WP_217175507.1', 'WP_043044867.1', 'WP_054189811.1', 'WP_078103479.1', 'WP_070002274.1', 'WP_000977781.1', 'WP_000977787.1', 'WP_061823607.1', 'WP_070002275.1', 'WP_216711983.1', 'WP_000977777.1', 'WP_025174797.1', 'WP_045172905.1', 'WP_000977788.1', 'WP_072507195.1', 'WP_000977803.1', 'W…
245	['WP_111761742.1', 'WP_000977801.1', 'WP_124374740.1', 'WP_001807952.1', 'WP_021286012.1', 'WP_086041099.1', 'WP_217175507.1', 'WP_043044867.1', 'WP_054189811.1', 'WP_078103479.1', 'WP_070002274.1', 'WP_000977781.1', 'WP_000977787.1', 'WP_061823607.1', 'WP_070002275.1', 'WP_216711983.1', 'WP_000977777.1', 'WP_025174797.1', 'WP_000977788.1', 'WP_045172905.1', 'WP_072507195.1', 'WP_000977803.1', 'W…
246	['WP_111761742.1', 'WP_000977801.1', 'WP_124374740.1', 'WP_021286012.1', 'WP_001807952.1', 'WP_086041099.1', 'WP_217175507.1', 'WP_043044867.1', 'WP_054189811.1', 'WP_078103479.1', 'WP_070002274.1', 'WP_000977781.1', 'WP_061823607.1', 'WP_000977787.1', 'WP_216711983.1', 'WP_070002275.1', 'WP_025174797.1', 'WP_000977777.1', 'WP_045172905.1', 'WP_072507195.1', 'WP_000977803.1', 'WP_000977788.1', 'W…
247	['WP_111761742.1', 'WP_000977801.1', 'WP_124374740.1', 'WP_086041099.1', 'WP_021286012.1', 'WP_217175507.1', 'WP_001807952.1', 'WP_043044867.1', 'WP_054189811.1', 'WP_078103479.1', 'WP_070002274.1', 'WP_000977781.1', 'WP_061823607.1', 'WP_000977787.1', 'WP_216711983.1', 'WP_070002275.1', 'WP_025174797.1', 'WP_000977777.1', 'WP_072507195.1', 'WP_045172905.1', 'WP_000977803.1', 'WP_001805401.1', 'W…
248	['WP_111761742.1', 'WP_000977801.1', 'WP_124374740.1', 'WP_021286012.1', 'WP_086041099.1', 'WP_001807952.1', 'WP_217175507.1', 'WP_043044867.1', 'WP_054189811.1', 'WP_078103479.1', 'WP_070002274.1', 'WP_000977781.1', 'WP_061823607.1', 'WP_000977787.1', 'WP_216711983.1', 'WP_025174797.1', 'WP_070002275.1', 'WP_000977777.1', 'WP_072507195.1', 'WP_045172905.1', 'WP_000977803.1', 'WP_000977788.1', 'W…
249	['WP_111761742.1', 'WP_000977801.1', 'WP_124374740.1', 'WP_001807952.1', 'WP_021286012.1', 'WP_086041099.1', 'WP_217175507.1', 'WP_043044867.1', 'WP_054189811.1', 'WP_078103479.1', 'WP_070002274.1', 'WP_000977781.1', 'WP_000977787.1', 'WP_061823607.1', 'WP_216711983.1', 'WP_070002275.1', 'WP_045172905.1', 'WP_025174797.1', 'WP_000977777.1', 'WP_072507195.1', 'WP_000977803.1', 'WP_000977788.1', 'W…
250	['WP_111761742.1', 'WP_000977801.1', 'WP_124374740.1', 'WP_001807952.1', 'WP_021286012.1', 'WP_086041099.1', 'WP_217175507.1', 'WP_043044867.1', 'WP_078103479.1', 'WP_054189811.1', 'WP_070002274.1', 'WP_000977781.1', 'WP_000977787.1', 'WP_061823607.1', 'WP_216711983.1', 'WP_070002275.1', 'WP_045172905.1', 'WP_025174797.1', 'WP_000977803.1', 'WP_000977777.1', 'WP_072507195.1', 'WP_000977788.1', 'W…
251	['WP_111761742.1', 'WP_000977801.1', 'WP_124374740.1', 'WP_021286012.1', 'WP_086041099.1', 'WP_001807952.1', 'WP_217175507.1', 'WP_043044867.1', 'WP_054189811.1', 'WP_078103479.1', 'WP_070002274.1', 'WP_000977781.1', 'WP_061823607.1', 'WP_000977787.1', 'WP_216711983.1', 'WP_070002275.1', 'WP_025174797.1', 'WP_000977777.1', 'WP_045172905.1', 'WP_072507195.1', 'WP_000977803.1', 'WP_000977788.1', 'W…
252	['WP_001004209.1', 'WP_006191449.1']
253	['WP_001006429.1', 'WP_001006428.1', 'WP_001006427.1', 'WP_001006425.1', 'WP_114217614.1', 'WP_064133632.1', 'WP_063651234.1', 'WP_043044864.1', 'WP_130825074.1', 'WP_217175513.1', 'WP_096658746.1', 'WP_244757304.1', 'WP_044291671.1', 'WP_029549876.1', 'WP_001006431.1', 'WP_216500991.1', 'WP_123096948.1', 'WP_250396101.1', 'WP_001006445.1', 'WP_001006442.1', 'WP_048665179.1', 'WP_001006434.1', 'W…
254	['WP_001006429.1', 'WP_001006427.1', 'WP_001006428.1', 'WP_001006425.1', 'WP_114217614.1', 'WP_064133632.1', 'WP_063651234.1', 'WP_130825074.1', 'WP_043044864.1', 'WP_217175513.1', 'WP_244757304.1', 'WP_096658746.1', 'WP_044291671.1', 'WP_029549876.1', 'WP_001006431.1', 'WP_123096948.1', 'WP_216500991.1', 'WP_250396101.1', 'WP_001006445.1', 'WP_001006442.1', 'WP_048665179.1', 'WP_001006426.1', 'W…
255	['WP_001006429.1', 'WP_001006427.1', 'WP_001006428.1', 'WP_001006425.1', 'WP_114217614.1', 'WP_064133632.1', 'WP_063651234.1', 'WP_130825074.1', 'WP_043044864.1', 'WP_217175513.1', 'WP_244757304.1', 'WP_096658746.1', 'WP_044291671.1', 'WP_029549876.1', 'WP_001006431.1', 'WP_123096948.1', 'WP_216500991.1', 'WP_250396101.1', 'WP_001006445.1', 'WP_001006442.1', 'WP_048665179.1', 'WP_001006434.1', 'W…
256	['WP_001006429.1', 'WP_001006428.1', 'WP_001006427.1', 'WP_001006425.1', 'WP_114217614.1', 'WP_064133632.1', 'WP_063651234.1', 'WP_130825074.1', 'WP_217175513.1', 'WP_043044864.1', 'WP_096658746.1', 'WP_244757304.1', 'WP_044291671.1', 'WP_029549876.1', 'WP_001006431.1', 'WP_123096948.1', 'WP_216500991.1', 'WP_250396101.1', 'WP_001006445.1', 'WP_048665179.1', 'WP_001006442.1', 'WP_001006434.1', 'W…
257	['WP_001006429.1', 'WP_001006428.1', 'WP_001006427.1', 'WP_001006425.1', 'WP_114217614.1', 'WP_064133632.1', 'WP_063651234.1', 'WP_130825074.1', 'WP_043044864.1', 'WP_217175513.1', 'WP_244757304.1', 'WP_096658746.1', 'WP_044291671.1', 'WP_029549876.1', 'WP_001006431.1', 'WP_123096948.1', 'WP_216500991.1', 'WP_250396101.1', 'WP_001006445.1', 'WP_001006442.1', 'WP_048665179.1', 'WP_001006434.1', 'W…
258	['WP_001006429.1', 'WP_001006427.1', 'WP_001006428.1', 'WP_001006425.1', 'WP_114217614.1', 'WP_064133632.1', 'WP_063651234.1', 'WP_130825074.1', 'WP_043044864.1', 'WP_217175513.1', 'WP_096658746.1', 'WP_244757304.1', 'WP_044291671.1', 'WP_001006431.1', 'WP_029549876.1', 'WP_123096948.1', 'WP_216500991.1', 'WP_001006442.1', 'WP_250396101.1', 'WP_001006445.1', 'WP_048665179.1', 'WP_001006434.1', 'W…
259	['WP_001006429.1', 'WP_001006427.1', 'WP_001006428.1', 'WP_001006425.1', 'WP_114217614.1', 'WP_064133632.1', 'WP_063651234.1', 'WP_130825074.1', 'WP_043044864.1', 'WP_217175513.1', 'WP_096658746.1', 'WP_244757304.1', 'WP_044291671.1', 'WP_029549876.1', 'WP_001006431.1', 'WP_123096948.1', 'WP_216500991.1', 'WP_250396101.1', 'WP_001006445.1', 'WP_001006442.1', 'WP_001006434.1', 'WP_048665179.1', 'W…
260	['WP_001006429.1', 'WP_001006427.1', 'WP_001006428.1', 'WP_001006425.1', 'WP_001006434.1', 'WP_114217614.1', 'WP_064133632.1', 'WP_063651234.1', 'WP_130825074.1', 'WP_043044864.1', 'WP_217175513.1', 'WP_029549876.1', 'WP_244757304.1', 'WP_096658746.1', 'WP_001006431.1', 'WP_044291671.1', 'WP_123096948.1', 'WP_216500991.1', 'WP_001006442.1', 'WP_001006436.1', 'WP_250396101.1', 'WP_001006445.1', 'W…
261	['WP_001006429.1', 'WP_001006427.1', 'WP_001006428.1', 'WP_001006425.1', 'WP_001006434.1', 'WP_114217614.1', 'WP_064133632.1', 'WP_063651234.1', 'WP_130825074.1', 'WP_043044864.1', 'WP_217175513.1', 'WP_029549876.1', 'WP_244757304.1', 'WP_096658746.1', 'WP_001006431.1', 'WP_044291671.1', 'WP_123096948.1', 'WP_216500991.1', 'WP_001006436.1', 'WP_001006442.1', 'WP_250396101.1', 'WP_001006445.1', 'W…
262	['WP_001006429.1', 'WP_001006428.1', 'WP_001006427.1', 'WP_001006425.1', 'WP_114217614.1', 'WP_064133632.1', 'WP_063651234.1', 'WP_130825074.1', 'WP_043044864.1', 'WP_217175513.1', 'WP_096658746.1', 'WP_244757304.1', 'WP_044291671.1', 'WP_029549876.1', 'WP_001006431.1', 'WP_216500991.1', 'WP_123096948.1', 'WP_001006445.1', 'WP_250396101.1', 'WP_001006442.1', 'WP_048665179.1', 'WP_001006434.1', 'W…
263	['WP_001006429.1', 'WP_001006428.1', 'WP_001006427.1', 'WP_001006425.1', 'WP_114217614.1', 'WP_064133632.1', 'WP_063651234.1', 'WP_043044864.1', 'WP_130825074.1', 'WP_217175513.1', 'WP_096658746.1', 'WP_244757304.1', 'WP_044291671.1', 'WP_001006431.1', 'WP_029549876.1', 'WP_216500991.1', 'WP_123096948.1', 'WP_001006442.1', 'WP_001006445.1', 'WP_250396101.1', 'WP_048665179.1', 'WP_001006434.1', 'W…
264	['WP_001006429.1', 'WP_001006428.1', 'WP_001006427.1', 'WP_001006425.1', 'WP_114217614.1', 'WP_064133632.1', 'WP_063651234.1', 'WP_130825074.1', 'WP_043044864.1', 'WP_217175513.1', 'WP_096658746.1', 'WP_244757304.1', 'WP_044291671.1', 'WP_216500991.1', 'WP_029549876.1', 'WP_001006431.1', 'WP_123096948.1', 'WP_001006445.1', 'WP_250396101.1', 'WP_001006442.1', 'WP_048665179.1', 'WP_001006434.1', 'W…
265	['WP_001006429.1', 'WP_001006428.1', 'WP_001006427.1', 'WP_001006425.1', 'WP_114217614.1', 'WP_064133632.1', 'WP_063651234.1', 'WP_043044864.1', 'WP_130825074.1', 'WP_217175513.1', 'WP_096658746.1', 'WP_244757304.1', 'WP_044291671.1', 'WP_029549876.1', 'WP_001006431.1', 'WP_216500991.1', 'WP_123096948.1', 'WP_001006445.1', 'WP_001006442.1', 'WP_250396101.1', 'WP_048665179.1', 'WP_001006434.1', 'W…
266	['WP_001010294.1', 'WP_001793250.1', 'WP_078064877.1', 'WP_078158013.1']
267	['WP_001016371.1', 'WP_078171404.1', 'WP_001817568.1', 'WP_262516099.1', 'WP_016187006.1']
268	['WP_001029555.1', 'WP_000164560.1', 'WP_000161983.1', 'WP_163981453.1', 'WP_216730886.1']
269	['WP_217175496.1', 'WP_001033011.1', 'WP_250736790.1', 'WP_001033009.1', 'WP_141062657.1', 'WP_001033018.1', 'WP_045172584.1', 'WP_001033006.1', 'WP_124374733.1']
270	['WP_217175496.1', 'WP_001033011.1', 'WP_250736790.1', 'WP_001033009.1', 'WP_141062657.1', 'WP_001033018.1', 'WP_045172584.1', 'WP_124374733.1', 'WP_001033006.1']
271	['WP_001033011.1', 'WP_217175496.1', 'WP_250736790.1', 'WP_001033009.1', 'WP_141062657.1', 'WP_001033018.1', 'WP_045172584.1', 'WP_124374733.1', 'WP_001033006.1']
272	['WP_001033011.1', 'WP_217175496.1', 'WP_250736790.1', 'WP_001033009.1', 'WP_001033018.1', 'WP_045172584.1', 'WP_141062657.1', 'WP_124374733.1', 'WP_001033006.1']
273	['WP_001038103.1', 'WP_001038104.1', 'WP_123096949.1', 'WP_001038108.1', 'WP_258413201.1', 'WP_063644525.1', 'WP_001038111.1', 'WP_070003416.1', 'WP_098817934.1', 'WP_258414954.1', 'WP_281263031.1']
274	['WP_001038103.1', 'WP_001038104.1', 'WP_123096949.1', 'WP_001038108.1', 'WP_258413201.1', 'WP_063644525.1', 'WP_001038111.1', 'WP_098817934.1', 'WP_070003416.1', 'WP_258414954.1', 'WP_281263031.1']
275	['WP_001038103.1', 'WP_001038104.1', 'WP_001038108.1', 'WP_123096949.1', 'WP_258413201.1', 'WP_063644525.1', 'WP_070003416.1', 'WP_001038111.1', 'WP_098817934.1', 'WP_258414954.1', 'WP_281263031.1']
276	['WP_001038103.1', 'WP_001038104.1', 'WP_123096949.1', 'WP_001038108.1', 'WP_258413201.1', 'WP_001038111.1', 'WP_063644525.1', 'WP_098817934.1', 'WP_070003416.1', 'WP_258414954.1', 'WP_281263031.1']
277	['WP_001045111.1', 'WP_001045124.1', 'WP_070002259.1', 'WP_250736777.1', 'WP_001045114.1', 'WP_001045108.1', 'WP_059283843.1', 'WP_162635832.1', 'WP_217175521.1', 'WP_061843155.1', 'WP_001045123.1', 'WP_054189822.1', 'WP_124374747.1']
278	['WP_001045111.1', 'WP_001045124.1', 'WP_070002259.1', 'WP_250736777.1', 'WP_001045114.1', 'WP_059283843.1', 'WP_001045108.1', 'WP_162635832.1', 'WP_217175521.1', 'WP_061843155.1', 'WP_001045123.1', 'WP_054189822.1', 'WP_124374747.1']
279	['WP_001045111.1', 'WP_001045114.1', 'WP_001045124.1', 'WP_070002259.1', 'WP_250736777.1', 'WP_059283843.1', 'WP_001045108.1', 'WP_162635832.1', 'WP_217175521.1', 'WP_061843155.1', 'WP_001045123.1', 'WP_054189822.1', 'WP_124374747.1']
280	['WP_001045111.1', 'WP_001045124.1', 'WP_070002259.1', 'WP_250736777.1', 'WP_001045114.1', 'WP_059283843.1', 'WP_001045108.1', 'WP_162635832.1', 'WP_001045123.1', 'WP_061843155.1', 'WP_217175521.1', 'WP_054189822.1', 'WP_124374747.1']
281	['WP_001045111.1', 'WP_001045124.1', 'WP_070002259.1', 'WP_250736777.1', 'WP_001045114.1', 'WP_059283843.1', 'WP_001045108.1', 'WP_162635832.1', 'WP_061843155.1', 'WP_217175521.1', 'WP_001045123.1', 'WP_054189822.1', 'WP_124374747.1']
282	['WP_001052508.1', 'WP_001052504.1', 'WP_001052503.1', 'WP_072507164.1', 'WP_001052505.1', 'WP_001052500.1', 'WP_001052509.1', 'WP_001052502.1', 'WP_117196565.1', 'WP_124374736.1', 'WP_001052506.1', 'WP_063651212.1', 'WP_217175501.1', 'WP_001052510.1']
283	['WP_001052508.1', 'WP_001052504.1', 'WP_001052503.1', 'WP_072507164.1', 'WP_001052505.1', 'WP_001052502.1', 'WP_001052509.1', 'WP_117196565.1', 'WP_001052500.1', 'WP_124374736.1', 'WP_001052506.1', 'WP_063651212.1', 'WP_217175501.1', 'WP_001052510.1']
284	['WP_001052508.1', 'WP_001052504.1', 'WP_001052503.1', 'WP_001052505.1', 'WP_072507164.1', 'WP_001052509.1', 'WP_001052502.1', 'WP_117196565.1', 'WP_001052500.1', 'WP_124374736.1', 'WP_001052506.1', 'WP_063651212.1', 'WP_217175501.1', 'WP_001052510.1']
285	['WP_001052508.1', 'WP_001052504.1', 'WP_001052503.1', 'WP_072507164.1', 'WP_001052505.1', 'WP_001052509.1', 'WP_001052502.1', 'WP_117196565.1', 'WP_001052500.1', 'WP_124374736.1', 'WP_001052506.1', 'WP_063651212.1', 'WP_217175501.1', 'WP_001052510.1']
286	['WP_001052508.1', 'WP_001052504.1', 'WP_001052503.1', 'WP_001052505.1', 'WP_072507164.1', 'WP_001052509.1', 'WP_001052502.1', 'WP_117196565.1', 'WP_124374736.1', 'WP_001052500.1', 'WP_001052506.1', 'WP_063651212.1', 'WP_217175501.1', 'WP_001052510.1']
287	['WP_001052508.1', 'WP_001052504.1', 'WP_001052503.1', 'WP_001052505.1', 'WP_072507164.1', 'WP_001052509.1', 'WP_001052502.1', 'WP_001052506.1', 'WP_117196565.1', 'WP_124374736.1', 'WP_001052500.1', 'WP_063651212.1', 'WP_217175501.1', 'WP_001052510.1']
288	['WP_001052508.1', 'WP_001052504.1', 'WP_072507164.1', 'WP_001052503.1', 'WP_001052505.1', 'WP_001052509.1', 'WP_117196565.1', 'WP_001052502.1', 'WP_001052500.1', 'WP_124374736.1', 'WP_001052506.1', 'WP_063651212.1', 'WP_217175501.1', 'WP_001052510.1']
289	['WP_001052508.1', 'WP_001052504.1', 'WP_072507164.1', 'WP_001052503.1', 'WP_001052505.1', 'WP_001052509.1', 'WP_117196565.1', 'WP_001052502.1', 'WP_001052500.1', 'WP_124374736.1', 'WP_001052506.1', 'WP_063651212.1', 'WP_217175501.1', 'WP_001052510.1']
290	['WP_001052508.1', 'WP_001052504.1', 'WP_001052503.1', 'WP_072507164.1', 'WP_001052505.1', 'WP_001052509.1', 'WP_117196565.1', 'WP_001052502.1', 'WP_001052500.1', 'WP_124374736.1', 'WP_001052506.1', 'WP_063651212.1', 'WP_217175501.1', 'WP_001052510.1']
291	['WP_001075807.1', 'WP_162635826.1', 'WP_114290892.1', 'WP_117196561.1', 'WP_001075814.1', 'WP_001075802.1', 'WP_063644528.1', 'WP_001075805.1', 'WP_103188419.1', 'WP_001075816.1', 'WP_258415146.1', 'WP_001075804.1', 'WP_048665177.1', 'WP_001075823.1', 'WP_115210742.1', 'WP_001075819.1', 'WP_001075809.1', 'WP_109162059.1', 'WP_089535917.1', 'WP_001075815.1', 'WP_123096947.1', 'WP_216730883.1', 'W…
292	['WP_001075807.1', 'WP_162635826.1', 'WP_114290892.1', 'WP_117196561.1', 'WP_001075814.1', 'WP_001075802.1', 'WP_063644528.1', 'WP_001075805.1', 'WP_103188419.1', 'WP_001075816.1', 'WP_001075804.1', 'WP_258415146.1', 'WP_048665177.1', 'WP_001075823.1', 'WP_115210742.1', 'WP_001075819.1', 'WP_001075809.1', 'WP_109162059.1', 'WP_089535917.1', 'WP_001075815.1', 'WP_123096947.1', 'WP_216730883.1', 'W…
293	['WP_001075807.1', 'WP_162635826.1', 'WP_114290892.1', 'WP_117196561.1', 'WP_001075814.1', 'WP_001075802.1', 'WP_001075805.1', 'WP_063644528.1', 'WP_103188419.1', 'WP_001075816.1', 'WP_258415146.1', 'WP_001075804.1', 'WP_048665177.1', 'WP_001075823.1', 'WP_115210742.1', 'WP_001075819.1', 'WP_001075809.1', 'WP_109162059.1', 'WP_089535917.1', 'WP_001075815.1', 'WP_123096947.1', 'WP_216730883.1', 'W…
294	['WP_001075807.1', 'WP_162635826.1', 'WP_114290892.1', 'WP_117196561.1', 'WP_001075814.1', 'WP_001075802.1', 'WP_063644528.1', 'WP_001075805.1', 'WP_103188419.1', 'WP_001075816.1', 'WP_258415146.1', 'WP_001075804.1', 'WP_048665177.1', 'WP_001075823.1', 'WP_115210742.1', 'WP_001075819.1', 'WP_001075809.1', 'WP_109162059.1', 'WP_089535917.1', 'WP_001075815.1', 'WP_123096947.1', 'WP_216730883.1', 'W…
295	['WP_001075807.1', 'WP_114290892.1', 'WP_162635826.1', 'WP_117196561.1', 'WP_001075814.1', 'WP_001075802.1', 'WP_063644528.1', 'WP_001075805.1', 'WP_103188419.1', 'WP_001075816.1', 'WP_258415146.1', 'WP_001075804.1', 'WP_048665177.1', 'WP_001075809.1', 'WP_001075819.1', 'WP_001075823.1', 'WP_115210742.1', 'WP_109162059.1', 'WP_089535917.1', 'WP_258413199.1', 'WP_001075815.1', 'WP_216730883.1', 'W…
296	['WP_001075807.1', 'WP_162635826.1', 'WP_114290892.1', 'WP_117196561.1', 'WP_001075814.1', 'WP_001075802.1', 'WP_063644528.1', 'WP_001075805.1', 'WP_103188419.1', 'WP_001075816.1', 'WP_258415146.1', 'WP_001075804.1', 'WP_048665177.1', 'WP_001075823.1', 'WP_115210742.1', 'WP_001075819.1', 'WP_001075809.1', 'WP_109162059.1', 'WP_089535917.1', 'WP_001075815.1', 'WP_123096947.1', 'WP_216730883.1', 'W…
297	['WP_001075807.1', 'WP_162635826.1', 'WP_114290892.1', 'WP_117196561.1', 'WP_001075814.1', 'WP_001075802.1', 'WP_063644528.1', 'WP_001075805.1', 'WP_103188419.1', 'WP_001075816.1', 'WP_001075804.1', 'WP_258415146.1', 'WP_048665177.1', 'WP_001075823.1', 'WP_115210742.1', 'WP_001075819.1', 'WP_001075809.1', 'WP_109162059.1', 'WP_001075815.1', 'WP_089535917.1', 'WP_123096947.1', 'WP_216730883.1', 'W…
298	['WP_001075807.1', 'WP_114290892.1', 'WP_162635826.1', 'WP_117196561.1', 'WP_001075814.1', 'WP_001075802.1', 'WP_063644528.1', 'WP_001075805.1', 'WP_001075816.1', 'WP_103188419.1', 'WP_258415146.1', 'WP_001075804.1', 'WP_048665177.1', 'WP_001075823.1', 'WP_001075819.1', 'WP_115210742.1', 'WP_001075809.1', 'WP_109162059.1', 'WP_089535917.1', 'WP_001075815.1', 'WP_123096947.1', 'WP_216730883.1', 'W…
299	['WP_001075807.1', 'WP_114290892.1', 'WP_162635826.1', 'WP_117196561.1', 'WP_001075814.1', 'WP_001075802.1', 'WP_063644528.1', 'WP_001075805.1', 'WP_258415146.1', 'WP_001075816.1', 'WP_103188419.1', 'WP_001075804.1', 'WP_001075819.1', 'WP_048665177.1', 'WP_001075823.1', 'WP_001075809.1', 'WP_115210742.1', 'WP_109162059.1', 'WP_089535917.1', 'WP_216730883.1', 'WP_001075815.1', 'WP_123096947.1', 'W…
300	['WP_001075807.1', 'WP_114290892.1', 'WP_162635826.1', 'WP_117196561.1', 'WP_001075814.1', 'WP_001075802.1', 'WP_063644528.1', 'WP_001075805.1', 'WP_258415146.1', 'WP_103188419.1', 'WP_001075816.1', 'WP_001075804.1', 'WP_048665177.1', 'WP_001075819.1', 'WP_001075823.1', 'WP_115210742.1', 'WP_001075809.1', 'WP_109162059.1', 'WP_089535917.1', 'WP_001075815.1', 'WP_123096947.1', 'WP_258413199.1', 'W…
301	['WP_001075807.1', 'WP_114290892.1', 'WP_162635826.1', 'WP_117196561.1', 'WP_001075814.1', 'WP_001075802.1', 'WP_063644528.1', 'WP_001075805.1', 'WP_001075816.1', 'WP_258415146.1', 'WP_103188419.1', 'WP_001075804.1', 'WP_048665177.1', 'WP_001075819.1', 'WP_001075823.1', 'WP_115210742.1', 'WP_001075809.1', 'WP_109162059.1', 'WP_089535917.1', 'WP_216730883.1', 'WP_001075815.1', 'WP_123096947.1', 'W…
302	['WP_001075807.1', 'WP_114290892.1', 'WP_162635826.1', 'WP_117196561.1', 'WP_001075814.1', 'WP_001075802.1', 'WP_063644528.1', 'WP_001075805.1', 'WP_001075816.1', 'WP_258415146.1', 'WP_103188419.1', 'WP_001075804.1', 'WP_048665177.1', 'WP_001075823.1', 'WP_001075819.1', 'WP_115210742.1', 'WP_001075809.1', 'WP_109162059.1', 'WP_089535917.1', 'WP_001075815.1', 'WP_123096947.1', 'WP_216730883.1', 'W…
303	['WP_001078456.1', 'WP_103148865.1', 'WP_115210748.1', 'WP_072490040.1', 'WP_001078461.1', 'WP_054189824.1', 'WP_001078457.1', 'WP_043044861.1', 'WP_281263037.1', 'WP_114642541.1', 'WP_217205077.1', 'WP_124374748.1', 'WP_262516108.1', 'WP_116100493.1', 'WP_001078464.1', 'WP_225549175.1']
304	['WP_001078456.1', 'WP_103148865.1', 'WP_115210748.1', 'WP_001078457.1', 'WP_072490040.1', 'WP_001078461.1', 'WP_054189824.1', 'WP_043044861.1', 'WP_281263037.1', 'WP_114642541.1', 'WP_217205077.1', 'WP_262516108.1', 'WP_116100493.1', 'WP_124374748.1', 'WP_001078464.1', 'WP_225549175.1']
305	['WP_001078456.1', 'WP_103148865.1', 'WP_115210748.1', 'WP_001078461.1', 'WP_072490040.1', 'WP_054189824.1', 'WP_001078457.1', 'WP_043044861.1', 'WP_281263037.1', 'WP_114642541.1', 'WP_217205077.1', 'WP_124374748.1', 'WP_262516108.1', 'WP_116100493.1', 'WP_001078464.1', 'WP_225549175.1']
306	['WP_001078456.1', 'WP_103148865.1', 'WP_115210748.1', 'WP_072490040.1', 'WP_001078461.1', 'WP_054189824.1', 'WP_001078457.1', 'WP_043044861.1', 'WP_281263037.1', 'WP_114642541.1', 'WP_217205077.1', 'WP_124374748.1', 'WP_262516108.1', 'WP_116100493.1', 'WP_001078464.1', 'WP_225549175.1']
307	['WP_001095317.1']
308	['WP_001100493.1', 'WP_262832074.1', 'WP_114290889.1', 'WP_096658754.1', 'WP_029549881.1', 'WP_216730897.1']
309	['WP_001105087.1', 'WP_001105088.1']
310	['WP_001105088.1', 'WP_001105087.1']
311	['WP_001162359.1']
312	['WP_001179388.1', 'WP_070002260.1', 'WP_043044860.1', 'WP_021286010.1', 'WP_217881112.1', 'WP_031927395.1', 'WP_054189825.1', 'WP_001179385.1', 'WP_001179400.1', 'WP_214308895.1', 'WP_124374749.1', 'WP_063651207.1', 'WP_001179389.1', 'WP_001179394.1', 'WP_115210749.1', 'WP_071938116.1', 'WP_001179395.1']
313	['WP_001179388.1', 'WP_070002260.1', 'WP_043044860.1', 'WP_217881112.1', 'WP_021286010.1', 'WP_031927395.1', 'WP_054189825.1', 'WP_214308895.1', 'WP_001179400.1', 'WP_124374749.1', 'WP_001179385.1', 'WP_063651207.1', 'WP_001179389.1', 'WP_001179394.1', 'WP_115210749.1', 'WP_071938116.1', 'WP_001179395.1']
314	['WP_001179388.1', 'WP_070002260.1', 'WP_043044860.1', 'WP_217881112.1', 'WP_031927395.1', 'WP_021286010.1', 'WP_054189825.1', 'WP_214308895.1', 'WP_001179400.1', 'WP_124374749.1', 'WP_001179385.1', 'WP_001179389.1', 'WP_063651207.1', 'WP_001179394.1', 'WP_115210749.1', 'WP_071938116.1', 'WP_001179395.1']
315	['WP_001179388.1', 'WP_043044860.1', 'WP_070002260.1', 'WP_031927395.1', 'WP_217881112.1', 'WP_021286010.1', 'WP_054189825.1', 'WP_001179400.1', 'WP_124374749.1', 'WP_214308895.1', 'WP_001179385.1', 'WP_063651207.1', 'WP_001179394.1', 'WP_001179389.1', 'WP_071938116.1', 'WP_115210749.1', 'WP_001179395.1']
316	['WP_001179388.1', 'WP_043044860.1', 'WP_070002260.1', 'WP_031927395.1', 'WP_217881112.1', 'WP_021286010.1', 'WP_054189825.1', 'WP_124374749.1', 'WP_001179400.1', 'WP_214308895.1', 'WP_001179385.1', 'WP_001179389.1', 'WP_063651207.1', 'WP_001179394.1', 'WP_115210749.1', 'WP_071938116.1', 'WP_001179395.1']
317	['WP_001179388.1', 'WP_043044860.1', 'WP_070002260.1', 'WP_031927395.1', 'WP_217881112.1', 'WP_021286010.1', 'WP_001179400.1', 'WP_054189825.1', 'WP_124374749.1', 'WP_214308895.1', 'WP_001179385.1', 'WP_063651207.1', 'WP_001179389.1', 'WP_001179394.1', 'WP_115210749.1', 'WP_071938116.1', 'WP_001179395.1']
318	['WP_258025943.1', 'WP_001181359.1', 'WP_029549880.1', 'WP_006191454.1', 'WP_301541852.1', 'WP_001181360.1', 'WP_001566853.1', 'WP_258412375.1', 'WP_001621785.1', 'WP_277423707.1']
319	['WP_258025943.1', 'WP_001181360.1', 'WP_029549880.1', 'WP_301541852.1', 'WP_006191454.1', 'WP_001181359.1', 'WP_001566853.1', 'WP_258412375.1', 'WP_001621785.1', 'WP_277423707.1']
320	['WP_001188472.1']
321	['WP_001215400.1']
322	['WP_001246797.1', 'WP_123985878.1', 'WP_001246796.1', 'WP_262516097.1', 'WP_001006425.1', 'WP_001006429.1', 'WP_001006428.1', 'WP_001006427.1', 'WP_114217614.1', 'WP_043044864.1', 'WP_063651234.1', 'WP_001006426.1', 'WP_064133632.1', 'WP_048665179.1', 'WP_096658746.1', 'WP_130825074.1', 'WP_217175513.1', 'WP_044291671.1', 'WP_001006431.1', 'WP_029549876.1', 'WP_001006434.1', 'WP_244757304.1', 'W…
323	['WP_001246797.1', 'WP_123985878.1', 'WP_262516097.1', 'WP_001006425.1', 'WP_001006429.1', 'WP_001006428.1', 'WP_001006427.1', 'WP_001246796.1', 'WP_063651234.1', 'WP_114217614.1', 'WP_043044864.1', 'WP_001006426.1', 'WP_064133632.1', 'WP_048665179.1', 'WP_096658746.1', 'WP_130825074.1', 'WP_217175513.1', 'WP_001006431.1', 'WP_044291671.1', 'WP_029549876.1', 'WP_001006434.1', 'WP_244757304.1', 'W…
324	['WP_111761742.1', 'WP_001807952.1', 'WP_000977801.1', 'WP_124374740.1', 'WP_021286012.1', 'WP_086041099.1', 'WP_043044867.1', 'WP_217175507.1', 'WP_054189811.1', 'WP_072507195.1', 'WP_045172905.1', 'WP_078103479.1', 'WP_070002274.1', 'WP_000977781.1', 'WP_061823607.1', 'WP_000977787.1', 'WP_216711983.1', 'WP_001808120.1', 'WP_070002275.1', 'WP_025174797.1', 'WP_000977777.1', 'WP_000826304.1', 'W…
325	['WP_000814441.1', 'WP_000814440.1', 'WP_044291654.1', 'WP_001566851.1', 'WP_117196564.1', 'WP_096658756.1', 'WP_216730899.1', 'WP_229360487.1', 'WP_000814443.1', 'WP_048665166.1', 'WP_070002251.1', 'WP_141062656.1']
326	['WP_258025943.1', 'WP_006191454.1', 'WP_001566853.1', 'WP_258412375.1', 'WP_301541852.1', 'WP_001621785.1', 'WP_277423707.1', 'WP_029549880.1', 'WP_001181359.1', 'WP_001181360.1']
327	['WP_001804823.1', 'WP_021075398.1', 'WP_001566861.1', 'WP_001812843.1', 'WP_216730935.1']
328	['WP_001601937.1', 'WP_078103038.1', 'WP_094409871.1', 'WP_078099179.1', 'WP_078369213.1', 'WP_224518685.1', 'WP_258413202.1', 'WP_103149444.1', 'WP_281263034.1', 'WP_078099041.1', 'WP_058142379.1', 'WP_250743320.1', 'WP_046399078.1']
329	['WP_000291835.1', 'WP_000291834.1', 'WP_001621781.1', 'WP_001807311.1', 'WP_049316017.1', 'WP_000291832.1', 'WP_001670226.1', 'WP_258413200.1', 'WP_252592284.1', 'WP_001807951.1', 'WP_001662440.1', 'WP_217175515.1', 'WP_064134927.1', 'WP_000291838.1', 'WP_048665181.1', 'WP_124374741.1', 'WP_216730881.1', 'WP_029549875.1', 'WP_023914463.1', 'WP_111048442.1', 'WP_043045046.1', 'WP_063644541.1', 'W…
330	['WP_258025943.1', 'WP_006191454.1', 'WP_001566853.1', 'WP_001621785.1', 'WP_301541852.1', 'WP_258412375.1', 'WP_277423707.1', 'WP_029549880.1', 'WP_001181359.1', 'WP_001181360.1']
331	['WP_000908952.1', 'WP_134810760.1', 'WP_258411908.1', 'WP_000908954.1', 'WP_000908956.1', 'WP_000908949.1', 'WP_044291652.1', 'WP_000908959.1', 'WP_224826828.1', 'WP_000908953.1', 'WP_029549882.1', 'WP_216730901.1', 'WP_031897116.1', 'WP_000908960.1', 'WP_001621787.1', 'WP_070002250.1', 'WP_061824026.1', 'WP_054189808.1', 'WP_043044875.1', 'WP_000908950.1', 'WP_049884435.1']
332	['WP_000389761.1', 'WP_000389763.1', 'WP_048665161.1', 'WP_072491075.1', 'WP_000389759.1', 'WP_031875170.1', 'WP_216745767.1', 'WP_250755235.1', 'WP_001641272.1', 'WP_000389764.1', 'WP_000389771.1', 'WP_000389773.1', 'WP_054189806.1', 'WP_217175498.1', 'WP_214308884.1', 'WP_000398679.1', 'WP_000389769.1']
333	['WP_001662438.1', 'WP_032099372.1', 'WP_115210745.1', 'WP_000728770.1', 'WP_017328574.1', 'WP_000728750.1', 'WP_174839710.1', 'WP_000728710.1', 'WP_162635829.1', 'WP_029549873.1', 'WP_072468790.1', 'WP_021286264.1', 'WP_078103038.1', 'WP_094409871.1', 'WP_001601937.1', 'WP_078099179.1', 'WP_078369213.1', 'WP_224518685.1', 'WP_258413202.1', 'WP_103149444.1', 'WP_281263034.1', 'WP_058142379.1', 'W…
334	['WP_000291835.1', 'WP_000291834.1', 'WP_001807311.1', 'WP_049316017.1', 'WP_001621781.1', 'WP_000291832.1', 'WP_001662440.1', 'WP_252592284.1', 'WP_001670226.1', 'WP_217175515.1', 'WP_064134927.1', 'WP_258413200.1', 'WP_001807951.1', 'WP_124374741.1', 'WP_000291838.1', 'WP_048665181.1', 'WP_029549875.1', 'WP_216730881.1', 'WP_023914463.1', 'WP_111048442.1', 'WP_043045046.1', 'WP_063644541.1', 'W…
335	['WP_000291835.1', 'WP_000291834.1', 'WP_001807311.1', 'WP_001621781.1', 'WP_049316017.1', 'WP_001670226.1', 'WP_000291832.1', 'WP_258413200.1', 'WP_001807951.1', 'WP_252592284.1', 'WP_001662440.1', 'WP_217175515.1', 'WP_000291838.1', 'WP_064134927.1', 'WP_048665181.1', 'WP_124374741.1', 'WP_216730881.1', 'WP_023914463.1', 'WP_029549875.1', 'WP_111048442.1', 'WP_043045046.1', 'WP_063644541.1', 'W…
336	['WP_001790237.1']
337	['WP_001791319.1', 'WP_001800966.1', 'WP_141062658.1', 'WP_162635859.1', 'WP_001791835.1', 'WP_072353806.1', 'WP_078064639.1', 'WP_078103552.1', 'WP_078367111.1', 'WP_205299471.1', 'WP_096658908.1', 'WP_217175657.1', 'WP_077446554.1', 'WP_001792226.1', 'WP_089430333.1', 'WP_250396406.1', 'WP_214309383.1', 'WP_124374788.1', 'WP_046399073.1', 'WP_243465576.1']
338	['WP_001791319.1', 'WP_001800966.1', 'WP_141062658.1', 'WP_162635859.1', 'WP_001791835.1', 'WP_072353806.1', 'WP_078064639.1', 'WP_078103552.1', 'WP_078367111.1', 'WP_205299471.1', 'WP_096658908.1', 'WP_217175657.1', 'WP_077446554.1', 'WP_001792226.1', 'WP_089430333.1', 'WP_250396406.1', 'WP_214309383.1', 'WP_124374788.1', 'WP_046399073.1', 'WP_243465576.1']
339	['WP_001791319.1', 'WP_001800966.1', 'WP_141062658.1', 'WP_162635859.1', 'WP_001791835.1', 'WP_072353806.1', 'WP_078064639.1', 'WP_078103552.1', 'WP_078367111.1', 'WP_205299471.1', 'WP_001792226.1', 'WP_096658908.1', 'WP_217175657.1', 'WP_077446554.1', 'WP_089430333.1', 'WP_250396406.1', 'WP_214309383.1', 'WP_124374788.1', 'WP_046399073.1', 'WP_243465576.1']
340	['WP_111761742.1', 'WP_001807952.1', 'WP_000977801.1', 'WP_124374740.1', 'WP_021286012.1', 'WP_086041099.1', 'WP_043044867.1', 'WP_217175507.1', 'WP_054189811.1', 'WP_045172905.1', 'WP_072507195.1', 'WP_078103479.1', 'WP_070002274.1', 'WP_000977781.1', 'WP_061823607.1', 'WP_000977787.1', 'WP_001808120.1', 'WP_216711983.1', 'WP_070002275.1', 'WP_025174797.1', 'WP_000977777.1', 'WP_000826304.1', 'W…
341	['WP_111761742.1', 'WP_001807952.1', 'WP_000977801.1', 'WP_124374740.1', 'WP_021286012.1', 'WP_029693997.1', 'WP_086041099.1', 'WP_054189811.1', 'WP_043044867.1', 'WP_217175507.1', 'WP_045172905.1', 'WP_078103479.1', 'WP_072507195.1', 'WP_070002274.1', 'WP_001808120.1', 'WP_070002275.1', 'WP_000977781.1', 'WP_044291663.1', 'WP_061823607.1', 'WP_000977787.1', 'WP_216711983.1', 'WP_014532805.1', 'W…
342	['WP_001793250.1', 'WP_078064877.1', 'WP_078158013.1', 'WP_001010294.1']
343	['WP_001795007.1', 'WP_000786141.1', 'WP_262516098.1']
344	['WP_001791319.1', 'WP_001800966.1', 'WP_141062658.1', 'WP_162635859.1', 'WP_001791835.1', 'WP_072353806.1', 'WP_078064639.1', 'WP_078103552.1', 'WP_078367111.1', 'WP_205299471.1', 'WP_096658908.1', 'WP_217175657.1', 'WP_001792226.1', 'WP_077446554.1', 'WP_089430333.1', 'WP_250396406.1', 'WP_214309383.1', 'WP_124374788.1', 'WP_046399073.1', 'WP_243465576.1']
345	['WP_001804823.1', 'WP_021075398.1', 'WP_001812843.1', 'WP_001566861.1', 'WP_216730935.1']
346	['WP_111761742.1', 'WP_000977801.1', 'WP_124374740.1', 'WP_086041099.1', 'WP_021286012.1', 'WP_043044867.1', 'WP_001807952.1', 'WP_217175507.1', 'WP_054189811.1', 'WP_070002274.1', 'WP_078103479.1', 'WP_000977781.1', 'WP_061823607.1', 'WP_216711983.1', 'WP_000977787.1', 'WP_025174797.1', 'WP_070002275.1', 'WP_000977777.1', 'WP_072507195.1', 'WP_045172905.1', 'WP_001805401.1', 'WP_000977803.1', 'W…
347	['WP_000291835.1', 'WP_000291834.1', 'WP_001807311.1', 'WP_049316017.1', 'WP_001621781.1', 'WP_000291832.1', 'WP_001670226.1', 'WP_252592284.1', 'WP_217175515.1', 'WP_001662440.1', 'WP_258413200.1', 'WP_064134927.1', 'WP_001807951.1', 'WP_124374741.1', 'WP_000291838.1', 'WP_048665181.1', 'WP_029549875.1', 'WP_216730881.1', 'WP_023914463.1', 'WP_111048442.1', 'WP_043045046.1', 'WP_063644541.1', 'W…
348	['WP_000291835.1', 'WP_000291834.1', 'WP_001807311.1', 'WP_001621781.1', 'WP_049316017.1', 'WP_001670226.1', 'WP_000291832.1', 'WP_001807951.1', 'WP_258413200.1', 'WP_252592284.1', 'WP_001662440.1', 'WP_217175515.1', 'WP_000291838.1', 'WP_064134927.1', 'WP_048665181.1', 'WP_124374741.1', 'WP_216730881.1', 'WP_023914463.1', 'WP_029549875.1', 'WP_111048442.1', 'WP_043045046.1', 'WP_054189816.1', 'W…
349	['WP_111761742.1', 'WP_001807952.1', 'WP_000977801.1', 'WP_124374740.1', 'WP_021286012.1', 'WP_086041099.1', 'WP_043044867.1', 'WP_217175507.1', 'WP_054189811.1', 'WP_045172905.1', 'WP_078103479.1', 'WP_072507195.1', 'WP_070002274.1', 'WP_000977781.1', 'WP_061823607.1', 'WP_000977787.1', 'WP_001808120.1', 'WP_216711983.1', 'WP_070002275.1', 'WP_025174797.1', 'WP_000977777.1', 'WP_000826304.1', 'W…
350	['WP_111761742.1', 'WP_001807952.1', 'WP_000977801.1', 'WP_124374740.1', 'WP_021286012.1', 'WP_086041099.1', 'WP_043044867.1', 'WP_217175507.1', 'WP_045172905.1', 'WP_078103479.1', 'WP_054189811.1', 'WP_072507195.1', 'WP_070002274.1', 'WP_001808120.1', 'WP_000977781.1', 'WP_061823607.1', 'WP_070002275.1', 'WP_000977787.1', 'WP_216711983.1', 'WP_025174797.1', 'WP_000977777.1', 'WP_000826304.1', 'W…
351	['WP_001804823.1', 'WP_021075398.1', 'WP_001812843.1', 'WP_216730935.1', 'WP_001566861.1']
352	['WP_001016371.1', 'WP_078171404.1', 'WP_001817568.1', 'WP_262516099.1', 'WP_016187006.1']
353	['WP_000291835.1', 'WP_000291834.1', 'WP_001807311.1', 'WP_001621781.1', 'WP_049316017.1', 'WP_001670226.1', 'WP_000291832.1', 'WP_001807951.1', 'WP_258413200.1', 'WP_252592284.1', 'WP_001662440.1', 'WP_217175515.1', 'WP_000291838.1', 'WP_064134927.1', 'WP_048665181.1', 'WP_124374741.1', 'WP_216730881.1', 'WP_023914463.1', 'WP_029549875.1', 'WP_111048442.1', 'WP_043045046.1', 'WP_054189816.1', 'W…
354	['WP_111761742.1', 'WP_001807952.1', 'WP_000977801.1', 'WP_124374740.1', 'WP_021286012.1', 'WP_086041099.1', 'WP_043044867.1', 'WP_217175507.1', 'WP_054189811.1', 'WP_045172905.1', 'WP_078103479.1', 'WP_072507195.1', 'WP_070002274.1', 'WP_070002275.1', 'WP_001808120.1', 'WP_000977781.1', 'WP_061823607.1', 'WP_000977787.1', 'WP_216711983.1', 'WP_014532805.1', 'WP_000597207.1', 'WP_025174797.1', 'W…
355	['WP_006191449.1', 'WP_001004209.1']
356	['WP_258025943.1', 'WP_006191454.1', 'WP_001566853.1', 'WP_258412375.1', 'WP_301541852.1', 'WP_001621785.1', 'WP_277423707.1', 'WP_029549880.1', 'WP_001181359.1', 'WP_001181360.1']
357	['WP_000036329.1', 'WP_000036327.1', 'WP_029549874.1', 'WP_006191471.1', 'WP_000036330.1', 'WP_096658742.1', 'WP_063644523.1', 'WP_000036332.1', 'WP_117203783.1', 'WP_045178479.1', 'WP_000036328.1', 'WP_000036335.1', 'WP_216730877.1', 'WP_070002258.1', 'WP_054189817.1', 'WP_000036334.1', 'WP_214308891.1', 'WP_281263032.1', 'WP_000036325.1', 'WP_086155261.1']
358	['WP_000136636.1', 'WP_000136629.1', 'WP_258413203.1', 'WP_123096954.1', 'WP_048665183.1', 'WP_000136631.1', 'WP_000136638.1', 'WP_258415148.1', 'WP_000136639.1', 'WP_063644546.1', 'WP_000136630.1', 'WP_000136633.1', 'WP_006191473.1', 'WP_000136627.1', 'WP_000136643.1', 'WP_029549872.1', 'WP_000137242.1', 'WP_124374745.1', 'WP_054189821.1', 'WP_000136645.1', 'WP_281263035.1', 'WP_000136640.1', 'W…
359	['WP_111761742.1', 'WP_000977801.1', 'WP_124374740.1', 'WP_021286012.1', 'WP_001807952.1', 'WP_086041099.1', 'WP_043044867.1', 'WP_217175507.1', 'WP_054189811.1', 'WP_078103479.1', 'WP_070002274.1', 'WP_000977781.1', 'WP_000977787.1', 'WP_061823607.1', 'WP_070002275.1', 'WP_216711983.1', 'WP_000977777.1', 'WP_025174797.1', 'WP_045172905.1', 'WP_072507195.1', 'WP_000977788.1', 'WP_000977803.1', 'W…
360	['WP_016187006.1', 'WP_001016371.1', 'WP_078171404.1', 'WP_001817568.1', 'WP_262516099.1']
361	['WP_016187229.1']
362	['WP_111761742.1', 'WP_000977801.1', 'WP_124374740.1', 'WP_001807952.1', 'WP_021286012.1', 'WP_086041099.1', 'WP_217175507.1', 'WP_043044867.1', 'WP_054189811.1', 'WP_078103479.1', 'WP_070002274.1', 'WP_000977781.1', 'WP_000977787.1', 'WP_061823607.1', 'WP_070002275.1', 'WP_216711983.1', 'WP_000977777.1', 'WP_025174797.1', 'WP_045172905.1', 'WP_072507195.1', 'WP_000977803.1', 'WP_000977788.1', 'W…
363	['WP_032099372.1', 'WP_000728770.1', 'WP_017328574.1', 'WP_115210745.1', 'WP_001662438.1', 'WP_000728710.1', 'WP_021286264.1', 'WP_174839710.1', 'WP_029549873.1', 'WP_000728746.1', 'WP_162635829.1', 'WP_072468790.1', 'WP_078099179.1', 'WP_001601937.1', 'WP_078103038.1', 'WP_224518685.1', 'WP_094409871.1', 'WP_078369213.1', 'WP_258413202.1', 'WP_217881114.1', 'WP_103149444.1', 'WP_281263034.1', 'W…
364	['WP_000136636.1', 'WP_000136629.1', 'WP_258413203.1', 'WP_123096954.1', 'WP_029549872.1', 'WP_048665183.1', 'WP_000136631.1', 'WP_000136638.1', 'WP_258415148.1', 'WP_000136639.1', 'WP_000137242.1', 'WP_063644546.1', 'WP_000136645.1', 'WP_000136630.1', 'WP_000136633.1', 'WP_006191473.1', 'WP_000136627.1', 'WP_262516106.1', 'WP_000136643.1', 'WP_020444602.1', 'WP_000136644.1', 'WP_124374745.1', 'W…
365	['WP_021075398.1', 'WP_001804823.1', 'WP_001812843.1', 'WP_001566861.1', 'WP_216730935.1']
366	['WP_001179388.1', 'WP_070002260.1', 'WP_043044860.1', 'WP_021286010.1', 'WP_217881112.1', 'WP_031927395.1', 'WP_054189825.1', 'WP_001179400.1', 'WP_214308895.1', 'WP_124374749.1', 'WP_001179385.1', 'WP_063651207.1', 'WP_001179389.1', 'WP_001179394.1', 'WP_115210749.1', 'WP_071938116.1', 'WP_001179395.1']
367	['WP_111761742.1', 'WP_000977801.1', 'WP_124374740.1', 'WP_021286012.1', 'WP_086041099.1', 'WP_001807952.1', 'WP_043044867.1', 'WP_217175507.1', 'WP_054189811.1', 'WP_078103479.1', 'WP_070002274.1', 'WP_000977781.1', 'WP_061823607.1', 'WP_070002275.1', 'WP_216711983.1', 'WP_000977787.1', 'WP_025174797.1', 'WP_000977777.1', 'WP_072507195.1', 'WP_045172905.1', 'WP_001805401.1', 'WP_000977803.1', 'W…
368	['WP_000728710.1', 'WP_000728750.1', 'WP_021286264.1', 'WP_029549873.1', 'WP_000728746.1', 'WP_078171146.1', 'WP_250396405.1', 'WP_162635829.1', 'WP_000728772.1', 'WP_072468790.1', 'WP_217881114.1', 'WP_212593087.1', 'WP_049879786.1', 'WP_000728770.1', 'WP_032099372.1', 'WP_214308893.1', 'WP_001662438.1', 'WP_137075599.1', 'WP_115210745.1', 'WP_017328574.1', 'WP_174839710.1', 'WP_001601937.1', 'W…
369	['WP_000291835.1', 'WP_000291834.1', 'WP_001807311.1', 'WP_001621781.1', 'WP_049316017.1', 'WP_000291832.1', 'WP_001670226.1', 'WP_258413200.1', 'WP_001807951.1', 'WP_252592284.1', 'WP_001662440.1', 'WP_217175515.1', 'WP_000291838.1', 'WP_064134927.1', 'WP_048665181.1', 'WP_124374741.1', 'WP_023914463.1', 'WP_216730881.1', 'WP_029549875.1', 'WP_111048442.1', 'WP_043045046.1', 'WP_063644541.1', 'W…
370	['WP_111761742.1', 'WP_000977801.1', 'WP_124374740.1', 'WP_021286012.1', 'WP_001807952.1', 'WP_086041099.1', 'WP_043044867.1', 'WP_217175507.1', 'WP_054189811.1', 'WP_078103479.1', 'WP_070002274.1', 'WP_000977781.1', 'WP_070002275.1', 'WP_000977787.1', 'WP_061823607.1', 'WP_216711983.1', 'WP_000977777.1', 'WP_025174797.1', 'WP_045172905.1', 'WP_072507195.1', 'WP_000977788.1', 'WP_000977803.1', 'W…
371	['WP_111761742.1', 'WP_000977801.1', 'WP_124374740.1', 'WP_021286012.1', 'WP_001807952.1', 'WP_086041099.1', 'WP_217175507.1', 'WP_043044867.1', 'WP_054189811.1', 'WP_078103479.1', 'WP_070002274.1', 'WP_000977781.1', 'WP_061823607.1', 'WP_000977787.1', 'WP_216711983.1', 'WP_070002275.1', 'WP_025174797.1', 'WP_000977777.1', 'WP_045172905.1', 'WP_072507195.1', 'WP_000977803.1', 'WP_000977788.1', 'W…
372	['WP_111761742.1', 'WP_000977801.1', 'WP_124374740.1', 'WP_021286012.1', 'WP_086041099.1', 'WP_001807952.1', 'WP_043044867.1', 'WP_217175507.1', 'WP_054189811.1', 'WP_078103479.1', 'WP_070002274.1', 'WP_000977781.1', 'WP_061823607.1', 'WP_070002275.1', 'WP_000977787.1', 'WP_216711983.1', 'WP_025174797.1', 'WP_000977777.1', 'WP_045172905.1', 'WP_072507195.1', 'WP_000977803.1', 'WP_000977788.1', 'W…
373	['WP_111761742.1', 'WP_000977801.1', 'WP_124374740.1', 'WP_086041099.1', 'WP_021286012.1', 'WP_001807952.1', 'WP_217175507.1', 'WP_043044867.1', 'WP_054189811.1', 'WP_078103479.1', 'WP_070002274.1', 'WP_000977781.1', 'WP_061823607.1', 'WP_000977787.1', 'WP_216711983.1', 'WP_025174797.1', 'WP_070002275.1', 'WP_000977777.1', 'WP_072507195.1', 'WP_045172905.1', 'WP_000977803.1', 'WP_001805401.1', 'W…
374	['WP_111761742.1', 'WP_000977801.1', 'WP_124374740.1', 'WP_021286012.1', 'WP_086041099.1', 'WP_001807952.1', 'WP_043044867.1', 'WP_217175507.1', 'WP_054189811.1', 'WP_078103479.1', 'WP_070002274.1', 'WP_000977781.1', 'WP_061823607.1', 'WP_000977787.1', 'WP_070002275.1', 'WP_216711983.1', 'WP_025174797.1', 'WP_000977777.1', 'WP_072507195.1', 'WP_045172905.1', 'WP_000977788.1', 'WP_000977803.1', 'W…
375	['WP_000140910.1', 'WP_029264543.1', 'WP_117203786.1', 'WP_061843159.1']
376	['WP_000924995.1', 'WP_000925002.1', 'WP_029549871.1', 'WP_000924997.1', 'WP_000925001.1', 'WP_000924996.1', 'WP_000925003.1', 'WP_000924990.1', 'WP_063644547.1', 'WP_000925005.1', 'WP_061838516.1', 'WP_217151779.1', 'WP_000924999.1', 'WP_103215186.1', 'WP_048665184.1', 'WP_107375179.1', 'WP_000924993.1', 'WP_228567323.1', 'WP_214308894.1', 'WP_138293527.1', 'WP_162635831.1', 'WP_124374746.1', 'W…
377	['WP_000136636.1', 'WP_000136629.1', 'WP_258413203.1', 'WP_123096954.1', 'WP_029549872.1', 'WP_048665183.1', 'WP_000136631.1', 'WP_000136638.1', 'WP_258415148.1', 'WP_000136639.1', 'WP_000137242.1', 'WP_063644546.1', 'WP_000136645.1', 'WP_000136630.1', 'WP_000136633.1', 'WP_006191473.1', 'WP_000136627.1', 'WP_262516106.1', 'WP_000136643.1', 'WP_020444602.1', 'WP_000136644.1', 'WP_124374745.1', 'W…
378	['WP_000728750.1', 'WP_029549873.1', 'WP_000728746.1', 'WP_000728710.1', 'WP_078171146.1', 'WP_250396405.1', 'WP_021286264.1', 'WP_162635829.1', 'WP_072468790.1', 'WP_000728772.1', 'WP_123096952.1', 'WP_000728713.1', 'WP_217881114.1', 'WP_000728770.1', 'WP_032099372.1', 'WP_212593087.1', 'WP_137075599.1', 'WP_001662438.1', 'WP_049879786.1', 'WP_115210745.1', 'WP_214308893.1', 'WP_017328574.1', 'W…
379	['WP_000036329.1', 'WP_029549874.1', 'WP_000036327.1', 'WP_006191471.1', 'WP_000036330.1', 'WP_096658742.1', 'WP_063644523.1', 'WP_000036332.1', 'WP_117203783.1', 'WP_045178479.1', 'WP_000036328.1', 'WP_000036335.1', 'WP_216730877.1', 'WP_054189817.1', 'WP_070002258.1', 'WP_000036334.1', 'WP_214308891.1', 'WP_281263032.1', 'WP_000036325.1', 'WP_086155261.1']
380	['WP_000291835.1', 'WP_000291834.1', 'WP_001807311.1', 'WP_049316017.1', 'WP_000291832.1', 'WP_001621781.1', 'WP_001670226.1', 'WP_252592284.1', 'WP_001662440.1', 'WP_217175515.1', 'WP_258413200.1', 'WP_064134927.1', 'WP_001807951.1', 'WP_029549875.1', 'WP_124374741.1', 'WP_000291838.1', 'WP_048665181.1', 'WP_216730881.1', 'WP_023914463.1', 'WP_111048442.1', 'WP_043045046.1', 'WP_063644541.1', 'W…
381	['WP_001006429.1', 'WP_001006427.1', 'WP_001006428.1', 'WP_001006425.1', 'WP_114217614.1', 'WP_064133632.1', 'WP_063651234.1', 'WP_130825074.1', 'WP_043044864.1', 'WP_217175513.1', 'WP_096658746.1', 'WP_244757304.1', 'WP_044291671.1', 'WP_029549876.1', 'WP_001006431.1', 'WP_123096948.1', 'WP_216500991.1', 'WP_250396101.1', 'WP_001006445.1', 'WP_001006442.1', 'WP_001006434.1', 'WP_048665179.1', 'W…
382	['WP_064136757.1', 'WP_045172580.1', 'WP_054189810.1', 'WP_000710565.1', 'WP_096658752.1', 'WP_000710549.1', 'WP_000710559.1', 'WP_000710579.1', 'WP_029549878.1', 'WP_089535918.1', 'WP_043044870.1', 'WP_000710562.1', 'WP_045178475.1', 'WP_000710576.1', 'WP_049283383.1', 'WP_162635825.1', 'WP_123096945.1', 'WP_000710555.1', 'WP_000710577.1', 'WP_048665171.1', 'WP_162644627.1', 'WP_000710575.1', 'W…
383	['WP_000714373.1', 'WP_000714376.1', 'WP_000410568.1', 'WP_000714379.1', 'WP_000410567.1', 'WP_124374738.1', 'WP_162635824.1', 'WP_029549879.1', 'WP_103149890.1', 'WP_000410571.1', 'WP_217175503.1', 'WP_048665170.1', 'WP_000714388.1', 'WP_258415141.1', 'WP_000714375.1', 'WP_044291658.1', 'WP_216730893.1', 'WP_271291411.1', 'WP_000714386.1', 'WP_000714395.1', 'WP_216745764.1', 'WP_250743318.1', 'W…
384	['WP_258025943.1', 'WP_029549880.1', 'WP_006191454.1', 'WP_001181359.1', 'WP_301541852.1', 'WP_001566853.1', 'WP_001181360.1', 'WP_258412375.1', 'WP_001621785.1', 'WP_277423707.1']
385	['WP_001100493.1', 'WP_262832074.1', 'WP_029549881.1', 'WP_114290889.1', 'WP_096658754.1', 'WP_216730897.1']
386	['WP_000908952.1', 'WP_134810760.1', 'WP_258411908.1', 'WP_000908949.1', 'WP_000908954.1', 'WP_000908956.1', 'WP_044291652.1', 'WP_224826828.1', 'WP_029549882.1', 'WP_000908959.1', 'WP_000908953.1', 'WP_216730901.1', 'WP_031897116.1', 'WP_000908960.1', 'WP_001621787.1', 'WP_070002250.1', 'WP_061824026.1', 'WP_054189808.1', 'WP_043044875.1', 'WP_000908950.1', 'WP_049884435.1']
387	['WP_029549898.1', 'WP_054189800.1']
388	['WP_029549899.1', 'WP_054189799.1']
389	['WP_029644929.1', 'WP_046399078.1']
390	['WP_111761742.1', 'WP_000977801.1', 'WP_124374740.1', 'WP_021286012.1', 'WP_086041099.1', 'WP_001807952.1', 'WP_217175507.1', 'WP_043044867.1', 'WP_029693997.1', 'WP_054189811.1', 'WP_078103479.1', 'WP_070002274.1', 'WP_000977781.1', 'WP_044291663.1', 'WP_061823607.1', 'WP_070002275.1', 'WP_000977787.1', 'WP_216711983.1', 'WP_000977777.1', 'WP_025174797.1', 'WP_045172905.1', 'WP_072507195.1', 'W…
391	['WP_000080559.1', 'WP_000080564.1', 'WP_000080571.1', 'WP_000080572.1', 'WP_000080576.1', 'WP_045172581.1', 'WP_107388421.1', 'WP_000080558.1', 'WP_117203784.1', 'WP_250396403.1', 'WP_262516101.1', 'WP_154285411.1', 'WP_048666596.1', 'WP_117196563.1', 'WP_228580661.1', 'WP_112366447.1', 'WP_000080573.1', 'WP_224518686.1', 'WP_108963976.1', 'WP_115210738.1', 'WP_048665168.1', 'WP_000080560.1', 'W…
392	['WP_031788318.1']
393	['WP_111761742.1', 'WP_000977801.1', 'WP_124374740.1', 'WP_021286012.1', 'WP_086041099.1', 'WP_001807952.1', 'WP_217175507.1', 'WP_043044867.1', 'WP_054189811.1', 'WP_078103479.1', 'WP_070002274.1', 'WP_000977781.1', 'WP_061823607.1', 'WP_000977787.1', 'WP_070002275.1', 'WP_216711983.1', 'WP_025174797.1', 'WP_045172905.1', 'WP_000977777.1', 'WP_072507195.1', 'WP_000977803.1', 'WP_000977788.1', 'W…
394	['WP_123096946.1', 'WP_031796465.1', 'WP_000977787.1', 'WP_000977777.1', 'WP_000977786.1', 'WP_048665173.1', 'WP_111761742.1', 'WP_025173820.1', 'WP_000826301.1', 'WP_001807952.1', 'WP_000977801.1', 'WP_187396933.1', 'WP_042905015.1', 'WP_000977788.1', 'WP_075560384.1', 'WP_070020976.1', 'WP_024273389.1', 'WP_043044867.1', 'WP_124374740.1', 'WP_000597207.1', 'WP_014532805.1', 'WP_045172903.1', 'W…
395	['WP_000173891.1', 'WP_000173895.1', 'WP_046597245.1', 'WP_000173889.1', 'WP_000173894.1', 'WP_000173896.1', 'WP_000173893.1', 'WP_124374742.1', 'WP_000173898.1', 'WP_000173887.1', 'WP_252592282.1', 'WP_115210744.1', 'WP_250736782.1', 'WP_052998183.1', 'WP_043044863.1', 'WP_000173883.1', 'WP_054189818.1', 'WP_123096951.1', 'WP_031796797.1', 'WP_063651238.1', 'WP_031886299.1', 'WP_187396008.1', 'W…
396	['WP_048665173.1', 'WP_111761742.1', 'WP_021286012.1', 'WP_124374740.1', 'WP_086041099.1', 'WP_043044867.1', 'WP_261983541.1', 'WP_054189811.1', 'WP_001807952.1', 'WP_000649983.1', 'WP_000977801.1', 'WP_070002274.1', 'WP_000977781.1', 'WP_217175507.1', 'WP_061823607.1', 'WP_216711983.1', 'WP_000912285.1', 'WP_001808120.1', 'WP_072507195.1', 'WP_045172905.1', 'WP_078103479.1', 'WP_258413351.1', 'W…
397	['WP_031836974.1', 'WP_000977787.1', 'WP_042905015.1', 'WP_000977788.1', 'WP_000977786.1', 'WP_031796465.1', 'WP_048665173.1', 'WP_001807952.1', 'WP_123096946.1', 'WP_000977801.1', 'WP_025173820.1', 'WP_000977777.1', 'WP_111761742.1', 'WP_000826301.1', 'WP_289622969.1', 'WP_075560384.1', 'WP_024273389.1', 'WP_043044867.1', 'WP_217175507.1', 'WP_187396933.1', 'WP_086039792.1', 'WP_262516102.1', 'W…
398	['WP_000876756.1', 'WP_000876757.1', 'WP_000876751.1', 'WP_000876752.1', 'WP_111761745.1', 'WP_217175519.1', 'WP_063651239.1', 'WP_031837964.1', 'WP_162653775.1', 'WP_000876758.1', 'WP_000876748.1', 'WP_162635830.1', 'WP_115210746.1', 'WP_044291706.1', 'WP_250743321.1', 'WP_124374744.1', 'WP_031928223.1', 'WP_072490038.1', 'WP_160190072.1', 'WP_250736779.1', 'WP_054189820.1', 'WP_179302723.1']
399	['WP_031873201.1', 'WP_000728765.1', 'WP_187396009.1', 'WP_078104117.1', 'WP_103149891.1', 'WP_116100492.1', 'WP_216730876.1', 'WP_000728706.1', 'WP_000728718.1', 'WP_042907859.1', 'WP_046399078.1']
400	['WP_031875170.1', 'WP_000389763.1', 'WP_048665161.1', 'WP_000389759.1', 'WP_000389761.1', 'WP_250755235.1', 'WP_216745767.1', 'WP_072491075.1', 'WP_000389764.1', 'WP_001641272.1', 'WP_000389771.1', 'WP_000389773.1', 'WP_054189806.1', 'WP_214308884.1', 'WP_000398679.1', 'WP_217175498.1', 'WP_000389769.1']
401	['WP_031884358.1', 'WP_103188419.1', 'WP_115210742.1', 'WP_001075807.1', 'WP_063644528.1', 'WP_217881116.1', 'WP_109162059.1', 'WP_123096947.1', 'WP_258413199.1', 'WP_001075809.1', 'WP_114290892.1', 'WP_162635826.1', 'WP_117196561.1', 'WP_216730883.1', 'WP_001075814.1', 'WP_001075804.1', 'WP_001075802.1', 'WP_001075805.1', 'WP_001075816.1', 'WP_054189813.1', 'WP_043044865.1', 'WP_045172900.1', 'W…
402	['WP_000173891.1', 'WP_000173895.1', 'WP_046597245.1', 'WP_000173889.1', 'WP_000173894.1', 'WP_000173896.1', 'WP_000173893.1', 'WP_124374742.1', 'WP_000173898.1', 'WP_000173887.1', 'WP_252592282.1', 'WP_115210744.1', 'WP_250736782.1', 'WP_052998183.1', 'WP_043044863.1', 'WP_000173883.1', 'WP_054189818.1', 'WP_123096951.1', 'WP_031886299.1', 'WP_063651238.1', 'WP_031796797.1', 'WP_187396008.1', 'W…
403	['WP_000908952.1', 'WP_134810760.1', 'WP_258411908.1', 'WP_000908956.1', 'WP_000908954.1', 'WP_044291652.1', 'WP_000908949.1', 'WP_000908959.1', 'WP_224826828.1', 'WP_000908953.1', 'WP_029549882.1', 'WP_216730901.1', 'WP_031897116.1', 'WP_000908960.1', 'WP_001621787.1', 'WP_070002250.1', 'WP_061824026.1', 'WP_054189808.1', 'WP_043044875.1', 'WP_000908950.1', 'WP_049884435.1']
404	['WP_000610051.1', 'WP_115210750.1', 'WP_046472849.1', 'WP_000610053.1', 'WP_000610044.1', 'WP_197840534.1', 'WP_124374750.1', 'WP_043044859.1', 'WP_096658734.1', 'WP_063651205.1', 'WP_000610045.1', 'WP_031900862.1', 'WP_117203782.1', 'WP_141062651.1', 'WP_229360488.1', 'WP_094969519.1', 'WP_000610056.1', 'WP_054189826.1', 'WP_214308896.1']
405	['WP_046399075.1', 'WP_061843157.1', 'WP_000173891.1', 'WP_052998183.1', 'WP_123096951.1', 'WP_054189818.1', 'WP_000173894.1', 'WP_000173895.1', 'WP_046597245.1', 'WP_000173889.1', 'WP_031912891.1', 'WP_000173896.1', 'WP_000173893.1', 'WP_043044863.1', 'WP_124374742.1', 'WP_000173898.1', 'WP_115210744.1', 'WP_000173887.1', 'WP_252592282.1', 'WP_250736782.1', 'WP_000173883.1', 'WP_031796797.1', 'W…
406	['WP_001179388.1', 'WP_031927395.1', 'WP_043044860.1', 'WP_070002260.1', 'WP_217881112.1', 'WP_021286010.1', 'WP_054189825.1', 'WP_124374749.1', 'WP_001179400.1', 'WP_214308895.1', 'WP_001179385.1', 'WP_063651207.1', 'WP_001179389.1', 'WP_115210749.1', 'WP_001179394.1', 'WP_071938116.1', 'WP_001179395.1']
407	['WP_250736793.1', 'WP_000816132.1', 'WP_031927403.1', 'WP_217175493.1', 'WP_000816129.1', 'WP_000816126.1', 'WP_063644539.1', 'WP_070003412.1', 'WP_000816133.1']
408	['WP_000876756.1', 'WP_000876757.1', 'WP_000876751.1', 'WP_000876752.1', 'WP_111761745.1', 'WP_217175519.1', 'WP_063651239.1', 'WP_000876748.1', 'WP_162653775.1', 'WP_000876758.1', 'WP_031837964.1', 'WP_162635830.1', 'WP_115210746.1', 'WP_044291706.1', 'WP_250743321.1', 'WP_031928223.1', 'WP_124374744.1', 'WP_072490038.1', 'WP_160190072.1', 'WP_250736779.1', 'WP_054189820.1', 'WP_179302723.1']
409	['WP_032099372.1', 'WP_000728770.1', 'WP_017328574.1', 'WP_115210745.1', 'WP_001662438.1', 'WP_021286264.1', 'WP_174839710.1', 'WP_029549873.1', 'WP_000728746.1', 'WP_162635829.1', 'WP_072468790.1', 'WP_078099179.1', 'WP_001601937.1', 'WP_078103038.1', 'WP_094409871.1', 'WP_224518685.1', 'WP_078369213.1', 'WP_258413202.1', 'WP_103149444.1', 'WP_281263034.1', 'WP_058142379.1', 'WP_046399078.1']
410	['WP_001075807.1', 'WP_162635826.1', 'WP_114290892.1', 'WP_117196561.1', 'WP_001075814.1', 'WP_001075802.1', 'WP_063644528.1', 'WP_001075805.1', 'WP_103188419.1', 'WP_001075816.1', 'WP_001075804.1', 'WP_258415146.1', 'WP_048665177.1', 'WP_001075823.1', 'WP_001075819.1', 'WP_115210742.1', 'WP_001075809.1', 'WP_109162059.1', 'WP_089535917.1', 'WP_001075815.1', 'WP_123096947.1', 'WP_216730883.1', 'W…
411	['WP_041494635.1', 'WP_078151159.1', 'WP_078151355.1', 'WP_058142379.1', 'WP_046399078.1']
412	['WP_111761742.1', 'WP_000977801.1', 'WP_124374740.1', 'WP_001807952.1', 'WP_021286012.1', 'WP_086041099.1', 'WP_217175507.1', 'WP_043044867.1', 'WP_054189811.1', 'WP_078103479.1', 'WP_070002274.1', 'WP_000977781.1', 'WP_000977787.1', 'WP_061823607.1', 'WP_070002275.1', 'WP_216711983.1', 'WP_000977777.1', 'WP_025174797.1', 'WP_000977788.1', 'WP_045172905.1', 'WP_072507195.1', 'WP_000977803.1', 'W…
413	['WP_042907859.1', 'WP_248313928.1', 'WP_116100492.1', 'WP_103149891.1', 'WP_216730876.1', 'WP_000728706.1', 'WP_000728718.1', 'WP_217205076.1', 'WP_046399078.1']
414	['WP_001006429.1', 'WP_001006427.1', 'WP_001006428.1', 'WP_001006425.1', 'WP_114217614.1', 'WP_064133632.1', 'WP_063651234.1', 'WP_130825074.1', 'WP_043044864.1', 'WP_217175513.1', 'WP_096658746.1', 'WP_244757304.1', 'WP_044291671.1', 'WP_029549876.1', 'WP_001006431.1', 'WP_123096948.1', 'WP_216500991.1', 'WP_001006445.1', 'WP_250396101.1', 'WP_001006442.1', 'WP_042907860.1', 'WP_048665179.1', 'W…
415	['WP_043039598.1', 'WP_111761741.1', 'WP_123096943.1']
416	['WP_000610051.1', 'WP_046472849.1', 'WP_115210750.1', 'WP_000610053.1', 'WP_197840534.1', 'WP_000610044.1', 'WP_124374750.1', 'WP_043044859.1', 'WP_096658734.1', 'WP_063651205.1', 'WP_000610045.1', 'WP_141062651.1', 'WP_117203782.1', 'WP_031900862.1', 'WP_094969519.1', 'WP_229360488.1', 'WP_000610056.1', 'WP_054189826.1', 'WP_214308896.1']
417	['WP_001179388.1', 'WP_043044860.1', 'WP_070002260.1', 'WP_031927395.1', 'WP_217881112.1', 'WP_021286010.1', 'WP_054189825.1', 'WP_001179400.1', 'WP_124374749.1', 'WP_214308895.1', 'WP_001179385.1', 'WP_063651207.1', 'WP_001179389.1', 'WP_001179394.1', 'WP_115210749.1', 'WP_071938116.1', 'WP_001179395.1']
418	['WP_001078456.1', 'WP_103148865.1', 'WP_115210748.1', 'WP_072490040.1', 'WP_043044861.1', 'WP_001078461.1', 'WP_054189824.1', 'WP_001078457.1', 'WP_281263037.1', 'WP_114642541.1', 'WP_217205077.1', 'WP_124374748.1', 'WP_262516108.1', 'WP_116100493.1', 'WP_001078464.1', 'WP_225549175.1']
419	['WP_000173891.1', 'WP_000173895.1', 'WP_046597245.1', 'WP_000173894.1', 'WP_000173896.1', 'WP_000173889.1', 'WP_000173893.1', 'WP_000173898.1', 'WP_124374742.1', 'WP_000173887.1', 'WP_043044863.1', 'WP_252592282.1', 'WP_115210744.1', 'WP_250736782.1', 'WP_052998183.1', 'WP_000173883.1', 'WP_054189818.1', 'WP_123096951.1', 'WP_063651238.1', 'WP_031886299.1', 'WP_031796797.1', 'WP_187396008.1', 'W…
420	['WP_001006429.1', 'WP_001006428.1', 'WP_001006427.1', 'WP_001006425.1', 'WP_114217614.1', 'WP_064133632.1', 'WP_063651234.1', 'WP_043044864.1', 'WP_130825074.1', 'WP_217175513.1', 'WP_096658746.1', 'WP_244757304.1', 'WP_044291671.1', 'WP_029549876.1', 'WP_001006431.1', 'WP_216500991.1', 'WP_123096948.1', 'WP_250396101.1', 'WP_001006445.1', 'WP_001006442.1', 'WP_048665179.1', 'WP_001006434.1', 'W…
421	['WP_001075807.1', 'WP_114290892.1', 'WP_162635826.1', 'WP_117196561.1', 'WP_001075814.1', 'WP_001075802.1', 'WP_001075805.1', 'WP_063644528.1', 'WP_103188419.1', 'WP_001075816.1', 'WP_258415146.1', 'WP_001075804.1', 'WP_048665177.1', 'WP_001075809.1', 'WP_001075819.1', 'WP_001075823.1', 'WP_115210742.1', 'WP_109162059.1', 'WP_089535917.1', 'WP_258413199.1', 'WP_001075815.1', 'WP_216730883.1', 'W…
422	['WP_111761742.1', 'WP_000977801.1', 'WP_124374740.1', 'WP_086041099.1', 'WP_043044867.1', 'WP_021286012.1', 'WP_001807952.1', 'WP_217175507.1', 'WP_054189811.1', 'WP_070002274.1', 'WP_078103479.1', 'WP_000977781.1', 'WP_061823607.1', 'WP_216711983.1', 'WP_000977787.1', 'WP_070002275.1', 'WP_025174797.1', 'WP_000977777.1', 'WP_045172905.1', 'WP_072507195.1', 'WP_001805401.1', 'WP_000977803.1', 'W…
423	['WP_111761742.1', 'WP_001807952.1', 'WP_000977801.1', 'WP_124374740.1', 'WP_021286012.1', 'WP_054189811.1', 'WP_217175507.1', 'WP_086041099.1', 'WP_045172905.1', 'WP_078103479.1', 'WP_072507195.1', 'WP_043044867.1', 'WP_000977781.1', 'WP_070002274.1', 'WP_001808120.1', 'WP_000977787.1', 'WP_061823607.1', 'WP_025174797.1', 'WP_000977777.1', 'WP_216711983.1', 'WP_070002275.1', 'WP_000826304.1', 'W…
424	['WP_111761742.1', 'WP_000977801.1', 'WP_124374740.1', 'WP_021286012.1', 'WP_001807952.1', 'WP_086041099.1', 'WP_217175507.1', 'WP_043044867.1', 'WP_054189811.1', 'WP_078103479.1', 'WP_070002274.1', 'WP_000977781.1', 'WP_061823607.1', 'WP_000977787.1', 'WP_216711983.1', 'WP_070002275.1', 'WP_025174797.1', 'WP_000977777.1', 'WP_045172905.1', 'WP_072507195.1', 'WP_000977803.1', 'WP_000977788.1', 'W…
425	['WP_064136757.1', 'WP_045172580.1', 'WP_054189810.1', 'WP_000710565.1', 'WP_096658752.1', 'WP_000710549.1', 'WP_000710559.1', 'WP_000710579.1', 'WP_043044870.1', 'WP_089535918.1', 'WP_029549878.1', 'WP_000710562.1', 'WP_045178475.1', 'WP_049283383.1', 'WP_000710576.1', 'WP_162635825.1', 'WP_000710555.1', 'WP_000710577.1', 'WP_048665171.1', 'WP_123096945.1', 'WP_162644627.1', 'WP_000710575.1', 'W…
426	['WP_043044871.1', 'WP_115210739.1', 'WP_000472888.1', 'WP_063651224.1', 'WP_123096942.1', 'WP_046597247.1', 'WP_123096941.1', 'WP_111761740.1']
427	['WP_043044872.1']
428	['WP_000908952.1', 'WP_134810760.1', 'WP_258411908.1', 'WP_000908956.1', 'WP_000908954.1', 'WP_044291652.1', 'WP_000908949.1', 'WP_000908959.1', 'WP_224826828.1', 'WP_000908953.1', 'WP_029549882.1', 'WP_216730901.1', 'WP_031897116.1', 'WP_000908960.1', 'WP_001621787.1', 'WP_070002250.1', 'WP_061824026.1', 'WP_043044875.1', 'WP_054189808.1', 'WP_000908950.1', 'WP_049884435.1']
429	['WP_000627029.1', 'WP_216730903.1', 'WP_000627024.1', 'WP_000627030.1', 'WP_043044876.1', 'WP_000627025.1', 'WP_115210737.1', 'WP_000627033.1', 'WP_048665164.1', 'WP_084570019.1', 'WP_000627032.1']
430	['WP_000291835.1', 'WP_000291834.1', 'WP_001807311.1', 'WP_001621781.1', 'WP_049316017.1', 'WP_000291832.1', 'WP_001670226.1', 'WP_001807951.1', 'WP_258413200.1', 'WP_252592284.1', 'WP_001662440.1', 'WP_217175515.1', 'WP_064134927.1', 'WP_000291838.1', 'WP_048665181.1', 'WP_124374741.1', 'WP_216730881.1', 'WP_023914463.1', 'WP_029549875.1', 'WP_111048442.1', 'WP_043045046.1', 'WP_054189816.1', 'W…
431	['WP_000662031.1', 'WP_000662030.1', 'WP_000662036.1', 'WP_000662037.1', 'WP_176427344.1', 'WP_048665160.1', 'WP_216745768.1', 'WP_205301162.1', 'WP_044291648.1', 'WP_000662022.1', 'WP_054189805.1', 'WP_000662029.1', 'WP_000662027.1', 'WP_214308883.1', 'WP_000662035.1', 'WP_070003414.1', 'WP_181875224.1', 'WP_234970906.1', 'WP_063644538.1', 'WP_000662039.1', 'WP_203228749.1', 'WP_237266956.1', 'W…
432	['WP_000908952.1', 'WP_134810760.1', 'WP_258411908.1', 'WP_000908956.1', 'WP_044291652.1', 'WP_000908954.1', 'WP_000908949.1', 'WP_000908959.1', 'WP_000908953.1', 'WP_224826828.1', 'WP_216730901.1', 'WP_029549882.1', 'WP_031897116.1', 'WP_000908960.1', 'WP_001621787.1', 'WP_070002250.1', 'WP_061824026.1', 'WP_054189808.1', 'WP_043044875.1', 'WP_000908950.1', 'WP_049884435.1']
433	['WP_000814441.1', 'WP_044291654.1', 'WP_000814440.1', 'WP_117196564.1', 'WP_096658756.1', 'WP_216730899.1', 'WP_000814443.1', 'WP_001566851.1', 'WP_229360487.1', 'WP_048665166.1', 'WP_070002251.1', 'WP_141062656.1']
434	['WP_000714373.1', 'WP_000410568.1', 'WP_000714376.1', 'WP_000410567.1', 'WP_000714379.1', 'WP_124374738.1', 'WP_162635824.1', 'WP_103149890.1', 'WP_029549879.1', 'WP_000410571.1', 'WP_048665170.1', 'WP_217175503.1', 'WP_044291658.1', 'WP_258415141.1', 'WP_000714388.1', 'WP_000714375.1', 'WP_216730893.1', 'WP_000714395.1', 'WP_216745764.1', 'WP_000714386.1', 'WP_271291411.1', 'WP_250743318.1', 'W…
435	['WP_064136757.1', 'WP_045172580.1', 'WP_054189810.1', 'WP_000710565.1', 'WP_096658752.1', 'WP_000710559.1', 'WP_000710549.1', 'WP_000710579.1', 'WP_029549878.1', 'WP_043044870.1', 'WP_089535918.1', 'WP_000710562.1', 'WP_045178475.1', 'WP_000710576.1', 'WP_049283383.1', 'WP_162635825.1', 'WP_000710555.1', 'WP_048665171.1', 'WP_000710577.1', 'WP_123096945.1', 'WP_162644627.1', 'WP_000710575.1', 'W…
436	['WP_111761742.1', 'WP_000977801.1', 'WP_124374740.1', 'WP_021286012.1', 'WP_001807952.1', 'WP_086041099.1', 'WP_217175507.1', 'WP_054189811.1', 'WP_043044867.1', 'WP_078103479.1', 'WP_029693997.1', 'WP_070002274.1', 'WP_000977781.1', 'WP_044291663.1', 'WP_061823607.1', 'WP_000977787.1', 'WP_216711983.1', 'WP_070002275.1', 'WP_000977777.1', 'WP_025174797.1', 'WP_045172905.1', 'WP_072507195.1', 'W…
437	['WP_001006429.1', 'WP_001006428.1', 'WP_001006427.1', 'WP_001006425.1', 'WP_114217614.1', 'WP_064133632.1', 'WP_063651234.1', 'WP_043044864.1', 'WP_130825074.1', 'WP_217175513.1', 'WP_096658746.1', 'WP_044291671.1', 'WP_244757304.1', 'WP_029549876.1', 'WP_216500991.1', 'WP_001006431.1', 'WP_123096948.1', 'WP_001006445.1', 'WP_001006442.1', 'WP_250396101.1', 'WP_048665179.1', 'WP_001006434.1', 'W…
438	['WP_000291835.1', 'WP_000291834.1', 'WP_001807311.1', 'WP_049316017.1', 'WP_001621781.1', 'WP_000291832.1', 'WP_001670226.1', 'WP_252592284.1', 'WP_001662440.1', 'WP_217175515.1', 'WP_001807951.1', 'WP_258413200.1', 'WP_064134927.1', 'WP_124374741.1', 'WP_048665181.1', 'WP_000291838.1', 'WP_029549875.1', 'WP_216730881.1', 'WP_023914463.1', 'WP_111048442.1', 'WP_043045046.1', 'WP_063644541.1', 'W…
439	['WP_000876756.1', 'WP_000876757.1', 'WP_000876751.1', 'WP_000876752.1', 'WP_111761745.1', 'WP_217175519.1', 'WP_063651239.1', 'WP_162653775.1', 'WP_000876758.1', 'WP_000876748.1', 'WP_031837964.1', 'WP_162635830.1', 'WP_115210746.1', 'WP_044291706.1', 'WP_250743321.1', 'WP_124374744.1', 'WP_031928223.1', 'WP_072490038.1', 'WP_160190072.1', 'WP_250736779.1', 'WP_054189820.1', 'WP_179302723.1']
440	['WP_111761742.1', 'WP_000977801.1', 'WP_124374740.1', 'WP_001807952.1', 'WP_021286012.1', 'WP_086041099.1', 'WP_217175507.1', 'WP_043044867.1', 'WP_054189811.1', 'WP_078103479.1', 'WP_070002274.1', 'WP_000977781.1', 'WP_061823607.1', 'WP_000977787.1', 'WP_216711983.1', 'WP_070002275.1', 'WP_025174797.1', 'WP_000977777.1', 'WP_045172905.1', 'WP_072507195.1', 'WP_000977803.1', 'WP_000977788.1', 'W…
441	['WP_064136757.1', 'WP_045172580.1', 'WP_054189810.1', 'WP_000710565.1', 'WP_096658752.1', 'WP_000710549.1', 'WP_000710559.1', 'WP_000710579.1', 'WP_043044870.1', 'WP_089535918.1', 'WP_029549878.1', 'WP_000710562.1', 'WP_045178475.1', 'WP_049283383.1', 'WP_000710576.1', 'WP_162635825.1', 'WP_000710555.1', 'WP_123096945.1', 'WP_000710577.1', 'WP_048665171.1', 'WP_162644627.1', 'WP_000710575.1', 'W…
442	['WP_000080571.1', 'WP_000080572.1', 'WP_045172581.1', 'WP_000080559.1', 'WP_117203784.1', 'WP_250396403.1', 'WP_000080564.1', 'WP_262516101.1', 'WP_154285411.1', 'WP_048666596.1', 'WP_228580661.1', 'WP_000080576.1', 'WP_112366447.1', 'WP_000080573.1', 'WP_000080558.1', 'WP_107388421.1', 'WP_108963976.1', 'WP_224518686.1', 'WP_115210738.1', 'WP_094409869.1', 'WP_117196563.1', 'WP_111048071.1', 'W…
443	['WP_000201641.1', 'WP_096658760.1', 'WP_216745766.1', 'WP_000179901.1', 'WP_000179902.1', 'WP_000179900.1', 'WP_000179890.1', 'WP_217175500.1', 'WP_000179898.1', 'WP_045172582.1', 'WP_000201643.1', 'WP_124374734.1', 'WP_000179905.1', 'WP_117203785.1', 'WP_262374854.1', 'WP_000201639.1', 'WP_000179906.1', 'WP_000201644.1', 'WP_258412981.1', 'WP_048665163.1', 'WP_117196566.1', 'WP_000201640.1', 'W…
444	['WP_001033011.1', 'WP_217175496.1', 'WP_250736790.1', 'WP_001033009.1', 'WP_045172584.1', 'WP_001033018.1', 'WP_141062657.1', 'WP_124374733.1', 'WP_001033006.1']
445	['WP_045172895.1', 'WP_123096950.1']
446	['WP_001075807.1', 'WP_114290892.1', 'WP_162635826.1', 'WP_117196561.1', 'WP_001075814.1', 'WP_001075802.1', 'WP_063644528.1', 'WP_001075805.1', 'WP_103188419.1', 'WP_001075816.1', 'WP_258415146.1', 'WP_001075804.1', 'WP_048665177.1', 'WP_001075823.1', 'WP_001075819.1', 'WP_115210742.1', 'WP_001075809.1', 'WP_109162059.1', 'WP_089535917.1', 'WP_001075815.1', 'WP_123096947.1', 'WP_216730883.1', 'W…
447	['WP_111761742.1', 'WP_001807952.1', 'WP_000977801.1', 'WP_124374740.1', 'WP_021286012.1', 'WP_086041099.1', 'WP_043044867.1', 'WP_217175507.1', 'WP_054189811.1', 'WP_045172905.1', 'WP_078103479.1', 'WP_072507195.1', 'WP_070002274.1', 'WP_000977781.1', 'WP_061823607.1', 'WP_001808120.1', 'WP_070002275.1', 'WP_000977787.1', 'WP_216711983.1', 'WP_025174797.1', 'WP_000977777.1', 'WP_000826304.1', 'W…
448	['WP_111761742.1', 'WP_001807952.1', 'WP_000977801.1', 'WP_124374740.1', 'WP_021286012.1', 'WP_086041099.1', 'WP_043044867.1', 'WP_217175507.1', 'WP_045172905.1', 'WP_078103479.1', 'WP_054189811.1', 'WP_072507195.1', 'WP_070002274.1', 'WP_000977781.1', 'WP_061823607.1', 'WP_001808120.1', 'WP_000977787.1', 'WP_216711983.1', 'WP_070002275.1', 'WP_025174797.1', 'WP_000977777.1', 'WP_000826304.1', 'W…
449	['WP_064136757.1', 'WP_045172580.1', 'WP_054189810.1', 'WP_000710549.1', 'WP_000710565.1', 'WP_096658752.1', 'WP_000710559.1', 'WP_000710579.1', 'WP_089535918.1', 'WP_043044870.1', 'WP_029549878.1', 'WP_045178475.1', 'WP_000710562.1', 'WP_049283383.1', 'WP_000710576.1', 'WP_000710555.1', 'WP_162635825.1', 'WP_048665171.1', 'WP_000710577.1', 'WP_123096945.1', 'WP_162644627.1', 'WP_000710575.1', 'W…
450	['WP_000036329.1', 'WP_000036327.1', 'WP_029549874.1', 'WP_006191471.1', 'WP_000036330.1', 'WP_096658742.1', 'WP_000036332.1', 'WP_063644523.1', 'WP_045178479.1', 'WP_117203783.1', 'WP_000036328.1', 'WP_000036335.1', 'WP_216730877.1', 'WP_070002258.1', 'WP_054189817.1', 'WP_000036334.1', 'WP_214308891.1', 'WP_281263032.1', 'WP_000036325.1', 'WP_086155261.1']
451	['WP_064136757.1', 'WP_043044870.1', 'WP_045172580.1', 'WP_046399069.1', 'WP_000710577.1', 'WP_000710576.1', 'WP_000710575.1', 'WP_089535918.1', 'WP_029549878.1', 'WP_123096945.1', 'WP_000710567.1', 'WP_162635825.1', 'WP_054189810.1', 'WP_048665171.1', 'WP_096658752.1', 'WP_070002253.1', 'WP_000710565.1', 'WP_044291661.1', 'WP_000710559.1', 'WP_045178475.1', 'WP_000710549.1', 'WP_000710562.1', 'W…
452	['WP_001791319.1', 'WP_001800966.1', 'WP_096658908.1', 'WP_162635859.1', 'WP_141062658.1', 'WP_072353806.1', 'WP_078064639.1', 'WP_001791835.1', 'WP_078367111.1', 'WP_078103552.1', 'WP_250396406.1', 'WP_077446554.1', 'WP_205299471.1', 'WP_001792226.1', 'WP_217175657.1', 'WP_089430333.1', 'WP_214309383.1', 'WP_124374788.1', 'WP_046399073.1']
453	['WP_046399075.1', 'WP_000173891.1', 'WP_052998183.1', 'WP_000173895.1', 'WP_000173894.1', 'WP_046597245.1', 'WP_054189818.1', 'WP_000173889.1', 'WP_000173896.1', 'WP_000173893.1', 'WP_043044863.1', 'WP_124374742.1', 'WP_000173898.1', 'WP_000173887.1', 'WP_252592282.1', 'WP_115210744.1', 'WP_250736782.1', 'WP_000173883.1', 'WP_123096951.1', 'WP_063651238.1', 'WP_031886299.1', 'WP_031796797.1', 'W…
454	['WP_046399076.1', 'WP_000173883.1', 'WP_000173887.1', 'WP_000173889.1', 'WP_000173891.1', 'WP_000173893.1', 'WP_000173895.1', 'WP_000173896.1', 'WP_000173898.1', 'WP_000173899.1', 'WP_000173902.1', 'WP_000173904.1', 'WP_031796797.1', 'WP_031886299.1', 'WP_046597245.1', 'WP_061843157.1', 'WP_063651238.1', 'WP_096658740.1', 'WP_103148862.1', 'WP_115210744.1', 'WP_123096951.1', 'WP_124374742.1', 'W…
455	['WP_046399078.1', 'WP_124374743.1']
456	['WP_258415148.1', 'WP_000136636.1', 'WP_000136630.1', 'WP_000136629.1', 'WP_258413203.1', 'WP_123096954.1', 'WP_029549872.1', 'WP_048665183.1', 'WP_000136631.1', 'WP_046399080.1', 'WP_000136638.1', 'WP_000137242.1', 'WP_000136639.1', 'WP_063644546.1', 'WP_000136645.1', 'WP_000136633.1', 'WP_006191473.1', 'WP_262516106.1', 'WP_000136627.1', 'WP_000136643.1', 'WP_020444602.1', 'WP_000136644.1', 'W…
457	['WP_000080571.1', 'WP_046399192.1', 'WP_000080572.1', 'WP_117203784.1', 'WP_250396403.1', 'WP_262516101.1', 'WP_154285411.1', 'WP_048666596.1', 'WP_115210738.1', 'WP_228580661.1', 'WP_112366447.1', 'WP_000080573.1', 'WP_000080559.1', 'WP_000080576.1', 'WP_224518686.1', 'WP_045172581.1', 'WP_000080564.1', 'WP_094409869.1', 'WP_000080558.1', 'WP_107388421.1', 'WP_108963976.1', 'WP_111048071.1', 'W…
458	['WP_000610051.1', 'WP_046472849.1', 'WP_115210750.1', 'WP_000610053.1', 'WP_197840534.1', 'WP_000610044.1', 'WP_124374750.1', 'WP_043044859.1', 'WP_096658734.1', 'WP_063651205.1', 'WP_000610045.1', 'WP_141062651.1', 'WP_117203782.1', 'WP_031900862.1', 'WP_094969519.1', 'WP_229360488.1', 'WP_000610056.1', 'WP_054189826.1', 'WP_214308896.1']
459	['WP_000173891.1', 'WP_000173895.1', 'WP_046597245.1', 'WP_000173889.1', 'WP_000173894.1', 'WP_000173896.1', 'WP_000173893.1', 'WP_000173898.1', 'WP_124374742.1', 'WP_000173887.1', 'WP_115210744.1', 'WP_252592282.1', 'WP_250736782.1', 'WP_052998183.1', 'WP_043044863.1', 'WP_000173883.1', 'WP_054189818.1', 'WP_123096951.1', 'WP_063651238.1', 'WP_031886299.1', 'WP_031796797.1', 'WP_187396008.1', 'W…
460	['WP_046597247.1', 'WP_111761740.1', 'WP_123096941.1', 'WP_000472888.1', 'WP_063651224.1', 'WP_123096942.1', 'WP_043044871.1', 'WP_115210739.1']
461	['WP_046597248.1', 'WP_231924756.1']
462	['WP_000662031.1', 'WP_000662030.1', 'WP_000662036.1', 'WP_000662037.1', 'WP_048665160.1', 'WP_176427344.1', 'WP_216745768.1', 'WP_205301162.1', 'WP_000662022.1', 'WP_054189805.1', 'WP_000662029.1', 'WP_000662027.1', 'WP_214308883.1', 'WP_000662035.1', 'WP_070003414.1', 'WP_044291648.1', 'WP_181875224.1', 'WP_234970906.1', 'WP_063644538.1', 'WP_000662039.1', 'WP_203228749.1', 'WP_237266956.1', 'W…
463	['WP_048665161.1', 'WP_000389763.1', 'WP_000389761.1', 'WP_031875170.1', 'WP_000389759.1', 'WP_250755235.1', 'WP_216745767.1', 'WP_072491075.1', 'WP_001641272.1', 'WP_000389764.1', 'WP_000389771.1', 'WP_000389773.1', 'WP_054189806.1', 'WP_214308884.1', 'WP_000398679.1', 'WP_217175498.1', 'WP_000389769.1']
464	['WP_000201641.1', 'WP_096658760.1', 'WP_000179901.1', 'WP_000179902.1', 'WP_000179890.1', 'WP_217175500.1', 'WP_000179898.1', 'WP_216745766.1', 'WP_000179900.1', 'WP_124374734.1', 'WP_000201639.1', 'WP_000179905.1', 'WP_000179906.1', 'WP_048665163.1', 'WP_262374854.1', 'WP_258412981.1', 'WP_117203785.1', 'WP_000201643.1', 'WP_045172582.1', 'WP_117196566.1', 'WP_000201644.1', 'WP_000201640.1', 'W…
465	['WP_000627029.1', 'WP_216730903.1', 'WP_000627024.1', 'WP_000627030.1', 'WP_000627025.1', 'WP_115210737.1', 'WP_043044876.1', 'WP_048665164.1', 'WP_000627033.1', 'WP_084570019.1', 'WP_000627032.1']
466	['WP_000814441.1', 'WP_000814440.1', 'WP_044291654.1', 'WP_117196564.1', 'WP_096658756.1', 'WP_048665166.1', 'WP_001566851.1', 'WP_216730899.1', 'WP_229360487.1', 'WP_000814443.1', 'WP_070002251.1', 'WP_141062656.1']
467	['WP_000080559.1', 'WP_000080564.1', 'WP_000080571.1', 'WP_000080572.1', 'WP_000080576.1', 'WP_117203784.1', 'WP_045172581.1', 'WP_107388421.1', 'WP_250396403.1', 'WP_000080558.1', 'WP_262516101.1', 'WP_117196563.1', 'WP_154285411.1', 'WP_048666596.1', 'WP_228580661.1', 'WP_112366447.1', 'WP_000080573.1', 'WP_048665168.1', 'WP_224518686.1', 'WP_115210738.1', 'WP_094409869.1', 'WP_111048071.1', 'W…
468	['WP_000714373.1', 'WP_000410568.1', 'WP_000714376.1', 'WP_000410567.1', 'WP_000714379.1', 'WP_124374738.1', 'WP_162635824.1', 'WP_103149890.1', 'WP_029549879.1', 'WP_000410571.1', 'WP_048665170.1', 'WP_217175503.1', 'WP_044291658.1', 'WP_258415141.1', 'WP_000714388.1', 'WP_000714375.1', 'WP_216730893.1', 'WP_000714395.1', 'WP_216745764.1', 'WP_000714386.1', 'WP_271291411.1', 'WP_250743318.1', 'W…
469	['WP_064136757.1', 'WP_045172580.1', 'WP_054189810.1', 'WP_000710565.1', 'WP_000710549.1', 'WP_096658752.1', 'WP_000710559.1', 'WP_000710579.1', 'WP_089535918.1', 'WP_043044870.1', 'WP_029549878.1', 'WP_000710562.1', 'WP_045178475.1', 'WP_049283383.1', 'WP_000710576.1', 'WP_000710555.1', 'WP_048665171.1', 'WP_162635825.1', 'WP_000710577.1', 'WP_123096945.1', 'WP_162644627.1', 'WP_000710575.1', 'W…
470	['WP_111761742.1', 'WP_001807952.1', 'WP_000977801.1', 'WP_124374740.1', 'WP_217175507.1', 'WP_021286012.1', 'WP_054189811.1', 'WP_086041099.1', 'WP_043044867.1', 'WP_045172905.1', 'WP_078103479.1', 'WP_072507195.1', 'WP_070002274.1', 'WP_000977781.1', 'WP_000977787.1', 'WP_001808120.1', 'WP_061823607.1', 'WP_025174797.1', 'WP_216711983.1', 'WP_000977777.1', 'WP_070002275.1', 'WP_048665173.1', 'W…
471	['WP_001075807.1', 'WP_117196561.1', 'WP_162635826.1', 'WP_114290892.1', 'WP_001075814.1', 'WP_001075802.1', 'WP_063644528.1', 'WP_001075805.1', 'WP_048665177.1', 'WP_103188419.1', 'WP_001075816.1', 'WP_258415146.1', 'WP_001075804.1', 'WP_001075823.1', 'WP_115210742.1', 'WP_001075819.1', 'WP_001075809.1', 'WP_109162059.1', 'WP_089535917.1', 'WP_001075815.1', 'WP_123096947.1', 'WP_216730883.1', 'W…
472	['WP_001006429.1', 'WP_001006428.1', 'WP_001006427.1', 'WP_001006425.1', 'WP_114217614.1', 'WP_064133632.1', 'WP_063651234.1', 'WP_130825074.1', 'WP_217175513.1', 'WP_043044864.1', 'WP_244757304.1', 'WP_096658746.1', 'WP_044291671.1', 'WP_029549876.1', 'WP_001006431.1', 'WP_216500991.1', 'WP_123096948.1', 'WP_048665179.1', 'WP_001006445.1', 'WP_250396101.1', 'WP_001006442.1', 'WP_001006434.1', 'W…
473	['WP_000291835.1', 'WP_000291834.1', 'WP_001807311.1', 'WP_001621781.1', 'WP_049316017.1', 'WP_000291832.1', 'WP_001670226.1', 'WP_258413200.1', 'WP_001807951.1', 'WP_048665181.1', 'WP_252592284.1', 'WP_001662440.1', 'WP_217175515.1', 'WP_000291838.1', 'WP_064134927.1', 'WP_124374741.1', 'WP_216730881.1', 'WP_023914463.1', 'WP_029549875.1', 'WP_111048442.1', 'WP_043045046.1', 'WP_063644541.1', 'W…
474	['WP_000136636.1', 'WP_000136629.1', 'WP_258413203.1', 'WP_123096954.1', 'WP_048665183.1', 'WP_000136631.1', 'WP_000136638.1', 'WP_258415148.1', 'WP_000136639.1', 'WP_063644546.1', 'WP_000136630.1', 'WP_000136633.1', 'WP_006191473.1', 'WP_000136627.1', 'WP_000136643.1', 'WP_029549872.1', 'WP_000137242.1', 'WP_124374745.1', 'WP_054189821.1', 'WP_000136645.1', 'WP_281263035.1', 'WP_000136640.1', 'W…
475	['WP_000924997.1', 'WP_000925002.1', 'WP_000924995.1', 'WP_000925001.1', 'WP_000924996.1', 'WP_000925003.1', 'WP_000924990.1', 'WP_000925005.1', 'WP_063644547.1', 'WP_061838516.1', 'WP_217151779.1', 'WP_000924999.1', 'WP_048665184.1', 'WP_162635831.1', 'WP_103215186.1', 'WP_000924993.1', 'WP_107375179.1', 'WP_228567323.1', 'WP_029549871.1', 'WP_214308894.1', 'WP_138293527.1', 'WP_124374746.1', 'W…
476	['WP_111761742.1', 'WP_000977801.1', 'WP_124374740.1', 'WP_021286012.1', 'WP_086041099.1', 'WP_001807952.1', 'WP_043044867.1', 'WP_217175507.1', 'WP_054189811.1', 'WP_078103479.1', 'WP_070002274.1', 'WP_000977781.1', 'WP_061823607.1', 'WP_000977787.1', 'WP_216711983.1', 'WP_070002275.1', 'WP_025174797.1', 'WP_000977777.1', 'WP_045172905.1', 'WP_072507195.1', 'WP_000977803.1', 'WP_001805401.1', 'W…
477	['WP_000080571.1', 'WP_000080572.1', 'WP_117203784.1', 'WP_250396403.1', 'WP_262516101.1', 'WP_048666596.1', 'WP_154285411.1', 'WP_228580661.1', 'WP_112366447.1', 'WP_000080573.1', 'WP_000080559.1', 'WP_224518686.1', 'WP_045172581.1', 'WP_000080564.1', 'WP_094409869.1', 'WP_115210738.1', 'WP_000080576.1', 'WP_000080558.1', 'WP_107388421.1', 'WP_108963976.1', 'WP_117196563.1', 'WP_111048071.1', 'W…
478	['WP_048665173.1', 'WP_111761742.1', 'WP_021286012.1', 'WP_124374740.1', 'WP_086041099.1', 'WP_001807952.1', 'WP_000977801.1', 'WP_261983541.1', 'WP_054189811.1', 'WP_043044867.1', 'WP_000649983.1', 'WP_070002274.1', 'WP_217175507.1', 'WP_061823607.1', 'WP_216711983.1', 'WP_014532805.1', 'WP_001808120.1', 'WP_258413351.1', 'WP_000597207.1', 'WP_024273388.1', 'WP_070002275.1', 'WP_000977787.1', 'W…
479	['WP_064136757.1', 'WP_045172580.1', 'WP_054189810.1', 'WP_000710549.1', 'WP_000710565.1', 'WP_096658752.1', 'WP_000710559.1', 'WP_000710579.1', 'WP_089535918.1', 'WP_029549878.1', 'WP_043044870.1', 'WP_045178475.1', 'WP_049283383.1', 'WP_000710562.1', 'WP_000710576.1', 'WP_000710555.1', 'WP_162635825.1', 'WP_048665171.1', 'WP_123096945.1', 'WP_000710577.1', 'WP_162644627.1', 'WP_000710575.1', 'W…
480	['WP_000291835.1', 'WP_000291834.1', 'WP_001807311.1', 'WP_049316017.1', 'WP_001621781.1', 'WP_000291832.1', 'WP_252592284.1', 'WP_001670226.1', 'WP_001662440.1', 'WP_217175515.1', 'WP_064134927.1', 'WP_258413200.1', 'WP_001807951.1', 'WP_124374741.1', 'WP_000291838.1', 'WP_048665181.1', 'WP_029549875.1', 'WP_216730881.1', 'WP_023914463.1', 'WP_111048442.1', 'WP_043045046.1', 'WP_063644541.1', 'W…
481	['WP_000728772.1', 'WP_123096952.1', 'WP_000728713.1', 'WP_049879786.1', 'WP_212593087.1', 'WP_214308893.1', 'WP_137075599.1', 'WP_057485505.1', 'WP_073392876.1', 'WP_000728745.1', 'WP_000728747.1', 'WP_086032647.1', 'WP_000728714.1', 'WP_249524851.1', 'WP_072399332.1', 'WP_000728750.1', 'WP_000728746.1', 'WP_078171146.1', 'WP_224799293.1', 'WP_000728710.1', 'WP_250396405.1', 'WP_029549873.1', 'W…
482	['WP_049884435.1', 'WP_000908956.1', 'WP_134810760.1', 'WP_000908952.1', 'WP_000908954.1', 'WP_258411908.1', 'WP_044291652.1', 'WP_216730901.1', 'WP_000908959.1', 'WP_000908949.1', 'WP_029549882.1', 'WP_031897116.1', 'WP_224826828.1', 'WP_000908953.1', 'WP_000908960.1', 'WP_054189808.1', 'WP_043044875.1', 'WP_070002250.1', 'WP_001621787.1', 'WP_061824026.1', 'WP_000908950.1']
483	['WP_000173891.1', 'WP_000173895.1', 'WP_046597245.1', 'WP_000173889.1', 'WP_000173894.1', 'WP_000173896.1', 'WP_000173893.1', 'WP_124374742.1', 'WP_000173898.1', 'WP_052998183.1', 'WP_000173887.1', 'WP_252592282.1', 'WP_115210744.1', 'WP_250736782.1', 'WP_043044863.1', 'WP_000173883.1', 'WP_054189818.1', 'WP_123096951.1', 'WP_063651238.1', 'WP_031886299.1', 'WP_031796797.1', 'WP_187396008.1', 'W…
484	['WP_054189799.1', 'WP_029549899.1']
485	['WP_054189800.1', 'WP_029549898.1']
486	['WP_054189802.1']
487	['WP_054189803.1']
488	['WP_054189804.1', 'WP_142385170.1']
489	['WP_000662031.1', 'WP_000662030.1', 'WP_000662036.1', 'WP_000662037.1', 'WP_176427344.1', 'WP_054189805.1', 'WP_048665160.1', 'WP_216745768.1', 'WP_205301162.1', 'WP_000662022.1', 'WP_000662029.1', 'WP_000662027.1', 'WP_214308883.1', 'WP_000662035.1', 'WP_070003414.1', 'WP_044291648.1', 'WP_181875224.1', 'WP_234970906.1', 'WP_063644538.1', 'WP_000662039.1', 'WP_203228749.1', 'WP_237266956.1', 'W…
490	['WP_000389761.1', 'WP_072491075.1', 'WP_048665161.1', 'WP_000389763.1', 'WP_031875170.1', 'WP_000389759.1', 'WP_216745767.1', 'WP_250755235.1', 'WP_001641272.1', 'WP_000389764.1', 'WP_000389773.1', 'WP_000389771.1', 'WP_054189806.1', 'WP_217175498.1', 'WP_214308884.1', 'WP_000398679.1', 'WP_000389769.1']
491	['WP_000201641.1', 'WP_096658760.1', 'WP_000179901.1', 'WP_000179902.1', 'WP_000179890.1', 'WP_000179898.1', 'WP_217175500.1', 'WP_216745766.1', 'WP_000179900.1', 'WP_124374734.1', 'WP_000179905.1', 'WP_000179906.1', 'WP_262374854.1', 'WP_000201639.1', 'WP_117203785.1', 'WP_045172582.1', 'WP_000201643.1', 'WP_048665163.1', 'WP_258412981.1', 'WP_000201644.1', 'WP_117196566.1', 'WP_054189807.1', 'W…
492	['WP_000908952.1', 'WP_134810760.1', 'WP_258411908.1', 'WP_000908954.1', 'WP_000908949.1', 'WP_000908956.1', 'WP_044291652.1', 'WP_224826828.1', 'WP_000908959.1', 'WP_000908953.1', 'WP_029549882.1', 'WP_216730901.1', 'WP_031897116.1', 'WP_000908960.1', 'WP_001621787.1', 'WP_070002250.1', 'WP_061824026.1', 'WP_054189808.1', 'WP_043044875.1', 'WP_000908950.1', 'WP_049884435.1']
493	['WP_000714373.1', 'WP_000714376.1', 'WP_000410568.1', 'WP_000714379.1', 'WP_000410567.1', 'WP_124374738.1', 'WP_162635824.1', 'WP_103149890.1', 'WP_029549879.1', 'WP_000410571.1', 'WP_217175503.1', 'WP_000714388.1', 'WP_048665170.1', 'WP_258415141.1', 'WP_044291658.1', 'WP_000714375.1', 'WP_216730893.1', 'WP_000714395.1', 'WP_000714386.1', 'WP_271291411.1', 'WP_216745764.1', 'WP_250743318.1', 'W…
494	['WP_064136757.1', 'WP_045172580.1', 'WP_054189810.1', 'WP_000710565.1', 'WP_096658752.1', 'WP_000710549.1', 'WP_000710559.1', 'WP_000710579.1', 'WP_089535918.1', 'WP_029549878.1', 'WP_043044870.1', 'WP_000710562.1', 'WP_045178475.1', 'WP_049283383.1', 'WP_162635825.1', 'WP_000710576.1', 'WP_000710555.1', 'WP_123096945.1', 'WP_048665171.1', 'WP_000710577.1', 'WP_162644627.1', 'WP_070002253.1', 'W…
495	['WP_111761742.1', 'WP_000977801.1', 'WP_124374740.1', 'WP_021286012.1', 'WP_001807952.1', 'WP_054189811.1', 'WP_086041099.1', 'WP_217175507.1', 'WP_043044867.1', 'WP_078103479.1', 'WP_070002274.1', 'WP_000977781.1', 'WP_061823607.1', 'WP_000977787.1', 'WP_216711983.1', 'WP_070002275.1', 'WP_025174797.1', 'WP_000977777.1', 'WP_045172905.1', 'WP_072507195.1', 'WP_000977803.1', 'WP_000977788.1', 'W…
496	['WP_001075807.1', 'WP_162635826.1', 'WP_114290892.1', 'WP_117196561.1', 'WP_001075814.1', 'WP_001075802.1', 'WP_063644528.1', 'WP_001075805.1', 'WP_103188419.1', 'WP_001075816.1', 'WP_258415146.1', 'WP_001075804.1', 'WP_048665177.1', 'WP_001075823.1', 'WP_001075819.1', 'WP_115210742.1', 'WP_001075809.1', 'WP_109162059.1', 'WP_089535917.1', 'WP_001075815.1', 'WP_123096947.1', 'WP_054189813.1', 'W…
497	['WP_001006429.1', 'WP_001006428.1', 'WP_001006427.1', 'WP_001006425.1', 'WP_114217614.1', 'WP_064133632.1', 'WP_063651234.1', 'WP_130825074.1', 'WP_043044864.1', 'WP_217175513.1', 'WP_096658746.1', 'WP_244757304.1', 'WP_044291671.1', 'WP_029549876.1', 'WP_001006431.1', 'WP_123096948.1', 'WP_216500991.1', 'WP_250396101.1', 'WP_001006445.1', 'WP_001006442.1', 'WP_048665179.1', 'WP_001006434.1', 'W…
498	['WP_000291835.1', 'WP_000291834.1', 'WP_001807311.1', 'WP_049316017.1', 'WP_001621781.1', 'WP_000291832.1', 'WP_001670226.1', 'WP_252592284.1', 'WP_258413200.1', 'WP_001662440.1', 'WP_001807951.1', 'WP_217175515.1', 'WP_064134927.1', 'WP_000291838.1', 'WP_124374741.1', 'WP_048665181.1', 'WP_029549875.1', 'WP_216730881.1', 'WP_023914463.1', 'WP_111048442.1', 'WP_043045046.1', 'WP_054189816.1', 'W…
499	['WP_000036329.1', 'WP_000036327.1', 'WP_029549874.1', 'WP_006191471.1', 'WP_000036330.1', 'WP_096658742.1', 'WP_063644523.1', 'WP_000036332.1', 'WP_117203783.1', 'WP_045178479.1', 'WP_000036328.1', 'WP_000036335.1', 'WP_054189817.1', 'WP_216730877.1', 'WP_070002258.1', 'WP_000036334.1', 'WP_214308891.1', 'WP_281263032.1', 'WP_000036325.1', 'WP_086155261.1']
500	['WP_000173891.1', 'WP_000173895.1', 'WP_046597245.1', 'WP_000173889.1', 'WP_000173894.1', 'WP_000173896.1', 'WP_000173893.1', 'WP_124374742.1', 'WP_000173898.1', 'WP_000173887.1', 'WP_252592282.1', 'WP_115210744.1', 'WP_250736782.1', 'WP_052998183.1', 'WP_043044863.1', 'WP_054189818.1', 'WP_000173883.1', 'WP_123096951.1', 'WP_063651238.1', 'WP_031886299.1', 'WP_031796797.1', 'WP_187396008.1', 'W…
501	['WP_000728747.1', 'WP_000728745.1', 'WP_000728714.1', 'WP_073392876.1', 'WP_057485505.1', 'WP_072399332.1', 'WP_123873265.1', 'WP_086032647.1', 'WP_249524851.1', 'WP_224799293.1', 'WP_078171692.1', 'WP_054189819.1', 'WP_148843888.1', 'WP_000728715.1', 'WP_078104035.1', 'WP_078151921.1', 'WP_000728764.1', 'WP_103150527.1', 'WP_123096952.1', 'WP_000728713.1', 'WP_000728772.1', 'WP_000728776.1', 'W…
502	['WP_000876756.1', 'WP_000876757.1', 'WP_000876751.1', 'WP_000876752.1', 'WP_111761745.1', 'WP_063651239.1', 'WP_162653775.1', 'WP_217175519.1', 'WP_000876758.1', 'WP_000876748.1', 'WP_115210746.1', 'WP_031837964.1', 'WP_162635830.1', 'WP_044291706.1', 'WP_250743321.1', 'WP_124374744.1', 'WP_031928223.1', 'WP_072490038.1', 'WP_160190072.1', 'WP_250736779.1', 'WP_054189820.1', 'WP_179302723.1']
503	['WP_000136636.1', 'WP_000136629.1', 'WP_258413203.1', 'WP_123096954.1', 'WP_048665183.1', 'WP_000136631.1', 'WP_000136638.1', 'WP_258415148.1', 'WP_000136639.1', 'WP_063644546.1', 'WP_000136630.1', 'WP_000136633.1', 'WP_006191473.1', 'WP_000136627.1', 'WP_000136643.1', 'WP_029549872.1', 'WP_054189821.1', 'WP_000137242.1', 'WP_124374745.1', 'WP_000136645.1', 'WP_281263035.1', 'WP_000136640.1', 'W…
504	['WP_001045111.1', 'WP_001045124.1', 'WP_070002259.1', 'WP_250736777.1', 'WP_001045114.1', 'WP_059283843.1', 'WP_001045108.1', 'WP_162635832.1', 'WP_217175521.1', 'WP_054189822.1', 'WP_061843155.1', 'WP_001045123.1', 'WP_124374747.1']
505	['WP_000570808.1', 'WP_115210747.1', 'WP_000570809.1', 'WP_000570806.1', 'WP_072490039.1', 'WP_141062652.1', 'WP_000570812.1', 'WP_054189823.1']
506	['WP_001078456.1', 'WP_103148865.1', 'WP_115210748.1', 'WP_054189824.1', 'WP_072490040.1', 'WP_001078461.1', 'WP_001078457.1', 'WP_043044861.1', 'WP_281263037.1', 'WP_114642541.1', 'WP_217205077.1', 'WP_124374748.1', 'WP_262516108.1', 'WP_116100493.1', 'WP_001078464.1', 'WP_225549175.1']
507	['WP_001179388.1', 'WP_043044860.1', 'WP_070002260.1', 'WP_217881112.1', 'WP_031927395.1', 'WP_054189825.1', 'WP_021286010.1', 'WP_001179400.1', 'WP_214308895.1', 'WP_124374749.1', 'WP_001179385.1', 'WP_063651207.1', 'WP_001179389.1', 'WP_001179394.1', 'WP_115210749.1', 'WP_071938116.1', 'WP_001179395.1']
508	['WP_000610051.1', 'WP_046472849.1', 'WP_115210750.1', 'WP_000610053.1', 'WP_197840534.1', 'WP_000610044.1', 'WP_124374750.1', 'WP_043044859.1', 'WP_096658734.1', 'WP_063651205.1', 'WP_000610045.1', 'WP_141062651.1', 'WP_117203782.1', 'WP_031900862.1', 'WP_094969519.1', 'WP_229360488.1', 'WP_000610056.1', 'WP_054189826.1', 'WP_214308896.1']
509	['WP_057485505.1', 'WP_073392876.1', 'WP_123873265.1', 'WP_000728747.1', 'WP_000728745.1', 'WP_000728714.1', 'WP_249524851.1', 'WP_072399332.1', 'WP_086032647.1', 'WP_224799293.1', 'WP_078171692.1', 'WP_078104035.1', 'WP_054189819.1', 'WP_078151921.1', 'WP_148843888.1', 'WP_000728715.1', 'WP_123096952.1', 'WP_000728713.1', 'WP_000728772.1', 'WP_103150527.1', 'WP_000728776.1', 'WP_212593087.1', 'W…
510	['WP_041494635.1', 'WP_078151159.1', 'WP_249524851.1', 'WP_000728764.1', 'WP_078151355.1', 'WP_000728747.1', 'WP_078104035.1', 'WP_000728745.1', 'WP_000728714.1', 'WP_000728715.1', 'WP_078151921.1', 'WP_072399332.1', 'WP_086032647.1', 'WP_103150527.1', 'WP_073392876.1', 'WP_123873265.1', 'WP_000728772.1', 'WP_123096952.1', 'WP_000728713.1', 'WP_148843888.1', 'WP_021286264.1', 'WP_224799293.1', 'W…
511	['WP_001045111.1', 'WP_001045124.1', 'WP_250736777.1', 'WP_070002259.1', 'WP_059283843.1', 'WP_001045114.1', 'WP_001045108.1', 'WP_162635832.1', 'WP_217175521.1', 'WP_061843155.1', 'WP_001045123.1', 'WP_054189822.1', 'WP_124374747.1']
512	['WP_111761742.1', 'WP_001807952.1', 'WP_000977801.1', 'WP_124374740.1', 'WP_021286012.1', 'WP_054189811.1', 'WP_217175507.1', 'WP_086041099.1', 'WP_045172905.1', 'WP_078103479.1', 'WP_072507195.1', 'WP_043044867.1', 'WP_029693997.1', 'WP_000977781.1', 'WP_044291663.1', 'WP_070002274.1', 'WP_001808120.1', 'WP_000977787.1', 'WP_061823607.1', 'WP_025174797.1', 'WP_000977777.1', 'WP_216711983.1', 'W…
513	['WP_111761742.1', 'WP_001807952.1', 'WP_000977801.1', 'WP_124374740.1', 'WP_021286012.1', 'WP_086041099.1', 'WP_043044867.1', 'WP_217175507.1', 'WP_054189811.1', 'WP_045172905.1', 'WP_078103479.1', 'WP_072507195.1', 'WP_070002274.1', 'WP_000977781.1', 'WP_061823607.1', 'WP_001808120.1', 'WP_000977787.1', 'WP_216711983.1', 'WP_070002275.1', 'WP_025174797.1', 'WP_000977777.1', 'WP_000826304.1', 'W…
514	['WP_111761742.1', 'WP_000977801.1', 'WP_124374740.1', 'WP_021286012.1', 'WP_086041099.1', 'WP_001807952.1', 'WP_043044867.1', 'WP_217175507.1', 'WP_054189811.1', 'WP_078103479.1', 'WP_070002274.1', 'WP_000977781.1', 'WP_070002275.1', 'WP_061823607.1', 'WP_000977787.1', 'WP_216711983.1', 'WP_025174797.1', 'WP_000977777.1', 'WP_045172905.1', 'WP_072507195.1', 'WP_000977803.1', 'WP_000977788.1', 'W…
515	['WP_111761742.1', 'WP_000977801.1', 'WP_124374740.1', 'WP_086041099.1', 'WP_021286012.1', 'WP_043044867.1', 'WP_001807952.1', 'WP_217175507.1', 'WP_054189811.1', 'WP_070002274.1', 'WP_078103479.1', 'WP_061823607.1', 'WP_000977781.1', 'WP_216711983.1', 'WP_000977787.1', 'WP_070002275.1', 'WP_025174797.1', 'WP_000977777.1', 'WP_072507195.1', 'WP_045172905.1', 'WP_001805401.1', 'WP_000977803.1', 'W…
516	['WP_000908952.1', 'WP_134810760.1', 'WP_258411908.1', 'WP_000908954.1', 'WP_000908956.1', 'WP_000908949.1', 'WP_044291652.1', 'WP_000908959.1', 'WP_224826828.1', 'WP_000908953.1', 'WP_029549882.1', 'WP_216730901.1', 'WP_031897116.1', 'WP_000908960.1', 'WP_001621787.1', 'WP_061824026.1', 'WP_070002250.1', 'WP_054189808.1', 'WP_043044875.1', 'WP_000908950.1', 'WP_049884435.1']
517	['WP_000924997.1', 'WP_000925002.1', 'WP_000924995.1', 'WP_000925001.1', 'WP_000924996.1', 'WP_000925003.1', 'WP_000924990.1', 'WP_061838516.1', 'WP_000925005.1', 'WP_063644547.1', 'WP_217151779.1', 'WP_000924999.1', 'WP_162635831.1', 'WP_103215186.1', 'WP_048665184.1', 'WP_000924993.1', 'WP_107375179.1', 'WP_228567323.1', 'WP_029549871.1', 'WP_214308894.1', 'WP_138293527.1', 'WP_124374746.1', 'W…
518	['WP_001045111.1', 'WP_001045124.1', 'WP_070002259.1', 'WP_250736777.1', 'WP_001045114.1', 'WP_059283843.1', 'WP_001045108.1', 'WP_162635832.1', 'WP_061843155.1', 'WP_217175521.1', 'WP_001045123.1', 'WP_054189822.1', 'WP_124374747.1']
519	['WP_061843156.1', 'WP_031873201.1', 'WP_187396009.1', 'WP_000728765.1', 'WP_078104117.1', 'WP_248313928.1', 'WP_042907859.1', 'WP_103149891.1', 'WP_046399078.1']
520	['WP_000173891.1', 'WP_000173895.1', 'WP_046597245.1', 'WP_000173889.1', 'WP_000173894.1', 'WP_000173896.1', 'WP_000173893.1', 'WP_124374742.1', 'WP_000173898.1', 'WP_000173887.1', 'WP_252592282.1', 'WP_115210744.1', 'WP_250736782.1', 'WP_052998183.1', 'WP_043044863.1', 'WP_000173883.1', 'WP_054189818.1', 'WP_123096951.1', 'WP_063651238.1', 'WP_031886299.1', 'WP_031796797.1', 'WP_061843157.1', 'W…
521	['WP_000140910.1', 'WP_117203786.1', 'WP_029264543.1', 'WP_061843159.1']
522	['WP_000036329.1', 'WP_000036327.1', 'WP_029549874.1', 'WP_006191471.1', 'WP_000036330.1', 'WP_063644523.1', 'WP_096658742.1', 'WP_000036332.1', 'WP_117203783.1', 'WP_000036328.1', 'WP_045178479.1', 'WP_000036335.1', 'WP_216730877.1', 'WP_054189817.1', 'WP_070002258.1', 'WP_000036334.1', 'WP_214308891.1', 'WP_281263032.1', 'WP_000036325.1', 'WP_086155261.1']
523	['WP_001038103.1', 'WP_001038104.1', 'WP_123096949.1', 'WP_063644525.1', 'WP_001038108.1', 'WP_258413201.1', 'WP_001038111.1', 'WP_070003416.1', 'WP_098817934.1', 'WP_258414954.1', 'WP_281263031.1']
524	['WP_001006429.1', 'WP_001006427.1', 'WP_001006428.1', 'WP_001006425.1', 'WP_114217614.1', 'WP_064133632.1', 'WP_063651234.1', 'WP_130825074.1', 'WP_043044864.1', 'WP_217175513.1', 'WP_244757304.1', 'WP_096658746.1', 'WP_044291671.1', 'WP_029549876.1', 'WP_001006431.1', 'WP_123096948.1', 'WP_216500991.1', 'WP_001006445.1', 'WP_250396101.1', 'WP_001006442.1', 'WP_001006434.1', 'WP_048665179.1', 'W…
525	['WP_001075807.1', 'WP_162635826.1', 'WP_114290892.1', 'WP_117196561.1', 'WP_001075814.1', 'WP_001075802.1', 'WP_063644528.1', 'WP_001075805.1', 'WP_103188419.1', 'WP_001075816.1', 'WP_258415146.1', 'WP_001075804.1', 'WP_048665177.1', 'WP_001075823.1', 'WP_001075819.1', 'WP_115210742.1', 'WP_109162059.1', 'WP_001075809.1', 'WP_089535917.1', 'WP_001075815.1', 'WP_123096947.1', 'WP_216730883.1', 'W…
526	['WP_064136757.1', 'WP_045172580.1', 'WP_054189810.1', 'WP_000710565.1', 'WP_096658752.1', 'WP_000710559.1', 'WP_000710549.1', 'WP_000710579.1', 'WP_089535918.1', 'WP_029549878.1', 'WP_043044870.1', 'WP_000710562.1', 'WP_045178475.1', 'WP_162635825.1', 'WP_049283383.1', 'WP_000710576.1', 'WP_000710555.1', 'WP_123096945.1', 'WP_000710577.1', 'WP_048665171.1', 'WP_162644627.1', 'WP_070002253.1', 'W…
527	['WP_000714373.1', 'WP_000714376.1', 'WP_000410568.1', 'WP_000714379.1', 'WP_000410567.1', 'WP_124374738.1', 'WP_162635824.1', 'WP_103149890.1', 'WP_029549879.1', 'WP_000410571.1', 'WP_000714388.1', 'WP_217175503.1', 'WP_048665170.1', 'WP_258415141.1', 'WP_044291658.1', 'WP_000714375.1', 'WP_216730893.1', 'WP_000714386.1', 'WP_000714395.1', 'WP_271291411.1', 'WP_216745764.1', 'WP_250743318.1', 'W…
528	['WP_000662031.1', 'WP_000662030.1', 'WP_000662036.1', 'WP_000662037.1', 'WP_176427344.1', 'WP_048665160.1', 'WP_216745768.1', 'WP_205301162.1', 'WP_000662022.1', 'WP_054189805.1', 'WP_000662029.1', 'WP_000662027.1', 'WP_214308883.1', 'WP_000662035.1', 'WP_070003414.1', 'WP_044291648.1', 'WP_181875224.1', 'WP_234970906.1', 'WP_063644538.1', 'WP_000662039.1', 'WP_203228749.1', 'WP_237266956.1', 'W…
529	['WP_250736793.1', 'WP_000816132.1', 'WP_217175493.1', 'WP_031927403.1', 'WP_063644539.1', 'WP_000816129.1', 'WP_000816126.1', 'WP_070003412.1', 'WP_000816133.1']
530	['WP_063644540.1', 'WP_000355845.1', 'WP_000355844.1', 'WP_000355843.1']
531	['WP_000291835.1', 'WP_000291834.1', 'WP_001807311.1', 'WP_049316017.1', 'WP_001621781.1', 'WP_000291832.1', 'WP_001670226.1', 'WP_252592284.1', 'WP_001662440.1', 'WP_217175515.1', 'WP_258413200.1', 'WP_064134927.1', 'WP_001807951.1', 'WP_124374741.1', 'WP_000291838.1', 'WP_048665181.1', 'WP_029549875.1', 'WP_216730881.1', 'WP_023914463.1', 'WP_111048442.1', 'WP_043045046.1', 'WP_063644541.1', 'W…
532	['WP_000136636.1', 'WP_000136629.1', 'WP_258413203.1', 'WP_123096954.1', 'WP_048665183.1', 'WP_000136631.1', 'WP_000136638.1', 'WP_258415148.1', 'WP_000136639.1', 'WP_063644546.1', 'WP_000136630.1', 'WP_000136633.1', 'WP_006191473.1', 'WP_000136627.1', 'WP_000136643.1', 'WP_029549872.1', 'WP_000137242.1', 'WP_124374745.1', 'WP_054189821.1', 'WP_000136645.1', 'WP_281263035.1', 'WP_000136640.1', 'W…
533	['WP_000924997.1', 'WP_000925002.1', 'WP_000924995.1', 'WP_000925001.1', 'WP_000924996.1', 'WP_063644547.1', 'WP_000925003.1', 'WP_000924990.1', 'WP_000925005.1', 'WP_061838516.1', 'WP_217151779.1', 'WP_000924999.1', 'WP_162635831.1', 'WP_103215186.1', 'WP_048665184.1', 'WP_107375179.1', 'WP_000924993.1', 'WP_228567323.1', 'WP_029549871.1', 'WP_214308894.1', 'WP_138293527.1', 'WP_124374746.1', 'W…
534	['WP_000610051.1', 'WP_115210750.1', 'WP_046472849.1', 'WP_000610053.1', 'WP_197840534.1', 'WP_000610044.1', 'WP_124374750.1', 'WP_063651205.1', 'WP_043044859.1', 'WP_096658734.1', 'WP_000610045.1', 'WP_117203782.1', 'WP_141062651.1', 'WP_031900862.1', 'WP_094969519.1', 'WP_229360488.1', 'WP_000610056.1', 'WP_054189826.1', 'WP_214308896.1']
535	['WP_001179388.1', 'WP_043044860.1', 'WP_031927395.1', 'WP_070002260.1', 'WP_217881112.1', 'WP_021286010.1', 'WP_054189825.1', 'WP_001179400.1', 'WP_124374749.1', 'WP_214308895.1', 'WP_063651207.1', 'WP_001179385.1', 'WP_001179389.1', 'WP_001179394.1', 'WP_115210749.1', 'WP_071938116.1', 'WP_001179395.1']
536	['WP_001052508.1', 'WP_001052504.1', 'WP_001052503.1', 'WP_001052505.1', 'WP_072507164.1', 'WP_001052509.1', 'WP_001052502.1', 'WP_117196565.1', 'WP_124374736.1', 'WP_001052500.1', 'WP_001052506.1', 'WP_063651212.1', 'WP_217175501.1', 'WP_001052510.1']
537	['WP_063651218.1', 'WP_123096936.1', 'WP_111761734.1', 'WP_224061730.1', 'WP_231924749.1', 'WP_259676158.1']
538	['WP_063651221.1', 'WP_123096940.1', 'WP_111761739.1', 'WP_111761740.1', 'WP_046597247.1', 'WP_123096941.1', 'WP_000472888.1', 'WP_063651224.1', 'WP_123096942.1', 'WP_043044871.1', 'WP_115210739.1']
539	['WP_063651224.1', 'WP_000472888.1', 'WP_123096942.1', 'WP_111761740.1', 'WP_046597247.1', 'WP_123096941.1', 'WP_043044871.1', 'WP_115210739.1']
540	['WP_064136757.1', 'WP_045172580.1', 'WP_054189810.1', 'WP_000710565.1', 'WP_096658752.1', 'WP_000710549.1', 'WP_000710559.1', 'WP_000710579.1', 'WP_089535918.1', 'WP_029549878.1', 'WP_043044870.1', 'WP_000710562.1', 'WP_045178475.1', 'WP_049283383.1', 'WP_162635825.1', 'WP_000710576.1', 'WP_000710555.1', 'WP_123096945.1', 'WP_048665171.1', 'WP_000710577.1', 'WP_162644627.1', 'WP_070002253.1', 'W…
541	['WP_001006429.1', 'WP_001006427.1', 'WP_001006428.1', 'WP_001006425.1', 'WP_114217614.1', 'WP_063651234.1', 'WP_064133632.1', 'WP_130825074.1', 'WP_043044864.1', 'WP_217175513.1', 'WP_244757304.1', 'WP_096658746.1', 'WP_044291671.1', 'WP_029549876.1', 'WP_001006431.1', 'WP_123096948.1', 'WP_216500991.1', 'WP_250396101.1', 'WP_001006445.1', 'WP_001006442.1', 'WP_048665179.1', 'WP_001006434.1', 'W…
542	['WP_000173891.1', 'WP_000173895.1', 'WP_046597245.1', 'WP_000173889.1', 'WP_000173894.1', 'WP_000173896.1', 'WP_000173893.1', 'WP_000173898.1', 'WP_124374742.1', 'WP_000173887.1', 'WP_115210744.1', 'WP_252592282.1', 'WP_250736782.1', 'WP_052998183.1', 'WP_043044863.1', 'WP_063651238.1', 'WP_000173883.1', 'WP_054189818.1', 'WP_123096951.1', 'WP_031886299.1', 'WP_031796797.1', 'WP_187396008.1', 'W…
543	['WP_000876757.1', 'WP_000876756.1', 'WP_000876752.1', 'WP_000876751.1', 'WP_111761745.1', 'WP_063651239.1', 'WP_217175519.1', 'WP_000876758.1', 'WP_162653775.1', 'WP_115210746.1', 'WP_000876748.1', 'WP_162635830.1', 'WP_031837964.1', 'WP_044291706.1', 'WP_250743321.1', 'WP_124374744.1', 'WP_031928223.1', 'WP_072490038.1', 'WP_160190072.1', 'WP_250736779.1', 'WP_054189820.1', 'WP_179302723.1']
544	['WP_000291835.1', 'WP_000291834.1', 'WP_001807311.1', 'WP_049316017.1', 'WP_001621781.1', 'WP_000291832.1', 'WP_001670226.1', 'WP_252592284.1', 'WP_001662440.1', 'WP_217175515.1', 'WP_258413200.1', 'WP_001807951.1', 'WP_064134927.1', 'WP_124374741.1', 'WP_000291838.1', 'WP_048665181.1', 'WP_029549875.1', 'WP_216730881.1', 'WP_023914463.1', 'WP_111048442.1', 'WP_043045046.1', 'WP_063644541.1', 'W…
545	['WP_001075807.1', 'WP_162635826.1', 'WP_114290892.1', 'WP_117196561.1', 'WP_001075814.1', 'WP_001075802.1', 'WP_063644528.1', 'WP_001075805.1', 'WP_103188419.1', 'WP_001075816.1', 'WP_001075804.1', 'WP_258415146.1', 'WP_048665177.1', 'WP_001075823.1', 'WP_115210742.1', 'WP_001075819.1', 'WP_001075809.1', 'WP_109162059.1', 'WP_089535917.1', 'WP_001075815.1', 'WP_123096947.1', 'WP_064133631.1', 'W…
546	['WP_001006429.1', 'WP_001006427.1', 'WP_001006428.1', 'WP_001006425.1', 'WP_114217614.1', 'WP_064133632.1', 'WP_217175513.1', 'WP_063651234.1', 'WP_130825074.1', 'WP_043044864.1', 'WP_244757304.1', 'WP_096658746.1', 'WP_044291671.1', 'WP_029549876.1', 'WP_001006431.1', 'WP_123096948.1', 'WP_216500991.1', 'WP_250396101.1', 'WP_001006445.1', 'WP_001006442.1', 'WP_048665179.1', 'WP_001006434.1', 'W…
547	['WP_000291835.1', 'WP_000291834.1', 'WP_001807311.1', 'WP_049316017.1', 'WP_001621781.1', 'WP_000291832.1', 'WP_252592284.1', 'WP_064134927.1', 'WP_001670226.1', 'WP_001662440.1', 'WP_217175515.1', 'WP_258413200.1', 'WP_001807951.1', 'WP_124374741.1', 'WP_000291838.1', 'WP_048665181.1', 'WP_029549875.1', 'WP_216730881.1', 'WP_023914463.1', 'WP_111048442.1', 'WP_043045046.1', 'WP_063644541.1', 'W…
548	['WP_064136757.1', 'WP_045172580.1', 'WP_054189810.1', 'WP_000710565.1', 'WP_096658752.1', 'WP_000710549.1', 'WP_000710559.1', 'WP_000710579.1', 'WP_043044870.1', 'WP_089535918.1', 'WP_029549878.1', 'WP_000710562.1', 'WP_045178475.1', 'WP_049283383.1', 'WP_000710576.1', 'WP_000710555.1', 'WP_162635825.1', 'WP_048665171.1', 'WP_000710577.1', 'WP_123096945.1', 'WP_162644627.1', 'WP_000710575.1', 'W…
549	['WP_000130759.1', 'WP_000130756.1', 'WP_000130763.1', 'WP_000130757.1', 'WP_000130758.1', 'WP_162636893.1', 'WP_069723997.1', 'WP_115210736.1', 'WP_250736788.1', 'WP_124374735.1', 'WP_216730905.1', 'WP_000130765.1']
550	['WP_000908952.1', 'WP_134810760.1', 'WP_258411908.1', 'WP_000908954.1', 'WP_000908949.1', 'WP_000908956.1', 'WP_044291652.1', 'WP_000908959.1', 'WP_000908953.1', 'WP_224826828.1', 'WP_029549882.1', 'WP_216730901.1', 'WP_031897116.1', 'WP_000908960.1', 'WP_070002250.1', 'WP_001621787.1', 'WP_061824026.1', 'WP_054189808.1', 'WP_043044875.1', 'WP_000908950.1', 'WP_049884435.1']
551	['WP_000814441.1', 'WP_000814440.1', 'WP_044291654.1', 'WP_117196564.1', 'WP_096658756.1', 'WP_070002251.1', 'WP_000814443.1', 'WP_001566851.1', 'WP_216730899.1', 'WP_229360487.1', 'WP_048665166.1', 'WP_141062656.1']
552	['WP_000080571.1', 'WP_000080572.1', 'WP_117203784.1', 'WP_000080559.1', 'WP_045172581.1', 'WP_250396403.1', 'WP_262516101.1', 'WP_154285411.1', 'WP_000080564.1', 'WP_048666596.1', 'WP_228580661.1', 'WP_112366447.1', 'WP_000080573.1', 'WP_000080576.1', 'WP_000080558.1', 'WP_224518686.1', 'WP_107388421.1', 'WP_094409869.1', 'WP_115210738.1', 'WP_108963976.1', 'WP_117196563.1', 'WP_111048071.1', 'W…
553	['WP_064136757.1', 'WP_045172580.1', 'WP_054189810.1', 'WP_000710565.1', 'WP_096658752.1', 'WP_000710559.1', 'WP_000710549.1', 'WP_000710579.1', 'WP_029549878.1', 'WP_043044870.1', 'WP_089535918.1', 'WP_000710562.1', 'WP_045178475.1', 'WP_000710576.1', 'WP_049283383.1', 'WP_000710555.1', 'WP_162635825.1', 'WP_000710577.1', 'WP_123096945.1', 'WP_048665171.1', 'WP_070002253.1', 'WP_162644627.1', 'W…
554	['WP_111761742.1', 'WP_000977801.1', 'WP_124374740.1', 'WP_021286012.1', 'WP_001807952.1', 'WP_086041099.1', 'WP_217175507.1', 'WP_043044867.1', 'WP_054189811.1', 'WP_078103479.1', 'WP_070002274.1', 'WP_000977781.1', 'WP_061823607.1', 'WP_000977787.1', 'WP_216711983.1', 'WP_070002275.1', 'WP_025174797.1', 'WP_000977777.1', 'WP_045172905.1', 'WP_072507195.1', 'WP_000977803.1', 'WP_000977788.1', 'W…
555	['WP_111761742.1', 'WP_001807952.1', 'WP_000977801.1', 'WP_124374740.1', 'WP_021286012.1', 'WP_054189811.1', 'WP_217175507.1', 'WP_086041099.1', 'WP_045172905.1', 'WP_078103479.1', 'WP_072507195.1', 'WP_043044867.1', 'WP_029693997.1', 'WP_044291663.1', 'WP_000977781.1', 'WP_070002274.1', 'WP_001808120.1', 'WP_000977787.1', 'WP_061823607.1', 'WP_025174797.1', 'WP_000977777.1', 'WP_216711983.1', 'W…
556	['WP_111761742.1', 'WP_000977801.1', 'WP_124374740.1', 'WP_021286012.1', 'WP_086041099.1', 'WP_001807952.1', 'WP_217175507.1', 'WP_043044867.1', 'WP_054189811.1', 'WP_078103479.1', 'WP_070002274.1', 'WP_000977781.1', 'WP_061823607.1', 'WP_000977787.1', 'WP_070002275.1', 'WP_216711983.1', 'WP_025174797.1', 'WP_000977777.1', 'WP_045172905.1', 'WP_072507195.1', 'WP_000977803.1', 'WP_000977788.1', 'W…
557	['WP_000036329.1', 'WP_000036327.1', 'WP_029549874.1', 'WP_006191471.1', 'WP_000036330.1', 'WP_096658742.1', 'WP_063644523.1', 'WP_000036332.1', 'WP_117203783.1', 'WP_045178479.1', 'WP_000036335.1', 'WP_000036328.1', 'WP_070002258.1', 'WP_216730877.1', 'WP_214308891.1', 'WP_054189817.1', 'WP_000036334.1', 'WP_281263032.1', 'WP_000036325.1', 'WP_086155261.1']
558	['WP_001045111.1', 'WP_070002259.1', 'WP_001045124.1', 'WP_250736777.1', 'WP_001045114.1', 'WP_059283843.1', 'WP_001045108.1', 'WP_162635832.1', 'WP_217175521.1', 'WP_061843155.1', 'WP_001045123.1', 'WP_054189822.1', 'WP_124374747.1']
559	['WP_001179388.1', 'WP_070002260.1', 'WP_043044860.1', 'WP_217881112.1', 'WP_031927395.1', 'WP_021286010.1', 'WP_054189825.1', 'WP_001179400.1', 'WP_214308895.1', 'WP_124374749.1', 'WP_001179385.1', 'WP_063651207.1', 'WP_001179389.1', 'WP_001179394.1', 'WP_115210749.1', 'WP_071938116.1', 'WP_001179395.1']
560	['WP_111761742.1', 'WP_000977801.1', 'WP_124374740.1', 'WP_086041099.1', 'WP_021286012.1', 'WP_043044867.1', 'WP_001807952.1', 'WP_217175507.1', 'WP_054189811.1', 'WP_070002274.1', 'WP_078103479.1', 'WP_000977781.1', 'WP_061823607.1', 'WP_216711983.1', 'WP_000977787.1', 'WP_025174797.1', 'WP_070002275.1', 'WP_000977777.1', 'WP_072507195.1', 'WP_045172905.1', 'WP_001805401.1', 'WP_000977803.1', 'W…
561	['WP_111761742.1', 'WP_000977801.1', 'WP_124374740.1', 'WP_021286012.1', 'WP_001807952.1', 'WP_086041099.1', 'WP_043044867.1', 'WP_217175507.1', 'WP_054189811.1', 'WP_078103479.1', 'WP_070002274.1', 'WP_000977781.1', 'WP_070002275.1', 'WP_000977787.1', 'WP_061823607.1', 'WP_216711983.1', 'WP_000977777.1', 'WP_025174797.1', 'WP_045172905.1', 'WP_072507195.1', 'WP_000977788.1', 'WP_000977803.1', 'W…
562	['WP_000291835.1', 'WP_000291834.1', 'WP_001807311.1', 'WP_049316017.1', 'WP_001621781.1', 'WP_000291832.1', 'WP_001670226.1', 'WP_252592284.1', 'WP_001662440.1', 'WP_217175515.1', 'WP_258413200.1', 'WP_001807951.1', 'WP_064134927.1', 'WP_124374741.1', 'WP_048665181.1', 'WP_000291838.1', 'WP_029549875.1', 'WP_216730881.1', 'WP_023914463.1', 'WP_111048442.1', 'WP_043045046.1', 'WP_063644541.1', 'W…
563	['WP_250736793.1', 'WP_000816132.1', 'WP_217175493.1', 'WP_000816126.1', 'WP_031927403.1', 'WP_000816129.1', 'WP_063644539.1', 'WP_070003412.1', 'WP_000816133.1']
564	['WP_000662031.1', 'WP_000662030.1', 'WP_000662036.1', 'WP_000662037.1', 'WP_176427344.1', 'WP_048665160.1', 'WP_216745768.1', 'WP_205301162.1', 'WP_000662022.1', 'WP_054189805.1', 'WP_000662029.1', 'WP_000662027.1', 'WP_070003414.1', 'WP_214308883.1', 'WP_000662035.1', 'WP_044291648.1', 'WP_181875224.1', 'WP_234970906.1', 'WP_063644538.1', 'WP_000662039.1', 'WP_203228749.1', 'WP_237266956.1', 'W…
565	['WP_001038103.1', 'WP_001038104.1', 'WP_001038108.1', 'WP_123096949.1', 'WP_258413201.1', 'WP_063644525.1', 'WP_070003416.1', 'WP_001038111.1', 'WP_098817934.1', 'WP_258414954.1', 'WP_281263031.1']
566	['WP_111761742.1', 'WP_000977801.1', 'WP_124374740.1', 'WP_021286012.1', 'WP_001807952.1', 'WP_086041099.1', 'WP_217175507.1', 'WP_043044867.1', 'WP_054189811.1', 'WP_078103479.1', 'WP_070002274.1', 'WP_070002275.1', 'WP_000977781.1', 'WP_000977787.1', 'WP_061823607.1', 'WP_216711983.1', 'WP_014532805.1', 'WP_025174797.1', 'WP_000597207.1', 'WP_000977777.1', 'WP_045172905.1', 'WP_072507195.1', 'W…
567	['WP_111761742.1', 'WP_001807952.1', 'WP_000977801.1', 'WP_021286012.1', 'WP_086041099.1', 'WP_124374740.1', 'WP_043044867.1', 'WP_070002274.1', 'WP_070002275.1', 'WP_217175507.1', 'WP_261983541.1', 'WP_054189811.1', 'WP_061823607.1', 'WP_045172905.1', 'WP_078103479.1', 'WP_072507195.1', 'WP_216711983.1', 'WP_014532805.1', 'WP_001808120.1', 'WP_000597207.1', 'WP_000977781.1', 'WP_258413351.1', 'W…
568	['WP_001075807.1', 'WP_114290892.1', 'WP_162635826.1', 'WP_117196561.1', 'WP_001075814.1', 'WP_001075802.1', 'WP_063644528.1', 'WP_001075805.1', 'WP_001075816.1', 'WP_258415146.1', 'WP_103188419.1', 'WP_001075804.1', 'WP_048665177.1', 'WP_001075823.1', 'WP_001075819.1', 'WP_115210742.1', 'WP_001075809.1', 'WP_109162059.1', 'WP_089535917.1', 'WP_001075815.1', 'WP_123096947.1', 'WP_216730883.1', 'W…
569	['WP_001179388.1', 'WP_043044860.1', 'WP_070002260.1', 'WP_031927395.1', 'WP_217881112.1', 'WP_021286010.1', 'WP_054189825.1', 'WP_001179400.1', 'WP_124374749.1', 'WP_214308895.1', 'WP_001179385.1', 'WP_063651207.1', 'WP_001179394.1', 'WP_001179389.1', 'WP_071938116.1', 'WP_115210749.1', 'WP_001179395.1']
570	['WP_001791319.1', 'WP_001800966.1', 'WP_141062658.1', 'WP_162635859.1', 'WP_072353806.1', 'WP_001791835.1', 'WP_078064639.1', 'WP_078103552.1', 'WP_078367111.1', 'WP_205299471.1', 'WP_096658908.1', 'WP_217175657.1', 'WP_001792226.1', 'WP_077446554.1', 'WP_089430333.1', 'WP_250396406.1', 'WP_214309383.1', 'WP_124374788.1', 'WP_046399073.1', 'WP_243465576.1']
571	['WP_000728747.1', 'WP_000728745.1', 'WP_000728714.1', 'WP_072399332.1', 'WP_086032647.1', 'WP_249524851.1', 'WP_123873265.1', 'WP_057485505.1', 'WP_073392876.1', 'WP_224799293.1', 'WP_078171692.1', 'WP_000728715.1', 'WP_054189819.1', 'WP_103150527.1', 'WP_000728764.1', 'WP_123096952.1', 'WP_000728772.1', 'WP_000728713.1', 'WP_078104035.1', 'WP_078151921.1', 'WP_000728776.1', 'WP_049879786.1', 'W…
572	['WP_078171146.1', 'WP_000728746.1', 'WP_000728750.1', 'WP_250396405.1', 'WP_072468790.1', 'WP_162635829.1', 'WP_029549873.1', 'WP_000728710.1', 'WP_021286264.1', 'WP_123096952.1', 'WP_000728713.1', 'WP_217881114.1', 'WP_049879786.1', 'WP_001662438.1', 'WP_212593087.1', 'WP_000728770.1', 'WP_032099372.1', 'WP_115210745.1', 'WP_214308893.1', 'WP_017328574.1', 'WP_174839710.1', 'WP_078099179.1', 'W…
573	['WP_001006429.1', 'WP_001006427.1', 'WP_001006428.1', 'WP_001006425.1', 'WP_001006434.1', 'WP_114217614.1', 'WP_064133632.1', 'WP_063651234.1', 'WP_130825074.1', 'WP_043044864.1', 'WP_217175513.1', 'WP_029549876.1', 'WP_244757304.1', 'WP_096658746.1', 'WP_001006431.1', 'WP_044291671.1', 'WP_123096948.1', 'WP_216500991.1', 'WP_001006436.1', 'WP_001006442.1', 'WP_250396101.1', 'WP_001006445.1', 'W…
574	['WP_000876757.1', 'WP_000876756.1', 'WP_000876752.1', 'WP_000876751.1', 'WP_111761745.1', 'WP_000876758.1', 'WP_217175519.1', 'WP_063651239.1', 'WP_162653775.1', 'WP_000876748.1', 'WP_162635830.1', 'WP_031837964.1', 'WP_115210746.1', 'WP_044291706.1', 'WP_250743321.1', 'WP_124374744.1', 'WP_072490038.1', 'WP_031928223.1', 'WP_160190072.1', 'WP_250736779.1', 'WP_054189820.1', 'WP_179302723.1']
575	['WP_000570808.1', 'WP_115210747.1', 'WP_072490039.1', 'WP_000570809.1', 'WP_000570806.1', 'WP_141062652.1', 'WP_000570812.1', 'WP_054189823.1']
576	['WP_001078456.1', 'WP_103148865.1', 'WP_115210748.1', 'WP_072490040.1', 'WP_054189824.1', 'WP_001078461.1', 'WP_001078457.1', 'WP_043044861.1', 'WP_281263037.1', 'WP_114642541.1', 'WP_217205077.1', 'WP_124374748.1', 'WP_262516108.1', 'WP_116100493.1', 'WP_001078464.1', 'WP_225549175.1']
577	['WP_000389761.1', 'WP_072491075.1', 'WP_048665161.1', 'WP_000389763.1', 'WP_031875170.1', 'WP_000389759.1', 'WP_216745767.1', 'WP_250755235.1', 'WP_001641272.1', 'WP_000389764.1', 'WP_000389771.1', 'WP_000389773.1', 'WP_054189806.1', 'WP_217175498.1', 'WP_214308884.1', 'WP_000398679.1', 'WP_000389769.1']
578	['WP_001052508.1', 'WP_001052504.1', 'WP_072507164.1', 'WP_001052503.1', 'WP_001052505.1', 'WP_001052509.1', 'WP_117196565.1', 'WP_001052502.1', 'WP_001052500.1', 'WP_124374736.1', 'WP_001052506.1', 'WP_063651212.1', 'WP_217175501.1', 'WP_001052510.1']
579	['WP_111761742.1', 'WP_001807952.1', 'WP_000977801.1', 'WP_124374740.1', 'WP_021286012.1', 'WP_086041099.1', 'WP_043044867.1', 'WP_217175507.1', 'WP_072507195.1', 'WP_054189811.1', 'WP_045172905.1', 'WP_078103479.1', 'WP_070002274.1', 'WP_000977781.1', 'WP_061823607.1', 'WP_001808120.1', 'WP_000977787.1', 'WP_216711983.1', 'WP_070002275.1', 'WP_025174797.1', 'WP_000977777.1', 'WP_000826304.1', 'W…
580	['WP_000080571.1', 'WP_000080559.1', 'WP_000080572.1', 'WP_000080564.1', 'WP_117203784.1', 'WP_250396403.1', 'WP_045172581.1', 'WP_000080576.1', 'WP_262516101.1', 'WP_154285411.1', 'WP_000080558.1', 'WP_048666596.1', 'WP_107388421.1', 'WP_228580661.1', 'WP_112366447.1', 'WP_000080573.1', 'WP_224518686.1', 'WP_115210738.1', 'WP_094409869.1', 'WP_117196563.1', 'WP_108963976.1', 'WP_111048071.1', 'W…
581	['WP_073392876.1', 'WP_057485505.1', 'WP_123873265.1', 'WP_000728747.1', 'WP_000728745.1', 'WP_249524851.1', 'WP_000728714.1', 'WP_072399332.1', 'WP_086032647.1', 'WP_224799293.1', 'WP_078171692.1', 'WP_078104035.1', 'WP_054189819.1', 'WP_000728764.1', 'WP_078151921.1', 'WP_148843888.1', 'WP_123096952.1', 'WP_000728713.1', 'WP_000728772.1', 'WP_000728715.1', 'WP_103150527.1', 'WP_000728776.1', 'W…
582	['WP_111761742.1', 'WP_000977801.1', 'WP_124374740.1', 'WP_021286012.1', 'WP_086041099.1', 'WP_001807952.1', 'WP_217175507.1', 'WP_043044867.1', 'WP_054189811.1', 'WP_078103479.1', 'WP_070002274.1', 'WP_000977781.1', 'WP_061823607.1', 'WP_000977787.1', 'WP_070002275.1', 'WP_216711983.1', 'WP_025174797.1', 'WP_000977777.1', 'WP_072507195.1', 'WP_045172905.1', 'WP_000977803.1', 'WP_000977788.1', 'W…
583	['WP_048665173.1', 'WP_111761742.1', 'WP_124374740.1', 'WP_043044867.1', 'WP_086041099.1', 'WP_021286012.1', 'WP_070002274.1', 'WP_000977781.1', 'WP_001808120.1', 'WP_072507195.1', 'WP_217175507.1', 'WP_000649983.1', 'WP_261983541.1', 'WP_054189811.1', 'WP_061823607.1', 'WP_001807952.1', 'WP_000977801.1', 'WP_216711983.1', 'WP_045172905.1', 'WP_078103479.1', 'WP_075560384.1', 'WP_025174797.1', 'W…
584	['WP_001791319.1', 'WP_001800966.1', 'WP_141062658.1', 'WP_162635859.1', 'WP_001791835.1', 'WP_072353806.1', 'WP_078064639.1', 'WP_078103552.1', 'WP_078367111.1', 'WP_205299471.1', 'WP_077446554.1', 'WP_096658908.1', 'WP_217175657.1', 'WP_001792226.1', 'WP_089430333.1', 'WP_250396406.1', 'WP_214309383.1', 'WP_124374788.1', 'WP_046399073.1', 'WP_243465576.1']
585	['WP_001791319.1', 'WP_001800966.1', 'WP_141062658.1', 'WP_162635859.1', 'WP_078064639.1', 'WP_001791835.1', 'WP_072353806.1', 'WP_078103552.1', 'WP_078367111.1', 'WP_205299471.1', 'WP_096658908.1', 'WP_217175657.1', 'WP_001792226.1', 'WP_077446554.1', 'WP_089430333.1', 'WP_250396406.1', 'WP_214309383.1', 'WP_124374788.1', 'WP_046399073.1', 'WP_243465576.1']
586	['WP_078064877.1', 'WP_001793250.1', 'WP_078158013.1', 'WP_001010294.1']
587	['WP_078072290.1', 'WP_258410319.1', 'WP_216730879.1', 'WP_000170481.1', 'WP_000170488.1', 'WP_223200468.1', 'WP_162635828.1', 'WP_078104116.1', 'WP_000170487.1', 'WP_114290893.1', 'WP_281263161.1', 'WP_078368895.1']
588	['WP_078099041.1', 'WP_281263034.1', 'WP_217151780.1', 'WP_234953040.1', 'WP_141062653.1', 'WP_096658738.1', 'WP_078369964.1', 'WP_058142379.1', 'WP_250743320.1', 'WP_046399078.1']
589	['WP_078099179.1', 'WP_078103038.1', 'WP_001601937.1', 'WP_094409871.1', 'WP_078369213.1', 'WP_224518685.1', 'WP_258413202.1', 'WP_000728770.1', 'WP_001662438.1', 'WP_103149444.1', 'WP_281263034.1', 'WP_078099041.1', 'WP_058142379.1', 'WP_250743320.1', 'WP_046399078.1']
590	['WP_078103038.1', 'WP_001601937.1', 'WP_094409871.1', 'WP_078099179.1', 'WP_078369213.1', 'WP_224518685.1', 'WP_258413202.1', 'WP_032099372.1', 'WP_000728770.1', 'WP_017328574.1', 'WP_103149444.1', 'WP_281263034.1', 'WP_078099041.1', 'WP_217151780.1', 'WP_058142379.1', 'WP_250743320.1', 'WP_046399078.1']
591	['WP_111761742.1', 'WP_000977801.1', 'WP_124374740.1', 'WP_001807952.1', 'WP_021286012.1', 'WP_086041099.1', 'WP_217175507.1', 'WP_078103479.1', 'WP_043044867.1', 'WP_054189811.1', 'WP_070002274.1', 'WP_000977781.1', 'WP_061823607.1', 'WP_000977787.1', 'WP_216711983.1', 'WP_070002275.1', 'WP_045172905.1', 'WP_025174797.1', 'WP_000977777.1', 'WP_072507195.1', 'WP_000977803.1', 'WP_000977788.1', 'W…
592	['WP_001791319.1', 'WP_001800966.1', 'WP_141062658.1', 'WP_162635859.1', 'WP_078103552.1', 'WP_001791835.1', 'WP_072353806.1', 'WP_078064639.1', 'WP_078367111.1', 'WP_205299471.1', 'WP_096658908.1', 'WP_217175657.1', 'WP_077446554.1', 'WP_001792226.1', 'WP_250396406.1', 'WP_089430333.1', 'WP_214309383.1', 'WP_124374788.1', 'WP_046399073.1', 'WP_243465576.1']
593	['WP_078104035.1', 'WP_000728764.1', 'WP_078151921.1', 'WP_148843888.1', 'WP_000728715.1', 'WP_103150527.1', 'WP_000728776.1', 'WP_073392876.1', 'WP_057485505.1', 'WP_000728714.1', 'WP_000728745.1', 'WP_000728747.1', 'WP_123873265.1', 'WP_086032647.1', 'WP_072399332.1', 'WP_249524851.1', 'WP_224799293.1', 'WP_078171692.1', 'WP_054189819.1', 'WP_000728772.1', 'WP_123096952.1', 'WP_000728713.1', 'W…
594	['WP_111761742.1', 'WP_000977801.1', 'WP_124374740.1', 'WP_021286012.1', 'WP_001807952.1', 'WP_086041099.1', 'WP_217175507.1', 'WP_054189811.1', 'WP_043044867.1', 'WP_078103479.1', 'WP_029693997.1', 'WP_070002274.1', 'WP_000977781.1', 'WP_044291663.1', 'WP_000977787.1', 'WP_061823607.1', 'WP_000977777.1', 'WP_070002275.1', 'WP_216711983.1', 'WP_045172905.1', 'WP_025174797.1', 'WP_072507195.1', 'W…
595	['WP_216730879.1', 'WP_258410319.1', 'WP_000170481.1', 'WP_000170488.1', 'WP_162635828.1', 'WP_078104116.1', 'WP_000170487.1', 'WP_114290893.1', 'WP_078072290.1', 'WP_223200468.1', 'WP_281263161.1', 'WP_078368895.1']
596	['WP_078104117.1', 'WP_031873201.1', 'WP_000728765.1', 'WP_103149891.1', 'WP_187396009.1', 'WP_116100492.1', 'WP_216730876.1', 'WP_000728706.1', 'WP_000728718.1', 'WP_248313928.1', 'WP_042907859.1', 'WP_046399078.1']
597	['WP_078151159.1', 'WP_041494635.1', 'WP_078151355.1', 'WP_058142379.1', 'WP_046399078.1']
598	['WP_078151355.1', 'WP_000728715.1', 'WP_078104035.1', 'WP_000728764.1', 'WP_148843888.1', 'WP_103150527.1', 'WP_078151921.1', 'WP_000728776.1', 'WP_000728747.1', 'WP_000728745.1', 'WP_000728714.1', 'WP_086032647.1', 'WP_249524851.1', 'WP_072399332.1', 'WP_073392876.1', 'WP_057485505.1', 'WP_123873265.1', 'WP_224799293.1', 'WP_078171692.1', 'WP_054189819.1', 'WP_000728772.1', 'WP_058142379.1', 'W…
599	['WP_078104035.1', 'WP_078151921.1', 'WP_000728764.1', 'WP_148843888.1', 'WP_000728715.1', 'WP_103150527.1', 'WP_000728776.1', 'WP_073392876.1', 'WP_000728745.1', 'WP_000728747.1', 'WP_057485505.1', 'WP_000728714.1', 'WP_249524851.1', 'WP_123873265.1', 'WP_086032647.1', 'WP_072399332.1', 'WP_224799293.1', 'WP_078171692.1', 'WP_054189819.1', 'WP_000728772.1', 'WP_123096952.1', 'WP_000728713.1', 'W…
600	['WP_078158013.1', 'WP_001793250.1', 'WP_078064877.1', 'WP_001010294.1']
601	['WP_111761742.1', 'WP_000977801.1', 'WP_124374740.1', 'WP_021286012.1', 'WP_086041099.1', 'WP_001807952.1', 'WP_217175507.1', 'WP_043044867.1', 'WP_054189811.1', 'WP_078103479.1', 'WP_070002274.1', 'WP_000977781.1', 'WP_061823607.1', 'WP_000977787.1', 'WP_216711983.1', 'WP_070002275.1', 'WP_025174797.1', 'WP_045172905.1', 'WP_000977777.1', 'WP_072507195.1', 'WP_000977803.1', 'WP_000977788.1', 'W…
602	['WP_078171146.1', 'WP_000728746.1', 'WP_000728750.1', 'WP_250396405.1', 'WP_000728710.1', 'WP_162635829.1', 'WP_029549873.1', 'WP_072468790.1', 'WP_021286264.1', 'WP_123096952.1', 'WP_000728713.1', 'WP_217881114.1', 'WP_000728772.1', 'WP_049879786.1', 'WP_001662438.1', 'WP_000728770.1', 'WP_212593087.1', 'WP_032099372.1', 'WP_115210745.1', 'WP_214308893.1', 'WP_137075599.1', 'WP_017328574.1', 'W…
603	['WP_078171404.1', 'WP_001016371.1', 'WP_001817568.1', 'WP_262516099.1', 'WP_016187006.1']
604	['WP_249524851.1', 'WP_000728747.1', 'WP_000728745.1', 'WP_073392876.1', 'WP_224799293.1', 'WP_072399332.1', 'WP_057485505.1', 'WP_086032647.1', 'WP_000728714.1', 'WP_123873265.1', 'WP_078171692.1', 'WP_054189819.1', 'WP_078104035.1', 'WP_000728764.1', 'WP_000728772.1', 'WP_148843888.1', 'WP_103150527.1', 'WP_000728715.1', 'WP_123096952.1', 'WP_000728713.1', 'WP_049879786.1', 'WP_000728776.1', 'W…
605	['WP_001791319.1', 'WP_001800966.1', 'WP_141062658.1', 'WP_162635859.1', 'WP_078367111.1', 'WP_001791835.1', 'WP_072353806.1', 'WP_078064639.1', 'WP_078103552.1', 'WP_205299471.1', 'WP_096658908.1', 'WP_217175657.1', 'WP_077446554.1', 'WP_001792226.1', 'WP_089430333.1', 'WP_250396406.1', 'WP_214309383.1', 'WP_124374788.1', 'WP_046399073.1', 'WP_243465576.1']
606	['WP_078368895.1', 'WP_281263161.1']
607	['WP_001601937.1', 'WP_094409871.1', 'WP_078103038.1', 'WP_078369213.1', 'WP_078099179.1', 'WP_224518685.1', 'WP_258413202.1', 'WP_000728770.1', 'WP_103149444.1', 'WP_281263034.1', 'WP_078099041.1', 'WP_058142379.1', 'WP_250743320.1', 'WP_046399078.1']
608	['WP_234953040.1', 'WP_141062653.1', 'WP_096658738.1', 'WP_078369964.1', 'WP_224826807.1', 'WP_058142379.1', 'WP_046399078.1']
609	['WP_000627029.1', 'WP_216730903.1', 'WP_000627030.1', 'WP_000627024.1', 'WP_000627025.1', 'WP_043044876.1', 'WP_115210737.1', 'WP_000627033.1', 'WP_084570019.1', 'WP_048665164.1', 'WP_000627032.1']
610	['WP_084938101.1', 'WP_000543163.1', 'WP_000543162.1', 'WP_000543164.1']
611	['WP_000728745.1', 'WP_000728747.1', 'WP_000728714.1', 'WP_086032647.1', 'WP_072399332.1', 'WP_123873265.1', 'WP_249524851.1', 'WP_057485505.1', 'WP_073392876.1', 'WP_224799293.1', 'WP_000728715.1', 'WP_078171692.1', 'WP_054189819.1', 'WP_148843888.1', 'WP_103150527.1', 'WP_123096952.1', 'WP_000728713.1', 'WP_000728764.1', 'WP_078104035.1', 'WP_000728772.1', 'WP_078151921.1', 'WP_049879786.1', 'W…
612	['WP_111761742.1', 'WP_000977801.1', 'WP_124374740.1', 'WP_001807952.1', 'WP_021286012.1', 'WP_086041099.1', 'WP_217175507.1', 'WP_043044867.1', 'WP_054189811.1', 'WP_078103479.1', 'WP_070002274.1', 'WP_000977781.1', 'WP_000977787.1', 'WP_061823607.1', 'WP_070002275.1', 'WP_216711983.1', 'WP_000977777.1', 'WP_025174797.1', 'WP_000977788.1', 'WP_045172905.1', 'WP_072507195.1', 'WP_000977803.1', 'W…
613	['WP_217205076.1', 'WP_086040091.1', 'WP_103215234.1', 'WP_250743320.1', 'WP_046399078.1']
614	['WP_111761742.1', 'WP_000977801.1', 'WP_124374740.1', 'WP_086041099.1', 'WP_021286012.1', 'WP_043044867.1', 'WP_001807952.1', 'WP_217175507.1', 'WP_054189811.1', 'WP_070002274.1', 'WP_078103479.1', 'WP_000977781.1', 'WP_061823607.1', 'WP_216711983.1', 'WP_000977787.1', 'WP_070002275.1', 'WP_025174797.1', 'WP_000977777.1', 'WP_072507195.1', 'WP_045172905.1', 'WP_001805401.1', 'WP_000977803.1', 'W…
615	['WP_111761742.1', 'WP_000977801.1', 'WP_124374740.1', 'WP_001807952.1', 'WP_021286012.1', 'WP_086041099.1', 'WP_217175507.1', 'WP_043044867.1', 'WP_054189811.1', 'WP_078103479.1', 'WP_070002274.1', 'WP_000977781.1', 'WP_061823607.1', 'WP_000977787.1', 'WP_216711983.1', 'WP_070002275.1', 'WP_025174797.1', 'WP_000977777.1', 'WP_045172905.1', 'WP_072507195.1', 'WP_000977803.1', 'WP_000977788.1', 'W…
616	['WP_086155261.1', 'WP_000036329.1', 'WP_029549874.1', 'WP_000036327.1', 'WP_000036330.1', 'WP_006191471.1', 'WP_096658742.1', 'WP_000036332.1', 'WP_063644523.1', 'WP_117203783.1', 'WP_216730877.1', 'WP_045178479.1', 'WP_000036328.1', 'WP_000036335.1', 'WP_070002258.1', 'WP_214308891.1', 'WP_054189817.1', 'WP_000036334.1', 'WP_281263032.1', 'WP_000036325.1']
617	['WP_000291835.1', 'WP_000291834.1', 'WP_001807311.1', 'WP_001621781.1', 'WP_049316017.1', 'WP_000291832.1', 'WP_001670226.1', 'WP_258413200.1', 'WP_001807951.1', 'WP_252592284.1', 'WP_001662440.1', 'WP_217175515.1', 'WP_064134927.1', 'WP_000291838.1', 'WP_048665181.1', 'WP_124374741.1', 'WP_216730881.1', 'WP_029549875.1', 'WP_023914463.1', 'WP_111048442.1', 'WP_043045046.1', 'WP_000291840.1', 'W…
618	['WP_001791319.1', 'WP_001800966.1', 'WP_141062658.1', 'WP_162635859.1', 'WP_001791835.1', 'WP_072353806.1', 'WP_078064639.1', 'WP_078103552.1', 'WP_078367111.1', 'WP_205299471.1', 'WP_096658908.1', 'WP_217175657.1', 'WP_001792226.1', 'WP_077446554.1', 'WP_089430333.1', 'WP_250396406.1', 'WP_214309383.1', 'WP_124374788.1', 'WP_046399073.1', 'WP_243465576.1']
619	['WP_001075807.1', 'WP_162635826.1', 'WP_114290892.1', 'WP_117196561.1', 'WP_001075814.1', 'WP_001075802.1', 'WP_001075805.1', 'WP_063644528.1', 'WP_103188419.1', 'WP_001075816.1', 'WP_258415146.1', 'WP_001075804.1', 'WP_048665177.1', 'WP_001075823.1', 'WP_115210742.1', 'WP_001075819.1', 'WP_089535917.1', 'WP_001075809.1', 'WP_109162059.1', 'WP_001075815.1', 'WP_123096947.1', 'WP_216730883.1', 'W…
620	['WP_064136757.1', 'WP_045172580.1', 'WP_054189810.1', 'WP_000710565.1', 'WP_000710549.1', 'WP_096658752.1', 'WP_000710559.1', 'WP_000710579.1', 'WP_089535918.1', 'WP_029549878.1', 'WP_043044870.1', 'WP_000710562.1', 'WP_045178475.1', 'WP_049283383.1', 'WP_162635825.1', 'WP_000710576.1', 'WP_000710555.1', 'WP_123096945.1', 'WP_048665171.1', 'WP_000710577.1', 'WP_162644627.1', 'WP_000710575.1', 'W…
621	['WP_000291835.1', 'WP_000291834.1', 'WP_001807311.1', 'WP_049316017.1', 'WP_001621781.1', 'WP_000291832.1', 'WP_001670226.1', 'WP_252592284.1', 'WP_001662440.1', 'WP_217175515.1', 'WP_258413200.1', 'WP_064134927.1', 'WP_001807951.1', 'WP_124374741.1', 'WP_000291838.1', 'WP_048665181.1', 'WP_029549875.1', 'WP_216730881.1', 'WP_023914463.1', 'WP_111048442.1', 'WP_043045046.1', 'WP_063644541.1', 'W…
622	['WP_000080571.1', 'WP_000080572.1', 'WP_117203784.1', 'WP_250396403.1', 'WP_262516101.1', 'WP_154285411.1', 'WP_048666596.1', 'WP_228580661.1', 'WP_112366447.1', 'WP_000080573.1', 'WP_000080559.1', 'WP_094409869.1', 'WP_224518686.1', 'WP_045172581.1', 'WP_000080564.1', 'WP_115210738.1', 'WP_000080576.1', 'WP_000080558.1', 'WP_107388421.1', 'WP_108963976.1', 'WP_117196563.1', 'WP_111048071.1', 'W…
623	['WP_094409871.1', 'WP_078103038.1', 'WP_001601937.1', 'WP_078369213.1', 'WP_078099179.1', 'WP_224518685.1', 'WP_258413202.1', 'WP_115210745.1', 'WP_032099372.1', 'WP_000728770.1', 'WP_017328574.1', 'WP_174839710.1', 'WP_103149444.1', 'WP_281263034.1', 'WP_078099041.1', 'WP_058142379.1', 'WP_250743320.1', 'WP_046399078.1']
624	['WP_000610051.1', 'WP_115210750.1', 'WP_046472849.1', 'WP_000610053.1', 'WP_197840534.1', 'WP_000610044.1', 'WP_124374750.1', 'WP_043044859.1', 'WP_096658734.1', 'WP_063651205.1', 'WP_000610045.1', 'WP_117203782.1', 'WP_094969519.1', 'WP_141062651.1', 'WP_031900862.1', 'WP_229360488.1', 'WP_000610056.1', 'WP_054189826.1', 'WP_214308896.1']
625	['WP_000610051.1', 'WP_046472849.1', 'WP_115210750.1', 'WP_000610053.1', 'WP_197840534.1', 'WP_000610044.1', 'WP_124374750.1', 'WP_096658734.1', 'WP_043044859.1', 'WP_063651205.1', 'WP_000610045.1', 'WP_141062651.1', 'WP_117203782.1', 'WP_031900862.1', 'WP_094969519.1', 'WP_229360488.1', 'WP_000610056.1', 'WP_054189826.1', 'WP_214308896.1']
626	['WP_234953040.1', 'WP_141062653.1', 'WP_096658738.1', 'WP_078369964.1', 'WP_224826807.1', 'WP_058142379.1', 'WP_046399078.1']
627	['WP_000173891.1', 'WP_000173895.1', 'WP_046597245.1', 'WP_000173894.1', 'WP_000173896.1', 'WP_000173889.1', 'WP_000173893.1', 'WP_000173898.1', 'WP_124374742.1', 'WP_000173887.1', 'WP_252592282.1', 'WP_115210744.1', 'WP_043044863.1', 'WP_250736782.1', 'WP_052998183.1', 'WP_000173883.1', 'WP_054189818.1', 'WP_123096951.1', 'WP_096658740.1', 'WP_063651238.1', 'WP_031886299.1', 'WP_031796797.1', 'W…
628	['WP_000036329.1', 'WP_000036327.1', 'WP_029549874.1', 'WP_006191471.1', 'WP_000036330.1', 'WP_096658742.1', 'WP_063644523.1', 'WP_000036332.1', 'WP_117203783.1', 'WP_045178479.1', 'WP_000036328.1', 'WP_000036335.1', 'WP_216730877.1', 'WP_054189817.1', 'WP_070002258.1', 'WP_000036334.1', 'WP_214308891.1', 'WP_281263032.1', 'WP_000036325.1', 'WP_086155261.1']
629	['WP_000291835.1', 'WP_000291834.1', 'WP_001807311.1', 'WP_049316017.1', 'WP_001621781.1', 'WP_000291832.1', 'WP_001670226.1', 'WP_252592284.1', 'WP_001807951.1', 'WP_001662440.1', 'WP_258413200.1', 'WP_217175515.1', 'WP_064134927.1', 'WP_000291838.1', 'WP_048665181.1', 'WP_124374741.1', 'WP_029549875.1', 'WP_216730881.1', 'WP_023914463.1', 'WP_111048442.1', 'WP_043045046.1', 'WP_063644541.1', 'W…
630	['WP_001006429.1', 'WP_001006428.1', 'WP_001006427.1', 'WP_001006425.1', 'WP_114217614.1', 'WP_064133632.1', 'WP_063651234.1', 'WP_043044864.1', 'WP_130825074.1', 'WP_217175513.1', 'WP_096658746.1', 'WP_244757304.1', 'WP_044291671.1', 'WP_029549876.1', 'WP_001006431.1', 'WP_216500991.1', 'WP_123096948.1', 'WP_001006445.1', 'WP_250396101.1', 'WP_001006442.1', 'WP_048665179.1', 'WP_001006434.1', 'W…
631	['WP_111761742.1', 'WP_000977801.1', 'WP_124374740.1', 'WP_001807952.1', 'WP_021286012.1', 'WP_086041099.1', 'WP_217175507.1', 'WP_043044867.1', 'WP_078103479.1', 'WP_054189811.1', 'WP_070002274.1', 'WP_000977781.1', 'WP_000977787.1', 'WP_061823607.1', 'WP_216711983.1', 'WP_070002275.1', 'WP_045172905.1', 'WP_072507195.1', 'WP_025174797.1', 'WP_000977803.1', 'WP_000977777.1', 'WP_000977788.1', 'W…
632	['WP_111761742.1', 'WP_001807952.1', 'WP_000977801.1', 'WP_124374740.1', 'WP_021286012.1', 'WP_054189811.1', 'WP_217175507.1', 'WP_086041099.1', 'WP_045172905.1', 'WP_078103479.1', 'WP_072507195.1', 'WP_043044867.1', 'WP_029693997.1', 'WP_000977781.1', 'WP_070002274.1', 'WP_044291663.1', 'WP_001808120.1', 'WP_000977787.1', 'WP_061823607.1', 'WP_000977777.1', 'WP_025174797.1', 'WP_216711983.1', 'W…
633	['WP_064136757.1', 'WP_045172580.1', 'WP_054189810.1', 'WP_000710565.1', 'WP_096658752.1', 'WP_000710559.1', 'WP_000710549.1', 'WP_000710579.1', 'WP_089535918.1', 'WP_029549878.1', 'WP_043044870.1', 'WP_000710562.1', 'WP_045178475.1', 'WP_049283383.1', 'WP_000710576.1', 'WP_162635825.1', 'WP_000710555.1', 'WP_048665171.1', 'WP_000710577.1', 'WP_123096945.1', 'WP_162644627.1', 'WP_070002253.1', 'W…
634	['WP_001100493.1', 'WP_262832074.1', 'WP_096658754.1', 'WP_114290889.1', 'WP_029549881.1', 'WP_216730897.1']
635	['WP_000814441.1', 'WP_000814440.1', 'WP_044291654.1', 'WP_117196564.1', 'WP_096658756.1', 'WP_001566851.1', 'WP_216730899.1', 'WP_229360487.1', 'WP_000814443.1', 'WP_048665166.1', 'WP_070002251.1', 'WP_141062656.1']
636	['WP_000201641.1', 'WP_096658760.1', 'WP_216745766.1', 'WP_000179900.1', 'WP_000179901.1', 'WP_000179902.1', 'WP_000179890.1', 'WP_217175500.1', 'WP_000179898.1', 'WP_124374734.1', 'WP_000201643.1', 'WP_117203785.1', 'WP_262374854.1', 'WP_045172582.1', 'WP_000179905.1', 'WP_000201639.1', 'WP_000179906.1', 'WP_258412981.1', 'WP_048665163.1', 'WP_000201644.1', 'WP_117196566.1', 'WP_000201640.1', 'W…
637	['WP_001791319.1', 'WP_001800966.1', 'WP_141062658.1', 'WP_162635859.1', 'WP_001791835.1', 'WP_072353806.1', 'WP_078064639.1', 'WP_078103552.1', 'WP_078367111.1', 'WP_096658908.1', 'WP_205299471.1', 'WP_217175657.1', 'WP_077446554.1', 'WP_001792226.1', 'WP_089430333.1', 'WP_250396406.1', 'WP_214309383.1', 'WP_124374788.1', 'WP_046399073.1', 'WP_243465576.1']
638	['WP_111761742.1', 'WP_000977801.1', 'WP_124374740.1', 'WP_021286012.1', 'WP_086041099.1', 'WP_001807952.1', 'WP_043044867.1', 'WP_217175507.1', 'WP_054189811.1', 'WP_078103479.1', 'WP_070002274.1', 'WP_000977781.1', 'WP_070002275.1', 'WP_000977787.1', 'WP_061823607.1', 'WP_216711983.1', 'WP_025174797.1', 'WP_045172905.1', 'WP_072507195.1', 'WP_000977777.1', 'WP_000977788.1', 'WP_000977803.1', 'W…
639	['WP_001038103.1', 'WP_001038104.1', 'WP_123096949.1', 'WP_001038108.1', 'WP_258413201.1', 'WP_098817934.1', 'WP_063644525.1', 'WP_001038111.1', 'WP_070003416.1', 'WP_258414954.1', 'WP_281263031.1']
640	['WP_000173891.1', 'WP_000173895.1', 'WP_046597245.1', 'WP_000173889.1', 'WP_000173894.1', 'WP_000173896.1', 'WP_000173893.1', 'WP_124374742.1', 'WP_000173898.1', 'WP_000173887.1', 'WP_252592282.1', 'WP_115210744.1', 'WP_250736782.1', 'WP_052998183.1', 'WP_043044863.1', 'WP_000173883.1', 'WP_054189818.1', 'WP_123096951.1', 'WP_063651238.1', 'WP_031886299.1', 'WP_031796797.1', 'WP_000173902.1', 'W…
641	['WP_000136636.1', 'WP_000136629.1', 'WP_258413203.1', 'WP_123096954.1', 'WP_048665183.1', 'WP_000136631.1', 'WP_000136638.1', 'WP_258415148.1', 'WP_000136639.1', 'WP_063644546.1', 'WP_000136630.1', 'WP_000136633.1', 'WP_000136643.1', 'WP_006191473.1', 'WP_000136627.1', 'WP_029549872.1', 'WP_000137242.1', 'WP_124374745.1', 'WP_054189821.1', 'WP_000136645.1', 'WP_103148864.1', 'WP_281263035.1', 'W…
642	['WP_001078456.1', 'WP_103148865.1', 'WP_115210748.1', 'WP_072490040.1', 'WP_054189824.1', 'WP_001078461.1', 'WP_001078457.1', 'WP_043044861.1', 'WP_281263037.1', 'WP_114642541.1', 'WP_217205077.1', 'WP_124374748.1', 'WP_262516108.1', 'WP_116100493.1', 'WP_001078464.1', 'WP_225549175.1']
643	['WP_103149444.1', 'WP_281263034.1', 'WP_001601937.1', 'WP_078369213.1', 'WP_094409871.1', 'WP_078099041.1', 'WP_217151780.1', 'WP_058142379.1', 'WP_250743320.1', 'WP_046399078.1']
644	['WP_103149889.1', 'WP_000926750.1']
645	['WP_000714376.1', 'WP_000714373.1', 'WP_000410568.1', 'WP_000714379.1', 'WP_000410567.1', 'WP_124374738.1', 'WP_103149890.1', 'WP_162635824.1', 'WP_029549879.1', 'WP_000410571.1', 'WP_217175503.1', 'WP_258415141.1', 'WP_048665170.1', 'WP_000714388.1', 'WP_044291658.1', 'WP_000714375.1', 'WP_216730893.1', 'WP_000714386.1', 'WP_000714395.1', 'WP_271291411.1', 'WP_216745764.1', 'WP_250743318.1', 'W…
646	['WP_103149891.1', 'WP_116100492.1', 'WP_216730876.1', 'WP_078104117.1', 'WP_000728706.1', 'WP_042907859.1', 'WP_000728718.1', 'WP_248313928.1', 'WP_046399078.1']
647	['WP_000728715.1', 'WP_103150527.1', 'WP_000728764.1', 'WP_148843888.1', 'WP_078104035.1', 'WP_078151921.1', 'WP_000728776.1', 'WP_000728747.1', 'WP_000728745.1', 'WP_000728714.1', 'WP_086032647.1', 'WP_249524851.1', 'WP_072399332.1', 'WP_123873265.1', 'WP_073392876.1', 'WP_224799293.1', 'WP_057485505.1', 'WP_078171692.1', 'WP_054189819.1', 'WP_123096952.1', 'WP_000728713.1', 'WP_000728772.1', 'W…
648	['WP_001075807.1', 'WP_162635826.1', 'WP_114290892.1', 'WP_117196561.1', 'WP_001075814.1', 'WP_001075802.1', 'WP_063644528.1', 'WP_001075805.1', 'WP_103188419.1', 'WP_001075816.1', 'WP_258415146.1', 'WP_001075804.1', 'WP_048665177.1', 'WP_001075823.1', 'WP_115210742.1', 'WP_001075819.1', 'WP_001075809.1', 'WP_109162059.1', 'WP_089535917.1', 'WP_001075815.1', 'WP_123096947.1', 'WP_216730883.1', 'W…
649	['WP_000925002.1', 'WP_000924997.1', 'WP_000924995.1', 'WP_000924996.1', 'WP_000925001.1', 'WP_000925003.1', 'WP_000924990.1', 'WP_000925005.1', 'WP_063644547.1', 'WP_061838516.1', 'WP_103215186.1', 'WP_217151779.1', 'WP_000924999.1', 'WP_162635831.1', 'WP_048665184.1', 'WP_107375179.1', 'WP_000924993.1', 'WP_228567323.1', 'WP_029549871.1', 'WP_214308894.1', 'WP_138293527.1', 'WP_124374746.1', 'W…
650	['WP_103215234.1', 'WP_046399078.1']
651	['WP_000925002.1', 'WP_000924997.1', 'WP_000924995.1', 'WP_000925001.1', 'WP_000924996.1', 'WP_000925003.1', 'WP_000924990.1', 'WP_000925005.1', 'WP_063644547.1', 'WP_061838516.1', 'WP_217151779.1', 'WP_000924999.1', 'WP_162635831.1', 'WP_103215186.1', 'WP_107375179.1', 'WP_048665184.1', 'WP_000924993.1', 'WP_228567323.1', 'WP_029549871.1', 'WP_214308894.1', 'WP_138293527.1', 'WP_124374746.1', 'W…
652	['WP_111761742.1', 'WP_000977801.1', 'WP_124374740.1', 'WP_021286012.1', 'WP_001807952.1', 'WP_086041099.1', 'WP_043044867.1', 'WP_217175507.1', 'WP_054189811.1', 'WP_078103479.1', 'WP_070002274.1', 'WP_000977781.1', 'WP_000977787.1', 'WP_061823607.1', 'WP_070002275.1', 'WP_216711983.1', 'WP_000977777.1', 'WP_025174797.1', 'WP_045172905.1', 'WP_072507195.1', 'WP_000977788.1', 'WP_000977803.1', 'W…
653	['WP_000080559.1', 'WP_000080564.1', 'WP_000080571.1', 'WP_000080572.1', 'WP_000080576.1', 'WP_107388421.1', 'WP_045172581.1', 'WP_117203784.1', 'WP_250396403.1', 'WP_000080558.1', 'WP_262516101.1', 'WP_154285411.1', 'WP_048666596.1', 'WP_228580661.1', 'WP_112366447.1', 'WP_000080573.1', 'WP_224518686.1', 'WP_115210738.1', 'WP_117196563.1', 'WP_094409869.1', 'WP_111048071.1', 'WP_108963976.1', 'W…
654	['WP_001075807.1', 'WP_114290892.1', 'WP_162635826.1', 'WP_117196561.1', 'WP_001075814.1', 'WP_001075802.1', 'WP_063644528.1', 'WP_001075805.1', 'WP_103188419.1', 'WP_001075816.1', 'WP_258415146.1', 'WP_001075804.1', 'WP_048665177.1', 'WP_001075823.1', 'WP_001075819.1', 'WP_115210742.1', 'WP_001075809.1', 'WP_109162059.1', 'WP_089535917.1', 'WP_001075815.1', 'WP_123096947.1', 'WP_216730883.1', 'W…
655	['WP_000080571.1', 'WP_000080572.1', 'WP_045172581.1', 'WP_000080559.1', 'WP_117203784.1', 'WP_250396403.1', 'WP_000080564.1', 'WP_262516101.1', 'WP_154285411.1', 'WP_048666596.1', 'WP_228580661.1', 'WP_112366447.1', 'WP_000080576.1', 'WP_000080573.1', 'WP_108963976.1', 'WP_000080558.1', 'WP_107388421.1', 'WP_224518686.1', 'WP_115210738.1', 'WP_094409869.1', 'WP_117196563.1', 'WP_111048071.1', 'W…
656	['WP_001075807.1', 'WP_162635826.1', 'WP_114290892.1', 'WP_117196561.1', 'WP_001075814.1', 'WP_001075802.1', 'WP_063644528.1', 'WP_001075805.1', 'WP_103188419.1', 'WP_001075816.1', 'WP_258415146.1', 'WP_001075804.1', 'WP_048665177.1', 'WP_001075823.1', 'WP_109162059.1', 'WP_115210742.1', 'WP_001075819.1', 'WP_001075809.1', 'WP_089535917.1', 'WP_001075815.1', 'WP_123096947.1', 'WP_216730883.1', 'W…
657	['WP_000080559.1', 'WP_000080564.1', 'WP_000080571.1', 'WP_000080572.1', 'WP_000080576.1', 'WP_117203784.1', 'WP_045172581.1', 'WP_107388421.1', 'WP_000080558.1', 'WP_250396403.1', 'WP_262516101.1', 'WP_154285411.1', 'WP_048666596.1', 'WP_228580661.1', 'WP_112366447.1', 'WP_000080573.1', 'WP_111048071.1', 'WP_224518686.1', 'WP_115210738.1', 'WP_117196563.1', 'WP_094409869.1', 'WP_108963976.1', 'W…
658	['WP_111048440.1', 'WP_248313751.1', 'WP_031873201.1', 'WP_000728765.1', 'WP_187396009.1', 'WP_046399078.1']
659	['WP_000291835.1', 'WP_000291834.1', 'WP_001807311.1', 'WP_001621781.1', 'WP_049316017.1', 'WP_001670226.1', 'WP_000291832.1', 'WP_258413200.1', 'WP_001807951.1', 'WP_252592284.1', 'WP_001662440.1', 'WP_217175515.1', 'WP_000291838.1', 'WP_064134927.1', 'WP_048665181.1', 'WP_124374741.1', 'WP_111048442.1', 'WP_216730881.1', 'WP_023914463.1', 'WP_029549875.1', 'WP_043045046.1', 'WP_063644541.1', 'W…
660	['WP_111761732.1', 'WP_000323587.1', 'WP_123096935.1']
661	['WP_000427420.1', 'WP_111761733.1', 'WP_217151783.1']
662	['WP_111761734.1', 'WP_123096936.1', 'WP_063651218.1', 'WP_224061730.1', 'WP_231924749.1', 'WP_259676158.1']
663	['WP_111761735.1', 'WP_123096937.1', 'WP_000710587.1']
664	['WP_111761736.1', 'WP_123096938.1', 'WP_229768963.1']
665	['WP_111761738.1', 'WP_000738841.1']
666	['WP_111761739.1', 'WP_123096940.1', 'WP_063651221.1', 'WP_063651224.1', 'WP_000472888.1', 'WP_123096942.1', 'WP_111761740.1', 'WP_046597247.1', 'WP_123096941.1', 'WP_043044871.1', 'WP_115210739.1']
667	['WP_111761740.1', 'WP_046597247.1', 'WP_123096941.1', 'WP_000472888.1', 'WP_063651224.1', 'WP_123096942.1', 'WP_043044871.1', 'WP_115210739.1']
668	['WP_111761741.1', 'WP_043039598.1', 'WP_123096943.1']
669	['WP_111761742.1', 'WP_000977801.1', 'WP_124374740.1', 'WP_021286012.1', 'WP_001807952.1', 'WP_086041099.1', 'WP_217175507.1', 'WP_043044867.1', 'WP_054189811.1', 'WP_078103479.1', 'WP_070002274.1', 'WP_000977781.1', 'WP_061823607.1', 'WP_000977787.1', 'WP_216711983.1', 'WP_070002275.1', 'WP_025174797.1', 'WP_000977777.1', 'WP_045172905.1', 'WP_072507195.1', 'WP_000977803.1', 'WP_000977788.1', 'W…
670	['WP_000291835.1', 'WP_000291834.1', 'WP_001807311.1', 'WP_049316017.1', 'WP_001621781.1', 'WP_000291832.1', 'WP_001670226.1', 'WP_252592284.1', 'WP_001662440.1', 'WP_217175515.1', 'WP_258413200.1', 'WP_064134927.1', 'WP_001807951.1', 'WP_124374741.1', 'WP_000291838.1', 'WP_048665181.1', 'WP_029549875.1', 'WP_216730881.1', 'WP_023914463.1', 'WP_111048442.1', 'WP_043045046.1', 'WP_063644541.1', 'W…
671	['WP_000876757.1', 'WP_000876756.1', 'WP_000876752.1', 'WP_000876751.1', 'WP_111761745.1', 'WP_217175519.1', 'WP_063651239.1', 'WP_000876758.1', 'WP_162653775.1', 'WP_000876748.1', 'WP_162635830.1', 'WP_031837964.1', 'WP_115210746.1', 'WP_044291706.1', 'WP_250743321.1', 'WP_124374744.1', 'WP_031928223.1', 'WP_072490038.1', 'WP_160190072.1', 'WP_250736779.1', 'WP_054189820.1', 'WP_179302723.1']
672	['WP_000080571.1', 'WP_000080572.1', 'WP_117203784.1', 'WP_250396403.1', 'WP_262516101.1', 'WP_154285411.1', 'WP_048666596.1', 'WP_112366447.1', 'WP_228580661.1', 'WP_000080573.1', 'WP_000080559.1', 'WP_224518686.1', 'WP_045172581.1', 'WP_000080564.1', 'WP_094409869.1', 'WP_115210738.1', 'WP_000080576.1', 'WP_000080558.1', 'WP_107388421.1', 'WP_108963976.1', 'WP_117196563.1', 'WP_111048071.1', 'W…
673	['WP_001006429.1', 'WP_001006428.1', 'WP_001006427.1', 'WP_001006425.1', 'WP_114217614.1', 'WP_064133632.1', 'WP_063651234.1', 'WP_130825074.1', 'WP_043044864.1', 'WP_217175513.1', 'WP_096658746.1', 'WP_244757304.1', 'WP_044291671.1', 'WP_029549876.1', 'WP_001006431.1', 'WP_123096948.1', 'WP_216500991.1', 'WP_250396101.1', 'WP_001006445.1', 'WP_001006442.1', 'WP_048665179.1', 'WP_001006434.1', 'W…
674	['WP_001100493.1', 'WP_262832074.1', 'WP_114290889.1', 'WP_096658754.1', 'WP_029549881.1', 'WP_216730897.1']
675	['WP_000080559.1', 'WP_000080564.1', 'WP_000080571.1', 'WP_000080572.1', 'WP_000080576.1', 'WP_045172581.1', 'WP_117203784.1', 'WP_107388421.1', 'WP_250396403.1', 'WP_000080558.1', 'WP_262516101.1', 'WP_117196563.1', 'WP_154285411.1', 'WP_048666596.1', 'WP_228580661.1', 'WP_112366447.1', 'WP_000080573.1', 'WP_048665168.1', 'WP_224518686.1', 'WP_108963976.1', 'WP_115210738.1', 'WP_000080560.1', 'W…
676	['WP_111761742.1', 'WP_000977801.1', 'WP_124374740.1', 'WP_001807952.1', 'WP_021286012.1', 'WP_086041099.1', 'WP_217175507.1', 'WP_043044867.1', 'WP_078103479.1', 'WP_054189811.1', 'WP_070002274.1', 'WP_000977781.1', 'WP_061823607.1', 'WP_000977787.1', 'WP_216711983.1', 'WP_070002275.1', 'WP_045172905.1', 'WP_025174797.1', 'WP_000977777.1', 'WP_072507195.1', 'WP_000977803.1', 'WP_000977788.1', 'W…
677	['WP_001075807.1', 'WP_114290892.1', 'WP_162635826.1', 'WP_117196561.1', 'WP_001075814.1', 'WP_001075802.1', 'WP_063644528.1', 'WP_001075805.1', 'WP_001075816.1', 'WP_103188419.1', 'WP_258415146.1', 'WP_001075804.1', 'WP_048665177.1', 'WP_001075819.1', 'WP_001075823.1', 'WP_001075809.1', 'WP_115210742.1', 'WP_109162059.1', 'WP_089535917.1', 'WP_216730883.1', 'WP_001075815.1', 'WP_123096947.1', 'W…
678	['WP_216730879.1', 'WP_258410319.1', 'WP_000170481.1', 'WP_000170488.1', 'WP_162635828.1', 'WP_078104116.1', 'WP_000170487.1', 'WP_114290893.1', 'WP_078072290.1', 'WP_223200468.1', 'WP_281263161.1', 'WP_078368895.1']
679	['WP_111761742.1', 'WP_000977801.1', 'WP_124374740.1', 'WP_086041099.1', 'WP_021286012.1', 'WP_043044867.1', 'WP_001807952.1', 'WP_217175507.1', 'WP_054189811.1', 'WP_070002274.1', 'WP_078103479.1', 'WP_000977781.1', 'WP_061823607.1', 'WP_216711983.1', 'WP_000977787.1', 'WP_025174797.1', 'WP_070002275.1', 'WP_000977777.1', 'WP_072507195.1', 'WP_045172905.1', 'WP_001805401.1', 'WP_000977803.1', 'W…
680	['WP_111761742.1', 'WP_000977801.1', 'WP_124374740.1', 'WP_021286012.1', 'WP_086041099.1', 'WP_001807952.1', 'WP_043044867.1', 'WP_217175507.1', 'WP_054189811.1', 'WP_078103479.1', 'WP_070002274.1', 'WP_000977781.1', 'WP_070002275.1', 'WP_000977787.1', 'WP_061823607.1', 'WP_216711983.1', 'WP_025174797.1', 'WP_000977777.1', 'WP_045172905.1', 'WP_072507195.1', 'WP_000977788.1', 'WP_000977803.1', 'W…
681	['WP_001078456.1', 'WP_103148865.1', 'WP_115210748.1', 'WP_072490040.1', 'WP_001078461.1', 'WP_054189824.1', 'WP_001078457.1', 'WP_114642541.1', 'WP_043044861.1', 'WP_281263037.1', 'WP_217205077.1', 'WP_124374748.1', 'WP_262516108.1', 'WP_116100493.1', 'WP_001078464.1', 'WP_225549175.1']
682	['WP_000130759.1', 'WP_000130756.1', 'WP_000130763.1', 'WP_000130757.1', 'WP_000130758.1', 'WP_115210736.1', 'WP_162636893.1', 'WP_250736788.1', 'WP_069723997.1', 'WP_124374735.1', 'WP_216730905.1', 'WP_000130765.1']
683	['WP_000627029.1', 'WP_216730903.1', 'WP_115210737.1', 'WP_000627024.1', 'WP_000627030.1', 'WP_000627025.1', 'WP_043044876.1', 'WP_000627033.1', 'WP_048665164.1', 'WP_084570019.1', 'WP_000627032.1']
684	['WP_000080571.1', 'WP_000080572.1', 'WP_117203784.1', 'WP_250396403.1', 'WP_262516101.1', 'WP_154285411.1', 'WP_048666596.1', 'WP_000080559.1', 'WP_228580661.1', 'WP_112366447.1', 'WP_000080573.1', 'WP_045172581.1', 'WP_115210738.1', 'WP_000080564.1', 'WP_224518686.1', 'WP_000080576.1', 'WP_094409869.1', 'WP_000080558.1', 'WP_107388421.1', 'WP_108963976.1', 'WP_117196563.1', 'WP_111048071.1', 'W…
685	['WP_115210739.1', 'WP_043044871.1']
686	['WP_064136757.1', 'WP_045172580.1', 'WP_054189810.1', 'WP_000710565.1', 'WP_000710549.1', 'WP_096658752.1', 'WP_000710559.1', 'WP_000710579.1', 'WP_089535918.1', 'WP_029549878.1', 'WP_043044870.1', 'WP_000710562.1', 'WP_045178475.1', 'WP_049283383.1', 'WP_000710576.1', 'WP_162635825.1', 'WP_000710555.1', 'WP_048665171.1', 'WP_123096945.1', 'WP_000710577.1', 'WP_162644627.1', 'WP_000710575.1', 'W…
687	['WP_111761742.1', 'WP_000977801.1', 'WP_124374740.1', 'WP_086041099.1', 'WP_021286012.1', 'WP_217175507.1', 'WP_001807952.1', 'WP_043044867.1', 'WP_054189811.1', 'WP_078103479.1', 'WP_070002274.1', 'WP_000977781.1', 'WP_061823607.1', 'WP_000977787.1', 'WP_216711983.1', 'WP_070002275.1', 'WP_025174797.1', 'WP_000977777.1', 'WP_045172905.1', 'WP_072507195.1', 'WP_000977803.1', 'WP_001805401.1', 'W…
688	['WP_001075807.1', 'WP_162635826.1', 'WP_114290892.1', 'WP_117196561.1', 'WP_001075814.1', 'WP_001075802.1', 'WP_063644528.1', 'WP_001075805.1', 'WP_103188419.1', 'WP_001075816.1', 'WP_258415146.1', 'WP_001075804.1', 'WP_048665177.1', 'WP_115210742.1', 'WP_001075823.1', 'WP_001075819.1', 'WP_001075809.1', 'WP_109162059.1', 'WP_089535917.1', 'WP_001075815.1', 'WP_123096947.1', 'WP_216730883.1', 'W…
689	['WP_000291835.1', 'WP_000291834.1', 'WP_001807311.1', 'WP_049316017.1', 'WP_001621781.1', 'WP_000291832.1', 'WP_001670226.1', 'WP_252592284.1', 'WP_001662440.1', 'WP_217175515.1', 'WP_258413200.1', 'WP_001807951.1', 'WP_064134927.1', 'WP_124374741.1', 'WP_000291838.1', 'WP_048665181.1', 'WP_029549875.1', 'WP_216730881.1', 'WP_023914463.1', 'WP_111048442.1', 'WP_043045046.1', 'WP_063644541.1', 'W…
690	['WP_000173891.1', 'WP_000173895.1', 'WP_046597245.1', 'WP_000173889.1', 'WP_000173894.1', 'WP_000173896.1', 'WP_000173893.1', 'WP_115210744.1', 'WP_000173898.1', 'WP_124374742.1', 'WP_000173887.1', 'WP_252592282.1', 'WP_250736782.1', 'WP_052998183.1', 'WP_043044863.1', 'WP_000173883.1', 'WP_054189818.1', 'WP_123096951.1', 'WP_063651238.1', 'WP_031886299.1', 'WP_031796797.1', 'WP_187396008.1', 'W…
691	['WP_001662438.1', 'WP_032099372.1', 'WP_000728770.1', 'WP_115210745.1', 'WP_017328574.1', 'WP_000728750.1', 'WP_174839710.1', 'WP_000728710.1', 'WP_029549873.1', 'WP_021286264.1', 'WP_162635829.1', 'WP_078103038.1', 'WP_001601937.1', 'WP_078099179.1', 'WP_094409871.1', 'WP_224518685.1', 'WP_078369213.1', 'WP_217881114.1', 'WP_258413202.1', 'WP_103149444.1', 'WP_281263034.1', 'WP_058142379.1', 'W…
692	['WP_000876757.1', 'WP_000876756.1', 'WP_000876752.1', 'WP_000876751.1', 'WP_111761745.1', 'WP_217175519.1', 'WP_063651239.1', 'WP_000876758.1', 'WP_115210746.1', 'WP_162653775.1', 'WP_162635830.1', 'WP_000876748.1', 'WP_031837964.1', 'WP_044291706.1', 'WP_250743321.1', 'WP_124374744.1', 'WP_031928223.1', 'WP_072490038.1', 'WP_160190072.1', 'WP_250736779.1', 'WP_054189820.1', 'WP_179302723.1']
693	['WP_000570808.1', 'WP_115210747.1', 'WP_000570809.1', 'WP_000570806.1', 'WP_072490039.1', 'WP_141062652.1', 'WP_000570812.1', 'WP_054189823.1']
694	['WP_001078456.1', 'WP_115210748.1', 'WP_103148865.1', 'WP_072490040.1', 'WP_054189824.1', 'WP_001078461.1', 'WP_001078457.1', 'WP_043044861.1', 'WP_281263037.1', 'WP_114642541.1', 'WP_217205077.1', 'WP_124374748.1', 'WP_262516108.1', 'WP_116100493.1', 'WP_001078464.1', 'WP_225549175.1']
695	['WP_001179388.1', 'WP_031927395.1', 'WP_043044860.1', 'WP_070002260.1', 'WP_217881112.1', 'WP_021286010.1', 'WP_124374749.1', 'WP_054189825.1', 'WP_001179400.1', 'WP_214308895.1', 'WP_001179385.1', 'WP_063651207.1', 'WP_115210749.1', 'WP_001179389.1', 'WP_001179394.1', 'WP_071938116.1', 'WP_001179395.1']
696	['WP_000610051.1', 'WP_115210750.1', 'WP_046472849.1', 'WP_000610053.1', 'WP_197840534.1', 'WP_000610044.1', 'WP_124374750.1', 'WP_043044859.1', 'WP_063651205.1', 'WP_096658734.1', 'WP_000610045.1', 'WP_117203782.1', 'WP_141062651.1', 'WP_031900862.1', 'WP_094969519.1', 'WP_229360488.1', 'WP_000610056.1', 'WP_054189826.1', 'WP_214308896.1']
697	['WP_116100492.1', 'WP_103149891.1', 'WP_216730876.1', 'WP_042907859.1', 'WP_000728706.1', 'WP_000728718.1', 'WP_248313928.1', 'WP_046399078.1']
698	['WP_001078456.1', 'WP_103148865.1', 'WP_115210748.1', 'WP_001078457.1', 'WP_072490040.1', 'WP_001078461.1', 'WP_054189824.1', 'WP_043044861.1', 'WP_281263037.1', 'WP_114642541.1', 'WP_217205077.1', 'WP_116100493.1', 'WP_262516108.1', 'WP_124374748.1', 'WP_001078464.1', 'WP_225549175.1']
699	['WP_001075807.1', 'WP_117196561.1', 'WP_162635826.1', 'WP_114290892.1', 'WP_001075814.1', 'WP_001075802.1', 'WP_063644528.1', 'WP_001075805.1', 'WP_103188419.1', 'WP_001075816.1', 'WP_258415146.1', 'WP_048665177.1', 'WP_001075804.1', 'WP_001075823.1', 'WP_115210742.1', 'WP_001075819.1', 'WP_001075809.1', 'WP_109162059.1', 'WP_089535917.1', 'WP_001075815.1', 'WP_123096947.1', 'WP_216730883.1', 'W…
700	['WP_111761742.1', 'WP_000977801.1', 'WP_124374740.1', 'WP_021286012.1', 'WP_001807952.1', 'WP_086041099.1', 'WP_217175507.1', 'WP_054189811.1', 'WP_043044867.1', 'WP_078103479.1', 'WP_029693997.1', 'WP_070002274.1', 'WP_000977781.1', 'WP_044291663.1', 'WP_000977787.1', 'WP_061823607.1', 'WP_000977777.1', 'WP_070002275.1', 'WP_216711983.1', 'WP_045172905.1', 'WP_025174797.1', 'WP_072507195.1', 'W…
701	['WP_000080559.1', 'WP_000080564.1', 'WP_000080571.1', 'WP_000080572.1', 'WP_000080576.1', 'WP_117203784.1', 'WP_045172581.1', 'WP_107388421.1', 'WP_250396403.1', 'WP_000080558.1', 'WP_262516101.1', 'WP_117196563.1', 'WP_154285411.1', 'WP_048666596.1', 'WP_228580661.1', 'WP_112366447.1', 'WP_000080573.1', 'WP_048665168.1', 'WP_224518686.1', 'WP_115210738.1', 'WP_094409869.1', 'WP_111048071.1', 'W…
702	['WP_000814441.1', 'WP_117196564.1', 'WP_000814440.1', 'WP_044291654.1', 'WP_096658756.1', 'WP_001566851.1', 'WP_216730899.1', 'WP_229360487.1', 'WP_000814443.1', 'WP_048665166.1', 'WP_070002251.1', 'WP_141062656.1']
703	['WP_001052508.1', 'WP_001052504.1', 'WP_072507164.1', 'WP_001052503.1', 'WP_001052505.1', 'WP_001052509.1', 'WP_117196565.1', 'WP_001052502.1', 'WP_001052500.1', 'WP_124374736.1', 'WP_001052506.1', 'WP_063651212.1', 'WP_217175501.1', 'WP_001052510.1']
704	['WP_000201641.1', 'WP_096658760.1', 'WP_000179901.1', 'WP_000179902.1', 'WP_000179890.1', 'WP_217175500.1', 'WP_000179898.1', 'WP_216745766.1', 'WP_000179900.1', 'WP_124374734.1', 'WP_000201639.1', 'WP_000179905.1', 'WP_000179906.1', 'WP_048665163.1', 'WP_262374854.1', 'WP_258412981.1', 'WP_000201643.1', 'WP_117203785.1', 'WP_117196566.1', 'WP_045172582.1', 'WP_000201644.1', 'WP_000201640.1', 'W…
705	['WP_000610051.1', 'WP_115210750.1', 'WP_046472849.1', 'WP_000610053.1', 'WP_197840534.1', 'WP_000610044.1', 'WP_124374750.1', 'WP_043044859.1', 'WP_096658734.1', 'WP_063651205.1', 'WP_000610045.1', 'WP_117203782.1', 'WP_141062651.1', 'WP_031900862.1', 'WP_094969519.1', 'WP_229360488.1', 'WP_000610056.1', 'WP_054189826.1', 'WP_214308896.1']
706	['WP_000036329.1', 'WP_000036327.1', 'WP_029549874.1', 'WP_006191471.1', 'WP_000036330.1', 'WP_096658742.1', 'WP_117203783.1', 'WP_063644523.1', 'WP_000036332.1', 'WP_045178479.1', 'WP_000036328.1', 'WP_000036335.1', 'WP_216730877.1', 'WP_054189817.1', 'WP_070002258.1', 'WP_000036334.1', 'WP_214308891.1', 'WP_281263032.1', 'WP_000036325.1', 'WP_086155261.1']
707	['WP_000080571.1', 'WP_000080572.1', 'WP_117203784.1', 'WP_250396403.1', 'WP_262516101.1', 'WP_154285411.1', 'WP_048666596.1', 'WP_228580661.1', 'WP_112366447.1', 'WP_000080573.1', 'WP_000080559.1', 'WP_224518686.1', 'WP_045172581.1', 'WP_000080564.1', 'WP_094409869.1', 'WP_115210738.1', 'WP_000080576.1', 'WP_000080558.1', 'WP_107388421.1', 'WP_108963976.1', 'WP_117196563.1', 'WP_111048071.1', 'W…
708	['WP_000201641.1', 'WP_096658760.1', 'WP_000179900.1', 'WP_216745766.1', 'WP_000179901.1', 'WP_000179902.1', 'WP_000179890.1', 'WP_217175500.1', 'WP_000179898.1', 'WP_117203785.1', 'WP_124374734.1', 'WP_000201643.1', 'WP_262374854.1', 'WP_045172582.1', 'WP_000179905.1', 'WP_000201639.1', 'WP_000179906.1', 'WP_000201644.1', 'WP_258412981.1', 'WP_048665163.1', 'WP_117196566.1', 'WP_000201640.1', 'W…
709	['WP_000140910.1', 'WP_117203786.1', 'WP_029264543.1', 'WP_061843159.1']
710	['WP_123096935.1', 'WP_000323587.1', 'WP_111761732.1']
711	['WP_123096936.1', 'WP_063651218.1', 'WP_111761734.1', 'WP_224061730.1', 'WP_231924749.1', 'WP_259676158.1']
712	['WP_123096937.1', 'WP_111761735.1', 'WP_000710587.1']
713	['WP_123096938.1', 'WP_111761736.1', 'WP_229768963.1']
714	['WP_123096940.1', 'WP_063651221.1', 'WP_111761739.1', 'WP_063651224.1', 'WP_000472888.1', 'WP_123096942.1', 'WP_111761740.1', 'WP_046597247.1', 'WP_123096941.1', 'WP_043044871.1', 'WP_115210739.1']
715	['WP_111761740.1', 'WP_123096941.1', 'WP_046597247.1', 'WP_000472888.1', 'WP_063651224.1', 'WP_123096942.1', 'WP_043044871.1', 'WP_115210739.1']
716	['WP_000472888.1', 'WP_063651224.1', 'WP_123096942.1', 'WP_111761740.1', 'WP_046597247.1', 'WP_123096941.1', 'WP_043044871.1', 'WP_115210739.1']
717	['WP_123096943.1', 'WP_043039598.1', 'WP_111761741.1']
718	['WP_064136757.1', 'WP_045172580.1', 'WP_054189810.1', 'WP_000710565.1', 'WP_096658752.1', 'WP_000710549.1', 'WP_000710559.1', 'WP_000710579.1', 'WP_029549878.1', 'WP_089535918.1', 'WP_043044870.1', 'WP_000710562.1', 'WP_045178475.1', 'WP_000710576.1', 'WP_049283383.1', 'WP_162635825.1', 'WP_123096945.1', 'WP_000710555.1', 'WP_000710577.1', 'WP_048665171.1', 'WP_162644627.1', 'WP_000710575.1', 'W…
719	['WP_111761742.1', 'WP_000977801.1', 'WP_124374740.1', 'WP_021286012.1', 'WP_001807952.1', 'WP_086041099.1', 'WP_217175507.1', 'WP_043044867.1', 'WP_054189811.1', 'WP_078103479.1', 'WP_070002274.1', 'WP_000977781.1', 'WP_061823607.1', 'WP_000977787.1', 'WP_216711983.1', 'WP_070002275.1', 'WP_025174797.1', 'WP_000977777.1', 'WP_072507195.1', 'WP_045172905.1', 'WP_000977803.1', 'WP_000977788.1', 'W…
720	['WP_001075807.1', 'WP_114290892.1', 'WP_162635826.1', 'WP_117196561.1', 'WP_001075814.1', 'WP_001075802.1', 'WP_063644528.1', 'WP_001075805.1', 'WP_001075816.1', 'WP_103188419.1', 'WP_258415146.1', 'WP_001075804.1', 'WP_048665177.1', 'WP_001075823.1', 'WP_001075819.1', 'WP_115210742.1', 'WP_123096947.1', 'WP_001075809.1', 'WP_109162059.1', 'WP_089535917.1', 'WP_001075815.1', 'WP_216730883.1', 'W…
721	['WP_001006429.1', 'WP_001006427.1', 'WP_001006428.1', 'WP_001006425.1', 'WP_114217614.1', 'WP_064133632.1', 'WP_063651234.1', 'WP_130825074.1', 'WP_043044864.1', 'WP_217175513.1', 'WP_244757304.1', 'WP_096658746.1', 'WP_044291671.1', 'WP_123096948.1', 'WP_029549876.1', 'WP_001006431.1', 'WP_216500991.1', 'WP_250396101.1', 'WP_001006445.1', 'WP_001006442.1', 'WP_048665179.1', 'WP_001006434.1', 'W…
722	['WP_001038103.1', 'WP_001038104.1', 'WP_123096949.1', 'WP_001038108.1', 'WP_258413201.1', 'WP_063644525.1', 'WP_001038111.1', 'WP_070003416.1', 'WP_098817934.1', 'WP_258414954.1', 'WP_281263031.1']
723	['WP_123096950.1', 'WP_045172895.1']
724	['WP_000173891.1', 'WP_000173895.1', 'WP_046597245.1', 'WP_000173889.1', 'WP_000173894.1', 'WP_000173896.1', 'WP_000173893.1', 'WP_124374742.1', 'WP_000173898.1', 'WP_000173887.1', 'WP_252592282.1', 'WP_115210744.1', 'WP_250736782.1', 'WP_052998183.1', 'WP_043044863.1', 'WP_123096951.1', 'WP_000173883.1', 'WP_054189818.1', 'WP_063651238.1', 'WP_031886299.1', 'WP_031796797.1', 'WP_187396008.1', 'W…
725	['WP_123096952.1', 'WP_000728713.1', 'WP_000728772.1', 'WP_049879786.1', 'WP_000728714.1', 'WP_212593087.1', 'WP_000728745.1', 'WP_000728747.1', 'WP_137075599.1', 'WP_214308893.1', 'WP_086032647.1', 'WP_123873265.1', 'WP_072399332.1', 'WP_057485505.1', 'WP_073392876.1', 'WP_078171146.1', 'WP_000728750.1', 'WP_000728746.1', 'WP_249524851.1', 'WP_000728710.1', 'WP_250396405.1', 'WP_029549873.1', 'W…
726	['WP_000136636.1', 'WP_000136629.1', 'WP_258413203.1', 'WP_123096954.1', 'WP_048665183.1', 'WP_000136631.1', 'WP_000136638.1', 'WP_258415148.1', 'WP_000136639.1', 'WP_063644546.1', 'WP_000136630.1', 'WP_000136633.1', 'WP_006191473.1', 'WP_000136627.1', 'WP_000136643.1', 'WP_029549872.1', 'WP_000137242.1', 'WP_124374745.1', 'WP_054189821.1', 'WP_000136645.1', 'WP_281263035.1', 'WP_262516106.1', 'W…
727	['WP_123873265.1', 'WP_057485505.1', 'WP_000728745.1', 'WP_000728714.1', 'WP_000728747.1', 'WP_073392876.1', 'WP_086032647.1', 'WP_072399332.1', 'WP_249524851.1', 'WP_224799293.1', 'WP_078171692.1', 'WP_000728715.1', 'WP_054189819.1', 'WP_000728764.1', 'WP_123096952.1', 'WP_000728713.1', 'WP_148843888.1', 'WP_078151921.1', 'WP_103150527.1', 'WP_000728772.1', 'WP_000728776.1', 'WP_049879786.1', 'W…
728	['WP_001006425.1', 'WP_001006429.1', 'WP_001006428.1', 'WP_001006427.1', 'WP_001006426.1', 'WP_063651234.1', 'WP_114217614.1', 'WP_043044864.1', 'WP_064133632.1', 'WP_048665179.1', 'WP_096658746.1', 'WP_123985878.1', 'WP_130825074.1', 'WP_217175513.1', 'WP_001006431.1', 'WP_044291671.1', 'WP_029549876.1', 'WP_001006434.1', 'WP_244757304.1', 'WP_001246797.1', 'WP_216500991.1', 'WP_001006442.1', 'W…
729	['WP_000465471.1', 'WP_217175495.1', 'WP_000465473.1', 'WP_000465478.1', 'WP_000465472.1', 'WP_124374732.1', 'WP_000465466.1', 'WP_138397317.1']
730	['WP_217175496.1', 'WP_001033011.1', 'WP_250736790.1', 'WP_001033009.1', 'WP_141062657.1', 'WP_001033018.1', 'WP_045172584.1', 'WP_124374733.1', 'WP_001033006.1']
731	['WP_000179901.1', 'WP_000201641.1', 'WP_096658760.1', 'WP_000179902.1', 'WP_000179898.1', 'WP_000179890.1', 'WP_217175500.1', 'WP_124374734.1', 'WP_216745766.1', 'WP_000179900.1', 'WP_000179905.1', 'WP_000179906.1', 'WP_000201639.1', 'WP_262374854.1', 'WP_117203785.1', 'WP_000201643.1', 'WP_045172582.1', 'WP_258412981.1', 'WP_048665163.1', 'WP_117196566.1', 'WP_000201644.1', 'WP_000201640.1', 'W…
732	['WP_000130759.1', 'WP_000130756.1', 'WP_000130763.1', 'WP_000130757.1', 'WP_000130758.1', 'WP_124374735.1', 'WP_162636893.1', 'WP_115210736.1', 'WP_069723997.1', 'WP_250736788.1', 'WP_216730905.1', 'WP_000130765.1']
733	['WP_001052508.1', 'WP_001052504.1', 'WP_001052503.1', 'WP_001052505.1', 'WP_072507164.1', 'WP_001052509.1', 'WP_124374736.1', 'WP_001052502.1', 'WP_117196565.1', 'WP_001052500.1', 'WP_001052506.1', 'WP_063651212.1', 'WP_217175501.1', 'WP_001052510.1']
734	['WP_000714373.1', 'WP_000714376.1', 'WP_000410568.1', 'WP_000714379.1', 'WP_000410567.1', 'WP_124374738.1', 'WP_162635824.1', 'WP_103149890.1', 'WP_029549879.1', 'WP_000410571.1', 'WP_217175503.1', 'WP_048665170.1', 'WP_258415141.1', 'WP_000714388.1', 'WP_044291658.1', 'WP_000714375.1', 'WP_216730893.1', 'WP_000714395.1', 'WP_271291411.1', 'WP_000714386.1', 'WP_216745764.1', 'WP_250743318.1', 'W…
735	['WP_064136757.1', 'WP_045172580.1', 'WP_054189810.1', 'WP_000710565.1', 'WP_096658752.1', 'WP_000710549.1', 'WP_000710559.1', 'WP_000710579.1', 'WP_089535918.1', 'WP_029549878.1', 'WP_043044870.1', 'WP_000710562.1', 'WP_045178475.1', 'WP_049283383.1', 'WP_162635825.1', 'WP_000710576.1', 'WP_000710555.1', 'WP_123096945.1', 'WP_048665171.1', 'WP_000710577.1', 'WP_162644627.1', 'WP_070002253.1', 'W…
736	['WP_111761742.1', 'WP_000977801.1', 'WP_124374740.1', 'WP_086041099.1', 'WP_217175507.1', 'WP_021286012.1', 'WP_001807952.1', 'WP_043044867.1', 'WP_054189811.1', 'WP_078103479.1', 'WP_070002274.1', 'WP_000977781.1', 'WP_061823607.1', 'WP_000977787.1', 'WP_216711983.1', 'WP_070002275.1', 'WP_025174797.1', 'WP_000977777.1', 'WP_045172905.1', 'WP_072507195.1', 'WP_000977803.1', 'WP_000977788.1', 'W…
737	['WP_000291835.1', 'WP_000291834.1', 'WP_001807311.1', 'WP_049316017.1', 'WP_001621781.1', 'WP_000291832.1', 'WP_001670226.1', 'WP_252592284.1', 'WP_001662440.1', 'WP_258413200.1', 'WP_217175515.1', 'WP_001807951.1', 'WP_064134927.1', 'WP_124374741.1', 'WP_000291838.1', 'WP_048665181.1', 'WP_029549875.1', 'WP_216730881.1', 'WP_023914463.1', 'WP_111048442.1', 'WP_043045046.1', 'WP_063644541.1', 'W…
738	['WP_000173891.1', 'WP_000173895.1', 'WP_046597245.1', 'WP_000173889.1', 'WP_000173894.1', 'WP_000173896.1', 'WP_000173893.1', 'WP_124374742.1', 'WP_000173898.1', 'WP_000173887.1', 'WP_252592282.1', 'WP_115210744.1', 'WP_250736782.1', 'WP_052998183.1', 'WP_043044863.1', 'WP_000173883.1', 'WP_054189818.1', 'WP_123096951.1', 'WP_063651238.1', 'WP_031886299.1', 'WP_031796797.1', 'WP_187396008.1', 'W…
739	['WP_124374743.1', 'WP_046399078.1']
740	['WP_000876756.1', 'WP_000876757.1', 'WP_000876751.1', 'WP_000876752.1', 'WP_111761745.1', 'WP_063651239.1', 'WP_217175519.1', 'WP_162653775.1', 'WP_000876758.1', 'WP_000876748.1', 'WP_115210746.1', 'WP_031837964.1', 'WP_162635830.1', 'WP_044291706.1', 'WP_250743321.1', 'WP_124374744.1', 'WP_031928223.1', 'WP_072490038.1', 'WP_160190072.1', 'WP_250736779.1', 'WP_054189820.1', 'WP_179302723.1']
741	['WP_000136636.1', 'WP_000136629.1', 'WP_258413203.1', 'WP_123096954.1', 'WP_048665183.1', 'WP_000136631.1', 'WP_000136638.1', 'WP_258415148.1', 'WP_000136639.1', 'WP_063644546.1', 'WP_000136630.1', 'WP_000136633.1', 'WP_124374745.1', 'WP_006191473.1', 'WP_000136627.1', 'WP_000136643.1', 'WP_054189821.1', 'WP_029549872.1', 'WP_000137242.1', 'WP_281263035.1', 'WP_000136640.1', 'WP_000136645.1', 'W…
742	['WP_000924997.1', 'WP_000925002.1', 'WP_000924995.1', 'WP_000925001.1', 'WP_000924996.1', 'WP_000925003.1', 'WP_000924990.1', 'WP_000925005.1', 'WP_063644547.1', 'WP_061838516.1', 'WP_217151779.1', 'WP_000924999.1', 'WP_162635831.1', 'WP_103215186.1', 'WP_048665184.1', 'WP_107375179.1', 'WP_000924993.1', 'WP_228567323.1', 'WP_029549871.1', 'WP_214308894.1', 'WP_138293527.1', 'WP_124374746.1', 'W…
743	['WP_001045111.1', 'WP_001045124.1', 'WP_070002259.1', 'WP_250736777.1', 'WP_001045114.1', 'WP_059283843.1', 'WP_001045108.1', 'WP_162635832.1', 'WP_217175521.1', 'WP_061843155.1', 'WP_001045123.1', 'WP_054189822.1', 'WP_124374747.1']
744	['WP_001078456.1', 'WP_103148865.1', 'WP_115210748.1', 'WP_072490040.1', 'WP_001078461.1', 'WP_054189824.1', 'WP_001078457.1', 'WP_043044861.1', 'WP_281263037.1', 'WP_114642541.1', 'WP_124374748.1', 'WP_217205077.1', 'WP_262516108.1', 'WP_116100493.1', 'WP_001078464.1', 'WP_225549175.1']
745	['WP_001179388.1', 'WP_043044860.1', 'WP_070002260.1', 'WP_031927395.1', 'WP_217881112.1', 'WP_021286010.1', 'WP_124374749.1', 'WP_054189825.1', 'WP_001179400.1', 'WP_214308895.1', 'WP_001179385.1', 'WP_063651207.1', 'WP_001179389.1', 'WP_115210749.1', 'WP_001179394.1', 'WP_071938116.1', 'WP_001179395.1']
746	['WP_000610051.1', 'WP_115210750.1', 'WP_046472849.1', 'WP_000610053.1', 'WP_124374750.1', 'WP_197840534.1', 'WP_000610044.1', 'WP_043044859.1', 'WP_096658734.1', 'WP_063651205.1', 'WP_000610045.1', 'WP_117203782.1', 'WP_141062651.1', 'WP_031900862.1', 'WP_094969519.1', 'WP_229360488.1', 'WP_000610056.1', 'WP_054189826.1', 'WP_214308896.1']
747	['WP_001791319.1', 'WP_001800966.1', 'WP_141062658.1', 'WP_162635859.1', 'WP_001791835.1', 'WP_072353806.1', 'WP_078064639.1', 'WP_078103552.1', 'WP_078367111.1', 'WP_205299471.1', 'WP_096658908.1', 'WP_217175657.1', 'WP_001792226.1', 'WP_077446554.1', 'WP_089430333.1', 'WP_250396406.1', 'WP_214309383.1', 'WP_124374788.1', 'WP_046399073.1', 'WP_243465576.1']
748	['WP_001006429.1', 'WP_001006428.1', 'WP_001006427.1', 'WP_001006425.1', 'WP_114217614.1', 'WP_064133632.1', 'WP_063651234.1', 'WP_130825074.1', 'WP_043044864.1', 'WP_217175513.1', 'WP_096658746.1', 'WP_244757304.1', 'WP_044291671.1', 'WP_029549876.1', 'WP_001006431.1', 'WP_216500991.1', 'WP_123096948.1', 'WP_001006445.1', 'WP_250396101.1', 'WP_001006442.1', 'WP_048665179.1', 'WP_001006434.1', 'W…
749	['WP_001006429.1', 'WP_001006427.1', 'WP_001006428.1', 'WP_001006425.1', 'WP_114217614.1', 'WP_064133632.1', 'WP_063651234.1', 'WP_130825074.1', 'WP_043044864.1', 'WP_217175513.1', 'WP_244757304.1', 'WP_096658746.1', 'WP_044291671.1', 'WP_029549876.1', 'WP_001006431.1', 'WP_123096948.1', 'WP_216500991.1', 'WP_250396101.1', 'WP_001006445.1', 'WP_001006442.1', 'WP_048665179.1', 'WP_001006434.1', 'W…
750	['WP_000908952.1', 'WP_134810760.1', 'WP_258411908.1', 'WP_000908956.1', 'WP_000908954.1', 'WP_044291652.1', 'WP_000908949.1', 'WP_000908959.1', 'WP_224826828.1', 'WP_000908953.1', 'WP_029549882.1', 'WP_216730901.1', 'WP_031897116.1', 'WP_000908960.1', 'WP_001621787.1', 'WP_070002250.1', 'WP_061824026.1', 'WP_054189808.1', 'WP_043044875.1', 'WP_000908950.1', 'WP_049884435.1']
751	['WP_123096952.1', 'WP_000728772.1', 'WP_000728713.1', 'WP_049879786.1', 'WP_212593087.1', 'WP_137075599.1', 'WP_214308893.1', 'WP_073392876.1', 'WP_057485505.1', 'WP_123873265.1', 'WP_000728745.1', 'WP_000728747.1', 'WP_249524851.1', 'WP_000728714.1', 'WP_086032647.1', 'WP_072399332.1', 'WP_224799293.1', 'WP_000728750.1', 'WP_078171146.1', 'WP_000728746.1', 'WP_000728710.1', 'WP_029549873.1', 'W…
752	['WP_000924997.1', 'WP_000925002.1', 'WP_000924995.1', 'WP_000925001.1', 'WP_000924996.1', 'WP_000925003.1', 'WP_000924990.1', 'WP_000925005.1', 'WP_063644547.1', 'WP_061838516.1', 'WP_217151779.1', 'WP_000924999.1', 'WP_162635831.1', 'WP_103215186.1', 'WP_048665184.1', 'WP_107375179.1', 'WP_000924993.1', 'WP_228567323.1', 'WP_029549871.1', 'WP_138293527.1', 'WP_214308894.1', 'WP_124374746.1', 'W…
753	['WP_000465471.1', 'WP_217175495.1', 'WP_000465473.1', 'WP_000465472.1', 'WP_000465478.1', 'WP_138397317.1', 'WP_124374732.1', 'WP_000465466.1']
754	['WP_001075807.1', 'WP_114290892.1', 'WP_162635826.1', 'WP_117196561.1', 'WP_001075814.1', 'WP_001075802.1', 'WP_063644528.1', 'WP_001075805.1', 'WP_001075816.1', 'WP_258415146.1', 'WP_103188419.1', 'WP_001075804.1', 'WP_048665177.1', 'WP_001075823.1', 'WP_001075819.1', 'WP_115210742.1', 'WP_001075809.1', 'WP_109162059.1', 'WP_089535917.1', 'WP_001075815.1', 'WP_123096947.1', 'WP_216730883.1', 'W…
755	['WP_000610051.1', 'WP_046472849.1', 'WP_115210750.1', 'WP_000610053.1', 'WP_197840534.1', 'WP_000610044.1', 'WP_124374750.1', 'WP_096658734.1', 'WP_043044859.1', 'WP_063651205.1', 'WP_141062651.1', 'WP_000610045.1', 'WP_117203782.1', 'WP_031900862.1', 'WP_229360488.1', 'WP_094969519.1', 'WP_000610056.1', 'WP_054189826.1', 'WP_214308896.1']
756	['WP_000570808.1', 'WP_115210747.1', 'WP_141062652.1', 'WP_000570809.1', 'WP_000570806.1', 'WP_072490039.1', 'WP_000570812.1', 'WP_054189823.1']
757	['WP_234953040.1', 'WP_141062653.1', 'WP_096658738.1', 'WP_078369964.1', 'WP_224826807.1', 'WP_058142379.1', 'WP_046399078.1']
758	['WP_001075807.1', 'WP_114290892.1', 'WP_162635826.1', 'WP_117196561.1', 'WP_001075814.1', 'WP_001075802.1', 'WP_063644528.1', 'WP_001075805.1', 'WP_103188419.1', 'WP_001075816.1', 'WP_258415146.1', 'WP_001075804.1', 'WP_048665177.1', 'WP_001075809.1', 'WP_001075819.1', 'WP_001075823.1', 'WP_115210742.1', 'WP_109162059.1', 'WP_089535917.1', 'WP_258413199.1', 'WP_001075815.1', 'WP_216730883.1', 'W…
759	['WP_000080571.1', 'WP_000080572.1', 'WP_045172581.1', 'WP_000080559.1', 'WP_117203784.1', 'WP_250396403.1', 'WP_262516101.1', 'WP_000080564.1', 'WP_154285411.1', 'WP_048666596.1', 'WP_228580661.1', 'WP_112366447.1', 'WP_000080576.1', 'WP_000080573.1', 'WP_000080558.1', 'WP_107388421.1', 'WP_224518686.1', 'WP_115210738.1', 'WP_108963976.1', 'WP_117196563.1', 'WP_094409869.1', 'WP_048665168.1', 'W…
760	['WP_000814441.1', 'WP_000814440.1', 'WP_044291654.1', 'WP_117196564.1', 'WP_096658756.1', 'WP_001566851.1', 'WP_216730899.1', 'WP_229360487.1', 'WP_000814443.1', 'WP_048665166.1', 'WP_070002251.1', 'WP_141062656.1']
761	['WP_001033011.1', 'WP_217175496.1', 'WP_250736790.1', 'WP_141062657.1', 'WP_001033009.1', 'WP_001033018.1', 'WP_045172584.1', 'WP_124374733.1', 'WP_001033006.1']
762	['WP_001791319.1', 'WP_001800966.1', 'WP_141062658.1', 'WP_162635859.1', 'WP_001791835.1', 'WP_072353806.1', 'WP_078064639.1', 'WP_078103552.1', 'WP_078367111.1', 'WP_205299471.1', 'WP_096658908.1', 'WP_217175657.1', 'WP_077446554.1', 'WP_001792226.1', 'WP_089430333.1', 'WP_250396406.1', 'WP_214309383.1', 'WP_124374788.1', 'WP_046399073.1', 'WP_243465576.1']
763	['WP_142385170.1', 'WP_054189804.1']
764	['WP_064136757.1', 'WP_045172580.1', 'WP_054189810.1', 'WP_000710565.1', 'WP_000710549.1', 'WP_096658752.1', 'WP_000710559.1', 'WP_000710579.1', 'WP_089535918.1', 'WP_029549878.1', 'WP_043044870.1', 'WP_000710562.1', 'WP_045178475.1', 'WP_049283383.1', 'WP_000710576.1', 'WP_162635825.1', 'WP_000710555.1', 'WP_123096945.1', 'WP_048665171.1', 'WP_000710577.1', 'WP_162644627.1', 'WP_000710575.1', 'W…
765	['WP_000728715.1', 'WP_148843888.1', 'WP_000728764.1', 'WP_078104035.1', 'WP_103150527.1', 'WP_078151921.1', 'WP_000728776.1', 'WP_000728747.1', 'WP_000728714.1', 'WP_000728745.1', 'WP_057485505.1', 'WP_073392876.1', 'WP_123873265.1', 'WP_072399332.1', 'WP_086032647.1', 'WP_249524851.1', 'WP_224799293.1', 'WP_078171692.1', 'WP_054189819.1', 'WP_123096952.1', 'WP_000728713.1', 'WP_000728772.1', 'W…
766	['WP_150853507.1', 'WP_031912891.1', 'WP_046399075.1', 'WP_000173887.1', 'WP_000173889.1', 'WP_000173891.1', 'WP_000173893.1', 'WP_000173894.1', 'WP_000173895.1', 'WP_000173896.1', 'WP_000173898.1', 'WP_000173899.1', 'WP_031796797.1', 'WP_031886299.1', 'WP_043044863.1', 'WP_046597245.1', 'WP_052998183.1', 'WP_054189818.1', 'WP_061843157.1', 'WP_063651238.1', 'WP_115210744.1', 'WP_123096951.1', 'W…
767	['WP_001006429.1', 'WP_001006428.1', 'WP_001006427.1', 'WP_001006425.1', 'WP_114217614.1', 'WP_064133632.1', 'WP_063651234.1', 'WP_130825074.1', 'WP_043044864.1', 'WP_217175513.1', 'WP_096658746.1', 'WP_244757304.1', 'WP_044291671.1', 'WP_029549876.1', 'WP_001006431.1', 'WP_216500991.1', 'WP_123096948.1', 'WP_001006445.1', 'WP_250396101.1', 'WP_001006442.1', 'WP_048665179.1', 'WP_001006434.1', 'W…
768	['WP_000291835.1', 'WP_000291834.1', 'WP_001807311.1', 'WP_001621781.1', 'WP_049316017.1', 'WP_000291832.1', 'WP_001670226.1', 'WP_258413200.1', 'WP_001807951.1', 'WP_252592284.1', 'WP_001662440.1', 'WP_217175515.1', 'WP_064134927.1', 'WP_000291838.1', 'WP_048665181.1', 'WP_124374741.1', 'WP_216730881.1', 'WP_029549875.1', 'WP_023914463.1', 'WP_111048442.1', 'WP_043045046.1', 'WP_000291840.1', 'W…
769	['WP_000080571.1', 'WP_000080572.1', 'WP_117203784.1', 'WP_250396403.1', 'WP_154285411.1', 'WP_262516101.1', 'WP_048666596.1', 'WP_228580661.1', 'WP_112366447.1', 'WP_000080573.1', 'WP_000080559.1', 'WP_224518686.1', 'WP_045172581.1', 'WP_000080564.1', 'WP_094409869.1', 'WP_115210738.1', 'WP_000080576.1', 'WP_000080558.1', 'WP_107388421.1', 'WP_108963976.1', 'WP_117196563.1', 'WP_111048071.1', 'W…
770	['WP_111761742.1', 'WP_000977801.1', 'WP_124374740.1', 'WP_086041099.1', 'WP_021286012.1', 'WP_043044867.1', 'WP_001807952.1', 'WP_217175507.1', 'WP_054189811.1', 'WP_070002274.1', 'WP_078103479.1', 'WP_061823607.1', 'WP_000977781.1', 'WP_216711983.1', 'WP_000977787.1', 'WP_070002275.1', 'WP_025174797.1', 'WP_000977777.1', 'WP_072507195.1', 'WP_045172905.1', 'WP_001805401.1', 'WP_000977803.1', 'W…
771	['WP_000876757.1', 'WP_000876756.1', 'WP_000876752.1', 'WP_000876751.1', 'WP_111761745.1', 'WP_000876758.1', 'WP_217175519.1', 'WP_063651239.1', 'WP_162653775.1', 'WP_000876748.1', 'WP_162635830.1', 'WP_031837964.1', 'WP_115210746.1', 'WP_044291706.1', 'WP_250743321.1', 'WP_124374744.1', 'WP_160190072.1', 'WP_031928223.1', 'WP_072490038.1', 'WP_250736779.1', 'WP_054189820.1', 'WP_179302723.1']
772	['WP_000714373.1', 'WP_000714376.1', 'WP_000410568.1', 'WP_000714379.1', 'WP_000410567.1', 'WP_124374738.1', 'WP_162635824.1', 'WP_103149890.1', 'WP_029549879.1', 'WP_000410571.1', 'WP_217175503.1', 'WP_000714388.1', 'WP_258415141.1', 'WP_048665170.1', 'WP_044291658.1', 'WP_000714375.1', 'WP_216730893.1', 'WP_000714395.1', 'WP_000714386.1', 'WP_271291411.1', 'WP_216745764.1', 'WP_250743318.1', 'W…
773	['WP_064136757.1', 'WP_045172580.1', 'WP_054189810.1', 'WP_000710565.1', 'WP_096658752.1', 'WP_000710549.1', 'WP_000710559.1', 'WP_000710579.1', 'WP_089535918.1', 'WP_029549878.1', 'WP_043044870.1', 'WP_000710562.1', 'WP_045178475.1', 'WP_162635825.1', 'WP_049283383.1', 'WP_000710576.1', 'WP_000710555.1', 'WP_123096945.1', 'WP_048665171.1', 'WP_000710577.1', 'WP_162644627.1', 'WP_070002253.1', 'W…
774	['WP_001075807.1', 'WP_162635826.1', 'WP_114290892.1', 'WP_117196561.1', 'WP_001075814.1', 'WP_001075802.1', 'WP_063644528.1', 'WP_001075805.1', 'WP_103188419.1', 'WP_001075816.1', 'WP_258415146.1', 'WP_001075804.1', 'WP_048665177.1', 'WP_001075823.1', 'WP_115210742.1', 'WP_001075819.1', 'WP_001075809.1', 'WP_109162059.1', 'WP_089535917.1', 'WP_001075815.1', 'WP_123096947.1', 'WP_216730883.1', 'W…
775	['WP_000291835.1', 'WP_000291834.1', 'WP_001807311.1', 'WP_049316017.1', 'WP_001621781.1', 'WP_000291832.1', 'WP_001670226.1', 'WP_252592284.1', 'WP_001662440.1', 'WP_217175515.1', 'WP_258413200.1', 'WP_001807951.1', 'WP_064134927.1', 'WP_124374741.1', 'WP_000291838.1', 'WP_048665181.1', 'WP_029549875.1', 'WP_216730881.1', 'WP_023914463.1', 'WP_111048442.1', 'WP_043045046.1', 'WP_063644541.1', 'W…
776	['WP_258410319.1', 'WP_216730879.1', 'WP_000170481.1', 'WP_162635828.1', 'WP_000170488.1', 'WP_000170487.1', 'WP_078104116.1', 'WP_114290893.1', 'WP_078072290.1', 'WP_223200468.1', 'WP_281263161.1', 'WP_078368895.1']
777	['WP_000728750.1', 'WP_000728746.1', 'WP_078171146.1', 'WP_250396405.1', 'WP_000728710.1', 'WP_029549873.1', 'WP_162635829.1', 'WP_021286264.1', 'WP_072468790.1', 'WP_123096952.1', 'WP_000728713.1', 'WP_217881114.1', 'WP_049879786.1', 'WP_001662438.1', 'WP_032099372.1', 'WP_000728770.1', 'WP_212593087.1', 'WP_115210745.1', 'WP_214308893.1', 'WP_017328574.1', 'WP_174839710.1', 'WP_078103038.1', 'W…
778	['WP_000876757.1', 'WP_000876756.1', 'WP_000876752.1', 'WP_000876751.1', 'WP_111761745.1', 'WP_217175519.1', 'WP_162635830.1', 'WP_063651239.1', 'WP_000876758.1', 'WP_162653775.1', 'WP_115210746.1', 'WP_000876748.1', 'WP_031837964.1', 'WP_044291706.1', 'WP_250743321.1', 'WP_124374744.1', 'WP_031928223.1', 'WP_072490038.1', 'WP_160190072.1', 'WP_250736779.1', 'WP_054189820.1', 'WP_179302723.1']
779	['WP_000924997.1', 'WP_000925002.1', 'WP_000924995.1', 'WP_000925001.1', 'WP_000924996.1', 'WP_000925003.1', 'WP_000924990.1', 'WP_000925005.1', 'WP_063644547.1', 'WP_061838516.1', 'WP_217151779.1', 'WP_000924999.1', 'WP_162635831.1', 'WP_103215186.1', 'WP_048665184.1', 'WP_107375179.1', 'WP_000924993.1', 'WP_228567323.1', 'WP_029549871.1', 'WP_214308894.1', 'WP_138293527.1', 'WP_124374746.1', 'W…
780	['WP_001045111.1', 'WP_001045124.1', 'WP_070002259.1', 'WP_250736777.1', 'WP_001045114.1', 'WP_162635832.1', 'WP_059283843.1', 'WP_001045108.1', 'WP_217175521.1', 'WP_061843155.1', 'WP_001045123.1', 'WP_054189822.1', 'WP_124374747.1']
781	['WP_001791319.1', 'WP_001800966.1', 'WP_162635859.1', 'WP_141062658.1', 'WP_001791835.1', 'WP_072353806.1', 'WP_078064639.1', 'WP_078103552.1', 'WP_078367111.1', 'WP_205299471.1', 'WP_096658908.1', 'WP_217175657.1', 'WP_077446554.1', 'WP_001792226.1', 'WP_089430333.1', 'WP_250396406.1', 'WP_214309383.1', 'WP_124374788.1', 'WP_046399073.1', 'WP_243465576.1']
782	['WP_000130759.1', 'WP_000130756.1', 'WP_000130763.1', 'WP_162636893.1', 'WP_000130757.1', 'WP_000130758.1', 'WP_115210736.1', 'WP_069723997.1', 'WP_250736788.1', 'WP_124374735.1', 'WP_216730905.1', 'WP_000130765.1']
783	['WP_064136757.1', 'WP_045172580.1', 'WP_054189810.1', 'WP_000710565.1', 'WP_096658752.1', 'WP_000710559.1', 'WP_000710549.1', 'WP_000710579.1', 'WP_089535918.1', 'WP_029549878.1', 'WP_043044870.1', 'WP_000710562.1', 'WP_045178475.1', 'WP_162635825.1', 'WP_049283383.1', 'WP_000710576.1', 'WP_000710555.1', 'WP_123096945.1', 'WP_000710577.1', 'WP_048665171.1', 'WP_162644627.1', 'WP_070002253.1', 'W…
784	['WP_000876756.1', 'WP_000876757.1', 'WP_000876751.1', 'WP_000876752.1', 'WP_111761745.1', 'WP_162653775.1', 'WP_217175519.1', 'WP_063651239.1', 'WP_000876758.1', 'WP_000876748.1', 'WP_031837964.1', 'WP_162635830.1', 'WP_115210746.1', 'WP_044291706.1', 'WP_250743321.1', 'WP_124374744.1', 'WP_031928223.1', 'WP_072490038.1', 'WP_160190072.1', 'WP_250736779.1', 'WP_054189820.1', 'WP_179302723.1']
785	['WP_162838037.1']
786	['WP_163981453.1', 'WP_000164560.1', 'WP_001029555.1', 'WP_000161983.1', 'WP_216730886.1']
787	['WP_000728770.1', 'WP_032099372.1', 'WP_001662438.1', 'WP_115210745.1', 'WP_017328574.1', 'WP_174839710.1', 'WP_000728750.1', 'WP_000728710.1', 'WP_029549873.1', 'WP_021286264.1', 'WP_000728746.1', 'WP_078103038.1', 'WP_078099179.1', 'WP_001601937.1', 'WP_094409871.1', 'WP_224518685.1', 'WP_078369213.1', 'WP_258413202.1', 'WP_103149444.1', 'WP_281263034.1', 'WP_058142379.1', 'WP_046399078.1']
788	['WP_000662031.1', 'WP_000662030.1', 'WP_000662036.1', 'WP_000662037.1', 'WP_176427344.1', 'WP_048665160.1', 'WP_216745768.1', 'WP_205301162.1', 'WP_000662022.1', 'WP_054189805.1', 'WP_000662029.1', 'WP_000662027.1', 'WP_214308883.1', 'WP_000662035.1', 'WP_070003414.1', 'WP_044291648.1', 'WP_181875224.1', 'WP_234970906.1', 'WP_063644538.1', 'WP_000662039.1', 'WP_203228749.1', 'WP_237266956.1', 'W…
789	['WP_179302723.1', 'WP_000876756.1', 'WP_000876757.1', 'WP_000876751.1', 'WP_000876752.1', 'WP_111761745.1', 'WP_217175519.1', 'WP_063651239.1', 'WP_162653775.1', 'WP_000876758.1', 'WP_000876748.1', 'WP_031837964.1', 'WP_162635830.1', 'WP_115210746.1', 'WP_250736779.1', 'WP_044291706.1', 'WP_250743321.1', 'WP_124374744.1', 'WP_031928223.1', 'WP_072490038.1', 'WP_160190072.1', 'WP_054189820.1']
790	['WP_000662031.1', 'WP_000662030.1', 'WP_000662036.1', 'WP_000662037.1', 'WP_176427344.1', 'WP_048665160.1', 'WP_216745768.1', 'WP_205301162.1', 'WP_000662027.1', 'WP_000662022.1', 'WP_054189805.1', 'WP_000662029.1', 'WP_214308883.1', 'WP_181875224.1', 'WP_000662035.1', 'WP_070003414.1', 'WP_044291648.1', 'WP_234970906.1', 'WP_063644538.1', 'WP_000662039.1', 'WP_203228749.1', 'WP_237266956.1', 'W…
791	['WP_000977801.1', 'WP_001807952.1', 'WP_000977803.1', 'WP_000826304.1', 'WP_001564999.1', 'WP_000977799.1', 'WP_017328474.1', 'WP_000826303.1', 'WP_258415143.1', 'WP_000977793.1', 'WP_114290891.1', 'WP_001792406.1', 'WP_289622969.1', 'WP_115210741.1', 'WP_258413194.1', 'WP_045172579.1', 'WP_086095626.1', 'WP_044291663.1', 'WP_216730937.1', 'WP_045172905.1', 'WP_078103479.1', 'WP_000977774.1', 'W…
792	['WP_000977787.1', 'WP_000977786.1', 'WP_031796465.1', 'WP_048665173.1', 'WP_001807952.1', 'WP_123096946.1', 'WP_000977801.1', 'WP_025173820.1', 'WP_000977777.1', 'WP_042905015.1', 'WP_000977788.1', 'WP_111761742.1', 'WP_000826301.1', 'WP_289622969.1', 'WP_075560384.1', 'WP_024273389.1', 'WP_043044867.1', 'WP_187396933.1', 'WP_262516102.1', 'WP_045172903.1', 'WP_269467268.1', 'WP_014532805.1', 'W…
793	['WP_000173891.1', 'WP_000173895.1', 'WP_046597245.1', 'WP_000173896.1', 'WP_000173894.1', 'WP_000173889.1', 'WP_000173893.1', 'WP_000173898.1', 'WP_124374742.1', 'WP_000173887.1', 'WP_252592282.1', 'WP_115210744.1', 'WP_043044863.1', 'WP_250736782.1', 'WP_052998183.1', 'WP_000173883.1', 'WP_054189818.1', 'WP_123096951.1', 'WP_063651238.1', 'WP_187396008.1', 'WP_031886299.1', 'WP_031796797.1', 'W…
794	['WP_031873201.1', 'WP_000728765.1', 'WP_187396009.1', 'WP_078104117.1', 'WP_103149891.1', 'WP_116100492.1', 'WP_216730876.1', 'WP_000728706.1', 'WP_000728718.1', 'WP_042907859.1', 'WP_046399078.1']
795	['WP_111761742.1', 'WP_000977801.1', 'WP_124374740.1', 'WP_001807952.1', 'WP_021286012.1', 'WP_086041099.1', 'WP_217175507.1', 'WP_043044867.1', 'WP_054189811.1', 'WP_078103479.1', 'WP_070002274.1', 'WP_000977781.1', 'WP_000977787.1', 'WP_061823607.1', 'WP_000977777.1', 'WP_216711983.1', 'WP_070002275.1', 'WP_025174797.1', 'WP_045172905.1', 'WP_072507195.1', 'WP_000977803.1', 'WP_000977788.1', 'W…
796	['WP_111761742.1', 'WP_048665173.1', 'WP_001807952.1', 'WP_000977801.1', 'WP_021286012.1', 'WP_086041099.1', 'WP_124374740.1', 'WP_043044867.1', 'WP_261983541.1', 'WP_054189811.1', 'WP_000649983.1', 'WP_070002274.1', 'WP_217175507.1', 'WP_061823607.1', 'WP_045172905.1', 'WP_078103479.1', 'WP_070002275.1', 'WP_072507195.1', 'WP_216711983.1', 'WP_025174797.1', 'WP_000977781.1', 'WP_001808120.1', 'W…
797	['WP_196429646.1']
798	['WP_000610051.1', 'WP_115210750.1', 'WP_046472849.1', 'WP_000610053.1', 'WP_197840534.1', 'WP_000610044.1', 'WP_124374750.1', 'WP_043044859.1', 'WP_063651205.1', 'WP_096658734.1', 'WP_000610045.1', 'WP_117203782.1', 'WP_141062651.1', 'WP_031900862.1', 'WP_094969519.1', 'WP_229360488.1', 'WP_000610056.1', 'WP_054189826.1', 'WP_214308896.1']
799	['WP_000080571.1', 'WP_000080572.1', 'WP_117203784.1', 'WP_250396403.1', 'WP_262516101.1', 'WP_154285411.1', 'WP_048666596.1', 'WP_200640832.1', 'WP_112366447.1', 'WP_228580661.1', 'WP_000080573.1', 'WP_000080559.1', 'WP_224518686.1', 'WP_045172581.1', 'WP_000080564.1', 'WP_094409869.1', 'WP_000080576.1', 'WP_115210738.1', 'WP_000080558.1', 'WP_107388421.1', 'WP_108963976.1', 'WP_117196563.1', 'W…
800	['WP_200641138.1', 'WP_252592284.1', 'WP_001662440.1', 'WP_000291835.1', 'WP_111761743.1', 'WP_000291834.1', 'WP_000291838.1', 'WP_023914463.1', 'WP_258413200.1', 'WP_216730881.1', 'WP_049316017.1', 'WP_001807311.1', 'WP_217175515.1', 'WP_054189816.1', 'WP_029549875.1', 'WP_000291832.1', 'WP_124374741.1', 'WP_063644541.1', 'WP_258415147.1', 'WP_001670226.1', 'WP_111048442.1', 'WP_001621781.1', 'W…
801	['WP_203228749.1', 'WP_205301162.1', 'WP_176427344.1', 'WP_048665160.1', 'WP_070003414.1', 'WP_000662030.1', 'WP_000662029.1', 'WP_000662031.1', 'WP_000662027.1', 'WP_054189805.1', 'WP_214308883.1', 'WP_000662036.1', 'WP_000662037.1', 'WP_181875224.1', 'WP_000662035.1', 'WP_216745768.1', 'WP_000662022.1', 'WP_063644538.1', 'WP_000662039.1', 'WP_044291648.1', 'WP_234970906.1', 'WP_219207950.1', 'W…
802	['WP_001791319.1', 'WP_001800966.1', 'WP_141062658.1', 'WP_162635859.1', 'WP_001791835.1', 'WP_072353806.1', 'WP_205299471.1', 'WP_078064639.1', 'WP_078103552.1', 'WP_078367111.1', 'WP_096658908.1', 'WP_217175657.1', 'WP_077446554.1', 'WP_001792226.1', 'WP_089430333.1', 'WP_250396406.1', 'WP_214309383.1', 'WP_124374788.1', 'WP_046399073.1', 'WP_243465576.1']
803	['WP_000662031.1', 'WP_000662030.1', 'WP_205301162.1', 'WP_000662036.1', 'WP_000662037.1', 'WP_176427344.1', 'WP_048665160.1', 'WP_216745768.1', 'WP_000662022.1', 'WP_054189805.1', 'WP_000662029.1', 'WP_000662027.1', 'WP_214308883.1', 'WP_000662035.1', 'WP_070003414.1', 'WP_044291648.1', 'WP_181875224.1', 'WP_234970906.1', 'WP_063644538.1', 'WP_000662039.1', 'WP_203228749.1', 'WP_237266956.1', 'W…
804	['WP_205403869.1', 'WP_000710549.1', 'WP_064136757.1', 'WP_000710559.1', 'WP_096658752.1', 'WP_000710579.1', 'WP_054189810.1', 'WP_000710565.1', 'WP_045172580.1', 'WP_089535918.1', 'WP_029549878.1', 'WP_045178475.1', 'WP_000710555.1', 'WP_000710562.1', 'WP_049283383.1', 'WP_224159458.1', 'WP_000710576.1', 'WP_000710574.1', 'WP_123096945.1', 'WP_216730892.1', 'WP_000710577.1', 'WP_162635825.1', 'W…
805	['WP_000728772.1', 'WP_212593087.1', 'WP_123096952.1', 'WP_000728713.1', 'WP_049879786.1', 'WP_057485505.1', 'WP_214308893.1', 'WP_073392876.1', 'WP_137075599.1', 'WP_123873265.1', 'WP_249524851.1', 'WP_000728747.1', 'WP_000728745.1', 'WP_000728714.1', 'WP_072399332.1', 'WP_000728746.1', 'WP_000728750.1', 'WP_078171146.1', 'WP_086032647.1', 'WP_250396405.1', 'WP_224799293.1', 'WP_000728710.1', 'W…
806	['WP_000662031.1', 'WP_000662030.1', 'WP_000662036.1', 'WP_000662037.1', 'WP_176427344.1', 'WP_000662029.1', 'WP_048665160.1', 'WP_216745768.1', 'WP_205301162.1', 'WP_214308883.1', 'WP_000662022.1', 'WP_054189805.1', 'WP_000662027.1', 'WP_000662035.1', 'WP_070003414.1', 'WP_044291648.1', 'WP_181875224.1', 'WP_234970906.1', 'WP_063644538.1', 'WP_000662039.1', 'WP_203228749.1', 'WP_237266956.1', 'W…
807	['WP_000389763.1', 'WP_000389759.1', 'WP_031875170.1', 'WP_048665161.1', 'WP_000389761.1', 'WP_250755235.1', 'WP_216745767.1', 'WP_072491075.1', 'WP_000389764.1', 'WP_001641272.1', 'WP_000389771.1', 'WP_000389773.1', 'WP_214308884.1', 'WP_054189806.1', 'WP_000398679.1', 'WP_217175498.1', 'WP_000389769.1']
808	['WP_000714373.1', 'WP_000714376.1', 'WP_000410568.1', 'WP_000714379.1', 'WP_000410567.1', 'WP_124374738.1', 'WP_162635824.1', 'WP_103149890.1', 'WP_029549879.1', 'WP_000410571.1', 'WP_217175503.1', 'WP_048665170.1', 'WP_258415141.1', 'WP_000714388.1', 'WP_044291658.1', 'WP_000714375.1', 'WP_216730893.1', 'WP_000714395.1', 'WP_000714386.1', 'WP_271291411.1', 'WP_216745764.1', 'WP_214308885.1', 'W…
809	['WP_064136757.1', 'WP_045172580.1', 'WP_054189810.1', 'WP_000710565.1', 'WP_096658752.1', 'WP_000710549.1', 'WP_000710559.1', 'WP_000710579.1', 'WP_043044870.1', 'WP_089535918.1', 'WP_029549878.1', 'WP_000710562.1', 'WP_045178475.1', 'WP_000710576.1', 'WP_000710555.1', 'WP_049283383.1', 'WP_162635825.1', 'WP_048665171.1', 'WP_000710577.1', 'WP_123096945.1', 'WP_162644627.1', 'WP_000710575.1', 'W…
810	['WP_111761742.1', 'WP_124374740.1', 'WP_048665173.1', 'WP_086041099.1', 'WP_001807952.1', 'WP_000977801.1', 'WP_043044867.1', 'WP_021286012.1', 'WP_000649983.1', 'WP_070002274.1', 'WP_217175507.1', 'WP_061823607.1', 'WP_261983541.1', 'WP_054189811.1', 'WP_216711983.1', 'WP_000977787.1', 'WP_070002275.1', 'WP_072507195.1', 'WP_045172905.1', 'WP_078103479.1', 'WP_000977781.1', 'WP_114290894.1', 'W…
811	['WP_001075807.1', 'WP_162635826.1', 'WP_114290892.1', 'WP_117196561.1', 'WP_001075814.1', 'WP_001075802.1', 'WP_063644528.1', 'WP_001075805.1', 'WP_103188419.1', 'WP_001075816.1', 'WP_258415146.1', 'WP_001075804.1', 'WP_048665177.1', 'WP_001075823.1', 'WP_115210742.1', 'WP_001075819.1', 'WP_001075809.1', 'WP_109162059.1', 'WP_089535917.1', 'WP_001075815.1', 'WP_123096947.1', 'WP_216730883.1', 'W…
812	['WP_001006429.1', 'WP_001006428.1', 'WP_001006427.1', 'WP_001006425.1', 'WP_114217614.1', 'WP_064133632.1', 'WP_063651234.1', 'WP_043044864.1', 'WP_130825074.1', 'WP_217175513.1', 'WP_096658746.1', 'WP_044291671.1', 'WP_244757304.1', 'WP_029549876.1', 'WP_216500991.1', 'WP_001006431.1', 'WP_123096948.1', 'WP_001006445.1', 'WP_001006442.1', 'WP_250396101.1', 'WP_048665179.1', 'WP_001006434.1', 'W…
813	['WP_000036329.1', 'WP_000036327.1', 'WP_029549874.1', 'WP_006191471.1', 'WP_000036330.1', 'WP_096658742.1', 'WP_063644523.1', 'WP_000036332.1', 'WP_117203783.1', 'WP_045178479.1', 'WP_000036335.1', 'WP_000036328.1', 'WP_214308891.1', 'WP_216730877.1', 'WP_070002258.1', 'WP_054189817.1', 'WP_000036334.1', 'WP_281263032.1', 'WP_000036325.1', 'WP_086155261.1']
814	['WP_000173891.1', 'WP_000173895.1', 'WP_046597245.1', 'WP_000173894.1', 'WP_000173896.1', 'WP_000173889.1', 'WP_000173893.1', 'WP_000173898.1', 'WP_124374742.1', 'WP_000173887.1', 'WP_115210744.1', 'WP_252592282.1', 'WP_043044863.1', 'WP_250736782.1', 'WP_052998183.1', 'WP_000173883.1', 'WP_054189818.1', 'WP_123096951.1', 'WP_063651238.1', 'WP_031886299.1', 'WP_031796797.1', 'WP_187396008.1', 'W…
815	['WP_000728772.1', 'WP_123096952.1', 'WP_000728713.1', 'WP_049879786.1', 'WP_212593087.1', 'WP_214308893.1', 'WP_137075599.1', 'WP_057485505.1', 'WP_073392876.1', 'WP_000728747.1', 'WP_000728745.1', 'WP_249524851.1', 'WP_086032647.1', 'WP_072399332.1', 'WP_000728714.1', 'WP_000728750.1', 'WP_000728746.1', 'WP_078171146.1', 'WP_224799293.1', 'WP_000728710.1', 'WP_029549873.1', 'WP_250396405.1', 'W…
816	['WP_000924997.1', 'WP_000925002.1', 'WP_000924995.1', 'WP_000925001.1', 'WP_000924996.1', 'WP_000924990.1', 'WP_000925003.1', 'WP_000925005.1', 'WP_063644547.1', 'WP_061838516.1', 'WP_217151779.1', 'WP_000924999.1', 'WP_162635831.1', 'WP_103215186.1', 'WP_048665184.1', 'WP_107375179.1', 'WP_000924993.1', 'WP_228567323.1', 'WP_029549871.1', 'WP_214308894.1', 'WP_138293527.1', 'WP_124374746.1', 'W…
817	['WP_001179388.1', 'WP_070002260.1', 'WP_043044860.1', 'WP_217881112.1', 'WP_021286010.1', 'WP_031927395.1', 'WP_214308895.1', 'WP_054189825.1', 'WP_001179400.1', 'WP_124374749.1', 'WP_001179385.1', 'WP_063651207.1', 'WP_001179389.1', 'WP_001179394.1', 'WP_115210749.1', 'WP_071938116.1', 'WP_001179395.1']
818	['WP_000610051.1', 'WP_046472849.1', 'WP_115210750.1', 'WP_000610053.1', 'WP_197840534.1', 'WP_000610044.1', 'WP_124374750.1', 'WP_043044859.1', 'WP_096658734.1', 'WP_063651205.1', 'WP_000610045.1', 'WP_141062651.1', 'WP_117203782.1', 'WP_031900862.1', 'WP_094969519.1', 'WP_229360488.1', 'WP_000610056.1', 'WP_054189826.1', 'WP_214308896.1']
819	['WP_214309381.1', 'WP_250543710.1']
820	['WP_001791319.1', 'WP_001800966.1', 'WP_141062658.1', 'WP_162635859.1', 'WP_001791835.1', 'WP_072353806.1', 'WP_078064639.1', 'WP_078103552.1', 'WP_078367111.1', 'WP_205299471.1', 'WP_096658908.1', 'WP_217175657.1', 'WP_077446554.1', 'WP_001792226.1', 'WP_214309383.1', 'WP_089430333.1', 'WP_250396406.1', 'WP_124374788.1', 'WP_046399073.1', 'WP_243465576.1']
821	['WP_001006429.1', 'WP_001006428.1', 'WP_001006427.1', 'WP_001006425.1', 'WP_114217614.1', 'WP_064133632.1', 'WP_063651234.1', 'WP_043044864.1', 'WP_130825074.1', 'WP_217175513.1', 'WP_096658746.1', 'WP_044291671.1', 'WP_244757304.1', 'WP_216500991.1', 'WP_029549876.1', 'WP_001006431.1', 'WP_123096948.1', 'WP_001006445.1', 'WP_001006442.1', 'WP_250396101.1', 'WP_048665179.1', 'WP_001006434.1', 'W…
822	['WP_111761742.1', 'WP_000977801.1', 'WP_124374740.1', 'WP_086041099.1', 'WP_021286012.1', 'WP_043044867.1', 'WP_001807952.1', 'WP_217175507.1', 'WP_054189811.1', 'WP_070002274.1', 'WP_078103479.1', 'WP_000977781.1', 'WP_061823607.1', 'WP_216711983.1', 'WP_000977787.1', 'WP_025174797.1', 'WP_070002275.1', 'WP_000977777.1', 'WP_072507195.1', 'WP_045172905.1', 'WP_001805401.1', 'WP_000977803.1', 'W…
823	['WP_103149891.1', 'WP_216730876.1', 'WP_116100492.1', 'WP_078104117.1', 'WP_000728706.1', 'WP_000728718.1', 'WP_042907859.1', 'WP_217205076.1', 'WP_086040091.1', 'WP_046399078.1']
824	['WP_000036329.1', 'WP_000036327.1', 'WP_029549874.1', 'WP_000036330.1', 'WP_006191471.1', 'WP_096658742.1', 'WP_000036332.1', 'WP_063644523.1', 'WP_117203783.1', 'WP_045178479.1', 'WP_216730877.1', 'WP_000036328.1', 'WP_000036335.1', 'WP_054189817.1', 'WP_070002258.1', 'WP_000036334.1', 'WP_214308891.1', 'WP_281263032.1', 'WP_000036325.1', 'WP_086155261.1']
825	['WP_216730879.1', 'WP_258410319.1', 'WP_000170481.1', 'WP_000170488.1', 'WP_162635828.1', 'WP_000170487.1', 'WP_078104116.1', 'WP_114290893.1', 'WP_078072290.1', 'WP_223200468.1', 'WP_281263161.1', 'WP_078368895.1']
826	['WP_000291835.1', 'WP_000291834.1', 'WP_001807311.1', 'WP_001621781.1', 'WP_049316017.1', 'WP_000291832.1', 'WP_001670226.1', 'WP_258413200.1', 'WP_252592284.1', 'WP_001807951.1', 'WP_001662440.1', 'WP_217175515.1', 'WP_064134927.1', 'WP_000291838.1', 'WP_048665181.1', 'WP_216730881.1', 'WP_124374741.1', 'WP_029549875.1', 'WP_023914463.1', 'WP_111048442.1', 'WP_043045046.1', 'WP_063644541.1', 'W…
827	['WP_001075807.1', 'WP_114290892.1', 'WP_162635826.1', 'WP_117196561.1', 'WP_001075814.1', 'WP_001075802.1', 'WP_063644528.1', 'WP_001075805.1', 'WP_001075816.1', 'WP_103188419.1', 'WP_258415146.1', 'WP_001075804.1', 'WP_048665177.1', 'WP_001075819.1', 'WP_001075823.1', 'WP_001075809.1', 'WP_115210742.1', 'WP_109162059.1', 'WP_216730883.1', 'WP_089535917.1', 'WP_001075815.1', 'WP_123096947.1', 'W…
828	['WP_000164560.1', 'WP_216730886.1', 'WP_001029555.1', 'WP_163981453.1', 'WP_000161983.1']
829	['WP_111761742.1', 'WP_000977801.1', 'WP_124374740.1', 'WP_021286012.1', 'WP_001807952.1', 'WP_086041099.1', 'WP_217175507.1', 'WP_054189811.1', 'WP_043044867.1', 'WP_078103479.1', 'WP_070002274.1', 'WP_000977781.1', 'WP_000977787.1', 'WP_061823607.1', 'WP_000977777.1', 'WP_070002275.1', 'WP_216711983.1', 'WP_025174797.1', 'WP_045172905.1', 'WP_072507195.1', 'WP_000977803.1', 'WP_000977788.1', 'W…
830	['WP_064136757.1', 'WP_045172580.1', 'WP_054189810.1', 'WP_000710565.1', 'WP_096658752.1', 'WP_000710559.1', 'WP_000710549.1', 'WP_000710579.1', 'WP_029549878.1', 'WP_043044870.1', 'WP_089535918.1', 'WP_000710562.1', 'WP_045178475.1', 'WP_049283383.1', 'WP_000710576.1', 'WP_162635825.1', 'WP_000710555.1', 'WP_000710577.1', 'WP_123096945.1', 'WP_048665171.1', 'WP_162644627.1', 'WP_070002253.1', 'W…
831	['WP_000714373.1', 'WP_000714376.1', 'WP_000410568.1', 'WP_000714379.1', 'WP_000410567.1', 'WP_124374738.1', 'WP_162635824.1', 'WP_103149890.1', 'WP_029549879.1', 'WP_000410571.1', 'WP_217175503.1', 'WP_000714388.1', 'WP_048665170.1', 'WP_258415141.1', 'WP_000714375.1', 'WP_216730893.1', 'WP_044291658.1', 'WP_000714386.1', 'WP_271291411.1', 'WP_000714395.1', 'WP_216745764.1', 'WP_250743318.1', 'W…
832	['WP_001100493.1', 'WP_262832074.1', 'WP_114290889.1', 'WP_096658754.1', 'WP_029549881.1', 'WP_216730897.1']
833	['WP_000814441.1', 'WP_044291654.1', 'WP_000814440.1', 'WP_216730899.1', 'WP_117196564.1', 'WP_096658756.1', 'WP_000814443.1', 'WP_001566851.1', 'WP_229360487.1', 'WP_048665166.1', 'WP_070002251.1', 'WP_141062656.1']
834	['WP_000908952.1', 'WP_134810760.1', 'WP_258411908.1', 'WP_000908956.1', 'WP_044291652.1', 'WP_000908954.1', 'WP_000908949.1', 'WP_000908959.1', 'WP_000908953.1', 'WP_224826828.1', 'WP_216730901.1', 'WP_029549882.1', 'WP_031897116.1', 'WP_000908960.1', 'WP_001621787.1', 'WP_070002250.1', 'WP_061824026.1', 'WP_043044875.1', 'WP_054189808.1', 'WP_000908950.1', 'WP_049884435.1']
835	['WP_000627029.1', 'WP_216730903.1', 'WP_000627030.1', 'WP_000627024.1', 'WP_000627025.1', 'WP_043044876.1', 'WP_115210737.1', 'WP_000627033.1', 'WP_048665164.1', 'WP_084570019.1', 'WP_000627032.1']
836	['WP_000130759.1', 'WP_000130763.1', 'WP_000130756.1', 'WP_000130758.1', 'WP_000130757.1', 'WP_162636893.1', 'WP_115210736.1', 'WP_069723997.1', 'WP_216730905.1', 'WP_250736788.1', 'WP_124374735.1', 'WP_000130765.1']
837	['WP_001804823.1', 'WP_021075398.1', 'WP_001812843.1', 'WP_216730935.1', 'WP_001566861.1']
838	['WP_111761742.1', 'WP_000977801.1', 'WP_124374740.1', 'WP_021286012.1', 'WP_086041099.1', 'WP_001807952.1', 'WP_043044867.1', 'WP_217175507.1', 'WP_054189811.1', 'WP_078103479.1', 'WP_070002274.1', 'WP_000977781.1', 'WP_061823607.1', 'WP_000977787.1', 'WP_216711983.1', 'WP_070002275.1', 'WP_025174797.1', 'WP_045172905.1', 'WP_000977777.1', 'WP_072507195.1', 'WP_000977803.1', 'WP_001805401.1', 'W…
839	['WP_000291835.1', 'WP_000291834.1', 'WP_001807311.1', 'WP_049316017.1', 'WP_001621781.1', 'WP_000291832.1', 'WP_001670226.1', 'WP_252592284.1', 'WP_001662440.1', 'WP_217175515.1', 'WP_258413200.1', 'WP_001807951.1', 'WP_064134927.1', 'WP_124374741.1', 'WP_048665181.1', 'WP_000291838.1', 'WP_029549875.1', 'WP_216730881.1', 'WP_023914463.1', 'WP_111048442.1', 'WP_043045046.1', 'WP_063644541.1', 'W…
840	['WP_111761742.1', 'WP_078103479.1', 'WP_021286012.1', 'WP_029693997.1', 'WP_044291663.1', 'WP_000977801.1', 'WP_000977781.1', 'WP_054189811.1', 'WP_086041099.1', 'WP_124374740.1', 'WP_045172905.1', 'WP_000977803.1', 'WP_070002274.1', 'WP_001807952.1', 'WP_217175507.1', 'WP_258415143.1', 'WP_043044867.1', 'WP_061823607.1', 'WP_001808120.1', 'WP_001805401.1', 'WP_216711983.1', 'WP_072507195.1', 'W…
841	['WP_000714373.1', 'WP_000410568.1', 'WP_000714376.1', 'WP_000410567.1', 'WP_000714379.1', 'WP_124374738.1', 'WP_162635824.1', 'WP_103149890.1', 'WP_029549879.1', 'WP_000410571.1', 'WP_048665170.1', 'WP_217175503.1', 'WP_000714388.1', 'WP_044291658.1', 'WP_258415141.1', 'WP_000714375.1', 'WP_216730893.1', 'WP_216745764.1', 'WP_000714395.1', 'WP_000714386.1', 'WP_271291411.1', 'WP_250743318.1', 'W…
842	['WP_000080571.1', 'WP_000080572.1', 'WP_000080559.1', 'WP_045172581.1', 'WP_117203784.1', 'WP_250396403.1', 'WP_000080564.1', 'WP_262516101.1', 'WP_154285411.1', 'WP_048666596.1', 'WP_000080576.1', 'WP_228580661.1', 'WP_112366447.1', 'WP_000080558.1', 'WP_000080573.1', 'WP_107388421.1', 'WP_117196563.1', 'WP_224518686.1', 'WP_115210738.1', 'WP_108963976.1', 'WP_094409869.1', 'WP_048665168.1', 'W…
843	['WP_000201641.1', 'WP_096658760.1', 'WP_216745766.1', 'WP_000179900.1', 'WP_000179901.1', 'WP_000179902.1', 'WP_000179890.1', 'WP_217175500.1', 'WP_000179898.1', 'WP_000201643.1', 'WP_124374734.1', 'WP_045172582.1', 'WP_117203785.1', 'WP_000201639.1', 'WP_262374854.1', 'WP_000179905.1', 'WP_000179906.1', 'WP_258412981.1', 'WP_000201644.1', 'WP_048665163.1', 'WP_117196566.1', 'WP_000201640.1', 'W…
844	['WP_000389763.1', 'WP_000389759.1', 'WP_031875170.1', 'WP_048665161.1', 'WP_216745767.1', 'WP_000389761.1', 'WP_250755235.1', 'WP_072491075.1', 'WP_001641272.1', 'WP_000389764.1', 'WP_000389771.1', 'WP_000389773.1', 'WP_054189806.1', 'WP_214308884.1', 'WP_000398679.1', 'WP_217175498.1', 'WP_000389769.1']
845	['WP_000662031.1', 'WP_000662030.1', 'WP_000662036.1', 'WP_000662037.1', 'WP_176427344.1', 'WP_216745768.1', 'WP_048665160.1', 'WP_205301162.1', 'WP_000662022.1', 'WP_054189805.1', 'WP_000662029.1', 'WP_000662027.1', 'WP_214308883.1', 'WP_000662035.1', 'WP_070003414.1', 'WP_044291648.1', 'WP_181875224.1', 'WP_234970906.1', 'WP_063644538.1', 'WP_000662039.1', 'WP_203228749.1', 'WP_237266956.1', 'W…
846	['WP_216795312.1', 'WP_150853507.1', 'WP_031912891.1', 'WP_046399075.1', 'WP_000173887.1', 'WP_000173889.1', 'WP_000173891.1', 'WP_000173893.1', 'WP_000173894.1', 'WP_000173895.1', 'WP_000173896.1', 'WP_000173898.1', 'WP_000173899.1', 'WP_031796797.1', 'WP_031886299.1', 'WP_043044863.1', 'WP_046597245.1', 'WP_052998183.1', 'WP_054189818.1', 'WP_061843157.1', 'WP_063651238.1', 'WP_115210744.1', 'W…
847	['WP_000924997.1', 'WP_000925002.1', 'WP_000924995.1', 'WP_000925001.1', 'WP_000924996.1', 'WP_000925003.1', 'WP_000924990.1', 'WP_000925005.1', 'WP_063644547.1', 'WP_217151779.1', 'WP_061838516.1', 'WP_000924999.1', 'WP_162635831.1', 'WP_103215186.1', 'WP_048665184.1', 'WP_107375179.1', 'WP_000924993.1', 'WP_228567323.1', 'WP_029549871.1', 'WP_214308894.1', 'WP_138293527.1', 'WP_124374746.1', 'W…
848	['WP_217151780.1', 'WP_078099041.1', 'WP_234953040.1', 'WP_141062653.1', 'WP_096658738.1', 'WP_078369964.1', 'WP_224826807.1', 'WP_058142379.1', 'WP_046399078.1']
849	['WP_111761742.1', 'WP_000977801.1', 'WP_124374740.1', 'WP_001807952.1', 'WP_021286012.1', 'WP_086041099.1', 'WP_217175507.1', 'WP_043044867.1', 'WP_054189811.1', 'WP_078103479.1', 'WP_070002274.1', 'WP_000977781.1', 'WP_000977787.1', 'WP_061823607.1', 'WP_070002275.1', 'WP_216711983.1', 'WP_000977777.1', 'WP_025174797.1', 'WP_072507195.1', 'WP_045172905.1', 'WP_000977788.1', 'WP_000977803.1', 'W…
850	['WP_217151783.1', 'WP_000427420.1', 'WP_111761733.1']
851	['WP_250736793.1', 'WP_217175493.1', 'WP_000816132.1', 'WP_031927403.1', 'WP_000816129.1', 'WP_000816126.1', 'WP_063644539.1', 'WP_070003412.1', 'WP_000816133.1']
852	['WP_217175495.1', 'WP_000465471.1', 'WP_000465473.1', 'WP_000465478.1', 'WP_000465472.1', 'WP_124374732.1', 'WP_000465466.1', 'WP_138397317.1']
853	['WP_217175496.1', 'WP_001033011.1', 'WP_250736790.1', 'WP_001033009.1', 'WP_141062657.1', 'WP_001033018.1', 'WP_045172584.1', 'WP_124374733.1', 'WP_001033006.1']
854	['WP_000389761.1', 'WP_072491075.1', 'WP_048665161.1', 'WP_031875170.1', 'WP_000389763.1', 'WP_000389759.1', 'WP_216745767.1', 'WP_250755235.1', 'WP_001641272.1', 'WP_000389764.1', 'WP_000389773.1', 'WP_000389771.1', 'WP_054189806.1', 'WP_217175498.1', 'WP_214308884.1', 'WP_000398679.1', 'WP_000389769.1']
855	['WP_000179901.1', 'WP_000201641.1', 'WP_096658760.1', 'WP_217175500.1', 'WP_000179902.1', 'WP_000179890.1', 'WP_000179898.1', 'WP_216745766.1', 'WP_124374734.1', 'WP_000179900.1', 'WP_000179905.1', 'WP_000179906.1', 'WP_000201639.1', 'WP_262374854.1', 'WP_000201643.1', 'WP_045172582.1', 'WP_117203785.1', 'WP_258412981.1', 'WP_048665163.1', 'WP_117196566.1', 'WP_000201644.1', 'WP_000201640.1', 'W…
856	['WP_001052508.1', 'WP_001052504.1', 'WP_001052503.1', 'WP_001052505.1', 'WP_072507164.1', 'WP_001052509.1', 'WP_124374736.1', 'WP_001052502.1', 'WP_001052500.1', 'WP_117196565.1', 'WP_001052506.1', 'WP_063651212.1', 'WP_217175501.1', 'WP_001052510.1', 'WP_001010294.1', 'WP_001793250.1', 'WP_078064877.1', 'WP_078158013.1']
857	['WP_000714373.1', 'WP_000714376.1', 'WP_000410568.1', 'WP_000714379.1', 'WP_000410567.1', 'WP_124374738.1', 'WP_162635824.1', 'WP_103149890.1', 'WP_029549879.1', 'WP_217175503.1', 'WP_000410571.1', 'WP_258415141.1', 'WP_048665170.1', 'WP_000714388.1', 'WP_044291658.1', 'WP_000714375.1', 'WP_216730893.1', 'WP_000714395.1', 'WP_250743318.1', 'WP_000714386.1', 'WP_271291411.1', 'WP_216745764.1', 'W…
858	['WP_064136757.1', 'WP_045172580.1', 'WP_054189810.1', 'WP_000710565.1', 'WP_000710549.1', 'WP_096658752.1', 'WP_000710559.1', 'WP_000710579.1', 'WP_089535918.1', 'WP_029549878.1', 'WP_043044870.1', 'WP_000710562.1', 'WP_045178475.1', 'WP_049283383.1', 'WP_000710576.1', 'WP_162635825.1', 'WP_000710555.1', 'WP_048665171.1', 'WP_123096945.1', 'WP_000710577.1', 'WP_162644627.1', 'WP_000710575.1', 'W…
859	['WP_111761742.1', 'WP_000977801.1', 'WP_124374740.1', 'WP_217175507.1', 'WP_086041099.1', 'WP_021286012.1', 'WP_001807952.1', 'WP_043044867.1', 'WP_054189811.1', 'WP_078103479.1', 'WP_070002274.1', 'WP_000977781.1', 'WP_061823607.1', 'WP_000977787.1', 'WP_216711983.1', 'WP_070002275.1', 'WP_025174797.1', 'WP_000977777.1', 'WP_045172905.1', 'WP_072507195.1', 'WP_000977803.1', 'WP_000977788.1', 'W…
860	['WP_001006429.1', 'WP_001006428.1', 'WP_001006427.1', 'WP_001006425.1', 'WP_114217614.1', 'WP_064133632.1', 'WP_063651234.1', 'WP_217175513.1', 'WP_130825074.1', 'WP_043044864.1', 'WP_096658746.1', 'WP_244757304.1', 'WP_044291671.1', 'WP_029549876.1', 'WP_001006431.1', 'WP_123096948.1', 'WP_216500991.1', 'WP_250396101.1', 'WP_001006445.1', 'WP_048665179.1', 'WP_001006442.1', 'WP_001006434.1', 'W…
861	['WP_000291835.1', 'WP_000291834.1', 'WP_001807311.1', 'WP_049316017.1', 'WP_001621781.1', 'WP_000291832.1', 'WP_217175515.1', 'WP_252592284.1', 'WP_001670226.1', 'WP_001662440.1', 'WP_064134927.1', 'WP_258413200.1', 'WP_001807951.1', 'WP_124374741.1', 'WP_000291838.1', 'WP_048665181.1', 'WP_029549875.1', 'WP_216730881.1', 'WP_023914463.1', 'WP_111048442.1', 'WP_043045046.1', 'WP_063644541.1', 'W…
862	['WP_000876757.1', 'WP_000876756.1', 'WP_000876752.1', 'WP_000876751.1', 'WP_217175519.1', 'WP_111761745.1', 'WP_063651239.1', 'WP_000876758.1', 'WP_162653775.1', 'WP_162635830.1', 'WP_115210746.1', 'WP_000876748.1', 'WP_031837964.1', 'WP_044291706.1', 'WP_250743321.1', 'WP_124374744.1', 'WP_031928223.1', 'WP_072490038.1', 'WP_160190072.1', 'WP_250736779.1', 'WP_054189820.1', 'WP_179302723.1']
863	['WP_001045111.1', 'WP_250736777.1', 'WP_001045124.1', 'WP_070002259.1', 'WP_001045114.1', 'WP_059283843.1', 'WP_217175521.1', 'WP_001045108.1', 'WP_162635832.1', 'WP_061843155.1', 'WP_001045123.1', 'WP_054189822.1', 'WP_124374747.1']
864	['WP_001791319.1', 'WP_001800966.1', 'WP_141062658.1', 'WP_162635859.1', 'WP_001791835.1', 'WP_072353806.1', 'WP_078064639.1', 'WP_078103552.1', 'WP_078367111.1', 'WP_205299471.1', 'WP_217175657.1', 'WP_096658908.1', 'WP_077446554.1', 'WP_001792226.1', 'WP_089430333.1', 'WP_250396406.1', 'WP_214309383.1', 'WP_124374788.1', 'WP_046399073.1', 'WP_243465576.1']
865	['WP_217205076.1', 'WP_086040091.1', 'WP_103215234.1', 'WP_250743320.1', 'WP_046399078.1']
866	['WP_001078456.1', 'WP_103148865.1', 'WP_115210748.1', 'WP_072490040.1', 'WP_054189824.1', 'WP_001078461.1', 'WP_001078457.1', 'WP_043044861.1', 'WP_281263037.1', 'WP_217205077.1', 'WP_114642541.1', 'WP_124374748.1', 'WP_262516108.1', 'WP_116100493.1', 'WP_001078464.1', 'WP_225549175.1']
867	['WP_064136757.1', 'WP_045172580.1', 'WP_054189810.1', 'WP_000710565.1', 'WP_096658752.1', 'WP_000710559.1', 'WP_000710549.1', 'WP_000710579.1', 'WP_029549878.1', 'WP_089535918.1', 'WP_043044870.1', 'WP_000710562.1', 'WP_000710576.1', 'WP_045178475.1', 'WP_049283383.1', 'WP_000710555.1', 'WP_162635825.1', 'WP_000710577.1', 'WP_123096945.1', 'WP_048665171.1', 'WP_000710575.1', 'WP_162644627.1', 'W…
868	['WP_001179388.1', 'WP_217881112.1', 'WP_070002260.1', 'WP_043044860.1', 'WP_021286010.1', 'WP_031927395.1', 'WP_054189825.1', 'WP_214308895.1', 'WP_001179400.1', 'WP_124374749.1', 'WP_001179385.1', 'WP_063651207.1', 'WP_001179389.1', 'WP_001179394.1', 'WP_115210749.1', 'WP_071938116.1', 'WP_001179395.1']
869	['WP_078171146.1', 'WP_000728750.1', 'WP_000728746.1', 'WP_250396405.1', 'WP_000728710.1', 'WP_162635829.1', 'WP_021286264.1', 'WP_029549873.1', 'WP_072468790.1', 'WP_217881114.1', 'WP_123096952.1', 'WP_000728713.1', 'WP_049879786.1', 'WP_000728772.1', 'WP_001662438.1', 'WP_212593087.1', 'WP_032099372.1', 'WP_115210745.1', 'WP_000728770.1', 'WP_214308893.1', 'WP_017328574.1', 'WP_174839710.1', 'W…
870	['WP_001075807.1', 'WP_162635826.1', 'WP_114290892.1', 'WP_117196561.1', 'WP_001075814.1', 'WP_001075802.1', 'WP_063644528.1', 'WP_001075805.1', 'WP_103188419.1', 'WP_001075816.1', 'WP_258415146.1', 'WP_001075804.1', 'WP_048665177.1', 'WP_001075823.1', 'WP_115210742.1', 'WP_001075819.1', 'WP_001075809.1', 'WP_109162059.1', 'WP_089535917.1', 'WP_001075815.1', 'WP_123096947.1', 'WP_216730883.1', 'W…
871	['WP_001075807.1', 'WP_162635826.1', 'WP_114290892.1', 'WP_117196561.1', 'WP_001075814.1', 'WP_001075802.1', 'WP_063644528.1', 'WP_001075805.1', 'WP_103188419.1', 'WP_001075816.1', 'WP_001075804.1', 'WP_258415146.1', 'WP_048665177.1', 'WP_001075823.1', 'WP_001075819.1', 'WP_115210742.1', 'WP_001075809.1', 'WP_109162059.1', 'WP_089535917.1', 'WP_001075815.1', 'WP_123096947.1', 'WP_216730883.1', 'W…
872	['WP_219207950.1', 'WP_203228749.1', 'WP_181875224.1', 'WP_000662036.1', 'WP_063644538.1', 'WP_054189805.1', 'WP_205301162.1', 'WP_048665160.1', 'WP_234970906.1', 'WP_044291648.1', 'WP_070003414.1', 'WP_176427344.1', 'WP_000662027.1', 'WP_000662031.1', 'WP_000662030.1', 'WP_000662029.1', 'WP_000662035.1', 'WP_214308883.1', 'WP_000662037.1', 'WP_216745768.1', 'WP_000662039.1', 'WP_000662022.1']
873	['WP_078072290.1', 'WP_258410319.1', 'WP_216730879.1', 'WP_000170481.1', 'WP_223200468.1', 'WP_000170488.1', 'WP_162635828.1', 'WP_078104116.1', 'WP_000170487.1', 'WP_114290893.1', 'WP_281263161.1', 'WP_078368895.1']
874	['WP_000578545.1', 'WP_001246797.1', 'WP_123985878.1', 'WP_001006425.1', 'WP_001006429.1', 'WP_001006428.1', 'WP_303751391.1', 'WP_001006427.1', 'WP_001006447.1', 'WP_223875534.1', 'WP_048665179.1', 'WP_063651234.1', 'WP_114217614.1', 'WP_043044864.1', 'WP_001006426.1', 'WP_064133632.1', 'WP_262516097.1', 'WP_096658746.1', 'WP_130825074.1', 'WP_001006431.1', 'WP_217175513.1', 'WP_044291671.1', 'W…
875	['WP_224061730.1', 'WP_259676158.1', 'WP_231924749.1']
876	['WP_224085680.1', 'WP_259676159.1']
877	['WP_000710549.1', 'WP_096658752.1', 'WP_000710579.1', 'WP_054189810.1', 'WP_000710565.1', 'WP_064136757.1', 'WP_000710559.1', 'WP_089535918.1', 'WP_045172580.1', 'WP_045178475.1', 'WP_029549878.1', 'WP_224159458.1', 'WP_049283383.1', 'WP_000710562.1', 'WP_000710576.1', 'WP_123096945.1', 'WP_000710577.1', 'WP_216730892.1', 'WP_162635825.1', 'WP_162644627.1', 'WP_070002253.1', 'WP_000710575.1', 'W…
878	['WP_078099179.1', 'WP_078103038.1', 'WP_224518685.1', 'WP_001601937.1', 'WP_094409871.1', 'WP_078369213.1', 'WP_258413202.1', 'WP_001662438.1', 'WP_103149444.1', 'WP_281263034.1', 'WP_078099041.1', 'WP_058142379.1', 'WP_250743320.1', 'WP_046399078.1']
879	['WP_000080571.1', 'WP_000080572.1', 'WP_117203784.1', 'WP_250396403.1', 'WP_262516101.1', 'WP_154285411.1', 'WP_048666596.1', 'WP_228580661.1', 'WP_112366447.1', 'WP_000080573.1', 'WP_224518686.1', 'WP_000080559.1', 'WP_045172581.1', 'WP_000080564.1', 'WP_094409869.1', 'WP_115210738.1', 'WP_000080576.1', 'WP_000080558.1', 'WP_107388421.1', 'WP_108963976.1', 'WP_117196563.1', 'WP_111048071.1', 'W…
880	['WP_000414485.1', 'WP_000414486.1', 'WP_252592288.1', 'WP_224518687.1', 'WP_000414483.1']
881	['WP_000728747.1', 'WP_249524851.1', 'WP_000728745.1', 'WP_072399332.1', 'WP_224799293.1', 'WP_073392876.1', 'WP_000728714.1', 'WP_057485505.1', 'WP_086032647.1', 'WP_123873265.1', 'WP_078171692.1', 'WP_054189819.1', 'WP_078151921.1', 'WP_078104035.1', 'WP_148843888.1', 'WP_000728772.1', 'WP_103150527.1', 'WP_123096952.1', 'WP_000728713.1', 'WP_000728776.1', 'WP_049879786.1', 'WP_212593087.1', 'W…
882	['WP_000512631.1', 'WP_224826805.1', 'WP_000512632.1']
883	['WP_224826807.1', 'WP_058142379.1', 'WP_046399078.1']
884	['WP_000908952.1', 'WP_134810760.1', 'WP_258411908.1', 'WP_000908954.1', 'WP_000908956.1', 'WP_000908949.1', 'WP_224826828.1', 'WP_044291652.1', 'WP_000908953.1', 'WP_000908959.1', 'WP_029549882.1', 'WP_216730901.1', 'WP_031897116.1', 'WP_000908960.1', 'WP_001621787.1', 'WP_070002250.1', 'WP_061824026.1', 'WP_054189808.1', 'WP_043044875.1', 'WP_000908950.1', 'WP_049884435.1']
885	['WP_111761742.1', 'WP_000977801.1', 'WP_124374740.1', 'WP_086041099.1', 'WP_021286012.1', 'WP_001807952.1', 'WP_043044867.1', 'WP_217175507.1', 'WP_054189811.1', 'WP_078103479.1', 'WP_070002274.1', 'WP_000977781.1', 'WP_061823607.1', 'WP_000977787.1', 'WP_216711983.1', 'WP_025174797.1', 'WP_070002275.1', 'WP_000977777.1', 'WP_045172905.1', 'WP_072507195.1', 'WP_000977803.1', 'WP_001805401.1', 'W…
886	['WP_225549175.1', 'WP_001078457.1', 'WP_001078456.1', 'WP_281263037.1', 'WP_103148865.1', 'WP_115210748.1', 'WP_124374748.1', 'WP_072490040.1', 'WP_001078461.1', 'WP_054189824.1', 'WP_262516108.1', 'WP_116100493.1', 'WP_043044861.1', 'WP_114642541.1', 'WP_217205077.1', 'WP_001078464.1']
887	['WP_000578545.1', 'WP_001246797.1', 'WP_123985878.1', 'WP_001006425.1', 'WP_001006429.1', 'WP_001006428.1', 'WP_001006427.1', 'WP_303751391.1', 'WP_001006447.1', 'WP_048665179.1', 'WP_063651234.1', 'WP_114217614.1', 'WP_223875534.1', 'WP_043044864.1', 'WP_001006426.1', 'WP_064133632.1', 'WP_096658746.1', 'WP_130825074.1', 'WP_262516097.1', 'WP_001006431.1', 'WP_217175513.1', 'WP_044291671.1', 'W…
888	['WP_000925002.1', 'WP_000924997.1', 'WP_000924995.1', 'WP_000925001.1', 'WP_000924996.1', 'WP_000925003.1', 'WP_000924990.1', 'WP_063644547.1', 'WP_000925005.1', 'WP_061838516.1', 'WP_217151779.1', 'WP_000924999.1', 'WP_162635831.1', 'WP_103215186.1', 'WP_107375179.1', 'WP_048665184.1', 'WP_000924993.1', 'WP_228567323.1', 'WP_029549871.1', 'WP_214308894.1', 'WP_138293527.1', 'WP_124374746.1', 'W…
889	['WP_000080571.1', 'WP_000080572.1', 'WP_117203784.1', 'WP_250396403.1', 'WP_262516101.1', 'WP_228580661.1', 'WP_154285411.1', 'WP_048666596.1', 'WP_112366447.1', 'WP_000080573.1', 'WP_000080559.1', 'WP_224518686.1', 'WP_045172581.1', 'WP_000080564.1', 'WP_094409869.1', 'WP_115210738.1', 'WP_000080576.1', 'WP_000080558.1', 'WP_107388421.1', 'WP_108963976.1', 'WP_117196563.1', 'WP_111048071.1', 'W…
890	['WP_000814441.1', 'WP_000814440.1', 'WP_044291654.1', 'WP_229360487.1', 'WP_117196564.1', 'WP_096658756.1', 'WP_001566851.1', 'WP_216730899.1', 'WP_000814443.1', 'WP_048665166.1', 'WP_070002251.1', 'WP_141062656.1']
891	['WP_000610051.1', 'WP_115210750.1', 'WP_046472849.1', 'WP_000610053.1', 'WP_000610044.1', 'WP_197840534.1', 'WP_124374750.1', 'WP_043044859.1', 'WP_096658734.1', 'WP_063651205.1', 'WP_000610045.1', 'WP_031900862.1', 'WP_141062651.1', 'WP_117203782.1', 'WP_229360488.1', 'WP_094969519.1', 'WP_000610056.1', 'WP_054189826.1', 'WP_214308896.1']
892	['WP_229768963.1', 'WP_123096938.1', 'WP_111761736.1']
893	['WP_231924749.1', 'WP_259676158.1', 'WP_224061730.1']
894	['WP_231924756.1', 'WP_046597248.1']
895	['WP_000080571.1', 'WP_000080572.1', 'WP_000080559.1', 'WP_000080564.1', 'WP_117203784.1', 'WP_250396403.1', 'WP_262516101.1', 'WP_154285411.1', 'WP_048666596.1', 'WP_000080576.1', 'WP_045172581.1', 'WP_228580661.1', 'WP_112366447.1', 'WP_000080558.1', 'WP_000080573.1', 'WP_107388421.1', 'WP_115210738.1', 'WP_224518686.1', 'WP_094409869.1', 'WP_108963976.1', 'WP_117196563.1', 'WP_111048071.1', 'W…
896	['WP_234953040.1', 'WP_141062653.1', 'WP_096658738.1', 'WP_078369964.1', 'WP_224826807.1', 'WP_058142379.1', 'WP_046399078.1']
897	['WP_001075807.1', 'WP_114290892.1', 'WP_162635826.1', 'WP_117196561.1', 'WP_001075814.1', 'WP_001075802.1', 'WP_063644528.1', 'WP_001075805.1', 'WP_001075816.1', 'WP_258415146.1', 'WP_103188419.1', 'WP_001075804.1', 'WP_048665177.1', 'WP_001075823.1', 'WP_001075819.1', 'WP_115210742.1', 'WP_001075809.1', 'WP_109162059.1', 'WP_089535917.1', 'WP_001075815.1', 'WP_123096947.1', 'WP_216730883.1', 'W…
898	['WP_000662031.1', 'WP_000662030.1', 'WP_000662037.1', 'WP_000662036.1', 'WP_176427344.1', 'WP_048665160.1', 'WP_216745768.1', 'WP_205301162.1', 'WP_000662022.1', 'WP_054189805.1', 'WP_000662029.1', 'WP_000662027.1', 'WP_214308883.1', 'WP_000662035.1', 'WP_070003414.1', 'WP_234970906.1', 'WP_044291648.1', 'WP_181875224.1', 'WP_063644538.1', 'WP_000662039.1', 'WP_203228749.1', 'WP_237266956.1', 'W…
899	['WP_237266956.1', 'WP_044291648.1', 'WP_000662022.1', 'WP_216745768.1', 'WP_000662031.1', 'WP_000662030.1', 'WP_000662036.1', 'WP_234970906.1', 'WP_000662037.1', 'WP_176427344.1', 'WP_048665160.1', 'WP_000662039.1', 'WP_000662027.1', 'WP_000662029.1', 'WP_070003414.1', 'WP_054189805.1', 'WP_205301162.1', 'WP_214308883.1', 'WP_181875224.1', 'WP_000662035.1', 'WP_063644538.1', 'WP_262374834.1', 'W…
900	['WP_124374788.1', 'WP_214309383.1', 'WP_078367111.1', 'WP_205299471.1', 'WP_078103552.1', 'WP_001791319.1', 'WP_162635859.1', 'WP_217175657.1', 'WP_141062658.1', 'WP_001791835.1', 'WP_001792226.1', 'WP_089430333.1', 'WP_001800966.1', 'WP_078064639.1', 'WP_072353806.1', 'WP_077446554.1', 'WP_096658908.1', 'WP_250396406.1', 'WP_243465576.1']
901	['WP_001006429.1', 'WP_001006427.1', 'WP_001006428.1', 'WP_001006425.1', 'WP_114217614.1', 'WP_064133632.1', 'WP_063651234.1', 'WP_130825074.1', 'WP_043044864.1', 'WP_217175513.1', 'WP_244757304.1', 'WP_096658746.1', 'WP_044291671.1', 'WP_029549876.1', 'WP_001006431.1', 'WP_123096948.1', 'WP_216500991.1', 'WP_250396101.1', 'WP_001006445.1', 'WP_001006442.1', 'WP_048665179.1', 'WP_001006434.1', 'W…
902	['WP_248313751.1', 'WP_111048440.1', 'WP_031873201.1', 'WP_000728765.1', 'WP_187396009.1', 'WP_078104117.1', 'WP_046399078.1']
903	['WP_248313928.1', 'WP_116100492.1', 'WP_042907859.1', 'WP_103149891.1', 'WP_216730876.1', 'WP_000728706.1', 'WP_000728718.1', 'WP_046399078.1']
904	['WP_249524851.1', 'WP_000728747.1', 'WP_000728745.1', 'WP_073392876.1', 'WP_072399332.1', 'WP_057485505.1', 'WP_000728714.1', 'WP_086032647.1', 'WP_224799293.1', 'WP_123873265.1', 'WP_078171692.1', 'WP_054189819.1', 'WP_078151921.1', 'WP_078104035.1', 'WP_148843888.1', 'WP_000728764.1', 'WP_000728715.1', 'WP_000728772.1', 'WP_103150527.1', 'WP_123096952.1', 'WP_000728713.1', 'WP_000728776.1', 'W…
905	['WP_001006429.1', 'WP_001006428.1', 'WP_001006427.1', 'WP_001006425.1', 'WP_114217614.1', 'WP_064133632.1', 'WP_063651234.1', 'WP_130825074.1', 'WP_043044864.1', 'WP_217175513.1', 'WP_244757304.1', 'WP_096658746.1', 'WP_044291671.1', 'WP_029549876.1', 'WP_001006431.1', 'WP_123096948.1', 'WP_216500991.1', 'WP_250396101.1', 'WP_001006445.1', 'WP_001006442.1', 'WP_048665179.1', 'WP_001006434.1', 'W…
906	['WP_000080571.1', 'WP_000080572.1', 'WP_250396403.1', 'WP_117203784.1', 'WP_262516101.1', 'WP_154285411.1', 'WP_048666596.1', 'WP_228580661.1', 'WP_112366447.1', 'WP_000080573.1', 'WP_000080559.1', 'WP_224518686.1', 'WP_045172581.1', 'WP_000080564.1', 'WP_094409869.1', 'WP_115210738.1', 'WP_000080576.1', 'WP_000080558.1', 'WP_107388421.1', 'WP_108963976.1', 'WP_117196563.1', 'WP_111048071.1', 'W…
907	['WP_078171146.1', 'WP_000728746.1', 'WP_000728750.1', 'WP_250396405.1', 'WP_000728710.1', 'WP_162635829.1', 'WP_029549873.1', 'WP_072468790.1', 'WP_021286264.1', 'WP_123096952.1', 'WP_000728713.1', 'WP_217881114.1', 'WP_000728772.1', 'WP_049879786.1', 'WP_001662438.1', 'WP_000728770.1', 'WP_212593087.1', 'WP_032099372.1', 'WP_115210745.1', 'WP_214308893.1', 'WP_137075599.1', 'WP_017328574.1', 'W…
908	['WP_001791319.1', 'WP_001800966.1', 'WP_141062658.1', 'WP_162635859.1', 'WP_078103552.1', 'WP_001791835.1', 'WP_072353806.1', 'WP_078064639.1', 'WP_078367111.1', 'WP_205299471.1', 'WP_096658908.1', 'WP_217175657.1', 'WP_077446554.1', 'WP_001792226.1', 'WP_250396406.1', 'WP_089430333.1', 'WP_214309383.1', 'WP_124374788.1', 'WP_046399073.1', 'WP_243465576.1']
909	['WP_250543685.1']
910	['WP_250543710.1', 'WP_214309381.1']
911	['WP_001045111.1', 'WP_250736777.1', 'WP_001045124.1', 'WP_070002259.1', 'WP_001045114.1', 'WP_059283843.1', 'WP_217175521.1', 'WP_001045108.1', 'WP_162635832.1', 'WP_061843155.1', 'WP_001045123.1', 'WP_054189822.1', 'WP_124374747.1']
912	['WP_000876757.1', 'WP_000876756.1', 'WP_000876752.1', 'WP_000876751.1', 'WP_217175519.1', 'WP_111761745.1', 'WP_063651239.1', 'WP_000876758.1', 'WP_162653775.1', 'WP_162635830.1', 'WP_115210746.1', 'WP_000876748.1', 'WP_031837964.1', 'WP_044291706.1', 'WP_250743321.1', 'WP_124374744.1', 'WP_031928223.1', 'WP_250736779.1', 'WP_072490038.1', 'WP_160190072.1', 'WP_054189820.1', 'WP_179302723.1']
913	['WP_000173891.1', 'WP_000173895.1', 'WP_046597245.1', 'WP_000173889.1', 'WP_000173894.1', 'WP_000173896.1', 'WP_000173893.1', 'WP_124374742.1', 'WP_000173898.1', 'WP_000173887.1', 'WP_252592282.1', 'WP_115210744.1', 'WP_250736782.1', 'WP_052998183.1', 'WP_043044863.1', 'WP_000173883.1', 'WP_054189818.1', 'WP_123096951.1', 'WP_063651238.1', 'WP_031886299.1', 'WP_031796797.1', 'WP_187396008.1', 'W…
914	['WP_000130759.1', 'WP_000130756.1', 'WP_000130763.1', 'WP_000130757.1', 'WP_000130758.1', 'WP_115210736.1', 'WP_162636893.1', 'WP_250736788.1', 'WP_069723997.1', 'WP_124374735.1', 'WP_216730905.1', 'WP_000130765.1']
915	['WP_217175496.1', 'WP_001033011.1', 'WP_250736790.1', 'WP_001033009.1', 'WP_141062657.1', 'WP_001033018.1', 'WP_045172584.1', 'WP_124374733.1', 'WP_001033006.1']
916	['WP_250736793.1', 'WP_000816132.1', 'WP_217175493.1', 'WP_031927403.1', 'WP_000816129.1', 'WP_000816126.1', 'WP_063644539.1', 'WP_070003412.1', 'WP_000816133.1']
917	['WP_000714373.1', 'WP_000714376.1', 'WP_000410568.1', 'WP_000714379.1', 'WP_000410567.1', 'WP_124374738.1', 'WP_162635824.1', 'WP_103149890.1', 'WP_029549879.1', 'WP_217175503.1', 'WP_000410571.1', 'WP_258415141.1', 'WP_048665170.1', 'WP_000714388.1', 'WP_044291658.1', 'WP_000714375.1', 'WP_216730893.1', 'WP_250743318.1', 'WP_000714395.1', 'WP_000714386.1', 'WP_271291411.1', 'WP_216745764.1', 'W…
918	['WP_250743320.1', 'WP_046399078.1']
919	['WP_000876757.1', 'WP_000876756.1', 'WP_000876752.1', 'WP_000876751.1', 'WP_217175519.1', 'WP_111761745.1', 'WP_063651239.1', 'WP_000876758.1', 'WP_115210746.1', 'WP_162653775.1', 'WP_162635830.1', 'WP_000876748.1', 'WP_031837964.1', 'WP_250743321.1', 'WP_044291706.1', 'WP_124374744.1', 'WP_031928223.1', 'WP_072490038.1', 'WP_160190072.1', 'WP_250736779.1', 'WP_054189820.1', 'WP_179302723.1']
920	['WP_000389763.1', 'WP_000389759.1', 'WP_031875170.1', 'WP_048665161.1', 'WP_250755235.1', 'WP_000389761.1', 'WP_216745767.1', 'WP_072491075.1', 'WP_000389764.1', 'WP_001641272.1', 'WP_000389771.1', 'WP_000389773.1', 'WP_054189806.1', 'WP_214308884.1', 'WP_000398679.1', 'WP_217175498.1', 'WP_000389769.1']
921	['WP_000173891.1', 'WP_000173895.1', 'WP_046597245.1', 'WP_000173889.1', 'WP_000173894.1', 'WP_000173896.1', 'WP_000173893.1', 'WP_124374742.1', 'WP_000173898.1', 'WP_252592282.1', 'WP_000173887.1', 'WP_115210744.1', 'WP_250736782.1', 'WP_052998183.1', 'WP_043044863.1', 'WP_000173883.1', 'WP_054189818.1', 'WP_123096951.1', 'WP_063651238.1', 'WP_031886299.1', 'WP_031796797.1', 'WP_187396008.1', 'W…
922	['WP_000291835.1', 'WP_000291834.1', 'WP_001807311.1', 'WP_049316017.1', 'WP_001621781.1', 'WP_000291832.1', 'WP_252592284.1', 'WP_001670226.1', 'WP_001662440.1', 'WP_217175515.1', 'WP_064134927.1', 'WP_258413200.1', 'WP_001807951.1', 'WP_124374741.1', 'WP_000291838.1', 'WP_048665181.1', 'WP_029549875.1', 'WP_216730881.1', 'WP_023914463.1', 'WP_111048442.1', 'WP_043045046.1', 'WP_063644541.1', 'W…
923	['WP_000414485.1', 'WP_000414486.1', 'WP_252592288.1', 'WP_224518687.1', 'WP_000414483.1']
924	['WP_000912285.1', 'WP_253904126.1', 'WP_111761742.1', 'WP_000977801.1', 'WP_001807952.1', 'WP_124374740.1', 'WP_021286012.1', 'WP_086041099.1', 'WP_043044867.1', 'WP_070002275.1', 'WP_078103479.1', 'WP_217175507.1', 'WP_054189811.1', 'WP_070002274.1', 'WP_000977787.1', 'WP_045172905.1', 'WP_072507195.1', 'WP_014532805.1', 'WP_000597207.1', 'WP_001808120.1', 'WP_061823607.1', 'WP_000977781.1', 'W…
925	['WP_258025943.1', 'WP_006191454.1', 'WP_301541852.1', 'WP_001566853.1', 'WP_258412375.1', 'WP_001621785.1', 'WP_277423707.1', 'WP_029549880.1', 'WP_001181359.1', 'WP_001181360.1']
926	['WP_258410319.1', 'WP_216730879.1', 'WP_000170481.1', 'WP_000170488.1', 'WP_162635828.1', 'WP_000170487.1', 'WP_078104116.1', 'WP_114290893.1', 'WP_078072290.1', 'WP_223200468.1', 'WP_281263161.1', 'WP_078368895.1']
927	['WP_000908952.1', 'WP_134810760.1', 'WP_258411908.1', 'WP_000908954.1', 'WP_000908956.1', 'WP_044291652.1', 'WP_000908949.1', 'WP_000908959.1', 'WP_224826828.1', 'WP_000908953.1', 'WP_029549882.1', 'WP_216730901.1', 'WP_031897116.1', 'WP_000908960.1', 'WP_001621787.1', 'WP_070002250.1', 'WP_061824026.1', 'WP_054189808.1', 'WP_043044875.1', 'WP_000908950.1', 'WP_049884435.1']
928	['WP_258025943.1', 'WP_006191454.1', 'WP_258412375.1', 'WP_001566853.1', 'WP_301541852.1', 'WP_001621785.1', 'WP_277423707.1', 'WP_029549880.1', 'WP_001181359.1', 'WP_001181360.1']
929	['WP_000714373.1', 'WP_000714376.1', 'WP_000410568.1', 'WP_000714379.1', 'WP_000410567.1', 'WP_124374738.1', 'WP_162635824.1', 'WP_103149890.1', 'WP_029549879.1', 'WP_000410571.1', 'WP_217175503.1', 'WP_048665170.1', 'WP_258415141.1', 'WP_000714388.1', 'WP_044291658.1', 'WP_000714375.1', 'WP_216730893.1', 'WP_000714395.1', 'WP_216745764.1', 'WP_000714386.1', 'WP_271291411.1', 'WP_250743318.1', 'W…
930	['WP_000201641.1', 'WP_096658760.1', 'WP_000179901.1', 'WP_000179902.1', 'WP_000179890.1', 'WP_217175500.1', 'WP_216745766.1', 'WP_000179898.1', 'WP_000179900.1', 'WP_124374734.1', 'WP_000201639.1', 'WP_000179905.1', 'WP_000179906.1', 'WP_258412981.1', 'WP_262374854.1', 'WP_000201643.1', 'WP_048665163.1', 'WP_117203785.1', 'WP_045172582.1', 'WP_117196566.1', 'WP_000201644.1', 'WP_000201640.1', 'W…
931	['WP_064136757.1', 'WP_045172580.1', 'WP_054189810.1', 'WP_000710565.1', 'WP_096658752.1', 'WP_000710549.1', 'WP_000710559.1', 'WP_000710579.1', 'WP_089535918.1', 'WP_043044870.1', 'WP_029549878.1', 'WP_000710562.1', 'WP_045178475.1', 'WP_049283383.1', 'WP_000710576.1', 'WP_162635825.1', 'WP_000710555.1', 'WP_000710577.1', 'WP_048665171.1', 'WP_123096945.1', 'WP_162644627.1', 'WP_070002253.1', 'W…
932	['WP_111761742.1', 'WP_000977801.1', 'WP_124374740.1', 'WP_001807952.1', 'WP_021286012.1', 'WP_086041099.1', 'WP_217175507.1', 'WP_043044867.1', 'WP_054189811.1', 'WP_078103479.1', 'WP_070002274.1', 'WP_000977781.1', 'WP_061823607.1', 'WP_000977787.1', 'WP_216711983.1', 'WP_070002275.1', 'WP_025174797.1', 'WP_000977777.1', 'WP_045172905.1', 'WP_072507195.1', 'WP_000977803.1', 'WP_000977788.1', 'W…
933	['WP_111761742.1', 'WP_001807952.1', 'WP_000977801.1', 'WP_124374740.1', 'WP_021286012.1', 'WP_054189811.1', 'WP_217175507.1', 'WP_086041099.1', 'WP_045172905.1', 'WP_078103479.1', 'WP_072507195.1', 'WP_043044867.1', 'WP_029693997.1', 'WP_044291663.1', 'WP_000977781.1', 'WP_070002274.1', 'WP_001808120.1', 'WP_000977787.1', 'WP_061823607.1', 'WP_000977777.1', 'WP_025174797.1', 'WP_216711983.1', 'W…
934	['WP_111761742.1', 'WP_000977801.1', 'WP_124374740.1', 'WP_086041099.1', 'WP_021286012.1', 'WP_043044867.1', 'WP_001807952.1', 'WP_217175507.1', 'WP_054189811.1', 'WP_070002274.1', 'WP_078103479.1', 'WP_000977781.1', 'WP_061823607.1', 'WP_216711983.1', 'WP_000977787.1', 'WP_070002275.1', 'WP_025174797.1', 'WP_072507195.1', 'WP_045172905.1', 'WP_000977777.1', 'WP_001805401.1', 'WP_000977803.1', 'W…
935	['WP_001075807.1', 'WP_114290892.1', 'WP_162635826.1', 'WP_117196561.1', 'WP_001075814.1', 'WP_001075802.1', 'WP_063644528.1', 'WP_001075805.1', 'WP_103188419.1', 'WP_001075816.1', 'WP_258415146.1', 'WP_001075804.1', 'WP_048665177.1', 'WP_001075809.1', 'WP_001075819.1', 'WP_001075823.1', 'WP_115210742.1', 'WP_109162059.1', 'WP_089535917.1', 'WP_258413199.1', 'WP_216730883.1', 'WP_001075815.1', 'W…
936	['WP_000291835.1', 'WP_000291834.1', 'WP_001807311.1', 'WP_001621781.1', 'WP_049316017.1', 'WP_000291832.1', 'WP_001670226.1', 'WP_258413200.1', 'WP_001807951.1', 'WP_252592284.1', 'WP_001662440.1', 'WP_217175515.1', 'WP_000291838.1', 'WP_064134927.1', 'WP_048665181.1', 'WP_124374741.1', 'WP_216730881.1', 'WP_023914463.1', 'WP_029549875.1', 'WP_111048442.1', 'WP_043045046.1', 'WP_063644541.1', 'W…
937	['WP_001038103.1', 'WP_258413201.1', 'WP_001038104.1', 'WP_123096949.1', 'WP_001038108.1', 'WP_063644525.1', 'WP_001038111.1', 'WP_070003416.1', 'WP_098817934.1', 'WP_258414954.1', 'WP_281263031.1']
938	['WP_078103038.1', 'WP_001601937.1', 'WP_078099179.1', 'WP_094409871.1', 'WP_078369213.1', 'WP_224518685.1', 'WP_258413202.1', 'WP_000728770.1', 'WP_103149444.1', 'WP_281263034.1', 'WP_078099041.1', 'WP_058142379.1', 'WP_250743320.1', 'WP_046399078.1']
939	['WP_000136636.1', 'WP_000136629.1', 'WP_258413203.1', 'WP_123096954.1', 'WP_048665183.1', 'WP_000136631.1', 'WP_000136638.1', 'WP_258415148.1', 'WP_000136639.1', 'WP_063644546.1', 'WP_000136630.1', 'WP_000136633.1', 'WP_006191473.1', 'WP_000136627.1', 'WP_000136643.1', 'WP_029549872.1', 'WP_000137242.1', 'WP_124374745.1', 'WP_000136645.1', 'WP_054189821.1', 'WP_281263035.1', 'WP_262516106.1', 'W…
940	['WP_111761742.1', 'WP_000977801.1', 'WP_124374740.1', 'WP_021286012.1', 'WP_001807952.1', 'WP_086041099.1', 'WP_043044867.1', 'WP_217175507.1', 'WP_054189811.1', 'WP_078103479.1', 'WP_070002274.1', 'WP_000977781.1', 'WP_070002275.1', 'WP_000977787.1', 'WP_061823607.1', 'WP_216711983.1', 'WP_000977777.1', 'WP_025174797.1', 'WP_045172905.1', 'WP_072507195.1', 'WP_000977788.1', 'WP_000977803.1', 'W…
941	['WP_258413352.1']
942	['WP_111761742.1', 'WP_001807952.1', 'WP_000977801.1', 'WP_124374740.1', 'WP_021286012.1', 'WP_054189811.1', 'WP_217175507.1', 'WP_086041099.1', 'WP_045172905.1', 'WP_078103479.1', 'WP_072507195.1', 'WP_043044867.1', 'WP_029693997.1', 'WP_000977781.1', 'WP_070002274.1', 'WP_044291663.1', 'WP_001808120.1', 'WP_000977787.1', 'WP_061823607.1', 'WP_000977777.1', 'WP_025174797.1', 'WP_216711983.1', 'W…
943	['WP_111761742.1', 'WP_000977801.1', 'WP_124374740.1', 'WP_086041099.1', 'WP_021286012.1', 'WP_043044867.1', 'WP_001807952.1', 'WP_217175507.1', 'WP_054189811.1', 'WP_070002274.1', 'WP_078103479.1', 'WP_000977781.1', 'WP_061823607.1', 'WP_216711983.1', 'WP_000977787.1', 'WP_070002275.1', 'WP_025174797.1', 'WP_072507195.1', 'WP_045172905.1', 'WP_000977777.1', 'WP_001805401.1', 'WP_000977803.1', 'W…
944	['WP_001038103.1', 'WP_001038104.1', 'WP_001038108.1', 'WP_123096949.1', 'WP_258413201.1', 'WP_063644525.1', 'WP_070003416.1', 'WP_001038111.1', 'WP_098817934.1', 'WP_258414954.1', 'WP_281263031.1']
945	['WP_000714373.1', 'WP_000714376.1', 'WP_000410568.1', 'WP_000410567.1', 'WP_000714379.1', 'WP_124374738.1', 'WP_162635824.1', 'WP_103149890.1', 'WP_029549879.1', 'WP_000410571.1', 'WP_258415141.1', 'WP_217175503.1', 'WP_048665170.1', 'WP_000714388.1', 'WP_044291658.1', 'WP_000714375.1', 'WP_216730893.1', 'WP_000714395.1', 'WP_000714386.1', 'WP_271291411.1', 'WP_216745764.1', 'WP_250743318.1', 'W…
946	['WP_064136757.1', 'WP_045172580.1', 'WP_054189810.1', 'WP_000710565.1', 'WP_096658752.1', 'WP_000710559.1', 'WP_000710549.1', 'WP_000710579.1', 'WP_029549878.1', 'WP_043044870.1', 'WP_089535918.1', 'WP_000710562.1', 'WP_045178475.1', 'WP_000710576.1', 'WP_049283383.1', 'WP_162635825.1', 'WP_000710555.1', 'WP_048665171.1', 'WP_000710577.1', 'WP_123096945.1', 'WP_162644627.1', 'WP_000710575.1', 'W…
947	['WP_111761742.1', 'WP_000977801.1', 'WP_124374740.1', 'WP_001807952.1', 'WP_021286012.1', 'WP_086041099.1', 'WP_217175507.1', 'WP_043044867.1', 'WP_078103479.1', 'WP_054189811.1', 'WP_070002274.1', 'WP_000977781.1', 'WP_061823607.1', 'WP_000977787.1', 'WP_216711983.1', 'WP_070002275.1', 'WP_045172905.1', 'WP_025174797.1', 'WP_000977777.1', 'WP_072507195.1', 'WP_000977803.1', 'WP_000977788.1', 'W…
948	['WP_001075807.1', 'WP_114290892.1', 'WP_162635826.1', 'WP_117196561.1', 'WP_001075814.1', 'WP_001075802.1', 'WP_063644528.1', 'WP_001075805.1', 'WP_258415146.1', 'WP_001075816.1', 'WP_103188419.1', 'WP_001075804.1', 'WP_048665177.1', 'WP_001075819.1', 'WP_001075823.1', 'WP_115210742.1', 'WP_001075809.1', 'WP_109162059.1', 'WP_089535917.1', 'WP_001075815.1', 'WP_123096947.1', 'WP_216730883.1', 'W…
949	['WP_000291835.1', 'WP_000291834.1', 'WP_001807311.1', 'WP_001621781.1', 'WP_049316017.1', 'WP_000291832.1', 'WP_001670226.1', 'WP_258413200.1', 'WP_001807951.1', 'WP_252592284.1', 'WP_001662440.1', 'WP_217175515.1', 'WP_064134927.1', 'WP_000291838.1', 'WP_048665181.1', 'WP_124374741.1', 'WP_216730881.1', 'WP_029549875.1', 'WP_023914463.1', 'WP_111048442.1', 'WP_043045046.1', 'WP_063644541.1', 'W…
950	['WP_000136636.1', 'WP_000136629.1', 'WP_258413203.1', 'WP_123096954.1', 'WP_048665183.1', 'WP_000136631.1', 'WP_258415148.1', 'WP_000136638.1', 'WP_000136639.1', 'WP_063644546.1', 'WP_000136630.1', 'WP_000136633.1', 'WP_006191473.1', 'WP_000136627.1', 'WP_000136643.1', 'WP_029549872.1', 'WP_000137242.1', 'WP_124374745.1', 'WP_054189821.1', 'WP_000136645.1', 'WP_281263035.1', 'WP_000136640.1', 'W…
951	['WP_111761742.1', 'WP_000977801.1', 'WP_124374740.1', 'WP_021286012.1', 'WP_086041099.1', 'WP_001807952.1', 'WP_043044867.1', 'WP_217175507.1', 'WP_054189811.1', 'WP_078103479.1', 'WP_070002274.1', 'WP_000977781.1', 'WP_061823607.1', 'WP_070002275.1', 'WP_000977787.1', 'WP_216711983.1', 'WP_025174797.1', 'WP_045172905.1', 'WP_000977777.1', 'WP_072507195.1', 'WP_000977803.1', 'WP_001805401.1', 'W…
952	['WP_259676158.1', 'WP_231924749.1', 'WP_224061730.1']
953	['WP_259676159.1', 'WP_224085680.1']
954	['WP_111761742.1', 'WP_001807952.1', 'WP_000977801.1', 'WP_021286012.1', 'WP_086041099.1', 'WP_124374740.1', 'WP_043044867.1', 'WP_070002274.1', 'WP_261983541.1', 'WP_054189811.1', 'WP_217175507.1', 'WP_061823607.1', 'WP_045172905.1', 'WP_078103479.1', 'WP_072507195.1', 'WP_216711983.1', 'WP_070002275.1', 'WP_000977781.1', 'WP_001805401.1', 'WP_000977787.1', 'WP_001808120.1', 'WP_025174797.1', 'W…
955	['WP_262374548.1', 'WP_000977777.1', 'WP_000977787.1', 'WP_042905015.1', 'WP_000977788.1', 'WP_000977786.1', 'WP_031836974.1', 'WP_001807952.1', 'WP_000977801.1', 'WP_123096946.1', 'WP_048665173.1', 'WP_024273389.1', 'WP_217175507.1', 'WP_025173820.1', 'WP_187396933.1', 'WP_031796465.1', 'WP_111761742.1', 'WP_070020976.1', 'WP_124374740.1', 'WP_043044867.1', 'WP_289622969.1', 'WP_000826301.1', 'W…
956	['WP_070002255.1', 'WP_061823598.1', 'WP_262374586.1', 'WP_217175507.1', 'WP_061823607.1', 'WP_086041099.1', 'WP_001793247.1', 'WP_001808120.1', 'WP_124374740.1', 'WP_029693997.1', 'WP_258413614.1', 'WP_096658750.1', 'WP_258413195.1', 'WP_000649985.1', 'WP_044291663.1', 'WP_048665173.1', 'WP_000977797.1', 'WP_115210741.1', 'WP_021286012.1', 'WP_043044867.1', 'WP_070002274.1', 'WP_000595807.1', 'W…
957	[]
958	['WP_262374834.1', 'WP_237266956.1', 'WP_044291648.1', 'WP_234970906.1', 'WP_000662037.1', 'WP_216745768.1', 'WP_205301162.1', 'WP_000662030.1', 'WP_176427344.1', 'WP_000662031.1', 'WP_000662029.1', 'WP_214308883.1', 'WP_000662022.1', 'WP_000662036.1', 'WP_000662039.1', 'WP_000662027.1', 'WP_181875224.1', 'WP_000662035.1', 'WP_048665160.1', 'WP_054189805.1', 'WP_070003414.1', 'WP_063644538.1', 'W…
959	['WP_070002255.1', 'WP_061823598.1', 'WP_000649985.1', 'WP_044291663.1', 'WP_258413614.1', 'WP_258413195.1', 'WP_029693997.1', 'WP_021286012.1', 'WP_096658750.1', 'WP_111761742.1', 'WP_086041099.1', 'WP_061823607.1', 'WP_115210741.1', 'WP_124374740.1', 'WP_000649983.1', 'WP_070002274.1', 'WP_043044868.1', 'WP_070961891.1', 'WP_001837603.1', 'WP_000977797.1', 'WP_261983541.1', 'WP_054189811.1', 'W…
960	['WP_000201641.1', 'WP_096658760.1', 'WP_000179890.1', 'WP_000179902.1', 'WP_216745766.1', 'WP_000179901.1', 'WP_000179900.1', 'WP_217175500.1', 'WP_262374854.1', 'WP_000179898.1', 'WP_124374734.1', 'WP_000201643.1', 'WP_117203785.1', 'WP_000201639.1', 'WP_045172582.1', 'WP_000179905.1', 'WP_000179906.1', 'WP_048665163.1', 'WP_258412981.1', 'WP_000201644.1', 'WP_117196566.1', 'WP_000201640.1', 'W…
961	['WP_001246797.1', 'WP_123985878.1', 'WP_262516097.1', 'WP_001006425.1', 'WP_001006429.1', 'WP_001006428.1', 'WP_001006427.1', 'WP_063651234.1', 'WP_114217614.1', 'WP_001246796.1', 'WP_043044864.1', 'WP_001006426.1', 'WP_064133632.1', 'WP_048665179.1', 'WP_096658746.1', 'WP_130825074.1', 'WP_217175513.1', 'WP_001006431.1', 'WP_044291671.1', 'WP_029549876.1', 'WP_001006434.1', 'WP_244757304.1', 'W…
962	['WP_000786141.1', 'WP_262516098.1', 'WP_001795007.1']
963	['WP_001016371.1', 'WP_078171404.1', 'WP_262516099.1', 'WP_001817568.1', 'WP_016187006.1']
964	['WP_000080571.1', 'WP_000080572.1', 'WP_117203784.1', 'WP_250396403.1', 'WP_262516101.1', 'WP_154285411.1', 'WP_048666596.1', 'WP_228580661.1', 'WP_112366447.1', 'WP_000080573.1', 'WP_000080559.1', 'WP_224518686.1', 'WP_045172581.1', 'WP_000080564.1', 'WP_094409869.1', 'WP_000080576.1', 'WP_115210738.1', 'WP_000080558.1', 'WP_107388421.1', 'WP_108963976.1', 'WP_117196563.1', 'WP_111048071.1', 'W…
965	['WP_111761742.1', 'WP_000977801.1', 'WP_124374740.1', 'WP_001807952.1', 'WP_021286012.1', 'WP_086041099.1', 'WP_217175507.1', 'WP_043044867.1', 'WP_054189811.1', 'WP_078103479.1', 'WP_070002274.1', 'WP_000977781.1', 'WP_000977787.1', 'WP_061823607.1', 'WP_070002275.1', 'WP_216711983.1', 'WP_025174797.1', 'WP_000977777.1', 'WP_045172905.1', 'WP_072507195.1', 'WP_000977788.1', 'WP_000977803.1', 'W…
966	['WP_000136636.1', 'WP_000136629.1', 'WP_258413203.1', 'WP_123096954.1', 'WP_029549872.1', 'WP_048665183.1', 'WP_000136631.1', 'WP_000136638.1', 'WP_258415148.1', 'WP_000136639.1', 'WP_000137242.1', 'WP_063644546.1', 'WP_000136645.1', 'WP_000136630.1', 'WP_000136633.1', 'WP_262516106.1', 'WP_006191473.1', 'WP_000136627.1', 'WP_000136643.1', 'WP_020444602.1', 'WP_000136644.1', 'WP_124374745.1', 'W…
967	['WP_001078456.1', 'WP_103148865.1', 'WP_115210748.1', 'WP_001078457.1', 'WP_072490040.1', 'WP_001078461.1', 'WP_054189824.1', 'WP_043044861.1', 'WP_281263037.1', 'WP_114642541.1', 'WP_262516108.1', 'WP_217205077.1', 'WP_116100493.1', 'WP_124374748.1', 'WP_001078464.1', 'WP_225549175.1']
968	['WP_001100493.1', 'WP_262832074.1', 'WP_114290889.1', 'WP_096658754.1', 'WP_029549881.1', 'WP_216730897.1']
969	['WP_111761742.1', 'WP_000977801.1', 'WP_124374740.1', 'WP_021286012.1', 'WP_001807952.1', 'WP_086041099.1', 'WP_217175507.1', 'WP_043044867.1', 'WP_054189811.1', 'WP_078103479.1', 'WP_070002274.1', 'WP_000977781.1', 'WP_061823607.1', 'WP_000977787.1', 'WP_070002275.1', 'WP_216711983.1', 'WP_025174797.1', 'WP_000977777.1', 'WP_045172905.1', 'WP_072507195.1', 'WP_000977803.1', 'WP_000977788.1', 'W…
970	['WP_271291410.1', 'WP_203228749.1', 'WP_070003414.1', 'WP_176427344.1', 'WP_000662031.1', 'WP_000662022.1', 'WP_000662039.1', 'WP_205301162.1', 'WP_000662030.1', 'WP_000662029.1', 'WP_000662027.1', 'WP_054189805.1', 'WP_214308883.1', 'WP_216745768.1', 'WP_048665160.1', 'WP_000662036.1', 'WP_000662037.1', 'WP_234970906.1', 'WP_181875224.1', 'WP_000662035.1', 'WP_044291648.1', 'WP_063644538.1']
971	['WP_000714373.1', 'WP_000714376.1', 'WP_000410568.1', 'WP_000714379.1', 'WP_000410567.1', 'WP_124374738.1', 'WP_162635824.1', 'WP_103149890.1', 'WP_029549879.1', 'WP_000410571.1', 'WP_217175503.1', 'WP_048665170.1', 'WP_000714375.1', 'WP_000714388.1', 'WP_258415141.1', 'WP_044291658.1', 'WP_216730893.1', 'WP_271291411.1', 'WP_000714386.1', 'WP_000714395.1', 'WP_216745764.1', 'WP_250743318.1', 'W…
972	['WP_258025943.1', 'WP_006191454.1', 'WP_301541852.1', 'WP_277423707.1', 'WP_001566853.1', 'WP_258412375.1', 'WP_001621785.1', 'WP_029549880.1', 'WP_001181359.1', 'WP_001181360.1']
973	['WP_000291835.1', 'WP_000291834.1', 'WP_001807311.1', 'WP_001621781.1', 'WP_049316017.1', 'WP_000291832.1', 'WP_001670226.1', 'WP_258413200.1', 'WP_001807951.1', 'WP_252592284.1', 'WP_001662440.1', 'WP_217175515.1', 'WP_064134927.1', 'WP_000291838.1', 'WP_048665181.1', 'WP_124374741.1', 'WP_216730881.1', 'WP_029549875.1', 'WP_023914463.1', 'WP_111048442.1', 'WP_043045046.1', 'WP_000291840.1', 'W…
974	['WP_000201641.1', 'WP_096658760.1', 'WP_000179901.1', 'WP_000179898.1', 'WP_045172582.1', 'WP_216745766.1', 'WP_217175500.1', 'WP_000179900.1', 'WP_000179905.1', 'WP_124374734.1', 'WP_000201643.1', 'WP_000179902.1', 'WP_000179890.1', 'WP_000179906.1', 'WP_000201639.1', 'WP_262374854.1', 'WP_000201644.1', 'WP_117203785.1', 'WP_048665163.1', 'WP_054189807.1', 'WP_258412981.1', 'WP_281263025.1', 'W…
975	['WP_064136757.1', 'WP_045172580.1', 'WP_054189810.1', 'WP_000710565.1', 'WP_096658752.1', 'WP_000710559.1', 'WP_000710549.1', 'WP_000710579.1', 'WP_029549878.1', 'WP_089535918.1', 'WP_043044870.1', 'WP_000710562.1', 'WP_000710576.1', 'WP_045178475.1', 'WP_049283383.1', 'WP_162635825.1', 'WP_000710555.1', 'WP_000710577.1', 'WP_123096945.1', 'WP_048665171.1', 'WP_162644627.1', 'WP_000710575.1', 'W…
976	['WP_001075807.1', 'WP_114290892.1', 'WP_162635826.1', 'WP_117196561.1', 'WP_001075814.1', 'WP_001075802.1', 'WP_063644528.1', 'WP_001075805.1', 'WP_001075816.1', 'WP_258415146.1', 'WP_103188419.1', 'WP_001075804.1', 'WP_048665177.1', 'WP_001075819.1', 'WP_001075823.1', 'WP_115210742.1', 'WP_001075809.1', 'WP_109162059.1', 'WP_089535917.1', 'WP_216730883.1', 'WP_001075815.1', 'WP_123096947.1', 'W…
977	['WP_001006429.1', 'WP_001006428.1', 'WP_001006427.1', 'WP_001006425.1', 'WP_114217614.1', 'WP_064133632.1', 'WP_063651234.1', 'WP_130825074.1', 'WP_043044864.1', 'WP_217175513.1', 'WP_029549876.1', 'WP_096658746.1', 'WP_244757304.1', 'WP_001006431.1', 'WP_044291671.1', 'WP_123096948.1', 'WP_216500991.1', 'WP_001006434.1', 'WP_001006442.1', 'WP_250396101.1', 'WP_001006445.1', 'WP_048665179.1', 'W…
978	['WP_000291835.1', 'WP_000291834.1', 'WP_001807311.1', 'WP_001621781.1', 'WP_049316017.1', 'WP_001670226.1', 'WP_000291832.1', 'WP_258413200.1', 'WP_001807951.1', 'WP_252592284.1', 'WP_001662440.1', 'WP_217175515.1', 'WP_000291838.1', 'WP_064134927.1', 'WP_048665181.1', 'WP_124374741.1', 'WP_216730881.1', 'WP_023914463.1', 'WP_029549875.1', 'WP_111048442.1', 'WP_043045046.1', 'WP_063644541.1', 'W…
979	['WP_281263031.1', 'WP_001038104.1', 'WP_001038103.1', 'WP_123096949.1', 'WP_001038108.1', 'WP_258413201.1', 'WP_098817934.1', 'WP_063644525.1', 'WP_001038111.1', 'WP_070003416.1', 'WP_258414954.1']
980	['WP_000036329.1', 'WP_000036327.1', 'WP_029549874.1', 'WP_006191471.1', 'WP_000036330.1', 'WP_096658742.1', 'WP_063644523.1', 'WP_000036332.1', 'WP_117203783.1', 'WP_000036335.1', 'WP_045178479.1', 'WP_000036328.1', 'WP_216730877.1', 'WP_070002258.1', 'WP_214308891.1', 'WP_054189817.1', 'WP_000036334.1', 'WP_281263032.1', 'WP_000036325.1', 'WP_086155261.1']
981	['WP_000173891.1', 'WP_000173895.1', 'WP_046597245.1', 'WP_000173894.1', 'WP_000173896.1', 'WP_000173889.1', 'WP_000173893.1', 'WP_000173898.1', 'WP_124374742.1', 'WP_000173887.1', 'WP_252592282.1', 'WP_115210744.1', 'WP_043044863.1', 'WP_250736782.1', 'WP_052998183.1', 'WP_000173883.1', 'WP_054189818.1', 'WP_123096951.1', 'WP_063651238.1', 'WP_031886299.1', 'WP_031796797.1', 'WP_187396008.1', 'W…
982	['WP_103149444.1', 'WP_281263034.1', 'WP_078099179.1', 'WP_001601937.1', 'WP_224518685.1', 'WP_078369213.1', 'WP_258413202.1', 'WP_078099041.1', 'WP_217151780.1', 'WP_058142379.1', 'WP_250743320.1', 'WP_046399078.1']
983	['WP_000136636.1', 'WP_000136629.1', 'WP_258413203.1', 'WP_123096954.1', 'WP_048665183.1', 'WP_000136631.1', 'WP_000136638.1', 'WP_258415148.1', 'WP_000136639.1', 'WP_063644546.1', 'WP_000136630.1', 'WP_000136633.1', 'WP_006191473.1', 'WP_000136627.1', 'WP_000136643.1', 'WP_029549872.1', 'WP_054189821.1', 'WP_000137242.1', 'WP_124374745.1', 'WP_281263035.1', 'WP_000136645.1', 'WP_000136640.1', 'W…
984	['WP_000924997.1', 'WP_000925002.1', 'WP_000924995.1', 'WP_000925001.1', 'WP_000924996.1', 'WP_000924990.1', 'WP_000925003.1', 'WP_000925005.1', 'WP_000924999.1', 'WP_061838516.1', 'WP_063644547.1', 'WP_217151779.1', 'WP_162635831.1', 'WP_103215186.1', 'WP_048665184.1', 'WP_107375179.1', 'WP_000924993.1', 'WP_228567323.1', 'WP_029549871.1', 'WP_214308894.1', 'WP_138293527.1', 'WP_124374746.1', 'W…
985	['WP_001078456.1', 'WP_103148865.1', 'WP_115210748.1', 'WP_072490040.1', 'WP_001078461.1', 'WP_054189824.1', 'WP_001078457.1', 'WP_281263037.1', 'WP_043044861.1', 'WP_114642541.1', 'WP_217205077.1', 'WP_124374748.1', 'WP_262516108.1', 'WP_116100493.1', 'WP_001078464.1', 'WP_225549175.1']
986	['WP_111761742.1', 'WP_000977801.1', 'WP_124374740.1', 'WP_021286012.1', 'WP_001807952.1', 'WP_086041099.1', 'WP_043044867.1', 'WP_217175507.1', 'WP_054189811.1', 'WP_078103479.1', 'WP_070002274.1', 'WP_000977781.1', 'WP_000977787.1', 'WP_061823607.1', 'WP_070002275.1', 'WP_216711983.1', 'WP_000977777.1', 'WP_025174797.1', 'WP_045172905.1', 'WP_072507195.1', 'WP_000977803.1', 'WP_000977788.1', 'W…
987	['WP_111761742.1', 'WP_000977801.1', 'WP_124374740.1', 'WP_021286012.1', 'WP_086041099.1', 'WP_217175507.1', 'WP_001807952.1', 'WP_043044867.1', 'WP_054189811.1', 'WP_078103479.1', 'WP_070002274.1', 'WP_000977781.1', 'WP_061823607.1', 'WP_000977787.1', 'WP_216711983.1', 'WP_070002275.1', 'WP_025174797.1', 'WP_045172905.1', 'WP_000977777.1', 'WP_072507195.1', 'WP_000977803.1', 'WP_000977788.1', 'W…
988	['WP_281263161.1', 'WP_078072290.1', 'WP_000170481.1', 'WP_258410319.1', 'WP_216730879.1', 'WP_000170487.1', 'WP_000170488.1', 'WP_223200468.1', 'WP_162635828.1', 'WP_078104116.1', 'WP_114290893.1', 'WP_078368895.1']
989	['WP_111761742.1', 'WP_000977801.1', 'WP_124374740.1', 'WP_021286012.1', 'WP_086041099.1', 'WP_001807952.1', 'WP_217175507.1', 'WP_043044867.1', 'WP_054189811.1', 'WP_078103479.1', 'WP_070002274.1', 'WP_000977781.1', 'WP_061823607.1', 'WP_000977787.1', 'WP_070002275.1', 'WP_216711983.1', 'WP_025174797.1', 'WP_045172905.1', 'WP_072507195.1', 'WP_000977777.1', 'WP_000977803.1', 'WP_000977788.1', 'W…
990	['WP_111761742.1', 'WP_000977801.1', 'WP_124374740.1', 'WP_021286012.1', 'WP_001807952.1', 'WP_086041099.1', 'WP_217175507.1', 'WP_043044867.1', 'WP_054189811.1', 'WP_078103479.1', 'WP_070002274.1', 'WP_000977781.1', 'WP_061823607.1', 'WP_000977787.1', 'WP_216711983.1', 'WP_070002275.1', 'WP_025174797.1', 'WP_000977777.1', 'WP_045172905.1', 'WP_072507195.1', 'WP_000977803.1', 'WP_000977788.1', 'W…
991	['WP_258025943.1', 'WP_301541852.1', 'WP_006191454.1', 'WP_001566853.1', 'WP_258412375.1', 'WP_001621785.1', 'WP_277423707.1', 'WP_029549880.1', 'WP_001181359.1', 'WP_001181360.1']
992	['WP_048665173.1', 'WP_072507195.1', 'WP_124374740.1', 'WP_043044867.1', 'WP_111761742.1', 'WP_086041099.1', 'WP_075560384.1', 'WP_000912285.1', 'WP_000977777.1', 'WP_000977786.1', 'WP_001808120.1', 'WP_070002274.1', 'WP_021286012.1', 'WP_217175507.1', 'WP_001807952.1', 'WP_000977801.1', 'WP_000977787.1', 'WP_014532805.1', 'WP_000977781.1', 'WP_258413351.1', 'WP_000597207.1', 'WP_024273388.1', 'W…
993	['WP_303751388.1']
994	['WP_000578545.1', 'WP_001246797.1', 'WP_123985878.1', 'WP_303751391.1', 'WP_001006425.1', 'WP_001006429.1', 'WP_001006428.1', 'WP_001006427.1', 'WP_001006447.1', 'WP_223875534.1', 'WP_048665179.1', 'WP_063651234.1', 'WP_114217614.1', 'WP_043044864.1', 'WP_001006426.1', 'WP_262516097.1', 'WP_064133632.1', 'WP_130825074.1', 'WP_096658746.1', 'WP_001006431.1', 'WP_217175513.1', 'WP_044291671.1', 'W…
