# Supplementary material for: A type VII-secreted lipase toxin with reverse domain arrangement
Source: Nat Commun. 2023 Dec 19;14:8438. doi: 10.1038/s41467-023-44221-y (PMC10730906; doi:10.1038/s41467-023-44221-y)
Supplement: Supplementary file 6 — Source Data [file 41467_2023_44221_MOESM6_ESM.zip › Tsl1 distribution raw/lplI 3/FlaGs_output/results_flankgene.fasta_cluster_out_3_1e-10_outdesc.txt]

1(1)	WP_072507195.1	WP_072507195.1 MULTISPECIES: tandem-type lipoprotein
1(1)	WP_258413194.1	WP_258413194.1 tandem-type lipoprotein
1(1)	WP_070002256.1	WP_070002256.1 tandem-type lipoprotein
1(1)	WP_187396007.1	WP_187396007.1 Csa1 family protein, partial
1(1)	WP_253904126.1	WP_253904126.1 tandem-type lipoprotein
1(2)	WP_086095626.1	WP_086095626.1 tandem-type lipoprotein
1(1)	WP_261983541.1	WP_261983541.1 tandem-type lipoprotein, partial
1(1)	WP_044291663.1	WP_044291663.1 tandem-type lipoprotein
1(3)	WP_017328474.1	WP_017328474.1 tandem-type lipoprotein
1(6)	WP_000826371.1	WP_000826371.1 MULTISPECIES: tandem-type lipoprotein
1(1)	WP_031836974.1	WP_031836974.1 Csa1 family protein, partial
1(16)	WP_000977788.1	WP_000977788.1 MULTISPECIES: tandem-type lipoprotein
1(1)	WP_000826301.1	WP_000826301.1 tandem-type lipoprotein
1(1)	WP_014532805.1	WP_014532805.1 tandem-type lipoprotein
1(1)	WP_025173820.1	WP_025173820.1 tandem-type lipoprotein
1(1)	WP_070002275.1	WP_070002275.1 tandem-type lipoprotein
1(1)	WP_224826829.1	WP_224826829.1 tandem-type lipoprotein
1(1)	WP_070002255.1	WP_070002255.1 tandem-type lipoprotein
1(1)	WP_114290891.1	WP_114290891.1 tandem-type lipoprotein
1(2)	WP_000597206.1	WP_000597206.1 tandem-type lipoprotein
1(1)	WP_086041099.1	WP_086041099.1 tandem-type lipoprotein
1(2)	WP_045172905.1	WP_045172905.1 tandem-type lipoprotein
1(1)	WP_075560384.1	WP_075560384.1 tandem-type lipoprotein, partial
1(2)	WP_001837603.1	WP_001837603.1 tandem-type lipoprotein
1(1)	WP_025174797.1	WP_025174797.1 tandem-type lipoprotein
1(1)	WP_000977797.1	WP_000977797.1 MULTISPECIES: tandem-type lipoprotein
1(1)	WP_000977775.1	WP_000977775.1 tandem-type lipoprotein
1(1)	WP_031796465.1	WP_031796465.1 tandem-type lipoprotein, partial
1(12)	WP_075339405.1	WP_075339405.1 tandem-type lipoprotein
1(7)	WP_000977806.1	WP_000977806.1 MULTISPECIES: tandem-type lipoprotein
1(1)	WP_061823607.1	WP_061823607.1 tandem-type lipoprotein
1(1)	WP_000826303.1	WP_000826303.1 MULTISPECIES: tandem-type lipoprotein
1(1)	WP_001805401.1	WP_001805401.1 MULTISPECIES: tandem-type lipoprotein
1(1)	WP_262374548.1	WP_262374548.1 tandem-type lipoprotein, partial
1(15)	WP_000977803.1	WP_000977803.1 MULTISPECIES: tandem-type lipoprotein
1(1)	WP_124374740.1	WP_124374740.1 tandem-type lipoprotein
1(1)	WP_042905015.1	WP_042905015.1 tandem-type lipoprotein
1(1)	WP_216711983.1	WP_216711983.1 tandem-type lipoprotein
1(1)	WP_114290894.1	WP_114290894.1 tandem-type lipoprotein
1(1)	WP_096658750.1	WP_096658750.1 tandem-type lipoprotein
1(2)	WP_001807952.1	WP_001807952.1 tandem-type lipoprotein
1(1)	WP_029693997.1	WP_029693997.1 MULTISPECIES: tandem-type lipoprotein
1(1)	WP_216730890.1	WP_216730890.1 tandem-type lipoprotein
1(1)	WP_070961891.1	WP_070961891.1 tandem-type lipoprotein
1(1)	WP_262374835.1	WP_262374835.1 tandem-type lipoprotein, partial
1(2)	WP_000977801.1	WP_000977801.1 tandem-type lipoprotein
1(14)	WP_000597207.1	WP_000597207.1 MULTISPECIES: tandem-type lipoprotein
1(1)	WP_258413351.1	WP_258413351.1 tandem-type lipoprotein
1(7)	WP_000977774.1	WP_000977774.1 MULTISPECIES: tandem-type lipoprotein
1(8)	WP_000826312.1	WP_000826312.1 MULTISPECIES: tandem-type lipoprotein
1(1)	WP_107388419.1	WP_107388419.1 tandem-type lipoprotein
1(2)	WP_078171122.1	WP_078171122.1 tandem-type lipoprotein
1(3)	WP_001793247.1	WP_001793247.1 tandem-type lipoprotein
1(1)	WP_258413841.1	WP_258413841.1 tandem-type lipoprotein
1(1)	WP_187396933.1	WP_187396933.1 tandem-type lipoprotein
1(1)	WP_043044869.1	WP_043044869.1 tandem-type lipoprotein
1(1)	WP_000826370.1	WP_000826370.1 tandem-type lipoprotein
1(2)	WP_078104115.1	WP_078104115.1 tandem-type lipoprotein
1(4)	WP_000597213.1	WP_000597213.1 MULTISPECIES: tandem-type lipoprotein
1(3)	WP_217175507.1	WP_217175507.1 tandem-type lipoprotein
1(3)	WP_061823606.1	WP_061823606.1 tandem-type lipoprotein
1(2)	WP_061823599.1	WP_061823599.1 tandem-type lipoprotein
1(2)	WP_021286012.1	WP_021286012.1 tandem-type lipoprotein
1(19)	WP_000977777.1	WP_000977777.1 MULTISPECIES: tandem-type lipoprotein
1(1)	WP_262516102.1	WP_262516102.1 tandem-type lipoprotein
1(1)	WP_217151782.1	WP_217151782.1 tandem-type lipoprotein
1(1)	WP_289622952.1	WP_289622952.1 tandem-type lipoprotein
1(16)	WP_000977786.1	WP_000977786.1 MULTISPECIES: tandem-type lipoprotein
1(2)	WP_024273389.1	WP_024273389.1 MULTISPECIES: tandem-type lipoprotein
1(1)	WP_000649983.1	WP_000649983.1 tandem-type lipoprotein
1(1)	WP_086039792.1	WP_086039792.1 tandem-type lipoprotein
1(1)	WP_070002274.1	WP_070002274.1 tandem-type lipoprotein
1(1)	WP_269467268.1	WP_269467268.1 tandem-type lipoprotein
1(1)	WP_216745763.1	WP_216745763.1 tandem-type lipoprotein
1(1)	WP_043044868.1	WP_043044868.1 tandem-type lipoprotein
1(3)	WP_048665201.1	WP_048665201.1 tandem-type lipoprotein
1(1)	WP_000649985.1	WP_000649985.1 tandem-type lipoprotein
1(1)	WP_114290895.1	WP_114290895.1 tandem-type lipoprotein
1(1)	WP_096658912.1	WP_096658912.1 tandem-type lipoprotein
1(1)	WP_258415231.1	WP_258415231.1 tandem-type lipoprotein
1(1)	WP_187396006.1	WP_187396006.1 Csa1 family protein, partial
1(3)	WP_061823598.1	WP_061823598.1 tandem-type lipoprotein
1(3)	WP_048665173.1	WP_048665173.1 tandem-type lipoprotein
1(2)	WP_054189811.1	WP_054189811.1 tandem-type lipoprotein
1(1)	WP_000595807.1	WP_000595807.1 tandem-type lipoprotein
1(1)	WP_302054326.1	WP_302054326.1 tandem-type lipoprotein
1(3)	WP_115210741.1	WP_115210741.1 tandem-type lipoprotein
1(1)	WP_262374586.1	WP_262374586.1 tandem-type lipoprotein, partial
1(1)	WP_001564999.1	WP_001564999.1 tandem-type lipoprotein
1(1)	WP_154422091.1	WP_154422091.1 tandem-type lipoprotein
1(1)	WP_111761742.1	WP_111761742.1 tandem-type lipoprotein
1(1)	WP_216730937.1	WP_216730937.1 tandem-type lipoprotein
1(1)	WP_078103479.1	WP_078103479.1 tandem-type lipoprotein
1(1)	WP_258413614.1	WP_258413614.1 tandem-type lipoprotein
1(3)	WP_000977799.1	WP_000977799.1 tandem-type lipoprotein
1(1)	WP_187396934.1	WP_187396934.1 tandem-type lipoprotein
1(1)	WP_281263159.1	WP_281263159.1 tandem-type lipoprotein
1(4)	WP_024273388.1	WP_024273388.1 MULTISPECIES: tandem-type lipoprotein
1(1)	WP_043044867.1	WP_043044867.1 tandem-type lipoprotein
1(1)	WP_070002254.1	WP_070002254.1 tandem-type lipoprotein
1(3)	WP_045172903.1	WP_045172903.1 tandem-type lipoprotein
1(1)	WP_001808120.1	WP_001808120.1 tandem-type lipoprotein
1(1)	WP_025175514.1	WP_025175514.1 tandem-type lipoprotein
1(1)	WP_031826192.1	WP_031826192.1 tandem-type lipoprotein, partial
1(3)	WP_000977785.1	WP_000977785.1 tandem-type lipoprotein
1(9)	WP_000977787.1	WP_000977787.1 MULTISPECIES: tandem-type lipoprotein
1(1)	WP_049279122.1	WP_049279122.1 tandem-type lipoprotein, partial
1(1)	WP_258413196.1	WP_258413196.1 tandem-type lipoprotein
1(1)	WP_281263160.1	WP_281263160.1 tandem-type lipoprotein
1(18)	WP_031790901.1	WP_031790901.1 MULTISPECIES: tandem-type lipoprotein
1(1)	WP_117196562.1	WP_117196562.1 tandem-type lipoprotein
1(2)	WP_096658748.1	WP_096658748.1 tandem-type lipoprotein
1(1)	WP_289622969.1	WP_289622969.1 tandem-type lipoprotein
1(20)	WP_000826296.1	WP_000826296.1 tandem-type lipoprotein
1(1)	WP_000826311.1	WP_000826311.1 MULTISPECIES: tandem-type lipoprotein
1(3)	WP_045172579.1	WP_045172579.1 tandem-type lipoprotein
1(4)	WP_000826304.1	WP_000826304.1 MULTISPECIES: tandem-type lipoprotein
1(1)	WP_123096946.1	WP_123096946.1 tandem-type lipoprotein
1(6)	WP_000977793.1	WP_000977793.1 tandem-type lipoprotein
1(1)	WP_000597212.1	WP_000597212.1 MULTISPECIES: tandem-type lipoprotein
1(1)	WP_000912285.1	WP_000912285.1 tandem-type lipoprotein
1(1)	WP_258415143.1	WP_258415143.1 tandem-type lipoprotein
1(1)	WP_001792406.1	WP_001792406.1 tandem-type lipoprotein
1(1)	WP_070020976.1	WP_070020976.1 tandem-type lipoprotein
1(1)	WP_258413195.1	WP_258413195.1 tandem-type lipoprotein
1(1)	WP_214308887.1	WP_214308887.1 tandem-type lipoprotein, partial
1(1)	WP_000977781.1	WP_000977781.1 MULTISPECIES: tandem-type lipoprotein
2(5)	WP_048665184.1	WP_048665184.1 staphyloferrin B ABC transporter permease subunit SirB
2(7)	WP_000136627.1	WP_000136627.1 MULTISPECIES: staphyloferrin B ABC transporter permease subunit SirC
2(1)	WP_000925001.1	WP_000925001.1 staphyloferrin B ABC transporter permease subunit SirB
2(30)	WP_000136645.1	WP_000136645.1 MULTISPECIES: staphyloferrin B ABC transporter permease subunit SirC
2(1)	WP_046399080.1	WP_046399080.1 staphyloferrin B ABC transporter permease subunit SirC, partial
2(2)	WP_000925003.1	WP_000925003.1 MULTISPECIES: staphyloferrin B ABC transporter permease subunit SirB
2(1)	WP_000136631.1	WP_000136631.1 staphyloferrin B ABC transporter permease subunit SirC
2(1)	WP_063644546.1	WP_063644546.1 staphyloferrin B ABC transporter permease subunit SirC
2(1)	WP_217151779.1	WP_217151779.1 staphyloferrin B ABC transporter permease subunit SirB
2(1)	WP_258415148.1	WP_258415148.1 staphyloferrin B ABC transporter permease subunit SirC
2(1)	WP_281263036.1	WP_281263036.1 staphyloferrin B ABC transporter permease subunit SirB
2(1)	WP_029549871.1	WP_029549871.1 staphyloferrin B ABC transporter permease subunit SirB
2(1)	WP_162635831.1	WP_162635831.1 staphyloferrin B ABC transporter permease subunit SirB
2(2)	WP_054189821.1	WP_054189821.1 staphyloferrin B ABC transporter permease subunit SirC
2(17)	WP_000924990.1	WP_000924990.1 MULTISPECIES: staphyloferrin B ABC transporter permease subunit SirB
2(1)	WP_107375179.1	WP_107375179.1 staphyloferrin B ABC transporter permease subunit SirB
2(1)	WP_000136643.1	WP_000136643.1 MULTISPECIES: staphyloferrin B ABC transporter permease subunit SirC
2(9)	WP_000924997.1	WP_000924997.1 MULTISPECIES: staphyloferrin B ABC transporter permease subunit SirB
2(3)	WP_048665183.1	WP_048665183.1 staphyloferrin B ABC transporter permease subunit SirC
2(2)	WP_020444602.1	WP_020444602.1 staphyloferrin B ABC transporter permease subunit SirC
2(8)	WP_000136629.1	WP_000136629.1 MULTISPECIES: staphyloferrin B ABC transporter permease subunit SirC
2(1)	WP_000136640.1	WP_000136640.1 staphyloferrin B ABC transporter permease subunit SirC
2(1)	WP_000136644.1	WP_000136644.1 staphyloferrin B ABC transporter permease subunit SirC
2(1)	WP_262516106.1	WP_262516106.1 staphyloferrin B ABC transporter permease subunit SirC
2(1)	WP_124374745.1	WP_124374745.1 staphyloferrin B ABC transporter permease subunit SirC
2(2)	WP_000924993.1	WP_000924993.1 MULTISPECIES: staphyloferrin B ABC transporter permease subunit SirB
2(6)	WP_000924996.1	WP_000924996.1 MULTISPECIES: staphyloferrin B ABC transporter permease subunit SirB
2(1)	WP_214308894.1	WP_214308894.1 staphyloferrin B ABC transporter permease subunit SirB
2(1)	WP_123096954.1	WP_123096954.1 staphyloferrin B ABC transporter permease subunit SirC
2(3)	WP_000136639.1	WP_000136639.1 staphyloferrin B ABC transporter permease subunit SirC
2(2)	WP_029549872.1	WP_029549872.1 staphyloferrin B ABC transporter permease subunit SirC
2(1)	WP_000136630.1	WP_000136630.1 staphyloferrin B ABC transporter permease subunit SirC
2(1)	WP_138293527.1	WP_138293527.1 staphyloferrin B ABC transporter permease subunit SirB
2(2)	WP_000925005.1	WP_000925005.1 staphyloferrin B ABC transporter permease subunit SirB
2(1)	WP_281263035.1	WP_281263035.1 staphyloferrin B ABC transporter permease subunit SirC
2(1)	WP_103215186.1	WP_103215186.1 staphyloferrin B ABC transporter permease subunit SirB
2(1)	WP_061838516.1	WP_061838516.1 staphyloferrin B ABC transporter permease subunit SirB
2(18)	WP_000924995.1	WP_000924995.1 staphyloferrin B ABC transporter permease subunit SirB
2(1)	WP_228567323.1	WP_228567323.1 staphyloferrin B ABC transporter permease subunit SirB
2(33)	WP_000925002.1	WP_000925002.1 MULTISPECIES: staphyloferrin B ABC transporter permease subunit SirB
2(12)	WP_000136633.1	WP_000136633.1 MULTISPECIES: staphyloferrin B ABC transporter permease subunit SirC
2(1)	WP_006191473.1	WP_006191473.1 staphyloferrin B ABC transporter permease subunit SirC
2(5)	WP_000924999.1	WP_000924999.1 MULTISPECIES: staphyloferrin B ABC transporter permease subunit SirB
2(1)	WP_103148864.1	WP_103148864.1 MULTISPECIES: staphyloferrin B ABC transporter permease subunit SirC
2(7)	WP_000136636.1	WP_000136636.1 MULTISPECIES: staphyloferrin B ABC transporter permease subunit SirC
2(5)	WP_000136638.1	WP_000136638.1 MULTISPECIES: staphyloferrin B ABC transporter permease subunit SirC
2(16)	WP_000137242.1	WP_000137242.1 staphyloferrin B ABC transporter permease subunit SirC
2(1)	WP_063644547.1	WP_063644547.1 staphyloferrin B ABC transporter permease subunit SirB
2(1)	WP_258413203.1	WP_258413203.1 staphyloferrin B ABC transporter permease subunit SirC
2(1)	WP_124374746.1	WP_124374746.1 staphyloferrin B ABC transporter permease subunit SirB
3(1)	WP_217175513.1	WP_217175513.1 multidrug efflux MFS transporter NorC
3(1)	WP_223875534.1	WP_223875534.1 DHA2 family efflux MFS transporter permease subunit
3(1)	WP_153906709.1	WP_153906709.1 multidrug efflux MFS transporter NorC
3(1)	WP_072468791.1	WP_072468791.1 multidrug efflux MFS transporter NorC
3(1)	WP_123096948.1	WP_123096948.1 multidrug efflux MFS transporter NorC
3(2)	WP_096658746.1	WP_096658746.1 multidrug efflux MFS transporter NorC
3(1)	WP_214308890.1	WP_214308890.1 multidrug efflux MFS transporter NorC
3(3)	WP_054189814.1	WP_054189814.1 multidrug efflux MFS transporter NorC
3(17)	WP_001006441.1	WP_001006441.1 MULTISPECIES: multidrug efflux MFS transporter NorC
3(1)	WP_303751391.1	WP_303751391.1 DHA2 family efflux MFS transporter permease subunit
3(4)	WP_001006442.1	WP_001006442.1 multidrug efflux MFS transporter NorC
3(1)	WP_001006436.1	WP_001006436.1 MULTISPECIES: multidrug efflux MFS transporter NorC
3(1)	WP_123985878.1	WP_123985878.1 DHA2 family efflux MFS transporter permease subunit
3(2)	WP_001006431.1	WP_001006431.1 multidrug efflux MFS transporter NorC
3(17)	WP_001006425.1	WP_001006425.1 MULTISPECIES: multidrug efflux MFS transporter NorC
3(1)	WP_001006447.1	WP_001006447.1 MULTISPECIES: multidrug efflux MFS transporter NorC
3(1)	WP_225970824.1	WP_225970824.1 DHA2 family efflux MFS transporter permease subunit
3(1)	WP_001006426.1	WP_001006426.1 multidrug efflux MFS transporter NorC
3(1)	WP_281263029.1	WP_281263029.1 multidrug efflux MFS transporter NorC
3(1)	WP_114217614.1	WP_114217614.1 multidrug efflux MFS transporter NorC
3(5)	WP_001006428.1	WP_001006428.1 multidrug efflux MFS transporter NorC
3(15)	WP_000578545.1	WP_000578545.1 MULTISPECIES: DHA2 family efflux MFS transporter permease subunit
3(1)	WP_063644526.1	WP_063644526.1 multidrug efflux MFS transporter NorC
3(16)	WP_001006429.1	WP_001006429.1 MULTISPECIES: multidrug efflux MFS transporter NorC
3(1)	WP_001006445.1	WP_001006445.1 MULTISPECIES: multidrug efflux MFS transporter NorC
3(3)	WP_029549876.1	WP_029549876.1 multidrug efflux MFS transporter NorC
3(1)	WP_262516097.1	WP_262516097.1 DHA2 family efflux MFS transporter permease subunit
3(1)	WP_064133632.1	WP_064133632.1 multidrug efflux MFS transporter NorC
3(1)	WP_001006433.1	WP_001006433.1 multidrug efflux MFS transporter NorC
3(1)	WP_250396101.1	WP_250396101.1 multidrug efflux MFS transporter NorC
3(8)	WP_001246797.1	WP_001246797.1 MULTISPECIES: DHA2 family efflux MFS transporter permease subunit
3(40)	WP_001006427.1	WP_001006427.1 MULTISPECIES: multidrug efflux MFS transporter NorC
3(1)	WP_044291671.1	WP_044291671.1 multidrug efflux MFS transporter NorC
3(1)	WP_063651234.1	WP_063651234.1 multidrug efflux MFS transporter NorC
3(1)	WP_244757304.1	WP_244757304.1 multidrug efflux MFS transporter NorC
3(1)	WP_126787922.1	WP_126787922.1 multidrug efflux MFS transporter NorC
3(3)	WP_048665179.1	WP_048665179.1 multidrug efflux MFS transporter NorC
3(1)	WP_043044864.1	WP_043044864.1 multidrug efflux MFS transporter NorC
3(2)	WP_216500991.1	WP_216500991.1 multidrug efflux MFS transporter NorC
3(10)	WP_001246796.1	WP_001246796.1 MULTISPECIES: DHA2 family efflux MFS transporter permease subunit
3(1)	WP_130825074.1	WP_130825074.1 multidrug efflux MFS transporter NorC
3(5)	WP_001006434.1	WP_001006434.1 multidrug efflux MFS transporter NorC
3(1)	WP_042907860.1	WP_042907860.1 multidrug efflux MFS transporter NorC
4(3)	WP_217175505.1	WP_217175505.1 phosphatidylinositol-specific phospholipase C
4(1)	WP_063651226.1	WP_063651226.1 phosphatidylinositol-specific phospholipase C
4(1)	WP_224159458.1	WP_224159458.1 phosphatidylinositol-specific phospholipase C, partial
4(1)	WP_124374739.1	WP_124374739.1 phosphatidylinositol-specific phospholipase C
4(2)	WP_054189810.1	WP_054189810.1 phosphatidylinositol-specific phospholipase C
4(4)	WP_045172580.1	WP_045172580.1 phosphatidylinositol-specific phospholipase C
4(1)	WP_123096945.1	WP_123096945.1 phosphatidylinositol-specific phospholipase C
4(7)	WP_000710558.1	WP_000710558.1 MULTISPECIES: phosphatidylinositol-specific phospholipase C
4(2)	WP_000710574.1	WP_000710574.1 phosphatidylinositol-specific phospholipase C
4(19)	WP_000710577.1	WP_000710577.1 phosphatidylinositol-specific phospholipase C
4(1)	WP_046399069.1	WP_046399069.1 phosphatidylinositol-specific phospholipase C domain-containing protein, partial
4(1)	WP_162635825.1	WP_162635825.1 phosphatidylinositol-specific phospholipase C
4(1)	WP_281263026.1	WP_281263026.1 phosphatidylinositol-specific phospholipase C
4(1)	WP_217655445.1	WP_217655445.1 phosphatidylinositol-specific phospholipase C
4(3)	WP_000710565.1	WP_000710565.1 MULTISPECIES: phosphatidylinositol-specific phospholipase C
4(1)	WP_000710552.1	WP_000710552.1 phosphatidylinositol-specific phospholipase C
4(1)	WP_049283383.1	WP_049283383.1 phosphatidylinositol-specific phospholipase C
4(1)	WP_089535918.1	WP_089535918.1 phosphatidylinositol-specific phospholipase C
4(1)	WP_258413193.1	WP_258413193.1 phosphatidylinositol-specific phospholipase C
4(2)	WP_000710559.1	WP_000710559.1 phosphatidylinositol-specific phospholipase C
4(1)	WP_064136757.1	WP_064136757.1 phosphatidylinositol-specific phospholipase C
4(3)	WP_000710579.1	WP_000710579.1 phosphatidylinositol-specific phospholipase C
4(1)	WP_115210740.1	WP_115210740.1 phosphatidylinositol-specific phospholipase C
4(1)	WP_043044870.1	WP_043044870.1 phosphatidylinositol-specific phospholipase C
4(40)	WP_000710549.1	WP_000710549.1 MULTISPECIES: phosphatidylinositol-specific phospholipase C
4(1)	WP_258415142.1	WP_258415142.1 phosphatidylinositol-specific phospholipase C
4(2)	WP_096658752.1	WP_096658752.1 phosphatidylinositol-specific phospholipase C
4(2)	WP_000710576.1	WP_000710576.1 MULTISPECIES: phosphatidylinositol-specific phospholipase C
4(1)	WP_044291661.1	WP_044291661.1 phosphatidylinositol-specific phospholipase C
4(7)	WP_000710567.1	WP_000710567.1 MULTISPECIES: phosphatidylinositol-specific phospholipase C
4(1)	WP_214308886.1	WP_214308886.1 phosphatidylinositol-specific phospholipase C
4(1)	WP_148843799.1	WP_148843799.1 phosphatidylinositol-specific phospholipase C
4(1)	WP_000710562.1	WP_000710562.1 MULTISPECIES: phosphatidylinositol-specific phospholipase C
4(2)	WP_045178475.1	WP_045178475.1 phosphatidylinositol-specific phospholipase C
4(1)	WP_063644535.1	WP_063644535.1 phosphatidylinositol-specific phospholipase C
4(2)	WP_029549878.1	WP_029549878.1 phosphatidylinositol-specific phospholipase C
4(1)	WP_070002253.1	WP_070002253.1 phosphatidylinositol-specific phospholipase C
4(1)	WP_162644627.1	WP_162644627.1 phosphatidylinositol-specific phospholipase C
4(1)	WP_205403869.1	WP_205403869.1 phosphatidylinositol-specific phospholipase C, partial
4(18)	WP_000710555.1	WP_000710555.1 MULTISPECIES: phosphatidylinositol-specific phospholipase C
4(2)	WP_000710575.1	WP_000710575.1 MULTISPECIES: phosphatidylinositol-specific phospholipase C
4(1)	WP_216730892.1	WP_216730892.1 phosphatidylinositol-specific phospholipase C
4(3)	WP_048665171.1	WP_048665171.1 phosphatidylinositol-specific phospholipase C
5(6)	WP_001075820.1	WP_001075820.1 MULTISPECIES: M20 family metallopeptidase
5(1)	WP_031884358.1	WP_031884358.1 amidohydrolase, partial
5(4)	WP_001075805.1	WP_001075805.1 M20 family metallopeptidase
5(1)	WP_117196561.1	WP_117196561.1 M20 family metallopeptidase
5(2)	WP_001075807.1	WP_001075807.1 MULTISPECIES: M20 family metallopeptidase
5(1)	WP_001075814.1	WP_001075814.1 MULTISPECIES: M20 family metallopeptidase
5(1)	WP_258415146.1	WP_258415146.1 M20 family metallopeptidase
5(4)	WP_063644528.1	WP_063644528.1 M20 family metallopeptidase
5(1)	WP_001075815.1	WP_001075815.1 M20 family metallopeptidase
5(1)	WP_234970904.1	WP_234970904.1 M20 family metallopeptidase
5(1)	WP_216730883.1	WP_216730883.1 M20 family metallopeptidase
5(1)	WP_162635826.1	WP_162635826.1 M20 family metallopeptidase
5(1)	WP_258413199.1	WP_258413199.1 M20 family metallopeptidase
5(37)	WP_001075804.1	WP_001075804.1 MULTISPECIES: M20 family metallopeptidase
5(9)	WP_001075821.1	WP_001075821.1 MULTISPECIES: M20 family metallopeptidase
5(20)	WP_001075809.1	WP_001075809.1 MULTISPECIES: M20 family metallopeptidase
5(1)	WP_109162059.1	WP_109162059.1 M20 family metallopeptidase
5(1)	WP_071938115.1	WP_071938115.1 M20 family metallopeptidase
5(1)	WP_115210742.1	WP_115210742.1 M20 family metallopeptidase
5(2)	WP_048665177.1	WP_048665177.1 M20 family metallopeptidase
5(1)	WP_089535917.1	WP_089535917.1 M20 family metallopeptidase
5(1)	WP_217881116.1	WP_217881116.1 M20 family metallopeptidase
5(1)	WP_103188419.1	WP_103188419.1 M20 family metallopeptidase
5(1)	WP_114290892.1	WP_114290892.1 M20 family metallopeptidase
5(2)	WP_001075802.1	WP_001075802.1 M20 family metallopeptidase
5(3)	WP_045172900.1	WP_045172900.1 M20 family metallopeptidase
5(3)	WP_054189813.1	WP_054189813.1 M20 family metallopeptidase
5(1)	WP_064133631.1	WP_064133631.1 M20 family metallopeptidase
5(1)	WP_123096947.1	WP_123096947.1 M20 family metallopeptidase
5(15)	WP_001075823.1	WP_001075823.1 M20 family metallopeptidase
5(1)	WP_218087111.1	WP_218087111.1 M20 family metallopeptidase
5(1)	WP_001075819.1	WP_001075819.1 MULTISPECIES: M20 family metallopeptidase
5(7)	WP_001075816.1	WP_001075816.1 M20 family metallopeptidase
5(1)	WP_214308889.1	WP_214308889.1 M20 family metallopeptidase
5(1)	WP_108963975.1	WP_108963975.1 M20 family metallopeptidase
5(1)	WP_138765601.1	WP_138765601.1 M20 family metallopeptidase
5(1)	WP_141062654.1	WP_141062654.1 M20 family metallopeptidase
5(3)	WP_041205279.1	WP_041205279.1 M20 family metallopeptidase
5(1)	WP_281263028.1	WP_281263028.1 M20 family metallopeptidase
5(1)	WP_043044865.1	WP_043044865.1 M20 family metallopeptidase
6(1)	WP_250396406.1	WP_250396406.1 Na/Pi cotransporter family protein
6(4)	WP_072353806.1	WP_072353806.1 MULTISPECIES: Na/Pi cotransporter family protein
6(13)	WP_001792226.1	WP_001792226.1 MULTISPECIES: Na/Pi cotransporter family protein
6(3)	WP_078064639.1	WP_078064639.1 Na/Pi cotransporter family protein
6(3)	WP_217175657.1	WP_217175657.1 Na/Pi cotransporter family protein
6(84)	WP_001791319.1	WP_001791319.1 MULTISPECIES: Na/Pi cotransporter family protein
6(1)	WP_141062658.1	WP_141062658.1 Na/Pi cotransporter family protein
6(3)	WP_077446554.1	WP_077446554.1 Na/Pi cotransporter family protein
6(12)	WP_001800966.1	WP_001800966.1 MULTISPECIES: Na/Pi cotransporter family protein
6(1)	WP_205299471.1	WP_205299471.1 Na/Pi cotransporter family protein
6(1)	WP_162635859.1	WP_162635859.1 Na/Pi cotransporter family protein
6(1)	WP_046399073.1	WP_046399073.1 Na/Pi cotransporter family protein, partial
6(1)	WP_078367111.1	WP_078367111.1 Na/Pi cotransporter family protein
6(1)	WP_089430333.1	WP_089430333.1 Na/Pi cotransporter family protein
6(1)	WP_124374788.1	WP_124374788.1 Na/Pi cotransporter family protein
6(1)	WP_001791835.1	WP_001791835.1 MULTISPECIES: Na/Pi cotransporter family protein
6(1)	WP_214309383.1	WP_214309383.1 Na/Pi cotransporter family protein
6(1)	WP_243465576.1	WP_243465576.1 Na/Pi symporter, partial
6(1)	WP_078103552.1	WP_078103552.1 Na/Pi cotransporter family protein
6(1)	WP_096658908.1	WP_096658908.1 Na/Pi cotransporter family protein
7(1)	WP_258415141.1	WP_258415141.1 hypothetical protein
7(2)	WP_000714388.1	WP_000714388.1 hypothetical protein
7(2)	WP_000714379.1	WP_000714379.1 MULTISPECIES: hypothetical protein
7(2)	WP_217175503.1	WP_217175503.1 hypothetical protein
7(2)	WP_029549879.1	WP_029549879.1 hypothetical protein
7(1)	WP_258412376.1	WP_258412376.1 hypothetical protein
7(1)	WP_044291658.1	WP_044291658.1 hypothetical protein
7(5)	WP_048665170.1	WP_048665170.1 hypothetical protein
7(17)	WP_000714375.1	WP_000714375.1 hypothetical protein
7(1)	WP_103149890.1	WP_103149890.1 hypothetical protein
7(1)	WP_216745764.1	WP_216745764.1 hypothetical protein
7(4)	WP_000714373.1	WP_000714373.1 MULTISPECIES: hypothetical protein
7(1)	WP_000714381.1	WP_000714381.1 MULTISPECIES: hypothetical protein
7(2)	WP_000714372.1	WP_000714372.1 hypothetical protein
7(1)	WP_214308885.1	WP_214308885.1 hypothetical protein
7(1)	WP_063644537.1	WP_063644537.1 hypothetical protein
7(1)	WP_124374738.1	WP_124374738.1 hypothetical protein
7(3)	WP_000714386.1	WP_000714386.1 hypothetical protein
7(7)	WP_000714391.1	WP_000714391.1 MULTISPECIES: hypothetical protein
7(3)	WP_000410571.1	WP_000410571.1 hypothetical protein
7(1)	WP_000714395.1	WP_000714395.1 MULTISPECIES: hypothetical protein
7(5)	WP_000410568.1	WP_000410568.1 MULTISPECIES: hypothetical protein
7(1)	WP_250743318.1	WP_250743318.1 hypothetical protein
7(2)	WP_162635824.1	WP_162635824.1 hypothetical protein
7(23)	WP_000410567.1	WP_000410567.1 MULTISPECIES: hypothetical protein
7(41)	WP_000714376.1	WP_000714376.1 MULTISPECIES: hypothetical protein
7(1)	WP_216730893.1	WP_216730893.1 hypothetical protein
7(2)	WP_054189809.1	WP_054189809.1 hypothetical protein
7(1)	WP_271291411.1	WP_271291411.1 hypothetical protein
8(1)	WP_216730877.1	WP_216730877.1 DUF1648 domain-containing protein
8(1)	WP_070002258.1	WP_070002258.1 DUF1648 domain-containing protein
8(25)	WP_000036330.1	WP_000036330.1 MULTISPECIES: DUF1648 domain-containing protein
8(52)	WP_000036329.1	WP_000036329.1 MULTISPECIES: DUF1648 domain-containing protein
8(1)	WP_063644523.1	WP_063644523.1 DUF1648 domain-containing protein
8(18)	WP_000036334.1	WP_000036334.1 DUF1648 domain-containing protein
8(3)	WP_096658742.1	WP_096658742.1 DUF1648 domain-containing protein
8(1)	WP_000036328.1	WP_000036328.1 MULTISPECIES: DUF1648 domain-containing protein
8(8)	WP_000036335.1	WP_000036335.1 MULTISPECIES: DUF1648 domain-containing protein
8(2)	WP_029549874.1	WP_029549874.1 DUF1648 domain-containing protein
8(1)	WP_000036325.1	WP_000036325.1 DUF1648 domain-containing protein
8(2)	WP_045178479.1	WP_045178479.1 DUF1648 domain-containing protein
8(1)	WP_281263032.1	WP_281263032.1 DUF1648 domain-containing protein
8(1)	WP_006191471.1	WP_006191471.1 DUF1648 domain-containing protein
8(1)	WP_214308891.1	WP_214308891.1 DUF1648 domain-containing protein
8(3)	WP_000036327.1	WP_000036327.1 MULTISPECIES: DUF1648 domain-containing protein
8(1)	WP_117203783.1	WP_117203783.1 DUF1648 domain-containing protein
8(1)	WP_086155261.1	WP_086155261.1 DUF1648 domain-containing protein, partial
8(2)	WP_054189817.1	WP_054189817.1 DUF1648 domain-containing protein
8(8)	WP_000036332.1	WP_000036332.1 MULTISPECIES: DUF1648 domain-containing protein
9(2)	WP_000291834.1	WP_000291834.1 oleate hydratase
9(1)	WP_153906710.1	WP_153906710.1 oleate hydratase
9(1)	WP_111048442.1	WP_111048442.1 oleate hydratase
9(1)	WP_115210743.1	WP_115210743.1 oleate hydratase
9(1)	WP_001807311.1	WP_001807311.1 MULTISPECIES: oleate hydratase
9(1)	WP_216730881.1	WP_216730881.1 oleate hydratase
9(1)	WP_043045046.1	WP_043045046.1 oleate hydratase
9(1)	WP_216745760.1	WP_216745760.1 oleate hydratase
9(1)	WP_258413200.1	WP_258413200.1 oleate hydratase
9(15)	WP_000291840.1	WP_000291840.1 MULTISPECIES: oleate hydratase
9(1)	WP_000291829.1	WP_000291829.1 oleate hydratase
9(1)	WP_111761743.1	WP_111761743.1 oleate hydratase
9(4)	WP_001662440.1	WP_001662440.1 MULTISPECIES: oleate hydratase
9(1)	WP_279523384.1	WP_279523384.1 oleate hydratase
9(1)	WP_049316017.1	WP_049316017.1 oleate hydratase
9(1)	WP_000291838.1	WP_000291838.1 MULTISPECIES: oleate hydratase
9(7)	WP_001670226.1	WP_001670226.1 MULTISPECIES: oleate hydratase
9(1)	WP_281263030.1	WP_281263030.1 oleate hydratase
9(1)	WP_063651242.1	WP_063651242.1 oleate hydratase
9(7)	WP_001621781.1	WP_001621781.1 MULTISPECIES: oleate hydratase
9(1)	WP_064134927.1	WP_064134927.1 oleate hydratase
9(1)	WP_089535919.1	WP_089535919.1 oleate hydratase
9(1)	WP_124374741.1	WP_124374741.1 oleate hydratase
9(1)	WP_258415147.1	WP_258415147.1 oleate hydratase
9(1)	WP_063644541.1	WP_063644541.1 oleate hydratase
9(3)	WP_217175515.1	WP_217175515.1 oleate hydratase
9(2)	WP_001837557.1	WP_001837557.1 oleate hydratase
9(1)	WP_089430332.1	WP_089430332.1 oleate hydratase
9(33)	WP_000291835.1	WP_000291835.1 MULTISPECIES: oleate hydratase
9(2)	WP_096658744.1	WP_096658744.1 oleate hydratase
9(1)	WP_162635827.1	WP_162635827.1 oleate hydratase
9(2)	WP_029549875.1	WP_029549875.1 oleate hydratase
9(1)	WP_023914463.1	WP_023914463.1 oleate hydratase
9(3)	WP_048665181.1	WP_048665181.1 oleate hydratase
9(1)	WP_200641138.1	WP_200641138.1 oleate hydratase, partial
9(3)	WP_054189816.1	WP_054189816.1 oleate hydratase
9(2)	WP_001807951.1	WP_001807951.1 oleate hydratase
9(1)	WP_044291674.1	WP_044291674.1 oleate hydratase
9(18)	WP_000291832.1	WP_000291832.1 oleate hydratase
9(1)	WP_252592284.1	WP_252592284.1 oleate hydratase
9(2)	WP_070002276.1	WP_070002276.1 oleate hydratase
10(1)	WP_046399075.1	WP_046399075.1 L-lactate permease, partial
10(1)	WP_250736782.1	WP_250736782.1 L-lactate permease
10(1)	WP_214308892.1	WP_214308892.1 L-lactate permease
10(1)	WP_000173898.1	WP_000173898.1 MULTISPECIES: L-lactate permease
10(62)	WP_000173891.1	WP_000173891.1 MULTISPECIES: L-lactate permease
10(1)	WP_281263033.1	WP_281263033.1 L-lactate permease
10(2)	WP_031796797.1	WP_031796797.1 L-lactate permease
10(1)	WP_031912891.1	WP_031912891.1 L-lactate permease, partial
10(1)	WP_043044863.1	WP_043044863.1 L-lactate permease
10(1)	WP_031886299.1	WP_031886299.1 L-lactate permease
10(1)	WP_000173887.1	WP_000173887.1 MULTISPECIES: L-lactate permease
10(1)	WP_046399076.1	WP_046399076.1 L-lactate permease, partial
10(3)	WP_000173893.1	WP_000173893.1 MULTISPECIES: L-lactate permease
10(1)	WP_052998183.1	WP_052998183.1 L-lactate permease
10(1)	WP_063651238.1	WP_063651238.1 L-lactate permease
10(1)	WP_000173895.1	WP_000173895.1 L-lactate permease
10(1)	WP_123096951.1	WP_123096951.1 L-lactate permease
10(2)	WP_000173883.1	WP_000173883.1 L-lactate permease
10(8)	WP_000173896.1	WP_000173896.1 MULTISPECIES: L-lactate permease
10(1)	WP_000173899.1	WP_000173899.1 L-lactate permease
10(1)	WP_103148862.1	WP_103148862.1 MULTISPECIES: L-lactate permease
10(1)	WP_061843157.1	WP_061843157.1 L-lactate permease
10(1)	WP_124374742.1	WP_124374742.1 L-lactate permease
10(1)	WP_000173904.1	WP_000173904.1 MULTISPECIES: L-lactate permease
10(14)	WP_000173889.1	WP_000173889.1 L-lactate permease
10(1)	WP_115210744.1	WP_115210744.1 L-lactate permease
10(1)	WP_187396008.1	WP_187396008.1 L-lactate permease
10(1)	WP_096658740.1	WP_096658740.1 L-lactate permease
10(4)	WP_000173902.1	WP_000173902.1 MULTISPECIES: L-lactate permease
10(8)	WP_000173894.1	WP_000173894.1 MULTISPECIES: L-lactate permease
10(1)	WP_216795312.1	WP_216795312.1 L-lactate permease, partial
10(1)	WP_150853507.1	WP_150853507.1 L-lactate permease, partial
10(1)	WP_252592282.1	WP_252592282.1 L-lactate permease
10(2)	WP_054189818.1	WP_054189818.1 L-lactate permease
10(1)	WP_046597245.1	WP_046597245.1 MULTISPECIES: L-lactate permease
11(1)	WP_061824026.1	WP_061824026.1 hypothetical protein
11(4)	WP_000908952.1	WP_000908952.1 MULTISPECIES: hypothetical protein
11(6)	WP_000908959.1	WP_000908959.1 MULTISPECIES: hypothetical protein
11(1)	WP_000908954.1	WP_000908954.1 hypothetical protein
11(2)	WP_134810760.1	WP_134810760.1 hypothetical protein
11(1)	WP_224826828.1	WP_224826828.1 hypothetical protein
11(2)	WP_054189808.1	WP_054189808.1 hypothetical protein
11(6)	WP_001621787.1	WP_001621787.1 MULTISPECIES: hypothetical protein
11(39)	WP_000908950.1	WP_000908950.1 MULTISPECIES: hypothetical protein
11(1)	WP_031897116.1	WP_031897116.1 hypothetical protein
11(7)	WP_000908960.1	WP_000908960.1 MULTISPECIES: hypothetical protein
11(1)	WP_044291652.1	WP_044291652.1 hypothetical protein
11(1)	WP_070002250.1	WP_070002250.1 hypothetical protein
11(1)	WP_216730901.1	WP_216730901.1 hypothetical protein
11(16)	WP_000908956.1	WP_000908956.1 MULTISPECIES: hypothetical protein
11(1)	WP_043044875.1	WP_043044875.1 hypothetical protein
11(4)	WP_000908953.1	WP_000908953.1 MULTISPECIES: hypothetical protein
11(1)	WP_049884435.1	WP_049884435.1 hypothetical protein, partial
11(21)	WP_000908949.1	WP_000908949.1 hypothetical protein
11(2)	WP_029549882.1	WP_029549882.1 hypothetical protein
11(1)	WP_258411908.1	WP_258411908.1 hypothetical protein
12(1)	WP_162653775.1	WP_162653775.1 HTH-type transcriptional regulator SarS
12(34)	WP_000876756.1	WP_000876756.1 MULTISPECIES: HTH-type transcriptional regulator SarS
12(1)	WP_063651239.1	WP_063651239.1 HTH-type transcriptional regulator SarS
12(1)	WP_162635830.1	WP_162635830.1 HTH-type transcriptional regulator SarS
12(3)	WP_031837964.1	WP_031837964.1 HTH-type transcriptional regulator SarS
12(1)	WP_160190072.1	WP_160190072.1 HTH-type transcriptional regulator SarS
12(1)	WP_179302723.1	WP_179302723.1 HTH-type transcriptional regulator SarS, partial
12(1)	WP_250743321.1	WP_250743321.1 HTH-type transcriptional regulator SarS
12(2)	WP_031928223.1	WP_031928223.1 HTH-type transcriptional regulator SarS
12(1)	WP_044291706.1	WP_044291706.1 HTH-type transcriptional regulator SarS
12(5)	WP_000876748.1	WP_000876748.1 MULTISPECIES: HTH-type transcriptional regulator SarS
12(1)	WP_115210746.1	WP_115210746.1 HTH-type transcriptional regulator SarS
12(52)	WP_000876758.1	WP_000876758.1 MULTISPECIES: HTH-type transcriptional regulator SarS
12(1)	WP_124374744.1	WP_124374744.1 HTH-type transcriptional regulator SarS
12(1)	WP_250736779.1	WP_250736779.1 HTH-type transcriptional regulator SarS
12(1)	WP_111761745.1	WP_111761745.1 HTH-type transcriptional regulator SarS
12(3)	WP_000876752.1	WP_000876752.1 MULTISPECIES: HTH-type transcriptional regulator SarS
12(1)	WP_072490038.1	WP_072490038.1 HTH-type transcriptional regulator SarS
12(1)	WP_000876751.1	WP_000876751.1 HTH-type transcriptional regulator SarS
12(1)	WP_217175519.1	WP_217175519.1 SarA family transcriptional regulator
12(1)	WP_000876757.1	WP_000876757.1 HTH-type transcriptional regulator SarS
12(2)	WP_054189820.1	WP_054189820.1 HTH-type transcriptional regulator SarS
13(1)	WP_117196566.1	WP_117196566.1 TfoX/Sxy family protein
13(1)	WP_262374854.1	WP_262374854.1 TfoX/Sxy family protein, partial
13(1)	WP_000179898.1	WP_000179898.1 TfoX/Sxy family protein
13(3)	WP_000179890.1	WP_000179890.1 TfoX/Sxy family protein
13(1)	WP_281263025.1	WP_281263025.1 TfoX/Sxy family protein, partial
13(2)	WP_054189807.1	WP_054189807.1 TfoX/Sxy family protein
13(1)	WP_000201643.1	WP_000201643.1 MULTISPECIES: TfoX/Sxy family protein
13(1)	WP_216745766.1	WP_216745766.1 TfoX/Sxy family protein
13(18)	WP_000179902.1	WP_000179902.1 TfoX/Sxy family protein
13(16)	WP_000201644.1	WP_000201644.1 MULTISPECIES: TfoX/Sxy family protein
13(2)	WP_048665163.1	WP_048665163.1 TfoX/Sxy family protein
13(1)	WP_000201639.1	WP_000201639.1 MULTISPECIES: TfoX/Sxy family protein
13(1)	WP_258412981.1	WP_258412981.1 TfoX/Sxy family protein
13(39)	WP_000179900.1	WP_000179900.1 MULTISPECIES: TfoX/Sxy family protein
13(3)	WP_217175500.1	WP_217175500.1 TfoX/Sxy family protein
13(6)	WP_000201641.1	WP_000201641.1 TfoX/Sxy family protein
13(1)	WP_124374734.1	WP_124374734.1 TfoX/Sxy family protein
13(2)	WP_096658760.1	WP_096658760.1 TfoX/Sxy family protein
13(1)	WP_000179901.1	WP_000179901.1 MULTISPECIES: TfoX/Sxy family protein
13(1)	WP_000201640.1	WP_000201640.1 MULTISPECIES: TfoX/Sxy family protein
13(1)	WP_117203785.1	WP_117203785.1 TfoX/Sxy family protein
13(3)	WP_000179905.1	WP_000179905.1 TfoX/Sxy family protein
13(1)	WP_000179906.1	WP_000179906.1 MULTISPECIES: TfoX/Sxy family protein
13(5)	WP_045172582.1	WP_045172582.1 MULTISPECIES: TfoX/Sxy family protein
14(1)	WP_111048440.1	WP_111048440.1 staphylococcal protein A
14(1)	WP_103215234.1	WP_103215234.1 staphylococcal protein A
14(1)	WP_000728750.1	WP_000728750.1 staphylococcal protein A
14(1)	WP_029644929.1	WP_029644929.1 staphylococcal protein A
14(1)	WP_187396009.1	WP_187396009.1 staphylococcal protein A
14(1)	WP_078103038.1	WP_078103038.1 staphylococcal protein A
14(1)	WP_078099179.1	WP_078099179.1 staphylococcal protein A
14(1)	WP_000728746.1	WP_000728746.1 staphylococcal protein A
14(1)	WP_000728764.1	WP_000728764.1 MULTISPECIES: staphylococcal protein A
14(1)	WP_072468790.1	WP_072468790.1 staphylococcal protein A
14(1)	WP_054189819.1	WP_054189819.1 staphylococcal protein A
14(1)	WP_000728776.1	WP_000728776.1 staphylococcal protein A
14(1)	WP_046399078.1	WP_046399078.1 B domain-containing protein, partial
14(1)	WP_174839710.1	WP_174839710.1 staphylococcal protein A
14(1)	WP_073392876.1	WP_073392876.1 staphylococcal protein A
14(1)	WP_212593087.1	WP_212593087.1 staphylococcal protein A
14(1)	WP_072399332.1	WP_072399332.1 staphylococcal protein A
14(1)	WP_224518685.1	WP_224518685.1 staphylococcal protein A
14(1)	WP_078369213.1	WP_078369213.1 staphylococcal protein A
14(1)	WP_058142379.1	WP_058142379.1 staphylococcal protein A, partial
14(2)	WP_078104117.1	WP_078104117.1 staphylococcal protein A
14(1)	WP_000728765.1	WP_000728765.1 staphylococcal protein A
14(1)	WP_115210745.1	WP_115210745.1 staphylococcal protein A
14(1)	WP_103149444.1	WP_103149444.1 staphylococcal protein A
14(3)	WP_000728718.1	WP_000728718.1 MULTISPECIES: staphylococcal protein A
14(1)	WP_141062653.1	WP_141062653.1 staphylococcal protein A
14(1)	WP_017328574.1	WP_017328574.1 staphylococcal protein A
14(1)	WP_248313928.1	WP_248313928.1 B domain-containing protein
14(2)	WP_094409871.1	WP_094409871.1 staphylococcal protein A
14(1)	WP_216730876.1	WP_216730876.1 staphylococcal protein A
14(1)	WP_086032647.1	WP_086032647.1 staphylococcal protein A
14(2)	WP_041494635.1	WP_041494635.1 staphylococcal protein A
14(1)	WP_021286264.1	WP_021286264.1 staphylococcal protein A
14(1)	WP_042907859.1	WP_042907859.1 staphylococcal protein A
14(5)	WP_000728745.1	WP_000728745.1 staphylococcal protein A
14(1)	WP_103149891.1	WP_103149891.1 staphylococcal protein A
14(1)	WP_096658738.1	WP_096658738.1 staphylococcal protein A
14(1)	WP_258413202.1	WP_258413202.1 staphylococcal protein A
14(1)	WP_224826807.1	WP_224826807.1 staphylococcal protein A
14(1)	WP_250743320.1	WP_250743320.1 staphylococcal protein A, partial
14(1)	WP_123873265.1	WP_123873265.1 staphylococcal protein A
14(1)	WP_031873201.1	WP_031873201.1 MULTISPECIES: staphylococcal protein A
14(1)	WP_234953040.1	WP_234953040.1 staphylococcal protein A
14(1)	WP_029549873.1	WP_029549873.1 staphylococcal protein A
14(1)	WP_217881114.1	WP_217881114.1 staphylococcal protein A
14(1)	WP_078099041.1	WP_078099041.1 staphylococcal protein A
14(1)	WP_061843156.1	WP_061843156.1 staphylococcal protein A
14(1)	WP_049879786.1	WP_049879786.1 staphylococcal protein A
14(1)	WP_123096952.1	WP_123096952.1 staphylococcal protein A
14(1)	WP_248313751.1	WP_248313751.1 B domain-containing protein
14(2)	WP_057485505.1	WP_057485505.1 staphylococcal protein A
14(3)	WP_001662438.1	WP_001662438.1 staphylococcal protein A
14(3)	WP_000728714.1	WP_000728714.1 staphylococcal protein A
14(5)	WP_000728706.1	WP_000728706.1 staphylococcal protein A
14(1)	WP_103150527.1	WP_103150527.1 staphylococcal protein A
14(1)	WP_086040091.1	WP_086040091.1 staphylococcal protein A
14(1)	WP_000728715.1	WP_000728715.1 staphylococcal protein A
14(1)	WP_001601937.1	WP_001601937.1 staphylococcal protein A
14(1)	WP_281263034.1	WP_281263034.1 staphylococcal protein A
14(4)	WP_000728772.1	WP_000728772.1 staphylococcal protein A
14(1)	WP_078104035.1	WP_078104035.1 staphylococcal protein A
14(1)	WP_148843888.1	WP_148843888.1 staphylococcal protein A
14(2)	WP_000728710.1	WP_000728710.1 staphylococcal protein A
14(1)	WP_162635829.1	WP_162635829.1 staphylococcal protein A
14(1)	WP_137075599.1	WP_137075599.1 staphylococcal protein A
14(1)	WP_249524851.1	WP_249524851.1 staphylococcal protein A
14(1)	WP_078151921.1	WP_078151921.1 staphylococcal protein A
14(1)	WP_217151780.1	WP_217151780.1 staphylococcal protein A
14(2)	WP_078171146.1	WP_078171146.1 staphylococcal protein A
14(5)	WP_000728770.1	WP_000728770.1 staphylococcal protein A
14(1)	WP_078369964.1	WP_078369964.1 staphylococcal protein A
14(1)	WP_224799293.1	WP_224799293.1 staphylococcal protein A
14(2)	WP_000728713.1	WP_000728713.1 staphylococcal protein A
14(1)	WP_078151159.1	WP_078151159.1 staphylococcal protein A
14(1)	WP_032099372.1	WP_032099372.1 staphylococcal protein A
14(1)	WP_214308893.1	WP_214308893.1 staphylococcal protein A
14(1)	WP_116100492.1	WP_116100492.1 staphylococcal protein A
14(1)	WP_078171692.1	WP_078171692.1 staphylococcal protein A
14(1)	WP_124374743.1	WP_124374743.1 B domain-containing protein
14(1)	WP_000728747.1	WP_000728747.1 staphylococcal protein A
14(1)	WP_250396405.1	WP_250396405.1 staphylococcal protein A
14(1)	WP_078151355.1	WP_078151355.1 staphylococcal protein A
14(1)	WP_217205076.1	WP_217205076.1 staphylococcal protein A
15(1)	WP_061843155.1	WP_061843155.1 staphyloferrin B ABC transporter substrate-binding protein SirA
15(1)	WP_070002259.1	WP_070002259.1 staphyloferrin B ABC transporter substrate-binding protein SirA
15(4)	WP_001045108.1	WP_001045108.1 staphyloferrin B ABC transporter substrate-binding protein SirA
15(1)	WP_059283843.1	WP_059283843.1 staphyloferrin B ABC transporter substrate-binding protein SirA
15(1)	WP_217175521.1	WP_217175521.1 iron-siderophore ABC transporter substrate-binding protein
15(18)	WP_001045123.1	WP_001045123.1 staphyloferrin B ABC transporter substrate-binding protein SirA
15(1)	WP_124374747.1	WP_124374747.1 staphyloferrin B ABC transporter substrate-binding protein SirA
15(35)	WP_001045111.1	WP_001045111.1 MULTISPECIES: staphyloferrin B ABC transporter substrate-binding protein SirA
15(2)	WP_054189822.1	WP_054189822.1 staphyloferrin B ABC transporter substrate-binding protein SirA
15(1)	WP_162635832.1	WP_162635832.1 staphyloferrin B ABC transporter substrate-binding protein SirA
15(2)	WP_250736777.1	WP_250736777.1 staphyloferrin B ABC transporter substrate-binding protein SirA
15(42)	WP_001045124.1	WP_001045124.1 MULTISPECIES: staphyloferrin B ABC transporter substrate-binding protein SirA
15(1)	WP_001045114.1	WP_001045114.1 staphyloferrin B ABC transporter substrate-binding protein SirA
16(1)	WP_141062652.1	WP_141062652.1 2,3-diaminopropionate biosynthesis protein SbnA
16(1)	WP_115210747.1	WP_115210747.1 2,3-diaminopropionate biosynthesis protein SbnA
16(3)	WP_000570812.1	WP_000570812.1 2,3-diaminopropionate biosynthesis protein SbnA
16(2)	WP_054189823.1	WP_054189823.1 2,3-diaminopropionate biosynthesis protein SbnA
16(92)	WP_000570808.1	WP_000570808.1 MULTISPECIES: 2,3-diaminopropionate biosynthesis protein SbnA
16(1)	WP_072490039.1	WP_072490039.1 2,3-diaminopropionate biosynthesis protein SbnA
16(2)	WP_000570809.1	WP_000570809.1 2,3-diaminopropionate biosynthesis protein SbnA
16(7)	WP_000570806.1	WP_000570806.1 MULTISPECIES: 2,3-diaminopropionate biosynthesis protein SbnA
17(14)	WP_000662031.1	WP_000662031.1 MULTISPECIES: tRNA-dihydrouridine synthase
17(1)	WP_271291410.1	WP_271291410.1 tRNA-dihydrouridine synthase, partial
17(1)	WP_262374834.1	WP_262374834.1 tRNA-dihydrouridine synthase, partial
17(2)	WP_054189805.1	WP_054189805.1 tRNA-dihydrouridine synthase
17(1)	WP_181875224.1	WP_181875224.1 tRNA-dihydrouridine synthase
17(2)	WP_176427344.1	WP_176427344.1 MULTISPECIES: tRNA-dihydrouridine synthase
17(1)	WP_237266956.1	WP_237266956.1 tRNA-dihydrouridine synthase, partial
17(11)	WP_000662029.1	WP_000662029.1 tRNA-dihydrouridine synthase
17(1)	WP_044291648.1	WP_044291648.1 tRNA-dihydrouridine synthase
17(12)	WP_000662039.1	WP_000662039.1 MULTISPECIES: tRNA-dihydrouridine synthase
17(1)	WP_063644538.1	WP_063644538.1 tRNA-dihydrouridine synthase
17(1)	WP_216745768.1	WP_216745768.1 tRNA-dihydrouridine synthase
17(1)	WP_000662036.1	WP_000662036.1 MULTISPECIES: tRNA-dihydrouridine synthase
17(4)	WP_000662030.1	WP_000662030.1 MULTISPECIES: tRNA-dihydrouridine synthase
17(1)	WP_234970906.1	WP_234970906.1 tRNA-dihydrouridine synthase
17(28)	WP_000662027.1	WP_000662027.1 MULTISPECIES: tRNA-dihydrouridine synthase
17(1)	WP_203228749.1	WP_203228749.1 tRNA-dihydrouridine synthase family protein, partial
17(1)	WP_205301162.1	WP_205301162.1 tRNA-dihydrouridine synthase
17(1)	WP_214308883.1	WP_214308883.1 tRNA-dihydrouridine synthase
17(3)	WP_048665160.1	WP_048665160.1 tRNA-dihydrouridine synthase
17(15)	WP_000662022.1	WP_000662022.1 MULTISPECIES: tRNA-dihydrouridine synthase
17(1)	WP_070003414.1	WP_070003414.1 tRNA-dihydrouridine synthase
17(2)	WP_000662035.1	WP_000662035.1 tRNA-dihydrouridine synthase
17(1)	WP_000662037.1	WP_000662037.1 tRNA-dihydrouridine synthase
17(1)	WP_219207950.1	WP_219207950.1 tRNA-dihydrouridine synthase, partial
18(1)	WP_262516108.1	WP_262516108.1 N-
18(1)	WP_114642541.1	WP_114642541.1 N-
18(1)	WP_115210748.1	WP_115210748.1 N-
18(1)	WP_124374748.1	WP_124374748.1 N-
18(1)	WP_103148865.1	WP_103148865.1 MULTISPECIES: N-
18(1)	WP_072490040.1	WP_072490040.1 N-
18(2)	WP_043044861.1	WP_043044861.1 N-
18(46)	WP_001078456.1	WP_001078456.1 MULTISPECIES: N-
18(1)	WP_281263037.1	WP_281263037.1 N-
18(1)	WP_116100493.1	WP_116100493.1 N-
18(1)	WP_001078464.1	WP_001078464.1 N-
18(1)	WP_217205077.1	WP_217205077.1 N-
18(14)	WP_001078461.1	WP_001078461.1 MULTISPECIES: N-
18(2)	WP_054189824.1	WP_054189824.1 N-
18(32)	WP_001078457.1	WP_001078457.1 MULTISPECIES: N-
18(1)	WP_225549175.1	WP_225549175.1 N-
19(1)	WP_115210749.1	WP_115210749.1 staphyloferrin B biosynthesis protein SbnC
19(4)	WP_001179388.1	WP_001179388.1 MULTISPECIES: staphyloferrin B biosynthesis protein SbnC
19(1)	WP_070002260.1	WP_070002260.1 staphyloferrin B biosynthesis protein SbnC
19(1)	WP_043044860.1	WP_043044860.1 staphyloferrin B biosynthesis protein SbnC
19(1)	WP_217881112.1	WP_217881112.1 staphyloferrin B biosynthesis protein SbnC
19(1)	WP_021286010.1	WP_021286010.1 staphyloferrin B biosynthesis protein SbnC
19(1)	WP_071938116.1	WP_071938116.1 staphyloferrin B biosynthesis protein SbnC
19(3)	WP_001179400.1	WP_001179400.1 staphyloferrin B biosynthesis protein SbnC
19(3)	WP_031927395.1	WP_031927395.1 staphyloferrin B biosynthesis protein SbnC
19(1)	WP_214308895.1	WP_214308895.1 staphyloferrin B biosynthesis protein SbnC
19(1)	WP_001179385.1	WP_001179385.1 MULTISPECIES: staphyloferrin B biosynthesis protein SbnC
19(4)	WP_001179389.1	WP_001179389.1 MULTISPECIES: staphyloferrin B biosynthesis protein SbnC
19(1)	WP_124374749.1	WP_124374749.1 staphyloferrin B biosynthesis protein SbnC
19(1)	WP_063651207.1	WP_063651207.1 staphyloferrin B biosynthesis protein SbnC
19(17)	WP_001179394.1	WP_001179394.1 staphyloferrin B biosynthesis protein SbnC
19(34)	WP_001179395.1	WP_001179395.1 MULTISPECIES: staphyloferrin B biosynthesis protein SbnC
19(2)	WP_054189825.1	WP_054189825.1 staphyloferrin B biosynthesis protein SbnC
20(1)	WP_114290890.1	WP_114290890.1 DEAD/DEAH box helicase
20(1)	WP_250396403.1	WP_250396403.1 DEAD/DEAH box helicase
20(2)	WP_048665168.1	WP_048665168.1 DEAD/DEAH box helicase
20(2)	WP_045172581.1	WP_045172581.1 DEAD/DEAH box helicase
20(1)	WP_228580661.1	WP_228580661.1 DEAD/DEAH box helicase
20(1)	WP_233682331.1	WP_233682331.1 DEAD/DEAH box helicase
20(1)	WP_262516101.1	WP_262516101.1 DEAD/DEAH box helicase
20(1)	WP_154285411.1	WP_154285411.1 DEAD/DEAH box helicase
20(1)	WP_108963976.1	WP_108963976.1 DEAD/DEAH box helicase
20(1)	WP_072691892.1	WP_072691892.1 DEAD/DEAH box helicase
20(1)	WP_048666596.1	WP_048666596.1 DNA2/NAM7 family helicase
20(1)	WP_115210738.1	WP_115210738.1 DEAD/DEAH box helicase
20(9)	WP_000080572.1	WP_000080572.1 DEAD/DEAH box helicase
20(1)	WP_094409869.1	WP_094409869.1 DEAD/DEAH box helicase
20(1)	WP_141062655.1	WP_141062655.1 DEAD/DEAH box helicase
20(1)	WP_117196563.1	WP_117196563.1 DEAD/DEAH box helicase
20(1)	WP_000080558.1	WP_000080558.1 MULTISPECIES: DEAD/DEAH box helicase
20(2)	WP_031588361.1	WP_031588361.1 DEAD/DEAH box helicase
20(20)	WP_000080571.1	WP_000080571.1 MULTISPECIES: DEAD/DEAH box helicase
20(2)	WP_000080559.1	WP_000080559.1 MULTISPECIES: DEAD/DEAH box helicase
20(2)	WP_000080576.1	WP_000080576.1 DEAD/DEAH box helicase
20(3)	WP_000080553.1	WP_000080553.1 DEAD/DEAH box helicase
20(1)	WP_046399192.1	WP_046399192.1 DEAD/DEAH box helicase, partial
20(2)	WP_112366447.1	WP_112366447.1 MULTISPECIES: DEAD/DEAH box helicase
20(1)	WP_107388421.1	WP_107388421.1 DNA2/NAM7 family helicase
20(1)	WP_117203784.1	WP_117203784.1 DEAD/DEAH box helicase
20(9)	WP_000080564.1	WP_000080564.1 MULTISPECIES: DEAD/DEAH box helicase
20(1)	WP_224518686.1	WP_224518686.1 DNA2/NAM7 family helicase
20(1)	WP_216745765.1	WP_216745765.1 DEAD/DEAH box helicase
20(1)	WP_000080560.1	WP_000080560.1 DEAD/DEAH box helicase
20(1)	WP_200640832.1	WP_200640832.1 DNA2/NAM7 family helicase
20(1)	WP_111048071.1	WP_111048071.1 DEAD/DEAH box helicase
20(1)	WP_070002252.1	WP_070002252.1 DEAD/DEAH box helicase
20(1)	WP_000080573.1	WP_000080573.1 DEAD/DEAH box helicase
21(1)	WP_250755235.1	WP_250755235.1 DUF6007 family protein
21(2)	WP_054189806.1	WP_054189806.1 DUF6007 family protein
21(2)	WP_072491075.1	WP_072491075.1 DUF6007 family protein
21(18)	WP_000389761.1	WP_000389761.1 DUF6007 family protein
21(6)	WP_000389763.1	WP_000389763.1 DUF6007 family protein
21(1)	WP_216745767.1	WP_216745767.1 DUF6007 family protein
21(1)	WP_000389764.1	WP_000389764.1 MULTISPECIES: DUF6007 family protein
21(4)	WP_000389771.1	WP_000389771.1 DUF6007 family protein
21(2)	WP_000389769.1	WP_000389769.1 MULTISPECIES: DUF6007 family protein
21(1)	WP_001641272.1	WP_001641272.1 MULTISPECIES: DUF6007 family protein
21(1)	WP_000398679.1	WP_000398679.1 MULTISPECIES: DUF6007 family protein
21(3)	WP_048665161.1	WP_048665161.1 DUF6007 family protein
21(2)	WP_031875170.1	WP_031875170.1 DUF6007 family protein
21(1)	WP_214308884.1	WP_214308884.1 DUF6007 family protein
21(3)	WP_217175498.1	WP_217175498.1 DUF6007 family protein
21(3)	WP_000389773.1	WP_000389773.1 DUF6007 family protein
21(21)	WP_000389759.1	WP_000389759.1 MULTISPECIES: DUF6007 family protein
22(2)	WP_197840534.1	WP_197840534.1 staphyloferrin B export MFS transporter
22(1)	WP_063651205.1	WP_063651205.1 staphyloferrin B export MFS transporter
22(1)	WP_214308896.1	WP_214308896.1 staphyloferrin B export MFS transporter
22(1)	WP_124374750.1	WP_124374750.1 staphyloferrin B export MFS transporter
22(2)	WP_000610044.1	WP_000610044.1 staphyloferrin B export MFS transporter
22(1)	WP_043044859.1	WP_043044859.1 staphyloferrin B export MFS transporter
22(1)	WP_117203782.1	WP_117203782.1 staphyloferrin B export MFS transporter
22(32)	WP_000610053.1	WP_000610053.1 MULTISPECIES: staphyloferrin B export MFS transporter
22(2)	WP_054189826.1	WP_054189826.1 staphyloferrin B export MFS transporter
22(2)	WP_046472849.1	WP_046472849.1 staphyloferrin B export MFS transporter
22(4)	WP_000610051.1	WP_000610051.1 MULTISPECIES: staphyloferrin B export MFS transporter
22(1)	WP_229360488.1	WP_229360488.1 staphyloferrin B export MFS transporter
22(4)	WP_000610056.1	WP_000610056.1 MULTISPECIES: staphyloferrin B export MFS transporter
22(11)	WP_000610045.1	WP_000610045.1 staphyloferrin B export MFS transporter
22(1)	WP_115210750.1	WP_115210750.1 staphyloferrin B export MFS transporter
22(1)	WP_094969519.1	WP_094969519.1 staphyloferrin B export MFS transporter
22(1)	WP_096658734.1	WP_096658734.1 staphyloferrin B export MFS transporter
22(1)	WP_141062651.1	WP_141062651.1 staphyloferrin B export MFS transporter
22(1)	WP_031900862.1	WP_031900862.1 staphyloferrin B export MFS transporter
23(17)	WP_000455982.1	WP_000455982.1 GNAT family N-acetyltransferase
23(39)	WP_000455978.1	WP_000455978.1 MULTISPECIES: GNAT family N-acetyltransferase
23(1)	WP_000455976.1	WP_000455976.1 MULTISPECIES: GNAT family N-acetyltransferase
23(1)	WP_000455979.1	WP_000455979.1 GNAT family N-acetyltransferase
24(1)	WP_001052509.1	WP_001052509.1 LysR substrate-binding domain-containing protein
24(3)	WP_001793250.1	WP_001793250.1 MULTISPECIES: LysR family transcriptional regulator
24(1)	WP_001052503.1	WP_001052503.1 LysR family transcriptional regulator
24(1)	WP_078158013.1	WP_078158013.1 LysR family transcriptional regulator
24(3)	WP_001052510.1	WP_001052510.1 MULTISPECIES: LysR family transcriptional regulator
24(1)	WP_117196565.1	WP_117196565.1 LysR family transcriptional regulator
24(3)	WP_124374736.1	WP_124374736.1 LysR family transcriptional regulator
24(1)	WP_078064877.1	WP_078064877.1 LysR family transcriptional regulator
24(7)	WP_001052504.1	WP_001052504.1 MULTISPECIES: LysR family transcriptional regulator
24(2)	WP_001010294.1	WP_001010294.1 MULTISPECIES: LysR family transcriptional regulator
24(2)	WP_001052505.1	WP_001052505.1 MULTISPECIES: LysR family transcriptional regulator
24(21)	WP_001052502.1	WP_001052502.1 LysR family transcriptional regulator
24(1)	WP_001052500.1	WP_001052500.1 LysR family transcriptional regulator
24(2)	WP_001052506.1	WP_001052506.1 LysR family transcriptional regulator
24(1)	WP_063651212.1	WP_063651212.1 LysR family transcriptional regulator
24(1)	WP_072507164.1	WP_072507164.1 LysR family transcriptional regulator
24(4)	WP_001052508.1	WP_001052508.1 MULTISPECIES: LysR family transcriptional regulator
24(1)	WP_217175501.1	WP_217175501.1 LysR family transcriptional regulator
25(1)	WP_252592288.1	WP_252592288.1 TetR/AcrR family transcriptional regulator
25(17)	WP_000414483.1	WP_000414483.1 TetR/AcrR family transcriptional regulator
25(1)	WP_224518687.1	WP_224518687.1 TetR/AcrR family transcriptional regulator
25(21)	WP_000414485.1	WP_000414485.1 MULTISPECIES: TetR/AcrR family transcriptional regulator
25(10)	WP_000414486.1	WP_000414486.1 MULTISPECIES: TetR/AcrR family transcriptional regulator
26(1)	WP_000130758.1	WP_000130758.1 MULTISPECIES: MFS transporter
26(1)	WP_000130765.1	WP_000130765.1 MFS transporter
26(1)	WP_216730905.1	WP_216730905.1 MFS transporter
26(2)	WP_000130756.1	WP_000130756.1 MULTISPECIES: MFS transporter
26(1)	WP_000130757.1	WP_000130757.1 MFS transporter
26(21)	WP_000130759.1	WP_000130759.1 MFS transporter
26(1)	WP_250736788.1	WP_250736788.1 MFS transporter
26(14)	WP_000130763.1	WP_000130763.1 MULTISPECIES: MFS transporter
26(1)	WP_124374735.1	WP_124374735.1 MFS transporter
26(1)	WP_162636893.1	WP_162636893.1 MFS transporter
26(3)	WP_115210736.1	WP_115210736.1 MFS transporter
26(1)	WP_069723997.1	WP_069723997.1 MFS transporter
27(1)	WP_115210737.1	WP_115210737.1 flavodoxin family protein
27(3)	WP_000627024.1	WP_000627024.1 MULTISPECIES: flavodoxin family protein
27(7)	WP_000627032.1	WP_000627032.1 MULTISPECIES: NAD(P)H-dependent oxidoreductase
27(3)	WP_048665164.1	WP_048665164.1 flavodoxin family protein
27(1)	WP_216730903.1	WP_216730903.1 flavodoxin family protein
27(4)	WP_000627029.1	WP_000627029.1 MULTISPECIES: flavodoxin family protein
27(2)	WP_000627033.1	WP_000627033.1 flavodoxin family protein
27(1)	WP_084570019.1	WP_084570019.1 flavodoxin family protein
27(19)	WP_000627030.1	WP_000627030.1 flavodoxin family protein
27(1)	WP_000627025.1	WP_000627025.1 MULTISPECIES: flavodoxin family protein
27(2)	WP_043044876.1	WP_043044876.1 flavodoxin family protein
28(17)	WP_000814440.1	WP_000814440.1 alpha/beta hydrolase
28(1)	WP_141062656.1	WP_141062656.1 alpha/beta hydrolase
28(1)	WP_001566851.1	WP_001566851.1 MULTISPECIES: alpha/beta hydrolase
28(1)	WP_229360487.1	WP_229360487.1 alpha/beta hydrolase
28(1)	WP_044291654.1	WP_044291654.1 alpha/beta hydrolase
28(1)	WP_216730899.1	WP_216730899.1 alpha/beta hydrolase
28(1)	WP_070002251.1	WP_070002251.1 alpha/beta hydrolase
28(6)	WP_000814441.1	WP_000814441.1 MULTISPECIES: alpha/beta hydrolase
28(2)	WP_048665166.1	WP_048665166.1 alpha/beta hydrolase
28(1)	WP_117196564.1	WP_117196564.1 alpha/beta hydrolase
28(7)	WP_000814443.1	WP_000814443.1 MULTISPECIES: alpha/beta hydrolase
28(1)	WP_096658756.1	WP_096658756.1 alpha/beta hydrolase
29(33)	WP_001100493.1	WP_001100493.1 MULTISPECIES: TetR/AcrR family transcriptional regulator C-terminal domain-containing protein
29(1)	WP_216730897.1	WP_216730897.1 TetR/AcrR family transcriptional regulator C-terminal domain-containing protein
29(1)	WP_262832074.1	WP_262832074.1 TetR/AcrR family transcriptional regulator C-terminal domain-containing protein
29(2)	WP_096658754.1	WP_096658754.1 TetR/AcrR family transcriptional regulator C-terminal domain-containing protein
29(1)	WP_029549881.1	WP_029549881.1 TetR/AcrR family transcriptional regulator C-terminal domain-containing protein
29(1)	WP_114290889.1	WP_114290889.1 TetR/AcrR family transcriptional regulator C-terminal domain-containing protein
30(1)	WP_262516098.1	WP_262516098.1 arylamine N-acetyltransferase
30(3)	WP_001795007.1	WP_001795007.1 MULTISPECIES: N-acetyltransferase
30(34)	WP_000786141.1	WP_000786141.1 MULTISPECIES: N-acetyltransferase
31(36)	WP_000926750.1	WP_000926750.1 MULTISPECIES: DoxX family protein
31(1)	WP_103149889.1	WP_103149889.1 DoxX family protein
32(1)	WP_117203786.1	WP_117203786.1 amidohydrolase family protein
32(1)	WP_061843159.1	WP_061843159.1 amidohydrolase
32(1)	WP_029264543.1	WP_029264543.1 amidohydrolase
32(34)	WP_000140910.1	WP_000140910.1 MULTISPECIES: amidohydrolase
33(19)	WP_001038103.1	WP_001038103.1 MULTISPECIES: DMT family transporter
33(1)	WP_001038108.1	WP_001038108.1 DMT family transporter
33(1)	WP_258414954.1	WP_258414954.1 DMT family transporter
33(1)	WP_070003416.1	WP_070003416.1 DMT family transporter
33(1)	WP_098817934.1	WP_098817934.1 DMT family transporter
33(8)	WP_001038104.1	WP_001038104.1 MULTISPECIES: DMT family transporter
33(1)	WP_281263031.1	WP_281263031.1 DMT family transporter, partial
33(1)	WP_001038111.1	WP_001038111.1 MULTISPECIES: DMT family transporter
33(1)	WP_123096949.1	WP_123096949.1 DMT family transporter
33(1)	WP_063644525.1	WP_063644525.1 DMT family transporter
33(1)	WP_258413201.1	WP_258413201.1 DMT family transporter
34(3)	WP_001181360.1	WP_001181360.1 methyltransferase domain-containing protein
34(18)	WP_001181359.1	WP_001181359.1 methyltransferase domain-containing protein
34(1)	WP_001566853.1	WP_001566853.1 MULTISPECIES: methyltransferase domain-containing protein
34(7)	WP_001621785.1	WP_001621785.1 MULTISPECIES: methyltransferase domain-containing protein
34(1)	WP_006191454.1	WP_006191454.1 MULTISPECIES: methyltransferase domain-containing protein
34(1)	WP_277423707.1	WP_277423707.1 methyltransferase domain-containing protein
34(1)	WP_029549880.1	WP_029549880.1 methyltransferase domain-containing protein
34(1)	WP_258412375.1	WP_258412375.1 methyltransferase domain-containing protein
34(1)	WP_258025943.1	WP_258025943.1 methyltransferase domain-containing protein
34(1)	WP_301541852.1	WP_301541852.1 methyltransferase domain-containing protein
35(1)	WP_001817568.1	WP_001817568.1 arylamine N-acetyltransferase
35(1)	WP_262516099.1	WP_262516099.1 arylamine N-acetyltransferase
35(2)	WP_078171404.1	WP_078171404.1 arylamine N-acetyltransferase
35(26)	WP_001016371.1	WP_001016371.1 MULTISPECIES: arylamine N-acetyltransferase
35(1)	WP_016187006.1	WP_016187006.1 hypothetical protein
36(1)	WP_281263161.1	WP_281263161.1 PLP-dependent aminotransferase family protein, partial
36(7)	WP_000170488.1	WP_000170488.1 MULTISPECIES: PLP-dependent aminotransferase family protein
36(3)	WP_078104116.1	WP_078104116.1 PLP-dependent aminotransferase family protein
36(1)	WP_078368895.1	WP_078368895.1 PLP-dependent aminotransferase family protein
36(6)	WP_223200468.1	WP_223200468.1 MULTISPECIES: PLP-dependent aminotransferase family protein
36(1)	WP_114290893.1	WP_114290893.1 PLP-dependent aminotransferase family protein
36(2)	WP_000170487.1	WP_000170487.1 PLP-dependent aminotransferase family protein
36(5)	WP_078072290.1	WP_078072290.1 MULTISPECIES: PLP-dependent aminotransferase family protein
36(1)	WP_258410319.1	WP_258410319.1 PLP-dependent aminotransferase family protein
36(1)	WP_216730879.1	WP_216730879.1 PLP-dependent aminotransferase family protein
36(1)	WP_162635828.1	WP_162635828.1 PLP-dependent aminotransferase family protein
36(1)	WP_000170481.1	WP_000170481.1 PLP-dependent aminotransferase family protein
37(16)	WP_000465472.1	WP_000465472.1 MULTISPECIES: persulfide dioxygenase-sulfurtransferase CstB
37(1)	WP_000465478.1	WP_000465478.1 MULTISPECIES: persulfide dioxygenase-sulfurtransferase CstB
37(1)	WP_124374732.1	WP_124374732.1 persulfide dioxygenase-sulfurtransferase CstB
37(1)	WP_000465473.1	WP_000465473.1 MULTISPECIES: persulfide dioxygenase-sulfurtransferase CstB
37(3)	WP_217175495.1	WP_217175495.1 MBL fold metallo-hydrolase
37(2)	WP_000465471.1	WP_000465471.1 persulfide dioxygenase-sulfurtransferase CstB
37(1)	WP_000465466.1	WP_000465466.1 persulfide dioxygenase-sulfurtransferase CstB
37(1)	WP_138397317.1	WP_138397317.1 persulfide dioxygenase-sulfurtransferase CstB
38(1)	WP_141062657.1	WP_141062657.1 type II sulfide:quinone oxidoreductase Sqr
38(1)	WP_250736790.1	WP_250736790.1 type II sulfide:quinone oxidoreductase Sqr
38(3)	WP_001033006.1	WP_001033006.1 type II sulfide:quinone oxidoreductase Sqr
38(2)	WP_001033011.1	WP_001033011.1 MULTISPECIES: type II sulfide:quinone oxidoreductase Sqr
38(1)	WP_124374733.1	WP_124374733.1 type II sulfide:quinone oxidoreductase Sqr
38(1)	WP_001033009.1	WP_001033009.1 MULTISPECIES: type II sulfide:quinone oxidoreductase Sqr
38(1)	WP_045172584.1	WP_045172584.1 type II sulfide:quinone oxidoreductase Sqr
38(2)	WP_217175496.1	WP_217175496.1 FAD/NAD(P)-binding oxidoreductase
38(14)	WP_001033018.1	WP_001033018.1 MULTISPECIES: type II sulfide:quinone oxidoreductase Sqr
39(1)	WP_000816129.1	WP_000816129.1 MULTISPECIES: persulfide response sulfurtransferase CstA
39(1)	WP_250736793.1	WP_250736793.1 persulfide response sulfurtransferase CstA
39(9)	WP_000816133.1	WP_000816133.1 MULTISPECIES: persulfide response sulfurtransferase CstA
39(1)	WP_000816132.1	WP_000816132.1 persulfide response sulfurtransferase CstA
39(1)	WP_063644539.1	WP_063644539.1 persulfide response sulfurtransferase CstA
39(1)	WP_031927403.1	WP_031927403.1 persulfide response sulfurtransferase CstA
39(1)	WP_070003412.1	WP_070003412.1 persulfide response sulfurtransferase CstA
39(1)	WP_000816126.1	WP_000816126.1 persulfide response sulfurtransferase CstA
39(2)	WP_217175493.1	WP_217175493.1 DsrE/DsrF/DrsH-like family protein
40(5)	WP_001029555.1	WP_001029555.1 MULTISPECIES: hypothetical protein
40(3)	WP_000161983.1	WP_000161983.1 hypothetical protein
40(1)	WP_163981453.1	WP_163981453.1 hypothetical protein
40(1)	WP_216730886.1	WP_216730886.1 hypothetical protein
40(3)	WP_000164560.1	WP_000164560.1 alpha/beta hydrolase
41(3)	WP_021075398.1	WP_021075398.1 hypothetical protein
41(5)	WP_001804823.1	WP_001804823.1 MULTISPECIES: hypothetical protein
41(1)	WP_001566861.1	WP_001566861.1 MULTISPECIES: hypothetical protein
41(1)	WP_216730935.1	WP_216730935.1 hypothetical protein
41(3)	WP_001812843.1	WP_001812843.1 hypothetical protein
42(9)	WP_000512631.1	WP_000512631.1 MULTISPECIES: hypothetical protein
42(3)	WP_000512632.1	WP_000512632.1 hypothetical protein
42(1)	WP_224826805.1	WP_224826805.1 hypothetical protein
43(1)	WP_043044871.1	WP_043044871.1 ABC transporter ATP-binding protein
43(1)	WP_111761740.1	WP_111761740.1 ABC transporter ATP-binding protein
43(1)	WP_000472888.1	WP_000472888.1 ABC transporter ATP-binding protein
43(1)	WP_111761739.1	WP_111761739.1 ABC transporter ATP-binding protein
43(1)	WP_063651224.1	WP_063651224.1 ABC transporter ATP-binding protein
43(1)	WP_123096941.1	WP_123096941.1 ABC transporter ATP-binding protein
43(1)	WP_123096942.1	WP_123096942.1 ABC transporter ATP-binding protein
43(1)	WP_115210739.1	WP_115210739.1 ABC transporter ATP-binding protein
43(1)	WP_123096940.1	WP_123096940.1 ABC transporter ATP-binding protein
43(1)	WP_063651221.1	WP_063651221.1 ABC transporter ATP-binding protein
43(1)	WP_046597247.1	WP_046597247.1 ABC transporter ATP-binding protein
44(1)	WP_001105088.1	WP_001105088.1 MULTISPECIES: persulfide-sensing transcriptional repressor CstR
44(9)	WP_001105087.1	WP_001105087.1 MULTISPECIES: persulfide-sensing transcriptional repressor CstR
45(7)	WP_001004209.1	WP_001004209.1 MULTISPECIES: helix-turn-helix transcriptional regulator
45(1)	WP_006191449.1	WP_006191449.1 helix-turn-helix transcriptional regulator
46(4)	WP_000355844.1	WP_000355844.1 MULTISPECIES: sulfite exporter TauE/SafE family protein
46(1)	WP_063644540.1	WP_063644540.1 sulfite exporter TauE/SafE family protein
46(2)	WP_000355843.1	WP_000355843.1 sulfite exporter TauE/SafE family protein
46(1)	WP_000355845.1	WP_000355845.1 MULTISPECIES: sulfite exporter TauE/SafE family protein
47(7)	WP_000183177.1	WP_000183177.1 MULTISPECIES: hypothetical protein
48(7)	WP_000420547.1	WP_000420547.1 MULTISPECIES: hypothetical protein
49(3)	WP_000845237.1	WP_000845237.1 MULTISPECIES: DegT/DnrJ/EryC1/StrS family aminotransferase
49(4)	WP_000845238.1	WP_000845238.1 hypothetical protein
50(7)	WP_000912563.1	WP_000912563.1 MULTISPECIES: RimK family alpha-L-glutamate ligase
51(4)	WP_000543163.1	WP_000543163.1 MULTISPECIES: DUF4865 family protein
51(1)	WP_000543164.1	WP_000543164.1 DUF4865 family protein
51(1)	WP_000543162.1	WP_000543162.1 MULTISPECIES: DUF4865 family protein
51(1)	WP_084938101.1	WP_084938101.1 DUF4865 family protein, partial
52(1)	WP_063651218.1	WP_063651218.1 non-ribosomal peptide synthetase
52(1)	WP_123096936.1	WP_123096936.1 non-ribosomal peptide synthetase
52(1)	WP_259676158.1	WP_259676158.1 condensation domain-containing protein
52(1)	WP_224061730.1	WP_224061730.1 condensation domain-containing protein
52(1)	WP_231924749.1	WP_231924749.1 condensation domain-containing protein
52(1)	WP_111761734.1	WP_111761734.1 non-ribosomal peptide synthetase
53(3)	WP_001790237.1	WP_001790237.1 MULTISPECIES: universal stress protein
54(2)	WP_111761738.1	WP_111761738.1 MptD family putative ECF transporter S component
54(1)	WP_000738841.1	WP_000738841.1 MptD family putative ECF transporter S component
55(1)	WP_000323587.1	WP_000323587.1 4'-phosphopantetheinyl transferase superfamily protein
55(1)	WP_111761732.1	WP_111761732.1 4'-phosphopantetheinyl transferase superfamily protein
55(1)	WP_123096935.1	WP_123096935.1 4'-phosphopantetheinyl transferase superfamily protein
56(1)	WP_111761735.1	WP_111761735.1 bifunctional Gfo/Idh/MocA family oxidoreductase/class I SAM-dependent methyltransferase
56(1)	WP_000710587.1	WP_000710587.1 bifunctional Gfo/Idh/MocA family oxidoreductase/class I SAM-dependent methyltransferase
56(1)	WP_123096937.1	WP_123096937.1 bifunctional Gfo/Idh/MocA family oxidoreductase/class I SAM-dependent methyltransferase
57(1)	WP_043039598.1	WP_043039598.1 saccharopine dehydrogenase NADP-binding domain-containing protein
57(1)	WP_123096943.1	WP_123096943.1 saccharopine dehydrogenase NADP-binding domain-containing protein
57(1)	WP_111761741.1	WP_111761741.1 saccharopine dehydrogenase NADP-binding domain-containing protein
58(1)	WP_123096950.1	WP_123096950.1 2OG-Fe dioxygenase family protein
58(2)	WP_045172895.1	WP_045172895.1 2OG-Fe dioxygenase family protein
59(1)	WP_000427420.1	WP_000427420.1 AMP-binding protein
59(1)	WP_111761733.1	WP_111761733.1 AMP-binding protein
59(1)	WP_217151783.1	WP_217151783.1 AMP-binding protein
60(1)	WP_123096938.1	WP_123096938.1 VOC family protein
60(1)	WP_229768963.1	WP_229768963.1 hypothetical protein
60(1)	WP_111761736.1	WP_111761736.1 VOC family protein
61(2)	WP_231924756.1	WP_231924756.1 energy-coupling factor transporter transmembrane component T
61(1)	WP_046597248.1	WP_046597248.1 energy-coupling factor transporter transmembrane component T
62(1)	WP_259676159.1	WP_259676159.1 salicylate synthase
62(2)	WP_224085680.1	WP_224085680.1 salicylate synthase
63(2)	WP_000088649.1	WP_000088649.1 MULTISPECIES: MBL fold metallo-hydrolase
64(2)	WP_000195429.1	WP_000195429.1 MULTISPECIES: IS256-like element IS256 family transposase
65(2)	WP_000704775.1	WP_000704775.1 MULTISPECIES: 23S rRNA (pseudouridine(1915)-N(3))-methyltransferase RlmH
66(2)	WP_031788318.1	WP_031788318.1 MULTISPECIES: hypothetical protein
67(2)	WP_043044872.1	WP_043044872.1 hypothetical protein
68(1)	WP_054189799.1	WP_054189799.1 two-component system regulatory protein YycI
68(1)	WP_029549899.1	WP_029549899.1 two-component system regulatory protein YycI
69(1)	WP_054189800.1	WP_054189800.1 LPXTG-anchored adenosine synthase AdsA
69(1)	WP_029549898.1	WP_029549898.1 LPXTG-anchored adenosine synthase AdsA
70(2)	WP_054189802.1	WP_054189802.1 hypothetical protein
71(2)	WP_054189803.1	WP_054189803.1 SIR2 family protein
72(1)	WP_054189804.1	WP_054189804.1 hypothetical protein
72(1)	WP_142385170.1	WP_142385170.1 hypothetical protein
73(2)	WP_162838037.1	WP_162838037.1 hypothetical protein
74(2)	WP_196429646.1	WP_196429646.1 hypothetical protein
75(1)	WP_250543710.1	WP_250543710.1 DDE-type integrase/transposase/recombinase, partial
75(1)	WP_214309381.1	WP_214309381.1 IS6 family transposase, partial
