# Supplementary material for: A type VII-secreted lipase toxin with reverse domain arrangement
Source: Nat Commun. 2023 Dec 19;14:8438. doi: 10.1038/s41467-023-44221-y (PMC10730906; doi:10.1038/s41467-023-44221-y)
Supplement: Supplementary file 6 — Source Data [file 41467_2023_44221_MOESM6_ESM.zip › Tsl1 distribution raw/lplI 3/FlaGs_output/results_flankgene_Report.log]

#Serial	Query	Assembly_Found	FlankingGene_Found
1	WP_031900419.1	Yes	Yes
2	WP_172598729.1	Yes	Yes
3	WP_031870529.1	Yes	Yes
4	WP_233643727.1	No: ProteinID was not found in Genome Assembly	No
5	WP_070992018.1	Yes	Yes
6	WP_171019331.1	Yes	Yes
7	WP_064134926.1	Yes	Yes
8	WP_199854165.1	Yes	Yes
9	WP_238603373.1	Yes	Yes
10	WP_200708181.1	Yes	Yes
11	WP_228571262.1	Yes	Yes
12	WP_052995772.1	Yes	Yes
13	WP_061734499.1	Yes	Yes
14	WP_053038923.1	Yes	Yes
15	WP_031891431.1	Yes	Yes
16	WP_199915369.1	Yes	Yes
17	WP_279523378.1	Yes	Yes
18	WP_052999331.1	Yes	Yes
19	WP_190325920.1	Yes	Yes
20	WP_172964731.1	Yes	Yes
21	WP_201751397.1	Yes	Yes
22	WP_061824027.1	Yes	Yes
23	WP_178134843.1	Yes	Yes
24	WP_216810134.1	Yes	Yes
25	WP_181437192.1	Yes	Yes
26	WP_033918818.1	Yes	Yes
27	WP_188348887.1	Yes	Yes
28	WP_190322607.1	Yes	Yes
29	WP_262516103.1	Yes	Yes
30	WP_252592286.1	Yes	Yes
31	WP_181875767.1	Yes	Yes
32	WP_063636371.1	Yes	Yes
33	WP_203228823.1	Yes	Yes
34	WP_218704756.1	Yes	Yes
35	WP_172598731.1	Yes	Yes
36	WP_191961718.1	Yes	Yes
37	WP_172607352.1	Yes	Yes
38	WP_061843158.1	Yes	Yes
39	WP_279525555.1	Yes	Yes
40	WP_183925937.1	Yes	Yes
41	WP_172409322.1	Yes	Yes
42	WP_180992684.1	Yes	Yes
43	WP_031910777.1	Yes	Yes
44	WP_208159384.1	Yes	Yes
45	WP_303661510.1	Yes	Yes
46	WP_042905014.1	Yes	Yes
47	WP_303751389.1	Yes	Yes
48	WP_053027389.1	Yes	Yes
49	WP_029264542.1	Yes	Yes
50	WP_195837435.1	Yes	Yes
51	WP_194381934.1	Yes	Yes
52	WP_052999534.1	Yes	Yes
53	WP_201295946.1	Yes	Yes
54	WP_262832075.1	Yes	Yes
55	WP_228580659.1	Yes	Yes
56	WP_181876528.1	Yes	Yes
57	WP_192858779.1	Yes	Yes
58	WP_180992271.1	Yes	Yes
59	WP_070020977.1	Yes	Yes
60	WP_044122871.1	Yes	Yes
61	WP_217151781.1	Yes	Yes
62	WP_064133630.1	Yes	Yes
63	WP_053229035.1	Yes	Yes
64	WP_210600641.1	Yes	Yes
65	WP_179220028.1	Yes	Yes
66	WP_210423004.1	Yes	Yes
67	WP_216730885.1	Yes	Yes
68	WP_250396404.1	Yes	Yes
69	WP_198960008.1	Yes	Yes
70	WP_192859173.1	Yes	Yes
71	WP_207775458.1	Yes	Yes
72	WP_195758717.1	Yes	Yes
73	WP_064128976.1	Yes	Yes
74	WP_194941929.1	Yes	Yes
75	WP_180372003.1	Yes	Yes
76	WP_174827527.1	Yes	Yes
77	WP_203602161.1	Yes	Yes
78	WP_250736785.1	Yes	Yes
79	WP_181541946.1	Yes	Yes
80	WP_181404032.1	Yes	Yes
81	WP_181855892.1	Yes	Yes
82	WP_172422660.1	Yes	Yes
83	WP_001188498.1	Yes	Yes
84	WP_020444599.1	Yes	Yes
85	WP_001188490.1	Yes	Yes
86	WP_180991622.1	Yes	Yes
87	WP_181875225.1	Yes	Yes
88	WP_281263027.1	Yes	Yes
89	WP_031924988.1	Yes	Yes
90	WP_029549877.1	Yes	Yes
91	WP_233682330.1	Yes	Yes
92	WP_070002257.1	Yes	Yes
93	WP_206170769.1	Yes	Yes
94	WP_183900032.1	Yes	Yes
95	WP_181936063.1	Yes	Yes
96	WP_183932991.1	Yes	Yes
97	WP_054189812.1	Yes	Yes
98	WP_176427358.1	Yes	Yes
99	WP_001188473.1	Yes	Yes
100	WP_049316015.1	Yes	Yes
101	WP_205301276.1	Yes	Yes
102	WP_205301163.1	Yes	Yes
103	WP_181427907.1	Yes	Yes
104	WP_059283842.1	Yes	Yes
105	WP_218980635.1	Yes	Yes
106	WP_187239734.1	Yes	Yes
107	WP_224826806.1	Yes	Yes
108	WP_178135736.1	Yes	Yes
109	WP_205352886.1	Yes	Yes
110	WP_031911903.1	Yes	Yes
111	WP_216711873.1	No: ProteinID was not found in Genome Assembly	No
112	WP_217175509.1	Yes	Yes
113	WP_071938114.1	Yes	Yes
114	WP_216745761.1	Yes	Yes
115	WP_031838317.1	Yes	Yes
116	WP_031915303.1	Yes	Yes
117	WP_178135187.1	Yes	Yes
118	WP_174220641.1	Yes	Yes
119	WP_258415145.1	Yes	Yes
120	WP_031901081.1	Yes	Yes
121	WP_181294570.1	Yes	Yes
122	WP_031912890.1	Yes	Yes
123	WP_252570800.1	Yes	Yes
124	WP_212593088.1	Yes	Yes
125	WP_271291412.1	Yes	Yes
126	WP_248313927.1	Yes	Yes
127	WP_257553450.1	Yes	Yes
128	WP_192859927.1	Yes	Yes
129	WP_181935075.1	Yes	Yes
130	WP_234970905.1	Yes	Yes
131	WP_031911864.1	Yes	Yes
132	WP_258413198.1	Yes	Yes
133	WP_172452289.1	Yes	Yes
134	WP_214308888.1	Yes	Yes
135	WP_249986091.1	Yes	Yes
136	WP_048665175.1	Yes	Yes
137	WP_069723996.1	Yes	Yes
138	WP_233240831.1	No: ProteinID was not found in Genome Assembly	No
139	WP_187470623.1	Yes	Yes
140	WP_248313750.1	Yes	Yes
141	WP_229963790.1	Yes	Yes
142	WP_187216424.1	Yes	Yes
143	WP_050439799.1	Yes	Yes
144	WP_193622805.1	No: ProteinID was not found in Genome Assembly	No
145	WP_095319840.1	Yes	Yes
146	WP_220674019.1	Yes	Yes
147	WP_185646659.1	Yes	Yes
148	WP_207771745.1	Yes	Yes
149	WP_249985306.1	Yes	Yes
150	WP_181450796.1	Yes	Yes
151	WP_063456399.1	No: ProteinID was not found in Genome Assembly	No
152	WP_044166028.1	Yes	Yes
153	WP_198974979.1	No: ProteinID was not found in Genome Assembly	No
154	WP_200641135.1	Yes	Yes
155	WP_050439801.1	Yes	Yes
156	WP_220674083.1	Yes	Yes
157	WP_216778170.1	Yes	Yes
158	WP_180276250.1	Yes	Yes
159	WP_205403790.1	Yes	Yes
160	WP_172409205.1	Yes	Yes
161	WP_191962784.1	Yes	Yes
162	WP_046399071.1	Yes	Yes
163	WP_254241136.1	Yes	Yes
164	WP_031890355.1	Yes	Yes
165	WP_225549177.1	Yes	Yes
166	WP_172404266.1	Yes	Yes
167	WP_203228748.1	Yes	Yes
168	WP_042857240.1	Yes	Yes
169	WP_251954985.1	Yes	Yes
170	WP_172409270.1	Yes	Yes
171	WP_180276053.1	Yes	Yes
172	WP_224159460.1	Yes	Yes
173	WP_205402336.1	Yes	Yes
174	WP_146763927.1	Yes	Yes
175	WP_205403868.1	Yes	Yes
176	WP_191962718.1	Yes	Yes
177	WP_200640834.1	Yes	Yes
178	WP_031806657.1	Yes	Yes
179	WP_150531438.1	Yes	Yes
180	WP_046472981.1	Yes	Yes
181	WP_048520234.1	Yes	Yes
182	WP_130118435.1	Yes	Yes
183	WP_256083988.1	Yes	Yes
