# Supplementary material for: A type VII-secreted lipase toxin with reverse domain arrangement
Source: Nat Commun. 2023 Dec 19;14:8438. doi: 10.1038/s41467-023-44221-y (PMC10730906; doi:10.1038/s41467-023-44221-y)
Supplement: Supplementary file 6 — Source Data [file 41467_2023_44221_MOESM6_ESM.zip › Tsl1 distribution raw/lplI 3/FlaGs_output/results_Insufficient_Info_In_DB.txt]

WP_195912751.1#38
WP_192868334.1#53
WP_262376476.1#143
WP_242439756.1#170
