# Supplementary material for: A type VII-secreted lipase toxin with reverse domain arrangement
Source: Nat Commun. 2023 Dec 19;14:8438. doi: 10.1038/s41467-023-44221-y (PMC10730906; doi:10.1038/s41467-023-44221-y)
Supplement: Supplementary file 6 — Source Data [file 41467_2023_44221_MOESM6_ESM.zip › Tsl1 distribution raw/lplI 3/FlaGs_output/results_operon.tsv]

WP_031900419.1#1|Staphylococcus_aureus	565	-	+	1	-3164	-2600	28169	28733	WP_075560384.1#1	NZ_LLAK01000010.1	GCF_001936765.1
WP_031900419.1#1|Staphylococcus_aureus	771	-	+	1	-2535	-1765	27334	28104	WP_031790901.1#1	NZ_LLAK01000010.1	GCF_001936765.1
WP_031900419.1#1|Staphylococcus_aureus	771	-	+	1	-1700	-930	26499	27269	WP_000977803.1#1	NZ_LLAK01000010.1	GCF_001936765.1
WP_031900419.1#1|Staphylococcus_aureus	771	-	+	1	-866	-96	25665	26435	WP_075339405.1#1	NZ_LLAK01000010.1	GCF_001936765.1
WP_031900419.1#1|Staphylococcus_aureus	2238	-	+	76	1	2238	23331	25568	WP_031900419.1#1	NZ_LLAK01000010.1	GCF_001936765.1
WP_031900419.1#1|Staphylococcus_aureus	1179	-	+	5	2389	3567	22002	23180	WP_001075809.1#1	NZ_LLAK01000010.1	GCF_001936765.1
WP_031900419.1#1|Staphylococcus_aureus	1389	-	+	3	3569	4957	20612	22000	WP_001006441.1#1	NZ_LLAK01000010.1	GCF_001936765.1
WP_031900419.1#1|Staphylococcus_aureus	1662	-	-	6	5441	7102	18467	20128	WP_001792226.1#1	NZ_LLAK01000010.1	GCF_001936765.1
WP_031900419.1#1|Staphylococcus_aureus	1776	-	-	9	7427	9202	16367	18142	WP_000291840.1#1	NZ_LLAK01000010.1	GCF_001936765.1
WP_031900419.1#1|Staphylococcus_aureus	873	-	-	33	9376	10248	15321	16193	WP_001038103.1#1	NZ_LLAK01000010.1	GCF_001936765.1
WP_031900419.1#1|Staphylococcus_aureus	1380	-	+	36	10379	11758	13811	15190	WP_223200468.1#1	NZ_LLAK01000010.1	GCF_001936765.1
WP_031900419.1#1|Staphylococcus_aureus	474	-	+	8	11948	12421	13148	13621	WP_000036330.1#1	NZ_LLAK01000010.1	GCF_001936765.1
WP_031900419.1#1|Staphylococcus_aureus	1593	-	+	10	12683	14275	11294	12886	WP_000173891.1#1	NZ_LLAK01000010.1	GCF_001936765.1
WP_031900419.1#1|Staphylococcus_aureus	1527	-	-	14	14604	16130	9439	10965	WP_000728747.1#1	NZ_LLAK01000010.1	GCF_001936765.1
WP_031900419.1#1|Staphylococcus_aureus	753	-	-	12	16551	17303	8266	9018	WP_000876756.1#1	NZ_LLAK01000010.1	GCF_001936765.1
WP_031900419.1#1|Staphylococcus_aureus	999	-	-	2	17672	18670	6899	7897	WP_000136633.1#1	NZ_LLAK01000010.1	GCF_001936765.1
WP_031900419.1#1|Staphylococcus_aureus	996	-	-	2	18667	19662	5907	6902	WP_000924990.1#1	NZ_LLAK01000010.1	GCF_001936765.1
WP_031900419.1#1|Staphylococcus_aureus	993	-	-	15	19678	20670	4899	5891	WP_001045111.1#1	NZ_LLAK01000010.1	GCF_001936765.1
WP_031900419.1#1|Staphylococcus_aureus	981	-	+	16	20901	21881	3688	4668	WP_000570808.1#1	NZ_LLAK01000010.1	GCF_001936765.1
WP_031900419.1#1|Staphylococcus_aureus	1011	-	+	18	21878	22888	2681	3691	WP_001078461.1#1	NZ_LLAK01000010.1	GCF_001936765.1
WP_172598729.1#2|Staphylococcus_aureus	1049	+	+	78	-15870	-14822	1623796	1624844	pseudogene_2.25*#2	NZ_CP031537.1	GCF_003394105.1
WP_172598729.1#2|Staphylococcus_aureus	573	+	+	0	-14769	-14197	1624897	1625469	WP_000489177.1#2	NZ_CP031537.1	GCF_003394105.1
WP_172598729.1#2|Staphylococcus_aureus	1701	+	+	0	-13842	-12142	1625824	1627524	WP_000649665.1#2	NZ_CP031537.1	GCF_003394105.1
WP_172598729.1#2|Staphylococcus_aureus	744	+	+	78	-12149	-11406	1627517	1628260	pseudogene_2.4*#2	NZ_CP031537.1	GCF_003394105.1
WP_172598729.1#2|Staphylococcus_aureus	1173	+	+	64	-11307	-10135	1628359	1629531	WP_000195429.1#2	NZ_CP031537.1	GCF_003394105.1
WP_172598729.1#2|Staphylococcus_aureus	309	+	+	78	-10085	-9777	1629581	1629889	pseudogene_2.0*#2	NZ_CP031537.1	GCF_003394105.1
WP_172598729.1#2|Staphylococcus_aureus	474	+	+	23	-9492	-9019	1630174	1630647	WP_000455978.1#2	NZ_CP031537.1	GCF_003394105.1
WP_172598729.1#2|Staphylococcus_aureus	987	+	-	17	-8912	-7926	1630754	1631740	WP_000662039.1#2	NZ_CP031537.1	GCF_003394105.1
WP_172598729.1#2|Staphylococcus_aureus	203	+	+	78	-7617	-7415	1632049	1632251	pseudogene_2.22*#2	NZ_CP031537.1	GCF_003394105.1
WP_172598729.1#2|Staphylococcus_aureus	297	+	+	13	-7366	-7070	1632300	1632596	WP_000179900.1#2	NZ_CP031537.1	GCF_003394105.1
WP_172598729.1#2|Staphylococcus_aureus	603	+	+	11	-6862	-6260	1632804	1633406	WP_000908950.1#2	NZ_CP031537.1	GCF_003394105.1
WP_172598729.1#2|Staphylococcus_aureus	3153	+	+	20	-5992	-2840	1633674	1636826	WP_000080572.1#2	NZ_CP031537.1	GCF_003394105.1
WP_172598729.1#2|Staphylococcus_aureus	483	+	+	7	-2757	-2275	1636909	1637391	WP_000714376.1#2	NZ_CP031537.1	GCF_003394105.1
WP_172598729.1#2|Staphylococcus_aureus	987	+	+	4	-2070	-1084	1637596	1638582	WP_000710549.1#2	NZ_CP031537.1	GCF_003394105.1
WP_172598729.1#2|Staphylococcus_aureus	771	+	+	1	-863	-93	1638803	1639573	WP_000977786.1#2	NZ_CP031537.1	GCF_003394105.1
WP_172598729.1#2|Staphylococcus_aureus	2238	+	+	76	1	2238	1639667	1641904	WP_172598729.1#2	NZ_CP031537.1	GCF_003394105.1
WP_172598729.1#2|Staphylococcus_aureus	1179	+	+	5	2389	3567	1642055	1643233	WP_001075804.1#2	NZ_CP031537.1	GCF_003394105.1
WP_172598729.1#2|Staphylococcus_aureus	1389	+	+	3	3569	4957	1643235	1644623	WP_001006427.1#2	NZ_CP031537.1	GCF_003394105.1
WP_172598729.1#2|Staphylococcus_aureus	1662	+	-	6	5443	7104	1645109	1646770	WP_001791319.1#2	NZ_CP031537.1	GCF_003394105.1
WP_172598729.1#2|Staphylococcus_aureus	1776	+	-	9	7429	9204	1647095	1648870	WP_000291835.1#2	NZ_CP031537.1	GCF_003394105.1
WP_172598729.1#2|Staphylococcus_aureus	474	+	+	8	9555	10028	1649221	1649694	WP_000036329.1#2	NZ_CP031537.1	GCF_003394105.1
WP_172598729.1#2|Staphylococcus_aureus	1593	+	+	10	10290	11882	1649956	1651548	WP_000173891.1#2	NZ_CP031537.1	GCF_003394105.1
WP_172598729.1#2|Staphylococcus_aureus	1305	+	-	14	12211	13515	1651877	1653181	WP_116100492.1#2	NZ_CP031537.1	GCF_003394105.1
WP_172598729.1#2|Staphylococcus_aureus	753	+	-	12	13935	14687	1653601	1654353	WP_000876758.1#2	NZ_CP031537.1	GCF_003394105.1
WP_172598729.1#2|Staphylococcus_aureus	999	+	-	2	15056	16054	1654722	1655720	WP_000136645.1#2	NZ_CP031537.1	GCF_003394105.1
WP_172598729.1#2|Staphylococcus_aureus	996	+	-	2	16051	17046	1655717	1656712	WP_000925002.1#2	NZ_CP031537.1	GCF_003394105.1
WP_172598729.1#2|Staphylococcus_aureus	993	+	-	15	17062	18054	1656728	1657720	WP_001045124.1#2	NZ_CP031537.1	GCF_003394105.1
WP_172598729.1#2|Staphylococcus_aureus	981	+	+	16	18285	19265	1657951	1658931	WP_000570809.1#2	NZ_CP031537.1	GCF_003394105.1
WP_172598729.1#2|Staphylococcus_aureus	1011	+	+	18	19262	20272	1658928	1659938	WP_116100493.1#2	NZ_CP031537.1	GCF_003394105.1
WP_172598729.1#2|Staphylococcus_aureus	1755	+	+	19	20293	22047	1659959	1661713	WP_001179395.1#2	NZ_CP031537.1	GCF_003394105.1
WP_172598729.1#2|Staphylococcus_aureus	1257	+	+	22	22040	23296	1661706	1662962	WP_000610053.1#2	NZ_CP031537.1	GCF_003394105.1
WP_031870529.1#3|Staphylococcus_aureus_DAR1295	1065	+	+	39	-16524	-15460	65833	66897	WP_000816133.1#3	NZ_KK099152.1	GCF_000609485.1
WP_031870529.1#3|Staphylococcus_aureus_DAR1295	1335	+	+	37	-15429	-14095	66928	68262	WP_000465472.1#3	NZ_KK099152.1	GCF_000609485.1
WP_031870529.1#3|Staphylococcus_aureus_DAR1295	1194	+	+	38	-14076	-12883	68281	69474	WP_001033018.1#3	NZ_KK099152.1	GCF_000609485.1
WP_031870529.1#3|Staphylococcus_aureus_DAR1295	987	+	-	17	-12216	-11230	70141	71127	WP_000662022.1#3	NZ_KK099152.1	GCF_000609485.1
WP_031870529.1#3|Staphylococcus_aureus_DAR1295	204	+	+	21	-10921	-10718	71436	71639	WP_000389759.1#3	NZ_KK099152.1	GCF_000609485.1
WP_031870529.1#3|Staphylococcus_aureus_DAR1295	297	+	+	13	-10669	-10373	71688	71984	WP_000201644.1#3	NZ_KK099152.1	GCF_000609485.1
WP_031870529.1#3|Staphylococcus_aureus_DAR1295	603	+	+	11	-10165	-9563	72192	72794	WP_000908956.1#3	NZ_KK099152.1	GCF_000609485.1
WP_031870529.1#3|Staphylococcus_aureus_DAR1295	3153	+	+	78	-9296	-6144	73061	76213	pseudogene_3.2*#3	NZ_KK099152.1	GCF_000609485.1
WP_031870529.1#3|Staphylococcus_aureus_DAR1295	483	+	+	7	-6087	-5605	76270	76752	WP_000410567.1#3	NZ_KK099152.1	GCF_000609485.1
WP_031870529.1#3|Staphylococcus_aureus_DAR1295	987	+	+	4	-5399	-4413	76958	77944	WP_000710552.1#3	NZ_KK099152.1	GCF_000609485.1
WP_031870529.1#3|Staphylococcus_aureus_DAR1295	771	+	+	1	-4192	-3422	78165	78935	WP_000977777.1#3	NZ_KK099152.1	GCF_000609485.1
WP_031870529.1#3|Staphylococcus_aureus_DAR1295	771	+	+	1	-3370	-2600	78987	79757	WP_000597207.1#3	NZ_KK099152.1	GCF_000609485.1
WP_031870529.1#3|Staphylococcus_aureus_DAR1295	771	+	+	1	-2535	-1765	79822	80592	WP_031790901.1#3	NZ_KK099152.1	GCF_000609485.1
WP_031870529.1#3|Staphylococcus_aureus_DAR1295	771	+	+	1	-1700	-930	80657	81427	WP_000977803.1#3	NZ_KK099152.1	GCF_000609485.1
WP_031870529.1#3|Staphylococcus_aureus_DAR1295	768	+	+	1	-863	-96	81494	82261	WP_000826312.1#3	NZ_KK099152.1	GCF_000609485.1
WP_031870529.1#3|Staphylococcus_aureus_DAR1295	2238	+	+	76	1	2238	82358	84595	WP_031870529.1#3	NZ_KK099152.1	GCF_000609485.1
WP_031870529.1#3|Staphylococcus_aureus_DAR1295	1179	+	+	5	2389	3567	84746	85924	WP_001075809.1#3	NZ_KK099152.1	GCF_000609485.1
WP_031870529.1#3|Staphylococcus_aureus_DAR1295	1389	+	+	3	3569	4957	85926	87314	WP_001006441.1#3	NZ_KK099152.1	GCF_000609485.1
WP_031870529.1#3|Staphylococcus_aureus_DAR1295	1662	+	-	6	5441	7102	87798	89459	WP_001800966.1#3	NZ_KK099152.1	GCF_000609485.1
WP_031870529.1#3|Staphylococcus_aureus_DAR1295	1776	+	-	9	7427	9202	89784	91559	WP_000291840.1#3	NZ_KK099152.1	GCF_000609485.1
WP_031870529.1#3|Staphylococcus_aureus_DAR1295	873	+	-	33	9376	10248	91733	92605	WP_001038103.1#3	NZ_KK099152.1	GCF_000609485.1
WP_031870529.1#3|Staphylococcus_aureus_DAR1295	1380	+	+	36	10379	11758	92736	94115	WP_078072290.1#3	NZ_KK099152.1	GCF_000609485.1
WP_031870529.1#3|Staphylococcus_aureus_DAR1295	474	+	+	8	11948	12421	94305	94778	WP_000036330.1#3	NZ_KK099152.1	GCF_000609485.1
WP_031870529.1#3|Staphylococcus_aureus_DAR1295	1593	+	+	10	12683	14275	95040	96632	WP_000173891.1#3	NZ_KK099152.1	GCF_000609485.1
WP_031870529.1#3|Staphylococcus_aureus_DAR1295	1527	+	-	78	14604	16130	96961	98487	pseudogene_3.16*#3	NZ_KK099152.1	GCF_000609485.1
WP_031870529.1#3|Staphylococcus_aureus_DAR1295	753	+	-	12	16551	17303	98908	99660	WP_000876756.1#3	NZ_KK099152.1	GCF_000609485.1
WP_031870529.1#3|Staphylococcus_aureus_DAR1295	999	+	-	2	17672	18670	100029	101027	WP_000136633.1#3	NZ_KK099152.1	GCF_000609485.1
WP_031870529.1#3|Staphylococcus_aureus_DAR1295	996	+	-	2	18667	19662	101024	102019	WP_000924990.1#3	NZ_KK099152.1	GCF_000609485.1
WP_031870529.1#3|Staphylococcus_aureus_DAR1295	993	+	-	15	19678	20670	102035	103027	WP_001045111.1#3	NZ_KK099152.1	GCF_000609485.1
WP_031870529.1#3|Staphylococcus_aureus_DAR1295	981	+	+	16	20901	21881	103258	104238	WP_000570808.1#3	NZ_KK099152.1	GCF_000609485.1
WP_031870529.1#3|Staphylococcus_aureus_DAR1295	1011	+	+	18	21878	22888	104235	105245	WP_001078461.1#3	NZ_KK099152.1	GCF_000609485.1
WP_070992018.1#5|Staphylococcus_aureus	1320	-	-	49	-13720	-12401	173065	174384	WP_000845237.1#5	NZ_JAIPQF010000002.1	GCF_022396195.1
WP_070992018.1#5|Staphylococcus_aureus	612	-	-	47	-12400	-11789	172453	173064	WP_000183177.1#5	NZ_JAIPQF010000002.1	GCF_022396195.1
WP_070992018.1#5|Staphylococcus_aureus	873	-	-	50	-11817	-10945	171609	172481	WP_000912563.1#5	NZ_JAIPQF010000002.1	GCF_022396195.1
WP_070992018.1#5|Staphylococcus_aureus	171	-	-	48	-10943	-10773	171437	171607	WP_000420547.1#5	NZ_JAIPQF010000002.1	GCF_022396195.1
WP_070992018.1#5|Staphylococcus_aureus	807	-	+	45	-10594	-9788	170452	171258	WP_001004209.1#5	NZ_JAIPQF010000002.1	GCF_022396195.1
WP_070992018.1#5|Staphylococcus_aureus	1221	-	-	26	-9784	-8564	169228	170448	WP_000130763.1#5	NZ_JAIPQF010000002.1	GCF_022396195.1
WP_070992018.1#5|Staphylococcus_aureus	552	-	-	27	-8571	-8020	168684	169235	WP_000627032.1#5	NZ_JAIPQF010000002.1	GCF_022396195.1
WP_070992018.1#5|Staphylococcus_aureus	861	-	+	24	-7907	-7047	167711	168571	WP_001052504.1#5	NZ_JAIPQF010000002.1	GCF_022396195.1
WP_070992018.1#5|Staphylococcus_aureus	603	-	+	11	-6419	-5817	166481	167083	WP_001621787.1#5	NZ_JAIPQF010000002.1	GCF_022396195.1
WP_070992018.1#5|Staphylococcus_aureus	915	-	-	28	-5525	-4611	165275	166189	WP_000814443.1#5	NZ_JAIPQF010000002.1	GCF_022396195.1
WP_070992018.1#5|Staphylococcus_aureus	555	-	+	29	-4432	-3878	164542	165096	WP_001100493.1#5	NZ_JAIPQF010000002.1	GCF_022396195.1
WP_070992018.1#5|Staphylococcus_aureus	738	-	+	34	-3648	-2911	163575	164312	WP_001621785.1#5	NZ_JAIPQF010000002.1	GCF_022396195.1
WP_070992018.1#5|Staphylococcus_aureus	483	-	+	7	-2756	-2274	162938	163420	WP_000714391.1#5	NZ_JAIPQF010000002.1	GCF_022396195.1
WP_070992018.1#5|Staphylococcus_aureus	987	-	+	4	-2069	-1083	161747	162733	WP_000710567.1#5	NZ_JAIPQF010000002.1	GCF_022396195.1
WP_070992018.1#5|Staphylococcus_aureus	770	-	+	78	-862	-93	160757	161526	pseudogene_5.28*#5	NZ_JAIPQF010000002.1	GCF_022396195.1
WP_070992018.1#5|Staphylococcus_aureus	2238	-	+	76	1	2238	158426	160663	WP_070992018.1#5	NZ_JAIPQF010000002.1	GCF_022396195.1
WP_070992018.1#5|Staphylococcus_aureus	1179	-	+	5	2389	3567	157097	158275	WP_001075816.1#5	NZ_JAIPQF010000002.1	GCF_022396195.1
WP_070992018.1#5|Staphylococcus_aureus	1389	-	+	3	3569	4957	155707	157095	WP_001006436.1#5	NZ_JAIPQF010000002.1	GCF_022396195.1
WP_070992018.1#5|Staphylococcus_aureus	1662	-	-	6	5443	7104	153560	155221	WP_001791319.1#5	NZ_JAIPQF010000002.1	GCF_022396195.1
WP_070992018.1#5|Staphylococcus_aureus	1776	-	-	9	7429	9204	151460	153235	WP_001621781.1#5	NZ_JAIPQF010000002.1	GCF_022396195.1
WP_070992018.1#5|Staphylococcus_aureus	873	-	-	33	9378	10250	150414	151286	WP_001038104.1#5	NZ_JAIPQF010000002.1	GCF_022396195.1
WP_070992018.1#5|Staphylococcus_aureus	1398	-	+	36	10364	11761	148903	150300	WP_000170488.1#5	NZ_JAIPQF010000002.1	GCF_022396195.1
WP_070992018.1#5|Staphylococcus_aureus	474	-	+	8	11951	12424	148240	148713	WP_000036332.1#5	NZ_JAIPQF010000002.1	GCF_022396195.1
WP_070992018.1#5|Staphylococcus_aureus	1593	-	+	10	12686	14278	146386	147978	WP_000173896.1#5	NZ_JAIPQF010000002.1	GCF_022396195.1
WP_070992018.1#5|Staphylococcus_aureus	1407	-	-	14	14605	16011	144653	146059	WP_103149444.1#5	NZ_JAIPQF010000002.1	GCF_022396195.1
WP_070992018.1#5|Staphylococcus_aureus	753	-	-	12	16432	17184	143480	144232	WP_000876748.1#5	NZ_JAIPQF010000002.1	GCF_022396195.1
WP_070992018.1#5|Staphylococcus_aureus	999	-	-	2	17553	18551	142113	143111	WP_000136627.1#5	NZ_JAIPQF010000002.1	GCF_022396195.1
WP_070992018.1#5|Staphylococcus_aureus	996	-	-	2	18548	19543	141121	142116	WP_000924996.1#5	NZ_JAIPQF010000002.1	GCF_022396195.1
WP_070992018.1#5|Staphylococcus_aureus	993	-	-	15	19559	20551	140113	141105	WP_001045124.1#5	NZ_JAIPQF010000002.1	GCF_022396195.1
WP_070992018.1#5|Staphylococcus_aureus	981	-	+	16	20782	21762	138902	139882	WP_000570806.1#5	NZ_JAIPQF010000002.1	GCF_022396195.1
WP_070992018.1#5|Staphylococcus_aureus	1011	-	+	18	21759	22769	137895	138905	WP_001078456.1#5	NZ_JAIPQF010000002.1	GCF_022396195.1
WP_171019331.1#6|Staphylococcus_aureus	1335	-	+	37	-15429	-14095	411064	412398	WP_138397317.1#6	NZ_VCEN01000006.1	GCF_005861635.1
WP_171019331.1#6|Staphylococcus_aureus	1194	-	+	38	-14076	-12883	409852	411045	WP_001033018.1#6	NZ_VCEN01000006.1	GCF_005861635.1
WP_171019331.1#6|Staphylococcus_aureus	102	-	-	53	-12616	-12515	409484	409585	WP_001790237.1#6	NZ_VCEN01000006.1	GCF_005861635.1
WP_171019331.1#6|Staphylococcus_aureus	987	-	-	17	-12216	-11230	408199	409185	WP_000662022.1#6	NZ_VCEN01000006.1	GCF_005861635.1
WP_171019331.1#6|Staphylococcus_aureus	204	-	+	21	-10921	-10718	407687	407890	WP_000389759.1#6	NZ_VCEN01000006.1	GCF_005861635.1
WP_171019331.1#6|Staphylococcus_aureus	297	-	+	13	-10669	-10373	407342	407638	WP_000201644.1#6	NZ_VCEN01000006.1	GCF_005861635.1
WP_171019331.1#6|Staphylococcus_aureus	603	-	+	11	-10165	-9563	406532	407134	WP_000908956.1#6	NZ_VCEN01000006.1	GCF_005861635.1
WP_171019331.1#6|Staphylococcus_aureus	3153	-	+	20	-9296	-6144	403113	406265	WP_000080564.1#6	NZ_VCEN01000006.1	GCF_005861635.1
WP_171019331.1#6|Staphylococcus_aureus	483	-	+	7	-6087	-5605	402574	403056	WP_000410567.1#6	NZ_VCEN01000006.1	GCF_005861635.1
WP_171019331.1#6|Staphylococcus_aureus	987	-	+	4	-5399	-4413	401382	402368	WP_000710555.1#6	NZ_VCEN01000006.1	GCF_005861635.1
WP_171019331.1#6|Staphylococcus_aureus	771	-	+	1	-4192	-3422	400391	401161	WP_000977777.1#6	NZ_VCEN01000006.1	GCF_005861635.1
WP_171019331.1#6|Staphylococcus_aureus	771	-	+	1	-3370	-2600	399569	400339	WP_000597207.1#6	NZ_VCEN01000006.1	GCF_005861635.1
WP_171019331.1#6|Staphylococcus_aureus	771	-	+	1	-2535	-1765	398734	399504	WP_031790901.1#6	NZ_VCEN01000006.1	GCF_005861635.1
WP_171019331.1#6|Staphylococcus_aureus	771	-	+	1	-1700	-930	397899	398669	WP_000977803.1#6	NZ_VCEN01000006.1	GCF_005861635.1
WP_171019331.1#6|Staphylococcus_aureus	771	-	+	1	-866	-96	397065	397835	WP_075339405.1#6	NZ_VCEN01000006.1	GCF_005861635.1
WP_171019331.1#6|Staphylococcus_aureus	2238	-	+	76	1	2238	394731	396968	WP_171019331.1#6	NZ_VCEN01000006.1	GCF_005861635.1
WP_171019331.1#6|Staphylococcus_aureus	1179	-	+	5	2389	3567	393402	394580	WP_001075809.1#6	NZ_VCEN01000006.1	GCF_005861635.1
WP_171019331.1#6|Staphylococcus_aureus	1389	-	+	3	3569	4957	392012	393400	WP_001006441.1#6	NZ_VCEN01000006.1	GCF_005861635.1
WP_171019331.1#6|Staphylococcus_aureus	1662	-	-	6	5441	7102	389867	391528	WP_001800966.1#6	NZ_VCEN01000006.1	GCF_005861635.1
WP_171019331.1#6|Staphylococcus_aureus	1776	-	-	9	7427	9202	387767	389542	WP_000291840.1#6	NZ_VCEN01000006.1	GCF_005861635.1
WP_171019331.1#6|Staphylococcus_aureus	873	-	-	33	9376	10248	386721	387593	WP_001038103.1#6	NZ_VCEN01000006.1	GCF_005861635.1
WP_171019331.1#6|Staphylococcus_aureus	1381	-	+	78	10379	11759	385210	386590	pseudogene_6.12*#6	NZ_VCEN01000006.1	GCF_005861635.1
WP_171019331.1#6|Staphylococcus_aureus	474	-	+	8	11949	12422	384547	385020	WP_000036330.1#6	NZ_VCEN01000006.1	GCF_005861635.1
WP_171019331.1#6|Staphylococcus_aureus	1593	-	+	10	12684	14276	382693	384285	WP_000173891.1#6	NZ_VCEN01000006.1	GCF_005861635.1
WP_171019331.1#6|Staphylococcus_aureus	1479	-	-	14	14605	16083	380886	382364	WP_000728746.1#6	NZ_VCEN01000006.1	GCF_005861635.1
WP_171019331.1#6|Staphylococcus_aureus	753	-	-	12	16504	17256	379713	380465	WP_000876756.1#6	NZ_VCEN01000006.1	GCF_005861635.1
WP_171019331.1#6|Staphylococcus_aureus	999	-	-	2	17625	18623	378346	379344	WP_000136633.1#6	NZ_VCEN01000006.1	GCF_005861635.1
WP_171019331.1#6|Staphylococcus_aureus	996	-	-	2	18620	19615	377354	378349	WP_138293527.1#6	NZ_VCEN01000006.1	GCF_005861635.1
WP_171019331.1#6|Staphylococcus_aureus	993	-	-	15	19631	20623	376346	377338	WP_001045111.1#6	NZ_VCEN01000006.1	GCF_005861635.1
WP_171019331.1#6|Staphylococcus_aureus	981	-	+	16	20854	21834	375135	376115	WP_000570808.1#6	NZ_VCEN01000006.1	GCF_005861635.1
WP_171019331.1#6|Staphylococcus_aureus	1011	-	+	18	21831	22841	374128	375138	WP_001078461.1#6	NZ_VCEN01000006.1	GCF_005861635.1
WP_064134926.1#7|Staphylococcus_aureus	972	+	-	32	-14308	-13337	4986	5957	WP_000140910.1#7	NZ_FKVG01000004.1	GCF_900082735.1
WP_064134926.1#7|Staphylococcus_aureus	372	+	-	31	-13284	-12913	6010	6381	WP_000926750.1#7	NZ_FKVG01000004.1	GCF_900082735.1
WP_064134926.1#7|Staphylococcus_aureus	1329	+	-	3	-12893	-11565	6401	7729	WP_000578545.1#7	NZ_FKVG01000004.1	GCF_900082735.1
WP_064134926.1#7|Staphylococcus_aureus	204	+	+	30	-11389	-11186	7905	8108	WP_000786141.1#7	NZ_FKVG01000004.1	GCF_900082735.1
WP_064134926.1#7|Staphylococcus_aureus	366	+	+	35	-11176	-10811	8118	8483	WP_001016371.1#7	NZ_FKVG01000004.1	GCF_900082735.1
WP_064134926.1#7|Staphylococcus_aureus	576	+	+	25	-10536	-9961	8758	9333	WP_000414485.1#7	NZ_FKVG01000004.1	GCF_900082735.1
WP_064134926.1#7|Staphylococcus_aureus	474	+	+	23	-9491	-9018	9803	10276	WP_000455978.1#7	NZ_FKVG01000004.1	GCF_900082735.1
WP_064134926.1#7|Staphylococcus_aureus	987	+	-	17	-8911	-7925	10383	11369	WP_000662027.1#7	NZ_FKVG01000004.1	GCF_900082735.1
WP_064134926.1#7|Staphylococcus_aureus	202	+	+	78	-7616	-7415	11678	11879	pseudogene_7.2*#7	NZ_FKVG01000004.1	GCF_900082735.1
WP_064134926.1#7|Staphylococcus_aureus	297	+	+	13	-7366	-7070	11928	12224	WP_000179900.1#7	NZ_FKVG01000004.1	GCF_900082735.1
WP_064134926.1#7|Staphylococcus_aureus	603	+	+	11	-6862	-6260	12432	13034	WP_000908950.1#7	NZ_FKVG01000004.1	GCF_900082735.1
WP_064134926.1#7|Staphylococcus_aureus	3153	+	+	20	-5992	-2840	13302	16454	WP_000080571.1#7	NZ_FKVG01000004.1	GCF_900082735.1
WP_064134926.1#7|Staphylococcus_aureus	483	+	+	7	-2757	-2275	16537	17019	WP_000714376.1#7	NZ_FKVG01000004.1	GCF_900082735.1
WP_064134926.1#7|Staphylococcus_aureus	987	+	+	4	-2070	-1084	17224	18210	WP_000710549.1#7	NZ_FKVG01000004.1	GCF_900082735.1
WP_064134926.1#7|Staphylococcus_aureus	771	+	+	1	-863	-93	18431	19201	WP_000977788.1#7	NZ_FKVG01000004.1	GCF_900082735.1
WP_064134926.1#7|Staphylococcus_aureus	2238	+	+	76	1	2238	19295	21532	WP_064134926.1#7	NZ_FKVG01000004.1	GCF_900082735.1
WP_064134926.1#7|Staphylococcus_aureus	1179	+	+	5	2389	3567	21683	22861	WP_001075804.1#7	NZ_FKVG01000004.1	GCF_900082735.1
WP_064134926.1#7|Staphylococcus_aureus	1389	+	+	3	3569	4957	22863	24251	WP_001006427.1#7	NZ_FKVG01000004.1	GCF_900082735.1
WP_064134926.1#7|Staphylococcus_aureus	1662	+	-	6	5443	7104	24737	26398	WP_001791319.1#7	NZ_FKVG01000004.1	GCF_900082735.1
WP_064134926.1#7|Staphylococcus_aureus	1776	+	-	9	7429	9204	26723	28498	WP_064134927.1#7	NZ_FKVG01000004.1	GCF_900082735.1
WP_064134926.1#7|Staphylococcus_aureus	474	+	+	8	9555	10028	28849	29322	WP_000036329.1#7	NZ_FKVG01000004.1	GCF_900082735.1
WP_064134926.1#7|Staphylococcus_aureus	1593	+	+	10	10290	11882	29584	31176	WP_000173891.1#7	NZ_FKVG01000004.1	GCF_900082735.1
WP_064134926.1#7|Staphylococcus_aureus	1527	+	-	14	12211	13737	31505	33031	WP_000728714.1#7	NZ_FKVG01000004.1	GCF_900082735.1
WP_064134926.1#7|Staphylococcus_aureus	753	+	-	12	14158	14910	33452	34204	WP_000876758.1#7	NZ_FKVG01000004.1	GCF_900082735.1
WP_064134926.1#7|Staphylococcus_aureus	999	+	-	2	15279	16277	34573	35571	WP_000136645.1#7	NZ_FKVG01000004.1	GCF_900082735.1
WP_064134926.1#7|Staphylococcus_aureus	996	+	-	2	16274	17269	35568	36563	WP_000925002.1#7	NZ_FKVG01000004.1	GCF_900082735.1
WP_064134926.1#7|Staphylococcus_aureus	993	+	-	15	17285	18277	36579	37571	WP_001045124.1#7	NZ_FKVG01000004.1	GCF_900082735.1
WP_064134926.1#7|Staphylococcus_aureus	981	+	+	16	18508	19488	37802	38782	WP_000570808.1#7	NZ_FKVG01000004.1	GCF_900082735.1
WP_064134926.1#7|Staphylococcus_aureus	1011	+	+	18	19485	20495	38779	39789	WP_001078457.1#7	NZ_FKVG01000004.1	GCF_900082735.1
WP_064134926.1#7|Staphylococcus_aureus	1755	+	+	19	20516	22270	39810	41564	WP_001179395.1#7	NZ_FKVG01000004.1	GCF_900082735.1
WP_064134926.1#7|Staphylococcus_aureus	1257	+	+	22	22263	23519	41557	42813	WP_000610053.1#7	NZ_FKVG01000004.1	GCF_900082735.1
WP_199854165.1#8|Staphylococcus_aureus	1065	-	+	39	-16524	-15460	371818	372882	WP_000816133.1#8	NZ_PYFJ01000001.1	GCF_003038745.1
WP_199854165.1#8|Staphylococcus_aureus	1335	-	+	37	-15429	-14095	370453	371787	WP_000465472.1#8	NZ_PYFJ01000001.1	GCF_003038745.1
WP_199854165.1#8|Staphylococcus_aureus	1194	-	+	38	-14076	-12883	369241	370434	WP_001033018.1#8	NZ_PYFJ01000001.1	GCF_003038745.1
WP_199854165.1#8|Staphylococcus_aureus	987	-	-	17	-12216	-11230	367588	368574	WP_000662022.1#8	NZ_PYFJ01000001.1	GCF_003038745.1
WP_199854165.1#8|Staphylococcus_aureus	204	-	+	21	-10921	-10718	367076	367279	WP_000389759.1#8	NZ_PYFJ01000001.1	GCF_003038745.1
WP_199854165.1#8|Staphylococcus_aureus	297	-	+	13	-10669	-10373	366731	367027	WP_000201644.1#8	NZ_PYFJ01000001.1	GCF_003038745.1
WP_199854165.1#8|Staphylococcus_aureus	603	-	+	11	-10165	-9563	365921	366523	WP_000908956.1#8	NZ_PYFJ01000001.1	GCF_003038745.1
WP_199854165.1#8|Staphylococcus_aureus	3153	-	+	20	-9296	-6144	362502	365654	WP_107388421.1#8	NZ_PYFJ01000001.1	GCF_003038745.1
WP_199854165.1#8|Staphylococcus_aureus	483	-	+	7	-6087	-5605	361963	362445	WP_000410567.1#8	NZ_PYFJ01000001.1	GCF_003038745.1
WP_199854165.1#8|Staphylococcus_aureus	987	-	+	4	-5399	-4413	360771	361757	WP_000710555.1#8	NZ_PYFJ01000001.1	GCF_003038745.1
WP_199854165.1#8|Staphylococcus_aureus	771	-	+	1	-4192	-3422	359780	360550	WP_000977777.1#8	NZ_PYFJ01000001.1	GCF_003038745.1
WP_199854165.1#8|Staphylococcus_aureus	771	-	+	1	-3370	-2600	358958	359728	WP_107388419.1#8	NZ_PYFJ01000001.1	GCF_003038745.1
WP_199854165.1#8|Staphylococcus_aureus	771	-	+	1	-2535	-1765	358123	358893	WP_031790901.1#8	NZ_PYFJ01000001.1	GCF_003038745.1
WP_199854165.1#8|Staphylococcus_aureus	771	-	+	1	-1700	-930	357288	358058	WP_000977803.1#8	NZ_PYFJ01000001.1	GCF_003038745.1
WP_199854165.1#8|Staphylococcus_aureus	768	-	+	1	-863	-96	356454	357221	WP_000826312.1#8	NZ_PYFJ01000001.1	GCF_003038745.1
WP_199854165.1#8|Staphylococcus_aureus	2238	-	+	76	1	2238	354120	356357	WP_199854165.1#8	NZ_PYFJ01000001.1	GCF_003038745.1
WP_199854165.1#8|Staphylococcus_aureus	1179	-	+	5	2389	3567	352791	353969	WP_001075809.1#8	NZ_PYFJ01000001.1	GCF_003038745.1
WP_199854165.1#8|Staphylococcus_aureus	1389	-	+	3	3569	4957	351401	352789	WP_001006441.1#8	NZ_PYFJ01000001.1	GCF_003038745.1
WP_199854165.1#8|Staphylococcus_aureus	1662	-	-	6	5441	7102	349256	350917	WP_001792226.1#8	NZ_PYFJ01000001.1	GCF_003038745.1
WP_199854165.1#8|Staphylococcus_aureus	1776	-	-	9	7427	9202	347156	348931	WP_000291840.1#8	NZ_PYFJ01000001.1	GCF_003038745.1
WP_199854165.1#8|Staphylococcus_aureus	873	-	-	33	9376	10248	346110	346982	WP_001038103.1#8	NZ_PYFJ01000001.1	GCF_003038745.1
WP_199854165.1#8|Staphylococcus_aureus	1380	-	+	36	10379	11758	344600	345979	WP_078072290.1#8	NZ_PYFJ01000001.1	GCF_003038745.1
WP_199854165.1#8|Staphylococcus_aureus	474	-	+	8	11948	12421	343937	344410	WP_000036330.1#8	NZ_PYFJ01000001.1	GCF_003038745.1
WP_199854165.1#8|Staphylococcus_aureus	1593	-	+	10	12683	14275	342083	343675	WP_000173891.1#8	NZ_PYFJ01000001.1	GCF_003038745.1
WP_199854165.1#8|Staphylococcus_aureus	1353	-	-	14	14604	15956	340402	341754	WP_031873201.1#8	NZ_PYFJ01000001.1	GCF_003038745.1
WP_199854165.1#8|Staphylococcus_aureus	753	-	-	12	16377	17129	339229	339981	WP_000876756.1#8	NZ_PYFJ01000001.1	GCF_003038745.1
WP_199854165.1#8|Staphylococcus_aureus	999	-	-	2	17498	18496	337862	338860	WP_000136633.1#8	NZ_PYFJ01000001.1	GCF_003038745.1
WP_199854165.1#8|Staphylococcus_aureus	996	-	-	2	18493	19488	336870	337865	WP_000924990.1#8	NZ_PYFJ01000001.1	GCF_003038745.1
WP_199854165.1#8|Staphylococcus_aureus	993	-	-	15	19504	20496	335862	336854	WP_001045111.1#8	NZ_PYFJ01000001.1	GCF_003038745.1
WP_199854165.1#8|Staphylococcus_aureus	981	-	+	16	20727	21707	334651	335631	WP_000570808.1#8	NZ_PYFJ01000001.1	GCF_003038745.1
WP_199854165.1#8|Staphylococcus_aureus	1011	-	+	18	21704	22714	333644	334654	WP_001078461.1#8	NZ_PYFJ01000001.1	GCF_003038745.1
WP_238603373.1#9|Staphylococcus_aureus	972	+	-	32	-14307	-13336	4955	5926	WP_000140910.1#9	NZ_JAKOIU010000012.1	GCF_022238235.1
WP_238603373.1#9|Staphylococcus_aureus	372	+	-	31	-13283	-12912	5979	6350	WP_000926750.1#9	NZ_JAKOIU010000012.1	GCF_022238235.1
WP_238603373.1#9|Staphylococcus_aureus	1329	+	-	3	-12892	-11564	6370	7698	WP_000578545.1#9	NZ_JAKOIU010000012.1	GCF_022238235.1
WP_238603373.1#9|Staphylococcus_aureus	204	+	+	30	-11388	-11185	7874	8077	WP_000786141.1#9	NZ_JAKOIU010000012.1	GCF_022238235.1
WP_238603373.1#9|Staphylococcus_aureus	357	+	+	78	-11166	-10810	8096	8452	pseudogene_9.3*#9	NZ_JAKOIU010000012.1	GCF_022238235.1
WP_238603373.1#9|Staphylococcus_aureus	575	+	+	78	-10535	-9961	8727	9301	pseudogene_9.22*#9	NZ_JAKOIU010000012.1	GCF_022238235.1
WP_238603373.1#9|Staphylococcus_aureus	474	+	+	23	-9491	-9018	9771	10244	WP_000455978.1#9	NZ_JAKOIU010000012.1	GCF_022238235.1
WP_238603373.1#9|Staphylococcus_aureus	987	+	-	17	-8911	-7925	10351	11337	WP_000662027.1#9	NZ_JAKOIU010000012.1	GCF_022238235.1
WP_238603373.1#9|Staphylococcus_aureus	202	+	+	78	-7616	-7415	11646	11847	pseudogene_9.13*#9	NZ_JAKOIU010000012.1	GCF_022238235.1
WP_238603373.1#9|Staphylococcus_aureus	297	+	+	13	-7366	-7070	11896	12192	WP_000179900.1#9	NZ_JAKOIU010000012.1	GCF_022238235.1
WP_238603373.1#9|Staphylococcus_aureus	603	+	+	11	-6862	-6260	12400	13002	WP_000908950.1#9	NZ_JAKOIU010000012.1	GCF_022238235.1
WP_238603373.1#9|Staphylococcus_aureus	3153	+	+	20	-5992	-2840	13270	16422	WP_000080571.1#9	NZ_JAKOIU010000012.1	GCF_022238235.1
WP_238603373.1#9|Staphylococcus_aureus	483	+	+	7	-2757	-2275	16505	16987	WP_000714376.1#9	NZ_JAKOIU010000012.1	GCF_022238235.1
WP_238603373.1#9|Staphylococcus_aureus	987	+	+	4	-2070	-1084	17192	18178	WP_000710549.1#9	NZ_JAKOIU010000012.1	GCF_022238235.1
WP_238603373.1#9|Staphylococcus_aureus	771	+	+	1	-863	-93	18399	19169	WP_000977788.1#9	NZ_JAKOIU010000012.1	GCF_022238235.1
WP_238603373.1#9|Staphylococcus_aureus	2238	+	+	76	1	2238	19263	21500	WP_238603373.1#9	NZ_JAKOIU010000012.1	GCF_022238235.1
WP_238603373.1#9|Staphylococcus_aureus	1179	+	+	5	2389	3567	21651	22829	WP_001075804.1#9	NZ_JAKOIU010000012.1	GCF_022238235.1
WP_238603373.1#9|Staphylococcus_aureus	1389	+	+	3	3569	4957	22831	24219	WP_001006427.1#9	NZ_JAKOIU010000012.1	GCF_022238235.1
WP_238603373.1#9|Staphylococcus_aureus	1662	+	-	6	5443	7104	24705	26366	WP_001791319.1#9	NZ_JAKOIU010000012.1	GCF_022238235.1
WP_238603373.1#9|Staphylococcus_aureus	1776	+	-	9	7429	9204	26691	28466	WP_001662440.1#9	NZ_JAKOIU010000012.1	GCF_022238235.1
WP_238603373.1#9|Staphylococcus_aureus	474	+	+	8	9555	10028	28817	29290	WP_000036329.1#9	NZ_JAKOIU010000012.1	GCF_022238235.1
WP_238603373.1#9|Staphylococcus_aureus	1593	+	+	10	10290	11882	29552	31144	WP_000173891.1#9	NZ_JAKOIU010000012.1	GCF_022238235.1
WP_238603373.1#9|Staphylococcus_aureus	1527	+	-	14	12211	13737	31473	32999	WP_123873265.1#9	NZ_JAKOIU010000012.1	GCF_022238235.1
WP_238603373.1#9|Staphylococcus_aureus	753	+	-	12	14158	14910	33420	34172	WP_000876758.1#9	NZ_JAKOIU010000012.1	GCF_022238235.1
WP_238603373.1#9|Staphylococcus_aureus	999	+	-	2	15279	16277	34541	35539	WP_000136645.1#9	NZ_JAKOIU010000012.1	GCF_022238235.1
WP_238603373.1#9|Staphylococcus_aureus	996	+	-	2	16274	17269	35536	36531	WP_000925002.1#9	NZ_JAKOIU010000012.1	GCF_022238235.1
WP_238603373.1#9|Staphylococcus_aureus	993	+	-	15	17285	18277	36547	37539	WP_001045124.1#9	NZ_JAKOIU010000012.1	GCF_022238235.1
WP_238603373.1#9|Staphylococcus_aureus	981	+	+	16	18508	19488	37770	38750	WP_000570808.1#9	NZ_JAKOIU010000012.1	GCF_022238235.1
WP_238603373.1#9|Staphylococcus_aureus	1011	+	+	18	19485	20495	38747	39757	WP_001078457.1#9	NZ_JAKOIU010000012.1	GCF_022238235.1
WP_238603373.1#9|Staphylococcus_aureus	1755	+	+	19	20516	22270	39778	41532	WP_001179395.1#9	NZ_JAKOIU010000012.1	GCF_022238235.1
WP_238603373.1#9|Staphylococcus_aureus	1257	+	+	22	22263	23519	41525	42781	WP_000610053.1#9	NZ_JAKOIU010000012.1	GCF_022238235.1
WP_200708181.1#10|Staphylococcus_aureus	972	+	-	32	-14310	-13339	1508	2479	WP_000140910.1#10	NZ_JAEOVG010000002.1	GCF_016621745.1
WP_200708181.1#10|Staphylococcus_aureus	372	+	-	31	-13286	-12915	2532	2903	WP_000926750.1#10	NZ_JAEOVG010000002.1	GCF_016621745.1
WP_200708181.1#10|Staphylococcus_aureus	1392	+	-	3	-12895	-11504	2923	4314	WP_001246796.1#10	NZ_JAEOVG010000002.1	GCF_016621745.1
WP_200708181.1#10|Staphylococcus_aureus	204	+	+	30	-11390	-11187	4428	4631	WP_000786141.1#10	NZ_JAEOVG010000002.1	GCF_016621745.1
WP_200708181.1#10|Staphylococcus_aureus	357	+	+	78	-11168	-10812	4650	5006	pseudogene_10.4*#10	NZ_JAEOVG010000002.1	GCF_016621745.1
WP_200708181.1#10|Staphylococcus_aureus	576	+	+	25	-10537	-9962	5281	5856	WP_000414486.1#10	NZ_JAEOVG010000002.1	GCF_016621745.1
WP_200708181.1#10|Staphylococcus_aureus	474	+	+	23	-9492	-9019	6326	6799	WP_000455978.1#10	NZ_JAEOVG010000002.1	GCF_016621745.1
WP_200708181.1#10|Staphylococcus_aureus	987	+	-	17	-8912	-7926	6906	7892	WP_000662039.1#10	NZ_JAEOVG010000002.1	GCF_016621745.1
WP_200708181.1#10|Staphylococcus_aureus	203	+	+	78	-7617	-7415	8201	8403	pseudogene_10.20*#10	NZ_JAEOVG010000002.1	GCF_016621745.1
WP_200708181.1#10|Staphylococcus_aureus	297	+	+	13	-7366	-7070	8452	8748	WP_000179900.1#10	NZ_JAEOVG010000002.1	GCF_016621745.1
WP_200708181.1#10|Staphylococcus_aureus	603	+	+	11	-6862	-6260	8956	9558	WP_000908950.1#10	NZ_JAEOVG010000002.1	GCF_016621745.1
WP_200708181.1#10|Staphylococcus_aureus	3153	+	+	20	-5992	-2840	9826	12978	WP_112366447.1#10	NZ_JAEOVG010000002.1	GCF_016621745.1
WP_200708181.1#10|Staphylococcus_aureus	483	+	+	7	-2757	-2275	13061	13543	WP_000714376.1#10	NZ_JAEOVG010000002.1	GCF_016621745.1
WP_200708181.1#10|Staphylococcus_aureus	987	+	+	4	-2070	-1084	13748	14734	WP_000710549.1#10	NZ_JAEOVG010000002.1	GCF_016621745.1
WP_200708181.1#10|Staphylococcus_aureus	771	+	+	1	-863	-93	14955	15725	WP_000977786.1#10	NZ_JAEOVG010000002.1	GCF_016621745.1
WP_200708181.1#10|Staphylococcus_aureus	2238	+	+	76	1	2238	15819	18056	WP_200708181.1#10	NZ_JAEOVG010000002.1	GCF_016621745.1
WP_200708181.1#10|Staphylococcus_aureus	1179	+	+	5	2389	3567	18207	19385	WP_001075804.1#10	NZ_JAEOVG010000002.1	GCF_016621745.1
WP_200708181.1#10|Staphylococcus_aureus	1389	+	+	3	3569	4957	19387	20775	WP_001006427.1#10	NZ_JAEOVG010000002.1	GCF_016621745.1
WP_200708181.1#10|Staphylococcus_aureus	1662	+	-	6	5443	7104	21261	22922	WP_001791319.1#10	NZ_JAEOVG010000002.1	GCF_016621745.1
WP_200708181.1#10|Staphylococcus_aureus	1776	+	-	9	7429	9204	23247	25022	WP_000291835.1#10	NZ_JAEOVG010000002.1	GCF_016621745.1
WP_200708181.1#10|Staphylococcus_aureus	474	+	+	8	9555	10028	25373	25846	WP_000036329.1#10	NZ_JAEOVG010000002.1	GCF_016621745.1
WP_200708181.1#10|Staphylococcus_aureus	1593	+	+	10	10290	11882	26108	27700	WP_000173891.1#10	NZ_JAEOVG010000002.1	GCF_016621745.1
WP_200708181.1#10|Staphylococcus_aureus	1281	+	-	14	12211	13491	28029	29309	WP_000728718.1#10	NZ_JAEOVG010000002.1	GCF_016621745.1
WP_200708181.1#10|Staphylococcus_aureus	753	+	-	12	13911	14663	29729	30481	WP_000876758.1#10	NZ_JAEOVG010000002.1	GCF_016621745.1
WP_200708181.1#10|Staphylococcus_aureus	999	+	-	2	15032	16030	30850	31848	WP_000136645.1#10	NZ_JAEOVG010000002.1	GCF_016621745.1
WP_200708181.1#10|Staphylococcus_aureus	996	+	-	2	16027	17022	31845	32840	WP_000925002.1#10	NZ_JAEOVG010000002.1	GCF_016621745.1
WP_200708181.1#10|Staphylococcus_aureus	993	+	-	15	17038	18030	32856	33848	WP_001045124.1#10	NZ_JAEOVG010000002.1	GCF_016621745.1
WP_200708181.1#10|Staphylococcus_aureus	981	+	+	16	18261	19241	34079	35059	WP_000570808.1#10	NZ_JAEOVG010000002.1	GCF_016621745.1
WP_200708181.1#10|Staphylococcus_aureus	1011	+	+	18	19238	20248	35056	36066	WP_001078457.1#10	NZ_JAEOVG010000002.1	GCF_016621745.1
WP_200708181.1#10|Staphylococcus_aureus	1755	+	+	19	20269	22023	36087	37841	WP_001179395.1#10	NZ_JAEOVG010000002.1	GCF_016621745.1
WP_200708181.1#10|Staphylococcus_aureus	1257	+	+	22	22016	23272	37834	39090	WP_000610053.1#10	NZ_JAEOVG010000002.1	GCF_016621745.1
WP_228571262.1#11|Staphylococcus_aureus	1065	-	+	39	-16524	-15460	60665	61729	WP_000816133.1#11	NZ_JAJHNC010000006.1	GCF_020820275.1
WP_228571262.1#11|Staphylococcus_aureus	1335	-	+	37	-15429	-14095	59300	60634	WP_000465472.1#11	NZ_JAJHNC010000006.1	GCF_020820275.1
WP_228571262.1#11|Staphylococcus_aureus	1194	-	+	38	-14076	-12883	58088	59281	WP_001033018.1#11	NZ_JAJHNC010000006.1	GCF_020820275.1
WP_228571262.1#11|Staphylococcus_aureus	987	-	-	17	-12216	-11230	56435	57421	WP_000662022.1#11	NZ_JAJHNC010000006.1	GCF_020820275.1
WP_228571262.1#11|Staphylococcus_aureus	204	-	+	21	-10921	-10718	55923	56126	WP_000389759.1#11	NZ_JAJHNC010000006.1	GCF_020820275.1
WP_228571262.1#11|Staphylococcus_aureus	297	-	+	13	-10669	-10373	55578	55874	WP_000201644.1#11	NZ_JAJHNC010000006.1	GCF_020820275.1
WP_228571262.1#11|Staphylococcus_aureus	603	-	+	11	-10165	-9563	54768	55370	WP_000908956.1#11	NZ_JAJHNC010000006.1	GCF_020820275.1
WP_228571262.1#11|Staphylococcus_aureus	3153	-	+	20	-9296	-6144	51349	54501	WP_000080564.1#11	NZ_JAJHNC010000006.1	GCF_020820275.1
WP_228571262.1#11|Staphylococcus_aureus	483	-	+	7	-6087	-5605	50810	51292	WP_000410567.1#11	NZ_JAJHNC010000006.1	GCF_020820275.1
WP_228571262.1#11|Staphylococcus_aureus	987	-	+	4	-5399	-4413	49618	50604	WP_000710555.1#11	NZ_JAJHNC010000006.1	GCF_020820275.1
WP_228571262.1#11|Staphylococcus_aureus	771	-	+	1	-4192	-3422	48627	49397	WP_000977777.1#11	NZ_JAJHNC010000006.1	GCF_020820275.1
WP_228571262.1#11|Staphylococcus_aureus	771	-	+	1	-3370	-2600	47805	48575	WP_000597207.1#11	NZ_JAJHNC010000006.1	GCF_020820275.1
WP_228571262.1#11|Staphylococcus_aureus	768	-	+	1	-2532	-1765	46970	47737	WP_000826371.1#11	NZ_JAJHNC010000006.1	GCF_020820275.1
WP_228571262.1#11|Staphylococcus_aureus	768	-	+	1	-1697	-930	46135	46902	WP_000826304.1#11	NZ_JAJHNC010000006.1	GCF_020820275.1
WP_228571262.1#11|Staphylococcus_aureus	768	-	+	1	-863	-96	45301	46068	WP_000826312.1#11	NZ_JAJHNC010000006.1	GCF_020820275.1
WP_228571262.1#11|Staphylococcus_aureus	2238	-	+	76	1	2238	42967	45204	WP_228571262.1#11	NZ_JAJHNC010000006.1	GCF_020820275.1
WP_228571262.1#11|Staphylococcus_aureus	1180	-	+	78	2389	3568	41637	42816	pseudogene_11.26*#11	NZ_JAJHNC010000006.1	GCF_020820275.1
WP_228571262.1#11|Staphylococcus_aureus	1389	-	+	3	3570	4958	40247	41635	WP_001006441.1#11	NZ_JAJHNC010000006.1	GCF_020820275.1
WP_228571262.1#11|Staphylococcus_aureus	1662	-	-	6	5442	7103	38102	39763	WP_001792226.1#11	NZ_JAJHNC010000006.1	GCF_020820275.1
WP_228571262.1#11|Staphylococcus_aureus	1776	-	-	9	7428	9203	36002	37777	WP_000291840.1#11	NZ_JAJHNC010000006.1	GCF_020820275.1
WP_228571262.1#11|Staphylococcus_aureus	873	-	-	33	9377	10249	34956	35828	WP_001038103.1#11	NZ_JAJHNC010000006.1	GCF_020820275.1
WP_228571262.1#11|Staphylococcus_aureus	1398	-	+	78	10362	11759	33446	34843	pseudogene_11.15*#11	NZ_JAJHNC010000006.1	GCF_020820275.1
WP_228571262.1#11|Staphylococcus_aureus	474	-	+	8	11949	12422	32783	33256	WP_000036330.1#11	NZ_JAJHNC010000006.1	GCF_020820275.1
WP_228571262.1#11|Staphylococcus_aureus	1593	-	+	10	12684	14276	30929	32521	WP_000173891.1#11	NZ_JAJHNC010000006.1	GCF_020820275.1
WP_228571262.1#11|Staphylococcus_aureus	1431	-	-	14	14605	16035	29170	30600	WP_001601937.1#11	NZ_JAJHNC010000006.1	GCF_020820275.1
WP_228571262.1#11|Staphylococcus_aureus	753	-	-	12	16456	17208	27997	28749	WP_000876756.1#11	NZ_JAJHNC010000006.1	GCF_020820275.1
WP_228571262.1#11|Staphylococcus_aureus	999	-	-	2	17577	18575	26630	27628	WP_000136633.1#11	NZ_JAJHNC010000006.1	GCF_020820275.1
WP_228571262.1#11|Staphylococcus_aureus	996	-	-	2	18572	19567	25638	26633	WP_000924990.1#11	NZ_JAJHNC010000006.1	GCF_020820275.1
WP_228571262.1#11|Staphylococcus_aureus	993	-	-	15	19583	20575	24630	25622	WP_001045111.1#11	NZ_JAJHNC010000006.1	GCF_020820275.1
WP_228571262.1#11|Staphylococcus_aureus	981	-	+	16	20806	21786	23419	24399	WP_000570808.1#11	NZ_JAJHNC010000006.1	GCF_020820275.1
WP_228571262.1#11|Staphylococcus_aureus	1011	-	+	18	21783	22793	22412	23422	WP_001078461.1#11	NZ_JAJHNC010000006.1	GCF_020820275.1
WP_052995772.1#12|Staphylococcus_aureus	987	+	+	4	-2908	-1922	229	1215	WP_000710558.1#12	NZ_CUBX01000011.1	GCF_001228065.1
WP_052995772.1#12|Staphylococcus_aureus	771	+	+	1	-1702	-932	1435	2205	WP_000977806.1#12	NZ_CUBX01000011.1	GCF_001228065.1
WP_052995772.1#12|Staphylococcus_aureus	771	+	+	1	-867	-97	2270	3040	WP_000977793.1#12	NZ_CUBX01000011.1	GCF_001228065.1
WP_052995772.1#12|Staphylococcus_aureus	2238	+	+	76	1	2238	3138	5375	WP_052995772.1#12	NZ_CUBX01000011.1	GCF_001228065.1
WP_052995772.1#12|Staphylococcus_aureus	1179	+	+	5	2389	3567	5526	6704	WP_001075821.1#12	NZ_CUBX01000011.1	GCF_001228065.1
WP_052995772.1#12|Staphylococcus_aureus	1389	+	+	3	3569	4957	6706	8094	WP_001006425.1#12	NZ_CUBX01000011.1	GCF_001228065.1
WP_052995772.1#12|Staphylococcus_aureus	1662	+	-	6	5444	7105	8581	10242	WP_001791319.1#12	NZ_CUBX01000011.1	GCF_001228065.1
WP_052995772.1#12|Staphylococcus_aureus	1776	+	-	9	7432	9207	10569	12344	WP_001670226.1#12	NZ_CUBX01000011.1	GCF_001228065.1
WP_052995772.1#12|Staphylococcus_aureus	474	+	+	8	9558	10031	12695	13168	WP_000036335.1#12	NZ_CUBX01000011.1	GCF_001228065.1
WP_052995772.1#12|Staphylococcus_aureus	1593	+	+	10	10293	11885	13430	15022	WP_000173894.1#12	NZ_CUBX01000011.1	GCF_001228065.1
WP_052995772.1#12|Staphylococcus_aureus	1599	+	-	14	12214	13812	15351	16949	WP_078151355.1#12	NZ_CUBX01000011.1	GCF_001228065.1
WP_052995772.1#12|Staphylococcus_aureus	753	+	-	12	14233	14985	17370	18122	WP_000876756.1#12	NZ_CUBX01000011.1	GCF_001228065.1
WP_052995772.1#12|Staphylococcus_aureus	999	+	-	2	15354	16352	18491	19489	WP_000136638.1#12	NZ_CUBX01000011.1	GCF_001228065.1
WP_052995772.1#12|Staphylococcus_aureus	996	+	-	2	16349	17344	19486	20481	WP_000924999.1#12	NZ_CUBX01000011.1	GCF_001228065.1
WP_052995772.1#12|Staphylococcus_aureus	993	+	-	15	17360	18352	20497	21489	WP_001045111.1#12	NZ_CUBX01000011.1	GCF_001228065.1
WP_052995772.1#12|Staphylococcus_aureus	981	+	+	16	18583	19563	21720	22700	WP_000570808.1#12	NZ_CUBX01000011.1	GCF_001228065.1
WP_052995772.1#12|Staphylococcus_aureus	1011	+	+	18	19560	20570	22697	23707	WP_001078456.1#12	NZ_CUBX01000011.1	GCF_001228065.1
WP_052995772.1#12|Staphylococcus_aureus	1755	+	+	19	20591	22345	23728	25482	WP_001179389.1#12	NZ_CUBX01000011.1	GCF_001228065.1
WP_052995772.1#12|Staphylococcus_aureus	1257	+	+	22	22338	23594	25475	26731	WP_000610056.1#12	NZ_CUBX01000011.1	GCF_001228065.1
WP_061734499.1#13|Staphylococcus_aureus	972	-	-	32	-14308	-13337	192934	193905	WP_000140910.1#13	NZ_FFZU01000003.1	GCF_900035835.1
WP_061734499.1#13|Staphylococcus_aureus	372	-	-	31	-13284	-12913	192510	192881	WP_000926750.1#13	NZ_FFZU01000003.1	GCF_900035835.1
WP_061734499.1#13|Staphylococcus_aureus	1329	-	-	3	-12893	-11565	191162	192490	WP_000578545.1#13	NZ_FFZU01000003.1	GCF_900035835.1
WP_061734499.1#13|Staphylococcus_aureus	204	-	+	30	-11389	-11186	190783	190986	WP_000786141.1#13	NZ_FFZU01000003.1	GCF_900035835.1
WP_061734499.1#13|Staphylococcus_aureus	366	-	+	35	-11176	-10811	190408	190773	WP_001016371.1#13	NZ_FFZU01000003.1	GCF_900035835.1
WP_061734499.1#13|Staphylococcus_aureus	576	-	+	25	-10536	-9961	189558	190133	WP_000414485.1#13	NZ_FFZU01000003.1	GCF_900035835.1
WP_061734499.1#13|Staphylococcus_aureus	474	-	+	23	-9491	-9018	188615	189088	WP_000455978.1#13	NZ_FFZU01000003.1	GCF_900035835.1
WP_061734499.1#13|Staphylococcus_aureus	987	-	-	17	-8911	-7925	187522	188508	WP_000662027.1#13	NZ_FFZU01000003.1	GCF_900035835.1
WP_061734499.1#13|Staphylococcus_aureus	202	-	+	78	-7616	-7415	187012	187213	pseudogene_13.1*#13	NZ_FFZU01000003.1	GCF_900035835.1
WP_061734499.1#13|Staphylococcus_aureus	297	-	+	13	-7366	-7070	186667	186963	WP_000179900.1#13	NZ_FFZU01000003.1	GCF_900035835.1
WP_061734499.1#13|Staphylococcus_aureus	603	-	+	11	-6862	-6260	185857	186459	WP_000908950.1#13	NZ_FFZU01000003.1	GCF_900035835.1
WP_061734499.1#13|Staphylococcus_aureus	3153	-	+	20	-5992	-2840	182437	185589	WP_000080571.1#13	NZ_FFZU01000003.1	GCF_900035835.1
WP_061734499.1#13|Staphylococcus_aureus	483	-	+	7	-2757	-2275	181872	182354	WP_000714376.1#13	NZ_FFZU01000003.1	GCF_900035835.1
WP_061734499.1#13|Staphylococcus_aureus	987	-	+	4	-2070	-1084	180681	181667	WP_000710549.1#13	NZ_FFZU01000003.1	GCF_900035835.1
WP_061734499.1#13|Staphylococcus_aureus	771	-	+	1	-863	-93	179690	180460	WP_000977788.1#13	NZ_FFZU01000003.1	GCF_900035835.1
WP_061734499.1#13|Staphylococcus_aureus	2238	-	+	76	1	2238	177359	179596	WP_061734499.1#13	NZ_FFZU01000003.1	GCF_900035835.1
WP_061734499.1#13|Staphylococcus_aureus	1179	-	+	5	2389	3567	176030	177208	WP_001075815.1#13	NZ_FFZU01000003.1	GCF_900035835.1
WP_061734499.1#13|Staphylococcus_aureus	1389	-	+	3	3569	4957	174640	176028	WP_001006427.1#13	NZ_FFZU01000003.1	GCF_900035835.1
WP_061734499.1#13|Staphylococcus_aureus	1662	-	-	6	5443	7104	172493	174154	WP_001791319.1#13	NZ_FFZU01000003.1	GCF_900035835.1
WP_061734499.1#13|Staphylococcus_aureus	1776	-	-	9	7429	9204	170393	172168	WP_000291835.1#13	NZ_FFZU01000003.1	GCF_900035835.1
WP_061734499.1#13|Staphylococcus_aureus	474	-	+	8	9555	10028	169569	170042	WP_000036329.1#13	NZ_FFZU01000003.1	GCF_900035835.1
WP_061734499.1#13|Staphylococcus_aureus	1593	-	+	10	10290	11882	167715	169307	WP_000173891.1#13	NZ_FFZU01000003.1	GCF_900035835.1
WP_061734499.1#13|Staphylococcus_aureus	1551	-	-	14	12211	13761	165836	167386	WP_000728715.1#13	NZ_FFZU01000003.1	GCF_900035835.1
WP_061734499.1#13|Staphylococcus_aureus	753	-	-	12	14182	14934	164663	165415	WP_000876758.1#13	NZ_FFZU01000003.1	GCF_900035835.1
WP_061734499.1#13|Staphylococcus_aureus	999	-	-	2	15303	16301	163296	164294	WP_000136645.1#13	NZ_FFZU01000003.1	GCF_900035835.1
WP_061734499.1#13|Staphylococcus_aureus	996	-	-	2	16298	17293	162304	163299	WP_000925002.1#13	NZ_FFZU01000003.1	GCF_900035835.1
WP_061734499.1#13|Staphylococcus_aureus	993	-	-	15	17309	18301	161296	162288	WP_001045124.1#13	NZ_FFZU01000003.1	GCF_900035835.1
WP_061734499.1#13|Staphylococcus_aureus	981	-	+	16	18532	19512	160085	161065	WP_000570808.1#13	NZ_FFZU01000003.1	GCF_900035835.1
WP_061734499.1#13|Staphylococcus_aureus	1011	-	+	18	19509	20519	159078	160088	WP_001078457.1#13	NZ_FFZU01000003.1	GCF_900035835.1
WP_061734499.1#13|Staphylococcus_aureus	1755	-	+	19	20540	22294	157303	159057	WP_001179395.1#13	NZ_FFZU01000003.1	GCF_900035835.1
WP_061734499.1#13|Staphylococcus_aureus	1257	-	+	22	22287	23543	156054	157310	WP_000610053.1#13	NZ_FFZU01000003.1	GCF_900035835.1
WP_053038923.1#14|Staphylococcus_aureus	453	+	+	78	-6712	-6260	77	529	pseudogene_14.0*#14	NZ_CTYE01000045.1	GCF_001224565.1
WP_053038923.1#14|Staphylococcus_aureus	3153	+	+	20	-5992	-2840	797	3949	WP_000080572.1#14	NZ_CTYE01000045.1	GCF_001224565.1
WP_053038923.1#14|Staphylococcus_aureus	483	+	+	7	-2757	-2275	4032	4514	WP_000714376.1#14	NZ_CTYE01000045.1	GCF_001224565.1
WP_053038923.1#14|Staphylococcus_aureus	987	+	+	4	-2070	-1084	4719	5705	WP_000710549.1#14	NZ_CTYE01000045.1	GCF_001224565.1
WP_053038923.1#14|Staphylococcus_aureus	771	+	+	1	-863	-93	5926	6696	WP_000977786.1#14	NZ_CTYE01000045.1	GCF_001224565.1
WP_053038923.1#14|Staphylococcus_aureus	2238	+	+	76	1	2238	6790	9027	WP_053038923.1#14	NZ_CTYE01000045.1	GCF_001224565.1
WP_053038923.1#14|Staphylococcus_aureus	1179	+	+	5	2389	3567	9178	10356	WP_001075804.1#14	NZ_CTYE01000045.1	GCF_001224565.1
WP_053038923.1#14|Staphylococcus_aureus	1389	+	+	3	3569	4957	10358	11746	WP_001006427.1#14	NZ_CTYE01000045.1	GCF_001224565.1
WP_053038923.1#14|Staphylococcus_aureus	1662	+	-	6	5443	7104	12232	13893	WP_001791319.1#14	NZ_CTYE01000045.1	GCF_001224565.1
WP_053038923.1#14|Staphylococcus_aureus	1776	+	-	9	7429	9204	14218	15993	WP_000291835.1#14	NZ_CTYE01000045.1	GCF_001224565.1
WP_053038923.1#14|Staphylococcus_aureus	474	+	+	8	9555	10028	16344	16817	WP_000036329.1#14	NZ_CTYE01000045.1	GCF_001224565.1
WP_053038923.1#14|Staphylococcus_aureus	1593	+	+	10	10290	11882	17079	18671	WP_052998183.1#14	NZ_CTYE01000045.1	GCF_001224565.1
WP_053038923.1#14|Staphylococcus_aureus	328	+	-	78	12211	12538	19000	19327	pseudogene_14.23*#14	NZ_CTYE01000045.1	GCF_001224565.1
WP_031891431.1#15|Staphylococcus_aureus_M1371	1065	+	+	39	-15685	-14621	36046	37110	WP_000816133.1#15	NZ_KI992754.1	GCF_000547985.1
WP_031891431.1#15|Staphylococcus_aureus_M1371	1335	+	+	37	-14590	-13256	37141	38475	WP_000465472.1#15	NZ_KI992754.1	GCF_000547985.1
WP_031891431.1#15|Staphylococcus_aureus_M1371	1194	+	+	38	-13237	-12044	38494	39687	WP_001033018.1#15	NZ_KI992754.1	GCF_000547985.1
WP_031891431.1#15|Staphylococcus_aureus_M1371	215	+	-	78	-11777	-11563	39954	40168	pseudogene_15.8*#15	NZ_KI992754.1	GCF_000547985.1
WP_031891431.1#15|Staphylococcus_aureus_M1371	987	+	-	17	-11377	-10391	40354	41340	WP_000662022.1#15	NZ_KI992754.1	GCF_000547985.1
WP_031891431.1#15|Staphylococcus_aureus_M1371	204	+	+	21	-10082	-9879	41649	41852	WP_000389759.1#15	NZ_KI992754.1	GCF_000547985.1
WP_031891431.1#15|Staphylococcus_aureus_M1371	297	+	+	13	-9830	-9534	41901	42197	WP_000201644.1#15	NZ_KI992754.1	GCF_000547985.1
WP_031891431.1#15|Staphylococcus_aureus_M1371	603	+	+	11	-9326	-8724	42405	43007	WP_000908956.1#15	NZ_KI992754.1	GCF_000547985.1
WP_031891431.1#15|Staphylococcus_aureus_M1371	3148	+	+	78	-8457	-5310	43274	46421	pseudogene_15.29*#15	NZ_KI992754.1	GCF_000547985.1
WP_031891431.1#15|Staphylococcus_aureus_M1371	483	+	+	7	-5253	-4771	46478	46960	WP_000410567.1#15	NZ_KI992754.1	GCF_000547985.1
WP_031891431.1#15|Staphylococcus_aureus_M1371	987	+	+	4	-4565	-3579	47166	48152	WP_000710555.1#15	NZ_KI992754.1	GCF_000547985.1
WP_031891431.1#15|Staphylococcus_aureus_M1371	771	+	+	1	-3358	-2588	48373	49143	WP_000977777.1#15	NZ_KI992754.1	GCF_000547985.1
WP_031891431.1#15|Staphylococcus_aureus_M1371	771	+	+	1	-2536	-1766	49195	49965	WP_000597207.1#15	NZ_KI992754.1	GCF_000547985.1
WP_031891431.1#15|Staphylococcus_aureus_M1371	771	+	+	1	-1701	-931	50030	50800	WP_031790901.1#15	NZ_KI992754.1	GCF_000547985.1
WP_031891431.1#15|Staphylococcus_aureus_M1371	771	+	+	1	-866	-96	50865	51635	WP_000977799.1#15	NZ_KI992754.1	GCF_000547985.1
WP_031891431.1#15|Staphylococcus_aureus_M1371	2238	+	+	76	1	2238	51732	53969	WP_031891431.1#15	NZ_KI992754.1	GCF_000547985.1
WP_031891431.1#15|Staphylococcus_aureus_M1371	1179	+	+	5	2389	3567	54120	55298	WP_001075809.1#15	NZ_KI992754.1	GCF_000547985.1
WP_031891431.1#15|Staphylococcus_aureus_M1371	1389	+	+	3	3569	4957	55300	56688	WP_001006441.1#15	NZ_KI992754.1	GCF_000547985.1
WP_031891431.1#15|Staphylococcus_aureus_M1371	1662	+	-	6	5441	7102	57172	58833	WP_001792226.1#15	NZ_KI992754.1	GCF_000547985.1
WP_031891431.1#15|Staphylococcus_aureus_M1371	1776	+	-	9	7427	9202	59158	60933	WP_000291840.1#15	NZ_KI992754.1	GCF_000547985.1
WP_031891431.1#15|Staphylococcus_aureus_M1371	873	+	-	33	9376	10248	61107	61979	WP_001038103.1#15	NZ_KI992754.1	GCF_000547985.1
WP_031891431.1#15|Staphylococcus_aureus_M1371	1380	+	+	36	10379	11758	62110	63489	WP_223200468.1#15	NZ_KI992754.1	GCF_000547985.1
WP_031891431.1#15|Staphylococcus_aureus_M1371	474	+	+	8	11948	12421	63679	64152	WP_000036330.1#15	NZ_KI992754.1	GCF_000547985.1
WP_031891431.1#15|Staphylococcus_aureus_M1371	1593	+	+	10	12683	14275	64414	66006	WP_000173891.1#15	NZ_KI992754.1	GCF_000547985.1
WP_031891431.1#15|Staphylococcus_aureus_M1371	1527	+	-	14	14604	16130	66335	67861	WP_000728745.1#15	NZ_KI992754.1	GCF_000547985.1
WP_031891431.1#15|Staphylococcus_aureus_M1371	753	+	-	12	16551	17303	68282	69034	WP_000876756.1#15	NZ_KI992754.1	GCF_000547985.1
WP_031891431.1#15|Staphylococcus_aureus_M1371	999	+	-	2	17672	18670	69403	70401	WP_000136633.1#15	NZ_KI992754.1	GCF_000547985.1
WP_031891431.1#15|Staphylococcus_aureus_M1371	996	+	-	2	18667	19662	70398	71393	WP_000924990.1#15	NZ_KI992754.1	GCF_000547985.1
WP_031891431.1#15|Staphylococcus_aureus_M1371	993	+	-	15	19678	20670	71409	72401	WP_001045111.1#15	NZ_KI992754.1	GCF_000547985.1
WP_031891431.1#15|Staphylococcus_aureus_M1371	981	+	+	16	20901	21881	72632	73612	WP_000570808.1#15	NZ_KI992754.1	GCF_000547985.1
WP_031891431.1#15|Staphylococcus_aureus_M1371	1011	+	+	18	21878	22888	73609	74619	WP_001078461.1#15	NZ_KI992754.1	GCF_000547985.1
WP_199915369.1#16|Staphylococcus_aureus	182	-	-	78	-14272	-14091	19884	20065	pseudogene_16.16*#16	NZ_BEYL01000005.1	GCF_003114595.1
WP_199915369.1#16|Staphylococcus_aureus	987	-	-	17	-13874	-12888	18681	19667	WP_000662030.1#16	NZ_BEYL01000005.1	GCF_003114595.1
WP_199915369.1#16|Staphylococcus_aureus	204	-	+	21	-12579	-12376	18169	18372	WP_000389759.1#16	NZ_BEYL01000005.1	GCF_003114595.1
WP_199915369.1#16|Staphylococcus_aureus	297	-	+	13	-12327	-12031	17824	18120	WP_045172582.1#16	NZ_BEYL01000005.1	GCF_003114595.1
WP_199915369.1#16|Staphylococcus_aureus	603	-	+	11	-11822	-11220	17013	17615	WP_000908960.1#16	NZ_BEYL01000005.1	GCF_003114595.1
WP_199915369.1#16|Staphylococcus_aureus	3153	-	+	20	-10953	-7801	13594	16746	WP_108963976.1#16	NZ_BEYL01000005.1	GCF_003114595.1
WP_199915369.1#16|Staphylococcus_aureus	483	-	+	7	-7743	-7261	13054	13536	WP_000410567.1#16	NZ_BEYL01000005.1	GCF_003114595.1
WP_199915369.1#16|Staphylococcus_aureus	987	-	+	4	-7055	-6069	11862	12848	WP_045172580.1#16	NZ_BEYL01000005.1	GCF_003114595.1
WP_199915369.1#16|Staphylococcus_aureus	771	-	+	1	-5848	-5078	10871	11641	WP_045172579.1#16	NZ_BEYL01000005.1	GCF_003114595.1
WP_199915369.1#16|Staphylococcus_aureus	768	-	+	1	-5011	-4244	10037	10804	WP_061823598.1#16	NZ_BEYL01000005.1	GCF_003114595.1
WP_199915369.1#16|Staphylococcus_aureus	771	-	+	1	-4192	-3422	9215	9985	WP_086041099.1#16	NZ_BEYL01000005.1	GCF_003114595.1
WP_199915369.1#16|Staphylococcus_aureus	771	-	+	1	-3370	-2600	8393	9163	WP_061823606.1#16	NZ_BEYL01000005.1	GCF_003114595.1
WP_199915369.1#16|Staphylococcus_aureus	771	-	+	1	-2535	-1765	7558	8328	WP_078171122.1#16	NZ_BEYL01000005.1	GCF_003114595.1
WP_199915369.1#16|Staphylococcus_aureus	771	-	+	1	-1700	-930	6723	7493	WP_078103479.1#16	NZ_BEYL01000005.1	GCF_003114595.1
WP_199915369.1#16|Staphylococcus_aureus	771	-	+	1	-866	-96	5889	6659	WP_269467268.1#16	NZ_BEYL01000005.1	GCF_003114595.1
WP_199915369.1#16|Staphylococcus_aureus	2238	-	+	76	1	2238	3555	5792	WP_199915369.1#16	NZ_BEYL01000005.1	GCF_003114595.1
WP_199915369.1#16|Staphylococcus_aureus	1179	-	+	5	2389	3567	2226	3404	WP_108963975.1#16	NZ_BEYL01000005.1	GCF_003114595.1
WP_199915369.1#16|Staphylococcus_aureus	1389	-	+	3	3569	4957	836	2224	WP_001006442.1#16	NZ_BEYL01000005.1	GCF_003114595.1
WP_199915369.1#16|Staphylococcus_aureus	405	-	-	78	5369	5773	20	424	pseudogene_16.15*#16	NZ_BEYL01000005.1	GCF_003114595.1
WP_279523378.1#17|Staphylococcus_aureus	987	+	-	17	-12216	-11230	594	1580	WP_000662022.1#17	NZ_JARVUH010000034.1	GCF_029809105.1
WP_279523378.1#17|Staphylococcus_aureus	204	+	+	21	-10921	-10718	1889	2092	WP_000389759.1#17	NZ_JARVUH010000034.1	GCF_029809105.1
WP_279523378.1#17|Staphylococcus_aureus	297	+	+	13	-10669	-10373	2141	2437	WP_000201644.1#17	NZ_JARVUH010000034.1	GCF_029809105.1
WP_279523378.1#17|Staphylococcus_aureus	603	+	+	11	-10165	-9563	2645	3247	WP_000908956.1#17	NZ_JARVUH010000034.1	GCF_029809105.1
WP_279523378.1#17|Staphylococcus_aureus	3153	+	+	20	-9296	-6144	3514	6666	WP_000080564.1#17	NZ_JARVUH010000034.1	GCF_029809105.1
WP_279523378.1#17|Staphylococcus_aureus	483	+	+	7	-6087	-5605	6723	7205	WP_000410567.1#17	NZ_JARVUH010000034.1	GCF_029809105.1
WP_279523378.1#17|Staphylococcus_aureus	987	+	+	4	-5399	-4413	7411	8397	WP_000710555.1#17	NZ_JARVUH010000034.1	GCF_029809105.1
WP_279523378.1#17|Staphylococcus_aureus	771	+	+	1	-4192	-3422	8618	9388	WP_000977777.1#17	NZ_JARVUH010000034.1	GCF_029809105.1
WP_279523378.1#17|Staphylococcus_aureus	771	+	+	1	-3370	-2600	9440	10210	WP_000597207.1#17	NZ_JARVUH010000034.1	GCF_029809105.1
WP_279523378.1#17|Staphylococcus_aureus	771	+	+	1	-2535	-1765	10275	11045	WP_031790901.1#17	NZ_JARVUH010000034.1	GCF_029809105.1
WP_279523378.1#17|Staphylococcus_aureus	771	+	+	1	-1700	-930	11110	11880	WP_000977803.1#17	NZ_JARVUH010000034.1	GCF_029809105.1
WP_279523378.1#17|Staphylococcus_aureus	771	+	+	1	-866	-96	11944	12714	WP_075339405.1#17	NZ_JARVUH010000034.1	GCF_029809105.1
WP_279523378.1#17|Staphylococcus_aureus	2238	+	+	76	1	2238	12811	15048	WP_279523378.1#17	NZ_JARVUH010000034.1	GCF_029809105.1
WP_279523378.1#17|Staphylococcus_aureus	1179	+	+	5	2389	3567	15199	16377	WP_001075809.1#17	NZ_JARVUH010000034.1	GCF_029809105.1
WP_279523378.1#17|Staphylococcus_aureus	1389	+	+	3	3569	4957	16379	17767	WP_126787922.1#17	NZ_JARVUH010000034.1	GCF_029809105.1
WP_279523378.1#17|Staphylococcus_aureus	1662	+	-	6	5441	7102	18251	19912	WP_001800966.1#17	NZ_JARVUH010000034.1	GCF_029809105.1
WP_279523378.1#17|Staphylococcus_aureus	1776	+	-	9	7427	9202	20237	22012	WP_279523384.1#17	NZ_JARVUH010000034.1	GCF_029809105.1
WP_279523378.1#17|Staphylococcus_aureus	873	+	-	33	9376	10248	22186	23058	WP_001038103.1#17	NZ_JARVUH010000034.1	GCF_029809105.1
WP_279523378.1#17|Staphylococcus_aureus	1380	+	+	36	10379	11758	23189	24568	WP_078072290.1#17	NZ_JARVUH010000034.1	GCF_029809105.1
WP_279523378.1#17|Staphylococcus_aureus	474	+	+	8	11948	12421	24758	25231	WP_000036330.1#17	NZ_JARVUH010000034.1	GCF_029809105.1
WP_279523378.1#17|Staphylococcus_aureus	1593	+	+	10	12683	14275	25493	27085	WP_000173891.1#17	NZ_JARVUH010000034.1	GCF_029809105.1
WP_279523378.1#17|Staphylococcus_aureus	1353	+	-	14	14604	15956	27414	28766	WP_000728765.1#17	NZ_JARVUH010000034.1	GCF_029809105.1
WP_279523378.1#17|Staphylococcus_aureus	753	+	-	12	16377	17129	29187	29939	WP_000876756.1#17	NZ_JARVUH010000034.1	GCF_029809105.1
WP_052999331.1#18|Staphylococcus_aureus	987	+	+	4	-2908	-1922	232	1218	WP_000710558.1#18	NZ_CUAT01000011.1	GCF_001232105.1
WP_052999331.1#18|Staphylococcus_aureus	771	+	+	1	-1702	-932	1438	2208	WP_000977806.1#18	NZ_CUAT01000011.1	GCF_001232105.1
WP_052999331.1#18|Staphylococcus_aureus	771	+	+	1	-867	-97	2273	3043	WP_000977793.1#18	NZ_CUAT01000011.1	GCF_001232105.1
WP_052999331.1#18|Staphylococcus_aureus	2238	+	+	76	1	2238	3141	5378	WP_052999331.1#18	NZ_CUAT01000011.1	GCF_001232105.1
WP_052999331.1#18|Staphylococcus_aureus	1179	+	+	5	2389	3567	5529	6707	WP_001075821.1#18	NZ_CUAT01000011.1	GCF_001232105.1
WP_052999331.1#18|Staphylococcus_aureus	1389	+	+	3	3569	4957	6709	8097	WP_001006425.1#18	NZ_CUAT01000011.1	GCF_001232105.1
WP_052999331.1#18|Staphylococcus_aureus	1662	+	-	6	5444	7105	8584	10245	WP_001791319.1#18	NZ_CUAT01000011.1	GCF_001232105.1
WP_052999331.1#18|Staphylococcus_aureus	1776	+	-	9	7432	9207	10572	12347	WP_001670226.1#18	NZ_CUAT01000011.1	GCF_001232105.1
WP_052999331.1#18|Staphylococcus_aureus	474	+	+	8	9558	10031	12698	13171	WP_000036335.1#18	NZ_CUAT01000011.1	GCF_001232105.1
WP_052999331.1#18|Staphylococcus_aureus	1593	+	+	10	10293	11885	13433	15025	WP_000173894.1#18	NZ_CUAT01000011.1	GCF_001232105.1
WP_052999331.1#18|Staphylococcus_aureus	1647	+	-	14	12214	13860	15354	17000	WP_078151159.1#18	NZ_CUAT01000011.1	GCF_001232105.1
WP_052999331.1#18|Staphylococcus_aureus	753	+	-	12	14281	15033	17421	18173	WP_000876756.1#18	NZ_CUAT01000011.1	GCF_001232105.1
WP_052999331.1#18|Staphylococcus_aureus	999	+	-	2	15402	16400	18542	19540	WP_000136638.1#18	NZ_CUAT01000011.1	GCF_001232105.1
WP_052999331.1#18|Staphylococcus_aureus	996	+	-	2	16397	17392	19537	20532	WP_000924999.1#18	NZ_CUAT01000011.1	GCF_001232105.1
WP_052999331.1#18|Staphylococcus_aureus	993	+	-	15	17408	18400	20548	21540	WP_001045111.1#18	NZ_CUAT01000011.1	GCF_001232105.1
WP_052999331.1#18|Staphylococcus_aureus	981	+	+	16	18631	19611	21771	22751	WP_000570808.1#18	NZ_CUAT01000011.1	GCF_001232105.1
WP_052999331.1#18|Staphylococcus_aureus	1011	+	+	18	19608	20618	22748	23758	WP_001078456.1#18	NZ_CUAT01000011.1	GCF_001232105.1
WP_052999331.1#18|Staphylococcus_aureus	1755	+	+	19	20639	22393	23779	25533	WP_001179389.1#18	NZ_CUAT01000011.1	GCF_001232105.1
WP_052999331.1#18|Staphylococcus_aureus	1257	+	+	22	22386	23642	25526	26782	WP_000610056.1#18	NZ_CUAT01000011.1	GCF_001232105.1
WP_190325920.1#19|Staphylococcus_aureus	1335	+	+	37	-15428	-14094	638254	639588	WP_000465472.1#19	NZ_JACOCZ010000001.1	GCF_014693185.1
WP_190325920.1#19|Staphylococcus_aureus	1194	+	+	38	-14075	-12882	639607	640800	WP_001033018.1#19	NZ_JACOCZ010000001.1	GCF_014693185.1
WP_190325920.1#19|Staphylococcus_aureus	102	+	-	53	-12615	-12514	641067	641168	WP_001790237.1#19	NZ_JACOCZ010000001.1	GCF_014693185.1
WP_190325920.1#19|Staphylococcus_aureus	987	+	-	17	-12215	-11229	641467	642453	WP_000662022.1#19	NZ_JACOCZ010000001.1	GCF_014693185.1
WP_190325920.1#19|Staphylococcus_aureus	204	+	+	21	-10920	-10717	642762	642965	WP_000389759.1#19	NZ_JACOCZ010000001.1	GCF_014693185.1
WP_190325920.1#19|Staphylococcus_aureus	297	+	+	13	-10668	-10372	643014	643310	WP_000201644.1#19	NZ_JACOCZ010000001.1	GCF_014693185.1
WP_190325920.1#19|Staphylococcus_aureus	603	+	+	11	-10164	-9562	643518	644120	WP_031897116.1#19	NZ_JACOCZ010000001.1	GCF_014693185.1
WP_190325920.1#19|Staphylococcus_aureus	3152	+	+	78	-9295	-6144	644387	647538	pseudogene_19.4*#19	NZ_JACOCZ010000001.1	GCF_014693185.1
WP_190325920.1#19|Staphylococcus_aureus	483	+	+	7	-6087	-5605	647595	648077	WP_000410567.1#19	NZ_JACOCZ010000001.1	GCF_014693185.1
WP_190325920.1#19|Staphylococcus_aureus	987	+	+	4	-5399	-4413	648283	649269	WP_000710555.1#19	NZ_JACOCZ010000001.1	GCF_014693185.1
WP_190325920.1#19|Staphylococcus_aureus	771	+	+	1	-4192	-3422	649490	650260	WP_000977777.1#19	NZ_JACOCZ010000001.1	GCF_014693185.1
WP_190325920.1#19|Staphylococcus_aureus	771	+	+	1	-3370	-2600	650312	651082	WP_000597207.1#19	NZ_JACOCZ010000001.1	GCF_014693185.1
WP_190325920.1#19|Staphylococcus_aureus	768	+	+	1	-2532	-1765	651150	651917	WP_000826371.1#19	NZ_JACOCZ010000001.1	GCF_014693185.1
WP_190325920.1#19|Staphylococcus_aureus	768	+	+	1	-1697	-930	651985	652752	WP_000826304.1#19	NZ_JACOCZ010000001.1	GCF_014693185.1
WP_190325920.1#19|Staphylococcus_aureus	768	+	+	1	-863	-96	652819	653586	WP_000826312.1#19	NZ_JACOCZ010000001.1	GCF_014693185.1
WP_190325920.1#19|Staphylococcus_aureus	2238	+	+	76	1	2238	653683	655920	WP_190325920.1#19	NZ_JACOCZ010000001.1	GCF_014693185.1
WP_190325920.1#19|Staphylococcus_aureus	1179	+	+	5	2389	3567	656071	657249	WP_001075809.1#19	NZ_JACOCZ010000001.1	GCF_014693185.1
WP_190325920.1#19|Staphylococcus_aureus	1389	+	+	3	3569	4957	657251	658639	WP_001006441.1#19	NZ_JACOCZ010000001.1	GCF_014693185.1
WP_190325920.1#19|Staphylococcus_aureus	1662	+	-	6	5441	7102	659123	660784	WP_001792226.1#19	NZ_JACOCZ010000001.1	GCF_014693185.1
WP_190325920.1#19|Staphylococcus_aureus	1776	+	-	9	7427	9202	661109	662884	WP_000291840.1#19	NZ_JACOCZ010000001.1	GCF_014693185.1
WP_190325920.1#19|Staphylococcus_aureus	873	+	-	33	9376	10248	663058	663930	WP_001038103.1#19	NZ_JACOCZ010000001.1	GCF_014693185.1
WP_190325920.1#19|Staphylococcus_aureus	1398	+	+	78	10361	11758	664043	665440	pseudogene_19.0*#19	NZ_JACOCZ010000001.1	GCF_014693185.1
WP_190325920.1#19|Staphylococcus_aureus	474	+	+	8	11948	12421	665630	666103	WP_000036330.1#19	NZ_JACOCZ010000001.1	GCF_014693185.1
WP_190325920.1#19|Staphylococcus_aureus	1593	+	+	10	12683	14275	666365	667957	WP_000173891.1#19	NZ_JACOCZ010000001.1	GCF_014693185.1
WP_190325920.1#19|Staphylococcus_aureus	1527	+	-	14	14604	16130	668286	669812	WP_000728745.1#19	NZ_JACOCZ010000001.1	GCF_014693185.1
WP_190325920.1#19|Staphylococcus_aureus	753	+	-	12	16551	17303	670233	670985	WP_000876756.1#19	NZ_JACOCZ010000001.1	GCF_014693185.1
WP_190325920.1#19|Staphylococcus_aureus	999	+	-	2	17672	18670	671354	672352	WP_000136633.1#19	NZ_JACOCZ010000001.1	GCF_014693185.1
WP_190325920.1#19|Staphylococcus_aureus	996	+	-	2	18667	19662	672349	673344	WP_000924990.1#19	NZ_JACOCZ010000001.1	GCF_014693185.1
WP_190325920.1#19|Staphylococcus_aureus	993	+	-	15	19678	20670	673360	674352	WP_001045111.1#19	NZ_JACOCZ010000001.1	GCF_014693185.1
WP_190325920.1#19|Staphylococcus_aureus	981	+	+	16	20901	21881	674583	675563	WP_000570808.1#19	NZ_JACOCZ010000001.1	GCF_014693185.1
WP_190325920.1#19|Staphylococcus_aureus	1011	+	+	18	21878	22888	675560	676570	WP_001078461.1#19	NZ_JACOCZ010000001.1	GCF_014693185.1
WP_172964731.1#20|Staphylococcus_aureus	972	+	-	32	-14310	-13339	40081	41052	WP_000140910.1#20	NZ_QXGU01000002.1	GCF_009361085.1
WP_172964731.1#20|Staphylococcus_aureus	372	+	-	31	-13286	-12915	41105	41476	WP_000926750.1#20	NZ_QXGU01000002.1	GCF_009361085.1
WP_172964731.1#20|Staphylococcus_aureus	1392	+	-	3	-12895	-11504	41496	42887	WP_001246796.1#20	NZ_QXGU01000002.1	GCF_009361085.1
WP_172964731.1#20|Staphylococcus_aureus	204	+	+	30	-11390	-11187	43001	43204	WP_000786141.1#20	NZ_QXGU01000002.1	GCF_009361085.1
WP_172964731.1#20|Staphylococcus_aureus	360	+	+	78	-11171	-10812	43220	43579	pseudogene_20.24*#20	NZ_QXGU01000002.1	GCF_009361085.1
WP_172964731.1#20|Staphylococcus_aureus	576	+	+	25	-10537	-9962	43854	44429	WP_000414486.1#20	NZ_QXGU01000002.1	GCF_009361085.1
WP_172964731.1#20|Staphylococcus_aureus	474	+	+	23	-9492	-9019	44899	45372	WP_000455978.1#20	NZ_QXGU01000002.1	GCF_009361085.1
WP_172964731.1#20|Staphylococcus_aureus	987	+	-	17	-8912	-7926	45479	46465	WP_000662039.1#20	NZ_QXGU01000002.1	GCF_009361085.1
WP_172964731.1#20|Staphylococcus_aureus	203	+	+	78	-7617	-7415	46774	46976	pseudogene_20.9*#20	NZ_QXGU01000002.1	GCF_009361085.1
WP_172964731.1#20|Staphylococcus_aureus	297	+	+	13	-7366	-7070	47025	47321	WP_000179900.1#20	NZ_QXGU01000002.1	GCF_009361085.1
WP_172964731.1#20|Staphylococcus_aureus	603	+	+	11	-6862	-6260	47529	48131	WP_000908950.1#20	NZ_QXGU01000002.1	GCF_009361085.1
WP_172964731.1#20|Staphylococcus_aureus	3153	+	+	20	-5992	-2840	48399	51551	WP_112366447.1#20	NZ_QXGU01000002.1	GCF_009361085.1
WP_172964731.1#20|Staphylococcus_aureus	483	+	+	7	-2757	-2275	51634	52116	WP_000714376.1#20	NZ_QXGU01000002.1	GCF_009361085.1
WP_172964731.1#20|Staphylococcus_aureus	987	+	+	4	-2070	-1084	52321	53307	WP_000710549.1#20	NZ_QXGU01000002.1	GCF_009361085.1
WP_172964731.1#20|Staphylococcus_aureus	771	+	+	1	-863	-93	53528	54298	WP_000977786.1#20	NZ_QXGU01000002.1	GCF_009361085.1
WP_172964731.1#20|Staphylococcus_aureus	2238	+	+	76	1	2238	54392	56629	WP_172964731.1#20	NZ_QXGU01000002.1	GCF_009361085.1
WP_172964731.1#20|Staphylococcus_aureus	1179	+	+	5	2389	3567	56780	57958	WP_001075804.1#20	NZ_QXGU01000002.1	GCF_009361085.1
WP_172964731.1#20|Staphylococcus_aureus	1389	+	+	3	3569	4957	57960	59348	WP_001006427.1#20	NZ_QXGU01000002.1	GCF_009361085.1
WP_172964731.1#20|Staphylococcus_aureus	1662	+	-	6	5443	7104	59834	61495	WP_001791319.1#20	NZ_QXGU01000002.1	GCF_009361085.1
WP_172964731.1#20|Staphylococcus_aureus	1776	+	-	9	7429	9204	61820	63595	WP_000291835.1#20	NZ_QXGU01000002.1	GCF_009361085.1
WP_172964731.1#20|Staphylococcus_aureus	474	+	+	8	9555	10028	63946	64419	WP_000036329.1#20	NZ_QXGU01000002.1	GCF_009361085.1
WP_172964731.1#20|Staphylococcus_aureus	1593	+	+	10	10290	11882	64681	66273	WP_000173891.1#20	NZ_QXGU01000002.1	GCF_009361085.1
WP_172964731.1#20|Staphylococcus_aureus	1281	+	-	14	12211	13491	66602	67882	WP_000728718.1#20	NZ_QXGU01000002.1	GCF_009361085.1
WP_172964731.1#20|Staphylococcus_aureus	753	+	-	12	13911	14663	68302	69054	WP_000876758.1#20	NZ_QXGU01000002.1	GCF_009361085.1
WP_172964731.1#20|Staphylococcus_aureus	999	+	-	2	15032	16030	69423	70421	WP_000136645.1#20	NZ_QXGU01000002.1	GCF_009361085.1
WP_172964731.1#20|Staphylococcus_aureus	996	+	-	2	16027	17022	70418	71413	WP_000925002.1#20	NZ_QXGU01000002.1	GCF_009361085.1
WP_172964731.1#20|Staphylococcus_aureus	993	+	-	15	17038	18030	71429	72421	WP_001045124.1#20	NZ_QXGU01000002.1	GCF_009361085.1
WP_172964731.1#20|Staphylococcus_aureus	981	+	+	16	18261	19241	72652	73632	WP_000570808.1#20	NZ_QXGU01000002.1	GCF_009361085.1
WP_172964731.1#20|Staphylococcus_aureus	1011	+	+	18	19238	20248	73629	74639	WP_001078457.1#20	NZ_QXGU01000002.1	GCF_009361085.1
WP_172964731.1#20|Staphylococcus_aureus	1755	+	+	19	20269	22023	74660	76414	WP_001179395.1#20	NZ_QXGU01000002.1	GCF_009361085.1
WP_172964731.1#20|Staphylococcus_aureus	1257	+	+	22	22016	23272	76407	77663	WP_000610053.1#20	NZ_QXGU01000002.1	GCF_009361085.1
WP_201751397.1#21|Staphylococcus_aureus	972	+	-	32	-14308	-13337	2597076	2598047	WP_000140910.1#21	NZ_CP047779.1	GCF_009912155.1
WP_201751397.1#21|Staphylococcus_aureus	372	+	-	31	-13284	-12913	2598100	2598471	WP_000926750.1#21	NZ_CP047779.1	GCF_009912155.1
WP_201751397.1#21|Staphylococcus_aureus	1329	+	-	3	-12893	-11565	2598491	2599819	WP_000578545.1#21	NZ_CP047779.1	GCF_009912155.1
WP_201751397.1#21|Staphylococcus_aureus	204	+	+	30	-11389	-11186	2599995	2600198	WP_000786141.1#21	NZ_CP047779.1	GCF_009912155.1
WP_201751397.1#21|Staphylococcus_aureus	366	+	+	35	-11176	-10811	2600208	2600573	WP_001016371.1#21	NZ_CP047779.1	GCF_009912155.1
WP_201751397.1#21|Staphylococcus_aureus	576	+	+	25	-10536	-9961	2600848	2601423	WP_000414485.1#21	NZ_CP047779.1	GCF_009912155.1
WP_201751397.1#21|Staphylococcus_aureus	474	+	+	23	-9491	-9018	2601893	2602366	WP_000455978.1#21	NZ_CP047779.1	GCF_009912155.1
WP_201751397.1#21|Staphylococcus_aureus	987	+	-	17	-8911	-7925	2602473	2603459	WP_000662027.1#21	NZ_CP047779.1	GCF_009912155.1
WP_201751397.1#21|Staphylococcus_aureus	202	+	+	78	-7616	-7415	2603768	2603969	pseudogene_21.29*#21	NZ_CP047779.1	GCF_009912155.1
WP_201751397.1#21|Staphylococcus_aureus	297	+	+	13	-7366	-7070	2604018	2604314	WP_000179900.1#21	NZ_CP047779.1	GCF_009912155.1
WP_201751397.1#21|Staphylococcus_aureus	603	+	+	11	-6862	-6260	2604522	2605124	WP_000908950.1#21	NZ_CP047779.1	GCF_009912155.1
WP_201751397.1#21|Staphylococcus_aureus	3153	+	+	20	-5992	-2840	2605392	2608544	WP_000080571.1#21	NZ_CP047779.1	GCF_009912155.1
WP_201751397.1#21|Staphylococcus_aureus	483	+	+	7	-2757	-2275	2608627	2609109	WP_000714376.1#21	NZ_CP047779.1	GCF_009912155.1
WP_201751397.1#21|Staphylococcus_aureus	987	+	+	4	-2070	-1084	2609314	2610300	WP_000710549.1#21	NZ_CP047779.1	GCF_009912155.1
WP_201751397.1#21|Staphylococcus_aureus	771	+	+	1	-863	-93	2610521	2611291	WP_000977788.1#21	NZ_CP047779.1	GCF_009912155.1
WP_201751397.1#21|Staphylococcus_aureus	2238	+	+	76	1	2238	2611385	2613622	WP_201751397.1#21	NZ_CP047779.1	GCF_009912155.1
WP_201751397.1#21|Staphylococcus_aureus	1179	+	+	5	2389	3567	2613773	2614951	WP_001075804.1#21	NZ_CP047779.1	GCF_009912155.1
WP_201751397.1#21|Staphylococcus_aureus	1389	+	+	3	3569	4957	2614953	2616341	WP_001006427.1#21	NZ_CP047779.1	GCF_009912155.1
WP_201751397.1#21|Staphylococcus_aureus	1662	+	-	6	5443	7104	2616827	2618488	WP_001791319.1#21	NZ_CP047779.1	GCF_009912155.1
WP_201751397.1#21|Staphylococcus_aureus	1776	+	-	9	7429	9204	2618813	2620588	WP_000291835.1#21	NZ_CP047779.1	GCF_009912155.1
WP_201751397.1#21|Staphylococcus_aureus	474	+	+	8	9555	10028	2620939	2621412	WP_000036329.1#21	NZ_CP047779.1	GCF_009912155.1
WP_201751397.1#21|Staphylococcus_aureus	1593	+	+	10	10290	11882	2621674	2623266	WP_000173891.1#21	NZ_CP047779.1	GCF_009912155.1
WP_201751397.1#21|Staphylococcus_aureus	1503	+	-	14	12211	13713	2623595	2625097	WP_000728713.1#21	NZ_CP047779.1	GCF_009912155.1
WP_201751397.1#21|Staphylococcus_aureus	753	+	-	12	14134	14886	2625518	2626270	WP_160190072.1#21	NZ_CP047779.1	GCF_009912155.1
WP_201751397.1#21|Staphylococcus_aureus	999	+	-	2	15255	16253	2626639	2627637	WP_000136645.1#21	NZ_CP047779.1	GCF_009912155.1
WP_201751397.1#21|Staphylococcus_aureus	996	+	-	2	16250	17245	2627634	2628629	WP_000925002.1#21	NZ_CP047779.1	GCF_009912155.1
WP_201751397.1#21|Staphylococcus_aureus	993	+	-	15	17261	18253	2628645	2629637	WP_001045124.1#21	NZ_CP047779.1	GCF_009912155.1
WP_201751397.1#21|Staphylococcus_aureus	981	+	+	16	18484	19464	2629868	2630848	WP_000570808.1#21	NZ_CP047779.1	GCF_009912155.1
WP_201751397.1#21|Staphylococcus_aureus	1011	+	+	18	19461	20471	2630845	2631855	WP_001078457.1#21	NZ_CP047779.1	GCF_009912155.1
WP_201751397.1#21|Staphylococcus_aureus	1755	+	+	19	20492	22246	2631876	2633630	WP_001179395.1#21	NZ_CP047779.1	GCF_009912155.1
WP_201751397.1#21|Staphylococcus_aureus	1257	+	+	22	22239	23495	2633623	2634879	WP_000610053.1#21	NZ_CP047779.1	GCF_009912155.1
WP_061824027.1#22|Staphylococcus_aureus	273	+	-	49	-12673	-12401	76173	76445	WP_000845238.1#22	NZ_FGAA01000002.1	GCF_900047195.1
WP_061824027.1#22|Staphylococcus_aureus	612	+	-	47	-12400	-11789	76446	77057	WP_000183177.1#22	NZ_FGAA01000002.1	GCF_900047195.1
WP_061824027.1#22|Staphylococcus_aureus	873	+	-	50	-11817	-10945	77029	77901	WP_000912563.1#22	NZ_FGAA01000002.1	GCF_900047195.1
WP_061824027.1#22|Staphylococcus_aureus	171	+	-	48	-10943	-10773	77903	78073	WP_000420547.1#22	NZ_FGAA01000002.1	GCF_900047195.1
WP_061824027.1#22|Staphylococcus_aureus	807	+	+	45	-10594	-9788	78252	79058	WP_001004209.1#22	NZ_FGAA01000002.1	GCF_900047195.1
WP_061824027.1#22|Staphylococcus_aureus	1221	+	-	26	-9784	-8564	79062	80282	WP_000130763.1#22	NZ_FGAA01000002.1	GCF_900047195.1
WP_061824027.1#22|Staphylococcus_aureus	552	+	-	27	-8571	-8020	80275	80826	WP_000627032.1#22	NZ_FGAA01000002.1	GCF_900047195.1
WP_061824027.1#22|Staphylococcus_aureus	861	+	+	24	-7907	-7047	80939	81799	WP_001052504.1#22	NZ_FGAA01000002.1	GCF_900047195.1
WP_061824027.1#22|Staphylococcus_aureus	603	+	+	11	-6419	-5817	82427	83029	WP_061824026.1#22	NZ_FGAA01000002.1	GCF_900047195.1
WP_061824027.1#22|Staphylococcus_aureus	915	+	-	28	-5525	-4611	83321	84235	WP_000814443.1#22	NZ_FGAA01000002.1	GCF_900047195.1
WP_061824027.1#22|Staphylococcus_aureus	555	+	+	29	-4432	-3878	84414	84968	WP_001100493.1#22	NZ_FGAA01000002.1	GCF_900047195.1
WP_061824027.1#22|Staphylococcus_aureus	738	+	+	34	-3648	-2911	85198	85935	WP_001621785.1#22	NZ_FGAA01000002.1	GCF_900047195.1
WP_061824027.1#22|Staphylococcus_aureus	483	+	+	7	-2756	-2274	86090	86572	WP_000714391.1#22	NZ_FGAA01000002.1	GCF_900047195.1
WP_061824027.1#22|Staphylococcus_aureus	987	+	+	4	-2069	-1083	86777	87763	WP_000710567.1#22	NZ_FGAA01000002.1	GCF_900047195.1
WP_061824027.1#22|Staphylococcus_aureus	770	+	+	78	-862	-93	87984	88753	pseudogene_22.9*#22	NZ_FGAA01000002.1	GCF_900047195.1
WP_061824027.1#22|Staphylococcus_aureus	2238	+	+	76	1	2238	88847	91084	WP_061824027.1#22	NZ_FGAA01000002.1	GCF_900047195.1
WP_061824027.1#22|Staphylococcus_aureus	1179	+	+	5	2389	3567	91235	92413	WP_001075816.1#22	NZ_FGAA01000002.1	GCF_900047195.1
WP_061824027.1#22|Staphylococcus_aureus	1389	+	+	3	3569	4957	92415	93803	WP_001006434.1#22	NZ_FGAA01000002.1	GCF_900047195.1
WP_061824027.1#22|Staphylococcus_aureus	1662	+	-	6	5443	7104	94289	95950	WP_001791319.1#22	NZ_FGAA01000002.1	GCF_900047195.1
WP_061824027.1#22|Staphylococcus_aureus	1776	+	-	9	7429	9204	96275	98050	WP_001621781.1#22	NZ_FGAA01000002.1	GCF_900047195.1
WP_061824027.1#22|Staphylococcus_aureus	873	+	-	33	9378	10250	98224	99096	WP_001038104.1#22	NZ_FGAA01000002.1	GCF_900047195.1
WP_061824027.1#22|Staphylococcus_aureus	1398	+	+	36	10364	11761	99210	100607	WP_000170488.1#22	NZ_FGAA01000002.1	GCF_900047195.1
WP_061824027.1#22|Staphylococcus_aureus	474	+	+	8	11951	12424	100797	101270	WP_000036332.1#22	NZ_FGAA01000002.1	GCF_900047195.1
WP_061824027.1#22|Staphylococcus_aureus	1593	+	+	10	12686	14278	101532	103124	WP_000173896.1#22	NZ_FGAA01000002.1	GCF_900047195.1
WP_061824027.1#22|Staphylococcus_aureus	1527	+	-	14	14605	16131	103451	104977	WP_078171692.1#22	NZ_FGAA01000002.1	GCF_900047195.1
WP_061824027.1#22|Staphylococcus_aureus	753	+	-	12	16552	17304	105398	106150	WP_000876748.1#22	NZ_FGAA01000002.1	GCF_900047195.1
WP_061824027.1#22|Staphylococcus_aureus	999	+	-	2	17673	18671	106519	107517	WP_000136627.1#22	NZ_FGAA01000002.1	GCF_900047195.1
WP_061824027.1#22|Staphylococcus_aureus	996	+	-	2	18668	19663	107514	108509	WP_000924996.1#22	NZ_FGAA01000002.1	GCF_900047195.1
WP_061824027.1#22|Staphylococcus_aureus	993	+	-	15	19679	20671	108525	109517	WP_001045124.1#22	NZ_FGAA01000002.1	GCF_900047195.1
WP_061824027.1#22|Staphylococcus_aureus	981	+	+	16	20902	21882	109748	110728	WP_000570806.1#22	NZ_FGAA01000002.1	GCF_900047195.1
WP_061824027.1#22|Staphylococcus_aureus	1011	+	+	18	21879	22889	110725	111735	WP_001078456.1#22	NZ_FGAA01000002.1	GCF_900047195.1
WP_178134843.1#23|Staphylococcus_aureus	1320	-	-	49	-13720	-12401	406147	407466	WP_000845237.1#23	NZ_FQED01000001.1	GCF_900124935.1
WP_178134843.1#23|Staphylococcus_aureus	612	-	-	47	-12400	-11789	405535	406146	WP_000183177.1#23	NZ_FQED01000001.1	GCF_900124935.1
WP_178134843.1#23|Staphylococcus_aureus	873	-	-	50	-11817	-10945	404691	405563	WP_000912563.1#23	NZ_FQED01000001.1	GCF_900124935.1
WP_178134843.1#23|Staphylococcus_aureus	171	-	-	48	-10943	-10773	404519	404689	WP_000420547.1#23	NZ_FQED01000001.1	GCF_900124935.1
WP_178134843.1#23|Staphylococcus_aureus	807	-	+	45	-10594	-9788	403534	404340	WP_001004209.1#23	NZ_FQED01000001.1	GCF_900124935.1
WP_178134843.1#23|Staphylococcus_aureus	1221	-	-	26	-9784	-8564	402310	403530	WP_000130763.1#23	NZ_FQED01000001.1	GCF_900124935.1
WP_178134843.1#23|Staphylococcus_aureus	552	-	-	27	-8571	-8020	401766	402317	WP_000627032.1#23	NZ_FQED01000001.1	GCF_900124935.1
WP_178134843.1#23|Staphylococcus_aureus	861	-	+	24	-7907	-7047	400793	401653	WP_001052504.1#23	NZ_FQED01000001.1	GCF_900124935.1
WP_178134843.1#23|Staphylococcus_aureus	603	-	+	11	-6419	-5817	399563	400165	WP_001621787.1#23	NZ_FQED01000001.1	GCF_900124935.1
WP_178134843.1#23|Staphylococcus_aureus	915	-	-	28	-5525	-4611	398357	399271	WP_000814443.1#23	NZ_FQED01000001.1	GCF_900124935.1
WP_178134843.1#23|Staphylococcus_aureus	555	-	+	29	-4432	-3878	397624	398178	WP_001100493.1#23	NZ_FQED01000001.1	GCF_900124935.1
WP_178134843.1#23|Staphylococcus_aureus	738	-	+	34	-3648	-2911	396657	397394	WP_001621785.1#23	NZ_FQED01000001.1	GCF_900124935.1
WP_178134843.1#23|Staphylococcus_aureus	483	-	+	7	-2756	-2274	396020	396502	WP_000714391.1#23	NZ_FQED01000001.1	GCF_900124935.1
WP_178134843.1#23|Staphylococcus_aureus	987	-	+	4	-2069	-1083	394829	395815	WP_000710567.1#23	NZ_FQED01000001.1	GCF_900124935.1
WP_178134843.1#23|Staphylococcus_aureus	770	-	+	78	-862	-93	393839	394608	pseudogene_23.31*#23	NZ_FQED01000001.1	GCF_900124935.1
WP_178134843.1#23|Staphylococcus_aureus	2238	-	+	76	1	2238	391508	393745	WP_178134843.1#23	NZ_FQED01000001.1	GCF_900124935.1
WP_178134843.1#23|Staphylococcus_aureus	1179	-	+	5	2389	3567	390179	391357	WP_001075816.1#23	NZ_FQED01000001.1	GCF_900124935.1
WP_178134843.1#23|Staphylococcus_aureus	1389	-	+	3	3569	4957	388789	390177	WP_072468791.1#23	NZ_FQED01000001.1	GCF_900124935.1
WP_178134843.1#23|Staphylococcus_aureus	1662	-	-	6	5443	7104	386642	388303	WP_001791319.1#23	NZ_FQED01000001.1	GCF_900124935.1
WP_178134843.1#23|Staphylococcus_aureus	1776	-	-	9	7429	9204	384542	386317	WP_001621781.1#23	NZ_FQED01000001.1	GCF_900124935.1
WP_178134843.1#23|Staphylococcus_aureus	873	-	-	33	9378	10250	383496	384368	WP_001038104.1#23	NZ_FQED01000001.1	GCF_900124935.1
WP_178134843.1#23|Staphylococcus_aureus	1398	-	+	36	10364	11761	381985	383382	WP_000170488.1#23	NZ_FQED01000001.1	GCF_900124935.1
WP_178134843.1#23|Staphylococcus_aureus	474	-	+	8	11951	12424	381322	381795	WP_000036332.1#23	NZ_FQED01000001.1	GCF_900124935.1
WP_178134843.1#23|Staphylococcus_aureus	1593	-	+	10	12686	14278	379468	381060	WP_000173896.1#23	NZ_FQED01000001.1	GCF_900124935.1
WP_178134843.1#23|Staphylococcus_aureus	1479	-	-	14	14605	16083	377663	379141	WP_072468790.1#23	NZ_FQED01000001.1	GCF_900124935.1
WP_178134843.1#23|Staphylococcus_aureus	753	-	-	12	16504	17256	376490	377242	WP_000876748.1#23	NZ_FQED01000001.1	GCF_900124935.1
WP_178134843.1#23|Staphylococcus_aureus	999	-	-	2	17625	18623	375123	376121	WP_000136627.1#23	NZ_FQED01000001.1	GCF_900124935.1
WP_178134843.1#23|Staphylococcus_aureus	996	-	-	2	18620	19615	374131	375126	WP_000924996.1#23	NZ_FQED01000001.1	GCF_900124935.1
WP_178134843.1#23|Staphylococcus_aureus	993	-	-	15	19631	20623	373123	374115	WP_001045124.1#23	NZ_FQED01000001.1	GCF_900124935.1
WP_178134843.1#23|Staphylococcus_aureus	981	-	+	16	20854	21834	371912	372892	WP_000570806.1#23	NZ_FQED01000001.1	GCF_900124935.1
WP_178134843.1#23|Staphylococcus_aureus	1011	-	+	18	21831	22841	370905	371915	WP_001078456.1#23	NZ_FQED01000001.1	GCF_900124935.1
WP_216810134.1#24|Staphylococcus_aureus	972	-	-	32	-14303	-13332	24036	25007	WP_000140910.1#24	NZ_JAHNIR010000020.1	GCF_018999785.1
WP_216810134.1#24|Staphylococcus_aureus	372	-	-	31	-13279	-12908	23612	23983	WP_000926750.1#24	NZ_JAHNIR010000020.1	GCF_018999785.1
WP_216810134.1#24|Staphylococcus_aureus	1329	-	-	3	-12888	-11560	22264	23592	WP_000578545.1#24	NZ_JAHNIR010000020.1	GCF_018999785.1
WP_216810134.1#24|Staphylococcus_aureus	204	-	+	30	-11384	-11181	21885	22088	WP_000786141.1#24	NZ_JAHNIR010000020.1	GCF_018999785.1
WP_216810134.1#24|Staphylococcus_aureus	366	-	+	35	-11171	-10806	21510	21875	WP_001016371.1#24	NZ_JAHNIR010000020.1	GCF_018999785.1
WP_216810134.1#24|Staphylococcus_aureus	576	-	+	25	-10532	-9957	20661	21236	WP_000414485.1#24	NZ_JAHNIR010000020.1	GCF_018999785.1
WP_216810134.1#24|Staphylococcus_aureus	474	-	+	23	-9487	-9014	19718	20191	WP_000455978.1#24	NZ_JAHNIR010000020.1	GCF_018999785.1
WP_216810134.1#24|Staphylococcus_aureus	987	-	-	17	-8907	-7921	18625	19611	WP_000662027.1#24	NZ_JAHNIR010000020.1	GCF_018999785.1
WP_216810134.1#24|Staphylococcus_aureus	202	-	+	78	-7616	-7415	18119	18320	pseudogene_24.4*#24	NZ_JAHNIR010000020.1	GCF_018999785.1
WP_216810134.1#24|Staphylococcus_aureus	297	-	+	13	-7366	-7070	17774	18070	WP_000179900.1#24	NZ_JAHNIR010000020.1	GCF_018999785.1
WP_216810134.1#24|Staphylococcus_aureus	603	-	+	11	-6862	-6260	16964	17566	WP_000908950.1#24	NZ_JAHNIR010000020.1	GCF_018999785.1
WP_216810134.1#24|Staphylococcus_aureus	3153	-	+	20	-5992	-2840	13544	16696	WP_000080571.1#24	NZ_JAHNIR010000020.1	GCF_018999785.1
WP_216810134.1#24|Staphylococcus_aureus	483	-	+	7	-2757	-2275	12979	13461	WP_000714376.1#24	NZ_JAHNIR010000020.1	GCF_018999785.1
WP_216810134.1#24|Staphylococcus_aureus	987	-	+	4	-2070	-1084	11788	12774	WP_000710549.1#24	NZ_JAHNIR010000020.1	GCF_018999785.1
WP_216810134.1#24|Staphylococcus_aureus	771	-	+	1	-863	-93	10797	11567	WP_000977788.1#24	NZ_JAHNIR010000020.1	GCF_018999785.1
WP_216810134.1#24|Staphylococcus_aureus	2238	-	+	76	1	2238	8466	10703	WP_216810134.1#24	NZ_JAHNIR010000020.1	GCF_018999785.1
WP_216810134.1#24|Staphylococcus_aureus	1179	-	+	5	2389	3567	7137	8315	WP_001075804.1#24	NZ_JAHNIR010000020.1	GCF_018999785.1
WP_216810134.1#24|Staphylococcus_aureus	1389	-	+	3	3569	4957	5747	7135	WP_001006427.1#24	NZ_JAHNIR010000020.1	GCF_018999785.1
WP_216810134.1#24|Staphylococcus_aureus	1662	-	-	6	5443	7104	3600	5261	WP_001791319.1#24	NZ_JAHNIR010000020.1	GCF_018999785.1
WP_216810134.1#24|Staphylococcus_aureus	1776	-	-	9	7429	9204	1500	3275	WP_000291835.1#24	NZ_JAHNIR010000020.1	GCF_018999785.1
WP_216810134.1#24|Staphylococcus_aureus	474	-	+	8	9555	10028	676	1149	WP_000036329.1#24	NZ_JAHNIR010000020.1	GCF_018999785.1
WP_216810134.1#24|Staphylococcus_aureus	414	-	+	10	10290	10703	1	414	WP_216795312.1#24	NZ_JAHNIR010000020.1	GCF_018999785.1
WP_181437192.1#25|Staphylococcus_aureus	987	+	+	4	-2908	-1922	37	1023	WP_000710558.1#25	NZ_PZSQ01000038.1	GCF_003238835.1
WP_181437192.1#25|Staphylococcus_aureus	771	+	+	1	-1702	-932	1243	2013	WP_000977806.1#25	NZ_PZSQ01000038.1	GCF_003238835.1
WP_181437192.1#25|Staphylococcus_aureus	771	+	+	1	-867	-97	2078	2848	WP_000977793.1#25	NZ_PZSQ01000038.1	GCF_003238835.1
WP_181437192.1#25|Staphylococcus_aureus	2238	+	+	76	1	2238	2946	5183	WP_181437192.1#25	NZ_PZSQ01000038.1	GCF_003238835.1
WP_181437192.1#25|Staphylococcus_aureus	1179	+	+	5	2389	3567	5334	6512	WP_001075821.1#25	NZ_PZSQ01000038.1	GCF_003238835.1
WP_181437192.1#25|Staphylococcus_aureus	1389	+	+	3	3569	4957	6514	7902	WP_001006425.1#25	NZ_PZSQ01000038.1	GCF_003238835.1
WP_181437192.1#25|Staphylococcus_aureus	1662	+	-	6	5444	7105	8389	10050	WP_001791319.1#25	NZ_PZSQ01000038.1	GCF_003238835.1
WP_181437192.1#25|Staphylococcus_aureus	1776	+	-	9	7432	9207	10377	12152	WP_111048442.1#25	NZ_PZSQ01000038.1	GCF_003238835.1
WP_181437192.1#25|Staphylococcus_aureus	474	+	+	8	9558	10031	12503	12976	WP_000036335.1#25	NZ_PZSQ01000038.1	GCF_003238835.1
WP_181437192.1#25|Staphylococcus_aureus	1593	+	+	10	10293	11885	13238	14830	WP_000173894.1#25	NZ_PZSQ01000038.1	GCF_003238835.1
WP_181437192.1#25|Staphylococcus_aureus	1401	+	-	14	12214	13614	15159	16559	WP_111048440.1#25	NZ_PZSQ01000038.1	GCF_003238835.1
WP_181437192.1#25|Staphylococcus_aureus	753	+	-	12	14035	14787	16980	17732	WP_000876756.1#25	NZ_PZSQ01000038.1	GCF_003238835.1
WP_033918818.1#26|Staphylococcus_aureus	972	+	-	32	-14310	-13339	14681	15652	WP_000140910.1#26	NZ_JQNU01000012.1	GCF_000787025.1
WP_033918818.1#26|Staphylococcus_aureus	372	+	-	31	-13286	-12915	15705	16076	WP_000926750.1#26	NZ_JQNU01000012.1	GCF_000787025.1
WP_033918818.1#26|Staphylococcus_aureus	1392	+	-	3	-12895	-11504	16096	17487	WP_001246796.1#26	NZ_JQNU01000012.1	GCF_000787025.1
WP_033918818.1#26|Staphylococcus_aureus	204	+	+	30	-11390	-11187	17601	17804	WP_000786141.1#26	NZ_JQNU01000012.1	GCF_000787025.1
WP_033918818.1#26|Staphylococcus_aureus	366	+	+	35	-11177	-10812	17814	18179	WP_001016371.1#26	NZ_JQNU01000012.1	GCF_000787025.1
WP_033918818.1#26|Staphylococcus_aureus	576	+	+	25	-10537	-9962	18454	19029	WP_000414486.1#26	NZ_JQNU01000012.1	GCF_000787025.1
WP_033918818.1#26|Staphylococcus_aureus	474	+	+	23	-9492	-9019	19499	19972	WP_000455978.1#26	NZ_JQNU01000012.1	GCF_000787025.1
WP_033918818.1#26|Staphylococcus_aureus	987	+	-	17	-8912	-7926	20079	21065	WP_000662039.1#26	NZ_JQNU01000012.1	GCF_000787025.1
WP_033918818.1#26|Staphylococcus_aureus	203	+	+	78	-7617	-7415	21374	21576	pseudogene_26.14*#26	NZ_JQNU01000012.1	GCF_000787025.1
WP_033918818.1#26|Staphylococcus_aureus	297	+	+	13	-7366	-7070	21625	21921	WP_000179900.1#26	NZ_JQNU01000012.1	GCF_000787025.1
WP_033918818.1#26|Staphylococcus_aureus	603	+	+	11	-6862	-6260	22129	22731	WP_000908950.1#26	NZ_JQNU01000012.1	GCF_000787025.1
WP_033918818.1#26|Staphylococcus_aureus	3153	+	+	20	-5992	-2840	22999	26151	WP_000080572.1#26	NZ_JQNU01000012.1	GCF_000787025.1
WP_033918818.1#26|Staphylococcus_aureus	483	+	+	7	-2757	-2275	26234	26716	WP_000714376.1#26	NZ_JQNU01000012.1	GCF_000787025.1
WP_033918818.1#26|Staphylococcus_aureus	987	+	+	4	-2070	-1084	26921	27907	WP_000710549.1#26	NZ_JQNU01000012.1	GCF_000787025.1
WP_033918818.1#26|Staphylococcus_aureus	771	+	+	1	-863	-93	28128	28898	WP_000977786.1#26	NZ_JQNU01000012.1	GCF_000787025.1
WP_033918818.1#26|Staphylococcus_aureus	2238	+	+	76	1	2238	28992	31229	WP_033918818.1#26	NZ_JQNU01000012.1	GCF_000787025.1
WP_033918818.1#26|Staphylococcus_aureus	1179	+	+	5	2389	3567	31380	32558	WP_001075804.1#26	NZ_JQNU01000012.1	GCF_000787025.1
WP_033918818.1#26|Staphylococcus_aureus	1389	+	+	3	3569	4957	32560	33948	WP_001006427.1#26	NZ_JQNU01000012.1	GCF_000787025.1
WP_033918818.1#26|Staphylococcus_aureus	1662	+	-	6	5443	7104	34434	36095	WP_001791319.1#26	NZ_JQNU01000012.1	GCF_000787025.1
WP_033918818.1#26|Staphylococcus_aureus	1776	+	-	9	7429	9204	36420	38195	WP_000291835.1#26	NZ_JQNU01000012.1	GCF_000787025.1
WP_033918818.1#26|Staphylococcus_aureus	474	+	+	8	9555	10028	38546	39019	WP_000036329.1#26	NZ_JQNU01000012.1	GCF_000787025.1
WP_033918818.1#26|Staphylococcus_aureus	1593	+	+	10	10290	11882	39281	40873	WP_000173891.1#26	NZ_JQNU01000012.1	GCF_000787025.1
WP_033918818.1#26|Staphylococcus_aureus	1281	+	-	14	12211	13491	41202	42482	WP_000728706.1#26	NZ_JQNU01000012.1	GCF_000787025.1
WP_033918818.1#26|Staphylococcus_aureus	753	+	-	12	13912	14664	42903	43655	WP_000876758.1#26	NZ_JQNU01000012.1	GCF_000787025.1
WP_033918818.1#26|Staphylococcus_aureus	999	+	-	2	15033	16031	44024	45022	WP_000136645.1#26	NZ_JQNU01000012.1	GCF_000787025.1
WP_033918818.1#26|Staphylococcus_aureus	996	+	-	2	16028	17023	45019	46014	WP_000925002.1#26	NZ_JQNU01000012.1	GCF_000787025.1
WP_033918818.1#26|Staphylococcus_aureus	993	+	-	15	17039	18031	46030	47022	WP_001045124.1#26	NZ_JQNU01000012.1	GCF_000787025.1
WP_033918818.1#26|Staphylococcus_aureus	981	+	+	16	18262	19242	47253	48233	WP_000570808.1#26	NZ_JQNU01000012.1	GCF_000787025.1
WP_033918818.1#26|Staphylococcus_aureus	1011	+	+	18	19239	20249	48230	49240	WP_001078457.1#26	NZ_JQNU01000012.1	GCF_000787025.1
WP_033918818.1#26|Staphylococcus_aureus	1755	+	+	19	20270	22024	49261	51015	WP_001179395.1#26	NZ_JQNU01000012.1	GCF_000787025.1
WP_033918818.1#26|Staphylococcus_aureus	1257	+	+	22	22017	23273	51008	52264	WP_000610053.1#26	NZ_JQNU01000012.1	GCF_000787025.1
WP_188348887.1#27|Staphylococcus_aureus	273	-	-	49	-12672	-12400	408244	408516	WP_000845238.1#27	NZ_JACJCO010000001.1	GCF_014636795.1
WP_188348887.1#27|Staphylococcus_aureus	612	-	-	47	-12399	-11788	407632	408243	WP_000183177.1#27	NZ_JACJCO010000001.1	GCF_014636795.1
WP_188348887.1#27|Staphylococcus_aureus	873	-	-	50	-11816	-10944	406788	407660	WP_000912563.1#27	NZ_JACJCO010000001.1	GCF_014636795.1
WP_188348887.1#27|Staphylococcus_aureus	171	-	-	48	-10942	-10772	406616	406786	WP_000420547.1#27	NZ_JACJCO010000001.1	GCF_014636795.1
WP_188348887.1#27|Staphylococcus_aureus	807	-	+	45	-10593	-9787	405631	406437	WP_001004209.1#27	NZ_JACJCO010000001.1	GCF_014636795.1
WP_188348887.1#27|Staphylococcus_aureus	1221	-	-	26	-9783	-8563	404407	405627	WP_000130763.1#27	NZ_JACJCO010000001.1	GCF_014636795.1
WP_188348887.1#27|Staphylococcus_aureus	552	-	-	27	-8570	-8019	403863	404414	WP_000627032.1#27	NZ_JACJCO010000001.1	GCF_014636795.1
WP_188348887.1#27|Staphylococcus_aureus	861	-	+	24	-7906	-7046	402890	403750	WP_001052504.1#27	NZ_JACJCO010000001.1	GCF_014636795.1
WP_188348887.1#27|Staphylococcus_aureus	603	-	+	11	-6418	-5816	401660	402262	WP_001621787.1#27	NZ_JACJCO010000001.1	GCF_014636795.1
WP_188348887.1#27|Staphylococcus_aureus	915	-	-	28	-5524	-4610	400454	401368	WP_000814443.1#27	NZ_JACJCO010000001.1	GCF_014636795.1
WP_188348887.1#27|Staphylococcus_aureus	555	-	+	29	-4431	-3877	399721	400275	WP_001100493.1#27	NZ_JACJCO010000001.1	GCF_014636795.1
WP_188348887.1#27|Staphylococcus_aureus	738	-	+	34	-3647	-2910	398754	399491	WP_001621785.1#27	NZ_JACJCO010000001.1	GCF_014636795.1
WP_188348887.1#27|Staphylococcus_aureus	483	-	+	7	-2755	-2273	398117	398599	WP_000714391.1#27	NZ_JACJCO010000001.1	GCF_014636795.1
WP_188348887.1#27|Staphylococcus_aureus	987	-	+	4	-2068	-1082	396926	397912	WP_000710567.1#27	NZ_JACJCO010000001.1	GCF_014636795.1
WP_188348887.1#27|Staphylococcus_aureus	769	-	+	78	-861	-93	395937	396705	pseudogene_27.19*#27	NZ_JACJCO010000001.1	GCF_014636795.1
WP_188348887.1#27|Staphylococcus_aureus	2238	-	+	76	1	2238	393606	395843	WP_188348887.1#27	NZ_JACJCO010000001.1	GCF_014636795.1
WP_188348887.1#27|Staphylococcus_aureus	1179	-	+	5	2389	3567	392277	393455	WP_001075816.1#27	NZ_JACJCO010000001.1	GCF_014636795.1
WP_188348887.1#27|Staphylococcus_aureus	1389	-	+	3	3569	4957	390887	392275	WP_001006434.1#27	NZ_JACJCO010000001.1	GCF_014636795.1
WP_188348887.1#27|Staphylococcus_aureus	1662	-	-	6	5443	7104	388740	390401	WP_001791319.1#27	NZ_JACJCO010000001.1	GCF_014636795.1
WP_188348887.1#27|Staphylococcus_aureus	1776	-	-	9	7429	9204	386640	388415	WP_001621781.1#27	NZ_JACJCO010000001.1	GCF_014636795.1
WP_188348887.1#27|Staphylococcus_aureus	873	-	-	33	9378	10250	385594	386466	WP_001038104.1#27	NZ_JACJCO010000001.1	GCF_014636795.1
WP_188348887.1#27|Staphylococcus_aureus	1398	-	+	36	10364	11761	384083	385480	WP_000170488.1#27	NZ_JACJCO010000001.1	GCF_014636795.1
WP_188348887.1#27|Staphylococcus_aureus	474	-	+	8	11951	12424	383420	383893	WP_000036332.1#27	NZ_JACJCO010000001.1	GCF_014636795.1
WP_188348887.1#27|Staphylococcus_aureus	1593	-	+	10	12686	14278	381566	383158	WP_000173896.1#27	NZ_JACJCO010000001.1	GCF_014636795.1
WP_188348887.1#27|Staphylococcus_aureus	1185	-	-	14	14605	15789	380055	381239	WP_103215234.1#27	NZ_JACJCO010000001.1	GCF_014636795.1
WP_188348887.1#27|Staphylococcus_aureus	753	-	-	12	16210	16962	378882	379634	WP_000876748.1#27	NZ_JACJCO010000001.1	GCF_014636795.1
WP_188348887.1#27|Staphylococcus_aureus	999	-	-	2	17331	18329	377515	378513	WP_000136627.1#27	NZ_JACJCO010000001.1	GCF_014636795.1
WP_188348887.1#27|Staphylococcus_aureus	996	-	-	2	18326	19321	376523	377518	WP_103215186.1#27	NZ_JACJCO010000001.1	GCF_014636795.1
WP_188348887.1#27|Staphylococcus_aureus	993	-	-	15	19337	20329	375515	376507	WP_001045124.1#27	NZ_JACJCO010000001.1	GCF_014636795.1
WP_188348887.1#27|Staphylococcus_aureus	981	-	+	16	20560	21540	374304	375284	WP_000570806.1#27	NZ_JACJCO010000001.1	GCF_014636795.1
WP_188348887.1#27|Staphylococcus_aureus	1011	-	+	18	21537	22547	373297	374307	WP_001078456.1#27	NZ_JACJCO010000001.1	GCF_014636795.1
WP_190322607.1#28|Staphylococcus_aureus	1065	-	+	39	-16519	-15455	412065	413129	WP_000816133.1#28	NZ_JACOCU010000002.1	GCF_014693275.1
WP_190322607.1#28|Staphylococcus_aureus	1335	-	+	37	-15424	-14090	410700	412034	WP_000465472.1#28	NZ_JACOCU010000002.1	GCF_014693275.1
WP_190322607.1#28|Staphylococcus_aureus	1194	-	+	38	-14071	-12878	409488	410681	WP_001033018.1#28	NZ_JACOCU010000002.1	GCF_014693275.1
WP_190322607.1#28|Staphylococcus_aureus	987	-	-	17	-12211	-11225	407835	408821	WP_000662022.1#28	NZ_JACOCU010000002.1	GCF_014693275.1
WP_190322607.1#28|Staphylococcus_aureus	204	-	+	21	-10916	-10713	407323	407526	WP_000389759.1#28	NZ_JACOCU010000002.1	GCF_014693275.1
WP_190322607.1#28|Staphylococcus_aureus	297	-	+	13	-10664	-10368	406978	407274	WP_000201644.1#28	NZ_JACOCU010000002.1	GCF_014693275.1
WP_190322607.1#28|Staphylococcus_aureus	603	-	+	11	-10160	-9558	406168	406770	WP_000908956.1#28	NZ_JACOCU010000002.1	GCF_014693275.1
WP_190322607.1#28|Staphylococcus_aureus	3148	-	+	78	-9291	-6144	402754	405901	pseudogene_28.21*#28	NZ_JACOCU010000002.1	GCF_014693275.1
WP_190322607.1#28|Staphylococcus_aureus	483	-	+	7	-6087	-5605	402215	402697	WP_000410567.1#28	NZ_JACOCU010000002.1	GCF_014693275.1
WP_190322607.1#28|Staphylococcus_aureus	987	-	+	4	-5399	-4413	401023	402009	WP_000710555.1#28	NZ_JACOCU010000002.1	GCF_014693275.1
WP_190322607.1#28|Staphylococcus_aureus	771	-	+	1	-4192	-3422	400032	400802	WP_000977777.1#28	NZ_JACOCU010000002.1	GCF_014693275.1
WP_190322607.1#28|Staphylococcus_aureus	771	-	+	1	-3370	-2600	399210	399980	WP_000597207.1#28	NZ_JACOCU010000002.1	GCF_014693275.1
WP_190322607.1#28|Staphylococcus_aureus	768	-	+	1	-2532	-1765	398375	399142	WP_000826371.1#28	NZ_JACOCU010000002.1	GCF_014693275.1
WP_190322607.1#28|Staphylococcus_aureus	768	-	+	1	-1697	-930	397540	398307	WP_000826304.1#28	NZ_JACOCU010000002.1	GCF_014693275.1
WP_190322607.1#28|Staphylococcus_aureus	768	-	+	1	-863	-96	396706	397473	WP_000826312.1#28	NZ_JACOCU010000002.1	GCF_014693275.1
WP_190322607.1#28|Staphylococcus_aureus	2238	-	+	76	1	2238	394372	396609	WP_190322607.1#28	NZ_JACOCU010000002.1	GCF_014693275.1
WP_190322607.1#28|Staphylococcus_aureus	1179	-	+	5	2389	3567	393043	394221	WP_001075809.1#28	NZ_JACOCU010000002.1	GCF_014693275.1
WP_190322607.1#28|Staphylococcus_aureus	1389	-	+	3	3569	4957	391653	393041	WP_001006441.1#28	NZ_JACOCU010000002.1	GCF_014693275.1
WP_190322607.1#28|Staphylococcus_aureus	1662	-	-	6	5441	7102	389508	391169	WP_001792226.1#28	NZ_JACOCU010000002.1	GCF_014693275.1
WP_190322607.1#28|Staphylococcus_aureus	1776	-	-	9	7427	9202	387408	389183	WP_000291840.1#28	NZ_JACOCU010000002.1	GCF_014693275.1
WP_190322607.1#28|Staphylococcus_aureus	873	-	-	33	9376	10248	386362	387234	WP_001038103.1#28	NZ_JACOCU010000002.1	GCF_014693275.1
WP_190322607.1#28|Staphylococcus_aureus	1398	-	+	78	10361	11758	384852	386249	pseudogene_28.27*#28	NZ_JACOCU010000002.1	GCF_014693275.1
WP_190322607.1#28|Staphylococcus_aureus	474	-	+	8	11948	12421	384189	384662	WP_000036330.1#28	NZ_JACOCU010000002.1	GCF_014693275.1
WP_190322607.1#28|Staphylococcus_aureus	1593	-	+	10	12683	14275	382335	383927	WP_000173891.1#28	NZ_JACOCU010000002.1	GCF_014693275.1
WP_190322607.1#28|Staphylococcus_aureus	1527	-	-	14	14604	16130	380480	382006	WP_000728745.1#28	NZ_JACOCU010000002.1	GCF_014693275.1
WP_190322607.1#28|Staphylococcus_aureus	753	-	-	12	16551	17303	379307	380059	WP_000876756.1#28	NZ_JACOCU010000002.1	GCF_014693275.1
WP_190322607.1#28|Staphylococcus_aureus	999	-	-	2	17672	18670	377940	378938	WP_000136633.1#28	NZ_JACOCU010000002.1	GCF_014693275.1
WP_190322607.1#28|Staphylococcus_aureus	996	-	-	2	18667	19662	376948	377943	WP_000924990.1#28	NZ_JACOCU010000002.1	GCF_014693275.1
WP_190322607.1#28|Staphylococcus_aureus	993	-	-	15	19678	20670	375940	376932	WP_001045111.1#28	NZ_JACOCU010000002.1	GCF_014693275.1
WP_190322607.1#28|Staphylococcus_aureus	981	-	+	16	20901	21881	374729	375709	WP_000570808.1#28	NZ_JACOCU010000002.1	GCF_014693275.1
WP_190322607.1#28|Staphylococcus_aureus	1011	-	+	18	21878	22888	373722	374732	WP_001078461.1#28	NZ_JACOCU010000002.1	GCF_014693275.1
WP_262516103.1#29|Staphylococcus_aureus	972	+	-	32	-14310	-13339	43908	44879	WP_000140910.1#29	NZ_CP094752.1	GCF_025559085.1
WP_262516103.1#29|Staphylococcus_aureus	372	+	-	31	-13286	-12915	44932	45303	WP_000926750.1#29	NZ_CP094752.1	GCF_025559085.1
WP_262516103.1#29|Staphylococcus_aureus	1392	+	-	3	-12895	-11504	45323	46714	WP_262516097.1#29	NZ_CP094752.1	GCF_025559085.1
WP_262516103.1#29|Staphylococcus_aureus	204	+	+	30	-11390	-11187	46828	47031	WP_262516098.1#29	NZ_CP094752.1	GCF_025559085.1
WP_262516103.1#29|Staphylococcus_aureus	366	+	+	35	-11177	-10812	47041	47406	WP_262516099.1#29	NZ_CP094752.1	GCF_025559085.1
WP_262516103.1#29|Staphylococcus_aureus	576	+	+	25	-10537	-9962	47681	48256	WP_000414485.1#29	NZ_CP094752.1	GCF_025559085.1
WP_262516103.1#29|Staphylococcus_aureus	474	+	+	23	-9492	-9019	48726	49199	WP_000455978.1#29	NZ_CP094752.1	GCF_025559085.1
WP_262516103.1#29|Staphylococcus_aureus	987	+	-	17	-8912	-7926	49306	50292	WP_000662027.1#29	NZ_CP094752.1	GCF_025559085.1
WP_262516103.1#29|Staphylococcus_aureus	203	+	+	78	-7617	-7415	50601	50803	pseudogene_29.1*#29	NZ_CP094752.1	GCF_025559085.1
WP_262516103.1#29|Staphylococcus_aureus	297	+	+	13	-7366	-7070	50852	51148	WP_000179900.1#29	NZ_CP094752.1	GCF_025559085.1
WP_262516103.1#29|Staphylococcus_aureus	603	+	+	11	-6862	-6260	51356	51958	WP_000908950.1#29	NZ_CP094752.1	GCF_025559085.1
WP_262516103.1#29|Staphylococcus_aureus	3153	+	+	20	-5992	-2840	52226	55378	WP_262516101.1#29	NZ_CP094752.1	GCF_025559085.1
WP_262516103.1#29|Staphylococcus_aureus	483	+	+	7	-2757	-2275	55461	55943	WP_000714376.1#29	NZ_CP094752.1	GCF_025559085.1
WP_262516103.1#29|Staphylococcus_aureus	987	+	+	4	-2070	-1084	56148	57134	WP_000710549.1#29	NZ_CP094752.1	GCF_025559085.1
WP_262516103.1#29|Staphylococcus_aureus	771	+	+	1	-863	-93	57355	58125	WP_262516102.1#29	NZ_CP094752.1	GCF_025559085.1
WP_262516103.1#29|Staphylococcus_aureus	2238	+	+	76	1	2238	58219	60456	WP_262516103.1#29	NZ_CP094752.1	GCF_025559085.1
WP_262516103.1#29|Staphylococcus_aureus	1179	+	+	5	2389	3567	60607	61785	WP_001075804.1#29	NZ_CP094752.1	GCF_025559085.1
WP_262516103.1#29|Staphylococcus_aureus	1389	+	+	3	3569	4957	61787	63175	WP_001006427.1#29	NZ_CP094752.1	GCF_025559085.1
WP_262516103.1#29|Staphylococcus_aureus	1662	+	-	6	5443	7104	63661	65322	WP_001791319.1#29	NZ_CP094752.1	GCF_025559085.1
WP_262516103.1#29|Staphylococcus_aureus	1776	+	-	9	7429	9204	65647	67422	WP_000291835.1#29	NZ_CP094752.1	GCF_025559085.1
WP_262516103.1#29|Staphylococcus_aureus	474	+	+	8	9555	10028	67773	68246	WP_000036329.1#29	NZ_CP094752.1	GCF_025559085.1
WP_262516103.1#29|Staphylococcus_aureus	1593	+	+	10	10290	11882	68508	70100	WP_000173891.1#29	NZ_CP094752.1	GCF_025559085.1
WP_262516103.1#29|Staphylococcus_aureus	1527	+	-	14	12211	13737	70429	71955	WP_057485505.1#29	NZ_CP094752.1	GCF_025559085.1
WP_262516103.1#29|Staphylococcus_aureus	753	+	-	12	14158	14910	72376	73128	WP_000876758.1#29	NZ_CP094752.1	GCF_025559085.1
WP_262516103.1#29|Staphylococcus_aureus	999	+	-	2	15279	16277	73497	74495	WP_262516106.1#29	NZ_CP094752.1	GCF_025559085.1
WP_262516103.1#29|Staphylococcus_aureus	996	+	-	2	16274	17269	74492	75487	WP_228567323.1#29	NZ_CP094752.1	GCF_025559085.1
WP_262516103.1#29|Staphylococcus_aureus	993	+	-	15	17285	18277	75503	76495	WP_001045124.1#29	NZ_CP094752.1	GCF_025559085.1
WP_262516103.1#29|Staphylococcus_aureus	981	+	+	16	18508	19488	76726	77706	WP_000570808.1#29	NZ_CP094752.1	GCF_025559085.1
WP_262516103.1#29|Staphylococcus_aureus	1011	+	+	18	19485	20495	77703	78713	WP_262516108.1#29	NZ_CP094752.1	GCF_025559085.1
WP_262516103.1#29|Staphylococcus_aureus	1755	+	+	19	20516	22270	78734	80488	WP_001179395.1#29	NZ_CP094752.1	GCF_025559085.1
WP_262516103.1#29|Staphylococcus_aureus	1257	+	+	22	22263	23519	80481	81737	WP_000610053.1#29	NZ_CP094752.1	GCF_025559085.1
WP_252592286.1#30|Staphylococcus_aureus	972	-	-	32	-14310	-13339	57889	58860	WP_000140910.1#30	NZ_LSEB01000008.1	GCF_023926285.1
WP_252592286.1#30|Staphylococcus_aureus	372	-	-	31	-13286	-12915	57465	57836	WP_000926750.1#30	NZ_LSEB01000008.1	GCF_023926285.1
WP_252592286.1#30|Staphylococcus_aureus	1392	-	-	3	-12895	-11504	56054	57445	WP_001246797.1#30	NZ_LSEB01000008.1	GCF_023926285.1
WP_252592286.1#30|Staphylococcus_aureus	204	-	+	30	-11390	-11187	55737	55940	WP_000786141.1#30	NZ_LSEB01000008.1	GCF_023926285.1
WP_252592286.1#30|Staphylococcus_aureus	366	-	+	35	-11177	-10812	55362	55727	WP_001016371.1#30	NZ_LSEB01000008.1	GCF_023926285.1
WP_252592286.1#30|Staphylococcus_aureus	576	-	+	25	-10537	-9962	54512	55087	WP_252592288.1#30	NZ_LSEB01000008.1	GCF_023926285.1
WP_252592286.1#30|Staphylococcus_aureus	474	-	+	23	-9492	-9019	53569	54042	WP_000455978.1#30	NZ_LSEB01000008.1	GCF_023926285.1
WP_252592286.1#30|Staphylococcus_aureus	987	-	-	17	-8912	-7926	52476	53462	WP_000662027.1#30	NZ_LSEB01000008.1	GCF_023926285.1
WP_252592286.1#30|Staphylococcus_aureus	203	-	+	78	-7617	-7415	51965	52167	pseudogene_30.28*#30	NZ_LSEB01000008.1	GCF_023926285.1
WP_252592286.1#30|Staphylococcus_aureus	297	-	+	13	-7366	-7070	51620	51916	WP_000179900.1#30	NZ_LSEB01000008.1	GCF_023926285.1
WP_252592286.1#30|Staphylococcus_aureus	603	-	+	11	-6862	-6260	50810	51412	WP_000908950.1#30	NZ_LSEB01000008.1	GCF_023926285.1
WP_252592286.1#30|Staphylococcus_aureus	3153	-	+	78	-5992	-2840	47390	50542	pseudogene_30.30*#30	NZ_LSEB01000008.1	GCF_023926285.1
WP_252592286.1#30|Staphylococcus_aureus	483	-	+	7	-2757	-2275	46825	47307	WP_000714376.1#30	NZ_LSEB01000008.1	GCF_023926285.1
WP_252592286.1#30|Staphylococcus_aureus	987	-	+	4	-2070	-1084	45634	46620	WP_045178475.1#30	NZ_LSEB01000008.1	GCF_023926285.1
WP_252592286.1#30|Staphylococcus_aureus	771	-	+	1	-863	-93	44643	45413	WP_000977787.1#30	NZ_LSEB01000008.1	GCF_023926285.1
WP_252592286.1#30|Staphylococcus_aureus	2238	-	+	76	1	2238	42312	44549	WP_252592286.1#30	NZ_LSEB01000008.1	GCF_023926285.1
WP_252592286.1#30|Staphylococcus_aureus	1179	-	+	5	2389	3567	40983	42161	WP_001075804.1#30	NZ_LSEB01000008.1	GCF_023926285.1
WP_252592286.1#30|Staphylococcus_aureus	1389	-	+	3	3569	4957	39593	40981	WP_001006427.1#30	NZ_LSEB01000008.1	GCF_023926285.1
WP_252592286.1#30|Staphylococcus_aureus	1662	-	-	6	5443	7104	37446	39107	WP_078103552.1#30	NZ_LSEB01000008.1	GCF_023926285.1
WP_252592286.1#30|Staphylococcus_aureus	1776	-	-	9	7429	9204	35346	37121	WP_252592284.1#30	NZ_LSEB01000008.1	GCF_023926285.1
WP_252592286.1#30|Staphylococcus_aureus	474	-	+	8	9555	10028	34522	34995	WP_045178479.1#30	NZ_LSEB01000008.1	GCF_023926285.1
WP_252592286.1#30|Staphylococcus_aureus	1593	-	+	10	10290	11882	32668	34260	WP_252592282.1#30	NZ_LSEB01000008.1	GCF_023926285.1
WP_252592286.1#30|Staphylococcus_aureus	1479	-	-	14	12211	13689	30861	32339	WP_078171146.1#30	NZ_LSEB01000008.1	GCF_023926285.1
WP_252592286.1#30|Staphylococcus_aureus	753	-	-	12	14110	14862	29688	30440	WP_000876758.1#30	NZ_LSEB01000008.1	GCF_023926285.1
WP_252592286.1#30|Staphylococcus_aureus	999	-	-	2	15231	16229	28321	29319	WP_000136645.1#30	NZ_LSEB01000008.1	GCF_023926285.1
WP_252592286.1#30|Staphylococcus_aureus	996	-	-	2	16226	17221	27329	28324	WP_000925002.1#30	NZ_LSEB01000008.1	GCF_023926285.1
WP_252592286.1#30|Staphylococcus_aureus	993	-	-	15	17237	18229	26321	27313	WP_001045124.1#30	NZ_LSEB01000008.1	GCF_023926285.1
WP_252592286.1#30|Staphylococcus_aureus	981	-	+	16	18460	19440	25110	26090	WP_000570808.1#30	NZ_LSEB01000008.1	GCF_023926285.1
WP_252592286.1#30|Staphylococcus_aureus	1011	-	+	18	19437	20447	24103	25113	WP_001078457.1#30	NZ_LSEB01000008.1	GCF_023926285.1
WP_252592286.1#30|Staphylococcus_aureus	1755	-	+	19	20468	22222	22328	24082	WP_001179395.1#30	NZ_LSEB01000008.1	GCF_023926285.1
WP_252592286.1#30|Staphylococcus_aureus	1257	-	+	22	22215	23471	21079	22335	WP_000610053.1#30	NZ_LSEB01000008.1	GCF_023926285.1
WP_181875767.1#31|Staphylococcus_aureus	972	-	-	32	-14308	-13337	55986	56957	WP_000140910.1#31	NZ_JAINZA010000029.1	GCF_020167795.1
WP_181875767.1#31|Staphylococcus_aureus	372	-	-	31	-13284	-12913	55562	55933	WP_000926750.1#31	NZ_JAINZA010000029.1	GCF_020167795.1
WP_181875767.1#31|Staphylococcus_aureus	1329	-	-	3	-12893	-11565	54214	55542	WP_000578545.1#31	NZ_JAINZA010000029.1	GCF_020167795.1
WP_181875767.1#31|Staphylococcus_aureus	204	-	+	30	-11389	-11186	53835	54038	WP_000786141.1#31	NZ_JAINZA010000029.1	GCF_020167795.1
WP_181875767.1#31|Staphylococcus_aureus	357	-	+	78	-11167	-10811	53460	53816	pseudogene_31.0*#31	NZ_JAINZA010000029.1	GCF_020167795.1
WP_181875767.1#31|Staphylococcus_aureus	576	-	+	25	-10536	-9961	52610	53185	WP_224518687.1#31	NZ_JAINZA010000029.1	GCF_020167795.1
WP_181875767.1#31|Staphylococcus_aureus	474	-	+	23	-9491	-9018	51667	52140	WP_000455978.1#31	NZ_JAINZA010000029.1	GCF_020167795.1
WP_181875767.1#31|Staphylococcus_aureus	987	-	-	17	-8911	-7925	50574	51560	WP_000662027.1#31	NZ_JAINZA010000029.1	GCF_020167795.1
WP_181875767.1#31|Staphylococcus_aureus	202	-	+	78	-7616	-7415	50064	50265	pseudogene_31.30*#31	NZ_JAINZA010000029.1	GCF_020167795.1
WP_181875767.1#31|Staphylococcus_aureus	297	-	+	13	-7366	-7070	49719	50015	WP_000179900.1#31	NZ_JAINZA010000029.1	GCF_020167795.1
WP_181875767.1#31|Staphylococcus_aureus	603	-	+	11	-6862	-6260	48909	49511	WP_000908950.1#31	NZ_JAINZA010000029.1	GCF_020167795.1
WP_181875767.1#31|Staphylococcus_aureus	3153	-	+	20	-5992	-2840	45489	48641	WP_224518686.1#31	NZ_JAINZA010000029.1	GCF_020167795.1
WP_181875767.1#31|Staphylococcus_aureus	483	-	+	7	-2757	-2275	44924	45406	WP_000714376.1#31	NZ_JAINZA010000029.1	GCF_020167795.1
WP_181875767.1#31|Staphylococcus_aureus	987	-	+	4	-2070	-1084	43733	44719	WP_000710549.1#31	NZ_JAINZA010000029.1	GCF_020167795.1
WP_181875767.1#31|Staphylococcus_aureus	771	-	+	1	-863	-93	42742	43512	WP_000977788.1#31	NZ_JAINZA010000029.1	GCF_020167795.1
WP_181875767.1#31|Staphylococcus_aureus	2238	-	+	76	1	2238	40411	42648	WP_181875767.1#31	NZ_JAINZA010000029.1	GCF_020167795.1
WP_181875767.1#31|Staphylococcus_aureus	1179	-	+	5	2389	3567	39082	40260	WP_001075804.1#31	NZ_JAINZA010000029.1	GCF_020167795.1
WP_181875767.1#31|Staphylococcus_aureus	1389	-	+	3	3569	4957	37692	39080	WP_001006427.1#31	NZ_JAINZA010000029.1	GCF_020167795.1
WP_181875767.1#31|Staphylococcus_aureus	1662	-	-	6	5443	7104	35545	37206	WP_001791319.1#31	NZ_JAINZA010000029.1	GCF_020167795.1
WP_181875767.1#31|Staphylococcus_aureus	1776	-	-	9	7429	9204	33445	35220	WP_000291835.1#31	NZ_JAINZA010000029.1	GCF_020167795.1
WP_181875767.1#31|Staphylococcus_aureus	474	-	+	8	9555	10028	32621	33094	WP_000036329.1#31	NZ_JAINZA010000029.1	GCF_020167795.1
WP_181875767.1#31|Staphylococcus_aureus	1593	-	+	10	10290	11882	30767	32359	WP_000173891.1#31	NZ_JAINZA010000029.1	GCF_020167795.1
WP_181875767.1#31|Staphylococcus_aureus	1431	-	-	14	12211	13641	29008	30438	WP_224518685.1#31	NZ_JAINZA010000029.1	GCF_020167795.1
WP_181875767.1#31|Staphylococcus_aureus	753	-	-	12	14062	14814	27835	28587	WP_000876758.1#31	NZ_JAINZA010000029.1	GCF_020167795.1
WP_181875767.1#31|Staphylococcus_aureus	999	-	-	2	15183	16181	26468	27466	WP_000136645.1#31	NZ_JAINZA010000029.1	GCF_020167795.1
WP_181875767.1#31|Staphylococcus_aureus	996	-	-	2	16178	17173	25476	26471	WP_107375179.1#31	NZ_JAINZA010000029.1	GCF_020167795.1
WP_181875767.1#31|Staphylococcus_aureus	993	-	-	15	17189	18181	24468	25460	WP_001045124.1#31	NZ_JAINZA010000029.1	GCF_020167795.1
WP_181875767.1#31|Staphylococcus_aureus	981	-	+	16	18412	19392	23257	24237	WP_000570808.1#31	NZ_JAINZA010000029.1	GCF_020167795.1
WP_181875767.1#31|Staphylococcus_aureus	1011	-	+	18	19389	20399	22250	23260	WP_001078457.1#31	NZ_JAINZA010000029.1	GCF_020167795.1
WP_181875767.1#31|Staphylococcus_aureus	1755	-	+	19	20420	22174	20475	22229	WP_001179395.1#31	NZ_JAINZA010000029.1	GCF_020167795.1
WP_181875767.1#31|Staphylococcus_aureus	1257	-	+	22	22167	23423	19226	20482	WP_000610053.1#31	NZ_JAINZA010000029.1	GCF_020167795.1
WP_063636371.1#32|Staphylococcus_aureus	972	-	-	32	-14308	-13337	192602	193573	WP_000140910.1#32	NZ_LWRA01000003.1	GCF_001639185.1
WP_063636371.1#32|Staphylococcus_aureus	372	-	-	31	-13284	-12913	192178	192549	WP_000926750.1#32	NZ_LWRA01000003.1	GCF_001639185.1
WP_063636371.1#32|Staphylococcus_aureus	1329	-	-	3	-12893	-11565	190830	192158	WP_000578545.1#32	NZ_LWRA01000003.1	GCF_001639185.1
WP_063636371.1#32|Staphylococcus_aureus	204	-	+	30	-11389	-11186	190451	190654	WP_000786141.1#32	NZ_LWRA01000003.1	GCF_001639185.1
WP_063636371.1#32|Staphylococcus_aureus	366	-	+	35	-11176	-10811	190076	190441	WP_001016371.1#32	NZ_LWRA01000003.1	GCF_001639185.1
WP_063636371.1#32|Staphylococcus_aureus	576	-	+	25	-10536	-9961	189226	189801	WP_000414485.1#32	NZ_LWRA01000003.1	GCF_001639185.1
WP_063636371.1#32|Staphylococcus_aureus	474	-	+	23	-9491	-9018	188283	188756	WP_000455978.1#32	NZ_LWRA01000003.1	GCF_001639185.1
WP_063636371.1#32|Staphylococcus_aureus	987	-	-	17	-8911	-7925	187190	188176	WP_000662027.1#32	NZ_LWRA01000003.1	GCF_001639185.1
WP_063636371.1#32|Staphylococcus_aureus	202	-	+	78	-7616	-7415	186680	186881	pseudogene_32.27*#32	NZ_LWRA01000003.1	GCF_001639185.1
WP_063636371.1#32|Staphylococcus_aureus	297	-	+	13	-7366	-7070	186335	186631	WP_000179900.1#32	NZ_LWRA01000003.1	GCF_001639185.1
WP_063636371.1#32|Staphylococcus_aureus	603	-	+	11	-6862	-6260	185525	186127	WP_000908950.1#32	NZ_LWRA01000003.1	GCF_001639185.1
WP_063636371.1#32|Staphylococcus_aureus	3153	-	+	20	-5992	-2840	182105	185257	WP_000080571.1#32	NZ_LWRA01000003.1	GCF_001639185.1
WP_063636371.1#32|Staphylococcus_aureus	483	-	+	7	-2757	-2275	181540	182022	WP_000714376.1#32	NZ_LWRA01000003.1	GCF_001639185.1
WP_063636371.1#32|Staphylococcus_aureus	987	-	+	4	-2070	-1084	180349	181335	WP_000710549.1#32	NZ_LWRA01000003.1	GCF_001639185.1
WP_063636371.1#32|Staphylococcus_aureus	771	-	+	1	-863	-93	179358	180128	WP_000977788.1#32	NZ_LWRA01000003.1	GCF_001639185.1
WP_063636371.1#32|Staphylococcus_aureus	2238	-	+	76	1	2238	177027	179264	WP_063636371.1#32	NZ_LWRA01000003.1	GCF_001639185.1
WP_063636371.1#32|Staphylococcus_aureus	1179	-	+	5	2389	3567	175698	176876	WP_001075804.1#32	NZ_LWRA01000003.1	GCF_001639185.1
WP_063636371.1#32|Staphylococcus_aureus	1389	-	+	3	3569	4957	174308	175696	WP_001006427.1#32	NZ_LWRA01000003.1	GCF_001639185.1
WP_063636371.1#32|Staphylococcus_aureus	1662	-	-	6	5443	7104	172161	173822	WP_001791319.1#32	NZ_LWRA01000003.1	GCF_001639185.1
WP_063636371.1#32|Staphylococcus_aureus	1776	-	-	9	7429	9204	170061	171836	WP_000291835.1#32	NZ_LWRA01000003.1	GCF_001639185.1
WP_063636371.1#32|Staphylococcus_aureus	474	-	+	8	9555	10028	169237	169710	WP_000036329.1#32	NZ_LWRA01000003.1	GCF_001639185.1
WP_063636371.1#32|Staphylococcus_aureus	1593	-	+	10	10290	11882	167383	168975	WP_000173891.1#32	NZ_LWRA01000003.1	GCF_001639185.1
WP_063636371.1#32|Staphylococcus_aureus	1527	-	-	14	12211	13737	165528	167054	WP_073392876.1#32	NZ_LWRA01000003.1	GCF_001639185.1
WP_063636371.1#32|Staphylococcus_aureus	753	-	-	12	14158	14910	164355	165107	WP_000876758.1#32	NZ_LWRA01000003.1	GCF_001639185.1
WP_063636371.1#32|Staphylococcus_aureus	999	-	-	2	15279	16277	162988	163986	WP_000136645.1#32	NZ_LWRA01000003.1	GCF_001639185.1
WP_063636371.1#32|Staphylococcus_aureus	996	-	-	2	16274	17269	161996	162991	WP_000925002.1#32	NZ_LWRA01000003.1	GCF_001639185.1
WP_063636371.1#32|Staphylococcus_aureus	993	-	-	15	17285	18277	160988	161980	WP_001045124.1#32	NZ_LWRA01000003.1	GCF_001639185.1
WP_063636371.1#32|Staphylococcus_aureus	981	-	+	16	18508	19488	159777	160757	WP_000570808.1#32	NZ_LWRA01000003.1	GCF_001639185.1
WP_063636371.1#32|Staphylococcus_aureus	1011	-	+	18	19485	20495	158770	159780	WP_001078457.1#32	NZ_LWRA01000003.1	GCF_001639185.1
WP_063636371.1#32|Staphylococcus_aureus	1755	-	+	19	20516	22270	156995	158749	WP_001179395.1#32	NZ_LWRA01000003.1	GCF_001639185.1
WP_063636371.1#32|Staphylococcus_aureus	1257	-	+	22	22263	23519	155746	157002	WP_000610053.1#32	NZ_LWRA01000003.1	GCF_001639185.1
WP_203228823.1#33|Staphylococcus_aureus	483	+	+	7	-2757	-2275	74	556	WP_162635824.1#33	NZ_JAAFLJ010000003.1	GCF_010363815.1
WP_203228823.1#33|Staphylococcus_aureus	987	+	+	4	-2070	-1084	761	1747	WP_162635825.1#33	NZ_JAAFLJ010000003.1	GCF_010363815.1
WP_203228823.1#33|Staphylococcus_aureus	771	+	+	1	-863	-93	1968	2738	WP_115210741.1#33	NZ_JAAFLJ010000003.1	GCF_010363815.1
WP_203228823.1#33|Staphylococcus_aureus	2238	+	+	76	1	2238	2832	5069	WP_203228823.1#33	NZ_JAAFLJ010000003.1	GCF_010363815.1
WP_203228823.1#33|Staphylococcus_aureus	1179	+	+	5	2389	3567	5220	6398	WP_162635826.1#33	NZ_JAAFLJ010000003.1	GCF_010363815.1
WP_203228823.1#33|Staphylococcus_aureus	1389	+	+	3	3569	4957	6400	7788	WP_001006428.1#33	NZ_JAAFLJ010000003.1	GCF_010363815.1
WP_203228823.1#33|Staphylococcus_aureus	1662	+	-	6	5446	7107	8277	9938	WP_162635859.1#33	NZ_JAAFLJ010000003.1	GCF_010363815.1
WP_203228823.1#33|Staphylococcus_aureus	1776	+	-	9	7432	9207	10263	12038	WP_162635827.1#33	NZ_JAAFLJ010000003.1	GCF_010363815.1
WP_203228823.1#33|Staphylococcus_aureus	873	+	-	33	9381	10253	12212	13084	WP_098817934.1#33	NZ_JAAFLJ010000003.1	GCF_010363815.1
WP_203228823.1#33|Staphylococcus_aureus	1398	+	+	36	10367	11764	13198	14595	WP_162635828.1#33	NZ_JAAFLJ010000003.1	GCF_010363815.1
WP_203228823.1#33|Staphylococcus_aureus	474	+	+	8	11954	12427	14785	15258	WP_000036330.1#33	NZ_JAAFLJ010000003.1	GCF_010363815.1
WP_203228823.1#33|Staphylococcus_aureus	1593	+	+	10	12689	14281	15520	17112	WP_000173891.1#33	NZ_JAAFLJ010000003.1	GCF_010363815.1
WP_203228823.1#33|Staphylococcus_aureus	1479	+	-	14	14609	16087	17440	18918	WP_162635829.1#33	NZ_JAAFLJ010000003.1	GCF_010363815.1
WP_203228823.1#33|Staphylococcus_aureus	753	+	-	12	16508	17260	19339	20091	WP_162635830.1#33	NZ_JAAFLJ010000003.1	GCF_010363815.1
WP_203228823.1#33|Staphylococcus_aureus	999	+	-	2	17629	18627	20460	21458	WP_000136629.1#33	NZ_JAAFLJ010000003.1	GCF_010363815.1
WP_203228823.1#33|Staphylococcus_aureus	996	+	-	2	18624	19619	21455	22450	WP_162635831.1#33	NZ_JAAFLJ010000003.1	GCF_010363815.1
WP_203228823.1#33|Staphylococcus_aureus	993	+	-	15	19635	20627	22466	23458	WP_162635832.1#33	NZ_JAAFLJ010000003.1	GCF_010363815.1
WP_203228823.1#33|Staphylococcus_aureus	981	+	+	16	20858	21838	23689	24669	WP_000570808.1#33	NZ_JAAFLJ010000003.1	GCF_010363815.1
WP_203228823.1#33|Staphylococcus_aureus	1011	+	+	18	21835	22845	24666	25676	WP_001078456.1#33	NZ_JAAFLJ010000003.1	GCF_010363815.1
WP_218704756.1#34|Staphylococcus_aureus	987	-	+	4	-2908	-1922	53354	54340	WP_000710558.1#34	NZ_JAHVFH010000017.1	GCF_019265705.1
WP_218704756.1#34|Staphylococcus_aureus	771	-	+	1	-1702	-932	52364	53134	WP_000977806.1#34	NZ_JAHVFH010000017.1	GCF_019265705.1
WP_218704756.1#34|Staphylococcus_aureus	768	-	+	1	-864	-97	51529	52296	WP_000826303.1#34	NZ_JAHVFH010000017.1	GCF_019265705.1
WP_218704756.1#34|Staphylococcus_aureus	2238	-	+	76	1	2238	49194	51431	WP_218704756.1#34	NZ_JAHVFH010000017.1	GCF_019265705.1
WP_218704756.1#34|Staphylococcus_aureus	1179	-	+	5	2389	3567	47865	49043	WP_001075821.1#34	NZ_JAHVFH010000017.1	GCF_019265705.1
WP_218704756.1#34|Staphylococcus_aureus	1389	-	+	3	3569	4957	46475	47863	WP_001006425.1#34	NZ_JAHVFH010000017.1	GCF_019265705.1
WP_218704756.1#34|Staphylococcus_aureus	1662	-	-	6	5444	7105	44327	45988	WP_001791319.1#34	NZ_JAHVFH010000017.1	GCF_019265705.1
WP_218704756.1#34|Staphylococcus_aureus	1776	-	-	9	7432	9207	42225	44000	WP_001670226.1#34	NZ_JAHVFH010000017.1	GCF_019265705.1
WP_218704756.1#34|Staphylococcus_aureus	474	-	+	8	9558	10031	41401	41874	WP_000036335.1#34	NZ_JAHVFH010000017.1	GCF_019265705.1
WP_218704756.1#34|Staphylococcus_aureus	1593	-	+	10	10293	11885	39547	41139	WP_000173894.1#34	NZ_JAHVFH010000017.1	GCF_019265705.1
WP_218704756.1#34|Staphylococcus_aureus	1671	-	-	14	12214	13884	37548	39218	WP_041494635.1#34	NZ_JAHVFH010000017.1	GCF_019265705.1
WP_218704756.1#34|Staphylococcus_aureus	753	-	-	12	14305	15057	36375	37127	WP_000876756.1#34	NZ_JAHVFH010000017.1	GCF_019265705.1
WP_218704756.1#34|Staphylococcus_aureus	999	-	-	2	15426	16424	35008	36006	WP_000136638.1#34	NZ_JAHVFH010000017.1	GCF_019265705.1
WP_218704756.1#34|Staphylococcus_aureus	996	-	-	2	16421	17416	34016	35011	WP_000924999.1#34	NZ_JAHVFH010000017.1	GCF_019265705.1
WP_218704756.1#34|Staphylococcus_aureus	993	-	-	15	17432	18424	33008	34000	WP_001045111.1#34	NZ_JAHVFH010000017.1	GCF_019265705.1
WP_218704756.1#34|Staphylococcus_aureus	981	-	+	16	18655	19635	31797	32777	WP_000570808.1#34	NZ_JAHVFH010000017.1	GCF_019265705.1
WP_218704756.1#34|Staphylococcus_aureus	1011	-	+	18	19632	20642	30790	31800	WP_001078456.1#34	NZ_JAHVFH010000017.1	GCF_019265705.1
WP_218704756.1#34|Staphylococcus_aureus	1755	-	+	19	20663	22417	29015	30769	WP_001179389.1#34	NZ_JAHVFH010000017.1	GCF_019265705.1
WP_218704756.1#34|Staphylococcus_aureus	1257	-	+	22	22410	23666	27766	29022	WP_000610056.1#34	NZ_JAHVFH010000017.1	GCF_019265705.1
WP_172598731.1#35|Staphylococcus_aureus	1392	+	-	3	-14227	-12836	101910	103301	WP_001246796.1#35	NZ_LR027873.1	GCF_900607275.1
WP_172598731.1#35|Staphylococcus_aureus	204	+	+	30	-12722	-12519	103415	103618	WP_000786141.1#35	NZ_LR027873.1	GCF_900607275.1
WP_172598731.1#35|Staphylococcus_aureus	366	+	+	35	-12509	-12144	103628	103993	WP_001016371.1#35	NZ_LR027873.1	GCF_900607275.1
WP_172598731.1#35|Staphylococcus_aureus	576	+	+	25	-11869	-11294	104268	104843	WP_000414486.1#35	NZ_LR027873.1	GCF_900607275.1
WP_172598731.1#35|Staphylococcus_aureus	474	+	+	23	-10824	-10351	105313	105786	WP_000455978.1#35	NZ_LR027873.1	GCF_900607275.1
WP_172598731.1#35|Staphylococcus_aureus	987	+	-	17	-10244	-9258	105893	106879	WP_000662039.1#35	NZ_LR027873.1	GCF_900607275.1
WP_172598731.1#35|Staphylococcus_aureus	137	+	+	78	-8949	-8813	107188	107324	pseudogene_35.8*#35	NZ_LR027873.1	GCF_900607275.1
WP_172598731.1#35|Staphylococcus_aureus	1173	+	-	64	-8762	-7590	107375	108547	WP_000195429.1#35	NZ_LR027873.1	GCF_900607275.1
WP_172598731.1#35|Staphylococcus_aureus	81	+	+	78	-7495	-7415	108642	108722	pseudogene_35.4*#35	NZ_LR027873.1	GCF_900607275.1
WP_172598731.1#35|Staphylococcus_aureus	297	+	+	13	-7366	-7070	108771	109067	WP_000179900.1#35	NZ_LR027873.1	GCF_900607275.1
WP_172598731.1#35|Staphylococcus_aureus	603	+	+	11	-6862	-6260	109275	109877	WP_000908950.1#35	NZ_LR027873.1	GCF_900607275.1
WP_172598731.1#35|Staphylococcus_aureus	3153	+	+	20	-5992	-2840	110145	113297	WP_000080572.1#35	NZ_LR027873.1	GCF_900607275.1
WP_172598731.1#35|Staphylococcus_aureus	483	+	+	7	-2757	-2275	113380	113862	WP_000714376.1#35	NZ_LR027873.1	GCF_900607275.1
WP_172598731.1#35|Staphylococcus_aureus	987	+	+	4	-2070	-1084	114067	115053	WP_000710549.1#35	NZ_LR027873.1	GCF_900607275.1
WP_172598731.1#35|Staphylococcus_aureus	771	+	+	1	-863	-93	115274	116044	WP_000977786.1#35	NZ_LR027873.1	GCF_900607275.1
WP_172598731.1#35|Staphylococcus_aureus	2238	+	+	76	1	2238	116138	118375	WP_172598731.1#35	NZ_LR027873.1	GCF_900607275.1
WP_172598731.1#35|Staphylococcus_aureus	1179	+	+	5	2389	3567	118526	119704	WP_001075804.1#35	NZ_LR027873.1	GCF_900607275.1
WP_172598731.1#35|Staphylococcus_aureus	1389	+	+	3	3569	4957	119706	121094	WP_130825074.1#35	NZ_LR027873.1	GCF_900607275.1
WP_172598731.1#35|Staphylococcus_aureus	1662	+	-	6	5443	7104	121580	123241	WP_001791319.1#35	NZ_LR027873.1	GCF_900607275.1
WP_172598731.1#35|Staphylococcus_aureus	1776	+	-	9	7429	9204	123566	125341	WP_000291835.1#35	NZ_LR027873.1	GCF_900607275.1
WP_172598731.1#35|Staphylococcus_aureus	474	+	+	8	9555	10028	125692	126165	WP_000036329.1#35	NZ_LR027873.1	GCF_900607275.1
WP_172598731.1#35|Staphylococcus_aureus	1593	+	+	10	10290	11882	126427	128019	WP_000173891.1#35	NZ_LR027873.1	GCF_900607275.1
WP_172598731.1#35|Staphylococcus_aureus	1281	+	-	14	12211	13491	128348	129628	WP_000728718.1#35	NZ_LR027873.1	GCF_900607275.1
WP_172598731.1#35|Staphylococcus_aureus	753	+	-	12	13911	14663	130048	130800	WP_000876758.1#35	NZ_LR027873.1	GCF_900607275.1
WP_172598731.1#35|Staphylococcus_aureus	999	+	-	2	15032	16030	131169	132167	WP_000136645.1#35	NZ_LR027873.1	GCF_900607275.1
WP_172598731.1#35|Staphylococcus_aureus	996	+	-	2	16027	17022	132164	133159	WP_000925002.1#35	NZ_LR027873.1	GCF_900607275.1
WP_172598731.1#35|Staphylococcus_aureus	993	+	-	15	17038	18030	133175	134167	WP_001045124.1#35	NZ_LR027873.1	GCF_900607275.1
WP_172598731.1#35|Staphylococcus_aureus	981	+	+	16	18261	19241	134398	135378	WP_000570809.1#35	NZ_LR027873.1	GCF_900607275.1
WP_172598731.1#35|Staphylococcus_aureus	1011	+	+	18	19238	20248	135375	136385	WP_001078457.1#35	NZ_LR027873.1	GCF_900607275.1
WP_172598731.1#35|Staphylococcus_aureus	1755	+	+	19	20269	22023	136406	138160	WP_001179395.1#35	NZ_LR027873.1	GCF_900607275.1
WP_172598731.1#35|Staphylococcus_aureus	1257	+	+	22	22016	23272	138153	139409	WP_000610053.1#35	NZ_LR027873.1	GCF_900607275.1
WP_191961718.1#36|Staphylococcus_aureus	204	+	+	21	-12564	-12361	9086	9289	WP_000389771.1#36	NZ_VRQF01000004.1	GCF_008762945.1
WP_191961718.1#36|Staphylococcus_aureus	297	+	+	13	-12312	-12016	9338	9634	WP_000179890.1#36	NZ_VRQF01000004.1	GCF_008762945.1
WP_191961718.1#36|Staphylococcus_aureus	1221	+	-	26	-11953	-10733	9697	10917	WP_000130759.1#36	NZ_VRQF01000004.1	GCF_008762945.1
WP_191961718.1#36|Staphylococcus_aureus	552	+	-	27	-10740	-10189	10910	11461	WP_000627030.1#36	NZ_VRQF01000004.1	GCF_008762945.1
WP_191961718.1#36|Staphylococcus_aureus	861	+	+	24	-10076	-9216	11574	12434	WP_001052502.1#36	NZ_VRQF01000004.1	GCF_008762945.1
WP_191961718.1#36|Staphylococcus_aureus	603	+	+	11	-8592	-7990	13058	13660	WP_000908949.1#36	NZ_VRQF01000004.1	GCF_008762945.1
WP_191961718.1#36|Staphylococcus_aureus	915	+	-	28	-7698	-6784	13952	14866	WP_000814441.1#36	NZ_VRQF01000004.1	GCF_008762945.1
WP_191961718.1#36|Staphylococcus_aureus	554	+	+	78	-6605	-6052	15045	15598	pseudogene_36.8*#36	NZ_VRQF01000004.1	GCF_008762945.1
WP_191961718.1#36|Staphylococcus_aureus	732	+	+	34	-5821	-5090	15829	16560	WP_001181360.1#36	NZ_VRQF01000004.1	GCF_008762945.1
WP_191961718.1#36|Staphylococcus_aureus	483	+	+	7	-4935	-4453	16715	17197	WP_000714386.1#36	NZ_VRQF01000004.1	GCF_008762945.1
WP_191961718.1#36|Staphylococcus_aureus	987	+	+	4	-4248	-3262	17402	18388	WP_000710579.1#36	NZ_VRQF01000004.1	GCF_008762945.1
WP_191961718.1#36|Staphylococcus_aureus	771	+	+	1	-3041	-2271	18609	19379	WP_000977785.1#36	NZ_VRQF01000004.1	GCF_008762945.1
WP_191961718.1#36|Staphylococcus_aureus	1377	+	+	40	-2268	-892	19382	20758	WP_000161983.1#36	NZ_VRQF01000004.1	GCF_008762945.1
WP_191961718.1#36|Staphylococcus_aureus	327	+	+	41	-892	-566	20758	21084	WP_001812843.1#36	NZ_VRQF01000004.1	GCF_008762945.1
WP_191961718.1#36|Staphylococcus_aureus	312	+	+	42	-562	-251	21088	21399	WP_000512632.1#36	NZ_VRQF01000004.1	GCF_008762945.1
WP_191961718.1#36|Staphylococcus_aureus	2238	+	+	76	1	2238	21651	23888	WP_191961718.1#36	NZ_VRQF01000004.1	GCF_008762945.1
WP_191961718.1#36|Staphylococcus_aureus	1179	+	+	5	2389	3567	24039	25217	WP_001075805.1#36	NZ_VRQF01000004.1	GCF_008762945.1
WP_191961718.1#36|Staphylococcus_aureus	1389	+	+	3	3569	4957	25219	26607	WP_001006433.1#36	NZ_VRQF01000004.1	GCF_008762945.1
WP_191961718.1#36|Staphylococcus_aureus	1464	+	+	0	5304	6767	26954	28417	WP_000722414.1#36	NZ_VRQF01000004.1	GCF_008762945.1
WP_191961718.1#36|Staphylococcus_aureus	495	+	+	0	6830	7324	28480	28974	WP_000143248.1#36	NZ_VRQF01000004.1	GCF_008762945.1
WP_191961718.1#36|Staphylococcus_aureus	1662	+	-	6	7550	9211	29200	30861	WP_001800966.1#36	NZ_VRQF01000004.1	GCF_008762945.1
WP_191961718.1#36|Staphylococcus_aureus	1776	+	-	9	9538	11313	31188	32963	WP_000291829.1#36	NZ_VRQF01000004.1	GCF_008762945.1
WP_191961718.1#36|Staphylococcus_aureus	474	+	+	8	11665	12138	33315	33788	WP_000036325.1#36	NZ_VRQF01000004.1	GCF_008762945.1
WP_191961718.1#36|Staphylococcus_aureus	1593	+	+	10	12400	13992	34050	35642	WP_000173891.1#36	NZ_VRQF01000004.1	GCF_008762945.1
WP_191961718.1#36|Staphylococcus_aureus	1479	+	-	14	14315	15793	35965	37443	WP_000728750.1#36	NZ_VRQF01000004.1	GCF_008762945.1
WP_191961718.1#36|Staphylococcus_aureus	753	+	-	12	16214	16966	37864	38616	WP_000876751.1#36	NZ_VRQF01000004.1	GCF_008762945.1
WP_191961718.1#36|Staphylococcus_aureus	999	+	-	2	17335	18333	38985	39983	WP_000136631.1#36	NZ_VRQF01000004.1	GCF_008762945.1
WP_191961718.1#36|Staphylococcus_aureus	996	+	-	2	18330	19325	39980	40975	WP_000925001.1#36	NZ_VRQF01000004.1	GCF_008762945.1
WP_191961718.1#36|Staphylococcus_aureus	993	+	-	15	19341	20333	40991	41983	WP_001045111.1#36	NZ_VRQF01000004.1	GCF_008762945.1
WP_191961718.1#36|Staphylococcus_aureus	981	+	+	16	20564	21544	42214	43194	WP_000570808.1#36	NZ_VRQF01000004.1	GCF_008762945.1
WP_191961718.1#36|Staphylococcus_aureus	1011	+	+	18	21541	22551	43191	44201	WP_001078456.1#36	NZ_VRQF01000004.1	GCF_008762945.1
WP_172607352.1#37|Staphylococcus_aureus	1221	-	-	26	-15771	-14551	80372	81592	WP_000130763.1#37	NZ_JAAFLP010000003.1	GCF_010364755.1
WP_172607352.1#37|Staphylococcus_aureus	552	-	-	27	-14558	-14007	79828	80379	WP_000627024.1#37	NZ_JAAFLP010000003.1	GCF_010364755.1
WP_172607352.1#37|Staphylococcus_aureus	861	-	+	24	-13894	-13034	78855	79715	WP_001052510.1#37	NZ_JAAFLP010000003.1	GCF_010364755.1
WP_172607352.1#37|Staphylococcus_aureus	534	-	-	51	-12679	-12146	77967	78500	WP_000543163.1#37	NZ_JAAFLP010000003.1	GCF_010364755.1
WP_172607352.1#37|Staphylococcus_aureus	735	-	+	24	-12046	-11312	77133	77867	WP_001010294.1#37	NZ_JAAFLP010000003.1	GCF_010364755.1
WP_172607352.1#37|Staphylococcus_aureus	603	-	+	11	-10878	-10276	76097	76699	WP_000908953.1#37	NZ_JAAFLP010000003.1	GCF_010364755.1
WP_172607352.1#37|Staphylococcus_aureus	3153	-	+	20	-10009	-6857	72678	75830	WP_000080576.1#37	NZ_JAAFLP010000003.1	GCF_010364755.1
WP_172607352.1#37|Staphylococcus_aureus	483	-	+	7	-6800	-6318	72139	72621	WP_000410568.1#37	NZ_JAAFLP010000003.1	GCF_010364755.1
WP_172607352.1#37|Staphylococcus_aureus	987	-	+	4	-6113	-5127	70948	71934	WP_000710575.1#37	NZ_JAAFLP010000003.1	GCF_010364755.1
WP_172607352.1#37|Staphylococcus_aureus	771	-	+	1	-4906	-4136	69957	70727	WP_000977774.1#37	NZ_JAAFLP010000003.1	GCF_010364755.1
WP_172607352.1#37|Staphylococcus_aureus	771	-	+	1	-4084	-3314	69135	69905	WP_000597213.1#37	NZ_JAAFLP010000003.1	GCF_010364755.1
WP_172607352.1#37|Staphylococcus_aureus	765	-	+	78	-3035	-2271	68092	68856	pseudogene_37.12*#37	NZ_JAAFLP010000003.1	GCF_010364755.1
WP_172607352.1#37|Staphylococcus_aureus	1377	-	+	40	-2268	-892	66713	68089	WP_001029555.1#37	NZ_JAAFLP010000003.1	GCF_010364755.1
WP_172607352.1#37|Staphylococcus_aureus	327	-	+	41	-892	-566	66387	66713	WP_001804823.1#37	NZ_JAAFLP010000003.1	GCF_010364755.1
WP_172607352.1#37|Staphylococcus_aureus	312	-	+	42	-562	-251	66072	66383	WP_000512631.1#37	NZ_JAAFLP010000003.1	GCF_010364755.1
WP_172607352.1#37|Staphylococcus_aureus	2238	-	+	76	1	2238	63583	65820	WP_172607352.1#37	NZ_JAAFLP010000003.1	GCF_010364755.1
WP_172607352.1#37|Staphylococcus_aureus	1179	-	+	5	2389	3567	62254	63432	WP_001075820.1#37	NZ_JAAFLP010000003.1	GCF_010364755.1
WP_172607352.1#37|Staphylococcus_aureus	1389	-	+	3	3569	4957	60864	62252	WP_001006425.1#37	NZ_JAAFLP010000003.1	GCF_010364755.1
WP_172607352.1#37|Staphylococcus_aureus	1662	-	-	6	5444	7105	58716	60377	WP_001800966.1#37	NZ_JAAFLP010000003.1	GCF_010364755.1
WP_172607352.1#37|Staphylococcus_aureus	1776	-	-	9	7429	9204	56617	58392	WP_000291838.1#37	NZ_JAAFLP010000003.1	GCF_010364755.1
WP_172607352.1#37|Staphylococcus_aureus	474	-	+	8	9555	10028	55793	56266	WP_000036329.1#37	NZ_JAAFLP010000003.1	GCF_010364755.1
WP_172607352.1#37|Staphylococcus_aureus	1593	-	+	10	10290	11882	53939	55531	WP_000173904.1#37	NZ_JAAFLP010000003.1	GCF_010364755.1
WP_172607352.1#37|Staphylococcus_aureus	1455	-	-	14	12211	13665	52156	53610	WP_032099372.1#37	NZ_JAAFLP010000003.1	GCF_010364755.1
WP_172607352.1#37|Staphylococcus_aureus	753	-	-	12	14086	14838	50983	51735	WP_162653775.1#37	NZ_JAAFLP010000003.1	GCF_010364755.1
WP_172607352.1#37|Staphylococcus_aureus	999	-	-	2	15207	16205	49616	50614	WP_000136643.1#37	NZ_JAAFLP010000003.1	GCF_010364755.1
WP_172607352.1#37|Staphylococcus_aureus	996	-	-	2	16202	17197	48624	49619	WP_000924993.1#37	NZ_JAAFLP010000003.1	GCF_010364755.1
WP_172607352.1#37|Staphylococcus_aureus	993	-	-	15	17213	18205	47616	48608	WP_001045111.1#37	NZ_JAAFLP010000003.1	GCF_010364755.1
WP_172607352.1#37|Staphylococcus_aureus	981	-	+	16	18436	19416	46405	47385	WP_000570808.1#37	NZ_JAAFLP010000003.1	GCF_010364755.1
WP_172607352.1#37|Staphylococcus_aureus	1011	-	+	18	19413	20423	45398	46408	WP_001078456.1#37	NZ_JAAFLP010000003.1	GCF_010364755.1
WP_172607352.1#37|Staphylococcus_aureus	1755	-	+	19	20444	22198	43623	45377	WP_001179388.1#37	NZ_JAAFLP010000003.1	GCF_010364755.1
WP_172607352.1#37|Staphylococcus_aureus	1257	-	+	22	22191	23447	42374	43630	WP_000610051.1#37	NZ_JAAFLP010000003.1	GCF_010364755.1
WP_061843158.1#39|Staphylococcus_aureus	972	-	-	32	-14309	-13338	169690	170661	WP_061843159.1#39	NZ_FJNV01000003.1	GCF_900070215.1
WP_061843158.1#39|Staphylococcus_aureus	372	-	-	31	-13285	-12914	169266	169637	WP_000926750.1#39	NZ_FJNV01000003.1	GCF_900070215.1
WP_061843158.1#39|Staphylococcus_aureus	1392	-	-	3	-12894	-11503	167855	169246	WP_001246797.1#39	NZ_FJNV01000003.1	GCF_900070215.1
WP_061843158.1#39|Staphylococcus_aureus	204	-	+	30	-11389	-11186	167538	167741	WP_000786141.1#39	NZ_FJNV01000003.1	GCF_900070215.1
WP_061843158.1#39|Staphylococcus_aureus	366	-	+	35	-11176	-10811	167163	167528	WP_078171404.1#39	NZ_FJNV01000003.1	GCF_900070215.1
WP_061843158.1#39|Staphylococcus_aureus	576	-	+	25	-10536	-9961	166313	166888	WP_000414485.1#39	NZ_FJNV01000003.1	GCF_900070215.1
WP_061843158.1#39|Staphylococcus_aureus	474	-	+	23	-9491	-9018	165370	165843	WP_000455978.1#39	NZ_FJNV01000003.1	GCF_900070215.1
WP_061843158.1#39|Staphylococcus_aureus	987	-	-	17	-8911	-7925	164277	165263	WP_000662027.1#39	NZ_FJNV01000003.1	GCF_900070215.1
WP_061843158.1#39|Staphylococcus_aureus	202	-	+	78	-7616	-7415	163767	163968	pseudogene_39.18*#39	NZ_FJNV01000003.1	GCF_900070215.1
WP_061843158.1#39|Staphylococcus_aureus	297	-	+	13	-7366	-7070	163422	163718	WP_000179900.1#39	NZ_FJNV01000003.1	GCF_900070215.1
WP_061843158.1#39|Staphylococcus_aureus	603	-	+	11	-6862	-6260	162612	163214	WP_000908950.1#39	NZ_FJNV01000003.1	GCF_900070215.1
WP_061843158.1#39|Staphylococcus_aureus	3153	-	+	20	-5992	-2840	159192	162344	WP_000080571.1#39	NZ_FJNV01000003.1	GCF_900070215.1
WP_061843158.1#39|Staphylococcus_aureus	483	-	+	7	-2757	-2275	158627	159109	WP_000714376.1#39	NZ_FJNV01000003.1	GCF_900070215.1
WP_061843158.1#39|Staphylococcus_aureus	987	-	+	4	-2070	-1084	157436	158422	WP_000710549.1#39	NZ_FJNV01000003.1	GCF_900070215.1
WP_061843158.1#39|Staphylococcus_aureus	771	-	+	1	-863	-93	156445	157215	WP_000977787.1#39	NZ_FJNV01000003.1	GCF_900070215.1
WP_061843158.1#39|Staphylococcus_aureus	2238	-	+	76	1	2238	154114	156351	WP_061843158.1#39	NZ_FJNV01000003.1	GCF_900070215.1
WP_061843158.1#39|Staphylococcus_aureus	1179	-	+	5	2389	3567	152785	153963	WP_001075804.1#39	NZ_FJNV01000003.1	GCF_900070215.1
WP_061843158.1#39|Staphylococcus_aureus	1389	-	+	3	3569	4957	151395	152783	WP_001006427.1#39	NZ_FJNV01000003.1	GCF_900070215.1
WP_061843158.1#39|Staphylococcus_aureus	1662	-	-	6	5443	7104	149248	150909	WP_001791319.1#39	NZ_FJNV01000003.1	GCF_900070215.1
WP_061843158.1#39|Staphylococcus_aureus	1776	-	-	9	7429	9204	147148	148923	WP_000291835.1#39	NZ_FJNV01000003.1	GCF_900070215.1
WP_061843158.1#39|Staphylococcus_aureus	474	-	+	8	9555	10028	146324	146797	WP_000036329.1#39	NZ_FJNV01000003.1	GCF_900070215.1
WP_061843158.1#39|Staphylococcus_aureus	1593	-	+	10	10290	11882	144470	146062	WP_061843157.1#39	NZ_FJNV01000003.1	GCF_900070215.1
WP_061843158.1#39|Staphylococcus_aureus	1407	-	-	14	12211	13617	142735	144141	WP_061843156.1#39	NZ_FJNV01000003.1	GCF_900070215.1
WP_061843158.1#39|Staphylococcus_aureus	753	-	-	12	14038	14790	141562	142314	WP_000876758.1#39	NZ_FJNV01000003.1	GCF_900070215.1
WP_061843158.1#39|Staphylococcus_aureus	999	-	-	2	15159	16157	140195	141193	WP_000136645.1#39	NZ_FJNV01000003.1	GCF_900070215.1
WP_061843158.1#39|Staphylococcus_aureus	996	-	-	2	16154	17149	139203	140198	WP_000925002.1#39	NZ_FJNV01000003.1	GCF_900070215.1
WP_061843158.1#39|Staphylococcus_aureus	993	-	-	15	17165	18157	138195	139187	WP_061843155.1#39	NZ_FJNV01000003.1	GCF_900070215.1
WP_061843158.1#39|Staphylococcus_aureus	981	-	+	16	18388	19368	136984	137964	WP_000570808.1#39	NZ_FJNV01000003.1	GCF_900070215.1
WP_061843158.1#39|Staphylococcus_aureus	1011	-	+	18	19365	20375	135977	136987	WP_001078457.1#39	NZ_FJNV01000003.1	GCF_900070215.1
WP_061843158.1#39|Staphylococcus_aureus	1755	-	+	19	20396	22150	134202	135956	WP_001179395.1#39	NZ_FJNV01000003.1	GCF_900070215.1
WP_061843158.1#39|Staphylococcus_aureus	1257	-	+	22	22143	23399	132953	134209	WP_000610053.1#39	NZ_FJNV01000003.1	GCF_900070215.1
WP_279525555.1#40|Staphylococcus_aureus	972	+	-	32	-14310	-13339	14471	15442	WP_000140910.1#40	NZ_JARVTT010000001.1	GCF_029809255.1
WP_279525555.1#40|Staphylococcus_aureus	372	+	-	31	-13286	-12915	15495	15866	WP_000926750.1#40	NZ_JARVTT010000001.1	GCF_029809255.1
WP_279525555.1#40|Staphylococcus_aureus	1392	+	-	3	-12895	-11504	15886	17277	WP_001246796.1#40	NZ_JARVTT010000001.1	GCF_029809255.1
WP_279525555.1#40|Staphylococcus_aureus	189	+	+	30	-11375	-11187	17406	17594	WP_001795007.1#40	NZ_JARVTT010000001.1	GCF_029809255.1
WP_279525555.1#40|Staphylococcus_aureus	366	+	+	35	-11177	-10812	17604	17969	WP_001016371.1#40	NZ_JARVTT010000001.1	GCF_029809255.1
WP_279525555.1#40|Staphylococcus_aureus	576	+	+	25	-10537	-9962	18244	18819	WP_000414486.1#40	NZ_JARVTT010000001.1	GCF_029809255.1
WP_279525555.1#40|Staphylococcus_aureus	474	+	+	23	-9492	-9019	19289	19762	WP_000455978.1#40	NZ_JARVTT010000001.1	GCF_029809255.1
WP_279525555.1#40|Staphylococcus_aureus	987	+	-	17	-8912	-7926	19869	20855	WP_000662039.1#40	NZ_JARVTT010000001.1	GCF_029809255.1
WP_279525555.1#40|Staphylococcus_aureus	203	+	+	78	-7617	-7415	21164	21366	pseudogene_40.15*#40	NZ_JARVTT010000001.1	GCF_029809255.1
WP_279525555.1#40|Staphylococcus_aureus	297	+	+	13	-7366	-7070	21415	21711	WP_000179900.1#40	NZ_JARVTT010000001.1	GCF_029809255.1
WP_279525555.1#40|Staphylococcus_aureus	603	+	+	11	-6862	-6260	21919	22521	WP_000908950.1#40	NZ_JARVTT010000001.1	GCF_029809255.1
WP_279525555.1#40|Staphylococcus_aureus	3153	+	+	20	-5992	-2840	22789	25941	WP_000080572.1#40	NZ_JARVTT010000001.1	GCF_029809255.1
WP_279525555.1#40|Staphylococcus_aureus	483	+	+	7	-2757	-2275	26024	26506	WP_000714376.1#40	NZ_JARVTT010000001.1	GCF_029809255.1
WP_279525555.1#40|Staphylococcus_aureus	987	+	+	4	-2070	-1084	26711	27697	WP_000710549.1#40	NZ_JARVTT010000001.1	GCF_029809255.1
WP_279525555.1#40|Staphylococcus_aureus	771	+	+	1	-863	-93	27918	28688	WP_000977786.1#40	NZ_JARVTT010000001.1	GCF_029809255.1
WP_279525555.1#40|Staphylococcus_aureus	2238	+	+	76	1	2238	28782	31019	WP_279525555.1#40	NZ_JARVTT010000001.1	GCF_029809255.1
WP_279525555.1#40|Staphylococcus_aureus	1179	+	+	5	2389	3567	31170	32348	WP_001075804.1#40	NZ_JARVTT010000001.1	GCF_029809255.1
WP_279525555.1#40|Staphylococcus_aureus	1389	+	+	3	3569	4957	32350	33738	WP_001006427.1#40	NZ_JARVTT010000001.1	GCF_029809255.1
WP_279525555.1#40|Staphylococcus_aureus	1664	+	-	78	5443	7106	34224	35887	pseudogene_40.6*#40	NZ_JARVTT010000001.1	GCF_029809255.1
WP_279525555.1#40|Staphylococcus_aureus	1776	+	-	9	7431	9206	36212	37987	WP_000291835.1#40	NZ_JARVTT010000001.1	GCF_029809255.1
WP_279525555.1#40|Staphylococcus_aureus	474	+	+	8	9557	10030	38338	38811	WP_000036329.1#40	NZ_JARVTT010000001.1	GCF_029809255.1
WP_279525555.1#40|Staphylococcus_aureus	1593	+	+	10	10292	11884	39073	40665	WP_000173891.1#40	NZ_JARVTT010000001.1	GCF_029809255.1
WP_279525555.1#40|Staphylococcus_aureus	1291	+	-	78	12213	13503	40994	42284	pseudogene_40.3*#40	NZ_JARVTT010000001.1	GCF_029809255.1
WP_279525555.1#40|Staphylococcus_aureus	753	+	-	12	13924	14676	42705	43457	WP_000876758.1#40	NZ_JARVTT010000001.1	GCF_029809255.1
WP_279525555.1#40|Staphylococcus_aureus	999	+	-	2	15045	16043	43826	44824	WP_000136645.1#40	NZ_JARVTT010000001.1	GCF_029809255.1
WP_279525555.1#40|Staphylococcus_aureus	996	+	-	2	16040	17035	44821	45816	WP_000925002.1#40	NZ_JARVTT010000001.1	GCF_029809255.1
WP_279525555.1#40|Staphylococcus_aureus	993	+	-	15	17051	18043	45832	46824	WP_001045124.1#40	NZ_JARVTT010000001.1	GCF_029809255.1
WP_279525555.1#40|Staphylococcus_aureus	981	+	+	16	18274	19254	47055	48035	WP_000570808.1#40	NZ_JARVTT010000001.1	GCF_029809255.1
WP_279525555.1#40|Staphylococcus_aureus	1011	+	+	18	19251	20261	48032	49042	WP_001078457.1#40	NZ_JARVTT010000001.1	GCF_029809255.1
WP_279525555.1#40|Staphylococcus_aureus	1755	+	+	19	20282	22036	49063	50817	WP_001179395.1#40	NZ_JARVTT010000001.1	GCF_029809255.1
WP_279525555.1#40|Staphylococcus_aureus	1257	+	+	22	22029	23285	50810	52066	WP_000610053.1#40	NZ_JARVTT010000001.1	GCF_029809255.1
WP_183925937.1#41|Staphylococcus_aureus	972	-	-	32	-14308	-13337	267755	268726	WP_000140910.1#41	NZ_RIXJ01000001.1	GCF_003720605.1
WP_183925937.1#41|Staphylococcus_aureus	372	-	-	31	-13284	-12913	267331	267702	WP_000926750.1#41	NZ_RIXJ01000001.1	GCF_003720605.1
WP_183925937.1#41|Staphylococcus_aureus	1329	-	-	3	-12893	-11565	265983	267311	WP_000578545.1#41	NZ_RIXJ01000001.1	GCF_003720605.1
WP_183925937.1#41|Staphylococcus_aureus	204	-	+	30	-11389	-11186	265604	265807	WP_000786141.1#41	NZ_RIXJ01000001.1	GCF_003720605.1
WP_183925937.1#41|Staphylococcus_aureus	366	-	+	35	-11176	-10811	265229	265594	WP_001016371.1#41	NZ_RIXJ01000001.1	GCF_003720605.1
WP_183925937.1#41|Staphylococcus_aureus	576	-	+	25	-10536	-9961	264379	264954	WP_000414485.1#41	NZ_RIXJ01000001.1	GCF_003720605.1
WP_183925937.1#41|Staphylococcus_aureus	474	-	+	23	-9491	-9018	263436	263909	WP_000455978.1#41	NZ_RIXJ01000001.1	GCF_003720605.1
WP_183925937.1#41|Staphylococcus_aureus	987	-	-	17	-8911	-7925	262343	263329	WP_000662027.1#41	NZ_RIXJ01000001.1	GCF_003720605.1
WP_183925937.1#41|Staphylococcus_aureus	202	-	+	78	-7616	-7415	261833	262034	pseudogene_41.25*#41	NZ_RIXJ01000001.1	GCF_003720605.1
WP_183925937.1#41|Staphylococcus_aureus	297	-	+	13	-7366	-7070	261488	261784	WP_000179900.1#41	NZ_RIXJ01000001.1	GCF_003720605.1
WP_183925937.1#41|Staphylococcus_aureus	603	-	+	11	-6862	-6260	260678	261280	WP_000908950.1#41	NZ_RIXJ01000001.1	GCF_003720605.1
WP_183925937.1#41|Staphylococcus_aureus	3153	-	+	20	-5992	-2840	257258	260410	WP_000080571.1#41	NZ_RIXJ01000001.1	GCF_003720605.1
WP_183925937.1#41|Staphylococcus_aureus	483	-	+	7	-2757	-2275	256693	257175	WP_000714376.1#41	NZ_RIXJ01000001.1	GCF_003720605.1
WP_183925937.1#41|Staphylococcus_aureus	987	-	+	4	-2070	-1084	255502	256488	WP_000710549.1#41	NZ_RIXJ01000001.1	GCF_003720605.1
WP_183925937.1#41|Staphylococcus_aureus	771	-	+	1	-863	-93	254511	255281	WP_000977788.1#41	NZ_RIXJ01000001.1	GCF_003720605.1
WP_183925937.1#41|Staphylococcus_aureus	2238	-	+	76	1	2238	252180	254417	WP_183925937.1#41	NZ_RIXJ01000001.1	GCF_003720605.1
WP_183925937.1#41|Staphylococcus_aureus	1179	-	+	5	2389	3567	250851	252029	WP_001075804.1#41	NZ_RIXJ01000001.1	GCF_003720605.1
WP_183925937.1#41|Staphylococcus_aureus	1389	-	+	3	3569	4957	249461	250849	WP_001006427.1#41	NZ_RIXJ01000001.1	GCF_003720605.1
WP_183925937.1#41|Staphylococcus_aureus	1662	-	-	6	5443	7104	247314	248975	WP_001791319.1#41	NZ_RIXJ01000001.1	GCF_003720605.1
WP_183925937.1#41|Staphylococcus_aureus	1776	-	-	9	7429	9204	245214	246989	WP_000291835.1#41	NZ_RIXJ01000001.1	GCF_003720605.1
WP_183925937.1#41|Staphylococcus_aureus	474	-	+	8	9555	10028	244390	244863	WP_000036329.1#41	NZ_RIXJ01000001.1	GCF_003720605.1
WP_183925937.1#41|Staphylococcus_aureus	1593	-	+	10	10290	11882	242536	244128	WP_000173891.1#41	NZ_RIXJ01000001.1	GCF_003720605.1
WP_183925937.1#41|Staphylococcus_aureus	1503	-	-	14	12211	13713	240705	242207	WP_000728713.1#41	NZ_RIXJ01000001.1	GCF_003720605.1
WP_183925937.1#41|Staphylococcus_aureus	753	-	-	12	14134	14886	239532	240284	WP_000876758.1#41	NZ_RIXJ01000001.1	GCF_003720605.1
WP_183925937.1#41|Staphylococcus_aureus	999	-	-	2	15255	16253	238165	239163	WP_000136645.1#41	NZ_RIXJ01000001.1	GCF_003720605.1
WP_183925937.1#41|Staphylococcus_aureus	996	-	-	2	16250	17245	237173	238168	WP_000925002.1#41	NZ_RIXJ01000001.1	GCF_003720605.1
WP_183925937.1#41|Staphylococcus_aureus	993	-	-	15	17261	18253	236165	237157	WP_001045124.1#41	NZ_RIXJ01000001.1	GCF_003720605.1
WP_183925937.1#41|Staphylococcus_aureus	981	-	+	16	18484	19464	234954	235934	WP_000570808.1#41	NZ_RIXJ01000001.1	GCF_003720605.1
WP_183925937.1#41|Staphylococcus_aureus	1011	-	+	18	19461	20471	233947	234957	WP_001078457.1#41	NZ_RIXJ01000001.1	GCF_003720605.1
WP_183925937.1#41|Staphylococcus_aureus	1755	-	+	19	20492	22246	232172	233926	WP_001179395.1#41	NZ_RIXJ01000001.1	GCF_003720605.1
WP_183925937.1#41|Staphylococcus_aureus	1257	-	+	22	22239	23495	230923	232179	WP_000610053.1#41	NZ_RIXJ01000001.1	GCF_003720605.1
WP_172409322.1#42|Staphylococcus_aureus	1065	+	+	39	-16524	-15460	31130	32194	WP_000816133.1#42	NZ_LLAA01000016.1	GCF_002274545.1
WP_172409322.1#42|Staphylococcus_aureus	1335	+	+	37	-15429	-14095	32225	33559	WP_000465472.1#42	NZ_LLAA01000016.1	GCF_002274545.1
WP_172409322.1#42|Staphylococcus_aureus	1194	+	+	38	-14076	-12883	33578	34771	WP_001033018.1#42	NZ_LLAA01000016.1	GCF_002274545.1
WP_172409322.1#42|Staphylococcus_aureus	987	+	-	17	-12216	-11230	35438	36424	WP_000662022.1#42	NZ_LLAA01000016.1	GCF_002274545.1
WP_172409322.1#42|Staphylococcus_aureus	204	+	+	21	-10921	-10718	36733	36936	WP_000389759.1#42	NZ_LLAA01000016.1	GCF_002274545.1
WP_172409322.1#42|Staphylococcus_aureus	297	+	+	13	-10669	-10373	36985	37281	WP_000201644.1#42	NZ_LLAA01000016.1	GCF_002274545.1
WP_172409322.1#42|Staphylococcus_aureus	603	+	+	11	-10165	-9563	37489	38091	WP_000908956.1#42	NZ_LLAA01000016.1	GCF_002274545.1
WP_172409322.1#42|Staphylococcus_aureus	3153	+	+	20	-9296	-6144	38358	41510	WP_000080564.1#42	NZ_LLAA01000016.1	GCF_002274545.1
WP_172409322.1#42|Staphylococcus_aureus	483	+	+	7	-6087	-5605	41567	42049	WP_000410567.1#42	NZ_LLAA01000016.1	GCF_002274545.1
WP_172409322.1#42|Staphylococcus_aureus	987	+	+	4	-5399	-4413	42255	43241	WP_000710555.1#42	NZ_LLAA01000016.1	GCF_002274545.1
WP_172409322.1#42|Staphylococcus_aureus	771	+	+	1	-4192	-3422	43462	44232	WP_000977777.1#42	NZ_LLAA01000016.1	GCF_002274545.1
WP_172409322.1#42|Staphylococcus_aureus	771	+	+	1	-3370	-2600	44284	45054	WP_014532805.1#42	NZ_LLAA01000016.1	GCF_002274545.1
WP_172409322.1#42|Staphylococcus_aureus	771	+	+	1	-2535	-1765	45119	45889	WP_031790901.1#42	NZ_LLAA01000016.1	GCF_002274545.1
WP_172409322.1#42|Staphylococcus_aureus	771	+	+	1	-1700	-930	45954	46724	WP_000977803.1#42	NZ_LLAA01000016.1	GCF_002274545.1
WP_172409322.1#42|Staphylococcus_aureus	771	+	+	1	-866	-96	46788	47558	WP_075339405.1#42	NZ_LLAA01000016.1	GCF_002274545.1
WP_172409322.1#42|Staphylococcus_aureus	2238	+	+	76	1	2238	47655	49892	WP_172409322.1#42	NZ_LLAA01000016.1	GCF_002274545.1
WP_172409322.1#42|Staphylococcus_aureus	1179	+	+	5	2389	3567	50043	51221	WP_001075809.1#42	NZ_LLAA01000016.1	GCF_002274545.1
WP_172409322.1#42|Staphylococcus_aureus	518	+	+	78	3569	4086	51223	51740	pseudogene_42.0*#42	NZ_LLAA01000016.1	GCF_002274545.1
WP_180992684.1#43|Staphylococcus_aureus	972	-	-	32	-14310	-13339	70310	71281	WP_000140910.1#43	NZ_OFWY01000029.1	GCF_900250915.1
WP_180992684.1#43|Staphylococcus_aureus	372	-	-	31	-13286	-12915	69886	70257	WP_000926750.1#43	NZ_OFWY01000029.1	GCF_900250915.1
WP_180992684.1#43|Staphylococcus_aureus	1392	-	-	3	-12895	-11504	68475	69866	WP_001246797.1#43	NZ_OFWY01000029.1	GCF_900250915.1
WP_180992684.1#43|Staphylococcus_aureus	204	-	+	30	-11390	-11187	68158	68361	WP_000786141.1#43	NZ_OFWY01000029.1	GCF_900250915.1
WP_180992684.1#43|Staphylococcus_aureus	366	-	+	35	-11177	-10812	67783	68148	WP_001016371.1#43	NZ_OFWY01000029.1	GCF_900250915.1
WP_180992684.1#43|Staphylococcus_aureus	576	-	+	25	-10537	-9962	66933	67508	WP_000414485.1#43	NZ_OFWY01000029.1	GCF_900250915.1
WP_180992684.1#43|Staphylococcus_aureus	474	-	+	23	-9492	-9019	65990	66463	WP_000455978.1#43	NZ_OFWY01000029.1	GCF_900250915.1
WP_180992684.1#43|Staphylococcus_aureus	987	-	-	17	-8912	-7926	64897	65883	WP_000662027.1#43	NZ_OFWY01000029.1	GCF_900250915.1
WP_180992684.1#43|Staphylococcus_aureus	203	-	+	78	-7617	-7415	64386	64588	pseudogene_43.25*#43	NZ_OFWY01000029.1	GCF_900250915.1
WP_180992684.1#43|Staphylococcus_aureus	297	-	+	13	-7366	-7070	64041	64337	WP_000179900.1#43	NZ_OFWY01000029.1	GCF_900250915.1
WP_180992684.1#43|Staphylococcus_aureus	603	-	+	11	-6862	-6260	63231	63833	WP_000908950.1#43	NZ_OFWY01000029.1	GCF_900250915.1
WP_180992684.1#43|Staphylococcus_aureus	3153	-	+	20	-5992	-2840	59811	62963	WP_000080571.1#43	NZ_OFWY01000029.1	GCF_900250915.1
WP_180992684.1#43|Staphylococcus_aureus	483	-	+	7	-2757	-2275	59246	59728	WP_000714376.1#43	NZ_OFWY01000029.1	GCF_900250915.1
WP_180992684.1#43|Staphylococcus_aureus	987	-	+	4	-2070	-1084	58055	59041	WP_000710549.1#43	NZ_OFWY01000029.1	GCF_900250915.1
WP_180992684.1#43|Staphylococcus_aureus	771	-	+	1	-863	-93	57064	57834	WP_000977787.1#43	NZ_OFWY01000029.1	GCF_900250915.1
WP_180992684.1#43|Staphylococcus_aureus	2238	-	+	76	1	2238	54733	56970	WP_180992684.1#43	NZ_OFWY01000029.1	GCF_900250915.1
WP_180992684.1#43|Staphylococcus_aureus	1179	-	+	5	2389	3567	53404	54582	WP_001075804.1#43	NZ_OFWY01000029.1	GCF_900250915.1
WP_180992684.1#43|Staphylococcus_aureus	1389	-	+	3	3569	4957	52014	53402	WP_001006427.1#43	NZ_OFWY01000029.1	GCF_900250915.1
WP_180992684.1#43|Staphylococcus_aureus	1662	-	-	6	5443	7104	49867	51528	WP_001791319.1#43	NZ_OFWY01000029.1	GCF_900250915.1
WP_180992684.1#43|Staphylococcus_aureus	1776	-	-	9	7429	9204	47767	49542	WP_000291835.1#43	NZ_OFWY01000029.1	GCF_900250915.1
WP_180992684.1#43|Staphylococcus_aureus	474	-	+	8	9555	10028	46943	47416	WP_000036329.1#43	NZ_OFWY01000029.1	GCF_900250915.1
WP_180992684.1#43|Staphylococcus_aureus	1593	-	+	10	10290	11882	45089	46681	WP_000173891.1#43	NZ_OFWY01000029.1	GCF_900250915.1
WP_180992684.1#43|Staphylococcus_aureus	1479	-	-	14	12211	13689	43282	44760	WP_000728710.1#43	NZ_OFWY01000029.1	GCF_900250915.1
WP_180992684.1#43|Staphylococcus_aureus	753	-	-	12	14110	14862	42109	42861	WP_000876758.1#43	NZ_OFWY01000029.1	GCF_900250915.1
WP_180992684.1#43|Staphylococcus_aureus	999	-	-	2	15231	16229	40742	41740	WP_000136645.1#43	NZ_OFWY01000029.1	GCF_900250915.1
WP_180992684.1#43|Staphylococcus_aureus	996	-	-	2	16226	17221	39750	40745	WP_000925002.1#43	NZ_OFWY01000029.1	GCF_900250915.1
WP_180992684.1#43|Staphylococcus_aureus	993	-	-	15	17237	18229	38742	39734	WP_001045124.1#43	NZ_OFWY01000029.1	GCF_900250915.1
WP_180992684.1#43|Staphylococcus_aureus	981	-	+	16	18460	19440	37531	38511	WP_000570808.1#43	NZ_OFWY01000029.1	GCF_900250915.1
WP_180992684.1#43|Staphylococcus_aureus	1011	-	+	18	19437	20447	36524	37534	WP_001078457.1#43	NZ_OFWY01000029.1	GCF_900250915.1
WP_180992684.1#43|Staphylococcus_aureus	1755	-	+	19	20468	22222	34749	36503	WP_001179395.1#43	NZ_OFWY01000029.1	GCF_900250915.1
WP_180992684.1#43|Staphylococcus_aureus	1257	-	+	22	22215	23471	33500	34756	WP_094969519.1#43	NZ_OFWY01000029.1	GCF_900250915.1
WP_031910777.1#44|Staphylococcus_aureus_UCIM6053	1335	+	+	37	-15424	-14090	86200	87534	WP_000465472.1#44	NZ_KI974648.1	GCF_000539135.1
WP_031910777.1#44|Staphylococcus_aureus_UCIM6053	1194	+	+	38	-14071	-12878	87553	88746	WP_001033018.1#44	NZ_KI974648.1	GCF_000539135.1
WP_031910777.1#44|Staphylococcus_aureus_UCIM6053	215	+	-	78	-12611	-12397	89013	89227	pseudogene_44.4*#44	NZ_KI974648.1	GCF_000539135.1
WP_031910777.1#44|Staphylococcus_aureus_UCIM6053	987	+	-	17	-12211	-11225	89413	90399	WP_000662022.1#44	NZ_KI974648.1	GCF_000539135.1
WP_031910777.1#44|Staphylococcus_aureus_UCIM6053	204	+	+	21	-10916	-10713	90708	90911	WP_000389759.1#44	NZ_KI974648.1	GCF_000539135.1
WP_031910777.1#44|Staphylococcus_aureus_UCIM6053	297	+	+	13	-10664	-10368	90960	91256	WP_000201644.1#44	NZ_KI974648.1	GCF_000539135.1
WP_031910777.1#44|Staphylococcus_aureus_UCIM6053	603	+	+	11	-10160	-9558	91464	92066	WP_000908956.1#44	NZ_KI974648.1	GCF_000539135.1
WP_031910777.1#44|Staphylococcus_aureus_UCIM6053	3148	+	+	78	-9291	-6144	92333	95480	pseudogene_44.14*#44	NZ_KI974648.1	GCF_000539135.1
WP_031910777.1#44|Staphylococcus_aureus_UCIM6053	483	+	+	7	-6087	-5605	95537	96019	WP_000410567.1#44	NZ_KI974648.1	GCF_000539135.1
WP_031910777.1#44|Staphylococcus_aureus_UCIM6053	987	+	+	4	-5399	-4413	96225	97211	WP_000710555.1#44	NZ_KI974648.1	GCF_000539135.1
WP_031910777.1#44|Staphylococcus_aureus_UCIM6053	771	+	+	1	-4192	-3422	97432	98202	WP_000977777.1#44	NZ_KI974648.1	GCF_000539135.1
WP_031910777.1#44|Staphylococcus_aureus_UCIM6053	771	+	+	1	-3370	-2600	98254	99024	WP_000597207.1#44	NZ_KI974648.1	GCF_000539135.1
WP_031910777.1#44|Staphylococcus_aureus_UCIM6053	771	+	+	1	-2535	-1765	99089	99859	WP_031790901.1#44	NZ_KI974648.1	GCF_000539135.1
WP_031910777.1#44|Staphylococcus_aureus_UCIM6053	771	+	+	1	-1700	-930	99924	100694	WP_000977803.1#44	NZ_KI974648.1	GCF_000539135.1
WP_031910777.1#44|Staphylococcus_aureus_UCIM6053	771	+	+	1	-866	-96	100758	101528	WP_075339405.1#44	NZ_KI974648.1	GCF_000539135.1
WP_031910777.1#44|Staphylococcus_aureus_UCIM6053	2238	+	+	76	1	2238	101625	103862	WP_031910777.1#44	NZ_KI974648.1	GCF_000539135.1
WP_031910777.1#44|Staphylococcus_aureus_UCIM6053	1179	+	+	5	2389	3567	104013	105191	WP_001075809.1#44	NZ_KI974648.1	GCF_000539135.1
WP_031910777.1#44|Staphylococcus_aureus_UCIM6053	1389	+	+	3	3569	4957	105193	106581	WP_001006441.1#44	NZ_KI974648.1	GCF_000539135.1
WP_031910777.1#44|Staphylococcus_aureus_UCIM6053	1662	+	-	6	5441	7102	107065	108726	WP_001792226.1#44	NZ_KI974648.1	GCF_000539135.1
WP_031910777.1#44|Staphylococcus_aureus_UCIM6053	1776	+	-	9	7427	9202	109051	110826	WP_000291840.1#44	NZ_KI974648.1	GCF_000539135.1
WP_031910777.1#44|Staphylococcus_aureus_UCIM6053	873	+	-	33	9376	10248	111000	111872	WP_001038103.1#44	NZ_KI974648.1	GCF_000539135.1
WP_031910777.1#44|Staphylococcus_aureus_UCIM6053	1380	+	+	36	10379	11758	112003	113382	WP_223200468.1#44	NZ_KI974648.1	GCF_000539135.1
WP_031910777.1#44|Staphylococcus_aureus_UCIM6053	474	+	+	8	11948	12421	113572	114045	WP_000036330.1#44	NZ_KI974648.1	GCF_000539135.1
WP_031910777.1#44|Staphylococcus_aureus_UCIM6053	1593	+	+	10	12683	14275	114307	115899	WP_000173891.1#44	NZ_KI974648.1	GCF_000539135.1
WP_031910777.1#44|Staphylococcus_aureus_UCIM6053	1527	+	-	14	14604	16130	116228	117754	WP_000728745.1#44	NZ_KI974648.1	GCF_000539135.1
WP_031910777.1#44|Staphylococcus_aureus_UCIM6053	753	+	-	12	16551	17303	118175	118927	WP_000876756.1#44	NZ_KI974648.1	GCF_000539135.1
WP_031910777.1#44|Staphylococcus_aureus_UCIM6053	999	+	-	2	17672	18670	119296	120294	WP_000136633.1#44	NZ_KI974648.1	GCF_000539135.1
WP_031910777.1#44|Staphylococcus_aureus_UCIM6053	996	+	-	2	18667	19662	120291	121286	WP_000924990.1#44	NZ_KI974648.1	GCF_000539135.1
WP_031910777.1#44|Staphylococcus_aureus_UCIM6053	993	+	-	15	19678	20670	121302	122294	WP_001045111.1#44	NZ_KI974648.1	GCF_000539135.1
WP_031910777.1#44|Staphylococcus_aureus_UCIM6053	981	+	+	16	20901	21881	122525	123505	WP_000570808.1#44	NZ_KI974648.1	GCF_000539135.1
WP_031910777.1#44|Staphylococcus_aureus_UCIM6053	1011	+	+	18	21878	22888	123502	124512	WP_001078461.1#44	NZ_KI974648.1	GCF_000539135.1
WP_208159384.1#45|Staphylococcus_aureus	972	+	-	32	-14308	-13337	4975	5946	WP_000140910.1#45	NZ_CAJUVD010000009.1	GCF_910589815.1
WP_208159384.1#45|Staphylococcus_aureus	372	+	-	31	-13284	-12913	5999	6370	WP_000926750.1#45	NZ_CAJUVD010000009.1	GCF_910589815.1
WP_208159384.1#45|Staphylococcus_aureus	1329	+	-	3	-12893	-11565	6390	7718	WP_000578545.1#45	NZ_CAJUVD010000009.1	GCF_910589815.1
WP_208159384.1#45|Staphylococcus_aureus	204	+	+	30	-11389	-11186	7894	8097	WP_000786141.1#45	NZ_CAJUVD010000009.1	GCF_910589815.1
WP_208159384.1#45|Staphylococcus_aureus	366	+	+	35	-11176	-10811	8107	8472	WP_001016371.1#45	NZ_CAJUVD010000009.1	GCF_910589815.1
WP_208159384.1#45|Staphylococcus_aureus	576	+	+	25	-10536	-9961	8747	9322	WP_000414485.1#45	NZ_CAJUVD010000009.1	GCF_910589815.1
WP_208159384.1#45|Staphylococcus_aureus	474	+	+	23	-9491	-9018	9792	10265	WP_000455978.1#45	NZ_CAJUVD010000009.1	GCF_910589815.1
WP_208159384.1#45|Staphylococcus_aureus	987	+	-	17	-8911	-7925	10372	11358	WP_000662027.1#45	NZ_CAJUVD010000009.1	GCF_910589815.1
WP_208159384.1#45|Staphylococcus_aureus	202	+	+	78	-7616	-7415	11667	11868	pseudogene_45.7*#45	NZ_CAJUVD010000009.1	GCF_910589815.1
WP_208159384.1#45|Staphylococcus_aureus	297	+	+	13	-7366	-7070	11917	12213	WP_000179900.1#45	NZ_CAJUVD010000009.1	GCF_910589815.1
WP_208159384.1#45|Staphylococcus_aureus	603	+	+	11	-6862	-6260	12421	13023	WP_000908950.1#45	NZ_CAJUVD010000009.1	GCF_910589815.1
WP_208159384.1#45|Staphylococcus_aureus	3153	+	+	20	-5992	-2840	13291	16443	WP_000080571.1#45	NZ_CAJUVD010000009.1	GCF_910589815.1
WP_208159384.1#45|Staphylococcus_aureus	483	+	+	7	-2757	-2275	16526	17008	WP_000714376.1#45	NZ_CAJUVD010000009.1	GCF_910589815.1
WP_208159384.1#45|Staphylococcus_aureus	987	+	+	4	-2070	-1084	17213	18199	WP_000710549.1#45	NZ_CAJUVD010000009.1	GCF_910589815.1
WP_208159384.1#45|Staphylococcus_aureus	771	+	+	1	-863	-93	18420	19190	WP_000977788.1#45	NZ_CAJUVD010000009.1	GCF_910589815.1
WP_208159384.1#45|Staphylococcus_aureus	2238	+	+	76	1	2238	19284	21521	WP_208159384.1#45	NZ_CAJUVD010000009.1	GCF_910589815.1
WP_208159384.1#45|Staphylococcus_aureus	1179	+	+	5	2389	3567	21672	22850	WP_218087111.1#45	NZ_CAJUVD010000009.1	GCF_910589815.1
WP_208159384.1#45|Staphylococcus_aureus	1389	+	+	3	3569	4957	22852	24240	WP_001006427.1#45	NZ_CAJUVD010000009.1	GCF_910589815.1
WP_208159384.1#45|Staphylococcus_aureus	1662	+	-	6	5443	7104	24726	26387	WP_001791319.1#45	NZ_CAJUVD010000009.1	GCF_910589815.1
WP_208159384.1#45|Staphylococcus_aureus	1776	+	-	9	7429	9204	26712	28487	WP_000291835.1#45	NZ_CAJUVD010000009.1	GCF_910589815.1
WP_208159384.1#45|Staphylococcus_aureus	474	+	+	8	9555	10028	28838	29311	WP_000036329.1#45	NZ_CAJUVD010000009.1	GCF_910589815.1
WP_208159384.1#45|Staphylococcus_aureus	1593	+	+	10	10290	11882	29573	31165	WP_000173891.1#45	NZ_CAJUVD010000009.1	GCF_910589815.1
WP_208159384.1#45|Staphylococcus_aureus	1527	+	-	14	12211	13737	31494	33020	WP_000728714.1#45	NZ_CAJUVD010000009.1	GCF_910589815.1
WP_208159384.1#45|Staphylococcus_aureus	753	+	-	12	14158	14910	33441	34193	WP_000876758.1#45	NZ_CAJUVD010000009.1	GCF_910589815.1
WP_208159384.1#45|Staphylococcus_aureus	999	+	-	2	15279	16277	34562	35560	WP_000136645.1#45	NZ_CAJUVD010000009.1	GCF_910589815.1
WP_208159384.1#45|Staphylococcus_aureus	996	+	-	2	16274	17269	35557	36552	WP_000925002.1#45	NZ_CAJUVD010000009.1	GCF_910589815.1
WP_208159384.1#45|Staphylococcus_aureus	993	+	-	15	17285	18277	36568	37560	WP_001045124.1#45	NZ_CAJUVD010000009.1	GCF_910589815.1
WP_208159384.1#45|Staphylococcus_aureus	981	+	+	16	18508	19488	37791	38771	WP_000570808.1#45	NZ_CAJUVD010000009.1	GCF_910589815.1
WP_208159384.1#45|Staphylococcus_aureus	1011	+	+	18	19485	20495	38768	39778	WP_001078457.1#45	NZ_CAJUVD010000009.1	GCF_910589815.1
WP_208159384.1#45|Staphylococcus_aureus	1755	+	+	19	20516	22270	39799	41553	WP_001179395.1#45	NZ_CAJUVD010000009.1	GCF_910589815.1
WP_208159384.1#45|Staphylococcus_aureus	1257	+	+	22	22263	23519	41546	42802	WP_000610053.1#45	NZ_CAJUVD010000009.1	GCF_910589815.1
WP_303661510.1#46|Staphylococcus_aureus	972	-	-	32	-14310	-13339	192737	193708	WP_000140910.1#46	NZ_CATOWB010000004.1	GCF_954737525.1
WP_303661510.1#46|Staphylococcus_aureus	372	-	-	31	-13286	-12915	192313	192684	WP_000926750.1#46	NZ_CATOWB010000004.1	GCF_954737525.1
WP_303661510.1#46|Staphylococcus_aureus	1392	-	-	3	-12895	-11504	190902	192293	WP_001246797.1#46	NZ_CATOWB010000004.1	GCF_954737525.1
WP_303661510.1#46|Staphylococcus_aureus	204	-	+	30	-11390	-11187	190585	190788	WP_000786141.1#46	NZ_CATOWB010000004.1	GCF_954737525.1
WP_303661510.1#46|Staphylococcus_aureus	225	-	+	35	-11035	-10811	190209	190433	WP_016187006.1#46	NZ_CATOWB010000004.1	GCF_954737525.1
WP_303661510.1#46|Staphylococcus_aureus	576	-	+	25	-10536	-9961	189359	189934	WP_000414485.1#46	NZ_CATOWB010000004.1	GCF_954737525.1
WP_303661510.1#46|Staphylococcus_aureus	474	-	+	23	-9491	-9018	188416	188889	WP_000455978.1#46	NZ_CATOWB010000004.1	GCF_954737525.1
WP_303661510.1#46|Staphylococcus_aureus	987	-	-	17	-8911	-7925	187323	188309	WP_000662027.1#46	NZ_CATOWB010000004.1	GCF_954737525.1
WP_303661510.1#46|Staphylococcus_aureus	202	-	+	78	-7616	-7415	186813	187014	pseudogene_46.20*#46	NZ_CATOWB010000004.1	GCF_954737525.1
WP_303661510.1#46|Staphylococcus_aureus	297	-	+	13	-7366	-7070	186468	186764	WP_000179900.1#46	NZ_CATOWB010000004.1	GCF_954737525.1
WP_303661510.1#46|Staphylococcus_aureus	603	-	+	11	-6862	-6260	185658	186260	WP_000908950.1#46	NZ_CATOWB010000004.1	GCF_954737525.1
WP_303661510.1#46|Staphylococcus_aureus	3153	-	+	20	-5992	-2840	182238	185390	WP_000080571.1#46	NZ_CATOWB010000004.1	GCF_954737525.1
WP_303661510.1#46|Staphylococcus_aureus	483	-	+	7	-2757	-2275	181673	182155	WP_000714376.1#46	NZ_CATOWB010000004.1	GCF_954737525.1
WP_303661510.1#46|Staphylococcus_aureus	987	-	+	4	-2070	-1084	180482	181468	WP_000710549.1#46	NZ_CATOWB010000004.1	GCF_954737525.1
WP_303661510.1#46|Staphylococcus_aureus	771	-	+	1	-863	-93	179491	180261	WP_000977787.1#46	NZ_CATOWB010000004.1	GCF_954737525.1
WP_303661510.1#46|Staphylococcus_aureus	2238	-	+	76	1	2238	177160	179397	WP_303661510.1#46	NZ_CATOWB010000004.1	GCF_954737525.1
WP_303661510.1#46|Staphylococcus_aureus	1179	-	+	5	2389	3567	175831	177009	WP_001075804.1#46	NZ_CATOWB010000004.1	GCF_954737525.1
WP_303661510.1#46|Staphylococcus_aureus	1389	-	+	3	3569	4957	174441	175829	WP_001006427.1#46	NZ_CATOWB010000004.1	GCF_954737525.1
WP_303661510.1#46|Staphylococcus_aureus	1662	-	-	6	5443	7104	172294	173955	WP_001791319.1#46	NZ_CATOWB010000004.1	GCF_954737525.1
WP_303661510.1#46|Staphylococcus_aureus	1776	-	-	9	7429	9204	170194	171969	WP_000291835.1#46	NZ_CATOWB010000004.1	GCF_954737525.1
WP_303661510.1#46|Staphylococcus_aureus	474	-	+	8	9555	10028	169370	169843	WP_000036329.1#46	NZ_CATOWB010000004.1	GCF_954737525.1
WP_303661510.1#46|Staphylococcus_aureus	1593	-	+	10	10290	11882	167516	169108	WP_000173891.1#46	NZ_CATOWB010000004.1	GCF_954737525.1
WP_303661510.1#46|Staphylococcus_aureus	1527	-	-	14	12211	13737	165661	167187	WP_057485505.1#46	NZ_CATOWB010000004.1	GCF_954737525.1
WP_303661510.1#46|Staphylococcus_aureus	753	-	-	12	14158	14910	164488	165240	WP_000876758.1#46	NZ_CATOWB010000004.1	GCF_954737525.1
WP_303661510.1#46|Staphylococcus_aureus	999	-	-	2	15279	16277	163121	164119	WP_000136645.1#46	NZ_CATOWB010000004.1	GCF_954737525.1
WP_303661510.1#46|Staphylococcus_aureus	996	-	-	2	16274	17269	162129	163124	WP_000925002.1#46	NZ_CATOWB010000004.1	GCF_954737525.1
WP_303661510.1#46|Staphylococcus_aureus	993	-	-	15	17285	18277	161121	162113	WP_001045124.1#46	NZ_CATOWB010000004.1	GCF_954737525.1
WP_303661510.1#46|Staphylococcus_aureus	981	-	+	16	18508	19488	159910	160890	WP_000570808.1#46	NZ_CATOWB010000004.1	GCF_954737525.1
WP_303661510.1#46|Staphylococcus_aureus	1011	-	+	18	19485	20495	158903	159913	WP_001078457.1#46	NZ_CATOWB010000004.1	GCF_954737525.1
WP_303661510.1#46|Staphylococcus_aureus	1755	-	+	19	20516	22270	157128	158882	WP_001179395.1#46	NZ_CATOWB010000004.1	GCF_954737525.1
WP_303661510.1#46|Staphylococcus_aureus	1257	-	+	22	22263	23519	155879	157135	WP_000610053.1#46	NZ_CATOWB010000004.1	GCF_954737525.1
WP_042905014.1#47|Staphylococcus_aureus	972	+	-	32	-14308	-13337	1838	2809	WP_000140910.1#47	NZ_JASDBH010000008.1	GCF_030271355.1
WP_042905014.1#47|Staphylococcus_aureus	372	+	-	31	-13284	-12913	2862	3233	WP_000926750.1#47	NZ_JASDBH010000008.1	GCF_030271355.1
WP_042905014.1#47|Staphylococcus_aureus	1329	+	-	3	-12893	-11565	3253	4581	WP_223875534.1#47	NZ_JASDBH010000008.1	GCF_030271355.1
WP_042905014.1#47|Staphylococcus_aureus	204	+	+	30	-11389	-11186	4757	4960	WP_000786141.1#47	NZ_JASDBH010000008.1	GCF_030271355.1
WP_042905014.1#47|Staphylococcus_aureus	366	+	+	35	-11176	-10811	4970	5335	WP_001016371.1#47	NZ_JASDBH010000008.1	GCF_030271355.1
WP_042905014.1#47|Staphylococcus_aureus	576	+	+	25	-10536	-9961	5610	6185	WP_000414485.1#47	NZ_JASDBH010000008.1	GCF_030271355.1
WP_042905014.1#47|Staphylococcus_aureus	474	+	+	23	-9491	-9018	6655	7128	WP_000455978.1#47	NZ_JASDBH010000008.1	GCF_030271355.1
WP_042905014.1#47|Staphylococcus_aureus	987	+	-	17	-8911	-7925	7235	8221	WP_000662027.1#47	NZ_JASDBH010000008.1	GCF_030271355.1
WP_042905014.1#47|Staphylococcus_aureus	202	+	+	78	-7616	-7415	8530	8731	pseudogene_47.31*#47	NZ_JASDBH010000008.1	GCF_030271355.1
WP_042905014.1#47|Staphylococcus_aureus	297	+	+	13	-7366	-7070	8780	9076	WP_000179900.1#47	NZ_JASDBH010000008.1	GCF_030271355.1
WP_042905014.1#47|Staphylococcus_aureus	603	+	+	11	-6862	-6260	9284	9886	WP_000908950.1#47	NZ_JASDBH010000008.1	GCF_030271355.1
WP_042905014.1#47|Staphylococcus_aureus	3153	+	+	20	-5992	-2840	10154	13306	WP_000080571.1#47	NZ_JASDBH010000008.1	GCF_030271355.1
WP_042905014.1#47|Staphylococcus_aureus	483	+	+	7	-2757	-2275	13389	13871	WP_000714376.1#47	NZ_JASDBH010000008.1	GCF_030271355.1
WP_042905014.1#47|Staphylococcus_aureus	987	+	+	4	-2070	-1084	14076	15062	WP_000710549.1#47	NZ_JASDBH010000008.1	GCF_030271355.1
WP_042905014.1#47|Staphylococcus_aureus	771	+	+	1	-863	-93	15283	16053	WP_042905015.1#47	NZ_JASDBH010000008.1	GCF_030271355.1
WP_042905014.1#47|Staphylococcus_aureus	2238	+	+	76	1	2238	16147	18384	WP_042905014.1#47	NZ_JASDBH010000008.1	GCF_030271355.1
WP_042905014.1#47|Staphylococcus_aureus	1179	+	+	5	2389	3567	18535	19713	WP_001075804.1#47	NZ_JASDBH010000008.1	GCF_030271355.1
WP_042905014.1#47|Staphylococcus_aureus	1389	+	+	3	3569	4957	19715	21103	WP_001006427.1#47	NZ_JASDBH010000008.1	GCF_030271355.1
WP_042905014.1#47|Staphylococcus_aureus	1662	+	-	6	5443	7104	21589	23250	WP_001791319.1#47	NZ_JASDBH010000008.1	GCF_030271355.1
WP_042905014.1#47|Staphylococcus_aureus	1776	+	-	9	7429	9204	23575	25350	WP_000291835.1#47	NZ_JASDBH010000008.1	GCF_030271355.1
WP_042905014.1#47|Staphylococcus_aureus	474	+	+	8	9555	10028	25701	26174	WP_000036329.1#47	NZ_JASDBH010000008.1	GCF_030271355.1
WP_042905014.1#47|Staphylococcus_aureus	1593	+	+	10	10290	11882	26436	28028	WP_000173891.1#47	NZ_JASDBH010000008.1	GCF_030271355.1
WP_042905014.1#47|Staphylococcus_aureus	1551	+	-	14	12211	13761	28357	29907	WP_078104035.1#47	NZ_JASDBH010000008.1	GCF_030271355.1
WP_042905014.1#47|Staphylococcus_aureus	753	+	-	12	14182	14934	30328	31080	WP_000876758.1#47	NZ_JASDBH010000008.1	GCF_030271355.1
WP_042905014.1#47|Staphylococcus_aureus	999	+	-	2	15303	16301	31449	32447	WP_000136645.1#47	NZ_JASDBH010000008.1	GCF_030271355.1
WP_042905014.1#47|Staphylococcus_aureus	996	+	-	2	16298	17293	32444	33439	WP_000925002.1#47	NZ_JASDBH010000008.1	GCF_030271355.1
WP_042905014.1#47|Staphylococcus_aureus	993	+	-	15	17309	18301	33455	34447	WP_001045124.1#47	NZ_JASDBH010000008.1	GCF_030271355.1
WP_042905014.1#47|Staphylococcus_aureus	981	+	+	16	18532	19512	34678	35658	WP_000570808.1#47	NZ_JASDBH010000008.1	GCF_030271355.1
WP_042905014.1#47|Staphylococcus_aureus	1011	+	+	18	19509	20519	35655	36665	WP_001078457.1#47	NZ_JASDBH010000008.1	GCF_030271355.1
WP_042905014.1#47|Staphylococcus_aureus	1755	+	+	19	20540	22294	36686	38440	WP_001179395.1#47	NZ_JASDBH010000008.1	GCF_030271355.1
WP_042905014.1#47|Staphylococcus_aureus	1257	+	+	22	22287	23543	38433	39689	WP_000610053.1#47	NZ_JASDBH010000008.1	GCF_030271355.1
WP_303751389.1#48|Staphylococcus_aureus	972	-	-	32	-14307	-13336	412522	413493	WP_000140910.1#48	NZ_CATOWJ010000001.1	GCF_954768305.1
WP_303751389.1#48|Staphylococcus_aureus	372	-	-	31	-13283	-12912	412098	412469	WP_000926750.1#48	NZ_CATOWJ010000001.1	GCF_954768305.1
WP_303751389.1#48|Staphylococcus_aureus	1329	-	-	3	-12892	-11564	410750	412078	WP_303751391.1#48	NZ_CATOWJ010000001.1	GCF_954768305.1
WP_303751389.1#48|Staphylococcus_aureus	204	-	+	30	-11388	-11185	410371	410574	WP_000786141.1#48	NZ_CATOWJ010000001.1	GCF_954768305.1
WP_303751389.1#48|Staphylococcus_aureus	366	-	+	35	-11175	-10810	409996	410361	WP_001016371.1#48	NZ_CATOWJ010000001.1	GCF_954768305.1
WP_303751389.1#48|Staphylococcus_aureus	575	-	+	78	-10535	-9961	409147	409721	pseudogene_48.2*#48	NZ_CATOWJ010000001.1	GCF_954768305.1
WP_303751389.1#48|Staphylococcus_aureus	474	-	+	23	-9491	-9018	408204	408677	WP_000455978.1#48	NZ_CATOWJ010000001.1	GCF_954768305.1
WP_303751389.1#48|Staphylococcus_aureus	987	-	-	17	-8911	-7925	407111	408097	WP_000662027.1#48	NZ_CATOWJ010000001.1	GCF_954768305.1
WP_303751389.1#48|Staphylococcus_aureus	202	-	+	78	-7616	-7415	406601	406802	pseudogene_48.19*#48	NZ_CATOWJ010000001.1	GCF_954768305.1
WP_303751389.1#48|Staphylococcus_aureus	297	-	+	13	-7366	-7070	406256	406552	WP_000179900.1#48	NZ_CATOWJ010000001.1	GCF_954768305.1
WP_303751389.1#48|Staphylococcus_aureus	603	-	+	11	-6862	-6260	405446	406048	WP_000908950.1#48	NZ_CATOWJ010000001.1	GCF_954768305.1
WP_303751389.1#48|Staphylococcus_aureus	3153	-	+	20	-5992	-2840	402026	405178	WP_000080571.1#48	NZ_CATOWJ010000001.1	GCF_954768305.1
WP_303751389.1#48|Staphylococcus_aureus	483	-	+	7	-2757	-2275	401461	401943	WP_000714376.1#48	NZ_CATOWJ010000001.1	GCF_954768305.1
WP_303751389.1#48|Staphylococcus_aureus	987	-	+	4	-2070	-1084	400270	401256	WP_000710549.1#48	NZ_CATOWJ010000001.1	GCF_954768305.1
WP_303751389.1#48|Staphylococcus_aureus	771	-	+	1	-863	-93	399279	400049	WP_000977788.1#48	NZ_CATOWJ010000001.1	GCF_954768305.1
WP_303751389.1#48|Staphylococcus_aureus	2238	-	+	76	1	2238	396948	399185	WP_303751389.1#48	NZ_CATOWJ010000001.1	GCF_954768305.1
WP_303751389.1#48|Staphylococcus_aureus	1179	-	+	5	2389	3567	395619	396797	WP_001075804.1#48	NZ_CATOWJ010000001.1	GCF_954768305.1
WP_303751389.1#48|Staphylococcus_aureus	1389	-	+	3	3569	4957	394229	395617	WP_244757304.1#48	NZ_CATOWJ010000001.1	GCF_954768305.1
WP_303751389.1#48|Staphylococcus_aureus	1662	-	-	6	5443	7104	392082	393743	WP_001791319.1#48	NZ_CATOWJ010000001.1	GCF_954768305.1
WP_303751389.1#48|Staphylococcus_aureus	1692	-	-	0	7429	9120	390066	391757	WP_303751388.1#48	NZ_CATOWJ010000001.1	GCF_954768305.1
WP_303751389.1#48|Staphylococcus_aureus	474	-	+	8	9471	9944	389242	389715	WP_000036329.1#48	NZ_CATOWJ010000001.1	GCF_954768305.1
WP_303751389.1#48|Staphylococcus_aureus	1593	-	+	10	10206	11798	387388	388980	WP_000173891.1#48	NZ_CATOWJ010000001.1	GCF_954768305.1
WP_303751389.1#48|Staphylococcus_aureus	1431	-	-	14	12127	13557	385629	387059	WP_094409871.1#48	NZ_CATOWJ010000001.1	GCF_954768305.1
WP_303751389.1#48|Staphylococcus_aureus	753	-	-	12	13978	14730	384456	385208	WP_000876758.1#48	NZ_CATOWJ010000001.1	GCF_954768305.1
WP_303751389.1#48|Staphylococcus_aureus	999	-	-	2	15099	16097	383089	384087	WP_000136645.1#48	NZ_CATOWJ010000001.1	GCF_954768305.1
WP_303751389.1#48|Staphylococcus_aureus	996	-	-	2	16094	17089	382097	383092	WP_000925002.1#48	NZ_CATOWJ010000001.1	GCF_954768305.1
WP_303751389.1#48|Staphylococcus_aureus	993	-	-	15	17105	18097	381089	382081	WP_001045124.1#48	NZ_CATOWJ010000001.1	GCF_954768305.1
WP_303751389.1#48|Staphylococcus_aureus	981	-	+	16	18328	19308	379878	380858	WP_000570808.1#48	NZ_CATOWJ010000001.1	GCF_954768305.1
WP_303751389.1#48|Staphylococcus_aureus	1011	-	+	18	19305	20315	378871	379881	WP_001078457.1#48	NZ_CATOWJ010000001.1	GCF_954768305.1
WP_303751389.1#48|Staphylococcus_aureus	1755	-	+	19	20336	22090	377096	378850	WP_001179395.1#48	NZ_CATOWJ010000001.1	GCF_954768305.1
WP_303751389.1#48|Staphylococcus_aureus	1257	-	+	22	22083	23339	375847	377103	WP_000610053.1#48	NZ_CATOWJ010000001.1	GCF_954768305.1
WP_053027389.1#49|Staphylococcus_aureus	474	-	+	23	-9492	-9019	19137	19610	WP_000455978.1#49	NZ_CTXH01000052.1	GCF_001237845.1
WP_053027389.1#49|Staphylococcus_aureus	987	-	-	17	-8912	-7926	18044	19030	WP_000662039.1#49	NZ_CTXH01000052.1	GCF_001237845.1
WP_053027389.1#49|Staphylococcus_aureus	203	-	+	78	-7617	-7415	17533	17735	pseudogene_49.10*#49	NZ_CTXH01000052.1	GCF_001237845.1
WP_053027389.1#49|Staphylococcus_aureus	297	-	+	13	-7366	-7070	17188	17484	WP_000179900.1#49	NZ_CTXH01000052.1	GCF_001237845.1
WP_053027389.1#49|Staphylococcus_aureus	603	-	+	11	-6862	-6260	16378	16980	WP_000908950.1#49	NZ_CTXH01000052.1	GCF_001237845.1
WP_053027389.1#49|Staphylococcus_aureus	3153	-	+	20	-5992	-2840	12958	16110	WP_000080572.1#49	NZ_CTXH01000052.1	GCF_001237845.1
WP_053027389.1#49|Staphylococcus_aureus	483	-	+	7	-2757	-2275	12393	12875	WP_000714376.1#49	NZ_CTXH01000052.1	GCF_001237845.1
WP_053027389.1#49|Staphylococcus_aureus	987	-	+	4	-2070	-1084	11202	12188	WP_000710549.1#49	NZ_CTXH01000052.1	GCF_001237845.1
WP_053027389.1#49|Staphylococcus_aureus	771	-	+	1	-863	-93	10211	10981	WP_000977786.1#49	NZ_CTXH01000052.1	GCF_001237845.1
WP_053027389.1#49|Staphylococcus_aureus	2238	-	+	76	1	2238	7880	10117	WP_053027389.1#49	NZ_CTXH01000052.1	GCF_001237845.1
WP_053027389.1#49|Staphylococcus_aureus	1179	-	+	5	2389	3567	6551	7729	WP_001075804.1#49	NZ_CTXH01000052.1	GCF_001237845.1
WP_053027389.1#49|Staphylococcus_aureus	1389	-	+	3	3569	4957	5161	6549	WP_001006427.1#49	NZ_CTXH01000052.1	GCF_001237845.1
WP_053027389.1#49|Staphylococcus_aureus	1662	-	-	6	5443	7104	3014	4675	WP_001791319.1#49	NZ_CTXH01000052.1	GCF_001237845.1
WP_053027389.1#49|Staphylococcus_aureus	1776	-	-	9	7429	9204	914	2689	WP_000291835.1#49	NZ_CTXH01000052.1	GCF_001237845.1
WP_053027389.1#49|Staphylococcus_aureus	474	-	+	8	9555	10028	90	563	WP_000036329.1#49	NZ_CTXH01000052.1	GCF_001237845.1
WP_029264542.1#50|Staphylococcus_aureus_SA10_LAU	972	-	-	32	-14310	-13339	154234	155205	WP_029264543.1#50	NZ_JHEB01000005.1	GCF_000708405.1
WP_029264542.1#50|Staphylococcus_aureus_SA10_LAU	372	-	-	31	-13286	-12915	153810	154181	WP_000926750.1#50	NZ_JHEB01000005.1	GCF_000708405.1
WP_029264542.1#50|Staphylococcus_aureus_SA10_LAU	1392	-	-	3	-12895	-11504	152399	153790	WP_001246797.1#50	NZ_JHEB01000005.1	GCF_000708405.1
WP_029264542.1#50|Staphylococcus_aureus_SA10_LAU	204	-	+	30	-11390	-11187	152082	152285	WP_000786141.1#50	NZ_JHEB01000005.1	GCF_000708405.1
WP_029264542.1#50|Staphylococcus_aureus_SA10_LAU	366	-	+	35	-11177	-10812	151707	152072	WP_001016371.1#50	NZ_JHEB01000005.1	GCF_000708405.1
WP_029264542.1#50|Staphylococcus_aureus_SA10_LAU	576	-	+	25	-10537	-9962	150857	151432	WP_000414485.1#50	NZ_JHEB01000005.1	GCF_000708405.1
WP_029264542.1#50|Staphylococcus_aureus_SA10_LAU	474	-	+	23	-9492	-9019	149914	150387	WP_000455978.1#50	NZ_JHEB01000005.1	GCF_000708405.1
WP_029264542.1#50|Staphylococcus_aureus_SA10_LAU	987	-	-	17	-8912	-7926	148821	149807	WP_000662027.1#50	NZ_JHEB01000005.1	GCF_000708405.1
WP_029264542.1#50|Staphylococcus_aureus_SA10_LAU	203	-	+	78	-7617	-7415	148310	148512	pseudogene_50.29*#50	NZ_JHEB01000005.1	GCF_000708405.1
WP_029264542.1#50|Staphylococcus_aureus_SA10_LAU	297	-	+	13	-7366	-7070	147965	148261	WP_000179900.1#50	NZ_JHEB01000005.1	GCF_000708405.1
WP_029264542.1#50|Staphylococcus_aureus_SA10_LAU	603	-	+	11	-6862	-6260	147155	147757	WP_000908950.1#50	NZ_JHEB01000005.1	GCF_000708405.1
WP_029264542.1#50|Staphylococcus_aureus_SA10_LAU	3153	-	+	20	-5992	-2840	143735	146887	WP_000080571.1#50	NZ_JHEB01000005.1	GCF_000708405.1
WP_029264542.1#50|Staphylococcus_aureus_SA10_LAU	483	-	+	7	-2757	-2275	143170	143652	WP_000714376.1#50	NZ_JHEB01000005.1	GCF_000708405.1
WP_029264542.1#50|Staphylococcus_aureus_SA10_LAU	987	-	+	4	-2070	-1084	141979	142965	WP_000710549.1#50	NZ_JHEB01000005.1	GCF_000708405.1
WP_029264542.1#50|Staphylococcus_aureus_SA10_LAU	771	-	+	1	-863	-93	140988	141758	WP_000977787.1#50	NZ_JHEB01000005.1	GCF_000708405.1
WP_029264542.1#50|Staphylococcus_aureus_SA10_LAU	2238	-	+	76	1	2238	138657	140894	WP_029264542.1#50	NZ_JHEB01000005.1	GCF_000708405.1
WP_029264542.1#50|Staphylococcus_aureus_SA10_LAU	1179	-	+	5	2389	3567	137328	138506	WP_001075804.1#50	NZ_JHEB01000005.1	GCF_000708405.1
WP_029264542.1#50|Staphylococcus_aureus_SA10_LAU	1389	-	+	3	3569	4957	135938	137326	WP_001006427.1#50	NZ_JHEB01000005.1	GCF_000708405.1
WP_029264542.1#50|Staphylococcus_aureus_SA10_LAU	1662	-	-	6	5443	7104	133791	135452	WP_001791319.1#50	NZ_JHEB01000005.1	GCF_000708405.1
WP_029264542.1#50|Staphylococcus_aureus_SA10_LAU	1776	-	-	9	7429	9204	131691	133466	WP_000291835.1#50	NZ_JHEB01000005.1	GCF_000708405.1
WP_029264542.1#50|Staphylococcus_aureus_SA10_LAU	474	-	+	8	9555	10028	130867	131340	WP_000036329.1#50	NZ_JHEB01000005.1	GCF_000708405.1
WP_029264542.1#50|Staphylococcus_aureus_SA10_LAU	1593	-	+	10	10290	11882	129013	130605	WP_000173891.1#50	NZ_JHEB01000005.1	GCF_000708405.1
WP_029264542.1#50|Staphylococcus_aureus_SA10_LAU	1479	-	-	14	12211	13689	127206	128684	WP_000728710.1#50	NZ_JHEB01000005.1	GCF_000708405.1
WP_029264542.1#50|Staphylococcus_aureus_SA10_LAU	753	-	-	12	14110	14862	126033	126785	WP_000876758.1#50	NZ_JHEB01000005.1	GCF_000708405.1
WP_029264542.1#50|Staphylococcus_aureus_SA10_LAU	999	-	-	2	15231	16229	124666	125664	WP_000136645.1#50	NZ_JHEB01000005.1	GCF_000708405.1
WP_029264542.1#50|Staphylococcus_aureus_SA10_LAU	996	-	-	2	16226	17221	123674	124669	WP_000925002.1#50	NZ_JHEB01000005.1	GCF_000708405.1
WP_029264542.1#50|Staphylococcus_aureus_SA10_LAU	993	-	-	15	17237	18229	122666	123658	WP_001045124.1#50	NZ_JHEB01000005.1	GCF_000708405.1
WP_029264542.1#50|Staphylococcus_aureus_SA10_LAU	981	-	+	16	18460	19440	121455	122435	WP_000570808.1#50	NZ_JHEB01000005.1	GCF_000708405.1
WP_029264542.1#50|Staphylococcus_aureus_SA10_LAU	1011	-	+	18	19437	20447	120448	121458	WP_001078457.1#50	NZ_JHEB01000005.1	GCF_000708405.1
WP_029264542.1#50|Staphylococcus_aureus_SA10_LAU	1755	-	+	19	20468	22222	118673	120427	WP_001179395.1#50	NZ_JHEB01000005.1	GCF_000708405.1
WP_029264542.1#50|Staphylococcus_aureus_SA10_LAU	1257	-	+	22	22215	23471	117424	118680	WP_000610053.1#50	NZ_JHEB01000005.1	GCF_000708405.1
WP_195837435.1#51|Staphylococcus_aureus	182	+	-	78	-14271	-14090	346555	346736	pseudogene_51.15*#51	NZ_WIPN01000003.1	GCF_009696765.1
WP_195837435.1#51|Staphylococcus_aureus	987	+	-	17	-13873	-12887	346953	347939	WP_000662030.1#51	NZ_WIPN01000003.1	GCF_009696765.1
WP_195837435.1#51|Staphylococcus_aureus	204	+	+	21	-12578	-12375	348248	348451	WP_000389759.1#51	NZ_WIPN01000003.1	GCF_009696765.1
WP_195837435.1#51|Staphylococcus_aureus	297	+	+	13	-12326	-12030	348500	348796	WP_045172582.1#51	NZ_WIPN01000003.1	GCF_009696765.1
WP_195837435.1#51|Staphylococcus_aureus	603	+	+	11	-11821	-11219	349005	349607	WP_000908960.1#51	NZ_WIPN01000003.1	GCF_009696765.1
WP_195837435.1#51|Staphylococcus_aureus	3152	+	+	78	-10952	-7801	349874	353025	pseudogene_51.26*#51	NZ_WIPN01000003.1	GCF_009696765.1
WP_195837435.1#51|Staphylococcus_aureus	483	+	+	7	-7743	-7261	353083	353565	WP_000410567.1#51	NZ_WIPN01000003.1	GCF_009696765.1
WP_195837435.1#51|Staphylococcus_aureus	987	+	+	4	-7055	-6069	353771	354757	WP_045172580.1#51	NZ_WIPN01000003.1	GCF_009696765.1
WP_195837435.1#51|Staphylococcus_aureus	771	+	+	1	-5848	-5078	354978	355748	WP_045172579.1#51	NZ_WIPN01000003.1	GCF_009696765.1
WP_195837435.1#51|Staphylococcus_aureus	768	+	+	1	-5011	-4244	355815	356582	WP_061823598.1#51	NZ_WIPN01000003.1	GCF_009696765.1
WP_195837435.1#51|Staphylococcus_aureus	771	+	+	1	-4192	-3422	356634	357404	WP_154422091.1#51	NZ_WIPN01000003.1	GCF_009696765.1
WP_195837435.1#51|Staphylococcus_aureus	771	+	+	1	-3370	-2600	357456	358226	WP_061823606.1#51	NZ_WIPN01000003.1	GCF_009696765.1
WP_195837435.1#51|Staphylococcus_aureus	768	+	+	1	-2532	-1765	358294	359061	WP_061823599.1#51	NZ_WIPN01000003.1	GCF_009696765.1
WP_195837435.1#51|Staphylococcus_aureus	768	+	+	1	-1697	-930	359129	359896	WP_045172905.1#51	NZ_WIPN01000003.1	GCF_009696765.1
WP_195837435.1#51|Staphylococcus_aureus	768	+	+	1	-863	-96	359963	360730	WP_045172903.1#51	NZ_WIPN01000003.1	GCF_009696765.1
WP_195837435.1#51|Staphylococcus_aureus	2238	+	+	76	1	2238	360827	363064	WP_195837435.1#51	NZ_WIPN01000003.1	GCF_009696765.1
WP_195837435.1#51|Staphylococcus_aureus	1179	+	+	5	2389	3567	363215	364393	WP_045172900.1#51	NZ_WIPN01000003.1	GCF_009696765.1
WP_195837435.1#51|Staphylococcus_aureus	1389	+	+	3	3569	4957	364395	365783	WP_001006442.1#51	NZ_WIPN01000003.1	GCF_009696765.1
WP_195837435.1#51|Staphylococcus_aureus	246	+	-	78	5369	5614	366195	366440	pseudogene_51.20*#51	NZ_WIPN01000003.1	GCF_009696765.1
WP_194381934.1#52|Staphylococcus_aureus	261	+	-	44	-16762	-16502	596881	597141	WP_001105087.1#52	NZ_BCLN01000006.1	GCF_003850765.1
WP_194381934.1#52|Staphylococcus_aureus	1061	+	+	78	-16365	-15305	597278	598338	pseudogene_52.22*#52	NZ_BCLN01000006.1	GCF_003850765.1
WP_194381934.1#52|Staphylococcus_aureus	1335	+	+	37	-15274	-13940	598369	599703	WP_124374732.1#52	NZ_BCLN01000006.1	GCF_003850765.1
WP_194381934.1#52|Staphylococcus_aureus	1194	+	+	38	-13921	-12728	599722	600915	WP_124374733.1#52	NZ_BCLN01000006.1	GCF_003850765.1
WP_194381934.1#52|Staphylococcus_aureus	995	+	-	78	-12074	-11080	601569	602563	pseudogene_52.1*#52	NZ_BCLN01000006.1	GCF_003850765.1
WP_194381934.1#52|Staphylococcus_aureus	204	+	+	21	-10771	-10568	602872	603075	WP_072491075.1#52	NZ_BCLN01000006.1	GCF_003850765.1
WP_194381934.1#52|Staphylococcus_aureus	297	+	+	13	-10519	-10223	603124	603420	WP_124374734.1#52	NZ_BCLN01000006.1	GCF_003850765.1
WP_194381934.1#52|Staphylococcus_aureus	1221	+	-	26	-10160	-8940	603483	604703	WP_124374735.1#52	NZ_BCLN01000006.1	GCF_003850765.1
WP_194381934.1#52|Staphylococcus_aureus	552	+	-	27	-8947	-8396	604696	605247	WP_000627025.1#52	NZ_BCLN01000006.1	GCF_003850765.1
WP_194381934.1#52|Staphylococcus_aureus	861	+	+	24	-8283	-7423	605360	606220	WP_124374736.1#52	NZ_BCLN01000006.1	GCF_003850765.1
WP_194381934.1#52|Staphylococcus_aureus	3151	+	+	78	-6832	-3682	606811	609961	pseudogene_52.3*#52	NZ_BCLN01000006.1	GCF_003850765.1
WP_194381934.1#52|Staphylococcus_aureus	738	+	+	34	-3654	-2917	609989	610726	WP_277423707.1#52	NZ_BCLN01000006.1	GCF_003850765.1
WP_194381934.1#52|Staphylococcus_aureus	483	+	+	7	-2761	-2279	610882	611364	WP_124374738.1#52	NZ_BCLN01000006.1	GCF_003850765.1
WP_194381934.1#52|Staphylococcus_aureus	987	+	+	4	-2073	-1087	611570	612556	WP_124374739.1#52	NZ_BCLN01000006.1	GCF_003850765.1
WP_194381934.1#52|Staphylococcus_aureus	771	+	+	1	-867	-97	612776	613546	WP_124374740.1#52	NZ_BCLN01000006.1	GCF_003850765.1
WP_194381934.1#52|Staphylococcus_aureus	2238	+	+	76	1	2238	613644	615881	WP_194381934.1#52	NZ_BCLN01000006.1	GCF_003850765.1
WP_194381934.1#52|Staphylococcus_aureus	1179	+	+	5	2389	3567	616032	617210	WP_001075814.1#52	NZ_BCLN01000006.1	GCF_003850765.1
WP_194381934.1#52|Staphylococcus_aureus	1389	+	+	3	3569	4957	617212	618600	WP_001006428.1#52	NZ_BCLN01000006.1	GCF_003850765.1
WP_194381934.1#52|Staphylococcus_aureus	1662	+	-	6	5446	7107	619089	620750	WP_124374788.1#52	NZ_BCLN01000006.1	GCF_003850765.1
WP_194381934.1#52|Staphylococcus_aureus	1776	+	-	9	7432	9207	621075	622850	WP_124374741.1#52	NZ_BCLN01000006.1	GCF_003850765.1
WP_194381934.1#52|Staphylococcus_aureus	474	+	+	8	9559	10032	623202	623675	WP_000036332.1#52	NZ_BCLN01000006.1	GCF_003850765.1
WP_194381934.1#52|Staphylococcus_aureus	1593	+	+	10	10294	11886	623937	625529	WP_124374742.1#52	NZ_BCLN01000006.1	GCF_003850765.1
WP_194381934.1#52|Staphylococcus_aureus	606	+	-	14	12215	12820	625858	626463	WP_124374743.1#52	NZ_BCLN01000006.1	GCF_003850765.1
WP_194381934.1#52|Staphylococcus_aureus	753	+	-	12	13241	13993	626884	627636	WP_124374744.1#52	NZ_BCLN01000006.1	GCF_003850765.1
WP_194381934.1#52|Staphylococcus_aureus	999	+	-	2	14362	15360	628005	629003	WP_124374745.1#52	NZ_BCLN01000006.1	GCF_003850765.1
WP_194381934.1#52|Staphylococcus_aureus	996	+	-	2	15357	16352	629000	629995	WP_124374746.1#52	NZ_BCLN01000006.1	GCF_003850765.1
WP_194381934.1#52|Staphylococcus_aureus	993	+	-	15	16368	17360	630011	631003	WP_124374747.1#52	NZ_BCLN01000006.1	GCF_003850765.1
WP_194381934.1#52|Staphylococcus_aureus	981	+	+	16	17591	18571	631234	632214	WP_000570808.1#52	NZ_BCLN01000006.1	GCF_003850765.1
WP_194381934.1#52|Staphylococcus_aureus	1011	+	+	18	18568	19578	632211	633221	WP_124374748.1#52	NZ_BCLN01000006.1	GCF_003850765.1
WP_194381934.1#52|Staphylococcus_aureus	1755	+	+	19	19599	21353	633242	634996	WP_124374749.1#52	NZ_BCLN01000006.1	GCF_003850765.1
WP_194381934.1#52|Staphylococcus_aureus	1257	+	+	22	21346	22602	634989	636245	WP_124374750.1#52	NZ_BCLN01000006.1	GCF_003850765.1
WP_052999534.1#54|Staphylococcus_aureus	987	-	+	4	-2908	-1922	14538	15524	WP_000710558.1#54	NZ_CTSX01000040.1	GCF_001233125.1
WP_052999534.1#54|Staphylococcus_aureus	771	-	+	1	-1702	-932	13548	14318	WP_000977806.1#54	NZ_CTSX01000040.1	GCF_001233125.1
WP_052999534.1#54|Staphylococcus_aureus	771	-	+	1	-867	-97	12713	13483	WP_000977793.1#54	NZ_CTSX01000040.1	GCF_001233125.1
WP_052999534.1#54|Staphylococcus_aureus	2238	-	+	76	1	2238	10378	12615	WP_052999534.1#54	NZ_CTSX01000040.1	GCF_001233125.1
WP_052999534.1#54|Staphylococcus_aureus	1179	-	+	5	2389	3567	9049	10227	WP_001075821.1#54	NZ_CTSX01000040.1	GCF_001233125.1
WP_052999534.1#54|Staphylococcus_aureus	1389	-	+	3	3569	4957	7659	9047	WP_001006425.1#54	NZ_CTSX01000040.1	GCF_001233125.1
WP_052999534.1#54|Staphylococcus_aureus	1662	-	-	6	5444	7105	5511	7172	WP_001791319.1#54	NZ_CTSX01000040.1	GCF_001233125.1
WP_052999534.1#54|Staphylococcus_aureus	1776	-	-	9	7432	9207	3409	5184	WP_001670226.1#54	NZ_CTSX01000040.1	GCF_001233125.1
WP_052999534.1#54|Staphylococcus_aureus	474	-	+	8	9558	10031	2585	3058	WP_000036335.1#54	NZ_CTSX01000040.1	GCF_001233125.1
WP_052999534.1#54|Staphylococcus_aureus	1593	-	+	10	10293	11885	731	2323	WP_000173894.1#54	NZ_CTSX01000040.1	GCF_001233125.1
WP_052999534.1#54|Staphylococcus_aureus	402	-	-	78	12214	12615	1	402	pseudogene_54.25*#54	NZ_CTSX01000040.1	GCF_001233125.1
WP_201295946.1#55|Staphylococcus_aureus	972	+	-	32	-14310	-13339	15247	16218	WP_000140910.1#55	NZ_CACUQE010000004.1	GCF_902722345.1
WP_201295946.1#55|Staphylococcus_aureus	372	+	-	31	-13286	-12915	16271	16642	WP_000926750.1#55	NZ_CACUQE010000004.1	GCF_902722345.1
WP_201295946.1#55|Staphylococcus_aureus	1392	+	-	3	-12895	-11504	16662	18053	WP_001246796.1#55	NZ_CACUQE010000004.1	GCF_902722345.1
WP_201295946.1#55|Staphylococcus_aureus	204	+	+	30	-11390	-11187	18167	18370	WP_000786141.1#55	NZ_CACUQE010000004.1	GCF_902722345.1
WP_201295946.1#55|Staphylococcus_aureus	366	+	+	35	-11177	-10812	18380	18745	WP_001016371.1#55	NZ_CACUQE010000004.1	GCF_902722345.1
WP_201295946.1#55|Staphylococcus_aureus	576	+	+	25	-10537	-9962	19020	19595	WP_000414486.1#55	NZ_CACUQE010000004.1	GCF_902722345.1
WP_201295946.1#55|Staphylococcus_aureus	474	+	+	23	-9492	-9019	20065	20538	WP_000455978.1#55	NZ_CACUQE010000004.1	GCF_902722345.1
WP_201295946.1#55|Staphylococcus_aureus	987	+	-	17	-8912	-7926	20645	21631	WP_000662039.1#55	NZ_CACUQE010000004.1	GCF_902722345.1
WP_201295946.1#55|Staphylococcus_aureus	203	+	+	78	-7617	-7415	21940	22142	pseudogene_55.19*#55	NZ_CACUQE010000004.1	GCF_902722345.1
WP_201295946.1#55|Staphylococcus_aureus	297	+	+	13	-7366	-7070	22191	22487	WP_000179900.1#55	NZ_CACUQE010000004.1	GCF_902722345.1
WP_201295946.1#55|Staphylococcus_aureus	603	+	+	11	-6862	-6260	22695	23297	WP_000908950.1#55	NZ_CACUQE010000004.1	GCF_902722345.1
WP_201295946.1#55|Staphylococcus_aureus	3153	+	+	20	-5992	-2840	23565	26717	WP_048666596.1#55	NZ_CACUQE010000004.1	GCF_902722345.1
WP_201295946.1#55|Staphylococcus_aureus	483	+	+	7	-2757	-2275	26800	27282	WP_000714376.1#55	NZ_CACUQE010000004.1	GCF_902722345.1
WP_201295946.1#55|Staphylococcus_aureus	987	+	+	4	-2070	-1084	27487	28473	WP_000710549.1#55	NZ_CACUQE010000004.1	GCF_902722345.1
WP_201295946.1#55|Staphylococcus_aureus	771	+	+	1	-863	-93	28694	29464	WP_000977786.1#55	NZ_CACUQE010000004.1	GCF_902722345.1
WP_201295946.1#55|Staphylococcus_aureus	2238	+	+	76	1	2238	29558	31795	WP_201295946.1#55	NZ_CACUQE010000004.1	GCF_902722345.1
WP_201295946.1#55|Staphylococcus_aureus	1179	+	+	5	2389	3567	31946	33124	WP_001075804.1#55	NZ_CACUQE010000004.1	GCF_902722345.1
WP_201295946.1#55|Staphylococcus_aureus	1389	+	+	3	3569	4957	33126	34514	WP_001006427.1#55	NZ_CACUQE010000004.1	GCF_902722345.1
WP_201295946.1#55|Staphylococcus_aureus	1662	+	-	6	5443	7104	35000	36661	WP_001791319.1#55	NZ_CACUQE010000004.1	GCF_902722345.1
WP_201295946.1#55|Staphylococcus_aureus	1776	+	-	9	7429	9204	36986	38761	WP_000291835.1#55	NZ_CACUQE010000004.1	GCF_902722345.1
WP_201295946.1#55|Staphylococcus_aureus	474	+	+	8	9555	10028	39112	39585	WP_000036329.1#55	NZ_CACUQE010000004.1	GCF_902722345.1
WP_201295946.1#55|Staphylococcus_aureus	1593	+	+	10	10290	11882	39847	41439	WP_000173891.1#55	NZ_CACUQE010000004.1	GCF_902722345.1
WP_201295946.1#55|Staphylococcus_aureus	1281	+	-	14	12211	13491	41768	43048	WP_000728706.1#55	NZ_CACUQE010000004.1	GCF_902722345.1
WP_201295946.1#55|Staphylococcus_aureus	753	+	-	12	13912	14664	43469	44221	WP_000876758.1#55	NZ_CACUQE010000004.1	GCF_902722345.1
WP_201295946.1#55|Staphylococcus_aureus	999	+	-	2	15033	16031	44590	45588	WP_000136645.1#55	NZ_CACUQE010000004.1	GCF_902722345.1
WP_201295946.1#55|Staphylococcus_aureus	996	+	-	2	16028	17023	45585	46580	WP_000925002.1#55	NZ_CACUQE010000004.1	GCF_902722345.1
WP_201295946.1#55|Staphylococcus_aureus	993	+	-	15	17039	18031	46596	47588	WP_001045124.1#55	NZ_CACUQE010000004.1	GCF_902722345.1
WP_201295946.1#55|Staphylococcus_aureus	981	+	+	16	18262	19242	47819	48799	WP_000570808.1#55	NZ_CACUQE010000004.1	GCF_902722345.1
WP_201295946.1#55|Staphylococcus_aureus	1011	+	+	18	19239	20249	48796	49806	WP_001078457.1#55	NZ_CACUQE010000004.1	GCF_902722345.1
WP_201295946.1#55|Staphylococcus_aureus	1755	+	+	19	20270	22024	49827	51581	WP_001179395.1#55	NZ_CACUQE010000004.1	GCF_902722345.1
WP_201295946.1#55|Staphylococcus_aureus	1257	+	+	22	22017	23273	51574	52830	WP_000610053.1#55	NZ_CACUQE010000004.1	GCF_902722345.1
WP_262832075.1#56|Staphylococcus_aureus	273	+	-	49	-12673	-12401	55477	55749	WP_000845238.1#56	NZ_JYEV01000001.1	GCF_025506085.1
WP_262832075.1#56|Staphylococcus_aureus	612	+	-	47	-12400	-11789	55750	56361	WP_000183177.1#56	NZ_JYEV01000001.1	GCF_025506085.1
WP_262832075.1#56|Staphylococcus_aureus	873	+	-	50	-11817	-10945	56333	57205	WP_000912563.1#56	NZ_JYEV01000001.1	GCF_025506085.1
WP_262832075.1#56|Staphylococcus_aureus	171	+	-	48	-10943	-10773	57207	57377	WP_000420547.1#56	NZ_JYEV01000001.1	GCF_025506085.1
WP_262832075.1#56|Staphylococcus_aureus	807	+	+	45	-10594	-9788	57556	58362	WP_001004209.1#56	NZ_JYEV01000001.1	GCF_025506085.1
WP_262832075.1#56|Staphylococcus_aureus	1221	+	-	26	-9784	-8564	58366	59586	WP_000130763.1#56	NZ_JYEV01000001.1	GCF_025506085.1
WP_262832075.1#56|Staphylococcus_aureus	552	+	-	27	-8571	-8020	59579	60130	WP_000627032.1#56	NZ_JYEV01000001.1	GCF_025506085.1
WP_262832075.1#56|Staphylococcus_aureus	861	+	+	24	-7907	-7047	60243	61103	WP_001052504.1#56	NZ_JYEV01000001.1	GCF_025506085.1
WP_262832075.1#56|Staphylococcus_aureus	603	+	+	11	-6419	-5817	61731	62333	WP_001621787.1#56	NZ_JYEV01000001.1	GCF_025506085.1
WP_262832075.1#56|Staphylococcus_aureus	915	+	-	28	-5525	-4611	62625	63539	WP_000814443.1#56	NZ_JYEV01000001.1	GCF_025506085.1
WP_262832075.1#56|Staphylococcus_aureus	555	+	+	29	-4432	-3878	63718	64272	WP_262832074.1#56	NZ_JYEV01000001.1	GCF_025506085.1
WP_262832075.1#56|Staphylococcus_aureus	738	+	+	34	-3648	-2911	64502	65239	WP_001621785.1#56	NZ_JYEV01000001.1	GCF_025506085.1
WP_262832075.1#56|Staphylococcus_aureus	483	+	+	7	-2756	-2274	65394	65876	WP_000714391.1#56	NZ_JYEV01000001.1	GCF_025506085.1
WP_262832075.1#56|Staphylococcus_aureus	987	+	+	4	-2069	-1083	66081	67067	WP_000710567.1#56	NZ_JYEV01000001.1	GCF_025506085.1
WP_262832075.1#56|Staphylococcus_aureus	770	+	+	78	-862	-93	67288	68057	pseudogene_56.21*#56	NZ_JYEV01000001.1	GCF_025506085.1
WP_262832075.1#56|Staphylococcus_aureus	2238	+	+	76	1	2238	68151	70388	WP_262832075.1#56	NZ_JYEV01000001.1	GCF_025506085.1
WP_262832075.1#56|Staphylococcus_aureus	1179	+	+	5	2389	3567	70539	71717	WP_001075816.1#56	NZ_JYEV01000001.1	GCF_025506085.1
WP_262832075.1#56|Staphylococcus_aureus	1389	+	+	3	3569	4957	71719	73107	WP_001006434.1#56	NZ_JYEV01000001.1	GCF_025506085.1
WP_262832075.1#56|Staphylococcus_aureus	1662	+	-	6	5443	7104	73593	75254	WP_001791319.1#56	NZ_JYEV01000001.1	GCF_025506085.1
WP_262832075.1#56|Staphylococcus_aureus	1776	+	-	9	7429	9204	75579	77354	WP_001621781.1#56	NZ_JYEV01000001.1	GCF_025506085.1
WP_262832075.1#56|Staphylococcus_aureus	873	+	-	33	9378	10250	77528	78400	WP_001038104.1#56	NZ_JYEV01000001.1	GCF_025506085.1
WP_262832075.1#56|Staphylococcus_aureus	1398	+	+	36	10364	11761	78514	79911	WP_000170488.1#56	NZ_JYEV01000001.1	GCF_025506085.1
WP_262832075.1#56|Staphylococcus_aureus	474	+	+	8	11951	12424	80101	80574	WP_000036332.1#56	NZ_JYEV01000001.1	GCF_025506085.1
WP_262832075.1#56|Staphylococcus_aureus	1593	+	+	10	12686	14278	80836	82428	WP_000173896.1#56	NZ_JYEV01000001.1	GCF_025506085.1
WP_262832075.1#56|Staphylococcus_aureus	1527	+	-	14	14605	16131	82755	84281	WP_224799293.1#56	NZ_JYEV01000001.1	GCF_025506085.1
WP_262832075.1#56|Staphylococcus_aureus	753	+	-	12	16551	17303	84701	85453	WP_031928223.1#56	NZ_JYEV01000001.1	GCF_025506085.1
WP_262832075.1#56|Staphylococcus_aureus	999	+	-	2	17672	18670	85822	86820	WP_000136627.1#56	NZ_JYEV01000001.1	GCF_025506085.1
WP_262832075.1#56|Staphylococcus_aureus	996	+	-	2	18667	19662	86817	87812	WP_000924996.1#56	NZ_JYEV01000001.1	GCF_025506085.1
WP_262832075.1#56|Staphylococcus_aureus	993	+	-	15	19678	20670	87828	88820	WP_001045124.1#56	NZ_JYEV01000001.1	GCF_025506085.1
WP_262832075.1#56|Staphylococcus_aureus	981	+	+	16	20901	21881	89051	90031	WP_000570806.1#56	NZ_JYEV01000001.1	GCF_025506085.1
WP_262832075.1#56|Staphylococcus_aureus	1011	+	+	18	21878	22888	90028	91038	WP_001078456.1#56	NZ_JYEV01000001.1	GCF_025506085.1
WP_228580659.1#57|Staphylococcus_aureus	972	-	-	32	-14308	-13337	56020	56991	WP_000140910.1#57	NZ_JAJHNE010000014.1	GCF_020820335.1
WP_228580659.1#57|Staphylococcus_aureus	372	-	-	31	-13284	-12913	55596	55967	WP_000926750.1#57	NZ_JAJHNE010000014.1	GCF_020820335.1
WP_228580659.1#57|Staphylococcus_aureus	1329	-	-	3	-12893	-11565	54248	55576	WP_000578545.1#57	NZ_JAJHNE010000014.1	GCF_020820335.1
WP_228580659.1#57|Staphylococcus_aureus	189	-	+	30	-11374	-11186	53869	54057	WP_001795007.1#57	NZ_JAJHNE010000014.1	GCF_020820335.1
WP_228580659.1#57|Staphylococcus_aureus	357	-	+	78	-11167	-10811	53494	53850	pseudogene_57.10*#57	NZ_JAJHNE010000014.1	GCF_020820335.1
WP_228580659.1#57|Staphylococcus_aureus	576	-	+	25	-10536	-9961	52644	53219	WP_000414485.1#57	NZ_JAJHNE010000014.1	GCF_020820335.1
WP_228580659.1#57|Staphylococcus_aureus	474	-	+	23	-9491	-9018	51701	52174	WP_000455978.1#57	NZ_JAJHNE010000014.1	GCF_020820335.1
WP_228580659.1#57|Staphylococcus_aureus	987	-	-	17	-8911	-7925	50608	51594	WP_000662027.1#57	NZ_JAJHNE010000014.1	GCF_020820335.1
WP_228580659.1#57|Staphylococcus_aureus	202	-	+	78	-7616	-7415	50098	50299	pseudogene_57.19*#57	NZ_JAJHNE010000014.1	GCF_020820335.1
WP_228580659.1#57|Staphylococcus_aureus	297	-	+	13	-7366	-7070	49753	50049	WP_000179900.1#57	NZ_JAJHNE010000014.1	GCF_020820335.1
WP_228580659.1#57|Staphylococcus_aureus	603	-	+	11	-6862	-6260	48943	49545	WP_000908950.1#57	NZ_JAJHNE010000014.1	GCF_020820335.1
WP_228580659.1#57|Staphylococcus_aureus	3153	-	+	20	-5992	-2840	45523	48675	WP_228580661.1#57	NZ_JAJHNE010000014.1	GCF_020820335.1
WP_228580659.1#57|Staphylococcus_aureus	483	-	+	7	-2757	-2275	44958	45440	WP_000714376.1#57	NZ_JAJHNE010000014.1	GCF_020820335.1
WP_228580659.1#57|Staphylococcus_aureus	987	-	+	4	-2070	-1084	43767	44753	WP_000710549.1#57	NZ_JAJHNE010000014.1	GCF_020820335.1
WP_228580659.1#57|Staphylococcus_aureus	771	-	+	1	-863	-93	42776	43546	WP_000977788.1#57	NZ_JAJHNE010000014.1	GCF_020820335.1
WP_228580659.1#57|Staphylococcus_aureus	2238	-	+	76	1	2238	40445	42682	WP_228580659.1#57	NZ_JAJHNE010000014.1	GCF_020820335.1
WP_228580659.1#57|Staphylococcus_aureus	1179	-	+	5	2389	3567	39116	40294	WP_001075804.1#57	NZ_JAJHNE010000014.1	GCF_020820335.1
WP_228580659.1#57|Staphylococcus_aureus	1389	-	+	3	3569	4957	37726	39114	WP_001006427.1#57	NZ_JAJHNE010000014.1	GCF_020820335.1
WP_228580659.1#57|Staphylococcus_aureus	1662	-	-	6	5443	7104	35579	37240	WP_001791319.1#57	NZ_JAJHNE010000014.1	GCF_020820335.1
WP_228580659.1#57|Staphylococcus_aureus	1776	-	-	9	7429	9204	33479	35254	WP_000291835.1#57	NZ_JAJHNE010000014.1	GCF_020820335.1
WP_228580659.1#57|Staphylococcus_aureus	474	-	+	8	9555	10028	32655	33128	WP_000036329.1#57	NZ_JAJHNE010000014.1	GCF_020820335.1
WP_228580659.1#57|Staphylococcus_aureus	1593	-	+	10	10290	11882	30801	32393	WP_000173891.1#57	NZ_JAJHNE010000014.1	GCF_020820335.1
WP_228580659.1#57|Staphylococcus_aureus	1455	-	-	14	12211	13665	29018	30472	WP_001662438.1#57	NZ_JAJHNE010000014.1	GCF_020820335.1
WP_228580659.1#57|Staphylococcus_aureus	753	-	-	12	14086	14838	27845	28597	WP_000876758.1#57	NZ_JAJHNE010000014.1	GCF_020820335.1
WP_228580659.1#57|Staphylococcus_aureus	999	-	-	2	15207	16205	26478	27476	WP_000136645.1#57	NZ_JAJHNE010000014.1	GCF_020820335.1
WP_228580659.1#57|Staphylococcus_aureus	996	-	-	2	16202	17197	25486	26481	WP_000925002.1#57	NZ_JAJHNE010000014.1	GCF_020820335.1
WP_228580659.1#57|Staphylococcus_aureus	993	-	-	15	17213	18205	24478	25470	WP_001045124.1#57	NZ_JAJHNE010000014.1	GCF_020820335.1
WP_228580659.1#57|Staphylococcus_aureus	981	-	+	16	18436	19416	23267	24247	WP_000570808.1#57	NZ_JAJHNE010000014.1	GCF_020820335.1
WP_228580659.1#57|Staphylococcus_aureus	1011	-	+	18	19413	20423	22260	23270	WP_001078457.1#57	NZ_JAJHNE010000014.1	GCF_020820335.1
WP_228580659.1#57|Staphylococcus_aureus	1755	-	+	19	20444	22198	20485	22239	WP_001179395.1#57	NZ_JAJHNE010000014.1	GCF_020820335.1
WP_228580659.1#57|Staphylococcus_aureus	1257	-	+	22	22191	23447	19236	20492	WP_000610053.1#57	NZ_JAJHNE010000014.1	GCF_020820335.1
WP_181876528.1#58|Staphylococcus_aureus	972	-	-	32	-14308	-13337	353667	354638	WP_000140910.1#58	NZ_UHCO01000002.1	GCF_900458475.1
WP_181876528.1#58|Staphylococcus_aureus	372	-	-	31	-13284	-12913	353243	353614	WP_000926750.1#58	NZ_UHCO01000002.1	GCF_900458475.1
WP_181876528.1#58|Staphylococcus_aureus	1329	-	-	3	-12893	-11565	351895	353223	WP_000578545.1#58	NZ_UHCO01000002.1	GCF_900458475.1
WP_181876528.1#58|Staphylococcus_aureus	204	-	+	30	-11389	-11186	351516	351719	WP_000786141.1#58	NZ_UHCO01000002.1	GCF_900458475.1
WP_181876528.1#58|Staphylococcus_aureus	366	-	+	35	-11176	-10811	351141	351506	WP_001016371.1#58	NZ_UHCO01000002.1	GCF_900458475.1
WP_181876528.1#58|Staphylococcus_aureus	576	-	+	25	-10536	-9961	350291	350866	WP_000414485.1#58	NZ_UHCO01000002.1	GCF_900458475.1
WP_181876528.1#58|Staphylococcus_aureus	474	-	+	23	-9491	-9018	349348	349821	WP_000455978.1#58	NZ_UHCO01000002.1	GCF_900458475.1
WP_181876528.1#58|Staphylococcus_aureus	987	-	-	17	-8911	-7925	348255	349241	WP_000662027.1#58	NZ_UHCO01000002.1	GCF_900458475.1
WP_181876528.1#58|Staphylococcus_aureus	202	-	+	78	-7616	-7415	347745	347946	pseudogene_58.1*#58	NZ_UHCO01000002.1	GCF_900458475.1
WP_181876528.1#58|Staphylococcus_aureus	297	-	+	13	-7366	-7070	347400	347696	WP_000179900.1#58	NZ_UHCO01000002.1	GCF_900458475.1
WP_181876528.1#58|Staphylococcus_aureus	603	-	+	11	-6862	-6260	346590	347192	WP_000908950.1#58	NZ_UHCO01000002.1	GCF_900458475.1
WP_181876528.1#58|Staphylococcus_aureus	3153	-	+	20	-5992	-2840	343170	346322	WP_000080571.1#58	NZ_UHCO01000002.1	GCF_900458475.1
WP_181876528.1#58|Staphylococcus_aureus	483	-	+	7	-2757	-2275	342605	343087	WP_000714376.1#58	NZ_UHCO01000002.1	GCF_900458475.1
WP_181876528.1#58|Staphylococcus_aureus	987	-	+	4	-2070	-1084	341414	342400	WP_000710549.1#58	NZ_UHCO01000002.1	GCF_900458475.1
WP_181876528.1#58|Staphylococcus_aureus	771	-	+	1	-863	-93	340423	341193	WP_000977788.1#58	NZ_UHCO01000002.1	GCF_900458475.1
WP_181876528.1#58|Staphylococcus_aureus	2238	-	+	76	1	2238	338092	340329	WP_181876528.1#58	NZ_UHCO01000002.1	GCF_900458475.1
WP_181876528.1#58|Staphylococcus_aureus	1179	-	+	5	2389	3567	336763	337941	WP_001075804.1#58	NZ_UHCO01000002.1	GCF_900458475.1
WP_181876528.1#58|Staphylococcus_aureus	1389	-	+	3	3569	4957	335373	336761	WP_001006427.1#58	NZ_UHCO01000002.1	GCF_900458475.1
WP_181876528.1#58|Staphylococcus_aureus	1662	-	-	6	5443	7104	333226	334887	WP_001791319.1#58	NZ_UHCO01000002.1	GCF_900458475.1
WP_181876528.1#58|Staphylococcus_aureus	1776	-	-	9	7429	9204	331126	332901	WP_000291835.1#58	NZ_UHCO01000002.1	GCF_900458475.1
WP_181876528.1#58|Staphylococcus_aureus	474	-	+	8	9555	10028	330302	330775	WP_000036329.1#58	NZ_UHCO01000002.1	GCF_900458475.1
WP_181876528.1#58|Staphylococcus_aureus	1593	-	+	10	10290	11882	328448	330040	WP_000173891.1#58	NZ_UHCO01000002.1	GCF_900458475.1
WP_181876528.1#58|Staphylococcus_aureus	1431	-	-	14	12211	13641	326689	328119	WP_078103038.1#58	NZ_UHCO01000002.1	GCF_900458475.1
WP_181876528.1#58|Staphylococcus_aureus	753	-	-	12	14062	14814	325516	326268	WP_000876758.1#58	NZ_UHCO01000002.1	GCF_900458475.1
WP_181876528.1#58|Staphylococcus_aureus	999	-	-	2	15183	16181	324149	325147	WP_000136645.1#58	NZ_UHCO01000002.1	GCF_900458475.1
WP_181876528.1#58|Staphylococcus_aureus	996	-	-	2	16178	17173	323157	324152	WP_000925002.1#58	NZ_UHCO01000002.1	GCF_900458475.1
WP_181876528.1#58|Staphylococcus_aureus	993	-	-	15	17189	18181	322149	323141	WP_001045124.1#58	NZ_UHCO01000002.1	GCF_900458475.1
WP_181876528.1#58|Staphylococcus_aureus	981	-	+	16	18412	19392	320938	321918	WP_000570808.1#58	NZ_UHCO01000002.1	GCF_900458475.1
WP_181876528.1#58|Staphylococcus_aureus	1011	-	+	18	19389	20399	319931	320941	WP_001078457.1#58	NZ_UHCO01000002.1	GCF_900458475.1
WP_181876528.1#58|Staphylococcus_aureus	1755	-	+	19	20420	22174	318156	319910	WP_001179395.1#58	NZ_UHCO01000002.1	GCF_900458475.1
WP_181876528.1#58|Staphylococcus_aureus	1257	-	+	22	22167	23423	316907	318163	WP_000610053.1#58	NZ_UHCO01000002.1	GCF_900458475.1
WP_192858779.1#59|Staphylococcus_aureus	1065	-	+	39	-16524	-15460	40742	41806	WP_000816133.1#59	NZ_NDSO01000010.1	GCF_002124155.1
WP_192858779.1#59|Staphylococcus_aureus	1335	-	+	37	-15429	-14095	39377	40711	WP_000465472.1#59	NZ_NDSO01000010.1	GCF_002124155.1
WP_192858779.1#59|Staphylococcus_aureus	1194	-	+	38	-14076	-12883	38165	39358	WP_001033018.1#59	NZ_NDSO01000010.1	GCF_002124155.1
WP_192858779.1#59|Staphylococcus_aureus	987	-	-	17	-12216	-11230	36512	37498	WP_000662022.1#59	NZ_NDSO01000010.1	GCF_002124155.1
WP_192858779.1#59|Staphylococcus_aureus	204	-	+	21	-10921	-10718	36000	36203	WP_000389759.1#59	NZ_NDSO01000010.1	GCF_002124155.1
WP_192858779.1#59|Staphylococcus_aureus	297	-	+	13	-10669	-10373	35655	35951	WP_000201644.1#59	NZ_NDSO01000010.1	GCF_002124155.1
WP_192858779.1#59|Staphylococcus_aureus	603	-	+	11	-10165	-9563	34845	35447	WP_000908956.1#59	NZ_NDSO01000010.1	GCF_002124155.1
WP_192858779.1#59|Staphylococcus_aureus	3153	-	+	20	-9296	-6144	31426	34578	WP_000080564.1#59	NZ_NDSO01000010.1	GCF_002124155.1
WP_192858779.1#59|Staphylococcus_aureus	483	-	+	7	-6087	-5605	30887	31369	WP_000410567.1#59	NZ_NDSO01000010.1	GCF_002124155.1
WP_192858779.1#59|Staphylococcus_aureus	987	-	+	4	-5399	-4413	29695	30681	WP_000710555.1#59	NZ_NDSO01000010.1	GCF_002124155.1
WP_192858779.1#59|Staphylococcus_aureus	771	-	+	1	-4192	-3422	28704	29474	WP_000977777.1#59	NZ_NDSO01000010.1	GCF_002124155.1
WP_192858779.1#59|Staphylococcus_aureus	771	-	+	1	-3370	-2600	27882	28652	WP_000597207.1#59	NZ_NDSO01000010.1	GCF_002124155.1
WP_192858779.1#59|Staphylococcus_aureus	771	-	+	1	-2535	-1765	27047	27817	WP_031790901.1#59	NZ_NDSO01000010.1	GCF_002124155.1
WP_192858779.1#59|Staphylococcus_aureus	771	-	+	1	-1700	-930	26212	26982	WP_000977803.1#59	NZ_NDSO01000010.1	GCF_002124155.1
WP_192858779.1#59|Staphylococcus_aureus	768	-	+	1	-863	-96	25378	26145	WP_000826312.1#59	NZ_NDSO01000010.1	GCF_002124155.1
WP_192858779.1#59|Staphylococcus_aureus	2238	-	+	76	1	2238	23044	25281	WP_192858779.1#59	NZ_NDSO01000010.1	GCF_002124155.1
WP_192858779.1#59|Staphylococcus_aureus	1179	-	+	5	2389	3567	21715	22893	WP_001075809.1#59	NZ_NDSO01000010.1	GCF_002124155.1
WP_192858779.1#59|Staphylococcus_aureus	1389	-	+	3	3569	4957	20325	21713	WP_001006441.1#59	NZ_NDSO01000010.1	GCF_002124155.1
WP_192858779.1#59|Staphylococcus_aureus	1662	-	-	6	5441	7102	18180	19841	WP_001792226.1#59	NZ_NDSO01000010.1	GCF_002124155.1
WP_192858779.1#59|Staphylococcus_aureus	1776	-	-	9	7427	9202	16080	17855	WP_000291840.1#59	NZ_NDSO01000010.1	GCF_002124155.1
WP_192858779.1#59|Staphylococcus_aureus	873	-	-	33	9376	10248	15034	15906	WP_001038103.1#59	NZ_NDSO01000010.1	GCF_002124155.1
WP_192858779.1#59|Staphylococcus_aureus	1380	-	+	36	10379	11758	13524	14903	WP_078072290.1#59	NZ_NDSO01000010.1	GCF_002124155.1
WP_192858779.1#59|Staphylococcus_aureus	474	-	+	8	11948	12421	12861	13334	WP_000036330.1#59	NZ_NDSO01000010.1	GCF_002124155.1
WP_192858779.1#59|Staphylococcus_aureus	1593	-	+	10	12683	14275	11007	12599	WP_000173891.1#59	NZ_NDSO01000010.1	GCF_002124155.1
WP_192858779.1#59|Staphylococcus_aureus	1233	-	-	14	14604	15836	9446	10678	WP_086040091.1#59	NZ_NDSO01000010.1	GCF_002124155.1
WP_192858779.1#59|Staphylococcus_aureus	753	-	-	12	16257	17009	8273	9025	WP_000876756.1#59	NZ_NDSO01000010.1	GCF_002124155.1
WP_192858779.1#59|Staphylococcus_aureus	999	-	-	2	17378	18376	6906	7904	WP_000136633.1#59	NZ_NDSO01000010.1	GCF_002124155.1
WP_192858779.1#59|Staphylococcus_aureus	996	-	-	2	18373	19368	5914	6909	WP_000924990.1#59	NZ_NDSO01000010.1	GCF_002124155.1
WP_192858779.1#59|Staphylococcus_aureus	993	-	-	15	19384	20376	4906	5898	WP_001045111.1#59	NZ_NDSO01000010.1	GCF_002124155.1
WP_192858779.1#59|Staphylococcus_aureus	981	-	+	16	20607	21587	3695	4675	WP_000570808.1#59	NZ_NDSO01000010.1	GCF_002124155.1
WP_192858779.1#59|Staphylococcus_aureus	1011	-	+	18	21584	22594	2688	3698	WP_001078461.1#59	NZ_NDSO01000010.1	GCF_002124155.1
WP_180992271.1#60|Staphylococcus_aureus	972	+	-	32	-14309	-13338	84005	84976	WP_000140910.1#60	NZ_OFYX01000033.1	GCF_900251495.1
WP_180992271.1#60|Staphylococcus_aureus	372	+	-	31	-13285	-12914	85029	85400	WP_103149889.1#60	NZ_OFYX01000033.1	GCF_900251495.1
WP_180992271.1#60|Staphylococcus_aureus	1392	+	-	3	-12894	-11503	85420	86811	WP_001246797.1#60	NZ_OFYX01000033.1	GCF_900251495.1
WP_180992271.1#60|Staphylococcus_aureus	204	+	+	30	-11389	-11186	86925	87128	WP_000786141.1#60	NZ_OFYX01000033.1	GCF_900251495.1
WP_180992271.1#60|Staphylococcus_aureus	366	+	+	35	-11176	-10811	87138	87503	WP_001016371.1#60	NZ_OFYX01000033.1	GCF_900251495.1
WP_180992271.1#60|Staphylococcus_aureus	576	+	+	25	-10536	-9961	87778	88353	WP_000414485.1#60	NZ_OFYX01000033.1	GCF_900251495.1
WP_180992271.1#60|Staphylococcus_aureus	474	+	+	23	-9491	-9018	88823	89296	WP_000455978.1#60	NZ_OFYX01000033.1	GCF_900251495.1
WP_180992271.1#60|Staphylococcus_aureus	987	+	-	17	-8911	-7925	89403	90389	WP_000662027.1#60	NZ_OFYX01000033.1	GCF_900251495.1
WP_180992271.1#60|Staphylococcus_aureus	202	+	+	78	-7616	-7415	90698	90899	pseudogene_60.26*#60	NZ_OFYX01000033.1	GCF_900251495.1
WP_180992271.1#60|Staphylococcus_aureus	297	+	+	13	-7366	-7070	90948	91244	WP_000179900.1#60	NZ_OFYX01000033.1	GCF_900251495.1
WP_180992271.1#60|Staphylococcus_aureus	603	+	+	11	-6862	-6260	91452	92054	WP_000908950.1#60	NZ_OFYX01000033.1	GCF_900251495.1
WP_180992271.1#60|Staphylococcus_aureus	3153	+	+	20	-5992	-2840	92322	95474	WP_000080571.1#60	NZ_OFYX01000033.1	GCF_900251495.1
WP_180992271.1#60|Staphylococcus_aureus	483	+	+	7	-2757	-2275	95557	96039	WP_103149890.1#60	NZ_OFYX01000033.1	GCF_900251495.1
WP_180992271.1#60|Staphylococcus_aureus	987	+	+	4	-2070	-1084	96244	97230	WP_000710549.1#60	NZ_OFYX01000033.1	GCF_900251495.1
WP_180992271.1#60|Staphylococcus_aureus	771	+	+	1	-863	-93	97451	98221	WP_000977787.1#60	NZ_OFYX01000033.1	GCF_900251495.1
WP_180992271.1#60|Staphylococcus_aureus	2238	+	+	76	1	2238	98315	100552	WP_180992271.1#60	NZ_OFYX01000033.1	GCF_900251495.1
WP_180992271.1#60|Staphylococcus_aureus	1179	+	+	5	2389	3567	100703	101881	WP_001075804.1#60	NZ_OFYX01000033.1	GCF_900251495.1
WP_180992271.1#60|Staphylococcus_aureus	1389	+	+	3	3569	4957	101883	103271	WP_001006427.1#60	NZ_OFYX01000033.1	GCF_900251495.1
WP_180992271.1#60|Staphylococcus_aureus	1662	+	-	6	5443	7104	103757	105418	WP_001791319.1#60	NZ_OFYX01000033.1	GCF_900251495.1
WP_180992271.1#60|Staphylococcus_aureus	1776	+	-	9	7429	9204	105743	107518	WP_000291835.1#60	NZ_OFYX01000033.1	GCF_900251495.1
WP_180992271.1#60|Staphylococcus_aureus	474	+	+	8	9555	10028	107869	108342	WP_000036329.1#60	NZ_OFYX01000033.1	GCF_900251495.1
WP_180992271.1#60|Staphylococcus_aureus	1593	+	+	10	10290	11882	108604	110196	WP_000173891.1#60	NZ_OFYX01000033.1	GCF_900251495.1
WP_180992271.1#60|Staphylococcus_aureus	1305	+	-	14	12211	13515	110525	111829	WP_103149891.1#60	NZ_OFYX01000033.1	GCF_900251495.1
WP_180992271.1#60|Staphylococcus_aureus	753	+	-	12	13936	14688	112250	113002	WP_000876758.1#60	NZ_OFYX01000033.1	GCF_900251495.1
WP_180992271.1#60|Staphylococcus_aureus	999	+	-	2	15057	16055	113371	114369	WP_000136645.1#60	NZ_OFYX01000033.1	GCF_900251495.1
WP_180992271.1#60|Staphylococcus_aureus	996	+	-	2	16052	17047	114366	115361	WP_000925002.1#60	NZ_OFYX01000033.1	GCF_900251495.1
WP_180992271.1#60|Staphylococcus_aureus	993	+	-	15	17063	18055	115377	116369	WP_001045124.1#60	NZ_OFYX01000033.1	GCF_900251495.1
WP_180992271.1#60|Staphylococcus_aureus	981	+	+	16	18286	19266	116600	117580	WP_000570808.1#60	NZ_OFYX01000033.1	GCF_900251495.1
WP_180992271.1#60|Staphylococcus_aureus	1011	+	+	18	19263	20273	117577	118587	WP_001078457.1#60	NZ_OFYX01000033.1	GCF_900251495.1
WP_180992271.1#60|Staphylococcus_aureus	1755	+	+	19	20294	22048	118608	120362	WP_001179395.1#60	NZ_OFYX01000033.1	GCF_900251495.1
WP_180992271.1#60|Staphylococcus_aureus	1257	+	+	22	22041	23297	120355	121611	WP_000610053.1#60	NZ_OFYX01000033.1	GCF_900251495.1
WP_070020977.1#61|Staphylococcus_aureus	756	+	-	46	-13463	-12708	64978	65733	WP_063644540.1#61	NZ_FMPZ01000007.1	GCF_900098155.1
WP_070020977.1#61|Staphylococcus_aureus	261	+	-	44	-12708	-12448	65733	65993	WP_001105087.1#61	NZ_FMPZ01000007.1	GCF_900098155.1
WP_070020977.1#61|Staphylococcus_aureus	1068	+	+	39	-12311	-11244	66130	67197	WP_063644539.1#61	NZ_FMPZ01000007.1	GCF_900098155.1
WP_070020977.1#61|Staphylococcus_aureus	1335	+	+	37	-11213	-9879	67228	68562	WP_000465466.1#61	NZ_FMPZ01000007.1	GCF_900098155.1
WP_070020977.1#61|Staphylococcus_aureus	1194	+	+	38	-9861	-8668	68580	69773	WP_001033006.1#61	NZ_FMPZ01000007.1	GCF_900098155.1
WP_070020977.1#61|Staphylococcus_aureus	153	+	-	78	-8399	-8247	70042	70194	pseudogene_61.23*#61	NZ_FMPZ01000007.1	GCF_900098155.1
WP_070020977.1#61|Staphylococcus_aureus	987	+	-	17	-8004	-7018	70437	71423	WP_063644538.1#61	NZ_FMPZ01000007.1	GCF_900098155.1
WP_070020977.1#61|Staphylococcus_aureus	204	+	+	21	-6709	-6506	71732	71935	WP_000389769.1#61	NZ_FMPZ01000007.1	GCF_900098155.1
WP_070020977.1#61|Staphylococcus_aureus	297	+	+	13	-6456	-6160	71985	72281	WP_000179898.1#61	NZ_FMPZ01000007.1	GCF_900098155.1
WP_070020977.1#61|Staphylococcus_aureus	1221	+	-	26	-6097	-4877	72344	73564	WP_000130756.1#61	NZ_FMPZ01000007.1	GCF_900098155.1
WP_070020977.1#61|Staphylococcus_aureus	552	+	-	27	-4884	-4333	73557	74108	WP_000627029.1#61	NZ_FMPZ01000007.1	GCF_900098155.1
WP_070020977.1#61|Staphylococcus_aureus	861	+	+	24	-4220	-3360	74221	75081	WP_001052505.1#61	NZ_FMPZ01000007.1	GCF_900098155.1
WP_070020977.1#61|Staphylococcus_aureus	483	+	+	7	-2758	-2276	75683	76165	WP_063644537.1#61	NZ_FMPZ01000007.1	GCF_900098155.1
WP_070020977.1#61|Staphylococcus_aureus	987	+	+	4	-2071	-1085	76370	77356	WP_063644535.1#61	NZ_FMPZ01000007.1	GCF_900098155.1
WP_070020977.1#61|Staphylococcus_aureus	768	+	+	1	-864	-97	77577	78344	WP_070020976.1#61	NZ_FMPZ01000007.1	GCF_900098155.1
WP_070020977.1#61|Staphylococcus_aureus	2238	+	+	76	1	2238	78442	80679	WP_070020977.1#61	NZ_FMPZ01000007.1	GCF_900098155.1
WP_070020977.1#61|Staphylococcus_aureus	1179	+	+	5	2389	3567	80830	82008	WP_063644528.1#61	NZ_FMPZ01000007.1	GCF_900098155.1
WP_070020977.1#61|Staphylococcus_aureus	1389	+	+	3	3569	4957	82010	83398	WP_063644526.1#61	NZ_FMPZ01000007.1	GCF_900098155.1
WP_070020977.1#61|Staphylococcus_aureus	1662	+	-	6	5446	7107	83887	85548	WP_001791319.1#61	NZ_FMPZ01000007.1	GCF_900098155.1
WP_070020977.1#61|Staphylococcus_aureus	1776	+	-	9	7432	9207	85873	87648	WP_063644541.1#61	NZ_FMPZ01000007.1	GCF_900098155.1
WP_070020977.1#61|Staphylococcus_aureus	873	+	-	33	9381	10253	87822	88694	WP_063644525.1#61	NZ_FMPZ01000007.1	GCF_900098155.1
WP_070020977.1#61|Staphylococcus_aureus	1398	+	+	78	10367	11764	88808	90205	pseudogene_61.16*#61	NZ_FMPZ01000007.1	GCF_900098155.1
WP_070020977.1#61|Staphylococcus_aureus	474	+	+	8	11954	12427	90395	90868	WP_063644523.1#61	NZ_FMPZ01000007.1	GCF_900098155.1
WP_070020977.1#61|Staphylococcus_aureus	1593	+	+	10	12689	14281	91130	92722	WP_000173891.1#61	NZ_FMPZ01000007.1	GCF_900098155.1
WP_070020977.1#61|Staphylococcus_aureus	1335	+	-	14	14610	15944	93051	94385	WP_078369964.1#61	NZ_FMPZ01000007.1	GCF_900098155.1
WP_070020977.1#61|Staphylococcus_aureus	753	+	-	12	16365	17117	94806	95558	WP_000876752.1#61	NZ_FMPZ01000007.1	GCF_900098155.1
WP_070020977.1#61|Staphylococcus_aureus	999	+	-	2	17485	18483	95926	96924	WP_063644546.1#61	NZ_FMPZ01000007.1	GCF_900098155.1
WP_070020977.1#61|Staphylococcus_aureus	996	+	-	2	18480	19475	96921	97916	WP_063644547.1#61	NZ_FMPZ01000007.1	GCF_900098155.1
WP_070020977.1#61|Staphylococcus_aureus	993	+	-	15	19491	20483	97932	98924	WP_001045124.1#61	NZ_FMPZ01000007.1	GCF_900098155.1
WP_070020977.1#61|Staphylococcus_aureus	981	+	+	16	20714	21694	99155	100135	WP_000570808.1#61	NZ_FMPZ01000007.1	GCF_900098155.1
WP_070020977.1#61|Staphylococcus_aureus	1011	+	+	18	21691	22701	100132	101142	WP_001078456.1#61	NZ_FMPZ01000007.1	GCF_900098155.1
WP_044122871.1#62|Staphylococcus_aureus	756	+	-	46	-13553	-12798	379	1134	WP_000355843.1#62	NZ_FMRO01000029.1	GCF_900098565.1
WP_044122871.1#62|Staphylococcus_aureus	261	+	-	44	-12798	-12538	1134	1394	WP_001105087.1#62	NZ_FMRO01000029.1	GCF_900098565.1
WP_044122871.1#62|Staphylococcus_aureus	1068	+	+	39	-12401	-11334	1531	2598	WP_070003412.1#62	NZ_FMRO01000029.1	GCF_900098565.1
WP_044122871.1#62|Staphylococcus_aureus	1335	+	+	37	-11303	-9969	2629	3963	WP_000465471.1#62	NZ_FMRO01000029.1	GCF_900098565.1
WP_044122871.1#62|Staphylococcus_aureus	1194	+	+	38	-9951	-8758	3981	5174	WP_001033006.1#62	NZ_FMRO01000029.1	GCF_900098565.1
WP_044122871.1#62|Staphylococcus_aureus	153	+	-	78	-8489	-8337	5443	5595	pseudogene_62.26*#62	NZ_FMRO01000029.1	GCF_900098565.1
WP_044122871.1#62|Staphylococcus_aureus	987	+	-	17	-8094	-7108	5838	6824	WP_070003414.1#62	NZ_FMRO01000029.1	GCF_900098565.1
WP_044122871.1#62|Staphylococcus_aureus	204	+	+	21	-6800	-6597	7132	7335	WP_000389773.1#62	NZ_FMRO01000029.1	GCF_900098565.1
WP_044122871.1#62|Staphylococcus_aureus	297	+	+	13	-6547	-6251	7385	7681	WP_000179905.1#62	NZ_FMRO01000029.1	GCF_900098565.1
WP_044122871.1#62|Staphylococcus_aureus	1221	+	-	26	-6186	-4966	7746	8966	WP_000130756.1#62	NZ_FMRO01000029.1	GCF_900098565.1
WP_044122871.1#62|Staphylococcus_aureus	552	+	-	27	-4973	-4422	8959	9510	WP_000627033.1#62	NZ_FMRO01000029.1	GCF_900098565.1
WP_044122871.1#62|Staphylococcus_aureus	861	+	+	24	-4309	-3449	9623	10483	WP_001052506.1#62	NZ_FMRO01000029.1	GCF_900098565.1
WP_044122871.1#62|Staphylococcus_aureus	483	+	+	7	-2759	-2277	11173	11655	WP_000714372.1#62	NZ_FMRO01000029.1	GCF_900098565.1
WP_044122871.1#62|Staphylococcus_aureus	987	+	+	4	-2071	-1085	11861	12847	WP_000710565.1#62	NZ_FMRO01000029.1	GCF_900098565.1
WP_044122871.1#62|Staphylococcus_aureus	767	+	+	78	-863	-97	13069	13835	pseudogene_62.19*#62	NZ_FMRO01000029.1	GCF_900098565.1
WP_044122871.1#62|Staphylococcus_aureus	2238	+	+	76	1	2238	13933	16170	WP_044122871.1#62	NZ_FMRO01000029.1	GCF_900098565.1
WP_044122871.1#62|Staphylococcus_aureus	1179	+	+	5	2389	3567	16321	17499	WP_001075802.1#62	NZ_FMRO01000029.1	GCF_900098565.1
WP_044122871.1#62|Staphylococcus_aureus	1389	+	+	3	3569	4957	17501	18889	WP_001006431.1#62	NZ_FMRO01000029.1	GCF_900098565.1
WP_044122871.1#62|Staphylococcus_aureus	1662	+	-	6	5446	7107	19378	21039	WP_078064639.1#62	NZ_FMRO01000029.1	GCF_900098565.1
WP_044122871.1#62|Staphylococcus_aureus	1776	+	-	9	7432	9207	21364	23139	WP_000291834.1#62	NZ_FMRO01000029.1	GCF_900098565.1
WP_044122871.1#62|Staphylococcus_aureus	873	+	-	33	9381	10253	23313	24185	WP_070003416.1#62	NZ_FMRO01000029.1	GCF_900098565.1
WP_044122871.1#62|Staphylococcus_aureus	1398	+	+	36	10367	11764	24299	25696	WP_000170487.1#62	NZ_FMRO01000029.1	GCF_900098565.1
WP_044122871.1#62|Staphylococcus_aureus	474	+	+	8	11954	12427	25886	26359	WP_000036329.1#62	NZ_FMRO01000029.1	GCF_900098565.1
WP_044122871.1#62|Staphylococcus_aureus	1593	+	+	10	12689	14281	26621	28213	WP_000173883.1#62	NZ_FMRO01000029.1	GCF_900098565.1
WP_044122871.1#62|Staphylococcus_aureus	391	+	-	78	14610	15000	28542	28932	pseudogene_62.16*#62	NZ_FMRO01000029.1	GCF_900098565.1
WP_217151781.1#63|Staphylococcus_aureus	684	-	+	55	-24978	-24295	361648	362331	WP_000323587.1#63	NZ_WOCQ01000002.1	GCF_019050155.1
WP_217151781.1#63|Staphylococcus_aureus	1608	-	+	59	-24284	-22677	360030	361637	WP_217151783.1#63	NZ_WOCQ01000002.1	GCF_019050155.1
WP_217151781.1#63|Staphylococcus_aureus	6018	-	+	52	-22675	-16658	354011	360028	WP_063651218.1#63	NZ_WOCQ01000002.1	GCF_019050155.1
WP_217151781.1#63|Staphylococcus_aureus	2115	-	+	56	-16654	-14540	351893	354007	WP_000710587.1#63	NZ_WOCQ01000002.1	GCF_019050155.1
WP_217151781.1#63|Staphylococcus_aureus	675	-	+	60	-14519	-13845	351198	351872	WP_229768963.1#63	NZ_WOCQ01000002.1	GCF_019050155.1
WP_217151781.1#63|Staphylococcus_aureus	2778	-	+	52	-13848	-11071	348424	351201	WP_224061730.1#63	NZ_WOCQ01000002.1	GCF_019050155.1
WP_217151781.1#63|Staphylococcus_aureus	579	-	+	54	-11059	-10481	347834	348412	WP_000738841.1#63	NZ_WOCQ01000002.1	GCF_019050155.1
WP_217151781.1#63|Staphylococcus_aureus	729	-	+	61	-10484	-9756	347109	347837	WP_046597248.1#63	NZ_WOCQ01000002.1	GCF_019050155.1
WP_217151781.1#63|Staphylococcus_aureus	1455	-	+	43	-9759	-8305	345658	347112	WP_063651221.1#63	NZ_WOCQ01000002.1	GCF_019050155.1
WP_217151781.1#63|Staphylococcus_aureus	1755	-	+	43	-8274	-6520	343873	345627	WP_046597247.1#63	NZ_WOCQ01000002.1	GCF_019050155.1
WP_217151781.1#63|Staphylococcus_aureus	1734	-	+	43	-6483	-4750	342103	343836	WP_063651224.1#63	NZ_WOCQ01000002.1	GCF_019050155.1
WP_217151781.1#63|Staphylococcus_aureus	1053	-	+	57	-4748	-3696	341049	342101	WP_043039598.1#63	NZ_WOCQ01000002.1	GCF_019050155.1
WP_217151781.1#63|Staphylococcus_aureus	1347	-	+	62	-3703	-2357	339710	341056	WP_224085680.1#63	NZ_WOCQ01000002.1	GCF_019050155.1
WP_217151781.1#63|Staphylococcus_aureus	987	-	+	4	-2074	-1088	338441	339427	WP_063651226.1#63	NZ_WOCQ01000002.1	GCF_019050155.1
WP_217151781.1#63|Staphylococcus_aureus	771	-	+	1	-867	-97	337450	338220	WP_217151782.1#63	NZ_WOCQ01000002.1	GCF_019050155.1
WP_217151781.1#63|Staphylococcus_aureus	2238	-	+	76	1	2238	335115	337352	WP_217151781.1#63	NZ_WOCQ01000002.1	GCF_019050155.1
WP_217151781.1#63|Staphylococcus_aureus	1179	-	+	5	2389	3567	333786	334964	WP_109162059.1#63	NZ_WOCQ01000002.1	GCF_019050155.1
WP_217151781.1#63|Staphylococcus_aureus	1389	-	+	3	3569	4957	332396	333784	WP_063651234.1#63	NZ_WOCQ01000002.1	GCF_019050155.1
WP_217151781.1#63|Staphylococcus_aureus	1662	-	-	6	5442	7103	330250	331911	WP_001800966.1#63	NZ_WOCQ01000002.1	GCF_019050155.1
WP_217151781.1#63|Staphylococcus_aureus	1776	-	-	9	7428	9203	328150	329925	WP_063651242.1#63	NZ_WOCQ01000002.1	GCF_019050155.1
WP_217151781.1#63|Staphylococcus_aureus	474	-	+	8	9554	10027	327326	327799	WP_000036329.1#63	NZ_WOCQ01000002.1	GCF_019050155.1
WP_217151781.1#63|Staphylococcus_aureus	1593	-	+	10	10289	11881	325472	327064	WP_063651238.1#63	NZ_WOCQ01000002.1	GCF_019050155.1
WP_217151781.1#63|Staphylococcus_aureus	1359	-	-	14	12209	13567	323786	325144	WP_217151780.1#63	NZ_WOCQ01000002.1	GCF_019050155.1
WP_217151781.1#63|Staphylococcus_aureus	753	-	-	12	13988	14740	322613	323365	WP_063651239.1#63	NZ_WOCQ01000002.1	GCF_019050155.1
WP_217151781.1#63|Staphylococcus_aureus	999	-	-	2	15109	16107	321246	322244	WP_006191473.1#63	NZ_WOCQ01000002.1	GCF_019050155.1
WP_217151781.1#63|Staphylococcus_aureus	996	-	-	2	16104	17099	320254	321249	WP_217151779.1#63	NZ_WOCQ01000002.1	GCF_019050155.1
WP_217151781.1#63|Staphylococcus_aureus	993	-	-	15	17115	18107	319246	320238	WP_001045111.1#63	NZ_WOCQ01000002.1	GCF_019050155.1
WP_217151781.1#63|Staphylococcus_aureus	981	-	+	16	18338	19318	318035	319015	WP_000570808.1#63	NZ_WOCQ01000002.1	GCF_019050155.1
WP_217151781.1#63|Staphylococcus_aureus	1011	-	+	18	19315	20325	317028	318038	WP_001078456.1#63	NZ_WOCQ01000002.1	GCF_019050155.1
WP_217151781.1#63|Staphylococcus_aureus	1755	-	+	19	20346	22100	315253	317007	WP_063651207.1#63	NZ_WOCQ01000002.1	GCF_019050155.1
WP_217151781.1#63|Staphylococcus_aureus	1257	-	+	22	22093	23349	314004	315260	WP_063651205.1#63	NZ_WOCQ01000002.1	GCF_019050155.1
WP_064133630.1#64|Staphylococcus_aureus	972	+	-	32	-14307	-13336	4984	5955	WP_000140910.1#64	NZ_FKRS01000002.1	GCF_900081815.1
WP_064133630.1#64|Staphylococcus_aureus	372	+	-	31	-13283	-12912	6008	6379	WP_000926750.1#64	NZ_FKRS01000002.1	GCF_900081815.1
WP_064133630.1#64|Staphylococcus_aureus	1329	+	-	3	-12892	-11564	6399	7727	WP_225970824.1#64	NZ_FKRS01000002.1	GCF_900081815.1
WP_064133630.1#64|Staphylococcus_aureus	204	+	+	30	-11388	-11185	7903	8106	WP_000786141.1#64	NZ_FKRS01000002.1	GCF_900081815.1
WP_064133630.1#64|Staphylococcus_aureus	366	+	+	35	-11175	-10810	8116	8481	WP_001016371.1#64	NZ_FKRS01000002.1	GCF_900081815.1
WP_064133630.1#64|Staphylococcus_aureus	575	+	+	78	-10535	-9961	8756	9330	pseudogene_64.29*#64	NZ_FKRS01000002.1	GCF_900081815.1
WP_064133630.1#64|Staphylococcus_aureus	474	+	+	23	-9491	-9018	9800	10273	WP_000455978.1#64	NZ_FKRS01000002.1	GCF_900081815.1
WP_064133630.1#64|Staphylococcus_aureus	987	+	-	17	-8911	-7925	10380	11366	WP_000662027.1#64	NZ_FKRS01000002.1	GCF_900081815.1
WP_064133630.1#64|Staphylococcus_aureus	202	+	+	78	-7616	-7415	11675	11876	pseudogene_64.11*#64	NZ_FKRS01000002.1	GCF_900081815.1
WP_064133630.1#64|Staphylococcus_aureus	297	+	+	13	-7366	-7070	11925	12221	WP_000179900.1#64	NZ_FKRS01000002.1	GCF_900081815.1
WP_064133630.1#64|Staphylococcus_aureus	603	+	+	11	-6862	-6260	12429	13031	WP_000908950.1#64	NZ_FKRS01000002.1	GCF_900081815.1
WP_064133630.1#64|Staphylococcus_aureus	3153	+	+	20	-5992	-2840	13299	16451	WP_000080571.1#64	NZ_FKRS01000002.1	GCF_900081815.1
WP_064133630.1#64|Staphylococcus_aureus	483	+	+	7	-2757	-2275	16534	17016	WP_000714376.1#64	NZ_FKRS01000002.1	GCF_900081815.1
WP_064133630.1#64|Staphylococcus_aureus	987	+	+	4	-2070	-1084	17221	18207	WP_000710549.1#64	NZ_FKRS01000002.1	GCF_900081815.1
WP_064133630.1#64|Staphylococcus_aureus	771	+	+	1	-863	-93	18428	19198	WP_000977788.1#64	NZ_FKRS01000002.1	GCF_900081815.1
WP_064133630.1#64|Staphylococcus_aureus	2238	+	+	76	1	2238	19292	21529	WP_064133630.1#64	NZ_FKRS01000002.1	GCF_900081815.1
WP_064133630.1#64|Staphylococcus_aureus	1179	+	+	5	2389	3567	21680	22858	WP_064133631.1#64	NZ_FKRS01000002.1	GCF_900081815.1
WP_064133630.1#64|Staphylococcus_aureus	1389	+	+	3	3569	4957	22860	24248	WP_064133632.1#64	NZ_FKRS01000002.1	GCF_900081815.1
WP_064133630.1#64|Staphylococcus_aureus	1662	+	-	6	5443	7104	24734	26395	WP_001791319.1#64	NZ_FKRS01000002.1	GCF_900081815.1
WP_064133630.1#64|Staphylococcus_aureus	1776	+	-	9	7429	9204	26720	28495	WP_001662440.1#64	NZ_FKRS01000002.1	GCF_900081815.1
WP_064133630.1#64|Staphylococcus_aureus	474	+	+	8	9555	10028	28846	29319	WP_000036329.1#64	NZ_FKRS01000002.1	GCF_900081815.1
WP_064133630.1#64|Staphylococcus_aureus	1593	+	+	10	10290	11882	29581	31173	WP_000173891.1#64	NZ_FKRS01000002.1	GCF_900081815.1
WP_064133630.1#64|Staphylococcus_aureus	1455	+	-	14	12211	13665	31502	32956	WP_001662438.1#64	NZ_FKRS01000002.1	GCF_900081815.1
WP_064133630.1#64|Staphylococcus_aureus	753	+	-	12	14086	14838	33377	34129	WP_000876758.1#64	NZ_FKRS01000002.1	GCF_900081815.1
WP_064133630.1#64|Staphylococcus_aureus	999	+	-	2	15207	16205	34498	35496	WP_000136645.1#64	NZ_FKRS01000002.1	GCF_900081815.1
WP_064133630.1#64|Staphylococcus_aureus	996	+	-	2	16202	17197	35493	36488	WP_000925002.1#64	NZ_FKRS01000002.1	GCF_900081815.1
WP_064133630.1#64|Staphylococcus_aureus	993	+	-	15	17213	18205	36504	37496	WP_001045124.1#64	NZ_FKRS01000002.1	GCF_900081815.1
WP_064133630.1#64|Staphylococcus_aureus	981	+	+	16	18436	19416	37727	38707	WP_000570808.1#64	NZ_FKRS01000002.1	GCF_900081815.1
WP_064133630.1#64|Staphylococcus_aureus	1011	+	+	18	19413	20423	38704	39714	WP_001078457.1#64	NZ_FKRS01000002.1	GCF_900081815.1
WP_064133630.1#64|Staphylococcus_aureus	1755	+	+	19	20444	22198	39735	41489	WP_001179395.1#64	NZ_FKRS01000002.1	GCF_900081815.1
WP_064133630.1#64|Staphylococcus_aureus	1257	+	+	22	22191	23447	41482	42738	WP_000610053.1#64	NZ_FKRS01000002.1	GCF_900081815.1
WP_053229035.1#65|Staphylococcus_aureus	453	+	+	78	-6712	-6260	77	529	pseudogene_65.25*#65	NZ_CTYP01000046.1	GCF_001234105.1
WP_053229035.1#65|Staphylococcus_aureus	3153	+	+	20	-5992	-2840	797	3949	WP_000080572.1#65	NZ_CTYP01000046.1	GCF_001234105.1
WP_053229035.1#65|Staphylococcus_aureus	483	+	+	7	-2757	-2275	4032	4514	WP_000714376.1#65	NZ_CTYP01000046.1	GCF_001234105.1
WP_053229035.1#65|Staphylococcus_aureus	987	+	+	4	-2070	-1084	4719	5705	WP_000710549.1#65	NZ_CTYP01000046.1	GCF_001234105.1
WP_053229035.1#65|Staphylococcus_aureus	771	+	+	1	-863	-93	5926	6696	WP_000977786.1#65	NZ_CTYP01000046.1	GCF_001234105.1
WP_053229035.1#65|Staphylococcus_aureus	2238	+	+	76	1	2238	6790	9027	WP_053229035.1#65	NZ_CTYP01000046.1	GCF_001234105.1
WP_053229035.1#65|Staphylococcus_aureus	1179	+	+	5	2389	3567	9178	10356	WP_001075804.1#65	NZ_CTYP01000046.1	GCF_001234105.1
WP_053229035.1#65|Staphylococcus_aureus	1389	+	+	3	3569	4957	10358	11746	WP_001006427.1#65	NZ_CTYP01000046.1	GCF_001234105.1
WP_053229035.1#65|Staphylococcus_aureus	1662	+	-	6	5443	7104	12232	13893	WP_001791319.1#65	NZ_CTYP01000046.1	GCF_001234105.1
WP_053229035.1#65|Staphylococcus_aureus	1775	+	-	78	7429	9203	14218	15992	pseudogene_65.17*#65	NZ_CTYP01000046.1	GCF_001234105.1
WP_053229035.1#65|Staphylococcus_aureus	474	+	+	8	9554	10027	16343	16816	WP_000036329.1#65	NZ_CTYP01000046.1	GCF_001234105.1
WP_053229035.1#65|Staphylococcus_aureus	437	+	+	10	10289	10725	17078	17514	WP_150853507.1#65	NZ_CTYP01000046.1	GCF_001234105.1
WP_210600641.1#66|Staphylococcus_aureus	972	+	-	32	-14310	-13339	44703	45674	WP_000140910.1#66	NZ_JAETGL010000007.1	GCF_017973705.1
WP_210600641.1#66|Staphylococcus_aureus	372	+	-	31	-13286	-12915	45727	46098	WP_000926750.1#66	NZ_JAETGL010000007.1	GCF_017973705.1
WP_210600641.1#66|Staphylococcus_aureus	1392	+	-	3	-12895	-11504	46118	47509	WP_001246796.1#66	NZ_JAETGL010000007.1	GCF_017973705.1
WP_210600641.1#66|Staphylococcus_aureus	189	+	+	30	-11375	-11187	47638	47826	WP_001795007.1#66	NZ_JAETGL010000007.1	GCF_017973705.1
WP_210600641.1#66|Staphylococcus_aureus	366	+	+	35	-11177	-10812	47836	48201	WP_001817568.1#66	NZ_JAETGL010000007.1	GCF_017973705.1
WP_210600641.1#66|Staphylococcus_aureus	576	+	+	25	-10537	-9962	48476	49051	WP_000414486.1#66	NZ_JAETGL010000007.1	GCF_017973705.1
WP_210600641.1#66|Staphylococcus_aureus	474	+	+	23	-9492	-9019	49521	49994	WP_000455979.1#66	NZ_JAETGL010000007.1	GCF_017973705.1
WP_210600641.1#66|Staphylococcus_aureus	987	+	-	17	-8912	-7926	50101	51087	WP_000662039.1#66	NZ_JAETGL010000007.1	GCF_017973705.1
WP_210600641.1#66|Staphylococcus_aureus	203	+	+	78	-7617	-7415	51396	51598	pseudogene_66.11*#66	NZ_JAETGL010000007.1	GCF_017973705.1
WP_210600641.1#66|Staphylococcus_aureus	297	+	+	13	-7366	-7070	51647	51943	WP_000179900.1#66	NZ_JAETGL010000007.1	GCF_017973705.1
WP_210600641.1#66|Staphylococcus_aureus	603	+	+	11	-6862	-6260	52151	52753	WP_000908950.1#66	NZ_JAETGL010000007.1	GCF_017973705.1
WP_210600641.1#66|Staphylococcus_aureus	3153	+	+	20	-5992	-2840	53021	56173	WP_000080573.1#66	NZ_JAETGL010000007.1	GCF_017973705.1
WP_210600641.1#66|Staphylococcus_aureus	483	+	+	7	-2757	-2275	56256	56738	WP_000714376.1#66	NZ_JAETGL010000007.1	GCF_017973705.1
WP_210600641.1#66|Staphylococcus_aureus	987	+	+	4	-2070	-1084	56943	57929	WP_000710549.1#66	NZ_JAETGL010000007.1	GCF_017973705.1
WP_210600641.1#66|Staphylococcus_aureus	771	+	+	1	-863	-93	58150	58920	WP_000977786.1#66	NZ_JAETGL010000007.1	GCF_017973705.1
WP_210600641.1#66|Staphylococcus_aureus	2238	+	+	76	1	2238	59014	61251	WP_210600641.1#66	NZ_JAETGL010000007.1	GCF_017973705.1
WP_210600641.1#66|Staphylococcus_aureus	1179	+	+	5	2389	3567	61402	62580	WP_001075804.1#66	NZ_JAETGL010000007.1	GCF_017973705.1
WP_210600641.1#66|Staphylococcus_aureus	1389	+	+	3	3569	4957	62582	63970	WP_001006426.1#66	NZ_JAETGL010000007.1	GCF_017973705.1
WP_210600641.1#66|Staphylococcus_aureus	1662	+	-	6	5443	7104	64456	66117	WP_001791319.1#66	NZ_JAETGL010000007.1	GCF_017973705.1
WP_210600641.1#66|Staphylococcus_aureus	1776	+	-	9	7429	9204	66442	68217	WP_000291835.1#66	NZ_JAETGL010000007.1	GCF_017973705.1
WP_210600641.1#66|Staphylococcus_aureus	474	+	+	8	9555	10028	68568	69041	WP_000036329.1#66	NZ_JAETGL010000007.1	GCF_017973705.1
WP_210600641.1#66|Staphylococcus_aureus	1593	+	+	10	10290	11882	69303	70895	WP_000173891.1#66	NZ_JAETGL010000007.1	GCF_017973705.1
WP_210600641.1#66|Staphylococcus_aureus	1281	+	-	14	12211	13491	71224	72504	WP_000728706.1#66	NZ_JAETGL010000007.1	GCF_017973705.1
WP_210600641.1#66|Staphylococcus_aureus	753	+	-	12	13912	14664	72925	73677	WP_000876758.1#66	NZ_JAETGL010000007.1	GCF_017973705.1
WP_210600641.1#66|Staphylococcus_aureus	999	+	-	2	15033	16031	74046	75044	WP_000136644.1#66	NZ_JAETGL010000007.1	GCF_017973705.1
WP_210600641.1#66|Staphylococcus_aureus	996	+	-	2	16028	17023	75041	76036	WP_000925002.1#66	NZ_JAETGL010000007.1	GCF_017973705.1
WP_210600641.1#66|Staphylococcus_aureus	993	+	-	15	17039	18031	76052	77044	WP_001045124.1#66	NZ_JAETGL010000007.1	GCF_017973705.1
WP_210600641.1#66|Staphylococcus_aureus	981	+	+	16	18262	19242	77275	78255	WP_000570808.1#66	NZ_JAETGL010000007.1	GCF_017973705.1
WP_210600641.1#66|Staphylococcus_aureus	1011	+	+	18	19239	20249	78252	79262	WP_001078457.1#66	NZ_JAETGL010000007.1	GCF_017973705.1
WP_210600641.1#66|Staphylococcus_aureus	1755	+	+	19	20270	22024	79283	81037	WP_001179395.1#66	NZ_JAETGL010000007.1	GCF_017973705.1
WP_210600641.1#66|Staphylococcus_aureus	1257	+	+	22	22017	23273	81030	82286	WP_000610053.1#66	NZ_JAETGL010000007.1	GCF_017973705.1
WP_179220028.1#67|Staphylococcus_aureus	972	+	-	32	-14307	-13336	5025	5996	WP_000140910.1#67	NZ_NMZF01000012.1	GCF_002250865.1
WP_179220028.1#67|Staphylococcus_aureus	372	+	-	31	-13283	-12912	6049	6420	WP_000926750.1#67	NZ_NMZF01000012.1	GCF_002250865.1
WP_179220028.1#67|Staphylococcus_aureus	1329	+	-	3	-12892	-11564	6440	7768	WP_000578545.1#67	NZ_NMZF01000012.1	GCF_002250865.1
WP_179220028.1#67|Staphylococcus_aureus	204	+	+	30	-11388	-11185	7944	8147	WP_000786141.1#67	NZ_NMZF01000012.1	GCF_002250865.1
WP_179220028.1#67|Staphylococcus_aureus	366	+	+	35	-11175	-10810	8157	8522	WP_001016371.1#67	NZ_NMZF01000012.1	GCF_002250865.1
WP_179220028.1#67|Staphylococcus_aureus	575	+	+	78	-10535	-9961	8797	9371	pseudogene_67.15*#67	NZ_NMZF01000012.1	GCF_002250865.1
WP_179220028.1#67|Staphylococcus_aureus	474	+	+	23	-9491	-9018	9841	10314	WP_000455978.1#67	NZ_NMZF01000012.1	GCF_002250865.1
WP_179220028.1#67|Staphylococcus_aureus	987	+	-	17	-8911	-7925	10421	11407	WP_000662027.1#67	NZ_NMZF01000012.1	GCF_002250865.1
WP_179220028.1#67|Staphylococcus_aureus	202	+	+	78	-7616	-7415	11716	11917	pseudogene_67.14*#67	NZ_NMZF01000012.1	GCF_002250865.1
WP_179220028.1#67|Staphylococcus_aureus	297	+	+	13	-7366	-7070	11966	12262	WP_000179900.1#67	NZ_NMZF01000012.1	GCF_002250865.1
WP_179220028.1#67|Staphylococcus_aureus	603	+	+	11	-6862	-6260	12470	13072	WP_000908950.1#67	NZ_NMZF01000012.1	GCF_002250865.1
WP_179220028.1#67|Staphylococcus_aureus	3153	+	+	20	-5992	-2840	13340	16492	WP_094409869.1#67	NZ_NMZF01000012.1	GCF_002250865.1
WP_179220028.1#67|Staphylococcus_aureus	483	+	+	7	-2757	-2275	16575	17057	WP_000714376.1#67	NZ_NMZF01000012.1	GCF_002250865.1
WP_179220028.1#67|Staphylococcus_aureus	987	+	+	4	-2070	-1084	17262	18248	WP_000710549.1#67	NZ_NMZF01000012.1	GCF_002250865.1
WP_179220028.1#67|Staphylococcus_aureus	771	+	+	1	-863	-93	18469	19239	WP_000977788.1#67	NZ_NMZF01000012.1	GCF_002250865.1
WP_179220028.1#67|Staphylococcus_aureus	2238	+	+	76	1	2238	19333	21570	WP_179220028.1#67	NZ_NMZF01000012.1	GCF_002250865.1
WP_179220028.1#67|Staphylococcus_aureus	1179	+	+	5	2389	3567	21721	22899	WP_001075804.1#67	NZ_NMZF01000012.1	GCF_002250865.1
WP_179220028.1#67|Staphylococcus_aureus	1389	+	+	3	3569	4957	22901	24289	WP_001006427.1#67	NZ_NMZF01000012.1	GCF_002250865.1
WP_179220028.1#67|Staphylococcus_aureus	1662	+	-	6	5443	7104	24775	26436	WP_001791319.1#67	NZ_NMZF01000012.1	GCF_002250865.1
WP_179220028.1#67|Staphylococcus_aureus	1776	+	-	9	7429	9204	26761	28536	WP_001662440.1#67	NZ_NMZF01000012.1	GCF_002250865.1
WP_179220028.1#67|Staphylococcus_aureus	474	+	+	8	9555	10028	28887	29360	WP_000036329.1#67	NZ_NMZF01000012.1	GCF_002250865.1
WP_179220028.1#67|Staphylococcus_aureus	1593	+	+	10	10290	11882	29622	31214	WP_000173891.1#67	NZ_NMZF01000012.1	GCF_002250865.1
WP_179220028.1#67|Staphylococcus_aureus	1431	+	-	14	12211	13641	31543	32973	WP_094409871.1#67	NZ_NMZF01000012.1	GCF_002250865.1
WP_179220028.1#67|Staphylococcus_aureus	753	+	-	12	14062	14814	33394	34146	WP_000876758.1#67	NZ_NMZF01000012.1	GCF_002250865.1
WP_179220028.1#67|Staphylococcus_aureus	999	+	-	2	15183	16181	34515	35513	WP_000136645.1#67	NZ_NMZF01000012.1	GCF_002250865.1
WP_179220028.1#67|Staphylococcus_aureus	996	+	-	2	16178	17173	35510	36505	WP_000925002.1#67	NZ_NMZF01000012.1	GCF_002250865.1
WP_179220028.1#67|Staphylococcus_aureus	993	+	-	15	17189	18181	36521	37513	WP_001045124.1#67	NZ_NMZF01000012.1	GCF_002250865.1
WP_179220028.1#67|Staphylococcus_aureus	981	+	+	16	18412	19392	37744	38724	WP_000570808.1#67	NZ_NMZF01000012.1	GCF_002250865.1
WP_179220028.1#67|Staphylococcus_aureus	1011	+	+	18	19389	20399	38721	39731	WP_001078457.1#67	NZ_NMZF01000012.1	GCF_002250865.1
WP_179220028.1#67|Staphylococcus_aureus	1755	+	+	19	20420	22174	39752	41506	WP_001179395.1#67	NZ_NMZF01000012.1	GCF_002250865.1
WP_179220028.1#67|Staphylococcus_aureus	1257	+	+	22	22167	23423	41499	42755	WP_000610053.1#67	NZ_NMZF01000012.1	GCF_002250865.1
WP_210423004.1#68|Staphylococcus_aureus	182	-	-	78	-14271	-14090	19578	19759	pseudogene_68.0*#68	NZ_WOUL01000007.1	GCF_012277065.1
WP_210423004.1#68|Staphylococcus_aureus	987	-	-	17	-13873	-12887	18375	19361	WP_000662030.1#68	NZ_WOUL01000007.1	GCF_012277065.1
WP_210423004.1#68|Staphylococcus_aureus	204	-	+	21	-12578	-12375	17863	18066	WP_000389759.1#68	NZ_WOUL01000007.1	GCF_012277065.1
WP_210423004.1#68|Staphylococcus_aureus	297	-	+	13	-12326	-12030	17518	17814	WP_045172582.1#68	NZ_WOUL01000007.1	GCF_012277065.1
WP_210423004.1#68|Staphylococcus_aureus	603	-	+	11	-11821	-11219	16707	17309	WP_000908960.1#68	NZ_WOUL01000007.1	GCF_012277065.1
WP_210423004.1#68|Staphylococcus_aureus	3153	-	+	20	-10952	-7800	13288	16440	WP_045172581.1#68	NZ_WOUL01000007.1	GCF_012277065.1
WP_210423004.1#68|Staphylococcus_aureus	483	-	+	7	-7742	-7260	12748	13230	WP_000410567.1#68	NZ_WOUL01000007.1	GCF_012277065.1
WP_210423004.1#68|Staphylococcus_aureus	987	-	+	4	-7054	-6068	11556	12542	WP_045172580.1#68	NZ_WOUL01000007.1	GCF_012277065.1
WP_210423004.1#68|Staphylococcus_aureus	770	-	+	78	-5847	-5078	10566	11335	pseudogene_68.25*#68	NZ_WOUL01000007.1	GCF_012277065.1
WP_210423004.1#68|Staphylococcus_aureus	768	-	+	1	-5011	-4244	9732	10499	WP_061823598.1#68	NZ_WOUL01000007.1	GCF_012277065.1
WP_210423004.1#68|Staphylococcus_aureus	771	-	+	1	-4192	-3422	8910	9680	WP_061823607.1#68	NZ_WOUL01000007.1	GCF_012277065.1
WP_210423004.1#68|Staphylococcus_aureus	771	-	+	1	-3370	-2600	8088	8858	WP_061823606.1#68	NZ_WOUL01000007.1	GCF_012277065.1
WP_210423004.1#68|Staphylococcus_aureus	768	-	+	1	-2532	-1765	7253	8020	WP_061823599.1#68	NZ_WOUL01000007.1	GCF_012277065.1
WP_210423004.1#68|Staphylococcus_aureus	768	-	+	1	-1697	-930	6418	7185	WP_045172905.1#68	NZ_WOUL01000007.1	GCF_012277065.1
WP_210423004.1#68|Staphylococcus_aureus	768	-	+	1	-863	-96	5584	6351	WP_045172903.1#68	NZ_WOUL01000007.1	GCF_012277065.1
WP_210423004.1#68|Staphylococcus_aureus	2238	-	+	76	1	2238	3250	5487	WP_210423004.1#68	NZ_WOUL01000007.1	GCF_012277065.1
WP_210423004.1#68|Staphylococcus_aureus	1179	-	+	5	2389	3567	1921	3099	WP_045172900.1#68	NZ_WOUL01000007.1	GCF_012277065.1
WP_210423004.1#68|Staphylococcus_aureus	1389	-	+	3	3569	4957	531	1919	WP_001006442.1#68	NZ_WOUL01000007.1	GCF_012277065.1
WP_216730885.1#69|Staphylococcus_aureus	1221	-	-	26	-13775	-12555	200534	201754	WP_216730905.1#69	NZ_JAHMRI010000005.1	GCF_018985985.1
WP_216730885.1#69|Staphylococcus_aureus	552	-	-	27	-12562	-12011	199990	200541	WP_216730903.1#69	NZ_JAHMRI010000005.1	GCF_018985985.1
WP_216730885.1#69|Staphylococcus_aureus	861	-	+	24	-11898	-11038	199017	199877	WP_001052504.1#69	NZ_JAHMRI010000005.1	GCF_018985985.1
WP_216730885.1#69|Staphylococcus_aureus	603	-	+	11	-10412	-9810	197789	198391	WP_216730901.1#69	NZ_JAHMRI010000005.1	GCF_018985985.1
WP_216730885.1#69|Staphylococcus_aureus	915	-	-	28	-9518	-8604	196583	197497	WP_216730899.1#69	NZ_JAHMRI010000005.1	GCF_018985985.1
WP_216730885.1#69|Staphylococcus_aureus	555	-	+	29	-8425	-7871	195850	196404	WP_216730897.1#69	NZ_JAHMRI010000005.1	GCF_018985985.1
WP_216730885.1#69|Staphylococcus_aureus	738	-	+	34	-7646	-6909	194888	195625	WP_301541852.1#69	NZ_JAHMRI010000005.1	GCF_018985985.1
WP_216730885.1#69|Staphylococcus_aureus	483	-	+	7	-6753	-6271	194250	194732	WP_216730893.1#69	NZ_JAHMRI010000005.1	GCF_018985985.1
WP_216730885.1#69|Staphylococcus_aureus	987	-	+	4	-6066	-5080	193059	194045	WP_216730892.1#69	NZ_JAHMRI010000005.1	GCF_018985985.1
WP_216730885.1#69|Staphylococcus_aureus	771	-	+	1	-4859	-4089	192068	192838	WP_216730890.1#69	NZ_JAHMRI010000005.1	GCF_018985985.1
WP_216730885.1#69|Staphylococcus_aureus	771	-	+	1	-4037	-3267	191246	192016	WP_216730937.1#69	NZ_JAHMRI010000005.1	GCF_018985985.1
WP_216730885.1#69|Staphylococcus_aureus	825	-	+	1	-3095	-2271	190250	191074	WP_253904126.1#69	NZ_JAHMRI010000005.1	GCF_018985985.1
WP_216730885.1#69|Staphylococcus_aureus	1377	-	+	40	-2268	-892	188871	190247	WP_216730886.1#69	NZ_JAHMRI010000005.1	GCF_018985985.1
WP_216730885.1#69|Staphylococcus_aureus	327	-	+	41	-892	-566	188545	188871	WP_216730935.1#69	NZ_JAHMRI010000005.1	GCF_018985985.1
WP_216730885.1#69|Staphylococcus_aureus	312	-	+	42	-562	-251	188230	188541	WP_000512631.1#69	NZ_JAHMRI010000005.1	GCF_018985985.1
WP_216730885.1#69|Staphylococcus_aureus	2238	-	+	76	1	2238	185741	187978	WP_216730885.1#69	NZ_JAHMRI010000005.1	GCF_018985985.1
WP_216730885.1#69|Staphylococcus_aureus	1179	-	+	5	2389	3567	184412	185590	WP_216730883.1#69	NZ_JAHMRI010000005.1	GCF_018985985.1
WP_216730885.1#69|Staphylococcus_aureus	1391	-	+	78	3569	4959	183020	184410	pseudogene_69.23*#69	NZ_JAHMRI010000005.1	GCF_018985985.1
WP_216730885.1#69|Staphylococcus_aureus	1662	-	-	6	5444	7105	180874	182535	WP_001791319.1#69	NZ_JAHMRI010000005.1	GCF_018985985.1
WP_216730885.1#69|Staphylococcus_aureus	1776	-	-	9	7430	9205	178774	180549	WP_216730881.1#69	NZ_JAHMRI010000005.1	GCF_018985985.1
WP_216730885.1#69|Staphylococcus_aureus	873	-	-	33	9379	10251	177728	178600	WP_001038104.1#69	NZ_JAHMRI010000005.1	GCF_018985985.1
WP_216730885.1#69|Staphylococcus_aureus	765	-	-	58	10244	11008	176971	177735	WP_045172895.1#69	NZ_JAHMRI010000005.1	GCF_018985985.1
WP_216730885.1#69|Staphylococcus_aureus	1398	-	+	36	11121	12518	175461	176858	WP_216730879.1#69	NZ_JAHMRI010000005.1	GCF_018985985.1
WP_216730885.1#69|Staphylococcus_aureus	474	-	+	8	12708	13181	174798	175271	WP_216730877.1#69	NZ_JAHMRI010000005.1	GCF_018985985.1
WP_216730885.1#69|Staphylococcus_aureus	1593	-	+	10	13443	15035	172944	174536	WP_046597245.1#69	NZ_JAHMRI010000005.1	GCF_018985985.1
WP_216730885.1#69|Staphylococcus_aureus	1305	-	-	14	15364	16668	171311	172615	WP_216730876.1#69	NZ_JAHMRI010000005.1	GCF_018985985.1
WP_216730885.1#69|Staphylococcus_aureus	753	-	-	12	17089	17841	170138	170890	WP_044291706.1#69	NZ_JAHMRI010000005.1	GCF_018985985.1
WP_216730885.1#69|Staphylococcus_aureus	999	-	-	2	18210	19208	168771	169769	WP_000136629.1#69	NZ_JAHMRI010000005.1	GCF_018985985.1
WP_216730885.1#69|Staphylococcus_aureus	996	-	-	2	19205	20200	167779	168774	WP_000924997.1#69	NZ_JAHMRI010000005.1	GCF_018985985.1
WP_216730885.1#69|Staphylococcus_aureus	993	-	-	15	20216	21208	166771	167763	WP_001045111.1#69	NZ_JAHMRI010000005.1	GCF_018985985.1
WP_216730885.1#69|Staphylococcus_aureus	981	-	+	16	21439	22419	165560	166540	WP_000570808.1#69	NZ_JAHMRI010000005.1	GCF_018985985.1
WP_250396404.1#70|Staphylococcus_aureus	972	+	-	32	-14310	-13339	6529	7500	WP_000140910.1#70	NZ_LSAW01000045.1	GCF_023623295.1
WP_250396404.1#70|Staphylococcus_aureus	372	+	-	31	-13286	-12915	7553	7924	WP_000926750.1#70	NZ_LSAW01000045.1	GCF_023623295.1
WP_250396404.1#70|Staphylococcus_aureus	1392	+	-	3	-12895	-11504	7944	9335	WP_001246797.1#70	NZ_LSAW01000045.1	GCF_023623295.1
WP_250396404.1#70|Staphylococcus_aureus	204	+	+	30	-11390	-11187	9449	9652	WP_000786141.1#70	NZ_LSAW01000045.1	GCF_023623295.1
WP_250396404.1#70|Staphylococcus_aureus	366	+	+	35	-11177	-10812	9662	10027	WP_001016371.1#70	NZ_LSAW01000045.1	GCF_023623295.1
WP_250396404.1#70|Staphylococcus_aureus	576	+	+	25	-10537	-9962	10302	10877	WP_000414485.1#70	NZ_LSAW01000045.1	GCF_023623295.1
WP_250396404.1#70|Staphylococcus_aureus	474	+	+	23	-9492	-9019	11347	11820	WP_000455978.1#70	NZ_LSAW01000045.1	GCF_023623295.1
WP_250396404.1#70|Staphylococcus_aureus	987	+	-	17	-8912	-7926	11927	12913	WP_000662027.1#70	NZ_LSAW01000045.1	GCF_023623295.1
WP_250396404.1#70|Staphylococcus_aureus	203	+	+	78	-7617	-7415	13222	13424	pseudogene_70.24*#70	NZ_LSAW01000045.1	GCF_023623295.1
WP_250396404.1#70|Staphylococcus_aureus	297	+	+	13	-7366	-7070	13473	13769	WP_000179900.1#70	NZ_LSAW01000045.1	GCF_023623295.1
WP_250396404.1#70|Staphylococcus_aureus	603	+	+	11	-6862	-6260	13977	14579	WP_000908950.1#70	NZ_LSAW01000045.1	GCF_023623295.1
WP_250396404.1#70|Staphylococcus_aureus	3153	+	+	20	-5992	-2840	14847	17999	WP_250396403.1#70	NZ_LSAW01000045.1	GCF_023623295.1
WP_250396404.1#70|Staphylococcus_aureus	483	+	+	7	-2757	-2275	18082	18564	WP_000714376.1#70	NZ_LSAW01000045.1	GCF_023623295.1
WP_250396404.1#70|Staphylococcus_aureus	987	+	+	4	-2070	-1084	18769	19755	WP_045178475.1#70	NZ_LSAW01000045.1	GCF_023623295.1
WP_250396404.1#70|Staphylococcus_aureus	771	+	+	1	-863	-93	19976	20746	WP_000977787.1#70	NZ_LSAW01000045.1	GCF_023623295.1
WP_250396404.1#70|Staphylococcus_aureus	2238	+	+	76	1	2238	20840	23077	WP_250396404.1#70	NZ_LSAW01000045.1	GCF_023623295.1
WP_250396404.1#70|Staphylococcus_aureus	1179	+	+	5	2389	3567	23228	24406	WP_001075804.1#70	NZ_LSAW01000045.1	GCF_023623295.1
WP_250396404.1#70|Staphylococcus_aureus	1389	+	+	3	3569	4957	24408	25796	WP_001006427.1#70	NZ_LSAW01000045.1	GCF_023623295.1
WP_250396404.1#70|Staphylococcus_aureus	1662	+	-	6	5443	7104	26282	27943	WP_250396406.1#70	NZ_LSAW01000045.1	GCF_023623295.1
WP_250396404.1#70|Staphylococcus_aureus	1776	+	-	9	7429	9204	28268	30043	WP_000291835.1#70	NZ_LSAW01000045.1	GCF_023623295.1
WP_250396404.1#70|Staphylococcus_aureus	474	+	+	8	9555	10028	30394	30867	WP_045178479.1#70	NZ_LSAW01000045.1	GCF_023623295.1
WP_250396404.1#70|Staphylococcus_aureus	1593	+	+	10	10290	11882	31129	32721	WP_000173891.1#70	NZ_LSAW01000045.1	GCF_023623295.1
WP_250396404.1#70|Staphylococcus_aureus	1479	+	-	14	12211	13689	33050	34528	WP_250396405.1#70	NZ_LSAW01000045.1	GCF_023623295.1
WP_250396404.1#70|Staphylococcus_aureus	753	+	-	12	14110	14862	34949	35701	WP_000876758.1#70	NZ_LSAW01000045.1	GCF_023623295.1
WP_198960008.1#71|Staphylococcus_aureus	180	-	+	78	-2451	-2272	12368	12547	pseudogene_71.28*#71	NZ_NFZY01000054.1	GCF_002224825.1
WP_198960008.1#71|Staphylococcus_aureus	987	-	+	4	-2066	-1080	11176	12162	WP_089535918.1#71	NZ_NFZY01000054.1	GCF_002224825.1
WP_198960008.1#71|Staphylococcus_aureus	765	-	+	1	-857	-93	10189	10953	WP_000826296.1#71	NZ_NFZY01000054.1	GCF_002224825.1
WP_198960008.1#71|Staphylococcus_aureus	2238	-	+	76	1	2238	7858	10095	WP_198960008.1#71	NZ_NFZY01000054.1	GCF_002224825.1
WP_198960008.1#71|Staphylococcus_aureus	1179	-	+	5	2389	3567	6529	7707	WP_089535917.1#71	NZ_NFZY01000054.1	GCF_002224825.1
WP_198960008.1#71|Staphylococcus_aureus	1389	-	+	3	3569	4957	5139	6527	WP_029549876.1#71	NZ_NFZY01000054.1	GCF_002224825.1
WP_198960008.1#71|Staphylococcus_aureus	1662	-	-	6	5443	7104	2992	4653	WP_001791319.1#71	NZ_NFZY01000054.1	GCF_002224825.1
WP_198960008.1#71|Staphylococcus_aureus	1776	-	-	9	7429	9204	892	2667	WP_089535919.1#71	NZ_NFZY01000054.1	GCF_002224825.1
WP_198960008.1#71|Staphylococcus_aureus	474	-	+	8	9555	10028	68	541	WP_000036329.1#71	NZ_NFZY01000054.1	GCF_002224825.1
WP_192859173.1#72|Staphylococcus_aureus	972	-	-	32	-14307	-13336	43186	44157	WP_000140910.1#72	NZ_NDOJ01000015.1	GCF_002121995.1
WP_192859173.1#72|Staphylococcus_aureus	372	-	-	31	-13283	-12912	42762	43133	WP_000926750.1#72	NZ_NDOJ01000015.1	GCF_002121995.1
WP_192859173.1#72|Staphylococcus_aureus	1329	-	-	3	-12892	-11564	41414	42742	WP_000578545.1#72	NZ_NDOJ01000015.1	GCF_002121995.1
WP_192859173.1#72|Staphylococcus_aureus	204	-	+	30	-11388	-11185	41035	41238	WP_000786141.1#72	NZ_NDOJ01000015.1	GCF_002121995.1
WP_192859173.1#72|Staphylococcus_aureus	366	-	+	35	-11175	-10810	40660	41025	WP_001016371.1#72	NZ_NDOJ01000015.1	GCF_002121995.1
WP_192859173.1#72|Staphylococcus_aureus	575	-	+	78	-10535	-9961	39811	40385	pseudogene_72.28*#72	NZ_NDOJ01000015.1	GCF_002121995.1
WP_192859173.1#72|Staphylococcus_aureus	474	-	+	23	-9491	-9018	38868	39341	WP_000455978.1#72	NZ_NDOJ01000015.1	GCF_002121995.1
WP_192859173.1#72|Staphylococcus_aureus	987	-	-	17	-8911	-7925	37775	38761	WP_000662027.1#72	NZ_NDOJ01000015.1	GCF_002121995.1
WP_192859173.1#72|Staphylococcus_aureus	202	-	+	78	-7616	-7415	37265	37466	pseudogene_72.27*#72	NZ_NDOJ01000015.1	GCF_002121995.1
WP_192859173.1#72|Staphylococcus_aureus	297	-	+	13	-7366	-7070	36920	37216	WP_000179900.1#72	NZ_NDOJ01000015.1	GCF_002121995.1
WP_192859173.1#72|Staphylococcus_aureus	603	-	+	11	-6862	-6260	36110	36712	WP_000908950.1#72	NZ_NDOJ01000015.1	GCF_002121995.1
WP_192859173.1#72|Staphylococcus_aureus	3153	-	+	20	-5992	-2840	32690	35842	WP_000080571.1#72	NZ_NDOJ01000015.1	GCF_002121995.1
WP_192859173.1#72|Staphylococcus_aureus	483	-	+	7	-2757	-2275	32125	32607	WP_000714376.1#72	NZ_NDOJ01000015.1	GCF_002121995.1
WP_192859173.1#72|Staphylococcus_aureus	987	-	+	4	-2070	-1084	30934	31920	WP_000710549.1#72	NZ_NDOJ01000015.1	GCF_002121995.1
WP_192859173.1#72|Staphylococcus_aureus	771	-	+	1	-863	-93	29943	30713	WP_086039792.1#72	NZ_NDOJ01000015.1	GCF_002121995.1
WP_192859173.1#72|Staphylococcus_aureus	2238	-	+	76	1	2238	27612	29849	WP_192859173.1#72	NZ_NDOJ01000015.1	GCF_002121995.1
WP_192859173.1#72|Staphylococcus_aureus	1179	-	+	5	2389	3567	26283	27461	WP_001075804.1#72	NZ_NDOJ01000015.1	GCF_002121995.1
WP_192859173.1#72|Staphylococcus_aureus	1389	-	+	3	3569	4957	24893	26281	WP_001006427.1#72	NZ_NDOJ01000015.1	GCF_002121995.1
WP_192859173.1#72|Staphylococcus_aureus	1662	-	-	6	5443	7104	22746	24407	WP_001791319.1#72	NZ_NDOJ01000015.1	GCF_002121995.1
WP_192859173.1#72|Staphylococcus_aureus	1776	-	-	9	7429	9204	20646	22421	WP_001662440.1#72	NZ_NDOJ01000015.1	GCF_002121995.1
WP_192859173.1#72|Staphylococcus_aureus	474	-	+	8	9555	10028	19822	20295	WP_000036329.1#72	NZ_NDOJ01000015.1	GCF_002121995.1
WP_192859173.1#72|Staphylococcus_aureus	1593	-	+	10	10290	11882	17968	19560	WP_000173891.1#72	NZ_NDOJ01000015.1	GCF_002121995.1
WP_192859173.1#72|Staphylococcus_aureus	1455	-	-	14	12211	13665	16185	17639	WP_001662438.1#72	NZ_NDOJ01000015.1	GCF_002121995.1
WP_192859173.1#72|Staphylococcus_aureus	753	-	-	12	14086	14838	15012	15764	WP_000876758.1#72	NZ_NDOJ01000015.1	GCF_002121995.1
WP_192859173.1#72|Staphylococcus_aureus	999	-	-	2	15207	16205	13645	14643	WP_000136645.1#72	NZ_NDOJ01000015.1	GCF_002121995.1
WP_192859173.1#72|Staphylococcus_aureus	996	-	-	2	16202	17197	12653	13648	WP_000925002.1#72	NZ_NDOJ01000015.1	GCF_002121995.1
WP_192859173.1#72|Staphylococcus_aureus	993	-	-	15	17213	18205	11645	12637	WP_001045124.1#72	NZ_NDOJ01000015.1	GCF_002121995.1
WP_192859173.1#72|Staphylococcus_aureus	981	-	+	16	18436	19416	10434	11414	WP_000570808.1#72	NZ_NDOJ01000015.1	GCF_002121995.1
WP_192859173.1#72|Staphylococcus_aureus	1011	-	+	18	19413	20423	9427	10437	WP_001078457.1#72	NZ_NDOJ01000015.1	GCF_002121995.1
WP_192859173.1#72|Staphylococcus_aureus	1755	-	+	19	20444	22198	7652	9406	WP_001179395.1#72	NZ_NDOJ01000015.1	GCF_002121995.1
WP_192859173.1#72|Staphylococcus_aureus	1257	-	+	22	22191	23447	6403	7659	WP_000610053.1#72	NZ_NDOJ01000015.1	GCF_002121995.1
WP_207775458.1#73|Staphylococcus_aureus	1065	-	+	39	-16523	-15459	28558	29622	WP_000816133.1#73	NZ_QEKB01000033.1	GCF_003095295.1
WP_207775458.1#73|Staphylococcus_aureus	1335	-	+	37	-15428	-14094	27193	28527	WP_000465472.1#73	NZ_QEKB01000033.1	GCF_003095295.1
WP_207775458.1#73|Staphylococcus_aureus	1194	-	+	38	-14075	-12882	25981	27174	WP_001033018.1#73	NZ_QEKB01000033.1	GCF_003095295.1
WP_207775458.1#73|Staphylococcus_aureus	987	-	-	17	-12216	-11230	24329	25315	WP_000662022.1#73	NZ_QEKB01000033.1	GCF_003095295.1
WP_207775458.1#73|Staphylococcus_aureus	204	-	+	21	-10921	-10718	23817	24020	WP_000389759.1#73	NZ_QEKB01000033.1	GCF_003095295.1
WP_207775458.1#73|Staphylococcus_aureus	297	-	+	13	-10669	-10373	23472	23768	WP_000201644.1#73	NZ_QEKB01000033.1	GCF_003095295.1
WP_207775458.1#73|Staphylococcus_aureus	603	-	+	11	-10165	-9563	22662	23264	WP_000908956.1#73	NZ_QEKB01000033.1	GCF_003095295.1
WP_207775458.1#73|Staphylococcus_aureus	3153	-	+	20	-9296	-6144	19243	22395	WP_000080564.1#73	NZ_QEKB01000033.1	GCF_003095295.1
WP_207775458.1#73|Staphylococcus_aureus	483	-	+	7	-6087	-5605	18704	19186	WP_000410567.1#73	NZ_QEKB01000033.1	GCF_003095295.1
WP_207775458.1#73|Staphylococcus_aureus	987	-	+	4	-5399	-4413	17512	18498	WP_000710555.1#73	NZ_QEKB01000033.1	GCF_003095295.1
WP_207775458.1#73|Staphylococcus_aureus	771	-	+	1	-4192	-3422	16521	17291	WP_000977777.1#73	NZ_QEKB01000033.1	GCF_003095295.1
WP_207775458.1#73|Staphylococcus_aureus	771	-	+	1	-3370	-2600	15699	16469	WP_000597206.1#73	NZ_QEKB01000033.1	GCF_003095295.1
WP_207775458.1#73|Staphylococcus_aureus	771	-	+	1	-2535	-1765	14864	15634	WP_031790901.1#73	NZ_QEKB01000033.1	GCF_003095295.1
WP_207775458.1#73|Staphylococcus_aureus	771	-	+	1	-1700	-930	14029	14799	WP_000977803.1#73	NZ_QEKB01000033.1	GCF_003095295.1
WP_207775458.1#73|Staphylococcus_aureus	771	-	+	1	-866	-96	13195	13965	WP_075339405.1#73	NZ_QEKB01000033.1	GCF_003095295.1
WP_207775458.1#73|Staphylococcus_aureus	2238	-	+	76	1	2238	10861	13098	WP_207775458.1#73	NZ_QEKB01000033.1	GCF_003095295.1
WP_207775458.1#73|Staphylococcus_aureus	1179	-	+	5	2389	3567	9532	10710	WP_001075809.1#73	NZ_QEKB01000033.1	GCF_003095295.1
WP_207775458.1#73|Staphylococcus_aureus	1389	-	+	3	3569	4957	8142	9530	WP_001006441.1#73	NZ_QEKB01000033.1	GCF_003095295.1
WP_207775458.1#73|Staphylococcus_aureus	1662	-	-	6	5441	7102	5997	7658	WP_001792226.1#73	NZ_QEKB01000033.1	GCF_003095295.1
WP_207775458.1#73|Staphylococcus_aureus	1776	-	-	9	7427	9202	3897	5672	WP_000291840.1#73	NZ_QEKB01000033.1	GCF_003095295.1
WP_207775458.1#73|Staphylococcus_aureus	873	-	-	33	9376	10248	2851	3723	WP_001038103.1#73	NZ_QEKB01000033.1	GCF_003095295.1
WP_207775458.1#73|Staphylococcus_aureus	1380	-	+	36	10379	11758	1341	2720	WP_078072290.1#73	NZ_QEKB01000033.1	GCF_003095295.1
WP_207775458.1#73|Staphylococcus_aureus	474	-	+	8	11948	12421	678	1151	WP_000036330.1#73	NZ_QEKB01000033.1	GCF_003095295.1
WP_207775458.1#73|Staphylococcus_aureus	339	-	+	78	12683	13021	78	416	pseudogene_73.6*#73	NZ_QEKB01000033.1	GCF_003095295.1
WP_195758717.1#74|Staphylococcus_aureus	972	-	-	32	-14308	-13337	220084	221055	WP_000140910.1#74	NZ_WKGS01000002.1	GCF_009676005.1
WP_195758717.1#74|Staphylococcus_aureus	372	-	-	31	-13284	-12913	219660	220031	WP_000926750.1#74	NZ_WKGS01000002.1	GCF_009676005.1
WP_195758717.1#74|Staphylococcus_aureus	1329	-	-	3	-12893	-11565	218312	219640	WP_000578545.1#74	NZ_WKGS01000002.1	GCF_009676005.1
WP_195758717.1#74|Staphylococcus_aureus	204	-	+	30	-11389	-11186	217933	218136	WP_000786141.1#74	NZ_WKGS01000002.1	GCF_009676005.1
WP_195758717.1#74|Staphylococcus_aureus	357	-	+	78	-11167	-10811	217558	217914	pseudogene_74.29*#74	NZ_WKGS01000002.1	GCF_009676005.1
WP_195758717.1#74|Staphylococcus_aureus	576	-	+	25	-10536	-9961	216708	217283	WP_000414485.1#74	NZ_WKGS01000002.1	GCF_009676005.1
WP_195758717.1#74|Staphylococcus_aureus	474	-	+	23	-9491	-9018	215765	216238	WP_000455978.1#74	NZ_WKGS01000002.1	GCF_009676005.1
WP_195758717.1#74|Staphylococcus_aureus	987	-	-	17	-8911	-7925	214672	215658	WP_000662027.1#74	NZ_WKGS01000002.1	GCF_009676005.1
WP_195758717.1#74|Staphylococcus_aureus	202	-	+	78	-7616	-7415	214162	214363	pseudogene_74.26*#74	NZ_WKGS01000002.1	GCF_009676005.1
WP_195758717.1#74|Staphylococcus_aureus	297	-	+	13	-7366	-7070	213817	214113	WP_000179900.1#74	NZ_WKGS01000002.1	GCF_009676005.1
WP_195758717.1#74|Staphylococcus_aureus	603	-	+	11	-6862	-6260	213007	213609	WP_000908950.1#74	NZ_WKGS01000002.1	GCF_009676005.1
WP_195758717.1#74|Staphylococcus_aureus	3153	-	+	20	-5992	-2840	209587	212739	WP_154285411.1#74	NZ_WKGS01000002.1	GCF_009676005.1
WP_195758717.1#74|Staphylococcus_aureus	483	-	+	7	-2757	-2275	209022	209504	WP_000714376.1#74	NZ_WKGS01000002.1	GCF_009676005.1
WP_195758717.1#74|Staphylococcus_aureus	987	-	+	4	-2070	-1084	207831	208817	WP_000710549.1#74	NZ_WKGS01000002.1	GCF_009676005.1
WP_195758717.1#74|Staphylococcus_aureus	771	-	+	1	-863	-93	206840	207610	WP_000977788.1#74	NZ_WKGS01000002.1	GCF_009676005.1
WP_195758717.1#74|Staphylococcus_aureus	2238	-	+	76	1	2238	204509	206746	WP_195758717.1#74	NZ_WKGS01000002.1	GCF_009676005.1
WP_195758717.1#74|Staphylococcus_aureus	1179	-	+	5	2389	3567	203180	204358	WP_001075804.1#74	NZ_WKGS01000002.1	GCF_009676005.1
WP_195758717.1#74|Staphylococcus_aureus	1389	-	+	3	3569	4957	201790	203178	WP_001006427.1#74	NZ_WKGS01000002.1	GCF_009676005.1
WP_195758717.1#74|Staphylococcus_aureus	1662	-	-	6	5443	7104	199643	201304	WP_001791319.1#74	NZ_WKGS01000002.1	GCF_009676005.1
WP_195758717.1#74|Staphylococcus_aureus	1776	-	-	9	7429	9204	197543	199318	WP_000291835.1#74	NZ_WKGS01000002.1	GCF_009676005.1
WP_195758717.1#74|Staphylococcus_aureus	474	-	+	8	9555	10028	196719	197192	WP_000036329.1#74	NZ_WKGS01000002.1	GCF_009676005.1
WP_195758717.1#74|Staphylococcus_aureus	1593	-	+	10	10290	11882	194865	196457	WP_000173891.1#74	NZ_WKGS01000002.1	GCF_009676005.1
WP_195758717.1#74|Staphylococcus_aureus	1527	-	-	14	12211	13737	193010	194536	WP_000728714.1#74	NZ_WKGS01000002.1	GCF_009676005.1
WP_195758717.1#74|Staphylococcus_aureus	753	-	-	12	14158	14910	191837	192589	WP_000876758.1#74	NZ_WKGS01000002.1	GCF_009676005.1
WP_195758717.1#74|Staphylococcus_aureus	999	-	-	2	15279	16277	190470	191468	WP_000136645.1#74	NZ_WKGS01000002.1	GCF_009676005.1
WP_195758717.1#74|Staphylococcus_aureus	996	-	-	2	16274	17269	189478	190473	WP_000925002.1#74	NZ_WKGS01000002.1	GCF_009676005.1
WP_195758717.1#74|Staphylococcus_aureus	993	-	-	15	17285	18277	188470	189462	WP_001045124.1#74	NZ_WKGS01000002.1	GCF_009676005.1
WP_195758717.1#74|Staphylococcus_aureus	981	-	+	16	18508	19488	187259	188239	WP_000570808.1#74	NZ_WKGS01000002.1	GCF_009676005.1
WP_195758717.1#74|Staphylococcus_aureus	1011	-	+	18	19485	20495	186252	187262	WP_001078457.1#74	NZ_WKGS01000002.1	GCF_009676005.1
WP_195758717.1#74|Staphylococcus_aureus	1755	-	+	19	20516	22270	184477	186231	WP_001179395.1#74	NZ_WKGS01000002.1	GCF_009676005.1
WP_195758717.1#74|Staphylococcus_aureus	1257	-	+	22	22263	23519	183228	184484	WP_000610053.1#74	NZ_WKGS01000002.1	GCF_009676005.1
WP_064128976.1#75|Staphylococcus_aureus	1320	+	-	49	-13720	-12401	620117	621436	WP_000845237.1#75	NZ_FKSE01000001.1	GCF_900081935.1
WP_064128976.1#75|Staphylococcus_aureus	612	+	-	47	-12400	-11789	621437	622048	WP_000183177.1#75	NZ_FKSE01000001.1	GCF_900081935.1
WP_064128976.1#75|Staphylococcus_aureus	873	+	-	50	-11817	-10945	622020	622892	WP_000912563.1#75	NZ_FKSE01000001.1	GCF_900081935.1
WP_064128976.1#75|Staphylococcus_aureus	171	+	-	48	-10943	-10773	622894	623064	WP_000420547.1#75	NZ_FKSE01000001.1	GCF_900081935.1
WP_064128976.1#75|Staphylococcus_aureus	807	+	+	45	-10594	-9788	623243	624049	WP_001004209.1#75	NZ_FKSE01000001.1	GCF_900081935.1
WP_064128976.1#75|Staphylococcus_aureus	1221	+	-	26	-9784	-8564	624053	625273	WP_000130763.1#75	NZ_FKSE01000001.1	GCF_900081935.1
WP_064128976.1#75|Staphylococcus_aureus	552	+	-	27	-8571	-8020	625266	625817	WP_000627032.1#75	NZ_FKSE01000001.1	GCF_900081935.1
WP_064128976.1#75|Staphylococcus_aureus	861	+	+	24	-7907	-7047	625930	626790	WP_001052500.1#75	NZ_FKSE01000001.1	GCF_900081935.1
WP_064128976.1#75|Staphylococcus_aureus	603	+	+	11	-6419	-5817	627418	628020	WP_001621787.1#75	NZ_FKSE01000001.1	GCF_900081935.1
WP_064128976.1#75|Staphylococcus_aureus	915	+	-	28	-5525	-4611	628312	629226	WP_000814443.1#75	NZ_FKSE01000001.1	GCF_900081935.1
WP_064128976.1#75|Staphylococcus_aureus	555	+	+	29	-4432	-3878	629405	629959	WP_001100493.1#75	NZ_FKSE01000001.1	GCF_900081935.1
WP_064128976.1#75|Staphylococcus_aureus	738	+	+	34	-3648	-2911	630189	630926	WP_001621785.1#75	NZ_FKSE01000001.1	GCF_900081935.1
WP_064128976.1#75|Staphylococcus_aureus	483	+	+	7	-2756	-2274	631081	631563	WP_000714391.1#75	NZ_FKSE01000001.1	GCF_900081935.1
WP_064128976.1#75|Staphylococcus_aureus	987	+	+	4	-2069	-1083	631768	632754	WP_000710567.1#75	NZ_FKSE01000001.1	GCF_900081935.1
WP_064128976.1#75|Staphylococcus_aureus	770	+	+	78	-862	-93	632975	633744	pseudogene_75.23*#75	NZ_FKSE01000001.1	GCF_900081935.1
WP_064128976.1#75|Staphylococcus_aureus	2238	+	+	76	1	2238	633838	636075	WP_064128976.1#75	NZ_FKSE01000001.1	GCF_900081935.1
WP_064128976.1#75|Staphylococcus_aureus	1179	+	+	5	2389	3567	636226	637404	WP_001075816.1#75	NZ_FKSE01000001.1	GCF_900081935.1
WP_064128976.1#75|Staphylococcus_aureus	1389	+	+	3	3569	4957	637406	638794	WP_001006434.1#75	NZ_FKSE01000001.1	GCF_900081935.1
WP_064128976.1#75|Staphylococcus_aureus	1662	+	-	6	5443	7104	639280	640941	WP_001791319.1#75	NZ_FKSE01000001.1	GCF_900081935.1
WP_064128976.1#75|Staphylococcus_aureus	1776	+	-	9	7429	9204	641266	643041	WP_001621781.1#75	NZ_FKSE01000001.1	GCF_900081935.1
WP_064128976.1#75|Staphylococcus_aureus	873	+	-	33	9378	10250	643215	644087	WP_001038104.1#75	NZ_FKSE01000001.1	GCF_900081935.1
WP_064128976.1#75|Staphylococcus_aureus	1398	+	+	36	10364	11761	644201	645598	WP_000170488.1#75	NZ_FKSE01000001.1	GCF_900081935.1
WP_064128976.1#75|Staphylococcus_aureus	474	+	+	8	11951	12424	645788	646261	WP_000036332.1#75	NZ_FKSE01000001.1	GCF_900081935.1
WP_064128976.1#75|Staphylococcus_aureus	1593	+	+	10	12686	14278	646523	648115	WP_000173896.1#75	NZ_FKSE01000001.1	GCF_900081935.1
WP_064128976.1#75|Staphylococcus_aureus	1503	+	-	14	14605	16107	648442	649944	WP_049879786.1#75	NZ_FKSE01000001.1	GCF_900081935.1
WP_064128976.1#75|Staphylococcus_aureus	753	+	-	12	16528	17280	650365	651117	WP_000876748.1#75	NZ_FKSE01000001.1	GCF_900081935.1
WP_064128976.1#75|Staphylococcus_aureus	999	+	-	2	17649	18647	651486	652484	WP_000136627.1#75	NZ_FKSE01000001.1	GCF_900081935.1
WP_064128976.1#75|Staphylococcus_aureus	996	+	-	2	18644	19639	652481	653476	WP_000924996.1#75	NZ_FKSE01000001.1	GCF_900081935.1
WP_064128976.1#75|Staphylococcus_aureus	993	+	-	15	19655	20647	653492	654484	WP_001045124.1#75	NZ_FKSE01000001.1	GCF_900081935.1
WP_064128976.1#75|Staphylococcus_aureus	981	+	+	16	20878	21858	654715	655695	WP_000570806.1#75	NZ_FKSE01000001.1	GCF_900081935.1
WP_064128976.1#75|Staphylococcus_aureus	1011	+	+	18	21855	22865	655692	656702	WP_001078456.1#75	NZ_FKSE01000001.1	GCF_900081935.1
WP_194941929.1#76|Staphylococcus_aureus	489	+	+	78	-2253	-1765	76	564	pseudogene_76.0*#76	NZ_WJST01000017.1	GCF_009660995.1
WP_194941929.1#76|Staphylococcus_aureus	768	+	+	1	-1697	-930	632	1399	WP_000826304.1#76	NZ_WJST01000017.1	GCF_009660995.1
WP_194941929.1#76|Staphylococcus_aureus	768	+	+	1	-863	-96	1466	2233	WP_000826312.1#76	NZ_WJST01000017.1	GCF_009660995.1
WP_194941929.1#76|Staphylococcus_aureus	2244	+	+	76	1	2244	2330	4573	WP_194941929.1#76	NZ_WJST01000017.1	GCF_009660995.1
WP_194941929.1#76|Staphylococcus_aureus	1179	+	+	5	2395	3573	4724	5902	WP_001075809.1#76	NZ_WJST01000017.1	GCF_009660995.1
WP_194941929.1#76|Staphylococcus_aureus	1389	+	+	3	3575	4963	5904	7292	WP_153906709.1#76	NZ_WJST01000017.1	GCF_009660995.1
WP_194941929.1#76|Staphylococcus_aureus	1662	+	-	6	5447	7108	7776	9437	WP_001800966.1#76	NZ_WJST01000017.1	GCF_009660995.1
WP_194941929.1#76|Staphylococcus_aureus	1776	+	-	9	7433	9208	9762	11537	WP_153906710.1#76	NZ_WJST01000017.1	GCF_009660995.1
WP_194941929.1#76|Staphylococcus_aureus	873	+	-	33	9382	10254	11711	12583	WP_001038103.1#76	NZ_WJST01000017.1	GCF_009660995.1
WP_194941929.1#76|Staphylococcus_aureus	1398	+	+	78	10367	11764	12696	14093	pseudogene_76.31*#76	NZ_WJST01000017.1	GCF_009660995.1
WP_194941929.1#76|Staphylococcus_aureus	474	+	+	8	11954	12427	14283	14756	WP_000036330.1#76	NZ_WJST01000017.1	GCF_009660995.1
WP_194941929.1#76|Staphylococcus_aureus	1593	+	+	10	12689	14281	15018	16610	WP_000173887.1#76	NZ_WJST01000017.1	GCF_009660995.1
WP_194941929.1#76|Staphylococcus_aureus	1431	+	-	78	14610	16040	16939	18369	pseudogene_76.12*#76	NZ_WJST01000017.1	GCF_009660995.1
WP_194941929.1#76|Staphylococcus_aureus	753	+	-	12	16461	17213	18790	19542	WP_000876756.1#76	NZ_WJST01000017.1	GCF_009660995.1
WP_194941929.1#76|Staphylococcus_aureus	999	+	-	2	17582	18580	19911	20909	WP_000136640.1#76	NZ_WJST01000017.1	GCF_009660995.1
WP_194941929.1#76|Staphylococcus_aureus	996	+	-	2	18577	19572	20906	21901	WP_000924990.1#76	NZ_WJST01000017.1	GCF_009660995.1
WP_194941929.1#76|Staphylococcus_aureus	993	+	-	15	19588	20580	21917	22909	WP_001045111.1#76	NZ_WJST01000017.1	GCF_009660995.1
WP_194941929.1#76|Staphylococcus_aureus	981	+	+	16	20811	21791	23140	24120	WP_000570808.1#76	NZ_WJST01000017.1	GCF_009660995.1
WP_194941929.1#76|Staphylococcus_aureus	1011	+	+	18	21788	22798	24117	25127	WP_001078461.1#76	NZ_WJST01000017.1	GCF_009660995.1
WP_180372003.1#77|Staphylococcus_aureus	807	-	+	45	-15856	-15050	410698	411504	WP_006191449.1#77	NZ_FQTC01000002.1	GCF_900128315.1
WP_180372003.1#77|Staphylococcus_aureus	1221	-	-	26	-15046	-13826	409474	410694	WP_000130763.1#77	NZ_FQTC01000002.1	GCF_900128315.1
WP_180372003.1#77|Staphylococcus_aureus	552	-	-	27	-13833	-13282	408930	409481	WP_043044876.1#77	NZ_FQTC01000002.1	GCF_900128315.1
WP_180372003.1#77|Staphylococcus_aureus	861	-	+	24	-13169	-12309	407957	408817	WP_001052508.1#77	NZ_FQTC01000002.1	GCF_900128315.1
WP_180372003.1#77|Staphylococcus_aureus	603	-	+	11	-11683	-11081	406729	407331	WP_043044875.1#77	NZ_FQTC01000002.1	GCF_900128315.1
WP_180372003.1#77|Staphylococcus_aureus	3153	-	+	20	-10814	-7662	403310	406462	WP_072691892.1#77	NZ_FQTC01000002.1	GCF_900128315.1
WP_180372003.1#77|Staphylococcus_aureus	483	-	+	7	-7579	-7097	402745	403227	WP_000714388.1#77	NZ_FQTC01000002.1	GCF_900128315.1
WP_180372003.1#77|Staphylococcus_aureus	273	-	-	66	-6701	-6429	402077	402349	WP_031788318.1#77	NZ_FQTC01000002.1	GCF_900128315.1
WP_180372003.1#77|Staphylococcus_aureus	1344	-	-	67	-6429	-5086	400734	402077	WP_043044872.1#77	NZ_FQTC01000002.1	GCF_900128315.1
[truncated: 2,098 more rows]
[truncated: 1 more columns]
