# Supplementary material for: A type VII-secreted lipase toxin with reverse domain arrangement
Source: Nat Commun. 2023 Dec 19;14:8438. doi: 10.1038/s41467-023-44221-y (PMC10730906; doi:10.1038/s41467-023-44221-y)
Supplement: Supplementary file 6 — Source Data [file 41467_2023_44221_MOESM6_ESM.zip › Tsl1 distribution raw/lplI 3/FlaGs_output/results_QueryStatus.txt]

#Serial	Status
1	WP_031900419.1 is valid as a NCBI protein accession and reported in Assembly ID GCF_001936765.1
2	WP_172598729.1 is valid as a NCBI protein accession and reported in Assembly ID GCF_003394105.1
3	WP_031870529.1 is valid as a NCBI protein accession and reported in Assembly ID GCF_000609485.1
4	WP_233643727.1 is a valid NCBI protein accession but Discarded : No Flanking Gene was found for WP_233643727.1 in Assembly ID GCA_021367335.1
5	WP_070992018.1 is valid as a NCBI protein accession and reported in Assembly ID GCF_022396195.1
6	WP_171019331.1 is valid as a NCBI protein accession and reported in Assembly ID GCF_005861635.1
7	WP_064134926.1 is valid as a NCBI protein accession and reported in Assembly ID GCF_900082735.1
8	WP_199854165.1 is valid as a NCBI protein accession and reported in Assembly ID GCF_003038745.1
9	WP_238603373.1 is valid as a NCBI protein accession and reported in Assembly ID GCF_022238235.1
10	WP_200708181.1 is valid as a NCBI protein accession and reported in Assembly ID GCF_016621745.1
11	WP_228571262.1 is valid as a NCBI protein accession and reported in Assembly ID GCF_020820275.1
12	WP_052995772.1 is valid as a NCBI protein accession and reported in Assembly ID GCF_001228065.1
13	WP_061734499.1 is valid as a NCBI protein accession and reported in Assembly ID GCF_900035835.1
14	WP_053038923.1 is valid as a NCBI protein accession and reported in Assembly ID GCF_001224565.1
15	WP_031891431.1 is valid as a NCBI protein accession and reported in Assembly ID GCF_000547985.1
16	WP_199915369.1 is valid as a NCBI protein accession and reported in Assembly ID GCF_003114595.1
17	WP_279523378.1 is valid as a NCBI protein accession and reported in Assembly ID GCF_029809105.1
18	WP_052999331.1 is valid as a NCBI protein accession and reported in Assembly ID GCF_001232105.1
19	WP_190325920.1 is valid as a NCBI protein accession and reported in Assembly ID GCF_014693185.1
20	WP_172964731.1 is valid as a NCBI protein accession and reported in Assembly ID GCF_009361085.1
21	WP_201751397.1 is valid as a NCBI protein accession and reported in Assembly ID GCF_009912155.1
22	WP_061824027.1 is valid as a NCBI protein accession and reported in Assembly ID GCF_900047195.1
23	WP_178134843.1 is valid as a NCBI protein accession and reported in Assembly ID GCF_900124935.1
24	WP_216810134.1 is valid as a NCBI protein accession and reported in Assembly ID GCF_018999785.1
25	WP_181437192.1 is valid as a NCBI protein accession and reported in Assembly ID GCF_003238835.1
26	WP_033918818.1 is valid as a NCBI protein accession and reported in Assembly ID GCF_000787025.1
27	WP_188348887.1 is valid as a NCBI protein accession and reported in Assembly ID GCF_014636795.1
28	WP_190322607.1 is valid as a NCBI protein accession and reported in Assembly ID GCF_014693275.1
29	WP_262516103.1 is valid as a NCBI protein accession and reported in Assembly ID GCF_025559085.1
30	WP_252592286.1 is valid as a NCBI protein accession and reported in Assembly ID GCF_023926285.1
31	WP_181875767.1 is valid as a NCBI protein accession and reported in Assembly ID GCF_020167795.1
32	WP_063636371.1 is valid as a NCBI protein accession and reported in Assembly ID GCF_001639185.1
33	WP_203228823.1 is valid as a NCBI protein accession and reported in Assembly ID GCF_010363815.1
34	WP_218704756.1 is valid as a NCBI protein accession and reported in Assembly ID GCF_019265705.1
35	WP_172598731.1 is valid as a NCBI protein accession and reported in Assembly ID GCF_900607275.1
36	WP_191961718.1 is valid as a NCBI protein accession and reported in Assembly ID GCF_008762945.1
37	WP_172607352.1 is valid as a NCBI protein accession and reported in Assembly ID GCF_010364755.1
38	WP_195912751.1 Failed : No record for accession WP_195912751.1
39	WP_061843158.1 is valid as a NCBI protein accession and reported in Assembly ID GCF_900070215.1
40	WP_279525555.1 is valid as a NCBI protein accession and reported in Assembly ID GCF_029809255.1
41	WP_183925937.1 is valid as a NCBI protein accession and reported in Assembly ID GCF_003720605.1
42	WP_172409322.1 is valid as a NCBI protein accession and reported in Assembly ID GCF_002274545.1
43	WP_180992684.1 is valid as a NCBI protein accession and reported in Assembly ID GCF_900250915.1
44	WP_031910777.1 is valid as a NCBI protein accession and reported in Assembly ID GCF_000539135.1
45	WP_208159384.1 is valid as a NCBI protein accession and reported in Assembly ID GCF_910589815.1
46	WP_303661510.1 is valid as a NCBI protein accession and reported in Assembly ID GCF_954737525.1
47	WP_042905014.1 is valid as a NCBI protein accession and reported in Assembly ID GCF_030271355.1
48	WP_303751389.1 is valid as a NCBI protein accession and reported in Assembly ID GCF_954768305.1
49	WP_053027389.1 is valid as a NCBI protein accession and reported in Assembly ID GCF_001237845.1
50	WP_029264542.1 is valid as a NCBI protein accession and reported in Assembly ID GCF_000708405.1
51	WP_195837435.1 is valid as a NCBI protein accession and reported in Assembly ID GCF_009696765.1
52	WP_194381934.1 is valid as a NCBI protein accession and reported in Assembly ID GCF_003850765.1
53	WP_192868334.1 Failed : No record for accession WP_192868334.1
54	WP_052999534.1 is valid as a NCBI protein accession and reported in Assembly ID GCF_001233125.1
55	WP_201295946.1 is valid as a NCBI protein accession and reported in Assembly ID GCF_902722345.1
56	WP_262832075.1 is valid as a NCBI protein accession and reported in Assembly ID GCF_025506085.1
57	WP_228580659.1 is valid as a NCBI protein accession and reported in Assembly ID GCF_020820335.1
58	WP_181876528.1 is valid as a NCBI protein accession and reported in Assembly ID GCF_900458475.1
59	WP_192858779.1 is valid as a NCBI protein accession and reported in Assembly ID GCF_002124155.1
60	WP_180992271.1 is valid as a NCBI protein accession and reported in Assembly ID GCF_900251495.1
61	WP_070020977.1 is valid as a NCBI protein accession and reported in Assembly ID GCF_900098155.1
62	WP_044122871.1 is valid as a NCBI protein accession and reported in Assembly ID GCF_900098565.1
63	WP_217151781.1 is valid as a NCBI protein accession and reported in Assembly ID GCF_019050155.1
64	WP_064133630.1 is valid as a NCBI protein accession and reported in Assembly ID GCF_900081815.1
65	WP_053229035.1 is valid as a NCBI protein accession and reported in Assembly ID GCF_001234105.1
66	WP_210600641.1 is valid as a NCBI protein accession and reported in Assembly ID GCF_017973705.1
67	WP_179220028.1 is valid as a NCBI protein accession and reported in Assembly ID GCF_002250865.1
68	WP_210423004.1 is valid as a NCBI protein accession and reported in Assembly ID GCF_012277065.1
69	WP_216730885.1 is valid as a NCBI protein accession and reported in Assembly ID GCF_018985985.1
70	WP_250396404.1 is valid as a NCBI protein accession and reported in Assembly ID GCF_023623295.1
71	WP_198960008.1 is valid as a NCBI protein accession and reported in Assembly ID GCF_002224825.1
72	WP_192859173.1 is valid as a NCBI protein accession and reported in Assembly ID GCF_002121995.1
73	WP_207775458.1 is valid as a NCBI protein accession and reported in Assembly ID GCF_003095295.1
74	WP_195758717.1 is valid as a NCBI protein accession and reported in Assembly ID GCF_009676005.1
75	WP_064128976.1 is valid as a NCBI protein accession and reported in Assembly ID GCF_900081935.1
76	WP_194941929.1 is valid as a NCBI protein accession and reported in Assembly ID GCF_009660995.1
77	WP_180372003.1 is valid as a NCBI protein accession and reported in Assembly ID GCF_900128315.1
78	WP_174827527.1 is valid as a NCBI protein accession and reported in Assembly ID GCF_013343895.1
79	WP_203602161.1 is valid as a NCBI protein accession and reported in Assembly ID GCF_010569275.1
80	WP_250736785.1 is valid as a NCBI protein accession and reported in Assembly ID GCF_023655605.1
81	WP_181541946.1 is valid as a NCBI protein accession and reported in Assembly ID GCF_900483715.1
82	WP_181404032.1 is valid as a NCBI protein accession and reported in Assembly ID GCF_006511805.1
83	WP_181855892.1 is valid as a NCBI protein accession and reported in Assembly ID GCF_003336575.1
84	WP_172422660.1 is valid as a NCBI protein accession and reported in Assembly ID GCF_004803435.1
85	WP_001188498.1 is valid as a NCBI protein accession and reported in Assembly ID GCF_000237265.1
86	WP_020444599.1 is valid as a NCBI protein accession and reported in Assembly ID GCF_001226505.1
87	WP_001188490.1 is valid as a NCBI protein accession and reported in Assembly ID GCF_900251695.1
88	WP_180991622.1 is valid as a NCBI protein accession and reported in Assembly ID GCF_900250765.1
89	WP_181875225.1 is valid as a NCBI protein accession and reported in Assembly ID GCF_900457545.1
90	WP_281263027.1 is valid as a NCBI protein accession and reported in Assembly ID GCF_029930215.1
91	WP_031924988.1 is valid as a NCBI protein accession and reported in Assembly ID GCF_000541655.1
92	WP_029549877.1 is valid as a NCBI protein accession and reported in Assembly ID GCF_014334395.1
93	WP_233682330.1 is valid as a NCBI protein accession and reported in Assembly ID GCF_023657145.1
94	WP_070002257.1 is valid as a NCBI protein accession and reported in Assembly ID GCF_900097335.1
95	WP_206170769.1 is valid as a NCBI protein accession and reported in Assembly ID GCF_003813325.1
96	WP_183900032.1 is valid as a NCBI protein accession and reported in Assembly ID GCF_003721115.1
97	WP_181936063.1 is valid as a NCBI protein accession and reported in Assembly ID GCF_003423645.1
98	WP_183932991.1 is valid as a NCBI protein accession and reported in Assembly ID GCF_003971155.1
99	WP_054189812.1 is valid as a NCBI protein accession and reported in Assembly ID GCF_013345385.1
100	WP_176427358.1 is valid as a NCBI protein accession and reported in Assembly ID GCF_014334575.1
101	WP_001188473.1 is valid as a NCBI protein accession and reported in Assembly ID GCF_023621395.1
102	WP_049316015.1 is valid as a NCBI protein accession and reported in Assembly ID GCF_001065445.1
103	WP_205301276.1 is valid as a NCBI protein accession and reported in Assembly ID GCF_003327955.1
104	WP_205301163.1 is valid as a NCBI protein accession and reported in Assembly ID GCF_002089075.2
105	WP_181427907.1 is valid as a NCBI protein accession and reported in Assembly ID GCF_003240295.1
106	WP_059283842.1 is valid as a NCBI protein accession and reported in Assembly ID GCF_001515705.1
107	WP_218980635.1 is valid as a NCBI protein accession and reported in Assembly ID GCF_019294625.1
108	WP_187239734.1 is valid as a NCBI protein accession and reported in Assembly ID GCF_008040585.1
109	WP_224826806.1 is valid as a NCBI protein accession and reported in Assembly ID GCF_020177225.2
110	WP_178135736.1 is valid as a NCBI protein accession and reported in Assembly ID GCF_023383625.1
111	WP_205352886.1 is valid as a NCBI protein accession and reported in Assembly ID GCF_003309865.1
112	WP_031911903.1 is valid as a NCBI protein accession and reported in Assembly ID GCF_000640375.1
113	WP_216711873.1 is a valid NCBI protein accession but Discarded : No Flanking Gene was found for WP_216711873.1 in Assembly ID GCA_018967965.1
114	WP_217175509.1 is valid as a NCBI protein accession and reported in Assembly ID GCF_019050285.1
115	WP_071938114.1 is valid as a NCBI protein accession and reported in Assembly ID GCF_002204575.1
116	WP_216745761.1 is valid as a NCBI protein accession and reported in Assembly ID GCF_019149105.1
117	WP_031838317.1 is valid as a NCBI protein accession and reported in Assembly ID GCF_000642535.1
118	WP_031915303.1 is valid as a NCBI protein accession and reported in Assembly ID GCF_000646775.1
119	WP_178135187.1 is valid as a NCBI protein accession and reported in Assembly ID GCF_900126495.1
120	WP_174220641.1 is valid as a NCBI protein accession and reported in Assembly ID GCF_900324385.1
121	WP_258415145.1 is valid as a NCBI protein accession and reported in Assembly ID GCF_024741575.1
122	WP_031901081.1 is valid as a NCBI protein accession and reported in Assembly ID GCF_000639455.1
123	WP_181294570.1 is valid as a NCBI protein accession and reported in Assembly ID GCF_005931055.2
124	WP_031912890.1 is valid as a NCBI protein accession and reported in Assembly ID GCF_000684235.1
125	WP_252570800.1 is valid as a NCBI protein accession and reported in Assembly ID GCF_020702135.2
126	WP_212593088.1 is valid as a NCBI protein accession and reported in Assembly ID GCF_018141385.1
127	WP_271291412.1 is valid as a NCBI protein accession and reported in Assembly ID GCF_027944375.1
128	WP_248313927.1 is valid as a NCBI protein accession and reported in Assembly ID GCF_023198785.1
129	WP_257553450.1 is valid as a NCBI protein accession and reported in Assembly ID GCF_024612055.1
130	WP_192859927.1 is valid as a NCBI protein accession and reported in Assembly ID GCF_002123305.1
131	WP_181935075.1 is valid as a NCBI protein accession and reported in Assembly ID GCF_021083535.1
132	WP_234970905.1 is valid as a NCBI protein accession and reported in Assembly ID GCF_021493605.1
133	WP_031911864.1 is valid as a NCBI protein accession and reported in Assembly ID GCF_000640835.1
134	WP_258413198.1 is valid as a NCBI protein accession and reported in Assembly ID GCF_024741395.1
135	WP_172452289.1 is valid as a NCBI protein accession and reported in Assembly ID GCF_008123595.1
136	WP_214308888.1 is valid as a NCBI protein accession and reported in Assembly ID GCF_018513625.1
137	WP_249986091.1 is valid as a NCBI protein accession and reported in Assembly ID GCF_023545185.1
138	WP_048665175.1 is valid as a NCBI protein accession and reported in Assembly ID GCF_001049635.1
139	WP_069723996.1 is valid as a NCBI protein accession and reported in Assembly ID GCF_001743195.1
140	WP_233240831.1 is a valid NCBI protein accession but Discarded : No Flanking Gene was found for WP_233240831.1 in Assembly ID GCA_021327635.1
141	WP_187470623.1 is valid as a NCBI protein accession and reported in Assembly ID GCF_014353325.1
142	WP_248313750.1 is valid as a NCBI protein accession and reported in Assembly ID GCF_023198215.1
143	WP_262376476.1 Failed : No record for accession WP_262376476.1
144	WP_229963790.1 is valid as a NCBI protein accession and reported in Assembly ID GCF_020907085.1
145	WP_187216424.1 is valid as a NCBI protein accession and reported in Assembly ID GCF_008040325.1
146	WP_050439799.1 is valid as a NCBI protein accession and reported in Assembly ID GCF_000636475.1
147	WP_193622805.1 is a valid NCBI protein accession but Discarded : No Flanking Gene was found for WP_193622805.1 in Assembly ID GCA_015101795.1
148	WP_095319840.1 is valid as a NCBI protein accession and reported in Assembly ID GCF_002275885.1
149	WP_220674019.1 is valid as a NCBI protein accession and reported in Assembly ID GCF_019659385.1
150	WP_185646659.1 is valid as a NCBI protein accession and reported in Assembly ID GCF_003857255.1
151	WP_207771745.1 is valid as a NCBI protein accession and reported in Assembly ID GCF_003075995.1
152	WP_249985306.1 is valid as a NCBI protein accession and reported in Assembly ID GCF_023545085.1
153	WP_181450796.1 is valid as a NCBI protein accession and reported in Assembly ID GCF_003240095.1
154	WP_063456399.1 is a valid NCBI protein accession but Discarded : No Flanking Gene was found for WP_063456399.1 in Assembly ID GCA_001184285.2
155	WP_044166028.1 is valid as a NCBI protein accession and reported in Assembly ID GCF_000831925.1
156	WP_198974979.1 is a valid NCBI protein accession but Discarded : No Flanking Gene was found for WP_198974979.1 in Assembly ID GCA_016425475.1
157	WP_200641135.1 is valid as a NCBI protein accession and reported in Assembly ID GCF_016620795.1
158	WP_050439801.1 is valid as a NCBI protein accession and reported in Assembly ID GCF_000636475.1
159	WP_220674083.1 is valid as a NCBI protein accession and reported in Assembly ID GCF_019659385.1
160	WP_216778170.1 is valid as a NCBI protein accession and reported in Assembly ID GCF_018996625.1
161	WP_180276250.1 is valid as a NCBI protein accession and reported in Assembly ID GCF_013423605.1
162	WP_205403790.1 is valid as a NCBI protein accession and reported in Assembly ID GCF_016920145.1
163	WP_172409205.1 is valid as a NCBI protein accession and reported in Assembly ID GCF_002276025.1
164	WP_191962784.1 is valid as a NCBI protein accession and reported in Assembly ID GCF_008763065.1
165	WP_046399071.1 is valid as a NCBI protein accession and reported in Assembly ID GCF_000978745.1
166	WP_254241136.1 is valid as a NCBI protein accession and reported in Assembly ID GCF_024213855.1
167	WP_031890355.1 is valid as a NCBI protein accession and reported in Assembly ID GCF_000533135.1
168	WP_225549177.1 is valid as a NCBI protein accession and reported in Assembly ID GCF_020310065.1
169	WP_172404266.1 is valid as a NCBI protein accession and reported in Assembly ID GCF_002273615.1
170	WP_242439756.1 Failed : No record for accession WP_242439756.1
171	WP_203228748.1 is valid as a NCBI protein accession and reported in Assembly ID GCF_010363705.1
172	WP_042857240.1 is valid as a NCBI protein accession and reported in Assembly ID GCF_000705515.1
173	WP_251954985.1 is valid as a NCBI protein accession and reported in Assembly ID GCF_023744685.1
174	WP_172409270.1 is valid as a NCBI protein accession and reported in Assembly ID GCF_002274765.1
175	WP_180276053.1 is valid as a NCBI protein accession and reported in Assembly ID GCF_013423545.1
176	WP_224159460.1 is valid as a NCBI protein accession and reported in Assembly ID GCF_020075025.1
177	WP_205402336.1 is valid as a NCBI protein accession and reported in Assembly ID GCF_016920065.1
178	WP_146763927.1 is valid as a NCBI protein accession and reported in Assembly ID GCF_001208785.1
179	WP_205403868.1 is valid as a NCBI protein accession and reported in Assembly ID GCF_016920145.1
180	WP_191962718.1 is valid as a NCBI protein accession and reported in Assembly ID GCF_008762995.1
181	WP_200640834.1 is valid as a NCBI protein accession and reported in Assembly ID GCF_016620795.1
182	WP_031806657.1 is valid as a NCBI protein accession and reported in Assembly ID GCF_000546965.1
183	WP_150531438.1 is valid as a NCBI protein accession and reported in Assembly ID GCF_001045745.1
184	WP_046472981.1 is valid as a NCBI protein accession and reported in Assembly ID GCF_000981205.1
185	WP_048520234.1 is valid as a NCBI protein accession and reported in Assembly ID GCF_001046575.1
186	WP_130118435.1 is valid as a NCBI protein accession and reported in Assembly ID GCF_004210145.1
187	WP_256083988.1 is valid as a NCBI protein accession and reported in Assembly ID GCF_024454625.1
