# Supplementary material for: A type VII-secreted lipase toxin with reverse domain arrangement
Source: Nat Commun. 2023 Dec 19;14:8438. doi: 10.1038/s41467-023-44221-y (PMC10730906; doi:10.1038/s41467-023-44221-y)
Supplement: Supplementary file 6 — Source Data [file 41467_2023_44221_MOESM6_ESM.zip › Tsl1 distribution raw/lplI 3/request_file/request.json]

{"accept": true, "homologues_list": ["WP_031900419.1", "WP_172598729.1", "WP_031870529.1", "WP_233643727.1", "WP_070992018.1", "WP_171019331.1", "WP_064134926.1", "WP_199854165.1", "WP_238603373.1", "WP_200708181.1", "WP_228571262.1", "WP_052995772.1", "WP_061734499.1", "WP_053038923.1", "WP_031891431.1", "WP_199915369.1", "WP_279523378.1", "WP_052999331.1", "WP_190325920.1", "WP_172964731.1", "WP_201751397.1", "WP_061824027.1", "WP_178134843.1", "WP_216810134.1", "WP_181437192.1", "WP_033918818.1", "WP_188348887.1", "WP_190322607.1", "WP_262516103.1", "WP_252592286.1", "WP_181875767.1", "WP_063636371.1", "WP_203228823.1", "WP_218704756.1", "WP_172598731.1", "WP_191961718.1", "WP_172607352.1", "WP_195912751.1", "WP_061843158.1", "WP_279525555.1", "WP_183925937.1", "WP_172409322.1", "WP_180992684.1", "WP_031910777.1", "WP_208159384.1", "WP_303661510.1", "WP_042905014.1", "WP_303751389.1", "WP_053027389.1", "WP_029264542.1", "WP_195837435.1", "WP_194381934.1", "WP_192868334.1", "WP_052999534.1", "WP_201295946.1", "WP_262832075.1", "WP_228580659.1", "WP_181876528.1", "WP_192858779.1", "WP_180992271.1", "WP_070020977.1", "WP_044122871.1", "WP_217151781.1", "WP_064133630.1", "WP_053229035.1", "WP_210600641.1", "WP_179220028.1", "WP_210423004.1", "WP_216730885.1", "WP_250396404.1", "WP_198960008.1", "WP_192859173.1", "WP_207775458.1", "WP_195758717.1", "WP_064128976.1", "WP_194941929.1", "WP_180372003.1", "WP_174827527.1", "WP_203602161.1", "WP_250736785.1", "WP_181541946.1", "WP_181404032.1", "WP_181855892.1", "WP_172422660.1", "WP_001188498.1", "WP_020444599.1", "WP_001188490.1", "WP_180991622.1", "WP_181875225.1", "WP_281263027.1", "WP_031924988.1", "WP_029549877.1", "WP_233682330.1", "WP_070002257.1", "WP_206170769.1", "WP_183900032.1", "WP_181936063.1", "WP_183932991.1", "WP_054189812.1", "WP_176427358.1", "WP_001188473.1", "WP_049316015.1", "WP_205301276.1", "WP_205301163.1", "WP_181427907.1", "WP_059283842.1", "WP_218980635.1", "WP_187239734.1", "WP_224826806.1", "WP_178135736.1", "WP_205352886.1", "WP_031911903.1", "WP_216711873.1", "WP_217175509.1", "WP_071938114.1", "WP_216745761.1", "WP_031838317.1", "WP_031915303.1", "WP_178135187.1", "WP_174220641.1", "WP_258415145.1", "WP_031901081.1", "WP_181294570.1", "WP_031912890.1", "WP_252570800.1", "WP_212593088.1", "WP_271291412.1", "WP_248313927.1", "WP_257553450.1", "WP_192859927.1", "WP_181935075.1", "WP_234970905.1", "WP_031911864.1", "WP_258413198.1", "WP_172452289.1", "WP_214308888.1", "WP_249986091.1", "WP_048665175.1", "WP_069723996.1", "WP_233240831.1", "WP_187470623.1", "WP_248313750.1", "WP_262376476.1", "WP_229963790.1", "WP_187216424.1", "WP_050439799.1", "WP_193622805.1", "WP_095319840.1", "WP_220674019.1", "WP_185646659.1", "WP_207771745.1", "WP_249985306.1", "WP_181450796.1", "WP_063456399.1", "WP_044166028.1", "WP_198974979.1", "WP_200641135.1", "WP_050439801.1", "WP_220674083.1", "WP_216778170.1", "WP_180276250.1", "WP_205403790.1", "WP_172409205.1", "WP_191962784.1", "WP_046399071.1", "WP_254241136.1", "WP_031890355.1", "WP_225549177.1", "WP_172404266.1", "WP_242439756.1", "WP_203228748.1", "WP_042857240.1", "WP_251954985.1", "WP_172409270.1", "WP_180276053.1", "WP_224159460.1", "WP_205402336.1", "WP_146763927.1", "WP_205403868.1", "WP_191962718.1", "WP_200640834.1", "WP_031806657.1", "WP_150531438.1", "WP_046472981.1", "WP_048520234.1", "WP_130118435.1", "WP_256083988.1"], "blastp_database": "refseq_select", "blastp_hit_list_size": 30, "blastp_evalue": 0.001, "flags_evalue": 1e-10, "jackhmmer_iterations": 3, "num_of_flanking_genes": 15, "output_type": "no_tree", "email": "s.garrett2@ncl.ac.uk", "run_name": "webFlaGs_{current_date}", "queue_pass": "", "queue": "webflags_standard", "request_ip": "5.151.85.191"}
