# Supplementary material for: A type VII-secreted lipase toxin with reverse domain arrangement
Source: Nat Commun. 2023 Dec 19;14:8438. doi: 10.1038/s41467-023-44221-y (PMC10730906; doi:10.1038/s41467-023-44221-y)
Supplement: Supplementary file 6 — Source Data [file 41467_2023_44221_MOESM6_ESM.zip › Tsl1 distribution raw/lplI 3/request_file/request.txt]

WP_031900419.1
WP_172598729.1
WP_031870529.1
WP_233643727.1
WP_070992018.1
WP_171019331.1
WP_064134926.1
WP_199854165.1
WP_238603373.1
WP_200708181.1
WP_228571262.1
WP_052995772.1
WP_061734499.1
WP_053038923.1
WP_031891431.1
WP_199915369.1
WP_279523378.1
WP_052999331.1
WP_190325920.1
WP_172964731.1
WP_201751397.1
WP_061824027.1
WP_178134843.1
WP_216810134.1
WP_181437192.1
WP_033918818.1
WP_188348887.1
WP_190322607.1
WP_262516103.1
WP_252592286.1
WP_181875767.1
WP_063636371.1
WP_203228823.1
WP_218704756.1
WP_172598731.1
WP_191961718.1
WP_172607352.1
WP_195912751.1
WP_061843158.1
WP_279525555.1
WP_183925937.1
WP_172409322.1
WP_180992684.1
WP_031910777.1
WP_208159384.1
WP_303661510.1
WP_042905014.1
WP_303751389.1
WP_053027389.1
WP_029264542.1
WP_195837435.1
WP_194381934.1
WP_192868334.1
WP_052999534.1
WP_201295946.1
WP_262832075.1
WP_228580659.1
WP_181876528.1
WP_192858779.1
WP_180992271.1
WP_070020977.1
WP_044122871.1
WP_217151781.1
WP_064133630.1
WP_053229035.1
WP_210600641.1
WP_179220028.1
WP_210423004.1
WP_216730885.1
WP_250396404.1
WP_198960008.1
WP_192859173.1
WP_207775458.1
WP_195758717.1
WP_064128976.1
WP_194941929.1
WP_180372003.1
WP_174827527.1
WP_203602161.1
WP_250736785.1
WP_181541946.1
WP_181404032.1
WP_181855892.1
WP_172422660.1
WP_001188498.1
WP_020444599.1
WP_001188490.1
WP_180991622.1
WP_181875225.1
WP_281263027.1
WP_031924988.1
WP_029549877.1
WP_233682330.1
WP_070002257.1
WP_206170769.1
WP_183900032.1
WP_181936063.1
WP_183932991.1
WP_054189812.1
WP_176427358.1
WP_001188473.1
WP_049316015.1
WP_205301276.1
WP_205301163.1
WP_181427907.1
WP_059283842.1
WP_218980635.1
WP_187239734.1
WP_224826806.1
WP_178135736.1
WP_205352886.1
WP_031911903.1
WP_216711873.1
WP_217175509.1
WP_071938114.1
WP_216745761.1
WP_031838317.1
WP_031915303.1
WP_178135187.1
WP_174220641.1
WP_258415145.1
WP_031901081.1
WP_181294570.1
WP_031912890.1
WP_252570800.1
WP_212593088.1
WP_271291412.1
WP_248313927.1
WP_257553450.1
WP_192859927.1
WP_181935075.1
WP_234970905.1
WP_031911864.1
WP_258413198.1
WP_172452289.1
WP_214308888.1
WP_249986091.1
WP_048665175.1
WP_069723996.1
WP_233240831.1
WP_187470623.1
WP_248313750.1
WP_262376476.1
WP_229963790.1
WP_187216424.1
WP_050439799.1
WP_193622805.1
WP_095319840.1
WP_220674019.1
WP_185646659.1
WP_207771745.1
WP_249985306.1
WP_181450796.1
WP_063456399.1
WP_044166028.1
WP_198974979.1
WP_200641135.1
WP_050439801.1
WP_220674083.1
WP_216778170.1
WP_180276250.1
WP_205403790.1
WP_172409205.1
WP_191962784.1
WP_046399071.1
WP_254241136.1
WP_031890355.1
WP_225549177.1
WP_172404266.1
WP_242439756.1
WP_203228748.1
WP_042857240.1
WP_251954985.1
WP_172409270.1
WP_180276053.1
WP_224159460.1
WP_205402336.1
WP_146763927.1
WP_205403868.1
WP_191962718.1
WP_200640834.1
WP_031806657.1
WP_150531438.1
WP_046472981.1
WP_048520234.1
WP_130118435.1
WP_256083988.1
