# Supplementary material for: A type VII-secreted lipase toxin with reverse domain arrangement
Source: Nat Commun. 2023 Dec 19;14:8438. doi: 10.1038/s41467-023-44221-y (PMC10730906; doi:10.1038/s41467-023-44221-y)
Supplement: Supplementary file 6 — Source Data [file 41467_2023_44221_MOESM6_ESM.zip › Tsl1 distribution raw/lplIII 1/FlaGs_output/results_flankgene.fasta_cluster_out_3_1e-10_clusters.tsv]

1	487	WP_000972286.1;WP_031865191.1;WP_283397562.1;WP_275401734.1;WP_000581912.1;WP_089418718.1;WP_284039078.1;WP_141762847.1;WP_275113539.1;WP_078172038.1;WP_000972660.1;WP_054189887.1;WP_078064693.1;WP_000972288.1;WP_109183149.1;WP_111314085.1;WP_000581871.1;WP_001792494.1;WP_000581906.1;WP_078370109.1;WP_275401993.1;WP_111064851.1;WP_309484332.1;WP_250790094.1;WP_155978316.1;WP_061734927.1;WP_269316…
2	398	WP_054189893.1;WP_001034772.1;WP_250790095.1;WP_001034756.1;WP_044291083.1;WP_054189892.1;WP_000037439.1;WP_000037508.1;WP_072491214.1;WP_072528037.1;WP_000162190.1;WP_262529174.1;WP_154284529.1;WP_000037510.1;WP_154284530.1;WP_054189894.1;WP_209205832.1;WP_001034754.1;WP_070867638.1;WP_070858764.1;WP_115289797.1;WP_150858906.1;WP_000162196.1;WP_115305657.1;WP_098818005.1;WP_061642132.1;WP_052996…
3	235	WP_117219034.1;WP_238992534.1;WP_111743921.1;WP_258026422.1;WP_135033723.1;WP_267251142.1;WP_117427627.1;WP_045176586.1;WP_217175413.1;WP_054193613.1;WP_154801134.1;WP_050960593.1;WP_210994182.1;WP_256326303.1;WP_216733377.1;WP_000608000.1;WP_203233452.1;WP_001227888.1;WP_281228673.1;WP_001815325.1;WP_256326300.1;WP_001837491.1;WP_264717422.1;WP_000794589.1;WP_050956300.1;WP_150855440.1;WP_000794…
4	205	WP_000217469.1;WP_072497464.1;WP_098818004.1;WP_000824933.1;WP_126509098.1;WP_006191053.1;WP_072491212.1;WP_031586057.1;WP_115305659.1;WP_000824941.1;WP_233682470.1;WP_115305655.1;WP_000217459.1;WP_115211517.1;WP_000217466.1;WP_050974194.1;WP_000217467.1;WP_000824955.1;WP_115295922.1;WP_065315431.1;WP_111686123.1;WP_254414316.1;WP_000217473.1;WP_000217450.1;WP_115289796.1;WP_228650088.1;WP_098818…
5	193	WP_086097086.1;WP_111164620.1;WP_000755951.1;WP_000755954.1;WP_000755946.1;WP_000755950.1;WP_000755944.1;WP_290461786.1;WP_126509100.1
6	190	WP_001789229.1;WP_078103770.1;WP_111152771.1;WP_078064944.1;WP_078066006.1;WP_078103623.1;WP_281961882.1;WP_001795457.1;WP_072433540.1;WP_001803107.1;WP_194382390.1;WP_072398206.1;WP_078149679.1;WP_303752076.1;WP_103188000.1;WP_217175410.1;WP_076079486.1;WP_001792493.1;WP_075583758.1;WP_077446517.1;WP_078071924.1;WP_115305662.1;WP_098817998.1;WP_103204884.1;WP_162635588.1;WP_115289801.1;WP_264128…
7	189	WP_103187999.1;WP_029754278.1;WP_226046842.1;WP_000678764.1
8	187	WP_000217716.1;WP_103204885.1;WP_000217714.1;WP_000217710.1;WP_006191072.1;WP_154284589.1;WP_115305663.1;WP_250414159.1;WP_054189884.1;WP_103144573.1;WP_000217712.1;WP_000217722.1;WP_000217721.1;WP_043859570.1;WP_000217724.1;WP_258026424.1;WP_000217725.1;WP_000217723.1;WP_001804023.1;WP_111132059.1;WP_000217709.1
9	184	WP_001224379.1
10	173	WP_115305667.1;WP_000386364.1;WP_209206004.1;WP_149590273.1;WP_111164616.1;WP_101526993.1;WP_000386369.1;WP_117434025.1;WP_001792489.1;WP_000680346.1;WP_063651185.1;WP_049307662.1;WP_267251141.1;WP_000998869.1;WP_148246078.1;WP_031784868.1;WP_000998872.1;WP_006191079.1;WP_000386366.1;WP_000359185.1;WP_154445379.1;WP_000386367.1
11	164	WP_228065267.1;WP_000966098.1;WP_076747288.1;WP_270758363.1;WP_000966094.1;WP_000966099.1;WP_194382389.1;WP_111164619.1;WP_217175412.1;WP_115207428.1;WP_209206041.1;WP_000966091.1;WP_111152775.1;WP_000966097.1;WP_014532699.1;WP_077156122.1;WP_115305665.1;WP_311163765.1;WP_103204887.1;WP_058351042.1;WP_000966101.1;WP_111743918.1;WP_000966093.1;WP_000966095.1;WP_115289802.1;WP_111048390.1
12	162	WP_042852824.1;WP_049280528.1;WP_078149606.1;WP_033839447.1;WP_001790144.1;WP_044291089.1;WP_078064636.1
13	161	WP_078316606.1;WP_072491207.1;WP_154284588.1;WP_072361956.1;WP_010956661.1;WP_078061123.1;WP_217175411.1;WP_072386983.1;WP_001790675.1;WP_115305664.1;WP_103204886.1;WP_246864076.1;WP_072398205.1
14	160	WP_000220930.1;WP_154255126.1;WP_000220938.1;WP_154285735.1;WP_000220934.1;WP_274544031.1;WP_000220932.1;WP_250736919.1;WP_000220937.1;WP_054189890.1;WP_153906255.1
15	150	WP_168753474.1;WP_076747285.1;WP_001791851.1;WP_031864358.1;WP_020978354.1;WP_031873278.1
16	133	WP_000495498.1;WP_154284594.1;WP_000493748.1;WP_115295923.1;WP_208925041.1;WP_000493749.1;WP_000495499.1;WP_050974193.1;WP_054104790.1
17	133	WP_000270266.1;WP_203228337.1;WP_284038994.1;WP_000521959.1;WP_070040312.1;WP_072491210.1;WP_094979423.1;WP_054189033.1;WP_072508974.1;WP_115289798.1;WP_045177706.1;WP_000521958.1;WP_181877572.1;WP_047335194.1;WP_014532696.1;WP_070867639.1
18	110	WP_228584800.1;WP_124780665.1;WP_000721336.1;WP_000721335.1;WP_000721337.1
19	90	WP_072526351.1;WP_103144265.1;WP_000481406.1;WP_000481421.1;WP_072491202.1;WP_000481427.1;WP_115289807.1;WP_252549889.1;WP_089520902.1;WP_000481428.1;WP_217175415.1;WP_000481409.1;WP_115295928.1;WP_000481425.1
20	85	WP_250790090.1;WP_252549891.1;WP_050962965.1;WP_049296623.1;WP_000876666.1;WP_054189880.1;WP_000876663.1;WP_000876643.1;WP_000876654.1;WP_115305671.1;WP_217175416.1;WP_072491201.1;WP_000876661.1;WP_000876655.1;WP_000876662.1;WP_000876638.1;WP_154427299.1;WP_070006130.1;WP_000876657.1;WP_044291114.1;WP_115295929.1;WP_117225249.1;WP_194382386.1;WP_115289808.1;WP_000876634.1
21	76	WP_001146762.1;WP_115118066.1;WP_072497462.1;WP_052998913.1;WP_001146763.1
22	64	WP_204177302.1;WP_115305656.1;WP_065315872.1;WP_109183150.1;WP_072497463.1;WP_072491215.1;WP_000202039.1;WP_250736923.1;WP_000202044.1;WP_000202037.1;WP_054189895.1;WP_006191049.1
23	58	WP_001081686.1;WP_274544423.1;WP_072491216.1;WP_111743916.1;WP_001081681.1;WP_162635051.1;WP_043044941.1;WP_001081688.1;WP_001081680.1;WP_001014421.1;WP_001081690.1;WP_001081682.1
24	57	WP_001790696.1
25	46	WP_115305660.1;WP_115289799.1;WP_111152765.1;WP_000083858.1;WP_070003673.1;WP_000239216.1;WP_111048388.1;WP_311163489.1;WP_111064850.1;WP_054189889.1;WP_115295924.1;WP_154284593.1;WP_142352959.1;WP_000978018.1;WP_001044255.1;WP_000083863.1
26	44	WP_001058843.1;WP_233663216.1;WP_001058838.1;WP_001058854.1
27	42	WP_000910574.1;WP_000910575.1;WP_000910581.1;WP_000910576.1;WP_072497465.1;WP_000910580.1
28	27	WP_000990135.1;WP_000990133.1;WP_072491200.1;WP_228584802.1;WP_000990134.1
29	11	WP_115295930.1;WP_114291236.1;WP_000073995.1;WP_194382385.1;WP_250790089.1;WP_252549893.1;WP_000074014.1;WP_054189879.1
30	9	WP_000289136.1;WP_054189878.1;WP_252549896.1
31	7	WP_107378088.1;WP_031928808.1;WP_112380331.1;WP_001215400.1;WP_112366372.1;WP_311163490.1
32	6	WP_001117056.1;WP_250790126.1;WP_054189877.1;WP_001117054.1
33	6	WP_072433166.1;WP_260645691.1
34	4	WP_001066123.1;WP_086094926.1
35	4	WP_250790125.1;WP_054190001.1;WP_252549898.1;WP_023914237.1
36	3	WP_000040580.1;WP_000040575.1
37	2	WP_000195429.1
38	2	WP_228587665.1
39	1	WP_000134550.1
40	1	WP_000172934.1
41	1	WP_000386891.1
42	1	WP_000505992.1
43	1	WP_000660709.1
44	1	WP_000805733.1
45	1	WP_001804012.1
46	1	WP_115295920.1
47	1	WP_118848008.1
48	1	WP_209171815.1
49	1	WP_252549883.1
50	1	WP_255262889.1
