# Supplementary material for: A type VII-secreted lipase toxin with reverse domain arrangement
Source: Nat Commun. 2023 Dec 19;14:8438. doi: 10.1038/s41467-023-44221-y (PMC10730906; doi:10.1038/s41467-023-44221-y)
Supplement: Supplementary file 6 — Source Data [file 41467_2023_44221_MOESM6_ESM.zip › Tsl1 distribution raw/lplIII 1/FlaGs_output/results_flankgene.fasta_cluster_out_3_1e-10_jackhits.tsv]

1	['WP_001034772.1', 'WP_044291083.1', 'WP_001034725.1', 'WP_001034756.1', 'WP_001034770.1', 'WP_001034726.1', 'WP_000162201.1', 'WP_117207382.1', 'WP_115305658.1', 'WP_061642132.1', 'WP_052996502.1', 'WP_000162206.1', 'WP_154284530.1', 'WP_000162190.1', 'WP_262529174.1', 'WP_001033388.1', 'WP_054189892.1', 'WP_000162196.1', 'WP_000162188.1', 'WP_001034774.1', 'WP_070867638.1', 'WP_000037510.1', 'W…
2	['WP_001034770.1', 'WP_000162201.1', 'WP_001034772.1', 'WP_044291083.1', 'WP_001034725.1', 'WP_000162206.1', 'WP_000162190.1', 'WP_262529174.1', 'WP_001034756.1', 'WP_061642132.1', 'WP_001034726.1', 'WP_115305658.1', 'WP_001034774.1', 'WP_117207382.1', 'WP_070867638.1', 'WP_001034754.1', 'WP_052996502.1', 'WP_000037510.1', 'WP_054189892.1', 'WP_154284530.1', 'WP_000162196.1', 'WP_000162188.1', 'W…
3	['WP_001034772.1', 'WP_001034725.1', 'WP_044291083.1', 'WP_001034770.1', 'WP_001034756.1', 'WP_001034726.1', 'WP_000162201.1', 'WP_117207382.1', 'WP_052996502.1', 'WP_115305658.1', 'WP_061642132.1', 'WP_000162206.1', 'WP_154284530.1', 'WP_262529174.1', 'WP_000162190.1', 'WP_054189892.1', 'WP_001033388.1', 'WP_000162196.1', 'WP_000162188.1', 'WP_001034774.1', 'WP_000037510.1', 'WP_070867638.1', 'W…
4	['WP_001034770.1', 'WP_000162201.1', 'WP_000162190.1', 'WP_000162206.1', 'WP_001034772.1', 'WP_044291083.1', 'WP_001034725.1', 'WP_262529174.1', 'WP_061642132.1', 'WP_001034756.1', 'WP_001034726.1', 'WP_001034774.1', 'WP_115305658.1', 'WP_070867638.1', 'WP_001034754.1', 'WP_000037510.1', 'WP_117207382.1', 'WP_052996502.1', 'WP_031865190.1', 'WP_054189892.1', 'WP_154284530.1', 'WP_000162196.1', 'W…
5	['WP_001034770.1', 'WP_000162201.1', 'WP_000162206.1', 'WP_000162190.1', 'WP_001034772.1', 'WP_262529174.1', 'WP_001034725.1', 'WP_044291083.1', 'WP_001034756.1', 'WP_001034774.1', 'WP_000037510.1', 'WP_061642132.1', 'WP_001034726.1', 'WP_070867638.1', 'WP_001034754.1', 'WP_117207382.1', 'WP_052996502.1', 'WP_115305658.1', 'WP_031865190.1', 'WP_154284530.1', 'WP_054189892.1', 'WP_001033388.1', 'W…
6	['WP_000038222.1', 'WP_000162201.1', 'WP_001034770.1', 'WP_262529174.1', 'WP_001034725.1', 'WP_000162190.1', 'WP_000162206.1', 'WP_001034772.1', 'WP_000037439.1', 'WP_044291083.1', 'WP_052996502.1', 'WP_001034726.1', 'WP_000037510.1', 'WP_001034756.1', 'WP_001034774.1', 'WP_115305658.1', 'WP_031865190.1', 'WP_061642132.1', 'WP_115289797.1', 'WP_054189892.1', 'WP_154284529.1', 'WP_209205832.1', 'W…
7	['WP_001034770.1', 'WP_000162201.1', 'WP_000162206.1', 'WP_000162190.1', 'WP_262529174.1', 'WP_061642132.1', 'WP_001034772.1', 'WP_001034756.1', 'WP_001034725.1', 'WP_044291083.1', 'WP_000037510.1', 'WP_001034726.1', 'WP_070867638.1', 'WP_001034774.1', 'WP_001034754.1', 'WP_117207382.1', 'WP_052996502.1', 'WP_031865190.1', 'WP_115305658.1', 'WP_001033388.1', 'WP_154284530.1', 'WP_001034764.1', 'W…
8	['WP_001034770.1', 'WP_000162201.1', 'WP_000162206.1', 'WP_001034772.1', 'WP_000162190.1', 'WP_001034725.1', 'WP_044291083.1', 'WP_262529174.1', 'WP_001034756.1', 'WP_001034774.1', 'WP_061642132.1', 'WP_001034726.1', 'WP_001034754.1', 'WP_070867638.1', 'WP_000037510.1', 'WP_117207382.1', 'WP_115305658.1', 'WP_052996502.1', 'WP_154284530.1', 'WP_031865190.1', 'WP_054189892.1', 'WP_001033388.1', 'W…
9	['WP_001034770.1', 'WP_000162201.1', 'WP_001034772.1', 'WP_001034725.1', 'WP_044291083.1', 'WP_000162206.1', 'WP_001034756.1', 'WP_000162190.1', 'WP_262529174.1', 'WP_061642132.1', 'WP_001034726.1', 'WP_117207382.1', 'WP_001034774.1', 'WP_115305658.1', 'WP_052996502.1', 'WP_000037510.1', 'WP_070867638.1', 'WP_001034754.1', 'WP_154284530.1', 'WP_054189892.1', 'WP_001033388.1', 'WP_000162196.1', 'W…
10	['WP_000040575.1', 'WP_000040580.1']
11	['WP_000040580.1', 'WP_000040575.1']
12	['WP_115295930.1', 'WP_250790089.1', 'WP_000074014.1', 'WP_194382385.1', 'WP_114291236.1', 'WP_252549893.1', 'WP_000073995.1', 'WP_054189879.1']
13	['WP_000074014.1', 'WP_250790089.1', 'WP_115295930.1', 'WP_114291236.1', 'WP_194382385.1', 'WP_252549893.1', 'WP_000073995.1', 'WP_054189879.1']
14	['WP_000239216.1', 'WP_142352959.1', 'WP_115295924.1', 'WP_070003673.1', 'WP_115305660.1', 'WP_115289799.1', 'WP_000083858.1', 'WP_054189889.1', 'WP_111064850.1', 'WP_000083863.1', 'WP_001044255.1', 'WP_154284593.1', 'WP_311163489.1', 'WP_000978018.1', 'WP_111048388.1', 'WP_111152765.1']
15	['WP_000239216.1', 'WP_142352959.1', 'WP_115295924.1', 'WP_070003673.1', 'WP_115305660.1', 'WP_115289799.1', 'WP_000083858.1', 'WP_054189889.1', 'WP_000083863.1', 'WP_111064850.1', 'WP_001044255.1', 'WP_154284593.1', 'WP_311163489.1', 'WP_000978018.1', 'WP_111048388.1', 'WP_111152765.1']
16	['WP_000134550.1']
17	['WP_001034772.1', 'WP_001034725.1', 'WP_044291083.1', 'WP_001034756.1', 'WP_001034726.1', 'WP_001034770.1', 'WP_115305658.1', 'WP_117207382.1', 'WP_000162201.1', 'WP_052996502.1', 'WP_154284530.1', 'WP_054189892.1', 'WP_001033388.1', 'WP_061642132.1', 'WP_000162196.1', 'WP_000162206.1', 'WP_000162188.1', 'WP_000162190.1', 'WP_262529174.1', 'WP_001034774.1', 'WP_070867638.1', 'WP_001034754.1', 'W…
18	['WP_001034770.1', 'WP_000162201.1', 'WP_000162206.1', 'WP_000162190.1', 'WP_262529174.1', 'WP_001034772.1', 'WP_001034725.1', 'WP_044291083.1', 'WP_001034774.1', 'WP_061642132.1', 'WP_001034756.1', 'WP_070867638.1', 'WP_000037510.1', 'WP_001034754.1', 'WP_001034726.1', 'WP_031865190.1', 'WP_117207382.1', 'WP_115305658.1', 'WP_052996502.1', 'WP_154284530.1', 'WP_072528040.1', 'WP_054189892.1', 'W…
19	['WP_001034772.1', 'WP_001034725.1', 'WP_044291083.1', 'WP_001034756.1', 'WP_001034726.1', 'WP_001034770.1', 'WP_115305658.1', 'WP_117207382.1', 'WP_000162201.1', 'WP_052996502.1', 'WP_154284530.1', 'WP_054189892.1', 'WP_001033388.1', 'WP_061642132.1', 'WP_000162196.1', 'WP_000162206.1', 'WP_000162188.1', 'WP_000162190.1', 'WP_262529174.1', 'WP_001034774.1', 'WP_070867638.1', 'WP_001034754.1', 'W…
20	['WP_001034770.1', 'WP_000162201.1', 'WP_000162206.1', 'WP_000162190.1', 'WP_262529174.1', 'WP_001034772.1', 'WP_001034725.1', 'WP_044291083.1', 'WP_061642132.1', 'WP_001034774.1', 'WP_001034756.1', 'WP_070867638.1', 'WP_000037510.1', 'WP_001034754.1', 'WP_001034726.1', 'WP_031865190.1', 'WP_117207382.1', 'WP_115305658.1', 'WP_052996502.1', 'WP_154284530.1', 'WP_072528040.1', 'WP_054189892.1', 'W…
21	['WP_001034770.1', 'WP_000162201.1', 'WP_000162206.1', 'WP_001034772.1', 'WP_000162190.1', 'WP_001034725.1', 'WP_044291083.1', 'WP_262529174.1', 'WP_001034756.1', 'WP_001034774.1', 'WP_061642132.1', 'WP_001034726.1', 'WP_000037510.1', 'WP_070867638.1', 'WP_001034754.1', 'WP_117207382.1', 'WP_115305658.1', 'WP_052996502.1', 'WP_031865190.1', 'WP_154284530.1', 'WP_054189892.1', 'WP_001033388.1', 'W…
22	['WP_001034770.1', 'WP_000162201.1', 'WP_000162206.1', 'WP_000162190.1', 'WP_262529174.1', 'WP_001034772.1', 'WP_001034725.1', 'WP_044291083.1', 'WP_001034774.1', 'WP_061642132.1', 'WP_070867638.1', 'WP_000037510.1', 'WP_001034754.1', 'WP_001034756.1', 'WP_001034726.1', 'WP_031865190.1', 'WP_117207382.1', 'WP_115305658.1', 'WP_052996502.1', 'WP_154284530.1', 'WP_072528040.1', 'WP_054189892.1', 'W…
23	['WP_000172934.1']
24	['WP_000195429.1']
25	['WP_000202039.1', 'WP_065315872.1', 'WP_204177302.1', 'WP_109183150.1', 'WP_072491215.1', 'WP_000202037.1', 'WP_115305656.1', 'WP_006191049.1', 'WP_250736923.1', 'WP_054189895.1', 'WP_000202044.1', 'WP_072497463.1']
26	['WP_000202039.1', 'WP_065315872.1', 'WP_204177302.1', 'WP_109183150.1', 'WP_072491215.1', 'WP_115305656.1', 'WP_006191049.1', 'WP_000202037.1', 'WP_250736923.1', 'WP_054189895.1', 'WP_000202044.1', 'WP_072497463.1']
27	['WP_000202039.1', 'WP_065315872.1', 'WP_204177302.1', 'WP_109183150.1', 'WP_072491215.1', 'WP_000202037.1', 'WP_115305656.1', 'WP_006191049.1', 'WP_250736923.1', 'WP_054189895.1', 'WP_000202044.1', 'WP_072497463.1']
28	['WP_000217466.1', 'WP_098818004.1', 'WP_000217469.1', 'WP_000217472.1', 'WP_031586057.1', 'WP_000217459.1', 'WP_000217467.1', 'WP_000217471.1', 'WP_115211517.1', 'WP_115295922.1', 'WP_115305659.1', 'WP_154284531.1', 'WP_000217450.1', 'WP_228650088.1', 'WP_050974194.1', 'WP_072491212.1', 'WP_065315431.1', 'WP_000217473.1', 'WP_006191053.1', 'WP_054189891.1', 'WP_115289796.1', 'WP_000824937.1', 'W…
29	['WP_000217466.1', 'WP_000217469.1', 'WP_098818004.1', 'WP_000217472.1', 'WP_031586057.1', 'WP_000217459.1', 'WP_115211517.1', 'WP_000217467.1', 'WP_000217471.1', 'WP_115295922.1', 'WP_115305659.1', 'WP_154284531.1', 'WP_000217450.1', 'WP_228650088.1', 'WP_050974194.1', 'WP_072491212.1', 'WP_065315431.1', 'WP_000217473.1', 'WP_054189891.1', 'WP_006191053.1', 'WP_115289796.1', 'WP_000824937.1', 'W…
30	['WP_000217466.1', 'WP_098818004.1', 'WP_000217469.1', 'WP_000217472.1', 'WP_031586057.1', 'WP_000217467.1', 'WP_000217459.1', 'WP_115211517.1', 'WP_000217471.1', 'WP_115295922.1', 'WP_115305659.1', 'WP_154284531.1', 'WP_228650088.1', 'WP_050974194.1', 'WP_000217450.1', 'WP_072491212.1', 'WP_065315431.1', 'WP_000217473.1', 'WP_054189891.1', 'WP_006191053.1', 'WP_115289796.1', 'WP_000824937.1', 'W…
31	['WP_000217466.1', 'WP_098818004.1', 'WP_000217469.1', 'WP_000217472.1', 'WP_031586057.1', 'WP_000217467.1', 'WP_000217459.1', 'WP_115211517.1', 'WP_000217471.1', 'WP_115295922.1', 'WP_115305659.1', 'WP_154284531.1', 'WP_228650088.1', 'WP_050974194.1', 'WP_000217450.1', 'WP_072491212.1', 'WP_065315431.1', 'WP_000217473.1', 'WP_054189891.1', 'WP_006191053.1', 'WP_115289796.1', 'WP_000824937.1', 'W…
32	['WP_000217466.1', 'WP_000217469.1', 'WP_098818004.1', 'WP_000217472.1', 'WP_031586057.1', 'WP_000217459.1', 'WP_115211517.1', 'WP_000217467.1', 'WP_000217471.1', 'WP_115295922.1', 'WP_115305659.1', 'WP_154284531.1', 'WP_000217450.1', 'WP_228650088.1', 'WP_050974194.1', 'WP_072491212.1', 'WP_065315431.1', 'WP_000217473.1', 'WP_054189891.1', 'WP_006191053.1', 'WP_115289796.1', 'WP_000824937.1', 'W…
33	['WP_000217466.1', 'WP_000217469.1', 'WP_098818004.1', 'WP_000217472.1', 'WP_031586057.1', 'WP_000217459.1', 'WP_000217471.1', 'WP_115211517.1', 'WP_000217467.1', 'WP_115295922.1', 'WP_115305659.1', 'WP_154284531.1', 'WP_000217450.1', 'WP_228650088.1', 'WP_050974194.1', 'WP_072491212.1', 'WP_065315431.1', 'WP_000217473.1', 'WP_006191053.1', 'WP_054189891.1', 'WP_115289796.1', 'WP_000824937.1', 'W…
34	['WP_000217466.1', 'WP_000217469.1', 'WP_000217472.1', 'WP_098818004.1', 'WP_031586057.1', 'WP_000217459.1', 'WP_115295922.1', 'WP_115211517.1', 'WP_000217467.1', 'WP_000217471.1', 'WP_115305659.1', 'WP_154284531.1', 'WP_000217450.1', 'WP_228650088.1', 'WP_050974194.1', 'WP_072491212.1', 'WP_065315431.1', 'WP_000217473.1', 'WP_054189891.1', 'WP_006191053.1', 'WP_115289796.1', 'WP_000824937.1', 'W…
35	['WP_000217466.1', 'WP_000217469.1', 'WP_098818004.1', 'WP_000217472.1', 'WP_031586057.1', 'WP_000217459.1', 'WP_000217471.1', 'WP_115211517.1', 'WP_000217467.1', 'WP_154284531.1', 'WP_115295922.1', 'WP_115305659.1', 'WP_000217450.1', 'WP_228650088.1', 'WP_050974194.1', 'WP_072491212.1', 'WP_065315431.1', 'WP_000217473.1', 'WP_006191053.1', 'WP_054189891.1', 'WP_115289796.1', 'WP_000824937.1', 'W…
36	['WP_111132059.1', 'WP_000217723.1', 'WP_000217714.1', 'WP_000217724.1', 'WP_000217721.1', 'WP_000217712.1', 'WP_000217722.1', 'WP_000217710.1', 'WP_103204885.1', 'WP_154284589.1', 'WP_115305663.1', 'WP_000217716.1', 'WP_006191072.1', 'WP_000217709.1', 'WP_000217725.1', 'WP_103144573.1', 'WP_054189884.1', 'WP_001804023.1', 'WP_043859570.1', 'WP_250414159.1', 'WP_258026424.1']
37	['WP_111132059.1', 'WP_000217723.1', 'WP_000217714.1', 'WP_000217724.1', 'WP_000217721.1', 'WP_000217712.1', 'WP_000217722.1', 'WP_000217710.1', 'WP_103204885.1', 'WP_154284589.1', 'WP_115305663.1', 'WP_000217716.1', 'WP_006191072.1', 'WP_000217709.1', 'WP_000217725.1', 'WP_103144573.1', 'WP_054189884.1', 'WP_001804023.1', 'WP_043859570.1', 'WP_250414159.1', 'WP_258026424.1']
38	['WP_111132059.1', 'WP_000217723.1', 'WP_000217714.1', 'WP_000217724.1', 'WP_000217721.1', 'WP_000217712.1', 'WP_000217722.1', 'WP_103204885.1', 'WP_000217710.1', 'WP_154284589.1', 'WP_115305663.1', 'WP_000217716.1', 'WP_006191072.1', 'WP_000217709.1', 'WP_000217725.1', 'WP_103144573.1', 'WP_054189884.1', 'WP_001804023.1', 'WP_043859570.1', 'WP_250414159.1', 'WP_258026424.1']
39	['WP_111132059.1', 'WP_000217714.1', 'WP_000217723.1', 'WP_000217724.1', 'WP_000217721.1', 'WP_000217712.1', 'WP_000217722.1', 'WP_103204885.1', 'WP_154284589.1', 'WP_000217710.1', 'WP_115305663.1', 'WP_000217716.1', 'WP_006191072.1', 'WP_000217725.1', 'WP_000217709.1', 'WP_103144573.1', 'WP_054189884.1', 'WP_001804023.1', 'WP_250414159.1', 'WP_043859570.1', 'WP_258026424.1']
40	['WP_111132059.1', 'WP_000217723.1', 'WP_000217714.1', 'WP_000217724.1', 'WP_000217721.1', 'WP_000217712.1', 'WP_000217722.1', 'WP_000217716.1', 'WP_103204885.1', 'WP_154284589.1', 'WP_000217710.1', 'WP_115305663.1', 'WP_000217725.1', 'WP_006191072.1', 'WP_000217709.1', 'WP_103144573.1', 'WP_054189884.1', 'WP_001804023.1', 'WP_250414159.1', 'WP_043859570.1', 'WP_258026424.1']
41	['WP_111132059.1', 'WP_000217723.1', 'WP_000217714.1', 'WP_000217724.1', 'WP_000217721.1', 'WP_000217712.1', 'WP_000217722.1', 'WP_103204885.1', 'WP_154284589.1', 'WP_000217710.1', 'WP_115305663.1', 'WP_000217716.1', 'WP_006191072.1', 'WP_000217725.1', 'WP_000217709.1', 'WP_103144573.1', 'WP_054189884.1', 'WP_250414159.1', 'WP_001804023.1', 'WP_043859570.1', 'WP_258026424.1']
42	['WP_111132059.1', 'WP_000217723.1', 'WP_000217714.1', 'WP_000217724.1', 'WP_000217722.1', 'WP_000217721.1', 'WP_000217712.1', 'WP_103204885.1', 'WP_154284589.1', 'WP_000217710.1', 'WP_115305663.1', 'WP_000217716.1', 'WP_000217725.1', 'WP_006191072.1', 'WP_000217709.1', 'WP_103144573.1', 'WP_054189884.1', 'WP_001804023.1', 'WP_250414159.1', 'WP_043859570.1', 'WP_258026424.1']
43	['WP_111132059.1', 'WP_000217723.1', 'WP_000217724.1', 'WP_000217714.1', 'WP_000217721.1', 'WP_000217722.1', 'WP_000217712.1', 'WP_103204885.1', 'WP_154284589.1', 'WP_000217710.1', 'WP_115305663.1', 'WP_000217716.1', 'WP_000217725.1', 'WP_006191072.1', 'WP_103144573.1', 'WP_000217709.1', 'WP_054189884.1', 'WP_250414159.1', 'WP_001804023.1', 'WP_043859570.1', 'WP_258026424.1']
44	['WP_111132059.1', 'WP_000217723.1', 'WP_000217724.1', 'WP_000217714.1', 'WP_000217721.1', 'WP_000217722.1', 'WP_000217712.1', 'WP_103204885.1', 'WP_154284589.1', 'WP_115305663.1', 'WP_000217710.1', 'WP_000217716.1', 'WP_000217725.1', 'WP_006191072.1', 'WP_103144573.1', 'WP_000217709.1', 'WP_054189884.1', 'WP_001804023.1', 'WP_250414159.1', 'WP_043859570.1', 'WP_258026424.1']
45	['WP_111132059.1', 'WP_000217723.1', 'WP_000217714.1', 'WP_000217724.1', 'WP_000217722.1', 'WP_000217721.1', 'WP_000217712.1', 'WP_103204885.1', 'WP_154284589.1', 'WP_000217710.1', 'WP_115305663.1', 'WP_000217716.1', 'WP_000217725.1', 'WP_006191072.1', 'WP_000217709.1', 'WP_103144573.1', 'WP_054189884.1', 'WP_250414159.1', 'WP_001804023.1', 'WP_043859570.1', 'WP_258026424.1']
46	['WP_000220934.1', 'WP_000220932.1', 'WP_000220930.1', 'WP_000220938.1', 'WP_054189890.1', 'WP_000220937.1', 'WP_250736919.1', 'WP_274544031.1', 'WP_154285735.1', 'WP_154255126.1', 'WP_153906255.1']
47	['WP_000220932.1', 'WP_000220934.1', 'WP_000220938.1', 'WP_000220930.1', 'WP_054189890.1', 'WP_000220937.1', 'WP_250736919.1', 'WP_274544031.1', 'WP_154255126.1', 'WP_154285735.1', 'WP_153906255.1']
48	['WP_000220934.1', 'WP_000220932.1', 'WP_000220930.1', 'WP_000220938.1', 'WP_054189890.1', 'WP_000220937.1', 'WP_250736919.1', 'WP_274544031.1', 'WP_154285735.1', 'WP_154255126.1', 'WP_153906255.1']
49	['WP_000220934.1', 'WP_000220932.1', 'WP_000220938.1', 'WP_000220937.1', 'WP_000220930.1', 'WP_054189890.1', 'WP_250736919.1', 'WP_274544031.1', 'WP_154285735.1', 'WP_154255126.1', 'WP_153906255.1']
50	['WP_000220934.1', 'WP_000220932.1', 'WP_000220938.1', 'WP_000220937.1', 'WP_000220930.1', 'WP_054189890.1', 'WP_250736919.1', 'WP_274544031.1', 'WP_154285735.1', 'WP_154255126.1', 'WP_153906255.1']
51	['WP_000239216.1', 'WP_142352959.1', 'WP_115295924.1', 'WP_070003673.1', 'WP_115305660.1', 'WP_115289799.1', 'WP_054189889.1', 'WP_154284593.1', 'WP_311163489.1', 'WP_000083858.1', 'WP_111064850.1', 'WP_000083863.1', 'WP_001044255.1', 'WP_000978018.1', 'WP_111048388.1', 'WP_111152765.1']
52	['WP_181877572.1', 'WP_000270266.1', 'WP_115289798.1', 'WP_070040312.1', 'WP_072491210.1', 'WP_000521958.1', 'WP_070867639.1', 'WP_000521959.1', 'WP_047335194.1', 'WP_045177706.1', 'WP_054189033.1', 'WP_072508974.1', 'WP_094979423.1', 'WP_014532696.1', 'WP_203228337.1', 'WP_284038994.1']
53	['WP_000289136.1', 'WP_054189878.1', 'WP_252549896.1']
54	['WP_000998872.1', 'WP_101526993.1', 'WP_006191079.1', 'WP_000998869.1', 'WP_111164616.1', 'WP_000359185.1']
55	['WP_000386364.1', 'WP_000386367.1', 'WP_000386366.1', 'WP_209206004.1', 'WP_001792489.1', 'WP_117434025.1', 'WP_000386369.1', 'WP_149590273.1', 'WP_115305667.1', 'WP_031784868.1', 'WP_063651185.1', 'WP_154445379.1', 'WP_267251141.1', 'WP_000680346.1', 'WP_049307662.1', 'WP_148246078.1', 'WP_101526993.1', 'WP_000998872.1', 'WP_000998869.1', 'WP_006191079.1', 'WP_111164616.1', 'WP_000359185.1']
56	['WP_000386364.1', 'WP_000386366.1', 'WP_000386367.1', 'WP_209206004.1', 'WP_001792489.1', 'WP_117434025.1', 'WP_000386369.1', 'WP_149590273.1', 'WP_115305667.1', 'WP_031784868.1', 'WP_063651185.1', 'WP_154445379.1', 'WP_267251141.1', 'WP_000680346.1', 'WP_049307662.1', 'WP_148246078.1', 'WP_101526993.1', 'WP_000998872.1', 'WP_000998869.1', 'WP_006191079.1', 'WP_111164616.1', 'WP_000359185.1']
57	['WP_000386364.1', 'WP_000386367.1', 'WP_000386366.1', 'WP_209206004.1', 'WP_001792489.1', 'WP_117434025.1', 'WP_000386369.1', 'WP_149590273.1', 'WP_115305667.1', 'WP_031784868.1', 'WP_063651185.1', 'WP_154445379.1', 'WP_267251141.1', 'WP_000680346.1', 'WP_049307662.1', 'WP_148246078.1', 'WP_101526993.1', 'WP_000998872.1', 'WP_000998869.1', 'WP_006191079.1', 'WP_111164616.1', 'WP_000359185.1']
58	['WP_000386364.1', 'WP_000386367.1', 'WP_000386366.1', 'WP_209206004.1', 'WP_001792489.1', 'WP_000386369.1', 'WP_117434025.1', 'WP_149590273.1', 'WP_115305667.1', 'WP_031784868.1', 'WP_063651185.1', 'WP_154445379.1', 'WP_267251141.1', 'WP_000680346.1', 'WP_049307662.1', 'WP_148246078.1', 'WP_101526993.1', 'WP_000998872.1', 'WP_000998869.1', 'WP_006191079.1', 'WP_111164616.1', 'WP_000359185.1']
59	['WP_000386891.1']
60	['WP_000481425.1', 'WP_000481427.1', 'WP_252549889.1', 'WP_000481406.1', 'WP_115295928.1', 'WP_000481428.1', 'WP_115289807.1', 'WP_217175415.1', 'WP_000481421.1', 'WP_089520902.1', 'WP_072491202.1', 'WP_103144265.1', 'WP_072526351.1', 'WP_000481409.1']
61	['WP_000481425.1', 'WP_000481427.1', 'WP_252549889.1', 'WP_115295928.1', 'WP_115289807.1', 'WP_000481428.1', 'WP_000481406.1', 'WP_217175415.1', 'WP_000481421.1', 'WP_089520902.1', 'WP_000481409.1', 'WP_103144265.1', 'WP_072491202.1', 'WP_072526351.1']
62	['WP_000481425.1', 'WP_000481427.1', 'WP_252549889.1', 'WP_000481421.1', 'WP_115295928.1', 'WP_000481428.1', 'WP_000481406.1', 'WP_115289807.1', 'WP_217175415.1', 'WP_089520902.1', 'WP_103144265.1', 'WP_072491202.1', 'WP_072526351.1', 'WP_000481409.1']
63	['WP_000481425.1', 'WP_000481427.1', 'WP_252549889.1', 'WP_115295928.1', 'WP_000481428.1', 'WP_000481406.1', 'WP_115289807.1', 'WP_217175415.1', 'WP_000481421.1', 'WP_089520902.1', 'WP_103144265.1', 'WP_072491202.1', 'WP_072526351.1', 'WP_000481409.1']
64	['WP_000481425.1', 'WP_000481427.1', 'WP_252549889.1', 'WP_000481428.1', 'WP_115295928.1', 'WP_000481406.1', 'WP_115289807.1', 'WP_217175415.1', 'WP_000481421.1', 'WP_089520902.1', 'WP_103144265.1', 'WP_072491202.1', 'WP_072526351.1', 'WP_000481409.1']
65	['WP_000481425.1', 'WP_000481427.1', 'WP_000481428.1', 'WP_252549889.1', 'WP_115295928.1', 'WP_000481406.1', 'WP_115289807.1', 'WP_217175415.1', 'WP_000481421.1', 'WP_089520902.1', 'WP_103144265.1', 'WP_072491202.1', 'WP_072526351.1', 'WP_000481409.1']
66	['WP_000495499.1', 'WP_050974193.1', 'WP_000495498.1', 'WP_054104790.1', 'WP_000493748.1', 'WP_000493749.1', 'WP_154284594.1', 'WP_115295923.1', 'WP_208925041.1']
67	['WP_000495499.1', 'WP_050974193.1', 'WP_000495498.1', 'WP_054104790.1', 'WP_000493748.1', 'WP_000493749.1', 'WP_154284594.1', 'WP_115295923.1', 'WP_208925041.1']
68	['WP_000495499.1', 'WP_000495498.1', 'WP_050974193.1', 'WP_054104790.1', 'WP_000493748.1', 'WP_000493749.1', 'WP_154284594.1', 'WP_115295923.1', 'WP_208925041.1']
69	['WP_000495499.1', 'WP_000495498.1', 'WP_050974193.1', 'WP_054104790.1', 'WP_000493748.1', 'WP_000493749.1', 'WP_154284594.1', 'WP_115295923.1', 'WP_208925041.1']
70	['WP_000505992.1']
71	['WP_000521958.1', 'WP_070867639.1', 'WP_000521959.1', 'WP_047335194.1', 'WP_045177706.1', 'WP_054189033.1', 'WP_181877572.1', 'WP_072491210.1', 'WP_070040312.1', 'WP_000270266.1', 'WP_115289798.1', 'WP_072508974.1', 'WP_094979423.1', 'WP_203228337.1', 'WP_284038994.1', 'WP_014532696.1']
72	['WP_000521958.1', 'WP_070867639.1', 'WP_000521959.1', 'WP_047335194.1', 'WP_045177706.1', 'WP_054189033.1', 'WP_181877572.1', 'WP_072491210.1', 'WP_070040312.1', 'WP_000270266.1', 'WP_115289798.1', 'WP_072508974.1', 'WP_094979423.1', 'WP_203228337.1', 'WP_284038994.1', 'WP_014532696.1']
73	['WP_208936609.1', 'WP_216448981.1', 'WP_000581904.1', 'WP_001826866.1', 'WP_001549768.1', 'WP_001792494.1', 'WP_020978357.1', 'WP_000581889.1', 'WP_044291092.1', 'WP_000581905.1', 'WP_000581892.1', 'WP_155978316.1', 'WP_284039078.1', 'WP_103188004.1', 'WP_001789226.1', 'WP_316043860.1', 'WP_162655295.1', 'WP_226046844.1', 'WP_309484332.1', 'WP_031929883.1', 'WP_031865191.1', 'WP_275401734.1', 'W…
74	['WP_208936609.1', 'WP_216448981.1', 'WP_000581904.1', 'WP_001826866.1', 'WP_001549768.1', 'WP_001792494.1', 'WP_000581889.1', 'WP_044291092.1', 'WP_020978357.1', 'WP_000581905.1', 'WP_000581892.1', 'WP_155978316.1', 'WP_103188004.1', 'WP_284039078.1', 'WP_001789226.1', 'WP_316043860.1', 'WP_162655295.1', 'WP_031865191.1', 'WP_031929883.1', 'WP_226046844.1', 'WP_309484332.1', 'WP_099560956.1', 'W…
75	['WP_208936609.1', 'WP_001549768.1', 'WP_001792494.1', 'WP_020978357.1', 'WP_284039078.1', 'WP_001789226.1', 'WP_316043860.1', 'WP_226046844.1', 'WP_309484332.1', 'WP_275401734.1', 'WP_031808291.1', 'WP_275401993.1', 'WP_025175020.1', 'WP_000581909.1', 'WP_053077055.1', 'WP_216448981.1', 'WP_000972660.1', 'WP_014532698.1', 'WP_250790127.1', 'WP_000581906.1', 'WP_000581904.1', 'WP_001826866.1', 'W…
76	['WP_001549768.1', 'WP_001792494.1', 'WP_208936609.1', 'WP_020978357.1', 'WP_284039078.1', 'WP_001789226.1', 'WP_316043860.1', 'WP_309484332.1', 'WP_226046844.1', 'WP_275401734.1', 'WP_031808291.1', 'WP_275401993.1', 'WP_025175020.1', 'WP_000581909.1', 'WP_053077055.1', 'WP_000972660.1', 'WP_014532698.1', 'WP_250790127.1', 'WP_000581906.1', 'WP_216448981.1', 'WP_000581904.1', 'WP_001826866.1', 'W…
77	['WP_208936609.1', 'WP_001549768.1', 'WP_001792494.1', 'WP_020978357.1', 'WP_284039078.1', 'WP_316043860.1', 'WP_001789226.1', 'WP_309484332.1', 'WP_226046844.1', 'WP_275401734.1', 'WP_031808291.1', 'WP_275401993.1', 'WP_025175020.1', 'WP_000581909.1', 'WP_053077055.1', 'WP_000972660.1', 'WP_014532698.1', 'WP_250790127.1', 'WP_000581906.1', 'WP_216448981.1', 'WP_000581904.1', 'WP_025174664.1', 'W…
78	['WP_208936609.1', 'WP_216448981.1', 'WP_000581904.1', 'WP_000581889.1', 'WP_001826866.1', 'WP_001549768.1', 'WP_001792494.1', 'WP_044291092.1', 'WP_020978357.1', 'WP_155978316.1', 'WP_000581892.1', 'WP_103188004.1', 'WP_000581905.1', 'WP_284039078.1', 'WP_316043860.1', 'WP_001789226.1', 'WP_115276685.1', 'WP_309484332.1', 'WP_031865191.1', 'WP_226046844.1', 'WP_099560956.1', 'WP_162655295.1', 'W…
79	['WP_208936609.1', 'WP_216448981.1', 'WP_000581904.1', 'WP_001826866.1', 'WP_000581889.1', 'WP_044291092.1', 'WP_001549768.1', 'WP_001792494.1', 'WP_000581892.1', 'WP_103188004.1', 'WP_155978316.1', 'WP_020978357.1', 'WP_000581905.1', 'WP_031865191.1', 'WP_284039078.1', 'WP_162655295.1', 'WP_316043860.1', 'WP_001789226.1', 'WP_115276685.1', 'WP_309484332.1', 'WP_179943579.1', 'WP_099560956.1', 'W…
80	['WP_208936609.1', 'WP_216448981.1', 'WP_000581904.1', 'WP_001826866.1', 'WP_000581889.1', 'WP_044291092.1', 'WP_000581892.1', 'WP_001549768.1', 'WP_001792494.1', 'WP_103188004.1', 'WP_155978316.1', 'WP_000581905.1', 'WP_020978357.1', 'WP_031865191.1', 'WP_284039078.1', 'WP_162655295.1', 'WP_115276685.1', 'WP_316043860.1', 'WP_001789226.1', 'WP_179943579.1', 'WP_309484332.1', 'WP_099560956.1', 'W…
81	['WP_001789226.1', 'WP_001549768.1', 'WP_001792494.1', 'WP_275401993.1', 'WP_020978357.1', 'WP_284039078.1', 'WP_316043860.1', 'WP_309484332.1', 'WP_208936609.1', 'WP_226046844.1', 'WP_275401734.1', 'WP_031808291.1', 'WP_053077055.1', 'WP_025175020.1', 'WP_000581909.1', 'WP_000581906.1', 'WP_250790127.1', 'WP_000972660.1', 'WP_014532698.1', 'WP_283397562.1', 'WP_234743805.1', 'WP_216448981.1', 'W…
82	['WP_208936609.1', 'WP_216448981.1', 'WP_000581904.1', 'WP_001826866.1', 'WP_001549768.1', 'WP_001792494.1', 'WP_000581889.1', 'WP_044291092.1', 'WP_020978357.1', 'WP_000581905.1', 'WP_000581892.1', 'WP_155978316.1', 'WP_103188004.1', 'WP_284039078.1', 'WP_001789226.1', 'WP_316043860.1', 'WP_162655295.1', 'WP_309484332.1', 'WP_031865191.1', 'WP_115276685.1', 'WP_031929883.1', 'WP_099560956.1', 'W…
83	['WP_208936609.1', 'WP_216448981.1', 'WP_000581904.1', 'WP_001826866.1', 'WP_000581889.1', 'WP_044291092.1', 'WP_001549768.1', 'WP_001792494.1', 'WP_000581892.1', 'WP_103188004.1', 'WP_155978316.1', 'WP_020978357.1', 'WP_000581905.1', 'WP_031865191.1', 'WP_284039078.1', 'WP_162655295.1', 'WP_316043860.1', 'WP_001789226.1', 'WP_115276685.1', 'WP_309484332.1', 'WP_179943579.1', 'WP_031929883.1', 'W…
84	['WP_001549768.1', 'WP_001792494.1', 'WP_020978357.1', 'WP_284039078.1', 'WP_001789226.1', 'WP_316043860.1', 'WP_309484332.1', 'WP_208936609.1', 'WP_226046844.1', 'WP_275401734.1', 'WP_031808291.1', 'WP_275401993.1', 'WP_053077055.1', 'WP_025175020.1', 'WP_000581909.1', 'WP_000972660.1', 'WP_014532698.1', 'WP_250790127.1', 'WP_000581906.1', 'WP_283397562.1', 'WP_234743805.1', 'WP_216448981.1', 'W…
85	['WP_208936609.1', 'WP_216448981.1', 'WP_000581904.1', 'WP_001826866.1', 'WP_001549768.1', 'WP_001792494.1', 'WP_000581905.1', 'WP_020978357.1', 'WP_000581889.1', 'WP_044291092.1', 'WP_162655295.1', 'WP_000581892.1', 'WP_284039078.1', 'WP_103188004.1', 'WP_155978316.1', 'WP_316043860.1', 'WP_001789226.1', 'WP_031929883.1', 'WP_226046844.1', 'WP_309484332.1', 'WP_031865191.1', 'WP_275401734.1', 'W…
86	['WP_208936609.1', 'WP_216448981.1', 'WP_000581904.1', 'WP_001826866.1', 'WP_000581905.1', 'WP_001549768.1', 'WP_001792494.1', 'WP_020978357.1', 'WP_000581889.1', 'WP_044291092.1', 'WP_162655295.1', 'WP_000581892.1', 'WP_103188004.1', 'WP_155978316.1', 'WP_284039078.1', 'WP_031929883.1', 'WP_316043860.1', 'WP_001789226.1', 'WP_226046844.1', 'WP_309484332.1', 'WP_031865191.1', 'WP_275401734.1', 'W…
87	['WP_001549768.1', 'WP_001792494.1', 'WP_020978357.1', 'WP_284039078.1', 'WP_001789226.1', 'WP_316043860.1', 'WP_208936609.1', 'WP_226046844.1', 'WP_309484332.1', 'WP_275401734.1', 'WP_031808291.1', 'WP_275401993.1', 'WP_053077055.1', 'WP_025175020.1', 'WP_000581909.1', 'WP_250790127.1', 'WP_000581906.1', 'WP_000972660.1', 'WP_014532698.1', 'WP_283397562.1', 'WP_216448981.1', 'WP_234743805.1', 'W…
88	['WP_001549768.1', 'WP_001792494.1', 'WP_020978357.1', 'WP_284039078.1', 'WP_001789226.1', 'WP_316043860.1', 'WP_208936609.1', 'WP_226046844.1', 'WP_309484332.1', 'WP_275401734.1', 'WP_031808291.1', 'WP_025175020.1', 'WP_000581909.1', 'WP_275401993.1', 'WP_053077055.1', 'WP_000972660.1', 'WP_014532698.1', 'WP_250790127.1', 'WP_000581906.1', 'WP_234743805.1', 'WP_216448981.1', 'WP_283397562.1', 'W…
89	['WP_000581910.1', 'WP_001549768.1', 'WP_001792494.1', 'WP_020978357.1', 'WP_284039078.1', 'WP_001789226.1', 'WP_316043860.1', 'WP_208936609.1', 'WP_309484332.1', 'WP_226046844.1', 'WP_284697054.1', 'WP_275401734.1', 'WP_031808291.1', 'WP_025175020.1', 'WP_000581909.1', 'WP_275401993.1', 'WP_053077055.1', 'WP_000581921.1', 'WP_000972660.1', 'WP_250790127.1', 'WP_014532698.1', 'WP_275113539.1', 'W…
90	['WP_000581910.1', 'WP_001789226.1', 'WP_001549768.1', 'WP_001792494.1', 'WP_275401993.1', 'WP_020978357.1', 'WP_284039078.1', 'WP_316043860.1', 'WP_208936609.1', 'WP_226046844.1', 'WP_309484332.1', 'WP_284697054.1', 'WP_275401734.1', 'WP_031808291.1', 'WP_053077055.1', 'WP_025175020.1', 'WP_000581909.1', 'WP_000581921.1', 'WP_000972660.1', 'WP_014532698.1', 'WP_250790127.1', 'WP_000581906.1', 'W…
91	['WP_000581910.1', 'WP_001549768.1', 'WP_001792494.1', 'WP_020978357.1', 'WP_284039078.1', 'WP_001789226.1', 'WP_316043860.1', 'WP_208936609.1', 'WP_284697054.1', 'WP_226046844.1', 'WP_309484332.1', 'WP_275401734.1', 'WP_000581921.1', 'WP_031808291.1', 'WP_275401993.1', 'WP_053077055.1', 'WP_025175020.1', 'WP_000581909.1', 'WP_000581918.1', 'WP_000972660.1', 'WP_014532698.1', 'WP_250790127.1', 'W…
92	['WP_000581910.1', 'WP_001549768.1', 'WP_001792494.1', 'WP_020978357.1', 'WP_284039078.1', 'WP_001789226.1', 'WP_316043860.1', 'WP_208936609.1', 'WP_284697054.1', 'WP_226046844.1', 'WP_309484332.1', 'WP_275401734.1', 'WP_000581921.1', 'WP_031808291.1', 'WP_275401993.1', 'WP_053077055.1', 'WP_025175020.1', 'WP_000581909.1', 'WP_000581918.1', 'WP_000972660.1', 'WP_014532698.1', 'WP_250790127.1', 'W…
93	['WP_000581910.1', 'WP_001549768.1', 'WP_001792494.1', 'WP_020978357.1', 'WP_284039078.1', 'WP_001789226.1', 'WP_316043860.1', 'WP_208936609.1', 'WP_284697054.1', 'WP_226046844.1', 'WP_309484332.1', 'WP_275401734.1', 'WP_000581921.1', 'WP_031808291.1', 'WP_275401993.1', 'WP_053077055.1', 'WP_025175020.1', 'WP_000581909.1', 'WP_000581918.1', 'WP_000972660.1', 'WP_014532698.1', 'WP_250790127.1', 'W…
94	['WP_051158661.1', 'WP_072467706.1', 'WP_072474197.1', 'WP_072426463.1', 'WP_115305666.1', 'WP_164055972.1', 'WP_143131077.1', 'WP_216452848.1', 'WP_000608000.1', 'WP_217656483.1', 'WP_017328561.1', 'WP_001837491.1', 'WP_001837262.1', 'WP_041497881.1', 'WP_001670185.1', 'WP_135033723.1', 'WP_031865193.1', 'WP_216733377.1', 'WP_001549770.1', 'WP_049308260.1', 'WP_001205105.1', 'WP_111686125.1', 'W…
95	['WP_000660709.1']
96	['WP_000678764.1', 'WP_226046842.1', 'WP_103187999.1', 'WP_029754278.1']
97	['WP_000386364.1', 'WP_000386367.1', 'WP_000386366.1', 'WP_209206004.1', 'WP_001792489.1', 'WP_000386369.1', 'WP_117434025.1', 'WP_149590273.1', 'WP_115305667.1', 'WP_063651185.1', 'WP_031784868.1', 'WP_154445379.1', 'WP_267251141.1', 'WP_000680346.1', 'WP_049307662.1', 'WP_148246078.1', 'WP_101526993.1', 'WP_000998872.1', 'WP_000998869.1', 'WP_006191079.1', 'WP_111164616.1', 'WP_000359185.1']
98	['WP_000721337.1', 'WP_000721336.1', 'WP_124780665.1', 'WP_000721335.1', 'WP_228584800.1']
99	['WP_000721337.1', 'WP_000721336.1', 'WP_124780665.1', 'WP_000721335.1', 'WP_228584800.1']
100	['WP_000721337.1', 'WP_000721336.1', 'WP_124780665.1', 'WP_228584800.1', 'WP_000721335.1']
101	['WP_000755954.1', 'WP_000755950.1', 'WP_000755944.1', 'WP_126509100.1', 'WP_000755951.1', 'WP_000755946.1', 'WP_290461786.1', 'WP_086097086.1', 'WP_111164620.1']
102	['WP_000755954.1', 'WP_000755950.1', 'WP_000755944.1', 'WP_126509100.1', 'WP_000755951.1', 'WP_000755946.1', 'WP_086097086.1', 'WP_290461786.1', 'WP_111164620.1']
103	['WP_000755954.1', 'WP_000755950.1', 'WP_000755944.1', 'WP_126509100.1', 'WP_000755951.1', 'WP_000755946.1', 'WP_290461786.1', 'WP_086097086.1', 'WP_111164620.1']
104	['WP_000755954.1', 'WP_000755950.1', 'WP_000755944.1', 'WP_000755951.1', 'WP_126509100.1', 'WP_000755946.1', 'WP_290461786.1', 'WP_086097086.1', 'WP_111164620.1']
105	['WP_000755954.1', 'WP_000755950.1', 'WP_000755944.1', 'WP_126509100.1', 'WP_000755951.1', 'WP_000755946.1', 'WP_290461786.1', 'WP_086097086.1', 'WP_111164620.1']
106	['WP_000794589.1', 'WP_117427627.1', 'WP_154801134.1', 'WP_001803199.1', 'WP_031786560.1', 'WP_123090370.1', 'WP_000794655.1', 'WP_000794590.1', 'WP_138076766.1', 'WP_152754180.1', 'WP_117434024.1', 'WP_153909194.1', 'WP_064213756.1', 'WP_118977053.1', 'WP_267240591.1', 'WP_264717422.1', 'WP_262543046.1', 'WP_000794647.1', 'WP_114291235.1', 'WP_115305669.1', 'WP_284705681.1', 'WP_111743921.1', 'W…
107	['WP_000794589.1', 'WP_117427627.1', 'WP_154801134.1', 'WP_001803199.1', 'WP_031786560.1', 'WP_123090370.1', 'WP_000794655.1', 'WP_000794590.1', 'WP_138076766.1', 'WP_117434024.1', 'WP_152754180.1', 'WP_153909194.1', 'WP_064213756.1', 'WP_118977053.1', 'WP_267240591.1', 'WP_264717422.1', 'WP_262543046.1', 'WP_000794647.1', 'WP_114291235.1', 'WP_115305669.1', 'WP_284705681.1', 'WP_111743921.1', 'W…
108	['WP_000794592.1', 'WP_194382387.1', 'WP_250736916.1', 'WP_259379936.1', 'WP_000794651.1', 'WP_233644468.1', 'WP_258026422.1', 'WP_150855440.1', 'WP_256326303.1', 'WP_083316209.1', 'WP_153671965.1', 'WP_049308260.1', 'WP_001205105.1', 'WP_072491206.1', 'WP_217175413.1', 'WP_017328561.1', 'WP_001837491.1', 'WP_001837262.1', 'WP_072426463.1', 'WP_111686125.1', 'WP_072467706.1', 'WP_072474197.1', 'W…
109	['WP_000794618.1', 'WP_000794589.1', 'WP_117427627.1', 'WP_154801134.1', 'WP_001803199.1', 'WP_031786560.1', 'WP_123090370.1', 'WP_000794655.1', 'WP_000794590.1', 'WP_138076766.1', 'WP_152754180.1', 'WP_117434024.1', 'WP_153909194.1', 'WP_000794620.1', 'WP_042727637.1', 'WP_072426462.1', 'WP_078377289.1', 'WP_254414314.1', 'WP_267251142.1', 'WP_064626844.1', 'WP_274544427.1', 'WP_064213756.1', 'W…
110	['WP_000794620.1', 'WP_042727637.1', 'WP_072426462.1', 'WP_078377289.1', 'WP_254414314.1', 'WP_000794589.1', 'WP_117427627.1', 'WP_154801134.1', 'WP_001803199.1', 'WP_031786560.1', 'WP_123090370.1', 'WP_000794655.1', 'WP_000794590.1', 'WP_000794618.1', 'WP_138076766.1', 'WP_152754180.1', 'WP_117434024.1', 'WP_153909194.1', 'WP_267251142.1', 'WP_064626844.1', 'WP_274544427.1', 'WP_000794647.1', 'W…
111	['WP_000794589.1', 'WP_117427627.1', 'WP_154801134.1', 'WP_001803199.1', 'WP_031786560.1', 'WP_123090370.1', 'WP_000794655.1', 'WP_000794590.1', 'WP_138076766.1', 'WP_152754180.1', 'WP_117434024.1', 'WP_153909194.1', 'WP_064213756.1', 'WP_000794647.1', 'WP_118977053.1', 'WP_267240591.1', 'WP_264717422.1', 'WP_262543046.1', 'WP_284705681.1', 'WP_114291235.1', 'WP_111743921.1', 'WP_115305669.1', 'W…
112	['WP_256326300.1', 'WP_117211693.1', 'WP_000794592.1', 'WP_118977053.1', 'WP_123090370.1', 'WP_000794589.1', 'WP_000794590.1', 'WP_031786560.1', 'WP_117427627.1', 'WP_117434024.1', 'WP_064213756.1', 'WP_154801134.1', 'WP_267240591.1', 'WP_001803199.1', 'WP_153909194.1', 'WP_000794655.1', 'WP_138076766.1', 'WP_152754180.1', 'WP_210994182.1', 'WP_282569573.1', 'WP_259379936.1', 'WP_000794618.1', 'W…
113	['WP_000794589.1', 'WP_117427627.1', 'WP_154801134.1', 'WP_001803199.1', 'WP_031786560.1', 'WP_123090370.1', 'WP_000794655.1', 'WP_000794590.1', 'WP_138076766.1', 'WP_152754180.1', 'WP_117434024.1', 'WP_153909194.1', 'WP_064213756.1', 'WP_118977053.1', 'WP_267240591.1', 'WP_264717422.1', 'WP_262543046.1', 'WP_000794647.1', 'WP_114291235.1', 'WP_115305669.1', 'WP_284705681.1', 'WP_111743921.1', 'W…
114	['WP_000805733.1']
115	['WP_000824937.1', 'WP_000824955.1', 'WP_233682470.1', 'WP_098818006.1', 'WP_115305655.1', 'WP_115289796.1', 'WP_126509098.1', 'WP_076747283.1', 'WP_000824941.1', 'WP_254414316.1', 'WP_000824933.1', 'WP_111686123.1', 'WP_072497464.1', 'WP_228650088.1', 'WP_098818004.1', 'WP_000217467.1', 'WP_000217466.1', 'WP_000217471.1', 'WP_000217469.1', 'WP_054189891.1', 'WP_000217472.1', 'WP_000217450.1', 'W…
116	['WP_000824937.1', 'WP_000824955.1', 'WP_233682470.1', 'WP_098818006.1', 'WP_115305655.1', 'WP_115289796.1', 'WP_126509098.1', 'WP_076747283.1', 'WP_000824941.1', 'WP_254414316.1', 'WP_111686123.1', 'WP_000824933.1', 'WP_072497464.1', 'WP_000217467.1', 'WP_228650088.1', 'WP_098818004.1', 'WP_000217466.1', 'WP_000217471.1', 'WP_000217469.1', 'WP_000217472.1', 'WP_000217450.1', 'WP_031586057.1', 'W…
117	['WP_000824937.1', 'WP_000824955.1', 'WP_233682470.1', 'WP_098818006.1', 'WP_115305655.1', 'WP_115289796.1', 'WP_126509098.1', 'WP_076747283.1', 'WP_000824941.1', 'WP_254414316.1', 'WP_111686123.1', 'WP_000824933.1', 'WP_072497464.1', 'WP_098818004.1', 'WP_228650088.1', 'WP_000217466.1', 'WP_000217471.1', 'WP_000217467.1', 'WP_115295922.1', 'WP_000217469.1', 'WP_054189891.1', 'WP_000217450.1', 'W…
118	['WP_000824937.1', 'WP_000824955.1', 'WP_233682470.1', 'WP_098818006.1', 'WP_126509098.1', 'WP_115305655.1', 'WP_115289796.1', 'WP_076747283.1', 'WP_000824941.1', 'WP_254414316.1', 'WP_111686123.1', 'WP_000824933.1', 'WP_072497464.1', 'WP_228650088.1', 'WP_000217467.1', 'WP_098818004.1', 'WP_000217466.1', 'WP_000217471.1', 'WP_000217469.1', 'WP_054189891.1', 'WP_000217472.1', 'WP_000217450.1', 'W…
119	['WP_045176588.1', 'WP_194382388.1', 'WP_000841437.1', 'WP_000841412.1', 'WP_220359209.1', 'WP_031865150.1', 'WP_111064847.1', 'WP_064134638.1', 'WP_256326302.1', 'WP_031925028.1', 'WP_031869422.1', 'WP_000841422.1', 'WP_031867001.1', 'WP_096784200.1', 'WP_042744749.1', 'WP_000841439.1', 'WP_126509101.1', 'WP_259379935.1', 'WP_258026423.1', 'WP_050960592.1', 'WP_031808293.1', 'WP_000841425.1', 'W…
120	['WP_031867001.1', 'WP_096784200.1', 'WP_000841422.1', 'WP_000841425.1', 'WP_153909195.1', 'WP_123090483.1', 'WP_050956300.1', 'WP_194382388.1', 'WP_031869422.1', 'WP_111164615.1', 'WP_031925028.1', 'WP_111743920.1', 'WP_220359209.1', 'WP_064134638.1', 'WP_259379935.1', 'WP_045176588.1', 'WP_054189883.1', 'WP_258026423.1', 'WP_256326302.1', 'WP_000841412.1', 'WP_258026422.1', 'WP_256326303.1', 'W…
121	['WP_031867001.1', 'WP_096784200.1', 'WP_000841422.1', 'WP_000841425.1', 'WP_153909195.1', 'WP_123090483.1', 'WP_050956300.1', 'WP_194382388.1', 'WP_031869422.1', 'WP_111164615.1', 'WP_031925028.1', 'WP_111743920.1', 'WP_220359209.1', 'WP_064134638.1', 'WP_259379935.1', 'WP_045176588.1', 'WP_054189883.1', 'WP_258026423.1', 'WP_256326302.1', 'WP_000841412.1', 'WP_258026422.1', 'WP_256326303.1', 'W…
122	['WP_000841437.1', 'WP_042744749.1', 'WP_031808293.1', 'WP_203233452.1', 'WP_194382388.1', 'WP_217468540.1', 'WP_031867001.1', 'WP_096784200.1', 'WP_000841422.1', 'WP_000841425.1', 'WP_262529185.1', 'WP_153909195.1', 'WP_123090483.1', 'WP_050956300.1', 'WP_115305668.1', 'WP_045176588.1', 'WP_064134638.1', 'WP_259379935.1', 'WP_111743920.1', 'WP_054189883.1', 'WP_031925028.1', 'WP_258026423.1', 'W…
123	['WP_000841439.1', 'WP_126509101.1', 'WP_258026423.1', 'WP_256326302.1', 'WP_000841412.1', 'WP_233644468.1', 'WP_256326303.1', 'WP_258026422.1', 'WP_150855440.1', 'WP_153671965.1', 'WP_083316209.1', 'WP_049308260.1', 'WP_072491206.1', 'WP_217175413.1', 'WP_001205105.1', 'WP_111686125.1', 'WP_111743919.1', 'WP_031811316.1', 'WP_000608000.1', 'WP_001205090.1', 'WP_050962966.1', 'WP_165810880.1', 'W…
124	['WP_115289808.1', 'WP_049296623.1', 'WP_000876662.1', 'WP_000876655.1', 'WP_250790090.1', 'WP_000876643.1', 'WP_000876661.1', 'WP_072491201.1', 'WP_000876654.1', 'WP_000876657.1', 'WP_115305671.1', 'WP_194382386.1', 'WP_000876663.1', 'WP_000876634.1', 'WP_252549891.1', 'WP_154427299.1', 'WP_070006130.1', 'WP_000876638.1', 'WP_050962965.1', 'WP_217175416.1', 'WP_044291114.1', 'WP_115295929.1', 'W…
125	['WP_115289808.1', 'WP_049296623.1', 'WP_000876662.1', 'WP_000876655.1', 'WP_250790090.1', 'WP_000876643.1', 'WP_072491201.1', 'WP_000876654.1', 'WP_000876657.1', 'WP_000876661.1', 'WP_115305671.1', 'WP_252549891.1', 'WP_154427299.1', 'WP_000876663.1', 'WP_000876638.1', 'WP_194382386.1', 'WP_000876634.1', 'WP_070006130.1', 'WP_217175416.1', 'WP_044291114.1', 'WP_050962965.1', 'WP_115295929.1', 'W…
126	['WP_115289808.1', 'WP_049296623.1', 'WP_000876643.1', 'WP_250790090.1', 'WP_000876655.1', 'WP_000876662.1', 'WP_072491201.1', 'WP_000876657.1', 'WP_000876654.1', 'WP_115305671.1', 'WP_000876661.1', 'WP_252549891.1', 'WP_000876663.1', 'WP_154427299.1', 'WP_194382386.1', 'WP_070006130.1', 'WP_217175416.1', 'WP_044291114.1', 'WP_000876634.1', 'WP_115295929.1', 'WP_000876638.1', 'WP_050962965.1', 'W…
127	['WP_115289808.1', 'WP_049296623.1', 'WP_000876654.1', 'WP_250790090.1', 'WP_000876655.1', 'WP_000876662.1', 'WP_000876643.1', 'WP_072491201.1', 'WP_000876657.1', 'WP_000876661.1', 'WP_115305671.1', 'WP_154427299.1', 'WP_252549891.1', 'WP_000876663.1', 'WP_194382386.1', 'WP_070006130.1', 'WP_000876634.1', 'WP_000876638.1', 'WP_217175416.1', 'WP_050962965.1', 'WP_115295929.1', 'WP_044291114.1', 'W…
128	['WP_115289808.1', 'WP_049296623.1', 'WP_000876655.1', 'WP_000876662.1', 'WP_250790090.1', 'WP_000876643.1', 'WP_072491201.1', 'WP_000876654.1', 'WP_000876657.1', 'WP_000876661.1', 'WP_115305671.1', 'WP_000876663.1', 'WP_252549891.1', 'WP_154427299.1', 'WP_194382386.1', 'WP_070006130.1', 'WP_050962965.1', 'WP_000876634.1', 'WP_000876638.1', 'WP_217175416.1', 'WP_044291114.1', 'WP_115295929.1', 'W…
129	['WP_115289808.1', 'WP_049296623.1', 'WP_250790090.1', 'WP_000876657.1', 'WP_000876643.1', 'WP_000876655.1', 'WP_000876662.1', 'WP_072491201.1', 'WP_000876654.1', 'WP_115305671.1', 'WP_000876661.1', 'WP_252549891.1', 'WP_154427299.1', 'WP_000876663.1', 'WP_194382386.1', 'WP_070006130.1', 'WP_217175416.1', 'WP_000876634.1', 'WP_115295929.1', 'WP_044291114.1', 'WP_000876638.1', 'WP_050962965.1', 'W…
130	['WP_115289808.1', 'WP_049296623.1', 'WP_000876662.1', 'WP_000876655.1', 'WP_250790090.1', 'WP_000876643.1', 'WP_000876661.1', 'WP_072491201.1', 'WP_000876654.1', 'WP_000876657.1', 'WP_115305671.1', 'WP_194382386.1', 'WP_000876663.1', 'WP_252549891.1', 'WP_154427299.1', 'WP_000876634.1', 'WP_070006130.1', 'WP_000876638.1', 'WP_050962965.1', 'WP_217175416.1', 'WP_044291114.1', 'WP_115295929.1', 'W…
131	['WP_115289808.1', 'WP_049296623.1', 'WP_000876662.1', 'WP_000876655.1', 'WP_250790090.1', 'WP_000876643.1', 'WP_072491201.1', 'WP_000876654.1', 'WP_000876661.1', 'WP_000876657.1', 'WP_115305671.1', 'WP_000876663.1', 'WP_252549891.1', 'WP_154427299.1', 'WP_194382386.1', 'WP_000876634.1', 'WP_070006130.1', 'WP_000876638.1', 'WP_050962965.1', 'WP_217175416.1', 'WP_044291114.1', 'WP_115295929.1', 'W…
132	['WP_115289808.1', 'WP_049296623.1', 'WP_000876655.1', 'WP_000876662.1', 'WP_250790090.1', 'WP_000876643.1', 'WP_072491201.1', 'WP_000876657.1', 'WP_000876654.1', 'WP_000876661.1', 'WP_115305671.1', 'WP_000876663.1', 'WP_252549891.1', 'WP_070006130.1', 'WP_154427299.1', 'WP_050962965.1', 'WP_194382386.1', 'WP_000876634.1', 'WP_217175416.1', 'WP_044291114.1', 'WP_000876638.1', 'WP_115295929.1', 'W…
133	['WP_115289808.1', 'WP_049296623.1', 'WP_250790090.1', 'WP_000876662.1', 'WP_000876655.1', 'WP_000876643.1', 'WP_072491201.1', 'WP_000876657.1', 'WP_000876654.1', 'WP_000876661.1', 'WP_115305671.1', 'WP_252549891.1', 'WP_000876663.1', 'WP_154427299.1', 'WP_194382386.1', 'WP_070006130.1', 'WP_000876634.1', 'WP_217175416.1', 'WP_000876638.1', 'WP_050962965.1', 'WP_115295929.1', 'WP_044291114.1', 'W…
134	['WP_000910574.1', 'WP_072497465.1', 'WP_000910581.1', 'WP_000910576.1', 'WP_000910575.1', 'WP_000910580.1']
135	['WP_000910574.1', 'WP_000910576.1', 'WP_072497465.1', 'WP_000910581.1', 'WP_000910575.1', 'WP_000910580.1']
136	['WP_000910576.1', 'WP_072497465.1', 'WP_000910581.1', 'WP_000910574.1', 'WP_000910575.1', 'WP_000910580.1']
137	['WP_000910580.1', 'WP_000910581.1', 'WP_072497465.1', 'WP_000910576.1', 'WP_000910574.1', 'WP_000910575.1']
138	['WP_000910581.1', 'WP_072497465.1', 'WP_000910574.1', 'WP_000910576.1', 'WP_000910575.1', 'WP_000910580.1']
139	['WP_000966098.1', 'WP_000966095.1', 'WP_000966097.1', 'WP_194382389.1', 'WP_000966093.1', 'WP_111152775.1', 'WP_014532699.1', 'WP_115305665.1', 'WP_103204887.1', 'WP_077156122.1', 'WP_000966094.1', 'WP_115289802.1', 'WP_076747288.1', 'WP_000966101.1', 'WP_111048390.1', 'WP_000966091.1', 'WP_217175412.1', 'WP_270758363.1', 'WP_115207428.1', 'WP_111743918.1', 'WP_000966099.1', 'WP_111164619.1', 'W…
140	['WP_000966098.1', 'WP_000966095.1', 'WP_000966097.1', 'WP_194382389.1', 'WP_000966093.1', 'WP_111152775.1', 'WP_014532699.1', 'WP_115305665.1', 'WP_103204887.1', 'WP_077156122.1', 'WP_000966094.1', 'WP_115289802.1', 'WP_076747288.1', 'WP_000966101.1', 'WP_111048390.1', 'WP_000966091.1', 'WP_217175412.1', 'WP_270758363.1', 'WP_115207428.1', 'WP_111743918.1', 'WP_000966099.1', 'WP_111164619.1', 'W…
141	['WP_000966098.1', 'WP_000966095.1', 'WP_000966097.1', 'WP_194382389.1', 'WP_111152775.1', 'WP_000966093.1', 'WP_014532699.1', 'WP_115305665.1', 'WP_000966094.1', 'WP_103204887.1', 'WP_077156122.1', 'WP_115289802.1', 'WP_076747288.1', 'WP_111048390.1', 'WP_000966101.1', 'WP_000966091.1', 'WP_217175412.1', 'WP_270758363.1', 'WP_115207428.1', 'WP_111743918.1', 'WP_000966099.1', 'WP_111164619.1', 'W…
142	['WP_000966098.1', 'WP_000966095.1', 'WP_000966097.1', 'WP_194382389.1', 'WP_111152775.1', 'WP_000966093.1', 'WP_014532699.1', 'WP_115305665.1', 'WP_103204887.1', 'WP_077156122.1', 'WP_000966094.1', 'WP_115289802.1', 'WP_076747288.1', 'WP_111048390.1', 'WP_000966101.1', 'WP_000966091.1', 'WP_217175412.1', 'WP_270758363.1', 'WP_115207428.1', 'WP_111743918.1', 'WP_000966099.1', 'WP_111164619.1', 'W…
143	['WP_000966098.1', 'WP_000966097.1', 'WP_000966095.1', 'WP_194382389.1', 'WP_115305665.1', 'WP_000966093.1', 'WP_014532699.1', 'WP_111152775.1', 'WP_103204887.1', 'WP_077156122.1', 'WP_000966094.1', 'WP_115289802.1', 'WP_000966101.1', 'WP_076747288.1', 'WP_111048390.1', 'WP_000966091.1', 'WP_217175412.1', 'WP_270758363.1', 'WP_115207428.1', 'WP_111743918.1', 'WP_000966099.1', 'WP_111164619.1', 'W…
144	['WP_000966098.1', 'WP_000966095.1', 'WP_000966097.1', 'WP_194382389.1', 'WP_000966093.1', 'WP_111152775.1', 'WP_014532699.1', 'WP_115305665.1', 'WP_103204887.1', 'WP_077156122.1', 'WP_000966094.1', 'WP_115289802.1', 'WP_076747288.1', 'WP_000966101.1', 'WP_111048390.1', 'WP_000966091.1', 'WP_217175412.1', 'WP_270758363.1', 'WP_115207428.1', 'WP_111743918.1', 'WP_000966099.1', 'WP_111164619.1', 'W…
145	['WP_000966098.1', 'WP_000966097.1', 'WP_000966095.1', 'WP_194382389.1', 'WP_115305665.1', 'WP_000966093.1', 'WP_014532699.1', 'WP_111152775.1', 'WP_103204887.1', 'WP_000966101.1', 'WP_077156122.1', 'WP_000966094.1', 'WP_115289802.1', 'WP_076747288.1', 'WP_111048390.1', 'WP_000966091.1', 'WP_217175412.1', 'WP_270758363.1', 'WP_115207428.1', 'WP_111743918.1', 'WP_000966099.1', 'WP_111164619.1', 'W…
146	['WP_000966098.1', 'WP_000966097.1', 'WP_000966095.1', 'WP_194382389.1', 'WP_115305665.1', 'WP_000966093.1', 'WP_014532699.1', 'WP_111152775.1', 'WP_103204887.1', 'WP_000966101.1', 'WP_077156122.1', 'WP_000966094.1', 'WP_115289802.1', 'WP_076747288.1', 'WP_111048390.1', 'WP_000966091.1', 'WP_217175412.1', 'WP_270758363.1', 'WP_115207428.1', 'WP_111743918.1', 'WP_000966099.1', 'WP_111164619.1', 'W…
147	['WP_001549768.1', 'WP_001792494.1', 'WP_020978357.1', 'WP_284039078.1', 'WP_316043860.1', 'WP_001789226.1', 'WP_309484332.1', 'WP_208936609.1', 'WP_226046844.1', 'WP_275401734.1', 'WP_031808291.1', 'WP_275401993.1', 'WP_053077055.1', 'WP_025175020.1', 'WP_000581909.1', 'WP_000972660.1', 'WP_014532698.1', 'WP_250790127.1', 'WP_000581906.1', 'WP_283397562.1', 'WP_234743805.1', 'WP_216448981.1', 'W…
148	['WP_208936609.1', 'WP_001549768.1', 'WP_001792494.1', 'WP_020978357.1', 'WP_284039078.1', 'WP_001789226.1', 'WP_316043860.1', 'WP_309484332.1', 'WP_226046844.1', 'WP_275401734.1', 'WP_031808291.1', 'WP_275401993.1', 'WP_025175020.1', 'WP_000581909.1', 'WP_053077055.1', 'WP_216448981.1', 'WP_000972660.1', 'WP_014532698.1', 'WP_250790127.1', 'WP_000581906.1', 'WP_000581904.1', 'WP_001826866.1', 'W…
149	['WP_208936609.1', 'WP_216448981.1', 'WP_000581904.1', 'WP_001826866.1', 'WP_000581889.1', 'WP_001549768.1', 'WP_001792494.1', 'WP_044291092.1', 'WP_000581892.1', 'WP_020978357.1', 'WP_155978316.1', 'WP_103188004.1', 'WP_000581905.1', 'WP_284039078.1', 'WP_001789226.1', 'WP_316043860.1', 'WP_162655295.1', 'WP_031865191.1', 'WP_309484332.1', 'WP_115276685.1', 'WP_099560956.1', 'WP_226046844.1', 'W…
150	['WP_208936609.1', 'WP_216448981.1', 'WP_000581904.1', 'WP_001826866.1', 'WP_000581889.1', 'WP_044291092.1', 'WP_001549768.1', 'WP_001792494.1', 'WP_000581892.1', 'WP_020978357.1', 'WP_155978316.1', 'WP_103188004.1', 'WP_000581905.1', 'WP_284039078.1', 'WP_001789226.1', 'WP_316043860.1', 'WP_162655295.1', 'WP_031865191.1', 'WP_115276685.1', 'WP_309484332.1', 'WP_099560956.1', 'WP_031929883.1', 'W…
151	['WP_208936609.1', 'WP_216448981.1', 'WP_000581904.1', 'WP_001826866.1', 'WP_000581889.1', 'WP_001549768.1', 'WP_001792494.1', 'WP_044291092.1', 'WP_000581892.1', 'WP_020978357.1', 'WP_155978316.1', 'WP_103188004.1', 'WP_000581905.1', 'WP_284039078.1', 'WP_001789226.1', 'WP_316043860.1', 'WP_162655295.1', 'WP_031865191.1', 'WP_309484332.1', 'WP_115276685.1', 'WP_099560956.1', 'WP_031929883.1', 'W…
152	['WP_208936609.1', 'WP_216448981.1', 'WP_000581904.1', 'WP_001826866.1', 'WP_001549768.1', 'WP_001792494.1', 'WP_000581889.1', 'WP_044291092.1', 'WP_020978357.1', 'WP_000581892.1', 'WP_000581905.1', 'WP_155978316.1', 'WP_103188004.1', 'WP_284039078.1', 'WP_001789226.1', 'WP_316043860.1', 'WP_162655295.1', 'WP_309484332.1', 'WP_031865191.1', 'WP_115276685.1', 'WP_099560956.1', 'WP_031929883.1', 'W…
153	['WP_001789226.1', 'WP_001549768.1', 'WP_275401993.1', 'WP_020978357.1', 'WP_284039078.1', 'WP_316043860.1', 'WP_001792494.1', 'WP_309484332.1', 'WP_275401734.1', 'WP_031808291.1', 'WP_208936609.1', 'WP_053077055.1', 'WP_025175020.1', 'WP_226046844.1', 'WP_000972660.1', 'WP_000581909.1', 'WP_250790127.1', 'WP_014532698.1', 'WP_000581906.1', 'WP_283397562.1', 'WP_234743805.1', 'WP_216448981.1', 'W…
154	['WP_001549768.1', 'WP_020978357.1', 'WP_284039078.1', 'WP_001789226.1', 'WP_316043860.1', 'WP_001792494.1', 'WP_309484332.1', 'WP_275401734.1', 'WP_031808291.1', 'WP_275401993.1', 'WP_208936609.1', 'WP_053077055.1', 'WP_025175020.1', 'WP_226046844.1', 'WP_000972660.1', 'WP_000581909.1', 'WP_014532698.1', 'WP_283397562.1', 'WP_250790127.1', 'WP_000581906.1', 'WP_234743805.1', 'WP_216448981.1', 'W…
155	['WP_000978018.1', 'WP_111048388.1', 'WP_000239216.1', 'WP_142352959.1', 'WP_115295924.1', 'WP_111152765.1', 'WP_070003673.1', 'WP_115305660.1', 'WP_054189889.1', 'WP_115289799.1', 'WP_000083863.1', 'WP_154284593.1', 'WP_311163489.1', 'WP_001044255.1']
156	['WP_000990133.1', 'WP_000990135.1', 'WP_000990134.1', 'WP_072491200.1', 'WP_228584802.1']
157	['WP_000990133.1', 'WP_000990134.1', 'WP_000990135.1', 'WP_072491200.1', 'WP_228584802.1']
158	['WP_000990135.1', 'WP_000990133.1', 'WP_000990134.1', 'WP_228584802.1', 'WP_072491200.1']
159	['WP_000998872.1', 'WP_000998869.1', 'WP_006191079.1', 'WP_111164616.1', 'WP_101526993.1', 'WP_000359185.1']
160	['WP_000998872.1', 'WP_000998869.1', 'WP_006191079.1', 'WP_111164616.1', 'WP_101526993.1', 'WP_000359185.1']
161	['WP_001081680.1', 'WP_043044941.1', 'WP_001081682.1', 'WP_001081690.1', 'WP_001081686.1', 'WP_274544423.1', 'WP_072491216.1', 'WP_001014421.1', 'WP_111743916.1', 'WP_001081688.1', 'WP_162635051.1', 'WP_001081681.1']
162	['WP_001034772.1', 'WP_001034725.1', 'WP_044291083.1', 'WP_001034756.1', 'WP_001034726.1', 'WP_001034770.1', 'WP_117207382.1', 'WP_115305658.1', 'WP_052996502.1', 'WP_000162201.1', 'WP_001033388.1', 'WP_154284530.1', 'WP_061642132.1', 'WP_054189892.1', 'WP_000162206.1', 'WP_000162196.1', 'WP_000162190.1', 'WP_000162188.1', 'WP_262529174.1', 'WP_001034774.1', 'WP_070867638.1', 'WP_001034754.1', 'W…
163	['WP_001034772.1', 'WP_001034725.1', 'WP_044291083.1', 'WP_001034756.1', 'WP_001034726.1', 'WP_115305658.1', 'WP_117207382.1', 'WP_001034770.1', 'WP_000162201.1', 'WP_054189892.1', 'WP_154284530.1', 'WP_052996502.1', 'WP_000162196.1', 'WP_000162188.1', 'WP_061642132.1', 'WP_001033388.1', 'WP_000162190.1', 'WP_000162206.1', 'WP_262529174.1', 'WP_001034774.1', 'WP_070867638.1', 'WP_001034754.1', 'W…
164	['WP_001034772.1', 'WP_001034725.1', 'WP_044291083.1', 'WP_001034756.1', 'WP_001034726.1', 'WP_115305658.1', 'WP_117207382.1', 'WP_001034770.1', 'WP_000162201.1', 'WP_052996502.1', 'WP_054189892.1', 'WP_154284530.1', 'WP_000162196.1', 'WP_000162188.1', 'WP_061642132.1', 'WP_001033388.1', 'WP_000162190.1', 'WP_000162206.1', 'WP_262529174.1', 'WP_001034774.1', 'WP_070867638.1', 'WP_001034754.1', 'W…
165	['WP_001034770.1', 'WP_000162201.1', 'WP_000162206.1', 'WP_001034772.1', 'WP_000162190.1', 'WP_001034725.1', 'WP_044291083.1', 'WP_262529174.1', 'WP_001034756.1', 'WP_001034774.1', 'WP_061642132.1', 'WP_001034726.1', 'WP_001034754.1', 'WP_070867638.1', 'WP_000037510.1', 'WP_117207382.1', 'WP_115305658.1', 'WP_052996502.1', 'WP_154284530.1', 'WP_031865190.1', 'WP_054189892.1', 'WP_001033388.1', 'W…
166	['WP_001034772.1', 'WP_001034725.1', 'WP_044291083.1', 'WP_001034756.1', 'WP_001034726.1', 'WP_115305658.1', 'WP_117207382.1', 'WP_001034770.1', 'WP_000162201.1', 'WP_052996502.1', 'WP_054189892.1', 'WP_154284530.1', 'WP_000162196.1', 'WP_061642132.1', 'WP_000162188.1', 'WP_001033388.1', 'WP_000162190.1', 'WP_000162206.1', 'WP_262529174.1', 'WP_001034774.1', 'WP_070867638.1', 'WP_001034754.1', 'W…
167	['WP_001034770.1', 'WP_000162201.1', 'WP_000162206.1', 'WP_000162190.1', 'WP_262529174.1', 'WP_001034772.1', 'WP_001034725.1', 'WP_044291083.1', 'WP_001034774.1', 'WP_061642132.1', 'WP_070867638.1', 'WP_001034756.1', 'WP_001034754.1', 'WP_000037510.1', 'WP_001034726.1', 'WP_031865190.1', 'WP_117207382.1', 'WP_115305658.1', 'WP_052996502.1', 'WP_154284530.1', 'WP_072528040.1', 'WP_001034764.1', 'W…
168	['WP_001034770.1', 'WP_000162201.1', 'WP_000162206.1', 'WP_000162190.1', 'WP_262529174.1', 'WP_001034772.1', 'WP_001034725.1', 'WP_044291083.1', 'WP_061642132.1', 'WP_001034774.1', 'WP_001034756.1', 'WP_070867638.1', 'WP_001034754.1', 'WP_000037510.1', 'WP_001034726.1', 'WP_031865190.1', 'WP_117207382.1', 'WP_115305658.1', 'WP_052996502.1', 'WP_154284530.1', 'WP_072528040.1', 'WP_054189892.1', 'W…
169	['WP_001034772.1', 'WP_001034725.1', 'WP_044291083.1', 'WP_001034756.1', 'WP_001034726.1', 'WP_115305658.1', 'WP_001034770.1', 'WP_117207382.1', 'WP_000162201.1', 'WP_054189892.1', 'WP_154284530.1', 'WP_052996502.1', 'WP_000162196.1', 'WP_000162188.1', 'WP_061642132.1', 'WP_001033388.1', 'WP_000162190.1', 'WP_000162206.1', 'WP_262529174.1', 'WP_001034774.1', 'WP_070867638.1', 'WP_001034754.1', 'W…
170	['WP_001034770.1', 'WP_000162201.1', 'WP_000162206.1', 'WP_001034772.1', 'WP_000162190.1', 'WP_001034725.1', 'WP_044291083.1', 'WP_262529174.1', 'WP_001034774.1', 'WP_001034756.1', 'WP_061642132.1', 'WP_001034726.1', 'WP_070867638.1', 'WP_000037510.1', 'WP_001034754.1', 'WP_117207382.1', 'WP_052996502.1', 'WP_115305658.1', 'WP_031865190.1', 'WP_154284530.1', 'WP_054189892.1', 'WP_001033388.1', 'W…
171	['WP_000239216.1', 'WP_142352959.1', 'WP_115295924.1', 'WP_070003673.1', 'WP_115305660.1', 'WP_115289799.1', 'WP_054189889.1', 'WP_000083858.1', 'WP_111064850.1', 'WP_000083863.1', 'WP_001044255.1', 'WP_154284593.1', 'WP_311163489.1', 'WP_000978018.1', 'WP_111048388.1', 'WP_111152765.1']
172	['WP_001058843.1', 'WP_001058854.1', 'WP_233663216.1', 'WP_001058838.1']
173	['WP_001058843.1', 'WP_001058854.1', 'WP_233663216.1', 'WP_001058838.1']
174	['WP_001058854.1', 'WP_001058843.1', 'WP_233663216.1', 'WP_001058838.1']
175	['WP_001066123.1', 'WP_086094926.1']
176	['WP_001081680.1', 'WP_043044941.1', 'WP_001081682.1', 'WP_001081690.1', 'WP_001081686.1', 'WP_274544423.1', 'WP_072491216.1', 'WP_111743916.1', 'WP_001081688.1', 'WP_001014421.1', 'WP_162635051.1', 'WP_001081681.1']
177	['WP_001081680.1', 'WP_043044941.1', 'WP_001081682.1', 'WP_001081690.1', 'WP_001081686.1', 'WP_274544423.1', 'WP_072491216.1', 'WP_111743916.1', 'WP_001081681.1', 'WP_001081688.1', 'WP_001014421.1', 'WP_162635051.1']
178	['WP_001081680.1', 'WP_043044941.1', 'WP_001081682.1', 'WP_001081690.1', 'WP_001081686.1', 'WP_274544423.1', 'WP_072491216.1', 'WP_111743916.1', 'WP_001081688.1', 'WP_001014421.1', 'WP_001081681.1', 'WP_162635051.1']
179	['WP_001081680.1', 'WP_043044941.1', 'WP_001081686.1', 'WP_001081690.1', 'WP_001081682.1', 'WP_072491216.1', 'WP_274544423.1', 'WP_162635051.1', 'WP_001081688.1', 'WP_111743916.1', 'WP_001014421.1', 'WP_001081681.1']
180	['WP_001081680.1', 'WP_043044941.1', 'WP_001081690.1', 'WP_001081682.1', 'WP_072491216.1', 'WP_001081686.1', 'WP_001081688.1', 'WP_274544423.1', 'WP_111743916.1', 'WP_162635051.1', 'WP_001014421.1', 'WP_001081681.1']
181	['WP_001081680.1', 'WP_043044941.1', 'WP_001081690.1', 'WP_001081682.1', 'WP_072491216.1', 'WP_001081686.1', 'WP_274544423.1', 'WP_001081688.1', 'WP_111743916.1', 'WP_162635051.1', 'WP_001014421.1', 'WP_001081681.1']
182	['WP_001117054.1', 'WP_250790126.1', 'WP_001117056.1', 'WP_054189877.1']
183	['WP_001117054.1', 'WP_001117056.1', 'WP_250790126.1', 'WP_054189877.1']
184	['WP_001034772.1', 'WP_001034756.1', 'WP_044291083.1', 'WP_001034725.1', 'WP_001034726.1', 'WP_117207382.1', 'WP_115305658.1', 'WP_052996502.1', 'WP_001033388.1', 'WP_001034770.1', 'WP_000162201.1', 'WP_054189892.1', 'WP_154284530.1', 'WP_061642132.1', 'WP_000162196.1', 'WP_000162188.1', 'WP_000162206.1', 'WP_000162190.1', 'WP_262529174.1', 'WP_070867638.1', 'WP_001034754.1', 'WP_001034774.1', 'W…
185	['WP_001146763.1', 'WP_001146762.1', 'WP_115118066.1', 'WP_052998913.1', 'WP_072497462.1']
186	['WP_001146763.1', 'WP_001146762.1', 'WP_115118066.1', 'WP_052998913.1', 'WP_072497462.1']
187	['WP_001205090.1', 'WP_117219034.1', 'WP_050962966.1', 'WP_165810880.1', 'WP_117211691.1', 'WP_001549770.1', 'WP_031865193.1', 'WP_135033723.1', 'WP_001670185.1', 'WP_041497881.1', 'WP_001815325.1', 'WP_001837262.1', 'WP_001837491.1', 'WP_017328561.1', 'WP_200667633.1', 'WP_217656483.1', 'WP_000608000.1', 'WP_001227888.1']
188	['WP_111686125.1', 'WP_111743919.1', 'WP_001205105.1', 'WP_001549770.1', 'WP_031865193.1', 'WP_135033723.1', 'WP_001670185.1', 'WP_041497881.1', 'WP_001815325.1', 'WP_001837262.1', 'WP_001837491.1', 'WP_017328561.1', 'WP_217656483.1', 'WP_000608000.1', 'WP_001227888.1', 'WP_274544425.1']
189	['WP_001215400.1', 'WP_031928808.1', 'WP_311163490.1', 'WP_107378088.1', 'WP_112366372.1', 'WP_112380331.1']
190	['WP_001224379.1']
191	['WP_001227888.1', 'WP_274544426.1', 'WP_259379934.1', 'WP_256644797.1', 'WP_274544341.1', 'WP_001815325.1', 'WP_049308260.1', 'WP_217175413.1', 'WP_072491206.1', 'WP_001205105.1', 'WP_111743919.1', 'WP_111686125.1', 'WP_072426463.1', 'WP_031811316.1', 'WP_072474197.1', 'WP_072467706.1', 'WP_115305666.1', 'WP_165810880.1', 'WP_001205090.1', 'WP_050962966.1', 'WP_117211691.1', 'WP_117219034.1', 'W…
192	['WP_001549768.1', 'WP_020978357.1', 'WP_284039078.1', 'WP_001789226.1', 'WP_316043860.1', 'WP_001792494.1', 'WP_309484332.1', 'WP_275401734.1', 'WP_031808291.1', 'WP_275401993.1', 'WP_053077055.1', 'WP_208936609.1', 'WP_025175020.1', 'WP_226046844.1', 'WP_000972660.1', 'WP_000581909.1', 'WP_014532698.1', 'WP_250790127.1', 'WP_283397562.1', 'WP_000581906.1', 'WP_234743805.1', 'WP_216448981.1', 'W…
193	['WP_001549770.1', 'WP_049308260.1', 'WP_072491206.1', 'WP_217175413.1', 'WP_031865193.1', 'WP_135033723.1', 'WP_001670185.1', 'WP_041497881.1', 'WP_001837262.1', 'WP_001837491.1', 'WP_017328561.1', 'WP_217656483.1', 'WP_000608000.1', 'WP_200667633.1']
194	['WP_001549770.1', 'WP_001670185.1', 'WP_135033723.1', 'WP_031865193.1', 'WP_041497881.1', 'WP_049308260.1', 'WP_072491206.1', 'WP_217175413.1', 'WP_001837262.1', 'WP_001837491.1', 'WP_017328561.1', 'WP_217656483.1', 'WP_000608000.1', 'WP_153671965.1', 'WP_083316209.1', 'WP_233644468.1', 'WP_064626844.1', 'WP_274544427.1', 'WP_064134638.1', 'WP_259379935.1', 'WP_114291235.1', 'WP_150855440.1', 'W…
195	['WP_001549768.1', 'WP_020978357.1', 'WP_284039078.1', 'WP_001789226.1', 'WP_316043860.1', 'WP_001792494.1', 'WP_309484332.1', 'WP_275401734.1', 'WP_031808291.1', 'WP_275401993.1', 'WP_053077055.1', 'WP_208936609.1', 'WP_025175020.1', 'WP_226046844.1', 'WP_000972660.1', 'WP_000581909.1', 'WP_014532698.1', 'WP_250790127.1', 'WP_283397562.1', 'WP_000581906.1', 'WP_234743805.1', 'WP_216448981.1', 'W…
196	['WP_001795457.1', 'WP_001803107.1', 'WP_233786714.1', 'WP_115289801.1', 'WP_123090484.1', 'WP_078071924.1', 'WP_072386984.1', 'WP_078149679.1', 'WP_303752076.1', 'WP_078150437.1', 'WP_001792493.1', 'WP_078064944.1', 'WP_078061122.1', 'WP_115305662.1', 'WP_072398206.1', 'WP_001789229.1', 'WP_162635588.1', 'WP_217175410.1', 'WP_281961882.1', 'WP_078066006.1', 'WP_103188000.1', 'WP_072491208.1', 'W…
197	['WP_001790144.1', 'WP_049280528.1', 'WP_042852824.1', 'WP_044291089.1', 'WP_033839447.1', 'WP_078149606.1', 'WP_078064636.1']
198	['WP_217175411.1', 'WP_001790675.1', 'WP_010956661.1', 'WP_115305664.1', 'WP_072491207.1', 'WP_072386983.1', 'WP_154284588.1', 'WP_078316606.1', 'WP_246864076.1', 'WP_078061123.1', 'WP_072361956.1', 'WP_072398205.1', 'WP_103204886.1']
199	['WP_001790696.1']
200	['WP_001791851.1', 'WP_031873278.1', 'WP_020978354.1', 'WP_168753474.1', 'WP_031864358.1', 'WP_076747285.1']
201	['WP_001792489.1', 'WP_154445379.1', 'WP_267251141.1', 'WP_000386364.1', 'WP_000386367.1', 'WP_000386366.1', 'WP_209206004.1', 'WP_117434025.1', 'WP_000386369.1', 'WP_149590273.1', 'WP_115305667.1', 'WP_063651185.1', 'WP_031784868.1', 'WP_000680346.1', 'WP_049307662.1', 'WP_148246078.1', 'WP_101526993.1', 'WP_000998872.1', 'WP_000998869.1', 'WP_006191079.1', 'WP_111164616.1', 'WP_000359185.1']
202	['WP_001795457.1', 'WP_001803107.1', 'WP_233786714.1', 'WP_115289801.1', 'WP_123090484.1', 'WP_078071924.1', 'WP_072386984.1', 'WP_078149679.1', 'WP_303752076.1', 'WP_078150437.1', 'WP_001792493.1', 'WP_078064944.1', 'WP_078061122.1', 'WP_115305662.1', 'WP_072398206.1', 'WP_162635588.1', 'WP_217175410.1', 'WP_103188000.1', 'WP_281961882.1', 'WP_078066006.1', 'WP_001789229.1', 'WP_072491208.1', 'W…
203	['WP_001549768.1', 'WP_001792494.1', 'WP_020978357.1', 'WP_284039078.1', 'WP_001789226.1', 'WP_316043860.1', 'WP_208936609.1', 'WP_226046844.1', 'WP_309484332.1', 'WP_275401734.1', 'WP_031808291.1', 'WP_275401993.1', 'WP_053077055.1', 'WP_025175020.1', 'WP_000581909.1', 'WP_000972660.1', 'WP_014532698.1', 'WP_250790127.1', 'WP_000581906.1', 'WP_234743805.1', 'WP_216448981.1', 'WP_283397562.1', 'W…
204	['WP_001795457.1', 'WP_001803107.1', 'WP_233786714.1', 'WP_123090484.1', 'WP_078071924.1', 'WP_115289801.1', 'WP_072386984.1', 'WP_078149679.1', 'WP_303752076.1', 'WP_078150437.1', 'WP_001792493.1', 'WP_078064944.1', 'WP_078061122.1', 'WP_115305662.1', 'WP_072398206.1', 'WP_281961882.1', 'WP_217175410.1', 'WP_162635588.1', 'WP_078066006.1', 'WP_001789229.1', 'WP_103188000.1', 'WP_072491208.1', 'W…
205	['WP_001795457.1', 'WP_001803107.1', 'WP_233786714.1', 'WP_123090484.1', 'WP_078071924.1', 'WP_115289801.1', 'WP_072386984.1', 'WP_078149679.1', 'WP_303752076.1', 'WP_078150437.1', 'WP_001792493.1', 'WP_078064944.1', 'WP_078061122.1', 'WP_115305662.1', 'WP_072398206.1', 'WP_281961882.1', 'WP_217175410.1', 'WP_162635588.1', 'WP_078066006.1', 'WP_001789229.1', 'WP_103188000.1', 'WP_072491208.1', 'W…
206	['WP_001803199.1', 'WP_152754180.1', 'WP_153909194.1', 'WP_000794589.1', 'WP_117427627.1', 'WP_154801134.1', 'WP_031786560.1', 'WP_123090370.1', 'WP_000794655.1', 'WP_000794590.1', 'WP_138076766.1', 'WP_117434024.1', 'WP_267240591.1', 'WP_064213756.1', 'WP_118977053.1', 'WP_264717422.1', 'WP_262543046.1', 'WP_000794618.1', 'WP_000794647.1', 'WP_284705681.1', 'WP_114291235.1', 'WP_115305669.1', 'W…
207	['WP_001804012.1']
208	['WP_111132059.1', 'WP_000217723.1', 'WP_000217714.1', 'WP_000217724.1', 'WP_000217721.1', 'WP_000217722.1', 'WP_000217712.1', 'WP_103204885.1', 'WP_000217710.1', 'WP_154284589.1', 'WP_115305663.1', 'WP_000217716.1', 'WP_006191072.1', 'WP_000217725.1', 'WP_000217709.1', 'WP_103144573.1', 'WP_001804023.1', 'WP_054189884.1', 'WP_250414159.1', 'WP_043859570.1', 'WP_258026424.1']
209	['WP_001815325.1', 'WP_049308260.1', 'WP_111686125.1', 'WP_031811316.1', 'WP_001205105.1', 'WP_072491206.1', 'WP_001205090.1', 'WP_050962966.1', 'WP_117211691.1', 'WP_117219034.1', 'WP_165810880.1', 'WP_115305666.1', 'WP_079199732.1', 'WP_072426463.1', 'WP_047210942.1', 'WP_111743919.1', 'WP_072467706.1', 'WP_072474197.1', 'WP_115347680.1', 'WP_285144397.1', 'WP_051158661.1', 'WP_217175413.1', 'W…
210	['WP_001826866.1', 'WP_208936609.1', 'WP_099560956.1', 'WP_000581904.1', 'WP_216448981.1', 'WP_000581905.1', 'WP_162655295.1', 'WP_000581889.1', 'WP_001549768.1', 'WP_001792494.1', 'WP_044291092.1', 'WP_031929883.1', 'WP_020978357.1', 'WP_000581892.1', 'WP_155978316.1', 'WP_103188004.1', 'WP_284039078.1', 'WP_316043860.1', 'WP_001789226.1', 'WP_031865191.1', 'WP_115276685.1', 'WP_226046844.1', 'W…
211	['WP_001549770.1', 'WP_031865193.1', 'WP_001837262.1', 'WP_135033723.1', 'WP_041497881.1', 'WP_001670185.1', 'WP_049308260.1', 'WP_001837491.1', 'WP_217175413.1', 'WP_072491206.1', 'WP_017328561.1', 'WP_217656483.1', 'WP_000608000.1', 'WP_153671965.1', 'WP_083316209.1', 'WP_233644468.1', 'WP_064134638.1', 'WP_259379935.1', 'WP_114291235.1', 'WP_045176586.1', 'WP_150855440.1', 'WP_064626844.1', 'W…
212	['WP_001549770.1', 'WP_031865193.1', 'WP_001837491.1', 'WP_001837262.1', 'WP_135033723.1', 'WP_041497881.1', 'WP_001670185.1', 'WP_049308260.1', 'WP_072491206.1', 'WP_217175413.1', 'WP_017328561.1', 'WP_217656483.1', 'WP_000608000.1', 'WP_153671965.1', 'WP_083316209.1', 'WP_233644468.1', 'WP_150855440.1', 'WP_064134638.1', 'WP_259379935.1', 'WP_064626844.1', 'WP_274544427.1', 'WP_250736916.1', 'W…
213	['WP_000202039.1', 'WP_065315872.1', 'WP_204177302.1', 'WP_109183150.1', 'WP_072491215.1', 'WP_006191049.1', 'WP_115305656.1', 'WP_000202037.1', 'WP_250736923.1', 'WP_054189895.1', 'WP_000202044.1', 'WP_072497463.1']
214	['WP_001034770.1', 'WP_001034772.1', 'WP_001034725.1', 'WP_044291083.1', 'WP_000162201.1', 'WP_001034756.1', 'WP_000162206.1', 'WP_001034726.1', 'WP_061642132.1', 'WP_000162190.1', 'WP_262529174.1', 'WP_117207382.1', 'WP_052996502.1', 'WP_115305658.1', 'WP_001034774.1', 'WP_154284530.1', 'WP_001033388.1', 'WP_054189892.1', 'WP_070867638.1', 'WP_000037510.1', 'WP_001034754.1', 'WP_000162196.1', 'W…
215	['WP_000217466.1', 'WP_098818004.1', 'WP_000217469.1', 'WP_000217472.1', 'WP_031586057.1', 'WP_000217467.1', 'WP_000217459.1', 'WP_000217471.1', 'WP_115211517.1', 'WP_154284531.1', 'WP_115295922.1', 'WP_115305659.1', 'WP_000217450.1', 'WP_228650088.1', 'WP_050974194.1', 'WP_072491212.1', 'WP_065315431.1', 'WP_000217473.1', 'WP_006191053.1', 'WP_054189891.1', 'WP_115289796.1', 'WP_000824937.1', 'W…
216	['WP_111132059.1', 'WP_000217723.1', 'WP_000217714.1', 'WP_000217724.1', 'WP_000217721.1', 'WP_000217712.1', 'WP_000217722.1', 'WP_103204885.1', 'WP_000217710.1', 'WP_154284589.1', 'WP_115305663.1', 'WP_006191072.1', 'WP_000217716.1', 'WP_000217709.1', 'WP_000217725.1', 'WP_103144573.1', 'WP_001804023.1', 'WP_054189884.1', 'WP_250414159.1', 'WP_043859570.1', 'WP_258026424.1']
217	['WP_000998872.1', 'WP_006191079.1', 'WP_000998869.1', 'WP_111164616.1', 'WP_101526993.1', 'WP_000359185.1']
218	['WP_217175411.1', 'WP_010956661.1', 'WP_001790675.1', 'WP_072491207.1', 'WP_115305664.1', 'WP_154284588.1', 'WP_072386983.1', 'WP_078316606.1', 'WP_246864076.1', 'WP_078061123.1', 'WP_072361956.1', 'WP_072398205.1', 'WP_103204886.1']
219	['WP_014532696.1', 'WP_181877572.1', 'WP_072508974.1', 'WP_000521958.1', 'WP_094979423.1', 'WP_070867639.1', 'WP_070040312.1', 'WP_072491210.1', 'WP_000270266.1', 'WP_000521959.1', 'WP_047335194.1', 'WP_115289798.1', 'WP_203228337.1', 'WP_045177706.1', 'WP_284038994.1', 'WP_054189033.1']
220	['WP_001549768.1', 'WP_001792494.1', 'WP_020978357.1', 'WP_284039078.1', 'WP_001789226.1', 'WP_316043860.1', 'WP_208936609.1', 'WP_226046844.1', 'WP_309484332.1', 'WP_275401734.1', 'WP_031808291.1', 'WP_275401993.1', 'WP_053077055.1', 'WP_025175020.1', 'WP_000581909.1', 'WP_000972660.1', 'WP_014532698.1', 'WP_250790127.1', 'WP_000581906.1', 'WP_283397562.1', 'WP_234743805.1', 'WP_216448981.1', 'W…
221	['WP_000966098.1', 'WP_000966095.1', 'WP_000966097.1', 'WP_194382389.1', 'WP_014532699.1', 'WP_115305665.1', 'WP_000966093.1', 'WP_111152775.1', 'WP_103204887.1', 'WP_077156122.1', 'WP_000966094.1', 'WP_115289802.1', 'WP_000966101.1', 'WP_076747288.1', 'WP_111048390.1', 'WP_000966091.1', 'WP_217175412.1', 'WP_270758363.1', 'WP_115207428.1', 'WP_111743918.1', 'WP_000966099.1', 'WP_111164619.1', 'W…
222	['WP_208936609.1', 'WP_001549768.1', 'WP_001792494.1', 'WP_020978357.1', 'WP_284039078.1', 'WP_316043860.1', 'WP_001789226.1', 'WP_226046844.1', 'WP_309484332.1', 'WP_275401734.1', 'WP_031808291.1', 'WP_275401993.1', 'WP_025175020.1', 'WP_000581909.1', 'WP_216448981.1', 'WP_053077055.1', 'WP_000581904.1', 'WP_001826866.1', 'WP_000972660.1', 'WP_014532698.1', 'WP_000581906.1', 'WP_250790127.1', 'W…
223	['WP_017328561.1', 'WP_001837491.1', 'WP_001837262.1', 'WP_041497881.1', 'WP_001670185.1', 'WP_135033723.1', 'WP_031865193.1', 'WP_001549770.1', 'WP_049308260.1', 'WP_072491206.1', 'WP_217175413.1', 'WP_217656483.1', 'WP_000608000.1', 'WP_153671965.1', 'WP_233644468.1', 'WP_083316209.1', 'WP_250736916.1', 'WP_150855440.1', 'WP_258026422.1', 'WP_045176586.1', 'WP_000841439.1', 'WP_126509101.1', 'W…
224	['WP_001791851.1', 'WP_020978354.1', 'WP_031873278.1', 'WP_031864358.1', 'WP_168753474.1', 'WP_076747285.1']
225	['WP_001549768.1', 'WP_020978357.1', 'WP_284039078.1', 'WP_001789226.1', 'WP_316043860.1', 'WP_001792494.1', 'WP_309484332.1', 'WP_275401734.1', 'WP_031808291.1', 'WP_275401993.1', 'WP_208936609.1', 'WP_053077055.1', 'WP_025175020.1', 'WP_226046844.1', 'WP_000972660.1', 'WP_000581909.1', 'WP_014532698.1', 'WP_250790127.1', 'WP_283397562.1', 'WP_000581906.1', 'WP_234743805.1', 'WP_216448981.1', 'W…
226	['WP_023914237.1', 'WP_250790125.1', 'WP_252549898.1', 'WP_054190001.1']
227	['WP_001549768.1', 'WP_001792494.1', 'WP_208936609.1', 'WP_020978357.1', 'WP_284039078.1', 'WP_001789226.1', 'WP_316043860.1', 'WP_226046844.1', 'WP_309484332.1', 'WP_275401734.1', 'WP_031808291.1', 'WP_275401993.1', 'WP_025175020.1', 'WP_000581909.1', 'WP_053077055.1', 'WP_000972660.1', 'WP_014532698.1', 'WP_216448981.1', 'WP_250790127.1', 'WP_000581906.1', 'WP_025174664.1', 'WP_000581904.1', 'W…
228	['WP_001549768.1', 'WP_001792494.1', 'WP_208936609.1', 'WP_020978357.1', 'WP_284039078.1', 'WP_001789226.1', 'WP_316043860.1', 'WP_226046844.1', 'WP_309484332.1', 'WP_275401734.1', 'WP_031808291.1', 'WP_275401993.1', 'WP_025175020.1', 'WP_000581909.1', 'WP_053077055.1', 'WP_000972660.1', 'WP_014532698.1', 'WP_216448981.1', 'WP_250790127.1', 'WP_000581906.1', 'WP_025174664.1', 'WP_025174710.1', 'W…
229	['WP_001549768.1', 'WP_020978357.1', 'WP_284039078.1', 'WP_001789226.1', 'WP_316043860.1', 'WP_001792494.1', 'WP_309484332.1', 'WP_275401734.1', 'WP_031808291.1', 'WP_025175020.1', 'WP_275401993.1', 'WP_053077055.1', 'WP_208936609.1', 'WP_226046844.1', 'WP_000581909.1', 'WP_000972660.1', 'WP_014532698.1', 'WP_250790127.1', 'WP_283397562.1', 'WP_000581906.1', 'WP_234743805.1', 'WP_216448981.1', 'W…
230	['WP_000678764.1', 'WP_226046842.1', 'WP_029754278.1', 'WP_103187999.1']
231	['WP_000217466.1', 'WP_098818004.1', 'WP_000217469.1', 'WP_000217472.1', 'WP_031586057.1', 'WP_000217459.1', 'WP_000217467.1', 'WP_115211517.1', 'WP_000217471.1', 'WP_115295922.1', 'WP_115305659.1', 'WP_154284531.1', 'WP_000217450.1', 'WP_228650088.1', 'WP_050974194.1', 'WP_072491212.1', 'WP_065315431.1', 'WP_000217473.1', 'WP_054189891.1', 'WP_006191053.1', 'WP_115289796.1', 'WP_000824937.1', 'W…
232	['WP_000386364.1', 'WP_000386366.1', 'WP_000386367.1', 'WP_209206004.1', 'WP_001792489.1', 'WP_117434025.1', 'WP_000386369.1', 'WP_031784868.1', 'WP_149590273.1', 'WP_115305667.1', 'WP_063651185.1', 'WP_154445379.1', 'WP_267251141.1', 'WP_000680346.1', 'WP_049307662.1', 'WP_148246078.1', 'WP_101526993.1', 'WP_000998872.1', 'WP_000998869.1', 'WP_006191079.1', 'WP_111164616.1', 'WP_000359185.1']
233	['WP_000794589.1', 'WP_117427627.1', 'WP_031786560.1', 'WP_154801134.1', 'WP_001803199.1', 'WP_123090370.1', 'WP_000794655.1', 'WP_000794590.1', 'WP_138076766.1', 'WP_152754180.1', 'WP_117434024.1', 'WP_153909194.1', 'WP_064213756.1', 'WP_118977053.1', 'WP_267240591.1', 'WP_264717422.1', 'WP_262543046.1', 'WP_000794647.1', 'WP_114291235.1', 'WP_115305669.1', 'WP_284705681.1', 'WP_111743921.1', 'W…
234	['WP_001034770.1', 'WP_000162201.1', 'WP_000162190.1', 'WP_000162206.1', 'WP_001034772.1', 'WP_001034725.1', 'WP_044291083.1', 'WP_262529174.1', 'WP_061642132.1', 'WP_001034756.1', 'WP_001034726.1', 'WP_001034774.1', 'WP_115305658.1', 'WP_070867638.1', 'WP_001034754.1', 'WP_000037510.1', 'WP_117207382.1', 'WP_052996502.1', 'WP_031865190.1', 'WP_054189892.1', 'WP_154284530.1', 'WP_000162196.1', 'W…
235	['WP_001549768.1', 'WP_020978357.1', 'WP_284039078.1', 'WP_001789226.1', 'WP_316043860.1', 'WP_001792494.1', 'WP_309484332.1', 'WP_275401734.1', 'WP_031808291.1', 'WP_275401993.1', 'WP_053077055.1', 'WP_208936609.1', 'WP_025175020.1', 'WP_226046844.1', 'WP_000972660.1', 'WP_000581909.1', 'WP_014532698.1', 'WP_250790127.1', 'WP_283397562.1', 'WP_000581906.1', 'WP_234743805.1', 'WP_216448981.1', 'W…
236	['WP_042744749.1', 'WP_031808293.1', 'WP_203233452.1', 'WP_217468540.1', 'WP_031867001.1', 'WP_096784200.1', 'WP_000841422.1', 'WP_000841425.1', 'WP_153909195.1', 'WP_000841437.1', 'WP_123090483.1', 'WP_050956300.1', 'WP_262529185.1', 'WP_194382388.1', 'WP_115305668.1', 'WP_031925028.1', 'WP_111743920.1', 'WP_064134638.1', 'WP_259379935.1', 'WP_054189883.1', 'WP_258026423.1', 'WP_256326302.1', 'W…
237	['WP_031811316.1', 'WP_001549770.1', 'WP_031865193.1', 'WP_135033723.1', 'WP_001815325.1', 'WP_001670185.1', 'WP_041497881.1', 'WP_001837262.1', 'WP_001837491.1', 'WP_017328561.1', 'WP_217656483.1', 'WP_000608000.1', 'WP_001227888.1']
238	['WP_001791851.1', 'WP_031873278.1', 'WP_020978354.1', 'WP_031864358.1', 'WP_168753474.1', 'WP_076747285.1']
239	['WP_208936609.1', 'WP_216448981.1', 'WP_000581904.1', 'WP_000581889.1', 'WP_001826866.1', 'WP_001549768.1', 'WP_001792494.1', 'WP_044291092.1', 'WP_020978357.1', 'WP_155978316.1', 'WP_000581892.1', 'WP_103188004.1', 'WP_000581905.1', 'WP_284039078.1', 'WP_316043860.1', 'WP_001789226.1', 'WP_115276685.1', 'WP_309484332.1', 'WP_031865191.1', 'WP_226046844.1', 'WP_099560956.1', 'WP_162655295.1', 'W…
240	['WP_031865150.1', 'WP_111064847.1', 'WP_256326302.1', 'WP_000841412.1', 'WP_051158661.1', 'WP_115347680.1', 'WP_047210942.1', 'WP_285144397.1', 'WP_079199732.1', 'WP_050962966.1', 'WP_001205090.1', 'WP_165810880.1', 'WP_117211691.1', 'WP_117219034.1', 'WP_150855440.1', 'WP_031811316.1', 'WP_111686125.1', 'WP_111743919.1', 'WP_049308260.1', 'WP_072491206.1', 'WP_217175413.1', 'WP_041497881.1', 'W…
241	['WP_001034770.1', 'WP_000162201.1', 'WP_000162190.1', 'WP_000162206.1', 'WP_001034772.1', 'WP_044291083.1', 'WP_001034725.1', 'WP_262529174.1', 'WP_061642132.1', 'WP_001034756.1', 'WP_001034726.1', 'WP_001034774.1', 'WP_115305658.1', 'WP_070867638.1', 'WP_001034754.1', 'WP_000037510.1', 'WP_117207382.1', 'WP_052996502.1', 'WP_031865190.1', 'WP_054189892.1', 'WP_154284530.1', 'WP_000162196.1', 'W…
242	['WP_208936609.1', 'WP_216448981.1', 'WP_000581904.1', 'WP_001826866.1', 'WP_000581889.1', 'WP_044291092.1', 'WP_001549768.1', 'WP_001792494.1', 'WP_000581892.1', 'WP_103188004.1', 'WP_155978316.1', 'WP_020978357.1', 'WP_000581905.1', 'WP_031865191.1', 'WP_284039078.1', 'WP_162655295.1', 'WP_316043860.1', 'WP_001789226.1', 'WP_115276685.1', 'WP_309484332.1', 'WP_179943579.1', 'WP_031929883.1', 'W…
243	['WP_031865193.1', 'WP_001549770.1', 'WP_049308260.1', 'WP_072491206.1', 'WP_217175413.1', 'WP_135033723.1', 'WP_001670185.1', 'WP_041497881.1', 'WP_001837262.1', 'WP_001837491.1', 'WP_017328561.1', 'WP_217656483.1', 'WP_200667633.1', 'WP_000608000.1', 'WP_194382388.1', 'WP_153671965.1', 'WP_083316209.1', 'WP_233644468.1', 'WP_150855440.1', 'WP_258026422.1', 'WP_194382387.1', 'WP_031869422.1', 'W…
244	['WP_031867001.1', 'WP_096784200.1', 'WP_000841422.1', 'WP_000841425.1', 'WP_153909195.1', 'WP_123090483.1', 'WP_050956300.1', 'WP_194382388.1', 'WP_031869422.1', 'WP_111164615.1', 'WP_031925028.1', 'WP_111743920.1', 'WP_220359209.1', 'WP_064134638.1', 'WP_259379935.1', 'WP_045176588.1', 'WP_054189883.1', 'WP_258026423.1', 'WP_256326302.1', 'WP_000841412.1', 'WP_258026422.1', 'WP_256326303.1', 'W…
245	['WP_031869422.1', 'WP_111164615.1', 'WP_220359209.1', 'WP_045176588.1', 'WP_000841439.1', 'WP_126509101.1', 'WP_258026423.1', 'WP_256326302.1', 'WP_000841412.1', 'WP_233644468.1', 'WP_258026422.1', 'WP_150855440.1', 'WP_256326303.1', 'WP_083316209.1', 'WP_153671965.1', 'WP_049308260.1', 'WP_001205105.1', 'WP_072491206.1', 'WP_217175413.1', 'WP_111686125.1', 'WP_031811316.1', 'WP_111743919.1', 'W…
246	['WP_001791851.1', 'WP_031873278.1', 'WP_020978354.1', 'WP_168753474.1', 'WP_031864358.1', 'WP_076747285.1']
247	['WP_031867001.1', 'WP_031925028.1', 'WP_096784200.1', 'WP_000841422.1', 'WP_000841425.1', 'WP_123090483.1', 'WP_153909195.1', 'WP_050956300.1', 'WP_194382388.1', 'WP_031869422.1', 'WP_111164615.1', 'WP_111743920.1', 'WP_220359209.1', 'WP_064134638.1', 'WP_045176588.1', 'WP_259379935.1', 'WP_054189883.1', 'WP_000841439.1', 'WP_126509101.1', 'WP_258026423.1', 'WP_256326302.1', 'WP_000841412.1', 'W…
248	['WP_031928808.1', 'WP_311163490.1', 'WP_107378088.1', 'WP_001215400.1', 'WP_112366372.1', 'WP_112380331.1']
249	['WP_208936609.1', 'WP_216448981.1', 'WP_000581904.1', 'WP_001826866.1', 'WP_001549768.1', 'WP_001792494.1', 'WP_000581905.1', 'WP_020978357.1', 'WP_000581889.1', 'WP_044291092.1', 'WP_162655295.1', 'WP_000581892.1', 'WP_031929883.1', 'WP_284039078.1', 'WP_103188004.1', 'WP_155978316.1', 'WP_316043860.1', 'WP_001789226.1', 'WP_226046844.1', 'WP_309484332.1', 'WP_031865191.1', 'WP_275401734.1', 'W…
250	['WP_001790144.1', 'WP_049280528.1', 'WP_033839447.1', 'WP_042852824.1', 'WP_044291089.1', 'WP_078149606.1', 'WP_078064636.1']
251	['WP_208936609.1', 'WP_001549768.1', 'WP_001792494.1', 'WP_020978357.1', 'WP_284039078.1', 'WP_001789226.1', 'WP_316043860.1', 'WP_226046844.1', 'WP_309484332.1', 'WP_275401734.1', 'WP_031808291.1', 'WP_275401993.1', 'WP_025175020.1', 'WP_000581909.1', 'WP_053077055.1', 'WP_216448981.1', 'WP_000972660.1', 'WP_014532698.1', 'WP_000581906.1', 'WP_250790127.1', 'WP_000581904.1', 'WP_001826866.1', 'W…
252	['WP_001549770.1', 'WP_031865193.1', 'WP_041497881.1', 'WP_001670185.1', 'WP_135033723.1', 'WP_049308260.1', 'WP_072491206.1', 'WP_217175413.1', 'WP_001837262.1', 'WP_001837491.1', 'WP_017328561.1', 'WP_217656483.1', 'WP_000608000.1', 'WP_153671965.1', 'WP_083316209.1', 'WP_233644468.1', 'WP_064626844.1', 'WP_274544427.1', 'WP_114291235.1', 'WP_238992534.1', 'WP_150855440.1', 'WP_064134638.1', 'W…
253	['WP_000794620.1', 'WP_042727637.1', 'WP_072426462.1', 'WP_078377289.1', 'WP_254414314.1', 'WP_000794589.1', 'WP_117427627.1', 'WP_154801134.1', 'WP_001803199.1', 'WP_000794618.1', 'WP_031786560.1', 'WP_123090370.1', 'WP_000794655.1', 'WP_000794590.1', 'WP_138076766.1', 'WP_152754180.1', 'WP_117434024.1', 'WP_153909194.1', 'WP_267251142.1', 'WP_064626844.1', 'WP_274544427.1', 'WP_000794647.1', 'W…
254	['WP_042744749.1', 'WP_031808293.1', 'WP_203233452.1', 'WP_217468540.1', 'WP_031867001.1', 'WP_000841437.1', 'WP_096784200.1', 'WP_000841422.1', 'WP_000841425.1', 'WP_153909195.1', 'WP_123090483.1', 'WP_050956300.1', 'WP_262529185.1', 'WP_194382388.1', 'WP_115305668.1', 'WP_031925028.1', 'WP_111743920.1', 'WP_064134638.1', 'WP_259379935.1', 'WP_054189883.1', 'WP_258026423.1', 'WP_256326302.1', 'W…
255	['WP_042745996.1', 'WP_153671965.1', 'WP_083316209.1', 'WP_150855440.1', 'WP_233644468.1', 'WP_258026422.1', 'WP_101526994.1', 'WP_126509101.1', 'WP_031865150.1', 'WP_238992534.1', 'WP_262529185.1', 'WP_045176588.1', 'WP_220359209.1', 'WP_064134638.1', 'WP_259379935.1', 'WP_217468540.1', 'WP_000841437.1', 'WP_194382388.1', 'WP_250736916.1', 'WP_114291235.1', 'WP_031867001.1', 'WP_284705681.1', 'W…
256	['WP_001790144.1', 'WP_049280528.1', 'WP_042852824.1', 'WP_044291089.1', 'WP_033839447.1', 'WP_078149606.1', 'WP_078064636.1']
257	['WP_001081680.1', 'WP_043044941.1', 'WP_001081682.1', 'WP_001081690.1', 'WP_001081686.1', 'WP_274544423.1', 'WP_072491216.1', 'WP_111743916.1', 'WP_001014421.1', 'WP_001081688.1', 'WP_162635051.1', 'WP_001081681.1']
258	['WP_111132059.1', 'WP_000217723.1', 'WP_000217714.1', 'WP_000217724.1', 'WP_000217721.1', 'WP_000217712.1', 'WP_000217722.1', 'WP_000217710.1', 'WP_103204885.1', 'WP_154284589.1', 'WP_115305663.1', 'WP_000217716.1', 'WP_006191072.1', 'WP_000217709.1', 'WP_000217725.1', 'WP_103144573.1', 'WP_043859570.1', 'WP_054189884.1', 'WP_001804023.1', 'WP_250414159.1', 'WP_258026424.1']
259	['WP_001034772.1', 'WP_001034725.1', 'WP_044291083.1', 'WP_072528037.1', 'WP_001034756.1', 'WP_001033388.1', 'WP_001034726.1', 'WP_054189892.1', 'WP_001034770.1', 'WP_115305658.1', 'WP_117207382.1', 'WP_000162201.1', 'WP_000162206.1', 'WP_154284530.1', 'WP_052996502.1', 'WP_061642132.1', 'WP_000162188.1', 'WP_000162196.1', 'WP_000037510.1', 'WP_001034774.1', 'WP_000162190.1', 'WP_262529174.1', 'W…
260	['WP_001034772.1', 'WP_044291083.1', 'WP_001034725.1', 'WP_001034756.1', 'WP_001034726.1', 'WP_001034770.1', 'WP_117207382.1', 'WP_115305658.1', 'WP_052996502.1', 'WP_000162201.1', 'WP_154284530.1', 'WP_054189892.1', 'WP_001033388.1', 'WP_061642132.1', 'WP_000162206.1', 'WP_000162196.1', 'WP_000162190.1', 'WP_000162188.1', 'WP_262529174.1', 'WP_001034774.1', 'WP_070867638.1', 'WP_001034754.1', 'W…
261	['WP_001790144.1', 'WP_049280528.1', 'WP_044291089.1', 'WP_042852824.1', 'WP_033839447.1', 'WP_078064636.1', 'WP_078149606.1']
262	['WP_208936609.1', 'WP_216448981.1', 'WP_000581904.1', 'WP_000581889.1', 'WP_001826866.1', 'WP_044291092.1', 'WP_001549768.1', 'WP_001792494.1', 'WP_020978357.1', 'WP_000581892.1', 'WP_155978316.1', 'WP_103188004.1', 'WP_000581905.1', 'WP_284039078.1', 'WP_316043860.1', 'WP_001789226.1', 'WP_309484332.1', 'WP_115276685.1', 'WP_031865191.1', 'WP_162655295.1', 'WP_226046844.1', 'WP_099560956.1', 'W…
263	['WP_115289808.1', 'WP_049296623.1', 'WP_250790090.1', 'WP_000876655.1', 'WP_000876662.1', 'WP_000876643.1', 'WP_072491201.1', 'WP_000876657.1', 'WP_000876654.1', 'WP_115305671.1', 'WP_000876661.1', 'WP_252549891.1', 'WP_000876663.1', 'WP_154427299.1', 'WP_044291114.1', 'WP_194382386.1', 'WP_070006130.1', 'WP_217175416.1', 'WP_000876634.1', 'WP_050962965.1', 'WP_000876638.1', 'WP_115295929.1', 'W…
264	['WP_045176586.1', 'WP_000794620.1', 'WP_042727637.1', 'WP_072426462.1', 'WP_078377289.1', 'WP_000794618.1', 'WP_254414314.1', 'WP_217468546.1', 'WP_267251142.1', 'WP_064626844.1', 'WP_274544427.1', 'WP_000794589.1', 'WP_117427627.1', 'WP_001803199.1', 'WP_154801134.1', 'WP_031786560.1', 'WP_123090370.1', 'WP_000794590.1', 'WP_000794655.1', 'WP_153909194.1', 'WP_152754180.1', 'WP_138076766.1', 'W…
265	['WP_045176588.1', 'WP_031869422.1', 'WP_111164615.1', 'WP_220359209.1', 'WP_000841439.1', 'WP_126509101.1', 'WP_258026423.1', 'WP_256326302.1', 'WP_000841412.1', 'WP_233644468.1', 'WP_258026422.1', 'WP_051158661.1', 'WP_150855440.1', 'WP_256326303.1', 'WP_072467706.1', 'WP_072474197.1', 'WP_072426463.1', 'WP_115305666.1', 'WP_083316209.1', 'WP_001205105.1', 'WP_143131077.1', 'WP_049308260.1', 'W…
266	['WP_000521958.1', 'WP_070867639.1', 'WP_000521959.1', 'WP_047335194.1', 'WP_045177706.1', 'WP_054189033.1', 'WP_181877572.1', 'WP_072491210.1', 'WP_070040312.1', 'WP_000270266.1', 'WP_115289798.1', 'WP_072508974.1', 'WP_094979423.1', 'WP_203228337.1', 'WP_284038994.1', 'WP_014532696.1']
267	['WP_001034772.1', 'WP_044291083.1', 'WP_001034725.1', 'WP_001034770.1', 'WP_001034756.1', 'WP_001034726.1', 'WP_000162201.1', 'WP_117207382.1', 'WP_115305658.1', 'WP_052996502.1', 'WP_061642132.1', 'WP_000162206.1', 'WP_154284530.1', 'WP_000162190.1', 'WP_262529174.1', 'WP_054189892.1', 'WP_001033388.1', 'WP_000162196.1', 'WP_000162188.1', 'WP_001034774.1', 'WP_000037510.1', 'WP_070867638.1', 'W…
268	['WP_001549770.1', 'WP_031865193.1', 'WP_135033723.1', 'WP_001670185.1', 'WP_041497881.1', 'WP_001815325.1', 'WP_001837262.1', 'WP_001837491.1', 'WP_017328561.1', 'WP_200667633.1', 'WP_217656483.1', 'WP_000608000.1', 'WP_001227888.1']
269	['WP_000521958.1', 'WP_070867639.1', 'WP_000521959.1', 'WP_047335194.1', 'WP_045177706.1', 'WP_054189033.1', 'WP_181877572.1', 'WP_072491210.1', 'WP_070040312.1', 'WP_000270266.1', 'WP_115289798.1', 'WP_072508974.1', 'WP_094979423.1', 'WP_203228337.1', 'WP_284038994.1', 'WP_014532696.1']
270	['WP_001790144.1', 'WP_049280528.1', 'WP_042852824.1', 'WP_044291089.1', 'WP_033839447.1', 'WP_078149606.1', 'WP_078064636.1']
271	['WP_115289808.1', 'WP_049296623.1', 'WP_000876662.1', 'WP_250790090.1', 'WP_000876655.1', 'WP_000876643.1', 'WP_072491201.1', 'WP_000876657.1', 'WP_000876654.1', 'WP_000876661.1', 'WP_115305671.1', 'WP_000876663.1', 'WP_252549891.1', 'WP_154427299.1', 'WP_194382386.1', 'WP_070006130.1', 'WP_050962965.1', 'WP_000876634.1', 'WP_000876638.1', 'WP_217175416.1', 'WP_044291114.1', 'WP_115295929.1', 'W…
272	['WP_000386364.1', 'WP_000386367.1', 'WP_000386366.1', 'WP_209206004.1', 'WP_001792489.1', 'WP_000386369.1', 'WP_117434025.1', 'WP_149590273.1', 'WP_115305667.1', 'WP_063651185.1', 'WP_031784868.1', 'WP_154445379.1', 'WP_267251141.1', 'WP_000680346.1', 'WP_049307662.1', 'WP_148246078.1', 'WP_101526993.1', 'WP_000998872.1', 'WP_000998869.1', 'WP_006191079.1', 'WP_111164616.1', 'WP_000359185.1']
273	['WP_208936609.1', 'WP_216448981.1', 'WP_000581904.1', 'WP_001826866.1', 'WP_000581889.1', 'WP_001549768.1', 'WP_001792494.1', 'WP_044291092.1', 'WP_000581892.1', 'WP_020978357.1', 'WP_155978316.1', 'WP_103188004.1', 'WP_000581905.1', 'WP_284039078.1', 'WP_001789226.1', 'WP_316043860.1', 'WP_162655295.1', 'WP_031865191.1', 'WP_309484332.1', 'WP_115276685.1', 'WP_099560956.1', 'WP_031929883.1', 'W…
274	['WP_049308260.1', 'WP_072491206.1', 'WP_217175413.1', 'WP_001815325.1', 'WP_001549770.1', 'WP_031865193.1', 'WP_135033723.1', 'WP_001670185.1', 'WP_041497881.1', 'WP_001837262.1', 'WP_001837491.1', 'WP_017328561.1', 'WP_217656483.1', 'WP_000608000.1', 'WP_220359209.1', 'WP_111743920.1', 'WP_031867001.1', 'WP_050956300.1', 'WP_123090483.1', 'WP_000841425.1', 'WP_000841422.1', 'WP_096784200.1', 'W…
275	['WP_031867001.1', 'WP_096784200.1', 'WP_000841422.1', 'WP_000841425.1', 'WP_153909195.1', 'WP_123090483.1', 'WP_050956300.1', 'WP_194382388.1', 'WP_031869422.1', 'WP_111164615.1', 'WP_031925028.1', 'WP_111743920.1', 'WP_220359209.1', 'WP_064134638.1', 'WP_259379935.1', 'WP_045176588.1', 'WP_054189883.1', 'WP_258026423.1', 'WP_256326302.1', 'WP_000841412.1', 'WP_258026422.1', 'WP_256326303.1', 'W…
276	['WP_050960592.1', 'WP_054193613.1', 'WP_262529185.1', 'WP_258026423.1', 'WP_256326302.1', 'WP_000841412.1', 'WP_115347680.1', 'WP_285144397.1', 'WP_047210942.1', 'WP_079199732.1', 'WP_050962966.1', 'WP_001205090.1', 'WP_165810880.1', 'WP_117219034.1', 'WP_117211691.1', 'WP_031811316.1', 'WP_111743919.1', 'WP_111686125.1', 'WP_049308260.1', 'WP_072491206.1', 'WP_217175413.1', 'WP_258026422.1', 'W…
277	['WP_069993787.1', 'WP_115118064.1', 'WP_050960593.1', 'WP_115207427.1', 'WP_217468546.1', 'WP_045176586.1', 'WP_042727637.1', 'WP_000794620.1', 'WP_072426462.1', 'WP_078377289.1', 'WP_254414314.1', 'WP_000794618.1', 'WP_267251142.1', 'WP_064626844.1', 'WP_274544427.1', 'WP_259379936.1', 'WP_000794651.1', 'WP_051158661.1', 'WP_072467706.1', 'WP_072474197.1', 'WP_072426463.1', 'WP_115305666.1', 'W…
278	['WP_115289808.1', 'WP_049296623.1', 'WP_000876655.1', 'WP_000876662.1', 'WP_250790090.1', 'WP_000876643.1', 'WP_072491201.1', 'WP_000876657.1', 'WP_000876654.1', 'WP_000876661.1', 'WP_115305671.1', 'WP_000876663.1', 'WP_252549891.1', 'WP_070006130.1', 'WP_154427299.1', 'WP_050962965.1', 'WP_194382386.1', 'WP_000876634.1', 'WP_217175416.1', 'WP_044291114.1', 'WP_000876638.1', 'WP_115295929.1', 'W…
279	['WP_001205090.1', 'WP_050962966.1', 'WP_117219034.1', 'WP_165810880.1', 'WP_117211691.1', 'WP_001549770.1', 'WP_031865193.1', 'WP_135033723.1', 'WP_001670185.1', 'WP_041497881.1', 'WP_001815325.1', 'WP_001837262.1', 'WP_001837491.1', 'WP_017328561.1', 'WP_200667633.1', 'WP_217656483.1', 'WP_000608000.1', 'WP_001227888.1']
280	['WP_050974193.1', 'WP_000495499.1', 'WP_000495498.1', 'WP_054104790.1', 'WP_000493748.1', 'WP_000493749.1', 'WP_154284594.1', 'WP_115295923.1', 'WP_208925041.1']
281	['WP_000217466.1', 'WP_098818004.1', 'WP_000217469.1', 'WP_000217472.1', 'WP_031586057.1', 'WP_000217467.1', 'WP_000217459.1', 'WP_115211517.1', 'WP_000217471.1', 'WP_115295922.1', 'WP_050974194.1', 'WP_115305659.1', 'WP_154284531.1', 'WP_228650088.1', 'WP_000217450.1', 'WP_072491212.1', 'WP_065315431.1', 'WP_000217473.1', 'WP_054189891.1', 'WP_006191053.1', 'WP_115289796.1', 'WP_000824937.1', 'W…
282	['WP_001549770.1', 'WP_031865193.1', 'WP_135033723.1', 'WP_001670185.1', 'WP_041497881.1', 'WP_001815325.1', 'WP_001837262.1', 'WP_001837491.1', 'WP_017328561.1', 'WP_217656483.1', 'WP_000608000.1', 'WP_200667633.1', 'WP_281228673.1', 'WP_001227888.1', 'WP_274544425.1']
283	['WP_001034772.1', 'WP_044291083.1', 'WP_001034725.1', 'WP_001034756.1', 'WP_001034726.1', 'WP_115305658.1', 'WP_117207382.1', 'WP_001034770.1', 'WP_052996502.1', 'WP_000162201.1', 'WP_054189892.1', 'WP_154284530.1', 'WP_000162196.1', 'WP_000162188.1', 'WP_061642132.1', 'WP_001033388.1', 'WP_000162190.1', 'WP_000162206.1', 'WP_262529174.1', 'WP_001034774.1', 'WP_070867638.1', 'WP_001034754.1', 'W…
284	['WP_001146763.1', 'WP_052998913.1', 'WP_001146762.1', 'WP_115118066.1', 'WP_072497462.1']
285	['WP_053077055.1', 'WP_001549768.1', 'WP_020978357.1', 'WP_284039078.1', 'WP_001789226.1', 'WP_316043860.1', 'WP_001792494.1', 'WP_025175020.1', 'WP_309484332.1', 'WP_275401734.1', 'WP_031808291.1', 'WP_275401993.1', 'WP_208936609.1', 'WP_226046844.1', 'WP_000581909.1', 'WP_000972660.1', 'WP_014532698.1', 'WP_234743805.1', 'WP_250790127.1', 'WP_283397562.1', 'WP_000581906.1', 'WP_216448981.1', 'W…
286	['WP_000495499.1', 'WP_000495498.1', 'WP_050974193.1', 'WP_054104790.1', 'WP_000493748.1', 'WP_000493749.1', 'WP_154284594.1', 'WP_115295923.1', 'WP_208925041.1']
287	['WP_054189033.1', 'WP_000521958.1', 'WP_070867639.1', 'WP_000521959.1', 'WP_047335194.1', 'WP_045177706.1', 'WP_181877572.1', 'WP_072491210.1', 'WP_000270266.1', 'WP_115289798.1', 'WP_070040312.1', 'WP_284038994.1', 'WP_072508974.1', 'WP_094979423.1', 'WP_203228337.1', 'WP_014532696.1']
288	['WP_001117054.1', 'WP_250790126.1', 'WP_001117056.1', 'WP_054189877.1']
289	['WP_054189878.1', 'WP_000289136.1', 'WP_252549896.1']
290	['WP_250790089.1', 'WP_194382385.1', 'WP_000074014.1', 'WP_114291236.1', 'WP_115295930.1', 'WP_252549893.1', 'WP_054189879.1', 'WP_000073995.1']
291	['WP_115289808.1', 'WP_049296623.1', 'WP_250790090.1', 'WP_000876655.1', 'WP_000876643.1', 'WP_072491201.1', 'WP_000876662.1', 'WP_000876657.1', 'WP_000876654.1', 'WP_115305671.1', 'WP_000876661.1', 'WP_252549891.1', 'WP_000876663.1', 'WP_154427299.1', 'WP_194382386.1', 'WP_070006130.1', 'WP_217175416.1', 'WP_000876634.1', 'WP_044291114.1', 'WP_115295929.1', 'WP_000876638.1', 'WP_050962965.1', 'W…
292	['WP_054189881.1', 'WP_259379936.1', 'WP_000794651.1', 'WP_111686125.1', 'WP_111743919.1', 'WP_049308260.1', 'WP_072491206.1', 'WP_217175413.1', 'WP_001549770.1', 'WP_031865193.1', 'WP_135033723.1', 'WP_001670185.1', 'WP_041497881.1', 'WP_001837262.1', 'WP_001837491.1', 'WP_256326303.1', 'WP_017328561.1', 'WP_217656483.1', 'WP_000608000.1', 'WP_083316209.1', 'WP_153671965.1', 'WP_042745996.1', 'W…
293	['WP_054189883.1', 'WP_031867001.1', 'WP_096784200.1', 'WP_000841422.1', 'WP_153909195.1', 'WP_000841425.1', 'WP_123090483.1', 'WP_050956300.1', 'WP_031869422.1', 'WP_111164615.1', 'WP_220359209.1', 'WP_045176588.1', 'WP_194382388.1', 'WP_064134638.1', 'WP_259379935.1', 'WP_111743920.1', 'WP_031925028.1', 'WP_000841439.1', 'WP_126509101.1', 'WP_258026423.1', 'WP_256326302.1', 'WP_000841412.1', 'W…
294	['WP_111132059.1', 'WP_000217723.1', 'WP_000217714.1', 'WP_000217724.1', 'WP_000217721.1', 'WP_000217712.1', 'WP_000217722.1', 'WP_103204885.1', 'WP_154284589.1', 'WP_000217710.1', 'WP_115305663.1', 'WP_000217716.1', 'WP_006191072.1', 'WP_000217725.1', 'WP_000217709.1', 'WP_054189884.1', 'WP_103144573.1', 'WP_001804023.1', 'WP_250414159.1', 'WP_043859570.1', 'WP_258026424.1']
295	['WP_000581910.1', 'WP_001549768.1', 'WP_001792494.1', 'WP_020978357.1', 'WP_284039078.1', 'WP_001789226.1', 'WP_316043860.1', 'WP_208936609.1', 'WP_284697054.1', 'WP_226046844.1', 'WP_309484332.1', 'WP_275401993.1', 'WP_275401734.1', 'WP_031808291.1', 'WP_053077055.1', 'WP_025175020.1', 'WP_000581909.1', 'WP_000581921.1', 'WP_250790127.1', 'WP_000972660.1', 'WP_014532698.1', 'WP_000581906.1', 'W…
296	['WP_001549768.1', 'WP_001792494.1', 'WP_208936609.1', 'WP_020978357.1', 'WP_284039078.1', 'WP_001789226.1', 'WP_316043860.1', 'WP_226046844.1', 'WP_309484332.1', 'WP_275401734.1', 'WP_031808291.1', 'WP_275401993.1', 'WP_025175020.1', 'WP_000581909.1', 'WP_053077055.1', 'WP_000972660.1', 'WP_014532698.1', 'WP_250790127.1', 'WP_000581906.1', 'WP_216448981.1', 'WP_000581904.1', 'WP_025174664.1', 'W…
297	['WP_000239216.1', 'WP_142352959.1', 'WP_115295924.1', 'WP_070003673.1', 'WP_115305660.1', 'WP_115289799.1', 'WP_054189889.1', 'WP_154284593.1', 'WP_311163489.1', 'WP_000083858.1', 'WP_111064850.1', 'WP_000083863.1', 'WP_001044255.1', 'WP_000978018.1', 'WP_111048388.1', 'WP_111152765.1']
298	['WP_000220932.1', 'WP_000220934.1', 'WP_054189890.1', 'WP_000220930.1', 'WP_000220938.1', 'WP_000220937.1', 'WP_250736919.1', 'WP_274544031.1', 'WP_154255126.1', 'WP_154285735.1', 'WP_153906255.1']
299	['WP_000217466.1', 'WP_098818004.1', 'WP_000217469.1', 'WP_000217472.1', 'WP_031586057.1', 'WP_000217459.1', 'WP_000217467.1', 'WP_115211517.1', 'WP_154284531.1', 'WP_000217471.1', 'WP_115295922.1', 'WP_115305659.1', 'WP_228650088.1', 'WP_050974194.1', 'WP_000217450.1', 'WP_072491212.1', 'WP_065315431.1', 'WP_054189891.1', 'WP_000217473.1', 'WP_006191053.1', 'WP_115289796.1', 'WP_000824937.1', 'W…
300	['WP_001034772.1', 'WP_001034725.1', 'WP_044291083.1', 'WP_001034756.1', 'WP_001034726.1', 'WP_001034770.1', 'WP_115305658.1', 'WP_117207382.1', 'WP_000162201.1', 'WP_052996502.1', 'WP_054189892.1', 'WP_154284530.1', 'WP_001033388.1', 'WP_061642132.1', 'WP_000162206.1', 'WP_000162196.1', 'WP_000162188.1', 'WP_000162190.1', 'WP_262529174.1', 'WP_001034774.1', 'WP_000037510.1', 'WP_070867638.1', 'W…
301	['WP_001034772.1', 'WP_044291083.1', 'WP_001034725.1', 'WP_001034756.1', 'WP_001034770.1', 'WP_001034726.1', 'WP_000162201.1', 'WP_117207382.1', 'WP_115305658.1', 'WP_052996502.1', 'WP_061642132.1', 'WP_000162206.1', 'WP_154284530.1', 'WP_262529174.1', 'WP_000162190.1', 'WP_054189892.1', 'WP_001033388.1', 'WP_000162196.1', 'WP_000162188.1', 'WP_001034774.1', 'WP_000037510.1', 'WP_070867638.1', 'W…
302	['WP_001034770.1', 'WP_000162201.1', 'WP_000162206.1', 'WP_061642132.1', 'WP_262529174.1', 'WP_000162190.1', 'WP_001034772.1', 'WP_001034756.1', 'WP_001034725.1', 'WP_044291083.1', 'WP_001034726.1', 'WP_117207382.1', 'WP_052996502.1', 'WP_000037510.1', 'WP_070867638.1', 'WP_001034774.1', 'WP_001034754.1', 'WP_115305658.1', 'WP_001033388.1', 'WP_031865190.1', 'WP_154284530.1', 'WP_054189892.1', 'W…
303	['WP_000202039.1', 'WP_065315872.1', 'WP_204177302.1', 'WP_109183150.1', 'WP_072491215.1', 'WP_115305656.1', 'WP_054189895.1', 'WP_006191049.1', 'WP_000202037.1', 'WP_250736923.1', 'WP_000202044.1', 'WP_072497463.1']
304	['WP_054190001.1', 'WP_252549898.1', 'WP_250790125.1', 'WP_023914237.1']
305	['WP_054193613.1', 'WP_217468540.1', 'WP_042744749.1', 'WP_031808293.1', 'WP_262529185.1', 'WP_203233452.1', 'WP_000841437.1', 'WP_194382388.1', 'WP_031867001.1', 'WP_096784200.1', 'WP_000841422.1', 'WP_153909195.1', 'WP_000841425.1', 'WP_123090483.1', 'WP_050956300.1', 'WP_115305668.1', 'WP_111743920.1', 'WP_064134638.1', 'WP_259379935.1', 'WP_031925028.1', 'WP_258026423.1', 'WP_256326302.1', 'W…
306	['WP_000966098.1', 'WP_000966097.1', 'WP_000966095.1', 'WP_194382389.1', 'WP_115305665.1', 'WP_000966093.1', 'WP_014532699.1', 'WP_111152775.1', 'WP_103204887.1', 'WP_000966101.1', 'WP_077156122.1', 'WP_000966094.1', 'WP_115289802.1', 'WP_076747288.1', 'WP_111048390.1', 'WP_000966091.1', 'WP_217175412.1', 'WP_270758363.1', 'WP_115207428.1', 'WP_111743918.1', 'WP_000966099.1', 'WP_111164619.1', 'W…
307	['WP_061642132.1', 'WP_001034756.1', 'WP_001034772.1', 'WP_001034725.1', 'WP_044291083.1', 'WP_001034726.1', 'WP_117207382.1', 'WP_001034770.1', 'WP_115305658.1', 'WP_000162201.1', 'WP_001033388.1', 'WP_052996502.1', 'WP_154284530.1', 'WP_000162196.1', 'WP_054189892.1', 'WP_000162188.1', 'WP_000162190.1', 'WP_000162206.1', 'WP_262529174.1', 'WP_001034774.1', 'WP_070867638.1', 'WP_001034754.1', 'W…
308	['WP_208936609.1', 'WP_216448981.1', 'WP_000581904.1', 'WP_001826866.1', 'WP_000581889.1', 'WP_044291092.1', 'WP_000581892.1', 'WP_001549768.1', 'WP_001792494.1', 'WP_103188004.1', 'WP_155978316.1', 'WP_000581905.1', 'WP_020978357.1', 'WP_031865191.1', 'WP_284039078.1', 'WP_162655295.1', 'WP_115276685.1', 'WP_316043860.1', 'WP_001789226.1', 'WP_179943579.1', 'WP_309484332.1', 'WP_099560956.1', 'W…
309	['WP_000386364.1', 'WP_000386367.1', 'WP_000386366.1', 'WP_209206004.1', 'WP_001792489.1', 'WP_000386369.1', 'WP_117434025.1', 'WP_063651185.1', 'WP_149590273.1', 'WP_115305667.1', 'WP_031784868.1', 'WP_154445379.1', 'WP_267251141.1', 'WP_000680346.1', 'WP_049307662.1', 'WP_148246078.1', 'WP_101526993.1', 'WP_000998872.1', 'WP_000998869.1', 'WP_006191079.1', 'WP_111164616.1', 'WP_000359185.1']
310	['WP_194382388.1', 'WP_031867001.1', 'WP_096784200.1', 'WP_000841422.1', 'WP_153909195.1', 'WP_000841425.1', 'WP_123090483.1', 'WP_050956300.1', 'WP_064134638.1', 'WP_259379935.1', 'WP_045176588.1', 'WP_031869422.1', 'WP_111164615.1', 'WP_111743920.1', 'WP_220359209.1', 'WP_054189883.1', 'WP_031925028.1', 'WP_000841439.1', 'WP_126509101.1', 'WP_258026423.1', 'WP_256326302.1', 'WP_000841412.1', 'W…
311	['WP_064213756.1', 'WP_118977053.1', 'WP_267240591.1', 'WP_264717422.1', 'WP_000794592.1', 'WP_114291235.1', 'WP_115305669.1', 'WP_194382387.1', 'WP_259379936.1', 'WP_000794651.1', 'WP_258026422.1', 'WP_115347680.1', 'WP_047210942.1', 'WP_079199732.1', 'WP_256326303.1', 'WP_285144397.1', 'WP_050962966.1', 'WP_001205090.1', 'WP_165810880.1', 'WP_031811316.1', 'WP_117219034.1', 'WP_117211691.1', 'W…
312	['WP_064626844.1', 'WP_274544427.1', 'WP_000794589.1', 'WP_117427627.1', 'WP_000794618.1', 'WP_154801134.1', 'WP_001803199.1', 'WP_031786560.1', 'WP_123090370.1', 'WP_000794655.1', 'WP_000794620.1', 'WP_000794590.1', 'WP_138076766.1', 'WP_152754180.1', 'WP_117434024.1', 'WP_042727637.1', 'WP_072426462.1', 'WP_153909194.1', 'WP_078377289.1', 'WP_267251142.1', 'WP_254414314.1', 'WP_064213756.1', 'W…
313	['WP_000217466.1', 'WP_098818004.1', 'WP_000217469.1', 'WP_000217472.1', 'WP_031586057.1', 'WP_000217467.1', 'WP_000217459.1', 'WP_115211517.1', 'WP_000217471.1', 'WP_115295922.1', 'WP_115305659.1', 'WP_065315431.1', 'WP_154284531.1', 'WP_228650088.1', 'WP_050974194.1', 'WP_000217450.1', 'WP_072491212.1', 'WP_000217473.1', 'WP_054189891.1', 'WP_006191053.1', 'WP_115289796.1', 'WP_000824937.1', 'W…
314	['WP_000202039.1', 'WP_065315872.1', 'WP_204177302.1', 'WP_109183150.1', 'WP_072491215.1', 'WP_115305656.1', 'WP_006191049.1', 'WP_000202037.1', 'WP_250736923.1', 'WP_054189895.1', 'WP_000202044.1', 'WP_072497463.1']
315	['WP_069993787.1', 'WP_115118064.1', 'WP_050960593.1', 'WP_115207427.1', 'WP_217468546.1', 'WP_000794620.1', 'WP_042727637.1', 'WP_072426462.1', 'WP_045176586.1', 'WP_078377289.1', 'WP_254414314.1', 'WP_000794589.1', 'WP_117427627.1', 'WP_001803199.1', 'WP_154801134.1', 'WP_031786560.1', 'WP_000794618.1', 'WP_000794590.1', 'WP_123090370.1', 'WP_000794655.1', 'WP_153909194.1', 'WP_117434024.1', 'W…
316	['WP_000239216.1', 'WP_142352959.1', 'WP_115295924.1', 'WP_070003673.1', 'WP_115305660.1', 'WP_115289799.1', 'WP_054189889.1', 'WP_154284593.1', 'WP_311163489.1', 'WP_000083858.1', 'WP_111064850.1', 'WP_000083863.1', 'WP_001044255.1', 'WP_000978018.1', 'WP_111048388.1', 'WP_111152765.1']
317	['WP_115289808.1', 'WP_049296623.1', 'WP_000876655.1', 'WP_000876662.1', 'WP_250790090.1', 'WP_000876643.1', 'WP_072491201.1', 'WP_000876657.1', 'WP_000876654.1', 'WP_000876661.1', 'WP_115305671.1', 'WP_000876663.1', 'WP_070006130.1', 'WP_252549891.1', 'WP_154427299.1', 'WP_050962965.1', 'WP_194382386.1', 'WP_000876634.1', 'WP_217175416.1', 'WP_044291114.1', 'WP_000876638.1', 'WP_115295929.1', 'W…
318	['WP_001789226.1', 'WP_001792494.1', 'WP_001549768.1', 'WP_316043860.1', 'WP_275401993.1', 'WP_020978357.1', 'WP_309484332.1', 'WP_284039078.1', 'WP_000581910.1', 'WP_208936609.1', 'WP_226046844.1', 'WP_275401734.1', 'WP_284697054.1', 'WP_000581921.1', 'WP_031808291.1', 'WP_000581906.1', 'WP_053077055.1', 'WP_250790127.1', 'WP_000581909.1', 'WP_025175020.1', 'WP_014532698.1', 'WP_000972660.1', 'W…
319	['WP_181877572.1', 'WP_000270266.1', 'WP_070040312.1', 'WP_115289798.1', 'WP_072491210.1', 'WP_000521958.1', 'WP_070867639.1', 'WP_000521959.1', 'WP_047335194.1', 'WP_045177706.1', 'WP_072508974.1', 'WP_054189033.1', 'WP_094979423.1', 'WP_014532696.1', 'WP_203228337.1', 'WP_284038994.1']
320	['WP_000581910.1', 'WP_001549768.1', 'WP_001792494.1', 'WP_020978357.1', 'WP_284039078.1', 'WP_001789226.1', 'WP_316043860.1', 'WP_208936609.1', 'WP_284697054.1', 'WP_226046844.1', 'WP_309484332.1', 'WP_275401734.1', 'WP_000581921.1', 'WP_031808291.1', 'WP_275401993.1', 'WP_053077055.1', 'WP_025175020.1', 'WP_000581909.1', 'WP_000581918.1', 'WP_000972660.1', 'WP_014532698.1', 'WP_250790127.1', 'W…
321	['WP_001034770.1', 'WP_000162201.1', 'WP_000162206.1', 'WP_000162190.1', 'WP_262529174.1', 'WP_001034772.1', 'WP_001034725.1', 'WP_044291083.1', 'WP_001034774.1', 'WP_061642132.1', 'WP_070867638.1', 'WP_001034756.1', 'WP_000037510.1', 'WP_001034754.1', 'WP_001034726.1', 'WP_031865190.1', 'WP_117207382.1', 'WP_115305658.1', 'WP_052996502.1', 'WP_072528040.1', 'WP_154284530.1', 'WP_054189892.1', 'W…
322	['WP_001034770.1', 'WP_000162201.1', 'WP_000162206.1', 'WP_001034772.1', 'WP_000162190.1', 'WP_001034725.1', 'WP_044291083.1', 'WP_262529174.1', 'WP_001034756.1', 'WP_001034774.1', 'WP_061642132.1', 'WP_001034726.1', 'WP_070867638.1', 'WP_001034754.1', 'WP_000037510.1', 'WP_117207382.1', 'WP_115305658.1', 'WP_052996502.1', 'WP_031865190.1', 'WP_154284530.1', 'WP_054189892.1', 'WP_001033388.1', 'W…
323	['WP_000521958.1', 'WP_070867639.1', 'WP_000521959.1', 'WP_047335194.1', 'WP_045177706.1', 'WP_054189033.1', 'WP_181877572.1', 'WP_072491210.1', 'WP_070040312.1', 'WP_000270266.1', 'WP_115289798.1', 'WP_072508974.1', 'WP_094979423.1', 'WP_203228337.1', 'WP_284038994.1', 'WP_014532696.1']
324	['WP_072361956.1', 'WP_078061123.1', 'WP_217175411.1', 'WP_246864076.1', 'WP_001790675.1', 'WP_010956661.1', 'WP_115305664.1', 'WP_072491207.1', 'WP_072398205.1', 'WP_103204886.1', 'WP_072386983.1', 'WP_154284588.1', 'WP_078316606.1']
325	['WP_217175411.1', 'WP_001790675.1', 'WP_010956661.1', 'WP_115305664.1', 'WP_072386983.1', 'WP_072491207.1', 'WP_154284588.1', 'WP_078316606.1', 'WP_246864076.1', 'WP_078061123.1', 'WP_072361956.1', 'WP_072398205.1', 'WP_103204886.1']
326	['WP_001795457.1', 'WP_001803107.1', 'WP_233786714.1', 'WP_072386984.1', 'WP_123090484.1', 'WP_078071924.1', 'WP_115289801.1', 'WP_078149679.1', 'WP_303752076.1', 'WP_078150437.1', 'WP_001792493.1', 'WP_078064944.1', 'WP_078061122.1', 'WP_115305662.1', 'WP_072398206.1', 'WP_281961882.1', 'WP_217175410.1', 'WP_162635588.1', 'WP_078066006.1', 'WP_001789229.1', 'WP_103188000.1', 'WP_072491208.1', 'W…
327	['WP_078061123.1', 'WP_072361956.1', 'WP_217175411.1', 'WP_246864076.1', 'WP_001790675.1', 'WP_010956661.1', 'WP_115305664.1', 'WP_072398205.1', 'WP_072491207.1', 'WP_103204886.1', 'WP_072386983.1', 'WP_154284588.1', 'WP_078316606.1']
328	['WP_001795457.1', 'WP_001803107.1', 'WP_233786714.1', 'WP_123090484.1', 'WP_078071924.1', 'WP_115289801.1', 'WP_072386984.1', 'WP_078149679.1', 'WP_303752076.1', 'WP_078150437.1', 'WP_001792493.1', 'WP_078064944.1', 'WP_078061122.1', 'WP_072398206.1', 'WP_115305662.1', 'WP_281961882.1', 'WP_217175410.1', 'WP_162635588.1', 'WP_078066006.1', 'WP_001789229.1', 'WP_103188000.1', 'WP_072491208.1', 'W…
329	['WP_072426462.1', 'WP_001803199.1', 'WP_000794620.1', 'WP_152754180.1', 'WP_042727637.1', 'WP_153909194.1', 'WP_078377289.1', 'WP_254414314.1', 'WP_000794589.1', 'WP_117427627.1', 'WP_154801134.1', 'WP_031786560.1', 'WP_123090370.1', 'WP_000794655.1', 'WP_000794590.1', 'WP_000794618.1', 'WP_138076766.1', 'WP_117434024.1', 'WP_267251142.1', 'WP_064626844.1', 'WP_274544427.1', 'WP_267240591.1', 'W…
330	['WP_001549770.1', 'WP_031865193.1', 'WP_135033723.1', 'WP_001670185.1', 'WP_041497881.1', 'WP_001837262.1', 'WP_001815325.1', 'WP_001837491.1', 'WP_017328561.1', 'WP_217656483.1', 'WP_200667633.1', 'WP_000608000.1', 'WP_281228673.1', 'WP_001227888.1', 'WP_274544425.1']
331	['WP_072433166.1', 'WP_260645691.1']
332	['WP_001795457.1', 'WP_001803107.1', 'WP_233786714.1', 'WP_123090484.1', 'WP_115289801.1', 'WP_078071924.1', 'WP_072386984.1', 'WP_078149679.1', 'WP_303752076.1', 'WP_078150437.1', 'WP_001792493.1', 'WP_078064944.1', 'WP_078061122.1', 'WP_072398206.1', 'WP_115305662.1', 'WP_217175410.1', 'WP_162635588.1', 'WP_281961882.1', 'WP_078066006.1', 'WP_194382390.1', 'WP_001789229.1', 'WP_103188000.1', 'W…
333	['WP_001549770.1', 'WP_031865193.1', 'WP_135033723.1', 'WP_001670185.1', 'WP_041497881.1', 'WP_001837262.1', 'WP_001815325.1', 'WP_001837491.1', 'WP_017328561.1', 'WP_217656483.1', 'WP_200667633.1', 'WP_000608000.1', 'WP_281228673.1', 'WP_001227888.1', 'WP_274544425.1']
334	['WP_001549770.1', 'WP_031865193.1', 'WP_135033723.1', 'WP_001670185.1', 'WP_041497881.1', 'WP_001837262.1', 'WP_001815325.1', 'WP_001837491.1', 'WP_017328561.1', 'WP_217656483.1', 'WP_200667633.1', 'WP_000608000.1', 'WP_281228673.1', 'WP_001227888.1', 'WP_274544425.1']
335	['WP_000990133.1', 'WP_000990135.1', 'WP_072491200.1', 'WP_000990134.1', 'WP_228584802.1']
336	['WP_115289808.1', 'WP_049296623.1', 'WP_072491201.1', 'WP_250790090.1', 'WP_000876655.1', 'WP_000876643.1', 'WP_000876662.1', 'WP_000876657.1', 'WP_000876654.1', 'WP_115305671.1', 'WP_000876661.1', 'WP_252549891.1', 'WP_000876663.1', 'WP_154427299.1', 'WP_194382386.1', 'WP_070006130.1', 'WP_217175416.1', 'WP_000876634.1', 'WP_044291114.1', 'WP_115295929.1', 'WP_000876638.1', 'WP_050962965.1', 'W…
337	['WP_000481425.1', 'WP_000481427.1', 'WP_252549889.1', 'WP_000481406.1', 'WP_115295928.1', 'WP_000481428.1', 'WP_115289807.1', 'WP_217175415.1', 'WP_000481421.1', 'WP_089520902.1', 'WP_072491202.1', 'WP_103144265.1', 'WP_072526351.1', 'WP_000481409.1']
338	['WP_049308260.1', 'WP_072491206.1', 'WP_217175413.1', 'WP_001549770.1', 'WP_031865193.1', 'WP_001815325.1', 'WP_135033723.1', 'WP_001670185.1', 'WP_041497881.1', 'WP_001837262.1', 'WP_001837491.1', 'WP_017328561.1', 'WP_217656483.1', 'WP_000608000.1', 'WP_001227888.1']
339	['WP_217175411.1', 'WP_010956661.1', 'WP_001790675.1', 'WP_072491207.1', 'WP_115305664.1', 'WP_154284588.1', 'WP_072386983.1', 'WP_078316606.1', 'WP_246864076.1', 'WP_078061123.1', 'WP_072361956.1', 'WP_103204886.1', 'WP_072398205.1']
340	['WP_001795457.1', 'WP_001803107.1', 'WP_115289801.1', 'WP_233786714.1', 'WP_123090484.1', 'WP_078071924.1', 'WP_072386984.1', 'WP_078149679.1', 'WP_303752076.1', 'WP_078150437.1', 'WP_001792493.1', 'WP_078061122.1', 'WP_078064944.1', 'WP_115305662.1', 'WP_072398206.1', 'WP_162635588.1', 'WP_217175410.1', 'WP_072491208.1', 'WP_281961882.1', 'WP_078066006.1', 'WP_001789229.1', 'WP_103188000.1', 'W…
341	['WP_181877572.1', 'WP_000270266.1', 'WP_115289798.1', 'WP_070040312.1', 'WP_072491210.1', 'WP_000521958.1', 'WP_070867639.1', 'WP_000521959.1', 'WP_047335194.1', 'WP_045177706.1', 'WP_054189033.1', 'WP_072508974.1', 'WP_094979423.1', 'WP_014532696.1', 'WP_203228337.1', 'WP_284038994.1']
342	['WP_098818004.1', 'WP_000217466.1', 'WP_000217469.1', 'WP_000217472.1', 'WP_031586057.1', 'WP_000217459.1', 'WP_115211517.1', 'WP_000217467.1', 'WP_000217471.1', 'WP_115295922.1', 'WP_072491212.1', 'WP_115305659.1', 'WP_154284531.1', 'WP_000217450.1', 'WP_228650088.1', 'WP_050974194.1', 'WP_065315431.1', 'WP_000217473.1', 'WP_054189891.1', 'WP_006191053.1', 'WP_115289796.1', 'WP_000824937.1', 'W…
343	['WP_001034772.1', 'WP_001034725.1', 'WP_044291083.1', 'WP_001034756.1', 'WP_001034726.1', 'WP_001034770.1', 'WP_115305658.1', 'WP_117207382.1', 'WP_000162201.1', 'WP_052996502.1', 'WP_154284530.1', 'WP_054189892.1', 'WP_001033388.1', 'WP_061642132.1', 'WP_000162196.1', 'WP_000162206.1', 'WP_000162188.1', 'WP_000162190.1', 'WP_262529174.1', 'WP_001034774.1', 'WP_070867638.1', 'WP_001034754.1', 'W…
344	['WP_001034770.1', 'WP_000162201.1', 'WP_000162206.1', 'WP_000162190.1', 'WP_262529174.1', 'WP_061642132.1', 'WP_001034772.1', 'WP_001034756.1', 'WP_044291083.1', 'WP_001034725.1', 'WP_000037510.1', 'WP_070867638.1', 'WP_001034726.1', 'WP_001034774.1', 'WP_001034754.1', 'WP_117207382.1', 'WP_052996502.1', 'WP_031865190.1', 'WP_001033388.1', 'WP_115305658.1', 'WP_154284530.1', 'WP_001034764.1', 'W…
345	['WP_000202039.1', 'WP_065315872.1', 'WP_204177302.1', 'WP_109183150.1', 'WP_072491215.1', 'WP_115305656.1', 'WP_006191049.1', 'WP_000202037.1', 'WP_250736923.1', 'WP_054189895.1', 'WP_000202044.1', 'WP_072497463.1']
346	['WP_001081680.1', 'WP_043044941.1', 'WP_001081690.1', 'WP_001081682.1', 'WP_072491216.1', 'WP_001081686.1', 'WP_274544423.1', 'WP_001081688.1', 'WP_111743916.1', 'WP_162635051.1', 'WP_001014421.1', 'WP_001081681.1']
347	['WP_001146763.1', 'WP_072497462.1', 'WP_001146762.1', 'WP_115118066.1', 'WP_052998913.1']
348	['WP_000202039.1', 'WP_065315872.1', 'WP_204177302.1', 'WP_109183150.1', 'WP_072491215.1', 'WP_000202037.1', 'WP_115305656.1', 'WP_006191049.1', 'WP_250736923.1', 'WP_054189895.1', 'WP_000202044.1', 'WP_072497463.1']
349	['WP_000824937.1', 'WP_000824955.1', 'WP_233682470.1', 'WP_115305655.1', 'WP_098818006.1', 'WP_115289796.1', 'WP_126509098.1', 'WP_076747283.1', 'WP_000824941.1', 'WP_254414316.1', 'WP_111686123.1', 'WP_000824933.1', 'WP_072497464.1', 'WP_228650088.1', 'WP_098818004.1', 'WP_000217467.1', 'WP_000217466.1', 'WP_000217471.1', 'WP_000217469.1', 'WP_000217472.1', 'WP_000217450.1', 'WP_054189891.1', 'W…
350	['WP_072497465.1', 'WP_000910581.1', 'WP_000910574.1', 'WP_000910576.1', 'WP_000910575.1', 'WP_000910580.1']
351	['WP_072508974.1', 'WP_000521958.1', 'WP_094979423.1', 'WP_070867639.1', 'WP_000521959.1', 'WP_047335194.1', 'WP_203228337.1', 'WP_045177706.1', 'WP_284038994.1', 'WP_014532696.1', 'WP_181877572.1', 'WP_070040312.1', 'WP_072491210.1', 'WP_000270266.1', 'WP_115289798.1', 'WP_054189033.1']
352	['WP_000481425.1', 'WP_000481427.1', 'WP_252549889.1', 'WP_115295928.1', 'WP_000481428.1', 'WP_000481406.1', 'WP_115289807.1', 'WP_217175415.1', 'WP_000481421.1', 'WP_089520902.1', 'WP_072526351.1', 'WP_103144265.1', 'WP_072491202.1', 'WP_000481409.1']
353	['WP_001034772.1', 'WP_001034725.1', 'WP_044291083.1', 'WP_001034756.1', 'WP_001033388.1', 'WP_072528037.1', 'WP_001034726.1', 'WP_001034770.1', 'WP_117207382.1', 'WP_115305658.1', 'WP_052996502.1', 'WP_000162201.1', 'WP_154284530.1', 'WP_061642132.1', 'WP_054189892.1', 'WP_000162206.1', 'WP_000162196.1', 'WP_000162188.1', 'WP_000162190.1', 'WP_262529174.1', 'WP_001034774.1', 'WP_070867638.1', 'W…
354	['WP_001034770.1', 'WP_000162201.1', 'WP_001034772.1', 'WP_044291083.1', 'WP_001034725.1', 'WP_000162206.1', 'WP_001034756.1', 'WP_000162190.1', 'WP_262529174.1', 'WP_061642132.1', 'WP_001034726.1', 'WP_117207382.1', 'WP_001034774.1', 'WP_115305658.1', 'WP_052996502.1', 'WP_000037510.1', 'WP_070867638.1', 'WP_001034754.1', 'WP_154284530.1', 'WP_054189892.1', 'WP_001033388.1', 'WP_031865190.1', 'W…
355	['WP_001034770.1', 'WP_001034772.1', 'WP_000162201.1', 'WP_044291083.1', 'WP_001034725.1', 'WP_000162206.1', 'WP_117207382.1', 'WP_001034756.1', 'WP_061642132.1', 'WP_001034726.1', 'WP_262529174.1', 'WP_000162190.1', 'WP_052996502.1', 'WP_115305658.1', 'WP_001034774.1', 'WP_000037510.1', 'WP_154284530.1', 'WP_054189892.1', 'WP_072528039.1', 'WP_070867638.1', 'WP_001034754.1', 'WP_001033388.1', 'W…
356	['WP_001034770.1', 'WP_000162201.1', 'WP_000162206.1', 'WP_000162190.1', 'WP_262529174.1', 'WP_001034772.1', 'WP_001034725.1', 'WP_044291083.1', 'WP_061642132.1', 'WP_001034774.1', 'WP_000037510.1', 'WP_001034756.1', 'WP_070867638.1', 'WP_001034754.1', 'WP_001034726.1', 'WP_031865190.1', 'WP_117207382.1', 'WP_052996502.1', 'WP_115305658.1', 'WP_072528040.1', 'WP_154284530.1', 'WP_054189892.1', 'W…
357	['WP_001795457.1', 'WP_001803107.1', 'WP_233786714.1', 'WP_123090484.1', 'WP_078071924.1', 'WP_115289801.1', 'WP_072386984.1', 'WP_078149679.1', 'WP_303752076.1', 'WP_078150437.1', 'WP_001792493.1', 'WP_078064944.1', 'WP_078061122.1', 'WP_115305662.1', 'WP_072398206.1', 'WP_281961882.1', 'WP_217175410.1', 'WP_162635588.1', 'WP_078066006.1', 'WP_075583758.1', 'WP_001789229.1', 'WP_103188000.1', 'W…
358	['WP_001795457.1', 'WP_001803107.1', 'WP_233786714.1', 'WP_123090484.1', 'WP_115289801.1', 'WP_078071924.1', 'WP_072386984.1', 'WP_078149679.1', 'WP_303752076.1', 'WP_078150437.1', 'WP_001792493.1', 'WP_078064944.1', 'WP_078061122.1', 'WP_072398206.1', 'WP_115305662.1', 'WP_217175410.1', 'WP_162635588.1', 'WP_281961882.1', 'WP_078066006.1', 'WP_194382390.1', 'WP_001789229.1', 'WP_103188000.1', 'W…
359	['WP_000824937.1', 'WP_000824955.1', 'WP_233682470.1', 'WP_098818006.1', 'WP_115305655.1', 'WP_115289796.1', 'WP_126509098.1', 'WP_076747283.1', 'WP_000824941.1', 'WP_254414316.1', 'WP_111686123.1', 'WP_000824933.1', 'WP_072497464.1', 'WP_098818004.1', 'WP_228650088.1', 'WP_000217467.1', 'WP_000217466.1', 'WP_000217471.1', 'WP_000217469.1', 'WP_054189891.1', 'WP_000217472.1', 'WP_000217450.1', 'W…
360	['WP_001791851.1', 'WP_031873278.1', 'WP_020978354.1', 'WP_076747285.1', 'WP_031864358.1', 'WP_168753474.1']
361	['WP_000966098.1', 'WP_000966095.1', 'WP_000966097.1', 'WP_194382389.1', 'WP_000966093.1', 'WP_111152775.1', 'WP_014532699.1', 'WP_115305665.1', 'WP_103204887.1', 'WP_077156122.1', 'WP_000966094.1', 'WP_076747288.1', 'WP_115289802.1', 'WP_000966101.1', 'WP_111048390.1', 'WP_000966091.1', 'WP_217175412.1', 'WP_270758363.1', 'WP_115207428.1', 'WP_111743918.1', 'WP_000966099.1', 'WP_111164619.1', 'W…
362	['WP_000966098.1', 'WP_000966095.1', 'WP_000966097.1', 'WP_194382389.1', 'WP_111152775.1', 'WP_000966093.1', 'WP_014532699.1', 'WP_115305665.1', 'WP_077156122.1', 'WP_103204887.1', 'WP_000966094.1', 'WP_115289802.1', 'WP_076747288.1', 'WP_111048390.1', 'WP_000966101.1', 'WP_000966091.1', 'WP_217175412.1', 'WP_270758363.1', 'WP_115207428.1', 'WP_111743918.1', 'WP_000966099.1', 'WP_111164619.1', 'W…
363	['WP_001795457.1', 'WP_001803107.1', 'WP_233786714.1', 'WP_115289801.1', 'WP_123090484.1', 'WP_078071924.1', 'WP_072386984.1', 'WP_078149679.1', 'WP_303752076.1', 'WP_078150437.1', 'WP_001792493.1', 'WP_078061122.1', 'WP_078064944.1', 'WP_115305662.1', 'WP_072398206.1', 'WP_162635588.1', 'WP_217175410.1', 'WP_281961882.1', 'WP_001789229.1', 'WP_078066006.1', 'WP_103188000.1', 'WP_072491208.1', 'W…
364	['WP_001795457.1', 'WP_001803107.1', 'WP_115289801.1', 'WP_233786714.1', 'WP_123090484.1', 'WP_078071924.1', 'WP_072386984.1', 'WP_078149679.1', 'WP_303752076.1', 'WP_078150437.1', 'WP_001792493.1', 'WP_078061122.1', 'WP_078064944.1', 'WP_115305662.1', 'WP_162635588.1', 'WP_072398206.1', 'WP_217175410.1', 'WP_281961882.1', 'WP_001789229.1', 'WP_078066006.1', 'WP_072491208.1', 'WP_103188000.1', 'W…
365	['WP_078061123.1', 'WP_072361956.1', 'WP_217175411.1', 'WP_246864076.1', 'WP_001790675.1', 'WP_010956661.1', 'WP_115305664.1', 'WP_072491207.1', 'WP_072398205.1', 'WP_103204886.1', 'WP_072386983.1', 'WP_154284588.1', 'WP_078316606.1']
366	['WP_001790144.1', 'WP_049280528.1', 'WP_078064636.1', 'WP_044291089.1', 'WP_042852824.1', 'WP_078149606.1', 'WP_033839447.1']
367	['WP_000581910.1', 'WP_001789226.1', 'WP_001549768.1', 'WP_001792494.1', 'WP_275401993.1', 'WP_020978357.1', 'WP_284039078.1', 'WP_316043860.1', 'WP_208936609.1', 'WP_226046844.1', 'WP_309484332.1', 'WP_284697054.1', 'WP_275401734.1', 'WP_031808291.1', 'WP_053077055.1', 'WP_025175020.1', 'WP_000581909.1', 'WP_000581921.1', 'WP_000972660.1', 'WP_014532698.1', 'WP_250790127.1', 'WP_000581906.1', 'W…
368	['WP_001795457.1', 'WP_001803107.1', 'WP_233786714.1', 'WP_115289801.1', 'WP_123090484.1', 'WP_078071924.1', 'WP_072386984.1', 'WP_078149679.1', 'WP_303752076.1', 'WP_078150437.1', 'WP_078064944.1', 'WP_001792493.1', 'WP_078061122.1', 'WP_115305662.1', 'WP_072398206.1', 'WP_217175410.1', 'WP_162635588.1', 'WP_001789229.1', 'WP_281961882.1', 'WP_078066006.1', 'WP_103188000.1', 'WP_072491208.1', 'W…
369	['WP_001795457.1', 'WP_001803107.1', 'WP_233786714.1', 'WP_123090484.1', 'WP_078071924.1', 'WP_115289801.1', 'WP_072386984.1', 'WP_078149679.1', 'WP_303752076.1', 'WP_078150437.1', 'WP_001792493.1', 'WP_078064944.1', 'WP_078061122.1', 'WP_115305662.1', 'WP_072398206.1', 'WP_078066006.1', 'WP_162635588.1', 'WP_281961882.1', 'WP_217175410.1', 'WP_103188000.1', 'WP_001789229.1', 'WP_194382390.1', 'W…
370	['WP_001795457.1', 'WP_001803107.1', 'WP_233786714.1', 'WP_078071924.1', 'WP_123090484.1', 'WP_115289801.1', 'WP_072386984.1', 'WP_078149679.1', 'WP_303752076.1', 'WP_078150437.1', 'WP_001792493.1', 'WP_078064944.1', 'WP_078061122.1', 'WP_115305662.1', 'WP_072398206.1', 'WP_281961882.1', 'WP_217175410.1', 'WP_162635588.1', 'WP_078066006.1', 'WP_001789229.1', 'WP_103188000.1', 'WP_072491208.1', 'W…
371	['WP_001549768.1', 'WP_001792494.1', 'WP_020978357.1', 'WP_284039078.1', 'WP_001789226.1', 'WP_316043860.1', 'WP_208936609.1', 'WP_226046844.1', 'WP_309484332.1', 'WP_275401734.1', 'WP_031808291.1', 'WP_275401993.1', 'WP_053077055.1', 'WP_025175020.1', 'WP_000581909.1', 'WP_000972660.1', 'WP_014532698.1', 'WP_250790127.1', 'WP_000581906.1', 'WP_283397562.1', 'WP_234743805.1', 'WP_216448981.1', 'W…
372	['WP_001795457.1', 'WP_001803107.1', 'WP_233786714.1', 'WP_123090484.1', 'WP_078071924.1', 'WP_115289801.1', 'WP_072386984.1', 'WP_078149679.1', 'WP_303752076.1', 'WP_078150437.1', 'WP_001792493.1', 'WP_078064944.1', 'WP_078061122.1', 'WP_115305662.1', 'WP_072398206.1', 'WP_281961882.1', 'WP_217175410.1', 'WP_162635588.1', 'WP_078066006.1', 'WP_001789229.1', 'WP_103188000.1', 'WP_072491208.1', 'W…
373	['WP_001795457.1', 'WP_001803107.1', 'WP_115289801.1', 'WP_233786714.1', 'WP_123090484.1', 'WP_078071924.1', 'WP_072386984.1', 'WP_078149679.1', 'WP_303752076.1', 'WP_078150437.1', 'WP_001792493.1', 'WP_078061122.1', 'WP_078064944.1', 'WP_115305662.1', 'WP_072398206.1', 'WP_162635588.1', 'WP_217175410.1', 'WP_281961882.1', 'WP_001789229.1', 'WP_078103770.1', 'WP_078066006.1', 'WP_103188000.1', 'W…
374	['WP_001790144.1', 'WP_049280528.1', 'WP_078149606.1', 'WP_042852824.1', 'WP_044291089.1', 'WP_033839447.1', 'WP_078064636.1']
375	['WP_001795457.1', 'WP_001803107.1', 'WP_233786714.1', 'WP_123090484.1', 'WP_078071924.1', 'WP_115289801.1', 'WP_072386984.1', 'WP_078149679.1', 'WP_303752076.1', 'WP_078150437.1', 'WP_001792493.1', 'WP_078064944.1', 'WP_078061122.1', 'WP_115305662.1', 'WP_072398206.1', 'WP_281961882.1', 'WP_217175410.1', 'WP_162635588.1', 'WP_078066006.1', 'WP_001789229.1', 'WP_103188000.1', 'WP_072491208.1', 'W…
376	['WP_001795457.1', 'WP_001803107.1', 'WP_233786714.1', 'WP_123090484.1', 'WP_078071924.1', 'WP_115289801.1', 'WP_072386984.1', 'WP_078149679.1', 'WP_303752076.1', 'WP_078150437.1', 'WP_001792493.1', 'WP_078064944.1', 'WP_078061122.1', 'WP_115305662.1', 'WP_072398206.1', 'WP_281961882.1', 'WP_217175410.1', 'WP_162635588.1', 'WP_078066006.1', 'WP_001789229.1', 'WP_103188000.1', 'WP_072491208.1', 'W…
377	['WP_208936609.1', 'WP_001549768.1', 'WP_001792494.1', 'WP_020978357.1', 'WP_284039078.1', 'WP_001789226.1', 'WP_316043860.1', 'WP_309484332.1', 'WP_226046844.1', 'WP_275401734.1', 'WP_031808291.1', 'WP_275401993.1', 'WP_025175020.1', 'WP_000581909.1', 'WP_053077055.1', 'WP_216448981.1', 'WP_000972660.1', 'WP_014532698.1', 'WP_250790127.1', 'WP_000581906.1', 'WP_000581904.1', 'WP_001826866.1', 'W…
378	['WP_078156855.1', 'WP_000581889.1', 'WP_044291092.1', 'WP_155978316.1', 'WP_103188004.1', 'WP_000581892.1', 'WP_115276685.1', 'WP_099560956.1', 'WP_061734927.1', 'WP_208936609.1', 'WP_031865191.1', 'WP_111314085.1', 'WP_031864716.1', 'WP_179943579.1', 'WP_000581890.1', 'WP_089418718.1', 'WP_000581900.1', 'WP_194382392.1', 'WP_000972290.1', 'WP_000972286.1', 'WP_111064851.1', 'WP_049307687.1', 'W…
379	['WP_000037439.1', 'WP_000162201.1', 'WP_000162206.1', 'WP_000162190.1', 'WP_262529174.1', 'WP_001034770.1', 'WP_000037510.1', 'WP_115289797.1', 'WP_154284529.1', 'WP_078156856.1', 'WP_209205832.1', 'WP_001034774.1', 'WP_001034725.1', 'WP_044291083.1', 'WP_001034772.1', 'WP_052996502.1', 'WP_001034726.1', 'WP_031865190.1', 'WP_072528037.1', 'WP_054189892.1', 'WP_001033388.1', 'WP_001034756.1', 'W…
380	['WP_000581910.1', 'WP_001789226.1', 'WP_208936609.1', 'WP_001549768.1', 'WP_001792494.1', 'WP_275401993.1', 'WP_020978357.1', 'WP_284039078.1', 'WP_316043860.1', 'WP_226046844.1', 'WP_309484332.1', 'WP_284697054.1', 'WP_275401734.1', 'WP_031808291.1', 'WP_078172038.1', 'WP_025175020.1', 'WP_000581909.1', 'WP_053077055.1', 'WP_000581921.1', 'WP_216448981.1', 'WP_000972660.1', 'WP_014532698.1', 'W…
381	['WP_217175411.1', 'WP_010956661.1', 'WP_001790675.1', 'WP_115305664.1', 'WP_072491207.1', 'WP_154284588.1', 'WP_072386983.1', 'WP_078316606.1', 'WP_246864076.1', 'WP_078061123.1', 'WP_072361956.1', 'WP_072398205.1', 'WP_103204886.1']
382	['WP_001549768.1', 'WP_001792494.1', 'WP_020978357.1', 'WP_208936609.1', 'WP_284039078.1', 'WP_001789226.1', 'WP_316043860.1', 'WP_309484332.1', 'WP_226046844.1', 'WP_275401734.1', 'WP_031808291.1', 'WP_275401993.1', 'WP_025175020.1', 'WP_000581909.1', 'WP_053077055.1', 'WP_000972660.1', 'WP_014532698.1', 'WP_250790127.1', 'WP_000581906.1', 'WP_216448981.1', 'WP_283397562.1', 'WP_000581904.1', 'W…
383	['WP_000794620.1', 'WP_042727637.1', 'WP_078377289.1', 'WP_072426462.1', 'WP_254414314.1', 'WP_000794589.1', 'WP_117427627.1', 'WP_154801134.1', 'WP_001803199.1', 'WP_031786560.1', 'WP_123090370.1', 'WP_000794655.1', 'WP_000794618.1', 'WP_000794590.1', 'WP_138076766.1', 'WP_152754180.1', 'WP_117434024.1', 'WP_153909194.1', 'WP_267251142.1', 'WP_064626844.1', 'WP_274544427.1', 'WP_000794647.1', 'W…
384	['WP_001549770.1', 'WP_031865193.1', 'WP_001815325.1', 'WP_135033723.1', 'WP_001670185.1', 'WP_041497881.1', 'WP_001837262.1', 'WP_001837491.1', 'WP_017328561.1', 'WP_200667633.1', 'WP_217656483.1', 'WP_000608000.1', 'WP_001227888.1']
385	['WP_258026422.1', 'WP_150855440.1', 'WP_083316209.1', 'WP_054189881.1', 'WP_238992534.1', 'WP_069993787.1', 'WP_210994182.1', 'WP_115118064.1', 'WP_050960592.1', 'WP_194382388.1', 'WP_064134638.1', 'WP_259379935.1', 'WP_114291235.1', 'WP_282569573.1', 'WP_031867001.1', 'WP_111064847.1', 'WP_101526994.1', 'WP_031865150.1', 'WP_000794620.1', 'WP_078377289.1', 'WP_072426462.1', 'WP_064626844.1', 'W…
386	['WP_086094926.1', 'WP_001066123.1']
387	['WP_000755954.1', 'WP_000755950.1', 'WP_000755944.1', 'WP_126509100.1', 'WP_000755951.1', 'WP_000755946.1', 'WP_086097086.1', 'WP_290461786.1', 'WP_111164620.1']
388	['WP_208936609.1', 'WP_216448981.1', 'WP_000581904.1', 'WP_001826866.1', 'WP_000581889.1', 'WP_044291092.1', 'WP_001549768.1', 'WP_001792494.1', 'WP_000581892.1', 'WP_103188004.1', 'WP_155978316.1', 'WP_020978357.1', 'WP_000581905.1', 'WP_284039078.1', 'WP_031865191.1', 'WP_162655295.1', 'WP_316043860.1', 'WP_001789226.1', 'WP_115276685.1', 'WP_309484332.1', 'WP_179943579.1', 'WP_031929883.1', 'W…
389	['WP_000481425.1', 'WP_000481427.1', 'WP_252549889.1', 'WP_089520902.1', 'WP_115295928.1', 'WP_000481428.1', 'WP_000481406.1', 'WP_115289807.1', 'WP_217175415.1', 'WP_000481421.1', 'WP_103144265.1', 'WP_072491202.1', 'WP_072526351.1', 'WP_000481409.1']
390	['WP_072508974.1', 'WP_094979423.1', 'WP_000521958.1', 'WP_000521959.1', 'WP_070867639.1', 'WP_047335194.1', 'WP_203228337.1', 'WP_045177706.1', 'WP_284038994.1', 'WP_014532696.1', 'WP_181877572.1', 'WP_070040312.1', 'WP_072491210.1', 'WP_000270266.1', 'WP_115289798.1', 'WP_054189033.1']
391	['WP_031867001.1', 'WP_096784200.1', 'WP_000841422.1', 'WP_000841425.1', 'WP_153909195.1', 'WP_123090483.1', 'WP_050956300.1', 'WP_194382388.1', 'WP_031869422.1', 'WP_111164615.1', 'WP_031925028.1', 'WP_111743920.1', 'WP_220359209.1', 'WP_064134638.1', 'WP_259379935.1', 'WP_045176588.1', 'WP_054189883.1', 'WP_258026423.1', 'WP_256326302.1', 'WP_000841412.1', 'WP_258026422.1', 'WP_256326303.1', 'W…
392	['WP_001795457.1', 'WP_001803107.1', 'WP_115289801.1', 'WP_233786714.1', 'WP_123090484.1', 'WP_078071924.1', 'WP_072386984.1', 'WP_078149679.1', 'WP_303752076.1', 'WP_078150437.1', 'WP_001792493.1', 'WP_078061122.1', 'WP_078064944.1', 'WP_115305662.1', 'WP_072398206.1', 'WP_162635588.1', 'WP_217175410.1', 'WP_072491208.1', 'WP_281961882.1', 'WP_078066006.1', 'WP_001789229.1', 'WP_103188000.1', 'W…
393	['WP_098818004.1', 'WP_000217466.1', 'WP_000217469.1', 'WP_000217472.1', 'WP_031586057.1', 'WP_000217459.1', 'WP_115211517.1', 'WP_000217467.1', 'WP_000217471.1', 'WP_115295922.1', 'WP_115305659.1', 'WP_154284531.1', 'WP_072491212.1', 'WP_000217450.1', 'WP_228650088.1', 'WP_050974194.1', 'WP_065315431.1', 'WP_000217473.1', 'WP_054189891.1', 'WP_006191053.1', 'WP_115289796.1', 'WP_000824937.1', 'W…
394	['WP_001034770.1', 'WP_000162201.1', 'WP_000162206.1', 'WP_000162190.1', 'WP_262529174.1', 'WP_061642132.1', 'WP_001034772.1', 'WP_001034756.1', 'WP_044291083.1', 'WP_001034725.1', 'WP_000037510.1', 'WP_070867638.1', 'WP_001034726.1', 'WP_001034774.1', 'WP_001034754.1', 'WP_117207382.1', 'WP_052996502.1', 'WP_031865190.1', 'WP_001033388.1', 'WP_115305658.1', 'WP_001034764.1', 'WP_000037439.1', 'W…
395	['WP_000824937.1', 'WP_000824955.1', 'WP_098818006.1', 'WP_233682470.1', 'WP_115305655.1', 'WP_115289796.1', 'WP_126509098.1', 'WP_076747283.1', 'WP_000824941.1', 'WP_254414316.1', 'WP_111686123.1', 'WP_000824933.1', 'WP_072497464.1', 'WP_000217467.1', 'WP_228650088.1', 'WP_098818004.1', 'WP_000217466.1', 'WP_000217471.1', 'WP_000217469.1', 'WP_000217472.1', 'WP_000217450.1', 'WP_031586057.1', 'W…
396	['WP_099560956.1', 'WP_208936609.1', 'WP_001826866.1', 'WP_000581889.1', 'WP_044291092.1', 'WP_155978316.1', 'WP_000581892.1', 'WP_216448981.1', 'WP_103188004.1', 'WP_115276685.1', 'WP_000581904.1', 'WP_031865191.1', 'WP_031864716.1', 'WP_111314085.1', 'WP_179943579.1', 'WP_000581905.1', 'WP_000581890.1', 'WP_001549768.1', 'WP_001792494.1', 'WP_020978357.1', 'WP_162655295.1', 'WP_089418718.1', 'W…
397	['WP_101526993.1', 'WP_000998872.1', 'WP_000998869.1', 'WP_006191079.1', 'WP_111164616.1', 'WP_000359185.1']
398	['WP_101526994.1', 'WP_000794651.1', 'WP_258026422.1', 'WP_233644468.1', 'WP_083316209.1', 'WP_153671965.1', 'WP_049308260.1', 'WP_072491206.1', 'WP_217175413.1', 'WP_001205105.1', 'WP_000608000.1', 'WP_017328561.1', 'WP_001837491.1', 'WP_111743919.1', 'WP_001837262.1', 'WP_031811316.1', 'WP_217656483.1', 'WP_041497881.1', 'WP_001670185.1', 'WP_165810880.1', 'WP_001205090.1', 'WP_111686125.1', 'W…
399	['WP_000481425.1', 'WP_000481427.1', 'WP_252549889.1', 'WP_000481428.1', 'WP_115295928.1', 'WP_103144265.1', 'WP_000481406.1', 'WP_115289807.1', 'WP_217175415.1', 'WP_000481421.1', 'WP_089520902.1', 'WP_072491202.1', 'WP_072526351.1', 'WP_000481409.1']
400	['WP_111132059.1', 'WP_000217723.1', 'WP_000217724.1', 'WP_000217714.1', 'WP_000217721.1', 'WP_000217722.1', 'WP_000217712.1', 'WP_103204885.1', 'WP_154284589.1', 'WP_000217710.1', 'WP_115305663.1', 'WP_000217716.1', 'WP_103144573.1', 'WP_000217725.1', 'WP_006191072.1', 'WP_000217709.1', 'WP_054189884.1', 'WP_250414159.1', 'WP_001804023.1', 'WP_043859570.1', 'WP_258026424.1']
401	['WP_000678764.1', 'WP_103187999.1', 'WP_226046842.1', 'WP_029754278.1']
402	['WP_001795457.1', 'WP_001803107.1', 'WP_233786714.1', 'WP_115289801.1', 'WP_123090484.1', 'WP_078071924.1', 'WP_072386984.1', 'WP_078149679.1', 'WP_303752076.1', 'WP_078150437.1', 'WP_001792493.1', 'WP_078064944.1', 'WP_078061122.1', 'WP_115305662.1', 'WP_103188000.1', 'WP_072398206.1', 'WP_162635588.1', 'WP_217175410.1', 'WP_281961882.1', 'WP_078066006.1', 'WP_001789229.1', 'WP_072491208.1', 'W…
403	['WP_208936609.1', 'WP_216448981.1', 'WP_000581904.1', 'WP_001826866.1', 'WP_000581889.1', 'WP_044291092.1', 'WP_001549768.1', 'WP_001792494.1', 'WP_000581892.1', 'WP_103188004.1', 'WP_155978316.1', 'WP_020978357.1', 'WP_000581905.1', 'WP_284039078.1', 'WP_031865191.1', 'WP_316043860.1', 'WP_001789226.1', 'WP_162655295.1', 'WP_115276685.1', 'WP_309484332.1', 'WP_179943579.1', 'WP_031929883.1', 'W…
404	['WP_001795457.1', 'WP_001803107.1', 'WP_115289801.1', 'WP_233786714.1', 'WP_123090484.1', 'WP_078071924.1', 'WP_072386984.1', 'WP_078149679.1', 'WP_303752076.1', 'WP_078150437.1', 'WP_001792493.1', 'WP_078061122.1', 'WP_078064944.1', 'WP_115305662.1', 'WP_072398206.1', 'WP_162635588.1', 'WP_217175410.1', 'WP_281961882.1', 'WP_001789229.1', 'WP_078066006.1', 'WP_103188000.1', 'WP_072491208.1', 'W…
405	['WP_111132059.1', 'WP_000217723.1', 'WP_000217714.1', 'WP_000217724.1', 'WP_000217721.1', 'WP_103204885.1', 'WP_000217712.1', 'WP_000217722.1', 'WP_000217710.1', 'WP_154284589.1', 'WP_115305663.1', 'WP_000217716.1', 'WP_006191072.1', 'WP_000217725.1', 'WP_000217709.1', 'WP_103144573.1', 'WP_054189884.1', 'WP_250414159.1', 'WP_001804023.1', 'WP_043859570.1', 'WP_258026424.1']
406	['WP_078061123.1', 'WP_072361956.1', 'WP_217175411.1', 'WP_246864076.1', 'WP_001790675.1', 'WP_010956661.1', 'WP_115305664.1', 'WP_103204886.1', 'WP_072491207.1', 'WP_072398205.1', 'WP_072386983.1', 'WP_154284588.1', 'WP_078316606.1']
407	['WP_000966098.1', 'WP_000966095.1', 'WP_000966097.1', 'WP_194382389.1', 'WP_103204887.1', 'WP_000966093.1', 'WP_014532699.1', 'WP_115305665.1', 'WP_111152775.1', 'WP_077156122.1', 'WP_000966094.1', 'WP_115289802.1', 'WP_000966101.1', 'WP_076747288.1', 'WP_111048390.1', 'WP_000966091.1', 'WP_217175412.1', 'WP_270758363.1', 'WP_115207428.1', 'WP_111743918.1', 'WP_000966099.1', 'WP_111164619.1', 'W…
408	['WP_000581910.1', 'WP_001549768.1', 'WP_001792494.1', 'WP_020978357.1', 'WP_284039078.1', 'WP_001789226.1', 'WP_316043860.1', 'WP_208936609.1', 'WP_284697054.1', 'WP_226046844.1', 'WP_309484332.1', 'WP_275401734.1', 'WP_031808291.1', 'WP_275401993.1', 'WP_053077055.1', 'WP_025175020.1', 'WP_000581909.1', 'WP_000581921.1', 'WP_250790127.1', 'WP_000972660.1', 'WP_014532698.1', 'WP_000581906.1', 'W…
409	['WP_107378088.1', 'WP_031928808.1', 'WP_311163490.1', 'WP_112366372.1', 'WP_112380331.1', 'WP_001215400.1']
410	['WP_001549768.1', 'WP_001792494.1', 'WP_208936609.1', 'WP_020978357.1', 'WP_284039078.1', 'WP_001789226.1', 'WP_316043860.1', 'WP_226046844.1', 'WP_309484332.1', 'WP_275401734.1', 'WP_031808291.1', 'WP_275401993.1', 'WP_025175020.1', 'WP_000581909.1', 'WP_053077055.1', 'WP_000972660.1', 'WP_014532698.1', 'WP_216448981.1', 'WP_250790127.1', 'WP_000581906.1', 'WP_025174664.1', 'WP_025174710.1', 'W…
411	['WP_000202039.1', 'WP_109183150.1', 'WP_065315872.1', 'WP_204177302.1', 'WP_072491215.1', 'WP_115305656.1', 'WP_006191049.1', 'WP_000202037.1', 'WP_250736923.1', 'WP_054189895.1', 'WP_000202044.1', 'WP_072497463.1']
412	['WP_000978018.1', 'WP_111048388.1', 'WP_111152765.1', 'WP_000239216.1', 'WP_142352959.1', 'WP_115295924.1', 'WP_000083858.1', 'WP_070003673.1', 'WP_054189889.1', 'WP_115305660.1', 'WP_115289799.1', 'WP_111064850.1', 'WP_000083863.1', 'WP_001044255.1', 'WP_154284593.1', 'WP_311163489.1']
413	['WP_000966098.1', 'WP_000966095.1', 'WP_000966097.1', 'WP_194382389.1', 'WP_111152775.1', 'WP_000966093.1', 'WP_014532699.1', 'WP_115305665.1', 'WP_103204887.1', 'WP_111048390.1', 'WP_077156122.1', 'WP_000966094.1', 'WP_115289802.1', 'WP_076747288.1', 'WP_000966101.1', 'WP_000966091.1', 'WP_217175412.1', 'WP_270758363.1', 'WP_115207428.1', 'WP_111743918.1', 'WP_000966099.1', 'WP_111164619.1', 'W…
414	['WP_031865150.1', 'WP_111064847.1', 'WP_256326302.1', 'WP_000841412.1', 'WP_051158661.1', 'WP_115347680.1', 'WP_047210942.1', 'WP_285144397.1', 'WP_079199732.1', 'WP_050962966.1', 'WP_001205090.1', 'WP_165810880.1', 'WP_117219034.1', 'WP_117211691.1', 'WP_150855440.1', 'WP_031811316.1', 'WP_111686125.1', 'WP_111743919.1', 'WP_049308260.1', 'WP_072491206.1', 'WP_217175413.1', 'WP_041497881.1', 'W…
415	['WP_001549768.1', 'WP_208936609.1', 'WP_001792494.1', 'WP_020978357.1', 'WP_284039078.1', 'WP_001789226.1', 'WP_316043860.1', 'WP_309484332.1', 'WP_226046844.1', 'WP_275401734.1', 'WP_031808291.1', 'WP_275401993.1', 'WP_025175020.1', 'WP_000581909.1', 'WP_053077055.1', 'WP_000972660.1', 'WP_014532698.1', 'WP_250790127.1', 'WP_000581906.1', 'WP_216448981.1', 'WP_000581904.1', 'WP_025174664.1', 'W…
416	['WP_000239216.1', 'WP_142352959.1', 'WP_115295924.1', 'WP_070003673.1', 'WP_115305660.1', 'WP_115289799.1', 'WP_000083858.1', 'WP_054189889.1', 'WP_111064850.1', 'WP_000083863.1', 'WP_001044255.1', 'WP_154284593.1', 'WP_311163489.1', 'WP_000978018.1', 'WP_111048388.1', 'WP_111152765.1']
417	['WP_208936609.1', 'WP_216448981.1', 'WP_000581904.1', 'WP_001826866.1', 'WP_000581889.1', 'WP_044291092.1', 'WP_001549768.1', 'WP_001792494.1', 'WP_000581892.1', 'WP_103188004.1', 'WP_155978316.1', 'WP_020978357.1', 'WP_000581905.1', 'WP_031865191.1', 'WP_284039078.1', 'WP_162655295.1', 'WP_316043860.1', 'WP_001789226.1', 'WP_115276685.1', 'WP_309484332.1', 'WP_179943579.1', 'WP_031929883.1', 'W…
418	['WP_001034770.1', 'WP_001034772.1', 'WP_000162201.1', 'WP_044291083.1', 'WP_001034725.1', 'WP_262529174.1', 'WP_117207382.1', 'WP_001034756.1', 'WP_000162206.1', 'WP_061642132.1', 'WP_001034726.1', 'WP_115305658.1', 'WP_000162190.1', 'WP_154284530.1', 'WP_054189892.1', 'WP_052996502.1', 'WP_001034774.1', 'WP_000162196.1', 'WP_000037510.1', 'WP_070867638.1', 'WP_001033388.1', 'WP_001034754.1', 'W…
419	['WP_111132059.1', 'WP_000217723.1', 'WP_000217714.1', 'WP_000217724.1', 'WP_000217721.1', 'WP_000217712.1', 'WP_000217722.1', 'WP_103204885.1', 'WP_000217710.1', 'WP_154284589.1', 'WP_115305663.1', 'WP_000217716.1', 'WP_006191072.1', 'WP_000217725.1', 'WP_000217709.1', 'WP_103144573.1', 'WP_054189884.1', 'WP_250414159.1', 'WP_001804023.1', 'WP_043859570.1', 'WP_258026424.1']
420	['WP_000978018.1', 'WP_111152765.1', 'WP_111048388.1', 'WP_000239216.1', 'WP_142352959.1', 'WP_115295924.1', 'WP_070003673.1', 'WP_115305660.1', 'WP_115289799.1', 'WP_054189889.1', 'WP_000083858.1', 'WP_111064850.1', 'WP_000083863.1', 'WP_001044255.1', 'WP_154284593.1', 'WP_311163489.1']
421	['WP_001795457.1', 'WP_001803107.1', 'WP_233786714.1', 'WP_123090484.1', 'WP_078071924.1', 'WP_115289801.1', 'WP_072386984.1', 'WP_078149679.1', 'WP_303752076.1', 'WP_078150437.1', 'WP_001792493.1', 'WP_078064944.1', 'WP_078061122.1', 'WP_115305662.1', 'WP_072398206.1', 'WP_281961882.1', 'WP_217175410.1', 'WP_162635588.1', 'WP_078066006.1', 'WP_075583758.1', 'WP_001789229.1', 'WP_103188000.1', 'W…
422	['WP_000966098.1', 'WP_000966095.1', 'WP_000966097.1', 'WP_194382389.1', 'WP_111152775.1', 'WP_000966093.1', 'WP_014532699.1', 'WP_115305665.1', 'WP_103204887.1', 'WP_077156122.1', 'WP_000966094.1', 'WP_111048390.1', 'WP_115289802.1', 'WP_076747288.1', 'WP_000966101.1', 'WP_000966091.1', 'WP_217175412.1', 'WP_270758363.1', 'WP_115207428.1', 'WP_111743918.1', 'WP_000966099.1', 'WP_111164619.1', 'W…
423	['WP_031869422.1', 'WP_111164615.1', 'WP_220359209.1', 'WP_045176588.1', 'WP_000841439.1', 'WP_126509101.1', 'WP_258026423.1', 'WP_256326302.1', 'WP_000841412.1', 'WP_233644468.1', 'WP_258026422.1', 'WP_150855440.1', 'WP_256326303.1', 'WP_083316209.1', 'WP_153671965.1', 'WP_049308260.1', 'WP_001205105.1', 'WP_072491206.1', 'WP_217175413.1', 'WP_111686125.1', 'WP_031811316.1', 'WP_111743919.1', 'W…
424	['WP_000998872.1', 'WP_000998869.1', 'WP_006191079.1', 'WP_111164616.1', 'WP_101526993.1', 'WP_000359185.1']
425	['WP_000966098.1', 'WP_000966097.1', 'WP_000966095.1', 'WP_194382389.1', 'WP_115305665.1', 'WP_000966093.1', 'WP_014532699.1', 'WP_111152775.1', 'WP_103204887.1', 'WP_077156122.1', 'WP_000966101.1', 'WP_000966094.1', 'WP_115289802.1', 'WP_076747288.1', 'WP_111048390.1', 'WP_000966091.1', 'WP_217175412.1', 'WP_270758363.1', 'WP_115207428.1', 'WP_111743918.1', 'WP_000966099.1', 'WP_111164619.1', 'W…
426	['WP_000755954.1', 'WP_111164620.1', 'WP_000755950.1', 'WP_000755944.1', 'WP_126509100.1', 'WP_000755951.1', 'WP_000755946.1', 'WP_290461786.1', 'WP_086097086.1']
427	['WP_208936609.1', 'WP_216448981.1', 'WP_000581904.1', 'WP_000581889.1', 'WP_001826866.1', 'WP_001549768.1', 'WP_001792494.1', 'WP_044291092.1', 'WP_020978357.1', 'WP_155978316.1', 'WP_000581892.1', 'WP_103188004.1', 'WP_000581905.1', 'WP_284039078.1', 'WP_316043860.1', 'WP_001789226.1', 'WP_115276685.1', 'WP_309484332.1', 'WP_031865191.1', 'WP_226046844.1', 'WP_099560956.1', 'WP_162655295.1', 'W…
428	['WP_001034770.1', 'WP_000162201.1', 'WP_000162190.1', 'WP_000162206.1', 'WP_001034772.1', 'WP_044291083.1', 'WP_001034725.1', 'WP_262529174.1', 'WP_061642132.1', 'WP_001034756.1', 'WP_001034726.1', 'WP_001034774.1', 'WP_115305658.1', 'WP_070867638.1', 'WP_001034754.1', 'WP_000037510.1', 'WP_117207382.1', 'WP_052996502.1', 'WP_031865190.1', 'WP_054189892.1', 'WP_154284530.1', 'WP_000162196.1', 'W…
429	['WP_000824937.1', 'WP_000824955.1', 'WP_233682470.1', 'WP_098818006.1', 'WP_115305655.1', 'WP_115289796.1', 'WP_126509098.1', 'WP_076747283.1', 'WP_000824941.1', 'WP_254414316.1', 'WP_111686123.1', 'WP_000824933.1', 'WP_072497464.1', 'WP_098818004.1', 'WP_228650088.1', 'WP_000217466.1', 'WP_000217471.1', 'WP_000217467.1', 'WP_115295922.1', 'WP_000217469.1', 'WP_054189891.1', 'WP_000217450.1', 'W…
430	['WP_111686125.1', 'WP_111743919.1', 'WP_001549770.1', 'WP_031865193.1', 'WP_135033723.1', 'WP_001670185.1', 'WP_001815325.1', 'WP_041497881.1', 'WP_001837262.1', 'WP_001837491.1', 'WP_017328561.1', 'WP_217656483.1', 'WP_000608000.1', 'WP_001227888.1']
431	['WP_001081680.1', 'WP_043044941.1', 'WP_001081682.1', 'WP_001081690.1', 'WP_001081686.1', 'WP_274544423.1', 'WP_072491216.1', 'WP_111743916.1', 'WP_001081688.1', 'WP_001014421.1', 'WP_001081681.1', 'WP_162635051.1']
432	['WP_000966098.1', 'WP_000966097.1', 'WP_000966095.1', 'WP_194382389.1', 'WP_115305665.1', 'WP_000966093.1', 'WP_014532699.1', 'WP_111152775.1', 'WP_103204887.1', 'WP_077156122.1', 'WP_000966101.1', 'WP_000966094.1', 'WP_115289802.1', 'WP_076747288.1', 'WP_111048390.1', 'WP_000966091.1', 'WP_217175412.1', 'WP_270758363.1', 'WP_115207428.1', 'WP_111743918.1', 'WP_000966099.1', 'WP_111164619.1', 'W…
433	['WP_111686125.1', 'WP_111743919.1', 'WP_001549770.1', 'WP_031865193.1', 'WP_135033723.1', 'WP_001670185.1', 'WP_001815325.1', 'WP_041497881.1', 'WP_001837262.1', 'WP_001837491.1', 'WP_017328561.1', 'WP_217656483.1', 'WP_000608000.1', 'WP_001227888.1']
434	['WP_031867001.1', 'WP_096784200.1', 'WP_000841422.1', 'WP_000841425.1', 'WP_153909195.1', 'WP_123090483.1', 'WP_050956300.1', 'WP_111743920.1', 'WP_194382388.1', 'WP_031869422.1', 'WP_111164615.1', 'WP_045176588.1', 'WP_031925028.1', 'WP_064134638.1', 'WP_220359209.1', 'WP_259379935.1', 'WP_054189883.1', 'WP_258026423.1', 'WP_256326302.1', 'WP_000841412.1', 'WP_258026422.1', 'WP_256326303.1', 'W…
435	['WP_000794589.1', 'WP_117427627.1', 'WP_154801134.1', 'WP_001803199.1', 'WP_031786560.1', 'WP_123090370.1', 'WP_000794655.1', 'WP_000794590.1', 'WP_138076766.1', 'WP_152754180.1', 'WP_117434024.1', 'WP_153909194.1', 'WP_111743921.1', 'WP_064213756.1', 'WP_118977053.1', 'WP_267240591.1', 'WP_000794647.1', 'WP_264717422.1', 'WP_262543046.1', 'WP_284705681.1', 'WP_115305669.1', 'WP_114291235.1', 'W…
436	['WP_112366372.1', 'WP_107378088.1', 'WP_031928808.1', 'WP_112380331.1', 'WP_311163490.1', 'WP_001215400.1']
437	['WP_112380331.1', 'WP_112366372.1', 'WP_107378088.1', 'WP_031928808.1', 'WP_311163490.1', 'WP_001215400.1']
438	['WP_001034770.1', 'WP_000162201.1', 'WP_001034772.1', 'WP_044291083.1', 'WP_001034725.1', 'WP_000162206.1', 'WP_001034756.1', 'WP_000162190.1', 'WP_262529174.1', 'WP_061642132.1', 'WP_001034726.1', 'WP_117207382.1', 'WP_001034774.1', 'WP_115305658.1', 'WP_052996502.1', 'WP_000037510.1', 'WP_070867638.1', 'WP_001034754.1', 'WP_154284530.1', 'WP_054189892.1', 'WP_001033388.1', 'WP_031865190.1', 'W…
439	['WP_064213756.1', 'WP_118977053.1', 'WP_267240591.1', 'WP_264717422.1', 'WP_114291235.1', 'WP_000794592.1', 'WP_194382387.1', 'WP_259379936.1', 'WP_000794651.1', 'WP_258026422.1', 'WP_150855440.1', 'WP_256326303.1', 'WP_051158661.1', 'WP_072426463.1', 'WP_072467706.1', 'WP_072474197.1', 'WP_083316209.1', 'WP_115305666.1', 'WP_001205105.1', 'WP_153671965.1', 'WP_049308260.1', 'WP_072491206.1', 'W…
440	['WP_114291236.1', 'WP_250790089.1', 'WP_194382385.1', 'WP_000074014.1', 'WP_115295930.1', 'WP_252549893.1', 'WP_000073995.1', 'WP_054189879.1']
441	['WP_001549768.1', 'WP_001792494.1', 'WP_020978357.1', 'WP_284039078.1', 'WP_316043860.1', 'WP_001789226.1', 'WP_309484332.1', 'WP_208936609.1', 'WP_226046844.1', 'WP_275401734.1', 'WP_031808291.1', 'WP_275401993.1', 'WP_053077055.1', 'WP_025175020.1', 'WP_000581909.1', 'WP_000972660.1', 'WP_014532698.1', 'WP_250790127.1', 'WP_000581906.1', 'WP_283397562.1', 'WP_234743805.1', 'WP_216448981.1', 'W…
442	['WP_069993787.1', 'WP_115118064.1', 'WP_050960593.1', 'WP_115207427.1', 'WP_217468546.1', 'WP_000794620.1', 'WP_042727637.1', 'WP_045176586.1', 'WP_072426462.1', 'WP_078377289.1', 'WP_254414314.1', 'WP_000794589.1', 'WP_117427627.1', 'WP_154801134.1', 'WP_001803199.1', 'WP_031786560.1', 'WP_000794618.1', 'WP_123090370.1', 'WP_000794590.1', 'WP_000794655.1', 'WP_153909194.1', 'WP_117434024.1', 'W…
443	['WP_115118066.1', 'WP_001146763.1', 'WP_001146762.1', 'WP_052998913.1', 'WP_072497462.1']
444	['WP_069993787.1', 'WP_115118064.1', 'WP_050960593.1', 'WP_115207427.1', 'WP_217468546.1', 'WP_045176586.1', 'WP_072426462.1', 'WP_000794618.1', 'WP_267251142.1', 'WP_064626844.1', 'WP_274544427.1', 'WP_259379936.1', 'WP_000794651.1', 'WP_049308260.1', 'WP_072491206.1', 'WP_217175413.1', 'WP_001549770.1', 'WP_031865193.1', 'WP_135033723.1', 'WP_001670185.1', 'WP_258026422.1', 'WP_041497881.1', 'W…
445	['WP_000966098.1', 'WP_000966095.1', 'WP_000966097.1', 'WP_194382389.1', 'WP_000966093.1', 'WP_111152775.1', 'WP_014532699.1', 'WP_115305665.1', 'WP_103204887.1', 'WP_077156122.1', 'WP_000966094.1', 'WP_115289802.1', 'WP_076747288.1', 'WP_000966101.1', 'WP_111048390.1', 'WP_000966091.1', 'WP_217175412.1', 'WP_115207428.1', 'WP_270758363.1', 'WP_111743918.1', 'WP_000966099.1', 'WP_111164619.1', 'W…
446	['WP_000217469.1', 'WP_098818004.1', 'WP_000217466.1', 'WP_000217472.1', 'WP_031586057.1', 'WP_115211517.1', 'WP_000217459.1', 'WP_000217471.1', 'WP_115295922.1', 'WP_115305659.1', 'WP_154284531.1', 'WP_000217467.1', 'WP_000217450.1', 'WP_072491212.1', 'WP_228650088.1', 'WP_050974194.1', 'WP_065315431.1', 'WP_000217473.1', 'WP_054189891.1', 'WP_006191053.1', 'WP_115289796.1', 'WP_000824937.1', 'W…
447	['WP_208936609.1', 'WP_216448981.1', 'WP_000581904.1', 'WP_000581889.1', 'WP_001826866.1', 'WP_001549768.1', 'WP_044291092.1', 'WP_001792494.1', 'WP_155978316.1', 'WP_020978357.1', 'WP_000581892.1', 'WP_103188004.1', 'WP_000581905.1', 'WP_284039078.1', 'WP_316043860.1', 'WP_001789226.1', 'WP_115276685.1', 'WP_309484332.1', 'WP_031865191.1', 'WP_226046844.1', 'WP_099560956.1', 'WP_162655295.1', 'W…
448	['WP_208936609.1', 'WP_001549768.1', 'WP_001792494.1', 'WP_020978357.1', 'WP_284039078.1', 'WP_001789226.1', 'WP_316043860.1', 'WP_226046844.1', 'WP_309484332.1', 'WP_275401734.1', 'WP_031808291.1', 'WP_275401993.1', 'WP_025175020.1', 'WP_000581909.1', 'WP_053077055.1', 'WP_216448981.1', 'WP_000972660.1', 'WP_014532698.1', 'WP_250790127.1', 'WP_000581906.1', 'WP_000581904.1', 'WP_001826866.1', 'W…
449	['WP_000824937.1', 'WP_000824955.1', 'WP_233682470.1', 'WP_098818006.1', 'WP_115289796.1', 'WP_115305655.1', 'WP_126509098.1', 'WP_076747283.1', 'WP_000824941.1', 'WP_254414316.1', 'WP_111686123.1', 'WP_000824933.1', 'WP_072497464.1', 'WP_000217467.1', 'WP_098818004.1', 'WP_000217466.1', 'WP_228650088.1', 'WP_000217471.1', 'WP_000217469.1', 'WP_000217472.1', 'WP_031586057.1', 'WP_000217450.1', 'W…
450	['WP_001034770.1', 'WP_000162201.1', 'WP_000162206.1', 'WP_000162190.1', 'WP_001034772.1', 'WP_001034725.1', 'WP_044291083.1', 'WP_262529174.1', 'WP_001034756.1', 'WP_001034774.1', 'WP_061642132.1', 'WP_001034726.1', 'WP_000037510.1', 'WP_070867638.1', 'WP_001034754.1', 'WP_117207382.1', 'WP_115305658.1', 'WP_052996502.1', 'WP_031865190.1', 'WP_154284530.1', 'WP_054189892.1', 'WP_001033388.1', 'W…
451	['WP_181877572.1', 'WP_000270266.1', 'WP_115289798.1', 'WP_070040312.1', 'WP_072491210.1', 'WP_000521958.1', 'WP_070867639.1', 'WP_000521959.1', 'WP_047335194.1', 'WP_045177706.1', 'WP_054189033.1', 'WP_072508974.1', 'WP_094979423.1', 'WP_014532696.1', 'WP_203228337.1', 'WP_284038994.1']
452	['WP_000239216.1', 'WP_142352959.1', 'WP_115295924.1', 'WP_115289799.1', 'WP_070003673.1', 'WP_115305660.1', 'WP_054189889.1', 'WP_154284593.1', 'WP_311163489.1', 'WP_000083858.1', 'WP_111064850.1', 'WP_000083863.1', 'WP_001044255.1', 'WP_000978018.1', 'WP_111048388.1', 'WP_111152765.1']
453	['WP_001795457.1', 'WP_115289801.1', 'WP_001803107.1', 'WP_233786714.1', 'WP_123090484.1', 'WP_078071924.1', 'WP_072386984.1', 'WP_078149679.1', 'WP_303752076.1', 'WP_078150437.1', 'WP_001792493.1', 'WP_078064944.1', 'WP_078061122.1', 'WP_115305662.1', 'WP_072398206.1', 'WP_217175410.1', 'WP_162635588.1', 'WP_281961882.1', 'WP_001789229.1', 'WP_078066006.1', 'WP_103188000.1', 'WP_072491208.1', 'W…
454	['WP_000966098.1', 'WP_000966095.1', 'WP_000966097.1', 'WP_194382389.1', 'WP_000966093.1', 'WP_115305665.1', 'WP_111152775.1', 'WP_014532699.1', 'WP_103204887.1', 'WP_115289802.1', 'WP_077156122.1', 'WP_000966094.1', 'WP_000966101.1', 'WP_076747288.1', 'WP_111048390.1', 'WP_000966091.1', 'WP_217175412.1', 'WP_270758363.1', 'WP_115207428.1', 'WP_111743918.1', 'WP_000966099.1', 'WP_111164619.1', 'W…
455	['WP_000481425.1', 'WP_000481427.1', 'WP_252549889.1', 'WP_115289807.1', 'WP_115295928.1', 'WP_000481428.1', 'WP_000481406.1', 'WP_217175415.1', 'WP_000481421.1', 'WP_089520902.1', 'WP_103144265.1', 'WP_000481409.1', 'WP_072491202.1', 'WP_072526351.1']
456	['WP_115289808.1', 'WP_049296623.1', 'WP_250790090.1', 'WP_000876643.1', 'WP_000876655.1', 'WP_000876662.1', 'WP_000876657.1', 'WP_072491201.1', 'WP_000876654.1', 'WP_115305671.1', 'WP_000876661.1', 'WP_252549891.1', 'WP_154427299.1', 'WP_000876663.1', 'WP_194382386.1', 'WP_070006130.1', 'WP_217175416.1', 'WP_000876634.1', 'WP_115295929.1', 'WP_044291114.1', 'WP_000876638.1', 'WP_050962965.1', 'W…
457	['WP_115295920.1']
458	['WP_001034770.1', 'WP_000162201.1', 'WP_000162206.1', 'WP_000162190.1', 'WP_262529174.1', 'WP_061642132.1', 'WP_001034772.1', 'WP_001034756.1', 'WP_001034725.1', 'WP_044291083.1', 'WP_000037510.1', 'WP_070867638.1', 'WP_001034726.1', 'WP_001034774.1', 'WP_001034754.1', 'WP_117207382.1', 'WP_052996502.1', 'WP_031865190.1', 'WP_001033388.1', 'WP_115305658.1', 'WP_001034764.1', 'WP_154284530.1', 'W…
459	['WP_000217466.1', 'WP_000217469.1', 'WP_000217472.1', 'WP_098818004.1', 'WP_031586057.1', 'WP_000217459.1', 'WP_115295922.1', 'WP_115211517.1', 'WP_000217467.1', 'WP_000217471.1', 'WP_115305659.1', 'WP_154284531.1', 'WP_000217450.1', 'WP_228650088.1', 'WP_050974194.1', 'WP_072491212.1', 'WP_065315431.1', 'WP_000217473.1', 'WP_054189891.1', 'WP_006191053.1', 'WP_115289796.1', 'WP_000824937.1', 'W…
460	['WP_115295923.1', 'WP_000495499.1', 'WP_050974193.1', 'WP_000495498.1', 'WP_054104790.1', 'WP_000493748.1', 'WP_000493749.1', 'WP_154284594.1', 'WP_208925041.1']
461	['WP_000239216.1', 'WP_142352959.1', 'WP_115295924.1', 'WP_070003673.1', 'WP_115305660.1', 'WP_115289799.1', 'WP_054189889.1', 'WP_154284593.1', 'WP_311163489.1', 'WP_000083858.1', 'WP_111064850.1', 'WP_000083863.1', 'WP_001044255.1', 'WP_000978018.1', 'WP_111048388.1', 'WP_111152765.1']
462	['WP_001795457.1', 'WP_001803107.1', 'WP_115289801.1', 'WP_233786714.1', 'WP_123090484.1', 'WP_078071924.1', 'WP_072386984.1', 'WP_078149679.1', 'WP_303752076.1', 'WP_078150437.1', 'WP_001792493.1', 'WP_078061122.1', 'WP_078064944.1', 'WP_115305662.1', 'WP_072398206.1', 'WP_162635588.1', 'WP_217175410.1', 'WP_281961882.1', 'WP_001789229.1', 'WP_078103770.1', 'WP_078066006.1', 'WP_103188000.1', 'W…
463	['WP_000481425.1', 'WP_000481427.1', 'WP_115295928.1', 'WP_252549889.1', 'WP_000481428.1', 'WP_000481406.1', 'WP_115289807.1', 'WP_217175415.1', 'WP_000481421.1', 'WP_089520902.1', 'WP_103144265.1', 'WP_072491202.1', 'WP_072526351.1', 'WP_000481409.1']
464	['WP_115289808.1', 'WP_049296623.1', 'WP_250790090.1', 'WP_000876643.1', 'WP_000876655.1', 'WP_000876662.1', 'WP_072491201.1', 'WP_000876657.1', 'WP_000876654.1', 'WP_115305671.1', 'WP_000876661.1', 'WP_252549891.1', 'WP_000876663.1', 'WP_154427299.1', 'WP_115295929.1', 'WP_194382386.1', 'WP_070006130.1', 'WP_217175416.1', 'WP_000876634.1', 'WP_044291114.1', 'WP_000876638.1', 'WP_050962965.1', 'W…
465	['WP_115295930.1', 'WP_250790089.1', 'WP_000074014.1', 'WP_194382385.1', 'WP_114291236.1', 'WP_252549893.1', 'WP_000073995.1', 'WP_054189879.1']
466	['WP_000824937.1', 'WP_000824955.1', 'WP_233682470.1', 'WP_115305655.1', 'WP_098818006.1', 'WP_115289796.1', 'WP_126509098.1', 'WP_076747283.1', 'WP_000824941.1', 'WP_254414316.1', 'WP_111686123.1', 'WP_000824933.1', 'WP_072497464.1', 'WP_228650088.1', 'WP_000217467.1', 'WP_098818004.1', 'WP_000217466.1', 'WP_000217471.1', 'WP_000217469.1', 'WP_000217472.1', 'WP_000217450.1', 'WP_054189891.1', 'W…
467	['WP_000202039.1', 'WP_065315872.1', 'WP_204177302.1', 'WP_109183150.1', 'WP_072491215.1', 'WP_115305656.1', 'WP_250736923.1', 'WP_006191049.1', 'WP_000202037.1', 'WP_054189895.1', 'WP_000202044.1', 'WP_072497463.1']
468	['WP_001034770.1', 'WP_000162201.1', 'WP_000162206.1', 'WP_000162190.1', 'WP_262529174.1', 'WP_061642132.1', 'WP_001034772.1', 'WP_001034756.1', 'WP_001034725.1', 'WP_044291083.1', 'WP_000037510.1', 'WP_070867638.1', 'WP_001034726.1', 'WP_001034774.1', 'WP_001034754.1', 'WP_117207382.1', 'WP_052996502.1', 'WP_031865190.1', 'WP_115305658.1', 'WP_001033388.1', 'WP_001034764.1', 'WP_000037439.1', 'W…
469	['WP_001034772.1', 'WP_001034725.1', 'WP_044291083.1', 'WP_001034756.1', 'WP_001034726.1', 'WP_001034770.1', 'WP_115305658.1', 'WP_117207382.1', 'WP_000162201.1', 'WP_052996502.1', 'WP_154284530.1', 'WP_054189892.1', 'WP_001033388.1', 'WP_061642132.1', 'WP_000162196.1', 'WP_000162206.1', 'WP_000162188.1', 'WP_000162190.1', 'WP_262529174.1', 'WP_001034774.1', 'WP_070867638.1', 'WP_001034754.1', 'W…
470	['WP_000217466.1', 'WP_000217469.1', 'WP_098818004.1', 'WP_000217472.1', 'WP_031586057.1', 'WP_000217459.1', 'WP_115211517.1', 'WP_000217471.1', 'WP_000217467.1', 'WP_115295922.1', 'WP_115305659.1', 'WP_154284531.1', 'WP_000217450.1', 'WP_228650088.1', 'WP_050974194.1', 'WP_072491212.1', 'WP_065315431.1', 'WP_000217473.1', 'WP_054189891.1', 'WP_006191053.1', 'WP_115289796.1', 'WP_000824937.1', 'W…
471	['WP_000239216.1', 'WP_142352959.1', 'WP_115295924.1', 'WP_115305660.1', 'WP_070003673.1', 'WP_115289799.1', 'WP_054189889.1', 'WP_154284593.1', 'WP_311163489.1', 'WP_000083858.1', 'WP_111064850.1', 'WP_000083863.1', 'WP_001044255.1', 'WP_000978018.1', 'WP_111048388.1', 'WP_111152765.1']
472	['WP_001795457.1', 'WP_001803107.1', 'WP_115289801.1', 'WP_233786714.1', 'WP_123090484.1', 'WP_078071924.1', 'WP_072386984.1', 'WP_078149679.1', 'WP_303752076.1', 'WP_078150437.1', 'WP_001792493.1', 'WP_078064944.1', 'WP_078061122.1', 'WP_115305662.1', 'WP_072398206.1', 'WP_217175410.1', 'WP_162635588.1', 'WP_281961882.1', 'WP_001789229.1', 'WP_078066006.1', 'WP_103188000.1', 'WP_072491208.1', 'W…
473	['WP_111132059.1', 'WP_000217723.1', 'WP_000217714.1', 'WP_000217724.1', 'WP_000217721.1', 'WP_000217712.1', 'WP_000217722.1', 'WP_115305663.1', 'WP_103204885.1', 'WP_000217710.1', 'WP_154284589.1', 'WP_000217716.1', 'WP_006191072.1', 'WP_000217725.1', 'WP_000217709.1', 'WP_103144573.1', 'WP_054189884.1', 'WP_250414159.1', 'WP_001804023.1', 'WP_043859570.1', 'WP_258026424.1']
474	['WP_217175411.1', 'WP_001790675.1', 'WP_010956661.1', 'WP_115305664.1', 'WP_072491207.1', 'WP_072386983.1', 'WP_154284588.1', 'WP_078316606.1', 'WP_246864076.1', 'WP_078061123.1', 'WP_072361956.1', 'WP_072398205.1', 'WP_103204886.1']
475	['WP_000966098.1', 'WP_000966097.1', 'WP_000966095.1', 'WP_194382389.1', 'WP_115305665.1', 'WP_014532699.1', 'WP_000966093.1', 'WP_111152775.1', 'WP_103204887.1', 'WP_077156122.1', 'WP_000966094.1', 'WP_115289802.1', 'WP_000966101.1', 'WP_076747288.1', 'WP_111048390.1', 'WP_217175412.1', 'WP_000966091.1', 'WP_270758363.1', 'WP_115207428.1', 'WP_111743918.1', 'WP_000966099.1', 'WP_111164619.1', 'W…
476	['WP_001549770.1', 'WP_031865193.1', 'WP_135033723.1', 'WP_001670185.1', 'WP_041497881.1', 'WP_001837262.1', 'WP_001815325.1', 'WP_001837491.1', 'WP_017328561.1', 'WP_217656483.1', 'WP_200667633.1', 'WP_000608000.1', 'WP_281228673.1', 'WP_001227888.1', 'WP_274544425.1']
477	['WP_000386364.1', 'WP_000386367.1', 'WP_000386366.1', 'WP_209206004.1', 'WP_001792489.1', 'WP_117434025.1', 'WP_000386369.1', 'WP_149590273.1', 'WP_115305667.1', 'WP_031784868.1', 'WP_063651185.1', 'WP_154445379.1', 'WP_267251141.1', 'WP_000680346.1', 'WP_049307662.1', 'WP_148246078.1', 'WP_101526993.1', 'WP_000998872.1', 'WP_000998869.1', 'WP_006191079.1', 'WP_111164616.1', 'WP_000359185.1']
478	['WP_042744749.1', 'WP_031808293.1', 'WP_203233452.1', 'WP_262529185.1', 'WP_217468540.1', 'WP_115305668.1', 'WP_000841437.1', 'WP_031867001.1', 'WP_096784200.1', 'WP_000841422.1', 'WP_000841425.1', 'WP_153909195.1', 'WP_123090483.1', 'WP_050956300.1', 'WP_194382388.1', 'WP_111743920.1', 'WP_064134638.1', 'WP_259379935.1', 'WP_054189883.1', 'WP_031869422.1', 'WP_031925028.1', 'WP_111164615.1', 'W…
479	['WP_000794589.1', 'WP_117427627.1', 'WP_154801134.1', 'WP_001803199.1', 'WP_031786560.1', 'WP_123090370.1', 'WP_000794655.1', 'WP_000794590.1', 'WP_138076766.1', 'WP_152754180.1', 'WP_117434024.1', 'WP_153909194.1', 'WP_064213756.1', 'WP_115305669.1', 'WP_118977053.1', 'WP_267240591.1', 'WP_264717422.1', 'WP_262543046.1', 'WP_000794647.1', 'WP_284705681.1', 'WP_111743921.1', 'WP_114291235.1', 'W…
480	['WP_115289808.1', 'WP_049296623.1', 'WP_250790090.1', 'WP_000876643.1', 'WP_000876655.1', 'WP_000876662.1', 'WP_115305671.1', 'WP_072491201.1', 'WP_000876657.1', 'WP_000876654.1', 'WP_000876661.1', 'WP_252549891.1', 'WP_154427299.1', 'WP_000876663.1', 'WP_217175416.1', 'WP_194382386.1', 'WP_070006130.1', 'WP_115295929.1', 'WP_000876634.1', 'WP_044291114.1', 'WP_000876638.1', 'WP_050962965.1', 'W…
481	['WP_001549770.1', 'WP_031865193.1', 'WP_135033723.1', 'WP_001815325.1', 'WP_001670185.1', 'WP_041497881.1', 'WP_001837262.1', 'WP_001837491.1', 'WP_017328561.1', 'WP_200667633.1', 'WP_217656483.1', 'WP_000608000.1', 'WP_001227888.1']
482	['WP_001034772.1', 'WP_001034725.1', 'WP_044291083.1', 'WP_001034756.1', 'WP_001034726.1', 'WP_115305658.1', 'WP_117207382.1', 'WP_001034770.1', 'WP_052996502.1', 'WP_000162201.1', 'WP_054189892.1', 'WP_154284530.1', 'WP_000162196.1', 'WP_061642132.1', 'WP_001033388.1', 'WP_000162188.1', 'WP_000162190.1', 'WP_000162206.1', 'WP_262529174.1', 'WP_001034774.1', 'WP_070867638.1', 'WP_001034754.1', 'W…
483	['WP_001549770.1', 'WP_031865193.1', 'WP_135033723.1', 'WP_001670185.1', 'WP_041497881.1', 'WP_001815325.1', 'WP_001837262.1', 'WP_001837491.1', 'WP_017328561.1', 'WP_200667633.1', 'WP_217656483.1', 'WP_000608000.1', 'WP_001227888.1', 'WP_281228673.1', 'WP_274544425.1']
484	['WP_117211693.1', 'WP_000794651.1', 'WP_150855440.1', 'WP_258026422.1', 'WP_083316209.1', 'WP_153671965.1', 'WP_049308260.1', 'WP_072491206.1', 'WP_042745996.1', 'WP_217175413.1', 'WP_017328561.1', 'WP_217656483.1', 'WP_001205105.1', 'WP_001837491.1', 'WP_041497881.1', 'WP_001670185.1', 'WP_001837262.1', 'WP_135033723.1', 'WP_031865193.1', 'WP_072474197.1', 'WP_072426463.1', 'WP_072467706.1', 'W…
485	['WP_117219034.1', 'WP_001205090.1', 'WP_050962966.1', 'WP_165810880.1', 'WP_117211691.1', 'WP_001549770.1', 'WP_031865193.1', 'WP_135033723.1', 'WP_001670185.1', 'WP_041497881.1', 'WP_001815325.1', 'WP_001837262.1', 'WP_001837491.1', 'WP_017328561.1', 'WP_217656483.1', 'WP_200667633.1', 'WP_000608000.1', 'WP_001227888.1']
486	['WP_115289808.1', 'WP_049296623.1', 'WP_000876655.1', 'WP_000876662.1', 'WP_250790090.1', 'WP_000876643.1', 'WP_072491201.1', 'WP_000876657.1', 'WP_000876654.1', 'WP_000876661.1', 'WP_115305671.1', 'WP_000876663.1', 'WP_252549891.1', 'WP_070006130.1', 'WP_154427299.1', 'WP_050962965.1', 'WP_194382386.1', 'WP_000876634.1', 'WP_217175416.1', 'WP_044291114.1', 'WP_000876638.1', 'WP_117225249.1', 'W…
487	['WP_000794589.1', 'WP_117427627.1', 'WP_154801134.1', 'WP_001803199.1', 'WP_031786560.1', 'WP_123090370.1', 'WP_000794655.1', 'WP_000794590.1', 'WP_138076766.1', 'WP_152754180.1', 'WP_117434024.1', 'WP_153909194.1', 'WP_064213756.1', 'WP_118977053.1', 'WP_267240591.1', 'WP_264717422.1', 'WP_262543046.1', 'WP_000794647.1', 'WP_114291235.1', 'WP_115305669.1', 'WP_284705681.1', 'WP_111743921.1', 'W…
488	['WP_000794589.1', 'WP_117427627.1', 'WP_154801134.1', 'WP_001803199.1', 'WP_031786560.1', 'WP_123090370.1', 'WP_000794655.1', 'WP_000794590.1', 'WP_138076766.1', 'WP_117434024.1', 'WP_152754180.1', 'WP_153909194.1', 'WP_064213756.1', 'WP_118977053.1', 'WP_267240591.1', 'WP_264717422.1', 'WP_262543046.1', 'WP_000794647.1', 'WP_114291235.1', 'WP_115305669.1', 'WP_284705681.1', 'WP_111743921.1', 'W…
489	['WP_000386364.1', 'WP_000386367.1', 'WP_000386366.1', 'WP_209206004.1', 'WP_001792489.1', 'WP_117434025.1', 'WP_000386369.1', 'WP_149590273.1', 'WP_115305667.1', 'WP_031784868.1', 'WP_063651185.1', 'WP_154445379.1', 'WP_267251141.1', 'WP_000680346.1', 'WP_049307662.1', 'WP_148246078.1', 'WP_101526993.1', 'WP_000998872.1', 'WP_000998869.1', 'WP_006191079.1', 'WP_111164616.1', 'WP_000359185.1']
490	['WP_118848008.1']
491	['WP_064213756.1', 'WP_118977053.1', 'WP_267240591.1', 'WP_264717422.1', 'WP_000794592.1', 'WP_114291235.1', 'WP_115305669.1', 'WP_194382387.1', 'WP_259379936.1', 'WP_000794651.1', 'WP_258026422.1', 'WP_256326303.1', 'WP_083316209.1', 'WP_153671965.1', 'WP_042745996.1', 'WP_049308260.1', 'WP_072491206.1', 'WP_000608000.1', 'WP_217175413.1', 'WP_017328561.1', 'WP_001837491.1', 'WP_001837262.1', 'W…
492	['WP_000794589.1', 'WP_117427627.1', 'WP_154801134.1', 'WP_001803199.1', 'WP_031786560.1', 'WP_123090370.1', 'WP_000794655.1', 'WP_000794590.1', 'WP_138076766.1', 'WP_152754180.1', 'WP_117434024.1', 'WP_153909194.1', 'WP_064213756.1', 'WP_118977053.1', 'WP_267240591.1', 'WP_264717422.1', 'WP_262543046.1', 'WP_000794647.1', 'WP_114291235.1', 'WP_115305669.1', 'WP_284705681.1', 'WP_111743921.1', 'W…
493	['WP_031867001.1', 'WP_096784200.1', 'WP_000841422.1', 'WP_000841425.1', 'WP_153909195.1', 'WP_123090483.1', 'WP_050956300.1', 'WP_194382388.1', 'WP_031869422.1', 'WP_111164615.1', 'WP_031925028.1', 'WP_111743920.1', 'WP_220359209.1', 'WP_064134638.1', 'WP_259379935.1', 'WP_045176588.1', 'WP_054189883.1', 'WP_258026423.1', 'WP_256326302.1', 'WP_000841412.1', 'WP_258026422.1', 'WP_256326303.1', 'W…
494	['WP_001795457.1', 'WP_123090484.1', 'WP_001803107.1', 'WP_233786714.1', 'WP_078071924.1', 'WP_115289801.1', 'WP_072386984.1', 'WP_078149679.1', 'WP_303752076.1', 'WP_078150437.1', 'WP_001792493.1', 'WP_078064944.1', 'WP_078061122.1', 'WP_115305662.1', 'WP_072398206.1', 'WP_281961882.1', 'WP_217175410.1', 'WP_162635588.1', 'WP_078066006.1', 'WP_001789229.1', 'WP_103188000.1', 'WP_072491208.1', 'W…
495	['WP_000721337.1', 'WP_124780665.1', 'WP_000721336.1', 'WP_228584800.1', 'WP_000721335.1']
496	['WP_000824937.1', 'WP_000824955.1', 'WP_233682470.1', 'WP_126509098.1', 'WP_098818006.1', 'WP_115305655.1', 'WP_115289796.1', 'WP_076747283.1', 'WP_000824941.1', 'WP_254414316.1', 'WP_111686123.1', 'WP_000824933.1', 'WP_072497464.1', 'WP_228650088.1', 'WP_000217467.1', 'WP_098818004.1', 'WP_000217466.1', 'WP_000217471.1', 'WP_000217469.1', 'WP_054189891.1', 'WP_000217472.1', 'WP_000217450.1', 'W…
497	['WP_000755954.1', 'WP_000755950.1', 'WP_000755944.1', 'WP_126509100.1', 'WP_000755951.1', 'WP_000755946.1', 'WP_290461786.1', 'WP_086097086.1', 'WP_111164620.1']
498	['WP_000841439.1', 'WP_126509101.1', 'WP_258026423.1', 'WP_256326302.1', 'WP_000841412.1', 'WP_233644468.1', 'WP_256326303.1', 'WP_258026422.1', 'WP_150855440.1', 'WP_153671965.1', 'WP_083316209.1', 'WP_049308260.1', 'WP_072491206.1', 'WP_217175413.1', 'WP_001205105.1', 'WP_111686125.1', 'WP_031811316.1', 'WP_000608000.1', 'WP_111743919.1', 'WP_001205090.1', 'WP_050962966.1', 'WP_165810880.1', 'W…
499	['WP_001795457.1', 'WP_001803107.1', 'WP_233786714.1', 'WP_123090484.1', 'WP_078071924.1', 'WP_115289801.1', 'WP_072386984.1', 'WP_078149679.1', 'WP_303752076.1', 'WP_078150437.1', 'WP_001792493.1', 'WP_078064944.1', 'WP_078061122.1', 'WP_072398206.1', 'WP_115305662.1', 'WP_281961882.1', 'WP_217175410.1', 'WP_162635588.1', 'WP_078066006.1', 'WP_001789229.1', 'WP_103188000.1', 'WP_072491208.1', 'W…
500	['WP_001549770.1', 'WP_135033723.1', 'WP_031865193.1', 'WP_049308260.1', 'WP_072491206.1', 'WP_217175413.1', 'WP_001670185.1', 'WP_041497881.1', 'WP_001837262.1', 'WP_001837491.1', 'WP_017328561.1', 'WP_217656483.1', 'WP_000608000.1', 'WP_153671965.1', 'WP_083316209.1', 'WP_233644468.1', 'WP_064626844.1', 'WP_274544427.1', 'WP_238992534.1', 'WP_064134638.1', 'WP_259379935.1', 'WP_045176586.1', 'W…
501	['WP_000794589.1', 'WP_117427627.1', 'WP_154801134.1', 'WP_001803199.1', 'WP_031786560.1', 'WP_123090370.1', 'WP_000794655.1', 'WP_000794590.1', 'WP_138076766.1', 'WP_152754180.1', 'WP_117434024.1', 'WP_153909194.1', 'WP_064213756.1', 'WP_118977053.1', 'WP_267240591.1', 'WP_264717422.1', 'WP_262543046.1', 'WP_000794647.1', 'WP_114291235.1', 'WP_115305669.1', 'WP_284705681.1', 'WP_111743921.1', 'W…
502	['WP_078156855.1', 'WP_208936609.1', 'WP_014937076.1', 'WP_155978316.1', 'WP_115276685.1', 'WP_001792494.1', 'WP_001549768.1', 'WP_316043860.1', 'WP_000581889.1', 'WP_020978357.1', 'WP_044291092.1', 'WP_001826866.1', 'WP_061734927.1', 'WP_103188004.1', 'WP_000581892.1', 'WP_226046844.1', 'WP_309484332.1', 'WP_001789226.1', 'WP_041201531.1', 'WP_284039078.1', 'WP_162655295.1', 'WP_031929883.1', 'W…
503	['WP_141762846.1', 'WP_078156855.1', 'WP_115276685.1', 'WP_000581889.1', 'WP_208936609.1', 'WP_155978316.1', 'WP_044291092.1', 'WP_111064851.1', 'WP_031865191.1', 'WP_179943579.1', 'WP_162655295.1', 'WP_089418718.1', 'WP_000581890.1', 'WP_031929883.1', 'WP_000581904.1', 'WP_001826866.1', 'WP_103188004.1', 'WP_061734927.1', 'WP_000581892.1', 'WP_099560956.1', 'WP_216448981.1', 'WP_000581905.1', 'W…
504	['WP_053077055.1', 'WP_001549768.1', 'WP_001792494.1', 'WP_284039078.1', 'WP_275401734.1', 'WP_001789226.1', 'WP_031808291.1', 'WP_000972660.1', 'WP_014532698.1', 'WP_208936609.1', 'WP_275401993.1', 'WP_020978357.1', 'WP_226046844.1', 'WP_309484332.1', 'WP_025175020.1', 'WP_000581909.1', 'WP_234743805.1', 'WP_316043860.1', 'WP_250790127.1', 'WP_000581906.1', 'WP_283397562.1', 'WP_000581876.1', 'W…
505	['WP_141763195.1', 'WP_141762847.1', 'WP_014532698.1', 'WP_000972660.1', 'WP_216448981.1', 'WP_000581876.1', 'WP_264717269.1', 'WP_250790094.1', 'WP_014937076.1', 'WP_053077055.1', 'WP_001792494.1', 'WP_226046844.1', 'WP_001549768.1', 'WP_001789226.1', 'WP_020978357.1', 'WP_031808291.1', 'WP_275401734.1', 'WP_275401993.1', 'WP_284039078.1', 'WP_208936609.1', 'WP_115276686.1', 'WP_078156854.1', 'W…
506	['WP_000239216.1', 'WP_142352959.1', 'WP_115295924.1', 'WP_070003673.1', 'WP_115305660.1', 'WP_115289799.1', 'WP_054189889.1', 'WP_154284593.1', 'WP_311163489.1', 'WP_000083858.1', 'WP_111064850.1', 'WP_000083863.1', 'WP_001044255.1', 'WP_000978018.1', 'WP_111048388.1', 'WP_111152765.1']
507	['WP_141763195.1', 'WP_141762847.1', 'WP_000972647.1', 'WP_142384350.1', 'WP_000581909.1', 'WP_234743805.1', 'WP_014532698.1', 'WP_025175020.1', 'WP_000972660.1', 'WP_053077055.1', 'WP_001792494.1', 'WP_226046844.1', 'WP_001549768.1', 'WP_001789226.1', 'WP_020978357.1', 'WP_031808291.1', 'WP_275401734.1', 'WP_275401993.1', 'WP_284039078.1', 'WP_208936609.1', 'WP_216448981.1', 'WP_000581876.1', 'W…
508	['WP_031811316.1', 'WP_111686125.1', 'WP_111743919.1', 'WP_001549770.1', 'WP_049308260.1', 'WP_072491206.1', 'WP_217175413.1', 'WP_031865193.1', 'WP_135033723.1', 'WP_001670185.1', 'WP_041497881.1', 'WP_001837262.1', 'WP_001837491.1', 'WP_017328561.1', 'WP_217656483.1', 'WP_200667633.1', 'WP_000608000.1']
509	['WP_148246078.1', 'WP_000998872.1', 'WP_006191079.1', 'WP_101526993.1', 'WP_000998869.1', 'WP_111164616.1', 'WP_000359185.1']
510	['WP_042745996.1', 'WP_083316209.1', 'WP_149032097.1', 'WP_153671965.1', 'WP_150855440.1', 'WP_258026422.1', 'WP_194382388.1', 'WP_031867001.1', 'WP_234723593.1', 'WP_045176588.1', 'WP_069993787.1', 'WP_114291235.1', 'WP_233644468.1', 'WP_262529185.1', 'WP_000841437.1', 'WP_064134638.1', 'WP_259379935.1', 'WP_217468540.1', 'WP_220359209.1', 'WP_111743921.1', 'WP_250736916.1', 'WP_138076766.1', 'W…
511	['WP_000386364.1', 'WP_000386367.1', 'WP_000386366.1', 'WP_209206004.1', 'WP_001792489.1', 'WP_117434025.1', 'WP_000386369.1', 'WP_149590273.1', 'WP_115305667.1', 'WP_031784868.1', 'WP_063651185.1', 'WP_154445379.1', 'WP_267251141.1', 'WP_000680346.1', 'WP_049307662.1', 'WP_148246078.1', 'WP_101526993.1', 'WP_000998872.1', 'WP_000998869.1', 'WP_006191079.1', 'WP_111164616.1', 'WP_000359185.1']
512	['WP_051158661.1', 'WP_072474197.1', 'WP_072467706.1', 'WP_072426463.1', 'WP_111743921.1', 'WP_115305668.1', 'WP_262543046.1', 'WP_284705681.1', 'WP_000794647.1', 'WP_115305666.1', 'WP_064626844.1', 'WP_274544427.1', 'WP_150855440.1', 'WP_031867001.1', 'WP_101526994.1', 'WP_064213756.1', 'WP_000841422.1', 'WP_000841425.1', 'WP_050956300.1', 'WP_096784200.1', 'WP_123090483.1', 'WP_153909195.1', 'W…
513	['WP_001034770.1', 'WP_250690402.1', 'WP_001034754.1', 'WP_001034772.1', 'WP_154284530.1', 'WP_072528039.1', 'WP_072528040.1', 'WP_031865190.1', 'WP_001034756.1', 'WP_117207382.1', 'WP_006191051.1', 'WP_044291083.1', 'WP_000037510.1', 'WP_061642132.1', 'WP_000162206.1', 'WP_000162201.1', 'WP_001034774.1', 'WP_001034725.1', 'WP_001034726.1', 'WP_115305658.1', 'WP_000037434.1', 'WP_054189892.1', 'W…
514	['WP_001803199.1', 'WP_152754180.1', 'WP_153909194.1', 'WP_000794589.1', 'WP_117427627.1', 'WP_154801134.1', 'WP_031786560.1', 'WP_123090370.1', 'WP_000794655.1', 'WP_000794590.1', 'WP_138076766.1', 'WP_117434024.1', 'WP_267240591.1', 'WP_064213756.1', 'WP_118977053.1', 'WP_264717422.1', 'WP_262543046.1', 'WP_000794618.1', 'WP_000794647.1', 'WP_284705681.1', 'WP_114291235.1', 'WP_000794592.1', 'W…
515	['WP_150855440.1', 'WP_258026422.1', 'WP_153671965.1', 'WP_083316209.1', 'WP_233644468.1', 'WP_194382388.1', 'WP_238992534.1', 'WP_064134638.1', 'WP_259379935.1', 'WP_114291235.1', 'WP_031867001.1', 'WP_000794620.1', 'WP_078377289.1', 'WP_101526994.1', 'WP_072426462.1', 'WP_064626844.1', 'WP_274544427.1', 'WP_045176586.1', 'WP_064213756.1', 'WP_217468546.1', 'WP_111743921.1', 'WP_000841422.1', 'W…
516	['WP_154285735.1', 'WP_154255126.1', 'WP_000220934.1', 'WP_000220932.1', 'WP_153906255.1', 'WP_000220930.1', 'WP_000220938.1', 'WP_054189890.1', 'WP_000220937.1', 'WP_250736919.1', 'WP_274544031.1']
517	['WP_001803199.1', 'WP_152754180.1', 'WP_153909194.1', 'WP_000794589.1', 'WP_117427627.1', 'WP_154801134.1', 'WP_031786560.1', 'WP_123090370.1', 'WP_000794655.1', 'WP_000794590.1', 'WP_138076766.1', 'WP_117434024.1', 'WP_267240591.1', 'WP_064213756.1', 'WP_118977053.1', 'WP_264717422.1', 'WP_262543046.1', 'WP_000794647.1', 'WP_284705681.1', 'WP_114291235.1', 'WP_115305669.1', 'WP_111743921.1', 'W…
518	['WP_153909195.1', 'WP_031867001.1', 'WP_096784200.1', 'WP_000841422.1', 'WP_000841425.1', 'WP_123090483.1', 'WP_050956300.1', 'WP_194382388.1', 'WP_031869422.1', 'WP_111164615.1', 'WP_031925028.1', 'WP_111743920.1', 'WP_220359209.1', 'WP_064134638.1', 'WP_259379935.1', 'WP_045176588.1', 'WP_054189883.1', 'WP_258026423.1', 'WP_256326302.1', 'WP_000841412.1', 'WP_258026422.1', 'WP_256326303.1', 'W…
519	['WP_154255126.1', 'WP_154285735.1', 'WP_000220932.1', 'WP_000220934.1', 'WP_153906255.1', 'WP_000220938.1', 'WP_000220930.1', 'WP_054189890.1', 'WP_000220937.1', 'WP_250736919.1', 'WP_274544031.1']
520	['WP_001034770.1', 'WP_000162201.1', 'WP_000162206.1', 'WP_001034772.1', 'WP_000162190.1', 'WP_001034725.1', 'WP_044291083.1', 'WP_262529174.1', 'WP_001034756.1', 'WP_001034774.1', 'WP_061642132.1', 'WP_001034726.1', 'WP_070867638.1', 'WP_000037510.1', 'WP_001034754.1', 'WP_117207382.1', 'WP_115305658.1', 'WP_052996502.1', 'WP_154284530.1', 'WP_031865190.1', 'WP_054189892.1', 'WP_001033388.1', 'W…
521	['WP_001034772.1', 'WP_001034725.1', 'WP_044291083.1', 'WP_001034756.1', 'WP_001034726.1', 'WP_115305658.1', 'WP_001034770.1', 'WP_117207382.1', 'WP_000162201.1', 'WP_154284530.1', 'WP_054189892.1', 'WP_052996502.1', 'WP_000162196.1', 'WP_000162188.1', 'WP_061642132.1', 'WP_001033388.1', 'WP_000162190.1', 'WP_000162206.1', 'WP_262529174.1', 'WP_001034774.1', 'WP_070867638.1', 'WP_001034754.1', 'W…
522	['WP_000217466.1', 'WP_000217469.1', 'WP_098818004.1', 'WP_000217472.1', 'WP_031586057.1', 'WP_000217459.1', 'WP_115211517.1', 'WP_154284531.1', 'WP_000217471.1', 'WP_000217467.1', 'WP_115295922.1', 'WP_115305659.1', 'WP_000217450.1', 'WP_228650088.1', 'WP_050974194.1', 'WP_072491212.1', 'WP_065315431.1', 'WP_000217473.1', 'WP_054189891.1', 'WP_006191053.1', 'WP_115289796.1', 'WP_000824937.1', 'W…
523	['WP_217175411.1', 'WP_010956661.1', 'WP_001790675.1', 'WP_154284588.1', 'WP_072491207.1', 'WP_115305664.1', 'WP_072386983.1', 'WP_078316606.1', 'WP_246864076.1', 'WP_078061123.1', 'WP_072361956.1', 'WP_072398205.1', 'WP_103204886.1']
524	['WP_111132059.1', 'WP_000217723.1', 'WP_000217714.1', 'WP_000217724.1', 'WP_000217721.1', 'WP_000217712.1', 'WP_000217722.1', 'WP_154284589.1', 'WP_103204885.1', 'WP_000217710.1', 'WP_115305663.1', 'WP_000217716.1', 'WP_006191072.1', 'WP_000217725.1', 'WP_000217709.1', 'WP_103144573.1', 'WP_054189884.1', 'WP_001804023.1', 'WP_043859570.1', 'WP_250414159.1', 'WP_258026424.1']
525	['WP_208936609.1', 'WP_001549768.1', 'WP_001792494.1', 'WP_020978357.1', 'WP_284039078.1', 'WP_001789226.1', 'WP_316043860.1', 'WP_309484332.1', 'WP_226046844.1', 'WP_275401734.1', 'WP_031808291.1', 'WP_275401993.1', 'WP_025175020.1', 'WP_000581909.1', 'WP_053077055.1', 'WP_216448981.1', 'WP_000972660.1', 'WP_014532698.1', 'WP_250790127.1', 'WP_000581906.1', 'WP_000581904.1', 'WP_001826866.1', 'W…
526	['WP_000239216.1', 'WP_142352959.1', 'WP_115295924.1', 'WP_070003673.1', 'WP_115305660.1', 'WP_115289799.1', 'WP_054189889.1', 'WP_154284593.1', 'WP_311163489.1', 'WP_000083858.1', 'WP_111064850.1', 'WP_000083863.1', 'WP_001044255.1', 'WP_000978018.1', 'WP_111048388.1', 'WP_111152765.1']
527	['WP_000495499.1', 'WP_050974193.1', 'WP_000495498.1', 'WP_054104790.1', 'WP_000493748.1', 'WP_154284594.1', 'WP_000493749.1', 'WP_115295923.1', 'WP_208925041.1']
528	['WP_154285735.1', 'WP_154255126.1', 'WP_000220934.1', 'WP_000220932.1', 'WP_153906255.1', 'WP_000220930.1', 'WP_000220938.1', 'WP_054189890.1', 'WP_000220937.1', 'WP_250736919.1', 'WP_274544031.1']
529	['WP_115289808.1', 'WP_049296623.1', 'WP_250790090.1', 'WP_000876654.1', 'WP_000876655.1', 'WP_000876662.1', 'WP_000876643.1', 'WP_072491201.1', 'WP_000876657.1', 'WP_000876661.1', 'WP_115305671.1', 'WP_154427299.1', 'WP_252549891.1', 'WP_000876663.1', 'WP_194382386.1', 'WP_070006130.1', 'WP_000876634.1', 'WP_000876638.1', 'WP_217175416.1', 'WP_050962965.1', 'WP_115295929.1', 'WP_044291114.1', 'W…
530	['WP_001792489.1', 'WP_154445379.1', 'WP_267251141.1', 'WP_000386364.1', 'WP_000386367.1', 'WP_000386366.1', 'WP_209206004.1', 'WP_000386369.1', 'WP_117434025.1', 'WP_063651185.1', 'WP_149590273.1', 'WP_115305667.1', 'WP_031784868.1', 'WP_000680346.1', 'WP_049307662.1', 'WP_148246078.1', 'WP_101526993.1', 'WP_000998872.1', 'WP_000998869.1', 'WP_006191079.1', 'WP_111164616.1', 'WP_000359185.1']
531	['WP_000794589.1', 'WP_117427627.1', 'WP_154801134.1', 'WP_001803199.1', 'WP_031786560.1', 'WP_123090370.1', 'WP_000794655.1', 'WP_000794590.1', 'WP_138076766.1', 'WP_152754180.1', 'WP_117434024.1', 'WP_153909194.1', 'WP_064213756.1', 'WP_118977053.1', 'WP_267240591.1', 'WP_264717422.1', 'WP_262543046.1', 'WP_000794647.1', 'WP_114291235.1', 'WP_115305669.1', 'WP_284705681.1', 'WP_111743921.1', 'W…
532	['WP_208936609.1', 'WP_216448981.1', 'WP_000581904.1', 'WP_000581889.1', 'WP_001826866.1', 'WP_001549768.1', 'WP_001792494.1', 'WP_044291092.1', 'WP_155978316.1', 'WP_020978357.1', 'WP_000581892.1', 'WP_000581905.1', 'WP_103188004.1', 'WP_284039078.1', 'WP_316043860.1', 'WP_001789226.1', 'WP_115276685.1', 'WP_309484332.1', 'WP_031865191.1', 'WP_226046844.1', 'WP_162655295.1', 'WP_099560956.1', 'W…
533	['WP_001081680.1', 'WP_043044941.1', 'WP_001081686.1', 'WP_001081690.1', 'WP_001081682.1', 'WP_072491216.1', 'WP_162635051.1', 'WP_274544423.1', 'WP_001081688.1', 'WP_111743916.1', 'WP_001014421.1', 'WP_001081681.1']
534	['WP_001795457.1', 'WP_001803107.1', 'WP_115289801.1', 'WP_233786714.1', 'WP_123090484.1', 'WP_078071924.1', 'WP_072386984.1', 'WP_078149679.1', 'WP_303752076.1', 'WP_078150437.1', 'WP_001792493.1', 'WP_078061122.1', 'WP_078064944.1', 'WP_162635588.1', 'WP_115305662.1', 'WP_072398206.1', 'WP_217175410.1', 'WP_281961882.1', 'WP_001789229.1', 'WP_078066006.1', 'WP_072491208.1', 'WP_103188000.1', 'W…
535	['WP_001034770.1', 'WP_000162201.1', 'WP_000162206.1', 'WP_000162190.1', 'WP_262529174.1', 'WP_001034772.1', 'WP_001034725.1', 'WP_044291083.1', 'WP_001034774.1', 'WP_061642132.1', 'WP_070867638.1', 'WP_001034756.1', 'WP_001034754.1', 'WP_000037510.1', 'WP_001034726.1', 'WP_031865190.1', 'WP_117207382.1', 'WP_115305658.1', 'WP_052996502.1', 'WP_154284530.1', 'WP_072528040.1', 'WP_001034764.1', 'W…
536	['WP_208936609.1', 'WP_216448981.1', 'WP_000581904.1', 'WP_001826866.1', 'WP_001549768.1', 'WP_001792494.1', 'WP_000581905.1', 'WP_020978357.1', 'WP_000581889.1', 'WP_044291092.1', 'WP_162655295.1', 'WP_000581892.1', 'WP_284039078.1', 'WP_103188004.1', 'WP_316043860.1', 'WP_001789226.1', 'WP_155978316.1', 'WP_031929883.1', 'WP_226046844.1', 'WP_309484332.1', 'WP_275401734.1', 'WP_031865191.1', 'W…
537	['WP_111686125.1', 'WP_111743919.1', 'WP_001549770.1', 'WP_049308260.1', 'WP_072491206.1', 'WP_217175413.1', 'WP_031865193.1', 'WP_135033723.1', 'WP_001670185.1', 'WP_041497881.1', 'WP_001837262.1', 'WP_001837491.1', 'WP_017328561.1', 'WP_217656483.1', 'WP_000608000.1', 'WP_153671965.1', 'WP_233644468.1', 'WP_083316209.1', 'WP_150855440.1', 'WP_258026422.1', 'WP_250736916.1', 'WP_000841439.1', 'W…
538	['WP_001205090.1', 'WP_117219034.1', 'WP_050962966.1', 'WP_165810880.1', 'WP_117211691.1', 'WP_001549770.1', 'WP_031865193.1', 'WP_135033723.1', 'WP_001670185.1', 'WP_041497881.1', 'WP_001815325.1', 'WP_001837262.1', 'WP_001837491.1', 'WP_017328561.1', 'WP_200667633.1', 'WP_217656483.1', 'WP_000608000.1', 'WP_001227888.1']
539	['WP_001791851.1', 'WP_031873278.1', 'WP_020978354.1', 'WP_168753474.1', 'WP_031864358.1', 'WP_076747285.1']
540	['WP_208936609.1', 'WP_216448981.1', 'WP_000581904.1', 'WP_001826866.1', 'WP_000581889.1', 'WP_044291092.1', 'WP_001549768.1', 'WP_001792494.1', 'WP_000581892.1', 'WP_103188004.1', 'WP_155978316.1', 'WP_020978357.1', 'WP_000581905.1', 'WP_031865191.1', 'WP_284039078.1', 'WP_162655295.1', 'WP_316043860.1', 'WP_001789226.1', 'WP_115276685.1', 'WP_179943579.1', 'WP_309484332.1', 'WP_031929883.1', 'W…
541	['WP_181877572.1', 'WP_000270266.1', 'WP_070040312.1', 'WP_115289798.1', 'WP_072491210.1', 'WP_000521958.1', 'WP_070867639.1', 'WP_000521959.1', 'WP_047335194.1', 'WP_045177706.1', 'WP_054189033.1', 'WP_072508974.1', 'WP_094979423.1', 'WP_014532696.1', 'WP_284038994.1', 'WP_203228337.1']
542	['WP_194382385.1', 'WP_250790089.1', 'WP_114291236.1', 'WP_000074014.1', 'WP_115295930.1', 'WP_252549893.1', 'WP_000073995.1', 'WP_054189879.1']
543	['WP_115289808.1', 'WP_049296623.1', 'WP_000876662.1', 'WP_000876655.1', 'WP_250790090.1', 'WP_000876643.1', 'WP_000876661.1', 'WP_072491201.1', 'WP_000876654.1', 'WP_000876657.1', 'WP_115305671.1', 'WP_194382386.1', 'WP_000876663.1', 'WP_252549891.1', 'WP_154427299.1', 'WP_000876634.1', 'WP_070006130.1', 'WP_000876638.1', 'WP_050962965.1', 'WP_217175416.1', 'WP_044291114.1', 'WP_115295929.1', 'W…
544	['WP_000794592.1', 'WP_194382387.1', 'WP_250736916.1', 'WP_259379936.1', 'WP_000794651.1', 'WP_233644468.1', 'WP_256326303.1', 'WP_150855440.1', 'WP_083316209.1', 'WP_153671965.1', 'WP_049308260.1', 'WP_072491206.1', 'WP_001205105.1', 'WP_217175413.1', 'WP_017328561.1', 'WP_041497881.1', 'WP_001670185.1', 'WP_001837491.1', 'WP_001837262.1', 'WP_135033723.1', 'WP_072426463.1', 'WP_031865193.1', 'W…
545	['WP_194382388.1', 'WP_031867001.1', 'WP_096784200.1', 'WP_000841422.1', 'WP_000841425.1', 'WP_153909195.1', 'WP_123090483.1', 'WP_050956300.1', 'WP_000841437.1', 'WP_217468540.1', 'WP_064134638.1', 'WP_259379935.1', 'WP_111743920.1', 'WP_045176588.1', 'WP_031869422.1', 'WP_111164615.1', 'WP_054189883.1', 'WP_031925028.1', 'WP_220359209.1', 'WP_115305668.1', 'WP_258026423.1', 'WP_256326302.1', 'W…
546	['WP_000966098.1', 'WP_000966095.1', 'WP_000966097.1', 'WP_194382389.1', 'WP_000966093.1', 'WP_111152775.1', 'WP_014532699.1', 'WP_115305665.1', 'WP_103204887.1', 'WP_077156122.1', 'WP_000966094.1', 'WP_115289802.1', 'WP_076747288.1', 'WP_000966101.1', 'WP_111048390.1', 'WP_000966091.1', 'WP_217175412.1', 'WP_270758363.1', 'WP_115207428.1', 'WP_111743918.1', 'WP_000966099.1', 'WP_111164619.1', 'W…
547	['WP_001795457.1', 'WP_001803107.1', 'WP_233786714.1', 'WP_123090484.1', 'WP_115289801.1', 'WP_078071924.1', 'WP_072386984.1', 'WP_078149679.1', 'WP_303752076.1', 'WP_078150437.1', 'WP_001792493.1', 'WP_078064944.1', 'WP_078061122.1', 'WP_115305662.1', 'WP_072398206.1', 'WP_194382390.1', 'WP_217175410.1', 'WP_162635588.1', 'WP_281961882.1', 'WP_078066006.1', 'WP_001789229.1', 'WP_103188000.1', 'W…
548	['WP_208936609.1', 'WP_216448981.1', 'WP_000581904.1', 'WP_001826866.1', 'WP_001549768.1', 'WP_001792494.1', 'WP_000581889.1', 'WP_044291092.1', 'WP_020978357.1', 'WP_000581892.1', 'WP_000581905.1', 'WP_155978316.1', 'WP_103188004.1', 'WP_284039078.1', 'WP_001789226.1', 'WP_316043860.1', 'WP_162655295.1', 'WP_309484332.1', 'WP_031865191.1', 'WP_115276685.1', 'WP_099560956.1', 'WP_031929883.1', 'W…
549	['WP_200667633.1', 'WP_001549770.1', 'WP_072491206.1', 'WP_217175413.1', 'WP_049308260.1', 'WP_031865193.1', 'WP_135033723.1', 'WP_001670185.1', 'WP_041497881.1', 'WP_001837262.1', 'WP_001837491.1', 'WP_017328561.1', 'WP_217656483.1', 'WP_000608000.1']
550	['WP_072508974.1', 'WP_000521958.1', 'WP_094979423.1', 'WP_070867639.1', 'WP_000521959.1', 'WP_047335194.1', 'WP_203228337.1', 'WP_045177706.1', 'WP_284038994.1', 'WP_014532696.1', 'WP_181877572.1', 'WP_070040312.1', 'WP_072491210.1', 'WP_000270266.1', 'WP_115289798.1', 'WP_054189033.1']
551	['WP_203233452.1', 'WP_042744749.1', 'WP_031808293.1', 'WP_217468540.1', 'WP_153909195.1', 'WP_031867001.1', 'WP_096784200.1', 'WP_000841422.1', 'WP_000841437.1', 'WP_000841425.1', 'WP_123090483.1', 'WP_050956300.1', 'WP_262529185.1', 'WP_194382388.1', 'WP_115305668.1', 'WP_031925028.1', 'WP_111743920.1', 'WP_064134638.1', 'WP_259379935.1', 'WP_045176588.1', 'WP_054189883.1', 'WP_258026423.1', 'W…
552	['WP_000202039.1', 'WP_204177302.1', 'WP_065315872.1', 'WP_109183150.1', 'WP_072491215.1', 'WP_115305656.1', 'WP_006191049.1', 'WP_000202037.1', 'WP_250736923.1', 'WP_054189895.1', 'WP_000202044.1', 'WP_072497463.1']
553	['WP_208925041.1', 'WP_000495498.1', 'WP_000495499.1', 'WP_050974193.1', 'WP_054104790.1', 'WP_000493748.1', 'WP_154284594.1', 'WP_000493749.1', 'WP_115295923.1']
554	['WP_208936609.1', 'WP_216448981.1', 'WP_000581904.1', 'WP_001549768.1', 'WP_001792494.1', 'WP_001826866.1', 'WP_020978357.1', 'WP_000581905.1', 'WP_000581889.1', 'WP_284039078.1', 'WP_001789226.1', 'WP_316043860.1', 'WP_044291092.1', 'WP_155978316.1', 'WP_000581892.1', 'WP_226046844.1', 'WP_309484332.1', 'WP_162655295.1', 'WP_275401734.1', 'WP_103188004.1', 'WP_031808291.1', 'WP_031929883.1', 'W…
555	['WP_209171815.1']
556	['WP_001034770.1', 'WP_000162201.1', 'WP_000162206.1', 'WP_000162190.1', 'WP_262529174.1', 'WP_001034772.1', 'WP_001034725.1', 'WP_044291083.1', 'WP_061642132.1', 'WP_001034774.1', 'WP_001034756.1', 'WP_000037510.1', 'WP_070867638.1', 'WP_001034754.1', 'WP_001034726.1', 'WP_031865190.1', 'WP_117207382.1', 'WP_115305658.1', 'WP_052996502.1', 'WP_154284530.1', 'WP_072528040.1', 'WP_054189892.1', 'W…
557	['WP_000386364.1', 'WP_000386367.1', 'WP_000386366.1', 'WP_209206004.1', 'WP_001792489.1', 'WP_117434025.1', 'WP_000386369.1', 'WP_149590273.1', 'WP_115305667.1', 'WP_031784868.1', 'WP_063651185.1', 'WP_154445379.1', 'WP_267251141.1', 'WP_000680346.1', 'WP_049307662.1', 'WP_148246078.1', 'WP_101526993.1', 'WP_000998872.1', 'WP_000998869.1', 'WP_006191079.1', 'WP_111164616.1', 'WP_000359185.1']
558	['WP_000966098.1', 'WP_228065267.1', 'WP_000966095.1', 'WP_000966097.1', 'WP_111048390.1', 'WP_111152775.1', 'WP_194382389.1', 'WP_209206041.1', 'WP_000966093.1', 'WP_115305665.1', 'WP_103204887.1', 'WP_014532699.1', 'WP_000966094.1', 'WP_077156122.1', 'WP_000966101.1', 'WP_115289802.1', 'WP_076747288.1', 'WP_000966091.1', 'WP_217175412.1', 'WP_270758363.1', 'WP_311163765.1', 'WP_115207428.1', 'W…
559	['WP_210994182.1', 'WP_282569573.1', 'WP_117211693.1', 'WP_000794651.1', 'WP_258026422.1', 'WP_150855440.1', 'WP_083316209.1', 'WP_153671965.1', 'WP_049308260.1', 'WP_217656483.1', 'WP_072491206.1', 'WP_001205105.1', 'WP_217175413.1', 'WP_017328561.1', 'WP_001837491.1', 'WP_001837262.1', 'WP_041497881.1', 'WP_111686125.1', 'WP_042745996.1', 'WP_001670185.1', 'WP_031865193.1', 'WP_072426463.1', 'W…
560	['WP_208936609.1', 'WP_216448981.1', 'WP_000581904.1', 'WP_001826866.1', 'WP_001549768.1', 'WP_001792494.1', 'WP_020978357.1', 'WP_000581905.1', 'WP_000581889.1', 'WP_044291092.1', 'WP_284039078.1', 'WP_001789226.1', 'WP_316043860.1', 'WP_000581892.1', 'WP_162655295.1', 'WP_103188004.1', 'WP_155978316.1', 'WP_226046844.1', 'WP_309484332.1', 'WP_031929883.1', 'WP_275401734.1', 'WP_031808291.1', 'W…
561	['WP_001549770.1', 'WP_049308260.1', 'WP_072491206.1', 'WP_217175413.1', 'WP_031865193.1', 'WP_135033723.1', 'WP_001670185.1', 'WP_041497881.1', 'WP_001837262.1', 'WP_001837491.1', 'WP_017328561.1', 'WP_217656483.1', 'WP_000608000.1', 'WP_153671965.1', 'WP_083316209.1', 'WP_233644468.1', 'WP_150855440.1', 'WP_250736916.1', 'WP_258026422.1', 'WP_064626844.1', 'WP_274544427.1', 'WP_045176586.1', 'W…
562	['WP_111686125.1', 'WP_111743919.1', 'WP_216452848.1', 'WP_001549770.1', 'WP_049308260.1', 'WP_072491206.1', 'WP_217175413.1', 'WP_031865193.1', 'WP_135033723.1', 'WP_001670185.1', 'WP_041497881.1', 'WP_001837262.1', 'WP_200667633.1', 'WP_001837491.1', 'WP_017328561.1', 'WP_217656483.1', 'WP_000608000.1', 'WP_153671965.1', 'WP_233644468.1', 'WP_083316209.1', 'WP_150855440.1', 'WP_250736916.1', 'W…
563	['WP_001034770.1', 'WP_000162201.1', 'WP_000162206.1', 'WP_000162190.1', 'WP_262529174.1', 'WP_061642132.1', 'WP_001034772.1', 'WP_001034756.1', 'WP_044291083.1', 'WP_001034725.1', 'WP_070867638.1', 'WP_000037510.1', 'WP_001034726.1', 'WP_001034754.1', 'WP_001034774.1', 'WP_117207382.1', 'WP_052996502.1', 'WP_031865190.1', 'WP_001033388.1', 'WP_115305658.1', 'WP_001034764.1', 'WP_154284530.1', 'W…
564	['WP_001795457.1', 'WP_001803107.1', 'WP_115289801.1', 'WP_233786714.1', 'WP_123090484.1', 'WP_078071924.1', 'WP_072386984.1', 'WP_078149679.1', 'WP_303752076.1', 'WP_078150437.1', 'WP_001792493.1', 'WP_078061122.1', 'WP_078064944.1', 'WP_217175410.1', 'WP_115305662.1', 'WP_072398206.1', 'WP_162635588.1', 'WP_281961882.1', 'WP_001789229.1', 'WP_078066006.1', 'WP_072491208.1', 'WP_103188000.1', 'W…
565	['WP_217175411.1', 'WP_010956661.1', 'WP_001790675.1', 'WP_072491207.1', 'WP_115305664.1', 'WP_154284588.1', 'WP_072386983.1', 'WP_078316606.1', 'WP_246864076.1', 'WP_072361956.1', 'WP_078061123.1', 'WP_072398205.1', 'WP_103204886.1']
566	['WP_000966098.1', 'WP_000966097.1', 'WP_000966095.1', 'WP_194382389.1', 'WP_115305665.1', 'WP_014532699.1', 'WP_111152775.1', 'WP_000966093.1', 'WP_103204887.1', 'WP_077156122.1', 'WP_000966094.1', 'WP_115289802.1', 'WP_000966101.1', 'WP_076747288.1', 'WP_111048390.1', 'WP_217175412.1', 'WP_000966091.1', 'WP_270758363.1', 'WP_115207428.1', 'WP_111743918.1', 'WP_000966099.1', 'WP_111164619.1', 'W…
567	['WP_049308260.1', 'WP_072491206.1', 'WP_217175413.1', 'WP_001815325.1', 'WP_001549770.1', 'WP_031865193.1', 'WP_135033723.1', 'WP_001670185.1', 'WP_041497881.1', 'WP_001837262.1', 'WP_001837491.1', 'WP_017328561.1', 'WP_217656483.1', 'WP_000608000.1', 'WP_001227888.1']
568	['WP_000481425.1', 'WP_000481427.1', 'WP_252549889.1', 'WP_217175415.1', 'WP_115295928.1', 'WP_000481428.1', 'WP_000481406.1', 'WP_115289807.1', 'WP_000481421.1', 'WP_089520902.1', 'WP_103144265.1', 'WP_072491202.1', 'WP_072526351.1', 'WP_000481409.1']
569	['WP_115289808.1', 'WP_049296623.1', 'WP_250790090.1', 'WP_000876655.1', 'WP_000876643.1', 'WP_000876662.1', 'WP_072491201.1', 'WP_000876657.1', 'WP_115305671.1', 'WP_000876654.1', 'WP_000876661.1', 'WP_252549891.1', 'WP_217175416.1', 'WP_000876663.1', 'WP_154427299.1', 'WP_194382386.1', 'WP_070006130.1', 'WP_000876634.1', 'WP_044291114.1', 'WP_115295929.1', 'WP_000876638.1', 'WP_050962965.1', 'W…
570	['WP_217468540.1', 'WP_203233452.1', 'WP_042744749.1', 'WP_031808293.1', 'WP_262529185.1', 'WP_153909195.1', 'WP_000841437.1', 'WP_031867001.1', 'WP_096784200.1', 'WP_000841422.1', 'WP_000841425.1', 'WP_123090483.1', 'WP_050956300.1', 'WP_194382388.1', 'WP_115305668.1', 'WP_054189883.1', 'WP_111743920.1', 'WP_064134638.1', 'WP_259379935.1', 'WP_031925028.1', 'WP_258026423.1', 'WP_256326302.1', 'W…
571	['WP_217468546.1', 'WP_072426462.1', 'WP_000794620.1', 'WP_042727637.1', 'WP_078377289.1', 'WP_254414314.1', 'WP_000794618.1', 'WP_267251142.1', 'WP_064626844.1', 'WP_274544427.1', 'WP_045176586.1', 'WP_001803199.1', 'WP_152754180.1', 'WP_153909194.1', 'WP_000794589.1', 'WP_117427627.1', 'WP_154801134.1', 'WP_031786560.1', 'WP_123090370.1', 'WP_000794590.1', 'WP_000794655.1', 'WP_138076766.1', 'W…
572	['WP_001549770.1', 'WP_217656483.1', 'WP_017328561.1', 'WP_001837491.1', 'WP_001837262.1', 'WP_041497881.1', 'WP_001670185.1', 'WP_135033723.1', 'WP_031865193.1', 'WP_049308260.1', 'WP_072491206.1', 'WP_217175413.1', 'WP_000608000.1', 'WP_153671965.1', 'WP_083316209.1', 'WP_233644468.1', 'WP_064134638.1', 'WP_259379935.1', 'WP_064626844.1', 'WP_274544427.1', 'WP_217468546.1', 'WP_250736916.1', 'W…
573	['WP_220359209.1', 'WP_031869422.1', 'WP_111164615.1', 'WP_045176588.1', 'WP_000841439.1', 'WP_126509101.1', 'WP_054189883.1', 'WP_258026423.1', 'WP_256326302.1', 'WP_000841412.1', 'WP_233644468.1', 'WP_256326303.1', 'WP_258026422.1', 'WP_150855440.1', 'WP_083316209.1', 'WP_153671965.1', 'WP_049308260.1', 'WP_072491206.1', 'WP_217175413.1', 'WP_001205105.1', 'WP_111686125.1', 'WP_111743919.1', 'W…
574	['WP_224505062.1', 'WP_042745996.1', 'WP_083316209.1', 'WP_153671965.1', 'WP_262529185.1', 'WP_064134638.1', 'WP_259379935.1', 'WP_064213756.1', 'WP_000794655.1', 'WP_154801134.1', 'WP_000794589.1', 'WP_031786560.1', 'WP_123090370.1', 'WP_152754180.1', 'WP_001803199.1', 'WP_045176588.1', 'WP_194382388.1', 'WP_220359209.1', 'WP_284705681.1', 'WP_114291235.1', 'WP_000841437.1', 'WP_217468540.1', 'W…
575	['WP_226046842.1', 'WP_000678764.1', 'WP_103187999.1', 'WP_029754278.1']
576	['WP_001549768.1', 'WP_001792494.1', 'WP_020978357.1', 'WP_284039078.1', 'WP_001789226.1', 'WP_316043860.1', 'WP_226046844.1', 'WP_208936609.1', 'WP_309484332.1', 'WP_275401734.1', 'WP_031808291.1', 'WP_275401993.1', 'WP_053077055.1', 'WP_025175020.1', 'WP_000581909.1', 'WP_000972660.1', 'WP_014532698.1', 'WP_250790127.1', 'WP_000581906.1', 'WP_234743805.1', 'WP_216448981.1', 'WP_283397562.1', 'W…
577	['WP_228065267.1', 'WP_000966098.1', 'WP_000966095.1', 'WP_111152775.1', 'WP_111048390.1', 'WP_000966097.1', 'WP_194382389.1', 'WP_000966093.1', 'WP_103204887.1', 'WP_014532699.1', 'WP_115305665.1', 'WP_077156122.1', 'WP_000966094.1', 'WP_115289802.1', 'WP_076747288.1', 'WP_000966101.1', 'WP_000966091.1', 'WP_217175412.1', 'WP_270758363.1', 'WP_115207428.1', 'WP_111743918.1', 'WP_111164619.1', 'W…
578	['WP_000721337.1', 'WP_228584800.1', 'WP_000721336.1', 'WP_124780665.1', 'WP_000721335.1']
579	['WP_000990135.1', 'WP_000990133.1', 'WP_228584802.1', 'WP_000990134.1', 'WP_072491200.1']
580	['WP_228587665.1']
581	['WP_000217466.1', 'WP_098818004.1', 'WP_000217469.1', 'WP_000217472.1', 'WP_031586057.1', 'WP_000217467.1', 'WP_000217459.1', 'WP_115211517.1', 'WP_228650088.1', 'WP_000217471.1', 'WP_115295922.1', 'WP_115305659.1', 'WP_154284531.1', 'WP_050974194.1', 'WP_000217450.1', 'WP_072491212.1', 'WP_065315431.1', 'WP_000217473.1', 'WP_054189891.1', 'WP_006191053.1', 'WP_115289796.1', 'WP_000824937.1', 'W…
582	['WP_233644468.1', 'WP_258026422.1', 'WP_150855440.1', 'WP_153671965.1', 'WP_083316209.1', 'WP_000608000.1', 'WP_001837491.1', 'WP_017328561.1', 'WP_217656483.1', 'WP_001837262.1', 'WP_001670185.1', 'WP_041497881.1', 'WP_135033723.1', 'WP_031865193.1', 'WP_049308260.1', 'WP_164055972.1', 'WP_216733377.1', 'WP_001549770.1', 'WP_216452848.1', 'WP_001205105.1', 'WP_143131077.1', 'WP_072426463.1', 'W…
583	['WP_001058854.1', 'WP_233663216.1', 'WP_001058843.1', 'WP_001058838.1']
584	['WP_000824937.1', 'WP_233682470.1', 'WP_000824955.1', 'WP_098818006.1', 'WP_115305655.1', 'WP_115289796.1', 'WP_126509098.1', 'WP_076747283.1', 'WP_000824941.1', 'WP_254414316.1', 'WP_111686123.1', 'WP_000824933.1', 'WP_072497464.1', 'WP_228650088.1', 'WP_000217466.1', 'WP_098818004.1', 'WP_000217467.1', 'WP_000217471.1', 'WP_054189891.1', 'WP_000217469.1', 'WP_115295922.1', 'WP_000217450.1', 'W…
585	['WP_001795457.1', 'WP_233786714.1', 'WP_001803107.1', 'WP_123090484.1', 'WP_078071924.1', 'WP_115289801.1', 'WP_072386984.1', 'WP_078149679.1', 'WP_303752076.1', 'WP_078150437.1', 'WP_001792493.1', 'WP_078064944.1', 'WP_078061122.1', 'WP_115305662.1', 'WP_072398206.1', 'WP_281961882.1', 'WP_217175410.1', 'WP_162635588.1', 'WP_078066006.1', 'WP_001789229.1', 'WP_103188000.1', 'WP_072491208.1', 'W…
586	['WP_274544341.1', 'WP_259379934.1', 'WP_274544425.1', 'WP_256644797.1', 'WP_281228673.1', 'WP_274544660.1', 'WP_234723593.1', 'WP_149032097.1']
587	['WP_001549768.1', 'WP_001792494.1', 'WP_020978357.1', 'WP_284039078.1', 'WP_001789226.1', 'WP_316043860.1', 'WP_208936609.1', 'WP_226046844.1', 'WP_309484332.1', 'WP_275401734.1', 'WP_031808291.1', 'WP_025175020.1', 'WP_000581909.1', 'WP_275401993.1', 'WP_053077055.1', 'WP_000972660.1', 'WP_014532698.1', 'WP_250790127.1', 'WP_000581906.1', 'WP_234743805.1', 'WP_216448981.1', 'WP_283397562.1', 'W…
588	['WP_000794589.1', 'WP_000794655.1', 'WP_154801134.1', 'WP_001803199.1', 'WP_152754180.1', 'WP_117427627.1', 'WP_031808293.1', 'WP_042744749.1', 'WP_203233452.1', 'WP_138076766.1', 'WP_031786560.1', 'WP_123090370.1', 'WP_000794590.1', 'WP_153909194.1', 'WP_117434024.1', 'WP_217468540.1', 'WP_000841437.1', 'WP_262543046.1', 'WP_284705681.1', 'WP_115305668.1', 'WP_111743921.1', 'WP_000794647.1', 'W…
589	['WP_217175411.1', 'WP_246864076.1', 'WP_001790675.1', 'WP_010956661.1', 'WP_115305664.1', 'WP_072491207.1', 'WP_072386983.1', 'WP_154284588.1', 'WP_078316606.1', 'WP_078061123.1', 'WP_072361956.1', 'WP_072398205.1', 'WP_103204886.1']
590	['WP_111132059.1', 'WP_000217723.1', 'WP_000217714.1', 'WP_000217724.1', 'WP_000217721.1', 'WP_000217712.1', 'WP_000217722.1', 'WP_103204885.1', 'WP_115305663.1', 'WP_000217710.1', 'WP_154284589.1', 'WP_000217716.1', 'WP_006191072.1', 'WP_000217725.1', 'WP_000217709.1', 'WP_103144573.1', 'WP_250414159.1', 'WP_054189884.1', 'WP_001804023.1', 'WP_043859570.1', 'WP_258026424.1']
591	['WP_001034770.1', 'WP_000162201.1', 'WP_000162206.1', 'WP_000162190.1', 'WP_262529174.1', 'WP_001034772.1', 'WP_001034725.1', 'WP_044291083.1', 'WP_001034774.1', 'WP_061642132.1', 'WP_001034754.1', 'WP_070867638.1', 'WP_001034756.1', 'WP_000037510.1', 'WP_001034726.1', 'WP_031865190.1', 'WP_117207382.1', 'WP_115305658.1', 'WP_052996502.1', 'WP_154284530.1', 'WP_072528040.1', 'WP_054189892.1', 'W…
592	['WP_250736916.1', 'WP_256326300.1', 'WP_259379936.1', 'WP_000794651.1', 'WP_233644468.1', 'WP_256326303.1', 'WP_258026422.1', 'WP_150855440.1', 'WP_153671965.1', 'WP_083316209.1', 'WP_049308260.1', 'WP_072491206.1', 'WP_217175413.1', 'WP_001205105.1', 'WP_000608000.1', 'WP_072426463.1', 'WP_111686125.1', 'WP_111743919.1', 'WP_072467706.1', 'WP_072474197.1', 'WP_217656483.1', 'WP_041497881.1', 'W…
593	['WP_000220934.1', 'WP_000220932.1', 'WP_000220938.1', 'WP_000220930.1', 'WP_054189890.1', 'WP_000220937.1', 'WP_250736919.1', 'WP_274544031.1', 'WP_154285735.1', 'WP_154255126.1', 'WP_153906255.1']
594	['WP_250736921.1', 'WP_001034770.1', 'WP_000162201.1', 'WP_001034772.1', 'WP_044291083.1', 'WP_001034725.1', 'WP_000162206.1', 'WP_061642132.1', 'WP_001034756.1', 'WP_000162190.1', 'WP_262529174.1', 'WP_001034726.1', 'WP_115305658.1', 'WP_117207382.1', 'WP_001034774.1', 'WP_052996502.1', 'WP_001033388.1', 'WP_054189892.1', 'WP_154284530.1', 'WP_070867638.1', 'WP_001034754.1', 'WP_000037510.1', 'W…
595	['WP_000202039.1', 'WP_065315872.1', 'WP_204177302.1', 'WP_109183150.1', 'WP_072491215.1', 'WP_115305656.1', 'WP_250736923.1', 'WP_006191049.1', 'WP_000202037.1', 'WP_054189895.1', 'WP_000202044.1', 'WP_072497463.1']
596	['WP_250790089.1', 'WP_000074014.1', 'WP_115295930.1', 'WP_194382385.1', 'WP_114291236.1', 'WP_252549893.1', 'WP_000073995.1', 'WP_054189879.1']
597	['WP_115289808.1', 'WP_250790090.1', 'WP_049296623.1', 'WP_000876643.1', 'WP_000876655.1', 'WP_000876662.1', 'WP_000876657.1', 'WP_072491201.1', 'WP_000876654.1', 'WP_115305671.1', 'WP_000876661.1', 'WP_252549891.1', 'WP_154427299.1', 'WP_000876663.1', 'WP_194382386.1', 'WP_070006130.1', 'WP_217175416.1', 'WP_000876634.1', 'WP_115295929.1', 'WP_044291114.1', 'WP_000876638.1', 'WP_050962965.1', 'W…
598	['WP_208936609.1', 'WP_001549768.1', 'WP_001792494.1', 'WP_020978357.1', 'WP_284039078.1', 'WP_001789226.1', 'WP_316043860.1', 'WP_226046844.1', 'WP_309484332.1', 'WP_275401734.1', 'WP_031808291.1', 'WP_275401993.1', 'WP_025175020.1', 'WP_000581909.1', 'WP_053077055.1', 'WP_216448981.1', 'WP_000972660.1', 'WP_014532698.1', 'WP_250790127.1', 'WP_000581906.1', 'WP_000581904.1', 'WP_001826866.1', 'W…
599	['WP_001034770.1', 'WP_000162201.1', 'WP_001034772.1', 'WP_044291083.1', 'WP_001034725.1', 'WP_000162206.1', 'WP_000162190.1', 'WP_262529174.1', 'WP_061642132.1', 'WP_001034756.1', 'WP_001034726.1', 'WP_117207382.1', 'WP_001034774.1', 'WP_052996502.1', 'WP_115305658.1', 'WP_000037510.1', 'WP_070867638.1', 'WP_154284530.1', 'WP_001034754.1', 'WP_054189892.1', 'WP_001033388.1', 'WP_031865190.1', 'W…
600	['WP_001034770.1', 'WP_000162201.1', 'WP_000162206.1', 'WP_001034772.1', 'WP_000162190.1', 'WP_001034725.1', 'WP_044291083.1', 'WP_262529174.1', 'WP_001034756.1', 'WP_001034774.1', 'WP_061642132.1', 'WP_001034726.1', 'WP_000037510.1', 'WP_070867638.1', 'WP_001034754.1', 'WP_117207382.1', 'WP_115305658.1', 'WP_052996502.1', 'WP_031865190.1', 'WP_154284530.1', 'WP_054189892.1', 'WP_001033388.1', 'W…
601	['WP_250790125.1', 'WP_252549898.1', 'WP_023914237.1', 'WP_054190001.1']
602	['WP_001117054.1', 'WP_250790126.1', 'WP_001117056.1', 'WP_054189877.1']
603	['WP_001549768.1', 'WP_001792494.1', 'WP_020978357.1', 'WP_284039078.1', 'WP_001789226.1', 'WP_316043860.1', 'WP_208936609.1', 'WP_226046844.1', 'WP_309484332.1', 'WP_275401734.1', 'WP_031808291.1', 'WP_275401993.1', 'WP_053077055.1', 'WP_025175020.1', 'WP_000581909.1', 'WP_250790127.1', 'WP_000581906.1', 'WP_000972660.1', 'WP_014532698.1', 'WP_283397562.1', 'WP_216448981.1', 'WP_234743805.1', 'W…
604	['WP_252549883.1']
605	['WP_000481425.1', 'WP_000481427.1', 'WP_252549889.1', 'WP_115295928.1', 'WP_115289807.1', 'WP_000481428.1', 'WP_000481406.1', 'WP_217175415.1', 'WP_000481421.1', 'WP_089520902.1', 'WP_103144265.1', 'WP_000481409.1', 'WP_072491202.1', 'WP_072526351.1']
606	['WP_115289808.1', 'WP_049296623.1', 'WP_250790090.1', 'WP_000876643.1', 'WP_000876655.1', 'WP_000876662.1', 'WP_072491201.1', 'WP_000876657.1', 'WP_000876654.1', 'WP_115305671.1', 'WP_252549891.1', 'WP_000876661.1', 'WP_154427299.1', 'WP_000876663.1', 'WP_194382386.1', 'WP_070006130.1', 'WP_217175416.1', 'WP_115295929.1', 'WP_000876634.1', 'WP_044291114.1', 'WP_000876638.1', 'WP_050962965.1', 'W…
607	['WP_250790089.1', 'WP_252549893.1', 'WP_000074014.1', 'WP_194382385.1', 'WP_114291236.1', 'WP_115295930.1', 'WP_000073995.1', 'WP_054189879.1']
608	['WP_000289136.1', 'WP_252549896.1', 'WP_054189878.1']
609	['WP_252549898.1', 'WP_250790125.1', 'WP_023914237.1', 'WP_054190001.1']
610	['WP_000794620.1', 'WP_042727637.1', 'WP_072426462.1', 'WP_078377289.1', 'WP_254414314.1', 'WP_000794589.1', 'WP_117427627.1', 'WP_154801134.1', 'WP_001803199.1', 'WP_031786560.1', 'WP_123090370.1', 'WP_000794655.1', 'WP_000794590.1', 'WP_138076766.1', 'WP_152754180.1', 'WP_000794618.1', 'WP_117434024.1', 'WP_153909194.1', 'WP_267251142.1', 'WP_064626844.1', 'WP_274544427.1', 'WP_000794647.1', 'W…
611	['WP_000824937.1', 'WP_000824955.1', 'WP_233682470.1', 'WP_098818006.1', 'WP_115305655.1', 'WP_115289796.1', 'WP_126509098.1', 'WP_076747283.1', 'WP_000824941.1', 'WP_254414316.1', 'WP_111686123.1', 'WP_000824933.1', 'WP_072497464.1', 'WP_098818004.1', 'WP_228650088.1', 'WP_000217466.1', 'WP_000217471.1', 'WP_000217467.1', 'WP_115295922.1', 'WP_000217469.1', 'WP_054189891.1', 'WP_000217450.1', 'W…
612	['WP_255262889.1']
613	['WP_256326300.1', 'WP_000794589.1', 'WP_117427627.1', 'WP_154801134.1', 'WP_001803199.1', 'WP_000794590.1', 'WP_123090370.1', 'WP_031786560.1', 'WP_000794655.1', 'WP_138076766.1', 'WP_117434024.1', 'WP_153909194.1', 'WP_152754180.1', 'WP_064213756.1', 'WP_118977053.1', 'WP_267240591.1', 'WP_264717422.1', 'WP_262543046.1', 'WP_000794647.1', 'WP_115305669.1', 'WP_114291235.1', 'WP_284705681.1', 'W…
614	['WP_256326302.1', 'WP_096784200.1', 'WP_031925028.1', 'WP_031869422.1', 'WP_000841422.1', 'WP_031867001.1', 'WP_042744749.1', 'WP_031808293.1', 'WP_000841425.1', 'WP_111164615.1', 'WP_153909195.1', 'WP_123090483.1', 'WP_050956300.1', 'WP_203233452.1', 'WP_220359209.1', 'WP_262529185.1', 'WP_000841439.1', 'WP_126509101.1', 'WP_050960592.1', 'WP_258026423.1', 'WP_045176588.1', 'WP_194382388.1', 'W…
615	['WP_256326303.1', 'WP_101526994.1']
616	['WP_256644797.1', 'WP_274544425.1', 'WP_274544660.1', 'WP_001815325.1', 'WP_234723593.1', 'WP_001227888.1', 'WP_149032097.1', 'WP_031865193.1', 'WP_135033723.1', 'WP_001670185.1', 'WP_041497881.1', 'WP_001837262.1', 'WP_001837491.1', 'WP_017328561.1', 'WP_217656483.1', 'WP_000608000.1']
617	['WP_051158661.1', 'WP_072474197.1', 'WP_072467706.1', 'WP_072426463.1', 'WP_115305666.1', 'WP_111743921.1', 'WP_115305668.1', 'WP_284705681.1', 'WP_262543046.1', 'WP_000794647.1', 'WP_238992534.1', 'WP_203233452.1', 'WP_064626844.1', 'WP_274544427.1', 'WP_031808293.1', 'WP_042744749.1', 'WP_000794589.1', 'WP_000794655.1', 'WP_117427627.1', 'WP_123090370.1', 'WP_154801134.1', 'WP_001803199.1', 'W…
618	['WP_258026423.1', 'WP_050960592.1', 'WP_000841439.1', 'WP_262529185.1', 'WP_126509101.1', 'WP_096784200.1', 'WP_031925028.1', 'WP_031869422.1', 'WP_031867001.1', 'WP_000841422.1', 'WP_042744749.1', 'WP_031808293.1', 'WP_000841425.1', 'WP_111164615.1', 'WP_220359209.1', 'WP_153909195.1', 'WP_123090483.1', 'WP_050956300.1', 'WP_203233452.1', 'WP_217468540.1', 'WP_045176588.1', 'WP_194382388.1', 'W…
619	['WP_111132059.1', 'WP_000217714.1', 'WP_000217723.1', 'WP_000217724.1', 'WP_000217712.1', 'WP_000217721.1', 'WP_000217710.1', 'WP_000217722.1', 'WP_154284589.1', 'WP_103204885.1', 'WP_115305663.1', 'WP_000217716.1', 'WP_258026424.1', 'WP_001804023.1', 'WP_006191072.1', 'WP_000217709.1', 'WP_000217725.1', 'WP_103144573.1', 'WP_054189884.1', 'WP_250414159.1', 'WP_043859570.1']
620	['WP_259379934.1', 'WP_274544660.1', 'WP_001815325.1', 'WP_234723593.1', 'WP_001227888.1', 'WP_149032097.1']
621	['WP_194382388.1', 'WP_031867001.1', 'WP_096784200.1', 'WP_000841422.1', 'WP_153909195.1', 'WP_000841425.1', 'WP_123090483.1', 'WP_050956300.1', 'WP_064134638.1', 'WP_259379935.1', 'WP_045176588.1', 'WP_031869422.1', 'WP_111164615.1', 'WP_111743920.1', 'WP_220359209.1', 'WP_054189883.1', 'WP_031925028.1', 'WP_000841439.1', 'WP_126509101.1', 'WP_258026423.1', 'WP_256326302.1', 'WP_000841412.1', 'W…
622	['WP_064213756.1', 'WP_256326300.1', 'WP_118977053.1', 'WP_000794592.1', 'WP_000794589.1', 'WP_000794590.1', 'WP_031786560.1', 'WP_117434024.1', 'WP_117427627.1', 'WP_267240591.1', 'WP_154801134.1', 'WP_001803199.1', 'WP_153909194.1', 'WP_264717422.1', 'WP_123090370.1', 'WP_000794655.1', 'WP_138076766.1', 'WP_152754180.1', 'WP_259379936.1', 'WP_064626844.1', 'WP_274544427.1', 'WP_000794618.1', 'W…
623	['WP_260645691.1', 'WP_072433166.1']
624	['WP_001034770.1', 'WP_000162201.1', 'WP_000162206.1', 'WP_262529174.1', 'WP_000162190.1', 'WP_001034772.1', 'WP_001034725.1', 'WP_044291083.1', 'WP_001034774.1', 'WP_061642132.1', 'WP_000037510.1', 'WP_001034756.1', 'WP_070867638.1', 'WP_001034754.1', 'WP_001034726.1', 'WP_031865190.1', 'WP_117207382.1', 'WP_052996502.1', 'WP_115305658.1', 'WP_154284530.1', 'WP_072528040.1', 'WP_054189892.1', 'W…
625	['WP_262529185.1', 'WP_042744749.1', 'WP_031808293.1', 'WP_203233452.1', 'WP_217468540.1', 'WP_031867001.1', 'WP_096784200.1', 'WP_000841422.1', 'WP_000841425.1', 'WP_153909195.1', 'WP_123090483.1', 'WP_000841437.1', 'WP_050956300.1', 'WP_194382388.1', 'WP_115305668.1', 'WP_111743920.1', 'WP_064134638.1', 'WP_259379935.1', 'WP_031925028.1', 'WP_054189883.1', 'WP_258026423.1', 'WP_256326302.1', 'W…
626	['WP_000794589.1', 'WP_117427627.1', 'WP_154801134.1', 'WP_001803199.1', 'WP_031786560.1', 'WP_123090370.1', 'WP_000794655.1', 'WP_000794590.1', 'WP_138076766.1', 'WP_152754180.1', 'WP_117434024.1', 'WP_153909194.1', 'WP_262543046.1', 'WP_064213756.1', 'WP_118977053.1', 'WP_267240591.1', 'WP_264717422.1', 'WP_000794647.1', 'WP_115305669.1', 'WP_284705681.1', 'WP_114291235.1', 'WP_111743921.1', 'W…
627	['WP_001795457.1', 'WP_001803107.1', 'WP_233786714.1', 'WP_123090484.1', 'WP_115289801.1', 'WP_078071924.1', 'WP_072386984.1', 'WP_078149679.1', 'WP_303752076.1', 'WP_078150437.1', 'WP_001792493.1', 'WP_078064944.1', 'WP_078061122.1', 'WP_072398206.1', 'WP_115305662.1', 'WP_217175410.1', 'WP_162635588.1', 'WP_281961882.1', 'WP_078066006.1', 'WP_194382390.1', 'WP_001789229.1', 'WP_103188000.1', 'W…
628	['WP_208936609.1', 'WP_001549768.1', 'WP_001792494.1', 'WP_020978357.1', 'WP_284039078.1', 'WP_001789226.1', 'WP_316043860.1', 'WP_226046844.1', 'WP_309484332.1', 'WP_275401734.1', 'WP_031808291.1', 'WP_275401993.1', 'WP_025175020.1', 'WP_000581909.1', 'WP_053077055.1', 'WP_216448981.1', 'WP_000972660.1', 'WP_014532698.1', 'WP_250790127.1', 'WP_000581906.1', 'WP_000581904.1', 'WP_001826866.1', 'W…
629	['WP_064213756.1', 'WP_118977053.1', 'WP_267240591.1', 'WP_264717422.1', 'WP_000794592.1', 'WP_114291235.1', 'WP_115305669.1', 'WP_194382387.1', 'WP_259379936.1', 'WP_000794651.1', 'WP_258026422.1', 'WP_256326303.1', 'WP_083316209.1', 'WP_153671965.1', 'WP_042745996.1', 'WP_049308260.1', 'WP_072491206.1', 'WP_000608000.1', 'WP_217175413.1', 'WP_017328561.1', 'WP_001837491.1', 'WP_001205105.1', 'W…
630	['WP_267240591.1', 'WP_064213756.1', 'WP_118977053.1', 'WP_264717422.1', 'WP_000794592.1', 'WP_114291235.1', 'WP_115305669.1', 'WP_194382387.1', 'WP_259379936.1', 'WP_000794651.1', 'WP_258026422.1', 'WP_256326303.1', 'WP_083316209.1', 'WP_153671965.1', 'WP_042745996.1', 'WP_049308260.1', 'WP_072491206.1', 'WP_217175413.1', 'WP_000608000.1', 'WP_001205105.1', 'WP_017328561.1', 'WP_001837491.1', 'W…
631	['WP_001792489.1', 'WP_154445379.1', 'WP_267251141.1', 'WP_000386364.1', 'WP_000386367.1', 'WP_000386366.1', 'WP_209206004.1', 'WP_000386369.1', 'WP_117434025.1', 'WP_063651185.1', 'WP_149590273.1', 'WP_115305667.1', 'WP_031784868.1', 'WP_000680346.1', 'WP_049307662.1', 'WP_148246078.1', 'WP_101526993.1', 'WP_000998872.1', 'WP_000998869.1', 'WP_006191079.1', 'WP_111164616.1', 'WP_000359185.1']
632	['WP_001803199.1', 'WP_267251142.1', 'WP_152754180.1', 'WP_153909194.1', 'WP_072426462.1', 'WP_000794589.1', 'WP_000794618.1', 'WP_117427627.1', 'WP_154801134.1', 'WP_031786560.1', 'WP_123090370.1', 'WP_000794655.1', 'WP_000794590.1', 'WP_138076766.1', 'WP_000794620.1', 'WP_117434024.1', 'WP_042727637.1', 'WP_078377289.1', 'WP_254414314.1', 'WP_267240591.1', 'WP_064626844.1', 'WP_274544427.1', 'W…
633	['WP_001795457.1', 'WP_001803107.1', 'WP_233786714.1', 'WP_123090484.1', 'WP_078071924.1', 'WP_115289801.1', 'WP_072386984.1', 'WP_078149679.1', 'WP_303752076.1', 'WP_078150437.1', 'WP_001792493.1', 'WP_078064944.1', 'WP_078061122.1', 'WP_281961882.1', 'WP_072398206.1', 'WP_115305662.1', 'WP_217175410.1', 'WP_162635588.1', 'WP_078066006.1', 'WP_001789229.1', 'WP_103188000.1', 'WP_072491208.1', 'W…
634	['WP_001034770.1', 'WP_000162201.1', 'WP_000162206.1', 'WP_001034772.1', 'WP_000162190.1', 'WP_001034725.1', 'WP_044291083.1', 'WP_262529174.1', 'WP_001034756.1', 'WP_001034774.1', 'WP_061642132.1', 'WP_001034726.1', 'WP_001034754.1', 'WP_070867638.1', 'WP_000037510.1', 'WP_117207382.1', 'WP_115305658.1', 'WP_052996502.1', 'WP_154284530.1', 'WP_031865190.1', 'WP_054189892.1', 'WP_001033388.1', 'W…
635	['WP_001549768.1', 'WP_020978357.1', 'WP_284039078.1', 'WP_001789226.1', 'WP_316043860.1', 'WP_001792494.1', 'WP_208936609.1', 'WP_309484332.1', 'WP_275401734.1', 'WP_031808291.1', 'WP_275401993.1', 'WP_226046844.1', 'WP_025175020.1', 'WP_053077055.1', 'WP_000972660.1', 'WP_000581909.1', 'WP_014532698.1', 'WP_250790127.1', 'WP_000581906.1', 'WP_283397562.1', 'WP_216448981.1', 'WP_269316477.1', 'W…
636	['WP_001549768.1', 'WP_020978357.1', 'WP_284039078.1', 'WP_001789226.1', 'WP_316043860.1', 'WP_001792494.1', 'WP_309484332.1', 'WP_275401734.1', 'WP_031808291.1', 'WP_275401993.1', 'WP_208936609.1', 'WP_053077055.1', 'WP_025175020.1', 'WP_226046844.1', 'WP_000972660.1', 'WP_000581909.1', 'WP_014532698.1', 'WP_250790127.1', 'WP_000581906.1', 'WP_283397562.1', 'WP_234743805.1', 'WP_216448981.1', 'W…
637	['WP_000581910.1', 'WP_001549768.1', 'WP_020978357.1', 'WP_284039078.1', 'WP_001789226.1', 'WP_316043860.1', 'WP_001792494.1', 'WP_284697054.1', 'WP_309484332.1', 'WP_275401993.1', 'WP_275401734.1', 'WP_031808291.1', 'WP_208936609.1', 'WP_053077055.1', 'WP_226046844.1', 'WP_025175020.1', 'WP_000972660.1', 'WP_275113539.1', 'WP_000581909.1', 'WP_000581921.1', 'WP_250790127.1', 'WP_014532698.1', 'W…
638	['WP_000966098.1', 'WP_000966095.1', 'WP_000966097.1', 'WP_194382389.1', 'WP_111152775.1', 'WP_000966093.1', 'WP_014532699.1', 'WP_115305665.1', 'WP_000966094.1', 'WP_103204887.1', 'WP_077156122.1', 'WP_115289802.1', 'WP_076747288.1', 'WP_111048390.1', 'WP_000966101.1', 'WP_000966091.1', 'WP_217175412.1', 'WP_270758363.1', 'WP_115207428.1', 'WP_111743918.1', 'WP_000966099.1', 'WP_111164619.1', 'W…
639	['WP_250736919.1', 'WP_000220934.1', 'WP_000220932.1', 'WP_274544031.1', 'WP_000220938.1', 'WP_000220937.1', 'WP_000220930.1', 'WP_054189890.1', 'WP_154285735.1', 'WP_154255126.1', 'WP_153906255.1']
640	['WP_274544426.1', 'WP_274544660.1', 'WP_001815325.1', 'WP_234723593.1', 'WP_217468540.1', 'WP_054189883.1', 'WP_054193613.1', 'WP_115305668.1', 'WP_031867001.1', 'WP_031808293.1', 'WP_153909195.1', 'WP_203233452.1', 'WP_262529185.1', 'WP_042744749.1', 'WP_096784200.1', 'WP_000841422.1', 'WP_000841425.1', 'WP_031869422.1', 'WP_111164615.1', 'WP_050956300.1', 'WP_123090483.1', 'WP_050960592.1', 'W…
641	['WP_001081680.1', 'WP_043044941.1', 'WP_001081682.1', 'WP_274544423.1', 'WP_001081690.1', 'WP_001081686.1', 'WP_072491216.1', 'WP_111743916.1', 'WP_001014421.1', 'WP_001081688.1', 'WP_162635051.1', 'WP_001081681.1']
642	['WP_274544425.1', 'WP_274544660.1', 'WP_234723593.1', 'WP_149032097.1']
643	['WP_274544426.1', 'WP_001815325.1', 'WP_001227888.1', 'WP_281228673.1']
644	['WP_064626844.1', 'WP_274544427.1', 'WP_000794589.1', 'WP_000794618.1', 'WP_117427627.1', 'WP_154801134.1', 'WP_001803199.1', 'WP_031786560.1', 'WP_123090370.1', 'WP_000794620.1', 'WP_000794655.1', 'WP_000794590.1', 'WP_042727637.1', 'WP_138076766.1', 'WP_072426462.1', 'WP_078377289.1', 'WP_152754180.1', 'WP_117434024.1', 'WP_153909194.1', 'WP_267251142.1', 'WP_254414314.1', 'WP_115305669.1', 'W…
645	['WP_274544660.1', 'WP_234723593.1', 'WP_149032097.1']
646	['WP_001549768.1', 'WP_000581910.1', 'WP_020978357.1', 'WP_284039078.1', 'WP_001789226.1', 'WP_316043860.1', 'WP_001792494.1', 'WP_309484332.1', 'WP_275401734.1', 'WP_284697054.1', 'WP_031808291.1', 'WP_275401993.1', 'WP_208936609.1', 'WP_053077055.1', 'WP_226046844.1', 'WP_025175020.1', 'WP_275113539.1', 'WP_000972660.1', 'WP_000581909.1', 'WP_000581921.1', 'WP_014532698.1', 'WP_250790127.1', 'W…
647	['WP_001549768.1', 'WP_020978357.1', 'WP_284039078.1', 'WP_001789226.1', 'WP_316043860.1', 'WP_001792494.1', 'WP_309484332.1', 'WP_275401734.1', 'WP_031808291.1', 'WP_275401993.1', 'WP_053077055.1', 'WP_208936609.1', 'WP_025175020.1', 'WP_226046844.1', 'WP_000972660.1', 'WP_000581909.1', 'WP_014532698.1', 'WP_250790127.1', 'WP_283397562.1', 'WP_000581906.1', 'WP_234743805.1', 'WP_216448981.1', 'W…
648	['WP_001549768.1', 'WP_020978357.1', 'WP_284039078.1', 'WP_001789226.1', 'WP_316043860.1', 'WP_001792494.1', 'WP_309484332.1', 'WP_275401734.1', 'WP_031808291.1', 'WP_275401993.1', 'WP_053077055.1', 'WP_208936609.1', 'WP_025175020.1', 'WP_226046844.1', 'WP_000972660.1', 'WP_000581909.1', 'WP_014532698.1', 'WP_250790127.1', 'WP_283397562.1', 'WP_000581906.1', 'WP_234743805.1', 'WP_216448981.1', 'W…
649	['WP_281228673.1', 'WP_274544660.1', 'WP_234723593.1', 'WP_274544426.1', 'WP_149032097.1']
650	['WP_001795457.1', 'WP_001803107.1', 'WP_233786714.1', 'WP_123090484.1', 'WP_078071924.1', 'WP_115289801.1', 'WP_072386984.1', 'WP_078149679.1', 'WP_303752076.1', 'WP_078150437.1', 'WP_001792493.1', 'WP_078064944.1', 'WP_078061122.1', 'WP_281961882.1', 'WP_072398206.1', 'WP_115305662.1', 'WP_217175410.1', 'WP_162635588.1', 'WP_078066006.1', 'WP_001789229.1', 'WP_103188000.1', 'WP_072491208.1', 'W…
651	['WP_282569573.1', 'WP_117211693.1', 'WP_000794651.1', 'WP_258026422.1', 'WP_150855440.1', 'WP_083316209.1', 'WP_153671965.1', 'WP_049308260.1', 'WP_072491206.1', 'WP_217175413.1', 'WP_017328561.1', 'WP_001205105.1', 'WP_217656483.1', 'WP_001837491.1', 'WP_001837262.1', 'WP_041497881.1', 'WP_072426463.1', 'WP_001670185.1', 'WP_031865193.1', 'WP_111686125.1', 'WP_135033723.1', 'WP_072474197.1', 'W…
652	['WP_001549768.1', 'WP_020978357.1', 'WP_284039078.1', 'WP_001789226.1', 'WP_316043860.1', 'WP_001792494.1', 'WP_309484332.1', 'WP_275401734.1', 'WP_031808291.1', 'WP_275401993.1', 'WP_208936609.1', 'WP_053077055.1', 'WP_025175020.1', 'WP_226046844.1', 'WP_000972660.1', 'WP_000581909.1', 'WP_014532698.1', 'WP_283397562.1', 'WP_250790127.1', 'WP_000581906.1', 'WP_234743805.1', 'WP_216448981.1', 'W…
653	['WP_284038994.1', 'WP_072508974.1', 'WP_000521958.1', 'WP_094979423.1', 'WP_070867639.1', 'WP_000521959.1', 'WP_047335194.1', 'WP_203228337.1', 'WP_045177706.1', 'WP_181877572.1', 'WP_014532696.1', 'WP_070040312.1', 'WP_072491210.1', 'WP_000270266.1', 'WP_115289798.1', 'WP_054189033.1']
654	['WP_001549768.1', 'WP_020978357.1', 'WP_284039078.1', 'WP_001789226.1', 'WP_316043860.1', 'WP_001792494.1', 'WP_309484332.1', 'WP_275401734.1', 'WP_031808291.1', 'WP_275401993.1', 'WP_053077055.1', 'WP_208936609.1', 'WP_025175020.1', 'WP_226046844.1', 'WP_000972660.1', 'WP_000581909.1', 'WP_014532698.1', 'WP_250790127.1', 'WP_283397562.1', 'WP_000581906.1', 'WP_234743805.1', 'WP_216448981.1', 'W…
655	['WP_001549768.1', 'WP_000581910.1', 'WP_020978357.1', 'WP_284039078.1', 'WP_001789226.1', 'WP_316043860.1', 'WP_001792494.1', 'WP_284697054.1', 'WP_309484332.1', 'WP_275401734.1', 'WP_031808291.1', 'WP_275401993.1', 'WP_208936609.1', 'WP_053077055.1', 'WP_025175020.1', 'WP_226046844.1', 'WP_000972660.1', 'WP_275113539.1', 'WP_000581921.1', 'WP_000581909.1', 'WP_014532698.1', 'WP_250790127.1', 'W…
656	['WP_001803199.1', 'WP_152754180.1', 'WP_153909194.1', 'WP_284705681.1', 'WP_000794589.1', 'WP_117427627.1', 'WP_154801134.1', 'WP_031786560.1', 'WP_123090370.1', 'WP_000794655.1', 'WP_000794590.1', 'WP_138076766.1', 'WP_117434024.1', 'WP_267240591.1', 'WP_064213756.1', 'WP_118977053.1', 'WP_264717422.1', 'WP_000794647.1', 'WP_262543046.1', 'WP_111743921.1', 'WP_115305669.1', 'WP_114291235.1', 'W…
657	['WP_001549770.1', 'WP_031865193.1', 'WP_135033723.1', 'WP_001815325.1', 'WP_001670185.1', 'WP_041497881.1', 'WP_001837262.1', 'WP_001837491.1', 'WP_017328561.1', 'WP_200667633.1', 'WP_217656483.1', 'WP_000608000.1', 'WP_001227888.1']
658	['WP_000755954.1', 'WP_000755950.1', 'WP_000755944.1', 'WP_126509100.1', 'WP_000755951.1', 'WP_290461786.1', 'WP_000755946.1', 'WP_086097086.1', 'WP_111164620.1']
659	['WP_001795457.1', 'WP_001803107.1', 'WP_233786714.1', 'WP_123090484.1', 'WP_078071924.1', 'WP_115289801.1', 'WP_072386984.1', 'WP_303752076.1', 'WP_078149679.1', 'WP_078150437.1', 'WP_001792493.1', 'WP_078064944.1', 'WP_078061122.1', 'WP_115305662.1', 'WP_072398206.1', 'WP_281961882.1', 'WP_217175410.1', 'WP_162635588.1', 'WP_078066006.1', 'WP_001789229.1', 'WP_103188000.1', 'WP_072491208.1', 'W…
660	['WP_001034770.1', 'WP_000162201.1', 'WP_000162206.1', 'WP_001034772.1', 'WP_000162190.1', 'WP_001034725.1', 'WP_044291083.1', 'WP_262529174.1', 'WP_001034756.1', 'WP_001034774.1', 'WP_061642132.1', 'WP_001034726.1', 'WP_001034754.1', 'WP_070867638.1', 'WP_000037510.1', 'WP_117207382.1', 'WP_115305658.1', 'WP_052996502.1', 'WP_154284530.1', 'WP_031865190.1', 'WP_054189892.1', 'WP_001033388.1', 'W…
661	['WP_001549768.1', 'WP_020978357.1', 'WP_284039078.1', 'WP_001789226.1', 'WP_316043860.1', 'WP_309484332.1', 'WP_001792494.1', 'WP_275401734.1', 'WP_031808291.1', 'WP_275401993.1', 'WP_053077055.1', 'WP_208936609.1', 'WP_226046844.1', 'WP_025175020.1', 'WP_000972660.1', 'WP_000581909.1', 'WP_014532698.1', 'WP_250790127.1', 'WP_283397562.1', 'WP_000581906.1', 'WP_234743805.1', 'WP_216448981.1', 'W…
662	['WP_000239216.1', 'WP_142352959.1', 'WP_115295924.1', 'WP_070003673.1', 'WP_115305660.1', 'WP_115289799.1', 'WP_054189889.1', 'WP_154284593.1', 'WP_311163489.1', 'WP_000083858.1', 'WP_111064850.1', 'WP_000083863.1', 'WP_001044255.1', 'WP_000978018.1', 'WP_111048388.1', 'WP_111152765.1']
663	['WP_031928808.1', 'WP_311163490.1', 'WP_107378088.1', 'WP_001215400.1', 'WP_112366372.1', 'WP_112380331.1']
664	['WP_000966098.1', 'WP_228065267.1', 'WP_000966095.1', 'WP_000966097.1', 'WP_111048390.1', 'WP_111152775.1', 'WP_194382389.1', 'WP_209206041.1', 'WP_000966093.1', 'WP_115305665.1', 'WP_103204887.1', 'WP_014532699.1', 'WP_000966094.1', 'WP_077156122.1', 'WP_000966101.1', 'WP_115289802.1', 'WP_076747288.1', 'WP_000966091.1', 'WP_217175412.1', 'WP_311163765.1', 'WP_270758363.1', 'WP_115207428.1', 'W…
665	['WP_001549768.1', 'WP_020978357.1', 'WP_284039078.1', 'WP_316043860.1', 'WP_001789226.1', 'WP_001792494.1', 'WP_309484332.1', 'WP_275401734.1', 'WP_031808291.1', 'WP_275401993.1', 'WP_053077055.1', 'WP_208936609.1', 'WP_025175020.1', 'WP_226046844.1', 'WP_000972660.1', 'WP_000581909.1', 'WP_014532698.1', 'WP_250790127.1', 'WP_283397562.1', 'WP_000581906.1', 'WP_234743805.1', 'WP_216448981.1', 'W…
