# Supplementary material for: A type VII-secreted lipase toxin with reverse domain arrangement
Source: Nat Commun. 2023 Dec 19;14:8438. doi: 10.1038/s41467-023-44221-y (PMC10730906; doi:10.1038/s41467-023-44221-y)
Supplement: Supplementary file 6 — Source Data [file 41467_2023_44221_MOESM6_ESM.zip › Tsl1 distribution raw/lplIII 1/FlaGs_output/results_flankgene.fasta_cluster_out_3_1e-10_outdesc.txt]

1(1)	WP_000972286.1	WP_000972286.1 MULTISPECIES: tandem-type lipoprotein
1(6)	WP_031865191.1	WP_031865191.1 tandem-type lipoprotein
1(1)	WP_283397562.1	WP_283397562.1 tandem-type lipoprotein
1(2)	WP_275401734.1	WP_275401734.1 tandem-type lipoprotein
1(2)	WP_000581912.1	WP_000581912.1 MULTISPECIES: tandem-type lipoprotein
1(1)	WP_089418718.1	WP_089418718.1 tandem-type lipoprotein
1(1)	WP_284039078.1	WP_284039078.1 tandem-type lipoprotein
1(1)	WP_141762847.1	WP_141762847.1 tandem-type lipoprotein, partial
1(2)	WP_275113539.1	WP_275113539.1 tandem-type lipoprotein
1(1)	WP_078172038.1	WP_078172038.1 tandem-type lipoprotein
1(6)	WP_000972660.1	WP_000972660.1 MULTISPECIES: tandem-type lipoprotein
1(1)	WP_054189887.1	WP_054189887.1 tandem-type lipoprotein
1(3)	WP_078064693.1	WP_078064693.1 tandem-type lipoprotein
1(6)	WP_000972288.1	WP_000972288.1 tandem-type lipoprotein
1(1)	WP_109183149.1	WP_109183149.1 tandem-type lipoprotein
1(1)	WP_111314085.1	WP_111314085.1 tandem-type lipoprotein
1(5)	WP_000581871.1	WP_000581871.1 MULTISPECIES: tandem-type lipoprotein
1(38)	WP_001792494.1	WP_001792494.1 MULTISPECIES: tandem-type lipoprotein
1(5)	WP_000581906.1	WP_000581906.1 MULTISPECIES: tandem-type lipoprotein
1(1)	WP_078370109.1	WP_078370109.1 tandem-type lipoprotein, partial
1(1)	WP_275401993.1	WP_275401993.1 tandem-type lipoprotein
1(1)	WP_111064851.1	WP_111064851.1 tandem-type lipoprotein
1(1)	WP_309484332.1	WP_309484332.1 tandem-type lipoprotein
1(1)	WP_250790094.1	WP_250790094.1 tandem-type lipoprotein
1(1)	WP_155978316.1	WP_155978316.1 tandem-type lipoprotein
1(1)	WP_061734927.1	WP_061734927.1 tandem-type lipoprotein
1(1)	WP_269316477.1	WP_269316477.1 tandem-type lipoprotein
1(1)	WP_264717269.1	WP_264717269.1 tandem-type lipoprotein
1(13)	WP_025174710.1	WP_025174710.1 MULTISPECIES: tandem-type lipoprotein
1(1)	WP_179943579.1	WP_179943579.1 tandem-type lipoprotein
1(1)	WP_208936609.1	WP_208936609.1 tandem-type lipoprotein
1(1)	WP_070013383.1	WP_070013383.1 tandem-type lipoprotein, partial
1(4)	WP_000581879.1	WP_000581879.1 MULTISPECIES: tandem-type lipoprotein
1(13)	WP_000581880.1	WP_000581880.1 tandem-type lipoprotein
1(6)	WP_000581899.1	WP_000581899.1 tandem-type lipoprotein
1(1)	WP_115276686.1	WP_115276686.1 tandem-type lipoprotein
1(10)	WP_000581918.1	WP_000581918.1 MULTISPECIES: tandem-type lipoprotein
1(6)	WP_000581890.1	WP_000581890.1 MULTISPECIES: tandem-type lipoprotein
1(1)	WP_103204889.1	WP_103204889.1 tandem-type lipoprotein
1(1)	WP_041201531.1	WP_041201531.1 tandem-type lipoprotein
1(1)	WP_078156855.1	WP_078156855.1 tandem-type lipoprotein, partial
1(2)	WP_000581921.1	WP_000581921.1 tandem-type lipoprotein
1(2)	WP_014937076.1	WP_014937076.1 tandem-type lipoprotein
1(1)	WP_216448981.1	WP_216448981.1 tandem-type lipoprotein
1(4)	WP_014532698.1	WP_014532698.1 MULTISPECIES: tandem-type lipoprotein
1(1)	WP_111064849.1	WP_111064849.1 tandem-type lipoprotein
1(3)	WP_078156854.1	WP_078156854.1 tandem-type lipoprotein
1(6)	WP_049307687.1	WP_049307687.1 tandem-type lipoprotein
1(64)	WP_001549768.1	WP_001549768.1 MULTISPECIES: tandem-type lipoprotein
1(1)	WP_141762846.1	WP_141762846.1 Csa1 family protein, partial
1(1)	WP_000581910.1	WP_000581910.1 MULTISPECIES: tandem-type lipoprotein
1(92)	WP_000581889.1	WP_000581889.1 MULTISPECIES: tandem-type lipoprotein
1(1)	WP_020978357.1	WP_020978357.1 tandem-type lipoprotein
1(1)	WP_162655295.1	WP_162655295.1 tandem-type lipoprotein
1(1)	WP_115276685.1	WP_115276685.1 tandem-type lipoprotein
1(3)	WP_000581909.1	WP_000581909.1 tandem-type lipoprotein
1(1)	WP_114304596.1	WP_114304596.1 tandem-type lipoprotein
1(5)	WP_025175020.1	WP_025175020.1 tandem-type lipoprotein
1(6)	WP_000972647.1	WP_000972647.1 tandem-type lipoprotein
1(1)	WP_103188004.1	WP_103188004.1 tandem-type lipoprotein
1(1)	WP_000972287.1	WP_000972287.1 tandem-type lipoprotein
1(1)	WP_141762845.1	WP_141762845.1 Csa1 family protein, partial
1(1)	WP_284697054.1	WP_284697054.1 tandem-type lipoprotein
1(1)	WP_031808291.1	WP_031808291.1 tandem-type lipoprotein
1(1)	WP_250790127.1	WP_250790127.1 tandem-type lipoprotein
1(1)	WP_054189888.1	WP_054189888.1 tandem-type lipoprotein
1(1)	WP_269799447.1	WP_269799447.1 tandem-type lipoprotein
1(1)	WP_000972272.1	WP_000972272.1 tandem-type lipoprotein
1(1)	WP_142384350.1	WP_142384350.1 Csa1 family protein, partial
1(1)	WP_000581901.1	WP_000581901.1 tandem-type lipoprotein
1(6)	WP_000581892.1	WP_000581892.1 MULTISPECIES: tandem-type lipoprotein
1(1)	WP_269446558.1	WP_269446558.1 tandem-type lipoprotein
1(1)	WP_234743805.1	WP_234743805.1 tandem-type lipoprotein
1(2)	WP_044291092.1	WP_044291092.1 tandem-type lipoprotein
1(1)	WP_099560956.1	WP_099560956.1 tandem-type lipoprotein
1(17)	WP_000581872.1	WP_000581872.1 MULTISPECIES: tandem-type lipoprotein
1(1)	WP_053077055.1	WP_053077055.1 tandem-type lipoprotein, partial
1(1)	WP_194382392.1	WP_194382392.1 tandem-type lipoprotein
1(2)	WP_070047512.1	WP_070047512.1 tandem-type lipoprotein
1(1)	WP_316043860.1	WP_316043860.1 tandem-type lipoprotein
1(6)	WP_000972290.1	WP_000972290.1 MULTISPECIES: tandem-type lipoprotein
1(4)	WP_000581895.1	WP_000581895.1 tandem-type lipoprotein
1(6)	WP_000581905.1	WP_000581905.1 MULTISPECIES: tandem-type lipoprotein
1(1)	WP_031864716.1	WP_031864716.1 tandem-type lipoprotein
1(8)	WP_001789226.1	WP_001789226.1 tandem-type lipoprotein
1(26)	WP_000581876.1	WP_000581876.1 MULTISPECIES: tandem-type lipoprotein
1(4)	WP_025174664.1	WP_025174664.1 tandem-type lipoprotein
1(2)	WP_154284592.1	WP_154284592.1 tandem-type lipoprotein
1(1)	WP_001826866.1	WP_001826866.1 MULTISPECIES: tandem-type lipoprotein
1(1)	WP_141763195.1	WP_141763195.1 Csa1 family protein, partial
1(1)	WP_000581900.1	WP_000581900.1 tandem-type lipoprotein
1(6)	WP_000581919.1	WP_000581919.1 tandem-type lipoprotein
1(1)	WP_226046844.1	WP_226046844.1 tandem-type lipoprotein
1(18)	WP_000581904.1	WP_000581904.1 MULTISPECIES: tandem-type lipoprotein
1(5)	WP_000972273.1	WP_000972273.1 MULTISPECIES: tandem-type lipoprotein
1(5)	WP_031929883.1	WP_031929883.1 tandem-type lipoprotein
1(1)	WP_078091712.1	WP_078091712.1 tandem-type lipoprotein
2(2)	WP_054189893.1	WP_054189893.1 DUF1433 domain-containing protein
2(1)	WP_001034772.1	WP_001034772.1 MULTISPECIES: DUF1433 domain-containing protein
2(1)	WP_250790095.1	WP_250790095.1 DUF1433 domain-containing protein
2(84)	WP_001034756.1	WP_001034756.1 MULTISPECIES: DUF1433 domain-containing protein
2(2)	WP_044291083.1	WP_044291083.1 DUF1433 domain-containing protein
2(2)	WP_054189892.1	WP_054189892.1 DUF1433 domain-containing protein
2(1)	WP_000037439.1	WP_000037439.1 DUF1433 domain-containing protein
2(93)	WP_000037508.1	WP_000037508.1 MULTISPECIES: DUF1433 domain-containing protein
2(1)	WP_072491214.1	WP_072491214.1 DUF1433 domain-containing protein
2(1)	WP_072528037.1	WP_072528037.1 DUF1433 domain-containing protein
2(8)	WP_000162190.1	WP_000162190.1 DUF1433 domain-containing protein
2(1)	WP_262529174.1	WP_262529174.1 DUF1433 domain-containing protein
2(2)	WP_154284529.1	WP_154284529.1 DUF1433 domain-containing protein
2(1)	WP_000037510.1	WP_000037510.1 DUF1433 domain-containing protein
2(2)	WP_154284530.1	WP_154284530.1 DUF1433 domain-containing protein
2(2)	WP_054189894.1	WP_054189894.1 DUF1433 domain-containing protein
2(2)	WP_209205832.1	WP_209205832.1 DUF1433 domain-containing protein
2(8)	WP_001034754.1	WP_001034754.1 DUF1433 domain-containing protein
2(1)	WP_070867638.1	WP_070867638.1 DUF1433 domain-containing protein
2(1)	WP_070858764.1	WP_070858764.1 DUF1433 domain-containing protein
2(1)	WP_115289797.1	WP_115289797.1 DUF1433 domain-containing protein
2(1)	WP_150858906.1	WP_150858906.1 DUF1433 domain-containing protein, partial
2(1)	WP_000162196.1	WP_000162196.1 DUF1433 domain-containing protein
2(1)	WP_115305657.1	WP_115305657.1 DUF1433 domain-containing protein
2(1)	WP_098818005.1	WP_098818005.1 DUF1433 domain-containing protein
2(1)	WP_061642132.1	WP_061642132.1 DUF1433 domain-containing protein
2(2)	WP_052996502.1	WP_052996502.1 DUF1433 domain-containing protein
2(1)	WP_072528038.1	WP_072528038.1 DUF1433 domain-containing protein
2(2)	WP_000037440.1	WP_000037440.1 DUF1433 domain-containing protein
2(8)	WP_001034725.1	WP_001034725.1 DUF1433 domain-containing protein
2(1)	WP_000038232.1	WP_000038232.1 DUF1433 domain-containing protein
2(6)	WP_001034770.1	WP_001034770.1 DUF1433 domain-containing protein
2(1)	WP_001034774.1	WP_001034774.1 MULTISPECIES: DUF1433 domain-containing protein
2(1)	WP_111314086.1	WP_111314086.1 DUF1433 domain-containing protein
2(1)	WP_267836563.1	WP_267836563.1 DUF1433 domain-containing protein
2(3)	WP_000038222.1	WP_000038222.1 DUF1433 domain-containing protein
2(2)	WP_072491213.1	WP_072491213.1 DUF1433 domain-containing protein
2(1)	WP_115305658.1	WP_115305658.1 DUF1433 domain-containing protein
2(1)	WP_162640961.1	WP_162640961.1 DUF1433 domain-containing protein
2(2)	WP_114291232.1	WP_114291232.1 DUF1433 domain-containing protein
2(1)	WP_217175406.1	WP_217175406.1 DUF1433 domain-containing protein
2(10)	WP_000162201.1	WP_000162201.1 MULTISPECIES: DUF1433 domain-containing protein
2(3)	WP_000162205.1	WP_000162205.1 DUF1433 domain-containing protein
2(1)	WP_072528040.1	WP_072528040.1 DUF1433 domain-containing protein
2(1)	WP_115295921.1	WP_115295921.1 DUF1433 domain-containing protein
2(1)	WP_046597282.1	WP_046597282.1 DUF1433 domain-containing protein
2(7)	WP_001034726.1	WP_001034726.1 MULTISPECIES: DUF1433 domain-containing protein
2(1)	WP_001033388.1	WP_001033388.1 DUF1433 domain-containing protein
2(1)	WP_250736921.1	WP_250736921.1 DUF1433 domain-containing protein
2(1)	WP_111064852.1	WP_111064852.1 DUF1433 domain-containing protein
2(1)	WP_031786623.1	WP_031786623.1 MULTISPECIES: DUF1433 domain-containing protein
2(17)	WP_001034764.1	WP_001034764.1 MULTISPECIES: DUF1433 domain-containing protein
2(1)	WP_000162206.1	WP_000162206.1 DUF1433 domain-containing protein
2(1)	WP_044122937.1	WP_044122937.1 DUF1433 domain-containing protein
2(1)	WP_250790096.1	WP_250790096.1 DUF1433 domain-containing protein
2(1)	WP_250690402.1	WP_250690402.1 DUF1433 domain-containing protein
2(1)	WP_117207382.1	WP_117207382.1 DUF1433 domain-containing protein
2(2)	WP_000038223.1	WP_000038223.1 DUF1433 domain-containing protein
2(1)	WP_303752078.1	WP_303752078.1 DUF1433 domain-containing protein
2(79)	WP_000038231.1	WP_000038231.1 MULTISPECIES: DUF1433 domain-containing protein
2(2)	WP_000037434.1	WP_000037434.1 MULTISPECIES: DUF1433 domain-containing protein
2(2)	WP_031865190.1	WP_031865190.1 DUF1433 domain-containing protein
2(1)	WP_001124997.1	WP_001124997.1 DUF1433 domain-containing protein
2(1)	WP_072528039.1	WP_072528039.1 DUF1433 domain-containing protein
2(1)	WP_078156856.1	WP_078156856.1 DUF1433 domain-containing protein, partial
2(1)	WP_006191051.1	WP_006191051.1 DUF1433 domain-containing protein
2(4)	WP_000162188.1	WP_000162188.1 DUF1433 domain-containing protein
3(1)	WP_117219034.1	WP_117219034.1 E domain-containing protein
3(1)	WP_238992534.1	WP_238992534.1 LPXTG cell wall anchor domain-containing protein, partial
3(1)	WP_111743921.1	WP_111743921.1 fibronectin-binding protein FnbA
3(1)	WP_258026422.1	WP_258026422.1 MSCRAMM family adhesin SdrC, partial
3(1)	WP_135033723.1	WP_135033723.1 G5 domain-containing protein, partial
3(1)	WP_267251142.1	WP_267251142.1 fibronectin-binding protein FnbA
3(1)	WP_117427627.1	WP_117427627.1 fibronectin-binding protein FnbA
3(1)	WP_045176586.1	WP_045176586.1 MULTISPECIES: fibronectin-binding protein FnbA
3(1)	WP_217175413.1	WP_217175413.1 G5 domain-containing protein
3(1)	WP_054193613.1	WP_054193613.1 fibronectin-binding protein FnbB
3(1)	WP_154801134.1	WP_154801134.1 fibronectin-binding protein FnbA
3(1)	WP_050960593.1	WP_050960593.1 fibronectin-binding protein FnbA
3(1)	WP_210994182.1	WP_210994182.1 fibronectin-binding protein FnbA
3(1)	WP_256326303.1	WP_256326303.1 fibronectin-binding protein, partial
3(1)	WP_216733377.1	WP_216733377.1 E domain-containing protein, partial
3(2)	WP_000608000.1	WP_000608000.1 LPXTG cell wall anchor domain-containing protein, partial
3(1)	WP_203233452.1	WP_203233452.1 fibronectin-binding protein FnbB
3(1)	WP_001227888.1	WP_001227888.1 YSIRK-type signal peptide-containing protein, partial
3(1)	WP_281228673.1	WP_281228673.1 YPDG domain-containing protein, partial
3(1)	WP_001815325.1	WP_001815325.1 YSIRK-type signal peptide-containing protein
3(1)	WP_256326300.1	WP_256326300.1 fibrinogen-binding adhesin SdrG C-terminal domain-containing protein, partial
3(1)	WP_001837491.1	WP_001837491.1 LPXTG cell wall anchor domain-containing protein, partial
3(1)	WP_264717422.1	WP_264717422.1 fibronectin-binding protein FnbA
3(25)	WP_000794589.1	WP_000794589.1 fibronectin-binding protein FnbA
3(1)	WP_050956300.1	WP_050956300.1 fibronectin-binding protein FnbB
3(1)	WP_150855440.1	WP_150855440.1 LPXTG cell wall anchor domain-containing protein, partial
3(1)	WP_000794651.1	WP_000794651.1 fibrinogen-binding adhesin SdrG C-terminal domain-containing protein, partial
3(1)	WP_267240591.1	WP_267240591.1 fibronectin-binding protein FnbA
3(1)	WP_256644797.1	WP_256644797.1 YPDG domain-containing protein
3(1)	WP_117211691.1	WP_117211691.1 E domain-containing protein
3(1)	WP_153909194.1	WP_153909194.1 fibronectin-binding protein FnbA
3(1)	WP_165810880.1	WP_165810880.1 E domain-containing protein
3(1)	WP_054189883.1	WP_054189883.1 fibronectin-binding protein FnbB
3(10)	WP_000794620.1	WP_000794620.1 MULTISPECIES: fibronectin-binding protein FnbA
3(1)	WP_000794592.1	WP_000794592.1 fibronectin-binding protein FnbA
3(1)	WP_117211693.1	WP_117211693.1 fibronectin-binding protein FnbA
3(1)	WP_042745996.1	WP_042745996.1 LPXTG cell wall anchor domain-containing protein, partial
3(1)	WP_123090370.1	WP_123090370.1 fibronectin-binding protein FnbA
3(1)	WP_200667633.1	WP_200667633.1 E domain-containing protein, partial
3(1)	WP_259379936.1	WP_259379936.1 fibrinogen-binding adhesin SdrG C-terminal domain-containing protein, partial
3(1)	WP_259379934.1	WP_259379934.1 YPDG domain-containing protein
3(3)	WP_064134638.1	WP_064134638.1 fibronectin-binding protein FnbB
3(2)	WP_217468546.1	WP_217468546.1 fibrinogen-binding adhesin SdrG C-terminal domain-containing protein
3(1)	WP_031865193.1	WP_031865193.1 MULTISPECIES: G5 domain-containing protein, partial
3(1)	WP_101526994.1	WP_101526994.1 fibrinogen-binding adhesin SdrG C-terminal domain-containing protein
3(1)	WP_042727637.1	WP_042727637.1 fibronectin-binding protein FnbA
3(1)	WP_220359209.1	WP_220359209.1 fibronectin-binding protein FnbB
3(1)	WP_285144397.1	WP_285144397.1 LPXTG-anchored surface protein SasG
3(1)	WP_233644468.1	WP_233644468.1 LPXTG cell wall anchor domain-containing protein, partial
3(1)	WP_262529185.1	WP_262529185.1 fibronectin-binding protein FnbB
3(1)	WP_216452848.1	WP_216452848.1 E domain-containing protein, partial
3(1)	WP_111164615.1	WP_111164615.1 fibronectin-binding protein FnbB
3(1)	WP_072426462.1	WP_072426462.1 fibronectin-binding protein FnbA
3(1)	WP_274544427.1	WP_274544427.1 fibronectin-binding protein FnbA
3(1)	WP_217656483.1	WP_217656483.1 LPXTG cell wall anchor domain-containing protein, partial
3(1)	WP_284705681.1	WP_284705681.1 fibronectin-binding protein FnbA
3(1)	WP_072467706.1	WP_072467706.1 E domain-containing protein
3(1)	WP_017328561.1	WP_017328561.1 MULTISPECIES: LPXTG cell wall anchor domain-containing protein, partial
3(1)	WP_041497881.1	WP_041497881.1 G5 domain-containing protein, partial
3(1)	WP_256326302.1	WP_256326302.1 fibrinogen-binding adhesin SdrG C-terminal domain-containing protein, partial
3(1)	WP_072474197.1	WP_072474197.1 E domain-containing protein
3(32)	WP_000841422.1	WP_000841422.1 MULTISPECIES: fibronectin-binding protein FnbB
3(2)	WP_072491206.1	WP_072491206.1 G5 domain-containing protein
3(2)	WP_000794655.1	WP_000794655.1 fibronectin-binding protein FnbA
3(1)	WP_079199732.1	WP_079199732.1 E domain-containing protein
3(1)	WP_054189881.1	WP_054189881.1 fibronectin-binding protein FnbA
3(1)	WP_250736916.1	WP_250736916.1 fibronectin-binding protein FnbA
3(1)	WP_064213756.1	WP_064213756.1 fibronectin-binding protein FnbA
3(1)	WP_123090483.1	WP_123090483.1 fibronectin-binding protein FnbB
3(1)	WP_001837262.1	WP_001837262.1 LPXTG cell wall anchor domain-containing protein, partial
3(1)	WP_164055972.1	WP_164055972.1 E domain-containing protein, partial
3(1)	WP_115347680.1	WP_115347680.1 LPXTG-anchored surface protein SasG
3(1)	WP_152754180.1	WP_152754180.1 fibronectin-binding protein FnbA
3(10)	WP_000841437.1	WP_000841437.1 MULTISPECIES: fibronectin-binding protein FnbB
3(1)	WP_115118064.1	WP_115118064.1 fibronectin-binding protein FnbA
3(1)	WP_096784200.1	WP_096784200.1 fibronectin-binding protein FnbB
3(1)	WP_051158661.1	WP_051158661.1 E domain-containing protein
3(1)	WP_114291235.1	WP_114291235.1 fibronectin-binding protein FnbA
3(1)	WP_031808293.1	WP_031808293.1 fibronectin-binding protein FnbB
3(1)	WP_138076766.1	WP_138076766.1 fibronectin-binding protein FnbA
3(3)	WP_001205090.1	WP_001205090.1 YSIRK signal domain/LPXTG anchor domain surface protein
3(1)	WP_001549770.1	WP_001549770.1 G5 domain-containing protein
3(2)	WP_064626844.1	WP_064626844.1 fibronectin-binding protein FnbA
3(1)	WP_282569573.1	WP_282569573.1 fibronectin-binding protein FnbA
3(2)	WP_049308260.1	WP_049308260.1 G5 domain-containing protein
3(4)	WP_031811316.1	WP_031811316.1 E domain-containing protein
3(1)	WP_224505062.1	WP_224505062.1 LPXTG cell wall anchor domain-containing protein, partial
3(1)	WP_115305669.1	WP_115305669.1 fibronectin-binding protein FnbA
3(1)	WP_078377289.1	WP_078377289.1 fibronectin-binding protein FnbA
3(1)	WP_111743919.1	WP_111743919.1 LPXTG-anchored surface protein SasG
3(1)	WP_254414314.1	WP_254414314.1 fibronectin-binding protein FnbA
3(1)	WP_047210942.1	WP_047210942.1 YSIRK signal domain/LPXTG anchor domain surface protein
3(1)	WP_143131077.1	WP_143131077.1 E domain-containing protein, partial
3(1)	WP_217468540.1	WP_217468540.1 fibrinogen-binding adhesin SdrG C-terminal domain-containing protein
3(1)	WP_234723593.1	WP_234723593.1 LPXTG cell wall anchor domain-containing protein, partial
3(1)	WP_262543046.1	WP_262543046.1 fibronectin-binding protein FnbA
3(1)	WP_042744749.1	WP_042744749.1 fibronectin-binding protein FnbB
3(1)	WP_031925028.1	WP_031925028.1 fibrinogen-binding adhesin SdrG C-terminal domain-containing protein, partial
3(1)	WP_115207427.1	WP_115207427.1 fibronectin-binding protein FnbA
3(2)	WP_001803199.1	WP_001803199.1 fibronectin-binding protein FnbA
3(1)	WP_045176588.1	WP_045176588.1 fibronectin-binding protein FnbB
3(1)	WP_194382388.1	WP_194382388.1 fibronectin-binding protein FnbB
3(1)	WP_031786560.1	WP_031786560.1 fibronectin-binding protein FnbA
3(1)	WP_050962966.1	WP_050962966.1 YSIRK signal domain/LPXTG anchor domain surface protein
3(1)	WP_274544341.1	WP_274544341.1 YPDG domain-containing protein
3(1)	WP_000841439.1	WP_000841439.1 fibronectin-binding protein FnbB
3(1)	WP_111686125.1	WP_111686125.1 LPXTG-anchored surface protein SasG
3(1)	WP_111064847.1	WP_111064847.1 fibronectin-binding protein FnbB
3(1)	WP_153671965.1	WP_153671965.1 LPXTG cell wall anchor domain-containing protein, partial
3(3)	WP_001670185.1	WP_001670185.1 MULTISPECIES: G5 domain-containing protein, partial
3(2)	WP_031865150.1	WP_031865150.1 fibronectin-binding protein FnbB
3(2)	WP_069993787.1	WP_069993787.1 fibronectin-binding protein FnbA
3(2)	WP_001205105.1	WP_001205105.1 YSIRK signal domain/LPXTG anchor domain surface protein
3(3)	WP_000794647.1	WP_000794647.1 fibronectin-binding protein FnbA
3(1)	WP_118977053.1	WP_118977053.1 fibronectin-binding protein FnbA
3(1)	WP_115305668.1	WP_115305668.1 fibronectin-binding protein FnbB
3(1)	WP_274544660.1	WP_274544660.1 LPXTG cell wall anchor domain-containing protein, partial
3(1)	WP_083316209.1	WP_083316209.1 LPXTG cell wall anchor domain-containing protein, partial
3(1)	WP_117434024.1	WP_117434024.1 fibronectin-binding protein FnbA
3(1)	WP_000841412.1	WP_000841412.1 fibrinogen-binding adhesin SdrG C-terminal domain-containing protein, partial
3(1)	WP_259379935.1	WP_259379935.1 fibronectin-binding protein FnbB
3(1)	WP_149032097.1	WP_149032097.1 LPXTG cell wall anchor domain-containing protein, partial
3(1)	WP_031869422.1	WP_031869422.1 fibronectin-binding protein FnbB
3(2)	WP_072426463.1	WP_072426463.1 E domain-containing protein
3(1)	WP_000794618.1	WP_000794618.1 fibronectin-binding protein FnbA
3(1)	WP_194382387.1	WP_194382387.1 fibronectin-binding protein FnbA
3(3)	WP_000794590.1	WP_000794590.1 fibronectin-binding protein FnbA
3(1)	WP_115305666.1	WP_115305666.1 E domain-containing protein
3(1)	WP_111743920.1	WP_111743920.1 fibronectin-binding protein FnbB
3(1)	WP_258026423.1	WP_258026423.1 fibronectin-binding protein FnbB, partial
3(1)	WP_126509101.1	WP_126509101.1 fibronectin-binding protein FnbB
3(1)	WP_274544426.1	WP_274544426.1 YSIRK-type signal peptide-containing protein, partial
3(1)	WP_274544425.1	WP_274544425.1 YPDG domain-containing protein, partial
3(1)	WP_050960592.1	WP_050960592.1 fibronectin-binding protein FnbB
3(2)	WP_153909195.1	WP_153909195.1 fibronectin-binding protein FnbB
3(1)	WP_000841425.1	WP_000841425.1 fibronectin-binding protein FnbB
3(1)	WP_031867001.1	WP_031867001.1 fibronectin-binding protein FnbB
4(11)	WP_000217469.1	WP_000217469.1 MULTISPECIES: SDR family oxidoreductase
4(1)	WP_072497464.1	WP_072497464.1 SDR family oxidoreductase
4(1)	WP_098818004.1	WP_098818004.1 SDR family oxidoreductase
4(2)	WP_000824933.1	WP_000824933.1 MULTISPECIES: SDR family oxidoreductase
4(1)	WP_126509098.1	WP_126509098.1 SDR family oxidoreductase
4(1)	WP_006191053.1	WP_006191053.1 SDR family oxidoreductase
4(1)	WP_072491212.1	WP_072491212.1 SDR family oxidoreductase
4(2)	WP_031586057.1	WP_031586057.1 SDR family oxidoreductase
4(1)	WP_115305659.1	WP_115305659.1 SDR family oxidoreductase
4(15)	WP_000824941.1	WP_000824941.1 MULTISPECIES: SDR family oxidoreductase
4(1)	WP_233682470.1	WP_233682470.1 SDR family oxidoreductase
4(1)	WP_115305655.1	WP_115305655.1 SDR family oxidoreductase
4(23)	WP_000217459.1	WP_000217459.1 MULTISPECIES: SDR family oxidoreductase
4(1)	WP_115211517.1	WP_115211517.1 SDR family oxidoreductase
4(91)	WP_000217466.1	WP_000217466.1 MULTISPECIES: SDR family oxidoreductase
4(1)	WP_050974194.1	WP_050974194.1 SDR family oxidoreductase
4(7)	WP_000217467.1	WP_000217467.1 SDR family oxidoreductase
4(9)	WP_000824955.1	WP_000824955.1 MULTISPECIES: SDR family oxidoreductase
4(1)	WP_115295922.1	WP_115295922.1 SDR family oxidoreductase
4(1)	WP_065315431.1	WP_065315431.1 SDR family oxidoreductase
4(1)	WP_111686123.1	WP_111686123.1 SDR family oxidoreductase
4(1)	WP_254414316.1	WP_254414316.1 SDR family oxidoreductase
4(1)	WP_000217473.1	WP_000217473.1 SDR family oxidoreductase
4(1)	WP_000217450.1	WP_000217450.1 SDR family oxidoreductase
4(1)	WP_115289796.1	WP_115289796.1 SDR family oxidoreductase
4(1)	WP_228650088.1	WP_228650088.1 SDR family oxidoreductase
4(1)	WP_098818006.1	WP_098818006.1 SDR family oxidoreductase
4(2)	WP_154284531.1	WP_154284531.1 SDR family oxidoreductase
4(18)	WP_000217471.1	WP_000217471.1 MULTISPECIES: SDR family oxidoreductase
4(2)	WP_000217472.1	WP_000217472.1 SDR family oxidoreductase
4(1)	WP_000824937.1	WP_000824937.1 SDR family oxidoreductase
4(1)	WP_076747283.1	WP_076747283.1 SDR family oxidoreductase
4(2)	WP_054189891.1	WP_054189891.1 SDR family oxidoreductase
5(1)	WP_086097086.1	WP_086097086.1 (deoxy)nucleoside triphosphate pyrophosphohydrolase
5(1)	WP_111164620.1	WP_111164620.1 (deoxy)nucleoside triphosphate pyrophosphohydrolase
5(5)	WP_000755951.1	WP_000755951.1 (deoxy)nucleoside triphosphate pyrophosphohydrolase
5(153)	WP_000755954.1	WP_000755954.1 MULTISPECIES: (deoxy)nucleoside triphosphate pyrophosphohydrolase
5(8)	WP_000755946.1	WP_000755946.1 MULTISPECIES: (deoxy)nucleoside triphosphate pyrophosphohydrolase
5(7)	WP_000755950.1	WP_000755950.1 (deoxy)nucleoside triphosphate pyrophosphohydrolase
5(16)	WP_000755944.1	WP_000755944.1 MULTISPECIES: (deoxy)nucleoside triphosphate pyrophosphohydrolase
5(1)	WP_290461786.1	WP_290461786.1 (deoxy)nucleoside triphosphate pyrophosphohydrolase
5(1)	WP_126509100.1	WP_126509100.1 (deoxy)nucleoside triphosphate pyrophosphohydrolase
6(8)	WP_001789229.1	WP_001789229.1 phospho-sugar mutase
6(2)	WP_078103770.1	WP_078103770.1 phospho-sugar mutase
6(1)	WP_111152771.1	WP_111152771.1 phospho-sugar mutase
6(6)	WP_078064944.1	WP_078064944.1 phospho-sugar mutase
6(1)	WP_078066006.1	WP_078066006.1 phospho-sugar mutase
6(2)	WP_078103623.1	WP_078103623.1 phospho-sugar mutase
6(1)	WP_281961882.1	WP_281961882.1 phospho-sugar mutase
6(90)	WP_001795457.1	WP_001795457.1 MULTISPECIES: phospho-sugar mutase
6(4)	WP_072433540.1	WP_072433540.1 phospho-sugar mutase
6(1)	WP_001803107.1	WP_001803107.1 phospho-sugar mutase
6(1)	WP_194382390.1	WP_194382390.1 phospho-sugar mutase
6(8)	WP_072398206.1	WP_072398206.1 phospho-sugar mutase
6(1)	WP_078149679.1	WP_078149679.1 phospho-sugar mutase
6(1)	WP_303752076.1	WP_303752076.1 phospho-sugar mutase
6(1)	WP_103188000.1	WP_103188000.1 phospho-sugar mutase
6(1)	WP_217175410.1	WP_217175410.1 phospho-sugar mutase
6(13)	WP_076079486.1	WP_076079486.1 MULTISPECIES: phospho-sugar mutase
6(8)	WP_001792493.1	WP_001792493.1 MULTISPECIES: phospho-sugar mutase
6(6)	WP_075583758.1	WP_075583758.1 MULTISPECIES: phospho-sugar mutase
6(2)	WP_077446517.1	WP_077446517.1 phospho-sugar mutase
6(1)	WP_078071924.1	WP_078071924.1 phospho-sugar mutase
6(1)	WP_115305662.1	WP_115305662.1 phospho-sugar mutase
6(1)	WP_098817998.1	WP_098817998.1 phospho-sugar mutase
6(1)	WP_103204884.1	WP_103204884.1 phospho-sugar mutase
6(1)	WP_162635588.1	WP_162635588.1 phospho-sugar mutase
6(1)	WP_115289801.1	WP_115289801.1 phospho-sugar mutase
6(1)	WP_264128727.1	WP_264128727.1 phospho-sugar mutase
6(1)	WP_072491208.1	WP_072491208.1 phospho-sugar mutase
6(7)	WP_072386984.1	WP_072386984.1 phospho-sugar mutase
6(1)	WP_135033713.1	WP_135033713.1 phospho-sugar mutase
6(1)	WP_123090484.1	WP_123090484.1 phospho-sugar mutase
6(1)	WP_078150437.1	WP_078150437.1 phospho-sugar mutase
6(1)	WP_115295926.1	WP_115295926.1 phospho-sugar mutase
6(1)	WP_233786714.1	WP_233786714.1 phospho-sugar mutase
6(1)	WP_267814144.1	WP_267814144.1 phospho-sugar mutase
6(11)	WP_078061122.1	WP_078061122.1 phospho-sugar mutase
7(1)	WP_103187999.1	WP_103187999.1 SaeRS system activator ScrA
7(1)	WP_029754278.1	WP_029754278.1 SaeRS system activator ScrA
7(1)	WP_226046842.1	WP_226046842.1 SaeRS system activator ScrA
7(186)	WP_000678764.1	WP_000678764.1 MULTISPECIES: SaeRS system activator ScrA
8(8)	WP_000217716.1	WP_000217716.1 hypothetical protein
8(1)	WP_103204885.1	WP_103204885.1 hypothetical protein
8(16)	WP_000217714.1	WP_000217714.1 MULTISPECIES: hypothetical protein
8(91)	WP_000217710.1	WP_000217710.1 MULTISPECIES: hypothetical protein
8(1)	WP_006191072.1	WP_006191072.1 hypothetical protein
8(2)	WP_154284589.1	WP_154284589.1 hypothetical protein
8(1)	WP_115305663.1	WP_115305663.1 hypothetical protein
8(1)	WP_250414159.1	WP_250414159.1 hypothetical protein
8(2)	WP_054189884.1	WP_054189884.1 hypothetical protein
8(1)	WP_103144573.1	WP_103144573.1 hypothetical protein
8(2)	WP_000217712.1	WP_000217712.1 MULTISPECIES: hypothetical protein
8(18)	WP_000217722.1	WP_000217722.1 MULTISPECIES: hypothetical protein
8(2)	WP_000217721.1	WP_000217721.1 hypothetical protein
8(4)	WP_043859570.1	WP_043859570.1 hypothetical protein
8(12)	WP_000217724.1	WP_000217724.1 MULTISPECIES: hypothetical protein
8(1)	WP_258026424.1	WP_258026424.1 hypothetical protein
8(6)	WP_000217725.1	WP_000217725.1 MULTISPECIES: hypothetical protein
8(8)	WP_000217723.1	WP_000217723.1 MULTISPECIES: hypothetical protein
8(2)	WP_001804023.1	WP_001804023.1 hypothetical protein
8(1)	WP_111132059.1	WP_111132059.1 hypothetical protein
8(7)	WP_000217709.1	WP_000217709.1 hypothetical protein
9(184)	WP_001224379.1	WP_001224379.1 MULTISPECIES: hypothetical protein
10(1)	WP_115305667.1	WP_115305667.1 HTH-type transcriptional regulator SarU
10(3)	WP_000386364.1	WP_000386364.1 HTH-type transcriptional regulator SarU
10(1)	WP_209206004.1	WP_209206004.1 HTH-type transcriptional regulator SarU
10(1)	WP_149590273.1	WP_149590273.1 HTH-type transcriptional regulator SarU
10(1)	WP_111164616.1	WP_111164616.1 HTH-type transcriptional regulator SarT
10(1)	WP_101526993.1	WP_101526993.1 HTH-type transcriptional regulator SarT
10(2)	WP_000386369.1	WP_000386369.1 HTH-type transcriptional regulator SarU
10(1)	WP_117434025.1	WP_117434025.1 HTH-type transcriptional regulator SarU
10(4)	WP_001792489.1	WP_001792489.1 MULTISPECIES: HTH-type transcriptional regulator SarU
10(1)	WP_000680346.1	WP_000680346.1 transcriptional regulator
10(2)	WP_063651185.1	WP_063651185.1 HTH-type transcriptional regulator SarU
10(4)	WP_049307662.1	WP_049307662.1 transcriptional regulator
10(1)	WP_267251141.1	WP_267251141.1 HTH-type transcriptional regulator SarU
10(55)	WP_000998869.1	WP_000998869.1 MULTISPECIES: HTH-type transcriptional regulator SarT
10(1)	WP_148246078.1	WP_148246078.1 HTH-type transcriptional regulator SarU, partial
10(1)	WP_031784868.1	WP_031784868.1 HTH-type transcriptional regulator SarU
10(27)	WP_000998872.1	WP_000998872.1 MULTISPECIES: HTH-type transcriptional regulator SarT
10(1)	WP_006191079.1	WP_006191079.1 HTH-type transcriptional regulator SarT
10(17)	WP_000386366.1	WP_000386366.1 HTH-type transcriptional regulator SarU
10(5)	WP_000359185.1	WP_000359185.1 winged helix DNA-binding protein
10(1)	WP_154445379.1	WP_154445379.1 HTH-type transcriptional regulator SarU
10(42)	WP_000386367.1	WP_000386367.1 MULTISPECIES: HTH-type transcriptional regulator SarU
11(1)	WP_228065267.1	WP_228065267.1 MFS transporter, partial
11(12)	WP_000966098.1	WP_000966098.1 MULTISPECIES: MFS transporter
11(1)	WP_076747288.1	WP_076747288.1 MFS transporter
11(1)	WP_270758363.1	WP_270758363.1 MFS transporter
11(5)	WP_000966094.1	WP_000966094.1 MULTISPECIES: MFS transporter
11(92)	WP_000966099.1	WP_000966099.1 MULTISPECIES: MFS transporter
11(1)	WP_194382389.1	WP_194382389.1 MFS transporter
11(1)	WP_111164619.1	WP_111164619.1 MFS transporter
11(1)	WP_217175412.1	WP_217175412.1 MFS transporter
11(1)	WP_115207428.1	WP_115207428.1 MFS transporter
11(1)	WP_209206041.1	WP_209206041.1 MFS transporter
11(1)	WP_000966091.1	WP_000966091.1 MFS transporter
11(1)	WP_111152775.1	WP_111152775.1 MFS transporter
11(1)	WP_000966097.1	WP_000966097.1 MFS transporter
11(11)	WP_014532699.1	WP_014532699.1 MULTISPECIES: MFS transporter
11(1)	WP_077156122.1	WP_077156122.1 MFS transporter
11(1)	WP_115305665.1	WP_115305665.1 MFS transporter
11(1)	WP_311163765.1	WP_311163765.1 MFS transporter
11(1)	WP_103204887.1	WP_103204887.1 MFS transporter
11(1)	WP_058351042.1	WP_058351042.1 MFS transporter
11(9)	WP_000966101.1	WP_000966101.1 MULTISPECIES: MFS transporter
11(1)	WP_111743918.1	WP_111743918.1 MFS transporter
11(4)	WP_000966093.1	WP_000966093.1 MFS transporter
11(12)	WP_000966095.1	WP_000966095.1 MULTISPECIES: MFS transporter
11(1)	WP_115289802.1	WP_115289802.1 MFS transporter
11(1)	WP_111048390.1	WP_111048390.1 MFS transporter
12(1)	WP_042852824.1	WP_042852824.1 hypothetical protein
12(6)	WP_049280528.1	WP_049280528.1 MULTISPECIES: hypothetical protein
12(1)	WP_078149606.1	WP_078149606.1 hypothetical protein
12(1)	WP_033839447.1	WP_033839447.1 hypothetical protein
12(149)	WP_001790144.1	WP_001790144.1 MULTISPECIES: hypothetical protein
12(3)	WP_044291089.1	WP_044291089.1 hypothetical protein
12(1)	WP_078064636.1	WP_078064636.1 hypothetical protein
13(1)	WP_078316606.1	WP_078316606.1 hypothetical protein
13(2)	WP_072491207.1	WP_072491207.1 hypothetical protein
13(2)	WP_154284588.1	WP_154284588.1 hypothetical protein
13(19)	WP_072361956.1	WP_072361956.1 MULTISPECIES: hypothetical protein
13(9)	WP_010956661.1	WP_010956661.1 MULTISPECIES: hypothetical protein
13(7)	WP_078061123.1	WP_078061123.1 MULTISPECIES: hypothetical protein
13(1)	WP_217175411.1	WP_217175411.1 hypothetical protein
13(15)	WP_072386983.1	WP_072386983.1 MULTISPECIES: hypothetical protein
13(88)	WP_001790675.1	WP_001790675.1 MULTISPECIES: hypothetical protein
13(1)	WP_115305664.1	WP_115305664.1 hypothetical protein
13(1)	WP_103204886.1	WP_103204886.1 hypothetical protein
13(1)	WP_246864076.1	WP_246864076.1 hypothetical protein, partial
13(14)	WP_072398205.1	WP_072398205.1 MULTISPECIES: hypothetical protein
14(8)	WP_000220930.1	WP_000220930.1 single-stranded DNA-binding protein
14(1)	WP_154255126.1	WP_154255126.1 MULTISPECIES: single-stranded DNA-binding protein
14(137)	WP_000220938.1	WP_000220938.1 MULTISPECIES: single-stranded DNA-binding protein
14(1)	WP_154285735.1	WP_154285735.1 MULTISPECIES: single-stranded DNA-binding protein
14(1)	WP_000220934.1	WP_000220934.1 MULTISPECIES: single-stranded DNA-binding protein
14(1)	WP_274544031.1	WP_274544031.1 single-stranded DNA-binding protein
14(4)	WP_000220932.1	WP_000220932.1 MULTISPECIES: single-stranded DNA-binding protein
14(1)	WP_250736919.1	WP_250736919.1 single-stranded DNA-binding protein
14(1)	WP_000220937.1	WP_000220937.1 MULTISPECIES: single-stranded DNA-binding protein
14(2)	WP_054189890.1	WP_054189890.1 single-stranded DNA-binding protein
14(3)	WP_153906255.1	WP_153906255.1 MULTISPECIES: single-stranded DNA-binding protein
15(1)	WP_168753474.1	WP_168753474.1 hypothetical protein
15(1)	WP_076747285.1	WP_076747285.1 hypothetical protein
15(129)	WP_001791851.1	WP_001791851.1 MULTISPECIES: hypothetical protein
15(1)	WP_031864358.1	WP_031864358.1 hypothetical protein
15(17)	WP_020978354.1	WP_020978354.1 MULTISPECIES: hypothetical protein
15(1)	WP_031873278.1	WP_031873278.1 hypothetical protein
16(106)	WP_000495498.1	WP_000495498.1 MULTISPECIES: hypothetical protein
16(2)	WP_154284594.1	WP_154284594.1 hypothetical protein
16(8)	WP_000493748.1	WP_000493748.1 hypothetical protein
16(1)	WP_115295923.1	WP_115295923.1 hypothetical protein
16(1)	WP_208925041.1	WP_208925041.1 hypothetical protein
16(11)	WP_000493749.1	WP_000493749.1 MULTISPECIES: hypothetical protein
16(2)	WP_000495499.1	WP_000495499.1 hypothetical protein
16(1)	WP_050974193.1	WP_050974193.1 hypothetical protein
16(1)	WP_054104790.1	WP_054104790.1 hypothetical protein
17(5)	WP_000270266.1	WP_000270266.1 hypothetical protein
17(1)	WP_203228337.1	WP_203228337.1 hypothetical protein
17(1)	WP_284038994.1	WP_284038994.1 hypothetical protein, partial
17(3)	WP_000521959.1	WP_000521959.1 MULTISPECIES: hypothetical protein
17(1)	WP_070040312.1	WP_070040312.1 hypothetical protein
17(1)	WP_072491210.1	WP_072491210.1 hypothetical protein
17(1)	WP_094979423.1	WP_094979423.1 MULTISPECIES: hypothetical protein
17(1)	WP_054189033.1	WP_054189033.1 hypothetical protein
17(14)	WP_072508974.1	WP_072508974.1 MULTISPECIES: hypothetical protein
17(1)	WP_115289798.1	WP_115289798.1 hypothetical protein
17(3)	WP_045177706.1	WP_045177706.1 MULTISPECIES: hypothetical protein
17(81)	WP_000521958.1	WP_000521958.1 MULTISPECIES: hypothetical protein
17(1)	WP_181877572.1	WP_181877572.1 hypothetical protein
17(5)	WP_047335194.1	WP_047335194.1 hypothetical protein
17(13)	WP_014532696.1	WP_014532696.1 MULTISPECIES: hypothetical protein
17(1)	WP_070867639.1	WP_070867639.1 hypothetical protein
18(1)	WP_228584800.1	WP_228584800.1 UTP--glucose-1-phosphate uridylyltransferase GalU
18(1)	WP_124780665.1	WP_124780665.1 UTP--glucose-1-phosphate uridylyltransferase GalU
18(58)	WP_000721336.1	WP_000721336.1 MULTISPECIES: UTP--glucose-1-phosphate uridylyltransferase GalU
18(1)	WP_000721335.1	WP_000721335.1 UTP--glucose-1-phosphate uridylyltransferase GalU
18(49)	WP_000721337.1	WP_000721337.1 MULTISPECIES: UTP--glucose-1-phosphate uridylyltransferase GalU
19(1)	WP_072526351.1	WP_072526351.1 gluconate:H+ symporter
19(1)	WP_103144265.1	WP_103144265.1 gluconate:H+ symporter
19(6)	WP_000481406.1	WP_000481406.1 gluconate:H+ symporter
19(3)	WP_000481421.1	WP_000481421.1 gluconate:H+ symporter
19(1)	WP_072491202.1	WP_072491202.1 gluconate:H+ symporter
19(13)	WP_000481427.1	WP_000481427.1 MULTISPECIES: gluconate:H+ symporter
19(1)	WP_115289807.1	WP_115289807.1 gluconate:H+ symporter
19(1)	WP_252549889.1	WP_252549889.1 gluconate:H+ symporter
19(1)	WP_089520902.1	WP_089520902.1 gluconate:H+ symporter
19(2)	WP_000481428.1	WP_000481428.1 gluconate:H+ symporter
19(1)	WP_217175415.1	WP_217175415.1 gluconate:H+ symporter
19(2)	WP_000481409.1	WP_000481409.1 gluconate:H+ symporter
19(1)	WP_115295928.1	WP_115295928.1 gluconate:H+ symporter
19(56)	WP_000481425.1	WP_000481425.1 MULTISPECIES: gluconate:H+ symporter
20(1)	WP_250790090.1	WP_250790090.1 gluconokinase
20(1)	WP_252549891.1	WP_252549891.1 gluconokinase
20(1)	WP_050962965.1	WP_050962965.1 gluconokinase
20(1)	WP_049296623.1	WP_049296623.1 MULTISPECIES: gluconokinase
20(4)	WP_000876666.1	WP_000876666.1 gluconokinase
20(1)	WP_054189880.1	WP_054189880.1 gluconokinase
20(41)	WP_000876663.1	WP_000876663.1 MULTISPECIES: gluconokinase
20(3)	WP_000876643.1	WP_000876643.1 MULTISPECIES: gluconokinase
20(9)	WP_000876654.1	WP_000876654.1 MULTISPECIES: gluconokinase
20(1)	WP_115305671.1	WP_115305671.1 gluconokinase
20(1)	WP_217175416.1	WP_217175416.1 gluconokinase
20(2)	WP_072491201.1	WP_072491201.1 gluconokinase
20(3)	WP_000876661.1	WP_000876661.1 MULTISPECIES: gluconokinase
20(1)	WP_000876655.1	WP_000876655.1 gluconokinase
20(1)	WP_000876662.1	WP_000876662.1 MULTISPECIES: gluconokinase
20(2)	WP_000876638.1	WP_000876638.1 MULTISPECIES: gluconokinase
20(1)	WP_154427299.1	WP_154427299.1 gluconokinase
20(1)	WP_070006130.1	WP_070006130.1 gluconokinase
20(2)	WP_000876657.1	WP_000876657.1 gluconokinase
20(1)	WP_044291114.1	WP_044291114.1 gluconokinase
20(1)	WP_115295929.1	WP_115295929.1 gluconokinase
20(1)	WP_117225249.1	WP_117225249.1 gluconokinase
20(1)	WP_194382386.1	WP_194382386.1 gluconokinase
20(1)	WP_115289808.1	WP_115289808.1 gluconokinase
20(3)	WP_000876634.1	WP_000876634.1 gluconokinase
21(20)	WP_001146762.1	WP_001146762.1 MULTISPECIES: carboxymuconolactone decarboxylase family protein
21(1)	WP_115118066.1	WP_115118066.1 carboxymuconolactone decarboxylase family protein
21(1)	WP_072497462.1	WP_072497462.1 carboxymuconolactone decarboxylase family protein
21(1)	WP_052998913.1	WP_052998913.1 carboxymuconolactone decarboxylase family protein
21(53)	WP_001146763.1	WP_001146763.1 MULTISPECIES: carboxymuconolactone decarboxylase family protein
22(1)	WP_204177302.1	WP_204177302.1 MULTISPECIES: AbgT family transporter
22(1)	WP_115305656.1	WP_115305656.1 AbgT family transporter
22(1)	WP_065315872.1	WP_065315872.1 AbgT family transporter
22(1)	WP_109183150.1	WP_109183150.1 AbgT family transporter
22(1)	WP_072497463.1	WP_072497463.1 AbgT family transporter
22(1)	WP_072491215.1	WP_072491215.1 AbgT family transporter
22(9)	WP_000202039.1	WP_000202039.1 AbgT family transporter
22(1)	WP_250736923.1	WP_250736923.1 AbgT family transporter
22(2)	WP_000202044.1	WP_000202044.1 MULTISPECIES: AbgT family transporter
22(43)	WP_000202037.1	WP_000202037.1 MULTISPECIES: AbgT family transporter
22(2)	WP_054189895.1	WP_054189895.1 AbgT family transporter
22(1)	WP_006191049.1	WP_006191049.1 MULTISPECIES: AbgT family transporter
23(15)	WP_001081686.1	WP_001081686.1 MULTISPECIES: histidine racemase CntK
23(1)	WP_274544423.1	WP_274544423.1 histidine racemase CntK
23(2)	WP_072491216.1	WP_072491216.1 histidine racemase CntK
23(1)	WP_111743916.1	WP_111743916.1 histidine racemase CntK
23(2)	WP_001081681.1	WP_001081681.1 histidine racemase CntK
23(2)	WP_162635051.1	WP_162635051.1 histidine racemase CntK
23(6)	WP_043044941.1	WP_043044941.1 histidine racemase CntK
23(7)	WP_001081688.1	WP_001081688.1 histidine racemase CntK
23(2)	WP_001081680.1	WP_001081680.1 MULTISPECIES: histidine racemase CntK
23(1)	WP_001014421.1	WP_001014421.1 histidine racemase CntK
23(4)	WP_001081690.1	WP_001081690.1 MULTISPECIES: histidine racemase CntK
23(15)	WP_001081682.1	WP_001081682.1 MULTISPECIES: histidine racemase CntK
24(57)	WP_001790696.1	WP_001790696.1 MULTISPECIES: hypothetical protein
25(1)	WP_115305660.1	WP_115305660.1 hypothetical protein
25(1)	WP_115289799.1	WP_115289799.1 hypothetical protein
25(1)	WP_111152765.1	WP_111152765.1 hypothetical protein
25(13)	WP_000083858.1	WP_000083858.1 hypothetical protein
25(1)	WP_070003673.1	WP_070003673.1 hypothetical protein
25(12)	WP_000239216.1	WP_000239216.1 MULTISPECIES: hypothetical protein
25(1)	WP_111048388.1	WP_111048388.1 hypothetical protein
25(1)	WP_311163489.1	WP_311163489.1 hypothetical protein
25(1)	WP_111064850.1	WP_111064850.1 hypothetical protein
25(2)	WP_054189889.1	WP_054189889.1 hypothetical protein
25(1)	WP_115295924.1	WP_115295924.1 hypothetical protein
25(1)	WP_154284593.1	WP_154284593.1 hypothetical protein
25(1)	WP_142352959.1	WP_142352959.1 hypothetical protein
25(3)	WP_000978018.1	WP_000978018.1 MULTISPECIES: hypothetical protein
25(5)	WP_001044255.1	WP_001044255.1 MULTISPECIES: membrane protein
25(1)	WP_000083863.1	WP_000083863.1 MULTISPECIES: hypothetical protein
26(17)	WP_001058843.1	WP_001058843.1 MULTISPECIES: D-histidine (S)-2-aminobutanoyltransferase CntL
26(1)	WP_233663216.1	WP_233663216.1 D-histidine (S)-2-aminobutanoyltransferase CntL
26(17)	WP_001058838.1	WP_001058838.1 MULTISPECIES: D-histidine (S)-2-aminobutanoyltransferase CntL
26(9)	WP_001058854.1	WP_001058854.1 MULTISPECIES: D-histidine (S)-2-aminobutanoyltransferase CntL
27(1)	WP_000910574.1	WP_000910574.1 hypothetical protein
27(11)	WP_000910575.1	WP_000910575.1 MULTISPECIES: hypothetical protein
27(17)	WP_000910581.1	WP_000910581.1 MULTISPECIES: hypothetical protein
27(10)	WP_000910576.1	WP_000910576.1 MULTISPECIES: hypothetical protein
27(1)	WP_072497465.1	WP_072497465.1 hypothetical protein
27(2)	WP_000910580.1	WP_000910580.1 hypothetical protein
28(4)	WP_000990135.1	WP_000990135.1 GntR family transcriptional regulator
28(16)	WP_000990133.1	WP_000990133.1 MULTISPECIES: GntR family transcriptional regulator
28(2)	WP_072491200.1	WP_072491200.1 GntR family transcriptional regulator
28(1)	WP_228584802.1	WP_228584802.1 GntR family transcriptional regulator
28(4)	WP_000990134.1	WP_000990134.1 MULTISPECIES: GntR family transcriptional regulator
29(1)	WP_115295930.1	WP_115295930.1 MerR family transcriptional regulator
29(1)	WP_114291236.1	WP_114291236.1 MerR family transcriptional regulator
29(2)	WP_000073995.1	WP_000073995.1 MerR family transcriptional regulator
29(1)	WP_194382385.1	WP_194382385.1 MerR family transcriptional regulator
29(1)	WP_250790089.1	WP_250790089.1 MerR family transcriptional regulator
29(1)	WP_252549893.1	WP_252549893.1 MerR family transcriptional regulator
29(3)	WP_000074014.1	WP_000074014.1 MULTISPECIES: MerR family transcriptional regulator
29(1)	WP_054189879.1	WP_054189879.1 MerR family transcriptional regulator
30(7)	WP_000289136.1	WP_000289136.1 MULTISPECIES: GTP pyrophosphokinase family protein
30(1)	WP_054189878.1	WP_054189878.1 GTP pyrophosphokinase family protein
30(1)	WP_252549896.1	WP_252549896.1 GTP pyrophosphokinase family protein
31(1)	WP_107378088.1	WP_107378088.1 IS21 family transposase, partial
31(1)	WP_031928808.1	WP_031928808.1 IS21 family transposase
31(1)	WP_112380331.1	WP_112380331.1 IS21 family transposase, partial
31(2)	WP_001215400.1	WP_001215400.1 MULTISPECIES: IS21 family transposase
31(1)	WP_112366372.1	WP_112366372.1 IS21 family transposase, partial
31(1)	WP_311163490.1	WP_311163490.1 IS21 family transposase
32(1)	WP_001117056.1	WP_001117056.1 MULTISPECIES: DUF2188 domain-containing protein
32(1)	WP_250790126.1	WP_250790126.1 DUF2188 domain-containing protein
32(1)	WP_054189877.1	WP_054189877.1 DUF2188 domain-containing protein
32(3)	WP_001117054.1	WP_001117054.1 MULTISPECIES: DUF2188 domain-containing protein
33(5)	WP_072433166.1	WP_072433166.1 poly(glycerol-phosphate) alpha-glucosyltransferase
33(1)	WP_260645691.1	WP_260645691.1 poly(glycerol-phosphate) alpha-glucosyltransferase
34(2)	WP_001066123.1	WP_001066123.1 IS21-like element helper ATPase IstB
34(2)	WP_086094926.1	WP_086094926.1 IS21-like element helper ATPase IstB
35(1)	WP_250790125.1	WP_250790125.1 FUSC family protein
35(1)	WP_054190001.1	WP_054190001.1 FUSC family protein
35(1)	WP_252549898.1	WP_252549898.1 FUSC family protein
35(1)	WP_023914237.1	WP_023914237.1 FUSC family protein
36(2)	WP_000040580.1	WP_000040580.1 MULTISPECIES: staphylopine dehydrogenase CntM
36(1)	WP_000040575.1	WP_000040575.1 MULTISPECIES: staphylopine dehydrogenase CntM
37(2)	WP_000195429.1	WP_000195429.1 MULTISPECIES: IS256-like element IS256 family transposase
38(2)	WP_228587665.1	WP_228587665.1 IS30-like element ISSau1 family transposase
