# Supplementary material for: A type VII-secreted lipase toxin with reverse domain arrangement
Source: Nat Commun. 2023 Dec 19;14:8438. doi: 10.1038/s41467-023-44221-y (PMC10730906; doi:10.1038/s41467-023-44221-y)
Supplement: Supplementary file 6 — Source Data [file 41467_2023_44221_MOESM6_ESM.zip › Tsl1 distribution raw/lplIII 1/FlaGs_output/results_flankgene_Report.log]

#Serial	Query	Assembly_Found	FlankingGene_Found
1	WP_000088722.1	Yes	Yes
2	WP_123117958.1	Yes	Yes
3	WP_015581913.1	Yes	Yes
4	WP_099560957.1	Yes	Yes
5	WP_070867640.1	Yes	Yes
6	WP_228650087.1	Yes	Yes
7	WP_050960412.1	Yes	Yes
8	WP_267836564.1	Yes	Yes
9	WP_053863164.1	Yes	Yes
10	WP_140835769.1	Yes	Yes
11	WP_148246077.1	Yes	Yes
12	WP_123118278.1	Yes	Yes
13	WP_089519203.1	Yes	Yes
14	WP_052998912.1	Yes	Yes
15	WP_046376914.1	Yes	Yes
16	WP_031844697.1	Yes	Yes
17	WP_031784862.1	Yes	Yes
18	WP_061737546.1	Yes	Yes
19	WP_233786713.1	Yes	Yes
20	WP_061737214.1	Yes	Yes
21	WP_052995889.1	Yes	Yes
22	WP_162675171.1	Yes	Yes
23	WP_070006132.1	Yes	Yes
24	WP_264717268.1	Yes	Yes
25	WP_053865901.1	Yes	Yes
26	WP_174841675.1	Yes	Yes
27	WP_000088721.1	Yes	Yes
28	WP_049307478.1	Yes	Yes
29	WP_162673763.1	Yes	Yes
30	WP_094463966.1	Yes	Yes
31	WP_208936592.1	Yes	Yes
32	WP_042853147.1	Yes	Yes
33	WP_050960494.1	Yes	Yes
34	WP_053866647.1	Yes	Yes
35	WP_050956673.1	Yes	Yes
36	WP_279748875.1	Yes	Yes
37	WP_117225248.1	Yes	Yes
38	WP_031925027.1	Yes	Yes
39	WP_055350801.1	Yes	Yes
40	WP_200708179.1	Yes	Yes
41	WP_249979793.1	Yes	Yes
42	WP_070858760.1	Yes	Yes
43	WP_123090485.1	Yes	Yes
44	WP_264357980.1	Yes	Yes
45	WP_000088719.1	Yes	Yes
46	WP_138076763.1	Yes	Yes
47	WP_001835681.1	Yes	Yes
48	WP_096784199.1	Yes	Yes
49	WP_049321463.1	Yes	Yes
50	WP_031783790.1	Yes	Yes
51	WP_050962968.1	Yes	Yes
52	WP_031786559.1	Yes	Yes
53	WP_049279938.1	Yes	Yes
54	WP_117434026.1	Yes	Yes
55	WP_060643075.1	Yes	Yes
56	WP_053863391.1	Yes	Yes
57	WP_050977002.1	Yes	Yes
58	WP_117211689.1	Yes	Yes
59	WP_024937100.1	Yes	Yes
60	WP_070599024.1	Yes	Yes
61	WP_000088723.1	Yes	Yes
62	WP_031923930.1	Yes	Yes
63	WP_168259407.1	Yes	Yes
64	WP_148240144.1	Yes	Yes
65	WP_031864717.1	Yes	Yes
66	WP_154269908.1	Yes	Yes
67	WP_060934422.1	Yes	Yes
68	WP_190322284.1	Yes	Yes
69	WP_031882090.1	Yes	Yes
70	WP_103145260.1	Yes	Yes
71	WP_031921394.1	Yes	Yes
72	WP_149590274.1	Yes	Yes
73	WP_160203767.1	Yes	Yes
74	WP_111314084.1	Yes	Yes
75	WP_208689256.1	Yes	Yes
76	WP_208924972.1	Yes	Yes
77	WP_193625214.1	No: ProteinID was not found in Genome Assembly	No
78	WP_182054024.1	Yes	Yes
79	WP_000088724.1	Yes	Yes
80	WP_303752077.1	Yes	Yes
81	WP_215799513.1	Yes	Yes
82	WP_031882702.1	Yes	Yes
83	WP_042742173.1	Yes	Yes
84	WP_094971305.1	Yes	Yes
85	WP_050974192.1	Yes	Yes
86	WP_101526992.1	Yes	Yes
87	WP_101511539.1	Yes	Yes
88	WP_065315430.1	Yes	Yes
89	WP_196586273.1	Yes	Yes
90	WP_050901405.1	Yes	Yes
91	WP_052998108.1	Yes	Yes
92	WP_031808526.1	Yes	Yes
93	WP_117207383.1	Yes	Yes
94	WP_031808292.1	Yes	Yes
95	WP_182051134.1	Yes	Yes
96	WP_061740243.1	Yes	Yes
97	WP_031867000.1	Yes	Yes
98	WP_267789836.1	Yes	Yes
99	WP_111164621.1	Yes	Yes
100	WP_250042046.1	Yes	Yes
101	WP_249996619.1	Yes	Yes
102	WP_061643093.1	Yes	Yes
103	WP_112380685.1	Yes	Yes
104	WP_031865192.1	Yes	Yes
105	WP_208887901.1	Yes	Yes
106	WP_123163154.1	Yes	Yes
107	WP_250059906.1	Yes	Yes
108	WP_064131149.1	Yes	Yes
109	WP_054193197.1	Yes	Yes
110	WP_265885286.1	Yes	Yes
111	WP_072426464.1	Yes	Yes
112	WP_054189034.1	Yes	Yes
113	WP_111064848.1	Yes	Yes
114	WP_000088725.1	Yes	Yes
115	WP_111743917.1	Yes	Yes
116	WP_000088703.1	Yes	Yes
117	WP_000088720.1	Yes	Yes
118	WP_162655296.1	Yes	Yes
119	WP_162640960.1	Yes	Yes
120	WP_254414315.1	Yes	Yes
121	WP_103144266.1	Yes	Yes
122	WP_224155387.1	No: ProteinID was not found in Genome Assembly	No
123	WP_111686124.1	Yes	Yes
124	WP_216745324.1	Yes	Yes
125	WP_290461785.1	Yes	Yes
126	WP_115293854.1	Yes	Yes
127	WP_115359152.1	Yes	Yes
128	WP_221904247.1	Yes	Yes
129	WP_249525528.1	Yes	Yes
130	WP_216733376.1	Yes	Yes
131	WP_049307688.1	Yes	Yes
132	WP_264128728.1	Yes	Yes
133	WP_000088707.1	Yes	Yes
134	WP_117430012.1	Yes	Yes
135	WP_285144392.1	Yes	Yes
136	WP_076747286.1	Yes	Yes
137	WP_072467611.1	Yes	Yes
138	WP_301399355.1	Yes	Yes
139	WP_122891313.1	Yes	Yes
140	WP_274544424.1	Yes	Yes
141	WP_154294056.1	Yes	Yes
142	WP_165811387.1	Yes	Yes
143	WP_153157990.1	Yes	Yes
144	WP_072511589.1	Yes	Yes
145	WP_000088710.1	Yes	Yes
146	WP_259379933.1	Yes	Yes
147	WP_274568134.1	Yes	Yes
148	WP_281228675.1	Yes	Yes
149	WP_154284591.1	Yes	Yes
150	WP_162635589.1	Yes	Yes
151	WP_257242827.1	Yes	Yes
152	WP_103204883.1	Yes	Yes
153	WP_276241476.1	Yes	Yes
154	WP_281961881.1	Yes	Yes
155	WP_065315871.1	Yes	Yes
156	WP_224089271.1	Yes	Yes
157	WP_233664678.1	Yes	Yes
158	WP_069990215.1	Yes	Yes
159	WP_126509099.1	Yes	Yes
160	WP_162665744.1	Yes	Yes
161	WP_109183148.1	Yes	Yes
162	WP_078110271.1	Yes	Yes
163	WP_045176479.1	Yes	Yes
164	WP_089418717.1	Yes	Yes
165	WP_115289800.1	Yes	Yes
166	WP_098817999.1	Yes	Yes
167	WP_115118065.1	Yes	Yes
168	WP_072491209.1	Yes	Yes
169	WP_138384104.1	Yes	Yes
170	WP_194382391.1	Yes	Yes
171	WP_000088714.1	Yes	Yes
172	WP_000088736.1	Yes	Yes
173	WP_233663217.1	Yes	Yes
174	WP_115295925.1	Yes	Yes
175	WP_250790093.1	Yes	Yes
176	WP_115207429.1	Yes	Yes
177	WP_054189886.1	Yes	Yes
178	WP_148247830.1	Yes	Yes
179	WP_115305661.1	Yes	Yes
180	WP_000088704.1	Yes	Yes
181	WP_226046843.1	Yes	Yes
182	WP_217175409.1	Yes	Yes
183	WP_103188002.1	Yes	Yes
184	WP_234876084.1	Yes	Yes
185	WP_061650259.1	Yes	Yes
186	WP_216452849.1	Yes	Yes
187	WP_114291234.1	Yes	Yes
188	WP_043039307.1	Yes	Yes
189	WP_111152767.1	Yes	Yes
190	WP_183144010.1	Yes	Yes
191	WP_200654676.1	Yes	Yes
192	WP_061839843.1	Yes	Yes
193	WP_220359208.1	Yes	Yes
194	WP_061734926.1	Yes	Yes
195	WP_238615039.1	No: ProteinID was not found in Genome Assembly	No
196	WP_111048389.1	Yes	Yes
197	WP_070014159.1	Yes	Yes
