# Supplementary material for: A type VII-secreted lipase toxin with reverse domain arrangement
Source: Nat Commun. 2023 Dec 19;14:8438. doi: 10.1038/s41467-023-44221-y (PMC10730906; doi:10.1038/s41467-023-44221-y)
Supplement: Supplementary file 6 — Source Data [file 41467_2023_44221_MOESM6_ESM.zip › Tsl1 distribution raw/lplIII 1/FlaGs_output/results_operon.tsv]

WP_000088722.1#1|Staphylococcus_aureus	1554	-	+	20	-21314	-19761	642500	644053	WP_000876663.1#1	NZ_JYEQ01000002.1	GCF_025505975.1
WP_000088722.1#1|Staphylococcus_aureus	1359	-	+	19	-19644	-18286	641025	642383	WP_000481425.1#1	NZ_JYEQ01000002.1	GCF_025505975.1
WP_000088722.1#1|Staphylococcus_aureus	102	-	+	24	-17903	-17802	640541	640642	WP_001790696.1#1	NZ_JYEQ01000002.1	GCF_025505975.1
WP_000088722.1#1|Staphylococcus_aureus	3081	-	+	3	-17842	-14762	637501	640581	WP_153909194.1#1	NZ_JYEQ01000002.1	GCF_025505975.1
WP_000088722.1#1|Staphylococcus_aureus	2823	-	+	41	-14080	-11258	633997	636819	pseudogene_1.20*#1	NZ_JYEQ01000002.1	GCF_025505975.1
WP_000088722.1#1|Staphylococcus_aureus	867	-	+	18	-11078	-10212	632951	633817	WP_000721336.1#1	NZ_JYEQ01000002.1	GCF_025505975.1
WP_000088722.1#1|Staphylococcus_aureus	777	-	-	10	-10001	-9225	631964	632740	WP_001792489.1#1	NZ_JYEQ01000002.1	GCF_025505975.1
WP_000088722.1#1|Staphylococcus_aureus	357	-	+	10	-8843	-8487	631226	631582	WP_000998869.1#1	NZ_JYEQ01000002.1	GCF_025505975.1
WP_000088722.1#1|Staphylococcus_aureus	2964	-	+	3	-8182	-5219	627958	630921	WP_001205090.1#1	NZ_JYEQ01000002.1	GCF_025505975.1
WP_000088722.1#1|Staphylococcus_aureus	1194	-	+	11	-4835	-3642	626381	627574	WP_000966099.1#1	NZ_JYEQ01000002.1	GCF_025505975.1
WP_000088722.1#1|Staphylococcus_aureus	234	-	+	13	-3661	-3428	626167	626400	WP_001790675.1#1	NZ_JYEQ01000002.1	GCF_025505975.1
WP_000088722.1#1|Staphylococcus_aureus	309	-	-	8	-3320	-3012	625751	626059	WP_000217710.1#1	NZ_JYEQ01000002.1	GCF_025505975.1
WP_000088722.1#1|Staphylococcus_aureus	267	-	-	7	-2868	-2602	625341	625607	WP_000678764.1#1	NZ_JYEQ01000002.1	GCF_025505975.1
WP_000088722.1#1|Staphylococcus_aureus	1809	-	-	6	-2318	-510	623249	625057	WP_078071924.1#1	NZ_JYEQ01000002.1	GCF_025505975.1
WP_000088722.1#1|Staphylococcus_aureus	393	-	+	5	-393	-1	622740	623132	WP_000755954.1#1	NZ_JYEQ01000002.1	GCF_025505975.1
WP_000088722.1#1|Staphylococcus_aureus	2862	-	+	39	1	2862	619877	622738	WP_000088722.1#1	NZ_JYEQ01000002.1	GCF_025505975.1
WP_000088722.1#1|Staphylococcus_aureus	777	-	+	1	3165	3941	618798	619574	WP_001549768.1#1	NZ_JYEQ01000002.1	GCF_025505975.1
WP_000088722.1#1|Staphylococcus_aureus	786	-	+	1	4053	4838	617901	618686	WP_000581876.1#1	NZ_JYEQ01000002.1	GCF_025505975.1
WP_000088722.1#1|Staphylococcus_aureus	1325	-	+	41	4835	6159	616580	617904	pseudogene_1.7*#1	NZ_JYEQ01000002.1	GCF_025505975.1
WP_000088722.1#1|Staphylococcus_aureus	327	-	+	16	6159	6485	616254	616580	WP_000495498.1#1	NZ_JYEQ01000002.1	GCF_025505975.1
WP_000088722.1#1|Staphylococcus_aureus	240	-	+	17	6536	6775	615964	616203	WP_072508974.1#1	NZ_JYEQ01000002.1	GCF_025505975.1
WP_000088722.1#1|Staphylococcus_aureus	108	-	+	41	7092	7199	615540	615647	pseudogene_1.13*#1	NZ_JYEQ01000002.1	GCF_025505975.1
WP_000088722.1#1|Staphylococcus_aureus	795	-	+	1	7311	8105	614634	615428	WP_000581889.1#1	NZ_JYEQ01000002.1	GCF_025505975.1
WP_000088722.1#1|Staphylococcus_aureus	123	-	-	12	8109	8231	614508	614630	WP_001790144.1#1	NZ_JYEQ01000002.1	GCF_025505975.1
WP_000088722.1#1|Staphylococcus_aureus	192	-	+	9	8666	8857	613882	614073	WP_001224379.1#1	NZ_JYEQ01000002.1	GCF_025505975.1
WP_000088722.1#1|Staphylococcus_aureus	186	-	-	15	8996	9181	613558	613743	WP_001791851.1#1	NZ_JYEQ01000002.1	GCF_025505975.1
WP_000088722.1#1|Staphylococcus_aureus	282	-	-	41	9117	9398	613341	613622	pseudogene_1.11*#1	NZ_JYEQ01000002.1	GCF_025505975.1
WP_000088722.1#1|Staphylococcus_aureus	696	-	+	4	9687	10382	612357	613052	WP_000217466.1#1	NZ_JYEQ01000002.1	GCF_025505975.1
WP_000088722.1#1|Staphylococcus_aureus	423	-	+	2	10633	11055	611684	612106	WP_001034756.1#1	NZ_JYEQ01000002.1	GCF_025505975.1
WP_000088722.1#1|Staphylococcus_aureus	420	-	+	2	11322	11741	610998	611417	WP_000038231.1#1	NZ_JYEQ01000002.1	GCF_025505975.1
WP_000088722.1#1|Staphylococcus_aureus	420	-	+	2	11759	12178	610561	610980	WP_000037508.1#1	NZ_JYEQ01000002.1	GCF_025505975.1
WP_123117958.1#2|Staphylococcus_aureus	1554	+	+	20	-21228	-19675	59846	61399	WP_000876663.1#2	NZ_RIXO01000037.1	GCF_003720075.1
WP_123117958.1#2|Staphylococcus_aureus	1359	+	+	19	-19558	-18200	61516	62874	WP_000481425.1#2	NZ_RIXO01000037.1	GCF_003720075.1
WP_123117958.1#2|Staphylococcus_aureus	102	+	+	24	-17816	-17715	63258	63359	WP_001790696.1#2	NZ_RIXO01000037.1	GCF_003720075.1
WP_123117958.1#2|Staphylococcus_aureus	3057	+	+	3	-17731	-14675	63343	66399	WP_000794589.1#2	NZ_RIXO01000037.1	GCF_003720075.1
WP_123117958.1#2|Staphylococcus_aureus	2823	+	+	3	-13993	-11171	67081	69903	WP_000841422.1#2	NZ_RIXO01000037.1	GCF_003720075.1
WP_123117958.1#2|Staphylococcus_aureus	867	+	+	18	-10991	-10125	70083	70949	WP_000721336.1#2	NZ_RIXO01000037.1	GCF_003720075.1
WP_123117958.1#2|Staphylococcus_aureus	744	+	-	10	-9914	-9171	71160	71903	WP_000386366.1#2	NZ_RIXO01000037.1	GCF_003720075.1
WP_123117958.1#2|Staphylococcus_aureus	357	+	+	10	-8842	-8486	72232	72588	WP_000998869.1#2	NZ_RIXO01000037.1	GCF_003720075.1
WP_123117958.1#2|Staphylococcus_aureus	2962	+	+	41	-8180	-5219	72894	75855	pseudogene_2.21*#2	NZ_RIXO01000037.1	GCF_003720075.1
WP_123117958.1#2|Staphylococcus_aureus	1194	+	+	11	-4835	-3642	76239	77432	WP_000966099.1#2	NZ_RIXO01000037.1	GCF_003720075.1
WP_123117958.1#2|Staphylococcus_aureus	234	+	+	13	-3661	-3428	77413	77646	WP_001790675.1#2	NZ_RIXO01000037.1	GCF_003720075.1
WP_123117958.1#2|Staphylococcus_aureus	309	+	-	8	-3320	-3012	77754	78062	WP_000217710.1#2	NZ_RIXO01000037.1	GCF_003720075.1
WP_123117958.1#2|Staphylococcus_aureus	267	+	-	7	-2868	-2602	78206	78472	WP_000678764.1#2	NZ_RIXO01000037.1	GCF_003720075.1
WP_123117958.1#2|Staphylococcus_aureus	1809	+	-	6	-2318	-510	78756	80564	WP_001795457.1#2	NZ_RIXO01000037.1	GCF_003720075.1
WP_123117958.1#2|Staphylococcus_aureus	393	+	+	5	-393	-1	80681	81073	WP_000755954.1#2	NZ_RIXO01000037.1	GCF_003720075.1
WP_123117958.1#2|Staphylococcus_aureus	2862	+	+	39	1	2862	81075	83936	WP_123117958.1#2	NZ_RIXO01000037.1	GCF_003720075.1
WP_123117958.1#2|Staphylococcus_aureus	777	+	+	1	3165	3941	84239	85015	WP_001549768.1#2	NZ_RIXO01000037.1	GCF_003720075.1
WP_123117958.1#2|Staphylococcus_aureus	785	+	+	41	4053	4837	85127	85911	pseudogene_2.29*#2	NZ_RIXO01000037.1	GCF_003720075.1
WP_123117958.1#2|Staphylococcus_aureus	1325	+	+	41	4834	6158	85908	87232	pseudogene_2.19*#2	NZ_RIXO01000037.1	GCF_003720075.1
WP_123117958.1#2|Staphylococcus_aureus	327	+	+	16	6158	6484	87232	87558	WP_000495498.1#2	NZ_RIXO01000037.1	GCF_003720075.1
WP_123117958.1#2|Staphylococcus_aureus	288	+	+	17	6487	6774	87561	87848	WP_000521958.1#2	NZ_RIXO01000037.1	GCF_003720075.1
WP_123117958.1#2|Staphylococcus_aureus	108	+	+	41	7091	7198	88165	88272	pseudogene_2.26*#2	NZ_RIXO01000037.1	GCF_003720075.1
WP_123117958.1#2|Staphylococcus_aureus	795	+	+	1	7310	8104	88384	89178	WP_000581889.1#2	NZ_RIXO01000037.1	GCF_003720075.1
WP_123117958.1#2|Staphylococcus_aureus	123	+	-	12	8108	8230	89182	89304	WP_001790144.1#2	NZ_RIXO01000037.1	GCF_003720075.1
WP_123117958.1#2|Staphylococcus_aureus	192	+	+	9	8665	8856	89739	89930	WP_001224379.1#2	NZ_RIXO01000037.1	GCF_003720075.1
WP_123117958.1#2|Staphylococcus_aureus	186	+	-	15	8995	9180	90069	90254	WP_001791851.1#2	NZ_RIXO01000037.1	GCF_003720075.1
WP_123117958.1#2|Staphylococcus_aureus	282	+	-	14	9116	9397	90190	90471	WP_000220938.1#2	NZ_RIXO01000037.1	GCF_003720075.1
WP_123117958.1#2|Staphylococcus_aureus	696	+	+	4	9686	10381	90760	91455	WP_000217466.1#2	NZ_RIXO01000037.1	GCF_003720075.1
WP_123117958.1#2|Staphylococcus_aureus	423	+	+	2	10632	11054	91706	92128	WP_001034756.1#2	NZ_RIXO01000037.1	GCF_003720075.1
WP_123117958.1#2|Staphylococcus_aureus	420	+	+	2	11321	11740	92395	92814	WP_000038231.1#2	NZ_RIXO01000037.1	GCF_003720075.1
WP_123117958.1#2|Staphylococcus_aureus	420	+	+	2	11758	12177	92832	93251	WP_000037508.1#2	NZ_RIXO01000037.1	GCF_003720075.1
WP_015581913.1#3|Staphylococcus_aureus	1043	+	+	41	-6261	-5219	1	1043	pseudogene_3.19*#3	NZ_FGDD01000002.1	GCF_900047455.1
WP_015581913.1#3|Staphylococcus_aureus	1194	+	+	11	-4835	-3642	1427	2620	WP_000966099.1#3	NZ_FGDD01000002.1	GCF_900047455.1
WP_015581913.1#3|Staphylococcus_aureus	234	+	+	13	-3661	-3428	2601	2834	WP_001790675.1#3	NZ_FGDD01000002.1	GCF_900047455.1
WP_015581913.1#3|Staphylococcus_aureus	309	+	-	8	-3320	-3012	2942	3250	WP_000217710.1#3	NZ_FGDD01000002.1	GCF_900047455.1
WP_015581913.1#3|Staphylococcus_aureus	267	+	-	7	-2868	-2602	3394	3660	WP_000678764.1#3	NZ_FGDD01000002.1	GCF_900047455.1
WP_015581913.1#3|Staphylococcus_aureus	1809	+	-	6	-2318	-510	3944	5752	WP_001795457.1#3	NZ_FGDD01000002.1	GCF_900047455.1
WP_015581913.1#3|Staphylococcus_aureus	393	+	+	5	-393	-1	5869	6261	WP_000755954.1#3	NZ_FGDD01000002.1	GCF_900047455.1
WP_015581913.1#3|Staphylococcus_aureus	2862	+	+	39	1	2862	6263	9124	WP_015581913.1#3	NZ_FGDD01000002.1	GCF_900047455.1
WP_015581913.1#3|Staphylococcus_aureus	774	+	+	1	3168	3941	9430	10203	WP_001792494.1#3	NZ_FGDD01000002.1	GCF_900047455.1
WP_015581913.1#3|Staphylococcus_aureus	786	+	+	1	4053	4838	10315	11100	WP_000581876.1#3	NZ_FGDD01000002.1	GCF_900047455.1
WP_015581913.1#3|Staphylococcus_aureus	1325	+	+	41	4835	6159	11097	12421	pseudogene_3.22*#3	NZ_FGDD01000002.1	GCF_900047455.1
WP_015581913.1#3|Staphylococcus_aureus	327	+	+	16	6159	6485	12421	12747	WP_000495498.1#3	NZ_FGDD01000002.1	GCF_900047455.1
WP_015581913.1#3|Staphylococcus_aureus	288	+	+	17	6488	6775	12750	13037	WP_000521958.1#3	NZ_FGDD01000002.1	GCF_900047455.1
WP_015581913.1#3|Staphylococcus_aureus	108	+	+	41	7092	7199	13354	13461	pseudogene_3.16*#3	NZ_FGDD01000002.1	GCF_900047455.1
WP_015581913.1#3|Staphylococcus_aureus	795	+	+	1	7311	8105	13573	14367	WP_000581889.1#3	NZ_FGDD01000002.1	GCF_900047455.1
WP_015581913.1#3|Staphylococcus_aureus	123	+	-	12	8109	8231	14371	14493	WP_001790144.1#3	NZ_FGDD01000002.1	GCF_900047455.1
WP_015581913.1#3|Staphylococcus_aureus	192	+	+	9	8666	8857	14928	15119	WP_001224379.1#3	NZ_FGDD01000002.1	GCF_900047455.1
WP_015581913.1#3|Staphylococcus_aureus	186	+	-	15	8996	9181	15258	15443	WP_001791851.1#3	NZ_FGDD01000002.1	GCF_900047455.1
WP_015581913.1#3|Staphylococcus_aureus	282	+	-	14	9117	9398	15379	15660	WP_000220938.1#3	NZ_FGDD01000002.1	GCF_900047455.1
WP_015581913.1#3|Staphylococcus_aureus	696	+	+	4	9687	10382	15949	16644	WP_000217466.1#3	NZ_FGDD01000002.1	GCF_900047455.1
WP_015581913.1#3|Staphylococcus_aureus	423	+	+	2	10633	11055	16895	17317	WP_001034756.1#3	NZ_FGDD01000002.1	GCF_900047455.1
WP_015581913.1#3|Staphylococcus_aureus	420	+	+	2	11322	11741	17584	18003	WP_000038231.1#3	NZ_FGDD01000002.1	GCF_900047455.1
WP_015581913.1#3|Staphylococcus_aureus	420	+	+	2	11759	12178	18021	18440	WP_000037508.1#3	NZ_FGDD01000002.1	GCF_900047455.1
WP_099560957.1#4|Staphylococcus_aureus	898	-	+	41	-6116	-5219	19035	19932	pseudogene_4.2*#4	NZ_NESV01000158.1	GCF_002738585.1
WP_099560957.1#4|Staphylococcus_aureus	1194	-	+	11	-4835	-3642	17458	18651	WP_000966099.1#4	NZ_NESV01000158.1	GCF_002738585.1
WP_099560957.1#4|Staphylococcus_aureus	234	-	+	13	-3661	-3428	17244	17477	WP_001790675.1#4	NZ_NESV01000158.1	GCF_002738585.1
WP_099560957.1#4|Staphylococcus_aureus	309	-	-	8	-3320	-3012	16828	17136	WP_000217710.1#4	NZ_NESV01000158.1	GCF_002738585.1
WP_099560957.1#4|Staphylococcus_aureus	267	-	-	7	-2868	-2602	16418	16684	WP_000678764.1#4	NZ_NESV01000158.1	GCF_002738585.1
WP_099560957.1#4|Staphylococcus_aureus	1809	-	-	6	-2318	-510	14326	16134	WP_001795457.1#4	NZ_NESV01000158.1	GCF_002738585.1
WP_099560957.1#4|Staphylococcus_aureus	393	-	+	5	-393	-1	13817	14209	WP_000755954.1#4	NZ_NESV01000158.1	GCF_002738585.1
WP_099560957.1#4|Staphylococcus_aureus	2862	-	+	39	1	2862	10954	13815	WP_099560957.1#4	NZ_NESV01000158.1	GCF_002738585.1
WP_099560957.1#4|Staphylococcus_aureus	777	-	+	1	3165	3941	9875	10651	WP_284039078.1#4	NZ_NESV01000158.1	GCF_002738585.1
WP_099560957.1#4|Staphylococcus_aureus	828	-	+	1	4053	4880	8936	9763	WP_099560956.1#4	NZ_NESV01000158.1	GCF_002738585.1
WP_099560957.1#4|Staphylococcus_aureus	123	-	-	12	4851	4973	8843	8965	WP_078149606.1#4	NZ_NESV01000158.1	GCF_002738585.1
WP_099560957.1#4|Staphylococcus_aureus	192	-	+	9	5408	5599	8217	8408	WP_001224379.1#4	NZ_NESV01000158.1	GCF_002738585.1
WP_099560957.1#4|Staphylococcus_aureus	186	-	-	15	5738	5923	7893	8078	WP_001791851.1#4	NZ_NESV01000158.1	GCF_002738585.1
WP_099560957.1#4|Staphylococcus_aureus	282	-	-	14	5859	6140	7676	7957	WP_000220938.1#4	NZ_NESV01000158.1	GCF_002738585.1
WP_099560957.1#4|Staphylococcus_aureus	696	-	+	4	6429	7124	6692	7387	WP_000217466.1#4	NZ_NESV01000158.1	GCF_002738585.1
WP_099560957.1#4|Staphylococcus_aureus	423	-	+	2	7375	7797	6019	6441	WP_001034756.1#4	NZ_NESV01000158.1	GCF_002738585.1
WP_099560957.1#4|Staphylococcus_aureus	420	-	+	2	8064	8483	5333	5752	WP_000038231.1#4	NZ_NESV01000158.1	GCF_002738585.1
WP_099560957.1#4|Staphylococcus_aureus	420	-	+	2	8501	8920	4896	5315	WP_000037508.1#4	NZ_NESV01000158.1	GCF_002738585.1
WP_099560957.1#4|Staphylococcus_aureus	424	-	+	41	9372	9795	4021	4444	pseudogene_4.7*#4	NZ_NESV01000158.1	GCF_002738585.1
WP_099560957.1#4|Staphylococcus_aureus	1539	-	-	22	9907	11445	2371	3909	WP_000202037.1#4	NZ_NESV01000158.1	GCF_002738585.1
WP_099560957.1#4|Staphylococcus_aureus	819	-	+	41	11678	12496	1320	2138	pseudogene_4.13*#4	NZ_NESV01000158.1	GCF_002738585.1
WP_099560957.1#4|Staphylococcus_aureus	366	-	+	27	12759	13124	692	1057	WP_000910581.1#4	NZ_NESV01000158.1	GCF_002738585.1
WP_070867640.1#5|Staphylococcus_aureus	761	-	+	41	-5979	-5219	144211	144971	pseudogene_5.18*#5	NZ_KV840552.1	GCF_001839225.1
WP_070867640.1#5|Staphylococcus_aureus	1194	-	+	11	-4835	-3642	142634	143827	WP_000966099.1#5	NZ_KV840552.1	GCF_001839225.1
WP_070867640.1#5|Staphylococcus_aureus	234	-	+	13	-3661	-3428	142420	142653	WP_001790675.1#5	NZ_KV840552.1	GCF_001839225.1
WP_070867640.1#5|Staphylococcus_aureus	309	-	-	8	-3320	-3012	142004	142312	WP_000217710.1#5	NZ_KV840552.1	GCF_001839225.1
WP_070867640.1#5|Staphylococcus_aureus	267	-	-	7	-2868	-2602	141594	141860	WP_000678764.1#5	NZ_KV840552.1	GCF_001839225.1
WP_070867640.1#5|Staphylococcus_aureus	1809	-	-	6	-2318	-510	139502	141310	WP_001795457.1#5	NZ_KV840552.1	GCF_001839225.1
WP_070867640.1#5|Staphylococcus_aureus	393	-	+	5	-393	-1	138993	139385	WP_000755954.1#5	NZ_KV840552.1	GCF_001839225.1
WP_070867640.1#5|Staphylococcus_aureus	2862	-	+	39	1	2862	136130	138991	WP_070867640.1#5	NZ_KV840552.1	GCF_001839225.1
WP_070867640.1#5|Staphylococcus_aureus	777	-	+	1	3165	3941	135051	135827	WP_001549768.1#5	NZ_KV840552.1	GCF_001839225.1
WP_070867640.1#5|Staphylococcus_aureus	305	-	+	1	4053	4357	134635	134939	WP_141763195.1#5	NZ_KV840552.1	GCF_001839225.1
WP_070867640.1#5|Staphylococcus_aureus	508	-	+	41	4458	4965	134027	134534	pseudogene_5.12*#5	NZ_KV840552.1	GCF_001839225.1
WP_070867640.1#5|Staphylococcus_aureus	1325	-	+	41	4962	6286	132706	134030	pseudogene_5.19*#5	NZ_KV840552.1	GCF_001839225.1
WP_070867640.1#5|Staphylococcus_aureus	327	-	+	16	6286	6612	132380	132706	WP_000495498.1#5	NZ_KV840552.1	GCF_001839225.1
WP_070867640.1#5|Staphylococcus_aureus	288	-	+	17	6615	6902	132090	132377	WP_070867639.1#5	NZ_KV840552.1	GCF_001839225.1
WP_070867640.1#5|Staphylococcus_aureus	108	-	+	41	7219	7326	131666	131773	pseudogene_5.7*#5	NZ_KV840552.1	GCF_001839225.1
WP_070867640.1#5|Staphylococcus_aureus	795	-	+	1	7438	8232	130760	131554	WP_000581889.1#5	NZ_KV840552.1	GCF_001839225.1
WP_070867640.1#5|Staphylococcus_aureus	123	-	-	12	8236	8358	130634	130756	WP_001790144.1#5	NZ_KV840552.1	GCF_001839225.1
WP_070867640.1#5|Staphylococcus_aureus	192	-	+	9	8793	8984	130008	130199	WP_001224379.1#5	NZ_KV840552.1	GCF_001839225.1
WP_070867640.1#5|Staphylococcus_aureus	186	-	-	15	9123	9308	129684	129869	WP_001791851.1#5	NZ_KV840552.1	GCF_001839225.1
WP_070867640.1#5|Staphylococcus_aureus	282	-	-	14	9244	9525	129467	129748	WP_000220938.1#5	NZ_KV840552.1	GCF_001839225.1
WP_070867640.1#5|Staphylococcus_aureus	696	-	+	4	9814	10509	128483	129178	WP_000217466.1#5	NZ_KV840552.1	GCF_001839225.1
WP_070867640.1#5|Staphylococcus_aureus	420	-	+	2	10760	11179	127813	128232	WP_070867638.1#5	NZ_KV840552.1	GCF_001839225.1
WP_070867640.1#5|Staphylococcus_aureus	423	-	+	2	11197	11619	127373	127795	WP_052996502.1#5	NZ_KV840552.1	GCF_001839225.1
WP_228650087.1#6|Staphylococcus_aureus	681	+	+	28	-17998	-17318	334835	335515	WP_000990133.1#6	NZ_JAJHLW010000002.1	GCF_020820995.1
WP_228650087.1#6|Staphylococcus_aureus	1554	+	+	20	-17294	-15741	335539	337092	WP_000876663.1#6	NZ_JAJHLW010000002.1	GCF_020820995.1
WP_228650087.1#6|Staphylococcus_aureus	1359	+	+	19	-15624	-14266	337209	338567	WP_000481425.1#6	NZ_JAJHLW010000002.1	GCF_020820995.1
WP_228650087.1#6|Staphylococcus_aureus	102	+	+	24	-13882	-13781	338951	339052	WP_001790696.1#6	NZ_JAJHLW010000002.1	GCF_020820995.1
WP_228650087.1#6|Staphylococcus_aureus	3039	+	+	3	-13821	-10783	339012	342050	WP_267240591.1#6	NZ_JAJHLW010000002.1	GCF_020820995.1
WP_228650087.1#6|Staphylococcus_aureus	867	+	+	18	-10603	-9737	342230	343096	WP_000721336.1#6	NZ_JAJHLW010000002.1	GCF_020820995.1
WP_228650087.1#6|Staphylococcus_aureus	744	+	-	41	-9526	-8783	343307	344050	pseudogene_6.27*#6	NZ_JAJHLW010000002.1	GCF_020820995.1
WP_228650087.1#6|Staphylococcus_aureus	357	+	+	10	-8459	-8103	344374	344730	WP_000998869.1#6	NZ_JAJHLW010000002.1	GCF_020820995.1
WP_228650087.1#6|Staphylococcus_aureus	2579	+	+	41	-7797	-5219	345036	347614	pseudogene_6.21*#6	NZ_JAJHLW010000002.1	GCF_020820995.1
WP_228650087.1#6|Staphylococcus_aureus	1194	+	+	11	-4835	-3642	347998	349191	WP_000966099.1#6	NZ_JAJHLW010000002.1	GCF_020820995.1
WP_228650087.1#6|Staphylococcus_aureus	234	+	+	13	-3661	-3428	349172	349405	WP_001790675.1#6	NZ_JAJHLW010000002.1	GCF_020820995.1
WP_228650087.1#6|Staphylococcus_aureus	309	+	-	8	-3320	-3012	349513	349821	WP_000217710.1#6	NZ_JAJHLW010000002.1	GCF_020820995.1
WP_228650087.1#6|Staphylococcus_aureus	267	+	-	7	-2868	-2602	349965	350231	WP_000678764.1#6	NZ_JAJHLW010000002.1	GCF_020820995.1
WP_228650087.1#6|Staphylococcus_aureus	1809	+	-	6	-2318	-510	350515	352323	WP_001795457.1#6	NZ_JAJHLW010000002.1	GCF_020820995.1
WP_228650087.1#6|Staphylococcus_aureus	393	+	+	5	-393	-1	352440	352832	WP_000755954.1#6	NZ_JAJHLW010000002.1	GCF_020820995.1
WP_228650087.1#6|Staphylococcus_aureus	2862	+	+	39	1	2862	352834	355695	WP_228650087.1#6	NZ_JAJHLW010000002.1	GCF_020820995.1
WP_228650087.1#6|Staphylococcus_aureus	774	+	+	1	3168	3941	356001	356774	WP_001792494.1#6	NZ_JAJHLW010000002.1	GCF_020820995.1
WP_228650087.1#6|Staphylococcus_aureus	785	+	+	41	4053	4837	356886	357670	pseudogene_6.30*#6	NZ_JAJHLW010000002.1	GCF_020820995.1
WP_228650087.1#6|Staphylococcus_aureus	1325	+	+	41	4834	6158	357667	358991	pseudogene_6.4*#6	NZ_JAJHLW010000002.1	GCF_020820995.1
WP_228650087.1#6|Staphylococcus_aureus	327	+	+	16	6158	6484	358991	359317	WP_000495498.1#6	NZ_JAJHLW010000002.1	GCF_020820995.1
WP_228650087.1#6|Staphylococcus_aureus	240	+	+	17	6535	6774	359368	359607	WP_072508974.1#6	NZ_JAJHLW010000002.1	GCF_020820995.1
WP_228650087.1#6|Staphylococcus_aureus	108	+	+	41	7091	7198	359924	360031	pseudogene_6.6*#6	NZ_JAJHLW010000002.1	GCF_020820995.1
WP_228650087.1#6|Staphylococcus_aureus	795	+	+	1	7310	8104	360143	360937	WP_000581889.1#6	NZ_JAJHLW010000002.1	GCF_020820995.1
WP_228650087.1#6|Staphylococcus_aureus	123	+	-	12	8108	8230	360941	361063	WP_001790144.1#6	NZ_JAJHLW010000002.1	GCF_020820995.1
WP_228650087.1#6|Staphylococcus_aureus	192	+	+	9	8665	8856	361498	361689	WP_001224379.1#6	NZ_JAJHLW010000002.1	GCF_020820995.1
WP_228650087.1#6|Staphylococcus_aureus	186	+	-	15	8995	9180	361828	362013	WP_001791851.1#6	NZ_JAJHLW010000002.1	GCF_020820995.1
WP_228650087.1#6|Staphylococcus_aureus	282	+	-	41	9116	9397	361949	362230	pseudogene_6.18*#6	NZ_JAJHLW010000002.1	GCF_020820995.1
WP_228650087.1#6|Staphylococcus_aureus	696	+	+	4	9686	10381	362519	363214	WP_228650088.1#6	NZ_JAJHLW010000002.1	GCF_020820995.1
WP_228650087.1#6|Staphylococcus_aureus	423	+	+	2	10632	11054	363465	363887	WP_001034756.1#6	NZ_JAJHLW010000002.1	GCF_020820995.1
WP_228650087.1#6|Staphylococcus_aureus	420	+	+	2	11321	11740	364154	364573	WP_000038231.1#6	NZ_JAJHLW010000002.1	GCF_020820995.1
WP_228650087.1#6|Staphylococcus_aureus	420	+	+	2	11758	12177	364591	365010	WP_000037508.1#6	NZ_JAJHLW010000002.1	GCF_020820995.1
WP_050960412.1#7|Staphylococcus_aureus	867	-	+	41	-6085	-5219	303530	304396	pseudogene_7.7*#7	NZ_CFPN01000003.1	GCF_001352635.1
WP_050960412.1#7|Staphylococcus_aureus	1194	-	+	11	-4835	-3642	301953	303146	WP_000966099.1#7	NZ_CFPN01000003.1	GCF_001352635.1
WP_050960412.1#7|Staphylococcus_aureus	234	-	+	13	-3661	-3428	301739	301972	WP_001790675.1#7	NZ_CFPN01000003.1	GCF_001352635.1
WP_050960412.1#7|Staphylococcus_aureus	309	-	-	8	-3320	-3012	301323	301631	WP_000217710.1#7	NZ_CFPN01000003.1	GCF_001352635.1
WP_050960412.1#7|Staphylococcus_aureus	267	-	-	7	-2868	-2602	300913	301179	WP_000678764.1#7	NZ_CFPN01000003.1	GCF_001352635.1
WP_050960412.1#7|Staphylococcus_aureus	1809	-	-	6	-2318	-510	298821	300629	WP_078150437.1#7	NZ_CFPN01000003.1	GCF_001352635.1
WP_050960412.1#7|Staphylococcus_aureus	393	-	+	5	-393	-1	298312	298704	WP_000755954.1#7	NZ_CFPN01000003.1	GCF_001352635.1
WP_050960412.1#7|Staphylococcus_aureus	2862	-	+	39	1	2862	295449	298310	WP_050960412.1#7	NZ_CFPN01000003.1	GCF_001352635.1
WP_050960412.1#7|Staphylococcus_aureus	774	-	+	1	3168	3941	294370	295143	WP_001792494.1#7	NZ_CFPN01000003.1	GCF_001352635.1
WP_050960412.1#7|Staphylococcus_aureus	786	-	+	1	4053	4838	293473	294258	WP_000581876.1#7	NZ_CFPN01000003.1	GCF_001352635.1
WP_050960412.1#7|Staphylococcus_aureus	1325	-	+	41	4835	6159	292152	293476	pseudogene_7.12*#7	NZ_CFPN01000003.1	GCF_001352635.1
WP_050960412.1#7|Staphylococcus_aureus	327	-	+	16	6159	6485	291826	292152	WP_000495498.1#7	NZ_CFPN01000003.1	GCF_001352635.1
WP_050960412.1#7|Staphylococcus_aureus	288	-	+	17	6488	6775	291536	291823	WP_000521958.1#7	NZ_CFPN01000003.1	GCF_001352635.1
WP_050960412.1#7|Staphylococcus_aureus	108	-	+	41	7092	7199	291112	291219	pseudogene_7.13*#7	NZ_CFPN01000003.1	GCF_001352635.1
WP_050960412.1#7|Staphylococcus_aureus	795	-	+	1	7311	8105	290206	291000	WP_000581889.1#7	NZ_CFPN01000003.1	GCF_001352635.1
WP_050960412.1#7|Staphylococcus_aureus	123	-	-	12	8109	8231	290080	290202	WP_001790144.1#7	NZ_CFPN01000003.1	GCF_001352635.1
WP_050960412.1#7|Staphylococcus_aureus	192	-	+	9	8666	8857	289454	289645	WP_001224379.1#7	NZ_CFPN01000003.1	GCF_001352635.1
WP_050960412.1#7|Staphylococcus_aureus	186	-	-	15	8996	9181	289130	289315	WP_001791851.1#7	NZ_CFPN01000003.1	GCF_001352635.1
WP_050960412.1#7|Staphylococcus_aureus	282	-	-	14	9117	9398	288913	289194	WP_000220938.1#7	NZ_CFPN01000003.1	GCF_001352635.1
WP_050960412.1#7|Staphylococcus_aureus	696	-	+	4	9687	10382	287929	288624	WP_000217466.1#7	NZ_CFPN01000003.1	GCF_001352635.1
WP_050960412.1#7|Staphylococcus_aureus	423	-	+	2	10633	11055	287256	287678	WP_001034756.1#7	NZ_CFPN01000003.1	GCF_001352635.1
WP_050960412.1#7|Staphylococcus_aureus	420	-	+	2	11322	11741	286570	286989	WP_000038231.1#7	NZ_CFPN01000003.1	GCF_001352635.1
WP_050960412.1#7|Staphylococcus_aureus	420	-	+	2	11759	12178	286133	286552	WP_000037508.1#7	NZ_CFPN01000003.1	GCF_001352635.1
WP_267836564.1#8|Staphylococcus_aureus	1554	-	+	20	-21611	-20058	639608	641161	WP_000876663.1#8	NZ_CP113044.1	GCF_026625465.1
WP_267836564.1#8|Staphylococcus_aureus	1359	-	+	19	-19941	-18583	638133	639491	WP_089520902.1#8	NZ_CP113044.1	GCF_026625465.1
WP_267836564.1#8|Staphylococcus_aureus	102	-	+	24	-18199	-18098	637648	637749	WP_001790696.1#8	NZ_CP113044.1	GCF_026625465.1
WP_267836564.1#8|Staphylococcus_aureus	3057	-	+	3	-18114	-15058	634608	637664	WP_000794589.1#8	NZ_CP113044.1	GCF_026625465.1
WP_267836564.1#8|Staphylococcus_aureus	2823	-	+	3	-14376	-11554	631104	633926	WP_000841422.1#8	NZ_CP113044.1	GCF_026625465.1
WP_267836564.1#8|Staphylococcus_aureus	867	-	+	18	-11374	-10508	630058	630924	WP_000721336.1#8	NZ_CP113044.1	GCF_026625465.1
WP_267836564.1#8|Staphylococcus_aureus	744	-	-	10	-10297	-9554	629104	629847	WP_000386366.1#8	NZ_CP113044.1	GCF_026625465.1
WP_267836564.1#8|Staphylococcus_aureus	357	-	+	10	-9227	-8871	628421	628777	WP_000998869.1#8	NZ_CP113044.1	GCF_026625465.1
WP_267836564.1#8|Staphylococcus_aureus	3347	-	+	41	-8565	-5219	624769	628115	pseudogene_8.29*#8	NZ_CP113044.1	GCF_026625465.1
WP_267836564.1#8|Staphylococcus_aureus	1194	-	+	11	-4835	-3642	623192	624385	WP_000966099.1#8	NZ_CP113044.1	GCF_026625465.1
WP_267836564.1#8|Staphylococcus_aureus	234	-	+	13	-3661	-3428	622978	623211	WP_001790675.1#8	NZ_CP113044.1	GCF_026625465.1
WP_267836564.1#8|Staphylococcus_aureus	309	-	-	8	-3320	-3012	622562	622870	WP_000217710.1#8	NZ_CP113044.1	GCF_026625465.1
WP_267836564.1#8|Staphylococcus_aureus	267	-	-	7	-2868	-2602	622152	622418	WP_000678764.1#8	NZ_CP113044.1	GCF_026625465.1
WP_267836564.1#8|Staphylococcus_aureus	1809	-	-	6	-2318	-510	620060	621868	WP_001795457.1#8	NZ_CP113044.1	GCF_026625465.1
WP_267836564.1#8|Staphylococcus_aureus	393	-	+	5	-393	-1	619551	619943	WP_000755954.1#8	NZ_CP113044.1	GCF_026625465.1
WP_267836564.1#8|Staphylococcus_aureus	2862	-	+	39	1	2862	616688	619549	WP_267836564.1#8	NZ_CP113044.1	GCF_026625465.1
WP_267836564.1#8|Staphylococcus_aureus	774	-	+	1	3168	3941	615609	616382	WP_001792494.1#8	NZ_CP113044.1	GCF_026625465.1
WP_267836564.1#8|Staphylococcus_aureus	785	-	+	41	4053	4837	614713	615497	pseudogene_8.14*#8	NZ_CP113044.1	GCF_026625465.1
WP_267836564.1#8|Staphylococcus_aureus	1325	-	+	41	4834	6158	613392	614716	pseudogene_8.24*#8	NZ_CP113044.1	GCF_026625465.1
WP_267836564.1#8|Staphylococcus_aureus	327	-	+	16	6158	6484	613066	613392	WP_000495498.1#8	NZ_CP113044.1	GCF_026625465.1
WP_267836564.1#8|Staphylococcus_aureus	288	-	+	17	6487	6774	612776	613063	WP_000521958.1#8	NZ_CP113044.1	GCF_026625465.1
WP_267836564.1#8|Staphylococcus_aureus	3347	-	+	41	-8565	-5219	624769	628115	pseudogene_8.29*#8	NZ_CP113044.1	GCF_026625465.1
WP_267836564.1#8|Staphylococcus_aureus	795	-	+	1	7310	8104	611446	612240	WP_000581889.1#8	NZ_CP113044.1	GCF_026625465.1
WP_267836564.1#8|Staphylococcus_aureus	123	-	-	12	8108	8230	611320	611442	WP_001790144.1#8	NZ_CP113044.1	GCF_026625465.1
WP_267836564.1#8|Staphylococcus_aureus	192	-	+	9	8665	8856	610694	610885	WP_001224379.1#8	NZ_CP113044.1	GCF_026625465.1
WP_267836564.1#8|Staphylococcus_aureus	186	-	-	15	8995	9180	610370	610555	WP_001791851.1#8	NZ_CP113044.1	GCF_026625465.1
WP_267836564.1#8|Staphylococcus_aureus	282	-	-	14	9116	9397	610153	610434	WP_000220938.1#8	NZ_CP113044.1	GCF_026625465.1
WP_267836564.1#8|Staphylococcus_aureus	696	-	+	4	9686	10381	609169	609864	WP_000217466.1#8	NZ_CP113044.1	GCF_026625465.1
WP_267836564.1#8|Staphylococcus_aureus	423	-	+	2	10632	11054	608496	608918	WP_001034756.1#8	NZ_CP113044.1	GCF_026625465.1
WP_267836564.1#8|Staphylococcus_aureus	420	-	+	2	11321	11740	607810	608229	WP_267836563.1#8	NZ_CP113044.1	GCF_026625465.1
WP_267836564.1#8|Staphylococcus_aureus	420	-	+	2	11758	12177	607373	607792	WP_000037508.1#8	NZ_CP113044.1	GCF_026625465.1
WP_053863164.1#9|Staphylococcus_aureus	1554	+	+	20	-21611	-20058	718242	719795	WP_000876663.1#9	NZ_CYKK01000001.1	GCF_001290825.1
WP_053863164.1#9|Staphylococcus_aureus	1359	+	+	19	-19941	-18583	719912	721270	WP_000481425.1#9	NZ_CYKK01000001.1	GCF_001290825.1
WP_053863164.1#9|Staphylococcus_aureus	102	+	+	24	-18199	-18098	721654	721755	WP_001790696.1#9	NZ_CYKK01000001.1	GCF_001290825.1
WP_053863164.1#9|Staphylococcus_aureus	3057	+	+	3	-18114	-15058	721739	724795	WP_000794589.1#9	NZ_CYKK01000001.1	GCF_001290825.1
WP_053863164.1#9|Staphylococcus_aureus	2823	+	+	3	-14376	-11554	725477	728299	WP_000841422.1#9	NZ_CYKK01000001.1	GCF_001290825.1
WP_053863164.1#9|Staphylococcus_aureus	867	+	+	18	-11374	-10508	728479	729345	WP_000721336.1#9	NZ_CYKK01000001.1	GCF_001290825.1
WP_053863164.1#9|Staphylococcus_aureus	744	+	-	10	-10297	-9554	729556	730299	WP_000386366.1#9	NZ_CYKK01000001.1	GCF_001290825.1
WP_053863164.1#9|Staphylococcus_aureus	357	+	+	10	-9227	-8871	730626	730982	WP_000998869.1#9	NZ_CYKK01000001.1	GCF_001290825.1
WP_053863164.1#9|Staphylococcus_aureus	3347	+	+	41	-8565	-5219	731288	734634	pseudogene_9.9*#9	NZ_CYKK01000001.1	GCF_001290825.1
WP_053863164.1#9|Staphylococcus_aureus	1194	+	+	11	-4835	-3642	735018	736211	WP_000966099.1#9	NZ_CYKK01000001.1	GCF_001290825.1
WP_053863164.1#9|Staphylococcus_aureus	234	+	+	13	-3661	-3428	736192	736425	WP_001790675.1#9	NZ_CYKK01000001.1	GCF_001290825.1
WP_053863164.1#9|Staphylococcus_aureus	309	+	-	8	-3320	-3012	736533	736841	WP_000217710.1#9	NZ_CYKK01000001.1	GCF_001290825.1
WP_053863164.1#9|Staphylococcus_aureus	267	+	-	7	-2868	-2602	736985	737251	WP_000678764.1#9	NZ_CYKK01000001.1	GCF_001290825.1
WP_053863164.1#9|Staphylococcus_aureus	1809	+	-	6	-2318	-510	737535	739343	WP_001795457.1#9	NZ_CYKK01000001.1	GCF_001290825.1
WP_053863164.1#9|Staphylococcus_aureus	393	+	+	5	-393	-1	739460	739852	WP_000755954.1#9	NZ_CYKK01000001.1	GCF_001290825.1
WP_053863164.1#9|Staphylococcus_aureus	2862	+	+	39	1	2862	739854	742715	WP_053863164.1#9	NZ_CYKK01000001.1	GCF_001290825.1
WP_053863164.1#9|Staphylococcus_aureus	774	+	+	1	3168	3941	743021	743794	WP_001792494.1#9	NZ_CYKK01000001.1	GCF_001290825.1
WP_053863164.1#9|Staphylococcus_aureus	785	+	+	41	4053	4837	743906	744690	pseudogene_9.19*#9	NZ_CYKK01000001.1	GCF_001290825.1
WP_053863164.1#9|Staphylococcus_aureus	1325	+	+	41	4834	6158	744687	746011	pseudogene_9.20*#9	NZ_CYKK01000001.1	GCF_001290825.1
WP_053863164.1#9|Staphylococcus_aureus	327	+	+	16	6158	6484	746011	746337	WP_000495498.1#9	NZ_CYKK01000001.1	GCF_001290825.1
WP_053863164.1#9|Staphylococcus_aureus	288	+	+	17	6487	6774	746340	746627	WP_000521958.1#9	NZ_CYKK01000001.1	GCF_001290825.1
WP_053863164.1#9|Staphylococcus_aureus	108	+	+	41	7091	7198	746944	747051	pseudogene_9.13*#9	NZ_CYKK01000001.1	GCF_001290825.1
WP_053863164.1#9|Staphylococcus_aureus	795	+	+	1	7310	8104	747163	747957	WP_000581889.1#9	NZ_CYKK01000001.1	GCF_001290825.1
WP_053863164.1#9|Staphylococcus_aureus	123	+	-	12	8108	8230	747961	748083	WP_001790144.1#9	NZ_CYKK01000001.1	GCF_001290825.1
WP_053863164.1#9|Staphylococcus_aureus	192	+	+	9	8665	8856	748518	748709	WP_001224379.1#9	NZ_CYKK01000001.1	GCF_001290825.1
WP_053863164.1#9|Staphylococcus_aureus	186	+	-	15	8995	9180	748848	749033	WP_001791851.1#9	NZ_CYKK01000001.1	GCF_001290825.1
WP_053863164.1#9|Staphylococcus_aureus	282	+	-	14	9116	9397	748969	749250	WP_000220938.1#9	NZ_CYKK01000001.1	GCF_001290825.1
WP_053863164.1#9|Staphylococcus_aureus	696	+	+	4	9686	10381	749539	750234	WP_000217466.1#9	NZ_CYKK01000001.1	GCF_001290825.1
WP_053863164.1#9|Staphylococcus_aureus	423	+	+	2	10632	11054	750485	750907	WP_001034756.1#9	NZ_CYKK01000001.1	GCF_001290825.1
WP_053863164.1#9|Staphylococcus_aureus	420	+	+	2	11321	11740	751174	751593	WP_000038231.1#9	NZ_CYKK01000001.1	GCF_001290825.1
WP_053863164.1#9|Staphylococcus_aureus	420	+	+	2	11758	12177	751611	752030	WP_000037508.1#9	NZ_CYKK01000001.1	GCF_001290825.1
WP_140835769.1#10|Staphylococcus_aureus	1554	+	+	20	-20882	-19329	663700	665253	WP_000876663.1#10	NZ_VCQQ01000001.1	GCF_006386475.1
WP_140835769.1#10|Staphylococcus_aureus	1359	+	+	19	-19212	-17854	665370	666728	WP_000481425.1#10	NZ_VCQQ01000001.1	GCF_006386475.1
WP_140835769.1#10|Staphylococcus_aureus	102	+	+	24	-17470	-17369	667112	667213	WP_001790696.1#10	NZ_VCQQ01000001.1	GCF_006386475.1
WP_140835769.1#10|Staphylococcus_aureus	3057	+	+	3	-17385	-14329	667197	670253	WP_000794589.1#10	NZ_VCQQ01000001.1	GCF_006386475.1
WP_140835769.1#10|Staphylococcus_aureus	2865	+	+	3	-13647	-10783	670935	673799	WP_042744749.1#10	NZ_VCQQ01000001.1	GCF_006386475.1
WP_140835769.1#10|Staphylococcus_aureus	867	+	+	18	-10603	-9737	673979	674845	WP_000721336.1#10	NZ_VCQQ01000001.1	GCF_006386475.1
WP_140835769.1#10|Staphylococcus_aureus	744	+	-	10	-9526	-8783	675056	675799	WP_000386367.1#10	NZ_VCQQ01000001.1	GCF_006386475.1
WP_140835769.1#10|Staphylococcus_aureus	357	+	+	10	-8459	-8103	676123	676479	WP_000998869.1#10	NZ_VCQQ01000001.1	GCF_006386475.1
WP_140835769.1#10|Staphylococcus_aureus	2579	+	+	41	-7797	-5219	676785	679363	pseudogene_10.31*#10	NZ_VCQQ01000001.1	GCF_006386475.1
WP_140835769.1#10|Staphylococcus_aureus	1194	+	+	11	-4835	-3642	679747	680940	WP_000966099.1#10	NZ_VCQQ01000001.1	GCF_006386475.1
WP_140835769.1#10|Staphylococcus_aureus	234	+	+	13	-3661	-3428	680921	681154	WP_001790675.1#10	NZ_VCQQ01000001.1	GCF_006386475.1
WP_140835769.1#10|Staphylococcus_aureus	309	+	-	8	-3320	-3012	681262	681570	WP_043859570.1#10	NZ_VCQQ01000001.1	GCF_006386475.1
WP_140835769.1#10|Staphylococcus_aureus	267	+	-	7	-2868	-2602	681714	681980	WP_000678764.1#10	NZ_VCQQ01000001.1	GCF_006386475.1
WP_140835769.1#10|Staphylococcus_aureus	1809	+	-	6	-2318	-510	682264	684072	WP_001795457.1#10	NZ_VCQQ01000001.1	GCF_006386475.1
WP_140835769.1#10|Staphylococcus_aureus	393	+	+	5	-393	-1	684189	684581	WP_000755954.1#10	NZ_VCQQ01000001.1	GCF_006386475.1
WP_140835769.1#10|Staphylococcus_aureus	2862	+	+	39	1	2862	684583	687444	WP_140835769.1#10	NZ_VCQQ01000001.1	GCF_006386475.1
WP_140835769.1#10|Staphylococcus_aureus	777	+	+	1	3165	3941	687747	688523	WP_001549768.1#10	NZ_VCQQ01000001.1	GCF_006386475.1
WP_140835769.1#10|Staphylococcus_aureus	785	+	+	41	4053	4837	688635	689419	pseudogene_10.3*#10	NZ_VCQQ01000001.1	GCF_006386475.1
WP_140835769.1#10|Staphylococcus_aureus	108	+	+	41	7091	7198	691673	691780	pseudogene_10.26*#10	NZ_VCQQ01000001.1	GCF_006386475.1
WP_140835769.1#10|Staphylococcus_aureus	327	+	+	16	6158	6484	690740	691066	WP_000495498.1#10	NZ_VCQQ01000001.1	GCF_006386475.1
WP_140835769.1#10|Staphylococcus_aureus	288	+	+	17	6487	6774	691069	691356	WP_000521958.1#10	NZ_VCQQ01000001.1	GCF_006386475.1
WP_140835769.1#10|Staphylococcus_aureus	108	+	+	41	7091	7198	691673	691780	pseudogene_10.26*#10	NZ_VCQQ01000001.1	GCF_006386475.1
WP_140835769.1#10|Staphylococcus_aureus	795	+	+	1	7310	8104	691892	692686	WP_000581889.1#10	NZ_VCQQ01000001.1	GCF_006386475.1
WP_140835769.1#10|Staphylococcus_aureus	123	+	-	12	8108	8230	692690	692812	WP_001790144.1#10	NZ_VCQQ01000001.1	GCF_006386475.1
WP_140835769.1#10|Staphylococcus_aureus	192	+	+	9	8665	8856	693247	693438	WP_001224379.1#10	NZ_VCQQ01000001.1	GCF_006386475.1
WP_140835769.1#10|Staphylococcus_aureus	186	+	-	15	8995	9180	693577	693762	WP_031873278.1#10	NZ_VCQQ01000001.1	GCF_006386475.1
WP_140835769.1#10|Staphylococcus_aureus	282	+	-	14	9116	9397	693698	693979	WP_000220938.1#10	NZ_VCQQ01000001.1	GCF_006386475.1
WP_140835769.1#10|Staphylococcus_aureus	696	+	+	4	9686	10381	694268	694963	WP_000217466.1#10	NZ_VCQQ01000001.1	GCF_006386475.1
WP_140835769.1#10|Staphylococcus_aureus	423	+	+	2	10632	11054	695214	695636	WP_001034756.1#10	NZ_VCQQ01000001.1	GCF_006386475.1
WP_140835769.1#10|Staphylococcus_aureus	418	+	+	41	11321	11738	695903	696320	pseudogene_10.15*#10	NZ_VCQQ01000001.1	GCF_006386475.1
WP_140835769.1#10|Staphylococcus_aureus	420	+	+	2	11756	12175	696338	696757	WP_000037508.1#10	NZ_VCQQ01000001.1	GCF_006386475.1
WP_148246077.1#11|Staphylococcus_aureus	559	-	-	10	-9341	-8783	82811	83369	WP_148246078.1#11	NZ_VRNK01000167.1	GCF_008079405.1
WP_148246077.1#11|Staphylococcus_aureus	357	-	+	10	-8459	-8103	82131	82487	WP_000998869.1#11	NZ_VRNK01000167.1	GCF_008079405.1
WP_148246077.1#11|Staphylococcus_aureus	2579	-	+	41	-7797	-5219	79247	81825	pseudogene_11.1*#11	NZ_VRNK01000167.1	GCF_008079405.1
WP_148246077.1#11|Staphylococcus_aureus	1194	-	+	11	-4835	-3642	77670	78863	WP_000966099.1#11	NZ_VRNK01000167.1	GCF_008079405.1
WP_148246077.1#11|Staphylococcus_aureus	234	-	+	13	-3661	-3428	77456	77689	WP_001790675.1#11	NZ_VRNK01000167.1	GCF_008079405.1
WP_148246077.1#11|Staphylococcus_aureus	309	-	-	8	-3320	-3012	77040	77348	WP_000217710.1#11	NZ_VRNK01000167.1	GCF_008079405.1
WP_148246077.1#11|Staphylococcus_aureus	267	-	-	7	-2868	-2602	76630	76896	WP_000678764.1#11	NZ_VRNK01000167.1	GCF_008079405.1
WP_148246077.1#11|Staphylococcus_aureus	1809	-	-	6	-2318	-510	74538	76346	WP_001795457.1#11	NZ_VRNK01000167.1	GCF_008079405.1
WP_148246077.1#11|Staphylococcus_aureus	393	-	+	5	-393	-1	74029	74421	WP_000755954.1#11	NZ_VRNK01000167.1	GCF_008079405.1
WP_148246077.1#11|Staphylococcus_aureus	2862	-	+	39	1	2862	71166	74027	WP_148246077.1#11	NZ_VRNK01000167.1	GCF_008079405.1
WP_148246077.1#11|Staphylococcus_aureus	777	-	+	1	3165	3941	70087	70863	WP_316043860.1#11	NZ_VRNK01000167.1	GCF_008079405.1
WP_148246077.1#11|Staphylococcus_aureus	786	-	+	1	4053	4838	69190	69975	WP_000581876.1#11	NZ_VRNK01000167.1	GCF_008079405.1
WP_148246077.1#11|Staphylococcus_aureus	1325	-	+	41	4835	6159	67869	69193	pseudogene_11.13*#11	NZ_VRNK01000167.1	GCF_008079405.1
WP_148246077.1#11|Staphylococcus_aureus	327	-	+	16	6159	6485	67543	67869	WP_000495498.1#11	NZ_VRNK01000167.1	GCF_008079405.1
WP_148246077.1#11|Staphylococcus_aureus	288	-	+	17	6488	6775	67253	67540	WP_000521958.1#11	NZ_VRNK01000167.1	GCF_008079405.1
WP_148246077.1#11|Staphylococcus_aureus	108	-	+	41	7092	7199	66829	66936	pseudogene_11.19*#11	NZ_VRNK01000167.1	GCF_008079405.1
WP_148246077.1#11|Staphylococcus_aureus	795	-	+	1	7311	8105	65923	66717	WP_000581889.1#11	NZ_VRNK01000167.1	GCF_008079405.1
WP_148246077.1#11|Staphylococcus_aureus	123	-	-	12	8109	8231	65797	65919	WP_001790144.1#11	NZ_VRNK01000167.1	GCF_008079405.1
WP_148246077.1#11|Staphylococcus_aureus	192	-	+	9	8666	8857	65171	65362	WP_001224379.1#11	NZ_VRNK01000167.1	GCF_008079405.1
WP_148246077.1#11|Staphylococcus_aureus	186	-	-	15	8996	9181	64847	65032	WP_001791851.1#11	NZ_VRNK01000167.1	GCF_008079405.1
WP_148246077.1#11|Staphylococcus_aureus	282	-	-	14	9117	9398	64630	64911	WP_000220938.1#11	NZ_VRNK01000167.1	GCF_008079405.1
WP_148246077.1#11|Staphylococcus_aureus	696	-	+	4	9687	10382	63646	64341	WP_000217466.1#11	NZ_VRNK01000167.1	GCF_008079405.1
WP_148246077.1#11|Staphylococcus_aureus	423	-	+	2	10633	11055	62973	63395	WP_001034756.1#11	NZ_VRNK01000167.1	GCF_008079405.1
WP_148246077.1#11|Staphylococcus_aureus	420	-	+	2	11322	11741	62287	62706	WP_000038231.1#11	NZ_VRNK01000167.1	GCF_008079405.1
WP_148246077.1#11|Staphylococcus_aureus	420	-	+	2	11759	12178	61850	62269	WP_000037508.1#11	NZ_VRNK01000167.1	GCF_008079405.1
WP_123118278.1#12|Staphylococcus_aureus	867	-	+	41	-6085	-5219	144636	145502	pseudogene_12.2*#12	NZ_RIXI01000006.1	GCF_003720575.1
WP_123118278.1#12|Staphylococcus_aureus	1194	-	+	11	-4835	-3642	143059	144252	WP_000966099.1#12	NZ_RIXI01000006.1	GCF_003720575.1
WP_123118278.1#12|Staphylococcus_aureus	234	-	+	13	-3661	-3428	142845	143078	WP_001790675.1#12	NZ_RIXI01000006.1	GCF_003720575.1
WP_123118278.1#12|Staphylococcus_aureus	309	-	-	8	-3320	-3012	142429	142737	WP_000217710.1#12	NZ_RIXI01000006.1	GCF_003720575.1
WP_123118278.1#12|Staphylococcus_aureus	267	-	-	7	-2868	-2602	142019	142285	WP_000678764.1#12	NZ_RIXI01000006.1	GCF_003720575.1
WP_123118278.1#12|Staphylococcus_aureus	1809	-	-	6	-2318	-510	139927	141735	WP_001795457.1#12	NZ_RIXI01000006.1	GCF_003720575.1
WP_123118278.1#12|Staphylococcus_aureus	393	-	+	5	-393	-1	139418	139810	WP_000755954.1#12	NZ_RIXI01000006.1	GCF_003720575.1
WP_123118278.1#12|Staphylococcus_aureus	2862	-	+	39	1	2862	136555	139416	WP_123118278.1#12	NZ_RIXI01000006.1	GCF_003720575.1
WP_123118278.1#12|Staphylococcus_aureus	777	-	+	1	3165	3941	135476	136252	WP_001549768.1#12	NZ_RIXI01000006.1	GCF_003720575.1
WP_123118278.1#12|Staphylococcus_aureus	785	-	+	41	4053	4837	134580	135364	pseudogene_12.14*#12	NZ_RIXI01000006.1	GCF_003720575.1
WP_123118278.1#12|Staphylococcus_aureus	1325	-	+	41	4834	6158	133259	134583	pseudogene_12.8*#12	NZ_RIXI01000006.1	GCF_003720575.1
WP_123118278.1#12|Staphylococcus_aureus	327	-	+	16	6158	6484	132933	133259	WP_000495498.1#12	NZ_RIXI01000006.1	GCF_003720575.1
WP_123118278.1#12|Staphylococcus_aureus	288	-	+	17	6487	6774	132643	132930	WP_000521958.1#12	NZ_RIXI01000006.1	GCF_003720575.1
WP_123118278.1#12|Staphylococcus_aureus	108	-	+	41	7091	7198	132219	132326	pseudogene_12.21*#12	NZ_RIXI01000006.1	GCF_003720575.1
WP_123118278.1#12|Staphylococcus_aureus	795	-	+	1	7310	8104	131313	132107	WP_000581889.1#12	NZ_RIXI01000006.1	GCF_003720575.1
WP_123118278.1#12|Staphylococcus_aureus	123	-	-	12	8108	8230	131187	131309	WP_001790144.1#12	NZ_RIXI01000006.1	GCF_003720575.1
WP_123118278.1#12|Staphylococcus_aureus	192	-	+	9	8665	8856	130561	130752	WP_001224379.1#12	NZ_RIXI01000006.1	GCF_003720575.1
WP_123118278.1#12|Staphylococcus_aureus	186	-	-	15	8995	9180	130237	130422	WP_001791851.1#12	NZ_RIXI01000006.1	GCF_003720575.1
WP_123118278.1#12|Staphylococcus_aureus	282	-	-	14	9116	9397	130020	130301	WP_000220938.1#12	NZ_RIXI01000006.1	GCF_003720575.1
WP_123118278.1#12|Staphylococcus_aureus	696	-	+	4	9686	10381	129036	129731	WP_000217466.1#12	NZ_RIXI01000006.1	GCF_003720575.1
WP_123118278.1#12|Staphylococcus_aureus	423	-	+	2	10632	11054	128363	128785	WP_001034756.1#12	NZ_RIXI01000006.1	GCF_003720575.1
WP_123118278.1#12|Staphylococcus_aureus	420	-	+	2	11321	11740	127677	128096	WP_000038231.1#12	NZ_RIXI01000006.1	GCF_003720575.1
WP_123118278.1#12|Staphylococcus_aureus	420	-	+	2	11758	12177	127240	127659	WP_000037508.1#12	NZ_RIXI01000006.1	GCF_003720575.1
WP_089519203.1#13|Staphylococcus_aureus	867	+	+	41	-6085	-5219	49	915	pseudogene_13.14*#13	NZ_BRBZ01000003.1	GCF_023707865.1
WP_089519203.1#13|Staphylococcus_aureus	1194	+	+	11	-4835	-3642	1299	2492	WP_000966099.1#13	NZ_BRBZ01000003.1	GCF_023707865.1
WP_089519203.1#13|Staphylococcus_aureus	234	+	+	13	-3661	-3428	2473	2706	WP_001790675.1#13	NZ_BRBZ01000003.1	GCF_023707865.1
WP_089519203.1#13|Staphylococcus_aureus	309	+	-	8	-3320	-3012	2814	3122	WP_000217710.1#13	NZ_BRBZ01000003.1	GCF_023707865.1
WP_089519203.1#13|Staphylococcus_aureus	267	+	-	7	-2868	-2602	3266	3532	WP_000678764.1#13	NZ_BRBZ01000003.1	GCF_023707865.1
WP_089519203.1#13|Staphylococcus_aureus	1809	+	-	6	-2318	-510	3816	5624	WP_001795457.1#13	NZ_BRBZ01000003.1	GCF_023707865.1
WP_089519203.1#13|Staphylococcus_aureus	393	+	+	5	-393	-1	5741	6133	WP_000755954.1#13	NZ_BRBZ01000003.1	GCF_023707865.1
WP_089519203.1#13|Staphylococcus_aureus	2862	+	+	39	1	2862	6135	8996	WP_089519203.1#13	NZ_BRBZ01000003.1	GCF_023707865.1
WP_089519203.1#13|Staphylococcus_aureus	777	+	+	1	3165	3941	9299	10075	WP_001549768.1#13	NZ_BRBZ01000003.1	GCF_023707865.1
WP_089519203.1#13|Staphylococcus_aureus	785	+	+	41	4053	4837	10187	10971	pseudogene_13.17*#13	NZ_BRBZ01000003.1	GCF_023707865.1
WP_089519203.1#13|Staphylococcus_aureus	1325	+	+	41	4834	6158	10968	12292	pseudogene_13.13*#13	NZ_BRBZ01000003.1	GCF_023707865.1
WP_089519203.1#13|Staphylococcus_aureus	327	+	+	16	6158	6484	12292	12618	WP_000495498.1#13	NZ_BRBZ01000003.1	GCF_023707865.1
WP_089519203.1#13|Staphylococcus_aureus	288	+	+	17	6487	6774	12621	12908	WP_000521958.1#13	NZ_BRBZ01000003.1	GCF_023707865.1
WP_089519203.1#13|Staphylococcus_aureus	108	+	+	41	7091	7198	13225	13332	pseudogene_13.4*#13	NZ_BRBZ01000003.1	GCF_023707865.1
WP_089519203.1#13|Staphylococcus_aureus	795	+	+	1	7310	8104	13444	14238	WP_000581889.1#13	NZ_BRBZ01000003.1	GCF_023707865.1
WP_089519203.1#13|Staphylococcus_aureus	123	+	-	12	8108	8230	14242	14364	WP_001790144.1#13	NZ_BRBZ01000003.1	GCF_023707865.1
WP_089519203.1#13|Staphylococcus_aureus	192	+	+	9	8665	8856	14799	14990	WP_001224379.1#13	NZ_BRBZ01000003.1	GCF_023707865.1
WP_089519203.1#13|Staphylococcus_aureus	186	+	-	15	8995	9180	15129	15314	WP_001791851.1#13	NZ_BRBZ01000003.1	GCF_023707865.1
WP_089519203.1#13|Staphylococcus_aureus	282	+	-	14	9116	9397	15250	15531	WP_000220938.1#13	NZ_BRBZ01000003.1	GCF_023707865.1
WP_089519203.1#13|Staphylococcus_aureus	696	+	+	4	9686	10381	15820	16515	WP_000217466.1#13	NZ_BRBZ01000003.1	GCF_023707865.1
WP_089519203.1#13|Staphylococcus_aureus	423	+	+	2	10632	11054	16766	17188	WP_001034756.1#13	NZ_BRBZ01000003.1	GCF_023707865.1
WP_089519203.1#13|Staphylococcus_aureus	420	+	+	2	11321	11740	17455	17874	WP_000038231.1#13	NZ_BRBZ01000003.1	GCF_023707865.1
WP_089519203.1#13|Staphylococcus_aureus	420	+	+	2	11758	12177	17892	18311	WP_000037508.1#13	NZ_BRBZ01000003.1	GCF_023707865.1
WP_052998912.1#14|Staphylococcus_aureus	867	+	+	41	-6085	-5219	1	867	pseudogene_14.17*#14	NZ_CTYC01000028.1	GCF_001226905.1
WP_052998912.1#14|Staphylococcus_aureus	1194	+	+	11	-4835	-3642	1251	2444	WP_000966099.1#14	NZ_CTYC01000028.1	GCF_001226905.1
WP_052998912.1#14|Staphylococcus_aureus	234	+	+	13	-3661	-3428	2425	2658	WP_072386983.1#14	NZ_CTYC01000028.1	GCF_001226905.1
WP_052998912.1#14|Staphylococcus_aureus	309	+	-	8	-3320	-3012	2766	3074	WP_000217710.1#14	NZ_CTYC01000028.1	GCF_001226905.1
WP_052998912.1#14|Staphylococcus_aureus	267	+	-	7	-2868	-2602	3218	3484	WP_000678764.1#14	NZ_CTYC01000028.1	GCF_001226905.1
WP_052998912.1#14|Staphylococcus_aureus	1809	+	-	6	-2318	-510	3768	5576	WP_001795457.1#14	NZ_CTYC01000028.1	GCF_001226905.1
WP_052998912.1#14|Staphylococcus_aureus	393	+	+	5	-393	-1	5693	6085	WP_000755954.1#14	NZ_CTYC01000028.1	GCF_001226905.1
WP_052998912.1#14|Staphylococcus_aureus	2862	+	+	39	1	2862	6087	8948	WP_052998912.1#14	NZ_CTYC01000028.1	GCF_001226905.1
WP_052998912.1#14|Staphylococcus_aureus	774	+	+	1	3168	3941	9254	10027	WP_001792494.1#14	NZ_CTYC01000028.1	GCF_001226905.1
WP_052998912.1#14|Staphylococcus_aureus	795	+	+	1	4053	4847	10139	10933	WP_000581889.1#14	NZ_CTYC01000028.1	GCF_001226905.1
WP_052998912.1#14|Staphylococcus_aureus	123	+	-	12	4851	4973	10937	11059	WP_001790144.1#14	NZ_CTYC01000028.1	GCF_001226905.1
WP_052998912.1#14|Staphylococcus_aureus	192	+	+	9	5408	5599	11494	11685	WP_001224379.1#14	NZ_CTYC01000028.1	GCF_001226905.1
WP_052998912.1#14|Staphylococcus_aureus	186	+	-	15	5738	5923	11824	12009	WP_001791851.1#14	NZ_CTYC01000028.1	GCF_001226905.1
WP_052998912.1#14|Staphylococcus_aureus	282	+	-	14	5859	6140	11945	12226	WP_000220938.1#14	NZ_CTYC01000028.1	GCF_001226905.1
WP_052998912.1#14|Staphylococcus_aureus	696	+	+	4	6429	7124	12515	13210	WP_000217466.1#14	NZ_CTYC01000028.1	GCF_001226905.1
WP_052998912.1#14|Staphylococcus_aureus	423	+	+	2	7375	7797	13461	13883	WP_001034756.1#14	NZ_CTYC01000028.1	GCF_001226905.1
WP_052998912.1#14|Staphylococcus_aureus	420	+	+	2	8064	8483	14150	14569	WP_000038231.1#14	NZ_CTYC01000028.1	GCF_001226905.1
WP_052998912.1#14|Staphylococcus_aureus	420	+	+	2	8501	8920	14587	15006	WP_000037508.1#14	NZ_CTYC01000028.1	GCF_001226905.1
WP_052998912.1#14|Staphylococcus_aureus	423	+	+	21	9372	9794	15458	15880	WP_052998913.1#14	NZ_CTYC01000028.1	GCF_001226905.1
WP_052998912.1#14|Staphylococcus_aureus	1539	+	-	22	9906	11444	15992	17530	WP_000202037.1#14	NZ_CTYC01000028.1	GCF_001226905.1
WP_052998912.1#14|Staphylococcus_aureus	819	+	+	41	11677	12495	17763	18581	pseudogene_14.9*#14	NZ_CTYC01000028.1	GCF_001226905.1
WP_052998912.1#14|Staphylococcus_aureus	366	+	+	27	12758	13123	18844	19209	WP_000910581.1#14	NZ_CTYC01000028.1	GCF_001226905.1
WP_052998912.1#14|Staphylococcus_aureus	822	+	+	23	13990	14811	20076	20897	WP_001081682.1#14	NZ_CTYC01000028.1	GCF_001226905.1
WP_046376914.1#15|Staphylococcus_aureus	1554	-	+	20	-20841	-19288	29907	31460	WP_000876663.1#15	NZ_BBKC01000003.1	GCF_000974385.1
WP_046376914.1#15|Staphylococcus_aureus	1359	-	+	19	-19171	-17813	28432	29790	WP_000481425.1#15	NZ_BBKC01000003.1	GCF_000974385.1
WP_046376914.1#15|Staphylococcus_aureus	102	-	+	24	-17429	-17328	27947	28048	WP_001790696.1#15	NZ_BBKC01000003.1	GCF_000974385.1
WP_046376914.1#15|Staphylococcus_aureus	3057	-	+	3	-17344	-14288	24907	27963	WP_000794589.1#15	NZ_BBKC01000003.1	GCF_000974385.1
WP_046376914.1#15|Staphylococcus_aureus	2823	-	+	3	-13606	-10784	21403	24225	WP_000841422.1#15	NZ_BBKC01000003.1	GCF_000974385.1
WP_046376914.1#15|Staphylococcus_aureus	867	-	+	18	-10604	-9738	20357	21223	WP_000721336.1#15	NZ_BBKC01000003.1	GCF_000974385.1
WP_046376914.1#15|Staphylococcus_aureus	744	-	-	10	-9527	-8784	19403	20146	WP_000386367.1#15	NZ_BBKC01000003.1	GCF_000974385.1
WP_046376914.1#15|Staphylococcus_aureus	357	-	+	10	-8458	-8102	18721	19077	WP_000998869.1#15	NZ_BBKC01000003.1	GCF_000974385.1
WP_046376914.1#15|Staphylococcus_aureus	2578	-	+	41	-7796	-5219	15838	18415	pseudogene_15.31*#15	NZ_BBKC01000003.1	GCF_000974385.1
WP_046376914.1#15|Staphylococcus_aureus	1194	-	+	11	-4835	-3642	14261	15454	WP_000966099.1#15	NZ_BBKC01000003.1	GCF_000974385.1
WP_046376914.1#15|Staphylococcus_aureus	234	-	+	13	-3661	-3428	14047	14280	WP_072386983.1#15	NZ_BBKC01000003.1	GCF_000974385.1
WP_046376914.1#15|Staphylococcus_aureus	309	-	-	8	-3320	-3012	13631	13939	WP_000217710.1#15	NZ_BBKC01000003.1	GCF_000974385.1
WP_046376914.1#15|Staphylococcus_aureus	267	-	-	7	-2868	-2602	13221	13487	WP_000678764.1#15	NZ_BBKC01000003.1	GCF_000974385.1
WP_046376914.1#15|Staphylococcus_aureus	1809	-	-	6	-2318	-510	11129	12937	WP_001795457.1#15	NZ_BBKC01000003.1	GCF_000974385.1
WP_046376914.1#15|Staphylococcus_aureus	393	-	+	5	-393	-1	10620	11012	WP_000755954.1#15	NZ_BBKC01000003.1	GCF_000974385.1
WP_046376914.1#15|Staphylococcus_aureus	2862	-	+	39	1	2862	7757	10618	WP_046376914.1#15	NZ_BBKC01000003.1	GCF_000974385.1
WP_046376914.1#15|Staphylococcus_aureus	777	-	+	1	3165	3941	6678	7454	WP_001549768.1#15	NZ_BBKC01000003.1	GCF_000974385.1
WP_046376914.1#15|Staphylococcus_aureus	795	-	+	1	4053	4847	5772	6566	WP_000581889.1#15	NZ_BBKC01000003.1	GCF_000974385.1
WP_046376914.1#15|Staphylococcus_aureus	123	-	-	12	4851	4973	5646	5768	WP_001790144.1#15	NZ_BBKC01000003.1	GCF_000974385.1
WP_046376914.1#15|Staphylococcus_aureus	192	-	+	9	5408	5599	5020	5211	WP_001224379.1#15	NZ_BBKC01000003.1	GCF_000974385.1
WP_046376914.1#15|Staphylococcus_aureus	186	-	-	15	5738	5923	4696	4881	WP_001791851.1#15	NZ_BBKC01000003.1	GCF_000974385.1
WP_046376914.1#15|Staphylococcus_aureus	282	-	-	14	5859	6140	4479	4760	WP_000220938.1#15	NZ_BBKC01000003.1	GCF_000974385.1
WP_046376914.1#15|Staphylococcus_aureus	696	-	+	4	6429	7124	3495	4190	WP_000217466.1#15	NZ_BBKC01000003.1	GCF_000974385.1
WP_046376914.1#15|Staphylococcus_aureus	420	-	+	2	7375	7794	2825	3244	WP_031786623.1#15	NZ_BBKC01000003.1	GCF_000974385.1
WP_046376914.1#15|Staphylococcus_aureus	423	-	+	21	8246	8668	1951	2373	WP_001146763.1#15	NZ_BBKC01000003.1	GCF_000974385.1
WP_046376914.1#15|Staphylococcus_aureus	1539	-	-	22	8780	10318	301	1839	WP_000202037.1#15	NZ_BBKC01000003.1	GCF_000974385.1
WP_031844697.1#16|Staphylococcus_aureus_F92125	1554	-	+	20	-21611	-20058	345136	346689	WP_000876663.1#16	NZ_JEVF01000001.1	GCF_000597205.1
WP_031844697.1#16|Staphylococcus_aureus_F92125	1359	-	+	19	-19941	-18583	343661	345019	WP_000481425.1#16	NZ_JEVF01000001.1	GCF_000597205.1
WP_031844697.1#16|Staphylococcus_aureus_F92125	102	-	+	24	-18199	-18098	343176	343277	WP_001790696.1#16	NZ_JEVF01000001.1	GCF_000597205.1
WP_031844697.1#16|Staphylococcus_aureus_F92125	3057	-	+	3	-18114	-15058	340136	343192	WP_000794589.1#16	NZ_JEVF01000001.1	GCF_000597205.1
WP_031844697.1#16|Staphylococcus_aureus_F92125	2823	-	+	3	-14376	-11554	336632	339454	WP_000841422.1#16	NZ_JEVF01000001.1	GCF_000597205.1
WP_031844697.1#16|Staphylococcus_aureus_F92125	867	-	+	18	-11374	-10508	335586	336452	WP_000721336.1#16	NZ_JEVF01000001.1	GCF_000597205.1
WP_031844697.1#16|Staphylococcus_aureus_F92125	744	-	-	10	-10297	-9554	334632	335375	WP_000386366.1#16	NZ_JEVF01000001.1	GCF_000597205.1
WP_031844697.1#16|Staphylococcus_aureus_F92125	357	-	+	10	-9227	-8871	333949	334305	WP_000998869.1#16	NZ_JEVF01000001.1	GCF_000597205.1
WP_031844697.1#16|Staphylococcus_aureus_F92125	3347	-	+	41	-8565	-5219	330297	333643	pseudogene_16.9*#16	NZ_JEVF01000001.1	GCF_000597205.1
WP_031844697.1#16|Staphylococcus_aureus_F92125	1194	-	+	11	-4835	-3642	328720	329913	WP_000966099.1#16	NZ_JEVF01000001.1	GCF_000597205.1
WP_031844697.1#16|Staphylococcus_aureus_F92125	234	-	+	13	-3661	-3428	328506	328739	WP_001790675.1#16	NZ_JEVF01000001.1	GCF_000597205.1
WP_031844697.1#16|Staphylococcus_aureus_F92125	309	-	-	8	-3320	-3012	328090	328398	WP_000217710.1#16	NZ_JEVF01000001.1	GCF_000597205.1
WP_031844697.1#16|Staphylococcus_aureus_F92125	267	-	-	7	-2868	-2602	327680	327946	WP_000678764.1#16	NZ_JEVF01000001.1	GCF_000597205.1
WP_031844697.1#16|Staphylococcus_aureus_F92125	1809	-	-	6	-2318	-510	325588	327396	WP_001795457.1#16	NZ_JEVF01000001.1	GCF_000597205.1
WP_031844697.1#16|Staphylococcus_aureus_F92125	393	-	+	5	-393	-1	325079	325471	WP_000755954.1#16	NZ_JEVF01000001.1	GCF_000597205.1
WP_031844697.1#16|Staphylococcus_aureus_F92125	2862	-	+	39	1	2862	322216	325077	WP_031844697.1#16	NZ_JEVF01000001.1	GCF_000597205.1
WP_031844697.1#16|Staphylococcus_aureus_F92125	774	-	+	1	3168	3941	321137	321910	WP_001792494.1#16	NZ_JEVF01000001.1	GCF_000597205.1
WP_031844697.1#16|Staphylococcus_aureus_F92125	785	-	+	41	4053	4837	320241	321025	pseudogene_16.2*#16	NZ_JEVF01000001.1	GCF_000597205.1
WP_031844697.1#16|Staphylococcus_aureus_F92125	1325	-	+	41	4834	6158	318920	320244	pseudogene_16.21*#16	NZ_JEVF01000001.1	GCF_000597205.1
WP_031844697.1#16|Staphylococcus_aureus_F92125	327	-	+	16	6158	6484	318594	318920	WP_000495498.1#16	NZ_JEVF01000001.1	GCF_000597205.1
WP_031844697.1#16|Staphylococcus_aureus_F92125	288	-	+	17	6487	6774	318304	318591	WP_000521958.1#16	NZ_JEVF01000001.1	GCF_000597205.1
WP_031844697.1#16|Staphylococcus_aureus_F92125	108	-	+	41	7091	7198	317880	317987	pseudogene_16.17*#16	NZ_JEVF01000001.1	GCF_000597205.1
WP_031844697.1#16|Staphylococcus_aureus_F92125	795	-	+	1	7310	8104	316974	317768	WP_000581889.1#16	NZ_JEVF01000001.1	GCF_000597205.1
WP_031844697.1#16|Staphylococcus_aureus_F92125	123	-	-	12	8108	8230	316848	316970	WP_001790144.1#16	NZ_JEVF01000001.1	GCF_000597205.1
WP_031844697.1#16|Staphylococcus_aureus_F92125	192	-	+	9	8665	8856	316222	316413	WP_001224379.1#16	NZ_JEVF01000001.1	GCF_000597205.1
WP_031844697.1#16|Staphylococcus_aureus_F92125	186	-	-	15	8995	9180	315898	316083	WP_001791851.1#16	NZ_JEVF01000001.1	GCF_000597205.1
WP_031844697.1#16|Staphylococcus_aureus_F92125	282	-	-	14	9116	9397	315681	315962	WP_000220938.1#16	NZ_JEVF01000001.1	GCF_000597205.1
WP_031844697.1#16|Staphylococcus_aureus_F92125	696	-	+	4	9686	10381	314697	315392	WP_000217466.1#16	NZ_JEVF01000001.1	GCF_000597205.1
WP_031844697.1#16|Staphylococcus_aureus_F92125	423	-	+	2	10632	11054	314024	314446	WP_001034756.1#16	NZ_JEVF01000001.1	GCF_000597205.1
WP_031844697.1#16|Staphylococcus_aureus_F92125	420	-	+	2	11321	11740	313338	313757	WP_000038231.1#16	NZ_JEVF01000001.1	GCF_000597205.1
WP_031844697.1#16|Staphylococcus_aureus_F92125	420	-	+	2	11758	12177	312901	313320	WP_000037508.1#16	NZ_JEVF01000001.1	GCF_000597205.1
WP_031784862.1#17|Staphylococcus_aureus_W15997	1554	-	+	20	-21611	-20058	2631062	2632615	WP_000876663.1#17	NZ_KK032093.1	GCF_000564425.1
WP_031784862.1#17|Staphylococcus_aureus_W15997	1359	-	+	19	-19941	-18583	2629587	2630945	WP_000481425.1#17	NZ_KK032093.1	GCF_000564425.1
WP_031784862.1#17|Staphylococcus_aureus_W15997	102	-	+	24	-18199	-18098	2629102	2629203	WP_001790696.1#17	NZ_KK032093.1	GCF_000564425.1
WP_031784862.1#17|Staphylococcus_aureus_W15997	3057	-	+	3	-18114	-15058	2626062	2629118	WP_000794589.1#17	NZ_KK032093.1	GCF_000564425.1
WP_031784862.1#17|Staphylococcus_aureus_W15997	2823	-	+	3	-14376	-11554	2622558	2625380	WP_000841422.1#17	NZ_KK032093.1	GCF_000564425.1
WP_031784862.1#17|Staphylococcus_aureus_W15997	867	-	+	18	-11374	-10508	2621512	2622378	WP_000721336.1#17	NZ_KK032093.1	GCF_000564425.1
WP_031784862.1#17|Staphylococcus_aureus_W15997	744	-	-	10	-10297	-9554	2620558	2621301	WP_031784868.1#17	NZ_KK032093.1	GCF_000564425.1
WP_031784862.1#17|Staphylococcus_aureus_W15997	357	-	+	10	-9227	-8871	2619875	2620231	WP_000998869.1#17	NZ_KK032093.1	GCF_000564425.1
WP_031784862.1#17|Staphylococcus_aureus_W15997	3347	-	+	41	-8565	-5219	2616223	2619569	pseudogene_17.16*#17	NZ_KK032093.1	GCF_000564425.1
WP_031784862.1#17|Staphylococcus_aureus_W15997	1194	-	+	11	-4835	-3642	2614646	2615839	WP_000966099.1#17	NZ_KK032093.1	GCF_000564425.1
WP_031784862.1#17|Staphylococcus_aureus_W15997	234	-	+	13	-3661	-3428	2614432	2614665	WP_001790675.1#17	NZ_KK032093.1	GCF_000564425.1
WP_031784862.1#17|Staphylococcus_aureus_W15997	309	-	-	8	-3320	-3012	2614016	2614324	WP_000217710.1#17	NZ_KK032093.1	GCF_000564425.1
WP_031784862.1#17|Staphylococcus_aureus_W15997	267	-	-	7	-2868	-2602	2613606	2613872	WP_000678764.1#17	NZ_KK032093.1	GCF_000564425.1
WP_031784862.1#17|Staphylococcus_aureus_W15997	1809	-	-	6	-2318	-510	2611514	2613322	WP_001795457.1#17	NZ_KK032093.1	GCF_000564425.1
WP_031784862.1#17|Staphylococcus_aureus_W15997	393	-	+	5	-393	-1	2611005	2611397	WP_000755954.1#17	NZ_KK032093.1	GCF_000564425.1
WP_031784862.1#17|Staphylococcus_aureus_W15997	2862	-	+	39	1	2862	2608142	2611003	WP_031784862.1#17	NZ_KK032093.1	GCF_000564425.1
WP_031784862.1#17|Staphylococcus_aureus_W15997	777	-	+	1	3165	3941	2607063	2607839	WP_001549768.1#17	NZ_KK032093.1	GCF_000564425.1
WP_031784862.1#17|Staphylococcus_aureus_W15997	785	-	+	41	4053	4837	2606167	2606951	pseudogene_17.14*#17	NZ_KK032093.1	GCF_000564425.1
WP_031784862.1#17|Staphylococcus_aureus_W15997	1325	-	+	41	4834	6158	2604846	2606170	pseudogene_17.26*#17	NZ_KK032093.1	GCF_000564425.1
WP_031784862.1#17|Staphylococcus_aureus_W15997	327	-	+	16	6158	6484	2604520	2604846	WP_000495498.1#17	NZ_KK032093.1	GCF_000564425.1
WP_031784862.1#17|Staphylococcus_aureus_W15997	288	-	+	17	6487	6774	2604230	2604517	WP_000521958.1#17	NZ_KK032093.1	GCF_000564425.1
WP_031784862.1#17|Staphylococcus_aureus_W15997	108	-	+	41	7091	7198	2603806	2603913	pseudogene_17.19*#17	NZ_KK032093.1	GCF_000564425.1
WP_031784862.1#17|Staphylococcus_aureus_W15997	795	-	+	1	7310	8104	2602900	2603694	WP_000581889.1#17	NZ_KK032093.1	GCF_000564425.1
WP_031784862.1#17|Staphylococcus_aureus_W15997	123	-	-	12	8108	8230	2602774	2602896	WP_001790144.1#17	NZ_KK032093.1	GCF_000564425.1
WP_031784862.1#17|Staphylococcus_aureus_W15997	192	-	+	9	8665	8856	2602148	2602339	WP_001224379.1#17	NZ_KK032093.1	GCF_000564425.1
WP_031784862.1#17|Staphylococcus_aureus_W15997	186	-	-	15	8995	9180	2601824	2602009	WP_001791851.1#17	NZ_KK032093.1	GCF_000564425.1
WP_031784862.1#17|Staphylococcus_aureus_W15997	282	-	-	14	9116	9397	2601607	2601888	WP_000220938.1#17	NZ_KK032093.1	GCF_000564425.1
WP_031784862.1#17|Staphylococcus_aureus_W15997	696	-	+	4	9686	10381	2600623	2601318	WP_000217466.1#17	NZ_KK032093.1	GCF_000564425.1
WP_031784862.1#17|Staphylococcus_aureus_W15997	423	-	+	2	10631	11053	2599951	2600373	WP_001034756.1#17	NZ_KK032093.1	GCF_000564425.1
WP_031784862.1#17|Staphylococcus_aureus_W15997	420	-	+	2	11320	11739	2599265	2599684	WP_000038231.1#17	NZ_KK032093.1	GCF_000564425.1
WP_031784862.1#17|Staphylococcus_aureus_W15997	420	-	+	2	11757	12176	2598828	2599247	WP_000037508.1#17	NZ_KK032093.1	GCF_000564425.1
WP_061737546.1#18|Staphylococcus_aureus	890	-	+	41	-6108	-5219	144584	145473	pseudogene_18.11*#18	NZ_FGBJ01000009.1	GCF_900025025.1
WP_061737546.1#18|Staphylococcus_aureus	1194	-	+	11	-4835	-3642	143007	144200	WP_000966099.1#18	NZ_FGBJ01000009.1	GCF_900025025.1
WP_061737546.1#18|Staphylococcus_aureus	234	-	+	13	-3661	-3428	142793	143026	WP_001790675.1#18	NZ_FGBJ01000009.1	GCF_900025025.1
WP_061737546.1#18|Staphylococcus_aureus	309	-	-	8	-3320	-3012	142377	142685	WP_000217710.1#18	NZ_FGBJ01000009.1	GCF_900025025.1
WP_061737546.1#18|Staphylococcus_aureus	267	-	-	7	-2868	-2602	141967	142233	WP_000678764.1#18	NZ_FGBJ01000009.1	GCF_900025025.1
WP_061737546.1#18|Staphylococcus_aureus	1809	-	-	6	-2318	-510	139875	141683	WP_001795457.1#18	NZ_FGBJ01000009.1	GCF_900025025.1
WP_061737546.1#18|Staphylococcus_aureus	393	-	+	5	-393	-1	139366	139758	WP_000755954.1#18	NZ_FGBJ01000009.1	GCF_900025025.1
WP_061737546.1#18|Staphylococcus_aureus	2862	-	+	39	1	2862	136503	139364	WP_061737546.1#18	NZ_FGBJ01000009.1	GCF_900025025.1
WP_061737546.1#18|Staphylococcus_aureus	774	-	+	1	3168	3941	135424	136197	WP_001792494.1#18	NZ_FGBJ01000009.1	GCF_900025025.1
WP_061737546.1#18|Staphylococcus_aureus	786	-	+	1	4053	4838	134527	135312	WP_000581876.1#18	NZ_FGBJ01000009.1	GCF_900025025.1
WP_061737546.1#18|Staphylococcus_aureus	1325	-	+	41	4835	6159	133206	134530	pseudogene_18.22*#18	NZ_FGBJ01000009.1	GCF_900025025.1
WP_061737546.1#18|Staphylococcus_aureus	327	-	+	16	6159	6485	132880	133206	WP_000495498.1#18	NZ_FGBJ01000009.1	GCF_900025025.1
WP_061737546.1#18|Staphylococcus_aureus	288	-	+	17	6488	6775	132590	132877	WP_000521958.1#18	NZ_FGBJ01000009.1	GCF_900025025.1
WP_061737546.1#18|Staphylococcus_aureus	890	-	+	41	-6108	-5219	144584	145473	pseudogene_18.11*#18	NZ_FGBJ01000009.1	GCF_900025025.1
WP_061737546.1#18|Staphylococcus_aureus	795	-	+	1	7311	8105	131260	132054	WP_000581889.1#18	NZ_FGBJ01000009.1	GCF_900025025.1
WP_061737546.1#18|Staphylococcus_aureus	123	-	-	12	8109	8231	131134	131256	WP_001790144.1#18	NZ_FGBJ01000009.1	GCF_900025025.1
WP_061737546.1#18|Staphylococcus_aureus	192	-	+	9	8666	8857	130508	130699	WP_001224379.1#18	NZ_FGBJ01000009.1	GCF_900025025.1
WP_061737546.1#18|Staphylococcus_aureus	186	-	-	15	8996	9181	130184	130369	WP_001791851.1#18	NZ_FGBJ01000009.1	GCF_900025025.1
WP_061737546.1#18|Staphylococcus_aureus	282	-	-	14	9117	9398	129967	130248	WP_000220938.1#18	NZ_FGBJ01000009.1	GCF_900025025.1
WP_061737546.1#18|Staphylococcus_aureus	696	-	+	4	9687	10382	128983	129678	WP_000217466.1#18	NZ_FGBJ01000009.1	GCF_900025025.1
WP_061737546.1#18|Staphylococcus_aureus	423	-	+	2	10633	11055	128310	128732	WP_001034756.1#18	NZ_FGBJ01000009.1	GCF_900025025.1
WP_061737546.1#18|Staphylococcus_aureus	420	-	+	2	11322	11741	127624	128043	WP_000038231.1#18	NZ_FGBJ01000009.1	GCF_900025025.1
WP_061737546.1#18|Staphylococcus_aureus	420	-	+	2	11759	12178	127187	127606	WP_000037508.1#18	NZ_FGBJ01000009.1	GCF_900025025.1
WP_233786713.1#19|Staphylococcus_aureus	838	-	+	41	-6056	-5219	303616	304453	pseudogene_19.18*#19	NZ_JAASAS010000005.1	GCF_021384795.1
WP_233786713.1#19|Staphylococcus_aureus	1194	-	+	11	-4835	-3642	302039	303232	WP_000966099.1#19	NZ_JAASAS010000005.1	GCF_021384795.1
WP_233786713.1#19|Staphylococcus_aureus	234	-	+	13	-3661	-3428	301825	302058	WP_001790675.1#19	NZ_JAASAS010000005.1	GCF_021384795.1
WP_233786713.1#19|Staphylococcus_aureus	309	-	-	8	-3320	-3012	301409	301717	WP_000217710.1#19	NZ_JAASAS010000005.1	GCF_021384795.1
WP_233786713.1#19|Staphylococcus_aureus	267	-	-	7	-2868	-2602	300999	301265	WP_000678764.1#19	NZ_JAASAS010000005.1	GCF_021384795.1
WP_233786713.1#19|Staphylococcus_aureus	1809	-	-	6	-2318	-510	298907	300715	WP_233786714.1#19	NZ_JAASAS010000005.1	GCF_021384795.1
WP_233786713.1#19|Staphylococcus_aureus	393	-	+	5	-393	-1	298398	298790	WP_000755954.1#19	NZ_JAASAS010000005.1	GCF_021384795.1
WP_233786713.1#19|Staphylococcus_aureus	2862	-	+	39	1	2862	295535	298396	WP_233786713.1#19	NZ_JAASAS010000005.1	GCF_021384795.1
WP_233786713.1#19|Staphylococcus_aureus	774	-	+	1	3168	3941	294456	295229	WP_001792494.1#19	NZ_JAASAS010000005.1	GCF_021384795.1
WP_233786713.1#19|Staphylococcus_aureus	786	-	+	1	4053	4838	293559	294344	WP_000581876.1#19	NZ_JAASAS010000005.1	GCF_021384795.1
WP_233786713.1#19|Staphylococcus_aureus	1325	-	+	41	4835	6159	292238	293562	pseudogene_19.20*#19	NZ_JAASAS010000005.1	GCF_021384795.1
WP_233786713.1#19|Staphylococcus_aureus	327	-	+	16	6159	6485	291912	292238	WP_000495498.1#19	NZ_JAASAS010000005.1	GCF_021384795.1
WP_233786713.1#19|Staphylococcus_aureus	240	-	+	17	6536	6775	291622	291861	WP_072508974.1#19	NZ_JAASAS010000005.1	GCF_021384795.1
WP_233786713.1#19|Staphylococcus_aureus	108	-	+	41	7092	7199	291198	291305	pseudogene_19.12*#19	NZ_JAASAS010000005.1	GCF_021384795.1
WP_233786713.1#19|Staphylococcus_aureus	795	-	+	1	7311	8105	290292	291086	WP_000581889.1#19	NZ_JAASAS010000005.1	GCF_021384795.1
WP_233786713.1#19|Staphylococcus_aureus	123	-	-	12	8109	8231	290166	290288	WP_001790144.1#19	NZ_JAASAS010000005.1	GCF_021384795.1
WP_233786713.1#19|Staphylococcus_aureus	192	-	+	9	8666	8857	289540	289731	WP_001224379.1#19	NZ_JAASAS010000005.1	GCF_021384795.1
WP_233786713.1#19|Staphylococcus_aureus	186	-	-	15	8996	9181	289216	289401	WP_001791851.1#19	NZ_JAASAS010000005.1	GCF_021384795.1
WP_233786713.1#19|Staphylococcus_aureus	282	-	-	41	9117	9398	288999	289280	pseudogene_19.1*#19	NZ_JAASAS010000005.1	GCF_021384795.1
WP_233786713.1#19|Staphylococcus_aureus	696	-	+	4	9687	10382	288015	288710	WP_000217466.1#19	NZ_JAASAS010000005.1	GCF_021384795.1
WP_233786713.1#19|Staphylococcus_aureus	423	-	+	2	10633	11055	287342	287764	WP_001034756.1#19	NZ_JAASAS010000005.1	GCF_021384795.1
WP_233786713.1#19|Staphylococcus_aureus	420	-	+	2	11322	11741	286656	287075	WP_000038231.1#19	NZ_JAASAS010000005.1	GCF_021384795.1
WP_233786713.1#19|Staphylococcus_aureus	420	-	+	2	11759	12178	286219	286638	WP_000037508.1#19	NZ_JAASAS010000005.1	GCF_021384795.1
WP_061737214.1#20|Staphylococcus_aureus	234	-	+	13	-3661	-3428	14554	14787	WP_001790675.1#20	NZ_FFVU01000037.1	GCF_900045535.1
WP_061737214.1#20|Staphylococcus_aureus	309	-	-	8	-3320	-3012	14138	14446	WP_000217710.1#20	NZ_FFVU01000037.1	GCF_900045535.1
WP_061737214.1#20|Staphylococcus_aureus	267	-	-	7	-2868	-2602	13728	13994	WP_000678764.1#20	NZ_FFVU01000037.1	GCF_900045535.1
WP_061737214.1#20|Staphylococcus_aureus	1809	-	-	6	-2318	-510	11636	13444	WP_001795457.1#20	NZ_FFVU01000037.1	GCF_900045535.1
WP_061737214.1#20|Staphylococcus_aureus	393	-	+	5	-393	-1	11127	11519	WP_000755954.1#20	NZ_FFVU01000037.1	GCF_900045535.1
WP_061737214.1#20|Staphylococcus_aureus	2862	-	+	39	1	2862	8264	11125	WP_061737214.1#20	NZ_FFVU01000037.1	GCF_900045535.1
WP_061737214.1#20|Staphylococcus_aureus	774	-	+	1	3168	3941	7185	7958	WP_001792494.1#20	NZ_FFVU01000037.1	GCF_900045535.1
WP_061737214.1#20|Staphylococcus_aureus	785	-	+	41	4053	4837	6289	7073	pseudogene_20.19*#20	NZ_FFVU01000037.1	GCF_900045535.1
WP_061737214.1#20|Staphylococcus_aureus	1325	-	+	41	4834	6158	4968	6292	pseudogene_20.25*#20	NZ_FFVU01000037.1	GCF_900045535.1
WP_061737214.1#20|Staphylococcus_aureus	327	-	+	16	6158	6484	4642	4968	WP_000495498.1#20	NZ_FFVU01000037.1	GCF_900045535.1
WP_061737214.1#20|Staphylococcus_aureus	288	-	+	17	6487	6774	4352	4639	WP_000521958.1#20	NZ_FFVU01000037.1	GCF_900045535.1
WP_061737214.1#20|Staphylococcus_aureus	108	-	+	41	7091	7198	3928	4035	pseudogene_20.11*#20	NZ_FFVU01000037.1	GCF_900045535.1
WP_061737214.1#20|Staphylococcus_aureus	795	-	+	1	7310	8104	3022	3816	WP_000581889.1#20	NZ_FFVU01000037.1	GCF_900045535.1
WP_061737214.1#20|Staphylococcus_aureus	123	-	-	12	8108	8230	2896	3018	WP_001790144.1#20	NZ_FFVU01000037.1	GCF_900045535.1
WP_061737214.1#20|Staphylococcus_aureus	192	-	+	9	8665	8856	2270	2461	WP_001224379.1#20	NZ_FFVU01000037.1	GCF_900045535.1
WP_061737214.1#20|Staphylococcus_aureus	186	-	-	15	8995	9180	1946	2131	WP_001791851.1#20	NZ_FFVU01000037.1	GCF_900045535.1
WP_061737214.1#20|Staphylococcus_aureus	282	-	-	14	9116	9397	1729	2010	WP_000220938.1#20	NZ_FFVU01000037.1	GCF_900045535.1
WP_061737214.1#20|Staphylococcus_aureus	696	-	+	4	9686	10381	745	1440	WP_000217466.1#20	NZ_FFVU01000037.1	GCF_900045535.1
WP_061737214.1#20|Staphylococcus_aureus	462	-	+	2	10632	11093	33	494	WP_061642132.1#20	NZ_FFVU01000037.1	GCF_900045535.1
WP_052995889.1#21|Staphylococcus_aureus	681	+	+	28	-18339	-17659	144953	145633	WP_000990133.1#21	NZ_CTYV01000001.1	GCF_001228365.1
WP_052995889.1#21|Staphylococcus_aureus	1554	+	+	20	-17635	-16082	145657	147210	WP_000876663.1#21	NZ_CTYV01000001.1	GCF_001228365.1
WP_052995889.1#21|Staphylococcus_aureus	1359	+	+	19	-15965	-14607	147327	148685	WP_000481425.1#21	NZ_CTYV01000001.1	GCF_001228365.1
WP_052995889.1#21|Staphylococcus_aureus	102	+	+	24	-14223	-14122	149069	149170	WP_001790696.1#21	NZ_CTYV01000001.1	GCF_001228365.1
WP_052995889.1#21|Staphylococcus_aureus	2973	+	+	3	-14138	-11166	149154	152126	WP_000794592.1#21	NZ_CTYV01000001.1	GCF_001228365.1
WP_052995889.1#21|Staphylococcus_aureus	867	+	+	18	-10986	-10120	152306	153172	WP_000721336.1#21	NZ_CTYV01000001.1	GCF_001228365.1
WP_052995889.1#21|Staphylococcus_aureus	744	+	-	10	-9909	-9166	153383	154126	WP_000386367.1#21	NZ_CTYV01000001.1	GCF_001228365.1
WP_052995889.1#21|Staphylococcus_aureus	357	+	+	10	-8843	-8487	154449	154805	WP_000998869.1#21	NZ_CTYV01000001.1	GCF_001228365.1
WP_052995889.1#21|Staphylococcus_aureus	2963	+	+	41	-8181	-5219	155111	158073	pseudogene_21.31*#21	NZ_CTYV01000001.1	GCF_001228365.1
WP_052995889.1#21|Staphylococcus_aureus	1194	+	+	11	-4835	-3642	158457	159650	WP_000966099.1#21	NZ_CTYV01000001.1	GCF_001228365.1
WP_052995889.1#21|Staphylococcus_aureus	234	+	+	13	-3661	-3428	159631	159864	WP_072386983.1#21	NZ_CTYV01000001.1	GCF_001228365.1
WP_052995889.1#21|Staphylococcus_aureus	309	+	-	8	-3320	-3012	159972	160280	WP_000217710.1#21	NZ_CTYV01000001.1	GCF_001228365.1
WP_052995889.1#21|Staphylococcus_aureus	267	+	-	7	-2868	-2602	160424	160690	WP_000678764.1#21	NZ_CTYV01000001.1	GCF_001228365.1
WP_052995889.1#21|Staphylococcus_aureus	1809	+	-	6	-2318	-510	160974	162782	WP_001795457.1#21	NZ_CTYV01000001.1	GCF_001228365.1
WP_052995889.1#21|Staphylococcus_aureus	393	+	+	5	-393	-1	162899	163291	WP_000755954.1#21	NZ_CTYV01000001.1	GCF_001228365.1
WP_052995889.1#21|Staphylococcus_aureus	2862	+	+	39	1	2862	163293	166154	WP_052995889.1#21	NZ_CTYV01000001.1	GCF_001228365.1
WP_052995889.1#21|Staphylococcus_aureus	774	+	+	1	3168	3941	166460	167233	WP_001792494.1#21	NZ_CTYV01000001.1	GCF_001228365.1
WP_052995889.1#21|Staphylococcus_aureus	795	+	+	1	4053	4847	167345	168139	WP_000581889.1#21	NZ_CTYV01000001.1	GCF_001228365.1
WP_052995889.1#21|Staphylococcus_aureus	123	+	-	12	4851	4973	168143	168265	WP_001790144.1#21	NZ_CTYV01000001.1	GCF_001228365.1
WP_052995889.1#21|Staphylococcus_aureus	192	+	+	9	5408	5599	168700	168891	WP_001224379.1#21	NZ_CTYV01000001.1	GCF_001228365.1
WP_052995889.1#21|Staphylococcus_aureus	186	+	-	15	5738	5923	169030	169215	WP_001791851.1#21	NZ_CTYV01000001.1	GCF_001228365.1
WP_052995889.1#21|Staphylococcus_aureus	282	+	-	14	5859	6140	169151	169432	WP_000220938.1#21	NZ_CTYV01000001.1	GCF_001228365.1
WP_052995889.1#21|Staphylococcus_aureus	696	+	+	4	6429	7124	169721	170416	WP_000217466.1#21	NZ_CTYV01000001.1	GCF_001228365.1
WP_052995889.1#21|Staphylococcus_aureus	423	+	+	2	7375	7797	170667	171089	WP_001034756.1#21	NZ_CTYV01000001.1	GCF_001228365.1
WP_052995889.1#21|Staphylococcus_aureus	420	+	+	2	8064	8483	171356	171775	WP_000038231.1#21	NZ_CTYV01000001.1	GCF_001228365.1
WP_052995889.1#21|Staphylococcus_aureus	420	+	+	2	8501	8920	171793	172212	WP_000037508.1#21	NZ_CTYV01000001.1	GCF_001228365.1
WP_052995889.1#21|Staphylococcus_aureus	423	+	+	21	9372	9794	172664	173086	WP_001146763.1#21	NZ_CTYV01000001.1	GCF_001228365.1
WP_052995889.1#21|Staphylococcus_aureus	1539	+	-	22	9906	11444	173198	174736	WP_000202037.1#21	NZ_CTYV01000001.1	GCF_001228365.1
WP_052995889.1#21|Staphylococcus_aureus	819	+	+	41	11677	12495	174969	175787	pseudogene_21.23*#21	NZ_CTYV01000001.1	GCF_001228365.1
WP_052995889.1#21|Staphylococcus_aureus	405	+	+	27	12758	13162	176050	176454	WP_000910580.1#21	NZ_CTYV01000001.1	GCF_001228365.1
WP_052995889.1#21|Staphylococcus_aureus	822	+	+	23	13908	14729	177200	178021	WP_001081681.1#21	NZ_CTYV01000001.1	GCF_001228365.1
WP_162675171.1#22|Staphylococcus_aureus	357	-	+	10	-8459	-8103	147123	147479	WP_000998869.1#22	NZ_JAAFNB010000003.1	GCF_010364645.1
WP_162675171.1#22|Staphylococcus_aureus	2579	-	+	41	-7797	-5219	144239	146817	pseudogene_22.11*#22	NZ_JAAFNB010000003.1	GCF_010364645.1
WP_162675171.1#22|Staphylococcus_aureus	1194	-	+	11	-4835	-3642	142662	143855	WP_000966099.1#22	NZ_JAAFNB010000003.1	GCF_010364645.1
WP_162675171.1#22|Staphylococcus_aureus	234	-	+	13	-3661	-3428	142448	142681	WP_001790675.1#22	NZ_JAAFNB010000003.1	GCF_010364645.1
WP_162675171.1#22|Staphylococcus_aureus	309	-	-	8	-3320	-3012	142032	142340	WP_000217710.1#22	NZ_JAAFNB010000003.1	GCF_010364645.1
WP_162675171.1#22|Staphylococcus_aureus	267	-	-	7	-2868	-2602	141622	141888	WP_000678764.1#22	NZ_JAAFNB010000003.1	GCF_010364645.1
WP_162675171.1#22|Staphylococcus_aureus	1809	-	-	6	-2318	-510	139530	141338	WP_001795457.1#22	NZ_JAAFNB010000003.1	GCF_010364645.1
WP_162675171.1#22|Staphylococcus_aureus	393	-	+	5	-393	-1	139021	139413	WP_000755954.1#22	NZ_JAAFNB010000003.1	GCF_010364645.1
WP_162675171.1#22|Staphylococcus_aureus	2862	-	+	39	1	2862	136158	139019	WP_162675171.1#22	NZ_JAAFNB010000003.1	GCF_010364645.1
WP_162675171.1#22|Staphylococcus_aureus	777	-	+	1	3165	3941	135079	135855	WP_275401993.1#22	NZ_JAAFNB010000003.1	GCF_010364645.1
WP_162675171.1#22|Staphylococcus_aureus	282	-	+	41	9116	9397	129623	129904	pseudogene_22.5*#22	NZ_JAAFNB010000003.1	GCF_010364645.1
WP_162675171.1#22|Staphylococcus_aureus	1325	-	+	41	4834	6158	132862	134186	pseudogene_22.13*#22	NZ_JAAFNB010000003.1	GCF_010364645.1
WP_162675171.1#22|Staphylococcus_aureus	327	-	+	16	6158	6484	132536	132862	WP_000495498.1#22	NZ_JAAFNB010000003.1	GCF_010364645.1
WP_162675171.1#22|Staphylococcus_aureus	240	-	+	17	6535	6774	132246	132485	WP_072508974.1#22	NZ_JAAFNB010000003.1	GCF_010364645.1
WP_162675171.1#22|Staphylococcus_aureus	108	-	+	41	7091	7198	131822	131929	pseudogene_22.1*#22	NZ_JAAFNB010000003.1	GCF_010364645.1
WP_162675171.1#22|Staphylococcus_aureus	795	-	+	1	7310	8104	130916	131710	WP_000581889.1#22	NZ_JAAFNB010000003.1	GCF_010364645.1
WP_162675171.1#22|Staphylococcus_aureus	123	-	-	12	8108	8230	130790	130912	WP_001790144.1#22	NZ_JAAFNB010000003.1	GCF_010364645.1
WP_162675171.1#22|Staphylococcus_aureus	192	-	+	9	8665	8856	130164	130355	WP_001224379.1#22	NZ_JAAFNB010000003.1	GCF_010364645.1
WP_162675171.1#22|Staphylococcus_aureus	186	-	-	15	8995	9180	129840	130025	WP_001791851.1#22	NZ_JAAFNB010000003.1	GCF_010364645.1
WP_162675171.1#22|Staphylococcus_aureus	282	-	-	41	9116	9397	129623	129904	pseudogene_22.5*#22	NZ_JAAFNB010000003.1	GCF_010364645.1
WP_162675171.1#22|Staphylococcus_aureus	696	-	+	4	9686	10381	128639	129334	WP_000217466.1#22	NZ_JAAFNB010000003.1	GCF_010364645.1
WP_162675171.1#22|Staphylococcus_aureus	423	-	+	2	10632	11054	127966	128388	WP_001034756.1#22	NZ_JAAFNB010000003.1	GCF_010364645.1
WP_162675171.1#22|Staphylococcus_aureus	420	-	+	2	11321	11740	127280	127699	WP_000038231.1#22	NZ_JAAFNB010000003.1	GCF_010364645.1
WP_162675171.1#22|Staphylococcus_aureus	420	-	+	2	11758	12177	126843	127262	WP_000037508.1#22	NZ_JAAFNB010000003.1	GCF_010364645.1
WP_070006132.1#23|Staphylococcus_aureus	1554	+	+	20	-21222	-19669	367263	368816	WP_070006130.1#23	NZ_FMOA01000002.1	GCF_900097605.1
WP_070006132.1#23|Staphylococcus_aureus	1359	+	+	19	-19552	-18194	368933	370291	WP_000481421.1#23	NZ_FMOA01000002.1	GCF_900097605.1
WP_070006132.1#23|Staphylococcus_aureus	102	+	+	24	-17811	-17710	370674	370775	WP_001790696.1#23	NZ_FMOA01000002.1	GCF_900097605.1
WP_070006132.1#23|Staphylococcus_aureus	3057	+	+	3	-17726	-14670	370759	373815	WP_000794655.1#23	NZ_FMOA01000002.1	GCF_900097605.1
WP_070006132.1#23|Staphylococcus_aureus	2823	+	+	3	-13988	-11166	374497	377319	WP_000841422.1#23	NZ_FMOA01000002.1	GCF_900097605.1
WP_070006132.1#23|Staphylococcus_aureus	867	+	+	18	-10986	-10120	377499	378365	WP_000721336.1#23	NZ_FMOA01000002.1	GCF_900097605.1
WP_070006132.1#23|Staphylococcus_aureus	744	+	-	10	-9909	-9166	378576	379319	WP_000386367.1#23	NZ_FMOA01000002.1	GCF_900097605.1
WP_070006132.1#23|Staphylococcus_aureus	357	+	+	10	-8843	-8487	379642	379998	WP_000998869.1#23	NZ_FMOA01000002.1	GCF_900097605.1
WP_070006132.1#23|Staphylococcus_aureus	2963	+	+	41	-8181	-5219	380304	383266	pseudogene_23.20*#23	NZ_FMOA01000002.1	GCF_900097605.1
WP_070006132.1#23|Staphylococcus_aureus	1194	+	+	11	-4835	-3642	383650	384843	WP_000966099.1#23	NZ_FMOA01000002.1	GCF_900097605.1
WP_070006132.1#23|Staphylococcus_aureus	234	+	+	13	-3661	-3428	384824	385057	WP_001790675.1#23	NZ_FMOA01000002.1	GCF_900097605.1
WP_070006132.1#23|Staphylococcus_aureus	309	+	-	8	-3320	-3012	385165	385473	WP_000217710.1#23	NZ_FMOA01000002.1	GCF_900097605.1
WP_070006132.1#23|Staphylococcus_aureus	267	+	-	7	-2868	-2602	385617	385883	WP_000678764.1#23	NZ_FMOA01000002.1	GCF_900097605.1
WP_070006132.1#23|Staphylococcus_aureus	1809	+	-	6	-2318	-510	386167	387975	WP_001795457.1#23	NZ_FMOA01000002.1	GCF_900097605.1
WP_070006132.1#23|Staphylococcus_aureus	393	+	+	5	-393	-1	388092	388484	WP_000755954.1#23	NZ_FMOA01000002.1	GCF_900097605.1
WP_070006132.1#23|Staphylococcus_aureus	2862	+	+	39	1	2862	388486	391347	WP_070006132.1#23	NZ_FMOA01000002.1	GCF_900097605.1
WP_070006132.1#23|Staphylococcus_aureus	777	+	+	1	3165	3941	391650	392426	WP_001549768.1#23	NZ_FMOA01000002.1	GCF_900097605.1
WP_070006132.1#23|Staphylococcus_aureus	786	+	+	1	4053	4838	392538	393323	WP_000581876.1#23	NZ_FMOA01000002.1	GCF_900097605.1
WP_070006132.1#23|Staphylococcus_aureus	1325	+	+	41	4835	6159	393320	394644	pseudogene_23.29*#23	NZ_FMOA01000002.1	GCF_900097605.1
WP_070006132.1#23|Staphylococcus_aureus	327	+	+	16	6159	6485	394644	394970	WP_000495498.1#23	NZ_FMOA01000002.1	GCF_900097605.1
WP_070006132.1#23|Staphylococcus_aureus	288	+	+	17	6488	6775	394973	395260	WP_000521958.1#23	NZ_FMOA01000002.1	GCF_900097605.1
WP_070006132.1#23|Staphylococcus_aureus	108	+	+	41	7092	7199	395577	395684	pseudogene_23.4*#23	NZ_FMOA01000002.1	GCF_900097605.1
WP_070006132.1#23|Staphylococcus_aureus	795	+	+	1	7311	8105	395796	396590	WP_000581889.1#23	NZ_FMOA01000002.1	GCF_900097605.1
WP_070006132.1#23|Staphylococcus_aureus	123	+	-	12	8109	8231	396594	396716	WP_001790144.1#23	NZ_FMOA01000002.1	GCF_900097605.1
WP_070006132.1#23|Staphylococcus_aureus	192	+	+	9	8666	8857	397151	397342	WP_001224379.1#23	NZ_FMOA01000002.1	GCF_900097605.1
WP_070006132.1#23|Staphylococcus_aureus	186	+	-	15	8996	9181	397481	397666	WP_001791851.1#23	NZ_FMOA01000002.1	GCF_900097605.1
WP_070006132.1#23|Staphylococcus_aureus	282	+	-	14	9117	9398	397602	397883	WP_000220938.1#23	NZ_FMOA01000002.1	GCF_900097605.1
WP_070006132.1#23|Staphylococcus_aureus	696	+	+	4	9687	10382	398172	398867	WP_000217466.1#23	NZ_FMOA01000002.1	GCF_900097605.1
WP_070006132.1#23|Staphylococcus_aureus	423	+	+	2	10633	11055	399118	399540	WP_001034756.1#23	NZ_FMOA01000002.1	GCF_900097605.1
WP_070006132.1#23|Staphylococcus_aureus	420	+	+	2	11322	11741	399807	400226	WP_000038231.1#23	NZ_FMOA01000002.1	GCF_900097605.1
WP_070006132.1#23|Staphylococcus_aureus	420	+	+	2	11759	12178	400244	400663	WP_000037508.1#23	NZ_FMOA01000002.1	GCF_900097605.1
WP_264717268.1#24|Staphylococcus_aureus	681	+	+	28	-19525	-18845	2391610	2392290	WP_000990133.1#24	NZ_OX344719.1	GCF_947034825.1
WP_264717268.1#24|Staphylococcus_aureus	1554	+	+	20	-18821	-17268	2392314	2393867	WP_000876663.1#24	NZ_OX344719.1	GCF_947034825.1
WP_264717268.1#24|Staphylococcus_aureus	1359	+	+	19	-17151	-15793	2393984	2395342	WP_000481425.1#24	NZ_OX344719.1	GCF_947034825.1
WP_264717268.1#24|Staphylococcus_aureus	102	+	+	24	-15409	-15308	2395726	2395827	WP_001790696.1#24	NZ_OX344719.1	GCF_947034825.1
WP_264717268.1#24|Staphylococcus_aureus	3015	+	+	3	-15324	-12310	2395811	2398825	WP_264717422.1#24	NZ_OX344719.1	GCF_947034825.1
WP_264717268.1#24|Staphylococcus_aureus	867	+	+	18	-12130	-11264	2399005	2399871	WP_000721336.1#24	NZ_OX344719.1	GCF_947034825.1
WP_264717268.1#24|Staphylococcus_aureus	744	+	-	10	-11053	-10310	2400082	2400825	WP_000386367.1#24	NZ_OX344719.1	GCF_947034825.1
WP_264717268.1#24|Staphylococcus_aureus	357	+	+	10	-9995	-9639	2401140	2401496	WP_000998869.1#24	NZ_OX344719.1	GCF_947034825.1
WP_264717268.1#24|Staphylococcus_aureus	4115	+	+	41	-9333	-5219	2401802	2405916	pseudogene_24.8*#24	NZ_OX344719.1	GCF_947034825.1
WP_264717268.1#24|Staphylococcus_aureus	1194	+	+	11	-4835	-3642	2406300	2407493	WP_000966099.1#24	NZ_OX344719.1	GCF_947034825.1
WP_264717268.1#24|Staphylococcus_aureus	234	+	+	13	-3661	-3428	2407474	2407707	WP_001790675.1#24	NZ_OX344719.1	GCF_947034825.1
WP_264717268.1#24|Staphylococcus_aureus	309	+	-	8	-3320	-3012	2407815	2408123	WP_000217710.1#24	NZ_OX344719.1	GCF_947034825.1
WP_264717268.1#24|Staphylococcus_aureus	267	+	-	7	-2868	-2602	2408267	2408533	WP_000678764.1#24	NZ_OX344719.1	GCF_947034825.1
WP_264717268.1#24|Staphylococcus_aureus	1809	+	-	6	-2318	-510	2408817	2410625	WP_001795457.1#24	NZ_OX344719.1	GCF_947034825.1
WP_264717268.1#24|Staphylococcus_aureus	393	+	+	5	-393	-1	2410742	2411134	WP_000755954.1#24	NZ_OX344719.1	GCF_947034825.1
WP_264717268.1#24|Staphylococcus_aureus	2862	+	+	39	1	2862	2411136	2413997	WP_264717268.1#24	NZ_OX344719.1	GCF_947034825.1
WP_264717268.1#24|Staphylococcus_aureus	774	+	+	1	3168	3941	2414303	2415076	WP_001792494.1#24	NZ_OX344719.1	GCF_947034825.1
WP_264717268.1#24|Staphylococcus_aureus	786	+	+	1	4053	4838	2415188	2415973	WP_264717269.1#24	NZ_OX344719.1	GCF_947034825.1
WP_264717268.1#24|Staphylococcus_aureus	1325	+	+	41	4835	6159	2415970	2417294	pseudogene_24.14*#24	NZ_OX344719.1	GCF_947034825.1
WP_264717268.1#24|Staphylococcus_aureus	327	+	+	16	6159	6485	2417294	2417620	WP_000495498.1#24	NZ_OX344719.1	GCF_947034825.1
WP_264717268.1#24|Staphylococcus_aureus	288	+	+	17	6488	6775	2417623	2417910	WP_000521958.1#24	NZ_OX344719.1	GCF_947034825.1
WP_264717268.1#24|Staphylococcus_aureus	108	+	+	41	7092	7199	2418227	2418334	pseudogene_24.2*#24	NZ_OX344719.1	GCF_947034825.1
WP_264717268.1#24|Staphylococcus_aureus	795	+	+	1	7311	8105	2418446	2419240	WP_000581889.1#24	NZ_OX344719.1	GCF_947034825.1
WP_264717268.1#24|Staphylococcus_aureus	123	+	-	12	8109	8231	2419244	2419366	WP_001790144.1#24	NZ_OX344719.1	GCF_947034825.1
WP_264717268.1#24|Staphylococcus_aureus	192	+	+	9	8666	8857	2419801	2419992	WP_001224379.1#24	NZ_OX344719.1	GCF_947034825.1
WP_264717268.1#24|Staphylococcus_aureus	186	+	-	15	8996	9181	2420131	2420316	WP_001791851.1#24	NZ_OX344719.1	GCF_947034825.1
WP_264717268.1#24|Staphylococcus_aureus	282	+	-	14	9117	9398	2420252	2420533	WP_000220938.1#24	NZ_OX344719.1	GCF_947034825.1
WP_264717268.1#24|Staphylococcus_aureus	696	+	+	4	9687	10382	2420822	2421517	WP_000217466.1#24	NZ_OX344719.1	GCF_947034825.1
WP_264717268.1#24|Staphylococcus_aureus	423	+	+	2	10633	11055	2421768	2422190	WP_001034756.1#24	NZ_OX344719.1	GCF_947034825.1
WP_264717268.1#24|Staphylococcus_aureus	420	+	+	2	11322	11741	2422457	2422876	WP_000038231.1#24	NZ_OX344719.1	GCF_947034825.1
WP_264717268.1#24|Staphylococcus_aureus	420	+	+	2	11759	12178	2422894	2423313	WP_000037508.1#24	NZ_OX344719.1	GCF_947034825.1
WP_053865901.1#25|Staphylococcus_aureus	948	-	+	41	-4589	-3642	139493	140440	pseudogene_25.28*#25	NZ_JANHJG010000007.1	GCF_024548705.1
WP_053865901.1#25|Staphylococcus_aureus	234	-	+	13	-3661	-3428	139279	139512	WP_072386983.1#25	NZ_JANHJG010000007.1	GCF_024548705.1
WP_053865901.1#25|Staphylococcus_aureus	309	-	-	8	-3320	-3012	138863	139171	WP_000217710.1#25	NZ_JANHJG010000007.1	GCF_024548705.1
WP_053865901.1#25|Staphylococcus_aureus	267	-	-	7	-2868	-2602	138453	138719	WP_000678764.1#25	NZ_JANHJG010000007.1	GCF_024548705.1
WP_053865901.1#25|Staphylococcus_aureus	1809	-	-	6	-2318	-510	136361	138169	WP_001795457.1#25	NZ_JANHJG010000007.1	GCF_024548705.1
WP_053865901.1#25|Staphylococcus_aureus	393	-	+	5	-393	-1	135852	136244	WP_000755954.1#25	NZ_JANHJG010000007.1	GCF_024548705.1
WP_053865901.1#25|Staphylococcus_aureus	2862	-	+	39	1	2862	132989	135850	WP_053865901.1#25	NZ_JANHJG010000007.1	GCF_024548705.1
WP_053865901.1#25|Staphylococcus_aureus	777	-	+	1	3165	3941	131910	132686	WP_001549768.1#25	NZ_JANHJG010000007.1	GCF_024548705.1
WP_053865901.1#25|Staphylococcus_aureus	795	-	+	1	4053	4847	131004	131798	WP_000581889.1#25	NZ_JANHJG010000007.1	GCF_024548705.1
WP_053865901.1#25|Staphylococcus_aureus	123	-	-	12	4851	4973	130878	131000	WP_001790144.1#25	NZ_JANHJG010000007.1	GCF_024548705.1
WP_053865901.1#25|Staphylococcus_aureus	192	-	+	9	5408	5599	130252	130443	WP_001224379.1#25	NZ_JANHJG010000007.1	GCF_024548705.1
WP_053865901.1#25|Staphylococcus_aureus	186	-	-	15	5738	5923	129928	130113	WP_001791851.1#25	NZ_JANHJG010000007.1	GCF_024548705.1
WP_053865901.1#25|Staphylococcus_aureus	282	-	-	14	5859	6140	129711	129992	WP_000220938.1#25	NZ_JANHJG010000007.1	GCF_024548705.1
WP_053865901.1#25|Staphylococcus_aureus	696	-	+	4	6429	7124	128727	129422	WP_000217466.1#25	NZ_JANHJG010000007.1	GCF_024548705.1
WP_053865901.1#25|Staphylococcus_aureus	423	-	+	2	7375	7797	128054	128476	WP_001034756.1#25	NZ_JANHJG010000007.1	GCF_024548705.1
WP_053865901.1#25|Staphylococcus_aureus	420	-	+	2	8064	8483	127368	127787	WP_000038231.1#25	NZ_JANHJG010000007.1	GCF_024548705.1
WP_053865901.1#25|Staphylococcus_aureus	420	-	+	2	8501	8920	126931	127350	WP_000037508.1#25	NZ_JANHJG010000007.1	GCF_024548705.1
WP_053865901.1#25|Staphylococcus_aureus	423	-	+	21	9372	9794	126057	126479	WP_001146763.1#25	NZ_JANHJG010000007.1	GCF_024548705.1
WP_053865901.1#25|Staphylococcus_aureus	1539	-	-	22	9906	11444	124407	125945	WP_000202037.1#25	NZ_JANHJG010000007.1	GCF_024548705.1
WP_053865901.1#25|Staphylococcus_aureus	819	-	+	41	11677	12495	123356	124174	pseudogene_25.3*#25	NZ_JANHJG010000007.1	GCF_024548705.1
WP_053865901.1#25|Staphylococcus_aureus	405	-	+	27	12758	13162	122689	123093	WP_000910580.1#25	NZ_JANHJG010000007.1	GCF_024548705.1
WP_053865901.1#25|Staphylococcus_aureus	822	-	+	23	13908	14729	121122	121943	WP_001081681.1#25	NZ_JANHJG010000007.1	GCF_024548705.1
WP_174841675.1#26|Staphylococcus_aureus	1028	-	+	41	-6246	-5219	303914	304941	pseudogene_26.0*#26	NZ_JACGYM010000002.1	GCF_014117095.1
WP_174841675.1#26|Staphylococcus_aureus	1194	-	+	11	-4835	-3642	302337	303530	WP_000966099.1#26	NZ_JACGYM010000002.1	GCF_014117095.1
WP_174841675.1#26|Staphylococcus_aureus	234	-	+	13	-3661	-3428	302123	302356	WP_001790675.1#26	NZ_JACGYM010000002.1	GCF_014117095.1
WP_174841675.1#26|Staphylococcus_aureus	309	-	-	8	-3320	-3012	301707	302015	WP_000217710.1#26	NZ_JACGYM010000002.1	GCF_014117095.1
WP_174841675.1#26|Staphylococcus_aureus	267	-	-	7	-2868	-2602	301297	301563	WP_000678764.1#26	NZ_JACGYM010000002.1	GCF_014117095.1
WP_174841675.1#26|Staphylococcus_aureus	1809	-	-	6	-2318	-510	299205	301013	WP_001795457.1#26	NZ_JACGYM010000002.1	GCF_014117095.1
WP_174841675.1#26|Staphylococcus_aureus	393	-	+	5	-393	-1	298696	299088	WP_000755954.1#26	NZ_JACGYM010000002.1	GCF_014117095.1
WP_174841675.1#26|Staphylococcus_aureus	2862	-	+	39	1	2862	295833	298694	WP_174841675.1#26	NZ_JACGYM010000002.1	GCF_014117095.1
WP_174841675.1#26|Staphylococcus_aureus	777	-	+	1	3165	3941	294754	295530	WP_001549768.1#26	NZ_JACGYM010000002.1	GCF_014117095.1
WP_174841675.1#26|Staphylococcus_aureus	786	-	+	1	4053	4838	293857	294642	WP_000581876.1#26	NZ_JACGYM010000002.1	GCF_014117095.1
WP_174841675.1#26|Staphylococcus_aureus	1325	-	+	41	4835	6159	292536	293860	pseudogene_26.2*#26	NZ_JACGYM010000002.1	GCF_014117095.1
WP_174841675.1#26|Staphylococcus_aureus	327	-	+	16	6159	6485	292210	292536	WP_000495498.1#26	NZ_JACGYM010000002.1	GCF_014117095.1
WP_174841675.1#26|Staphylococcus_aureus	288	-	+	17	6488	6775	291920	292207	WP_000521958.1#26	NZ_JACGYM010000002.1	GCF_014117095.1
WP_174841675.1#26|Staphylococcus_aureus	108	-	+	41	7092	7199	291496	291603	pseudogene_26.8*#26	NZ_JACGYM010000002.1	GCF_014117095.1
WP_174841675.1#26|Staphylococcus_aureus	795	-	+	1	7311	8105	290590	291384	WP_000581889.1#26	NZ_JACGYM010000002.1	GCF_014117095.1
WP_174841675.1#26|Staphylococcus_aureus	123	-	-	12	8109	8231	290464	290586	WP_001790144.1#26	NZ_JACGYM010000002.1	GCF_014117095.1
WP_174841675.1#26|Staphylococcus_aureus	192	-	+	9	8666	8857	289838	290029	WP_001224379.1#26	NZ_JACGYM010000002.1	GCF_014117095.1
WP_174841675.1#26|Staphylococcus_aureus	186	-	-	15	8996	9181	289514	289699	WP_001791851.1#26	NZ_JACGYM010000002.1	GCF_014117095.1
WP_174841675.1#26|Staphylococcus_aureus	282	-	-	14	9117	9398	289297	289578	WP_000220938.1#26	NZ_JACGYM010000002.1	GCF_014117095.1
WP_174841675.1#26|Staphylococcus_aureus	696	-	+	4	9687	10382	288313	289008	WP_000217466.1#26	NZ_JACGYM010000002.1	GCF_014117095.1
WP_174841675.1#26|Staphylococcus_aureus	423	-	+	2	10633	11055	287640	288062	WP_001034756.1#26	NZ_JACGYM010000002.1	GCF_014117095.1
WP_174841675.1#26|Staphylococcus_aureus	420	-	+	2	11322	11741	286954	287373	WP_000038231.1#26	NZ_JACGYM010000002.1	GCF_014117095.1
WP_174841675.1#26|Staphylococcus_aureus	420	-	+	2	11759	12178	286517	286936	WP_000037508.1#26	NZ_JACGYM010000002.1	GCF_014117095.1
WP_000088721.1#27|Staphylococcus_aureus_subsp__aureus_IS_157	902	-	+	41	-6120	-5219	18549	19450	pseudogene_27.9*#27	NZ_AICH01000011.1	GCF_000260015.1
WP_000088721.1#27|Staphylococcus_aureus_subsp__aureus_IS_157	1194	-	+	11	-4835	-3642	16972	18165	WP_000966099.1#27	NZ_AICH01000011.1	GCF_000260015.1
WP_000088721.1#27|Staphylococcus_aureus_subsp__aureus_IS_157	234	-	+	13	-3661	-3428	16758	16991	WP_072386983.1#27	NZ_AICH01000011.1	GCF_000260015.1
WP_000088721.1#27|Staphylococcus_aureus_subsp__aureus_IS_157	309	-	-	8	-3320	-3012	16342	16650	WP_000217710.1#27	NZ_AICH01000011.1	GCF_000260015.1
WP_000088721.1#27|Staphylococcus_aureus_subsp__aureus_IS_157	267	-	-	7	-2868	-2602	15932	16198	WP_000678764.1#27	NZ_AICH01000011.1	GCF_000260015.1
WP_000088721.1#27|Staphylococcus_aureus_subsp__aureus_IS_157	1809	-	-	6	-2318	-510	13840	15648	WP_001795457.1#27	NZ_AICH01000011.1	GCF_000260015.1
WP_000088721.1#27|Staphylococcus_aureus_subsp__aureus_IS_157	393	-	+	5	-393	-1	13331	13723	WP_000755954.1#27	NZ_AICH01000011.1	GCF_000260015.1
WP_000088721.1#27|Staphylococcus_aureus_subsp__aureus_IS_157	2862	-	+	39	1	2862	10468	13329	WP_000088721.1#27	NZ_AICH01000011.1	GCF_000260015.1
WP_000088721.1#27|Staphylococcus_aureus_subsp__aureus_IS_157	777	-	+	1	3165	3941	9389	10165	WP_001549768.1#27	NZ_AICH01000011.1	GCF_000260015.1
WP_000088721.1#27|Staphylococcus_aureus_subsp__aureus_IS_157	795	-	+	1	4053	4847	8483	9277	WP_000581889.1#27	NZ_AICH01000011.1	GCF_000260015.1
WP_000088721.1#27|Staphylococcus_aureus_subsp__aureus_IS_157	123	-	-	12	4851	4973	8357	8479	WP_001790144.1#27	NZ_AICH01000011.1	GCF_000260015.1
WP_000088721.1#27|Staphylococcus_aureus_subsp__aureus_IS_157	192	-	+	9	5408	5599	7731	7922	WP_001224379.1#27	NZ_AICH01000011.1	GCF_000260015.1
WP_000088721.1#27|Staphylococcus_aureus_subsp__aureus_IS_157	186	-	-	15	5738	5923	7407	7592	WP_001791851.1#27	NZ_AICH01000011.1	GCF_000260015.1
WP_000088721.1#27|Staphylococcus_aureus_subsp__aureus_IS_157	282	-	-	14	5859	6140	7190	7471	WP_000220938.1#27	NZ_AICH01000011.1	GCF_000260015.1
WP_000088721.1#27|Staphylococcus_aureus_subsp__aureus_IS_157	696	-	+	4	6429	7124	6206	6901	WP_000217466.1#27	NZ_AICH01000011.1	GCF_000260015.1
WP_000088721.1#27|Staphylococcus_aureus_subsp__aureus_IS_157	423	-	+	2	7375	7797	5533	5955	WP_001034756.1#27	NZ_AICH01000011.1	GCF_000260015.1
WP_000088721.1#27|Staphylococcus_aureus_subsp__aureus_IS_157	420	-	+	2	8064	8483	4847	5266	WP_000038231.1#27	NZ_AICH01000011.1	GCF_000260015.1
WP_000088721.1#27|Staphylococcus_aureus_subsp__aureus_IS_157	420	-	+	2	8501	8920	4410	4829	WP_000037508.1#27	NZ_AICH01000011.1	GCF_000260015.1
WP_000088721.1#27|Staphylococcus_aureus_subsp__aureus_IS_157	423	-	+	21	9372	9794	3536	3958	WP_001146763.1#27	NZ_AICH01000011.1	GCF_000260015.1
WP_000088721.1#27|Staphylococcus_aureus_subsp__aureus_IS_157	1539	-	-	22	9906	11444	1886	3424	WP_000202037.1#27	NZ_AICH01000011.1	GCF_000260015.1
WP_000088721.1#27|Staphylococcus_aureus_subsp__aureus_IS_157	819	-	+	41	11676	12494	836	1654	pseudogene_27.1*#27	NZ_AICH01000011.1	GCF_000260015.1
WP_000088721.1#27|Staphylococcus_aureus_subsp__aureus_IS_157	366	-	+	27	12757	13122	208	573	WP_000910581.1#27	NZ_AICH01000011.1	GCF_000260015.1
WP_049307478.1#28|Staphylococcus_aureus	790	-	+	41	-6008	-5219	35265	36054	pseudogene_28.4*#28	NZ_JWBS01000067.1	GCF_001061075.1
WP_049307478.1#28|Staphylococcus_aureus	1194	-	+	11	-4835	-3642	33688	34881	WP_000966099.1#28	NZ_JWBS01000067.1	GCF_001061075.1
WP_049307478.1#28|Staphylococcus_aureus	234	-	+	13	-3661	-3428	33474	33707	WP_001790675.1#28	NZ_JWBS01000067.1	GCF_001061075.1
WP_049307478.1#28|Staphylococcus_aureus	309	-	-	8	-3320	-3012	33058	33366	WP_000217710.1#28	NZ_JWBS01000067.1	GCF_001061075.1
WP_049307478.1#28|Staphylococcus_aureus	267	-	-	7	-2868	-2602	32648	32914	WP_000678764.1#28	NZ_JWBS01000067.1	GCF_001061075.1
WP_049307478.1#28|Staphylococcus_aureus	1809	-	-	6	-2318	-510	30556	32364	WP_001795457.1#28	NZ_JWBS01000067.1	GCF_001061075.1
WP_049307478.1#28|Staphylococcus_aureus	393	-	+	5	-393	-1	30047	30439	WP_000755954.1#28	NZ_JWBS01000067.1	GCF_001061075.1
WP_049307478.1#28|Staphylococcus_aureus	2862	-	+	39	1	2862	27184	30045	WP_049307478.1#28	NZ_JWBS01000067.1	GCF_001061075.1
WP_049307478.1#28|Staphylococcus_aureus	777	-	+	1	3165	3941	26105	26881	WP_001549768.1#28	NZ_JWBS01000067.1	GCF_001061075.1
WP_049307478.1#28|Staphylococcus_aureus	785	-	+	41	4053	4837	25209	25993	pseudogene_28.15*#28	NZ_JWBS01000067.1	GCF_001061075.1
WP_049307478.1#28|Staphylococcus_aureus	1325	-	+	41	4834	6158	23888	25212	pseudogene_28.5*#28	NZ_JWBS01000067.1	GCF_001061075.1
WP_049307478.1#28|Staphylococcus_aureus	327	-	+	16	6158	6484	23562	23888	WP_000495498.1#28	NZ_JWBS01000067.1	GCF_001061075.1
WP_049307478.1#28|Staphylococcus_aureus	288	-	+	17	6487	6774	23272	23559	WP_000521958.1#28	NZ_JWBS01000067.1	GCF_001061075.1
WP_049307478.1#28|Staphylococcus_aureus	108	-	+	41	7091	7198	22848	22955	pseudogene_28.23*#28	NZ_JWBS01000067.1	GCF_001061075.1
WP_049307478.1#28|Staphylococcus_aureus	790	-	+	41	-6008	-5219	35265	36054	pseudogene_28.4*#28	NZ_JWBS01000067.1	GCF_001061075.1
WP_049307478.1#28|Staphylococcus_aureus	123	-	-	12	8107	8229	21817	21939	WP_001790144.1#28	NZ_JWBS01000067.1	GCF_001061075.1
WP_049307478.1#28|Staphylococcus_aureus	192	-	+	9	8664	8855	21191	21382	WP_001224379.1#28	NZ_JWBS01000067.1	GCF_001061075.1
WP_049307478.1#28|Staphylococcus_aureus	186	-	-	15	8994	9179	20867	21052	WP_001791851.1#28	NZ_JWBS01000067.1	GCF_001061075.1
WP_049307478.1#28|Staphylococcus_aureus	282	-	-	14	9115	9396	20650	20931	WP_000220938.1#28	NZ_JWBS01000067.1	GCF_001061075.1
WP_049307478.1#28|Staphylococcus_aureus	696	-	+	4	9685	10380	19666	20361	WP_000217466.1#28	NZ_JWBS01000067.1	GCF_001061075.1
WP_049307478.1#28|Staphylococcus_aureus	423	-	+	2	10631	11053	18993	19415	WP_001034756.1#28	NZ_JWBS01000067.1	GCF_001061075.1
WP_049307478.1#28|Staphylococcus_aureus	420	-	+	2	11320	11739	18307	18726	WP_000038231.1#28	NZ_JWBS01000067.1	GCF_001061075.1
WP_049307478.1#28|Staphylococcus_aureus	420	-	+	2	11757	12176	17870	18289	WP_000037508.1#28	NZ_JWBS01000067.1	GCF_001061075.1
WP_162673763.1#29|Staphylococcus_aureus	1188	+	+	3	-15900	-14713	1	1188	WP_238992534.1#29	NZ_JAAFLG010000004.1	GCF_010363635.1
WP_162673763.1#29|Staphylococcus_aureus	2889	+	+	3	-14055	-11167	1846	4734	WP_203233452.1#29	NZ_JAAFLG010000004.1	GCF_010363635.1
WP_162673763.1#29|Staphylococcus_aureus	867	+	+	18	-10987	-10121	4914	5780	WP_000721336.1#29	NZ_JAAFLG010000004.1	GCF_010363635.1
WP_162673763.1#29|Staphylococcus_aureus	330	+	-	41	11326	11655	27227	27556	pseudogene_29.21*#29	NZ_JAAFLG010000004.1	GCF_010363635.1
WP_162673763.1#29|Staphylococcus_aureus	357	+	+	10	-8843	-8487	7058	7414	WP_000998869.1#29	NZ_JAAFLG010000004.1	GCF_010363635.1
WP_162673763.1#29|Staphylococcus_aureus	2963	+	+	41	-8181	-5219	7720	10682	pseudogene_29.19*#29	NZ_JAAFLG010000004.1	GCF_010363635.1
WP_162673763.1#29|Staphylococcus_aureus	1194	+	+	11	-4835	-3642	11066	12259	WP_000966099.1#29	NZ_JAAFLG010000004.1	GCF_010363635.1
WP_162673763.1#29|Staphylococcus_aureus	234	+	+	13	-3661	-3428	12240	12473	WP_001790675.1#29	NZ_JAAFLG010000004.1	GCF_010363635.1
WP_162673763.1#29|Staphylococcus_aureus	309	+	-	8	-3320	-3012	12581	12889	WP_000217710.1#29	NZ_JAAFLG010000004.1	GCF_010363635.1
WP_162673763.1#29|Staphylococcus_aureus	267	+	-	7	-2868	-2602	13033	13299	WP_000678764.1#29	NZ_JAAFLG010000004.1	GCF_010363635.1
WP_162673763.1#29|Staphylococcus_aureus	1809	+	-	6	-2318	-510	13583	15391	WP_001795457.1#29	NZ_JAAFLG010000004.1	GCF_010363635.1
WP_162673763.1#29|Staphylococcus_aureus	393	+	+	5	-393	-1	15508	15900	WP_000755954.1#29	NZ_JAAFLG010000004.1	GCF_010363635.1
WP_162673763.1#29|Staphylococcus_aureus	2862	+	+	39	1	2862	15902	18763	WP_162673763.1#29	NZ_JAAFLG010000004.1	GCF_010363635.1
WP_162673763.1#29|Staphylococcus_aureus	777	+	+	1	3165	3941	19066	19842	WP_275401734.1#29	NZ_JAAFLG010000004.1	GCF_010363635.1
WP_162673763.1#29|Staphylococcus_aureus	785	+	+	41	4053	4837	19954	20738	pseudogene_29.15*#29	NZ_JAAFLG010000004.1	GCF_010363635.1
WP_162673763.1#29|Staphylococcus_aureus	1325	+	+	41	4834	6158	20735	22059	pseudogene_29.2*#29	NZ_JAAFLG010000004.1	GCF_010363635.1
WP_162673763.1#29|Staphylococcus_aureus	327	+	+	16	6158	6484	22059	22385	WP_000495498.1#29	NZ_JAAFLG010000004.1	GCF_010363635.1
WP_162673763.1#29|Staphylococcus_aureus	240	+	+	17	6535	6774	22436	22675	WP_203228337.1#29	NZ_JAAFLG010000004.1	GCF_010363635.1
WP_162673763.1#29|Staphylococcus_aureus	108	+	+	41	7091	7198	22992	23099	pseudogene_29.31*#29	NZ_JAAFLG010000004.1	GCF_010363635.1
WP_162673763.1#29|Staphylococcus_aureus	795	+	+	1	7310	8104	23211	24005	WP_000581889.1#29	NZ_JAAFLG010000004.1	GCF_010363635.1
WP_162673763.1#29|Staphylococcus_aureus	123	+	-	12	8108	8230	24009	24131	WP_001790144.1#29	NZ_JAAFLG010000004.1	GCF_010363635.1
WP_162673763.1#29|Staphylococcus_aureus	192	+	+	9	8665	8856	24566	24757	WP_001224379.1#29	NZ_JAAFLG010000004.1	GCF_010363635.1
WP_162673763.1#29|Staphylococcus_aureus	186	+	-	15	8995	9180	24896	25081	WP_001791851.1#29	NZ_JAAFLG010000004.1	GCF_010363635.1
WP_162673763.1#29|Staphylococcus_aureus	282	+	-	41	9116	9397	25017	25298	pseudogene_29.28*#29	NZ_JAAFLG010000004.1	GCF_010363635.1
WP_162673763.1#29|Staphylococcus_aureus	696	+	+	4	9686	10381	25587	26282	WP_000217466.1#29	NZ_JAAFLG010000004.1	GCF_010363635.1
WP_162673763.1#29|Staphylococcus_aureus	423	+	+	2	10632	11054	26533	26955	WP_001034756.1#29	NZ_JAAFLG010000004.1	GCF_010363635.1
WP_162673763.1#29|Staphylococcus_aureus	330	+	+	41	11326	11655	27227	27556	pseudogene_29.21*#29	NZ_JAAFLG010000004.1	GCF_010363635.1
WP_162673763.1#29|Staphylococcus_aureus	420	+	+	2	11673	12092	27574	27993	WP_000037508.1#29	NZ_JAAFLG010000004.1	GCF_010363635.1
WP_094463966.1#30|Staphylococcus_aureus	1018	-	+	41	-6236	-5219	274269	275286	pseudogene_30.23*#30	NZ_NMZE01000012.1	GCF_002250785.1
WP_094463966.1#30|Staphylococcus_aureus	1194	-	+	11	-4835	-3642	272692	273885	WP_000966099.1#30	NZ_NMZE01000012.1	GCF_002250785.1
WP_094463966.1#30|Staphylococcus_aureus	234	-	+	13	-3661	-3428	272478	272711	WP_001790675.1#30	NZ_NMZE01000012.1	GCF_002250785.1
WP_094463966.1#30|Staphylococcus_aureus	309	-	-	8	-3320	-3012	272062	272370	WP_000217710.1#30	NZ_NMZE01000012.1	GCF_002250785.1
WP_094463966.1#30|Staphylococcus_aureus	267	-	-	7	-2868	-2602	271652	271918	WP_000678764.1#30	NZ_NMZE01000012.1	GCF_002250785.1
WP_094463966.1#30|Staphylococcus_aureus	1809	-	-	6	-2318	-510	269560	271368	WP_001795457.1#30	NZ_NMZE01000012.1	GCF_002250785.1
WP_094463966.1#30|Staphylococcus_aureus	393	-	+	5	-393	-1	269051	269443	WP_000755954.1#30	NZ_NMZE01000012.1	GCF_002250785.1
WP_094463966.1#30|Staphylococcus_aureus	2862	-	+	39	1	2862	266188	269049	WP_094463966.1#30	NZ_NMZE01000012.1	GCF_002250785.1
WP_094463966.1#30|Staphylococcus_aureus	777	-	+	1	3165	3941	265109	265885	WP_001549768.1#30	NZ_NMZE01000012.1	GCF_002250785.1
WP_094463966.1#30|Staphylococcus_aureus	785	-	+	41	4053	4837	264213	264997	pseudogene_30.20*#30	NZ_NMZE01000012.1	GCF_002250785.1
WP_094463966.1#30|Staphylococcus_aureus	1325	-	+	41	4834	6158	262892	264216	pseudogene_30.21*#30	NZ_NMZE01000012.1	GCF_002250785.1
WP_094463966.1#30|Staphylococcus_aureus	327	-	+	16	6158	6484	262566	262892	WP_000495498.1#30	NZ_NMZE01000012.1	GCF_002250785.1
WP_094463966.1#30|Staphylococcus_aureus	288	-	+	17	6487	6774	262276	262563	WP_000521958.1#30	NZ_NMZE01000012.1	GCF_002250785.1
WP_094463966.1#30|Staphylococcus_aureus	108	-	+	41	7091	7198	261852	261959	pseudogene_30.5*#30	NZ_NMZE01000012.1	GCF_002250785.1
WP_094463966.1#30|Staphylococcus_aureus	795	-	+	1	7310	8104	260946	261740	WP_000581889.1#30	NZ_NMZE01000012.1	GCF_002250785.1
WP_094463966.1#30|Staphylococcus_aureus	123	-	-	12	8108	8230	260820	260942	WP_001790144.1#30	NZ_NMZE01000012.1	GCF_002250785.1
WP_094463966.1#30|Staphylococcus_aureus	192	-	+	9	8665	8856	260194	260385	WP_001224379.1#30	NZ_NMZE01000012.1	GCF_002250785.1
WP_094463966.1#30|Staphylococcus_aureus	186	-	-	15	8995	9180	259870	260055	WP_001791851.1#30	NZ_NMZE01000012.1	GCF_002250785.1
WP_094463966.1#30|Staphylococcus_aureus	282	-	-	14	9116	9397	259653	259934	WP_000220938.1#30	NZ_NMZE01000012.1	GCF_002250785.1
WP_094463966.1#30|Staphylococcus_aureus	696	-	+	4	9686	10381	258669	259364	WP_000217466.1#30	NZ_NMZE01000012.1	GCF_002250785.1
WP_094463966.1#30|Staphylococcus_aureus	423	-	+	2	10632	11054	257996	258418	WP_001034756.1#30	NZ_NMZE01000012.1	GCF_002250785.1
WP_094463966.1#30|Staphylococcus_aureus	420	-	+	2	11321	11740	257310	257729	WP_000038231.1#30	NZ_NMZE01000012.1	GCF_002250785.1
WP_094463966.1#30|Staphylococcus_aureus	420	-	+	2	11758	12177	256873	257292	WP_000037508.1#30	NZ_NMZE01000012.1	GCF_002250785.1
WP_208936592.1#31|Staphylococcus_aureus	2823	-	+	3	-13643	-10821	2474079	2476901	WP_000841422.1#31	NZ_CP071349.1	GCF_017329025.1
WP_208936592.1#31|Staphylococcus_aureus	867	-	+	18	-10641	-9775	2473033	2473899	WP_000721336.1#31	NZ_CP071349.1	GCF_017329025.1
WP_208936592.1#31|Staphylococcus_aureus	744	-	-	10	-9564	-8821	2472079	2472822	WP_000386367.1#31	NZ_CP071349.1	GCF_017329025.1
WP_208936592.1#31|Staphylococcus_aureus	357	-	+	10	-8497	-8141	2471399	2471755	WP_000998869.1#31	NZ_CP071349.1	GCF_017329025.1
WP_208936592.1#31|Staphylococcus_aureus	567	-	+	3	-7835	-7269	2470527	2471093	WP_001815325.1#31	NZ_CP071349.1	GCF_017329025.1
WP_208936592.1#31|Staphylococcus_aureus	489	-	+	41	-7221	-6733	2469991	2470479	pseudogene_31.24*#31	NZ_CP071349.1	GCF_017329025.1
WP_208936592.1#31|Staphylococcus_aureus	489	-	+	41	-7221	-6733	2469991	2470479	pseudogene_31.24*#31	NZ_CP071349.1	GCF_017329025.1
WP_208936592.1#31|Staphylococcus_aureus	465	-	+	41	-6295	-5831	2469089	2469553	pseudogene_31.31*#31	NZ_CP071349.1	GCF_017329025.1
WP_208936592.1#31|Staphylococcus_aureus	567	-	+	3	-5785	-5219	2468477	2469043	WP_001549770.1#31	NZ_CP071349.1	GCF_017329025.1
WP_208936592.1#31|Staphylococcus_aureus	1194	-	+	11	-4835	-3642	2466900	2468093	WP_000966099.1#31	NZ_CP071349.1	GCF_017329025.1
WP_208936592.1#31|Staphylococcus_aureus	234	-	+	13	-3661	-3428	2466686	2466919	WP_001790675.1#31	NZ_CP071349.1	GCF_017329025.1
WP_208936592.1#31|Staphylococcus_aureus	309	-	-	8	-3320	-3012	2466270	2466578	WP_043859570.1#31	NZ_CP071349.1	GCF_017329025.1
WP_208936592.1#31|Staphylococcus_aureus	267	-	-	7	-2868	-2602	2465860	2466126	WP_000678764.1#31	NZ_CP071349.1	GCF_017329025.1
WP_208936592.1#31|Staphylococcus_aureus	1809	-	-	6	-2318	-510	2463768	2465576	WP_001795457.1#31	NZ_CP071349.1	GCF_017329025.1
WP_208936592.1#31|Staphylococcus_aureus	393	-	+	5	-393	-1	2463259	2463651	WP_000755954.1#31	NZ_CP071349.1	GCF_017329025.1
WP_208936592.1#31|Staphylococcus_aureus	2862	-	+	39	1	2862	2460396	2463257	WP_208936592.1#31	NZ_CP071349.1	GCF_017329025.1
WP_208936592.1#31|Staphylococcus_aureus	795	-	+	1	3168	3962	2459296	2460090	WP_208936609.1#31	NZ_CP071349.1	GCF_017329025.1
WP_208936592.1#31|Staphylococcus_aureus	123	-	-	12	3966	4088	2459170	2459292	WP_001790144.1#31	NZ_CP071349.1	GCF_017329025.1
WP_208936592.1#31|Staphylococcus_aureus	192	-	+	9	4523	4714	2458544	2458735	WP_001224379.1#31	NZ_CP071349.1	GCF_017329025.1
WP_208936592.1#31|Staphylococcus_aureus	186	-	-	15	4853	5038	2458220	2458405	WP_001791851.1#31	NZ_CP071349.1	GCF_017329025.1
WP_208936592.1#31|Staphylococcus_aureus	282	-	-	14	4974	5255	2458003	2458284	WP_000220938.1#31	NZ_CP071349.1	GCF_017329025.1
WP_208936592.1#31|Staphylococcus_aureus	696	-	+	4	5544	6239	2457019	2457714	WP_000217466.1#31	NZ_CP071349.1	GCF_017329025.1
WP_208936592.1#31|Staphylococcus_aureus	423	-	+	2	6490	6912	2456346	2456768	WP_001034756.1#31	NZ_CP071349.1	GCF_017329025.1
WP_208936592.1#31|Staphylococcus_aureus	418	-	+	41	7179	7596	2455662	2456079	pseudogene_31.1*#31	NZ_CP071349.1	GCF_017329025.1
WP_208936592.1#31|Staphylococcus_aureus	420	-	+	2	7614	8033	2455225	2455644	WP_000037508.1#31	NZ_CP071349.1	GCF_017329025.1
WP_208936592.1#31|Staphylococcus_aureus	423	-	+	21	8485	8907	2454351	2454773	WP_001146763.1#31	NZ_CP071349.1	GCF_017329025.1
WP_208936592.1#31|Staphylococcus_aureus	1539	-	-	22	9019	10557	2452701	2454239	WP_000202037.1#31	NZ_CP071349.1	GCF_017329025.1
WP_208936592.1#31|Staphylococcus_aureus	819	-	+	41	10790	11608	2451650	2452468	pseudogene_31.10*#31	NZ_CP071349.1	GCF_017329025.1
WP_208936592.1#31|Staphylococcus_aureus	366	-	+	27	11871	12236	2451022	2451387	WP_000910581.1#31	NZ_CP071349.1	GCF_017329025.1
WP_208936592.1#31|Staphylococcus_aureus	822	-	+	23	13103	13924	2449334	2450155	WP_001081682.1#31	NZ_CP071349.1	GCF_017329025.1
WP_208936592.1#31|Staphylococcus_aureus	819	-	+	26	13935	14753	2448505	2449323	WP_001058843.1#31	NZ_CP071349.1	GCF_017329025.1
WP_042853147.1#32|Staphylococcus_aureus_WAMC6010	1554	-	+	20	-21611	-20058	159761	161314	WP_000876663.1#32	NZ_KI973762.1	GCF_000538215.1
WP_042853147.1#32|Staphylococcus_aureus_WAMC6010	1359	-	+	19	-19941	-18583	158286	159644	WP_000481425.1#32	NZ_KI973762.1	GCF_000538215.1
WP_042853147.1#32|Staphylococcus_aureus_WAMC6010	102	-	+	24	-18199	-18098	157801	157902	WP_001790696.1#32	NZ_KI973762.1	GCF_000538215.1
WP_042853147.1#32|Staphylococcus_aureus_WAMC6010	3057	-	+	3	-18114	-15058	154761	157817	WP_000794589.1#32	NZ_KI973762.1	GCF_000538215.1
WP_042853147.1#32|Staphylococcus_aureus_WAMC6010	2823	-	+	3	-14376	-11554	151257	154079	WP_000841422.1#32	NZ_KI973762.1	GCF_000538215.1
WP_042853147.1#32|Staphylococcus_aureus_WAMC6010	867	-	+	18	-11374	-10508	150211	151077	WP_000721336.1#32	NZ_KI973762.1	GCF_000538215.1
WP_042853147.1#32|Staphylococcus_aureus_WAMC6010	744	-	-	10	-10297	-9554	149257	150000	WP_000386366.1#32	NZ_KI973762.1	GCF_000538215.1
WP_042853147.1#32|Staphylococcus_aureus_WAMC6010	357	-	+	10	-9227	-8871	148574	148930	WP_000998869.1#32	NZ_KI973762.1	GCF_000538215.1
WP_042853147.1#32|Staphylococcus_aureus_WAMC6010	3347	-	+	41	-8565	-5219	144922	148268	pseudogene_32.29*#32	NZ_KI973762.1	GCF_000538215.1
WP_042853147.1#32|Staphylococcus_aureus_WAMC6010	1194	-	+	11	-4835	-3642	143345	144538	WP_000966099.1#32	NZ_KI973762.1	GCF_000538215.1
WP_042853147.1#32|Staphylococcus_aureus_WAMC6010	234	-	+	13	-3661	-3428	143131	143364	WP_001790675.1#32	NZ_KI973762.1	GCF_000538215.1
WP_042853147.1#32|Staphylococcus_aureus_WAMC6010	309	-	-	8	-3320	-3012	142715	143023	WP_000217710.1#32	NZ_KI973762.1	GCF_000538215.1
WP_042853147.1#32|Staphylococcus_aureus_WAMC6010	267	-	-	7	-2868	-2602	142305	142571	WP_000678764.1#32	NZ_KI973762.1	GCF_000538215.1
WP_042853147.1#32|Staphylococcus_aureus_WAMC6010	1809	-	-	6	-2318	-510	140213	142021	WP_001795457.1#32	NZ_KI973762.1	GCF_000538215.1
WP_042853147.1#32|Staphylococcus_aureus_WAMC6010	393	-	+	5	-393	-1	139704	140096	WP_000755954.1#32	NZ_KI973762.1	GCF_000538215.1
WP_042853147.1#32|Staphylococcus_aureus_WAMC6010	2862	-	+	39	1	2862	136841	139702	WP_042853147.1#32	NZ_KI973762.1	GCF_000538215.1
WP_042853147.1#32|Staphylococcus_aureus_WAMC6010	777	-	+	1	3165	3941	135762	136538	WP_001549768.1#32	NZ_KI973762.1	GCF_000538215.1
WP_042853147.1#32|Staphylococcus_aureus_WAMC6010	785	-	+	41	4053	4837	134866	135650	pseudogene_32.30*#32	NZ_KI973762.1	GCF_000538215.1
WP_042853147.1#32|Staphylococcus_aureus_WAMC6010	1325	-	+	41	4834	6158	133545	134869	pseudogene_32.7*#32	NZ_KI973762.1	GCF_000538215.1
WP_042853147.1#32|Staphylococcus_aureus_WAMC6010	327	-	+	16	6158	6484	133219	133545	WP_000495498.1#32	NZ_KI973762.1	GCF_000538215.1
WP_042853147.1#32|Staphylococcus_aureus_WAMC6010	288	-	+	17	6487	6774	132929	133216	WP_000521958.1#32	NZ_KI973762.1	GCF_000538215.1
WP_042853147.1#32|Staphylococcus_aureus_WAMC6010	108	-	+	41	7091	7198	132505	132612	pseudogene_32.6*#32	NZ_KI973762.1	GCF_000538215.1
WP_042853147.1#32|Staphylococcus_aureus_WAMC6010	795	-	+	1	7310	8104	131599	132393	WP_000581889.1#32	NZ_KI973762.1	GCF_000538215.1
WP_042853147.1#32|Staphylococcus_aureus_WAMC6010	123	-	-	12	8108	8230	131473	131595	WP_001790144.1#32	NZ_KI973762.1	GCF_000538215.1
WP_042853147.1#32|Staphylococcus_aureus_WAMC6010	192	-	+	9	8665	8856	130847	131038	WP_001224379.1#32	NZ_KI973762.1	GCF_000538215.1
WP_042853147.1#32|Staphylococcus_aureus_WAMC6010	186	-	-	15	8995	9180	130523	130708	WP_001791851.1#32	NZ_KI973762.1	GCF_000538215.1
WP_042853147.1#32|Staphylococcus_aureus_WAMC6010	282	-	-	14	9116	9397	130306	130587	WP_000220938.1#32	NZ_KI973762.1	GCF_000538215.1
WP_042853147.1#32|Staphylococcus_aureus_WAMC6010	696	-	+	4	9686	10381	129322	130017	WP_000217466.1#32	NZ_KI973762.1	GCF_000538215.1
WP_042853147.1#32|Staphylococcus_aureus_WAMC6010	423	-	+	2	10632	11054	128649	129071	WP_001034756.1#32	NZ_KI973762.1	GCF_000538215.1
WP_042853147.1#32|Staphylococcus_aureus_WAMC6010	420	-	+	2	11321	11740	127963	128382	WP_000038231.1#32	NZ_KI973762.1	GCF_000538215.1
WP_042853147.1#32|Staphylococcus_aureus_WAMC6010	420	-	+	2	11758	12177	127526	127945	WP_000037508.1#32	NZ_KI973762.1	GCF_000538215.1
WP_050960494.1#33|Staphylococcus_aureus	867	+	+	41	-6085	-5219	1	867	pseudogene_33.6*#33	NZ_CSEX01000007.1	GCF_001208345.1
WP_050960494.1#33|Staphylococcus_aureus	1194	+	+	11	-4835	-3642	1251	2444	WP_000966099.1#33	NZ_CSEX01000007.1	GCF_001208345.1
WP_050960494.1#33|Staphylococcus_aureus	234	+	+	13	-3661	-3428	2425	2658	WP_001790675.1#33	NZ_CSEX01000007.1	GCF_001208345.1
WP_050960494.1#33|Staphylococcus_aureus	309	+	-	8	-3320	-3012	2766	3074	WP_000217710.1#33	NZ_CSEX01000007.1	GCF_001208345.1
WP_050960494.1#33|Staphylococcus_aureus	267	+	-	7	-2868	-2602	3218	3484	WP_000678764.1#33	NZ_CSEX01000007.1	GCF_001208345.1
WP_050960494.1#33|Staphylococcus_aureus	1809	+	-	6	-2318	-510	3768	5576	WP_001795457.1#33	NZ_CSEX01000007.1	GCF_001208345.1
WP_050960494.1#33|Staphylococcus_aureus	393	+	+	5	-393	-1	5693	6085	WP_000755954.1#33	NZ_CSEX01000007.1	GCF_001208345.1
WP_050960494.1#33|Staphylococcus_aureus	2862	+	+	39	1	2862	6087	8948	WP_050960494.1#33	NZ_CSEX01000007.1	GCF_001208345.1
WP_050960494.1#33|Staphylococcus_aureus	774	+	+	1	3168	3941	9254	10027	WP_001792494.1#33	NZ_CSEX01000007.1	GCF_001208345.1
WP_050960494.1#33|Staphylococcus_aureus	786	+	+	1	4053	4838	10139	10924	WP_000581876.1#33	NZ_CSEX01000007.1	GCF_001208345.1
WP_050960494.1#33|Staphylococcus_aureus	1325	+	+	41	4835	6159	10921	12245	pseudogene_33.20*#33	NZ_CSEX01000007.1	GCF_001208345.1
WP_050960494.1#33|Staphylococcus_aureus	327	+	+	16	6159	6485	12245	12571	WP_000495498.1#33	NZ_CSEX01000007.1	GCF_001208345.1
WP_050960494.1#33|Staphylococcus_aureus	288	+	+	17	6488	6775	12574	12861	WP_047335194.1#33	NZ_CSEX01000007.1	GCF_001208345.1
WP_050960494.1#33|Staphylococcus_aureus	108	+	+	41	7092	7199	13178	13285	pseudogene_33.9*#33	NZ_CSEX01000007.1	GCF_001208345.1
WP_050960494.1#33|Staphylococcus_aureus	795	+	+	1	7311	8105	13397	14191	WP_000581889.1#33	NZ_CSEX01000007.1	GCF_001208345.1
WP_050960494.1#33|Staphylococcus_aureus	123	+	-	12	8109	8231	14195	14317	WP_001790144.1#33	NZ_CSEX01000007.1	GCF_001208345.1
WP_050960494.1#33|Staphylococcus_aureus	192	+	+	9	8666	8857	14752	14943	WP_001224379.1#33	NZ_CSEX01000007.1	GCF_001208345.1
WP_050960494.1#33|Staphylococcus_aureus	186	+	-	15	8996	9181	15082	15267	WP_001791851.1#33	NZ_CSEX01000007.1	GCF_001208345.1
WP_050960494.1#33|Staphylococcus_aureus	282	+	-	14	9117	9398	15203	15484	WP_000220938.1#33	NZ_CSEX01000007.1	GCF_001208345.1
WP_050960494.1#33|Staphylococcus_aureus	696	+	+	4	9687	10382	15773	16468	WP_000217466.1#33	NZ_CSEX01000007.1	GCF_001208345.1
WP_050960494.1#33|Staphylococcus_aureus	423	+	+	2	10633	11055	16719	17141	WP_001034756.1#33	NZ_CSEX01000007.1	GCF_001208345.1
WP_050960494.1#33|Staphylococcus_aureus	420	+	+	2	11322	11741	17408	17827	WP_000038231.1#33	NZ_CSEX01000007.1	GCF_001208345.1
WP_050960494.1#33|Staphylococcus_aureus	420	+	+	2	11759	12178	17845	18264	WP_000037508.1#33	NZ_CSEX01000007.1	GCF_001208345.1
WP_053866647.1#34|Staphylococcus_aureus	1335	+	+	41	-6553	-5219	1	1335	pseudogene_34.3*#34	NZ_CYMA01000005.1	GCF_001289365.1
WP_053866647.1#34|Staphylococcus_aureus	1194	+	+	11	-4835	-3642	1719	2912	WP_000966099.1#34	NZ_CYMA01000005.1	GCF_001289365.1
WP_053866647.1#34|Staphylococcus_aureus	234	+	+	13	-3661	-3428	2893	3126	WP_001790675.1#34	NZ_CYMA01000005.1	GCF_001289365.1
WP_053866647.1#34|Staphylococcus_aureus	309	+	-	8	-3320	-3012	3234	3542	WP_000217710.1#34	NZ_CYMA01000005.1	GCF_001289365.1
WP_053866647.1#34|Staphylococcus_aureus	267	+	-	7	-2868	-2602	3686	3952	WP_000678764.1#34	NZ_CYMA01000005.1	GCF_001289365.1
WP_053866647.1#34|Staphylococcus_aureus	1809	+	-	6	-2318	-510	4236	6044	WP_001795457.1#34	NZ_CYMA01000005.1	GCF_001289365.1
WP_053866647.1#34|Staphylococcus_aureus	393	+	+	5	-393	-1	6161	6553	WP_000755954.1#34	NZ_CYMA01000005.1	GCF_001289365.1
WP_053866647.1#34|Staphylococcus_aureus	2862	+	+	39	1	2862	6555	9416	WP_053866647.1#34	NZ_CYMA01000005.1	GCF_001289365.1
WP_053866647.1#34|Staphylococcus_aureus	774	+	+	1	3168	3941	9722	10495	WP_001792494.1#34	NZ_CYMA01000005.1	GCF_001289365.1
WP_053866647.1#34|Staphylococcus_aureus	785	+	+	41	4053	4837	10607	11391	pseudogene_34.30*#34	NZ_CYMA01000005.1	GCF_001289365.1
WP_053866647.1#34|Staphylococcus_aureus	1325	+	+	41	4834	6158	11388	12712	pseudogene_34.6*#34	NZ_CYMA01000005.1	GCF_001289365.1
WP_053866647.1#34|Staphylococcus_aureus	327	+	+	16	6158	6484	12712	13038	WP_000495498.1#34	NZ_CYMA01000005.1	GCF_001289365.1
WP_053866647.1#34|Staphylococcus_aureus	288	+	+	17	6487	6774	13041	13328	WP_000521958.1#34	NZ_CYMA01000005.1	GCF_001289365.1
WP_053866647.1#34|Staphylococcus_aureus	108	+	+	41	7091	7198	13645	13752	pseudogene_34.2*#34	NZ_CYMA01000005.1	GCF_001289365.1
WP_053866647.1#34|Staphylococcus_aureus	795	+	+	1	7310	8104	13864	14658	WP_000581889.1#34	NZ_CYMA01000005.1	GCF_001289365.1
WP_053866647.1#34|Staphylococcus_aureus	123	+	-	12	8108	8230	14662	14784	WP_001790144.1#34	NZ_CYMA01000005.1	GCF_001289365.1
WP_053866647.1#34|Staphylococcus_aureus	192	+	+	9	8665	8856	15219	15410	WP_001224379.1#34	NZ_CYMA01000005.1	GCF_001289365.1
WP_053866647.1#34|Staphylococcus_aureus	186	+	-	15	8995	9180	15549	15734	WP_001791851.1#34	NZ_CYMA01000005.1	GCF_001289365.1
WP_053866647.1#34|Staphylococcus_aureus	282	+	-	14	9116	9397	15670	15951	WP_000220938.1#34	NZ_CYMA01000005.1	GCF_001289365.1
WP_053866647.1#34|Staphylococcus_aureus	696	+	+	4	9686	10381	16240	16935	WP_000217466.1#34	NZ_CYMA01000005.1	GCF_001289365.1
WP_053866647.1#34|Staphylococcus_aureus	423	+	+	2	10632	11054	17186	17608	WP_001034756.1#34	NZ_CYMA01000005.1	GCF_001289365.1
WP_053866647.1#34|Staphylococcus_aureus	420	+	+	2	11321	11740	17875	18294	WP_000038231.1#34	NZ_CYMA01000005.1	GCF_001289365.1
WP_053866647.1#34|Staphylococcus_aureus	420	+	+	2	11758	12177	18312	18731	WP_000037508.1#34	NZ_CYMA01000005.1	GCF_001289365.1
WP_050956673.1#35|Staphylococcus_aureus	867	+	+	41	-6085	-5219	1	867	pseudogene_35.8*#35	NZ_CSFN01000006.1	GCF_001193135.1
WP_050956673.1#35|Staphylococcus_aureus	1194	+	+	11	-4835	-3642	1251	2444	WP_000966099.1#35	NZ_CSFN01000006.1	GCF_001193135.1
WP_050956673.1#35|Staphylococcus_aureus	234	+	+	13	-3661	-3428	2425	2658	WP_001790675.1#35	NZ_CSFN01000006.1	GCF_001193135.1
WP_050956673.1#35|Staphylococcus_aureus	309	+	-	8	-3320	-3012	2766	3074	WP_000217710.1#35	NZ_CSFN01000006.1	GCF_001193135.1
WP_050956673.1#35|Staphylococcus_aureus	267	+	-	7	-2868	-2602	3218	3484	WP_000678764.1#35	NZ_CSFN01000006.1	GCF_001193135.1
WP_050956673.1#35|Staphylococcus_aureus	1809	+	-	6	-2318	-510	3768	5576	WP_001795457.1#35	NZ_CSFN01000006.1	GCF_001193135.1
WP_050956673.1#35|Staphylococcus_aureus	393	+	+	5	-393	-1	5693	6085	WP_000755954.1#35	NZ_CSFN01000006.1	GCF_001193135.1
WP_050956673.1#35|Staphylococcus_aureus	2862	+	+	39	1	2862	6087	8948	WP_050956673.1#35	NZ_CSFN01000006.1	GCF_001193135.1
WP_050956673.1#35|Staphylococcus_aureus	774	+	+	1	3168	3941	9254	10027	WP_001792494.1#35	NZ_CSFN01000006.1	GCF_001193135.1
WP_050956673.1#35|Staphylococcus_aureus	785	+	+	41	4053	4837	10139	10923	pseudogene_35.7*#35	NZ_CSFN01000006.1	GCF_001193135.1
WP_050956673.1#35|Staphylococcus_aureus	1325	+	+	41	4834	6158	10920	12244	pseudogene_35.20*#35	NZ_CSFN01000006.1	GCF_001193135.1
WP_050956673.1#35|Staphylococcus_aureus	327	+	+	16	6158	6484	12244	12570	WP_000495498.1#35	NZ_CSFN01000006.1	GCF_001193135.1
WP_050956673.1#35|Staphylococcus_aureus	288	+	+	17	6487	6774	12573	12860	WP_000521958.1#35	NZ_CSFN01000006.1	GCF_001193135.1
WP_050956673.1#35|Staphylococcus_aureus	108	+	+	41	7091	7198	13177	13284	pseudogene_35.14*#35	NZ_CSFN01000006.1	GCF_001193135.1
WP_050956673.1#35|Staphylococcus_aureus	795	+	+	1	7310	8104	13396	14190	WP_000581889.1#35	NZ_CSFN01000006.1	GCF_001193135.1
WP_050956673.1#35|Staphylococcus_aureus	123	+	-	12	8108	8230	14194	14316	WP_001790144.1#35	NZ_CSFN01000006.1	GCF_001193135.1
WP_050956673.1#35|Staphylococcus_aureus	192	+	+	9	8665	8856	14751	14942	WP_001224379.1#35	NZ_CSFN01000006.1	GCF_001193135.1
WP_050956673.1#35|Staphylococcus_aureus	186	+	-	15	8995	9180	15081	15266	WP_001791851.1#35	NZ_CSFN01000006.1	GCF_001193135.1
WP_050956673.1#35|Staphylococcus_aureus	282	+	-	14	9116	9397	15202	15483	WP_000220938.1#35	NZ_CSFN01000006.1	GCF_001193135.1
WP_050956673.1#35|Staphylococcus_aureus	696	+	+	4	9686	10381	15772	16467	WP_000217466.1#35	NZ_CSFN01000006.1	GCF_001193135.1
WP_050956673.1#35|Staphylococcus_aureus	423	+	+	2	10632	11054	16718	17140	WP_001034756.1#35	NZ_CSFN01000006.1	GCF_001193135.1
WP_050956673.1#35|Staphylococcus_aureus	420	+	+	2	11321	11740	17407	17826	WP_000038231.1#35	NZ_CSFN01000006.1	GCF_001193135.1
WP_050956673.1#35|Staphylococcus_aureus	420	+	+	2	11758	12177	17844	18263	WP_000037508.1#35	NZ_CSFN01000006.1	GCF_001193135.1
WP_279748875.1#36|Staphylococcus_aureus	102	-	+	24	-19025	-18924	342880	342981	WP_001790696.1#36	NZ_LVZT01000002.1	GCF_029852625.1
WP_279748875.1#36|Staphylococcus_aureus	3057	-	+	3	-18940	-15884	339840	342896	WP_000794589.1#36	NZ_LVZT01000002.1	GCF_029852625.1
WP_279748875.1#36|Staphylococcus_aureus	2823	-	+	3	-15202	-12380	336336	339158	WP_000841425.1#36	NZ_LVZT01000002.1	GCF_029852625.1
WP_279748875.1#36|Staphylococcus_aureus	867	-	+	18	-12200	-11334	335290	336156	WP_000721336.1#36	NZ_LVZT01000002.1	GCF_029852625.1
WP_279748875.1#36|Staphylococcus_aureus	744	-	-	10	-11123	-10380	334336	335079	WP_000386367.1#36	NZ_LVZT01000002.1	GCF_029852625.1
WP_279748875.1#36|Staphylococcus_aureus	357	-	+	10	-10065	-9709	333665	334021	WP_000998869.1#36	NZ_LVZT01000002.1	GCF_029852625.1
WP_279748875.1#36|Staphylococcus_aureus	2454	-	+	41	-9403	-6950	330906	333359	pseudogene_36.26*#36	NZ_LVZT01000002.1	GCF_029852625.1
WP_279748875.1#36|Staphylococcus_aureus	428	-	+	3	-6849	-6422	330378	330805	WP_200667633.1#36	NZ_LVZT01000002.1	GCF_029852625.1
WP_279748875.1#36|Staphylococcus_aureus	1103	-	+	41	-6321	-5219	329175	330277	pseudogene_36.22*#36	NZ_LVZT01000002.1	GCF_029852625.1
WP_279748875.1#36|Staphylococcus_aureus	1194	-	+	11	-4835	-3642	327598	328791	WP_000966099.1#36	NZ_LVZT01000002.1	GCF_029852625.1
WP_279748875.1#36|Staphylococcus_aureus	234	-	+	13	-3661	-3428	327384	327617	WP_001790675.1#36	NZ_LVZT01000002.1	GCF_029852625.1
WP_279748875.1#36|Staphylococcus_aureus	309	-	-	8	-3320	-3012	326968	327276	WP_000217710.1#36	NZ_LVZT01000002.1	GCF_029852625.1
WP_279748875.1#36|Staphylococcus_aureus	267	-	-	7	-2868	-2602	326558	326824	WP_000678764.1#36	NZ_LVZT01000002.1	GCF_029852625.1
WP_279748875.1#36|Staphylococcus_aureus	1809	-	-	6	-2318	-510	324466	326274	WP_001795457.1#36	NZ_LVZT01000002.1	GCF_029852625.1
WP_279748875.1#36|Staphylococcus_aureus	393	-	+	5	-393	-1	323957	324349	WP_000755954.1#36	NZ_LVZT01000002.1	GCF_029852625.1
WP_279748875.1#36|Staphylococcus_aureus	2862	-	+	39	1	2862	321094	323955	WP_279748875.1#36	NZ_LVZT01000002.1	GCF_029852625.1
WP_279748875.1#36|Staphylococcus_aureus	777	-	+	1	3165	3941	320015	320791	WP_001549768.1#36	NZ_LVZT01000002.1	GCF_029852625.1
WP_279748875.1#36|Staphylococcus_aureus	786	-	+	1	4053	4838	319118	319903	WP_000581876.1#36	NZ_LVZT01000002.1	GCF_029852625.1
WP_279748875.1#36|Staphylococcus_aureus	1325	-	+	41	4835	6159	317797	319121	pseudogene_36.9*#36	NZ_LVZT01000002.1	GCF_029852625.1
WP_279748875.1#36|Staphylococcus_aureus	327	-	+	16	6159	6485	317471	317797	WP_000495498.1#36	NZ_LVZT01000002.1	GCF_029852625.1
WP_279748875.1#36|Staphylococcus_aureus	288	-	+	17	6488	6775	317181	317468	WP_000521958.1#36	NZ_LVZT01000002.1	GCF_029852625.1
WP_279748875.1#36|Staphylococcus_aureus	108	-	+	41	7092	7199	316757	316864	pseudogene_36.24*#36	NZ_LVZT01000002.1	GCF_029852625.1
WP_279748875.1#36|Staphylococcus_aureus	795	-	+	1	7311	8105	315851	316645	WP_000581889.1#36	NZ_LVZT01000002.1	GCF_029852625.1
WP_279748875.1#36|Staphylococcus_aureus	123	-	-	12	8109	8231	315725	315847	WP_001790144.1#36	NZ_LVZT01000002.1	GCF_029852625.1
WP_279748875.1#36|Staphylococcus_aureus	192	-	+	9	8666	8857	315099	315290	WP_001224379.1#36	NZ_LVZT01000002.1	GCF_029852625.1
WP_279748875.1#36|Staphylococcus_aureus	186	-	-	15	8996	9181	314775	314960	WP_001791851.1#36	NZ_LVZT01000002.1	GCF_029852625.1
WP_279748875.1#36|Staphylococcus_aureus	282	-	-	14	9117	9398	314558	314839	WP_000220938.1#36	NZ_LVZT01000002.1	GCF_029852625.1
WP_279748875.1#36|Staphylococcus_aureus	696	-	+	4	9687	10382	313574	314269	WP_000217466.1#36	NZ_LVZT01000002.1	GCF_029852625.1
WP_279748875.1#36|Staphylococcus_aureus	423	-	+	2	10633	11055	312901	313323	WP_001034756.1#36	NZ_LVZT01000002.1	GCF_029852625.1
WP_279748875.1#36|Staphylococcus_aureus	420	-	+	2	11322	11741	312215	312634	WP_000038231.1#36	NZ_LVZT01000002.1	GCF_029852625.1
WP_279748875.1#36|Staphylococcus_aureus	420	-	+	2	11759	12178	311778	312197	WP_000037508.1#36	NZ_LVZT01000002.1	GCF_029852625.1
WP_117225248.1#37|Staphylococcus_aureus	1554	+	+	20	-21225	-19672	695446	696999	WP_117225249.1#37	NZ_BDYX01000001.1	GCF_003420735.1
WP_117225248.1#37|Staphylococcus_aureus	1359	+	+	19	-19555	-18197	697116	698474	WP_000481425.1#37	NZ_BDYX01000001.1	GCF_003420735.1
WP_117225248.1#37|Staphylococcus_aureus	102	+	+	24	-17814	-17713	698857	698958	WP_001790696.1#37	NZ_BDYX01000001.1	GCF_003420735.1
WP_117225248.1#37|Staphylococcus_aureus	3057	+	+	3	-17729	-14673	698942	701998	WP_000794590.1#37	NZ_BDYX01000001.1	GCF_003420735.1
WP_117225248.1#37|Staphylococcus_aureus	2823	+	+	3	-13992	-11170	702679	705501	WP_000841422.1#37	NZ_BDYX01000001.1	GCF_003420735.1
WP_117225248.1#37|Staphylococcus_aureus	867	+	+	18	-10990	-10124	705681	706547	WP_000721336.1#37	NZ_BDYX01000001.1	GCF_003420735.1
WP_117225248.1#37|Staphylococcus_aureus	744	+	-	10	-9913	-9170	706758	707501	WP_000386367.1#37	NZ_BDYX01000001.1	GCF_003420735.1
WP_117225248.1#37|Staphylococcus_aureus	357	+	+	10	-8843	-8487	707828	708184	WP_000998869.1#37	NZ_BDYX01000001.1	GCF_003420735.1
WP_117225248.1#37|Staphylococcus_aureus	2964	+	+	3	-8182	-5219	708489	711452	WP_117219034.1#37	NZ_BDYX01000001.1	GCF_003420735.1
WP_117225248.1#37|Staphylococcus_aureus	1194	+	+	11	-4835	-3642	711836	713029	WP_000966099.1#37	NZ_BDYX01000001.1	GCF_003420735.1
WP_117225248.1#37|Staphylococcus_aureus	234	+	+	13	-3661	-3428	713010	713243	WP_001790675.1#37	NZ_BDYX01000001.1	GCF_003420735.1
WP_117225248.1#37|Staphylococcus_aureus	309	+	-	8	-3320	-3012	713351	713659	WP_000217710.1#37	NZ_BDYX01000001.1	GCF_003420735.1
WP_117225248.1#37|Staphylococcus_aureus	267	+	-	7	-2868	-2602	713803	714069	WP_000678764.1#37	NZ_BDYX01000001.1	GCF_003420735.1
WP_117225248.1#37|Staphylococcus_aureus	1809	+	-	6	-2318	-510	714353	716161	WP_001795457.1#37	NZ_BDYX01000001.1	GCF_003420735.1
WP_117225248.1#37|Staphylococcus_aureus	393	+	+	5	-393	-1	716278	716670	WP_000755954.1#37	NZ_BDYX01000001.1	GCF_003420735.1
WP_117225248.1#37|Staphylococcus_aureus	2862	+	+	39	1	2862	716672	719533	WP_117225248.1#37	NZ_BDYX01000001.1	GCF_003420735.1
WP_117225248.1#37|Staphylococcus_aureus	777	+	+	1	3165	3941	719836	720612	WP_001549768.1#37	NZ_BDYX01000001.1	GCF_003420735.1
WP_117225248.1#37|Staphylococcus_aureus	795	+	+	1	4053	4847	720724	721518	WP_000581889.1#37	NZ_BDYX01000001.1	GCF_003420735.1
WP_117225248.1#37|Staphylococcus_aureus	123	+	-	12	4851	4973	721522	721644	WP_001790144.1#37	NZ_BDYX01000001.1	GCF_003420735.1
WP_117225248.1#37|Staphylococcus_aureus	192	+	+	9	5408	5599	722079	722270	WP_001224379.1#37	NZ_BDYX01000001.1	GCF_003420735.1
WP_117225248.1#37|Staphylococcus_aureus	186	+	-	15	5738	5923	722409	722594	WP_001791851.1#37	NZ_BDYX01000001.1	GCF_003420735.1
WP_117225248.1#37|Staphylococcus_aureus	282	+	-	14	5859	6140	722530	722811	WP_000220938.1#37	NZ_BDYX01000001.1	GCF_003420735.1
WP_117225248.1#37|Staphylococcus_aureus	696	+	+	4	6429	7124	723100	723795	WP_000217466.1#37	NZ_BDYX01000001.1	GCF_003420735.1
WP_117225248.1#37|Staphylococcus_aureus	423	+	+	2	7375	7797	724046	724468	WP_001034756.1#37	NZ_BDYX01000001.1	GCF_003420735.1
WP_117225248.1#37|Staphylococcus_aureus	420	+	+	2	8064	8483	724735	725154	WP_000038231.1#37	NZ_BDYX01000001.1	GCF_003420735.1
WP_117225248.1#37|Staphylococcus_aureus	420	+	+	2	8501	8920	725172	725591	WP_000037508.1#37	NZ_BDYX01000001.1	GCF_003420735.1
WP_117225248.1#37|Staphylococcus_aureus	423	+	+	21	9372	9794	726043	726465	WP_001146763.1#37	NZ_BDYX01000001.1	GCF_003420735.1
WP_117225248.1#37|Staphylococcus_aureus	1539	+	-	22	9906	11444	726577	728115	WP_000202037.1#37	NZ_BDYX01000001.1	GCF_003420735.1
WP_117225248.1#37|Staphylococcus_aureus	819	+	+	41	11677	12495	728348	729166	pseudogene_37.5*#37	NZ_BDYX01000001.1	GCF_003420735.1
WP_117225248.1#37|Staphylococcus_aureus	366	+	+	27	12758	13123	729429	729794	WP_000910581.1#37	NZ_BDYX01000001.1	GCF_003420735.1
WP_117225248.1#37|Staphylococcus_aureus	822	+	+	23	13990	14811	730661	731482	WP_001081682.1#37	NZ_BDYX01000001.1	GCF_003420735.1
WP_031925027.1#38|Staphylococcus_aureus_WAMC6013	1359	-	+	19	-20798	-19440	458174	459532	WP_000481425.1#38	NZ_KI974020.1	GCF_000538495.1
WP_031925027.1#38|Staphylococcus_aureus_WAMC6013	102	-	+	24	-19056	-18955	457689	457790	WP_001790696.1#38	NZ_KI974020.1	GCF_000538495.1
WP_031925027.1#38|Staphylococcus_aureus_WAMC6013	3057	-	+	3	-18971	-15915	454649	457705	WP_000794589.1#38	NZ_KI974020.1	GCF_000538495.1
WP_031925027.1#38|Staphylococcus_aureus_WAMC6013	2738	-	+	3	-15233	-12496	451230	453967	WP_031925028.1#38	NZ_KI974020.1	GCF_000538495.1
WP_031925027.1#38|Staphylococcus_aureus_WAMC6013	844	-	+	41	-12395	-11552	450286	451129	pseudogene_38.17*#38	NZ_KI974020.1	GCF_000538495.1
WP_031925027.1#38|Staphylococcus_aureus_WAMC6013	867	-	+	18	-11372	-10506	449240	450106	WP_000721336.1#38	NZ_KI974020.1	GCF_000538495.1
WP_031925027.1#38|Staphylococcus_aureus_WAMC6013	744	-	-	10	-10295	-9552	448286	449029	WP_000386366.1#38	NZ_KI974020.1	GCF_000538495.1
WP_031925027.1#38|Staphylococcus_aureus_WAMC6013	357	-	+	10	-9227	-8871	447605	447961	WP_000998869.1#38	NZ_KI974020.1	GCF_000538495.1
WP_031925027.1#38|Staphylococcus_aureus_WAMC6013	3347	-	+	41	-8565	-5219	443953	447299	pseudogene_38.29*#38	NZ_KI974020.1	GCF_000538495.1
WP_031925027.1#38|Staphylococcus_aureus_WAMC6013	1194	-	+	11	-4835	-3642	442376	443569	WP_000966099.1#38	NZ_KI974020.1	GCF_000538495.1
WP_031925027.1#38|Staphylococcus_aureus_WAMC6013	234	-	+	13	-3661	-3428	442162	442395	WP_001790675.1#38	NZ_KI974020.1	GCF_000538495.1
WP_031925027.1#38|Staphylococcus_aureus_WAMC6013	309	-	-	8	-3320	-3012	441746	442054	WP_000217710.1#38	NZ_KI974020.1	GCF_000538495.1
WP_031925027.1#38|Staphylococcus_aureus_WAMC6013	267	-	-	7	-2868	-2602	441336	441602	WP_000678764.1#38	NZ_KI974020.1	GCF_000538495.1
WP_031925027.1#38|Staphylococcus_aureus_WAMC6013	1809	-	-	6	-2318	-510	439244	441052	WP_001795457.1#38	NZ_KI974020.1	GCF_000538495.1
WP_031925027.1#38|Staphylococcus_aureus_WAMC6013	393	-	+	5	-393	-1	438735	439127	WP_000755954.1#38	NZ_KI974020.1	GCF_000538495.1
WP_031925027.1#38|Staphylococcus_aureus_WAMC6013	2862	-	+	39	1	2862	435872	438733	WP_031925027.1#38	NZ_KI974020.1	GCF_000538495.1
WP_031925027.1#38|Staphylococcus_aureus_WAMC6013	777	-	+	1	3165	3941	434793	435569	WP_001549768.1#38	NZ_KI974020.1	GCF_000538495.1
WP_031925027.1#38|Staphylococcus_aureus_WAMC6013	108	-	+	41	7091	7198	431536	431643	pseudogene_38.11*#38	NZ_KI974020.1	GCF_000538495.1
WP_031925027.1#38|Staphylococcus_aureus_WAMC6013	1325	-	+	41	4834	6158	432576	433900	pseudogene_38.19*#38	NZ_KI974020.1	GCF_000538495.1
WP_031925027.1#38|Staphylococcus_aureus_WAMC6013	327	-	+	16	6158	6484	432250	432576	WP_000495498.1#38	NZ_KI974020.1	GCF_000538495.1
WP_031925027.1#38|Staphylococcus_aureus_WAMC6013	288	-	+	17	6487	6774	431960	432247	WP_000521958.1#38	NZ_KI974020.1	GCF_000538495.1
WP_031925027.1#38|Staphylococcus_aureus_WAMC6013	108	-	+	41	7091	7198	431536	431643	pseudogene_38.11*#38	NZ_KI974020.1	GCF_000538495.1
WP_031925027.1#38|Staphylococcus_aureus_WAMC6013	795	-	+	1	7310	8104	430630	431424	WP_000581889.1#38	NZ_KI974020.1	GCF_000538495.1
WP_031925027.1#38|Staphylococcus_aureus_WAMC6013	123	-	-	12	8108	8230	430504	430626	WP_001790144.1#38	NZ_KI974020.1	GCF_000538495.1
WP_031925027.1#38|Staphylococcus_aureus_WAMC6013	192	-	+	9	8665	8856	429878	430069	WP_001224379.1#38	NZ_KI974020.1	GCF_000538495.1
WP_031925027.1#38|Staphylococcus_aureus_WAMC6013	186	-	-	15	8995	9180	429554	429739	WP_001791851.1#38	NZ_KI974020.1	GCF_000538495.1
WP_031925027.1#38|Staphylococcus_aureus_WAMC6013	282	-	-	14	9116	9397	429337	429618	WP_000220938.1#38	NZ_KI974020.1	GCF_000538495.1
WP_031925027.1#38|Staphylococcus_aureus_WAMC6013	696	-	+	4	9686	10381	428353	429048	WP_000217466.1#38	NZ_KI974020.1	GCF_000538495.1
WP_031925027.1#38|Staphylococcus_aureus_WAMC6013	423	-	+	2	10632	11054	427680	428102	WP_001034756.1#38	NZ_KI974020.1	GCF_000538495.1
WP_031925027.1#38|Staphylococcus_aureus_WAMC6013	420	-	+	2	11321	11740	426994	427413	WP_000038231.1#38	NZ_KI974020.1	GCF_000538495.1
WP_031925027.1#38|Staphylococcus_aureus_WAMC6013	420	-	+	2	11758	12177	426557	426976	WP_000037508.1#38	NZ_KI974020.1	GCF_000538495.1
WP_055350801.1#39|Staphylococcus_aureus	1554	-	+	20	-21227	-19674	158937	160490	WP_000876663.1#39	NZ_CFQG01000003.1	GCF_001353855.1
WP_055350801.1#39|Staphylococcus_aureus	1359	-	+	19	-19557	-18199	157462	158820	WP_000481425.1#39	NZ_CFQG01000003.1	GCF_001353855.1
WP_055350801.1#39|Staphylococcus_aureus	102	-	+	24	-17815	-17714	156977	157078	WP_001790696.1#39	NZ_CFQG01000003.1	GCF_001353855.1
WP_055350801.1#39|Staphylococcus_aureus	3057	-	+	3	-17730	-14674	153937	156993	WP_000794589.1#39	NZ_CFQG01000003.1	GCF_001353855.1
WP_055350801.1#39|Staphylococcus_aureus	2823	-	+	3	-13992	-11170	150433	153255	WP_000841422.1#39	NZ_CFQG01000003.1	GCF_001353855.1
WP_055350801.1#39|Staphylococcus_aureus	867	-	+	18	-10990	-10124	149387	150253	WP_000721336.1#39	NZ_CFQG01000003.1	GCF_001353855.1
WP_055350801.1#39|Staphylococcus_aureus	744	-	-	10	-9913	-9170	148433	149176	WP_000386366.1#39	NZ_CFQG01000003.1	GCF_001353855.1
WP_055350801.1#39|Staphylococcus_aureus	357	-	+	10	-8843	-8487	147750	148106	WP_000998869.1#39	NZ_CFQG01000003.1	GCF_001353855.1
WP_055350801.1#39|Staphylococcus_aureus	2963	-	+	41	-8181	-5219	144482	147444	pseudogene_39.18*#39	NZ_CFQG01000003.1	GCF_001353855.1
WP_055350801.1#39|Staphylococcus_aureus	1194	-	+	11	-4835	-3642	142905	144098	WP_000966099.1#39	NZ_CFQG01000003.1	GCF_001353855.1
WP_055350801.1#39|Staphylococcus_aureus	234	-	+	13	-3661	-3428	142691	142924	WP_001790675.1#39	NZ_CFQG01000003.1	GCF_001353855.1
WP_055350801.1#39|Staphylococcus_aureus	309	-	-	8	-3320	-3012	142275	142583	WP_000217710.1#39	NZ_CFQG01000003.1	GCF_001353855.1
WP_055350801.1#39|Staphylococcus_aureus	267	-	-	7	-2868	-2602	141865	142131	WP_000678764.1#39	NZ_CFQG01000003.1	GCF_001353855.1
WP_055350801.1#39|Staphylococcus_aureus	1809	-	-	6	-2318	-510	139773	141581	WP_001795457.1#39	NZ_CFQG01000003.1	GCF_001353855.1
WP_055350801.1#39|Staphylococcus_aureus	393	-	+	5	-393	-1	139264	139656	WP_000755954.1#39	NZ_CFQG01000003.1	GCF_001353855.1
WP_055350801.1#39|Staphylococcus_aureus	2862	-	+	39	1	2862	136401	139262	WP_055350801.1#39	NZ_CFQG01000003.1	GCF_001353855.1
WP_055350801.1#39|Staphylococcus_aureus	774	-	+	1	3168	3941	135322	136095	WP_001792494.1#39	NZ_CFQG01000003.1	GCF_001353855.1
WP_055350801.1#39|Staphylococcus_aureus	785	-	+	41	4053	4837	134426	135210	pseudogene_39.11*#39	NZ_CFQG01000003.1	GCF_001353855.1
WP_055350801.1#39|Staphylococcus_aureus	1325	-	+	41	4834	6158	133105	134429	pseudogene_39.17*#39	NZ_CFQG01000003.1	GCF_001353855.1
WP_055350801.1#39|Staphylococcus_aureus	327	-	+	16	6158	6484	132779	133105	WP_000495498.1#39	NZ_CFQG01000003.1	GCF_001353855.1
WP_055350801.1#39|Staphylococcus_aureus	288	-	+	17	6487	6774	132489	132776	WP_000521958.1#39	NZ_CFQG01000003.1	GCF_001353855.1
WP_055350801.1#39|Staphylococcus_aureus	108	-	+	41	7091	7198	132065	132172	pseudogene_39.16*#39	NZ_CFQG01000003.1	GCF_001353855.1
WP_055350801.1#39|Staphylococcus_aureus	795	-	+	1	7310	8104	131159	131953	WP_000581889.1#39	NZ_CFQG01000003.1	GCF_001353855.1
WP_055350801.1#39|Staphylococcus_aureus	123	-	-	12	8108	8230	131033	131155	WP_001790144.1#39	NZ_CFQG01000003.1	GCF_001353855.1
WP_055350801.1#39|Staphylococcus_aureus	192	-	+	9	8665	8856	130407	130598	WP_001224379.1#39	NZ_CFQG01000003.1	GCF_001353855.1
WP_055350801.1#39|Staphylococcus_aureus	186	-	-	15	8995	9180	130083	130268	WP_001791851.1#39	NZ_CFQG01000003.1	GCF_001353855.1
WP_055350801.1#39|Staphylococcus_aureus	282	-	-	14	9116	9397	129866	130147	WP_000220938.1#39	NZ_CFQG01000003.1	GCF_001353855.1
WP_055350801.1#39|Staphylococcus_aureus	696	-	+	4	9686	10381	128882	129577	WP_000217466.1#39	NZ_CFQG01000003.1	GCF_001353855.1
WP_055350801.1#39|Staphylococcus_aureus	423	-	+	2	10632	11054	128209	128631	WP_001034756.1#39	NZ_CFQG01000003.1	GCF_001353855.1
WP_055350801.1#39|Staphylococcus_aureus	420	-	+	2	11321	11740	127523	127942	WP_000038231.1#39	NZ_CFQG01000003.1	GCF_001353855.1
WP_055350801.1#39|Staphylococcus_aureus	420	-	+	2	11758	12177	127086	127505	WP_000037508.1#39	NZ_CFQG01000003.1	GCF_001353855.1
WP_200708179.1#40|Staphylococcus_aureus	1554	-	+	20	-21182	-19629	155538	157091	WP_000876663.1#40	NZ_JAEOVG010000001.1	GCF_016621745.1
WP_200708179.1#40|Staphylococcus_aureus	1359	-	+	19	-19512	-18154	154063	155421	WP_000481425.1#40	NZ_JAEOVG010000001.1	GCF_016621745.1
WP_200708179.1#40|Staphylococcus_aureus	102	-	+	24	-17770	-17669	153578	153679	WP_001790696.1#40	NZ_JAEOVG010000001.1	GCF_016621745.1
WP_200708179.1#40|Staphylococcus_aureus	3081	-	+	3	-17709	-14629	150538	153618	WP_152754180.1#40	NZ_JAEOVG010000001.1	GCF_016621745.1
WP_200708179.1#40|Staphylococcus_aureus	2781	-	+	41	-13947	-11167	147076	149856	pseudogene_40.30*#40	NZ_JAEOVG010000001.1	GCF_016621745.1
WP_200708179.1#40|Staphylococcus_aureus	867	-	+	18	-10987	-10121	146030	146896	WP_000721336.1#40	NZ_JAEOVG010000001.1	GCF_016621745.1
WP_200708179.1#40|Staphylococcus_aureus	777	-	-	10	-9910	-9134	145043	145819	WP_001792489.1#40	NZ_JAEOVG010000001.1	GCF_016621745.1
WP_200708179.1#40|Staphylococcus_aureus	357	-	+	10	-8843	-8487	144396	144752	WP_000998869.1#40	NZ_JAEOVG010000001.1	GCF_016621745.1
WP_200708179.1#40|Staphylococcus_aureus	2963	-	+	41	-8181	-5219	141128	144090	pseudogene_40.1*#40	NZ_JAEOVG010000001.1	GCF_016621745.1
WP_200708179.1#40|Staphylococcus_aureus	1194	-	+	11	-4835	-3642	139551	140744	WP_000966099.1#40	NZ_JAEOVG010000001.1	GCF_016621745.1
WP_200708179.1#40|Staphylococcus_aureus	234	-	+	13	-3661	-3428	139337	139570	WP_072386983.1#40	NZ_JAEOVG010000001.1	GCF_016621745.1
WP_200708179.1#40|Staphylococcus_aureus	309	-	-	8	-3320	-3012	138921	139229	WP_000217710.1#40	NZ_JAEOVG010000001.1	GCF_016621745.1
WP_200708179.1#40|Staphylococcus_aureus	267	-	-	7	-2868	-2602	138511	138777	WP_000678764.1#40	NZ_JAEOVG010000001.1	GCF_016621745.1
WP_200708179.1#40|Staphylococcus_aureus	1809	-	-	6	-2318	-510	136419	138227	WP_001795457.1#40	NZ_JAEOVG010000001.1	GCF_016621745.1
WP_200708179.1#40|Staphylococcus_aureus	393	-	+	5	-393	-1	135910	136302	WP_000755954.1#40	NZ_JAEOVG010000001.1	GCF_016621745.1
WP_200708179.1#40|Staphylococcus_aureus	2862	-	+	39	1	2862	133047	135908	WP_200708179.1#40	NZ_JAEOVG010000001.1	GCF_016621745.1
WP_200708179.1#40|Staphylococcus_aureus	774	-	+	1	3168	3941	131968	132741	WP_001792494.1#40	NZ_JAEOVG010000001.1	GCF_016621745.1
WP_200708179.1#40|Staphylococcus_aureus	795	-	+	1	4053	4847	131062	131856	WP_000581889.1#40	NZ_JAEOVG010000001.1	GCF_016621745.1
WP_200708179.1#40|Staphylococcus_aureus	123	-	-	12	4851	4973	130936	131058	WP_001790144.1#40	NZ_JAEOVG010000001.1	GCF_016621745.1
WP_200708179.1#40|Staphylococcus_aureus	192	-	+	9	5408	5599	130310	130501	WP_001224379.1#40	NZ_JAEOVG010000001.1	GCF_016621745.1
WP_200708179.1#40|Staphylococcus_aureus	186	-	-	15	5738	5923	129986	130171	WP_001791851.1#40	NZ_JAEOVG010000001.1	GCF_016621745.1
WP_200708179.1#40|Staphylococcus_aureus	819	-	-	41	11677	12495	123414	124232	pseudogene_40.3*#40	NZ_JAEOVG010000001.1	GCF_016621745.1
WP_200708179.1#40|Staphylococcus_aureus	696	-	+	4	6429	7124	128785	129480	WP_000217466.1#40	NZ_JAEOVG010000001.1	GCF_016621745.1
WP_200708179.1#40|Staphylococcus_aureus	423	-	+	2	7375	7797	128112	128534	WP_001034756.1#40	NZ_JAEOVG010000001.1	GCF_016621745.1
WP_200708179.1#40|Staphylococcus_aureus	420	-	+	2	8064	8483	127426	127845	WP_000038231.1#40	NZ_JAEOVG010000001.1	GCF_016621745.1
WP_200708179.1#40|Staphylococcus_aureus	420	-	+	2	8501	8920	126989	127408	WP_000037508.1#40	NZ_JAEOVG010000001.1	GCF_016621745.1
WP_200708179.1#40|Staphylococcus_aureus	423	-	+	21	9372	9794	126115	126537	WP_001146763.1#40	NZ_JAEOVG010000001.1	GCF_016621745.1
WP_200708179.1#40|Staphylococcus_aureus	1539	-	-	22	9906	11444	124465	126003	WP_000202037.1#40	NZ_JAEOVG010000001.1	GCF_016621745.1
WP_200708179.1#40|Staphylococcus_aureus	819	-	+	41	11677	12495	123414	124232	pseudogene_40.3*#40	NZ_JAEOVG010000001.1	GCF_016621745.1
WP_200708179.1#40|Staphylococcus_aureus	366	-	+	27	12758	13123	122786	123151	WP_000910581.1#40	NZ_JAEOVG010000001.1	GCF_016621745.1
WP_200708179.1#40|Staphylococcus_aureus	822	-	+	23	13990	14811	121098	121919	WP_001081682.1#40	NZ_JAEOVG010000001.1	GCF_016621745.1
WP_249979793.1#41|Staphylococcus_aureus	1727	+	+	41	-8281	-6555	360	2086	pseudogene_41.6*#41	NZ_JAMJGG010000049.1	GCF_023544925.1
WP_249979793.1#41|Staphylococcus_aureus	1239	+	+	41	-6457	-5219	2184	3422	pseudogene_41.0*#41	NZ_JAMJGG010000049.1	GCF_023544925.1
WP_249979793.1#41|Staphylococcus_aureus	1194	+	+	11	-4835	-3642	3806	4999	WP_000966099.1#41	NZ_JAMJGG010000049.1	GCF_023544925.1
WP_249979793.1#41|Staphylococcus_aureus	234	+	+	13	-3661	-3428	4980	5213	WP_001790675.1#41	NZ_JAMJGG010000049.1	GCF_023544925.1
WP_249979793.1#41|Staphylococcus_aureus	309	+	-	8	-3320	-3012	5321	5629	WP_000217710.1#41	NZ_JAMJGG010000049.1	GCF_023544925.1
WP_249979793.1#41|Staphylococcus_aureus	267	+	-	7	-2868	-2602	5773	6039	WP_000678764.1#41	NZ_JAMJGG010000049.1	GCF_023544925.1
WP_249979793.1#41|Staphylococcus_aureus	1809	+	-	6	-2318	-510	6323	8131	WP_001795457.1#41	NZ_JAMJGG010000049.1	GCF_023544925.1
WP_249979793.1#41|Staphylococcus_aureus	393	+	+	5	-393	-1	8248	8640	WP_000755954.1#41	NZ_JAMJGG010000049.1	GCF_023544925.1
WP_249979793.1#41|Staphylococcus_aureus	2862	+	+	39	1	2862	8642	11503	WP_249979793.1#41	NZ_JAMJGG010000049.1	GCF_023544925.1
WP_249979793.1#41|Staphylococcus_aureus	777	+	+	1	3165	3941	11806	12582	WP_001549768.1#41	NZ_JAMJGG010000049.1	GCF_023544925.1
WP_249979793.1#41|Staphylococcus_aureus	785	+	+	41	4053	4837	12694	13478	pseudogene_41.27*#41	NZ_JAMJGG010000049.1	GCF_023544925.1
WP_249979793.1#41|Staphylococcus_aureus	1325	+	+	41	4834	6158	13475	14799	pseudogene_41.30*#41	NZ_JAMJGG010000049.1	GCF_023544925.1
WP_249979793.1#41|Staphylococcus_aureus	327	+	+	16	6158	6484	14799	15125	WP_000495498.1#41	NZ_JAMJGG010000049.1	GCF_023544925.1
WP_249979793.1#41|Staphylococcus_aureus	228	+	+	17	6535	6762	15176	15403	WP_284038994.1#41	NZ_JAMJGG010000049.1	GCF_023544925.1
WP_070858760.1#42|Staphylococcus_aureus	761	+	+	41	-5979	-5219	1	761	pseudogene_42.19*#42	NZ_KV839356.1	GCF_001838895.1
WP_070858760.1#42|Staphylococcus_aureus	1194	+	+	11	-4835	-3642	1145	2338	WP_000966099.1#42	NZ_KV839356.1	GCF_001838895.1
WP_070858760.1#42|Staphylococcus_aureus	234	+	+	13	-3661	-3428	2319	2552	WP_001790675.1#42	NZ_KV839356.1	GCF_001838895.1
WP_070858760.1#42|Staphylococcus_aureus	309	+	-	8	-3320	-3012	2660	2968	WP_000217710.1#42	NZ_KV839356.1	GCF_001838895.1
WP_070858760.1#42|Staphylococcus_aureus	267	+	-	7	-2868	-2602	3112	3378	WP_000678764.1#42	NZ_KV839356.1	GCF_001838895.1
WP_070858760.1#42|Staphylococcus_aureus	1809	+	-	6	-2318	-510	3662	5470	WP_001795457.1#42	NZ_KV839356.1	GCF_001838895.1
WP_070858760.1#42|Staphylococcus_aureus	393	+	+	5	-393	-1	5587	5979	WP_000755954.1#42	NZ_KV839356.1	GCF_001838895.1
WP_070858760.1#42|Staphylococcus_aureus	2862	+	+	39	1	2862	5981	8842	WP_070858760.1#42	NZ_KV839356.1	GCF_001838895.1
WP_070858760.1#42|Staphylococcus_aureus	777	+	+	1	3165	3941	9145	9921	WP_001549768.1#42	NZ_KV839356.1	GCF_001838895.1
WP_070858760.1#42|Staphylococcus_aureus	785	+	+	41	4053	4837	10033	10817	pseudogene_42.28*#42	NZ_KV839356.1	GCF_001838895.1
WP_070858760.1#42|Staphylococcus_aureus	1325	+	+	41	4834	6158	10814	12138	pseudogene_42.15*#42	NZ_KV839356.1	GCF_001838895.1
WP_070858760.1#42|Staphylococcus_aureus	327	+	+	16	6158	6484	12138	12464	WP_000495498.1#42	NZ_KV839356.1	GCF_001838895.1
WP_070858760.1#42|Staphylococcus_aureus	288	+	+	17	6487	6774	12467	12754	WP_000521958.1#42	NZ_KV839356.1	GCF_001838895.1
WP_070858760.1#42|Staphylococcus_aureus	108	+	+	41	7091	7198	13071	13178	pseudogene_42.2*#42	NZ_KV839356.1	GCF_001838895.1
WP_070858760.1#42|Staphylococcus_aureus	795	+	+	1	7310	8104	13290	14084	WP_000581889.1#42	NZ_KV839356.1	GCF_001838895.1
WP_070858760.1#42|Staphylococcus_aureus	123	+	-	12	8108	8230	14088	14210	WP_001790144.1#42	NZ_KV839356.1	GCF_001838895.1
WP_070858760.1#42|Staphylococcus_aureus	192	+	+	9	8665	8856	14645	14836	WP_001224379.1#42	NZ_KV839356.1	GCF_001838895.1
WP_070858760.1#42|Staphylococcus_aureus	186	+	-	15	8995	9180	14975	15160	WP_001791851.1#42	NZ_KV839356.1	GCF_001838895.1
WP_070858760.1#42|Staphylococcus_aureus	282	+	-	14	9116	9397	15096	15377	WP_000220938.1#42	NZ_KV839356.1	GCF_001838895.1
WP_070858760.1#42|Staphylococcus_aureus	696	+	+	4	9686	10381	15666	16361	WP_000217466.1#42	NZ_KV839356.1	GCF_001838895.1
WP_070858760.1#42|Staphylococcus_aureus	420	+	+	2	10632	11051	16612	17031	WP_001034754.1#42	NZ_KV839356.1	GCF_001838895.1
WP_070858760.1#42|Staphylococcus_aureus	423	+	+	2	11069	11491	17049	17471	WP_052996502.1#42	NZ_KV839356.1	GCF_001838895.1
WP_070858760.1#42|Staphylococcus_aureus	420	+	+	2	11758	12177	17738	18157	WP_070858764.1#42	NZ_KV839356.1	GCF_001838895.1
WP_123090485.1#44|Staphylococcus_aureus	1554	+	+	20	-21240	-19687	59948	61501	WP_000876663.1#44	NZ_RIXW01000003.1	GCF_003720445.1
WP_123090485.1#44|Staphylococcus_aureus	1359	+	+	19	-19570	-18212	61618	62976	WP_000481425.1#44	NZ_RIXW01000003.1	GCF_003720445.1
WP_123090485.1#44|Staphylococcus_aureus	102	+	+	24	-17828	-17727	63360	63461	WP_001790696.1#44	NZ_RIXW01000003.1	GCF_003720445.1
WP_123090485.1#44|Staphylococcus_aureus	3057	+	+	41	-17743	-14687	63445	66501	pseudogene_44.5*#44	NZ_RIXW01000003.1	GCF_003720445.1
WP_123090485.1#44|Staphylococcus_aureus	2823	+	+	3	-14005	-11183	67183	70005	WP_123090483.1#44	NZ_RIXW01000003.1	GCF_003720445.1
WP_123090485.1#44|Staphylococcus_aureus	867	+	+	18	-11003	-10137	70185	71051	WP_000721336.1#44	NZ_RIXW01000003.1	GCF_003720445.1
WP_123090485.1#44|Staphylococcus_aureus	744	+	-	10	-9926	-9183	71262	72005	WP_000386367.1#44	NZ_RIXW01000003.1	GCF_003720445.1
WP_123090485.1#44|Staphylococcus_aureus	357	+	+	10	-8857	-8501	72331	72687	WP_000998869.1#44	NZ_RIXW01000003.1	GCF_003720445.1
WP_123090485.1#44|Staphylococcus_aureus	2964	+	+	3	-8195	-5232	72993	75956	WP_001205090.1#44	NZ_RIXW01000003.1	GCF_003720445.1
WP_123090485.1#44|Staphylococcus_aureus	1194	+	+	11	-4848	-3655	76340	77533	WP_000966099.1#44	NZ_RIXW01000003.1	GCF_003720445.1
WP_123090485.1#44|Staphylococcus_aureus	234	+	+	13	-3674	-3441	77514	77747	WP_001790675.1#44	NZ_RIXW01000003.1	GCF_003720445.1
WP_123090485.1#44|Staphylococcus_aureus	309	+	-	8	-3333	-3025	77855	78163	WP_000217710.1#44	NZ_RIXW01000003.1	GCF_003720445.1
WP_123090485.1#44|Staphylococcus_aureus	267	+	-	7	-2881	-2615	78307	78573	WP_000678764.1#44	NZ_RIXW01000003.1	GCF_003720445.1
WP_123090485.1#44|Staphylococcus_aureus	1809	+	-	6	-2331	-523	78857	80665	WP_123090484.1#44	NZ_RIXW01000003.1	GCF_003720445.1
WP_123090485.1#44|Staphylococcus_aureus	393	+	+	5	-393	-1	80795	81187	WP_000755954.1#44	NZ_RIXW01000003.1	GCF_003720445.1
WP_123090485.1#44|Staphylococcus_aureus	2862	+	+	39	1	2862	81189	84050	WP_123090485.1#44	NZ_RIXW01000003.1	GCF_003720445.1
WP_123090485.1#44|Staphylococcus_aureus	777	+	+	1	3165	3941	84353	85129	WP_001549768.1#44	NZ_RIXW01000003.1	GCF_003720445.1
WP_123090485.1#44|Staphylococcus_aureus	786	+	+	1	4053	4838	85241	86026	WP_000581876.1#44	NZ_RIXW01000003.1	GCF_003720445.1
WP_123090485.1#44|Staphylococcus_aureus	1325	+	+	41	4835	6159	86023	87347	pseudogene_44.4*#44	NZ_RIXW01000003.1	GCF_003720445.1
WP_123090485.1#44|Staphylococcus_aureus	327	+	+	16	6159	6485	87347	87673	WP_000495498.1#44	NZ_RIXW01000003.1	GCF_003720445.1
WP_123090485.1#44|Staphylococcus_aureus	288	+	+	17	6488	6775	87676	87963	WP_000521958.1#44	NZ_RIXW01000003.1	GCF_003720445.1
WP_123090485.1#44|Staphylococcus_aureus	108	+	+	41	7092	7199	88280	88387	pseudogene_44.15*#44	NZ_RIXW01000003.1	GCF_003720445.1
WP_123090485.1#44|Staphylococcus_aureus	795	+	+	1	7311	8105	88499	89293	WP_000581889.1#44	NZ_RIXW01000003.1	GCF_003720445.1
WP_123090485.1#44|Staphylococcus_aureus	123	+	-	12	8109	8231	89297	89419	WP_001790144.1#44	NZ_RIXW01000003.1	GCF_003720445.1
WP_123090485.1#44|Staphylococcus_aureus	192	+	+	9	8666	8857	89854	90045	WP_001224379.1#44	NZ_RIXW01000003.1	GCF_003720445.1
WP_123090485.1#44|Staphylococcus_aureus	186	+	-	15	8996	9181	90184	90369	WP_001791851.1#44	NZ_RIXW01000003.1	GCF_003720445.1
WP_123090485.1#44|Staphylococcus_aureus	282	+	-	14	9117	9398	90305	90586	WP_000220938.1#44	NZ_RIXW01000003.1	GCF_003720445.1
WP_123090485.1#44|Staphylococcus_aureus	696	+	+	4	9687	10382	90875	91570	WP_000217466.1#44	NZ_RIXW01000003.1	GCF_003720445.1
WP_123090485.1#44|Staphylococcus_aureus	423	+	+	2	10633	11055	91821	92243	WP_001034756.1#44	NZ_RIXW01000003.1	GCF_003720445.1
WP_123090485.1#44|Staphylococcus_aureus	420	+	+	2	11322	11741	92510	92929	WP_000038231.1#44	NZ_RIXW01000003.1	GCF_003720445.1
WP_123090485.1#44|Staphylococcus_aureus	420	+	+	2	11759	12178	92947	93366	WP_000037508.1#44	NZ_RIXW01000003.1	GCF_003720445.1
WP_264357980.1#45|Staphylococcus_aureus	1554	-	+	20	-20839	-19286	184745	186298	WP_000876663.1#45	NZ_JAPCII010000002.1	GCF_025909995.1
WP_264357980.1#45|Staphylococcus_aureus	1359	-	+	19	-19169	-17811	183270	184628	WP_000481425.1#45	NZ_JAPCII010000002.1	GCF_025909995.1
WP_264357980.1#45|Staphylococcus_aureus	102	-	+	24	-17428	-17327	182786	182887	WP_001790696.1#45	NZ_JAPCII010000002.1	GCF_025909995.1
WP_264357980.1#45|Staphylococcus_aureus	3057	-	+	3	-17343	-14287	179746	182802	WP_154801134.1#45	NZ_JAPCII010000002.1	GCF_025909995.1
WP_264357980.1#45|Staphylococcus_aureus	2823	-	+	3	-13605	-10783	176242	179064	WP_000841422.1#45	NZ_JAPCII010000002.1	GCF_025909995.1
WP_264357980.1#45|Staphylococcus_aureus	867	-	+	18	-10603	-9737	175196	176062	WP_000721336.1#45	NZ_JAPCII010000002.1	GCF_025909995.1
WP_264357980.1#45|Staphylococcus_aureus	744	-	-	10	-9526	-8783	174242	174985	WP_000386369.1#45	NZ_JAPCII010000002.1	GCF_025909995.1
WP_264357980.1#45|Staphylococcus_aureus	357	-	+	10	-8459	-8103	173562	173918	WP_000998869.1#45	NZ_JAPCII010000002.1	GCF_025909995.1
WP_264357980.1#45|Staphylococcus_aureus	2580	-	+	3	-7798	-5219	170678	173257	WP_031811316.1#45	NZ_JAPCII010000002.1	GCF_025909995.1
WP_264357980.1#45|Staphylococcus_aureus	1194	-	+	11	-4835	-3642	169101	170294	WP_000966099.1#45	NZ_JAPCII010000002.1	GCF_025909995.1
WP_264357980.1#45|Staphylococcus_aureus	234	-	+	13	-3661	-3428	168887	169120	WP_001790675.1#45	NZ_JAPCII010000002.1	GCF_025909995.1
WP_264357980.1#45|Staphylococcus_aureus	309	-	-	8	-3320	-3012	168471	168779	WP_000217710.1#45	NZ_JAPCII010000002.1	GCF_025909995.1
WP_264357980.1#45|Staphylococcus_aureus	267	-	-	7	-2868	-2602	168061	168327	WP_000678764.1#45	NZ_JAPCII010000002.1	GCF_025909995.1
WP_264357980.1#45|Staphylococcus_aureus	1809	-	-	6	-2318	-510	165969	167777	WP_001795457.1#45	NZ_JAPCII010000002.1	GCF_025909995.1
WP_264357980.1#45|Staphylococcus_aureus	393	-	+	5	-393	-1	165460	165852	WP_000755954.1#45	NZ_JAPCII010000002.1	GCF_025909995.1
WP_264357980.1#45|Staphylococcus_aureus	2862	-	+	39	1	2862	162597	165458	WP_264357980.1#45	NZ_JAPCII010000002.1	GCF_025909995.1
WP_264357980.1#45|Staphylococcus_aureus	774	-	+	1	3168	3941	161518	162291	WP_001792494.1#45	NZ_JAPCII010000002.1	GCF_025909995.1
WP_264357980.1#45|Staphylococcus_aureus	786	-	+	1	4053	4838	160621	161406	WP_115276686.1#45	NZ_JAPCII010000002.1	GCF_025909995.1
WP_264357980.1#45|Staphylococcus_aureus	1325	-	+	41	4835	6159	159300	160624	pseudogene_45.21*#45	NZ_JAPCII010000002.1	GCF_025909995.1
WP_264357980.1#45|Staphylococcus_aureus	327	-	+	16	6159	6485	158974	159300	WP_000495498.1#45	NZ_JAPCII010000002.1	GCF_025909995.1
WP_264357980.1#45|Staphylococcus_aureus	288	-	+	17	6488	6775	158684	158971	WP_000521958.1#45	NZ_JAPCII010000002.1	GCF_025909995.1
WP_264357980.1#45|Staphylococcus_aureus	108	-	+	41	7092	7199	158260	158367	pseudogene_45.20*#45	NZ_JAPCII010000002.1	GCF_025909995.1
WP_264357980.1#45|Staphylococcus_aureus	795	-	+	1	7311	8105	157354	158148	WP_115276685.1#45	NZ_JAPCII010000002.1	GCF_025909995.1
WP_264357980.1#45|Staphylococcus_aureus	123	-	-	12	8109	8231	157228	157350	WP_001790144.1#45	NZ_JAPCII010000002.1	GCF_025909995.1
WP_264357980.1#45|Staphylococcus_aureus	192	-	+	9	8666	8857	156602	156793	WP_001224379.1#45	NZ_JAPCII010000002.1	GCF_025909995.1
WP_264357980.1#45|Staphylococcus_aureus	186	-	-	15	8996	9181	156278	156463	WP_001791851.1#45	NZ_JAPCII010000002.1	GCF_025909995.1
WP_264357980.1#45|Staphylococcus_aureus	282	-	-	14	9117	9398	156061	156342	WP_000220938.1#45	NZ_JAPCII010000002.1	GCF_025909995.1
WP_264357980.1#45|Staphylococcus_aureus	696	-	+	4	9687	10382	155077	155772	WP_000217466.1#45	NZ_JAPCII010000002.1	GCF_025909995.1
WP_264357980.1#45|Staphylococcus_aureus	423	-	+	2	10633	11055	154404	154826	WP_001034756.1#45	NZ_JAPCII010000002.1	GCF_025909995.1
WP_264357980.1#45|Staphylococcus_aureus	420	-	+	2	11322	11741	153718	154137	WP_000038231.1#45	NZ_JAPCII010000002.1	GCF_025909995.1
WP_264357980.1#45|Staphylococcus_aureus	420	-	+	2	11759	12178	153281	153700	WP_000037508.1#45	NZ_JAPCII010000002.1	GCF_025909995.1
WP_000088719.1#46|Staphylococcus_aureus	1092	-	-	0	-17005	-15914	336154	337245	WP_000172934.1#46	NZ_CYPF01000001.1	GCF_001289445.1
WP_000088719.1#46|Staphylococcus_aureus	303	-	-	0	-15739	-15437	335677	335979	WP_000386891.1#46	NZ_CYPF01000001.1	GCF_001289445.1
WP_000088719.1#46|Staphylococcus_aureus	321	-	-	0	-15423	-15103	335343	335663	WP_000805733.1#46	NZ_CYPF01000001.1	GCF_001289445.1
WP_000088719.1#46|Staphylococcus_aureus	285	-	-	0	-14952	-14668	334908	335192	WP_000134550.1#46	NZ_CYPF01000001.1	GCF_001289445.1
WP_000088719.1#46|Staphylococcus_aureus	2823	-	+	3	-13993	-11171	331411	334233	WP_000841422.1#46	NZ_CYPF01000001.1	GCF_001289445.1
WP_000088719.1#46|Staphylococcus_aureus	867	-	+	18	-10991	-10125	330365	331231	WP_000721336.1#46	NZ_CYPF01000001.1	GCF_001289445.1
WP_000088719.1#46|Staphylococcus_aureus	744	-	-	10	-9914	-9171	329411	330154	WP_000386367.1#46	NZ_CYPF01000001.1	GCF_001289445.1
WP_000088719.1#46|Staphylococcus_aureus	357	-	+	10	-8844	-8488	328728	329084	WP_000998869.1#46	NZ_CYPF01000001.1	GCF_001289445.1
WP_000088719.1#46|Staphylococcus_aureus	2963	-	+	41	-8182	-5220	325460	328422	pseudogene_46.15*#46	NZ_CYPF01000001.1	GCF_001289445.1
WP_000088719.1#46|Staphylococcus_aureus	1195	-	+	41	-4836	-3642	323882	325076	pseudogene_46.4*#46	NZ_CYPF01000001.1	GCF_001289445.1
WP_000088719.1#46|Staphylococcus_aureus	234	-	+	13	-3661	-3428	323668	323901	WP_001790675.1#46	NZ_CYPF01000001.1	GCF_001289445.1
WP_000088719.1#46|Staphylococcus_aureus	309	-	-	8	-3320	-3012	323252	323560	WP_000217710.1#46	NZ_CYPF01000001.1	GCF_001289445.1
WP_000088719.1#46|Staphylococcus_aureus	267	-	-	7	-2868	-2602	322842	323108	WP_000678764.1#46	NZ_CYPF01000001.1	GCF_001289445.1
WP_000088719.1#46|Staphylococcus_aureus	1809	-	-	6	-2318	-510	320750	322558	WP_001795457.1#46	NZ_CYPF01000001.1	GCF_001289445.1
WP_000088719.1#46|Staphylococcus_aureus	393	-	+	5	-393	-1	320241	320633	WP_000755954.1#46	NZ_CYPF01000001.1	GCF_001289445.1
WP_000088719.1#46|Staphylococcus_aureus	2862	-	+	39	1	2862	317378	320239	WP_000088719.1#46	NZ_CYPF01000001.1	GCF_001289445.1
WP_000088719.1#46|Staphylococcus_aureus	774	-	+	1	3168	3941	316299	317072	WP_001792494.1#46	NZ_CYPF01000001.1	GCF_001289445.1
WP_000088719.1#46|Staphylococcus_aureus	1195	-	+	41	-4836	-3642	323882	325076	pseudogene_46.4*#46	NZ_CYPF01000001.1	GCF_001289445.1
WP_000088719.1#46|Staphylococcus_aureus	1325	-	+	41	4836	6160	314080	315404	pseudogene_46.29*#46	NZ_CYPF01000001.1	GCF_001289445.1
WP_000088719.1#46|Staphylococcus_aureus	327	-	+	16	6160	6486	313754	314080	WP_000495498.1#46	NZ_CYPF01000001.1	GCF_001289445.1
WP_000088719.1#46|Staphylococcus_aureus	288	-	+	17	6489	6776	313464	313751	WP_000521958.1#46	NZ_CYPF01000001.1	GCF_001289445.1
WP_000088719.1#46|Staphylococcus_aureus	108	-	+	41	7093	7200	313040	313147	pseudogene_46.1*#46	NZ_CYPF01000001.1	GCF_001289445.1
WP_000088719.1#46|Staphylococcus_aureus	795	-	+	1	7312	8106	312134	312928	WP_000581889.1#46	NZ_CYPF01000001.1	GCF_001289445.1
WP_000088719.1#46|Staphylococcus_aureus	123	-	-	12	8110	8232	312008	312130	WP_001790144.1#46	NZ_CYPF01000001.1	GCF_001289445.1
WP_000088719.1#46|Staphylococcus_aureus	192	-	+	9	8667	8858	311382	311573	WP_001224379.1#46	NZ_CYPF01000001.1	GCF_001289445.1
WP_000088719.1#46|Staphylococcus_aureus	186	-	-	15	8997	9182	311058	311243	WP_001791851.1#46	NZ_CYPF01000001.1	GCF_001289445.1
WP_000088719.1#46|Staphylococcus_aureus	282	-	-	14	9118	9399	310841	311122	WP_000220938.1#46	NZ_CYPF01000001.1	GCF_001289445.1
WP_000088719.1#46|Staphylococcus_aureus	696	-	+	4	9688	10383	309857	310552	WP_000217466.1#46	NZ_CYPF01000001.1	GCF_001289445.1
WP_000088719.1#46|Staphylococcus_aureus	423	-	+	2	10634	11056	309184	309606	WP_001034756.1#46	NZ_CYPF01000001.1	GCF_001289445.1
WP_000088719.1#46|Staphylococcus_aureus	420	-	+	2	11323	11742	308498	308917	WP_000038231.1#46	NZ_CYPF01000001.1	GCF_001289445.1
WP_000088719.1#46|Staphylococcus_aureus	420	-	+	2	11760	12179	308061	308480	WP_000037508.1#46	NZ_CYPF01000001.1	GCF_001289445.1
WP_138076763.1#47|Staphylococcus_aureus	681	+	+	28	-17657	-16977	39488	40168	WP_000990133.1#47	NZ_JAHKSM010000010.1	GCF_005705635.2
WP_138076763.1#47|Staphylococcus_aureus	1554	+	+	20	-16953	-15400	40192	41745	WP_000876663.1#47	NZ_JAHKSM010000010.1	GCF_005705635.2
WP_138076763.1#47|Staphylococcus_aureus	1359	+	+	19	-15283	-13925	41862	43220	WP_000481421.1#47	NZ_JAHKSM010000010.1	GCF_005705635.2
WP_138076763.1#47|Staphylococcus_aureus	102	+	+	24	-13541	-13440	43604	43705	WP_001790696.1#47	NZ_JAHKSM010000010.1	GCF_005705635.2
WP_138076763.1#47|Staphylococcus_aureus	3057	+	+	3	-13456	-10400	43689	46745	WP_138076766.1#47	NZ_JAHKSM010000010.1	GCF_005705635.2
WP_138076763.1#47|Staphylococcus_aureus	867	+	+	18	-10220	-9354	46925	47791	WP_000721336.1#47	NZ_JAHKSM010000010.1	GCF_005705635.2
WP_138076763.1#47|Staphylococcus_aureus	744	+	-	10	-9143	-8400	48002	48745	WP_000386367.1#47	NZ_JAHKSM010000010.1	GCF_005705635.2
WP_138076763.1#47|Staphylococcus_aureus	357	+	+	10	-8077	-7721	49068	49424	WP_000998869.1#47	NZ_JAHKSM010000010.1	GCF_005705635.2
WP_138076763.1#47|Staphylococcus_aureus	2197	+	+	41	-7415	-5219	49730	51926	pseudogene_47.6*#47	NZ_JAHKSM010000010.1	GCF_005705635.2
WP_138076763.1#47|Staphylococcus_aureus	1194	+	+	11	-4835	-3642	52310	53503	WP_000966099.1#47	NZ_JAHKSM010000010.1	GCF_005705635.2
WP_138076763.1#47|Staphylococcus_aureus	234	+	+	13	-3661	-3428	53484	53717	WP_001790675.1#47	NZ_JAHKSM010000010.1	GCF_005705635.2
WP_138076763.1#47|Staphylococcus_aureus	309	+	-	8	-3320	-3012	53825	54133	WP_000217710.1#47	NZ_JAHKSM010000010.1	GCF_005705635.2
WP_138076763.1#47|Staphylococcus_aureus	267	+	-	7	-2868	-2602	54277	54543	WP_000678764.1#47	NZ_JAHKSM010000010.1	GCF_005705635.2
WP_138076763.1#47|Staphylococcus_aureus	1809	+	-	6	-2318	-510	54827	56635	WP_001795457.1#47	NZ_JAHKSM010000010.1	GCF_005705635.2
WP_138076763.1#47|Staphylococcus_aureus	393	+	+	5	-393	-1	56752	57144	WP_000755954.1#47	NZ_JAHKSM010000010.1	GCF_005705635.2
WP_138076763.1#47|Staphylococcus_aureus	2862	+	+	39	1	2862	57146	60007	WP_138076763.1#47	NZ_JAHKSM010000010.1	GCF_005705635.2
WP_138076763.1#47|Staphylococcus_aureus	777	+	+	1	3165	3941	60310	61086	WP_001549768.1#47	NZ_JAHKSM010000010.1	GCF_005705635.2
WP_138076763.1#47|Staphylococcus_aureus	785	+	+	41	4053	4837	61198	61982	pseudogene_47.9*#47	NZ_JAHKSM010000010.1	GCF_005705635.2
WP_138076763.1#47|Staphylococcus_aureus	1325	+	+	41	4834	6158	61979	63303	pseudogene_47.21*#47	NZ_JAHKSM010000010.1	GCF_005705635.2
WP_138076763.1#47|Staphylococcus_aureus	327	+	+	16	6158	6484	63303	63629	WP_000495498.1#47	NZ_JAHKSM010000010.1	GCF_005705635.2
WP_138076763.1#47|Staphylococcus_aureus	288	+	+	17	6487	6774	63632	63919	WP_000521958.1#47	NZ_JAHKSM010000010.1	GCF_005705635.2
WP_138076763.1#47|Staphylococcus_aureus	108	+	+	41	7091	7198	64236	64343	pseudogene_47.17*#47	NZ_JAHKSM010000010.1	GCF_005705635.2
WP_138076763.1#47|Staphylococcus_aureus	795	+	+	1	7310	8104	64455	65249	WP_000581889.1#47	NZ_JAHKSM010000010.1	GCF_005705635.2
WP_138076763.1#47|Staphylococcus_aureus	123	+	-	12	8108	8230	65253	65375	WP_001790144.1#47	NZ_JAHKSM010000010.1	GCF_005705635.2
WP_138076763.1#47|Staphylococcus_aureus	192	+	+	9	8665	8856	65810	66001	WP_001224379.1#47	NZ_JAHKSM010000010.1	GCF_005705635.2
WP_138076763.1#47|Staphylococcus_aureus	186	+	-	15	8995	9180	66140	66325	WP_001791851.1#47	NZ_JAHKSM010000010.1	GCF_005705635.2
WP_138076763.1#47|Staphylococcus_aureus	282	+	-	14	9116	9397	66261	66542	WP_000220938.1#47	NZ_JAHKSM010000010.1	GCF_005705635.2
WP_138076763.1#47|Staphylococcus_aureus	696	+	+	4	9686	10381	66831	67526	WP_000217466.1#47	NZ_JAHKSM010000010.1	GCF_005705635.2
WP_138076763.1#47|Staphylococcus_aureus	423	+	+	2	10632	11054	67777	68199	WP_001034756.1#47	NZ_JAHKSM010000010.1	GCF_005705635.2
WP_138076763.1#47|Staphylococcus_aureus	420	+	+	2	11321	11740	68466	68885	WP_000038231.1#47	NZ_JAHKSM010000010.1	GCF_005705635.2
WP_138076763.1#47|Staphylococcus_aureus	420	+	+	2	11758	12177	68903	69322	WP_000037508.1#47	NZ_JAHKSM010000010.1	GCF_005705635.2
WP_001835681.1#48|Staphylococcus_aureus_subsp__aureus_21282	727	+	+	41	-5945	-5219	1	727	pseudogene_48.16*#48	NZ_AMPF01000009.1	GCF_000330685.1
WP_001835681.1#48|Staphylococcus_aureus_subsp__aureus_21282	1194	+	+	11	-4835	-3642	1111	2304	WP_000966099.1#48	NZ_AMPF01000009.1	GCF_000330685.1
WP_001835681.1#48|Staphylococcus_aureus_subsp__aureus_21282	234	+	+	13	-3661	-3428	2285	2518	WP_001790675.1#48	NZ_AMPF01000009.1	GCF_000330685.1
WP_001835681.1#48|Staphylococcus_aureus_subsp__aureus_21282	309	+	-	8	-3320	-3012	2626	2934	WP_000217710.1#48	NZ_AMPF01000009.1	GCF_000330685.1
WP_001835681.1#48|Staphylococcus_aureus_subsp__aureus_21282	267	+	-	7	-2868	-2602	3078	3344	WP_000678764.1#48	NZ_AMPF01000009.1	GCF_000330685.1
WP_001835681.1#48|Staphylococcus_aureus_subsp__aureus_21282	1809	+	-	6	-2318	-510	3628	5436	WP_001795457.1#48	NZ_AMPF01000009.1	GCF_000330685.1
WP_001835681.1#48|Staphylococcus_aureus_subsp__aureus_21282	393	+	+	5	-393	-1	5553	5945	WP_000755954.1#48	NZ_AMPF01000009.1	GCF_000330685.1
WP_001835681.1#48|Staphylococcus_aureus_subsp__aureus_21282	2862	+	+	39	1	2862	5947	8808	WP_001835681.1#48	NZ_AMPF01000009.1	GCF_000330685.1
WP_001835681.1#48|Staphylococcus_aureus_subsp__aureus_21282	777	+	+	1	3165	3941	9111	9887	WP_001549768.1#48	NZ_AMPF01000009.1	GCF_000330685.1
WP_001835681.1#48|Staphylococcus_aureus_subsp__aureus_21282	786	+	+	1	4053	4838	9999	10784	WP_000581876.1#48	NZ_AMPF01000009.1	GCF_000330685.1
WP_001835681.1#48|Staphylococcus_aureus_subsp__aureus_21282	1325	+	+	41	4835	6159	10781	12105	pseudogene_48.0*#48	NZ_AMPF01000009.1	GCF_000330685.1
WP_001835681.1#48|Staphylococcus_aureus_subsp__aureus_21282	327	+	+	16	6159	6485	12105	12431	WP_000495498.1#48	NZ_AMPF01000009.1	GCF_000330685.1
WP_001835681.1#48|Staphylococcus_aureus_subsp__aureus_21282	288	+	+	17	6488	6775	12434	12721	WP_000521958.1#48	NZ_AMPF01000009.1	GCF_000330685.1
WP_001835681.1#48|Staphylococcus_aureus_subsp__aureus_21282	108	+	+	41	7092	7199	13038	13145	pseudogene_48.17*#48	NZ_AMPF01000009.1	GCF_000330685.1
WP_001835681.1#48|Staphylococcus_aureus_subsp__aureus_21282	795	+	+	1	7311	8105	13257	14051	WP_000581889.1#48	NZ_AMPF01000009.1	GCF_000330685.1
WP_001835681.1#48|Staphylococcus_aureus_subsp__aureus_21282	123	+	-	12	8109	8231	14055	14177	WP_001790144.1#48	NZ_AMPF01000009.1	GCF_000330685.1
WP_001835681.1#48|Staphylococcus_aureus_subsp__aureus_21282	192	+	+	9	8666	8857	14612	14803	WP_001224379.1#48	NZ_AMPF01000009.1	GCF_000330685.1
WP_001835681.1#48|Staphylococcus_aureus_subsp__aureus_21282	186	+	-	15	8996	9181	14942	15127	WP_001791851.1#48	NZ_AMPF01000009.1	GCF_000330685.1
WP_001835681.1#48|Staphylococcus_aureus_subsp__aureus_21282	282	+	-	14	9117	9398	15063	15344	WP_000220938.1#48	NZ_AMPF01000009.1	GCF_000330685.1
WP_001835681.1#48|Staphylococcus_aureus_subsp__aureus_21282	696	+	+	4	9687	10382	15633	16328	WP_000217466.1#48	NZ_AMPF01000009.1	GCF_000330685.1
WP_001835681.1#48|Staphylococcus_aureus_subsp__aureus_21282	423	+	+	2	10633	11055	16579	17001	WP_001034756.1#48	NZ_AMPF01000009.1	GCF_000330685.1
WP_001835681.1#48|Staphylococcus_aureus_subsp__aureus_21282	420	+	+	2	11322	11741	17268	17687	WP_000038231.1#48	NZ_AMPF01000009.1	GCF_000330685.1
WP_001835681.1#48|Staphylococcus_aureus_subsp__aureus_21282	420	+	+	2	11759	12178	17705	18124	WP_000037508.1#48	NZ_AMPF01000009.1	GCF_000330685.1
WP_096784199.1#49|Staphylococcus_aureus	1359	-	+	19	-20842	-19484	2342887	2344245	WP_000481425.1#49	NZ_CP023560.1	GCF_002407105.1
WP_096784199.1#49|Staphylococcus_aureus	102	-	+	24	-19100	-18999	2342402	2342503	WP_001790696.1#49	NZ_CP023560.1	GCF_002407105.1
WP_096784199.1#49|Staphylococcus_aureus	3015	-	+	3	-19015	-16001	2339404	2342418	WP_064213756.1#49	NZ_CP023560.1	GCF_002407105.1
WP_096784199.1#49|Staphylococcus_aureus	2823	-	+	3	-15319	-12497	2335900	2338722	WP_096784200.1#49	NZ_CP023560.1	GCF_002407105.1
WP_096784199.1#49|Staphylococcus_aureus	867	-	+	18	-12317	-11451	2334854	2335720	WP_000721336.1#49	NZ_CP023560.1	GCF_002407105.1
WP_096784199.1#49|Staphylococcus_aureus	744	-	-	10	-11240	-10497	2333900	2334643	WP_000386367.1#49	NZ_CP023560.1	GCF_002407105.1
WP_096784199.1#49|Staphylococcus_aureus	357	-	+	10	-10173	-9817	2333220	2333576	WP_000998869.1#49	NZ_CP023560.1	GCF_002407105.1
WP_096784199.1#49|Staphylococcus_aureus	2962	-	+	41	-9511	-6550	2329953	2332914	pseudogene_49.17*#49	NZ_CP023560.1	GCF_002407105.1
WP_096784199.1#49|Staphylococcus_aureus	1193	-	+	41	-6166	-4974	2328377	2329569	pseudogene_49.6*#49	NZ_CP023560.1	GCF_002407105.1
WP_096784199.1#49|Staphylococcus_aureus	234	-	+	13	-4993	-4760	2328163	2328396	WP_072386983.1#49	NZ_CP023560.1	GCF_002407105.1
WP_096784199.1#49|Staphylococcus_aureus	309	-	-	8	-4652	-4344	2327747	2328055	WP_000217710.1#49	NZ_CP023560.1	GCF_002407105.1
WP_096784199.1#49|Staphylococcus_aureus	267	-	-	7	-4200	-3934	2327337	2327603	WP_000678764.1#49	NZ_CP023560.1	GCF_002407105.1
WP_096784199.1#49|Staphylococcus_aureus	1809	-	-	6	-3650	-1842	2325245	2327053	WP_001795457.1#49	NZ_CP023560.1	GCF_002407105.1
WP_096784199.1#49|Staphylococcus_aureus	1173	-	+	37	-1680	-508	2323911	2325083	WP_000195429.1#49	NZ_CP023560.1	GCF_002407105.1
WP_096784199.1#49|Staphylococcus_aureus	393	-	+	5	-393	-1	2323404	2323796	WP_000755954.1#49	NZ_CP023560.1	GCF_002407105.1
WP_096784199.1#49|Staphylococcus_aureus	2862	-	+	39	1	2862	2320541	2323402	WP_096784199.1#49	NZ_CP023560.1	GCF_002407105.1
WP_096784199.1#49|Staphylococcus_aureus	777	-	+	1	3165	3941	2319462	2320238	WP_001549768.1#49	NZ_CP023560.1	GCF_002407105.1
WP_096784199.1#49|Staphylococcus_aureus	795	-	+	1	4053	4847	2318556	2319350	WP_000581889.1#49	NZ_CP023560.1	GCF_002407105.1
WP_096784199.1#49|Staphylococcus_aureus	123	-	-	12	4851	4973	2318430	2318552	WP_001790144.1#49	NZ_CP023560.1	GCF_002407105.1
WP_096784199.1#49|Staphylococcus_aureus	192	-	+	9	5408	5599	2317804	2317995	WP_001224379.1#49	NZ_CP023560.1	GCF_002407105.1
WP_096784199.1#49|Staphylococcus_aureus	186	-	-	15	5738	5923	2317480	2317665	WP_001791851.1#49	NZ_CP023560.1	GCF_002407105.1
WP_096784199.1#49|Staphylococcus_aureus	282	-	-	14	5859	6140	2317263	2317544	WP_000220938.1#49	NZ_CP023560.1	GCF_002407105.1
WP_096784199.1#49|Staphylococcus_aureus	696	-	+	4	6429	7124	2316279	2316974	WP_000217466.1#49	NZ_CP023560.1	GCF_002407105.1
WP_096784199.1#49|Staphylococcus_aureus	423	-	+	2	7375	7797	2315606	2316028	WP_001034756.1#49	NZ_CP023560.1	GCF_002407105.1
WP_096784199.1#49|Staphylococcus_aureus	420	-	+	2	8064	8483	2314920	2315339	WP_000038231.1#49	NZ_CP023560.1	GCF_002407105.1
WP_096784199.1#49|Staphylococcus_aureus	420	-	+	2	8501	8920	2314483	2314902	WP_000037508.1#49	NZ_CP023560.1	GCF_002407105.1
WP_096784199.1#49|Staphylococcus_aureus	423	-	+	21	9372	9794	2313609	2314031	WP_001146763.1#49	NZ_CP023560.1	GCF_002407105.1
WP_096784199.1#49|Staphylococcus_aureus	1539	-	-	22	9906	11444	2311959	2313497	WP_000202037.1#49	NZ_CP023560.1	GCF_002407105.1
WP_096784199.1#49|Staphylococcus_aureus	819	-	+	41	11677	12495	2310908	2311726	pseudogene_49.23*#49	NZ_CP023560.1	GCF_002407105.1
WP_096784199.1#49|Staphylococcus_aureus	366	-	+	27	12758	13123	2310280	2310645	WP_000910581.1#49	NZ_CP023560.1	GCF_002407105.1
WP_096784199.1#49|Staphylococcus_aureus	822	-	+	23	13990	14811	2308592	2309413	WP_001081682.1#49	NZ_CP023560.1	GCF_002407105.1
WP_049321463.1#50|Staphylococcus_aureus	777	-	+	41	-5996	-5220	144162	144938	pseudogene_50.28*#50	NZ_JVFO01000075.1	GCF_001076515.1
WP_049321463.1#50|Staphylococcus_aureus	1194	-	+	11	-4836	-3643	142585	143778	WP_000966099.1#50	NZ_JVFO01000075.1	GCF_001076515.1
WP_049321463.1#50|Staphylococcus_aureus	234	-	+	13	-3662	-3429	142371	142604	WP_001790675.1#50	NZ_JVFO01000075.1	GCF_001076515.1
WP_049321463.1#50|Staphylococcus_aureus	309	-	-	8	-3321	-3013	141955	142263	WP_000217710.1#50	NZ_JVFO01000075.1	GCF_001076515.1
WP_049321463.1#50|Staphylococcus_aureus	267	-	-	7	-2869	-2603	141545	141811	WP_000678764.1#50	NZ_JVFO01000075.1	GCF_001076515.1
WP_049321463.1#50|Staphylococcus_aureus	1810	-	-	41	-2319	-510	139452	141261	pseudogene_50.30*#50	NZ_JVFO01000075.1	GCF_001076515.1
WP_049321463.1#50|Staphylococcus_aureus	393	-	+	5	-393	-1	138943	139335	WP_000755954.1#50	NZ_JVFO01000075.1	GCF_001076515.1
WP_049321463.1#50|Staphylococcus_aureus	2862	-	+	39	1	2862	136080	138941	WP_049321463.1#50	NZ_JVFO01000075.1	GCF_001076515.1
WP_049321463.1#50|Staphylococcus_aureus	777	-	+	1	3165	3941	135001	135777	WP_001549768.1#50	NZ_JVFO01000075.1	GCF_001076515.1
WP_049321463.1#50|Staphylococcus_aureus	785	-	+	41	4053	4837	134105	134889	pseudogene_50.7*#50	NZ_JVFO01000075.1	GCF_001076515.1
WP_049321463.1#50|Staphylococcus_aureus	1325	-	+	41	4834	6158	132784	134108	pseudogene_50.16*#50	NZ_JVFO01000075.1	GCF_001076515.1
WP_049321463.1#50|Staphylococcus_aureus	327	-	+	16	6158	6484	132458	132784	WP_000495498.1#50	NZ_JVFO01000075.1	GCF_001076515.1
WP_049321463.1#50|Staphylococcus_aureus	288	-	+	17	6487	6774	132168	132455	WP_000521958.1#50	NZ_JVFO01000075.1	GCF_001076515.1
WP_049321463.1#50|Staphylococcus_aureus	108	-	+	41	7091	7198	131744	131851	pseudogene_50.0*#50	NZ_JVFO01000075.1	GCF_001076515.1
WP_049321463.1#50|Staphylococcus_aureus	795	-	+	1	7310	8104	130838	131632	WP_000581889.1#50	NZ_JVFO01000075.1	GCF_001076515.1
WP_049321463.1#50|Staphylococcus_aureus	123	-	-	12	8108	8230	130712	130834	WP_001790144.1#50	NZ_JVFO01000075.1	GCF_001076515.1
WP_049321463.1#50|Staphylococcus_aureus	192	-	+	9	8665	8856	130086	130277	WP_001224379.1#50	NZ_JVFO01000075.1	GCF_001076515.1
WP_049321463.1#50|Staphylococcus_aureus	186	-	-	15	8995	9180	129762	129947	WP_001791851.1#50	NZ_JVFO01000075.1	GCF_001076515.1
WP_049321463.1#50|Staphylococcus_aureus	282	-	-	14	9116	9397	129545	129826	WP_000220938.1#50	NZ_JVFO01000075.1	GCF_001076515.1
WP_049321463.1#50|Staphylococcus_aureus	696	-	+	4	9686	10381	128561	129256	WP_000217466.1#50	NZ_JVFO01000075.1	GCF_001076515.1
WP_049321463.1#50|Staphylococcus_aureus	423	-	+	2	10632	11054	127888	128310	WP_001034756.1#50	NZ_JVFO01000075.1	GCF_001076515.1
WP_049321463.1#50|Staphylococcus_aureus	420	-	+	2	11321	11740	127202	127621	WP_000038231.1#50	NZ_JVFO01000075.1	GCF_001076515.1
WP_049321463.1#50|Staphylococcus_aureus	420	-	+	2	11758	12177	126765	127184	WP_000037508.1#50	NZ_JVFO01000075.1	GCF_001076515.1
WP_031783790.1#51|Staphylococcus_aureus_T28653	1194	-	+	11	-4835	-3642	123599	124792	WP_000966099.1#51	NZ_KK093445.1	GCF_000604705.1
WP_031783790.1#51|Staphylococcus_aureus_T28653	234	-	+	13	-3661	-3428	123385	123618	WP_001790675.1#51	NZ_KK093445.1	GCF_000604705.1
WP_031783790.1#51|Staphylococcus_aureus_T28653	309	-	-	8	-3320	-3012	122969	123277	WP_000217710.1#51	NZ_KK093445.1	GCF_000604705.1
WP_031783790.1#51|Staphylococcus_aureus_T28653	267	-	-	7	-2868	-2602	122559	122825	WP_000678764.1#51	NZ_KK093445.1	GCF_000604705.1
WP_031783790.1#51|Staphylococcus_aureus_T28653	1809	-	-	6	-2318	-510	120467	122275	WP_001795457.1#51	NZ_KK093445.1	GCF_000604705.1
WP_031783790.1#51|Staphylococcus_aureus_T28653	393	-	+	5	-393	-1	119958	120350	WP_000755954.1#51	NZ_KK093445.1	GCF_000604705.1
WP_031783790.1#51|Staphylococcus_aureus_T28653	2862	-	+	39	1	2862	117095	119956	WP_031783790.1#51	NZ_KK093445.1	GCF_000604705.1
WP_031783790.1#51|Staphylococcus_aureus_T28653	774	-	+	1	3168	3941	116016	116789	WP_001792494.1#51	NZ_KK093445.1	GCF_000604705.1
WP_031783790.1#51|Staphylococcus_aureus_T28653	785	-	+	41	4053	4837	115120	115904	pseudogene_51.28*#51	NZ_KK093445.1	GCF_000604705.1
WP_031783790.1#51|Staphylococcus_aureus_T28653	1325	-	+	41	4834	6158	113799	115123	pseudogene_51.31*#51	NZ_KK093445.1	GCF_000604705.1
WP_031783790.1#51|Staphylococcus_aureus_T28653	327	-	+	16	6158	6484	113473	113799	WP_000495498.1#51	NZ_KK093445.1	GCF_000604705.1
WP_031783790.1#51|Staphylococcus_aureus_T28653	288	-	+	17	6487	6774	113183	113470	WP_000521958.1#51	NZ_KK093445.1	GCF_000604705.1
WP_031783790.1#51|Staphylococcus_aureus_T28653	108	-	+	41	7091	7198	112759	112866	pseudogene_51.2*#51	NZ_KK093445.1	GCF_000604705.1
WP_031783790.1#51|Staphylococcus_aureus_T28653	795	-	+	1	7310	8104	111853	112647	WP_000581889.1#51	NZ_KK093445.1	GCF_000604705.1
WP_031783790.1#51|Staphylococcus_aureus_T28653	123	-	-	12	8108	8230	111727	111849	WP_001790144.1#51	NZ_KK093445.1	GCF_000604705.1
WP_031783790.1#51|Staphylococcus_aureus_T28653	192	-	+	9	8665	8856	111101	111292	WP_001224379.1#51	NZ_KK093445.1	GCF_000604705.1
WP_031783790.1#51|Staphylococcus_aureus_T28653	186	-	-	15	8995	9180	110777	110962	WP_001791851.1#51	NZ_KK093445.1	GCF_000604705.1
WP_031783790.1#51|Staphylococcus_aureus_T28653	282	-	-	14	9116	9397	110560	110841	WP_000220938.1#51	NZ_KK093445.1	GCF_000604705.1
WP_031783790.1#51|Staphylococcus_aureus_T28653	696	-	+	4	9686	10381	109576	110271	WP_000217466.1#51	NZ_KK093445.1	GCF_000604705.1
WP_031783790.1#51|Staphylococcus_aureus_T28653	423	-	+	2	10632	11054	108903	109325	WP_001034756.1#51	NZ_KK093445.1	GCF_000604705.1
WP_031783790.1#51|Staphylococcus_aureus_T28653	420	-	+	2	11321	11740	108217	108636	WP_000038231.1#51	NZ_KK093445.1	GCF_000604705.1
WP_031783790.1#51|Staphylococcus_aureus_T28653	420	-	+	2	11758	12177	107780	108199	WP_000037508.1#51	NZ_KK093445.1	GCF_000604705.1
WP_050962968.1#52|Staphylococcus_aureus	1554	+	+	20	-21227	-19674	135743	137296	WP_050962965.1#52	NZ_CSHD01000002.1	GCF_001199235.1
WP_050962968.1#52|Staphylococcus_aureus	1359	+	+	19	-19557	-18199	137413	138771	WP_000481425.1#52	NZ_CSHD01000002.1	GCF_001199235.1
WP_050962968.1#52|Staphylococcus_aureus	102	+	+	24	-17816	-17715	139154	139255	WP_001790696.1#52	NZ_CSHD01000002.1	GCF_001199235.1
WP_050962968.1#52|Staphylococcus_aureus	3057	+	+	3	-17731	-14675	139239	142295	WP_000794589.1#52	NZ_CSHD01000002.1	GCF_001199235.1
WP_050962968.1#52|Staphylococcus_aureus	2823	+	+	3	-13993	-11171	142977	145799	WP_000841422.1#52	NZ_CSHD01000002.1	GCF_001199235.1
WP_050962968.1#52|Staphylococcus_aureus	867	+	+	18	-10991	-10125	145979	146845	WP_000721336.1#52	NZ_CSHD01000002.1	GCF_001199235.1
WP_050962968.1#52|Staphylococcus_aureus	744	+	-	10	-9914	-9171	147056	147799	WP_000386367.1#52	NZ_CSHD01000002.1	GCF_001199235.1
WP_050962968.1#52|Staphylococcus_aureus	357	+	+	10	-8843	-8487	148127	148483	WP_000998869.1#52	NZ_CSHD01000002.1	GCF_001199235.1
WP_050962968.1#52|Staphylococcus_aureus	2964	+	+	3	-8182	-5219	148788	151751	WP_050962966.1#52	NZ_CSHD01000002.1	GCF_001199235.1
WP_050962968.1#52|Staphylococcus_aureus	1194	+	+	11	-4835	-3642	152135	153328	WP_000966099.1#52	NZ_CSHD01000002.1	GCF_001199235.1
WP_050962968.1#52|Staphylococcus_aureus	234	+	+	13	-3661	-3428	153309	153542	WP_001790675.1#52	NZ_CSHD01000002.1	GCF_001199235.1
WP_050962968.1#52|Staphylococcus_aureus	309	+	-	8	-3320	-3012	153650	153958	WP_000217710.1#52	NZ_CSHD01000002.1	GCF_001199235.1
WP_050962968.1#52|Staphylococcus_aureus	267	+	-	7	-2868	-2602	154102	154368	WP_000678764.1#52	NZ_CSHD01000002.1	GCF_001199235.1
WP_050962968.1#52|Staphylococcus_aureus	1809	+	-	6	-2318	-510	154652	156460	WP_078149679.1#52	NZ_CSHD01000002.1	GCF_001199235.1
WP_050962968.1#52|Staphylococcus_aureus	393	+	+	5	-393	-1	156577	156969	WP_000755954.1#52	NZ_CSHD01000002.1	GCF_001199235.1
WP_050962968.1#52|Staphylococcus_aureus	2862	+	+	39	1	2862	156971	159832	WP_050962968.1#52	NZ_CSHD01000002.1	GCF_001199235.1
WP_050962968.1#52|Staphylococcus_aureus	774	+	+	1	3168	3941	160138	160911	WP_001792494.1#52	NZ_CSHD01000002.1	GCF_001199235.1
WP_050962968.1#52|Staphylococcus_aureus	785	+	+	41	4053	4837	161023	161807	pseudogene_52.22*#52	NZ_CSHD01000002.1	GCF_001199235.1
WP_050962968.1#52|Staphylococcus_aureus	1325	+	+	41	4834	6158	161804	163128	pseudogene_52.3*#52	NZ_CSHD01000002.1	GCF_001199235.1
WP_050962968.1#52|Staphylococcus_aureus	327	+	+	16	6158	6484	163128	163454	WP_000495498.1#52	NZ_CSHD01000002.1	GCF_001199235.1
WP_050962968.1#52|Staphylococcus_aureus	288	+	+	17	6487	6774	163457	163744	WP_000521958.1#52	NZ_CSHD01000002.1	GCF_001199235.1
WP_050962968.1#52|Staphylococcus_aureus	108	+	+	41	7091	7198	164061	164168	pseudogene_52.26*#52	NZ_CSHD01000002.1	GCF_001199235.1
WP_050962968.1#52|Staphylococcus_aureus	795	+	+	1	7310	8104	164280	165074	WP_000581889.1#52	NZ_CSHD01000002.1	GCF_001199235.1
WP_050962968.1#52|Staphylococcus_aureus	123	+	-	12	8108	8230	165078	165200	WP_001790144.1#52	NZ_CSHD01000002.1	GCF_001199235.1
WP_050962968.1#52|Staphylococcus_aureus	192	+	+	9	8665	8856	165635	165826	WP_001224379.1#52	NZ_CSHD01000002.1	GCF_001199235.1
WP_050962968.1#52|Staphylococcus_aureus	186	+	-	15	8995	9180	165965	166150	WP_001791851.1#52	NZ_CSHD01000002.1	GCF_001199235.1
WP_050962968.1#52|Staphylococcus_aureus	282	+	-	14	9116	9397	166086	166367	WP_000220938.1#52	NZ_CSHD01000002.1	GCF_001199235.1
WP_050962968.1#52|Staphylococcus_aureus	696	+	+	4	9686	10381	166656	167351	WP_000217466.1#52	NZ_CSHD01000002.1	GCF_001199235.1
WP_050962968.1#52|Staphylococcus_aureus	423	+	+	2	10632	11054	167602	168024	WP_001034756.1#52	NZ_CSHD01000002.1	GCF_001199235.1
WP_050962968.1#52|Staphylococcus_aureus	420	+	+	2	11321	11740	168291	168710	WP_000038231.1#52	NZ_CSHD01000002.1	GCF_001199235.1
WP_050962968.1#52|Staphylococcus_aureus	420	+	+	2	11758	12177	168728	169147	WP_000037508.1#52	NZ_CSHD01000002.1	GCF_001199235.1
WP_031786559.1#53|Staphylococcus_aureus_F48959	1554	-	+	20	-21613	-20060	206143	207696	WP_000876663.1#53	NZ_JGGJ01000002.1	GCF_000602265.1
WP_031786559.1#53|Staphylococcus_aureus_F48959	1359	-	+	19	-19943	-18585	204668	206026	WP_000481425.1#53	NZ_JGGJ01000002.1	GCF_000602265.1
WP_031786559.1#53|Staphylococcus_aureus_F48959	102	-	+	24	-18201	-18100	204183	204284	WP_001790696.1#53	NZ_JGGJ01000002.1	GCF_000602265.1
WP_031786559.1#53|Staphylococcus_aureus_F48959	3057	-	+	3	-18116	-15060	201143	204199	WP_031786560.1#53	NZ_JGGJ01000002.1	GCF_000602265.1
WP_031786559.1#53|Staphylococcus_aureus_F48959	2823	-	+	3	-14378	-11556	197639	200461	WP_000841422.1#53	NZ_JGGJ01000002.1	GCF_000602265.1
WP_031786559.1#53|Staphylococcus_aureus_F48959	867	-	+	18	-11376	-10510	196593	197459	WP_000721336.1#53	NZ_JGGJ01000002.1	GCF_000602265.1
WP_031786559.1#53|Staphylococcus_aureus_F48959	744	-	-	10	-10299	-9556	195639	196382	WP_000386366.1#53	NZ_JGGJ01000002.1	GCF_000602265.1
WP_031786559.1#53|Staphylococcus_aureus_F48959	357	-	+	10	-9227	-8871	194954	195310	WP_000998869.1#53	NZ_JGGJ01000002.1	GCF_000602265.1
WP_031786559.1#53|Staphylococcus_aureus_F48959	3347	-	+	41	-8565	-5219	191302	194648	pseudogene_53.26*#53	NZ_JGGJ01000002.1	GCF_000602265.1
WP_031786559.1#53|Staphylococcus_aureus_F48959	1194	-	+	11	-4835	-3642	189725	190918	WP_000966099.1#53	NZ_JGGJ01000002.1	GCF_000602265.1
WP_031786559.1#53|Staphylococcus_aureus_F48959	234	-	+	13	-3661	-3428	189511	189744	WP_001790675.1#53	NZ_JGGJ01000002.1	GCF_000602265.1
WP_031786559.1#53|Staphylococcus_aureus_F48959	309	-	-	8	-3320	-3012	189095	189403	WP_000217710.1#53	NZ_JGGJ01000002.1	GCF_000602265.1
WP_031786559.1#53|Staphylococcus_aureus_F48959	267	-	-	7	-2868	-2602	188685	188951	WP_000678764.1#53	NZ_JGGJ01000002.1	GCF_000602265.1
WP_031786559.1#53|Staphylococcus_aureus_F48959	1809	-	-	6	-2318	-510	186593	188401	WP_001795457.1#53	NZ_JGGJ01000002.1	GCF_000602265.1
WP_031786559.1#53|Staphylococcus_aureus_F48959	393	-	+	5	-393	-1	186084	186476	WP_000755954.1#53	NZ_JGGJ01000002.1	GCF_000602265.1
WP_031786559.1#53|Staphylococcus_aureus_F48959	2862	-	+	39	1	2862	183221	186082	WP_031786559.1#53	NZ_JGGJ01000002.1	GCF_000602265.1
WP_031786559.1#53|Staphylococcus_aureus_F48959	774	-	+	1	3168	3941	182142	182915	WP_001792494.1#53	NZ_JGGJ01000002.1	GCF_000602265.1
WP_031786559.1#53|Staphylococcus_aureus_F48959	785	-	+	41	4053	4837	181246	182030	pseudogene_53.31*#53	NZ_JGGJ01000002.1	GCF_000602265.1
WP_031786559.1#53|Staphylococcus_aureus_F48959	1325	-	+	41	4834	6158	179925	181249	pseudogene_53.17*#53	NZ_JGGJ01000002.1	GCF_000602265.1
WP_031786559.1#53|Staphylococcus_aureus_F48959	327	-	+	16	6158	6484	179599	179925	WP_000495498.1#53	NZ_JGGJ01000002.1	GCF_000602265.1
WP_031786559.1#53|Staphylococcus_aureus_F48959	288	-	+	17	6487	6774	179309	179596	WP_000521958.1#53	NZ_JGGJ01000002.1	GCF_000602265.1
WP_031786559.1#53|Staphylococcus_aureus_F48959	108	-	+	41	7091	7198	178885	178992	pseudogene_53.19*#53	NZ_JGGJ01000002.1	GCF_000602265.1
WP_031786559.1#53|Staphylococcus_aureus_F48959	795	-	+	1	7310	8104	177979	178773	WP_000581889.1#53	NZ_JGGJ01000002.1	GCF_000602265.1
WP_031786559.1#53|Staphylococcus_aureus_F48959	123	-	-	12	8108	8230	177853	177975	WP_001790144.1#53	NZ_JGGJ01000002.1	GCF_000602265.1
WP_031786559.1#53|Staphylococcus_aureus_F48959	192	-	+	9	8665	8856	177227	177418	WP_001224379.1#53	NZ_JGGJ01000002.1	GCF_000602265.1
WP_031786559.1#53|Staphylococcus_aureus_F48959	186	-	-	15	8995	9180	176903	177088	WP_001791851.1#53	NZ_JGGJ01000002.1	GCF_000602265.1
WP_031786559.1#53|Staphylococcus_aureus_F48959	282	-	-	14	9116	9397	176686	176967	WP_000220938.1#53	NZ_JGGJ01000002.1	GCF_000602265.1
WP_031786559.1#53|Staphylococcus_aureus_F48959	696	-	+	4	9686	10381	175702	176397	WP_000217466.1#53	NZ_JGGJ01000002.1	GCF_000602265.1
WP_031786559.1#53|Staphylococcus_aureus_F48959	423	-	+	2	10632	11054	175029	175451	WP_001034756.1#53	NZ_JGGJ01000002.1	GCF_000602265.1
WP_031786559.1#53|Staphylococcus_aureus_F48959	420	-	+	2	11321	11740	174343	174762	WP_000038231.1#53	NZ_JGGJ01000002.1	GCF_000602265.1
WP_031786559.1#53|Staphylococcus_aureus_F48959	420	-	+	2	11758	12177	173906	174325	WP_000037508.1#53	NZ_JGGJ01000002.1	GCF_000602265.1
WP_049279938.1#54|Staphylococcus_aureus	222	-	+	3	-10620	-10399	14480	14701	WP_042745996.1#54	NZ_JURU01000061.1	GCF_001067445.1
WP_049279938.1#54|Staphylococcus_aureus	867	-	+	18	-10219	-9353	13434	14300	WP_000721336.1#54	NZ_JURU01000061.1	GCF_001067445.1
WP_049279938.1#54|Staphylococcus_aureus	744	-	-	10	-9142	-8399	12480	13223	WP_000386367.1#54	NZ_JURU01000061.1	GCF_001067445.1
WP_049279938.1#54|Staphylococcus_aureus	357	-	+	10	-8075	-7719	11800	12156	WP_000998869.1#54	NZ_JURU01000061.1	GCF_001067445.1
WP_049279938.1#54|Staphylococcus_aureus	2195	-	+	41	-7413	-5219	9300	11494	pseudogene_54.11*#54	NZ_JURU01000061.1	GCF_001067445.1
WP_049279938.1#54|Staphylococcus_aureus	1194	-	+	11	-4835	-3642	7723	8916	WP_000966099.1#54	NZ_JURU01000061.1	GCF_001067445.1
WP_049279938.1#54|Staphylococcus_aureus	234	-	+	13	-3661	-3428	7509	7742	WP_001790675.1#54	NZ_JURU01000061.1	GCF_001067445.1
WP_049279938.1#54|Staphylococcus_aureus	309	-	-	8	-3320	-3012	7093	7401	WP_000217710.1#54	NZ_JURU01000061.1	GCF_001067445.1
WP_049279938.1#54|Staphylococcus_aureus	267	-	-	7	-2868	-2602	6683	6949	WP_000678764.1#54	NZ_JURU01000061.1	GCF_001067445.1
WP_049279938.1#54|Staphylococcus_aureus	1809	-	-	6	-2318	-510	4591	6399	WP_001795457.1#54	NZ_JURU01000061.1	GCF_001067445.1
WP_049279938.1#54|Staphylococcus_aureus	393	-	+	5	-393	-1	4082	4474	WP_000755954.1#54	NZ_JURU01000061.1	GCF_001067445.1
WP_049279938.1#54|Staphylococcus_aureus	2862	-	+	39	1	2862	1219	4080	WP_049279938.1#54	NZ_JURU01000061.1	GCF_001067445.1
WP_049279938.1#54|Staphylococcus_aureus	777	-	+	1	3165	3941	140	916	WP_001549768.1#54	NZ_JURU01000061.1	GCF_001067445.1
WP_117434026.1#55|Staphylococcus_aureus	1554	+	+	20	-21224	-19671	704105	705658	WP_000876663.1#55	NZ_BDYZ01000002.1	GCF_003420775.1
WP_117434026.1#55|Staphylococcus_aureus	1359	+	+	19	-19554	-18196	705775	707133	WP_000481425.1#55	NZ_BDYZ01000002.1	GCF_003420775.1
WP_117434026.1#55|Staphylococcus_aureus	102	+	+	24	-17813	-17712	707516	707617	WP_001790696.1#55	NZ_BDYZ01000002.1	GCF_003420775.1
WP_117434026.1#55|Staphylococcus_aureus	3057	+	+	3	-17728	-14672	707601	710657	WP_117434024.1#55	NZ_BDYZ01000002.1	GCF_003420775.1
WP_117434026.1#55|Staphylococcus_aureus	2823	+	+	3	-13990	-11168	711339	714161	WP_000841422.1#55	NZ_BDYZ01000002.1	GCF_003420775.1
WP_117434026.1#55|Staphylococcus_aureus	867	+	+	18	-10988	-10122	714341	715207	WP_000721336.1#55	NZ_BDYZ01000002.1	GCF_003420775.1
WP_117434026.1#55|Staphylococcus_aureus	744	+	-	10	-9911	-9168	715418	716161	WP_117434025.1#55	NZ_BDYZ01000002.1	GCF_003420775.1
WP_117434026.1#55|Staphylococcus_aureus	356	+	+	41	-8841	-8486	716488	716843	pseudogene_55.10*#55	NZ_BDYZ01000002.1	GCF_003420775.1
WP_117434026.1#55|Staphylococcus_aureus	2963	+	+	41	-8181	-5219	717148	720110	pseudogene_55.24*#55	NZ_BDYZ01000002.1	GCF_003420775.1
WP_117434026.1#55|Staphylococcus_aureus	1194	+	+	11	-4835	-3642	720494	721687	WP_000966099.1#55	NZ_BDYZ01000002.1	GCF_003420775.1
WP_117434026.1#55|Staphylococcus_aureus	234	+	+	13	-3661	-3428	721668	721901	WP_001790675.1#55	NZ_BDYZ01000002.1	GCF_003420775.1
WP_117434026.1#55|Staphylococcus_aureus	309	+	-	8	-3320	-3012	722009	722317	WP_000217710.1#55	NZ_BDYZ01000002.1	GCF_003420775.1
WP_117434026.1#55|Staphylococcus_aureus	267	+	-	7	-2868	-2602	722461	722727	WP_000678764.1#55	NZ_BDYZ01000002.1	GCF_003420775.1
WP_117434026.1#55|Staphylococcus_aureus	1809	+	-	6	-2318	-510	723011	724819	WP_001795457.1#55	NZ_BDYZ01000002.1	GCF_003420775.1
WP_117434026.1#55|Staphylococcus_aureus	393	+	+	5	-393	-1	724936	725328	WP_000755954.1#55	NZ_BDYZ01000002.1	GCF_003420775.1
WP_117434026.1#55|Staphylococcus_aureus	2862	+	+	39	1	2862	725330	728191	WP_117434026.1#55	NZ_BDYZ01000002.1	GCF_003420775.1
WP_117434026.1#55|Staphylococcus_aureus	777	+	+	1	3165	3941	728494	729270	WP_001549768.1#55	NZ_BDYZ01000002.1	GCF_003420775.1
WP_117434026.1#55|Staphylococcus_aureus	785	+	+	41	4053	4837	729382	730166	pseudogene_55.19*#55	NZ_BDYZ01000002.1	GCF_003420775.1
WP_117434026.1#55|Staphylococcus_aureus	1325	+	+	41	4834	6158	730163	731487	pseudogene_55.3*#55	NZ_BDYZ01000002.1	GCF_003420775.1
WP_117434026.1#55|Staphylococcus_aureus	327	+	+	16	6158	6484	731487	731813	WP_000495499.1#55	NZ_BDYZ01000002.1	GCF_003420775.1
WP_117434026.1#55|Staphylococcus_aureus	288	+	+	17	6487	6774	731816	732103	WP_000521958.1#55	NZ_BDYZ01000002.1	GCF_003420775.1
WP_117434026.1#55|Staphylococcus_aureus	108	+	+	41	7091	7198	732420	732527	pseudogene_55.11*#55	NZ_BDYZ01000002.1	GCF_003420775.1
WP_117434026.1#55|Staphylococcus_aureus	795	+	+	1	7310	8104	732639	733433	WP_000581889.1#55	NZ_BDYZ01000002.1	GCF_003420775.1
WP_117434026.1#55|Staphylococcus_aureus	123	+	-	12	8108	8230	733437	733559	WP_001790144.1#55	NZ_BDYZ01000002.1	GCF_003420775.1
WP_117434026.1#55|Staphylococcus_aureus	192	+	+	9	8665	8856	733994	734185	WP_001224379.1#55	NZ_BDYZ01000002.1	GCF_003420775.1
WP_117434026.1#55|Staphylococcus_aureus	186	+	-	15	8995	9180	734324	734509	WP_001791851.1#55	NZ_BDYZ01000002.1	GCF_003420775.1
WP_117434026.1#55|Staphylococcus_aureus	282	+	-	14	9116	9397	734445	734726	WP_000220938.1#55	NZ_BDYZ01000002.1	GCF_003420775.1
WP_117434026.1#55|Staphylococcus_aureus	696	+	+	4	9686	10381	735015	735710	WP_000217466.1#55	NZ_BDYZ01000002.1	GCF_003420775.1
WP_117434026.1#55|Staphylococcus_aureus	423	+	+	2	10632	11054	735961	736383	WP_001034756.1#55	NZ_BDYZ01000002.1	GCF_003420775.1
WP_117434026.1#55|Staphylococcus_aureus	420	+	+	2	11321	11740	736650	737069	WP_000038231.1#55	NZ_BDYZ01000002.1	GCF_003420775.1
WP_117434026.1#55|Staphylococcus_aureus	420	+	+	2	11758	12177	737087	737506	WP_000037508.1#55	NZ_BDYZ01000002.1	GCF_003420775.1
WP_060643075.1#56|Staphylococcus_aureus	888	-	+	41	-6106	-5219	326350	327237	pseudogene_56.18*#56	NZ_LFVP01000004.1	GCF_001457195.1
WP_060643075.1#56|Staphylococcus_aureus	1194	-	+	11	-4835	-3642	324773	325966	WP_058351042.1#56	NZ_LFVP01000004.1	GCF_001457195.1
WP_060643075.1#56|Staphylococcus_aureus	234	-	+	13	-3661	-3428	324559	324792	WP_001790675.1#56	NZ_LFVP01000004.1	GCF_001457195.1
WP_060643075.1#56|Staphylococcus_aureus	309	-	-	8	-3320	-3012	324143	324451	WP_000217710.1#56	NZ_LFVP01000004.1	GCF_001457195.1
WP_060643075.1#56|Staphylococcus_aureus	267	-	-	7	-2868	-2602	323733	323999	WP_000678764.1#56	NZ_LFVP01000004.1	GCF_001457195.1
WP_060643075.1#56|Staphylococcus_aureus	1809	-	-	6	-2318	-510	321641	323449	WP_001795457.1#56	NZ_LFVP01000004.1	GCF_001457195.1
WP_060643075.1#56|Staphylococcus_aureus	393	-	+	5	-393	-1	321132	321524	WP_000755954.1#56	NZ_LFVP01000004.1	GCF_001457195.1
WP_060643075.1#56|Staphylococcus_aureus	2862	-	+	39	1	2862	318269	321130	WP_060643075.1#56	NZ_LFVP01000004.1	GCF_001457195.1
WP_060643075.1#56|Staphylococcus_aureus	774	-	+	1	3168	3941	317190	317963	WP_001792494.1#56	NZ_LFVP01000004.1	GCF_001457195.1
WP_060643075.1#56|Staphylococcus_aureus	786	-	+	1	4053	4838	316293	317078	WP_000581876.1#56	NZ_LFVP01000004.1	GCF_001457195.1
WP_060643075.1#56|Staphylococcus_aureus	108	-	+	41	7092	7199	313932	314039	pseudogene_56.12*#56	NZ_LFVP01000004.1	GCF_001457195.1
WP_060643075.1#56|Staphylococcus_aureus	327	-	+	16	6159	6485	314646	314972	WP_000495498.1#56	NZ_LFVP01000004.1	GCF_001457195.1
WP_060643075.1#56|Staphylococcus_aureus	288	-	+	17	6488	6775	314356	314643	WP_047335194.1#56	NZ_LFVP01000004.1	GCF_001457195.1
WP_060643075.1#56|Staphylococcus_aureus	108	-	+	41	7092	7199	313932	314039	pseudogene_56.12*#56	NZ_LFVP01000004.1	GCF_001457195.1
WP_060643075.1#56|Staphylococcus_aureus	795	-	+	1	7311	8105	313026	313820	WP_000581889.1#56	NZ_LFVP01000004.1	GCF_001457195.1
WP_060643075.1#56|Staphylococcus_aureus	123	-	-	12	8109	8231	312900	313022	WP_001790144.1#56	NZ_LFVP01000004.1	GCF_001457195.1
WP_060643075.1#56|Staphylococcus_aureus	192	-	+	9	8666	8857	312274	312465	WP_001224379.1#56	NZ_LFVP01000004.1	GCF_001457195.1
WP_060643075.1#56|Staphylococcus_aureus	186	-	-	15	8996	9181	311950	312135	WP_001791851.1#56	NZ_LFVP01000004.1	GCF_001457195.1
WP_060643075.1#56|Staphylococcus_aureus	282	-	-	14	9117	9398	311733	312014	WP_000220938.1#56	NZ_LFVP01000004.1	GCF_001457195.1
WP_060643075.1#56|Staphylococcus_aureus	696	-	+	4	9687	10382	310749	311444	WP_000217466.1#56	NZ_LFVP01000004.1	GCF_001457195.1
WP_060643075.1#56|Staphylococcus_aureus	423	-	+	2	10633	11055	310076	310498	WP_001034756.1#56	NZ_LFVP01000004.1	GCF_001457195.1
WP_060643075.1#56|Staphylococcus_aureus	420	-	+	2	11322	11741	309390	309809	WP_000038231.1#56	NZ_LFVP01000004.1	GCF_001457195.1
WP_060643075.1#56|Staphylococcus_aureus	420	-	+	2	11759	12178	308953	309372	WP_000037508.1#56	NZ_LFVP01000004.1	GCF_001457195.1
WP_053863391.1#57|Staphylococcus_aureus	1554	-	+	20	-21229	-19676	159036	160589	WP_000876663.1#57	NZ_CYNF01000002.1	GCF_001289425.1
WP_053863391.1#57|Staphylococcus_aureus	1359	-	+	19	-19559	-18201	157561	158919	WP_000481425.1#57	NZ_CYNF01000002.1	GCF_001289425.1
WP_053863391.1#57|Staphylococcus_aureus	102	-	+	24	-17817	-17716	157076	157177	WP_001790696.1#57	NZ_CYNF01000002.1	GCF_001289425.1
WP_053863391.1#57|Staphylococcus_aureus	3057	-	+	3	-17732	-14676	154036	157092	WP_000794589.1#57	NZ_CYNF01000002.1	GCF_001289425.1
WP_053863391.1#57|Staphylococcus_aureus	2823	-	+	3	-13994	-11172	150532	153354	WP_000841422.1#57	NZ_CYNF01000002.1	GCF_001289425.1
WP_053863391.1#57|Staphylococcus_aureus	867	-	+	18	-10992	-10126	149486	150352	WP_000721336.1#57	NZ_CYNF01000002.1	GCF_001289425.1
WP_053863391.1#57|Staphylococcus_aureus	744	-	-	10	-9915	-9172	148532	149275	WP_000386366.1#57	NZ_CYNF01000002.1	GCF_001289425.1
WP_053863391.1#57|Staphylococcus_aureus	357	-	+	10	-8843	-8487	147847	148203	WP_000998869.1#57	NZ_CYNF01000002.1	GCF_001289425.1
WP_053863391.1#57|Staphylococcus_aureus	2963	-	+	41	-8181	-5219	144579	147541	pseudogene_57.4*#57	NZ_CYNF01000002.1	GCF_001289425.1
WP_053863391.1#57|Staphylococcus_aureus	1194	-	+	11	-4835	-3642	143002	144195	WP_000966099.1#57	NZ_CYNF01000002.1	GCF_001289425.1
WP_053863391.1#57|Staphylococcus_aureus	234	-	+	13	-3661	-3428	142788	143021	WP_001790675.1#57	NZ_CYNF01000002.1	GCF_001289425.1
WP_053863391.1#57|Staphylococcus_aureus	309	-	-	8	-3320	-3012	142372	142680	WP_000217710.1#57	NZ_CYNF01000002.1	GCF_001289425.1
WP_053863391.1#57|Staphylococcus_aureus	267	-	-	7	-2868	-2602	141962	142228	WP_000678764.1#57	NZ_CYNF01000002.1	GCF_001289425.1
WP_053863391.1#57|Staphylococcus_aureus	1809	-	-	6	-2318	-510	139870	141678	WP_001795457.1#57	NZ_CYNF01000002.1	GCF_001289425.1
WP_053863391.1#57|Staphylococcus_aureus	393	-	+	5	-393	-1	139361	139753	WP_000755954.1#57	NZ_CYNF01000002.1	GCF_001289425.1
WP_053863391.1#57|Staphylococcus_aureus	2862	-	+	39	1	2862	136498	139359	WP_053863391.1#57	NZ_CYNF01000002.1	GCF_001289425.1
WP_053863391.1#57|Staphylococcus_aureus	774	-	+	1	3168	3941	135419	136192	WP_001792494.1#57	NZ_CYNF01000002.1	GCF_001289425.1
WP_053863391.1#57|Staphylococcus_aureus	785	-	+	41	4053	4837	134523	135307	pseudogene_57.1*#57	NZ_CYNF01000002.1	GCF_001289425.1
WP_053863391.1#57|Staphylococcus_aureus	1325	-	+	41	4834	6158	133202	134526	pseudogene_57.5*#57	NZ_CYNF01000002.1	GCF_001289425.1
WP_053863391.1#57|Staphylococcus_aureus	327	-	+	16	6158	6484	132876	133202	WP_000495498.1#57	NZ_CYNF01000002.1	GCF_001289425.1
WP_053863391.1#57|Staphylococcus_aureus	288	-	+	17	6487	6774	132586	132873	WP_000521958.1#57	NZ_CYNF01000002.1	GCF_001289425.1
WP_053863391.1#57|Staphylococcus_aureus	108	-	+	41	7091	7198	132162	132269	pseudogene_57.8*#57	NZ_CYNF01000002.1	GCF_001289425.1
WP_053863391.1#57|Staphylococcus_aureus	795	-	+	1	7310	8104	131256	132050	WP_000581889.1#57	NZ_CYNF01000002.1	GCF_001289425.1
WP_053863391.1#57|Staphylococcus_aureus	123	-	-	12	8108	8230	131130	131252	WP_001790144.1#57	NZ_CYNF01000002.1	GCF_001289425.1
WP_053863391.1#57|Staphylococcus_aureus	192	-	+	9	8665	8856	130504	130695	WP_001224379.1#57	NZ_CYNF01000002.1	GCF_001289425.1
WP_053863391.1#57|Staphylococcus_aureus	186	-	-	15	8995	9180	130180	130365	WP_001791851.1#57	NZ_CYNF01000002.1	GCF_001289425.1
WP_053863391.1#57|Staphylococcus_aureus	282	-	-	14	9116	9397	129963	130244	WP_000220938.1#57	NZ_CYNF01000002.1	GCF_001289425.1
WP_053863391.1#57|Staphylococcus_aureus	696	-	+	4	9686	10381	128979	129674	WP_000217466.1#57	NZ_CYNF01000002.1	GCF_001289425.1
WP_053863391.1#57|Staphylococcus_aureus	423	-	+	2	10632	11054	128306	128728	WP_001034756.1#57	NZ_CYNF01000002.1	GCF_001289425.1
WP_053863391.1#57|Staphylococcus_aureus	420	-	+	2	11321	11740	127620	128039	WP_000038231.1#57	NZ_CYNF01000002.1	GCF_001289425.1
WP_053863391.1#57|Staphylococcus_aureus	420	-	+	2	11758	12177	127183	127602	WP_000037508.1#57	NZ_CYNF01000002.1	GCF_001289425.1
WP_050977002.1#58|Staphylococcus_aureus	1554	+	+	20	-21225	-19672	269372	270925	WP_000876663.1#58	NZ_CSHF01000002.1	GCF_001203535.1
WP_050977002.1#58|Staphylococcus_aureus	1359	+	+	19	-19555	-18197	271042	272400	WP_000481425.1#58	NZ_CSHF01000002.1	GCF_001203535.1
WP_050977002.1#58|Staphylococcus_aureus	102	+	+	24	-17813	-17712	272784	272885	WP_001790696.1#58	NZ_CSHF01000002.1	GCF_001203535.1
WP_050977002.1#58|Staphylococcus_aureus	3057	+	+	3	-17728	-14672	272869	275925	WP_000794589.1#58	NZ_CSHF01000002.1	GCF_001203535.1
WP_050977002.1#58|Staphylococcus_aureus	2823	+	+	3	-13990	-11168	276607	279429	WP_000841422.1#58	NZ_CSHF01000002.1	GCF_001203535.1
WP_050977002.1#58|Staphylococcus_aureus	867	+	+	18	-10988	-10122	279609	280475	WP_000721336.1#58	NZ_CSHF01000002.1	GCF_001203535.1
WP_050977002.1#58|Staphylococcus_aureus	744	+	-	10	-9911	-9168	280686	281429	WP_000386366.1#58	NZ_CSHF01000002.1	GCF_001203535.1
WP_050977002.1#58|Staphylococcus_aureus	357	+	+	10	-8843	-8487	281754	282110	WP_000998869.1#58	NZ_CSHF01000002.1	GCF_001203535.1
WP_050977002.1#58|Staphylococcus_aureus	2963	+	+	41	-8181	-5219	282416	285378	pseudogene_58.14*#58	NZ_CSHF01000002.1	GCF_001203535.1
WP_050977002.1#58|Staphylococcus_aureus	1194	+	+	11	-4835	-3642	285762	286955	WP_000966099.1#58	NZ_CSHF01000002.1	GCF_001203535.1
WP_050977002.1#58|Staphylococcus_aureus	234	+	+	13	-3661	-3428	286936	287169	WP_001790675.1#58	NZ_CSHF01000002.1	GCF_001203535.1
WP_050977002.1#58|Staphylococcus_aureus	309	+	-	8	-3320	-3012	287277	287585	WP_000217710.1#58	NZ_CSHF01000002.1	GCF_001203535.1
WP_050977002.1#58|Staphylococcus_aureus	267	+	-	7	-2868	-2602	287729	287995	WP_000678764.1#58	NZ_CSHF01000002.1	GCF_001203535.1
WP_050977002.1#58|Staphylococcus_aureus	1809	+	-	6	-2318	-510	288279	290087	WP_001795457.1#58	NZ_CSHF01000002.1	GCF_001203535.1
WP_050977002.1#58|Staphylococcus_aureus	393	+	+	5	-393	-1	290204	290596	WP_000755954.1#58	NZ_CSHF01000002.1	GCF_001203535.1
WP_050977002.1#58|Staphylococcus_aureus	2862	+	+	39	1	2862	290598	293459	WP_050977002.1#58	NZ_CSHF01000002.1	GCF_001203535.1
WP_050977002.1#58|Staphylococcus_aureus	774	+	+	1	3168	3941	293765	294538	WP_001792494.1#58	NZ_CSHF01000002.1	GCF_001203535.1
WP_050977002.1#58|Staphylococcus_aureus	785	+	+	41	4053	4837	294650	295434	pseudogene_58.4*#58	NZ_CSHF01000002.1	GCF_001203535.1
WP_050977002.1#58|Staphylococcus_aureus	1325	+	+	41	4834	6158	295431	296755	pseudogene_58.25*#58	NZ_CSHF01000002.1	GCF_001203535.1
WP_050977002.1#58|Staphylococcus_aureus	327	+	+	16	6158	6484	296755	297081	WP_000495498.1#58	NZ_CSHF01000002.1	GCF_001203535.1
WP_050977002.1#58|Staphylococcus_aureus	288	+	+	17	6487	6774	297084	297371	WP_000521958.1#58	NZ_CSHF01000002.1	GCF_001203535.1
WP_050977002.1#58|Staphylococcus_aureus	108	+	+	41	7091	7198	297688	297795	pseudogene_58.11*#58	NZ_CSHF01000002.1	GCF_001203535.1
WP_050977002.1#58|Staphylococcus_aureus	795	+	+	1	7310	8104	297907	298701	WP_000581889.1#58	NZ_CSHF01000002.1	GCF_001203535.1
WP_050977002.1#58|Staphylococcus_aureus	123	+	-	12	8108	8230	298705	298827	WP_001790144.1#58	NZ_CSHF01000002.1	GCF_001203535.1
WP_050977002.1#58|Staphylococcus_aureus	192	+	+	9	8665	8856	299262	299453	WP_001224379.1#58	NZ_CSHF01000002.1	GCF_001203535.1
WP_050977002.1#58|Staphylococcus_aureus	186	+	-	15	8995	9180	299592	299777	WP_001791851.1#58	NZ_CSHF01000002.1	GCF_001203535.1
WP_050977002.1#58|Staphylococcus_aureus	282	+	-	14	9116	9397	299713	299994	WP_000220938.1#58	NZ_CSHF01000002.1	GCF_001203535.1
WP_050977002.1#58|Staphylococcus_aureus	696	+	+	4	9686	10381	300283	300978	WP_000217466.1#58	NZ_CSHF01000002.1	GCF_001203535.1
WP_050977002.1#58|Staphylococcus_aureus	423	+	+	2	10632	11054	301229	301651	WP_001034756.1#58	NZ_CSHF01000002.1	GCF_001203535.1
WP_050977002.1#58|Staphylococcus_aureus	420	+	+	2	11321	11740	301918	302337	WP_000038231.1#58	NZ_CSHF01000002.1	GCF_001203535.1
WP_050977002.1#58|Staphylococcus_aureus	420	+	+	2	11758	12177	302355	302774	WP_000037508.1#58	NZ_CSHF01000002.1	GCF_001203535.1
WP_117211689.1#59|Staphylococcus_aureus	1554	-	+	20	-21116	-19563	339733	341286	WP_000876663.1#59	NZ_BDYG01000002.1	GCF_003420325.1
WP_117211689.1#59|Staphylococcus_aureus	1359	-	+	19	-19446	-18088	338258	339616	WP_000481425.1#59	NZ_BDYG01000002.1	GCF_003420325.1
WP_117211689.1#59|Staphylococcus_aureus	102	-	+	24	-17705	-17604	337774	337875	WP_001790696.1#59	NZ_BDYG01000002.1	GCF_003420325.1
WP_117211689.1#59|Staphylococcus_aureus	2943	-	+	3	-17620	-14678	334848	337790	WP_117211693.1#59	NZ_BDYG01000002.1	GCF_003420325.1
WP_117211689.1#59|Staphylococcus_aureus	2823	-	+	3	-13996	-11174	331344	334166	WP_000841422.1#59	NZ_BDYG01000002.1	GCF_003420325.1
WP_117211689.1#59|Staphylococcus_aureus	867	-	+	18	-10994	-10128	330298	331164	WP_000721336.1#59	NZ_BDYG01000002.1	GCF_003420325.1
WP_117211689.1#59|Staphylococcus_aureus	744	-	-	10	-9917	-9174	329344	330087	WP_000386367.1#59	NZ_BDYG01000002.1	GCF_003420325.1
WP_117211689.1#59|Staphylococcus_aureus	357	-	+	10	-8843	-8487	328657	329013	WP_000998869.1#59	NZ_BDYG01000002.1	GCF_003420325.1
WP_117211689.1#59|Staphylococcus_aureus	2964	-	+	3	-8182	-5219	325389	328352	WP_117211691.1#59	NZ_BDYG01000002.1	GCF_003420325.1
WP_117211689.1#59|Staphylococcus_aureus	1194	-	+	11	-4835	-3642	323812	325005	WP_000966099.1#59	NZ_BDYG01000002.1	GCF_003420325.1
WP_117211689.1#59|Staphylococcus_aureus	234	-	+	13	-3661	-3428	323598	323831	WP_001790675.1#59	NZ_BDYG01000002.1	GCF_003420325.1
WP_117211689.1#59|Staphylococcus_aureus	309	-	-	8	-3320	-3012	323182	323490	WP_000217710.1#59	NZ_BDYG01000002.1	GCF_003420325.1
WP_117211689.1#59|Staphylococcus_aureus	267	-	-	7	-2868	-2602	322772	323038	WP_000678764.1#59	NZ_BDYG01000002.1	GCF_003420325.1
WP_117211689.1#59|Staphylococcus_aureus	1809	-	-	6	-2318	-510	320680	322488	WP_001795457.1#59	NZ_BDYG01000002.1	GCF_003420325.1
WP_117211689.1#59|Staphylococcus_aureus	393	-	+	5	-393	-1	320171	320563	WP_000755954.1#59	NZ_BDYG01000002.1	GCF_003420325.1
WP_117211689.1#59|Staphylococcus_aureus	2862	-	+	39	1	2862	317308	320169	WP_117211689.1#59	NZ_BDYG01000002.1	GCF_003420325.1
WP_117211689.1#59|Staphylococcus_aureus	777	-	+	1	3165	3941	316229	317005	WP_001549768.1#59	NZ_BDYG01000002.1	GCF_003420325.1
WP_117211689.1#59|Staphylococcus_aureus	785	-	+	41	4053	4837	315333	316117	pseudogene_59.31*#59	NZ_BDYG01000002.1	GCF_003420325.1
WP_117211689.1#59|Staphylococcus_aureus	1325	-	+	41	4834	6158	314012	315336	pseudogene_59.25*#59	NZ_BDYG01000002.1	GCF_003420325.1
WP_117211689.1#59|Staphylococcus_aureus	327	-	+	16	6158	6484	313686	314012	WP_000495499.1#59	NZ_BDYG01000002.1	GCF_003420325.1
WP_117211689.1#59|Staphylococcus_aureus	288	-	+	17	6487	6774	313396	313683	WP_000521958.1#59	NZ_BDYG01000002.1	GCF_003420325.1
WP_117211689.1#59|Staphylococcus_aureus	108	-	+	41	7091	7198	312972	313079	pseudogene_59.18*#59	NZ_BDYG01000002.1	GCF_003420325.1
WP_117211689.1#59|Staphylococcus_aureus	795	-	+	1	7310	8104	312066	312860	WP_000581889.1#59	NZ_BDYG01000002.1	GCF_003420325.1
WP_117211689.1#59|Staphylococcus_aureus	123	-	-	12	8108	8230	311940	312062	WP_001790144.1#59	NZ_BDYG01000002.1	GCF_003420325.1
WP_117211689.1#59|Staphylococcus_aureus	192	-	+	9	8665	8856	311314	311505	WP_001224379.1#59	NZ_BDYG01000002.1	GCF_003420325.1
WP_117211689.1#59|Staphylococcus_aureus	186	-	-	15	8995	9180	310990	311175	WP_001791851.1#59	NZ_BDYG01000002.1	GCF_003420325.1
WP_117211689.1#59|Staphylococcus_aureus	282	-	-	14	9116	9397	310773	311054	WP_000220938.1#59	NZ_BDYG01000002.1	GCF_003420325.1
WP_117211689.1#59|Staphylococcus_aureus	696	-	+	4	9686	10381	309789	310484	WP_000217466.1#59	NZ_BDYG01000002.1	GCF_003420325.1
WP_117211689.1#59|Staphylococcus_aureus	423	-	+	2	10632	11054	309116	309538	WP_001034756.1#59	NZ_BDYG01000002.1	GCF_003420325.1
WP_117211689.1#59|Staphylococcus_aureus	420	-	+	2	11321	11740	308430	308849	WP_000038231.1#59	NZ_BDYG01000002.1	GCF_003420325.1
WP_117211689.1#59|Staphylococcus_aureus	420	-	+	2	11758	12177	307993	308412	WP_000037508.1#59	NZ_BDYG01000002.1	GCF_003420325.1
WP_024937100.1#60|Staphylococcus_aureus_SA0077	94	+	+	41	-8195	-8102	1	94	pseudogene_60.13*#60	NZ_JEMM01000005.1	GCF_000583615.1
WP_024937100.1#60|Staphylococcus_aureus_SA0077	2578	+	+	41	-7796	-5219	400	2977	pseudogene_60.31*#60	NZ_JEMM01000005.1	GCF_000583615.1
WP_024937100.1#60|Staphylococcus_aureus_SA0077	1194	+	+	11	-4835	-3642	3361	4554	WP_000966099.1#60	NZ_JEMM01000005.1	GCF_000583615.1
WP_024937100.1#60|Staphylococcus_aureus_SA0077	234	+	+	13	-3661	-3428	4535	4768	WP_001790675.1#60	NZ_JEMM01000005.1	GCF_000583615.1
WP_024937100.1#60|Staphylococcus_aureus_SA0077	309	+	-	8	-3320	-3012	4876	5184	WP_000217710.1#60	NZ_JEMM01000005.1	GCF_000583615.1
WP_024937100.1#60|Staphylococcus_aureus_SA0077	267	+	-	7	-2868	-2602	5328	5594	WP_000678764.1#60	NZ_JEMM01000005.1	GCF_000583615.1
WP_024937100.1#60|Staphylococcus_aureus_SA0077	1809	+	-	6	-2318	-510	5878	7686	WP_001795457.1#60	NZ_JEMM01000005.1	GCF_000583615.1
WP_024937100.1#60|Staphylococcus_aureus_SA0077	393	+	+	5	-393	-1	7803	8195	WP_000755954.1#60	NZ_JEMM01000005.1	GCF_000583615.1
WP_024937100.1#60|Staphylococcus_aureus_SA0077	2862	+	+	39	1	2862	8197	11058	WP_024937100.1#60	NZ_JEMM01000005.1	GCF_000583615.1
WP_024937100.1#60|Staphylococcus_aureus_SA0077	777	+	+	1	3165	3941	11361	12137	WP_001549768.1#60	NZ_JEMM01000005.1	GCF_000583615.1
WP_024937100.1#60|Staphylococcus_aureus_SA0077	786	+	+	1	4053	4838	12249	13034	WP_000581876.1#60	NZ_JEMM01000005.1	GCF_000583615.1
WP_024937100.1#60|Staphylococcus_aureus_SA0077	1325	+	+	41	4835	6159	13031	14355	pseudogene_60.10*#60	NZ_JEMM01000005.1	GCF_000583615.1
WP_024937100.1#60|Staphylococcus_aureus_SA0077	327	+	+	16	6159	6485	14355	14681	WP_000495498.1#60	NZ_JEMM01000005.1	GCF_000583615.1
WP_024937100.1#60|Staphylococcus_aureus_SA0077	288	+	+	17	6488	6775	14684	14971	WP_000521958.1#60	NZ_JEMM01000005.1	GCF_000583615.1
WP_024937100.1#60|Staphylococcus_aureus_SA0077	108	+	+	41	7092	7199	15288	15395	pseudogene_60.26*#60	NZ_JEMM01000005.1	GCF_000583615.1
WP_024937100.1#60|Staphylococcus_aureus_SA0077	795	+	+	1	7311	8105	15507	16301	WP_000581889.1#60	NZ_JEMM01000005.1	GCF_000583615.1
WP_024937100.1#60|Staphylococcus_aureus_SA0077	123	+	-	12	8109	8231	16305	16427	WP_001790144.1#60	NZ_JEMM01000005.1	GCF_000583615.1
WP_024937100.1#60|Staphylococcus_aureus_SA0077	192	+	+	9	8666	8857	16862	17053	WP_001224379.1#60	NZ_JEMM01000005.1	GCF_000583615.1
WP_024937100.1#60|Staphylococcus_aureus_SA0077	186	+	-	15	8996	9181	17192	17377	WP_001791851.1#60	NZ_JEMM01000005.1	GCF_000583615.1
WP_024937100.1#60|Staphylococcus_aureus_SA0077	282	+	-	14	9117	9398	17313	17594	WP_000220938.1#60	NZ_JEMM01000005.1	GCF_000583615.1
WP_024937100.1#60|Staphylococcus_aureus_SA0077	696	+	+	4	9687	10382	17883	18578	WP_000217466.1#60	NZ_JEMM01000005.1	GCF_000583615.1
WP_024937100.1#60|Staphylococcus_aureus_SA0077	420	+	+	2	10633	11052	18829	19248	WP_001034754.1#60	NZ_JEMM01000005.1	GCF_000583615.1
WP_024937100.1#60|Staphylococcus_aureus_SA0077	420	+	+	2	11070	11489	19266	19685	WP_000037508.1#60	NZ_JEMM01000005.1	GCF_000583615.1
WP_024937100.1#60|Staphylococcus_aureus_SA0077	423	+	+	21	11941	12363	20137	20559	WP_001146763.1#60	NZ_JEMM01000005.1	GCF_000583615.1
WP_070599024.1#61|Staphylococcus_aureus	2867	+	+	3	-17281	-14415	28939	31805	WP_256326300.1#61	NZ_KV840512.1	GCF_001839195.1
WP_070599024.1#61|Staphylococcus_aureus	111	+	+	3	-14314	-14204	31906	32016	WP_224505062.1#61	NZ_KV840512.1	GCF_001839195.1
WP_070599024.1#61|Staphylococcus_aureus	1932	+	+	3	-13522	-11591	32698	34629	WP_256326302.1#61	NZ_KV840512.1	GCF_001839195.1
WP_070599024.1#61|Staphylococcus_aureus	284	+	+	3	-11490	-11207	34730	35013	WP_256326303.1#61	NZ_KV840512.1	GCF_001839195.1
WP_070599024.1#61|Staphylococcus_aureus	321	+	+	3	-11106	-10786	35114	35434	WP_083316209.1#61	NZ_KV840512.1	GCF_001839195.1
WP_070599024.1#61|Staphylococcus_aureus	867	+	+	18	-10606	-9740	35614	36480	WP_000721336.1#61	NZ_KV840512.1	GCF_001839195.1
WP_070599024.1#61|Staphylococcus_aureus	744	+	-	10	-9529	-8786	36691	37434	WP_000386366.1#61	NZ_KV840512.1	GCF_001839195.1
WP_070599024.1#61|Staphylococcus_aureus	357	+	+	10	-8459	-8103	37761	38117	WP_000998869.1#61	NZ_KV840512.1	GCF_001839195.1
WP_070599024.1#61|Staphylococcus_aureus	2579	+	+	41	-7797	-5219	38423	41001	pseudogene_61.5*#61	NZ_KV840512.1	GCF_001839195.1
WP_070599024.1#61|Staphylococcus_aureus	1194	+	+	11	-4835	-3642	41385	42578	WP_000966099.1#61	NZ_KV840512.1	GCF_001839195.1
WP_070599024.1#61|Staphylococcus_aureus	234	+	+	13	-3661	-3428	42559	42792	WP_001790675.1#61	NZ_KV840512.1	GCF_001839195.1
WP_070599024.1#61|Staphylococcus_aureus	309	+	-	8	-3320	-3012	42900	43208	WP_000217710.1#61	NZ_KV840512.1	GCF_001839195.1
WP_070599024.1#61|Staphylococcus_aureus	267	+	-	7	-2868	-2602	43352	43618	WP_000678764.1#61	NZ_KV840512.1	GCF_001839195.1
WP_070599024.1#61|Staphylococcus_aureus	1809	+	-	6	-2318	-510	43902	45710	WP_001795457.1#61	NZ_KV840512.1	GCF_001839195.1
WP_070599024.1#61|Staphylococcus_aureus	393	+	+	5	-393	-1	45827	46219	WP_000755954.1#61	NZ_KV840512.1	GCF_001839195.1
WP_070599024.1#61|Staphylococcus_aureus	2862	+	+	39	1	2862	46221	49082	WP_070599024.1#61	NZ_KV840512.1	GCF_001839195.1
WP_070599024.1#61|Staphylococcus_aureus	777	+	+	1	3165	3941	49385	50161	WP_001549768.1#61	NZ_KV840512.1	GCF_001839195.1
WP_070599024.1#61|Staphylococcus_aureus	467	+	+	41	4053	4519	50273	50739	pseudogene_61.6*#61	NZ_KV840512.1	GCF_001839195.1
WP_070599024.1#61|Staphylococcus_aureus	330	+	+	1	4620	4949	50840	51169	WP_141762845.1#61	NZ_KV840512.1	GCF_001839195.1
WP_070599024.1#61|Staphylococcus_aureus	1325	+	+	41	4946	6270	51166	52490	pseudogene_61.24*#61	NZ_KV840512.1	GCF_001839195.1
WP_070599024.1#61|Staphylococcus_aureus	327	+	+	16	6270	6596	52490	52816	WP_000495498.1#61	NZ_KV840512.1	GCF_001839195.1
WP_070599024.1#61|Staphylococcus_aureus	288	+	+	17	6599	6886	52819	53106	WP_000521958.1#61	NZ_KV840512.1	GCF_001839195.1
WP_070599024.1#61|Staphylococcus_aureus	108	+	+	41	7203	7310	53423	53530	pseudogene_61.17*#61	NZ_KV840512.1	GCF_001839195.1
WP_070599024.1#61|Staphylococcus_aureus	468	+	+	1	7422	7889	53642	54109	WP_141762847.1#61	NZ_KV840512.1	GCF_001839195.1
WP_070599024.1#61|Staphylococcus_aureus	303	+	+	1	7990	8292	54210	54512	WP_141762846.1#61	NZ_KV840512.1	GCF_001839195.1
WP_070599024.1#61|Staphylococcus_aureus	123	+	-	12	8296	8418	54516	54638	WP_001790144.1#61	NZ_KV840512.1	GCF_001839195.1
WP_070599024.1#61|Staphylococcus_aureus	192	+	+	9	8853	9044	55073	55264	WP_001224379.1#61	NZ_KV840512.1	GCF_001839195.1
WP_070599024.1#61|Staphylococcus_aureus	186	+	-	15	9183	9368	55403	55588	WP_001791851.1#61	NZ_KV840512.1	GCF_001839195.1
WP_070599024.1#61|Staphylococcus_aureus	282	+	-	14	9304	9585	55524	55805	WP_000220938.1#61	NZ_KV840512.1	GCF_001839195.1
WP_070599024.1#61|Staphylococcus_aureus	696	+	+	4	9874	10569	56094	56789	WP_000217466.1#61	NZ_KV840512.1	GCF_001839195.1
WP_070599024.1#61|Staphylococcus_aureus	101	+	+	41	10820	10920	57040	57140	pseudogene_61.22*#61	NZ_KV840512.1	GCF_001839195.1
WP_000088723.1#62|Staphylococcus_aureus_subsp__aureus_str__JKD6009	703	+	+	41	-5921	-5219	1	703	pseudogene_62.18*#62	NZ_ABSA01000017.1	GCF_000172855.1
WP_000088723.1#62|Staphylococcus_aureus_subsp__aureus_str__JKD6009	1194	+	+	11	-4835	-3642	1087	2280	WP_000966099.1#62	NZ_ABSA01000017.1	GCF_000172855.1
WP_000088723.1#62|Staphylococcus_aureus_subsp__aureus_str__JKD6009	234	+	+	13	-3661	-3428	2261	2494	WP_072386983.1#62	NZ_ABSA01000017.1	GCF_000172855.1
WP_000088723.1#62|Staphylococcus_aureus_subsp__aureus_str__JKD6009	309	+	-	8	-3320	-3012	2602	2910	WP_000217710.1#62	NZ_ABSA01000017.1	GCF_000172855.1
WP_000088723.1#62|Staphylococcus_aureus_subsp__aureus_str__JKD6009	267	+	-	7	-2868	-2602	3054	3320	WP_000678764.1#62	NZ_ABSA01000017.1	GCF_000172855.1
WP_000088723.1#62|Staphylococcus_aureus_subsp__aureus_str__JKD6009	1809	+	-	6	-2318	-510	3604	5412	WP_001795457.1#62	NZ_ABSA01000017.1	GCF_000172855.1
WP_000088723.1#62|Staphylococcus_aureus_subsp__aureus_str__JKD6009	393	+	+	5	-393	-1	5529	5921	WP_000755954.1#62	NZ_ABSA01000017.1	GCF_000172855.1
WP_000088723.1#62|Staphylococcus_aureus_subsp__aureus_str__JKD6009	2862	+	+	39	1	2862	5923	8784	WP_000088723.1#62	NZ_ABSA01000017.1	GCF_000172855.1
WP_000088723.1#62|Staphylococcus_aureus_subsp__aureus_str__JKD6009	777	+	+	1	3165	3941	9087	9863	WP_001549768.1#62	NZ_ABSA01000017.1	GCF_000172855.1
WP_000088723.1#62|Staphylococcus_aureus_subsp__aureus_str__JKD6009	795	+	+	1	4053	4847	9975	10769	WP_000581889.1#62	NZ_ABSA01000017.1	GCF_000172855.1
WP_000088723.1#62|Staphylococcus_aureus_subsp__aureus_str__JKD6009	123	+	-	12	4851	4973	10773	10895	WP_033839447.1#62	NZ_ABSA01000017.1	GCF_000172855.1
WP_000088723.1#62|Staphylococcus_aureus_subsp__aureus_str__JKD6009	192	+	+	9	5408	5599	11330	11521	WP_001224379.1#62	NZ_ABSA01000017.1	GCF_000172855.1
WP_000088723.1#62|Staphylococcus_aureus_subsp__aureus_str__JKD6009	186	+	-	15	5738	5923	11660	11845	WP_001791851.1#62	NZ_ABSA01000017.1	GCF_000172855.1
WP_000088723.1#62|Staphylococcus_aureus_subsp__aureus_str__JKD6009	282	+	-	14	5859	6140	11781	12062	WP_000220938.1#62	NZ_ABSA01000017.1	GCF_000172855.1
WP_000088723.1#62|Staphylococcus_aureus_subsp__aureus_str__JKD6009	696	+	+	4	6429	7124	12351	13046	WP_000217466.1#62	NZ_ABSA01000017.1	GCF_000172855.1
WP_000088723.1#62|Staphylococcus_aureus_subsp__aureus_str__JKD6009	423	+	+	2	7375	7797	13297	13719	WP_001033388.1#62	NZ_ABSA01000017.1	GCF_000172855.1
WP_000088723.1#62|Staphylococcus_aureus_subsp__aureus_str__JKD6009	420	+	+	2	8064	8483	13986	14405	WP_000038231.1#62	NZ_ABSA01000017.1	GCF_000172855.1
WP_000088723.1#62|Staphylococcus_aureus_subsp__aureus_str__JKD6009	420	+	+	2	8501	8920	14423	14842	WP_000037508.1#62	NZ_ABSA01000017.1	GCF_000172855.1
WP_000088723.1#62|Staphylococcus_aureus_subsp__aureus_str__JKD6009	423	+	+	21	9372	9794	15294	15716	WP_001146763.1#62	NZ_ABSA01000017.1	GCF_000172855.1
WP_000088723.1#62|Staphylococcus_aureus_subsp__aureus_str__JKD6009	1539	+	-	22	9906	11444	15828	17366	WP_000202037.1#62	NZ_ABSA01000017.1	GCF_000172855.1
WP_000088723.1#62|Staphylococcus_aureus_subsp__aureus_str__JKD6009	819	+	+	41	11677	12495	17599	18417	pseudogene_62.12*#62	NZ_ABSA01000017.1	GCF_000172855.1
WP_000088723.1#62|Staphylococcus_aureus_subsp__aureus_str__JKD6009	366	+	+	27	12758	13123	18680	19045	WP_000910581.1#62	NZ_ABSA01000017.1	GCF_000172855.1
WP_000088723.1#62|Staphylococcus_aureus_subsp__aureus_str__JKD6009	822	+	+	23	13990	14811	19912	20733	WP_001081682.1#62	NZ_ABSA01000017.1	GCF_000172855.1
WP_031923930.1#63|Staphylococcus_aureus_W60801	1206	-	+	41	-6424	-5219	326360	327565	pseudogene_63.1*#63	NZ_KK026059.1	GCF_000561665.1
WP_031923930.1#63|Staphylococcus_aureus_W60801	1194	-	+	11	-4835	-3642	324783	325976	WP_000966099.1#63	NZ_KK026059.1	GCF_000561665.1
WP_031923930.1#63|Staphylococcus_aureus_W60801	234	-	+	13	-3661	-3428	324569	324802	WP_001790675.1#63	NZ_KK026059.1	GCF_000561665.1
WP_031923930.1#63|Staphylococcus_aureus_W60801	309	-	-	8	-3320	-3012	324153	324461	WP_000217710.1#63	NZ_KK026059.1	GCF_000561665.1
WP_031923930.1#63|Staphylococcus_aureus_W60801	267	-	-	7	-2868	-2602	323743	324009	WP_000678764.1#63	NZ_KK026059.1	GCF_000561665.1
WP_031923930.1#63|Staphylococcus_aureus_W60801	1809	-	-	6	-2318	-510	321651	323459	WP_001795457.1#63	NZ_KK026059.1	GCF_000561665.1
WP_031923930.1#63|Staphylococcus_aureus_W60801	393	-	+	5	-393	-1	321142	321534	WP_000755954.1#63	NZ_KK026059.1	GCF_000561665.1
WP_031923930.1#63|Staphylococcus_aureus_W60801	2862	-	+	39	1	2862	318279	321140	WP_031923930.1#63	NZ_KK026059.1	GCF_000561665.1
WP_031923930.1#63|Staphylococcus_aureus_W60801	777	-	+	1	3165	3941	317200	317976	WP_001549768.1#63	NZ_KK026059.1	GCF_000561665.1
WP_031923930.1#63|Staphylococcus_aureus_W60801	785	-	+	41	4053	4837	316304	317088	pseudogene_63.20*#63	NZ_KK026059.1	GCF_000561665.1
WP_031923930.1#63|Staphylococcus_aureus_W60801	1325	-	+	41	4834	6158	314983	316307	pseudogene_63.7*#63	NZ_KK026059.1	GCF_000561665.1
WP_031923930.1#63|Staphylococcus_aureus_W60801	327	-	+	16	6158	6484	314657	314983	WP_000495498.1#63	NZ_KK026059.1	GCF_000561665.1
WP_031923930.1#63|Staphylococcus_aureus_W60801	288	-	+	17	6487	6774	314367	314654	WP_000521958.1#63	NZ_KK026059.1	GCF_000561665.1
WP_031923930.1#63|Staphylococcus_aureus_W60801	108	-	+	41	7091	7198	313943	314050	pseudogene_63.13*#63	NZ_KK026059.1	GCF_000561665.1
WP_031923930.1#63|Staphylococcus_aureus_W60801	795	-	+	1	7310	8104	313037	313831	WP_000581889.1#63	NZ_KK026059.1	GCF_000561665.1
WP_031923930.1#63|Staphylococcus_aureus_W60801	123	-	-	12	8108	8230	312911	313033	WP_001790144.1#63	NZ_KK026059.1	GCF_000561665.1
WP_031923930.1#63|Staphylococcus_aureus_W60801	192	-	+	9	8665	8856	312285	312476	WP_001224379.1#63	NZ_KK026059.1	GCF_000561665.1
WP_031923930.1#63|Staphylococcus_aureus_W60801	186	-	-	15	8995	9180	311961	312146	WP_001791851.1#63	NZ_KK026059.1	GCF_000561665.1
WP_031923930.1#63|Staphylococcus_aureus_W60801	282	-	-	14	9116	9397	311744	312025	WP_000220938.1#63	NZ_KK026059.1	GCF_000561665.1
WP_031923930.1#63|Staphylococcus_aureus_W60801	696	-	+	4	9686	10381	310760	311455	WP_000217466.1#63	NZ_KK026059.1	GCF_000561665.1
WP_031923930.1#63|Staphylococcus_aureus_W60801	423	-	+	2	10632	11054	310087	310509	WP_001034756.1#63	NZ_KK026059.1	GCF_000561665.1
WP_031923930.1#63|Staphylococcus_aureus_W60801	420	-	+	2	11321	11740	309401	309820	WP_000038231.1#63	NZ_KK026059.1	GCF_000561665.1
WP_031923930.1#63|Staphylococcus_aureus_W60801	420	-	+	2	11758	12177	308964	309383	WP_000037508.1#63	NZ_KK026059.1	GCF_000561665.1
WP_168259407.1#64|Staphylococcus_aureus	220	-	+	13	-3647	-3428	10237	10456	WP_246864076.1#64	NZ_JAAXLD010000019.1	GCF_012276845.1
WP_168259407.1#64|Staphylococcus_aureus	309	-	-	8	-3320	-3012	9821	10129	WP_000217710.1#64	NZ_JAAXLD010000019.1	GCF_012276845.1
WP_168259407.1#64|Staphylococcus_aureus	267	-	-	7	-2868	-2602	9411	9677	WP_000678764.1#64	NZ_JAAXLD010000019.1	GCF_012276845.1
WP_168259407.1#64|Staphylococcus_aureus	1809	-	-	6	-2318	-510	7319	9127	WP_001795457.1#64	NZ_JAAXLD010000019.1	GCF_012276845.1
WP_168259407.1#64|Staphylococcus_aureus	393	-	+	5	-393	-1	6810	7202	WP_000755954.1#64	NZ_JAAXLD010000019.1	GCF_012276845.1
WP_168259407.1#64|Staphylococcus_aureus	2862	-	+	39	1	2862	3947	6808	WP_168259407.1#64	NZ_JAAXLD010000019.1	GCF_012276845.1
WP_168259407.1#64|Staphylococcus_aureus	777	-	+	1	3165	3941	2868	3644	WP_001549768.1#64	NZ_JAAXLD010000019.1	GCF_012276845.1
WP_168259407.1#64|Staphylococcus_aureus	785	-	+	41	4053	4837	1972	2756	pseudogene_64.30*#64	NZ_JAAXLD010000019.1	GCF_012276845.1
WP_168259407.1#64|Staphylococcus_aureus	1325	-	+	41	4834	6158	651	1975	pseudogene_64.26*#64	NZ_JAAXLD010000019.1	GCF_012276845.1
WP_168259407.1#64|Staphylococcus_aureus	327	-	+	16	6158	6484	325	651	WP_000495498.1#64	NZ_JAAXLD010000019.1	GCF_012276845.1
WP_168259407.1#64|Staphylococcus_aureus	288	-	+	17	6487	6774	35	322	WP_000521958.1#64	NZ_JAAXLD010000019.1	GCF_012276845.1
WP_148240144.1#65|Staphylococcus_aureus	1323	+	+	41	-6541	-5219	1	1323	pseudogene_65.0*#65	NZ_VRNW01000111.1	GCF_008079695.1
WP_148240144.1#65|Staphylococcus_aureus	1194	+	+	11	-4835	-3642	1707	2900	WP_000966099.1#65	NZ_VRNW01000111.1	GCF_008079695.1
WP_148240144.1#65|Staphylococcus_aureus	234	+	+	13	-3661	-3428	2881	3114	WP_001790675.1#65	NZ_VRNW01000111.1	GCF_008079695.1
WP_148240144.1#65|Staphylococcus_aureus	309	+	-	8	-3320	-3012	3222	3530	WP_000217710.1#65	NZ_VRNW01000111.1	GCF_008079695.1
WP_148240144.1#65|Staphylococcus_aureus	267	+	-	7	-2868	-2602	3674	3940	WP_000678764.1#65	NZ_VRNW01000111.1	GCF_008079695.1
WP_148240144.1#65|Staphylococcus_aureus	1809	+	-	6	-2318	-510	4224	6032	WP_001795457.1#65	NZ_VRNW01000111.1	GCF_008079695.1
WP_148240144.1#65|Staphylococcus_aureus	393	+	+	5	-393	-1	6149	6541	WP_000755954.1#65	NZ_VRNW01000111.1	GCF_008079695.1
WP_148240144.1#65|Staphylococcus_aureus	2862	+	+	39	1	2862	6543	9404	WP_148240144.1#65	NZ_VRNW01000111.1	GCF_008079695.1
WP_148240144.1#65|Staphylococcus_aureus	777	+	+	1	3165	3941	9707	10483	WP_275401734.1#65	NZ_VRNW01000111.1	GCF_008079695.1
WP_148240144.1#65|Staphylococcus_aureus	785	+	+	41	4053	4837	10595	11379	pseudogene_65.28*#65	NZ_VRNW01000111.1	GCF_008079695.1
WP_148240144.1#65|Staphylococcus_aureus	1325	+	+	41	4834	6158	11376	12700	pseudogene_65.21*#65	NZ_VRNW01000111.1	GCF_008079695.1
WP_148240144.1#65|Staphylococcus_aureus	327	+	+	16	6158	6484	12700	13026	WP_000495498.1#65	NZ_VRNW01000111.1	GCF_008079695.1
WP_148240144.1#65|Staphylococcus_aureus	288	+	+	17	6487	6774	13029	13316	WP_000521958.1#65	NZ_VRNW01000111.1	GCF_008079695.1
WP_148240144.1#65|Staphylococcus_aureus	108	+	+	41	7091	7198	13633	13740	pseudogene_65.3*#65	NZ_VRNW01000111.1	GCF_008079695.1
WP_148240144.1#65|Staphylococcus_aureus	795	+	+	1	7310	8104	13852	14646	WP_000581889.1#65	NZ_VRNW01000111.1	GCF_008079695.1
WP_148240144.1#65|Staphylococcus_aureus	123	+	-	12	8108	8230	14650	14772	WP_001790144.1#65	NZ_VRNW01000111.1	GCF_008079695.1
WP_148240144.1#65|Staphylococcus_aureus	192	+	+	9	8665	8856	15207	15398	WP_001224379.1#65	NZ_VRNW01000111.1	GCF_008079695.1
WP_148240144.1#65|Staphylococcus_aureus	186	+	-	15	8995	9180	15537	15722	WP_001791851.1#65	NZ_VRNW01000111.1	GCF_008079695.1
WP_148240144.1#65|Staphylococcus_aureus	282	+	-	14	9116	9397	15658	15939	WP_000220938.1#65	NZ_VRNW01000111.1	GCF_008079695.1
WP_148240144.1#65|Staphylococcus_aureus	696	+	+	4	9686	10381	16228	16923	WP_000217466.1#65	NZ_VRNW01000111.1	GCF_008079695.1
WP_148240144.1#65|Staphylococcus_aureus	423	+	+	2	10632	11054	17174	17596	WP_001034756.1#65	NZ_VRNW01000111.1	GCF_008079695.1
WP_148240144.1#65|Staphylococcus_aureus	420	+	+	2	11321	11740	17863	18282	WP_000038231.1#65	NZ_VRNW01000111.1	GCF_008079695.1
WP_148240144.1#65|Staphylococcus_aureus	420	+	+	2	11758	12177	18300	18719	WP_000037508.1#65	NZ_VRNW01000111.1	GCF_008079695.1
WP_031864717.1#66|Staphylococcus_aureus_HSOU6002	1554	-	+	20	-21611	-20058	458444	459997	WP_000876663.1#66	NZ_JBKG01000002.1	GCF_000537095.1
WP_031864717.1#66|Staphylococcus_aureus_HSOU6002	1359	-	+	19	-19941	-18583	456969	458327	WP_000481425.1#66	NZ_JBKG01000002.1	GCF_000537095.1
WP_031864717.1#66|Staphylococcus_aureus_HSOU6002	102	-	+	24	-18199	-18098	456484	456585	WP_001790696.1#66	NZ_JBKG01000002.1	GCF_000537095.1
WP_031864717.1#66|Staphylococcus_aureus_HSOU6002	3057	-	+	3	-18114	-15058	453444	456500	WP_000794589.1#66	NZ_JBKG01000002.1	GCF_000537095.1
WP_031864717.1#66|Staphylococcus_aureus_HSOU6002	2823	-	+	3	-14376	-11554	449940	452762	WP_000841422.1#66	NZ_JBKG01000002.1	GCF_000537095.1
WP_031864717.1#66|Staphylococcus_aureus_HSOU6002	867	-	+	18	-11374	-10508	448894	449760	WP_000721336.1#66	NZ_JBKG01000002.1	GCF_000537095.1
WP_031864717.1#66|Staphylococcus_aureus_HSOU6002	744	-	-	10	-10297	-9554	447940	448683	WP_000386366.1#66	NZ_JBKG01000002.1	GCF_000537095.1
WP_031864717.1#66|Staphylococcus_aureus_HSOU6002	357	-	+	10	-9227	-8871	447257	447613	WP_000998869.1#66	NZ_JBKG01000002.1	GCF_000537095.1
WP_031864717.1#66|Staphylococcus_aureus_HSOU6002	3347	-	+	41	-8565	-5219	443605	446951	pseudogene_66.1*#66	NZ_JBKG01000002.1	GCF_000537095.1
WP_031864717.1#66|Staphylococcus_aureus_HSOU6002	1194	-	+	11	-4835	-3642	442028	443221	WP_000966099.1#66	NZ_JBKG01000002.1	GCF_000537095.1
WP_031864717.1#66|Staphylococcus_aureus_HSOU6002	234	-	+	13	-3661	-3428	441814	442047	WP_001790675.1#66	NZ_JBKG01000002.1	GCF_000537095.1
WP_031864717.1#66|Staphylococcus_aureus_HSOU6002	309	-	-	8	-3320	-3012	441398	441706	WP_000217710.1#66	NZ_JBKG01000002.1	GCF_000537095.1
WP_031864717.1#66|Staphylococcus_aureus_HSOU6002	267	-	-	7	-2868	-2602	440988	441254	WP_000678764.1#66	NZ_JBKG01000002.1	GCF_000537095.1
WP_031864717.1#66|Staphylococcus_aureus_HSOU6002	1809	-	-	6	-2318	-510	438896	440704	WP_001795457.1#66	NZ_JBKG01000002.1	GCF_000537095.1
WP_031864717.1#66|Staphylococcus_aureus_HSOU6002	393	-	+	5	-393	-1	438387	438779	WP_000755954.1#66	NZ_JBKG01000002.1	GCF_000537095.1
WP_031864717.1#66|Staphylococcus_aureus_HSOU6002	2862	-	+	39	1	2862	435524	438385	WP_031864717.1#66	NZ_JBKG01000002.1	GCF_000537095.1
WP_031864717.1#66|Staphylococcus_aureus_HSOU6002	777	-	+	1	3165	3941	434445	435221	WP_001549768.1#66	NZ_JBKG01000002.1	GCF_000537095.1
WP_031864717.1#66|Staphylococcus_aureus_HSOU6002	785	-	+	41	4053	4837	433549	434333	pseudogene_66.4*#66	NZ_JBKG01000002.1	GCF_000537095.1
WP_031864717.1#66|Staphylococcus_aureus_HSOU6002	1325	-	+	41	4834	6158	432228	433552	pseudogene_66.25*#66	NZ_JBKG01000002.1	GCF_000537095.1
WP_031864717.1#66|Staphylococcus_aureus_HSOU6002	327	-	+	16	6158	6484	431902	432228	WP_000495498.1#66	NZ_JBKG01000002.1	GCF_000537095.1
WP_031864717.1#66|Staphylococcus_aureus_HSOU6002	288	-	+	17	6487	6774	431612	431899	WP_000521958.1#66	NZ_JBKG01000002.1	GCF_000537095.1
WP_031864717.1#66|Staphylococcus_aureus_HSOU6002	108	-	+	41	7091	7198	431188	431295	pseudogene_66.15*#66	NZ_JBKG01000002.1	GCF_000537095.1
WP_031864717.1#66|Staphylococcus_aureus_HSOU6002	795	-	+	1	7310	8104	430282	431076	WP_031864716.1#66	NZ_JBKG01000002.1	GCF_000537095.1
WP_031864717.1#66|Staphylococcus_aureus_HSOU6002	123	-	-	12	8108	8230	430156	430278	WP_001790144.1#66	NZ_JBKG01000002.1	GCF_000537095.1
WP_031864717.1#66|Staphylococcus_aureus_HSOU6002	192	-	+	9	8665	8856	429530	429721	WP_001224379.1#66	NZ_JBKG01000002.1	GCF_000537095.1
WP_031864717.1#66|Staphylococcus_aureus_HSOU6002	186	-	-	15	8995	9180	429206	429391	WP_001791851.1#66	NZ_JBKG01000002.1	GCF_000537095.1
WP_031864717.1#66|Staphylococcus_aureus_HSOU6002	282	-	-	14	9116	9397	428989	429270	WP_000220938.1#66	NZ_JBKG01000002.1	GCF_000537095.1
WP_031864717.1#66|Staphylococcus_aureus_HSOU6002	696	-	+	4	9686	10381	428005	428700	WP_000217466.1#66	NZ_JBKG01000002.1	GCF_000537095.1
WP_031864717.1#66|Staphylococcus_aureus_HSOU6002	423	-	+	2	10632	11054	427332	427754	WP_001034756.1#66	NZ_JBKG01000002.1	GCF_000537095.1
WP_031864717.1#66|Staphylococcus_aureus_HSOU6002	420	-	+	2	11321	11740	426646	427065	WP_000038231.1#66	NZ_JBKG01000002.1	GCF_000537095.1
WP_031864717.1#66|Staphylococcus_aureus_HSOU6002	420	-	+	2	11758	12177	426209	426628	WP_000037508.1#66	NZ_JBKG01000002.1	GCF_000537095.1
WP_154269908.1#67|Staphylococcus_aureus	867	-	+	41	-6087	-5221	211776	212642	pseudogene_67.6*#67	NZ_WKGQ01000003.1	GCF_009674325.1
WP_154269908.1#67|Staphylococcus_aureus	1194	-	+	11	-4837	-3644	210199	211392	WP_000966099.1#67	NZ_WKGQ01000003.1	GCF_009674325.1
WP_154269908.1#67|Staphylococcus_aureus	234	-	+	13	-3663	-3430	209985	210218	WP_001790675.1#67	NZ_WKGQ01000003.1	GCF_009674325.1
WP_154269908.1#67|Staphylococcus_aureus	311	-	-	41	-3322	-3012	209567	209877	pseudogene_67.8*#67	NZ_WKGQ01000003.1	GCF_009674325.1
WP_154269908.1#67|Staphylococcus_aureus	267	-	-	7	-2868	-2602	209157	209423	WP_000678764.1#67	NZ_WKGQ01000003.1	GCF_009674325.1
WP_154269908.1#67|Staphylococcus_aureus	1809	-	-	6	-2318	-510	207065	208873	WP_001803107.1#67	NZ_WKGQ01000003.1	GCF_009674325.1
WP_154269908.1#67|Staphylococcus_aureus	393	-	+	5	-393	-1	206556	206948	WP_000755954.1#67	NZ_WKGQ01000003.1	GCF_009674325.1
WP_154269908.1#67|Staphylococcus_aureus	2862	-	+	39	1	2862	203693	206554	WP_154269908.1#67	NZ_WKGQ01000003.1	GCF_009674325.1
WP_154269908.1#67|Staphylococcus_aureus	777	-	+	1	3165	3941	202614	203390	WP_001549768.1#67	NZ_WKGQ01000003.1	GCF_009674325.1
WP_154269908.1#67|Staphylococcus_aureus	786	-	+	1	4053	4838	201717	202502	WP_000581876.1#67	NZ_WKGQ01000003.1	GCF_009674325.1
WP_154269908.1#67|Staphylococcus_aureus	1325	-	+	41	4835	6159	200396	201720	pseudogene_67.17*#67	NZ_WKGQ01000003.1	GCF_009674325.1
WP_154269908.1#67|Staphylococcus_aureus	327	-	+	16	6159	6485	200070	200396	WP_000495498.1#67	NZ_WKGQ01000003.1	GCF_009674325.1
WP_154269908.1#67|Staphylococcus_aureus	240	-	+	17	6536	6775	199780	200019	WP_072508974.1#67	NZ_WKGQ01000003.1	GCF_009674325.1
WP_154269908.1#67|Staphylococcus_aureus	108	-	+	41	7092	7199	199356	199463	pseudogene_67.26*#67	NZ_WKGQ01000003.1	GCF_009674325.1
WP_154269908.1#67|Staphylococcus_aureus	795	-	+	1	7311	8105	198450	199244	WP_000581889.1#67	NZ_WKGQ01000003.1	GCF_009674325.1
WP_154269908.1#67|Staphylococcus_aureus	123	-	-	12	8109	8231	198324	198446	WP_001790144.1#67	NZ_WKGQ01000003.1	GCF_009674325.1
WP_154269908.1#67|Staphylococcus_aureus	192	-	+	9	8666	8857	197698	197889	WP_001224379.1#67	NZ_WKGQ01000003.1	GCF_009674325.1
WP_154269908.1#67|Staphylococcus_aureus	186	-	-	15	8996	9181	197374	197559	WP_001791851.1#67	NZ_WKGQ01000003.1	GCF_009674325.1
WP_154269908.1#67|Staphylococcus_aureus	282	-	-	41	9117	9398	197157	197438	pseudogene_67.28*#67	NZ_WKGQ01000003.1	GCF_009674325.1
WP_154269908.1#67|Staphylococcus_aureus	696	-	+	4	9687	10382	196173	196868	WP_000217466.1#67	NZ_WKGQ01000003.1	GCF_009674325.1
WP_154269908.1#67|Staphylococcus_aureus	423	-	+	2	10633	11055	195500	195922	WP_001034756.1#67	NZ_WKGQ01000003.1	GCF_009674325.1
WP_154269908.1#67|Staphylococcus_aureus	420	-	+	2	11322	11741	194814	195233	WP_000038231.1#67	NZ_WKGQ01000003.1	GCF_009674325.1
WP_154269908.1#67|Staphylococcus_aureus	420	-	+	2	11759	12178	194377	194796	WP_000037508.1#67	NZ_WKGQ01000003.1	GCF_009674325.1
WP_060934422.1#68|Staphylococcus_aureus	757	+	+	41	-5976	-5220	1	757	pseudogene_68.18*#68	NZ_KQ957495.1	GCF_001546605.1
WP_060934422.1#68|Staphylococcus_aureus	1195	+	+	41	-4836	-3642	1141	2335	pseudogene_68.15*#68	NZ_KQ957495.1	GCF_001546605.1
WP_060934422.1#68|Staphylococcus_aureus	234	+	+	13	-3661	-3428	2316	2549	WP_001790675.1#68	NZ_KQ957495.1	GCF_001546605.1
WP_060934422.1#68|Staphylococcus_aureus	309	+	-	8	-3320	-3012	2657	2965	WP_000217710.1#68	NZ_KQ957495.1	GCF_001546605.1
WP_060934422.1#68|Staphylococcus_aureus	267	+	-	7	-2868	-2602	3109	3375	WP_000678764.1#68	NZ_KQ957495.1	GCF_001546605.1
WP_060934422.1#68|Staphylococcus_aureus	1809	+	-	6	-2318	-510	3659	5467	WP_001795457.1#68	NZ_KQ957495.1	GCF_001546605.1
WP_060934422.1#68|Staphylococcus_aureus	393	+	+	5	-393	-1	5584	5976	WP_000755954.1#68	NZ_KQ957495.1	GCF_001546605.1
WP_060934422.1#68|Staphylococcus_aureus	2862	+	+	39	1	2862	5978	8839	WP_060934422.1#68	NZ_KQ957495.1	GCF_001546605.1
WP_060934422.1#68|Staphylococcus_aureus	774	+	+	1	3168	3941	9145	9918	WP_001792494.1#68	NZ_KQ957495.1	GCF_001546605.1
WP_060934422.1#68|Staphylococcus_aureus	786	+	+	1	4053	4838	10030	10815	WP_078156854.1#68	NZ_KQ957495.1	GCF_001546605.1
WP_060934422.1#68|Staphylococcus_aureus	1325	+	+	41	4835	6159	10812	12136	pseudogene_68.27*#68	NZ_KQ957495.1	GCF_001546605.1
WP_060934422.1#68|Staphylococcus_aureus	327	+	+	16	6159	6485	12136	12462	WP_000495498.1#68	NZ_KQ957495.1	GCF_001546605.1
WP_060934422.1#68|Staphylococcus_aureus	288	+	+	17	6488	6775	12465	12752	WP_000521958.1#68	NZ_KQ957495.1	GCF_001546605.1
WP_060934422.1#68|Staphylococcus_aureus	108	+	+	41	7092	7199	13069	13176	pseudogene_68.6*#68	NZ_KQ957495.1	GCF_001546605.1
WP_060934422.1#68|Staphylococcus_aureus	724	+	+	1	7415	8138	13392	14115	WP_078156855.1#68	NZ_KQ957495.1	GCF_001546605.1
WP_060934422.1#68|Staphylococcus_aureus	123	+	-	12	8142	8264	14119	14241	WP_001790144.1#68	NZ_KQ957495.1	GCF_001546605.1
WP_060934422.1#68|Staphylococcus_aureus	192	+	+	9	8699	8890	14676	14867	WP_001224379.1#68	NZ_KQ957495.1	GCF_001546605.1
WP_060934422.1#68|Staphylococcus_aureus	186	+	-	15	9029	9214	15006	15191	WP_001791851.1#68	NZ_KQ957495.1	GCF_001546605.1
WP_060934422.1#68|Staphylococcus_aureus	282	+	-	14	9150	9431	15127	15408	WP_000220938.1#68	NZ_KQ957495.1	GCF_001546605.1
WP_060934422.1#68|Staphylococcus_aureus	696	+	+	4	9720	10415	15697	16392	WP_000217466.1#68	NZ_KQ957495.1	GCF_001546605.1
WP_060934422.1#68|Staphylococcus_aureus	423	+	+	2	10666	11088	16643	17065	WP_001034756.1#68	NZ_KQ957495.1	GCF_001546605.1
WP_060934422.1#68|Staphylococcus_aureus	200	+	+	2	11355	11554	17332	17531	WP_150858906.1#68	NZ_KQ957495.1	GCF_001546605.1
WP_060934422.1#68|Staphylococcus_aureus	279	+	+	2	11655	11933	17632	17910	WP_078156856.1#68	NZ_KQ957495.1	GCF_001546605.1
WP_190322284.1#69|Staphylococcus_aureus	1359	+	+	19	-19698	-18340	225556	226914	WP_000481425.1#69	NZ_JACODK010000001.1	GCF_014692955.1
WP_190322284.1#69|Staphylococcus_aureus	102	+	+	24	-17956	-17855	227298	227399	WP_001790696.1#69	NZ_JACODK010000001.1	GCF_014692955.1
WP_190322284.1#69|Staphylococcus_aureus	3081	+	+	3	-17895	-14815	227359	230439	WP_001803199.1#69	NZ_JACODK010000001.1	GCF_014692955.1
WP_190322284.1#69|Staphylococcus_aureus	2847	+	+	3	-14157	-11311	231097	233943	WP_153909195.1#69	NZ_JACODK010000001.1	GCF_014692955.1
WP_190322284.1#69|Staphylococcus_aureus	867	+	+	18	-11131	-10265	234123	234989	WP_000721336.1#69	NZ_JACODK010000001.1	GCF_014692955.1
WP_190322284.1#69|Staphylococcus_aureus	1325	+	-	41	4834	6158	250088	251412	pseudogene_69.15*#69	NZ_JACODK010000001.1	GCF_014692955.1
WP_190322284.1#69|Staphylococcus_aureus	357	+	+	10	-8980	-8624	236274	236630	WP_000998869.1#69	NZ_JACODK010000001.1	GCF_014692955.1
WP_190322284.1#69|Staphylococcus_aureus	1852	+	+	41	-8318	-6467	236936	238787	pseudogene_69.10*#69	NZ_JACODK010000001.1	GCF_014692955.1
WP_190322284.1#69|Staphylococcus_aureus	1238	+	+	41	-6456	-5219	238798	240035	pseudogene_69.29*#69	NZ_JACODK010000001.1	GCF_014692955.1
WP_190322284.1#69|Staphylococcus_aureus	1194	+	+	11	-4835	-3642	240419	241612	WP_000966099.1#69	NZ_JACODK010000001.1	GCF_014692955.1
WP_190322284.1#69|Staphylococcus_aureus	234	+	+	13	-3661	-3428	241593	241826	WP_001790675.1#69	NZ_JACODK010000001.1	GCF_014692955.1
WP_190322284.1#69|Staphylococcus_aureus	309	+	-	8	-3320	-3012	241934	242242	WP_000217710.1#69	NZ_JACODK010000001.1	GCF_014692955.1
WP_190322284.1#69|Staphylococcus_aureus	267	+	-	7	-2868	-2602	242386	242652	WP_000678764.1#69	NZ_JACODK010000001.1	GCF_014692955.1
WP_190322284.1#69|Staphylococcus_aureus	1809	+	-	6	-2318	-510	242936	244744	WP_001795457.1#69	NZ_JACODK010000001.1	GCF_014692955.1
WP_190322284.1#69|Staphylococcus_aureus	393	+	+	5	-393	-1	244861	245253	WP_000755954.1#69	NZ_JACODK010000001.1	GCF_014692955.1
WP_190322284.1#69|Staphylococcus_aureus	2862	+	+	39	1	2862	245255	248116	WP_190322284.1#69	NZ_JACODK010000001.1	GCF_014692955.1
WP_190322284.1#69|Staphylococcus_aureus	774	+	+	1	3168	3941	248422	249195	WP_001792494.1#69	NZ_JACODK010000001.1	GCF_014692955.1
WP_190322284.1#69|Staphylococcus_aureus	785	+	+	41	4053	4837	249307	250091	pseudogene_69.21*#69	NZ_JACODK010000001.1	GCF_014692955.1
WP_190322284.1#69|Staphylococcus_aureus	1325	+	+	41	4834	6158	250088	251412	pseudogene_69.15*#69	NZ_JACODK010000001.1	GCF_014692955.1
WP_190322284.1#69|Staphylococcus_aureus	327	+	+	16	6158	6484	251412	251738	WP_000495498.1#69	NZ_JACODK010000001.1	GCF_014692955.1
WP_190322284.1#69|Staphylococcus_aureus	240	+	+	17	6535	6774	251789	252028	WP_072508974.1#69	NZ_JACODK010000001.1	GCF_014692955.1
WP_190322284.1#69|Staphylococcus_aureus	108	+	+	41	7091	7198	252345	252452	pseudogene_69.23*#69	NZ_JACODK010000001.1	GCF_014692955.1
WP_190322284.1#69|Staphylococcus_aureus	795	+	+	1	7310	8104	252564	253358	WP_000581889.1#69	NZ_JACODK010000001.1	GCF_014692955.1
WP_190322284.1#69|Staphylococcus_aureus	123	+	-	12	8108	8230	253362	253484	WP_001790144.1#69	NZ_JACODK010000001.1	GCF_014692955.1
WP_190322284.1#69|Staphylococcus_aureus	192	+	+	9	8665	8856	253919	254110	WP_001224379.1#69	NZ_JACODK010000001.1	GCF_014692955.1
WP_190322284.1#69|Staphylococcus_aureus	186	+	-	15	8995	9180	254249	254434	WP_001791851.1#69	NZ_JACODK010000001.1	GCF_014692955.1
WP_190322284.1#69|Staphylococcus_aureus	282	+	-	41	9116	9397	254370	254651	pseudogene_69.13*#69	NZ_JACODK010000001.1	GCF_014692955.1
WP_190322284.1#69|Staphylococcus_aureus	696	+	+	4	9686	10381	254940	255635	WP_000217466.1#69	NZ_JACODK010000001.1	GCF_014692955.1
WP_190322284.1#69|Staphylococcus_aureus	423	+	+	2	10632	11054	255886	256308	WP_001034756.1#69	NZ_JACODK010000001.1	GCF_014692955.1
WP_190322284.1#69|Staphylococcus_aureus	420	+	+	2	11321	11740	256575	256994	WP_000038231.1#69	NZ_JACODK010000001.1	GCF_014692955.1
WP_190322284.1#69|Staphylococcus_aureus	420	+	+	2	11758	12177	257012	257431	WP_000037508.1#69	NZ_JACODK010000001.1	GCF_014692955.1
WP_031882090.1#70|Staphylococcus_aureus_COAS6049	1554	-	+	20	-21611	-20058	458520	460073	WP_000876663.1#70	NZ_KI975911.1	GCF_000540195.1
WP_031882090.1#70|Staphylococcus_aureus_COAS6049	1359	-	+	19	-19941	-18583	457045	458403	WP_000481425.1#70	NZ_KI975911.1	GCF_000540195.1
WP_031882090.1#70|Staphylococcus_aureus_COAS6049	102	-	+	24	-18199	-18098	456560	456661	WP_001790696.1#70	NZ_KI975911.1	GCF_000540195.1
WP_031882090.1#70|Staphylococcus_aureus_COAS6049	3057	-	+	3	-18114	-15058	453520	456576	WP_000794589.1#70	NZ_KI975911.1	GCF_000540195.1
WP_031882090.1#70|Staphylococcus_aureus_COAS6049	2823	-	+	3	-14376	-11554	450016	452838	WP_000841422.1#70	NZ_KI975911.1	GCF_000540195.1
WP_031882090.1#70|Staphylococcus_aureus_COAS6049	867	-	+	18	-11374	-10508	448970	449836	WP_000721336.1#70	NZ_KI975911.1	GCF_000540195.1
WP_031882090.1#70|Staphylococcus_aureus_COAS6049	744	-	-	10	-10297	-9554	448016	448759	WP_000386366.1#70	NZ_KI975911.1	GCF_000540195.1
WP_031882090.1#70|Staphylococcus_aureus_COAS6049	357	-	+	10	-9227	-8871	447333	447689	WP_000998869.1#70	NZ_KI975911.1	GCF_000540195.1
WP_031882090.1#70|Staphylococcus_aureus_COAS6049	3347	-	+	41	-8565	-5219	443681	447027	pseudogene_70.10*#70	NZ_KI975911.1	GCF_000540195.1
WP_031882090.1#70|Staphylococcus_aureus_COAS6049	1194	-	+	11	-4835	-3642	442104	443297	WP_000966099.1#70	NZ_KI975911.1	GCF_000540195.1
WP_031882090.1#70|Staphylococcus_aureus_COAS6049	234	-	+	13	-3661	-3428	441890	442123	WP_001790675.1#70	NZ_KI975911.1	GCF_000540195.1
WP_031882090.1#70|Staphylococcus_aureus_COAS6049	309	-	-	8	-3320	-3012	441474	441782	WP_000217710.1#70	NZ_KI975911.1	GCF_000540195.1
WP_031882090.1#70|Staphylococcus_aureus_COAS6049	267	-	-	7	-2868	-2602	441064	441330	WP_000678764.1#70	NZ_KI975911.1	GCF_000540195.1
WP_031882090.1#70|Staphylococcus_aureus_COAS6049	1809	-	-	6	-2318	-510	438972	440780	WP_001795457.1#70	NZ_KI975911.1	GCF_000540195.1
WP_031882090.1#70|Staphylococcus_aureus_COAS6049	393	-	+	5	-393	-1	438463	438855	WP_000755954.1#70	NZ_KI975911.1	GCF_000540195.1
WP_031882090.1#70|Staphylococcus_aureus_COAS6049	2862	-	+	39	1	2862	435600	438461	WP_031882090.1#70	NZ_KI975911.1	GCF_000540195.1
WP_031882090.1#70|Staphylococcus_aureus_COAS6049	777	-	+	1	3165	3941	434521	435297	WP_001549768.1#70	NZ_KI975911.1	GCF_000540195.1
WP_031882090.1#70|Staphylococcus_aureus_COAS6049	785	-	+	41	4053	4837	433625	434409	pseudogene_70.21*#70	NZ_KI975911.1	GCF_000540195.1
WP_031882090.1#70|Staphylococcus_aureus_COAS6049	1325	-	+	41	4834	6158	432304	433628	pseudogene_70.25*#70	NZ_KI975911.1	GCF_000540195.1
WP_031882090.1#70|Staphylococcus_aureus_COAS6049	327	-	+	16	6158	6484	431978	432304	WP_000495498.1#70	NZ_KI975911.1	GCF_000540195.1
WP_031882090.1#70|Staphylococcus_aureus_COAS6049	288	-	+	17	6487	6774	431688	431975	WP_000521958.1#70	NZ_KI975911.1	GCF_000540195.1
WP_031882090.1#70|Staphylococcus_aureus_COAS6049	108	-	+	41	7091	7198	431264	431371	pseudogene_70.26*#70	NZ_KI975911.1	GCF_000540195.1
WP_031882090.1#70|Staphylococcus_aureus_COAS6049	795	-	+	1	7310	8104	430358	431152	WP_000581889.1#70	NZ_KI975911.1	GCF_000540195.1
WP_031882090.1#70|Staphylococcus_aureus_COAS6049	123	-	-	12	8108	8230	430232	430354	WP_001790144.1#70	NZ_KI975911.1	GCF_000540195.1
WP_031882090.1#70|Staphylococcus_aureus_COAS6049	192	-	+	9	8665	8856	429606	429797	WP_001224379.1#70	NZ_KI975911.1	GCF_000540195.1
WP_031882090.1#70|Staphylococcus_aureus_COAS6049	186	-	-	15	8995	9180	429282	429467	WP_001791851.1#70	NZ_KI975911.1	GCF_000540195.1
WP_031882090.1#70|Staphylococcus_aureus_COAS6049	282	-	-	14	9116	9397	429065	429346	WP_000220938.1#70	NZ_KI975911.1	GCF_000540195.1
WP_031882090.1#70|Staphylococcus_aureus_COAS6049	696	-	+	4	9686	10381	428081	428776	WP_000217466.1#70	NZ_KI975911.1	GCF_000540195.1
WP_031882090.1#70|Staphylococcus_aureus_COAS6049	423	-	+	2	10632	11054	427408	427830	WP_001034756.1#70	NZ_KI975911.1	GCF_000540195.1
WP_031882090.1#70|Staphylococcus_aureus_COAS6049	420	-	+	2	11321	11740	426722	427141	WP_000038231.1#70	NZ_KI975911.1	GCF_000540195.1
WP_031882090.1#70|Staphylococcus_aureus_COAS6049	420	-	+	2	11758	12177	426285	426704	WP_000037508.1#70	NZ_KI975911.1	GCF_000540195.1
WP_103145260.1#71|Staphylococcus_aureus	1359	+	+	19	-19567	-18209	146744	148102	WP_000481425.1#71	NZ_OFYP01000041.1	GCF_900251365.1
WP_103145260.1#71|Staphylococcus_aureus	102	+	+	24	-17825	-17724	148486	148587	WP_001790696.1#71	NZ_OFYP01000041.1	GCF_900251365.1
WP_103145260.1#71|Staphylococcus_aureus	3057	+	+	3	-17740	-14684	148571	151627	WP_000794589.1#71	NZ_OFYP01000041.1	GCF_900251365.1
WP_103145260.1#71|Staphylococcus_aureus	2781	+	+	3	-14002	-11222	152309	155089	WP_031869422.1#71	NZ_OFYP01000041.1	GCF_900251365.1
WP_103145260.1#71|Staphylococcus_aureus	867	+	+	18	-11042	-10176	155269	156135	WP_000721336.1#71	NZ_OFYP01000041.1	GCF_900251365.1
WP_103145260.1#71|Staphylococcus_aureus	744	+	-	10	-9965	-9222	156346	157089	WP_000386366.1#71	NZ_OFYP01000041.1	GCF_900251365.1
WP_103145260.1#71|Staphylococcus_aureus	357	+	+	10	-8894	-8538	157417	157773	WP_000998869.1#71	NZ_OFYP01000041.1	GCF_900251365.1
WP_103145260.1#71|Staphylococcus_aureus	1787	+	+	41	-8232	-6446	158079	159865	pseudogene_71.31*#71	NZ_OFYP01000041.1	GCF_900251365.1
WP_103145260.1#71|Staphylococcus_aureus	1111	+	+	41	-6329	-5219	159982	161092	pseudogene_71.19*#71	NZ_OFYP01000041.1	GCF_900251365.1
WP_103145260.1#71|Staphylococcus_aureus	1194	+	+	11	-4835	-3642	161476	162669	WP_000966099.1#71	NZ_OFYP01000041.1	GCF_900251365.1
WP_103145260.1#71|Staphylococcus_aureus	234	+	+	13	-3661	-3428	162650	162883	WP_001790675.1#71	NZ_OFYP01000041.1	GCF_900251365.1
WP_103145260.1#71|Staphylococcus_aureus	309	+	-	8	-3320	-3012	162991	163299	WP_000217710.1#71	NZ_OFYP01000041.1	GCF_900251365.1
WP_103145260.1#71|Staphylococcus_aureus	267	+	-	7	-2868	-2602	163443	163709	WP_000678764.1#71	NZ_OFYP01000041.1	GCF_900251365.1
WP_103145260.1#71|Staphylococcus_aureus	1809	+	-	6	-2318	-510	163993	165801	WP_001795457.1#71	NZ_OFYP01000041.1	GCF_900251365.1
WP_103145260.1#71|Staphylococcus_aureus	393	+	+	5	-393	-1	165918	166310	WP_000755954.1#71	NZ_OFYP01000041.1	GCF_900251365.1
WP_103145260.1#71|Staphylococcus_aureus	2862	+	+	39	1	2862	166312	169173	WP_103145260.1#71	NZ_OFYP01000041.1	GCF_900251365.1
WP_103145260.1#71|Staphylococcus_aureus	777	+	+	1	3165	3941	169476	170252	WP_001549768.1#71	NZ_OFYP01000041.1	GCF_900251365.1
WP_103145260.1#71|Staphylococcus_aureus	786	+	+	1	4053	4838	170364	171149	WP_000581876.1#71	NZ_OFYP01000041.1	GCF_900251365.1
WP_103145260.1#71|Staphylococcus_aureus	1325	+	+	41	4835	6159	171146	172470	pseudogene_71.2*#71	NZ_OFYP01000041.1	GCF_900251365.1
WP_103145260.1#71|Staphylococcus_aureus	327	+	+	16	6159	6485	172470	172796	WP_000495498.1#71	NZ_OFYP01000041.1	GCF_900251365.1
WP_103145260.1#71|Staphylococcus_aureus	288	+	+	17	6488	6775	172799	173086	WP_047335194.1#71	NZ_OFYP01000041.1	GCF_900251365.1
WP_103145260.1#71|Staphylococcus_aureus	108	+	+	41	7092	7199	173403	173510	pseudogene_71.25*#71	NZ_OFYP01000041.1	GCF_900251365.1
WP_103145260.1#71|Staphylococcus_aureus	795	+	+	1	7311	8105	173622	174416	WP_000581889.1#71	NZ_OFYP01000041.1	GCF_900251365.1
WP_103145260.1#71|Staphylococcus_aureus	123	+	-	12	8109	8231	174420	174542	WP_001790144.1#71	NZ_OFYP01000041.1	GCF_900251365.1
WP_103145260.1#71|Staphylococcus_aureus	192	+	+	9	8666	8857	174977	175168	WP_001224379.1#71	NZ_OFYP01000041.1	GCF_900251365.1
WP_103145260.1#71|Staphylococcus_aureus	186	+	-	15	8996	9181	175307	175492	WP_001791851.1#71	NZ_OFYP01000041.1	GCF_900251365.1
WP_103145260.1#71|Staphylococcus_aureus	282	+	-	14	9117	9398	175428	175709	WP_000220938.1#71	NZ_OFYP01000041.1	GCF_900251365.1
WP_103145260.1#71|Staphylococcus_aureus	696	+	+	4	9687	10382	175998	176693	WP_000217466.1#71	NZ_OFYP01000041.1	GCF_900251365.1
WP_103145260.1#71|Staphylococcus_aureus	423	+	+	2	10633	11055	176944	177366	WP_001034756.1#71	NZ_OFYP01000041.1	GCF_900251365.1
WP_103145260.1#71|Staphylococcus_aureus	420	+	+	2	11322	11741	177633	178052	WP_000038231.1#71	NZ_OFYP01000041.1	GCF_900251365.1
WP_103145260.1#71|Staphylococcus_aureus	420	+	+	2	11759	12178	178070	178489	WP_000037508.1#71	NZ_OFYP01000041.1	GCF_900251365.1
WP_031921394.1#72|Staphylococcus_aureus_W12461	977	-	+	41	-6195	-5219	36223	37199	pseudogene_72.10*#72	NZ_JDGG01000013.1	GCF_000593545.1
WP_031921394.1#72|Staphylococcus_aureus_W12461	1194	-	+	11	-4835	-3642	34646	35839	WP_000966099.1#72	NZ_JDGG01000013.1	GCF_000593545.1
WP_031921394.1#72|Staphylococcus_aureus_W12461	234	-	+	13	-3661	-3428	34432	34665	WP_001790675.1#72	NZ_JDGG01000013.1	GCF_000593545.1
WP_031921394.1#72|Staphylococcus_aureus_W12461	309	-	-	8	-3320	-3012	34016	34324	WP_000217710.1#72	NZ_JDGG01000013.1	GCF_000593545.1
WP_031921394.1#72|Staphylococcus_aureus_W12461	267	-	-	7	-2868	-2602	33606	33872	WP_000678764.1#72	NZ_JDGG01000013.1	GCF_000593545.1
WP_031921394.1#72|Staphylococcus_aureus_W12461	1809	-	-	6	-2318	-510	31514	33322	WP_001795457.1#72	NZ_JDGG01000013.1	GCF_000593545.1
WP_031921394.1#72|Staphylococcus_aureus_W12461	393	-	+	5	-393	-1	31005	31397	WP_000755954.1#72	NZ_JDGG01000013.1	GCF_000593545.1
WP_031921394.1#72|Staphylococcus_aureus_W12461	2862	-	+	39	1	2862	28142	31003	WP_031921394.1#72	NZ_JDGG01000013.1	GCF_000593545.1
WP_031921394.1#72|Staphylococcus_aureus_W12461	777	-	+	1	3165	3941	27063	27839	WP_001549768.1#72	NZ_JDGG01000013.1	GCF_000593545.1
WP_031921394.1#72|Staphylococcus_aureus_W12461	785	-	+	41	4053	4837	26167	26951	pseudogene_72.3*#72	NZ_JDGG01000013.1	GCF_000593545.1
WP_031921394.1#72|Staphylococcus_aureus_W12461	1325	-	+	41	4834	6158	24846	26170	pseudogene_72.19*#72	NZ_JDGG01000013.1	GCF_000593545.1
WP_031921394.1#72|Staphylococcus_aureus_W12461	327	-	+	16	6158	6484	24520	24846	WP_000495498.1#72	NZ_JDGG01000013.1	GCF_000593545.1
WP_031921394.1#72|Staphylococcus_aureus_W12461	288	-	+	17	6487	6774	24230	24517	WP_000521958.1#72	NZ_JDGG01000013.1	GCF_000593545.1
WP_031921394.1#72|Staphylococcus_aureus_W12461	108	-	+	41	7091	7198	23806	23913	pseudogene_72.6*#72	NZ_JDGG01000013.1	GCF_000593545.1
WP_031921394.1#72|Staphylococcus_aureus_W12461	795	-	+	1	7310	8104	22900	23694	WP_000581889.1#72	NZ_JDGG01000013.1	GCF_000593545.1
WP_031921394.1#72|Staphylococcus_aureus_W12461	123	-	-	12	8108	8230	22774	22896	WP_001790144.1#72	NZ_JDGG01000013.1	GCF_000593545.1
WP_031921394.1#72|Staphylococcus_aureus_W12461	192	-	+	9	8665	8856	22148	22339	WP_001224379.1#72	NZ_JDGG01000013.1	GCF_000593545.1
WP_031921394.1#72|Staphylococcus_aureus_W12461	186	-	-	15	8995	9180	21824	22009	WP_001791851.1#72	NZ_JDGG01000013.1	GCF_000593545.1
WP_031921394.1#72|Staphylococcus_aureus_W12461	282	-	-	14	9116	9397	21607	21888	WP_000220938.1#72	NZ_JDGG01000013.1	GCF_000593545.1
WP_031921394.1#72|Staphylococcus_aureus_W12461	696	-	+	4	9686	10381	20623	21318	WP_000217466.1#72	NZ_JDGG01000013.1	GCF_000593545.1
WP_031921394.1#72|Staphylococcus_aureus_W12461	423	-	+	2	10632	11054	19950	20372	WP_001034756.1#72	NZ_JDGG01000013.1	GCF_000593545.1
WP_031921394.1#72|Staphylococcus_aureus_W12461	420	-	+	2	11321	11740	19264	19683	WP_000038231.1#72	NZ_JDGG01000013.1	GCF_000593545.1
WP_031921394.1#72|Staphylococcus_aureus_W12461	420	-	+	2	11758	12177	18827	19246	WP_000037508.1#72	NZ_JDGG01000013.1	GCF_000593545.1
WP_149590274.1#73|Staphylococcus_aureus	1554	+	+	20	-22760	-21207	1390497	1392050	WP_000876663.1#73	NZ_CP043302.1	GCF_008370815.1
WP_149590274.1#73|Staphylococcus_aureus	1359	+	+	19	-21090	-19732	1392167	1393525	WP_000481421.1#73	NZ_CP043302.1	GCF_008370815.1
WP_149590274.1#73|Staphylococcus_aureus	102	+	+	24	-19348	-19247	1393909	1394010	WP_001790696.1#73	NZ_CP043302.1	GCF_008370815.1
WP_149590274.1#73|Staphylococcus_aureus	3057	+	+	3	-19263	-16207	1393994	1397050	WP_000794655.1#73	NZ_CP043302.1	GCF_008370815.1
WP_149590274.1#73|Staphylococcus_aureus	2823	+	+	3	-15525	-12703	1397732	1400554	WP_000841422.1#73	NZ_CP043302.1	GCF_008370815.1
WP_149590274.1#73|Staphylococcus_aureus	867	+	+	18	-12523	-11657	1400734	1401600	WP_000721336.1#73	NZ_CP043302.1	GCF_008370815.1
WP_149590274.1#73|Staphylococcus_aureus	744	+	-	10	-11446	-10703	1401811	1402554	WP_149590273.1#73	NZ_CP043302.1	GCF_008370815.1
WP_149590274.1#73|Staphylococcus_aureus	357	+	+	10	-10380	-10024	1402877	1403233	WP_000998869.1#73	NZ_CP043302.1	GCF_008370815.1
WP_149590274.1#73|Staphylococcus_aureus	4500	+	+	3	-9718	-5219	1403539	1408038	WP_047210942.1#73	NZ_CP043302.1	GCF_008370815.1
WP_149590274.1#73|Staphylococcus_aureus	1194	+	+	11	-4835	-3642	1408422	1409615	WP_000966099.1#73	NZ_CP043302.1	GCF_008370815.1
WP_149590274.1#73|Staphylococcus_aureus	234	+	+	13	-3661	-3428	1409596	1409829	WP_001790675.1#73	NZ_CP043302.1	GCF_008370815.1
WP_149590274.1#73|Staphylococcus_aureus	309	+	-	8	-3320	-3012	1409937	1410245	WP_000217710.1#73	NZ_CP043302.1	GCF_008370815.1
WP_149590274.1#73|Staphylococcus_aureus	267	+	-	7	-2868	-2602	1410389	1410655	WP_000678764.1#73	NZ_CP043302.1	GCF_008370815.1
WP_149590274.1#73|Staphylococcus_aureus	1809	+	-	6	-2318	-510	1410939	1412747	WP_001795457.1#73	NZ_CP043302.1	GCF_008370815.1
WP_149590274.1#73|Staphylococcus_aureus	393	+	+	5	-393	-1	1412864	1413256	WP_000755954.1#73	NZ_CP043302.1	GCF_008370815.1
WP_149590274.1#73|Staphylococcus_aureus	2862	+	+	39	1	2862	1413258	1416119	WP_149590274.1#73	NZ_CP043302.1	GCF_008370815.1
WP_149590274.1#73|Staphylococcus_aureus	777	+	+	1	3165	3941	1416422	1417198	WP_001549768.1#73	NZ_CP043302.1	GCF_008370815.1
WP_149590274.1#73|Staphylococcus_aureus	786	+	+	1	4053	4838	1417310	1418095	WP_000581876.1#73	NZ_CP043302.1	GCF_008370815.1
WP_149590274.1#73|Staphylococcus_aureus	1325	+	+	41	4835	6159	1418092	1419416	pseudogene_73.18*#73	NZ_CP043302.1	GCF_008370815.1
WP_149590274.1#73|Staphylococcus_aureus	327	+	+	16	6159	6485	1419416	1419742	WP_000495498.1#73	NZ_CP043302.1	GCF_008370815.1
WP_149590274.1#73|Staphylococcus_aureus	288	+	+	17	6488	6775	1419745	1420032	WP_000521958.1#73	NZ_CP043302.1	GCF_008370815.1
WP_149590274.1#73|Staphylococcus_aureus	108	+	+	41	7092	7199	1420349	1420456	pseudogene_73.19*#73	NZ_CP043302.1	GCF_008370815.1
WP_149590274.1#73|Staphylococcus_aureus	795	+	+	1	7311	8105	1420568	1421362	WP_000581889.1#73	NZ_CP043302.1	GCF_008370815.1
WP_149590274.1#73|Staphylococcus_aureus	123	+	-	12	8109	8231	1421366	1421488	WP_001790144.1#73	NZ_CP043302.1	GCF_008370815.1
WP_149590274.1#73|Staphylococcus_aureus	192	+	+	9	8666	8857	1421923	1422114	WP_001224379.1#73	NZ_CP043302.1	GCF_008370815.1
WP_149590274.1#73|Staphylococcus_aureus	186	+	-	15	8996	9181	1422253	1422438	WP_001791851.1#73	NZ_CP043302.1	GCF_008370815.1
WP_149590274.1#73|Staphylococcus_aureus	282	+	-	14	9117	9398	1422374	1422655	WP_000220938.1#73	NZ_CP043302.1	GCF_008370815.1
WP_149590274.1#73|Staphylococcus_aureus	696	+	+	4	9687	10382	1422944	1423639	WP_000217466.1#73	NZ_CP043302.1	GCF_008370815.1
WP_149590274.1#73|Staphylococcus_aureus	423	+	+	2	10633	11055	1423890	1424312	WP_001034756.1#73	NZ_CP043302.1	GCF_008370815.1
WP_149590274.1#73|Staphylococcus_aureus	420	+	+	2	11322	11741	1424579	1424998	WP_000038231.1#73	NZ_CP043302.1	GCF_008370815.1
WP_149590274.1#73|Staphylococcus_aureus	420	+	+	2	11759	12178	1425016	1425435	WP_000037508.1#73	NZ_CP043302.1	GCF_008370815.1
WP_160203767.1#74|Staphylococcus_aureus	1554	+	+	20	-21223	-19670	2224061	2225614	WP_000876663.1#74	NZ_CP047849.1	GCF_009912915.1
WP_160203767.1#74|Staphylococcus_aureus	1359	+	+	19	-19553	-18195	2225731	2227089	WP_000481425.1#74	NZ_CP047849.1	GCF_009912915.1
WP_160203767.1#74|Staphylococcus_aureus	102	+	+	24	-17812	-17711	2227472	2227573	WP_001790696.1#74	NZ_CP047849.1	GCF_009912915.1
WP_160203767.1#74|Staphylococcus_aureus	3057	+	+	3	-17727	-14671	2227557	2230613	WP_000794590.1#74	NZ_CP047849.1	GCF_009912915.1
WP_160203767.1#74|Staphylococcus_aureus	2823	+	+	3	-13989	-11167	2231295	2234117	WP_000841422.1#74	NZ_CP047849.1	GCF_009912915.1
WP_160203767.1#74|Staphylococcus_aureus	867	+	+	18	-10987	-10121	2234297	2235163	WP_000721336.1#74	NZ_CP047849.1	GCF_009912915.1
WP_160203767.1#74|Staphylococcus_aureus	744	+	-	10	-9910	-9167	2235374	2236117	WP_000386367.1#74	NZ_CP047849.1	GCF_009912915.1
WP_160203767.1#74|Staphylococcus_aureus	357	+	+	10	-8842	-8486	2236442	2236798	WP_000998869.1#74	NZ_CP047849.1	GCF_009912915.1
WP_160203767.1#74|Staphylococcus_aureus	2963	+	+	41	-8181	-5219	2237103	2240065	pseudogene_74.13*#74	NZ_CP047849.1	GCF_009912915.1
WP_160203767.1#74|Staphylococcus_aureus	1194	+	+	11	-4835	-3642	2240449	2241642	WP_000966099.1#74	NZ_CP047849.1	GCF_009912915.1
WP_160203767.1#74|Staphylococcus_aureus	234	+	+	13	-3661	-3428	2241623	2241856	WP_001790675.1#74	NZ_CP047849.1	GCF_009912915.1
WP_160203767.1#74|Staphylococcus_aureus	309	+	-	8	-3320	-3012	2241964	2242272	WP_000217710.1#74	NZ_CP047849.1	GCF_009912915.1
WP_160203767.1#74|Staphylococcus_aureus	267	+	-	7	-2868	-2602	2242416	2242682	WP_000678764.1#74	NZ_CP047849.1	GCF_009912915.1
WP_160203767.1#74|Staphylococcus_aureus	1809	+	-	6	-2318	-510	2242966	2244774	WP_001795457.1#74	NZ_CP047849.1	GCF_009912915.1
WP_160203767.1#74|Staphylococcus_aureus	393	+	+	5	-393	-1	2244891	2245283	WP_000755954.1#74	NZ_CP047849.1	GCF_009912915.1
WP_160203767.1#74|Staphylococcus_aureus	2862	+	+	39	1	2862	2245285	2248146	WP_160203767.1#74	NZ_CP047849.1	GCF_009912915.1
WP_160203767.1#74|Staphylococcus_aureus	774	+	+	1	3168	3941	2248452	2249225	WP_001792494.1#74	NZ_CP047849.1	GCF_009912915.1
WP_160203767.1#74|Staphylococcus_aureus	786	+	+	1	4053	4838	2249337	2250122	WP_000581876.1#74	NZ_CP047849.1	GCF_009912915.1
WP_160203767.1#74|Staphylococcus_aureus	1325	+	+	41	4835	6159	2250119	2251443	pseudogene_74.14*#74	NZ_CP047849.1	GCF_009912915.1
WP_160203767.1#74|Staphylococcus_aureus	327	+	+	16	6159	6485	2251443	2251769	WP_000495498.1#74	NZ_CP047849.1	GCF_009912915.1
WP_160203767.1#74|Staphylococcus_aureus	288	+	+	17	6488	6775	2251772	2252059	WP_000521958.1#74	NZ_CP047849.1	GCF_009912915.1
WP_160203767.1#74|Staphylococcus_aureus	108	+	+	41	7092	7199	2252376	2252483	pseudogene_74.11*#74	NZ_CP047849.1	GCF_009912915.1
WP_160203767.1#74|Staphylococcus_aureus	795	+	+	1	7311	8105	2252595	2253389	WP_000581889.1#74	NZ_CP047849.1	GCF_009912915.1
WP_160203767.1#74|Staphylococcus_aureus	123	+	-	12	8109	8231	2253393	2253515	WP_001790144.1#74	NZ_CP047849.1	GCF_009912915.1
WP_160203767.1#74|Staphylococcus_aureus	192	+	+	9	8666	8857	2253950	2254141	WP_001224379.1#74	NZ_CP047849.1	GCF_009912915.1
WP_160203767.1#74|Staphylococcus_aureus	186	+	-	15	8996	9181	2254280	2254465	WP_001791851.1#74	NZ_CP047849.1	GCF_009912915.1
WP_160203767.1#74|Staphylococcus_aureus	282	+	-	14	9117	9398	2254401	2254682	WP_000220938.1#74	NZ_CP047849.1	GCF_009912915.1
WP_160203767.1#74|Staphylococcus_aureus	696	+	+	4	9687	10382	2254971	2255666	WP_000217466.1#74	NZ_CP047849.1	GCF_009912915.1
WP_160203767.1#74|Staphylococcus_aureus	423	+	+	2	10633	11055	2255917	2256339	WP_001034756.1#74	NZ_CP047849.1	GCF_009912915.1
WP_160203767.1#74|Staphylococcus_aureus	420	+	+	2	11322	11741	2256606	2257025	WP_000038231.1#74	NZ_CP047849.1	GCF_009912915.1
WP_160203767.1#74|Staphylococcus_aureus	420	+	+	2	11759	12178	2257043	2257462	WP_000037508.1#74	NZ_CP047849.1	GCF_009912915.1
WP_111314084.1#75|Staphylococcus_aureus	1809	+	-	6	-2318	-510	69	1877	WP_001795457.1#75	NZ_PZRS01000001.1	GCF_003254765.1
WP_111314084.1#75|Staphylococcus_aureus	393	+	+	5	-393	-1	1994	2386	WP_000755954.1#75	NZ_PZRS01000001.1	GCF_003254765.1
WP_111314084.1#75|Staphylococcus_aureus	2862	+	+	39	1	2862	2388	5249	WP_111314084.1#75	NZ_PZRS01000001.1	GCF_003254765.1
WP_111314084.1#75|Staphylococcus_aureus	777	+	+	1	3165	3941	5552	6328	WP_001549768.1#75	NZ_PZRS01000001.1	GCF_003254765.1
WP_111314084.1#75|Staphylococcus_aureus	786	+	+	1	4053	4838	6440	7225	WP_000581876.1#75	NZ_PZRS01000001.1	GCF_003254765.1
WP_111314084.1#75|Staphylococcus_aureus	1325	+	+	41	4835	6159	7222	8546	pseudogene_75.7*#75	NZ_PZRS01000001.1	GCF_003254765.1
WP_111314084.1#75|Staphylococcus_aureus	327	+	+	16	6159	6485	8546	8872	WP_054104790.1#75	NZ_PZRS01000001.1	GCF_003254765.1
WP_111314084.1#75|Staphylococcus_aureus	288	+	+	17	6488	6775	8875	9162	WP_000521958.1#75	NZ_PZRS01000001.1	GCF_003254765.1
WP_111314084.1#75|Staphylococcus_aureus	108	+	+	41	7092	7199	9479	9586	pseudogene_75.15*#75	NZ_PZRS01000001.1	GCF_003254765.1
WP_111314084.1#75|Staphylococcus_aureus	795	+	+	1	7311	8105	9698	10492	WP_111314085.1#75	NZ_PZRS01000001.1	GCF_003254765.1
WP_111314084.1#75|Staphylococcus_aureus	123	+	-	12	8109	8231	10496	10618	WP_001790144.1#75	NZ_PZRS01000001.1	GCF_003254765.1
WP_111314084.1#75|Staphylococcus_aureus	192	+	+	9	8666	8857	11053	11244	WP_001224379.1#75	NZ_PZRS01000001.1	GCF_003254765.1
WP_111314084.1#75|Staphylococcus_aureus	186	+	-	15	8996	9181	11383	11568	WP_001791851.1#75	NZ_PZRS01000001.1	GCF_003254765.1
WP_111314084.1#75|Staphylococcus_aureus	282	+	-	14	9117	9398	11504	11785	WP_000220938.1#75	NZ_PZRS01000001.1	GCF_003254765.1
WP_111314084.1#75|Staphylococcus_aureus	696	+	+	4	9687	10382	12074	12769	WP_000217466.1#75	NZ_PZRS01000001.1	GCF_003254765.1
WP_111314084.1#75|Staphylococcus_aureus	423	+	+	2	10633	11055	13020	13442	WP_001034756.1#75	NZ_PZRS01000001.1	GCF_003254765.1
WP_111314084.1#75|Staphylococcus_aureus	420	+	+	2	11322	11741	13709	14128	WP_000038231.1#75	NZ_PZRS01000001.1	GCF_003254765.1
WP_111314084.1#75|Staphylococcus_aureus	420	+	+	2	11759	12178	14146	14565	WP_111314086.1#75	NZ_PZRS01000001.1	GCF_003254765.1
WP_208689256.1#76|Staphylococcus_aureus	1554	-	+	20	-21272	-19719	2535046	2536599	WP_000876663.1#76	NZ_CP071361.1	GCF_017329265.1
WP_208689256.1#76|Staphylococcus_aureus	1359	-	+	19	-19602	-18244	2533571	2534929	WP_000481425.1#76	NZ_CP071361.1	GCF_017329265.1
WP_208689256.1#76|Staphylococcus_aureus	102	-	+	24	-17860	-17759	2533086	2533187	WP_001790696.1#76	NZ_CP071361.1	GCF_017329265.1
WP_208689256.1#76|Staphylococcus_aureus	3057	-	+	3	-17775	-14719	2530046	2533102	WP_000794589.1#76	NZ_CP071361.1	GCF_017329265.1
WP_208689256.1#76|Staphylococcus_aureus	2823	-	+	3	-14037	-11215	2526542	2529364	WP_000841422.1#76	NZ_CP071361.1	GCF_017329265.1
WP_208689256.1#76|Staphylococcus_aureus	867	-	+	18	-11035	-10169	2525496	2526362	WP_000721336.1#76	NZ_CP071361.1	GCF_017329265.1
WP_208689256.1#76|Staphylococcus_aureus	744	-	-	10	-9958	-9215	2524542	2525285	WP_000386367.1#76	NZ_CP071361.1	GCF_017329265.1
WP_208689256.1#76|Staphylococcus_aureus	357	-	+	10	-8891	-8535	2523862	2524218	WP_000998869.1#76	NZ_CP071361.1	GCF_017329265.1
WP_208689256.1#76|Staphylococcus_aureus	3011	-	+	41	-8229	-5219	2520546	2523556	pseudogene_76.23*#76	NZ_CP071361.1	GCF_017329265.1
WP_208689256.1#76|Staphylococcus_aureus	1194	-	+	11	-4835	-3642	2518969	2520162	WP_000966099.1#76	NZ_CP071361.1	GCF_017329265.1
WP_208689256.1#76|Staphylococcus_aureus	234	-	+	13	-3661	-3428	2518755	2518988	WP_001790675.1#76	NZ_CP071361.1	GCF_017329265.1
WP_208689256.1#76|Staphylococcus_aureus	309	-	-	8	-3320	-3012	2518339	2518647	WP_043859570.1#76	NZ_CP071361.1	GCF_017329265.1
WP_208689256.1#76|Staphylococcus_aureus	267	-	-	7	-2868	-2602	2517929	2518195	WP_000678764.1#76	NZ_CP071361.1	GCF_017329265.1
WP_208689256.1#76|Staphylococcus_aureus	1809	-	-	6	-2318	-510	2515837	2517645	WP_001795457.1#76	NZ_CP071361.1	GCF_017329265.1
WP_208689256.1#76|Staphylococcus_aureus	393	-	+	5	-393	-1	2515328	2515720	WP_000755954.1#76	NZ_CP071361.1	GCF_017329265.1
WP_208689256.1#76|Staphylococcus_aureus	2862	-	+	39	1	2862	2512465	2515326	WP_208689256.1#76	NZ_CP071361.1	GCF_017329265.1
WP_208689256.1#76|Staphylococcus_aureus	777	-	+	1	3165	3941	2511386	2512162	WP_001549768.1#76	NZ_CP071361.1	GCF_017329265.1
WP_208689256.1#76|Staphylococcus_aureus	785	-	+	41	4053	4837	2510490	2511274	pseudogene_76.12*#76	NZ_CP071361.1	GCF_017329265.1
WP_208689256.1#76|Staphylococcus_aureus	1325	-	+	41	4834	6158	2509169	2510493	pseudogene_76.29*#76	NZ_CP071361.1	GCF_017329265.1
WP_208689256.1#76|Staphylococcus_aureus	327	-	+	16	6158	6484	2508843	2509169	WP_000495498.1#76	NZ_CP071361.1	GCF_017329265.1
WP_208689256.1#76|Staphylococcus_aureus	288	-	+	17	6487	6774	2508553	2508840	WP_000521958.1#76	NZ_CP071361.1	GCF_017329265.1
WP_208689256.1#76|Staphylococcus_aureus	3011	-	+	41	-8229	-5219	2520546	2523556	pseudogene_76.23*#76	NZ_CP071361.1	GCF_017329265.1
WP_208689256.1#76|Staphylococcus_aureus	795	-	+	1	7310	8104	2507223	2508017	WP_000581889.1#76	NZ_CP071361.1	GCF_017329265.1
WP_208689256.1#76|Staphylococcus_aureus	123	-	-	12	8108	8230	2507097	2507219	WP_001790144.1#76	NZ_CP071361.1	GCF_017329265.1
WP_208689256.1#76|Staphylococcus_aureus	192	-	+	9	8665	8856	2506471	2506662	WP_001224379.1#76	NZ_CP071361.1	GCF_017329265.1
WP_208689256.1#76|Staphylococcus_aureus	186	-	-	15	8995	9180	2506147	2506332	WP_001791851.1#76	NZ_CP071361.1	GCF_017329265.1
WP_208689256.1#76|Staphylococcus_aureus	282	-	-	14	9116	9397	2505930	2506211	WP_000220938.1#76	NZ_CP071361.1	GCF_017329265.1
WP_208689256.1#76|Staphylococcus_aureus	696	-	+	4	9686	10381	2504946	2505641	WP_000217466.1#76	NZ_CP071361.1	GCF_017329265.1
WP_208689256.1#76|Staphylococcus_aureus	423	-	+	2	10632	11054	2504273	2504695	WP_001034756.1#76	NZ_CP071361.1	GCF_017329265.1
WP_208689256.1#76|Staphylococcus_aureus	418	-	+	41	11321	11738	2503589	2504006	pseudogene_76.13*#76	NZ_CP071361.1	GCF_017329265.1
WP_208689256.1#76|Staphylococcus_aureus	420	-	+	2	11756	12175	2503152	2503571	WP_000037508.1#76	NZ_CP071361.1	GCF_017329265.1
WP_208924972.1#77|Staphylococcus_aureus	681	-	+	28	-19585	-18905	2497507	2498187	WP_000990133.1#77	NZ_CP071373.1	GCF_017329505.1
WP_208924972.1#77|Staphylococcus_aureus	1554	-	+	20	-18881	-17328	2495930	2497483	WP_000876663.1#77	NZ_CP071373.1	GCF_017329505.1
WP_208924972.1#77|Staphylococcus_aureus	1359	-	+	19	-17211	-15853	2494455	2495813	WP_000481425.1#77	NZ_CP071373.1	GCF_017329505.1
WP_208924972.1#77|Staphylococcus_aureus	102	-	+	24	-15469	-15368	2493970	2494071	WP_001790696.1#77	NZ_CP071373.1	GCF_017329505.1
WP_208924972.1#77|Staphylococcus_aureus	3015	-	+	3	-15384	-12370	2490972	2493986	WP_118977053.1#77	NZ_CP071373.1	GCF_017329505.1
WP_208924972.1#77|Staphylococcus_aureus	867	-	+	18	-12190	-11324	2489926	2490792	WP_000721336.1#77	NZ_CP071373.1	GCF_017329505.1
WP_208924972.1#77|Staphylococcus_aureus	744	-	-	10	-11113	-10370	2488972	2489715	WP_000386367.1#77	NZ_CP071373.1	GCF_017329505.1
WP_208924972.1#77|Staphylococcus_aureus	357	-	+	10	-10044	-9688	2488290	2488646	WP_000998869.1#77	NZ_CP071373.1	GCF_017329505.1
WP_208924972.1#77|Staphylococcus_aureus	4165	-	+	41	-9383	-5219	2483821	2487985	pseudogene_77.15*#77	NZ_CP071373.1	GCF_017329505.1
WP_208924972.1#77|Staphylococcus_aureus	1194	-	+	11	-4835	-3642	2482244	2483437	WP_000966099.1#77	NZ_CP071373.1	GCF_017329505.1
WP_208924972.1#77|Staphylococcus_aureus	234	-	+	13	-3661	-3428	2482030	2482263	WP_001790675.1#77	NZ_CP071373.1	GCF_017329505.1
[truncated: 3,035 more rows]
