# Supplementary material for: A type VII-secreted lipase toxin with reverse domain arrangement
Source: Nat Commun. 2023 Dec 19;14:8438. doi: 10.1038/s41467-023-44221-y (PMC10730906; doi:10.1038/s41467-023-44221-y)
Supplement: Supplementary file 6 — Source Data [file 41467_2023_44221_MOESM6_ESM.zip › Tsl1 distribution raw/lplIII 1/FlaGs_output/results_QueryStatus.txt]

#Serial	Status
1	WP_000088722.1 is valid as a NCBI protein accession and reported in Assembly ID GCF_025505975.1
2	WP_123117958.1 is valid as a NCBI protein accession and reported in Assembly ID GCF_003720075.1
3	WP_015581913.1 is valid as a NCBI protein accession and reported in Assembly ID GCF_900047455.1
4	WP_099560957.1 is valid as a NCBI protein accession and reported in Assembly ID GCF_002738585.1
5	WP_070867640.1 is valid as a NCBI protein accession and reported in Assembly ID GCF_001839225.1
6	WP_228650087.1 is valid as a NCBI protein accession and reported in Assembly ID GCF_020820995.1
7	WP_050960412.1 is valid as a NCBI protein accession and reported in Assembly ID GCF_001352635.1
8	WP_267836564.1 is valid as a NCBI protein accession and reported in Assembly ID GCF_026625465.1
9	WP_053863164.1 is valid as a NCBI protein accession and reported in Assembly ID GCF_001290825.1
10	WP_140835769.1 is valid as a NCBI protein accession and reported in Assembly ID GCF_006386475.1
11	WP_148246077.1 is valid as a NCBI protein accession and reported in Assembly ID GCF_008079405.1
12	WP_123118278.1 is valid as a NCBI protein accession and reported in Assembly ID GCF_003720575.1
13	WP_089519203.1 is valid as a NCBI protein accession and reported in Assembly ID GCF_023707865.1
14	WP_052998912.1 is valid as a NCBI protein accession and reported in Assembly ID GCF_001226905.1
15	WP_046376914.1 is valid as a NCBI protein accession and reported in Assembly ID GCF_000974385.1
16	WP_031844697.1 is valid as a NCBI protein accession and reported in Assembly ID GCF_000597205.1
17	WP_031784862.1 is valid as a NCBI protein accession and reported in Assembly ID GCF_000564425.1
18	WP_061737546.1 is valid as a NCBI protein accession and reported in Assembly ID GCF_900025025.1
19	WP_233786713.1 is valid as a NCBI protein accession and reported in Assembly ID GCF_021384795.1
20	WP_061737214.1 is valid as a NCBI protein accession and reported in Assembly ID GCF_900045535.1
21	WP_052995889.1 is valid as a NCBI protein accession and reported in Assembly ID GCF_001228365.1
22	WP_162675171.1 is valid as a NCBI protein accession and reported in Assembly ID GCF_010364645.1
23	WP_070006132.1 is valid as a NCBI protein accession and reported in Assembly ID GCF_900097605.1
24	WP_264717268.1 is valid as a NCBI protein accession and reported in Assembly ID GCF_947034825.1
25	WP_053865901.1 is valid as a NCBI protein accession and reported in Assembly ID GCF_024548705.1
26	WP_174841675.1 is valid as a NCBI protein accession and reported in Assembly ID GCF_014117095.1
27	WP_000088721.1 is valid as a NCBI protein accession and reported in Assembly ID GCF_000260015.1
28	WP_049307478.1 is valid as a NCBI protein accession and reported in Assembly ID GCF_001061075.1
29	WP_162673763.1 is valid as a NCBI protein accession and reported in Assembly ID GCF_010363635.1
30	WP_094463966.1 is valid as a NCBI protein accession and reported in Assembly ID GCF_002250785.1
31	WP_208936592.1 is valid as a NCBI protein accession and reported in Assembly ID GCF_017329025.1
32	WP_042853147.1 is valid as a NCBI protein accession and reported in Assembly ID GCF_000538215.1
33	WP_050960494.1 is valid as a NCBI protein accession and reported in Assembly ID GCF_001208345.1
34	WP_053866647.1 is valid as a NCBI protein accession and reported in Assembly ID GCF_001289365.1
35	WP_050956673.1 is valid as a NCBI protein accession and reported in Assembly ID GCF_001193135.1
36	WP_279748875.1 is valid as a NCBI protein accession and reported in Assembly ID GCF_029852625.1
37	WP_117225248.1 is valid as a NCBI protein accession and reported in Assembly ID GCF_003420735.1
38	WP_031925027.1 is valid as a NCBI protein accession and reported in Assembly ID GCF_000538495.1
39	WP_055350801.1 is valid as a NCBI protein accession and reported in Assembly ID GCF_001353855.1
40	WP_200708179.1 is valid as a NCBI protein accession and reported in Assembly ID GCF_016621745.1
41	WP_249979793.1 is valid as a NCBI protein accession and reported in Assembly ID GCF_023544925.1
42	WP_070858760.1 is valid as a NCBI protein accession and reported in Assembly ID GCF_001838895.1
43	WP_048521789.1 Failed : No record for accession WP_048521789.1
44	WP_123090485.1 is valid as a NCBI protein accession and reported in Assembly ID GCF_003720445.1
45	WP_264357980.1 is valid as a NCBI protein accession and reported in Assembly ID GCF_025909995.1
46	WP_000088719.1 is valid as a NCBI protein accession and reported in Assembly ID GCF_001289445.1
47	WP_138076763.1 is valid as a NCBI protein accession and reported in Assembly ID GCF_005705635.2
48	WP_001835681.1 is valid as a NCBI protein accession and reported in Assembly ID GCF_000330685.1
49	WP_096784199.1 is valid as a NCBI protein accession and reported in Assembly ID GCF_002407105.1
50	WP_049321463.1 is valid as a NCBI protein accession and reported in Assembly ID GCF_001076515.1
51	WP_031783790.1 is valid as a NCBI protein accession and reported in Assembly ID GCF_000604705.1
52	WP_050962968.1 is valid as a NCBI protein accession and reported in Assembly ID GCF_001199235.1
53	WP_031786559.1 is valid as a NCBI protein accession and reported in Assembly ID GCF_000602265.1
54	WP_049279938.1 is valid as a NCBI protein accession and reported in Assembly ID GCF_001067445.1
55	WP_117434026.1 is valid as a NCBI protein accession and reported in Assembly ID GCF_003420775.1
56	WP_060643075.1 is valid as a NCBI protein accession and reported in Assembly ID GCF_001457195.1
57	WP_053863391.1 is valid as a NCBI protein accession and reported in Assembly ID GCF_001289425.1
58	WP_050977002.1 is valid as a NCBI protein accession and reported in Assembly ID GCF_001203535.1
59	WP_117211689.1 is valid as a NCBI protein accession and reported in Assembly ID GCF_003420325.1
60	WP_024937100.1 is valid as a NCBI protein accession and reported in Assembly ID GCF_000583615.1
61	WP_070599024.1 is valid as a NCBI protein accession and reported in Assembly ID GCF_001839195.1
62	WP_000088723.1 is valid as a NCBI protein accession and reported in Assembly ID GCF_000172855.1
63	WP_031923930.1 is valid as a NCBI protein accession and reported in Assembly ID GCF_000561665.1
64	WP_168259407.1 is valid as a NCBI protein accession and reported in Assembly ID GCF_012276845.1
65	WP_148240144.1 is valid as a NCBI protein accession and reported in Assembly ID GCF_008079695.1
66	WP_031864717.1 is valid as a NCBI protein accession and reported in Assembly ID GCF_000537095.1
67	WP_154269908.1 is valid as a NCBI protein accession and reported in Assembly ID GCF_009674325.1
68	WP_060934422.1 is valid as a NCBI protein accession and reported in Assembly ID GCF_001546605.1
69	WP_190322284.1 is valid as a NCBI protein accession and reported in Assembly ID GCF_014692955.1
70	WP_031882090.1 is valid as a NCBI protein accession and reported in Assembly ID GCF_000540195.1
71	WP_103145260.1 is valid as a NCBI protein accession and reported in Assembly ID GCF_900251365.1
72	WP_031921394.1 is valid as a NCBI protein accession and reported in Assembly ID GCF_000593545.1
73	WP_149590274.1 is valid as a NCBI protein accession and reported in Assembly ID GCF_008370815.1
74	WP_160203767.1 is valid as a NCBI protein accession and reported in Assembly ID GCF_009912915.1
75	WP_111314084.1 is valid as a NCBI protein accession and reported in Assembly ID GCF_003254765.1
76	WP_208689256.1 is valid as a NCBI protein accession and reported in Assembly ID GCF_017329265.1
77	WP_208924972.1 is valid as a NCBI protein accession and reported in Assembly ID GCF_017329505.1
78	WP_193625214.1 is a valid NCBI protein accession but Discarded : No Flanking Gene was found for WP_193625214.1 in Assembly ID GCA_015101955.1
79	WP_182054024.1 is valid as a NCBI protein accession and reported in Assembly ID GCF_014061505.1
80	WP_000088724.1 is valid as a NCBI protein accession and reported in Assembly ID GCF_023653335.1
81	WP_303752077.1 is valid as a NCBI protein accession and reported in Assembly ID GCF_954780715.1
82	WP_215799513.1 is valid as a NCBI protein accession and reported in Assembly ID GCF_018791165.1
83	WP_031882702.1 is valid as a NCBI protein accession and reported in Assembly ID GCF_002267575.1
84	WP_042742173.1 is valid as a NCBI protein accession and reported in Assembly ID GCF_000540215.1
85	WP_094971305.1 is valid as a NCBI protein accession and reported in Assembly ID GCF_002267345.1
86	WP_050974192.1 is valid as a NCBI protein accession and reported in Assembly ID GCF_001200275.1
87	WP_101526992.1 is valid as a NCBI protein accession and reported in Assembly ID GCF_002905555.1
88	WP_101511539.1 is valid as a NCBI protein accession and reported in Assembly ID GCF_001717975.2
89	WP_065315430.1 is valid as a NCBI protein accession and reported in Assembly ID GCF_001680995.1
90	WP_196586273.1 is valid as a NCBI protein accession and reported in Assembly ID GCF_021852625.1
91	WP_050901405.1 is valid as a NCBI protein accession and reported in Assembly ID GCF_001197175.1
92	WP_052998108.1 is valid as a NCBI protein accession and reported in Assembly ID GCF_001227545.1
93	WP_031808526.1 is valid as a NCBI protein accession and reported in Assembly ID GCF_000560605.1
94	WP_117207383.1 is valid as a NCBI protein accession and reported in Assembly ID GCF_003421045.1
95	WP_031808292.1 is valid as a NCBI protein accession and reported in Assembly ID GCF_000569975.1
96	WP_182051134.1 is valid as a NCBI protein accession and reported in Assembly ID GCF_014061755.1
97	WP_061740243.1 is valid as a NCBI protein accession and reported in Assembly ID GCF_019280345.1
98	WP_031867000.1 is valid as a NCBI protein accession and reported in Assembly ID GCF_000562405.1
99	WP_267789836.1 is valid as a NCBI protein accession and reported in Assembly ID GCF_026625245.1
100	WP_111164621.1 is valid as a NCBI protein accession and reported in Assembly ID GCF_003238155.1
101	WP_250042046.1 is valid as a NCBI protein accession and reported in Assembly ID GCF_023545005.1
102	WP_249996619.1 is valid as a NCBI protein accession and reported in Assembly ID GCF_023544985.1
103	WP_061643093.1 is valid as a NCBI protein accession and reported in Assembly ID GCF_900043625.1
104	WP_112380685.1 is valid as a NCBI protein accession and reported in Assembly ID GCF_003236275.2
105	WP_031865192.1 is valid as a NCBI protein accession and reported in Assembly ID GCF_900125385.1
106	WP_208887901.1 is valid as a NCBI protein accession and reported in Assembly ID GCF_017329245.1
107	WP_123163154.1 is valid as a NCBI protein accession and reported in Assembly ID GCF_015234635.1
108	WP_250059906.1 is valid as a NCBI protein accession and reported in Assembly ID GCF_023545825.1
109	WP_064131149.1 is valid as a NCBI protein accession and reported in Assembly ID GCF_900082475.1
110	WP_054193197.1 is valid as a NCBI protein accession and reported in Assembly ID GCF_001297395.1
111	WP_265885286.1 is valid as a NCBI protein accession and reported in Assembly ID GCF_026226315.1
112	WP_072426464.1 is valid as a NCBI protein accession and reported in Assembly ID GCF_900126085.1
113	WP_054189034.1 is valid as a NCBI protein accession and reported in Assembly ID GCF_001297305.1
114	WP_111064848.1 is valid as a NCBI protein accession and reported in Assembly ID GCF_003238105.1
115	WP_000088725.1 is valid as a NCBI protein accession and reported in Assembly ID GCF_900097355.1
116	WP_111743917.1 is valid as a NCBI protein accession and reported in Assembly ID GCF_900474555.1
117	WP_000088703.1 is valid as a NCBI protein accession and reported in Assembly ID GCF_000364505.1
118	WP_000088720.1 is valid as a NCBI protein accession and reported in Assembly ID GCF_011394475.1
119	WP_162655296.1 is valid as a NCBI protein accession and reported in Assembly ID GCF_010364865.1
120	WP_162640960.1 is valid as a NCBI protein accession and reported in Assembly ID GCF_010365075.1
121	WP_254414315.1 is valid as a NCBI protein accession and reported in Assembly ID GCF_024220055.1
122	WP_103144266.1 is valid as a NCBI protein accession and reported in Assembly ID GCF_900250815.1
123	WP_224155387.1 is a valid NCBI protein accession but Discarded : No Flanking Gene was found for WP_224155387.1 in Assembly ID GCA_028334645.1
124	WP_111686124.1 is valid as a NCBI protein accession and reported in Assembly ID GCF_900474665.1
125	WP_216745324.1 is valid as a NCBI protein accession and reported in Assembly ID GCF_018986395.1
126	WP_290461785.1 is valid as a NCBI protein accession and reported in Assembly ID GCF_030412825.1
127	WP_115293854.1 is valid as a NCBI protein accession and reported in Assembly ID GCF_900458085.1
128	WP_115359152.1 is valid as a NCBI protein accession and reported in Assembly ID GCF_900457285.1
129	WP_221904247.1 is valid as a NCBI protein accession and reported in Assembly ID GCF_027717425.1
130	WP_249525528.1 is valid as a NCBI protein accession and reported in Assembly ID GCF_023383215.1
131	WP_216733376.1 is valid as a NCBI protein accession and reported in Assembly ID GCF_018985755.1
132	WP_049307688.1 is valid as a NCBI protein accession and reported in Assembly ID GCF_025246145.1
133	WP_264128728.1 is valid as a NCBI protein accession and reported in Assembly ID GCF_025833995.1
134	WP_000088707.1 is valid as a NCBI protein accession and reported in Assembly ID GCF_000153665.1
135	WP_117430012.1 is valid as a NCBI protein accession and reported in Assembly ID GCF_003422045.1
136	WP_285144392.1 is valid as a NCBI protein accession and reported in Assembly ID GCF_030219405.1
137	WP_076747286.1 is valid as a NCBI protein accession and reported in Assembly ID GCF_001982965.1
138	WP_072467611.1 is valid as a NCBI protein accession and reported in Assembly ID GCF_900126345.1
139	WP_301399355.1 is valid as a NCBI protein accession and reported in Assembly ID GCF_030442275.1
140	WP_122891313.1 is valid as a NCBI protein accession and reported in Assembly ID GCF_003710505.1
141	WP_274544424.1 is valid as a NCBI protein accession and reported in Assembly ID GCF_028805115.1
142	WP_154294056.1 is valid as a NCBI protein accession and reported in Assembly ID GCF_009674985.1
143	WP_165811387.1 is valid as a NCBI protein accession and reported in Assembly ID GCF_011394395.1
144	WP_153157990.1 is valid as a NCBI protein accession and reported in Assembly ID GCF_013344945.1
145	WP_072511589.1 is valid as a NCBI protein accession and reported in Assembly ID GCF_900124985.1
146	WP_000088710.1 is valid as a NCBI protein accession and reported in Assembly ID GCF_900098315.1
147	WP_259379933.1 is valid as a NCBI protein accession and reported in Assembly ID GCF_024915415.1
148	WP_274568134.1 is valid as a NCBI protein accession and reported in Assembly ID GCF_028803395.1
149	WP_281228675.1 is valid as a NCBI protein accession and reported in Assembly ID GCF_029930755.1
150	WP_154284591.1 is valid as a NCBI protein accession and reported in Assembly ID GCF_031826655.1
151	WP_162635589.1 is valid as a NCBI protein accession and reported in Assembly ID GCF_010364555.1
152	WP_257242827.1 is valid as a NCBI protein accession and reported in Assembly ID GCF_028803575.1
153	WP_103204883.1 is valid as a NCBI protein accession and reported in Assembly ID GCF_900250205.1
154	WP_276241476.1 is valid as a NCBI protein accession and reported in Assembly ID GCF_029335155.1
155	WP_281961881.1 is valid as a NCBI protein accession and reported in Assembly ID GCF_027943905.1
156	WP_065315871.1 is valid as a NCBI protein accession and reported in Assembly ID GCF_001680945.1
157	WP_224089271.1 is valid as a NCBI protein accession and reported in Assembly ID GCF_020074555.1
158	WP_233664678.1 is valid as a NCBI protein accession and reported in Assembly ID GCF_021368065.1
159	WP_069990215.1 is valid as a NCBI protein accession and reported in Assembly ID GCF_900098685.1
160	WP_126509099.1 is valid as a NCBI protein accession and reported in Assembly ID GCF_900635315.1
161	WP_162665744.1 is valid as a NCBI protein accession and reported in Assembly ID GCF_010364985.1
162	WP_109183148.1 is valid as a NCBI protein accession and reported in Assembly ID GCF_003131165.1
163	WP_078110271.1 is valid as a NCBI protein accession and reported in Assembly ID GCF_001045775.1
164	WP_045176479.1 is valid as a NCBI protein accession and reported in Assembly ID GCF_900125505.1
165	WP_089418717.1 is valid as a NCBI protein accession and reported in Assembly ID GCF_002221895.1
166	WP_115289800.1 is valid as a NCBI protein accession and reported in Assembly ID GCF_020821555.1
167	WP_098817999.1 is valid as a NCBI protein accession and reported in Assembly ID GCF_022405295.1
168	WP_115118065.1 is valid as a NCBI protein accession and reported in Assembly ID GCF_003353315.1
169	WP_072491209.1 is valid as a NCBI protein accession and reported in Assembly ID GCF_023197745.1
170	WP_138384104.1 is valid as a NCBI protein accession and reported in Assembly ID GCF_005861805.1
171	WP_194382391.1 is valid as a NCBI protein accession and reported in Assembly ID GCF_015224275.1
172	WP_000088714.1 is valid as a NCBI protein accession and reported in Assembly ID GCF_025559625.1
173	WP_000088736.1 is valid as a NCBI protein accession and reported in Assembly ID GCF_002127025.1
174	WP_233663217.1 is valid as a NCBI protein accession and reported in Assembly ID GCF_021367455.1
175	WP_115208244.1 Failed : No record for accession WP_115208244.1
176	WP_115295925.1 is valid as a NCBI protein accession and reported in Assembly ID GCF_900457455.1
177	WP_250790093.1 is valid as a NCBI protein accession and reported in Assembly ID GCF_023657025.1
178	WP_115207429.1 is valid as a NCBI protein accession and reported in Assembly ID GCF_900458725.1
179	WP_054189886.1 is valid as a NCBI protein accession and reported in Assembly ID GCF_001297625.1
180	WP_148247830.1 is valid as a NCBI protein accession and reported in Assembly ID GCF_008079515.1
181	WP_115305661.1 is valid as a NCBI protein accession and reported in Assembly ID GCF_900457805.1
182	WP_000088704.1 is valid as a NCBI protein accession and reported in Assembly ID GCF_001211025.1
183	WP_000088727.1 Failed : No record for accession WP_000088727.1
184	WP_226046843.1 is valid as a NCBI protein accession and reported in Assembly ID GCF_020144875.1
185	WP_217175409.1 is valid as a NCBI protein accession and reported in Assembly ID GCF_023655605.1
186	WP_103188002.1 is valid as a NCBI protein accession and reported in Assembly ID GCF_900251715.1
187	WP_234876084.1 is valid as a NCBI protein accession and reported in Assembly ID GCF_021491815.1
188	WP_061650259.1 is valid as a NCBI protein accession and reported in Assembly ID GCF_900048775.1
189	WP_216452849.1 is valid as a NCBI protein accession and reported in Assembly ID GCF_018912355.1
190	WP_114291234.1 is valid as a NCBI protein accession and reported in Assembly ID GCF_003336565.1
191	WP_043039307.1 is valid as a NCBI protein accession and reported in Assembly ID GCF_900251055.1
192	WP_111152767.1 is valid as a NCBI protein accession and reported in Assembly ID GCF_003238575.1
193	WP_183144010.1 is valid as a NCBI protein accession and reported in Assembly ID GCF_014181175.1
194	WP_200654676.1 is valid as a NCBI protein accession and reported in Assembly ID GCF_016621185.1
195	WP_061839843.1 is valid as a NCBI protein accession and reported in Assembly ID GCF_900043885.1
196	WP_220359208.1 is valid as a NCBI protein accession and reported in Assembly ID GCF_019550875.1
197	WP_061734926.1 is valid as a NCBI protein accession and reported in Assembly ID GCF_900049395.1
198	WP_238615039.1 is a valid NCBI protein accession but Discarded : No Flanking Gene was found for WP_238615039.1 in Assembly ID GCA_022239205.1
199	WP_111048389.1 is valid as a NCBI protein accession and reported in Assembly ID GCF_003238835.1
200	WP_070014159.1 is valid as a NCBI protein accession and reported in Assembly ID GCF_900098215.1
