# Supplementary material for: A type VII-secreted lipase toxin with reverse domain arrangement
Source: Nat Commun. 2023 Dec 19;14:8438. doi: 10.1038/s41467-023-44221-y (PMC10730906; doi:10.1038/s41467-023-44221-y)
Supplement: Supplementary file 6 — Source Data [file 41467_2023_44221_MOESM6_ESM.zip › Tsl1 distribution raw/lplIII 1/request_file/request.json]

{"accept": true, "homologues_list": ["WP_000088722.1", "WP_123117958.1", "WP_015581913.1", "WP_099560957.1", "WP_070867640.1", "WP_228650087.1", "WP_050960412.1", "WP_267836564.1", "WP_053863164.1", "WP_140835769.1", "WP_148246077.1", "WP_123118278.1", "WP_089519203.1", "WP_052998912.1", "WP_046376914.1", "WP_031844697.1", "WP_031784862.1", "WP_061737546.1", "WP_233786713.1", "WP_061737214.1", "WP_052995889.1", "WP_162675171.1", "WP_070006132.1", "WP_264717268.1", "WP_053865901.1", "WP_174841675.1", "WP_000088721.1", "WP_049307478.1", "WP_162673763.1", "WP_094463966.1", "WP_208936592.1", "WP_042853147.1", "WP_050960494.1", "WP_053866647.1", "WP_050956673.1", "WP_279748875.1", "WP_117225248.1", "WP_031925027.1", "WP_055350801.1", "WP_200708179.1", "WP_249979793.1", "WP_070858760.1", "WP_048521789.1", "WP_123090485.1", "WP_264357980.1", "WP_000088719.1", "WP_138076763.1", "WP_001835681.1", "WP_096784199.1", "WP_049321463.1", "WP_031783790.1", "WP_050962968.1", "WP_031786559.1", "WP_049279938.1", "WP_117434026.1", "WP_060643075.1", "WP_053863391.1", "WP_050977002.1", "WP_117211689.1", "WP_024937100.1", "WP_070599024.1", "WP_000088723.1", "WP_031923930.1", "WP_168259407.1", "WP_148240144.1", "WP_031864717.1", "WP_154269908.1", "WP_060934422.1", "WP_190322284.1", "WP_031882090.1", "WP_103145260.1", "WP_031921394.1", "WP_149590274.1", "WP_160203767.1", "WP_111314084.1", "WP_208689256.1", "WP_208924972.1", "WP_193625214.1", "WP_182054024.1", "WP_000088724.1", "WP_303752077.1", "WP_215799513.1", "WP_031882702.1", "WP_042742173.1", "WP_094971305.1", "WP_050974192.1", "WP_101526992.1", "WP_101511539.1", "WP_065315430.1", "WP_196586273.1", "WP_050901405.1", "WP_052998108.1", "WP_031808526.1", "WP_117207383.1", "WP_031808292.1", "WP_182051134.1", "WP_061740243.1", "WP_031867000.1", "WP_267789836.1", "WP_111164621.1", "WP_250042046.1", "WP_249996619.1", "WP_061643093.1", "WP_112380685.1", "WP_031865192.1", "WP_208887901.1", "WP_123163154.1", "WP_250059906.1", "WP_064131149.1", "WP_054193197.1", "WP_265885286.1", "WP_072426464.1", "WP_054189034.1", "WP_111064848.1", "WP_000088725.1", "WP_111743917.1", "WP_000088703.1", "WP_000088720.1", "WP_162655296.1", "WP_162640960.1", "WP_254414315.1", "WP_103144266.1", "WP_224155387.1", "WP_111686124.1", "WP_216745324.1", "WP_290461785.1", "WP_115293854.1", "WP_115359152.1", "WP_221904247.1", "WP_249525528.1", "WP_216733376.1", "WP_049307688.1", "WP_264128728.1", "WP_000088707.1", "WP_117430012.1", "WP_285144392.1", "WP_076747286.1", "WP_072467611.1", "WP_301399355.1", "WP_122891313.1", "WP_274544424.1", "WP_154294056.1", "WP_165811387.1", "WP_153157990.1", "WP_072511589.1", "WP_000088710.1", "WP_259379933.1", "WP_274568134.1", "WP_281228675.1", "WP_154284591.1", "WP_162635589.1", "WP_257242827.1", "WP_103204883.1", "WP_276241476.1", "WP_281961881.1", "WP_065315871.1", "WP_224089271.1", "WP_233664678.1", "WP_069990215.1", "WP_126509099.1", "WP_162665744.1", "WP_109183148.1", "WP_078110271.1", "WP_045176479.1", "WP_089418717.1", "WP_115289800.1", "WP_098817999.1", "WP_115118065.1", "WP_072491209.1", "WP_138384104.1", "WP_194382391.1", "WP_000088714.1", "WP_000088736.1", "WP_233663217.1", "WP_115208244.1", "WP_115295925.1", "WP_250790093.1", "WP_115207429.1", "WP_054189886.1", "WP_148247830.1", "WP_115305661.1", "WP_000088704.1", "WP_000088727.1", "WP_226046843.1", "WP_217175409.1", "WP_103188002.1", "WP_234876084.1", "WP_061650259.1", "WP_216452849.1", "WP_114291234.1", "WP_043039307.1", "WP_111152767.1", "WP_183144010.1", "WP_200654676.1", "WP_061839843.1", "WP_220359208.1", "WP_061734926.1", "WP_238615039.1", "WP_111048389.1", "WP_070014159.1"], "blastp_database": "refseq_select", "blastp_hit_list_size": 30, "blastp_evalue": 0.001, "flags_evalue": 1e-10, "jackhmmer_iterations": 3, "num_of_flanking_genes": 15, "output_type": "no_tree", "email": "s.garrett2@ncl.ac.uk", "run_name": "webFlaGs_{current_date}", "queue_pass": "", "queue": "webflags_standard", "request_ip": "5.151.85.191"}
