# Supplementary material for: A type VII-secreted lipase toxin with reverse domain arrangement
Source: Nat Commun. 2023 Dec 19;14:8438. doi: 10.1038/s41467-023-44221-y (PMC10730906; doi:10.1038/s41467-023-44221-y)
Supplement: Supplementary file 6 — Source Data [file 41467_2023_44221_MOESM6_ESM.zip › Tsl1 distribution raw/lplIII 1/request_file/request.txt]

WP_000088722.1
WP_123117958.1
WP_015581913.1
WP_099560957.1
WP_070867640.1
WP_228650087.1
WP_050960412.1
WP_267836564.1
WP_053863164.1
WP_140835769.1
WP_148246077.1
WP_123118278.1
WP_089519203.1
WP_052998912.1
WP_046376914.1
WP_031844697.1
WP_031784862.1
WP_061737546.1
WP_233786713.1
WP_061737214.1
WP_052995889.1
WP_162675171.1
WP_070006132.1
WP_264717268.1
WP_053865901.1
WP_174841675.1
WP_000088721.1
WP_049307478.1
WP_162673763.1
WP_094463966.1
WP_208936592.1
WP_042853147.1
WP_050960494.1
WP_053866647.1
WP_050956673.1
WP_279748875.1
WP_117225248.1
WP_031925027.1
WP_055350801.1
WP_200708179.1
WP_249979793.1
WP_070858760.1
WP_048521789.1
WP_123090485.1
WP_264357980.1
WP_000088719.1
WP_138076763.1
WP_001835681.1
WP_096784199.1
WP_049321463.1
WP_031783790.1
WP_050962968.1
WP_031786559.1
WP_049279938.1
WP_117434026.1
WP_060643075.1
WP_053863391.1
WP_050977002.1
WP_117211689.1
WP_024937100.1
WP_070599024.1
WP_000088723.1
WP_031923930.1
WP_168259407.1
WP_148240144.1
WP_031864717.1
WP_154269908.1
WP_060934422.1
WP_190322284.1
WP_031882090.1
WP_103145260.1
WP_031921394.1
WP_149590274.1
WP_160203767.1
WP_111314084.1
WP_208689256.1
WP_208924972.1
WP_193625214.1
WP_182054024.1
WP_000088724.1
WP_303752077.1
WP_215799513.1
WP_031882702.1
WP_042742173.1
WP_094971305.1
WP_050974192.1
WP_101526992.1
WP_101511539.1
WP_065315430.1
WP_196586273.1
WP_050901405.1
WP_052998108.1
WP_031808526.1
WP_117207383.1
WP_031808292.1
WP_182051134.1
WP_061740243.1
WP_031867000.1
WP_267789836.1
WP_111164621.1
WP_250042046.1
WP_249996619.1
WP_061643093.1
WP_112380685.1
WP_031865192.1
WP_208887901.1
WP_123163154.1
WP_250059906.1
WP_064131149.1
WP_054193197.1
WP_265885286.1
WP_072426464.1
WP_054189034.1
WP_111064848.1
WP_000088725.1
WP_111743917.1
WP_000088703.1
WP_000088720.1
WP_162655296.1
WP_162640960.1
WP_254414315.1
WP_103144266.1
WP_224155387.1
WP_111686124.1
WP_216745324.1
WP_290461785.1
WP_115293854.1
WP_115359152.1
WP_221904247.1
WP_249525528.1
WP_216733376.1
WP_049307688.1
WP_264128728.1
WP_000088707.1
WP_117430012.1
WP_285144392.1
WP_076747286.1
WP_072467611.1
WP_301399355.1
WP_122891313.1
WP_274544424.1
WP_154294056.1
WP_165811387.1
WP_153157990.1
WP_072511589.1
WP_000088710.1
WP_259379933.1
WP_274568134.1
WP_281228675.1
WP_154284591.1
WP_162635589.1
WP_257242827.1
WP_103204883.1
WP_276241476.1
WP_281961881.1
WP_065315871.1
WP_224089271.1
WP_233664678.1
WP_069990215.1
WP_126509099.1
WP_162665744.1
WP_109183148.1
WP_078110271.1
WP_045176479.1
WP_089418717.1
WP_115289800.1
WP_098817999.1
WP_115118065.1
WP_072491209.1
WP_138384104.1
WP_194382391.1
WP_000088714.1
WP_000088736.1
WP_233663217.1
WP_115208244.1
WP_115295925.1
WP_250790093.1
WP_115207429.1
WP_054189886.1
WP_148247830.1
WP_115305661.1
WP_000088704.1
WP_000088727.1
WP_226046843.1
WP_217175409.1
WP_103188002.1
WP_234876084.1
WP_061650259.1
WP_216452849.1
WP_114291234.1
WP_043039307.1
WP_111152767.1
WP_183144010.1
WP_200654676.1
WP_061839843.1
WP_220359208.1
WP_061734926.1
WP_238615039.1
WP_111048389.1
WP_070014159.1
