# Supplementary material for: A type VII-secreted lipase toxin with reverse domain arrangement
Source: Nat Commun. 2023 Dec 19;14:8438. doi: 10.1038/s41467-023-44221-y (PMC10730906; doi:10.1038/s41467-023-44221-y)
Supplement: Supplementary file 6 — Source Data [file 41467_2023_44221_MOESM6_ESM.zip › Tsl1 distribution raw/lplIII 2/FlaGs_output/results_flankgene.fasta_cluster_out_3_1e-10_clusters.tsv]

1	660	WP_301553979.1;WP_218117505.1;WP_031921896.1;WP_000972286.1;WP_000581904.1;WP_050960464.1;WP_050974438.1;WP_162676157.1;WP_000581921.1;WP_000972280.1;WP_234726242.1;WP_070031071.1;WP_069994742.1;WP_078323286.1;WP_117198776.1;WP_044026055.1;WP_103188606.1;WP_031928791.1;WP_047211511.1;WP_000972284.1;WP_269316478.1;WP_000972655.1;WP_281224110.1;WP_041495730.1;WP_000581903.1;WP_000581888.1;WP_163998…
2	339	WP_258415102.1;WP_000038222.1;WP_000037439.1;WP_190284998.1;WP_000038240.1;WP_000162204.1;WP_111184021.1;WP_000038238.1;WP_000162199.1;WP_000038235.1;WP_000038220.1;WP_044122937.1;WP_250755303.1;WP_103148847.1;WP_000038223.1;WP_001034772.1;WP_072497461.1;WP_182059692.1;WP_117222164.1;WP_000037433.1;WP_000037500.1;WP_217175406.1;WP_103188609.1;WP_252570645.1;WP_043854747.1;WP_250743160.1;WP_000914…
3	300	WP_108957404.1;WP_208163292.1;WP_229375415.1;WP_160194592.1;WP_061869760.1;WP_111009857.1;WP_086153021.1;WP_101305160.1;WP_000794607.1;WP_063124931.1;WP_254241344.1;WP_271287671.1;WP_061811741.1;WP_001600806.1;WP_111762693.1;WP_001641682.1;WP_072361969.1;WP_266050374.1;WP_117221031.1;WP_044291109.1;WP_000794579.1;WP_203610729.1;WP_238614000.1;WP_250164335.1;WP_223874962.1;WP_111035280.1;WP_148843…
4	196	WP_000755950.1;WP_117200911.1;WP_000755954.1;WP_000755946.1;WP_065317258.1;WP_000755947.1;WP_000755948.1;WP_123097816.1;WP_208163290.1;WP_000755951.1;WP_162676159.1;WP_000755953.1;WP_000755949.1;WP_111014339.1;WP_111190203.1;WP_000755944.1
5	192	WP_000998872.1;WP_000386364.1;WP_117232308.1;WP_281262928.1;WP_000386370.1;WP_053038782.1;WP_283512301.1;WP_209206917.1;WP_111079732.1;WP_000386367.1;WP_049882141.1;WP_001792489.1;WP_269781691.1;WP_031870605.1;WP_001599349.1;WP_000359185.1;WP_258411373.1;WP_258411374.1
6	191	WP_000678769.1;WP_000678764.1;WP_250743165.1;WP_238513613.1;WP_064129882.1;WP_029754278.1;WP_043054970.1;WP_000678768.1;WP_000678765.1;WP_099596613.1;WP_000678763.1
7	189	WP_000217723.1;WP_054189884.1;WP_023914209.1;WP_111762692.1;WP_258415106.1;WP_281229526.1;WP_000217710.1;WP_046597280.1;WP_258411369.1;WP_001804023.1;WP_000217725.1;WP_063651179.1;WP_000154470.1;WP_000217719.1;WP_252570639.1;WP_001573690.1;WP_000217720.1;WP_000217714.1;WP_000217712.1;WP_000217724.1;WP_000217713.1;WP_000217716.1
8	189	WP_072361953.1;WP_001835549.1;WP_001798811.1;WP_075339662.1;WP_001792493.1;WP_078103623.1;WP_111206414.1;WP_078370405.1;WP_078091754.1;WP_124780667.1;WP_001798919.1;WP_164091254.1;WP_217175410.1;WP_281262927.1;WP_111124607.1;WP_072468810.1;WP_078065510.1;WP_075583758.1;WP_103148850.1;WP_078371740.1;WP_078055803.1;WP_078368555.1;WP_077446517.1;WP_078103770.1;WP_078071266.1;WP_001793319.1;WP_142997…
9	187	WP_000824948.1;WP_252570647.1;WP_072472686.1;WP_000217468.1;WP_072496916.1;WP_000824934.1;WP_190284999.1;WP_000217473.1;WP_000217458.1;WP_031586057.1;WP_000824956.1;WP_103188607.1;WP_000217460.1;WP_043054965.1;WP_000824933.1;WP_233682470.1;WP_000217469.1;WP_111036955.1;WP_000217452.1;WP_111762683.1;WP_000824929.1;WP_000824951.1;WP_250755306.1;WP_072361947.1;WP_000217456.1;WP_054189891.1;WP_000217…
10	179	WP_001224379.1
11	167	WP_078064636.1;WP_031788452.1;WP_111125667.1;WP_046594639.1;WP_044026054.1;WP_001790144.1;WP_042901927.1;WP_042852824.1;WP_044291089.1;WP_049280528.1;WP_031785466.1
12	153	WP_078065511.1;WP_078066297.1;WP_217175411.1;WP_072361956.1;WP_072398205.1;WP_010956661.1;WP_001795286.1
13	140	WP_000493750.1;WP_000493748.1;WP_031868942.1;WP_258411363.1;WP_000495498.1;WP_244799966.1;WP_000495501.1;WP_000495500.1;WP_000493747.1;WP_098686287.1;WP_023914200.1
14	137	WP_000220935.1;WP_000220929.1;WP_000220932.1;WP_000220938.1;WP_000220936.1;WP_054189890.1;WP_000220937.1;WP_154285735.1;WP_111762689.1;WP_000220931.1
15	137	WP_111125665.1;WP_000521959.1;WP_031928792.1;WP_000521958.1;WP_069308586.1;WP_014532696.1;WP_045177706.1;WP_172452308.1;WP_061824089.1;WP_094979423.1;WP_000270266.1;WP_072508974.1
16	135	WP_000721335.1;WP_000721337.1;WP_160194590.1;WP_181188058.1;WP_111035278.1;WP_000721336.1;WP_281262929.1
17	131	WP_031874986.1;WP_001791851.1;WP_020978354.1;WP_044291086.1;WP_031927316.1;WP_252570642.1
18	120	WP_111009853.1;WP_000239216.1;WP_001044255.1;WP_001044257.1;WP_031874988.1;WP_023914202.1;WP_000940562.1;WP_111079730.1;WP_000056386.1;WP_065200856.1;WP_209206870.1;WP_054189889.1;WP_123874332.1;WP_124780678.1;WP_258411364.1;WP_000978018.1;WP_031870603.1;WP_031824856.1
19	118	WP_000481427.1;WP_217175415.1;WP_000481425.1;WP_124780101.1;WP_000481410.1;WP_117200915.1;WP_000481409.1;WP_063124933.1;WP_065317259.1;WP_000481431.1;WP_000481419.1;WP_061822234.1;WP_000481408.1;WP_117232310.1;WP_000481429.1;WP_000481418.1;WP_000481414.1;WP_070003365.1;WP_111762695.1;WP_000481415.1;WP_156675485.1;WP_016170435.1;WP_000481405.1
20	102	WP_000876660.1;WP_124780099.1;WP_000876664.1;WP_045172641.1;WP_194379834.1;WP_054189880.1;WP_000876662.1;WP_196506015.1;WP_000876635.1;WP_065317260.1;WP_000876669.1;WP_000876640.1;WP_000876658.1;WP_044291114.1;WP_111762696.1;WP_000876657.1;WP_250743182.1;WP_000876638.1;WP_252570175.1;WP_000876637.1;WP_000876651.1;WP_250755298.1;WP_049296623.1;WP_061745649.1;WP_072361973.1;WP_000876661.1;WP_000876…
21	73	WP_001813105.1;WP_023914211.1;WP_217175412.1;WP_000966091.1;WP_103188603.1;WP_000966094.1;WP_117232307.1;WP_209206868.1;WP_072361959.1;WP_250755301.1;WP_277715858.1;WP_000966101.1;WP_000966092.1;WP_000966095.1;WP_031893587.1;WP_031877030.1
22	48	WP_216730720.1;WP_000990132.1;WP_000990135.1;WP_000990137.1;WP_000990133.1;WP_194942408.1;WP_031785529.1
23	48	WP_001146762.1;WP_111762685.1;WP_001146763.1;WP_250743158.1
24	38	WP_054189895.1;WP_000202030.1;WP_111762684.1;WP_000202029.1;WP_000202034.1;WP_000202037.1;WP_032099419.1;WP_209206872.1;WP_000200987.1;WP_250743155.1;WP_250799151.1;WP_117218874.1;WP_103188610.1;WP_000202044.1;WP_000202045.1;WP_000202039.1;WP_061104794.1
25	31	WP_043054974.1;WP_187418301.1;WP_000289136.1;WP_000289134.1;WP_000289133.1;WP_252570171.1;WP_054189878.1
26	31	WP_000073995.1;WP_111762697.1;WP_044291116.1;WP_124780097.1;WP_252570173.1;WP_103148823.1;WP_000074003.1;WP_000074010.1;WP_054189879.1;WP_000074015.1
27	28	WP_001117051.1;WP_064131567.1;WP_124780095.1;WP_001117047.1;WP_054189877.1;WP_310653376.1;WP_043054975.1;WP_001117056.1;WP_001117054.1
28	22	WP_000586380.1;WP_023914237.1;WP_000586377.1;WP_111762698.1;WP_124780093.1;WP_252570169.1;WP_054190001.1
29	11	WP_258415101.1;WP_001081682.1;WP_001081690.1;WP_001081693.1;WP_252570649.1
30	10	WP_001026120.1;WP_001026113.1;WP_001026122.1
31	10	WP_001790696.1
32	10	WP_112366372.1;WP_000777472.1;WP_112366268.1;WP_150853617.1;WP_107378088.1;WP_183142997.1
33	8	WP_000910576.1;WP_000910581.1;WP_252570648.1;WP_250755307.1;WP_000910574.1
34	4	WP_000505993.1;WP_000505992.1
35	4	WP_001807001.1;WP_043854746.1;WP_000375616.1
36	4	WP_001058843.1;WP_183137467.1;WP_001058848.1
37	3	WP_001798816.1;WP_001621913.1
38	3	WP_258411371.1;WP_238613999.1;WP_000136919.1
39	2	WP_261006404.1;WP_001792001.1
40	1	WP_000182842.1
41	1	WP_000195817.1
42	1	WP_000267034.1
43	1	WP_000284571.1
44	1	WP_000370140.1
45	1	WP_000390829.1
46	1	WP_000713071.1
47	1	WP_000966288.1
48	1	WP_001033971.1
49	1	WP_001041102.1
50	1	WP_001052491.1
51	1	WP_001058111.1
52	1	WP_001061841.1
53	1	WP_001125015.1
54	1	WP_001188074.1
55	1	WP_001190829.1
56	1	WP_001282074.1
57	1	WP_001804012.1
58	1	WP_031792706.1
59	1	WP_085055806.1
60	1	WP_176325154.1
61	1	WP_223810463.1
62	1	WP_258411370.1
63	1	WP_258411372.1
64	1	WP_277715904.1
65	1	WP_289622957.1
