# Supplementary material for: A type VII-secreted lipase toxin with reverse domain arrangement
Source: Nat Commun. 2023 Dec 19;14:8438. doi: 10.1038/s41467-023-44221-y (PMC10730906; doi:10.1038/s41467-023-44221-y)
Supplement: Supplementary file 6 — Source Data [file 41467_2023_44221_MOESM6_ESM.zip › Tsl1 distribution raw/lplIII 2/FlaGs_output/results_flankgene.fasta_cluster_out_3_1e-10_jackhits.tsv]

1	['WP_000162193.1', 'WP_258411361.1', 'WP_023914193.1', 'WP_000037512.1', 'WP_117222164.1', 'WP_000162206.1', 'WP_001034762.1', 'WP_103188609.1', 'WP_001034766.1', 'WP_000037433.1', 'WP_103148847.1', 'WP_001034772.1', 'WP_044291083.1', 'WP_262522448.1', 'WP_001034774.1', 'WP_000162204.1', 'WP_000162199.1', 'WP_001034760.1', 'WP_000037437.1', 'WP_031766278.1', 'WP_000038224.1', 'WP_001034726.1', 'W…
2	['WP_000162193.1', 'WP_258411361.1', 'WP_103148847.1', 'WP_001034772.1', 'WP_023914193.1', 'WP_044291083.1', 'WP_000162204.1', 'WP_000037512.1', 'WP_001034760.1', 'WP_117222164.1', 'WP_001034726.1', 'WP_000162206.1', 'WP_250755303.1', 'WP_124780684.1', 'WP_001034758.1', 'WP_001034762.1', 'WP_103188609.1', 'WP_252570644.1', 'WP_000037433.1', 'WP_001034766.1', 'WP_000162187.1', 'WP_250164332.1', 'W…
3	['WP_000162193.1', 'WP_258411361.1', 'WP_023914193.1', 'WP_000037512.1', 'WP_117222164.1', 'WP_000162206.1', 'WP_103148847.1', 'WP_001034772.1', 'WP_044291083.1', 'WP_001034762.1', 'WP_103188609.1', 'WP_001034766.1', 'WP_000162204.1', 'WP_000037433.1', 'WP_001034760.1', 'WP_262522448.1', 'WP_001034774.1', 'WP_001034726.1', 'WP_000037437.1', 'WP_000162199.1', 'WP_250755303.1', 'WP_000038224.1', 'W…
4	['WP_000162193.1', 'WP_258411361.1', 'WP_023914193.1', 'WP_000037512.1', 'WP_117222164.1', 'WP_000162206.1', 'WP_103148847.1', 'WP_001034772.1', 'WP_044291083.1', 'WP_103188609.1', 'WP_001034762.1', 'WP_001034766.1', 'WP_000162204.1', 'WP_000037433.1', 'WP_001034774.1', 'WP_001034760.1', 'WP_262522448.1', 'WP_001034726.1', 'WP_000162199.1', 'WP_000037437.1', 'WP_250755303.1', 'WP_000038224.1', 'W…
5	['WP_000162193.1', 'WP_258411361.1', 'WP_103148847.1', 'WP_001034772.1', 'WP_023914193.1', 'WP_044291083.1', 'WP_000162204.1', 'WP_000037512.1', 'WP_001034760.1', 'WP_117222164.1', 'WP_001034726.1', 'WP_000162206.1', 'WP_250755303.1', 'WP_124780684.1', 'WP_001034758.1', 'WP_001034762.1', 'WP_103188609.1', 'WP_252570644.1', 'WP_000037433.1', 'WP_001034766.1', 'WP_000162187.1', 'WP_250164332.1', 'W…
6	['WP_000162193.1', 'WP_258411361.1', 'WP_023914193.1', 'WP_000037512.1', 'WP_117222164.1', 'WP_000162206.1', 'WP_103148847.1', 'WP_001034762.1', 'WP_103188609.1', 'WP_000037433.1', 'WP_001034772.1', 'WP_262522448.1', 'WP_001034766.1', 'WP_044291083.1', 'WP_001034726.1', 'WP_000162204.1', 'WP_000162199.1', 'WP_250164332.1', 'WP_001034760.1', 'WP_001034758.1', 'WP_000038224.1', 'WP_250755304.1', 'W…
7	['WP_000162193.1', 'WP_258411361.1', 'WP_023914193.1', 'WP_000037512.1', 'WP_117222164.1', 'WP_000162206.1', 'WP_001034762.1', 'WP_103188609.1', 'WP_001034766.1', 'WP_000037433.1', 'WP_103148847.1', 'WP_001034772.1', 'WP_044291083.1', 'WP_262522448.1', 'WP_001034774.1', 'WP_000162204.1', 'WP_000162199.1', 'WP_001034760.1', 'WP_000038224.1', 'WP_000037437.1', 'WP_031766278.1', 'WP_001034726.1', 'W…
8	['WP_000162193.1', 'WP_258411361.1', 'WP_023914193.1', 'WP_000037512.1', 'WP_117222164.1', 'WP_000162206.1', 'WP_103148847.1', 'WP_001034772.1', 'WP_044291083.1', 'WP_001034762.1', 'WP_001034766.1', 'WP_103188609.1', 'WP_000037433.1', 'WP_000162204.1', 'WP_262522448.1', 'WP_001034774.1', 'WP_001034760.1', 'WP_001034726.1', 'WP_000162199.1', 'WP_000038224.1', 'WP_250755303.1', 'WP_000037437.1', 'W…
9	['WP_000162193.1', 'WP_258411361.1', 'WP_023914193.1', 'WP_000037512.1', 'WP_117222164.1', 'WP_000162206.1', 'WP_103148847.1', 'WP_001034772.1', 'WP_044291083.1', 'WP_001034762.1', 'WP_103188609.1', 'WP_001034766.1', 'WP_000162204.1', 'WP_000037433.1', 'WP_001034774.1', 'WP_001034760.1', 'WP_262522448.1', 'WP_001034726.1', 'WP_000162199.1', 'WP_250755303.1', 'WP_000037437.1', 'WP_000038224.1', 'W…
10	['WP_000038222.1', 'WP_000162193.1', 'WP_258411361.1', 'WP_000038224.1', 'WP_023914193.1', 'WP_000037512.1', 'WP_117222164.1', 'WP_000037437.1', 'WP_000037433.1', 'WP_000037439.1', 'WP_103188608.1', 'WP_103148847.1', 'WP_000162206.1', 'WP_103188609.1', 'WP_001034772.1', 'WP_001034762.1', 'WP_044291083.1', 'WP_250755304.1', 'WP_000162204.1', 'WP_262522448.1', 'WP_001034726.1', 'WP_001034760.1', 'W…
11	['WP_000162193.1', 'WP_258411361.1', 'WP_023914193.1', 'WP_000037512.1', 'WP_117222164.1', 'WP_000162206.1', 'WP_001034762.1', 'WP_103148847.1', 'WP_103188609.1', 'WP_000037433.1', 'WP_262522448.1', 'WP_001034766.1', 'WP_001034772.1', 'WP_000162199.1', 'WP_044291083.1', 'WP_001034774.1', 'WP_001034726.1', 'WP_000037437.1', 'WP_000038224.1', 'WP_000162204.1', 'WP_001034760.1', 'WP_250755304.1', 'W…
12	['WP_000162193.1', 'WP_258411361.1', 'WP_023914193.1', 'WP_000037512.1', 'WP_117222164.1', 'WP_000162206.1', 'WP_001034762.1', 'WP_103188609.1', 'WP_001034766.1', 'WP_000037433.1', 'WP_103148847.1', 'WP_001034772.1', 'WP_044291083.1', 'WP_262522448.1', 'WP_001034774.1', 'WP_000162204.1', 'WP_000162199.1', 'WP_000038224.1', 'WP_001034760.1', 'WP_000037437.1', 'WP_031766278.1', 'WP_001034726.1', 'W…
13	['WP_000162193.1', 'WP_258411361.1', 'WP_023914193.1', 'WP_000037512.1', 'WP_117222164.1', 'WP_000162206.1', 'WP_103148847.1', 'WP_001034772.1', 'WP_044291083.1', 'WP_001034766.1', 'WP_001034762.1', 'WP_103188609.1', 'WP_000162204.1', 'WP_000037433.1', 'WP_001034774.1', 'WP_001034760.1', 'WP_262522448.1', 'WP_001034726.1', 'WP_000162199.1', 'WP_250755303.1', 'WP_000037437.1', 'WP_000038224.1', 'W…
14	['WP_000162193.1', 'WP_258411361.1', 'WP_023914193.1', 'WP_000037512.1', 'WP_117222164.1', 'WP_000162206.1', 'WP_103148847.1', 'WP_001034772.1', 'WP_044291083.1', 'WP_000162204.1', 'WP_001034762.1', 'WP_001034766.1', 'WP_103188609.1', 'WP_000037433.1', 'WP_001034760.1', 'WP_262522448.1', 'WP_001034726.1', 'WP_250164332.1', 'WP_001034774.1', 'WP_250755303.1', 'WP_000162199.1', 'WP_000038224.1', 'W…
15	['WP_000162193.1', 'WP_258411361.1', 'WP_103148847.1', 'WP_001034772.1', 'WP_044291083.1', 'WP_023914193.1', 'WP_000162204.1', 'WP_001034760.1', 'WP_000037512.1', 'WP_117222164.1', 'WP_001034726.1', 'WP_000162206.1', 'WP_250755303.1', 'WP_124780684.1', 'WP_001034758.1', 'WP_001034762.1', 'WP_252570644.1', 'WP_103188609.1', 'WP_001034766.1', 'WP_000037433.1', 'WP_000162187.1', 'WP_250164332.1', 'W…
16	['WP_000162193.1', 'WP_258411361.1', 'WP_023914193.1', 'WP_000037512.1', 'WP_117222164.1', 'WP_103148847.1', 'WP_001034772.1', 'WP_000162206.1', 'WP_044291083.1', 'WP_000162204.1', 'WP_001034760.1', 'WP_001034762.1', 'WP_001034766.1', 'WP_103188609.1', 'WP_250164332.1', 'WP_001034726.1', 'WP_000037433.1', 'WP_001034774.1', 'WP_250755303.1', 'WP_262522448.1', 'WP_124780684.1', 'WP_001034758.1', 'W…
17	['WP_000162193.1', 'WP_258411361.1', 'WP_023914193.1', 'WP_000037512.1', 'WP_117222164.1', 'WP_103148847.1', 'WP_001034772.1', 'WP_000162206.1', 'WP_044291083.1', 'WP_000162204.1', 'WP_001034760.1', 'WP_001034762.1', 'WP_103188609.1', 'WP_001034766.1', 'WP_250164332.1', 'WP_001034726.1', 'WP_000037433.1', 'WP_001034774.1', 'WP_250755303.1', 'WP_262522448.1', 'WP_124780684.1', 'WP_001034758.1', 'W…
18	['WP_000162193.1', 'WP_258411361.1', 'WP_023914193.1', 'WP_000037512.1', 'WP_117222164.1', 'WP_103148847.1', 'WP_001034772.1', 'WP_000162206.1', 'WP_044291083.1', 'WP_000162204.1', 'WP_001034760.1', 'WP_001034762.1', 'WP_001034766.1', 'WP_103188609.1', 'WP_250164332.1', 'WP_001034726.1', 'WP_000037433.1', 'WP_001034774.1', 'WP_250755303.1', 'WP_262522448.1', 'WP_001034758.1', 'WP_124780684.1', 'W…
19	['WP_001044255.1', 'WP_031824856.1', 'WP_123874332.1', 'WP_065200856.1', 'WP_001044257.1', 'WP_031870603.1', 'WP_023914202.1', 'WP_031874988.1', 'WP_209206870.1', 'WP_000056386.1', 'WP_124780678.1', 'WP_000978018.1', 'WP_111079730.1', 'WP_054189889.1', 'WP_111009853.1', 'WP_258411364.1', 'WP_000239216.1', 'WP_000940562.1']
20	['WP_103148823.1', 'WP_252570173.1', 'WP_000074015.1', 'WP_000074010.1', 'WP_111762697.1', 'WP_124780097.1', 'WP_044291116.1', 'WP_054189879.1', 'WP_000073995.1', 'WP_000074003.1']
21	['WP_103148823.1', 'WP_252570173.1', 'WP_000074010.1', 'WP_000074015.1', 'WP_054189879.1', 'WP_111762697.1', 'WP_044291116.1', 'WP_124780097.1', 'WP_000073995.1', 'WP_000074003.1']
22	['WP_103148823.1', 'WP_252570173.1', 'WP_000074010.1', 'WP_000074015.1', 'WP_054189879.1', 'WP_111762697.1', 'WP_044291116.1', 'WP_124780097.1', 'WP_000073995.1', 'WP_000074003.1']
23	['WP_103148823.1', 'WP_252570173.1', 'WP_000074015.1', 'WP_000074010.1', 'WP_111762697.1', 'WP_044291116.1', 'WP_054189879.1', 'WP_124780097.1', 'WP_000073995.1', 'WP_000074003.1']
24	['WP_000136919.1', 'WP_238613999.1', 'WP_258411371.1']
25	['WP_000217724.1', 'WP_000217713.1', 'WP_000217723.1', 'WP_000217714.1', 'WP_000217719.1', 'WP_281229526.1', 'WP_023914209.1', 'WP_000154470.1', 'WP_000217716.1', 'WP_000217720.1', 'WP_063651179.1', 'WP_000217712.1', 'WP_001573690.1', 'WP_000217725.1', 'WP_258415106.1', 'WP_000217710.1', 'WP_054189884.1', 'WP_111762692.1', 'WP_001804023.1', 'WP_046597280.1', 'WP_258411369.1', 'WP_252570639.1']
26	['WP_001034772.1', 'WP_103148847.1', 'WP_000162193.1', 'WP_044291083.1', 'WP_000162204.1', 'WP_258411361.1', 'WP_001034760.1', 'WP_023914193.1', 'WP_001034726.1', 'WP_250755303.1', 'WP_000037512.1', 'WP_124780684.1', 'WP_117222164.1', 'WP_001034758.1', 'WP_252570644.1', 'WP_000162206.1', 'WP_000162187.1', 'WP_000162196.1', 'WP_001034762.1', 'WP_054189892.1', 'WP_001034766.1', 'WP_000162188.1', 'W…
27	['WP_001034772.1', 'WP_103148847.1', 'WP_000162193.1', 'WP_044291083.1', 'WP_000162204.1', 'WP_258411361.1', 'WP_001034760.1', 'WP_023914193.1', 'WP_001034726.1', 'WP_250755303.1', 'WP_000037512.1', 'WP_124780684.1', 'WP_117222164.1', 'WP_001034758.1', 'WP_252570644.1', 'WP_000162206.1', 'WP_000162187.1', 'WP_000162196.1', 'WP_001034762.1', 'WP_054189892.1', 'WP_000162188.1', 'WP_001034766.1', 'W…
28	['WP_000162193.1', 'WP_258411361.1', 'WP_023914193.1', 'WP_000037512.1', 'WP_117222164.1', 'WP_000162206.1', 'WP_001034762.1', 'WP_103188609.1', 'WP_001034766.1', 'WP_000037433.1', 'WP_103148847.1', 'WP_001034772.1', 'WP_044291083.1', 'WP_262522448.1', 'WP_001034774.1', 'WP_000162204.1', 'WP_000162199.1', 'WP_001034760.1', 'WP_000038224.1', 'WP_031766278.1', 'WP_000037437.1', 'WP_001034726.1', 'W…
29	['WP_001034772.1', 'WP_103148847.1', 'WP_000162193.1', 'WP_044291083.1', 'WP_000162204.1', 'WP_258411361.1', 'WP_001034760.1', 'WP_023914193.1', 'WP_001034726.1', 'WP_250755303.1', 'WP_000037512.1', 'WP_124780684.1', 'WP_117222164.1', 'WP_001034758.1', 'WP_252570644.1', 'WP_000162206.1', 'WP_000162187.1', 'WP_000162196.1', 'WP_001034762.1', 'WP_054189892.1', 'WP_000162188.1', 'WP_001034766.1', 'W…
30	['WP_001034772.1', 'WP_103148847.1', 'WP_000162193.1', 'WP_044291083.1', 'WP_000162204.1', 'WP_258411361.1', 'WP_001034760.1', 'WP_023914193.1', 'WP_001034726.1', 'WP_250755303.1', 'WP_000037512.1', 'WP_124780684.1', 'WP_117222164.1', 'WP_001034758.1', 'WP_252570644.1', 'WP_000162206.1', 'WP_000162187.1', 'WP_000162196.1', 'WP_001034762.1', 'WP_054189892.1', 'WP_000162188.1', 'WP_001034766.1', 'W…
31	['WP_000162193.1', 'WP_258411361.1', 'WP_023914193.1', 'WP_000037512.1', 'WP_117222164.1', 'WP_000162206.1', 'WP_001034762.1', 'WP_001034766.1', 'WP_103188609.1', 'WP_000037433.1', 'WP_103148847.1', 'WP_001034772.1', 'WP_044291083.1', 'WP_262522448.1', 'WP_001034774.1', 'WP_000162204.1', 'WP_000162199.1', 'WP_001034760.1', 'WP_031766278.1', 'WP_000037437.1', 'WP_000038224.1', 'WP_001034726.1', 'W…
32	['WP_001034772.1', 'WP_103148847.1', 'WP_000162193.1', 'WP_044291083.1', 'WP_000162204.1', 'WP_258411361.1', 'WP_001034760.1', 'WP_023914193.1', 'WP_001034726.1', 'WP_250755303.1', 'WP_000037512.1', 'WP_124780684.1', 'WP_117222164.1', 'WP_001034758.1', 'WP_252570644.1', 'WP_000162206.1', 'WP_000162187.1', 'WP_000162196.1', 'WP_001034762.1', 'WP_054189892.1', 'WP_001034766.1', 'WP_103188609.1', 'W…
33	['WP_000162193.1', 'WP_258411361.1', 'WP_023914193.1', 'WP_000037512.1', 'WP_117222164.1', 'WP_000162206.1', 'WP_103148847.1', 'WP_001034772.1', 'WP_044291083.1', 'WP_001034766.1', 'WP_001034762.1', 'WP_103188609.1', 'WP_000162204.1', 'WP_000037433.1', 'WP_001034774.1', 'WP_001034760.1', 'WP_262522448.1', 'WP_001034726.1', 'WP_000162199.1', 'WP_250755303.1', 'WP_000037437.1', 'WP_031766278.1', 'W…
34	['WP_000162193.1', 'WP_258411361.1', 'WP_023914193.1', 'WP_000037512.1', 'WP_117222164.1', 'WP_000162206.1', 'WP_001034762.1', 'WP_001034766.1', 'WP_103188609.1', 'WP_000037433.1', 'WP_103148847.1', 'WP_001034772.1', 'WP_044291083.1', 'WP_262522448.1', 'WP_001034774.1', 'WP_000162204.1', 'WP_000162199.1', 'WP_001034760.1', 'WP_031766278.1', 'WP_000038224.1', 'WP_000037437.1', 'WP_001034726.1', 'W…
35	['WP_000182842.1']
36	['WP_000195817.1']
37	['WP_000202039.1', 'WP_000202029.1', 'WP_250799151.1', 'WP_000202037.1', 'WP_032099419.1', 'WP_117218874.1', 'WP_111762684.1', 'WP_054189895.1', 'WP_000202034.1', 'WP_250743155.1', 'WP_103188610.1', 'WP_000202030.1', 'WP_000202044.1', 'WP_209206872.1', 'WP_000200987.1', 'WP_000202045.1', 'WP_061104794.1']
38	['WP_000202039.1', 'WP_000202029.1', 'WP_250799151.1', 'WP_032099419.1', 'WP_117218874.1', 'WP_000202037.1', 'WP_111762684.1', 'WP_054189895.1', 'WP_000202034.1', 'WP_250743155.1', 'WP_103188610.1', 'WP_000202030.1', 'WP_000202044.1', 'WP_209206872.1', 'WP_000202045.1', 'WP_000200987.1', 'WP_061104794.1']
39	['WP_000202039.1', 'WP_000202029.1', 'WP_250799151.1', 'WP_000202037.1', 'WP_032099419.1', 'WP_117218874.1', 'WP_111762684.1', 'WP_054189895.1', 'WP_000202030.1', 'WP_000202034.1', 'WP_250743155.1', 'WP_103188610.1', 'WP_000202044.1', 'WP_209206872.1', 'WP_000202045.1', 'WP_000200987.1', 'WP_061104794.1']
40	['WP_000202039.1', 'WP_000202029.1', 'WP_000202037.1', 'WP_250799151.1', 'WP_032099419.1', 'WP_117218874.1', 'WP_111762684.1', 'WP_054189895.1', 'WP_000202034.1', 'WP_103188610.1', 'WP_000202044.1', 'WP_250743155.1', 'WP_000202030.1', 'WP_209206872.1', 'WP_000202045.1', 'WP_000200987.1', 'WP_061104794.1']
41	['WP_000202039.1', 'WP_000202029.1', 'WP_000202037.1', 'WP_250799151.1', 'WP_032099419.1', 'WP_117218874.1', 'WP_111762684.1', 'WP_054189895.1', 'WP_000202034.1', 'WP_103188610.1', 'WP_000202044.1', 'WP_250743155.1', 'WP_000202030.1', 'WP_209206872.1', 'WP_000202045.1', 'WP_000200987.1', 'WP_061104794.1']
42	['WP_000202039.1', 'WP_000202029.1', 'WP_250799151.1', 'WP_000202037.1', 'WP_032099419.1', 'WP_117218874.1', 'WP_111762684.1', 'WP_054189895.1', 'WP_000202034.1', 'WP_250743155.1', 'WP_103188610.1', 'WP_000202030.1', 'WP_000202044.1', 'WP_209206872.1', 'WP_000202045.1', 'WP_000200987.1', 'WP_061104794.1']
43	['WP_000202039.1', 'WP_000202029.1', 'WP_000202037.1', 'WP_250799151.1', 'WP_032099419.1', 'WP_117218874.1', 'WP_111762684.1', 'WP_054189895.1', 'WP_000202034.1', 'WP_000202044.1', 'WP_103188610.1', 'WP_250743155.1', 'WP_000202030.1', 'WP_209206872.1', 'WP_000202045.1', 'WP_000200987.1', 'WP_061104794.1']
44	['WP_000202039.1', 'WP_000202029.1', 'WP_250799151.1', 'WP_000202037.1', 'WP_032099419.1', 'WP_117218874.1', 'WP_111762684.1', 'WP_054189895.1', 'WP_000202034.1', 'WP_250743155.1', 'WP_103188610.1', 'WP_000202030.1', 'WP_000202044.1', 'WP_209206872.1', 'WP_000202045.1', 'WP_000200987.1', 'WP_061104794.1']
45	['WP_000217462.1', 'WP_103188607.1', 'WP_031586057.1', 'WP_000217466.1', 'WP_000217469.1', 'WP_000217459.1', 'WP_000217472.1', 'WP_023914194.1', 'WP_000217450.1', 'WP_000217468.1', 'WP_000217470.1', 'WP_000217452.1', 'WP_043054965.1', 'WP_252570643.1', 'WP_000217460.1', 'WP_000217456.1', 'WP_072361947.1', 'WP_138293548.1', 'WP_000217473.1', 'WP_054189891.1', 'WP_111036955.1', 'WP_000217458.1', 'W…
46	['WP_000217462.1', 'WP_103188607.1', 'WP_031586057.1', 'WP_000217466.1', 'WP_000217469.1', 'WP_000217472.1', 'WP_000217459.1', 'WP_023914194.1', 'WP_000217452.1', 'WP_000217468.1', 'WP_000217470.1', 'WP_000217450.1', 'WP_043054965.1', 'WP_252570643.1', 'WP_000217460.1', 'WP_000217456.1', 'WP_072361947.1', 'WP_138293548.1', 'WP_000217473.1', 'WP_054189891.1', 'WP_111036955.1', 'WP_000217458.1', 'W…
47	['WP_000217462.1', 'WP_103188607.1', 'WP_031586057.1', 'WP_000217466.1', 'WP_000217469.1', 'WP_000217459.1', 'WP_000217472.1', 'WP_023914194.1', 'WP_000217468.1', 'WP_000217450.1', 'WP_000217470.1', 'WP_000217452.1', 'WP_000217456.1', 'WP_043054965.1', 'WP_252570643.1', 'WP_000217460.1', 'WP_138293548.1', 'WP_072361947.1', 'WP_000217473.1', 'WP_054189891.1', 'WP_000217458.1', 'WP_111036955.1', 'W…
48	['WP_000217462.1', 'WP_103188607.1', 'WP_031586057.1', 'WP_000217466.1', 'WP_000217469.1', 'WP_000217459.1', 'WP_023914194.1', 'WP_000217472.1', 'WP_000217450.1', 'WP_000217468.1', 'WP_000217470.1', 'WP_000217452.1', 'WP_043054965.1', 'WP_000217456.1', 'WP_252570643.1', 'WP_000217460.1', 'WP_072361947.1', 'WP_138293548.1', 'WP_000217473.1', 'WP_054189891.1', 'WP_000217458.1', 'WP_111036955.1', 'W…
49	['WP_000217462.1', 'WP_103188607.1', 'WP_031586057.1', 'WP_000217466.1', 'WP_000217469.1', 'WP_000217459.1', 'WP_000217472.1', 'WP_023914194.1', 'WP_000217468.1', 'WP_000217470.1', 'WP_000217450.1', 'WP_000217452.1', 'WP_043054965.1', 'WP_252570643.1', 'WP_000217460.1', 'WP_000217456.1', 'WP_072361947.1', 'WP_138293548.1', 'WP_000217473.1', 'WP_111036955.1', 'WP_054189891.1', 'WP_000217458.1', 'W…
50	['WP_000217462.1', 'WP_103188607.1', 'WP_031586057.1', 'WP_000217466.1', 'WP_000217469.1', 'WP_023914194.1', 'WP_000217459.1', 'WP_000217472.1', 'WP_000217468.1', 'WP_000217450.1', 'WP_000217470.1', 'WP_000217452.1', 'WP_043054965.1', 'WP_000217460.1', 'WP_252570643.1', 'WP_000217456.1', 'WP_072361947.1', 'WP_138293548.1', 'WP_000217473.1', 'WP_111036955.1', 'WP_054189891.1', 'WP_000217458.1', 'W…
51	['WP_000217462.1', 'WP_103188607.1', 'WP_031586057.1', 'WP_000217466.1', 'WP_000217469.1', 'WP_000217459.1', 'WP_000217472.1', 'WP_023914194.1', 'WP_000217468.1', 'WP_000217450.1', 'WP_000217470.1', 'WP_000217452.1', 'WP_043054965.1', 'WP_252570643.1', 'WP_000217460.1', 'WP_000217456.1', 'WP_072361947.1', 'WP_138293548.1', 'WP_000217473.1', 'WP_054189891.1', 'WP_111036955.1', 'WP_000217458.1', 'W…
52	['WP_000217462.1', 'WP_103188607.1', 'WP_031586057.1', 'WP_000217466.1', 'WP_000217469.1', 'WP_023914194.1', 'WP_000217459.1', 'WP_000217472.1', 'WP_000217450.1', 'WP_000217468.1', 'WP_000217470.1', 'WP_000217452.1', 'WP_043054965.1', 'WP_000217456.1', 'WP_000217460.1', 'WP_252570643.1', 'WP_072361947.1', 'WP_138293548.1', 'WP_000217473.1', 'WP_054189891.1', 'WP_000217458.1', 'WP_111036955.1', 'W…
53	['WP_000217462.1', 'WP_103188607.1', 'WP_031586057.1', 'WP_000217466.1', 'WP_000217469.1', 'WP_023914194.1', 'WP_000217459.1', 'WP_000217472.1', 'WP_000217468.1', 'WP_000217450.1', 'WP_000217470.1', 'WP_000217452.1', 'WP_043054965.1', 'WP_000217460.1', 'WP_252570643.1', 'WP_000217456.1', 'WP_072361947.1', 'WP_138293548.1', 'WP_000217473.1', 'WP_054189891.1', 'WP_111036955.1', 'WP_000217458.1', 'W…
54	['WP_000217462.1', 'WP_103188607.1', 'WP_031586057.1', 'WP_000217466.1', 'WP_000217469.1', 'WP_000217468.1', 'WP_000217459.1', 'WP_000217472.1', 'WP_023914194.1', 'WP_000217470.1', 'WP_000217450.1', 'WP_000217452.1', 'WP_043054965.1', 'WP_252570643.1', 'WP_000217460.1', 'WP_000217456.1', 'WP_072361947.1', 'WP_138293548.1', 'WP_000217473.1', 'WP_111036955.1', 'WP_054189891.1', 'WP_000217458.1', 'W…
55	['WP_000217462.1', 'WP_103188607.1', 'WP_031586057.1', 'WP_000217466.1', 'WP_000217469.1', 'WP_000217459.1', 'WP_000217472.1', 'WP_023914194.1', 'WP_000217468.1', 'WP_000217470.1', 'WP_000217450.1', 'WP_000217452.1', 'WP_043054965.1', 'WP_252570643.1', 'WP_000217460.1', 'WP_000217456.1', 'WP_072361947.1', 'WP_138293548.1', 'WP_000217473.1', 'WP_111036955.1', 'WP_054189891.1', 'WP_000217458.1', 'W…
56	['WP_000217462.1', 'WP_103188607.1', 'WP_031586057.1', 'WP_000217466.1', 'WP_000217469.1', 'WP_000217459.1', 'WP_000217472.1', 'WP_023914194.1', 'WP_000217468.1', 'WP_000217470.1', 'WP_000217450.1', 'WP_000217452.1', 'WP_043054965.1', 'WP_252570643.1', 'WP_000217460.1', 'WP_000217456.1', 'WP_072361947.1', 'WP_138293548.1', 'WP_000217473.1', 'WP_111036955.1', 'WP_054189891.1', 'WP_000217458.1', 'W…
57	['WP_000217462.1', 'WP_103188607.1', 'WP_031586057.1', 'WP_000217466.1', 'WP_000217469.1', 'WP_000217472.1', 'WP_000217459.1', 'WP_023914194.1', 'WP_000217468.1', 'WP_000217470.1', 'WP_000217450.1', 'WP_000217452.1', 'WP_043054965.1', 'WP_252570643.1', 'WP_000217460.1', 'WP_000217456.1', 'WP_072361947.1', 'WP_138293548.1', 'WP_000217473.1', 'WP_111036955.1', 'WP_054189891.1', 'WP_000217458.1', 'W…
58	['WP_000217462.1', 'WP_103188607.1', 'WP_031586057.1', 'WP_000217466.1', 'WP_000217469.1', 'WP_000217459.1', 'WP_000217472.1', 'WP_023914194.1', 'WP_000217468.1', 'WP_000217450.1', 'WP_000217470.1', 'WP_000217452.1', 'WP_043054965.1', 'WP_000217456.1', 'WP_252570643.1', 'WP_000217460.1', 'WP_072361947.1', 'WP_000217473.1', 'WP_138293548.1', 'WP_054189891.1', 'WP_111036955.1', 'WP_000217458.1', 'W…
59	['WP_000217713.1', 'WP_000217724.1', 'WP_000217714.1', 'WP_000217723.1', 'WP_281229526.1', 'WP_000217719.1', 'WP_023914209.1', 'WP_000217712.1', 'WP_063651179.1', 'WP_000217716.1', 'WP_000154470.1', 'WP_000217720.1', 'WP_000217710.1', 'WP_001573690.1', 'WP_258415106.1', 'WP_000217725.1', 'WP_054189884.1', 'WP_111762692.1', 'WP_001804023.1', 'WP_046597280.1', 'WP_258411369.1', 'WP_252570639.1']
60	['WP_000217713.1', 'WP_000217724.1', 'WP_000217714.1', 'WP_000217723.1', 'WP_000217719.1', 'WP_281229526.1', 'WP_023914209.1', 'WP_000217712.1', 'WP_063651179.1', 'WP_000217716.1', 'WP_000154470.1', 'WP_000217720.1', 'WP_001573690.1', 'WP_258415106.1', 'WP_000217725.1', 'WP_000217710.1', 'WP_054189884.1', 'WP_111762692.1', 'WP_001804023.1', 'WP_046597280.1', 'WP_258411369.1', 'WP_252570639.1']
61	['WP_000217713.1', 'WP_000217724.1', 'WP_000217723.1', 'WP_000217714.1', 'WP_000217719.1', 'WP_281229526.1', 'WP_023914209.1', 'WP_000217716.1', 'WP_000154470.1', 'WP_000217712.1', 'WP_000217720.1', 'WP_063651179.1', 'WP_001573690.1', 'WP_258415106.1', 'WP_000217725.1', 'WP_000217710.1', 'WP_054189884.1', 'WP_111762692.1', 'WP_001804023.1', 'WP_046597280.1', 'WP_258411369.1', 'WP_252570639.1']
62	['WP_000217713.1', 'WP_000217724.1', 'WP_000217714.1', 'WP_000217723.1', 'WP_281229526.1', 'WP_000217719.1', 'WP_023914209.1', 'WP_000217716.1', 'WP_000217712.1', 'WP_063651179.1', 'WP_000154470.1', 'WP_000217720.1', 'WP_001573690.1', 'WP_258415106.1', 'WP_000217725.1', 'WP_000217710.1', 'WP_054189884.1', 'WP_111762692.1', 'WP_001804023.1', 'WP_046597280.1', 'WP_258411369.1', 'WP_252570639.1']
63	['WP_000217713.1', 'WP_000217724.1', 'WP_000217723.1', 'WP_000217714.1', 'WP_000217719.1', 'WP_281229526.1', 'WP_000217716.1', 'WP_023914209.1', 'WP_000217712.1', 'WP_063651179.1', 'WP_000154470.1', 'WP_000217720.1', 'WP_258415106.1', 'WP_001573690.1', 'WP_000217725.1', 'WP_000217710.1', 'WP_054189884.1', 'WP_111762692.1', 'WP_001804023.1', 'WP_046597280.1', 'WP_258411369.1', 'WP_252570639.1']
64	['WP_000217724.1', 'WP_000217713.1', 'WP_000217723.1', 'WP_000217714.1', 'WP_000217719.1', 'WP_281229526.1', 'WP_023914209.1', 'WP_000154470.1', 'WP_000217716.1', 'WP_000217720.1', 'WP_063651179.1', 'WP_000217712.1', 'WP_001573690.1', 'WP_000217725.1', 'WP_258415106.1', 'WP_000217710.1', 'WP_054189884.1', 'WP_111762692.1', 'WP_001804023.1', 'WP_046597280.1', 'WP_258411369.1', 'WP_252570639.1']
65	['WP_000217724.1', 'WP_000217713.1', 'WP_000217723.1', 'WP_000217714.1', 'WP_000217719.1', 'WP_281229526.1', 'WP_023914209.1', 'WP_000217720.1', 'WP_000217716.1', 'WP_000154470.1', 'WP_063651179.1', 'WP_000217712.1', 'WP_001573690.1', 'WP_000217725.1', 'WP_258415106.1', 'WP_000217710.1', 'WP_054189884.1', 'WP_111762692.1', 'WP_001804023.1', 'WP_046597280.1', 'WP_258411369.1', 'WP_252570639.1']
66	['WP_000217724.1', 'WP_000217713.1', 'WP_000217723.1', 'WP_000217714.1', 'WP_000217719.1', 'WP_281229526.1', 'WP_023914209.1', 'WP_000217716.1', 'WP_000154470.1', 'WP_000217720.1', 'WP_063651179.1', 'WP_000217712.1', 'WP_000217725.1', 'WP_001573690.1', 'WP_258415106.1', 'WP_000217710.1', 'WP_054189884.1', 'WP_111762692.1', 'WP_001804023.1', 'WP_046597280.1', 'WP_258411369.1', 'WP_252570639.1']
67	['WP_000217724.1', 'WP_000217713.1', 'WP_000217723.1', 'WP_000217714.1', 'WP_000217719.1', 'WP_281229526.1', 'WP_023914209.1', 'WP_000217716.1', 'WP_000154470.1', 'WP_000217720.1', 'WP_063651179.1', 'WP_000217712.1', 'WP_001573690.1', 'WP_000217725.1', 'WP_258415106.1', 'WP_000217710.1', 'WP_054189884.1', 'WP_111762692.1', 'WP_001804023.1', 'WP_046597280.1', 'WP_258411369.1', 'WP_252570639.1']
68	['WP_000217724.1', 'WP_000217713.1', 'WP_000217723.1', 'WP_000217714.1', 'WP_000217719.1', 'WP_281229526.1', 'WP_023914209.1', 'WP_000217716.1', 'WP_063651179.1', 'WP_000154470.1', 'WP_000217720.1', 'WP_000217712.1', 'WP_000217725.1', 'WP_258415106.1', 'WP_001573690.1', 'WP_000217710.1', 'WP_054189884.1', 'WP_111762692.1', 'WP_001804023.1', 'WP_046597280.1', 'WP_258411369.1', 'WP_252570639.1']
69	['WP_000220938.1', 'WP_000220937.1', 'WP_000220936.1', 'WP_000220931.1', 'WP_000220929.1', 'WP_000220935.1', 'WP_000220932.1', 'WP_054189890.1', 'WP_111762689.1', 'WP_154285735.1']
70	['WP_000220938.1', 'WP_000220936.1', 'WP_000220937.1', 'WP_000220931.1', 'WP_000220929.1', 'WP_000220935.1', 'WP_000220932.1', 'WP_054189890.1', 'WP_111762689.1', 'WP_154285735.1']
71	['WP_000220938.1', 'WP_000220937.1', 'WP_000220936.1', 'WP_000220931.1', 'WP_000220932.1', 'WP_000220929.1', 'WP_000220935.1', 'WP_054189890.1', 'WP_111762689.1', 'WP_154285735.1']
72	['WP_000220938.1', 'WP_000220936.1', 'WP_000220937.1', 'WP_000220931.1', 'WP_000220935.1', 'WP_000220929.1', 'WP_000220932.1', 'WP_054189890.1', 'WP_111762689.1', 'WP_154285735.1']
73	['WP_000220938.1', 'WP_000220936.1', 'WP_000220937.1', 'WP_000220931.1', 'WP_000220929.1', 'WP_000220935.1', 'WP_000220932.1', 'WP_054189890.1', 'WP_111762689.1', 'WP_154285735.1']
74	['WP_000220938.1', 'WP_000220937.1', 'WP_000220936.1', 'WP_000220931.1', 'WP_000220929.1', 'WP_000220935.1', 'WP_000220932.1', 'WP_054189890.1', 'WP_111762689.1', 'WP_154285735.1']
75	['WP_000220938.1', 'WP_000220936.1', 'WP_000220937.1', 'WP_000220931.1', 'WP_000220929.1', 'WP_000220935.1', 'WP_000220932.1', 'WP_054189890.1', 'WP_111762689.1', 'WP_154285735.1']
76	['WP_001044255.1', 'WP_031824856.1', 'WP_123874332.1', 'WP_065200856.1', 'WP_001044257.1', 'WP_031870603.1', 'WP_023914202.1', 'WP_209206870.1', 'WP_031874988.1', 'WP_000056386.1', 'WP_124780678.1', 'WP_054189889.1', 'WP_111009853.1', 'WP_000239216.1', 'WP_258411364.1', 'WP_000978018.1', 'WP_111079730.1', 'WP_000940562.1']
77	['WP_000267034.1']
78	['WP_172452308.1', 'WP_000270266.1', 'WP_000521958.1', 'WP_111125665.1', 'WP_000521959.1', 'WP_061824089.1', 'WP_031928792.1', 'WP_069308586.1', 'WP_045177706.1', 'WP_072508974.1', 'WP_094979423.1', 'WP_014532696.1']
79	['WP_000284571.1']
80	['WP_000289133.1', 'WP_000289136.1', 'WP_252570171.1', 'WP_054189878.1', 'WP_000289134.1', 'WP_043054974.1', 'WP_187418301.1']
81	['WP_000289136.1', 'WP_252570171.1', 'WP_000289134.1', 'WP_054189878.1', 'WP_000289133.1', 'WP_043054974.1', 'WP_187418301.1']
82	['WP_000289136.1', 'WP_252570171.1', 'WP_000289133.1', 'WP_054189878.1', 'WP_000289134.1', 'WP_043054974.1', 'WP_187418301.1']
83	['WP_000998872.1', 'WP_117232308.1', 'WP_053038782.1', 'WP_283512301.1', 'WP_000359185.1', 'WP_258411373.1', 'WP_269781691.1']
84	['WP_000370140.1']
85	['WP_000375616.1', 'WP_043854746.1', 'WP_001807001.1']
86	['WP_000386364.1', 'WP_000386367.1', 'WP_111079732.1', 'WP_001792489.1', 'WP_281262928.1', 'WP_031870605.1', 'WP_209206917.1', 'WP_000386370.1', 'WP_001599349.1', 'WP_049882141.1', 'WP_258411374.1', 'WP_269781691.1', 'WP_000998872.1', 'WP_117232308.1', 'WP_053038782.1', 'WP_283512301.1', 'WP_000359185.1', 'WP_258411373.1']
87	['WP_000386364.1', 'WP_000386367.1', 'WP_001792489.1', 'WP_111079732.1', 'WP_281262928.1', 'WP_031870605.1', 'WP_209206917.1', 'WP_000386370.1', 'WP_001599349.1', 'WP_049882141.1', 'WP_258411374.1', 'WP_269781691.1', 'WP_000998872.1', 'WP_117232308.1', 'WP_053038782.1', 'WP_283512301.1', 'WP_000359185.1', 'WP_258411373.1']
88	['WP_000386364.1', 'WP_000386367.1', 'WP_001792489.1', 'WP_111079732.1', 'WP_281262928.1', 'WP_031870605.1', 'WP_209206917.1', 'WP_000386370.1', 'WP_001599349.1', 'WP_049882141.1', 'WP_258411374.1', 'WP_269781691.1', 'WP_000998872.1', 'WP_117232308.1', 'WP_053038782.1', 'WP_283512301.1', 'WP_000359185.1', 'WP_258411373.1']
89	['WP_000390829.1']
90	['WP_000481425.1', 'WP_000481410.1', 'WP_000481415.1', 'WP_000481427.1', 'WP_063124933.1', 'WP_000481419.1', 'WP_156675485.1', 'WP_217175415.1', 'WP_000481414.1', 'WP_000481409.1', 'WP_000481429.1', 'WP_061822234.1', 'WP_117232310.1', 'WP_000481431.1', 'WP_016170435.1', 'WP_065317259.1', 'WP_000481405.1', 'WP_070003365.1', 'WP_117200915.1', 'WP_000481408.1', 'WP_124780101.1', 'WP_000481418.1', 'W…
91	['WP_000481425.1', 'WP_000481410.1', 'WP_000481415.1', 'WP_000481427.1', 'WP_063124933.1', 'WP_000481419.1', 'WP_156675485.1', 'WP_217175415.1', 'WP_000481414.1', 'WP_000481409.1', 'WP_000481429.1', 'WP_061822234.1', 'WP_117232310.1', 'WP_000481431.1', 'WP_016170435.1', 'WP_065317259.1', 'WP_000481405.1', 'WP_070003365.1', 'WP_117200915.1', 'WP_000481408.1', 'WP_124780101.1', 'WP_000481418.1', 'W…
92	['WP_000481425.1', 'WP_000481410.1', 'WP_000481415.1', 'WP_000481427.1', 'WP_063124933.1', 'WP_000481419.1', 'WP_156675485.1', 'WP_217175415.1', 'WP_000481414.1', 'WP_000481409.1', 'WP_000481429.1', 'WP_061822234.1', 'WP_117232310.1', 'WP_000481431.1', 'WP_016170435.1', 'WP_065317259.1', 'WP_000481405.1', 'WP_070003365.1', 'WP_117200915.1', 'WP_000481408.1', 'WP_124780101.1', 'WP_000481418.1', 'W…
93	['WP_000481425.1', 'WP_000481410.1', 'WP_000481415.1', 'WP_000481427.1', 'WP_063124933.1', 'WP_000481419.1', 'WP_156675485.1', 'WP_217175415.1', 'WP_000481414.1', 'WP_000481429.1', 'WP_000481409.1', 'WP_061822234.1', 'WP_117232310.1', 'WP_000481431.1', 'WP_016170435.1', 'WP_065317259.1', 'WP_000481405.1', 'WP_070003365.1', 'WP_117200915.1', 'WP_000481408.1', 'WP_124780101.1', 'WP_000481418.1', 'W…
94	['WP_000481425.1', 'WP_000481410.1', 'WP_000481415.1', 'WP_000481427.1', 'WP_063124933.1', 'WP_000481414.1', 'WP_156675485.1', 'WP_000481419.1', 'WP_217175415.1', 'WP_000481429.1', 'WP_000481409.1', 'WP_061822234.1', 'WP_117232310.1', 'WP_000481431.1', 'WP_016170435.1', 'WP_065317259.1', 'WP_000481405.1', 'WP_070003365.1', 'WP_117200915.1', 'WP_000481408.1', 'WP_124780101.1', 'WP_000481418.1', 'W…
95	['WP_000481425.1', 'WP_000481410.1', 'WP_000481415.1', 'WP_000481427.1', 'WP_063124933.1', 'WP_156675485.1', 'WP_000481419.1', 'WP_000481414.1', 'WP_217175415.1', 'WP_000481429.1', 'WP_000481409.1', 'WP_061822234.1', 'WP_117232310.1', 'WP_000481431.1', 'WP_016170435.1', 'WP_065317259.1', 'WP_000481405.1', 'WP_070003365.1', 'WP_117200915.1', 'WP_000481408.1', 'WP_124780101.1', 'WP_000481418.1', 'W…
96	['WP_000481425.1', 'WP_000481410.1', 'WP_000481415.1', 'WP_000481427.1', 'WP_063124933.1', 'WP_000481419.1', 'WP_156675485.1', 'WP_217175415.1', 'WP_000481414.1', 'WP_000481429.1', 'WP_000481409.1', 'WP_061822234.1', 'WP_117232310.1', 'WP_000481431.1', 'WP_016170435.1', 'WP_065317259.1', 'WP_000481405.1', 'WP_070003365.1', 'WP_117200915.1', 'WP_000481408.1', 'WP_000481418.1', 'WP_124780101.1', 'W…
97	['WP_000481425.1', 'WP_000481410.1', 'WP_000481415.1', 'WP_000481427.1', 'WP_063124933.1', 'WP_000481419.1', 'WP_156675485.1', 'WP_217175415.1', 'WP_000481414.1', 'WP_000481429.1', 'WP_000481409.1', 'WP_061822234.1', 'WP_117232310.1', 'WP_000481431.1', 'WP_016170435.1', 'WP_065317259.1', 'WP_000481405.1', 'WP_070003365.1', 'WP_117200915.1', 'WP_000481408.1', 'WP_124780101.1', 'WP_000481418.1', 'W…
98	['WP_000481425.1', 'WP_000481410.1', 'WP_000481415.1', 'WP_000481427.1', 'WP_063124933.1', 'WP_000481419.1', 'WP_156675485.1', 'WP_217175415.1', 'WP_000481414.1', 'WP_000481429.1', 'WP_000481409.1', 'WP_061822234.1', 'WP_117232310.1', 'WP_000481431.1', 'WP_016170435.1', 'WP_065317259.1', 'WP_000481405.1', 'WP_070003365.1', 'WP_117200915.1', 'WP_000481408.1', 'WP_124780101.1', 'WP_000481418.1', 'W…
99	['WP_000481425.1', 'WP_000481410.1', 'WP_000481427.1', 'WP_000481415.1', 'WP_063124933.1', 'WP_000481419.1', 'WP_156675485.1', 'WP_217175415.1', 'WP_000481414.1', 'WP_000481429.1', 'WP_000481409.1', 'WP_061822234.1', 'WP_117232310.1', 'WP_000481431.1', 'WP_016170435.1', 'WP_065317259.1', 'WP_000481405.1', 'WP_070003365.1', 'WP_117200915.1', 'WP_000481408.1', 'WP_124780101.1', 'WP_000481418.1', 'W…
100	['WP_000481425.1', 'WP_000481410.1', 'WP_000481415.1', 'WP_000481427.1', 'WP_063124933.1', 'WP_000481419.1', 'WP_000481429.1', 'WP_156675485.1', 'WP_217175415.1', 'WP_000481414.1', 'WP_000481409.1', 'WP_061822234.1', 'WP_117232310.1', 'WP_000481431.1', 'WP_016170435.1', 'WP_065317259.1', 'WP_000481405.1', 'WP_070003365.1', 'WP_117200915.1', 'WP_000481408.1', 'WP_124780101.1', 'WP_000481418.1', 'W…
101	['WP_000481425.1', 'WP_000481410.1', 'WP_000481415.1', 'WP_000481427.1', 'WP_063124933.1', 'WP_000481419.1', 'WP_156675485.1', 'WP_217175415.1', 'WP_000481414.1', 'WP_000481429.1', 'WP_000481431.1', 'WP_000481409.1', 'WP_061822234.1', 'WP_117232310.1', 'WP_016170435.1', 'WP_065317259.1', 'WP_000481405.1', 'WP_070003365.1', 'WP_117200915.1', 'WP_000481408.1', 'WP_124780101.1', 'WP_000481418.1', 'W…
102	['WP_000495501.1', 'WP_000495498.1', 'WP_000495500.1', 'WP_031868942.1', 'WP_098686287.1', 'WP_244799966.1', 'WP_000493747.1', 'WP_000493748.1', 'WP_258411363.1', 'WP_000493750.1', 'WP_023914200.1']
103	['WP_000495501.1', 'WP_000495498.1', 'WP_000495500.1', 'WP_031868942.1', 'WP_098686287.1', 'WP_244799966.1', 'WP_000493748.1', 'WP_258411363.1', 'WP_000493747.1', 'WP_000493750.1', 'WP_023914200.1']
104	['WP_000495501.1', 'WP_000495498.1', 'WP_000495500.1', 'WP_031868942.1', 'WP_098686287.1', 'WP_244799966.1', 'WP_000493748.1', 'WP_258411363.1', 'WP_000493747.1', 'WP_000493750.1', 'WP_023914200.1']
105	['WP_000495501.1', 'WP_000495498.1', 'WP_000495500.1', 'WP_031868942.1', 'WP_098686287.1', 'WP_244799966.1', 'WP_023914200.1', 'WP_000493748.1', 'WP_258411363.1', 'WP_000493747.1', 'WP_000493750.1']
106	['WP_000495501.1', 'WP_000495500.1', 'WP_000495498.1', 'WP_031868942.1', 'WP_098686287.1', 'WP_244799966.1', 'WP_023914200.1', 'WP_000493748.1', 'WP_258411363.1', 'WP_000493747.1', 'WP_000493750.1']
107	['WP_000495501.1', 'WP_000495498.1', 'WP_000495500.1', 'WP_031868942.1', 'WP_098686287.1', 'WP_244799966.1', 'WP_023914200.1', 'WP_000493748.1', 'WP_258411363.1', 'WP_000493747.1', 'WP_000493750.1']
108	['WP_000505992.1', 'WP_000505993.1']
109	['WP_000505993.1', 'WP_000505992.1']
110	['WP_000521958.1', 'WP_111125665.1', 'WP_000521959.1', 'WP_061824089.1', 'WP_031928792.1', 'WP_069308586.1', 'WP_045177706.1', 'WP_072508974.1', 'WP_094979423.1', 'WP_172452308.1', 'WP_000270266.1', 'WP_014532696.1']
111	['WP_000521958.1', 'WP_000521959.1', 'WP_111125665.1', 'WP_061824089.1', 'WP_031928792.1', 'WP_045177706.1', 'WP_069308586.1', 'WP_072508974.1', 'WP_094979423.1', 'WP_172452308.1', 'WP_000270266.1', 'WP_014532696.1']
112	['WP_000581906.1', 'WP_031766890.1', 'WP_031766280.1', 'WP_070031071.1', 'WP_000972280.1', 'WP_001826866.1', 'WP_124780682.1', 'WP_000581904.1', 'WP_103188606.1', 'WP_031764838.1', 'WP_238513610.1', 'WP_190284997.1', 'WP_069994742.1', 'WP_001549768.1', 'WP_001792494.1', 'WP_020978357.1', 'WP_117198776.1', 'WP_000581888.1', 'WP_258415103.1', 'WP_000972290.1', 'WP_044291096.1', 'WP_238613997.1', 'W…
113	['WP_031766890.1', 'WP_070031071.1', 'WP_001826866.1', 'WP_000581904.1', 'WP_190284997.1', 'WP_103188606.1', 'WP_124780682.1', 'WP_258415103.1', 'WP_117198776.1', 'WP_000972290.1', 'WP_000972286.1', 'WP_238613997.1', 'WP_072497460.1', 'WP_117221033.1', 'WP_050960464.1', 'WP_049307687.1', 'WP_000581892.1', 'WP_031921896.1', 'WP_149894417.1', 'WP_044291092.1', 'WP_103148848.1', 'WP_050974438.1', 'W…
114	['WP_000581906.1', 'WP_031766890.1', 'WP_031766280.1', 'WP_070031071.1', 'WP_000972280.1', 'WP_001826866.1', 'WP_124780682.1', 'WP_000581904.1', 'WP_103188606.1', 'WP_031764838.1', 'WP_238513610.1', 'WP_190284997.1', 'WP_001549768.1', 'WP_001792494.1', 'WP_069994742.1', 'WP_020978357.1', 'WP_117198776.1', 'WP_000581888.1', 'WP_258415103.1', 'WP_000972290.1', 'WP_044291096.1', 'WP_238613997.1', 'W…
115	['WP_000581906.1', 'WP_031766280.1', 'WP_031766890.1', 'WP_000972280.1', 'WP_070031071.1', 'WP_001826866.1', 'WP_000581888.1', 'WP_031764838.1', 'WP_124780682.1', 'WP_000581904.1', 'WP_238513610.1', 'WP_103188606.1', 'WP_258415103.1', 'WP_001549768.1', 'WP_001792494.1', 'WP_069994742.1', 'WP_190284997.1', 'WP_020978357.1', 'WP_000972290.1', 'WP_117198776.1', 'WP_000972286.1', 'WP_057521600.1', 'W…
116	['WP_000581906.1', 'WP_031766280.1', 'WP_000972280.1', 'WP_031764838.1', 'WP_238513610.1', 'WP_001549768.1', 'WP_001792494.1', 'WP_069994742.1', 'WP_020978357.1', 'WP_031766890.1', 'WP_070031071.1', 'WP_044291096.1', 'WP_103188606.1', 'WP_001826866.1', 'WP_160194588.1', 'WP_078090620.1', 'WP_000581904.1', 'WP_124780682.1', 'WP_277715902.1', 'WP_001573692.1', 'WP_190284997.1', 'WP_025174421.1', 'W…
117	['WP_031766280.1', 'WP_000581906.1', 'WP_000972280.1', 'WP_031764838.1', 'WP_238513610.1', 'WP_001549768.1', 'WP_001792494.1', 'WP_069994742.1', 'WP_020978357.1', 'WP_031766890.1', 'WP_070031071.1', 'WP_103188606.1', 'WP_044291096.1', 'WP_001826866.1', 'WP_160194588.1', 'WP_000581904.1', 'WP_124780682.1', 'WP_078090620.1', 'WP_000581888.1', 'WP_277715902.1', 'WP_001573692.1', 'WP_190284997.1', 'W…
118	['WP_031766890.1', 'WP_031766280.1', 'WP_000581906.1', 'WP_000972280.1', 'WP_070031071.1', 'WP_001826866.1', 'WP_124780682.1', 'WP_031764838.1', 'WP_000581904.1', 'WP_238513610.1', 'WP_103188606.1', 'WP_190284997.1', 'WP_000581888.1', 'WP_001549768.1', 'WP_258415103.1', 'WP_001792494.1', 'WP_069994742.1', 'WP_020978357.1', 'WP_117198776.1', 'WP_000972290.1', 'WP_000972286.1', 'WP_044291096.1', 'W…
119	['WP_031766890.1', 'WP_070031071.1', 'WP_001826866.1', 'WP_190284997.1', 'WP_000581904.1', 'WP_103188606.1', 'WP_124780682.1', 'WP_258415103.1', 'WP_117198776.1', 'WP_000972290.1', 'WP_000972286.1', 'WP_072497460.1', 'WP_050960464.1', 'WP_238613997.1', 'WP_000581892.1', 'WP_117221033.1', 'WP_049307687.1', 'WP_044291092.1', 'WP_050974438.1', 'WP_149894417.1', 'WP_031921896.1', 'WP_111076624.1', 'W…
120	['WP_031766890.1', 'WP_070031071.1', 'WP_001826866.1', 'WP_190284997.1', 'WP_000581904.1', 'WP_103188606.1', 'WP_124780682.1', 'WP_258415103.1', 'WP_117198776.1', 'WP_000972290.1', 'WP_000972286.1', 'WP_072497460.1', 'WP_050960464.1', 'WP_238613997.1', 'WP_000581892.1', 'WP_117221033.1', 'WP_049307687.1', 'WP_044291092.1', 'WP_050974438.1', 'WP_149894417.1', 'WP_031921896.1', 'WP_111076624.1', 'W…
121	['WP_031766890.1', 'WP_070031071.1', 'WP_001826866.1', 'WP_190284997.1', 'WP_000581904.1', 'WP_103188606.1', 'WP_124780682.1', 'WP_258415103.1', 'WP_117198776.1', 'WP_000972290.1', 'WP_000972286.1', 'WP_072497460.1', 'WP_050960464.1', 'WP_238613997.1', 'WP_000581892.1', 'WP_117221033.1', 'WP_044291092.1', 'WP_049307687.1', 'WP_050974438.1', 'WP_149894417.1', 'WP_031921896.1', 'WP_111076624.1', 'W…
122	['WP_000581906.1', 'WP_031766280.1', 'WP_000972280.1', 'WP_031764838.1', 'WP_238513610.1', 'WP_001549768.1', 'WP_001792494.1', 'WP_069994742.1', 'WP_020978357.1', 'WP_031766890.1', 'WP_070031071.1', 'WP_044291096.1', 'WP_103188606.1', 'WP_001826866.1', 'WP_160194588.1', 'WP_078090620.1', 'WP_000581904.1', 'WP_124780682.1', 'WP_277715902.1', 'WP_001573692.1', 'WP_190284997.1', 'WP_025174421.1', 'W…
123	['WP_000581906.1', 'WP_031766280.1', 'WP_000972280.1', 'WP_031764838.1', 'WP_238513610.1', 'WP_001549768.1', 'WP_001792494.1', 'WP_069994742.1', 'WP_020978357.1', 'WP_031766890.1', 'WP_070031071.1', 'WP_044291096.1', 'WP_103188606.1', 'WP_001826866.1', 'WP_160194588.1', 'WP_078090620.1', 'WP_000581904.1', 'WP_124780682.1', 'WP_277715902.1', 'WP_001573692.1', 'WP_190284997.1', 'WP_025174421.1', 'W…
124	['WP_000581906.1', 'WP_031766280.1', 'WP_000972280.1', 'WP_031764838.1', 'WP_238513610.1', 'WP_001549768.1', 'WP_001792494.1', 'WP_069994742.1', 'WP_020978357.1', 'WP_031766890.1', 'WP_070031071.1', 'WP_044291096.1', 'WP_103188606.1', 'WP_001826866.1', 'WP_160194588.1', 'WP_078090620.1', 'WP_000581904.1', 'WP_124780682.1', 'WP_277715902.1', 'WP_001573692.1', 'WP_190284997.1', 'WP_025174421.1', 'W…
125	['WP_031766890.1', 'WP_070031071.1', 'WP_001826866.1', 'WP_000581904.1', 'WP_103188606.1', 'WP_190284997.1', 'WP_124780682.1', 'WP_117198776.1', 'WP_258415103.1', 'WP_238613997.1', 'WP_000972290.1', 'WP_000972286.1', 'WP_072497460.1', 'WP_050960464.1', 'WP_103148848.1', 'WP_117221033.1', 'WP_149894417.1', 'WP_000581892.1', 'WP_049307687.1', 'WP_000581913.1', 'WP_044291092.1', 'WP_031921896.1', 'W…
126	['WP_000581906.1', 'WP_031766280.1', 'WP_000972280.1', 'WP_031764838.1', 'WP_238513610.1', 'WP_069994742.1', 'WP_001549768.1', 'WP_001792494.1', 'WP_020978357.1', 'WP_031766890.1', 'WP_070031071.1', 'WP_044291096.1', 'WP_103188606.1', 'WP_160194588.1', 'WP_001826866.1', 'WP_078090620.1', 'WP_000581904.1', 'WP_001573692.1', 'WP_277715902.1', 'WP_025174421.1', 'WP_111762835.1', 'WP_124780682.1', 'W…
127	['WP_000581906.1', 'WP_070031071.1', 'WP_031766890.1', 'WP_001826866.1', 'WP_031766280.1', 'WP_000581904.1', 'WP_103188606.1', 'WP_000972280.1', 'WP_124780682.1', 'WP_031764838.1', 'WP_238513610.1', 'WP_069994742.1', 'WP_001549768.1', 'WP_001792494.1', 'WP_117198776.1', 'WP_190284997.1', 'WP_020978357.1', 'WP_238613997.1', 'WP_000581888.1', 'WP_044291096.1', 'WP_258415103.1', 'WP_160194588.1', 'W…
128	['WP_234726242.1', 'WP_111021940.1', 'WP_000581910.1', 'WP_000972649.1', 'WP_023914206.1', 'WP_031929674.1', 'WP_000581906.1', 'WP_274608432.1', 'WP_069994742.1', 'WP_001549768.1', 'WP_001792494.1', 'WP_031766280.1', 'WP_020978357.1', 'WP_000972280.1', 'WP_258411366.1', 'WP_070031071.1', 'WP_044291096.1', 'WP_031764838.1', 'WP_160194588.1', 'WP_238513610.1', 'WP_103188606.1', 'WP_001826866.1', 'W…
129	['WP_234726242.1', 'WP_111021940.1', 'WP_000581910.1', 'WP_000972649.1', 'WP_023914206.1', 'WP_031929674.1', 'WP_000581906.1', 'WP_274608432.1', 'WP_001549768.1', 'WP_001792494.1', 'WP_069994742.1', 'WP_020978357.1', 'WP_258411366.1', 'WP_031766280.1', 'WP_000972280.1', 'WP_044291096.1', 'WP_070031071.1', 'WP_160194588.1', 'WP_103188606.1', 'WP_001826866.1', 'WP_078090620.1', 'WP_031764838.1', 'W…
130	['WP_031766890.1', 'WP_070031071.1', 'WP_001826866.1', 'WP_000581904.1', 'WP_103188606.1', 'WP_190284997.1', 'WP_124780682.1', 'WP_117198776.1', 'WP_258415103.1', 'WP_238613997.1', 'WP_000972290.1', 'WP_000972286.1', 'WP_072497460.1', 'WP_050960464.1', 'WP_103148848.1', 'WP_117221033.1', 'WP_149894417.1', 'WP_000581892.1', 'WP_049307687.1', 'WP_000581913.1', 'WP_044291092.1', 'WP_031921896.1', 'W…
131	['WP_234726242.1', 'WP_111021940.1', 'WP_000581910.1', 'WP_000972649.1', 'WP_023914206.1', 'WP_031929674.1', 'WP_000581906.1', 'WP_274608432.1', 'WP_258411366.1', 'WP_069994742.1', 'WP_031766280.1', 'WP_001549768.1', 'WP_001792494.1', 'WP_020978357.1', 'WP_000972280.1', 'WP_000581920.1', 'WP_070031071.1', 'WP_031764838.1', 'WP_000581921.1', 'WP_044291096.1', 'WP_238513610.1', 'WP_160194588.1', 'W…
132	['WP_234726242.1', 'WP_111021940.1', 'WP_000581910.1', 'WP_000972649.1', 'WP_023914206.1', 'WP_031929674.1', 'WP_000581906.1', 'WP_274608432.1', 'WP_258411366.1', 'WP_031766280.1', 'WP_069994742.1', 'WP_000972280.1', 'WP_001549768.1', 'WP_001792494.1', 'WP_020978357.1', 'WP_000581921.1', 'WP_031764838.1', 'WP_070031071.1', 'WP_238513610.1', 'WP_044291096.1', 'WP_103188606.1', 'WP_160194588.1', 'W…
133	['WP_234726242.1', 'WP_111021940.1', 'WP_000581910.1', 'WP_000972649.1', 'WP_023914206.1', 'WP_031929674.1', 'WP_000581906.1', 'WP_274608432.1', 'WP_001549768.1', 'WP_001792494.1', 'WP_069994742.1', 'WP_020978357.1', 'WP_258411366.1', 'WP_031766280.1', 'WP_000972280.1', 'WP_044291096.1', 'WP_070031071.1', 'WP_160194588.1', 'WP_103188606.1', 'WP_001826866.1', 'WP_078090620.1', 'WP_031764838.1', 'W…
134	['WP_000581906.1', 'WP_031766280.1', 'WP_000972280.1', 'WP_031764838.1', 'WP_238513610.1', 'WP_001549768.1', 'WP_001792494.1', 'WP_020978357.1', 'WP_069994742.1', 'WP_044291096.1', 'WP_031766890.1', 'WP_070031071.1', 'WP_103188606.1', 'WP_001826866.1', 'WP_160194588.1', 'WP_078090620.1', 'WP_277715902.1', 'WP_000581904.1', 'WP_001573692.1', 'WP_301554082.1', 'WP_001579824.1', 'WP_123118293.1', 'W…
135	['WP_000586380.1', 'WP_124780093.1', 'WP_023914237.1', 'WP_252570169.1', 'WP_054190001.1', 'WP_000586377.1', 'WP_111762698.1']
136	['WP_000586380.1', 'WP_124780093.1', 'WP_023914237.1', 'WP_252570169.1', 'WP_054190001.1', 'WP_111762698.1', 'WP_000586377.1']
137	['WP_031766890.1', 'WP_070031071.1', 'WP_001826866.1', 'WP_000581904.1', 'WP_190284997.1', 'WP_124780682.1', 'WP_103188606.1', 'WP_258415103.1', 'WP_117198776.1', 'WP_000972290.1', 'WP_000972286.1', 'WP_072497460.1', 'WP_050960464.1', 'WP_238613997.1', 'WP_044291092.1', 'WP_000581892.1', 'WP_117221033.1', 'WP_049307687.1', 'WP_050974438.1', 'WP_149894417.1', 'WP_031921896.1', 'WP_103148848.1', 'W…
138	['WP_000678764.1', 'WP_000678763.1', 'WP_000678768.1', 'WP_000678765.1', 'WP_000678769.1', 'WP_099596613.1', 'WP_064129882.1', 'WP_238513613.1', 'WP_029754278.1', 'WP_250743165.1', 'WP_043054970.1']
139	['WP_000678764.1', 'WP_000678768.1', 'WP_000678763.1', 'WP_000678765.1', 'WP_000678769.1', 'WP_099596613.1', 'WP_064129882.1', 'WP_238513613.1', 'WP_029754278.1', 'WP_250743165.1', 'WP_043054970.1']
140	['WP_000678764.1', 'WP_000678765.1', 'WP_000678768.1', 'WP_000678763.1', 'WP_000678769.1', 'WP_099596613.1', 'WP_029754278.1', 'WP_064129882.1', 'WP_238513613.1', 'WP_250743165.1', 'WP_043054970.1']
141	['WP_000678764.1', 'WP_000678768.1', 'WP_000678763.1', 'WP_000678765.1', 'WP_000678769.1', 'WP_099596613.1', 'WP_064129882.1', 'WP_238513613.1', 'WP_029754278.1', 'WP_250743165.1', 'WP_043054970.1']
142	['WP_000678764.1', 'WP_000678768.1', 'WP_000678763.1', 'WP_000678765.1', 'WP_000678769.1', 'WP_099596613.1', 'WP_064129882.1', 'WP_238513613.1', 'WP_029754278.1', 'WP_250743165.1', 'WP_043054970.1']
143	['WP_000713071.1']
144	['WP_000721337.1', 'WP_000721336.1', 'WP_181188058.1', 'WP_111035278.1', 'WP_000721335.1', 'WP_160194590.1', 'WP_281262929.1']
145	['WP_000721337.1', 'WP_000721336.1', 'WP_181188058.1', 'WP_111035278.1', 'WP_000721335.1', 'WP_160194590.1', 'WP_281262929.1']
146	['WP_000721337.1', 'WP_181188058.1', 'WP_000721336.1', 'WP_111035278.1', 'WP_160194590.1', 'WP_000721335.1', 'WP_281262929.1']
147	['WP_000755944.1', 'WP_000755950.1', 'WP_000755946.1', 'WP_000755954.1', 'WP_000755948.1', 'WP_000755947.1', 'WP_000755949.1', 'WP_065317258.1', 'WP_208163290.1', 'WP_123097816.1', 'WP_000755951.1', 'WP_111014339.1', 'WP_117200911.1', 'WP_111190203.1', 'WP_000755953.1', 'WP_162676159.1']
148	['WP_000755944.1', 'WP_000755946.1', 'WP_000755950.1', 'WP_000755954.1', 'WP_000755948.1', 'WP_000755947.1', 'WP_000755949.1', 'WP_065317258.1', 'WP_208163290.1', 'WP_111014339.1', 'WP_123097816.1', 'WP_000755951.1', 'WP_117200911.1', 'WP_111190203.1', 'WP_000755953.1', 'WP_162676159.1']
149	['WP_000755944.1', 'WP_000755946.1', 'WP_000755950.1', 'WP_000755954.1', 'WP_000755948.1', 'WP_000755947.1', 'WP_000755949.1', 'WP_065317258.1', 'WP_208163290.1', 'WP_111014339.1', 'WP_123097816.1', 'WP_117200911.1', 'WP_000755951.1', 'WP_111190203.1', 'WP_000755953.1', 'WP_162676159.1']
150	['WP_000755944.1', 'WP_000755946.1', 'WP_000755950.1', 'WP_000755948.1', 'WP_000755954.1', 'WP_000755947.1', 'WP_000755949.1', 'WP_065317258.1', 'WP_208163290.1', 'WP_111014339.1', 'WP_123097816.1', 'WP_117200911.1', 'WP_000755951.1', 'WP_111190203.1', 'WP_000755953.1', 'WP_162676159.1']
151	['WP_000755944.1', 'WP_000755946.1', 'WP_000755950.1', 'WP_000755954.1', 'WP_000755948.1', 'WP_000755949.1', 'WP_000755947.1', 'WP_065317258.1', 'WP_208163290.1', 'WP_111014339.1', 'WP_123097816.1', 'WP_000755951.1', 'WP_117200911.1', 'WP_111190203.1', 'WP_000755953.1', 'WP_162676159.1']
152	['WP_000755944.1', 'WP_000755950.1', 'WP_000755946.1', 'WP_000755954.1', 'WP_000755948.1', 'WP_000755947.1', 'WP_000755949.1', 'WP_065317258.1', 'WP_208163290.1', 'WP_123097816.1', 'WP_000755951.1', 'WP_111014339.1', 'WP_117200911.1', 'WP_111190203.1', 'WP_000755953.1', 'WP_162676159.1']
153	['WP_000755944.1', 'WP_000755950.1', 'WP_000755946.1', 'WP_000755954.1', 'WP_000755948.1', 'WP_000755947.1', 'WP_000755951.1', 'WP_000755949.1', 'WP_065317258.1', 'WP_208163290.1', 'WP_123097816.1', 'WP_111014339.1', 'WP_117200911.1', 'WP_111190203.1', 'WP_000755953.1', 'WP_162676159.1']
154	['WP_000755944.1', 'WP_000755950.1', 'WP_000755946.1', 'WP_000755954.1', 'WP_000755948.1', 'WP_000755949.1', 'WP_000755947.1', 'WP_065317258.1', 'WP_208163290.1', 'WP_123097816.1', 'WP_000755951.1', 'WP_111014339.1', 'WP_117200911.1', 'WP_111190203.1', 'WP_000755953.1', 'WP_162676159.1']
155	['WP_000755944.1', 'WP_000755950.1', 'WP_000755946.1', 'WP_000755954.1', 'WP_000755948.1', 'WP_000755947.1', 'WP_000755949.1', 'WP_065317258.1', 'WP_208163290.1', 'WP_123097816.1', 'WP_000755951.1', 'WP_111014339.1', 'WP_117200911.1', 'WP_111190203.1', 'WP_000755953.1', 'WP_162676159.1']
156	['WP_000777472.1', 'WP_183142997.1', 'WP_107378088.1', 'WP_112366268.1', 'WP_112366372.1', 'WP_150853617.1']
157	['WP_000794648.1', 'WP_271287671.1', 'WP_117232309.1', 'WP_209197490.1', 'WP_181188056.1', 'WP_103147587.1', 'WP_000794647.1', 'WP_001633997.1', 'WP_043054972.1', 'WP_072361969.1', 'WP_000794579.1', 'WP_031871688.1', 'WP_284697320.1', 'WP_262522451.1', 'WP_258411376.1', 'WP_044291111.1', 'WP_070001240.1', 'WP_253900787.1', 'WP_086203181.1', 'WP_284696991.1', 'WP_150088043.1', 'WP_064281220.1', 'W…
158	['WP_000794607.1', 'WP_001632123.1', 'WP_154271344.1', 'WP_156668051.1', 'WP_063124931.1', 'WP_160194592.1', 'WP_031764645.1', 'WP_203610729.1', 'WP_061652143.1', 'WP_223224915.1', 'WP_218116522.1', 'WP_101305160.1', 'WP_001633997.1', 'WP_281262931.1', 'WP_000794648.1', 'WP_271287671.1', 'WP_117232309.1', 'WP_117221031.1', 'WP_209197490.1', 'WP_181188056.1', 'WP_181444842.1', 'WP_000794647.1', 'W…
159	['WP_061652143.1', 'WP_223224915.1', 'WP_218116522.1', 'WP_031764645.1', 'WP_203610729.1', 'WP_000794648.1', 'WP_271287671.1', 'WP_000794618.1', 'WP_117232309.1', 'WP_209197490.1', 'WP_181188056.1', 'WP_117221031.1', 'WP_000794647.1', 'WP_281262931.1', 'WP_103147587.1', 'WP_000794621.1', 'WP_229375422.1', 'WP_001633997.1', 'WP_258410247.1', 'WP_262522451.1', 'WP_284697320.1', 'WP_258411376.1', 'W…
160	['WP_061652143.1', 'WP_031764645.1', 'WP_203610729.1', 'WP_223224915.1', 'WP_218116522.1', 'WP_000794621.1', 'WP_000794648.1', 'WP_271287671.1', 'WP_117232309.1', 'WP_209197490.1', 'WP_181188056.1', 'WP_117221031.1', 'WP_000794647.1', 'WP_103147587.1', 'WP_281262931.1', 'WP_001633997.1', 'WP_229375422.1', 'WP_258410247.1', 'WP_000794618.1', 'WP_262522451.1', 'WP_284697320.1', 'WP_250164335.1', 'W…
161	['WP_000794648.1', 'WP_271287671.1', 'WP_117232309.1', 'WP_209197490.1', 'WP_181188056.1', 'WP_000794647.1', 'WP_103147587.1', 'WP_001633997.1', 'WP_218116522.1', 'WP_284697320.1', 'WP_031871688.1', 'WP_262522451.1', 'WP_072361969.1', 'WP_258411376.1', 'WP_043054972.1', 'WP_044291111.1', 'WP_070001240.1', 'WP_253900787.1', 'WP_086203181.1', 'WP_150088043.1', 'WP_000794579.1', 'WP_284696991.1', 'W…
162	['WP_000794648.1', 'WP_271287671.1', 'WP_117232309.1', 'WP_209197490.1', 'WP_181188056.1', 'WP_000794647.1', 'WP_103147587.1', 'WP_001633997.1', 'WP_223224915.1', 'WP_218116522.1', 'WP_284697320.1', 'WP_031871688.1', 'WP_262522451.1', 'WP_072361969.1', 'WP_258411376.1', 'WP_044291111.1', 'WP_043054972.1', 'WP_070001240.1', 'WP_253900787.1', 'WP_086203181.1', 'WP_150088043.1', 'WP_000794579.1', 'W…
163	['WP_000794649.1', 'WP_098686288.1', 'WP_187418300.1', 'WP_111035280.1', 'WP_263611940.1', 'WP_267249084.1', 'WP_064131568.1', 'WP_061869760.1', 'WP_064281220.1', 'WP_031869942.1', 'WP_086032667.1', 'WP_252081603.1', 'WP_223874962.1', 'WP_251640066.1', 'WP_258415107.1', 'WP_051158661.1', 'WP_281262930.1', 'WP_261921441.1', 'WP_071624282.1', 'WP_001205108.1', 'WP_162675907.1', 'WP_266050373.1', 'W…
164	['WP_000824951.1', 'WP_000824934.1', 'WP_252570647.1', 'WP_233682470.1', 'WP_072496916.1', 'WP_000824929.1', 'WP_111762683.1', 'WP_258411360.1', 'WP_000824948.1', 'WP_000824933.1', 'WP_072472686.1', 'WP_250755306.1', 'WP_000824956.1', 'WP_190284999.1', 'WP_000217462.1', 'WP_103188607.1', 'WP_000217450.1', 'WP_000217466.1', 'WP_031586057.1', 'WP_072361947.1', 'WP_000217469.1', 'WP_043054965.1', 'W…
165	['WP_000824951.1', 'WP_252570647.1', 'WP_000824934.1', 'WP_072496916.1', 'WP_233682470.1', 'WP_000824929.1', 'WP_000824933.1', 'WP_111762683.1', 'WP_258411360.1', 'WP_000824948.1', 'WP_072472686.1', 'WP_250755306.1', 'WP_000824956.1', 'WP_190284999.1', 'WP_000217462.1', 'WP_103188607.1', 'WP_000217450.1', 'WP_000217466.1', 'WP_031586057.1', 'WP_072361947.1', 'WP_000217469.1', 'WP_054189891.1', 'W…
166	['WP_000824951.1', 'WP_000824934.1', 'WP_252570647.1', 'WP_233682470.1', 'WP_072496916.1', 'WP_111762683.1', 'WP_000824929.1', 'WP_258411360.1', 'WP_000824948.1', 'WP_000824933.1', 'WP_072472686.1', 'WP_250755306.1', 'WP_000824956.1', 'WP_190284999.1', 'WP_000217462.1', 'WP_103188607.1', 'WP_000217450.1', 'WP_000217466.1', 'WP_031586057.1', 'WP_072361947.1', 'WP_000217452.1', 'WP_000217470.1', 'W…
167	['WP_000824951.1', 'WP_252570647.1', 'WP_072496916.1', 'WP_000824948.1', 'WP_000824934.1', 'WP_258411360.1', 'WP_233682470.1', 'WP_250755306.1', 'WP_000824929.1', 'WP_111762683.1', 'WP_000824933.1', 'WP_072472686.1', 'WP_000824956.1', 'WP_190284999.1', 'WP_000217462.1', 'WP_103188607.1', 'WP_000217466.1', 'WP_000217450.1', 'WP_031586057.1', 'WP_000217452.1', 'WP_072361947.1', 'WP_000217470.1', 'W…
168	['WP_000824951.1', 'WP_252570647.1', 'WP_072496916.1', 'WP_000824934.1', 'WP_233682470.1', 'WP_258411360.1', 'WP_000824948.1', 'WP_111762683.1', 'WP_000824929.1', 'WP_250755306.1', 'WP_000824933.1', 'WP_072472686.1', 'WP_000824956.1', 'WP_190284999.1', 'WP_000217462.1', 'WP_103188607.1', 'WP_000217450.1', 'WP_000217466.1', 'WP_031586057.1', 'WP_072361947.1', 'WP_000217452.1', 'WP_000217470.1', 'W…
169	['WP_000824951.1', 'WP_000824934.1', 'WP_252570647.1', 'WP_233682470.1', 'WP_072496916.1', 'WP_000824929.1', 'WP_111762683.1', 'WP_258411360.1', 'WP_000824948.1', 'WP_000824933.1', 'WP_072472686.1', 'WP_250755306.1', 'WP_000824956.1', 'WP_190284999.1', 'WP_000217462.1', 'WP_103188607.1', 'WP_000217466.1', 'WP_000217450.1', 'WP_031586057.1', 'WP_000217452.1', 'WP_054189891.1', 'WP_072361947.1', 'W…
170	['WP_000841385.1', 'WP_252081602.1', 'WP_078368310.1', 'WP_251640066.1', 'WP_223874962.1', 'WP_281262930.1', 'WP_266050373.1', 'WP_031900029.1', 'WP_049286609.1', 'WP_111149912.1', 'WP_217175413.1', 'WP_147712717.1', 'WP_024937040.1', 'WP_001641682.1', 'WP_064137517.1', 'WP_061736994.1', 'WP_001205105.1', 'WP_136818219.1', 'WP_041496833.1', 'WP_001670185.1', 'WP_031877031.1', 'WP_235854107.1', 'W…
171	['WP_001598130.1', 'WP_064281218.1', 'WP_000841404.1', 'WP_154271026.1', 'WP_001600806.1', 'WP_000841407.1', 'WP_156675484.1', 'WP_000841408.1', 'WP_153906588.1', 'WP_061811741.1', 'WP_000841390.1', 'WP_117200913.1', 'WP_181188057.1', 'WP_000841391.1', 'WP_160194591.1', 'WP_123089294.1', 'WP_072529057.1', 'WP_000841410.1', 'WP_031900395.1', 'WP_043054971.1', 'WP_043854593.1', 'WP_045176588.1', 'W…
172	['WP_001598130.1', 'WP_064281218.1', 'WP_000841404.1', 'WP_154271026.1', 'WP_001600806.1', 'WP_000841407.1', 'WP_156675484.1', 'WP_000841408.1', 'WP_153906588.1', 'WP_061811741.1', 'WP_000841390.1', 'WP_117200913.1', 'WP_000841391.1', 'WP_181188057.1', 'WP_160194591.1', 'WP_123089294.1', 'WP_072529057.1', 'WP_031900395.1', 'WP_000841410.1', 'WP_043054971.1', 'WP_043854593.1', 'WP_045176588.1', 'W…
173	['WP_001598130.1', 'WP_064281218.1', 'WP_000841404.1', 'WP_154271026.1', 'WP_001600806.1', 'WP_000841407.1', 'WP_156675484.1', 'WP_000841408.1', 'WP_153906588.1', 'WP_123089294.1', 'WP_072529057.1', 'WP_160194591.1', 'WP_061811741.1', 'WP_000841390.1', 'WP_117200913.1', 'WP_181188057.1', 'WP_000841391.1', 'WP_000841410.1', 'WP_043054971.1', 'WP_111035279.1', 'WP_031900395.1', 'WP_043854593.1', 'W…
174	['WP_001598130.1', 'WP_064281218.1', 'WP_000841404.1', 'WP_154271026.1', 'WP_001600806.1', 'WP_000841407.1', 'WP_156675484.1', 'WP_000841408.1', 'WP_153906588.1', 'WP_123089294.1', 'WP_072529057.1', 'WP_160194591.1', 'WP_061811741.1', 'WP_000841390.1', 'WP_117200913.1', 'WP_181188057.1', 'WP_000841391.1', 'WP_000841410.1', 'WP_043054971.1', 'WP_111035279.1', 'WP_031900395.1', 'WP_043854593.1', 'W…
175	['WP_001598130.1', 'WP_064281218.1', 'WP_000841404.1', 'WP_154271026.1', 'WP_001600806.1', 'WP_000841407.1', 'WP_000841408.1', 'WP_156675484.1', 'WP_153906588.1', 'WP_123089294.1', 'WP_072529057.1', 'WP_160194591.1', 'WP_061811741.1', 'WP_000841390.1', 'WP_117200913.1', 'WP_181188057.1', 'WP_000841391.1', 'WP_000841410.1', 'WP_043054971.1', 'WP_111035279.1', 'WP_031900395.1', 'WP_043854593.1', 'W…
176	['WP_000841410.1', 'WP_111035279.1', 'WP_001598130.1', 'WP_064281218.1', 'WP_000841404.1', 'WP_154271026.1', 'WP_001600806.1', 'WP_000841407.1', 'WP_156675484.1', 'WP_000841408.1', 'WP_153906588.1', 'WP_123089294.1', 'WP_284696807.1', 'WP_072529057.1', 'WP_148843536.1', 'WP_160194591.1', 'WP_061811741.1', 'WP_000841390.1', 'WP_117200913.1', 'WP_181188057.1', 'WP_000841391.1', 'WP_043054971.1', 'W…
177	['WP_000841431.1', 'WP_209206866.1', 'WP_262522450.1', 'WP_258415107.1', 'WP_252081602.1', 'WP_051158661.1', 'WP_261921441.1', 'WP_071624282.1', 'WP_001205108.1', 'WP_162675907.1', 'WP_031900396.1', 'WP_061837119.1', 'WP_072419934.1', 'WP_024928072.1', 'WP_254230912.1', 'WP_251640066.1', 'WP_162665082.1', 'WP_001205105.1', 'WP_064137517.1', 'WP_041496833.1', 'WP_177295475.1', 'WP_029264607.1', 'W…
178	['WP_000841432.1', 'WP_044291109.1', 'WP_045176588.1', 'WP_223874963.1', 'WP_252081602.1', 'WP_251640066.1', 'WP_071624282.1', 'WP_162675907.1', 'WP_001205108.1', 'WP_061837119.1', 'WP_072419934.1', 'WP_031900396.1', 'WP_024928072.1', 'WP_001205105.1', 'WP_064137517.1', 'WP_261921441.1', 'WP_041496833.1', 'WP_281262930.1', 'WP_051158661.1', 'WP_258415107.1', 'WP_049286609.1', 'WP_111149912.1', 'W…
179	['WP_111762696.1', 'WP_045172641.1', 'WP_252570175.1', 'WP_000876664.1', 'WP_000876651.1', 'WP_000876662.1', 'WP_000876661.1', 'WP_124780099.1', 'WP_250755298.1', 'WP_000876657.1', 'WP_000876635.1', 'WP_000876640.1', 'WP_049296623.1', 'WP_000876638.1', 'WP_000876634.1', 'WP_000876660.1', 'WP_065317260.1', 'WP_000876658.1', 'WP_072361973.1', 'WP_000876637.1', 'WP_000876669.1', 'WP_194379834.1', 'W…
180	['WP_111762696.1', 'WP_045172641.1', 'WP_252570175.1', 'WP_000876664.1', 'WP_000876651.1', 'WP_000876662.1', 'WP_000876661.1', 'WP_124780099.1', 'WP_250755298.1', 'WP_000876657.1', 'WP_000876635.1', 'WP_000876640.1', 'WP_049296623.1', 'WP_000876638.1', 'WP_000876660.1', 'WP_000876634.1', 'WP_065317260.1', 'WP_000876658.1', 'WP_072361973.1', 'WP_000876637.1', 'WP_000876669.1', 'WP_194379834.1', 'W…
181	['WP_111762696.1', 'WP_045172641.1', 'WP_252570175.1', 'WP_000876651.1', 'WP_000876664.1', 'WP_000876662.1', 'WP_000876661.1', 'WP_124780099.1', 'WP_000876657.1', 'WP_000876640.1', 'WP_250755298.1', 'WP_000876638.1', 'WP_049296623.1', 'WP_000876635.1', 'WP_000876660.1', 'WP_000876634.1', 'WP_000876637.1', 'WP_065317260.1', 'WP_000876658.1', 'WP_072361973.1', 'WP_196506015.1', 'WP_000876669.1', 'W…
182	['WP_111762696.1', 'WP_045172641.1', 'WP_252570175.1', 'WP_000876651.1', 'WP_000876664.1', 'WP_000876662.1', 'WP_000876661.1', 'WP_124780099.1', 'WP_000876657.1', 'WP_000876640.1', 'WP_250755298.1', 'WP_000876638.1', 'WP_049296623.1', 'WP_000876635.1', 'WP_000876660.1', 'WP_000876634.1', 'WP_065317260.1', 'WP_000876637.1', 'WP_000876658.1', 'WP_072361973.1', 'WP_196506015.1', 'WP_000876669.1', 'W…
183	['WP_111762696.1', 'WP_252570175.1', 'WP_045172641.1', 'WP_000876651.1', 'WP_000876664.1', 'WP_000876662.1', 'WP_000876640.1', 'WP_124780099.1', 'WP_000876657.1', 'WP_000876661.1', 'WP_250755298.1', 'WP_000876660.1', 'WP_049296623.1', 'WP_000876635.1', 'WP_000876638.1', 'WP_000876634.1', 'WP_000876658.1', 'WP_065317260.1', 'WP_000876669.1', 'WP_072361973.1', 'WP_194379834.1', 'WP_000876637.1', 'W…
184	['WP_111762696.1', 'WP_252570175.1', 'WP_045172641.1', 'WP_000876651.1', 'WP_000876664.1', 'WP_000876662.1', 'WP_124780099.1', 'WP_000876657.1', 'WP_000876640.1', 'WP_000876661.1', 'WP_250755298.1', 'WP_000876660.1', 'WP_049296623.1', 'WP_000876635.1', 'WP_000876638.1', 'WP_000876634.1', 'WP_000876658.1', 'WP_065317260.1', 'WP_000876669.1', 'WP_194379834.1', 'WP_072361973.1', 'WP_000876637.1', 'W…
185	['WP_111762696.1', 'WP_252570175.1', 'WP_045172641.1', 'WP_000876651.1', 'WP_000876664.1', 'WP_000876657.1', 'WP_000876662.1', 'WP_124780099.1', 'WP_000876640.1', 'WP_000876661.1', 'WP_250755298.1', 'WP_000876660.1', 'WP_049296623.1', 'WP_000876635.1', 'WP_000876638.1', 'WP_000876658.1', 'WP_000876634.1', 'WP_065317260.1', 'WP_000876669.1', 'WP_194379834.1', 'WP_072361973.1', 'WP_000876637.1', 'W…
186	['WP_111762696.1', 'WP_252570175.1', 'WP_045172641.1', 'WP_000876651.1', 'WP_000876664.1', 'WP_000876657.1', 'WP_000876662.1', 'WP_124780099.1', 'WP_000876640.1', 'WP_000876661.1', 'WP_250755298.1', 'WP_000876660.1', 'WP_049296623.1', 'WP_000876635.1', 'WP_000876658.1', 'WP_000876638.1', 'WP_000876634.1', 'WP_065317260.1', 'WP_000876669.1', 'WP_194379834.1', 'WP_072361973.1', 'WP_000876637.1', 'W…
187	['WP_111762696.1', 'WP_252570175.1', 'WP_045172641.1', 'WP_000876651.1', 'WP_000876664.1', 'WP_000876662.1', 'WP_124780099.1', 'WP_000876657.1', 'WP_000876660.1', 'WP_000876640.1', 'WP_000876661.1', 'WP_250755298.1', 'WP_049296623.1', 'WP_000876635.1', 'WP_000876638.1', 'WP_000876634.1', 'WP_194379834.1', 'WP_000876658.1', 'WP_065317260.1', 'WP_000876669.1', 'WP_072361973.1', 'WP_000876637.1', 'W…
188	['WP_111762696.1', 'WP_045172641.1', 'WP_252570175.1', 'WP_000876664.1', 'WP_000876651.1', 'WP_000876662.1', 'WP_000876661.1', 'WP_124780099.1', 'WP_250755298.1', 'WP_000876657.1', 'WP_000876640.1', 'WP_000876635.1', 'WP_049296623.1', 'WP_000876638.1', 'WP_000876660.1', 'WP_000876634.1', 'WP_065317260.1', 'WP_000876658.1', 'WP_072361973.1', 'WP_000876637.1', 'WP_000876669.1', 'WP_194379834.1', 'W…
189	['WP_111762696.1', 'WP_045172641.1', 'WP_252570175.1', 'WP_000876651.1', 'WP_000876664.1', 'WP_000876662.1', 'WP_000876661.1', 'WP_124780099.1', 'WP_250755298.1', 'WP_000876657.1', 'WP_000876640.1', 'WP_000876635.1', 'WP_049296623.1', 'WP_000876638.1', 'WP_000876660.1', 'WP_000876634.1', 'WP_065317260.1', 'WP_000876658.1', 'WP_072361973.1', 'WP_000876637.1', 'WP_000876669.1', 'WP_194379834.1', 'W…
190	['WP_111762696.1', 'WP_252570175.1', 'WP_045172641.1', 'WP_000876664.1', 'WP_000876651.1', 'WP_000876662.1', 'WP_000876661.1', 'WP_124780099.1', 'WP_250755298.1', 'WP_000876657.1', 'WP_000876640.1', 'WP_000876635.1', 'WP_049296623.1', 'WP_000876660.1', 'WP_000876638.1', 'WP_000876634.1', 'WP_065317260.1', 'WP_000876658.1', 'WP_000876669.1', 'WP_072361973.1', 'WP_000876637.1', 'WP_194379834.1', 'W…
191	['WP_111762696.1', 'WP_252570175.1', 'WP_045172641.1', 'WP_000876651.1', 'WP_000876664.1', 'WP_000876662.1', 'WP_124780099.1', 'WP_000876657.1', 'WP_000876661.1', 'WP_000876640.1', 'WP_250755298.1', 'WP_000876660.1', 'WP_049296623.1', 'WP_000876635.1', 'WP_000876638.1', 'WP_000876669.1', 'WP_000876634.1', 'WP_000876658.1', 'WP_065317260.1', 'WP_072361973.1', 'WP_194379834.1', 'WP_000876637.1', 'W…
192	['WP_000910574.1', 'WP_000910581.1', 'WP_000910576.1', 'WP_250755307.1', 'WP_252570648.1']
193	['WP_000910576.1', 'WP_250755307.1', 'WP_000910581.1', 'WP_000910574.1', 'WP_252570648.1']
194	['WP_000910581.1', 'WP_000910574.1', 'WP_000910576.1', 'WP_250755307.1', 'WP_252570648.1']
195	['WP_000162193.1', 'WP_258411361.1', 'WP_103148847.1', 'WP_001034772.1', 'WP_044291083.1', 'WP_023914193.1', 'WP_000162204.1', 'WP_000037512.1', 'WP_001034760.1', 'WP_117222164.1', 'WP_001034726.1', 'WP_000162206.1', 'WP_250755303.1', 'WP_124780684.1', 'WP_001034758.1', 'WP_001034762.1', 'WP_252570644.1', 'WP_103188609.1', 'WP_001034766.1', 'WP_000037433.1', 'WP_000162187.1', 'WP_250164332.1', 'W…
196	['WP_000162193.1', 'WP_258411361.1', 'WP_023914193.1', 'WP_000037512.1', 'WP_117222164.1', 'WP_103148847.1', 'WP_001034772.1', 'WP_000162206.1', 'WP_044291083.1', 'WP_000162204.1', 'WP_001034760.1', 'WP_001034762.1', 'WP_001034766.1', 'WP_103188609.1', 'WP_250164332.1', 'WP_001034726.1', 'WP_000037433.1', 'WP_001034774.1', 'WP_250755303.1', 'WP_262522448.1', 'WP_001034758.1', 'WP_124780684.1', 'W…
197	['WP_000940562.1', 'WP_001044255.1', 'WP_001044257.1', 'WP_031824856.1', 'WP_031870603.1', 'WP_123874332.1', 'WP_000978018.1', 'WP_111079730.1', 'WP_065200856.1', 'WP_023914202.1', 'WP_209206870.1', 'WP_000056386.1', 'WP_031874988.1', 'WP_124780678.1', 'WP_000239216.1', 'WP_258411364.1', 'WP_054189889.1', 'WP_111009853.1']
198	['WP_000966095.1', 'WP_103188603.1', 'WP_250755301.1', 'WP_001813105.1', 'WP_031877030.1', 'WP_217175412.1', 'WP_000966094.1', 'WP_000966101.1', 'WP_000966092.1', 'WP_023914211.1', 'WP_072361959.1', 'WP_000966091.1', 'WP_277715858.1', 'WP_031893587.1', 'WP_209206868.1', 'WP_117232307.1']
199	['WP_103188603.1', 'WP_000966095.1', 'WP_250755301.1', 'WP_001813105.1', 'WP_031877030.1', 'WP_217175412.1', 'WP_000966092.1', 'WP_000966094.1', 'WP_000966101.1', 'WP_023914211.1', 'WP_031893587.1', 'WP_072361959.1', 'WP_277715858.1', 'WP_209206868.1', 'WP_000966091.1', 'WP_117232307.1']
200	['WP_000966095.1', 'WP_103188603.1', 'WP_250755301.1', 'WP_001813105.1', 'WP_000966094.1', 'WP_031877030.1', 'WP_217175412.1', 'WP_000966101.1', 'WP_000966092.1', 'WP_072361959.1', 'WP_023914211.1', 'WP_277715858.1', 'WP_031893587.1', 'WP_209206868.1', 'WP_000966091.1', 'WP_117232307.1']
201	['WP_000966095.1', 'WP_103188603.1', 'WP_250755301.1', 'WP_001813105.1', 'WP_031877030.1', 'WP_217175412.1', 'WP_000966094.1', 'WP_000966101.1', 'WP_000966092.1', 'WP_023914211.1', 'WP_072361959.1', 'WP_277715858.1', 'WP_031893587.1', 'WP_209206868.1', 'WP_000966091.1', 'WP_117232307.1']
202	['WP_000966095.1', 'WP_103188603.1', 'WP_250755301.1', 'WP_001813105.1', 'WP_031877030.1', 'WP_217175412.1', 'WP_000966101.1', 'WP_000966094.1', 'WP_000966092.1', 'WP_277715858.1', 'WP_023914211.1', 'WP_072361959.1', 'WP_031893587.1', 'WP_209206868.1', 'WP_000966091.1', 'WP_117232307.1']
203	['WP_000966288.1']
204	['WP_031766280.1', 'WP_000581906.1', 'WP_000972280.1', 'WP_031764838.1', 'WP_238513610.1', 'WP_001549768.1', 'WP_001792494.1', 'WP_069994742.1', 'WP_020978357.1', 'WP_031766890.1', 'WP_070031071.1', 'WP_103188606.1', 'WP_044291096.1', 'WP_001826866.1', 'WP_160194588.1', 'WP_000581904.1', 'WP_124780682.1', 'WP_078090620.1', 'WP_000581888.1', 'WP_277715902.1', 'WP_001573692.1', 'WP_190284997.1', 'W…
205	['WP_031766890.1', 'WP_031766280.1', 'WP_000581906.1', 'WP_000972280.1', 'WP_070031071.1', 'WP_001826866.1', 'WP_031764838.1', 'WP_124780682.1', 'WP_238513610.1', 'WP_000581904.1', 'WP_103188606.1', 'WP_190284997.1', 'WP_000581888.1', 'WP_001549768.1', 'WP_001792494.1', 'WP_069994742.1', 'WP_258415103.1', 'WP_020978357.1', 'WP_117198776.1', 'WP_000972290.1', 'WP_000972286.1', 'WP_044291096.1', 'W…
206	['WP_031766890.1', 'WP_070031071.1', 'WP_001826866.1', 'WP_190284997.1', 'WP_000581904.1', 'WP_103188606.1', 'WP_258415103.1', 'WP_124780682.1', 'WP_000972290.1', 'WP_117198776.1', 'WP_000972286.1', 'WP_238613997.1', 'WP_117221033.1', 'WP_072497460.1', 'WP_049307687.1', 'WP_050960464.1', 'WP_031921896.1', 'WP_000581892.1', 'WP_149894417.1', 'WP_044291092.1', 'WP_103148848.1', 'WP_050974438.1', 'W…
207	['WP_031766280.1', 'WP_000581906.1', 'WP_000972280.1', 'WP_031764838.1', 'WP_238513610.1', 'WP_069994742.1', 'WP_001549768.1', 'WP_001792494.1', 'WP_020978357.1', 'WP_031766890.1', 'WP_070031071.1', 'WP_044291096.1', 'WP_103188606.1', 'WP_160194588.1', 'WP_001826866.1', 'WP_078090620.1', 'WP_000581904.1', 'WP_190284997.1', 'WP_001573692.1', 'WP_277715902.1', 'WP_124780682.1', 'WP_111762835.1', 'W…
208	['WP_000972284.1', 'WP_031766890.1', 'WP_070031071.1', 'WP_001826866.1', 'WP_000581904.1', 'WP_190284997.1', 'WP_103188606.1', 'WP_124780682.1', 'WP_258415103.1', 'WP_117198776.1', 'WP_000972290.1', 'WP_000972286.1', 'WP_238613997.1', 'WP_072497460.1', 'WP_050960464.1', 'WP_117221033.1', 'WP_049307687.1', 'WP_000581892.1', 'WP_149894417.1', 'WP_031921896.1', 'WP_103148848.1', 'WP_044291092.1', 'W…
209	['WP_031766890.1', 'WP_070031071.1', 'WP_001826866.1', 'WP_190284997.1', 'WP_000581904.1', 'WP_103188606.1', 'WP_258415103.1', 'WP_124780682.1', 'WP_000972290.1', 'WP_000972286.1', 'WP_117198776.1', 'WP_072497460.1', 'WP_238613997.1', 'WP_117221033.1', 'WP_049307687.1', 'WP_050960464.1', 'WP_000581892.1', 'WP_031921896.1', 'WP_044291092.1', 'WP_149894417.1', 'WP_103148848.1', 'WP_050974438.1', 'W…
210	['WP_031766890.1', 'WP_070031071.1', 'WP_001826866.1', 'WP_190284997.1', 'WP_000581904.1', 'WP_103188606.1', 'WP_258415103.1', 'WP_124780682.1', 'WP_000972290.1', 'WP_000972286.1', 'WP_117198776.1', 'WP_072497460.1', 'WP_238613997.1', 'WP_117221033.1', 'WP_049307687.1', 'WP_050960464.1', 'WP_000581892.1', 'WP_031921896.1', 'WP_044291092.1', 'WP_149894417.1', 'WP_103148848.1', 'WP_050974438.1', 'W…
211	['WP_031766890.1', 'WP_070031071.1', 'WP_001826866.1', 'WP_000581904.1', 'WP_190284997.1', 'WP_103188606.1', 'WP_258415103.1', 'WP_124780682.1', 'WP_000972290.1', 'WP_117198776.1', 'WP_000972286.1', 'WP_117221033.1', 'WP_238613997.1', 'WP_072497460.1', 'WP_049307687.1', 'WP_050960464.1', 'WP_000581892.1', 'WP_031921896.1', 'WP_044291092.1', 'WP_149894417.1', 'WP_103148848.1', 'WP_050974438.1', 'W…
212	['WP_031766890.1', 'WP_070031071.1', 'WP_001826866.1', 'WP_190284997.1', 'WP_124780682.1', 'WP_258415103.1', 'WP_000581904.1', 'WP_103188606.1', 'WP_000972290.1', 'WP_000972286.1', 'WP_117198776.1', 'WP_072497460.1', 'WP_117221033.1', 'WP_049307687.1', 'WP_050960464.1', 'WP_000581892.1', 'WP_031921896.1', 'WP_238613997.1', 'WP_044291092.1', 'WP_050974438.1', 'WP_000972288.1', 'WP_162676157.1', 'W…
213	['WP_234726242.1', 'WP_000972649.1', 'WP_111021940.1', 'WP_000581910.1', 'WP_023914206.1', 'WP_274608432.1', 'WP_031929674.1', 'WP_000581906.1', 'WP_001549768.1', 'WP_020978357.1', 'WP_044291096.1', 'WP_069994742.1', 'WP_001792494.1', 'WP_031766280.1', 'WP_001573692.1', 'WP_025174421.1', 'WP_277715902.1', 'WP_000972280.1', 'WP_258411366.1', 'WP_070031071.1', 'WP_001579824.1', 'WP_301554082.1', 'W…
214	['WP_000581906.1', 'WP_001549768.1', 'WP_020978357.1', 'WP_031766280.1', 'WP_000972280.1', 'WP_044291096.1', 'WP_031764838.1', 'WP_001792494.1', 'WP_238513610.1', 'WP_069994742.1', 'WP_277715902.1', 'WP_001573692.1', 'WP_301554082.1', 'WP_001579824.1', 'WP_025174421.1', 'WP_031766890.1', 'WP_070031071.1', 'WP_103188606.1', 'WP_047211511.1', 'WP_078090620.1', 'WP_160194588.1', 'WP_001826866.1', 'W…
215	['WP_000581906.1', 'WP_001549768.1', 'WP_020978357.1', 'WP_031766280.1', 'WP_000972280.1', 'WP_044291096.1', 'WP_031764838.1', 'WP_001792494.1', 'WP_238513610.1', 'WP_069994742.1', 'WP_277715902.1', 'WP_001573692.1', 'WP_301554082.1', 'WP_001579824.1', 'WP_025174421.1', 'WP_031766890.1', 'WP_070031071.1', 'WP_103188606.1', 'WP_047211511.1', 'WP_078090620.1', 'WP_001826866.1', 'WP_160194588.1', 'W…
216	['WP_000978018.1', 'WP_111079730.1', 'WP_054189889.1', 'WP_111009853.1', 'WP_258411364.1', 'WP_000239216.1', 'WP_000940562.1']
217	['WP_000990133.1', 'WP_000990132.1', 'WP_000990135.1', 'WP_216730720.1', 'WP_000990137.1', 'WP_031785529.1', 'WP_194942408.1']
218	['WP_000990133.1', 'WP_000990135.1', 'WP_216730720.1', 'WP_000990132.1', 'WP_000990137.1', 'WP_031785529.1', 'WP_194942408.1']
219	['WP_000990133.1', 'WP_000990135.1', 'WP_216730720.1', 'WP_000990132.1', 'WP_000990137.1', 'WP_031785529.1', 'WP_194942408.1']
220	['WP_000990133.1', 'WP_000990135.1', 'WP_000990137.1', 'WP_216730720.1', 'WP_000990132.1', 'WP_031785529.1', 'WP_194942408.1']
221	['WP_000998872.1', 'WP_117232308.1', 'WP_053038782.1', 'WP_283512301.1', 'WP_258411373.1', 'WP_000359185.1', 'WP_269781691.1']
222	['WP_001026122.1', 'WP_001026113.1', 'WP_001026120.1']
223	['WP_001026122.1', 'WP_001026120.1', 'WP_001026113.1']
224	['WP_001026122.1', 'WP_001026113.1', 'WP_001026120.1']
225	['WP_001033971.1']
226	['WP_103148847.1', 'WP_001034772.1', 'WP_000162193.1', 'WP_044291083.1', 'WP_000162204.1', 'WP_258411361.1', 'WP_001034760.1', 'WP_023914193.1', 'WP_001034726.1', 'WP_250755303.1', 'WP_000037512.1', 'WP_117222164.1', 'WP_001034758.1', 'WP_124780684.1', 'WP_252570644.1', 'WP_000162206.1', 'WP_000162187.1', 'WP_001034762.1', 'WP_000162196.1', 'WP_001034766.1', 'WP_054189892.1', 'WP_103188609.1', 'W…
227	['WP_103148847.1', 'WP_001034772.1', 'WP_000162193.1', 'WP_044291083.1', 'WP_000162204.1', 'WP_258411361.1', 'WP_001034760.1', 'WP_023914193.1', 'WP_001034726.1', 'WP_250755303.1', 'WP_000037512.1', 'WP_001034758.1', 'WP_124780684.1', 'WP_117222164.1', 'WP_252570644.1', 'WP_000162206.1', 'WP_000162187.1', 'WP_001034762.1', 'WP_001034766.1', 'WP_000162196.1', 'WP_103188609.1', 'WP_054189892.1', 'W…
228	['WP_001034772.1', 'WP_103148847.1', 'WP_000162193.1', 'WP_044291083.1', 'WP_000162204.1', 'WP_258411361.1', 'WP_001034760.1', 'WP_023914193.1', 'WP_001034726.1', 'WP_250755303.1', 'WP_000037512.1', 'WP_124780684.1', 'WP_117222164.1', 'WP_001034758.1', 'WP_252570644.1', 'WP_000162206.1', 'WP_000162187.1', 'WP_001034762.1', 'WP_000162196.1', 'WP_054189892.1', 'WP_001034766.1', 'WP_103188609.1', 'W…
229	['WP_000162193.1', 'WP_258411361.1', 'WP_023914193.1', 'WP_000037512.1', 'WP_117222164.1', 'WP_000162206.1', 'WP_001034762.1', 'WP_001034766.1', 'WP_103188609.1', 'WP_000037433.1', 'WP_103148847.1', 'WP_001034772.1', 'WP_262522448.1', 'WP_044291083.1', 'WP_001034774.1', 'WP_000162204.1', 'WP_000162199.1', 'WP_001034760.1', 'WP_031766278.1', 'WP_000037437.1', 'WP_000038224.1', 'WP_001034726.1', 'W…
230	['WP_000162193.1', 'WP_258411361.1', 'WP_023914193.1', 'WP_000037512.1', 'WP_117222164.1', 'WP_000162206.1', 'WP_001034766.1', 'WP_001034762.1', 'WP_103188609.1', 'WP_000037433.1', 'WP_103148847.1', 'WP_001034772.1', 'WP_044291083.1', 'WP_262522448.1', 'WP_001034774.1', 'WP_000162204.1', 'WP_000162199.1', 'WP_001034760.1', 'WP_031766278.1', 'WP_000037437.1', 'WP_000038224.1', 'WP_001034726.1', 'W…
231	['WP_001034772.1', 'WP_103148847.1', 'WP_000162193.1', 'WP_044291083.1', 'WP_258411361.1', 'WP_000162204.1', 'WP_001034760.1', 'WP_023914193.1', 'WP_001034726.1', 'WP_250755303.1', 'WP_000037512.1', 'WP_117222164.1', 'WP_124780684.1', 'WP_001034758.1', 'WP_252570644.1', 'WP_000162206.1', 'WP_000162187.1', 'WP_001034762.1', 'WP_001034766.1', 'WP_000162196.1', 'WP_103188609.1', 'WP_054189892.1', 'W…
232	['WP_000162193.1', 'WP_258411361.1', 'WP_023914193.1', 'WP_000037512.1', 'WP_117222164.1', 'WP_000162206.1', 'WP_103148847.1', 'WP_001034772.1', 'WP_044291083.1', 'WP_001034766.1', 'WP_001034762.1', 'WP_103188609.1', 'WP_000162204.1', 'WP_000037433.1', 'WP_001034774.1', 'WP_001034760.1', 'WP_262522448.1', 'WP_001034726.1', 'WP_000162199.1', 'WP_250755303.1', 'WP_000037437.1', 'WP_031766278.1', 'W…
233	['WP_001041102.1']
234	['WP_001044255.1', 'WP_031824856.1', 'WP_123874332.1', 'WP_065200856.1', 'WP_001044257.1', 'WP_031870603.1', 'WP_023914202.1', 'WP_209206870.1', 'WP_031874988.1', 'WP_124780678.1', 'WP_000056386.1', 'WP_000978018.1', 'WP_111079730.1', 'WP_054189889.1', 'WP_111009853.1', 'WP_258411364.1', 'WP_000239216.1', 'WP_000940562.1']
235	['WP_001044255.1', 'WP_031824856.1', 'WP_001044257.1', 'WP_123874332.1', 'WP_065200856.1', 'WP_031870603.1', 'WP_023914202.1', 'WP_209206870.1', 'WP_031874988.1', 'WP_124780678.1', 'WP_000056386.1', 'WP_000978018.1', 'WP_111079730.1', 'WP_054189889.1', 'WP_111009853.1', 'WP_258411364.1', 'WP_000239216.1', 'WP_000940562.1']
236	['WP_001052491.1']
237	['WP_001058111.1']
238	['WP_001058843.1', 'WP_001058848.1', 'WP_183137467.1']
239	['WP_001058848.1', 'WP_001058843.1', 'WP_183137467.1']
240	['WP_001061841.1']
241	['WP_001081682.1', 'WP_001081693.1', 'WP_258415101.1', 'WP_252570649.1', 'WP_001081690.1']
242	['WP_001081682.1', 'WP_001081693.1', 'WP_258415101.1', 'WP_001081690.1', 'WP_252570649.1']
243	['WP_001081682.1', 'WP_001081693.1', 'WP_258415101.1', 'WP_252570649.1', 'WP_001081690.1']
244	['WP_001117054.1', 'WP_001117047.1', 'WP_001117051.1', 'WP_043054975.1', 'WP_001117056.1', 'WP_124780095.1', 'WP_064131567.1', 'WP_310653376.1', 'WP_054189877.1']
245	['WP_001117054.1', 'WP_001117051.1', 'WP_001117047.1', 'WP_043054975.1', 'WP_001117056.1', 'WP_064131567.1', 'WP_310653376.1', 'WP_124780095.1', 'WP_054189877.1']
246	['WP_001117054.1', 'WP_001117047.1', 'WP_001117051.1', 'WP_043054975.1', 'WP_001117056.1', 'WP_124780095.1', 'WP_064131567.1', 'WP_310653376.1', 'WP_054189877.1']
247	['WP_001117054.1', 'WP_001117047.1', 'WP_001117051.1', 'WP_001117056.1', 'WP_043054975.1', 'WP_124780095.1', 'WP_064131567.1', 'WP_310653376.1', 'WP_054189877.1']
248	['WP_103148847.1', 'WP_001034772.1', 'WP_044291083.1', 'WP_000162193.1', 'WP_001034726.1', 'WP_000162204.1', 'WP_258411361.1', 'WP_001034760.1', 'WP_023914193.1', 'WP_001034758.1', 'WP_250755303.1', 'WP_124780684.1', 'WP_000037512.1', 'WP_252570644.1', 'WP_117222164.1', 'WP_000162206.1', 'WP_000162187.1', 'WP_000162196.1', 'WP_001034762.1', 'WP_054189892.1', 'WP_000162188.1', 'WP_103188609.1', 'W…
249	['WP_001125015.1']
250	['WP_001146762.1', 'WP_001146763.1', 'WP_250743158.1', 'WP_111762685.1']
251	['WP_001146763.1', 'WP_001146762.1', 'WP_250743158.1', 'WP_111762685.1']
252	['WP_001188074.1']
253	['WP_001190829.1']
254	['WP_001205076.1', 'WP_001205067.1', 'WP_001205079.1', 'WP_266050374.1', 'WP_138384062.1', 'WP_252078550.1', 'WP_235854107.1', 'WP_001670185.1', 'WP_061736994.1', 'WP_001641682.1', 'WP_031877031.1', 'WP_024937040.1', 'WP_147712717.1', 'WP_180991808.1', 'WP_258027557.1']
255	['WP_001205070.1', 'WP_001205072.1', 'WP_033854717.1', 'WP_031824355.1', 'WP_229375415.1', 'WP_138384062.1', 'WP_252078550.1', 'WP_235854107.1', 'WP_001670185.1', 'WP_061736994.1', 'WP_001641682.1', 'WP_031877031.1', 'WP_024937040.1', 'WP_147712717.1', 'WP_180991808.1', 'WP_258027557.1']
256	['WP_138384062.1', 'WP_252078550.1', 'WP_235854107.1', 'WP_001670185.1', 'WP_061736994.1', 'WP_001641682.1', 'WP_031877031.1', 'WP_024937040.1', 'WP_147712717.1', 'WP_180991808.1', 'WP_258027557.1']
257	['WP_001205072.1', 'WP_001205070.1', 'WP_031824355.1', 'WP_033854717.1', 'WP_229375415.1', 'WP_138384062.1', 'WP_252078550.1', 'WP_235854107.1', 'WP_001670185.1', 'WP_061736994.1', 'WP_001641682.1', 'WP_031877031.1', 'WP_024937040.1', 'WP_147712717.1', 'WP_180991808.1', 'WP_258027557.1']
258	['WP_001205076.1', 'WP_001205079.1', 'WP_001205067.1', 'WP_266050374.1', 'WP_138384062.1', 'WP_252078550.1', 'WP_235854107.1', 'WP_001670185.1', 'WP_061736994.1', 'WP_001641682.1', 'WP_031877031.1', 'WP_024937040.1', 'WP_147712717.1', 'WP_180991808.1', 'WP_258027557.1']
259	['WP_001205076.1', 'WP_001205079.1', 'WP_001205067.1', 'WP_266050374.1', 'WP_138384062.1', 'WP_252078550.1', 'WP_235854107.1', 'WP_001670185.1', 'WP_061736994.1', 'WP_001641682.1', 'WP_031877031.1', 'WP_024937040.1', 'WP_147712717.1', 'WP_180991808.1', 'WP_258027557.1']
260	['WP_001205080.1', 'WP_138384062.1', 'WP_252078550.1', 'WP_235854107.1', 'WP_001670185.1', 'WP_061736994.1', 'WP_001641682.1', 'WP_031877031.1', 'WP_024937040.1', 'WP_147712717.1', 'WP_180991808.1', 'WP_258027557.1']
261	['WP_001205105.1', 'WP_041496833.1', 'WP_064137517.1', 'WP_001205080.1', 'WP_258026795.1', 'WP_208163292.1', 'WP_254241344.1', 'WP_138384062.1', 'WP_252078550.1', 'WP_235854107.1', 'WP_001670185.1', 'WP_061736994.1', 'WP_001641682.1', 'WP_024937040.1', 'WP_031877031.1', 'WP_147712717.1', 'WP_180991808.1', 'WP_258027557.1']
262	['WP_001205070.1', 'WP_001205072.1', 'WP_031824355.1', 'WP_033854717.1', 'WP_229375415.1', 'WP_208163292.1', 'WP_254241344.1', 'WP_138384062.1', 'WP_252078550.1', 'WP_235854107.1', 'WP_001670185.1', 'WP_061736994.1', 'WP_001641682.1', 'WP_024937040.1', 'WP_031877031.1', 'WP_147712717.1', 'WP_180991808.1', 'WP_258027557.1']
263	['WP_001224379.1']
264	['WP_001282074.1']
265	['WP_000581906.1', 'WP_001549768.1', 'WP_020978357.1', 'WP_031766280.1', 'WP_000972280.1', 'WP_044291096.1', 'WP_031764838.1', 'WP_001792494.1', 'WP_238513610.1', 'WP_069994742.1', 'WP_277715902.1', 'WP_001573692.1', 'WP_001579824.1', 'WP_301554082.1', 'WP_025174421.1', 'WP_031766890.1', 'WP_070031071.1', 'WP_103188606.1', 'WP_001826866.1', 'WP_160194588.1', 'WP_078090620.1', 'WP_047211511.1', 'W…
266	['WP_000217713.1', 'WP_000217724.1', 'WP_000217723.1', 'WP_000217714.1', 'WP_000217719.1', 'WP_281229526.1', 'WP_023914209.1', 'WP_000217716.1', 'WP_000154470.1', 'WP_000217712.1', 'WP_000217720.1', 'WP_063651179.1', 'WP_001573690.1', 'WP_258415106.1', 'WP_000217725.1', 'WP_000217710.1', 'WP_054189884.1', 'WP_111762692.1', 'WP_001804023.1', 'WP_046597280.1', 'WP_258411369.1', 'WP_252570639.1']
267	['WP_000581906.1', 'WP_001549768.1', 'WP_031766280.1', 'WP_020978357.1', 'WP_000972280.1', 'WP_044291096.1', 'WP_031764838.1', 'WP_238513610.1', 'WP_069994742.1', 'WP_001792494.1', 'WP_001573692.1', 'WP_277715902.1', 'WP_025174421.1', 'WP_031766890.1', 'WP_070031071.1', 'WP_001579824.1', 'WP_301554082.1', 'WP_160194588.1', 'WP_103188606.1', 'WP_001826866.1', 'WP_289622956.1', 'WP_078090620.1', 'W…
268	['WP_000581906.1', 'WP_031766280.1', 'WP_000972280.1', 'WP_031764838.1', 'WP_238513610.1', 'WP_001549768.1', 'WP_001792494.1', 'WP_069994742.1', 'WP_020978357.1', 'WP_031766890.1', 'WP_044291096.1', 'WP_070031071.1', 'WP_103188606.1', 'WP_160194588.1', 'WP_001826866.1', 'WP_078090620.1', 'WP_277715902.1', 'WP_000581904.1', 'WP_124780682.1', 'WP_001573692.1', 'WP_190284997.1', 'WP_111762835.1', 'W…
269	['WP_000581906.1', 'WP_001549768.1', 'WP_020978357.1', 'WP_031766280.1', 'WP_000972280.1', 'WP_044291096.1', 'WP_031764838.1', 'WP_001792494.1', 'WP_238513610.1', 'WP_069994742.1', 'WP_277715902.1', 'WP_001573692.1', 'WP_001579824.1', 'WP_301554082.1', 'WP_025174421.1', 'WP_031766890.1', 'WP_070031071.1', 'WP_103188606.1', 'WP_078090620.1', 'WP_001826866.1', 'WP_160194588.1', 'WP_047211511.1', 'W…
270	['WP_001598130.1', 'WP_064281218.1', 'WP_000841404.1', 'WP_154271026.1', 'WP_001600806.1', 'WP_000841407.1', 'WP_156675484.1', 'WP_000841408.1', 'WP_153906588.1', 'WP_123089294.1', 'WP_072529057.1', 'WP_160194591.1', 'WP_061811741.1', 'WP_000841390.1', 'WP_117200913.1', 'WP_181188057.1', 'WP_000841391.1', 'WP_000841410.1', 'WP_043054971.1', 'WP_111035279.1', 'WP_031900395.1', 'WP_043854593.1', 'W…
271	['WP_001599349.1', 'WP_000386364.1', 'WP_000386367.1', 'WP_001792489.1', 'WP_111079732.1', 'WP_031870605.1', 'WP_281262928.1', 'WP_209206917.1', 'WP_000386370.1', 'WP_049882141.1', 'WP_258411374.1', 'WP_269781691.1', 'WP_000998872.1', 'WP_117232308.1', 'WP_053038782.1', 'WP_283512301.1', 'WP_000359185.1', 'WP_258411373.1']
272	['WP_001598130.1', 'WP_064281218.1', 'WP_000841404.1', 'WP_154271026.1', 'WP_001600806.1', 'WP_000841407.1', 'WP_156675484.1', 'WP_000841408.1', 'WP_153906588.1', 'WP_123089294.1', 'WP_072529057.1', 'WP_160194591.1', 'WP_061811741.1', 'WP_000841390.1', 'WP_117200913.1', 'WP_181188057.1', 'WP_000841391.1', 'WP_000841410.1', 'WP_043054971.1', 'WP_111035279.1', 'WP_031900395.1', 'WP_043854593.1', 'W…
273	['WP_001621913.1', 'WP_001798816.1']
274	['WP_000794607.1', 'WP_001632123.1', 'WP_154271344.1', 'WP_156668051.1', 'WP_063124931.1', 'WP_160194592.1', 'WP_031764645.1', 'WP_203610729.1', 'WP_061652143.1', 'WP_223224915.1', 'WP_218116522.1', 'WP_101305160.1', 'WP_001633997.1', 'WP_281262931.1', 'WP_000794648.1', 'WP_271287671.1', 'WP_117232309.1', 'WP_117221031.1', 'WP_209197490.1', 'WP_181188056.1', 'WP_181444842.1', 'WP_198421970.1', 'W…
275	['WP_001633995.1', 'WP_141767067.1', 'WP_252081597.1', 'WP_044026055.1', 'WP_031877029.1', 'WP_000581913.1', 'WP_103148848.1', 'WP_103188606.1', 'WP_111021940.1', 'WP_001826866.1', 'WP_238613997.1', 'WP_000581904.1', 'WP_117198776.1', 'WP_234726242.1', 'WP_057521600.1', 'WP_072497460.1', 'WP_044291092.1', 'WP_000581890.1', 'WP_208163286.1', 'WP_111076624.1', 'WP_000581892.1', 'WP_050960464.1', 'W…
276	['WP_001633997.1', 'WP_000794648.1', 'WP_271287671.1', 'WP_117232309.1', 'WP_209197490.1', 'WP_181188056.1', 'WP_000794647.1', 'WP_103147587.1', 'WP_031871688.1', 'WP_223224915.1', 'WP_218116522.1', 'WP_284697320.1', 'WP_262522451.1', 'WP_258411376.1', 'WP_072361969.1', 'WP_150088043.1', 'WP_284696991.1', 'WP_044291111.1', 'WP_043054972.1', 'WP_070001240.1', 'WP_253900787.1', 'WP_000794579.1', 'W…
277	['WP_001641682.1', 'WP_061736994.1', 'WP_001670185.1', 'WP_235854107.1', 'WP_049286609.1', 'WP_111149912.1', 'WP_217175413.1', 'WP_024937040.1', 'WP_031877031.1', 'WP_147712717.1', 'WP_086032667.1', 'WP_266050373.1', 'WP_061869760.1', 'WP_078368310.1', 'WP_251640066.1', 'WP_223874962.1', 'WP_044291109.1', 'WP_045176588.1', 'WP_000794648.1', 'WP_117232309.1', 'WP_181188056.1', 'WP_271287671.1', 'W…
278	['WP_000581906.1', 'WP_031766280.1', 'WP_000972280.1', 'WP_031764838.1', 'WP_238513610.1', 'WP_069994742.1', 'WP_001549768.1', 'WP_001792494.1', 'WP_020978357.1', 'WP_031766890.1', 'WP_070031071.1', 'WP_044291096.1', 'WP_103188606.1', 'WP_001826866.1', 'WP_160194588.1', 'WP_078090620.1', 'WP_000581904.1', 'WP_277715902.1', 'WP_001573692.1', 'WP_025174421.1', 'WP_111762835.1', 'WP_124780682.1', 'W…
279	['WP_001670185.1', 'WP_235854107.1', 'WP_049286609.1', 'WP_111149912.1', 'WP_061736994.1', 'WP_217175413.1', 'WP_001641682.1', 'WP_024937040.1', 'WP_031877031.1', 'WP_147712717.1', 'WP_258026795.1', 'WP_078368310.1', 'WP_086032667.1', 'WP_223874962.1', 'WP_266050373.1', 'WP_061869760.1', 'WP_072361966.1', 'WP_258411375.1', 'WP_072361969.1', 'WP_000794648.1', 'WP_117232309.1', 'WP_181188056.1', 'W…
280	['WP_001790144.1', 'WP_111125667.1', 'WP_042852824.1', 'WP_049280528.1', 'WP_044291089.1', 'WP_078064636.1', 'WP_046594639.1', 'WP_031788452.1', 'WP_031785466.1', 'WP_042901927.1', 'WP_044026054.1']
281	['WP_001790696.1']
282	['WP_001791851.1', 'WP_020978354.1', 'WP_031874986.1', 'WP_044291086.1', 'WP_031927316.1', 'WP_252570642.1']
283	['WP_001792001.1', 'WP_261006404.1']
284	['WP_001792489.1', 'WP_000386364.1', 'WP_000386367.1', 'WP_281262928.1', 'WP_111079732.1', 'WP_031870605.1', 'WP_209206917.1', 'WP_000386370.1', 'WP_001599349.1', 'WP_049882141.1', 'WP_258411374.1', 'WP_269781691.1', 'WP_000998872.1', 'WP_117232308.1', 'WP_053038782.1', 'WP_283512301.1', 'WP_000359185.1', 'WP_258411373.1']
285	['WP_078368555.1', 'WP_001835549.1', 'WP_001792493.1', 'WP_072361953.1', 'WP_103188604.1', 'WP_111055866.1', 'WP_111124607.1', 'WP_075339662.1', 'WP_078371740.1', 'WP_078064532.1', 'WP_001793319.1', 'WP_111762691.1', 'WP_103148850.1', 'WP_124780667.1', 'WP_190284995.1', 'WP_078091754.1', 'WP_078055803.1', 'WP_217175410.1', 'WP_258411368.1', 'WP_148843535.1', 'WP_078103770.1', 'WP_001798811.1', 'W…
286	['WP_000581906.1', 'WP_031766280.1', 'WP_000972280.1', 'WP_031764838.1', 'WP_238513610.1', 'WP_001549768.1', 'WP_001792494.1', 'WP_020978357.1', 'WP_069994742.1', 'WP_044291096.1', 'WP_031766890.1', 'WP_070031071.1', 'WP_103188606.1', 'WP_001826866.1', 'WP_160194588.1', 'WP_078090620.1', 'WP_277715902.1', 'WP_000581904.1', 'WP_001573692.1', 'WP_001579824.1', 'WP_123118293.1', 'WP_301554082.1', 'W…
287	['WP_078368555.1', 'WP_001835549.1', 'WP_103188604.1', 'WP_072361953.1', 'WP_001793319.1', 'WP_111055866.1', 'WP_001792493.1', 'WP_111124607.1', 'WP_075339662.1', 'WP_078371740.1', 'WP_078064532.1', 'WP_111762691.1', 'WP_103148850.1', 'WP_124780667.1', 'WP_190284995.1', 'WP_078091754.1', 'WP_078055803.1', 'WP_217175410.1', 'WP_258411368.1', 'WP_148843535.1', 'WP_078103770.1', 'WP_001798811.1', 'W…
288	['WP_217175411.1', 'WP_010956661.1', 'WP_078065511.1', 'WP_001795286.1', 'WP_072361956.1', 'WP_078066297.1', 'WP_072398205.1']
289	['WP_000581906.1', 'WP_001549768.1', 'WP_031766280.1', 'WP_020978357.1', 'WP_000972280.1', 'WP_044291096.1', 'WP_031764838.1', 'WP_238513610.1', 'WP_001792494.1', 'WP_069994742.1', 'WP_277715902.1', 'WP_001573692.1', 'WP_025174421.1', 'WP_001579824.1', 'WP_301554082.1', 'WP_070031071.1', 'WP_031766890.1', 'WP_103188606.1', 'WP_001826866.1', 'WP_160194588.1', 'WP_078090620.1', 'WP_047211511.1', 'W…
290	['WP_000581906.1', 'WP_001549768.1', 'WP_070031071.1', 'WP_001826866.1', 'WP_031766890.1', 'WP_020978357.1', 'WP_031766280.1', 'WP_000581904.1', 'WP_103188606.1', 'WP_000972280.1', 'WP_044291096.1', 'WP_124780682.1', 'WP_031764838.1', 'WP_069994742.1', 'WP_001792494.1', 'WP_238513610.1', 'WP_117198776.1', 'WP_289622956.1', 'WP_190284997.1', 'WP_277715902.1', 'WP_001573692.1', 'WP_238613997.1', 'W…
291	['WP_078368555.1', 'WP_001835549.1', 'WP_072361953.1', 'WP_103188604.1', 'WP_001792493.1', 'WP_111055866.1', 'WP_111124607.1', 'WP_075339662.1', 'WP_078371740.1', 'WP_078064532.1', 'WP_001793319.1', 'WP_111762691.1', 'WP_103148850.1', 'WP_124780667.1', 'WP_190284995.1', 'WP_078091754.1', 'WP_078055803.1', 'WP_001798811.1', 'WP_217175410.1', 'WP_258411368.1', 'WP_148843535.1', 'WP_078103770.1', 'W…
292	['WP_001798816.1', 'WP_001621913.1']
293	['WP_078368555.1', 'WP_001835549.1', 'WP_072361953.1', 'WP_103188604.1', 'WP_001792493.1', 'WP_111055866.1', 'WP_111124607.1', 'WP_075339662.1', 'WP_078371740.1', 'WP_078064532.1', 'WP_001793319.1', 'WP_111762691.1', 'WP_103148850.1', 'WP_124780667.1', 'WP_190284995.1', 'WP_078091754.1', 'WP_078055803.1', 'WP_001798811.1', 'WP_217175410.1', 'WP_258411368.1', 'WP_148843535.1', 'WP_078103770.1', 'W…
294	['WP_001804012.1']
295	['WP_000217724.1', 'WP_000217713.1', 'WP_000217723.1', 'WP_000217714.1', 'WP_000217719.1', 'WP_281229526.1', 'WP_023914209.1', 'WP_000217716.1', 'WP_063651179.1', 'WP_000217712.1', 'WP_000154470.1', 'WP_000217720.1', 'WP_001573690.1', 'WP_000217725.1', 'WP_258415106.1', 'WP_111762692.1', 'WP_000217710.1', 'WP_054189884.1', 'WP_001804023.1', 'WP_046597280.1', 'WP_258411369.1', 'WP_252570639.1']
296	['WP_001807001.1', 'WP_043854746.1', 'WP_000375616.1']
297	['WP_000966095.1', 'WP_103188603.1', 'WP_250755301.1', 'WP_001813105.1', 'WP_031877030.1', 'WP_217175412.1', 'WP_000966094.1', 'WP_000966101.1', 'WP_000966092.1', 'WP_023914211.1', 'WP_072361959.1', 'WP_277715858.1', 'WP_031893587.1', 'WP_209206868.1', 'WP_000966091.1', 'WP_117232307.1']
298	['WP_001826866.1', 'WP_070031071.1', 'WP_000581904.1', 'WP_103188606.1', 'WP_031766890.1', 'WP_117198776.1', 'WP_238613997.1', 'WP_234726242.1', 'WP_190284997.1', 'WP_124780682.1', 'WP_103148848.1', 'WP_000581913.1', 'WP_149894417.1', 'WP_111021940.1', 'WP_072497460.1', 'WP_050960464.1', 'WP_000581906.1', 'WP_000581892.1', 'WP_044291092.1', 'WP_258415103.1', 'WP_163998788.1', 'WP_050974438.1', 'W…
299	['WP_078368555.1', 'WP_001835549.1', 'WP_103188604.1', 'WP_072361953.1', 'WP_111124607.1', 'WP_111055866.1', 'WP_075339662.1', 'WP_001792493.1', 'WP_078371740.1', 'WP_078064532.1', 'WP_001793319.1', 'WP_111762691.1', 'WP_103148850.1', 'WP_190284995.1', 'WP_078091754.1', 'WP_124780667.1', 'WP_078055803.1', 'WP_217175410.1', 'WP_258411368.1', 'WP_148843535.1', 'WP_078103770.1', 'WP_001798811.1', 'W…
300	['WP_103148847.1', 'WP_001034772.1', 'WP_044291083.1', 'WP_000162204.1', 'WP_001034760.1', 'WP_000162193.1', 'WP_001034726.1', 'WP_258411361.1', 'WP_250755303.1', 'WP_023914193.1', 'WP_124780684.1', 'WP_001034758.1', 'WP_252570644.1', 'WP_000162187.1', 'WP_000037512.1', 'WP_000162196.1', 'WP_117222164.1', 'WP_054189892.1', 'WP_000162206.1', 'WP_000162188.1', 'WP_001034762.1', 'WP_001034766.1', 'W…
301	['WP_217175411.1', 'WP_010956661.1', 'WP_078065511.1', 'WP_001795286.1', 'WP_072361956.1', 'WP_078066297.1', 'WP_072398205.1']
302	['WP_072508974.1', 'WP_000521958.1', 'WP_094979423.1', 'WP_111125665.1', 'WP_061824089.1', 'WP_000521959.1', 'WP_031928792.1', 'WP_045177706.1', 'WP_069308586.1', 'WP_014532696.1', 'WP_172452308.1', 'WP_000270266.1']
303	['WP_000481425.1', 'WP_000481410.1', 'WP_000481415.1', 'WP_000481427.1', 'WP_063124933.1', 'WP_000481419.1', 'WP_156675485.1', 'WP_217175415.1', 'WP_000481414.1', 'WP_000481429.1', 'WP_000481409.1', 'WP_061822234.1', 'WP_016170435.1', 'WP_117232310.1', 'WP_000481431.1', 'WP_065317259.1', 'WP_000481405.1', 'WP_070003365.1', 'WP_117200915.1', 'WP_000481408.1', 'WP_124780101.1', 'WP_000481418.1', 'W…
304	['WP_001791851.1', 'WP_020978354.1', 'WP_031874986.1', 'WP_044291086.1', 'WP_031927316.1', 'WP_252570642.1']
305	['WP_000581906.1', 'WP_001549768.1', 'WP_020978357.1', 'WP_031766280.1', 'WP_000972280.1', 'WP_044291096.1', 'WP_031764838.1', 'WP_001792494.1', 'WP_238513610.1', 'WP_069994742.1', 'WP_277715902.1', 'WP_001573692.1', 'WP_001579824.1', 'WP_301554082.1', 'WP_025174421.1', 'WP_031766890.1', 'WP_070031071.1', 'WP_103188606.1', 'WP_001826866.1', 'WP_078090620.1', 'WP_160194588.1', 'WP_047211511.1', 'W…
306	['WP_000162193.1', 'WP_258411361.1', 'WP_023914193.1', 'WP_000037512.1', 'WP_117222164.1', 'WP_000162206.1', 'WP_001034762.1', 'WP_001034766.1', 'WP_103188609.1', 'WP_000037433.1', 'WP_103148847.1', 'WP_001034772.1', 'WP_044291083.1', 'WP_262522448.1', 'WP_001034774.1', 'WP_000162204.1', 'WP_000162199.1', 'WP_001034760.1', 'WP_031766278.1', 'WP_000037437.1', 'WP_000038224.1', 'WP_001034726.1', 'W…
307	['WP_000217462.1', 'WP_103188607.1', 'WP_031586057.1', 'WP_000217466.1', 'WP_000217469.1', 'WP_023914194.1', 'WP_000217459.1', 'WP_000217472.1', 'WP_000217468.1', 'WP_000217450.1', 'WP_000217470.1', 'WP_000217452.1', 'WP_043054965.1', 'WP_000217460.1', 'WP_252570643.1', 'WP_000217456.1', 'WP_072361947.1', 'WP_138293548.1', 'WP_000217473.1', 'WP_054189891.1', 'WP_111036955.1', 'WP_000217458.1', 'W…
308	['WP_000581906.1', 'WP_031766280.1', 'WP_070031071.1', 'WP_031766890.1', 'WP_000972280.1', 'WP_001826866.1', 'WP_103188606.1', 'WP_000581904.1', 'WP_031764838.1', 'WP_069994742.1', 'WP_238513610.1', 'WP_001549768.1', 'WP_001792494.1', 'WP_124780682.1', 'WP_020978357.1', 'WP_190284997.1', 'WP_000581888.1', 'WP_117198776.1', 'WP_044291096.1', 'WP_160194588.1', 'WP_289622956.1', 'WP_238613997.1', 'W…
309	['WP_023914200.1', 'WP_000495498.1', 'WP_000495501.1', 'WP_000495500.1', 'WP_031868942.1', 'WP_098686287.1', 'WP_244799966.1', 'WP_000493748.1', 'WP_258411363.1', 'WP_000493747.1', 'WP_000493750.1']
310	['WP_001044255.1', 'WP_031824856.1', 'WP_123874332.1', 'WP_065200856.1', 'WP_001044257.1', 'WP_031870603.1', 'WP_023914202.1', 'WP_209206870.1', 'WP_031874988.1', 'WP_124780678.1', 'WP_000056386.1', 'WP_000978018.1', 'WP_111079730.1', 'WP_054189889.1', 'WP_111009853.1', 'WP_258411364.1', 'WP_000239216.1', 'WP_000940562.1']
311	['WP_000581906.1', 'WP_031766280.1', 'WP_000972280.1', 'WP_031764838.1', 'WP_238513610.1', 'WP_001549768.1', 'WP_001792494.1', 'WP_069994742.1', 'WP_020978357.1', 'WP_031766890.1', 'WP_070031071.1', 'WP_044291096.1', 'WP_103188606.1', 'WP_001826866.1', 'WP_160194588.1', 'WP_078090620.1', 'WP_000581904.1', 'WP_277715902.1', 'WP_001573692.1', 'WP_124780682.1', 'WP_190284997.1', 'WP_025174421.1', 'W…
312	['WP_234726242.1', 'WP_111021940.1', 'WP_000972649.1', 'WP_000581910.1', 'WP_023914206.1', 'WP_274608432.1', 'WP_031929674.1', 'WP_000581906.1', 'WP_001549768.1', 'WP_020978357.1', 'WP_044291096.1', 'WP_069994742.1', 'WP_001792494.1', 'WP_031766280.1', 'WP_001573692.1', 'WP_277715902.1', 'WP_025174421.1', 'WP_000972280.1', 'WP_258411366.1', 'WP_070031071.1', 'WP_001579824.1', 'WP_301554082.1', 'W…
313	['WP_000217713.1', 'WP_000217724.1', 'WP_000217714.1', 'WP_000217723.1', 'WP_023914209.1', 'WP_000217719.1', 'WP_281229526.1', 'WP_000217716.1', 'WP_000154470.1', 'WP_000217712.1', 'WP_063651179.1', 'WP_000217720.1', 'WP_001573690.1', 'WP_258415106.1', 'WP_000217725.1', 'WP_000217710.1', 'WP_054189884.1', 'WP_111762692.1', 'WP_001804023.1', 'WP_046597280.1', 'WP_258411369.1', 'WP_252570639.1']
314	['WP_000966095.1', 'WP_103188603.1', 'WP_250755301.1', 'WP_001813105.1', 'WP_031877030.1', 'WP_217175412.1', 'WP_000966094.1', 'WP_000966092.1', 'WP_000966101.1', 'WP_023914211.1', 'WP_072361959.1', 'WP_209206868.1', 'WP_031893587.1', 'WP_277715858.1', 'WP_000966091.1', 'WP_117232307.1']
315	['WP_000586380.1', 'WP_023914237.1', 'WP_124780093.1', 'WP_252570169.1', 'WP_054190001.1', 'WP_111762698.1', 'WP_000586377.1']
316	['WP_001205067.1', 'WP_001205079.1', 'WP_001205076.1', 'WP_266050374.1', 'WP_061837119.1', 'WP_024928072.1', 'WP_072419934.1', 'WP_141773230.1', 'WP_258026795.1', 'WP_162697932.1', 'WP_208163292.1', 'WP_254241344.1', 'WP_138384062.1', 'WP_252078550.1', 'WP_235854107.1', 'WP_001670185.1', 'WP_061736994.1', 'WP_001641682.1', 'WP_024937040.1', 'WP_031877031.1', 'WP_147712717.1', 'WP_180991808.1', 'W…
317	['WP_238610499.1', 'WP_024937040.1', 'WP_001641682.1', 'WP_001670185.1', 'WP_061736994.1', 'WP_235854107.1', 'WP_031877031.1', 'WP_049286609.1', 'WP_111149912.1', 'WP_217175413.1', 'WP_147712717.1', 'WP_266050373.1', 'WP_251640066.1', 'WP_078368310.1', 'WP_223874962.1', 'WP_229375422.1', 'WP_086032667.1', 'WP_031871688.1', 'WP_044291111.1', 'WP_086203181.1', 'WP_253900787.1', 'WP_262522451.1', 'W…
318	['WP_000581906.1', 'WP_070031071.1', 'WP_031766890.1', 'WP_031766280.1', 'WP_001826866.1', 'WP_000972280.1', 'WP_000581904.1', 'WP_103188606.1', 'WP_124780682.1', 'WP_031764838.1', 'WP_238513610.1', 'WP_069994742.1', 'WP_001549768.1', 'WP_001792494.1', 'WP_190284997.1', 'WP_020978357.1', 'WP_117198776.1', 'WP_000581888.1', 'WP_238613997.1', 'WP_258415103.1', 'WP_044291096.1', 'WP_160194588.1', 'W…
319	['WP_000581906.1', 'WP_001549768.1', 'WP_031766280.1', 'WP_020978357.1', 'WP_000972280.1', 'WP_031764838.1', 'WP_044291096.1', 'WP_238513610.1', 'WP_069994742.1', 'WP_001792494.1', 'WP_001573692.1', 'WP_025174421.1', 'WP_277715902.1', 'WP_070031071.1', 'WP_031766890.1', 'WP_001579824.1', 'WP_301554082.1', 'WP_160194588.1', 'WP_103188606.1', 'WP_001826866.1', 'WP_078090620.1', 'WP_289622956.1', 'W…
320	['WP_000581906.1', 'WP_070031071.1', 'WP_031766280.1', 'WP_001549768.1', 'WP_001792494.1', 'WP_001826866.1', 'WP_020978357.1', 'WP_000581904.1', 'WP_000972280.1', 'WP_069994742.1', 'WP_103188606.1', 'WP_031766890.1', 'WP_031764838.1', 'WP_044291096.1', 'WP_238513610.1', 'WP_117198776.1', 'WP_160194588.1', 'WP_078090620.1', 'WP_124780682.1', 'WP_277715902.1', 'WP_289622956.1', 'WP_238613997.1', 'W…
321	['WP_138384062.1', 'WP_252078550.1', 'WP_235854107.1', 'WP_001670185.1', 'WP_061736994.1', 'WP_001641682.1', 'WP_031877031.1', 'WP_024937040.1', 'WP_147712717.1', 'WP_180991808.1', 'WP_258027557.1']
322	['WP_001205080.1', 'WP_064137517.1', 'WP_001205105.1', 'WP_041496833.1', 'WP_208163292.1', 'WP_254241344.1', 'WP_138384062.1', 'WP_252078550.1', 'WP_049286609.1', 'WP_111149912.1', 'WP_217175413.1', 'WP_235854107.1', 'WP_001670185.1', 'WP_061736994.1', 'WP_001641682.1', 'WP_024937040.1', 'WP_031877031.1', 'WP_147712717.1', 'WP_258026795.1', 'WP_061869760.1', 'WP_086032667.1', 'WP_266050373.1', 'W…
323	['WP_000581906.1', 'WP_001549768.1', 'WP_020978357.1', 'WP_070031071.1', 'WP_044291096.1', 'WP_031766280.1', 'WP_289622956.1', 'WP_001826866.1', 'WP_069994742.1', 'WP_001792494.1', 'WP_000972280.1', 'WP_000581904.1', 'WP_103188606.1', 'WP_001573692.1', 'WP_031766890.1', 'WP_277715902.1', 'WP_025174421.1', 'WP_031764838.1', 'WP_001579824.1', 'WP_238513610.1', 'WP_301554082.1', 'WP_029754190.1', 'W…
324	['WP_000678764.1', 'WP_000678765.1', 'WP_000678768.1', 'WP_000678763.1', 'WP_029754278.1', 'WP_000678769.1', 'WP_099596613.1', 'WP_064129882.1', 'WP_238513613.1', 'WP_250743165.1', 'WP_043054970.1']
325	['WP_000217462.1', 'WP_103188607.1', 'WP_031586057.1', 'WP_000217466.1', 'WP_000217469.1', 'WP_000217459.1', 'WP_000217472.1', 'WP_023914194.1', 'WP_000217468.1', 'WP_000217450.1', 'WP_000217470.1', 'WP_000217452.1', 'WP_043054965.1', 'WP_252570643.1', 'WP_000217460.1', 'WP_000217456.1', 'WP_072361947.1', 'WP_138293548.1', 'WP_000217473.1', 'WP_054189891.1', 'WP_111036955.1', 'WP_000217458.1', 'W…
326	['WP_031766890.1', 'WP_070031071.1', 'WP_001826866.1', 'WP_190284997.1', 'WP_000581904.1', 'WP_103188606.1', 'WP_124780682.1', 'WP_258415103.1', 'WP_117198776.1', 'WP_000972290.1', 'WP_000972286.1', 'WP_072497460.1', 'WP_050960464.1', 'WP_238613997.1', 'WP_000581892.1', 'WP_117221033.1', 'WP_044291092.1', 'WP_049307687.1', 'WP_050974438.1', 'WP_149894417.1', 'WP_031921896.1', 'WP_111076624.1', 'W…
327	['WP_031764645.1', 'WP_203610729.1', 'WP_061652143.1', 'WP_223224915.1', 'WP_218116522.1', 'WP_001633997.1', 'WP_000794648.1', 'WP_271287671.1', 'WP_117232309.1', 'WP_209197490.1', 'WP_181188056.1', 'WP_000794647.1', 'WP_103147587.1', 'WP_281262931.1', 'WP_117221031.1', 'WP_229375422.1', 'WP_000794621.1', 'WP_258410247.1', 'WP_031871688.1', 'WP_000794618.1', 'WP_284697320.1', 'WP_262522451.1', 'W…
328	['WP_031766280.1', 'WP_000581906.1', 'WP_000972280.1', 'WP_031764838.1', 'WP_238513610.1', 'WP_069994742.1', 'WP_001549768.1', 'WP_001792494.1', 'WP_020978357.1', 'WP_031766890.1', 'WP_070031071.1', 'WP_044291096.1', 'WP_103188606.1', 'WP_160194588.1', 'WP_001826866.1', 'WP_078090620.1', 'WP_000581904.1', 'WP_190284997.1', 'WP_001573692.1', 'WP_277715902.1', 'WP_124780682.1', 'WP_111762835.1', 'W…
329	['WP_000162193.1', 'WP_258411361.1', 'WP_023914193.1', 'WP_000037512.1', 'WP_117222164.1', 'WP_000162206.1', 'WP_001034766.1', 'WP_001034762.1', 'WP_103188609.1', 'WP_000037433.1', 'WP_103148847.1', 'WP_001034772.1', 'WP_044291083.1', 'WP_262522448.1', 'WP_001034774.1', 'WP_000162204.1', 'WP_000162199.1', 'WP_001034760.1', 'WP_031766278.1', 'WP_000037437.1', 'WP_000038224.1', 'WP_001034726.1', 'W…
330	['WP_031766280.1', 'WP_000581906.1', 'WP_000972280.1', 'WP_031764838.1', 'WP_238513610.1', 'WP_069994742.1', 'WP_001549768.1', 'WP_001792494.1', 'WP_031766890.1', 'WP_020978357.1', 'WP_070031071.1', 'WP_044291096.1', 'WP_103188606.1', 'WP_160194588.1', 'WP_001826866.1', 'WP_078090620.1', 'WP_000581904.1', 'WP_190284997.1', 'WP_001573692.1', 'WP_277715902.1', 'WP_124780682.1', 'WP_111762835.1', 'W…
331	['WP_031766890.1', 'WP_070031071.1', 'WP_001826866.1', 'WP_190284997.1', 'WP_000581904.1', 'WP_103188606.1', 'WP_124780682.1', 'WP_258415103.1', 'WP_117198776.1', 'WP_000972290.1', 'WP_000972286.1', 'WP_238613997.1', 'WP_072497460.1', 'WP_050960464.1', 'WP_117221033.1', 'WP_000581892.1', 'WP_049307687.1', 'WP_149894417.1', 'WP_044291092.1', 'WP_031921896.1', 'WP_103148848.1', 'WP_050974438.1', 'W…
332	['WP_001790144.1', 'WP_111125667.1', 'WP_042852824.1', 'WP_049280528.1', 'WP_044291089.1', 'WP_078064636.1', 'WP_031788452.1', 'WP_046594639.1', 'WP_031785466.1', 'WP_042901927.1', 'WP_044026054.1']
333	['WP_000990133.1', 'WP_000990135.1', 'WP_216730720.1', 'WP_000990132.1', 'WP_031785529.1', 'WP_000990137.1', 'WP_194942408.1']
334	['WP_001790144.1', 'WP_111125667.1', 'WP_042852824.1', 'WP_049280528.1', 'WP_044291089.1', 'WP_078064636.1', 'WP_031788452.1', 'WP_046594639.1', 'WP_031785466.1', 'WP_042901927.1', 'WP_044026054.1']
335	['WP_000162193.1', 'WP_258411361.1', 'WP_103148847.1', 'WP_001034772.1', 'WP_023914193.1', 'WP_044291083.1', 'WP_000162204.1', 'WP_001034760.1', 'WP_000037512.1', 'WP_117222164.1', 'WP_001034726.1', 'WP_000162206.1', 'WP_250755303.1', 'WP_124780684.1', 'WP_001034758.1', 'WP_001034762.1', 'WP_252570644.1', 'WP_103188609.1', 'WP_001034766.1', 'WP_000037433.1', 'WP_000162187.1', 'WP_250164332.1', 'W…
336	['WP_031792706.1']
337	['WP_001205072.1', 'WP_001205070.1', 'WP_031824355.1', 'WP_033854717.1', 'WP_229375415.1', 'WP_138384062.1', 'WP_252078550.1', 'WP_235854107.1', 'WP_001670185.1', 'WP_061736994.1', 'WP_001641682.1', 'WP_031877031.1', 'WP_024937040.1', 'WP_147712717.1', 'WP_180991808.1', 'WP_258027557.1']
338	['WP_031766890.1', 'WP_070031071.1', 'WP_001826866.1', 'WP_190284997.1', 'WP_000581904.1', 'WP_103188606.1', 'WP_124780682.1', 'WP_258415103.1', 'WP_117198776.1', 'WP_000972290.1', 'WP_000972286.1', 'WP_072497460.1', 'WP_050960464.1', 'WP_238613997.1', 'WP_000581892.1', 'WP_117221033.1', 'WP_049307687.1', 'WP_044291092.1', 'WP_050974438.1', 'WP_149894417.1', 'WP_031921896.1', 'WP_111076624.1', 'W…
339	['WP_001044255.1', 'WP_031824856.1', 'WP_123874332.1', 'WP_065200856.1', 'WP_001044257.1', 'WP_031870603.1', 'WP_023914202.1', 'WP_209206870.1', 'WP_031874988.1', 'WP_124780678.1', 'WP_000056386.1', 'WP_000978018.1', 'WP_111079730.1', 'WP_054189889.1', 'WP_111009853.1', 'WP_258411364.1', 'WP_000239216.1', 'WP_000940562.1']
340	['WP_000495501.1', 'WP_000495498.1', 'WP_000495500.1', 'WP_031868942.1', 'WP_098686287.1', 'WP_244799966.1', 'WP_023914200.1', 'WP_000493748.1', 'WP_258411363.1', 'WP_000493747.1', 'WP_000493750.1']
341	['WP_031869942.1', 'WP_064281220.1', 'WP_031871688.1', 'WP_001633997.1', 'WP_001632123.1', 'WP_031764645.1', 'WP_000794607.1', 'WP_063124931.1', 'WP_275114050.1', 'WP_223835556.1', 'WP_203610729.1', 'WP_154271344.1', 'WP_156668051.1', 'WP_061869760.1', 'WP_103147587.1', 'WP_000794649.1', 'WP_064131568.1', 'WP_098686288.1', 'WP_111035280.1', 'WP_000794648.1', 'WP_209197490.1', 'WP_271287671.1', 'W…
342	['WP_001044255.1', 'WP_031824856.1', 'WP_123874332.1', 'WP_065200856.1', 'WP_001044257.1', 'WP_031870603.1', 'WP_023914202.1', 'WP_209206870.1', 'WP_031874988.1', 'WP_124780678.1', 'WP_000056386.1', 'WP_000978018.1', 'WP_111079730.1', 'WP_054189889.1', 'WP_111009853.1', 'WP_258411364.1', 'WP_000239216.1', 'WP_000940562.1']
343	['WP_000386364.1', 'WP_000386367.1', 'WP_001792489.1', 'WP_031870605.1', 'WP_111079732.1', 'WP_281262928.1', 'WP_209206917.1', 'WP_000386370.1', 'WP_001599349.1', 'WP_049882141.1', 'WP_258411374.1', 'WP_269781691.1', 'WP_000998872.1', 'WP_117232308.1', 'WP_053038782.1', 'WP_283512301.1', 'WP_000359185.1', 'WP_258411373.1']
344	['WP_031871688.1', 'WP_284696991.1', 'WP_044291111.1', 'WP_070001240.1', 'WP_086203181.1', 'WP_253900787.1', 'WP_043054972.1', 'WP_064281220.1', 'WP_031869942.1', 'WP_252081603.1', 'WP_258415107.1', 'WP_051158661.1', 'WP_071624282.1', 'WP_261921441.1', 'WP_001205108.1', 'WP_162675907.1', 'WP_031900396.1', 'WP_061837119.1', 'WP_072419934.1', 'WP_024928072.1', 'WP_001205105.1', 'WP_064137517.1', 'W…
345	['WP_064137479.1', 'WP_310651171.1', 'WP_001205071.1', 'WP_031874134.1', 'WP_138384062.1', 'WP_252078550.1', 'WP_235854107.1', 'WP_001670185.1', 'WP_061736994.1', 'WP_001641682.1', 'WP_031877031.1', 'WP_024937040.1', 'WP_147712717.1', 'WP_180991808.1', 'WP_258027557.1']
346	['WP_001791851.1', 'WP_031874986.1', 'WP_020978354.1', 'WP_031927316.1', 'WP_044291086.1', 'WP_252570642.1']
347	['WP_001044255.1', 'WP_031824856.1', 'WP_123874332.1', 'WP_065200856.1', 'WP_001044257.1', 'WP_031870603.1', 'WP_023914202.1', 'WP_031874988.1', 'WP_209206870.1', 'WP_124780678.1', 'WP_000056386.1', 'WP_000978018.1', 'WP_111079730.1', 'WP_054189889.1', 'WP_111009853.1', 'WP_258411364.1', 'WP_000239216.1', 'WP_000940562.1']
348	['WP_031766890.1', 'WP_070031071.1', 'WP_001826866.1', 'WP_190284997.1', 'WP_000581904.1', 'WP_103188606.1', 'WP_124780682.1', 'WP_258415103.1', 'WP_117198776.1', 'WP_000972290.1', 'WP_000972286.1', 'WP_072497460.1', 'WP_050960464.1', 'WP_238613997.1', 'WP_000581892.1', 'WP_117221033.1', 'WP_044291092.1', 'WP_049307687.1', 'WP_050974438.1', 'WP_149894417.1', 'WP_031921896.1', 'WP_111076624.1', 'W…
349	['WP_000581906.1', 'WP_031766890.1', 'WP_070031071.1', 'WP_001826866.1', 'WP_031766280.1', 'WP_000581904.1', 'WP_000972280.1', 'WP_103188606.1', 'WP_124780682.1', 'WP_031764838.1', 'WP_238513610.1', 'WP_069994742.1', 'WP_001549768.1', 'WP_001792494.1', 'WP_190284997.1', 'WP_117198776.1', 'WP_020978357.1', 'WP_238613997.1', 'WP_000581888.1', 'WP_258415103.1', 'WP_044291096.1', 'WP_160194588.1', 'W…
350	['WP_000966095.1', 'WP_103188603.1', 'WP_250755301.1', 'WP_031877030.1', 'WP_001813105.1', 'WP_217175412.1', 'WP_000966094.1', 'WP_000966101.1', 'WP_000966092.1', 'WP_023914211.1', 'WP_072361959.1', 'WP_277715858.1', 'WP_031893587.1', 'WP_209206868.1', 'WP_000966091.1', 'WP_117232307.1']
351	['WP_001641682.1', 'WP_061736994.1', 'WP_001670185.1', 'WP_024937040.1', 'WP_235854107.1', 'WP_031877031.1', 'WP_049286609.1', 'WP_111149912.1', 'WP_217175413.1', 'WP_147712717.1', 'WP_266050373.1', 'WP_061869760.1', 'WP_251640066.1', 'WP_086032667.1', 'WP_078368310.1', 'WP_223874962.1', 'WP_229375422.1', 'WP_284696991.1', 'WP_044291111.1', 'WP_086203181.1', 'WP_000841431.1', 'WP_148843536.1', 'W…
352	['WP_103188603.1', 'WP_000966095.1', 'WP_250755301.1', 'WP_001813105.1', 'WP_031877030.1', 'WP_217175412.1', 'WP_000966092.1', 'WP_000966094.1', 'WP_000966101.1', 'WP_023914211.1', 'WP_031893587.1', 'WP_072361959.1', 'WP_277715858.1', 'WP_209206868.1', 'WP_000966091.1', 'WP_117232307.1']
353	['WP_031900029.1', 'WP_251640066.1', 'WP_223874962.1', 'WP_266050373.1', 'WP_078368310.1', 'WP_086032667.1', 'WP_086153021.1', 'WP_072361966.1', 'WP_284696807.1', 'WP_000841431.1', 'WP_209206866.1', 'WP_064281218.1', 'WP_148843536.1', 'WP_250164335.1', 'WP_284696991.1', 'WP_160194591.1', 'WP_072361969.1', 'WP_258410247.1', 'WP_229375422.1', 'WP_156675484.1', 'WP_123089294.1', 'WP_000841407.1', 'W…
354	['WP_031766890.1', 'WP_070031071.1', 'WP_001826866.1', 'WP_190284997.1', 'WP_000581904.1', 'WP_103188606.1', 'WP_124780682.1', 'WP_258415103.1', 'WP_117198776.1', 'WP_000972290.1', 'WP_000972286.1', 'WP_072497460.1', 'WP_050960464.1', 'WP_238613997.1', 'WP_000581892.1', 'WP_117221033.1', 'WP_044291092.1', 'WP_049307687.1', 'WP_149894417.1', 'WP_050974438.1', 'WP_031921896.1', 'WP_111076624.1', 'W…
355	['WP_031900395.1', 'WP_045176588.1', 'WP_044291109.1', 'WP_000841432.1', 'WP_043854593.1', 'WP_223874963.1', 'WP_252081602.1', 'WP_258415107.1', 'WP_051158661.1', 'WP_071624282.1', 'WP_261921441.1', 'WP_001205108.1', 'WP_162675907.1', 'WP_031900396.1', 'WP_061837119.1', 'WP_072419934.1', 'WP_024928072.1', 'WP_001205105.1', 'WP_064137517.1', 'WP_041496833.1', 'WP_162665082.1', 'WP_029264607.1', 'W…
356	['WP_001205070.1', 'WP_001205072.1', 'WP_031824355.1', 'WP_033854717.1', 'WP_229375415.1', 'WP_254241344.1', 'WP_138384062.1', 'WP_252078550.1', 'WP_235854107.1', 'WP_001670185.1', 'WP_061736994.1', 'WP_001641682.1', 'WP_024937040.1', 'WP_031877031.1', 'WP_147712717.1', 'WP_180991808.1', 'WP_258027557.1']
357	['WP_031766890.1', 'WP_070031071.1', 'WP_001826866.1', 'WP_000581904.1', 'WP_190284997.1', 'WP_103188606.1', 'WP_258415103.1', 'WP_124780682.1', 'WP_000972290.1', 'WP_117198776.1', 'WP_000972286.1', 'WP_117221033.1', 'WP_238613997.1', 'WP_072497460.1', 'WP_049307687.1', 'WP_050960464.1', 'WP_031921896.1', 'WP_000581892.1', 'WP_044291092.1', 'WP_149894417.1', 'WP_103148848.1', 'WP_050974438.1', 'W…
358	['WP_001791851.1', 'WP_031874986.1', 'WP_031927316.1', 'WP_020978354.1', 'WP_044291086.1', 'WP_252570642.1']
359	['WP_000581906.1', 'WP_031766280.1', 'WP_031766890.1', 'WP_000972280.1', 'WP_070031071.1', 'WP_001826866.1', 'WP_031764838.1', 'WP_000581888.1', 'WP_124780682.1', 'WP_000581904.1', 'WP_238513610.1', 'WP_103188606.1', 'WP_258415103.1', 'WP_190284997.1', 'WP_001549768.1', 'WP_001792494.1', 'WP_069994742.1', 'WP_020978357.1', 'WP_000972290.1', 'WP_000972286.1', 'WP_117198776.1', 'WP_057521600.1', 'W…
360	['WP_000521958.1', 'WP_111125665.1', 'WP_000521959.1', 'WP_061824089.1', 'WP_031928792.1', 'WP_069308586.1', 'WP_045177706.1', 'WP_072508974.1', 'WP_094979423.1', 'WP_172452308.1', 'WP_000270266.1', 'WP_014532696.1']
361	['WP_234726242.1', 'WP_111021940.1', 'WP_000581910.1', 'WP_000972649.1', 'WP_023914206.1', 'WP_031929674.1', 'WP_000581906.1', 'WP_274608432.1', 'WP_069994742.1', 'WP_001549768.1', 'WP_001792494.1', 'WP_031766280.1', 'WP_020978357.1', 'WP_000972280.1', 'WP_258411366.1', 'WP_070031071.1', 'WP_044291096.1', 'WP_031764838.1', 'WP_160194588.1', 'WP_238513610.1', 'WP_103188606.1', 'WP_001826866.1', 'W…
362	['WP_000202039.1', 'WP_000202029.1', 'WP_032099419.1', 'WP_250799151.1', 'WP_117218874.1', 'WP_000202037.1', 'WP_111762684.1', 'WP_054189895.1', 'WP_000202034.1', 'WP_250743155.1', 'WP_103188610.1', 'WP_000202030.1', 'WP_000202044.1', 'WP_209206872.1', 'WP_000202045.1', 'WP_000200987.1', 'WP_061104794.1']
363	['WP_001205070.1', 'WP_001205072.1', 'WP_033854717.1', 'WP_031824355.1', 'WP_229375415.1', 'WP_138384062.1', 'WP_252078550.1', 'WP_235854107.1', 'WP_001670185.1', 'WP_061736994.1', 'WP_001641682.1', 'WP_031877031.1', 'WP_024937040.1', 'WP_147712717.1', 'WP_180991808.1', 'WP_258027557.1']
364	['WP_301553979.1', 'WP_078096805.1', 'WP_020978357.1', 'WP_044291096.1', 'WP_277715902.1', 'WP_001549768.1', 'WP_001792494.1', 'WP_001579824.1', 'WP_123118293.1', 'WP_000972657.1', 'WP_000581923.1', 'WP_149894417.1', 'WP_078090620.1', 'WP_301554082.1', 'WP_047211511.1', 'WP_043054966.1', 'WP_044026055.1', 'WP_250164333.1', 'WP_025173946.1', 'WP_150881761.1', 'WP_111762835.1', 'WP_000581906.1', 'W…
365	['WP_001205105.1', 'WP_041496833.1', 'WP_064137517.1', 'WP_001205080.1', 'WP_258026795.1', 'WP_208163292.1', 'WP_254241344.1', 'WP_138384062.1', 'WP_252078550.1', 'WP_235854107.1', 'WP_001670185.1', 'WP_061736994.1', 'WP_001641682.1', 'WP_024937040.1', 'WP_031877031.1', 'WP_147712717.1', 'WP_180991808.1', 'WP_258027557.1']
366	['WP_001790144.1', 'WP_111125667.1', 'WP_042852824.1', 'WP_049280528.1', 'WP_044291089.1', 'WP_078064636.1', 'WP_031788452.1', 'WP_046594639.1', 'WP_031785466.1', 'WP_042901927.1', 'WP_044026054.1']
367	['WP_001790144.1', 'WP_111125667.1', 'WP_042852824.1', 'WP_049280528.1', 'WP_078064636.1', 'WP_044291089.1', 'WP_031788452.1', 'WP_046594639.1', 'WP_042901927.1', 'WP_044026054.1', 'WP_031785466.1']
368	['WP_000162193.1', 'WP_258411361.1', 'WP_023914193.1', 'WP_000037512.1', 'WP_117222164.1', 'WP_000162206.1', 'WP_103148847.1', 'WP_001034772.1', 'WP_044291083.1', 'WP_001034766.1', 'WP_001034762.1', 'WP_103188609.1', 'WP_000162204.1', 'WP_000037433.1', 'WP_001034774.1', 'WP_001034760.1', 'WP_262522448.1', 'WP_001034726.1', 'WP_000162199.1', 'WP_250755303.1', 'WP_000037437.1', 'WP_031766278.1', 'W…
369	['WP_000217462.1', 'WP_103188607.1', 'WP_031586057.1', 'WP_000217466.1', 'WP_000217469.1', 'WP_000217459.1', 'WP_000217472.1', 'WP_023914194.1', 'WP_000217468.1', 'WP_000217470.1', 'WP_000217450.1', 'WP_000217452.1', 'WP_043054965.1', 'WP_252570643.1', 'WP_000217460.1', 'WP_000217456.1', 'WP_072361947.1', 'WP_138293548.1', 'WP_000217473.1', 'WP_111036955.1', 'WP_054189891.1', 'WP_000217458.1', 'W…
370	['WP_000581906.1', 'WP_070031071.1', 'WP_031766890.1', 'WP_031766280.1', 'WP_001826866.1', 'WP_000972280.1', 'WP_000581904.1', 'WP_103188606.1', 'WP_124780682.1', 'WP_031764838.1', 'WP_238513610.1', 'WP_069994742.1', 'WP_001549768.1', 'WP_001792494.1', 'WP_190284997.1', 'WP_020978357.1', 'WP_117198776.1', 'WP_000581888.1', 'WP_238613997.1', 'WP_258415103.1', 'WP_044291096.1', 'WP_160194588.1', 'W…
371	['WP_043054967.1', 'WP_031766890.1', 'WP_000581906.1', 'WP_031766280.1', 'WP_000972280.1', 'WP_070031071.1', 'WP_000581888.1', 'WP_001826866.1', 'WP_258415103.1', 'WP_124780682.1', 'WP_031764838.1', 'WP_000581904.1', 'WP_238513610.1', 'WP_000972290.1', 'WP_103188606.1', 'WP_190284997.1', 'WP_000972286.1', 'WP_069994742.1', 'WP_001549768.1', 'WP_001792494.1', 'WP_020978357.1', 'WP_117221033.1', 'W…
372	['WP_031766890.1', 'WP_031766280.1', 'WP_000581906.1', 'WP_000972280.1', 'WP_070031071.1', 'WP_001826866.1', 'WP_124780682.1', 'WP_031764838.1', 'WP_238513610.1', 'WP_000581904.1', 'WP_103188606.1', 'WP_190284997.1', 'WP_001549768.1', 'WP_001792494.1', 'WP_069994742.1', 'WP_000581888.1', 'WP_020978357.1', 'WP_117198776.1', 'WP_258415103.1', 'WP_044291092.1', 'WP_050960464.1', 'WP_000972290.1', 'W…
373	['WP_000678764.1', 'WP_000678768.1', 'WP_000678763.1', 'WP_000678765.1', 'WP_000678769.1', 'WP_099596613.1', 'WP_043054970.1', 'WP_064129882.1', 'WP_238513613.1', 'WP_029754278.1', 'WP_250743165.1']
374	['WP_123089294.1', 'WP_001598130.1', 'WP_064281218.1', 'WP_000841404.1', 'WP_154271026.1', 'WP_001600806.1', 'WP_000841407.1', 'WP_156675484.1', 'WP_000841408.1', 'WP_153906588.1', 'WP_061811741.1', 'WP_072529057.1', 'WP_160194591.1', 'WP_043054971.1', 'WP_000841390.1', 'WP_117200913.1', 'WP_181188057.1', 'WP_000841391.1', 'WP_031900395.1', 'WP_044291109.1', 'WP_043854593.1', 'WP_045176588.1', 'W…
375	['WP_000794648.1', 'WP_271287671.1', 'WP_117232309.1', 'WP_209197490.1', 'WP_181188056.1', 'WP_000794647.1', 'WP_103147587.1', 'WP_001633997.1', 'WP_043054972.1', 'WP_072361969.1', 'WP_031871688.1', 'WP_000794579.1', 'WP_284697320.1', 'WP_262522451.1', 'WP_258411376.1', 'WP_044291111.1', 'WP_070001240.1', 'WP_253900787.1', 'WP_086203181.1', 'WP_284696991.1', 'WP_150088043.1', 'WP_064281220.1', 'W…
376	['WP_000289136.1', 'WP_252570171.1', 'WP_000289133.1', 'WP_054189878.1', 'WP_043054974.1', 'WP_000289134.1', 'WP_187418301.1']
377	['WP_001117054.1', 'WP_001117047.1', 'WP_043054975.1', 'WP_001117051.1', 'WP_001117056.1', 'WP_124780095.1', 'WP_064131567.1', 'WP_310653376.1', 'WP_054189877.1']
378	['WP_043854593.1', 'WP_123089294.1', 'WP_045176588.1', 'WP_031900395.1', 'WP_044291109.1', 'WP_000841432.1', 'WP_043054971.1', 'WP_223874963.1', 'WP_252081602.1', 'WP_251640066.1', 'WP_223874962.1', 'WP_258415107.1', 'WP_051158661.1', 'WP_261921441.1', 'WP_071624282.1', 'WP_281262930.1', 'WP_162675907.1', 'WP_001205108.1', 'WP_031900396.1', 'WP_061837119.1', 'WP_072419934.1', 'WP_024928072.1', 'W…
379	['WP_043854746.1', 'WP_000375616.1', 'WP_001807001.1']
380	['WP_000162193.1', 'WP_258411361.1', 'WP_023914193.1', 'WP_103148847.1', 'WP_001034772.1', 'WP_044291083.1', 'WP_000162204.1', 'WP_000037512.1', 'WP_117222164.1', 'WP_001034760.1', 'WP_000162206.1', 'WP_001034726.1', 'WP_250164332.1', 'WP_001034762.1', 'WP_001034766.1', 'WP_103188609.1', 'WP_001034774.1', 'WP_001034758.1', 'WP_250755303.1', 'WP_124780684.1', 'WP_000037433.1', 'WP_252570644.1', 'W…
381	['WP_111125667.1', 'WP_044026054.1', 'WP_001790144.1', 'WP_042852824.1', 'WP_049280528.1', 'WP_078064636.1', 'WP_044291089.1', 'WP_031788452.1', 'WP_046594639.1', 'WP_042901927.1', 'WP_031785466.1']
382	['WP_031766890.1', 'WP_070031071.1', 'WP_001826866.1', 'WP_000581904.1', 'WP_103188606.1', 'WP_190284997.1', 'WP_124780682.1', 'WP_117198776.1', 'WP_258415103.1', 'WP_000972290.1', 'WP_238613997.1', 'WP_000972286.1', 'WP_072497460.1', 'WP_050960464.1', 'WP_044291092.1', 'WP_000581892.1', 'WP_117221033.1', 'WP_149894417.1', 'WP_049307687.1', 'WP_103148848.1', 'WP_031921896.1', 'WP_000581913.1', 'W…
383	['WP_001034772.1', 'WP_103148847.1', 'WP_044291083.1', 'WP_000162193.1', 'WP_000162204.1', 'WP_258411361.1', 'WP_001034760.1', 'WP_023914193.1', 'WP_072528037.1', 'WP_001034726.1', 'WP_054189892.1', 'WP_117222164.1', 'WP_000037512.1', 'WP_250755303.1', 'WP_103188609.1', 'WP_000162206.1', 'WP_124780684.1', 'WP_000038224.1', 'WP_001034758.1', 'WP_252570644.1', 'WP_000162187.1', 'WP_000037433.1', 'W…
384	['WP_001034772.1', 'WP_103148847.1', 'WP_000162193.1', 'WP_044291083.1', 'WP_258411361.1', 'WP_000162204.1', 'WP_001034760.1', 'WP_023914193.1', 'WP_001034726.1', 'WP_250755303.1', 'WP_000037512.1', 'WP_117222164.1', 'WP_124780684.1', 'WP_001034758.1', 'WP_000162206.1', 'WP_252570644.1', 'WP_000162187.1', 'WP_001034762.1', 'WP_000162196.1', 'WP_001034766.1', 'WP_103188609.1', 'WP_054189892.1', 'W…
385	['WP_001791851.1', 'WP_044291086.1', 'WP_020978354.1', 'WP_031874986.1', 'WP_031927316.1', 'WP_252570642.1']
386	['WP_001790144.1', 'WP_111125667.1', 'WP_042852824.1', 'WP_049280528.1', 'WP_044291089.1', 'WP_078064636.1', 'WP_031788452.1', 'WP_046594639.1', 'WP_031785466.1', 'WP_042901927.1', 'WP_044026054.1']
387	['WP_031766890.1', 'WP_070031071.1', 'WP_001826866.1', 'WP_190284997.1', 'WP_000581904.1', 'WP_124780682.1', 'WP_103188606.1', 'WP_258415103.1', 'WP_117198776.1', 'WP_000972290.1', 'WP_000972286.1', 'WP_072497460.1', 'WP_050960464.1', 'WP_238613997.1', 'WP_044291092.1', 'WP_000581892.1', 'WP_117221033.1', 'WP_049307687.1', 'WP_050974438.1', 'WP_149894417.1', 'WP_031921896.1', 'WP_111076624.1', 'W…
388	['WP_000581906.1', 'WP_001549768.1', 'WP_020978357.1', 'WP_031766280.1', 'WP_000972280.1', 'WP_044291096.1', 'WP_031764838.1', 'WP_001792494.1', 'WP_238513610.1', 'WP_069994742.1', 'WP_277715902.1', 'WP_001573692.1', 'WP_001579824.1', 'WP_301554082.1', 'WP_025174421.1', 'WP_031766890.1', 'WP_070031071.1', 'WP_103188606.1', 'WP_001826866.1', 'WP_160194588.1', 'WP_078090620.1', 'WP_047211511.1', 'W…
389	['WP_044291109.1', 'WP_000841432.1', 'WP_045176588.1', 'WP_043854593.1', 'WP_223874963.1', 'WP_252081602.1', 'WP_258415107.1', 'WP_251640066.1', 'WP_051158661.1', 'WP_261921441.1', 'WP_071624282.1', 'WP_162675907.1', 'WP_001205108.1', 'WP_031900396.1', 'WP_061837119.1', 'WP_072419934.1', 'WP_024928072.1', 'WP_001205105.1', 'WP_064137517.1', 'WP_041496833.1', 'WP_281262930.1', 'WP_049286609.1', 'W…
390	['WP_031871688.1', 'WP_044291111.1', 'WP_070001240.1', 'WP_253900787.1', 'WP_086203181.1', 'WP_284696991.1', 'WP_000794579.1', 'WP_064281220.1', 'WP_031869942.1', 'WP_252081603.1', 'WP_258415107.1', 'WP_051158661.1', 'WP_071624282.1', 'WP_261921441.1', 'WP_001205108.1', 'WP_162675907.1', 'WP_031900396.1', 'WP_061837119.1', 'WP_072419934.1', 'WP_024928072.1', 'WP_001205105.1', 'WP_064137517.1', 'W…
391	['WP_111762696.1', 'WP_252570175.1', 'WP_045172641.1', 'WP_000876651.1', 'WP_000876664.1', 'WP_000876662.1', 'WP_124780099.1', 'WP_000876657.1', 'WP_000876661.1', 'WP_250755298.1', 'WP_000876640.1', 'WP_049296623.1', 'WP_000876660.1', 'WP_000876635.1', 'WP_000876638.1', 'WP_000876634.1', 'WP_000876658.1', 'WP_065317260.1', 'WP_044291114.1', 'WP_072361973.1', 'WP_000876669.1', 'WP_000876637.1', 'W…
392	['WP_103148823.1', 'WP_252570173.1', 'WP_000074015.1', 'WP_044291116.1', 'WP_000074010.1', 'WP_111762697.1', 'WP_054189879.1', 'WP_124780097.1', 'WP_000073995.1', 'WP_000074003.1']
393	['WP_111762696.1', 'WP_045172641.1', 'WP_252570175.1', 'WP_000876651.1', 'WP_000876664.1', 'WP_000876662.1', 'WP_000876661.1', 'WP_124780099.1', 'WP_000876657.1', 'WP_000876640.1', 'WP_250755298.1', 'WP_049296623.1', 'WP_000876635.1', 'WP_000876638.1', 'WP_000876660.1', 'WP_000876634.1', 'WP_065317260.1', 'WP_000876658.1', 'WP_072361973.1', 'WP_000876637.1', 'WP_000876669.1', 'WP_194379834.1', 'W…
394	['WP_045176588.1', 'WP_044291109.1', 'WP_000841432.1', 'WP_223874963.1', 'WP_252081602.1', 'WP_258415107.1', 'WP_051158661.1', 'WP_251640066.1', 'WP_261921441.1', 'WP_071624282.1', 'WP_162675907.1', 'WP_001205108.1', 'WP_031900396.1', 'WP_061837119.1', 'WP_072419934.1', 'WP_024928072.1', 'WP_001205105.1', 'WP_064137517.1', 'WP_041496833.1', 'WP_049286609.1', 'WP_111149912.1', 'WP_281262930.1', 'W…
395	['WP_000521958.1', 'WP_000521959.1', 'WP_111125665.1', 'WP_061824089.1', 'WP_045177706.1', 'WP_031928792.1', 'WP_069308586.1', 'WP_072508974.1', 'WP_094979423.1', 'WP_172452308.1', 'WP_000270266.1', 'WP_014532696.1']
396	['WP_001790144.1', 'WP_111125667.1', 'WP_042852824.1', 'WP_049280528.1', 'WP_044291089.1', 'WP_046594639.1', 'WP_078064636.1', 'WP_031788452.1', 'WP_031785466.1', 'WP_042901927.1', 'WP_044026054.1']
397	['WP_000217724.1', 'WP_000217713.1', 'WP_000217723.1', 'WP_000217714.1', 'WP_000217719.1', 'WP_281229526.1', 'WP_023914209.1', 'WP_000217716.1', 'WP_063651179.1', 'WP_000217712.1', 'WP_000154470.1', 'WP_000217720.1', 'WP_001573690.1', 'WP_000217725.1', 'WP_258415106.1', 'WP_111762692.1', 'WP_000217710.1', 'WP_054189884.1', 'WP_001804023.1', 'WP_046597280.1', 'WP_258411369.1', 'WP_252570639.1']
398	['WP_000162193.1', 'WP_258411361.1', 'WP_103148847.1', 'WP_001034772.1', 'WP_023914193.1', 'WP_044291083.1', 'WP_000162204.1', 'WP_000037512.1', 'WP_001034760.1', 'WP_117222164.1', 'WP_001034726.1', 'WP_000162206.1', 'WP_250755303.1', 'WP_124780684.1', 'WP_001034758.1', 'WP_001034762.1', 'WP_103188609.1', 'WP_252570644.1', 'WP_001034766.1', 'WP_000037433.1', 'WP_000162187.1', 'WP_250164332.1', 'W…
399	['WP_000581906.1', 'WP_001549768.1', 'WP_020978357.1', 'WP_031766280.1', 'WP_000972280.1', 'WP_044291096.1', 'WP_031764838.1', 'WP_001792494.1', 'WP_238513610.1', 'WP_069994742.1', 'WP_277715902.1', 'WP_001573692.1', 'WP_301554082.1', 'WP_001579824.1', 'WP_025174421.1', 'WP_031766890.1', 'WP_070031071.1', 'WP_103188606.1', 'WP_047211511.1', 'WP_078090620.1', 'WP_001826866.1', 'WP_160194588.1', 'W…
400	['WP_000162193.1', 'WP_258411361.1', 'WP_023914193.1', 'WP_000037512.1', 'WP_117222164.1', 'WP_000162206.1', 'WP_001034762.1', 'WP_001034766.1', 'WP_103188609.1', 'WP_000037433.1', 'WP_103148847.1', 'WP_001034772.1', 'WP_044291083.1', 'WP_262522448.1', 'WP_001034774.1', 'WP_000162204.1', 'WP_000162199.1', 'WP_001034760.1', 'WP_000038224.1', 'WP_031766278.1', 'WP_000037437.1', 'WP_001034726.1', 'W…
401	['WP_250755303.1', 'WP_103148847.1', 'WP_049274855.1', 'WP_001034772.1', 'WP_001034758.1', 'WP_078367904.1', 'WP_000162204.1', 'WP_252570644.1', 'WP_001034726.1', 'WP_000162187.1', 'WP_072528037.1', 'WP_044291083.1', 'WP_000162196.1', 'WP_000162188.1', 'WP_124780684.1', 'WP_000162195.1', 'WP_001034760.1', 'WP_054189892.1', 'WP_023914193.1', 'WP_043044940.1', 'WP_000038224.1', 'WP_103188609.1', 'W…
402	['WP_001790144.1', 'WP_111125667.1', 'WP_049280528.1', 'WP_042852824.1', 'WP_044291089.1', 'WP_078064636.1', 'WP_046594639.1', 'WP_031788452.1', 'WP_031785466.1', 'WP_042901927.1', 'WP_044026054.1']
403	['WP_049286609.1', 'WP_111149912.1', 'WP_217175413.1', 'WP_258026795.1', 'WP_235854107.1', 'WP_001670185.1', 'WP_061736994.1', 'WP_001641682.1', 'WP_024937040.1', 'WP_031877031.1', 'WP_147712717.1', 'WP_180991808.1']
404	['WP_286036532.1', 'WP_049295898.1', 'WP_078096805.1', 'WP_023914206.1', 'WP_274608432.1', 'WP_000972649.1', 'WP_301553979.1', 'WP_020978357.1', 'WP_044291096.1', 'WP_277715902.1', 'WP_001549768.1', 'WP_001579824.1', 'WP_301554082.1', 'WP_047211511.1', 'WP_000972657.1', 'WP_289622956.1', 'WP_029754190.1', 'WP_031929674.1', 'WP_000581910.1', 'WP_234726242.1', 'WP_111021940.1', 'WP_001792494.1', 'W…
405	['WP_111762696.1', 'WP_252570175.1', 'WP_045172641.1', 'WP_000876651.1', 'WP_000876664.1', 'WP_000876662.1', 'WP_049296623.1', 'WP_124780099.1', 'WP_000876661.1', 'WP_000876657.1', 'WP_000876640.1', 'WP_250755298.1', 'WP_000876660.1', 'WP_000876635.1', 'WP_000876638.1', 'WP_000876634.1', 'WP_065317260.1', 'WP_000876658.1', 'WP_000876669.1', 'WP_072361973.1', 'WP_000876637.1', 'WP_194379834.1', 'W…
406	['WP_031766890.1', 'WP_070031071.1', 'WP_001826866.1', 'WP_190284997.1', 'WP_000581904.1', 'WP_103188606.1', 'WP_124780682.1', 'WP_258415103.1', 'WP_000972290.1', 'WP_000972286.1', 'WP_117198776.1', 'WP_238613997.1', 'WP_072497460.1', 'WP_117221033.1', 'WP_049307687.1', 'WP_050960464.1', 'WP_000581892.1', 'WP_031921896.1', 'WP_044291092.1', 'WP_149894417.1', 'WP_103148848.1', 'WP_050974438.1', 'W…
407	['WP_000386364.1', 'WP_049882141.1', 'WP_000386367.1', 'WP_001792489.1', 'WP_111079732.1', 'WP_031870605.1', 'WP_281262928.1', 'WP_209206917.1', 'WP_000386370.1', 'WP_001599349.1', 'WP_258411374.1', 'WP_269781691.1', 'WP_117232308.1', 'WP_000998872.1', 'WP_053038782.1', 'WP_283512301.1', 'WP_000359185.1', 'WP_258411373.1']
408	['WP_031766890.1', 'WP_070031071.1', 'WP_001826866.1', 'WP_000581904.1', 'WP_190284997.1', 'WP_103188606.1', 'WP_124780682.1', 'WP_258415103.1', 'WP_117198776.1', 'WP_000972290.1', 'WP_000972286.1', 'WP_072497460.1', 'WP_238613997.1', 'WP_050960464.1', 'WP_000581892.1', 'WP_117221033.1', 'WP_049307687.1', 'WP_044291092.1', 'WP_149894417.1', 'WP_050974438.1', 'WP_031921896.1', 'WP_103148848.1', 'W…
409	['WP_050960592.1', 'WP_063124930.1', 'WP_111009857.1', 'WP_054193613.1', 'WP_284696807.1', 'WP_148843536.1', 'WP_000841410.1', 'WP_111035279.1', 'WP_223874963.1', 'WP_072419658.1', 'WP_238610499.1', 'WP_250414019.1', 'WP_025444511.1', 'WP_252081602.1', 'WP_306181409.1', 'WP_180991706.1', 'WP_001205071.1', 'WP_310651171.1', 'WP_064137479.1', 'WP_001205070.1', 'WP_001205072.1', 'WP_033854717.1', 'W…
410	['WP_000794607.1', 'WP_063124931.1', 'WP_001632123.1', 'WP_154271344.1', 'WP_156668051.1', 'WP_160194592.1', 'WP_050960593.1', 'WP_101305160.1', 'WP_061652143.1', 'WP_031764645.1', 'WP_203610729.1', 'WP_223224915.1', 'WP_218116522.1', 'WP_181444842.1', 'WP_198421970.1', 'WP_281262931.1', 'WP_250164335.1', 'WP_117221031.1', 'WP_229375422.1', 'WP_000794621.1', 'WP_258410247.1', 'WP_000794618.1', 'W…
411	['WP_031766890.1', 'WP_070031071.1', 'WP_001826866.1', 'WP_190284997.1', 'WP_000581904.1', 'WP_103188606.1', 'WP_124780682.1', 'WP_258415103.1', 'WP_117198776.1', 'WP_000972290.1', 'WP_000972286.1', 'WP_072497460.1', 'WP_050960464.1', 'WP_238613997.1', 'WP_000581892.1', 'WP_117221033.1', 'WP_049307687.1', 'WP_044291092.1', 'WP_050974438.1', 'WP_149894417.1', 'WP_031921896.1', 'WP_111076624.1', 'W…
412	['WP_254241344.1', 'WP_138384062.1', 'WP_252078550.1', 'WP_235854107.1', 'WP_001670185.1', 'WP_061736994.1', 'WP_001641682.1', 'WP_024937040.1', 'WP_031877031.1', 'WP_147712717.1', 'WP_180991808.1', 'WP_258027557.1']
413	['WP_031766890.1', 'WP_070031071.1', 'WP_001826866.1', 'WP_000581904.1', 'WP_103188606.1', 'WP_190284997.1', 'WP_124780682.1', 'WP_117198776.1', 'WP_258415103.1', 'WP_000972290.1', 'WP_238613997.1', 'WP_000972286.1', 'WP_072497460.1', 'WP_050960464.1', 'WP_149894417.1', 'WP_117221033.1', 'WP_000581892.1', 'WP_103148848.1', 'WP_049307687.1', 'WP_044291092.1', 'WP_031921896.1', 'WP_000581913.1', 'W…
414	['WP_031766890.1', 'WP_031766280.1', 'WP_000581906.1', 'WP_000972280.1', 'WP_070031071.1', 'WP_001826866.1', 'WP_124780682.1', 'WP_031764838.1', 'WP_238513610.1', 'WP_000581904.1', 'WP_103188606.1', 'WP_190284997.1', 'WP_000581888.1', 'WP_001549768.1', 'WP_001792494.1', 'WP_258415103.1', 'WP_069994742.1', 'WP_020978357.1', 'WP_117198776.1', 'WP_000972290.1', 'WP_000972286.1', 'WP_044291096.1', 'W…
415	['WP_000998872.1', 'WP_053038782.1', 'WP_117232308.1', 'WP_283512301.1', 'WP_258411373.1', 'WP_000359185.1', 'WP_269781691.1']
416	['WP_001117054.1', 'WP_001117047.1', 'WP_001117051.1', 'WP_043054975.1', 'WP_001117056.1', 'WP_124780095.1', 'WP_064131567.1', 'WP_310653376.1', 'WP_054189877.1']
417	['WP_000289136.1', 'WP_054189878.1', 'WP_252570171.1', 'WP_000289133.1', 'WP_000289134.1', 'WP_043054974.1', 'WP_187418301.1']
418	['WP_103148823.1', 'WP_252570173.1', 'WP_000074010.1', 'WP_054189879.1', 'WP_000074015.1', 'WP_111762697.1', 'WP_044291116.1', 'WP_124780097.1', 'WP_000073995.1', 'WP_000074003.1']
419	['WP_111762696.1', 'WP_252570175.1', 'WP_045172641.1', 'WP_000876651.1', 'WP_000876664.1', 'WP_000876662.1', 'WP_124780099.1', 'WP_000876657.1', 'WP_000876661.1', 'WP_000876640.1', 'WP_250755298.1', 'WP_000876660.1', 'WP_049296623.1', 'WP_000876635.1', 'WP_000876638.1', 'WP_000876634.1', 'WP_000876658.1', 'WP_000876669.1', 'WP_065317260.1', 'WP_072361973.1', 'WP_194379834.1', 'WP_000876637.1', 'W…
420	['WP_064281220.1', 'WP_031869942.1', 'WP_252081603.1', 'WP_208163292.1', 'WP_001205080.1', 'WP_138384062.1', 'WP_252078550.1', 'WP_254241344.1', 'WP_049286609.1', 'WP_111149912.1', 'WP_217175413.1', 'WP_235854107.1', 'WP_001670185.1', 'WP_061736994.1', 'WP_001641682.1', 'WP_024937040.1', 'WP_281262930.1', 'WP_147712717.1', 'WP_031877031.1', 'WP_266050373.1', 'WP_220376691.1', 'WP_238614000.1', 'W…
421	['WP_000217713.1', 'WP_000217724.1', 'WP_000217723.1', 'WP_000217714.1', 'WP_000217719.1', 'WP_281229526.1', 'WP_023914209.1', 'WP_000217716.1', 'WP_000154470.1', 'WP_000217712.1', 'WP_063651179.1', 'WP_000217720.1', 'WP_054189884.1', 'WP_001573690.1', 'WP_258415106.1', 'WP_000217725.1', 'WP_000217710.1', 'WP_111762692.1', 'WP_001804023.1', 'WP_046597280.1', 'WP_258411369.1', 'WP_252570639.1']
422	['WP_001044255.1', 'WP_031824856.1', 'WP_123874332.1', 'WP_065200856.1', 'WP_001044257.1', 'WP_031870603.1', 'WP_023914202.1', 'WP_209206870.1', 'WP_031874988.1', 'WP_124780678.1', 'WP_000056386.1', 'WP_054189889.1', 'WP_111009853.1', 'WP_258411364.1', 'WP_000239216.1', 'WP_000978018.1', 'WP_111079730.1', 'WP_000940562.1']
423	['WP_000220938.1', 'WP_000220936.1', 'WP_000220937.1', 'WP_000220931.1', 'WP_000220932.1', 'WP_000220929.1', 'WP_000220935.1', 'WP_054189890.1', 'WP_111762689.1', 'WP_154285735.1']
424	['WP_000217462.1', 'WP_103188607.1', 'WP_031586057.1', 'WP_000217466.1', 'WP_000217469.1', 'WP_023914194.1', 'WP_000217459.1', 'WP_000217472.1', 'WP_000217468.1', 'WP_000217450.1', 'WP_000217470.1', 'WP_000217452.1', 'WP_043054965.1', 'WP_000217456.1', 'WP_000217460.1', 'WP_252570643.1', 'WP_138293548.1', 'WP_072361947.1', 'WP_054189891.1', 'WP_000217473.1', 'WP_000217458.1', 'WP_111036955.1', 'W…
425	['WP_001034772.1', 'WP_103148847.1', 'WP_000162193.1', 'WP_044291083.1', 'WP_000162204.1', 'WP_258411361.1', 'WP_001034760.1', 'WP_023914193.1', 'WP_001034726.1', 'WP_250755303.1', 'WP_000037512.1', 'WP_124780684.1', 'WP_117222164.1', 'WP_001034758.1', 'WP_252570644.1', 'WP_000162206.1', 'WP_000162187.1', 'WP_054189892.1', 'WP_000162196.1', 'WP_001034762.1', 'WP_001034766.1', 'WP_103188609.1', 'W…
426	['WP_000162193.1', 'WP_258411361.1', 'WP_103148847.1', 'WP_001034772.1', 'WP_023914193.1', 'WP_044291083.1', 'WP_000162204.1', 'WP_000037512.1', 'WP_001034760.1', 'WP_117222164.1', 'WP_001034726.1', 'WP_000162206.1', 'WP_250755303.1', 'WP_124780684.1', 'WP_001034758.1', 'WP_001034762.1', 'WP_252570644.1', 'WP_103188609.1', 'WP_001034766.1', 'WP_000037433.1', 'WP_000162187.1', 'WP_250164332.1', 'W…
427	['WP_000162193.1', 'WP_258411361.1', 'WP_023914193.1', 'WP_000037512.1', 'WP_117222164.1', 'WP_000162206.1', 'WP_103148847.1', 'WP_001034762.1', 'WP_103188609.1', 'WP_000037433.1', 'WP_262522448.1', 'WP_001034772.1', 'WP_001034766.1', 'WP_044291083.1', 'WP_001034726.1', 'WP_000162204.1', 'WP_000162199.1', 'WP_250164332.1', 'WP_001034760.1', 'WP_000038224.1', 'WP_001034758.1', 'WP_250755304.1', 'W…
428	['WP_000202039.1', 'WP_000202029.1', 'WP_250799151.1', 'WP_000202037.1', 'WP_032099419.1', 'WP_117218874.1', 'WP_054189895.1', 'WP_111762684.1', 'WP_000202034.1', 'WP_250743155.1', 'WP_103188610.1', 'WP_000202030.1', 'WP_000202044.1', 'WP_209206872.1', 'WP_000202045.1', 'WP_000200987.1', 'WP_061104794.1']
429	['WP_000586380.1', 'WP_054190001.1', 'WP_124780093.1', 'WP_023914237.1', 'WP_252570169.1', 'WP_111762698.1', 'WP_000586377.1']
430	['WP_063124930.1', 'WP_111009857.1', 'WP_054193613.1', 'WP_148843536.1', 'WP_001598130.1', 'WP_064281218.1', 'WP_000841404.1', 'WP_154271026.1', 'WP_284696807.1', 'WP_001600806.1', 'WP_000841407.1', 'WP_000841408.1', 'WP_156675484.1', 'WP_153906588.1', 'WP_000841410.1', 'WP_123089294.1', 'WP_111035279.1', 'WP_160194591.1', 'WP_072529057.1', 'WP_061811741.1', 'WP_000841390.1', 'WP_117200913.1', 'W…
431	['WP_031766890.1', 'WP_070031071.1', 'WP_001826866.1', 'WP_000581904.1', 'WP_258415103.1', 'WP_103188606.1', 'WP_190284997.1', 'WP_124780682.1', 'WP_000972290.1', 'WP_000972286.1', 'WP_117198776.1', 'WP_072497460.1', 'WP_050960464.1', 'WP_117221033.1', 'WP_057521600.1', 'WP_049307687.1', 'WP_238613997.1', 'WP_000581892.1', 'WP_031921896.1', 'WP_044291092.1', 'WP_050974438.1', 'WP_111076624.1', 'W…
432	['WP_000202039.1', 'WP_000202029.1', 'WP_250799151.1', 'WP_000202037.1', 'WP_032099419.1', 'WP_117218874.1', 'WP_111762684.1', 'WP_054189895.1', 'WP_000202034.1', 'WP_250743155.1', 'WP_103188610.1', 'WP_000202030.1', 'WP_000202044.1', 'WP_209206872.1', 'WP_000202045.1', 'WP_000200987.1', 'WP_061104794.1']
433	['WP_061652143.1', 'WP_031764645.1', 'WP_203610729.1', 'WP_223224915.1', 'WP_218116522.1', 'WP_000794648.1', 'WP_271287671.1', 'WP_117232309.1', 'WP_209197490.1', 'WP_181188056.1', 'WP_000794647.1', 'WP_281262931.1', 'WP_103147587.1', 'WP_117221031.1', 'WP_001633997.1', 'WP_229375422.1', 'WP_258410247.1', 'WP_000794621.1', 'WP_000794618.1', 'WP_284697320.1', 'WP_262522451.1', 'WP_031871688.1', 'W…
434	['WP_061736994.1', 'WP_001670185.1', 'WP_235854107.1', 'WP_049286609.1', 'WP_111149912.1', 'WP_217175413.1', 'WP_001641682.1', 'WP_024937040.1', 'WP_031877031.1', 'WP_147712717.1', 'WP_078368310.1', 'WP_086032667.1', 'WP_223874962.1', 'WP_266050373.1', 'WP_061869760.1', 'WP_072361966.1', 'WP_258411375.1', 'WP_072361969.1', 'WP_209197490.1', 'WP_000794648.1', 'WP_117232309.1', 'WP_181188056.1', 'W…
435	['WP_111762696.1', 'WP_252570175.1', 'WP_045172641.1', 'WP_000876651.1', 'WP_000876664.1', 'WP_000876662.1', 'WP_124780099.1', 'WP_000876657.1', 'WP_000876661.1', 'WP_000876640.1', 'WP_250755298.1', 'WP_000876660.1', 'WP_049296623.1', 'WP_000876635.1', 'WP_000876638.1', 'WP_000876634.1', 'WP_000876658.1', 'WP_000876669.1', 'WP_065317260.1', 'WP_072361973.1', 'WP_194379834.1', 'WP_000876637.1', 'W…
436	['WP_001598130.1', 'WP_064281218.1', 'WP_061811741.1', 'WP_000841404.1', 'WP_154271026.1', 'WP_001600806.1', 'WP_000841407.1', 'WP_156675484.1', 'WP_000841408.1', 'WP_153906588.1', 'WP_123089294.1', 'WP_160194591.1', 'WP_072529057.1', 'WP_000841390.1', 'WP_117200913.1', 'WP_181188057.1', 'WP_000841391.1', 'WP_043054971.1', 'WP_031900395.1', 'WP_043854593.1', 'WP_045176588.1', 'WP_044291109.1', 'W…
437	['WP_000481425.1', 'WP_000481410.1', 'WP_000481415.1', 'WP_000481427.1', 'WP_063124933.1', 'WP_000481419.1', 'WP_156675485.1', 'WP_217175415.1', 'WP_061822234.1', 'WP_000481414.1', 'WP_000481429.1', 'WP_000481409.1', 'WP_117232310.1', 'WP_000481431.1', 'WP_016170435.1', 'WP_065317259.1', 'WP_000481405.1', 'WP_070003365.1', 'WP_117200915.1', 'WP_000481408.1', 'WP_124780101.1', 'WP_000481418.1', 'W…
438	['WP_000521958.1', 'WP_061824089.1', 'WP_111125665.1', 'WP_000521959.1', 'WP_031928792.1', 'WP_069308586.1', 'WP_045177706.1', 'WP_072508974.1', 'WP_094979423.1', 'WP_172452308.1', 'WP_000270266.1', 'WP_014532696.1']
439	['WP_001205067.1', 'WP_001205079.1', 'WP_001205076.1', 'WP_266050374.1', 'WP_061837119.1', 'WP_024928072.1', 'WP_072419934.1', 'WP_141773230.1', 'WP_258026795.1', 'WP_177295475.1', 'WP_162697932.1', 'WP_208163292.1', 'WP_254241344.1', 'WP_138384062.1', 'WP_252078550.1', 'WP_235854107.1', 'WP_001670185.1', 'WP_061736994.1', 'WP_001641682.1', 'WP_024937040.1', 'WP_031877031.1', 'WP_147712717.1', 'W…
440	['WP_061869760.1', 'WP_064281220.1', 'WP_031869942.1', 'WP_252081603.1', 'WP_258415107.1', 'WP_051158661.1', 'WP_251640066.1', 'WP_071624282.1', 'WP_261921441.1', 'WP_001205108.1', 'WP_162675907.1', 'WP_031900396.1', 'WP_061837119.1', 'WP_072419934.1', 'WP_024928072.1', 'WP_001205105.1', 'WP_064137517.1', 'WP_041496833.1', 'WP_281262930.1', 'WP_029264607.1', 'WP_162665082.1', 'WP_254230912.1', 'W…
441	['WP_063124930.1', 'WP_111009857.1', 'WP_054193613.1', 'WP_148843536.1', 'WP_154271026.1', 'WP_153906588.1', 'WP_284696807.1', 'WP_000841410.1', 'WP_111035279.1', 'WP_072529057.1', 'WP_000841390.1', 'WP_117200913.1', 'WP_181188057.1', 'WP_000841391.1', 'WP_223874963.1', 'WP_252081602.1', 'WP_078368310.1', 'WP_258415107.1', 'WP_251640066.1', 'WP_051158661.1', 'WP_223874962.1', 'WP_071624282.1', 'W…
442	['WP_000794607.1', 'WP_063124931.1', 'WP_001632123.1', 'WP_154271344.1', 'WP_156668051.1', 'WP_160194592.1', 'WP_031764645.1', 'WP_203610729.1', 'WP_061652143.1', 'WP_223224915.1', 'WP_218116522.1', 'WP_101305160.1', 'WP_281262931.1', 'WP_001633997.1', 'WP_117221031.1', 'WP_000794648.1', 'WP_271287671.1', 'WP_117232309.1', 'WP_209197490.1', 'WP_181188056.1', 'WP_181444842.1', 'WP_198421970.1', 'W…
443	['WP_000481425.1', 'WP_000481410.1', 'WP_000481415.1', 'WP_000481427.1', 'WP_063124933.1', 'WP_000481419.1', 'WP_156675485.1', 'WP_217175415.1', 'WP_000481414.1', 'WP_000481429.1', 'WP_000481409.1', 'WP_061822234.1', 'WP_117232310.1', 'WP_000481431.1', 'WP_016170435.1', 'WP_065317259.1', 'WP_000481405.1', 'WP_070003365.1', 'WP_117200915.1', 'WP_000481408.1', 'WP_124780101.1', 'WP_000481418.1', 'W…
444	['WP_000217724.1', 'WP_000217713.1', 'WP_000217723.1', 'WP_000217714.1', 'WP_000217719.1', 'WP_281229526.1', 'WP_023914209.1', 'WP_063651179.1', 'WP_000217712.1', 'WP_000217716.1', 'WP_000154470.1', 'WP_000217720.1', 'WP_000217725.1', 'WP_001573690.1', 'WP_258415106.1', 'WP_000217710.1', 'WP_054189884.1', 'WP_111762692.1', 'WP_001804023.1', 'WP_046597280.1', 'WP_258411369.1', 'WP_252570639.1']
445	['WP_000678764.1', 'WP_000678768.1', 'WP_000678763.1', 'WP_000678765.1', 'WP_064129882.1', 'WP_000678769.1', 'WP_099596613.1', 'WP_238513613.1', 'WP_029754278.1', 'WP_250743165.1', 'WP_043054970.1']
446	['WP_001117054.1', 'WP_001117051.1', 'WP_001117047.1', 'WP_043054975.1', 'WP_064131567.1', 'WP_001117056.1', 'WP_310653376.1', 'WP_124780095.1', 'WP_054189877.1']
447	['WP_000794649.1', 'WP_098686288.1', 'WP_187418300.1', 'WP_111035280.1', 'WP_263611940.1', 'WP_267249084.1', 'WP_064131568.1', 'WP_061869760.1', 'WP_064281220.1', 'WP_031869942.1', 'WP_086032667.1', 'WP_252081603.1', 'WP_223874962.1', 'WP_251640066.1', 'WP_281262930.1', 'WP_266050373.1', 'WP_031900029.1', 'WP_049286609.1', 'WP_111149912.1', 'WP_147712717.1', 'WP_217175413.1', 'WP_024937040.1', 'W…
448	['WP_000581906.1', 'WP_160194588.1', 'WP_069994742.1', 'WP_000972280.1', 'WP_031766280.1', 'WP_031764838.1', 'WP_238513610.1', 'WP_070031071.1', 'WP_001573692.1', 'WP_103188606.1', 'WP_001826866.1', 'WP_025174421.1', 'WP_000581904.1', 'WP_001792494.1', 'WP_001549768.1', 'WP_031766890.1', 'WP_020978357.1', 'WP_000581913.1', 'WP_117198776.1', 'WP_044291096.1', 'WP_289622956.1', 'WP_277949554.1', 'W…
449	['WP_064136635.1', 'WP_234726242.1', 'WP_238513610.1', 'WP_000972280.1', 'WP_031766280.1', 'WP_150088041.1', 'WP_000581906.1', 'WP_069994742.1', 'WP_031764838.1', 'WP_111021940.1', 'WP_160194588.1', 'WP_000581910.1', 'WP_031766890.1', 'WP_070031071.1', 'WP_000972649.1', 'WP_031929674.1', 'WP_023914206.1', 'WP_001573692.1', 'WP_190284997.1', 'WP_103188606.1', 'WP_025174421.1', 'WP_001826866.1', 'W…
450	['WP_138384062.1', 'WP_252078550.1', 'WP_235854107.1', 'WP_001670185.1', 'WP_061736994.1', 'WP_001641682.1', 'WP_031877031.1', 'WP_024937040.1', 'WP_147712717.1', 'WP_180991808.1', 'WP_258027557.1']
451	['WP_001205105.1', 'WP_064137517.1', 'WP_041496833.1', 'WP_001205080.1', 'WP_258026795.1', 'WP_208163292.1', 'WP_254241344.1', 'WP_138384062.1', 'WP_252078550.1', 'WP_235854107.1', 'WP_001670185.1', 'WP_061736994.1', 'WP_001641682.1', 'WP_024937040.1', 'WP_031877031.1', 'WP_147712717.1', 'WP_180991808.1', 'WP_258027557.1']
452	['WP_031766890.1', 'WP_070031071.1', 'WP_001826866.1', 'WP_000581904.1', 'WP_190284997.1', 'WP_103188606.1', 'WP_258415103.1', 'WP_124780682.1', 'WP_000972290.1', 'WP_117198776.1', 'WP_000972286.1', 'WP_117221033.1', 'WP_238613997.1', 'WP_072497460.1', 'WP_049307687.1', 'WP_050960464.1', 'WP_000581892.1', 'WP_031921896.1', 'WP_044291092.1', 'WP_149894417.1', 'WP_103148848.1', 'WP_050974438.1', 'W…
453	['WP_001598130.1', 'WP_064281218.1', 'WP_000841404.1', 'WP_154271026.1', 'WP_001600806.1', 'WP_000841407.1', 'WP_156675484.1', 'WP_000841408.1', 'WP_153906588.1', 'WP_123089294.1', 'WP_072529057.1', 'WP_160194591.1', 'WP_061811741.1', 'WP_000841390.1', 'WP_117200913.1', 'WP_181188057.1', 'WP_000841391.1', 'WP_000841410.1', 'WP_043054971.1', 'WP_111035279.1', 'WP_031900395.1', 'WP_043854593.1', 'W…
454	['WP_223835556.1', 'WP_275114050.1', 'WP_064281220.1', 'WP_148843537.1', 'WP_111762693.1', 'WP_031869942.1', 'WP_252081603.1', 'WP_180991706.1']
455	['WP_001044255.1', 'WP_031824856.1', 'WP_065200856.1', 'WP_123874332.1', 'WP_001044257.1', 'WP_031870603.1', 'WP_023914202.1', 'WP_209206870.1', 'WP_031874988.1', 'WP_124780678.1', 'WP_000056386.1', 'WP_000978018.1', 'WP_111079730.1', 'WP_054189889.1', 'WP_111009853.1', 'WP_258411364.1', 'WP_000239216.1', 'WP_000940562.1']
456	['WP_000755944.1', 'WP_000755946.1', 'WP_000755950.1', 'WP_000755954.1', 'WP_000755948.1', 'WP_065317258.1', 'WP_000755947.1', 'WP_000755949.1', 'WP_208163290.1', 'WP_111014339.1', 'WP_123097816.1', 'WP_000755951.1', 'WP_117200911.1', 'WP_111190203.1', 'WP_000755953.1', 'WP_162676159.1']
457	['WP_000481425.1', 'WP_000481410.1', 'WP_000481415.1', 'WP_000481427.1', 'WP_063124933.1', 'WP_000481419.1', 'WP_156675485.1', 'WP_217175415.1', 'WP_000481414.1', 'WP_000481429.1', 'WP_000481409.1', 'WP_061822234.1', 'WP_117232310.1', 'WP_065317259.1', 'WP_000481431.1', 'WP_016170435.1', 'WP_000481405.1', 'WP_070003365.1', 'WP_117200915.1', 'WP_000481408.1', 'WP_124780101.1', 'WP_000481418.1', 'W…
458	['WP_111762696.1', 'WP_045172641.1', 'WP_252570175.1', 'WP_000876664.1', 'WP_000876651.1', 'WP_000876662.1', 'WP_000876661.1', 'WP_124780099.1', 'WP_250755298.1', 'WP_000876657.1', 'WP_000876640.1', 'WP_000876635.1', 'WP_049296623.1', 'WP_000876638.1', 'WP_000876660.1', 'WP_000876634.1', 'WP_065317260.1', 'WP_000876658.1', 'WP_072361973.1', 'WP_000876637.1', 'WP_000876669.1', 'WP_194379834.1', 'W…
459	['WP_000521958.1', 'WP_111125665.1', 'WP_000521959.1', 'WP_061824089.1', 'WP_069308586.1', 'WP_031928792.1', 'WP_045177706.1', 'WP_072508974.1', 'WP_094979423.1', 'WP_172452308.1', 'WP_000270266.1', 'WP_014532696.1']
460	['WP_000581906.1', 'WP_031766280.1', 'WP_000972280.1', 'WP_031764838.1', 'WP_238513610.1', 'WP_069994742.1', 'WP_001549768.1', 'WP_001792494.1', 'WP_020978357.1', 'WP_031766890.1', 'WP_070031071.1', 'WP_044291096.1', 'WP_103188606.1', 'WP_160194588.1', 'WP_001826866.1', 'WP_078090620.1', 'WP_000581904.1', 'WP_001573692.1', 'WP_277715902.1', 'WP_025174421.1', 'WP_111762835.1', 'WP_124780682.1', 'W…
461	['WP_023914193.1', 'WP_000162193.1', 'WP_258411361.1', 'WP_000037512.1', 'WP_117222164.1', 'WP_000037433.1', 'WP_103148847.1', 'WP_001034762.1', 'WP_000038224.1', 'WP_250755304.1', 'WP_103188609.1', 'WP_000038222.1', 'WP_070001237.1', 'WP_000037437.1', 'WP_000162206.1', 'WP_000037439.1', 'WP_001034726.1', 'WP_262522448.1', 'WP_001034772.1', 'WP_044291083.1', 'WP_001034766.1', 'WP_000162204.1', 'W…
462	['WP_031871688.1', 'WP_044291111.1', 'WP_070001240.1', 'WP_253900787.1', 'WP_086203181.1', 'WP_284696991.1', 'WP_043054972.1', 'WP_000794579.1', 'WP_064281220.1', 'WP_031869942.1', 'WP_252081603.1', 'WP_258415107.1', 'WP_051158661.1', 'WP_251640066.1', 'WP_071624282.1', 'WP_261921441.1', 'WP_001205108.1', 'WP_162675907.1', 'WP_031900396.1', 'WP_061837119.1', 'WP_072419934.1', 'WP_024928072.1', 'W…
463	['WP_000481425.1', 'WP_000481410.1', 'WP_000481415.1', 'WP_000481427.1', 'WP_063124933.1', 'WP_000481419.1', 'WP_156675485.1', 'WP_217175415.1', 'WP_000481414.1', 'WP_000481409.1', 'WP_000481429.1', 'WP_061822234.1', 'WP_117232310.1', 'WP_000481431.1', 'WP_016170435.1', 'WP_065317259.1', 'WP_070003365.1', 'WP_000481405.1', 'WP_117200915.1', 'WP_000481408.1', 'WP_124780101.1', 'WP_000481418.1', 'W…
464	['WP_031766890.1', 'WP_070031071.1', 'WP_001826866.1', 'WP_000581904.1', 'WP_190284997.1', 'WP_103188606.1', 'WP_124780682.1', 'WP_117198776.1', 'WP_258415103.1', 'WP_000972290.1', 'WP_238613997.1', 'WP_000972286.1', 'WP_072497460.1', 'WP_050960464.1', 'WP_117221033.1', 'WP_000581892.1', 'WP_149894417.1', 'WP_103148848.1', 'WP_049307687.1', 'WP_044291092.1', 'WP_000581913.1', 'WP_031921896.1', 'W…
465	['WP_310651171.1', 'WP_031874134.1', 'WP_001205071.1', 'WP_064137479.1', 'WP_138384062.1', 'WP_252078550.1', 'WP_235854107.1', 'WP_001670185.1', 'WP_061736994.1', 'WP_001641682.1', 'WP_024937040.1', 'WP_031877031.1', 'WP_147712717.1', 'WP_180991808.1', 'WP_258027557.1']
466	['WP_000217462.1', 'WP_103188607.1', 'WP_031586057.1', 'WP_000217466.1', 'WP_000217469.1', 'WP_000217459.1', 'WP_000217472.1', 'WP_023914194.1', 'WP_000217468.1', 'WP_000217450.1', 'WP_000217470.1', 'WP_000217452.1', 'WP_043054965.1', 'WP_252570643.1', 'WP_000217460.1', 'WP_072361947.1', 'WP_000217456.1', 'WP_138293548.1', 'WP_000217473.1', 'WP_111036955.1', 'WP_054189891.1', 'WP_000217458.1', 'W…
467	['WP_078368555.1', 'WP_001835549.1', 'WP_072361953.1', 'WP_103188604.1', 'WP_111055866.1', 'WP_001792493.1', 'WP_111124607.1', 'WP_075339662.1', 'WP_078371740.1', 'WP_078064532.1', 'WP_001793319.1', 'WP_111762691.1', 'WP_103148850.1', 'WP_124780667.1', 'WP_190284995.1', 'WP_078091754.1', 'WP_078055803.1', 'WP_217175410.1', 'WP_258411368.1', 'WP_148843535.1', 'WP_078103770.1', 'WP_001798811.1', 'W…
468	['WP_072361956.1', 'WP_217175411.1', 'WP_078066297.1', 'WP_010956661.1', 'WP_072398205.1', 'WP_078065511.1', 'WP_001795286.1']
469	['WP_000966095.1', 'WP_103188603.1', 'WP_250755301.1', 'WP_001813105.1', 'WP_000966094.1', 'WP_031877030.1', 'WP_217175412.1', 'WP_000966101.1', 'WP_072361959.1', 'WP_000966092.1', 'WP_023914211.1', 'WP_277715858.1', 'WP_031893587.1', 'WP_209206868.1', 'WP_000966091.1', 'WP_117232307.1']
470	['WP_258411375.1', 'WP_072361966.1', 'WP_209206866.1', 'WP_000841431.1', 'WP_086153021.1', 'WP_108957404.1', 'WP_262522450.1', 'WP_086032667.1', 'WP_252081602.1', 'WP_072419658.1', 'WP_238610499.1', 'WP_025444511.1', 'WP_250414019.1', 'WP_306181409.1', 'WP_064137479.1', 'WP_223874962.1', 'WP_001205071.1', 'WP_310651171.1', 'WP_031874134.1', 'WP_033854717.1', 'WP_031824355.1', 'WP_001205072.1', 'W…
471	['WP_000794648.1', 'WP_271287671.1', 'WP_117232309.1', 'WP_209197490.1', 'WP_181188056.1', 'WP_000794647.1', 'WP_103147587.1', 'WP_001633997.1', 'WP_072361969.1', 'WP_223224915.1', 'WP_218116522.1', 'WP_284697320.1', 'WP_262522451.1', 'WP_031871688.1', 'WP_043054972.1', 'WP_258411376.1', 'WP_000794579.1', 'WP_044291111.1', 'WP_070001240.1', 'WP_253900787.1', 'WP_086203181.1', 'WP_150088043.1', 'W…
472	['WP_111762696.1', 'WP_252570175.1', 'WP_045172641.1', 'WP_000876651.1', 'WP_000876664.1', 'WP_000876662.1', 'WP_124780099.1', 'WP_000876661.1', 'WP_250755298.1', 'WP_000876657.1', 'WP_000876640.1', 'WP_049296623.1', 'WP_000876660.1', 'WP_000876635.1', 'WP_000876638.1', 'WP_000876634.1', 'WP_072361973.1', 'WP_065317260.1', 'WP_000876658.1', 'WP_000876669.1', 'WP_000876637.1', 'WP_194379834.1', 'W…
473	['WP_072361956.1', 'WP_217175411.1', 'WP_078066297.1', 'WP_010956661.1', 'WP_072398205.1', 'WP_078065511.1', 'WP_001795286.1']
474	['WP_078368555.1', 'WP_001835549.1', 'WP_072361953.1', 'WP_103188604.1', 'WP_001792493.1', 'WP_111055866.1', 'WP_111124607.1', 'WP_075339662.1', 'WP_078371740.1', 'WP_078064532.1', 'WP_001793319.1', 'WP_111762691.1', 'WP_103148850.1', 'WP_124780667.1', 'WP_190284995.1', 'WP_078091754.1', 'WP_078055803.1', 'WP_217175410.1', 'WP_258411368.1', 'WP_148843535.1', 'WP_078103770.1', 'WP_001798811.1', 'W…
475	['WP_138384062.1', 'WP_252078550.1', 'WP_235854107.1', 'WP_001670185.1', 'WP_061736994.1', 'WP_001641682.1', 'WP_024937040.1', 'WP_031877031.1', 'WP_147712717.1', 'WP_180991808.1', 'WP_258027557.1']
476	['WP_001205067.1', 'WP_001205079.1', 'WP_001205076.1', 'WP_266050374.1', 'WP_061837119.1', 'WP_072419934.1', 'WP_024928072.1', 'WP_141773230.1', 'WP_258026795.1', 'WP_177295475.1', 'WP_162697932.1', 'WP_208163292.1', 'WP_254241344.1', 'WP_138384062.1', 'WP_252078550.1', 'WP_235854107.1', 'WP_001670185.1', 'WP_061736994.1', 'WP_001641682.1', 'WP_024937040.1', 'WP_031877031.1', 'WP_147712717.1', 'W…
477	['WP_078368555.1', 'WP_001835549.1', 'WP_072361953.1', 'WP_103188604.1', 'WP_001792493.1', 'WP_111055866.1', 'WP_111124607.1', 'WP_078064532.1', 'WP_075339662.1', 'WP_078371740.1', 'WP_001793319.1', 'WP_111762691.1', 'WP_103148850.1', 'WP_124780667.1', 'WP_190284995.1', 'WP_078091754.1', 'WP_078055803.1', 'WP_258411368.1', 'WP_148843535.1', 'WP_217175410.1', 'WP_078103770.1', 'WP_001798811.1', 'W…
478	['WP_000824951.1', 'WP_000824934.1', 'WP_252570647.1', 'WP_233682470.1', 'WP_072496916.1', 'WP_000824929.1', 'WP_111762683.1', 'WP_258411360.1', 'WP_000824948.1', 'WP_000824933.1', 'WP_072472686.1', 'WP_250755306.1', 'WP_000824956.1', 'WP_190284999.1', 'WP_000217462.1', 'WP_103188607.1', 'WP_000217466.1', 'WP_000217450.1', 'WP_031586057.1', 'WP_072361947.1', 'WP_000217469.1', 'WP_043054965.1', 'W…
479	['WP_000824951.1', 'WP_072496916.1', 'WP_252570647.1', 'WP_000824934.1', 'WP_258411360.1', 'WP_000824948.1', 'WP_233682470.1', 'WP_250755306.1', 'WP_000824929.1', 'WP_111762683.1', 'WP_000824933.1', 'WP_072472686.1', 'WP_000824956.1', 'WP_190284999.1', 'WP_000217462.1', 'WP_103188607.1', 'WP_000217450.1', 'WP_000217466.1', 'WP_031586057.1', 'WP_072361947.1', 'WP_000217469.1', 'WP_043054965.1', 'W…
480	['WP_031766890.1', 'WP_070031071.1', 'WP_001826866.1', 'WP_190284997.1', 'WP_000581904.1', 'WP_103188606.1', 'WP_124780682.1', 'WP_258415103.1', 'WP_117198776.1', 'WP_000972290.1', 'WP_000972286.1', 'WP_072497460.1', 'WP_050960464.1', 'WP_238613997.1', 'WP_000581892.1', 'WP_117221033.1', 'WP_049307687.1', 'WP_044291092.1', 'WP_050974438.1', 'WP_149894417.1', 'WP_031921896.1', 'WP_111076624.1', 'W…
481	['WP_000162193.1', 'WP_258411361.1', 'WP_023914193.1', 'WP_117222164.1', 'WP_000037512.1', 'WP_103188609.1', 'WP_000162206.1', 'WP_000037433.1', 'WP_001034766.1', 'WP_001034762.1', 'WP_001034772.1', 'WP_103148847.1', 'WP_001034774.1', 'WP_044291083.1', 'WP_000037437.1', 'WP_262522448.1', 'WP_000162204.1', 'WP_000038224.1', 'WP_000162199.1', 'WP_001034760.1', 'WP_031766278.1', 'WP_000037439.1', 'W…
482	['WP_000162193.1', 'WP_258411361.1', 'WP_023914193.1', 'WP_000037512.1', 'WP_117222164.1', 'WP_000162206.1', 'WP_103148847.1', 'WP_001034772.1', 'WP_044291083.1', 'WP_001034762.1', 'WP_001034766.1', 'WP_103188609.1', 'WP_000162204.1', 'WP_000037433.1', 'WP_001034774.1', 'WP_001034760.1', 'WP_262522448.1', 'WP_001034726.1', 'WP_000162199.1', 'WP_250755303.1', 'WP_000038224.1', 'WP_000037437.1', 'W…
483	['WP_072508974.1', 'WP_094979423.1', 'WP_000521958.1', 'WP_111125665.1', 'WP_000521959.1', 'WP_061824089.1', 'WP_045177706.1', 'WP_031928792.1', 'WP_069308586.1', 'WP_014532696.1', 'WP_172452308.1', 'WP_000270266.1']
484	['WP_001034772.1', 'WP_103148847.1', 'WP_000162193.1', 'WP_044291083.1', 'WP_258411361.1', 'WP_000162204.1', 'WP_001034760.1', 'WP_023914193.1', 'WP_072528037.1', 'WP_001034726.1', 'WP_117222164.1', 'WP_000037512.1', 'WP_250755303.1', 'WP_103188609.1', 'WP_124780684.1', 'WP_001034758.1', 'WP_000162206.1', 'WP_252570644.1', 'WP_000037433.1', 'WP_000162187.1', 'WP_054189892.1', 'WP_001034766.1', 'W…
485	['WP_000162193.1', 'WP_258411361.1', 'WP_023914193.1', 'WP_000037512.1', 'WP_117222164.1', 'WP_103148847.1', 'WP_001034772.1', 'WP_000162206.1', 'WP_044291083.1', 'WP_000162204.1', 'WP_001034760.1', 'WP_001034762.1', 'WP_001034766.1', 'WP_103188609.1', 'WP_250164332.1', 'WP_001034726.1', 'WP_000037433.1', 'WP_001034774.1', 'WP_250755303.1', 'WP_262522448.1', 'WP_124780684.1', 'WP_001034758.1', 'W…
486	['WP_072529057.1', 'WP_001598130.1', 'WP_064281218.1', 'WP_000841404.1', 'WP_154271026.1', 'WP_001600806.1', 'WP_000841407.1', 'WP_156675484.1', 'WP_000841408.1', 'WP_153906588.1', 'WP_123089294.1', 'WP_160194591.1', 'WP_000841410.1', 'WP_061811741.1', 'WP_111035279.1', 'WP_000841390.1', 'WP_117200913.1', 'WP_000841391.1', 'WP_181188057.1', 'WP_043054971.1', 'WP_031900395.1', 'WP_044291109.1', 'W…
487	['WP_078368555.1', 'WP_001835549.1', 'WP_103188604.1', 'WP_072361953.1', 'WP_111124607.1', 'WP_111055866.1', 'WP_075339662.1', 'WP_001792493.1', 'WP_078371740.1', 'WP_078064532.1', 'WP_001793319.1', 'WP_111762691.1', 'WP_103148850.1', 'WP_190284995.1', 'WP_078091754.1', 'WP_124780667.1', 'WP_078055803.1', 'WP_217175410.1', 'WP_258411368.1', 'WP_148843535.1', 'WP_078103770.1', 'WP_001798811.1', 'W…
488	['WP_078368555.1', 'WP_001835549.1', 'WP_072361953.1', 'WP_103188604.1', 'WP_001792493.1', 'WP_111055866.1', 'WP_111124607.1', 'WP_075339662.1', 'WP_078371740.1', 'WP_078064532.1', 'WP_001793319.1', 'WP_111762691.1', 'WP_103148850.1', 'WP_124780667.1', 'WP_190284995.1', 'WP_078091754.1', 'WP_078055803.1', 'WP_258411368.1', 'WP_217175410.1', 'WP_148843535.1', 'WP_078103770.1', 'WP_001798811.1', 'W…
489	['WP_078368555.1', 'WP_001835549.1', 'WP_072361953.1', 'WP_103188604.1', 'WP_111055866.1', 'WP_001792493.1', 'WP_111124607.1', 'WP_075339662.1', 'WP_078371740.1', 'WP_078064532.1', 'WP_001793319.1', 'WP_111762691.1', 'WP_103148850.1', 'WP_124780667.1', 'WP_190284995.1', 'WP_078091754.1', 'WP_078055803.1', 'WP_217175410.1', 'WP_258411368.1', 'WP_148843535.1', 'WP_001798811.1', 'WP_078103770.1', 'W…
490	['WP_064281220.1', 'WP_031869942.1', 'WP_252081603.1', 'WP_208163292.1', 'WP_001205080.1', 'WP_138384062.1', 'WP_252078550.1', 'WP_254241344.1', 'WP_049286609.1', 'WP_111149912.1', 'WP_217175413.1', 'WP_235854107.1', 'WP_001670185.1', 'WP_061736994.1', 'WP_001641682.1', 'WP_024937040.1', 'WP_281262930.1', 'WP_147712717.1', 'WP_031877031.1', 'WP_266050373.1', 'WP_238614000.1', 'WP_220376691.1', 'W…
491	['WP_078368555.1', 'WP_001835549.1', 'WP_072361953.1', 'WP_103188604.1', 'WP_111055866.1', 'WP_001792493.1', 'WP_111124607.1', 'WP_075339662.1', 'WP_078371740.1', 'WP_078064532.1', 'WP_001793319.1', 'WP_111762691.1', 'WP_103148850.1', 'WP_078055803.1', 'WP_124780667.1', 'WP_190284995.1', 'WP_078091754.1', 'WP_217175410.1', 'WP_258411368.1', 'WP_148843535.1', 'WP_078103770.1', 'WP_001798811.1', 'W…
492	['WP_078368555.1', 'WP_001835549.1', 'WP_072361953.1', 'WP_078064532.1', 'WP_103188604.1', 'WP_111055866.1', 'WP_001792493.1', 'WP_111124607.1', 'WP_075339662.1', 'WP_078371740.1', 'WP_001793319.1', 'WP_111762691.1', 'WP_103148850.1', 'WP_124780667.1', 'WP_190284995.1', 'WP_078091754.1', 'WP_078055803.1', 'WP_217175410.1', 'WP_258411368.1', 'WP_148843535.1', 'WP_078103770.1', 'WP_001798811.1', 'W…
493	['WP_001790144.1', 'WP_111125667.1', 'WP_042852824.1', 'WP_049280528.1', 'WP_078064636.1', 'WP_044291089.1', 'WP_031788452.1', 'WP_046594639.1', 'WP_042901927.1', 'WP_044026054.1', 'WP_031785466.1']
494	['WP_234726242.1', 'WP_111021940.1', 'WP_000581910.1', 'WP_000972649.1', 'WP_023914206.1', 'WP_031929674.1', 'WP_000581906.1', 'WP_274608432.1', 'WP_001549768.1', 'WP_001792494.1', 'WP_069994742.1', 'WP_020978357.1', 'WP_258411366.1', 'WP_031766280.1', 'WP_000972280.1', 'WP_044291096.1', 'WP_070031071.1', 'WP_160194588.1', 'WP_103188606.1', 'WP_001826866.1', 'WP_078090620.1', 'WP_031764838.1', 'W…
495	['WP_078368555.1', 'WP_001835549.1', 'WP_072361953.1', 'WP_103188604.1', 'WP_001792493.1', 'WP_111055866.1', 'WP_111124607.1', 'WP_075339662.1', 'WP_078371740.1', 'WP_078064532.1', 'WP_001793319.1', 'WP_111762691.1', 'WP_103148850.1', 'WP_124780667.1', 'WP_190284995.1', 'WP_078091754.1', 'WP_078055803.1', 'WP_217175410.1', 'WP_258411368.1', 'WP_148843535.1', 'WP_001798811.1', 'WP_078103770.1', 'W…
496	['WP_217175411.1', 'WP_010956661.1', 'WP_078065511.1', 'WP_001795286.1', 'WP_072361956.1', 'WP_078066297.1', 'WP_072398205.1']
497	['WP_072361956.1', 'WP_078066297.1', 'WP_217175411.1', 'WP_010956661.1', 'WP_072398205.1', 'WP_078065511.1', 'WP_001795286.1']
498	['WP_078368555.1', 'WP_001835549.1', 'WP_072361953.1', 'WP_103188604.1', 'WP_001792493.1', 'WP_111055866.1', 'WP_111124607.1', 'WP_075339662.1', 'WP_078371740.1', 'WP_078064532.1', 'WP_001793319.1', 'WP_111762691.1', 'WP_103148850.1', 'WP_124780667.1', 'WP_190284995.1', 'WP_078091754.1', 'WP_078055803.1', 'WP_078103770.1', 'WP_217175410.1', 'WP_258411368.1', 'WP_148843535.1', 'WP_001798811.1', 'W…
499	['WP_000581906.1', 'WP_031766280.1', 'WP_000972280.1', 'WP_031764838.1', 'WP_238513610.1', 'WP_001549768.1', 'WP_001792494.1', 'WP_069994742.1', 'WP_020978357.1', 'WP_031766890.1', 'WP_044291096.1', 'WP_070031071.1', 'WP_103188606.1', 'WP_001826866.1', 'WP_078090620.1', 'WP_160194588.1', 'WP_277715902.1', 'WP_000581904.1', 'WP_001573692.1', 'WP_001579824.1', 'WP_123118293.1', 'WP_301554082.1', 'W…
500	['WP_078368555.1', 'WP_001835549.1', 'WP_072361953.1', 'WP_103188604.1', 'WP_001792493.1', 'WP_111055866.1', 'WP_111124607.1', 'WP_075339662.1', 'WP_078371740.1', 'WP_078064532.1', 'WP_001793319.1', 'WP_111762691.1', 'WP_103148850.1', 'WP_124780667.1', 'WP_190284995.1', 'WP_078091754.1', 'WP_078055803.1', 'WP_258411368.1', 'WP_217175410.1', 'WP_148843535.1', 'WP_078103770.1', 'WP_001798811.1', 'W…
501	['WP_078368555.1', 'WP_001835549.1', 'WP_103188604.1', 'WP_072361953.1', 'WP_111124607.1', 'WP_111055866.1', 'WP_075339662.1', 'WP_001792493.1', 'WP_078371740.1', 'WP_078064532.1', 'WP_001793319.1', 'WP_111762691.1', 'WP_078091754.1', 'WP_103148850.1', 'WP_190284995.1', 'WP_124780667.1', 'WP_078055803.1', 'WP_217175410.1', 'WP_258411368.1', 'WP_148843535.1', 'WP_078103770.1', 'WP_001798811.1', 'W…
502	['WP_078096805.1', 'WP_000581906.1', 'WP_020978357.1', 'WP_031766280.1', 'WP_044291096.1', 'WP_001549768.1', 'WP_277715902.1', 'WP_070031071.1', 'WP_094615842.1', 'WP_000972280.1', 'WP_031766890.1', 'WP_025174421.1', 'WP_001573692.1', 'WP_289622956.1', 'WP_069994742.1', 'WP_047211511.1', 'WP_031764838.1', 'WP_238513610.1', 'WP_301554082.1', 'WP_001792494.1', 'WP_150881761.1', 'WP_160194588.1', 'W…
503	['WP_078368555.1', 'WP_001835549.1', 'WP_072361953.1', 'WP_103188604.1', 'WP_001792493.1', 'WP_111055866.1', 'WP_111124607.1', 'WP_075339662.1', 'WP_078371740.1', 'WP_078064532.1', 'WP_001793319.1', 'WP_111762691.1', 'WP_103148850.1', 'WP_124780667.1', 'WP_190284995.1', 'WP_078091754.1', 'WP_078055803.1', 'WP_217175410.1', 'WP_258411368.1', 'WP_148843535.1', 'WP_078103770.1', 'WP_001798811.1', 'W…
504	['WP_078368555.1', 'WP_001835549.1', 'WP_072361953.1', 'WP_103188604.1', 'WP_001792493.1', 'WP_111055866.1', 'WP_111124607.1', 'WP_075339662.1', 'WP_078371740.1', 'WP_078064532.1', 'WP_001793319.1', 'WP_111762691.1', 'WP_103148850.1', 'WP_124780667.1', 'WP_190284995.1', 'WP_078091754.1', 'WP_078055803.1', 'WP_078103770.1', 'WP_217175410.1', 'WP_258411368.1', 'WP_148843535.1', 'WP_001798811.1', 'W…
505	['WP_289622956.1', 'WP_029754190.1', 'WP_000581906.1', 'WP_078246072.1', 'WP_025174421.1', 'WP_301553979.1', 'WP_001573692.1', 'WP_070031071.1', 'WP_078096805.1', 'WP_111762835.1', 'WP_269446558.1', 'WP_069994742.1', 'WP_216772019.1', 'WP_031766280.1', 'WP_094615842.1', 'WP_020978357.1', 'WP_000972280.1', 'WP_031766890.1', 'WP_190284997.1', 'WP_031764838.1', 'WP_044291096.1', 'WP_001549768.1', 'W…
506	['WP_234726242.1', 'WP_274608432.1', 'WP_023914206.1', 'WP_031929674.1', 'WP_000581910.1', 'WP_111021940.1', 'WP_000972649.1', 'WP_000581921.1', 'WP_000581906.1', 'WP_070031071.1', 'WP_150881761.1', 'WP_044291096.1', 'WP_001549768.1', 'WP_277715902.1', 'WP_001792494.1', 'WP_020978357.1', 'WP_258411366.1', 'WP_069994742.1', 'WP_301554082.1', 'WP_031766280.1', 'WP_025174421.1', 'WP_094615842.1', 'W…
507	['WP_078368555.1', 'WP_001835549.1', 'WP_072361953.1', 'WP_103188604.1', 'WP_001792493.1', 'WP_111055866.1', 'WP_111124607.1', 'WP_078064532.1', 'WP_075339662.1', 'WP_078371740.1', 'WP_001793319.1', 'WP_111762691.1', 'WP_103148850.1', 'WP_124780667.1', 'WP_190284995.1', 'WP_078091754.1', 'WP_078055803.1', 'WP_258411368.1', 'WP_148843535.1', 'WP_217175410.1', 'WP_078103770.1', 'WP_001798811.1', 'W…
508	['WP_250755303.1', 'WP_078367904.1', 'WP_001034772.1', 'WP_103148847.1', 'WP_044291083.1', 'WP_072528037.1', 'WP_000162204.1', 'WP_001034758.1', 'WP_001034726.1', 'WP_000162187.1', 'WP_000162196.1', 'WP_000162188.1', 'WP_103188608.1', 'WP_000038224.1', 'WP_000037439.1', 'WP_001034760.1', 'WP_054189892.1', 'WP_000037512.1', 'WP_000162193.1', 'WP_117222164.1', 'WP_124780684.1', 'WP_023914193.1', 'W…
509	['WP_258415107.1', 'WP_051158661.1', 'WP_078368310.1', 'WP_223835556.1', 'WP_000794607.1', 'WP_001632123.1', 'WP_156668051.1', 'WP_154271344.1', 'WP_063124931.1', 'WP_148843537.1', 'WP_181444842.1', 'WP_198421970.1', 'WP_101305160.1', 'WP_160194592.1', 'WP_063124930.1', 'WP_111009857.1', 'WP_054193613.1', 'WP_250164335.1', 'WP_000794621.1', 'WP_258410247.1', 'WP_148843536.1', 'WP_031764645.1', 'W…
510	['WP_078368555.1', 'WP_001835549.1', 'WP_072361953.1', 'WP_103188604.1', 'WP_111124607.1', 'WP_111055866.1', 'WP_001792493.1', 'WP_075339662.1', 'WP_078371740.1', 'WP_078064532.1', 'WP_001793319.1', 'WP_111762691.1', 'WP_103148850.1', 'WP_190284995.1', 'WP_078091754.1', 'WP_124780667.1', 'WP_078055803.1', 'WP_217175410.1', 'WP_258411368.1', 'WP_148843535.1', 'WP_078103770.1', 'WP_001798811.1', 'W…
511	['WP_078368555.1', 'WP_001835549.1', 'WP_072361953.1', 'WP_103188604.1', 'WP_001792493.1', 'WP_111055866.1', 'WP_111124607.1', 'WP_075339662.1', 'WP_078371740.1', 'WP_078064532.1', 'WP_001793319.1', 'WP_111762691.1', 'WP_103148850.1', 'WP_124780667.1', 'WP_190284995.1', 'WP_078091754.1', 'WP_078055803.1', 'WP_078103770.1', 'WP_217175410.1', 'WP_258411368.1', 'WP_148843535.1', 'WP_001798811.1', 'W…
512	['WP_078368555.1', 'WP_001835549.1', 'WP_103188604.1', 'WP_072361953.1', 'WP_111124607.1', 'WP_111055866.1', 'WP_078371740.1', 'WP_075339662.1', 'WP_001792493.1', 'WP_078064532.1', 'WP_001793319.1', 'WP_111762691.1', 'WP_103148850.1', 'WP_190284995.1', 'WP_078091754.1', 'WP_124780667.1', 'WP_078055803.1', 'WP_217175410.1', 'WP_258411368.1', 'WP_148843535.1', 'WP_078103770.1', 'WP_001798811.1', 'W…
513	['WP_084990252.1', 'WP_064281220.1', 'WP_031869942.1', 'WP_252081603.1', 'WP_223874962.1', 'WP_251640066.1', 'WP_266050373.1', 'WP_281262930.1', 'WP_049286609.1', 'WP_111149912.1', 'WP_217175413.1', 'WP_031900029.1', 'WP_147712717.1', 'WP_001205105.1', 'WP_064137517.1', 'WP_024937040.1', 'WP_041496833.1', 'WP_061837119.1', 'WP_072419934.1', 'WP_001641682.1', 'WP_024928072.1', 'WP_001205108.1', 'W…
514	['WP_085055806.1']
515	['WP_258415107.1', 'WP_051158661.1', 'WP_086032667.1', 'WP_071624282.1', 'WP_261921441.1', 'WP_001205108.1', 'WP_162675907.1', 'WP_031900396.1', 'WP_162665082.1', 'WP_223874962.1', 'WP_254230912.1', 'WP_072419658.1', 'WP_061837119.1', 'WP_072419934.1', 'WP_024928072.1', 'WP_251640066.1', 'WP_025444511.1', 'WP_029264607.1', 'WP_162697932.1', 'WP_250414019.1', 'WP_306181409.1', 'WP_238610499.1', 'W…
516	['WP_258411375.1', 'WP_086153021.1', 'WP_072361966.1', 'WP_209206866.1', 'WP_108957404.1', 'WP_000841431.1', 'WP_262522450.1', 'WP_086032667.1', 'WP_252081602.1', 'WP_072419658.1', 'WP_025444511.1', 'WP_238610499.1', 'WP_250414019.1', 'WP_306181409.1', 'WP_064137479.1', 'WP_001205071.1', 'WP_310651171.1', 'WP_031874134.1', 'WP_033854717.1', 'WP_001205072.1', 'WP_031824355.1', 'WP_001205070.1', 'W…
517	['WP_031871688.1', 'WP_086203181.1', 'WP_044291111.1', 'WP_070001240.1', 'WP_253900787.1', 'WP_284696991.1', 'WP_000794579.1', 'WP_064281220.1', 'WP_031869942.1', 'WP_252081603.1', 'WP_258415107.1', 'WP_051158661.1', 'WP_071624282.1', 'WP_261921441.1', 'WP_001205108.1', 'WP_162675907.1', 'WP_031900396.1', 'WP_061837119.1', 'WP_072419934.1', 'WP_024928072.1', 'WP_001205105.1', 'WP_064137517.1', 'W…
518	['WP_000581906.1', 'WP_031766280.1', 'WP_031766890.1', 'WP_094615842.1', 'WP_000972280.1', 'WP_070031071.1', 'WP_031764838.1', 'WP_238513610.1', 'WP_190284997.1', 'WP_069994742.1', 'WP_001549768.1', 'WP_001792494.1', 'WP_020978357.1', 'WP_025174421.1', 'WP_103188606.1', 'WP_001826866.1', 'WP_044291096.1', 'WP_160194588.1', 'WP_000581904.1', 'WP_078090620.1', 'WP_124780682.1', 'WP_277715902.1', 'W…
519	['WP_072508974.1', 'WP_094979423.1', 'WP_000521958.1', 'WP_000521959.1', 'WP_111125665.1', 'WP_061824089.1', 'WP_045177706.1', 'WP_031928792.1', 'WP_069308586.1', 'WP_014532696.1', 'WP_172452308.1', 'WP_000270266.1']
520	['WP_000495501.1', 'WP_000495500.1', 'WP_000495498.1', 'WP_098686287.1', 'WP_031868942.1', 'WP_244799966.1', 'WP_023914200.1', 'WP_000493748.1', 'WP_258411363.1', 'WP_000493747.1', 'WP_000493750.1']
521	['WP_000794649.1', 'WP_098686288.1', 'WP_187418300.1', 'WP_111035280.1', 'WP_263611940.1', 'WP_267249084.1', 'WP_064131568.1', 'WP_061869760.1', 'WP_064281220.1', 'WP_031869942.1', 'WP_086032667.1', 'WP_252081603.1', 'WP_223874962.1', 'WP_251640066.1', 'WP_258415107.1', 'WP_051158661.1', 'WP_281262930.1', 'WP_071624282.1', 'WP_261921441.1', 'WP_001205108.1', 'WP_162675907.1', 'WP_266050373.1', 'W…
522	['WP_000678764.1', 'WP_000678768.1', 'WP_000678763.1', 'WP_000678765.1', 'WP_099596613.1', 'WP_000678769.1', 'WP_064129882.1', 'WP_238513613.1', 'WP_029754278.1', 'WP_250743165.1', 'WP_043054970.1']
523	['WP_000794607.1', 'WP_160194592.1', 'WP_001632123.1', 'WP_063124931.1', 'WP_154271344.1', 'WP_156668051.1', 'WP_061652143.1', 'WP_101305160.1', 'WP_031764645.1', 'WP_203610729.1', 'WP_223224915.1', 'WP_218116522.1', 'WP_281262931.1', 'WP_000794648.1', 'WP_271287671.1', 'WP_117221031.1', 'WP_181444842.1', 'WP_117232309.1', 'WP_209197490.1', 'WP_198421970.1', 'WP_181188056.1', 'WP_000794647.1', 'W…
524	['WP_000794648.1', 'WP_271287671.1', 'WP_117232309.1', 'WP_209197490.1', 'WP_181188056.1', 'WP_000794647.1', 'WP_103147587.1', 'WP_001633997.1', 'WP_223224915.1', 'WP_218116522.1', 'WP_284697320.1', 'WP_031871688.1', 'WP_262522451.1', 'WP_072361969.1', 'WP_258411376.1', 'WP_044291111.1', 'WP_043054972.1', 'WP_070001240.1', 'WP_253900787.1', 'WP_150088043.1', 'WP_086203181.1', 'WP_000794579.1', 'W…
525	['WP_031766890.1', 'WP_031766280.1', 'WP_000581906.1', 'WP_000972280.1', 'WP_070031071.1', 'WP_001826866.1', 'WP_031764838.1', 'WP_124780682.1', 'WP_238513610.1', 'WP_000581904.1', 'WP_103188606.1', 'WP_190284997.1', 'WP_000581888.1', 'WP_001549768.1', 'WP_001792494.1', 'WP_069994742.1', 'WP_258415103.1', 'WP_020978357.1', 'WP_117198776.1', 'WP_000972290.1', 'WP_000972286.1', 'WP_044291096.1', 'W…
526	['WP_103148823.1', 'WP_252570173.1', 'WP_000074015.1', 'WP_000074010.1', 'WP_111762697.1', 'WP_044291116.1', 'WP_054189879.1', 'WP_124780097.1', 'WP_000073995.1', 'WP_000074003.1']
527	['WP_103148847.1', 'WP_001034772.1', 'WP_000162193.1', 'WP_044291083.1', 'WP_258411361.1', 'WP_000162204.1', 'WP_023914193.1', 'WP_001034760.1', 'WP_001034726.1', 'WP_250755303.1', 'WP_000037512.1', 'WP_117222164.1', 'WP_124780684.1', 'WP_001034758.1', 'WP_000162206.1', 'WP_252570644.1', 'WP_000162187.1', 'WP_001034762.1', 'WP_001034766.1', 'WP_103188609.1', 'WP_000162196.1', 'WP_054189892.1', 'W…
528	['WP_031766890.1', 'WP_070031071.1', 'WP_001826866.1', 'WP_000581904.1', 'WP_103188606.1', 'WP_190284997.1', 'WP_124780682.1', 'WP_117198776.1', 'WP_258415103.1', 'WP_238613997.1', 'WP_000972290.1', 'WP_000972286.1', 'WP_072497460.1', 'WP_103148848.1', 'WP_050960464.1', 'WP_117221033.1', 'WP_149894417.1', 'WP_000581892.1', 'WP_049307687.1', 'WP_000581913.1', 'WP_044291092.1', 'WP_031921896.1', 'W…
529	['WP_078368555.1', 'WP_001835549.1', 'WP_103188604.1', 'WP_072361953.1', 'WP_111055866.1', 'WP_001792493.1', 'WP_111124607.1', 'WP_075339662.1', 'WP_078371740.1', 'WP_078064532.1', 'WP_001793319.1', 'WP_111762691.1', 'WP_103148850.1', 'WP_124780667.1', 'WP_190284995.1', 'WP_078091754.1', 'WP_078055803.1', 'WP_217175410.1', 'WP_258411368.1', 'WP_148843535.1', 'WP_078103770.1', 'WP_001798811.1', 'W…
530	['WP_103188603.1', 'WP_000966095.1', 'WP_250755301.1', 'WP_001813105.1', 'WP_031877030.1', 'WP_217175412.1', 'WP_000966094.1', 'WP_000966092.1', 'WP_000966101.1', 'WP_023914211.1', 'WP_072361959.1', 'WP_277715858.1', 'WP_031893587.1', 'WP_209206868.1', 'WP_000966091.1', 'WP_117232307.1']
531	['WP_078368555.1', 'WP_001835549.1', 'WP_103188604.1', 'WP_072361953.1', 'WP_111124607.1', 'WP_111055866.1', 'WP_001792493.1', 'WP_075339662.1', 'WP_078371740.1', 'WP_001793319.1', 'WP_078064532.1', 'WP_111762691.1', 'WP_103148850.1', 'WP_190284995.1', 'WP_078091754.1', 'WP_124780667.1', 'WP_078055803.1', 'WP_217175410.1', 'WP_258411368.1', 'WP_148843535.1', 'WP_078103770.1', 'WP_001798811.1', 'W…
532	['WP_031766890.1', 'WP_070031071.1', 'WP_001826866.1', 'WP_000581904.1', 'WP_103188606.1', 'WP_190284997.1', 'WP_124780682.1', 'WP_117198776.1', 'WP_258415103.1', 'WP_238613997.1', 'WP_000972290.1', 'WP_000972286.1', 'WP_072497460.1', 'WP_050960464.1', 'WP_103148848.1', 'WP_117221033.1', 'WP_149894417.1', 'WP_000581892.1', 'WP_049307687.1', 'WP_000581913.1', 'WP_044291092.1', 'WP_031921896.1', 'W…
533	['WP_000217462.1', 'WP_103188607.1', 'WP_031586057.1', 'WP_000217466.1', 'WP_000217469.1', 'WP_000217459.1', 'WP_000217472.1', 'WP_023914194.1', 'WP_000217468.1', 'WP_000217450.1', 'WP_000217470.1', 'WP_000217452.1', 'WP_043054965.1', 'WP_252570643.1', 'WP_000217460.1', 'WP_000217456.1', 'WP_072361947.1', 'WP_138293548.1', 'WP_000217473.1', 'WP_054189891.1', 'WP_111036955.1', 'WP_000217458.1', 'W…
534	['WP_000162193.1', 'WP_258411361.1', 'WP_023914193.1', 'WP_000037512.1', 'WP_117222164.1', 'WP_000162206.1', 'WP_103148847.1', 'WP_001034772.1', 'WP_044291083.1', 'WP_001034762.1', 'WP_103188609.1', 'WP_001034766.1', 'WP_000162204.1', 'WP_000037433.1', 'WP_001034760.1', 'WP_001034774.1', 'WP_262522448.1', 'WP_001034726.1', 'WP_000162199.1', 'WP_250755303.1', 'WP_000037437.1', 'WP_000038224.1', 'W…
535	['WP_000162193.1', 'WP_258411361.1', 'WP_023914193.1', 'WP_000037512.1', 'WP_117222164.1', 'WP_000162206.1', 'WP_103188609.1', 'WP_001034762.1', 'WP_001034766.1', 'WP_000037433.1', 'WP_103148847.1', 'WP_001034772.1', 'WP_044291083.1', 'WP_262522448.1', 'WP_001034774.1', 'WP_000162204.1', 'WP_000162199.1', 'WP_001034760.1', 'WP_000037437.1', 'WP_031766278.1', 'WP_000038224.1', 'WP_001034726.1', 'W…
536	['WP_000202039.1', 'WP_000202029.1', 'WP_250799151.1', 'WP_000202037.1', 'WP_032099419.1', 'WP_117218874.1', 'WP_111762684.1', 'WP_054189895.1', 'WP_000202034.1', 'WP_103188610.1', 'WP_000202044.1', 'WP_250743155.1', 'WP_000202030.1', 'WP_209206872.1', 'WP_000202045.1', 'WP_000200987.1', 'WP_061104794.1']
537	['WP_107378088.1', 'WP_183142997.1', 'WP_000777472.1', 'WP_112366268.1', 'WP_112366372.1', 'WP_150853617.1']
538	['WP_258411375.1', 'WP_108957404.1', 'WP_072361966.1', 'WP_086153021.1', 'WP_209206866.1', 'WP_000841431.1', 'WP_262522450.1', 'WP_086032667.1', 'WP_252081602.1', 'WP_223874962.1', 'WP_251640066.1', 'WP_281262930.1', 'WP_266050373.1', 'WP_111149912.1', 'WP_049286609.1', 'WP_217175413.1', 'WP_031900029.1', 'WP_147712717.1', 'WP_024937040.1', 'WP_001641682.1', 'WP_061736994.1', 'WP_031877031.1', 'W…
539	['WP_001044255.1', 'WP_031824856.1', 'WP_123874332.1', 'WP_065200856.1', 'WP_001044257.1', 'WP_031870603.1', 'WP_023914202.1', 'WP_209206870.1', 'WP_031874988.1', 'WP_124780678.1', 'WP_000056386.1', 'WP_054189889.1', 'WP_111009853.1', 'WP_258411364.1', 'WP_000239216.1', 'WP_000978018.1', 'WP_111079730.1', 'WP_000940562.1']
540	['WP_063124930.1', 'WP_111009857.1', 'WP_054193613.1', 'WP_148843536.1', 'WP_001598130.1', 'WP_064281218.1', 'WP_000841404.1', 'WP_284696807.1', 'WP_154271026.1', 'WP_001600806.1', 'WP_000841407.1', 'WP_156675484.1', 'WP_000841408.1', 'WP_000841410.1', 'WP_153906588.1', 'WP_123089294.1', 'WP_111035279.1', 'WP_160194591.1', 'WP_072529057.1', 'WP_061811741.1', 'WP_000841390.1', 'WP_117200913.1', 'W…
541	['WP_000755944.1', 'WP_000755946.1', 'WP_000755950.1', 'WP_000755954.1', 'WP_000755948.1', 'WP_000755947.1', 'WP_111014339.1', 'WP_000755949.1', 'WP_065317258.1', 'WP_208163290.1', 'WP_123097816.1', 'WP_000755951.1', 'WP_117200911.1', 'WP_111190203.1', 'WP_000755953.1', 'WP_162676159.1']
542	['WP_234726242.1', 'WP_111021940.1', 'WP_001826866.1', 'WP_070031071.1', 'WP_000581904.1', 'WP_103188606.1', 'WP_031766890.1', 'WP_117198776.1', 'WP_238613997.1', 'WP_190284997.1', 'WP_000581910.1', 'WP_103148848.1', 'WP_149894417.1', 'WP_000581913.1', 'WP_124780682.1', 'WP_000972649.1', 'WP_258415103.1', 'WP_023914206.1', 'WP_031929674.1', 'WP_000972286.1', 'WP_000581906.1', 'WP_000972290.1', 'W…
543	['WP_000721337.1', 'WP_111035278.1', 'WP_181188058.1', 'WP_000721336.1', 'WP_160194590.1', 'WP_000721335.1', 'WP_281262929.1']
544	['WP_000841410.1', 'WP_111035279.1', 'WP_001598130.1', 'WP_064281218.1', 'WP_000841404.1', 'WP_154271026.1', 'WP_001600806.1', 'WP_000841407.1', 'WP_156675484.1', 'WP_000841408.1', 'WP_284696807.1', 'WP_153906588.1', 'WP_072529057.1', 'WP_123089294.1', 'WP_160194591.1', 'WP_061811741.1', 'WP_148843536.1', 'WP_000841390.1', 'WP_117200913.1', 'WP_000841391.1', 'WP_181188057.1', 'WP_043054971.1', 'W…
545	['WP_000794649.1', 'WP_098686288.1', 'WP_111035280.1', 'WP_187418300.1', 'WP_263611940.1', 'WP_267249084.1', 'WP_064131568.1', 'WP_061869760.1', 'WP_064281220.1', 'WP_031869942.1', 'WP_086032667.1', 'WP_252081603.1', 'WP_223874962.1', 'WP_251640066.1', 'WP_258415107.1', 'WP_051158661.1', 'WP_281262930.1', 'WP_261921441.1', 'WP_071624282.1', 'WP_001205108.1', 'WP_162675907.1', 'WP_266050373.1', 'W…
546	['WP_000217462.1', 'WP_103188607.1', 'WP_031586057.1', 'WP_000217466.1', 'WP_000217469.1', 'WP_023914194.1', 'WP_000217459.1', 'WP_000217472.1', 'WP_000217468.1', 'WP_000217450.1', 'WP_000217470.1', 'WP_000217452.1', 'WP_043054965.1', 'WP_000217460.1', 'WP_252570643.1', 'WP_000217456.1', 'WP_072361947.1', 'WP_111036955.1', 'WP_138293548.1', 'WP_000217473.1', 'WP_054189891.1', 'WP_000217458.1', 'W…
547	['WP_078368555.1', 'WP_001835549.1', 'WP_072361953.1', 'WP_111055866.1', 'WP_103188604.1', 'WP_111124607.1', 'WP_001792493.1', 'WP_075339662.1', 'WP_078371740.1', 'WP_078064532.1', 'WP_001793319.1', 'WP_111762691.1', 'WP_103148850.1', 'WP_190284995.1', 'WP_078091754.1', 'WP_124780667.1', 'WP_078055803.1', 'WP_217175410.1', 'WP_258411368.1', 'WP_148843535.1', 'WP_078103770.1', 'WP_001798811.1', 'W…
548	['WP_000581906.1', 'WP_031766280.1', 'WP_031766890.1', 'WP_000972280.1', 'WP_070031071.1', 'WP_001826866.1', 'WP_000581888.1', 'WP_031764838.1', 'WP_124780682.1', 'WP_000581904.1', 'WP_238513610.1', 'WP_103188606.1', 'WP_258415103.1', 'WP_001549768.1', 'WP_069994742.1', 'WP_001792494.1', 'WP_190284997.1', 'WP_020978357.1', 'WP_000972290.1', 'WP_117198776.1', 'WP_000972286.1', 'WP_057521600.1', 'W…
549	['WP_031766890.1', 'WP_070031071.1', 'WP_001826866.1', 'WP_000581904.1', 'WP_190284997.1', 'WP_103188606.1', 'WP_124780682.1', 'WP_258415103.1', 'WP_117198776.1', 'WP_000972290.1', 'WP_000972286.1', 'WP_072497460.1', 'WP_238613997.1', 'WP_050960464.1', 'WP_000581892.1', 'WP_117221033.1', 'WP_049307687.1', 'WP_044291092.1', 'WP_050974438.1', 'WP_149894417.1', 'WP_031921896.1', 'WP_103148848.1', 'W…
550	['WP_001044255.1', 'WP_031824856.1', 'WP_123874332.1', 'WP_065200856.1', 'WP_001044257.1', 'WP_000978018.1', 'WP_031874988.1', 'WP_023914202.1', 'WP_209206870.1', 'WP_111079730.1', 'WP_124780678.1', 'WP_054189889.1', 'WP_111009853.1', 'WP_258411364.1', 'WP_000239216.1', 'WP_000940562.1']
551	['WP_000386364.1', 'WP_000386367.1', 'WP_111079732.1', 'WP_001792489.1', 'WP_281262928.1', 'WP_031870605.1', 'WP_209206917.1', 'WP_000386370.1', 'WP_001599349.1', 'WP_049882141.1', 'WP_258411374.1', 'WP_269781691.1', 'WP_000998872.1', 'WP_117232308.1', 'WP_053038782.1', 'WP_283512301.1', 'WP_000359185.1', 'WP_258411373.1']
552	['WP_000581906.1', 'WP_031766280.1', 'WP_031766890.1', 'WP_000972280.1', 'WP_070031071.1', 'WP_001826866.1', 'WP_000581888.1', 'WP_031764838.1', 'WP_124780682.1', 'WP_000581904.1', 'WP_238513610.1', 'WP_103188606.1', 'WP_258415103.1', 'WP_001549768.1', 'WP_001792494.1', 'WP_069994742.1', 'WP_190284997.1', 'WP_020978357.1', 'WP_000972290.1', 'WP_117198776.1', 'WP_000972286.1', 'WP_057521600.1', 'W…
553	['WP_078368555.1', 'WP_001835549.1', 'WP_103188604.1', 'WP_072361953.1', 'WP_111124607.1', 'WP_111055866.1', 'WP_075339662.1', 'WP_001792493.1', 'WP_078371740.1', 'WP_078064532.1', 'WP_001793319.1', 'WP_111762691.1', 'WP_103148850.1', 'WP_190284995.1', 'WP_078091754.1', 'WP_124780667.1', 'WP_078055803.1', 'WP_217175410.1', 'WP_258411368.1', 'WP_148843535.1', 'WP_078103770.1', 'WP_001798811.1', 'W…
554	['WP_031766890.1', 'WP_070031071.1', 'WP_001826866.1', 'WP_000581904.1', 'WP_190284997.1', 'WP_103188606.1', 'WP_124780682.1', 'WP_258415103.1', 'WP_117198776.1', 'WP_000972290.1', 'WP_000972286.1', 'WP_238613997.1', 'WP_072497460.1', 'WP_117221033.1', 'WP_050960464.1', 'WP_049307687.1', 'WP_000581892.1', 'WP_031921896.1', 'WP_149894417.1', 'WP_044291092.1', 'WP_103148848.1', 'WP_050974438.1', 'W…
555	['WP_031766890.1', 'WP_070031071.1', 'WP_001826866.1', 'WP_000581904.1', 'WP_190284997.1', 'WP_103188606.1', 'WP_124780682.1', 'WP_258415103.1', 'WP_117198776.1', 'WP_000972290.1', 'WP_000972286.1', 'WP_072497460.1', 'WP_050960464.1', 'WP_238613997.1', 'WP_000581892.1', 'WP_117221033.1', 'WP_049307687.1', 'WP_044291092.1', 'WP_149894417.1', 'WP_050974438.1', 'WP_031921896.1', 'WP_103148848.1', 'W…
556	['WP_000521958.1', 'WP_111125665.1', 'WP_000521959.1', 'WP_061824089.1', 'WP_031928792.1', 'WP_069308586.1', 'WP_045177706.1', 'WP_072508974.1', 'WP_094979423.1', 'WP_172452308.1', 'WP_000270266.1', 'WP_014532696.1']
557	['WP_111125667.1', 'WP_044026054.1', 'WP_001790144.1', 'WP_042852824.1', 'WP_049280528.1', 'WP_044291089.1', 'WP_078064636.1', 'WP_046594639.1', 'WP_031788452.1', 'WP_031785466.1', 'WP_042901927.1']
558	['WP_049286609.1', 'WP_111149912.1', 'WP_217175413.1', 'WP_258026795.1', 'WP_235854107.1', 'WP_001670185.1', 'WP_061736994.1', 'WP_001641682.1', 'WP_024937040.1', 'WP_031877031.1', 'WP_147712717.1', 'WP_180991808.1']
559	['WP_000162193.1', 'WP_258411361.1', 'WP_023914193.1', 'WP_000037512.1', 'WP_117222164.1', 'WP_000162206.1', 'WP_103148847.1', 'WP_001034772.1', 'WP_044291083.1', 'WP_000162204.1', 'WP_001034762.1', 'WP_001034766.1', 'WP_103188609.1', 'WP_000037433.1', 'WP_001034760.1', 'WP_262522448.1', 'WP_001034774.1', 'WP_250164332.1', 'WP_001034726.1', 'WP_250755303.1', 'WP_000162199.1', 'WP_000038224.1', 'W…
560	['WP_000755944.1', 'WP_000755946.1', 'WP_000755950.1', 'WP_000755954.1', 'WP_000755948.1', 'WP_000755947.1', 'WP_000755949.1', 'WP_065317258.1', 'WP_208163290.1', 'WP_111014339.1', 'WP_123097816.1', 'WP_000755951.1', 'WP_117200911.1', 'WP_111190203.1', 'WP_000755953.1', 'WP_162676159.1']
561	['WP_078368555.1', 'WP_001835549.1', 'WP_072361953.1', 'WP_103188604.1', 'WP_001792493.1', 'WP_111124607.1', 'WP_111055866.1', 'WP_075339662.1', 'WP_078371740.1', 'WP_078064532.1', 'WP_001793319.1', 'WP_111762691.1', 'WP_103148850.1', 'WP_190284995.1', 'WP_078091754.1', 'WP_124780667.1', 'WP_078055803.1', 'WP_217175410.1', 'WP_258411368.1', 'WP_148843535.1', 'WP_078103770.1', 'WP_001798811.1', 'W…
562	['WP_000824951.1', 'WP_000824934.1', 'WP_252570647.1', 'WP_233682470.1', 'WP_072496916.1', 'WP_111762683.1', 'WP_000824929.1', 'WP_258411360.1', 'WP_000824948.1', 'WP_000824933.1', 'WP_072472686.1', 'WP_250755306.1', 'WP_000824956.1', 'WP_190284999.1', 'WP_000217462.1', 'WP_103188607.1', 'WP_000217450.1', 'WP_000217466.1', 'WP_031586057.1', 'WP_072361947.1', 'WP_000217452.1', 'WP_000217470.1', 'W…
563	['WP_000202039.1', 'WP_000202029.1', 'WP_250799151.1', 'WP_000202037.1', 'WP_032099419.1', 'WP_117218874.1', 'WP_111762684.1', 'WP_054189895.1', 'WP_000202034.1', 'WP_250743155.1', 'WP_103188610.1', 'WP_000202030.1', 'WP_000202044.1', 'WP_209206872.1', 'WP_000202045.1', 'WP_000200987.1', 'WP_061104794.1']
564	['WP_001146762.1', 'WP_001146763.1', 'WP_111762685.1', 'WP_250743158.1']
565	['WP_000162193.1', 'WP_258411361.1', 'WP_023914193.1', 'WP_000037512.1', 'WP_117222164.1', 'WP_000162206.1', 'WP_001034762.1', 'WP_103148847.1', 'WP_103188609.1', 'WP_000037433.1', 'WP_262522448.1', 'WP_001034766.1', 'WP_001034772.1', 'WP_000162199.1', 'WP_044291083.1', 'WP_001034774.1', 'WP_001034726.1', 'WP_000037437.1', 'WP_000162204.1', 'WP_000038224.1', 'WP_001034760.1', 'WP_111762687.1', 'W…
566	['WP_000162193.1', 'WP_258411361.1', 'WP_023914193.1', 'WP_000037512.1', 'WP_117222164.1', 'WP_000162206.1', 'WP_103148847.1', 'WP_001034772.1', 'WP_044291083.1', 'WP_001034762.1', 'WP_001034766.1', 'WP_103188609.1', 'WP_000162204.1', 'WP_000037433.1', 'WP_001034774.1', 'WP_001034760.1', 'WP_262522448.1', 'WP_001034726.1', 'WP_000162199.1', 'WP_250755303.1', 'WP_000037437.1', 'WP_111762687.1', 'W…
567	['WP_000162193.1', 'WP_258411361.1', 'WP_023914193.1', 'WP_103148847.1', 'WP_000037512.1', 'WP_001034772.1', 'WP_117222164.1', 'WP_000162206.1', 'WP_044291083.1', 'WP_000162204.1', 'WP_001034760.1', 'WP_250164332.1', 'WP_001034726.1', 'WP_103188609.1', 'WP_001034762.1', 'WP_001034766.1', 'WP_000037433.1', 'WP_001034774.1', 'WP_001034758.1', 'WP_250755303.1', 'WP_124780684.1', 'WP_262522448.1', 'W…
568	['WP_000220938.1', 'WP_000220936.1', 'WP_000220937.1', 'WP_000220931.1', 'WP_000220932.1', 'WP_000220929.1', 'WP_000220935.1', 'WP_054189890.1', 'WP_111762689.1', 'WP_154285735.1']
569	['WP_078368555.1', 'WP_001835549.1', 'WP_072361953.1', 'WP_103188604.1', 'WP_111055866.1', 'WP_001792493.1', 'WP_111124607.1', 'WP_075339662.1', 'WP_078064532.1', 'WP_078371740.1', 'WP_111762691.1', 'WP_001793319.1', 'WP_103148850.1', 'WP_124780667.1', 'WP_190284995.1', 'WP_078091754.1', 'WP_148843535.1', 'WP_078055803.1', 'WP_258411368.1', 'WP_217175410.1', 'WP_078103770.1', 'WP_001798811.1', 'W…
570	['WP_000217724.1', 'WP_000217713.1', 'WP_000217723.1', 'WP_000217714.1', 'WP_000217719.1', 'WP_281229526.1', 'WP_023914209.1', 'WP_000217716.1', 'WP_063651179.1', 'WP_000217712.1', 'WP_000154470.1', 'WP_000217720.1', 'WP_001573690.1', 'WP_000217725.1', 'WP_258415106.1', 'WP_111762692.1', 'WP_000217710.1', 'WP_054189884.1', 'WP_001804023.1', 'WP_046597280.1', 'WP_258411369.1', 'WP_252570639.1']
571	['WP_111762693.1', 'WP_064281220.1', 'WP_031869942.1', 'WP_252081603.1', 'WP_254241344.1', 'WP_138384062.1', 'WP_252078550.1', 'WP_049286609.1', 'WP_111149912.1', 'WP_217175413.1', 'WP_235854107.1', 'WP_251640066.1', 'WP_001670185.1', 'WP_061736994.1', 'WP_281262930.1', 'WP_266050373.1', 'WP_001641682.1', 'WP_024937040.1', 'WP_031877031.1', 'WP_147712717.1', 'WP_031900029.1', 'WP_258026795.1', 'W…
572	['WP_000481425.1', 'WP_000481410.1', 'WP_000481415.1', 'WP_000481427.1', 'WP_063124933.1', 'WP_000481419.1', 'WP_156675485.1', 'WP_217175415.1', 'WP_000481414.1', 'WP_000481429.1', 'WP_000481409.1', 'WP_061822234.1', 'WP_117232310.1', 'WP_000481431.1', 'WP_016170435.1', 'WP_065317259.1', 'WP_000481405.1', 'WP_070003365.1', 'WP_117200915.1', 'WP_000481408.1', 'WP_124780101.1', 'WP_111762695.1', 'W…
573	['WP_111762696.1', 'WP_252570175.1', 'WP_045172641.1', 'WP_000876651.1', 'WP_000876664.1', 'WP_000876662.1', 'WP_124780099.1', 'WP_000876657.1', 'WP_000876661.1', 'WP_000876640.1', 'WP_250755298.1', 'WP_000876660.1', 'WP_049296623.1', 'WP_000876635.1', 'WP_000876638.1', 'WP_000876634.1', 'WP_000876658.1', 'WP_065317260.1', 'WP_000876669.1', 'WP_072361973.1', 'WP_194379834.1', 'WP_000876637.1', 'W…
574	['WP_103148823.1', 'WP_252570173.1', 'WP_111762697.1', 'WP_000074015.1', 'WP_000074010.1', 'WP_044291116.1', 'WP_054189879.1', 'WP_124780097.1', 'WP_000073995.1', 'WP_000074003.1']
575	['WP_000586380.1', 'WP_124780093.1', 'WP_023914237.1', 'WP_252570169.1', 'WP_111762698.1', 'WP_054190001.1', 'WP_000586377.1']
576	['WP_000581906.1', 'WP_031766280.1', 'WP_000972280.1', 'WP_031764838.1', 'WP_238513610.1', 'WP_069994742.1', 'WP_001549768.1', 'WP_001792494.1', 'WP_020978357.1', 'WP_031766890.1', 'WP_070031071.1', 'WP_044291096.1', 'WP_103188606.1', 'WP_160194588.1', 'WP_001826866.1', 'WP_078090620.1', 'WP_000581904.1', 'WP_277715902.1', 'WP_001573692.1', 'WP_111762835.1', 'WP_025174421.1', 'WP_124780682.1', 'W…
577	['WP_112366268.1', 'WP_107378088.1', 'WP_183142997.1', 'WP_000777472.1', 'WP_112366372.1', 'WP_150853617.1']
578	['WP_112366372.1', 'WP_112366268.1', 'WP_107378088.1', 'WP_183142997.1', 'WP_000777472.1', 'WP_150853617.1']
579	['WP_031766890.1', 'WP_070031071.1', 'WP_001826866.1', 'WP_000581904.1', 'WP_103188606.1', 'WP_190284997.1', 'WP_124780682.1', 'WP_117198776.1', 'WP_258415103.1', 'WP_238613997.1', 'WP_000972290.1', 'WP_000972286.1', 'WP_072497460.1', 'WP_050960464.1', 'WP_103148848.1', 'WP_117221033.1', 'WP_149894417.1', 'WP_000581892.1', 'WP_049307687.1', 'WP_000581913.1', 'WP_044291092.1', 'WP_031921896.1', 'W…
580	['WP_000755944.1', 'WP_000755946.1', 'WP_000755950.1', 'WP_000755954.1', 'WP_000755948.1', 'WP_000755947.1', 'WP_000755949.1', 'WP_065317258.1', 'WP_117200911.1', 'WP_208163290.1', 'WP_111014339.1', 'WP_123097816.1', 'WP_000755951.1', 'WP_111190203.1', 'WP_000755953.1', 'WP_162676159.1']
581	['WP_001598130.1', 'WP_064281218.1', 'WP_000841404.1', 'WP_154271026.1', 'WP_001600806.1', 'WP_000841407.1', 'WP_156675484.1', 'WP_000841408.1', 'WP_153906588.1', 'WP_061811741.1', 'WP_000841390.1', 'WP_117200913.1', 'WP_181188057.1', 'WP_000841391.1', 'WP_160194591.1', 'WP_123089294.1', 'WP_072529057.1', 'WP_000841410.1', 'WP_031900395.1', 'WP_043054971.1', 'WP_043854593.1', 'WP_045176588.1', 'W…
582	['WP_000481425.1', 'WP_000481410.1', 'WP_000481415.1', 'WP_000481427.1', 'WP_063124933.1', 'WP_000481419.1', 'WP_156675485.1', 'WP_217175415.1', 'WP_000481414.1', 'WP_000481429.1', 'WP_000481409.1', 'WP_061822234.1', 'WP_117232310.1', 'WP_000481431.1', 'WP_016170435.1', 'WP_065317259.1', 'WP_000481405.1', 'WP_117200915.1', 'WP_070003365.1', 'WP_000481408.1', 'WP_124780101.1', 'WP_000481418.1', 'W…
583	['WP_000202039.1', 'WP_000202029.1', 'WP_117218874.1', 'WP_250799151.1', 'WP_032099419.1', 'WP_000202037.1', 'WP_111762684.1', 'WP_054189895.1', 'WP_000202034.1', 'WP_250743155.1', 'WP_103188610.1', 'WP_000202030.1', 'WP_000202044.1', 'WP_209206872.1', 'WP_000202045.1', 'WP_000200987.1', 'WP_061104794.1']
584	['WP_061652143.1', 'WP_031764645.1', 'WP_203610729.1', 'WP_223224915.1', 'WP_218116522.1', 'WP_117221031.1', 'WP_000794648.1', 'WP_271287671.1', 'WP_117232309.1', 'WP_209197490.1', 'WP_181188056.1', 'WP_000794647.1', 'WP_229375422.1', 'WP_281262931.1', 'WP_103147587.1', 'WP_258410247.1', 'WP_001633997.1', 'WP_000794621.1', 'WP_000794618.1', 'WP_284697320.1', 'WP_262522451.1', 'WP_031871688.1', 'W…
585	['WP_031766890.1', 'WP_070031071.1', 'WP_001826866.1', 'WP_000581904.1', 'WP_190284997.1', 'WP_103188606.1', 'WP_258415103.1', 'WP_124780682.1', 'WP_000972290.1', 'WP_117198776.1', 'WP_000972286.1', 'WP_117221033.1', 'WP_238613997.1', 'WP_072497460.1', 'WP_049307687.1', 'WP_050960464.1', 'WP_000581892.1', 'WP_031921896.1', 'WP_044291092.1', 'WP_149894417.1', 'WP_103148848.1', 'WP_050974438.1', 'W…
586	['WP_000162193.1', 'WP_258411361.1', 'WP_023914193.1', 'WP_000037512.1', 'WP_117222164.1', 'WP_000162206.1', 'WP_001034762.1', 'WP_001034766.1', 'WP_103188609.1', 'WP_000037433.1', 'WP_103148847.1', 'WP_001034772.1', 'WP_044291083.1', 'WP_262522448.1', 'WP_001034774.1', 'WP_000162204.1', 'WP_000162199.1', 'WP_001034760.1', 'WP_031766278.1', 'WP_000038224.1', 'WP_000037437.1', 'WP_001034726.1', 'W…
587	['WP_103188603.1', 'WP_000966095.1', 'WP_250755301.1', 'WP_001813105.1', 'WP_031877030.1', 'WP_217175412.1', 'WP_000966092.1', 'WP_000966094.1', 'WP_000966101.1', 'WP_023914211.1', 'WP_031893587.1', 'WP_072361959.1', 'WP_277715858.1', 'WP_209206868.1', 'WP_000966091.1', 'WP_117232307.1']
588	['WP_000998872.1', 'WP_117232308.1', 'WP_053038782.1', 'WP_283512301.1', 'WP_258411373.1', 'WP_000359185.1', 'WP_269781691.1']
589	['WP_000794648.1', 'WP_271287671.1', 'WP_117232309.1', 'WP_209197490.1', 'WP_181188056.1', 'WP_000794647.1', 'WP_103147587.1', 'WP_001633997.1', 'WP_223224915.1', 'WP_218116522.1', 'WP_284697320.1', 'WP_031871688.1', 'WP_262522451.1', 'WP_072361969.1', 'WP_258411376.1', 'WP_044291111.1', 'WP_043054972.1', 'WP_070001240.1', 'WP_253900787.1', 'WP_086203181.1', 'WP_150088043.1', 'WP_000794579.1', 'W…
590	['WP_000481425.1', 'WP_000481410.1', 'WP_000481415.1', 'WP_000481427.1', 'WP_063124933.1', 'WP_000481419.1', 'WP_156675485.1', 'WP_217175415.1', 'WP_000481414.1', 'WP_000481429.1', 'WP_117232310.1', 'WP_000481409.1', 'WP_061822234.1', 'WP_000481431.1', 'WP_016170435.1', 'WP_065317259.1', 'WP_000481405.1', 'WP_070003365.1', 'WP_117200915.1', 'WP_000481408.1', 'WP_124780101.1', 'WP_000481418.1', 'W…
591	['WP_258411361.1', 'WP_000162193.1', 'WP_119997456.1', 'WP_044291083.1', 'WP_001034762.1', 'WP_023914193.1', 'WP_031789372.1', 'WP_001034772.1', 'WP_103148847.1', 'WP_250164332.1', 'WP_001034726.1', 'WP_001034760.1', 'WP_000037433.1', 'WP_000037500.1', 'WP_000037512.1', 'WP_000162204.1', 'WP_262522448.1', 'WP_117222164.1', 'WP_000162206.1', 'WP_258415102.1', 'WP_001034758.1', 'WP_258411362.1', 'W…
592	['WP_123089294.1', 'WP_001598130.1', 'WP_064281218.1', 'WP_000841404.1', 'WP_154271026.1', 'WP_001600806.1', 'WP_000841407.1', 'WP_156675484.1', 'WP_000841408.1', 'WP_153906588.1', 'WP_072529057.1', 'WP_160194591.1', 'WP_061811741.1', 'WP_000841390.1', 'WP_117200913.1', 'WP_181188057.1', 'WP_000841391.1', 'WP_043054971.1', 'WP_031900395.1', 'WP_043854593.1', 'WP_045176588.1', 'WP_044291109.1', 'W…
593	['WP_000755944.1', 'WP_000755950.1', 'WP_000755946.1', 'WP_000755954.1', 'WP_000755948.1', 'WP_000755947.1', 'WP_000755949.1', 'WP_123097816.1', 'WP_065317258.1', 'WP_208163290.1', 'WP_000755951.1', 'WP_111014339.1', 'WP_117200911.1', 'WP_111190203.1', 'WP_000755953.1', 'WP_162676159.1']
594	['WP_000581906.1', 'WP_031766280.1', 'WP_000972280.1', 'WP_031764838.1', 'WP_238513610.1', 'WP_001549768.1', 'WP_001792494.1', 'WP_069994742.1', 'WP_020978357.1', 'WP_031766890.1', 'WP_044291096.1', 'WP_070031071.1', 'WP_103188606.1', 'WP_001826866.1', 'WP_078090620.1', 'WP_160194588.1', 'WP_277715902.1', 'WP_000581904.1', 'WP_001573692.1', 'WP_001579824.1', 'WP_123118293.1', 'WP_124780682.1', 'W…
595	['WP_001044255.1', 'WP_031824856.1', 'WP_123874332.1', 'WP_065200856.1', 'WP_001044257.1', 'WP_031870603.1', 'WP_023914202.1', 'WP_209206870.1', 'WP_031874988.1', 'WP_124780678.1', 'WP_000056386.1', 'WP_000978018.1', 'WP_111079730.1', 'WP_054189889.1', 'WP_111009853.1', 'WP_258411364.1', 'WP_000239216.1', 'WP_000940562.1']
596	['WP_000586380.1', 'WP_124780093.1', 'WP_023914237.1', 'WP_252570169.1', 'WP_054190001.1', 'WP_111762698.1', 'WP_000586377.1']
597	['WP_001117054.1', 'WP_001117047.1', 'WP_001117051.1', 'WP_043054975.1', 'WP_124780095.1', 'WP_001117056.1', 'WP_064131567.1', 'WP_310653376.1', 'WP_054189877.1']
598	['WP_103148823.1', 'WP_252570173.1', 'WP_000074015.1', 'WP_000074010.1', 'WP_124780097.1', 'WP_111762697.1', 'WP_044291116.1', 'WP_054189879.1', 'WP_000073995.1', 'WP_000074003.1']
599	['WP_111762696.1', 'WP_252570175.1', 'WP_045172641.1', 'WP_000876651.1', 'WP_000876664.1', 'WP_124780099.1', 'WP_000876662.1', 'WP_000876657.1', 'WP_000876640.1', 'WP_000876661.1', 'WP_250755298.1', 'WP_000876660.1', 'WP_049296623.1', 'WP_000876635.1', 'WP_000876638.1', 'WP_000876634.1', 'WP_000876658.1', 'WP_065317260.1', 'WP_000876669.1', 'WP_194379834.1', 'WP_072361973.1', 'WP_000876637.1', 'W…
600	['WP_000481425.1', 'WP_000481410.1', 'WP_000481415.1', 'WP_000481427.1', 'WP_063124933.1', 'WP_000481419.1', 'WP_156675485.1', 'WP_217175415.1', 'WP_000481414.1', 'WP_000481429.1', 'WP_000481409.1', 'WP_061822234.1', 'WP_117232310.1', 'WP_000481431.1', 'WP_016170435.1', 'WP_065317259.1', 'WP_000481405.1', 'WP_070003365.1', 'WP_117200915.1', 'WP_000481408.1', 'WP_124780101.1', 'WP_000481418.1', 'W…
601	['WP_078368555.1', 'WP_001835549.1', 'WP_072361953.1', 'WP_103188604.1', 'WP_001792493.1', 'WP_111055866.1', 'WP_111124607.1', 'WP_075339662.1', 'WP_078064532.1', 'WP_078371740.1', 'WP_001793319.1', 'WP_111762691.1', 'WP_124780667.1', 'WP_103148850.1', 'WP_190284995.1', 'WP_078091754.1', 'WP_078055803.1', 'WP_217175410.1', 'WP_258411368.1', 'WP_148843535.1', 'WP_078103770.1', 'WP_001798811.1', 'W…
602	['WP_000581906.1', 'WP_031766280.1', 'WP_000972280.1', 'WP_031764838.1', 'WP_238513610.1', 'WP_001549768.1', 'WP_001792494.1', 'WP_069994742.1', 'WP_020978357.1', 'WP_031766890.1', 'WP_070031071.1', 'WP_044291096.1', 'WP_103188606.1', 'WP_001826866.1', 'WP_160194588.1', 'WP_078090620.1', 'WP_000581904.1', 'WP_277715902.1', 'WP_001573692.1', 'WP_124780682.1', 'WP_190284997.1', 'WP_025174421.1', 'W…
603	['WP_031766890.1', 'WP_031766280.1', 'WP_000581906.1', 'WP_000972280.1', 'WP_070031071.1', 'WP_001826866.1', 'WP_031764838.1', 'WP_124780682.1', 'WP_238513610.1', 'WP_000581904.1', 'WP_103188606.1', 'WP_190284997.1', 'WP_000581888.1', 'WP_258415103.1', 'WP_001549768.1', 'WP_001792494.1', 'WP_069994742.1', 'WP_020978357.1', 'WP_117198776.1', 'WP_000972290.1', 'WP_000972286.1', 'WP_044291096.1', 'W…
604	['WP_000581906.1', 'WP_031766280.1', 'WP_031766890.1', 'WP_000972280.1', 'WP_070031071.1', 'WP_001826866.1', 'WP_031764838.1', 'WP_238513610.1', 'WP_124780682.1', 'WP_103188606.1', 'WP_000581904.1', 'WP_001549768.1', 'WP_001792494.1', 'WP_069994742.1', 'WP_020978357.1', 'WP_190284997.1', 'WP_000581888.1', 'WP_117198776.1', 'WP_044291096.1', 'WP_258415103.1', 'WP_160194588.1', 'WP_150881761.1', 'W…
605	['WP_001044255.1', 'WP_031824856.1', 'WP_123874332.1', 'WP_065200856.1', 'WP_001044257.1', 'WP_031870603.1', 'WP_023914202.1', 'WP_031874988.1', 'WP_209206870.1', 'WP_124780678.1', 'WP_000056386.1', 'WP_000978018.1', 'WP_111079730.1', 'WP_054189889.1', 'WP_258411364.1', 'WP_111009853.1', 'WP_000239216.1', 'WP_000940562.1']
606	['WP_031766890.1', 'WP_070031071.1', 'WP_001826866.1', 'WP_124780682.1', 'WP_000581904.1', 'WP_190284997.1', 'WP_103188606.1', 'WP_258415103.1', 'WP_117198776.1', 'WP_000972290.1', 'WP_000972286.1', 'WP_238613997.1', 'WP_072497460.1', 'WP_050960464.1', 'WP_117221033.1', 'WP_044291092.1', 'WP_000581892.1', 'WP_049307687.1', 'WP_149894417.1', 'WP_103148848.1', 'WP_031921896.1', 'WP_050974438.1', 'W…
607	['WP_001034772.1', 'WP_103148847.1', 'WP_000162193.1', 'WP_044291083.1', 'WP_000162204.1', 'WP_258411361.1', 'WP_001034760.1', 'WP_023914193.1', 'WP_001034726.1', 'WP_250755303.1', 'WP_000037512.1', 'WP_124780684.1', 'WP_117222164.1', 'WP_001034758.1', 'WP_252570644.1', 'WP_000162206.1', 'WP_000162187.1', 'WP_000162196.1', 'WP_001034762.1', 'WP_054189892.1', 'WP_001034766.1', 'WP_103188609.1', 'W…
608	['WP_136818219.1', 'WP_031900029.1', 'WP_251640066.1', 'WP_223874962.1', 'WP_266050373.1', 'WP_086032667.1', 'WP_078368310.1', 'WP_148843536.1', 'WP_284696807.1', 'WP_218116522.1', 'WP_223224915.1', 'WP_160194592.1', 'WP_284696991.1', 'WP_064281218.1', 'WP_000841385.1', 'WP_072529057.1', 'WP_160194591.1', 'WP_111035279.1', 'WP_000841410.1', 'WP_250164335.1', 'WP_001598130.1', 'WP_123089294.1', 'W…
609	['WP_000217462.1', 'WP_103188607.1', 'WP_031586057.1', 'WP_000217466.1', 'WP_000217469.1', 'WP_000217459.1', 'WP_000217472.1', 'WP_023914194.1', 'WP_000217468.1', 'WP_000217450.1', 'WP_000217470.1', 'WP_000217452.1', 'WP_000217456.1', 'WP_043054965.1', 'WP_252570643.1', 'WP_000217460.1', 'WP_138293548.1', 'WP_072361947.1', 'WP_000217473.1', 'WP_054189891.1', 'WP_000217458.1', 'WP_111036955.1', 'W…
610	['WP_138384062.1', 'WP_252078550.1', 'WP_049286609.1', 'WP_111149912.1', 'WP_217175413.1', 'WP_235854107.1', 'WP_001670185.1', 'WP_061736994.1', 'WP_001641682.1', 'WP_024937040.1', 'WP_031877031.1', 'WP_147712717.1', 'WP_266050373.1', 'WP_086032667.1', 'WP_061869760.1', 'WP_078368310.1', 'WP_251640066.1', 'WP_223874962.1', 'WP_072361969.1', 'WP_229375422.1', 'WP_209197490.1', 'WP_160194591.1', 'W…
611	['WP_258411361.1', 'WP_000162193.1', 'WP_262522448.1', 'WP_000037500.1', 'WP_162634694.1', 'WP_044291083.1', 'WP_031789372.1', 'WP_119997456.1', 'WP_001034766.1', 'WP_141764519.1', 'WP_001034760.1', 'WP_000162206.1', 'WP_001034762.1', 'WP_258415102.1', 'WP_023914193.1', 'WP_258411362.1', 'WP_001034726.1', 'WP_001034772.1', 'WP_103148847.1', 'WP_000162204.1', 'WP_250164332.1', 'WP_000037512.1', 'W…
612	['WP_141766994.1', 'WP_001633995.1', 'WP_141767067.1', 'WP_252081597.1', 'WP_064136635.1', 'WP_078090620.1', 'WP_160194588.1', 'WP_069994742.1', 'WP_000581906.1', 'WP_001573692.1', 'WP_111762835.1', 'WP_123118293.1', 'WP_001579824.1', 'WP_277949554.1', 'WP_269446558.1', 'WP_238513610.1', 'WP_031766280.1', 'WP_000972280.1', 'WP_150088041.1', 'WP_031764838.1', 'WP_252078311.1', 'WP_052501193.1', 'W…
613	['WP_141767067.1', 'WP_252081597.1', 'WP_001573692.1', 'WP_160194588.1', 'WP_269446558.1', 'WP_277949554.1', 'WP_064136635.1', 'WP_258411366.1', 'WP_020978357.1', 'WP_001792494.1', 'WP_001549768.1', 'WP_252078311.1', 'WP_031877029.1', 'WP_044026055.1', 'WP_052501193.1', 'WP_078090620.1', 'WP_123118293.1', 'WP_069994742.1', 'WP_000581906.1', 'WP_001579824.1', 'WP_238513610.1', 'WP_043054966.1', 'W…
614	['WP_029754190.1', 'WP_289622956.1', 'WP_301553979.1', 'WP_000581906.1', 'WP_111762835.1', 'WP_000581876.1', 'WP_025174421.1', 'WP_269316477.1', 'WP_141767068.1', 'WP_000581869.1', 'WP_043054966.1', 'WP_044026055.1', 'WP_070031071.1', 'WP_020978357.1', 'WP_044291096.1', 'WP_001549768.1', 'WP_025173946.1', 'WP_001792494.1', 'WP_277715902.1', 'WP_031877029.1', 'WP_150881761.1', 'WP_078246072.1', 'W…
615	['WP_001205080.1', 'WP_064137517.1', 'WP_001205105.1', 'WP_041496833.1', 'WP_208163292.1', 'WP_254241344.1', 'WP_138384062.1', 'WP_252078550.1', 'WP_049286609.1', 'WP_111149912.1', 'WP_217175413.1', 'WP_235854107.1', 'WP_001670185.1', 'WP_061736994.1', 'WP_001641682.1', 'WP_024937040.1', 'WP_031877031.1', 'WP_147712717.1', 'WP_258026795.1', 'WP_086032667.1', 'WP_061869760.1', 'WP_078368310.1', 'W…
616	['WP_001205105.1', 'WP_041496833.1', 'WP_064137517.1', 'WP_001205080.1', 'WP_049286609.1', 'WP_258026795.1', 'WP_111149912.1', 'WP_217175413.1', 'WP_162697932.1', 'WP_208163292.1', 'WP_254241344.1', 'WP_138384062.1', 'WP_252078550.1', 'WP_235854107.1', 'WP_001670185.1', 'WP_061736994.1', 'WP_001641682.1', 'WP_024937040.1', 'WP_180991808.1', 'WP_031877031.1', 'WP_147712717.1', 'WP_258027557.1']
617	['WP_001205080.1', 'WP_001205105.1', 'WP_041496833.1', 'WP_064137517.1', 'WP_208163292.1', 'WP_254241344.1', 'WP_138384062.1', 'WP_252078550.1', 'WP_049286609.1', 'WP_111149912.1', 'WP_217175413.1', 'WP_235854107.1', 'WP_001670185.1', 'WP_061736994.1', 'WP_001641682.1', 'WP_024937040.1', 'WP_031877031.1', 'WP_147712717.1', 'WP_258026795.1', 'WP_086032667.1', 'WP_061869760.1', 'WP_266050373.1', 'W…
618	['WP_124780667.1', 'WP_078064532.1', 'WP_078368555.1', 'WP_111762691.1', 'WP_001835549.1', 'WP_111055866.1', 'WP_078371740.1', 'WP_072361953.1', 'WP_001793319.1', 'WP_103188604.1', 'WP_078055803.1', 'WP_111124607.1', 'WP_001798811.1', 'WP_190284995.1', 'WP_075339662.1', 'WP_148843535.1', 'WP_001792493.1', 'WP_258411368.1', 'WP_217175410.1', 'WP_001798919.1', 'WP_103148850.1', 'WP_078091754.1', 'W…
619	['WP_031766890.1', 'WP_070031071.1', 'WP_001826866.1', 'WP_190284997.1', 'WP_000581904.1', 'WP_103188606.1', 'WP_258415103.1', 'WP_124780682.1', 'WP_000972290.1', 'WP_000972286.1', 'WP_117198776.1', 'WP_072497460.1', 'WP_238613997.1', 'WP_117221033.1', 'WP_049307687.1', 'WP_050960464.1', 'WP_000581892.1', 'WP_031921896.1', 'WP_044291092.1', 'WP_149894417.1', 'WP_103148848.1', 'WP_050974438.1', 'W…
620	['WP_258415107.1', 'WP_051158661.1', 'WP_071624282.1', 'WP_261921441.1', 'WP_029264607.1', 'WP_001205108.1', 'WP_162675907.1', 'WP_162665082.1', 'WP_031900396.1', 'WP_254230912.1', 'WP_254241344.1', 'WP_138384062.1', 'WP_252078550.1', 'WP_162697932.1', 'WP_208163292.1', 'WP_024928072.1', 'WP_072419934.1', 'WP_061837119.1', 'WP_216732354.1', 'WP_142352982.1', 'WP_141767195.1', 'WP_147712717.1', 'W…
621	['WP_078368555.1', 'WP_001835549.1', 'WP_072361953.1', 'WP_103188604.1', 'WP_111055866.1', 'WP_001792493.1', 'WP_111124607.1', 'WP_075339662.1', 'WP_078064532.1', 'WP_078371740.1', 'WP_111762691.1', 'WP_001793319.1', 'WP_103148850.1', 'WP_124780667.1', 'WP_190284995.1', 'WP_078091754.1', 'WP_148843535.1', 'WP_078055803.1', 'WP_258411368.1', 'WP_217175410.1', 'WP_078103770.1', 'WP_001798811.1', 'W…
622	['WP_148843536.1', 'WP_001598130.1', 'WP_064281218.1', 'WP_000841404.1', 'WP_284696807.1', 'WP_154271026.1', 'WP_001600806.1', 'WP_000841407.1', 'WP_156675484.1', 'WP_000841408.1', 'WP_153906588.1', 'WP_000841410.1', 'WP_123089294.1', 'WP_072529057.1', 'WP_111035279.1', 'WP_160194591.1', 'WP_061811741.1', 'WP_000841390.1', 'WP_117200913.1', 'WP_181188057.1', 'WP_000841391.1', 'WP_043054971.1', 'W…
623	['WP_223835556.1', 'WP_148843537.1', 'WP_275114050.1', 'WP_064281220.1', 'WP_031869942.1', 'WP_086032667.1', 'WP_252081603.1', 'WP_078368310.1', 'WP_251640066.1', 'WP_223874962.1', 'WP_281262930.1', 'WP_266050373.1', 'WP_031900029.1', 'WP_049286609.1', 'WP_111149912.1', 'WP_024937040.1', 'WP_001641682.1', 'WP_147712717.1', 'WP_061736994.1', 'WP_001670185.1', 'WP_041496833.1', 'WP_217175413.1', 'W…
624	['WP_031766890.1', 'WP_070031071.1', 'WP_001826866.1', 'WP_000581904.1', 'WP_103188606.1', 'WP_190284997.1', 'WP_124780682.1', 'WP_117198776.1', 'WP_258415103.1', 'WP_000972290.1', 'WP_238613997.1', 'WP_000972286.1', 'WP_072497460.1', 'WP_149894417.1', 'WP_050960464.1', 'WP_117221033.1', 'WP_000581892.1', 'WP_103148848.1', 'WP_049307687.1', 'WP_044291092.1', 'WP_031921896.1', 'WP_000581913.1', 'W…
625	['WP_031766280.1', 'WP_000581906.1', 'WP_000972280.1', 'WP_031764838.1', 'WP_238513610.1', 'WP_069994742.1', 'WP_001549768.1', 'WP_001792494.1', 'WP_020978357.1', 'WP_031766890.1', 'WP_070031071.1', 'WP_044291096.1', 'WP_103188606.1', 'WP_160194588.1', 'WP_001826866.1', 'WP_078090620.1', 'WP_000581904.1', 'WP_190284997.1', 'WP_001573692.1', 'WP_277715902.1', 'WP_124780682.1', 'WP_111762835.1', 'W…
626	['WP_001633997.1', 'WP_000794648.1', 'WP_271287671.1', 'WP_117232309.1', 'WP_209197490.1', 'WP_181188056.1', 'WP_103147587.1', 'WP_000794647.1', 'WP_031871688.1', 'WP_223224915.1', 'WP_218116522.1', 'WP_284697320.1', 'WP_262522451.1', 'WP_258411376.1', 'WP_150088043.1', 'WP_072361969.1', 'WP_284696991.1', 'WP_044291111.1', 'WP_070001240.1', 'WP_043054972.1', 'WP_253900787.1', 'WP_000794579.1', 'W…
627	['WP_150853617.1', 'WP_112366372.1', 'WP_112366268.1', 'WP_107378088.1', 'WP_183142997.1', 'WP_000777472.1']
628	['WP_078096805.1', 'WP_020978357.1', 'WP_001579824.1', 'WP_123118293.1', 'WP_044291096.1', 'WP_277715902.1', 'WP_001549768.1', 'WP_001792494.1', 'WP_000972657.1', 'WP_149894417.1', 'WP_000581923.1', 'WP_078090620.1', 'WP_301554082.1', 'WP_301553979.1', 'WP_047211511.1', 'WP_150881761.1', 'WP_043054966.1', 'WP_025173946.1', 'WP_111762835.1', 'WP_044026055.1', 'WP_250164333.1', 'WP_000581906.1', 'W…
629	['WP_000581906.1', 'WP_031766890.1', 'WP_070031071.1', 'WP_031766280.1', 'WP_001826866.1', 'WP_000972280.1', 'WP_000581904.1', 'WP_103188606.1', 'WP_124780682.1', 'WP_031764838.1', 'WP_001549768.1', 'WP_001792494.1', 'WP_238513610.1', 'WP_020978357.1', 'WP_069994742.1', 'WP_190284997.1', 'WP_117198776.1', 'WP_044291096.1', 'WP_000581888.1', 'WP_258415103.1', 'WP_150881761.1', 'WP_238613997.1', 'W…
630	['WP_154271026.1', 'WP_153906588.1', 'WP_001598130.1', 'WP_064281218.1', 'WP_000841404.1', 'WP_000841407.1', 'WP_001600806.1', 'WP_156675484.1', 'WP_000841408.1', 'WP_123089294.1', 'WP_072529057.1', 'WP_160194591.1', 'WP_061811741.1', 'WP_000841390.1', 'WP_117200913.1', 'WP_181188057.1', 'WP_000841391.1', 'WP_000841410.1', 'WP_043054971.1', 'WP_111035279.1', 'WP_031900395.1', 'WP_043854593.1', 'W…
631	['WP_154271026.1', 'WP_153906588.1', 'WP_001598130.1', 'WP_064281218.1', 'WP_000841404.1', 'WP_001600806.1', 'WP_000841407.1', 'WP_156675484.1', 'WP_000841408.1', 'WP_123089294.1', 'WP_072529057.1', 'WP_160194591.1', 'WP_061811741.1', 'WP_000841390.1', 'WP_117200913.1', 'WP_000841391.1', 'WP_181188057.1', 'WP_000841410.1', 'WP_043054971.1', 'WP_111035279.1', 'WP_031900395.1', 'WP_043854593.1', 'W…
632	['WP_154271344.1', 'WP_000794607.1', 'WP_001632123.1', 'WP_156668051.1', 'WP_063124931.1', 'WP_203610729.1', 'WP_160194592.1', 'WP_031764645.1', 'WP_223224915.1', 'WP_061652143.1', 'WP_218116522.1', 'WP_101305160.1', 'WP_181444842.1', 'WP_198421970.1', 'WP_001633997.1', 'WP_281262931.1', 'WP_000794648.1', 'WP_271287671.1', 'WP_117221031.1', 'WP_117232309.1', 'WP_209197490.1', 'WP_181188056.1', 'W…
633	['WP_000220938.1', 'WP_000220936.1', 'WP_000220937.1', 'WP_000220931.1', 'WP_154285735.1', 'WP_000220932.1', 'WP_000220929.1', 'WP_000220935.1', 'WP_054189890.1', 'WP_111762689.1']
634	['WP_000794607.1', 'WP_001632123.1', 'WP_156668051.1', 'WP_154271344.1', 'WP_063124931.1', 'WP_160194592.1', 'WP_031764645.1', 'WP_203610729.1', 'WP_061652143.1', 'WP_223224915.1', 'WP_218116522.1', 'WP_101305160.1', 'WP_001633997.1', 'WP_281262931.1', 'WP_000794648.1', 'WP_271287671.1', 'WP_117232309.1', 'WP_117221031.1', 'WP_209197490.1', 'WP_181188056.1', 'WP_181444842.1', 'WP_000794647.1', 'W…
635	['WP_001598130.1', 'WP_064281218.1', 'WP_000841404.1', 'WP_154271026.1', 'WP_001600806.1', 'WP_156675484.1', 'WP_000841407.1', 'WP_000841408.1', 'WP_153906588.1', 'WP_123089294.1', 'WP_072529057.1', 'WP_160194591.1', 'WP_061811741.1', 'WP_000841390.1', 'WP_117200913.1', 'WP_181188057.1', 'WP_000841391.1', 'WP_000841410.1', 'WP_043054971.1', 'WP_111035279.1', 'WP_031900395.1', 'WP_043854593.1', 'W…
636	['WP_000481425.1', 'WP_000481410.1', 'WP_000481415.1', 'WP_000481427.1', 'WP_063124933.1', 'WP_156675485.1', 'WP_000481419.1', 'WP_000481414.1', 'WP_217175415.1', 'WP_000481429.1', 'WP_000481409.1', 'WP_061822234.1', 'WP_117232310.1', 'WP_000481431.1', 'WP_016170435.1', 'WP_065317259.1', 'WP_000481405.1', 'WP_070003365.1', 'WP_117200915.1', 'WP_000481408.1', 'WP_124780101.1', 'WP_000481418.1', 'W…
637	['WP_000581906.1', 'WP_031766280.1', 'WP_000972280.1', 'WP_031764838.1', 'WP_238513610.1', 'WP_069994742.1', 'WP_001549768.1', 'WP_001792494.1', 'WP_020978357.1', 'WP_031766890.1', 'WP_070031071.1', 'WP_044291096.1', 'WP_160194588.1', 'WP_103188606.1', 'WP_001826866.1', 'WP_078090620.1', 'WP_001573692.1', 'WP_000581904.1', 'WP_277715902.1', 'WP_025174421.1', 'WP_111762835.1', 'WP_124780682.1', 'W…
638	['WP_000721337.1', 'WP_181188058.1', 'WP_000721336.1', 'WP_160194590.1', 'WP_111035278.1', 'WP_000721335.1', 'WP_281262929.1']
639	['WP_001598130.1', 'WP_064281218.1', 'WP_000841404.1', 'WP_154271026.1', 'WP_001600806.1', 'WP_000841407.1', 'WP_160194591.1', 'WP_156675484.1', 'WP_000841408.1', 'WP_153906588.1', 'WP_123089294.1', 'WP_072529057.1', 'WP_061811741.1', 'WP_000841390.1', 'WP_117200913.1', 'WP_181188057.1', 'WP_000841391.1', 'WP_000841410.1', 'WP_111035279.1', 'WP_043054971.1', 'WP_031900395.1', 'WP_043854593.1', 'W…
640	['WP_160194592.1', 'WP_000794607.1', 'WP_001632123.1', 'WP_154271344.1', 'WP_156668051.1', 'WP_063124931.1', 'WP_061652143.1', 'WP_031764645.1', 'WP_203610729.1', 'WP_223224915.1', 'WP_218116522.1', 'WP_101305160.1', 'WP_000794648.1', 'WP_271287671.1', 'WP_117232309.1', 'WP_281262931.1', 'WP_209197490.1', 'WP_181188056.1', 'WP_117221031.1', 'WP_000794647.1', 'WP_103147587.1', 'WP_181444842.1', 'W…
641	['WP_162634694.1', 'WP_258411361.1', 'WP_262522448.1', 'WP_031789372.1', 'WP_119997456.1', 'WP_000162193.1', 'WP_001034760.1', 'WP_001034762.1', 'WP_023914193.1', 'WP_001034772.1', 'WP_000037500.1', 'WP_103148847.1', 'WP_000162204.1', 'WP_258415102.1', 'WP_000037433.1', 'WP_001034766.1', 'WP_044291083.1', 'WP_141764519.1', 'WP_124780684.1', 'WP_250164332.1', 'WP_000037512.1', 'WP_000162206.1', 'W…
642	['WP_001205080.1', 'WP_064137517.1', 'WP_001205105.1', 'WP_041496833.1', 'WP_208163292.1', 'WP_254241344.1', 'WP_138384062.1', 'WP_252078550.1', 'WP_049286609.1', 'WP_111149912.1', 'WP_217175413.1', 'WP_235854107.1', 'WP_001670185.1', 'WP_061736994.1', 'WP_001641682.1', 'WP_024937040.1', 'WP_031877031.1', 'WP_147712717.1', 'WP_061869760.1', 'WP_266050373.1', 'WP_086032667.1', 'WP_044291109.1', 'W…
643	['WP_031766890.1', 'WP_070031071.1', 'WP_001826866.1', 'WP_190284997.1', 'WP_000581904.1', 'WP_103188606.1', 'WP_124780682.1', 'WP_258415103.1', 'WP_000972290.1', 'WP_000972286.1', 'WP_117198776.1', 'WP_072497460.1', 'WP_238613997.1', 'WP_117221033.1', 'WP_049307687.1', 'WP_050960464.1', 'WP_000581892.1', 'WP_031921896.1', 'WP_044291092.1', 'WP_149894417.1', 'WP_103148848.1', 'WP_050974438.1', 'W…
644	['WP_001205070.1', 'WP_001205072.1', 'WP_031824355.1', 'WP_033854717.1', 'WP_229375415.1', 'WP_254241344.1', 'WP_138384062.1', 'WP_252078550.1', 'WP_235854107.1', 'WP_001670185.1', 'WP_061736994.1', 'WP_001641682.1', 'WP_024937040.1', 'WP_031877031.1', 'WP_147712717.1', 'WP_180991808.1', 'WP_258027557.1']
645	['WP_031766890.1', 'WP_070031071.1', 'WP_001826866.1', 'WP_190284997.1', 'WP_000581904.1', 'WP_103188606.1', 'WP_124780682.1', 'WP_258415103.1', 'WP_000972290.1', 'WP_000972286.1', 'WP_117198776.1', 'WP_072497460.1', 'WP_238613997.1', 'WP_117221033.1', 'WP_049307687.1', 'WP_050960464.1', 'WP_000581892.1', 'WP_031921896.1', 'WP_044291092.1', 'WP_149894417.1', 'WP_103148848.1', 'WP_050974438.1', 'W…
646	['WP_162676159.1', 'WP_000755946.1', 'WP_000755944.1', 'WP_000755950.1', 'WP_000755954.1', 'WP_000755948.1', 'WP_000755947.1', 'WP_065317258.1', 'WP_000755949.1', 'WP_208163290.1', 'WP_111014339.1', 'WP_117200911.1', 'WP_000755951.1', 'WP_123097816.1', 'WP_111190203.1', 'WP_000755953.1']
647	['WP_001205080.1', 'WP_208163292.1', 'WP_254241344.1', 'WP_138384062.1', 'WP_252078550.1', 'WP_049286609.1', 'WP_111149912.1', 'WP_217175413.1', 'WP_235854107.1', 'WP_001670185.1', 'WP_061736994.1', 'WP_001641682.1', 'WP_024937040.1', 'WP_031877031.1', 'WP_147712717.1', 'WP_086032667.1', 'WP_061869760.1', 'WP_078368310.1', 'WP_044291109.1', 'WP_266050373.1', 'WP_223874962.1', 'WP_045176588.1', 'W…
648	['WP_031766890.1', 'WP_070031071.1', 'WP_001826866.1', 'WP_000581904.1', 'WP_103188606.1', 'WP_190284997.1', 'WP_124780682.1', 'WP_117198776.1', 'WP_258415103.1', 'WP_000972290.1', 'WP_238613997.1', 'WP_000972286.1', 'WP_072497460.1', 'WP_149894417.1', 'WP_050960464.1', 'WP_117221033.1', 'WP_000581892.1', 'WP_103148848.1', 'WP_049307687.1', 'WP_044291092.1', 'WP_031921896.1', 'WP_000581913.1', 'W…
649	['WP_078368555.1', 'WP_001835549.1', 'WP_072361953.1', 'WP_103188604.1', 'WP_001792493.1', 'WP_111055866.1', 'WP_111124607.1', 'WP_078064532.1', 'WP_075339662.1', 'WP_078371740.1', 'WP_001793319.1', 'WP_111762691.1', 'WP_103148850.1', 'WP_124780667.1', 'WP_190284995.1', 'WP_078091754.1', 'WP_078055803.1', 'WP_258411368.1', 'WP_148843535.1', 'WP_217175410.1', 'WP_078103770.1', 'WP_001798811.1', 'W…
650	['WP_168248143.1', 'WP_000824933.1', 'WP_000824929.1', 'WP_258411360.1', 'WP_072496916.1', 'WP_072472686.1', 'WP_000824951.1', 'WP_252570647.1', 'WP_250755306.1', 'WP_000824948.1', 'WP_000824956.1', 'WP_000824934.1', 'WP_111762683.1', 'WP_233682470.1']
651	['WP_172452308.1', 'WP_000270266.1', 'WP_000521958.1', 'WP_111125665.1', 'WP_000521959.1', 'WP_061824089.1', 'WP_031928792.1', 'WP_069308586.1', 'WP_045177706.1', 'WP_072508974.1', 'WP_094979423.1', 'WP_014532696.1']
652	['WP_176325154.1']
653	['WP_001205080.1', 'WP_208163292.1', 'WP_254241344.1', 'WP_138384062.1', 'WP_252078550.1', 'WP_049286609.1', 'WP_111149912.1', 'WP_217175413.1', 'WP_235854107.1', 'WP_001670185.1', 'WP_061736994.1', 'WP_001641682.1', 'WP_024937040.1', 'WP_031877031.1', 'WP_147712717.1', 'WP_061869760.1', 'WP_086032667.1', 'WP_266050373.1', 'WP_078368310.1', 'WP_044291109.1', 'WP_223874962.1', 'WP_045176588.1', 'W…
654	['WP_000162193.1', 'WP_258411361.1', 'WP_023914193.1', 'WP_000037512.1', 'WP_103148847.1', 'WP_117222164.1', 'WP_001034772.1', 'WP_000162206.1', 'WP_044291083.1', 'WP_000162204.1', 'WP_001034760.1', 'WP_001034762.1', 'WP_103188609.1', 'WP_001034766.1', 'WP_250164332.1', 'WP_001034726.1', 'WP_000037433.1', 'WP_001034774.1', 'WP_250755303.1', 'WP_262522448.1', 'WP_124780684.1', 'WP_001034758.1', 'W…
655	['WP_180991706.1', 'WP_223835556.1', 'WP_148843537.1', 'WP_078368310.1', 'WP_251640066.1', 'WP_223874962.1', 'WP_281262930.1', 'WP_266050373.1', 'WP_031900029.1', 'WP_064281220.1']
656	['WP_180991808.1', 'WP_252078550.1', 'WP_138384062.1', 'WP_208163292.1', 'WP_254241344.1', 'WP_258027557.1', 'WP_258026795.1', 'WP_049286609.1', 'WP_217175413.1', 'WP_111149912.1']
657	['WP_000794648.1', 'WP_271287671.1', 'WP_117232309.1', 'WP_209197490.1', 'WP_181188056.1', 'WP_000794647.1', 'WP_103147587.1', 'WP_001633997.1', 'WP_223224915.1', 'WP_218116522.1', 'WP_284697320.1', 'WP_031871688.1', 'WP_262522451.1', 'WP_072361969.1', 'WP_258411376.1', 'WP_044291111.1', 'WP_043054972.1', 'WP_070001240.1', 'WP_253900787.1', 'WP_086203181.1', 'WP_150088043.1', 'WP_000794579.1', 'W…
658	['WP_001598130.1', 'WP_064281218.1', 'WP_000841404.1', 'WP_154271026.1', 'WP_001600806.1', 'WP_000841407.1', 'WP_156675484.1', 'WP_000841408.1', 'WP_153906588.1', 'WP_061811741.1', 'WP_000841390.1', 'WP_181188057.1', 'WP_117200913.1', 'WP_000841391.1', 'WP_160194591.1', 'WP_123089294.1', 'WP_072529057.1', 'WP_000841410.1', 'WP_031900395.1', 'WP_043054971.1', 'WP_043854593.1', 'WP_045176588.1', 'W…
659	['WP_000721337.1', 'WP_181188058.1', 'WP_000721336.1', 'WP_111035278.1', 'WP_160194590.1', 'WP_000721335.1', 'WP_281262929.1']
660	['WP_154271344.1', 'WP_000794607.1', 'WP_160194592.1', 'WP_001632123.1', 'WP_156668051.1', 'WP_063124931.1', 'WP_181444842.1', 'WP_198421970.1', 'WP_203610729.1', 'WP_223224915.1', 'WP_061652143.1', 'WP_101305160.1', 'WP_031764645.1', 'WP_218116522.1', 'WP_117221031.1', 'WP_250164335.1', 'WP_258410247.1', 'WP_281262931.1', 'WP_229375422.1', 'WP_000794621.1', 'WP_000794648.1', 'WP_271287671.1', 'W…
661	['WP_000162193.1', 'WP_258411361.1', 'WP_023914193.1', 'WP_103148847.1', 'WP_000037512.1', 'WP_001034772.1', 'WP_044291083.1', 'WP_117222164.1', 'WP_000162206.1', 'WP_000162204.1', 'WP_250164332.1', 'WP_001034760.1', 'WP_001034726.1', 'WP_001034766.1', 'WP_001034762.1', 'WP_103188609.1', 'WP_000037433.1', 'WP_250755303.1', 'WP_001034774.1', 'WP_001034758.1', 'WP_124780684.1', 'WP_262522448.1', 'W…
662	['WP_001058843.1', 'WP_183137467.1', 'WP_001058848.1']
663	['WP_183142997.1', 'WP_000777472.1', 'WP_107378088.1', 'WP_112366268.1', 'WP_112366372.1', 'WP_150853617.1']
664	['WP_000794649.1', 'WP_098686288.1', 'WP_187418300.1', 'WP_111035280.1', 'WP_263611940.1', 'WP_267249084.1', 'WP_064131568.1', 'WP_061869760.1', 'WP_064281220.1', 'WP_031869942.1', 'WP_086032667.1', 'WP_252081603.1', 'WP_258415107.1', 'WP_051158661.1', 'WP_223874962.1', 'WP_251640066.1', 'WP_071624282.1', 'WP_261921441.1', 'WP_001205108.1', 'WP_162675907.1', 'WP_031900396.1', 'WP_061837119.1', 'W…
665	['WP_000289136.1', 'WP_252570171.1', 'WP_000289134.1', 'WP_054189878.1', 'WP_000289133.1', 'WP_043054974.1', 'WP_187418301.1']
666	['WP_078368555.1', 'WP_001835549.1', 'WP_103188604.1', 'WP_072361953.1', 'WP_111124607.1', 'WP_111055866.1', 'WP_075339662.1', 'WP_001792493.1', 'WP_078371740.1', 'WP_078064532.1', 'WP_001793319.1', 'WP_111762691.1', 'WP_190284995.1', 'WP_103148850.1', 'WP_078091754.1', 'WP_124780667.1', 'WP_078055803.1', 'WP_217175410.1', 'WP_258411368.1', 'WP_148843535.1', 'WP_078103770.1', 'WP_001798811.1', 'W…
667	['WP_031766890.1', 'WP_070031071.1', 'WP_001826866.1', 'WP_190284997.1', 'WP_000581904.1', 'WP_103188606.1', 'WP_124780682.1', 'WP_258415103.1', 'WP_117198776.1', 'WP_000972290.1', 'WP_000972286.1', 'WP_238613997.1', 'WP_072497460.1', 'WP_050960464.1', 'WP_000581892.1', 'WP_117221033.1', 'WP_049307687.1', 'WP_149894417.1', 'WP_044291092.1', 'WP_031921896.1', 'WP_103148848.1', 'WP_050974438.1', 'W…
668	['WP_000162193.1', 'WP_258411361.1', 'WP_023914193.1', 'WP_000037512.1', 'WP_117222164.1', 'WP_103148847.1', 'WP_001034772.1', 'WP_000162206.1', 'WP_044291083.1', 'WP_000162204.1', 'WP_001034760.1', 'WP_001034762.1', 'WP_103188609.1', 'WP_001034766.1', 'WP_250164332.1', 'WP_001034726.1', 'WP_000037433.1', 'WP_001034774.1', 'WP_250755303.1', 'WP_262522448.1', 'WP_001034758.1', 'WP_124780684.1', 'W…
669	['WP_252570647.1', 'WP_000824951.1', 'WP_190284999.1', 'WP_072496916.1', 'WP_000824948.1', 'WP_258411360.1', 'WP_233682470.1', 'WP_000824934.1', 'WP_250755306.1', 'WP_072472686.1', 'WP_000824933.1', 'WP_000824929.1', 'WP_111762683.1', 'WP_000824956.1', 'WP_000217470.1', 'WP_000217469.1', 'WP_000217459.1', 'WP_043054965.1', 'WP_072361947.1', 'WP_000217462.1', 'WP_031586057.1', 'WP_023914194.1', 'W…
670	['WP_111762696.1', 'WP_252570175.1', 'WP_045172641.1', 'WP_000876651.1', 'WP_000876664.1', 'WP_000876662.1', 'WP_124780099.1', 'WP_000876657.1', 'WP_000876660.1', 'WP_000876640.1', 'WP_000876661.1', 'WP_250755298.1', 'WP_049296623.1', 'WP_000876635.1', 'WP_000876638.1', 'WP_194379834.1', 'WP_000876634.1', 'WP_000876658.1', 'WP_065317260.1', 'WP_000876669.1', 'WP_072361973.1', 'WP_000876637.1', 'W…
671	['WP_194942408.1', 'WP_000990133.1', 'WP_000990135.1', 'WP_216730720.1', 'WP_000990132.1', 'WP_031785529.1', 'WP_000990137.1']
672	['WP_111762696.1', 'WP_045172641.1', 'WP_252570175.1', 'WP_000876651.1', 'WP_000876664.1', 'WP_000876662.1', 'WP_000876661.1', 'WP_124780099.1', 'WP_000876657.1', 'WP_000876640.1', 'WP_250755298.1', 'WP_000876638.1', 'WP_049296623.1', 'WP_000876635.1', 'WP_000876660.1', 'WP_000876634.1', 'WP_065317260.1', 'WP_000876637.1', 'WP_196506015.1', 'WP_000876658.1', 'WP_072361973.1', 'WP_000876669.1', 'W…
673	['WP_154271344.1', 'WP_000794607.1', 'WP_160194592.1', 'WP_001632123.1', 'WP_156668051.1', 'WP_063124931.1', 'WP_181444842.1', 'WP_198421970.1', 'WP_203610729.1', 'WP_223224915.1', 'WP_061652143.1', 'WP_101305160.1', 'WP_031764645.1', 'WP_218116522.1', 'WP_117221031.1', 'WP_250164335.1', 'WP_258410247.1', 'WP_281262931.1', 'WP_229375422.1', 'WP_000794621.1', 'WP_000794648.1', 'WP_271287671.1', 'W…
674	['WP_203610729.1', 'WP_031764645.1', 'WP_223224915.1', 'WP_061652143.1', 'WP_218116522.1', 'WP_001633997.1', 'WP_000794648.1', 'WP_271287671.1', 'WP_117232309.1', 'WP_209197490.1', 'WP_181188056.1', 'WP_000794647.1', 'WP_103147587.1', 'WP_281262931.1', 'WP_117221031.1', 'WP_229375422.1', 'WP_000794621.1', 'WP_258410247.1', 'WP_284697320.1', 'WP_031871688.1', 'WP_000794618.1', 'WP_262522451.1', 'W…
675	['WP_031766890.1', 'WP_070031071.1', 'WP_001826866.1', 'WP_190284997.1', 'WP_000581904.1', 'WP_124780682.1', 'WP_103188606.1', 'WP_258415103.1', 'WP_117198776.1', 'WP_000972290.1', 'WP_000972286.1', 'WP_072497460.1', 'WP_050960464.1', 'WP_238613997.1', 'WP_044291092.1', 'WP_000581892.1', 'WP_117221033.1', 'WP_049307687.1', 'WP_050974438.1', 'WP_149894417.1', 'WP_031921896.1', 'WP_111076624.1', 'W…
676	['WP_000755944.1', 'WP_000755946.1', 'WP_000755950.1', 'WP_000755954.1', 'WP_000755948.1', 'WP_000755947.1', 'WP_000755949.1', 'WP_208163290.1', 'WP_065317258.1', 'WP_111014339.1', 'WP_123097816.1', 'WP_000755951.1', 'WP_117200911.1', 'WP_111190203.1', 'WP_000755953.1', 'WP_162676159.1']
677	['WP_254241344.1', 'WP_138384062.1', 'WP_252078550.1', 'WP_049286609.1', 'WP_111149912.1', 'WP_217175413.1', 'WP_235854107.1', 'WP_001670185.1', 'WP_061736994.1', 'WP_001641682.1', 'WP_024937040.1', 'WP_031877031.1', 'WP_147712717.1', 'WP_266050373.1', 'WP_086032667.1', 'WP_078368310.1', 'WP_061869760.1', 'WP_223874962.1', 'WP_251640066.1', 'WP_072361969.1', 'WP_000794648.1', 'WP_117232309.1', 'W…
678	['WP_000794648.1', 'WP_271287671.1', 'WP_117232309.1', 'WP_209197490.1', 'WP_181188056.1', 'WP_000794647.1', 'WP_103147587.1', 'WP_001633997.1', 'WP_223224915.1', 'WP_218116522.1', 'WP_284697320.1', 'WP_031871688.1', 'WP_262522451.1', 'WP_072361969.1', 'WP_258411376.1', 'WP_044291111.1', 'WP_043054972.1', 'WP_070001240.1', 'WP_253900787.1', 'WP_086203181.1', 'WP_150088043.1', 'WP_000794579.1', 'W…
679	['WP_209206866.1', 'WP_000841431.1', 'WP_262522450.1', 'WP_252081602.1', 'WP_281262930.1', 'WP_266050373.1', 'WP_049286609.1', 'WP_111149912.1', 'WP_217175413.1', 'WP_001205105.1', 'WP_064137517.1', 'WP_147712717.1', 'WP_041496833.1', 'WP_001641682.1', 'WP_024937040.1', 'WP_061837119.1', 'WP_072419934.1', 'WP_024928072.1', 'WP_071624282.1', 'WP_162675907.1', 'WP_001205108.1', 'WP_061736994.1', 'W…
680	['WP_000966095.1', 'WP_103188603.1', 'WP_250755301.1', 'WP_001813105.1', 'WP_031877030.1', 'WP_217175412.1', 'WP_000966094.1', 'WP_000966092.1', 'WP_000966101.1', 'WP_023914211.1', 'WP_072361959.1', 'WP_209206868.1', 'WP_031893587.1', 'WP_277715858.1', 'WP_000966091.1', 'WP_117232307.1']
681	['WP_001044255.1', 'WP_031824856.1', 'WP_123874332.1', 'WP_065200856.1', 'WP_001044257.1', 'WP_031870603.1', 'WP_023914202.1', 'WP_209206870.1', 'WP_031874988.1', 'WP_124780678.1', 'WP_000056386.1', 'WP_000978018.1', 'WP_111079730.1', 'WP_054189889.1', 'WP_111009853.1', 'WP_258411364.1', 'WP_000239216.1', 'WP_000940562.1']
682	['WP_000202039.1', 'WP_000202029.1', 'WP_000202037.1', 'WP_250799151.1', 'WP_032099419.1', 'WP_117218874.1', 'WP_111762684.1', 'WP_054189895.1', 'WP_000202034.1', 'WP_103188610.1', 'WP_000202044.1', 'WP_250743155.1', 'WP_000202030.1', 'WP_209206872.1', 'WP_000202045.1', 'WP_000200987.1', 'WP_061104794.1']
683	['WP_000386364.1', 'WP_000386367.1', 'WP_001792489.1', 'WP_111079732.1', 'WP_031870605.1', 'WP_281262928.1', 'WP_209206917.1', 'WP_000386370.1', 'WP_001599349.1', 'WP_049882141.1', 'WP_258411374.1', 'WP_269781691.1', 'WP_000998872.1', 'WP_117232308.1', 'WP_053038782.1', 'WP_283512301.1', 'WP_000359185.1', 'WP_258411373.1']
684	['WP_000990133.1', 'WP_216730720.1', 'WP_000990135.1', 'WP_000990132.1', 'WP_000990137.1', 'WP_031785529.1', 'WP_194942408.1']
685	['WP_001205080.1', 'WP_064137517.1', 'WP_001205105.1', 'WP_041496833.1', 'WP_208163292.1', 'WP_254241344.1', 'WP_138384062.1', 'WP_252078550.1', 'WP_049286609.1', 'WP_111149912.1', 'WP_217175413.1', 'WP_235854107.1', 'WP_001670185.1', 'WP_061736994.1', 'WP_001641682.1', 'WP_024937040.1', 'WP_031877031.1', 'WP_147712717.1', 'WP_258026795.1', 'WP_061869760.1', 'WP_086032667.1', 'WP_266050373.1', 'W…
686	['WP_216772019.1', 'WP_031766280.1', 'WP_000581906.1', 'WP_094615842.1', 'WP_000972280.1', 'WP_031766890.1', 'WP_289622956.1', 'WP_031764838.1', 'WP_070031071.1', 'WP_111762835.1', 'WP_078096805.1', 'WP_238513610.1', 'WP_190284997.1', 'WP_069994742.1', 'WP_043054967.1', 'WP_000581888.1', 'WP_000581876.1', 'WP_000581869.1', 'WP_029754190.1', 'WP_000972286.1', 'WP_160194588.1', 'WP_162676157.1', 'W…
687	['WP_000162193.1', 'WP_258411361.1', 'WP_023914193.1', 'WP_000037512.1', 'WP_117222164.1', 'WP_000162206.1', 'WP_001034762.1', 'WP_103148847.1', 'WP_103188609.1', 'WP_000037433.1', 'WP_262522448.1', 'WP_001034766.1', 'WP_001034772.1', 'WP_000162199.1', 'WP_044291083.1', 'WP_001034726.1', 'WP_001034774.1', 'WP_000162204.1', 'WP_000037437.1', 'WP_000038224.1', 'WP_001034760.1', 'WP_250755304.1', 'W…
688	['WP_078368555.1', 'WP_001835549.1', 'WP_072361953.1', 'WP_103188604.1', 'WP_111055866.1', 'WP_111124607.1', 'WP_001792493.1', 'WP_075339662.1', 'WP_078371740.1', 'WP_078064532.1', 'WP_001793319.1', 'WP_111762691.1', 'WP_103148850.1', 'WP_124780667.1', 'WP_190284995.1', 'WP_078091754.1', 'WP_217175410.1', 'WP_078055803.1', 'WP_258411368.1', 'WP_148843535.1', 'WP_078103770.1', 'WP_001798811.1', 'W…
689	['WP_217175411.1', 'WP_010956661.1', 'WP_078065511.1', 'WP_001795286.1', 'WP_072361956.1', 'WP_078066297.1', 'WP_072398205.1']
690	['WP_000966095.1', 'WP_103188603.1', 'WP_250755301.1', 'WP_001813105.1', 'WP_217175412.1', 'WP_031877030.1', 'WP_000966094.1', 'WP_000966101.1', 'WP_000966092.1', 'WP_023914211.1', 'WP_072361959.1', 'WP_277715858.1', 'WP_031893587.1', 'WP_209206868.1', 'WP_000966091.1', 'WP_117232307.1']
691	['WP_049286609.1', 'WP_111149912.1', 'WP_217175413.1', 'WP_258026795.1', 'WP_235854107.1', 'WP_001670185.1', 'WP_061736994.1', 'WP_001641682.1', 'WP_024937040.1', 'WP_031877031.1', 'WP_147712717.1', 'WP_180991808.1']
692	['WP_000481425.1', 'WP_000481410.1', 'WP_000481415.1', 'WP_000481427.1', 'WP_063124933.1', 'WP_000481419.1', 'WP_217175415.1', 'WP_156675485.1', 'WP_000481414.1', 'WP_000481429.1', 'WP_000481409.1', 'WP_061822234.1', 'WP_117232310.1', 'WP_000481431.1', 'WP_016170435.1', 'WP_065317259.1', 'WP_000481405.1', 'WP_070003365.1', 'WP_117200915.1', 'WP_000481408.1', 'WP_124780101.1', 'WP_000481418.1', 'W…
693	['WP_223224915.1', 'WP_218116522.1', 'WP_061652143.1', 'WP_031764645.1', 'WP_203610729.1', 'WP_000794648.1', 'WP_271287671.1', 'WP_117232309.1', 'WP_209197490.1', 'WP_181188056.1', 'WP_000794647.1', 'WP_103147587.1', 'WP_001633997.1', 'WP_281262931.1', 'WP_117221031.1', 'WP_229375422.1', 'WP_258410247.1', 'WP_000794621.1', 'WP_262522451.1', 'WP_284697320.1', 'WP_000794618.1', 'WP_072361969.1', 'W…
694	['WP_234726242.1', 'WP_111021940.1', 'WP_000581910.1', 'WP_000972649.1', 'WP_023914206.1', 'WP_031929674.1', 'WP_274608432.1', 'WP_000581906.1', 'WP_070031071.1', 'WP_069994742.1', 'WP_001549768.1', 'WP_001792494.1', 'WP_031766280.1', 'WP_094615842.1', 'WP_020978357.1', 'WP_031766890.1', 'WP_000972280.1', 'WP_025174421.1', 'WP_258411366.1', 'WP_103188606.1', 'WP_001826866.1', 'WP_031764838.1', 'W…
695	['WP_220376691.1', 'WP_238614000.1']
696	['WP_223224915.1', 'WP_218116522.1', 'WP_203610729.1', 'WP_061652143.1', 'WP_031764645.1', 'WP_000794648.1', 'WP_271287671.1', 'WP_117232309.1', 'WP_209197490.1', 'WP_181188056.1', 'WP_000794647.1', 'WP_103147587.1', 'WP_001633997.1', 'WP_281262931.1', 'WP_117221031.1', 'WP_229375422.1', 'WP_284697320.1', 'WP_258410247.1', 'WP_000794621.1', 'WP_262522451.1', 'WP_000794618.1', 'WP_072361969.1', 'W…
697	['WP_223810463.1']
698	['WP_223835556.1', 'WP_275114050.1', 'WP_148843537.1', 'WP_064281220.1', 'WP_031869942.1', 'WP_258415107.1', 'WP_252081603.1', 'WP_086032667.1', 'WP_051158661.1', 'WP_078368310.1', 'WP_071624282.1', 'WP_261921441.1', 'WP_251640066.1', 'WP_001205108.1', 'WP_162675907.1', 'WP_031900396.1', 'WP_223874962.1', 'WP_072419934.1', 'WP_061837119.1', 'WP_024928072.1', 'WP_162665082.1', 'WP_254230912.1', 'W…
699	['WP_258415107.1', 'WP_223874962.1', 'WP_044291111.1', 'WP_086203181.1', 'WP_031871688.1', 'WP_284696991.1', 'WP_031900395.1', 'WP_253900787.1', 'WP_209206866.1', 'WP_070001240.1', 'WP_262522450.1', 'WP_000841431.1', 'WP_043854593.1', 'WP_051158661.1', 'WP_044291109.1', 'WP_045176588.1', 'WP_000841432.1', 'WP_061869760.1', 'WP_084990252.1', 'WP_281262930.1', 'WP_029264607.1', 'WP_071624282.1', 'W…
700	['WP_001598130.1', 'WP_223874963.1', 'WP_064281218.1', 'WP_123089294.1', 'WP_000841404.1', 'WP_063124930.1', 'WP_154271026.1', 'WP_001600806.1', 'WP_000841407.1', 'WP_156675484.1', 'WP_000841408.1', 'WP_153906588.1', 'WP_072529057.1', 'WP_000841410.1', 'WP_045176588.1', 'WP_054193613.1', 'WP_111009857.1', 'WP_061811741.1', 'WP_160194591.1', 'WP_284696807.1', 'WP_148843536.1', 'WP_050960592.1', 'W…
701	['WP_000162193.1', 'WP_258411361.1', 'WP_103148847.1', 'WP_001034772.1', 'WP_044291083.1', 'WP_023914193.1', 'WP_000162204.1', 'WP_001034760.1', 'WP_000037512.1', 'WP_117222164.1', 'WP_001034726.1', 'WP_000162206.1', 'WP_250755303.1', 'WP_124780684.1', 'WP_001034758.1', 'WP_001034762.1', 'WP_252570644.1', 'WP_103188609.1', 'WP_001034766.1', 'WP_000037433.1', 'WP_000162187.1', 'WP_250164332.1', 'W…
702	['WP_001205070.1', 'WP_001205072.1', 'WP_033854717.1', 'WP_031824355.1', 'WP_229375415.1', 'WP_138384062.1', 'WP_252078550.1', 'WP_235854107.1', 'WP_001670185.1', 'WP_061736994.1', 'WP_001641682.1', 'WP_031877031.1', 'WP_024937040.1', 'WP_147712717.1', 'WP_180991808.1', 'WP_258027557.1']
703	['WP_061652143.1', 'WP_031764645.1', 'WP_203610729.1', 'WP_223224915.1', 'WP_218116522.1', 'WP_117221031.1', 'WP_000794648.1', 'WP_271287671.1', 'WP_117232309.1', 'WP_209197490.1', 'WP_229375422.1', 'WP_181188056.1', 'WP_000794647.1', 'WP_281262931.1', 'WP_103147587.1', 'WP_258410247.1', 'WP_001633997.1', 'WP_000794621.1', 'WP_000794618.1', 'WP_284697320.1', 'WP_262522451.1', 'WP_072361969.1', 'W…
704	['WP_000824951.1', 'WP_000824934.1', 'WP_252570647.1', 'WP_233682470.1', 'WP_072496916.1', 'WP_111762683.1', 'WP_000824929.1', 'WP_258411360.1', 'WP_000824948.1', 'WP_000824933.1', 'WP_072472686.1', 'WP_250755306.1', 'WP_000824956.1', 'WP_190284999.1', 'WP_000217462.1', 'WP_103188607.1', 'WP_000217450.1', 'WP_000217466.1', 'WP_031586057.1', 'WP_072361947.1', 'WP_000217452.1', 'WP_000217470.1', 'W…
705	['WP_234726242.1', 'WP_111021940.1', 'WP_001826866.1', 'WP_070031071.1', 'WP_000581904.1', 'WP_103188606.1', 'WP_117198776.1', 'WP_031766890.1', 'WP_238613997.1', 'WP_000581910.1', 'WP_103148848.1', 'WP_149894417.1', 'WP_000581913.1', 'WP_190284997.1', 'WP_000972649.1', 'WP_124780682.1', 'WP_023914206.1', 'WP_031929674.1', 'WP_000581906.1', 'WP_274608432.1', 'WP_163998788.1', 'WP_050960464.1', 'W…
706	['WP_235854107.1', 'WP_049286609.1', 'WP_111149912.1', 'WP_217175413.1', 'WP_001670185.1', 'WP_061736994.1', 'WP_001641682.1', 'WP_024937040.1', 'WP_031877031.1', 'WP_147712717.1', 'WP_258026795.1', 'WP_078368310.1', 'WP_086032667.1', 'WP_266050373.1', 'WP_223874962.1', 'WP_061869760.1', 'WP_072361969.1', 'WP_000794648.1', 'WP_117232309.1', 'WP_181188056.1', 'WP_271287671.1', 'WP_253900787.1', 'W…
707	['WP_031766280.1', 'WP_000581906.1', 'WP_000972280.1', 'WP_031764838.1', 'WP_238513610.1', 'WP_069994742.1', 'WP_001549768.1', 'WP_001792494.1', 'WP_020978357.1', 'WP_031766890.1', 'WP_070031071.1', 'WP_044291096.1', 'WP_103188606.1', 'WP_160194588.1', 'WP_001826866.1', 'WP_078090620.1', 'WP_000581904.1', 'WP_190284997.1', 'WP_001573692.1', 'WP_277715902.1', 'WP_124780682.1', 'WP_111762835.1', 'W…
708	['WP_000678764.1', 'WP_000678768.1', 'WP_000678763.1', 'WP_000678765.1', 'WP_238513613.1', 'WP_000678769.1', 'WP_099596613.1', 'WP_064129882.1', 'WP_029754278.1', 'WP_250743165.1', 'WP_043054970.1']
709	['WP_252078550.1', 'WP_138384062.1', 'WP_235854107.1', 'WP_001670185.1', 'WP_061736994.1', 'WP_001641682.1', 'WP_031877031.1', 'WP_024937040.1', 'WP_147712717.1', 'WP_180991808.1', 'WP_258027557.1']
710	['WP_031766890.1', 'WP_070031071.1', 'WP_001826866.1', 'WP_000581904.1', 'WP_103188606.1', 'WP_190284997.1', 'WP_124780682.1', 'WP_117198776.1', 'WP_258415103.1', 'WP_238613997.1', 'WP_000972290.1', 'WP_000972286.1', 'WP_072497460.1', 'WP_050960464.1', 'WP_103148848.1', 'WP_117221033.1', 'WP_149894417.1', 'WP_000581892.1', 'WP_049307687.1', 'WP_000581913.1', 'WP_044291092.1', 'WP_031921896.1', 'W…
711	['WP_000136919.1', 'WP_238613999.1', 'WP_258411371.1']
712	['WP_238614000.1']
713	['WP_000495501.1', 'WP_000495498.1', 'WP_000495500.1', 'WP_031868942.1', 'WP_244799966.1', 'WP_098686287.1', 'WP_023914200.1', 'WP_000493748.1', 'WP_258411363.1', 'WP_000493747.1', 'WP_000493750.1']
714	['WP_000162193.1', 'WP_258411361.1', 'WP_250164332.1', 'WP_023914193.1', 'WP_000037512.1', 'WP_117222164.1', 'WP_000162206.1', 'WP_103148847.1', 'WP_001034772.1', 'WP_044291083.1', 'WP_262522448.1', 'WP_001034762.1', 'WP_103188609.1', 'WP_000162204.1', 'WP_000037433.1', 'WP_001034766.1', 'WP_001034760.1', 'WP_001034726.1', 'WP_000162199.1', 'WP_250755303.1', 'WP_001034774.1', 'WP_124780684.1', 'W…
715	['WP_000581906.1', 'WP_070031071.1', 'WP_031766890.1', 'WP_031766280.1', 'WP_001826866.1', 'WP_000972280.1', 'WP_000581904.1', 'WP_103188606.1', 'WP_124780682.1', 'WP_031764838.1', 'WP_238513610.1', 'WP_069994742.1', 'WP_001549768.1', 'WP_001792494.1', 'WP_190284997.1', 'WP_020978357.1', 'WP_117198776.1', 'WP_000581888.1', 'WP_238613997.1', 'WP_044291096.1', 'WP_258415103.1', 'WP_160194588.1', 'W…
716	['WP_160194592.1', 'WP_000794607.1', 'WP_001632123.1', 'WP_154271344.1', 'WP_156668051.1', 'WP_063124931.1', 'WP_223224915.1', 'WP_218116522.1', 'WP_061652143.1', 'WP_250164335.1', 'WP_031764645.1', 'WP_203610729.1', 'WP_000794648.1', 'WP_271287671.1', 'WP_117232309.1', 'WP_209197490.1', 'WP_181188056.1', 'WP_101305160.1', 'WP_000794647.1', 'WP_103147587.1', 'WP_000794621.1', 'WP_181444842.1', 'W…
717	['WP_025444511.1', 'WP_250414019.1', 'WP_138384062.1', 'WP_252078550.1', 'WP_235854107.1', 'WP_001670185.1', 'WP_061736994.1', 'WP_001641682.1', 'WP_031877031.1', 'WP_024937040.1', 'WP_147712717.1', 'WP_180991808.1', 'WP_258027557.1']
718	['WP_000202039.1', 'WP_000202029.1', 'WP_250799151.1', 'WP_000202037.1', 'WP_032099419.1', 'WP_117218874.1', 'WP_111762684.1', 'WP_054189895.1', 'WP_250743155.1', 'WP_000202034.1', 'WP_103188610.1', 'WP_000202030.1', 'WP_000202044.1', 'WP_209206872.1', 'WP_000202045.1', 'WP_000200987.1', 'WP_061104794.1']
719	['WP_001146762.1', 'WP_001146763.1', 'WP_250743158.1', 'WP_111762685.1']
720	['WP_000162193.1', 'WP_258411361.1', 'WP_023914193.1', 'WP_000037512.1', 'WP_117222164.1', 'WP_000162206.1', 'WP_001034772.1', 'WP_103148847.1', 'WP_044291083.1', 'WP_000162204.1', 'WP_001034762.1', 'WP_103188609.1', 'WP_001034766.1', 'WP_001034760.1', 'WP_000037433.1', 'WP_001034726.1', 'WP_262522448.1', 'WP_250164332.1', 'WP_001034774.1', 'WP_250755303.1', 'WP_000162199.1', 'WP_124780684.1', 'W…
721	['WP_000678764.1', 'WP_000678768.1', 'WP_000678763.1', 'WP_000678765.1', 'WP_000678769.1', 'WP_250743165.1', 'WP_099596613.1', 'WP_064129882.1', 'WP_238513613.1', 'WP_029754278.1', 'WP_043054970.1']
722	['WP_111762696.1', 'WP_252570175.1', 'WP_045172641.1', 'WP_000876651.1', 'WP_000876664.1', 'WP_000876662.1', 'WP_124780099.1', 'WP_000876657.1', 'WP_000876661.1', 'WP_000876640.1', 'WP_250755298.1', 'WP_000876660.1', 'WP_049296623.1', 'WP_000876635.1', 'WP_000876638.1', 'WP_000876634.1', 'WP_000876658.1', 'WP_065317260.1', 'WP_000876669.1', 'WP_072361973.1', 'WP_194379834.1', 'WP_000876637.1', 'W…
723	['WP_111762696.1', 'WP_252570175.1', 'WP_045172641.1', 'WP_000876651.1', 'WP_000876664.1', 'WP_000876662.1', 'WP_124780099.1', 'WP_250755298.1', 'WP_000876661.1', 'WP_000876657.1', 'WP_000876640.1', 'WP_049296623.1', 'WP_000876660.1', 'WP_000876635.1', 'WP_000876638.1', 'WP_000876634.1', 'WP_065317260.1', 'WP_000876658.1', 'WP_072361973.1', 'WP_000876669.1', 'WP_194379834.1', 'WP_000876637.1', 'W…
724	['WP_000966095.1', 'WP_103188603.1', 'WP_250755301.1', 'WP_001813105.1', 'WP_031877030.1', 'WP_217175412.1', 'WP_000966094.1', 'WP_000966101.1', 'WP_000966092.1', 'WP_023914211.1', 'WP_072361959.1', 'WP_277715858.1', 'WP_031893587.1', 'WP_209206868.1', 'WP_000966091.1', 'WP_117232307.1']
725	['WP_078368555.1', 'WP_001835549.1', 'WP_072361953.1', 'WP_103188604.1', 'WP_001792493.1', 'WP_111055866.1', 'WP_111124607.1', 'WP_075339662.1', 'WP_078371740.1', 'WP_078064532.1', 'WP_001793319.1', 'WP_111762691.1', 'WP_103148850.1', 'WP_124780667.1', 'WP_190284995.1', 'WP_078091754.1', 'WP_078055803.1', 'WP_217175410.1', 'WP_258411368.1', 'WP_148843535.1', 'WP_001798811.1', 'WP_078103770.1', 'W…
726	['WP_001034772.1', 'WP_103148847.1', 'WP_000162193.1', 'WP_044291083.1', 'WP_258411361.1', 'WP_000162204.1', 'WP_001034760.1', 'WP_023914193.1', 'WP_001034726.1', 'WP_250755303.1', 'WP_000037512.1', 'WP_117222164.1', 'WP_124780684.1', 'WP_001034758.1', 'WP_000162206.1', 'WP_252570644.1', 'WP_000162187.1', 'WP_001034762.1', 'WP_000162196.1', 'WP_001034766.1', 'WP_054189892.1', 'WP_103188609.1', 'W…
727	['WP_000162193.1', 'WP_258411361.1', 'WP_023914193.1', 'WP_000037512.1', 'WP_117222164.1', 'WP_000162206.1', 'WP_001034762.1', 'WP_103188609.1', 'WP_001034766.1', 'WP_000037433.1', 'WP_103148847.1', 'WP_001034772.1', 'WP_262522448.1', 'WP_044291083.1', 'WP_001034774.1', 'WP_000162204.1', 'WP_000162199.1', 'WP_001034760.1', 'WP_000037437.1', 'WP_031766278.1', 'WP_000038224.1', 'WP_001034726.1', 'W…
728	['WP_000824951.1', 'WP_252570647.1', 'WP_072496916.1', 'WP_000824948.1', 'WP_000824934.1', 'WP_258411360.1', 'WP_250755306.1', 'WP_233682470.1', 'WP_000824929.1', 'WP_111762683.1', 'WP_000824933.1', 'WP_072472686.1', 'WP_000824956.1', 'WP_190284999.1', 'WP_000217462.1', 'WP_103188607.1', 'WP_000217466.1', 'WP_000217450.1', 'WP_031586057.1', 'WP_000217452.1', 'WP_072361947.1', 'WP_000217470.1', 'W…
729	['WP_250755307.1', 'WP_000910576.1', 'WP_000910581.1', 'WP_000910574.1', 'WP_252570648.1']
730	['WP_000202039.1', 'WP_000202029.1', 'WP_250799151.1', 'WP_000202037.1', 'WP_032099419.1', 'WP_117218874.1', 'WP_111762684.1', 'WP_054189895.1', 'WP_000202034.1', 'WP_250743155.1', 'WP_103188610.1', 'WP_000202030.1', 'WP_000202044.1', 'WP_209206872.1', 'WP_000202045.1', 'WP_000200987.1', 'WP_061104794.1']
731	['WP_223874962.1', 'WP_072361969.1', 'WP_086032667.1', 'WP_284697320.1', 'WP_000794648.1', 'WP_117232309.1', 'WP_181188056.1', 'WP_209197490.1', 'WP_271287671.1', 'WP_103147587.1', 'WP_108957404.1', 'WP_000794649.1', 'WP_098686288.1', 'WP_111035280.1', 'WP_187418300.1', 'WP_263611940.1', 'WP_267249084.1', 'WP_000841390.1', 'WP_000841391.1', 'WP_117200913.1', 'WP_181188057.1', 'WP_258411376.1', 'W…
732	['WP_258411361.1', 'WP_262522448.1', 'WP_000162193.1', 'WP_000037500.1', 'WP_031789372.1', 'WP_044291083.1', 'WP_119997456.1', 'WP_001034760.1', 'WP_001034762.1', 'WP_023914193.1', 'WP_000162204.1', 'WP_258415102.1', 'WP_001034772.1', 'WP_103148847.1', 'WP_250164332.1', 'WP_001034726.1', 'WP_000162206.1', 'WP_000037433.1', 'WP_000037512.1', 'WP_258411362.1', 'WP_111762687.1', 'WP_117222164.1', 'W…
733	['WP_064136635.1', 'WP_252078311.1', 'WP_111021940.1', 'WP_234726242.1', 'WP_103188606.1', 'WP_031766280.1', 'WP_000972280.1', 'WP_001826866.1', 'WP_150088041.1', 'WP_000581913.1', 'WP_103148848.1', 'WP_000581906.1', 'WP_069994742.1', 'WP_238513610.1', 'WP_031764838.1', 'WP_001792494.1', 'WP_001549768.1', 'WP_000581910.1', 'WP_160194588.1', 'WP_020978357.1', 'WP_000581904.1', 'WP_117198776.1', 'W…
734	['WP_252078311.1', 'WP_078096805.1', 'WP_064136635.1', 'WP_160194588.1', 'WP_001573692.1', 'WP_069994742.1', 'WP_000581913.1', 'WP_103148848.1', 'WP_000581920.1', 'WP_103188606.1', 'WP_001826866.1', 'WP_000581906.1', 'WP_025174421.1', 'WP_047211511.1', 'WP_000581910.1', 'WP_031929674.1', 'WP_023914206.1', 'WP_274608432.1', 'WP_111762835.1', 'WP_269316477.1', 'WP_234726242.1', 'WP_301554082.1', 'W…
735	['WP_252078446.1', 'WP_252078311.1', 'WP_044026055.1', 'WP_064136635.1', 'WP_000616190.1', 'WP_043054966.1', 'WP_023914197.1', 'WP_043054969.1', 'WP_000972272.1', 'WP_031824723.1', 'WP_000581890.1', 'WP_208163286.1', 'WP_031900170.1', 'WP_269316478.1', 'WP_031766890.1', 'WP_269902556.1', 'WP_031763863.1', 'WP_111124610.1', 'WP_000581894.1', 'WP_031875352.1', 'WP_070031071.1', 'WP_190284997.1', 'W…
736	['WP_252078550.1', 'WP_138384062.1', 'WP_049286609.1', 'WP_111149912.1', 'WP_217175413.1', 'WP_235854107.1', 'WP_001670185.1', 'WP_061736994.1', 'WP_001641682.1', 'WP_024937040.1', 'WP_031877031.1', 'WP_147712717.1', 'WP_266050373.1', 'WP_086032667.1', 'WP_078368310.1', 'WP_061869760.1', 'WP_223874962.1', 'WP_251640066.1', 'WP_072361969.1', 'WP_229375422.1', 'WP_209197490.1', 'WP_044291111.1', 'W…
737	['WP_252081597.1', 'WP_234726242.1', 'WP_111021940.1', 'WP_001826866.1', 'WP_000581904.1', 'WP_117198776.1', 'WP_238613997.1', 'WP_072497460.1', 'WP_052501193.1', 'WP_111076624.1', 'WP_000581892.1', 'WP_050974438.1', 'WP_050960464.1', 'WP_262522449.1', 'WP_044291092.1', 'WP_044026055.1', 'WP_103188606.1', 'WP_064140178.1', 'WP_000972286.1', 'WP_000581890.1', 'WP_144079016.1', 'WP_162675905.1', 'W…
738	['WP_301553979.1', 'WP_252081599.1', 'WP_150881761.1', 'WP_252081598.1', 'WP_029754190.1', 'WP_289622956.1', 'WP_001792494.1', 'WP_001549768.1', 'WP_020978357.1', 'WP_044291096.1', 'WP_277715902.1', 'WP_031877029.1', 'WP_078096805.1', 'WP_001579823.1', 'WP_031763863.1', 'WP_031900170.1', 'WP_025173946.1', 'WP_000581894.1', 'WP_238613997.1', 'WP_000581892.1', 'WP_044291092.1', 'WP_072497460.1', 'W…
739	['WP_252081599.1', 'WP_301553979.1', 'WP_150881761.1', 'WP_252081598.1', 'WP_029754190.1', 'WP_289622956.1', 'WP_001792494.1', 'WP_001549768.1', 'WP_020978357.1', 'WP_044291096.1', 'WP_277715902.1', 'WP_078096805.1', 'WP_031877029.1', 'WP_001579823.1', 'WP_031763863.1', 'WP_031900170.1', 'WP_000581892.1', 'WP_000581894.1', 'WP_044291092.1', 'WP_072497460.1', 'WP_050960464.1', 'WP_031824723.1', 'W…
740	['WP_252081602.1', 'WP_031900395.1', 'WP_000841391.1', 'WP_000841390.1', 'WP_117200913.1', 'WP_108957404.1', 'WP_181188057.1', 'WP_061811741.1', 'WP_000841432.1', 'WP_284696807.1', 'WP_072529057.1', 'WP_044291109.1', 'WP_209206866.1', 'WP_258411375.1', 'WP_000841410.1', 'WP_000841385.1', 'WP_000841431.1', 'WP_223874963.1', 'WP_123089294.1', 'WP_000841404.1', 'WP_000841407.1', 'WP_000841408.1', 'W…
741	['WP_252081603.1', 'WP_209197490.1', 'WP_117232309.1', 'WP_000794648.1', 'WP_084990252.1', 'WP_262522451.1', 'WP_271287671.1', 'WP_064131568.1', 'WP_098686288.1', 'WP_000794649.1', 'WP_111035280.1', 'WP_000794647.1', 'WP_061652143.1', 'WP_187418300.1', 'WP_070001240.1', 'WP_101305160.1', 'WP_050960593.1', 'WP_103147587.1', 'WP_061869760.1', 'WP_218116522.1', 'WP_263611940.1', 'WP_267249084.1', 'W…
742	['WP_000586380.1', 'WP_124780093.1', 'WP_023914237.1', 'WP_252570169.1', 'WP_054190001.1', 'WP_111762698.1', 'WP_000586377.1']
743	['WP_000289136.1', 'WP_252570171.1', 'WP_000289133.1', 'WP_054189878.1', 'WP_000289134.1', 'WP_043054974.1', 'WP_187418301.1']
744	['WP_103148823.1', 'WP_252570173.1', 'WP_000074015.1', 'WP_000074010.1', 'WP_111762697.1', 'WP_044291116.1', 'WP_054189879.1', 'WP_124780097.1', 'WP_000073995.1', 'WP_000074003.1']
745	['WP_111762696.1', 'WP_252570175.1', 'WP_045172641.1', 'WP_000876651.1', 'WP_000876664.1', 'WP_000876662.1', 'WP_124780099.1', 'WP_000876657.1', 'WP_000876661.1', 'WP_000876640.1', 'WP_250755298.1', 'WP_049296623.1', 'WP_000876660.1', 'WP_000876635.1', 'WP_000876638.1', 'WP_000876634.1', 'WP_000876658.1', 'WP_065317260.1', 'WP_000876669.1', 'WP_072361973.1', 'WP_000876637.1', 'WP_194379834.1', 'W…
746	['WP_000217713.1', 'WP_000217724.1', 'WP_000217714.1', 'WP_000217723.1', 'WP_000217719.1', 'WP_281229526.1', 'WP_023914209.1', 'WP_000217712.1', 'WP_063651179.1', 'WP_000217716.1', 'WP_000154470.1', 'WP_000217720.1', 'WP_001573690.1', 'WP_258415106.1', 'WP_000217725.1', 'WP_000217710.1', 'WP_054189884.1', 'WP_111762692.1', 'WP_001804023.1', 'WP_046597280.1', 'WP_258411369.1', 'WP_252570639.1']
747	['WP_001791851.1', 'WP_031874986.1', 'WP_020978354.1', 'WP_031927316.1', 'WP_252570642.1', 'WP_044291086.1']
748	['WP_000217462.1', 'WP_103188607.1', 'WP_031586057.1', 'WP_000217466.1', 'WP_000217469.1', 'WP_000217459.1', 'WP_000217472.1', 'WP_023914194.1', 'WP_000217468.1', 'WP_000217470.1', 'WP_000217450.1', 'WP_000217452.1', 'WP_043054965.1', 'WP_252570643.1', 'WP_000217460.1', 'WP_000217456.1', 'WP_072361947.1', 'WP_138293548.1', 'WP_000217473.1', 'WP_111036955.1', 'WP_054189891.1', 'WP_000217458.1', 'W…
749	['WP_001034772.1', 'WP_103148847.1', 'WP_000162193.1', 'WP_044291083.1', 'WP_000162204.1', 'WP_258411361.1', 'WP_001034760.1', 'WP_023914193.1', 'WP_001034726.1', 'WP_250755303.1', 'WP_000037512.1', 'WP_124780684.1', 'WP_117222164.1', 'WP_001034758.1', 'WP_252570644.1', 'WP_000162206.1', 'WP_000162187.1', 'WP_001034762.1', 'WP_000162196.1', 'WP_103188609.1', 'WP_054189892.1', 'WP_001034766.1', 'W…
750	['WP_000162193.1', 'WP_258411361.1', 'WP_023914193.1', 'WP_000037512.1', 'WP_117222164.1', 'WP_000162206.1', 'WP_103148847.1', 'WP_001034772.1', 'WP_044291083.1', 'WP_001034762.1', 'WP_103188609.1', 'WP_001034766.1', 'WP_000162204.1', 'WP_000037433.1', 'WP_001034774.1', 'WP_001034760.1', 'WP_262522448.1', 'WP_001034726.1', 'WP_000162199.1', 'WP_250755303.1', 'WP_000037437.1', 'WP_000038224.1', 'W…
751	['WP_252570647.1', 'WP_000824951.1', 'WP_072496916.1', 'WP_000824934.1', 'WP_233682470.1', 'WP_258411360.1', 'WP_000824948.1', 'WP_000824929.1', 'WP_111762683.1', 'WP_250755306.1', 'WP_000824933.1', 'WP_072472686.1', 'WP_000824956.1', 'WP_190284999.1', 'WP_000217462.1', 'WP_103188607.1', 'WP_000217450.1', 'WP_031586057.1', 'WP_072361947.1', 'WP_000217469.1', 'WP_000217466.1', 'WP_043054965.1', 'W…
752	['WP_000910581.1', 'WP_000910574.1', 'WP_252570648.1', 'WP_000910576.1', 'WP_250755307.1']
753	['WP_001081682.1', 'WP_001081693.1', 'WP_252570649.1', 'WP_258415101.1', 'WP_001081690.1']
754	['WP_031871688.1', 'WP_253900787.1', 'WP_044291111.1', 'WP_070001240.1', 'WP_284696991.1', 'WP_086203181.1', 'WP_043054972.1', 'WP_000794579.1', 'WP_064281220.1', 'WP_031869942.1', 'WP_252081603.1', 'WP_251640066.1', 'WP_281262930.1', 'WP_266050373.1', 'WP_111149912.1', 'WP_049286609.1', 'WP_217175413.1', 'WP_031900029.1', 'WP_001205105.1', 'WP_147712717.1', 'WP_041496833.1', 'WP_001641682.1', 'W…
755	['WP_253954265.1', 'WP_252078311.1', 'WP_252081597.1', 'WP_000581910.1', 'WP_000972649.1', 'WP_258411366.1', 'WP_020978357.1', 'WP_001792494.1', 'WP_001549768.1', 'WP_001573692.1', 'WP_031877029.1', 'WP_269446558.1', 'WP_160194588.1', 'WP_064136635.1', 'WP_277949554.1', 'WP_057521600.1', 'WP_111076624.1', 'WP_000581892.1', 'WP_050960464.1', 'WP_050974438.1', 'WP_262522449.1', 'WP_052501193.1', 'W…
756	['WP_001205080.1', 'WP_064137517.1', 'WP_208163292.1', 'WP_254241344.1', 'WP_138384062.1', 'WP_252078550.1', 'WP_049286609.1', 'WP_111149912.1', 'WP_217175413.1', 'WP_235854107.1', 'WP_001670185.1', 'WP_061736994.1', 'WP_001641682.1', 'WP_024937040.1', 'WP_031877031.1', 'WP_147712717.1', 'WP_061869760.1', 'WP_086032667.1', 'WP_266050373.1', 'WP_044291109.1', 'WP_078368310.1', 'WP_223874962.1', 'W…
757	['WP_138384062.1', 'WP_252078550.1', 'WP_254241344.1', 'WP_049286609.1', 'WP_111149912.1', 'WP_217175413.1', 'WP_235854107.1', 'WP_001670185.1', 'WP_061736994.1', 'WP_001641682.1', 'WP_024937040.1', 'WP_031877031.1', 'WP_147712717.1', 'WP_266050373.1', 'WP_086032667.1', 'WP_078368310.1', 'WP_061869760.1', 'WP_223874962.1', 'WP_251640066.1', 'WP_229375422.1', 'WP_253900787.1', 'WP_160194591.1', 'W…
758	['WP_258026795.1', 'WP_049286609.1', 'WP_111149912.1', 'WP_217175413.1', 'WP_235854107.1', 'WP_001670185.1', 'WP_061736994.1', 'WP_001641682.1', 'WP_031877031.1', 'WP_024937040.1', 'WP_180991808.1', 'WP_147712717.1']
759	['WP_001205067.1', 'WP_001205079.1', 'WP_001205076.1', 'WP_266050374.1', 'WP_258027557.1']
760	['WP_061652143.1', 'WP_031764645.1', 'WP_223224915.1', 'WP_203610729.1', 'WP_218116522.1', 'WP_258410247.1', 'WP_117221031.1', 'WP_000794648.1', 'WP_271287671.1', 'WP_117232309.1', 'WP_209197490.1', 'WP_181188056.1', 'WP_229375422.1', 'WP_000794647.1', 'WP_281262931.1', 'WP_103147587.1', 'WP_000794621.1', 'WP_001633997.1', 'WP_000794618.1', 'WP_284697320.1', 'WP_262522451.1', 'WP_072361969.1', 'W…
761	['WP_000824951.1', 'WP_072496916.1', 'WP_252570647.1', 'WP_258411360.1', 'WP_000824934.1', 'WP_000824948.1', 'WP_233682470.1', 'WP_250755306.1', 'WP_000824929.1', 'WP_111762683.1', 'WP_000824933.1', 'WP_072472686.1', 'WP_000824956.1', 'WP_190284999.1', 'WP_000217462.1', 'WP_103188607.1', 'WP_000217466.1', 'WP_000217450.1', 'WP_031586057.1', 'WP_000217452.1', 'WP_072361947.1', 'WP_000217470.1', 'W…
762	['WP_000162193.1', 'WP_258411361.1', 'WP_023914193.1', 'WP_000037512.1', 'WP_117222164.1', 'WP_000162206.1', 'WP_001034762.1', 'WP_103188609.1', 'WP_001034766.1', 'WP_000037433.1', 'WP_103148847.1', 'WP_001034772.1', 'WP_044291083.1', 'WP_262522448.1', 'WP_001034774.1', 'WP_000162204.1', 'WP_000162199.1', 'WP_001034760.1', 'WP_031766278.1', 'WP_000038224.1', 'WP_000037437.1', 'WP_001034726.1', 'W…
763	['WP_000162193.1', 'WP_258411361.1', 'WP_023914193.1', 'WP_103148847.1', 'WP_000037512.1', 'WP_001034772.1', 'WP_044291083.1', 'WP_117222164.1', 'WP_000162204.1', 'WP_000162206.1', 'WP_001034760.1', 'WP_250164332.1', 'WP_001034726.1', 'WP_001034766.1', 'WP_001034762.1', 'WP_103188609.1', 'WP_000037433.1', 'WP_250755303.1', 'WP_001034774.1', 'WP_001034758.1', 'WP_124780684.1', 'WP_258411362.1', 'W…
764	['WP_000495501.1', 'WP_000495498.1', 'WP_000495500.1', 'WP_031868942.1', 'WP_098686287.1', 'WP_244799966.1', 'WP_258411363.1', 'WP_000493748.1', 'WP_000493747.1', 'WP_000493750.1', 'WP_023914200.1']
765	['WP_001044255.1', 'WP_031824856.1', 'WP_123874332.1', 'WP_065200856.1', 'WP_001044257.1', 'WP_031870603.1', 'WP_023914202.1', 'WP_209206870.1', 'WP_031874988.1', 'WP_124780678.1', 'WP_000056386.1', 'WP_258411364.1', 'WP_054189889.1', 'WP_111009853.1', 'WP_000239216.1', 'WP_000978018.1', 'WP_111079730.1', 'WP_000940562.1']
766	['WP_234726242.1', 'WP_111021940.1', 'WP_000581910.1', 'WP_000972649.1', 'WP_023914206.1', 'WP_031929674.1', 'WP_000581906.1', 'WP_274608432.1', 'WP_258411366.1', 'WP_031766280.1', 'WP_069994742.1', 'WP_001549768.1', 'WP_001792494.1', 'WP_000972280.1', 'WP_020978357.1', 'WP_070031071.1', 'WP_031764838.1', 'WP_238513610.1', 'WP_044291096.1', 'WP_000581921.1', 'WP_103188606.1', 'WP_001826866.1', 'W…
767	['WP_078368555.1', 'WP_001835549.1', 'WP_072361953.1', 'WP_103188604.1', 'WP_001792493.1', 'WP_111055866.1', 'WP_111124607.1', 'WP_078064532.1', 'WP_075339662.1', 'WP_078371740.1', 'WP_001793319.1', 'WP_111762691.1', 'WP_103148850.1', 'WP_124780667.1', 'WP_190284995.1', 'WP_078091754.1', 'WP_258411368.1', 'WP_078055803.1', 'WP_217175410.1', 'WP_148843535.1', 'WP_078103770.1', 'WP_001798811.1', 'W…
768	['WP_000217724.1', 'WP_000217713.1', 'WP_000217723.1', 'WP_000217714.1', 'WP_000217719.1', 'WP_281229526.1', 'WP_023914209.1', 'WP_000217716.1', 'WP_000154470.1', 'WP_000217720.1', 'WP_063651179.1', 'WP_000217712.1', 'WP_000217725.1', 'WP_001573690.1', 'WP_258415106.1', 'WP_000217710.1', 'WP_054189884.1', 'WP_111762692.1', 'WP_001804023.1', 'WP_046597280.1', 'WP_258411369.1', 'WP_252570639.1']
769	['WP_258411370.1']
770	['WP_258411371.1', 'WP_000136919.1', 'WP_238613999.1']
771	['WP_258411372.1']
772	['WP_258411373.1', 'WP_000998872.1', 'WP_117232308.1', 'WP_053038782.1', 'WP_283512301.1', 'WP_000359185.1', 'WP_269781691.1']
773	['WP_000386364.1', 'WP_000386367.1', 'WP_111079732.1', 'WP_001792489.1', 'WP_281262928.1', 'WP_031870605.1', 'WP_209206917.1', 'WP_000386370.1', 'WP_001599349.1', 'WP_049882141.1', 'WP_258411374.1', 'WP_269781691.1', 'WP_117232308.1', 'WP_000998872.1', 'WP_053038782.1', 'WP_283512301.1', 'WP_258411373.1', 'WP_000359185.1']
774	['WP_258411375.1', 'WP_072361966.1', 'WP_209206866.1', 'WP_000841431.1', 'WP_086153021.1', 'WP_108957404.1', 'WP_262522450.1', 'WP_086032667.1', 'WP_252081602.1', 'WP_072419658.1', 'WP_238610499.1', 'WP_025444511.1', 'WP_250414019.1', 'WP_306181409.1', 'WP_064137479.1', 'WP_310651171.1', 'WP_001205071.1', 'WP_031874134.1', 'WP_223874962.1', 'WP_033854717.1', 'WP_001205072.1', 'WP_031824355.1', 'W…
775	['WP_000794648.1', 'WP_271287671.1', 'WP_001633997.1', 'WP_117232309.1', 'WP_209197490.1', 'WP_181188056.1', 'WP_000794647.1', 'WP_103147587.1', 'WP_258411376.1', 'WP_031871688.1', 'WP_223224915.1', 'WP_218116522.1', 'WP_284697320.1', 'WP_262522451.1', 'WP_072361969.1', 'WP_043054972.1', 'WP_150088043.1', 'WP_284696991.1', 'WP_000794579.1', 'WP_086203181.1', 'WP_044291111.1', 'WP_070001240.1', 'W…
776	['WP_001081682.1', 'WP_258415101.1', 'WP_001081693.1', 'WP_252570649.1', 'WP_001081690.1']
777	['WP_000162193.1', 'WP_258411361.1', 'WP_023914193.1', 'WP_000037512.1', 'WP_117222164.1', 'WP_000162206.1', 'WP_001034762.1', 'WP_001034766.1', 'WP_103188609.1', 'WP_000037433.1', 'WP_103148847.1', 'WP_001034772.1', 'WP_044291083.1', 'WP_262522448.1', 'WP_001034774.1', 'WP_000162204.1', 'WP_000162199.1', 'WP_001034760.1', 'WP_031766278.1', 'WP_001034726.1', 'WP_000037437.1', 'WP_000038224.1', 'W…
778	['WP_031766890.1', 'WP_070031071.1', 'WP_001826866.1', 'WP_000581904.1', 'WP_190284997.1', 'WP_103188606.1', 'WP_258415103.1', 'WP_124780682.1', 'WP_000972290.1', 'WP_117198776.1', 'WP_000972286.1', 'WP_238613997.1', 'WP_117221033.1', 'WP_072497460.1', 'WP_049307687.1', 'WP_050960464.1', 'WP_000581892.1', 'WP_031921896.1', 'WP_044291092.1', 'WP_149894417.1', 'WP_103148848.1', 'WP_050974438.1', 'W…
779	['WP_078368555.1', 'WP_001835549.1', 'WP_103188604.1', 'WP_072361953.1', 'WP_001792493.1', 'WP_001793319.1', 'WP_111055866.1', 'WP_111124607.1', 'WP_075339662.1', 'WP_078371740.1', 'WP_078064532.1', 'WP_111762691.1', 'WP_103148850.1', 'WP_124780667.1', 'WP_190284995.1', 'WP_078091754.1', 'WP_078055803.1', 'WP_217175410.1', 'WP_258411368.1', 'WP_148843535.1', 'WP_078103770.1', 'WP_001798811.1', 'W…
780	['WP_000217713.1', 'WP_000217724.1', 'WP_000217723.1', 'WP_000217714.1', 'WP_000217719.1', 'WP_281229526.1', 'WP_023914209.1', 'WP_000217716.1', 'WP_000217712.1', 'WP_063651179.1', 'WP_000154470.1', 'WP_000217720.1', 'WP_258415106.1', 'WP_000217725.1', 'WP_001573690.1', 'WP_000217710.1', 'WP_054189884.1', 'WP_111762692.1', 'WP_001804023.1', 'WP_046597280.1', 'WP_258411369.1', 'WP_252570639.1']
781	['WP_254241344.1', 'WP_138384062.1', 'WP_252078550.1', 'WP_235854107.1', 'WP_001670185.1', 'WP_061736994.1', 'WP_001641682.1', 'WP_024937040.1', 'WP_031877031.1', 'WP_147712717.1', 'WP_180991808.1', 'WP_258027557.1']
782	['WP_261006404.1', 'WP_001792001.1']
783	['WP_138384062.1', 'WP_252078550.1', 'WP_235854107.1', 'WP_001670185.1', 'WP_061736994.1', 'WP_001641682.1', 'WP_024937040.1', 'WP_031877031.1', 'WP_147712717.1', 'WP_180991808.1', 'WP_258027557.1']
784	['WP_262522448.1', 'WP_000162193.1', 'WP_258411361.1', 'WP_023914193.1', 'WP_000037512.1', 'WP_117222164.1', 'WP_000162206.1', 'WP_001034762.1', 'WP_103188609.1', 'WP_000037433.1', 'WP_001034766.1', 'WP_103148847.1', 'WP_001034772.1', 'WP_044291083.1', 'WP_250164332.1', 'WP_000162199.1', 'WP_001034774.1', 'WP_000162204.1', 'WP_000037437.1', 'WP_001034760.1', 'WP_000038224.1', 'WP_031766278.1', 'W…
785	['WP_031766890.1', 'WP_070031071.1', 'WP_001826866.1', 'WP_190284997.1', 'WP_000581904.1', 'WP_103188606.1', 'WP_124780682.1', 'WP_258415103.1', 'WP_117198776.1', 'WP_000972290.1', 'WP_000972286.1', 'WP_072497460.1', 'WP_050960464.1', 'WP_238613997.1', 'WP_000581892.1', 'WP_117221033.1', 'WP_049307687.1', 'WP_044291092.1', 'WP_050974438.1', 'WP_149894417.1', 'WP_031921896.1', 'WP_111076624.1', 'W…
786	['WP_209206866.1', 'WP_262522450.1', 'WP_000841431.1', 'WP_252081602.1', 'WP_258415107.1', 'WP_251640066.1', 'WP_051158661.1', 'WP_261921441.1', 'WP_071624282.1', 'WP_001205108.1', 'WP_162675907.1', 'WP_031900396.1', 'WP_061837119.1', 'WP_072419934.1', 'WP_024928072.1', 'WP_001205105.1', 'WP_064137517.1', 'WP_041496833.1', 'WP_281262930.1', 'WP_254230912.1', 'WP_162665082.1', 'WP_029264607.1', 'W…
787	['WP_000794648.1', 'WP_271287671.1', 'WP_117232309.1', 'WP_209197490.1', 'WP_181188056.1', 'WP_000794647.1', 'WP_103147587.1', 'WP_001633997.1', 'WP_223224915.1', 'WP_218116522.1', 'WP_262522451.1', 'WP_284697320.1', 'WP_031871688.1', 'WP_072361969.1', 'WP_258411376.1', 'WP_044291111.1', 'WP_043054972.1', 'WP_253900787.1', 'WP_070001240.1', 'WP_000794579.1', 'WP_150088043.1', 'WP_086203181.1', 'W…
788	['WP_263611940.1', 'WP_267249084.1', 'WP_000794649.1', 'WP_098686288.1', 'WP_187418300.1', 'WP_111035280.1', 'WP_064131568.1', 'WP_061869760.1', 'WP_064281220.1', 'WP_031869942.1', 'WP_086032667.1', 'WP_252081603.1', 'WP_223874962.1', 'WP_251640066.1', 'WP_258415107.1', 'WP_051158661.1', 'WP_281262930.1', 'WP_071624282.1', 'WP_261921441.1', 'WP_001205108.1', 'WP_162675907.1', 'WP_031900396.1', 'W…
789	['WP_251640066.1', 'WP_078368310.1', 'WP_266050373.1', 'WP_223874962.1', 'WP_086032667.1', 'WP_148843536.1', 'WP_284696991.1', 'WP_160194592.1', 'WP_043854593.1', 'WP_258410247.1', 'WP_284697320.1', 'WP_072361966.1', 'WP_031871688.1', 'WP_044291111.1', 'WP_086203181.1', 'WP_253900787.1', 'WP_275114050.1', 'WP_031764645.1', 'WP_117221031.1', 'WP_203610729.1', 'WP_000794621.1', 'WP_063124931.1', 'W…
790	['WP_001205067.1', 'WP_001205076.1', 'WP_001205079.1', 'WP_266050374.1', 'WP_138384062.1', 'WP_252078550.1', 'WP_235854107.1', 'WP_001670185.1', 'WP_061736994.1', 'WP_001641682.1', 'WP_031877031.1', 'WP_024937040.1', 'WP_147712717.1', 'WP_180991808.1', 'WP_258027557.1']
791	['WP_031766890.1', 'WP_000581906.1', 'WP_031766280.1', 'WP_070031071.1', 'WP_000972280.1', 'WP_001826866.1', 'WP_124780682.1', 'WP_000581904.1', 'WP_031764838.1', 'WP_103188606.1', 'WP_238513610.1', 'WP_190284997.1', 'WP_001549768.1', 'WP_001792494.1', 'WP_069994742.1', 'WP_020978357.1', 'WP_000581888.1', 'WP_117198776.1', 'WP_258415103.1', 'WP_000972290.1', 'WP_044291096.1', 'WP_238613997.1', 'W…
792	['WP_267249084.1', 'WP_263611940.1', 'WP_000794649.1', 'WP_098686288.1', 'WP_187418300.1', 'WP_111035280.1', 'WP_064131568.1', 'WP_061869760.1', 'WP_064281220.1', 'WP_031869942.1', 'WP_086032667.1', 'WP_252081603.1', 'WP_223874962.1', 'WP_251640066.1', 'WP_258415107.1', 'WP_051158661.1', 'WP_281262930.1', 'WP_071624282.1', 'WP_261921441.1', 'WP_001205108.1', 'WP_162675907.1', 'WP_031900396.1', 'W…
793	['WP_000581906.1', 'WP_001549768.1', 'WP_020978357.1', 'WP_031766280.1', 'WP_000972280.1', 'WP_070031071.1', 'WP_031766890.1', 'WP_044291096.1', 'WP_001826866.1', 'WP_289622956.1', 'WP_031764838.1', 'WP_069994742.1', 'WP_238513610.1', 'WP_001792494.1', 'WP_103188606.1', 'WP_000581904.1', 'WP_001573692.1', 'WP_277715902.1', 'WP_025174421.1', 'WP_124780682.1', 'WP_190284997.1', 'WP_301554082.1', 'W…
794	['WP_234726242.1', 'WP_111021940.1', 'WP_000972649.1', 'WP_000581910.1', 'WP_023914206.1', 'WP_274608432.1', 'WP_031929674.1', 'WP_000581906.1', 'WP_001549768.1', 'WP_020978357.1', 'WP_044291096.1', 'WP_069994742.1', 'WP_001792494.1', 'WP_001573692.1', 'WP_277715902.1', 'WP_103188606.1', 'WP_001826866.1', 'WP_258411366.1', 'WP_031766280.1', 'WP_025174421.1', 'WP_070031071.1', 'WP_000581904.1', 'W…
795	['WP_000581906.1', 'WP_001549768.1', 'WP_031766280.1', 'WP_020978357.1', 'WP_000972280.1', 'WP_044291096.1', 'WP_031764838.1', 'WP_238513610.1', 'WP_069994742.1', 'WP_001792494.1', 'WP_001573692.1', 'WP_277715902.1', 'WP_025174421.1', 'WP_031766890.1', 'WP_070031071.1', 'WP_001579824.1', 'WP_301554082.1', 'WP_160194588.1', 'WP_103188606.1', 'WP_001826866.1', 'WP_289622956.1', 'WP_078090620.1', 'W…
796	['WP_269781691.1', 'WP_000359185.1', 'WP_117232308.1', 'WP_000998872.1', 'WP_053038782.1', 'WP_283512301.1', 'WP_258411373.1']
797	['WP_234726242.1', 'WP_111021940.1', 'WP_000972649.1', 'WP_000581910.1', 'WP_023914206.1', 'WP_274608432.1', 'WP_031929674.1', 'WP_000581906.1', 'WP_001549768.1', 'WP_020978357.1', 'WP_044291096.1', 'WP_069994742.1', 'WP_001792494.1', 'WP_001573692.1', 'WP_277715902.1', 'WP_103188606.1', 'WP_258411366.1', 'WP_001826866.1', 'WP_031766280.1', 'WP_025174421.1', 'WP_070031071.1', 'WP_000581904.1', 'W…
798	['WP_000794648.1', 'WP_271287671.1', 'WP_117232309.1', 'WP_209197490.1', 'WP_181188056.1', 'WP_000794647.1', 'WP_103147587.1', 'WP_001633997.1', 'WP_223224915.1', 'WP_218116522.1', 'WP_284697320.1', 'WP_031871688.1', 'WP_262522451.1', 'WP_072361969.1', 'WP_258411376.1', 'WP_044291111.1', 'WP_043054972.1', 'WP_070001240.1', 'WP_253900787.1', 'WP_086203181.1', 'WP_150088043.1', 'WP_000794579.1', 'W…
799	['WP_234726242.1', 'WP_111021940.1', 'WP_000972649.1', 'WP_000581910.1', 'WP_023914206.1', 'WP_274608432.1', 'WP_031929674.1', 'WP_000581906.1', 'WP_001549768.1', 'WP_020978357.1', 'WP_044291096.1', 'WP_069994742.1', 'WP_001792494.1', 'WP_031766280.1', 'WP_001573692.1', 'WP_277715902.1', 'WP_025174421.1', 'WP_000972280.1', 'WP_258411366.1', 'WP_070031071.1', 'WP_001579824.1', 'WP_301554082.1', 'W…
800	['WP_275114050.1', 'WP_064281220.1', 'WP_031869942.1', 'WP_258415107.1', 'WP_086032667.1', 'WP_051158661.1', 'WP_252081603.1', 'WP_071624282.1', 'WP_261921441.1', 'WP_001205108.1', 'WP_162675907.1', 'WP_031900396.1', 'WP_251640066.1', 'WP_223874962.1', 'WP_061837119.1', 'WP_072419934.1', 'WP_024928072.1', 'WP_162665082.1', 'WP_254230912.1', 'WP_064137517.1', 'WP_001205105.1', 'WP_041496833.1', 'W…
801	['WP_000966095.1', 'WP_103188603.1', 'WP_250755301.1', 'WP_001813105.1', 'WP_031877030.1', 'WP_217175412.1', 'WP_000966101.1', 'WP_000966094.1', 'WP_000966092.1', 'WP_277715858.1', 'WP_023914211.1', 'WP_072361959.1', 'WP_031893587.1', 'WP_209206868.1', 'WP_000966091.1', 'WP_117232307.1']
802	['WP_000581906.1', 'WP_001549768.1', 'WP_020978357.1', 'WP_031766280.1', 'WP_000972280.1', 'WP_044291096.1', 'WP_031764838.1', 'WP_001792494.1', 'WP_238513610.1', 'WP_069994742.1', 'WP_277715902.1', 'WP_001573692.1', 'WP_001579824.1', 'WP_301554082.1', 'WP_025174421.1', 'WP_031766890.1', 'WP_070031071.1', 'WP_103188606.1', 'WP_001826866.1', 'WP_160194588.1', 'WP_078090620.1', 'WP_047211511.1', 'W…
803	['WP_277715904.1']
804	['WP_000581906.1', 'WP_001549768.1', 'WP_031766280.1', 'WP_020978357.1', 'WP_000972280.1', 'WP_044291096.1', 'WP_031764838.1', 'WP_238513610.1', 'WP_001792494.1', 'WP_069994742.1', 'WP_277715902.1', 'WP_001573692.1', 'WP_025174421.1', 'WP_001579824.1', 'WP_301554082.1', 'WP_031766890.1', 'WP_070031071.1', 'WP_103188606.1', 'WP_001826866.1', 'WP_160194588.1', 'WP_078090620.1', 'WP_047211511.1', 'W…
805	['WP_000581906.1', 'WP_001549768.1', 'WP_020978357.1', 'WP_070031071.1', 'WP_031766890.1', 'WP_001826866.1', 'WP_031766280.1', 'WP_000972280.1', 'WP_000581904.1', 'WP_044291096.1', 'WP_103188606.1', 'WP_001792494.1', 'WP_124780682.1', 'WP_031764838.1', 'WP_238513610.1', 'WP_069994742.1', 'WP_277715902.1', 'WP_289622956.1', 'WP_190284997.1', 'WP_117198776.1', 'WP_001579824.1', 'WP_001573692.1', 'W…
806	['WP_000217713.1', 'WP_000217724.1', 'WP_000217714.1', 'WP_000217723.1', 'WP_281229526.1', 'WP_000217719.1', 'WP_023914209.1', 'WP_000217716.1', 'WP_000217712.1', 'WP_063651179.1', 'WP_000154470.1', 'WP_000217720.1', 'WP_001573690.1', 'WP_258415106.1', 'WP_000217725.1', 'WP_000217710.1', 'WP_054189884.1', 'WP_111762692.1', 'WP_001804023.1', 'WP_046597280.1', 'WP_258411369.1', 'WP_252570639.1']
807	['WP_234726242.1', 'WP_111021940.1', 'WP_000581910.1', 'WP_000972649.1', 'WP_023914206.1', 'WP_031929674.1', 'WP_274608432.1', 'WP_000581906.1', 'WP_031766280.1', 'WP_000972280.1', 'WP_069994742.1', 'WP_258411366.1', 'WP_001549768.1', 'WP_031764838.1', 'WP_001792494.1', 'WP_238513610.1', 'WP_020978357.1', 'WP_070031071.1', 'WP_000581921.1', 'WP_044291096.1', 'WP_103188606.1', 'WP_031766890.1', 'W…
808	['WP_000581906.1', 'WP_001549768.1', 'WP_020978357.1', 'WP_031766280.1', 'WP_000972280.1', 'WP_044291096.1', 'WP_031764838.1', 'WP_001792494.1', 'WP_238513610.1', 'WP_069994742.1', 'WP_277715902.1', 'WP_001573692.1', 'WP_001579824.1', 'WP_301554082.1', 'WP_025174421.1', 'WP_031766890.1', 'WP_070031071.1', 'WP_103188606.1', 'WP_078090620.1', 'WP_001826866.1', 'WP_047211511.1', 'WP_160194588.1', 'W…
809	['WP_078368555.1', 'WP_001835549.1', 'WP_072361953.1', 'WP_103188604.1', 'WP_001792493.1', 'WP_111055866.1', 'WP_111124607.1', 'WP_075339662.1', 'WP_078371740.1', 'WP_078064532.1', 'WP_001793319.1', 'WP_111762691.1', 'WP_103148850.1', 'WP_124780667.1', 'WP_190284995.1', 'WP_078091754.1', 'WP_078055803.1', 'WP_258411368.1', 'WP_217175410.1', 'WP_148843535.1', 'WP_078103770.1', 'WP_001798811.1', 'W…
810	['WP_000386364.1', 'WP_000386367.1', 'WP_281262928.1', 'WP_001792489.1', 'WP_111079732.1', 'WP_031870605.1', 'WP_209206917.1', 'WP_000386370.1', 'WP_001599349.1', 'WP_049882141.1', 'WP_258411374.1', 'WP_269781691.1', 'WP_000998872.1', 'WP_117232308.1', 'WP_053038782.1', 'WP_283512301.1', 'WP_000359185.1', 'WP_258411373.1']
811	['WP_000721337.1', 'WP_181188058.1', 'WP_000721336.1', 'WP_111035278.1', 'WP_160194590.1', 'WP_000721335.1', 'WP_281262929.1']
812	['WP_078368310.1', 'WP_251640066.1', 'WP_223874962.1', 'WP_077446742.1', 'WP_054189881.1', 'WP_086032667.1', 'WP_111762693.1', 'WP_000841385.1', 'WP_050960593.1', 'WP_086153021.1', 'WP_148843536.1', 'WP_000794621.1', 'WP_160194592.1', 'WP_072361969.1', 'WP_101305160.1', 'WP_250164335.1', 'WP_064281218.1', 'WP_223835556.1', 'WP_156668051.1', 'WP_000794607.1', 'WP_001632123.1', 'WP_154271344.1', 'W…
813	['WP_061652143.1', 'WP_031764645.1', 'WP_203610729.1', 'WP_223224915.1', 'WP_218116522.1', 'WP_000794648.1', 'WP_271287671.1', 'WP_117232309.1', 'WP_209197490.1', 'WP_181188056.1', 'WP_281262931.1', 'WP_000794647.1', 'WP_117221031.1', 'WP_103147587.1', 'WP_001633997.1', 'WP_229375422.1', 'WP_258410247.1', 'WP_000794621.1', 'WP_000794618.1', 'WP_284697320.1', 'WP_262522451.1', 'WP_031871688.1', 'W…
814	['WP_000998872.1', 'WP_117232308.1', 'WP_053038782.1', 'WP_283512301.1', 'WP_258411373.1', 'WP_000359185.1', 'WP_269781691.1']
815	['WP_284696807.1', 'WP_154271026.1', 'WP_153906588.1', 'WP_148843536.1', 'WP_000841410.1', 'WP_001598130.1', 'WP_064281218.1', 'WP_000841404.1', 'WP_001600806.1', 'WP_000841407.1', 'WP_156675484.1', 'WP_000841408.1', 'WP_072529057.1', 'WP_111035279.1', 'WP_123089294.1', 'WP_061811741.1', 'WP_160194591.1', 'WP_000841390.1', 'WP_117200913.1', 'WP_181188057.1', 'WP_000841391.1', 'WP_043054971.1', 'W…
816	['WP_031871688.1', 'WP_284696991.1', 'WP_044291111.1', 'WP_070001240.1', 'WP_253900787.1', 'WP_086203181.1', 'WP_000794579.1', 'WP_064281220.1', 'WP_031869942.1', 'WP_252081603.1', 'WP_251640066.1', 'WP_281262930.1', 'WP_266050373.1', 'WP_049286609.1', 'WP_111149912.1', 'WP_031900029.1', 'WP_217175413.1', 'WP_001205105.1', 'WP_064137517.1', 'WP_041496833.1', 'WP_061837119.1', 'WP_072419934.1', 'W…
817	['WP_000794648.1', 'WP_271287671.1', 'WP_117232309.1', 'WP_209197490.1', 'WP_181188056.1', 'WP_000794647.1', 'WP_103147587.1', 'WP_001633997.1', 'WP_223224915.1', 'WP_284697320.1', 'WP_218116522.1', 'WP_262522451.1', 'WP_031871688.1', 'WP_072361969.1', 'WP_253900787.1', 'WP_258411376.1', 'WP_044291111.1', 'WP_043054972.1', 'WP_070001240.1', 'WP_284696991.1', 'WP_000794579.1', 'WP_086203181.1', 'W…
818	['WP_286036532.1', 'WP_023914206.1', 'WP_274608432.1', 'WP_000972649.1', 'WP_000581910.1', 'WP_031929674.1', 'WP_234726242.1', 'WP_111021940.1', 'WP_301553979.1', 'WP_252081598.1', 'WP_252081599.1', 'WP_111124610.1', 'WP_001579823.1', 'WP_029754190.1', 'WP_289622956.1', 'WP_000581892.1', 'WP_031763863.1', 'WP_031900170.1', 'WP_050960464.1', 'WP_000581894.1', 'WP_044291092.1', 'WP_072497460.1', 'W…
819	['WP_000581906.1', 'WP_001549768.1', 'WP_020978357.1', 'WP_070031071.1', 'WP_044291096.1', 'WP_031766280.1', 'WP_289622956.1', 'WP_001826866.1', 'WP_069994742.1', 'WP_001792494.1', 'WP_000972280.1', 'WP_000581904.1', 'WP_103188606.1', 'WP_001573692.1', 'WP_031766890.1', 'WP_277715902.1', 'WP_025174421.1', 'WP_031764838.1', 'WP_238513610.1', 'WP_001579824.1', 'WP_301554082.1', 'WP_160194588.1', 'W…
820	['WP_289622957.1']
821	['WP_301553979.1', 'WP_029754190.1', 'WP_289622956.1', 'WP_078096805.1', 'WP_000581906.1', 'WP_044291096.1', 'WP_001549768.1', 'WP_277715902.1', 'WP_070031071.1', 'WP_111762835.1', 'WP_020978357.1', 'WP_277949554.1', 'WP_069994742.1', 'WP_047211511.1', 'WP_025174421.1', 'WP_000972657.1', 'WP_001579824.1', 'WP_001573692.1', 'WP_001796756.1', 'WP_001792494.1', 'WP_150881761.1', 'WP_301554082.1', 'W…
822	['WP_000581906.1', 'WP_001549768.1', 'WP_020978357.1', 'WP_031766280.1', 'WP_000972280.1', 'WP_044291096.1', 'WP_031764838.1', 'WP_001792494.1', 'WP_238513610.1', 'WP_069994742.1', 'WP_277715902.1', 'WP_001573692.1', 'WP_301554082.1', 'WP_001579824.1', 'WP_025174421.1', 'WP_031766890.1', 'WP_070031071.1', 'WP_103188606.1', 'WP_047211511.1', 'WP_078090620.1', 'WP_001826866.1', 'WP_160194588.1', 'W…
823	['WP_000581906.1', 'WP_001549768.1', 'WP_020978357.1', 'WP_031766280.1', 'WP_000972280.1', 'WP_044291096.1', 'WP_031764838.1', 'WP_238513610.1', 'WP_001792494.1', 'WP_069994742.1', 'WP_289622956.1', 'WP_277715902.1', 'WP_001573692.1', 'WP_025174421.1', 'WP_001579824.1', 'WP_301554082.1', 'WP_070031071.1', 'WP_031766890.1', 'WP_103188606.1', 'WP_160194588.1', 'WP_001826866.1', 'WP_078090620.1', 'W…
824	['WP_138384062.1', 'WP_252078550.1', 'WP_235854107.1', 'WP_001670185.1', 'WP_061736994.1', 'WP_001641682.1', 'WP_031877031.1', 'WP_024937040.1', 'WP_147712717.1', 'WP_180991808.1', 'WP_258027557.1']
825	['WP_138384062.1', 'WP_252078550.1', 'WP_235854107.1', 'WP_001670185.1', 'WP_061736994.1', 'WP_001641682.1', 'WP_031877031.1', 'WP_024937040.1', 'WP_147712717.1', 'WP_180991808.1', 'WP_258027557.1']
826	['WP_001117054.1', 'WP_001117051.1', 'WP_001117047.1', 'WP_043054975.1', 'WP_310653376.1', 'WP_001117056.1', 'WP_064131567.1', 'WP_124780095.1', 'WP_054189877.1']
827	['WP_315977838.1', 'WP_000162193.1', 'WP_258411361.1', 'WP_000038222.1', 'WP_023914193.1', 'WP_000037512.1', 'WP_103148847.1', 'WP_117222164.1', 'WP_000038224.1', 'WP_001034772.1', 'WP_000162204.1', 'WP_250164332.1', 'WP_000037433.1', 'WP_001034760.1', 'WP_044291083.1', 'WP_000037437.1', 'WP_001034726.1', 'WP_000162206.1', 'WP_072528038.1', 'WP_103188608.1', 'WP_103188609.1', 'WP_000037439.1', 'W…
828	['WP_000162193.1', 'WP_258411361.1', 'WP_023914193.1', 'WP_000037512.1', 'WP_117222164.1', 'WP_000162206.1', 'WP_103148847.1', 'WP_001034772.1', 'WP_044291083.1', 'WP_001034762.1', 'WP_001034766.1', 'WP_103188609.1', 'WP_000162204.1', 'WP_000037433.1', 'WP_001034774.1', 'WP_001034760.1', 'WP_262522448.1', 'WP_001034726.1', 'WP_000162199.1', 'WP_250755303.1', 'WP_000037437.1', 'WP_031766278.1', 'W…
