# Supplementary material for: A type VII-secreted lipase toxin with reverse domain arrangement
Source: Nat Commun. 2023 Dec 19;14:8438. doi: 10.1038/s41467-023-44221-y (PMC10730906; doi:10.1038/s41467-023-44221-y)
Supplement: Supplementary file 6 — Source Data [file 41467_2023_44221_MOESM6_ESM.zip › Tsl1 distribution raw/lplIII 2/FlaGs_output/results_flankgene.fasta_cluster_out_3_1e-10_outdesc.txt]

1(1)	WP_301553979.1	WP_301553979.1 tandem-type lipoprotein, partial
1(1)	WP_218117505.1	WP_218117505.1 tandem-type lipoprotein, partial
1(1)	WP_031921896.1	WP_031921896.1 tandem-type lipoprotein
1(13)	WP_000972286.1	WP_000972286.1 MULTISPECIES: tandem-type lipoprotein
1(2)	WP_000581904.1	WP_000581904.1 MULTISPECIES: tandem-type lipoprotein
1(1)	WP_050960464.1	WP_050960464.1 tandem-type lipoprotein
1(1)	WP_050974438.1	WP_050974438.1 tandem-type lipoprotein
1(1)	WP_162676157.1	WP_162676157.1 tandem-type lipoprotein
1(2)	WP_000581921.1	WP_000581921.1 tandem-type lipoprotein
1(47)	WP_000972280.1	WP_000972280.1 MULTISPECIES: tandem-type lipoprotein
1(1)	WP_234726242.1	WP_234726242.1 tandem-type lipoprotein
1(1)	WP_070031071.1	WP_070031071.1 tandem-type lipoprotein
1(1)	WP_069994742.1	WP_069994742.1 tandem-type lipoprotein
1(1)	WP_078323286.1	WP_078323286.1 tandem-type lipoprotein, partial
1(1)	WP_117198776.1	WP_117198776.1 tandem-type lipoprotein
1(1)	WP_044026055.1	WP_044026055.1 tandem-type lipoprotein
1(1)	WP_103188606.1	WP_103188606.1 tandem-type lipoprotein
1(1)	WP_031928791.1	WP_031928791.1 tandem-type lipoprotein
1(1)	WP_047211511.1	WP_047211511.1 MULTISPECIES: tandem-type lipoprotein
1(1)	WP_000972284.1	WP_000972284.1 tandem-type lipoprotein
1(3)	WP_269316478.1	WP_269316478.1 tandem-type lipoprotein
1(1)	WP_000972655.1	WP_000972655.1 tandem-type lipoprotein
1(1)	WP_281224110.1	WP_281224110.1 tandem-type lipoprotein
1(1)	WP_041495730.1	WP_041495730.1 Csa1 family protein, partial
1(1)	WP_000581903.1	WP_000581903.1 tandem-type lipoprotein
1(1)	WP_000581888.1	WP_000581888.1 tandem-type lipoprotein
1(1)	WP_163998788.1	WP_163998788.1 tandem-type lipoprotein
1(1)	WP_277715902.1	WP_277715902.1 tandem-type lipoprotein
1(1)	WP_124780673.1	WP_124780673.1 tandem-type lipoprotein
1(1)	WP_000581920.1	WP_000581920.1 tandem-type lipoprotein
1(1)	WP_064131571.1	WP_064131571.1 tandem-type lipoprotein, partial
1(1)	WP_001573692.1	WP_001573692.1 MULTISPECIES: tandem-type lipoprotein
1(29)	WP_000581923.1	WP_000581923.1 MULTISPECIES: tandem-type lipoprotein
1(1)	WP_266050375.1	WP_266050375.1 tandem-type lipoprotein
1(66)	WP_000581894.1	WP_000581894.1 MULTISPECIES: tandem-type lipoprotein
1(19)	WP_078064693.1	WP_078064693.1 tandem-type lipoprotein
1(1)	WP_044291092.1	WP_044291092.1 tandem-type lipoprotein
1(1)	WP_094615842.1	WP_094615842.1 tandem-type lipoprotein, partial
1(1)	WP_064136635.1	WP_064136635.1 tandem-type lipoprotein, partial
1(1)	WP_250164333.1	WP_250164333.1 tandem-type lipoprotein
1(2)	WP_031764838.1	WP_031764838.1 tandem-type lipoprotein
1(1)	WP_064140178.1	WP_064140178.1 tandem-type lipoprotein
1(1)	WP_208163286.1	WP_208163286.1 tandem-type lipoprotein
1(1)	WP_111124609.1	WP_111124609.1 MULTISPECIES: tandem-type lipoprotein
1(1)	WP_252081597.1	WP_252081597.1 Csa1 family protein, partial
1(15)	WP_000581879.1	WP_000581879.1 MULTISPECIES: tandem-type lipoprotein
1(1)	WP_001579823.1	WP_001579823.1 tandem-type lipoprotein
1(5)	WP_000581912.1	WP_000581912.1 MULTISPECIES: tandem-type lipoprotein
1(2)	WP_072497460.1	WP_072497460.1 tandem-type lipoprotein
1(1)	WP_043054967.1	WP_043054967.1 tandem-type lipoprotein
1(4)	WP_123118293.1	WP_123118293.1 tandem-type lipoprotein
1(1)	WP_020978357.1	WP_020978357.1 tandem-type lipoprotein
1(3)	WP_000972649.1	WP_000972649.1 MULTISPECIES: tandem-type lipoprotein
1(2)	WP_031875352.1	WP_031875352.1 MULTISPECIES: tandem-type lipoprotein
1(1)	WP_043054966.1	WP_043054966.1 tandem-type lipoprotein
1(12)	WP_000581922.1	WP_000581922.1 tandem-type lipoprotein
1(1)	WP_000581901.1	WP_000581901.1 tandem-type lipoprotein
1(3)	WP_144079016.1	WP_144079016.1 tandem-type lipoprotein
1(1)	WP_001633995.1	WP_001633995.1 Csa1 family protein, partial
1(1)	WP_103148848.1	WP_103148848.1 MULTISPECIES: tandem-type lipoprotein
1(1)	WP_274608432.1	WP_274608432.1 tandem-type lipoprotein
1(1)	WP_238513610.1	WP_238513610.1 tandem-type lipoprotein
1(1)	WP_111076623.1	WP_111076623.1 tandem-type lipoprotein
1(2)	WP_000972291.1	WP_000972291.1 tandem-type lipoprotein
1(1)	WP_001656994.1	WP_001656994.1 tandem-type lipoprotein
1(1)	WP_162675905.1	WP_162675905.1 tandem-type lipoprotein
1(1)	WP_052501193.1	WP_052501193.1 tandem-type lipoprotein
1(1)	WP_052996322.1	WP_052996322.1 tandem-type lipoprotein
1(1)	WP_141767067.1	WP_141767067.1 Csa1 family protein, partial
1(1)	WP_262522449.1	WP_262522449.1 tandem-type lipoprotein
1(1)	WP_277949554.1	WP_277949554.1 tandem-type lipoprotein
1(1)	WP_043054969.1	WP_043054969.1 tandem-type lipoprotein
1(18)	WP_000581892.1	WP_000581892.1 MULTISPECIES: tandem-type lipoprotein
1(1)	WP_150088041.1	WP_150088041.1 tandem-type lipoprotein
1(1)	WP_000581869.1	WP_000581869.1 tandem-type lipoprotein
1(1)	WP_000972272.1	WP_000972272.1 tandem-type lipoprotein
1(2)	WP_001579824.1	WP_001579824.1 MULTISPECIES: tandem-type lipoprotein
1(21)	WP_000581910.1	WP_000581910.1 MULTISPECIES: tandem-type lipoprotein
1(1)	WP_031900170.1	WP_031900170.1 tandem-type lipoprotein
1(1)	WP_111087070.1	WP_111087070.1 tandem-type lipoprotein
1(1)	WP_160194588.1	WP_160194588.1 tandem-type lipoprotein
1(1)	WP_000972288.1	WP_000972288.1 tandem-type lipoprotein
1(1)	WP_000581902.1	WP_000581902.1 tandem-type lipoprotein
1(2)	WP_111762835.1	WP_111762835.1 tandem-type lipoprotein
1(1)	WP_031824723.1	WP_031824723.1 tandem-type lipoprotein
1(1)	WP_303751846.1	WP_303751846.1 tandem-type lipoprotein
1(1)	WP_252078311.1	WP_252078311.1 tandem-type lipoprotein, partial
1(1)	WP_111076624.1	WP_111076624.1 tandem-type lipoprotein
1(4)	WP_269316477.1	WP_269316477.1 tandem-type lipoprotein
1(1)	WP_258411366.1	WP_258411366.1 tandem-type lipoprotein
1(1)	WP_103148061.1	WP_103148061.1 tandem-type lipoprotein
1(19)	WP_000581906.1	WP_000581906.1 MULTISPECIES: tandem-type lipoprotein
1(1)	WP_025174421.1	WP_025174421.1 tandem-type lipoprotein
1(1)	WP_124780676.1	WP_124780676.1 tandem-type lipoprotein
1(1)	WP_049307687.1	WP_049307687.1 tandem-type lipoprotein
1(8)	WP_001549768.1	WP_001549768.1 MULTISPECIES: tandem-type lipoprotein
1(1)	WP_078096805.1	WP_078096805.1 tandem-type lipoprotein, partial
1(11)	WP_001796754.1	WP_001796754.1 tandem-type lipoprotein
1(1)	WP_252078445.1	WP_252078445.1 Csa1 family protein, partial
1(1)	WP_031766890.1	WP_031766890.1 tandem-type lipoprotein
1(1)	WP_253954265.1	WP_253954265.1 Csa1 family protein, partial
1(1)	WP_124780671.1	WP_124780671.1 tandem-type lipoprotein
1(1)	WP_124780682.1	WP_124780682.1 tandem-type lipoprotein
1(1)	WP_150881761.1	WP_150881761.1 tandem-type lipoprotein
1(1)	WP_078090620.1	WP_078090620.1 tandem-type lipoprotein
1(1)	WP_000581885.1	WP_000581885.1 tandem-type lipoprotein
1(1)	WP_078246072.1	WP_078246072.1 Csa1 family protein, partial
1(1)	WP_289622956.1	WP_289622956.1 tandem-type lipoprotein
1(1)	WP_269446558.1	WP_269446558.1 tandem-type lipoprotein
1(1)	WP_238613997.1	WP_238613997.1 tandem-type lipoprotein
1(5)	WP_000581907.1	WP_000581907.1 MULTISPECIES: tandem-type lipoprotein
1(1)	WP_149894417.1	WP_149894417.1 tandem-type lipoprotein
1(1)	WP_190284997.1	WP_190284997.1 tandem-type lipoprotein
1(19)	WP_000972273.1	WP_000972273.1 MULTISPECIES: tandem-type lipoprotein
1(1)	WP_029754190.1	WP_029754190.1 tandem-type lipoprotein
1(1)	WP_057521600.1	WP_057521600.1 tandem-type lipoprotein
1(1)	WP_258415103.1	WP_258415103.1 tandem-type lipoprotein
1(17)	WP_001826866.1	WP_001826866.1 MULTISPECIES: tandem-type lipoprotein
1(6)	WP_025174664.1	WP_025174664.1 tandem-type lipoprotein
1(1)	WP_111124610.1	WP_111124610.1 MULTISPECIES: tandem-type lipoprotein
1(1)	WP_141766994.1	WP_141766994.1 Csa1 family protein, partial
1(1)	WP_150858300.1	WP_150858300.1 Csa1 family protein, partial
1(1)	WP_216772019.1	WP_216772019.1 tandem-type lipoprotein, partial
1(1)	WP_252081599.1	WP_252081599.1 Csa1 family protein, partial
1(1)	WP_000616190.1	WP_000616190.1 tandem-type lipoprotein
1(83)	WP_000581871.1	WP_000581871.1 MULTISPECIES: tandem-type lipoprotein
1(1)	WP_286036532.1	WP_286036532.1 Csa1 family protein, partial
1(1)	WP_001792494.1	WP_001792494.1 MULTISPECIES: tandem-type lipoprotein
1(11)	WP_000972275.1	WP_000972275.1 MULTISPECIES: tandem-type lipoprotein
1(8)	WP_000581890.1	WP_000581890.1 MULTISPECIES: tandem-type lipoprotein
1(1)	WP_252081598.1	WP_252081598.1 Csa1 family protein, partial
1(10)	WP_001796756.1	WP_001796756.1 tandem-type lipoprotein
1(1)	WP_031763863.1	WP_031763863.1 tandem-type lipoprotein
1(1)	WP_023914205.1	WP_023914205.1 tandem-type lipoprotein
1(1)	WP_301554082.1	WP_301554082.1 tandem-type lipoprotein
1(3)	WP_000581913.1	WP_000581913.1 MULTISPECIES: tandem-type lipoprotein
1(1)	WP_031766280.1	WP_031766280.1 tandem-type lipoprotein
1(1)	WP_141767068.1	WP_141767068.1 Csa1 family protein, partial
1(1)	WP_000581887.1	WP_000581887.1 MULTISPECIES: tandem-type lipoprotein
1(1)	WP_031877029.1	WP_031877029.1 tandem-type lipoprotein
1(1)	WP_281262925.1	WP_281262925.1 tandem-type lipoprotein
1(1)	WP_252078446.1	WP_252078446.1 Csa1 family protein, partial
1(1)	WP_111021940.1	WP_111021940.1 tandem-type lipoprotein
1(2)	WP_023914197.1	WP_023914197.1 MULTISPECIES: tandem-type lipoprotein
1(1)	WP_281230500.1	WP_281230500.1 tandem-type lipoprotein
1(1)	WP_049295898.1	WP_049295898.1 Csa1 family protein, partial
1(1)	WP_025173946.1	WP_025173946.1 tandem-type lipoprotein
1(1)	WP_023914206.1	WP_023914206.1 tandem-type lipoprotein
1(1)	WP_031929674.1	WP_031929674.1 tandem-type lipoprotein
1(1)	WP_269902556.1	WP_269902556.1 tandem-type lipoprotein
1(2)	WP_044291096.1	WP_044291096.1 tandem-type lipoprotein
1(14)	WP_000581876.1	WP_000581876.1 MULTISPECIES: tandem-type lipoprotein
1(1)	WP_117221033.1	WP_117221033.1 tandem-type lipoprotein
1(9)	WP_000972290.1	WP_000972290.1 MULTISPECIES: tandem-type lipoprotein
1(40)	WP_000972657.1	WP_000972657.1 MULTISPECIES: tandem-type lipoprotein
2(1)	WP_258415102.1	WP_258415102.1 DUF1433 domain-containing protein
2(1)	WP_000038222.1	WP_000038222.1 DUF1433 domain-containing protein
2(1)	WP_000037439.1	WP_000037439.1 DUF1433 domain-containing protein
2(1)	WP_190284998.1	WP_190284998.1 DUF1433 domain-containing protein
2(57)	WP_000038240.1	WP_000038240.1 MULTISPECIES: DUF1433 domain-containing protein
2(1)	WP_000162204.1	WP_000162204.1 MULTISPECIES: DUF1433 domain-containing protein
2(1)	WP_111184021.1	WP_111184021.1 DUF1433 domain-containing protein
2(1)	WP_000038238.1	WP_000038238.1 DUF1433 domain-containing protein
2(3)	WP_000162199.1	WP_000162199.1 DUF1433 domain-containing protein
2(13)	WP_000038235.1	WP_000038235.1 DUF1433 domain-containing protein
2(1)	WP_000038220.1	WP_000038220.1 MULTISPECIES: DUF1433 domain-containing protein
2(1)	WP_044122937.1	WP_044122937.1 DUF1433 domain-containing protein
2(1)	WP_250755303.1	WP_250755303.1 DUF1433 domain-containing protein
2(1)	WP_103148847.1	WP_103148847.1 MULTISPECIES: DUF1433 domain-containing protein
2(2)	WP_000038223.1	WP_000038223.1 DUF1433 domain-containing protein
2(18)	WP_001034772.1	WP_001034772.1 MULTISPECIES: DUF1433 domain-containing protein
2(1)	WP_072497461.1	WP_072497461.1 DUF1433 domain-containing protein
2(1)	WP_182059692.1	WP_182059692.1 DUF1433 domain-containing protein
2(1)	WP_117222164.1	WP_117222164.1 DUF1433 domain-containing protein
2(12)	WP_000037433.1	WP_000037433.1 MULTISPECIES: DUF1433 domain-containing protein
2(1)	WP_000037500.1	WP_000037500.1 MULTISPECIES: DUF1433 domain-containing protein
2(1)	WP_217175406.1	WP_217175406.1 DUF1433 domain-containing protein
2(1)	WP_103188609.1	WP_103188609.1 DUF1433 domain-containing protein
2(1)	WP_252570645.1	WP_252570645.1 DUF1433 domain-containing protein
2(3)	WP_043854747.1	WP_043854747.1 DUF1433 domain-containing protein
2(1)	WP_250743160.1	WP_250743160.1 DUF1433 domain-containing protein
2(1)	WP_000914139.1	WP_000914139.1 MULTISPECIES: DUF1433 domain-containing protein
2(1)	WP_078367904.1	WP_078367904.1 DUF1433 domain-containing protein, partial
2(1)	WP_262522448.1	WP_262522448.1 DUF1433 domain-containing protein
2(1)	WP_049274855.1	WP_049274855.1 DUF1433 domain-containing protein, partial
2(16)	WP_001034774.1	WP_001034774.1 MULTISPECIES: DUF1433 domain-containing protein
2(3)	WP_000162206.1	WP_000162206.1 DUF1433 domain-containing protein
2(1)	WP_000038227.1	WP_000038227.1 DUF1433 domain-containing protein
2(1)	WP_046597282.1	WP_046597282.1 DUF1433 domain-containing protein
2(72)	WP_001034758.1	WP_001034758.1 MULTISPECIES: DUF1433 domain-containing protein
2(1)	WP_031766278.1	WP_031766278.1 DUF1433 domain-containing protein
2(3)	WP_001838085.1	WP_001838085.1 DUF1433 domain-containing protein
2(4)	WP_054189893.1	WP_054189893.1 DUF1433 domain-containing protein
2(1)	WP_000037436.1	WP_000037436.1 DUF1433 domain-containing protein
2(1)	WP_258411361.1	WP_258411361.1 DUF1433 domain-containing protein
2(1)	WP_103188608.1	WP_103188608.1 DUF1433 domain-containing protein
2(1)	WP_031789372.1	WP_031789372.1 DUF1433 domain-containing protein
2(1)	WP_043044940.1	WP_043044940.1 DUF1433 domain-containing protein
2(1)	WP_000162196.1	WP_000162196.1 DUF1433 domain-containing protein
2(1)	WP_258411362.1	WP_258411362.1 DUF1433 domain-containing protein
2(3)	WP_000038221.1	WP_000038221.1 DUF1433 domain-containing protein
2(1)	WP_224799301.1	WP_224799301.1 DUF1433 domain-containing protein
2(1)	WP_000038225.1	WP_000038225.1 DUF1433 domain-containing protein
2(11)	WP_001034766.1	WP_001034766.1 MULTISPECIES: DUF1433 domain-containing protein
2(1)	WP_000162205.1	WP_000162205.1 DUF1433 domain-containing protein
2(3)	WP_119997456.1	WP_119997456.1 DUF1433 domain-containing protein, partial
2(1)	WP_000162187.1	WP_000162187.1 DUF1433 domain-containing protein
2(1)	WP_111762686.1	WP_111762686.1 DUF1433 domain-containing protein
2(1)	WP_111762687.1	WP_111762687.1 DUF1433 domain-containing protein
2(1)	WP_315977839.1	WP_315977839.1 DUF1433 domain-containing protein
2(1)	WP_001124997.1	WP_001124997.1 DUF1433 domain-containing protein
2(14)	WP_001034760.1	WP_001034760.1 MULTISPECIES: DUF1433 domain-containing protein
2(1)	WP_124780684.1	WP_124780684.1 DUF1433 domain-containing protein
2(1)	WP_072528038.1	WP_072528038.1 DUF1433 domain-containing protein
2(1)	WP_044291083.1	WP_044291083.1 DUF1433 domain-containing protein
2(1)	WP_072528037.1	WP_072528037.1 DUF1433 domain-containing protein
2(3)	WP_000162188.1	WP_000162188.1 DUF1433 domain-containing protein
2(1)	WP_000162193.1	WP_000162193.1 DUF1433 domain-containing protein
2(1)	WP_162634694.1	WP_162634694.1 DUF1433 domain-containing protein, partial
2(6)	WP_001034726.1	WP_001034726.1 MULTISPECIES: DUF1433 domain-containing protein
2(1)	WP_315977838.1	WP_315977838.1 DUF1433 domain-containing protein
2(1)	WP_177295477.1	WP_177295477.1 DUF1433 domain-containing protein
2(1)	WP_141764519.1	WP_141764519.1 DUF1433 domain-containing protein, partial
2(2)	WP_000037512.1	WP_000037512.1 DUF1433 domain-containing protein
2(1)	WP_111762688.1	WP_111762688.1 DUF1433 domain-containing protein
2(1)	WP_000162195.1	WP_000162195.1 DUF1433 domain-containing protein
2(1)	WP_000038224.1	WP_000038224.1 DUF1433 domain-containing protein
2(15)	WP_000038237.1	WP_000038237.1 MULTISPECIES: DUF1433 domain-containing protein
2(1)	WP_250755304.1	WP_250755304.1 DUF1433 domain-containing protein
2(3)	WP_001034762.1	WP_001034762.1 MULTISPECIES: DUF1433 domain-containing protein
2(1)	WP_072498830.1	WP_072498830.1 DUF1433 domain-containing protein
2(4)	WP_054189894.1	WP_054189894.1 DUF1433 domain-containing protein
2(1)	WP_252570644.1	WP_252570644.1 DUF1433 domain-containing protein
2(1)	WP_252078307.1	WP_252078307.1 DUF1433 domain-containing protein, partial
2(1)	WP_000914137.1	WP_000914137.1 DUF1433 domain-containing protein
2(1)	WP_250164332.1	WP_250164332.1 DUF1433 domain-containing protein
2(1)	WP_048668243.1	WP_048668243.1 MULTISPECIES: DUF1433 domain-containing protein
2(1)	WP_070001237.1	WP_070001237.1 DUF1433 domain-containing protein
2(2)	WP_023914193.1	WP_023914193.1 DUF1433 domain-containing protein
2(1)	WP_000037437.1	WP_000037437.1 DUF1433 domain-containing protein
2(1)	WP_000037440.1	WP_000037440.1 DUF1433 domain-containing protein
2(4)	WP_054189892.1	WP_054189892.1 DUF1433 domain-containing protein
3(2)	WP_108957404.1	WP_108957404.1 fibronectin-binding protein FnbB
3(1)	WP_208163292.1	WP_208163292.1 E domain-containing protein, partial
3(1)	WP_229375415.1	WP_229375415.1 E domain-containing protein
3(1)	WP_160194592.1	WP_160194592.1 fibronectin-binding protein FnbA
3(1)	WP_061869760.1	WP_061869760.1 fibronectin-binding protein FnbA
3(3)	WP_111009857.1	WP_111009857.1 fibronectin-binding protein FnbB
3(1)	WP_086153021.1	WP_086153021.1 fibronectin-binding protein FnbB
3(1)	WP_101305160.1	WP_101305160.1 fibronectin-binding protein FnbA
3(27)	WP_000794607.1	WP_000794607.1 MULTISPECIES: fibronectin-binding protein FnbA
3(1)	WP_063124931.1	WP_063124931.1 fibronectin-binding protein FnbA
3(1)	WP_254241344.1	WP_254241344.1 E domain-containing protein, partial
3(1)	WP_271287671.1	WP_271287671.1 fibronectin-binding protein FnbA
3(1)	WP_061811741.1	WP_061811741.1 fibronectin-binding protein FnbB
3(1)	WP_001600806.1	WP_001600806.1 fibronectin-binding protein FnbB
3(1)	WP_111762693.1	WP_111762693.1 fibrinogen-binding adhesin SdrG C-terminal domain-containing protein
3(1)	WP_001641682.1	WP_001641682.1 LPXTG cell wall anchor domain-containing protein, partial
3(1)	WP_072361969.1	WP_072361969.1 fibronectin-binding protein FnbA
3(1)	WP_266050374.1	WP_266050374.1 E domain-containing protein
3(1)	WP_117221031.1	WP_117221031.1 fibronectin-binding protein FnbA
3(1)	WP_044291109.1	WP_044291109.1 fibronectin-binding protein FnbB
3(1)	WP_000794579.1	WP_000794579.1 fibronectin-binding protein FnbA
3(1)	WP_203610729.1	WP_203610729.1 fibrinogen-binding adhesin SdrG C-terminal domain-containing protein
3(1)	WP_238614000.1	WP_238614000.1 LPXTG cell wall anchor domain-containing protein, partial
3(1)	WP_250164335.1	WP_250164335.1 fibronectin-binding protein FnbA
3(1)	WP_223874962.1	WP_223874962.1 LPXTG cell wall anchor domain-containing protein, partial
3(2)	WP_111035280.1	WP_111035280.1 fibronectin-binding protein FnbA
3(1)	WP_148843536.1	WP_148843536.1 fibronectin-binding protein FnbB
3(1)	WP_262522451.1	WP_262522451.1 fibronectin-binding protein FnbA
3(1)	WP_180991706.1	WP_180991706.1 fibronectin-binding protein, partial
3(1)	WP_031900395.1	WP_031900395.1 fibronectin-binding protein FnbB
3(1)	WP_103147587.1	WP_103147587.1 fibronectin-binding protein FnbA
3(1)	WP_251640066.1	WP_251640066.1 LPXTG cell wall anchor domain-containing protein, partial
3(1)	WP_033854717.1	WP_033854717.1 YSIRK signal domain/LPXTG anchor domain surface protein
3(2)	WP_077446742.1	WP_077446742.1 fibronectin-binding protein FnbA
3(3)	WP_000841391.1	WP_000841391.1 fibronectin-binding protein FnbB
3(1)	WP_147712717.1	WP_147712717.1 LPXTG cell wall anchor domain-containing protein, partial
3(1)	WP_252078550.1	WP_252078550.1 E domain-containing protein, partial
3(1)	WP_043054972.1	WP_043054972.1 fibronectin-binding protein FnbA
3(1)	WP_117232309.1	WP_117232309.1 fibronectin-binding protein FnbA
3(1)	WP_031869942.1	WP_031869942.1 fibronectin-binding protein FnbA, partial
3(2)	WP_001632123.1	WP_001632123.1 fibronectin-binding protein FnbA
3(1)	WP_031900396.1	WP_031900396.1 YSIRK signal domain/LPXTG anchor domain surface protein
3(1)	WP_001633997.1	WP_001633997.1 fibronectin-binding protein FnbA
3(3)	WP_001598130.1	WP_001598130.1 fibronectin-binding protein FnbB
3(2)	WP_275114050.1	WP_275114050.1 fibronectin-binding protein FnbA
3(1)	WP_238610499.1	WP_238610499.1 E domain-containing protein
3(1)	WP_001205079.1	WP_001205079.1 YSIRK signal domain/LPXTG anchor domain surface protein
3(1)	WP_043054971.1	WP_043054971.1 fibronectin-binding protein FnbB
3(1)	WP_162697932.1	WP_162697932.1 G5 domain-containing protein, partial
3(1)	WP_148843537.1	WP_148843537.1 fibronectin-binding protein FnbA
3(1)	WP_138384062.1	WP_138384062.1 E domain-containing protein, partial
3(1)	WP_141773230.1	WP_141773230.1 E domain-containing protein, partial
3(1)	WP_098686288.1	WP_098686288.1 fibronectin-binding protein FnbA
3(1)	WP_187418300.1	WP_187418300.1 fibronectin-binding protein FnbA
3(1)	WP_064131568.1	WP_064131568.1 fibronectin-binding protein FnbA
3(1)	WP_281262930.1	WP_281262930.1 LPXTG cell wall anchor domain-containing protein, partial
3(1)	WP_031871688.1	WP_031871688.1 fibronectin-binding protein FnbA
3(1)	WP_266050373.1	WP_266050373.1 LPXTG cell wall anchor domain-containing protein, partial
3(2)	WP_000794618.1	WP_000794618.1 fibronectin-binding protein FnbA
3(1)	WP_150088043.1	WP_150088043.1 fibronectin-binding protein FnbA
3(1)	WP_162675907.1	WP_162675907.1 E domain-containing protein
3(1)	WP_262522450.1	WP_262522450.1 fibronectin-binding protein FnbB
3(2)	WP_072419934.1	WP_072419934.1 E domain-containing protein
3(1)	WP_267249084.1	WP_267249084.1 fibronectin-binding protein FnbA
3(1)	WP_045176588.1	WP_045176588.1 fibronectin-binding protein FnbB
3(1)	WP_235854107.1	WP_235854107.1 G5 domain-containing protein, partial
3(1)	WP_070001240.1	WP_070001240.1 fibronectin-binding protein FnbA
3(1)	WP_117200913.1	WP_117200913.1 fibronectin-binding protein FnbB
3(4)	WP_154271026.1	WP_154271026.1 fibronectin-binding protein FnbB
3(1)	WP_054189881.1	WP_054189881.1 fibronectin-binding protein FnbA
3(6)	WP_154271344.1	WP_154271344.1 MULTISPECIES: fibronectin-binding protein FnbA
3(1)	WP_029264607.1	WP_029264607.1 E domain-containing protein, partial
3(1)	WP_084990252.1	WP_084990252.1 fibronectin-binding protein FnbA
3(1)	WP_031877031.1	WP_031877031.1 LPXTG cell wall anchor domain-containing protein, partial
3(1)	WP_177295475.1	WP_177295475.1 G5 domain-containing protein, partial
3(1)	WP_000841385.1	WP_000841385.1 fibronectin-binding protein FnbB
3(10)	WP_000841410.1	WP_000841410.1 fibronectin-binding protein FnbB
3(2)	WP_001205080.1	WP_001205080.1 LPXTG-anchored surface protein SasG
3(1)	WP_086203181.1	WP_086203181.1 fibronectin-binding protein FnbA
3(2)	WP_001205105.1	WP_001205105.1 YSIRK signal domain/LPXTG anchor domain surface protein
3(1)	WP_071624282.1	WP_071624282.1 E domain-containing protein
3(2)	WP_049286609.1	WP_049286609.1 MULTISPECIES: G5 domain-containing protein
3(4)	WP_001205067.1	WP_001205067.1 MULTISPECIES: YSIRK signal domain/LPXTG anchor domain surface protein
3(1)	WP_198421970.1	WP_198421970.1 fibronectin-binding protein FnbA
3(1)	WP_072419658.1	WP_072419658.1 E domain-containing protein
3(1)	WP_254230912.1	WP_254230912.1 E domain-containing protein, partial
3(1)	WP_025444511.1	WP_025444511.1 E domain-containing protein
3(1)	WP_156668051.1	WP_156668051.1 fibronectin-binding protein FnbA
3(1)	WP_072529057.1	WP_072529057.1 fibronectin-binding protein FnbB
3(1)	WP_306181409.1	WP_306181409.1 LPXTG-anchored surface protein SasG
3(5)	WP_001205071.1	WP_001205071.1 LPXTG-anchored surface protein SasG
3(1)	WP_253900787.1	WP_253900787.1 fibronectin-binding protein FnbA
3(1)	WP_217175413.1	WP_217175413.1 G5 domain-containing protein
3(1)	WP_220376691.1	WP_220376691.1 YPDG domain-containing protein, partial
3(1)	WP_111035279.1	WP_111035279.1 fibronectin-binding protein FnbB
3(2)	WP_000841432.1	WP_000841432.1 fibronectin-binding protein FnbB
3(1)	WP_252081603.1	WP_252081603.1 YSIRK-type signal peptide-containing protein, partial
3(1)	WP_031824355.1	WP_031824355.1 YSIRK signal domain/LPXTG anchor domain surface protein
3(1)	WP_000841407.1	WP_000841407.1 fibronectin-binding protein FnbB
3(1)	WP_156675484.1	WP_156675484.1 fibronectin-binding protein FnbB
3(1)	WP_000841408.1	WP_000841408.1 fibronectin-binding protein FnbB
3(1)	WP_024928072.1	WP_024928072.1 E domain-containing protein
3(1)	WP_258027557.1	WP_258027557.1 E domain-containing protein, partial
3(1)	WP_000794621.1	WP_000794621.1 fibronectin-binding protein FnbA
3(1)	WP_050960593.1	WP_050960593.1 fibronectin-binding protein FnbA
3(3)	WP_041496833.1	WP_041496833.1 G5 domain-containing protein
3(1)	WP_258026795.1	WP_258026795.1 G5 domain-containing protein, partial
3(1)	WP_123089294.1	WP_123089294.1 fibronectin-binding protein FnbB
3(1)	WP_136818219.1	WP_136818219.1 LPXTG cell wall anchor domain-containing protein, partial
3(1)	WP_261921441.1	WP_261921441.1 E domain-containing protein
3(1)	WP_072361966.1	WP_072361966.1 fibronectin-binding protein FnbB
3(1)	WP_209197490.1	WP_209197490.1 fibronectin-binding protein FnbA
3(1)	WP_229375422.1	WP_229375422.1 fibronectin-binding protein FnbA
3(1)	WP_061652143.1	WP_061652143.1 fibronectin-binding protein FnbA
3(1)	WP_284696807.1	WP_284696807.1 fibronectin-binding protein FnbB
3(1)	WP_064281218.1	WP_064281218.1 fibronectin-binding protein FnbB
3(1)	WP_181188056.1	WP_181188056.1 fibronectin-binding protein FnbA
3(1)	WP_281262931.1	WP_281262931.1 fibronectin-binding protein FnbA
3(1)	WP_001205108.1	WP_001205108.1 YSIRK signal domain/LPXTG anchor domain surface protein
3(1)	WP_031900029.1	WP_031900029.1 LPXTG cell wall anchor domain-containing protein, partial
3(1)	WP_031764645.1	WP_031764645.1 fibronectin-binding protein FnbA
3(1)	WP_061736994.1	WP_061736994.1 G5 domain-containing protein, partial
3(1)	WP_141767195.1	WP_141767195.1 E domain-containing protein, partial
3(1)	WP_216732354.1	WP_216732354.1 E domain-containing protein, partial
3(1)	WP_258411375.1	WP_258411375.1 fibronectin-binding protein FnbB
3(1)	WP_223224915.1	WP_223224915.1 fibronectin-binding protein FnbA
3(13)	WP_000794647.1	WP_000794647.1 fibronectin-binding protein FnbA
3(1)	WP_054193613.1	WP_054193613.1 fibronectin-binding protein FnbB
3(5)	WP_000841390.1	WP_000841390.1 fibronectin-binding protein FnbB
3(3)	WP_001670185.1	WP_001670185.1 MULTISPECIES: G5 domain-containing protein, partial
3(1)	WP_044291111.1	WP_044291111.1 fibronectin-binding protein FnbA
3(1)	WP_086032667.1	WP_086032667.1 LPXTG cell wall anchor domain-containing protein, partial
3(1)	WP_051158661.1	WP_051158661.1 E domain-containing protein
3(1)	WP_252081602.1	WP_252081602.1 YSIRK-type signal peptide-containing protein, partial
3(1)	WP_031874134.1	WP_031874134.1 LPXTG-anchored surface protein SasG
3(1)	WP_111149912.1	WP_111149912.1 G5 domain-containing protein
3(1)	WP_063124930.1	WP_063124930.1 fibronectin-binding protein FnbB
3(1)	WP_001205076.1	WP_001205076.1 YSIRK signal domain/LPXTG anchor domain surface protein
3(1)	WP_284696991.1	WP_284696991.1 fibronectin-binding protein FnbA
3(1)	WP_180991808.1	WP_180991808.1 E domain-containing protein, partial
3(1)	WP_000841431.1	WP_000841431.1 fibronectin-binding protein FnbB
3(2)	WP_001205070.1	WP_001205070.1 YSIRK signal domain/LPXTG anchor domain surface protein
3(1)	WP_153906588.1	WP_153906588.1 fibronectin-binding protein FnbB
3(9)	WP_000794648.1	WP_000794648.1 fibronectin-binding protein FnbA
3(1)	WP_061837119.1	WP_061837119.1 MULTISPECIES: E domain-containing protein
3(1)	WP_258411376.1	WP_258411376.1 fibronectin-binding protein FnbA
3(1)	WP_258415107.1	WP_258415107.1 E domain-containing protein
3(1)	WP_078368310.1	WP_078368310.1 LPXTG cell wall anchor domain-containing protein, partial
3(1)	WP_209206866.1	WP_209206866.1 fibronectin-binding protein FnbB
3(25)	WP_000841404.1	WP_000841404.1 MULTISPECIES: fibronectin-binding protein FnbB
3(1)	WP_258410247.1	WP_258410247.1 fibronectin-binding protein FnbA
3(1)	WP_160194591.1	WP_160194591.1 fibronectin-binding protein FnbB
3(1)	WP_181444842.1	WP_181444842.1 fibronectin-binding protein FnbA
3(1)	WP_181188057.1	WP_181188057.1 fibronectin-binding protein FnbB
3(1)	WP_050960592.1	WP_050960592.1 fibronectin-binding protein FnbB
3(1)	WP_284697320.1	WP_284697320.1 fibronectin-binding protein FnbA
3(3)	WP_000794649.1	WP_000794649.1 fibronectin-binding protein FnbA
3(1)	WP_142352982.1	WP_142352982.1 E domain-containing protein, partial
3(1)	WP_162665082.1	WP_162665082.1 E domain-containing protein, partial
3(1)	WP_064281220.1	WP_064281220.1 fibronectin-binding protein FnbA, partial
3(8)	WP_001205072.1	WP_001205072.1 YSIRK signal domain/LPXTG anchor domain surface protein
3(1)	WP_250414019.1	WP_250414019.1 E domain-containing protein
3(1)	WP_043854593.1	WP_043854593.1 fibronectin-binding protein FnbB
3(1)	WP_218116522.1	WP_218116522.1 fibrinogen-binding adhesin SdrG C-terminal domain-containing protein
3(1)	WP_310651171.1	WP_310651171.1 LPXTG-anchored surface protein SasG
3(1)	WP_263611940.1	WP_263611940.1 fibronectin-binding protein FnbA
3(1)	WP_223874963.1	WP_223874963.1 fibronectin-binding protein FnbB, partial
3(1)	WP_064137479.1	WP_064137479.1 LPXTG-anchored surface protein SasG
3(1)	WP_024937040.1	WP_024937040.1 LPXTG cell wall anchor domain-containing protein, partial
3(1)	WP_223835556.1	WP_223835556.1 fibronectin-binding protein FnbA
3(1)	WP_064137517.1	WP_064137517.1 G5 domain-containing protein
4(30)	WP_000755950.1	WP_000755950.1 (deoxy)nucleoside triphosphate pyrophosphohydrolase
4(2)	WP_117200911.1	WP_117200911.1 (deoxy)nucleoside triphosphate pyrophosphohydrolase
4(10)	WP_000755954.1	WP_000755954.1 MULTISPECIES: (deoxy)nucleoside triphosphate pyrophosphohydrolase
4(114)	WP_000755946.1	WP_000755946.1 MULTISPECIES: (deoxy)nucleoside triphosphate pyrophosphohydrolase
4(1)	WP_065317258.1	WP_065317258.1 (deoxy)nucleoside triphosphate pyrophosphohydrolase
4(9)	WP_000755947.1	WP_000755947.1 (deoxy)nucleoside triphosphate pyrophosphohydrolase
4(1)	WP_000755948.1	WP_000755948.1 MULTISPECIES: (deoxy)nucleoside triphosphate pyrophosphohydrolase
4(1)	WP_123097816.1	WP_123097816.1 (deoxy)nucleoside triphosphate pyrophosphohydrolase
4(1)	WP_208163290.1	WP_208163290.1 (deoxy)nucleoside triphosphate pyrophosphohydrolase
4(3)	WP_000755951.1	WP_000755951.1 (deoxy)nucleoside triphosphate pyrophosphohydrolase
4(1)	WP_162676159.1	WP_162676159.1 (deoxy)nucleoside triphosphate pyrophosphohydrolase, partial
4(1)	WP_000755953.1	WP_000755953.1 MULTISPECIES: (deoxy)nucleoside triphosphate pyrophosphohydrolase
4(1)	WP_000755949.1	WP_000755949.1 (deoxy)nucleoside triphosphate pyrophosphohydrolase
4(1)	WP_111014339.1	WP_111014339.1 (deoxy)nucleoside triphosphate pyrophosphohydrolase
4(1)	WP_111190203.1	WP_111190203.1 (deoxy)nucleoside triphosphate pyrophosphohydrolase
4(19)	WP_000755944.1	WP_000755944.1 MULTISPECIES: (deoxy)nucleoside triphosphate pyrophosphohydrolase
5(97)	WP_000998872.1	WP_000998872.1 MULTISPECIES: HTH-type transcriptional regulator SarT
5(13)	WP_000386364.1	WP_000386364.1 HTH-type transcriptional regulator SarU
5(1)	WP_117232308.1	WP_117232308.1 HTH-type transcriptional regulator SarT
5(1)	WP_281262928.1	WP_281262928.1 HTH-type transcriptional regulator SarU
5(1)	WP_000386370.1	WP_000386370.1 MULTISPECIES: HTH-type transcriptional regulator SarU
5(1)	WP_053038782.1	WP_053038782.1 HTH-type transcriptional regulator SarT
5(1)	WP_283512301.1	WP_283512301.1 HTH-type transcriptional regulator SarT
5(1)	WP_209206917.1	WP_209206917.1 HTH-type transcriptional regulator SarU
5(1)	WP_111079732.1	WP_111079732.1 HTH-type transcriptional regulator SarU
5(61)	WP_000386367.1	WP_000386367.1 MULTISPECIES: HTH-type transcriptional regulator SarU
5(1)	WP_049882141.1	WP_049882141.1 HTH-type transcriptional regulator SarU
5(7)	WP_001792489.1	WP_001792489.1 MULTISPECIES: HTH-type transcriptional regulator SarU
5(1)	WP_269781691.1	WP_269781691.1 hypothetical protein
5(1)	WP_031870605.1	WP_031870605.1 HTH-type transcriptional regulator SarU
5(1)	WP_001599349.1	WP_001599349.1 HTH-type transcriptional regulator SarU
5(1)	WP_000359185.1	WP_000359185.1 winged helix DNA-binding protein
5(1)	WP_258411373.1	WP_258411373.1 winged helix DNA-binding protein
5(1)	WP_258411374.1	WP_258411374.1 SarA family transcriptional regulator
6(1)	WP_000678769.1	WP_000678769.1 SaeRS system activator ScrA
6(164)	WP_000678764.1	WP_000678764.1 MULTISPECIES: SaeRS system activator ScrA
6(1)	WP_250743165.1	WP_250743165.1 SaeRS system activator ScrA
6(1)	WP_238513613.1	WP_238513613.1 SaeRS system activator ScrA
6(1)	WP_064129882.1	WP_064129882.1 SaeRS system activator ScrA
6(1)	WP_029754278.1	WP_029754278.1 SaeRS system activator ScrA
6(1)	WP_043054970.1	WP_043054970.1 SaeRS system activator ScrA
6(1)	WP_000678768.1	WP_000678768.1 SaeRS system activator ScrA
6(1)	WP_000678765.1	WP_000678765.1 SaeRS system activator ScrA
6(1)	WP_099596613.1	WP_099596613.1 SaeRS system activator ScrA
6(18)	WP_000678763.1	WP_000678763.1 MULTISPECIES: SaeRS system activator ScrA
7(14)	WP_000217723.1	WP_000217723.1 MULTISPECIES: hypothetical protein
7(4)	WP_054189884.1	WP_054189884.1 hypothetical protein
7(2)	WP_023914209.1	WP_023914209.1 hypothetical protein
7(2)	WP_111762692.1	WP_111762692.1 hypothetical protein
7(1)	WP_258415106.1	WP_258415106.1 hypothetical protein
7(1)	WP_281229526.1	WP_281229526.1 hypothetical protein
7(1)	WP_000217710.1	WP_000217710.1 MULTISPECIES: hypothetical protein
7(1)	WP_046597280.1	WP_046597280.1 hypothetical protein
7(1)	WP_258411369.1	WP_258411369.1 hypothetical protein
7(2)	WP_001804023.1	WP_001804023.1 hypothetical protein
7(5)	WP_000217725.1	WP_000217725.1 MULTISPECIES: hypothetical protein
7(1)	WP_063651179.1	WP_063651179.1 hypothetical protein
7(2)	WP_000154470.1	WP_000154470.1 hypothetical protein
7(1)	WP_000217719.1	WP_000217719.1 hypothetical protein
7(1)	WP_252570639.1	WP_252570639.1 hypothetical protein
7(1)	WP_001573690.1	WP_001573690.1 MULTISPECIES: hypothetical protein
7(1)	WP_000217720.1	WP_000217720.1 hypothetical protein
7(107)	WP_000217714.1	WP_000217714.1 MULTISPECIES: hypothetical protein
7(19)	WP_000217712.1	WP_000217712.1 MULTISPECIES: hypothetical protein
7(1)	WP_000217724.1	WP_000217724.1 MULTISPECIES: hypothetical protein
7(19)	WP_000217713.1	WP_000217713.1 MULTISPECIES: hypothetical protein
7(2)	WP_000217716.1	WP_000217716.1 hypothetical protein
8(1)	WP_072361953.1	WP_072361953.1 phospho-sugar mutase
8(37)	WP_001835549.1	WP_001835549.1 MULTISPECIES: phospho-sugar mutase
8(1)	WP_001798811.1	WP_001798811.1 phospho-sugar mutase
8(39)	WP_075339662.1	WP_075339662.1 MULTISPECIES: phospho-sugar mutase
8(14)	WP_001792493.1	WP_001792493.1 MULTISPECIES: phospho-sugar mutase
8(1)	WP_078103623.1	WP_078103623.1 phospho-sugar mutase
8(2)	WP_111206414.1	WP_111206414.1 phospho-sugar mutase
8(1)	WP_078370405.1	WP_078370405.1 phospho-sugar mutase
8(1)	WP_078091754.1	WP_078091754.1 phospho-sugar mutase
8(1)	WP_124780667.1	WP_124780667.1 phospho-sugar mutase
8(1)	WP_001798919.1	WP_001798919.1 phospho-sugar mutase
8(1)	WP_164091254.1	WP_164091254.1 phospho-sugar mutase
8(1)	WP_217175410.1	WP_217175410.1 phospho-sugar mutase
8(1)	WP_281262927.1	WP_281262927.1 phospho-sugar mutase
8(1)	WP_111124607.1	WP_111124607.1 MULTISPECIES: phospho-sugar mutase
8(15)	WP_072468810.1	WP_072468810.1 phospho-sugar mutase
8(1)	WP_078065510.1	WP_078065510.1 phospho-sugar mutase
8(25)	WP_075583758.1	WP_075583758.1 MULTISPECIES: phospho-sugar mutase
8(1)	WP_103148850.1	WP_103148850.1 MULTISPECIES: phospho-sugar mutase
8(1)	WP_078371740.1	WP_078371740.1 phospho-sugar mutase
8(1)	WP_078055803.1	WP_078055803.1 phospho-sugar mutase
8(1)	WP_078368555.1	WP_078368555.1 phospho-sugar mutase
8(4)	WP_077446517.1	WP_077446517.1 phospho-sugar mutase
8(1)	WP_078103770.1	WP_078103770.1 phospho-sugar mutase
8(1)	WP_078071266.1	WP_078071266.1 phospho-sugar mutase
8(21)	WP_001793319.1	WP_001793319.1 MULTISPECIES: phospho-sugar mutase
8(1)	WP_142997251.1	WP_142997251.1 phospho-sugar mutase, partial
8(1)	WP_258411368.1	WP_258411368.1 phospho-sugar mutase
8(1)	WP_148843535.1	WP_148843535.1 phospho-sugar mutase
8(1)	WP_250755302.1	WP_250755302.1 phospho-sugar mutase
8(1)	WP_258415105.1	WP_258415105.1 phospho-sugar mutase
8(1)	WP_111762691.1	WP_111762691.1 phospho-sugar mutase
8(1)	WP_078348311.1	WP_078348311.1 phospho-sugar mutase
8(1)	WP_111055866.1	WP_111055866.1 phospho-sugar mutase
8(1)	WP_078064532.1	WP_078064532.1 phospho-sugar mutase
8(1)	WP_190284995.1	WP_190284995.1 phospho-sugar mutase
8(1)	WP_078091493.1	WP_078091493.1 phospho-sugar mutase
8(2)	WP_072399691.1	WP_072399691.1 phospho-sugar mutase
8(1)	WP_103188604.1	WP_103188604.1 phospho-sugar mutase
9(3)	WP_000824948.1	WP_000824948.1 MULTISPECIES: SDR family oxidoreductase
9(1)	WP_252570647.1	WP_252570647.1 SDR family oxidoreductase
9(1)	WP_072472686.1	WP_072472686.1 SDR family oxidoreductase
9(1)	WP_000217468.1	WP_000217468.1 SDR family oxidoreductase
9(2)	WP_072496916.1	WP_072496916.1 SDR family oxidoreductase
9(1)	WP_000824934.1	WP_000824934.1 SDR family oxidoreductase
9(1)	WP_190284999.1	WP_190284999.1 SDR family oxidoreductase, partial
9(1)	WP_000217473.1	WP_000217473.1 SDR family oxidoreductase
9(19)	WP_000217458.1	WP_000217458.1 MULTISPECIES: SDR family oxidoreductase
9(3)	WP_031586057.1	WP_031586057.1 SDR family oxidoreductase
9(1)	WP_000824956.1	WP_000824956.1 SDR family oxidoreductase
9(1)	WP_103188607.1	WP_103188607.1 SDR family oxidoreductase
9(15)	WP_000217460.1	WP_000217460.1 MULTISPECIES: SDR family oxidoreductase
9(1)	WP_043054965.1	WP_043054965.1 SDR family oxidoreductase
9(1)	WP_000824933.1	WP_000824933.1 MULTISPECIES: SDR family oxidoreductase
9(1)	WP_233682470.1	WP_233682470.1 SDR family oxidoreductase
9(4)	WP_000217469.1	WP_000217469.1 MULTISPECIES: SDR family oxidoreductase
9(1)	WP_111036955.1	WP_111036955.1 SDR family oxidoreductase
9(1)	WP_000217452.1	WP_000217452.1 MULTISPECIES: SDR family oxidoreductase
9(1)	WP_111762683.1	WP_111762683.1 SDR family oxidoreductase
9(14)	WP_000824929.1	WP_000824929.1 MULTISPECIES: SDR family oxidoreductase
9(2)	WP_000824951.1	WP_000824951.1 MULTISPECIES: SDR family oxidoreductase
9(1)	WP_250755306.1	WP_250755306.1 SDR family oxidoreductase
9(1)	WP_072361947.1	WP_072361947.1 SDR family oxidoreductase
9(76)	WP_000217456.1	WP_000217456.1 MULTISPECIES: SDR family oxidoreductase
9(4)	WP_054189891.1	WP_054189891.1 SDR family oxidoreductase
9(3)	WP_000217472.1	WP_000217472.1 SDR family oxidoreductase
9(1)	WP_000217470.1	WP_000217470.1 SDR family oxidoreductase
9(7)	WP_000217459.1	WP_000217459.1 MULTISPECIES: SDR family oxidoreductase
9(5)	WP_000217450.1	WP_000217450.1 SDR family oxidoreductase
9(1)	WP_252570643.1	WP_252570643.1 SDR family oxidoreductase
9(1)	WP_000217464.1	WP_000217464.1 SDR family oxidoreductase
9(1)	WP_258411360.1	WP_258411360.1 SDR family oxidoreductase
9(4)	WP_000217462.1	WP_000217462.1 MULTISPECIES: SDR family oxidoreductase
9(2)	WP_023914194.1	WP_023914194.1 SDR family oxidoreductase
9(1)	WP_168248143.1	WP_168248143.1 SDR family NAD(P)-dependent oxidoreductase, partial
9(2)	WP_000217466.1	WP_000217466.1 MULTISPECIES: SDR family oxidoreductase
9(1)	WP_138293548.1	WP_138293548.1 SDR family oxidoreductase
10(179)	WP_001224379.1	WP_001224379.1 MULTISPECIES: hypothetical protein
11(1)	WP_078064636.1	WP_078064636.1 hypothetical protein
11(4)	WP_031788452.1	WP_031788452.1 MULTISPECIES: hypothetical protein
11(1)	WP_111125667.1	WP_111125667.1 hypothetical protein
11(1)	WP_046594639.1	WP_046594639.1 hypothetical protein
11(1)	WP_044026054.1	WP_044026054.1 hypothetical protein
11(134)	WP_001790144.1	WP_001790144.1 MULTISPECIES: hypothetical protein
11(2)	WP_042901927.1	WP_042901927.1 hypothetical protein
11(2)	WP_042852824.1	WP_042852824.1 hypothetical protein
11(1)	WP_044291089.1	WP_044291089.1 hypothetical protein
11(4)	WP_049280528.1	WP_049280528.1 MULTISPECIES: hypothetical protein
11(16)	WP_031785466.1	WP_031785466.1 MULTISPECIES: hypothetical protein
12(1)	WP_078065511.1	WP_078065511.1 hypothetical protein
12(1)	WP_078066297.1	WP_078066297.1 hypothetical protein
12(1)	WP_217175411.1	WP_217175411.1 hypothetical protein
12(8)	WP_072361956.1	WP_072361956.1 MULTISPECIES: hypothetical protein
12(27)	WP_072398205.1	WP_072398205.1 MULTISPECIES: hypothetical protein
12(34)	WP_010956661.1	WP_010956661.1 MULTISPECIES: hypothetical protein
12(81)	WP_001795286.1	WP_001795286.1 MULTISPECIES: hypothetical protein
13(2)	WP_000493750.1	WP_000493750.1 hypothetical protein
13(8)	WP_000493748.1	WP_000493748.1 hypothetical protein
13(1)	WP_031868942.1	WP_031868942.1 hypothetical protein
13(1)	WP_258411363.1	WP_258411363.1 hypothetical protein
13(106)	WP_000495498.1	WP_000495498.1 MULTISPECIES: hypothetical protein
13(1)	WP_244799966.1	WP_244799966.1 hypothetical protein
13(3)	WP_000495501.1	WP_000495501.1 hypothetical protein
13(12)	WP_000495500.1	WP_000495500.1 MULTISPECIES: hypothetical protein
13(1)	WP_000493747.1	WP_000493747.1 hypothetical protein
13(3)	WP_098686287.1	WP_098686287.1 hypothetical protein
13(2)	WP_023914200.1	WP_023914200.1 hypothetical protein
14(2)	WP_000220935.1	WP_000220935.1 single-stranded DNA-binding protein
14(1)	WP_000220929.1	WP_000220929.1 single-stranded DNA-binding protein
14(9)	WP_000220932.1	WP_000220932.1 MULTISPECIES: single-stranded DNA-binding protein
14(102)	WP_000220938.1	WP_000220938.1 MULTISPECIES: single-stranded DNA-binding protein
14(1)	WP_000220936.1	WP_000220936.1 single-stranded DNA-binding protein
14(4)	WP_054189890.1	WP_054189890.1 single-stranded DNA-binding protein
14(14)	WP_000220937.1	WP_000220937.1 MULTISPECIES: single-stranded DNA-binding protein
14(1)	WP_154285735.1	WP_154285735.1 MULTISPECIES: single-stranded DNA-binding protein
14(2)	WP_111762689.1	WP_111762689.1 single-stranded DNA-binding protein
14(1)	WP_000220931.1	WP_000220931.1 MULTISPECIES: single-stranded DNA-binding protein
15(1)	WP_111125665.1	WP_111125665.1 hypothetical protein
15(69)	WP_000521959.1	WP_000521959.1 MULTISPECIES: hypothetical protein
15(2)	WP_031928792.1	WP_031928792.1 hypothetical protein
15(32)	WP_000521958.1	WP_000521958.1 MULTISPECIES: hypothetical protein
15(1)	WP_069308586.1	WP_069308586.1 hypothetical protein
15(6)	WP_014532696.1	WP_014532696.1 MULTISPECIES: hypothetical protein
15(1)	WP_045177706.1	WP_045177706.1 MULTISPECIES: hypothetical protein
15(2)	WP_172452308.1	WP_172452308.1 hypothetical protein
15(3)	WP_061824089.1	WP_061824089.1 hypothetical protein
15(13)	WP_094979423.1	WP_094979423.1 MULTISPECIES: hypothetical protein
15(4)	WP_000270266.1	WP_000270266.1 hypothetical protein
15(3)	WP_072508974.1	WP_072508974.1 MULTISPECIES: hypothetical protein
16(1)	WP_000721335.1	WP_000721335.1 UTP--glucose-1-phosphate uridylyltransferase GalU
16(69)	WP_000721337.1	WP_000721337.1 MULTISPECIES: UTP--glucose-1-phosphate uridylyltransferase GalU
16(1)	WP_160194590.1	WP_160194590.1 UTP--glucose-1-phosphate uridylyltransferase GalU
16(1)	WP_181188058.1	WP_181188058.1 MULTISPECIES: UTP--glucose-1-phosphate uridylyltransferase GalU
16(2)	WP_111035278.1	WP_111035278.1 UTP--glucose-1-phosphate uridylyltransferase GalU
16(60)	WP_000721336.1	WP_000721336.1 MULTISPECIES: UTP--glucose-1-phosphate uridylyltransferase GalU
16(1)	WP_281262929.1	WP_281262929.1 UTP--glucose-1-phosphate uridylyltransferase GalU
17(1)	WP_031874986.1	WP_031874986.1 hypothetical protein
17(118)	WP_001791851.1	WP_001791851.1 MULTISPECIES: hypothetical protein
17(9)	WP_020978354.1	WP_020978354.1 MULTISPECIES: hypothetical protein
17(1)	WP_044291086.1	WP_044291086.1 hypothetical protein
17(1)	WP_031927316.1	WP_031927316.1 hypothetical protein
17(1)	WP_252570642.1	WP_252570642.1 hypothetical protein
18(2)	WP_111009853.1	WP_111009853.1 hypothetical protein
18(6)	WP_000239216.1	WP_000239216.1 MULTISPECIES: hypothetical protein
18(79)	WP_001044255.1	WP_001044255.1 MULTISPECIES: membrane protein
18(1)	WP_001044257.1	WP_001044257.1 hypothetical protein
18(1)	WP_031874988.1	WP_031874988.1 membrane protein
18(1)	WP_023914202.1	WP_023914202.1 hypothetical protein
18(1)	WP_000940562.1	WP_000940562.1 MULTISPECIES: hypothetical protein
18(1)	WP_111079730.1	WP_111079730.1 hypothetical protein
18(1)	WP_000056386.1	WP_000056386.1 MULTISPECIES: hypothetical protein
18(1)	WP_065200856.1	WP_065200856.1 hypothetical protein
18(1)	WP_209206870.1	WP_209206870.1 hypothetical protein
18(2)	WP_054189889.1	WP_054189889.1 hypothetical protein
18(1)	WP_123874332.1	WP_123874332.1 hypothetical protein
18(1)	WP_124780678.1	WP_124780678.1 hypothetical protein
18(1)	WP_258411364.1	WP_258411364.1 hypothetical protein
18(18)	WP_000978018.1	WP_000978018.1 MULTISPECIES: hypothetical protein
18(1)	WP_031870603.1	WP_031870603.1 membrane protein
18(1)	WP_031824856.1	WP_031824856.1 membrane protein
19(2)	WP_000481427.1	WP_000481427.1 MULTISPECIES: gluconate:H+ symporter
19(1)	WP_217175415.1	WP_217175415.1 gluconate:H+ symporter
19(54)	WP_000481425.1	WP_000481425.1 MULTISPECIES: gluconate:H+ symporter
19(1)	WP_124780101.1	WP_124780101.1 gluconate:H+ symporter
19(2)	WP_000481410.1	WP_000481410.1 MULTISPECIES: gluconate:H+ symporter
19(1)	WP_117200915.1	WP_117200915.1 gluconate:H+ symporter
19(1)	WP_000481409.1	WP_000481409.1 gluconate:H+ symporter
19(1)	WP_063124933.1	WP_063124933.1 gluconate:H+ symporter
19(1)	WP_065317259.1	WP_065317259.1 gluconate:H+ symporter
19(15)	WP_000481431.1	WP_000481431.1 MULTISPECIES: gluconate:H+ symporter
19(2)	WP_000481419.1	WP_000481419.1 MULTISPECIES: gluconate:H+ symporter
19(1)	WP_061822234.1	WP_061822234.1 gluconate:H+ symporter
19(1)	WP_000481408.1	WP_000481408.1 gluconate:H+ symporter
19(1)	WP_117232310.1	WP_117232310.1 gluconate:H+ symporter
19(1)	WP_000481429.1	WP_000481429.1 gluconate:H+ symporter
19(1)	WP_000481418.1	WP_000481418.1 gluconate:H+ symporter
19(2)	WP_000481414.1	WP_000481414.1 MULTISPECIES: gluconate:H+ symporter
19(1)	WP_070003365.1	WP_070003365.1 gluconate:H+ symporter
19(2)	WP_111762695.1	WP_111762695.1 gluconate:H+ symporter
19(24)	WP_000481415.1	WP_000481415.1 MULTISPECIES: gluconate:H+ symporter
19(1)	WP_156675485.1	WP_156675485.1 gluconate:H+ symporter
19(1)	WP_016170435.1	WP_016170435.1 MULTISPECIES: gluconate:H+ symporter
19(1)	WP_000481405.1	WP_000481405.1 gluconate:H+ symporter
20(14)	WP_000876660.1	WP_000876660.1 gluconokinase
20(1)	WP_124780099.1	WP_124780099.1 gluconokinase
20(1)	WP_000876664.1	WP_000876664.1 gluconokinase
20(1)	WP_045172641.1	WP_045172641.1 gluconokinase
20(1)	WP_194379834.1	WP_194379834.1 gluconokinase
20(3)	WP_054189880.1	WP_054189880.1 gluconokinase
20(2)	WP_000876662.1	WP_000876662.1 MULTISPECIES: gluconokinase
20(1)	WP_196506015.1	WP_196506015.1 gluconokinase
20(2)	WP_000876635.1	WP_000876635.1 MULTISPECIES: gluconokinase
20(1)	WP_065317260.1	WP_065317260.1 gluconokinase
20(1)	WP_000876669.1	WP_000876669.1 gluconokinase
20(2)	WP_000876640.1	WP_000876640.1 gluconokinase
20(1)	WP_000876658.1	WP_000876658.1 gluconokinase
20(1)	WP_044291114.1	WP_044291114.1 gluconokinase
20(2)	WP_111762696.1	WP_111762696.1 gluconokinase
20(2)	WP_000876657.1	WP_000876657.1 gluconokinase
20(1)	WP_250743182.1	WP_250743182.1 gluconokinase
20(32)	WP_000876638.1	WP_000876638.1 MULTISPECIES: gluconokinase
20(1)	WP_252570175.1	WP_252570175.1 gluconokinase
20(3)	WP_000876637.1	WP_000876637.1 MULTISPECIES: gluconokinase
20(1)	WP_000876651.1	WP_000876651.1 gluconokinase
20(1)	WP_250755298.1	WP_250755298.1 gluconokinase
20(1)	WP_049296623.1	WP_049296623.1 MULTISPECIES: gluconokinase
20(1)	WP_061745649.1	WP_061745649.1 gluconokinase
20(1)	WP_072361973.1	WP_072361973.1 gluconokinase
20(9)	WP_000876661.1	WP_000876661.1 MULTISPECIES: gluconokinase
20(15)	WP_000876634.1	WP_000876634.1 gluconokinase
21(1)	WP_001813105.1	WP_001813105.1 MFS transporter
21(1)	WP_023914211.1	WP_023914211.1 MFS transporter
21(1)	WP_217175412.1	WP_217175412.1 MFS transporter
21(3)	WP_000966091.1	WP_000966091.1 MFS transporter
21(1)	WP_103188603.1	WP_103188603.1 MFS transporter
21(5)	WP_000966094.1	WP_000966094.1 MULTISPECIES: MFS transporter
21(1)	WP_117232307.1	WP_117232307.1 MFS transporter
21(1)	WP_209206868.1	WP_209206868.1 MFS transporter
21(1)	WP_072361959.1	WP_072361959.1 MFS transporter
21(1)	WP_250755301.1	WP_250755301.1 MFS transporter
21(1)	WP_277715858.1	WP_277715858.1 MFS transporter
21(11)	WP_000966101.1	WP_000966101.1 MULTISPECIES: MFS transporter
21(16)	WP_000966092.1	WP_000966092.1 MULTISPECIES: MFS transporter
21(27)	WP_000966095.1	WP_000966095.1 MULTISPECIES: MFS transporter
21(1)	WP_031893587.1	WP_031893587.1 MFS transporter
21(1)	WP_031877030.1	WP_031877030.1 MFS transporter
22(1)	WP_216730720.1	WP_216730720.1 GntR family transcriptional regulator
22(2)	WP_000990132.1	WP_000990132.1 GntR family transcriptional regulator
22(4)	WP_000990135.1	WP_000990135.1 GntR family transcriptional regulator
22(2)	WP_000990137.1	WP_000990137.1 GntR family transcriptional regulator
22(24)	WP_000990133.1	WP_000990133.1 MULTISPECIES: GntR family transcriptional regulator
22(3)	WP_194942408.1	WP_194942408.1 GntR family transcriptional regulator
22(12)	WP_031785529.1	WP_031785529.1 MULTISPECIES: GntR family transcriptional regulator
23(22)	WP_001146762.1	WP_001146762.1 MULTISPECIES: carboxymuconolactone decarboxylase family protein
23(1)	WP_111762685.1	WP_111762685.1 carboxymuconolactone decarboxylase family protein
23(24)	WP_001146763.1	WP_001146763.1 MULTISPECIES: carboxymuconolactone decarboxylase family protein
23(1)	WP_250743158.1	WP_250743158.1 carboxymuconolactone decarboxylase family protein
24(1)	WP_054189895.1	WP_054189895.1 AbgT family transporter
24(1)	WP_000202030.1	WP_000202030.1 MULTISPECIES: AbgT family transporter
24(1)	WP_111762684.1	WP_111762684.1 AbgT family transporter
24(12)	WP_000202029.1	WP_000202029.1 MULTISPECIES: AbgT family transporter
24(5)	WP_000202034.1	WP_000202034.1 MULTISPECIES: AbgT family transporter
24(6)	WP_000202037.1	WP_000202037.1 MULTISPECIES: AbgT family transporter
24(1)	WP_032099419.1	WP_032099419.1 MULTISPECIES: AbgT family transporter
24(1)	WP_209206872.1	WP_209206872.1 AbgT family transporter
24(1)	WP_000200987.1	WP_000200987.1 AbgT family transporter
24(1)	WP_250743155.1	WP_250743155.1 AbgT family transporter
24(1)	WP_250799151.1	WP_250799151.1 AbgT family transporter
24(1)	WP_117218874.1	WP_117218874.1 AbgT family transporter
24(1)	WP_103188610.1	WP_103188610.1 AbgT family transporter
24(1)	WP_000202044.1	WP_000202044.1 MULTISPECIES: AbgT family transporter
24(1)	WP_000202045.1	WP_000202045.1 AbgT family transporter
24(2)	WP_000202039.1	WP_000202039.1 AbgT family transporter
24(1)	WP_061104794.1	WP_061104794.1 AbgT family transporter
25(1)	WP_043054974.1	WP_043054974.1 GTP pyrophosphokinase family protein
25(1)	WP_187418301.1	WP_187418301.1 GTP pyrophosphokinase family protein
25(9)	WP_000289136.1	WP_000289136.1 MULTISPECIES: GTP pyrophosphokinase family protein
25(14)	WP_000289134.1	WP_000289134.1 MULTISPECIES: GTP pyrophosphokinase family protein
25(1)	WP_000289133.1	WP_000289133.1 GTP pyrophosphokinase family protein
25(1)	WP_252570171.1	WP_252570171.1 GTP pyrophosphokinase family protein
25(4)	WP_054189878.1	WP_054189878.1 GTP pyrophosphokinase family protein
26(3)	WP_000073995.1	WP_000073995.1 MerR family transcriptional regulator
26(2)	WP_111762697.1	WP_111762697.1 MerR family transcriptional regulator
26(1)	WP_044291116.1	WP_044291116.1 MerR family transcriptional regulator
26(1)	WP_124780097.1	WP_124780097.1 MerR family transcriptional regulator
26(1)	WP_252570173.1	WP_252570173.1 MerR family transcriptional regulator
26(1)	WP_103148823.1	WP_103148823.1 MULTISPECIES: MerR family transcriptional regulator
26(1)	WP_000074003.1	WP_000074003.1 MerR family transcriptional regulator
26(15)	WP_000074010.1	WP_000074010.1 MULTISPECIES: MerR family transcriptional regulator
26(4)	WP_054189879.1	WP_054189879.1 MerR family transcriptional regulator
26(2)	WP_000074015.1	WP_000074015.1 MerR family transcriptional regulator
27(10)	WP_001117051.1	WP_001117051.1 MULTISPECIES: DUF2188 domain-containing protein
27(4)	WP_064131567.1	WP_064131567.1 DUF2188 domain-containing protein
27(1)	WP_124780095.1	WP_124780095.1 DUF2188 domain-containing protein
27(1)	WP_001117047.1	WP_001117047.1 MULTISPECIES: DUF2188 domain-containing protein
27(4)	WP_054189877.1	WP_054189877.1 DUF2188 domain-containing protein
27(1)	WP_310653376.1	WP_310653376.1 DUF2188 domain-containing protein
27(1)	WP_043054975.1	WP_043054975.1 DUF2188 domain-containing protein
27(1)	WP_001117056.1	WP_001117056.1 MULTISPECIES: DUF2188 domain-containing protein
27(5)	WP_001117054.1	WP_001117054.1 MULTISPECIES: DUF2188 domain-containing protein
28(2)	WP_000586380.1	WP_000586380.1 FUSC family protein
28(1)	WP_023914237.1	WP_023914237.1 FUSC family protein
28(13)	WP_000586377.1	WP_000586377.1 FUSC family protein
28(2)	WP_111762698.1	WP_111762698.1 FUSC family protein
28(1)	WP_124780093.1	WP_124780093.1 FUSC family protein
28(1)	WP_252570169.1	WP_252570169.1 FUSC family protein
28(2)	WP_054190001.1	WP_054190001.1 FUSC family protein
29(1)	WP_258415101.1	WP_258415101.1 histidine racemase CntK
29(6)	WP_001081682.1	WP_001081682.1 MULTISPECIES: histidine racemase CntK
29(1)	WP_001081690.1	WP_001081690.1 MULTISPECIES: histidine racemase CntK
29(2)	WP_001081693.1	WP_001081693.1 MULTISPECIES: histidine racemase CntK
29(1)	WP_252570649.1	WP_252570649.1 histidine racemase CntK
30(2)	WP_001026120.1	WP_001026120.1 MULTISPECIES: MBL fold metallo-hydrolase
30(4)	WP_001026113.1	WP_001026113.1 MULTISPECIES: MBL fold metallo-hydrolase
30(4)	WP_001026122.1	WP_001026122.1 MULTISPECIES: MBL fold metallo-hydrolase
31(10)	WP_001790696.1	WP_001790696.1 MULTISPECIES: hypothetical protein
32(3)	WP_112366372.1	WP_112366372.1 IS21 family transposase, partial
32(1)	WP_000777472.1	WP_000777472.1 IS21 family transposase
32(1)	WP_112366268.1	WP_112366268.1 IS21 family transposase, partial
32(1)	WP_150853617.1	WP_150853617.1 IS21 family transposase, partial
32(3)	WP_107378088.1	WP_107378088.1 IS21 family transposase, partial
32(1)	WP_183142997.1	WP_183142997.1 IS21 family transposase, partial
33(3)	WP_000910576.1	WP_000910576.1 MULTISPECIES: hypothetical protein
33(1)	WP_000910581.1	WP_000910581.1 MULTISPECIES: hypothetical protein
33(1)	WP_252570648.1	WP_252570648.1 hypothetical protein
33(1)	WP_250755307.1	WP_250755307.1 hypothetical protein
33(2)	WP_000910574.1	WP_000910574.1 hypothetical protein
34(3)	WP_000505993.1	WP_000505993.1 hypothetical protein
34(1)	WP_000505992.1	WP_000505992.1 hypothetical protein
35(1)	WP_001807001.1	WP_001807001.1 hypothetical protein
35(2)	WP_043854746.1	WP_043854746.1 hypothetical protein
35(1)	WP_000375616.1	WP_000375616.1 hypothetical protein
36(2)	WP_001058843.1	WP_001058843.1 MULTISPECIES: D-histidine (S)-2-aminobutanoyltransferase CntL
36(1)	WP_183137467.1	WP_183137467.1 D-histidine (S)-2-aminobutanoyltransferase CntL
36(1)	WP_001058848.1	WP_001058848.1 MULTISPECIES: D-histidine (S)-2-aminobutanoyltransferase CntL
37(1)	WP_001798816.1	WP_001798816.1 hypothetical protein
37(2)	WP_001621913.1	WP_001621913.1 MULTISPECIES: hypothetical protein
38(1)	WP_258411371.1	WP_258411371.1 poly(glycerol-phosphate) alpha-glucosyltransferase
38(1)	WP_238613999.1	WP_238613999.1 poly(glycerol-phosphate) alpha-glucosyltransferase
38(1)	WP_000136919.1	WP_000136919.1 hypothetical protein
39(1)	WP_261006404.1	WP_261006404.1 hypothetical protein
39(1)	WP_001792001.1	WP_001792001.1 MULTISPECIES: hypothetical protein
