# Supplementary material for: A type VII-secreted lipase toxin with reverse domain arrangement
Source: Nat Commun. 2023 Dec 19;14:8438. doi: 10.1038/s41467-023-44221-y (PMC10730906; doi:10.1038/s41467-023-44221-y)
Supplement: Supplementary file 6 — Source Data [file 41467_2023_44221_MOESM6_ESM.zip › Tsl1 distribution raw/lplIII 2/FlaGs_output/results_flankgene_Report.log]

#Serial	Query	Assembly_Found	FlankingGene_Found
1	WP_112380437.1	Yes	Yes
2	WP_086095183.1	Yes	Yes
3	WP_061398443.1	Yes	Yes
4	WP_050964029.1	Yes	Yes
5	WP_258415104.1	Yes	Yes
6	WP_017804940.1	Yes	Yes
7	WP_123874331.1	Yes	Yes
8	WP_085055805.1	Yes	Yes
9	WP_053005628.1	Yes	Yes
10	WP_000088735.1	Yes	Yes
11	WP_061837094.1	Yes	Yes
12	WP_052996867.1	Yes	Yes
13	WP_240100850.1	Yes	Yes
14	WP_111079731.1	Yes	Yes
15	WP_315977837.1	Yes	Yes
16	WP_057520970.1	Yes	Yes
17	WP_250164334.1	Yes	Yes
18	WP_069308585.1	Yes	Yes
19	WP_111053296.1	Yes	Yes
20	WP_070001238.1	Yes	Yes
21	WP_061398391.1	Yes	Yes
22	WP_252081601.1	Yes	Yes
23	WP_064136636.1	Yes	Yes
24	WP_072497459.1	Yes	Yes
25	WP_064140177.1	Yes	Yes
26	WP_208163288.1	Yes	Yes
27	WP_075583759.1	Yes	Yes
28	WP_061823030.1	Yes	Yes
29	WP_147091822.1	Yes	Yes
30	WP_259377964.1	Yes	Yes
31	WP_117221032.1	Yes	Yes
32	WP_111077971.1	Yes	Yes
33	WP_061653104.1	Yes	Yes
34	WP_111076622.1	Yes	Yes
35	WP_117200908.1	Yes	Yes
36	WP_000088737.1	Yes	Yes
37	WP_216815744.1	Yes	Yes
38	WP_061838177.1	Yes	Yes
39	WP_177295476.1	Yes	Yes
40	WP_000088706.1	Yes	Yes
41	WP_103188605.1	Yes	Yes
42	WP_150881760.1	Yes	Yes
43	WP_250743163.1	Yes	Yes
44	WP_111259051.1	Yes	Yes
45	WP_000088713.1	Yes	Yes
46	WP_000088733.1	Yes	Yes
47	WP_031900275.1	Yes	Yes
48	WP_057521601.1	Yes	Yes
49	WP_277715901.1	Yes	Yes
50	WP_148843534.1	Yes	Yes
51	WP_117232306.1	Yes	Yes
52	WP_238613998.1	Yes	Yes
53	WP_073421383.1	Yes	Yes
54	WP_111149911.1	Yes	Yes
55	WP_111058942.1	Yes	Yes
56	WP_111009855.1	Yes	Yes
57	WP_216732353.1	Yes	Yes
58	WP_183137468.1	Yes	Yes
59	WP_016170822.1	Yes	Yes
60	WP_031869940.1	Yes	Yes
61	WP_224132214.1	Yes	Yes
62	WP_000088708.1	Yes	Yes
63	WP_123907636.1	Yes	Yes
64	WP_001670103.1	Yes	Yes
65	WP_031762113.1	Yes	Yes
66	WP_061745648.1	Yes	Yes
67	WP_031793023.1	Yes	Yes
68	WP_149505924.1	Yes	Yes
69	WP_196507452.1	Yes	Yes
70	WP_144079017.1	Yes	Yes
71	WP_086156882.1	Yes	Yes
72	WP_238610498.1	Yes	Yes
73	WP_061822233.1	Yes	Yes
74	WP_258411367.1	Yes	Yes
75	WP_250799153.1	Yes	Yes
76	WP_077517439.1	Yes	Yes
77	WP_271287670.1	Yes	Yes
78	WP_283596270.1	Yes	Yes
79	WP_190332396.1	Yes	Yes
80	WP_031906102.1	Yes	Yes
81	WP_238513611.1	Yes	Yes
82	WP_031794089.1	Yes	Yes
83	WP_031870604.1	Yes	Yes
84	WP_031824282.1	Yes	Yes
85	WP_111190204.1	Yes	Yes
86	WP_103891522.1	Yes	Yes
87	WP_103148060.1	Yes	Yes
88	WP_001634633.1	Yes	Yes
89	WP_072492610.1	Yes	Yes
90	WP_261921440.1	Yes	Yes
91	WP_031773558.1	Yes	Yes
92	WP_190284996.1	Yes	Yes
93	WP_031860249.1	Yes	Yes
94	WP_103143914.1	Yes	Yes
95	WP_061104814.1	Yes	Yes
96	WP_031806520.1	Yes	Yes
97	WP_283512300.1	Yes	Yes
98	WP_281229528.1	Yes	Yes
99	WP_111184019.1	Yes	Yes
100	WP_216772021.1	Yes	Yes
101	WP_160199196.1	Yes	Yes
102	WP_111124608.1	Yes	Yes
103	WP_134413386.1	Yes	Yes
104	WP_111125666.1	Yes	Yes
105	WP_234723039.1	Yes	Yes
106	WP_103242860.1	Yes	Yes
107	WP_064265357.1	Yes	Yes
108	WP_070031070.1	Yes	Yes
109	WP_310653375.1	Yes	Yes
110	WP_031772052.1	Yes	Yes
111	WP_031905397.1	Yes	Yes
112	WP_117222016.1	Yes	Yes
113	WP_000088732.1	Yes	Yes
114	WP_123089293.1	Yes	Yes
115	WP_111055865.1	Yes	Yes
116	WP_064281216.1	Yes	Yes
117	WP_256047569.1	Yes	Yes
118	WP_162676158.1	Yes	Yes
119	WP_023914207.1	Yes	Yes
120	WP_070962151.1	Yes	Yes
121	WP_063124929.1	Yes	Yes
122	WP_117222959.1	Yes	Yes
123	WP_031868965.1	Yes	Yes
124	WP_281262926.1	Yes	Yes
125	WP_138293547.1	Yes	Yes
126	WP_103148849.1	Yes	Yes
127	WP_001633996.1	Yes	Yes
128	WP_064277684.1	Yes	Yes
129	WP_164091256.1	Yes	Yes
130	WP_281230485.1	Yes	Yes
131	WP_164022116.1	Yes	Yes
132	WP_094971534.1	Yes	Yes
133	WP_218116521.1	Yes	Yes
134	WP_117222165.1	Yes	Yes
135	WP_111762690.1	Yes	Yes
136	WP_031866911.1	Yes	Yes
137	WP_086097382.1	Yes	Yes
138	WP_031763864.1	Yes	Yes
139	WP_000088738.1	Yes	Yes
140	WP_190325956.1	Yes	Yes
141	WP_190362487.1	Yes	Yes
142	WP_225545366.1	Yes	Yes
143	WP_306181408.1	Yes	Yes
144	WP_000088728.1	Yes	Yes
145	WP_187418299.1	Yes	Yes
146	WP_031886161.1	Yes	Yes
147	WP_111087069.1	Yes	Yes
148	WP_065317257.1	Yes	Yes
149	WP_156675482.1	Yes	Yes
150	WP_031807402.1	Yes	Yes
151	WP_252570640.1	Yes	Yes
152	WP_000088730.1	Yes	Yes
153	WP_149679815.1	Yes	Yes
154	WP_072361950.1	Yes	Yes
155	WP_031810950.1	Yes	Yes
156	WP_162675906.1	Yes	Yes
157	WP_031824354.1	Yes	Yes
158	WP_105821738.1	Yes	Yes
159	WP_117198774.1	Yes	Yes
160	WP_303752986.1	Yes	Yes
161	WP_031765624.1	Yes	Yes
162	WP_111035277.1	Yes	Yes
163	WP_031907330.1	Yes	Yes
164	WP_086086638.1	Yes	Yes
165	WP_228650486.1	Yes	Yes
166	WP_228636608.1	Yes	Yes
167	WP_117224177.1	Yes	Yes
168	WP_072511729.1	Yes	Yes
169	WP_070871405.1	Yes	Yes
170	WP_216813355.1	Yes	Yes
171	WP_031882568.1	Yes	Yes
172	WP_033856727.1	Yes	Yes
173	WP_160194589.1	Yes	Yes
174	WP_001622888.1	Yes	Yes
175	WP_244799968.1	Yes	Yes
176	WP_111206416.1	Yes	Yes
177	WP_031909794.1	Yes	Yes
178	WP_094615841.1	Yes	Yes
179	WP_033858035.1	Yes	Yes
180	WP_107388431.1	Yes	Yes
181	WP_000088739.1	Yes	Yes
182	WP_182059690.1	Yes	Yes
183	WP_031928264.1	Yes	Yes
184	WP_049295900.1	Yes	Yes
185	WP_070005162.1	Yes	Yes
186	WP_163998782.1	Yes	Yes
187	WP_064131569.1	Yes	Yes
188	WP_000088715.1	Yes	Yes
189	WP_000088740.1	Yes	Yes
190	WP_162697933.1	Yes	Yes
191	WP_031783144.1	Yes	Yes
192	WP_303684853.1	Yes	Yes
193	WP_226452523.1	Yes	Yes
194	WP_117171758.1	Yes	Yes
195	WP_111045708.1	Yes	Yes
196	WP_061869759.1	Yes	Yes
