# Supplementary material for: A type VII-secreted lipase toxin with reverse domain arrangement
Source: Nat Commun. 2023 Dec 19;14:8438. doi: 10.1038/s41467-023-44221-y (PMC10730906; doi:10.1038/s41467-023-44221-y)
Supplement: Supplementary file 6 — Source Data [file 41467_2023_44221_MOESM6_ESM.zip › Tsl1 distribution raw/lplIII 2/FlaGs_output/results_operon.tsv]

WP_112380437.1#1|Staphylococcus_aureus	681	-	+	22	-18089	-17409	24068	24748	WP_000990133.1#1	NZ_UDOH01000011.1	GCF_900483945.1
WP_112380437.1#1|Staphylococcus_aureus	1554	-	+	20	-17385	-15832	22491	24044	WP_000876634.1#1	NZ_UDOH01000011.1	GCF_900483945.1
WP_112380437.1#1|Staphylococcus_aureus	1359	-	+	19	-15715	-14357	21016	22374	WP_000481425.1#1	NZ_UDOH01000011.1	GCF_900483945.1
WP_112380437.1#1|Staphylococcus_aureus	103	-	+	42	-13974	-13872	20531	20633	pseudogene_1.17*#1	NZ_UDOH01000011.1	GCF_900483945.1
WP_112380437.1#1|Staphylococcus_aureus	3090	-	+	3	-13888	-10799	17458	20547	WP_061652143.1#1	NZ_UDOH01000011.1	GCF_900483945.1
WP_112380437.1#1|Staphylococcus_aureus	867	-	+	16	-10619	-9753	16412	17278	WP_000721337.1#1	NZ_UDOH01000011.1	GCF_900483945.1
WP_112380437.1#1|Staphylococcus_aureus	744	-	-	5	-9541	-8798	15457	16200	WP_000386364.1#1	NZ_UDOH01000011.1	GCF_900483945.1
WP_112380437.1#1|Staphylococcus_aureus	357	-	+	5	-8474	-8118	14777	15133	WP_000998872.1#1	NZ_UDOH01000011.1	GCF_900483945.1
WP_112380437.1#1|Staphylococcus_aureus	2581	-	+	42	-7813	-5233	11892	14472	pseudogene_1.18*#1	NZ_UDOH01000011.1	GCF_900483945.1
WP_112380437.1#1|Staphylococcus_aureus	1194	-	+	21	-4850	-3657	10316	11509	WP_000966095.1#1	NZ_UDOH01000011.1	GCF_900483945.1
WP_112380437.1#1|Staphylococcus_aureus	204	-	+	12	-3646	-3443	10102	10305	WP_072398205.1#1	NZ_UDOH01000011.1	GCF_900483945.1
WP_112380437.1#1|Staphylococcus_aureus	309	-	-	7	-3335	-3027	9686	9994	WP_000217714.1#1	NZ_UDOH01000011.1	GCF_900483945.1
WP_112380437.1#1|Staphylococcus_aureus	267	-	-	6	-2883	-2617	9276	9542	WP_000678764.1#1	NZ_UDOH01000011.1	GCF_900483945.1
WP_112380437.1#1|Staphylococcus_aureus	1809	-	-	8	-2333	-525	7184	8992	WP_075583758.1#1	NZ_UDOH01000011.1	GCF_900483945.1
WP_112380437.1#1|Staphylococcus_aureus	393	-	+	4	-393	-1	6660	7052	WP_000755950.1#1	NZ_UDOH01000011.1	GCF_900483945.1
WP_112380437.1#1|Staphylococcus_aureus	2862	-	+	40	1	2862	3797	6658	WP_112380437.1#1	NZ_UDOH01000011.1	GCF_900483945.1
WP_112380437.1#1|Staphylococcus_aureus	750	-	+	1	3168	3917	2742	3491	WP_078064693.1#1	NZ_UDOH01000011.1	GCF_900483945.1
WP_112380437.1#1|Staphylococcus_aureus	795	-	+	1	4028	4822	1837	2631	WP_050974438.1#1	NZ_UDOH01000011.1	GCF_900483945.1
WP_112380437.1#1|Staphylococcus_aureus	123	-	-	11	4826	4948	1711	1833	WP_001790144.1#1	NZ_UDOH01000011.1	GCF_900483945.1
WP_112380437.1#1|Staphylococcus_aureus	192	-	+	10	5383	5574	1085	1276	WP_001224379.1#1	NZ_UDOH01000011.1	GCF_900483945.1
WP_112380437.1#1|Staphylococcus_aureus	69	-	-	42	5713	5781	878	946	pseudogene_1.21*#1	NZ_UDOH01000011.1	GCF_900483945.1
WP_112380437.1#1|Staphylococcus_aureus	785	-	+	32	5874	6658	1	785	WP_112366372.1#1	NZ_UDOH01000011.1	GCF_900483945.1
WP_086095183.1#2|Staphylococcus_aureus	354	+	+	3	-5586	-5233	1	354	WP_147712717.1#2	NZ_JAGSWX010000018.1	GCF_018407915.1
WP_086095183.1#2|Staphylococcus_aureus	1194	+	+	21	-4849	-3656	738	1931	WP_000966101.1#2	NZ_JAGSWX010000018.1	GCF_018407915.1
WP_086095183.1#2|Staphylococcus_aureus	234	+	+	12	-3675	-3442	1912	2145	WP_010956661.1#2	NZ_JAGSWX010000018.1	GCF_018407915.1
WP_086095183.1#2|Staphylococcus_aureus	309	+	-	7	-3335	-3027	2252	2560	WP_000217723.1#2	NZ_JAGSWX010000018.1	GCF_018407915.1
WP_086095183.1#2|Staphylococcus_aureus	267	+	-	6	-2883	-2617	2704	2970	WP_000678764.1#2	NZ_JAGSWX010000018.1	GCF_018407915.1
WP_086095183.1#2|Staphylococcus_aureus	1809	+	-	8	-2333	-525	3254	5062	WP_001792493.1#2	NZ_JAGSWX010000018.1	GCF_018407915.1
WP_086095183.1#2|Staphylococcus_aureus	393	+	+	4	-393	-1	5194	5586	WP_000755946.1#2	NZ_JAGSWX010000018.1	GCF_018407915.1
WP_086095183.1#2|Staphylococcus_aureus	2862	+	+	40	1	2862	5588	8449	WP_086095183.1#2	NZ_JAGSWX010000018.1	GCF_018407915.1
WP_086095183.1#2|Staphylococcus_aureus	777	+	+	1	3165	3941	8752	9528	WP_001549768.1#2	NZ_JAGSWX010000018.1	GCF_018407915.1
WP_061398443.1#3|Staphylococcus_aureus	681	+	+	22	-18047	-17367	21694	22374	WP_000990133.1#3	NZ_FGGZ01000016.1	GCF_900037795.1
WP_061398443.1#3|Staphylococcus_aureus	1554	+	+	20	-17343	-15790	22398	23951	WP_000876634.1#3	NZ_FGGZ01000016.1	GCF_900037795.1
WP_061398443.1#3|Staphylococcus_aureus	1359	+	+	19	-15673	-14315	24068	25426	WP_000481425.1#3	NZ_FGGZ01000016.1	GCF_900037795.1
WP_061398443.1#3|Staphylococcus_aureus	103	+	+	42	-13932	-13830	25809	25911	pseudogene_3.23*#3	NZ_FGGZ01000016.1	GCF_900037795.1
WP_061398443.1#3|Staphylococcus_aureus	3048	+	+	3	-13846	-10799	25895	28942	WP_000794647.1#3	NZ_FGGZ01000016.1	GCF_900037795.1
WP_061398443.1#3|Staphylococcus_aureus	867	+	+	16	-10619	-9753	29122	29988	WP_000721337.1#3	NZ_FGGZ01000016.1	GCF_900037795.1
WP_061398443.1#3|Staphylococcus_aureus	744	+	-	5	-9541	-8798	30200	30943	WP_000386364.1#3	NZ_FGGZ01000016.1	GCF_900037795.1
WP_061398443.1#3|Staphylococcus_aureus	357	+	+	5	-8474	-8118	31267	31623	WP_000998872.1#3	NZ_FGGZ01000016.1	GCF_900037795.1
WP_061398443.1#3|Staphylococcus_aureus	2581	+	+	42	-7813	-5233	31928	34508	pseudogene_3.16*#3	NZ_FGGZ01000016.1	GCF_900037795.1
WP_061398443.1#3|Staphylococcus_aureus	1194	+	+	21	-4850	-3657	34891	36084	WP_000966095.1#3	NZ_FGGZ01000016.1	GCF_900037795.1
WP_061398443.1#3|Staphylococcus_aureus	204	+	+	12	-3646	-3443	36095	36298	WP_072398205.1#3	NZ_FGGZ01000016.1	GCF_900037795.1
WP_061398443.1#3|Staphylococcus_aureus	309	+	-	7	-3335	-3027	36406	36714	WP_000217714.1#3	NZ_FGGZ01000016.1	GCF_900037795.1
WP_061398443.1#3|Staphylococcus_aureus	267	+	-	6	-2883	-2617	36858	37124	WP_000678764.1#3	NZ_FGGZ01000016.1	GCF_900037795.1
WP_061398443.1#3|Staphylococcus_aureus	1809	+	-	8	-2333	-525	37408	39216	WP_075583758.1#3	NZ_FGGZ01000016.1	GCF_900037795.1
WP_061398443.1#3|Staphylococcus_aureus	393	+	+	4	-393	-1	39348	39740	WP_000755950.1#3	NZ_FGGZ01000016.1	GCF_900037795.1
WP_061398443.1#3|Staphylococcus_aureus	2862	+	+	40	1	2862	39742	42603	WP_061398443.1#3	NZ_FGGZ01000016.1	GCF_900037795.1
WP_061398443.1#3|Staphylococcus_aureus	750	+	+	1	3168	3917	42909	43658	WP_078064693.1#3	NZ_FGGZ01000016.1	GCF_900037795.1
WP_061398443.1#3|Staphylococcus_aureus	786	+	+	1	4028	4813	43769	44554	WP_000972273.1#3	NZ_FGGZ01000016.1	GCF_900037795.1
WP_061398443.1#3|Staphylococcus_aureus	774	+	+	1	5071	5844	44812	45585	WP_000581879.1#3	NZ_FGGZ01000016.1	GCF_900037795.1
WP_061398443.1#3|Staphylococcus_aureus	1275	+	+	18	5841	7115	45582	46856	WP_000978018.1#3	NZ_FGGZ01000016.1	GCF_900037795.1
WP_061398443.1#3|Staphylococcus_aureus	327	+	+	13	7115	7441	46856	47182	WP_000495498.1#3	NZ_FGGZ01000016.1	GCF_900037795.1
WP_061398443.1#3|Staphylococcus_aureus	288	+	+	15	7444	7731	47185	47472	WP_000521958.1#3	NZ_FGGZ01000016.1	GCF_900037795.1
WP_061398443.1#3|Staphylococcus_aureus	108	+	+	42	8048	8155	47789	47896	pseudogene_3.28*#3	NZ_FGGZ01000016.1	GCF_900037795.1
WP_061398443.1#3|Staphylococcus_aureus	795	+	+	1	8267	9061	48008	48802	WP_000581892.1#3	NZ_FGGZ01000016.1	GCF_900037795.1
WP_061398443.1#3|Staphylococcus_aureus	123	+	-	11	9065	9187	48806	48928	WP_001790144.1#3	NZ_FGGZ01000016.1	GCF_900037795.1
WP_061398443.1#3|Staphylococcus_aureus	192	+	+	10	9622	9813	49363	49554	WP_001224379.1#3	NZ_FGGZ01000016.1	GCF_900037795.1
WP_061398443.1#3|Staphylococcus_aureus	69	+	-	42	9952	10020	49693	49761	pseudogene_3.25*#3	NZ_FGGZ01000016.1	GCF_900037795.1
WP_050964029.1#4|Staphylococcus_aureus	681	+	+	22	-18047	-17367	33823	34503	WP_000990133.1#4	NZ_FHBK01000013.1	GCF_900053465.1
WP_050964029.1#4|Staphylococcus_aureus	1554	+	+	20	-17343	-15790	34527	36080	WP_000876634.1#4	NZ_FHBK01000013.1	GCF_900053465.1
WP_050964029.1#4|Staphylococcus_aureus	1359	+	+	19	-15673	-14315	36197	37555	WP_000481425.1#4	NZ_FHBK01000013.1	GCF_900053465.1
WP_050964029.1#4|Staphylococcus_aureus	103	+	+	42	-13932	-13830	37938	38040	pseudogene_4.20*#4	NZ_FHBK01000013.1	GCF_900053465.1
WP_050964029.1#4|Staphylococcus_aureus	3048	+	+	3	-13846	-10799	38024	41071	WP_000794647.1#4	NZ_FHBK01000013.1	GCF_900053465.1
WP_050964029.1#4|Staphylococcus_aureus	867	+	+	16	-10619	-9753	41251	42117	WP_000721337.1#4	NZ_FHBK01000013.1	GCF_900053465.1
WP_050964029.1#4|Staphylococcus_aureus	744	+	-	5	-9541	-8798	42329	43072	WP_000386364.1#4	NZ_FHBK01000013.1	GCF_900053465.1
WP_050964029.1#4|Staphylococcus_aureus	357	+	+	5	-8474	-8118	43396	43752	WP_000998872.1#4	NZ_FHBK01000013.1	GCF_900053465.1
WP_050964029.1#4|Staphylococcus_aureus	2581	+	+	42	-7813	-5233	44057	46637	pseudogene_4.12*#4	NZ_FHBK01000013.1	GCF_900053465.1
WP_050964029.1#4|Staphylococcus_aureus	1194	+	+	21	-4850	-3657	47020	48213	WP_000966095.1#4	NZ_FHBK01000013.1	GCF_900053465.1
WP_050964029.1#4|Staphylococcus_aureus	204	+	+	12	-3646	-3443	48224	48427	WP_072398205.1#4	NZ_FHBK01000013.1	GCF_900053465.1
WP_050964029.1#4|Staphylococcus_aureus	309	+	-	7	-3335	-3027	48535	48843	WP_000217714.1#4	NZ_FHBK01000013.1	GCF_900053465.1
WP_050964029.1#4|Staphylococcus_aureus	267	+	-	6	-2883	-2617	48987	49253	WP_000678764.1#4	NZ_FHBK01000013.1	GCF_900053465.1
WP_050964029.1#4|Staphylococcus_aureus	1809	+	-	8	-2333	-525	49537	51345	WP_075583758.1#4	NZ_FHBK01000013.1	GCF_900053465.1
WP_050964029.1#4|Staphylococcus_aureus	393	+	+	4	-393	-1	51477	51869	WP_000755950.1#4	NZ_FHBK01000013.1	GCF_900053465.1
WP_050964029.1#4|Staphylococcus_aureus	2862	+	+	40	1	2862	51871	54732	WP_050964029.1#4	NZ_FHBK01000013.1	GCF_900053465.1
WP_050964029.1#4|Staphylococcus_aureus	750	+	+	1	3168	3917	55038	55787	WP_078064693.1#4	NZ_FHBK01000013.1	GCF_900053465.1
WP_050964029.1#4|Staphylococcus_aureus	786	+	+	1	4028	4813	55898	56683	WP_000972273.1#4	NZ_FHBK01000013.1	GCF_900053465.1
WP_050964029.1#4|Staphylococcus_aureus	774	+	+	1	5071	5844	56941	57714	WP_000581879.1#4	NZ_FHBK01000013.1	GCF_900053465.1
WP_050964029.1#4|Staphylococcus_aureus	1275	+	+	18	5841	7115	57711	58985	WP_000978018.1#4	NZ_FHBK01000013.1	GCF_900053465.1
WP_050964029.1#4|Staphylococcus_aureus	327	+	+	13	7115	7441	58985	59311	WP_000495498.1#4	NZ_FHBK01000013.1	GCF_900053465.1
WP_050964029.1#4|Staphylococcus_aureus	288	+	+	15	7444	7731	59314	59601	WP_000521958.1#4	NZ_FHBK01000013.1	GCF_900053465.1
WP_050964029.1#4|Staphylococcus_aureus	108	+	+	42	8048	8155	59918	60025	pseudogene_4.11*#4	NZ_FHBK01000013.1	GCF_900053465.1
WP_050964029.1#4|Staphylococcus_aureus	795	+	+	1	8267	9061	60137	60931	WP_000581892.1#4	NZ_FHBK01000013.1	GCF_900053465.1
WP_050964029.1#4|Staphylococcus_aureus	123	+	-	11	9065	9187	60935	61057	WP_001790144.1#4	NZ_FHBK01000013.1	GCF_900053465.1
WP_050964029.1#4|Staphylococcus_aureus	192	+	+	10	9622	9813	61492	61683	WP_001224379.1#4	NZ_FHBK01000013.1	GCF_900053465.1
WP_050964029.1#4|Staphylococcus_aureus	69	+	-	42	9952	10020	61822	61890	pseudogene_4.9*#4	NZ_FHBK01000013.1	GCF_900053465.1
WP_258415104.1#5|Staphylococcus_aureus	1554	-	+	20	-25437	-23884	2584740	2586293	WP_045172641.1#5	NZ_CP102963.1	GCF_024741575.1
WP_258415104.1#5|Staphylococcus_aureus	1359	-	+	19	-23767	-22409	2583265	2584623	WP_000481425.1#5	NZ_CP102963.1	GCF_024741575.1
WP_258415104.1#5|Staphylococcus_aureus	102	-	+	31	-22026	-21925	2582781	2582882	WP_001790696.1#5	NZ_CP102963.1	GCF_024741575.1
WP_258415104.1#5|Staphylococcus_aureus	3105	-	+	3	-21941	-18837	2579693	2582797	WP_258410247.1#5	NZ_CP102963.1	GCF_024741575.1
WP_258415104.1#5|Staphylococcus_aureus	2751	-	+	3	-18156	-15406	2576262	2579012	WP_086153021.1#5	NZ_CP102963.1	GCF_024741575.1
WP_258415104.1#5|Staphylococcus_aureus	867	-	+	16	-15226	-14360	2575216	2576082	WP_000721337.1#5	NZ_CP102963.1	GCF_024741575.1
WP_258415104.1#5|Staphylococcus_aureus	744	-	-	5	-14149	-13406	2574262	2575005	WP_000386367.1#5	NZ_CP102963.1	GCF_024741575.1
WP_258415104.1#5|Staphylococcus_aureus	357	-	+	5	-13081	-12725	2573581	2573937	WP_000998872.1#5	NZ_CP102963.1	GCF_024741575.1
WP_258415104.1#5|Staphylococcus_aureus	7188	-	+	3	-12420	-5233	2566089	2573276	WP_258415107.1#5	NZ_CP102963.1	GCF_024741575.1
WP_258415104.1#5|Staphylococcus_aureus	1194	-	+	21	-4850	-3657	2564513	2565706	WP_000966094.1#5	NZ_CP102963.1	GCF_024741575.1
WP_258415104.1#5|Staphylococcus_aureus	204	-	+	12	-3646	-3443	2564299	2564502	WP_072361956.1#5	NZ_CP102963.1	GCF_024741575.1
WP_258415104.1#5|Staphylococcus_aureus	309	-	-	7	-3335	-3027	2563883	2564191	WP_258415106.1#5	NZ_CP102963.1	GCF_024741575.1
WP_258415104.1#5|Staphylococcus_aureus	267	-	-	6	-2883	-2617	2563473	2563739	WP_000678764.1#5	NZ_CP102963.1	GCF_024741575.1
WP_258415104.1#5|Staphylococcus_aureus	1809	-	-	8	-2333	-525	2561381	2563189	WP_258415105.1#5	NZ_CP102963.1	GCF_024741575.1
WP_258415104.1#5|Staphylococcus_aureus	393	-	+	4	-393	-1	2560857	2561249	WP_000755946.1#5	NZ_CP102963.1	GCF_024741575.1
WP_258415104.1#5|Staphylococcus_aureus	2862	-	+	40	1	2862	2557994	2560855	WP_258415104.1#5	NZ_CP102963.1	GCF_024741575.1
WP_258415104.1#5|Staphylococcus_aureus	777	-	+	1	3165	3941	2556915	2557691	WP_001549768.1#5	NZ_CP102963.1	GCF_024741575.1
WP_258415104.1#5|Staphylococcus_aureus	762	-	+	1	4053	4814	2556042	2556803	WP_000972272.1#5	NZ_CP102963.1	GCF_024741575.1
WP_258415104.1#5|Staphylococcus_aureus	795	-	+	1	4924	5718	2555138	2555932	WP_258415103.1#5	NZ_CP102963.1	GCF_024741575.1
WP_258415104.1#5|Staphylococcus_aureus	816	-	+	1	5832	6647	2554209	2555024	WP_001826866.1#5	NZ_CP102963.1	GCF_024741575.1
WP_258415104.1#5|Staphylococcus_aureus	123	-	-	11	6630	6752	2554104	2554226	WP_001790144.1#5	NZ_CP102963.1	GCF_024741575.1
WP_258415104.1#5|Staphylococcus_aureus	192	-	+	10	7187	7378	2553478	2553669	WP_001224379.1#5	NZ_CP102963.1	GCF_024741575.1
WP_258415104.1#5|Staphylococcus_aureus	182	-	-	42	7517	7698	2553158	2553339	pseudogene_5.29*#5	NZ_CP102963.1	GCF_024741575.1
WP_258415104.1#5|Staphylococcus_aureus	282	-	-	14	7634	7915	2552941	2553222	WP_000220938.1#5	NZ_CP102963.1	GCF_024741575.1
WP_258415104.1#5|Staphylococcus_aureus	696	-	+	9	8204	8899	2551957	2552652	WP_031586057.1#5	NZ_CP102963.1	GCF_024741575.1
WP_258415104.1#5|Staphylococcus_aureus	420	-	+	2	9151	9570	2551286	2551705	WP_258415102.1#5	NZ_CP102963.1	GCF_024741575.1
WP_258415104.1#5|Staphylococcus_aureus	423	-	+	23	10022	10444	2550412	2550834	WP_001146763.1#5	NZ_CP102963.1	GCF_024741575.1
WP_258415104.1#5|Staphylococcus_aureus	1539	-	-	24	10557	12095	2548761	2550299	WP_000202037.1#5	NZ_CP102963.1	GCF_024741575.1
WP_258415104.1#5|Staphylococcus_aureus	819	-	+	9	12330	13148	2547708	2548526	WP_072496916.1#5	NZ_CP102963.1	GCF_024741575.1
WP_258415104.1#5|Staphylococcus_aureus	768	-	+	30	13248	14015	2546841	2547608	WP_001026113.1#5	NZ_CP102963.1	GCF_024741575.1
WP_258415104.1#5|Staphylococcus_aureus	822	-	+	29	14706	15527	2545329	2546150	WP_258415101.1#5	NZ_CP102963.1	GCF_024741575.1
WP_017804940.1#6|Staphylococcus_aureus	1554	+	+	20	-20388	-18835	134417	135970	WP_000876664.1#6	NZ_JAHLZU010000004.1	GCF_018968025.1
WP_017804940.1#6|Staphylococcus_aureus	1359	+	+	19	-18718	-17360	136087	137445	WP_000481429.1#6	NZ_JAHLZU010000004.1	GCF_018968025.1
WP_017804940.1#6|Staphylococcus_aureus	102	+	+	31	-16977	-16876	137828	137929	WP_001790696.1#6	NZ_JAHLZU010000004.1	GCF_018968025.1
WP_017804940.1#6|Staphylococcus_aureus	3036	+	+	3	-16916	-13881	137889	140924	WP_253900787.1#6	NZ_JAHLZU010000004.1	GCF_018968025.1
WP_017804940.1#6|Staphylococcus_aureus	2787	+	+	42	-13199	-10413	141606	144392	pseudogene_6.26*#6	NZ_JAHLZU010000004.1	GCF_018968025.1
WP_017804940.1#6|Staphylococcus_aureus	867	+	+	16	-10233	-9367	144572	145438	WP_000721337.1#6	NZ_JAHLZU010000004.1	GCF_018968025.1
WP_017804940.1#6|Staphylococcus_aureus	778	+	-	42	3165	3942	157970	158747	pseudogene_6.8*#6	NZ_JAHLZU010000004.1	GCF_018968025.1
WP_017804940.1#6|Staphylococcus_aureus	357	+	+	5	-8089	-7733	146716	147072	WP_000998872.1#6	NZ_JAHLZU010000004.1	GCF_018968025.1
WP_017804940.1#6|Staphylococcus_aureus	2196	+	+	3	-7428	-5233	147377	149572	WP_064137517.1#6	NZ_JAHLZU010000004.1	GCF_018968025.1
WP_017804940.1#6|Staphylococcus_aureus	1194	+	+	21	-4849	-3656	149956	151149	WP_000966101.1#6	NZ_JAHLZU010000004.1	GCF_018968025.1
WP_017804940.1#6|Staphylococcus_aureus	234	+	+	12	-3675	-3442	151130	151363	WP_010956661.1#6	NZ_JAHLZU010000004.1	GCF_018968025.1
WP_017804940.1#6|Staphylococcus_aureus	309	+	-	7	-3335	-3027	151470	151778	WP_000217723.1#6	NZ_JAHLZU010000004.1	GCF_018968025.1
WP_017804940.1#6|Staphylococcus_aureus	267	+	-	6	-2883	-2617	151922	152188	WP_000678764.1#6	NZ_JAHLZU010000004.1	GCF_018968025.1
WP_017804940.1#6|Staphylococcus_aureus	1809	+	-	8	-2333	-525	152472	154280	WP_001792493.1#6	NZ_JAHLZU010000004.1	GCF_018968025.1
WP_017804940.1#6|Staphylococcus_aureus	393	+	+	4	-393	-1	154412	154804	WP_000755946.1#6	NZ_JAHLZU010000004.1	GCF_018968025.1
WP_017804940.1#6|Staphylococcus_aureus	2862	+	+	40	1	2862	154806	157667	WP_017804940.1#6	NZ_JAHLZU010000004.1	GCF_018968025.1
WP_017804940.1#6|Staphylococcus_aureus	778	+	+	42	3165	3942	157970	158747	pseudogene_6.8*#6	NZ_JAHLZU010000004.1	GCF_018968025.1
WP_017804940.1#6|Staphylococcus_aureus	795	+	+	1	4054	4848	158859	159653	WP_000972290.1#6	NZ_JAHLZU010000004.1	GCF_018968025.1
WP_017804940.1#6|Staphylococcus_aureus	774	+	+	1	4962	5735	159767	160540	WP_000581906.1#6	NZ_JAHLZU010000004.1	GCF_018968025.1
WP_017804940.1#6|Staphylococcus_aureus	795	+	+	1	5979	6773	160784	161578	WP_000581871.1#6	NZ_JAHLZU010000004.1	GCF_018968025.1
WP_017804940.1#6|Staphylococcus_aureus	1326	+	+	18	6760	8085	161565	162890	WP_001044255.1#6	NZ_JAHLZU010000004.1	GCF_018968025.1
WP_017804940.1#6|Staphylococcus_aureus	327	+	+	13	8085	8411	162890	163216	WP_000495498.1#6	NZ_JAHLZU010000004.1	GCF_018968025.1
WP_017804940.1#6|Staphylococcus_aureus	240	+	+	15	8462	8701	163267	163506	WP_094979423.1#6	NZ_JAHLZU010000004.1	GCF_018968025.1
WP_017804940.1#6|Staphylococcus_aureus	108	+	+	42	9018	9125	163823	163930	pseudogene_6.29*#6	NZ_JAHLZU010000004.1	GCF_018968025.1
WP_017804940.1#6|Staphylococcus_aureus	795	+	+	1	9237	10031	164042	164836	WP_000581890.1#6	NZ_JAHLZU010000004.1	GCF_018968025.1
WP_017804940.1#6|Staphylococcus_aureus	123	+	-	11	10035	10157	164840	164962	WP_001790144.1#6	NZ_JAHLZU010000004.1	GCF_018968025.1
WP_017804940.1#6|Staphylococcus_aureus	192	+	+	10	10592	10783	165397	165588	WP_001224379.1#6	NZ_JAHLZU010000004.1	GCF_018968025.1
WP_017804940.1#6|Staphylococcus_aureus	186	+	-	17	10922	11107	165727	165912	WP_020978354.1#6	NZ_JAHLZU010000004.1	GCF_018968025.1
WP_017804940.1#6|Staphylococcus_aureus	282	+	-	14	11043	11324	165848	166129	WP_000220938.1#6	NZ_JAHLZU010000004.1	GCF_018968025.1
WP_017804940.1#6|Staphylococcus_aureus	696	+	+	9	11613	12308	166418	167113	WP_000217450.1#6	NZ_JAHLZU010000004.1	GCF_018968025.1
WP_017804940.1#6|Staphylococcus_aureus	420	+	+	2	12560	12979	167365	167784	WP_000162206.1#6	NZ_JAHLZU010000004.1	GCF_018968025.1
WP_123874331.1#7|Staphylococcus_aureus	1554	+	+	20	-20313	-18760	213997	215550	WP_049296623.1#7	NZ_RHEA01000001.1	GCF_003813455.1
WP_123874331.1#7|Staphylococcus_aureus	1359	+	+	19	-18643	-17285	215667	217025	WP_000481425.1#7	NZ_RHEA01000001.1	GCF_003813455.1
WP_123874331.1#7|Staphylococcus_aureus	102	+	+	31	-16902	-16801	217408	217509	WP_001790696.1#7	NZ_RHEA01000001.1	GCF_003813455.1
WP_123874331.1#7|Staphylococcus_aureus	3006	+	+	3	-16817	-13812	217493	220498	WP_086203181.1#7	NZ_RHEA01000001.1	GCF_003813455.1
WP_123874331.1#7|Staphylococcus_aureus	2790	+	+	3	-13131	-10342	221179	223968	WP_045176588.1#7	NZ_RHEA01000001.1	GCF_003813455.1
WP_123874331.1#7|Staphylococcus_aureus	867	+	+	16	-10162	-9296	224148	225014	WP_000721337.1#7	NZ_RHEA01000001.1	GCF_003813455.1
WP_123874331.1#7|Staphylococcus_aureus	744	+	-	5	-9085	-8342	225225	225968	WP_000386367.1#7	NZ_RHEA01000001.1	GCF_003813455.1
WP_123874331.1#7|Staphylococcus_aureus	357	+	+	5	-8018	-7662	226292	226648	WP_000998872.1#7	NZ_RHEA01000001.1	GCF_003813455.1
WP_123874331.1#7|Staphylococcus_aureus	2125	+	+	42	-7357	-5233	226953	229077	pseudogene_7.31*#7	NZ_RHEA01000001.1	GCF_003813455.1
WP_123874331.1#7|Staphylococcus_aureus	1194	+	+	21	-4849	-3656	229461	230654	WP_000966101.1#7	NZ_RHEA01000001.1	GCF_003813455.1
WP_123874331.1#7|Staphylococcus_aureus	234	+	+	12	-3675	-3442	230635	230868	WP_010956661.1#7	NZ_RHEA01000001.1	GCF_003813455.1
WP_123874331.1#7|Staphylococcus_aureus	309	+	-	7	-3335	-3027	230975	231283	WP_000217723.1#7	NZ_RHEA01000001.1	GCF_003813455.1
WP_123874331.1#7|Staphylococcus_aureus	267	+	-	6	-2883	-2617	231427	231693	WP_000678764.1#7	NZ_RHEA01000001.1	GCF_003813455.1
WP_123874331.1#7|Staphylococcus_aureus	1809	+	-	8	-2333	-525	231977	233785	WP_001792493.1#7	NZ_RHEA01000001.1	GCF_003813455.1
WP_123874331.1#7|Staphylococcus_aureus	393	+	+	4	-393	-1	233917	234309	WP_000755946.1#7	NZ_RHEA01000001.1	GCF_003813455.1
WP_123874331.1#7|Staphylococcus_aureus	2862	+	+	40	1	2862	234311	237172	WP_123874331.1#7	NZ_RHEA01000001.1	GCF_003813455.1
WP_123874331.1#7|Staphylococcus_aureus	777	+	+	1	3165	3941	237475	238251	WP_001549768.1#7	NZ_RHEA01000001.1	GCF_003813455.1
WP_123874331.1#7|Staphylococcus_aureus	795	+	+	1	4053	4847	238363	239157	WP_000972290.1#7	NZ_RHEA01000001.1	GCF_003813455.1
WP_123874331.1#7|Staphylococcus_aureus	774	+	+	1	4961	5734	239271	240044	WP_000581906.1#7	NZ_RHEA01000001.1	GCF_003813455.1
WP_123874331.1#7|Staphylococcus_aureus	795	+	+	1	5978	6772	240288	241082	WP_000581871.1#7	NZ_RHEA01000001.1	GCF_003813455.1
WP_123874331.1#7|Staphylococcus_aureus	1326	+	+	18	6759	8084	241069	242394	WP_123874332.1#7	NZ_RHEA01000001.1	GCF_003813455.1
WP_123874331.1#7|Staphylococcus_aureus	327	+	+	13	8084	8410	242394	242720	WP_000495498.1#7	NZ_RHEA01000001.1	GCF_003813455.1
WP_123874331.1#7|Staphylococcus_aureus	288	+	+	15	8413	8700	242723	243010	WP_045177706.1#7	NZ_RHEA01000001.1	GCF_003813455.1
WP_123874331.1#7|Staphylococcus_aureus	108	+	+	42	9017	9124	243327	243434	pseudogene_7.3*#7	NZ_RHEA01000001.1	GCF_003813455.1
WP_123874331.1#7|Staphylococcus_aureus	795	+	+	1	9236	10030	243546	244340	WP_000581890.1#7	NZ_RHEA01000001.1	GCF_003813455.1
WP_123874331.1#7|Staphylococcus_aureus	123	+	-	11	10034	10156	244344	244466	WP_001790144.1#7	NZ_RHEA01000001.1	GCF_003813455.1
WP_123874331.1#7|Staphylococcus_aureus	192	+	+	10	10591	10782	244901	245092	WP_001224379.1#7	NZ_RHEA01000001.1	GCF_003813455.1
WP_123874331.1#7|Staphylococcus_aureus	186	+	-	17	10921	11106	245231	245416	WP_020978354.1#7	NZ_RHEA01000001.1	GCF_003813455.1
WP_123874331.1#7|Staphylococcus_aureus	282	+	-	14	11042	11323	245352	245633	WP_000220938.1#7	NZ_RHEA01000001.1	GCF_003813455.1
WP_123874331.1#7|Staphylococcus_aureus	696	+	+	9	11612	12307	245922	246617	WP_000217459.1#7	NZ_RHEA01000001.1	GCF_003813455.1
WP_123874331.1#7|Staphylococcus_aureus	423	+	+	2	12558	12980	246868	247290	WP_001034726.1#7	NZ_RHEA01000001.1	GCF_003813455.1
WP_085055805.1#8|Staphylococcus_aureus	681	+	+	22	-18047	-17367	21036	21716	WP_000990133.1#8	NZ_CUCH01000015.1	GCF_001229205.1
WP_085055805.1#8|Staphylococcus_aureus	1554	+	+	20	-17343	-15790	21740	23293	WP_000876634.1#8	NZ_CUCH01000015.1	GCF_001229205.1
WP_085055805.1#8|Staphylococcus_aureus	1359	+	+	19	-15673	-14315	23410	24768	WP_000481425.1#8	NZ_CUCH01000015.1	GCF_001229205.1
WP_085055805.1#8|Staphylococcus_aureus	103	+	+	42	-13932	-13830	25151	25253	pseudogene_8.26*#8	NZ_CUCH01000015.1	GCF_001229205.1
WP_085055805.1#8|Staphylococcus_aureus	3048	+	+	3	-13846	-10799	25237	28284	WP_000794647.1#8	NZ_CUCH01000015.1	GCF_001229205.1
WP_085055805.1#8|Staphylococcus_aureus	867	+	+	16	-10619	-9753	28464	29330	WP_000721337.1#8	NZ_CUCH01000015.1	GCF_001229205.1
WP_085055805.1#8|Staphylococcus_aureus	744	+	-	5	-9541	-8798	29542	30285	WP_000386367.1#8	NZ_CUCH01000015.1	GCF_001229205.1
WP_085055805.1#8|Staphylococcus_aureus	357	+	+	5	-8474	-8118	30609	30965	WP_000998872.1#8	NZ_CUCH01000015.1	GCF_001229205.1
WP_085055805.1#8|Staphylococcus_aureus	2581	+	+	42	-7813	-5233	31270	33850	pseudogene_8.18*#8	NZ_CUCH01000015.1	GCF_001229205.1
WP_085055805.1#8|Staphylococcus_aureus	1194	+	+	21	-4850	-3657	34233	35426	WP_000966095.1#8	NZ_CUCH01000015.1	GCF_001229205.1
WP_085055805.1#8|Staphylococcus_aureus	204	+	+	12	-3646	-3443	35437	35640	WP_072398205.1#8	NZ_CUCH01000015.1	GCF_001229205.1
WP_085055805.1#8|Staphylococcus_aureus	309	+	-	7	-3335	-3027	35748	36056	WP_000217714.1#8	NZ_CUCH01000015.1	GCF_001229205.1
WP_085055805.1#8|Staphylococcus_aureus	267	+	-	6	-2883	-2617	36200	36466	WP_000678764.1#8	NZ_CUCH01000015.1	GCF_001229205.1
WP_085055805.1#8|Staphylococcus_aureus	1809	+	-	8	-2333	-525	36750	38558	WP_075583758.1#8	NZ_CUCH01000015.1	GCF_001229205.1
WP_085055805.1#8|Staphylococcus_aureus	393	+	+	4	-393	-1	38690	39082	WP_000755950.1#8	NZ_CUCH01000015.1	GCF_001229205.1
WP_085055805.1#8|Staphylococcus_aureus	2862	+	+	40	1	2862	39084	41945	WP_085055805.1#8	NZ_CUCH01000015.1	GCF_001229205.1
WP_085055805.1#8|Staphylococcus_aureus	750	+	+	1	3168	3917	42251	43000	WP_078064693.1#8	NZ_CUCH01000015.1	GCF_001229205.1
WP_085055805.1#8|Staphylococcus_aureus	786	+	+	1	4028	4813	43111	43896	WP_000972273.1#8	NZ_CUCH01000015.1	GCF_001229205.1
WP_085055805.1#8|Staphylococcus_aureus	774	+	+	1	5071	5844	44154	44927	WP_000581879.1#8	NZ_CUCH01000015.1	GCF_001229205.1
WP_085055805.1#8|Staphylococcus_aureus	1275	+	+	18	5841	7115	44924	46198	WP_000978018.1#8	NZ_CUCH01000015.1	GCF_001229205.1
WP_085055805.1#8|Staphylococcus_aureus	327	+	+	13	7115	7441	46198	46524	WP_000495498.1#8	NZ_CUCH01000015.1	GCF_001229205.1
WP_085055805.1#8|Staphylococcus_aureus	288	+	+	15	7444	7731	46527	46814	WP_000521958.1#8	NZ_CUCH01000015.1	GCF_001229205.1
WP_085055805.1#8|Staphylococcus_aureus	108	+	+	42	8048	8155	47131	47238	pseudogene_8.24*#8	NZ_CUCH01000015.1	GCF_001229205.1
WP_085055805.1#8|Staphylococcus_aureus	795	+	+	1	8267	9061	47350	48144	WP_000581892.1#8	NZ_CUCH01000015.1	GCF_001229205.1
WP_085055805.1#8|Staphylococcus_aureus	123	+	-	11	9065	9187	48148	48270	WP_001790144.1#8	NZ_CUCH01000015.1	GCF_001229205.1
WP_085055805.1#8|Staphylococcus_aureus	192	+	+	10	9622	9813	48705	48896	WP_001224379.1#8	NZ_CUCH01000015.1	GCF_001229205.1
WP_085055805.1#8|Staphylococcus_aureus	69	+	-	42	9952	10020	49035	49103	pseudogene_8.3*#8	NZ_CUCH01000015.1	GCF_001229205.1
WP_085055805.1#8|Staphylococcus_aureus	1293	+	+	32	10113	11405	49196	50488	WP_000777472.1#8	NZ_CUCH01000015.1	GCF_001229205.1
WP_085055805.1#8|Staphylococcus_aureus	584	+	+	0	11398	11981	50481	51064	WP_085055806.1#8	NZ_CUCH01000015.1	GCF_001229205.1
WP_053005628.1#9|Staphylococcus_aureus	375	+	+	3	-5607	-5233	1	375	WP_024937040.1#9	NZ_CTWA01000036.1	GCF_001229285.1
WP_053005628.1#9|Staphylococcus_aureus	1194	+	+	21	-4850	-3657	758	1951	WP_000966095.1#9	NZ_CTWA01000036.1	GCF_001229285.1
WP_053005628.1#9|Staphylococcus_aureus	204	+	+	12	-3646	-3443	1962	2165	WP_072398205.1#9	NZ_CTWA01000036.1	GCF_001229285.1
WP_053005628.1#9|Staphylococcus_aureus	309	+	-	7	-3335	-3027	2273	2581	WP_000217714.1#9	NZ_CTWA01000036.1	GCF_001229285.1
WP_053005628.1#9|Staphylococcus_aureus	267	+	-	6	-2883	-2617	2725	2991	WP_000678764.1#9	NZ_CTWA01000036.1	GCF_001229285.1
WP_053005628.1#9|Staphylococcus_aureus	1809	+	-	8	-2333	-525	3275	5083	WP_075583758.1#9	NZ_CTWA01000036.1	GCF_001229285.1
WP_053005628.1#9|Staphylococcus_aureus	393	+	+	4	-393	-1	5215	5607	WP_000755950.1#9	NZ_CTWA01000036.1	GCF_001229285.1
WP_053005628.1#9|Staphylococcus_aureus	2862	+	+	40	1	2862	5609	8470	WP_053005628.1#9	NZ_CTWA01000036.1	GCF_001229285.1
WP_053005628.1#9|Staphylococcus_aureus	750	+	+	1	3172	3921	8780	9529	WP_000581912.1#9	NZ_CTWA01000036.1	GCF_001229285.1
WP_053005628.1#9|Staphylococcus_aureus	786	+	+	1	4032	4817	9640	10425	WP_052996322.1#9	NZ_CTWA01000036.1	GCF_001229285.1
WP_053005628.1#9|Staphylococcus_aureus	774	+	+	1	5075	5848	10683	11456	WP_000581879.1#9	NZ_CTWA01000036.1	GCF_001229285.1
WP_053005628.1#9|Staphylococcus_aureus	1275	+	+	18	5845	7119	11453	12727	WP_000978018.1#9	NZ_CTWA01000036.1	GCF_001229285.1
WP_053005628.1#9|Staphylococcus_aureus	327	+	+	13	7119	7445	12727	13053	WP_000495498.1#9	NZ_CTWA01000036.1	GCF_001229285.1
WP_053005628.1#9|Staphylococcus_aureus	288	+	+	15	7448	7735	13056	13343	WP_000521958.1#9	NZ_CTWA01000036.1	GCF_001229285.1
WP_053005628.1#9|Staphylococcus_aureus	108	+	+	42	8052	8159	13660	13767	pseudogene_9.28*#9	NZ_CTWA01000036.1	GCF_001229285.1
WP_053005628.1#9|Staphylococcus_aureus	795	+	+	1	8271	9065	13879	14673	WP_000581892.1#9	NZ_CTWA01000036.1	GCF_001229285.1
WP_053005628.1#9|Staphylococcus_aureus	123	+	-	11	9069	9191	14677	14799	WP_001790144.1#9	NZ_CTWA01000036.1	GCF_001229285.1
WP_053005628.1#9|Staphylococcus_aureus	192	+	+	10	9626	9817	15234	15425	WP_001224379.1#9	NZ_CTWA01000036.1	GCF_001229285.1
WP_053005628.1#9|Staphylococcus_aureus	101	+	-	42	9956	10056	15564	15664	pseudogene_9.10*#9	NZ_CTWA01000036.1	GCF_001229285.1
WP_000088735.1#10|Staphylococcus_aureus	1554	+	+	20	-20961	-19408	59824	61377	WP_000876661.1#10	NZ_JABXBC010000003.1	GCF_014181475.1
WP_000088735.1#10|Staphylococcus_aureus	1359	+	+	19	-19291	-17933	61494	62852	WP_000481419.1#10	NZ_JABXBC010000003.1	GCF_014181475.1
WP_000088735.1#10|Staphylococcus_aureus	102	+	+	31	-17550	-17449	63235	63336	WP_001790696.1#10	NZ_JABXBC010000003.1	GCF_014181475.1
WP_000088735.1#10|Staphylococcus_aureus	3153	+	+	3	-17489	-14337	63296	66448	WP_198421970.1#10	NZ_JABXBC010000003.1	GCF_014181475.1
WP_000088735.1#10|Staphylococcus_aureus	2865	+	+	42	-13657	-10793	67128	69992	pseudogene_10.3*#10	NZ_JABXBC010000003.1	GCF_014181475.1
WP_000088735.1#10|Staphylococcus_aureus	867	+	+	16	-10613	-9747	70172	71038	WP_000721336.1#10	NZ_JABXBC010000003.1	GCF_014181475.1
WP_000088735.1#10|Staphylococcus_aureus	744	+	-	42	-9536	-8793	71249	71992	pseudogene_10.30*#10	NZ_JABXBC010000003.1	GCF_014181475.1
WP_000088735.1#10|Staphylococcus_aureus	357	+	+	5	-8469	-8113	72316	72672	WP_000998872.1#10	NZ_JABXBC010000003.1	GCF_014181475.1
WP_000088735.1#10|Staphylococcus_aureus	2580	+	+	3	-7808	-5229	72977	75556	WP_072419934.1#10	NZ_JABXBC010000003.1	GCF_014181475.1
WP_000088735.1#10|Staphylococcus_aureus	1194	+	+	21	-4846	-3653	75939	77132	WP_000966094.1#10	NZ_JABXBC010000003.1	GCF_014181475.1
WP_000088735.1#10|Staphylococcus_aureus	231	+	+	42	-3669	-3439	77116	77346	pseudogene_10.1*#10	NZ_JABXBC010000003.1	GCF_014181475.1
WP_000088735.1#10|Staphylococcus_aureus	309	+	-	7	-3331	-3023	77454	77762	WP_000217725.1#10	NZ_JABXBC010000003.1	GCF_014181475.1
WP_000088735.1#10|Staphylococcus_aureus	267	+	-	6	-2883	-2617	77902	78168	WP_000678764.1#10	NZ_JABXBC010000003.1	GCF_014181475.1
WP_000088735.1#10|Staphylococcus_aureus	1809	+	-	8	-2333	-525	78452	80260	WP_001793319.1#10	NZ_JABXBC010000003.1	GCF_014181475.1
WP_000088735.1#10|Staphylococcus_aureus	393	+	+	4	-393	-1	80392	80784	WP_000755946.1#10	NZ_JABXBC010000003.1	GCF_014181475.1
WP_000088735.1#10|Staphylococcus_aureus	2862	+	+	40	1	2862	80786	83647	WP_000088735.1#10	NZ_JABXBC010000003.1	GCF_014181475.1
WP_000088735.1#10|Staphylococcus_aureus	762	+	+	1	3165	3926	83950	84711	WP_000972649.1#10	NZ_JABXBC010000003.1	GCF_014181475.1
WP_000088735.1#10|Staphylococcus_aureus	795	+	+	1	4038	4832	84823	85617	WP_000972286.1#10	NZ_JABXBC010000003.1	GCF_014181475.1
WP_000088735.1#10|Staphylococcus_aureus	795	+	+	1	4946	5740	85731	86525	WP_000581913.1#10	NZ_JABXBC010000003.1	GCF_014181475.1
WP_000088735.1#10|Staphylococcus_aureus	123	+	-	11	5744	5866	86529	86651	WP_049280528.1#10	NZ_JABXBC010000003.1	GCF_014181475.1
WP_000088735.1#10|Staphylococcus_aureus	192	+	+	10	6301	6492	87086	87277	WP_001224379.1#10	NZ_JABXBC010000003.1	GCF_014181475.1
WP_000088735.1#10|Staphylococcus_aureus	182	+	-	42	6631	6812	87416	87597	pseudogene_10.12*#10	NZ_JABXBC010000003.1	GCF_014181475.1
WP_000088735.1#10|Staphylococcus_aureus	282	+	-	14	6748	7029	87533	87814	WP_000220938.1#10	NZ_JABXBC010000003.1	GCF_014181475.1
WP_000088735.1#10|Staphylococcus_aureus	696	+	+	9	7318	8013	88103	88798	WP_000217462.1#10	NZ_JABXBC010000003.1	GCF_014181475.1
WP_000088735.1#10|Staphylococcus_aureus	420	+	+	2	8265	8684	89050	89469	WP_001034762.1#10	NZ_JABXBC010000003.1	GCF_014181475.1
WP_000088735.1#10|Staphylococcus_aureus	423	+	+	23	9136	9558	89921	90343	WP_001146763.1#10	NZ_JABXBC010000003.1	GCF_014181475.1
WP_000088735.1#10|Staphylococcus_aureus	1539	+	-	24	9670	11208	90455	91993	WP_000202037.1#10	NZ_JABXBC010000003.1	GCF_014181475.1
WP_000088735.1#10|Staphylococcus_aureus	819	+	+	42	11441	12259	92226	93044	pseudogene_10.19*#10	NZ_JABXBC010000003.1	GCF_014181475.1
WP_000088735.1#10|Staphylococcus_aureus	768	+	+	30	12359	13126	93144	93911	WP_001026113.1#10	NZ_JABXBC010000003.1	GCF_014181475.1
WP_000088735.1#10|Staphylococcus_aureus	822	+	+	29	13818	14639	94603	95424	WP_001081682.1#10	NZ_JABXBC010000003.1	GCF_014181475.1
WP_000088735.1#10|Staphylococcus_aureus	819	+	+	36	14650	15468	95435	96253	WP_001058843.1#10	NZ_JABXBC010000003.1	GCF_014181475.1
WP_061837094.1#11|Staphylococcus_aureus	681	-	+	22	-18047	-17367	28262	28942	WP_000990133.1#11	NZ_FGZV01000016.1	GCF_900055285.1
WP_061837094.1#11|Staphylococcus_aureus	1554	-	+	20	-17343	-15790	26685	28238	WP_000876634.1#11	NZ_FGZV01000016.1	GCF_900055285.1
WP_061837094.1#11|Staphylococcus_aureus	1359	-	+	19	-15673	-14315	25210	26568	WP_000481425.1#11	NZ_FGZV01000016.1	GCF_900055285.1
WP_061837094.1#11|Staphylococcus_aureus	103	-	+	42	-13932	-13830	24725	24827	pseudogene_11.10*#11	NZ_FGZV01000016.1	GCF_900055285.1
WP_061837094.1#11|Staphylococcus_aureus	3048	-	+	3	-13846	-10799	21694	24741	WP_000794647.1#11	NZ_FGZV01000016.1	GCF_900055285.1
WP_061837094.1#11|Staphylococcus_aureus	867	-	+	16	-10619	-9753	20648	21514	WP_000721337.1#11	NZ_FGZV01000016.1	GCF_900055285.1
WP_061837094.1#11|Staphylococcus_aureus	744	-	-	5	-9541	-8798	19693	20436	WP_000386364.1#11	NZ_FGZV01000016.1	GCF_900055285.1
WP_061837094.1#11|Staphylococcus_aureus	357	-	+	5	-8474	-8118	19013	19369	WP_000998872.1#11	NZ_FGZV01000016.1	GCF_900055285.1
WP_061837094.1#11|Staphylococcus_aureus	2581	-	+	42	-7813	-5233	16128	18708	pseudogene_11.19*#11	NZ_FGZV01000016.1	GCF_900055285.1
WP_061837094.1#11|Staphylococcus_aureus	1194	-	+	21	-4850	-3657	14552	15745	WP_000966095.1#11	NZ_FGZV01000016.1	GCF_900055285.1
WP_061837094.1#11|Staphylococcus_aureus	204	-	+	12	-3646	-3443	14338	14541	WP_072398205.1#11	NZ_FGZV01000016.1	GCF_900055285.1
WP_061837094.1#11|Staphylococcus_aureus	309	-	-	7	-3335	-3027	13922	14230	WP_000217714.1#11	NZ_FGZV01000016.1	GCF_900055285.1
WP_061837094.1#11|Staphylococcus_aureus	267	-	-	6	-2883	-2617	13512	13778	WP_000678764.1#11	NZ_FGZV01000016.1	GCF_900055285.1
WP_061837094.1#11|Staphylococcus_aureus	1809	-	-	8	-2333	-525	11420	13228	WP_075583758.1#11	NZ_FGZV01000016.1	GCF_900055285.1
WP_061837094.1#11|Staphylococcus_aureus	393	-	+	4	-393	-1	10896	11288	WP_000755950.1#11	NZ_FGZV01000016.1	GCF_900055285.1
WP_061837094.1#11|Staphylococcus_aureus	2862	-	+	40	1	2862	8033	10894	WP_061837094.1#11	NZ_FGZV01000016.1	GCF_900055285.1
WP_061837094.1#11|Staphylococcus_aureus	750	-	+	1	3168	3917	6978	7727	WP_078064693.1#11	NZ_FGZV01000016.1	GCF_900055285.1
WP_061837094.1#11|Staphylococcus_aureus	786	-	+	1	4028	4813	6082	6867	WP_000972273.1#11	NZ_FGZV01000016.1	GCF_900055285.1
WP_061837094.1#11|Staphylococcus_aureus	774	-	+	1	5071	5844	5051	5824	WP_000581879.1#11	NZ_FGZV01000016.1	GCF_900055285.1
WP_061837094.1#11|Staphylococcus_aureus	1275	-	+	18	5841	7115	3780	5054	WP_000978018.1#11	NZ_FGZV01000016.1	GCF_900055285.1
WP_061837094.1#11|Staphylococcus_aureus	327	-	+	13	7115	7441	3454	3780	WP_000495498.1#11	NZ_FGZV01000016.1	GCF_900055285.1
WP_061837094.1#11|Staphylococcus_aureus	288	-	+	15	7444	7731	3164	3451	WP_000521958.1#11	NZ_FGZV01000016.1	GCF_900055285.1
WP_061837094.1#11|Staphylococcus_aureus	2581	-	+	42	-7813	-5233	16128	18708	pseudogene_11.19*#11	NZ_FGZV01000016.1	GCF_900055285.1
WP_061837094.1#11|Staphylococcus_aureus	795	-	+	1	8267	9061	1834	2628	WP_000581892.1#11	NZ_FGZV01000016.1	GCF_900055285.1
WP_061837094.1#11|Staphylococcus_aureus	123	-	-	11	9065	9187	1708	1830	WP_001790144.1#11	NZ_FGZV01000016.1	GCF_900055285.1
WP_061837094.1#11|Staphylococcus_aureus	192	-	+	10	9622	9813	1082	1273	WP_001224379.1#11	NZ_FGZV01000016.1	GCF_900055285.1
WP_061837094.1#11|Staphylococcus_aureus	69	-	-	42	9952	10020	875	943	pseudogene_11.30*#11	NZ_FGZV01000016.1	GCF_900055285.1
WP_061837094.1#11|Staphylococcus_aureus	782	-	+	32	10113	10894	1	782	WP_112366372.1#11	NZ_FGZV01000016.1	GCF_900055285.1
WP_052996867.1#12|Staphylococcus_aureus	681	+	+	22	-18046	-17366	33975	34655	WP_000990133.1#12	NZ_FGIF01000013.1	GCF_900037825.1
WP_052996867.1#12|Staphylococcus_aureus	1554	+	+	20	-17342	-15789	34679	36232	WP_000876634.1#12	NZ_FGIF01000013.1	GCF_900037825.1
WP_052996867.1#12|Staphylococcus_aureus	1359	+	+	19	-15672	-14314	36349	37707	WP_000481425.1#12	NZ_FGIF01000013.1	GCF_900037825.1
WP_052996867.1#12|Staphylococcus_aureus	69	+	+	42	9952	10020	61973	62041	pseudogene_12.15*#12	NZ_FGIF01000013.1	GCF_900037825.1
WP_052996867.1#12|Staphylococcus_aureus	3048	+	+	3	-13845	-10798	38176	41223	WP_000794647.1#12	NZ_FGIF01000013.1	GCF_900037825.1
WP_052996867.1#12|Staphylococcus_aureus	867	+	+	16	-10618	-9752	41403	42269	WP_000721337.1#12	NZ_FGIF01000013.1	GCF_900037825.1
WP_052996867.1#12|Staphylococcus_aureus	744	+	-	5	-9540	-8797	42481	43224	WP_000386364.1#12	NZ_FGIF01000013.1	GCF_900037825.1
WP_052996867.1#12|Staphylococcus_aureus	357	+	+	5	-8474	-8118	43547	43903	WP_000998872.1#12	NZ_FGIF01000013.1	GCF_900037825.1
WP_052996867.1#12|Staphylococcus_aureus	2581	+	+	42	-7813	-5233	44208	46788	pseudogene_12.21*#12	NZ_FGIF01000013.1	GCF_900037825.1
WP_052996867.1#12|Staphylococcus_aureus	1194	+	+	21	-4850	-3657	47171	48364	WP_000966095.1#12	NZ_FGIF01000013.1	GCF_900037825.1
WP_052996867.1#12|Staphylococcus_aureus	204	+	+	12	-3646	-3443	48375	48578	WP_072398205.1#12	NZ_FGIF01000013.1	GCF_900037825.1
WP_052996867.1#12|Staphylococcus_aureus	309	+	-	7	-3335	-3027	48686	48994	WP_000217714.1#12	NZ_FGIF01000013.1	GCF_900037825.1
WP_052996867.1#12|Staphylococcus_aureus	267	+	-	6	-2883	-2617	49138	49404	WP_000678764.1#12	NZ_FGIF01000013.1	GCF_900037825.1
WP_052996867.1#12|Staphylococcus_aureus	1809	+	-	8	-2333	-525	49688	51496	WP_075583758.1#12	NZ_FGIF01000013.1	GCF_900037825.1
WP_052996867.1#12|Staphylococcus_aureus	393	+	+	4	-393	-1	51628	52020	WP_000755950.1#12	NZ_FGIF01000013.1	GCF_900037825.1
WP_052996867.1#12|Staphylococcus_aureus	2862	+	+	40	1	2862	52022	54883	WP_052996867.1#12	NZ_FGIF01000013.1	GCF_900037825.1
WP_052996867.1#12|Staphylococcus_aureus	750	+	+	1	3168	3917	55189	55938	WP_078064693.1#12	NZ_FGIF01000013.1	GCF_900037825.1
WP_052996867.1#12|Staphylococcus_aureus	786	+	+	1	4028	4813	56049	56834	WP_000972273.1#12	NZ_FGIF01000013.1	GCF_900037825.1
WP_052996867.1#12|Staphylococcus_aureus	774	+	+	1	5071	5844	57092	57865	WP_000581879.1#12	NZ_FGIF01000013.1	GCF_900037825.1
WP_052996867.1#12|Staphylococcus_aureus	1275	+	+	18	5841	7115	57862	59136	WP_000978018.1#12	NZ_FGIF01000013.1	GCF_900037825.1
WP_052996867.1#12|Staphylococcus_aureus	327	+	+	13	7115	7441	59136	59462	WP_000495498.1#12	NZ_FGIF01000013.1	GCF_900037825.1
WP_052996867.1#12|Staphylococcus_aureus	288	+	+	15	7444	7731	59465	59752	WP_000521958.1#12	NZ_FGIF01000013.1	GCF_900037825.1
WP_052996867.1#12|Staphylococcus_aureus	108	+	+	42	8048	8155	60069	60176	pseudogene_12.6*#12	NZ_FGIF01000013.1	GCF_900037825.1
WP_052996867.1#12|Staphylococcus_aureus	795	+	+	1	8267	9061	60288	61082	WP_000581892.1#12	NZ_FGIF01000013.1	GCF_900037825.1
WP_052996867.1#12|Staphylococcus_aureus	123	+	-	11	9065	9187	61086	61208	WP_001790144.1#12	NZ_FGIF01000013.1	GCF_900037825.1
WP_052996867.1#12|Staphylococcus_aureus	192	+	+	10	9622	9813	61643	61834	WP_001224379.1#12	NZ_FGIF01000013.1	GCF_900037825.1
WP_052996867.1#12|Staphylococcus_aureus	69	+	-	42	9952	10020	61973	62041	pseudogene_12.15*#12	NZ_FGIF01000013.1	GCF_900037825.1
WP_052996867.1#12|Staphylococcus_aureus	782	+	+	32	10113	10894	62134	62915	WP_112366372.1#12	NZ_FGIF01000013.1	GCF_900037825.1
WP_240100850.1#13|Staphylococcus_aureus	1554	+	+	20	-23534	-21981	2224125	2225678	WP_000876662.1#13	NZ_CP062412.1	GCF_022405975.1
WP_240100850.1#13|Staphylococcus_aureus	1359	+	+	19	-21864	-20506	2225795	2227153	WP_000481425.1#13	NZ_CP062412.1	GCF_022405975.1
WP_240100850.1#13|Staphylococcus_aureus	102	+	+	31	-20123	-20022	2227536	2227637	WP_001790696.1#13	NZ_CP062412.1	GCF_022405975.1
WP_240100850.1#13|Staphylococcus_aureus	3084	+	+	3	-20038	-16955	2227621	2230704	WP_000794618.1#13	NZ_CP062412.1	GCF_022405975.1
WP_240100850.1#13|Staphylococcus_aureus	2790	+	+	3	-16274	-13485	2231385	2234174	WP_000841432.1#13	NZ_CP062412.1	GCF_022405975.1
WP_240100850.1#13|Staphylococcus_aureus	867	+	+	16	-13305	-12439	2234354	2235220	WP_000721337.1#13	NZ_CP062412.1	GCF_022405975.1
WP_240100850.1#13|Staphylococcus_aureus	744	+	-	5	-12228	-11485	2235431	2236174	WP_000386367.1#13	NZ_CP062412.1	GCF_022405975.1
WP_240100850.1#13|Staphylococcus_aureus	357	+	+	5	-11161	-10805	2236498	2236854	WP_000998872.1#13	NZ_CP062412.1	GCF_022405975.1
WP_240100850.1#13|Staphylococcus_aureus	5268	+	+	3	-10500	-5233	2237159	2242426	WP_051158661.1#13	NZ_CP062412.1	GCF_022405975.1
WP_240100850.1#13|Staphylococcus_aureus	1194	+	+	21	-4849	-3656	2242810	2244003	WP_000966101.1#13	NZ_CP062412.1	GCF_022405975.1
WP_240100850.1#13|Staphylococcus_aureus	234	+	+	12	-3675	-3442	2243984	2244217	WP_010956661.1#13	NZ_CP062412.1	GCF_022405975.1
WP_240100850.1#13|Staphylococcus_aureus	309	+	-	7	-3335	-3027	2244324	2244632	WP_000217723.1#13	NZ_CP062412.1	GCF_022405975.1
WP_240100850.1#13|Staphylococcus_aureus	267	+	-	6	-2883	-2617	2244776	2245042	WP_000678764.1#13	NZ_CP062412.1	GCF_022405975.1
WP_240100850.1#13|Staphylococcus_aureus	1809	+	-	8	-2333	-525	2245326	2247134	WP_001792493.1#13	NZ_CP062412.1	GCF_022405975.1
WP_240100850.1#13|Staphylococcus_aureus	393	+	+	4	-393	-1	2247266	2247658	WP_000755946.1#13	NZ_CP062412.1	GCF_022405975.1
WP_240100850.1#13|Staphylococcus_aureus	2862	+	+	40	1	2862	2247660	2250521	WP_240100850.1#13	NZ_CP062412.1	GCF_022405975.1
WP_240100850.1#13|Staphylococcus_aureus	777	+	+	1	3165	3941	2250824	2251600	WP_001549768.1#13	NZ_CP062412.1	GCF_022405975.1
WP_240100850.1#13|Staphylococcus_aureus	795	+	+	1	4053	4847	2251712	2252506	WP_000972290.1#13	NZ_CP062412.1	GCF_022405975.1
WP_240100850.1#13|Staphylococcus_aureus	774	+	+	1	4961	5734	2252620	2253393	WP_000581906.1#13	NZ_CP062412.1	GCF_022405975.1
WP_240100850.1#13|Staphylococcus_aureus	795	+	+	1	5978	6772	2253637	2254431	WP_000581871.1#13	NZ_CP062412.1	GCF_022405975.1
WP_240100850.1#13|Staphylococcus_aureus	1326	+	+	18	6759	8084	2254418	2255743	WP_001044255.1#13	NZ_CP062412.1	GCF_022405975.1
WP_240100850.1#13|Staphylococcus_aureus	327	+	+	13	8084	8410	2255743	2256069	WP_000495498.1#13	NZ_CP062412.1	GCF_022405975.1
WP_240100850.1#13|Staphylococcus_aureus	288	+	+	15	8413	8700	2256072	2256359	WP_000521959.1#13	NZ_CP062412.1	GCF_022405975.1
WP_240100850.1#13|Staphylococcus_aureus	108	+	+	42	9017	9124	2256676	2256783	pseudogene_13.15*#13	NZ_CP062412.1	GCF_022405975.1
WP_240100850.1#13|Staphylococcus_aureus	795	+	+	1	9236	10030	2256895	2257689	WP_000581890.1#13	NZ_CP062412.1	GCF_022405975.1
WP_240100850.1#13|Staphylococcus_aureus	123	+	-	11	10034	10156	2257693	2257815	WP_001790144.1#13	NZ_CP062412.1	GCF_022405975.1
WP_240100850.1#13|Staphylococcus_aureus	192	+	+	10	10591	10782	2258250	2258441	WP_001224379.1#13	NZ_CP062412.1	GCF_022405975.1
WP_240100850.1#13|Staphylococcus_aureus	186	+	-	17	10921	11106	2258580	2258765	WP_020978354.1#13	NZ_CP062412.1	GCF_022405975.1
WP_240100850.1#13|Staphylococcus_aureus	282	+	-	14	11042	11323	2258701	2258982	WP_000220938.1#13	NZ_CP062412.1	GCF_022405975.1
WP_240100850.1#13|Staphylococcus_aureus	696	+	+	9	11612	12307	2259271	2259966	WP_000217459.1#13	NZ_CP062412.1	GCF_022405975.1
WP_240100850.1#13|Staphylococcus_aureus	423	+	+	2	12558	12980	2260217	2260639	WP_001034726.1#13	NZ_CP062412.1	GCF_022405975.1
WP_111079731.1#14|Staphylococcus_aureus	681	-	+	22	-17921	-17241	28183	28863	WP_000990133.1#14	NZ_PZXG01000006.1	GCF_003240105.1
WP_111079731.1#14|Staphylococcus_aureus	1554	-	+	20	-17217	-15664	26606	28159	WP_000876634.1#14	NZ_PZXG01000006.1	GCF_003240105.1
WP_111079731.1#14|Staphylococcus_aureus	1359	-	+	19	-15547	-14189	25131	26489	WP_000481425.1#14	NZ_PZXG01000006.1	GCF_003240105.1
WP_111079731.1#14|Staphylococcus_aureus	103	-	+	42	-13806	-13704	24646	24748	pseudogene_14.7*#14	NZ_PZXG01000006.1	GCF_003240105.1
WP_111079731.1#14|Staphylococcus_aureus	2922	-	+	3	-13720	-10799	21741	24662	WP_084990252.1#14	NZ_PZXG01000006.1	GCF_003240105.1
WP_111079731.1#14|Staphylococcus_aureus	867	-	+	16	-10619	-9753	20695	21561	WP_000721337.1#14	NZ_PZXG01000006.1	GCF_003240105.1
WP_111079731.1#14|Staphylococcus_aureus	744	-	-	5	-9541	-8798	19740	20483	WP_111079732.1#14	NZ_PZXG01000006.1	GCF_003240105.1
WP_111079731.1#14|Staphylococcus_aureus	357	-	+	5	-8474	-8118	19060	19416	WP_000998872.1#14	NZ_PZXG01000006.1	GCF_003240105.1
WP_111079731.1#14|Staphylococcus_aureus	2581	-	+	42	-7813	-5233	16175	18755	pseudogene_14.25*#14	NZ_PZXG01000006.1	GCF_003240105.1
WP_111079731.1#14|Staphylococcus_aureus	1194	-	+	21	-4850	-3657	14599	15792	WP_000966095.1#14	NZ_PZXG01000006.1	GCF_003240105.1
WP_111079731.1#14|Staphylococcus_aureus	204	-	+	12	-3646	-3443	14385	14588	WP_072398205.1#14	NZ_PZXG01000006.1	GCF_003240105.1
WP_111079731.1#14|Staphylococcus_aureus	309	-	-	7	-3335	-3027	13969	14277	WP_000217714.1#14	NZ_PZXG01000006.1	GCF_003240105.1
WP_111079731.1#14|Staphylococcus_aureus	267	-	-	6	-2883	-2617	13559	13825	WP_000678764.1#14	NZ_PZXG01000006.1	GCF_003240105.1
WP_111079731.1#14|Staphylococcus_aureus	1809	-	-	8	-2333	-525	11467	13275	WP_075583758.1#14	NZ_PZXG01000006.1	GCF_003240105.1
WP_111079731.1#14|Staphylococcus_aureus	393	-	+	4	-393	-1	10943	11335	WP_000755950.1#14	NZ_PZXG01000006.1	GCF_003240105.1
WP_111079731.1#14|Staphylococcus_aureus	2862	-	+	40	1	2862	8080	10941	WP_111079731.1#14	NZ_PZXG01000006.1	GCF_003240105.1
WP_111079731.1#14|Staphylococcus_aureus	750	-	+	1	3168	3917	7025	7774	WP_078064693.1#14	NZ_PZXG01000006.1	GCF_003240105.1
WP_111079731.1#14|Staphylococcus_aureus	786	-	+	1	4028	4813	6129	6914	WP_000972273.1#14	NZ_PZXG01000006.1	GCF_003240105.1
WP_111079731.1#14|Staphylococcus_aureus	774	-	+	1	5071	5844	5098	5871	WP_000581879.1#14	NZ_PZXG01000006.1	GCF_003240105.1
WP_111079731.1#14|Staphylococcus_aureus	1275	-	+	18	5841	7115	3827	5101	WP_111079730.1#14	NZ_PZXG01000006.1	GCF_003240105.1
WP_111079731.1#14|Staphylococcus_aureus	327	-	+	13	7115	7441	3501	3827	WP_000495498.1#14	NZ_PZXG01000006.1	GCF_003240105.1
WP_111079731.1#14|Staphylococcus_aureus	288	-	+	15	7444	7731	3211	3498	WP_000521958.1#14	NZ_PZXG01000006.1	GCF_003240105.1
WP_111079731.1#14|Staphylococcus_aureus	108	-	+	42	8048	8155	2787	2894	pseudogene_14.8*#14	NZ_PZXG01000006.1	GCF_003240105.1
WP_111079731.1#14|Staphylococcus_aureus	795	-	+	1	8267	9061	1881	2675	WP_000581892.1#14	NZ_PZXG01000006.1	GCF_003240105.1
WP_111079731.1#14|Staphylococcus_aureus	123	-	-	11	9065	9187	1755	1877	WP_001790144.1#14	NZ_PZXG01000006.1	GCF_003240105.1
WP_111079731.1#14|Staphylococcus_aureus	192	-	+	10	9622	9813	1129	1320	WP_001224379.1#14	NZ_PZXG01000006.1	GCF_003240105.1
WP_111079731.1#14|Staphylococcus_aureus	69	-	-	42	9952	10020	922	990	pseudogene_14.3*#14	NZ_PZXG01000006.1	GCF_003240105.1
WP_111079731.1#14|Staphylococcus_aureus	829	-	+	32	10113	10941	1	829	WP_107378088.1#14	NZ_PZXG01000006.1	GCF_003240105.1
WP_315977837.1#15|Staphylococcus_aureus	693	+	+	25	-18874	-18182	711400	712092	WP_000289136.1#15	NZ_JAWDDJ010000031.1	GCF_032464105.1
WP_315977837.1#15|Staphylococcus_aureus	765	+	+	26	-18017	-17253	712257	713021	WP_000073995.1#15	NZ_JAWDDJ010000031.1	GCF_032464105.1
WP_315977837.1#15|Staphylococcus_aureus	681	+	+	22	-17098	-16418	713176	713856	WP_000990135.1#15	NZ_JAWDDJ010000031.1	GCF_032464105.1
WP_315977837.1#15|Staphylococcus_aureus	1554	+	+	20	-16393	-14840	713881	715434	WP_000876657.1#15	NZ_JAWDDJ010000031.1	GCF_032464105.1
WP_315977837.1#15|Staphylococcus_aureus	1359	+	+	19	-14723	-13365	715551	716909	WP_070003365.1#15	NZ_JAWDDJ010000031.1	GCF_032464105.1
WP_315977837.1#15|Staphylococcus_aureus	103	+	+	42	-12982	-12880	717292	717394	pseudogene_15.8*#15	NZ_JAWDDJ010000031.1	GCF_032464105.1
WP_315977837.1#15|Staphylococcus_aureus	3174	+	+	3	-12896	-9723	717378	720551	WP_050960593.1#15	NZ_JAWDDJ010000031.1	GCF_032464105.1
WP_315977837.1#15|Staphylococcus_aureus	2985	+	+	3	-9040	-6056	721234	724218	WP_050960592.1#15	NZ_JAWDDJ010000031.1	GCF_032464105.1
WP_315977837.1#15|Staphylococcus_aureus	867	+	+	16	-5876	-5010	724398	725264	WP_000721337.1#15	NZ_JAWDDJ010000031.1	GCF_032464105.1
WP_315977837.1#15|Staphylococcus_aureus	1194	+	+	21	-4833	-3640	725441	726634	WP_000966091.1#15	NZ_JAWDDJ010000031.1	GCF_032464105.1
WP_315977837.1#15|Staphylococcus_aureus	204	+	+	12	-3629	-3426	726645	726848	WP_072361956.1#15	NZ_JAWDDJ010000031.1	GCF_032464105.1
WP_315977837.1#15|Staphylococcus_aureus	309	+	-	7	-3320	-3012	726954	727262	WP_001804023.1#15	NZ_JAWDDJ010000031.1	GCF_032464105.1
WP_315977837.1#15|Staphylococcus_aureus	267	+	-	6	-2868	-2602	727406	727672	WP_000678764.1#15	NZ_JAWDDJ010000031.1	GCF_032464105.1
WP_315977837.1#15|Staphylococcus_aureus	1809	+	-	8	-2318	-510	727956	729764	WP_078103770.1#15	NZ_JAWDDJ010000031.1	GCF_032464105.1
WP_315977837.1#15|Staphylococcus_aureus	393	+	+	4	-393	-1	729881	730273	WP_000755951.1#15	NZ_JAWDDJ010000031.1	GCF_032464105.1
WP_315977837.1#15|Staphylococcus_aureus	2862	+	+	40	1	2862	730275	733136	WP_315977837.1#15	NZ_JAWDDJ010000031.1	GCF_032464105.1
WP_315977837.1#15|Staphylococcus_aureus	758	+	+	42	3171	3928	733445	734202	pseudogene_15.12*#15	NZ_JAWDDJ010000031.1	GCF_032464105.1
WP_315977837.1#15|Staphylococcus_aureus	783	+	+	1	4172	4954	734446	735228	WP_025174664.1#15	NZ_JAWDDJ010000031.1	GCF_032464105.1
WP_315977837.1#15|Staphylococcus_aureus	1356	+	+	18	4954	6309	735228	736583	WP_000239216.1#15	NZ_JAWDDJ010000031.1	GCF_032464105.1
WP_315977837.1#15|Staphylococcus_aureus	327	+	+	13	6309	6635	736583	736909	WP_000493748.1#15	NZ_JAWDDJ010000031.1	GCF_032464105.1
WP_315977837.1#15|Staphylococcus_aureus	294	+	+	15	6638	6931	736912	737205	WP_000270266.1#15	NZ_JAWDDJ010000031.1	GCF_032464105.1
WP_315977837.1#15|Staphylococcus_aureus	192	+	+	10	7285	7476	737559	737750	WP_001224379.1#15	NZ_JAWDDJ010000031.1	GCF_032464105.1
WP_315977837.1#15|Staphylococcus_aureus	282	+	-	14	7736	8017	738010	738291	WP_000220932.1#15	NZ_JAWDDJ010000031.1	GCF_032464105.1
WP_315977837.1#15|Staphylococcus_aureus	696	+	+	9	8317	9012	738591	739286	WP_000217472.1#15	NZ_JAWDDJ010000031.1	GCF_032464105.1
WP_315977837.1#15|Staphylococcus_aureus	423	+	+	2	9263	9685	739537	739959	WP_000162188.1#15	NZ_JAWDDJ010000031.1	GCF_032464105.1
WP_315977837.1#15|Staphylococcus_aureus	372	+	+	2	9963	10334	740237	740608	WP_315977838.1#15	NZ_JAWDDJ010000031.1	GCF_032464105.1
WP_315977837.1#15|Staphylococcus_aureus	420	+	+	2	10372	10791	740646	741065	WP_315977839.1#15	NZ_JAWDDJ010000031.1	GCF_032464105.1
WP_315977837.1#15|Staphylococcus_aureus	426	+	+	2	10809	11234	741083	741508	WP_046597282.1#15	NZ_JAWDDJ010000031.1	GCF_032464105.1
WP_315977837.1#15|Staphylococcus_aureus	168	+	+	0	11254	11421	741528	741695	WP_001804012.1#15	NZ_JAWDDJ010000031.1	GCF_032464105.1
WP_315977837.1#15|Staphylococcus_aureus	414	+	+	2	11486	11899	741760	742173	WP_000038223.1#15	NZ_JAWDDJ010000031.1	GCF_032464105.1
WP_315977837.1#15|Staphylococcus_aureus	423	+	+	23	12356	12778	742630	743052	WP_001146762.1#15	NZ_JAWDDJ010000031.1	GCF_032464105.1
WP_057520970.1#16|Staphylococcus_aureus	480	-	+	3	-5712	-5233	15394	15873	WP_001670185.1#16	NZ_CGGA01000022.1	GCF_001349495.1
WP_057520970.1#16|Staphylococcus_aureus	1194	-	+	21	-4850	-3657	13818	15011	WP_000966095.1#16	NZ_CGGA01000022.1	GCF_001349495.1
WP_057520970.1#16|Staphylococcus_aureus	204	-	+	12	-3646	-3443	13604	13807	WP_072398205.1#16	NZ_CGGA01000022.1	GCF_001349495.1
WP_057520970.1#16|Staphylococcus_aureus	309	-	-	7	-3335	-3027	13188	13496	WP_000217714.1#16	NZ_CGGA01000022.1	GCF_001349495.1
WP_057520970.1#16|Staphylococcus_aureus	267	-	-	6	-2883	-2617	12778	13044	WP_000678764.1#16	NZ_CGGA01000022.1	GCF_001349495.1
WP_057520970.1#16|Staphylococcus_aureus	1809	-	-	8	-2333	-525	10686	12494	WP_075583758.1#16	NZ_CGGA01000022.1	GCF_001349495.1
WP_057520970.1#16|Staphylococcus_aureus	393	-	+	4	-393	-1	10162	10554	WP_000755950.1#16	NZ_CGGA01000022.1	GCF_001349495.1
WP_057520970.1#16|Staphylococcus_aureus	2862	-	+	40	1	2862	7299	10160	WP_057520970.1#16	NZ_CGGA01000022.1	GCF_001349495.1
WP_057520970.1#16|Staphylococcus_aureus	750	-	+	1	3168	3917	6244	6993	WP_078064693.1#16	NZ_CGGA01000022.1	GCF_001349495.1
WP_057520970.1#16|Staphylococcus_aureus	786	-	+	1	4028	4813	5348	6133	WP_000972273.1#16	NZ_CGGA01000022.1	GCF_001349495.1
WP_057520970.1#16|Staphylococcus_aureus	774	-	+	1	5071	5844	4317	5090	WP_000581879.1#16	NZ_CGGA01000022.1	GCF_001349495.1
WP_057520970.1#16|Staphylococcus_aureus	1275	-	+	18	5841	7115	3046	4320	WP_000978018.1#16	NZ_CGGA01000022.1	GCF_001349495.1
WP_057520970.1#16|Staphylococcus_aureus	327	-	+	13	7115	7441	2720	3046	WP_000495498.1#16	NZ_CGGA01000022.1	GCF_001349495.1
WP_057520970.1#16|Staphylococcus_aureus	288	-	+	15	7444	7731	2430	2717	WP_000521958.1#16	NZ_CGGA01000022.1	GCF_001349495.1
WP_057520970.1#16|Staphylococcus_aureus	108	-	+	42	8048	8155	2006	2113	pseudogene_16.9*#16	NZ_CGGA01000022.1	GCF_001349495.1
WP_057520970.1#16|Staphylococcus_aureus	795	-	+	1	8267	9061	1100	1894	WP_000581892.1#16	NZ_CGGA01000022.1	GCF_001349495.1
WP_057520970.1#16|Staphylococcus_aureus	123	-	-	11	9065	9187	974	1096	WP_001790144.1#16	NZ_CGGA01000022.1	GCF_001349495.1
WP_057520970.1#16|Staphylococcus_aureus	192	-	+	10	9622	9813	348	539	WP_001224379.1#16	NZ_CGGA01000022.1	GCF_001349495.1
WP_057520970.1#16|Staphylococcus_aureus	69	-	-	42	9952	10020	141	209	pseudogene_16.0*#16	NZ_CGGA01000022.1	GCF_001349495.1
WP_250164334.1#17|Staphylococcus_aureus	1823	-	+	42	-19830	-18008	2567631	2569453	pseudogene_17.5*#17	NZ_CP097571.1	GCF_023571465.1
WP_250164334.1#17|Staphylococcus_aureus	417	-	+	27	-17869	-17453	2567076	2567492	WP_001117056.1#17	NZ_CP097571.1	GCF_023571465.1
WP_250164334.1#17|Staphylococcus_aureus	693	-	+	25	-17222	-16530	2566153	2566845	WP_000289133.1#17	NZ_CP097571.1	GCF_023571465.1
WP_250164334.1#17|Staphylococcus_aureus	765	-	+	26	-16365	-15601	2565224	2565988	WP_000074003.1#17	NZ_CP097571.1	GCF_023571465.1
WP_250164334.1#17|Staphylococcus_aureus	681	-	+	22	-15447	-14767	2564390	2565070	WP_000990135.1#17	NZ_CP097571.1	GCF_023571465.1
WP_250164334.1#17|Staphylococcus_aureus	1554	-	+	20	-14743	-13190	2562813	2564366	WP_000876651.1#17	NZ_CP097571.1	GCF_023571465.1
WP_250164334.1#17|Staphylococcus_aureus	1359	-	+	19	-13073	-11715	2561338	2562696	WP_000481405.1#17	NZ_CP097571.1	GCF_023571465.1
WP_250164334.1#17|Staphylococcus_aureus	103	-	+	42	-11332	-11230	2560853	2560955	pseudogene_17.28*#17	NZ_CP097571.1	GCF_023571465.1
WP_250164334.1#17|Staphylococcus_aureus	3108	-	+	3	-11246	-8139	2557762	2560869	WP_250164335.1#17	NZ_CP097571.1	GCF_023571465.1
WP_250164334.1#17|Staphylococcus_aureus	2967	-	+	3	-7458	-4492	2554115	2557081	WP_000841385.1#17	NZ_CP097571.1	GCF_023571465.1
WP_250164334.1#17|Staphylococcus_aureus	867	-	+	16	-4312	-3446	2553069	2553935	WP_000721337.1#17	NZ_CP097571.1	GCF_023571465.1
WP_250164334.1#17|Staphylococcus_aureus	309	-	-	7	-3321	-3013	2552636	2552944	WP_000217719.1#17	NZ_CP097571.1	GCF_023571465.1
WP_250164334.1#17|Staphylococcus_aureus	267	-	-	6	-2869	-2603	2552226	2552492	WP_000678769.1#17	NZ_CP097571.1	GCF_023571465.1
WP_250164334.1#17|Staphylococcus_aureus	1810	-	-	42	-2319	-510	2550133	2551942	pseudogene_17.10*#17	NZ_CP097571.1	GCF_023571465.1
WP_250164334.1#17|Staphylococcus_aureus	393	-	+	4	-393	-1	2549624	2550016	WP_000755954.1#17	NZ_CP097571.1	GCF_023571465.1
WP_250164334.1#17|Staphylococcus_aureus	2862	-	+	40	1	2862	2546761	2549622	WP_250164334.1#17	NZ_CP097571.1	GCF_023571465.1
WP_250164334.1#17|Staphylococcus_aureus	777	-	+	1	3166	3942	2545681	2546457	WP_269446558.1#17	NZ_CP097571.1	GCF_023571465.1
WP_250164334.1#17|Staphylococcus_aureus	774	-	+	1	4054	4827	2544796	2545569	WP_000581901.1#17	NZ_CP097571.1	GCF_023571465.1
WP_250164334.1#17|Staphylococcus_aureus	786	-	+	1	4939	5724	2543899	2544684	WP_250164333.1#17	NZ_CP097571.1	GCF_023571465.1
WP_250164334.1#17|Staphylococcus_aureus	123	-	-	11	5738	5860	2543763	2543885	WP_078064636.1#17	NZ_CP097571.1	GCF_023571465.1
WP_250164334.1#17|Staphylococcus_aureus	192	-	+	10	6295	6486	2543137	2543328	WP_001224379.1#17	NZ_CP097571.1	GCF_023571465.1
WP_250164334.1#17|Staphylococcus_aureus	184	-	-	42	6625	6808	2542815	2542998	pseudogene_17.22*#17	NZ_CP097571.1	GCF_023571465.1
WP_250164334.1#17|Staphylococcus_aureus	282	-	-	14	6744	7025	2542598	2542879	WP_000220932.1#17	NZ_CP097571.1	GCF_023571465.1
WP_250164334.1#17|Staphylococcus_aureus	696	-	+	9	7325	8020	2541603	2542298	WP_000217473.1#17	NZ_CP097571.1	GCF_023571465.1
WP_250164334.1#17|Staphylococcus_aureus	417	-	+	2	8433	8849	2540774	2541190	WP_001124997.1#17	NZ_CP097571.1	GCF_023571465.1
WP_250164334.1#17|Staphylococcus_aureus	315	-	-	34	8988	9302	2540321	2540635	WP_000505992.1#17	NZ_CP097571.1	GCF_023571465.1
WP_250164334.1#17|Staphylococcus_aureus	1212	-	-	35	9308	10519	2539104	2540315	WP_000375616.1#17	NZ_CP097571.1	GCF_023571465.1
WP_250164334.1#17|Staphylococcus_aureus	387	-	+	2	10587	10973	2538650	2539036	WP_044122937.1#17	NZ_CP097571.1	GCF_023571465.1
WP_250164334.1#17|Staphylococcus_aureus	411	-	+	42	11445	11855	2537768	2538178	pseudogene_17.21*#17	NZ_CP097571.1	GCF_023571465.1
WP_250164334.1#17|Staphylococcus_aureus	420	-	+	2	11883	12302	2537321	2537740	WP_000037439.1#17	NZ_CP097571.1	GCF_023571465.1
WP_250164334.1#17|Staphylococcus_aureus	429	-	+	2	12320	12748	2536875	2537303	WP_250164332.1#17	NZ_CP097571.1	GCF_023571465.1
WP_069308585.1#18|Staphylococcus_aureus	681	+	+	22	-18046	-17366	102448	103128	WP_000990133.1#18	NZ_MDWD01000008.1	GCF_001720565.1
WP_069308585.1#18|Staphylococcus_aureus	1554	+	+	20	-17342	-15789	103152	104705	WP_000876634.1#18	NZ_MDWD01000008.1	GCF_001720565.1
WP_069308585.1#18|Staphylococcus_aureus	1359	+	+	19	-15672	-14314	104822	106180	WP_000481425.1#18	NZ_MDWD01000008.1	GCF_001720565.1
WP_069308585.1#18|Staphylococcus_aureus	103	+	+	42	-13931	-13829	106563	106665	pseudogene_18.24*#18	NZ_MDWD01000008.1	GCF_001720565.1
WP_069308585.1#18|Staphylococcus_aureus	3048	+	+	3	-13845	-10798	106649	109696	WP_000794647.1#18	NZ_MDWD01000008.1	GCF_001720565.1
WP_069308585.1#18|Staphylococcus_aureus	867	+	+	16	-10618	-9752	109876	110742	WP_000721337.1#18	NZ_MDWD01000008.1	GCF_001720565.1
WP_069308585.1#18|Staphylococcus_aureus	744	+	-	5	-9540	-8797	110954	111697	WP_000386364.1#18	NZ_MDWD01000008.1	GCF_001720565.1
WP_069308585.1#18|Staphylococcus_aureus	357	+	+	5	-8473	-8117	112021	112377	WP_053038782.1#18	NZ_MDWD01000008.1	GCF_001720565.1
WP_069308585.1#18|Staphylococcus_aureus	2580	+	+	3	-7812	-5233	112682	115261	WP_024928072.1#18	NZ_MDWD01000008.1	GCF_001720565.1
WP_069308585.1#18|Staphylococcus_aureus	1194	+	+	21	-4850	-3657	115644	116837	WP_000966095.1#18	NZ_MDWD01000008.1	GCF_001720565.1
WP_069308585.1#18|Staphylococcus_aureus	204	+	+	12	-3646	-3443	116848	117051	WP_072398205.1#18	NZ_MDWD01000008.1	GCF_001720565.1
WP_069308585.1#18|Staphylococcus_aureus	309	+	-	7	-3335	-3027	117159	117467	WP_000217714.1#18	NZ_MDWD01000008.1	GCF_001720565.1
WP_069308585.1#18|Staphylococcus_aureus	267	+	-	6	-2883	-2617	117611	117877	WP_000678764.1#18	NZ_MDWD01000008.1	GCF_001720565.1
WP_069308585.1#18|Staphylococcus_aureus	1809	+	-	8	-2333	-525	118161	119969	WP_075583758.1#18	NZ_MDWD01000008.1	GCF_001720565.1
WP_069308585.1#18|Staphylococcus_aureus	393	+	+	4	-393	-1	120101	120493	WP_000755950.1#18	NZ_MDWD01000008.1	GCF_001720565.1
WP_069308585.1#18|Staphylococcus_aureus	2862	+	+	40	1	2862	120495	123356	WP_069308585.1#18	NZ_MDWD01000008.1	GCF_001720565.1
WP_069308585.1#18|Staphylococcus_aureus	750	+	+	1	3168	3917	123662	124411	WP_078064693.1#18	NZ_MDWD01000008.1	GCF_001720565.1
WP_069308585.1#18|Staphylococcus_aureus	786	+	+	1	4028	4813	124522	125307	WP_000972273.1#18	NZ_MDWD01000008.1	GCF_001720565.1
WP_069308585.1#18|Staphylococcus_aureus	774	+	+	1	5071	5844	125565	126338	WP_000581879.1#18	NZ_MDWD01000008.1	GCF_001720565.1
WP_069308585.1#18|Staphylococcus_aureus	1275	+	+	18	5841	7115	126335	127609	WP_000978018.1#18	NZ_MDWD01000008.1	GCF_001720565.1
WP_069308585.1#18|Staphylococcus_aureus	327	+	+	13	7115	7441	127609	127935	WP_000495498.1#18	NZ_MDWD01000008.1	GCF_001720565.1
WP_069308585.1#18|Staphylococcus_aureus	288	+	+	15	7444	7731	127938	128225	WP_069308586.1#18	NZ_MDWD01000008.1	GCF_001720565.1
WP_069308585.1#18|Staphylococcus_aureus	108	+	+	42	8048	8155	128542	128649	pseudogene_18.15*#18	NZ_MDWD01000008.1	GCF_001720565.1
WP_069308585.1#18|Staphylococcus_aureus	795	+	+	1	8267	9061	128761	129555	WP_050960464.1#18	NZ_MDWD01000008.1	GCF_001720565.1
WP_069308585.1#18|Staphylococcus_aureus	123	+	-	11	9065	9187	129559	129681	WP_001790144.1#18	NZ_MDWD01000008.1	GCF_001720565.1
WP_069308585.1#18|Staphylococcus_aureus	192	+	+	10	9622	9813	130116	130307	WP_001224379.1#18	NZ_MDWD01000008.1	GCF_001720565.1
WP_069308585.1#18|Staphylococcus_aureus	69	+	-	42	9952	10020	130446	130514	pseudogene_18.17*#18	NZ_MDWD01000008.1	GCF_001720565.1
WP_111053296.1#19|Staphylococcus_aureus	666	-	+	42	-5898	-5233	9028	9693	pseudogene_19.5*#19	NZ_PZUT01000029.1	GCF_003238165.1
WP_111053296.1#19|Staphylococcus_aureus	1194	-	+	21	-4850	-3657	7452	8645	WP_000966095.1#19	NZ_PZUT01000029.1	GCF_003238165.1
WP_111053296.1#19|Staphylococcus_aureus	204	-	+	12	-3646	-3443	7238	7441	WP_072398205.1#19	NZ_PZUT01000029.1	GCF_003238165.1
WP_111053296.1#19|Staphylococcus_aureus	309	-	-	7	-3335	-3027	6822	7130	WP_000217714.1#19	NZ_PZUT01000029.1	GCF_003238165.1
WP_111053296.1#19|Staphylococcus_aureus	267	-	-	6	-2883	-2617	6412	6678	WP_000678764.1#19	NZ_PZUT01000029.1	GCF_003238165.1
WP_111053296.1#19|Staphylococcus_aureus	1809	-	-	8	-2333	-525	4320	6128	WP_075583758.1#19	NZ_PZUT01000029.1	GCF_003238165.1
WP_111053296.1#19|Staphylococcus_aureus	393	-	+	4	-393	-1	3796	4188	WP_000755950.1#19	NZ_PZUT01000029.1	GCF_003238165.1
WP_111053296.1#19|Staphylococcus_aureus	2862	-	+	40	1	2862	933	3794	WP_111053296.1#19	NZ_PZUT01000029.1	GCF_003238165.1
WP_111053296.1#19|Staphylococcus_aureus	510	-	+	42	3165	3674	121	630	pseudogene_19.4*#19	NZ_PZUT01000029.1	GCF_003238165.1
WP_070001238.1#20|Staphylococcus_aureus	417	-	+	27	-15686	-15270	287559	287975	WP_001117054.1#20	NZ_FMPJ01000001.1	GCF_900098015.1
WP_070001238.1#20|Staphylococcus_aureus	693	-	+	25	-15039	-14347	286636	287328	WP_000289136.1#20	NZ_FMPJ01000001.1	GCF_900098015.1
WP_070001238.1#20|Staphylococcus_aureus	765	-	+	26	-14182	-13418	285707	286471	WP_000073995.1#20	NZ_FMPJ01000001.1	GCF_900098015.1
WP_070001238.1#20|Staphylococcus_aureus	681	-	+	22	-13263	-12583	284872	285552	WP_000990135.1#20	NZ_FMPJ01000001.1	GCF_900098015.1
WP_070001238.1#20|Staphylococcus_aureus	1554	-	+	20	-12558	-11005	283294	284847	WP_000876657.1#20	NZ_FMPJ01000001.1	GCF_900098015.1
WP_070001238.1#20|Staphylococcus_aureus	1359	-	+	19	-10888	-9530	281819	283177	WP_000481409.1#20	NZ_FMPJ01000001.1	GCF_900098015.1
WP_070001238.1#20|Staphylococcus_aureus	103	-	+	42	-9147	-9045	281334	281436	pseudogene_20.25*#20	NZ_FMPJ01000001.1	GCF_900098015.1
WP_070001238.1#20|Staphylococcus_aureus	3006	-	+	3	-9061	-6056	278345	281350	WP_070001240.1#20	NZ_FMPJ01000001.1	GCF_900098015.1
WP_070001238.1#20|Staphylococcus_aureus	867	-	+	16	-5876	-5010	277299	278165	WP_000721337.1#20	NZ_FMPJ01000001.1	GCF_900098015.1
WP_070001238.1#20|Staphylococcus_aureus	1194	-	+	21	-4833	-3640	275929	277122	WP_000966091.1#20	NZ_FMPJ01000001.1	GCF_900098015.1
WP_070001238.1#20|Staphylococcus_aureus	204	-	+	12	-3629	-3426	275715	275918	WP_072361956.1#20	NZ_FMPJ01000001.1	GCF_900098015.1
WP_070001238.1#20|Staphylococcus_aureus	309	-	-	7	-3320	-3012	275301	275609	WP_046597280.1#20	NZ_FMPJ01000001.1	GCF_900098015.1
WP_070001238.1#20|Staphylococcus_aureus	267	-	-	6	-2868	-2602	274891	275157	WP_000678764.1#20	NZ_FMPJ01000001.1	GCF_900098015.1
WP_070001238.1#20|Staphylococcus_aureus	1809	-	-	8	-2318	-510	272799	274607	WP_078370405.1#20	NZ_FMPJ01000001.1	GCF_900098015.1
WP_070001238.1#20|Staphylococcus_aureus	393	-	+	4	-393	-1	272290	272682	WP_000755951.1#20	NZ_FMPJ01000001.1	GCF_900098015.1
WP_070001238.1#20|Staphylococcus_aureus	2862	-	+	40	1	2862	269427	272288	WP_070001238.1#20	NZ_FMPJ01000001.1	GCF_900098015.1
WP_070001238.1#20|Staphylococcus_aureus	759	-	+	1	3171	3929	268360	269118	WP_000581921.1#20	NZ_FMPJ01000001.1	GCF_900098015.1
WP_070001238.1#20|Staphylococcus_aureus	783	-	+	1	4173	4955	267334	268116	WP_025174664.1#20	NZ_FMPJ01000001.1	GCF_900098015.1
WP_070001238.1#20|Staphylococcus_aureus	1356	-	+	18	4955	6310	265979	267334	WP_000239216.1#20	NZ_FMPJ01000001.1	GCF_900098015.1
WP_070001238.1#20|Staphylococcus_aureus	327	-	+	13	6310	6636	265653	265979	WP_000493748.1#20	NZ_FMPJ01000001.1	GCF_900098015.1
WP_070001238.1#20|Staphylococcus_aureus	294	-	+	15	6639	6932	265357	265650	WP_000270266.1#20	NZ_FMPJ01000001.1	GCF_900098015.1
WP_070001238.1#20|Staphylococcus_aureus	192	-	+	10	7286	7477	264812	265003	WP_001224379.1#20	NZ_FMPJ01000001.1	GCF_900098015.1
WP_070001238.1#20|Staphylococcus_aureus	282	-	-	14	7737	8018	264271	264552	WP_000220932.1#20	NZ_FMPJ01000001.1	GCF_900098015.1
WP_070001238.1#20|Staphylococcus_aureus	696	-	+	9	8318	9013	263276	263971	WP_000217472.1#20	NZ_FMPJ01000001.1	GCF_900098015.1
WP_070001238.1#20|Staphylococcus_aureus	423	-	+	2	9264	9686	262603	263025	WP_000162188.1#20	NZ_FMPJ01000001.1	GCF_900098015.1
WP_070001238.1#20|Staphylococcus_aureus	387	-	+	2	9964	10350	261939	262325	WP_070001237.1#20	NZ_FMPJ01000001.1	GCF_900098015.1
WP_070001238.1#20|Staphylococcus_aureus	423	-	+	23	10807	11229	261060	261482	WP_001146762.1#20	NZ_FMPJ01000001.1	GCF_900098015.1
WP_070001238.1#20|Staphylococcus_aureus	1539	-	-	24	11341	12879	259410	260948	WP_000202039.1#20	NZ_FMPJ01000001.1	GCF_900098015.1
WP_070001238.1#20|Staphylococcus_aureus	819	-	+	9	13114	13932	258357	259175	WP_000824934.1#20	NZ_FMPJ01000001.1	GCF_900098015.1
WP_070001238.1#20|Staphylococcus_aureus	366	-	+	33	14196	14561	257728	258093	WP_000910574.1#20	NZ_FMPJ01000001.1	GCF_900098015.1
WP_070001238.1#20|Staphylococcus_aureus	132	-	+	39	15025	15156	257133	257264	WP_261006404.1#20	NZ_FMPJ01000001.1	GCF_900098015.1
WP_061398391.1#21|Staphylococcus_aureus	681	-	+	22	-18047	-17367	20667	21347	WP_000990133.1#21	NZ_FGHI01000018.1	GCF_900019195.1
WP_061398391.1#21|Staphylococcus_aureus	1554	-	+	20	-17343	-15790	19090	20643	WP_000876634.1#21	NZ_FGHI01000018.1	GCF_900019195.1
WP_061398391.1#21|Staphylococcus_aureus	1359	-	+	19	-15673	-14315	17615	18973	WP_000481425.1#21	NZ_FGHI01000018.1	GCF_900019195.1
WP_061398391.1#21|Staphylococcus_aureus	103	-	+	42	-13932	-13830	17130	17232	pseudogene_21.30*#21	NZ_FGHI01000018.1	GCF_900019195.1
WP_061398391.1#21|Staphylococcus_aureus	3048	-	+	3	-13846	-10799	14099	17146	WP_000794647.1#21	NZ_FGHI01000018.1	GCF_900019195.1
WP_061398391.1#21|Staphylococcus_aureus	867	-	+	16	-10619	-9753	13053	13919	WP_000721337.1#21	NZ_FGHI01000018.1	GCF_900019195.1
WP_061398391.1#21|Staphylococcus_aureus	744	-	-	5	-9541	-8798	12098	12841	WP_000386364.1#21	NZ_FGHI01000018.1	GCF_900019195.1
WP_061398391.1#21|Staphylococcus_aureus	357	-	+	5	-8474	-8118	11418	11774	WP_000998872.1#21	NZ_FGHI01000018.1	GCF_900019195.1
WP_061398391.1#21|Staphylococcus_aureus	2581	-	+	42	-7813	-5233	8533	11113	pseudogene_21.20*#21	NZ_FGHI01000018.1	GCF_900019195.1
WP_061398391.1#21|Staphylococcus_aureus	1194	-	+	21	-4850	-3657	6957	8150	WP_000966095.1#21	NZ_FGHI01000018.1	GCF_900019195.1
WP_061398391.1#21|Staphylococcus_aureus	204	-	+	12	-3646	-3443	6743	6946	WP_072398205.1#21	NZ_FGHI01000018.1	GCF_900019195.1
WP_061398391.1#21|Staphylococcus_aureus	309	-	-	7	-3335	-3027	6327	6635	WP_000217714.1#21	NZ_FGHI01000018.1	GCF_900019195.1
WP_061398391.1#21|Staphylococcus_aureus	267	-	-	6	-2883	-2617	5917	6183	WP_000678764.1#21	NZ_FGHI01000018.1	GCF_900019195.1
WP_061398391.1#21|Staphylococcus_aureus	1809	-	-	8	-2333	-525	3825	5633	WP_075583758.1#21	NZ_FGHI01000018.1	GCF_900019195.1
WP_061398391.1#21|Staphylococcus_aureus	393	-	+	4	-393	-1	3301	3693	WP_000755950.1#21	NZ_FGHI01000018.1	GCF_900019195.1
WP_061398391.1#21|Staphylococcus_aureus	2862	-	+	40	1	2862	438	3299	WP_061398391.1#21	NZ_FGHI01000018.1	GCF_900019195.1
WP_252081601.1#23|Staphylococcus_aureus	634	-	+	3	-19636	-19003	2583695	2584328	WP_252081603.1#23	NZ_CP098671.1	GCF_023716165.1
WP_252081601.1#23|Staphylococcus_aureus	1394	-	+	42	-17989	-16596	2581288	2582681	pseudogene_23.21*#23	NZ_CP098671.1	GCF_023716165.1
WP_252081601.1#23|Staphylococcus_aureus	620	-	+	3	-15915	-15296	2579988	2580607	WP_252081602.1#23	NZ_CP098671.1	GCF_023716165.1
WP_252081601.1#23|Staphylococcus_aureus	1341	-	+	42	-14442	-13102	2577794	2579134	pseudogene_23.27*#23	NZ_CP098671.1	GCF_023716165.1
WP_252081601.1#23|Staphylococcus_aureus	867	-	+	16	-12922	-12056	2576748	2577614	WP_000721337.1#23	NZ_CP098671.1	GCF_023716165.1
WP_252081601.1#23|Staphylococcus_aureus	744	-	-	5	-11844	-11101	2575793	2576536	WP_000386367.1#23	NZ_CP098671.1	GCF_023716165.1
WP_252081601.1#23|Staphylococcus_aureus	357	-	+	5	-10777	-10421	2575113	2575469	WP_000998872.1#23	NZ_CP098671.1	GCF_023716165.1
WP_252081601.1#23|Staphylococcus_aureus	558	-	+	42	-10116	-9559	2574251	2574808	pseudogene_23.3*#23	NZ_CP098671.1	GCF_023716165.1
WP_252081601.1#23|Staphylococcus_aureus	748	-	+	3	-5980	-5233	2569925	2570672	WP_252078550.1#23	NZ_CP098671.1	GCF_023716165.1
WP_252081601.1#23|Staphylococcus_aureus	1194	-	+	21	-4850	-3657	2568349	2569542	WP_000966092.1#23	NZ_CP098671.1	GCF_023716165.1
WP_252081601.1#23|Staphylococcus_aureus	234	-	+	12	-3676	-3443	2568135	2568368	WP_010956661.1#23	NZ_CP098671.1	GCF_023716165.1
WP_252081601.1#23|Staphylococcus_aureus	309	-	-	7	-3335	-3027	2567719	2568027	WP_000217712.1#23	NZ_CP098671.1	GCF_023716165.1
WP_252081601.1#23|Staphylococcus_aureus	267	-	-	6	-2883	-2617	2567309	2567575	WP_000678764.1#23	NZ_CP098671.1	GCF_023716165.1
WP_252081601.1#23|Staphylococcus_aureus	1809	-	-	8	-2333	-525	2565217	2567025	WP_001793319.1#23	NZ_CP098671.1	GCF_023716165.1
WP_252081601.1#23|Staphylococcus_aureus	393	-	+	4	-393	-1	2564693	2565085	WP_000755946.1#23	NZ_CP098671.1	GCF_023716165.1
WP_252081601.1#23|Staphylococcus_aureus	2862	-	+	40	1	2862	2561830	2564691	WP_252081601.1#23	NZ_CP098671.1	GCF_023716165.1
WP_252081601.1#23|Staphylococcus_aureus	233	-	+	1	3165	3397	2561295	2561527	WP_286036532.1#23	NZ_CP098671.1	GCF_023716165.1
WP_252081601.1#23|Staphylococcus_aureus	420	-	+	1	3507	3926	2560766	2561185	WP_252078311.1#23	NZ_CP098671.1	GCF_023716165.1
WP_252081601.1#23|Staphylococcus_aureus	240	-	+	1	4038	4277	2560415	2560654	WP_252081599.1#23	NZ_CP098671.1	GCF_023716165.1
WP_252081601.1#23|Staphylococcus_aureus	67	-	+	1	4510	4576	2560116	2560182	WP_252078446.1#23	NZ_CP098671.1	GCF_023716165.1
WP_252081601.1#23|Staphylococcus_aureus	240	-	+	1	7296	7535	2557157	2557396	WP_252081598.1#23	NZ_CP098671.1	GCF_023716165.1
WP_252081601.1#23|Staphylococcus_aureus	75	-	+	1	7737	7811	2556881	2556955	WP_252078445.1#23	NZ_CP098671.1	GCF_023716165.1
WP_252081601.1#23|Staphylococcus_aureus	276	-	+	1	7836	8111	2556581	2556856	WP_252081597.1#23	NZ_CP098671.1	GCF_023716165.1
WP_252081601.1#23|Staphylococcus_aureus	123	-	-	11	8094	8216	2556476	2556598	WP_001790144.1#23	NZ_CP098671.1	GCF_023716165.1
WP_252081601.1#23|Staphylococcus_aureus	192	-	+	10	8651	8842	2555850	2556041	WP_001224379.1#23	NZ_CP098671.1	GCF_023716165.1
WP_252081601.1#23|Staphylococcus_aureus	186	-	-	17	8981	9166	2555526	2555711	WP_001791851.1#23	NZ_CP098671.1	GCF_023716165.1
WP_252081601.1#23|Staphylococcus_aureus	282	-	-	14	9102	9383	2555309	2555590	WP_000220938.1#23	NZ_CP098671.1	GCF_023716165.1
WP_252081601.1#23|Staphylococcus_aureus	696	-	+	9	9672	10367	2554325	2555020	WP_000217458.1#23	NZ_CP098671.1	GCF_023716165.1
WP_252081601.1#23|Staphylococcus_aureus	423	-	+	2	10618	11040	2553652	2554074	WP_001034772.1#23	NZ_CP098671.1	GCF_023716165.1
WP_252081601.1#23|Staphylococcus_aureus	284	-	+	2	11308	11591	2553101	2553384	WP_252078307.1#23	NZ_CP098671.1	GCF_023716165.1
WP_252081601.1#23|Staphylococcus_aureus	423	-	+	23	12616	13038	2551654	2552076	WP_001146762.1#23	NZ_CP098671.1	GCF_023716165.1
WP_064136636.1#24|Staphylococcus_aureus	996	+	+	3	-6227	-5232	1	996	WP_141767195.1#24	NZ_FQHG01000006.1	GCF_900125775.1
WP_064136636.1#24|Staphylococcus_aureus	1193	+	+	42	-4848	-3656	1380	2572	pseudogene_24.20*#24	NZ_FQHG01000006.1	GCF_900125775.1
WP_064136636.1#24|Staphylococcus_aureus	234	+	+	12	-3675	-3442	2553	2786	WP_010956661.1#24	NZ_FQHG01000006.1	GCF_900125775.1
WP_064136636.1#24|Staphylococcus_aureus	309	+	-	7	-3335	-3027	2893	3201	WP_000217723.1#24	NZ_FQHG01000006.1	GCF_900125775.1
WP_064136636.1#24|Staphylococcus_aureus	267	+	-	6	-2883	-2617	3345	3611	WP_000678764.1#24	NZ_FQHG01000006.1	GCF_900125775.1
WP_064136636.1#24|Staphylococcus_aureus	1809	+	-	8	-2333	-525	3895	5703	WP_001792493.1#24	NZ_FQHG01000006.1	GCF_900125775.1
WP_064136636.1#24|Staphylococcus_aureus	393	+	+	4	-393	-1	5835	6227	WP_000755946.1#24	NZ_FQHG01000006.1	GCF_900125775.1
WP_064136636.1#24|Staphylococcus_aureus	2862	+	+	40	1	2862	6229	9090	WP_064136636.1#24	NZ_FQHG01000006.1	GCF_900125775.1
WP_064136636.1#24|Staphylococcus_aureus	777	+	+	1	3165	3941	9393	10169	WP_001549768.1#24	NZ_FQHG01000006.1	GCF_900125775.1
WP_064136636.1#24|Staphylococcus_aureus	795	+	+	1	4053	4847	10281	11075	WP_000972290.1#24	NZ_FQHG01000006.1	GCF_900125775.1
WP_064136636.1#24|Staphylococcus_aureus	774	+	+	1	4961	5734	11189	11962	WP_000581906.1#24	NZ_FQHG01000006.1	GCF_900125775.1
WP_064136636.1#24|Staphylococcus_aureus	795	+	+	1	5978	6772	12206	13000	WP_000581871.1#24	NZ_FQHG01000006.1	GCF_900125775.1
WP_064136636.1#24|Staphylococcus_aureus	1326	+	+	18	6759	8084	12987	14312	WP_001044255.1#24	NZ_FQHG01000006.1	GCF_900125775.1
WP_064136636.1#24|Staphylococcus_aureus	327	+	+	13	8084	8410	14312	14638	WP_000495498.1#24	NZ_FQHG01000006.1	GCF_900125775.1
WP_064136636.1#24|Staphylococcus_aureus	288	+	+	15	8413	8700	14641	14928	WP_000521959.1#24	NZ_FQHG01000006.1	GCF_900125775.1
WP_064136636.1#24|Staphylococcus_aureus	108	+	+	42	9017	9124	15245	15352	pseudogene_24.18*#24	NZ_FQHG01000006.1	GCF_900125775.1
WP_064136636.1#24|Staphylococcus_aureus	795	+	+	1	9236	10030	15464	16258	WP_000581890.1#24	NZ_FQHG01000006.1	GCF_900125775.1
WP_064136636.1#24|Staphylococcus_aureus	123	+	-	11	10034	10156	16262	16384	WP_001790144.1#24	NZ_FQHG01000006.1	GCF_900125775.1
WP_064136636.1#24|Staphylococcus_aureus	192	+	+	10	10591	10782	16819	17010	WP_001224379.1#24	NZ_FQHG01000006.1	GCF_900125775.1
WP_064136636.1#24|Staphylococcus_aureus	186	+	-	17	10921	11106	17149	17334	WP_020978354.1#24	NZ_FQHG01000006.1	GCF_900125775.1
WP_064136636.1#24|Staphylococcus_aureus	282	+	-	14	11042	11323	17270	17551	WP_000220938.1#24	NZ_FQHG01000006.1	GCF_900125775.1
WP_064136636.1#24|Staphylococcus_aureus	696	+	+	9	11612	12307	17840	18535	WP_000217459.1#24	NZ_FQHG01000006.1	GCF_900125775.1
WP_064136636.1#24|Staphylococcus_aureus	423	+	+	2	12558	12980	18786	19208	WP_001034726.1#24	NZ_FQHG01000006.1	GCF_900125775.1
WP_072497459.1#25|Staphylococcus_aureus	1134	+	+	42	-6366	-5233	1	1134	pseudogene_25.20*#25	NZ_FQHY01000003.1	GCF_900125945.1
WP_072497459.1#25|Staphylococcus_aureus	1194	+	+	21	-4849	-3656	1518	2711	WP_000966101.1#25	NZ_FQHY01000003.1	GCF_900125945.1
WP_072497459.1#25|Staphylococcus_aureus	234	+	+	12	-3675	-3442	2692	2925	WP_010956661.1#25	NZ_FQHY01000003.1	GCF_900125945.1
WP_072497459.1#25|Staphylococcus_aureus	309	+	-	7	-3335	-3027	3032	3340	WP_000217723.1#25	NZ_FQHY01000003.1	GCF_900125945.1
WP_072497459.1#25|Staphylococcus_aureus	267	+	-	6	-2883	-2617	3484	3750	WP_000678764.1#25	NZ_FQHY01000003.1	GCF_900125945.1
WP_072497459.1#25|Staphylococcus_aureus	1809	+	-	8	-2333	-525	4034	5842	WP_001792493.1#25	NZ_FQHY01000003.1	GCF_900125945.1
WP_072497459.1#25|Staphylococcus_aureus	393	+	+	4	-393	-1	5974	6366	WP_000755946.1#25	NZ_FQHY01000003.1	GCF_900125945.1
WP_072497459.1#25|Staphylococcus_aureus	2862	+	+	40	1	2862	6368	9229	WP_072497459.1#25	NZ_FQHY01000003.1	GCF_900125945.1
WP_072497459.1#25|Staphylococcus_aureus	777	+	+	1	3165	3941	9532	10308	WP_001549768.1#25	NZ_FQHY01000003.1	GCF_900125945.1
WP_072497459.1#25|Staphylococcus_aureus	795	+	+	1	4053	4847	10420	11214	WP_000972290.1#25	NZ_FQHY01000003.1	GCF_900125945.1
WP_072497459.1#25|Staphylococcus_aureus	774	+	+	1	4961	5734	11328	12101	WP_000581906.1#25	NZ_FQHY01000003.1	GCF_900125945.1
WP_072497459.1#25|Staphylococcus_aureus	795	+	+	1	5978	6772	12345	13139	WP_000581871.1#25	NZ_FQHY01000003.1	GCF_900125945.1
WP_072497459.1#25|Staphylococcus_aureus	1326	+	+	18	6759	8084	13126	14451	WP_001044255.1#25	NZ_FQHY01000003.1	GCF_900125945.1
WP_072497459.1#25|Staphylococcus_aureus	327	+	+	13	8084	8410	14451	14777	WP_000495498.1#25	NZ_FQHY01000003.1	GCF_900125945.1
WP_072497459.1#25|Staphylococcus_aureus	288	+	+	15	8413	8700	14780	15067	WP_000521959.1#25	NZ_FQHY01000003.1	GCF_900125945.1
WP_072497459.1#25|Staphylococcus_aureus	108	+	+	42	9017	9124	15384	15491	pseudogene_25.29*#25	NZ_FQHY01000003.1	GCF_900125945.1
WP_072497459.1#25|Staphylococcus_aureus	795	+	+	1	9236	10030	15603	16397	WP_072497460.1#25	NZ_FQHY01000003.1	GCF_900125945.1
WP_072497459.1#25|Staphylococcus_aureus	123	+	-	11	10034	10156	16401	16523	WP_042852824.1#25	NZ_FQHY01000003.1	GCF_900125945.1
WP_072497459.1#25|Staphylococcus_aureus	192	+	+	10	10591	10782	16958	17149	WP_001224379.1#25	NZ_FQHY01000003.1	GCF_900125945.1
WP_072497459.1#25|Staphylococcus_aureus	186	+	-	17	10921	11106	17288	17473	WP_001791851.1#25	NZ_FQHY01000003.1	GCF_900125945.1
WP_072497459.1#25|Staphylococcus_aureus	282	+	-	14	11042	11323	17409	17690	WP_000220937.1#25	NZ_FQHY01000003.1	GCF_900125945.1
WP_072497459.1#25|Staphylococcus_aureus	696	+	+	9	11612	12307	17979	18674	WP_000217466.1#25	NZ_FQHY01000003.1	GCF_900125945.1
WP_072497459.1#25|Staphylococcus_aureus	399	+	+	2	12578	12976	18945	19343	WP_072497461.1#25	NZ_FQHY01000003.1	GCF_900125945.1
WP_064140177.1#26|Staphylococcus_aureus	1554	+	+	20	-21230	-19677	323010	324563	WP_000876662.1#26	NZ_FKWN01000002.1	GCF_900083075.1
WP_064140177.1#26|Staphylococcus_aureus	1359	+	+	19	-19560	-18202	324680	326038	WP_000481425.1#26	NZ_FKWN01000002.1	GCF_900083075.1
WP_064140177.1#26|Staphylococcus_aureus	102	+	+	31	-17819	-17718	326421	326522	WP_001790696.1#26	NZ_FKWN01000002.1	GCF_900083075.1
WP_064140177.1#26|Staphylococcus_aureus	3084	+	+	3	-17734	-14651	326506	329589	WP_000794618.1#26	NZ_FKWN01000002.1	GCF_900083075.1
WP_064140177.1#26|Staphylococcus_aureus	2790	+	+	3	-13970	-11181	330270	333059	WP_000841432.1#26	NZ_FKWN01000002.1	GCF_900083075.1
WP_064140177.1#26|Staphylococcus_aureus	867	+	+	16	-11001	-10135	333239	334105	WP_000721337.1#26	NZ_FKWN01000002.1	GCF_900083075.1
WP_064140177.1#26|Staphylococcus_aureus	744	+	-	5	-9924	-9181	334316	335059	WP_000386367.1#26	NZ_FKWN01000002.1	GCF_900083075.1
WP_064140177.1#26|Staphylococcus_aureus	357	+	+	5	-8857	-8501	335383	335739	WP_000998872.1#26	NZ_FKWN01000002.1	GCF_900083075.1
WP_064140177.1#26|Staphylococcus_aureus	2964	+	+	3	-8196	-5233	336044	339007	WP_001205108.1#26	NZ_FKWN01000002.1	GCF_900083075.1
WP_064140177.1#26|Staphylococcus_aureus	1194	+	+	21	-4849	-3656	339391	340584	WP_000966101.1#26	NZ_FKWN01000002.1	GCF_900083075.1
WP_064140177.1#26|Staphylococcus_aureus	234	+	+	12	-3675	-3442	340565	340798	WP_010956661.1#26	NZ_FKWN01000002.1	GCF_900083075.1
WP_064140177.1#26|Staphylococcus_aureus	309	+	-	7	-3335	-3027	340905	341213	WP_000217723.1#26	NZ_FKWN01000002.1	GCF_900083075.1
WP_064140177.1#26|Staphylococcus_aureus	267	+	-	6	-2883	-2617	341357	341623	WP_000678764.1#26	NZ_FKWN01000002.1	GCF_900083075.1
WP_064140177.1#26|Staphylococcus_aureus	1809	+	-	8	-2333	-525	341907	343715	WP_001792493.1#26	NZ_FKWN01000002.1	GCF_900083075.1
WP_064140177.1#26|Staphylococcus_aureus	393	+	+	4	-393	-1	343847	344239	WP_000755946.1#26	NZ_FKWN01000002.1	GCF_900083075.1
WP_064140177.1#26|Staphylococcus_aureus	2862	+	+	40	1	2862	344241	347102	WP_064140177.1#26	NZ_FKWN01000002.1	GCF_900083075.1
WP_064140177.1#26|Staphylococcus_aureus	774	+	+	1	3168	3941	347408	348181	WP_001792494.1#26	NZ_FKWN01000002.1	GCF_900083075.1
WP_064140177.1#26|Staphylococcus_aureus	795	+	+	1	4053	4847	348293	349087	WP_064140178.1#26	NZ_FKWN01000002.1	GCF_900083075.1
WP_064140177.1#26|Staphylococcus_aureus	525	+	+	1	5231	5755	349471	349995	WP_064136635.1#26	NZ_FKWN01000002.1	GCF_900083075.1
WP_064140177.1#26|Staphylococcus_aureus	795	+	+	1	5999	6793	350239	351033	WP_000581871.1#26	NZ_FKWN01000002.1	GCF_900083075.1
WP_064140177.1#26|Staphylococcus_aureus	1326	+	+	18	6780	8105	351020	352345	WP_001044255.1#26	NZ_FKWN01000002.1	GCF_900083075.1
WP_064140177.1#26|Staphylococcus_aureus	327	+	+	13	8105	8431	352345	352671	WP_000495498.1#26	NZ_FKWN01000002.1	GCF_900083075.1
WP_064140177.1#26|Staphylococcus_aureus	288	+	+	15	8434	8721	352674	352961	WP_000521959.1#26	NZ_FKWN01000002.1	GCF_900083075.1
WP_064140177.1#26|Staphylococcus_aureus	108	+	+	42	9038	9145	353278	353385	pseudogene_26.30*#26	NZ_FKWN01000002.1	GCF_900083075.1
WP_064140177.1#26|Staphylococcus_aureus	795	+	+	1	9257	10051	353497	354291	WP_000581890.1#26	NZ_FKWN01000002.1	GCF_900083075.1
WP_064140177.1#26|Staphylococcus_aureus	123	+	-	11	10055	10177	354295	354417	WP_001790144.1#26	NZ_FKWN01000002.1	GCF_900083075.1
WP_064140177.1#26|Staphylococcus_aureus	192	+	+	10	10612	10803	354852	355043	WP_001224379.1#26	NZ_FKWN01000002.1	GCF_900083075.1
WP_064140177.1#26|Staphylococcus_aureus	186	+	-	17	10942	11127	355182	355367	WP_020978354.1#26	NZ_FKWN01000002.1	GCF_900083075.1
WP_064140177.1#26|Staphylococcus_aureus	282	+	-	14	11063	11344	355303	355584	WP_000220938.1#26	NZ_FKWN01000002.1	GCF_900083075.1
WP_064140177.1#26|Staphylococcus_aureus	696	+	+	9	11633	12328	355873	356568	WP_000217459.1#26	NZ_FKWN01000002.1	GCF_900083075.1
WP_064140177.1#26|Staphylococcus_aureus	423	+	+	2	12579	13001	356819	357241	WP_001034726.1#26	NZ_FKWN01000002.1	GCF_900083075.1
WP_208163288.1#27|Staphylococcus_aureus	827	-	+	3	-6059	-5233	23008	23834	WP_208163292.1#27	NZ_JAGFCD010000032.1	GCF_017581605.1
WP_208163288.1#27|Staphylococcus_aureus	1194	-	+	21	-4849	-3656	21431	22624	WP_000966101.1#27	NZ_JAGFCD010000032.1	GCF_017581605.1
WP_208163288.1#27|Staphylococcus_aureus	234	-	+	12	-3675	-3442	21217	21450	WP_010956661.1#27	NZ_JAGFCD010000032.1	GCF_017581605.1
WP_208163288.1#27|Staphylococcus_aureus	309	-	-	7	-3335	-3027	20802	21110	WP_000217723.1#27	NZ_JAGFCD010000032.1	GCF_017581605.1
WP_208163288.1#27|Staphylococcus_aureus	267	-	-	6	-2883	-2617	20392	20658	WP_000678764.1#27	NZ_JAGFCD010000032.1	GCF_017581605.1
WP_208163288.1#27|Staphylococcus_aureus	1809	-	-	8	-2333	-525	18300	20108	WP_001792493.1#27	NZ_JAGFCD010000032.1	GCF_017581605.1
WP_208163288.1#27|Staphylococcus_aureus	393	-	+	4	-393	-1	17776	18168	WP_208163290.1#27	NZ_JAGFCD010000032.1	GCF_017581605.1
WP_208163288.1#27|Staphylococcus_aureus	2862	-	+	40	1	2862	14913	17774	WP_208163288.1#27	NZ_JAGFCD010000032.1	GCF_017581605.1
WP_208163288.1#27|Staphylococcus_aureus	777	-	+	1	3165	3941	13834	14610	WP_001549768.1#27	NZ_JAGFCD010000032.1	GCF_017581605.1
WP_208163288.1#27|Staphylococcus_aureus	795	-	+	1	4053	4847	12928	13722	WP_000972290.1#27	NZ_JAGFCD010000032.1	GCF_017581605.1
WP_208163288.1#27|Staphylococcus_aureus	774	-	+	1	4961	5734	12041	12814	WP_000581906.1#27	NZ_JAGFCD010000032.1	GCF_017581605.1
WP_208163288.1#27|Staphylococcus_aureus	795	-	+	1	5978	6772	11003	11797	WP_000581871.1#27	NZ_JAGFCD010000032.1	GCF_017581605.1
WP_208163288.1#27|Staphylococcus_aureus	1326	-	+	18	6759	8084	9691	11016	WP_001044255.1#27	NZ_JAGFCD010000032.1	GCF_017581605.1
WP_208163288.1#27|Staphylococcus_aureus	327	-	+	13	8084	8410	9365	9691	WP_000495498.1#27	NZ_JAGFCD010000032.1	GCF_017581605.1
WP_208163288.1#27|Staphylococcus_aureus	240	-	+	15	8461	8700	9075	9314	WP_094979423.1#27	NZ_JAGFCD010000032.1	GCF_017581605.1
WP_208163288.1#27|Staphylococcus_aureus	108	-	+	42	9017	9124	8651	8758	pseudogene_27.9*#27	NZ_JAGFCD010000032.1	GCF_017581605.1
WP_208163288.1#27|Staphylococcus_aureus	795	-	+	1	9236	10030	7745	8539	WP_208163286.1#27	NZ_JAGFCD010000032.1	GCF_017581605.1
WP_208163288.1#27|Staphylococcus_aureus	123	-	-	11	10034	10156	7619	7741	WP_001790144.1#27	NZ_JAGFCD010000032.1	GCF_017581605.1
WP_208163288.1#27|Staphylococcus_aureus	192	-	+	10	10591	10782	6993	7184	WP_001224379.1#27	NZ_JAGFCD010000032.1	GCF_017581605.1
WP_208163288.1#27|Staphylococcus_aureus	186	-	-	17	10921	11106	6669	6854	WP_020978354.1#27	NZ_JAGFCD010000032.1	GCF_017581605.1
WP_208163288.1#27|Staphylococcus_aureus	282	-	-	14	11042	11323	6452	6733	WP_000220938.1#27	NZ_JAGFCD010000032.1	GCF_017581605.1
WP_208163288.1#27|Staphylococcus_aureus	696	-	+	9	11612	12307	5468	6163	WP_000217459.1#27	NZ_JAGFCD010000032.1	GCF_017581605.1
WP_208163288.1#27|Staphylococcus_aureus	423	-	+	2	12558	12980	4795	5217	WP_001034726.1#27	NZ_JAGFCD010000032.1	GCF_017581605.1
WP_075583759.1#28|Staphylococcus_aureus	705	+	+	42	-5937	-5233	1	705	pseudogene_28.21*#28	NZ_FGKN01000037.1	GCF_900039025.1
WP_075583759.1#28|Staphylococcus_aureus	1194	+	+	21	-4850	-3657	1088	2281	WP_000966095.1#28	NZ_FGKN01000037.1	GCF_900039025.1
WP_075583759.1#28|Staphylococcus_aureus	204	+	+	12	-3646	-3443	2292	2495	WP_072398205.1#28	NZ_FGKN01000037.1	GCF_900039025.1
WP_075583759.1#28|Staphylococcus_aureus	309	+	-	7	-3335	-3027	2603	2911	WP_000217714.1#28	NZ_FGKN01000037.1	GCF_900039025.1
WP_075583759.1#28|Staphylococcus_aureus	267	+	-	6	-2883	-2617	3055	3321	WP_000678764.1#28	NZ_FGKN01000037.1	GCF_900039025.1
WP_075583759.1#28|Staphylococcus_aureus	1809	+	-	8	-2333	-525	3605	5413	WP_075583758.1#28	NZ_FGKN01000037.1	GCF_900039025.1
WP_075583759.1#28|Staphylococcus_aureus	393	+	+	4	-393	-1	5545	5937	WP_000755950.1#28	NZ_FGKN01000037.1	GCF_900039025.1
WP_075583759.1#28|Staphylococcus_aureus	2862	+	+	40	1	2862	5939	8800	WP_075583759.1#28	NZ_FGKN01000037.1	GCF_900039025.1
WP_075583759.1#28|Staphylococcus_aureus	750	+	+	1	3168	3917	9106	9855	WP_078064693.1#28	NZ_FGKN01000037.1	GCF_900039025.1
WP_075583759.1#28|Staphylococcus_aureus	173	+	+	1	4028	4200	9966	10138	WP_041495730.1#28	NZ_FGKN01000037.1	GCF_900039025.1
WP_061823030.1#29|Staphylococcus_aureus	681	+	+	22	-18047	-17367	103002	103682	WP_000990133.1#29	NZ_FGFV01000009.1	GCF_900048605.1
WP_061823030.1#29|Staphylococcus_aureus	1554	+	+	20	-17343	-15790	103706	105259	WP_000876634.1#29	NZ_FGFV01000009.1	GCF_900048605.1
WP_061823030.1#29|Staphylococcus_aureus	1359	+	+	19	-15673	-14315	105376	106734	WP_000481425.1#29	NZ_FGFV01000009.1	GCF_900048605.1
WP_061823030.1#29|Staphylococcus_aureus	103	+	+	42	-13932	-13830	107117	107219	pseudogene_29.13*#29	NZ_FGFV01000009.1	GCF_900048605.1
WP_061823030.1#29|Staphylococcus_aureus	3048	+	+	3	-13846	-10799	107203	110250	WP_000794647.1#29	NZ_FGFV01000009.1	GCF_900048605.1
WP_061823030.1#29|Staphylococcus_aureus	867	+	+	16	-10619	-9753	110430	111296	WP_000721337.1#29	NZ_FGFV01000009.1	GCF_900048605.1
WP_061823030.1#29|Staphylococcus_aureus	744	+	-	5	-9541	-8798	111508	112251	WP_000386364.1#29	NZ_FGFV01000009.1	GCF_900048605.1
WP_061823030.1#29|Staphylococcus_aureus	357	+	+	5	-8474	-8118	112575	112931	WP_000998872.1#29	NZ_FGFV01000009.1	GCF_900048605.1
WP_061823030.1#29|Staphylococcus_aureus	2581	+	+	42	-7813	-5233	113236	115816	pseudogene_29.18*#29	NZ_FGFV01000009.1	GCF_900048605.1
WP_061823030.1#29|Staphylococcus_aureus	1194	+	+	21	-4850	-3657	116199	117392	WP_000966095.1#29	NZ_FGFV01000009.1	GCF_900048605.1
WP_061823030.1#29|Staphylococcus_aureus	204	+	+	12	-3646	-3443	117403	117606	WP_072398205.1#29	NZ_FGFV01000009.1	GCF_900048605.1
WP_061823030.1#29|Staphylococcus_aureus	309	+	-	7	-3335	-3027	117714	118022	WP_000217714.1#29	NZ_FGFV01000009.1	GCF_900048605.1
WP_061823030.1#29|Staphylococcus_aureus	267	+	-	6	-2883	-2617	118166	118432	WP_000678764.1#29	NZ_FGFV01000009.1	GCF_900048605.1
WP_061823030.1#29|Staphylococcus_aureus	1809	+	-	8	-2333	-525	118716	120524	WP_075583758.1#29	NZ_FGFV01000009.1	GCF_900048605.1
WP_061823030.1#29|Staphylococcus_aureus	393	+	+	4	-393	-1	120656	121048	WP_000755950.1#29	NZ_FGFV01000009.1	GCF_900048605.1
WP_061823030.1#29|Staphylococcus_aureus	2862	+	+	40	1	2862	121050	123911	WP_061823030.1#29	NZ_FGFV01000009.1	GCF_900048605.1
WP_061823030.1#29|Staphylococcus_aureus	750	+	+	1	3168	3917	124217	124966	WP_078064693.1#29	NZ_FGFV01000009.1	GCF_900048605.1
WP_061823030.1#29|Staphylococcus_aureus	786	+	+	1	4028	4813	125077	125862	WP_000972273.1#29	NZ_FGFV01000009.1	GCF_900048605.1
WP_061823030.1#29|Staphylococcus_aureus	774	+	+	1	5071	5844	126120	126893	WP_000581879.1#29	NZ_FGFV01000009.1	GCF_900048605.1
WP_061823030.1#29|Staphylococcus_aureus	1275	+	+	18	5841	7115	126890	128164	WP_000978018.1#29	NZ_FGFV01000009.1	GCF_900048605.1
WP_061823030.1#29|Staphylococcus_aureus	327	+	+	13	7115	7441	128164	128490	WP_000495498.1#29	NZ_FGFV01000009.1	GCF_900048605.1
WP_061823030.1#29|Staphylococcus_aureus	288	+	+	15	7444	7731	128493	128780	WP_000521958.1#29	NZ_FGFV01000009.1	GCF_900048605.1
WP_061823030.1#29|Staphylococcus_aureus	108	+	+	42	8048	8155	129097	129204	pseudogene_29.25*#29	NZ_FGFV01000009.1	GCF_900048605.1
WP_061823030.1#29|Staphylococcus_aureus	795	+	+	1	8267	9061	129316	130110	WP_000581892.1#29	NZ_FGFV01000009.1	GCF_900048605.1
WP_061823030.1#29|Staphylococcus_aureus	123	+	-	11	9065	9187	130114	130236	WP_001790144.1#29	NZ_FGFV01000009.1	GCF_900048605.1
WP_061823030.1#29|Staphylococcus_aureus	192	+	+	10	9622	9813	130671	130862	WP_001224379.1#29	NZ_FGFV01000009.1	GCF_900048605.1
WP_061823030.1#29|Staphylococcus_aureus	69	+	-	42	9952	10020	131001	131069	pseudogene_29.1*#29	NZ_FGFV01000009.1	GCF_900048605.1
WP_061823030.1#29|Staphylococcus_aureus	793	+	+	32	10113	10905	131162	131954	WP_112366268.1#29	NZ_FGFV01000009.1	GCF_900048605.1
WP_147091822.1#30|Staphylococcus_aureus	1824	+	+	28	-19561	-17738	331553	333376	WP_023914237.1#30	NZ_JANVIF010000001.1	GCF_024916335.1
WP_147091822.1#30|Staphylococcus_aureus	417	+	+	27	-17599	-17183	333515	333931	WP_001117054.1#30	NZ_JANVIF010000001.1	GCF_024916335.1
WP_147091822.1#30|Staphylococcus_aureus	693	+	+	25	-16952	-16260	334162	334854	WP_000289136.1#30	NZ_JANVIF010000001.1	GCF_024916335.1
WP_147091822.1#30|Staphylococcus_aureus	765	+	+	26	-16095	-15331	335019	335783	WP_044291116.1#30	NZ_JANVIF010000001.1	GCF_024916335.1
WP_147091822.1#30|Staphylococcus_aureus	681	+	+	22	-15177	-14497	335937	336617	WP_000990133.1#30	NZ_JANVIF010000001.1	GCF_024916335.1
WP_147091822.1#30|Staphylococcus_aureus	1554	+	+	20	-14472	-12919	336642	338195	WP_044291114.1#30	NZ_JANVIF010000001.1	GCF_024916335.1
WP_147091822.1#30|Staphylococcus_aureus	1359	+	+	19	-12802	-11444	338312	339670	WP_000481425.1#30	NZ_JANVIF010000001.1	GCF_024916335.1
WP_147091822.1#30|Staphylococcus_aureus	102	+	+	31	-11061	-10960	340053	340154	WP_001790696.1#30	NZ_JANVIF010000001.1	GCF_024916335.1
WP_147091822.1#30|Staphylococcus_aureus	3006	+	+	3	-10976	-7971	340138	343143	WP_044291111.1#30	NZ_JANVIF010000001.1	GCF_024916335.1
WP_147091822.1#30|Staphylococcus_aureus	2784	+	+	3	-7291	-4508	343823	346606	WP_044291109.1#30	NZ_JANVIF010000001.1	GCF_024916335.1
WP_147091822.1#30|Staphylococcus_aureus	867	+	+	16	-4328	-3462	346786	347652	WP_000721337.1#30	NZ_JANVIF010000001.1	GCF_024916335.1
WP_147091822.1#30|Staphylococcus_aureus	309	+	-	7	-3335	-3027	347779	348087	WP_000217712.1#30	NZ_JANVIF010000001.1	GCF_024916335.1
WP_147091822.1#30|Staphylococcus_aureus	267	+	-	6	-2883	-2617	348231	348497	WP_000678764.1#30	NZ_JANVIF010000001.1	GCF_024916335.1
WP_147091822.1#30|Staphylococcus_aureus	1809	+	-	8	-2333	-525	348781	350589	WP_078103623.1#30	NZ_JANVIF010000001.1	GCF_024916335.1
WP_147091822.1#30|Staphylococcus_aureus	393	+	+	4	-393	-1	350721	351113	WP_000755954.1#30	NZ_JANVIF010000001.1	GCF_024916335.1
WP_147091822.1#30|Staphylococcus_aureus	2862	+	+	40	1	2862	351115	353976	WP_147091822.1#30	NZ_JANVIF010000001.1	GCF_024916335.1
WP_147091822.1#30|Staphylococcus_aureus	777	+	+	1	3165	3941	354279	355055	WP_044291096.1#30	NZ_JANVIF010000001.1	GCF_024916335.1
WP_147091822.1#30|Staphylococcus_aureus	764	+	+	42	4050	4813	355164	355927	pseudogene_30.14*#30	NZ_JANVIF010000001.1	GCF_024916335.1
WP_147091822.1#30|Staphylococcus_aureus	785	+	+	42	4923	5707	356037	356821	pseudogene_30.18*#30	NZ_JANVIF010000001.1	GCF_024916335.1
WP_147091822.1#30|Staphylococcus_aureus	1326	+	+	42	5704	7029	356818	358143	pseudogene_30.22*#30	NZ_JANVIF010000001.1	GCF_024916335.1
WP_147091822.1#30|Staphylococcus_aureus	327	+	+	13	7029	7355	358143	358469	WP_000495498.1#30	NZ_JANVIF010000001.1	GCF_024916335.1
WP_147091822.1#30|Staphylococcus_aureus	288	+	+	15	7358	7645	358472	358759	WP_000521959.1#30	NZ_JANVIF010000001.1	GCF_024916335.1
WP_147091822.1#30|Staphylococcus_aureus	108	+	+	42	7962	8069	359076	359183	pseudogene_30.30*#30	NZ_JANVIF010000001.1	GCF_024916335.1
WP_147091822.1#30|Staphylococcus_aureus	795	+	+	1	8181	8975	359295	360089	WP_044291092.1#30	NZ_JANVIF010000001.1	GCF_024916335.1
WP_147091822.1#30|Staphylococcus_aureus	123	+	-	11	8979	9101	360093	360215	WP_044291089.1#30	NZ_JANVIF010000001.1	GCF_024916335.1
WP_147091822.1#30|Staphylococcus_aureus	192	+	+	10	9536	9727	360650	360841	WP_001224379.1#30	NZ_JANVIF010000001.1	GCF_024916335.1
WP_147091822.1#30|Staphylococcus_aureus	186	+	-	17	9866	10051	360980	361165	WP_044291086.1#30	NZ_JANVIF010000001.1	GCF_024916335.1
WP_147091822.1#30|Staphylococcus_aureus	282	+	-	14	9987	10268	361101	361382	WP_000220938.1#30	NZ_JANVIF010000001.1	GCF_024916335.1
WP_147091822.1#30|Staphylococcus_aureus	696	+	+	9	10557	11252	361671	362366	WP_031586057.1#30	NZ_JANVIF010000001.1	GCF_024916335.1
WP_147091822.1#30|Staphylococcus_aureus	423	+	+	2	11504	11926	362618	363040	WP_044291083.1#30	NZ_JANVIF010000001.1	GCF_024916335.1
WP_147091822.1#30|Staphylococcus_aureus	321	+	+	42	12198	12518	363312	363632	pseudogene_30.5*#30	NZ_JANVIF010000001.1	GCF_024916335.1
WP_259377964.1#31|Staphylococcus_aureus	1554	+	+	20	-20896	-19343	24308	25861	WP_000876661.1#31	NZ_JANVJF010000007.1	GCF_024916835.1
WP_259377964.1#31|Staphylococcus_aureus	1359	+	+	19	-19226	-17868	25978	27336	WP_000481425.1#31	NZ_JANVJF010000007.1	GCF_024916835.1
WP_259377964.1#31|Staphylococcus_aureus	103	+	+	42	-17485	-17383	27719	27821	pseudogene_31.15*#31	NZ_JANVJF010000007.1	GCF_024916835.1
WP_259377964.1#31|Staphylococcus_aureus	3048	+	+	3	-17399	-14352	27805	30852	WP_181188056.1#31	NZ_JANVJF010000007.1	GCF_024916835.1
WP_259377964.1#31|Staphylococcus_aureus	2874	+	+	3	-13671	-10798	31533	34406	WP_181188057.1#31	NZ_JANVJF010000007.1	GCF_024916835.1
WP_259377964.1#31|Staphylococcus_aureus	867	+	+	16	-10618	-9752	34586	35452	WP_181188058.1#31	NZ_JANVJF010000007.1	GCF_024916835.1
WP_259377964.1#31|Staphylococcus_aureus	744	+	-	42	-9540	-8797	35664	36407	pseudogene_31.4*#31	NZ_JANVJF010000007.1	GCF_024916835.1
WP_259377964.1#31|Staphylococcus_aureus	357	+	+	5	-8473	-8117	36731	37087	WP_000998872.1#31	NZ_JANVJF010000007.1	GCF_024916835.1
WP_259377964.1#31|Staphylococcus_aureus	2580	+	+	3	-7812	-5233	37392	39971	WP_061837119.1#31	NZ_JANVJF010000007.1	GCF_024916835.1
WP_259377964.1#31|Staphylococcus_aureus	1194	+	+	21	-4850	-3657	40354	41547	WP_000966092.1#31	NZ_JANVJF010000007.1	GCF_024916835.1
WP_259377964.1#31|Staphylococcus_aureus	234	+	+	12	-3676	-3443	41528	41761	WP_010956661.1#31	NZ_JANVJF010000007.1	GCF_024916835.1
WP_259377964.1#31|Staphylococcus_aureus	309	+	-	7	-3335	-3027	41869	42177	WP_000217712.1#31	NZ_JANVJF010000007.1	GCF_024916835.1
WP_259377964.1#31|Staphylococcus_aureus	267	+	-	6	-2883	-2617	42321	42587	WP_000678764.1#31	NZ_JANVJF010000007.1	GCF_024916835.1
WP_259377964.1#31|Staphylococcus_aureus	1809	+	-	8	-2333	-525	42871	44679	WP_001793319.1#31	NZ_JANVJF010000007.1	GCF_024916835.1
WP_259377964.1#31|Staphylococcus_aureus	393	+	+	4	-393	-1	44811	45203	WP_000755946.1#31	NZ_JANVJF010000007.1	GCF_024916835.1
WP_259377964.1#31|Staphylococcus_aureus	2862	+	+	40	1	2862	45205	48066	WP_259377964.1#31	NZ_JANVJF010000007.1	GCF_024916835.1
WP_259377964.1#31|Staphylococcus_aureus	759	+	+	1	3168	3926	48372	49130	WP_000581910.1#31	NZ_JANVJF010000007.1	GCF_024916835.1
WP_259377964.1#31|Staphylococcus_aureus	795	+	+	1	4038	4832	49242	50036	WP_000972286.1#31	NZ_JANVJF010000007.1	GCF_024916835.1
WP_259377964.1#31|Staphylococcus_aureus	816	+	+	1	4946	5761	50150	50965	WP_001826866.1#31	NZ_JANVJF010000007.1	GCF_024916835.1
WP_259377964.1#31|Staphylococcus_aureus	123	+	-	11	5744	5866	50948	51070	WP_001790144.1#31	NZ_JANVJF010000007.1	GCF_024916835.1
WP_259377964.1#31|Staphylococcus_aureus	192	+	+	10	6301	6492	51505	51696	WP_001224379.1#31	NZ_JANVJF010000007.1	GCF_024916835.1
WP_259377964.1#31|Staphylococcus_aureus	186	+	-	17	6631	6816	51835	52020	WP_001791851.1#31	NZ_JANVJF010000007.1	GCF_024916835.1
WP_259377964.1#31|Staphylococcus_aureus	282	+	-	14	6752	7033	51956	52237	WP_000220938.1#31	NZ_JANVJF010000007.1	GCF_024916835.1
WP_259377964.1#31|Staphylococcus_aureus	696	+	+	9	7322	8017	52526	53221	WP_000217458.1#31	NZ_JANVJF010000007.1	GCF_024916835.1
WP_259377964.1#31|Staphylococcus_aureus	423	+	+	2	8268	8690	53472	53894	WP_001034772.1#31	NZ_JANVJF010000007.1	GCF_024916835.1
WP_259377964.1#31|Staphylococcus_aureus	411	+	+	2	8958	9368	54162	54572	WP_000038237.1#31	NZ_JANVJF010000007.1	GCF_024916835.1
WP_259377964.1#31|Staphylococcus_aureus	420	+	+	2	9395	9814	54599	55018	WP_001034774.1#31	NZ_JANVJF010000007.1	GCF_024916835.1
WP_259377964.1#31|Staphylococcus_aureus	420	+	+	2	9832	10251	55036	55455	WP_000037433.1#31	NZ_JANVJF010000007.1	GCF_024916835.1
WP_259377964.1#31|Staphylococcus_aureus	423	+	+	23	10703	11125	55907	56329	WP_001146762.1#31	NZ_JANVJF010000007.1	GCF_024916835.1
WP_259377964.1#31|Staphylococcus_aureus	1539	+	-	24	11237	12775	56441	57979	WP_000202029.1#31	NZ_JANVJF010000007.1	GCF_024916835.1
WP_259377964.1#31|Staphylococcus_aureus	819	+	+	9	13010	13828	58214	59032	WP_000824929.1#31	NZ_JANVJF010000007.1	GCF_024916835.1
WP_117221032.1#32|Staphylococcus_aureus	103	+	+	42	-17678	-17576	340874	340976	pseudogene_32.30*#32	NZ_BDVK01000001.1	GCF_003417955.1
WP_117221032.1#32|Staphylococcus_aureus	3096	+	+	3	-17592	-14497	340960	344055	WP_117221031.1#32	NZ_BDVK01000001.1	GCF_003417955.1
WP_117221032.1#32|Staphylococcus_aureus	103	+	+	42	-13902	-13800	344650	344752	pseudogene_32.2*#32	NZ_BDVK01000001.1	GCF_003417955.1
WP_117221032.1#32|Staphylococcus_aureus	2883	+	+	3	-13816	-10934	344736	347618	WP_072529057.1#32	NZ_BDVK01000001.1	GCF_003417955.1
WP_117221032.1#32|Staphylococcus_aureus	867	+	+	16	-10754	-9888	347798	348664	WP_000721337.1#32	NZ_BDVK01000001.1	GCF_003417955.1
WP_117221032.1#32|Staphylococcus_aureus	744	+	-	5	-9677	-8934	348875	349618	WP_000386367.1#32	NZ_BDVK01000001.1	GCF_003417955.1
WP_117221032.1#32|Staphylococcus_aureus	357	+	+	5	-8609	-8253	349943	350299	WP_000998872.1#32	NZ_BDVK01000001.1	GCF_003417955.1
WP_117221032.1#32|Staphylococcus_aureus	1800	+	+	42	-7894	-6095	350658	352457	pseudogene_32.24*#32	NZ_BDVK01000001.1	GCF_003417955.1
WP_117221032.1#32|Staphylococcus_aureus	855	+	+	42	-6087	-5233	352465	353319	pseudogene_32.14*#32	NZ_BDVK01000001.1	GCF_003417955.1
WP_117221032.1#32|Staphylococcus_aureus	1194	+	+	21	-4849	-3656	353703	354896	WP_000966101.1#32	NZ_BDVK01000001.1	GCF_003417955.1
WP_117221032.1#32|Staphylococcus_aureus	234	+	+	12	-3675	-3442	354877	355110	WP_010956661.1#32	NZ_BDVK01000001.1	GCF_003417955.1
WP_117221032.1#32|Staphylococcus_aureus	309	+	-	7	-3335	-3027	355217	355525	WP_000217723.1#32	NZ_BDVK01000001.1	GCF_003417955.1
WP_117221032.1#32|Staphylococcus_aureus	267	+	-	6	-2883	-2617	355669	355935	WP_000678764.1#32	NZ_BDVK01000001.1	GCF_003417955.1
WP_117221032.1#32|Staphylococcus_aureus	1809	+	-	8	-2333	-525	356219	358027	WP_001792493.1#32	NZ_BDVK01000001.1	GCF_003417955.1
WP_117221032.1#32|Staphylococcus_aureus	393	+	+	4	-393	-1	358159	358551	WP_000755946.1#32	NZ_BDVK01000001.1	GCF_003417955.1
WP_117221032.1#32|Staphylococcus_aureus	2862	+	+	40	1	2862	358553	361414	WP_117221032.1#32	NZ_BDVK01000001.1	GCF_003417955.1
WP_117221032.1#32|Staphylococcus_aureus	777	+	+	1	3165	3941	361717	362493	WP_001549768.1#32	NZ_BDVK01000001.1	GCF_003417955.1
WP_117221032.1#32|Staphylococcus_aureus	795	+	+	1	4053	4847	362605	363399	WP_117221033.1#32	NZ_BDVK01000001.1	GCF_003417955.1
WP_117221032.1#32|Staphylococcus_aureus	795	+	+	1	5095	5889	363647	364441	WP_000581871.1#32	NZ_BDVK01000001.1	GCF_003417955.1
WP_117221032.1#32|Staphylococcus_aureus	1326	+	+	18	5876	7201	364428	365753	WP_001044255.1#32	NZ_BDVK01000001.1	GCF_003417955.1
WP_117221032.1#32|Staphylococcus_aureus	327	+	+	13	7201	7527	365753	366079	WP_000495498.1#32	NZ_BDVK01000001.1	GCF_003417955.1
WP_117221032.1#32|Staphylococcus_aureus	288	+	+	15	7530	7817	366082	366369	WP_000521959.1#32	NZ_BDVK01000001.1	GCF_003417955.1
WP_117221032.1#32|Staphylococcus_aureus	108	+	+	42	8134	8241	366686	366793	pseudogene_32.28*#32	NZ_BDVK01000001.1	GCF_003417955.1
WP_117221032.1#32|Staphylococcus_aureus	795	+	+	1	8353	9147	366905	367699	WP_072497460.1#32	NZ_BDVK01000001.1	GCF_003417955.1
WP_117221032.1#32|Staphylococcus_aureus	123	+	-	11	9151	9273	367703	367825	WP_042852824.1#32	NZ_BDVK01000001.1	GCF_003417955.1
WP_117221032.1#32|Staphylococcus_aureus	192	+	+	10	9708	9899	368260	368451	WP_001224379.1#32	NZ_BDVK01000001.1	GCF_003417955.1
WP_117221032.1#32|Staphylococcus_aureus	186	+	-	17	10038	10223	368590	368775	WP_001791851.1#32	NZ_BDVK01000001.1	GCF_003417955.1
WP_117221032.1#32|Staphylococcus_aureus	282	+	-	14	10159	10440	368711	368992	WP_000220937.1#32	NZ_BDVK01000001.1	GCF_003417955.1
WP_117221032.1#32|Staphylococcus_aureus	696	+	+	9	10729	11424	369281	369976	WP_000217466.1#32	NZ_BDVK01000001.1	GCF_003417955.1
WP_117221032.1#32|Staphylococcus_aureus	402	+	+	2	11695	12096	370247	370648	WP_072528037.1#32	NZ_BDVK01000001.1	GCF_003417955.1
WP_117221032.1#32|Staphylococcus_aureus	411	+	+	2	12363	12773	370915	371325	WP_072528038.1#32	NZ_BDVK01000001.1	GCF_003417955.1
WP_111077971.1#33|Staphylococcus_aureus	1830	+	+	28	-19968	-18139	292118	293947	WP_054190001.1#33	NZ_PZYD01000001.1	GCF_003238885.1
WP_111077971.1#33|Staphylococcus_aureus	417	+	+	27	-18005	-17589	294081	294497	WP_054189877.1#33	NZ_PZYD01000001.1	GCF_003238885.1
WP_111077971.1#33|Staphylococcus_aureus	693	+	+	25	-17357	-16665	294729	295421	WP_054189878.1#33	NZ_PZYD01000001.1	GCF_003238885.1
WP_111077971.1#33|Staphylococcus_aureus	765	+	+	26	-16500	-15736	295586	296350	WP_054189879.1#33	NZ_PZYD01000001.1	GCF_003238885.1
WP_111077971.1#33|Staphylococcus_aureus	681	+	+	22	-15582	-14902	296504	297184	WP_000990133.1#33	NZ_PZYD01000001.1	GCF_003238885.1
WP_111077971.1#33|Staphylococcus_aureus	1554	+	+	20	-14877	-13324	297209	298762	WP_054189880.1#33	NZ_PZYD01000001.1	GCF_003238885.1
WP_111077971.1#33|Staphylococcus_aureus	1359	+	+	19	-13207	-11849	298879	300237	WP_000481425.1#33	NZ_PZYD01000001.1	GCF_003238885.1
WP_111077971.1#33|Staphylococcus_aureus	103	+	+	42	-11466	-11364	300620	300722	pseudogene_33.3*#33	NZ_PZYD01000001.1	GCF_003238885.1
WP_111077971.1#33|Staphylococcus_aureus	3258	+	+	3	-11380	-8123	300706	303963	WP_077446742.1#33	NZ_PZYD01000001.1	GCF_003238885.1
WP_111077971.1#33|Staphylococcus_aureus	2952	+	+	3	-7442	-4491	304644	307595	WP_111009857.1#33	NZ_PZYD01000001.1	GCF_003238885.1
WP_111077971.1#33|Staphylococcus_aureus	867	+	+	16	-4311	-3445	307775	308641	WP_000721337.1#33	NZ_PZYD01000001.1	GCF_003238885.1
WP_111077971.1#33|Staphylococcus_aureus	309	+	-	7	-3320	-3012	308766	309074	WP_054189884.1#33	NZ_PZYD01000001.1	GCF_003238885.1
WP_111077971.1#33|Staphylococcus_aureus	267	+	-	6	-2868	-2602	309218	309484	WP_000678764.1#33	NZ_PZYD01000001.1	GCF_003238885.1
WP_111077971.1#33|Staphylococcus_aureus	1809	+	-	8	-2318	-510	309768	311576	WP_077446517.1#33	NZ_PZYD01000001.1	GCF_003238885.1
WP_111077971.1#33|Staphylococcus_aureus	393	+	+	4	-393	-1	311693	312085	WP_000755954.1#33	NZ_PZYD01000001.1	GCF_003238885.1
WP_111077971.1#33|Staphylococcus_aureus	2862	+	+	40	1	2862	312087	314948	WP_111077971.1#33	NZ_PZYD01000001.1	GCF_003238885.1
WP_111077971.1#33|Staphylococcus_aureus	750	+	+	1	3165	3914	315251	316000	WP_269316478.1#33	NZ_PZYD01000001.1	GCF_003238885.1
WP_111077971.1#33|Staphylococcus_aureus	773	+	+	42	4024	4796	316110	316882	pseudogene_33.31*#33	NZ_PZYD01000001.1	GCF_003238885.1
WP_111077971.1#33|Staphylococcus_aureus	786	+	+	1	5041	5826	317127	317912	WP_269316477.1#33	NZ_PZYD01000001.1	GCF_003238885.1
WP_111077971.1#33|Staphylococcus_aureus	1356	+	+	18	5826	7181	317912	319267	WP_054189889.1#33	NZ_PZYD01000001.1	GCF_003238885.1
WP_111077971.1#33|Staphylococcus_aureus	327	+	+	13	7181	7507	319267	319593	WP_000493748.1#33	NZ_PZYD01000001.1	GCF_003238885.1
WP_111077971.1#33|Staphylococcus_aureus	231	+	+	15	7573	7803	319659	319889	WP_014532696.1#33	NZ_PZYD01000001.1	GCF_003238885.1
WP_111077971.1#33|Staphylococcus_aureus	192	+	+	10	8157	8348	320243	320434	WP_001224379.1#33	NZ_PZYD01000001.1	GCF_003238885.1
WP_111077971.1#33|Staphylococcus_aureus	184	+	-	42	8487	8670	320573	320756	pseudogene_33.4*#33	NZ_PZYD01000001.1	GCF_003238885.1
WP_111077971.1#33|Staphylococcus_aureus	282	+	-	14	8606	8887	320692	320973	WP_054189890.1#33	NZ_PZYD01000001.1	GCF_003238885.1
WP_111077971.1#33|Staphylococcus_aureus	696	+	+	9	9186	9881	321272	321967	WP_054189891.1#33	NZ_PZYD01000001.1	GCF_003238885.1
WP_111077971.1#33|Staphylococcus_aureus	423	+	+	2	10134	10556	322220	322642	WP_054189892.1#33	NZ_PZYD01000001.1	GCF_003238885.1
WP_111077971.1#33|Staphylococcus_aureus	426	+	+	2	11028	11453	323114	323539	WP_054189893.1#33	NZ_PZYD01000001.1	GCF_003238885.1
WP_111077971.1#33|Staphylococcus_aureus	414	+	+	2	11705	12118	323791	324204	WP_054189894.1#33	NZ_PZYD01000001.1	GCF_003238885.1
WP_111077971.1#33|Staphylococcus_aureus	423	+	+	23	12570	12992	324656	325078	WP_001146763.1#33	NZ_PZYD01000001.1	GCF_003238885.1
WP_111077971.1#33|Staphylococcus_aureus	1539	+	-	42	13162	14700	325248	326786	pseudogene_33.10*#33	NZ_PZYD01000001.1	GCF_003238885.1
WP_061653104.1#34|Staphylococcus_aureus	1212	-	+	42	-6444	-5233	16112	17323	pseudogene_34.6*#34	NZ_FGPH01000027.1	GCF_900041955.1
WP_061653104.1#34|Staphylococcus_aureus	1194	-	+	21	-4850	-3657	14536	15729	WP_000966095.1#34	NZ_FGPH01000027.1	GCF_900041955.1
WP_061653104.1#34|Staphylococcus_aureus	204	-	+	12	-3646	-3443	14322	14525	WP_072398205.1#34	NZ_FGPH01000027.1	GCF_900041955.1
WP_061653104.1#34|Staphylococcus_aureus	309	-	-	7	-3335	-3027	13906	14214	WP_000217714.1#34	NZ_FGPH01000027.1	GCF_900041955.1
WP_061653104.1#34|Staphylococcus_aureus	267	-	-	6	-2883	-2617	13496	13762	WP_000678764.1#34	NZ_FGPH01000027.1	GCF_900041955.1
WP_061653104.1#34|Staphylococcus_aureus	1809	-	-	8	-2333	-525	11404	13212	WP_078091493.1#34	NZ_FGPH01000027.1	GCF_900041955.1
WP_061653104.1#34|Staphylococcus_aureus	393	-	+	4	-393	-1	10880	11272	WP_000755950.1#34	NZ_FGPH01000027.1	GCF_900041955.1
WP_061653104.1#34|Staphylococcus_aureus	2862	-	+	40	1	2862	8017	10878	WP_061653104.1#34	NZ_FGPH01000027.1	GCF_900041955.1
WP_061653104.1#34|Staphylococcus_aureus	750	-	+	1	3168	3917	6962	7711	WP_078064693.1#34	NZ_FGPH01000027.1	GCF_900041955.1
WP_061653104.1#34|Staphylococcus_aureus	786	-	+	1	4028	4813	6066	6851	WP_000972273.1#34	NZ_FGPH01000027.1	GCF_900041955.1
WP_061653104.1#34|Staphylococcus_aureus	774	-	+	1	5071	5844	5035	5808	WP_000581879.1#34	NZ_FGPH01000027.1	GCF_900041955.1
WP_061653104.1#34|Staphylococcus_aureus	1275	-	+	18	5841	7115	3764	5038	WP_000978018.1#34	NZ_FGPH01000027.1	GCF_900041955.1
WP_061653104.1#34|Staphylococcus_aureus	327	-	+	13	7115	7441	3438	3764	WP_000495498.1#34	NZ_FGPH01000027.1	GCF_900041955.1
WP_061653104.1#34|Staphylococcus_aureus	288	-	+	15	7444	7731	3148	3435	WP_000521958.1#34	NZ_FGPH01000027.1	GCF_900041955.1
WP_061653104.1#34|Staphylococcus_aureus	108	-	+	42	8048	8155	2724	2831	pseudogene_34.8*#34	NZ_FGPH01000027.1	GCF_900041955.1
WP_061653104.1#34|Staphylococcus_aureus	795	-	+	1	8267	9061	1818	2612	WP_000581892.1#34	NZ_FGPH01000027.1	GCF_900041955.1
WP_061653104.1#34|Staphylococcus_aureus	123	-	-	11	9065	9187	1692	1814	WP_001790144.1#34	NZ_FGPH01000027.1	GCF_900041955.1
WP_061653104.1#34|Staphylococcus_aureus	192	-	+	10	9622	9813	1066	1257	WP_001224379.1#34	NZ_FGPH01000027.1	GCF_900041955.1
WP_061653104.1#34|Staphylococcus_aureus	69	-	-	42	9952	10020	859	927	pseudogene_34.16*#34	NZ_FGPH01000027.1	GCF_900041955.1
WP_061653104.1#34|Staphylococcus_aureus	766	-	+	32	10113	10878	1	766	WP_150853617.1#34	NZ_FGPH01000027.1	GCF_900041955.1
WP_111076622.1#35|Staphylococcus_aureus	1554	+	+	20	-20511	-18958	103477	105030	WP_000876635.1#35	NZ_PZSA01000007.1	GCF_003237285.1
WP_111076622.1#35|Staphylococcus_aureus	1359	+	+	19	-18841	-17483	105147	106505	WP_000481425.1#35	NZ_PZSA01000007.1	GCF_003237285.1
WP_111076622.1#35|Staphylococcus_aureus	102	+	+	31	-17100	-16999	106888	106989	WP_001790696.1#35	NZ_PZSA01000007.1	GCF_003237285.1
WP_111076622.1#35|Staphylococcus_aureus	3048	+	+	3	-17015	-13968	106973	110020	WP_000794648.1#35	NZ_PZSA01000007.1	GCF_003237285.1
WP_111076622.1#35|Staphylococcus_aureus	2874	+	+	3	-13287	-10414	110701	113574	WP_000841391.1#35	NZ_PZSA01000007.1	GCF_003237285.1
WP_111076622.1#35|Staphylococcus_aureus	867	+	+	16	-10234	-9368	113754	114620	WP_000721337.1#35	NZ_PZSA01000007.1	GCF_003237285.1
WP_111076622.1#35|Staphylococcus_aureus	744	+	-	5	-9156	-8413	114832	115575	WP_000386367.1#35	NZ_PZSA01000007.1	GCF_003237285.1
WP_111076622.1#35|Staphylococcus_aureus	357	+	+	5	-8089	-7733	115899	116255	WP_000998872.1#35	NZ_PZSA01000007.1	GCF_003237285.1
WP_111076622.1#35|Staphylococcus_aureus	2196	+	+	3	-7428	-5233	116560	118755	WP_041496833.1#35	NZ_PZSA01000007.1	GCF_003237285.1
WP_111076622.1#35|Staphylococcus_aureus	1194	+	+	21	-4850	-3657	119138	120331	WP_000966095.1#35	NZ_PZSA01000007.1	GCF_003237285.1
WP_111076622.1#35|Staphylococcus_aureus	204	+	+	12	-3646	-3443	120342	120545	WP_072398205.1#35	NZ_PZSA01000007.1	GCF_003237285.1
WP_111076622.1#35|Staphylococcus_aureus	309	+	-	7	-3335	-3027	120653	120961	WP_000217714.1#35	NZ_PZSA01000007.1	GCF_003237285.1
WP_111076622.1#35|Staphylococcus_aureus	267	+	-	6	-2883	-2617	121105	121371	WP_000678764.1#35	NZ_PZSA01000007.1	GCF_003237285.1
WP_111076622.1#35|Staphylococcus_aureus	1809	+	-	8	-2333	-525	121655	123463	WP_075583758.1#35	NZ_PZSA01000007.1	GCF_003237285.1
WP_111076622.1#35|Staphylococcus_aureus	393	+	+	4	-393	-1	123595	123987	WP_000755950.1#35	NZ_PZSA01000007.1	GCF_003237285.1
WP_111076622.1#35|Staphylococcus_aureus	2862	+	+	40	1	2862	123989	126850	WP_111076622.1#35	NZ_PZSA01000007.1	GCF_003237285.1
WP_111076622.1#35|Staphylococcus_aureus	750	+	+	1	3168	3917	127156	127905	WP_000581912.1#35	NZ_PZSA01000007.1	GCF_003237285.1
WP_111076622.1#35|Staphylococcus_aureus	786	+	+	1	4028	4813	128016	128801	WP_000972273.1#35	NZ_PZSA01000007.1	GCF_003237285.1
WP_111076622.1#35|Staphylococcus_aureus	774	+	+	1	5071	5844	129059	129832	WP_111076623.1#35	NZ_PZSA01000007.1	GCF_003237285.1
WP_111076622.1#35|Staphylococcus_aureus	1275	+	+	18	5841	7115	129829	131103	WP_000978018.1#35	NZ_PZSA01000007.1	GCF_003237285.1
WP_111076622.1#35|Staphylococcus_aureus	327	+	+	13	7115	7441	131103	131429	WP_000495498.1#35	NZ_PZSA01000007.1	GCF_003237285.1
WP_111076622.1#35|Staphylococcus_aureus	288	+	+	15	7444	7731	131432	131719	WP_000521958.1#35	NZ_PZSA01000007.1	GCF_003237285.1
WP_111076622.1#35|Staphylococcus_aureus	108	+	+	42	8048	8155	132036	132143	pseudogene_35.29*#35	NZ_PZSA01000007.1	GCF_003237285.1
WP_111076622.1#35|Staphylococcus_aureus	795	+	+	1	8267	9061	132255	133049	WP_111076624.1#35	NZ_PZSA01000007.1	GCF_003237285.1
WP_111076622.1#35|Staphylococcus_aureus	123	+	-	11	9065	9187	133053	133175	WP_001790144.1#35	NZ_PZSA01000007.1	GCF_003237285.1
WP_111076622.1#35|Staphylococcus_aureus	192	+	+	10	9622	9813	133610	133801	WP_001224379.1#35	NZ_PZSA01000007.1	GCF_003237285.1
WP_111076622.1#35|Staphylococcus_aureus	69	+	-	42	9952	10020	133940	134008	pseudogene_35.21*#35	NZ_PZSA01000007.1	GCF_003237285.1
WP_117200908.1#36|Staphylococcus_aureus	1554	-	+	20	-20512	-18959	328259	329812	WP_000876661.1#36	NZ_BDZU01000002.1	GCF_003421225.1
WP_117200908.1#36|Staphylococcus_aureus	1359	-	+	19	-18842	-17484	326784	328142	WP_117200915.1#36	NZ_BDZU01000002.1	GCF_003421225.1
WP_117200908.1#36|Staphylococcus_aureus	103	-	+	42	-17101	-16999	326299	326401	pseudogene_36.19*#36	NZ_BDZU01000002.1	GCF_003421225.1
WP_117200908.1#36|Staphylococcus_aureus	3048	-	+	3	-17015	-13968	323268	326315	WP_000794648.1#36	NZ_BDZU01000002.1	GCF_003421225.1
WP_117200908.1#36|Staphylococcus_aureus	2874	-	+	3	-13287	-10414	319714	322587	WP_117200913.1#36	NZ_BDZU01000002.1	GCF_003421225.1
WP_117200908.1#36|Staphylococcus_aureus	867	-	+	16	-10234	-9368	318668	319534	WP_000721337.1#36	NZ_BDZU01000002.1	GCF_003421225.1
WP_117200908.1#36|Staphylococcus_aureus	744	-	-	5	-9156	-8413	317713	318456	WP_000386367.1#36	NZ_BDZU01000002.1	GCF_003421225.1
WP_117200908.1#36|Staphylococcus_aureus	357	-	+	5	-8089	-7733	317033	317389	WP_000998872.1#36	NZ_BDZU01000002.1	GCF_003421225.1
WP_117200908.1#36|Staphylococcus_aureus	2196	-	+	3	-7428	-5233	314533	316728	WP_001205105.1#36	NZ_BDZU01000002.1	GCF_003421225.1
WP_117200908.1#36|Staphylococcus_aureus	1194	-	+	21	-4850	-3657	312957	314150	WP_000966092.1#36	NZ_BDZU01000002.1	GCF_003421225.1
WP_117200908.1#36|Staphylococcus_aureus	234	-	+	12	-3676	-3443	312743	312976	WP_010956661.1#36	NZ_BDZU01000002.1	GCF_003421225.1
WP_117200908.1#36|Staphylococcus_aureus	309	-	-	7	-3335	-3027	312327	312635	WP_000217712.1#36	NZ_BDZU01000002.1	GCF_003421225.1
WP_117200908.1#36|Staphylococcus_aureus	267	-	-	6	-2883	-2617	311917	312183	WP_000678764.1#36	NZ_BDZU01000002.1	GCF_003421225.1
WP_117200908.1#36|Staphylococcus_aureus	1809	-	-	8	-2333	-525	309825	311633	WP_001793319.1#36	NZ_BDZU01000002.1	GCF_003421225.1
WP_117200908.1#36|Staphylococcus_aureus	393	-	+	4	-393	-1	309301	309693	WP_117200911.1#36	NZ_BDZU01000002.1	GCF_003421225.1
WP_117200908.1#36|Staphylococcus_aureus	2862	-	+	40	1	2862	306438	309299	WP_117200908.1#36	NZ_BDZU01000002.1	GCF_003421225.1
WP_117200908.1#36|Staphylococcus_aureus	759	-	+	1	3168	3926	305374	306132	WP_000581910.1#36	NZ_BDZU01000002.1	GCF_003421225.1
WP_117200908.1#36|Staphylococcus_aureus	796	-	+	42	4038	4833	304467	305262	pseudogene_36.17*#36	NZ_BDZU01000002.1	GCF_003421225.1
WP_117200908.1#36|Staphylococcus_aureus	816	-	+	1	4947	5762	303538	304353	WP_001826866.1#36	NZ_BDZU01000002.1	GCF_003421225.1
WP_117200908.1#36|Staphylococcus_aureus	123	-	-	11	5745	5867	303433	303555	WP_001790144.1#36	NZ_BDZU01000002.1	GCF_003421225.1
WP_117200908.1#36|Staphylococcus_aureus	192	-	+	10	6302	6493	302807	302998	WP_001224379.1#36	NZ_BDZU01000002.1	GCF_003421225.1
WP_117200908.1#36|Staphylococcus_aureus	186	-	-	17	6632	6817	302483	302668	WP_001791851.1#36	NZ_BDZU01000002.1	GCF_003421225.1
WP_117200908.1#36|Staphylococcus_aureus	282	-	-	14	6753	7034	302266	302547	WP_000220938.1#36	NZ_BDZU01000002.1	GCF_003421225.1
WP_117200908.1#36|Staphylococcus_aureus	696	-	+	9	7323	8018	301282	301977	WP_000217458.1#36	NZ_BDZU01000002.1	GCF_003421225.1
WP_117200908.1#36|Staphylococcus_aureus	423	-	+	2	8269	8691	300609	301031	WP_001034772.1#36	NZ_BDZU01000002.1	GCF_003421225.1
WP_117200908.1#36|Staphylococcus_aureus	411	-	+	2	8959	9369	299931	300341	WP_000038237.1#36	NZ_BDZU01000002.1	GCF_003421225.1
WP_117200908.1#36|Staphylococcus_aureus	420	-	+	2	9396	9815	299485	299904	WP_001034774.1#36	NZ_BDZU01000002.1	GCF_003421225.1
WP_117200908.1#36|Staphylococcus_aureus	420	-	+	2	9833	10252	299048	299467	WP_000037433.1#36	NZ_BDZU01000002.1	GCF_003421225.1
WP_117200908.1#36|Staphylococcus_aureus	423	-	+	23	10704	11126	298174	298596	WP_001146762.1#36	NZ_BDZU01000002.1	GCF_003421225.1
WP_117200908.1#36|Staphylococcus_aureus	1539	-	-	24	11238	12776	296524	298062	WP_000202029.1#36	NZ_BDZU01000002.1	GCF_003421225.1
WP_117200908.1#36|Staphylococcus_aureus	819	-	+	9	13011	13829	295471	296289	WP_000824929.1#36	NZ_BDZU01000002.1	GCF_003421225.1
WP_000088737.1#37|Staphylococcus_aureus_subsp__aureus_MSSA476	1359	-	+	19	-20762	-19404	2563530	2564888	WP_000481425.1#37	NC_002953.3	GCF_000011525.1
WP_000088737.1#37|Staphylococcus_aureus_subsp__aureus_MSSA476	103	-	+	42	-19021	-18919	2563045	2563147	pseudogene_37.12*#37	NC_002953.3	GCF_000011525.1
WP_000088737.1#37|Staphylococcus_aureus_subsp__aureus_MSSA476	3048	-	+	3	-18935	-15888	2560014	2563061	WP_000794648.1#37	NC_002953.3	GCF_000011525.1
WP_000088737.1#37|Staphylococcus_aureus_subsp__aureus_MSSA476	2874	-	+	3	-15207	-12334	2556460	2559333	WP_000841390.1#37	NC_002953.3	GCF_000011525.1
WP_000088737.1#37|Staphylococcus_aureus_subsp__aureus_MSSA476	867	-	+	16	-12154	-11288	2555414	2556280	WP_000721337.1#37	NC_002953.3	GCF_000011525.1
WP_000088737.1#37|Staphylococcus_aureus_subsp__aureus_MSSA476	744	-	-	5	-11076	-10333	2554459	2555202	WP_000386367.1#37	NC_002953.3	GCF_000011525.1
WP_000088737.1#37|Staphylococcus_aureus_subsp__aureus_MSSA476	357	-	+	5	-10009	-9653	2553779	2554135	WP_000998872.1#37	NC_002953.3	GCF_000011525.1
WP_000088737.1#37|Staphylococcus_aureus_subsp__aureus_MSSA476	3120	-	+	42	-9348	-6229	2550355	2553474	pseudogene_37.16*#37	NC_002953.3	GCF_000011525.1
WP_000088737.1#37|Staphylococcus_aureus_subsp__aureus_MSSA476	903	-	+	42	-6135	-5233	2549359	2550261	pseudogene_37.14*#37	NC_002953.3	GCF_000011525.1
WP_000088737.1#37|Staphylococcus_aureus_subsp__aureus_MSSA476	1194	-	+	21	-4850	-3657	2547783	2548976	WP_000966092.1#37	NC_002953.3	GCF_000011525.1
WP_000088737.1#37|Staphylococcus_aureus_subsp__aureus_MSSA476	234	-	+	12	-3676	-3443	2547569	2547802	WP_010956661.1#37	NC_002953.3	GCF_000011525.1
WP_000088737.1#37|Staphylococcus_aureus_subsp__aureus_MSSA476	309	-	-	7	-3335	-3027	2547153	2547461	WP_000217712.1#37	NC_002953.3	GCF_000011525.1
WP_000088737.1#37|Staphylococcus_aureus_subsp__aureus_MSSA476	267	-	-	6	-2883	-2617	2546743	2547009	WP_000678764.1#37	NC_002953.3	GCF_000011525.1
WP_000088737.1#37|Staphylococcus_aureus_subsp__aureus_MSSA476	1809	-	-	8	-2333	-525	2544651	2546459	WP_001793319.1#37	NC_002953.3	GCF_000011525.1
WP_000088737.1#37|Staphylococcus_aureus_subsp__aureus_MSSA476	393	-	+	4	-393	-1	2544127	2544519	WP_000755946.1#37	NC_002953.3	GCF_000011525.1
WP_000088737.1#37|Staphylococcus_aureus_subsp__aureus_MSSA476	2862	-	+	40	1	2862	2541264	2544125	WP_000088737.1#37	NC_002953.3	GCF_000011525.1
WP_000088737.1#37|Staphylococcus_aureus_subsp__aureus_MSSA476	759	-	+	1	3168	3926	2540200	2540958	WP_000581910.1#37	NC_002953.3	GCF_000011525.1
WP_000088737.1#37|Staphylococcus_aureus_subsp__aureus_MSSA476	822	-	+	1	4038	4859	2539267	2540088	WP_000972284.1#37	NC_002953.3	GCF_000011525.1
WP_000088737.1#37|Staphylococcus_aureus_subsp__aureus_MSSA476	816	-	+	1	4973	5788	2538338	2539153	WP_001826866.1#37	NC_002953.3	GCF_000011525.1
WP_000088737.1#37|Staphylococcus_aureus_subsp__aureus_MSSA476	123	-	-	11	5771	5893	2538233	2538355	WP_001790144.1#37	NC_002953.3	GCF_000011525.1
WP_000088737.1#37|Staphylococcus_aureus_subsp__aureus_MSSA476	192	-	+	10	6328	6519	2537607	2537798	WP_001224379.1#37	NC_002953.3	GCF_000011525.1
WP_000088737.1#37|Staphylococcus_aureus_subsp__aureus_MSSA476	186	-	-	17	6658	6843	2537283	2537468	WP_001791851.1#37	NC_002953.3	GCF_000011525.1
WP_000088737.1#37|Staphylococcus_aureus_subsp__aureus_MSSA476	282	-	-	14	6779	7060	2537066	2537347	WP_000220938.1#37	NC_002953.3	GCF_000011525.1
WP_000088737.1#37|Staphylococcus_aureus_subsp__aureus_MSSA476	696	-	+	9	7349	8044	2536082	2536777	WP_000217458.1#37	NC_002953.3	GCF_000011525.1
WP_000088737.1#37|Staphylococcus_aureus_subsp__aureus_MSSA476	423	-	+	2	8295	8717	2535409	2535831	WP_001034772.1#37	NC_002953.3	GCF_000011525.1
WP_000088737.1#37|Staphylococcus_aureus_subsp__aureus_MSSA476	411	-	+	2	8985	9395	2534731	2535141	WP_000038238.1#37	NC_002953.3	GCF_000011525.1
WP_000088737.1#37|Staphylococcus_aureus_subsp__aureus_MSSA476	420	-	+	2	9422	9841	2534285	2534704	WP_001034774.1#37	NC_002953.3	GCF_000011525.1
WP_000088737.1#37|Staphylococcus_aureus_subsp__aureus_MSSA476	420	-	+	2	9859	10278	2533848	2534267	WP_000037433.1#37	NC_002953.3	GCF_000011525.1
WP_000088737.1#37|Staphylococcus_aureus_subsp__aureus_MSSA476	423	-	+	23	10730	11152	2532974	2533396	WP_001146762.1#37	NC_002953.3	GCF_000011525.1
WP_000088737.1#37|Staphylococcus_aureus_subsp__aureus_MSSA476	1539	-	-	24	11264	12802	2531324	2532862	WP_000202029.1#37	NC_002953.3	GCF_000011525.1
WP_000088737.1#37|Staphylococcus_aureus_subsp__aureus_MSSA476	819	-	+	9	13037	13855	2530271	2531089	WP_000824929.1#37	NC_002953.3	GCF_000011525.1
WP_216815744.1#38|Staphylococcus_aureus	569	-	+	42	-5100	-4532	8407	8975	pseudogene_38.17*#38	NZ_JAHNFT010000130.1	GCF_018995525.1
WP_216815744.1#38|Staphylococcus_aureus	493	-	+	42	-4148	-3656	7531	8023	pseudogene_38.18*#38	NZ_JAHNFT010000130.1	GCF_018995525.1
WP_216815744.1#38|Staphylococcus_aureus	234	-	+	12	-3675	-3442	7317	7550	WP_010956661.1#38	NZ_JAHNFT010000130.1	GCF_018995525.1
WP_216815744.1#38|Staphylococcus_aureus	309	-	-	7	-3335	-3027	6902	7210	WP_000217723.1#38	NZ_JAHNFT010000130.1	GCF_018995525.1
WP_216815744.1#38|Staphylococcus_aureus	267	-	-	6	-2883	-2617	6492	6758	WP_000678764.1#38	NZ_JAHNFT010000130.1	GCF_018995525.1
WP_216815744.1#38|Staphylococcus_aureus	1809	-	-	8	-2333	-525	4400	6208	WP_001792493.1#38	NZ_JAHNFT010000130.1	GCF_018995525.1
WP_216815744.1#38|Staphylococcus_aureus	393	-	+	4	-393	-1	3876	4268	WP_000755946.1#38	NZ_JAHNFT010000130.1	GCF_018995525.1
WP_216815744.1#38|Staphylococcus_aureus	2862	-	+	40	1	2862	1013	3874	WP_216815744.1#38	NZ_JAHNFT010000130.1	GCF_018995525.1
WP_216815744.1#38|Staphylococcus_aureus	445	-	+	1	3165	3609	266	710	WP_301553979.1#38	NZ_JAHNFT010000130.1	GCF_018995525.1
WP_216815744.1#38|Staphylococcus_aureus	181	-	+	1	3694	3874	1	181	WP_253954265.1#38	NZ_JAHNFT010000130.1	GCF_018995525.1
WP_061838177.1#39|Staphylococcus_aureus	706	+	+	42	-5938	-5233	1	706	pseudogene_39.27*#39	NZ_FHCT01000035.1	GCF_900057325.1
WP_061838177.1#39|Staphylococcus_aureus	1194	+	+	21	-4850	-3657	1089	2282	WP_000966095.1#39	NZ_FHCT01000035.1	GCF_900057325.1
WP_061838177.1#39|Staphylococcus_aureus	204	+	+	12	-3646	-3443	2293	2496	WP_072398205.1#39	NZ_FHCT01000035.1	GCF_900057325.1
WP_061838177.1#39|Staphylococcus_aureus	309	+	-	7	-3335	-3027	2604	2912	WP_000217714.1#39	NZ_FHCT01000035.1	GCF_900057325.1
WP_061838177.1#39|Staphylococcus_aureus	267	+	-	6	-2883	-2617	3056	3322	WP_000678764.1#39	NZ_FHCT01000035.1	GCF_900057325.1
WP_061838177.1#39|Staphylococcus_aureus	1809	+	-	8	-2333	-525	3606	5414	WP_075583758.1#39	NZ_FHCT01000035.1	GCF_900057325.1
WP_061838177.1#39|Staphylococcus_aureus	393	+	+	4	-393	-1	5546	5938	WP_000755950.1#39	NZ_FHCT01000035.1	GCF_900057325.1
WP_061838177.1#39|Staphylococcus_aureus	2862	+	+	40	1	2862	5940	8801	WP_061838177.1#39	NZ_FHCT01000035.1	GCF_900057325.1
WP_061838177.1#39|Staphylococcus_aureus	750	+	+	1	3168	3917	9107	9856	WP_078064693.1#39	NZ_FHCT01000035.1	GCF_900057325.1
WP_061838177.1#39|Staphylococcus_aureus	170	+	+	1	4028	4197	9967	10136	WP_150858300.1#39	NZ_FHCT01000035.1	GCF_900057325.1
WP_177295476.1#40|Staphylococcus_aureus	971	+	+	3	-6203	-5233	1	971	WP_177295475.1#40	NZ_JACAAN010000005.1	GCF_013389175.1
WP_177295476.1#40|Staphylococcus_aureus	1194	+	+	21	-4850	-3657	1354	2547	WP_000966092.1#40	NZ_JACAAN010000005.1	GCF_013389175.1
WP_177295476.1#40|Staphylococcus_aureus	234	+	+	12	-3676	-3443	2528	2761	WP_010956661.1#40	NZ_JACAAN010000005.1	GCF_013389175.1
WP_177295476.1#40|Staphylococcus_aureus	309	+	-	7	-3335	-3027	2869	3177	WP_000217712.1#40	NZ_JACAAN010000005.1	GCF_013389175.1
WP_177295476.1#40|Staphylococcus_aureus	267	+	-	6	-2883	-2617	3321	3587	WP_000678764.1#40	NZ_JACAAN010000005.1	GCF_013389175.1
WP_177295476.1#40|Staphylococcus_aureus	1809	+	-	8	-2333	-525	3871	5679	WP_001793319.1#40	NZ_JACAAN010000005.1	GCF_013389175.1
WP_177295476.1#40|Staphylococcus_aureus	393	+	+	4	-393	-1	5811	6203	WP_000755946.1#40	NZ_JACAAN010000005.1	GCF_013389175.1
WP_177295476.1#40|Staphylococcus_aureus	2862	+	+	40	1	2862	6205	9066	WP_177295476.1#40	NZ_JACAAN010000005.1	GCF_013389175.1
WP_177295476.1#40|Staphylococcus_aureus	759	+	+	1	3168	3926	9372	10130	WP_000581910.1#40	NZ_JACAAN010000005.1	GCF_013389175.1
WP_177295476.1#40|Staphylococcus_aureus	795	+	+	1	4038	4832	10242	11036	WP_000972286.1#40	NZ_JACAAN010000005.1	GCF_013389175.1
WP_177295476.1#40|Staphylococcus_aureus	816	+	+	1	4946	5761	11150	11965	WP_001826866.1#40	NZ_JACAAN010000005.1	GCF_013389175.1
WP_177295476.1#40|Staphylococcus_aureus	123	+	-	11	5744	5866	11948	12070	WP_001790144.1#40	NZ_JACAAN010000005.1	GCF_013389175.1
WP_177295476.1#40|Staphylococcus_aureus	192	+	+	10	6301	6492	12505	12696	WP_001224379.1#40	NZ_JACAAN010000005.1	GCF_013389175.1
WP_177295476.1#40|Staphylococcus_aureus	186	+	-	17	6631	6816	12835	13020	WP_001791851.1#40	NZ_JACAAN010000005.1	GCF_013389175.1
WP_177295476.1#40|Staphylococcus_aureus	282	+	-	14	6752	7033	12956	13237	WP_000220938.1#40	NZ_JACAAN010000005.1	GCF_013389175.1
WP_177295476.1#40|Staphylococcus_aureus	696	+	+	9	7322	8017	13526	14221	WP_000217458.1#40	NZ_JACAAN010000005.1	GCF_013389175.1
WP_177295476.1#40|Staphylococcus_aureus	423	+	+	2	8268	8690	14472	14894	WP_001034772.1#40	NZ_JACAAN010000005.1	GCF_013389175.1
WP_177295476.1#40|Staphylococcus_aureus	411	+	+	2	8958	9368	15162	15572	WP_177295477.1#40	NZ_JACAAN010000005.1	GCF_013389175.1
WP_177295476.1#40|Staphylococcus_aureus	420	+	+	2	9395	9814	15599	16018	WP_001034774.1#40	NZ_JACAAN010000005.1	GCF_013389175.1
WP_177295476.1#40|Staphylococcus_aureus	420	+	+	2	9832	10251	16036	16455	WP_000037433.1#40	NZ_JACAAN010000005.1	GCF_013389175.1
WP_177295476.1#40|Staphylococcus_aureus	423	+	+	23	10703	11125	16907	17329	WP_001146762.1#40	NZ_JACAAN010000005.1	GCF_013389175.1
WP_177295476.1#40|Staphylococcus_aureus	1539	+	-	24	11237	12775	17441	18979	WP_000202029.1#40	NZ_JACAAN010000005.1	GCF_013389175.1
WP_177295476.1#40|Staphylococcus_aureus	819	+	+	9	13010	13828	19214	20032	WP_000824929.1#40	NZ_JACAAN010000005.1	GCF_013389175.1
WP_000088706.1#41|Staphylococcus_aureus_O46	693	-	+	25	-18753	-18061	2562708	2563400	WP_000289136.1#41	NZ_CP025395.1	GCF_000189455.2
WP_000088706.1#41|Staphylococcus_aureus_O46	765	-	+	26	-17896	-17132	2561779	2562543	WP_000073995.1#41	NZ_CP025395.1	GCF_000189455.2
WP_000088706.1#41|Staphylococcus_aureus_O46	681	-	+	22	-16977	-16297	2560944	2561624	WP_000990135.1#41	NZ_CP025395.1	GCF_000189455.2
WP_000088706.1#41|Staphylococcus_aureus_O46	1554	-	+	20	-16272	-14719	2559366	2560919	WP_000876658.1#41	NZ_CP025395.1	GCF_000189455.2
WP_000088706.1#41|Staphylococcus_aureus_O46	1359	-	+	19	-14602	-13244	2557891	2559249	WP_000481408.1#41	NZ_CP025395.1	GCF_000189455.2
WP_000088706.1#41|Staphylococcus_aureus_O46	103	-	+	42	-12861	-12759	2557406	2557508	pseudogene_41.1*#41	NZ_CP025395.1	GCF_000189455.2
WP_000088706.1#41|Staphylococcus_aureus_O46	3132	-	+	3	-12775	-9644	2554291	2557422	WP_101305160.1#41	NZ_CP025395.1	GCF_000189455.2
WP_000088706.1#41|Staphylococcus_aureus_O46	2906	-	+	42	-8961	-6056	2550703	2553608	pseudogene_41.14*#41	NZ_CP025395.1	GCF_000189455.2
WP_000088706.1#41|Staphylococcus_aureus_O46	867	-	+	16	-5876	-5010	2549657	2550523	WP_000721337.1#41	NZ_CP025395.1	GCF_000189455.2
WP_000088706.1#41|Staphylococcus_aureus_O46	1194	-	+	21	-4833	-3640	2548287	2549480	WP_000966091.1#41	NZ_CP025395.1	GCF_000189455.2
WP_000088706.1#41|Staphylococcus_aureus_O46	204	-	+	12	-3629	-3426	2548073	2548276	WP_072361956.1#41	NZ_CP025395.1	GCF_000189455.2
WP_000088706.1#41|Staphylococcus_aureus_O46	309	-	-	7	-3320	-3012	2547659	2547967	WP_001804023.1#41	NZ_CP025395.1	GCF_000189455.2
WP_000088706.1#41|Staphylococcus_aureus_O46	267	-	-	6	-2868	-2602	2547249	2547515	WP_000678764.1#41	NZ_CP025395.1	GCF_000189455.2
WP_000088706.1#41|Staphylococcus_aureus_O46	1809	-	-	8	-2318	-510	2545157	2546965	WP_078071266.1#41	NZ_CP025395.1	GCF_000189455.2
WP_000088706.1#41|Staphylococcus_aureus_O46	393	-	+	4	-393	-1	2544648	2545040	WP_000755951.1#41	NZ_CP025395.1	GCF_000189455.2
WP_000088706.1#41|Staphylococcus_aureus_O46	2862	-	+	40	1	2862	2541785	2544646	WP_000088706.1#41	NZ_CP025395.1	GCF_000189455.2
WP_000088706.1#41|Staphylococcus_aureus_O46	759	-	+	1	3171	3929	2540718	2541476	WP_000581921.1#41	NZ_CP025395.1	GCF_000189455.2
WP_000088706.1#41|Staphylococcus_aureus_O46	783	-	+	1	4173	4955	2539692	2540474	WP_025174664.1#41	NZ_CP025395.1	GCF_000189455.2
WP_000088706.1#41|Staphylococcus_aureus_O46	1356	-	+	18	4955	6310	2538337	2539692	WP_000239216.1#41	NZ_CP025395.1	GCF_000189455.2
WP_000088706.1#41|Staphylococcus_aureus_O46	327	-	+	13	6310	6636	2538011	2538337	WP_000493748.1#41	NZ_CP025395.1	GCF_000189455.2
WP_000088706.1#41|Staphylococcus_aureus_O46	294	-	+	15	6639	6932	2537715	2538008	WP_000270266.1#41	NZ_CP025395.1	GCF_000189455.2
WP_000088706.1#41|Staphylococcus_aureus_O46	192	-	+	10	7286	7477	2537170	2537361	WP_001224379.1#41	NZ_CP025395.1	GCF_000189455.2
WP_000088706.1#41|Staphylococcus_aureus_O46	282	-	-	14	7737	8018	2536629	2536910	WP_000220932.1#41	NZ_CP025395.1	GCF_000189455.2
WP_000088706.1#41|Staphylococcus_aureus_O46	696	-	+	9	8318	9013	2535634	2536329	WP_000217472.1#41	NZ_CP025395.1	GCF_000189455.2
WP_000088706.1#41|Staphylococcus_aureus_O46	423	-	+	2	9264	9686	2534961	2535383	WP_000162188.1#41	NZ_CP025395.1	GCF_000189455.2
WP_000088706.1#41|Staphylococcus_aureus_O46	393	-	+	2	9964	10356	2534291	2534683	WP_000038222.1#41	NZ_CP025395.1	GCF_000189455.2
WP_000088706.1#41|Staphylococcus_aureus_O46	420	-	+	2	10374	10793	2533854	2534273	WP_000162205.1#41	NZ_CP025395.1	GCF_000189455.2
WP_000088706.1#41|Staphylococcus_aureus_O46	426	-	+	2	10811	11236	2533411	2533836	WP_000037440.1#41	NZ_CP025395.1	GCF_000189455.2
WP_000088706.1#41|Staphylococcus_aureus_O46	414	-	+	2	11488	11901	2532746	2533159	WP_000038223.1#41	NZ_CP025395.1	GCF_000189455.2
WP_000088706.1#41|Staphylococcus_aureus_O46	423	-	+	23	12358	12780	2531867	2532289	WP_001146762.1#41	NZ_CP025395.1	GCF_000189455.2
WP_000088706.1#41|Staphylococcus_aureus_O46	1539	-	-	24	12892	14430	2530217	2531755	WP_000202039.1#41	NZ_CP025395.1	GCF_000189455.2
WP_103188605.1#42|Staphylococcus_aureus	888	-	+	42	-6116	-5229	40704	41591	pseudogene_42.11*#42	NZ_OFZL01000009.1	GCF_900251635.1
WP_103188605.1#42|Staphylococcus_aureus	1194	-	+	21	-4846	-3653	39128	40321	WP_103188603.1#42	NZ_OFZL01000009.1	GCF_900251635.1
WP_103188605.1#42|Staphylococcus_aureus	234	-	+	12	-3672	-3439	38914	39147	WP_010956661.1#42	NZ_OFZL01000009.1	GCF_900251635.1
WP_103188605.1#42|Staphylococcus_aureus	309	-	-	7	-3331	-3023	38498	38806	WP_000217712.1#42	NZ_OFZL01000009.1	GCF_900251635.1
WP_103188605.1#42|Staphylococcus_aureus	267	-	-	6	-2883	-2617	38092	38358	WP_000678764.1#42	NZ_OFZL01000009.1	GCF_900251635.1
WP_103188605.1#42|Staphylococcus_aureus	1809	-	-	8	-2333	-525	36000	37808	WP_103188604.1#42	NZ_OFZL01000009.1	GCF_900251635.1
WP_103188605.1#42|Staphylococcus_aureus	393	-	+	4	-393	-1	35476	35868	WP_000755946.1#42	NZ_OFZL01000009.1	GCF_900251635.1
WP_103188605.1#42|Staphylococcus_aureus	2862	-	+	40	1	2862	32613	35474	WP_103188605.1#42	NZ_OFZL01000009.1	GCF_900251635.1
WP_103188605.1#42|Staphylococcus_aureus	759	-	+	1	3168	3926	31549	32307	WP_000581910.1#42	NZ_OFZL01000009.1	GCF_900251635.1
WP_103188605.1#42|Staphylococcus_aureus	795	-	+	1	4038	4832	30643	31437	WP_000972286.1#42	NZ_OFZL01000009.1	GCF_900251635.1
WP_103188605.1#42|Staphylococcus_aureus	795	-	+	1	4946	5740	29735	30529	WP_103188606.1#42	NZ_OFZL01000009.1	GCF_900251635.1
WP_103188605.1#42|Staphylococcus_aureus	123	-	-	11	5744	5866	29609	29731	WP_001790144.1#42	NZ_OFZL01000009.1	GCF_900251635.1
WP_103188605.1#42|Staphylococcus_aureus	192	-	+	10	6301	6492	28983	29174	WP_001224379.1#42	NZ_OFZL01000009.1	GCF_900251635.1
WP_103188605.1#42|Staphylococcus_aureus	186	-	-	17	6631	6816	28659	28844	WP_001791851.1#42	NZ_OFZL01000009.1	GCF_900251635.1
WP_103188605.1#42|Staphylococcus_aureus	282	-	-	14	6752	7033	28442	28723	WP_000220938.1#42	NZ_OFZL01000009.1	GCF_900251635.1
WP_103188605.1#42|Staphylococcus_aureus	696	-	+	9	7322	8017	27458	28153	WP_103188607.1#42	NZ_OFZL01000009.1	GCF_900251635.1
WP_103188605.1#42|Staphylococcus_aureus	423	-	+	2	8267	8689	26786	27208	WP_001034758.1#42	NZ_OFZL01000009.1	GCF_900251635.1
WP_103188605.1#42|Staphylococcus_aureus	420	-	+	2	8956	9375	26100	26519	WP_103188608.1#42	NZ_OFZL01000009.1	GCF_900251635.1
WP_103188605.1#42|Staphylococcus_aureus	420	-	+	2	9393	9812	25663	26082	WP_043044940.1#42	NZ_OFZL01000009.1	GCF_900251635.1
WP_103188605.1#42|Staphylococcus_aureus	420	-	+	2	9830	10249	25226	25645	WP_103188609.1#42	NZ_OFZL01000009.1	GCF_900251635.1
WP_103188605.1#42|Staphylococcus_aureus	423	-	+	23	10701	11123	24352	24774	WP_001146763.1#42	NZ_OFZL01000009.1	GCF_900251635.1
WP_103188605.1#42|Staphylococcus_aureus	1539	-	-	24	11236	12774	22701	24239	WP_103188610.1#42	NZ_OFZL01000009.1	GCF_900251635.1
WP_103188605.1#42|Staphylococcus_aureus	819	-	+	9	13010	13828	21647	22465	WP_072496916.1#42	NZ_OFZL01000009.1	GCF_900251635.1
WP_150881760.1#43|Staphylococcus_aureus	477	+	+	42	-3925	-3449	127	603	pseudogene_43.2*#43	NZ_VRQT01000004.1	GCF_008763235.1
WP_150881760.1#43|Staphylococcus_aureus	309	+	-	7	-3335	-3027	717	1025	WP_000217724.1#43	NZ_VRQT01000004.1	GCF_008763235.1
WP_150881760.1#43|Staphylococcus_aureus	267	+	-	6	-2883	-2617	1169	1435	WP_000678764.1#43	NZ_VRQT01000004.1	GCF_008763235.1
WP_150881760.1#43|Staphylococcus_aureus	1809	+	-	8	-2333	-525	1719	3527	WP_078055803.1#43	NZ_VRQT01000004.1	GCF_008763235.1
WP_150881760.1#43|Staphylococcus_aureus	393	+	+	4	-393	-1	3659	4051	WP_000755948.1#43	NZ_VRQT01000004.1	GCF_008763235.1
WP_150881760.1#43|Staphylococcus_aureus	2862	+	+	40	1	2862	4053	6914	WP_150881760.1#43	NZ_VRQT01000004.1	GCF_008763235.1
WP_150881760.1#43|Staphylococcus_aureus	786	+	+	1	3168	3953	7220	8005	WP_150881761.1#43	NZ_VRQT01000004.1	GCF_008763235.1
WP_150881760.1#43|Staphylococcus_aureus	1326	+	+	18	3950	5275	8002	9327	WP_000056386.1#43	NZ_VRQT01000004.1	GCF_008763235.1
WP_150881760.1#43|Staphylococcus_aureus	327	+	+	13	5275	5601	9327	9653	WP_000495501.1#43	NZ_VRQT01000004.1	GCF_008763235.1
WP_150881760.1#43|Staphylococcus_aureus	288	+	+	15	5604	5891	9656	9943	WP_000521958.1#43	NZ_VRQT01000004.1	GCF_008763235.1
WP_150881760.1#43|Staphylococcus_aureus	108	+	+	42	6208	6315	10260	10367	pseudogene_43.28*#43	NZ_VRQT01000004.1	GCF_008763235.1
WP_150881760.1#43|Staphylococcus_aureus	795	+	+	1	6427	7221	10479	11273	WP_044026055.1#43	NZ_VRQT01000004.1	GCF_008763235.1
WP_150881760.1#43|Staphylococcus_aureus	135	+	-	11	7213	7347	11265	11399	WP_044026054.1#43	NZ_VRQT01000004.1	GCF_008763235.1
WP_150881760.1#43|Staphylococcus_aureus	192	+	+	10	7782	7973	11834	12025	WP_001224379.1#43	NZ_VRQT01000004.1	GCF_008763235.1
WP_150881760.1#43|Staphylococcus_aureus	282	+	-	14	8233	8514	12285	12566	WP_000220932.1#43	NZ_VRQT01000004.1	GCF_008763235.1
WP_150881760.1#43|Staphylococcus_aureus	696	+	+	9	8814	9509	12866	13561	WP_000217470.1#43	NZ_VRQT01000004.1	GCF_008763235.1
WP_150881760.1#43|Staphylococcus_aureus	423	+	+	2	9761	10183	13813	14235	WP_000162195.1#43	NZ_VRQT01000004.1	GCF_008763235.1
WP_150881760.1#43|Staphylococcus_aureus	420	+	+	2	10655	11074	14707	15126	WP_000038224.1#43	NZ_VRQT01000004.1	GCF_008763235.1
WP_150881760.1#43|Staphylococcus_aureus	423	+	+	23	11526	11948	15578	16000	WP_001146762.1#43	NZ_VRQT01000004.1	GCF_008763235.1
WP_150881760.1#43|Staphylococcus_aureus	1539	+	-	24	12060	13598	16112	17650	WP_000200987.1#43	NZ_VRQT01000004.1	GCF_008763235.1
WP_150881760.1#43|Staphylococcus_aureus	819	+	+	9	13834	14652	17886	18704	WP_000824956.1#43	NZ_VRQT01000004.1	GCF_008763235.1
WP_250743163.1#44|Staphylococcus_aureus	681	+	+	22	-17277	-16597	487889	488569	WP_000990133.1#44	NZ_JAGSCL010000001.1	GCF_023657165.1
WP_250743163.1#44|Staphylococcus_aureus	1554	+	+	20	-16572	-15019	488594	490147	WP_250743182.1#44	NZ_JAGSCL010000001.1	GCF_023657165.1
WP_250743163.1#44|Staphylococcus_aureus	1359	+	+	19	-14902	-13544	490264	491622	WP_217175415.1#44	NZ_JAGSCL010000001.1	GCF_023657165.1
WP_250743163.1#44|Staphylococcus_aureus	103	+	+	42	-13161	-13059	492005	492107	pseudogene_44.9*#44	NZ_JAGSCL010000001.1	GCF_023657165.1
WP_250743163.1#44|Staphylococcus_aureus	3072	+	+	3	-13099	-10028	492067	495138	WP_284697320.1#44	NZ_JAGSCL010000001.1	GCF_023657165.1
WP_250743163.1#44|Staphylococcus_aureus	867	+	+	16	-9848	-8982	495318	496184	WP_000721337.1#44	NZ_JAGSCL010000001.1	GCF_023657165.1
WP_250743163.1#44|Staphylococcus_aureus	744	+	-	42	-8771	-8028	496395	497138	pseudogene_44.25*#44	NZ_JAGSCL010000001.1	GCF_023657165.1
WP_250743163.1#44|Staphylococcus_aureus	357	+	+	5	-7705	-7349	497461	497817	WP_000998872.1#44	NZ_JAGSCL010000001.1	GCF_023657165.1
WP_250743163.1#44|Staphylococcus_aureus	1812	+	+	3	-7044	-5233	498122	499933	WP_217175413.1#44	NZ_JAGSCL010000001.1	GCF_023657165.1
WP_250743163.1#44|Staphylococcus_aureus	1194	+	+	21	-4851	-3658	500315	501508	WP_217175412.1#44	NZ_JAGSCL010000001.1	GCF_023657165.1
WP_250743163.1#44|Staphylococcus_aureus	234	+	+	12	-3677	-3444	501489	501722	WP_217175411.1#44	NZ_JAGSCL010000001.1	GCF_023657165.1
WP_250743163.1#44|Staphylococcus_aureus	311	+	-	42	-3337	-3027	501829	502139	pseudogene_44.6*#44	NZ_JAGSCL010000001.1	GCF_023657165.1
WP_250743163.1#44|Staphylococcus_aureus	267	+	-	6	-2883	-2617	502283	502549	WP_250743165.1#44	NZ_JAGSCL010000001.1	GCF_023657165.1
WP_250743163.1#44|Staphylococcus_aureus	1809	+	-	8	-2333	-525	502833	504641	WP_217175410.1#44	NZ_JAGSCL010000001.1	GCF_023657165.1
WP_250743163.1#44|Staphylococcus_aureus	393	+	+	4	-393	-1	504773	505165	WP_000755954.1#44	NZ_JAGSCL010000001.1	GCF_023657165.1
WP_250743163.1#44|Staphylococcus_aureus	2862	+	+	40	1	2862	505167	508028	WP_250743163.1#44	NZ_JAGSCL010000001.1	GCF_023657165.1
WP_250743163.1#44|Staphylococcus_aureus	761	+	+	42	3165	3925	508331	509091	pseudogene_44.1*#44	NZ_JAGSCL010000001.1	GCF_023657165.1
WP_250743163.1#44|Staphylococcus_aureus	783	+	+	1	4169	4951	509335	510117	WP_025174664.1#44	NZ_JAGSCL010000001.1	GCF_023657165.1
WP_250743163.1#44|Staphylococcus_aureus	1356	+	+	18	4951	6306	510117	511472	WP_000239216.1#44	NZ_JAGSCL010000001.1	GCF_023657165.1
WP_250743163.1#44|Staphylococcus_aureus	327	+	+	13	6306	6632	511472	511798	WP_000493748.1#44	NZ_JAGSCL010000001.1	GCF_023657165.1
WP_250743163.1#44|Staphylococcus_aureus	294	+	+	15	6635	6928	511801	512094	WP_000270266.1#44	NZ_JAGSCL010000001.1	GCF_023657165.1
WP_250743163.1#44|Staphylococcus_aureus	192	+	+	10	7282	7473	512448	512639	WP_001224379.1#44	NZ_JAGSCL010000001.1	GCF_023657165.1
WP_250743163.1#44|Staphylococcus_aureus	255	+	-	14	7733	7987	512899	513153	WP_154285735.1#44	NZ_JAGSCL010000001.1	GCF_023657165.1
WP_250743163.1#44|Staphylococcus_aureus	696	+	+	9	8314	9009	513480	514175	WP_000217469.1#44	NZ_JAGSCL010000001.1	GCF_023657165.1
WP_250743163.1#44|Staphylococcus_aureus	417	+	+	2	9261	9677	514427	514843	WP_250743160.1#44	NZ_JAGSCL010000001.1	GCF_023657165.1
WP_250743163.1#44|Staphylococcus_aureus	414	+	+	2	9695	10108	514861	515274	WP_217175406.1#44	NZ_JAGSCL010000001.1	GCF_023657165.1
WP_250743163.1#44|Staphylococcus_aureus	423	+	+	23	10564	10986	515730	516152	WP_250743158.1#44	NZ_JAGSCL010000001.1	GCF_023657165.1
WP_250743163.1#44|Staphylococcus_aureus	1539	+	-	24	11098	12636	516264	517802	WP_250743155.1#44	NZ_JAGSCL010000001.1	GCF_023657165.1
WP_250743163.1#44|Staphylococcus_aureus	819	+	+	9	12871	13689	518037	518855	WP_233682470.1#44	NZ_JAGSCL010000001.1	GCF_023657165.1
WP_250743163.1#44|Staphylococcus_aureus	366	+	+	33	13953	14318	519119	519484	WP_000910574.1#44	NZ_JAGSCL010000001.1	GCF_023657165.1
WP_250743163.1#44|Staphylococcus_aureus	822	+	+	29	15432	16253	520598	521419	WP_001081690.1#44	NZ_JAGSCL010000001.1	GCF_023657165.1
WP_111259051.1#45|Staphylococcus_aureus	681	-	+	22	-18047	-17367	28309	28989	WP_000990133.1#45	NZ_PZUU01000014.1	GCF_003237415.1
WP_111259051.1#45|Staphylococcus_aureus	1554	-	+	20	-17343	-15790	26732	28285	WP_000876634.1#45	NZ_PZUU01000014.1	GCF_003237415.1
WP_111259051.1#45|Staphylococcus_aureus	1359	-	+	19	-15673	-14315	25257	26615	WP_000481425.1#45	NZ_PZUU01000014.1	GCF_003237415.1
WP_111259051.1#45|Staphylococcus_aureus	103	-	+	42	-13932	-13830	24772	24874	pseudogene_45.25*#45	NZ_PZUU01000014.1	GCF_003237415.1
WP_111259051.1#45|Staphylococcus_aureus	3048	-	+	3	-13846	-10799	21741	24788	WP_000794647.1#45	NZ_PZUU01000014.1	GCF_003237415.1
WP_111259051.1#45|Staphylococcus_aureus	867	-	+	16	-10619	-9753	20695	21561	WP_000721337.1#45	NZ_PZUU01000014.1	GCF_003237415.1
WP_111259051.1#45|Staphylococcus_aureus	744	-	-	5	-9541	-8798	19740	20483	WP_000386364.1#45	NZ_PZUU01000014.1	GCF_003237415.1
WP_111259051.1#45|Staphylococcus_aureus	357	-	+	5	-8474	-8118	19060	19416	WP_000998872.1#45	NZ_PZUU01000014.1	GCF_003237415.1
WP_111259051.1#45|Staphylococcus_aureus	2581	-	+	42	-7813	-5233	16175	18755	pseudogene_45.11*#45	NZ_PZUU01000014.1	GCF_003237415.1
WP_111259051.1#45|Staphylococcus_aureus	1194	-	+	21	-4850	-3657	14599	15792	WP_000966095.1#45	NZ_PZUU01000014.1	GCF_003237415.1
WP_111259051.1#45|Staphylococcus_aureus	204	-	+	12	-3646	-3443	14385	14588	WP_072398205.1#45	NZ_PZUU01000014.1	GCF_003237415.1
WP_111259051.1#45|Staphylococcus_aureus	309	-	-	7	-3335	-3027	13969	14277	WP_000217714.1#45	NZ_PZUU01000014.1	GCF_003237415.1
WP_111259051.1#45|Staphylococcus_aureus	267	-	-	6	-2883	-2617	13559	13825	WP_000678764.1#45	NZ_PZUU01000014.1	GCF_003237415.1
WP_111259051.1#45|Staphylococcus_aureus	1809	-	-	8	-2333	-525	11467	13275	WP_075583758.1#45	NZ_PZUU01000014.1	GCF_003237415.1
WP_111259051.1#45|Staphylococcus_aureus	393	-	+	4	-393	-1	10943	11335	WP_000755950.1#45	NZ_PZUU01000014.1	GCF_003237415.1
WP_111259051.1#45|Staphylococcus_aureus	2862	-	+	40	1	2862	8080	10941	WP_111259051.1#45	NZ_PZUU01000014.1	GCF_003237415.1
WP_111259051.1#45|Staphylococcus_aureus	750	-	+	1	3168	3917	7025	7774	WP_078064693.1#45	NZ_PZUU01000014.1	GCF_003237415.1
WP_111259051.1#45|Staphylococcus_aureus	786	-	+	1	4028	4813	6129	6914	WP_000972273.1#45	NZ_PZUU01000014.1	GCF_003237415.1
WP_111259051.1#45|Staphylococcus_aureus	774	-	+	1	5071	5844	5098	5871	WP_000581879.1#45	NZ_PZUU01000014.1	GCF_003237415.1
WP_111259051.1#45|Staphylococcus_aureus	1275	-	+	18	5841	7115	3827	5101	WP_000978018.1#45	NZ_PZUU01000014.1	GCF_003237415.1
WP_111259051.1#45|Staphylococcus_aureus	327	-	+	13	7115	7441	3501	3827	WP_000495498.1#45	NZ_PZUU01000014.1	GCF_003237415.1
WP_111259051.1#45|Staphylococcus_aureus	288	-	+	15	7444	7731	3211	3498	WP_000521958.1#45	NZ_PZUU01000014.1	GCF_003237415.1
WP_111259051.1#45|Staphylococcus_aureus	108	-	+	42	8048	8155	2787	2894	pseudogene_45.12*#45	NZ_PZUU01000014.1	GCF_003237415.1
WP_111259051.1#45|Staphylococcus_aureus	795	-	+	1	8267	9061	1881	2675	WP_000581892.1#45	NZ_PZUU01000014.1	GCF_003237415.1
WP_111259051.1#45|Staphylococcus_aureus	123	-	-	11	9065	9187	1755	1877	WP_001790144.1#45	NZ_PZUU01000014.1	GCF_003237415.1
WP_111259051.1#45|Staphylococcus_aureus	192	-	+	10	9622	9813	1129	1320	WP_001224379.1#45	NZ_PZUU01000014.1	GCF_003237415.1
WP_111259051.1#45|Staphylococcus_aureus	69	-	-	42	9952	10020	922	990	pseudogene_45.2*#45	NZ_PZUU01000014.1	GCF_003237415.1
WP_111259051.1#45|Staphylococcus_aureus	829	-	+	32	10113	10941	1	829	WP_107378088.1#45	NZ_PZUU01000014.1	GCF_003237415.1
WP_000088713.1#46|Staphylococcus_aureus	1824	+	+	28	-19649	-17826	538500	540323	WP_000586380.1#46	NZ_NJFS02000003.1	GCF_002206395.1
WP_000088713.1#46|Staphylococcus_aureus	417	+	+	27	-17687	-17271	540462	540878	WP_043054975.1#46	NZ_NJFS02000003.1	GCF_002206395.1
WP_000088713.1#46|Staphylococcus_aureus	693	+	+	25	-17041	-16349	541108	541800	WP_043054974.1#46	NZ_NJFS02000003.1	GCF_002206395.1
WP_000088713.1#46|Staphylococcus_aureus	765	+	+	26	-16184	-15420	541965	542729	WP_000074015.1#46	NZ_NJFS02000003.1	GCF_002206395.1
WP_000088713.1#46|Staphylococcus_aureus	681	+	+	22	-15266	-14586	542883	543563	WP_000990132.1#46	NZ_NJFS02000003.1	GCF_002206395.1
WP_000088713.1#46|Staphylococcus_aureus	1554	+	+	20	-14562	-13009	543587	545140	WP_000876640.1#46	NZ_NJFS02000003.1	GCF_002206395.1
WP_000088713.1#46|Staphylococcus_aureus	1359	+	+	19	-12892	-11534	545257	546615	WP_000481410.1#46	NZ_NJFS02000003.1	GCF_002206395.1
WP_000088713.1#46|Staphylococcus_aureus	103	+	+	42	-11151	-11049	546998	547100	pseudogene_46.28*#46	NZ_NJFS02000003.1	GCF_002206395.1
WP_000088713.1#46|Staphylococcus_aureus	3030	+	+	3	-11065	-8036	547084	550113	WP_043054972.1#46	NZ_NJFS02000003.1	GCF_002206395.1
WP_000088713.1#46|Staphylococcus_aureus	2865	+	+	3	-7356	-4492	550793	553657	WP_043054971.1#46	NZ_NJFS02000003.1	GCF_002206395.1
WP_000088713.1#46|Staphylococcus_aureus	867	+	+	16	-4312	-3446	553837	554703	WP_000721337.1#46	NZ_NJFS02000003.1	GCF_002206395.1
WP_000088713.1#46|Staphylococcus_aureus	309	+	-	7	-3320	-3012	554829	555137	WP_000154470.1#46	NZ_NJFS02000003.1	GCF_002206395.1
WP_000088713.1#46|Staphylococcus_aureus	267	+	-	6	-2868	-2602	555281	555547	WP_043054970.1#46	NZ_NJFS02000003.1	GCF_002206395.1
WP_000088713.1#46|Staphylococcus_aureus	1809	+	-	8	-2318	-510	555831	557639	WP_001798811.1#46	NZ_NJFS02000003.1	GCF_002206395.1
WP_000088713.1#46|Staphylococcus_aureus	393	+	+	4	-393	-1	557756	558148	WP_000755954.1#46	NZ_NJFS02000003.1	GCF_002206395.1
WP_000088713.1#46|Staphylococcus_aureus	2862	+	+	40	1	2862	558150	561011	WP_000088713.1#46	NZ_NJFS02000003.1	GCF_002206395.1
WP_000088713.1#46|Staphylococcus_aureus	795	+	+	1	3167	3961	561316	562110	WP_052501193.1#46	NZ_NJFS02000003.1	GCF_002206395.1
WP_000088713.1#46|Staphylococcus_aureus	786	+	+	1	4209	4994	562358	563143	WP_043054969.1#46	NZ_NJFS02000003.1	GCF_002206395.1
WP_000088713.1#46|Staphylococcus_aureus	72	+	-	42	5008	5079	563157	563228	pseudogene_46.10*#46	NZ_NJFS02000003.1	GCF_002206395.1
WP_000088713.1#46|Staphylococcus_aureus	327	+	+	13	6265	6591	564414	564740	WP_000495498.1#46	NZ_NJFS02000003.1	GCF_002206395.1
WP_000088713.1#46|Staphylococcus_aureus	288	+	+	15	6594	6881	564743	565030	WP_000521958.1#46	NZ_NJFS02000003.1	GCF_002206395.1
WP_000088713.1#46|Staphylococcus_aureus	108	+	+	42	7198	7305	565347	565454	pseudogene_46.7*#46	NZ_NJFS02000003.1	GCF_002206395.1
WP_000088713.1#46|Staphylococcus_aureus	777	+	+	1	7415	8191	565564	566340	WP_043054967.1#46	NZ_NJFS02000003.1	GCF_002206395.1
WP_000088713.1#46|Staphylococcus_aureus	774	+	+	1	8317	9090	566466	567239	WP_000581902.1#46	NZ_NJFS02000003.1	GCF_002206395.1
WP_000088713.1#46|Staphylococcus_aureus	786	+	+	1	9202	9987	567351	568136	WP_043054966.1#46	NZ_NJFS02000003.1	GCF_002206395.1
WP_000088713.1#46|Staphylococcus_aureus	123	+	-	11	10001	10123	568150	568272	WP_042901927.1#46	NZ_NJFS02000003.1	GCF_002206395.1
WP_000088713.1#46|Staphylococcus_aureus	192	+	+	10	10558	10749	568707	568898	WP_001224379.1#46	NZ_NJFS02000003.1	GCF_002206395.1
WP_000088713.1#46|Staphylococcus_aureus	282	+	-	14	11009	11290	569158	569439	WP_000220932.1#46	NZ_NJFS02000003.1	GCF_002206395.1
WP_000088713.1#46|Staphylococcus_aureus	696	+	+	9	11590	12285	569739	570434	WP_043054965.1#46	NZ_NJFS02000003.1	GCF_002206395.1
WP_000088713.1#46|Staphylococcus_aureus	423	+	+	2	12537	12959	570686	571108	WP_000162196.1#46	NZ_NJFS02000003.1	GCF_002206395.1
WP_000088713.1#46|Staphylococcus_aureus	426	+	+	2	13431	13856	571580	572005	WP_000914137.1#46	NZ_NJFS02000003.1	GCF_002206395.1
WP_000088733.1#47|Staphylococcus_aureus_H59312_080912	1554	-	+	20	-21361	-19808	46707	48260	WP_000876638.1#47	NZ_JGFE01000001.1	GCF_000601645.1
WP_000088733.1#47|Staphylococcus_aureus_H59312_080912	1359	-	+	19	-19691	-18333	45232	46590	WP_000481415.1#47	NZ_JGFE01000001.1	GCF_000601645.1
WP_000088733.1#47|Staphylococcus_aureus_H59312_080912	103	-	+	42	-17950	-17848	44747	44849	pseudogene_47.27*#47	NZ_JGFE01000001.1	GCF_000601645.1
WP_000088733.1#47|Staphylococcus_aureus_H59312_080912	3117	-	+	3	-17864	-14748	41647	44763	WP_001632123.1#47	NZ_JGFE01000001.1	GCF_000601645.1
WP_000088733.1#47|Staphylococcus_aureus_H59312_080912	2886	-	+	3	-14067	-11182	38081	40966	WP_001598130.1#47	NZ_JGFE01000001.1	GCF_000601645.1
WP_000088733.1#47|Staphylococcus_aureus_H59312_080912	867	-	+	16	-11001	-10135	37034	37900	WP_000721336.1#47	NZ_JGFE01000001.1	GCF_000601645.1
WP_000088733.1#47|Staphylococcus_aureus_H59312_080912	744	-	-	5	-9924	-9181	36080	36823	WP_000386367.1#47	NZ_JGFE01000001.1	GCF_000601645.1
WP_000088733.1#47|Staphylococcus_aureus_H59312_080912	357	-	+	5	-8857	-8501	35400	35756	WP_000998872.1#47	NZ_JGFE01000001.1	GCF_000601645.1
WP_000088733.1#47|Staphylococcus_aureus_H59312_080912	2964	-	+	3	-8196	-5233	32132	35095	WP_001205072.1#47	NZ_JGFE01000001.1	GCF_000601645.1
WP_000088733.1#47|Staphylococcus_aureus_H59312_080912	1202	-	+	42	-4849	-3648	30547	31748	pseudogene_47.10*#47	NZ_JGFE01000001.1	GCF_000601645.1
WP_000088733.1#47|Staphylococcus_aureus_H59312_080912	234	-	+	12	-3676	-3443	30342	30575	WP_001795286.1#47	NZ_JGFE01000001.1	GCF_000601645.1
WP_000088733.1#47|Staphylococcus_aureus_H59312_080912	309	-	-	7	-3335	-3027	29926	30234	WP_000217714.1#47	NZ_JGFE01000001.1	GCF_000601645.1
WP_000088733.1#47|Staphylococcus_aureus_H59312_080912	267	-	-	6	-2883	-2617	29516	29782	WP_000678764.1#47	NZ_JGFE01000001.1	GCF_000601645.1
WP_000088733.1#47|Staphylococcus_aureus_H59312_080912	1809	-	-	8	-2333	-525	27424	29232	WP_075339662.1#47	NZ_JGFE01000001.1	GCF_000601645.1
WP_000088733.1#47|Staphylococcus_aureus_H59312_080912	393	-	+	4	-393	-1	26900	27292	WP_000755947.1#47	NZ_JGFE01000001.1	GCF_000601645.1
WP_000088733.1#47|Staphylococcus_aureus_H59312_080912	2862	-	+	40	1	2862	24037	26898	WP_000088733.1#47	NZ_JGFE01000001.1	GCF_000601645.1
WP_000088733.1#47|Staphylococcus_aureus_H59312_080912	774	-	+	1	3169	3942	22957	23730	WP_123118293.1#47	NZ_JGFE01000001.1	GCF_000601645.1
WP_000088733.1#47|Staphylococcus_aureus_H59312_080912	795	-	+	1	4186	4980	21919	22713	WP_000581871.1#47	NZ_JGFE01000001.1	GCF_000601645.1
WP_000088733.1#47|Staphylococcus_aureus_H59312_080912	1326	-	+	18	4967	6292	20607	21932	WP_001044255.1#47	NZ_JGFE01000001.1	GCF_000601645.1
WP_000088733.1#47|Staphylococcus_aureus_H59312_080912	327	-	+	13	6292	6618	20281	20607	WP_000495498.1#47	NZ_JGFE01000001.1	GCF_000601645.1
WP_000088733.1#47|Staphylococcus_aureus_H59312_080912	288	-	+	15	6621	6908	19991	20278	WP_000521959.1#47	NZ_JGFE01000001.1	GCF_000601645.1
WP_000088733.1#47|Staphylococcus_aureus_H59312_080912	108	-	+	42	7225	7332	19567	19674	pseudogene_47.23*#47	NZ_JGFE01000001.1	GCF_000601645.1
WP_000088733.1#47|Staphylococcus_aureus_H59312_080912	795	-	+	1	7444	8238	18661	19455	WP_000581894.1#47	NZ_JGFE01000001.1	GCF_000601645.1
WP_000088733.1#47|Staphylococcus_aureus_H59312_080912	123	-	-	11	8242	8364	18535	18657	WP_001790144.1#47	NZ_JGFE01000001.1	GCF_000601645.1
WP_000088733.1#47|Staphylococcus_aureus_H59312_080912	192	-	+	10	8799	8990	17909	18100	WP_001224379.1#47	NZ_JGFE01000001.1	GCF_000601645.1
WP_000088733.1#47|Staphylococcus_aureus_H59312_080912	186	-	-	17	9129	9314	17585	17770	WP_001791851.1#47	NZ_JGFE01000001.1	GCF_000601645.1
WP_000088733.1#47|Staphylococcus_aureus_H59312_080912	282	-	-	14	9250	9531	17368	17649	WP_000220938.1#47	NZ_JGFE01000001.1	GCF_000601645.1
WP_000088733.1#47|Staphylococcus_aureus_H59312_080912	696	-	+	9	9820	10515	16384	17079	WP_000217456.1#47	NZ_JGFE01000001.1	GCF_000601645.1
WP_000088733.1#47|Staphylococcus_aureus_H59312_080912	423	-	+	2	10765	11187	15712	16134	WP_001034758.1#47	NZ_JGFE01000001.1	GCF_000601645.1
WP_000088733.1#47|Staphylococcus_aureus_H59312_080912	411	-	+	2	11454	11864	15035	15445	WP_000038240.1#47	NZ_JGFE01000001.1	GCF_000601645.1
WP_000088733.1#47|Staphylococcus_aureus_H59312_080912	420	-	+	2	11891	12310	14589	15008	WP_001034766.1#47	NZ_JGFE01000001.1	GCF_000601645.1
WP_031900275.1#48|Staphylococcus_aureus_MISS6103	1554	+	+	20	-22176	-20623	231470	233023	WP_000876661.1#48	NZ_KK047918.1	GCF_000573045.1
WP_031900275.1#48|Staphylococcus_aureus_MISS6103	1359	+	+	19	-20506	-19148	233140	234498	WP_000481425.1#48	NZ_KK047918.1	GCF_000573045.1
WP_031900275.1#48|Staphylococcus_aureus_MISS6103	103	+	+	42	-18765	-18663	234881	234983	pseudogene_48.13*#48	NZ_KK047918.1	GCF_000573045.1
WP_031900275.1#48|Staphylococcus_aureus_MISS6103	3986	+	+	42	-18679	-14694	234967	238952	pseudogene_48.25*#48	NZ_KK047918.1	GCF_000573045.1
WP_031900275.1#48|Staphylococcus_aureus_MISS6103	2832	+	+	3	-14013	-11182	239633	242464	WP_031900395.1#48	NZ_KK047918.1	GCF_000573045.1
WP_031900275.1#48|Staphylococcus_aureus_MISS6103	867	+	+	16	-11002	-10136	242644	243510	WP_000721337.1#48	NZ_KK047918.1	GCF_000573045.1
WP_031900275.1#48|Staphylococcus_aureus_MISS6103	744	+	-	5	-9924	-9181	243722	244465	WP_000386367.1#48	NZ_KK047918.1	GCF_000573045.1
WP_031900275.1#48|Staphylococcus_aureus_MISS6103	357	+	+	5	-8857	-8501	244789	245145	WP_000998872.1#48	NZ_KK047918.1	GCF_000573045.1
WP_031900275.1#48|Staphylococcus_aureus_MISS6103	2964	+	+	3	-8196	-5233	245450	248413	WP_031900396.1#48	NZ_KK047918.1	GCF_000573045.1
WP_031900275.1#48|Staphylococcus_aureus_MISS6103	1194	+	+	21	-4850	-3657	248796	249989	WP_031893587.1#48	NZ_KK047918.1	GCF_000573045.1
WP_031900275.1#48|Staphylococcus_aureus_MISS6103	234	+	+	12	-3676	-3443	249970	250203	WP_010956661.1#48	NZ_KK047918.1	GCF_000573045.1
WP_031900275.1#48|Staphylococcus_aureus_MISS6103	309	+	-	7	-3335	-3027	250311	250619	WP_000217712.1#48	NZ_KK047918.1	GCF_000573045.1
WP_031900275.1#48|Staphylococcus_aureus_MISS6103	267	+	-	6	-2883	-2617	250763	251029	WP_000678764.1#48	NZ_KK047918.1	GCF_000573045.1
WP_031900275.1#48|Staphylococcus_aureus_MISS6103	1809	+	-	8	-2333	-525	251313	253121	WP_001793319.1#48	NZ_KK047918.1	GCF_000573045.1
WP_031900275.1#48|Staphylococcus_aureus_MISS6103	393	+	+	4	-393	-1	253253	253645	WP_000755946.1#48	NZ_KK047918.1	GCF_000573045.1
WP_031900275.1#48|Staphylococcus_aureus_MISS6103	2862	+	+	40	1	2862	253647	256508	WP_031900275.1#48	NZ_KK047918.1	GCF_000573045.1
WP_031900275.1#48|Staphylococcus_aureus_MISS6103	759	+	+	1	3168	3926	256814	257572	WP_000581910.1#48	NZ_KK047918.1	GCF_000573045.1
WP_031900275.1#48|Staphylococcus_aureus_MISS6103	795	+	+	1	4038	4832	257684	258478	WP_000972286.1#48	NZ_KK047918.1	GCF_000573045.1
WP_031900275.1#48|Staphylococcus_aureus_MISS6103	816	+	+	1	4946	5761	258592	259407	WP_001826866.1#48	NZ_KK047918.1	GCF_000573045.1
WP_031900275.1#48|Staphylococcus_aureus_MISS6103	123	+	-	11	5744	5866	259390	259512	WP_001790144.1#48	NZ_KK047918.1	GCF_000573045.1
WP_031900275.1#48|Staphylococcus_aureus_MISS6103	192	+	+	10	6301	6492	259947	260138	WP_001224379.1#48	NZ_KK047918.1	GCF_000573045.1
WP_031900275.1#48|Staphylococcus_aureus_MISS6103	186	+	-	17	6631	6816	260277	260462	WP_001791851.1#48	NZ_KK047918.1	GCF_000573045.1
WP_031900275.1#48|Staphylococcus_aureus_MISS6103	282	+	-	14	6752	7033	260398	260679	WP_000220938.1#48	NZ_KK047918.1	GCF_000573045.1
WP_031900275.1#48|Staphylococcus_aureus_MISS6103	696	+	+	9	7322	8017	260968	261663	WP_000217458.1#48	NZ_KK047918.1	GCF_000573045.1
WP_031900275.1#48|Staphylococcus_aureus_MISS6103	423	+	+	2	8268	8690	261914	262336	WP_001034772.1#48	NZ_KK047918.1	GCF_000573045.1
WP_031900275.1#48|Staphylococcus_aureus_MISS6103	411	+	+	2	8958	9368	262604	263014	WP_000038237.1#48	NZ_KK047918.1	GCF_000573045.1
WP_031900275.1#48|Staphylococcus_aureus_MISS6103	419	+	+	42	9395	9813	263041	263459	pseudogene_48.9*#48	NZ_KK047918.1	GCF_000573045.1
WP_031900275.1#48|Staphylococcus_aureus_MISS6103	420	+	+	2	9831	10250	263477	263896	WP_000037433.1#48	NZ_KK047918.1	GCF_000573045.1
WP_031900275.1#48|Staphylococcus_aureus_MISS6103	423	+	+	23	10702	11124	264348	264770	WP_001146762.1#48	NZ_KK047918.1	GCF_000573045.1
WP_031900275.1#48|Staphylococcus_aureus_MISS6103	1539	+	-	24	11236	12774	264882	266420	WP_000202029.1#48	NZ_KK047918.1	GCF_000573045.1
WP_031900275.1#48|Staphylococcus_aureus_MISS6103	819	+	+	9	13009	13827	266655	267473	WP_000824929.1#48	NZ_KK047918.1	GCF_000573045.1
WP_057521601.1#49|Staphylococcus_aureus	480	-	+	3	-5712	-5233	12127	12606	WP_001670185.1#49	NZ_CHKW01000037.1	GCF_001349975.1
WP_057521601.1#49|Staphylococcus_aureus	1194	-	+	21	-4850	-3657	10551	11744	WP_000966095.1#49	NZ_CHKW01000037.1	GCF_001349975.1
WP_057521601.1#49|Staphylococcus_aureus	204	-	+	12	-3646	-3443	10337	10540	WP_072398205.1#49	NZ_CHKW01000037.1	GCF_001349975.1
WP_057521601.1#49|Staphylococcus_aureus	309	-	-	7	-3335	-3027	9921	10229	WP_000217714.1#49	NZ_CHKW01000037.1	GCF_001349975.1
WP_057521601.1#49|Staphylococcus_aureus	267	-	-	6	-2883	-2617	9511	9777	WP_000678764.1#49	NZ_CHKW01000037.1	GCF_001349975.1
WP_057521601.1#49|Staphylococcus_aureus	1809	-	-	8	-2333	-525	7419	9227	WP_075583758.1#49	NZ_CHKW01000037.1	GCF_001349975.1
WP_057521601.1#49|Staphylococcus_aureus	393	-	+	4	-393	-1	6895	7287	WP_000755950.1#49	NZ_CHKW01000037.1	GCF_001349975.1
WP_057521601.1#49|Staphylococcus_aureus	2862	-	+	40	1	2862	4032	6893	WP_057521601.1#49	NZ_CHKW01000037.1	GCF_001349975.1
WP_057521601.1#49|Staphylococcus_aureus	750	-	+	1	3168	3917	2977	3726	WP_078064693.1#49	NZ_CHKW01000037.1	GCF_001349975.1
WP_057521601.1#49|Staphylococcus_aureus	786	-	+	1	4028	4813	2081	2866	WP_000972273.1#49	NZ_CHKW01000037.1	GCF_001349975.1
WP_057521601.1#49|Staphylococcus_aureus	783	-	+	1	5071	5853	1041	1823	WP_057521600.1#49	NZ_CHKW01000037.1	GCF_001349975.1
WP_057521601.1#49|Staphylococcus_aureus	123	-	-	11	5857	5979	915	1037	WP_001790144.1#49	NZ_CHKW01000037.1	GCF_001349975.1
WP_057521601.1#49|Staphylococcus_aureus	192	-	+	10	6414	6605	289	480	WP_001224379.1#49	NZ_CHKW01000037.1	GCF_001349975.1
WP_057521601.1#49|Staphylococcus_aureus	69	-	-	42	6744	6812	82	150	pseudogene_49.16*#49	NZ_CHKW01000037.1	GCF_001349975.1
WP_277715901.1#50|Staphylococcus_aureus	1002	+	+	0	-12491	-11490	2749319	2750320	WP_000390829.1#50	NZ_CP104989.1	GCF_029542665.1
WP_277715901.1#50|Staphylococcus_aureus	327	+	+	0	-11371	-11045	2750439	2750765	WP_001052491.1#50	NZ_CP104989.1	GCF_029542665.1
WP_277715901.1#50|Staphylococcus_aureus	480	+	+	0	-11043	-10564	2750767	2751246	WP_001190829.1#50	NZ_CP104989.1	GCF_029542665.1
WP_277715901.1#50|Staphylococcus_aureus	771	+	+	0	-10589	-9819	2751221	2751991	WP_001041102.1#50	NZ_CP104989.1	GCF_029542665.1
WP_277715901.1#50|Staphylococcus_aureus	2151	+	+	0	-9385	-7235	2752425	2754575	WP_000370140.1#50	NZ_CP104989.1	GCF_029542665.1
WP_277715901.1#50|Staphylococcus_aureus	456	+	+	0	-7242	-6787	2754568	2755023	WP_001058111.1#50	NZ_CP104989.1	GCF_029542665.1
WP_277715901.1#50|Staphylococcus_aureus	83	+	+	41	-6139	-6057	2755671	2755753	tRNA_50.28*#50	NZ_CP104989.1	GCF_029542665.1
WP_277715901.1#50|Staphylococcus_aureus	74	+	+	41	-6035	-5962	2755775	2755848	tRNA_50.1*#50	NZ_CP104989.1	GCF_029542665.1
WP_277715901.1#50|Staphylococcus_aureus	507	+	+	42	-5739	-5233	2756071	2756577	pseudogene_50.12*#50	NZ_CP104989.1	GCF_029542665.1
WP_277715901.1#50|Staphylococcus_aureus	1194	+	+	21	-4849	-3656	2756961	2758154	WP_277715858.1#50	NZ_CP104989.1	GCF_029542665.1
WP_277715901.1#50|Staphylococcus_aureus	234	+	+	12	-3675	-3442	2758135	2758368	WP_010956661.1#50	NZ_CP104989.1	GCF_029542665.1
WP_277715901.1#50|Staphylococcus_aureus	309	+	-	7	-3335	-3027	2758475	2758783	WP_000217723.1#50	NZ_CP104989.1	GCF_029542665.1
WP_277715901.1#50|Staphylococcus_aureus	267	+	-	6	-2883	-2617	2758927	2759193	WP_000678764.1#50	NZ_CP104989.1	GCF_029542665.1
WP_277715901.1#50|Staphylococcus_aureus	1809	+	-	8	-2333	-525	2759477	2761285	WP_001792493.1#50	NZ_CP104989.1	GCF_029542665.1
WP_277715901.1#50|Staphylococcus_aureus	393	+	+	4	-393	-1	2761417	2761809	WP_000755946.1#50	NZ_CP104989.1	GCF_029542665.1
WP_277715901.1#50|Staphylococcus_aureus	2862	+	+	40	1	2862	2761811	2764672	WP_277715901.1#50	NZ_CP104989.1	GCF_029542665.1
WP_277715901.1#50|Staphylococcus_aureus	777	+	+	1	3165	3941	2764975	2765751	WP_277715902.1#50	NZ_CP104989.1	GCF_029542665.1
WP_277715901.1#50|Staphylococcus_aureus	739	+	+	0	4214	4952	2766024	2766762	WP_277715904.1#50	NZ_CP104989.1	GCF_029542665.1
WP_277715901.1#50|Staphylococcus_aureus	564	+	-	0	5018	5581	2766828	2767391	WP_000182842.1#50	NZ_CP104989.1	GCF_029542665.1
WP_277715901.1#50|Staphylococcus_aureus	525	+	+	0	5702	6226	2767512	2768036	WP_000966288.1#50	NZ_CP104989.1	GCF_029542665.1
WP_277715901.1#50|Staphylococcus_aureus	558	+	+	0	6286	6843	2768096	2768653	WP_001033971.1#50	NZ_CP104989.1	GCF_029542665.1
WP_277715901.1#50|Staphylococcus_aureus	843	+	+	0	6840	7682	2768650	2769492	WP_000713071.1#50	NZ_CP104989.1	GCF_029542665.1
WP_277715901.1#50|Staphylococcus_aureus	1041	+	-	0	7739	8779	2769549	2770589	WP_001188074.1#50	NZ_CP104989.1	GCF_029542665.1
WP_277715901.1#50|Staphylococcus_aureus	174	+	+	0	9230	9403	2771040	2771213	WP_000267034.1#50	NZ_CP104989.1	GCF_029542665.1
WP_277715901.1#50|Staphylococcus_aureus	115	+	-	41	9562	9676	2771372	2771486	rRNA_50.10*#50	NZ_CP104989.1	GCF_029542665.1
WP_277715901.1#50|Staphylococcus_aureus	2923	+	-	41	9749	12671	2771559	2774481	rRNA_50.25*#50	NZ_CP104989.1	GCF_029542665.1
WP_277715901.1#50|Staphylococcus_aureus	534	+	+	0	12770	13303	2774580	2775113	WP_001061841.1#50	NZ_CP104989.1	GCF_029542665.1
WP_277715901.1#50|Staphylococcus_aureus	246	+	+	0	13340	13585	2775150	2775395	WP_001282074.1#50	NZ_CP104989.1	GCF_029542665.1
WP_277715901.1#50|Staphylococcus_aureus	189	+	+	0	13582	13770	2775392	2775580	WP_000195817.1#50	NZ_CP104989.1	GCF_029542665.1
WP_277715901.1#50|Staphylococcus_aureus	201	+	+	0	13745	13945	2775555	2775755	WP_001125015.1#50	NZ_CP104989.1	GCF_029542665.1
WP_277715901.1#50|Staphylococcus_aureus	174	+	+	0	13948	14121	2775758	2775931	WP_176325154.1#50	NZ_CP104989.1	GCF_029542665.1
WP_148843534.1#51|Staphylococcus_aureus	1824	+	+	28	-19710	-17887	174521	176344	WP_111762698.1#51	NZ_VSYU01000001.1	GCF_008123805.1
WP_148843534.1#51|Staphylococcus_aureus	417	+	+	27	-17748	-17332	176483	176899	WP_001117054.1#51	NZ_VSYU01000001.1	GCF_008123805.1
WP_148843534.1#51|Staphylococcus_aureus	693	+	+	25	-17101	-16409	177130	177822	WP_000289136.1#51	NZ_VSYU01000001.1	GCF_008123805.1
WP_148843534.1#51|Staphylococcus_aureus	765	+	+	26	-16244	-15480	177987	178751	WP_111762697.1#51	NZ_VSYU01000001.1	GCF_008123805.1
WP_148843534.1#51|Staphylococcus_aureus	681	+	+	22	-15326	-14646	178905	179585	WP_000990137.1#51	NZ_VSYU01000001.1	GCF_008123805.1
WP_148843534.1#51|Staphylococcus_aureus	1554	+	+	20	-14621	-13068	179610	181163	WP_111762696.1#51	NZ_VSYU01000001.1	GCF_008123805.1
WP_148843534.1#51|Staphylococcus_aureus	1359	+	+	19	-12951	-11593	181280	182638	WP_111762695.1#51	NZ_VSYU01000001.1	GCF_008123805.1
WP_148843534.1#51|Staphylococcus_aureus	102	+	+	42	-11211	-11110	183020	183121	pseudogene_51.17*#51	NZ_VSYU01000001.1	GCF_008123805.1
WP_148843534.1#51|Staphylococcus_aureus	3030	+	+	3	-11126	-8097	183105	186134	WP_148843537.1#51	NZ_VSYU01000001.1	GCF_008123805.1
WP_148843534.1#51|Staphylococcus_aureus	2910	+	+	3	-7416	-4507	186815	189724	WP_148843536.1#51	NZ_VSYU01000001.1	GCF_008123805.1
WP_148843534.1#51|Staphylococcus_aureus	867	+	+	16	-4327	-3461	189904	190770	WP_000721337.1#51	NZ_VSYU01000001.1	GCF_008123805.1
WP_148843534.1#51|Staphylococcus_aureus	309	+	-	7	-3335	-3027	190896	191204	WP_111762692.1#51	NZ_VSYU01000001.1	GCF_008123805.1
WP_148843534.1#51|Staphylococcus_aureus	267	+	-	6	-2883	-2617	191348	191614	WP_000678764.1#51	NZ_VSYU01000001.1	GCF_008123805.1
WP_148843534.1#51|Staphylococcus_aureus	1809	+	-	8	-2333	-525	191898	193706	WP_148843535.1#51	NZ_VSYU01000001.1	GCF_008123805.1
WP_148843534.1#51|Staphylococcus_aureus	393	+	+	4	-393	-1	193838	194230	WP_000755950.1#51	NZ_VSYU01000001.1	GCF_008123805.1
WP_148843534.1#51|Staphylococcus_aureus	2862	+	+	40	1	2862	194232	197093	WP_148843534.1#51	NZ_VSYU01000001.1	GCF_008123805.1
WP_148843534.1#51|Staphylococcus_aureus	774	+	+	1	3167	3940	197398	198171	WP_111762835.1#51	NZ_VSYU01000001.1	GCF_008123805.1
WP_148843534.1#51|Staphylococcus_aureus	783	+	+	1	4184	4966	198415	199197	WP_025174664.1#51	NZ_VSYU01000001.1	GCF_008123805.1
WP_148843534.1#51|Staphylococcus_aureus	1356	+	+	18	4966	6321	199197	200552	WP_000239216.1#51	NZ_VSYU01000001.1	GCF_008123805.1
WP_148843534.1#51|Staphylococcus_aureus	327	+	+	13	6321	6647	200552	200878	WP_000493750.1#51	NZ_VSYU01000001.1	GCF_008123805.1
WP_148843534.1#51|Staphylococcus_aureus	294	+	+	15	6650	6943	200881	201174	WP_172452308.1#51	NZ_VSYU01000001.1	GCF_008123805.1
WP_148843534.1#51|Staphylococcus_aureus	192	+	+	10	7297	7488	201528	201719	WP_001224379.1#51	NZ_VSYU01000001.1	GCF_008123805.1
WP_148843534.1#51|Staphylococcus_aureus	282	+	-	14	7752	8033	201983	202264	WP_111762689.1#51	NZ_VSYU01000001.1	GCF_008123805.1
WP_148843534.1#51|Staphylococcus_aureus	696	+	+	9	8333	9028	202564	203259	WP_000217469.1#51	NZ_VSYU01000001.1	GCF_008123805.1
WP_148843534.1#51|Staphylococcus_aureus	135	+	+	42	9280	9414	203511	203645	pseudogene_51.23*#51	NZ_VSYU01000001.1	GCF_008123805.1
WP_117232306.1#52|Staphylococcus_aureus	1359	-	+	19	-18482	-17124	324482	325840	WP_117232310.1#52	NZ_BHAT01000002.1	GCF_003424265.1
WP_117232306.1#52|Staphylococcus_aureus	103	-	+	42	-16740	-16638	323996	324098	pseudogene_52.4*#52	NZ_BHAT01000002.1	GCF_003424265.1
WP_117232306.1#52|Staphylococcus_aureus	3048	-	+	3	-16654	-13607	320965	324012	WP_117232309.1#52	NZ_BHAT01000002.1	GCF_003424265.1
WP_117232306.1#52|Staphylococcus_aureus	2760	-	+	3	-12925	-10166	317524	320283	WP_108957404.1#52	NZ_BHAT01000002.1	GCF_003424265.1
WP_117232306.1#52|Staphylococcus_aureus	867	-	+	16	-9986	-9120	316478	317344	WP_000721337.1#52	NZ_BHAT01000002.1	GCF_003424265.1
WP_117232306.1#52|Staphylococcus_aureus	744	-	-	5	-8908	-8165	315523	316266	WP_000386367.1#52	NZ_BHAT01000002.1	GCF_003424265.1
WP_117232306.1#52|Staphylococcus_aureus	357	-	+	5	-7842	-7486	314844	315200	WP_117232308.1#52	NZ_BHAT01000002.1	GCF_003424265.1
WP_117232306.1#52|Staphylococcus_aureus	1435	-	+	42	-7181	-5747	313105	314539	pseudogene_52.26*#52	NZ_BHAT01000002.1	GCF_003424265.1
WP_117232306.1#52|Staphylococcus_aureus	505	-	+	3	-5737	-5233	312591	313095	WP_235854107.1#52	NZ_BHAT01000002.1	GCF_003424265.1
WP_117232306.1#52|Staphylococcus_aureus	1194	-	+	21	-4850	-3657	311015	312208	WP_117232307.1#52	NZ_BHAT01000002.1	GCF_003424265.1
WP_117232306.1#52|Staphylococcus_aureus	234	-	+	12	-3676	-3443	310801	311034	WP_010956661.1#52	NZ_BHAT01000002.1	GCF_003424265.1
WP_117232306.1#52|Staphylococcus_aureus	309	-	-	7	-3335	-3027	310385	310693	WP_000217712.1#52	NZ_BHAT01000002.1	GCF_003424265.1
WP_117232306.1#52|Staphylococcus_aureus	267	-	-	6	-2883	-2617	309975	310241	WP_000678764.1#52	NZ_BHAT01000002.1	GCF_003424265.1
WP_117232306.1#52|Staphylococcus_aureus	1809	-	-	8	-2333	-525	307883	309691	WP_001793319.1#52	NZ_BHAT01000002.1	GCF_003424265.1
WP_117232306.1#52|Staphylococcus_aureus	393	-	+	4	-393	-1	307359	307751	WP_000755946.1#52	NZ_BHAT01000002.1	GCF_003424265.1
WP_117232306.1#52|Staphylococcus_aureus	2862	-	+	40	1	2862	304496	307357	WP_117232306.1#52	NZ_BHAT01000002.1	GCF_003424265.1
WP_117232306.1#52|Staphylococcus_aureus	801	-	+	1	3168	3968	303390	304190	WP_111021940.1#52	NZ_BHAT01000002.1	GCF_003424265.1
WP_117232306.1#52|Staphylococcus_aureus	123	-	-	11	3951	4073	303285	303407	WP_001790144.1#52	NZ_BHAT01000002.1	GCF_003424265.1
WP_117232306.1#52|Staphylococcus_aureus	192	-	+	10	4508	4699	302659	302850	WP_001224379.1#52	NZ_BHAT01000002.1	GCF_003424265.1
WP_117232306.1#52|Staphylococcus_aureus	186	-	-	17	4838	5023	302335	302520	WP_001791851.1#52	NZ_BHAT01000002.1	GCF_003424265.1
WP_117232306.1#52|Staphylococcus_aureus	282	-	-	14	4959	5240	302118	302399	WP_000220938.1#52	NZ_BHAT01000002.1	GCF_003424265.1
WP_117232306.1#52|Staphylococcus_aureus	696	-	+	9	5529	6224	301134	301829	WP_000217458.1#52	NZ_BHAT01000002.1	GCF_003424265.1
WP_117232306.1#52|Staphylococcus_aureus	423	-	+	2	6475	6897	300461	300883	WP_001034772.1#52	NZ_BHAT01000002.1	GCF_003424265.1
WP_117232306.1#52|Staphylococcus_aureus	411	-	+	2	7165	7575	299783	300193	WP_000038237.1#52	NZ_BHAT01000002.1	GCF_003424265.1
WP_117232306.1#52|Staphylococcus_aureus	420	-	+	2	7602	8021	299337	299756	WP_001034774.1#52	NZ_BHAT01000002.1	GCF_003424265.1
WP_117232306.1#52|Staphylococcus_aureus	419	-	+	42	8039	8457	298901	299319	pseudogene_52.24*#52	NZ_BHAT01000002.1	GCF_003424265.1
WP_117232306.1#52|Staphylococcus_aureus	423	-	+	23	8909	9331	298027	298449	WP_001146762.1#52	NZ_BHAT01000002.1	GCF_003424265.1
WP_117232306.1#52|Staphylococcus_aureus	1539	-	-	24	9443	10981	296377	297915	WP_000202029.1#52	NZ_BHAT01000002.1	GCF_003424265.1
WP_117232306.1#52|Staphylococcus_aureus	819	-	+	9	11216	12034	295324	296142	WP_000824929.1#52	NZ_BHAT01000002.1	GCF_003424265.1
WP_117232306.1#52|Staphylococcus_aureus	363	-	+	33	12297	12659	294699	295061	WP_000910576.1#52	NZ_BHAT01000002.1	GCF_003424265.1
WP_117232306.1#52|Staphylococcus_aureus	822	-	+	29	13534	14355	293003	293824	WP_001081682.1#52	NZ_BHAT01000002.1	GCF_003424265.1
WP_238613998.1#54|Staphylococcus_aureus	639	-	+	3	-5801	-5163	313205	313843	WP_238614000.1#54	NZ_JAKOIK010000003.1	GCF_022239025.1
WP_238613998.1#54|Staphylococcus_aureus	1614	-	+	38	-5060	-3447	311489	313102	WP_238613999.1#54	NZ_JAKOIK010000003.1	GCF_022239025.1
WP_238613998.1#54|Staphylococcus_aureus	309	-	-	7	-3331	-3023	311065	311373	WP_000217716.1#54	NZ_JAKOIK010000003.1	GCF_022239025.1
WP_238613998.1#54|Staphylococcus_aureus	267	-	-	6	-2883	-2617	310659	310925	WP_000678764.1#54	NZ_JAKOIK010000003.1	GCF_022239025.1
WP_238613998.1#54|Staphylococcus_aureus	1809	-	-	8	-2333	-525	308567	310375	WP_072399691.1#54	NZ_JAKOIK010000003.1	GCF_022239025.1
WP_238613998.1#54|Staphylococcus_aureus	393	-	+	4	-393	-1	308043	308435	WP_000755946.1#54	NZ_JAKOIK010000003.1	GCF_022239025.1
WP_238613998.1#54|Staphylococcus_aureus	2862	-	+	40	1	2862	305180	308041	WP_238613998.1#54	NZ_JAKOIK010000003.1	GCF_022239025.1
WP_238613998.1#54|Staphylococcus_aureus	759	-	+	1	3168	3926	304116	304874	WP_000581910.1#54	NZ_JAKOIK010000003.1	GCF_022239025.1
WP_238613998.1#54|Staphylococcus_aureus	795	-	+	1	4038	4832	303210	304004	WP_000972291.1#54	NZ_JAKOIK010000003.1	GCF_022239025.1
WP_238613998.1#54|Staphylococcus_aureus	795	-	+	1	4946	5740	302302	303096	WP_238613997.1#54	NZ_JAKOIK010000003.1	GCF_022239025.1
WP_238613998.1#54|Staphylococcus_aureus	123	-	-	11	5744	5866	302176	302298	WP_001790144.1#54	NZ_JAKOIK010000003.1	GCF_022239025.1
WP_238613998.1#54|Staphylococcus_aureus	192	-	+	10	6301	6492	301550	301741	WP_001224379.1#54	NZ_JAKOIK010000003.1	GCF_022239025.1
WP_238613998.1#54|Staphylococcus_aureus	182	-	-	42	6631	6812	301230	301411	pseudogene_54.10*#54	NZ_JAKOIK010000003.1	GCF_022239025.1
WP_238613998.1#54|Staphylococcus_aureus	282	-	-	14	6748	7029	301013	301294	WP_000220938.1#54	NZ_JAKOIK010000003.1	GCF_022239025.1
WP_238613998.1#54|Staphylococcus_aureus	696	-	+	9	7318	8013	300029	300724	WP_000217450.1#54	NZ_JAKOIK010000003.1	GCF_022239025.1
WP_238613998.1#54|Staphylococcus_aureus	423	-	+	2	8426	8848	299194	299616	WP_001838085.1#54	NZ_JAKOIK010000003.1	GCF_022239025.1
WP_238613998.1#54|Staphylococcus_aureus	315	-	-	34	8987	9301	298741	299055	WP_000505993.1#54	NZ_JAKOIK010000003.1	GCF_022239025.1
WP_238613998.1#54|Staphylococcus_aureus	1209	-	-	35	9307	10515	297527	298735	WP_043854746.1#54	NZ_JAKOIK010000003.1	GCF_022239025.1
WP_238613998.1#54|Staphylococcus_aureus	426	-	+	42	10549	10974	297068	297493	pseudogene_54.13*#54	NZ_JAKOIK010000003.1	GCF_022239025.1
WP_238613998.1#54|Staphylococcus_aureus	396	-	+	2	11226	11621	296421	296816	WP_043854747.1#54	NZ_JAKOIK010000003.1	GCF_022239025.1
WP_238613998.1#54|Staphylococcus_aureus	420	-	+	2	11663	12082	295960	296379	WP_000162199.1#54	NZ_JAKOIK010000003.1	GCF_022239025.1
WP_238613998.1#54|Staphylococcus_aureus	423	-	+	23	12531	12953	295089	295511	WP_001146763.1#54	NZ_JAKOIK010000003.1	GCF_022239025.1
WP_073421383.1#55|Staphylococcus_aureus	1146	+	+	3	-6378	-5233	1	1146	WP_029264607.1#55	NZ_MKZK01000005.1	GCF_001900165.1
WP_073421383.1#55|Staphylococcus_aureus	1194	+	+	21	-4849	-3656	1530	2723	WP_000966101.1#55	NZ_MKZK01000005.1	GCF_001900165.1
WP_073421383.1#55|Staphylococcus_aureus	234	+	+	12	-3675	-3442	2704	2937	WP_010956661.1#55	NZ_MKZK01000005.1	GCF_001900165.1
WP_073421383.1#55|Staphylococcus_aureus	309	+	-	7	-3335	-3027	3044	3352	WP_000217723.1#55	NZ_MKZK01000005.1	GCF_001900165.1
WP_073421383.1#55|Staphylococcus_aureus	267	+	-	6	-2883	-2617	3496	3762	WP_000678764.1#55	NZ_MKZK01000005.1	GCF_001900165.1
WP_073421383.1#55|Staphylococcus_aureus	1809	+	-	8	-2333	-525	4046	5854	WP_001792493.1#55	NZ_MKZK01000005.1	GCF_001900165.1
WP_073421383.1#55|Staphylococcus_aureus	393	+	+	4	-393	-1	5986	6378	WP_000755946.1#55	NZ_MKZK01000005.1	GCF_001900165.1
WP_073421383.1#55|Staphylococcus_aureus	2862	+	+	40	1	2862	6380	9241	WP_073421383.1#55	NZ_MKZK01000005.1	GCF_001900165.1
WP_073421383.1#55|Staphylococcus_aureus	777	+	+	1	3165	3941	9544	10320	WP_020978357.1#55	NZ_MKZK01000005.1	GCF_001900165.1
WP_073421383.1#55|Staphylococcus_aureus	795	+	+	1	4053	4847	10432	11226	WP_000972290.1#55	NZ_MKZK01000005.1	GCF_001900165.1
WP_073421383.1#55|Staphylococcus_aureus	774	+	+	1	4961	5734	11340	12113	WP_000581906.1#55	NZ_MKZK01000005.1	GCF_001900165.1
WP_073421383.1#55|Staphylococcus_aureus	795	+	+	1	5978	6772	12357	13151	WP_000581871.1#55	NZ_MKZK01000005.1	GCF_001900165.1
WP_073421383.1#55|Staphylococcus_aureus	1326	+	+	18	6759	8084	13138	14463	WP_001044255.1#55	NZ_MKZK01000005.1	GCF_001900165.1
WP_073421383.1#55|Staphylococcus_aureus	327	+	+	13	8084	8410	14463	14789	WP_000495498.1#55	NZ_MKZK01000005.1	GCF_001900165.1
WP_073421383.1#55|Staphylococcus_aureus	288	+	+	15	8413	8700	14792	15079	WP_000521959.1#55	NZ_MKZK01000005.1	GCF_001900165.1
WP_073421383.1#55|Staphylococcus_aureus	108	+	+	42	9017	9124	15396	15503	pseudogene_55.14*#55	NZ_MKZK01000005.1	GCF_001900165.1
WP_073421383.1#55|Staphylococcus_aureus	795	+	+	1	9236	10030	15615	16409	WP_000581890.1#55	NZ_MKZK01000005.1	GCF_001900165.1
WP_073421383.1#55|Staphylococcus_aureus	123	+	-	11	10034	10156	16413	16535	WP_001790144.1#55	NZ_MKZK01000005.1	GCF_001900165.1
WP_073421383.1#55|Staphylococcus_aureus	192	+	+	10	10591	10782	16970	17161	WP_001224379.1#55	NZ_MKZK01000005.1	GCF_001900165.1
WP_073421383.1#55|Staphylococcus_aureus	186	+	-	17	10921	11106	17300	17485	WP_020978354.1#55	NZ_MKZK01000005.1	GCF_001900165.1
WP_073421383.1#55|Staphylococcus_aureus	282	+	-	14	11042	11323	17421	17702	WP_000220938.1#55	NZ_MKZK01000005.1	GCF_001900165.1
WP_073421383.1#55|Staphylococcus_aureus	696	+	+	9	11612	12307	17991	18686	WP_000217459.1#55	NZ_MKZK01000005.1	GCF_001900165.1
WP_073421383.1#55|Staphylococcus_aureus	423	+	+	2	12558	12980	18937	19359	WP_001034726.1#55	NZ_MKZK01000005.1	GCF_001900165.1
WP_111149911.1#56|Staphylococcus_aureus	681	-	+	22	-17278	-16598	26808	27488	WP_000990133.1#56	NZ_PZXO01000008.1	GCF_003238695.1
WP_111149911.1#56|Staphylococcus_aureus	1554	-	+	20	-16574	-15021	25231	26784	WP_000876634.1#56	NZ_PZXO01000008.1	GCF_003238695.1
WP_111149911.1#56|Staphylococcus_aureus	1359	-	+	19	-14904	-13546	23756	25114	WP_000481425.1#56	NZ_PZXO01000008.1	GCF_003238695.1
WP_111149911.1#56|Staphylococcus_aureus	103	-	+	42	-13163	-13061	23271	23373	pseudogene_56.12*#56	NZ_PZXO01000008.1	GCF_003238695.1
WP_111149911.1#56|Staphylococcus_aureus	3048	-	+	3	-13077	-10030	20240	23287	WP_000794647.1#56	NZ_PZXO01000008.1	GCF_003238695.1
WP_111149911.1#56|Staphylococcus_aureus	867	-	+	16	-9850	-8984	19194	20060	WP_000721337.1#56	NZ_PZXO01000008.1	GCF_003238695.1
WP_111149911.1#56|Staphylococcus_aureus	744	-	-	5	-8772	-8029	18239	18982	WP_000386364.1#56	NZ_PZXO01000008.1	GCF_003238695.1
WP_111149911.1#56|Staphylococcus_aureus	357	-	+	5	-7705	-7349	17559	17915	WP_000998872.1#56	NZ_PZXO01000008.1	GCF_003238695.1
WP_111149911.1#56|Staphylococcus_aureus	1812	-	+	3	-7044	-5233	15443	17254	WP_111149912.1#56	NZ_PZXO01000008.1	GCF_003238695.1
WP_111149911.1#56|Staphylococcus_aureus	1194	-	+	21	-4850	-3657	13867	15060	WP_000966095.1#56	NZ_PZXO01000008.1	GCF_003238695.1
WP_111149911.1#56|Staphylococcus_aureus	204	-	+	12	-3646	-3443	13653	13856	WP_072398205.1#56	NZ_PZXO01000008.1	GCF_003238695.1
WP_111149911.1#56|Staphylococcus_aureus	309	-	-	7	-3335	-3027	13237	13545	WP_000217714.1#56	NZ_PZXO01000008.1	GCF_003238695.1
WP_111149911.1#56|Staphylococcus_aureus	267	-	-	6	-2883	-2617	12827	13093	WP_000678764.1#56	NZ_PZXO01000008.1	GCF_003238695.1
WP_111149911.1#56|Staphylococcus_aureus	1809	-	-	8	-2333	-525	10735	12543	WP_075583758.1#56	NZ_PZXO01000008.1	GCF_003238695.1
WP_111149911.1#56|Staphylococcus_aureus	393	-	+	4	-393	-1	10211	10603	WP_000755950.1#56	NZ_PZXO01000008.1	GCF_003238695.1
WP_111149911.1#56|Staphylococcus_aureus	2862	-	+	40	1	2862	7348	10209	WP_111149911.1#56	NZ_PZXO01000008.1	GCF_003238695.1
WP_111149911.1#56|Staphylococcus_aureus	750	-	+	1	3168	3917	6293	7042	WP_078064693.1#56	NZ_PZXO01000008.1	GCF_003238695.1
WP_111149911.1#56|Staphylococcus_aureus	786	-	+	1	4028	4813	5397	6182	WP_000972273.1#56	NZ_PZXO01000008.1	GCF_003238695.1
WP_111149911.1#56|Staphylococcus_aureus	774	-	+	1	5071	5844	4366	5139	WP_000581879.1#56	NZ_PZXO01000008.1	GCF_003238695.1
WP_111149911.1#56|Staphylococcus_aureus	1275	-	+	18	5841	7115	3095	4369	WP_000978018.1#56	NZ_PZXO01000008.1	GCF_003238695.1
WP_111149911.1#56|Staphylococcus_aureus	327	-	+	13	7115	7441	2769	3095	WP_000495498.1#56	NZ_PZXO01000008.1	GCF_003238695.1
WP_111149911.1#56|Staphylococcus_aureus	288	-	+	15	7444	7731	2479	2766	WP_000521958.1#56	NZ_PZXO01000008.1	GCF_003238695.1
WP_111149911.1#56|Staphylococcus_aureus	108	-	+	42	8048	8155	2055	2162	pseudogene_56.10*#56	NZ_PZXO01000008.1	GCF_003238695.1
WP_111149911.1#56|Staphylococcus_aureus	795	-	+	1	8267	9061	1149	1943	WP_000581892.1#56	NZ_PZXO01000008.1	GCF_003238695.1
WP_111149911.1#56|Staphylococcus_aureus	123	-	-	11	9065	9187	1023	1145	WP_001790144.1#56	NZ_PZXO01000008.1	GCF_003238695.1
WP_111149911.1#56|Staphylococcus_aureus	192	-	+	10	9622	9813	397	588	WP_001224379.1#56	NZ_PZXO01000008.1	GCF_003238695.1
WP_111149911.1#56|Staphylococcus_aureus	69	-	-	42	9952	10020	190	258	pseudogene_56.17*#56	NZ_PZXO01000008.1	GCF_003238695.1
WP_111058942.1#57|Staphylococcus_aureus	681	-	+	22	-18047	-17367	25113	25793	WP_000990133.1#57	NZ_PZUV01000007.1	GCF_003239295.1
WP_111058942.1#57|Staphylococcus_aureus	1554	-	+	20	-17343	-15790	23536	25089	WP_000876634.1#57	NZ_PZUV01000007.1	GCF_003239295.1
WP_111058942.1#57|Staphylococcus_aureus	1359	-	+	19	-15673	-14315	22061	23419	WP_000481425.1#57	NZ_PZUV01000007.1	GCF_003239295.1
WP_111058942.1#57|Staphylococcus_aureus	103	-	+	42	-13932	-13830	21576	21678	pseudogene_57.19*#57	NZ_PZUV01000007.1	GCF_003239295.1
WP_111058942.1#57|Staphylococcus_aureus	3048	-	+	3	-13846	-10799	18545	21592	WP_000794647.1#57	NZ_PZUV01000007.1	GCF_003239295.1
WP_111058942.1#57|Staphylococcus_aureus	867	-	+	16	-10619	-9753	17499	18365	WP_000721337.1#57	NZ_PZUV01000007.1	GCF_003239295.1
WP_111058942.1#57|Staphylococcus_aureus	744	-	-	5	-9541	-8798	16544	17287	WP_000386364.1#57	NZ_PZUV01000007.1	GCF_003239295.1
WP_111058942.1#57|Staphylococcus_aureus	357	-	+	5	-8474	-8118	15864	16220	WP_000998872.1#57	NZ_PZUV01000007.1	GCF_003239295.1
WP_111058942.1#57|Staphylococcus_aureus	2581	-	+	42	-7813	-5233	12979	15559	pseudogene_57.10*#57	NZ_PZUV01000007.1	GCF_003239295.1
WP_111058942.1#57|Staphylococcus_aureus	1194	-	+	21	-4850	-3657	11403	12596	WP_000966095.1#57	NZ_PZUV01000007.1	GCF_003239295.1
WP_111058942.1#57|Staphylococcus_aureus	204	-	+	12	-3646	-3443	11189	11392	WP_072398205.1#57	NZ_PZUV01000007.1	GCF_003239295.1
WP_111058942.1#57|Staphylococcus_aureus	309	-	-	7	-3335	-3027	10773	11081	WP_000217714.1#57	NZ_PZUV01000007.1	GCF_003239295.1
WP_111058942.1#57|Staphylococcus_aureus	267	-	-	6	-2883	-2617	10363	10629	WP_000678764.1#57	NZ_PZUV01000007.1	GCF_003239295.1
WP_111058942.1#57|Staphylococcus_aureus	1809	-	-	8	-2333	-525	8271	10079	WP_075583758.1#57	NZ_PZUV01000007.1	GCF_003239295.1
WP_111058942.1#57|Staphylococcus_aureus	393	-	+	4	-393	-1	7747	8139	WP_000755950.1#57	NZ_PZUV01000007.1	GCF_003239295.1
WP_111058942.1#57|Staphylococcus_aureus	2862	-	+	40	1	2862	4884	7745	WP_111058942.1#57	NZ_PZUV01000007.1	GCF_003239295.1
WP_111058942.1#57|Staphylococcus_aureus	750	-	+	1	3168	3917	3829	4578	WP_078064693.1#57	NZ_PZUV01000007.1	GCF_003239295.1
WP_111058942.1#57|Staphylococcus_aureus	786	-	+	1	4028	4813	2933	3718	WP_000972273.1#57	NZ_PZUV01000007.1	GCF_003239295.1
WP_111058942.1#57|Staphylococcus_aureus	795	-	+	1	5071	5865	1881	2675	WP_000581892.1#57	NZ_PZUV01000007.1	GCF_003239295.1
WP_111058942.1#57|Staphylococcus_aureus	123	-	-	11	5869	5991	1755	1877	WP_001790144.1#57	NZ_PZUV01000007.1	GCF_003239295.1
WP_111058942.1#57|Staphylococcus_aureus	192	-	+	10	6426	6617	1129	1320	WP_001224379.1#57	NZ_PZUV01000007.1	GCF_003239295.1
WP_111058942.1#57|Staphylococcus_aureus	69	-	-	42	6756	6824	922	990	pseudogene_57.3*#57	NZ_PZUV01000007.1	GCF_003239295.1
WP_111058942.1#57|Staphylococcus_aureus	829	-	+	32	6917	7745	1	829	WP_107378088.1#57	NZ_PZUV01000007.1	GCF_003239295.1
WP_111009855.1#58|Staphylococcus_aureus	1819	+	+	42	-19957	-18139	269413	271231	pseudogene_58.1*#58	NZ_PZYC01000001.1	GCF_003238875.1
WP_111009855.1#58|Staphylococcus_aureus	417	+	+	27	-18005	-17589	271365	271781	WP_054189877.1#58	NZ_PZYC01000001.1	GCF_003238875.1
WP_111009855.1#58|Staphylococcus_aureus	693	+	+	25	-17357	-16665	272013	272705	WP_054189878.1#58	NZ_PZYC01000001.1	GCF_003238875.1
WP_111009855.1#58|Staphylococcus_aureus	765	+	+	26	-16500	-15736	272870	273634	WP_054189879.1#58	NZ_PZYC01000001.1	GCF_003238875.1
WP_111009855.1#58|Staphylococcus_aureus	681	+	+	22	-15582	-14902	273788	274468	WP_000990133.1#58	NZ_PZYC01000001.1	GCF_003238875.1
WP_111009855.1#58|Staphylococcus_aureus	1554	+	+	20	-14877	-13324	274493	276046	WP_054189880.1#58	NZ_PZYC01000001.1	GCF_003238875.1
WP_111009855.1#58|Staphylococcus_aureus	1359	+	+	19	-13207	-11849	276163	277521	WP_000481425.1#58	NZ_PZYC01000001.1	GCF_003238875.1
WP_111009855.1#58|Staphylococcus_aureus	103	+	+	42	-11466	-11364	277904	278006	pseudogene_58.0*#58	NZ_PZYC01000001.1	GCF_003238875.1
WP_111009855.1#58|Staphylococcus_aureus	3258	+	+	3	-11380	-8123	277990	281247	WP_077446742.1#58	NZ_PZYC01000001.1	GCF_003238875.1
WP_111009855.1#58|Staphylococcus_aureus	2952	+	+	3	-7442	-4491	281928	284879	WP_111009857.1#58	NZ_PZYC01000001.1	GCF_003238875.1
WP_111009855.1#58|Staphylococcus_aureus	867	+	+	16	-4311	-3445	285059	285925	WP_000721337.1#58	NZ_PZYC01000001.1	GCF_003238875.1
WP_111009855.1#58|Staphylococcus_aureus	309	+	-	7	-3320	-3012	286050	286358	WP_054189884.1#58	NZ_PZYC01000001.1	GCF_003238875.1
WP_111009855.1#58|Staphylococcus_aureus	267	+	-	6	-2868	-2602	286502	286768	WP_000678764.1#58	NZ_PZYC01000001.1	GCF_003238875.1
WP_111009855.1#58|Staphylococcus_aureus	1809	+	-	8	-2318	-510	287052	288860	WP_077446517.1#58	NZ_PZYC01000001.1	GCF_003238875.1
WP_111009855.1#58|Staphylococcus_aureus	393	+	+	4	-393	-1	288977	289369	WP_000755954.1#58	NZ_PZYC01000001.1	GCF_003238875.1
WP_111009855.1#58|Staphylococcus_aureus	2862	+	+	40	1	2862	289371	292232	WP_111009855.1#58	NZ_PZYC01000001.1	GCF_003238875.1
WP_111009855.1#58|Staphylococcus_aureus	750	+	+	1	3165	3914	292535	293284	WP_269316478.1#58	NZ_PZYC01000001.1	GCF_003238875.1
WP_111009855.1#58|Staphylococcus_aureus	773	+	+	42	4024	4796	293394	294166	pseudogene_58.5*#58	NZ_PZYC01000001.1	GCF_003238875.1
WP_111009855.1#58|Staphylococcus_aureus	786	+	+	1	5041	5826	294411	295196	WP_269316477.1#58	NZ_PZYC01000001.1	GCF_003238875.1
WP_111009855.1#58|Staphylococcus_aureus	1356	+	+	18	5826	7181	295196	296551	WP_111009853.1#58	NZ_PZYC01000001.1	GCF_003238875.1
WP_111009855.1#58|Staphylococcus_aureus	327	+	+	13	7181	7507	296551	296877	WP_000493748.1#58	NZ_PZYC01000001.1	GCF_003238875.1
WP_111009855.1#58|Staphylococcus_aureus	231	+	+	15	7573	7803	296943	297173	WP_014532696.1#58	NZ_PZYC01000001.1	GCF_003238875.1
WP_111009855.1#58|Staphylococcus_aureus	192	+	+	10	8157	8348	297527	297718	WP_001224379.1#58	NZ_PZYC01000001.1	GCF_003238875.1
WP_111009855.1#58|Staphylococcus_aureus	184	+	-	42	8487	8670	297857	298040	pseudogene_58.16*#58	NZ_PZYC01000001.1	GCF_003238875.1
WP_111009855.1#58|Staphylococcus_aureus	282	+	-	14	8606	8887	297976	298257	WP_054189890.1#58	NZ_PZYC01000001.1	GCF_003238875.1
WP_111009855.1#58|Staphylococcus_aureus	696	+	+	9	9186	9881	298556	299251	WP_054189891.1#58	NZ_PZYC01000001.1	GCF_003238875.1
WP_111009855.1#58|Staphylococcus_aureus	423	+	+	2	10134	10556	299504	299926	WP_054189892.1#58	NZ_PZYC01000001.1	GCF_003238875.1
WP_111009855.1#58|Staphylococcus_aureus	426	+	+	2	11028	11453	300398	300823	WP_054189893.1#58	NZ_PZYC01000001.1	GCF_003238875.1
WP_111009855.1#58|Staphylococcus_aureus	414	+	+	2	11705	12118	301075	301488	WP_054189894.1#58	NZ_PZYC01000001.1	GCF_003238875.1
WP_111009855.1#58|Staphylococcus_aureus	423	+	+	23	12570	12992	301940	302362	WP_001146763.1#58	NZ_PZYC01000001.1	GCF_003238875.1
WP_111009855.1#58|Staphylococcus_aureus	1539	+	-	42	13162	14700	302532	304070	pseudogene_58.4*#58	NZ_PZYC01000001.1	GCF_003238875.1
WP_216732353.1#59|Staphylococcus_aureus	1024	-	+	3	-6256	-5233	170470	171493	WP_216732354.1#59	NZ_JAHMRV010000005.1	GCF_018986255.1
WP_216732353.1#59|Staphylococcus_aureus	1194	-	+	21	-4849	-3656	168893	170086	WP_000966101.1#59	NZ_JAHMRV010000005.1	GCF_018986255.1
WP_216732353.1#59|Staphylococcus_aureus	234	-	+	12	-3675	-3442	168679	168912	WP_010956661.1#59	NZ_JAHMRV010000005.1	GCF_018986255.1
WP_216732353.1#59|Staphylococcus_aureus	309	-	-	7	-3335	-3027	168264	168572	WP_000217723.1#59	NZ_JAHMRV010000005.1	GCF_018986255.1
WP_216732353.1#59|Staphylococcus_aureus	267	-	-	6	-2883	-2617	167854	168120	WP_000678764.1#59	NZ_JAHMRV010000005.1	GCF_018986255.1
WP_216732353.1#59|Staphylococcus_aureus	1809	-	-	8	-2333	-525	165762	167570	WP_001792493.1#59	NZ_JAHMRV010000005.1	GCF_018986255.1
WP_216732353.1#59|Staphylococcus_aureus	393	-	+	4	-393	-1	165238	165630	WP_000755946.1#59	NZ_JAHMRV010000005.1	GCF_018986255.1
WP_216732353.1#59|Staphylococcus_aureus	2862	-	+	40	1	2862	162375	165236	WP_216732353.1#59	NZ_JAHMRV010000005.1	GCF_018986255.1
WP_216732353.1#59|Staphylococcus_aureus	778	-	+	42	3165	3942	161295	162072	pseudogene_59.18*#59	NZ_JAHMRV010000005.1	GCF_018986255.1
WP_216732353.1#59|Staphylococcus_aureus	795	-	+	1	4054	4848	160389	161183	WP_000972290.1#59	NZ_JAHMRV010000005.1	GCF_018986255.1
WP_216732353.1#59|Staphylococcus_aureus	774	-	+	1	4962	5735	159502	160275	WP_000581906.1#59	NZ_JAHMRV010000005.1	GCF_018986255.1
WP_216732353.1#59|Staphylococcus_aureus	795	-	+	1	5979	6773	158464	159258	WP_000581871.1#59	NZ_JAHMRV010000005.1	GCF_018986255.1
WP_216732353.1#59|Staphylococcus_aureus	1326	-	+	18	6760	8085	157152	158477	WP_001044255.1#59	NZ_JAHMRV010000005.1	GCF_018986255.1
WP_216732353.1#59|Staphylococcus_aureus	327	-	+	13	8085	8411	156826	157152	WP_000495498.1#59	NZ_JAHMRV010000005.1	GCF_018986255.1
WP_216732353.1#59|Staphylococcus_aureus	240	-	+	15	8462	8701	156536	156775	WP_094979423.1#59	NZ_JAHMRV010000005.1	GCF_018986255.1
WP_216732353.1#59|Staphylococcus_aureus	108	-	+	42	9018	9125	156112	156219	pseudogene_59.27*#59	NZ_JAHMRV010000005.1	GCF_018986255.1
WP_216732353.1#59|Staphylococcus_aureus	795	-	+	1	9237	10031	155206	156000	WP_000581890.1#59	NZ_JAHMRV010000005.1	GCF_018986255.1
WP_216732353.1#59|Staphylococcus_aureus	123	-	-	11	10035	10157	155080	155202	WP_001790144.1#59	NZ_JAHMRV010000005.1	GCF_018986255.1
WP_216732353.1#59|Staphylococcus_aureus	192	-	+	10	10592	10783	154454	154645	WP_001224379.1#59	NZ_JAHMRV010000005.1	GCF_018986255.1
WP_216732353.1#59|Staphylococcus_aureus	186	-	-	17	10922	11107	154130	154315	WP_020978354.1#59	NZ_JAHMRV010000005.1	GCF_018986255.1
WP_216732353.1#59|Staphylococcus_aureus	282	-	-	14	11043	11324	153913	154194	WP_000220938.1#59	NZ_JAHMRV010000005.1	GCF_018986255.1
WP_216732353.1#59|Staphylococcus_aureus	696	-	+	9	11613	12308	152929	153624	WP_000217450.1#59	NZ_JAHMRV010000005.1	GCF_018986255.1
WP_216732353.1#59|Staphylococcus_aureus	420	-	+	2	12560	12979	152258	152677	WP_000162206.1#59	NZ_JAHMRV010000005.1	GCF_018986255.1
WP_183137468.1#60|Staphylococcus_aureus	1554	-	+	20	-20961	-19408	333455	335008	WP_000876661.1#60	NZ_JABXBG010000003.1	GCF_014181535.1
WP_183137468.1#60|Staphylococcus_aureus	1359	-	+	19	-19291	-17933	331980	333338	WP_000481419.1#60	NZ_JABXBG010000003.1	GCF_014181535.1
WP_183137468.1#60|Staphylococcus_aureus	102	-	+	31	-17550	-17449	331496	331597	WP_001790696.1#60	NZ_JABXBG010000003.1	GCF_014181535.1
WP_183137468.1#60|Staphylococcus_aureus	3153	-	+	3	-17489	-14337	328384	331536	WP_181444842.1#60	NZ_JABXBG010000003.1	GCF_014181535.1
WP_183137468.1#60|Staphylococcus_aureus	2865	-	+	42	-13657	-10793	324840	327704	pseudogene_60.25*#60	NZ_JABXBG010000003.1	GCF_014181535.1
WP_183137468.1#60|Staphylococcus_aureus	867	-	+	16	-10613	-9747	323794	324660	WP_000721336.1#60	NZ_JABXBG010000003.1	GCF_014181535.1
WP_183137468.1#60|Staphylococcus_aureus	777	-	-	5	-9536	-8760	322807	323583	WP_001792489.1#60	NZ_JABXBG010000003.1	GCF_014181535.1
WP_183137468.1#60|Staphylococcus_aureus	357	-	+	5	-8469	-8113	322160	322516	WP_000998872.1#60	NZ_JABXBG010000003.1	GCF_014181535.1
WP_183137468.1#60|Staphylococcus_aureus	2580	-	+	3	-7808	-5229	319276	321855	WP_072419934.1#60	NZ_JABXBG010000003.1	GCF_014181535.1
WP_183137468.1#60|Staphylococcus_aureus	1194	-	+	21	-4846	-3653	317700	318893	WP_000966094.1#60	NZ_JABXBG010000003.1	GCF_014181535.1
WP_183137468.1#60|Staphylococcus_aureus	231	-	+	42	-3669	-3439	317486	317716	pseudogene_60.13*#60	NZ_JABXBG010000003.1	GCF_014181535.1
WP_183137468.1#60|Staphylococcus_aureus	309	-	-	7	-3331	-3023	317070	317378	WP_000217725.1#60	NZ_JABXBG010000003.1	GCF_014181535.1
WP_183137468.1#60|Staphylococcus_aureus	267	-	-	6	-2883	-2617	316664	316930	WP_000678764.1#60	NZ_JABXBG010000003.1	GCF_014181535.1
WP_183137468.1#60|Staphylococcus_aureus	1809	-	-	8	-2333	-525	314572	316380	WP_001793319.1#60	NZ_JABXBG010000003.1	GCF_014181535.1
WP_183137468.1#60|Staphylococcus_aureus	393	-	+	4	-393	-1	314048	314440	WP_000755946.1#60	NZ_JABXBG010000003.1	GCF_014181535.1
WP_183137468.1#60|Staphylococcus_aureus	2862	-	+	40	1	2862	311185	314046	WP_183137468.1#60	NZ_JABXBG010000003.1	GCF_014181535.1
WP_183137468.1#60|Staphylococcus_aureus	762	-	+	1	3165	3926	310121	310882	WP_000972649.1#60	NZ_JABXBG010000003.1	GCF_014181535.1
WP_183137468.1#60|Staphylococcus_aureus	795	-	+	1	4038	4832	309215	310009	WP_000972286.1#60	NZ_JABXBG010000003.1	GCF_014181535.1
WP_183137468.1#60|Staphylococcus_aureus	795	-	+	1	4946	5740	308307	309101	WP_000581913.1#60	NZ_JABXBG010000003.1	GCF_014181535.1
WP_183137468.1#60|Staphylococcus_aureus	123	-	-	11	5744	5866	308181	308303	WP_049280528.1#60	NZ_JABXBG010000003.1	GCF_014181535.1
WP_183137468.1#60|Staphylococcus_aureus	192	-	+	10	6301	6492	307555	307746	WP_001224379.1#60	NZ_JABXBG010000003.1	GCF_014181535.1
WP_183137468.1#60|Staphylococcus_aureus	182	-	-	42	6631	6812	307235	307416	pseudogene_60.14*#60	NZ_JABXBG010000003.1	GCF_014181535.1
WP_183137468.1#60|Staphylococcus_aureus	282	-	-	14	6748	7029	307018	307299	WP_000220938.1#60	NZ_JABXBG010000003.1	GCF_014181535.1
WP_183137468.1#60|Staphylococcus_aureus	696	-	+	9	7318	8013	306034	306729	WP_000217462.1#60	NZ_JABXBG010000003.1	GCF_014181535.1
WP_183137468.1#60|Staphylococcus_aureus	420	-	+	2	8265	8684	305363	305782	WP_001034762.1#60	NZ_JABXBG010000003.1	GCF_014181535.1
WP_183137468.1#60|Staphylococcus_aureus	423	-	+	23	9136	9558	304489	304911	WP_001146763.1#60	NZ_JABXBG010000003.1	GCF_014181535.1
WP_183137468.1#60|Staphylococcus_aureus	1539	-	-	24	9670	11208	302839	304377	WP_000202037.1#60	NZ_JABXBG010000003.1	GCF_014181535.1
WP_183137468.1#60|Staphylococcus_aureus	819	-	+	42	11441	12259	301788	302606	pseudogene_60.24*#60	NZ_JABXBG010000003.1	GCF_014181535.1
WP_183137468.1#60|Staphylococcus_aureus	768	-	+	30	12359	13126	300921	301688	WP_001026113.1#60	NZ_JABXBG010000003.1	GCF_014181535.1
WP_183137468.1#60|Staphylococcus_aureus	822	-	+	29	13818	14639	299408	300229	WP_001081682.1#60	NZ_JABXBG010000003.1	GCF_014181535.1
WP_183137468.1#60|Staphylococcus_aureus	819	-	+	36	14650	15468	298579	299397	WP_183137467.1#60	NZ_JABXBG010000003.1	GCF_014181535.1
WP_016170822.1#61|Staphylococcus_aureus_subsp__aureus_091751	755	+	+	42	-5987	-5233	1	755	pseudogene_61.26*#61	NZ_AHZH01000124.1	GCF_000401435.1
WP_016170822.1#61|Staphylococcus_aureus_subsp__aureus_091751	1202	+	+	42	-4849	-3648	1139	2340	pseudogene_61.12*#61	NZ_AHZH01000124.1	GCF_000401435.1
WP_016170822.1#61|Staphylococcus_aureus_subsp__aureus_091751	234	+	+	12	-3676	-3443	2312	2545	WP_001795286.1#61	NZ_AHZH01000124.1	GCF_000401435.1
WP_016170822.1#61|Staphylococcus_aureus_subsp__aureus_091751	309	+	-	7	-3335	-3027	2653	2961	WP_000217714.1#61	NZ_AHZH01000124.1	GCF_000401435.1
WP_016170822.1#61|Staphylococcus_aureus_subsp__aureus_091751	267	+	-	6	-2883	-2617	3105	3371	WP_000678764.1#61	NZ_AHZH01000124.1	GCF_000401435.1
WP_016170822.1#61|Staphylococcus_aureus_subsp__aureus_091751	1809	+	-	8	-2333	-525	3655	5463	WP_001835549.1#61	NZ_AHZH01000124.1	GCF_000401435.1
WP_016170822.1#61|Staphylococcus_aureus_subsp__aureus_091751	393	+	+	4	-393	-1	5595	5987	WP_000755946.1#61	NZ_AHZH01000124.1	GCF_000401435.1
WP_016170822.1#61|Staphylococcus_aureus_subsp__aureus_091751	2862	+	+	40	1	2862	5989	8850	WP_016170822.1#61	NZ_AHZH01000124.1	GCF_000401435.1
WP_016170822.1#61|Staphylococcus_aureus_subsp__aureus_091751	774	+	+	1	3169	3942	9157	9930	WP_000581923.1#61	NZ_AHZH01000124.1	GCF_000401435.1
WP_016170822.1#61|Staphylococcus_aureus_subsp__aureus_091751	795	+	+	1	4186	4980	10174	10968	WP_000581871.1#61	NZ_AHZH01000124.1	GCF_000401435.1
WP_016170822.1#61|Staphylococcus_aureus_subsp__aureus_091751	1326	+	+	18	4967	6292	10955	12280	WP_001044255.1#61	NZ_AHZH01000124.1	GCF_000401435.1
WP_016170822.1#61|Staphylococcus_aureus_subsp__aureus_091751	327	+	+	13	6292	6618	12280	12606	WP_000495498.1#61	NZ_AHZH01000124.1	GCF_000401435.1
WP_016170822.1#61|Staphylococcus_aureus_subsp__aureus_091751	288	+	+	15	6621	6908	12609	12896	WP_000521959.1#61	NZ_AHZH01000124.1	GCF_000401435.1
WP_016170822.1#61|Staphylococcus_aureus_subsp__aureus_091751	108	+	+	42	7225	7332	13213	13320	pseudogene_61.4*#61	NZ_AHZH01000124.1	GCF_000401435.1
WP_016170822.1#61|Staphylococcus_aureus_subsp__aureus_091751	795	+	+	1	7444	8238	13432	14226	WP_000581894.1#61	NZ_AHZH01000124.1	GCF_000401435.1
WP_016170822.1#61|Staphylococcus_aureus_subsp__aureus_091751	123	+	-	11	8242	8364	14230	14352	WP_001790144.1#61	NZ_AHZH01000124.1	GCF_000401435.1
WP_016170822.1#61|Staphylococcus_aureus_subsp__aureus_091751	192	+	+	10	8799	8990	14787	14978	WP_001224379.1#61	NZ_AHZH01000124.1	GCF_000401435.1
WP_016170822.1#61|Staphylococcus_aureus_subsp__aureus_091751	186	+	-	17	9129	9314	15117	15302	WP_001791851.1#61	NZ_AHZH01000124.1	GCF_000401435.1
WP_016170822.1#61|Staphylococcus_aureus_subsp__aureus_091751	282	+	-	14	9250	9531	15238	15519	WP_000220938.1#61	NZ_AHZH01000124.1	GCF_000401435.1
WP_016170822.1#61|Staphylococcus_aureus_subsp__aureus_091751	696	+	+	9	9820	10515	15808	16503	WP_000217456.1#61	NZ_AHZH01000124.1	GCF_000401435.1
WP_016170822.1#61|Staphylococcus_aureus_subsp__aureus_091751	420	+	+	2	10765	11184	16753	17172	WP_001034766.1#61	NZ_AHZH01000124.1	GCF_000401435.1
WP_016170822.1#61|Staphylococcus_aureus_subsp__aureus_091751	423	+	+	23	11636	12058	17624	18046	WP_001146763.1#61	NZ_AHZH01000124.1	GCF_000401435.1
WP_016170822.1#61|Staphylococcus_aureus_subsp__aureus_091751	1539	+	-	24	12171	13709	18159	19697	WP_000202034.1#61	NZ_AHZH01000124.1	GCF_000401435.1
WP_031869940.1#62|Staphylococcus_aureus_DAR1814	1359	-	+	19	-20385	-19027	453948	455306	WP_000481425.1#62	NZ_KK099276.1	GCF_000609785.1
WP_031869940.1#62|Staphylococcus_aureus_DAR1814	103	-	+	42	-18644	-18542	453463	453565	pseudogene_62.31*#62	NZ_KK099276.1	GCF_000609785.1
WP_031869940.1#62|Staphylococcus_aureus_DAR1814	2104	-	+	3	-18558	-16455	451376	453479	WP_031869942.1#62	NZ_KK099276.1	GCF_000609785.1
WP_031869940.1#62|Staphylococcus_aureus_DAR1814	1607	-	+	42	-16354	-14748	449669	451275	pseudogene_62.30*#62	NZ_KK099276.1	GCF_000609785.1
WP_031869940.1#62|Staphylococcus_aureus_DAR1814	2886	-	+	3	-14067	-11182	446103	448988	WP_000841404.1#62	NZ_KK099276.1	GCF_000609785.1
WP_031869940.1#62|Staphylococcus_aureus_DAR1814	867	-	+	16	-11001	-10135	445056	445922	WP_000721336.1#62	NZ_KK099276.1	GCF_000609785.1
WP_031869940.1#62|Staphylococcus_aureus_DAR1814	744	-	-	5	-9924	-9181	444102	444845	WP_000386367.1#62	NZ_KK099276.1	GCF_000609785.1
WP_031869940.1#62|Staphylococcus_aureus_DAR1814	357	-	+	5	-8857	-8501	443422	443778	WP_000998872.1#62	NZ_KK099276.1	GCF_000609785.1
WP_031869940.1#62|Staphylococcus_aureus_DAR1814	2964	-	+	3	-8196	-5233	440154	443117	WP_001205070.1#62	NZ_KK099276.1	GCF_000609785.1
WP_031869940.1#62|Staphylococcus_aureus_DAR1814	1202	-	+	42	-4849	-3648	438569	439770	pseudogene_62.13*#62	NZ_KK099276.1	GCF_000609785.1
WP_031869940.1#62|Staphylococcus_aureus_DAR1814	234	-	+	12	-3676	-3443	438364	438597	WP_001795286.1#62	NZ_KK099276.1	GCF_000609785.1
WP_031869940.1#62|Staphylococcus_aureus_DAR1814	309	-	-	7	-3335	-3027	437948	438256	WP_000217714.1#62	NZ_KK099276.1	GCF_000609785.1
WP_031869940.1#62|Staphylococcus_aureus_DAR1814	267	-	-	6	-2883	-2617	437538	437804	WP_000678764.1#62	NZ_KK099276.1	GCF_000609785.1
WP_031869940.1#62|Staphylococcus_aureus_DAR1814	1809	-	-	8	-2333	-525	435446	437254	WP_001835549.1#62	NZ_KK099276.1	GCF_000609785.1
WP_031869940.1#62|Staphylococcus_aureus_DAR1814	393	-	+	4	-393	-1	434922	435314	WP_000755946.1#62	NZ_KK099276.1	GCF_000609785.1
WP_031869940.1#62|Staphylococcus_aureus_DAR1814	2862	-	+	40	1	2862	432059	434920	WP_031869940.1#62	NZ_KK099276.1	GCF_000609785.1
WP_031869940.1#62|Staphylococcus_aureus_DAR1814	774	-	+	1	3169	3942	430979	431752	WP_000581923.1#62	NZ_KK099276.1	GCF_000609785.1
WP_031869940.1#62|Staphylococcus_aureus_DAR1814	774	-	+	1	4054	4827	430094	430867	WP_000972280.1#62	NZ_KK099276.1	GCF_000609785.1
WP_031869940.1#62|Staphylococcus_aureus_DAR1814	795	-	+	1	5071	5865	429056	429850	WP_000581871.1#62	NZ_KK099276.1	GCF_000609785.1
WP_031869940.1#62|Staphylococcus_aureus_DAR1814	1326	-	+	18	5852	7177	427744	429069	WP_001044255.1#62	NZ_KK099276.1	GCF_000609785.1
WP_031869940.1#62|Staphylococcus_aureus_DAR1814	327	-	+	13	7177	7503	427418	427744	WP_000495498.1#62	NZ_KK099276.1	GCF_000609785.1
WP_031869940.1#62|Staphylococcus_aureus_DAR1814	288	-	+	15	7506	7793	427128	427415	WP_000521959.1#62	NZ_KK099276.1	GCF_000609785.1
WP_031869940.1#62|Staphylococcus_aureus_DAR1814	108	-	+	42	8110	8217	426704	426811	pseudogene_62.15*#62	NZ_KK099276.1	GCF_000609785.1
WP_031869940.1#62|Staphylococcus_aureus_DAR1814	795	-	+	1	8329	9123	425798	426592	WP_000581894.1#62	NZ_KK099276.1	GCF_000609785.1
WP_031869940.1#62|Staphylococcus_aureus_DAR1814	123	-	-	11	9127	9249	425672	425794	WP_001790144.1#62	NZ_KK099276.1	GCF_000609785.1
WP_031869940.1#62|Staphylococcus_aureus_DAR1814	192	-	+	10	9684	9875	425046	425237	WP_001224379.1#62	NZ_KK099276.1	GCF_000609785.1
WP_031869940.1#62|Staphylococcus_aureus_DAR1814	186	-	-	17	10014	10199	424722	424907	WP_001791851.1#62	NZ_KK099276.1	GCF_000609785.1
WP_031869940.1#62|Staphylococcus_aureus_DAR1814	282	-	-	14	10135	10416	424505	424786	WP_000220938.1#62	NZ_KK099276.1	GCF_000609785.1
WP_031869940.1#62|Staphylococcus_aureus_DAR1814	696	-	+	9	10705	11400	423521	424216	WP_000217456.1#62	NZ_KK099276.1	GCF_000609785.1
WP_031869940.1#62|Staphylococcus_aureus_DAR1814	423	-	+	2	11650	12072	422849	423271	WP_001034758.1#62	NZ_KK099276.1	GCF_000609785.1
WP_031869940.1#62|Staphylococcus_aureus_DAR1814	411	-	+	2	12339	12749	422172	422582	WP_000038240.1#62	NZ_KK099276.1	GCF_000609785.1
WP_224132214.1#63|Staphylococcus_aureus	867	+	+	16	-11384	-10518	135	1001	WP_000721336.1#63	NZ_JAEAEE010000013.1	GCF_020074405.1
WP_224132214.1#63|Staphylococcus_aureus	744	+	-	42	-10307	-9564	1212	1955	pseudogene_63.14*#63	NZ_JAEAEE010000013.1	GCF_020074405.1
WP_224132214.1#63|Staphylococcus_aureus	357	+	+	5	-9240	-8884	2279	2635	WP_000998872.1#63	NZ_JAEAEE010000013.1	GCF_020074405.1
WP_224132214.1#63|Staphylococcus_aureus	3347	+	+	42	-8579	-5233	2940	6286	pseudogene_63.2*#63	NZ_JAEAEE010000013.1	GCF_020074405.1
WP_224132214.1#63|Staphylococcus_aureus	1202	+	+	42	-4849	-3648	6670	7871	pseudogene_63.24*#63	NZ_JAEAEE010000013.1	GCF_020074405.1
WP_224132214.1#63|Staphylococcus_aureus	234	+	+	12	-3676	-3443	7843	8076	WP_001795286.1#63	NZ_JAEAEE010000013.1	GCF_020074405.1
WP_224132214.1#63|Staphylococcus_aureus	309	+	-	7	-3335	-3027	8184	8492	WP_000217714.1#63	NZ_JAEAEE010000013.1	GCF_020074405.1
WP_224132214.1#63|Staphylococcus_aureus	267	+	-	6	-2883	-2617	8636	8902	WP_000678764.1#63	NZ_JAEAEE010000013.1	GCF_020074405.1
WP_224132214.1#63|Staphylococcus_aureus	1809	+	-	8	-2333	-525	9186	10994	WP_001835549.1#63	NZ_JAEAEE010000013.1	GCF_020074405.1
WP_224132214.1#63|Staphylococcus_aureus	393	+	+	4	-393	-1	11126	11518	WP_000755946.1#63	NZ_JAEAEE010000013.1	GCF_020074405.1
WP_224132214.1#63|Staphylococcus_aureus	2862	+	+	40	1	2862	11520	14381	WP_224132214.1#63	NZ_JAEAEE010000013.1	GCF_020074405.1
WP_224132214.1#63|Staphylococcus_aureus	795	+	+	1	3169	3963	14688	15482	WP_149894417.1#63	NZ_JAEAEE010000013.1	GCF_020074405.1
WP_224132214.1#63|Staphylococcus_aureus	123	+	-	11	3967	4089	15486	15608	WP_001790144.1#63	NZ_JAEAEE010000013.1	GCF_020074405.1
WP_224132214.1#63|Staphylococcus_aureus	192	+	+	10	4524	4715	16043	16234	WP_001224379.1#63	NZ_JAEAEE010000013.1	GCF_020074405.1
WP_224132214.1#63|Staphylococcus_aureus	186	+	-	17	4854	5039	16373	16558	WP_001791851.1#63	NZ_JAEAEE010000013.1	GCF_020074405.1
WP_224132214.1#63|Staphylococcus_aureus	282	+	-	42	4975	5256	16494	16775	pseudogene_63.27*#63	NZ_JAEAEE010000013.1	GCF_020074405.1
WP_224132214.1#63|Staphylococcus_aureus	696	+	+	9	5545	6240	17064	17759	WP_000217456.1#63	NZ_JAEAEE010000013.1	GCF_020074405.1
WP_224132214.1#63|Staphylococcus_aureus	423	+	+	2	6490	6912	18009	18431	WP_001034758.1#63	NZ_JAEAEE010000013.1	GCF_020074405.1
WP_224132214.1#63|Staphylococcus_aureus	411	+	+	2	7179	7589	18698	19108	WP_000038240.1#63	NZ_JAEAEE010000013.1	GCF_020074405.1
WP_224132214.1#63|Staphylococcus_aureus	420	+	+	2	7616	8035	19135	19554	WP_001034766.1#63	NZ_JAEAEE010000013.1	GCF_020074405.1
WP_224132214.1#63|Staphylococcus_aureus	423	+	+	23	8487	8909	20006	20428	WP_001146763.1#63	NZ_JAEAEE010000013.1	GCF_020074405.1
WP_224132214.1#63|Staphylococcus_aureus	1539	+	-	24	9022	10560	20541	22079	WP_000202034.1#63	NZ_JAEAEE010000013.1	GCF_020074405.1
WP_224132214.1#63|Staphylococcus_aureus	819	+	+	9	10795	11613	22314	23132	WP_000824948.1#63	NZ_JAEAEE010000013.1	GCF_020074405.1
WP_224132214.1#63|Staphylococcus_aureus	768	+	+	30	11713	12480	23232	23999	WP_001026122.1#63	NZ_JAEAEE010000013.1	GCF_020074405.1
WP_224132214.1#63|Staphylococcus_aureus	132	+	+	39	12763	12894	24282	24413	WP_001792001.1#63	NZ_JAEAEE010000013.1	GCF_020074405.1
WP_224132214.1#63|Staphylococcus_aureus	822	+	+	29	13170	13991	24689	25510	WP_001081693.1#63	NZ_JAEAEE010000013.1	GCF_020074405.1
WP_000088708.1#64|Staphylococcus_aureus	1824	+	+	28	-19853	-18030	126770	128593	WP_000586377.1#64	NZ_JAINZJ010000019.1	GCF_020168015.1
WP_000088708.1#64|Staphylococcus_aureus	417	+	+	27	-17891	-17475	128732	129148	WP_064131567.1#64	NZ_JAINZJ010000019.1	GCF_020168015.1
WP_000088708.1#64|Staphylococcus_aureus	693	+	+	25	-17244	-16552	129379	130071	WP_000289134.1#64	NZ_JAINZJ010000019.1	GCF_020168015.1
WP_000088708.1#64|Staphylococcus_aureus	765	+	+	26	-16387	-15623	130236	131000	WP_000074010.1#64	NZ_JAINZJ010000019.1	GCF_020168015.1
WP_000088708.1#64|Staphylococcus_aureus	708	+	+	22	-15496	-14789	131127	131834	WP_194942408.1#64	NZ_JAINZJ010000019.1	GCF_020168015.1
WP_000088708.1#64|Staphylococcus_aureus	1554	+	+	20	-14765	-13212	131858	133411	WP_000876660.1#64	NZ_JAINZJ010000019.1	GCF_020168015.1
WP_000088708.1#64|Staphylococcus_aureus	1359	+	+	19	-13095	-11737	133528	134886	WP_000481431.1#64	NZ_JAINZJ010000019.1	GCF_020168015.1
WP_000088708.1#64|Staphylococcus_aureus	103	+	+	42	-11354	-11252	135269	135371	pseudogene_64.21*#64	NZ_JAINZJ010000019.1	GCF_020168015.1
WP_000088708.1#64|Staphylococcus_aureus	3186	+	+	3	-11292	-8107	135331	138516	WP_263611940.1#64	NZ_JAINZJ010000019.1	GCF_020168015.1
WP_000088708.1#64|Staphylococcus_aureus	2922	+	+	42	-7425	-4504	139198	142119	pseudogene_64.11*#64	NZ_JAINZJ010000019.1	GCF_020168015.1
WP_000088708.1#64|Staphylococcus_aureus	867	+	+	16	-4324	-3458	142299	143165	WP_000721337.1#64	NZ_JAINZJ010000019.1	GCF_020168015.1
WP_000088708.1#64|Staphylococcus_aureus	309	+	-	7	-3331	-3023	143292	143600	WP_000217713.1#64	NZ_JAINZJ010000019.1	GCF_020168015.1
WP_000088708.1#64|Staphylococcus_aureus	267	+	-	6	-2883	-2617	143740	144006	WP_000678763.1#64	NZ_JAINZJ010000019.1	GCF_020168015.1
WP_000088708.1#64|Staphylococcus_aureus	1809	+	-	8	-2333	-525	144290	146098	WP_072468810.1#64	NZ_JAINZJ010000019.1	GCF_020168015.1
WP_000088708.1#64|Staphylococcus_aureus	393	+	+	4	-393	-1	146230	146622	WP_000755944.1#64	NZ_JAINZJ010000019.1	GCF_020168015.1
WP_000088708.1#64|Staphylococcus_aureus	2862	+	+	40	1	2862	146624	149485	WP_000088708.1#64	NZ_JAINZJ010000019.1	GCF_020168015.1
WP_000088708.1#64|Staphylococcus_aureus	759	+	+	1	3168	3926	149791	150549	WP_000581922.1#64	NZ_JAINZJ010000019.1	GCF_020168015.1
WP_000088708.1#64|Staphylococcus_aureus	753	+	+	42	4038	4790	150661	151413	pseudogene_64.16*#64	NZ_JAINZJ010000019.1	GCF_020168015.1
WP_000088708.1#64|Staphylococcus_aureus	786	+	+	1	4813	5598	151436	152221	WP_000581876.1#64	NZ_JAINZJ010000019.1	GCF_020168015.1
WP_000088708.1#64|Staphylococcus_aureus	1325	+	+	42	5595	6919	152218	153542	pseudogene_64.10*#64	NZ_JAINZJ010000019.1	GCF_020168015.1
WP_000088708.1#64|Staphylococcus_aureus	327	+	+	13	6919	7245	153542	153868	WP_098686287.1#64	NZ_JAINZJ010000019.1	GCF_020168015.1
WP_000088708.1#64|Staphylococcus_aureus	240	+	+	15	7296	7535	153919	154158	WP_072508974.1#64	NZ_JAINZJ010000019.1	GCF_020168015.1
WP_000088708.1#64|Staphylococcus_aureus	108	+	+	42	7852	7959	154475	154582	pseudogene_64.14*#64	NZ_JAINZJ010000019.1	GCF_020168015.1
WP_000088708.1#64|Staphylococcus_aureus	786	+	+	1	8071	8856	154694	155479	WP_000581907.1#64	NZ_JAINZJ010000019.1	GCF_020168015.1
WP_000088708.1#64|Staphylococcus_aureus	123	+	-	11	8870	8992	155493	155615	WP_031785466.1#64	NZ_JAINZJ010000019.1	GCF_020168015.1
WP_000088708.1#64|Staphylococcus_aureus	192	+	+	10	9427	9618	156050	156241	WP_001224379.1#64	NZ_JAINZJ010000019.1	GCF_020168015.1
WP_000088708.1#64|Staphylococcus_aureus	186	+	-	17	9757	9942	156380	156565	WP_001791851.1#64	NZ_JAINZJ010000019.1	GCF_020168015.1
WP_000088708.1#64|Staphylococcus_aureus	282	+	-	42	9878	10159	156501	156782	pseudogene_64.4*#64	NZ_JAINZJ010000019.1	GCF_020168015.1
WP_000088708.1#64|Staphylococcus_aureus	696	+	+	9	10448	11143	157071	157766	WP_000217460.1#64	NZ_JAINZJ010000019.1	GCF_020168015.1
WP_000088708.1#64|Staphylococcus_aureus	423	+	+	2	11394	11816	158017	158439	WP_001034760.1#64	NZ_JAINZJ010000019.1	GCF_020168015.1
WP_000088708.1#64|Staphylococcus_aureus	426	+	+	2	12288	12713	158911	159336	WP_224799301.1#64	NZ_JAINZJ010000019.1	GCF_020168015.1
WP_123907636.1#65|Staphylococcus_aureus	747	+	+	42	-5979	-5233	1	747	pseudogene_65.13*#65	NZ_RHFV01000007.1	GCF_003813355.1
WP_123907636.1#65|Staphylococcus_aureus	1202	+	+	42	-4849	-3648	1131	2332	pseudogene_65.2*#65	NZ_RHFV01000007.1	GCF_003813355.1
WP_123907636.1#65|Staphylococcus_aureus	234	+	+	12	-3676	-3443	2304	2537	WP_001795286.1#65	NZ_RHFV01000007.1	GCF_003813355.1
WP_123907636.1#65|Staphylococcus_aureus	309	+	-	7	-3335	-3027	2645	2953	WP_000217714.1#65	NZ_RHFV01000007.1	GCF_003813355.1
WP_123907636.1#65|Staphylococcus_aureus	267	+	-	6	-2883	-2617	3097	3363	WP_000678764.1#65	NZ_RHFV01000007.1	GCF_003813355.1
WP_123907636.1#65|Staphylococcus_aureus	1809	+	-	8	-2333	-525	3647	5455	WP_001835549.1#65	NZ_RHFV01000007.1	GCF_003813355.1
WP_123907636.1#65|Staphylococcus_aureus	393	+	+	4	-393	-1	5587	5979	WP_000755946.1#65	NZ_RHFV01000007.1	GCF_003813355.1
WP_123907636.1#65|Staphylococcus_aureus	2862	+	+	40	1	2862	5981	8842	WP_123907636.1#65	NZ_RHFV01000007.1	GCF_003813355.1
WP_123907636.1#65|Staphylococcus_aureus	777	+	+	1	3166	3942	9146	9922	WP_000972657.1#65	NZ_RHFV01000007.1	GCF_003813355.1
WP_123907636.1#65|Staphylococcus_aureus	774	+	+	1	4054	4827	10034	10807	WP_000972280.1#65	NZ_RHFV01000007.1	GCF_003813355.1
WP_123907636.1#65|Staphylococcus_aureus	795	+	+	1	5071	5865	11051	11845	WP_000581871.1#65	NZ_RHFV01000007.1	GCF_003813355.1
WP_123907636.1#65|Staphylococcus_aureus	1326	+	+	18	5852	7177	11832	13157	WP_001044255.1#65	NZ_RHFV01000007.1	GCF_003813355.1
WP_123907636.1#65|Staphylococcus_aureus	327	+	+	13	7177	7503	13157	13483	WP_000495498.1#65	NZ_RHFV01000007.1	GCF_003813355.1
WP_123907636.1#65|Staphylococcus_aureus	288	+	+	15	7506	7793	13486	13773	WP_000521959.1#65	NZ_RHFV01000007.1	GCF_003813355.1
WP_123907636.1#65|Staphylococcus_aureus	108	+	+	42	8110	8217	14090	14197	pseudogene_65.25*#65	NZ_RHFV01000007.1	GCF_003813355.1
WP_123907636.1#65|Staphylococcus_aureus	795	+	+	1	8329	9123	14309	15103	WP_000581894.1#65	NZ_RHFV01000007.1	GCF_003813355.1
WP_123907636.1#65|Staphylococcus_aureus	123	+	-	11	9127	9249	15107	15229	WP_001790144.1#65	NZ_RHFV01000007.1	GCF_003813355.1
WP_123907636.1#65|Staphylococcus_aureus	192	+	+	10	9684	9875	15664	15855	WP_001224379.1#65	NZ_RHFV01000007.1	GCF_003813355.1
WP_123907636.1#65|Staphylococcus_aureus	186	+	-	17	10014	10199	15994	16179	WP_001791851.1#65	NZ_RHFV01000007.1	GCF_003813355.1
WP_123907636.1#65|Staphylococcus_aureus	282	+	-	14	10135	10416	16115	16396	WP_000220938.1#65	NZ_RHFV01000007.1	GCF_003813355.1
WP_123907636.1#65|Staphylococcus_aureus	696	+	+	9	10705	11400	16685	17380	WP_000217456.1#65	NZ_RHFV01000007.1	GCF_003813355.1
WP_123907636.1#65|Staphylococcus_aureus	423	+	+	2	11650	12072	17630	18052	WP_001034758.1#65	NZ_RHFV01000007.1	GCF_003813355.1
WP_123907636.1#65|Staphylococcus_aureus	411	+	+	2	12339	12749	18319	18729	WP_000038240.1#65	NZ_RHFV01000007.1	GCF_003813355.1
WP_001670103.1#66|Staphylococcus_aureus	1554	+	+	20	-23665	-22112	2359721	2361274	WP_000876638.1#66	NZ_CP060623.1	GCF_014336965.1
WP_001670103.1#66|Staphylococcus_aureus	1359	+	+	19	-21995	-20637	2361391	2362749	WP_000481425.1#66	NZ_CP060623.1	GCF_014336965.1
WP_001670103.1#66|Staphylococcus_aureus	103	+	+	42	-20254	-20152	2363132	2363234	pseudogene_66.28*#66	NZ_CP060623.1	GCF_014336965.1
WP_001670103.1#66|Staphylococcus_aureus	3117	+	+	3	-20168	-17052	2363218	2366334	WP_000794607.1#66	NZ_CP060623.1	GCF_014336965.1
WP_001670103.1#66|Staphylococcus_aureus	2886	+	+	3	-16370	-13485	2367016	2369901	WP_000841404.1#66	NZ_CP060623.1	GCF_014336965.1
WP_001670103.1#66|Staphylococcus_aureus	867	+	+	16	-13304	-12438	2370082	2370948	WP_000721336.1#66	NZ_CP060623.1	GCF_014336965.1
WP_001670103.1#66|Staphylococcus_aureus	744	+	-	5	-12227	-11484	2371159	2371902	WP_000386367.1#66	NZ_CP060623.1	GCF_014336965.1
WP_001670103.1#66|Staphylococcus_aureus	357	+	+	5	-11160	-10804	2372226	2372582	WP_000998872.1#66	NZ_CP060623.1	GCF_014336965.1
WP_001670103.1#66|Staphylococcus_aureus	5267	+	+	42	-10499	-5233	2372887	2378153	pseudogene_66.6*#66	NZ_CP060623.1	GCF_014336965.1
WP_001670103.1#66|Staphylococcus_aureus	1202	+	+	42	-4849	-3648	2378537	2379738	pseudogene_66.9*#66	NZ_CP060623.1	GCF_014336965.1
WP_001670103.1#66|Staphylococcus_aureus	234	+	+	12	-3676	-3443	2379710	2379943	WP_001795286.1#66	NZ_CP060623.1	GCF_014336965.1
WP_001670103.1#66|Staphylococcus_aureus	309	+	-	7	-3335	-3027	2380051	2380359	WP_000217714.1#66	NZ_CP060623.1	GCF_014336965.1
WP_001670103.1#66|Staphylococcus_aureus	267	+	-	6	-2883	-2617	2380503	2380769	WP_000678764.1#66	NZ_CP060623.1	GCF_014336965.1
WP_001670103.1#66|Staphylococcus_aureus	1809	+	-	8	-2333	-525	2381053	2382861	WP_001835549.1#66	NZ_CP060623.1	GCF_014336965.1
WP_001670103.1#66|Staphylococcus_aureus	393	+	+	4	-393	-1	2382993	2383385	WP_000755946.1#66	NZ_CP060623.1	GCF_014336965.1
WP_001670103.1#66|Staphylococcus_aureus	2862	+	+	40	1	2862	2383387	2386248	WP_001670103.1#66	NZ_CP060623.1	GCF_014336965.1
WP_001670103.1#66|Staphylococcus_aureus	777	+	+	1	3166	3942	2386552	2387328	WP_000972657.1#66	NZ_CP060623.1	GCF_014336965.1
WP_001670103.1#66|Staphylococcus_aureus	774	+	+	1	4054	4827	2387440	2388213	WP_000972280.1#66	NZ_CP060623.1	GCF_014336965.1
WP_001670103.1#66|Staphylococcus_aureus	795	+	+	1	5071	5865	2388457	2389251	WP_000581871.1#66	NZ_CP060623.1	GCF_014336965.1
WP_001670103.1#66|Staphylococcus_aureus	1326	+	+	18	5852	7177	2389238	2390563	WP_001044255.1#66	NZ_CP060623.1	GCF_014336965.1
WP_001670103.1#66|Staphylococcus_aureus	327	+	+	13	7177	7503	2390563	2390889	WP_000495498.1#66	NZ_CP060623.1	GCF_014336965.1
WP_001670103.1#66|Staphylococcus_aureus	288	+	+	15	7506	7793	2390892	2391179	WP_000521959.1#66	NZ_CP060623.1	GCF_014336965.1
WP_001670103.1#66|Staphylococcus_aureus	108	+	+	42	8110	8217	2391496	2391603	pseudogene_66.12*#66	NZ_CP060623.1	GCF_014336965.1
WP_001670103.1#66|Staphylococcus_aureus	795	+	+	1	8329	9123	2391715	2392509	WP_000581894.1#66	NZ_CP060623.1	GCF_014336965.1
WP_001670103.1#66|Staphylococcus_aureus	123	+	-	11	9127	9249	2392513	2392635	WP_001790144.1#66	NZ_CP060623.1	GCF_014336965.1
WP_001670103.1#66|Staphylococcus_aureus	192	+	+	10	9684	9875	2393070	2393261	WP_001224379.1#66	NZ_CP060623.1	GCF_014336965.1
WP_001670103.1#66|Staphylococcus_aureus	186	+	-	17	10014	10199	2393400	2393585	WP_001791851.1#66	NZ_CP060623.1	GCF_014336965.1
WP_001670103.1#66|Staphylococcus_aureus	282	+	-	14	10135	10416	2393521	2393802	WP_000220938.1#66	NZ_CP060623.1	GCF_014336965.1
WP_001670103.1#66|Staphylococcus_aureus	696	+	+	9	10705	11400	2394091	2394786	WP_000217456.1#66	NZ_CP060623.1	GCF_014336965.1
WP_001670103.1#66|Staphylococcus_aureus	423	+	+	2	11650	12072	2395036	2395458	WP_001034758.1#66	NZ_CP060623.1	GCF_014336965.1
WP_001670103.1#66|Staphylococcus_aureus	411	+	+	2	12339	12749	2395725	2396135	WP_000038240.1#66	NZ_CP060623.1	GCF_014336965.1
WP_031762113.1#67|Staphylococcus_aureus_DAR126	1554	-	+	20	-21361	-19808	339802	341355	WP_000876638.1#67	NZ_JFOP01000001.1	GCF_000594945.1
WP_031762113.1#67|Staphylococcus_aureus_DAR126	1359	-	+	19	-19691	-18333	338327	339685	WP_000481415.1#67	NZ_JFOP01000001.1	GCF_000594945.1
WP_031762113.1#67|Staphylococcus_aureus_DAR126	103	-	+	42	-17950	-17848	337842	337944	pseudogene_67.3*#67	NZ_JFOP01000001.1	GCF_000594945.1
WP_031762113.1#67|Staphylococcus_aureus_DAR126	3117	-	+	3	-17864	-14748	334742	337858	WP_000794607.1#67	NZ_JFOP01000001.1	GCF_000594945.1
WP_031762113.1#67|Staphylococcus_aureus_DAR126	2886	-	+	3	-14067	-11182	331176	334061	WP_000841404.1#67	NZ_JFOP01000001.1	GCF_000594945.1
WP_031762113.1#67|Staphylococcus_aureus_DAR126	867	-	+	16	-11001	-10135	330129	330995	WP_000721336.1#67	NZ_JFOP01000001.1	GCF_000594945.1
WP_031762113.1#67|Staphylococcus_aureus_DAR126	744	-	-	5	-9924	-9181	329175	329918	WP_000386367.1#67	NZ_JFOP01000001.1	GCF_000594945.1
WP_031762113.1#67|Staphylococcus_aureus_DAR126	357	-	+	5	-8857	-8501	328495	328851	WP_000998872.1#67	NZ_JFOP01000001.1	GCF_000594945.1
WP_031762113.1#67|Staphylococcus_aureus_DAR126	2964	-	+	3	-8196	-5233	325227	328190	WP_001205072.1#67	NZ_JFOP01000001.1	GCF_000594945.1
WP_031762113.1#67|Staphylococcus_aureus_DAR126	1202	-	+	42	-4849	-3648	323642	324843	pseudogene_67.10*#67	NZ_JFOP01000001.1	GCF_000594945.1
WP_031762113.1#67|Staphylococcus_aureus_DAR126	234	-	+	12	-3676	-3443	323437	323670	WP_001795286.1#67	NZ_JFOP01000001.1	GCF_000594945.1
WP_031762113.1#67|Staphylococcus_aureus_DAR126	309	-	-	7	-3335	-3027	323021	323329	WP_000217714.1#67	NZ_JFOP01000001.1	GCF_000594945.1
WP_031762113.1#67|Staphylococcus_aureus_DAR126	267	-	-	6	-2883	-2617	322611	322877	WP_000678764.1#67	NZ_JFOP01000001.1	GCF_000594945.1
WP_031762113.1#67|Staphylococcus_aureus_DAR126	1809	-	-	8	-2333	-525	320519	322327	WP_075339662.1#67	NZ_JFOP01000001.1	GCF_000594945.1
WP_031762113.1#67|Staphylococcus_aureus_DAR126	393	-	+	4	-393	-1	319995	320387	WP_000755946.1#67	NZ_JFOP01000001.1	GCF_000594945.1
WP_031762113.1#67|Staphylococcus_aureus_DAR126	2862	-	+	40	1	2862	317132	319993	WP_031762113.1#67	NZ_JFOP01000001.1	GCF_000594945.1
WP_031762113.1#67|Staphylococcus_aureus_DAR126	774	-	+	1	3169	3942	316052	316825	WP_000581923.1#67	NZ_JFOP01000001.1	GCF_000594945.1
WP_031762113.1#67|Staphylococcus_aureus_DAR126	774	-	+	1	4054	4827	315167	315940	WP_000972280.1#67	NZ_JFOP01000001.1	GCF_000594945.1
WP_031762113.1#67|Staphylococcus_aureus_DAR126	795	-	+	1	5071	5865	314129	314923	WP_000581871.1#67	NZ_JFOP01000001.1	GCF_000594945.1
WP_031762113.1#67|Staphylococcus_aureus_DAR126	1326	-	+	18	5852	7177	312817	314142	WP_001044255.1#67	NZ_JFOP01000001.1	GCF_000594945.1
WP_031762113.1#67|Staphylococcus_aureus_DAR126	327	-	+	13	7177	7503	312491	312817	WP_000495498.1#67	NZ_JFOP01000001.1	GCF_000594945.1
WP_031762113.1#67|Staphylococcus_aureus_DAR126	288	-	+	15	7506	7793	312201	312488	WP_000521959.1#67	NZ_JFOP01000001.1	GCF_000594945.1
WP_031762113.1#67|Staphylococcus_aureus_DAR126	108	-	+	42	8110	8217	311777	311884	pseudogene_67.18*#67	NZ_JFOP01000001.1	GCF_000594945.1
WP_031762113.1#67|Staphylococcus_aureus_DAR126	795	-	+	1	8329	9123	310871	311665	WP_000581894.1#67	NZ_JFOP01000001.1	GCF_000594945.1
WP_031762113.1#67|Staphylococcus_aureus_DAR126	123	-	-	11	9127	9249	310745	310867	WP_001790144.1#67	NZ_JFOP01000001.1	GCF_000594945.1
WP_031762113.1#67|Staphylococcus_aureus_DAR126	192	-	+	10	9684	9875	310119	310310	WP_001224379.1#67	NZ_JFOP01000001.1	GCF_000594945.1
WP_031762113.1#67|Staphylococcus_aureus_DAR126	186	-	-	17	10014	10199	309795	309980	WP_001791851.1#67	NZ_JFOP01000001.1	GCF_000594945.1
WP_031762113.1#67|Staphylococcus_aureus_DAR126	282	-	-	14	10135	10416	309578	309859	WP_000220938.1#67	NZ_JFOP01000001.1	GCF_000594945.1
WP_031762113.1#67|Staphylococcus_aureus_DAR126	696	-	+	9	10705	11400	308594	309289	WP_000217456.1#67	NZ_JFOP01000001.1	GCF_000594945.1
WP_031762113.1#67|Staphylococcus_aureus_DAR126	423	-	+	2	11650	12072	307922	308344	WP_001034758.1#67	NZ_JFOP01000001.1	GCF_000594945.1
WP_031762113.1#67|Staphylococcus_aureus_DAR126	411	-	+	2	12339	12749	307245	307655	WP_000038240.1#67	NZ_JFOP01000001.1	GCF_000594945.1
WP_061745648.1#68|Staphylococcus_aureus	1830	-	+	28	-19968	-18139	2550472	2552301	WP_054190001.1#68	NZ_LN854556.1	GCF_900004855.1
WP_061745648.1#68|Staphylococcus_aureus	417	-	+	27	-18005	-17589	2549922	2550338	WP_054189877.1#68	NZ_LN854556.1	GCF_900004855.1
WP_061745648.1#68|Staphylococcus_aureus	693	-	+	25	-17357	-16665	2548998	2549690	WP_054189878.1#68	NZ_LN854556.1	GCF_900004855.1
WP_061745648.1#68|Staphylococcus_aureus	765	-	+	26	-16500	-15736	2548069	2548833	WP_054189879.1#68	NZ_LN854556.1	GCF_900004855.1
WP_061745648.1#68|Staphylococcus_aureus	681	-	+	22	-15582	-14902	2547235	2547915	WP_000990133.1#68	NZ_LN854556.1	GCF_900004855.1
WP_061745648.1#68|Staphylococcus_aureus	1554	-	+	20	-14877	-13324	2545657	2547210	WP_061745649.1#68	NZ_LN854556.1	GCF_900004855.1
WP_061745648.1#68|Staphylococcus_aureus	1359	-	+	19	-13207	-11849	2544182	2545540	WP_000481425.1#68	NZ_LN854556.1	GCF_900004855.1
WP_061745648.1#68|Staphylococcus_aureus	103	-	+	42	-11466	-11364	2543697	2543799	pseudogene_68.11*#68	NZ_LN854556.1	GCF_900004855.1
WP_061745648.1#68|Staphylococcus_aureus	3258	-	+	3	-11380	-8123	2540456	2543713	WP_054189881.1#68	NZ_LN854556.1	GCF_900004855.1
WP_061745648.1#68|Staphylococcus_aureus	2952	-	+	3	-7442	-4491	2536824	2539775	WP_054193613.1#68	NZ_LN854556.1	GCF_900004855.1
WP_061745648.1#68|Staphylococcus_aureus	867	-	+	16	-4311	-3445	2535778	2536644	WP_000721337.1#68	NZ_LN854556.1	GCF_900004855.1
WP_061745648.1#68|Staphylococcus_aureus	309	-	-	7	-3320	-3012	2535345	2535653	WP_054189884.1#68	NZ_LN854556.1	GCF_900004855.1
WP_061745648.1#68|Staphylococcus_aureus	267	-	-	6	-2868	-2602	2534935	2535201	WP_000678764.1#68	NZ_LN854556.1	GCF_900004855.1
WP_061745648.1#68|Staphylococcus_aureus	1809	-	-	8	-2318	-510	2532843	2534651	WP_077446517.1#68	NZ_LN854556.1	GCF_900004855.1
WP_061745648.1#68|Staphylococcus_aureus	393	-	+	4	-393	-1	2532334	2532726	WP_000755954.1#68	NZ_LN854556.1	GCF_900004855.1
WP_061745648.1#68|Staphylococcus_aureus	2862	-	+	40	1	2862	2529471	2532332	WP_061745648.1#68	NZ_LN854556.1	GCF_900004855.1
WP_061745648.1#68|Staphylococcus_aureus	750	-	+	1	3165	3914	2528419	2529168	WP_269902556.1#68	NZ_LN854556.1	GCF_900004855.1
WP_061745648.1#68|Staphylococcus_aureus	773	-	+	42	4024	4796	2527537	2528309	pseudogene_68.24*#68	NZ_LN854556.1	GCF_900004855.1
WP_061745648.1#68|Staphylococcus_aureus	786	-	+	1	5041	5826	2526507	2527292	WP_269316477.1#68	NZ_LN854556.1	GCF_900004855.1
WP_061745648.1#68|Staphylococcus_aureus	1356	-	+	18	5826	7181	2525152	2526507	WP_054189889.1#68	NZ_LN854556.1	GCF_900004855.1
WP_061745648.1#68|Staphylococcus_aureus	327	-	+	13	7181	7507	2524826	2525152	WP_000493748.1#68	NZ_LN854556.1	GCF_900004855.1
WP_061745648.1#68|Staphylococcus_aureus	231	-	+	15	7573	7803	2524530	2524760	WP_014532696.1#68	NZ_LN854556.1	GCF_900004855.1
WP_061745648.1#68|Staphylococcus_aureus	192	-	+	10	8157	8348	2523985	2524176	WP_001224379.1#68	NZ_LN854556.1	GCF_900004855.1
WP_061745648.1#68|Staphylococcus_aureus	184	-	-	42	8487	8670	2523663	2523846	pseudogene_68.18*#68	NZ_LN854556.1	GCF_900004855.1
WP_061745648.1#68|Staphylococcus_aureus	282	-	-	14	8606	8887	2523446	2523727	WP_054189890.1#68	NZ_LN854556.1	GCF_900004855.1
WP_061745648.1#68|Staphylococcus_aureus	696	-	+	9	9186	9881	2522452	2523147	WP_054189891.1#68	NZ_LN854556.1	GCF_900004855.1
WP_061745648.1#68|Staphylococcus_aureus	423	-	+	2	10134	10556	2521777	2522199	WP_054189892.1#68	NZ_LN854556.1	GCF_900004855.1
WP_061745648.1#68|Staphylococcus_aureus	426	-	+	2	11028	11453	2520880	2521305	WP_054189893.1#68	NZ_LN854556.1	GCF_900004855.1
WP_061745648.1#68|Staphylococcus_aureus	414	-	+	2	11705	12118	2520215	2520628	WP_054189894.1#68	NZ_LN854556.1	GCF_900004855.1
WP_061745648.1#68|Staphylococcus_aureus	423	-	+	23	12570	12992	2519341	2519763	WP_001146763.1#68	NZ_LN854556.1	GCF_900004855.1
WP_061745648.1#68|Staphylococcus_aureus	1539	-	-	24	13162	14700	2517633	2519171	WP_054189895.1#68	NZ_LN854556.1	GCF_900004855.1
WP_031793023.1#69|Staphylococcus_aureus_M0295	1206	-	+	42	-6438	-5233	439880	441085	pseudogene_69.7*#69	NZ_KK007468.1	GCF_000554345.1
WP_031793023.1#69|Staphylococcus_aureus_M0295	1202	-	+	42	-4849	-3648	438295	439496	pseudogene_69.14*#69	NZ_KK007468.1	GCF_000554345.1
WP_031793023.1#69|Staphylococcus_aureus_M0295	234	-	+	12	-3676	-3443	438090	438323	WP_001795286.1#69	NZ_KK007468.1	GCF_000554345.1
WP_031793023.1#69|Staphylococcus_aureus_M0295	309	-	-	7	-3335	-3027	437674	437982	WP_000217714.1#69	NZ_KK007468.1	GCF_000554345.1
WP_031793023.1#69|Staphylococcus_aureus_M0295	267	-	-	6	-2883	-2617	437264	437530	WP_000678764.1#69	NZ_KK007468.1	GCF_000554345.1
WP_031793023.1#69|Staphylococcus_aureus_M0295	1809	-	-	8	-2333	-525	435172	436980	WP_001835549.1#69	NZ_KK007468.1	GCF_000554345.1
WP_031793023.1#69|Staphylococcus_aureus_M0295	393	-	+	4	-393	-1	434648	435040	WP_000755946.1#69	NZ_KK007468.1	GCF_000554345.1
WP_031793023.1#69|Staphylococcus_aureus_M0295	2862	-	+	40	1	2862	431785	434646	WP_031793023.1#69	NZ_KK007468.1	GCF_000554345.1
WP_031793023.1#69|Staphylococcus_aureus_M0295	777	-	+	1	3166	3942	430705	431481	WP_000972657.1#69	NZ_KK007468.1	GCF_000554345.1
WP_031793023.1#69|Staphylococcus_aureus_M0295	774	-	+	1	4054	4827	429820	430593	WP_000972280.1#69	NZ_KK007468.1	GCF_000554345.1
WP_031793023.1#69|Staphylococcus_aureus_M0295	795	-	+	1	5071	5865	428782	429576	WP_000581871.1#69	NZ_KK007468.1	GCF_000554345.1
WP_031793023.1#69|Staphylococcus_aureus_M0295	1326	-	+	18	5852	7177	427470	428795	WP_001044255.1#69	NZ_KK007468.1	GCF_000554345.1
WP_031793023.1#69|Staphylococcus_aureus_M0295	327	-	+	13	7177	7503	427144	427470	WP_000495498.1#69	NZ_KK007468.1	GCF_000554345.1
WP_031793023.1#69|Staphylococcus_aureus_M0295	288	-	+	15	7506	7793	426854	427141	WP_000521959.1#69	NZ_KK007468.1	GCF_000554345.1
WP_031793023.1#69|Staphylococcus_aureus_M0295	108	-	+	42	8110	8217	426430	426537	pseudogene_69.8*#69	NZ_KK007468.1	GCF_000554345.1
WP_031793023.1#69|Staphylococcus_aureus_M0295	795	-	+	1	8329	9123	425524	426318	WP_000581894.1#69	NZ_KK007468.1	GCF_000554345.1
WP_031793023.1#69|Staphylococcus_aureus_M0295	123	-	-	11	9127	9249	425398	425520	WP_001790144.1#69	NZ_KK007468.1	GCF_000554345.1
WP_031793023.1#69|Staphylococcus_aureus_M0295	192	-	+	10	9684	9875	424772	424963	WP_001224379.1#69	NZ_KK007468.1	GCF_000554345.1
WP_031793023.1#69|Staphylococcus_aureus_M0295	186	-	-	17	10014	10199	424448	424633	WP_001791851.1#69	NZ_KK007468.1	GCF_000554345.1
WP_031793023.1#69|Staphylococcus_aureus_M0295	282	-	-	14	10135	10416	424231	424512	WP_000220938.1#69	NZ_KK007468.1	GCF_000554345.1
WP_031793023.1#69|Staphylococcus_aureus_M0295	696	-	+	9	10705	11400	423247	423942	WP_000217456.1#69	NZ_KK007468.1	GCF_000554345.1
WP_031793023.1#69|Staphylococcus_aureus_M0295	423	-	+	2	11650	12072	422575	422997	WP_001034758.1#69	NZ_KK007468.1	GCF_000554345.1
WP_031793023.1#69|Staphylococcus_aureus_M0295	411	-	+	2	12339	12749	421898	422308	WP_000038240.1#69	NZ_KK007468.1	GCF_000554345.1
WP_149505924.1#70|Staphylococcus_aureus	1554	+	+	20	-21745	-20192	27176	28729	WP_000876637.1#70	NZ_VNIT01000002.1	GCF_008364145.1
WP_149505924.1#70|Staphylococcus_aureus	1359	+	+	19	-20075	-18717	28846	30204	WP_000481415.1#70	NZ_VNIT01000002.1	GCF_008364145.1
WP_149505924.1#70|Staphylococcus_aureus	103	+	+	42	-18334	-18232	30587	30689	pseudogene_70.26*#70	NZ_VNIT01000002.1	GCF_008364145.1
WP_149505924.1#70|Staphylococcus_aureus	3117	+	+	3	-18248	-15132	30673	33789	WP_000794607.1#70	NZ_VNIT01000002.1	GCF_008364145.1
WP_149505924.1#70|Staphylococcus_aureus	2886	+	+	3	-14451	-11566	34470	37355	WP_000841404.1#70	NZ_VNIT01000002.1	GCF_008364145.1
WP_149505924.1#70|Staphylococcus_aureus	867	+	+	16	-11385	-10519	37536	38402	WP_000721336.1#70	NZ_VNIT01000002.1	GCF_008364145.1
WP_149505924.1#70|Staphylococcus_aureus	744	+	-	5	-10308	-9565	38613	39356	WP_000386367.1#70	NZ_VNIT01000002.1	GCF_008364145.1
WP_149505924.1#70|Staphylococcus_aureus	357	+	+	5	-9241	-8885	39680	40036	WP_000998872.1#70	NZ_VNIT01000002.1	GCF_008364145.1
WP_149505924.1#70|Staphylococcus_aureus	3348	+	+	3	-8580	-5233	40341	43688	WP_001205071.1#70	NZ_VNIT01000002.1	GCF_008364145.1
WP_149505924.1#70|Staphylococcus_aureus	1202	+	+	42	-4849	-3648	44072	45273	pseudogene_70.9*#70	NZ_VNIT01000002.1	GCF_008364145.1
WP_149505924.1#70|Staphylococcus_aureus	234	+	+	12	-3676	-3443	45245	45478	WP_001795286.1#70	NZ_VNIT01000002.1	GCF_008364145.1
WP_149505924.1#70|Staphylococcus_aureus	309	+	-	7	-3335	-3027	45586	45894	WP_000217714.1#70	NZ_VNIT01000002.1	GCF_008364145.1
WP_149505924.1#70|Staphylococcus_aureus	267	+	-	6	-2883	-2617	46038	46304	WP_000678764.1#70	NZ_VNIT01000002.1	GCF_008364145.1
WP_149505924.1#70|Staphylococcus_aureus	1809	+	-	8	-2333	-525	46588	48396	WP_075339662.1#70	NZ_VNIT01000002.1	GCF_008364145.1
WP_149505924.1#70|Staphylococcus_aureus	393	+	+	4	-393	-1	48528	48920	WP_000755946.1#70	NZ_VNIT01000002.1	GCF_008364145.1
WP_149505924.1#70|Staphylococcus_aureus	2862	+	+	40	1	2862	48922	51783	WP_149505924.1#70	NZ_VNIT01000002.1	GCF_008364145.1
WP_149505924.1#70|Staphylococcus_aureus	777	+	+	1	3166	3942	52087	52863	WP_000972657.1#70	NZ_VNIT01000002.1	GCF_008364145.1
WP_149505924.1#70|Staphylococcus_aureus	774	+	+	1	4054	4827	52975	53748	WP_000972280.1#70	NZ_VNIT01000002.1	GCF_008364145.1
WP_149505924.1#70|Staphylococcus_aureus	795	+	+	1	5071	5865	53992	54786	WP_000581871.1#70	NZ_VNIT01000002.1	GCF_008364145.1
WP_149505924.1#70|Staphylococcus_aureus	1326	+	+	18	5852	7177	54773	56098	WP_001044255.1#70	NZ_VNIT01000002.1	GCF_008364145.1
WP_149505924.1#70|Staphylococcus_aureus	327	+	+	13	7177	7503	56098	56424	WP_000495498.1#70	NZ_VNIT01000002.1	GCF_008364145.1
WP_149505924.1#70|Staphylococcus_aureus	288	+	+	15	7506	7793	56427	56714	WP_000521959.1#70	NZ_VNIT01000002.1	GCF_008364145.1
WP_149505924.1#70|Staphylococcus_aureus	108	+	+	42	8110	8217	57031	57138	pseudogene_70.0*#70	NZ_VNIT01000002.1	GCF_008364145.1
WP_149505924.1#70|Staphylococcus_aureus	795	+	+	1	8329	9123	57250	58044	WP_000581894.1#70	NZ_VNIT01000002.1	GCF_008364145.1
WP_149505924.1#70|Staphylococcus_aureus	123	+	-	11	9127	9249	58048	58170	WP_001790144.1#70	NZ_VNIT01000002.1	GCF_008364145.1
WP_149505924.1#70|Staphylococcus_aureus	192	+	+	10	9684	9875	58605	58796	WP_001224379.1#70	NZ_VNIT01000002.1	GCF_008364145.1
WP_149505924.1#70|Staphylococcus_aureus	186	+	-	17	10014	10199	58935	59120	WP_001791851.1#70	NZ_VNIT01000002.1	GCF_008364145.1
WP_149505924.1#70|Staphylococcus_aureus	282	+	-	14	10135	10416	59056	59337	WP_000220938.1#70	NZ_VNIT01000002.1	GCF_008364145.1
WP_149505924.1#70|Staphylococcus_aureus	696	+	+	9	10705	11400	59626	60321	WP_000217456.1#70	NZ_VNIT01000002.1	GCF_008364145.1
WP_149505924.1#70|Staphylococcus_aureus	423	+	+	2	11650	12072	60571	60993	WP_001034758.1#70	NZ_VNIT01000002.1	GCF_008364145.1
WP_149505924.1#70|Staphylococcus_aureus	411	+	+	2	12339	12749	61260	61670	WP_000038240.1#70	NZ_VNIT01000002.1	GCF_008364145.1
WP_196507452.1#71|Staphylococcus_aureus	1554	+	+	20	-21360	-19807	2300036	2301589	WP_196506015.1#71	NZ_JAJHOX010000001.1	GCF_021852525.1
WP_196507452.1#71|Staphylococcus_aureus	1359	+	+	19	-19690	-18332	2301706	2303064	WP_000481415.1#71	NZ_JAJHOX010000001.1	GCF_021852525.1
WP_196507452.1#71|Staphylococcus_aureus	103	+	+	42	-17949	-17847	2303447	2303549	pseudogene_71.25*#71	NZ_JAJHOX010000001.1	GCF_021852525.1
WP_196507452.1#71|Staphylococcus_aureus	3141	+	+	3	-17887	-14747	2303509	2306649	WP_154271344.1#71	NZ_JAJHOX010000001.1	GCF_021852525.1
WP_196507452.1#71|Staphylococcus_aureus	2910	+	+	3	-14090	-11181	2307306	2310215	WP_154271026.1#71	NZ_JAJHOX010000001.1	GCF_021852525.1
WP_196507452.1#71|Staphylococcus_aureus	867	+	+	16	-11000	-10134	2310396	2311262	WP_000721336.1#71	NZ_JAJHOX010000001.1	GCF_021852525.1
WP_196507452.1#71|Staphylococcus_aureus	776	+	-	42	-9923	-9148	2311473	2312248	pseudogene_71.19*#71	NZ_JAJHOX010000001.1	GCF_021852525.1
WP_196507452.1#71|Staphylococcus_aureus	357	+	+	5	-8857	-8501	2312539	2312895	WP_000998872.1#71	NZ_JAJHOX010000001.1	GCF_021852525.1
WP_196507452.1#71|Staphylococcus_aureus	2964	+	+	3	-8196	-5233	2313200	2316163	WP_001205072.1#71	NZ_JAJHOX010000001.1	GCF_021852525.1
WP_196507452.1#71|Staphylococcus_aureus	1202	+	+	42	-4849	-3648	2316547	2317748	pseudogene_71.28*#71	NZ_JAJHOX010000001.1	GCF_021852525.1
WP_196507452.1#71|Staphylococcus_aureus	234	+	+	12	-3676	-3443	2317720	2317953	WP_001795286.1#71	NZ_JAJHOX010000001.1	GCF_021852525.1
WP_196507452.1#71|Staphylococcus_aureus	309	+	-	7	-3335	-3027	2318061	2318369	WP_000217714.1#71	NZ_JAJHOX010000001.1	GCF_021852525.1
WP_196507452.1#71|Staphylococcus_aureus	267	+	-	6	-2883	-2617	2318513	2318779	WP_000678764.1#71	NZ_JAJHOX010000001.1	GCF_021852525.1
WP_196507452.1#71|Staphylococcus_aureus	1809	+	-	8	-2333	-525	2319063	2320871	WP_075339662.1#71	NZ_JAJHOX010000001.1	GCF_021852525.1
WP_196507452.1#71|Staphylococcus_aureus	393	+	+	4	-393	-1	2321003	2321395	WP_000755946.1#71	NZ_JAJHOX010000001.1	GCF_021852525.1
WP_196507452.1#71|Staphylococcus_aureus	2862	+	+	40	1	2862	2321397	2324258	WP_196507452.1#71	NZ_JAJHOX010000001.1	GCF_021852525.1
WP_196507452.1#71|Staphylococcus_aureus	777	+	+	1	3166	3942	2324562	2325338	WP_000972657.1#71	NZ_JAJHOX010000001.1	GCF_021852525.1
WP_196507452.1#71|Staphylococcus_aureus	774	+	+	1	4054	4827	2325450	2326223	WP_000972280.1#71	NZ_JAJHOX010000001.1	GCF_021852525.1
WP_196507452.1#71|Staphylococcus_aureus	795	+	+	1	5071	5865	2326467	2327261	WP_000581871.1#71	NZ_JAJHOX010000001.1	GCF_021852525.1
WP_196507452.1#71|Staphylococcus_aureus	1326	+	+	18	5852	7177	2327248	2328573	WP_001044255.1#71	NZ_JAJHOX010000001.1	GCF_021852525.1
WP_196507452.1#71|Staphylococcus_aureus	327	+	+	13	7177	7503	2328573	2328899	WP_000495498.1#71	NZ_JAJHOX010000001.1	GCF_021852525.1
WP_196507452.1#71|Staphylococcus_aureus	240	+	+	15	7554	7793	2328950	2329189	WP_094979423.1#71	NZ_JAJHOX010000001.1	GCF_021852525.1
WP_196507452.1#71|Staphylococcus_aureus	108	+	+	42	8110	8217	2329506	2329613	pseudogene_71.10*#71	NZ_JAJHOX010000001.1	GCF_021852525.1
WP_196507452.1#71|Staphylococcus_aureus	795	+	+	1	8329	9123	2329725	2330519	WP_000581894.1#71	NZ_JAJHOX010000001.1	GCF_021852525.1
WP_196507452.1#71|Staphylococcus_aureus	123	+	-	11	9127	9249	2330523	2330645	WP_001790144.1#71	NZ_JAJHOX010000001.1	GCF_021852525.1
WP_196507452.1#71|Staphylococcus_aureus	192	+	+	10	9684	9875	2331080	2331271	WP_001224379.1#71	NZ_JAJHOX010000001.1	GCF_021852525.1
WP_196507452.1#71|Staphylococcus_aureus	186	+	-	17	10014	10199	2331410	2331595	WP_001791851.1#71	NZ_JAJHOX010000001.1	GCF_021852525.1
WP_196507452.1#71|Staphylococcus_aureus	282	+	-	42	10135	10416	2331531	2331812	pseudogene_71.7*#71	NZ_JAJHOX010000001.1	GCF_021852525.1
WP_196507452.1#71|Staphylococcus_aureus	696	+	+	9	10705	11400	2332101	2332796	WP_000217456.1#71	NZ_JAJHOX010000001.1	GCF_021852525.1
WP_196507452.1#71|Staphylococcus_aureus	423	+	+	2	11650	12072	2333046	2333468	WP_001034758.1#71	NZ_JAJHOX010000001.1	GCF_021852525.1
WP_196507452.1#71|Staphylococcus_aureus	411	+	+	2	12339	12749	2333735	2334145	WP_000038240.1#71	NZ_JAJHOX010000001.1	GCF_021852525.1
WP_144079017.1#72|Staphylococcus_aureus	1554	-	+	20	-21664	-20111	2670349	2671902	WP_000876661.1#72	NZ_AP019751.1	GCF_007185035.1
WP_144079017.1#72|Staphylococcus_aureus	1359	-	+	19	-19994	-18636	2668874	2670232	WP_000481425.1#72	NZ_AP019751.1	GCF_007185035.1
WP_144079017.1#72|Staphylococcus_aureus	103	-	+	42	-18253	-18151	2668389	2668491	pseudogene_72.31*#72	NZ_AP019751.1	GCF_007185035.1
WP_144079017.1#72|Staphylococcus_aureus	3048	-	+	3	-18167	-15120	2665358	2668405	WP_000794648.1#72	NZ_AP019751.1	GCF_007185035.1
WP_144079017.1#72|Staphylococcus_aureus	2874	-	+	3	-14439	-11566	2661804	2664677	WP_000841390.1#72	NZ_AP019751.1	GCF_007185035.1
WP_144079017.1#72|Staphylococcus_aureus	867	-	+	16	-11386	-10520	2660758	2661624	WP_000721337.1#72	NZ_AP019751.1	GCF_007185035.1
WP_144079017.1#72|Staphylococcus_aureus	744	-	-	5	-10308	-9565	2659803	2660546	WP_000386367.1#72	NZ_AP019751.1	GCF_007185035.1
WP_144079017.1#72|Staphylococcus_aureus	357	-	+	5	-9241	-8885	2659123	2659479	WP_000998872.1#72	NZ_AP019751.1	GCF_007185035.1
WP_144079017.1#72|Staphylococcus_aureus	3348	-	+	3	-8580	-5233	2655471	2658818	WP_071624282.1#72	NZ_AP019751.1	GCF_007185035.1
WP_144079017.1#72|Staphylococcus_aureus	1194	-	+	21	-4850	-3657	2653895	2655088	WP_000966092.1#72	NZ_AP019751.1	GCF_007185035.1
WP_144079017.1#72|Staphylococcus_aureus	234	-	+	12	-3676	-3443	2653681	2653914	WP_010956661.1#72	NZ_AP019751.1	GCF_007185035.1
WP_144079017.1#72|Staphylococcus_aureus	309	-	-	7	-3335	-3027	2653265	2653573	WP_000217712.1#72	NZ_AP019751.1	GCF_007185035.1
WP_144079017.1#72|Staphylococcus_aureus	267	-	-	6	-2883	-2617	2652855	2653121	WP_000678764.1#72	NZ_AP019751.1	GCF_007185035.1
WP_144079017.1#72|Staphylococcus_aureus	1809	-	-	8	-2333	-525	2650763	2652571	WP_001793319.1#72	NZ_AP019751.1	GCF_007185035.1
WP_144079017.1#72|Staphylococcus_aureus	393	-	+	4	-393	-1	2650239	2650631	WP_000755946.1#72	NZ_AP019751.1	GCF_007185035.1
WP_144079017.1#72|Staphylococcus_aureus	2862	-	+	40	1	2862	2647376	2650237	WP_144079017.1#72	NZ_AP019751.1	GCF_007185035.1
WP_144079017.1#72|Staphylococcus_aureus	759	-	+	1	3168	3926	2646312	2647070	WP_000581910.1#72	NZ_AP019751.1	GCF_007185035.1
WP_144079017.1#72|Staphylococcus_aureus	795	-	+	1	4038	4832	2645406	2646200	WP_144079016.1#72	NZ_AP019751.1	GCF_007185035.1
WP_144079017.1#72|Staphylococcus_aureus	816	-	+	1	4946	5761	2644477	2645292	WP_001826866.1#72	NZ_AP019751.1	GCF_007185035.1
WP_144079017.1#72|Staphylococcus_aureus	123	-	-	11	5744	5866	2644372	2644494	WP_001790144.1#72	NZ_AP019751.1	GCF_007185035.1
WP_144079017.1#72|Staphylococcus_aureus	192	-	+	10	6301	6492	2643746	2643937	WP_001224379.1#72	NZ_AP019751.1	GCF_007185035.1
WP_144079017.1#72|Staphylococcus_aureus	186	-	-	17	6631	6816	2643422	2643607	WP_001791851.1#72	NZ_AP019751.1	GCF_007185035.1
WP_144079017.1#72|Staphylococcus_aureus	282	-	-	14	6752	7033	2643205	2643486	WP_000220938.1#72	NZ_AP019751.1	GCF_007185035.1
WP_144079017.1#72|Staphylococcus_aureus	696	-	+	9	7322	8017	2642221	2642916	WP_000217458.1#72	NZ_AP019751.1	GCF_007185035.1
WP_144079017.1#72|Staphylococcus_aureus	423	-	+	2	8268	8690	2641548	2641970	WP_001034772.1#72	NZ_AP019751.1	GCF_007185035.1
WP_144079017.1#72|Staphylococcus_aureus	411	-	+	2	8958	9368	2640870	2641280	WP_000038237.1#72	NZ_AP019751.1	GCF_007185035.1
WP_144079017.1#72|Staphylococcus_aureus	420	-	+	2	9395	9814	2640424	2640843	WP_001034774.1#72	NZ_AP019751.1	GCF_007185035.1
WP_144079017.1#72|Staphylococcus_aureus	420	-	+	2	9832	10251	2639987	2640406	WP_000037433.1#72	NZ_AP019751.1	GCF_007185035.1
WP_144079017.1#72|Staphylococcus_aureus	423	-	+	23	10703	11125	2639113	2639535	WP_001146762.1#72	NZ_AP019751.1	GCF_007185035.1
WP_144079017.1#72|Staphylococcus_aureus	1539	-	-	24	11237	12775	2637463	2639001	WP_000202029.1#72	NZ_AP019751.1	GCF_007185035.1
WP_144079017.1#72|Staphylococcus_aureus	819	-	+	9	13010	13828	2636410	2637228	WP_000824929.1#72	NZ_AP019751.1	GCF_007185035.1
WP_086156882.1#73|Staphylococcus_aureus	1434	-	+	42	-6666	-5233	119171	120604	pseudogene_73.0*#73	NZ_NDRB01000026.1	GCF_002123665.1
WP_086156882.1#73|Staphylococcus_aureus	1202	-	+	42	-4849	-3648	117586	118787	pseudogene_73.18*#73	NZ_NDRB01000026.1	GCF_002123665.1
WP_086156882.1#73|Staphylococcus_aureus	234	-	+	12	-3676	-3443	117381	117614	WP_001795286.1#73	NZ_NDRB01000026.1	GCF_002123665.1
WP_086156882.1#73|Staphylococcus_aureus	309	-	-	7	-3335	-3027	116965	117273	WP_000217714.1#73	NZ_NDRB01000026.1	GCF_002123665.1
WP_086156882.1#73|Staphylococcus_aureus	267	-	-	6	-2883	-2617	116555	116821	WP_000678764.1#73	NZ_NDRB01000026.1	GCF_002123665.1
WP_086156882.1#73|Staphylococcus_aureus	1809	-	-	8	-2333	-525	114463	116271	WP_001835549.1#73	NZ_NDRB01000026.1	GCF_002123665.1
WP_086156882.1#73|Staphylococcus_aureus	393	-	+	4	-393	-1	113939	114331	WP_000755946.1#73	NZ_NDRB01000026.1	GCF_002123665.1
WP_086156882.1#73|Staphylococcus_aureus	2862	-	+	40	1	2862	111076	113937	WP_086156882.1#73	NZ_NDRB01000026.1	GCF_002123665.1
WP_086156882.1#73|Staphylococcus_aureus	774	-	+	1	3169	3942	109996	110769	WP_000581923.1#73	NZ_NDRB01000026.1	GCF_002123665.1
WP_086156882.1#73|Staphylococcus_aureus	774	-	+	1	4054	4827	109111	109884	WP_000972280.1#73	NZ_NDRB01000026.1	GCF_002123665.1
WP_086156882.1#73|Staphylococcus_aureus	795	-	+	1	5071	5865	108073	108867	WP_000581871.1#73	NZ_NDRB01000026.1	GCF_002123665.1
WP_086156882.1#73|Staphylococcus_aureus	1326	-	+	18	5852	7177	106761	108086	WP_001044255.1#73	NZ_NDRB01000026.1	GCF_002123665.1
WP_086156882.1#73|Staphylococcus_aureus	327	-	+	13	7177	7503	106435	106761	WP_000495498.1#73	NZ_NDRB01000026.1	GCF_002123665.1
WP_086156882.1#73|Staphylococcus_aureus	288	-	+	15	7506	7793	106145	106432	WP_000521959.1#73	NZ_NDRB01000026.1	GCF_002123665.1
WP_086156882.1#73|Staphylococcus_aureus	108	-	+	42	8110	8217	105721	105828	pseudogene_73.24*#73	NZ_NDRB01000026.1	GCF_002123665.1
WP_086156882.1#73|Staphylococcus_aureus	795	-	+	1	8329	9123	104815	105609	WP_000581894.1#73	NZ_NDRB01000026.1	GCF_002123665.1
WP_086156882.1#73|Staphylococcus_aureus	123	-	-	11	9127	9249	104689	104811	WP_001790144.1#73	NZ_NDRB01000026.1	GCF_002123665.1
WP_086156882.1#73|Staphylococcus_aureus	192	-	+	10	9684	9875	104063	104254	WP_001224379.1#73	NZ_NDRB01000026.1	GCF_002123665.1
WP_086156882.1#73|Staphylococcus_aureus	186	-	-	17	10014	10199	103739	103924	WP_001791851.1#73	NZ_NDRB01000026.1	GCF_002123665.1
WP_086156882.1#73|Staphylococcus_aureus	282	-	-	14	10135	10416	103522	103803	WP_000220938.1#73	NZ_NDRB01000026.1	GCF_002123665.1
WP_086156882.1#73|Staphylococcus_aureus	696	-	+	9	10705	11400	102538	103233	WP_000217456.1#73	NZ_NDRB01000026.1	GCF_002123665.1
WP_086156882.1#73|Staphylococcus_aureus	423	-	+	2	11650	12072	101866	102288	WP_001034758.1#73	NZ_NDRB01000026.1	GCF_002123665.1
WP_086156882.1#73|Staphylococcus_aureus	411	-	+	2	12339	12749	101189	101599	WP_000038240.1#73	NZ_NDRB01000026.1	GCF_002123665.1
WP_238610498.1#74|Staphylococcus_aureus	1554	-	+	20	-22741	-21188	290506	292059	WP_000876638.1#74	NZ_JAKOIN010000002.1	GCF_022239385.1
WP_238610498.1#74|Staphylococcus_aureus	1359	-	+	19	-21071	-19713	289031	290389	WP_000481425.1#74	NZ_JAKOIN010000002.1	GCF_022239385.1
WP_238610498.1#74|Staphylococcus_aureus	103	-	+	42	-19330	-19228	288546	288648	pseudogene_74.30*#74	NZ_JAKOIN010000002.1	GCF_022239385.1
WP_238610498.1#74|Staphylococcus_aureus	2985	-	+	3	-19268	-16284	285602	288586	WP_275114050.1#74	NZ_JAKOIN010000002.1	GCF_022239385.1
WP_238610498.1#74|Staphylococcus_aureus	2886	-	+	42	-15603	-12718	282036	284921	pseudogene_74.21*#74	NZ_JAKOIN010000002.1	GCF_022239385.1
WP_238610498.1#74|Staphylococcus_aureus	867	-	+	16	-12537	-11671	280989	281855	WP_000721336.1#74	NZ_JAKOIN010000002.1	GCF_022239385.1
WP_238610498.1#74|Staphylococcus_aureus	777	-	-	5	-11460	-10684	280002	280778	WP_001792489.1#74	NZ_JAKOIN010000002.1	GCF_022239385.1
WP_238610498.1#74|Staphylococcus_aureus	357	-	+	5	-10393	-10037	279355	279711	WP_000998872.1#74	NZ_JAKOIN010000002.1	GCF_022239385.1
WP_238610498.1#74|Staphylococcus_aureus	4500	-	+	3	-9732	-5233	274551	279050	WP_238610499.1#74	NZ_JAKOIN010000002.1	GCF_022239385.1
WP_238610498.1#74|Staphylococcus_aureus	1202	-	+	42	-4849	-3648	272966	274167	pseudogene_74.12*#74	NZ_JAKOIN010000002.1	GCF_022239385.1
WP_238610498.1#74|Staphylococcus_aureus	234	-	+	12	-3676	-3443	272761	272994	WP_001795286.1#74	NZ_JAKOIN010000002.1	GCF_022239385.1
WP_238610498.1#74|Staphylococcus_aureus	309	-	-	7	-3335	-3027	272345	272653	WP_000217714.1#74	NZ_JAKOIN010000002.1	GCF_022239385.1
WP_238610498.1#74|Staphylococcus_aureus	267	-	-	6	-2883	-2617	271935	272201	WP_000678764.1#74	NZ_JAKOIN010000002.1	GCF_022239385.1
WP_238610498.1#74|Staphylococcus_aureus	1809	-	-	8	-2333	-525	269843	271651	WP_001835549.1#74	NZ_JAKOIN010000002.1	GCF_022239385.1
WP_238610498.1#74|Staphylococcus_aureus	393	-	+	4	-393	-1	269319	269711	WP_000755946.1#74	NZ_JAKOIN010000002.1	GCF_022239385.1
WP_238610498.1#74|Staphylococcus_aureus	2862	-	+	40	1	2862	266456	269317	WP_238610498.1#74	NZ_JAKOIN010000002.1	GCF_022239385.1
WP_238610498.1#74|Staphylococcus_aureus	777	-	+	1	3166	3942	265376	266152	WP_000972657.1#74	NZ_JAKOIN010000002.1	GCF_022239385.1
WP_238610498.1#74|Staphylococcus_aureus	774	-	+	1	4054	4827	264491	265264	WP_031764838.1#74	NZ_JAKOIN010000002.1	GCF_022239385.1
WP_238610498.1#74|Staphylococcus_aureus	795	-	+	1	5071	5865	263453	264247	WP_000581871.1#74	NZ_JAKOIN010000002.1	GCF_022239385.1
WP_238610498.1#74|Staphylococcus_aureus	1326	-	+	18	5852	7177	262141	263466	WP_001044255.1#74	NZ_JAKOIN010000002.1	GCF_022239385.1
WP_238610498.1#74|Staphylococcus_aureus	327	-	+	13	7177	7503	261815	262141	WP_000495498.1#74	NZ_JAKOIN010000002.1	GCF_022239385.1
WP_238610498.1#74|Staphylococcus_aureus	241	-	+	42	7554	7794	261524	261764	pseudogene_74.5*#74	NZ_JAKOIN010000002.1	GCF_022239385.1
WP_238610498.1#74|Staphylococcus_aureus	108	-	+	42	8111	8218	261100	261207	pseudogene_74.20*#74	NZ_JAKOIN010000002.1	GCF_022239385.1
WP_238610498.1#74|Staphylococcus_aureus	795	-	+	1	8330	9124	260194	260988	WP_000581894.1#74	NZ_JAKOIN010000002.1	GCF_022239385.1
WP_238610498.1#74|Staphylococcus_aureus	123	-	-	11	9128	9250	260068	260190	WP_001790144.1#74	NZ_JAKOIN010000002.1	GCF_022239385.1
WP_238610498.1#74|Staphylococcus_aureus	192	-	+	10	9685	9876	259442	259633	WP_001224379.1#74	NZ_JAKOIN010000002.1	GCF_022239385.1
WP_238610498.1#74|Staphylococcus_aureus	186	-	-	17	10015	10200	259118	259303	WP_001791851.1#74	NZ_JAKOIN010000002.1	GCF_022239385.1
WP_238610498.1#74|Staphylococcus_aureus	282	-	-	42	10136	10417	258901	259182	pseudogene_74.13*#74	NZ_JAKOIN010000002.1	GCF_022239385.1
WP_238610498.1#74|Staphylococcus_aureus	696	-	+	9	10706	11401	257917	258612	WP_000217456.1#74	NZ_JAKOIN010000002.1	GCF_022239385.1
WP_238610498.1#74|Staphylococcus_aureus	423	-	+	2	11651	12073	257245	257667	WP_001034758.1#74	NZ_JAKOIN010000002.1	GCF_022239385.1
WP_238610498.1#74|Staphylococcus_aureus	411	-	+	2	12340	12750	256568	256978	WP_000038240.1#74	NZ_JAKOIN010000002.1	GCF_022239385.1
WP_061822233.1#75|Staphylococcus_aureus	681	-	+	22	-17662	-16982	27135	27815	WP_000990133.1#75	NZ_FHDI01000020.1	GCF_900055955.1
WP_061822233.1#75|Staphylococcus_aureus	1554	-	+	20	-16958	-15405	25558	27111	WP_000876634.1#75	NZ_FHDI01000020.1	GCF_900055955.1
WP_061822233.1#75|Staphylococcus_aureus	1359	-	+	19	-15288	-13930	24083	25441	WP_061822234.1#75	NZ_FHDI01000020.1	GCF_900055955.1
WP_061822233.1#75|Staphylococcus_aureus	103	-	+	42	-13547	-13445	23598	23700	pseudogene_75.12*#75	NZ_FHDI01000020.1	GCF_900055955.1
WP_061822233.1#75|Staphylococcus_aureus	3048	-	+	3	-13461	-10414	20567	23614	WP_000794647.1#75	NZ_FHDI01000020.1	GCF_900055955.1
WP_061822233.1#75|Staphylococcus_aureus	867	-	+	16	-10234	-9368	19521	20387	WP_000721337.1#75	NZ_FHDI01000020.1	GCF_900055955.1
WP_061822233.1#75|Staphylococcus_aureus	744	-	-	5	-9156	-8413	18566	19309	WP_000386364.1#75	NZ_FHDI01000020.1	GCF_900055955.1
WP_061822233.1#75|Staphylococcus_aureus	357	-	+	5	-8089	-7733	17886	18242	WP_000998872.1#75	NZ_FHDI01000020.1	GCF_900055955.1
WP_061822233.1#75|Staphylococcus_aureus	2196	-	+	3	-7428	-5233	15386	17581	WP_041496833.1#75	NZ_FHDI01000020.1	GCF_900055955.1
WP_061822233.1#75|Staphylococcus_aureus	1194	-	+	21	-4850	-3657	13810	15003	WP_000966095.1#75	NZ_FHDI01000020.1	GCF_900055955.1
WP_061822233.1#75|Staphylococcus_aureus	204	-	+	12	-3646	-3443	13596	13799	WP_072398205.1#75	NZ_FHDI01000020.1	GCF_900055955.1
WP_061822233.1#75|Staphylococcus_aureus	309	-	-	7	-3335	-3027	13180	13488	WP_000217714.1#75	NZ_FHDI01000020.1	GCF_900055955.1
WP_061822233.1#75|Staphylococcus_aureus	267	-	-	6	-2883	-2617	12770	13036	WP_000678764.1#75	NZ_FHDI01000020.1	GCF_900055955.1
WP_061822233.1#75|Staphylococcus_aureus	1809	-	-	8	-2333	-525	10678	12486	WP_075583758.1#75	NZ_FHDI01000020.1	GCF_900055955.1
WP_061822233.1#75|Staphylococcus_aureus	393	-	+	4	-393	-1	10154	10546	WP_000755950.1#75	NZ_FHDI01000020.1	GCF_900055955.1
WP_061822233.1#75|Staphylococcus_aureus	2862	-	+	40	1	2862	7291	10152	WP_061822233.1#75	NZ_FHDI01000020.1	GCF_900055955.1
WP_061822233.1#75|Staphylococcus_aureus	750	-	+	1	3168	3917	6236	6985	WP_078064693.1#75	NZ_FHDI01000020.1	GCF_900055955.1
WP_061822233.1#75|Staphylococcus_aureus	786	-	+	1	4028	4813	5340	6125	WP_000972273.1#75	NZ_FHDI01000020.1	GCF_900055955.1
WP_061822233.1#75|Staphylococcus_aureus	774	-	+	1	5071	5844	4309	5082	WP_000581879.1#75	NZ_FHDI01000020.1	GCF_900055955.1
WP_061822233.1#75|Staphylococcus_aureus	1275	-	+	18	5841	7115	3038	4312	WP_000978018.1#75	NZ_FHDI01000020.1	GCF_900055955.1
WP_061822233.1#75|Staphylococcus_aureus	327	-	+	13	7115	7441	2712	3038	WP_000495498.1#75	NZ_FHDI01000020.1	GCF_900055955.1
WP_061822233.1#75|Staphylococcus_aureus	288	-	+	15	7444	7731	2422	2709	WP_000521958.1#75	NZ_FHDI01000020.1	GCF_900055955.1
WP_061822233.1#75|Staphylococcus_aureus	69	-	+	42	9952	10020	133	201	pseudogene_75.26*#75	NZ_FHDI01000020.1	GCF_900055955.1
WP_061822233.1#75|Staphylococcus_aureus	795	-	+	1	8267	9061	1092	1886	WP_000581892.1#75	NZ_FHDI01000020.1	GCF_900055955.1
WP_061822233.1#75|Staphylococcus_aureus	123	-	-	11	9065	9187	966	1088	WP_001790144.1#75	NZ_FHDI01000020.1	GCF_900055955.1
WP_061822233.1#75|Staphylococcus_aureus	192	-	+	10	9622	9813	340	531	WP_001224379.1#75	NZ_FHDI01000020.1	GCF_900055955.1
WP_061822233.1#75|Staphylococcus_aureus	69	-	-	42	9952	10020	133	201	pseudogene_75.26*#75	NZ_FHDI01000020.1	GCF_900055955.1
WP_258411367.1#76|Staphylococcus_aureus	1359	-	+	19	-24072	-22714	2522705	2524063	WP_000481425.1#76	NZ_CP102952.1	GCF_024741355.1
WP_258411367.1#76|Staphylococcus_aureus	103	-	+	42	-22331	-22229	2522220	2522322	pseudogene_76.15*#76	NZ_CP102952.1	GCF_024741355.1
WP_258411367.1#76|Staphylococcus_aureus	3027	-	+	3	-22245	-19219	2519210	2522236	WP_258411376.1#76	NZ_CP102952.1	GCF_024741355.1
WP_258411367.1#76|Staphylococcus_aureus	2775	-	+	3	-18538	-15764	2515755	2518529	WP_258411375.1#76	NZ_CP102952.1	GCF_024741355.1
WP_258411367.1#76|Staphylococcus_aureus	867	-	+	16	-15584	-14718	2514709	2515575	WP_000721336.1#76	NZ_CP102952.1	GCF_024741355.1
WP_258411367.1#76|Staphylococcus_aureus	744	-	-	5	-14508	-13765	2513756	2514499	WP_258411374.1#76	NZ_CP102952.1	GCF_024741355.1
WP_258411367.1#76|Staphylococcus_aureus	375	-	+	5	-13428	-13054	2513045	2513419	WP_258411373.1#76	NZ_CP102952.1	GCF_024741355.1
WP_258411367.1#76|Staphylococcus_aureus	672	-	-	0	-12326	-11655	2511646	2512317	WP_258411372.1#76	NZ_CP102952.1	GCF_024741355.1
WP_258411367.1#76|Staphylococcus_aureus	3213	-	+	0	-10692	-7480	2507471	2510683	WP_289622957.1#76	NZ_CP102952.1	GCF_024741355.1
WP_258411367.1#76|Staphylococcus_aureus	1629	-	+	38	-7271	-5643	2505634	2507262	WP_258411371.1#76	NZ_CP102952.1	GCF_024741355.1
WP_258411367.1#76|Staphylococcus_aureus	2073	-	+	0	-5536	-3464	2503455	2505527	WP_258411370.1#76	NZ_CP102952.1	GCF_024741355.1
WP_258411367.1#76|Staphylococcus_aureus	309	-	-	7	-3331	-3023	2503014	2503322	WP_258411369.1#76	NZ_CP102952.1	GCF_024741355.1
WP_258411367.1#76|Staphylococcus_aureus	267	-	-	6	-2883	-2617	2502608	2502874	WP_000678764.1#76	NZ_CP102952.1	GCF_024741355.1
WP_258411367.1#76|Staphylococcus_aureus	1809	-	-	8	-2333	-525	2500516	2502324	WP_258411368.1#76	NZ_CP102952.1	GCF_024741355.1
WP_258411367.1#76|Staphylococcus_aureus	393	-	+	4	-393	-1	2499992	2500384	WP_000755950.1#76	NZ_CP102952.1	GCF_024741355.1
WP_258411367.1#76|Staphylococcus_aureus	2862	-	+	40	1	2862	2497129	2499990	WP_258411367.1#76	NZ_CP102952.1	GCF_024741355.1
WP_258411367.1#76|Staphylococcus_aureus	759	-	+	1	3177	3935	2496056	2496814	WP_258411366.1#76	NZ_CP102952.1	GCF_024741355.1
WP_258411367.1#76|Staphylococcus_aureus	786	-	+	1	4171	4956	2495035	2495820	WP_289622956.1#76	NZ_CP102952.1	GCF_024741355.1
WP_258411367.1#76|Staphylococcus_aureus	1356	-	+	18	4956	6311	2493680	2495035	WP_258411364.1#76	NZ_CP102952.1	GCF_024741355.1
WP_258411367.1#76|Staphylococcus_aureus	327	-	+	13	6311	6637	2493354	2493680	WP_258411363.1#76	NZ_CP102952.1	GCF_024741355.1
WP_258411367.1#76|Staphylococcus_aureus	231	-	+	15	6703	6933	2493058	2493288	WP_014532696.1#76	NZ_CP102952.1	GCF_024741355.1
WP_258411367.1#76|Staphylococcus_aureus	192	-	+	10	7287	7478	2492513	2492704	WP_001224379.1#76	NZ_CP102952.1	GCF_024741355.1
WP_258411367.1#76|Staphylococcus_aureus	187	-	-	42	7617	7803	2492188	2492374	pseudogene_76.20*#76	NZ_CP102952.1	GCF_024741355.1
WP_258411367.1#76|Staphylococcus_aureus	282	-	-	14	7739	8020	2491971	2492252	WP_000220938.1#76	NZ_CP102952.1	GCF_024741355.1
WP_258411367.1#76|Staphylococcus_aureus	696	-	+	9	8309	9004	2490987	2491682	WP_031586057.1#76	NZ_CP102952.1	GCF_024741355.1
WP_258411367.1#76|Staphylococcus_aureus	405	-	+	2	9255	9659	2490332	2490736	WP_258411362.1#76	NZ_CP102952.1	GCF_024741355.1
WP_258411367.1#76|Staphylococcus_aureus	420	-	+	2	9693	10112	2489879	2490298	WP_258411361.1#76	NZ_CP102952.1	GCF_024741355.1
WP_258411367.1#76|Staphylococcus_aureus	423	-	+	23	10564	10986	2489005	2489427	WP_001146763.1#76	NZ_CP102952.1	GCF_024741355.1
WP_258411367.1#76|Staphylococcus_aureus	1539	-	-	24	11098	12636	2487355	2488893	WP_000202037.1#76	NZ_CP102952.1	GCF_024741355.1
WP_258411367.1#76|Staphylococcus_aureus	819	-	+	9	12869	13687	2486304	2487122	WP_258411360.1#76	NZ_CP102952.1	GCF_024741355.1
WP_258411367.1#76|Staphylococcus_aureus	363	-	+	33	13950	14312	2485679	2486041	WP_000910576.1#76	NZ_CP102952.1	GCF_024741355.1
WP_250799153.1#77|Staphylococcus_aureus	693	+	+	25	-18636	-17944	325197	325889	WP_000289136.1#77	NZ_JAGSAD010000002.1	GCF_023655125.1
WP_250799153.1#77|Staphylococcus_aureus	765	+	+	26	-17779	-17015	326054	326818	WP_103148823.1#77	NZ_JAGSAD010000002.1	GCF_023655125.1
WP_250799153.1#77|Staphylococcus_aureus	681	+	+	22	-16861	-16181	326972	327652	WP_000990133.1#77	NZ_JAGSAD010000002.1	GCF_023655125.1
WP_250799153.1#77|Staphylococcus_aureus	1554	+	+	20	-16156	-14603	327677	329230	WP_250755298.1#77	NZ_JAGSAD010000002.1	GCF_023655125.1
WP_250799153.1#77|Staphylococcus_aureus	1359	+	+	19	-14486	-13128	329347	330705	WP_000481427.1#77	NZ_JAGSAD010000002.1	GCF_023655125.1
WP_250799153.1#77|Staphylococcus_aureus	103	+	+	42	-12745	-12643	331088	331190	pseudogene_77.8*#77	NZ_JAGSAD010000002.1	GCF_023655125.1
WP_250799153.1#77|Staphylococcus_aureus	3015	+	+	3	-12683	-9669	331150	334164	WP_284696991.1#77	NZ_JAGSAD010000002.1	GCF_023655125.1
WP_250799153.1#77|Staphylococcus_aureus	2946	+	+	3	-9017	-6072	334816	337761	WP_284696807.1#77	NZ_JAGSAD010000002.1	GCF_023655125.1
WP_250799153.1#77|Staphylococcus_aureus	867	+	+	16	-5892	-5026	337941	338807	WP_000721335.1#77	NZ_JAGSAD010000002.1	GCF_023655125.1
WP_250799153.1#77|Staphylococcus_aureus	1194	+	+	21	-4850	-3657	338983	340176	WP_250755301.1#77	NZ_JAGSAD010000002.1	GCF_023655125.1
WP_250799153.1#77|Staphylococcus_aureus	234	+	+	12	-3676	-3443	340157	340390	WP_010956661.1#77	NZ_JAGSAD010000002.1	GCF_023655125.1
WP_250799153.1#77|Staphylococcus_aureus	309	+	-	7	-3335	-3027	340498	340806	WP_000217710.1#77	NZ_JAGSAD010000002.1	GCF_023655125.1
WP_250799153.1#77|Staphylococcus_aureus	267	+	-	6	-2883	-2617	340950	341216	WP_000678764.1#77	NZ_JAGSAD010000002.1	GCF_023655125.1
WP_250799153.1#77|Staphylococcus_aureus	1809	+	-	8	-2333	-525	341500	343308	WP_250755302.1#77	NZ_JAGSAD010000002.1	GCF_023655125.1
WP_250799153.1#77|Staphylococcus_aureus	393	+	+	4	-393	-1	343440	343832	WP_000755946.1#77	NZ_JAGSAD010000002.1	GCF_023655125.1
WP_250799153.1#77|Staphylococcus_aureus	2862	+	+	40	1	2862	343834	346695	WP_250799153.1#77	NZ_JAGSAD010000002.1	GCF_023655125.1
WP_250799153.1#77|Staphylococcus_aureus	759	+	+	1	3168	3926	347001	347759	WP_000581910.1#77	NZ_JAGSAD010000002.1	GCF_023655125.1
WP_250799153.1#77|Staphylococcus_aureus	795	+	+	1	4038	4832	347871	348665	WP_049307687.1#77	NZ_JAGSAD010000002.1	GCF_023655125.1
WP_250799153.1#77|Staphylococcus_aureus	795	+	+	1	4946	5740	348779	349573	WP_000581904.1#77	NZ_JAGSAD010000002.1	GCF_023655125.1
WP_250799153.1#77|Staphylococcus_aureus	123	+	-	11	5744	5866	349577	349699	WP_001790144.1#77	NZ_JAGSAD010000002.1	GCF_023655125.1
WP_250799153.1#77|Staphylococcus_aureus	192	+	+	10	6301	6492	350134	350325	WP_001224379.1#77	NZ_JAGSAD010000002.1	GCF_023655125.1
WP_250799153.1#77|Staphylococcus_aureus	186	+	-	17	6631	6816	350464	350649	WP_001791851.1#77	NZ_JAGSAD010000002.1	GCF_023655125.1
WP_250799153.1#77|Staphylococcus_aureus	282	+	-	14	6752	7033	350585	350866	WP_000220938.1#77	NZ_JAGSAD010000002.1	GCF_023655125.1
WP_250799153.1#77|Staphylococcus_aureus	695	+	+	42	7322	8016	351155	351849	pseudogene_77.10*#77	NZ_JAGSAD010000002.1	GCF_023655125.1
WP_250799153.1#77|Staphylococcus_aureus	423	+	+	2	8267	8689	352100	352522	WP_250755303.1#77	NZ_JAGSAD010000002.1	GCF_023655125.1
WP_250799153.1#77|Staphylococcus_aureus	420	+	+	2	8956	9375	352789	353208	WP_072498830.1#77	NZ_JAGSAD010000002.1	GCF_023655125.1
WP_250799153.1#77|Staphylococcus_aureus	420	+	+	2	9393	9812	353226	353645	WP_250755304.1#77	NZ_JAGSAD010000002.1	GCF_023655125.1
WP_250799153.1#77|Staphylococcus_aureus	423	+	+	23	10264	10686	354097	354519	WP_001146763.1#77	NZ_JAGSAD010000002.1	GCF_023655125.1
WP_250799153.1#77|Staphylococcus_aureus	1539	+	-	24	10798	12336	354631	356169	WP_250799151.1#77	NZ_JAGSAD010000002.1	GCF_023655125.1
WP_250799153.1#77|Staphylococcus_aureus	819	+	+	9	12568	13386	356401	357219	WP_250755306.1#77	NZ_JAGSAD010000002.1	GCF_023655125.1
WP_250799153.1#77|Staphylococcus_aureus	363	+	+	33	13649	14011	357482	357844	WP_250755307.1#77	NZ_JAGSAD010000002.1	GCF_023655125.1
WP_077517439.1#78|Staphylococcus_aureus	1359	-	+	19	-18727	-17369	2615709	2617067	WP_000481425.1#78	NZ_CP043923.1	GCF_008630875.1
WP_077517439.1#78|Staphylococcus_aureus	3033	-	+	3	-16900	-13868	2612208	2615240	WP_150088043.1#78	NZ_CP043923.1	GCF_008630875.1
WP_077517439.1#78|Staphylococcus_aureus	230	-	+	42	-13656	-13427	2611767	2611996	pseudogene_78.15*#78	NZ_CP043923.1	GCF_008630875.1
WP_077517439.1#78|Staphylococcus_aureus	280	-	+	0	-13182	-12903	2611243	2611522	WP_223810463.1#78	NZ_CP043923.1	GCF_008630875.1
WP_077517439.1#78|Staphylococcus_aureus	478	-	+	0	-12804	-12327	2610667	2611144	WP_031792706.1#78	NZ_CP043923.1	GCF_008630875.1
WP_077517439.1#78|Staphylococcus_aureus	867	-	+	16	-12154	-11288	2609628	2610494	WP_000721336.1#78	NZ_CP043923.1	GCF_008630875.1
WP_077517439.1#78|Staphylococcus_aureus	744	-	-	5	-11077	-10334	2608674	2609417	WP_000386367.1#78	NZ_CP043923.1	GCF_008630875.1
WP_077517439.1#78|Staphylococcus_aureus	357	-	+	5	-10010	-9654	2607994	2608350	WP_000998872.1#78	NZ_CP043923.1	GCF_008630875.1
WP_077517439.1#78|Staphylococcus_aureus	4116	-	+	3	-9349	-5234	2603574	2607689	WP_025444511.1#78	NZ_CP043923.1	GCF_008630875.1
WP_077517439.1#78|Staphylococcus_aureus	1202	-	+	42	-4850	-3649	2601989	2603190	pseudogene_78.8*#78	NZ_CP043923.1	GCF_008630875.1
WP_077517439.1#78|Staphylococcus_aureus	234	-	+	12	-3677	-3444	2601784	2602017	WP_001795286.1#78	NZ_CP043923.1	GCF_008630875.1
WP_077517439.1#78|Staphylococcus_aureus	309	-	-	7	-3336	-3028	2601368	2601676	WP_000217714.1#78	NZ_CP043923.1	GCF_008630875.1
WP_077517439.1#78|Staphylococcus_aureus	267	-	-	6	-2884	-2618	2600958	2601224	WP_000678764.1#78	NZ_CP043923.1	GCF_008630875.1
WP_077517439.1#78|Staphylococcus_aureus	1810	-	-	42	-2334	-525	2598865	2600674	pseudogene_78.2*#78	NZ_CP043923.1	GCF_008630875.1
WP_077517439.1#78|Staphylococcus_aureus	393	-	+	4	-393	-1	2598341	2598733	WP_000755946.1#78	NZ_CP043923.1	GCF_008630875.1
WP_077517439.1#78|Staphylococcus_aureus	2862	-	+	40	1	2862	2595478	2598339	WP_077517439.1#78	NZ_CP043923.1	GCF_008630875.1
WP_077517439.1#78|Staphylococcus_aureus	774	-	+	1	3169	3942	2594398	2595171	WP_000581923.1#78	NZ_CP043923.1	GCF_008630875.1
WP_077517439.1#78|Staphylococcus_aureus	774	-	+	1	4054	4827	2593513	2594286	WP_150088041.1#78	NZ_CP043923.1	GCF_008630875.1
WP_077517439.1#78|Staphylococcus_aureus	795	-	+	42	5071	5865	2592475	2593269	pseudogene_78.0*#78	NZ_CP043923.1	GCF_008630875.1
WP_077517439.1#78|Staphylococcus_aureus	1326	-	+	18	5852	7177	2591163	2592488	WP_001044255.1#78	NZ_CP043923.1	GCF_008630875.1
WP_077517439.1#78|Staphylococcus_aureus	327	-	+	13	7177	7503	2590837	2591163	WP_000495498.1#78	NZ_CP043923.1	GCF_008630875.1
WP_077517439.1#78|Staphylococcus_aureus	288	-	+	15	7506	7793	2590547	2590834	WP_000521959.1#78	NZ_CP043923.1	GCF_008630875.1
WP_077517439.1#78|Staphylococcus_aureus	108	-	+	42	8110	8217	2590123	2590230	pseudogene_78.14*#78	NZ_CP043923.1	GCF_008630875.1
WP_077517439.1#78|Staphylococcus_aureus	795	-	+	1	8329	9123	2589217	2590011	WP_000581894.1#78	NZ_CP043923.1	GCF_008630875.1
WP_077517439.1#78|Staphylococcus_aureus	123	-	-	11	9127	9249	2589091	2589213	WP_001790144.1#78	NZ_CP043923.1	GCF_008630875.1
[truncated: 3,182 more rows]
