# Supplementary material for: A type VII-secreted lipase toxin with reverse domain arrangement
Source: Nat Commun. 2023 Dec 19;14:8438. doi: 10.1038/s41467-023-44221-y (PMC10730906; doi:10.1038/s41467-023-44221-y)
Supplement: Supplementary file 6 — Source Data [file 41467_2023_44221_MOESM6_ESM.zip › Tsl1 distribution raw/lplIII 2/FlaGs_output/results_QueryStatus.txt]

#Serial	Status
1	WP_112380437.1 is valid as a NCBI protein accession and reported in Assembly ID GCF_900483945.1
2	WP_086095183.1 is valid as a NCBI protein accession and reported in Assembly ID GCF_018407915.1
3	WP_061398443.1 is valid as a NCBI protein accession and reported in Assembly ID GCF_900037795.1
4	WP_050964029.1 is valid as a NCBI protein accession and reported in Assembly ID GCF_900053465.1
5	WP_258415104.1 is valid as a NCBI protein accession and reported in Assembly ID GCF_024741575.1
6	WP_017804940.1 is valid as a NCBI protein accession and reported in Assembly ID GCF_018968025.1
7	WP_123874331.1 is valid as a NCBI protein accession and reported in Assembly ID GCF_003813455.1
8	WP_085055805.1 is valid as a NCBI protein accession and reported in Assembly ID GCF_001229205.1
9	WP_053005628.1 is valid as a NCBI protein accession and reported in Assembly ID GCF_001229285.1
10	WP_000088735.1 is valid as a NCBI protein accession and reported in Assembly ID GCF_014181475.1
11	WP_061837094.1 is valid as a NCBI protein accession and reported in Assembly ID GCF_900055285.1
12	WP_052996867.1 is valid as a NCBI protein accession and reported in Assembly ID GCF_900037825.1
13	WP_240100850.1 is valid as a NCBI protein accession and reported in Assembly ID GCF_022405975.1
14	WP_111079731.1 is valid as a NCBI protein accession and reported in Assembly ID GCF_003240105.1
15	WP_315977837.1 is valid as a NCBI protein accession and reported in Assembly ID GCF_032464105.1
16	WP_057520970.1 is valid as a NCBI protein accession and reported in Assembly ID GCF_001349495.1
17	WP_250164334.1 is valid as a NCBI protein accession and reported in Assembly ID GCF_023571465.1
18	WP_069308585.1 is valid as a NCBI protein accession and reported in Assembly ID GCF_001720565.1
19	WP_111053296.1 is valid as a NCBI protein accession and reported in Assembly ID GCF_003238165.1
20	WP_070001238.1 is valid as a NCBI protein accession and reported in Assembly ID GCF_900098015.1
21	WP_061398391.1 is valid as a NCBI protein accession and reported in Assembly ID GCF_900019195.1
22	WP_115211520.1 Failed : No record for accession WP_115211520.1
23	WP_252081601.1 is valid as a NCBI protein accession and reported in Assembly ID GCF_023716165.1
24	WP_064136636.1 is valid as a NCBI protein accession and reported in Assembly ID GCF_900125775.1
25	WP_072497459.1 is valid as a NCBI protein accession and reported in Assembly ID GCF_900125945.1
26	WP_064140177.1 is valid as a NCBI protein accession and reported in Assembly ID GCF_900083075.1
27	WP_208163288.1 is valid as a NCBI protein accession and reported in Assembly ID GCF_017581605.1
28	WP_075583759.1 is valid as a NCBI protein accession and reported in Assembly ID GCF_900039025.1
29	WP_061823030.1 is valid as a NCBI protein accession and reported in Assembly ID GCF_900048605.1
30	WP_147091822.1 is valid as a NCBI protein accession and reported in Assembly ID GCF_024916335.1
31	WP_259377964.1 is valid as a NCBI protein accession and reported in Assembly ID GCF_024916835.1
32	WP_117221032.1 is valid as a NCBI protein accession and reported in Assembly ID GCF_003417955.1
33	WP_111077971.1 is valid as a NCBI protein accession and reported in Assembly ID GCF_003238885.1
34	WP_061653104.1 is valid as a NCBI protein accession and reported in Assembly ID GCF_900041955.1
35	WP_111076622.1 is valid as a NCBI protein accession and reported in Assembly ID GCF_003237285.1
36	WP_117200908.1 is valid as a NCBI protein accession and reported in Assembly ID GCF_003421225.1
37	WP_000088737.1 is valid as a NCBI protein accession and reported in Assembly ID GCF_000011525.1
38	WP_216815744.1 is valid as a NCBI protein accession and reported in Assembly ID GCF_018995525.1
39	WP_061838177.1 is valid as a NCBI protein accession and reported in Assembly ID GCF_900057325.1
40	WP_177295476.1 is valid as a NCBI protein accession and reported in Assembly ID GCF_013389175.1
41	WP_000088706.1 is valid as a NCBI protein accession and reported in Assembly ID GCF_000189455.2
42	WP_103188605.1 is valid as a NCBI protein accession and reported in Assembly ID GCF_900251635.1
43	WP_150881760.1 is valid as a NCBI protein accession and reported in Assembly ID GCF_008763235.1
44	WP_250743163.1 is valid as a NCBI protein accession and reported in Assembly ID GCF_023657165.1
45	WP_111259051.1 is valid as a NCBI protein accession and reported in Assembly ID GCF_003237415.1
46	WP_000088713.1 is valid as a NCBI protein accession and reported in Assembly ID GCF_002206395.1
47	WP_000088733.1 is valid as a NCBI protein accession and reported in Assembly ID GCF_000601645.1
48	WP_031900275.1 is valid as a NCBI protein accession and reported in Assembly ID GCF_000573045.1
49	WP_057521601.1 is valid as a NCBI protein accession and reported in Assembly ID GCF_001349975.1
50	WP_277715901.1 is valid as a NCBI protein accession and reported in Assembly ID GCF_029542665.1
51	WP_148843534.1 is valid as a NCBI protein accession and reported in Assembly ID GCF_008123805.1
52	WP_117232306.1 is valid as a NCBI protein accession and reported in Assembly ID GCF_003424265.1
53	WP_111053557.1 Failed : No record for accession WP_111053557.1
54	WP_238613998.1 is valid as a NCBI protein accession and reported in Assembly ID GCF_022239025.1
55	WP_073421383.1 is valid as a NCBI protein accession and reported in Assembly ID GCF_001900165.1
56	WP_111149911.1 is valid as a NCBI protein accession and reported in Assembly ID GCF_003238695.1
57	WP_111058942.1 is valid as a NCBI protein accession and reported in Assembly ID GCF_003239295.1
58	WP_111009855.1 is valid as a NCBI protein accession and reported in Assembly ID GCF_003238875.1
59	WP_216732353.1 is valid as a NCBI protein accession and reported in Assembly ID GCF_018986255.1
60	WP_183137468.1 is valid as a NCBI protein accession and reported in Assembly ID GCF_014181535.1
61	WP_016170822.1 is valid as a NCBI protein accession and reported in Assembly ID GCF_000401435.1
62	WP_031869940.1 is valid as a NCBI protein accession and reported in Assembly ID GCF_000609785.1
63	WP_224132214.1 is valid as a NCBI protein accession and reported in Assembly ID GCF_020074405.1
64	WP_000088708.1 is valid as a NCBI protein accession and reported in Assembly ID GCF_020168015.1
65	WP_123907636.1 is valid as a NCBI protein accession and reported in Assembly ID GCF_003813355.1
66	WP_001670103.1 is valid as a NCBI protein accession and reported in Assembly ID GCF_014336965.1
67	WP_031762113.1 is valid as a NCBI protein accession and reported in Assembly ID GCF_000594945.1
68	WP_061745648.1 is valid as a NCBI protein accession and reported in Assembly ID GCF_900004855.1
69	WP_031793023.1 is valid as a NCBI protein accession and reported in Assembly ID GCF_000554345.1
70	WP_149505924.1 is valid as a NCBI protein accession and reported in Assembly ID GCF_008364145.1
71	WP_196507452.1 is valid as a NCBI protein accession and reported in Assembly ID GCF_021852525.1
72	WP_144079017.1 is valid as a NCBI protein accession and reported in Assembly ID GCF_007185035.1
73	WP_086156882.1 is valid as a NCBI protein accession and reported in Assembly ID GCF_002123665.1
74	WP_238610498.1 is valid as a NCBI protein accession and reported in Assembly ID GCF_022239385.1
75	WP_061822233.1 is valid as a NCBI protein accession and reported in Assembly ID GCF_900055955.1
76	WP_258411367.1 is valid as a NCBI protein accession and reported in Assembly ID GCF_024741355.1
77	WP_250799153.1 is valid as a NCBI protein accession and reported in Assembly ID GCF_023655125.1
78	WP_077517439.1 is valid as a NCBI protein accession and reported in Assembly ID GCF_008630875.1
79	WP_271287670.1 is valid as a NCBI protein accession and reported in Assembly ID GCF_027944125.1
80	WP_283596270.1 is valid as a NCBI protein accession and reported in Assembly ID GCF_947038595.1
81	WP_190332396.1 is valid as a NCBI protein accession and reported in Assembly ID GCF_014693595.1
82	WP_031906102.1 is valid as a NCBI protein accession and reported in Assembly ID GCF_000540815.1
83	WP_238513611.1 is valid as a NCBI protein accession and reported in Assembly ID GCF_022214265.1
84	WP_031794089.1 is valid as a NCBI protein accession and reported in Assembly ID GCF_000596045.1
85	WP_031870604.1 is valid as a NCBI protein accession and reported in Assembly ID GCF_000609565.1
86	WP_031824282.1 is valid as a NCBI protein accession and reported in Assembly ID GCF_000570795.1
87	WP_111190204.1 is valid as a NCBI protein accession and reported in Assembly ID GCF_003237275.1
88	WP_103891522.1 is valid as a NCBI protein accession and reported in Assembly ID GCF_900149255.1
89	WP_103148060.1 is valid as a NCBI protein accession and reported in Assembly ID GCF_900251455.1
90	WP_001634633.1 is valid as a NCBI protein accession and reported in Assembly ID GCF_000545185.1
91	WP_072492610.1 is valid as a NCBI protein accession and reported in Assembly ID GCF_900124805.1
92	WP_261921440.1 is valid as a NCBI protein accession and reported in Assembly ID GCF_024363445.1
93	WP_031773558.1 is valid as a NCBI protein accession and reported in Assembly ID GCF_000608085.1
94	WP_190284996.1 is valid as a NCBI protein accession and reported in Assembly ID GCF_014692765.1
95	WP_031860249.1 is valid as a NCBI protein accession and reported in Assembly ID GCF_000551865.1
96	WP_103143914.1 is valid as a NCBI protein accession and reported in Assembly ID GCF_900250745.1
97	WP_061104814.1 is valid as a NCBI protein accession and reported in Assembly ID GCF_020388805.1
98	WP_031806520.1 is valid as a NCBI protein accession and reported in Assembly ID GCF_000535695.1
99	WP_283512300.1 is valid as a NCBI protein accession and reported in Assembly ID GCF_030064025.1
100	WP_281229528.1 is valid as a NCBI protein accession and reported in Assembly ID GCF_029930545.1
101	WP_111184019.1 is valid as a NCBI protein accession and reported in Assembly ID GCF_003237945.1
102	WP_216772021.1 is valid as a NCBI protein accession and reported in Assembly ID GCF_018996545.1
103	WP_160199196.1 is valid as a NCBI protein accession and reported in Assembly ID GCF_009913135.1
104	WP_111124608.1 is valid as a NCBI protein accession and reported in Assembly ID GCF_023621545.1
105	WP_134413386.1 is valid as a NCBI protein accession and reported in Assembly ID GCF_004403555.1
106	WP_111125666.1 is valid as a NCBI protein accession and reported in Assembly ID GCF_003237375.1
107	WP_234723039.1 is valid as a NCBI protein accession and reported in Assembly ID GCF_024214015.1
108	WP_103242860.1 is valid as a NCBI protein accession and reported in Assembly ID GCF_900250195.1
109	WP_064265357.1 is valid as a NCBI protein accession and reported in Assembly ID GCF_031573195.1
110	WP_070031070.1 is valid as a NCBI protein accession and reported in Assembly ID GCF_900097775.1
111	WP_310653375.1 is valid as a NCBI protein accession and reported in Assembly ID GCF_031573185.1
112	WP_031772052.1 is valid as a NCBI protein accession and reported in Assembly ID GCF_000608605.1
113	WP_031905397.1 is valid as a NCBI protein accession and reported in Assembly ID GCF_000572765.1
114	WP_117222016.1 is valid as a NCBI protein accession and reported in Assembly ID GCF_003420105.1
115	WP_000088732.1 is valid as a NCBI protein accession and reported in Assembly ID GCF_003350605.1
116	WP_123089293.1 is valid as a NCBI protein accession and reported in Assembly ID GCF_003719995.1
117	WP_111055865.1 is valid as a NCBI protein accession and reported in Assembly ID GCF_003239655.1
118	WP_064281216.1 is valid as a NCBI protein accession and reported in Assembly ID GCF_900080685.1
119	WP_256047569.1 is valid as a NCBI protein accession and reported in Assembly ID GCF_024454475.1
120	WP_162676158.1 is valid as a NCBI protein accession and reported in Assembly ID GCF_010364285.1
121	WP_023914207.1 is valid as a NCBI protein accession and reported in Assembly ID GCF_026242155.1
122	WP_070962151.1 is valid as a NCBI protein accession and reported in Assembly ID GCF_900083465.1
123	WP_063124929.1 is valid as a NCBI protein accession and reported in Assembly ID GCF_001618305.1
124	WP_117222959.1 is valid as a NCBI protein accession and reported in Assembly ID GCF_003421965.1
125	WP_031868965.1 is valid as a NCBI protein accession and reported in Assembly ID GCF_000561205.1
126	WP_281262926.1 is valid as a NCBI protein accession and reported in Assembly ID GCF_029930215.1
127	WP_138293547.1 is valid as a NCBI protein accession and reported in Assembly ID GCF_005861685.1
128	WP_103148849.1 is valid as a NCBI protein accession and reported in Assembly ID GCF_017151725.1
129	WP_001633996.1 is valid as a NCBI protein accession and reported in Assembly ID GCF_000360185.1
130	WP_000088709.1 Failed : No record for accession WP_000088709.1
131	WP_064277684.1 is valid as a NCBI protein accession and reported in Assembly ID GCF_900080805.1
132	WP_164091256.1 is valid as a NCBI protein accession and reported in Assembly ID GCF_010569405.1
133	WP_281230485.1 is valid as a NCBI protein accession and reported in Assembly ID GCF_029930715.1
134	WP_164022116.1 is valid as a NCBI protein accession and reported in Assembly ID GCF_010571075.1
135	WP_094971534.1 is valid as a NCBI protein accession and reported in Assembly ID GCF_002267495.1
136	WP_218116521.1 is valid as a NCBI protein accession and reported in Assembly ID GCF_910589465.1
137	WP_117222165.1 is valid as a NCBI protein accession and reported in Assembly ID GCF_003422065.1
138	WP_111762690.1 is valid as a NCBI protein accession and reported in Assembly ID GCF_900474695.1
139	WP_031866911.1 is valid as a NCBI protein accession and reported in Assembly ID GCF_000540735.1
140	WP_086097382.1 is valid as a NCBI protein accession and reported in Assembly ID GCF_002126565.1
141	WP_031763864.1 is valid as a NCBI protein accession and reported in Assembly ID GCF_000609945.1
142	WP_000088738.1 is valid as a NCBI protein accession and reported in Assembly ID GCF_000547805.1
143	WP_190325956.1 is valid as a NCBI protein accession and reported in Assembly ID GCF_014693215.1
144	WP_190362487.1 is valid as a NCBI protein accession and reported in Assembly ID GCF_014693845.1
145	WP_225545366.1 is valid as a NCBI protein accession and reported in Assembly ID GCF_020297395.1
146	WP_306181408.1 is valid as a NCBI protein accession and reported in Assembly ID GCF_030758835.1
147	WP_000088728.1 is valid as a NCBI protein accession and reported in Assembly ID GCF_020889645.1
148	WP_187418299.1 is valid as a NCBI protein accession and reported in Assembly ID GCF_014335605.1
149	WP_031886161.1 is valid as a NCBI protein accession and reported in Assembly ID GCF_000578655.1
150	WP_269569915.1 Failed : No record for accession WP_269569915.1
151	WP_111087069.1 is valid as a NCBI protein accession and reported in Assembly ID GCF_003239945.1
152	WP_065317257.1 is valid as a NCBI protein accession and reported in Assembly ID GCF_029526865.1
153	WP_156675482.1 is valid as a NCBI protein accession and reported in Assembly ID GCF_009739715.1
154	WP_031807402.1 is valid as a NCBI protein accession and reported in Assembly ID GCF_000601865.1
155	WP_252570640.1 is valid as a NCBI protein accession and reported in Assembly ID GCF_025559705.1
156	WP_000088730.1 is valid as a NCBI protein accession and reported in Assembly ID GCF_000262975.1
157	WP_149679815.1 is valid as a NCBI protein accession and reported in Assembly ID GCF_010364745.1
158	WP_072361950.1 is valid as a NCBI protein accession and reported in Assembly ID GCF_900125985.1
159	WP_031810950.1 is valid as a NCBI protein accession and reported in Assembly ID GCF_000556005.1
160	WP_162675906.1 is valid as a NCBI protein accession and reported in Assembly ID GCF_010364075.1
161	WP_031824354.1 is valid as a NCBI protein accession and reported in Assembly ID GCF_000542175.1
162	WP_105821738.1 is valid as a NCBI protein accession and reported in Assembly ID GCF_002982975.1
163	WP_117198774.1 is valid as a NCBI protein accession and reported in Assembly ID GCF_003419845.1
164	WP_303752986.1 is valid as a NCBI protein accession and reported in Assembly ID GCF_954789405.1
165	WP_031765624.1 is valid as a NCBI protein accession and reported in Assembly ID GCF_000594985.1
166	WP_111035277.1 is valid as a NCBI protein accession and reported in Assembly ID GCF_003237935.1
167	WP_031907330.1 is valid as a NCBI protein accession and reported in Assembly ID GCF_000540915.1
168	WP_086086638.1 is valid as a NCBI protein accession and reported in Assembly ID GCF_002126955.1
169	WP_228650486.1 is valid as a NCBI protein accession and reported in Assembly ID GCF_020821215.1
170	WP_228636608.1 is valid as a NCBI protein accession and reported in Assembly ID GCF_020821535.1
171	WP_117224177.1 is valid as a NCBI protein accession and reported in Assembly ID GCF_003419025.1
172	WP_072511729.1 is valid as a NCBI protein accession and reported in Assembly ID GCF_900126165.1
173	WP_070871405.1 is valid as a NCBI protein accession and reported in Assembly ID GCF_001838975.1
174	WP_216813355.1 is valid as a NCBI protein accession and reported in Assembly ID GCF_018996015.1
175	WP_031882568.1 is valid as a NCBI protein accession and reported in Assembly ID GCF_000577775.1
176	WP_033856727.1 is valid as a NCBI protein accession and reported in Assembly ID GCF_000536715.1
177	WP_160194589.1 is valid as a NCBI protein accession and reported in Assembly ID GCF_009912115.1
178	WP_001622888.1 is valid as a NCBI protein accession and reported in Assembly ID GCF_000363325.1
179	WP_244799968.1 is valid as a NCBI protein accession and reported in Assembly ID GCF_022899285.1
180	WP_111206416.1 is valid as a NCBI protein accession and reported in Assembly ID GCF_003237095.1
181	WP_031909794.1 is valid as a NCBI protein accession and reported in Assembly ID GCF_000578575.1
182	WP_094615841.1 is valid as a NCBI protein accession and reported in Assembly ID GCF_002260285.1
183	WP_033858035.1 is valid as a NCBI protein accession and reported in Assembly ID GCF_000542375.1
184	WP_107388431.1 is valid as a NCBI protein accession and reported in Assembly ID GCF_003038745.1
185	WP_000088739.1 is valid as a NCBI protein accession and reported in Assembly ID GCF_002124615.1
186	WP_182059690.1 is valid as a NCBI protein accession and reported in Assembly ID GCF_014061945.1
187	WP_031928264.1 is valid as a NCBI protein accession and reported in Assembly ID GCF_003857225.1
188	WP_049295900.1 is valid as a NCBI protein accession and reported in Assembly ID GCF_001064055.1
189	WP_070005162.1 is valid as a NCBI protein accession and reported in Assembly ID GCF_900097555.1
190	WP_163998782.1 is valid as a NCBI protein accession and reported in Assembly ID GCF_010570805.1
191	WP_064131569.1 is valid as a NCBI protein accession and reported in Assembly ID GCF_900082295.1
192	WP_000088715.1 is valid as a NCBI protein accession and reported in Assembly ID GCF_023706285.1
193	WP_000088740.1 is valid as a NCBI protein accession and reported in Assembly ID GCF_000575245.1
194	WP_162697933.1 is valid as a NCBI protein accession and reported in Assembly ID GCF_010364325.1
195	WP_031783144.1 is valid as a NCBI protein accession and reported in Assembly ID GCF_000610785.1
196	WP_303684853.1 is valid as a NCBI protein accession and reported in Assembly ID GCF_954725655.1
197	WP_226452523.1 is valid as a NCBI protein accession and reported in Assembly ID GCF_020513735.1
198	WP_117171758.1 is valid as a NCBI protein accession and reported in Assembly ID GCF_022396075.1
199	WP_111045708.1 is valid as a NCBI protein accession and reported in Assembly ID GCF_003239055.1
200	WP_061869759.1 is valid as a NCBI protein accession and reported in Assembly ID GCF_001594205.1
