# Supplementary material for: A type VII-secreted lipase toxin with reverse domain arrangement
Source: Nat Commun. 2023 Dec 19;14:8438. doi: 10.1038/s41467-023-44221-y (PMC10730906; doi:10.1038/s41467-023-44221-y)
Supplement: Supplementary file 6 — Source Data [file 41467_2023_44221_MOESM6_ESM.zip › Tsl1 distribution raw/lplIII 2/request_file/request.json]

{"accept": true, "homologues_list": ["WP_112380437.1", "WP_086095183.1", "WP_061398443.1", "WP_050964029.1", "WP_258415104.1", "WP_017804940.1", "WP_123874331.1", "WP_085055805.1", "WP_053005628.1", "WP_000088735.1", "WP_061837094.1", "WP_052996867.1", "WP_240100850.1", "WP_111079731.1", "WP_315977837.1", "WP_057520970.1", "WP_250164334.1", "WP_069308585.1", "WP_111053296.1", "WP_070001238.1", "WP_061398391.1", "WP_115211520.1", "WP_252081601.1", "WP_064136636.1", "WP_072497459.1", "WP_064140177.1", "WP_208163288.1", "WP_075583759.1", "WP_061823030.1", "WP_147091822.1", "WP_259377964.1", "WP_117221032.1", "WP_111077971.1", "WP_061653104.1", "WP_111076622.1", "WP_117200908.1", "WP_000088737.1", "WP_216815744.1", "WP_061838177.1", "WP_177295476.1", "WP_000088706.1", "WP_103188605.1", "WP_150881760.1", "WP_250743163.1", "WP_111259051.1", "WP_000088713.1", "WP_000088733.1", "WP_031900275.1", "WP_057521601.1", "WP_277715901.1", "WP_148843534.1", "WP_117232306.1", "WP_111053557.1", "WP_238613998.1", "WP_073421383.1", "WP_111149911.1", "WP_111058942.1", "WP_111009855.1", "WP_216732353.1", "WP_183137468.1", "WP_016170822.1", "WP_031869940.1", "WP_224132214.1", "WP_000088708.1", "WP_123907636.1", "WP_001670103.1", "WP_031762113.1", "WP_061745648.1", "WP_031793023.1", "WP_149505924.1", "WP_196507452.1", "WP_144079017.1", "WP_086156882.1", "WP_238610498.1", "WP_061822233.1", "WP_258411367.1", "WP_250799153.1", "WP_077517439.1", "WP_271287670.1", "WP_283596270.1", "WP_190332396.1", "WP_031906102.1", "WP_238513611.1", "WP_031794089.1", "WP_031870604.1", "WP_031824282.1", "WP_111190204.1", "WP_103891522.1", "WP_103148060.1", "WP_001634633.1", "WP_072492610.1", "WP_261921440.1", "WP_031773558.1", "WP_190284996.1", "WP_031860249.1", "WP_103143914.1", "WP_061104814.1", "WP_031806520.1", "WP_283512300.1", "WP_281229528.1", "WP_111184019.1", "WP_216772021.1", "WP_160199196.1", "WP_111124608.1", "WP_134413386.1", "WP_111125666.1", "WP_234723039.1", "WP_103242860.1", "WP_064265357.1", "WP_070031070.1", "WP_310653375.1", "WP_031772052.1", "WP_031905397.1", "WP_117222016.1", "WP_000088732.1", "WP_123089293.1", "WP_111055865.1", "WP_064281216.1", "WP_256047569.1", "WP_162676158.1", "WP_023914207.1", "WP_070962151.1", "WP_063124929.1", "WP_117222959.1", "WP_031868965.1", "WP_281262926.1", "WP_138293547.1", "WP_103148849.1", "WP_001633996.1", "WP_000088709.1", "WP_064277684.1", "WP_164091256.1", "WP_281230485.1", "WP_164022116.1", "WP_094971534.1", "WP_218116521.1", "WP_117222165.1", "WP_111762690.1", "WP_031866911.1", "WP_086097382.1", "WP_031763864.1", "WP_000088738.1", "WP_190325956.1", "WP_190362487.1", "WP_225545366.1", "WP_306181408.1", "WP_000088728.1", "WP_187418299.1", "WP_031886161.1", "WP_269569915.1", "WP_111087069.1", "WP_065317257.1", "WP_156675482.1", "WP_031807402.1", "WP_252570640.1", "WP_000088730.1", "WP_149679815.1", "WP_072361950.1", "WP_031810950.1", "WP_162675906.1", "WP_031824354.1", "WP_105821738.1", "WP_117198774.1", "WP_303752986.1", "WP_031765624.1", "WP_111035277.1", "WP_031907330.1", "WP_086086638.1", "WP_228650486.1", "WP_228636608.1", "WP_117224177.1", "WP_072511729.1", "WP_070871405.1", "WP_216813355.1", "WP_031882568.1", "WP_033856727.1", "WP_160194589.1", "WP_001622888.1", "WP_244799968.1", "WP_111206416.1", "WP_031909794.1", "WP_094615841.1", "WP_033858035.1", "WP_107388431.1", "WP_000088739.1", "WP_182059690.1", "WP_031928264.1", "WP_049295900.1", "WP_070005162.1", "WP_163998782.1", "WP_064131569.1", "WP_000088715.1", "WP_000088740.1", "WP_162697933.1", "WP_031783144.1", "WP_303684853.1", "WP_226452523.1", "WP_117171758.1", "WP_111045708.1", "WP_061869759.1"], "blastp_database": "refseq_select", "blastp_hit_list_size": 30, "blastp_evalue": 0.001, "flags_evalue": 1e-10, "jackhmmer_iterations": 3, "num_of_flanking_genes": 15, "output_type": "no_tree", "email": "s.garrett2@ncl.ac.uk", "run_name": "webFlaGs_{current_date}", "queue_pass": "", "queue": "webflags_standard", "request_ip": "128.240.225.13"}
