# Supplementary material for: A type VII-secreted lipase toxin with reverse domain arrangement
Source: Nat Commun. 2023 Dec 19;14:8438. doi: 10.1038/s41467-023-44221-y (PMC10730906; doi:10.1038/s41467-023-44221-y)
Supplement: Supplementary file 6 — Source Data [file 41467_2023_44221_MOESM6_ESM.zip › Tsl1 distribution raw/lplIII 2/request_file/request.txt]

WP_112380437.1
WP_086095183.1
WP_061398443.1
WP_050964029.1
WP_258415104.1
WP_017804940.1
WP_123874331.1
WP_085055805.1
WP_053005628.1
WP_000088735.1
WP_061837094.1
WP_052996867.1
WP_240100850.1
WP_111079731.1
WP_315977837.1
WP_057520970.1
WP_250164334.1
WP_069308585.1
WP_111053296.1
WP_070001238.1
WP_061398391.1
WP_115211520.1
WP_252081601.1
WP_064136636.1
WP_072497459.1
WP_064140177.1
WP_208163288.1
WP_075583759.1
WP_061823030.1
WP_147091822.1
WP_259377964.1
WP_117221032.1
WP_111077971.1
WP_061653104.1
WP_111076622.1
WP_117200908.1
WP_000088737.1
WP_216815744.1
WP_061838177.1
WP_177295476.1
WP_000088706.1
WP_103188605.1
WP_150881760.1
WP_250743163.1
WP_111259051.1
WP_000088713.1
WP_000088733.1
WP_031900275.1
WP_057521601.1
WP_277715901.1
WP_148843534.1
WP_117232306.1
WP_111053557.1
WP_238613998.1
WP_073421383.1
WP_111149911.1
WP_111058942.1
WP_111009855.1
WP_216732353.1
WP_183137468.1
WP_016170822.1
WP_031869940.1
WP_224132214.1
WP_000088708.1
WP_123907636.1
WP_001670103.1
WP_031762113.1
WP_061745648.1
WP_031793023.1
WP_149505924.1
WP_196507452.1
WP_144079017.1
WP_086156882.1
WP_238610498.1
WP_061822233.1
WP_258411367.1
WP_250799153.1
WP_077517439.1
WP_271287670.1
WP_283596270.1
WP_190332396.1
WP_031906102.1
WP_238513611.1
WP_031794089.1
WP_031870604.1
WP_031824282.1
WP_111190204.1
WP_103891522.1
WP_103148060.1
WP_001634633.1
WP_072492610.1
WP_261921440.1
WP_031773558.1
WP_190284996.1
WP_031860249.1
WP_103143914.1
WP_061104814.1
WP_031806520.1
WP_283512300.1
WP_281229528.1
WP_111184019.1
WP_216772021.1
WP_160199196.1
WP_111124608.1
WP_134413386.1
WP_111125666.1
WP_234723039.1
WP_103242860.1
WP_064265357.1
WP_070031070.1
WP_310653375.1
WP_031772052.1
WP_031905397.1
WP_117222016.1
WP_000088732.1
WP_123089293.1
WP_111055865.1
WP_064281216.1
WP_256047569.1
WP_162676158.1
WP_023914207.1
WP_070962151.1
WP_063124929.1
WP_117222959.1
WP_031868965.1
WP_281262926.1
WP_138293547.1
WP_103148849.1
WP_001633996.1
WP_000088709.1
WP_064277684.1
WP_164091256.1
WP_281230485.1
WP_164022116.1
WP_094971534.1
WP_218116521.1
WP_117222165.1
WP_111762690.1
WP_031866911.1
WP_086097382.1
WP_031763864.1
WP_000088738.1
WP_190325956.1
WP_190362487.1
WP_225545366.1
WP_306181408.1
WP_000088728.1
WP_187418299.1
WP_031886161.1
WP_269569915.1
WP_111087069.1
WP_065317257.1
WP_156675482.1
WP_031807402.1
WP_252570640.1
WP_000088730.1
WP_149679815.1
WP_072361950.1
WP_031810950.1
WP_162675906.1
WP_031824354.1
WP_105821738.1
WP_117198774.1
WP_303752986.1
WP_031765624.1
WP_111035277.1
WP_031907330.1
WP_086086638.1
WP_228650486.1
WP_228636608.1
WP_117224177.1
WP_072511729.1
WP_070871405.1
WP_216813355.1
WP_031882568.1
WP_033856727.1
WP_160194589.1
WP_001622888.1
WP_244799968.1
WP_111206416.1
WP_031909794.1
WP_094615841.1
WP_033858035.1
WP_107388431.1
WP_000088739.1
WP_182059690.1
WP_031928264.1
WP_049295900.1
WP_070005162.1
WP_163998782.1
WP_064131569.1
WP_000088715.1
WP_000088740.1
WP_162697933.1
WP_031783144.1
WP_303684853.1
WP_226452523.1
WP_117171758.1
WP_111045708.1
WP_061869759.1
