# Supplementary material for: A type VII-secreted lipase toxin with reverse domain arrangement
Source: Nat Commun. 2023 Dec 19;14:8438. doi: 10.1038/s41467-023-44221-y (PMC10730906; doi:10.1038/s41467-023-44221-y)
Supplement: Supplementary file 6 — Source Data [file 41467_2023_44221_MOESM6_ESM.zip › Tsl1 distribution raw/lplIII 3/FlaGs_output/results_flankgene.fasta_cluster_out_3_1e-10_clusters.tsv]

1	356	WP_000581920.1;WP_000972290.1;WP_000972657.1;WP_000972275.1;WP_070974205.1;WP_123097809.1;WP_000581919.1;WP_000972278.1;WP_078371727.1;WP_061390198.1;WP_000581889.1;WP_262538115.1;WP_181427270.1;WP_025174421.1;WP_031929883.1;WP_001549768.1;WP_001656994.1;WP_309250607.1;WP_044026055.1;WP_000616191.1;WP_000581913.1;WP_046594638.1;WP_070004188.1;WP_000972273.1;WP_000581888.1;WP_216730295.1;WP_000972…
2	273	WP_000162193.1;WP_031926902.1;WP_123092921.1;WP_000038227.1;WP_086040956.1;WP_001034773.1;WP_262538120.1;WP_001034760.1;WP_115284577.1;WP_229373983.1;WP_000038235.1;WP_001034766.1;WP_000162195.1;WP_060649695.1;WP_000162203.1;WP_000037436.1;WP_115305658.1;WP_086036262.1;WP_001034756.1;WP_001034762.1;WP_000037512.1;WP_070974204.1;WP_001034758.1;WP_123090020.1;WP_070817607.1;WP_000162197.1;WP_123138…
3	189	WP_000755948.1;WP_000755949.1;WP_281224033.1;WP_000755954.1;WP_094409821.1;WP_000755951.1;WP_000755953.1;WP_123097816.1;WP_000755950.1;WP_000755947.1;WP_000755944.1;WP_000755946.1
4	178	WP_123097820.1;WP_086045583.1;WP_078101498.1;WP_123090019.1;WP_031834840.1;WP_262607713.1;WP_123090601.1;WP_000794639.1;WP_061390291.1;WP_155557508.1;WP_160176085.1;WP_280531276.1;WP_110195909.1;WP_000841410.1;WP_217654727.1;WP_078369662.1;WP_001600806.1;WP_142385524.1;WP_000794607.1;WP_031909039.1;WP_281961737.1;WP_031928532.1;WP_160199807.1;WP_113556721.1;WP_000841430.1;WP_061843114.1;WP_111187…
5	163	WP_078065801.1;WP_078170757.1;WP_216730299.1;WP_078064532.1;WP_001793882.1;WP_001792493.1;WP_162663072.1;WP_078103623.1;WP_076079486.1;WP_072433540.1;WP_001793319.1;WP_262607711.1;WP_148237806.1;WP_001795457.1;WP_123097817.1;WP_303751523.1;WP_162675344.1;WP_078064992.1;WP_078055803.1;WP_072468810.1;WP_001835549.1;WP_075583758.1;WP_078065510.1;WP_148843535.1;WP_147697368.1;WP_089519234.1;WP_072399…
6	156	WP_000678764.1;WP_113590557.1;WP_020977585.1;WP_000678763.1
7	156	WP_001838708.1;WP_000217724.1;WP_160210550.1;WP_000217710.1;WP_001573690.1;WP_000217713.1;WP_000217708.1;WP_216730301.1;WP_111762692.1;WP_000217723.1;WP_000217714.1;WP_103215203.1;WP_000217716.1;WP_070974209.1;WP_073409332.1;WP_123097818.1;WP_000217722.1;WP_042904951.1;WP_229373987.1;WP_000217725.1;WP_000217712.1;WP_262538111.1
8	115	WP_001224379.1;WP_001224378.1;WP_216753082.1
9	115	WP_000217456.1;WP_000217452.1;WP_238614148.1;WP_000217458.1;WP_000217462.1;WP_000824929.1;WP_000217457.1;WP_045179564.1;WP_000217470.1;WP_000824951.1;WP_000217460.1;WP_000217472.1;WP_000824941.1;WP_031586057.1;WP_000217469.1;WP_000217466.1;WP_123138818.1;WP_033844879.1;WP_089535294.1;WP_070004182.1;WP_000217461.1;WP_000217471.1;WP_072460557.1;WP_020977574.1;WP_000217459.1
10	111	WP_049280528.1;WP_229373984.1;WP_044026054.1;WP_046594639.1;WP_031785466.1;WP_044291089.1;WP_031845055.1;WP_070004183.1;WP_001790144.1;WP_262538117.1;WP_031788452.1;WP_042901927.1
11	105	WP_123097819.1;WP_000721330.1;WP_000721337.1;WP_000721336.1;WP_000721333.1
12	105	WP_000220931.1;WP_000220938.1;WP_154255126.1;WP_000220935.1;WP_262607710.1;WP_000220937.1;WP_000220932.1;WP_000220929.1;WP_153912112.1;WP_267238704.1
13	90	WP_000876635.1;WP_262538105.1;WP_262824567.1;WP_229373992.1;WP_160193934.1;WP_044291114.1;WP_000876660.1;WP_000876648.1;WP_111762696.1;WP_064127547.1;WP_072460566.1;WP_031769116.1;WP_000876639.1;WP_000876642.1;WP_123097822.1;WP_123090018.1;WP_000876641.1;WP_000876667.1;WP_111187325.1;WP_103147719.1;WP_000876638.1;WP_000876646.1;WP_281961739.1;WP_244779522.1;WP_070004193.1
14	89	WP_000481410.1;WP_000481422.1;WP_086045391.1;WP_160176084.1;WP_283531740.1;WP_020977589.1;WP_229373991.1;WP_000481420.1;WP_111762695.1;WP_000481431.1;WP_281961738.1;WP_000481414.1;WP_000481411.1;WP_000481415.1;WP_216804246.1;WP_000481425.1
15	76	WP_000990135.1;WP_000990133.1;WP_000990137.1;WP_031785529.1;WP_194942408.1;WP_070817605.1;WP_033844889.1
16	72	WP_000289131.1;WP_000289134.1;WP_000289136.1;WP_000289141.1;WP_061733900.1
17	72	WP_078065511.1;WP_078066297.1;WP_001795286.1;WP_072361956.1;WP_010956661.1;WP_000946334.1;WP_001790675.1;WP_072491207.1;WP_072398205.1
18	72	WP_000073990.1;WP_000074001.1;WP_086036267.1;WP_111762697.1;WP_117216408.1;WP_044291116.1;WP_229373993.1;WP_000074012.1;WP_070974482.1;WP_070004194.1;WP_117223840.1;WP_123097823.1;WP_000074010.1
19	70	WP_001117054.1;WP_001117057.1;WP_001117052.1;WP_001117051.1
20	63	WP_107383188.1;WP_000586377.1;WP_000586375.1;WP_000586376.1;WP_123097870.1;WP_070004195.1;WP_023914237.1;WP_103215202.1;WP_000586378.1;WP_000586373.1;WP_111762698.1
21	60	WP_001146762.1;WP_001146763.1;WP_115205677.1
22	58	WP_000386364.1;WP_148249597.1;WP_148255057.1;WP_063651185.1;WP_069995841.1;WP_000998871.1;WP_000386370.1;WP_000386367.1;WP_153912144.1;WP_000998872.1
23	57	WP_072460559.1;WP_000495498.1;WP_070004186.1;WP_000495501.1;WP_000495497.1;WP_000493747.1;WP_000495500.1
24	56	WP_031928792.1;WP_103143586.1;WP_045177706.1;WP_014532696.1;WP_072508974.1;WP_070004185.1;WP_000521958.1;WP_000521959.1;WP_123097810.1
25	54	WP_216730287.1;WP_031926903.1;WP_000202039.1;WP_000202030.1;WP_073409330.1;WP_089535295.1;WP_000202029.1;WP_000202037.1;WP_000202045.1;WP_086036260.1;WP_000200987.1;WP_000200988.1
26	50	WP_001791851.1;WP_223081680.1;WP_044291086.1;WP_234449723.1;WP_031874986.1;WP_020978354.1;WP_031927316.1
27	41	WP_000660709.1;WP_064127546.1;WP_107383187.1;WP_001800344.1
28	40	WP_000978018.1;WP_020977576.1;WP_043044937.1;WP_086032511.1;WP_001044252.1;WP_072460560.1;WP_123097811.1;WP_070004187.1;WP_031874988.1;WP_000056386.1;WP_001044258.1;WP_001044255.1
29	34	WP_216730303.1;WP_229373988.1;WP_000966094.1;WP_262607712.1;WP_130136474.1;WP_000966093.1;WP_000966101.1;WP_000966095.1;WP_029051895.1;WP_000966098.1;WP_020977586.1;WP_000966099.1;WP_070008629.1;WP_000966089.1;WP_187787548.1;WP_000966092.1
30	9	WP_258027765.1;WP_156979261.1;WP_237772876.1;WP_238136484.1;WP_258026760.1;WP_258026189.1;WP_143565000.1;WP_238136493.1;WP_237771875.1
31	6	WP_001026113.1;WP_001026125.1;WP_001026120.1
32	6	WP_001081682.1;WP_001081692.1;WP_001081686.1
33	5	WP_072460567.1;WP_001621913.1;WP_078370578.1
34	3	WP_000910576.1;WP_000910577.1;WP_000910575.1
35	3	WP_001058843.1;WP_001058852.1;WP_001058838.1
36	3	WP_233116631.1;WP_001066124.1;WP_020977442.1
37	2	WP_001790696.1
38	2	WP_001215400.1;WP_020977578.1
39	2	WP_089535297.1;WP_000505993.1
40	2	WP_089535296.1;WP_216730291.1
41	1	WP_000040600.1
42	1	WP_000136920.1
43	1	WP_000193707.1
44	1	WP_000195429.1
45	1	WP_000256343.1
46	1	WP_000277741.1
47	1	WP_000382585.1
48	1	WP_000413438.1
49	1	WP_000606595.1
50	1	WP_000883337.1
51	1	WP_001041937.1
52	1	WP_001229084.1
53	1	WP_001791265.1
54	1	WP_001794478.1
55	1	WP_025173837.1
56	1	WP_078064550.1
57	1	WP_188363271.1
58	1	WP_236566443.1
