# Supplementary material for: A type VII-secreted lipase toxin with reverse domain arrangement
Source: Nat Commun. 2023 Dec 19;14:8438. doi: 10.1038/s41467-023-44221-y (PMC10730906; doi:10.1038/s41467-023-44221-y)
Supplement: Supplementary file 6 — Source Data [file 41467_2023_44221_MOESM6_ESM.zip › Tsl1 distribution raw/lplIII 3/FlaGs_output/results_flankgene.fasta_cluster_out_3_1e-10_jackhits.tsv]

1	['WP_000162204.1', 'WP_044291083.1', 'WP_000162198.1', 'WP_001034760.1', 'WP_086040956.1', 'WP_000162193.1', 'WP_086036262.1', 'WP_000162203.1', 'WP_115305658.1', 'WP_001034756.1', 'WP_000162196.1', 'WP_000037512.1', 'WP_000162187.1', 'WP_000162188.1', 'WP_070974204.1', 'WP_001034758.1', 'WP_001034773.1', 'WP_070004181.1', 'WP_001034762.1', 'WP_000162195.1', 'WP_001034766.1', 'WP_000162197.1', 'W…
2	['WP_000162193.1', 'WP_000037512.1', 'WP_000162204.1', 'WP_001034773.1', 'WP_070004181.1', 'WP_044291083.1', 'WP_001034762.1', 'WP_000162198.1', 'WP_001034760.1', 'WP_001034756.1', 'WP_086040956.1', 'WP_086036262.1', 'WP_000162203.1', 'WP_115305658.1', 'WP_001034766.1', 'WP_001034758.1', 'WP_000162196.1', 'WP_000162187.1', 'WP_000037500.1', 'WP_000162188.1', 'WP_070974204.1', 'WP_123090020.1', 'W…
3	['WP_000037501.1', 'WP_000162193.1', 'WP_000162204.1', 'WP_000037512.1', 'WP_044291083.1', 'WP_000162198.1', 'WP_001034760.1', 'WP_001034756.1', 'WP_086040956.1', 'WP_001034773.1', 'WP_070004181.1', 'WP_086036262.1', 'WP_000162203.1', 'WP_001034762.1', 'WP_115305658.1', 'WP_001034758.1', 'WP_000037500.1', 'WP_000162196.1', 'WP_001034766.1', 'WP_000162187.1', 'WP_000162188.1', 'WP_070974204.1', 'W…
4	['WP_000162193.1', 'WP_000162204.1', 'WP_000037512.1', 'WP_001034773.1', 'WP_044291083.1', 'WP_070004181.1', 'WP_000162198.1', 'WP_086040956.1', 'WP_001034760.1', 'WP_001034762.1', 'WP_086036262.1', 'WP_001034766.1', 'WP_000162203.1', 'WP_115305658.1', 'WP_001034756.1', 'WP_000162196.1', 'WP_000162187.1', 'WP_000162188.1', 'WP_001034758.1', 'WP_070974204.1', 'WP_000162195.1', 'WP_000038224.1', 'W…
5	['WP_000162193.1', 'WP_000037512.1', 'WP_000162204.1', 'WP_001034773.1', 'WP_044291083.1', 'WP_070004181.1', 'WP_000162198.1', 'WP_086040956.1', 'WP_001034762.1', 'WP_001034760.1', 'WP_086036262.1', 'WP_001034766.1', 'WP_000162203.1', 'WP_115305658.1', 'WP_001034756.1', 'WP_000162196.1', 'WP_000162187.1', 'WP_000162188.1', 'WP_001034758.1', 'WP_070974204.1', 'WP_000162195.1', 'WP_000038224.1', 'W…
6	['WP_000162193.1', 'WP_000162204.1', 'WP_044291083.1', 'WP_000037512.1', 'WP_000162198.1', 'WP_086040956.1', 'WP_001034760.1', 'WP_001034773.1', 'WP_086036262.1', 'WP_070004181.1', 'WP_000162203.1', 'WP_115305658.1', 'WP_001034762.1', 'WP_001034756.1', 'WP_001034766.1', 'WP_000162196.1', 'WP_000162187.1', 'WP_000162188.1', 'WP_001034758.1', 'WP_070974204.1', 'WP_000162195.1', 'WP_000162197.1', 'W…
7	['WP_000162193.1', 'WP_000162204.1', 'WP_044291083.1', 'WP_000162198.1', 'WP_000037512.1', 'WP_086040956.1', 'WP_001034760.1', 'WP_086036262.1', 'WP_001034773.1', 'WP_070004181.1', 'WP_000162203.1', 'WP_115305658.1', 'WP_001034756.1', 'WP_001034762.1', 'WP_001034766.1', 'WP_000162196.1', 'WP_000162187.1', 'WP_000162188.1', 'WP_001034758.1', 'WP_070974204.1', 'WP_000162195.1', 'WP_000162197.1', 'W…
8	['WP_000162193.1', 'WP_000037512.1', 'WP_000162204.1', 'WP_001034773.1', 'WP_044291083.1', 'WP_070004181.1', 'WP_000162198.1', 'WP_001034762.1', 'WP_001034760.1', 'WP_086040956.1', 'WP_086036262.1', 'WP_001034766.1', 'WP_000162203.1', 'WP_115305658.1', 'WP_001034756.1', 'WP_000162196.1', 'WP_000162187.1', 'WP_000162188.1', 'WP_001034758.1', 'WP_070974204.1', 'WP_000038224.1', 'WP_000162195.1', 'W…
9	['WP_000162193.1', 'WP_000162204.1', 'WP_044291083.1', 'WP_000162198.1', 'WP_086040956.1', 'WP_000037512.1', 'WP_001034760.1', 'WP_086036262.1', 'WP_000162203.1', 'WP_001034773.1', 'WP_070004181.1', 'WP_115305658.1', 'WP_001034756.1', 'WP_001034762.1', 'WP_001034766.1', 'WP_000162196.1', 'WP_000162187.1', 'WP_000162188.1', 'WP_001034758.1', 'WP_070974204.1', 'WP_000162195.1', 'WP_000162197.1', 'W…
10	['WP_000162193.1', 'WP_000162204.1', 'WP_044291083.1', 'WP_000162198.1', 'WP_000037512.1', 'WP_086040956.1', 'WP_001034760.1', 'WP_086036262.1', 'WP_001034773.1', 'WP_000162203.1', 'WP_070004181.1', 'WP_115305658.1', 'WP_001034756.1', 'WP_001034762.1', 'WP_001034766.1', 'WP_000162196.1', 'WP_000162187.1', 'WP_000162188.1', 'WP_001034758.1', 'WP_070974204.1', 'WP_000162195.1', 'WP_000162197.1', 'W…
11	['WP_000162193.1', 'WP_000162204.1', 'WP_044291083.1', 'WP_000162198.1', 'WP_000037512.1', 'WP_086040956.1', 'WP_001034760.1', 'WP_086036262.1', 'WP_001034773.1', 'WP_070004181.1', 'WP_000162203.1', 'WP_115305658.1', 'WP_001034762.1', 'WP_001034756.1', 'WP_001034766.1', 'WP_000162196.1', 'WP_000162187.1', 'WP_000162188.1', 'WP_001034758.1', 'WP_070974204.1', 'WP_000162195.1', 'WP_000162197.1', 'W…
12	['WP_000162204.1', 'WP_044291083.1', 'WP_000162198.1', 'WP_086040956.1', 'WP_001034760.1', 'WP_086036262.1', 'WP_000162193.1', 'WP_000162203.1', 'WP_115305658.1', 'WP_001034756.1', 'WP_000162196.1', 'WP_000162188.1', 'WP_000162187.1', 'WP_000037512.1', 'WP_070974204.1', 'WP_001034758.1', 'WP_001034773.1', 'WP_070004181.1', 'WP_001034762.1', 'WP_000162195.1', 'WP_000162197.1', 'WP_001034766.1', 'W…
13	['WP_000162193.1', 'WP_000162204.1', 'WP_044291083.1', 'WP_000162198.1', 'WP_086040956.1', 'WP_001034760.1', 'WP_086036262.1', 'WP_000037512.1', 'WP_000162203.1', 'WP_115305658.1', 'WP_001034773.1', 'WP_070004181.1', 'WP_001034756.1', 'WP_001034762.1', 'WP_000162196.1', 'WP_000162187.1', 'WP_001034766.1', 'WP_000162188.1', 'WP_001034758.1', 'WP_070974204.1', 'WP_000162195.1', 'WP_000162197.1', 'W…
14	['WP_000040600.1']
15	['WP_001044255.1', 'WP_001044252.1', 'WP_123097811.1', 'WP_020977576.1', 'WP_001044258.1', 'WP_086032511.1', 'WP_043044937.1', 'WP_031874988.1', 'WP_070004187.1', 'WP_072460560.1', 'WP_000056386.1', 'WP_000978018.1']
16	['WP_070974482.1', 'WP_000074012.1', 'WP_070004194.1', 'WP_000074010.1', 'WP_123097823.1', 'WP_111762697.1', 'WP_044291116.1', 'WP_229373993.1', 'WP_000073990.1', 'WP_000074001.1', 'WP_117223840.1', 'WP_117216408.1', 'WP_086036267.1']
17	['WP_070004194.1', 'WP_000074001.1', 'WP_070974482.1', 'WP_000074010.1', 'WP_117223840.1', 'WP_000074012.1', 'WP_086036267.1', 'WP_117216408.1', 'WP_123097823.1', 'WP_111762697.1', 'WP_044291116.1', 'WP_229373993.1', 'WP_000073990.1']
18	['WP_070974482.1', 'WP_000074012.1', 'WP_070004194.1', 'WP_000074010.1', 'WP_123097823.1', 'WP_111762697.1', 'WP_044291116.1', 'WP_229373993.1', 'WP_000073990.1', 'WP_000074001.1', 'WP_117223840.1', 'WP_086036267.1', 'WP_117216408.1']
19	['WP_070974482.1', 'WP_000074012.1', 'WP_070004194.1', 'WP_123097823.1', 'WP_000074010.1', 'WP_111762697.1', 'WP_044291116.1', 'WP_229373993.1', 'WP_000073990.1', 'WP_000074001.1', 'WP_117223840.1', 'WP_086036267.1', 'WP_117216408.1']
20	['WP_000136920.1']
21	['WP_000162204.1', 'WP_044291083.1', 'WP_000162198.1', 'WP_001034760.1', 'WP_086040956.1', 'WP_086036262.1', 'WP_000162203.1', 'WP_115305658.1', 'WP_001034756.1', 'WP_000162193.1', 'WP_000162196.1', 'WP_000162187.1', 'WP_000162188.1', 'WP_070974204.1', 'WP_001034758.1', 'WP_000037512.1', 'WP_000162195.1', 'WP_070004181.1', 'WP_001034773.1', 'WP_000162197.1', 'WP_001034762.1', 'WP_001034766.1', 'W…
22	['WP_000162204.1', 'WP_044291083.1', 'WP_000162198.1', 'WP_086040956.1', 'WP_001034760.1', 'WP_086036262.1', 'WP_000162203.1', 'WP_115305658.1', 'WP_001034756.1', 'WP_000162193.1', 'WP_000162196.1', 'WP_000162188.1', 'WP_000162187.1', 'WP_070974204.1', 'WP_001034758.1', 'WP_000037512.1', 'WP_000162195.1', 'WP_070004181.1', 'WP_001034773.1', 'WP_000162197.1', 'WP_001034762.1', 'WP_001034766.1', 'W…
23	['WP_000162193.1', 'WP_000037512.1', 'WP_000162204.1', 'WP_001034773.1', 'WP_044291083.1', 'WP_070004181.1', 'WP_000162198.1', 'WP_086040956.1', 'WP_001034762.1', 'WP_001034760.1', 'WP_086036262.1', 'WP_001034766.1', 'WP_000162203.1', 'WP_115305658.1', 'WP_001034756.1', 'WP_000162196.1', 'WP_000162187.1', 'WP_000162188.1', 'WP_001034758.1', 'WP_070974204.1', 'WP_000162195.1', 'WP_000038224.1', 'W…
24	['WP_000162204.1', 'WP_044291083.1', 'WP_000162198.1', 'WP_086040956.1', 'WP_001034760.1', 'WP_086036262.1', 'WP_000162203.1', 'WP_115305658.1', 'WP_001034756.1', 'WP_000162193.1', 'WP_000162196.1', 'WP_000162188.1', 'WP_000162187.1', 'WP_070974204.1', 'WP_001034758.1', 'WP_000162195.1', 'WP_000037512.1', 'WP_070004181.1', 'WP_001034773.1', 'WP_000162197.1', 'WP_001034762.1', 'WP_103254714.1', 'W…
25	['WP_000162204.1', 'WP_044291083.1', 'WP_000162198.1', 'WP_086040956.1', 'WP_001034760.1', 'WP_086036262.1', 'WP_000162203.1', 'WP_115305658.1', 'WP_001034756.1', 'WP_000162193.1', 'WP_000162196.1', 'WP_000162188.1', 'WP_000162187.1', 'WP_070974204.1', 'WP_001034758.1', 'WP_000037512.1', 'WP_000162195.1', 'WP_070004181.1', 'WP_001034773.1', 'WP_000162197.1', 'WP_001034762.1', 'WP_001034766.1', 'W…
26	['WP_000162204.1', 'WP_044291083.1', 'WP_000162198.1', 'WP_086040956.1', 'WP_001034760.1', 'WP_086036262.1', 'WP_000162203.1', 'WP_115305658.1', 'WP_000162193.1', 'WP_001034756.1', 'WP_000162196.1', 'WP_000162188.1', 'WP_000162187.1', 'WP_070974204.1', 'WP_001034758.1', 'WP_000037512.1', 'WP_000162195.1', 'WP_000162197.1', 'WP_070004181.1', 'WP_001034773.1', 'WP_001034762.1', 'WP_001034766.1', 'W…
27	['WP_000162204.1', 'WP_044291083.1', 'WP_000162198.1', 'WP_001034760.1', 'WP_086040956.1', 'WP_086036262.1', 'WP_000162203.1', 'WP_115305658.1', 'WP_001034756.1', 'WP_000162193.1', 'WP_000162196.1', 'WP_000162187.1', 'WP_000162188.1', 'WP_070974204.1', 'WP_001034758.1', 'WP_000037512.1', 'WP_000162195.1', 'WP_001034773.1', 'WP_070004181.1', 'WP_000162197.1', 'WP_001034762.1', 'WP_001034766.1', 'W…
28	['WP_000162204.1', 'WP_044291083.1', 'WP_000162198.1', 'WP_086040956.1', 'WP_001034760.1', 'WP_086036262.1', 'WP_000162203.1', 'WP_115305658.1', 'WP_000162193.1', 'WP_001034756.1', 'WP_000162196.1', 'WP_000162188.1', 'WP_000162187.1', 'WP_001034758.1', 'WP_070974204.1', 'WP_000037512.1', 'WP_000162195.1', 'WP_070004181.1', 'WP_001034773.1', 'WP_000162197.1', 'WP_001034762.1', 'WP_001034766.1', 'W…
29	['WP_000162204.1', 'WP_044291083.1', 'WP_000162198.1', 'WP_086040956.1', 'WP_001034760.1', 'WP_086036262.1', 'WP_000162203.1', 'WP_115305658.1', 'WP_000162193.1', 'WP_001034756.1', 'WP_000162196.1', 'WP_000162188.1', 'WP_000162187.1', 'WP_001034758.1', 'WP_070974204.1', 'WP_000037512.1', 'WP_000162195.1', 'WP_070004181.1', 'WP_001034773.1', 'WP_000162197.1', 'WP_001034762.1', 'WP_001034766.1', 'W…
30	['WP_000193707.1']
31	['WP_000195429.1']
32	['WP_000202039.1', 'WP_000202029.1', 'WP_000202030.1', 'WP_073409330.1', 'WP_089535295.1', 'WP_031926903.1', 'WP_000202037.1', 'WP_086036260.1', 'WP_216730287.1', 'WP_000200987.1', 'WP_000202045.1', 'WP_000200988.1']
33	['WP_000202039.1', 'WP_000202029.1', 'WP_000202030.1', 'WP_073409330.1', 'WP_089535295.1', 'WP_031926903.1', 'WP_000202037.1', 'WP_086036260.1', 'WP_216730287.1', 'WP_000202045.1', 'WP_000200987.1', 'WP_000200988.1']
34	['WP_000202039.1', 'WP_000202029.1', 'WP_000202030.1', 'WP_073409330.1', 'WP_089535295.1', 'WP_031926903.1', 'WP_000202037.1', 'WP_086036260.1', 'WP_216730287.1', 'WP_000202045.1', 'WP_000200987.1', 'WP_000200988.1']
35	['WP_000202039.1', 'WP_000202030.1', 'WP_000202029.1', 'WP_073409330.1', 'WP_031926903.1', 'WP_089535295.1', 'WP_086036260.1', 'WP_000202037.1', 'WP_216730287.1', 'WP_000202045.1', 'WP_000200987.1', 'WP_000200988.1']
36	['WP_000202039.1', 'WP_000202029.1', 'WP_000202030.1', 'WP_073409330.1', 'WP_089535295.1', 'WP_000202037.1', 'WP_031926903.1', 'WP_216730287.1', 'WP_086036260.1', 'WP_000202045.1', 'WP_000200987.1', 'WP_000200988.1']
37	['WP_000202039.1', 'WP_000202029.1', 'WP_000202030.1', 'WP_073409330.1', 'WP_089535295.1', 'WP_031926903.1', 'WP_000202037.1', 'WP_086036260.1', 'WP_216730287.1', 'WP_000202045.1', 'WP_000200987.1', 'WP_000200988.1']
38	['WP_000202039.1', 'WP_000202029.1', 'WP_000202030.1', 'WP_073409330.1', 'WP_089535295.1', 'WP_031926903.1', 'WP_000202037.1', 'WP_086036260.1', 'WP_216730287.1', 'WP_000202045.1', 'WP_000200987.1', 'WP_000200988.1']
39	['WP_070004182.1', 'WP_000217462.1', 'WP_031586057.1', 'WP_000217452.1', 'WP_000217472.1', 'WP_000217469.1', 'WP_000217466.1', 'WP_000217459.1', 'WP_000217470.1', 'WP_045179564.1', 'WP_000217471.1', 'WP_072460557.1', 'WP_000217461.1', 'WP_033844879.1', 'WP_000217456.1', 'WP_000217460.1', 'WP_020977574.1', 'WP_000217458.1', 'WP_000217457.1', 'WP_123138818.1', 'WP_000824929.1', 'WP_238614148.1', 'W…
40	['WP_070004182.1', 'WP_000217462.1', 'WP_031586057.1', 'WP_000217466.1', 'WP_000217469.1', 'WP_000217472.1', 'WP_000217459.1', 'WP_000217452.1', 'WP_000217470.1', 'WP_000217471.1', 'WP_000217456.1', 'WP_072460557.1', 'WP_000217461.1', 'WP_045179564.1', 'WP_020977574.1', 'WP_033844879.1', 'WP_000217460.1', 'WP_000217458.1', 'WP_000217457.1', 'WP_123138818.1', 'WP_000824929.1', 'WP_238614148.1', 'W…
41	['WP_070004182.1', 'WP_000217462.1', 'WP_031586057.1', 'WP_000217466.1', 'WP_000217469.1', 'WP_000217472.1', 'WP_000217459.1', 'WP_000217452.1', 'WP_000217470.1', 'WP_000217471.1', 'WP_072460557.1', 'WP_000217461.1', 'WP_045179564.1', 'WP_000217456.1', 'WP_020977574.1', 'WP_033844879.1', 'WP_000217460.1', 'WP_000217458.1', 'WP_000217457.1', 'WP_123138818.1', 'WP_000824929.1', 'WP_238614148.1', 'W…
42	['WP_070004182.1', 'WP_000217462.1', 'WP_031586057.1', 'WP_000217466.1', 'WP_000217469.1', 'WP_000217472.1', 'WP_000217459.1', 'WP_000217452.1', 'WP_000217470.1', 'WP_000217471.1', 'WP_072460557.1', 'WP_000217461.1', 'WP_045179564.1', 'WP_000217456.1', 'WP_020977574.1', 'WP_033844879.1', 'WP_000217460.1', 'WP_000217458.1', 'WP_000217457.1', 'WP_123138818.1', 'WP_000824929.1', 'WP_238614148.1', 'W…
43	['WP_070004182.1', 'WP_000217462.1', 'WP_031586057.1', 'WP_000217469.1', 'WP_000217472.1', 'WP_000217466.1', 'WP_000217459.1', 'WP_000217452.1', 'WP_000217470.1', 'WP_000217471.1', 'WP_072460557.1', 'WP_000217461.1', 'WP_045179564.1', 'WP_033844879.1', 'WP_020977574.1', 'WP_000217456.1', 'WP_000217460.1', 'WP_000217458.1', 'WP_000217457.1', 'WP_123138818.1', 'WP_000824929.1', 'WP_238614148.1', 'W…
44	['WP_070004182.1', 'WP_000217462.1', 'WP_031586057.1', 'WP_000217469.1', 'WP_000217466.1', 'WP_000217472.1', 'WP_000217452.1', 'WP_000217459.1', 'WP_000217470.1', 'WP_000217471.1', 'WP_072460557.1', 'WP_045179564.1', 'WP_000217461.1', 'WP_033844879.1', 'WP_000217460.1', 'WP_000217456.1', 'WP_020977574.1', 'WP_000217458.1', 'WP_000217457.1', 'WP_123138818.1', 'WP_000824929.1', 'WP_238614148.1', 'W…
45	['WP_070004182.1', 'WP_000217462.1', 'WP_031586057.1', 'WP_000217469.1', 'WP_000217472.1', 'WP_000217466.1', 'WP_000217452.1', 'WP_000217459.1', 'WP_000217470.1', 'WP_000217471.1', 'WP_000217461.1', 'WP_072460557.1', 'WP_045179564.1', 'WP_033844879.1', 'WP_000217456.1', 'WP_020977574.1', 'WP_000217460.1', 'WP_000217458.1', 'WP_000217457.1', 'WP_123138818.1', 'WP_000824929.1', 'WP_238614148.1', 'W…
46	['WP_070004182.1', 'WP_000217462.1', 'WP_031586057.1', 'WP_000217469.1', 'WP_000217466.1', 'WP_000217472.1', 'WP_000217452.1', 'WP_000217459.1', 'WP_000217470.1', 'WP_000217471.1', 'WP_072460557.1', 'WP_045179564.1', 'WP_000217461.1', 'WP_033844879.1', 'WP_000217456.1', 'WP_000217460.1', 'WP_020977574.1', 'WP_000217458.1', 'WP_000217457.1', 'WP_123138818.1', 'WP_000824929.1', 'WP_238614148.1', 'W…
47	['WP_070004182.1', 'WP_000217462.1', 'WP_031586057.1', 'WP_000217466.1', 'WP_000217469.1', 'WP_000217472.1', 'WP_000217452.1', 'WP_000217459.1', 'WP_000217470.1', 'WP_000217471.1', 'WP_045179564.1', 'WP_072460557.1', 'WP_000217461.1', 'WP_033844879.1', 'WP_000217456.1', 'WP_000217460.1', 'WP_020977574.1', 'WP_000217458.1', 'WP_000217457.1', 'WP_123138818.1', 'WP_000824929.1', 'WP_238614148.1', 'W…
48	['WP_070004182.1', 'WP_000217462.1', 'WP_031586057.1', 'WP_000217469.1', 'WP_000217472.1', 'WP_000217466.1', 'WP_000217459.1', 'WP_000217452.1', 'WP_000217470.1', 'WP_000217471.1', 'WP_072460557.1', 'WP_000217461.1', 'WP_045179564.1', 'WP_033844879.1', 'WP_020977574.1', 'WP_000217456.1', 'WP_000217460.1', 'WP_000217458.1', 'WP_000217457.1', 'WP_123138818.1', 'WP_000824929.1', 'WP_238614148.1', 'W…
49	['WP_070004182.1', 'WP_000217462.1', 'WP_031586057.1', 'WP_000217469.1', 'WP_000217472.1', 'WP_000217466.1', 'WP_000217452.1', 'WP_000217459.1', 'WP_000217470.1', 'WP_000217471.1', 'WP_072460557.1', 'WP_000217461.1', 'WP_045179564.1', 'WP_033844879.1', 'WP_020977574.1', 'WP_000217456.1', 'WP_000217460.1', 'WP_000217458.1', 'WP_000217457.1', 'WP_123138818.1', 'WP_000824929.1', 'WP_238614148.1', 'W…
50	['WP_070004182.1', 'WP_000217462.1', 'WP_031586057.1', 'WP_000217469.1', 'WP_000217472.1', 'WP_000217466.1', 'WP_000217459.1', 'WP_000217452.1', 'WP_000217470.1', 'WP_000217471.1', 'WP_072460557.1', 'WP_000217461.1', 'WP_045179564.1', 'WP_033844879.1', 'WP_020977574.1', 'WP_000217456.1', 'WP_000217460.1', 'WP_000217458.1', 'WP_000217457.1', 'WP_123138818.1', 'WP_000824929.1', 'WP_238614148.1', 'W…
51	['WP_070004182.1', 'WP_000217462.1', 'WP_031586057.1', 'WP_000217472.1', 'WP_000217469.1', 'WP_000217466.1', 'WP_000217452.1', 'WP_000217459.1', 'WP_000217470.1', 'WP_000217471.1', 'WP_072460557.1', 'WP_000217461.1', 'WP_045179564.1', 'WP_033844879.1', 'WP_020977574.1', 'WP_000217456.1', 'WP_000217460.1', 'WP_000217458.1', 'WP_000217457.1', 'WP_123138818.1', 'WP_000824929.1', 'WP_238614148.1', 'W…
52	['WP_000217713.1', 'WP_000217723.1', 'WP_000217724.1', 'WP_000217714.1', 'WP_000217708.1', 'WP_103215203.1', 'WP_000217716.1', 'WP_001573690.1', 'WP_262538111.1', 'WP_000217722.1', 'WP_000217712.1', 'WP_042904951.1', 'WP_000217725.1', 'WP_000217710.1', 'WP_123097818.1', 'WP_229373987.1', 'WP_070974209.1', 'WP_073409332.1', 'WP_111762692.1', 'WP_216730301.1', 'WP_001838708.1', 'WP_160210550.1']
53	['WP_000217723.1', 'WP_000217713.1', 'WP_000217724.1', 'WP_000217714.1', 'WP_000217708.1', 'WP_103215203.1', 'WP_000217716.1', 'WP_000217712.1', 'WP_001573690.1', 'WP_000217722.1', 'WP_262538111.1', 'WP_000217710.1', 'WP_000217725.1', 'WP_042904951.1', 'WP_123097818.1', 'WP_229373987.1', 'WP_070974209.1', 'WP_073409332.1', 'WP_111762692.1', 'WP_216730301.1', 'WP_001838708.1', 'WP_160210550.1']
54	['WP_000217723.1', 'WP_000217713.1', 'WP_000217724.1', 'WP_000217714.1', 'WP_000217708.1', 'WP_103215203.1', 'WP_000217716.1', 'WP_000217712.1', 'WP_001573690.1', 'WP_262538111.1', 'WP_000217722.1', 'WP_000217725.1', 'WP_000217710.1', 'WP_042904951.1', 'WP_123097818.1', 'WP_229373987.1', 'WP_070974209.1', 'WP_073409332.1', 'WP_111762692.1', 'WP_216730301.1', 'WP_001838708.1', 'WP_160210550.1']
55	['WP_000217713.1', 'WP_000217723.1', 'WP_000217724.1', 'WP_000217714.1', 'WP_000217708.1', 'WP_103215203.1', 'WP_001573690.1', 'WP_000217716.1', 'WP_262538111.1', 'WP_000217722.1', 'WP_000217712.1', 'WP_042904951.1', 'WP_000217725.1', 'WP_000217710.1', 'WP_123097818.1', 'WP_229373987.1', 'WP_070974209.1', 'WP_073409332.1', 'WP_111762692.1', 'WP_216730301.1', 'WP_001838708.1', 'WP_160210550.1']
56	['WP_000217713.1', 'WP_000217723.1', 'WP_000217724.1', 'WP_000217714.1', 'WP_000217708.1', 'WP_103215203.1', 'WP_000217716.1', 'WP_001573690.1', 'WP_000217712.1', 'WP_262538111.1', 'WP_000217722.1', 'WP_000217725.1', 'WP_042904951.1', 'WP_000217710.1', 'WP_123097818.1', 'WP_229373987.1', 'WP_070974209.1', 'WP_073409332.1', 'WP_111762692.1', 'WP_216730301.1', 'WP_001838708.1', 'WP_160210550.1']
57	['WP_000217723.1', 'WP_000217713.1', 'WP_000217724.1', 'WP_000217714.1', 'WP_000217708.1', 'WP_103215203.1', 'WP_000217716.1', 'WP_001573690.1', 'WP_262538111.1', 'WP_000217722.1', 'WP_000217712.1', 'WP_000217725.1', 'WP_042904951.1', 'WP_000217710.1', 'WP_123097818.1', 'WP_229373987.1', 'WP_070974209.1', 'WP_073409332.1', 'WP_111762692.1', 'WP_216730301.1', 'WP_001838708.1', 'WP_160210550.1']
58	['WP_000217723.1', 'WP_000217724.1', 'WP_000217713.1', 'WP_000217714.1', 'WP_000217708.1', 'WP_103215203.1', 'WP_000217722.1', 'WP_000217716.1', 'WP_001573690.1', 'WP_262538111.1', 'WP_000217712.1', 'WP_000217725.1', 'WP_042904951.1', 'WP_000217710.1', 'WP_123097818.1', 'WP_229373987.1', 'WP_070974209.1', 'WP_073409332.1', 'WP_111762692.1', 'WP_216730301.1', 'WP_001838708.1', 'WP_160210550.1']
59	['WP_000217723.1', 'WP_000217724.1', 'WP_000217713.1', 'WP_000217714.1', 'WP_000217708.1', 'WP_103215203.1', 'WP_000217716.1', 'WP_001573690.1', 'WP_262538111.1', 'WP_000217722.1', 'WP_000217712.1', 'WP_000217725.1', 'WP_042904951.1', 'WP_000217710.1', 'WP_123097818.1', 'WP_229373987.1', 'WP_070974209.1', 'WP_073409332.1', 'WP_111762692.1', 'WP_216730301.1', 'WP_001838708.1', 'WP_160210550.1']
60	['WP_000217723.1', 'WP_000217724.1', 'WP_000217713.1', 'WP_000217714.1', 'WP_000217708.1', 'WP_103215203.1', 'WP_001573690.1', 'WP_000217716.1', 'WP_262538111.1', 'WP_000217722.1', 'WP_000217712.1', 'WP_000217725.1', 'WP_042904951.1', 'WP_000217710.1', 'WP_123097818.1', 'WP_229373987.1', 'WP_070974209.1', 'WP_073409332.1', 'WP_111762692.1', 'WP_216730301.1', 'WP_001838708.1', 'WP_160210550.1']
61	['WP_000217723.1', 'WP_000217724.1', 'WP_000217713.1', 'WP_000217714.1', 'WP_000217708.1', 'WP_103215203.1', 'WP_000217716.1', 'WP_000217722.1', 'WP_001573690.1', 'WP_262538111.1', 'WP_000217712.1', 'WP_000217725.1', 'WP_042904951.1', 'WP_000217710.1', 'WP_123097818.1', 'WP_229373987.1', 'WP_070974209.1', 'WP_073409332.1', 'WP_111762692.1', 'WP_216730301.1', 'WP_001838708.1', 'WP_160210550.1']
62	['WP_000220938.1', 'WP_000220937.1', 'WP_000220931.1', 'WP_000220929.1', 'WP_000220935.1', 'WP_000220932.1', 'WP_262607710.1', 'WP_153912112.1', 'WP_154255126.1', 'WP_267238704.1']
63	['WP_000220938.1', 'WP_000220937.1', 'WP_000220931.1', 'WP_000220929.1', 'WP_000220935.1', 'WP_000220932.1', 'WP_262607710.1', 'WP_153912112.1', 'WP_154255126.1', 'WP_267238704.1']
64	['WP_000220938.1', 'WP_000220937.1', 'WP_000220931.1', 'WP_000220932.1', 'WP_000220929.1', 'WP_000220935.1', 'WP_262607710.1', 'WP_153912112.1', 'WP_154255126.1', 'WP_267238704.1']
65	['WP_000220938.1', 'WP_000220937.1', 'WP_000220931.1', 'WP_000220935.1', 'WP_000220929.1', 'WP_000220932.1', 'WP_262607710.1', 'WP_153912112.1', 'WP_154255126.1', 'WP_267238704.1']
66	['WP_000220938.1', 'WP_000220937.1', 'WP_000220931.1', 'WP_000220929.1', 'WP_000220935.1', 'WP_000220932.1', 'WP_262607710.1', 'WP_153912112.1', 'WP_154255126.1', 'WP_267238704.1']
67	['WP_000220938.1', 'WP_000220937.1', 'WP_000220931.1', 'WP_000220929.1', 'WP_000220935.1', 'WP_000220932.1', 'WP_262607710.1', 'WP_153912112.1', 'WP_154255126.1', 'WP_267238704.1']
68	['WP_000256343.1']
69	['WP_000277741.1']
70	['WP_000289131.1', 'WP_000289134.1', 'WP_061733900.1', 'WP_000289136.1', 'WP_000289141.1']
71	['WP_000289134.1', 'WP_000289131.1', 'WP_061733900.1', 'WP_000289136.1', 'WP_000289141.1']
72	['WP_000289134.1', 'WP_000289136.1', 'WP_000289131.1', 'WP_061733900.1', 'WP_000289141.1']
73	['WP_000289134.1', 'WP_000289131.1', 'WP_000289141.1', 'WP_000289136.1', 'WP_061733900.1']
74	['WP_000382585.1']
75	['WP_063651185.1', 'WP_000386370.1', 'WP_000386364.1', 'WP_000386367.1', 'WP_153912144.1', 'WP_000998871.1', 'WP_000998872.1', 'WP_069995841.1', 'WP_148255057.1', 'WP_148249597.1']
76	['WP_063651185.1', 'WP_000386370.1', 'WP_000386367.1', 'WP_000386364.1', 'WP_153912144.1', 'WP_148249597.1', 'WP_000998871.1', 'WP_000998872.1', 'WP_069995841.1', 'WP_148255057.1']
77	['WP_000386370.1', 'WP_063651185.1', 'WP_153912144.1', 'WP_000386367.1', 'WP_000386364.1', 'WP_000998871.1', 'WP_148249597.1', 'WP_000998872.1', 'WP_069995841.1', 'WP_148255057.1']
78	['WP_000413438.1']
79	['WP_000481425.1', 'WP_000481410.1', 'WP_000481422.1', 'WP_000481415.1', 'WP_160176084.1', 'WP_283531740.1', 'WP_229373991.1', 'WP_000481420.1', 'WP_216804246.1', 'WP_000481414.1', 'WP_086045391.1', 'WP_000481431.1', 'WP_020977589.1', 'WP_281961738.1', 'WP_111762695.1', 'WP_000481411.1']
80	['WP_000481425.1', 'WP_000481410.1', 'WP_000481422.1', 'WP_000481415.1', 'WP_160176084.1', 'WP_283531740.1', 'WP_229373991.1', 'WP_000481420.1', 'WP_216804246.1', 'WP_000481414.1', 'WP_086045391.1', 'WP_000481431.1', 'WP_020977589.1', 'WP_281961738.1', 'WP_111762695.1', 'WP_000481411.1']
81	['WP_000481425.1', 'WP_000481410.1', 'WP_000481415.1', 'WP_000481422.1', 'WP_160176084.1', 'WP_000481414.1', 'WP_283531740.1', 'WP_229373991.1', 'WP_000481420.1', 'WP_216804246.1', 'WP_000481431.1', 'WP_086045391.1', 'WP_020977589.1', 'WP_281961738.1', 'WP_111762695.1', 'WP_000481411.1']
82	['WP_000481425.1', 'WP_000481410.1', 'WP_000481415.1', 'WP_000481422.1', 'WP_160176084.1', 'WP_283531740.1', 'WP_229373991.1', 'WP_000481420.1', 'WP_000481414.1', 'WP_216804246.1', 'WP_000481431.1', 'WP_086045391.1', 'WP_020977589.1', 'WP_281961738.1', 'WP_111762695.1', 'WP_000481411.1']
83	['WP_000481425.1', 'WP_000481410.1', 'WP_000481422.1', 'WP_000481415.1', 'WP_000481420.1', 'WP_160176084.1', 'WP_283531740.1', 'WP_229373991.1', 'WP_216804246.1', 'WP_000481414.1', 'WP_000481431.1', 'WP_086045391.1', 'WP_020977589.1', 'WP_281961738.1', 'WP_111762695.1', 'WP_000481411.1']
84	['WP_000481425.1', 'WP_000481410.1', 'WP_000481422.1', 'WP_000481415.1', 'WP_160176084.1', 'WP_283531740.1', 'WP_229373991.1', 'WP_000481420.1', 'WP_216804246.1', 'WP_000481414.1', 'WP_000481431.1', 'WP_086045391.1', 'WP_020977589.1', 'WP_281961738.1', 'WP_111762695.1', 'WP_000481411.1']
85	['WP_000481425.1', 'WP_000481410.1', 'WP_000481422.1', 'WP_000481415.1', 'WP_160176084.1', 'WP_283531740.1', 'WP_229373991.1', 'WP_000481420.1', 'WP_216804246.1', 'WP_000481414.1', 'WP_000481431.1', 'WP_086045391.1', 'WP_020977589.1', 'WP_281961738.1', 'WP_111762695.1', 'WP_000481411.1']
86	['WP_000481425.1', 'WP_000481410.1', 'WP_000481422.1', 'WP_000481415.1', 'WP_160176084.1', 'WP_283531740.1', 'WP_000481420.1', 'WP_229373991.1', 'WP_000481431.1', 'WP_216804246.1', 'WP_000481414.1', 'WP_086045391.1', 'WP_020977589.1', 'WP_281961738.1', 'WP_111762695.1', 'WP_000481411.1']
87	['WP_000495498.1', 'WP_000495501.1', 'WP_000495500.1', 'WP_070004186.1', 'WP_000495497.1', 'WP_072460559.1', 'WP_000493747.1']
88	['WP_000495498.1', 'WP_000495501.1', 'WP_000495500.1', 'WP_070004186.1', 'WP_000495497.1', 'WP_072460559.1', 'WP_000493747.1']
89	['WP_000495498.1', 'WP_000495501.1', 'WP_000495500.1', 'WP_070004186.1', 'WP_000495497.1', 'WP_072460559.1', 'WP_000493747.1']
90	['WP_000495498.1', 'WP_000495501.1', 'WP_000495500.1', 'WP_070004186.1', 'WP_000495497.1', 'WP_072460559.1', 'WP_000493747.1']
91	['WP_000495498.1', 'WP_000495501.1', 'WP_000495500.1', 'WP_070004186.1', 'WP_000495497.1', 'WP_072460559.1', 'WP_000493747.1']
92	['WP_000505993.1', 'WP_089535297.1']
93	['WP_000521958.1', 'WP_000521959.1', 'WP_103143586.1', 'WP_123097810.1', 'WP_031928792.1', 'WP_045177706.1', 'WP_070004185.1', 'WP_072508974.1', 'WP_014532696.1']
94	['WP_000521958.1', 'WP_000521959.1', 'WP_103143586.1', 'WP_123097810.1', 'WP_031928792.1', 'WP_045177706.1', 'WP_070004185.1', 'WP_072508974.1', 'WP_014532696.1']
95	['WP_070974205.1', 'WP_001826866.1', 'WP_000581904.1', 'WP_000581906.1', 'WP_276123758.1', 'WP_001573692.1', 'WP_001793883.1', 'WP_031929883.1', 'WP_001549768.1', 'WP_001792494.1', 'WP_000581913.1', 'WP_000581888.1', 'WP_025174421.1', 'WP_311133469.1', 'WP_046594638.1', 'WP_000972280.1', 'WP_044291096.1', 'WP_001796756.1', 'WP_000581907.1', 'WP_216730293.1', 'WP_262538114.1', 'WP_044291092.1', 'W…
96	['WP_070974205.1', 'WP_001826866.1', 'WP_000581904.1', 'WP_276123758.1', 'WP_031929883.1', 'WP_000581913.1', 'WP_000581906.1', 'WP_044026055.1', 'WP_044291092.1', 'WP_000581889.1', 'WP_275112654.1', 'WP_000581892.1', 'WP_001824586.1', 'WP_000581908.1', 'WP_052999526.1', 'WP_216730293.1', 'WP_001573692.1', 'WP_001793883.1', 'WP_000972290.1', 'WP_001549768.1', 'WP_001792494.1', 'WP_061733898.1', 'W…
97	['WP_070974205.1', 'WP_001826866.1', 'WP_000581904.1', 'WP_276123758.1', 'WP_031929883.1', 'WP_000581913.1', 'WP_000581906.1', 'WP_044026055.1', 'WP_044291092.1', 'WP_275112654.1', 'WP_000581889.1', 'WP_000581892.1', 'WP_001824586.1', 'WP_000581908.1', 'WP_216730293.1', 'WP_052999526.1', 'WP_001573692.1', 'WP_001793883.1', 'WP_000972290.1', 'WP_001549768.1', 'WP_001792494.1', 'WP_061733898.1', 'W…
98	['WP_070974205.1', 'WP_001826866.1', 'WP_000581904.1', 'WP_000581906.1', 'WP_276123758.1', 'WP_001573692.1', 'WP_001793883.1', 'WP_031929883.1', 'WP_001549768.1', 'WP_001792494.1', 'WP_000581913.1', 'WP_000581888.1', 'WP_025174421.1', 'WP_311133469.1', 'WP_046594638.1', 'WP_000972280.1', 'WP_044291096.1', 'WP_001796756.1', 'WP_000581907.1', 'WP_216730293.1', 'WP_262538114.1', 'WP_044291092.1', 'W…
99	['WP_070974205.1', 'WP_001826866.1', 'WP_276123758.1', 'WP_000581904.1', 'WP_000581906.1', 'WP_001573692.1', 'WP_001793883.1', 'WP_031929883.1', 'WP_001549768.1', 'WP_001792494.1', 'WP_000581913.1', 'WP_025174421.1', 'WP_311133469.1', 'WP_044291096.1', 'WP_046594638.1', 'WP_000972280.1', 'WP_001796756.1', 'WP_000581907.1', 'WP_044026055.1', 'WP_044291092.1', 'WP_029754190.1', 'WP_000581889.1', 'W…
100	['WP_000581906.1', 'WP_070974205.1', 'WP_001826866.1', 'WP_001573692.1', 'WP_001793883.1', 'WP_000581904.1', 'WP_276123758.1', 'WP_001549768.1', 'WP_001792494.1', 'WP_025174421.1', 'WP_311133469.1', 'WP_044291096.1', 'WP_000972280.1', 'WP_000581913.1', 'WP_031929883.1', 'WP_001796756.1', 'WP_000581907.1', 'WP_000972657.1', 'WP_000581923.1', 'WP_046594638.1', 'WP_000972658.1', 'WP_029754190.1', 'W…
101	['WP_000581906.1', 'WP_070974205.1', 'WP_001826866.1', 'WP_001573692.1', 'WP_001793883.1', 'WP_000581904.1', 'WP_276123758.1', 'WP_001549768.1', 'WP_001792494.1', 'WP_025174421.1', 'WP_311133469.1', 'WP_000972280.1', 'WP_044291096.1', 'WP_000581913.1', 'WP_031929883.1', 'WP_001796756.1', 'WP_000581907.1', 'WP_046594638.1', 'WP_000972657.1', 'WP_000581923.1', 'WP_029754190.1', 'WP_000972658.1', 'W…
102	['WP_070974205.1', 'WP_001826866.1', 'WP_000581904.1', 'WP_000581906.1', 'WP_276123758.1', 'WP_001573692.1', 'WP_001793883.1', 'WP_031929883.1', 'WP_001549768.1', 'WP_001792494.1', 'WP_000581913.1', 'WP_025174421.1', 'WP_311133469.1', 'WP_046594638.1', 'WP_044291096.1', 'WP_001796756.1', 'WP_000581907.1', 'WP_000972280.1', 'WP_044026055.1', 'WP_229373985.1', 'WP_029754190.1', 'WP_000581888.1', 'W…
103	['WP_070974205.1', 'WP_001826866.1', 'WP_000581904.1', 'WP_276123758.1', 'WP_031929883.1', 'WP_044291092.1', 'WP_000581913.1', 'WP_000581889.1', 'WP_216730293.1', 'WP_000581892.1', 'WP_000972290.1', 'WP_044026055.1', 'WP_052999526.1', 'WP_000581906.1', 'WP_000972286.1', 'WP_061733898.1', 'WP_275112654.1', 'WP_000581894.1', 'WP_001824586.1', 'WP_000581908.1', 'WP_000581890.1', 'WP_001573692.1', 'W…
104	['WP_070974205.1', 'WP_001826866.1', 'WP_000581904.1', 'WP_276123758.1', 'WP_031929883.1', 'WP_000581913.1', 'WP_044291092.1', 'WP_216730293.1', 'WP_000581889.1', 'WP_000581892.1', 'WP_000972290.1', 'WP_052999526.1', 'WP_044026055.1', 'WP_000581906.1', 'WP_000972286.1', 'WP_275112654.1', 'WP_061733898.1', 'WP_000581894.1', 'WP_000581890.1', 'WP_001824586.1', 'WP_000581908.1', 'WP_001573692.1', 'W…
105	['WP_070974205.1', 'WP_001826866.1', 'WP_000581904.1', 'WP_276123758.1', 'WP_031929883.1', 'WP_000581913.1', 'WP_044291092.1', 'WP_216730293.1', 'WP_000581889.1', 'WP_000581892.1', 'WP_000972290.1', 'WP_052999526.1', 'WP_044026055.1', 'WP_000972286.1', 'WP_000581906.1', 'WP_275112654.1', 'WP_061733898.1', 'WP_000581894.1', 'WP_000581890.1', 'WP_001824586.1', 'WP_000581908.1', 'WP_001573692.1', 'W…
106	['WP_070974205.1', 'WP_001826866.1', 'WP_000581904.1', 'WP_276123758.1', 'WP_031929883.1', 'WP_000581913.1', 'WP_044291092.1', 'WP_216730293.1', 'WP_000581889.1', 'WP_000581892.1', 'WP_000972290.1', 'WP_052999526.1', 'WP_044026055.1', 'WP_000972286.1', 'WP_275112654.1', 'WP_000581894.1', 'WP_000581906.1', 'WP_061733898.1', 'WP_000581890.1', 'WP_001824586.1', 'WP_000581908.1', 'WP_262538115.1', 'W…
107	['WP_000581906.1', 'WP_070974205.1', 'WP_001826866.1', 'WP_001573692.1', 'WP_001793883.1', 'WP_000581904.1', 'WP_276123758.1', 'WP_001549768.1', 'WP_001792494.1', 'WP_025174421.1', 'WP_311133469.1', 'WP_044291096.1', 'WP_000972280.1', 'WP_000581913.1', 'WP_031929883.1', 'WP_001796756.1', 'WP_000581907.1', 'WP_000972657.1', 'WP_000581923.1', 'WP_046594638.1', 'WP_000972658.1', 'WP_029754190.1', 'W…
108	['WP_070974205.1', 'WP_001826866.1', 'WP_000581904.1', 'WP_276123758.1', 'WP_031929883.1', 'WP_000581913.1', 'WP_000581906.1', 'WP_044026055.1', 'WP_275112654.1', 'WP_044291092.1', 'WP_001824586.1', 'WP_000581908.1', 'WP_000581889.1', 'WP_001573692.1', 'WP_001793883.1', 'WP_000581892.1', 'WP_052999526.1', 'WP_001549768.1', 'WP_001792494.1', 'WP_216730293.1', 'WP_025174421.1', 'WP_311133469.1', 'W…
109	['WP_000581906.1', 'WP_070974205.1', 'WP_001826866.1', 'WP_001573692.1', 'WP_001793883.1', 'WP_000581904.1', 'WP_276123758.1', 'WP_001549768.1', 'WP_001792494.1', 'WP_025174421.1', 'WP_311133469.1', 'WP_044291096.1', 'WP_000972280.1', 'WP_000581913.1', 'WP_031929883.1', 'WP_001796756.1', 'WP_000581907.1', 'WP_046594638.1', 'WP_029754190.1', 'WP_000972657.1', 'WP_000581923.1', 'WP_000972658.1', 'W…
110	['WP_070974205.1', 'WP_001826866.1', 'WP_000581906.1', 'WP_000581904.1', 'WP_276123758.1', 'WP_001573692.1', 'WP_001793883.1', 'WP_031929883.1', 'WP_001549768.1', 'WP_001792494.1', 'WP_000581913.1', 'WP_025174421.1', 'WP_311133469.1', 'WP_001796756.1', 'WP_000581907.1', 'WP_046594638.1', 'WP_044291096.1', 'WP_029754190.1', 'WP_229373985.1', 'WP_000972280.1', 'WP_044026055.1', 'WP_275112654.1', 'W…
111	['WP_070974205.1', 'WP_001826866.1', 'WP_000581904.1', 'WP_276123758.1', 'WP_031929883.1', 'WP_000581913.1', 'WP_000581906.1', 'WP_044026055.1', 'WP_001824586.1', 'WP_000581908.1', 'WP_275112654.1', 'WP_044291092.1', 'WP_000581889.1', 'WP_001573692.1', 'WP_001793883.1', 'WP_000581892.1', 'WP_052999526.1', 'WP_001549768.1', 'WP_001792494.1', 'WP_216730293.1', 'WP_025174421.1', 'WP_311133469.1', 'W…
112	['WP_234726242.1', 'WP_000581910.1', 'WP_000972649.1', 'WP_000581906.1', 'WP_070974205.1', 'WP_000581911.1', 'WP_001826866.1', 'WP_089535299.1', 'WP_001573692.1', 'WP_001793883.1', 'WP_276123758.1', 'WP_000581904.1', 'WP_025174421.1', 'WP_001549768.1', 'WP_001792494.1', 'WP_311133469.1', 'WP_070974206.1', 'WP_000581919.1', 'WP_044291096.1', 'WP_000972280.1', 'WP_000581913.1', 'WP_031929883.1', 'W…
113	['WP_234726242.1', 'WP_000581910.1', 'WP_000972649.1', 'WP_000581911.1', 'WP_000581906.1', 'WP_070974205.1', 'WP_089535299.1', 'WP_001826866.1', 'WP_001573692.1', 'WP_001793883.1', 'WP_000581904.1', 'WP_276123758.1', 'WP_001549768.1', 'WP_001792494.1', 'WP_070974206.1', 'WP_025174421.1', 'WP_000581919.1', 'WP_311133469.1', 'WP_044291096.1', 'WP_000972280.1', 'WP_000581913.1', 'WP_031929883.1', 'W…
114	['WP_234726242.1', 'WP_000581910.1', 'WP_000972649.1', 'WP_000581906.1', 'WP_070974205.1', 'WP_001826866.1', 'WP_000581911.1', 'WP_001573692.1', 'WP_001793883.1', 'WP_000581904.1', 'WP_089535299.1', 'WP_276123758.1', 'WP_001549768.1', 'WP_001792494.1', 'WP_025174421.1', 'WP_311133469.1', 'WP_044291096.1', 'WP_070974206.1', 'WP_000581919.1', 'WP_000581913.1', 'WP_031929883.1', 'WP_000972280.1', 'W…
115	['WP_070974205.1', 'WP_001826866.1', 'WP_000581904.1', 'WP_276123758.1', 'WP_031929883.1', 'WP_000581913.1', 'WP_000581906.1', 'WP_044026055.1', 'WP_275112654.1', 'WP_044291092.1', 'WP_001824586.1', 'WP_000581908.1', 'WP_000581889.1', 'WP_000581892.1', 'WP_001573692.1', 'WP_001793883.1', 'WP_052999526.1', 'WP_001549768.1', 'WP_001792494.1', 'WP_216730293.1', 'WP_025174421.1', 'WP_311133469.1', 'W…
116	['WP_234726242.1', 'WP_000581910.1', 'WP_000972649.1', 'WP_000581906.1', 'WP_000581911.1', 'WP_070974205.1', 'WP_089535299.1', 'WP_001826866.1', 'WP_001573692.1', 'WP_000581904.1', 'WP_001793883.1', 'WP_276123758.1', 'WP_070974206.1', 'WP_000581919.1', 'WP_001549768.1', 'WP_001792494.1', 'WP_025174421.1', 'WP_311133469.1', 'WP_044291096.1', 'WP_000972280.1', 'WP_000581913.1', 'WP_031929883.1', 'W…
117	['WP_234726242.1', 'WP_000581910.1', 'WP_089535299.1', 'WP_000972649.1', 'WP_000581906.1', 'WP_000581911.1', 'WP_070974205.1', 'WP_000581920.1', 'WP_001826866.1', 'WP_000581904.1', 'WP_001573692.1', 'WP_001793883.1', 'WP_276123758.1', 'WP_001549768.1', 'WP_001792494.1', 'WP_070974206.1', 'WP_000581919.1', 'WP_025174421.1', 'WP_311133469.1', 'WP_044291096.1', 'WP_000972280.1', 'WP_000581913.1', 'W…
118	['WP_234726242.1', 'WP_000581910.1', 'WP_000972649.1', 'WP_000581906.1', 'WP_070974205.1', 'WP_000581911.1', 'WP_001826866.1', 'WP_001573692.1', 'WP_001793883.1', 'WP_089535299.1', 'WP_000581904.1', 'WP_276123758.1', 'WP_001549768.1', 'WP_001792494.1', 'WP_025174421.1', 'WP_311133469.1', 'WP_044291096.1', 'WP_070974206.1', 'WP_000581919.1', 'WP_000581913.1', 'WP_031929883.1', 'WP_000972280.1', 'W…
119	['WP_000581906.1', 'WP_070974205.1', 'WP_001826866.1', 'WP_001573692.1', 'WP_001793883.1', 'WP_001549768.1', 'WP_001792494.1', 'WP_000581904.1', 'WP_276123758.1', 'WP_025174421.1', 'WP_311133469.1', 'WP_044291096.1', 'WP_000972280.1', 'WP_000581913.1', 'WP_031929883.1', 'WP_000972657.1', 'WP_000581923.1', 'WP_001796756.1', 'WP_000581907.1', 'WP_000972658.1', 'WP_046594638.1', 'WP_029754190.1', 'W…
120	['WP_000586376.1', 'WP_123097870.1', 'WP_107383188.1', 'WP_000586373.1', 'WP_070004195.1', 'WP_000586375.1', 'WP_000586377.1', 'WP_000586378.1', 'WP_103215202.1', 'WP_023914237.1', 'WP_111762698.1']
121	['WP_000586376.1', 'WP_123097870.1', 'WP_000586375.1', 'WP_107383188.1', 'WP_070004195.1', 'WP_000586373.1', 'WP_000586377.1', 'WP_000586378.1', 'WP_103215202.1', 'WP_023914237.1', 'WP_111762698.1']
122	['WP_000586376.1', 'WP_123097870.1', 'WP_107383188.1', 'WP_070004195.1', 'WP_000586375.1', 'WP_000586373.1', 'WP_000586377.1', 'WP_000586378.1', 'WP_103215202.1', 'WP_023914237.1', 'WP_111762698.1']
123	['WP_000586376.1', 'WP_123097870.1', 'WP_000586377.1', 'WP_107383188.1', 'WP_070004195.1', 'WP_000586375.1', 'WP_000586373.1', 'WP_000586378.1', 'WP_103215202.1', 'WP_023914237.1', 'WP_111762698.1']
124	['WP_000586376.1', 'WP_123097870.1', 'WP_000586377.1', 'WP_107383188.1', 'WP_070004195.1', 'WP_000586375.1', 'WP_000586373.1', 'WP_000586378.1', 'WP_103215202.1', 'WP_023914237.1', 'WP_111762698.1']
125	['WP_000606595.1']
126	['WP_070974205.1', 'WP_001826866.1', 'WP_276123758.1', 'WP_000581904.1', 'WP_031929883.1', 'WP_000581913.1', 'WP_044291092.1', 'WP_000581889.1', 'WP_216730293.1', 'WP_000581892.1', 'WP_000972290.1', 'WP_044026055.1', 'WP_052999526.1', 'WP_000581906.1', 'WP_000972286.1', 'WP_061733898.1', 'WP_275112654.1', 'WP_000581894.1', 'WP_001824586.1', 'WP_000581908.1', 'WP_000581890.1', 'WP_001573692.1', 'W…
127	['WP_070974205.1', 'WP_001826866.1', 'WP_276123758.1', 'WP_000581904.1', 'WP_031929883.1', 'WP_000581913.1', 'WP_044291092.1', 'WP_000581889.1', 'WP_216730293.1', 'WP_000581892.1', 'WP_000972290.1', 'WP_044026055.1', 'WP_052999526.1', 'WP_000581906.1', 'WP_000972286.1', 'WP_061733898.1', 'WP_275112654.1', 'WP_000581894.1', 'WP_001824586.1', 'WP_000581908.1', 'WP_000581890.1', 'WP_001573692.1', 'W…
128	['WP_000660709.1', 'WP_001800344.1', 'WP_107383187.1', 'WP_064127546.1']
129	['WP_000678764.1', 'WP_000678763.1', 'WP_020977585.1', 'WP_113590557.1']
130	['WP_000678764.1', 'WP_000678763.1', 'WP_020977585.1', 'WP_113590557.1']
131	['WP_000721337.1', 'WP_000721330.1', 'WP_123097819.1', 'WP_000721336.1', 'WP_000721333.1']
132	['WP_000721337.1', 'WP_000721330.1', 'WP_123097819.1', 'WP_000721333.1', 'WP_000721336.1']
133	['WP_000721337.1', 'WP_000721330.1', 'WP_123097819.1', 'WP_000721336.1', 'WP_000721333.1']
134	['WP_000721337.1', 'WP_000721330.1', 'WP_123097819.1', 'WP_000721336.1', 'WP_000721333.1']
135	['WP_000755944.1', 'WP_000755950.1', 'WP_000755954.1', 'WP_094409821.1', 'WP_000755946.1', 'WP_000755951.1', 'WP_123097816.1', 'WP_000755948.1', 'WP_281224033.1', 'WP_000755949.1', 'WP_000755947.1', 'WP_000755953.1']
136	['WP_000755944.1', 'WP_000755950.1', 'WP_000755954.1', 'WP_000755946.1', 'WP_094409821.1', 'WP_000755948.1', 'WP_000755951.1', 'WP_281224033.1', 'WP_123097816.1', 'WP_000755947.1', 'WP_000755949.1', 'WP_000755953.1']
137	['WP_000755944.1', 'WP_000755950.1', 'WP_000755954.1', 'WP_094409821.1', 'WP_000755946.1', 'WP_000755948.1', 'WP_000755947.1', 'WP_000755951.1', 'WP_281224033.1', 'WP_123097816.1', 'WP_000755949.1', 'WP_000755953.1']
138	['WP_000755944.1', 'WP_000755950.1', 'WP_000755954.1', 'WP_000755946.1', 'WP_094409821.1', 'WP_000755948.1', 'WP_000755951.1', 'WP_281224033.1', 'WP_123097816.1', 'WP_000755947.1', 'WP_000755949.1', 'WP_000755953.1']
139	['WP_000755944.1', 'WP_000755950.1', 'WP_000755954.1', 'WP_094409821.1', 'WP_000755946.1', 'WP_000755949.1', 'WP_000755948.1', 'WP_000755951.1', 'WP_123097816.1', 'WP_281224033.1', 'WP_000755947.1', 'WP_000755953.1']
140	['WP_000755950.1', 'WP_000755944.1', 'WP_000755954.1', 'WP_094409821.1', 'WP_000755946.1', 'WP_000755951.1', 'WP_123097816.1', 'WP_000755948.1', 'WP_281224033.1', 'WP_000755949.1', 'WP_000755947.1', 'WP_000755953.1']
141	['WP_000755954.1', 'WP_000755950.1', 'WP_000755944.1', 'WP_094409821.1', 'WP_000755951.1', 'WP_000755946.1', 'WP_123097816.1', 'WP_000755948.1', 'WP_281224033.1', 'WP_000755949.1', 'WP_000755947.1', 'WP_000755953.1']
142	['WP_000755954.1', 'WP_000755950.1', 'WP_000755944.1', 'WP_094409821.1', 'WP_000755946.1', 'WP_000755951.1', 'WP_123097816.1', 'WP_000755949.1', 'WP_000755948.1', 'WP_281224033.1', 'WP_000755947.1', 'WP_000755953.1']
143	['WP_000755954.1', 'WP_000755950.1', 'WP_000755944.1', 'WP_094409821.1', 'WP_000755946.1', 'WP_000755951.1', 'WP_123097816.1', 'WP_000755948.1', 'WP_281224033.1', 'WP_000755949.1', 'WP_000755947.1', 'WP_000755953.1']
144	['WP_000794642.1', 'WP_150024304.1', 'WP_000794607.1', 'WP_216500969.1', 'WP_045179568.1', 'WP_031926899.1', 'WP_281224035.1', 'WP_070991995.1', 'WP_000794648.1', 'WP_103147587.1', 'WP_280531276.1', 'WP_001621919.1', 'WP_069724730.1', 'WP_000841410.1', 'WP_103147586.1', 'WP_223081682.1', 'WP_262607714.1', 'WP_148843536.1', 'WP_031763965.1', 'WP_000841404.1', 'WP_281224034.1', 'WP_001600806.1', 'W…
145	['WP_168752653.1', 'WP_000794635.1', 'WP_073409333.1', 'WP_001793881.1', 'WP_001662491.1', 'WP_001643635.1', 'WP_086041249.1', 'WP_156978865.1', 'WP_031909039.1', 'WP_123090601.1', 'WP_262607715.1', 'WP_110195909.1', 'WP_064131308.1', 'WP_216753083.1', 'WP_188349559.1', 'WP_188348131.1', 'WP_103145152.1', 'WP_078369662.1', 'WP_078101498.1', 'WP_041496833.1', 'WP_031928789.1', 'WP_031928532.1', 'W…
146	['WP_000794639.1', 'WP_000794640.1', 'WP_160176085.1', 'WP_000794642.1', 'WP_150024304.1', 'WP_155557508.1', 'WP_038412676.1', 'WP_045179568.1', 'WP_031926899.1', 'WP_000794607.1', 'WP_216500969.1', 'WP_020977588.1', 'WP_070991995.1', 'WP_281224035.1', 'WP_110195909.1', 'WP_064131308.1', 'WP_162564163.1', 'WP_151507010.1', 'WP_281961737.1', 'WP_142385524.1', 'WP_031902112.1', 'WP_149814504.1', 'W…
147	['WP_000794640.1', 'WP_000794639.1', 'WP_160176085.1', 'WP_000794642.1', 'WP_150024304.1', 'WP_038412676.1', 'WP_155557508.1', 'WP_045179568.1', 'WP_031926899.1', 'WP_000794607.1', 'WP_216500969.1', 'WP_020977588.1', 'WP_070991995.1', 'WP_281224035.1', 'WP_110195909.1', 'WP_064131308.1', 'WP_162564163.1', 'WP_151507010.1', 'WP_142385524.1', 'WP_281961737.1', 'WP_031902112.1', 'WP_149814504.1', 'W…
148	['WP_000794642.1', 'WP_150024304.1', 'WP_045179568.1', 'WP_031926899.1', 'WP_216500969.1', 'WP_000794607.1', 'WP_070991995.1', 'WP_281224035.1', 'WP_000794648.1', 'WP_103147587.1', 'WP_280531276.1', 'WP_110195909.1', 'WP_064131308.1', 'WP_031794441.1', 'WP_142382601.1', 'WP_086040779.1', 'WP_086045583.1', 'WP_216753083.1', 'WP_188349559.1', 'WP_188348131.1', 'WP_142385524.1', 'WP_103145152.1', 'W…
149	['WP_000794648.1', 'WP_061843114.1', 'WP_103147587.1', 'WP_229373990.1', 'WP_280531276.1', 'WP_044291111.1', 'WP_070004191.1', 'WP_110195909.1', 'WP_064131308.1', 'WP_031794441.1', 'WP_142382601.1', 'WP_086040779.1', 'WP_086045583.1', 'WP_216753083.1', 'WP_188349559.1', 'WP_142385524.1', 'WP_188348131.1', 'WP_078369662.1', 'WP_031928789.1', 'WP_041496833.1', 'WP_031928532.1', 'WP_078101498.1', 'W…
150	['WP_031874992.1', 'WP_000794649.1', 'WP_156974459.1', 'WP_111187326.1', 'WP_064128964.1', 'WP_110195909.1', 'WP_064131308.1', 'WP_142382601.1', 'WP_086040779.1', 'WP_086045583.1', 'WP_216753083.1', 'WP_188349559.1', 'WP_142385524.1', 'WP_188348131.1', 'WP_103145152.1', 'WP_041496833.1', 'WP_031928789.1', 'WP_031928532.1', 'WP_078369662.1', 'WP_281961737.1', 'WP_111035220.1', 'WP_156976001.1', 'W…
151	['WP_000824929.1', 'WP_238614148.1', 'WP_089535294.1', 'WP_000824941.1', 'WP_000824951.1', 'WP_070004182.1', 'WP_000217462.1', 'WP_000217466.1', 'WP_031586057.1', 'WP_000217471.1', 'WP_000217452.1', 'WP_000217472.1', 'WP_000217469.1', 'WP_072460557.1', 'WP_000217470.1', 'WP_045179564.1', 'WP_000217459.1', 'WP_033844879.1', 'WP_000217461.1', 'WP_020977574.1', 'WP_000217460.1', 'WP_000217456.1', 'W…
152	['WP_000824929.1', 'WP_000824941.1', 'WP_238614148.1', 'WP_089535294.1', 'WP_000824951.1', 'WP_070004182.1', 'WP_000217462.1', 'WP_000217452.1', 'WP_000217471.1', 'WP_031586057.1', 'WP_000217470.1', 'WP_000217466.1', 'WP_045179564.1', 'WP_000217472.1', 'WP_000217469.1', 'WP_072460557.1', 'WP_020977574.1', 'WP_033844879.1', 'WP_000217459.1', 'WP_000217456.1', 'WP_000217461.1', 'WP_000217458.1', 'W…
153	['WP_000824951.1', 'WP_000824929.1', 'WP_238614148.1', 'WP_089535294.1', 'WP_000824941.1', 'WP_000217452.1', 'WP_070004182.1', 'WP_000217462.1', 'WP_000217471.1', 'WP_000217470.1', 'WP_045179564.1', 'WP_031586057.1', 'WP_000217466.1', 'WP_000217472.1', 'WP_000217469.1', 'WP_072460557.1', 'WP_033844879.1', 'WP_020977574.1', 'WP_000217459.1', 'WP_000217456.1', 'WP_000217461.1', 'WP_000217458.1', 'W…
154	['WP_031763965.1', 'WP_000841404.1', 'WP_281224034.1', 'WP_001600806.1', 'WP_000841410.1', 'WP_069724730.1', 'WP_000841440.1', 'WP_103147586.1', 'WP_057504561.1', 'WP_223081682.1', 'WP_000841391.1', 'WP_123097820.1', 'WP_111187327.1', 'WP_000841434.1', 'WP_044291109.1', 'WP_031794441.1', 'WP_142382601.1', 'WP_086040779.1', 'WP_086045583.1', 'WP_216753083.1', 'WP_142385524.1', 'WP_188349559.1', 'W…
155	['WP_031763965.1', 'WP_000841404.1', 'WP_281224034.1', 'WP_001600806.1', 'WP_000841410.1', 'WP_069724730.1', 'WP_103147586.1', 'WP_000841440.1', 'WP_057504561.1', 'WP_223081682.1', 'WP_123097820.1', 'WP_111187327.1', 'WP_000841434.1', 'WP_072507298.1', 'WP_000841391.1', 'WP_044291109.1', 'WP_031794441.1', 'WP_142382601.1', 'WP_086040779.1', 'WP_086045583.1', 'WP_216753083.1', 'WP_142385524.1', 'W…
156	['WP_000841410.1', 'WP_069724730.1', 'WP_103147586.1', 'WP_223081682.1', 'WP_031763965.1', 'WP_000841404.1', 'WP_281224034.1', 'WP_001600806.1', 'WP_262607714.1', 'WP_148843536.1', 'WP_000841440.1', 'WP_057504561.1', 'WP_111187327.1', 'WP_000841434.1', 'WP_000841391.1', 'WP_123097820.1', 'WP_031794441.1', 'WP_142382601.1', 'WP_086040779.1', 'WP_086045583.1', 'WP_216753083.1', 'WP_142385524.1', 'W…
157	['WP_150024303.1', 'WP_000841430.1', 'WP_160176086.1', 'WP_103147720.1', 'WP_123090019.1', 'WP_229373989.1', 'WP_061644603.1', 'WP_216753083.1', 'WP_188349559.1', 'WP_188348131.1', 'WP_103145152.1', 'WP_078369662.1', 'WP_041496833.1', 'WP_031928789.1', 'WP_031928532.1', 'WP_078101498.1', 'WP_111035220.1', 'WP_156976001.1', 'WP_262607713.1', 'WP_001205076.1', 'WP_001205073.1', 'WP_061732609.1', 'W…
158	['WP_031763965.1', 'WP_000841404.1', 'WP_281224034.1', 'WP_001600806.1', 'WP_000841434.1', 'WP_069724730.1', 'WP_000841410.1', 'WP_103147586.1', 'WP_111187327.1', 'WP_223081682.1', 'WP_000841440.1', 'WP_057504561.1', 'WP_262607714.1', 'WP_123097820.1', 'WP_000841391.1', 'WP_031794441.1', 'WP_142382601.1', 'WP_086040779.1', 'WP_086045583.1', 'WP_142385524.1', 'WP_281961737.1', 'WP_031902112.1', 'W…
159	['WP_031763965.1', 'WP_000841404.1', 'WP_281224034.1', 'WP_000841440.1', 'WP_001600806.1', 'WP_057504561.1', 'WP_069724730.1', 'WP_000841410.1', 'WP_103147586.1', 'WP_223081682.1', 'WP_123097820.1', 'WP_111187327.1', 'WP_000841434.1', 'WP_000841391.1', 'WP_044291109.1', 'WP_031794441.1', 'WP_142382601.1', 'WP_086040779.1', 'WP_086045583.1', 'WP_216753083.1', 'WP_142385524.1', 'WP_188349559.1', 'W…
160	['WP_111762696.1', 'WP_072460566.1', 'WP_000876646.1', 'WP_000876642.1', 'WP_123090018.1', 'WP_000876641.1', 'WP_123097822.1', 'WP_103147719.1', 'WP_000876648.1', 'WP_160193934.1', 'WP_064127547.1', 'WP_244779522.1', 'WP_000876660.1', 'WP_000876639.1', 'WP_262538105.1', 'WP_070004193.1', 'WP_111187325.1', 'WP_262824567.1', 'WP_044291114.1', 'WP_000876638.1', 'WP_281961739.1', 'WP_000876635.1', 'W…
161	['WP_111762696.1', 'WP_072460566.1', 'WP_000876646.1', 'WP_000876642.1', 'WP_123090018.1', 'WP_000876641.1', 'WP_123097822.1', 'WP_103147719.1', 'WP_000876648.1', 'WP_160193934.1', 'WP_064127547.1', 'WP_244779522.1', 'WP_000876660.1', 'WP_000876639.1', 'WP_262538105.1', 'WP_070004193.1', 'WP_111187325.1', 'WP_262824567.1', 'WP_044291114.1', 'WP_000876638.1', 'WP_281961739.1', 'WP_031769116.1', 'W…
162	['WP_111762696.1', 'WP_000876646.1', 'WP_072460566.1', 'WP_000876642.1', 'WP_123090018.1', 'WP_000876641.1', 'WP_123097822.1', 'WP_103147719.1', 'WP_000876648.1', 'WP_160193934.1', 'WP_064127547.1', 'WP_000876639.1', 'WP_244779522.1', 'WP_000876660.1', 'WP_070004193.1', 'WP_262538105.1', 'WP_111187325.1', 'WP_262824567.1', 'WP_044291114.1', 'WP_000876638.1', 'WP_281961739.1', 'WP_031769116.1', 'W…
163	['WP_111762696.1', 'WP_072460566.1', 'WP_000876646.1', 'WP_000876642.1', 'WP_000876641.1', 'WP_123097822.1', 'WP_123090018.1', 'WP_103147719.1', 'WP_000876648.1', 'WP_160193934.1', 'WP_064127547.1', 'WP_244779522.1', 'WP_000876660.1', 'WP_000876639.1', 'WP_262538105.1', 'WP_070004193.1', 'WP_111187325.1', 'WP_262824567.1', 'WP_044291114.1', 'WP_000876638.1', 'WP_281961739.1', 'WP_031769116.1', 'W…
164	['WP_111762696.1', 'WP_000876646.1', 'WP_072460566.1', 'WP_000876642.1', 'WP_123090018.1', 'WP_000876641.1', 'WP_123097822.1', 'WP_103147719.1', 'WP_000876648.1', 'WP_160193934.1', 'WP_064127547.1', 'WP_244779522.1', 'WP_000876660.1', 'WP_000876639.1', 'WP_070004193.1', 'WP_262538105.1', 'WP_111187325.1', 'WP_262824567.1', 'WP_044291114.1', 'WP_000876638.1', 'WP_281961739.1', 'WP_031769116.1', 'W…
165	['WP_111762696.1', 'WP_000876646.1', 'WP_072460566.1', 'WP_000876642.1', 'WP_123090018.1', 'WP_000876641.1', 'WP_123097822.1', 'WP_103147719.1', 'WP_000876648.1', 'WP_160193934.1', 'WP_064127547.1', 'WP_244779522.1', 'WP_000876660.1', 'WP_000876639.1', 'WP_070004193.1', 'WP_262538105.1', 'WP_111187325.1', 'WP_262824567.1', 'WP_044291114.1', 'WP_000876638.1', 'WP_281961739.1', 'WP_031769116.1', 'W…
166	['WP_111762696.1', 'WP_000876646.1', 'WP_072460566.1', 'WP_000876642.1', 'WP_123090018.1', 'WP_000876641.1', 'WP_123097822.1', 'WP_000876648.1', 'WP_103147719.1', 'WP_160193934.1', 'WP_064127547.1', 'WP_244779522.1', 'WP_000876660.1', 'WP_000876639.1', 'WP_070004193.1', 'WP_262538105.1', 'WP_111187325.1', 'WP_262824567.1', 'WP_044291114.1', 'WP_000876638.1', 'WP_281961739.1', 'WP_031769116.1', 'W…
167	['WP_111762696.1', 'WP_072460566.1', 'WP_000876646.1', 'WP_000876642.1', 'WP_000876641.1', 'WP_123097822.1', 'WP_123090018.1', 'WP_103147719.1', 'WP_000876648.1', 'WP_000876660.1', 'WP_160193934.1', 'WP_064127547.1', 'WP_244779522.1', 'WP_000876639.1', 'WP_262538105.1', 'WP_111187325.1', 'WP_070004193.1', 'WP_262824567.1', 'WP_044291114.1', 'WP_000876638.1', 'WP_281961739.1', 'WP_031769116.1', 'W…
168	['WP_111762696.1', 'WP_072460566.1', 'WP_000876646.1', 'WP_000876642.1', 'WP_123090018.1', 'WP_000876641.1', 'WP_123097822.1', 'WP_103147719.1', 'WP_000876648.1', 'WP_160193934.1', 'WP_064127547.1', 'WP_244779522.1', 'WP_000876660.1', 'WP_000876639.1', 'WP_111187325.1', 'WP_262538105.1', 'WP_070004193.1', 'WP_262824567.1', 'WP_044291114.1', 'WP_000876638.1', 'WP_281961739.1', 'WP_031769116.1', 'W…
169	['WP_000883337.1']
170	['WP_000910575.1', 'WP_000910577.1', 'WP_000910576.1']
171	['WP_000910576.1', 'WP_000910577.1', 'WP_000910575.1']
172	['WP_000910577.1', 'WP_000910576.1', 'WP_000910575.1']
173	['WP_000162193.1', 'WP_000162204.1', 'WP_044291083.1', 'WP_000037512.1', 'WP_000162198.1', 'WP_086040956.1', 'WP_001034760.1', 'WP_001034773.1', 'WP_086036262.1', 'WP_070004181.1', 'WP_000162203.1', 'WP_115305658.1', 'WP_001034762.1', 'WP_001034766.1', 'WP_001034756.1', 'WP_000162196.1', 'WP_000162187.1', 'WP_000162188.1', 'WP_001034758.1', 'WP_070974204.1', 'WP_000162195.1', 'WP_000162197.1', 'W…
174	['WP_000162193.1', 'WP_000162204.1', 'WP_044291083.1', 'WP_000162198.1', 'WP_086040956.1', 'WP_001034760.1', 'WP_086036262.1', 'WP_000037512.1', 'WP_000162203.1', 'WP_115305658.1', 'WP_001034773.1', 'WP_070004181.1', 'WP_001034756.1', 'WP_001034762.1', 'WP_000162196.1', 'WP_000162187.1', 'WP_001034766.1', 'WP_000162188.1', 'WP_001034758.1', 'WP_070974204.1', 'WP_000162195.1', 'WP_000162197.1', 'W…
175	['WP_010956661.1', 'WP_001790675.1', 'WP_078065511.1', 'WP_000946334.1', 'WP_072491207.1', 'WP_001795286.1', 'WP_072361956.1', 'WP_078066297.1', 'WP_072398205.1']
176	['WP_000966098.1', 'WP_000966089.1', 'WP_070008629.1', 'WP_000966095.1', 'WP_000966093.1', 'WP_000966101.1', 'WP_229373988.1', 'WP_216730303.1', 'WP_187787548.1', 'WP_000966094.1', 'WP_000966092.1', 'WP_020977586.1', 'WP_000966099.1', 'WP_029051895.1', 'WP_262607712.1', 'WP_130136474.1']
177	['WP_000966098.1', 'WP_070008629.1', 'WP_000966095.1', 'WP_000966093.1', 'WP_000966089.1', 'WP_000966101.1', 'WP_216730303.1', 'WP_229373988.1', 'WP_187787548.1', 'WP_000966094.1', 'WP_000966092.1', 'WP_020977586.1', 'WP_000966099.1', 'WP_029051895.1', 'WP_262607712.1', 'WP_130136474.1']
178	['WP_000966098.1', 'WP_070008629.1', 'WP_000966093.1', 'WP_000966095.1', 'WP_000966089.1', 'WP_000966101.1', 'WP_187787548.1', 'WP_229373988.1', 'WP_216730303.1', 'WP_000966094.1', 'WP_020977586.1', 'WP_000966092.1', 'WP_000966099.1', 'WP_029051895.1', 'WP_262607712.1', 'WP_130136474.1']
179	['WP_000966098.1', 'WP_070008629.1', 'WP_000966095.1', 'WP_000966093.1', 'WP_000966089.1', 'WP_000966101.1', 'WP_187787548.1', 'WP_000966094.1', 'WP_216730303.1', 'WP_229373988.1', 'WP_020977586.1', 'WP_000966092.1', 'WP_000966099.1', 'WP_029051895.1', 'WP_262607712.1', 'WP_130136474.1']
180	['WP_000966098.1', 'WP_070008629.1', 'WP_000966095.1', 'WP_000966093.1', 'WP_000966089.1', 'WP_000966101.1', 'WP_187787548.1', 'WP_216730303.1', 'WP_229373988.1', 'WP_000966094.1', 'WP_020977586.1', 'WP_000966092.1', 'WP_000966099.1', 'WP_029051895.1', 'WP_262607712.1', 'WP_130136474.1']
181	['WP_000966098.1', 'WP_070008629.1', 'WP_000966095.1', 'WP_000966093.1', 'WP_000966089.1', 'WP_000966101.1', 'WP_187787548.1', 'WP_229373988.1', 'WP_216730303.1', 'WP_000966094.1', 'WP_020977586.1', 'WP_000966092.1', 'WP_000966099.1', 'WP_029051895.1', 'WP_262607712.1', 'WP_130136474.1']
182	['WP_000966098.1', 'WP_070008629.1', 'WP_000966095.1', 'WP_000966093.1', 'WP_000966089.1', 'WP_000966101.1', 'WP_229373988.1', 'WP_216730303.1', 'WP_187787548.1', 'WP_000966094.1', 'WP_000966099.1', 'WP_000966092.1', 'WP_020977586.1', 'WP_029051895.1', 'WP_262607712.1', 'WP_130136474.1']
183	['WP_000966098.1', 'WP_070008629.1', 'WP_000966095.1', 'WP_000966093.1', 'WP_000966089.1', 'WP_000966101.1', 'WP_229373988.1', 'WP_216730303.1', 'WP_187787548.1', 'WP_000966094.1', 'WP_000966092.1', 'WP_020977586.1', 'WP_000966099.1', 'WP_029051895.1', 'WP_262607712.1', 'WP_130136474.1']
184	['WP_070974205.1', 'WP_001826866.1', 'WP_000581904.1', 'WP_000581906.1', 'WP_276123758.1', 'WP_001573692.1', 'WP_001793883.1', 'WP_031929883.1', 'WP_001549768.1', 'WP_001792494.1', 'WP_000581913.1', 'WP_025174421.1', 'WP_311133469.1', 'WP_046594638.1', 'WP_044291096.1', 'WP_000972280.1', 'WP_001796756.1', 'WP_000581907.1', 'WP_044026055.1', 'WP_029754190.1', 'WP_229373985.1', 'WP_000581888.1', 'W…
185	['WP_070974205.1', 'WP_001826866.1', 'WP_000581904.1', 'WP_276123758.1', 'WP_000581906.1', 'WP_001573692.1', 'WP_001793883.1', 'WP_031929883.1', 'WP_001549768.1', 'WP_001792494.1', 'WP_000581888.1', 'WP_000972280.1', 'WP_000581913.1', 'WP_311133469.1', 'WP_025174421.1', 'WP_046594638.1', 'WP_044291096.1', 'WP_216730293.1', 'WP_262538114.1', 'WP_001796756.1', 'WP_000581907.1', 'WP_044291092.1', 'W…
186	['WP_070974205.1', 'WP_001826866.1', 'WP_000581904.1', 'WP_276123758.1', 'WP_031929883.1', 'WP_000581913.1', 'WP_000581906.1', 'WP_044026055.1', 'WP_044291092.1', 'WP_000581889.1', 'WP_275112654.1', 'WP_000581892.1', 'WP_216730293.1', 'WP_052999526.1', 'WP_001824586.1', 'WP_000581908.1', 'WP_000972290.1', 'WP_001573692.1', 'WP_001793883.1', 'WP_061733898.1', 'WP_001549768.1', 'WP_001792494.1', 'W…
187	['WP_000581906.1', 'WP_025176275.1', 'WP_029754190.1', 'WP_000581904.1', 'WP_001796756.1', 'WP_000581907.1', 'WP_001573692.1', 'WP_001793883.1', 'WP_276123758.1', 'WP_025174421.1', 'WP_070974205.1', 'WP_311133469.1', 'WP_001826866.1', 'WP_044291096.1', 'WP_001549768.1', 'WP_001792494.1', 'WP_031929883.1', 'WP_000972658.1', 'WP_000972278.1', 'WP_000581876.1', 'WP_000581913.1', 'WP_000972657.1', 'W…
188	['WP_000581906.1', 'WP_070974205.1', 'WP_001826866.1', 'WP_001573692.1', 'WP_001793883.1', 'WP_000581904.1', 'WP_276123758.1', 'WP_000972280.1', 'WP_001549768.1', 'WP_001792494.1', 'WP_025174421.1', 'WP_311133469.1', 'WP_044291096.1', 'WP_000581913.1', 'WP_031929883.1', 'WP_001796756.1', 'WP_000581907.1', 'WP_046594638.1', 'WP_029754190.1', 'WP_000972657.1', 'WP_000581923.1', 'WP_000581888.1', 'W…
189	['WP_000972284.1', 'WP_070974205.1', 'WP_001826866.1', 'WP_000581904.1', 'WP_276123758.1', 'WP_031929883.1', 'WP_000581913.1', 'WP_216730293.1', 'WP_000972290.1', 'WP_044291092.1', 'WP_000581906.1', 'WP_000581889.1', 'WP_000972286.1', 'WP_000581892.1', 'WP_044026055.1', 'WP_052999526.1', 'WP_275112654.1', 'WP_001824586.1', 'WP_000581908.1', 'WP_061733898.1', 'WP_001573692.1', 'WP_001793883.1', 'W…
190	['WP_070974205.1', 'WP_001826866.1', 'WP_000581904.1', 'WP_276123758.1', 'WP_031929883.1', 'WP_000581913.1', 'WP_000581906.1', 'WP_044291092.1', 'WP_044026055.1', 'WP_000581889.1', 'WP_000581892.1', 'WP_275112654.1', 'WP_216730293.1', 'WP_052999526.1', 'WP_001824586.1', 'WP_000581908.1', 'WP_000972290.1', 'WP_001573692.1', 'WP_001793883.1', 'WP_000972286.1', 'WP_061733898.1', 'WP_000581894.1', 'W…
191	['WP_070974205.1', 'WP_001826866.1', 'WP_000581904.1', 'WP_276123758.1', 'WP_031929883.1', 'WP_000581913.1', 'WP_000581906.1', 'WP_044026055.1', 'WP_044291092.1', 'WP_000581889.1', 'WP_275112654.1', 'WP_000581892.1', 'WP_216730293.1', 'WP_052999526.1', 'WP_001824586.1', 'WP_000581908.1', 'WP_000972290.1', 'WP_001573692.1', 'WP_001793883.1', 'WP_061733898.1', 'WP_001549768.1', 'WP_001792494.1', 'W…
192	['WP_234726242.1', 'WP_000972649.1', 'WP_000581910.1', 'WP_000581906.1', 'WP_070974205.1', 'WP_000581911.1', 'WP_001573692.1', 'WP_025174421.1', 'WP_001549768.1', 'WP_311133469.1', 'WP_001826866.1', 'WP_089535299.1', 'WP_001793883.1', 'WP_044291096.1', 'WP_276123758.1', 'WP_000581904.1', 'WP_001792494.1', 'WP_070974206.1', 'WP_000581919.1', 'WP_001796756.1', 'WP_000972280.1', 'WP_000581913.1', 'W…
193	['WP_000581906.1', 'WP_001573692.1', 'WP_070974205.1', 'WP_001549768.1', 'WP_025174421.1', 'WP_311133469.1', 'WP_001826866.1', 'WP_044291096.1', 'WP_001793883.1', 'WP_001792494.1', 'WP_000581904.1', 'WP_276123758.1', 'WP_000972280.1', 'WP_000972657.1', 'WP_001796756.1', 'WP_000972658.1', 'WP_000581913.1', 'WP_031929883.1', 'WP_029754190.1', 'WP_000581923.1', 'WP_000581907.1', 'WP_046594638.1', 'W…
194	['WP_000581906.1', 'WP_070974205.1', 'WP_001573692.1', 'WP_001549768.1', 'WP_001826866.1', 'WP_311133469.1', 'WP_025174421.1', 'WP_044291096.1', 'WP_001793883.1', 'WP_001792494.1', 'WP_000581904.1', 'WP_276123758.1', 'WP_000972280.1', 'WP_000972658.1', 'WP_000972657.1', 'WP_001796756.1', 'WP_000581913.1', 'WP_031929883.1', 'WP_029754190.1', 'WP_000581923.1', 'WP_000581907.1', 'WP_046594638.1', 'W…
195	['WP_000978018.1']
196	['WP_000990133.1', 'WP_000990135.1', 'WP_033844889.1', 'WP_070817605.1', 'WP_000990137.1', 'WP_031785529.1', 'WP_194942408.1']
197	['WP_000990133.1', 'WP_000990135.1', 'WP_033844889.1', 'WP_070817605.1', 'WP_000990137.1', 'WP_031785529.1', 'WP_194942408.1']
198	['WP_000990133.1', 'WP_000990135.1', 'WP_000990137.1', 'WP_033844889.1', 'WP_070817605.1', 'WP_031785529.1', 'WP_194942408.1']
199	['WP_000998871.1', 'WP_000998872.1', 'WP_069995841.1', 'WP_148255057.1', 'WP_148249597.1']
200	['WP_000998871.1', 'WP_000998872.1', 'WP_069995841.1', 'WP_148255057.1', 'WP_148249597.1']
201	['WP_001026113.1', 'WP_001026120.1', 'WP_001026125.1']
202	['WP_001026120.1', 'WP_001026113.1', 'WP_001026125.1']
203	['WP_001026120.1', 'WP_001026125.1', 'WP_001026113.1']
204	['WP_000162204.1', 'WP_044291083.1', 'WP_000162198.1', 'WP_001034760.1', 'WP_086040956.1', 'WP_086036262.1', 'WP_000162203.1', 'WP_115305658.1', 'WP_001034756.1', 'WP_000162193.1', 'WP_000162196.1', 'WP_000162187.1', 'WP_000162188.1', 'WP_001034758.1', 'WP_070974204.1', 'WP_000037512.1', 'WP_000162195.1', 'WP_001034773.1', 'WP_070004181.1', 'WP_000162197.1', 'WP_001034762.1', 'WP_001034766.1', 'W…
205	['WP_000162204.1', 'WP_044291083.1', 'WP_000162198.1', 'WP_001034760.1', 'WP_086040956.1', 'WP_086036262.1', 'WP_000162203.1', 'WP_115305658.1', 'WP_001034756.1', 'WP_000162193.1', 'WP_000162196.1', 'WP_001034758.1', 'WP_000162187.1', 'WP_000162188.1', 'WP_070974204.1', 'WP_000037512.1', 'WP_000162195.1', 'WP_001034773.1', 'WP_070004181.1', 'WP_000162197.1', 'WP_001034762.1', 'WP_001034766.1', 'W…
206	['WP_000162204.1', 'WP_044291083.1', 'WP_000162198.1', 'WP_001034760.1', 'WP_086040956.1', 'WP_086036262.1', 'WP_000162203.1', 'WP_115305658.1', 'WP_001034756.1', 'WP_000162193.1', 'WP_000162196.1', 'WP_000162187.1', 'WP_000162188.1', 'WP_070974204.1', 'WP_001034758.1', 'WP_000037512.1', 'WP_000162195.1', 'WP_001034773.1', 'WP_070004181.1', 'WP_000162197.1', 'WP_001034762.1', 'WP_001034766.1', 'W…
207	['WP_000162193.1', 'WP_000162204.1', 'WP_000037512.1', 'WP_001034773.1', 'WP_070004181.1', 'WP_044291083.1', 'WP_001034762.1', 'WP_000162198.1', 'WP_001034760.1', 'WP_086040956.1', 'WP_001034766.1', 'WP_086036262.1', 'WP_000162203.1', 'WP_115305658.1', 'WP_001034756.1', 'WP_000162196.1', 'WP_000162187.1', 'WP_000162188.1', 'WP_001034758.1', 'WP_070974204.1', 'WP_000162195.1', 'WP_000038224.1', 'W…
208	['WP_000162193.1', 'WP_000162204.1', 'WP_000037512.1', 'WP_001034773.1', 'WP_070004181.1', 'WP_044291083.1', 'WP_000162198.1', 'WP_001034762.1', 'WP_086040956.1', 'WP_001034760.1', 'WP_086036262.1', 'WP_001034766.1', 'WP_000162203.1', 'WP_115305658.1', 'WP_001034756.1', 'WP_000162196.1', 'WP_000162187.1', 'WP_000162188.1', 'WP_001034758.1', 'WP_070974204.1', 'WP_001034764.1', 'WP_000162195.1', 'W…
209	['WP_000162193.1', 'WP_000162204.1', 'WP_000037512.1', 'WP_001034773.1', 'WP_044291083.1', 'WP_070004181.1', 'WP_000162198.1', 'WP_001034762.1', 'WP_001034760.1', 'WP_086040956.1', 'WP_001034766.1', 'WP_086036262.1', 'WP_000162203.1', 'WP_115305658.1', 'WP_001034756.1', 'WP_000162196.1', 'WP_000162187.1', 'WP_001034758.1', 'WP_000162188.1', 'WP_070974204.1', 'WP_000162195.1', 'WP_000038224.1', 'W…
210	['WP_000162193.1', 'WP_000162204.1', 'WP_000037512.1', 'WP_001034773.1', 'WP_070004181.1', 'WP_044291083.1', 'WP_000162198.1', 'WP_001034762.1', 'WP_001034760.1', 'WP_086040956.1', 'WP_001034766.1', 'WP_086036262.1', 'WP_000162203.1', 'WP_115305658.1', 'WP_001034756.1', 'WP_000162196.1', 'WP_000162187.1', 'WP_000162188.1', 'WP_001034758.1', 'WP_070974204.1', 'WP_000162195.1', 'WP_000038224.1', 'W…
211	['WP_001041937.1']
212	['WP_001044255.1', 'WP_001044252.1', 'WP_123097811.1', 'WP_020977576.1', 'WP_001044258.1', 'WP_086032511.1', 'WP_043044937.1', 'WP_031874988.1', 'WP_072460560.1', 'WP_070004187.1', 'WP_000056386.1', 'WP_000978018.1']
213	['WP_001044255.1', 'WP_001044252.1', 'WP_123097811.1', 'WP_020977576.1', 'WP_001044258.1', 'WP_086032511.1', 'WP_043044937.1', 'WP_031874988.1', 'WP_072460560.1', 'WP_070004187.1', 'WP_000056386.1', 'WP_000978018.1']
214	['WP_001044255.1', 'WP_001044252.1', 'WP_123097811.1', 'WP_001044258.1', 'WP_020977576.1', 'WP_086032511.1', 'WP_043044937.1', 'WP_031874988.1', 'WP_072460560.1', 'WP_070004187.1', 'WP_000056386.1', 'WP_000978018.1']
215	['WP_001058843.1', 'WP_001058838.1', 'WP_001058852.1']
216	['WP_001058843.1', 'WP_001058852.1', 'WP_001058838.1']
217	['WP_001058852.1', 'WP_001058843.1', 'WP_001058838.1']
218	['WP_001066124.1', 'WP_020977442.1', 'WP_233116631.1']
219	['WP_001081682.1', 'WP_001081692.1', 'WP_001081686.1']
220	['WP_001081686.1', 'WP_001081692.1', 'WP_001081682.1']
221	['WP_001081692.1', 'WP_001081686.1', 'WP_001081682.1']
222	['WP_001117052.1', 'WP_001117051.1', 'WP_001117054.1', 'WP_001117057.1']
223	['WP_001117052.1', 'WP_001117051.1', 'WP_001117054.1', 'WP_001117057.1']
224	['WP_001117054.1', 'WP_001117052.1', 'WP_001117051.1', 'WP_001117057.1']
225	['WP_001117054.1', 'WP_001117052.1', 'WP_001117057.1', 'WP_001117051.1']
226	['WP_001146763.1', 'WP_001146762.1', 'WP_115205677.1']
227	['WP_001146763.1', 'WP_001146762.1', 'WP_115205677.1']
228	['WP_001205067.1', 'WP_001205073.1', 'WP_001205076.1', 'WP_217654727.1', 'WP_113556721.1', 'WP_155560104.1', 'WP_064125707.1', 'WP_061390291.1', 'WP_041512088.1', 'WP_061732609.1', 'WP_147712717.1', 'WP_141764604.1']
229	['WP_001205070.1', 'WP_001205072.1', 'WP_217654727.1', 'WP_113556721.1', 'WP_155560104.1', 'WP_064125707.1', 'WP_061390291.1', 'WP_041512088.1', 'WP_061732609.1', 'WP_147712717.1', 'WP_141764604.1']
230	['WP_001205070.1', 'WP_001205072.1', 'WP_217654727.1', 'WP_113556721.1', 'WP_155560104.1', 'WP_064125707.1', 'WP_061390291.1', 'WP_041512088.1', 'WP_061732609.1', 'WP_147712717.1', 'WP_141764604.1']
231	['WP_001205073.1', 'WP_001205067.1', 'WP_001205076.1', 'WP_217654727.1', 'WP_113556721.1', 'WP_155560104.1', 'WP_064125707.1', 'WP_061390291.1', 'WP_041512088.1', 'WP_061732609.1', 'WP_147712717.1', 'WP_141764604.1']
232	['WP_001205073.1', 'WP_001205067.1', 'WP_001205076.1', 'WP_217654727.1', 'WP_113556721.1', 'WP_155560104.1', 'WP_064125707.1', 'WP_061390291.1', 'WP_041512088.1', 'WP_061732609.1', 'WP_147712717.1', 'WP_141764604.1']
233	['WP_001215400.1', 'WP_020977578.1']
234	['WP_001224378.1', 'WP_001224379.1', 'WP_216753082.1']
235	['WP_001224379.1', 'WP_216753082.1', 'WP_001224378.1']
236	['WP_001229084.1']
237	['WP_000581906.1', 'WP_070974205.1', 'WP_001573692.1', 'WP_001549768.1', 'WP_001826866.1', 'WP_025174421.1', 'WP_311133469.1', 'WP_044291096.1', 'WP_001793883.1', 'WP_001792494.1', 'WP_000581904.1', 'WP_276123758.1', 'WP_000972280.1', 'WP_000972657.1', 'WP_001796756.1', 'WP_000972658.1', 'WP_000581913.1', 'WP_031929883.1', 'WP_029754190.1', 'WP_000581923.1', 'WP_000581907.1', 'WP_046594638.1', 'W…
238	['WP_000217713.1', 'WP_000217723.1', 'WP_000217724.1', 'WP_000217714.1', 'WP_000217708.1', 'WP_103215203.1', 'WP_001573690.1', 'WP_000217716.1', 'WP_262538111.1', 'WP_000217712.1', 'WP_000217722.1', 'WP_042904951.1', 'WP_000217725.1', 'WP_000217710.1', 'WP_123097818.1', 'WP_073409332.1', 'WP_229373987.1', 'WP_070974209.1', 'WP_111762692.1', 'WP_216730301.1', 'WP_001838708.1', 'WP_160210550.1']
239	['WP_000581906.1', 'WP_001573692.1', 'WP_070974205.1', 'WP_001549768.1', 'WP_025174421.1', 'WP_311133469.1', 'WP_001793883.1', 'WP_001826866.1', 'WP_276123758.1', 'WP_044291096.1', 'WP_000581904.1', 'WP_001792494.1', 'WP_001796756.1', 'WP_000581913.1', 'WP_000972657.1', 'WP_031929883.1', 'WP_029754190.1', 'WP_000972658.1', 'WP_000972280.1', 'WP_000581907.1', 'WP_000581923.1', 'WP_046594638.1', 'W…
240	['WP_031763965.1', 'WP_000841404.1', 'WP_281224034.1', 'WP_001600806.1', 'WP_000841410.1', 'WP_069724730.1', 'WP_103147586.1', 'WP_000841440.1', 'WP_057504561.1', 'WP_223081682.1', 'WP_123097820.1', 'WP_111187327.1', 'WP_000841434.1', 'WP_072507298.1', 'WP_000841391.1', 'WP_044291109.1', 'WP_031794441.1', 'WP_142382601.1', 'WP_086040779.1', 'WP_086045583.1', 'WP_216753083.1', 'WP_142385524.1', 'W…
241	['WP_001621913.1', 'WP_078370578.1', 'WP_072460567.1']
242	['WP_001621919.1', 'WP_069724730.1', 'WP_000841410.1', 'WP_103147586.1', 'WP_223081682.1', 'WP_262607714.1', 'WP_148843536.1', 'WP_031763965.1', 'WP_000841404.1', 'WP_281224034.1', 'WP_001600806.1', 'WP_000841434.1', 'WP_111187327.1', 'WP_000841440.1', 'WP_057504561.1', 'WP_000841391.1', 'WP_031794441.1', 'WP_142382601.1', 'WP_086040779.1', 'WP_086045583.1', 'WP_216753083.1', 'WP_188349559.1', 'W…
243	['WP_168752653.1', 'WP_000794635.1', 'WP_073409333.1', 'WP_001643635.1', 'WP_001793881.1', 'WP_001662491.1', 'WP_086041249.1', 'WP_156978865.1', 'WP_031909039.1', 'WP_123090601.1', 'WP_262607715.1', 'WP_110195909.1', 'WP_064131308.1', 'WP_216753083.1', 'WP_188349559.1', 'WP_188348131.1', 'WP_103145152.1', 'WP_078369662.1', 'WP_078101498.1', 'WP_031928789.1', 'WP_041496833.1', 'WP_031928532.1', 'W…
244	['WP_000581906.1', 'WP_070974205.1', 'WP_001826866.1', 'WP_001573692.1', 'WP_001793883.1', 'WP_000581904.1', 'WP_276123758.1', 'WP_001549768.1', 'WP_001792494.1', 'WP_025174421.1', 'WP_311133469.1', 'WP_044291096.1', 'WP_000581913.1', 'WP_031929883.1', 'WP_000972280.1', 'WP_001796756.1', 'WP_000581907.1', 'WP_000972657.1', 'WP_000581923.1', 'WP_046594638.1', 'WP_000972658.1', 'WP_029754190.1', 'W…
245	['WP_168752653.1', 'WP_000794635.1', 'WP_073409333.1', 'WP_001793881.1', 'WP_001662491.1', 'WP_001643635.1', 'WP_086041249.1', 'WP_156978865.1', 'WP_031909039.1', 'WP_123090601.1', 'WP_262607715.1', 'WP_110195909.1', 'WP_064131308.1', 'WP_216753083.1', 'WP_188349559.1', 'WP_188348131.1', 'WP_103145152.1', 'WP_078369662.1', 'WP_078101498.1', 'WP_031928789.1', 'WP_041496833.1', 'WP_031928532.1', 'W…
246	['WP_001790144.1', 'WP_049280528.1', 'WP_031845055.1', 'WP_044291089.1', 'WP_262538117.1', 'WP_070004183.1', 'WP_031788452.1', 'WP_046594639.1', 'WP_031785466.1', 'WP_042901927.1', 'WP_229373984.1', 'WP_044026054.1']
247	['WP_010956661.1', 'WP_001790675.1', 'WP_078065511.1', 'WP_000946334.1', 'WP_072491207.1', 'WP_001795286.1', 'WP_072361956.1', 'WP_078066297.1', 'WP_072398205.1']
248	['WP_001790696.1']
249	['WP_001791265.1']
250	['WP_001791851.1', 'WP_223081680.1', 'WP_020978354.1', 'WP_044291086.1', 'WP_234449723.1', 'WP_031874986.1', 'WP_031927316.1']
251	['WP_001795457.1', 'WP_001792493.1', 'WP_001835549.1', 'WP_089519234.1', 'WP_078064532.1', 'WP_162663072.1', 'WP_001793319.1', 'WP_001793882.1', 'WP_075339662.1', 'WP_078055803.1', 'WP_147697368.1', 'WP_216730299.1', 'WP_148843535.1', 'WP_160176087.1', 'WP_086040957.1', 'WP_078065801.1', 'WP_123097817.1', 'WP_303751523.1', 'WP_075583758.1', 'WP_262607711.1', 'WP_076079486.1', 'WP_078170757.1', 'W…
252	['WP_000581906.1', 'WP_070974205.1', 'WP_001826866.1', 'WP_001573692.1', 'WP_001793883.1', 'WP_001549768.1', 'WP_001792494.1', 'WP_000581904.1', 'WP_276123758.1', 'WP_025174421.1', 'WP_311133469.1', 'WP_044291096.1', 'WP_000972280.1', 'WP_000581913.1', 'WP_031929883.1', 'WP_000972657.1', 'WP_000581923.1', 'WP_001796756.1', 'WP_000581907.1', 'WP_000972658.1', 'WP_046594638.1', 'WP_029754190.1', 'W…
253	['WP_001795457.1', 'WP_089519234.1', 'WP_001835549.1', 'WP_001792493.1', 'WP_078064532.1', 'WP_001793319.1', 'WP_162663072.1', 'WP_075339662.1', 'WP_001793882.1', 'WP_147697368.1', 'WP_078055803.1', 'WP_216730299.1', 'WP_148843535.1', 'WP_160176087.1', 'WP_086040957.1', 'WP_078065801.1', 'WP_123097817.1', 'WP_303751523.1', 'WP_075583758.1', 'WP_262607711.1', 'WP_076079486.1', 'WP_078170757.1', 'W…
254	['WP_001793881.1', 'WP_156978865.1', 'WP_168752653.1', 'WP_000794635.1', 'WP_073409333.1', 'WP_001662491.1', 'WP_001643635.1', 'WP_086041249.1', 'WP_031909039.1', 'WP_123090601.1', 'WP_262607715.1', 'WP_110195909.1', 'WP_064131308.1', 'WP_216753083.1', 'WP_188349559.1', 'WP_188348131.1', 'WP_103145152.1', 'WP_078369662.1', 'WP_041496833.1', 'WP_031928789.1', 'WP_078101498.1', 'WP_031928532.1', 'W…
255	['WP_001795457.1', 'WP_001835549.1', 'WP_001792493.1', 'WP_078064532.1', 'WP_089519234.1', 'WP_001793319.1', 'WP_001793882.1', 'WP_162663072.1', 'WP_075339662.1', 'WP_078055803.1', 'WP_147697368.1', 'WP_216730299.1', 'WP_160176087.1', 'WP_148843535.1', 'WP_086040957.1', 'WP_303751523.1', 'WP_078065801.1', 'WP_123097817.1', 'WP_075583758.1', 'WP_262607711.1', 'WP_076079486.1', 'WP_078170757.1', 'W…
256	['WP_000581906.1', 'WP_070974205.1', 'WP_001573692.1', 'WP_001793883.1', 'WP_001826866.1', 'WP_276123758.1', 'WP_000581904.1', 'WP_001549768.1', 'WP_001792494.1', 'WP_025174421.1', 'WP_311133469.1', 'WP_044291096.1', 'WP_000972280.1', 'WP_000581913.1', 'WP_031929883.1', 'WP_001796756.1', 'WP_000581907.1', 'WP_046594638.1', 'WP_029754190.1', 'WP_000972657.1', 'WP_000581923.1', 'WP_000972658.1', 'W…
257	['WP_001794478.1']
258	['WP_010956661.1', 'WP_001790675.1', 'WP_078065511.1', 'WP_000946334.1', 'WP_072491207.1', 'WP_001795286.1', 'WP_072361956.1', 'WP_078066297.1', 'WP_072398205.1']
259	['WP_001795457.1', 'WP_089519234.1', 'WP_001835549.1', 'WP_001792493.1', 'WP_078064532.1', 'WP_001793319.1', 'WP_162663072.1', 'WP_075339662.1', 'WP_001793882.1', 'WP_078055803.1', 'WP_147697368.1', 'WP_216730299.1', 'WP_148843535.1', 'WP_160176087.1', 'WP_086040957.1', 'WP_078065801.1', 'WP_123097817.1', 'WP_303751523.1', 'WP_075583758.1', 'WP_262607711.1', 'WP_076079486.1', 'WP_078170757.1', 'W…
260	['WP_000581906.1', 'WP_001573692.1', 'WP_070974205.1', 'WP_001549768.1', 'WP_025174421.1', 'WP_001826866.1', 'WP_311133469.1', 'WP_001793883.1', 'WP_044291096.1', 'WP_000581904.1', 'WP_276123758.1', 'WP_001792494.1', 'WP_001796756.1', 'WP_000581913.1', 'WP_031929883.1', 'WP_000972657.1', 'WP_000972658.1', 'WP_029754190.1', 'WP_000972280.1', 'WP_000581907.1', 'WP_000581923.1', 'WP_046594638.1', 'W…
261	['WP_070974205.1', 'WP_001826866.1', 'WP_000581906.1', 'WP_000581904.1', 'WP_276123758.1', 'WP_001573692.1', 'WP_001549768.1', 'WP_025174421.1', 'WP_311133469.1', 'WP_001796756.1', 'WP_001793883.1', 'WP_044291096.1', 'WP_031929883.1', 'WP_001792494.1', 'WP_000581913.1', 'WP_000581907.1', 'WP_029754190.1', 'WP_046594638.1', 'WP_275112654.1', 'WP_000972657.1', 'WP_001824586.1', 'WP_000972658.1', 'W…
262	['WP_000660709.1', 'WP_001800344.1', 'WP_107383187.1', 'WP_064127546.1']
263	['WP_070974205.1', 'WP_001826866.1', 'WP_000581904.1', 'WP_276123758.1', 'WP_031929883.1', 'WP_000581913.1', 'WP_001824586.1', 'WP_275112654.1', 'WP_000581906.1', 'WP_044026055.1', 'WP_001573692.1', 'WP_000581908.1', 'WP_001549768.1', 'WP_044291092.1', 'WP_025174421.1', 'WP_311133469.1', 'WP_000581889.1', 'WP_001793883.1', 'WP_044291096.1', 'WP_000581892.1', 'WP_001796756.1', 'WP_001792494.1', 'W…
264	['WP_001826866.1', 'WP_070974205.1', 'WP_000581904.1', 'WP_276123758.1', 'WP_031929883.1', 'WP_000581913.1', 'WP_234726242.1', 'WP_000581906.1', 'WP_044026055.1', 'WP_275112654.1', 'WP_001824586.1', 'WP_000581908.1', 'WP_044291092.1', 'WP_001573692.1', 'WP_001793883.1', 'WP_000581889.1', 'WP_000581892.1', 'WP_052999526.1', 'WP_001549768.1', 'WP_001792494.1', 'WP_025174421.1', 'WP_311133469.1', 'W…
265	['WP_001795457.1', 'WP_001835549.1', 'WP_001792493.1', 'WP_089519234.1', 'WP_078064532.1', 'WP_001793319.1', 'WP_162663072.1', 'WP_075339662.1', 'WP_147697368.1', 'WP_001793882.1', 'WP_078055803.1', 'WP_216730299.1', 'WP_148843535.1', 'WP_160176087.1', 'WP_086040957.1', 'WP_078065801.1', 'WP_123097817.1', 'WP_303751523.1', 'WP_075583758.1', 'WP_262607711.1', 'WP_076079486.1', 'WP_078170757.1', 'W…
266	['WP_000162204.1', 'WP_044291083.1', 'WP_000162198.1', 'WP_086040956.1', 'WP_001034760.1', 'WP_086036262.1', 'WP_000162203.1', 'WP_115305658.1', 'WP_001034756.1', 'WP_000162196.1', 'WP_000162188.1', 'WP_000162187.1', 'WP_001034758.1', 'WP_070974204.1', 'WP_000162193.1', 'WP_000162195.1', 'WP_000162197.1', 'WP_000037512.1', 'WP_070004181.1', 'WP_001034773.1', 'WP_103254714.1', 'WP_001034762.1', 'W…
267	['WP_000581906.1', 'WP_001573692.1', 'WP_070974205.1', 'WP_001549768.1', 'WP_025174421.1', 'WP_001826866.1', 'WP_311133469.1', 'WP_044291096.1', 'WP_001793883.1', 'WP_000581904.1', 'WP_001792494.1', 'WP_276123758.1', 'WP_000972280.1', 'WP_001796756.1', 'WP_000972657.1', 'WP_000972658.1', 'WP_000581913.1', 'WP_031929883.1', 'WP_029754190.1', 'WP_000581907.1', 'WP_000581923.1', 'WP_046594638.1', 'W…
268	['WP_000217723.1', 'WP_000217724.1', 'WP_000217713.1', 'WP_000217714.1', 'WP_000217708.1', 'WP_103215203.1', 'WP_000217716.1', 'WP_000217712.1', 'WP_001573690.1', 'WP_262538111.1', 'WP_000217722.1', 'WP_000217725.1', 'WP_000217710.1', 'WP_042904951.1', 'WP_123097818.1', 'WP_229373987.1', 'WP_070974209.1', 'WP_073409332.1', 'WP_111762692.1', 'WP_216730301.1', 'WP_001838708.1', 'WP_160210550.1']
269	['WP_010956661.1', 'WP_001790675.1', 'WP_078065511.1', 'WP_000946334.1', 'WP_072491207.1', 'WP_001795286.1', 'WP_072361956.1', 'WP_078066297.1', 'WP_072398205.1']
270	['WP_072508974.1', 'WP_103143586.1', 'WP_000521958.1', 'WP_000521959.1', 'WP_123097810.1', 'WP_031928792.1', 'WP_045177706.1', 'WP_070004185.1', 'WP_014532696.1']
271	['WP_234726242.1', 'WP_000581910.1', 'WP_000972649.1', 'WP_000581906.1', 'WP_070974205.1', 'WP_000581911.1', 'WP_001826866.1', 'WP_001573692.1', 'WP_001793883.1', 'WP_089535299.1', 'WP_000581904.1', 'WP_276123758.1', 'WP_001549768.1', 'WP_001792494.1', 'WP_025174421.1', 'WP_311133469.1', 'WP_044291096.1', 'WP_070974206.1', 'WP_000581919.1', 'WP_000581913.1', 'WP_031929883.1', 'WP_000972280.1', 'W…
272	['WP_020977442.1', 'WP_001066124.1', 'WP_233116631.1']
273	['WP_070004182.1', 'WP_000217462.1', 'WP_031586057.1', 'WP_000217469.1', 'WP_000217472.1', 'WP_000217466.1', 'WP_000217459.1', 'WP_000217452.1', 'WP_000217470.1', 'WP_000217471.1', 'WP_072460557.1', 'WP_000217461.1', 'WP_020977574.1', 'WP_000217456.1', 'WP_045179564.1', 'WP_033844879.1', 'WP_000217460.1', 'WP_000217458.1', 'WP_000217457.1', 'WP_123138818.1', 'WP_000824929.1', 'WP_238614148.1', 'W…
274	['WP_001044255.1', 'WP_001044252.1', 'WP_123097811.1', 'WP_020977576.1', 'WP_001044258.1', 'WP_086032511.1', 'WP_043044937.1', 'WP_031874988.1', 'WP_072460560.1', 'WP_070004187.1', 'WP_000056386.1', 'WP_000978018.1']
275	['WP_020977578.1', 'WP_001215400.1']
276	['WP_234726242.1', 'WP_000581910.1', 'WP_000972649.1', 'WP_000581906.1', 'WP_000581911.1', 'WP_070974205.1', 'WP_089535299.1', 'WP_001826866.1', 'WP_000581904.1', 'WP_001573692.1', 'WP_001793883.1', 'WP_276123758.1', 'WP_070974206.1', 'WP_001549768.1', 'WP_001792494.1', 'WP_000581919.1', 'WP_025174421.1', 'WP_311133469.1', 'WP_044291096.1', 'WP_000972280.1', 'WP_000581913.1', 'WP_031929883.1', 'W…
277	['WP_000678764.1', 'WP_020977585.1', 'WP_000678763.1', 'WP_113590557.1']
278	['WP_000966098.1', 'WP_070008629.1', 'WP_000966095.1', 'WP_000966093.1', 'WP_000966089.1', 'WP_000966101.1', 'WP_187787548.1', 'WP_229373988.1', 'WP_216730303.1', 'WP_000966094.1', 'WP_020977586.1', 'WP_000966092.1', 'WP_000966099.1', 'WP_029051895.1', 'WP_262607712.1', 'WP_130136474.1']
279	['WP_020977587.1', 'WP_072507298.1', 'WP_044291109.1', 'WP_078369662.1', 'WP_216753083.1', 'WP_078101498.1', 'WP_188349559.1', 'WP_103145152.1', 'WP_188348131.1', 'WP_031928789.1', 'WP_041496833.1', 'WP_031928532.1', 'WP_262607713.1', 'WP_041512088.1', 'WP_111035220.1', 'WP_061732609.1', 'WP_061390291.1', 'WP_064125707.1', 'WP_155560104.1', 'WP_113556721.1', 'WP_001205067.1', 'WP_001205073.1', 'W…
280	['WP_000794640.1', 'WP_000794639.1', 'WP_160176085.1', 'WP_038412676.1', 'WP_155557508.1', 'WP_000794642.1', 'WP_150024304.1', 'WP_020977588.1', 'WP_216500969.1', 'WP_000794607.1', 'WP_031926899.1', 'WP_045179568.1', 'WP_070991995.1', 'WP_281224035.1', 'WP_110195909.1', 'WP_064131308.1', 'WP_151507010.1', 'WP_162564163.1', 'WP_078101498.1', 'WP_031834840.1', 'WP_262607713.1', 'WP_141764604.1', 'W…
281	['WP_000481425.1', 'WP_000481410.1', 'WP_000481422.1', 'WP_000481415.1', 'WP_160176084.1', 'WP_283531740.1', 'WP_229373991.1', 'WP_000481420.1', 'WP_216804246.1', 'WP_000481414.1', 'WP_000481431.1', 'WP_086045391.1', 'WP_020977589.1', 'WP_281961738.1', 'WP_111762695.1', 'WP_000481411.1']
282	['WP_001791851.1', 'WP_020978354.1', 'WP_223081680.1', 'WP_044291086.1', 'WP_234449723.1', 'WP_031874986.1', 'WP_031927316.1']
283	['WP_000586376.1', 'WP_123097870.1', 'WP_107383188.1', 'WP_000586377.1', 'WP_070004195.1', 'WP_000586375.1', 'WP_000586373.1', 'WP_000586378.1', 'WP_103215202.1', 'WP_023914237.1', 'WP_111762698.1']
284	['WP_025173837.1']
285	['WP_000581906.1', 'WP_001573692.1', 'WP_025174421.1', 'WP_070974205.1', 'WP_001549768.1', 'WP_311133469.1', 'WP_001793883.1', 'WP_001826866.1', 'WP_276123758.1', 'WP_044291096.1', 'WP_000581904.1', 'WP_001792494.1', 'WP_000972280.1', 'WP_001796756.1', 'WP_029754190.1', 'WP_000581913.1', 'WP_000972657.1', 'WP_031929883.1', 'WP_000972658.1', 'WP_000581907.1', 'WP_046594638.1', 'WP_000581923.1', 'W…
286	['WP_025176275.1', 'WP_029754190.1', 'WP_000581906.1', 'WP_001796756.1', 'WP_001573692.1', 'WP_025174421.1', 'WP_311133469.1', 'WP_000581904.1', 'WP_000581907.1', 'WP_001793883.1', 'WP_276123758.1', 'WP_070974205.1', 'WP_001826866.1', 'WP_044291096.1', 'WP_001549768.1', 'WP_000972658.1', 'WP_000972278.1', 'WP_000972657.1', 'WP_001792494.1', 'WP_000581876.1', 'WP_031929883.1', 'WP_001824586.1', 'W…
287	['WP_000966098.1', 'WP_070008629.1', 'WP_000966095.1', 'WP_000966093.1', 'WP_000966089.1', 'WP_000966101.1', 'WP_229373988.1', 'WP_216730303.1', 'WP_187787548.1', 'WP_000966094.1', 'WP_000966099.1', 'WP_000966092.1', 'WP_020977586.1', 'WP_029051895.1', 'WP_262607712.1', 'WP_130136474.1']
288	['WP_000581906.1', 'WP_070974205.1', 'WP_001826866.1', 'WP_001573692.1', 'WP_001793883.1', 'WP_000581904.1', 'WP_001549768.1', 'WP_001792494.1', 'WP_276123758.1', 'WP_025174421.1', 'WP_311133469.1', 'WP_044291096.1', 'WP_000972280.1', 'WP_000581913.1', 'WP_031929883.1', 'WP_001796756.1', 'WP_000581907.1', 'WP_000972657.1', 'WP_000581923.1', 'WP_046594638.1', 'WP_000972658.1', 'WP_029754190.1', 'W…
289	['WP_070974205.1', 'WP_000581906.1', 'WP_001826866.1', 'WP_001573692.1', 'WP_000581904.1', 'WP_276123758.1', 'WP_001549768.1', 'WP_311133469.1', 'WP_025174421.1', 'WP_001793883.1', 'WP_044291096.1', 'WP_029754190.1', 'WP_001792494.1', 'WP_031929883.1', 'WP_001796756.1', 'WP_000581913.1', 'WP_000972280.1', 'WP_000972657.1', 'WP_000581907.1', 'WP_000972658.1', 'WP_046594638.1', 'WP_275112654.1', 'W…
290	['WP_070004182.1', 'WP_000217462.1', 'WP_031586057.1', 'WP_000217469.1', 'WP_000217466.1', 'WP_000217472.1', 'WP_000217452.1', 'WP_000217459.1', 'WP_000217470.1', 'WP_000217471.1', 'WP_045179564.1', 'WP_072460557.1', 'WP_000217461.1', 'WP_033844879.1', 'WP_000217456.1', 'WP_000217460.1', 'WP_020977574.1', 'WP_000217458.1', 'WP_000217457.1', 'WP_123138818.1', 'WP_000824929.1', 'WP_238614148.1', 'W…
291	['WP_031763965.1', 'WP_000841404.1', 'WP_281224034.1', 'WP_001600806.1', 'WP_000841410.1', 'WP_069724730.1', 'WP_103147586.1', 'WP_000841440.1', 'WP_057504561.1', 'WP_223081682.1', 'WP_123097820.1', 'WP_111187327.1', 'WP_000841434.1', 'WP_072507298.1', 'WP_000841391.1', 'WP_044291109.1', 'WP_031794441.1', 'WP_142382601.1', 'WP_086040779.1', 'WP_086045583.1', 'WP_216753083.1', 'WP_142385524.1', 'W…
292	['WP_111762696.1', 'WP_072460566.1', 'WP_000876646.1', 'WP_000876642.1', 'WP_123090018.1', 'WP_000876641.1', 'WP_123097822.1', 'WP_103147719.1', 'WP_000876648.1', 'WP_160193934.1', 'WP_064127547.1', 'WP_244779522.1', 'WP_000876660.1', 'WP_000876639.1', 'WP_262538105.1', 'WP_070004193.1', 'WP_111187325.1', 'WP_262824567.1', 'WP_044291114.1', 'WP_000876638.1', 'WP_281961739.1', 'WP_031769116.1', 'W…
293	['WP_001790144.1', 'WP_049280528.1', 'WP_031845055.1', 'WP_262538117.1', 'WP_070004183.1', 'WP_044291089.1', 'WP_031788452.1', 'WP_046594639.1', 'WP_031785466.1', 'WP_042901927.1', 'WP_229373984.1', 'WP_044026054.1']
294	['WP_000990133.1', 'WP_000990135.1', 'WP_033844889.1', 'WP_070817605.1', 'WP_031785529.1', 'WP_000990137.1', 'WP_194942408.1']
295	['WP_001790144.1', 'WP_049280528.1', 'WP_031845055.1', 'WP_044291089.1', 'WP_031788452.1', 'WP_262538117.1', 'WP_070004183.1', 'WP_046594639.1', 'WP_042901927.1', 'WP_031785466.1', 'WP_229373984.1', 'WP_044026054.1']
296	['WP_000162204.1', 'WP_044291083.1', 'WP_000162198.1', 'WP_001034760.1', 'WP_086040956.1', 'WP_086036262.1', 'WP_000162193.1', 'WP_000162203.1', 'WP_115305658.1', 'WP_001034756.1', 'WP_000162196.1', 'WP_000162187.1', 'WP_000162188.1', 'WP_000037512.1', 'WP_070974204.1', 'WP_001034758.1', 'WP_001034773.1', 'WP_070004181.1', 'WP_001034762.1', 'WP_000162195.1', 'WP_001034766.1', 'WP_000162197.1', 'W…
297	['WP_031794441.1', 'WP_280531276.1', 'WP_000841404.1', 'WP_001600806.1', 'WP_031763965.1', 'WP_281224034.1', 'WP_000794648.1', 'WP_000841440.1', 'WP_057504561.1', 'WP_103147587.1', 'WP_000841391.1', 'WP_111187327.1', 'WP_069724730.1', 'WP_000841410.1', 'WP_223081682.1', 'WP_070991995.1', 'WP_000841434.1', 'WP_103147586.1', 'WP_061843114.1', 'WP_044291111.1', 'WP_229373990.1', 'WP_123097820.1', 'W…
298	['WP_078369662.1', 'WP_142385524.1', 'WP_031834840.1', 'WP_162564163.1', 'WP_229373989.1', 'WP_151507010.1', 'WP_086045583.1', 'WP_086040779.1', 'WP_103147586.1', 'WP_031794441.1', 'WP_061644603.1', 'WP_000841430.1', 'WP_103147720.1', 'WP_123090019.1', 'WP_150024303.1', 'WP_160176086.1', 'WP_072460564.1', 'WP_031909039.1', 'WP_262607715.1', 'WP_168752653.1', 'WP_148843536.1', 'WP_061843114.1', 'W…
299	['WP_001790144.1', 'WP_049280528.1', 'WP_031845055.1', 'WP_262538117.1', 'WP_070004183.1', 'WP_044291089.1', 'WP_031788452.1', 'WP_046594639.1', 'WP_031785466.1', 'WP_042901927.1', 'WP_229373984.1', 'WP_044026054.1']
300	['WP_001791851.1', 'WP_223081680.1', 'WP_020978354.1', 'WP_044291086.1', 'WP_031874986.1', 'WP_234449723.1', 'WP_031927316.1']
301	['WP_001044255.1', 'WP_001044252.1', 'WP_123097811.1', 'WP_020977576.1', 'WP_001044258.1', 'WP_086032511.1', 'WP_031874988.1', 'WP_043044937.1', 'WP_070004187.1', 'WP_072460560.1', 'WP_000056386.1', 'WP_000978018.1']
302	['WP_031874992.1', 'WP_000794649.1', 'WP_156974459.1', 'WP_111187326.1', 'WP_064128964.1', 'WP_110195909.1', 'WP_064131308.1', 'WP_142382601.1', 'WP_086040779.1', 'WP_086045583.1', 'WP_216753083.1', 'WP_188349559.1', 'WP_142385524.1', 'WP_188348131.1', 'WP_103145152.1', 'WP_031928789.1', 'WP_041496833.1', 'WP_031928532.1', 'WP_078369662.1', 'WP_111035220.1', 'WP_156976001.1', 'WP_281961737.1', 'W…
303	['WP_217654727.1', 'WP_113556721.1', 'WP_155560104.1', 'WP_064125707.1', 'WP_061390291.1', 'WP_041512088.1', 'WP_061732609.1', 'WP_147712717.1', 'WP_141764604.1']
304	['WP_031909039.1', 'WP_168752653.1', 'WP_000794635.1', 'WP_073409333.1', 'WP_001793881.1', 'WP_001662491.1', 'WP_001643635.1', 'WP_086041249.1', 'WP_156978865.1', 'WP_123090601.1', 'WP_262607715.1', 'WP_110195909.1', 'WP_064131308.1', 'WP_216753083.1', 'WP_188349559.1', 'WP_188348131.1', 'WP_078369662.1', 'WP_103145152.1', 'WP_031928789.1', 'WP_041496833.1', 'WP_078101498.1', 'WP_031928532.1', 'W…
305	['WP_031926899.1', 'WP_045179568.1', 'WP_216500969.1', 'WP_070991995.1', 'WP_000794648.1', 'WP_281224035.1', 'WP_061843114.1', 'WP_103147587.1', 'WP_229373990.1', 'WP_280531276.1', 'WP_044291111.1', 'WP_110195909.1', 'WP_064131308.1', 'WP_031794441.1', 'WP_142382601.1', 'WP_086040779.1', 'WP_086045583.1', 'WP_142385524.1', 'WP_281961737.1', 'WP_031902112.1', 'WP_149814504.1', 'WP_078369662.1', 'W…
306	['WP_070974205.1', 'WP_001826866.1', 'WP_276123758.1', 'WP_000581904.1', 'WP_031929883.1', 'WP_000581913.1', 'WP_044291092.1', 'WP_000581889.1', 'WP_216730293.1', 'WP_000581892.1', 'WP_000972290.1', 'WP_044026055.1', 'WP_052999526.1', 'WP_000581906.1', 'WP_000972286.1', 'WP_061733898.1', 'WP_275112654.1', 'WP_000581894.1', 'WP_001824586.1', 'WP_000581908.1', 'WP_000581890.1', 'WP_001573692.1', 'W…
307	['WP_000162204.1', 'WP_044291083.1', 'WP_000162198.1', 'WP_086040956.1', 'WP_001034760.1', 'WP_000162193.1', 'WP_086036262.1', 'WP_000162203.1', 'WP_115305658.1', 'WP_001034756.1', 'WP_000162196.1', 'WP_000037512.1', 'WP_000162187.1', 'WP_000162188.1', 'WP_070974204.1', 'WP_001034758.1', 'WP_001034773.1', 'WP_070004181.1', 'WP_001034762.1', 'WP_000162195.1', 'WP_000162197.1', 'WP_001034766.1', 'W…
308	['WP_000202039.1', 'WP_000202030.1', 'WP_000202029.1', 'WP_073409330.1', 'WP_031926903.1', 'WP_089535295.1', 'WP_086036260.1', 'WP_000202037.1', 'WP_216730287.1', 'WP_000202045.1', 'WP_000200987.1', 'WP_000200988.1']
309	['WP_001791851.1', 'WP_223081680.1', 'WP_020978354.1', 'WP_044291086.1', 'WP_031874986.1', 'WP_031927316.1', 'WP_234449723.1']
310	['WP_031928532.1', 'WP_041496833.1', 'WP_031928789.1', 'WP_078367818.1', 'WP_217654727.1', 'WP_113556721.1', 'WP_155560104.1', 'WP_064125707.1', 'WP_061390291.1', 'WP_041512088.1', 'WP_061732609.1', 'WP_147712717.1', 'WP_141764604.1']
311	['WP_031928532.1', 'WP_041496833.1', 'WP_031928789.1', 'WP_078367818.1', 'WP_217654727.1', 'WP_113556721.1', 'WP_155560104.1', 'WP_064125707.1', 'WP_061390291.1', 'WP_041512088.1', 'WP_061732609.1', 'WP_147712717.1', 'WP_141764604.1']
312	['WP_070974205.1', 'WP_000581906.1', 'WP_001826866.1', 'WP_000581904.1', 'WP_276123758.1', 'WP_001573692.1', 'WP_001793883.1', 'WP_001549768.1', 'WP_001792494.1', 'WP_031929883.1', 'WP_311133469.1', 'WP_025174421.1', 'WP_000581913.1', 'WP_000972280.1', 'WP_262538114.1', 'WP_000581888.1', 'WP_044291096.1', 'WP_001796756.1', 'WP_000581907.1', 'WP_046594638.1', 'WP_029754190.1', 'WP_000581892.1', 'W…
313	['WP_000521958.1', 'WP_000521959.1', 'WP_103143586.1', 'WP_031928792.1', 'WP_123097810.1', 'WP_045177706.1', 'WP_070004185.1', 'WP_072508974.1', 'WP_014532696.1']
314	['WP_070974205.1', 'WP_001826866.1', 'WP_000581904.1', 'WP_276123758.1', 'WP_031929883.1', 'WP_000581913.1', 'WP_000581906.1', 'WP_044026055.1', 'WP_275112654.1', 'WP_044291092.1', 'WP_001824586.1', 'WP_000581908.1', 'WP_000581889.1', 'WP_001573692.1', 'WP_001793883.1', 'WP_000581892.1', 'WP_052999526.1', 'WP_001549768.1', 'WP_001792494.1', 'WP_216730293.1', 'WP_025174421.1', 'WP_311133469.1', 'W…
315	['WP_070004182.1', 'WP_000217462.1', 'WP_031586057.1', 'WP_000217452.1', 'WP_000217472.1', 'WP_000217469.1', 'WP_000217466.1', 'WP_000217459.1', 'WP_000217470.1', 'WP_045179564.1', 'WP_000217471.1', 'WP_033844879.1', 'WP_072460557.1', 'WP_000217461.1', 'WP_000217456.1', 'WP_000217460.1', 'WP_020977574.1', 'WP_000217458.1', 'WP_000217457.1', 'WP_123138818.1', 'WP_000824929.1', 'WP_238614148.1', 'W…
316	['WP_000990133.1', 'WP_033844889.1', 'WP_000990135.1', 'WP_070817605.1', 'WP_000990137.1', 'WP_031785529.1', 'WP_194942408.1']
317	['WP_038412676.1', 'WP_000794640.1', 'WP_000794639.1', 'WP_155557508.1', 'WP_160176085.1', 'WP_000794642.1', 'WP_150024304.1', 'WP_020977588.1', 'WP_045179568.1', 'WP_031926899.1', 'WP_216500969.1', 'WP_000794607.1', 'WP_070991995.1', 'WP_281224035.1', 'WP_064131308.1', 'WP_110195909.1', 'WP_151507010.1', 'WP_281961737.1', 'WP_162564163.1', 'WP_031902112.1', 'WP_149814504.1', 'WP_001205072.1', 'W…
318	['WP_031928532.1', 'WP_041496833.1', 'WP_031928789.1', 'WP_078367818.1', 'WP_217654727.1', 'WP_113556721.1', 'WP_155560104.1', 'WP_064125707.1', 'WP_061390291.1', 'WP_041512088.1', 'WP_061732609.1', 'WP_147712717.1', 'WP_141764604.1']
319	['WP_113556721.1', 'WP_041512088.1', 'WP_061390291.1', 'WP_064125707.1', 'WP_155560104.1', 'WP_262607713.1', 'WP_061732609.1', 'WP_147712717.1', 'WP_141764604.1', 'WP_078367818.1']
320	['WP_025176275.1', 'WP_000581906.1', 'WP_046594638.1', 'WP_229373985.1', 'WP_044291096.1', 'WP_001549768.1', 'WP_001792494.1', 'WP_044026055.1', 'WP_025174421.1', 'WP_001573692.1', 'WP_001793883.1', 'WP_042740748.1', 'WP_276123758.1', 'WP_311133469.1', 'WP_001796754.1', 'WP_001656994.1', 'WP_000972657.1', 'WP_000581923.1', 'WP_000581904.1', 'WP_070974205.1', 'WP_000972658.1', 'WP_001796756.1', 'W…
321	['WP_001790144.1', 'WP_049280528.1', 'WP_031845055.1', 'WP_044291089.1', 'WP_031788452.1', 'WP_070004183.1', 'WP_262538117.1', 'WP_046594639.1', 'WP_042901927.1', 'WP_229373984.1', 'WP_044026054.1', 'WP_031785466.1']
322	['WP_000217713.1', 'WP_000217723.1', 'WP_000217724.1', 'WP_000217714.1', 'WP_000217708.1', 'WP_103215203.1', 'WP_001573690.1', 'WP_000217716.1', 'WP_262538111.1', 'WP_000217712.1', 'WP_000217722.1', 'WP_042904951.1', 'WP_000217725.1', 'WP_000217710.1', 'WP_123097818.1', 'WP_073409332.1', 'WP_229373987.1', 'WP_070974209.1', 'WP_111762692.1', 'WP_216730301.1', 'WP_001838708.1', 'WP_160210550.1']
323	['WP_001044255.1', 'WP_001044252.1', 'WP_123097811.1', 'WP_020977576.1', 'WP_001044258.1', 'WP_086032511.1', 'WP_043044937.1', 'WP_072460560.1', 'WP_031874988.1', 'WP_070004187.1', 'WP_000056386.1', 'WP_000978018.1']
324	['WP_070974205.1', 'WP_001826866.1', 'WP_000581906.1', 'WP_000581904.1', 'WP_276123758.1', 'WP_001573692.1', 'WP_001793883.1', 'WP_031929883.1', 'WP_001549768.1', 'WP_001792494.1', 'WP_000581913.1', 'WP_311133469.1', 'WP_025174421.1', 'WP_000972280.1', 'WP_000581888.1', 'WP_046594638.1', 'WP_044291096.1', 'WP_001796756.1', 'WP_000581907.1', 'WP_044291092.1', 'WP_000581889.1', 'WP_262538114.1', 'W…
325	['WP_044026054.1', 'WP_001790144.1', 'WP_049280528.1', 'WP_031845055.1', 'WP_031788452.1', 'WP_044291089.1', 'WP_070004183.1', 'WP_042901927.1', 'WP_262538117.1', 'WP_229373984.1', 'WP_046594639.1', 'WP_031785466.1']
326	['WP_070974205.1', 'WP_001826866.1', 'WP_276123758.1', 'WP_000581904.1', 'WP_031929883.1', 'WP_000581913.1', 'WP_044026055.1', 'WP_044291092.1', 'WP_000581906.1', 'WP_000581889.1', 'WP_216730293.1', 'WP_000972290.1', 'WP_000581892.1', 'WP_052999526.1', 'WP_275112654.1', 'WP_000972286.1', 'WP_001824586.1', 'WP_000581908.1', 'WP_061733898.1', 'WP_001573692.1', 'WP_001793883.1', 'WP_000581894.1', 'W…
327	['WP_000162204.1', 'WP_044291083.1', 'WP_000162198.1', 'WP_086040956.1', 'WP_001034760.1', 'WP_086036262.1', 'WP_000162203.1', 'WP_115305658.1', 'WP_000162193.1', 'WP_001034756.1', 'WP_000162196.1', 'WP_000162187.1', 'WP_000162188.1', 'WP_001034758.1', 'WP_070974204.1', 'WP_000037512.1', 'WP_000162195.1', 'WP_001034773.1', 'WP_070004181.1', 'WP_000162197.1', 'WP_001034762.1', 'WP_001034766.1', 'W…
328	['WP_001791851.1', 'WP_223081680.1', 'WP_044291086.1', 'WP_020978354.1', 'WP_234449723.1', 'WP_031874986.1', 'WP_031927316.1']
329	['WP_001790144.1', 'WP_049280528.1', 'WP_044291089.1', 'WP_031845055.1', 'WP_031788452.1', 'WP_262538117.1', 'WP_070004183.1', 'WP_046594639.1', 'WP_042901927.1', 'WP_031785466.1', 'WP_229373984.1', 'WP_044026054.1']
330	['WP_070974205.1', 'WP_001826866.1', 'WP_000581904.1', 'WP_276123758.1', 'WP_031929883.1', 'WP_044291092.1', 'WP_000581913.1', 'WP_000581889.1', 'WP_216730293.1', 'WP_000581892.1', 'WP_000972290.1', 'WP_052999526.1', 'WP_044026055.1', 'WP_000581906.1', 'WP_000972286.1', 'WP_061733898.1', 'WP_275112654.1', 'WP_000581894.1', 'WP_001824586.1', 'WP_000581908.1', 'WP_000581890.1', 'WP_001573692.1', 'W…
331	['WP_000581906.1', 'WP_070974205.1', 'WP_001573692.1', 'WP_001549768.1', 'WP_001826866.1', 'WP_044291096.1', 'WP_025174421.1', 'WP_311133469.1', 'WP_001793883.1', 'WP_001792494.1', 'WP_000581904.1', 'WP_276123758.1', 'WP_000972280.1', 'WP_000972657.1', 'WP_001796756.1', 'WP_000972658.1', 'WP_000581913.1', 'WP_031929883.1', 'WP_029754190.1', 'WP_000581923.1', 'WP_000581907.1', 'WP_046594638.1', 'W…
332	['WP_044291109.1', 'WP_072507298.1', 'WP_020977587.1', 'WP_078369662.1', 'WP_216753083.1', 'WP_078101498.1', 'WP_188349559.1', 'WP_188348131.1', 'WP_103145152.1', 'WP_031928789.1', 'WP_041496833.1', 'WP_031928532.1', 'WP_262607713.1', 'WP_061732609.1', 'WP_156976001.1', 'WP_001205067.1', 'WP_001205073.1', 'WP_001205076.1', 'WP_041512088.1', 'WP_111035220.1', 'WP_001205070.1', 'WP_001205072.1', 'W…
333	['WP_061843114.1', 'WP_229373990.1', 'WP_070004191.1', 'WP_044291111.1', 'WP_110195909.1', 'WP_064131308.1', 'WP_216753083.1', 'WP_188349559.1', 'WP_188348131.1', 'WP_103145152.1', 'WP_078369662.1', 'WP_078101498.1', 'WP_041496833.1', 'WP_031928789.1', 'WP_031928532.1', 'WP_156976001.1', 'WP_111035220.1', 'WP_262607713.1', 'WP_061732609.1', 'WP_061390291.1', 'WP_041512088.1', 'WP_001205076.1', 'W…
334	['WP_111762696.1', 'WP_072460566.1', 'WP_000876646.1', 'WP_000876642.1', 'WP_123090018.1', 'WP_000876641.1', 'WP_123097822.1', 'WP_103147719.1', 'WP_000876648.1', 'WP_160193934.1', 'WP_064127547.1', 'WP_244779522.1', 'WP_000876660.1', 'WP_000876639.1', 'WP_262538105.1', 'WP_070004193.1', 'WP_111187325.1', 'WP_262824567.1', 'WP_044291114.1', 'WP_000876638.1', 'WP_281961739.1', 'WP_031769116.1', 'W…
335	['WP_070974482.1', 'WP_000074012.1', 'WP_070004194.1', 'WP_044291116.1', 'WP_123097823.1', 'WP_000074010.1', 'WP_111762697.1', 'WP_229373993.1', 'WP_000073990.1', 'WP_000074001.1', 'WP_117223840.1', 'WP_086036267.1', 'WP_117216408.1']
336	['WP_000521958.1', 'WP_000521959.1', 'WP_103143586.1', 'WP_123097810.1', 'WP_045177706.1', 'WP_031928792.1', 'WP_070004185.1', 'WP_072508974.1', 'WP_014532696.1']
337	['WP_070004182.1', 'WP_000217462.1', 'WP_031586057.1', 'WP_000217452.1', 'WP_000217472.1', 'WP_000217466.1', 'WP_000217469.1', 'WP_000217459.1', 'WP_000217470.1', 'WP_045179564.1', 'WP_000217471.1', 'WP_072460557.1', 'WP_033844879.1', 'WP_000217461.1', 'WP_000217456.1', 'WP_000217460.1', 'WP_020977574.1', 'WP_000217458.1', 'WP_000217457.1', 'WP_123138818.1', 'WP_000824929.1', 'WP_238614148.1', 'W…
338	['WP_045179568.1', 'WP_031926899.1', 'WP_216500969.1', 'WP_070991995.1', 'WP_000794648.1', 'WP_281224035.1', 'WP_061843114.1', 'WP_103147587.1', 'WP_229373990.1', 'WP_280531276.1', 'WP_044291111.1', 'WP_110195909.1', 'WP_064131308.1', 'WP_031794441.1', 'WP_142382601.1', 'WP_086040779.1', 'WP_086045583.1', 'WP_142385524.1', 'WP_281961737.1', 'WP_031902112.1', 'WP_149814504.1', 'WP_078369662.1', 'W…
339	['WP_070974205.1', 'WP_001826866.1', 'WP_000581904.1', 'WP_000581906.1', 'WP_276123758.1', 'WP_001573692.1', 'WP_001793883.1', 'WP_031929883.1', 'WP_001549768.1', 'WP_001792494.1', 'WP_000581913.1', 'WP_046594638.1', 'WP_311133469.1', 'WP_025174421.1', 'WP_044291096.1', 'WP_001796756.1', 'WP_000581907.1', 'WP_000972280.1', 'WP_000581888.1', 'WP_044026055.1', 'WP_216730293.1', 'WP_044291092.1', 'W…
340	['WP_001790144.1', 'WP_049280528.1', 'WP_031845055.1', 'WP_044291089.1', 'WP_262538117.1', 'WP_070004183.1', 'WP_046594639.1', 'WP_031788452.1', 'WP_031785466.1', 'WP_042901927.1', 'WP_229373984.1', 'WP_044026054.1']
341	['WP_001790144.1', 'WP_049280528.1', 'WP_031845055.1', 'WP_262538117.1', 'WP_044291089.1', 'WP_070004183.1', 'WP_031788452.1', 'WP_046594639.1', 'WP_031785466.1', 'WP_042901927.1', 'WP_229373984.1', 'WP_044026054.1']
342	['WP_070974205.1', 'WP_001826866.1', 'WP_000581904.1', 'WP_276123758.1', 'WP_031929883.1', 'WP_000581913.1', 'WP_044291092.1', 'WP_216730293.1', 'WP_000581889.1', 'WP_000581892.1', 'WP_052999526.1', 'WP_000972290.1', 'WP_044026055.1', 'WP_000972286.1', 'WP_000581906.1', 'WP_275112654.1', 'WP_000581894.1', 'WP_061733898.1', 'WP_000581890.1', 'WP_001824586.1', 'WP_000581908.1', 'WP_001573692.1', 'W…
343	['WP_031763965.1', 'WP_000841404.1', 'WP_281224034.1', 'WP_000841440.1', 'WP_057504561.1', 'WP_001600806.1', 'WP_000841410.1', 'WP_103147586.1', 'WP_069724730.1', 'WP_223081682.1', 'WP_123097820.1', 'WP_111187327.1', 'WP_000841434.1', 'WP_000841391.1', 'WP_044291109.1', 'WP_031794441.1', 'WP_142382601.1', 'WP_086040779.1', 'WP_086045583.1', 'WP_216753083.1', 'WP_142385524.1', 'WP_188349559.1', 'W…
344	['WP_000162204.1', 'WP_044291083.1', 'WP_000162198.1', 'WP_086040956.1', 'WP_001034760.1', 'WP_086036262.1', 'WP_000162193.1', 'WP_000162203.1', 'WP_115305658.1', 'WP_001034756.1', 'WP_000162196.1', 'WP_000162187.1', 'WP_000162188.1', 'WP_000037512.1', 'WP_001034758.1', 'WP_070974204.1', 'WP_001034773.1', 'WP_070004181.1', 'WP_001034762.1', 'WP_000162195.1', 'WP_001034766.1', 'WP_000162197.1', 'W…
345	['WP_234726242.1', 'WP_070974205.1', 'WP_001826866.1', 'WP_276123758.1', 'WP_000972280.1', 'WP_000581906.1', 'WP_031929883.1', 'WP_000581904.1', 'WP_262538114.1', 'WP_000581888.1', 'WP_000581910.1', 'WP_000972290.1', 'WP_000972286.1', 'WP_216730293.1', 'WP_001792494.1', 'WP_001549768.1', 'WP_001793883.1', 'WP_001573692.1', 'WP_000581913.1', 'WP_000972649.1', 'WP_089535299.1', 'WP_052999526.1', 'W…
346	['WP_113556721.1', 'WP_061390291.1', 'WP_064125707.1', 'WP_155560104.1', 'WP_262607713.1', 'WP_041512088.1', 'WP_061732609.1', 'WP_147712717.1', 'WP_141764604.1', 'WP_078367818.1']
347	['WP_061644603.1', 'WP_078369662.1', 'WP_031902112.1', 'WP_149814504.1', 'WP_281961737.1', 'WP_001205076.1', 'WP_001205072.1', 'WP_001205070.1', 'WP_001205073.1', 'WP_001205067.1', 'WP_078101498.1', 'WP_262607713.1', 'WP_041512088.1', 'WP_061390291.1', 'WP_064125707.1', 'WP_155560104.1', 'WP_113556721.1', 'WP_217654727.1', 'WP_061732609.1', 'WP_147712717.1', 'WP_141764604.1', 'WP_031834840.1', 'W…
348	['WP_113556721.1', 'WP_061732609.1', 'WP_041512088.1', 'WP_061390291.1', 'WP_064125707.1', 'WP_155560104.1', 'WP_262607713.1', 'WP_147712717.1', 'WP_141764604.1', 'WP_078367818.1']
349	['WP_000162204.1', 'WP_044291083.1', 'WP_000162198.1', 'WP_086040956.1', 'WP_001034760.1', 'WP_086036262.1', 'WP_000162193.1', 'WP_000162203.1', 'WP_115305658.1', 'WP_001034756.1', 'WP_000162196.1', 'WP_000162187.1', 'WP_000162188.1', 'WP_000037512.1', 'WP_070974204.1', 'WP_001034758.1', 'WP_001034773.1', 'WP_070004181.1', 'WP_001034762.1', 'WP_000162195.1', 'WP_001034766.1', 'WP_000162197.1', 'W…
350	['WP_070974205.1', 'WP_001826866.1', 'WP_000581904.1', 'WP_276123758.1', 'WP_031929883.1', 'WP_000581913.1', 'WP_044291092.1', 'WP_000581889.1', 'WP_216730293.1', 'WP_000581892.1', 'WP_000972290.1', 'WP_044026055.1', 'WP_052999526.1', 'WP_000581906.1', 'WP_000972286.1', 'WP_061733898.1', 'WP_275112654.1', 'WP_000581894.1', 'WP_001824586.1', 'WP_000581908.1', 'WP_000581890.1', 'WP_001573692.1', 'W…
351	['WP_000289134.1', 'WP_061733900.1', 'WP_000289131.1', 'WP_000289136.1', 'WP_000289141.1']
352	['WP_070974205.1', 'WP_001826866.1', 'WP_000581904.1', 'WP_276123758.1', 'WP_031929883.1', 'WP_000581913.1', 'WP_044291092.1', 'WP_216730293.1', 'WP_000581889.1', 'WP_000581892.1', 'WP_000972290.1', 'WP_052999526.1', 'WP_044026055.1', 'WP_000972286.1', 'WP_275112654.1', 'WP_000581894.1', 'WP_000581906.1', 'WP_061733898.1', 'WP_000581890.1', 'WP_001824586.1', 'WP_000581908.1', 'WP_000972275.1', 'W…
353	['WP_061843114.1', 'WP_229373990.1', 'WP_070004191.1', 'WP_044291111.1', 'WP_110195909.1', 'WP_064131308.1', 'WP_216753083.1', 'WP_188349559.1', 'WP_188348131.1', 'WP_103145152.1', 'WP_078369662.1', 'WP_031928789.1', 'WP_041496833.1', 'WP_031928532.1', 'WP_078101498.1', 'WP_156976001.1', 'WP_111035220.1', 'WP_262607713.1', 'WP_061732609.1', 'WP_001205076.1', 'WP_061390291.1', 'WP_041512088.1', 'W…
354	['WP_063651185.1', 'WP_000386370.1', 'WP_153912144.1', 'WP_000386367.1', 'WP_000386364.1', 'WP_000998871.1', 'WP_148249597.1', 'WP_000998872.1', 'WP_069995841.1', 'WP_148255057.1']
355	['WP_113556721.1', 'WP_064125707.1', 'WP_155560104.1', 'WP_061390291.1', 'WP_262607713.1', 'WP_041512088.1', 'WP_061732609.1', 'WP_147712717.1', 'WP_141764604.1', 'WP_078367818.1']
356	['WP_000660709.1', 'WP_001800344.1', 'WP_064127546.1', 'WP_107383187.1']
357	['WP_111762696.1', 'WP_000876646.1', 'WP_072460566.1', 'WP_000876642.1', 'WP_123090018.1', 'WP_000876641.1', 'WP_123097822.1', 'WP_103147719.1', 'WP_064127547.1', 'WP_000876648.1', 'WP_160193934.1', 'WP_244779522.1', 'WP_000876660.1', 'WP_000876639.1', 'WP_070004193.1', 'WP_262538105.1', 'WP_111187325.1', 'WP_262824567.1', 'WP_044291114.1', 'WP_000876638.1', 'WP_281961739.1', 'WP_031769116.1', 'W…
358	['WP_064128964.1', 'WP_111187326.1', 'WP_110195909.1', 'WP_064131308.1', 'WP_078101498.1']
359	['WP_123090601.1', 'WP_000794635.1', 'WP_001643635.1', 'WP_073409333.1', 'WP_168752653.1', 'WP_031909039.1', 'WP_061843114.1', 'WP_000794642.1', 'WP_150024304.1', 'WP_000794639.1', 'WP_000794640.1', 'WP_001793881.1', 'WP_001662491.1', 'WP_086041249.1', 'WP_160176085.1', 'WP_156978865.1', 'WP_031926899.1', 'WP_045179568.1', 'WP_229373990.1', 'WP_064131308.1', 'WP_038412676.1', 'WP_070004191.1', 'W…
360	['WP_000841410.1', 'WP_069724730.1', 'WP_103147586.1', 'WP_223081682.1', 'WP_031763965.1', 'WP_000841404.1', 'WP_281224034.1', 'WP_001600806.1', 'WP_262607714.1', 'WP_148843536.1', 'WP_000841440.1', 'WP_057504561.1', 'WP_111187327.1', 'WP_000841434.1', 'WP_000841391.1', 'WP_123097820.1', 'WP_031794441.1', 'WP_142382601.1', 'WP_086040779.1', 'WP_086045583.1', 'WP_216753083.1', 'WP_142385524.1', 'W…
361	['WP_000998871.1', 'WP_000998872.1', 'WP_069995841.1', 'WP_148255057.1', 'WP_148249597.1']
362	['WP_000162193.1', 'WP_000162204.1', 'WP_000037512.1', 'WP_070004181.1', 'WP_001034773.1', 'WP_044291083.1', 'WP_000162198.1', 'WP_001034762.1', 'WP_086040956.1', 'WP_001034760.1', 'WP_086036262.1', 'WP_001034766.1', 'WP_000162203.1', 'WP_115305658.1', 'WP_001034756.1', 'WP_000162196.1', 'WP_000162187.1', 'WP_000162188.1', 'WP_001034758.1', 'WP_070974204.1', 'WP_000162195.1', 'WP_000038224.1', 'W…
363	['WP_070004182.1', 'WP_000217462.1', 'WP_031586057.1', 'WP_000217469.1', 'WP_000217472.1', 'WP_000217466.1', 'WP_000217452.1', 'WP_000217459.1', 'WP_000217470.1', 'WP_000217471.1', 'WP_072460557.1', 'WP_000217461.1', 'WP_045179564.1', 'WP_033844879.1', 'WP_000217456.1', 'WP_020977574.1', 'WP_000217460.1', 'WP_000217458.1', 'WP_000217457.1', 'WP_123138818.1', 'WP_000824929.1', 'WP_238614148.1', 'W…
364	['WP_001790144.1', 'WP_049280528.1', 'WP_031845055.1', 'WP_070004183.1', 'WP_262538117.1', 'WP_044291089.1', 'WP_031788452.1', 'WP_046594639.1', 'WP_031785466.1', 'WP_042901927.1', 'WP_229373984.1', 'WP_044026054.1']
365	['WP_070974205.1', 'WP_001826866.1', 'WP_000581904.1', 'WP_276123758.1', 'WP_031929883.1', 'WP_000581913.1', 'WP_000581906.1', 'WP_044026055.1', 'WP_044291092.1', 'WP_000581889.1', 'WP_275112654.1', 'WP_000581892.1', 'WP_052999526.1', 'WP_216730293.1', 'WP_001824586.1', 'WP_000581908.1', 'WP_001573692.1', 'WP_001793883.1', 'WP_000972290.1', 'WP_061733898.1', 'WP_001549768.1', 'WP_001792494.1', 'W…
366	['WP_000521958.1', 'WP_000521959.1', 'WP_103143586.1', 'WP_123097810.1', 'WP_070004185.1', 'WP_031928792.1', 'WP_045177706.1', 'WP_072508974.1', 'WP_014532696.1']
367	['WP_000495498.1', 'WP_000495501.1', 'WP_070004186.1', 'WP_000495500.1', 'WP_000495497.1', 'WP_072460559.1', 'WP_000493747.1']
368	['WP_001044255.1', 'WP_001044252.1', 'WP_123097811.1', 'WP_020977576.1', 'WP_001044258.1', 'WP_086032511.1', 'WP_031874988.1', 'WP_070004187.1', 'WP_043044937.1', 'WP_072460560.1', 'WP_000056386.1', 'WP_000978018.1']
369	['WP_070974205.1', 'WP_001826866.1', 'WP_000581904.1', 'WP_000581906.1', 'WP_276123758.1', 'WP_001573692.1', 'WP_001793883.1', 'WP_031929883.1', 'WP_001549768.1', 'WP_001792494.1', 'WP_000581913.1', 'WP_000581888.1', 'WP_025174421.1', 'WP_311133469.1', 'WP_046594638.1', 'WP_000972280.1', 'WP_044291096.1', 'WP_001796756.1', 'WP_000581907.1', 'WP_216730293.1', 'WP_262538114.1', 'WP_044291092.1', 'W…
370	['WP_070004191.1', 'WP_110195909.1', 'WP_064131308.1', 'WP_078369662.1', 'WP_078101498.1', 'WP_031928789.1', 'WP_041496833.1', 'WP_103145152.1', 'WP_262607713.1', 'WP_031928532.1', 'WP_061732609.1', 'WP_041512088.1', 'WP_061390291.1', 'WP_188348131.1', 'WP_188349559.1', 'WP_156976001.1', 'WP_064125707.1', 'WP_155560104.1', 'WP_113556721.1', 'WP_216753083.1', 'WP_217654727.1', 'WP_111035220.1', 'W…
371	['WP_111762696.1', 'WP_000876646.1', 'WP_072460566.1', 'WP_000876642.1', 'WP_123090018.1', 'WP_123097822.1', 'WP_000876641.1', 'WP_103147719.1', 'WP_000876648.1', 'WP_160193934.1', 'WP_064127547.1', 'WP_244779522.1', 'WP_000876660.1', 'WP_000876639.1', 'WP_070004193.1', 'WP_262538105.1', 'WP_111187325.1', 'WP_262824567.1', 'WP_044291114.1', 'WP_000876638.1', 'WP_281961739.1', 'WP_031769116.1', 'W…
372	['WP_070974482.1', 'WP_070004194.1', 'WP_000074012.1', 'WP_123097823.1', 'WP_000074010.1', 'WP_111762697.1', 'WP_044291116.1', 'WP_229373993.1', 'WP_000073990.1', 'WP_000074001.1', 'WP_117223840.1', 'WP_086036267.1', 'WP_117216408.1']
373	['WP_000586376.1', 'WP_123097870.1', 'WP_070004195.1', 'WP_107383188.1', 'WP_000586375.1', 'WP_000586373.1', 'WP_000586377.1', 'WP_000586378.1', 'WP_103215202.1', 'WP_023914237.1', 'WP_111762698.1']
374	['WP_000966098.1', 'WP_070008629.1', 'WP_000966095.1', 'WP_000966093.1', 'WP_000966089.1', 'WP_000966101.1', 'WP_187787548.1', 'WP_229373988.1', 'WP_216730303.1', 'WP_000966094.1', 'WP_020977586.1', 'WP_000966092.1', 'WP_000966099.1', 'WP_029051895.1', 'WP_262607712.1', 'WP_130136474.1']
375	['WP_000990133.1', 'WP_070817605.1', 'WP_000990135.1', 'WP_033844889.1', 'WP_000990137.1', 'WP_031785529.1', 'WP_194942408.1']
376	['WP_070817606.1', 'WP_000162204.1', 'WP_086036262.1', 'WP_086040956.1', 'WP_044291083.1', 'WP_000162198.1', 'WP_001034760.1', 'WP_000162188.1', 'WP_000162196.1', 'WP_115305658.1', 'WP_000162187.1', 'WP_000162203.1', 'WP_001034756.1', 'WP_000162195.1', 'WP_089535298.1', 'WP_070974204.1', 'WP_000037512.1', 'WP_000162193.1', 'WP_001034758.1', 'WP_000038224.1', 'WP_070004181.1', 'WP_103254714.1', 'W…
377	['WP_000162193.1', 'WP_000037512.1', 'WP_000038224.1', 'WP_001034773.1', 'WP_070004181.1', 'WP_086036262.1', 'WP_000162204.1', 'WP_086040956.1', 'WP_001034756.1', 'WP_044291083.1', 'WP_001034762.1', 'WP_001034760.1', 'WP_000162198.1', 'WP_001034766.1', 'WP_089535298.1', 'WP_216730289.1', 'WP_070817607.1', 'WP_000162203.1', 'WP_001034758.1', 'WP_123138819.1', 'WP_115305658.1', 'WP_000162187.1', 'W…
378	['WP_000162204.1', 'WP_044291083.1', 'WP_000162198.1', 'WP_001034760.1', 'WP_086040956.1', 'WP_086036262.1', 'WP_000162203.1', 'WP_115305658.1', 'WP_001034756.1', 'WP_000162193.1', 'WP_000162196.1', 'WP_000162187.1', 'WP_000162188.1', 'WP_070974204.1', 'WP_001034758.1', 'WP_000037512.1', 'WP_000162195.1', 'WP_001034773.1', 'WP_070004181.1', 'WP_000162197.1', 'WP_001034762.1', 'WP_001034766.1', 'W…
379	['WP_070974205.1', 'WP_001826866.1', 'WP_000581904.1', 'WP_276123758.1', 'WP_031929883.1', 'WP_000581913.1', 'WP_000581906.1', 'WP_044026055.1', 'WP_275112654.1', 'WP_044291092.1', 'WP_001824586.1', 'WP_000581908.1', 'WP_000581889.1', 'WP_001573692.1', 'WP_001793883.1', 'WP_000581892.1', 'WP_052999526.1', 'WP_001549768.1', 'WP_001792494.1', 'WP_025174421.1', 'WP_216730293.1', 'WP_311133469.1', 'W…
380	['WP_234726242.1', 'WP_000581910.1', 'WP_000972649.1', 'WP_000581906.1', 'WP_000581911.1', 'WP_070974205.1', 'WP_089535299.1', 'WP_001826866.1', 'WP_001573692.1', 'WP_001793883.1', 'WP_000581904.1', 'WP_276123758.1', 'WP_070974206.1', 'WP_001549768.1', 'WP_001792494.1', 'WP_000581919.1', 'WP_025174421.1', 'WP_311133469.1', 'WP_044291096.1', 'WP_000972280.1', 'WP_000581913.1', 'WP_031929883.1', 'W…
381	['WP_000217723.1', 'WP_000217713.1', 'WP_000217724.1', 'WP_000217714.1', 'WP_000217708.1', 'WP_103215203.1', 'WP_000217716.1', 'WP_001573690.1', 'WP_262538111.1', 'WP_000217722.1', 'WP_000217712.1', 'WP_000217725.1', 'WP_042904951.1', 'WP_000217710.1', 'WP_123097818.1', 'WP_070974209.1', 'WP_229373987.1', 'WP_073409332.1', 'WP_111762692.1', 'WP_216730301.1', 'WP_001838708.1', 'WP_160210550.1']
382	['WP_070974482.1', 'WP_000074012.1', 'WP_070004194.1', 'WP_123097823.1', 'WP_000074010.1', 'WP_111762697.1', 'WP_044291116.1', 'WP_229373993.1', 'WP_000073990.1', 'WP_000074001.1', 'WP_117223840.1', 'WP_086036267.1', 'WP_117216408.1']
383	['WP_045179568.1', 'WP_031926899.1', 'WP_216500969.1', 'WP_070991995.1', 'WP_000794648.1', 'WP_281224035.1', 'WP_103147587.1', 'WP_061843114.1', 'WP_280531276.1', 'WP_229373990.1', 'WP_044291111.1', 'WP_110195909.1', 'WP_064131308.1', 'WP_031794441.1', 'WP_142382601.1', 'WP_086040779.1', 'WP_086045583.1', 'WP_216753083.1', 'WP_188348131.1', 'WP_142385524.1', 'WP_078369662.1', 'WP_078101498.1', 'W…
384	['WP_072361956.1', 'WP_078066297.1', 'WP_001790675.1', 'WP_010956661.1', 'WP_072398205.1', 'WP_078065511.1', 'WP_072491207.1', 'WP_000946334.1', 'WP_001795286.1']
385	['WP_072361956.1', 'WP_078066297.1', 'WP_001790675.1', 'WP_010956661.1', 'WP_072398205.1', 'WP_078065511.1', 'WP_000946334.1', 'WP_001795286.1', 'WP_072491207.1']
386	['WP_001795457.1', 'WP_001792493.1', 'WP_089519234.1', 'WP_001835549.1', 'WP_078064532.1', 'WP_001793319.1', 'WP_162663072.1', 'WP_075339662.1', 'WP_001793882.1', 'WP_078055803.1', 'WP_147697368.1', 'WP_216730299.1', 'WP_148843535.1', 'WP_160176087.1', 'WP_086040957.1', 'WP_078065801.1', 'WP_123097817.1', 'WP_303751523.1', 'WP_075583758.1', 'WP_262607711.1', 'WP_076079486.1', 'WP_078170757.1', 'W…
387	['WP_001795457.1', 'WP_089519234.1', 'WP_001835549.1', 'WP_001792493.1', 'WP_078064532.1', 'WP_001793319.1', 'WP_162663072.1', 'WP_075339662.1', 'WP_001793882.1', 'WP_078055803.1', 'WP_147697368.1', 'WP_216730299.1', 'WP_148843535.1', 'WP_160176087.1', 'WP_086040957.1', 'WP_078065801.1', 'WP_123097817.1', 'WP_303751523.1', 'WP_076079486.1', 'WP_075583758.1', 'WP_262607711.1', 'WP_072433540.1', 'W…
388	['WP_070004182.1', 'WP_000217462.1', 'WP_031586057.1', 'WP_000217469.1', 'WP_000217472.1', 'WP_000217466.1', 'WP_000217459.1', 'WP_000217452.1', 'WP_000217470.1', 'WP_000217471.1', 'WP_072460557.1', 'WP_000217461.1', 'WP_045179564.1', 'WP_033844879.1', 'WP_020977574.1', 'WP_000217456.1', 'WP_000217460.1', 'WP_000217458.1', 'WP_000217457.1', 'WP_123138818.1', 'WP_000824929.1', 'WP_238614148.1', 'W…
389	['WP_072460559.1', 'WP_000495498.1', 'WP_000495501.1', 'WP_000495500.1', 'WP_070004186.1', 'WP_000495497.1', 'WP_000493747.1']
390	['WP_001044255.1', 'WP_001044252.1', 'WP_123097811.1', 'WP_020977576.1', 'WP_001044258.1', 'WP_086032511.1', 'WP_043044937.1', 'WP_072460560.1', 'WP_031874988.1', 'WP_070004187.1', 'WP_000056386.1', 'WP_000978018.1']
391	['WP_070974205.1', 'WP_001826866.1', 'WP_000581906.1', 'WP_000581904.1', 'WP_276123758.1', 'WP_001573692.1', 'WP_001793883.1', 'WP_001549768.1', 'WP_001792494.1', 'WP_031929883.1', 'WP_000581888.1', 'WP_000581913.1', 'WP_311133469.1', 'WP_025174421.1', 'WP_000972280.1', 'WP_046594638.1', 'WP_044291096.1', 'WP_001796756.1', 'WP_000581907.1', 'WP_262538114.1', 'WP_229373985.1', 'WP_044291092.1', 'W…
392	['WP_001795457.1', 'WP_089519234.1', 'WP_001792493.1', 'WP_001835549.1', 'WP_078064532.1', 'WP_001793319.1', 'WP_162663072.1', 'WP_001793882.1', 'WP_075339662.1', 'WP_078055803.1', 'WP_147697368.1', 'WP_216730299.1', 'WP_148843535.1', 'WP_160176087.1', 'WP_086040957.1', 'WP_078065801.1', 'WP_123097817.1', 'WP_303751523.1', 'WP_075583758.1', 'WP_262607711.1', 'WP_076079486.1', 'WP_078170757.1', 'W…
393	['WP_072460564.1', 'WP_150024303.1', 'WP_000841430.1', 'WP_160176086.1', 'WP_103147720.1', 'WP_123090019.1', 'WP_229373989.1', 'WP_061644603.1', 'WP_142382601.1', 'WP_086040779.1', 'WP_086045583.1', 'WP_216753083.1', 'WP_188349559.1', 'WP_142385524.1', 'WP_188348131.1', 'WP_103145152.1', 'WP_041496833.1', 'WP_031928789.1', 'WP_031928532.1', 'WP_078369662.1', 'WP_281961737.1', 'WP_111035220.1', 'W…
394	['WP_111762696.1', 'WP_072460566.1', 'WP_000876646.1', 'WP_000876642.1', 'WP_000876641.1', 'WP_123097822.1', 'WP_123090018.1', 'WP_103147719.1', 'WP_000876648.1', 'WP_160193934.1', 'WP_064127547.1', 'WP_244779522.1', 'WP_000876660.1', 'WP_000876639.1', 'WP_262538105.1', 'WP_070004193.1', 'WP_111187325.1', 'WP_262824567.1', 'WP_044291114.1', 'WP_000876638.1', 'WP_281961739.1', 'WP_031769116.1', 'W…
395	['WP_072460567.1', 'WP_001621913.1', 'WP_078370578.1']
396	['WP_001795457.1', 'WP_089519234.1', 'WP_001792493.1', 'WP_001835549.1', 'WP_078064532.1', 'WP_001793319.1', 'WP_162663072.1', 'WP_001793882.1', 'WP_078055803.1', 'WP_075339662.1', 'WP_147697368.1', 'WP_216730299.1', 'WP_148843535.1', 'WP_160176087.1', 'WP_086040957.1', 'WP_078065801.1', 'WP_123097817.1', 'WP_303751523.1', 'WP_075583758.1', 'WP_262607711.1', 'WP_076079486.1', 'WP_078170757.1', 'W…
397	['WP_010956661.1', 'WP_078065511.1', 'WP_001790675.1', 'WP_072491207.1', 'WP_000946334.1', 'WP_001795286.1', 'WP_072361956.1', 'WP_078066297.1', 'WP_072398205.1']
398	['WP_072507298.1', 'WP_044291109.1', 'WP_020977587.1', 'WP_216753083.1', 'WP_188349559.1', 'WP_188348131.1', 'WP_103145152.1', 'WP_031928789.1', 'WP_041496833.1', 'WP_031928532.1', 'WP_078101498.1', 'WP_111035220.1', 'WP_262607713.1', 'WP_156976001.1', 'WP_061732609.1', 'WP_001205067.1', 'WP_001205073.1', 'WP_001205076.1', 'WP_041512088.1', 'WP_061390291.1', 'WP_001205070.1', 'WP_001205072.1', 'W…
399	['WP_072508974.1', 'WP_000521958.1', 'WP_103143586.1', 'WP_000521959.1', 'WP_123097810.1', 'WP_031928792.1', 'WP_045177706.1', 'WP_070004185.1', 'WP_014532696.1']
400	['WP_000202039.1', 'WP_000202030.1', 'WP_000202029.1', 'WP_073409330.1', 'WP_031926903.1', 'WP_089535295.1', 'WP_086036260.1', 'WP_000202037.1', 'WP_216730287.1', 'WP_000202045.1', 'WP_000200987.1', 'WP_000200988.1']
401	['WP_000217713.1', 'WP_000217723.1', 'WP_000217724.1', 'WP_000217714.1', 'WP_000217708.1', 'WP_103215203.1', 'WP_001573690.1', 'WP_000217716.1', 'WP_262538111.1', 'WP_000217712.1', 'WP_000217722.1', 'WP_042904951.1', 'WP_000217725.1', 'WP_000217710.1', 'WP_123097818.1', 'WP_073409332.1', 'WP_229373987.1', 'WP_070974209.1', 'WP_111762692.1', 'WP_216730301.1', 'WP_001838708.1', 'WP_160210550.1']
402	['WP_168752653.1', 'WP_000794635.1', 'WP_073409333.1', 'WP_001793881.1', 'WP_001662491.1', 'WP_001643635.1', 'WP_086041249.1', 'WP_156978865.1', 'WP_031909039.1', 'WP_123090601.1', 'WP_262607715.1', 'WP_110195909.1', 'WP_064131308.1', 'WP_216753083.1', 'WP_188349559.1', 'WP_188348131.1', 'WP_103145152.1', 'WP_078369662.1', 'WP_078101498.1', 'WP_031928789.1', 'WP_041496833.1', 'WP_031928532.1', 'W…
403	['WP_001795457.1', 'WP_001835549.1', 'WP_001792493.1', 'WP_089519234.1', 'WP_078064532.1', 'WP_001793319.1', 'WP_075339662.1', 'WP_162663072.1', 'WP_147697368.1', 'WP_001793882.1', 'WP_078055803.1', 'WP_216730299.1', 'WP_148843535.1', 'WP_160176087.1', 'WP_086040957.1', 'WP_078065801.1', 'WP_123097817.1', 'WP_303751523.1', 'WP_075583758.1', 'WP_262607711.1', 'WP_076079486.1', 'WP_078170757.1', 'W…
404	['WP_001795457.1', 'WP_089519234.1', 'WP_001792493.1', 'WP_001835549.1', 'WP_078064532.1', 'WP_001793319.1', 'WP_162663072.1', 'WP_075339662.1', 'WP_001793882.1', 'WP_078055803.1', 'WP_147697368.1', 'WP_216730299.1', 'WP_148843535.1', 'WP_160176087.1', 'WP_086040957.1', 'WP_078065801.1', 'WP_075583758.1', 'WP_123097817.1', 'WP_303751523.1', 'WP_262607711.1', 'WP_076079486.1', 'WP_078170757.1', 'W…
405	['WP_001795457.1', 'WP_089519234.1', 'WP_001835549.1', 'WP_001792493.1', 'WP_078064532.1', 'WP_001793319.1', 'WP_162663072.1', 'WP_075339662.1', 'WP_001793882.1', 'WP_078055803.1', 'WP_147697368.1', 'WP_216730299.1', 'WP_148843535.1', 'WP_160176087.1', 'WP_086040957.1', 'WP_078065801.1', 'WP_123097817.1', 'WP_303751523.1', 'WP_076079486.1', 'WP_075583758.1', 'WP_262607711.1', 'WP_078170757.1', 'W…
406	['WP_001795457.1', 'WP_089519234.1', 'WP_001835549.1', 'WP_001792493.1', 'WP_078064532.1', 'WP_078055803.1', 'WP_001793319.1', 'WP_162663072.1', 'WP_001793882.1', 'WP_075339662.1', 'WP_147697368.1', 'WP_216730299.1', 'WP_148843535.1', 'WP_160176087.1', 'WP_086040957.1', 'WP_078065801.1', 'WP_123097817.1', 'WP_303751523.1', 'WP_075583758.1', 'WP_262607711.1', 'WP_076079486.1', 'WP_078170757.1', 'W…
407	['WP_001795457.1', 'WP_078064532.1', 'WP_001835549.1', 'WP_001792493.1', 'WP_089519234.1', 'WP_001793319.1', 'WP_162663072.1', 'WP_001793882.1', 'WP_075339662.1', 'WP_147697368.1', 'WP_078055803.1', 'WP_216730299.1', 'WP_148843535.1', 'WP_160176087.1', 'WP_086040957.1', 'WP_078065801.1', 'WP_123097817.1', 'WP_303751523.1', 'WP_075583758.1', 'WP_262607711.1', 'WP_076079486.1', 'WP_078170757.1', 'W…
408	['WP_078064550.1']
409	['WP_234726242.1', 'WP_000581910.1', 'WP_000972649.1', 'WP_000581906.1', 'WP_070974205.1', 'WP_001826866.1', 'WP_000581911.1', 'WP_001573692.1', 'WP_001793883.1', 'WP_000581904.1', 'WP_089535299.1', 'WP_276123758.1', 'WP_001549768.1', 'WP_001792494.1', 'WP_025174421.1', 'WP_311133469.1', 'WP_044291096.1', 'WP_070974206.1', 'WP_000581919.1', 'WP_000581913.1', 'WP_031929883.1', 'WP_000972280.1', 'W…
410	['WP_001795457.1', 'WP_001792493.1', 'WP_001835549.1', 'WP_089519234.1', 'WP_078064532.1', 'WP_001793319.1', 'WP_162663072.1', 'WP_001793882.1', 'WP_075339662.1', 'WP_078055803.1', 'WP_147697368.1', 'WP_216730299.1', 'WP_148843535.1', 'WP_160176087.1', 'WP_086040957.1', 'WP_078065801.1', 'WP_123097817.1', 'WP_303751523.1', 'WP_075583758.1', 'WP_262607711.1', 'WP_076079486.1', 'WP_078170757.1', 'W…
411	['WP_001795457.1', 'WP_001792493.1', 'WP_001835549.1', 'WP_089519234.1', 'WP_078064532.1', 'WP_001793319.1', 'WP_162663072.1', 'WP_001793882.1', 'WP_075339662.1', 'WP_078055803.1', 'WP_147697368.1', 'WP_216730299.1', 'WP_148843535.1', 'WP_160176087.1', 'WP_086040957.1', 'WP_078065801.1', 'WP_123097817.1', 'WP_303751523.1', 'WP_075583758.1', 'WP_262607711.1', 'WP_076079486.1', 'WP_078170757.1', 'W…
412	['WP_010956661.1', 'WP_078065511.1', 'WP_001790675.1', 'WP_072491207.1', 'WP_000946334.1', 'WP_001795286.1', 'WP_072361956.1', 'WP_078066297.1', 'WP_072398205.1']
413	['WP_001795457.1', 'WP_001835549.1', 'WP_001792493.1', 'WP_089519234.1', 'WP_078064532.1', 'WP_001793319.1', 'WP_075339662.1', 'WP_162663072.1', 'WP_147697368.1', 'WP_001793882.1', 'WP_078055803.1', 'WP_216730299.1', 'WP_148843535.1', 'WP_160176087.1', 'WP_078065801.1', 'WP_086040957.1', 'WP_123097817.1', 'WP_303751523.1', 'WP_075583758.1', 'WP_262607711.1', 'WP_076079486.1', 'WP_078170757.1', 'W…
414	['WP_000581906.1', 'WP_070974205.1', 'WP_001826866.1', 'WP_001573692.1', 'WP_001793883.1', 'WP_000581904.1', 'WP_276123758.1', 'WP_001549768.1', 'WP_001792494.1', 'WP_025174421.1', 'WP_311133469.1', 'WP_044291096.1', 'WP_000972280.1', 'WP_000581913.1', 'WP_031929883.1', 'WP_001796756.1', 'WP_000581907.1', 'WP_000972657.1', 'WP_000581923.1', 'WP_000972658.1', 'WP_046594638.1', 'WP_029754190.1', 'W…
415	['WP_072361956.1', 'WP_078066297.1', 'WP_001790675.1', 'WP_010956661.1', 'WP_072398205.1', 'WP_078065511.1', 'WP_000946334.1', 'WP_001795286.1', 'WP_072491207.1']
416	['WP_151507010.1', 'WP_000794640.1', 'WP_000794639.1', 'WP_160176085.1', 'WP_038412676.1', 'WP_155557508.1', 'WP_020977588.1', 'WP_078369662.1', 'WP_142385524.1', 'WP_148843537.1', 'WP_000794642.1', 'WP_150024304.1', 'WP_001621919.1', 'WP_000794607.1', 'WP_086045583.1', 'WP_086040779.1', 'WP_061843114.1', 'WP_061644603.1', 'WP_000841430.1', 'WP_103147720.1', 'WP_123090019.1', 'WP_150024303.1', 'W…
417	['WP_001795457.1', 'WP_089519234.1', 'WP_001792493.1', 'WP_001835549.1', 'WP_078064532.1', 'WP_001793319.1', 'WP_162663072.1', 'WP_001793882.1', 'WP_075339662.1', 'WP_078055803.1', 'WP_147697368.1', 'WP_216730299.1', 'WP_148843535.1', 'WP_160176087.1', 'WP_086040957.1', 'WP_078065801.1', 'WP_123097817.1', 'WP_303751523.1', 'WP_075583758.1', 'WP_262607711.1', 'WP_076079486.1', 'WP_078170757.1', 'W…
418	['WP_001795457.1', 'WP_089519234.1', 'WP_001792493.1', 'WP_001835549.1', 'WP_078064532.1', 'WP_001793319.1', 'WP_162663072.1', 'WP_075339662.1', 'WP_001793882.1', 'WP_078055803.1', 'WP_147697368.1', 'WP_216730299.1', 'WP_148843535.1', 'WP_160176087.1', 'WP_086040957.1', 'WP_078065801.1', 'WP_075583758.1', 'WP_123097817.1', 'WP_303751523.1', 'WP_078170757.1', 'WP_262607711.1', 'WP_076079486.1', 'W…
419	['WP_078367818.1', 'WP_262607713.1', 'WP_240186340.1', 'WP_113556721.1', 'WP_155560104.1', 'WP_064125707.1', 'WP_061390291.1', 'WP_041512088.1', 'WP_061732609.1']
420	['WP_031794441.1', 'WP_078369662.1', 'WP_000841404.1', 'WP_001600806.1', 'WP_031763965.1', 'WP_281224034.1', 'WP_229373989.1', 'WP_061644603.1', 'WP_000841430.1', 'WP_103147720.1', 'WP_123090019.1', 'WP_150024303.1', 'WP_160176086.1', 'WP_168752653.1', 'WP_061843114.1', 'WP_000794635.1', 'WP_001662491.1', 'WP_001793881.1', 'WP_156978865.1', 'WP_073409333.1', 'WP_044291111.1', 'WP_001643635.1', 'W…
421	['WP_078370578.1', 'WP_001621913.1', 'WP_072460567.1']
422	['WP_000581906.1', 'WP_070974205.1', 'WP_001826866.1', 'WP_001573692.1', 'WP_001793883.1', 'WP_000581904.1', 'WP_276123758.1', 'WP_001549768.1', 'WP_001792494.1', 'WP_025174421.1', 'WP_311133469.1', 'WP_044291096.1', 'WP_000972280.1', 'WP_000581913.1', 'WP_031929883.1', 'WP_001796756.1', 'WP_000581907.1', 'WP_000972657.1', 'WP_000581923.1', 'WP_046594638.1', 'WP_000972658.1', 'WP_029754190.1', 'W…
423	['WP_001044255.1', 'WP_001044252.1', 'WP_123097811.1', 'WP_086032511.1', 'WP_020977576.1', 'WP_001044258.1', 'WP_043044937.1', 'WP_031874988.1', 'WP_072460560.1', 'WP_070004187.1', 'WP_000056386.1', 'WP_000978018.1']
424	['WP_000202039.1', 'WP_000202030.1', 'WP_000202029.1', 'WP_073409330.1', 'WP_031926903.1', 'WP_089535295.1', 'WP_086036260.1', 'WP_000202037.1', 'WP_216730287.1', 'WP_000202045.1', 'WP_000200987.1', 'WP_000200988.1']
425	['WP_000162204.1', 'WP_044291083.1', 'WP_000162198.1', 'WP_086040956.1', 'WP_001034760.1', 'WP_086036262.1', 'WP_000162203.1', 'WP_115305658.1', 'WP_000162193.1', 'WP_001034756.1', 'WP_000162196.1', 'WP_000162188.1', 'WP_000162187.1', 'WP_001034758.1', 'WP_070974204.1', 'WP_000037512.1', 'WP_000162195.1', 'WP_070004181.1', 'WP_001034773.1', 'WP_000162197.1', 'WP_001034762.1', 'WP_001034766.1', 'W…
426	['WP_070004194.1', 'WP_070974482.1', 'WP_000074001.1', 'WP_000074010.1', 'WP_117223840.1', 'WP_086036267.1', 'WP_000074012.1', 'WP_117216408.1', 'WP_123097823.1', 'WP_111762697.1', 'WP_044291116.1', 'WP_229373993.1', 'WP_000073990.1']
427	['WP_086040779.1', 'WP_086045583.1', 'WP_216753083.1', 'WP_188349559.1', 'WP_142385524.1', 'WP_188348131.1', 'WP_103145152.1', 'WP_281961737.1', 'WP_111035220.1', 'WP_078369662.1', 'WP_156976001.1', 'WP_031902112.1', 'WP_031928789.1', 'WP_041496833.1', 'WP_031928532.1', 'WP_078101498.1', 'WP_149814504.1', 'WP_001205070.1', 'WP_001205072.1', 'WP_041512088.1', 'WP_061390291.1', 'WP_001205076.1', 'W…
428	['WP_000162204.1', 'WP_044291083.1', 'WP_086040956.1', 'WP_000162198.1', 'WP_001034760.1', 'WP_086036262.1', 'WP_000162203.1', 'WP_115305658.1', 'WP_000162193.1', 'WP_001034756.1', 'WP_000162196.1', 'WP_000162188.1', 'WP_000162187.1', 'WP_001034758.1', 'WP_070974204.1', 'WP_000037512.1', 'WP_000162195.1', 'WP_070004181.1', 'WP_001034773.1', 'WP_000162197.1', 'WP_001034762.1', 'WP_001034766.1', 'W…
429	['WP_001795457.1', 'WP_001835549.1', 'WP_001792493.1', 'WP_078064532.1', 'WP_089519234.1', 'WP_001793319.1', 'WP_001793882.1', 'WP_162663072.1', 'WP_075339662.1', 'WP_078055803.1', 'WP_147697368.1', 'WP_216730299.1', 'WP_160176087.1', 'WP_148843535.1', 'WP_086040957.1', 'WP_303751523.1', 'WP_078065801.1', 'WP_123097817.1', 'WP_075583758.1', 'WP_262607711.1', 'WP_076079486.1', 'WP_078170757.1', 'W…
430	['WP_168752653.1', 'WP_000794635.1', 'WP_073409333.1', 'WP_001793881.1', 'WP_001662491.1', 'WP_001643635.1', 'WP_086041249.1', 'WP_156978865.1', 'WP_031909039.1', 'WP_123090601.1', 'WP_262607715.1', 'WP_110195909.1', 'WP_064131308.1', 'WP_216753083.1', 'WP_188349559.1', 'WP_188348131.1', 'WP_103145152.1', 'WP_078369662.1', 'WP_078101498.1', 'WP_041496833.1', 'WP_031928789.1', 'WP_031928532.1', 'W…
431	['WP_000481425.1', 'WP_000481410.1', 'WP_000481422.1', 'WP_000481415.1', 'WP_160176084.1', 'WP_283531740.1', 'WP_229373991.1', 'WP_000481420.1', 'WP_086045391.1', 'WP_216804246.1', 'WP_000481414.1', 'WP_000481431.1', 'WP_020977589.1', 'WP_281961738.1', 'WP_111762695.1', 'WP_000481411.1']
432	['WP_086045583.1', 'WP_086040779.1', 'WP_216753083.1', 'WP_188349559.1', 'WP_142385524.1', 'WP_188348131.1', 'WP_281961737.1', 'WP_103145152.1', 'WP_111035220.1', 'WP_031902112.1', 'WP_078369662.1', 'WP_156976001.1', 'WP_149814504.1', 'WP_031928789.1', 'WP_041496833.1', 'WP_031928532.1', 'WP_078101498.1', 'WP_001205070.1', 'WP_001205072.1', 'WP_041512088.1', 'WP_061390291.1', 'WP_001205076.1', 'W…
433	['WP_086097406.1', 'WP_000972280.1', 'WP_234726242.1', 'WP_000581906.1', 'WP_089535299.1', 'WP_000581910.1', 'WP_070974205.1', 'WP_001826866.1', 'WP_000972649.1', 'WP_000581913.1', 'WP_276123758.1', 'WP_001793883.1', 'WP_001573692.1', 'WP_001792494.1', 'WP_001549768.1', 'WP_000581904.1', 'WP_031929883.1', 'WP_000581911.1', 'WP_025174421.1', 'WP_044291096.1', 'WP_311133469.1', 'WP_000972286.1', 'W…
434	['WP_001795457.1', 'WP_089519234.1', 'WP_001835549.1', 'WP_001792493.1', 'WP_078064532.1', 'WP_001793319.1', 'WP_162663072.1', 'WP_075339662.1', 'WP_001793882.1', 'WP_078055803.1', 'WP_147697368.1', 'WP_216730299.1', 'WP_148843535.1', 'WP_160176087.1', 'WP_086040957.1', 'WP_078065801.1', 'WP_123097817.1', 'WP_303751523.1', 'WP_075583758.1', 'WP_262607711.1', 'WP_076079486.1', 'WP_078170757.1', 'W…
435	['WP_000824929.1', 'WP_238614148.1', 'WP_089535294.1', 'WP_000824941.1', 'WP_000824951.1', 'WP_070004182.1', 'WP_000217462.1', 'WP_000217466.1', 'WP_031586057.1', 'WP_000217471.1', 'WP_000217452.1', 'WP_000217472.1', 'WP_000217469.1', 'WP_072460557.1', 'WP_000217470.1', 'WP_045179564.1', 'WP_000217459.1', 'WP_033844879.1', 'WP_000217461.1', 'WP_020977574.1', 'WP_000217460.1', 'WP_000217456.1', 'W…
436	['WP_000202039.1', 'WP_000202029.1', 'WP_000202030.1', 'WP_089535295.1', 'WP_073409330.1', 'WP_031926903.1', 'WP_000202037.1', 'WP_086036260.1', 'WP_216730287.1', 'WP_000202045.1', 'WP_000200987.1', 'WP_000200988.1']
437	['WP_089535296.1', 'WP_216730291.1']
438	['WP_089535297.1', 'WP_000505993.1']
439	['WP_000162204.1', 'WP_044291083.1', 'WP_000162198.1', 'WP_086040956.1', 'WP_001034760.1', 'WP_086036262.1', 'WP_000162203.1', 'WP_115305658.1', 'WP_001034756.1', 'WP_000162196.1', 'WP_000162188.1', 'WP_000162187.1', 'WP_001034758.1', 'WP_070974204.1', 'WP_000162193.1', 'WP_000162195.1', 'WP_000162197.1', 'WP_000037512.1', 'WP_070004181.1', 'WP_001034773.1', 'WP_103254714.1', 'WP_001034762.1', 'W…
440	['WP_234726242.1', 'WP_089535299.1', 'WP_001826866.1', 'WP_070974205.1', 'WP_276123758.1', 'WP_000581904.1', 'WP_031929883.1', 'WP_000581910.1', 'WP_000581913.1', 'WP_000972649.1', 'WP_000581906.1', 'WP_044026055.1', 'WP_000581911.1', 'WP_275112654.1', 'WP_001824586.1', 'WP_000581908.1', 'WP_001573692.1', 'WP_001793883.1', 'WP_070974206.1', 'WP_000581919.1', 'WP_025174421.1', 'WP_001549768.1', 'W…
441	['WP_001795457.1', 'WP_001792493.1', 'WP_078064532.1', 'WP_001835549.1', 'WP_089519234.1', 'WP_001793319.1', 'WP_162663072.1', 'WP_001793882.1', 'WP_075339662.1', 'WP_078055803.1', 'WP_147697368.1', 'WP_216730299.1', 'WP_148843535.1', 'WP_160176087.1', 'WP_086040957.1', 'WP_078065801.1', 'WP_123097817.1', 'WP_303751523.1', 'WP_075583758.1', 'WP_262607711.1', 'WP_076079486.1', 'WP_078170757.1', 'W…
442	['WP_000755954.1', 'WP_000755950.1', 'WP_000755944.1', 'WP_094409821.1', 'WP_000755946.1', 'WP_000755951.1', 'WP_123097816.1', 'WP_000755948.1', 'WP_000755947.1', 'WP_281224033.1', 'WP_000755949.1', 'WP_000755953.1']
443	['WP_000521958.1', 'WP_103143586.1', 'WP_000521959.1', 'WP_123097810.1', 'WP_031928792.1', 'WP_045177706.1', 'WP_070004185.1', 'WP_072508974.1', 'WP_014532696.1']
444	['WP_001205073.1', 'WP_001205067.1', 'WP_001205076.1', 'WP_217654727.1', 'WP_113556721.1', 'WP_155560104.1', 'WP_064125707.1', 'WP_061390291.1', 'WP_041512088.1', 'WP_061732609.1', 'WP_147712717.1', 'WP_141764604.1']
445	['WP_000841410.1', 'WP_069724730.1', 'WP_103147586.1', 'WP_223081682.1', 'WP_031763965.1', 'WP_000841404.1', 'WP_281224034.1', 'WP_001600806.1', 'WP_262607714.1', 'WP_148843536.1', 'WP_000841440.1', 'WP_057504561.1', 'WP_111187327.1', 'WP_000841434.1', 'WP_000841391.1', 'WP_123097820.1', 'WP_031794441.1', 'WP_142382601.1', 'WP_086040779.1', 'WP_086045583.1', 'WP_216753083.1', 'WP_142385524.1', 'W…
446	['WP_000794648.1', 'WP_103147587.1', 'WP_061843114.1', 'WP_229373990.1', 'WP_280531276.1', 'WP_044291111.1', 'WP_070004191.1', 'WP_110195909.1', 'WP_064131308.1', 'WP_031794441.1', 'WP_142382601.1', 'WP_086040779.1', 'WP_086045583.1', 'WP_216753083.1', 'WP_188349559.1', 'WP_142385524.1', 'WP_188348131.1', 'WP_103145152.1', 'WP_031928789.1', 'WP_041496833.1', 'WP_031928532.1', 'WP_078369662.1', 'W…
447	['WP_111762696.1', 'WP_000876646.1', 'WP_072460566.1', 'WP_000876642.1', 'WP_123090018.1', 'WP_000876641.1', 'WP_123097822.1', 'WP_103147719.1', 'WP_000876648.1', 'WP_160193934.1', 'WP_064127547.1', 'WP_244779522.1', 'WP_000876660.1', 'WP_000876639.1', 'WP_070004193.1', 'WP_262538105.1', 'WP_111187325.1', 'WP_262824567.1', 'WP_044291114.1', 'WP_000876638.1', 'WP_281961739.1', 'WP_031769116.1', 'W…
448	['WP_150024303.1', 'WP_000841430.1', 'WP_160176086.1', 'WP_103147720.1', 'WP_123090019.1', 'WP_229373989.1', 'WP_061644603.1', 'WP_216753083.1', 'WP_188349559.1', 'WP_188348131.1', 'WP_103145152.1', 'WP_078369662.1', 'WP_031928789.1', 'WP_041496833.1', 'WP_031928532.1', 'WP_078101498.1', 'WP_111035220.1', 'WP_156976001.1', 'WP_262607713.1', 'WP_001205076.1', 'WP_001205073.1', 'WP_061732609.1', 'W…
449	['WP_000586376.1', 'WP_123097870.1', 'WP_000586377.1', 'WP_107383188.1', 'WP_070004195.1', 'WP_000586375.1', 'WP_000586373.1', 'WP_000586378.1', 'WP_103215202.1', 'WP_023914237.1', 'WP_111762698.1']
450	['WP_000217713.1', 'WP_000217723.1', 'WP_000217724.1', 'WP_000217714.1', 'WP_103215203.1', 'WP_000217708.1', 'WP_000217716.1', 'WP_001573690.1', 'WP_262538111.1', 'WP_000217722.1', 'WP_000217712.1', 'WP_042904951.1', 'WP_000217725.1', 'WP_000217710.1', 'WP_123097818.1', 'WP_229373987.1', 'WP_070974209.1', 'WP_073409332.1', 'WP_111762692.1', 'WP_216730301.1', 'WP_001838708.1', 'WP_160210550.1']
451	['WP_000162204.1', 'WP_044291083.1', 'WP_000162198.1', 'WP_001034760.1', 'WP_086040956.1', 'WP_086036262.1', 'WP_000162203.1', 'WP_115305658.1', 'WP_001034756.1', 'WP_000162193.1', 'WP_000162196.1', 'WP_000162188.1', 'WP_000162187.1', 'WP_070974204.1', 'WP_001034758.1', 'WP_000162195.1', 'WP_000037512.1', 'WP_070004181.1', 'WP_001034773.1', 'WP_000162197.1', 'WP_001034762.1', 'WP_103254714.1', 'W…
452	['WP_000660709.1', 'WP_107383187.1', 'WP_001800344.1', 'WP_064127546.1']
453	['WP_000586376.1', 'WP_123097870.1', 'WP_107383188.1', 'WP_070004195.1', 'WP_000586375.1', 'WP_000586373.1', 'WP_000586377.1', 'WP_000586378.1', 'WP_103215202.1', 'WP_023914237.1', 'WP_111762698.1']
454	['WP_110195909.1', 'WP_123090601.1', 'WP_000794635.1', 'WP_001643635.1', 'WP_073409333.1', 'WP_168752653.1', 'WP_031909039.1', 'WP_061843114.1', 'WP_000794642.1', 'WP_150024304.1', 'WP_000794639.1', 'WP_000794640.1', 'WP_001793881.1', 'WP_160176085.1', 'WP_001662491.1', 'WP_086041249.1', 'WP_156978865.1', 'WP_031926899.1', 'WP_045179568.1', 'WP_216500969.1', 'WP_070004191.1', 'WP_229373990.1', 'W…
455	['WP_217654727.1', 'WP_113556721.1', 'WP_262607713.1', 'WP_155560104.1', 'WP_064125707.1', 'WP_061390291.1', 'WP_041512088.1', 'WP_061732609.1', 'WP_147712717.1', 'WP_141764604.1']
456	['WP_111762696.1', 'WP_072460566.1', 'WP_000876646.1', 'WP_000876642.1', 'WP_000876641.1', 'WP_123097822.1', 'WP_123090018.1', 'WP_103147719.1', 'WP_000876648.1', 'WP_160193934.1', 'WP_064127547.1', 'WP_244779522.1', 'WP_000876660.1', 'WP_000876639.1', 'WP_111187325.1', 'WP_262538105.1', 'WP_070004193.1', 'WP_262824567.1', 'WP_044291114.1', 'WP_000876638.1', 'WP_281961739.1', 'WP_031769116.1', 'W…
457	['WP_111187326.1', 'WP_064128964.1', 'WP_110195909.1', 'WP_064131308.1', 'WP_078101498.1', 'WP_262607713.1', 'WP_141764604.1', 'WP_147712717.1', 'WP_031928789.1', 'WP_041496833.1', 'WP_103145152.1', 'WP_031928532.1', 'WP_061732609.1', 'WP_041512088.1', 'WP_061390291.1', 'WP_188348131.1', 'WP_064125707.1', 'WP_155560104.1', 'WP_113556721.1', 'WP_188349559.1', 'WP_156976001.1', 'WP_216753083.1', 'W…
458	['WP_031763965.1', 'WP_000841404.1', 'WP_281224034.1', 'WP_111187327.1', 'WP_001600806.1', 'WP_000841434.1', 'WP_000841440.1', 'WP_057504561.1', 'WP_123097820.1', 'WP_000841391.1', 'WP_072507298.1', 'WP_044291109.1', 'WP_031794441.1', 'WP_142382601.1', 'WP_086040779.1', 'WP_086045583.1', 'WP_142385524.1', 'WP_216753083.1', 'WP_078369662.1', 'WP_078101498.1', 'WP_188349559.1', 'WP_188348131.1', 'W…
459	['WP_000162193.1', 'WP_000162204.1', 'WP_044291083.1', 'WP_000162198.1', 'WP_000037512.1', 'WP_086040956.1', 'WP_001034760.1', 'WP_086036262.1', 'WP_000162203.1', 'WP_001034773.1', 'WP_070004181.1', 'WP_115305658.1', 'WP_001034756.1', 'WP_001034762.1', 'WP_001034766.1', 'WP_000162196.1', 'WP_000162187.1', 'WP_000162188.1', 'WP_001034758.1', 'WP_070974204.1', 'WP_000162195.1', 'WP_000162197.1', 'W…
460	['WP_000217723.1', 'WP_000217724.1', 'WP_000217713.1', 'WP_000217714.1', 'WP_000217708.1', 'WP_103215203.1', 'WP_000217716.1', 'WP_001573690.1', 'WP_000217722.1', 'WP_262538111.1', 'WP_000217712.1', 'WP_000217725.1', 'WP_042904951.1', 'WP_000217710.1', 'WP_229373987.1', 'WP_123097818.1', 'WP_070974209.1', 'WP_073409332.1', 'WP_111762692.1', 'WP_216730301.1', 'WP_001838708.1', 'WP_160210550.1']
461	['WP_000481425.1', 'WP_000481410.1', 'WP_000481422.1', 'WP_000481415.1', 'WP_160176084.1', 'WP_000481420.1', 'WP_283531740.1', 'WP_229373991.1', 'WP_216804246.1', 'WP_000481414.1', 'WP_000481431.1', 'WP_086045391.1', 'WP_020977589.1', 'WP_281961738.1', 'WP_111762695.1', 'WP_000481411.1']
462	['WP_111762696.1', 'WP_072460566.1', 'WP_000876646.1', 'WP_000876642.1', 'WP_123090018.1', 'WP_000876641.1', 'WP_123097822.1', 'WP_103147719.1', 'WP_000876648.1', 'WP_160193934.1', 'WP_064127547.1', 'WP_244779522.1', 'WP_000876660.1', 'WP_000876639.1', 'WP_262538105.1', 'WP_070004193.1', 'WP_111187325.1', 'WP_262824567.1', 'WP_044291114.1', 'WP_000876638.1', 'WP_281961739.1', 'WP_031769116.1', 'W…
463	['WP_070974482.1', 'WP_000074012.1', 'WP_070004194.1', 'WP_111762697.1', 'WP_123097823.1', 'WP_000074010.1', 'WP_044291116.1', 'WP_229373993.1', 'WP_000073990.1', 'WP_000074001.1', 'WP_117223840.1', 'WP_086036267.1', 'WP_117216408.1']
464	['WP_000586376.1', 'WP_123097870.1', 'WP_000586377.1', 'WP_107383188.1', 'WP_070004195.1', 'WP_000586375.1', 'WP_000586373.1', 'WP_000586378.1', 'WP_103215202.1', 'WP_023914237.1', 'WP_111762698.1']
465	['WP_113556721.1', 'WP_262607713.1', 'WP_155560104.1', 'WP_064125707.1', 'WP_061390291.1', 'WP_041512088.1', 'WP_061732609.1', 'WP_147712717.1', 'WP_141764604.1', 'WP_078367818.1']
466	['WP_000678764.1', 'WP_113590557.1', 'WP_000678763.1', 'WP_020977585.1']
467	['WP_000581906.1', 'WP_070974205.1', 'WP_001826866.1', 'WP_001573692.1', 'WP_001793883.1', 'WP_001549768.1', 'WP_001792494.1', 'WP_000581904.1', 'WP_276123758.1', 'WP_025174421.1', 'WP_311133469.1', 'WP_044291096.1', 'WP_000972280.1', 'WP_000581913.1', 'WP_031929883.1', 'WP_000972657.1', 'WP_000581923.1', 'WP_001796756.1', 'WP_000581907.1', 'WP_000972658.1', 'WP_046594638.1', 'WP_029754190.1', 'W…
468	['WP_115205677.1', 'WP_001146763.1', 'WP_001146762.1']
469	['WP_000162193.1', 'WP_000037512.1', 'WP_000162204.1', 'WP_001034773.1', 'WP_070004181.1', 'WP_044291083.1', 'WP_001034762.1', 'WP_000162198.1', 'WP_001034756.1', 'WP_001034760.1', 'WP_086040956.1', 'WP_086036262.1', 'WP_000162203.1', 'WP_115305658.1', 'WP_001034766.1', 'WP_001034758.1', 'WP_000162196.1', 'WP_000162187.1', 'WP_000162188.1', 'WP_000037500.1', 'WP_070974204.1', 'WP_123090020.1', 'W…
470	['WP_000162204.1', 'WP_044291083.1', 'WP_000162198.1', 'WP_086040956.1', 'WP_001034760.1', 'WP_086036262.1', 'WP_000162203.1', 'WP_115305658.1', 'WP_001034756.1', 'WP_000162193.1', 'WP_000162196.1', 'WP_000162188.1', 'WP_000162187.1', 'WP_070974204.1', 'WP_001034758.1', 'WP_000037512.1', 'WP_000162195.1', 'WP_070004181.1', 'WP_001034773.1', 'WP_000162197.1', 'WP_001034762.1', 'WP_001034766.1', 'W…
471	['WP_070004194.1', 'WP_000074001.1', 'WP_070974482.1', 'WP_000074010.1', 'WP_117223840.1', 'WP_000074012.1', 'WP_117216408.1', 'WP_086036267.1', 'WP_123097823.1', 'WP_111762697.1', 'WP_044291116.1', 'WP_229373993.1', 'WP_000073990.1']
472	['WP_070004194.1', 'WP_000074001.1', 'WP_070974482.1', 'WP_000074010.1', 'WP_117223840.1', 'WP_000074012.1', 'WP_086036267.1', 'WP_117216408.1', 'WP_123097823.1', 'WP_111762697.1', 'WP_044291116.1', 'WP_229373993.1', 'WP_000073990.1']
473	['WP_111762696.1', 'WP_000876646.1', 'WP_072460566.1', 'WP_000876642.1', 'WP_123090018.1', 'WP_000876641.1', 'WP_123097822.1', 'WP_103147719.1', 'WP_000876648.1', 'WP_160193934.1', 'WP_064127547.1', 'WP_244779522.1', 'WP_000876660.1', 'WP_000876639.1', 'WP_070004193.1', 'WP_262538105.1', 'WP_111187325.1', 'WP_262824567.1', 'WP_044291114.1', 'WP_000876638.1', 'WP_281961739.1', 'WP_031769116.1', 'W…
474	['WP_150024303.1', 'WP_000841430.1', 'WP_160176086.1', 'WP_103147720.1', 'WP_123090019.1', 'WP_229373989.1', 'WP_061644603.1', 'WP_216753083.1', 'WP_188349559.1', 'WP_188348131.1', 'WP_103145152.1', 'WP_078369662.1', 'WP_041496833.1', 'WP_031928789.1', 'WP_031928532.1', 'WP_078101498.1', 'WP_111035220.1', 'WP_156976001.1', 'WP_262607713.1', 'WP_001205076.1', 'WP_001205073.1', 'WP_061732609.1', 'W…
475	['WP_000162193.1', 'WP_000037512.1', 'WP_000162204.1', 'WP_001034773.1', 'WP_070004181.1', 'WP_044291083.1', 'WP_001034762.1', 'WP_000162198.1', 'WP_001034760.1', 'WP_086040956.1', 'WP_001034756.1', 'WP_086036262.1', 'WP_000162203.1', 'WP_115305658.1', 'WP_001034766.1', 'WP_001034758.1', 'WP_000162196.1', 'WP_000162187.1', 'WP_000162188.1', 'WP_000037500.1', 'WP_070974204.1', 'WP_123090020.1', 'W…
476	['WP_123090601.1', 'WP_262607715.1', 'WP_110195909.1', 'WP_064131308.1', 'WP_078101498.1', 'WP_262607713.1', 'WP_147712717.1', 'WP_141764604.1', 'WP_031928789.1', 'WP_041496833.1', 'WP_103145152.1', 'WP_031928532.1', 'WP_061732609.1', 'WP_188348131.1', 'WP_041512088.1', 'WP_061390291.1', 'WP_188349559.1', 'WP_216753083.1', 'WP_156976001.1', 'WP_064125707.1', 'WP_113556721.1', 'WP_155560104.1', 'W…
477	['WP_000162193.1', 'WP_000162204.1', 'WP_044291083.1', 'WP_000162198.1', 'WP_086040956.1', 'WP_001034760.1', 'WP_086036262.1', 'WP_000037512.1', 'WP_000162203.1', 'WP_115305658.1', 'WP_001034773.1', 'WP_070004181.1', 'WP_001034756.1', 'WP_001034762.1', 'WP_000162196.1', 'WP_000162187.1', 'WP_001034766.1', 'WP_000162188.1', 'WP_001034758.1', 'WP_070974204.1', 'WP_000162195.1', 'WP_000162197.1', 'W…
478	['WP_070974205.1', 'WP_000581906.1', 'WP_001826866.1', 'WP_000581904.1', 'WP_276123758.1', 'WP_001573692.1', 'WP_001793883.1', 'WP_001549768.1', 'WP_001792494.1', 'WP_311133469.1', 'WP_000972280.1', 'WP_031929883.1', 'WP_025174421.1', 'WP_000581913.1', 'WP_000581888.1', 'WP_044291096.1', 'WP_001796756.1', 'WP_000581907.1', 'WP_046594638.1', 'WP_262538114.1', 'WP_000581892.1', 'WP_052999526.1', 'W…
479	['WP_000521958.1', 'WP_000521959.1', 'WP_103143586.1', 'WP_123097810.1', 'WP_031928792.1', 'WP_045177706.1', 'WP_070004185.1', 'WP_072508974.1', 'WP_014532696.1']
480	['WP_001044255.1', 'WP_001044252.1', 'WP_123097811.1', 'WP_020977576.1', 'WP_001044258.1', 'WP_086032511.1', 'WP_043044937.1', 'WP_031874988.1', 'WP_072460560.1', 'WP_070004187.1', 'WP_000056386.1', 'WP_000978018.1']
481	['WP_070974205.1', 'WP_001826866.1', 'WP_000581904.1', 'WP_276123758.1', 'WP_031929883.1', 'WP_000581913.1', 'WP_000581906.1', 'WP_044026055.1', 'WP_044291092.1', 'WP_000581889.1', 'WP_275112654.1', 'WP_000581892.1', 'WP_001824586.1', 'WP_000581908.1', 'WP_052999526.1', 'WP_216730293.1', 'WP_001573692.1', 'WP_001793883.1', 'WP_000972290.1', 'WP_001549768.1', 'WP_001792494.1', 'WP_061733898.1', 'W…
482	['WP_070974205.1', 'WP_001826866.1', 'WP_000581904.1', 'WP_276123758.1', 'WP_000581906.1', 'WP_001573692.1', 'WP_001793883.1', 'WP_031929883.1', 'WP_001549768.1', 'WP_001792494.1', 'WP_000581913.1', 'WP_000972280.1', 'WP_000581888.1', 'WP_025174421.1', 'WP_311133469.1', 'WP_046594638.1', 'WP_044291096.1', 'WP_044291092.1', 'WP_001796756.1', 'WP_000581907.1', 'WP_216730293.1', 'WP_262538114.1', 'W…
483	['WP_000755954.1', 'WP_000755950.1', 'WP_000755944.1', 'WP_094409821.1', 'WP_000755946.1', 'WP_123097816.1', 'WP_000755951.1', 'WP_000755948.1', 'WP_281224033.1', 'WP_000755949.1', 'WP_000755947.1', 'WP_000755953.1']
484	['WP_001795457.1', 'WP_001792493.1', 'WP_001835549.1', 'WP_089519234.1', 'WP_078064532.1', 'WP_001793319.1', 'WP_162663072.1', 'WP_001793882.1', 'WP_075339662.1', 'WP_078055803.1', 'WP_147697368.1', 'WP_216730299.1', 'WP_148843535.1', 'WP_160176087.1', 'WP_086040957.1', 'WP_123097817.1', 'WP_078065801.1', 'WP_303751523.1', 'WP_075583758.1', 'WP_262607711.1', 'WP_076079486.1', 'WP_078170757.1', 'W…
485	['WP_000217723.1', 'WP_000217713.1', 'WP_000217724.1', 'WP_000217714.1', 'WP_000217708.1', 'WP_103215203.1', 'WP_000217716.1', 'WP_001573690.1', 'WP_262538111.1', 'WP_000217712.1', 'WP_000217722.1', 'WP_042904951.1', 'WP_000217725.1', 'WP_123097818.1', 'WP_000217710.1', 'WP_070974209.1', 'WP_229373987.1', 'WP_073409332.1', 'WP_111762692.1', 'WP_216730301.1', 'WP_001838708.1', 'WP_160210550.1']
486	['WP_000721337.1', 'WP_123097819.1', 'WP_000721330.1', 'WP_000721336.1', 'WP_000721333.1']
487	['WP_123097820.1', 'WP_072507298.1', 'WP_044291109.1', 'WP_020977587.1', 'WP_078369662.1', 'WP_078101498.1', 'WP_103145152.1', 'WP_041496833.1', 'WP_031928789.1', 'WP_188349559.1', 'WP_216753083.1', 'WP_031928532.1', 'WP_262607713.1', 'WP_188348131.1', 'WP_061732609.1', 'WP_041512088.1', 'WP_061390291.1', 'WP_156976001.1', 'WP_031834840.1', 'WP_064125707.1', 'WP_001205067.1', 'WP_001205073.1', 'W…
488	['WP_123097821.1', 'WP_031874992.1', 'WP_000794649.1', 'WP_156974459.1', 'WP_110195909.1', 'WP_064131308.1', 'WP_142382601.1', 'WP_086040779.1', 'WP_086045583.1', 'WP_142385524.1', 'WP_078101498.1', 'WP_078369662.1', 'WP_216753083.1', 'WP_103145152.1', 'WP_188349559.1', 'WP_031928789.1', 'WP_041496833.1', 'WP_188348131.1', 'WP_031928532.1', 'WP_262607713.1', 'WP_061732609.1', 'WP_041512088.1', 'W…
489	['WP_111762696.1', 'WP_072460566.1', 'WP_000876646.1', 'WP_000876642.1', 'WP_123097822.1', 'WP_000876641.1', 'WP_123090018.1', 'WP_103147719.1', 'WP_000876648.1', 'WP_160193934.1', 'WP_064127547.1', 'WP_244779522.1', 'WP_000876660.1', 'WP_000876639.1', 'WP_070004193.1', 'WP_262538105.1', 'WP_111187325.1', 'WP_262824567.1', 'WP_044291114.1', 'WP_000876638.1', 'WP_281961739.1', 'WP_031769116.1', 'W…
490	['WP_070974482.1', 'WP_070004194.1', 'WP_000074012.1', 'WP_123097823.1', 'WP_000074010.1', 'WP_111762697.1', 'WP_044291116.1', 'WP_229373993.1', 'WP_000073990.1', 'WP_000074001.1', 'WP_117223840.1', 'WP_086036267.1', 'WP_117216408.1']
491	['WP_000586376.1', 'WP_123097870.1', 'WP_107383188.1', 'WP_070004195.1', 'WP_000586375.1', 'WP_000586373.1', 'WP_000586377.1', 'WP_000586378.1', 'WP_103215202.1', 'WP_023914237.1', 'WP_111762698.1']
492	['WP_070004182.1', 'WP_000217462.1', 'WP_031586057.1', 'WP_000217466.1', 'WP_000217469.1', 'WP_000217472.1', 'WP_000217459.1', 'WP_000217452.1', 'WP_000217470.1', 'WP_000217471.1', 'WP_072460557.1', 'WP_000217461.1', 'WP_045179564.1', 'WP_000217456.1', 'WP_020977574.1', 'WP_033844879.1', 'WP_000217460.1', 'WP_000217458.1', 'WP_000217457.1', 'WP_123138818.1', 'WP_000824929.1', 'WP_238614148.1', 'W…
493	['WP_000162193.1', 'WP_000162204.1', 'WP_044291083.1', 'WP_000162198.1', 'WP_000037512.1', 'WP_001034760.1', 'WP_086040956.1', 'WP_086036262.1', 'WP_001034773.1', 'WP_070004181.1', 'WP_000162203.1', 'WP_115305658.1', 'WP_001034762.1', 'WP_001034756.1', 'WP_001034766.1', 'WP_000162196.1', 'WP_000162187.1', 'WP_000162188.1', 'WP_001034758.1', 'WP_070974204.1', 'WP_000162195.1', 'WP_000162197.1', 'W…
494	['WP_000581906.1', 'WP_070974205.1', 'WP_001826866.1', 'WP_001573692.1', 'WP_001793883.1', 'WP_000581904.1', 'WP_276123758.1', 'WP_001549768.1', 'WP_001792494.1', 'WP_025174421.1', 'WP_311133469.1', 'WP_044291096.1', 'WP_000972280.1', 'WP_000581913.1', 'WP_031929883.1', 'WP_001796756.1', 'WP_000581907.1', 'WP_000972657.1', 'WP_000581923.1', 'WP_046594638.1', 'WP_000972658.1', 'WP_029754190.1', 'W…
495	['WP_000966089.1', 'WP_000966098.1', 'WP_070008629.1', 'WP_000966095.1', 'WP_000966093.1', 'WP_000966101.1', 'WP_187787548.1', 'WP_229373988.1', 'WP_216730303.1', 'WP_000966094.1', 'WP_130136474.1', 'WP_000966099.1', 'WP_020977586.1', 'WP_000966092.1', 'WP_262607712.1', 'WP_029051895.1']
496	['WP_188349559.1', 'WP_188348131.1', 'WP_217654727.1', 'WP_216753083.1', 'WP_111035220.1', 'WP_156976001.1', 'WP_141764604.1', 'WP_147712717.1', 'WP_031928789.1', 'WP_041496833.1', 'WP_061732609.1', 'WP_041512088.1', 'WP_061390291.1', 'WP_064125707.1', 'WP_155560104.1', 'WP_113556721.1', 'WP_103145152.1', 'WP_031928532.1', 'WP_262607713.1', 'WP_001205067.1', 'WP_001205073.1', 'WP_001205076.1', 'W…
497	['WP_142301470.1', 'WP_001792494.1', 'WP_001549768.1', 'WP_046594638.1', 'WP_070974205.1', 'WP_086097406.1', 'WP_044291096.1', 'WP_262538115.1', 'WP_044026055.1', 'WP_000581906.1', 'WP_000972280.1', 'WP_275112654.1', 'WP_000581892.1', 'WP_052999526.1', 'WP_089535299.1', 'WP_234726242.1', 'WP_001826866.1', 'WP_123097814.1', 'WP_229373985.1', 'WP_114283593.1', 'WP_000581923.1', 'WP_000972657.1', 'W…
498	['WP_072460564.1', 'WP_142382601.1', 'WP_160199807.1', 'WP_239060587.1', 'WP_000841430.1', 'WP_103147720.1', 'WP_123090019.1', 'WP_150024303.1', 'WP_160176086.1', 'WP_168752653.1', 'WP_229373989.1', 'WP_000794635.1', 'WP_001662491.1', 'WP_001793881.1', 'WP_156978865.1', 'WP_001643635.1', 'WP_086041249.1', 'WP_073409333.1', 'WP_086040779.1', 'WP_031909039.1', 'WP_086045583.1', 'WP_216753083.1', 'W…
499	['WP_142385524.1', 'WP_072460564.1', 'WP_280531276.1', 'WP_086045583.1', 'WP_086040779.1', 'WP_031794441.1', 'WP_000794648.1', 'WP_160199807.1', 'WP_239060587.1', 'WP_103147587.1', 'WP_000794649.1', 'WP_031874992.1', 'WP_156974459.1', 'WP_000841404.1', 'WP_001600806.1', 'WP_031763965.1', 'WP_281224034.1', 'WP_000841391.1', 'WP_000841440.1', 'WP_057504561.1', 'WP_142382601.1', 'WP_111187327.1', 'W…
500	['WP_143565000.1', 'WP_258026189.1', 'WP_258026760.1', 'WP_258027765.1', 'WP_237771875.1', 'WP_237772876.1', 'WP_156979261.1', 'WP_238136484.1', 'WP_238136493.1']
501	['WP_001795457.1', 'WP_001835549.1', 'WP_001792493.1', 'WP_089519234.1', 'WP_078064532.1', 'WP_001793319.1', 'WP_162663072.1', 'WP_075339662.1', 'WP_147697368.1', 'WP_001793882.1', 'WP_078055803.1', 'WP_216730299.1', 'WP_148843535.1', 'WP_160176087.1', 'WP_086040957.1', 'WP_078065801.1', 'WP_123097817.1', 'WP_303751523.1', 'WP_075583758.1', 'WP_262607711.1', 'WP_076079486.1', 'WP_078170757.1', 'W…
502	['WP_216753083.1', 'WP_188349559.1', 'WP_188348131.1', 'WP_103145152.1', 'WP_111035220.1', 'WP_156976001.1', 'WP_217654727.1', 'WP_031928789.1', 'WP_041496833.1', 'WP_147712717.1', 'WP_031928532.1', 'WP_061732609.1', 'WP_041512088.1', 'WP_061390291.1', 'WP_064125707.1', 'WP_155560104.1', 'WP_113556721.1', 'WP_262607713.1', 'WP_001205067.1', 'WP_001205073.1', 'WP_001205076.1', 'WP_001205070.1', 'W…
503	['WP_148237806.1', 'WP_078055803.1', 'WP_001795457.1', 'WP_001793319.1', 'WP_078064532.1', 'WP_001835549.1', 'WP_147697368.1', 'WP_123097817.1', 'WP_089519234.1', 'WP_075339662.1', 'WP_216730299.1', 'WP_001793882.1', 'WP_001792493.1', 'WP_162663072.1', 'WP_148843535.1', 'WP_160176087.1', 'WP_262607711.1', 'WP_086040957.1', 'WP_303751523.1', 'WP_078065801.1', 'WP_075583758.1', 'WP_078170757.1', 'W…
504	['WP_000998871.1', 'WP_148249597.1', 'WP_000998872.1', 'WP_069995841.1', 'WP_148255057.1']
505	['WP_000998871.1', 'WP_000998872.1', 'WP_069995841.1', 'WP_148255057.1', 'WP_148249597.1']
506	['WP_001795457.1', 'WP_089519234.1', 'WP_001835549.1', 'WP_001792493.1', 'WP_078064532.1', 'WP_001793319.1', 'WP_162663072.1', 'WP_001793882.1', 'WP_075339662.1', 'WP_078055803.1', 'WP_148843535.1', 'WP_147697368.1', 'WP_216730299.1', 'WP_160176087.1', 'WP_086040957.1', 'WP_078065801.1', 'WP_123097817.1', 'WP_303751523.1', 'WP_075583758.1', 'WP_262607711.1', 'WP_076079486.1', 'WP_078170757.1', 'W…
507	['WP_148843536.1', 'WP_000841410.1', 'WP_069724730.1', 'WP_103147586.1', 'WP_031763965.1', 'WP_000841404.1', 'WP_281224034.1', 'WP_223081682.1', 'WP_262607714.1', 'WP_001600806.1', 'WP_001621919.1', 'WP_000841440.1', 'WP_057504561.1', 'WP_000841434.1', 'WP_111187327.1', 'WP_000841391.1', 'WP_031794441.1', 'WP_142382601.1', 'WP_086040779.1', 'WP_086045583.1', 'WP_216753083.1', 'WP_142385524.1', 'W…
508	['WP_148843537.1', 'WP_160199807.1', 'WP_239060587.1', 'WP_110195909.1', 'WP_064131308.1', 'WP_142382601.1', 'WP_086040779.1', 'WP_142385524.1', 'WP_078369662.1', 'WP_078101498.1', 'WP_031834840.1', 'WP_141764604.1', 'WP_147712717.1', 'WP_262607713.1', 'WP_061732609.1', 'WP_041512088.1', 'WP_031928789.1', 'WP_041496833.1', 'WP_103145152.1', 'WP_061390291.1', 'WP_156976001.1', 'WP_064125707.1', 'W…
509	['WP_149814504.1', 'WP_217654727.1', 'WP_113556721.1', 'WP_155560104.1', 'WP_064125707.1', 'WP_061390291.1', 'WP_041512088.1', 'WP_061732609.1', 'WP_147712717.1', 'WP_141764604.1']
510	['WP_150024303.1', 'WP_000841430.1', 'WP_160176086.1', 'WP_123090019.1', 'WP_103147720.1', 'WP_229373989.1', 'WP_061644603.1', 'WP_216753083.1', 'WP_188349559.1', 'WP_188348131.1', 'WP_103145152.1', 'WP_078369662.1', 'WP_031928789.1', 'WP_041496833.1', 'WP_031928532.1', 'WP_078101498.1', 'WP_111035220.1', 'WP_156976001.1', 'WP_262607713.1', 'WP_001205076.1', 'WP_001205073.1', 'WP_061732609.1', 'W…
511	['WP_000794642.1', 'WP_150024304.1', 'WP_045179568.1', 'WP_031926899.1', 'WP_216500969.1', 'WP_000794607.1', 'WP_070991995.1', 'WP_281224035.1', 'WP_000794648.1', 'WP_103147587.1', 'WP_280531276.1', 'WP_110195909.1', 'WP_064131308.1', 'WP_031794441.1', 'WP_142382601.1', 'WP_086040779.1', 'WP_086045583.1', 'WP_216753083.1', 'WP_188349559.1', 'WP_142385524.1', 'WP_188348131.1', 'WP_103145152.1', 'W…
512	['WP_151507010.1', 'WP_162564163.1', 'WP_281961737.1', 'WP_031902112.1', 'WP_149814504.1', 'WP_001205072.1', 'WP_001205070.1', 'WP_001205073.1', 'WP_001205067.1', 'WP_001205076.1', 'WP_217654727.1', 'WP_113556721.1', 'WP_262607713.1', 'WP_061390291.1', 'WP_155560104.1', 'WP_041512088.1', 'WP_064125707.1', 'WP_061732609.1', 'WP_219727686.1', 'WP_078101498.1', 'WP_147712717.1', 'WP_258026191.1', 'W…
513	['WP_153912112.1', 'WP_000220938.1', 'WP_000220937.1', 'WP_000220931.1', 'WP_154255126.1', 'WP_000220929.1', 'WP_000220935.1', 'WP_000220932.1', 'WP_267238704.1', 'WP_262607710.1']
514	['WP_153912144.1', 'WP_000386370.1', 'WP_063651185.1', 'WP_000386367.1', 'WP_000386364.1', 'WP_000998871.1', 'WP_148249597.1', 'WP_000998872.1', 'WP_069995841.1', 'WP_148255057.1']
515	['WP_153912112.1', 'WP_000220938.1', 'WP_000220937.1', 'WP_154255126.1', 'WP_000220931.1', 'WP_000220932.1', 'WP_267238704.1', 'WP_000220929.1', 'WP_000220935.1', 'WP_262607710.1']
516	['WP_000162204.1', 'WP_044291083.1', 'WP_000162198.1', 'WP_086040956.1', 'WP_001034760.1', 'WP_086036262.1', 'WP_000162193.1', 'WP_000162203.1', 'WP_115305658.1', 'WP_001034756.1', 'WP_000162196.1', 'WP_000162187.1', 'WP_000162188.1', 'WP_000037512.1', 'WP_070974204.1', 'WP_001034758.1', 'WP_001034773.1', 'WP_070004181.1', 'WP_001034762.1', 'WP_000162195.1', 'WP_001034766.1', 'WP_000162197.1', 'W…
517	['WP_155557508.1', 'WP_038412676.1', 'WP_000794640.1', 'WP_000794639.1', 'WP_160176085.1', 'WP_000794642.1', 'WP_150024304.1', 'WP_020977588.1', 'WP_045179568.1', 'WP_031926899.1', 'WP_216500969.1', 'WP_000794607.1', 'WP_281224035.1', 'WP_064131308.1', 'WP_110195909.1', 'WP_151507010.1', 'WP_281961737.1', 'WP_162564163.1', 'WP_031902112.1', 'WP_149814504.1', 'WP_001205067.1', 'WP_001205076.1', 'W…
518	['WP_155560104.1', 'WP_113556721.1', 'WP_262607713.1', 'WP_064125707.1', 'WP_061390291.1', 'WP_041512088.1', 'WP_061732609.1', 'WP_147712717.1', 'WP_141764604.1', 'WP_078367818.1']
519	['WP_070974205.1', 'WP_001826866.1', 'WP_276123758.1', 'WP_000581904.1', 'WP_031929883.1', 'WP_000581913.1', 'WP_275112654.1', 'WP_000581906.1', 'WP_155560206.1', 'WP_000581908.1', 'WP_001824586.1', 'WP_044026055.1', 'WP_001792494.1', 'WP_001549768.1', 'WP_001793883.1', 'WP_001573692.1', 'WP_044291096.1', 'WP_025174421.1', 'WP_311133469.1', 'WP_234726242.1', 'WP_000581907.1', 'WP_001796756.1', 'W…
520	['WP_156974459.1', 'WP_031874992.1', 'WP_000794649.1', 'WP_111187326.1', 'WP_064128964.1', 'WP_110195909.1', 'WP_064131308.1', 'WP_142382601.1', 'WP_086040779.1', 'WP_086045583.1', 'WP_216753083.1', 'WP_188349559.1', 'WP_142385524.1', 'WP_188348131.1', 'WP_103145152.1', 'WP_031928789.1', 'WP_041496833.1', 'WP_031928532.1', 'WP_078369662.1', 'WP_281961737.1', 'WP_111035220.1', 'WP_156976001.1', 'W…
521	['WP_217654727.1', 'WP_113556721.1', 'WP_262607713.1', 'WP_155560104.1', 'WP_064125707.1', 'WP_061390291.1', 'WP_041512088.1', 'WP_061732609.1', 'WP_147712717.1', 'WP_141764604.1']
522	['WP_001793881.1', 'WP_156978865.1', 'WP_168752653.1', 'WP_000794635.1', 'WP_073409333.1', 'WP_001662491.1', 'WP_001643635.1', 'WP_086041249.1', 'WP_031909039.1', 'WP_123090601.1', 'WP_262607715.1', 'WP_110195909.1', 'WP_064131308.1', 'WP_216753083.1', 'WP_188349559.1', 'WP_188348131.1', 'WP_103145152.1', 'WP_078369662.1', 'WP_031928789.1', 'WP_041496833.1', 'WP_031928532.1', 'WP_078101498.1', 'W…
523	['WP_156979261.1', 'WP_237771875.1', 'WP_258027765.1', 'WP_143565000.1', 'WP_258026760.1', 'WP_237772876.1', 'WP_258026189.1', 'WP_238136484.1', 'WP_238136493.1']
524	['WP_000481425.1', 'WP_000481410.1', 'WP_000481422.1', 'WP_000481415.1', 'WP_160176084.1', 'WP_283531740.1', 'WP_229373991.1', 'WP_000481420.1', 'WP_216804246.1', 'WP_000481414.1', 'WP_086045391.1', 'WP_000481431.1', 'WP_020977589.1', 'WP_281961738.1', 'WP_111762695.1', 'WP_000481411.1']
525	['WP_000794639.1', 'WP_000794640.1', 'WP_160176085.1', 'WP_000794642.1', 'WP_150024304.1', 'WP_038412676.1', 'WP_155557508.1', 'WP_045179568.1', 'WP_031926899.1', 'WP_000794607.1', 'WP_216500969.1', 'WP_020977588.1', 'WP_070991995.1', 'WP_281224035.1', 'WP_110195909.1', 'WP_064131308.1', 'WP_162564163.1', 'WP_151507010.1', 'WP_281961737.1', 'WP_142385524.1', 'WP_031902112.1', 'WP_149814504.1', 'W…
526	['WP_150024303.1', 'WP_000841430.1', 'WP_160176086.1', 'WP_103147720.1', 'WP_123090019.1', 'WP_229373989.1', 'WP_061644603.1', 'WP_216753083.1', 'WP_188349559.1', 'WP_188348131.1', 'WP_103145152.1', 'WP_078369662.1', 'WP_041496833.1', 'WP_031928789.1', 'WP_031928532.1', 'WP_078101498.1', 'WP_111035220.1', 'WP_156976001.1', 'WP_262607713.1', 'WP_001205076.1', 'WP_001205073.1', 'WP_061732609.1', 'W…
527	['WP_001795457.1', 'WP_001835549.1', 'WP_001792493.1', 'WP_078064532.1', 'WP_089519234.1', 'WP_001793319.1', 'WP_001793882.1', 'WP_162663072.1', 'WP_075339662.1', 'WP_078055803.1', 'WP_147697368.1', 'WP_216730299.1', 'WP_160176087.1', 'WP_148843535.1', 'WP_086040957.1', 'WP_303751523.1', 'WP_078065801.1', 'WP_123097817.1', 'WP_075583758.1', 'WP_262607711.1', 'WP_076079486.1', 'WP_078170757.1', 'W…
528	['WP_000162193.1', 'WP_000162204.1', 'WP_044291083.1', 'WP_000037512.1', 'WP_000162198.1', 'WP_086040956.1', 'WP_001034760.1', 'WP_001034773.1', 'WP_086036262.1', 'WP_070004181.1', 'WP_000162203.1', 'WP_115305658.1', 'WP_001034762.1', 'WP_001034756.1', 'WP_001034766.1', 'WP_000162196.1', 'WP_000162187.1', 'WP_000162188.1', 'WP_001034758.1', 'WP_070974204.1', 'WP_000162195.1', 'WP_000162197.1', 'W…
529	['WP_111762696.1', 'WP_000876646.1', 'WP_072460566.1', 'WP_000876642.1', 'WP_123090018.1', 'WP_000876641.1', 'WP_123097822.1', 'WP_103147719.1', 'WP_160193934.1', 'WP_000876648.1', 'WP_064127547.1', 'WP_244779522.1', 'WP_000876660.1', 'WP_000876639.1', 'WP_070004193.1', 'WP_262538105.1', 'WP_111187325.1', 'WP_262824567.1', 'WP_044291114.1', 'WP_000876638.1', 'WP_281961739.1', 'WP_031769116.1', 'W…
530	['WP_000162193.1', 'WP_160193940.1', 'WP_000037512.1', 'WP_000162204.1', 'WP_044291083.1', 'WP_001034773.1', 'WP_000162198.1', 'WP_070004181.1', 'WP_001034760.1', 'WP_001034756.1', 'WP_086040956.1', 'WP_001034762.1', 'WP_000037501.1', 'WP_086036262.1', 'WP_000162203.1', 'WP_115305658.1', 'WP_001034758.1', 'WP_000037500.1', 'WP_001034766.1', 'WP_000162196.1', 'WP_123090020.1', 'WP_000162187.1', 'W…
531	['WP_168752653.1', 'WP_000794635.1', 'WP_160199807.1', 'WP_001793881.1', 'WP_001643635.1', 'WP_001662491.1', 'WP_073409333.1', 'WP_239060587.1', 'WP_086041249.1', 'WP_156978865.1', 'WP_031909039.1', 'WP_123090601.1', 'WP_110195909.1', 'WP_064131308.1', 'WP_142382601.1', 'WP_086040779.1', 'WP_086045583.1', 'WP_216753083.1', 'WP_188349559.1', 'WP_142385524.1', 'WP_188348131.1', 'WP_041496833.1', 'W…
532	['WP_000581906.1', 'WP_070974205.1', 'WP_001826866.1', 'WP_001573692.1', 'WP_001793883.1', 'WP_000581904.1', 'WP_001549768.1', 'WP_001792494.1', 'WP_276123758.1', 'WP_025174421.1', 'WP_311133469.1', 'WP_044291096.1', 'WP_000972280.1', 'WP_000581913.1', 'WP_031929883.1', 'WP_001796756.1', 'WP_000581907.1', 'WP_000972657.1', 'WP_000581923.1', 'WP_046594638.1', 'WP_000972658.1', 'WP_029754190.1', 'W…
533	['WP_000217723.1', 'WP_000217724.1', 'WP_000217713.1', 'WP_000217714.1', 'WP_000217708.1', 'WP_103215203.1', 'WP_000217716.1', 'WP_000217712.1', 'WP_001573690.1', 'WP_262538111.1', 'WP_000217722.1', 'WP_000217725.1', 'WP_000217710.1', 'WP_042904951.1', 'WP_123097818.1', 'WP_229373987.1', 'WP_070974209.1', 'WP_073409332.1', 'WP_111762692.1', 'WP_216730301.1', 'WP_001838708.1', 'WP_160210550.1']
534	['WP_000794639.1', 'WP_160176085.1', 'WP_000794640.1', 'WP_038412676.1', 'WP_162564163.1', 'WP_155557508.1', 'WP_020977588.1', 'WP_151507010.1', 'WP_000794607.1', 'WP_150024304.1', 'WP_000794642.1', 'WP_001621919.1', 'WP_148843537.1', 'WP_123097821.1', 'WP_281224035.1', 'WP_148843536.1', 'WP_216500969.1', 'WP_262607714.1', 'WP_142385524.1', 'WP_078369662.1', 'WP_078101498.1', 'WP_281961737.1', 'W…
535	['WP_001795457.1', 'WP_001792493.1', 'WP_001835549.1', 'WP_089519234.1', 'WP_078064532.1', 'WP_162663072.1', 'WP_001793319.1', 'WP_001793882.1', 'WP_075339662.1', 'WP_078055803.1', 'WP_147697368.1', 'WP_216730299.1', 'WP_148843535.1', 'WP_160176087.1', 'WP_086040957.1', 'WP_078065801.1', 'WP_123097817.1', 'WP_303751523.1', 'WP_075583758.1', 'WP_262607711.1', 'WP_076079486.1', 'WP_078170757.1', 'W…
536	['WP_001795457.1', 'WP_089519234.1', 'WP_001835549.1', 'WP_001792493.1', 'WP_078064532.1', 'WP_001793319.1', 'WP_162663072.1', 'WP_075339662.1', 'WP_001793882.1', 'WP_078055803.1', 'WP_147697368.1', 'WP_216730299.1', 'WP_148843535.1', 'WP_160176087.1', 'WP_086040957.1', 'WP_078065801.1', 'WP_123097817.1', 'WP_303751523.1', 'WP_076079486.1', 'WP_075583758.1', 'WP_262607711.1', 'WP_078170757.1', 'W…
537	['WP_168752653.1', 'WP_000794635.1', 'WP_073409333.1', 'WP_001793881.1', 'WP_001662491.1', 'WP_001643635.1', 'WP_086041249.1', 'WP_156978865.1', 'WP_031909039.1', 'WP_123090601.1', 'WP_262607715.1', 'WP_110195909.1', 'WP_064131308.1', 'WP_216753083.1', 'WP_188349559.1', 'WP_188348131.1', 'WP_103145152.1', 'WP_078369662.1', 'WP_078101498.1', 'WP_041496833.1', 'WP_031928789.1', 'WP_031928532.1', 'W…
538	['WP_000581906.1', 'WP_001573692.1', 'WP_025174421.1', 'WP_311133469.1', 'WP_001796756.1', 'WP_070974205.1', 'WP_001793883.1', 'WP_276123758.1', 'WP_000581904.1', 'WP_001826866.1', 'WP_001549768.1', 'WP_044291096.1', 'WP_000972658.1', 'WP_000581907.1', 'WP_029754190.1', 'WP_001792494.1', 'WP_000972657.1', 'WP_031929883.1', 'WP_000581913.1', 'WP_001838707.1', 'WP_000581923.1', 'WP_309250607.1', 'W…
539	['WP_000966098.1', 'WP_070008629.1', 'WP_000966093.1', 'WP_000966095.1', 'WP_000966089.1', 'WP_187787548.1', 'WP_000966101.1', 'WP_229373988.1', 'WP_216730303.1', 'WP_000966094.1', 'WP_020977586.1', 'WP_000966092.1', 'WP_000966099.1', 'WP_029051895.1', 'WP_262607712.1', 'WP_130136474.1']
540	['WP_001205070.1', 'WP_001205072.1', 'WP_217654727.1', 'WP_113556721.1', 'WP_155560104.1', 'WP_064125707.1', 'WP_061390291.1', 'WP_041512088.1', 'WP_061732609.1', 'WP_147712717.1', 'WP_141764604.1']
541	['WP_217654727.1', 'WP_113556721.1', 'WP_155560104.1', 'WP_064125707.1', 'WP_061390291.1', 'WP_041512088.1', 'WP_061732609.1', 'WP_147712717.1', 'WP_141764604.1']
542	['WP_188363271.1']
543	['WP_192866430.1', 'WP_025176275.1', 'WP_044291096.1', 'WP_001549768.1', 'WP_025174421.1', 'WP_001573692.1', 'WP_000972657.1', 'WP_000972658.1', 'WP_311133469.1', 'WP_029754190.1', 'WP_046594638.1', 'WP_001796756.1', 'WP_001824586.1', 'WP_000581906.1', 'WP_001792494.1', 'WP_229373985.1', 'WP_044026055.1', 'WP_001796754.1', 'WP_001793883.1', 'WP_276123758.1', 'WP_000581923.1', 'WP_001838707.1', 'W…
544	['WP_194942408.1', 'WP_000990133.1', 'WP_000990135.1', 'WP_033844889.1', 'WP_070817605.1', 'WP_031785529.1', 'WP_000990137.1']
545	['WP_216500969.1', 'WP_045179568.1', 'WP_031926899.1', 'WP_070991995.1', 'WP_281224035.1', 'WP_000794648.1', 'WP_103147587.1', 'WP_061843114.1', 'WP_280531276.1', 'WP_229373990.1', 'WP_044291111.1', 'WP_110195909.1', 'WP_064131308.1', 'WP_031794441.1', 'WP_142382601.1', 'WP_086040779.1', 'WP_086045583.1', 'WP_142385524.1', 'WP_078369662.1', 'WP_281961737.1', 'WP_078101498.1', 'WP_031902112.1', 'W…
546	['WP_000202039.1', 'WP_000202029.1', 'WP_000202030.1', 'WP_073409330.1', 'WP_089535295.1', 'WP_000202037.1', 'WP_031926903.1', 'WP_216730287.1', 'WP_086036260.1', 'WP_000202045.1', 'WP_000200987.1', 'WP_000200988.1']
547	['WP_000162193.1', 'WP_000162204.1', 'WP_000037512.1', 'WP_001034773.1', 'WP_044291083.1', 'WP_070004181.1', 'WP_000162198.1', 'WP_001034762.1', 'WP_086040956.1', 'WP_001034760.1', 'WP_086036262.1', 'WP_001034766.1', 'WP_000162203.1', 'WP_115305658.1', 'WP_001034756.1', 'WP_000162196.1', 'WP_000162187.1', 'WP_000162188.1', 'WP_001034758.1', 'WP_070974204.1', 'WP_000038224.1', 'WP_000162195.1', 'W…
548	['WP_216730291.1', 'WP_089535296.1']
549	['WP_070974205.1', 'WP_001826866.1', 'WP_000581904.1', 'WP_276123758.1', 'WP_031929883.1', 'WP_000581913.1', 'WP_000581906.1', 'WP_044026055.1', 'WP_044291092.1', 'WP_000581889.1', 'WP_275112654.1', 'WP_000581892.1', 'WP_216730293.1', 'WP_052999526.1', 'WP_001824586.1', 'WP_000581908.1', 'WP_000972290.1', 'WP_001573692.1', 'WP_001793883.1', 'WP_061733898.1', 'WP_001549768.1', 'WP_001792494.1', 'W…
550	['WP_234726242.1', 'WP_000581910.1', 'WP_000972649.1', 'WP_000581906.1', 'WP_070974205.1', 'WP_001826866.1', 'WP_000581911.1', 'WP_001573692.1', 'WP_001793883.1', 'WP_000581904.1', 'WP_089535299.1', 'WP_276123758.1', 'WP_001549768.1', 'WP_001792494.1', 'WP_025174421.1', 'WP_311133469.1', 'WP_044291096.1', 'WP_070974206.1', 'WP_000581919.1', 'WP_000581913.1', 'WP_031929883.1', 'WP_000972280.1', 'W…
551	['WP_001795457.1', 'WP_089519234.1', 'WP_001792493.1', 'WP_001835549.1', 'WP_078064532.1', 'WP_001793319.1', 'WP_162663072.1', 'WP_001793882.1', 'WP_216730299.1', 'WP_078055803.1', 'WP_075339662.1', 'WP_147697368.1', 'WP_148843535.1', 'WP_160176087.1', 'WP_086040957.1', 'WP_078065801.1', 'WP_123097817.1', 'WP_303751523.1', 'WP_075583758.1', 'WP_262607711.1', 'WP_076079486.1', 'WP_078170757.1', 'W…
552	['WP_000217723.1', 'WP_000217724.1', 'WP_000217713.1', 'WP_000217714.1', 'WP_000217708.1', 'WP_103215203.1', 'WP_001573690.1', 'WP_000217716.1', 'WP_262538111.1', 'WP_000217722.1', 'WP_000217712.1', 'WP_042904951.1', 'WP_000217725.1', 'WP_000217710.1', 'WP_123097818.1', 'WP_229373987.1', 'WP_070974209.1', 'WP_073409332.1', 'WP_216730301.1', 'WP_111762692.1', 'WP_001838708.1', 'WP_160210550.1']
553	['WP_000966098.1', 'WP_070008629.1', 'WP_000966095.1', 'WP_000966093.1', 'WP_000966089.1', 'WP_000966101.1', 'WP_216730303.1', 'WP_229373988.1', 'WP_187787548.1', 'WP_000966094.1', 'WP_000966092.1', 'WP_020977586.1', 'WP_000966099.1', 'WP_029051895.1', 'WP_262607712.1', 'WP_130136474.1']
554	['WP_216753082.1', 'WP_001224379.1', 'WP_001224378.1']
555	['WP_217654727.1', 'WP_113556721.1', 'WP_155560104.1', 'WP_064125707.1', 'WP_061390291.1', 'WP_041512088.1', 'WP_061732609.1', 'WP_147712717.1', 'WP_141764604.1']
556	['WP_000972649.1', 'WP_216766022.1', 'WP_029754190.1', 'WP_000581910.1', 'WP_234726242.1', 'WP_025176275.1', 'WP_000581911.1', 'WP_001573692.1', 'WP_025174421.1', 'WP_000581919.1', 'WP_070974206.1', 'WP_020977582.1', 'WP_001793883.1', 'WP_000581906.1', 'WP_276123758.1', 'WP_311133469.1', 'WP_044291096.1', 'WP_001549768.1', 'WP_001796756.1', 'WP_001824586.1', 'WP_046594638.1', 'WP_229373985.1', 'W…
557	['WP_000481425.1', 'WP_000481410.1', 'WP_000481422.1', 'WP_000481415.1', 'WP_160176084.1', 'WP_216804246.1', 'WP_283531740.1', 'WP_229373991.1', 'WP_000481420.1', 'WP_000481414.1', 'WP_000481431.1', 'WP_086045391.1', 'WP_020977589.1', 'WP_281961738.1', 'WP_111762695.1', 'WP_000481411.1']
558	['WP_217654727.1', 'WP_113556721.1', 'WP_262607713.1', 'WP_155560104.1', 'WP_064125707.1', 'WP_061390291.1', 'WP_041512088.1', 'WP_061732609.1', 'WP_147712717.1', 'WP_141764604.1']
559	['WP_219727686.1']
560	['WP_001791851.1', 'WP_223081680.1', 'WP_020978354.1', 'WP_044291086.1', 'WP_234449723.1', 'WP_031874986.1', 'WP_031927316.1']
561	['WP_223081682.1', 'WP_000841410.1', 'WP_069724730.1', 'WP_103147586.1', 'WP_031763965.1', 'WP_000841404.1', 'WP_281224034.1', 'WP_001600806.1', 'WP_262607714.1', 'WP_148843536.1', 'WP_000841440.1', 'WP_057504561.1', 'WP_111187327.1', 'WP_000841434.1', 'WP_000841391.1', 'WP_123097820.1', 'WP_031794441.1', 'WP_142382601.1', 'WP_086040779.1', 'WP_086045583.1', 'WP_216753083.1', 'WP_142385524.1', 'W…
562	['WP_000162193.1', 'WP_000162204.1', 'WP_044291083.1', 'WP_000162198.1', 'WP_086040956.1', 'WP_001034760.1', 'WP_000037512.1', 'WP_086036262.1', 'WP_000162203.1', 'WP_115305658.1', 'WP_001034773.1', 'WP_070004181.1', 'WP_001034756.1', 'WP_001034762.1', 'WP_001034766.1', 'WP_000162196.1', 'WP_000162187.1', 'WP_000162188.1', 'WP_001034758.1', 'WP_070974204.1', 'WP_000162195.1', 'WP_000162197.1', 'W…
563	['WP_001790144.1', 'WP_049280528.1', 'WP_031845055.1', 'WP_262538117.1', 'WP_044291089.1', 'WP_031788452.1', 'WP_070004183.1', 'WP_046594639.1', 'WP_042901927.1', 'WP_229373984.1', 'WP_044026054.1', 'WP_031785466.1']
564	['WP_070974205.1', 'WP_001826866.1', 'WP_000581904.1', 'WP_000581906.1', 'WP_276123758.1', 'WP_001573692.1', 'WP_001793883.1', 'WP_031929883.1', 'WP_001549768.1', 'WP_001792494.1', 'WP_000581913.1', 'WP_025174421.1', 'WP_311133469.1', 'WP_046594638.1', 'WP_044291096.1', 'WP_001796756.1', 'WP_000581907.1', 'WP_000581888.1', 'WP_000972280.1', 'WP_229373985.1', 'WP_044026055.1', 'WP_044291092.1', 'W…
565	['WP_000217723.1', 'WP_000217724.1', 'WP_000217713.1', 'WP_000217714.1', 'WP_000217708.1', 'WP_103215203.1', 'WP_000217716.1', 'WP_001573690.1', 'WP_262538111.1', 'WP_000217722.1', 'WP_000217712.1', 'WP_000217725.1', 'WP_042904951.1', 'WP_229373987.1', 'WP_000217710.1', 'WP_123097818.1', 'WP_070974209.1', 'WP_073409332.1', 'WP_111762692.1', 'WP_216730301.1', 'WP_001838708.1', 'WP_160210550.1']
566	['WP_000966098.1', 'WP_070008629.1', 'WP_000966095.1', 'WP_000966093.1', 'WP_000966089.1', 'WP_000966101.1', 'WP_229373988.1', 'WP_216730303.1', 'WP_187787548.1', 'WP_000966094.1', 'WP_000966092.1', 'WP_020977586.1', 'WP_000966099.1', 'WP_029051895.1', 'WP_262607712.1', 'WP_130136474.1']
567	['WP_229373989.1', 'WP_150024303.1', 'WP_000841430.1', 'WP_160176086.1', 'WP_103147720.1', 'WP_123090019.1', 'WP_061644603.1', 'WP_216753083.1', 'WP_188349559.1', 'WP_188348131.1', 'WP_103145152.1', 'WP_078369662.1', 'WP_041496833.1', 'WP_031928789.1', 'WP_031928532.1', 'WP_078101498.1', 'WP_111035220.1', 'WP_156976001.1', 'WP_262607713.1', 'WP_001205076.1', 'WP_001205073.1', 'WP_001205067.1', 'W…
568	['WP_061843114.1', 'WP_229373990.1', 'WP_070004191.1', 'WP_044291111.1', 'WP_064131308.1', 'WP_110195909.1', 'WP_216753083.1', 'WP_188349559.1', 'WP_078369662.1', 'WP_078101498.1', 'WP_188348131.1', 'WP_103145152.1', 'WP_031928789.1', 'WP_041496833.1', 'WP_031928532.1', 'WP_111035220.1', 'WP_262607713.1', 'WP_156976001.1', 'WP_061732609.1', 'WP_061390291.1', 'WP_041512088.1', 'WP_064125707.1', 'W…
569	['WP_000481425.1', 'WP_000481410.1', 'WP_000481422.1', 'WP_000481415.1', 'WP_160176084.1', 'WP_229373991.1', 'WP_283531740.1', 'WP_000481420.1', 'WP_216804246.1', 'WP_000481414.1', 'WP_000481431.1', 'WP_086045391.1', 'WP_020977589.1', 'WP_281961738.1', 'WP_111762695.1', 'WP_000481411.1']
570	['WP_111762696.1', 'WP_072460566.1', 'WP_000876646.1', 'WP_000876642.1', 'WP_123090018.1', 'WP_000876641.1', 'WP_123097822.1', 'WP_103147719.1', 'WP_000876648.1', 'WP_160193934.1', 'WP_064127547.1', 'WP_244779522.1', 'WP_000876660.1', 'WP_000876639.1', 'WP_262538105.1', 'WP_070004193.1', 'WP_111187325.1', 'WP_262824567.1', 'WP_044291114.1', 'WP_000876638.1', 'WP_229373992.1', 'WP_281961739.1', 'W…
571	['WP_070974482.1', 'WP_000074012.1', 'WP_070004194.1', 'WP_229373993.1', 'WP_123097823.1', 'WP_000074010.1', 'WP_111762697.1', 'WP_044291116.1', 'WP_000073990.1', 'WP_000074001.1', 'WP_117223840.1', 'WP_086036267.1', 'WP_117216408.1']
572	['WP_233116631.1', 'WP_020977442.1', 'WP_001066124.1']
573	['WP_234449723.1', 'WP_001791851.1', 'WP_223081680.1', 'WP_020978354.1', 'WP_044291086.1', 'WP_031874986.1', 'WP_031927316.1']
574	['WP_234726242.1', 'WP_001826866.1', 'WP_089535299.1', 'WP_070974205.1', 'WP_000581904.1', 'WP_276123758.1', 'WP_031929883.1', 'WP_000581910.1', 'WP_000581913.1', 'WP_000972649.1', 'WP_000581906.1', 'WP_044026055.1', 'WP_275112654.1', 'WP_001824586.1', 'WP_000581908.1', 'WP_000581911.1', 'WP_001573692.1', 'WP_001793883.1', 'WP_001549768.1', 'WP_001792494.1', 'WP_025174421.1', 'WP_311133469.1', 'W…
575	['WP_236566443.1']
576	['WP_237771875.1', 'WP_258027765.1', 'WP_143565000.1', 'WP_237772876.1', 'WP_258026760.1', 'WP_258026189.1', 'WP_156979261.1', 'WP_238136484.1', 'WP_238136493.1']
577	['WP_237771875.1', 'WP_258027765.1', 'WP_143565000.1', 'WP_237772876.1', 'WP_258026760.1', 'WP_258026189.1', 'WP_156979261.1', 'WP_238136484.1', 'WP_238136493.1']
578	['WP_238136484.1', 'WP_156979261.1', 'WP_237771875.1', 'WP_258027765.1', 'WP_258026760.1', 'WP_143565000.1', 'WP_238136493.1', 'WP_237772876.1', 'WP_258026189.1']
579	['WP_238136493.1', 'WP_238136484.1', 'WP_156979261.1', 'WP_237771875.1', 'WP_258027765.1', 'WP_258026760.1', 'WP_143565000.1', 'WP_237772876.1', 'WP_258026189.1']
580	['WP_070974205.1', 'WP_001826866.1', 'WP_276123758.1', 'WP_000581904.1', 'WP_031929883.1', 'WP_000581913.1', 'WP_044291092.1', 'WP_000581889.1', 'WP_216730293.1', 'WP_000581892.1', 'WP_000972290.1', 'WP_044026055.1', 'WP_052999526.1', 'WP_000581906.1', 'WP_000972286.1', 'WP_061733898.1', 'WP_275112654.1', 'WP_000581894.1', 'WP_001824586.1', 'WP_000581908.1', 'WP_000581890.1', 'WP_001573692.1', 'W…
581	['WP_000824929.1', 'WP_238614148.1', 'WP_089535294.1', 'WP_000824941.1', 'WP_000824951.1', 'WP_070004182.1', 'WP_000217462.1', 'WP_000217466.1', 'WP_031586057.1', 'WP_000217471.1', 'WP_000217452.1', 'WP_000217472.1', 'WP_000217469.1', 'WP_072460557.1', 'WP_000217470.1', 'WP_045179564.1', 'WP_000217459.1', 'WP_033844879.1', 'WP_000217461.1', 'WP_020977574.1', 'WP_000217460.1', 'WP_000217456.1', 'W…
582	['WP_001793881.1', 'WP_239060587.1', 'WP_156978865.1', 'WP_168752653.1', 'WP_000794635.1', 'WP_160199807.1', 'WP_001662491.1', 'WP_001643635.1', 'WP_073409333.1', 'WP_086041249.1', 'WP_031909039.1', 'WP_123090601.1', 'WP_262607715.1', 'WP_110195909.1', 'WP_064131308.1', 'WP_142382601.1', 'WP_086040779.1', 'WP_086045583.1', 'WP_216753083.1', 'WP_188349559.1', 'WP_142385524.1', 'WP_188348131.1', 'W…
583	['WP_240186340.1', 'WP_078367818.1', 'WP_113556721.1', 'WP_262607713.1', 'WP_155560104.1', 'WP_064125707.1', 'WP_061390291.1', 'WP_041512088.1', 'WP_061732609.1']
584	['WP_111762696.1', 'WP_072460566.1', 'WP_000876646.1', 'WP_000876642.1', 'WP_000876641.1', 'WP_123097822.1', 'WP_123090018.1', 'WP_103147719.1', 'WP_000876648.1', 'WP_244779522.1', 'WP_160193934.1', 'WP_064127547.1', 'WP_000876660.1', 'WP_000876639.1', 'WP_262538105.1', 'WP_070004193.1', 'WP_111187325.1', 'WP_262824567.1', 'WP_044291114.1', 'WP_000876638.1', 'WP_281961739.1', 'WP_031769116.1', 'W…
585	['WP_258026189.1', 'WP_143565000.1', 'WP_258026760.1', 'WP_258027765.1', 'WP_237771875.1', 'WP_237772876.1', 'WP_156979261.1', 'WP_238136484.1', 'WP_238136493.1']
586	['WP_258026191.1']
587	['WP_143565000.1', 'WP_258026760.1', 'WP_258026189.1', 'WP_258027765.1', 'WP_237771875.1', 'WP_237772876.1', 'WP_156979261.1', 'WP_238136484.1', 'WP_238136493.1']
588	['WP_258027765.1', 'WP_143565000.1', 'WP_258026760.1', 'WP_258026189.1', 'WP_237771875.1', 'WP_237772876.1', 'WP_156979261.1', 'WP_238136484.1', 'WP_238136493.1']
589	['WP_111762696.1', 'WP_072460566.1', 'WP_000876646.1', 'WP_000876642.1', 'WP_000876641.1', 'WP_123097822.1', 'WP_123090018.1', 'WP_103147719.1', 'WP_000876648.1', 'WP_160193934.1', 'WP_064127547.1', 'WP_244779522.1', 'WP_000876660.1', 'WP_000876639.1', 'WP_262538105.1', 'WP_070004193.1', 'WP_111187325.1', 'WP_262824567.1', 'WP_044291114.1', 'WP_000876638.1', 'WP_281961739.1', 'WP_031769116.1', 'W…
590	['WP_000217723.1', 'WP_000217724.1', 'WP_000217713.1', 'WP_000217714.1', 'WP_000217708.1', 'WP_103215203.1', 'WP_262538111.1', 'WP_000217716.1', 'WP_001573690.1', 'WP_000217722.1', 'WP_000217712.1', 'WP_000217725.1', 'WP_042904951.1', 'WP_000217710.1', 'WP_123097818.1', 'WP_229373987.1', 'WP_070974209.1', 'WP_073409332.1', 'WP_111762692.1', 'WP_216730301.1', 'WP_001838708.1', 'WP_160210550.1']
591	['WP_070974205.1', 'WP_001826866.1', 'WP_000581904.1', 'WP_000581906.1', 'WP_276123758.1', 'WP_001573692.1', 'WP_001793883.1', 'WP_031929883.1', 'WP_001549768.1', 'WP_001792494.1', 'WP_000581913.1', 'WP_025174421.1', 'WP_311133469.1', 'WP_046594638.1', 'WP_044291096.1', 'WP_001796756.1', 'WP_000581907.1', 'WP_000972280.1', 'WP_044026055.1', 'WP_229373985.1', 'WP_000581888.1', 'WP_029754190.1', 'W…
592	['WP_070974205.1', 'WP_001826866.1', 'WP_000581904.1', 'WP_276123758.1', 'WP_031929883.1', 'WP_000581913.1', 'WP_216730293.1', 'WP_044291092.1', 'WP_000581889.1', 'WP_044026055.1', 'WP_000972290.1', 'WP_000581892.1', 'WP_000581906.1', 'WP_052999526.1', 'WP_000972286.1', 'WP_275112654.1', 'WP_061733898.1', 'WP_001824586.1', 'WP_000581908.1', 'WP_000581894.1', 'WP_000581890.1', 'WP_001573692.1', 'W…
593	['WP_001790144.1', 'WP_049280528.1', 'WP_031845055.1', 'WP_262538117.1', 'WP_070004183.1', 'WP_044291089.1', 'WP_031788452.1', 'WP_046594639.1', 'WP_031785466.1', 'WP_042901927.1', 'WP_229373984.1', 'WP_044026054.1']
594	['WP_000162193.1', 'WP_000037512.1', 'WP_001034773.1', 'WP_070004181.1', 'WP_000162204.1', 'WP_001034762.1', 'WP_044291083.1', 'WP_000162198.1', 'WP_001034756.1', 'WP_001034760.1', 'WP_086040956.1', 'WP_001034766.1', 'WP_086036262.1', 'WP_000162203.1', 'WP_115305658.1', 'WP_001034758.1', 'WP_000162196.1', 'WP_000162187.1', 'WP_000162188.1', 'WP_070974204.1', 'WP_000038224.1', 'WP_000037500.1', 'W…
595	['WP_000220938.1', 'WP_000220937.1', 'WP_000220931.1', 'WP_000220932.1', 'WP_000220929.1', 'WP_000220935.1', 'WP_262607710.1', 'WP_153912112.1', 'WP_154255126.1', 'WP_267238704.1']
596	['WP_001795457.1', 'WP_089519234.1', 'WP_001792493.1', 'WP_001835549.1', 'WP_078064532.1', 'WP_001793319.1', 'WP_162663072.1', 'WP_001793882.1', 'WP_078055803.1', 'WP_075339662.1', 'WP_147697368.1', 'WP_216730299.1', 'WP_148843535.1', 'WP_160176087.1', 'WP_086040957.1', 'WP_078065801.1', 'WP_262607711.1', 'WP_123097817.1', 'WP_303751523.1', 'WP_075583758.1', 'WP_076079486.1', 'WP_078170757.1', 'W…
597	['WP_000966098.1', 'WP_070008629.1', 'WP_000966093.1', 'WP_000966095.1', 'WP_000966089.1', 'WP_000966101.1', 'WP_187787548.1', 'WP_229373988.1', 'WP_216730303.1', 'WP_000966094.1', 'WP_020977586.1', 'WP_000966092.1', 'WP_000966099.1', 'WP_262607712.1', 'WP_029051895.1', 'WP_130136474.1']
598	['WP_262607713.1', 'WP_078367818.1', 'WP_113556721.1', 'WP_155560104.1', 'WP_064125707.1', 'WP_061390291.1', 'WP_041512088.1', 'WP_061732609.1', 'WP_147712717.1', 'WP_141764604.1']
599	['WP_262607714.1', 'WP_000841410.1', 'WP_069724730.1', 'WP_103147586.1', 'WP_223081682.1', 'WP_031763965.1', 'WP_000841404.1', 'WP_281224034.1', 'WP_148843536.1', 'WP_001600806.1', 'WP_000841440.1', 'WP_057504561.1', 'WP_111187327.1', 'WP_000841434.1', 'WP_000841391.1', 'WP_031794441.1', 'WP_142382601.1', 'WP_086040779.1', 'WP_086045583.1', 'WP_142385524.1', 'WP_078369662.1', 'WP_078101498.1', 'W…
600	['WP_123090601.1', 'WP_262607715.1', 'WP_064131308.1', 'WP_110195909.1', 'WP_078101498.1', 'WP_262607713.1', 'WP_147712717.1', 'WP_141764604.1', 'WP_031928789.1', 'WP_041496833.1', 'WP_103145152.1', 'WP_061732609.1', 'WP_041512088.1', 'WP_031928532.1', 'WP_061390291.1', 'WP_188348131.1', 'WP_064125707.1', 'WP_155560104.1', 'WP_216753083.1', 'WP_113556721.1', 'WP_188349559.1', 'WP_156976001.1', 'W…
601	['WP_111762696.1', 'WP_072460566.1', 'WP_000876646.1', 'WP_000876642.1', 'WP_000876641.1', 'WP_123097822.1', 'WP_123090018.1', 'WP_103147719.1', 'WP_000876648.1', 'WP_000876660.1', 'WP_160193934.1', 'WP_064127547.1', 'WP_244779522.1', 'WP_000876639.1', 'WP_262538105.1', 'WP_111187325.1', 'WP_070004193.1', 'WP_262824567.1', 'WP_044291114.1', 'WP_000876638.1', 'WP_281961739.1', 'WP_031769116.1', 'W…
602	['WP_153912112.1', 'WP_000220938.1', 'WP_000220937.1', 'WP_154255126.1', 'WP_267238704.1', 'WP_000220931.1', 'WP_000220932.1', 'WP_000220929.1', 'WP_000220935.1', 'WP_262607710.1']
603	['WP_070974205.1', 'WP_001826866.1', 'WP_000581904.1', 'WP_276123758.1', 'WP_031929883.1', 'WP_000581913.1', 'WP_275112654.1', 'WP_000581906.1', 'WP_216730293.1', 'WP_001824586.1', 'WP_044026055.1', 'WP_044291092.1', 'WP_000581889.1', 'WP_000972290.1', 'WP_001573692.1', 'WP_000581892.1', 'WP_001549768.1', 'WP_052999526.1', 'WP_000972286.1', 'WP_000581908.1', 'WP_025174421.1', 'WP_311133469.1', 'W…
604	['WP_070974205.1', 'WP_001826866.1', 'WP_276123758.1', 'WP_000581904.1', 'WP_031929883.1', 'WP_000581913.1', 'WP_000581906.1', 'WP_044026055.1', 'WP_044291092.1', 'WP_216730293.1', 'WP_000581889.1', 'WP_000972290.1', 'WP_000581892.1', 'WP_275112654.1', 'WP_052999526.1', 'WP_000972286.1', 'WP_001824586.1', 'WP_000581908.1', 'WP_001573692.1', 'WP_001793883.1', 'WP_061733898.1', 'WP_001549768.1', 'W…
605	['WP_000794648.1', 'WP_061843114.1', 'WP_103147587.1', 'WP_280531276.1', 'WP_229373990.1', 'WP_070991995.1', 'WP_044291111.1', 'WP_110195909.1', 'WP_064131308.1', 'WP_031794441.1', 'WP_142382601.1', 'WP_086040779.1', 'WP_086045583.1', 'WP_216753083.1', 'WP_188349559.1', 'WP_142385524.1', 'WP_188348131.1', 'WP_103145152.1', 'WP_031928789.1', 'WP_041496833.1', 'WP_031928532.1', 'WP_078369662.1', 'W…
606	['WP_000755944.1', 'WP_000755950.1', 'WP_000755954.1', 'WP_000755946.1', 'WP_094409821.1', 'WP_000755948.1', 'WP_281224033.1', 'WP_000755951.1', 'WP_123097816.1', 'WP_000755947.1', 'WP_000755949.1', 'WP_000755953.1']
607	['WP_031763965.1', 'WP_000841404.1', 'WP_281224034.1', 'WP_001600806.1', 'WP_069724730.1', 'WP_000841410.1', 'WP_000841440.1', 'WP_103147586.1', 'WP_057504561.1', 'WP_223081682.1', 'WP_123097820.1', 'WP_111187327.1', 'WP_000841434.1', 'WP_000841391.1', 'WP_044291109.1', 'WP_020977587.1', 'WP_031794441.1', 'WP_142382601.1', 'WP_086040779.1', 'WP_086045583.1', 'WP_216753083.1', 'WP_188349559.1', 'W…
608	['WP_216500969.1', 'WP_045179568.1', 'WP_031926899.1', 'WP_281224035.1', 'WP_070991995.1', 'WP_000794648.1', 'WP_103147587.1', 'WP_061843114.1', 'WP_280531276.1', 'WP_229373990.1', 'WP_044291111.1', 'WP_069724730.1', 'WP_000841410.1', 'WP_103147586.1', 'WP_031763965.1', 'WP_000841404.1', 'WP_281224034.1', 'WP_001600806.1', 'WP_000841440.1', 'WP_057504561.1', 'WP_000841434.1', 'WP_123097820.1', 'W…
609	['WP_217654727.1', 'WP_113556721.1', 'WP_155560104.1', 'WP_064125707.1', 'WP_061390291.1', 'WP_041512088.1', 'WP_061732609.1', 'WP_147712717.1', 'WP_141764604.1']
610	['WP_000481425.1', 'WP_000481410.1', 'WP_000481422.1', 'WP_000481415.1', 'WP_160176084.1', 'WP_283531740.1', 'WP_229373991.1', 'WP_000481420.1', 'WP_216804246.1', 'WP_000481414.1', 'WP_000481431.1', 'WP_086045391.1', 'WP_281961738.1', 'WP_020977589.1', 'WP_111762695.1', 'WP_000481411.1']
611	['WP_111762696.1', 'WP_072460566.1', 'WP_000876646.1', 'WP_000876642.1', 'WP_123090018.1', 'WP_000876641.1', 'WP_123097822.1', 'WP_103147719.1', 'WP_000876648.1', 'WP_160193934.1', 'WP_064127547.1', 'WP_244779522.1', 'WP_000876660.1', 'WP_000876639.1', 'WP_262538105.1', 'WP_070004193.1', 'WP_111187325.1', 'WP_262824567.1', 'WP_044291114.1', 'WP_000876638.1', 'WP_281961739.1', 'WP_031769116.1', 'W…
612	['WP_000481425.1', 'WP_000481410.1', 'WP_000481422.1', 'WP_000481415.1', 'WP_283531740.1', 'WP_160176084.1', 'WP_229373991.1', 'WP_000481420.1', 'WP_216804246.1', 'WP_000481414.1', 'WP_086045391.1', 'WP_000481431.1', 'WP_020977589.1', 'WP_281961738.1', 'WP_111762695.1', 'WP_000481411.1']
613	['WP_001795457.1', 'WP_001835549.1', 'WP_001792493.1', 'WP_078064532.1', 'WP_089519234.1', 'WP_001793319.1', 'WP_001793882.1', 'WP_162663072.1', 'WP_075339662.1', 'WP_078055803.1', 'WP_147697368.1', 'WP_216730299.1', 'WP_160176087.1', 'WP_148843535.1', 'WP_086040957.1', 'WP_303751523.1', 'WP_078065801.1', 'WP_123097817.1', 'WP_075583758.1', 'WP_262607711.1', 'WP_076079486.1', 'WP_078170757.1', 'W…
614	['WP_000581906.1', 'WP_001573692.1', 'WP_070974205.1', 'WP_001549768.1', 'WP_025174421.1', 'WP_001826866.1', 'WP_311133469.1', 'WP_044291096.1', 'WP_001793883.1', 'WP_000581904.1', 'WP_001792494.1', 'WP_276123758.1', 'WP_000972280.1', 'WP_001796756.1', 'WP_000972657.1', 'WP_000972658.1', 'WP_000581913.1', 'WP_031929883.1', 'WP_029754190.1', 'WP_000581907.1', 'WP_000581923.1', 'WP_046594638.1', 'W…
615	['WP_000581906.1', 'WP_001573692.1', 'WP_070974205.1', 'WP_001549768.1', 'WP_311133469.1', 'WP_025174421.1', 'WP_001826866.1', 'WP_001793883.1', 'WP_276123758.1', 'WP_044291096.1', 'WP_000581904.1', 'WP_001792494.1', 'WP_000972280.1', 'WP_001796756.1', 'WP_029754190.1', 'WP_000581913.1', 'WP_000972657.1', 'WP_031929883.1', 'WP_000972658.1', 'WP_000581907.1', 'WP_046594638.1', 'WP_000581923.1', 'W…
616	['WP_234726242.1', 'WP_000972649.1', 'WP_000581910.1', 'WP_000581906.1', 'WP_000581911.1', 'WP_070974205.1', 'WP_001573692.1', 'WP_025174421.1', 'WP_001549768.1', 'WP_089535299.1', 'WP_311133469.1', 'WP_001826866.1', 'WP_001793883.1', 'WP_276123758.1', 'WP_000581904.1', 'WP_044291096.1', 'WP_070974206.1', 'WP_001792494.1', 'WP_000581919.1', 'WP_001796756.1', 'WP_029754190.1', 'WP_000581913.1', 'W…
