# Supplementary material for: A type VII-secreted lipase toxin with reverse domain arrangement
Source: Nat Commun. 2023 Dec 19;14:8438. doi: 10.1038/s41467-023-44221-y (PMC10730906; doi:10.1038/s41467-023-44221-y)
Supplement: Supplementary file 6 — Source Data [file 41467_2023_44221_MOESM6_ESM.zip › Tsl1 distribution raw/lplIII 3/FlaGs_output/results_flankgene.fasta_cluster_out_3_1e-10_outdesc.txt]

1(1)	WP_000581920.1	WP_000581920.1 tandem-type lipoprotein
1(2)	WP_000972290.1	WP_000972290.1 MULTISPECIES: tandem-type lipoprotein
1(5)	WP_000972657.1	WP_000972657.1 MULTISPECIES: tandem-type lipoprotein
1(3)	WP_000972275.1	WP_000972275.1 MULTISPECIES: tandem-type lipoprotein
1(2)	WP_070974205.1	WP_070974205.1 tandem-type lipoprotein
1(1)	WP_123097809.1	WP_123097809.1 tandem-type lipoprotein
1(1)	WP_000581919.1	WP_000581919.1 tandem-type lipoprotein
1(1)	WP_000972278.1	WP_000972278.1 tandem-type lipoprotein, partial
1(1)	WP_078371727.1	WP_078371727.1 tandem-type lipoprotein
1(1)	WP_061390198.1	WP_061390198.1 tandem-type lipoprotein, partial
1(1)	WP_000581889.1	WP_000581889.1 MULTISPECIES: tandem-type lipoprotein
1(1)	WP_262538115.1	WP_262538115.1 tandem-type lipoprotein
1(1)	WP_181427270.1	WP_181427270.1 tandem-type lipoprotein, partial
1(4)	WP_025174421.1	WP_025174421.1 tandem-type lipoprotein
1(1)	WP_031929883.1	WP_031929883.1 tandem-type lipoprotein
1(3)	WP_001549768.1	WP_001549768.1 MULTISPECIES: tandem-type lipoprotein
1(3)	WP_001656994.1	WP_001656994.1 tandem-type lipoprotein
1(1)	WP_309250607.1	WP_309250607.1 tandem-type lipoprotein
1(2)	WP_044026055.1	WP_044026055.1 tandem-type lipoprotein
1(46)	WP_000616191.1	WP_000616191.1 tandem-type lipoprotein
1(1)	WP_000581913.1	WP_000581913.1 MULTISPECIES: tandem-type lipoprotein
1(4)	WP_046594638.1	WP_046594638.1 tandem-type lipoprotein
1(1)	WP_070004188.1	WP_070004188.1 tandem-type lipoprotein
1(4)	WP_000972273.1	WP_000972273.1 MULTISPECIES: tandem-type lipoprotein
1(1)	WP_000581888.1	WP_000581888.1 tandem-type lipoprotein
1(1)	WP_216730295.1	WP_216730295.1 tandem-type lipoprotein
1(10)	WP_000972280.1	WP_000972280.1 MULTISPECIES: tandem-type lipoprotein
1(1)	WP_089535299.1	WP_089535299.1 tandem-type lipoprotein
1(1)	WP_070004184.1	WP_070004184.1 tandem-type lipoprotein
1(1)	WP_276123758.1	WP_276123758.1 tandem-type lipoprotein
1(1)	WP_001792494.1	WP_001792494.1 MULTISPECIES: tandem-type lipoprotein
1(11)	WP_000581911.1	WP_000581911.1 MULTISPECIES: tandem-type lipoprotein
1(1)	WP_238517852.1	WP_238517852.1 tandem-type lipoprotein
1(1)	WP_029754190.1	WP_029754190.1 tandem-type lipoprotein
1(1)	WP_000581910.1	WP_000581910.1 MULTISPECIES: tandem-type lipoprotein
1(2)	WP_070974206.1	WP_070974206.1 tandem-type lipoprotein
1(1)	WP_061839012.1	WP_061839012.1 tandem-type lipoprotein
1(1)	WP_123986119.1	WP_123986119.1 tandem-type lipoprotein
1(1)	WP_061733898.1	WP_061733898.1 MULTISPECIES: tandem-type lipoprotein
1(22)	WP_001793883.1	WP_001793883.1 MULTISPECIES: tandem-type lipoprotein
1(8)	WP_000581923.1	WP_000581923.1 MULTISPECIES: tandem-type lipoprotein
1(1)	WP_020977582.1	WP_020977582.1 tandem-type lipoprotein
1(7)	WP_001838707.1	WP_001838707.1 tandem-type lipoprotein
1(1)	WP_192866430.1	WP_192866430.1 Csa1 family protein, partial
1(1)	WP_044291092.1	WP_044291092.1 tandem-type lipoprotein
1(28)	WP_000581871.1	WP_000581871.1 MULTISPECIES: tandem-type lipoprotein
1(1)	WP_275112654.1	WP_275112654.1 tandem-type lipoprotein
1(4)	WP_000581907.1	WP_000581907.1 MULTISPECIES: tandem-type lipoprotein
1(7)	WP_001796756.1	WP_001796756.1 MULTISPECIES: tandem-type lipoprotein
1(1)	WP_042740748.1	WP_042740748.1 Csa1 family protein, partial
1(1)	WP_229373985.1	WP_229373985.1 tandem-type lipoprotein
1(1)	WP_000581902.1	WP_000581902.1 tandem-type lipoprotein
1(3)	WP_029656393.1	WP_029656393.1 tandem-type lipoprotein
1(30)	WP_001573692.1	WP_001573692.1 MULTISPECIES: tandem-type lipoprotein
1(8)	WP_000581887.1	WP_000581887.1 MULTISPECIES: tandem-type lipoprotein
1(1)	WP_044291096.1	WP_044291096.1 tandem-type lipoprotein
1(1)	WP_311133469.1	WP_311133469.1 tandem-type lipoprotein
1(1)	WP_052999526.1	WP_052999526.1 tandem-type lipoprotein
1(1)	WP_025176275.1	WP_025176275.1 MULTISPECIES: tandem-type lipoprotein, partial
1(1)	WP_000581904.1	WP_000581904.1 MULTISPECIES: tandem-type lipoprotein
1(1)	WP_142301470.1	WP_142301470.1 Csa1 family protein, partial
1(1)	WP_114283593.1	WP_114283593.1 tandem-type lipoprotein
1(13)	WP_000581894.1	WP_000581894.1 MULTISPECIES: tandem-type lipoprotein
1(1)	WP_160210547.1	WP_160210547.1 tandem-type lipoprotein
1(7)	WP_001824586.1	WP_001824586.1 tandem-type lipoprotein
1(1)	WP_001826866.1	WP_001826866.1 MULTISPECIES: tandem-type lipoprotein
1(3)	WP_000581908.1	WP_000581908.1 tandem-type lipoprotein
1(1)	WP_043054969.1	WP_043054969.1 tandem-type lipoprotein
1(6)	WP_000581922.1	WP_000581922.1 tandem-type lipoprotein
1(6)	WP_000581876.1	WP_000581876.1 MULTISPECIES: tandem-type lipoprotein
1(1)	WP_000581885.1	WP_000581885.1 tandem-type lipoprotein
1(3)	WP_000581906.1	WP_000581906.1 MULTISPECIES: tandem-type lipoprotein
1(1)	WP_078066296.1	WP_078066296.1 tandem-type lipoprotein
1(2)	WP_072460561.1	WP_072460561.1 tandem-type lipoprotein
1(1)	WP_123097812.1	WP_123097812.1 tandem-type lipoprotein
1(1)	WP_234726242.1	WP_234726242.1 tandem-type lipoprotein
1(1)	WP_123097814.1	WP_123097814.1 tandem-type lipoprotein
1(1)	WP_031926901.1	WP_031926901.1 tandem-type lipoprotein
1(1)	WP_316960131.1	WP_316960131.1 tandem-type lipoprotein
1(7)	WP_001796754.1	WP_001796754.1 tandem-type lipoprotein
1(1)	WP_000972649.1	WP_000972649.1 MULTISPECIES: tandem-type lipoprotein
1(1)	WP_216730293.1	WP_216730293.1 tandem-type lipoprotein
1(1)	WP_086097406.1	WP_086097406.1 tandem-type lipoprotein, partial
1(2)	WP_031928791.1	WP_031928791.1 tandem-type lipoprotein
1(1)	WP_000972284.1	WP_000972284.1 tandem-type lipoprotein
1(12)	WP_000972274.1	WP_000972274.1 MULTISPECIES: tandem-type lipoprotein
1(1)	WP_078064693.1	WP_078064693.1 tandem-type lipoprotein
1(2)	WP_000581882.1	WP_000581882.1 tandem-type lipoprotein
1(1)	WP_155560206.1	WP_155560206.1 tandem-type lipoprotein
1(2)	WP_000581890.1	WP_000581890.1 MULTISPECIES: tandem-type lipoprotein
1(1)	WP_216766022.1	WP_216766022.1 Csa1 family protein, partial
1(2)	WP_000972658.1	WP_000972658.1 tandem-type lipoprotein
1(1)	WP_262538114.1	WP_262538114.1 tandem-type lipoprotein
1(1)	WP_000581872.1	WP_000581872.1 MULTISPECIES: tandem-type lipoprotein
1(4)	WP_000581912.1	WP_000581912.1 MULTISPECIES: tandem-type lipoprotein
1(1)	WP_000972286.1	WP_000972286.1 MULTISPECIES: tandem-type lipoprotein
1(1)	WP_016528775.1	WP_016528775.1 tandem-type lipoprotein
1(2)	WP_000581892.1	WP_000581892.1 MULTISPECIES: tandem-type lipoprotein
1(4)	WP_000581869.1	WP_000581869.1 tandem-type lipoprotein
1(1)	WP_000616192.1	WP_000616192.1 tandem-type lipoprotein
2(3)	WP_000162193.1	WP_000162193.1 DUF1433 domain-containing protein
2(1)	WP_031926902.1	WP_031926902.1 DUF1433 domain-containing protein
2(1)	WP_123092921.1	WP_123092921.1 DUF1433 domain-containing protein
2(1)	WP_000038227.1	WP_000038227.1 DUF1433 domain-containing protein
2(1)	WP_086040956.1	WP_086040956.1 DUF1433 domain-containing protein
2(1)	WP_001034773.1	WP_001034773.1 MULTISPECIES: DUF1433 domain-containing protein
2(1)	WP_262538120.1	WP_262538120.1 DUF1433 domain-containing protein
2(9)	WP_001034760.1	WP_001034760.1 MULTISPECIES: DUF1433 domain-containing protein
2(1)	WP_115284577.1	WP_115284577.1 DUF1433 domain-containing protein
2(1)	WP_229373983.1	WP_229373983.1 DUF1433 domain-containing protein
2(9)	WP_000038235.1	WP_000038235.1 DUF1433 domain-containing protein
2(1)	WP_001034766.1	WP_001034766.1 MULTISPECIES: DUF1433 domain-containing protein
2(1)	WP_000162195.1	WP_000162195.1 DUF1433 domain-containing protein
2(1)	WP_060649695.1	WP_060649695.1 DUF1433 domain-containing protein
2(1)	WP_000162203.1	WP_000162203.1 DUF1433 domain-containing protein
2(1)	WP_000037436.1	WP_000037436.1 DUF1433 domain-containing protein
2(1)	WP_115305658.1	WP_115305658.1 DUF1433 domain-containing protein
2(1)	WP_086036262.1	WP_086036262.1 DUF1433 domain-containing protein
2(1)	WP_001034756.1	WP_001034756.1 MULTISPECIES: DUF1433 domain-containing protein
2(1)	WP_001034762.1	WP_001034762.1 MULTISPECIES: DUF1433 domain-containing protein
2(1)	WP_000037512.1	WP_000037512.1 DUF1433 domain-containing protein
2(2)	WP_070974204.1	WP_070974204.1 DUF1433 domain-containing protein
2(11)	WP_001034758.1	WP_001034758.1 MULTISPECIES: DUF1433 domain-containing protein
2(1)	WP_123090020.1	WP_123090020.1 DUF1433 domain-containing protein
2(1)	WP_070817607.1	WP_070817607.1 DUF1433 domain-containing protein, partial
2(10)	WP_000162197.1	WP_000162197.1 MULTISPECIES: DUF1433 domain-containing protein
2(1)	WP_123138819.1	WP_123138819.1 DUF1433 domain-containing protein
2(1)	WP_070004181.1	WP_070004181.1 DUF1433 domain-containing protein
2(1)	WP_044291083.1	WP_044291083.1 DUF1433 domain-containing protein
2(1)	WP_070817606.1	WP_070817606.1 DUF1433 domain-containing protein, partial
2(1)	WP_160193940.1	WP_160193940.1 DUF1433 domain-containing protein
2(1)	WP_216730289.1	WP_216730289.1 DUF1433 domain-containing protein
2(45)	WP_000038220.1	WP_000038220.1 MULTISPECIES: DUF1433 domain-containing protein
2(1)	WP_000037501.1	WP_000037501.1 DUF1433 domain-containing protein
2(1)	WP_000162196.1	WP_000162196.1 DUF1433 domain-containing protein
2(7)	WP_000038240.1	WP_000038240.1 MULTISPECIES: DUF1433 domain-containing protein
2(3)	WP_000038221.1	WP_000038221.1 DUF1433 domain-containing protein
2(1)	WP_000162188.1	WP_000162188.1 DUF1433 domain-containing protein
2(1)	WP_111187328.1	WP_111187328.1 DUF1433 domain-containing protein
2(1)	WP_154274537.1	WP_154274537.1 DUF1433 domain-containing protein
2(2)	WP_031789372.1	WP_031789372.1 DUF1433 domain-containing protein
2(1)	WP_089535298.1	WP_089535298.1 DUF1433 domain-containing protein
2(1)	WP_000914138.1	WP_000914138.1 DUF1433 domain-containing protein
2(44)	WP_000037500.1	WP_000037500.1 MULTISPECIES: DUF1433 domain-containing protein
2(2)	WP_000038224.1	WP_000038224.1 DUF1433 domain-containing protein
2(1)	WP_000038225.1	WP_000038225.1 DUF1433 domain-containing protein
2(1)	WP_061733897.1	WP_061733897.1 DUF1433 domain-containing protein
2(42)	WP_000914139.1	WP_000914139.1 MULTISPECIES: DUF1433 domain-containing protein
2(1)	WP_000038231.1	WP_000038231.1 MULTISPECIES: DUF1433 domain-containing protein
2(1)	WP_001838085.1	WP_001838085.1 DUF1433 domain-containing protein
2(1)	WP_001034764.1	WP_001034764.1 MULTISPECIES: DUF1433 domain-containing protein
2(41)	WP_000162204.1	WP_000162204.1 MULTISPECIES: DUF1433 domain-containing protein
2(1)	WP_000162198.1	WP_000162198.1 DUF1433 domain-containing protein
2(1)	WP_000037508.1	WP_000037508.1 MULTISPECIES: DUF1433 domain-containing protein
2(1)	WP_000162187.1	WP_000162187.1 DUF1433 domain-containing protein
2(1)	WP_103254714.1	WP_103254714.1 DUF1433 domain-containing protein
2(1)	WP_160176089.1	WP_160176089.1 DUF1433 domain-containing protein
3(4)	WP_000755948.1	WP_000755948.1 MULTISPECIES: (deoxy)nucleoside triphosphate pyrophosphohydrolase
3(4)	WP_000755949.1	WP_000755949.1 (deoxy)nucleoside triphosphate pyrophosphohydrolase
3(1)	WP_281224033.1	WP_281224033.1 (deoxy)nucleoside triphosphate pyrophosphohydrolase
3(93)	WP_000755954.1	WP_000755954.1 MULTISPECIES: (deoxy)nucleoside triphosphate pyrophosphohydrolase
3(1)	WP_094409821.1	WP_094409821.1 (deoxy)nucleoside triphosphate pyrophosphohydrolase
3(1)	WP_000755951.1	WP_000755951.1 (deoxy)nucleoside triphosphate pyrophosphohydrolase
3(20)	WP_000755953.1	WP_000755953.1 MULTISPECIES: (deoxy)nucleoside triphosphate pyrophosphohydrolase
3(1)	WP_123097816.1	WP_123097816.1 (deoxy)nucleoside triphosphate pyrophosphohydrolase
3(10)	WP_000755950.1	WP_000755950.1 (deoxy)nucleoside triphosphate pyrophosphohydrolase
3(1)	WP_000755947.1	WP_000755947.1 (deoxy)nucleoside triphosphate pyrophosphohydrolase
3(12)	WP_000755944.1	WP_000755944.1 MULTISPECIES: (deoxy)nucleoside triphosphate pyrophosphohydrolase
3(41)	WP_000755946.1	WP_000755946.1 MULTISPECIES: (deoxy)nucleoside triphosphate pyrophosphohydrolase
4(1)	WP_123097820.1	WP_123097820.1 fibronectin-binding protein FnbB
4(1)	WP_086045583.1	WP_086045583.1 LPXTG cell wall anchor domain-containing protein, partial
4(1)	WP_078101498.1	WP_078101498.1 LPXTG cell wall anchor domain-containing protein, partial
4(1)	WP_123090019.1	WP_123090019.1 fibronectin-binding protein FnbB
4(1)	WP_031834840.1	WP_031834840.1 LPXTG cell wall anchor domain-containing protein, partial
4(1)	WP_262607713.1	WP_262607713.1 G5 domain-containing protein
4(1)	WP_123090601.1	WP_123090601.1 fibrinogen-binding adhesin SdrG C-terminal domain-containing protein
4(5)	WP_000794639.1	WP_000794639.1 fibronectin-binding protein FnbA
4(1)	WP_061390291.1	WP_061390291.1 G5 domain-containing protein, partial
4(2)	WP_155557508.1	WP_155557508.1 fibronectin-binding protein FnbA
4(1)	WP_160176085.1	WP_160176085.1 fibronectin-binding protein FnbA
4(1)	WP_280531276.1	WP_280531276.1 fibronectin-binding protein FnbA
4(1)	WP_110195909.1	WP_110195909.1 fibrinogen-binding adhesin SdrG C-terminal domain-containing protein, partial
4(3)	WP_000841410.1	WP_000841410.1 fibronectin-binding protein FnbB
4(1)	WP_217654727.1	WP_217654727.1 E domain-containing protein, partial
4(1)	WP_078369662.1	WP_078369662.1 LPXTG cell wall anchor domain-containing protein, partial
4(1)	WP_001600806.1	WP_001600806.1 fibronectin-binding protein FnbB
4(1)	WP_142385524.1	WP_142385524.1 LPXTG cell wall anchor domain-containing protein, partial
4(9)	WP_000794607.1	WP_000794607.1 MULTISPECIES: fibronectin-binding protein FnbA
4(1)	WP_031909039.1	WP_031909039.1 fibronectin-binding protein FnbA
4(1)	WP_281961737.1	WP_281961737.1 LPXTG-anchored surface protein SasG
4(3)	WP_031928532.1	WP_031928532.1 G5 domain-containing protein
4(1)	WP_160199807.1	WP_160199807.1 fibronectin-binding protein FnbA
4(2)	WP_113556721.1	WP_113556721.1 G5 domain-containing protein, partial
4(6)	WP_000841430.1	WP_000841430.1 fibronectin-binding protein FnbB
4(1)	WP_061843114.1	WP_061843114.1 fibronectin-binding protein FnbA
4(1)	WP_111187327.1	WP_111187327.1 fibronectin-binding protein FnbB
4(1)	WP_001205072.1	WP_001205072.1 YSIRK signal domain/LPXTG anchor domain surface protein
4(1)	WP_041496833.1	WP_041496833.1 E domain-containing protein
4(1)	WP_229373990.1	WP_229373990.1 fibronectin-binding protein FnbA
4(1)	WP_168752653.1	WP_168752653.1 fibronectin-binding protein FnbA
4(1)	WP_000794640.1	WP_000794640.1 fibronectin-binding protein FnbA
4(1)	WP_001621919.1	WP_001621919.1 fibronectin-binding protein FnbB
4(2)	WP_001205073.1	WP_001205073.1 YSIRK signal domain/LPXTG anchor domain surface protein
4(1)	WP_111035220.1	WP_111035220.1 G5 domain-containing protein, partial
4(1)	WP_162564163.1	WP_162564163.1 LPXTG cell wall anchor domain-containing protein, partial
4(2)	WP_038412676.1	WP_038412676.1 fibronectin-binding protein FnbA
4(1)	WP_031926899.1	WP_031926899.1 fibronectin-binding protein FnbA
4(1)	WP_103147720.1	WP_103147720.1 fibronectin-binding protein FnbB
4(2)	WP_000841434.1	WP_000841434.1 fibronectin-binding protein FnbB
4(1)	WP_216500969.1	WP_216500969.1 fibronectin-binding protein FnbA
4(1)	WP_281224035.1	WP_281224035.1 fibronectin-binding protein FnbA
4(1)	WP_064131308.1	WP_064131308.1 fibrinogen-binding adhesin SdrG C-terminal domain-containing protein, partial
4(1)	WP_149814504.1	WP_149814504.1 MULTISPECIES: LPXTG-anchored surface protein SasG
4(1)	WP_148843536.1	WP_148843536.1 fibronectin-binding protein FnbB
4(1)	WP_072507298.1	WP_072507298.1 fibronectin-binding protein FnbB
4(1)	WP_103145152.1	WP_103145152.1 E domain-containing protein
4(4)	WP_000794649.1	WP_000794649.1 fibronectin-binding protein FnbA
4(2)	WP_061732609.1	WP_061732609.1 LPXTG cell wall anchor domain-containing protein, partial
4(1)	WP_281224034.1	WP_281224034.1 fibronectin-binding protein FnbB
4(1)	WP_001205070.1	WP_001205070.1 YSIRK signal domain/LPXTG anchor domain surface protein
4(1)	WP_142382601.1	WP_142382601.1 LPXTG cell wall anchor domain-containing protein, partial
4(1)	WP_086041249.1	WP_086041249.1 fibronectin-binding protein FnbA
4(1)	WP_258026191.1	WP_258026191.1 LPXTG cell wall anchor domain-containing protein, partial
4(1)	WP_031928789.1	WP_031928789.1 E domain-containing protein
4(2)	WP_000841440.1	WP_000841440.1 fibronectin-binding protein FnbB
4(1)	WP_073409333.1	WP_073409333.1 fibronectin-binding protein FnbA
4(1)	WP_216753083.1	WP_216753083.1 E domain-containing protein
4(1)	WP_262607715.1	WP_262607715.1 fibrinogen-binding adhesin SdrG C-terminal domain-containing protein
4(1)	WP_069724730.1	WP_069724730.1 fibronectin-binding protein FnbB
4(1)	WP_156976001.1	WP_156976001.1 E domain-containing protein, partial
4(1)	WP_000841391.1	WP_000841391.1 fibronectin-binding protein FnbB
4(1)	WP_160176086.1	WP_160176086.1 fibronectin-binding protein FnbB
4(1)	WP_031902112.1	WP_031902112.1 LPXTG-anchored surface protein SasG
4(1)	WP_078367818.1	WP_078367818.1 G5 domain-containing protein, partial
4(1)	WP_057504561.1	WP_057504561.1 fibronectin-binding protein FnbB
4(2)	WP_070991995.1	WP_070991995.1 fibronectin-binding protein FnbA
4(1)	WP_155560104.1	WP_155560104.1 G5 domain-containing protein, partial
4(1)	WP_156978865.1	WP_156978865.1 fibronectin-binding protein FnbA
4(1)	WP_086040779.1	WP_086040779.1 LPXTG cell wall anchor domain-containing protein, partial
4(1)	WP_072460564.1	WP_072460564.1 fibronectin-binding protein FnbB
4(2)	WP_141764604.1	WP_141764604.1 MULTISPECIES: LPXTG cell wall anchor domain-containing protein, partial
4(1)	WP_123097821.1	WP_123097821.1 fibronectin-binding protein FnbA
4(3)	WP_001205067.1	WP_001205067.1 MULTISPECIES: YSIRK signal domain/LPXTG anchor domain surface protein
4(1)	WP_045179568.1	WP_045179568.1 fibronectin-binding protein FnbA
4(1)	WP_000794648.1	WP_000794648.1 fibronectin-binding protein FnbA
4(1)	WP_188348131.1	WP_188348131.1 E domain-containing protein
4(1)	WP_044291111.1	WP_044291111.1 fibronectin-binding protein FnbA
4(1)	WP_188349559.1	WP_188349559.1 E domain-containing protein
4(20)	WP_000794635.1	WP_000794635.1 MULTISPECIES: fibronectin-binding protein FnbA
4(1)	WP_000794642.1	WP_000794642.1 fibronectin-binding protein FnbA
4(1)	WP_147712717.1	WP_147712717.1 LPXTG cell wall anchor domain-containing protein, partial
4(1)	WP_148843537.1	WP_148843537.1 fibronectin-binding protein FnbA
4(1)	WP_031763965.1	WP_031763965.1 fibronectin-binding protein FnbB
4(1)	WP_041512088.1	WP_041512088.1 G5 domain-containing protein, partial
4(1)	WP_150024304.1	WP_150024304.1 fibronectin-binding protein FnbA
4(1)	WP_020977588.1	WP_020977588.1 fibronectin-binding protein FnbA
4(1)	WP_229373989.1	WP_229373989.1 fibronectin-binding protein FnbB
4(1)	WP_219727686.1	WP_219727686.1 YPDG domain-containing protein, partial
4(1)	WP_103147587.1	WP_103147587.1 fibronectin-binding protein FnbA
4(2)	WP_031874992.1	WP_031874992.1 fibronectin-binding protein FnbA
4(1)	WP_001205076.1	WP_001205076.1 YSIRK signal domain/LPXTG anchor domain surface protein
4(1)	WP_111187326.1	WP_111187326.1 fibronectin-binding protein FnbA
4(1)	WP_064125707.1	WP_064125707.1 G5 domain-containing protein, partial
4(1)	WP_151507010.1	WP_151507010.1 LPXTG cell wall anchor domain-containing protein, partial
4(5)	WP_001793881.1	WP_001793881.1 fibronectin-binding protein FnbA
4(1)	WP_020977587.1	WP_020977587.1 fibronectin-binding protein FnbB
4(1)	WP_223081682.1	WP_223081682.1 fibronectin-binding protein FnbB
4(5)	WP_001662491.1	WP_001662491.1 MULTISPECIES: fibronectin-binding protein FnbA
4(1)	WP_103147586.1	WP_103147586.1 fibronectin-binding protein FnbB
4(1)	WP_031794441.1	WP_031794441.1 LPXTG cell wall anchor domain-containing protein, partial
4(1)	WP_156974459.1	WP_156974459.1 fibronectin-binding protein FnbA
4(1)	WP_064128964.1	WP_064128964.1 fibronectin-binding protein FnbA, partial
4(1)	WP_001643635.1	WP_001643635.1 fibronectin-binding protein FnbA
4(1)	WP_070004191.1	WP_070004191.1 fibronectin-binding protein FnbA
4(1)	WP_044291109.1	WP_044291109.1 fibronectin-binding protein FnbB
4(4)	WP_000841404.1	WP_000841404.1 MULTISPECIES: fibronectin-binding protein FnbB
4(1)	WP_240186340.1	WP_240186340.1 E domain-containing protein, partial
4(1)	WP_150024303.1	WP_150024303.1 fibronectin-binding protein FnbB
4(1)	WP_262607714.1	WP_262607714.1 fibronectin-binding protein FnbB
4(1)	WP_239060587.1	WP_239060587.1 fibronectin-binding protein FnbA
4(1)	WP_061644603.1	WP_061644603.1 fibronectin-binding protein FnbB
5(1)	WP_078065801.1	WP_078065801.1 phospho-sugar mutase
5(1)	WP_078170757.1	WP_078170757.1 phospho-sugar mutase
5(1)	WP_216730299.1	WP_216730299.1 phospho-sugar mutase
5(1)	WP_078064532.1	WP_078064532.1 phospho-sugar mutase
5(52)	WP_001793882.1	WP_001793882.1 MULTISPECIES: phospho-sugar mutase
5(2)	WP_001792493.1	WP_001792493.1 MULTISPECIES: phospho-sugar mutase
5(1)	WP_162663072.1	WP_162663072.1 phospho-sugar mutase
5(1)	WP_078103623.1	WP_078103623.1 phospho-sugar mutase
5(2)	WP_076079486.1	WP_076079486.1 MULTISPECIES: phospho-sugar mutase
5(3)	WP_072433540.1	WP_072433540.1 phospho-sugar mutase
5(4)	WP_001793319.1	WP_001793319.1 MULTISPECIES: phospho-sugar mutase
5(1)	WP_262607711.1	WP_262607711.1 phospho-sugar mutase
5(1)	WP_148237806.1	WP_148237806.1 phospho-sugar mutase, partial
5(22)	WP_001795457.1	WP_001795457.1 MULTISPECIES: phospho-sugar mutase
5(1)	WP_123097817.1	WP_123097817.1 phospho-sugar mutase
5(1)	WP_303751523.1	WP_303751523.1 phospho-sugar mutase
5(1)	WP_162675344.1	WP_162675344.1 phospho-sugar mutase
5(1)	WP_078064992.1	WP_078064992.1 phospho-sugar mutase
5(2)	WP_078055803.1	WP_078055803.1 phospho-sugar mutase
5(12)	WP_072468810.1	WP_072468810.1 phospho-sugar mutase
5(19)	WP_001835549.1	WP_001835549.1 MULTISPECIES: phospho-sugar mutase
5(8)	WP_075583758.1	WP_075583758.1 MULTISPECIES: phospho-sugar mutase
5(3)	WP_078065510.1	WP_078065510.1 phospho-sugar mutase
5(1)	WP_148843535.1	WP_148843535.1 phospho-sugar mutase
5(1)	WP_147697368.1	WP_147697368.1 phospho-sugar mutase
5(1)	WP_089519234.1	WP_089519234.1 phospho-sugar mutase
5(1)	WP_072399691.1	WP_072399691.1 phospho-sugar mutase
5(2)	WP_072460563.1	WP_072460563.1 phospho-sugar mutase
5(1)	WP_086040957.1	WP_086040957.1 phospho-sugar mutase
5(1)	WP_089535301.1	WP_089535301.1 phospho-sugar mutase
5(13)	WP_075339662.1	WP_075339662.1 MULTISPECIES: phospho-sugar mutase
5(1)	WP_160176087.1	WP_160176087.1 phospho-sugar mutase
6(138)	WP_000678764.1	WP_000678764.1 MULTISPECIES: SaeRS system activator ScrA
6(1)	WP_113590557.1	WP_113590557.1 SaeRS system activator ScrA
6(2)	WP_020977585.1	WP_020977585.1 SaeRS system activator ScrA
6(15)	WP_000678763.1	WP_000678763.1 MULTISPECIES: SaeRS system activator ScrA
7(12)	WP_001838708.1	WP_001838708.1 MULTISPECIES: hypothetical protein
7(2)	WP_000217724.1	WP_000217724.1 MULTISPECIES: hypothetical protein
7(1)	WP_160210550.1	WP_160210550.1 hypothetical protein
7(13)	WP_000217710.1	WP_000217710.1 MULTISPECIES: hypothetical protein
7(52)	WP_001573690.1	WP_001573690.1 MULTISPECIES: hypothetical protein
7(15)	WP_000217713.1	WP_000217713.1 MULTISPECIES: hypothetical protein
7(1)	WP_000217708.1	WP_000217708.1 hypothetical protein
7(1)	WP_216730301.1	WP_216730301.1 hypothetical protein
7(1)	WP_111762692.1	WP_111762692.1 hypothetical protein
7(2)	WP_000217723.1	WP_000217723.1 MULTISPECIES: hypothetical protein
7(35)	WP_000217714.1	WP_000217714.1 MULTISPECIES: hypothetical protein
7(2)	WP_103215203.1	WP_103215203.1 hypothetical protein
7(1)	WP_000217716.1	WP_000217716.1 hypothetical protein
7(3)	WP_070974209.1	WP_070974209.1 hypothetical protein
7(1)	WP_073409332.1	WP_073409332.1 hypothetical protein
7(1)	WP_123097818.1	WP_123097818.1 hypothetical protein
7(4)	WP_000217722.1	WP_000217722.1 MULTISPECIES: hypothetical protein
7(2)	WP_042904951.1	WP_042904951.1 hypothetical protein
7(1)	WP_229373987.1	WP_229373987.1 hypothetical protein
7(2)	WP_000217725.1	WP_000217725.1 MULTISPECIES: hypothetical protein
7(3)	WP_000217712.1	WP_000217712.1 MULTISPECIES: hypothetical protein
7(1)	WP_262538111.1	WP_262538111.1 hypothetical protein
8(113)	WP_001224379.1	WP_001224379.1 MULTISPECIES: hypothetical protein
8(1)	WP_001224378.1	WP_001224378.1 hypothetical protein
8(1)	WP_216753082.1	WP_216753082.1 hypothetical protein
9(13)	WP_000217456.1	WP_000217456.1 MULTISPECIES: SDR family oxidoreductase
9(45)	WP_000217452.1	WP_000217452.1 MULTISPECIES: SDR family oxidoreductase
9(1)	WP_238614148.1	WP_238614148.1 SDR family oxidoreductase
9(2)	WP_000217458.1	WP_000217458.1 MULTISPECIES: SDR family oxidoreductase
9(1)	WP_000217462.1	WP_000217462.1 MULTISPECIES: SDR family oxidoreductase
9(5)	WP_000824929.1	WP_000824929.1 MULTISPECIES: SDR family oxidoreductase
9(1)	WP_000217457.1	WP_000217457.1 SDR family oxidoreductase
9(1)	WP_045179564.1	WP_045179564.1 SDR family oxidoreductase
9(2)	WP_000217470.1	WP_000217470.1 SDR family oxidoreductase
9(1)	WP_000824951.1	WP_000824951.1 MULTISPECIES: SDR family oxidoreductase
9(11)	WP_000217460.1	WP_000217460.1 MULTISPECIES: SDR family oxidoreductase
9(1)	WP_000217472.1	WP_000217472.1 SDR family oxidoreductase
9(1)	WP_000824941.1	WP_000824941.1 MULTISPECIES: SDR family oxidoreductase
9(1)	WP_031586057.1	WP_031586057.1 SDR family oxidoreductase
9(3)	WP_000217469.1	WP_000217469.1 MULTISPECIES: SDR family oxidoreductase
9(2)	WP_000217466.1	WP_000217466.1 MULTISPECIES: SDR family oxidoreductase
9(1)	WP_123138818.1	WP_123138818.1 SDR family oxidoreductase
9(4)	WP_033844879.1	WP_033844879.1 SDR family oxidoreductase
9(1)	WP_089535294.1	WP_089535294.1 SDR family oxidoreductase
9(1)	WP_070004182.1	WP_070004182.1 SDR family oxidoreductase
9(10)	WP_000217461.1	WP_000217461.1 MULTISPECIES: SDR family oxidoreductase
9(1)	WP_000217471.1	WP_000217471.1 MULTISPECIES: SDR family oxidoreductase
9(1)	WP_072460557.1	WP_072460557.1 SDR family oxidoreductase
9(1)	WP_020977574.1	WP_020977574.1 SDR family oxidoreductase
9(4)	WP_000217459.1	WP_000217459.1 MULTISPECIES: SDR family oxidoreductase
10(1)	WP_049280528.1	WP_049280528.1 MULTISPECIES: hypothetical protein
10(1)	WP_229373984.1	WP_229373984.1 hypothetical protein
10(2)	WP_044026054.1	WP_044026054.1 hypothetical protein
10(4)	WP_046594639.1	WP_046594639.1 hypothetical protein
10(10)	WP_031785466.1	WP_031785466.1 MULTISPECIES: hypothetical protein
10(1)	WP_044291089.1	WP_044291089.1 hypothetical protein
10(11)	WP_031845055.1	WP_031845055.1 MULTISPECIES: hypothetical protein
10(1)	WP_070004183.1	WP_070004183.1 hypothetical protein
10(24)	WP_001790144.1	WP_001790144.1 MULTISPECIES: hypothetical protein
10(1)	WP_262538117.1	WP_262538117.1 hypothetical protein
10(54)	WP_031788452.1	WP_031788452.1 MULTISPECIES: hypothetical protein
10(1)	WP_042901927.1	WP_042901927.1 hypothetical protein
11(1)	WP_123097819.1	WP_123097819.1 UTP--glucose-1-phosphate uridylyltransferase GalU
11(38)	WP_000721330.1	WP_000721330.1 MULTISPECIES: UTP--glucose-1-phosphate uridylyltransferase GalU
11(48)	WP_000721337.1	WP_000721337.1 MULTISPECIES: UTP--glucose-1-phosphate uridylyltransferase GalU
11(17)	WP_000721336.1	WP_000721336.1 MULTISPECIES: UTP--glucose-1-phosphate uridylyltransferase GalU
11(1)	WP_000721333.1	WP_000721333.1 UTP--glucose-1-phosphate uridylyltransferase GalU
12(1)	WP_000220931.1	WP_000220931.1 MULTISPECIES: single-stranded DNA-binding protein
12(31)	WP_000220938.1	WP_000220938.1 MULTISPECIES: single-stranded DNA-binding protein
12(5)	WP_154255126.1	WP_154255126.1 MULTISPECIES: single-stranded DNA-binding protein
12(1)	WP_000220935.1	WP_000220935.1 single-stranded DNA-binding protein
12(1)	WP_262607710.1	WP_262607710.1 single-stranded DNA-binding protein
12(10)	WP_000220937.1	WP_000220937.1 MULTISPECIES: single-stranded DNA-binding protein
12(49)	WP_000220932.1	WP_000220932.1 MULTISPECIES: single-stranded DNA-binding protein
12(3)	WP_000220929.1	WP_000220929.1 single-stranded DNA-binding protein
12(3)	WP_153912112.1	WP_153912112.1 single-stranded DNA-binding protein
12(1)	WP_267238704.1	WP_267238704.1 single-stranded DNA-binding protein
13(1)	WP_000876635.1	WP_000876635.1 MULTISPECIES: gluconokinase
13(1)	WP_262538105.1	WP_262538105.1 gluconokinase
13(1)	WP_262824567.1	WP_262824567.1 gluconokinase
13(1)	WP_229373992.1	WP_229373992.1 gluconokinase
13(1)	WP_160193934.1	WP_160193934.1 gluconokinase
13(1)	WP_044291114.1	WP_044291114.1 gluconokinase
13(11)	WP_000876660.1	WP_000876660.1 gluconokinase
13(1)	WP_000876648.1	WP_000876648.1 gluconokinase
13(1)	WP_111762696.1	WP_111762696.1 gluconokinase
13(1)	WP_064127547.1	WP_064127547.1 gluconokinase
13(1)	WP_072460566.1	WP_072460566.1 gluconokinase
13(1)	WP_031769116.1	WP_031769116.1 MULTISPECIES: gluconokinase
13(1)	WP_000876639.1	WP_000876639.1 gluconokinase
13(1)	WP_000876642.1	WP_000876642.1 gluconokinase
13(1)	WP_123097822.1	WP_123097822.1 gluconokinase
13(1)	WP_123090018.1	WP_123090018.1 gluconokinase
13(4)	WP_000876641.1	WP_000876641.1 MULTISPECIES: gluconokinase
13(2)	WP_000876667.1	WP_000876667.1 gluconokinase
13(1)	WP_111187325.1	WP_111187325.1 gluconokinase
13(1)	WP_103147719.1	WP_103147719.1 gluconokinase
13(9)	WP_000876638.1	WP_000876638.1 MULTISPECIES: gluconokinase
13(44)	WP_000876646.1	WP_000876646.1 MULTISPECIES: gluconokinase
13(1)	WP_281961739.1	WP_281961739.1 gluconokinase
13(1)	WP_244779522.1	WP_244779522.1 gluconokinase
13(1)	WP_070004193.1	WP_070004193.1 gluconokinase
14(51)	WP_000481410.1	WP_000481410.1 MULTISPECIES: gluconate:H+ symporter
14(1)	WP_000481422.1	WP_000481422.1 gluconate:H+ symporter
14(1)	WP_086045391.1	WP_086045391.1 gluconate:H+ symporter
14(1)	WP_160176084.1	WP_160176084.1 gluconate:H+ symporter
14(1)	WP_283531740.1	WP_283531740.1 gluconate:H+ symporter
14(1)	WP_020977589.1	WP_020977589.1 gluconate:H+ symporter
14(1)	WP_229373991.1	WP_229373991.1 gluconate:H+ symporter
14(5)	WP_000481420.1	WP_000481420.1 MULTISPECIES: gluconate:H+ symporter
14(1)	WP_111762695.1	WP_111762695.1 gluconate:H+ symporter
14(12)	WP_000481431.1	WP_000481431.1 MULTISPECIES: gluconate:H+ symporter
14(1)	WP_281961738.1	WP_281961738.1 gluconate:H+ symporter
14(1)	WP_000481414.1	WP_000481414.1 MULTISPECIES: gluconate:H+ symporter
14(2)	WP_000481411.1	WP_000481411.1 gluconate:H+ symporter
14(3)	WP_000481415.1	WP_000481415.1 MULTISPECIES: gluconate:H+ symporter
14(1)	WP_216804246.1	WP_216804246.1 gluconate:H+ symporter
14(6)	WP_000481425.1	WP_000481425.1 MULTISPECIES: gluconate:H+ symporter
15(2)	WP_000990135.1	WP_000990135.1 GntR family transcriptional regulator
15(56)	WP_000990133.1	WP_000990133.1 MULTISPECIES: GntR family transcriptional regulator
15(1)	WP_000990137.1	WP_000990137.1 GntR family transcriptional regulator
15(10)	WP_031785529.1	WP_031785529.1 MULTISPECIES: GntR family transcriptional regulator
15(2)	WP_194942408.1	WP_194942408.1 GntR family transcriptional regulator
15(1)	WP_070817605.1	WP_070817605.1 GntR family transcriptional regulator
15(4)	WP_033844889.1	WP_033844889.1 GntR family transcriptional regulator
16(1)	WP_000289131.1	WP_000289131.1 GTP pyrophosphokinase family protein
16(62)	WP_000289134.1	WP_000289134.1 MULTISPECIES: GTP pyrophosphokinase family protein
16(7)	WP_000289136.1	WP_000289136.1 MULTISPECIES: GTP pyrophosphokinase family protein
16(1)	WP_000289141.1	WP_000289141.1 GTP pyrophosphokinase family protein
16(1)	WP_061733900.1	WP_061733900.1 GTP pyrophosphokinase family protein
17(3)	WP_078065511.1	WP_078065511.1 hypothetical protein
17(1)	WP_078066297.1	WP_078066297.1 hypothetical protein
17(27)	WP_001795286.1	WP_001795286.1 MULTISPECIES: hypothetical protein
17(5)	WP_072361956.1	WP_072361956.1 MULTISPECIES: hypothetical protein
17(4)	WP_010956661.1	WP_010956661.1 MULTISPECIES: hypothetical protein
17(13)	WP_000946334.1	WP_000946334.1 MULTISPECIES: hypothetical protein
17(12)	WP_001790675.1	WP_001790675.1 MULTISPECIES: hypothetical protein
17(1)	WP_072491207.1	WP_072491207.1 hypothetical protein
17(6)	WP_072398205.1	WP_072398205.1 MULTISPECIES: hypothetical protein
18(1)	WP_000073990.1	WP_000073990.1 MerR family transcriptional regulator
18(48)	WP_000074001.1	WP_000074001.1 MULTISPECIES: MerR family transcriptional regulator
18(1)	WP_086036267.1	WP_086036267.1 MerR family transcriptional regulator
18(1)	WP_111762697.1	WP_111762697.1 MerR family transcriptional regulator
18(1)	WP_117216408.1	WP_117216408.1 MerR family transcriptional regulator
18(1)	WP_044291116.1	WP_044291116.1 MerR family transcriptional regulator
18(1)	WP_229373993.1	WP_229373993.1 MerR family transcriptional regulator
18(1)	WP_000074012.1	WP_000074012.1 MerR family transcriptional regulator
18(2)	WP_070974482.1	WP_070974482.1 MerR family transcriptional regulator
18(1)	WP_070004194.1	WP_070004194.1 MerR family transcriptional regulator
18(1)	WP_117223840.1	WP_117223840.1 MerR family transcriptional regulator
18(1)	WP_123097823.1	WP_123097823.1 MerR family transcriptional regulator
18(12)	WP_000074010.1	WP_000074010.1 MULTISPECIES: MerR family transcriptional regulator
19(2)	WP_001117054.1	WP_001117054.1 MULTISPECIES: DUF2188 domain-containing protein
19(2)	WP_001117057.1	WP_001117057.1 DUF2188 domain-containing protein
19(53)	WP_001117052.1	WP_001117052.1 MULTISPECIES: DUF2188 domain-containing protein
19(13)	WP_001117051.1	WP_001117051.1 MULTISPECIES: DUF2188 domain-containing protein
20(1)	WP_107383188.1	WP_107383188.1 FUSC family protein
20(6)	WP_000586377.1	WP_000586377.1 FUSC family protein
20(4)	WP_000586375.1	WP_000586375.1 FUSC family protein
20(43)	WP_000586376.1	WP_000586376.1 MULTISPECIES: FUSC family protein
20(1)	WP_123097870.1	WP_123097870.1 FUSC family protein
20(1)	WP_070004195.1	WP_070004195.1 FUSC family protein
20(1)	WP_023914237.1	WP_023914237.1 FUSC family protein
20(2)	WP_103215202.1	WP_103215202.1 FUSC family protein
20(1)	WP_000586378.1	WP_000586378.1 FUSC family protein
20(2)	WP_000586373.1	WP_000586373.1 FUSC family protein
20(1)	WP_111762698.1	WP_111762698.1 FUSC family protein
21(54)	WP_001146762.1	WP_001146762.1 MULTISPECIES: carboxymuconolactone decarboxylase family protein
21(5)	WP_001146763.1	WP_001146763.1 MULTISPECIES: carboxymuconolactone decarboxylase family protein
21(1)	WP_115205677.1	WP_115205677.1 carboxymuconolactone decarboxylase family protein
22(1)	WP_000386364.1	WP_000386364.1 HTH-type transcriptional regulator SarU
22(1)	WP_148249597.1	WP_148249597.1 HTH-type transcriptional regulator SarT, partial
22(1)	WP_148255057.1	WP_148255057.1 HTH-type transcriptional regulator SarT
22(1)	WP_063651185.1	WP_063651185.1 HTH-type transcriptional regulator SarU
22(1)	WP_069995841.1	WP_069995841.1 HTH-type transcriptional regulator SarT
22(2)	WP_000998871.1	WP_000998871.1 MULTISPECIES: HTH-type transcriptional regulator SarT
22(3)	WP_000386370.1	WP_000386370.1 MULTISPECIES: HTH-type transcriptional regulator SarU
22(20)	WP_000386367.1	WP_000386367.1 MULTISPECIES: HTH-type transcriptional regulator SarU
22(1)	WP_153912144.1	WP_153912144.1 HTH-type transcriptional regulator SarU
22(27)	WP_000998872.1	WP_000998872.1 MULTISPECIES: HTH-type transcriptional regulator SarT
23(1)	WP_072460559.1	WP_072460559.1 hypothetical protein
23(36)	WP_000495498.1	WP_000495498.1 MULTISPECIES: hypothetical protein
23(1)	WP_070004186.1	WP_070004186.1 hypothetical protein
23(6)	WP_000495501.1	WP_000495501.1 hypothetical protein
23(1)	WP_000495497.1	WP_000495497.1 MULTISPECIES: hypothetical protein
23(1)	WP_000493747.1	WP_000493747.1 hypothetical protein
23(11)	WP_000495500.1	WP_000495500.1 MULTISPECIES: hypothetical protein
24(2)	WP_031928792.1	WP_031928792.1 hypothetical protein
24(1)	WP_103143586.1	WP_103143586.1 hypothetical protein
24(1)	WP_045177706.1	WP_045177706.1 MULTISPECIES: hypothetical protein
24(1)	WP_014532696.1	WP_014532696.1 MULTISPECIES: hypothetical protein
24(9)	WP_072508974.1	WP_072508974.1 MULTISPECIES: hypothetical protein
24(1)	WP_070004185.1	WP_070004185.1 hypothetical protein
24(25)	WP_000521958.1	WP_000521958.1 MULTISPECIES: hypothetical protein
24(15)	WP_000521959.1	WP_000521959.1 MULTISPECIES: hypothetical protein
24(1)	WP_123097810.1	WP_123097810.1 hypothetical protein
25(1)	WP_216730287.1	WP_216730287.1 AbgT family transporter
25(1)	WP_031926903.1	WP_031926903.1 AbgT family transporter
25(1)	WP_000202039.1	WP_000202039.1 AbgT family transporter
25(40)	WP_000202030.1	WP_000202030.1 MULTISPECIES: AbgT family transporter
25(1)	WP_073409330.1	WP_073409330.1 AbgT family transporter
25(1)	WP_089535295.1	WP_089535295.1 AbgT family transporter
25(1)	WP_000202029.1	WP_000202029.1 MULTISPECIES: AbgT family transporter
25(2)	WP_000202037.1	WP_000202037.1 MULTISPECIES: AbgT family transporter
25(3)	WP_000202045.1	WP_000202045.1 AbgT family transporter
25(1)	WP_086036260.1	WP_086036260.1 AbgT family transporter
25(1)	WP_000200987.1	WP_000200987.1 AbgT family transporter
25(1)	WP_000200988.1	WP_000200988.1 MULTISPECIES: AbgT family transporter
26(40)	WP_001791851.1	WP_001791851.1 MULTISPECIES: hypothetical protein
26(1)	WP_223081680.1	WP_223081680.1 hypothetical protein
26(1)	WP_044291086.1	WP_044291086.1 hypothetical protein
26(1)	WP_234449723.1	WP_234449723.1 MULTISPECIES: hypothetical protein
26(4)	WP_031874986.1	WP_031874986.1 hypothetical protein
26(2)	WP_020978354.1	WP_020978354.1 MULTISPECIES: hypothetical protein
26(1)	WP_031927316.1	WP_031927316.1 hypothetical protein
27(38)	WP_000660709.1	WP_000660709.1 MULTISPECIES: MFS transporter
27(1)	WP_064127546.1	WP_064127546.1 MFS transporter
27(1)	WP_107383187.1	WP_107383187.1 MFS transporter
27(1)	WP_001800344.1	WP_001800344.1 MFS transporter
28(3)	WP_000978018.1	WP_000978018.1 MULTISPECIES: hypothetical protein
28(1)	WP_020977576.1	WP_020977576.1 Insertion sequenceATP-binding protein
28(1)	WP_043044937.1	WP_043044937.1 membrane protein
28(1)	WP_086032511.1	WP_086032511.1 hypothetical protein
28(9)	WP_001044252.1	WP_001044252.1 membrane protein
28(1)	WP_072460560.1	WP_072460560.1 hypothetical protein
28(1)	WP_123097811.1	WP_123097811.1 hypothetical protein
28(1)	WP_070004187.1	WP_070004187.1 hypothetical protein
28(3)	WP_031874988.1	WP_031874988.1 membrane protein
28(2)	WP_000056386.1	WP_000056386.1 MULTISPECIES: hypothetical protein
28(2)	WP_001044258.1	WP_001044258.1 MULTISPECIES: hypothetical protein
28(15)	WP_001044255.1	WP_001044255.1 MULTISPECIES: membrane protein
29(1)	WP_216730303.1	WP_216730303.1 MFS transporter
29(1)	WP_229373988.1	WP_229373988.1 MFS transporter
29(2)	WP_000966094.1	WP_000966094.1 MULTISPECIES: MFS transporter
29(1)	WP_262607712.1	WP_262607712.1 MFS transporter
29(1)	WP_130136474.1	WP_130136474.1 MFS transporter, partial
29(1)	WP_000966093.1	WP_000966093.1 MFS transporter
29(2)	WP_000966101.1	WP_000966101.1 MULTISPECIES: MFS transporter
29(7)	WP_000966095.1	WP_000966095.1 MULTISPECIES: MFS transporter
29(1)	WP_029051895.1	WP_029051895.1 MFS transporter
29(1)	WP_000966098.1	WP_000966098.1 MULTISPECIES: MFS transporter
29(1)	WP_020977586.1	WP_020977586.1 MFS transporter
29(9)	WP_000966099.1	WP_000966099.1 MULTISPECIES: MFS transporter
29(1)	WP_070008629.1	WP_070008629.1 MFS transporter
29(2)	WP_000966089.1	WP_000966089.1 MFS transporter
29(1)	WP_187787548.1	WP_187787548.1 MFS transporter
29(2)	WP_000966092.1	WP_000966092.1 MULTISPECIES: MFS transporter
30(1)	WP_258027765.1	WP_258027765.1 DUF3427 domain-containing protein, partial
30(1)	WP_156979261.1	WP_156979261.1 DUF3427 domain-containing protein, partial
30(1)	WP_237772876.1	WP_237772876.1 DUF3427 domain-containing protein, partial
30(1)	WP_238136484.1	WP_238136484.1 DUF3427 domain-containing protein, partial
30(1)	WP_258026760.1	WP_258026760.1 DUF3427 domain-containing protein, partial
30(1)	WP_258026189.1	WP_258026189.1 DUF3427 domain-containing protein, partial
30(1)	WP_143565000.1	WP_143565000.1 DUF3427 domain-containing protein, partial
30(1)	WP_238136493.1	WP_238136493.1 DUF3427 domain-containing protein, partial
30(1)	WP_237771875.1	WP_237771875.1 DUF3427 domain-containing protein, partial
31(1)	WP_001026113.1	WP_001026113.1 MULTISPECIES: MBL fold metallo-hydrolase
31(4)	WP_001026125.1	WP_001026125.1 MULTISPECIES: MBL fold metallo-hydrolase
31(1)	WP_001026120.1	WP_001026120.1 MULTISPECIES: MBL fold metallo-hydrolase
32(2)	WP_001081682.1	WP_001081682.1 MULTISPECIES: histidine racemase CntK
32(3)	WP_001081692.1	WP_001081692.1 MULTISPECIES: histidine racemase CntK
32(1)	WP_001081686.1	WP_001081686.1 MULTISPECIES: histidine racemase CntK
33(2)	WP_072460567.1	WP_072460567.1 hypothetical protein
33(2)	WP_001621913.1	WP_001621913.1 MULTISPECIES: hypothetical protein
33(1)	WP_078370578.1	WP_078370578.1 hypothetical protein
34(1)	WP_000910576.1	WP_000910576.1 MULTISPECIES: hypothetical protein
34(1)	WP_000910577.1	WP_000910577.1 hypothetical protein
34(1)	WP_000910575.1	WP_000910575.1 MULTISPECIES: hypothetical protein
35(1)	WP_001058843.1	WP_001058843.1 MULTISPECIES: D-histidine (S)-2-aminobutanoyltransferase CntL
35(1)	WP_001058852.1	WP_001058852.1 MULTISPECIES: D-histidine (S)-2-aminobutanoyltransferase CntL
35(1)	WP_001058838.1	WP_001058838.1 MULTISPECIES: D-histidine (S)-2-aminobutanoyltransferase CntL
36(1)	WP_233116631.1	WP_233116631.1 IS21-like element helper ATPase IstB
36(1)	WP_001066124.1	WP_001066124.1 MULTISPECIES: IS21-like element helper ATPase IstB
36(1)	WP_020977442.1	WP_020977442.1 IS21-like element helper ATPase IstB
37(2)	WP_001790696.1	WP_001790696.1 MULTISPECIES: hypothetical protein
38(1)	WP_001215400.1	WP_001215400.1 MULTISPECIES: IS21 family transposase
38(1)	WP_020977578.1	WP_020977578.1 IS21 family transposase
39(1)	WP_089535297.1	WP_089535297.1 hypothetical protein
39(1)	WP_000505993.1	WP_000505993.1 hypothetical protein
40(1)	WP_089535296.1	WP_089535296.1 hypothetical protein
40(1)	WP_216730291.1	WP_216730291.1 hypothetical protein
