# Supplementary material for: A type VII-secreted lipase toxin with reverse domain arrangement
Source: Nat Commun. 2023 Dec 19;14:8438. doi: 10.1038/s41467-023-44221-y (PMC10730906; doi:10.1038/s41467-023-44221-y)
Supplement: Supplementary file 6 — Source Data [file 41467_2023_44221_MOESM6_ESM.zip › Tsl1 distribution raw/lplIII 3/FlaGs_output/results_flankgene_Report.log]

#Serial	Query	Assembly_Found	FlankingGene_Found
1	WP_262824566.1	Yes	Yes
2	WP_064128963.1	Yes	Yes
3	WP_103147721.1	Yes	Yes
4	WP_262613812.1	Yes	Yes
5	WP_000088741.1	Yes	Yes
6	WP_305284902.1	Yes	Yes
7	WP_061652105.1	Yes	Yes
8	WP_188349698.1	Yes	Yes
9	WP_031788453.1	Yes	Yes
10	WP_103183876.1	Yes	Yes
11	WP_086032512.1	Yes	Yes
12	WP_303661148.1	Yes	Yes
13	WP_057485519.1	Yes	Yes
14	WP_073409331.1	Yes	Yes
15	WP_000088717.1	Yes	Yes
16	WP_086105681.1	Yes	Yes
17	WP_042904950.1	Yes	Yes
18	WP_228580499.1	Yes	Yes
19	WP_283531736.1	Yes	Yes
20	WP_283502271.1	Yes	Yes
21	WP_064137678.1	Yes	Yes
22	WP_001663301.1	Yes	Yes
23	WP_160193938.1	Yes	Yes
24	WP_111028417.1	Yes	Yes
25	WP_224397067.1	Yes	Yes
26	WP_061644604.1	Yes	Yes
27	WP_285155879.1	Yes	Yes
28	WP_016528776.1	Yes	Yes
29	WP_238517851.1	Yes	Yes
30	WP_020977583.1	Yes	Yes
31	WP_049303995.1	Yes	Yes
32	WP_160200149.1	Yes	Yes
33	WP_107383189.1	Yes	Yes
34	WP_303751524.1	Yes	Yes
35	WP_061733899.1	Yes	Yes
36	WP_029549246.1	Yes	Yes
37	WP_256958650.1	Yes	Yes
38	WP_117223839.1	Yes	Yes
39	WP_238614147.1	Yes	Yes
40	WP_000088711.1	Yes	Yes
41	WP_000088716.1	Yes	Yes
42	WP_031928790.1	Yes	Yes
43	WP_031769114.1	Yes	Yes
44	WP_086036264.1	Yes	Yes
45	WP_150024302.1	Yes	Yes
46	WP_284526324.1	Yes	Yes
47	WP_123090600.1	Yes	Yes
48	WP_223081681.1	Yes	Yes
49	WP_281224032.1	Yes	Yes
50	WP_283588746.1	Yes	Yes
51	WP_031888152.1	Yes	Yes
52	WP_045179565.1	Yes	Yes
53	WP_064127548.1	Yes	Yes
54	WP_061734942.1	Yes	Yes
55	WP_070570768.1	Yes	Yes
56	WP_031874990.1	Yes	Yes
57	WP_160176088.1	Yes	Yes
58	WP_123138817.1	Yes	Yes
59	WP_031926900.1	Yes	Yes
60	WP_200655740.1	Yes	Yes
61	WP_276123756.1	Yes	Yes
62	WP_117216407.1	Yes	Yes
63	WP_102695831.1	Yes	Yes
64	WP_061731487.1	Yes	Yes
65	WP_042907288.1	Yes	Yes
66	WP_123092923.1	Yes	Yes
67	WP_224212096.1	Yes	Yes
68	WP_123985844.1	Yes	Yes
69	WP_115209910.1	Yes	Yes
70	WP_160199808.1	Yes	Yes
71	WP_031895024.1	Yes	Yes
72	WP_228573053.1	Yes	Yes
73	WP_000088712.1	Yes	Yes
74	WP_123097815.1	Yes	Yes
75	WP_061390294.1	Yes	Yes
76	WP_311077735.1	Yes	Yes
77	WP_216730297.1	Yes	Yes
78	WP_188349813.1	Yes	Yes
79	WP_031892883.1	Yes	Yes
80	WP_203577516.1	Yes	Yes
81	WP_000088729.1	Yes	Yes
82	WP_064131984.1	Yes	Yes
83	WP_155560103.1	Yes	Yes
84	WP_216766023.1	Yes	Yes
85	WP_070974207.1	Yes	Yes
86	WP_160210548.1	Yes	Yes
87	WP_064269113.1	Yes	Yes
88	WP_113590558.1	Yes	Yes
89	WP_215401144.1	Yes	Yes
90	WP_155560059.1	Yes	Yes
91	WP_103245990.1	Yes	Yes
92	WP_111031496.1	Yes	Yes
93	WP_148249396.1	Yes	Yes
94	WP_111035221.1	Yes	Yes
95	WP_229373986.1	Yes	Yes
96	WP_312012229.1	Yes	Yes
97	WP_070008628.1	Yes	Yes
98	WP_208704132.1	Yes	Yes
99	WP_070004189.1	Yes	Yes
100	WP_244779518.1	Yes	Yes
101	WP_089535300.1	Yes	Yes
102	WP_085065251.1	Yes	Yes
103	WP_085063722.1	Yes	Yes
104	WP_044291097.1	Yes	Yes
105	WP_148238071.1	Yes	Yes
106	WP_160199054.1	Yes	Yes
107	WP_094409819.1	Yes	Yes
108	WP_188349955.1	Yes	Yes
109	WP_235046509.1	Yes	Yes
110	WP_238513200.1	No: ProteinID was not found in Genome Assembly	No
111	WP_069725064.1	Yes	Yes
112	WP_281961736.1	Yes	Yes
113	WP_233232359.1	Yes	Yes
114	WP_117218571.1	Yes	Yes
115	WP_279727172.1	Yes	Yes
116	WP_151130787.1	Yes	Yes
117	WP_105803675.1	Yes	Yes
118	WP_251640802.1	Yes	Yes
119	WP_042854401.1	Yes	Yes
120	WP_048537219.1	Yes	Yes
121	WP_250069372.1	Yes	Yes
122	WP_218088868.1	Yes	Yes
123	WP_167402419.1	Yes	Yes
124	WP_167401712.1	Yes	Yes
125	WP_044166262.1	Yes	Yes
126	WP_250012118.1	Yes	Yes
127	WP_113625417.1	Yes	Yes
128	WP_148237807.1	Yes	Yes
129	WP_154275058.1	Yes	Yes
130	WP_238136483.1	Yes	Yes
131	WP_238136492.1	Yes	Yes
132	WP_279526708.1	Yes	Yes
133	WP_216771302.1	Yes	Yes
134	WP_048537036.1	Yes	Yes
135	WP_269835472.1	Yes	Yes
136	WP_154456284.1	Yes	Yes
137	WP_084968018.1	No: ProteinID was not found in Genome Assembly	No
138	WP_148255055.1	Yes	Yes
139	WP_162647750.1	Yes	Yes
140	WP_249987364.1	Yes	Yes
141	WP_188003959.1	Yes	Yes
142	WP_086045209.1	Yes	Yes
143	WP_119752330.1	Yes	Yes
144	WP_249984384.1	Yes	Yes
145	WP_033864314.1	Yes	Yes
146	WP_031870355.1	Yes	Yes
147	WP_033860017.1	Yes	Yes
148	WP_033860682.1	Yes	Yes
149	WP_041019940.1	Yes	Yes
150	WP_264438989.1	Yes	Yes
151	WP_216749367.1	Yes	Yes
152	WP_033864116.1	Yes	Yes
153	WP_033861354.1	Yes	Yes
154	WP_116472306.1	Yes	Yes
155	WP_029060286.1	Yes	Yes
156	WP_162634773.1	Yes	Yes
157	WP_148249596.1	Yes	Yes
158	WP_102787657.1	Yes	Yes
159	WP_250070025.1	Yes	Yes
160	WP_250046794.1	Yes	Yes
161	WP_249986110.1	Yes	Yes
162	WP_172407971.1	Yes	Yes
163	WP_084967705.1	Yes	Yes
164	WP_148249107.1	Yes	Yes
165	WP_237772877.1	Yes	Yes
166	WP_237771876.1	Yes	Yes
167	WP_285678176.1	Yes	Yes
168	WP_086090529.1	Yes	Yes
169	WP_086040837.1	Yes	Yes
170	WP_250039218.1	Yes	Yes
171	WP_162675345.1	Yes	Yes
172	WP_031900973.1	Yes	Yes
173	WP_284038498.1	Yes	Yes
174	WP_250011817.1	Yes	Yes
175	WP_053004563.1	Yes	Yes
176	WP_258027764.1	Yes	Yes
177	WP_103145151.1	Yes	Yes
178	WP_086091741.1	Yes	Yes
179	WP_086095794.1	Yes	Yes
180	WP_162665487.1	Yes	Yes
181	WP_258026759.1	Yes	Yes
182	WP_250058585.1	Yes	Yes
183	WP_188363272.1	Yes	Yes
184	WP_162673975.1	Yes	Yes
185	WP_191135710.1	Yes	Yes
186	WP_187787549.1	Yes	Yes
187	WP_094669333.1	Yes	Yes
188	WP_237772688.1	Yes	Yes
189	WP_154293607.1	Yes	Yes
190	WP_049310237.1	Yes	Yes
191	WP_162663070.1	Yes	Yes
192	WP_148850219.1	Yes	Yes
193	WP_136719142.1	Yes	Yes
194	WP_130136475.1	Yes	Yes
195	WP_086159027.1	Yes	Yes
196	WP_147697369.1	Yes	Yes
197	WP_258026190.1	Yes	Yes
198	WP_130174460.1	Yes	Yes
