# Supplementary material for: A type VII-secreted lipase toxin with reverse domain arrangement
Source: Nat Commun. 2023 Dec 19;14:8438. doi: 10.1038/s41467-023-44221-y (PMC10730906; doi:10.1038/s41467-023-44221-y)
Supplement: Supplementary file 6 — Source Data [file 41467_2023_44221_MOESM6_ESM.zip › Tsl1 distribution raw/lplIII 3/FlaGs_output/results_ladderTree.nw]

(((WP_033860017.1#148|Staphylococcus_aureus:5e-09,(WP_119752330.1#144|Staphylococcus_aureus:5e-09,(WP_033861354.1#154|Staphylococcus_aureus:5e-09,WP_033864116.1#153|Staphylococcus_aureus:5e-09)0.907:0.00127265)0.747:5e-09)0.809:0.00234638,(WP_147697369.1#198|Staphylococcus_aureus:5e-09,(WP_031870355.1#147|Staphylococcus_aureus:5e-09,(WP_041019940.1#150|Staphylococcus_aureus:5e-09,(WP_033860682.1#149|Staphylococcus_aureus:6e-09,WP_033864314.1#146|Staphylococcus_aureus:6e-09)0:5e-09)0.989:6e-09)0.455:5e-09)0.006:0.00715088)0.942:0.0195108,(WP_162634773.1#157|Staphylococcus_aureus:5e-09,((WP_284038498.1#174|Staphylococcus_aureus:5e-09,(WP_237772688.1#190|Staphylococcus_aureus:5e-09,(WP_237771876.1#167|Staphylococcus_aureus:5e-09,(WP_086095794.1#181|Staphylococcus_aureus:5e-09,(WP_102787657.1#159|Staphylococcus_aureus:0.00132108,(WP_249986110.1#162|Staphylococcus_aureus:0.00132586,WP_116472306.1#155|Staphylococcus_aureus:0.00575275)0.639:0.000835227)0.172:5e-09)0.097:6e-09)0.338:5e-09)0.355:6e-09)0.55:5e-09,(WP_216749367.1#152|Staphylococcus_aureus:5e-09,(WP_238136492.1#132|Staphylococcus_aureus:5e-09,(WP_086045209.1#143|Staphylococcus_aureus:5e-09,(WP_224397067.1#25|Staphylococcus_aureus:0.00207831,((WP_031900973.1#173|Staphylococcus_aureus_MM66:5e-09,(WP_281224032.1#49|Staphylococcus_aureus:0.00208021,WP_086091741.1#180|Staphylococcus_aureus:5e-09)0.414:5e-09)0.413:5e-09,(((WP_167401712.1#125|Staphylococcus_aureus:5e-09,WP_167402419.1#124|Staphylococcus_aureus:5e-09)0:5e-09,(WP_103183876.1#10|Staphylococcus_aureus:0.00103672,WP_105803675.1#118|Staphylococcus_aureus:5e-09)0:5e-09)0.911:5e-09,((WP_031892883.1#80|Staphylococcus_aureus_M1422:5e-09,(WP_281961736.1#113|Staphylococcus_aureus:5e-09,WP_086032512.1#11|Staphylococcus_aureus:0.00103599)0.339:5e-09)0:5e-09,(((WP_200655740.1#61|Staphylococcus_aureus:0.00207531,WP_001663301.1#22|Staphylococcus_aureus_M1230:0.00207354)0.923:6e-09,(WP_031769114.1#43|Staphylococcus_aureus:0.00103638,WP_172407971.1#163|Staphylococcus_aureus:5e-09)0.766:5e-09)0.938:5e-09,(WP_235046509.1#110|Staphylococcus_aureus_subsp__aureus_VRS10:5e-09,(WP_031888152.1#51|Staphylococcus_aureus_DAR966:0.00103637,(((WP_283588746.1#50|Staphylococcus_aureus:0.00103699,WP_256958650.1#37|Staphylococcus_aureus:0.00103579)0.791:0.00103593,(WP_154275058.1#130|Staphylococcus_aureus:5e-09,(WP_258026759.1#183|Staphylococcus_aureus:0.00276413,(WP_162663070.1#193|Staphylococcus_aureus:0.00146546,(WP_103145151.1#179|Staphylococcus_aureus:5e-09,(WP_258027764.1#178|Staphylococcus_aureus:5e-09,(WP_238136483.1#131|Staphylococcus_aureus:0.00122946,WP_044291097.1#105|Staphylococcus_aureus:0.00391577)0.501:0.000884434)0:5e-09)0.001:8.2e-08)0.07:0.000235692)0.779:0.000182833)0.915:5e-09)0.938:0.00311309,((WP_148850219.1#194|Staphylococcus_aureus:0.00297153,(WP_085063722.1#104|Staphylococcus_aureus:0.00520885,(WP_031928790.1#42|Staphylococcus_aureus_subsp__aureus_21251:0.00103736,(WP_085065251.1#103|Staphylococcus_aureus:5e-09,(WP_044166262.1#126|Staphylococcus_aureus:0.00116472,((WP_269835472.1#136|Staphylococcus_aureus:0.0226896,(WP_279727172.1#116|Staphylococcus_aureus:0.00274998,WP_053004563.1#176|Staphylococcus_aureus:5e-09)0.083:5e-09)0.784:0.00232399,(WP_154456284.1#137|Staphylococcus_aureus:5e-09,(WP_061390294.1#76|Staphylococcus_aureus:0.00104357,WP_084967705.1#164|Staphylococcus_aureus:5e-09)0.449:5e-09)0:5e-09)0.743:1.561e-06)0.896:5e-09)0.227:5e-09)0.919:5e-09)0.894:0.00277118)0.644:0.00137952,((WP_086159027.1#197|Staphylococcus_aureus:0.003042,(WP_070008628.1#98|Staphylococcus_aureus:5e-09,(WP_218088868.1#123|Staphylococcus_aureus:5e-09,(WP_162647750.1#140|Staphylococcus_aureus:5e-09,((WP_162673975.1#186|Staphylococcus_aureus:5e-09,(WP_162675345.1#172|Staphylococcus_aureus:5e-09,WP_187787549.1#188|Staphylococcus_aureus:5e-09)0:5e-09)0:5e-09,((WP_148255055.1#139|Staphylococcus_aureus:0.0063431,(WP_279526708.1#133|Staphylococcus_aureus:5e-09,(WP_048537036.1#135|Staphylococcus_aureus:5e-09,(WP_148237807.1#129|Staphylococcus_aureus:5e-09,(WP_250069372.1#122|Staphylococcus_aureus:5e-09,(WP_048537219.1#121|Staphylococcus_aureus:5e-09,(WP_251640802.1#119|Staphylococcus_aureus:5e-09,(WP_148238071.1#106|Staphylococcus_aureus:5e-09,(WP_148249396.1#94|Staphylococcus_aureus:5e-09,(WP_042854401.1#120|Staphylococcus_aureus_T45974:5e-09,(WP_250012118.1#127|Staphylococcus_aureus:5e-09,WP_233232359.1#114|Staphylococcus_aureus:5e-09)0.826:0.00603398)0.973:5e-09)0.444:5e-09)0.915:5e-09)0.363:5e-09)0.369:5e-09)0.815:6e-09)0.485:5e-09)0:5e-09)0.424:5e-09)0:5e-09,((WP_049310237.1#192|Staphylococcus_aureus:5e-09,(WP_136719142.1#195|Staphylococcus_aureus:5e-09,(WP_130174460.1#200|Staphylococcus_aureus:5e-09,WP_154293607.1#191|Staphylococcus_aureus:0.00732686)0.396:5e-09)0.458:5e-09)0:5e-09,(WP_130136475.1#196|Staphylococcus_aureus:0.00149852,(WP_162665487.1#182|Staphylococcus_aureus:5e-09,((WP_086040837.1#170|Staphylococcus_aureus:5e-09,(WP_250039218.1#171|Staphylococcus_aureus:5e-09,WP_250011817.1#175|Staphylococcus_aureus:5e-09)0.95:5e-09)0:5e-09,(WP_086090529.1#169|Staphylococcus_aureus:5e-09,(WP_249987364.1#141|Staphylococcus_aureus:5e-09,(WP_148249107.1#165|Staphylococcus_aureus:5e-09,(WP_188003959.1#142|Staphylococcus_aureus:5e-09,(WP_249984384.1#145|Staphylococcus_aureus:5e-09,(WP_250058585.1#184|Staphylococcus_aureus:5e-09,(WP_250070025.1#160|Staphylococcus_aureus:5e-09,(WP_250046794.1#161|Staphylococcus_aureus:5e-09,(WP_148249596.1#158|Staphylococcus_aureus:5e-09,(WP_216771302.1#134|Staphylococcus_aureus:0.00122318,WP_029060286.1#156|Staphylococcus_aureus:5e-09)0:1.4203e-05)0:1.5828e-05)0:8e-09)0:6e-09)0:5e-09)0.288:5e-09)0:5e-09)0.412:5e-09)0:5e-09)0:5e-09)0:6e-09)0.396:5e-09)0:5e-09)0.372:5e-09)0.932:0.00678016)0.965:5e-09)0.816:5e-09)0.883:5e-09)0.7:5e-09)0.851:0.00207441,(WP_070004189.1#100|Staphylococcus_aureus:0.0104583,(WP_216730297.1#78|Staphylococcus_aureus:0.00520047,((WP_262613812.1#4|Staphylococcus_aureus:0.0038585,(((WP_020977583.1#30|Staphylococcus_aureus_subsp__aureus_6850:0.00168151,WP_123138817.1#58|Staphylococcus_aureus:0.00143587)0.93:0.00415777,(WP_244779518.1#101|Staphylococcus_aureus:0.00103549,(WP_089535300.1#102|Staphylococcus_aureus:0.00103604,WP_070974207.1#86|Staphylococcus_aureus:5e-09)0.809:5e-09)0.771:0.0014319)0.9:0.00271784,((WP_160210548.1#87|Staphylococcus_aureus:0.00103569,WP_113590558.1#89|Staphylococcus_aureus:0.0010353)0.903:5e-09,((WP_155560059.1#91|Staphylococcus_aureus:0.00103614,WP_111035221.1#95|Staphylococcus_aureus:0.00103763)0.923:5e-09,(((WP_208704132.1#99|Staphylococcus_aureus:0.00207384,WP_064269113.1#88|Staphylococcus_aureus:0.0010357)0.913:5e-09,(WP_216766023.1#85|Staphylococcus_aureus:0.00103556,WP_111031496.1#93|Staphylococcus_aureus:0.00103626)0.884:5e-09)0:5e-09,((WP_215401144.1#90|Staphylococcus_aureus:0.00103653,WP_064131984.1#83|Staphylococcus_aureus:0.0010356)0.897:5e-09,(WP_000088729.1#82|Staphylococcus_aureus:5e-09,(WP_155560103.1#84|Staphylococcus_aureus:0.00103556,(WP_312012229.1#97|Staphylococcus_aureus:0.00103544,WP_113625417.1#128|Staphylococcus_aureus:5e-09)0.758:5e-09)0.717:5e-09)0:5e-09)0:5e-09)0:5e-09)0:5e-09)0.964:5e-09)0.974:0.00658279)0.272:0.00206321,(((WP_000088741.1#5|Staphylococcus_aureus:0.00103222,(WP_188349955.1#109|Staphylococcus_aureus:0.00104626,(WP_188349813.1#79|Staphylococcus_aureus:0.00103301,WP_031874990.1#56|Staphylococcus_aureus:5e-09)0.854:5e-09)0.868:0.00206845)0.9:0.00298092,((WP_103245990.1#92|Staphylococcus_aureus:6e-09,(WP_258026190.1#199|Staphylococcus_aureus:5e-09,WP_151130787.1#117|Staphylococcus_aureus:0.00225794)0.445:9.644e-06)0.984:0.00691098,(WP_064128963.1#2|Staphylococcus_aureus:0.00103423,(((WP_069725064.1#112|Staphylococcus_aureus:5e-09,WP_305284902.1#6|Staphylococcus_aureus:0.00103489)0.798:5e-09,(WP_029549246.1#36|Staphylococcus_aureus:5e-09,(WP_160199808.1#71|Staphylococcus_aureus:6e-09,WP_203577516.1#81|Staphylococcus_aureus:0.0010343)0.838:0.00103514)0.871:0.00103512)0.799:6e-09,((WP_188349698.1#8|Staphylococcus_aureus:0.00103544,WP_223081681.1#48|Staphylococcus_aureus:0.00207117)0.938:5e-09,((WP_016528776.1#28|Staphylococcus_aureus_CA_347:0.00103493,WP_188363272.1#185|Staphylococcus_aureus:5e-09)0.784:5e-09,(WP_283502271.1#20|Staphylococcus_aureus:0.00103482,WP_262824566.1#1|Staphylococcus_aureus:0.00103422)0.795:0.00103434)0.743:5e-09)0:5e-09)0.914:5e-09)0.965:0.00547945)0.389:0.00158395)0.87:0.00488883,(WP_303661148.1#12|Staphylococcus_aureus:0.00103079,((WP_237772877.1#166|Staphylococcus_aureus:5e-09,(WP_094669333.1#189|Staphylococcus_aureus:5e-09,(WP_285678176.1#168|Staphylococcus_aureus:0.00135385,WP_228573053.1#73|Staphylococcus_aureus:0.00103086)0.161:5e-09)0.155:5e-09)0.772:5e-09,((WP_283531736.1#19|Staphylococcus_aureus:0.00103063,(WP_264438989.1#151|Staphylococcus_aureus:5e-09,WP_160176088.1#57|Staphylococcus_aureus:0.00103013)0.16:5e-09)0.907:5e-09,(((WP_303751524.1#34|Staphylococcus_aureus:0.00103071,WP_000088716.1#41|Staphylococcus_aureus_subsp__aureus_Btn1260:0.00103055)0.311:6e-09,(WP_064127548.1#53|Staphylococcus_aureus:0.00103184,WP_191135710.1#187|Staphylococcus_aureus:5e-09)0.759:5e-09)0.539:5e-09,(WP_086036264.1#44|Staphylococcus_aureus:0.00103049,(((WP_061644604.1#26|Staphylococcus_aureus:0.00103055,WP_238517851.1#29|Staphylococcus_aureus:0.00103078)0.88:5e-09,((WP_049303995.1#31|Staphylococcus_aureus:0.00103078,WP_228580499.1#18|Staphylococcus_aureus:0.0010309)0.888:5e-09,(WP_117218571.1#115|Staphylococcus_aureus:5e-09,(WP_094409819.1#108|Staphylococcus_aureus:5e-09,WP_160199054.1#107|Staphylococcus_aureus:5e-09)0:5e-09)0:5e-09)0:5e-09)0:5e-09,((WP_123090600.1#47|Staphylococcus_aureus:0.00103079,(WP_224212096.1#68|Staphylococcus_aureus:0.00103113,(WP_045179565.1#52|Staphylococcus_aureus:0.00103179,(WP_123097815.1#75|Staphylococcus_aureus:5e-09,WP_229373986.1#96|Staphylococcus_aureus:0.00413389)0.934:0.00206724)0.886:5e-09)0:5e-09)0.994:5e-09,((WP_000088711.1#40|Staphylococcus_aureus_subsp__aureus_C427:0.00103082,WP_061652105.1#7|Staphylococcus_aureus:0.00103074)0.915:5e-09,((WP_073409331.1#14|Staphylococcus_aureus:0.00103066,WP_031895024.1#72|Staphylococcus_aureus:0.00103129)0.875:5e-09,(WP_276123756.1#62|Staphylococcus_aureus:0.00103129,((WP_160193938.1#23|Staphylococcus_aureus:0.00103064,WP_111028417.1#24|Staphylococcus_aureus:0.00103083)0.912:6e-09,((WP_042907288.1#66|Staphylococcus_aureus_subsp__aureus_21275:0.00103086,WP_238614147.1#39|Staphylococcus_aureus:0.00103071)0.877:5e-09,((WP_160200149.1#32|Staphylococcus_aureus:0.00103033,WP_117216407.1#63|Staphylococcus_aureus:0.00103146)0.894:6e-09,((WP_285155879.1#27|Staphylococcus_aureus:0.00103011,(WP_123092923.1#67|Staphylococcus_aureus:0.00102996,WP_070570768.1#55|Staphylococcus_aureus:5e-09)0.875:0.00103086)0.896:5e-09,((WP_031926900.1#60|Staphylococcus_aureus:0.00103055,WP_042904950.1#17|Staphylococcus_aureus:0.00103066)0.903:5e-09,((WP_057485519.1#13|Staphylococcus_aureus:0.00103059,WP_061731487.1#65|Staphylococcus_aureus:0.0010302)0.927:6e-09,((WP_117223839.1#38|Staphylococcus_aureus:0.00103079,WP_123985844.1#69|Staphylococcus_aureus:0.00103065)0.899:5e-09,((WP_061734942.1#54|Staphylococcus_aureus:0.00103055,WP_102695831.1#64|Staphylococcus_aureus:0.00103114)0.885:5e-09,((WP_150024302.1#45|Staphylococcus_aureus:0.00103049,WP_061733899.1#35|Staphylococcus_aureus:0.00103071)0.903:5e-09,((WP_115209910.1#70|Staphylococcus_aureus:0.0010308,WP_000088717.1#15|Staphylococcus_aureus:0.0010308)0.916:5e-09,((WP_031788453.1#9|Staphylococcus_aureus_M0590:0.00103065,WP_107383189.1#33|Staphylococcus_aureus:0.00103071)0.919:6e-09,((WP_000088712.1#74|Staphylococcus_aureus_subsp__aureus_CGS00:0.00103122,(WP_064137678.1#21|Staphylococcus_sp__HMSC058E01:5e-09,WP_311077735.1#77|Staphylococcus_aureus_subsp__aureus_SA9908:0.00103114)0.528:5e-09)0.846:0.00103064,(WP_284526324.1#46|Staphylococcus_aureus:0.00103081,(WP_086105681.1#16|Staphylococcus_aureus:0.000556671,WP_103147721.1#3|Staphylococcus_aureus:0.000751355)0.741:0.000753084)0.17:5e-09)0.8:5e-09)0:5e-09)0:5e-09)0:5e-09)0:5e-09)0:5e-09)0:5e-09)0:5e-09)0:5e-09)1:5e-09)0:5e-09)0.461:5e-09)0:5e-09)0:5e-09)0:5e-09)0:5e-09)0:5e-09)0.372:5e-09)0:5e-09)0.503:5e-09)0.901:5e-09)0.889:0.00266315)0.837:0.00310229)0.573:0.000467528)0.883:0.00312724)0.621:0.00103145)0.713:5e-09)0.632:0.00208568)0.926:0.00311727)0.916:6e-09)0:5e-09)0:5e-09)0:5e-09)0.648:5e-09)0.92:5e-09)0.543:5e-09)0:5e-09)1:5e-09)0.558:5e-09)0:5e-09)0.942:0.0195108);
