# Supplementary material for: A type VII-secreted lipase toxin with reverse domain arrangement
Source: Nat Commun. 2023 Dec 19;14:8438. doi: 10.1038/s41467-023-44221-y (PMC10730906; doi:10.1038/s41467-023-44221-y)
Supplement: Supplementary file 6 — Source Data [file 41467_2023_44221_MOESM6_ESM.zip › Tsl1 distribution raw/lplIII 3/FlaGs_output/results_QueryStatus.txt]

#Serial	Status
1	WP_262824566.1 is valid as a NCBI protein accession and reported in Assembly ID GCF_025505965.1
2	WP_064128963.1 is valid as a NCBI protein accession and reported in Assembly ID GCF_900081935.1
3	WP_103147721.1 is valid as a NCBI protein accession and reported in Assembly ID GCF_900251825.1
4	WP_262613812.1 is valid as a NCBI protein accession and reported in Assembly ID GCF_025559645.1
5	WP_000088741.1 is valid as a NCBI protein accession and reported in Assembly ID GCF_003237915.1
6	WP_305284902.1 is valid as a NCBI protein accession and reported in Assembly ID GCF_030676915.1
7	WP_061652105.1 is valid as a NCBI protein accession and reported in Assembly ID GCF_900017595.1
8	WP_188349698.1 is valid as a NCBI protein accession and reported in Assembly ID GCF_014638415.1
9	WP_031788453.1 is valid as a NCBI protein accession and reported in Assembly ID GCF_000557845.1
10	WP_103183876.1 is valid as a NCBI protein accession and reported in Assembly ID GCF_900251655.1
11	WP_086032512.1 is valid as a NCBI protein accession and reported in Assembly ID GCF_002122715.1
12	WP_303661148.1 is valid as a NCBI protein accession and reported in Assembly ID GCF_954737525.1
13	WP_057485519.1 is valid as a NCBI protein accession and reported in Assembly ID GCF_003194105.1
14	WP_073409331.1 is valid as a NCBI protein accession and reported in Assembly ID GCF_001900045.1
15	WP_000088717.1 is valid as a NCBI protein accession and reported in Assembly ID GCF_022163365.1
16	WP_086105681.1 is valid as a NCBI protein accession and reported in Assembly ID GCF_002126255.1
17	WP_042904950.1 is valid as a NCBI protein accession and reported in Assembly ID GCF_030271395.1
18	WP_228580499.1 is valid as a NCBI protein accession and reported in Assembly ID GCF_020820335.1
19	WP_283531736.1 is valid as a NCBI protein accession and reported in Assembly ID GCF_030064045.1
20	WP_283502271.1 is valid as a NCBI protein accession and reported in Assembly ID GCF_030064005.1
21	WP_064137678.1 is valid as a NCBI protein accession and reported in Assembly ID GCF_001836465.1
22	WP_001663301.1 is valid as a NCBI protein accession and reported in Assembly ID GCF_000574625.1
23	WP_160193938.1 is valid as a NCBI protein accession and reported in Assembly ID GCF_009912595.1
24	WP_111028417.1 is valid as a NCBI protein accession and reported in Assembly ID GCF_003239125.1
25	WP_224397067.1 is valid as a NCBI protein accession and reported in Assembly ID GCF_020144835.1
26	WP_061644604.1 is valid as a NCBI protein accession and reported in Assembly ID GCF_900040395.1
27	WP_285155879.1 is valid as a NCBI protein accession and reported in Assembly ID GCF_030224995.1
28	WP_016528776.1 is valid as a NCBI protein accession and reported in Assembly ID GCF_000412775.1
29	WP_238517851.1 is valid as a NCBI protein accession and reported in Assembly ID GCF_022214555.1
30	WP_020977583.1 is valid as a NCBI protein accession and reported in Assembly ID GCF_000462955.1
31	WP_049303995.1 is valid as a NCBI protein accession and reported in Assembly ID GCF_001060125.1
32	WP_160200149.1 is valid as a NCBI protein accession and reported in Assembly ID GCF_009913075.1
33	WP_107383189.1 is valid as a NCBI protein accession and reported in Assembly ID GCF_003038465.1
34	WP_303751524.1 is valid as a NCBI protein accession and reported in Assembly ID GCF_954773335.1
35	WP_061733899.1 is valid as a NCBI protein accession and reported in Assembly ID GCF_900070255.1
36	WP_029549246.1 is valid as a NCBI protein accession and reported in Assembly ID GCF_900251045.1
37	WP_256958650.1 is valid as a NCBI protein accession and reported in Assembly ID GCF_024548585.1
38	WP_117223839.1 is valid as a NCBI protein accession and reported in Assembly ID GCF_003420245.1
39	WP_238614147.1 is valid as a NCBI protein accession and reported in Assembly ID GCF_022239485.1
40	WP_000088711.1 is valid as a NCBI protein accession and reported in Assembly ID GCF_000162615.1
41	WP_000088716.1 is valid as a NCBI protein accession and reported in Assembly ID GCF_000162835.1
42	WP_031928790.1 is valid as a NCBI protein accession and reported in Assembly ID GCF_000697845.1
43	WP_031769114.1 is valid as a NCBI protein accession and reported in Assembly ID GCF_027964065.1
44	WP_086036264.1 is valid as a NCBI protein accession and reported in Assembly ID GCF_002121925.1
45	WP_150024302.1 is valid as a NCBI protein accession and reported in Assembly ID GCF_008630715.1
46	WP_284526324.1 is valid as a NCBI protein accession and reported in Assembly ID GCF_945836395.1
47	WP_123090600.1 is valid as a NCBI protein accession and reported in Assembly ID GCF_003720605.1
48	WP_223081681.1 is valid as a NCBI protein accession and reported in Assembly ID GCF_019915405.1
49	WP_281224032.1 is valid as a NCBI protein accession and reported in Assembly ID GCF_029930265.1
50	WP_283588746.1 is valid as a NCBI protein accession and reported in Assembly ID GCF_947037375.1
51	WP_031888152.1 is valid as a NCBI protein accession and reported in Assembly ID GCF_000609085.1
52	WP_045179565.1 is valid as a NCBI protein accession and reported in Assembly ID GCF_025559725.1
53	WP_064127548.1 is valid as a NCBI protein accession and reported in Assembly ID GCF_900082145.1
54	WP_061734942.1 is valid as a NCBI protein accession and reported in Assembly ID GCF_900045125.1
55	WP_070570768.1 is valid as a NCBI protein accession and reported in Assembly ID GCF_002633785.1
56	WP_031874990.1 is valid as a NCBI protein accession and reported in Assembly ID GCF_014637655.1
57	WP_160176088.1 is valid as a NCBI protein accession and reported in Assembly ID GCF_009912735.1
58	WP_123138817.1 is valid as a NCBI protein accession and reported in Assembly ID GCF_003717415.1
59	WP_216701797.1 Failed : No record for accession WP_216701797.1
60	WP_031926900.1 is valid as a NCBI protein accession and reported in Assembly ID GCF_000739205.1
61	WP_200655740.1 is valid as a NCBI protein accession and reported in Assembly ID GCF_016621365.1
62	WP_276123756.1 is valid as a NCBI protein accession and reported in Assembly ID GCF_029269735.1
63	WP_117216407.1 is valid as a NCBI protein accession and reported in Assembly ID GCF_003417345.1
64	WP_102695831.1 is valid as a NCBI protein accession and reported in Assembly ID GCF_003052445.1
65	WP_061731487.1 is valid as a NCBI protein accession and reported in Assembly ID GCF_900044565.1
66	WP_042907288.1 is valid as a NCBI protein accession and reported in Assembly ID GCF_000626935.1
67	WP_123092923.1 is valid as a NCBI protein accession and reported in Assembly ID GCF_003720915.1
68	WP_224212096.1 is valid as a NCBI protein accession and reported in Assembly ID GCF_020108725.1
69	WP_123985844.1 is valid as a NCBI protein accession and reported in Assembly ID GCF_003813325.1
70	WP_115209910.1 is valid as a NCBI protein accession and reported in Assembly ID GCF_900457845.1
71	WP_160199808.1 is valid as a NCBI protein accession and reported in Assembly ID GCF_009913115.1
72	WP_031895024.1 is valid as a NCBI protein accession and reported in Assembly ID GCF_009675385.1
73	WP_228573053.1 is valid as a NCBI protein accession and reported in Assembly ID GCF_020820135.1
74	WP_000088712.1 is valid as a NCBI protein accession and reported in Assembly ID GCF_000193835.1
75	WP_123097815.1 is valid as a NCBI protein accession and reported in Assembly ID GCF_003721115.1
76	WP_061390294.1 is valid as a NCBI protein accession and reported in Assembly ID GCF_900040335.1
77	WP_311077735.1 is valid as a NCBI protein accession and reported in Assembly ID GCF_031753605.1
78	WP_216730297.1 is valid as a NCBI protein accession and reported in Assembly ID GCF_018985985.1
79	WP_188349813.1 is valid as a NCBI protein accession and reported in Assembly ID GCF_014638405.1
80	WP_031892883.1 is valid as a NCBI protein accession and reported in Assembly ID GCF_000548645.1
81	WP_203577516.1 is valid as a NCBI protein accession and reported in Assembly ID GCF_015159645.1
82	WP_000088729.1 is valid as a NCBI protein accession and reported in Assembly ID GCF_018987365.1
83	WP_064131984.1 is valid as a NCBI protein accession and reported in Assembly ID GCF_900083195.1
84	WP_155560103.1 is valid as a NCBI protein accession and reported in Assembly ID GCF_009725905.1
85	WP_216766023.1 is valid as a NCBI protein accession and reported in Assembly ID GCF_018995655.1
86	WP_070974207.1 is valid as a NCBI protein accession and reported in Assembly ID GCF_900124965.1
87	WP_160210548.1 is valid as a NCBI protein accession and reported in Assembly ID GCF_009914455.1
88	WP_064269113.1 is valid as a NCBI protein accession and reported in Assembly ID GCF_900081115.1
89	WP_113590558.1 is valid as a NCBI protein accession and reported in Assembly ID GCF_003310415.1
90	WP_215401144.1 is valid as a NCBI protein accession and reported in Assembly ID GCF_018682175.1
91	WP_155560059.1 is valid as a NCBI protein accession and reported in Assembly ID GCF_009725565.1
92	WP_103245990.1 is valid as a NCBI protein accession and reported in Assembly ID GCF_900250335.1
93	WP_111031496.1 is valid as a NCBI protein accession and reported in Assembly ID GCF_003238555.1
94	WP_148249396.1 is valid as a NCBI protein accession and reported in Assembly ID GCF_008079685.1
95	WP_111035221.1 is valid as a NCBI protein accession and reported in Assembly ID GCF_003239495.1
96	WP_229373986.1 is valid as a NCBI protein accession and reported in Assembly ID GCF_020889665.1
97	WP_312012229.1 is valid as a NCBI protein accession and reported in Assembly ID GCF_031934785.1
98	WP_070008628.1 is valid as a NCBI protein accession and reported in Assembly ID GCF_900098235.1
99	WP_208704132.1 is valid as a NCBI protein accession and reported in Assembly ID GCF_009883695.1
100	WP_070004189.1 is valid as a NCBI protein accession and reported in Assembly ID GCF_900098605.1
101	WP_244779518.1 is valid as a NCBI protein accession and reported in Assembly ID GCF_022898975.1
102	WP_089535300.1 is valid as a NCBI protein accession and reported in Assembly ID GCF_900250945.1
103	WP_085065251.1 is valid as a NCBI protein accession and reported in Assembly ID GCF_001237445.1
104	WP_085063722.1 is valid as a NCBI protein accession and reported in Assembly ID GCF_001225585.1
105	WP_044291097.1 is valid as a NCBI protein accession and reported in Assembly ID GCF_030435875.1
106	WP_148238071.1 is valid as a NCBI protein accession and reported in Assembly ID GCF_008080115.1
107	WP_160199054.1 is valid as a NCBI protein accession and reported in Assembly ID GCF_009912715.1
108	WP_094409819.1 is valid as a NCBI protein accession and reported in Assembly ID GCF_002250865.1
109	WP_188349955.1 is valid as a NCBI protein accession and reported in Assembly ID GCF_014637435.1
110	WP_235046509.1 is valid as a NCBI protein accession and reported in Assembly ID GCF_000262995.1
111	WP_238513200.1 is a valid NCBI protein accession but Discarded : No Flanking Gene was found for WP_238513200.1 in Assembly ID GCA_027115355.1
112	WP_069725064.1 is valid as a NCBI protein accession and reported in Assembly ID GCF_001743345.1
113	WP_281961736.1 is valid as a NCBI protein accession and reported in Assembly ID GCF_027943925.1
114	WP_233232359.1 is valid as a NCBI protein accession and reported in Assembly ID GCF_021328695.1
115	WP_117218571.1 is valid as a NCBI protein accession and reported in Assembly ID GCF_003422305.1
116	WP_279727172.1 is valid as a NCBI protein accession and reported in Assembly ID GCF_030404035.1
117	WP_151130787.1 is valid as a NCBI protein accession and reported in Assembly ID GCF_008763375.1
118	WP_105803675.1 is valid as a NCBI protein accession and reported in Assembly ID GCF_002982995.1
119	WP_251640802.1 is valid as a NCBI protein accession and reported in Assembly ID GCF_023706605.1
120	WP_042854401.1 is valid as a NCBI protein accession and reported in Assembly ID GCF_000559245.1
121	WP_048537219.1 is valid as a NCBI protein accession and reported in Assembly ID GCF_001046485.1
122	WP_250069372.1 is valid as a NCBI protein accession and reported in Assembly ID GCF_023545705.1
123	WP_218088868.1 is valid as a NCBI protein accession and reported in Assembly ID GCF_910589865.1
124	WP_167402419.1 is valid as a NCBI protein accession and reported in Assembly ID GCF_011812685.1
125	WP_167401712.1 is valid as a NCBI protein accession and reported in Assembly ID GCF_011812665.1
126	WP_044166262.1 is valid as a NCBI protein accession and reported in Assembly ID GCF_000831925.1
127	WP_250012118.1 is valid as a NCBI protein accession and reported in Assembly ID GCF_023545525.1
128	WP_113625417.1 is valid as a NCBI protein accession and reported in Assembly ID GCF_003310925.1
129	WP_148237807.1 is valid as a NCBI protein accession and reported in Assembly ID GCF_008079865.1
130	WP_154275058.1 is valid as a NCBI protein accession and reported in Assembly ID GCF_009675535.1
131	WP_238136483.1 is valid as a NCBI protein accession and reported in Assembly ID GCF_002125985.1
132	WP_238136492.1 is valid as a NCBI protein accession and reported in Assembly ID GCF_002125835.1
133	WP_279526708.1 is valid as a NCBI protein accession and reported in Assembly ID GCF_029813675.1
134	WP_216771302.1 is valid as a NCBI protein accession and reported in Assembly ID GCF_018995165.1
135	WP_048537036.1 is valid as a NCBI protein accession and reported in Assembly ID GCF_002887295.1
136	WP_269835472.1 is valid as a NCBI protein accession and reported in Assembly ID GCF_021311195.1
137	WP_154456284.1 is valid as a NCBI protein accession and reported in Assembly ID GCF_009690455.1
138	WP_084968018.1 is a valid NCBI protein accession but Discarded : No Flanking Gene was found for WP_084968018.1 in Assembly ID GCA_003383895.1
139	WP_148255055.1 is valid as a NCBI protein accession and reported in Assembly ID GCF_008080265.1
140	WP_162647750.1 is valid as a NCBI protein accession and reported in Assembly ID GCF_010364405.1
141	WP_249987364.1 is valid as a NCBI protein accession and reported in Assembly ID GCF_023545405.1
142	WP_188003959.1 is valid as a NCBI protein accession and reported in Assembly ID GCF_014529735.1
143	WP_086045209.1 is valid as a NCBI protein accession and reported in Assembly ID GCF_002120905.1
144	WP_119752330.1 is valid as a NCBI protein accession and reported in Assembly ID GCF_003589645.1
145	WP_249984384.1 is valid as a NCBI protein accession and reported in Assembly ID GCF_023544845.1
146	WP_033864314.1 is valid as a NCBI protein accession and reported in Assembly ID GCF_000731575.1
147	WP_031870355.1 is valid as a NCBI protein accession and reported in Assembly ID GCF_019265575.1
148	WP_033860017.1 is valid as a NCBI protein accession and reported in Assembly ID GCF_000731515.1
149	WP_033860682.1 is valid as a NCBI protein accession and reported in Assembly ID GCF_000731255.1
150	WP_041019940.1 is valid as a NCBI protein accession and reported in Assembly ID GCF_000801255.1
151	WP_264438989.1 is valid as a NCBI protein accession and reported in Assembly ID GCF_025919885.1
152	WP_216749367.1 is valid as a NCBI protein accession and reported in Assembly ID GCF_018998855.1
153	WP_033864116.1 is valid as a NCBI protein accession and reported in Assembly ID GCF_000731215.1
154	WP_033861354.1 is valid as a NCBI protein accession and reported in Assembly ID GCF_000731435.1
155	WP_116472306.1 is valid as a NCBI protein accession and reported in Assembly ID GCF_003095315.1
156	WP_029060286.1 is valid as a NCBI protein accession and reported in Assembly ID GCF_000647715.1
157	WP_162634773.1 is valid as a NCBI protein accession and reported in Assembly ID GCF_010364415.1
158	WP_148249596.1 is valid as a NCBI protein accession and reported in Assembly ID GCF_008080015.1
159	WP_102787657.1 is valid as a NCBI protein accession and reported in Assembly ID GCF_002887505.1
160	WP_250070025.1 is valid as a NCBI protein accession and reported in Assembly ID GCF_023546005.1
161	WP_250046794.1 is valid as a NCBI protein accession and reported in Assembly ID GCF_023545925.1
162	WP_249986110.1 is valid as a NCBI protein accession and reported in Assembly ID GCF_023545185.1
163	WP_172407971.1 is valid as a NCBI protein accession and reported in Assembly ID GCF_002275025.1
164	WP_084967705.1 is valid as a NCBI protein accession and reported in Assembly ID GCF_002097375.1
165	WP_148249107.1 is valid as a NCBI protein accession and reported in Assembly ID GCF_008079495.1
166	WP_237772877.1 is valid as a NCBI protein accession and reported in Assembly ID GCF_002122795.1
167	WP_237771876.1 is valid as a NCBI protein accession and reported in Assembly ID GCF_002121915.1
168	WP_285678176.1 is valid as a NCBI protein accession and reported in Assembly ID GCF_030271355.1
169	WP_086090529.1 is valid as a NCBI protein accession and reported in Assembly ID GCF_002126695.1
170	WP_086040837.1 is valid as a NCBI protein accession and reported in Assembly ID GCF_002122745.1
171	WP_250039218.1 is valid as a NCBI protein accession and reported in Assembly ID GCF_023545785.1
172	WP_162675345.1 is valid as a NCBI protein accession and reported in Assembly ID GCF_010364665.1
173	WP_031900973.1 is valid as a NCBI protein accession and reported in Assembly ID GCF_000685445.1
174	WP_284038498.1 is valid as a NCBI protein accession and reported in Assembly ID GCF_023545125.1
175	WP_250011817.1 is valid as a NCBI protein accession and reported in Assembly ID GCF_023545665.1
176	WP_053004563.1 is valid as a NCBI protein accession and reported in Assembly ID GCF_001234365.1
177	WP_148241523.1 Failed : No record for accession WP_148241523.1
178	WP_258027764.1 is valid as a NCBI protein accession and reported in Assembly ID GCF_900250325.1
179	WP_103145151.1 is valid as a NCBI protein accession and reported in Assembly ID GCF_900251005.1
180	WP_086091741.1 is valid as a NCBI protein accession and reported in Assembly ID GCF_002126755.1
181	WP_086095794.1 is valid as a NCBI protein accession and reported in Assembly ID GCF_002126775.1
182	WP_162665487.1 is valid as a NCBI protein accession and reported in Assembly ID GCF_010364145.1
183	WP_258026759.1 is valid as a NCBI protein accession and reported in Assembly ID GCF_900251275.1
184	WP_250058585.1 is valid as a NCBI protein accession and reported in Assembly ID GCF_023544995.1
185	WP_188363272.1 is valid as a NCBI protein accession and reported in Assembly ID GCF_014638515.1
186	WP_162673975.1 is valid as a NCBI protein accession and reported in Assembly ID GCF_010365035.1
187	WP_191135710.1 is valid as a NCBI protein accession and reported in Assembly ID GCF_014773345.1
188	WP_187787549.1 is valid as a NCBI protein accession and reported in Assembly ID GCF_014493615.1
189	WP_094669333.1 is valid as a NCBI protein accession and reported in Assembly ID GCF_002260445.1
190	WP_237772688.1 is valid as a NCBI protein accession and reported in Assembly ID GCF_002122075.1
191	WP_154293607.1 is valid as a NCBI protein accession and reported in Assembly ID GCF_009674865.1
192	WP_049310237.1 is valid as a NCBI protein accession and reported in Assembly ID GCF_001066025.1
193	WP_162663070.1 is valid as a NCBI protein accession and reported in Assembly ID GCF_010364015.1
194	WP_148850219.1 is valid as a NCBI protein accession and reported in Assembly ID GCF_008123635.1
195	WP_136719142.1 is valid as a NCBI protein accession and reported in Assembly ID GCF_005047995.1
196	WP_130136475.1 is valid as a NCBI protein accession and reported in Assembly ID GCF_004209995.1
197	WP_086159027.1 is valid as a NCBI protein accession and reported in Assembly ID GCF_002123535.1
198	WP_147697369.1 is valid as a NCBI protein accession and reported in Assembly ID GCF_008040205.1
199	WP_258026190.1 is valid as a NCBI protein accession and reported in Assembly ID GCF_900250475.1
200	WP_130174460.1 is valid as a NCBI protein accession and reported in Assembly ID GCF_004210085.1
