# Supplementary material for: A type VII-secreted lipase toxin with reverse domain arrangement
Source: Nat Commun. 2023 Dec 19;14:8438. doi: 10.1038/s41467-023-44221-y (PMC10730906; doi:10.1038/s41467-023-44221-y)
Supplement: Supplementary file 6 — Source Data [file 41467_2023_44221_MOESM6_ESM.zip › Tsl1 distribution raw/lplIII 3/FlaGs_output/results_tree.fasta]

>WP_262824566.1#1|Staphylococcus_aureus
MSRLLNDFNQSLHKGFIDKDISHKGNYTPKLLVNNKNEKVLSTIIDELQKCETFYFSVAF
ITESGLASLKAQLLDLSNKGVKGKILTSNYLGFNSPKMYGELLKLKNVEVRLTDIAGFHA
KGYIFEHKDYSSMVIGSSNLTSNALKVNYEHNVLLSTMKNGDLVDSVKNEFDLLWQNSTP
LTQQWINSYKESFEYRSLEKLAEVEQTQMLIADKVKKSVEIVPNLMQAEALRSLKAIRDK
AKDKALIISATGTGKTILCALDVREVNPNKFLFIVHNEGILNRAKEEFKKVLPIKNDSDF
GLLTGKHRDVNAKYLFATIQTLSRDDNFKQFDEKEFDYIVFDEAHRSAASTYQRVFNYFK
PKFMLGMTATPERSDELSIFELFDYNIAYEIRLQAALESDILCPFHYFGVTDYVHQGIKE
DDVTKLRYLTSDERVNYIIQKTDYYGYSGEILQGLIFVSSKKEAYDLADKLSSKGIKSVA
LTGDDSVNYRQIVIEKLKEGKINYIITVDLFNEGIDIPEVNQVVMLRPTESSIIFIQQLG
RGLRKSSNKEYVTVIDFIGNYKTNYLIPIALSGDQSQNKDNYKKFLTNNDSINGVSTINF
EEIAKKQIYNSLDAVSLNQNKLILKAYEEVENRLGHMPLLMDFIQQHSIDPSVIFSKFSN
YYEFLVRYKKIDALLTENESKNLVFFSRQIAPGLKRIDSLVLEELLKNELTYDELKNKML
NEVKDITENDIDTSLRILDFSFYNAGIEKIYGSPIIERNERMIRLSDAFTNALSNQTFKI
FLEDLIELSKYNNEKYQKGKNGLILYNKYSREDFSKIFNWNKNGSSVIMGYMIRSQEMPI
FITYDKHQDISDSTKYEDEFLSQDELKWFTKSNRTLKTKEVQKILSHRAKGIKMYIFVQK
KDDDGIYFYYLGTAGYIEGSEKQDKMLNGSNVVTMDLALDKAVRDDIYRYLTN

>WP_064128963.1#2|Staphylococcus_aureus
MSRLLNDFNQSLHKGFIDKDISHKGNYTPKLLVNNKNEKVLSTIIDELQKCETFYFSVAF
ITESGLASLKAQLLDLSNKGVKGKILTSNYLGFNSPKMYGELLKLKNVEVRLTDIAGFHA
KGYIFEHKDYSSMVIGSSNLTSNALKVNYEHNVLLSTMKNGDLVDSVKNEFDLLWQNSTP
LTQQWINSYKESFEYRSLEKLAEVEQTQMLIADKVKKSVEIVPNLMQAEALRSLKAIRDK
AKDKALIISATGTGKTILCALDVREVNPNKFLFIVHNEGILNRAKEEFKKVLPIKNDSDF
GLLTGKHRDVDAKYLFATIQTLSRDDNFKQFDEKEFDYIVFDEAHRSAASTYQRVFNYFK
PKFMLGMTATPERSDELSIFELFDYNIAYEIRLQAALESDILCPFHYFGVTDYVHQGIKE
DDVTKLRYLTSDERVNYIIQKTDYYGYSGEILQGLIFVSSKKEAYDLADKLSSKGIKSVA
LTGDDSVNYRQIVIEKLKEGKINYIITVDLFNEGIDIPEVNQVVMLRPTESSIIFIQQLG
RGLRKSSNKEYVTVIDFIGNYKTNYLIPIALSGDQSQNKDNYKKFLTNNDSINGVSTINF
EEIAKKQIYNSLDAVSLNQNKLILKAYEEVENRLGHMPLLMDFIQQHSIDPSVIFSKFSN
YYEFLVRYKKIDALLTENESKNLVFFSRQIAPGLKRIDSLVLEELLKNELTYDELKNKML
NEVKDITENDIDTSLRILDFSFYNAGIEKIYRSPIIERNERMIRLSDAFTNALSNQTFKI
FLEDLIELSKYNNEKYQKGKNGLILYNKYSREDFSKIFNWNKNGSSVIMGYMIRSQEMPI
FITYDKHEDISDSTKYEDEFLSQDELKWFTKSNRTLKTKEVQKILSHRAKGIKMYIFVQK
KDDDGIYFYYLGTAGYIEGSEKQDKMLNGSNVVTMDLALDKAVRDDIYRYLTN

>WP_103147721.1#3|Staphylococcus_aureus
MSRLLNDFNQSLHKGFIDKHISHKGNYTPKLLVNNKNEKVLSTIIDELQKCETFYFSVAF
ITESGLASLKAQLLDLSNKGVKGKILTSNYLGFNSPKMYGELLKLKNVEVRLTDIAGFHA
KGYIFEHKDYSSMVIGSSNLTSNALKVNYEHNVLLSTMKNGDLVDSVKNEFDLLWQNSTQ
LTQQWINSYKESFEYRSLEKLAEVEQTQMLLADKVKKSVEIVPNLMQSEALRSLKAIRDK
AKDKALIISATGTGKTILCALDVREVNPNKFLFIVHNEGILNRAKEEFKKVLPTKNDSDF
GLLTGKHRDVDAKYLFATIQTLSRDDNFKQFDEKEFDYIVFDEAHRSAASTYQRVFNYFK
PKFMLGMTATPERSDELSIFEMFDYNIAYEIRLQAALESDILCPFHYFGVTDYVHQGIKE
DDVTKLRYLTSDERVNYIIQKTDYYGYSGEILQGLIFVSSKKEAYDLADKLSSKGIKSVA
LTGDDSVNYRQIVIEKLREGKINYIITVDLFNEGIDIPEVNQVVMLRPTESSIIFIQQLG
RGLRKSSNKEYVTVIDFIGNYKTNYLIPIALSGDQSQNKDNYKKFLTNNDSINGVSTINF
EEVAKKQIYNSLDAVSLNQNKLILKAYEEVENRLGHMPLLMDFIQQHSIDPSVIFSKFSN
YYEFLVRYKKIDALLTENESKNLVFFSRQIAPGLKRIDSIVLEELLKNELTYDELKNKML
NEVKDITEDDIDTSLRILDFSFYNAGIEKIYGSPIIECNERMIRLSDAFTNALSNQTFKI
FLEDLIELSKYNNEKYQKGKNGLILYNKYSREDFSKIFNWSKNGSSVIMGYMIRSQEMPI
FITYDKHEDISDSTKYEDEFLSQDELKWFTKSNRTLKSKEVQKILSHRAKGIKMYIFVQK
KDDDGIYFYYLGTAGYIEGSEKQDKMPNGSNVVTMDLALDKAVRDDIYRYITN

>WP_262613812.1#4|Staphylococcus_aureus
MSRLLNDFNQSLHKGFIDKHISHKGNYTPKLLVNNKNEKVLSTIIDELQKCETFYFSVAF
ITESGLASLKAQLLDLSNKGVKGKILTSNYLGFNSPKMYGELLKLKNVEVRLTDIAGFHA
KGYIFEHKDYSSMVIGSSNLTSNALKVNYEHNVLLSTMKNGDLVDSVKNEFDLLWQNSTL
LTQQWINSYKESFEYRSLEKLAEVEQTQMLLADKVKKSVEIVPNLMQAEALRSLKAIRDK
AKDKALIISATGTGKTILCALDVREVNPNKFLFIVHNEGILNRAKEEFKKVLPIKNDSDF
GLLTGKHRDVDAKYLFATIQTLSRDDNFKQFDENEFDYIVFDEAHRSAASTYQRVFNYFK
PKFMLGMTATPERSDELSIFELFDYNIAYEIRLQAALESDILCPFHYFGVTDYVHQGIKE
DDVTKLRYLTSDERVNYIIQKTDYYGYSGEILQGLIFVSSKKEAYDLADKLSSKGIKSVA
LTGDDSVNYRQIVIEKLREGKINYIITVDLFNEGIDIPEVNQVVMLRPTESSIIFIQQLG
RGLRKSANKEYVTVIDFIGNYKTNYLIPIALSGDQSQNKDNYKKFLTNNDSINGVSTINF
EEVAKKQIYNSLDAVSLNQNKLLLKAYEEVENRLGHMPLLMDFIQQNSIDPSVIFSKFSN
YYEFLVRYKKIDALLTENESKNLVFFSRQIAPGLKRIDSLVLEELLKNELTYDELKNKML
NEVKDITEDDIDTSLRILDFSFYNAGIEKIYGSPIIECNERMIRLSDAFTNALSNQTFKI
FLEDLIELSKYNNEKHQKGKNGLILYNKYSREDFSKIFNWSKNGSSVIMGYMIRSQEMPI
FITYDKHEDISDSTKYEDEFLSQDELKWFTKSNRTLKSKEVQKILSHRAKGIKMYIFVQK
KDDDGIYFYYLGTAGYIEGSEKQDKMPNGSNVVTMDLALDKAVRDDIYRYITN

>WP_000088741.1#5|Staphylococcus_aureus
MSRLLNDFNQSLKKGFIDKHISHKGNYTPKLLVNNKNEKVLSTIIDELQKCETFYFSVAF
ITESGLASLKAQLLDLSNKGVKGKILTSNYLGFNSPKMYGELLKLKNVEVRLTDIAGFHA
KGYIFEHKDYSSMVIGSSNLTSNALKVNYEHNVLLSTMKNGDLVNSVKNEFDLLWQNSTQ
LTQQWINSYKESFEYRSLEKLAEVEQTQMLLADKVKKSVEIVPNLMQAEALRSLKAIRDK
AKDKALIISATGTGKTILCALDVREVNPNKFLFIVHNEGILNRAKEEFKKVLPTKNDSDF
GLLTGKHRDVDAKYLFATIQTLSRDDNFKQFDEKEFDYIVFDEAHRSAASTYQRVFNYFK
PKFMLGMTATPERSDELSIFELFDYNIAYEIRLQAALESDILCPFHYFGVTDYVHQGIKE
DDVTKLRYLTSDERVNYIIQKTDYYGYSGEILQGLIFVSSKKEAYDLADKLSSKGIKSVA
LTGDDSVNYRQIVIEKLKEGKINYIITVDLFNEGIDIPEVNQVVMLRPTESSIIFIQQLG
RGLRKSSNKEYVTVIDFIGNYKTNYLIPIALSGDQSQNKDNYKKFLTNNDSINGVSTINF
EEIAKKQIYNSLDAVSLNQNKLILKAYEEVENRLGHMPLLMDFIQQHSIDPSVIFSKFSN
YYEFLVRYKKIDALLTENESKNLVFFSRQIAPGLKRIDSLVLEELLKNELTYDELKNKML
NEVKDITKDDIDTSLRILDFSFYNAGIEKIYGSPIIERNERMIRLSDAFTNALSNQTFKI
FLEDLIELSKYNNEKYQKGKNGLILYNKYSREDFSKIFNWNKNGSSVIMGYMIRSQEMPI
FITYDKHEDISDSTKYEDEFLSQDELKWFTKSNRTLKTKEVQKILSHRAKGIKMYIFVQK
KDDDGIYFYYLGTAGYIEGSEKQDKMPNGSNVVTMDLALDKAVRDDIYRYITN

>WP_305284902.1#6|Staphylococcus_aureus
MSRLLNDFNQSLHKGFIDKDISHKGNYTPKLLVNNKNEKVLSTIIDELQKCETFYFSVAF
ITESGLASLKAQLLDLSNKGVKGKILTSNYLGFNSPKMYGELLKLKNVEVRLTDIAGFHA
KGYIFEHKDYSSMVIGSSNLTSNALKVNYEHNVLLSTMKNGDLVDSVKNEFDLLWQNSTP
LTQQWINSYKESFEYRSLEKLAEVEQTQMLIADKVKKSVEIVPNLMQAEALRSLKAIRDK
AKDKALIISATGTGKTILCALDVREVNPNKFLFIVHNEGILNRAKEEFKKVLPIKNDSDF
GLLTGKHRDVDAKYLFATIQTLSRDDNFKQFDEKEFDYIVFDEAHRSAASTYQRVFNYFK
PKFMLGMTATPERSDELSIFELFDYNIAYEIRLQAALESDILCPFHYFGVTDYVHQGIKE
DDVTKLRYLTSDERVNYIIQKTDYYGYSGEILQGLIFVSSKKEAYDLADKLSSKGIKSVA
LTGDDSVNYRQIVIEKLKEGKINYIITVDLFNEGIDIPEVNQVVMLRPTESSIIFIQQLG
RGLRKSSNKEYVTVIDFIGNYKTNYLIPIALSGDQSQNKDNYKKFLTNNDSINGVSTINF
EEIAKKQIYNSLDAVSLNQNKLILKAYEEVENRLGHMPLLMDFIQQHSIDPSVIFSKFSN
YYEFLVRYKKIDALLTENESKNLVFFSRQIAPGLKRIDSLVLEELLKNELTYDELKNKML
NEVKDITENDIDTSLRILDFSFYNAGIEKIYGSPIIERNERMIRLSDAFTNALSNQTFKI
FLEDLIELSKYNNEKYPKGKNGLILYNKYSREDFSKIFNWNKNGSSVIMGYMIRSQEMPI
FITYDKHEDISDSTKYEDEFLSQDELKWFTKSNRTLKTKEVQKILSHRAKGIKMYIFVQK
KDDDGIYFYYLGTAGYIEGSEKQDKMLNGSNVVTMDLALDKAVRDDIYRYLTN

>WP_061652105.1#7|Staphylococcus_aureus
MSRLLNDFNQSLHKGFIDKHISHKGNYTPKLLVNNKNEKVLSTIIDELQKCETFYFSVAF
ITESGLASLKAQLLDLSNKGVKGKILTSNYLGFNSPKMYGELLKLKNVEVRLTDIAGFHA
KGYIFEHKDYSSMVIGSSNLTSNALKVNYEHNVLLSTMKNGDLVDSVKNEFDLLWQNSTQ
LTQQWINSYKESFEYRSLEKLAEVEQTQMLLADKVKKSVEIVPNLMQAEALRSLKAIRDK
AKDKALIISATGTGKTILCALDVREVNPNKFLFIVHNEGILNRSKEEFKKVLPTKNDSDF
GLLTGKHRDVDAKYLFATIQTLSRDDNFKQFDEKEFDYIVFDEAHRSAASTYQRVFNYFK
PKFMLGMTATPERSDELSIFEMFDYNIAYEIRLQAALESDILCPFHYFGVTDYVHQGIKE
DDVTKLRYLTSDERVNYIIQKTDYYGYSGEILQGLIFVSSKKEAYDLADKLSSKGIKSVA
LTGDDSVNYRQIVIEKLREGKINYIITVDLFNEGIDIPEVNQVVMLRPTESSIIFIQQLG
RGLRKSSNKEYVTVIDFIGNYKTNYLIPIALSGDQSQNKDNYKKFLTNNDSINGVSTINF
EEVAKKQIYNSLDAVSLNQNKLILKAYEEVENRLGHMPLLMDFIQQHSIDPSVIFSKFSN
YYEFLVRYKKIDALLTENESKNLVFFSRQIAPGLKRIDSIVLEELLKNELTYDELKNKML
NEVKDITEDDIDTSLRILDFSFYNAGIEKIYGSPIIECNERMIRLSDAFTNALSNQTFKI
FLEDLIELSKYNNEKYQKGKNGLILYNKYSREDFSKIFNWSKNGSSVIMGYMIRSQEMPI
FITYDKHEDISDSTKYEDEFLSQDELKWFTKSNRTLKSKEVQKILSHRAKGIKMYIFVQK
KDDDGIYFYYLGTAGYIEGSEKQDKMPNGSNVVTMDLALDKAVRDDIYRYITN

>WP_188349698.1#8|Staphylococcus_aureus
MSRLLNDFNQSLHKGFIDKDISHKGNYTPKLLVNNKNEKVLSTIIDELQKCETFYFSVAF
ITESGLASLKAQLLDLSNKGVKGKILTSNYLGFNSPKMYGELLKLKNVEVRLTDIAGFHA
KGYIFEHKDYSSMVIGSSNLTSNALKVNYEHNVLLSTMKNGDLVDSVKNEFDLLWQNSTP
LTQQWINSYKESFEYRSLEKLAEVEQTQMLIADKVKKSVEIVPNLMQAEALRLLKAIRDK
AKDKALIISATGTGKTILCALDVREVNPNKFLFIVHNEGILNRAKEEFKKVLPIKNDSDF
GLLTGKHRDVDAKYLFATIQTLSRDDNFKQFDEKEFDYIVFDEAHRSAASTYQRVFNYFK
PKFMLGMTATPERSDELSIFELFDYNIAYEIRLQAALESDILCPFHYFGVTDYVHQGIKE
DDVTKLRYLTSDERVNYIIQKTDYYGYSGEILQGLIFVSSKKEAYDLADKLSSKGIKSVA
LTGDDSVNYRQIVIEKLKEGKINYIITVDLFNEGIDIPEVNQVVMLRPTESSIIFIQQLG
RGLRKSSNKEYVTVIDFIGNYKTNYLIPIALSGDQSQNKDNYKKFLTNNDSINGVSTINF
EEIAKKQIYNSLDAVSLNQNKLILKAYEEVENRLGHMPLLMDFIQQHSIDPSVIFSKFSN
YYEFLVRYKKIDALLTENESKNLVFFSRQIAPGLKRIDSLVLEELLKNELTYDELKNKML
NEVKDITENDIDTSLRILDFSFYNAGIEKIYGSPIIERNERMIRLSDAFTNALSNQTFKI
FLEDLIELSKYNNEKYQKGKNGLILYNKYSREDFSKIFNWNKNGSSVIMGYMIRSQEMPI
FITYDKHEDISDSTKYEDEFLSQDELKWFTKSNRTLKTKEVQKILSHRAKGIKMYIFVQK
KDDDGIYFYYLGTAGYIEGSEKQDKMLNGSNVVTMDLALDKAVRDDIYRYLTN

>WP_031788453.1#9|Staphylococcus_aureus_M0590
MSRLLNDFNQSLHKGFIDKHISHKGNYTPKLLVNNKNEKVLSTIIDELQKCETFYFSVAF
ITESGLASLKAQLLDLSNKGVKGKILTSNYLGFNSPKMYGELLKLKNVEVRLTDIAGFHA
KGYIFEHKDYSSMVIGSSNLTSNALKVNYEHNVLLSTMKNGDLVDSVKNEFDLLWQNSTQ
LTQQWINSYKESFEYRSLEKLAEVEQTQMLLADKVKKSVEIVPNLMQAEALRSLKAIRDK
AKDKALIISATGTGKTILCALDVREVNPNKFLFIVHNEGILNRAKEEFKKVLPTKNDSDF
GLLTGKHRDVDAKYLFATIQTLSRDDNFKQFDEKEFDYIVFDEAHRSAASTYQRVFNYFK
PKFMLGMTATPERSDELSIFEMFDYNIAYEIRLQAALESDILCPFHYFGVTDYVHQGIKE
DDVTKLRYLTSDERVNYIIQKTDYYGYSGEILQGLIFVSSKKESYDLADKLSSKGIKSVA
LTGDDSVNYRQIVIEKLREGKINYIITVDLFNEGIDIPEVNQVVMLRPTESSIIFIQQLG
RGLRKSSNKEYVTVIDFIGNYKTNYLIPIALSGDQSQNKDNYKKFLTNNDSINGVSTINF
EEVAKKQIYNSLDAVSLNQNKLILKAYEEVENRLGHMPLLMDFIQQHSIDPSVIFSKFSN
YYEFLVRYKKIDALLTENESKNLVFFSRQIAPGLKRIDSIVLEELLKNELTYDELKNKML
NEVKDITEDDIDTSLRILDFSFYNAGIEKIYGSPIIECNERMIRLSDAFTNALSNQTFKI
FLEDLIELSKYNNEKYQKGKNGLILYNKYSREDFSKIFNWSKNGSSVIMGYMIRSQEMPI
FITYDKHEDISDSTKYEDEFLSQDELKWFTKSNRTLKSKEVQKILSHRAKGIKMYIFVQK
KDDDGIYFYYLGTAGYIEGSEKQDKMPNGSNVVTMDLALDKAVRDDIYRYITN

>WP_103183876.1#10|Staphylococcus_aureus
MSRLLNDFNQSLKKGFIDKDISHKGNYTPKLLVNNKNEKVLSTIIDELQKCETFYFSVAF
ITESGLASLKAQLLDLSNKGVKGKILTSNYLGFNSPKMYGELLKLKNVEVRLTDIAGFHA
KGYIFEHKDYSSMVIGSSNLTSNALKVNYEHNVLLSTMKNGDLVDSVKNEFELLWQKSTP
LTEQWINSYKESFEYRSLEKLAEVEQTQMLLADKVKKSVEIVPNLMQAEALRSLKAIRDK
TKDKALIISATGTGKTILCALDVREVNPNKFLFIVHNEGILNRAKEEFKKVLPIKNDSDF
GLLTGKHRDVDAKYLFATIQTLSRDDNFKQFDENEFDYIVFDEAHRSAASTYQRVFNYFK
PKFMLGMTATPERSDELSIFELFDYNIAYEIRLQAALESDILCPFHYFGVTDYVHQGIKE
DDVTKLRYLTSDERVNYIIQKTDYYGYSGEILQGLIFVSSKKEAYDLADKLSSKGIKSVA
LTGDDSVNYRQIVIEKLKEGKINYIITVDLFNEGIDIPEVNQVVMLRPTESSIIFIQQLG
RGLRKSANKEYVTVIDFIGNYKTNYLIPIALSGDQSQNKDNYKKFLTNNDSINGVSTINF
EEVAKKQIYNSLDAVSLNQNKLILKAYEEVENRLGHMPLLMDFIQQHSIDPSVIFSKFSN
YYEFLLRYKKIDALLTENESKNLVFFSRQIAPGLKRIDSLVLEELLKNELTYDELKNKML
NEVKDITEDDIDTSLRILDFSFYNAGIEKIYGSPIIECNERMIRLSDAFTNALSNQTFKI
FLEDLIELSKYNNEKYQKGKNGLILYNKYSREDFSKIFNWNKNGSSVIMGYMIRSQEMPI
FITYDKHEDISDSTKYEDEFLSQDELKWFTKSNRTLKSKEVQKILSHRAKGIKMYIFVQK
KDDDGIYFYYLGTAGYIEGSEKQDKMLNGSNVVTMDLALDKAVRDDIYRYITN

>WP_086032512.1#11|Staphylococcus_aureus
MSRLLNDFNQSLKKGFIDKDISHKGNYTPKLLVNNKNEKVLSTIIDELQKCETFYFSVAF
ITESGLASLKAQLLDLSNKGVKGKILTSNYLGFNSPKMYGELLKLKNVEVRLTDIAGFHA
KGYIFEHKDYSSMVIGSSNLTSNALKVNYEHNVLLSTMKNGDLVDSVKNEFELLWQKSTP
LTEQWINSYKESFEYRSLEKLAEVEQTQMLLADKVKKSVEIVPNLMQAEALRSLKAIRDK
TKDKALIISATGTGKTILCALDVREVNPNKFLFIVHNEGILNRAKEEFKKVLPIKNDSDF
GLLTGKHRDVDAKYLFATIQTLSRDDNFKQFDENEFDYIVFDEAHRSAASTYQRVFNYFK
PKFMLGMTATPERSDELSIFELFDYNIAYEIRLQAALESDILSPFHYFGVTDYVHQGIKE
DDVTKLRYLTSDERVNYIIQKTDYYGYSGEILQGLIFVSSKKEAYDLADKLSSKGIKSVA
LTGDDSVNYRQIVIEKLKEGKINYIITVDLFNEGIDIPEVNQVVMLRPTESSIIFIQQLG
RGLRKSANKEYVTVIDFIGNYKTNYLIPIALSGDQSQNKDNYKKFLTNNDSINGVSTINF
EEVAKKQIYNSLDAVSLNQNKLILKAYEEVENRLGHMPLLMDFIQQHSIDPSVIFSKFSN
YYEFLLRYKKIDALLTENESKNLVFFSRQIAPGLKRIDSLVLEELLKNELTYDELKNKML
NEVKDITEDDIDTSLRILDFSFYNAGIEKIYGSPIIECNERMIRLSDAFTNALSNQTFKI
FLEDLIELSKYNNEKYQKGKNGLILYNKYSREDFSKIFNWNKNGSSVIMGYMIRSQEMPI
FITYDKHEDISDSTKYEDEFLSQDELKWFTKSNRTLKSKEVQKILSHRAKGIKMYIFVQK
KDDDGIYFYYLGTAGYIEGSEKQDKMPNGSNVVTMDLALDKAVRDDIYRYITN

>WP_303661148.1#12|Staphylococcus_aureus
MSRLLNDFNQSLHKGFIDKHISHKGNYTPKLLVNNKNEKVLSTIIDELQKCETFYFSVAF
ITESGLASLKAQLLDLSNKGVKGKILTSNYLGFNSPKMYGELLKLKNVEVRLTDIAGFHA
KGYIFEHKDYSSMVIGSSNLTSNALKVNYEHNVLLSTMKNGDLVDSVKNEFDLLWQNSTQ
LTQQWINSYKESFEYRSLEKLAEVEQTQMLLADKVKKSVEIVPNLMQAEALRSLKAIRDK
AKDKALIISATGTGKTILCALDVREVNPNKFLFIVHNEGILNRAKEEFKKVLPTKNDSDF
GLLTGKHRDVDAKYLFATIQTLSRDDNFKQFDEKEFDYIVFDEAHRSAASTYQRVFNYFK
PKFMLGMTATPERSDELSIFEMFDYNIAYEIRLQAALESDILCPFHYFGVTDYVHQGIKE
DDVTKLRYLTSDERVNYIIQKTDYYGYSGEILQGLIFVSSKKEAYDLADKLSSKGIKSVA
LTGDDSVNYRQIVIEKLREGKINYIITVDLFNEGIDIPEVNQVVMLRPTESSIIFIQQLG
RGLRKSSNKEYVTVIDFIGNYKTNYLIPIALSGDQSQNKDNYKKFLTNNDSINGVSTINF
EEVAKKQIYNSLDAVSLNQNKLILKAYEEVENRLGHMPLLMDFIQQHSIDPSVIFSKFSN
YYEFLVRYKKIDALLTENESKNLVFFSRQIAPGLKRIDSIVLEELLKNELTYDELKNKML
NEVKDITEDDIDTSLRILDFSFYNAGIEKIYGSPIIECNERMIRLSDAFTNALSNQTFKI
FLEDLIELSKYNNEKYQKGKNGLILYNKYSREDFSKIFNWSKNGSSVIMGYMIRSQEMPI
FITYDKHEDISDSTKYEDEFLSQDELKWFTKSNRTLKSKEVQKILTHRAKGIKMYIFVQK
KDDDGIYFYYLGTAGYIEGSEKQDKMPNGSNVVTMDLALDKAVRDDIYRYITN

>WP_057485519.1#13|Staphylococcus_aureus
MSRLLNDFNQSLHKGFIDKHISHKGNYTPKLLVNNKNEKVLSTIIDELQKCETFYFSVAF
ITESGLASLKAQLLDLSNKGVKGKILTSNYLGFNSPKMYGELLKLKNVEVRLTDIAGFHA
KGYIFEHKDYSSMVIGSSNLTSNALKVNYEHNVLLSTMKNGDLVDSVKNEFDLLWQNSTQ
LTQQWINSYKESFEYRSLEKLAEVEQTQMLLADKVKKSVEIVPNLMQAEALRSLKAIRDK
AKDKALIISATGTGKTILCVLDVREVNPNKFLFIVHNEGILNRAKEEFKKVLPTKNDSDF
GLLTGKHRDVDAKYLFATIQTLSRDDNFKQFDEKEFDYIVFDEAHRSAASTYQRVFNYFK
PKFMLGMTATPERSDELSIFEMFDYNIAYEIRLQAALESDILCPFHYFGVTDYVHQGIKE
DDVTKLRYLTSDERVNYIIQKTDYYGYSGEILQGLIFVSSKKEAYDLADKLSSKGIKSVA
LTGDDSVNYRQIVIEKLREGKINYIITVDLFNEGIDIPEVNQVVMLRPTESSIIFIQQLG
RGLRKSSNKEYVTVIDFIGNYKTNYLIPIALSGDQSQNKDNYKKFLTNNDSINGVSTINF
EEVAKKQIYNSLDAVSLNQNKLILKAYEEVENRLGHMPLLMDFIQQHSIDPSVIFSKFSN
YYEFLVRYKKIDALLTENESKNLVFFSRQIAPGLKRIDSIVLEELLKNELTYDELKNKML
NEVKDITEDDIDTSLRILDFSFYNAGIEKIYGSPIIECNERMIRLSDAFTNALSNQTFKI
FLEDLIELSKYNNEKYQKGKNGLILYNKYSREDFSKIFNWSKNGSSVIMGYMIRSQEMPI
FITYDKHEDISDSTKYEDEFLSQDELKWFTKSNRTLKSKEVQKILSHRAKGIKMYIFVQK
KDDDGIYFYYLGTAGYIEGSEKQDKMPNGSNVVTMDLALDKAVRDDIYRYITN

>WP_073409331.1#14|Staphylococcus_aureus
MSRLLNDFNQSLHKGFIDKHISHKGNYTPKLLVNNKNEKVLSTIIDELQKCETFYFSVAF
ITESGLASLKAQLLDLSNKGVKGKILTSNYLGFNSPKMYGELLKLKNVEVRLTDIAGFHA
KGYIFEHKDYSSMVIGSSNLTSNALKVNYEHNVLLSTMKNGDLVDSVKNEFDLLWQNSTQ
LTQQWINSYKESFEYRSLEKLAEVEQTQMLLADKVKKSVEIVPDLMQAEALRSLKAIRDK
AKDKALIISATGTGKTILCALDVREVNPNKFLFIVHNEGILNRAKEEFKKVLPTKNDSDF
GLLTGKHRDVDAKYLFATIQTLSRDDNFKQFDEKEFDYIVFDEAHRSAASTYQRVFNYFK
PKFMLGMTATPERSDELSIFEMFDYNIAYEIRLQAALESDILCPFHYFGVTDYVHQGIKE
DDVTKLRYLTSDERVNYIIQKTDYYGYSGEILQGLIFVSSKKEAYDLADKLSSKGIKSVA
LTGDDSVNYRQIVIEKLREGKINYIITVDLFNEGIDIPEVNQVVMLRPTESSIIFIQQLG
RGLRKSSNKEYVTVIDFIGNYKTNYLIPIALSGDQSQNKDNYKKFLTNNDSINGVSTINF
EEVAKKQIYNSLDAVSLNQNKLILKAYEEVENRLGHMPLLMDFIQQHSIDPSVIFSKFSN
YYEFLVRYKKIDALLTENESKNLVFFSRQIAPGLKRIDSIVLEELLKNELTYDELKNKML
NEVKDITEDDIDTSLRILDFSFYNAGIEKIYGSPIIECNERMIRLSDAFTNALSNQTFKI
FLEDLIELSKYNNEKYQKGKNGLILYNKYSREDFSKIFNWSKNGSSVIMGYMIRSQEMPI
FITYDKHEDISDSTKYEDEFLSQDELKWFTKSNRTLKSKEVQKILSHRAKGIKMYIFVQK
KDDDGIYFYYLGTAGYIEGSEKQDKMPNGSNVVTMDLALDKAVRDDIYRYITN

>WP_000088717.1#15|Staphylococcus_aureus
MSRLLNDFNQSLHKGFIDKHISHKGNYTPKLLVNNKNEKVLSTIIDELQKCETFYFSVAF
ITESGLASLKAQLLDLSNKGVKGKILTSNYLGFNSPKMYGELLKLKNVEVRLTDIAGFHA
KGYIFEHKDYSSMVIGSSNLTSNALKVNYEHNVLLSTMKNGDLVDSVKNKFDLLWQNSTQ
LTQQWINSYKESFEYRSLEKLAEVEQTQMLLADKVKKSVEIVPNLMQAEALRSLKAIRDK
AKDKALIISATGTGKTILCALDVREVNPNKFLFIVHNEGILNRAKEEFKKVLPTKNDSDF
GLLTGKHRDVDAKYLFATIQTLSRDDNFKQFDEKEFDYIVFDEAHRSAASTYQRVFNYFK
PKFMLGMTATPERSDELSIFEMFDYNIAYEIRLQAALESDILCPFHYFGVTDYVHQGIKE
DDVTKLRYLTSDERVNYIIQKTDYYGYSGEILQGLIFVSSKKEAYDLADKLSSKGIKSVA
LTGDDSVNYRQIVIEKLREGKINYIITVDLFNEGIDIPEVNQVVMLRPTESSIIFIQQLG
RGLRKSSNKEYVTVIDFIGNYKTNYLIPIALSGDQSQNKDNYKKFLTNNDSINGVSTINF
EEVAKKQIYNSLDAVSLNQNKLILKAYEEVENRLGHMPLLMDFIQQHSIDPSVIFSKFSN
YYEFLVRYKKIDALLTENESKNLVFFSRQIAPGLKRIDSIVLEELLKNELTYDELKNKML
NEVKDITEDDIDTSLRILDFSFYNAGIEKIYGSPIIECNERMIRLSDAFTNALSNQTFKI
FLEDLIELSKYNNEKYQKGKNGLILYNKYSREDFSKIFNWSKNGSSVIMGYMIRSQEMPI
FITYDKHEDISDSTKYEDEFLSQDELKWFTKSNRTLKSKEVQKILSHRAKGIKMYIFVQK
KDDDGIYFYYLGTAGYIEGSEKQDKMPNGSNVVTMDLALDKAVRDDIYRYITN

>WP_086105681.1#16|Staphylococcus_aureus
MSRLLNDFNQSLHKGFIDKHISHKGNYTPKLLVNNKNEKVLSTIIDELQKCETFYFSVAF
ITESGLASLKAQLLDLSNKGVKGKILTSNYLGFNSPKMYGELLKLKNVEVRLTDIAGFHA
KGYIFEHKDYSSMVIGSSNLTSNALKVNYEHNVLLSTMKNGDLVDSVKNEFDLLWQNSTQ
LTQQWINSYKESFEYRSLEKLAEVEQTQMLLADKVKKSVEIVPNLMQTEALRSLKAIRDK
AKDKALIISATGTGKTILCALDVREVNPNKFLFIVHNEGILNRAKEEFKKVLPTKNDSDF
GLLTGKHRDVDAKYLFATIQTLSRDDNFKQFDEKEFDYIVFDEAHRSAASTYQRVFNYFK
PKFMLGMTATPERSDELSIFEMFDYNIAYEIRLQAALESDILCPFHYFGVTDYVHQGIKE
DDVTKLRYLTSDERVNYIIQKTDYYGYSGEILQGLIFVSSKKEAYDLADKLSSKGIKSVA
LTGDDSVNYRQIVIEKLREGKINYIITVDLFNEGIDIPEVNQVVMLRPTESSIIFIQQLG
RGLRKSSNKEYVTVIDFIGNYKTNYLIPIALSGDQSQNKDNYKKFLTNNDSINGVSTINF
EEVAKKQIYNSLDAVSLNQNKLILKAYEEVENRLGHMPLLMDFIQQHSIDPSVIFSKFSN
YYEFLVRYKKIDALLTENESKNLVFFSRQIAPGLKRIDSIVLEELLKNELTYDELKNKML
NEVKDITEDDIDTSLRILDFSFYNAGIEKIYGSPIIECNERMIRLSDAFTNALSNQTFKI
FLEDLIELSKYNNEKYQKGKNGLILYNKYSREDFSKIFNWSKNGSSVIMGYMIRSQEMPI
FITYDKHEDISDSTKYEDEFLSQDELKWFTKSNRTLKSKEVQKILSHRAKGIKMYIFVQK
KDDDGIYFYYLGTAGYIEGSEKQDKMPNGSNVVTMDLALDKAVRDDIYRYITN

>WP_042904950.1#17|Staphylococcus_aureus
MSRLLNDFNQSLHKGFIDKHISHKGNYTPKLLVNNKNEKVLSTIIDELQKCETFYFSVAF
ITESGLASLKAQLLDLSNKGVKGKILTSNYLGFNSPKMYGELLKLKNVEVRLTDIAGFHA
KGYIFEHKDYSSMVIGSSNLTSNALKVNYEHNVLLSTMKNGDLVDSVKNEFDLLWQNSTQ
LTQQWINSYKESFEYRSLEKLAEVEQTQMLLADKVKKSVEIVPNLMQAEALRSLKAIRDK
AKDKALIISATGTGKTILCALDVREVNPNKFLFIVHNEGILNRAKEEFKKVLPTKNDSDF
GLLTGKHRDVDAKYLFATIQTLSRDDNFKQFDEKEFDYIVFDEAHRSAASTYQRVFNYFK
PKFMLGMTATPERSDELSIFEMFDYNIAYEIRLQAALESDILCPFHYFGVTDYVHQGIKE
DDVTKLRYLTSDERVNYIIQKTDYYGYSGEILQGLIFVSSKKEAYDLADKLSSKGIKSVA
LTGDDSVNYRQIVIEKLREGKINYIITVDLFNEGIDIPEVNQVVMLRPTESSIIFIQQLG
RGLRKSSNKEYVTVIDFIGNYKTNYLIPIALSGDQSQNKDNYKKFLTNNDSINGVSTINF
EEVAKKQIYNSLDAVSLNQNKLILKAYEEVENRLGHMPLLMDFIQQHSIDPSVIFSKFSD
YYEFLVRYKKIDALLTENESKNLVFFSRQIAPGLKRIDSIVLEELLKNELTYDELKNKML
NEVKDITEDDIDTSLRILDFSFYNAGIEKIYGSPIIECNERMIRLSDAFTNALSNQTFKI
FLEDLIELSKYNNEKYQKGKNGLILYNKYSREDFSKIFNWSKNGSSVIMGYMIRSQEMPI
FITYDKHEDISDSTKYEDEFLSQDELKWFTKSNRTLKSKEVQKILSHRAKGIKMYIFVQK
KDDDGIYFYYLGTAGYIEGSEKQDKMPNGSNVVTMDLALDKAVRDDIYRYITN

>WP_228580499.1#18|Staphylococcus_aureus
MSRLLNDFNQSLHKGFIDKHISHKGNYTPKLLVNNKNEKVLSTIIDELQKCETFYFSVAF
ITESGLASLKAQLLDLSNKGVKGKILTSNYLGFNSPKMYGELLKLKNVEVRLTDIAGFHA
KGYIFEHKDYSSMVIGSSNLTSNALKVNYEHNVLLSTMKNGDLVDSVKNEFDLLWQNSTQ
LTQQWINSYKESFEYRSLEKLAEVEQTQMLLADKVKKSVEIVPNLMQAEALRSLKAIRDK
AKDKALIISATGTGKTILCALDVREVNPNKFLFIVHNEGILNRAKEEFKKVLPTKNDSDF
GLLTGKHRDVDAKYLFATIQTLSRDDNFKQFDEKEFDYIVFDEAHRSAASTYQRVFNYFK
PKFMLGMTATPERSDELSIFEMFDYNIAYEIRLQAALESDILCPFHYFGVTDYVHQGIKE
DDVTKLRYLTSDERVNYIIQKTDYYGYSGEILQGLIFVSSKKEAYDLADKLSSKGIKSVA
LTGDDSVNYRQIVIEKLREGKINYIITVDLFNEGIDIPEVNQVVMLRPTESSIIFIQQLG
RGLRKSSNKEYVTVMDFIGNYKTNYLIPIALSGDQSQNKDNYKKFLTNNDSINGVSTINF
EEVAKKQIYNSLDAVSLNQNKLILKAYEEVENRLGHMPLLMDFIQQHSIDPSVIFSKFSN
YYEFLVRYKKIDALLTENESKNLVFFSRQIAPGLKRIDSIVLEELLKNELTYDELKNKML
NEVKDITEDDIDTSLRILDFSFYNAGIEKIYGSPIIECNERMIRLSDAFTNALSNQTFKI
FLEDLIELSKYNNEKYQKGKNGLILYNKYSREDFSKIFNWSKNGSSVIMGYMIRSQEMPI
FITYDKHEDISDSTKYEDEFLSQDELKWFTKSNRTLKSKEVQKILSHRAKGIKMYIFVQK
KDDDGIYFYYLGTAGYIEGSEKQDKMPNGSNVVTMDLALDKAVRDDIYRYITN

>WP_283531736.1#19|Staphylococcus_aureus
MSRLLNDFNQSLHKGFIDKHISHKGNYTPKLLVNNKNEKVLSTIIDELQKCETFYFSVAF
ITESGLASLKAQLLDLSNKGVKGKILTSNYLGFNSPKMYGELLKLKNVEVRLTDIAGFHA
KGYIFEHKDYSSMVIGSSNLTSNALKVNYEHNVLLSTMKNGDLVDSVKNEFDLLWQNSTQ
LTQQWINSYKESFEYRSLEKLAEVEQTQMLLADKVKKSVEIVPNLMQAEALRSLKAIRDK
AKDKALIISATGTGKTILCALDVREVNPNKFLFIVHNEGILNRAKEEFKKVLPTKNDSDF
GLLTGKHRDVDAKYLFATIQTLSRDDNFKQFDEKEFDYIVFDEAHRSAASTYQRVFNYFK
PKFMLGMTATPERSDELSIFEMFDYNIAYEIRLQAALESDILCPFHYFGVTDYVHQGIKE
DDVTKLRYLTSDERVNYIIQKTDYYGYSGEILQGLIFVSSKKEAYDLADKLSSKGIKSVA
LTGDDSVNYRQIVIEKLREGKINYIITVDLFNEGIDIPEVNQVVMLRPTESSIIFIQQLG
RGLRKSSNKEYVTVIDFIGNYKTNYLIPIALSGDQSQNKDNYKKFLTNNDSINGVSTINF
EEVAKKQIYNSLDAVSLNQNKLILKAYEEVENRLGHMPLLMDFIQQHSIDPSVIFSKFSN
YYEFLVRYKKIDALLTENESKNLVFFSRQIAPGLKRIDSIVLEELLKNELTYDELKNKML
NEVKDITEDDIDTSLRILDFSFYNAGIEKIYGSPIIECNERMIRLSDAFTNALSNQTFKI
FLEDLIELSKYNNEKYQKGKNGLILYNKYSREDFSEIFNWSKNGSSVIMGYMIRSQEMPI
FITYDKHEDISDSTKYEDEFLSQDELKWFTKSNRTLKSKEVQKILSHRAKGIKMYIFVQK
KDDDGIYFYYLGTAGYIEGSEKQDKMPNGSNVVTMDLALDKAVRDDIYRYITN

>WP_283502271.1#20|Staphylococcus_aureus
MSRLLNDFNQSLHKGFIDKDISHKGNYTPKLLVNNKNEKVLSTIIDELQKCEMFYFSVAF
ITESGLASLKAQLLDLSNKGVKGKILTSNYLGFNSPKMYGELLKLKNVEVRLTDIAGFHA
KGYIFEHKDYSSMVIGSSNLTSNALKVNYEHNVLLSTMKNGDLVDSVKNEFDLLWQNSTP
LTQQWINSYKESFEYRSLEKLAEVEQTQMLIADKVKKSVEIVPNLMQAEALRSLKAIRDK
AKDKALIISATGTGKTILCALDVREVNPNKFLFIVHNEGILNRAKEEFKKVLPIKNDSDF
GLLTGKHRDVNAKYLFATIQTLSRDDNFKQFDEKEFDYIVFDEAHRSAASTYQRVFNYFK
PKFMLGMTATPERSDELSIFELFDYNIAYEIRLQAALESDILCPFHYFGVTDYVHQGIKE
DDVTKLRYLTSDERVNYIIQKTDYYGYSGEILQGLIFVSSKKEAYDLADKLSSKGIKSVA
LTGDDSVNYRQIVIEKLKEGKINYIITVDLFNEGIDIPEVNQVVMLRPTESSIIFIQQLG
RGLRKSSNKEYVTVIDFIGNYKTNYLIPIALSGDQSQNKDNYKKFLTNNDSINGVSTINF
EEIAKKQIYNSLDAVSLNQNKLILKAYEEVENRLGHMPLLMDFIQQHSIDPSVIFSKFSN
YYEFLVRYKKIDALLTENESKNLVFFSRQIAPGLKRIDSLVLEELLKNELTYDELKNKML
NEVKDITENDIDTSLRILDFSFYNAGIEKIYGSPIIERNERMIRLSDAFTNALSNQTFKI
FLEDLIELSKYNNEKYQKGKNGLILYNKYSREDFSKIFNWNKNGSSVIMGYMIRSQEMPI
FITYDKHEDISDSTKYEDEFLSQDELKWFTKSNRTLKTKEVQKILSHRAKGIKMYIFVQK
KDDDGIYFYYLGTAGYIEGSEKQDKMLNGSNVVTMDLALDKAVRDDIYRYLTN

>WP_064137678.1#21|Staphylococcus_sp__HMSC058E01
MSRLLNDFNQSLHKGFIDKHISHKGNYTPKLLVNNKNEKVLSTIIDELQKCETFYFSVAF
ITESGLASLKAQLLDLSNKGVKGKILTSNYLGFNSPEMYGELLKLKNVEVRLTDIAGFHA
KGYIFEHKDYSSMVIGSSNLTSNALKVNYEHNVLLSTMKNGDLVDSVKNEFDLLWQNSTQ
LTQQWINSYKESFEYRSLEKLAEVEQTQMLLADKVKKSVEIVPNLMQAEALRSLKAIRDK
AKDKALIISATGTGKTILCALDVREVNPNKFLFIVHNEGILNRAKEEFKKVLPTKNDSDF
GLLTGKHRDVDAKYLFATIQTLSRDDNFKQFDEKEFDYIVFDEAHRSAASTYQRVFNYFK
PKFMLGMTATPERSDELSIFEMFDYNIAYEIRLQAALESDILCPFHYFGVTDYVHQGIKE
DDVTKLRYLTSDERVNYIIQKTDYYGYSGEILQGLIFVSSKKEAYDLADKLSSKGIKSVA
LTGDDSVNYRQIVIEKLREGKINYIITVDLFNEGIDIPEVNQVVMLRPTESSIIFIQQLG
RGLRKSSNKEYVTVIDFIGNYKTNYLIPIALSGDQSQNKDNYKKFLTNNDSINGVSTINF
EEVAKKQIYNSLDAVSLNQNKLILKAYEEVENRLGHMPLLMDFIQQHSIDPSVIFSKFSN
YYEFLVRYKKIDALLTENESKNLVFFSRQIAPGLKRIDSIVLEELLKNELTYDELKNKML
NEVKDITEDDIDTSLRILDFSFYNAGIEKIYGSPIIECNERMIRLSDAFTNALSNQTFKI
FLEDLIELSKYNNEKYQKGKNGLILYNKYSREDFSKIFNWSKNGSSVIMGYMIRSQEMPI
FITYDKHEDISDSTKYEDEFLSQDELKWFTKSNRTLKSKEVQKILSHRAKGIKMYIFVQK
KDDDGIYFYYLGTAGYIEGSEKQDKMPNGSNVVTMDLALDKAVRDDIYRYITN

>WP_001663301.1#22|Staphylococcus_aureus_M1230
MSRLLNDFNQSLKKGFIDKDISHKGNYTPKLLVNNKNEKVLSTIIDELQKCETFYFSVAF
ITESGLASLKAQLLDLSNKGVKGKILTSNYLGFNSPKMYGELLKLKNVEVRLTDIAGFHA
KGYIFEHKDYSSMVIGSSNLTSNALKVNYEHNVLLSTMKNGDLVDSVKNVFELLWQKSTP
LTEQWINSYKESFEYRSLEKLAEVEQTQMLLADKVKKSVEIVPNLMQAEALRSLKAIRDK
TKDKALIISATGTGKTILCALDVREVNPNKFLFIVHNEGILNRAKEEFKKVLPIKNDSDF
GLLTGKHRDVDAKYLFATIQTLSRDDNFKQFDENEFDYIVFDEAHRSAASTYQRVFNYFK
PKFMLGMTATPERSDELSIFELFDYNIAYEIRLQAALESDILCPFHYFGVTDYVHQGIKE
DDVTKLRYLTSDERVNYIIQKTDYYGYSGEILQGLIFVSSKKEAYDLADKLSSKGIKSVA
LTGDDSVNYRQIVIEKLKEGKINYIITVDLFNEGIDIPEVNQVVMLRPTESSIIFIQQLG
RGLRKSANKEYVTVIDFIGNYKTNYLIPIALSGDQSQNKDNYKKFLTNNDSINGVSTINF
EEVAKKQIYNSLDAVSLNQNKLILKAYEEVENRLGHMPLLMDFIQQHSIDPSVIFSKFSN
YYEFLLRYKKIDALLTENESKNLVFFSRQIAPGLKRIDSLVLEELLKNELTYDELKNKML
NEVKDITENDIDTSLRILDFSFYNAGIEKIYGSPIIECNERMIRLSDAFTNALSNQTFKI
FLEDLIELSKYNNEKYQKGKNGLILYNKYSREDFSKIFNWNKNGSSVIMGYMIRSQEMPI
FITYDKHEDISDSTKYEDEFLSQDELKWFTKSNRTLKSKEVQKILSHRAKGIKMYIFVQK
KDDDGIYFYYLGTAGYIEGSEKQDKMPNGSNVVTMDLALDKAVRDDIYRYITN

>WP_160193938.1#23|Staphylococcus_aureus
MSRLLNDFNQSLHKGFIDKHISHKGNYTPKLLVNNKNEKVLSTIIDELQKCETFYFSVAF
ITESGLASLKAQLLDLSNKGVKGKILTSNYLGFNSPKMYGELLKLKNVEVRLTDIAGFHA
KGYIFEHKDYSSMVIGSSNLTSNALKVNYEHNVLLSTMKNGDLVDSVKNEFDLLWQNSTQ
LTQQWINSYKESFEYRSLEKLAEVEQTQMLLADKVKKSVEIVPNLMQAEALRSLKAIRDE
AKDKALIISATGTGKTILCALDVREVNPNKFLFIVHNEGILNRAKEEFKKVLPTKNDSDF
GLLTGKHRDVDAKYLFATIQTLSRDDNFKQFDEKEFDYIVFDEAHRSAASTYQRVFNYFK
PKFMLGMTATPERSDELSIFEMFDYNIAYEIRLQAALESDILCPFHYFGVTDYVHQGIKE
DDVTKLRYLTSDERVNYIIQKTDYYGYSGEILQGLIFVSSKKEAYDLADKLSSKGIKSVA
LTGDDSVNYRQIVIEKLREGKINYIITVDLFNEGIDIPEVNQVVMLRPTESSIIFIQQLG
RGLRKSSNKEYVTVIDFIGNYKTNYLIPIALSGDQSQNKDNYKKFLTNNDSINGVSTINF
EEVAKKQIYNSLDAVSLNQNKLILKAYEEVENRLGHMPLLMDFIQQHSIDPSVIFSKFSN
YYEFLVRYKKIDALLTENESKNLVFFSRQIAPGLKRIDSIVLEELLKNELTYDELKNKML
NEVKDITEDDIDTSLRILDFSFYNAGIEKIYGSPIIECNERMIRLSDAFTNALSNQTFKI
FLEDLIELSKYNNEKYQKGKNGLILYNKYSREDFSKIFNWSKNGSSVIMGYMIRSQEMPI
FITYDKHEDISDSTKYEDEFLSQDELKWFTKSNRTLKSKEVQKILSHRAKGIKMYIFVQK
KDDDGIYFYYLGTAGYIEGSEKQDKMPNGSNVVTMDLALDKAVRDDIYRYITN

>WP_111028417.1#24|Staphylococcus_aureus
MSRLLNDFNQSLHKGFIDKHISHKGNYTPKLLVNKKNEKVLSTIIDELQKCETFYFSVAF
ITESGLASLKAQLLDLSNKGVKGKILTSNYLGFNSPKMYGELLKLKNVEVRLTDIAGFHA
KGYIFEHKDYSSMVIGSSNLTSNALKVNYEHNVLLSTMKNGDLVDSVKNEFDLLWQNSTQ
LTQQWINSYKESFEYRSLEKLAEVEQTQMLLADKVKKSVEIVPNLMQAEALRSLKAIRDK
AKDKALIISATGTGKTILCALDVREVNPNKFLFIVHNEGILNRAKEEFKKVLPTKNDSDF
GLLTGKHRDVDAKYLFATIQTLSRDDNFKQFDEKEFDYIVFDEAHRSAASTYQRVFNYFK
PKFMLGMTATPERSDELSIFEMFDYNIAYEIRLQAALESDILCPFHYFGVTDYVHQGIKE
DDVTKLRYLTSDERVNYIIQKTDYYGYSGEILQGLIFVSSKKEAYDLADKLSSKGIKSVA
LTGDDSVNYRQIVIEKLREGKINYIITVDLFNEGIDIPEVNQVVMLRPTESSIIFIQQLG
RGLRKSSNKEYVTVIDFIGNYKTNYLIPIALSGDQSQNKDNYKKFLTNNDSINGVSTINF
EEVAKKQIYNSLDAVSLNQNKLILKAYEEVENRLGHMPLLMDFIQQHSIDPSVIFSKFSN
YYEFLVRYKKIDALLTENESKNLVFFSRQIAPGLKRIDSIVLEELLKNELTYDELKNKML
NEVKDITEDDIDTSLRILDFSFYNAGIEKIYGSPIIECNERMIRLSDAFTNALSNQTFKI
FLEDLIELSKYNNEKYQKGKNGLILYNKYSREDFSKIFNWSKNGSSVIMGYMIRSQEMPI
FITYDKHEDISDSTKYEDEFLSQDELKWFTKSNRTLKSKEVQKILSHRAKGIKMYIFVQK
KDDDGIYFYYLGTAGYIEGSEKQDKMPNGSNVVTMDLALDKAVRDDIYRYITN

>WP_224397067.1#25|Staphylococcus_aureus
MSRLLNDFNQSLKKGFIDKDISHKGNYTPKLLVNNKNEKVLSTIIDELQKCETFYFSVAF
ITESGLASLKAQLLDLSNKGVKGKILTSNYLGFNSPKMYGELLKLKNVEVRLTDIAGFHA
KGYIFEHKDYSSMVIGSSNLTSNALKVNYEHNVLLSTMKNGDLVDSVKNEFELLWQKSTP
LTEQWINSYKESFEYRSLEKLAEVEQTQMLLADKVKKSVEIVPNLMQAEALRSLKDIRDK
TKDKALIISATGTGKTILCALDVREVNPNKFLFIVHNEGILNRAKEEFKKVLPIKNDSDF
GLLTGKHRDVDAKYLFATIQTLSRDDNFKQFDENEFDYIVFDEAHRSAASTYQRVFNYFK
PKFMLGMTATPERSDELSIFELFDYNIAYEIRLQAALESDILCPFHYFGVTDYVHQGIKE
DDVTKLRYLTSDERVNYIIQKTDYYGYSGEILQGLIFVSSKKEAYDLADKLSSKGIKSVA
LTGDDSVNYRQIVIEKLKEGKINYIITVDLFNEGIDIPEVNQVVMLRPTESSIIFIQQLG
RGLRKSANKEYVTVIDFIGNYKTNYLIPIALSGDQSQNKDNYKKFLTNNDSINGVSTINF
EEVAKKQIYNSLDAVSLNQNKLILKAYEEVENRLGHMPLLMDFIQQHSIDPSVIFSKFSN
YYEFLLRYKKIDALLTENESKNLVFFSRQIAPGLKRIDSLVLEELLKNELTYDELKNKML
NEVKDITEDDIDTSLRILDFSFYNAGIEKIYGSPIIECNERMIRLSDAFTNALSNQTFKI
FLEDLIELSKYNNEKYQKGKNGLILYNKYSREDFSKIFNWNKNGSPVIMGYMIRSQEMPI
FITYDKHEDISDSTKYEDEFLSQDELKWFTKSNRTLKSKEVQKILSHRAKGIKMYIFVQK
KDDDGIYFYYLGTAGYIEGSEKQDKMPNGSNVVTMDLALDKAVRDDIYRYITN

>WP_061644604.1#26|Staphylococcus_aureus
MSRLLNDFNQSLHKGFIDKHISHKGNYTPKLLVNNKNEKVLSTIIDELQKCETFYFSVAF
ITESGLASLKAQLLDLSNKGVKGKILTSNYLGFNSPKMYGELLKLKNVEVRLTDIAGFHA
KGYIFEHKDYSSMVIGSSNLTSNALKVNYEHNVLLSTMKNGDLVDSVKNEFDLLWQNSTQ
LTQQWINSYKESFEYRSLEKLAEVEQTQMLLADKVKKSVEIVPNLMQAEALRSLKAIRDK
AKDKALIISATGTGKTILCALDVREVNPNKFLFIVHNEGILNRAKEEFKKVLPTKNDSDF
GLLTGKHRDVDAKYLFATIQTLSRDDNFKQFDEKEFDYIVFDEAHRSAASTYQRVFNYFK
PKFMLGMTATPERSDELSIFEMFDYNIAYEIRLQAALESDILCPFHYFGVTDYVHQGIKE
DDVTKLRYLTSDERVNYIIQKTDYYGYSGEILQGLIFVSSKKEAYDLADKLSSKGIKSVA
LTGDDSVNYRQIVIEKLREGKINYIITVDLFNEGIDIPEVNQVVMLRPTESSIIFIQQLG
KGLRKSSNKEYVTVIDFIGNYKTNYLIPIALSGDQSQNKDNYKKFLTNNDSINGVSTINF
EEVAKKQIYNSLDAVSLNQNKLILKAYEEVENRLGHMPLLMDFIQQHSIDPSVIFSKFSN
YYEFLVRYKKIDALLTENESKNLVFFSRQIAPGLKRIDSIVLEELLKNELTYDELKNKML
NEVKDITEDDIDTSLRILDFSFYNAGIEKIYGSPIIECNERMIRLSDAFTNALSNQTFKI
FLEDLIELSKYNNEKYQKGKNGLILYNKYSREDFSKIFNWSKNGSSVIMGYMIRSQEMPI
FITYDKHEDISDSTKYEDEFLSQDELKWFTKSNRTLKSKEVQKILSHRAKGIKMYIFVQK
KDDDGIYFYYLGTAGYIEGSEKQDKMPNGSNVVTMDLALDKAVRDDIYRYITN

>WP_285155879.1#27|Staphylococcus_aureus
MSRLLNDFNQSLHKGFIDKHISHKGNYTPKLLVNNKNEKVLSTIIDELQKCETFYFSVAF
ITESGLASLKAQLLDLSNKGVKGKILTSNYLGFNSPKMYGELLKLKNVEVRLTDIAGFHA
KGYIFEHKDYSSMVIGSSNLTSNALKVNYEHNVLLSTMKNGDLVDSVKNEFDLLWQNSTQ
LTQQWINSYKESFEYRSLEKLAEVEQTQMLLADKVKKSVEIVPNLMQAEALRSLKAIRDK
AKDKALIISATGTGKTILCALDVREVNPNKFLFIVHNEGILNRAKEEFKKVLPTKNDSDF
GLLTGKHRDVDAKYLFATIQTLSRDDNFKQFDEKEFDYIVFDEAHRSAASTYQRVFNYFK
PKFMLGMTATPERSDELSIFEMFDYNIAYEIRLQAALESDILCPFHYFGVTDYVHQGIKE
DDVTKLRYLTSDERVNYIIQKTDYYGYSGEILQGLIFVSSKKEAYDLADKLSSKGIKSVA
LTGDDSVNYRQIVIEKLREGKINHIITVDLFNEGIDIPEVNQVVMLRPTESSIIFIQQLG
RGLRKSSNKEYVTVIDFIGNYKTNYLIPIALSGDQSQNKDNYKKFLTNNDSINGVSTINF
EEVAKKQIYNSLDAVSLNQNKLILKAYEEVENRLGHMPLLMDFIQQHSIDPSVIFSKFSN
YYEFLVRYKKIDALLTENESKNLVFFSRQIAPGLKRIDSIVLEELLKNELTYDELKNKML
NEVKDITEDDIDTSLRILDFSFYNAGIEKIYGSPIIECNERMIRLSDAFTNALSNQTFKI
FLEDLIELSKYNNEKYQKGKNGLILYNKYSREDFSKIFNWSKNGSSVIMGYMIRSQEMPI
FITYDKHEDISDSTKYEDEFLSQDELKWFTKSNRTLKSKEVQKILSHRAKGIKMYIFVQK
KDDDGIYFYYLGTAGYIEGSEKQDKMPNGSNVVTMDLALDKAVRDDIYRYITN

>WP_016528776.1#28|Staphylococcus_aureus_CA_347
MSRLLNDFNQSLHKGFIDKDISHKGNYTPKLLVNNKNEKVLSTIIDELQKCETFYFSVAF
ITESGLASLKAQLLDLSNKGVKGKILTSNYLGFNSPKMYGELLKLKNVEVRLTYIAGFHA
KGYIFEHKDYSSMVIGSSNLTSNALKVNYEHNVLLSTMKNGDLVDSVKNEFDLLWQNSTP
LTQQWINSYKESFEYRSLEKLAEVEQTQMLIADKVKKSVEIVPNLMQAEALRSLKAIRDK
AKDKALIISATGTGKTILCALDVREVNPNKFLFIVHNEGILNRAKEEFKKVLPIKNDSDF
GLLTGKHRDVDAKYLFATIQTLSRDDNFKQFDEKEFDYIVFDEAHRSAASTYQRVFNYFK
PKFMLGMTATPERSDELSIFELFDYNIAYEIRLQAALESDILCPFHYFGVTDYVHQGIKE
DDVTKLRYLTSDERVNYIIQKTDYYGYSGEILQGLIFVSSKKEAYDLADKLSSKGIKSVA
LTGDDSVNYRQIVIEKLKEGKINYIITVDLFNEGIDIPEVNQVVMLRPTESSIIFIQQLG
RGLRKSSNKEYVTVIDFIGNYKTNYLIPIALSGDQSQNKDNYKKFLTNNDSINGVSTINF
EEIAKKQIYNSLDAVSLNQNKLILKAYEEVENRLGHMPLLMDFIQQHSIDPSVIFSKFSN
YYEFLVRYKKIDALLTENESKNLVFFSRQIAPGLKRIDSLVLEELLKNELTYDELKNKML
NEVKDITENDIDTSLRILDFSFYNAGIEKIYGSPIIERNERMIRLSDAFTNALSNQTFKI
FLEDLIELSKYNNEKYQKGKNGLILYNKYSREDFSKIFNWNKNGSSVIMGYMIRSQEMPI
FITYDKHEDISDSTKYEDEFLSQDELKWFTKSNRTLKTKEVQKILSHRAKGIKMYIFVQK
KDDDGIYFYYLGTAGYIEGSEKQDKMLNGSNVVTMDLALDKAVRDDIYRYLTN

>WP_238517851.1#29|Staphylococcus_aureus
MSRLLNDFNQSLHKGFIDKHISHKGNYTPKLLVNNKNEKVLSTIIDELQKCETFYFSVAF
ITESGLASLKAQLLDLSNKGVKGKILTSNYLGFNSPKMYGELLKLKNVEVRLTDIAGFHA
KGYIFEHKDYSSMVIGSSNLTSNALKVNYEHNVLLSTMKNGDLVDSVKNEFDLLWQNSTQ
LTQQWINSYKESFEYRSLEKLAEVEQTQMLLADKVKKSVEIVPNLMQAEALRSLKAIRDK
AKDKALIISATGTGKTILCALDVREVNPNKFLFIVHNEGILNRAKEEFKKVLPTKNDSDF
GLLTGKHRDVDAKYLFATIQTLSRDDNFKQFDEKEFDYIVFDEAHRSAASTYQRVFNYFK
PKFMLGMTATPERSDELSIFEMFDYNIAYEIRLQAALESDILCPFHYFGVTDYVHQGIKE
DDVTKLRYLTSDERVNYIIQKTDYYGYSGEILQGLIFVSSKKEAYDLADKLSSKGIKSVA
LTGDDSVNYRQIVIEKLREGKINYIITVDLFNEGIDIPEVNQVVMLRPTESSIIFIQQLG
RGLRKSSNKEYVTVIDFIGNYKTNYLIPIALSGDQSQNKDNYKKFLTNNDSINGVSTINF
EEVAKKQIYNSLDAVSLNQNKLILKAYEEVENRLGHMPLLIDFIQQHSIDPSVIFSKFSN
YYEFLVRYKKIDALLTENESKNLVFFSRQIAPGLKRIDSIVLEELLKNELTYDELKNKML
NEVKDITEDDIDTSLRILDFSFYNAGIEKIYGSPIIECNERMIRLSDAFTNALSNQTFKI
FLEDLIELSKYNNEKYQKGKNGLILYNKYSREDFSKIFNWSKNGSSVIMGYMIRSQEMPI
FITYDKHEDISDSTKYEDEFLSQDELKWFTKSNRTLKSKEVQKILSHRAKGIKMYIFVQK
KDDDGIYFYYLGTAGYIEGSEKQDKMPNGSNVVTMDLALDKAVRDDIYRYITN

>WP_020977583.1#30|Staphylococcus_aureus_subsp__aureus_6850
MSRLLNDFNQSLKKGFIDKDIPHKGNYTPKLLVNNKNEKVLSTIIDELQKCETFYFSVAF
ITESGLASLKAQLLDLSNKGVKGKILTSNYLGFNSPKMYGELLKLKNVEVRLTDIAGFHA
KGYIFEHKDYSSMVIGSSNLTSNALKVNYEHNVLLSTMKNGDLVDSVKNEFDLLWQNSTP
LTQQWINSYKESFEYRSLEKLAEVEQTQMLLADKVKKSVEIVPNLMQAEALRSLKAIRDK
AKDKALIISATGTGKTILCALDVREVNPNKFLFIVHNEGILNRAKEEFKKVLPTKNDSDF
GLLTGKHRDVDAKYLFATIQTLSRDDNFKQFDENEFDYIVFDEAHRSAASTYQRVFNYFK
PKFMLGMTATPERSDELSIFEMFDYNIAYEIRLQAALESDILCPFHYFGVTDYVHQGIKE
DDVTKLRYLTSDERVNYIIQKTDYYGYSGEILQGLIFVSSKKEAYDLADKLSSKGIKSVA
LTGDDSVNYRQIVIEKLREGKINYIITVDLFNEGIDIPEVNQVVMLRPTESSIIFIQQLG
RGLRKSANKEYVTVIDFIGNYKTNYLIPIALSGDQSQNKDNYKKFLTNNDSINGVSTINF
EEVAKKQIYNSLDAVSLNQNKLLLKAYEEVENRLGHMPLLMDFIQQHSIDPSVIFSKFSN
YYEFLVWYKKIDALLTENESKNLVFFSRQIASGLKRIDSLVLEELLKNELTYDELKNKML
NEVKDITEDDIDTSLRILDFSFYNAGIEKIYGSPIIERNERMIRLSDAFTNALSNQTFNM
FLEDLIELSKYNNEKYQKGKNGLILYNKYSREDFSKIFNWNKNGSSVIMGYMIKSQEMPI
FITYDKHEDISDSTKYEDEFLSQDELKWFTKSNRTLKTKEVQKILSHRAKGIKMYIFVQK
KDDDGIYFYYLGTAGYIEGSEKQDKMPNGSNVVTMDLALDKAVRDDIYRYLTN

>WP_049303995.1#31|Staphylococcus_aureus
MSRLLNDFNQSLHKGFIDKHISHKGNYTPKLLVNNKNEKVLSTIIDELQKCETFYFSVAF
ITESGLASLKAQLLDLSNKGVKGKILTSNYLGFNSPKMYGELLKLKNVEVRLTDIAGFHA
KGYIFEHKDYSSMVIGSSNLTSNALKVNYEHNVLLSTMKNGDLVDSVKNEFDLLWQNSTQ
LTQQWINSYKESFEYRSLEKLAEVEQTQMLLADKVKKSVEIVPNLMQAEALRSLKAIRDK
AKDKALIISATGTGKTILCALDVREVNPNKFLFIVHNEGILNRAKEEFKKVLPTKNDSDF
GLLTGKHRDVDAKYLFATIQTLSRDDNFKQFDEKEFDYIVFDEAHRSAASTYQRVFNYFK
PKFILGMTATPERSDELSIFEMFDYNIAYEIRLQAALESDILCPFHYFGVTDYVHQGIKE
DDVTKLRYLTSDERVNYIIQKTDYYGYSGEILQGLIFVSSKKEAYDLADKLSSKGIKSVA
LTGDDSVNYRQIVIEKLREGKINYIITVDLFNEGIDIPEVNQVVMLRPTESSIIFIQQLG
RGLRKSSNKEYVTVIDFIGNYKTNYLIPIALSGDQSQNKDNYKKFLTNNDSINGVSTINF
EEVAKKQIYNSLDAVSLNQNKLILKAYEEVENRLGHMPLLMDFIQQHSIDPSVIFSKFSN
YYEFLVRYKKIDALLTENESKNLVFFSRQIAPGLKRIDSIVLEELLKNELTYDELKNKML
NEVKDITEDDIDTSLRILDFSFYNAGIEKIYGSPIIECNERMIRLSDAFTNALSNQTFKI
FLEDLIELSKYNNEKYQKGKNGLILYNKYSREDFSKIFNWSKNGSSVIMGYMIRSQEMPI
FITYDKHEDISDSTKYEDEFLSQDELKWFTKSNRTLKSKEVQKILSHRAKGIKMYIFVQK
KDDDGIYFYYLGTAGYIEGSEKQDKMPNGSNVVTMDLALDKAVRDDIYRYITN

>WP_160200149.1#32|Staphylococcus_aureus
MSRLLNDFNQSLHKGFIDKHISHKGNYTPKLLVNNKNEKVLSTIIDELQKCETFYFSVAF
ITESGLASLKAQLLDLSNKGVKGKILTSNYLGFNSPKMYGELLKLKNVEVRLTDIAGFHA
KGYIFEHKDYSSMVIGSSNLTSNALKVNYEHNVLLSTMKNGDLVDSVKNEFDLLWQNSTQ
LTQQWINSYKESFEYRSLEKLAEVEQTQMLLADKVKKSVEIVPNLMQAEALRSLKAIRDK
AKDKALIISATGTGKTILCALDVREVNPNKFLFIVHNEGILNRAKEEFKKVLPTKNDSDF
GLLTGKHRDVDAKYLFATIQTLSRDDNFKQFDEKEFDYIVFDEAHRSAASTYQRVFNYFK
PKFMLGMTATPERSDELSIFEMFDYNIAYEIRLQAALESDILCPFHYFGVTDYVHQGIKE
DDVTKLRYLTSDERVNYIIQKTNYYGYSGEILQGLIFVSSKKEAYDLADKLSSKGIKSVA
LTGDDSVNYRQIVIEKLREGKINYIITVDLFNEGIDIPEVNQVVMLRPTESSIIFIQQLG
RGLRKSSNKEYVTVIDFIGNYKTNYLIPIALSGDQSQNKDNYKKFLTNNDSINGVSTINF
EEVAKKQIYNSLDAVSLNQNKLILKAYEEVENRLGHMPLLMDFIQQHSIDPSVIFSKFSN
YYEFLVRYKKIDALLTENESKNLVFFSRQIAPGLKRIDSIVLEELLKNELTYDELKNKML
NEVKDITEDDIDTSLRILDFSFYNAGIEKIYGSPIIECNERMIRLSDAFTNALSNQTFKI
FLEDLIELSKYNNEKYQKGKNGLILYNKYSREDFSKIFNWSKNGSSVIMGYMIRSQEMPI
FITYDKHEDISDSTKYEDEFLSQDELKWFTKSNRTLKSKEVQKILSHRAKGIKMYIFVQK
KDDDGIYFYYLGTAGYIEGSEKQDKMPNGSNVVTMDLALDKAVRDDIYRYITN

>WP_107383189.1#33|Staphylococcus_aureus
MSRLLNDFNQSLHKGFIDKHISHKGNYTPKLLVNNKNEKVLSTIIDELQKCETFYFSVAF
ITESGLASLKAQLLDLSNKGVKGKILTSNYLGFNSPKMYGELLKLKNVEVRLTDIAGFHA
KGYIFEHKDYSSMVIGSSNLTSNALKVNYEHNVLLSTMKNGDLVDSVKNEFDLLWQNSTQ
LTQQWINSYKESFEYRSLEKLAEVEQTQMLLADKVKKSVEIVPNLMQAEALRSLKAIRDK
AKDKALIISATGTGKTILCALDVREVNPNKFLFIVHNEGILNRAKEEFKKVLPTKNDSDF
GLLTGKHRDVDAKYLFATIQTLSRDDNFKQFDEKEFDYIVFDEAHRSAASTYQRVFNYFK
PKFMLGMTATPERSDELSIFEMFDYNIAYEIRLQAALESDILCPFHYFGVTDYVHQGIKE
DDVTKLRYLTSDERVNYIIQKTDYYGYSGEILQGLIFVSSKKEAYDLADKLSSKGIKSVA
LTGDDSVNYRQIVIEKLREGKINYIITVDLFNEGIDIPEVNQVVMLRPTESSIIFIQQLG
RGLRKSSNKEYVTVIDFIGNYKTNYLIPIALSGDQSQNKDNYKKFLTNNDSINGVSTINF
EEVAKKQIYNSLDAVSLNQNKLILKAYEEVENRLGHMPLLMDFIQQHSIDPSVIFSKFSN
YYEFLVRYKKIDALLAENESKNLVFFSRQIAPGLKRIDSIVLEELLKNELTYDELKNKML
NEVKDITEDDIDTSLRILDFSFYNAGIEKIYGSPIIECNERMIRLSDAFTNALSNQTFKI
FLEDLIELSKYNNEKYQKGKNGLILYNKYSREDFSKIFNWSKNGSSVIMGYMIRSQEMPI
FITYDKHEDISDSTKYEDEFLSQDELKWFTKSNRTLKSKEVQKILSHRAKGIKMYIFVQK
KDDDGIYFYYLGTAGYIEGSEKQDKMPNGSNVVTMDLALDKAVRDDIYRYITN

>WP_303751524.1#34|Staphylococcus_aureus
MSRLLNDFNQSLHKGFIDKHISHKGNYTPKLLVNNKNEKVLSTIIDELQKCETFYFSVAF
ITESGLASLKAQLLDLSNKGVKGKILTSNYLGFNSPKMYGELLKLKNVEVRLTDIAGFHA
KGYIFEHKDYSSMVIGSSNLTSNALKVNYEHNVLLSTMKNGDLVDSVKNEFDLLWQNSTQ
LTQQWINSYKESFEYRSLEKLAEVEQTQMLLADKVKKSVEIVPNLMQAEALRSLKAIRDK
AKDKALIISATGTGKTILCALDVREVNPNKFLFIVHNEGILNRAKEEFKKVLPTKNDSDF
GLLTGKHRDVDAKYLFATIQTLSRDDNFKQFDEKEFDYIVFDEAHRSAASTYQRVFNYFK
PKFMLGMTATPERSDELSIFEMFDYNIAYEIRLQAALESDILCPFHYFGVTDYVHQGIKE
DDVTKLRYLTSDERVNYIIQKTDYYGYSGEILQGLIFVSSKKEAYDLADKLSSKGIKSVA
LTGDDSVNYRQIVIEKLREGKINYIITVDLFNEGIDIPEVNQVVMLRPTESSIIFIQQLG
RGLRKSSNKEYVTVIDFIGNYKTNYLIPIALSGDQSQNKDNYKKFLTNNDSINGVSTINF
EEVAKKQIYNSLDAVSLNQNKLILKAYEEVENRLGHMPLLMDFIQQHSIDPSVIFSKFSN
YYEFLVRYKKIDALLTENESKNLVFFSRQIAPGLKRIDSIVLEELLKNELTYDELKNKML
NEVKDITEDDIDASLRILDFSFYNAGIEKIYGSPIIECNERMIRLSDAFTNALSNQTFKI
FLEDLIELSKYNNEKYQKGKNGLILYNKYSREDFSKIFNWSKNGSSVIMGYMIRSQEMPI
FITYDKHEDISDSTKYEDEFLSQDELKWFTKSNRTLKSKEVQKILSHRAKGIKMYIFVQK
KDDDGIYFYYLGTAGYIEGSEKQDKMPNGSNVVTMDLALDKAVRDDIYRYITN

>WP_061733899.1#35|Staphylococcus_aureus
MSRLLNDFNQSLHKGFIDKHISHKGNYTPKLLVNNKNEKVLSTIIDELQKCETFYFSVAF
ITESGLASLKAQLLDLSNKGVKGKILTSNYLGFNSPKMYGELLKLKNVEVRLTDIAGFHA
KGYIFEHKDYSSMVIGSSNLTSNALKVNYEHNVLLSTMKNGDLVDSVKNEFDLLWQNSTQ
LTQQWINSYKESFEYRSLEKLAEVEQTQMLLADKVKKSVEIVPNLMQAEALRSLKAIRDK
AKDKALIISATGTGKTILCALDVREVNPNKFLFIVHNEGILNRAKEEFKKVLPTKNDSDF
GLLTGKHRDVDAKYLFATIQTLSRDDNFKQFDEKEFDYIVFDEAHRSAASTYQRVFNYFK
PKFMLGMTATPERSDELSIFEMFDYNIAYEIRLQAALESDILCPFHYFGVTDYVHQGIKE
DDVTKLRYLTSDERVNYIIQKADYYGYSGEILQGLIFVSSKKEAYDLADKLSSKGIKSVA
LTGDDSVNYRQIVIEKLREGKINYIITVDLFNEGIDIPEVNQVVMLRPTESSIIFIQQLG
RGLRKSSNKEYVTVIDFIGNYKTNYLIPIALSGDQSQNKDNYKKFLTNNDSINGVSTINF
EEVAKKQIYNSLDAVSLNQNKLILKAYEEVENRLGHMPLLMDFIQQHSIDPSVIFSKFSN
YYEFLVRYKKIDALLTENESKNLVFFSRQIAPGLKRIDSIVLEELLKNELTYDELKNKML
NEVKDITEDDIDTSLRILDFSFYNAGIEKIYGSPIIECNERMIRLSDAFTNALSNQTFKI
FLEDLIELSKYNNEKYQKGKNGLILYNKYSREDFSKIFNWSKNGSSVIMGYMIRSQEMPI
FITYDKHEDISDSTKYEDEFLSQDELKWFTKSNRTLKSKEVQKILSHRAKGIKMYIFVQK
KDDDGIYFYYLGTAGYIEGSEKQDKMPNGSNVVTMDLALDKAVRDDIYRYITN

>WP_029549246.1#36|Staphylococcus_aureus
MSRLLNDFNQSLHKGFIDKDISHKGNYTPKLLVNNKNEKVLSTIIDELQKCETFYFSVAF
ITESGLASLKAQLLDLSNKGVKGKILTSNYLGFNSPKMYGELLKLKNVEVRLTDIAGFHA
KGYIFEHKDYSSMVIGSSNLTSNALKVNYEHNVLLSTMKNGDLVDSVKNEFDLLWQNSTP
LTQQWINSYKESFEYRSLEKLAEVEQTQMLIADKVKKSVEIVPNLMQAEALRSLKAIRDK
AKDKALIISATGTGKTILCALDVREVNPNKFLFIVHNEGILNRAKEEFKKVLPIKNDSDF
GLLTGKHRDVDAKYLFATIQTLSRDDNFKQFDEKEFDYIVFDEAHRSAASTYQRVFNYFK
PKFMLGMTATPERSDELSIFELFDYNIAYEIRLQAALESDILCPFHYFGVTDYVHQGIKE
DDVTKLRYLTSDERVNYIIQKTDYYGYSGEILQGLIFVSSKKEAYDLADKLSSKGIKSVA
LTGDDSVNYRQIVIEKLKEGKINYIITVDLFNEGIDIPEVNQVVMLRPTESSIIFIQQLG
RGLRKSSNKEYVTVIDFIGNYKTNYLIPIALSGDQSQNKDNYKKFLTNNYSINGVSTINF
EEIAKKQIYNSLDAVSLNQNKLILKAYEEVENRLGHMPLLMDFIQQHSIDPSVIFSKFSN
YYEFLVRYKKIDALLTENESKNLVFFSRQIAPGLKRIDSLVLEELLKNELTYDELKNKML
NEVKDITENDIDTSLRILDFSFYNAGIEKIYGSPIIERNERMIRLSDAFTNALSNQTFKI
FLEDLIELSKYNNEKYQKGKNGLILYNKYSREDFSKIFNWNKNGSSVIMGYMIRSQEMPI
FITYDKHEDISDSTKYEDEFLSQDELKWFTKSNRTLKTKEVQKILSHRAKGIKMYIFVQK
KDDDGIYFYYLGTAGYIEGSEKQDKMLNGSNVVTMDLALDKAVRDDIYRYLTN

>WP_256958650.1#37|Staphylococcus_aureus
MSRLLNDFNQSLKKGFIDKDISHKGNYTPKLLVNNKNEKVLSTIIDELQKCETFYFSVAF
ITESGLASLKAQLLDLSNKGVKGKILTSNYLGFNSPKMYGELLKLKNVEVRLTDIAGFHA
KGYIFEHKDYSSMVIGSSNLTSNALKVNYEHNVLLSTMKNGDLVDSVKNEFELLWQKSTP
LTQQWIKSYKESFEYRSLEKLAEVEQTQMLLADKVKKSVGIVPNLMQAEALRSLKAIRDK
AKDKALIISATGTGKTILCALDVREVNPNKFLFIVHNEGILNRAKEEFKKVLPIKNDSDF
GLLTGKHRDVDAKYLFATIQTLSRDDNFKQFDENEFDYIVFDEAHRSAASTYQRVFNYFK
PKFMLGMTATPERSDELSIFELFDYNIAYEIRLQAALESDILCPFHYFGVTDYVHQGIKE
DDVTKLRYLTSDERVNYIIQKTDYYGYSGEILQGLIFVSSKKEAYDLADKLSSKGIKSVA
LTGDDSVNYRQIVIEKLKEGKINYIITVDLFNEGIDIPEVNQVVMLRPTESSIIFIQQLG
RGLRKSSNKEYVTVIDFIGNYKTNYLIPIALSGDQSQNKDNYKKFLTNNDSINGVSTINF
EEVAKKQIYNSLDAVSLNQNKLILKAYEEVENRLGHMPLLMDFIQQHSIDPSVIFSKFSN
YYEFLVRYKKIDTLLTENESKNLVFFSRQIAPGLKRIDSLVLEELLKNELTYDELKNKML
NEVKDITEDDIDTSLRILDFSFYNAGIEKIYGSLIIECNERMIRLSDAFTNALSNQTFKI
FLEDLIELSKYNNEKYQKGKNGLILYNKYSREDFSKIFNWNKNGSSVIMGYMIRSQEMPI
FITYDKHEDISDSTKYEDEFLSQDELKWFTKSNRTLKSKEVQKILSHRAKGIKMYIFVQK
KDDDGIYFYYLGTAGYIEGSEKQDKMPNGSNVVTMDLALDKAVRDDIYRYITN

>WP_117223839.1#38|Staphylococcus_aureus
MSRLLNDFNQSLHKGFIDKHISHKGNYTPKLLVNNKNEKVLSTIIDELQKCETFYFSVAF
ITESGLASLKAQLLDLSNKGVKGKILTSNYLGFNSPKMYGELLKLKNVEVRLTDIAGFHA
KGYIFEHKDYSSMVIGSSNLTSNALKVNYEHNVLLSTMKNGDLVDSVKNEFDLLWQNSTQ
LTQQWINSYKESFEYRSLEKLAEVEQTQMLLADKVKKSVEIVPNLMRAEALRSLKAIRDK
AKDKALIISATGTGKTILCALDVREVNPNKFLFIVHNEGILNRAKEEFKKVLPTKNDSDF
GLLTGKHRDVDAKYLFATIQTLSRDDNFKQFDEKEFDYIVFDEAHRSAASTYQRVFNYFK
PKFMLGMTATPERSDELSIFEMFDYNIAYEIRLQAALESDILCPFHYFGVTDYVHQGIKE
DDVTKLRYLTSDERVNYIIQKTDYYGYSGEILQGLIFVSSKKEAYDLADKLSSKGIKSVA
LTGDDSVNYRQIVIEKLREGKINYIITVDLFNEGIDIPEVNQVVMLRPTESSIIFIQQLG
RGLRKSSNKEYVTVIDFIGNYKTNYLIPIALSGDQSQNKDNYKKFLTNNDSINGVSTINF
EEVAKKQIYNSLDAVSLNQNKLILKAYEEVENRLGHMPLLMDFIQQHSIDPSVIFSKFSN
YYEFLVRYKKIDALLTENESKNLVFFSRQIAPGLKRIDSIVLEELLKNELTYDELKNKML
NEVKDITEDDIDTSLRILDFSFYNAGIEKIYGSPIIECNERMIRLSDAFTNALSNQTFKI
FLEDLIELSKYNNEKYQKGKNGLILYNKYSREDFSKIFNWSKNGSSVIMGYMIRSQEMPI
FITYDKHEDISDSTKYEDEFLSQDELKWFTKSNRTLKSKEVQKILSHRAKGIKMYIFVQK
KDDDGIYFYYLGTAGYIEGSEKQDKMPNGSNVVTMDLALDKAVRDDIYRYITN

>WP_238614147.1#39|Staphylococcus_aureus
MSRLLNDFNQSLHKGFIDKHISHKGNYTPKLLVNNKNEKVLSTIIDELQKCETFYFSVAF
ITESGLASLKAQLLDLSNKGVKGKILTSNYLGFNSPKMYGELLKLKNVEVRLTDIAGFHA
KGYIFEHKDYSSMVIGSSNLTSNALKVNYEHNVLLSTMKNGDLVDSVKNEFDLLWQNSTQ
LTQQWINSYKESFEYRSLEKLAEVEQTQMLLADKVKKSVEIVPNLMQAEALRSLKAIRDK
AKDKALIISATGTGKTILCALDVREVNPNKFLFIVHNEGILNRAKEEFKKVLPTKNDSDF
GLLTGKHRDVDAKYLFATIQTLSRDDNFKQFDEKEFDYIVFDEAHRSAASTYQRVFNYFK
PKFMLGMTATPERSDELSIFEMFDYNIAYEIRLQAALESDILCPFHYFGVTDYVHQGIKE
DDVTKLRYLTSDERVNYIIQKTDYYGYSGEILQGLIFVSSKKEAYDLADKLSSKGIKSVA
LAGDDSVNYRQIVIEKLREGKINYIITVDLFNEGIDIPEVNQVVMLRPTESSIIFIQQLG
RGLRKSSNKEYVTVIDFIGNYKTNYLIPIALSGDQSQNKDNYKKFLTNNDSINGVSTINF
EEVAKKQIYNSLDAVSLNQNKLILKAYEEVENRLGHMPLLMDFIQQHSIDPSVIFSKFSN
YYEFLVRYKKIDALLTENESKNLVFFSRQIAPGLKRIDSIVLEELLKNELTYDELKNKML
NEVKDITEDDIDTSLRILDFSFYNAGIEKIYGSPIIECNERMIRLSDAFTNALSNQTFKI
FLEDLIELSKYNNEKYQKGKNGLILYNKYSREDFSKIFNWSKNGSSVIMGYMIRSQEMPI
FITYDKHEDISDSTKYEDEFLSQDELKWFTKSNRTLKSKEVQKILSHRAKGIKMYIFVQK
KDDDGIYFYYLGTAGYIEGSEKQDKMPNGSNVVTMDLALDKAVRDDIYRYITN

>WP_000088711.1#40|Staphylococcus_aureus_subsp__aureus_C427
MSRLLNDFNQSLHKGFIDKHISHKGNYAPKLLVNNKNEKVLSTIIDELQKCETFYFSVAF
ITESGLASLKAQLLDLSNKGVKGKILTSNYLGFNSPKMYGELLKLKNVEVRLTDIAGFHA
KGYIFEHKDYSSMVIGSSNLTSNALKVNYEHNVLLSTMKNGDLVDSVKNEFDLLWQNSTQ
LTQQWINSYKESFEYRSLEKLAEVEQTQMLLADKVKKSVEIVPNLMQAEALRSLKAIRDK
AKDKALIISATGTGKTILCALDVREVNPNKFLFIVHNEGILNRAKEEFKKVLPTKNDSDF
GLLTGKHRDVDAKYLFATIQTLSRDDNFKQFDEKEFDYIVFDEAHRSAASTYQRVFNYFK
PKFMLGMTATPERSDELSIFEMFDYNIAYEIRLQAALESDILCPFHYFGVTDYVHQGIKE
DDVTKLRYLTSDERVNYIIQKTDYYGYSGEILQGLIFVSSKKEAYDLADKLSSKGIKSVA
LTGDDSVNYRQIVIEKLREGKINYIITVDLFNEGIDIPEVNQVVMLRPTESSIIFIQQLG
RGLRKSSNKEYVTVIDFIGNYKTNYLIPIALSGDQSQNKDNYKKFLTNNDSINGVSTINF
EEVAKKQIYNSLDAVSLNQNKLILKAYEEVENRLGHMPLLMDFIQQHSIDPSVIFSKFSN
YYEFLVRYKKIDALLTENESKNLVFFSRQIAPGLKRIDSIVLEELLKNELTYDELKNKML
NEVKDITEDDIDTSLRILDFSFYNAGIEKIYGSPIIECNERMIRLSDAFTNALSNQTFKI
FLEDLIELSKYNNEKYQKGKNGLILYNKYSREDFSKIFNWSKNGSSVIMGYMIRSQEMPI
FITYDKHEDISDSTKYEDEFLSQDELKWFTKSNRTLKSKEVQKILSHRAKGIKMYIFVQK
KDDDGIYFYYLGTAGYIEGSEKQDKMPNGSNVVTMDLALDKAVRDDIYRYITN

>WP_000088716.1#41|Staphylococcus_aureus_subsp__aureus_Btn1260
MSRLLNDFNQSLHKGFIDKHISHKGNYTPKLLVNNKNEKVLSTIIDELQKCETFYFSVAF
ITESGLASLKAQLLDLSNKGVKGKILTSNYLGFNSPKMYGELLKLKNVEVRLTDIAGFHA
KGYIFEHKDYSSMVIGSSNLTSNALKVNYEHNVLLSTMKNGDLVDSVKNEFDLLWQNSTQ
LTQQWINSYKESFEYRSLEKLAEVEQTQMLLADKVKKSVEIVPNLMQAEALRSLKAIRDK
AKDKALIISATGTGKTILCALDVREVNPNKFLFIVHNEGILNRAKEEFKKVLPTKNDSDF
GLLTGKHRDVDAKYLFATIQTLSRDDNFKQFDEKEFDYIVFDEAHRSAASTYQRVFNYFK
PKFMLGMTATPERSDELSIFEMFDYNIAYEIRLQAALESDILCPFHYFGVTDYVHQGIKE
DDVTKLRYLTSDERVNYIIQKTDYYGYSGEILQGLIFVSSKKEAYDLADKLSSKGIKSVA
LTGDDSVNYRQIVIEKLREGKINYIITVDLFNEGIDIPEVNQVVMLRPTESSIIFIQQLG
RGLRKSSNKEYVTVIDFIGNYKTNYLIPIALSGDQSQNKDNYKKFLTNNDSINGVSTINF
EEVAKKQIYNSLDAVSLNQNKLILKAYEEVENRLGHMPLLMDFIQQHSIDPSVIFSKFSN
YYEFLVRYKKIDALLTENESKNLVFFSRQIAPGLKRIDSIVLEELLKNELTYDELKNKML
NEVKDITEDDIDTSLRILDFSFYNAGIEKIYGSPIIECNERMIRLSDAFTNALSNQTFKI
FLEDLIELSKYNNEKYQKGKNGLILYNKYSREDFSKIFNWSKNGSSVIMGYMIRSQEMPI
FITYDKHEDISDSTKYEDEFLSQDELKWFTKSNRTLKSKEVQKILSHRAKGIKMYIFVQK
KDDEGIYFYYLGTAGYIEGSEKQDKMPNGSNVVTMDLALDKAVRDDIYRYITN

>WP_031928790.1#42|Staphylococcus_aureus_subsp__aureus_21251
MSRLLNDFNQSLHKGFIDKDISHKGNYTPKLLVNNKNEKVLSTIIDELQKCETFYFSVAF
ITESGLASLKAQLLDLSNKGVKGKILTSNYLGFNSPKMYGELLKLKNVEVRLTDIAGFHA
KGYIFEHKDYSSMVIGSSNLTSNALKVNYEHNVLLSTMKNGDLVDSVKNEFDLLWQKSIP
LTEQWINSYKESFEYRSLEKLAEVEQTQMLLADKVKKSVEIVPNLMQAEALRSLKAIRDK
AKDKALIISATGTGKTILCALDVREVNPNKFLFIVHNEGILNRAKEEFKKVLPIKNDSDF
GLLTGKHRDVDAKYLFATIQTLSRDDNFKQFDENEFDYIVFDEAHRSAASTYQRVFNYFK
PKFMLGMTATPERSDELSIFELFDYNIAYEIRLQAALESDILCPFHYFGVTDYVHQGIKE
DDVTKLRYLTSDERVNYIIQKTDYYGYSGEILQGLIFVSSKKEAYDLADKLSSKGIKSVA
LTGDDSVNYRQIVIEKLKEGKINYIITVDLFNEGIDIPEVNQVVMLRPTESSIIFIQQLG
RGLRKSANKEYVTVIDFIGNYKTNYLIPIALSGDQSQNKDNYKKFLTNNDSINGVSTINF
EEVAKKQIYNSLDAVSLNQNKLILKAYEEVENRLGHMPLMDFIQQHSIDPSVIFSKFSNY
YEFLVRYKKIDTLLTENESKNLVFFSRQIAPGLKRIDSLVLEELLKNELTYDELKNKMLN
EVKVITEDDIDTSLRILDFSFYNAGIEKIYGSPIIECNERMIRLSDAFTNALSNQTFKIF
LEDLIELSKYNNEKYQKGKNGLILYNKYSREDFSKIFNWNKNGSSVIMGYMIRSQEMPIF
ITYDKHEDIIDSTKYEDEFLSQDELKWFTKSNRTLKSKEVQKILSHRAKGIKMYIFVQKK
DDDGIYFYYLGTAGYIEGSEKQDKMPNGSNVVTMDLALDKAVRDDIYRYITN

>WP_031769114.1#43|Staphylococcus_aureus
MSRLLNDFNQSLKKGFIDKDISHKGNYTPKLLVNNKNEKVLSTIIDELQKCETFYFSVAF
ITESGLASLKAQLLDLSNKGVKGKILTSNYLGFNSPKMYGELLKLKNVEVRLTDIAGFHA
KGYIFEHKDYSSMVIGSSNLTSNALKVNYEHNVLLSTMKNGDLVDSVKNEFELLWQKSTP
LTEQGINSYKESFEYRSLEKLAEVEQTQMLLADKVKKSVEIVPNLMQAEALRSLKAIRDK
TKDKALIISATGTGKTILCALDVREVNPNKFLFIVHNEGILNRAKEEFKKVLPIKNDSDF
GLLTGKHRDVDAKYLFATIQTLSRDDNFKQFDENEFDYIVFDEAHRSAASTYQRVFNYFK
PKFMLGMTATPERSDELSIFELFDYNIAYEIRLQAALESDILCPFHYFGVTDYVHQGIKE
DDVTKLRYLTSDERVNYIIQKTDYYGYSGEILQGLIFVSSKKEAYDLADKLSSKGIKSVA
LTGDDSVNYRQIVIEKLKEGKINYIITVDLFNEGIDIPEVNQVVMLRPTESSIIFIQQLG
RGLRKSANKEYVTVIDFIGNYKTNYLIPIALSGDQSQNKDNYKKFLTNNDSINGVSTINF
EEVAKKQIYNSLDAVSLNQNKLILKAYEEVENRLGHMPLLMDFIQQHSIDPSVIFSKFSN
YYEFLLRYKKIDALLTENESKNLVFFSRQIAPGLKRIDSLVLEELLKNELTYDELKNKML
NEVKDITEDDIDTSLRILDFSFYNAGIEKIYGSPIIECNERMIRLSDAFTNALSNQTFKI
FLEDLIELSKYNNEKYQKGKNGLILYNKYSREDFSKIFNWNKNGSSVIMGYMIRSQEMPI
FITYDKHEDISDSTKYEDEFLSQDELKWFTKSNRTLKSKEVQKILSHRAKGIKMYIFVQK
KDDDGIYFYYLGTAGYIEGSEKQDKMPNGSNVVTMDLALDKAVRDDIYRYITN

>WP_086036264.1#44|Staphylococcus_aureus
MSRLLNDFNQSLHKGFIDKHISHKGNYTPKLLVNNKNEKVLSTIIDELQKCETFYFSVAF
ITESGLASLKAQLLDLSNKGVKGKILTSNYLGFNSPKMYGELLKLKNVEVRLTDIAGFHA
KGYIFEHKDYSSMVIGSSNLTSNALKVNYEHNVLLSTMKNGDLVDSVKNEFDLLWQNSTQ
LTQQWINSYKESFEYRSLEKLAEVEQTQMLLADKVKKSVEIVPNLMQAEALRSLKAIRDK
AKDKALIISATGTGKTILCALDVREVNPNKFLFIVHNEGILNRAKEEFKKVLPTKNDSDF
GLLTGKHRDVDAKYLFATIQTLSRDDNFKQFDEKEFDYIVFDEAHRSAASTYQRVFNYFK
PKFMLGMTATPERSDELSIFEMFDYNIAYEIRLQAALESDILCPFHYFGVTDYVHQGIKE
DDVTKLRYLTSDERVNYIIQKTDYYGYSGEILQGLIFVSSKKEAYDLADKLSSKGIKSVA
LTGDDSVNYRQIVIEKLREGKINYIITVDLFNEGIDIPEVNQVVMLRPTESSIIFIQQLG
RGLRKSSNKEYVTVIDFIGNYKTNYLIPIALSGDQSQNKDNYKKFLTNNDSINGVSTINF
EEVAKKQIYNSLDAVSLNQNKLILKAYEEVENRLGHMPLLMDFIQQHSIDPSVIFSKFSN
YYEFLVRYKKIDALLTENESKNLVFFSRQIAPGLKRIDSIVLEELLKNELTYDELKNKML
NEVKDITEDDIDTSLRILDFSFYNAGIEKIYGSPIIECNERMIRLSDAFTNALSNQTFKI
FLEDLIELSKYNNEKYQKGKNGLILYNKYSREDFSKIFNWSKNGSSVIMGYMIRSQEMPI
FITYDKHEDISDSTKYEDEFLSQDELKWLTKSNRTLKSKEVQKILSHRAKGIKMYIFVQK
KDDDGIYFYYLGTAGYIEGSEKQDKMPNGSNVVTMDLALDKAVRDDIYRYITN

>WP_150024302.1#45|Staphylococcus_aureus
MSRLLNDFNQSLHKGFIDKHISHKGNYTPKLLVNNKNEKVLSTIIDELQKCETFYFSVAF
ITESGLASLKAQLLDLSNKGVKGKILTSNYLGFNSPKMYGELLKLKNVEVRLTDIAGFHA
KGYIFEHKDYSSMVIGSSNLTSNALKVNYEHNVLLSTMKNGDLVDSVKNEFDLLWQNSTQ
LTQQWINSYKESFEYRSLEKLAEVEQTQMLLADKVKKSVEIVPNLMQAEALRSLKAIRDK
AKDKALIISATGTGKTILCALDVREVNPNKFLFIVHNEGILNRAKEELKKVLPTKNDSDF
GLLTGKHRDVDAKYLFATIQTLSRDDNFKQFDEKEFDYIVFDEAHRSAASTYQRVFNYFK
PKFMLGMTATPERSDELSIFEMFDYNIAYEIRLQAALESDILCPFHYFGVTDYVHQGIKE
DDVTKLRYLTSDERVNYIIQKTDYYGYSGEILQGLIFVSSKKEAYDLADKLSSKGIKSVA
LTGDDSVNYRQIVIEKLREGKINYIITVDLFNEGIDIPEVNQVVMLRPTESSIIFIQQLG
RGLRKSSNKEYVTVIDFIGNYKTNYLIPIALSGDQSQNKDNYKKFLTNNDSINGVSTINF
EEVAKKQIYNSLDAVSLNQNKLILKAYEEVENRLGHMPLLMDFIQQHSIDPSVIFSKFSN
YYEFLVRYKKIDALLTENESKNLVFFSRQIAPGLKRIDSIVLEELLKNELTYDELKNKML
NEVKDITEDDIDTSLRILDFSFYNAGIEKIYGSPIIECNERMIRLSDAFTNALSNQTFKI
FLEDLIELSKYNNEKYQKGKNGLILYNKYSREDFSKIFNWSKNGSSVIMGYMIRSQEMPI
FITYDKHEDISDSTKYEDEFLSQDELKWFTKSNRTLKSKEVQKILSHRAKGIKMYIFVQK
KDDDGIYFYYLGTAGYIEGSEKQDKMPNGSNVVTMDLALDKAVRDDIYRYITN

>WP_284526324.1#46|Staphylococcus_aureus
MSRLLNDFNQSLHKGFIDKHISHKGNYTPKLLVNNKNEKVLSTIIDELQKCETFYFSVAF
ITESGLASLKAQLLDLSNKGVKGKILTSNYLGFNSPKMYGELLKLKNVEVRLTDIAGFHA
KGYIFEHKDYSSMVIGSSNLTSNALKVNYEHNVLLSTMKNGDLVDSVKNEFDLLWQNSTQ
LTQQWINSYKESFEYRSLEKLAEVEQTQMLLADKVKKSVEIVPNLMQAEALRSLKAIRDK
AKDKALIISAIGTGKTILCALDVREVNPNKFLFIVHNEGILNRAKEEFKKVLPTKNDSDF
GLLTGKHRDVDAKYLFATIQTLSRDDNFKQFDEKEFDYIVFDEAHRSAASTYQRVFNYFK
PKFMLGMTATPERSDELSIFEMFDYNIAYEIRLQAALESDILCPFHYFGVTDYVHQGIKE
DDVTKLRYLTSDERVNYIIQKTDYYGYSGEILQGLIFVSSKKEAYDLADKLSSKGIKSVA
LTGDDSVNYRQIVIEKLREGKINYIITVDLFNEGIDIPEVNQVVMLRPTESSIIFIQQLG
RGLRKSSNKEYVTVIDFIGNYKTNYLIPIALSGDQSQNKDNYKKFLTNNDSINGVSTINF
EEVAKKQIYNSLDAVSLNQNKLILKAYEEVENRLGHMPLLMDFIQQHSIDPSVIFSKFSN
YYEFLVRYKKIDALLTENESKNLVFFSRQIAPGLKRIDSIVLEELLKNELTYDELKNKML
NEVKDITEDDIDTSLRILDFSFYNAGIEKIYGSPIIECNERMIRLSDAFTNALSNQTFKI
FLEDLIELSKYNNEKYQKGKNGLILYNKYSREDFSKIFNWSKNGSSVIMGYMIRSQEMPI
FITYDKHEDISDSTKYEDEFLSQDELKWFTKSNRTLKSKEVQKILSHRAKGIKMYIFVQK
KDDDGIYFYYLGTAGYIEGSEKQDKMPNGSNVVTMDLALDKAVRDDIYRYITN

>WP_123090600.1#47|Staphylococcus_aureus
MSRLLNDFNQSLHKGFIDKHISYKGNYTPKLLVNNKNEKVLSTIIDELQKCETFYFSVAF
ITESGLASLKAQLLDLSNKGVKGKILTSNYLGFNSPKMYGELLKLKNVEVRLTDIAGFHA
KGYIFEHKDYSSMVIGSSNLTSNALKVNYEHNVLLSTMKNGDLVDSVKNEFDLLWQNSTQ
LTQQWINSYKESFEYRSLEKLAEVEQTQMLLADKVKKSVEIVPNLMQAEALRSLKAIRDK
AKDKALIISATGTGKTILCALDVREVNPNKFLFIVHNEGILNRAKEEFKKVLPTKNDSDF
GLLTGKHRDVDAKYLFATIQTLSRDDNFKQFDEKEFDYIVFDEAHRSAASTYQRVFNYFK
PKFMLGMTATPERSDELSIFEMFDYNIAYEIRLQAALESDILCPFHYFGVTDYVHQGIKE
DDVTKLRYLTSDERVNYIIQKTDYYGYSGEILQGLIFVSSKKEAYDLADKLSSKGIKSVA
LTGDDSVNYRQIVIEKLREGKINYIITVDLFNEGIDIPEVNQVVMLRPTESSIIFIQQLG
RGLRKSSNKEYVTVIDFIGNYKTNYLIPIALSGDQSQNKDNYKKFLTNNDSINGVSTINF
EEVAKKQIYNSLDAVSLNQNKLILKAYEEVENRLGHMPLLMDFIQQHSIDPSVIFSKFSN
YYEFLVRYKKIDALLTENESKNLVFFSRQIAPGLKRIDSIVLEELLKNELTYDELKNKML
NEVKDITEDDIDTSLRILDFSFYNAGIEKIYGSPIIECNERMIRLSDAFTNALSNQTFKI
FLEDLIELSKYNNEKYQKGKNGLILYNKYSREDFSKIFNWSKNGSSVIMGYMIRSQEMPI
FITYDKHEDISDSTKYEDEFLSQDELKWFTKSNRTLKSKEVQKILSHRAKGIKMYIFVQK
KDDDGIYFYYLGTAGYIEGSEKQDKMPNGSNVVTMDLALDKAVRDDIYRYITN

>WP_223081681.1#48|Staphylococcus_aureus
MSRLLNDFNQSLHKGFIDKDISHKGNYTPKLLVNNKNEKVLSTIIDELQKCETFYFSVAF
ITESGLASLKAQLLDLSNKGVKGKILTSNYLGFNSPKMYGELLKLKNVEVRLTDIAGFHA
KGYIFEHKDYSSMVIGSSNLTSNALKANYEHNVLLSTMKNGDLVDSVKNEFDLLWQNSTP
LTQQWINSYKESFEYRSLEKLAEVEQTQMLIADKVKKSVEIVPNLMQAEALRSLKAIRDK
AKDKALIISATGTGKTILCALDVREVNPNKFLFIVHNEGILNRDKEEFKKVLPIKNDSDF
GLLTGKHRDVDAKYLFATIQTLSRDDNFKQFDEKEFDYIVFDEAHRSAASTYQRVFNYFK
PKFMLGMTATPERSDELSIFELFDYNIAYEIRLQAALESDILCPFHYFGVTDYVHQGIKE
DDVTKLRYLTSDERVNYIIQKTDYYGYSGEILQGLIFVSSKKEAYDLADKLSSKGIKSVA
LTGDDSVNYRQIVIEKLKEGKINYIITVDLFNEGIDIPEVNQVVMLRPTESSIIFIQQLG
RGLRKSSNKEYVTVIDFIGNYKTNYLIPIALSGDQSQNKDNYKKFLTNNDSINGVSTINF
EEIAKKQIYNSLDAVSLNQNKLILKAYEEVENRLGHMPLLMDFIQQHSIDPSVIFSKFSN
YYEFLVRYKKIDALLTENESKNLVFFSRQIAPGLKRIDSLVLEELLKNELTYDELKNKML
NEVKDITENDIDTSLRILDFSFYNAGIEKIYGSPIIERNERMIRLSDAFTNALSNQTFKI
FLEDLIELSKYNNEKYQKGKNGLILYNKYSREDFSKIFNWNKNGSSVIMGYMIRSQEMPI
FITYDKHEDISDSTKYEDEFLSQDELKWFTKSNRTLKTKEVQKILSHRAKGIKMYIFVQK
KDDDGIYFYYLGTAGYIEGSEKQDKMLNGSNVVTMDLALDKAVRDDIYRYLTN

>WP_281224032.1#49|Staphylococcus_aureus
MSRLLNDFNQSLKKGFIDKDISHKGNYTPKLLVNNKNEKVLSTIIDELQKCETFYFSVAF
ITESGLASLKAQLLDLSNKGVKGKILTSNYLGFNSPKMYGELLKLKNVEVRLTDIAGFHA
KGYIFEHKDYSSMVIGSSNLTSNALKVNYEHNVLLSTMKNGDLVDSVKNEFELLWQKSTP
LTEQWINSYKESFEYRSLEKLAEVEQTQMLLADKVKKSVEIVPNLMQAEALRSLKAIRDK
TKDKALIISATGTGKTILCALDVREVNPNKFLFIVHNEGILNRAKEEFKKVLPIKNDSDF
GLLTGKHRDVDAKYLFATIQTLSRDDNFKQFDENEFDYIVFDEAHRSAASTYQRVFNYFK
PKFMLGMTATPERSDELSIFELFDYNIAYEIRLQAALESDILCPFHYFGVTDYVHQGIKE
DDVTKLRYLTSDERVNYIIQKTDYYGYSGEILQVLIFVSSKKEAYDLADKLSSKGIKSVA
LTGDDSVNYRQIVIEKLKEGKINYIITVDLFNEGIDIPEVNQVVMLRPTESSIIFIQQLG
RGLRKSANKEYVTVIDFIGNYKTNYLIPIALSGDQSQNKDNYKKFLTNNDSINGVSTINF
EEVAKKQIYNSLDAVSLNQNKLILKAYEEVENRLGHMPLLMDFIQQHSIDPSVIFSKFSN
YYEFLLRYKKIDALLTENESKNLVFFSRQIAPGLKRIDSLVLEELLKNELTYDELKNKML
NEVKDITEDDIDTSLRILDFSFYNAGIEKIYGSPIIECNERMIRLSDAFTNALSNQTFII
FLEDLIELSKYNNEKYQKGKNGLILYNKYSREDFSKIFNWNKNGSSVIMGYMIRSQEMPI
FITYDKHEDISDSTKYEDEFLSQDELKWFTKSNRTLKSKEVQKILSHRAKGIKMYIFVQK
KDDDGIYFYYLGTAGYIEGSEKQDKMPNGSNVVTMDLALDKAVRDDIYRYITN

>WP_283588746.1#50|Staphylococcus_aureus
MSRLLNDFNQSLKKGFIDKDISHKGNYTPKLLVNNKNEKVLSTIIDELQKCETFYFSVAF
ITESGLASLKAQLLDLSNKGVKGKILTSNYLGFNSPKMYGELLKLKNVEVRLTDIAGFHA
KGYIFEHKDYSSMVIGSSNLTSNALKVNYEHNVLLSTMKNGDLVDSVKNEFELLWQKSTP
LTQQWIKSYKESFEYRSLEKLAEVEQTQMLLADKVKKSVGIVPNLMQAEALRSLKAIRDK
AKDKALIISATGTGKTILCALDVREVNPNKFLFIVHNEGILNRAKEEFKKVLPIKNDSDF
GLLTGKHRDVDAKYLFATIQTLSRDDNFKQFDENEFDYIVFDEAHRSAASTYQRVFNYFK
PKFMLGMTATPERSDELSIFELFDYNIAYEIRLQAALESDILCPFHYFGVTDYVHQGIKE
DDVTKLRYLTSDERVNYIIQKTDYYGYSGEILQGLIFVSSKKEAYDLADKLSSKGIKSVA
LTGDDSVNYRQIVIEKLKEGKINYIITVDLFNEGIDIPEVNQVVMLRPTESSIIFIQQLG
RGLRKSSNKEYVTVIDFIGNYKTNYLIPIALSGDQSQNKDNYKKFLTNNDSINGVSTINF
EEVAKKQIYNSLDAVSLNQNKLILKAYEEDENRLGHMPLLMDFIQQHSIDPSVIFSKFSN
YYEFLVRYKKIDTLLTENESKNLVFFSRQIAPGLKRIDSLVLEELLKNELTYDELKNKML
NEVKDITEDDIDTSLRILDFSFYNAGIEKIYGSPIIECNERMIRLSDAFTNALSNQTFKI
FLEDLIELSKYNNEKYQKGKNGLILYNKYSREDFSKIFNWNKNGSSVIMGYMIRSQEMPI
FITYDKHEDISDSTKYEDEFLSQDELKWFTKSNRTLKSKEVQKILSHRAKGIKMYIFVQK
KDDDGIYFYYLGTAGYIEGSEKQDKMPNGSNVVTMDLALDKAVRDDIYRYITN

>WP_031888152.1#51|Staphylococcus_aureus_DAR966
MRDNTSRLLNDFNQSLKKGFIDKDISHKGNYTPKLLVNNKNEKVLSTIIDELQKCETFYF
SVAFITESGLASLKAQLLDLSNKGVKGKILTSNYLGFNSPKMYGELLKLKNVEVRLTDIA
GFHAKGYIFEHKDYSSMVIGSSNLTSNALKVNYEHNVLLSTMKNGDLVDSVKNEFELLWQ
KSTPLTEQWINSYKESFEYRSLEKLAEVEQTQMLLADKVKKSVEIVPNLMQAEALRSLKA
IRDKTKDKALIISATGTGKTILCALDVREVNPNKFLFIVHNEGILNRAKEEFKKVLPIKN
DSDFGLLTGKHRDVDAKYLFATIQTLSRDDNFKQFDENEFDYIVFDEAHRSAASTYQRVF
NYFKPKFMLGMTATPERSDELSIFELFDYNIAYEIRLQAALESDILCPFHYFGVTDYVHQ
GIKEDDVTKLRYLTSDERVNYIIQKTDYYGYSGEILQGLIFVSSKKEAYDLADKLSSKGI
KSVALTGDDSVNYRQIVIEKLKEGKINYIITVDLFNEGIDIPEVNQVVMLRPTESSIIFI
QQLGRGLRKSANKEYVTVIDFIGNYKTNYLIPIALSGDQSQNKDNYKKFLTNNDSINGVS
TINFEEVAKKQIYNSLDAVSLNQNKLILKAYEEVENRLGHMPLLMDFIQQHSIDPSVIFS
KFSNYYEFLLRYKKIDALLTENESKNLVFFSRQIAPGLKRIDSLVLEELLKNELTYDELK
NKTLNEVKDITEDDIDTSLRILDFSFYNAGIEKIYGSPIIECNERMIRLSDAFTNALSNQ
TFKIFLEDLIELSKYNNEKYQKGKNGLILYNKYSREDFSKIFNWNKNGSSVIMGYMIRSQ
EMPIFITYDKHEDISDSTKYEDEFLSQDELKWFTKSNRTLKSKEVQKILSHRAKGIKMYI
FVQKKDDDGIYFYYLGTAGYIEGSEKQDKMPNGSNVVTMDLALDKAVRDDIYRYITN

>WP_045179565.1#52|Staphylococcus_aureus
MSRLLNDFNQSLHKGFIDKYISHKGNYTPKLLVNNKNEKVLSTIIDELQKCETFYFSVAF
ITESGLASLKAQLLDLSNKGVKGKILTSNYLGFNSPKMYGELLKLKNVEVRLTDIAGFHA
KGYIFEHKDYSSMVIGSSNLTSNALKVNYEHNVLLSTMKNGDLVDSVKNEFDLLWQNSTQ
LTQQWINSYKESFEYRSLEKLAEVEQTQMLLADKVKKSVEIVPNLMQAEALRSLKAIRDK
AKDKALIISATGTGKTILCALDVREVNPNKFLFIVHNEGILNRAKEEFKKVLPTKNDSDF
GLLTGKHRDVDAKYLFATIQTLSRDDNFKQFDEKEFDYIVFDEAHRSAASTYQRVFNYFK
PKFMLGMTATPERSDELSIFEMFDYNIAYEIRLQAALESDILCPFHYFGVTDYVHQGIKE
DDVTKLRYLTSDERVNYIIQKTDYYGYSGEILQGLIFVSSKKEAYDLADKLSSKGIKSVA
LTGDDSVNYRQIVIEKLREGKINYIITVDLFNEGIDIPEVNQVVMLRPTESSIIFIQQLG
RGLRKSSNKEYVTVIDFIGNYKTNYLIPIALSGDQSQNKDNYKKFLTNNDSINGVSTINF
EEVAKKQIYNSLDAVSLNQNKLILKAYEEVENRLGHMPLLMDFIQQHSIDPSVIFSKFSN
YYEFLVRYKKIDALLTENESKNLVFFSRQIAPGLKRIDSIVLEELLKNELTYDELKNKML
NEVKDITEDDIDTSLRILDFSFYNAGIEKIYGSPIIECNERMIRLSDAFTNALSNQTFKI
FLEDLIELSKYNNEKYQKGKNGLILYNKYSREDFSKIFNWSKNGSSVIMGYMIRSQEMPI
FITYDKHEDISDSTKYEDEFLSQDELKWFTKSNRTLKSKEVQKILSHRAKGIKMYIFVQK
KDDDGIYFYYLGTAGYIEGSEKQDKMPNGSNVVTMDLALDKAVRDDIYRYITN

>WP_064127548.1#53|Staphylococcus_aureus
MSRLLNDFNQSLHKGFIDKHISHKGNYTPKLLVNNKNEKVLSTIIDELQKCETFYFSVAF
ITESGLASLKAQLLDLSNKGVKGKILTSNYLGFNSPKMYGELLKLKNVEVRLTDIAGFHA
KGYIFEHKDYSSMVIGSSNLTSNALKVNYEHNVLLSTMKNGDLVDSVKNEFDLLWQNSTQ
LTQQWINSYKESFEYRSLEKLAEVEQTQMLLADKVKKSVEIVPNLMQAEALRSLKAIRDK
AKDKALIISATGTGKTILCALDVREVNPNKFLFIVHNEGILNRAKEEFKKVLPTKNDSDF
GLLTGKHRDVDAKYLFATIQTLSRDDNFKQFDEKEFDYIVFDEAHRSAASTYQRVFNYFK
PKFMLGMTATPERSDELSIFEMFDYNIAYEIRLQAALESDILCPFHYFGVTDYVHQGIKE
DDVTKLRYLTSDERVNYIIQKTDYYGYSGEILQGLIFVSSKKEAYDLADKLSSKGIKSVA
LTGDDSVNYRQIVIEKLREGKINYIITVDLFNEGIDIPEVNQVVMLRPTESSIIFIQQLG
RGLRKSSNKEYVTVIDFIGNYKTNYLIPIALSGDQSQNKDNYKKFLTNNDSINGVSTINF
EEVAKKQIYNSLDAVSLNQNKLILKAYEEVENRLGHMPLLMDFIQQHSIDPSVIFSKFSN
YYEFLVRYKKIDALLTENESKNLVFFSRQIAPGLKRIDSIVLEELLKNELTYDELKNKML
NEFKDITEDDIDTSLRILDFSFYNAGIEKIYGSPIIECNERMIRLSDAFTNALSNQTFKI
FLEDLIELSKYNNEKYQKGKNGLILYNKYSREDFSKIFNWSKNGSSVIMGYMIRSQEMPI
FITYDKHEDISDSTKYEDEFLSQDELKWFTKSNRTLKSKEVQKILSHRAKGIKMYIFVQK
KDDDGIYFYYLGTAGYIEGSEKQDKMPNGSNVVTMDLALDKAVRDDIYRYITN

>WP_061734942.1#54|Staphylococcus_aureus
MSRLLNDFNQSLHKGFIDKHISHKGNYTPKLLVNNKNEKVLSTIIDELQKCETFYFSVAF
ITESGLASLKAQLLDLSNKGVKGKILTSNYLGFNSPKMYGELLKLKNVEVRLTDIAGFHA
KGYIFEHKDYSSMVIGSSNLTSNALKVNYEHNVLLSTMKNGDLVDSVKNEFDLLWQNSTQ
LTQQWINSYKESFEYRSLEKLAEVEQTQMLLADKVKKSVEIVPNLMQAEALRSLKAIRDK
AKDKALIISATGTGKTILCALDVREVNPNKFLFIVHNEGILNRAKEEFKKVLPTKNDSDF
GLLTGKHRDVDAKYLFATIQTLSRDDNFKQFDEKEFDYIVFDEAHRSAASTYQRVFNYFK
PKFMLGMTATPERSDELSIFEMFDYNIAYEIRLQAALESDILCPFHYFGVTDYVHQGIKE
DDVTKLRYLTSDERVNYIIQKTDYYGCSGEILQGLIFVSSKKEAYDLADKLSSKGIKSVA
LTGDDSVNYRQIVIEKLREGKINYIITVDLFNEGIDIPEVNQVVMLRPTESSIIFIQQLG
RGLRKSSNKEYVTVIDFIGNYKTNYLIPIALSGDQSQNKDNYKKFLTNNDSINGVSTINF
EEVAKKQIYNSLDAVSLNQNKLILKAYEEVENRLGHMPLLMDFIQQHSIDPSVIFSKFSN
YYEFLVRYKKIDALLTENESKNLVFFSRQIAPGLKRIDSIVLEELLKNELTYDELKNKML
NEVKDITEDDIDTSLRILDFSFYNAGIEKIYGSPIIECNERMIRLSDAFTNALSNQTFKI
FLEDLIELSKYNNEKYQKGKNGLILYNKYSREDFSKIFNWSKNGSSVIMGYMIRSQEMPI
FITYDKHEDISDSTKYEDEFLSQDELKWFTKSNRTLKSKEVQKILSHRAKGIKMYIFVQK
KDDDGIYFYYLGTAGYIEGSEKQDKMPNGSNVVTMDLALDKAVRDDIYRYITN

>WP_070570768.1#55|Staphylococcus_aureus
MSRLLNDFNQSLHKGFIDKHISHKGNYTPKLLVNNKNEKVLSTIIDELQKCETFYFSVAF
ITESGLASLKAQLLDLSNKGVKGKILTSNYLGFNSPKMYGELLKLKNVEVSLTDIAGFHA
KGYIFEHKDYSSMVIGSSNLTSNALKVNYEHNVLLSTMKNGDLVDSVKNEFDLLWQNSTQ
LTQQWINSYKESFEYRSLEKLAEVEQTQMLLADKVKKSVEIVPNLMQAEALRSLKAIRDK
AKDKALIISATGTGKTILCALDVREVNPNKFLFIVHNEGILNRAKEEFKKVLPTKNDSDF
GLLTGKHRDVDAKYLFATIQTLSRDDNFKQFDEKEFDYIVFDEAHRSAASTYQRVFNYFK
PKFMLGMTATPERSDELSIFEMFDYNIAYEIRLQAALESDILCPFHYFGVTDYVHQGIKE
DDVTKLRYLTSDERVNYIIQKTDYYGYSGEILQGLIFVSSKKEAYDLADKLSSKGIKSVA
LTGDDSVNYRQIVIEKLREGKINYIITVDLFNEGIDIPEVNQVVMLRPTESSIIFIQQLG
RGLRKSSNKEYVTVIDFIGNYKTNYLIPIALSGDQSQNKDNYKKFLTNNDSINGVSTINF
EEVAKKQIYNSLDAVSLNQNKLILKAYEEVENRLGHMPLLMDFIQQHSIDPSVIFSKFSN
YYEFLVRYKKIDALLTENESKNLVFFSRQIAPGLKRIDSIVLEELLKNELTYDELKNKML
NEVKDITEDDIDTSLRILDFSFYNAGIEKIYGSPIIECNERMIRLSDAFTNALSNQTFKI
FLEDLIELSKYNNEKYQKGKNGLILYNKYSREDFSKIFNWSKNGSSVIMGYMIRSQEMPI
FITYDKHEDISDSTKYEDEFLSQDELKWFTKSNRTLKSKEVQKILSHRAKGIKMYIFVQK
KDDDGIYFYYLGTAGYIEGSEKQDKMPNGSNVVTMDLALDKAVRDDIYRYITN

>WP_031874990.1#56|Staphylococcus_aureus
MSRLLNDFDQSLKKGFIDKHISHKGNYTPKLLVNNKNEKVLSTIIDELQKCETFYFSVAF
ITESGLASLKAQLLDLSNKGVKGKILTSNYLGFNSPKMYGELLKLKNVEVRLTDIAGFHA
KGYIFEHKDYSSMVIGSSNLTSNALKVNYEHNVLLSTMKNGDLVDSVKNEFDLLWQNSTQ
LTQQWINSYKESFEYRSLEKLAEVEQTQMLLADKVKKSVEIVPNLMQAEALRSLKAIRDK
AKDKALIISATGTGKTILCALDVREVNPNKFLFIVHNEGILNRAKEEFKKVLPTKNDSDF
GLLTGKHRDVDAKYLFATIQTLSRDDNFKQFDEKEFDYIVFDEAHRSAASTYQRVFNYFK
PKFMLGMTATPERSDELSIFELFDYNIAYEIRLQAALESDILCPFHYFGVTDYVHQGIKE
DDVTKLRYLTSDERVNYIIQKTDYYGYSGEILQGLIFVSSKKEAYDLADKLSSKGIKSVA
LTGDDSVNYRQIVIEKLKEGKINYIITVDLFNEGIDIPEVNQVVMLRPTESSIIFIQQLG
RGLRKSSNKEYVTVIDFIGNYKTNYLIPIALSGDQSQNKDNYKKFLTNNDSINGVSTINF
EEIAKKQIYNSLDAVSLNQNKLILKAYEEVENRLGHMPLLMDFIQQHSIDPSVIFSKFSN
YYEFLVRYKKIDALLTENESKNLVFFSRQIAPGLKRIDSLVLEELLKNELTYDELKNKML
NEVKDITKDDIDTSLRILDFSFYNAGIEKIYGSPIIERNERMIRLSDAFTNALSNQTFKI
FLEDLIELSKYNNEKYQKGKNGLILYNKYSREDFSKIFNWNKNGSSVIMGYMIRSQEMPI
FITYDKHEDISDSTKYEDEFLSQDELKWFTKSNRTLKTKEVQKILSHRAKGIKMYIFVQK
KDDDGIYFYYLGTAGYIEGSEKQDKMPNGSNVVTMDLSLDKAVRDDIYRYITN

>WP_160176088.1#57|Staphylococcus_aureus
MSRLLNDFNQSLHKGFIDKHISHKGNYTPKLLVNNKNEKVLSTIIDELQKCETFYFSVAF
ITESGLASLKAQLLDLSNKGVKGKILTSNYLGFNSPKMYGELLKLKNVEVRLTDIAGFHA
KGYIFEHKDYSSMVIGSSNLTSNALKVNYEHNVLLSTMKNGDLVDSVKNEFDLLWQNSTQ
LTQQWINSYKESFEYRSLEKLAEVEQTQMLLADKVKKSVEIVPNLMQAEALRSLKAIRDK
AKDKALIISATGTGKTILCALDVREVNPNKFLFIVHNEGILNRAKEEFKKVLPTKNDSDF
GLLTGKHRDVDAKYLFATIQTLSRDDNFKQFDEKEFDYIVFDEAHRSAASTYQRVFNYFK
PKFMLGMTATPERSDELSIFEMFDYNIAYEIRLQAALESDILCPFHYFGVTDYVHQGIKE
DDVTKLRYLTSDERVNYIIQKTDYYGYSGEILQGLIFVSSKKEAYDLADKLSSKGIKSVA
LTGDDSVNYRQIVIEKLREGKINYIITVDLFNEGIDIPEVNQVVMLRPTESSIIFIQQLG
RGLRKSSNKEYVTVIDFIGNYKTNYLIPIALSGDQSQNKDNYKKFLTNNDSINGVSTINF
EEVAKKQIYNSLDAVSLNQNKLILKAYEEVENRLGHMPLLMDFIQQHSIDPSVIFSKFSN
YYEFLVRYKKIDALLTENESKNLVFFSRQIAPGLKRIDSIVLEELLKNELTYDELKNKML
NEVKDITEDDIDTSLRILDFSFYNAGIEKIYGSPIIECNERMIRLSDAFTNALSNQTFKI
FLEDLIELSKYNNEKYQKSKNGLILYNKYSREDFSKIFNWSKNGSSVIMGYMIRSQEMPI
FITYDKHEDISDSTKYEDEFLSQDELKWFTKSNRTLKSKEVQKILSHRAKGIKMYIFVQK
KDDDGIYFYYLGTAGYIEGSEKQDKMPNGSNVVTMDLALDKAVRDDIYRYITN

>WP_123138817.1#58|Staphylococcus_aureus
MSRLLNDFNQSLKKGFIDKDIPHKGNYTPKLLVNNKNEKVLSTIIDELQKCETFYFSVAF
ITESGLASLKAQLLDLSNKGVKGKILTSNYLGFNSPKMYGELLKLKNVEVRLTDIAGFHA
KGYIFEHKDYSSMVIGSSNLTSNALKVNYEHNVLLSTMKNRDLVDSVKNEFDLLWQNSTP
LTQQWINSYKESFEYRSLEKLAEVEQTQMLLADKVKKSVEIVPNLMQAEALRSLKAIRDK
AKDKALIISATGTGKTILCALDVREVNPNKFLFIVHNEGILNRAKEEFKKVLPTKNDSDF
GLLTGKHRDVDAKYLFATIQTLSRDDNFKQFDEKEFDYIVFDEAHRSAASTYQRVFNYFK
PKFMLGMTATPERSDELSIFEMFDYNIAYEIRLQAALESDILCPFHYFGVTDYVHQGIKE
DDVTKLRYLTSDERVNYIIQKTDYYGYSGEILQGLIFVSSKKEAYDLADKLSSKGIKSVA
LTGDDSVNYRQIVIEKLREGKINYIITVDLFNEGIDIPEVNQVVMLRPTESSIIFIQQLG
RGLRKSANKEYVTVIDFIGNYKTNYLIPIALSGDQSQNKDNYKKFLTNNDSINGVSTINF
EEVAKKQIYNSLDAVSLNQNKLLLKAYEEVENRLGHMPLLMDFIQQHSIDPSVIFSKFSN
YYEFLVWYKKIDALLTENESKNLVFFSRQIAPGLKRIDSLVLEELLKNELTYDELKNKML
NEVKDITEDDIDTSLRILDFSFYNAGIEKIYGSPIIERNERMIRLSDAFTNALSNQTFNM
FLEDLIELSKYNNEKYQKGKNGLILYNKYSREDFSKIFNWNKNGSSVIMGYMIKSQEMPI
FITYDKHEDISDSTKYEDEFLSQDELKWFTKSNRTLKTKEVQKILSHRAKGIKMYIFVQK
KDDDGIYFYYLGTAGYIEGSEKQDKMPNGSNVVTMDLALDKAVRDDIYRYLTN

>WP_031926900.1#60|Staphylococcus_aureus
MSRLLNDFNQSLHKGFIDKHISHKGNYTPKLLVNNKNEKVLSTIIDELQKCETFYFSVAF
ITESGLASLKAQLLDLSNKGVKGKILTSNYLGFNSPKMYGELLKLKNVEVRLTDIAGFHA
KGYIFEHKDYSSMVIGSSNLTSNALKVNYEHNVLLSTMKNGDLVDSVKNEFDLLWQNSTQ
LTQQWINSYKESFEYRSLEKLAEVEQTQMLLADKVKKSVEIVPNLMQAEALRSLKAIRDK
AKDKALIISATGTGKTILCALDVREVNPNKFLFIVHNEGILNRAKEEFKKVLPTKNDSDF
GLLTGKHRDVDAKYLFATIQTLSRDDNFKQFDEKEFDYIVFDEAHRSAASTYQRVFNYFK
PKFMLGMTATPERSDELSIFEMFDYNIAYEIRLQAALESDILCPFHYFGVTDYVHQGIKE
DDVTKLRYLTSDERVNYIIQKTDCYGYSGEILQGLIFVSSKKEAYDLADKLSSKGIKSVA
LTGDDSVNYRQIVIEKLREGKINYIITVDLFNEGIDIPEVNQVVMLRPTESSIIFIQQLG
RGLRKSSNKEYVTVIDFIGNYKTNYLIPIALSGDQSQNKDNYKKFLTNNDSINGVSTINF
EEVAKKQIYNSLDAVSLNQNKLILKAYEEVENRLGHMPLLMDFIQQHSIDPSVIFSKFSN
YYEFLVRYKKIDALLTENESKNLVFFSRQIAPGLKRIDSIVLEELLKNELTYDELKNKML
NEVKDITEDDIDTSLRILDFSFYNAGIEKIYGSPIIECNERMIRLSDAFTNALSNQTFKI
FLEDLIELSKYNNEKYQKGKNGLILYNKYSREDFSKIFNWSKNGSSVIMGYMIRSQEMPI
FITYDKHEDISDSTKYEDEFLSQDELKWFTKSNRTLKSKEVQKILSHRAKGIKMYIFVQK
KDDDGIYFYYLGTAGYIEGSEKQDKMPNGSNVVTMDLALDKAVRDDIYRYITN

>WP_200655740.1#61|Staphylococcus_aureus
MSRLLNDFNQSLKKGFIDKDISHKGNYTPKLLVNNKNEKVLSTIIDELQKCETFYFSVAF
ITESGLASLKAQLLDLSNKGVKGKILTSNYLRFNSPKMYGELLKLKNVEVRLTDIAGFHA
KGYIFEHKDYSSMVIGSSNLTSNALKVNYEHNVLLSTMKNGDLVDSVKNEFELLWQKSTP
LTEQWINSYKESFEYRSLEKLAEVEQTQMLLADKVKKSVEIVPNLMQAEALRSLKAIRDK
TKDKALIISATGTGKTILCALDVREVNPNKFLFIVHNEGILNRAKEEFKKVLPIKNDSDF
GLLTGKHRDVDAKYLFATIQTLSRDDNFKQFDENEFDYIVFDEAHRSAASTYQRVFNYFK
PKFMLGMTATPERSDELSIFELFDYNIAYEITLQAALESDILCPFHYFGVTDYVHQGIKE
DDVTKLRYLTSDERVNYIIQKTDYYGYSGEILQGLIFVSSKKEAYDLADKLSSKGIKSVA
LTGDDSVNYRQIVIEKLKEGKINYIITVDLFNEGIDIPEVNQVVMLRPTESSIIFIQQLG
RGLRKSANKEYVTVIDFIGNYKTNYLIPIALSGDQSQNKDNYKKFLTNNDSINGVSTINF
EEVAKKQIYNSLDAVSLNQNKLILKAYEEVENRLGHMPLLMDFIQQHSIDPSVIFSKFSN
YYEFLLRYKKIDALLTENESKNLVFFSRQIAPGLKRIDSLVLEELLKNELTYDELKNKML
NEVKDITEDDIDTSLRILDFSFYNAGIEKIYGSPIIECNERMIRLSDAFTNALSNQTFKI
FLEDLIELSKYNNEKYQKGKNGLILYNKYSREDFSKIFNWNKNGSSVIMGYMIRSQEMPI
FITYDKHEDISDSTKYEDEFLSQDELKWFTKSNRTLKSKEVQKILSHRAKGIKMYIFVQK
KDDDGIYFYYLGTAGYIEGSEKQDKMPNGSNVVTMDLALDKAVRDDIYRYITN

>WP_276123756.1#62|Staphylococcus_aureus
MSRLLNDFNQSLHKGFIDKHISHKGNYTPKLLVNNKNEKVLSTIIDELQKCETFYFSVAF
ITESGLASLKAQLLDLSNKGVKGKILTSNYLGFNSPKMYGELLKLKNVEVRLTDIAGFHA
KGYIFEHKDYSSMVIGSSNLTSNALKVNYEHNVLLSTMKNGDLVDSVKNEFDLLWQNSTQ
LTQQWINSYKESFEYRSLEKLAEVEQTQMLLADKVKKSVEIVPNLMQAEALRSLKAIRDK
AKDKALIISATGTGKTILCALDVREVNPNKFLFIVHNEGILNRAKEEFKKVLPTKNDSDF
GLLTGKHRDVDAKYLFATIQTLSRDDNFKQFDEKEFDYIVFDEAHRSAASTYQRVFNYFK
PKFMLGMTATPERSDELSIFEMFDYNIAYEIRLQAALESDILCPFHYFGVTDYVHQGIKE
DDVTKLRYLTSDERVNYIIQKTDYYGYSGEILQGLIFVSSKKEAYDLADKLSSKGIKSVA
LTGDDSVNYRQIVIEKLREGKINYIITVDLFNEGIDIPEVNQVVMLRPTESSIIFIQQLC
RGLRKSSNKEYVTVIDFIGNYKTNYLIPIALSGDQSQNKDNYKKFLTNNDSINGVSTINF
EEVAKKQIYNSLDAVSLNQNKLILKAYEEVENRLGHMPLLMDFIQQHSIDPSVIFSKFSN
YYEFLVRYKKIDALLTENESKNLVFFSRQIAPGLKRIDSIVLEELLKNELTYDELKNKML
NEVKDITEDDIDTSLRILDFSFYNAGIEKIYGSPIIECNERMIRLSDAFTNALSNQTFKI
FLEDLIELSKYNNEKYQKGKNGLILYNKYSREDFSKIFNWSKNGSSVIMGYMIRSQEMPI
FITYDKHEDISDSTKYEDEFLSQDELKWFTKSNRTLKSKEVQKILSHRAKGIKMYIFVQK
KDDDGIYFYYLGTAGYIEGSEKQDKMPNGSNVVTMDLALDKAVRDDIYRYITN

>WP_117216407.1#63|Staphylococcus_aureus
MSRLLNDFNQSLHKGFIDKHISHKGNYTPKLLVNNKNEKVLSTIIDELQKCETFYFSVAF
ITESGLDSLKAQLLDLSNKGVKGKILTSNYLGFNSPKMYGELLKLKNVEVRLTDIAGFHA
KGYIFEHKDYSSMVIGSSNLTSNALKVNYEHNVLLSTMKNGDLVDSVKNEFDLLWQNSTQ
LTQQWINSYKESFEYRSLEKLAEVEQTQMLLADKVKKSVEIVPNLMQAEALRSLKAIRDK
AKDKALIISATGTGKTILCALDVREVNPNKFLFIVHNEGILNRAKEEFKKVLPTKNDSDF
GLLTGKHRDVDAKYLFATIQTLSRDDNFKQFDEKEFDYIVFDEAHRSAASTYQRVFNYFK
PKFMLGMTATPERSDELSIFEMFDYNIAYEIRLQAALESDILCPFHYFGVTDYVHQGIKE
DDVTKLRYLTSDERVNYIIQKTDYYGYSGEILQGLIFVSSKKEAYDLADKLSSKGIKSVA
LTGDDSVNYRQIVIEKLREGKINYIITVDLFNEGIDIPEVNQVVMLRPTESSIIFIQQLG
RGLRKSSNKEYVTVIDFIGNYKTNYLIPIALSGDQSQNKDNYKKFLTNNDSINGVSTINF
EEVAKKQIYNSLDAVSLNQNKLILKAYEEVENRLGHMPLLMDFIQQHSIDPSVIFSKFSN
YYEFLVRYKKIDALLTENESKNLVFFSRQIAPGLKRIDSIVLEELLKNELTYDELKNKML
NEVKDITEDDIDTSLRILDFSFYNAGIEKIYGSPIIECNERMIRLSDAFTNALSNQTFKI
FLEDLIELSKYNNEKYQKGKNGLILYNKYSREDFSKIFNWSKNGSSVIMGYMIRSQEMPI
FITYDKHEDISDSTKYEDEFLSQDELKWFTKSNRTLKSKEVQKILSHRAKGIKMYIFVQK
KDDDGIYFYYLGTAGYIEGSEKQDKMPNGSNVVTMDLALDKAVRDDIYRYITN

>WP_102695831.1#64|Staphylococcus_aureus
MSRLLNDFNQSLHKGFIDKHISHKGNYTPKLLVNNKNEKVLSTIIDELQKCETFYFSVAF
ITESGLASLKAQLLDLSNKGVKGKILTSNYLGFNSPKMYGELLKLKNVEVRLTDIAGFHA
KGYIFEHKDYSSMVIGSSNLTSNALKVNYEHNVLLSTMKNGDLVDSVKNEFDLLWQNSTQ
LTQQWINSYKESFEYRSLEKLAEVEQTQMLLADKVKKSVEIVPNLMQAEALRSLKAIRDK
AKDKALIISATGTGKTILCALDVREVNPNKFLFIVHNEGILNRAKEEFKKVLPTKNDSDF
GLLTGKHRDVDAKYLFATIQTLSRDDNFKQFDEKEFDYIVFDEAHRSAASTYQRVFNYFK
PKFMLGMTATPERSDELSIFEMFDYNIAYEIRLQAALESDILCPFHYFGVTDYVHQGIKE
GDVTKLRYLTSDERVNYIIQKTDYYGYSGEILQGLIFVSSKKEAYDLADKLSSKGIKSVA
LTGDDSVNYRQIVIEKLREGKINYIITVDLFNEGIDIPEVNQVVMLRPTESSIIFIQQLG
RGLRKSSNKEYVTVIDFIGNYKTNYLIPIALSGDQSQNKDNYKKFLTNNDSINGVSTINF
EEVAKKQIYNSLDAVSLNQNKLILKAYEEVENRLGHMPLLMDFIQQHSIDPSVIFSKFSN
YYEFLVRYKKIDALLTENESKNLVFFSRQIAPGLKRIDSIVLEELLKNELTYDELKNKML
NEVKDITEDDIDTSLRILDFSFYNAGIEKIYGSPIIECNERMIRLSDAFTNALSNQTFKI
FLEDLIELSKYNNEKYQKGKNGLILYNKYSREDFSKIFNWSKNGSSVIMGYMIRSQEMPI
FITYDKHEDISDSTKYEDEFLSQDELKWFTKSNRTLKSKEVQKILSHRAKGIKMYIFVQK
KDDDGIYFYYLGTAGYIEGSEKQDKMPNGSNVVTMDLALDKAVRDDIYRYITN

>WP_061731487.1#65|Staphylococcus_aureus
MSRLLNDFNQSLHKGFIDKHISHKGNYTPKLLVNNKNEKVLSTIIDELQKCETFYFSVAF
ITESGLASLKAQLLDLSNKGVKGKILTSNYLGFNSPKMYGELLKLKNVEVRLTDIAGFHA
KGYIFEHKDYSSMVIGSSNLTSNALKVNYEHNVLLSTMKNGDLVDSVKNEFDLLWQNSTQ
LTQQWINSYKESFEYRSLEKLAEVEQTQMLLADKVKKSVEIVSNLMQAEALRSLKAIRDK
AKDKALIISATGTGKTILCALDVREVNPNKFLFIVHNEGILNRAKEEFKKVLPTKNDSDF
GLLTGKHRDVDAKYLFATIQTLSRDDNFKQFDEKEFDYIVFDEAHRSAASTYQRVFNYFK
PKFMLGMTATPERSDELSIFEMFDYNIAYEIRLQAALESDILCPFHYFGVTDYVHQGIKE
DDVTKLRYLTSDERVNYIIQKTDYYGYSGEILQGLIFVSSKKEAYDLADKLSSKGIKSVA
LTGDDSVNYRQIVIEKLREGKINYIITVDLFNEGIDIPEVNQVVMLRPTESSIIFIQQLG
RGLRKSSNKEYVTVIDFIGNYKTNYLIPIALSGDQSQNKDNYKKFLTNNDSINGVSTINF
EEVAKKQIYNSLDAVSLNQNKLILKAYEEVENRLGHMPLLMDFIQQHSIDPSVIFSKFSN
YYEFLVRYKKIDALLTENESKNLVFFSRQIAPGLKRIDSIVLEELLKNELTYDELKNKML
NEVKDITEDDIDTSLRILDFSFYNAGIEKIYGSPIIECNERMIRLSDAFTNALSNQTFKI
FLEDLIELSKYNNEKYQKGKNGLILYNKYSREDFSKIFNWSKNGSSVIMGYMIRSQEMPI
FITYDKHEDISDSTKYEDEFLSQDELKWFTKSNRTLKSKEVQKILSHRAKGIKMYIFVQK
KDDDGIYFYYLGTAGYIEGSEKQDKMPNGSNVVTMDLALDKAVRDDIYRYITN

>WP_042907288.1#66|Staphylococcus_aureus_subsp__aureus_21275
MSRLLNDFNQSLHKGFIDKHISHKGNYTPKLLVNNKNEKVLSTIIDELQKCETFYFSVAF
ITESGLASLKAQLLDLSNKGVKWKILTSNYLGFNSPKMYGELLKLKNVEVRLTDIAGFHA
KGYIFEHKDYSSMVIGSSNLTSNALKVNYEHNVLLSTMKNGDLVDSVKNEFDLLWQNSTQ
LTQQWINSYKESFEYRSLEKLAEVEQTQMLLADKVKKSVEIVPNLMQAEALRSLKAIRDK
AKDKALIISATGTGKTILCALDVREVNPNKFLFIVHNEGILNRAKEEFKKVLPTKNDSDF
GLLTGKHRDVDAKYLFATIQTLSRDDNFKQFDEKEFDYIVFDEAHRSAASTYQRVFNYFK
PKFMLGMTATPERSDELSIFEMFDYNIAYEIRLQAALESDILCPFHYFGVTDYVHQGIKE
DDVTKLRYLTSDERVNYIIQKTDYYGYSGEILQGLIFVSSKKEAYDLADKLSSKGIKSVA
LTGDDSVNYRQIVIEKLREGKINYIITVDLFNEGIDIPEVNQVVMLRPTESSIIFIQQLG
RGLRKSSNKEYVTVIDFIGNYKTNYLIPIALSGDQSQNKDNYKKFLTNNDSINGVSTINF
EEVAKKQIYNSLDAVSLNQNKLILKAYEEVENRLGHMPLLMDFIQQHSIDPSVIFSKFSN
YYEFLVRYKKIDALLTENESKNLVFFSRQIAPGLKRIDSIVLEELLKNELTYDELKNKML
NEVKDITEDDIDTSLRILDFSFYNAGIEKIYGSPIIECNERMIRLSDAFTNALSNQTFKI
FLEDLIELSKYNNEKYQKGKNGLILYNKYSREDFSKIFNWSKNGSSVIMGYMIRSQEMPI
FITYDKHEDISDSTKYEDEFLSQDELKWFTKSNRTLKSKEVQKILSHRAKGIKMYIFVQK
KDDDGIYFYYLGTAGYIEGSEKQDKMPNGSNVVTMDLALDKAVRDDIYRYITN

>WP_123092923.1#67|Staphylococcus_aureus
MSRLLNDFNQSLHKGFIDKHISHKGNYTPKLLVNNKNEKVLSTIIDELQKCETFYFSVAF
ITESGLASLKAQLLDLSNKGVKGKILTSNYLGFNSPKMYGELLKLKNVEVSLTDIAGFHA
KGYIFEHKDYSSMVIGSSNFTSNALKVNYEHNVLLSTMKNGDLVDSVKNEFDLLWQNSTQ
LTQQWINSYKESFEYRSLEKLAEVEQTQMLLADKVKKSVEIVPNLMQAEALRSLKAIRDK
AKDKALIISATGTGKTILCALDVREVNPNKFLFIVHNEGILNRAKEEFKKVLPTKNDSDF
GLLTGKHRDVDAKYLFATIQTLSRDDNFKQFDEKEFDYIVFDEAHRSAASTYQRVFNYFK
PKFMLGMTATPERSDELSIFEMFDYNIAYEIRLQAALESDILCPFHYFGVTDYVHQGIKE
DDVTKLRYLTSDERVNYIIQKTDYYGYSGEILQGLIFVSSKKEAYDLADKLSSKGIKSVA
LTGDDSVNYRQIVIEKLREGKINYIITVDLFNEGIDIPEVNQVVMLRPTESSIIFIQQLG
RGLRKSSNKEYVTVIDFIGNYKTNYLIPIALSGDQSQNKDNYKKFLTNNDSINGVSTINF
EEVAKKQIYNSLDAVSLNQNKLILKAYEEVENRLGHMPLLMDFIQQHSIDPSVIFSKFSN
YYEFLVRYKKIDALLTENESKNLVFFSRQIAPGLKRIDSIVLEELLKNELTYDELKNKML
NEVKDITEDDIDTSLRILDFSFYNAGIEKIYGSPIIECNERMIRLSDAFTNALSNQTFKI
FLEDLIELSKYNNEKYQKGKNGLILYNKYSREDFSKIFNWSKNGSSVIMGYMIRSQEMPI
FITYDKHEDISDSTKYEDEFLSQDELKWFTKSNRTLKSKEVQKILSHRAKGIKMYIFVQK
KDDDGIYFYYLGTAGYIEGSEKQDKMPNGSNVVTMDLALDKAVRDDIYRYITN

>WP_224212096.1#68|Staphylococcus_aureus
MSRLLNDFNQSLHKGFIDKHISHKGNYTPKLLVNNKNEKVLSTIIDELQKCETFYFSVAF
ITESGLASLKAQLLDLSNKGVKGKILTSNYLGFNSPKMYGELLKLKNVEVRLTDIAGFHA
KGYIFEHKDYSSMVIGSSNLTSNALKVNYEHNVLLSTMKNGDLVDSVKNEFDLLWQNSTQ
LTQQWINSYKESFEYCSLEKLAEVEQTQMLLADKVKKSVEIVPNLMQAEALRSLKAIRDK
AKDKALIISATGTGKTILCALDVREVNPNKFLFIVHNEGILNRAKEEFKKVLPTKNDSDF
GLLTGKHRDVDAKYLFATIQTLSRDDNFKQFDEKEFDYIVFDEAHRSAASTYQRVFNYFK
PKFMLGMTATPERSDELSIFEMFDYNIAYEIRLQAALESDILCPFHYFGVTDYVHQGIKE
DDVTKLRYLTSDERVNYIIQKTDYYGYSGEILQGLIFVSSKKEAYDLADKLSSKGIKSVA
LTGDDSVNYRQIVIEKLREGKINYIITVDLFNEGIDIPEVNQVVMLRPTESSIIFIQQLG
RGLRKSSNKEYVTVIDFIGNYKTNYLIPIALSGDQSQNKDNYKKFLTNNDSINGVSTINF
EEVAKKQIYNSLDAVSLNQNKLILKAYEEVENRLGHMPLLMDFIQQHSIDPSVIFSKFSN
YYEFLVRYKKIDALLTENESKNLVFFSRQIAPGLKRIDSIVLEELLKNELTYDELKNKML
NEVKDITEDDIDTSLRILDFSFYNAGIEKIYGSPIIECNERMIRLSDAFTNALSNQTFKI
FLEDLIELSKYNNEKYQKGKNGLILYNKYSREDFSKIFNWSKNGSSVIMGYMIRSQEMPI
FITYDKHEDISDSTKYEDEFLSQDELKWFTKSNRTLKSKEVQKILSHRAKGIKMYIFVQK
KDDDGIYFYYLGTAGYIEGSEKQDKMPNGSNVVTMDLALDKAVRDDIYRYITN

>WP_123985844.1#69|Staphylococcus_aureus
MSRLLNDFNQSLHKGFIDKHISHKGNYTPKLLVNNKNEKVLSTIIDELQKCETFYFSVAF
ITESGLASLKAQLLDLSNKGVKGKILTSNYLGFNSPKMYGELLKLKNVEVRLTDIAGFHA
KGYIFEHKDYSSMVIGSSNLTSNALKVNYEHNVLLSTMKNGDLVDSVKNEFDLLWQNSTQ
LTQQWINSYKESFEYRSLEKLAEVEQTQMLLADKVKKSVEIVPNLMQAEALRSLKAIRDK
AKDKALIISATGTGKTILCALDVREVNPNKFLFIVHNEGILNRAKEEFKKVLPTKNDSDF
GLLTGKHRDVDAKYLFATIQTLSRDDNFKQFDEKEFDYIVFDEAHRSAASTYQRVFNYFK
PKFMLGMTATPERSDELSIFEMFDYNIAYEIRLQAALESDILCPFHYFGVTDYVHQGIKE
DDVTKLRYLTSDERVNYIIQKTDYYGYSGEILQGLIFVSSKKEAYDLADKLSSKGIKSVA
LTGDDSVNYRQIVIEKLREGKINYIITVDLFNEGIDIPEVNQVVMLRPTESSIIFIQQLG
RGLRKSSNKEYVTVIDFIGNYKTNYLIPIALSGDQSQNKDNYKKFLTNNDSINGVSTINF
EEVAKKQIYNSLDAVSLNQNKLILKAYEEVENRLEHMPLLMDFIQQHSIDPSVIFSKFSN
YYEFLVRYKKIDALLTENESKNLVFFSRQIAPGLKRIDSIVLEELLKNELTYDELKNKML
NEVKDITEDDIDTSLRILDFSFYNAGIEKIYGSPIIECNERMIRLSDAFTNALSNQTFKI
FLEDLIELSKYNNEKYQKGKNGLILYNKYSREDFSKIFNWSKNGSSVIMGYMIRSQEMPI
FITYDKHEDISDSTKYEDEFLSQDELKWFTKSNRTLKSKEVQKILSHRAKGIKMYIFVQK
KDDDGIYFYYLGTAGYIEGSEKQDKMPNGSNVVTMDLALDKAVRDDIYRYITN

>WP_115209910.1#70|Staphylococcus_aureus
MSRLLNDFNQSLHKGFIDKHISHKGNYTPKLLVNNKNEKVLSTIIDELQKCETFYFSVAF
ITESGLASLKAQLLDLSNKGVKGKILTSNYLGFNSPKMYGELLKLKNVEVRLTDIAGFHA
KGYIFEHKDYSSMVIGSSNLTSNALKVNYEHNVLLSTMKNGDLVDSVKNEFDLLWQNSTQ
LTQQWINSYKESFEYRSLEKLAEVEQTQMLLADKVKKSVEIVPNLMQAEALRSLKAIRDK
AKDKALIISATGTGKTILCALDVREVNPNKFLFIVHNEGILNRAKEEFKKVLPTKNDSDF
GLLTGKHRDVDAKYLFATIQTLSRDDNFKQFDEKEFDYIVFDEAHRSAASTYQRVFNYFK
PKFMLGMTATPERSDELSIFEMFDYNIAYEIRLQAALESDILCPFHYFGVTDYVHQGIKE
DDVTKLRYLTSDERVNYIIQKTDYYGYSGEILQGLIFVSSKKEAYDLADKLSSKGIKSVA
LTGDDSVNYRQIVIEKLREGKINYIITVDLFNEGIDIPEVNQVVMLRPTESSIIFIQQLG
RGLRKSSNKEYVTVIDFIGNYKTNYLIPIALSGDQSQNKDNYKKFLTNNDSINGVSTINF
EEVAKKQIYNSLDAVSLNQNKLILKAYEEVENRLGHMPLLMDFIQQHSIDPSVIFSKFSN
YYEFLVRDKKIDALLTENESKNLVFFSRQIAPGLKRIDSIVLEELLKNELTYDELKNKML
NEVKDITEDDIDTSLRILDFSFYNAGIEKIYGSPIIECNERMIRLSDAFTNALSNQTFKI
FLEDLIELSKYNNEKYQKGKNGLILYNKYSREDFSKIFNWSKNGSSVIMGYMIRSQEMPI
FITYDKHEDISDSTKYEDEFLSQDELKWFTKSNRTLKSKEVQKILSHRAKGIKMYIFVQK
KDDDGIYFYYLGTAGYIEGSEKQDKMPNGSNVVTMDLALDKAVRDDIYRYITN

>WP_160199808.1#71|Staphylococcus_aureus
MSRLLNDFNQSLHKGFIDKDISHKGNYTPKLLVNNKNEKVLSTIIDELQKCETFYFSVAF
ITESGLASLKAQLLDLSNKGVKGKILTSNYLGFNSPKMYGELLKLKNVEVRLTDIAGFHA
KGYIFEHKDYSSMVIGSSNLTSNALKVNYEHNVLLSTMKNGDLVDSVKNEFDLLWQNSTP
LTQQWINSYKESFEYRSLEKLAEVEQTQMLIADKVKKSVEIVPNLMQAEALRSLKAIRDK
AKDKALIISATGTGKTILCALDVREVNPNKFLFIVHNEGILNRAKEEFKKVLPIKNDSDF
GLLTGKHRDVDAKYLFATIQTLSRDDNFKQFDEKEFDYIVFDEAHRSAASTYQRVFNYFK
PKFMLGMTATPERSDELSIFELFDYNIAYEIRLQAALESDILCPFHYFGVTDYVHQGIKE
DDVTKLRYLTSDERVNYIIQKTDYYGYSGEILQGLIFVSSKKEAYDLADKLSSKGIKSVA
LTGDDSVNYRQIVIEKLKEGKINYIITVDLFNEGIDIPEVNQVVMLRPTESSIIFIQQLG
RGLRKSSNKEYVTVIDFIGNYKTNYLIPIALSGDQSQNKDNYKKFLTNNYSINGVSTINF
EEIAKKQIYNSLDAVSLNQNKLILKAYEEVENRLGHMPLLMDFIQQHSIDPSVIFSKFSN
YYEFLVRYKKIDALLTENESKNLVFFSRQIAPGLKRIDSLVLEELLKNELTYDELKNKML
NEVKDITENDIDTSLRILDFSFYNAGIEKIYGSPIIERNERMIRLSDAFTNALSNQTFKI
FLEDLIELSKYNNEKYQKDKNGLILYNKYSREDFSKIFNWNKNGSSVIMGYMIRSQEMPI
FITYDKHEDISDSTKYEDEFLSQDELKWFTKSNRTLKTKEVQKILSHRAKGIKMYIFVQK
KDDDGIYFYYLGTAGYIEGSEKQDKMLNGSNVVTMDLALDKAVRDDIYRYLTN

>WP_031895024.1#72|Staphylococcus_aureus
MSRLLNDFNQSLHKGFIDKHISHKGNYTPKLLVNNKNEKVLSTIIDELQKCETFYFSVAF
ITESGLASLKAQLLDLSNKGVKGKILTSNYLGFNSPKMYGELLKLKNVEVRLTDIAGFHA
KGYIFEHKDYSSMVIGSSNLTSNALKVNYEHNVLLSTMKNGDLVDSVKNEFDLLWQNSTQ
LTQQWINSYKESFEYRSLEKLAEVEQTQMLLADKVKKSVEIVPNLMQAEALRSLKAIRDK
AKDKALIISATGTGKTILCALDVREVNPNKFLFIVHNEGILNRAKEEFKKVLPTKNDSDF
GLLTGKHRDVDAKYLFATIQTLSRDDNFKQFDEKEFDYIVFDEAHRSAASTYQRVFNYFK
PKFMLGMTATPERSDELSIFEMFDYNIAYEIRLQAALESDILCPFHYFGVTDYVHQGIKE
DDVTKLRYLTSDERVNYIIQKTDYYGYSGEILQVLIFVSSKKEAYDLADKLSSKGIKSVA
LTGDDSVNYRQIVIEKLREGKINYIITVDLFNEGIDIPEVNQVVMLRPTESSIIFIQQLG
RGLRKSSNKEYVTVIDFIGNYKTNYLIPIALSGDQSQNKDNYKKFLTNNDSINGVSTINF
EEVAKKQIYNSLDAVSLNQNKLILKAYEEVENRLGHMPLLMDFIQQHSIDPSVIFSKFSN
YYEFLVRYKKIDALLTENESKNLVFFSRQIAPGLKRIDSIVLEELLKNELTYDELKNKML
NEVKDITEDDIDTSLRILDFSFYNAGIEKIYGSPIIECNERMIRLSDAFTNALSNQTFKI
FLEDLIELSKYNNEKYQKGKNGLILYNKYSREDFSKIFNWSKNGSSVIMGYMIRSQEMPI
FITYDKHEDISDSTKYEDEFLSQDELKWFTKSNRTLKSKEVQKILSHRAKGIKMYIFVQK
KDDDGIYFYYLGTAGYIEGSEKQDKMPNGSNVVTMDLALDKAVRDDIYRYITN

>WP_228573053.1#73|Staphylococcus_aureus
MSRLLNDFNQSLHKGFIDKHISHKGNYTPKLLVNNKNEKVLSTIIDELQKCETFYFSVAF
ITESGLASLKAQLLDLSNKGVKGKILTSNYLGFNSPKMYGELLKLKNVEVRLTDIAGFHA
KGYIFEHKDYSSMVIGSSNLTSNALKVNYEHNVLLSTMKNGDLVDSVKNEFDLLWQNSTQ
LTQQWINSYKESFEYRSLEKLAEVEQTQMLLADKVKKSVEIVPNLMQAEALRSLKAIRDK
AKDKALIISATGTGKTILCALDVREVNPNKFLFIVHNEGILNRAKEEFKKVLPTKNDSDF
GLLTGKHRDVDAKYLFATIQTLSRDDNFKQFDEKEFDYIVFDEAHRSAASTYQRVFNYFK
PKFMLGMTATPERSDELSIFEMFDYNIAYEIRLQAALESDILCPFHYFGVTDYVHQGIKE
DDVTKLRYLTSDERVNYIIQKTDYYGYSGEILQGLIFVSSKKEAYDLADKLSSKGIKSVA
LTGDDSVNYRQIVIEKLREGKINYIITVDLFNEGIDIPEVNQVVMLRPTESSIIFIQQLG
RGLRKSSNKEYVTVIDFIGNYKTNYLIPIALSGDQSQNKDNYKKFLTNNDSINGVSTINF
EEVAKKQIYNSLDAVSLNQNKLILKAYEEVENRLGHMPLLMDFIQQHSIDPSVIFSKFSN
YYEFLVRYKKIDALLTENESKNLVFFSRQIAPGLKRIDSIVLEELLKNELTYDELKNKML
NEVKDITEDDIDTSLRILDFSFYNAGIEKIYGSPIIECNERMIRLSDAFTNALSNQTFKI
FLEDLIELSKYNNEKYQKGKNGLILYNKYSREDFSKIFNWSKNGSSVIMGYMIRSQEMPI
FITYDKHEDISDSTKYEDEFLSQDELKWFTKSNRTLKSKEVQKILSHRAKGIKMYIFVQK
KDDDGIYFYYLGTAGYIEGSEKQDKMPNVSNVVTMDLALDKAVRDDIYRYITN

>WP_000088712.1#74|Staphylococcus_aureus_subsp__aureus_CGS00
MSRLLNDFNQSLHKGFIDKHISHKGNYTPKLLVNNKNEKVLSTIIDELQKCETFYFSVAF
ITESGLASLKAQLLDLSNKGVKGKILTSNYLGFNSPEMYGELLKLKNVEVRLTDIAGFHA
KGYIFEHKDYSSMVIGSSNLTSNALKVNYEHNVLLSTMKNGDLVDSVKNEFDLLWQNSTQ
LTQQWINSYKESFEYRSLEKLAEVEQTQMLLADKVKKSVEIVPNLMQAEALRSLKAIRDK
AKDKALIISATGTGKTILCALDVREVNPNKFLFIVHNEGILNRAKEEFKKVLPTKNDSDF
GLLTGKHRDVDAKYLFATIQTLSRDDNFKQFDEKEFDYIVFDEAHRSAASTYQRVFNYFK
PKFMLGMTATPERSDELSIFEMFDYNIAYEIRLQAALESDILCPFHYFGVTDYVHQGIKE
DDVTKLRYLTSDERVNYIIQKTDYYGYSGEILQGLIFVSSKKEAYDLADKLSSKGIKSVA
LTGDDSVNYRQIVIEKLREGKINYIITVDLFNEGIDIPEVNQVVMLRPTESSIIFIQQLG
RGLRKSSNKEYVTVIDFIGNYKTNYLIPIALSGDQSQNKDNYKKFLTNNDSINGVSTINF
EEVAKKQIYNSLDAVSLNQNKLILKAYEEVENRLGHMPLLMDFIQQHSIDPSVIFSKFSN
YYEFLVSYKKIDALLTENESKNLVFFSRQIAPGLKRIDSIVLEELLKNELTYDELKNKML
NEVKDITEDDIDTSLRILDFSFYNAGIEKIYGSPIIECNERMIRLSDAFTNALSNQTFKI
FLEDLIELSKYNNEKYQKGKNGLILYNKYSREDFSKIFNWSKNGSSVIMGYMIRSQEMPI
FITYDKHEDISDSTKYEDEFLSQDELKWFTKSNRTLKSKEVQKILSHRAKGIKMYIFVQK
KDDDGIYFYYLGTAGYIEGSEKQDKMPNGSNVVTMDLALDKAVRDDIYRYITN

>WP_123097815.1#75|Staphylococcus_aureus
MSRLLNDFNQSLHKGFIDKDISHKGNYTPKLLVNNKNEKVLSTIIDELQKCETFYFSVAF
ITESGLASLKAQLLDLSNKGVKGKILTSNYLGFNSPKMYGELLKLKNVEIRLTDIAGFHA
KGYIFEHKDYSSMVIGSSNLTSNALKVNYEHNVLLSTMKNGDLVDSVKNEFDLLWQNSTQ
LTQQWINSYKESFEYRSLEKLAEVEQTQMLLADKVKKSVEIVPNLMQAEALRSLKAIRDK
AKDKALIISATGTGKTILCALDVREVNPNKFLFIVHNEGILNRAKEEFKKVLPTKNDSDF
GLLTGKHRDVDAKYLFATIQTLSRDDNFKQFDEKEFDYIVFDEAHRSAASTYQRVFNYFK
PKFMLGMTATPERSDELSIFEMFDYNIAYEIRLQAALESDILCPFHYFGVTDYVHQGIKE
DDVTKLRYLTSDERVNYIIQKTDYYGYSGEILQGLIFVSSKKEAYDLADKLSSKGIKSVA
LTGDDSVNYRQIVIEKLREGKINYIITVDLFNEGIDIPEVNQVVMLRPTESSIIFIQQLG
RGLRKSSNKEYVTVIDFIGNYKTNYLIPIALSGDQSQNKDNYKKFLTNNDSINGVSTINF
EEVAKKQIYNSLDAVSLNQNKLILKAYEEVENRLGHMPLLMDFIQQHSIDPSVIFSKFSN
YYEFLVRYKKIDALLTENESKNLVFFSRQIAPGLKRIDSIVLEELLKNELTYDELKNKML
NEVKDITEDDIDTSLRILDFSFYNAGIEKIYGSPIIECNERMIRLSDAFTNALSNQTFKI
FLEDLIELSKYNNEKYQKGKNGLILYNKYSREDFSKIFNWSKNGSSVIMGYMIRSQEMPI
FITYDKHEDISDSTKYEDEFLSQDELKWFTKSNRTLKSKEVQKILSHRAKGIKMYIFVQK
KDDDGIYFYYLGTAGYIEGSEKQDKMPNGSNVVTMDLALDKAVRDDIYRYITN

>WP_061390294.1#76|Staphylococcus_aureus
MSRLLNDFNQSLHKGFIDKDISHKGNYTPKLLVNNKNEKVLSTIIDELQKCETFYFSVAF
ITESGLASLKAQLLDLSNKGVKGKILTSNYLGFNSPKMYGELLKLKNVEVRLTDIAGFHA
KGYIFEHKDYSSMVIGSSNLTSNALKVNYEHNVLLSTMKNGDLVDSVKNEFDLLWQKSIP
LTEQWINSYKESFEYRSLEKLAEVEQTQMLLADKVKKSVEIVPNLMQAEALRSLKAIRDK
AKDKALIISATGTGKTILCALDVREVNPNKFLFIVHNEGILNRAKEEFKKVLPIKNDSDF
GLLTGKHRDVDAKYLFATIQTLSRDDNFKQFDENEFDYIVFDEAHRSAASTYQRVFNYFK
PKFMLGMTATPERSDELSIFELFDYNIAYEIRLQAALESDILCPFHYFGVTDYVHQGIKE
DDVTKLRYLTSDERVNYIIQKTDYYGYSGEILQGLIFVSSKKEAYDLADKLSSKGIKSVA
LTGDDSVNYRQIVIEKLKEGKINYIITVDLFNEGIDIPEVNQVVMLRPTESSIIFIQQLG
RGLRKSANKEYVTVIDFIGNYKTNYLIPIALSGDQSQNKDNYKKFLTNNDSINGVSTINF
EEVAKKQIYNSLDAVSLNQNKLILKAYEEVENRLGHMPLLMDFIQQHSIDPSVIFSKFSN
YYEFLVRYKKIDTLLTENESKNLVFFSRQIAPGLKRIDSLVLEELLKNELTYDELKNKML
NEVKVITEDDIDTSLRILDFSFYNAGIEKIYGSPIIECNERMIRLSDAFTNALSNQTFKI
FLEDLIELSKYNNEKYQKGKNGLILYNKYSREDFSKIFNWNKNGSSVIMGYMIRSQEMPI
FITYDKHEDISDSTKYEDEFLSQDELKWFTKSNRTLKSKEVQKILSHRAKGIKMYIFVQK
KDDDGIYFYYLGTAGYIEGSEKQDKMPNGSNVVTMDLALDKAVRDDM

>WP_311077735.1#77|Staphylococcus_aureus_subsp__aureus_SA9908
MSRLLNDFNQSLHKGFIAKHISHKGNYTPKLLVNNKNEKVLSTIIDELQKCETFYFSVAF
ITESGLASLKAQLLDLSNKGVKGKILTSNYLGFNSPEMYGELLKLKNVEVRLTDIAGFHA
KGYIFEHKDYSSMVIGSSNLTSNALKVNYEHNVLLSTMKNGDLVDSVKNEFDLLWQNSTQ
LTQQWINSYKESFEYRSLEKLAEVEQTQMLLADKVKKSVEIVPNLMQAEALRSLKAIRDK
AKDKALIISATGTGKTILCALDVREVNPNKFLFIVHNEGILNRAKEEFKKVLPTKNDSDF
GLLTGKHRDVDAKYLFATIQTLSRDDNFKQFDEKEFDYIVFDEAHRSAASTYQRVFNYFK
PKFMLGMTATPERSDELSIFEMFDYNIAYEIRLQAALESDILCPFHYFGVTDYVHQGIKE
DDVTKLRYLTSDERVNYIIQKTDYYGYSGEILQGLIFVSSKKEAYDLADKLSSKGIKSVA
LTGDDSVNYRQIVIEKLREGKINYIITVDLFNEGIDIPEVNQVVMLRPTESSIIFIQQLG
RGLRKSSNKEYVTVIDFIGNYKTNYLIPIALSGDQSQNKDNYKKFLTNNDSINGVSTINF
EEVAKKQIYNSLDAVSLNQNKLILKAYEEVENRLGHMPLLMDFIQQHSIDPSVIFSKFSN
YYEFLVRYKKIDALLTENESKNLVFFSRQIAPGLKRIDSIVLEELLKNELTYDELKNKML
NEVKDITEDDIDTSLRILDFSFYNAGIEKIYGSPIIECNERMIRLSDAFTNALSNQTFKI
FLEDLIELSKYNNEKYQKGKNGLILYNKYSREDFSKIFNWSKNGSSVIMGYMIRSQEMPI
FITYDKHEDISDSTKYEDEFLSQDELKWFTKSNRTLKSKEVQKILSHRAKGIKMYIFVQK
KDDDGIYFYYLGTAGYIEGSEKQDKMPNGSNVVTMDLALDKAVRDDIYRYITN

>WP_216730297.1#78|Staphylococcus_aureus
MSRLLNDFNQSLKKGFIDKDIPHKGNYTPKLLVNNKNEKVLSTIIDELQKCETFYFSVAF
ITESGLASLKAQLLDLSNKGVKGKILTSNYLGFNSPKMYGELLKLKNVEVRLTDIAGFHA
KGYIFEHKDYSSMVIGSSNLTSNALKVNYEHNVLLSTMKNGDLVDSVKNEFDLLWQNSTP
LTQQWINSYKESFEYRSLEKLAEVEQTQMLLADKVKKSVEIIPNLMQAEALRSLKAIRDK
AKDKALIISATGTGKTILCALDVREVNPNKFLFIVHNEGILNRAKEEFKKVLPIKNDSDF
GLLTGKHRDVDAKYLFATIQTLSRDDNFKQFDENEFDYIVFDEAHRSAASTYQRVFNYFK
PKFMLGMTATPERSDELSIFELFDYNIAYEIRLQAALESDILCPFHYFGVTDYVHQGIKE
DDVTKLRYLTSDERVNYIIQKTDYYGYSGEILQGLIFVSSKKEAYDLADKLSSKGIKSVA
LTGDDSVNYRQIVIEKLREGKINYIITVDLFNEGIDIPEVNQVVMLRPTESSIIFIQQLG
RGLRKSSNKEYVTVIDFIGNYKTNYLIPIALSGDQSQNKDNYKKFLTNNDSINGVSTINF
EEVAKKQIYNSLDAVSLNQNKLILKAYEEVENRLGHMPLLMDFIQQHSIDPSVIFSKFSN
YYEFLVRYKKIDALLTENESKNLVFFSRQIAPGLKRIDSLVLEELLKNELTYDELKNKML
NEVKDITEDDIDTSLRILDFSFYNAGIEKIYGNPIIECNERMIRLSDALTNALSNQTFKI
FLEDLIELSKYNNEKYQKGKNGLILYNKYSREDFSKIFNWSKNGSSVIMGYMIRSQEMPI
FITYDKHEDISDSTKYEDEFLSQDELKWFTKSNRTLKSKEVQKILSHRAKGIKMYIFVQK
KDDDGIYFYYLGTAGYIEGSEKQDKMPNGSNVVTMDLALDKAVRDDIYRYITN

>WP_188349813.1#79|Staphylococcus_aureus
MSRLLNDFDQSLKKGFIDKHISHKGNYTPKLLVNNKNEKVLSTIIDELQKCETFYFSVAF
ITESGLASLKAQLLDLSNKGVKGKILTSNYLGFNSPKMYGELLKLKNVEVRLTDIAGFHA
KGYIFEHKDYSSMVIGSSNLTSNALKVNYEHNVLLSTMKNGDLVDSVKNEFDLLWQNSTQ
LTQQWINSYKESFEYRSLEKLAEVEQTQMLLADKVKKSVEIVPNLMQAEALRSLKAIRDK
AKDKALIISATGTGKTILCALDVREVNPNKFLFIVHNEGILNRAKEELKKVLPTKNDSDF
GLLTGKHRDVDAKYLFATIQTLSRDDNFKQFDEKEFDYIVFDEAHRSAASTYQRVFNYFK
PKFMLGMTATPERSDELSIFELFDYNIAYEIRLQAALESDILCPFHYFGVTDYVHQGIKE
DDVTKLRYLTSDERVNYIIQKTDYYGYSGEILQGLIFVSSKKEAYDLADKLSSKGIKSVA
LTGDDSVNYRQIVIEKLKEGKINYIITVDLFNEGIDIPEVNQVVMLRPTESSIIFIQQLG
RGLRKSSNKEYVTVIDFIGNYKTNYLIPIALSGDQSQNKDNYKKFLTNNDSINGVSTINF
EEIAKKQIYNSLDAVSLNQNKLILKAYEEVENRLGHMPLLMDFIQQHSIDPSVIFSKFSN
YYEFLVRYKKIDALLTENESKNLVFFSRQIAPGLKRIDSLVLEELLKNELTYDELKNKML
NEVKDITKDDIDTSLRILDFSFYNAGIEKIYGSPIIERNERMIRLSDAFTNALSNQTFKI
FLEDLIELSKYNNEKYQKGKNGLILYNKYSREDFSKIFNWNKNGSSVIMGYMIRSQEMPI
FITYDKHEDISDSTKYEDEFLSQDELKWFTKSNRTLKTKEVQKILSHRAKGIKMYIFVQK
KDDDGIYFYYLGTAGYIEGSEKQDKMPNGSNVVTMDLSLDKAVRDDIYRYITN

>WP_031892883.1#80|Staphylococcus_aureus_M1422
MSRLLNDFNQSLKKGFIDKDISHKGNYTPKLLVNNKNEKVLSTIIDELQKCETFYFSVAF
ITESGLASLKAQLLDLSNKGVKGKILTSNYLGFNSPKMYGELLKLKNVEVRLTDIAGFHA
KGYIFEHKDYSSMVIGSSNLTSNALKVNYEHNVLLSTMKNGDLVDSVKNEFELLWQKSTP
LTEQWINSYKESFEYRSLEKLAEVEQTQMLLADKVKKSVEIVPNLMQAEALRSLKAIRDK
TKDKALIISATGTGKTILCALDVREVNPNKFLFIVHNEGILNRAKEEFKKVLPIKNDSDF
GLLTGKHRDVDAKYLFATIQTLSRDDNFKQFDENEFDYIVFDEAHRSAASTYQRVFNYFK
PKFMLGMTATPERSDELSIFELFDYNIAYEIRLQAALESDILCPFHYFGVTDYVHQGIKE
DDVTKLRYLTSDERVNYIIQKTDYYGYSGEILQGLIFVSSKKEAYDLADKLSSKGIKSVA
LTGDDSVNYRQIVIEKLKEGKINYIITVDLFNEGIDIPEVNQVVMLRPTESSIIFIQQLG
RGLRKSANKEYVTVIDFIGNYKTNYLIPIALSGDQSQNKDNYKKFLTNNDSINGVSTINF
EEVAKKQIYNSLDAVSLNQNKLILKAYEEVENRLGHMPLLMDFIQQHSIDPSVIFSKFSN
YYEFLLRYKKIDALLTENESKNLVFFSRQIAPGLKRIDSLVLEELLKNELTYDELKNKML
NEVKDITEDDIDTSLRILDFSFYNAGIEKIYGSPIIECNERMIRLSDAFTNALSNQTFKI
FLEDLIELSKYNNEKYQKGKNGLILYNKYSREDFSKIFNWNKNGSSVIMGYMIRSQEMPI
FITYDKHEDISDSTKYEDEFLSQDELKWFTKSNRTLKSKEVQKILSHRAKGIKMYIFVQK
KDDDGIYFYYLGTAGYIEGSEKQDKMPNGSNVVTMDLALDKAVRDDIY

>WP_203577516.1#81|Staphylococcus_aureus
MSRLLNDFNQSLHKGFIDKDISHKGNYTPKLLVNNKNEKVLSTIIDELQKCETFYFSVAF
ITESGLASLKAQLLDLSNKGVKGKILTSNYLGFNSPKMYGELLKLKNVEVRLTDIAGFHA
KGYIFEHKDYSSMVIGSSNLTSNALKVNYEHNVLLSTMKNGDLVDSVKNEFDLLWQNSTP
LTQQWINSYKESFEYRSLEKLAEVEQTQMLIADKVKKSVEIVPNLMQAEALRSLKAIRDK
AKDKALIISATGTGKTILCALDVREVNPNKFLFIVHNEGILNRAKEEFKKVLPIKNDSDF
GLLTGKHRDVDAKYLFATIQTLSRDDNFKQFDEKEFDYIVFDEAHRSAASTYQRVFNYFK
PKFMLGMTATPERSDELSIFELFDYNIAYEIRLQAALESDILCPFHYFGVTDYVHQGIKE
DDVTKLRYLTSDERVNYIIQKTDYYGYSGEILQGLIFVSSKKEAYDLADKLSSKGIKSVA
LTGDDSVNYRQIVIEKLKEGKINYIITVDLFNEGIDIPEVNQVVMLRPTESSIIFIQQLG
RGLRKSSNKEYVTVIDFIGNYKTNYLIPIALSGDQSQNKDNYKKFLTNNYSINGVSTINF
EEIAKKQIYNSLDAVSLNQNKLILKAYEEVENRLGHMPLLMDFIQQHSIDPSVIFSKFSN
YYEFLVRYKKIDALLTENESKNLVFFSRQIAPGLKRIDSLVLEELLKNELTYDELKNKML
NEVKDITENDIDTSLRILDFSFYNAGIEKIYGSPIIERNERMIRLSDAFTNALSNQTFKI
FLEDLIELSKYNNEKYQKDKNGLILYNKYSREDFSKIFNWNKNGSSVIMGYMIRSQEMPI
FITYDKHEDISDSTKYEDEFLSQDELKWFTKSNRTLKTKEVQKILSHRAKGIKMYIFVQK
KDDDGIYFYYLGTTGYIEGSEKQDKMLNGSNVVTMDLALDKAVRDDIYRYLTN

>WP_000088729.1#82|Staphylococcus_aureus
MSRLLNDFNQSLKKGFIDKDIPHKGNYTPKLLVNNKNEKVLSTIIDELQKCETFYFSVAF
ITESGLASLKAQLLDLSNKGVKGKILTSNYLGFNSPKMYGELLKLKNVEVRLTDIAGFHA
KGYIFEHKDYSSMVIGSSNLTSNALKVNYEHNVLLSTMKNGDLVDSVKNEFDLLWQNSTP
LTQQWINSYKESFEYRSLEKLAEVEQTQMLLADKVKKSVEIVPNLMQAEALRSLKAIRDK
AKDKALIISATGTGKTILCALDVREVNPNKFLFIVHNEGILNRAKEEFKKVLPTKNDSDF
GLLTGKHRDVDAKYLFATIQTLSRDDNFKQFDENEFDYIVFDEAHRSAASTYQRVFNYFK
PKFMLGMTATPERSDELSIFEMFDYNIAYEIRLQAALESDILCPFHYFGVTDYVHQGIKE
DDVTKLRYLTSDERVNYIIQKTDYYGYSGEILQGLIFVSSKKEAYDLADKLSSKGIKSVA
LTGDDSVNYRQIVIEKLREGKINYIITVDLFNEGIDIPEVNQVVMLRPTESSIIFIQQLG
RGLRKSANKEYVTVIDFIGNYKTNYLIPIALSGDQSQNKDNYKKFLTNNDSINGVSTINF
EEVAKKQIYNSLDAVSLNQNKLLLKAYEEVENRLGHMPLLMDFIQQHSIDPSVIFSKFSN
YYEFLVWYKKIDALLTENESKNLVFFSRQIAPGLKRIDSLVLEELLKNELTYDELKNKML
NEVKDITEDDIDTSLRILDFSFYNAGIEKIYGSPIIERNERMIRLSDAFTNALSNQTFKI
FLEDLIELSKYNNEKYQKGKNGLILYNKYSREDFSKIFNWSKNGSSVIMGYMIRSQEMPI
FITYDKHEDISDSTKYEDEFLSQDELKWFTKSNRTLKSKEVQKILSHRAKGIKMYIFVQK
KDDDGIYFYYLGTAGYIEGSEKQDKMPNGSNVVTMDLALDKAVRDDIYRYITN

>WP_064131984.1#83|Staphylococcus_aureus
MSRLLNDFNQSLKKGFIDKDIPHKGNYTPKILVNNKNEKVLSTIIDELQKCETFYFSVAF
ITESGLASLKAQLLDLSNKGVKGKILTSNYLGFNSPKMYGELLKLKNVEVRLTDIAGFHA
KGYIFEHKDYSSMVIGSSNLTSNALKVNYEHNVLLSTMKNGDLVDSVKNEFDLLWQNSTP
LTQQWINSYKESFEYRSLEKLAEVEQTQMLLADKVKKSVEIVPNLMQAEALRSLKAIRDK
AKDKALIISATGTGKTILCALDVREVNPNKFLFIVHNEGILNRAKEEFKKVLPTKNDSDF
GLLTGKHRDVDAKYLFATIQTLSRDDNFKQFDENEFDYIVFDEAHRSAASTYQRVFNYFK
PKFMLGMTATPERSDELSIFEMFDYNIAYEIRLQAALESDILCPFHYFGVTDYVHQGIKE
DDVTKLRYLTSDERVNYIIQKTDYYGYSGEILQGLIFVSSKKEAYDLADKLSSKGIKSVA
LTGDDSVNYRQIVIEKLREGKINYIITVDLFNEGIDIPEVNQVVMLRPTESSIIFIQQLG
RGLRKSANKEYVTVIDFIGNYKTNYLIPIALSGDQSQNKDNYKKFLTNNDSINGVSTINF
EEVAKKQIYNSLDAVSLNQNKLLLKAYEEVENRLGHMPLLMDFIQQHSIDPSVIFSKFSN
YYEFLVWYKKIDALLTENESKNLVFFSRQIAPGLKRIDSLVLEELLKNELTYDELKNKML
NEVKDITEDDIDTSLRILDFSFYNAGIEKIYGSPIIERNERMIRLSDAFTNALSNQTFKI
FLEDLIELSKYNNEKYQKGKNGLILYNKYSREDFSKIFNWSKNGSSVIMGYMIRSQEMPI
FITYDKHEDISDSTKYEDEFLSQDELKWFTKSNRTLKSKEVQKILSHRAKGIKMYIFVQK
KDDDGIYFYYLGTAGYIEGSEKQDKMPNGSNVVTMDLALDKAVRDDIYRYITN

>WP_155560103.1#84|Staphylococcus_aureus
MSRLLNDFNQSLKKGFIDKDIPHKGNYTPKLLVNNKNEKVLSTIIDELQKCETFYFSVAF
ITESGLASLKAQLLDLSNKGVKGKILTSNYLGFNSPKMYGELLKLKNVEVRLTDIAGFHA
KGYIFEHKDYSSMVIGSSNLTSNALKVNYEHNVLLSTMKNGDLVDSVKNEFDLLWQNSTP
LTQQWINSYKESFEYRSLEKLAEVEQTQMLLADKVKKSVEIVPNLMQAEALRSLKAIRDK
AKDKALIISATGTGKTILCALDVREVNPNKFLFIVHNEGILNRAKEEFKKVLPTKNDSDF
GLLTGKHRDVDAKYLFATIQTLSRDDNFKQFDENEFDYIIFDEAHRSAASTYQRVFNYFK
PKFMLGMTATPERSDELSIFEMFDYNIAYEIRLQAALESDILCPFHYFGVTDYVHQGIKE
DDVTKLRYLTSDERVNYIIQKTDYYGYSGEILQGLIFVSSKKEAYDLADKLSSKGIKSVA
LTGDDSVNYRQIVIEKLREGKINYIITVDLFNEGIDIPEVNQVVMLRPTESSIIFIQQLG
RGLRKSANKEYVTVIDFIGNYKTNYLIPIALSGDQSQNKDNYKKFLTNNDSINGVSTINF
EEVAKKQIYNSLDAVSLNQNKLLLKAYEEVENRLGHMPLLMDFIQQHSIDPSVIFSKFSN
YYEFLVWYKKIDALLTENESKNLVFFSRQIAPGLKRIDSLVLEELLKNELTYDELKNKML
NEVKDITEDDIDTSLRILDFSFYNAGIEKIYGSPIIERNERMIRLSDAFTNALSNQTFKI
FLEDLIELSKYNNEKYQKGKNGLILYNKYSREDFSKIFNWSKNGSSVIMGYMIRSQEMPI
FITYDKHEDISDSTKYEDEFLSQDELKWFTKSNRTLKSKEVQKILSHRAKGIKMYIFVQK
KDDDGIYFYYLGTAGYIEGSEKQDKMPNGSNVVTMDLALDKAVRDDIYRYITN

>WP_216766023.1#85|Staphylococcus_aureus
MSRLLNDFNQSLKKGFIDKDIPHKGNYTPKLLVNNKNEKVLSTIIDELQKCETFYFSVAF
ITESGLASLKAQLLDLSNKGVKGKILTSNYLGFNSPKMYGELLKLKNVEVRLTDIAGFHA
KGYIFEHKDYSSMVIGSSNLTSNALKVNYEHNVLLSTMKNGDLVDSVKNEFDLLWQNSTP
LTQQWINSYKESFEYRSLEKLAEVEQTQMLLADKVKKSVEIVPNLMQAEALRSLKAIRDK
AKDKALIISATGTGKTILCALDVREVNPNKLLFIVHNEGILNRAKEEFKKVLPTKNDSDF
GLLTGKHRDVDAKYLFATIQTLSRDDNFKQFDENEFDYIVFDEAHRSAASTYQRVFNYFK
PKFMLGMTATPERSDELSIFEMFDYNIAYEIRLQAALESDILCPFHYFGVTDYVHQGIKE
DDVTKLRYLTSDERVNYIIQKTDYYGYSGEILQGLIFVSSKKEAYDLADKLSSKGIKSVA
LTGDDSVNYRQIVIEKLREGKINYIITVDLFNEGIDIPEVNQVVMLRPTESSIIFIQQLG
RGLRKSANKEYVTVIDFIGNYKTNYLIPIALSGDQSQNKDNYKKFLTNNDSINGVSTINF
EEVAKKQIYNSLDAVSLNQNKLLLKAYEEVENRLGHMPLLMDFIQQHSIDPSVIFSKFSN
YYEFLVWYKKIDALLTENESKNLVFFSRQIAPGLKRIDSLVLEELLKNELTYDELKNKML
NEVKDITEDDIDTSLRILDFSFYNAGIEKIYGSPIIERNERMIRLSDAFTNALSNQTFKI
FLEDLIELSKYNNEKYQKGKNGLILYNKYSREDFSKIFNWSKNGSSVIMGYMIRSQEMPI
FITYDKHEDISDSTKYEDEFLSQDELKWFTKSNRTLKSKEVQKILSHRAKGIKMYIFVQK
KDDDGIYFYYLGTAGYIEGSEKQDKMPNGSNVVTMDLALDKAVRDDIYRYITN

>WP_070974207.1#86|Staphylococcus_aureus
MSRLLNDFNQSLKKGFIDKDIPHKGNYTPKLLVNNKNEKVLSTIIDELQKCETFYFSVAF
ITESGLASLKAQLLDLSNKGVKGKILTSNYLGFNSPKMYGELLKLKNVEVRLTDIAGFHA
KGYIFEHKDYSSMVIGSSNLTSNALKVNYEHNVLLSTMKNGDLVDSVKNEFDLLWQNSTP
LTQQWINSYKESFEYRSLEKLAEVEQTQMLLADKVKKSVEIVPNLMQAEALRSLKAIRDK
AKDKALIISATGTGKTILCALDVREVNPNKFLFIVHNEGILNRAKEEFKKVLPTKNDSDF
GLLTGKHRDVDAKYLFATIQTLSRDDNFKQFDEKEFDYIVFDEAHRSAASTYQRVFNYFK
PKFMLGMTATPERSDELSIFEMFDYNIAYEIRLQAALESDILCPFHYFGVTDYVHQGIKE
DDVTKLRYLTSDERVNYIIQKTDYYGYSGEILQGLIFVSSKKEAYDLADKLSSKGIKSVA
LTGDDSVNYRQIVIEKLREGKINYIITVDLFNEGIDIPEVNQVVMLRPTESSIIFIQQLG
RGLRKSANKEYVTVIDFIGNYKTNYLIPIALSGDQSQNKDNYKKFLTNNDSINGVSTINF
EEVAKKQIYNSLDAVSLNQNKLLLKAYEEVENRLGHMPLLMDFIQQHSIDPSVIFSKFSN
YYEFLVWYKKIDALLTENESKNLVFFSRQIAPGLKRIDSLVLEELLKNELTYDELKNKML
NEVKDITEDDIDTSLRILDFSFYNAGIEKIYGSPIIERNERMIRLSDAFTNALSNQTFNM
FLEDLIELSKYNNEKYQKGKNGLILYNKYSREDFSKIFNWSKNGSSVIMGYMIRSQEMPI
FITYDKHEDISDSTKYEDEFLSQDELKWFTKSNRTLKSKEVQKILSHRAKRIKMYIFVQK
KDDDGIYFYYLGTAGYIEGSEKQDKMPNGSNVVTMDLALDKAVRDDIYRYITN

>WP_160210548.1#87|Staphylococcus_aureus
MSRLLNDFNQSLKKGFIDKDIPHKGNYTPKLLVNNKNEKVLSTIIDELQKCETFYFSVAF
ITESGLASLKAQLLDLSNKGVKGKILTSNYLGFNSPKMYGELLKLKNVEVRLTDIAGFHA
KGYIFEHKDYSSMVIGSSNLTSNALKVNYEHNVLLSTMKNGDLVDSVKNEFDLLWQNSTP
LTQQWINSYKESFEYRSLEKLAEVEQTQMLLADKVKKSVEIVPNLMQAEALRSLKAIRDK
AKDKALIISATGTGKTILCALDVREVNPNKFLFIVHNEGILNRAKEEFKKVLPTKNDSDF
GLLTGKHRDVDAKYLFATIQTLSRDDNFKQFDENEFDYIVFDEAHRSAASTYQRVFNYFK
PKFMLGMTATPERSDELSIFEMFDYNIAYEIRLQAALESDILCPFHYFGVTDYVHQGIKE
DDVTKLRYLTSDERVNYIIQKTDYYGYSGEILQGLIFVSSKKEAYDLADKLSSKGIKSVA
LTGDDSVNYRQIVIEKLREGKINYIITVDLFNEGIDIPEVNQVVMLRPTESSIIFIQQLG
RGLRKSANKEYVTVIDFIGNYKTNYLIPIALSGDQSQNKDNYKKFLTNNDSINGVSTINF
EEVAKKQIYNSLDAVSLNQNKLLLKAYEEVENRLGHMPLLMDFIQQHSIDPSVIFSKFSN
YYEFLVWYKKIDALLTENESKNLVFFSRQIAPGLKRIDSLVLEELLKNELTYDELKNKML
NEVKDITEDDIDTSLRILDFSFYNAGIEKIYGSPIIERNERMIRLSDAFTNVLSNQTFKI
FLEDLIELSKYNNEKYQKGKNGLILYNKYSREDFSKIFNWSKNGSSVIMGYMIRSQEMPI
FITYDKHEDISDSTKYEDEFLSQDELKWFTKSNRTLKSKEVQKILSHRAKGIKMYIFVQK
KDDDGIYFYYLGTAGYIEGSEKQDKMPNGSNVVTMDLALDKAVRDDIYRYITN

>WP_064269113.1#88|Staphylococcus_aureus
MSRLLNDFNQSLKKGFIDKDIPHKGNYTPKLLVNNKNEKVLSTIIDELQKCETFYFSVAF
ITESGLASLKAQLLDLSNKGVKGKILTSNYLGFNSPKMYGELLKLKNVEVRLTDIAGFHA
KGYIFEHKDYSSMVIGSSNLTSNALKVNYEHNVLLSTMKNGDLVDSVKNEFDLLWQNSTP
LTQQWINSYKESFEYRSLEKLAEVEQTQMLLADKVKKSVEIVPNLMQAEALRSLKAIRDK
AKDKALIISATGTGKTILCALDVREVNPNKFLFIVHNEGILNRAKEEFKKVLPTKNDSDF
GLLTGKHRDVDAKYLFATIQTLSRDDNFKQFDENEFDYIVFDEAHRSATSTYQRVFNYFK
PKFMLGMTATPERSDELSIFEMFDYNIAYEIRLQAALESDILCPFHYFGVTDYVHQGIKE
DDVTKLRYLTSDERVNYIIQKTDYYGYSGEILQGLIFVSSKKEAYDLADKLSSKGIKSVA
LTGDDSVNYRQIVIEKLREGKINYIITVDLFNEGIDIPEVNQVVMLRPTESSIIFIQQLG
RGLRKSANKEYVTVIDFIGNYKTNYLIPIALSGDQSQNKDNYKKFLTNNDSINGVSTINF
EEVAKKQIYNSLDAVSLNQNKLLLKAYEEVENRLGHMPLLMDFIQQHSIDPSVIFSKFSN
YYEFLVWYKKIDALLTENESKNLVFFSRQIAPGLKRIDSLVLEELLKNELTYDELKNKML
NEVKDITEDDIDTSLRILDFSFYNAGIEKIYGSPIIERNERMIRLSDAFTNALSNQTFKI
FLEDLIELSKYNNEKYQKGKNGLILYNKYSREDFSKIFNWSKNGSSVIMGYMIRSQEMPI
FITYDKHEDISDSTKYEDEFLSQDELKWFTKSNRTLKSKEVQKILSHRAKGIKMYIFVQK
KDDDGIYFYYLGTAGYIEGSEKQDKMPNGSNVVTMDLALDKAVRDDIYRYITN

>WP_113590558.1#89|Staphylococcus_aureus
MSRLLNDFNQSLKKGFIDKDIPHKGNYTPKLLVNNKNEKVLSTIIDELQKCETFYFSVAF
ITESGLASLKAQLLDLSNKGVKGKILTSNYLGFNSPKMYGELLKLKNVEVRLTDIAGFHA
KGYIFEHKDYSSMVIGSSNLTSNALKVNYEHNVLLSTMKNGDLVDSVKNEFDLLWQNSTP
LTQQWINSYKESFEYRSLEKLAEVEQTQMLLADKVKKSVEIVPNLMQAEALRSLKAIRDK
AKDKALIISATGTGKTILCALDVREVNSNKFLFIVHNEGILNRAKEEFKKVLPTKNDSDF
GLLTGKHRDVDAKYLFATIQTLSRDDNFKQFDENEFDYIVFDEAHRSAASTYQRVFNYFK
PKFMLGMTATPERSDELSIFEMFDYNIAYEIRLQAALESDILCPFHYFGVTDYVHQGIKE
DDVTKLRYLTSDERVNYIIQKTDYYGYSGEILQGLIFVSSKKEAYDLADKLSSKGIKSVA
LTGDDSVNYRQIVIEKLREGKINYIITVDLFNEGIDIPEVNQVVMLRPTESSIIFIQQLG
RGLRKSANKEYVTVIDFIGNYKTNYLIPIALSGDQSQNKDNYKKFLTNNDSINGVSTINF
EEVAKKQIYNSLDAVSLNQNKLLLKAYEEVENRLGHMPLLMDFIQQHSIDPSVIFSKFSN
YYEFLVWYKKIDALLTENESKNLVFFSRQIAPGLKRIDSLVLEELLKNELTYDELKNKML
NEVKDITEDDIDTSLRILDFSFYNAGIEKIYGSPIIERNERMIRLSDAFTNALSNQTFKI
FLEDLIELSKYNNEKYQKGKNGLILYNKYSREDFSKIFNWSKNGSSVIMGYMIRSQEMPI
FITYDKHEDISDSTKYEDEFLSQDELKWFTKSNRTLKSKEVQKILSHRAKGIKMYIFVQK
KDDDGIYFYYLGTAGYIEGSEKQDKMPNGSNVVTMDLALDKAVRDDIYRYITN

>WP_215401144.1#90|Staphylococcus_aureus
MSRLLNDFNQSLKKGFIDKDIPHKGNYTPKLLVNNKNEKVLSTIIDELQKCETFYFSVAF
ITESGLASLKAQLLDLSNKGVKGKILTSNYLGFNSPKMYGELLKLKNVEVRLTDIAGFHA
KGYIFEHKDYSSMVIGSSNLTSNALKVNYEHNVLLSTMKNGDLVDSVKNEFDLLWQNSTP
LTQQWINSYKESFEYRSLEKLAEVEQTQMLLADKVKKSVEIVPNLMQAEALRSLKAIRDK
AKDKALIISATGTGKTILCALDVREVNPNKFLFIVHNEGILNRAKEEFKKVLPTKNDSDF
GLLTGKHRDVDAKYLFATIQTLSRDDNFKQFDENEFDYIVFDEAHRSAASTYQRVFNYFK
PKFMLGMTATPERSDELSIFEMFDYNIAYEIRLQAALESDILCPFHYFGVTDYVHQGIKE
DDVTKLRYLTSDERVNYIIQKTDYYGYSGEILQGLIFVSSKKEAYDLADKLSSKGIKSVA
LTGDDSVNYRQIVIEKLREGKINYIITVDLFNEGIDIPEVNQVVMLRPTESSIIFIQQLG
RGLRKSANKEYVTVIDFIGNYKTNYLIPIALSGDQSQNKDNYKKFLTNNDSINGVSTINF
EEVAKKQIYNSLDAVSLNQNKLLLKAYEEVENRLGHMPLLMDFIQQHSIDPSVIFSKFSN
YYEFLVWYKKIDALLTENESKNLVFFSRQIAPGLKRIDSLVLEELLKNELTYDELKNKML
NEVKDITEDDIDTSLRILDFSFYNAGIEKIYGSPIIERNERMIRLSDAFTNALSNQTFKI
FLEGLIELSKYNNEKYQKGKNGLILYNKYSREDFSKIFNWSKNGSSVIMGYMIRSQEMPI
FITYDKHEDISDSTKYEDEFLSQDELKWFTKSNRTLKSKEVQKILSHRAKGIKMYIFVQK
KDDDGIYFYYLGTAGYIEGSEKQDKMPNGSNVVTMDLALDKAVRDDIYRYITN

>WP_155560059.1#91|Staphylococcus_aureus
MSRLLNDFNQSLKKGFIDKDIPHKGNYTPKLLVNNKNEKVLSTIIDELQKCETFYFSVAF
ITESGLASLKAQLLDLSNKGVKGKILTSNYLGFNSPKMYGELLKLKNVEVRLTDIAGFHA
KGYIFEHKDYSSMVIGSSNLTSNALKVNYEHNVLLSTMKNGDLVDSVKNEFDLLWQNSTP
LTQQWINSYKESFEYRSLEKLAEVEQTQMLLADKVKKSVEIVPNLMQAEALRSLKAIRDK
AKDKALIISATGTGKTILCALDVREVNPNKFLFIVHNEGILNRAKEEFKKVLPTKNDSDF
GLLTGKHRDVDAKYLFATIQTLSRDDNFKQFDENEFDYIVFDEAHRSAASTYQRVFNYFK
PKFMLGMTATPERSDELSIFEMFDYNIAYEIRLQAALESDILCPFHYFGVTDYVHQGIKE
DDVTKLRYLTSDERVNYIIQKTDYYGYSGEILQGLIFVSSKKEAYDLADKLSSKGIKSVA
LTGDDSVNYRQIVIEKLREGKINYIITVDLFNEGIDIPEVNQVVMLRPTESSIIFIQQLG
RGLRKSANKEYVTVIDFIGNYKTNYLIPIALSGDQSQNKDNYKKFLTNNDSINGVSTINF
EEVAKKQIYNSLDAVSLNQNKLLLKAYEEVENRLGHMPLLMDFIQQHSIDPSVIFSKFSN
YYEFLVWYKKIDALLTENESKNLVFFSRQIAPGLKRIDSLVLEELLKNELTYDELKNKML
NEVKDITEDDIDTSLRILDFSFYNAGIEKIYGSPIIERNERMIRLSDAFTNALSNQTFKI
FLEDLIELSKYNNEKYPKGKNGLILYNKYSREDFSKIFNWSKNGSSVIMGYMIRSQEMPI
FITYDKHEDISDSTKYEDEFLSQDELKWFTKSNRTLKSKEVQKILSHRAKGIKMYIFVQK
KDDDGIYFYYLGTAGYIEGSEKQDKMPNGSNVVTMDLALDKAVRDDIYRYITN

>WP_103245990.1#92|Staphylococcus_aureus
MSRLLNDFNQSLHKGFIDKYISHKGNYAPKLLVNNKNEKVLSTIIDELQKCETFYFSVAF
ITESGLASLKAQLLDLSNKGVKGKILTSNYLGFNSPKMYGELLKLKNVEVRLTDIAGFHA
KGYIFEHKDYSSMVIGSSNLTSNALKVNYEHNVLLSTMKNGDLVDSVKNEFDLLWQNSTP
LTEQWINSYKESFEYRSLEKLAEVEQTQMLLADKVKKSVEIVPNLMQAEALRSLKAIRDK
AKNKALIISATGTGKTILCALDVREVNPNKFLFIVHNEGILNRAKEEFKKVLPTKNDSDF
GLLTGKHRDVDAKYLFATIQTLSRDDNFKQFDEKEFDYIVFDEAHRSAASTYQRVFNYFK
PKFMLGMTATPERSDELSIFELFDYNIAYEIRLQAALESDILCPFHYFGVTDYVHQGIKE
DDVTKLRYLTSDERVNYIIQKTDYYGYSGEILQGLIFVSSKKEAYDLADKLSSKGIKSVA
LTGDDSVNYRQIVIEKLKEGKINYIITVDLFNEGIDIPEVNQVVMLRPTESSIIFIQQLG
RGLRKSSNKEYVTVIDFIGNYKTNYLIPIALSGDQSQNKDNYKKFLTNNDSINGVSTINF
EEVAKKQIYNSLDAVSLNQNKLILKAYEEVAKKQIYNSLDAVSLNQNKLILKAYEEVENR
LGHMPLLMDFIQQHSIDPSVIFSKFSNYYEFLVKYKKIDALLTENESKNLVFFSRQIAPG
LKRIDSLVLEELLKNELTYDELKNKMLNEVKDITEDDIDTSLRILDFSFYNAGIEKIYGS
PIIERNERMIRLSDAFTNALSNQTFKIFLEDLIELSKYNNEKYQKGKNGLILYNKYSRED
FSKIFNWNKNGSSVIMGYMIKSQEMPIFITYDKHEDISDSTKYEDEFLSQDELKWFTKSN
RTLKTKEVQKILSHRAKGIKMYIFVQKKDDDGIYFYYLGTAGYIEGSEKQDKMPNGSNVV
TMDLALDKAVRDDIYRYLTN

>WP_111031496.1#93|Staphylococcus_aureus
MSRLLNDFNQSLKKGFIDKDIPHKGNYTPKLLVNNKNEKVLSTIIDELQKCETFYFSVAF
ITESGLASLKAQLLDLSNKGVKGKILTSNYLGFNSPKMYGELLKLKNVEVRLTDIAGFHA
KGYIFEHKDYSSMVIGSSNLTSNALKVNYEHNVLLSTMKNGDLVDSVKNEFDLLWQNSTP
LTQQWINSYKESFEYRSLEKLEEVEQTQMLLADKVKKSVEIVPNLMQAEALRSLKAIRDK
AKDKALIISATGTGKTILCALDVREVNPNKFLFIVHNEGILNRAKEEFKKVLPTKNDSDF
GLLTGKHRDVDAKYLFATIQTLSRDDNFKQFDENEFDYIVFDEAHRSAASTYQRVFNYFK
PKFMLGMTATPERSDELSIFEMFDYNIAYEIRLQAALESDILCPFHYFGVTDYVHQGIKE
DDVTKLRYLTSDERVNYIIQKTDYYGYSGEILQGLIFVSSKKEAYDLADKLSSKGIKSVA
LTGDDSVNYRQIVIEKLREGKINYIITVDLFNEGIDIPEVNQVVMLRPTESSIIFIQQLG
RGLRKSANKEYVTVIDFIGNYKTNYLIPIALSGDQSQNKDNYKKFLTNNDSINGVSTINF
EEVAKKQIYNSLDAVSLNQNKLLLKAYEEVENRLGHMPLLMDFIQQHSIDPSVIFSKFSN
YYEFLVWYKKIDALLTENESKNLVFFSRQIAPGLKRIDSLVLEELLKNELTYDELKNKML
NEVKDITEDDIDTSLRILDFSFYNAGIEKIYGSPIIERNERMIRLSDAFTNALSNQTFKI
FLEDLIELSKYNNEKYQKGKNGLILYNKYSREDFSKIFNWSKNGSSVIMGYMIRSQEMPI
FITYDKHEDISDSTKYEDEFLSQDELKWFTKSNRTLKSKEVQKILSHRAKGIKMYIFVQK
KDDDGIYFYYLGTAGYIEGSEKQDKMPNGSNVVTMDLALDKAVRDDIYRYITN

>WP_148249396.1#94|Staphylococcus_aureus
MSRLLNDFNQSLHKGFIDKHISHKGNYTPKLLVNNKNEKVLSTIIDELQKCETFYFSVAF
ITESGLASLKAQLLDLSNKGVKGKILTSNYLGFNSPKMYGELLKLKNVEVRLTDIAGFHA
KGYIFEHKDYSSMVIGSSNLTSNALKVNYEHNVLLSTMKNGDLVDSVKSEFDLLWQKSTP
LTEQWINSYKESFEYRSLEKLAEVEQTQMLLADKVKKSVEIVPNLMQAEALRSLKAIRDK
AKDKALIISATGTGKTILCALDVREVNPNKFLFIVHNEGILNRAKEEFKKVLPIKNDSDF
GLLTGKHRDVDAKYLFATIQTLSRDDNFKQFDENEFDYIVFDEAHRSAASTYQRVFNYFK
PKFMLGMTATPERSDELSIFELFDYNIAYEIRLQAALESDILCPFHYFGVTDYVHQGIKE
DDVTKLRYLTSDERVNYIIQKTDYYGYSGEILQGLIFVSSKKEAYDLADKLSSKGIKSVA
LTGDDSVNYRQIVIEKLKEGKINYIITVDLFNEGIDIPEVNQVVMLRPTESSIIFIQQLG
RGLRKSSNKEYVTVIDFIGNYKTNYLIPIALSGDQSQNKDNYKKFLTNNDSINGVSTINF
EEVAKKQIYNSLDAVSLNQNKLILKAYEEVENRLGHMPLLMDFIQQHSIDPSVIFSKFSN
YYEFLVRYKKIDTLLTENESKNLVFFSRQIAPGLKRIDSLVLEELLKNELTYDELKNKML
NEVKDITEDDIDTSLRILDFSFYNAGIEKIYGSPIIERNERMIRLSDAFTNALSNQTFNM
FLEDLIELSKYNNEKYQKGKNGLILYNKYSREDFSKIFNWNKNGSSVIMGYMIKSQEMPI
FITYDKHEDISDSTKYEDEFLSQDELKWFTKSNRTLESKEVQKILSHRAKGIKMYIFVQK
KDDDGIYFYYLGTAGYIEGSEKQDKMPNGSNVVT

>WP_111035221.1#95|Staphylococcus_aureus
MSRLLNDFNQSLKKGFIDKDIPHKGNYTPKLLVNNKNEKVLSTIIDELQKCETFYFSVAF
ITESGLASLKAQLLDLSNKGVKGKILTSNYLGFNSPKMYGELLKLKNVEVRLTDIAGFHA
KGYIFEHKDYSSMVIGSSNLTSNALKVNYEHNVLLSTMKNGDLVDSVKNEFDLLWQNSTP
LTQQWINSYKESFEYRSLEKLAEVEQTQMLLADKVKKSVEIVPNLMQAEALRSLKAIRDK
AKDKALIISATGTGKTILCALDVREVNPNKFLFIVHNEGILNRAKEEFKKVLPTKNDSDF
GLLTGKHRDVDAKYLFATIQTLSRDDNFKQFDENEFDYIVFDEAHRSAASTYQRVFNYFK
PKFMLGMTATPERSDELSIFEMFDYNIAYEIRLQAALESDSLCPFHYFGVTDYVHQGIKE
DDVTKLRYLTSDERVNYIIQKTDYYGYSGEILQGLIFVSSKKEAYDLADKLSSKGIKSVA
LTGDDSVNYRQIVIEKLREGKINYIITVDLFNEGIDIPEVNQVVMLRPTESSIIFIQQLG
RGLRKSANKEYVTVIDFIGNYKTNYLIPIALSGDQSQNKDNYKKFLTNNDSINGVSTINF
EEVAKKQIYNSLDAVSLNQNKLLLKAYEEVENRLGHMPLLMDFIQQHSIDPSVIFSKFSN
YYEFLVWYKKIDALLTENESKNLVFFSRQIAPGLKRIDSLVLEELLKNELTYDELKNKML
NEVKDITEDDIDTSLRILDFSFYNAGIEKIYGSPIIERNERMIRLSDAFTNALSNQTFKI
FLEDLIELSKYNNEKYQKGKNGLILYNKYSREDFSKIFNWSKNGSSVIMGYMIRSQEMPI
FITYDKHEDISDSTKYEDEFLSQDELKWFTKSNRTLKSKEVQKILSHRAKGIKMYIFVQK
KDDDGIYFYYLGTAGYIEGSEKQDKMPNGSNVVTMDLALDKAVRDDIYRYITN

>WP_229373986.1#96|Staphylococcus_aureus
MSRLLNDFNQSLHKGFIDKDISHKGNYTPKLLVNNKNEKVLSTIIDELQKCETFYFSVAF
ITESGLASLKAQLLDLSNKGVKGKILTSNYLGFNSPKMYGELLKLKNVEIRLTDIAGFHA
KGYIFEHKDYSSMVIGSSNLTSNALKVNYEHNVLLSTMKNGDLVDSVKNEFDLLWQNSTQ
LTQQWINSYKESFEYHSLEKLAKVEQTQMLLADKVKKSVEIVPNLMQAEALRSLKAIRDK
AKDKALIISATGTGKTILCALDVREVNPNKFLFIVHNEGILNRAKEEFKKVLPTKNDSDF
GLLTGKHRDVDAKYLFATIQTLSRDDNFKQFDEKEFDYIVFDEAHRSAASTYQRVFNYFK
PKFMLGMTATPERSDELSIFEMFDYNIAYEIRLQAALESDILCPFHYFGVTDYVHQGIKE
DDVTKLRYLTSDERVNYIIQKTDYYGYSGEILQGLIFVSSKKEAYDLADKLSSKGIKSVA
LTGDDSVNYRQIVIEKLREGKINYIITVDLFNEGIDIPEVNQVVMLRPTESSIIFIQQLG
RGLRKSSNKEYVTVIDFIGNYKTNYLIPIALSGDQSQNKDNYKKFLTNNDSINGVSTINF
EEVAKKQIYNSLDAVSLNQNKLILKAYEEVENRLGHMPLLMDFIQQHSIDPSVIFSKFSN
YYEFLVRYKKIDALLTENESKNLVFFSRQIAPGLKRIDSLVLEELLKNELTYDELKNKML
NEVKDITEDDIDTSLRILDFSFYNAGIEKIYGSPIIECNERMIRLSDAFTNALSNQTFKI
FLEDLIELSKYNNEKYQKGKNGLILYNKYSREDFSKIFNWSKNGSSVIMGYMIRSQEMPI
FITYDKHEDISDSTKYEDEFLSQDELKWFTKSNRTLKSKEVQKILSHRSKGIKMYIFVQK
KDDDGIYFYYLGTAGYIEGSEKQDKMPNGSNVVTMDLALDKAVRDDIYRYITN

>WP_312012229.1#97|Staphylococcus_aureus
MSRLLNDFNQSLKKGFIDKDIPHKGNYTPKLLVNNKNEKVLSTIIDELQKCETFYFSVAF
ITESGLASLKAQLLDLSNKGVKGKILTSNYLGFNSPKMYGELLKLKNVEVRLTDIAGFHA
KGYIFEHKDYSSMVIGSSNLTSNALKVNYEHNVLLSTMKNGDLVDSVKNEFDLLWQNSTP
LTQQWINSYKESFEYRSLEKLAEVEQTQMLLADKVKKSVEIVPNLMQAEALRSLKAIRDK
AKDKALIISATGTGKTILCALDVREVNPNKFLFIVHNEGILNRAKEEFKKVLPTKNDSDF
GLLTGKHRDVDAKYLFATIQTLSRDDNFKQFDENEFDYIVFDEAHRSAASTYQRVFNYFK
PKFMLGMTATPERSDELSIFEMFDYNIAYEIRLQAALESDILCPFHYFGVTDYVHQGIKE
DDVTKLRYLTSDERVNYIIQKTDYYGYSGEILQGLIFVSSKKEAYDLADKLSSKGIKSVA
LTGDDSVNYRQIVIEKLREGKINYIITVDLFNEGIDIPEVNQVVMLRPTESSIIFIQQLG
RGLRKSANKEYVTVIDFIGNYKTNYLIPIALSGDQSQNKDNYKKFLTNNDSINGVSTINF
EEVAKKQIYNSLDAVSLNQNKLLLKAYEEVENRLGHMPLLMDFIQQHSIDPSVIFSKFSN
YYEFLVWYKKIDALLTENESKNLVFFSRQIAPGLKRIDSLVLEELLKNELTYDELKNKML
NEVKDITEDDIDTSLRILDFSFYNAGIEKIYGSPIIERNERMIRLSDAFTNALSNQTFKI
FLEDLIELSKYNNEKYQKGKNGLILYNKYSREDFSKIFNWSKNGSSVIMGYMIRSQEMPI
FITYDKHEDISDSTKYEDEFLSQDELKWFTKSNRTLKSKEVQNILSHRAKGIKMYIFVQK
KDDDGIYFYYLGTAGYIEGSEKQDKMPNGSNVVTMDLALDKAVRDDIYRYITN

>WP_070008628.1#98|Staphylococcus_aureus
MSRLLNDFNQSLHKGFIDKHISHKGNYTPKLLVNNKNEKVLSTIIDELQKCETFYFSVAF
ITESGLASLKAQLLDLSNKGVKGKILTSNYLGFNSPKMYGELLKLKNVEVRLTDIAGFHA
KGYIFEHKDYSSMVIGSSNLTSNALKVNYEHNVLLSTMKNGDLVDSVKSEFDLLWQKSTP
LTEQWINSYKESFEYRSLEKLAEVEQTQMLLADKVKKSVEIVPNLMQAEALRSLKAIRDK
AKDKALIISATGTGKTILCALDVREVNPNKFLFIVHNEGILNRAKEEFKKVLPIKNDSDF
GLLTGKHRDVDAKYLFATIQTLSRDDNFKQFDENEFDYIVFDEAHRSAASTYQRVFNYFK
PKFMLGMTATPERSDELSIFELFDYNIAYEIRLQAALESDILCPFHYFGVTDYVHQGIKE
DDVTKLRYLTSDERVNYIIQKTDYYGYSGEILQGLIFVSSKKEAYDLADKLSSKGIKSVA
LTGDDSVNYRQIVIEKLKEGKINYIITVDLFNEGIDIPEVNQVVMLRPTESSIIFIQQLG
RGLRKSSNKEYVTVIDFIGNYKTNYLIPIALSGDQSQNKDNYKKFLTNNDSINGVSTINF
EEVAKKQIYNSLDAVSLNQNKLILKAYEEVENRLGHMPLLMDFIQQHSIDPSVIFSKFSN
YYEFLVRYKKIDALLTENESKNLVFFSRQIAPGLKRIDSLVLEELLKNKMLNEVKDITED
DIDTSLRILDFSFYNAGIEKIYGSPIIECNERMIRLSDAFTNALSNQTFKIFLEDLIELS
KYNNEKYQKGKNGLILYNKYSREDFSKIFNWNKNGSSVIMGYMIRSQEMPIFITYDKHED
ISDSTKYEDEFLSQDELKWFTKSNRTLKSKEVQKILSHRAKGIKMYIFVQKKDDDGIYFY
YLGTAGYIEGSEKQDKMPNGSNVVTMDLALDKAVRDDIYRYITN

>WP_208704132.1#99|Staphylococcus_aureus
MSRLLNDFNQSLKKGFIDKDIPHKGNYTPKLLVNNKNEKVLSTIIDELQKCETFYFSVAF
ITESGLASLKAQLLDLSNKGVKGKILTSNYLGFNSPKMYGELLKLKNVEVRLTDIAGFHA
KGYIFEHKDYSSMVIGSSNLTSNALKVNYEHNVLLSTMKNGDLVDSVKNEFDLLWQNSTP
LTQQWINSYKESFEYRSLEKLAEVEQTQMLLADKVKKSVEIVPNLMQAEALRSLKAIRDK
AKDKALIISATGTGKTILCALDVREVNPNKFLFIVHNEGILNRAKEEFKKVLPTKNDSDF
GLLTGKHRDVDAKYLFATIQTLSRDDNFKQFDENEFDYIVFDEAHRSAASTYQRVFNYFK
PKFMLGMTATPERSDELSIFEMFDYNIAYEIRLQAALESDILCPFHYFGVTDYVHQGIKE
DDVTKLRYLTSDERVNYIIQKTDYYGYSGEILQGLIFVSSKKEAYDLADKLSSKGIKSVA
LTGDDSVNYRQIVIEKLREGKINYIITVDLFNEGIDIPEVNQVVMLRPTESSIIFIQQLG
RGLRKSANKEYVTVIDFLGHYKTNYLIPIALSGDQSQNKDNYKKFLTNNDSINGVSTINF
EEVAKKQIYNSLDAVSLNQNKLLLKAYEEVENRLGHMPLLMDFIQQHSIDPSVIFSKFSN
YYEFLVWYKKIDALLTENESKNLVFFSRQIAPGLKRIDSLVLEELLKNELTYDELKNKML
NEVKDITEDDIDTSLRILDFSFYNAGIEKIYGSPIIERNERMIRLSDAFTNALSNQTFKI
FLEDLIELSKYNNEKYQKGKNGLILYNKYSREDFSKIFNWSKNGSSVIMGYMIRSQEMPI
FITYDKHEDISDSTKYEDEFLSQDELKWFTKSNRTLKSKEVQKILSHRAKGIKMYIFVQK
KDDDGIYFYYLGTAGYIEGSEKQDKMPNGSNVVTMDLALDKAVRDDIYRYITN

>WP_070004189.1#100|Staphylococcus_aureus
MSRLLNDFNQSLHKGFIDKDISHKGNYTPKLLVNNKNEKVLSTIIDELQKCETFYFSVAF
ITESGLASLKAQLLDLSNKGVKGKILTSNYLGFNSPKMYGELLKLKNVEVRLTDIAGFHA
KGYIFEHKDYSSMVIGSSNLTSNALKVNYEHNVLLSTMKNGDLVDSVKNEFDLLWQKSTQ
LTEQWINSYKESFEYRSIEKLAEVEHTQMLLADKVKKSVEIVPNLMQAEALRSLKNIRDK
AKDKALIISATGTGKTILCALDVREVNPNKFLFIVHNEGILNRAKEEFKKVLPIKNDSDF
GLLTGKHRDVDAKYLFATIQTLSRDDNFKQFDEKEFEYIVFDEAHRSAASTYQRVFNYFK
PKFMLGMTATPERSDELSIFELFDYNIAYEIRLQAALESDILCPFHYFGVTDYVHQGIKE
DDVTKLRYLTSDERVNNIIQKTDYYGYSGEILQGLIFVSSKKEAYDLADKLSSKGIKSVA
LTGDDSVNYRQIVIEKLKEGKINYIITVDLFNEGIDIPEVNQVVMLRPTESSIIFIQQLG
RGLRKSSNKEYVTVIDFIGNYKTNYLIPIALSGDQSQNKDNYKKFLTNNDSINGVSTINF
EEVAKKQIYNSLDAVSLNQNKLILKAYEEVENRLGHMPLLMDFIQQHSIDPSVIFSKFSN
YYEFLVRYKKIDALLTENESKNLVFFSRQIAPGLKRIDSLVLEELLKNELTYDELKNKML
NEVKDITEDDIDTSLRILDFSFYNAGIEKIYGNPIIDCNERMIRLSDAFTNALSNQTFKI
FLEDLIELSKYNNEKYQKGKNGLILYNKYSREDFSKIFNWSKNGSSVIMGYMIRSQEMPI
FITYDKHEDISDSTKYEDEFLSQDELKWFTKSNRTLKSKEVQKILSHRAKGIKMYIFVQK
KDDDGIYFYYLGTAGYIEGSEKQDKMPNGSNVVTMDLALDKAVRDDIYRYLTN

>WP_244779518.1#101|Staphylococcus_aureus
MSRLLNDFNQSLKKGFIDKDIPHKGNYTPKLLVNNKNEKVLSTIIDELQKCETFYFSVAF
ITESGLASLKAQLLDLSNKGVKGKILTSNYLGFNSPKMYGELLKLKNVEVRLTDIAGFHA
KGYIFEHKDYSSMVIGSSNLTSNALKVNYEHNVLLSTMKNGDLVDSVKNEFDLLWQNSTP
LTQQWINSYKESFEYRSLEKLAEVEQTQMLLADKVKKSVEIVPNLMQAEALRSLKAIRDK
AKDKALIISATGTGKTILCALDVREVNPNKFLFIVHNEGILNRAKEEFKKVLPTKNDSDF
GLLTGKHRDVDAKYLFATIQTLSRDDNFKQFDEKEFDYIVFDEAHRSAASTYQRVFNYFK
PKFMLGMTATPERSDELSIFEMFDYNIAYEIRLQAALESDILCPFHYFGVTDYVHQGIKE
DDVTKLRYLTSDERVNYIIQKTDYYGYSGEILQGLIFVSSKKEAYDLADKLSSKGIKSVA
LTGDDSVNYRQIVIEKLREGKINYIITVDLFNEGIDIPEVNQVVMLRPTESSIIFIQQLD
RGLRKSANKEYVTVIDFIGNYKTNYLIPIALSGDQSQNKDNYKKFLTNNDSINGVSTINF
EEVAKKQIYNSLDAVSLNQNKLLLKAYEEVENRLGHMPLLMDFIQQHSIDPSVIFSKFSN
YYEFLVWYKKIDALLTENESKNLVFFSRQIAPGLKRIDSLVLEELLKNELTYDELKNKML
NEVKDITEDDIDTSLRILDFSFYNAGIEKIYGSPIIERNERMIRLSDAFTNALSNQTFNM
FLEDLIELSKYNNEKYQKGKNGLILYNKYSREDFSKIFNWSKNGSSVIMGYMIRSQEMPI
FITYDKHEDISDSTKYEDEFLSQDELKWFTKSNRTLKSKEVQKILSHRAKRIKMYIFVQK
KDDDGIYFYYLGTAGYIEGSEKQDKMPNGSNVVTMDLALDKAVRDDIYRYITN

>WP_089535300.1#102|Staphylococcus_aureus
MSRLLNDFNQSLKKGFIDKDIPHKGNYTPKLLVNNKNEKVLSTIIDELQKCETFYFSVAF
ITESGLASLKAQLLDLSNKGVKGKILTSNYLGFNSPKMYGELLKLKNVEVRLTDIAGFHA
KGYIFEHKDYSSMVIGSSNLTSNALKVNYEHNVLLSTMKNGDLVDSVKNEFDLLWQNSTP
LTQQWINSYKESFEYRSLEKLAEVEQTQMLLADKVKKSVEIVPNLMQAEALRSLKAIRDK
AKDKALIISATGTGKTILCALDVREVNPNKFLFIVHNEGILNRAKEEFKKVLPTKNDSDF
GLLTGKHRDVDAKYLFATIQTLSRDDNFKQFDEKEFDYIVFDEAHRSAASTYQRVFNYFK
PKFMLGMTATPERSDELSIFEMFDYNIAYEIRLQAALESDILCPFHYFGVTDYVHQGIKE
DDVTKLRYLTSDERVNYIIQKTDYYGYSGEILQGLIFVSSKKEAYDLADKLSSKGIKSVA
LTGDDSVNYRQIVIEKLREGKINYIITVDLFNEGIDIPEVNQVVMLRPTESSIIFIQQLG
RGLRKSANKEYVTVIDFIGNYKTNYLIPIALSGDQSQNKDNYKKFLTNNDSINGVSTINF
EEVAKKQIYNSLDAVSLNQNKLLLKAYEEVENRLGHMPLLMDFIQQHSIDPSVIFSKFSN
YYEFLVWYKKIDALLTENESKNLVFFSRQIAPGLKRIDSLVLEELLKNELTYDELKNKML
NEVKDITEDYIDTSLRILDFSFYNAGIEKIYGSPIIERNERMIRLSDAFTNALSNQTFNM
FLEDLIELSKYNNEKYQKGKNGLILYNKYSREDFSKIFNWSKNGSSVIMGYMIRSQEMPI
FITYDKHEDISDSTKYEDEFLSQDELKWFTKSNRTLKSKEVQKILSHRAKRIKMYIFVQK
KDDDGIYFYYLGTAGYIEGSEKQDKMPNGSNVVTMDLALDKAVRDDIYRYITN

>WP_085065251.1#103|Staphylococcus_aureus
MSRLLNDFNQSLHKGFIDKDISHKGNYTPKLLVNNKNEKVLSTIIDELQKCETFYFSVAF
ITESGLASLKAQLLDLSNKGVKGKILTSNYLGFNSPKMYGELLKLKNVEVRLTDIAGFHA
KGYIFEHKDYSSMVIGSSNLTSNALKVNYEHNVLLSTMKNGDLVDSVKNEFDLLWQKSIP
LTEQWINSYKESFEYRSLEKLAEVEQTQMLLADKVKKSVEIVPNLMQAEALRSLKAIRDK
AKDKALIISATGTGKTILCALDVREVNPNKFLFIVHNEGILNRAKEEFKKVLPIKNDSDF
GLLTGKHRDVDAKYLFATIQTLSRDDNFKQFDENEFDYIVFDEAHRSAASTYQRVFNYFK
PKFMLGMTATPERSDELSIFELFDYNIAYEIRLQAALESDILCPFHYFGVTDYVHQGIKE
DDVTKLRYLTSDERVNYIIQKTDYYGYSGEILQGLIFVSSKKEAYDLADKLSSKGIKSVA
LTGDDSVNYRQIVIEKLKEGKINYIITVDLFNEGIDIPEVNQVVMLRPTESSIIFIQQLG
RGLRKSANKEYVTVIDFIGNYKTNYLIPIALSGDQSQNKDNYKKFLTNNDSINGVSTINF
EEVAKKQIYNSLDAVSLNQNKLILKAYEEVENRLGHMPLLMDFIQQHSIDPSVIFSKFSN
YYEFLVRYKKIDTLLTENESKNLVFFSRQIAPGLKRIDSLVLEELLKNELTYDELKNKML
NEVKVITEDDIDTSLRILDFSFYNAGIEKIYGSPIIECNERMIRLSDAFTNALSNQTFKI
FLEDLIELSKYNNEKYQKGKNGLILYNKYSREDFSKIFNWNKNGSSVIMGYMIRSQEMPI
FITYDKHEDISDSTKYEDELKWFTKSNRTLKSKEVQKILSHRAKGIKMYIFVQKKDDDGI
YFYYLGTAGYIEGSEKQDKMPNGSNVVTMDLALDKAVRDDIYRYITN

>WP_085063722.1#104|Staphylococcus_aureus
MSRLLNDFNQSLHKGFIDKDISHKGNYTPKLLVNNKNEKVLSTIIDELQKCETFYFSVAF
ITESGLASLKAQLLDLSNKGVKGKILTSNYLGFNSPKMYGELLKLKNVEVRLTDIAGFHA
KGYIFEHKDYSSMVIGSSNLTSNALKVNYEHNVLLSTMKNGDLVDSVKNEFDLLWQKSIP
LTEQWINSYKESFEYRSLEKLAEVEQTQMLLADKVKKSVEIVPNLMQAEALRSLKAIRDK
AKDKALIISATGTGKTILCALDVREVNPNKFLFIVHNEGILNRAKEEFKKVLPIKNDSDF
GLLTGKHRDVDAKYLFATIQTLSRDDNFKQFDENEFDYIVFDEAHRSAASTYQRVFNYFK
PKFMLGMTATPERSDELSIFELFDYNIAYEIRLQAALESDILCPFHYFGVTDYVHQGIKE
DDVTKLRYLTSDERVNYIIQKTDYYGYSGEILQGLIFVSSKKEAYDLADKLSSKGIKSVA
LTGDDSVNYRQIVIEKLKEGKINYIITVDLFNEGIDIPEVNQVVMLRPTESSIIFIQQLG
RGLRKSANKEYVTVIDFIGNYKTNYLIPIALSGDQSQNKDNYKKFLTNNDSINGVSTINF
EEVAKKQIYNSLDAVSLNQNKLILKAYEEVENRLGHMPLLMDFIQQHSIDPSVIFSKFSN
YYEFLVRYKKIDTLLTENXENESKNLVFFSIQVLFVLKRIDSLVLEELLKNELTYDELKN
KMLNEVKVITEDDIDTSLRILDFSFYNAGIEKIYGSPIIECNERMIRLSDAFTNALSNQT
FKIFLEDLIELSKYNNEKYQKGKNGLILYNKYSREDFSKIFNWNKNGSSVIMGYMIRSQE
MPIFITYDKHEDISDSTKYEDEFLSQDELKWFTKSNRTLKSKEVQKILSHRAKGIKMYIF
VQKKDDDGIYFYYLGTAGYIEGSEKQDKMPNGSNVVTMDLALDKAVRDDIYRYITN

>WP_044291097.1#105|Staphylococcus_aureus
MSRLLNDFTQSLKKGFIDKDISHKGNYTPKLLVNNKNEKVLSTIIDELQKCETFYFSVAF
ITESGLASLKAQLLDLSNKGVKGKILTSNYLGFNSPKMYGELLKLKNVEVRLTDIAGFHA
KGYIFEHKDYSSMVIGSSNLTSNALKVNYEHNVLLSTMKNGDLVDSVKNEFELLWQKSTP
LTQQWIKSYKESFEYRSLEKLAEVEQTQMLLADKVKKSVEIVPNLMQAEALRSLKAIRDK
AKDKALIISATGTGKTILCALDVREVKPNKFLFIVHNEGILNRAKEEFKKVLPIKNDSDF
GLLTGKHRDVDAKYLFATIQTLSRDDNFKQFDENEFDYIVFDEAHRSAASTYQRVFNYFK
PKFMLGMTATPERSDELSIFELFDYNIAYEIRLQAALESDILCPFHYFGVTDYVHQGIKE
DDVTKLRYLTSDERVNYIIQKTDYYGYSGEILQGLIFVSSKKEAYDLADKLSSKGIKSVA
LTGDDSVNYRQIVIEKLKEGKINYIITVDLFNEGIDIPEVNQVVMLRPTESSIIFIQQLG
RGLRKSSNKEYVTVIDFIGNYKTNYLIPIALSGDQSQNKDNYKKFLTNNDSINGVSTINF
EEVAKKQIYNSLDAVSLNQNKLILKAYEEVENRLGHMPLLMDFIQQHSIDPSVIFSKFSN
YYEFLVRYKKIDTLMTENESKNLVFFSRQIAPGLKRIDSLVLEELLKNELTYDELKNKML
NEVKDITEDDIDTSLRILDFSFYNAGIEKIYGSPIIERNERMIRLSDAFTNALSNQTFKI
FLEDLIELSKYNNEKYQKGKNGLILYNKYSREDFSKIFNWNKNGSSVIMGYMIRSQEMPI
FITYDKHEDISDSTKYEDELKWFTKSNRTLKSKEVQKILSHRAKGIKMYIFVQKKDDDGI
YFYYLGTAGYIEGSEKQDKMPNGSNVVTMDLALDKAVRDDIYRYLTN

>WP_148238071.1#106|Staphylococcus_aureus
MSRLLNDFNQSLHKGFIDKHISHKGNYTPKLLVNNKNEKVLSTIIDELQKCETFYFSVAF
ITESGLASLKAQLLDLSNKGVKGKILTSNYLGFNSPKMYGELLKLKNVEVRLTDIAGFHA
KGYIFEHKDYSSMVIGSSNLTSNALKVNYEHNVLLSTMKNGDLVDSVKSEFDLLWQKSTP
LTEQWINSYKESFEYRSLEKLAEVEQTQMLLADKVKKSVEIVPNLMQAEALRSLKAIRDK
AKDKALIISATGTGKTILCALDVREVNPNKFLFIVHNEGILNRAKEEFKKVLPIKNDSDF
GLLTGKHRDVDAKYLFATIQTLSRDDNFKQFDENEFDYIVFDEAHRSAASTYQRVFNYFK
PKFMLGMTATPERSDELSIFELFDYNIAYEIRLQAALESDILCPFHYFGVTDYVHQGIKE
DDVTKLRYLTSDERVNYIIQKTDYYGYSGEILQGLIFVSSKKEAYDLADKLSSKGIKSVA
LTGDDSVNYRQIVIEKLKEGKINYIITVDLFNEGIDIPEVNQVVMLRPTESSIIFIQQLG
RGLRKSSNKEYVTVIDFIGNYKTNYLIPIALSGDQSQNKDNYKKFLTNNDSINGVSTINF
EEVAKKQIYNSLDAVSLNQNKLILKAYEEVENRLGHMPLLMDFIQQHSIDPSVIFSKFSN
YYEFLVRYKKIDTLLTENESKNLVFFSRQIAPGLKRIDSLVLEELLKNELTYDELKNKML
NEVKDITEDDIDTSLRILDFSFYNAGIEKIYGSPIIERNERMIRLSDAFTNALSNQTFNM
FLEDLIELSKYNNEKYQKGKNGLILYNKYSREDFSKIFNWNKNGSSVIMGYMIKSQEMPI
FITYDKHEDISDSTKYEDEFLSQDELKWFTKSNRTLESKEVQKILSHRAKGIKMYIFVQK
KDDDGIYFYYLGTAGYIEGSEKQDKMPNGSN

>WP_160199054.1#107|Staphylococcus_aureus
MSRLLNDFNQSLHKGFIDKHISHKGNYTPKLLVNNKNEKVLSTIIDELQKCETFYFSVAF
ITESGLASLKAQLLDLSNKGVKGKILTSNYLGFNSPKMYGELLKLKNVEVRLTDIAGFHA
KGYIFEHKDYSSMVIGSSNLTSNALKVNYEHNVLLSTMKNGDLVDSVKNEFDLLWQNSTQ
LTQQWINSYKESFEYRSLEKLAEVEQTQMLLADKVKKSVEIVPNLMQAEALRSLKAIRDK
AKDKALIISATGTGKTILCALDVREVNPNKFLFIVHNEGILNRAKEEFKKVLPTKNDSDF
GLLTGKHRDVDAKYLFATIQTLSRDDNFKQFDEKEFDYIVFDEAHRSAASTYQRVFNYFK
PKFMLGMTATPERSDELSIFEMFDYNIAYEIRLQAALESDILCPFHYFGVTDYVHQGIKE
DDVTKLRYLTSDERVNYIIQKTDYYGYSGEILQGLIFVSSKKEAYDLADKLSSKGIKSVA
LTGDDSVNYRQIVIEKLREGKINYIITVDLFNEGIDIPEVNQVVMLRPTESSIIFIQQLG
RGLRKSSNKEYVTVIDFIGNYKTNYLIPIALSGDQSQNKDNYKKFLTNNDSINGVSTINF
EEVAKKQIYNSLDAVSLNQNKLILKAYEEVENRLGHMPLLMDFIQQHSIDPSVIFSKFSN
YYEFLVRYKKIDALLTENESKNLVFFSRQIAPGLKRIDSIVLEELLKNELTYDELKNKML
NEVKDITEDDIDTSLRILDFSFYNAGIEKIYGSPIIECNERMIRLSDAFTNALSNQTFKI
FLEDLIELSKYNNEKYQKGKNGLILYNKYSREDFSKIFNWSKNGSSVIMGYMIRSQEMPI
FITYDKHEDISDSTKYEDELKWFTKSNRTLKSKEVQKILSHRAKGIKMYIFVQKKDDDGI
YFYYLGTAGYIEGSEKQDKMPNGSNVVTMDLALDKAVRDDIYRYITN

>WP_094409819.1#108|Staphylococcus_aureus
MSRLLNDFNQSLHKGFIDKHISHKGNYTPKLLVNNKNEKVLSTIIDELQKCETFYFSVAF
ITESGLASLKAQLLDLSNKGVKGKILTSNYLGFNSPKMYGELLKLKNVEVRLTDIAGFHA
KGYIFEHKDYSSMVIGSSNLTSNALKVNYEHNVLLSTMKNGDLVDSVKNEFDLLWQNSTQ
LTQQWINSYKESFEYRSLEKLAEVEQTQMLLADKVKKSVEIVPNLMQAEALRSLKAIRDK
AKDKALIISATGTGKTILCALDVREVNPNKFLFIVHNEGILNRAKEEFKKVLPTKNDSDF
GLLTGKHRDVDAKYLFATIQTLSRDDNFKQFDEKEFDYIVFDEAHRSAASTYQRVFNYFK
PKFMLGMTATPERSDELSIFEMFDYNIAYEIRLQAALESDILCPFHYFGVTDYVHQGIKE
DDVTKLRYLTSDERVNYIIQKTDYYGYSGEILQGLIFVSSKKEAYDLADKLSSKGIKSVA
LTGDDSVNYRQIVIEKLREGKINYIITVDLFNEGIDIPEVNQVVMLRPTESSIIFIQQLG
RGLRKSSNKEYVTVIDFIGNYKTNYLIPIALSGDQSQNKDNYKKFLTNNDSINGVSTINF
EEVAKKQIYNSLDAVSLNQNKLILKAYEEVENRLGHMPLLMDFIQQHSIDPSVIFSKFSN
YYEFLVRYKKIDALLTENESKNLVFFSRQIAPGLKRIDSIVLEELLKNKMLNEVKDITED
DIDTSLRILDFSFYNAGIEKIYGSPIIECNERMIRLSDAFTNALSNQTFKIFLEDLIELS
KYNNEKYQKGKNGLILYNKYSREDFSKIFNWSKNGSSVIMGYMIRSQEMPIFITYDKHED
ISDSTKYEDEFLSQDELKWFTKSNRTLKSKEVQKILSHRAKGIKMYIFVQKKDDDGIYFY
YLGTAGYIEGSEKQDKMPNGSNVVTMDLALDKAVRDDIYRYITN

>WP_188349955.1#109|Staphylococcus_aureus
FKKGFIDKHISHKGNYTPKLLVNNKNEKVLSTIIDELQKCETFYFSVAFITESGLASLKA
QLLDLSNKGVKGKILTSNYLGFNSPKMYGELLKLKNVEVRLTDIAGFHAKGYIFEHKDYS
SMVIGSSNLTSNALKVNYEHNVLLSTMKNGDLVDSVKNEFDLLWQNSTQLTQQWINSYKE
SFEYRSLEKLAEVEQTQMLLADKVKKSVEIVPNLMQAEALRSLKAIRDKAKDKALIISAT
GTGKTILCALDVREVNPNKFLFIVHNEGILNRAKEEFKKVLPTKNDSDFGLLTGKHRDVD
AKYLFATIQTLSRDDNFKQFDEKEFDYIVFDEAHRSAASTYQRVFNYFKPKFMLGMTATP
ERSDELSIFELFDYNIAYEIRLQAALESDILCPFHYFGVTDYVHQGIKEDDVTKLRYLTS
DERVNYIIQKTDYYGYSGEILQGLIFVSSKKEAYDLADKLSSKGIKSVALTGDDSVNYRQ
IVIEKLKEGKINYIITVDLFNEGIDIPEVNQVVMLRPTESSIIFIQQLGRGLRKSSNKEY
VTVIDFIGNYKTNYLIPIALSGDQSQNKDNYKKFLTNNDSINGVSTINFEEIAKKQIYNS
LDAVSLNQNKLILKAYEEVENRLGHMPLLMDFIQQHSIDPSVIFSKFSNYYEFLVRYKKI
DALLTENESKNLVFFSRQIAPGLKRIDSLVLEELLKNELTYDELKNKMLNEVKDITKDDI
DTSLRILDFSFYNAGIEKIYGSPIIERNERMIRLSDAFTNALSNQTFKIFLEDLIELSKY
NNEKYQKGKNGLILYNKYSREDFSKIFNWNKNGSSVIMGYMIRSQEMPIFITYDKHEDIS
DSTKYEDEFLSQDELKWFTKSNRTLKTKEVQKILSHRAKGIKMYIFVQKKDDDGIYFYYL
GTAGYIEGSEKQDKMPNGSNVVTMDLSLDKAVRDDIYRYITN

>WP_235046509.1#110|Staphylococcus_aureus_subsp__aureus_VRS10
MDKDISHKGNYTPKLLVNNKNEKVLSTIIDELQKCETFYFSVAFITESGLASLKAQLLDL
SNKGVKGKILTSNYLGFNSPKMYGELLKLKNVEVRLTDIAGFHAKGYIFEHKDYSSMVIG
SSNLTSNALKVNYEHNVLLSTMKNGDLVDSVKNEFELLWQKSTPLTEQWINSYKESFEYR
SLEKLAEVEQTQMLLADKVKKSVEIVPNLMQAEALRSLKAIRDKTKDKALIISATGTGKT
ILCALDVREVNPNKFLFIVHNEGILNRAKEEFKKVLPIKNDSDFGLLTGKHRDVDAKYLF
ATIQTLSRDDNFKQFDENEFDYIVFDEAHRSAASTYQRVFNYFKPKFMLGMTATPERSDE
LSIFELFDYNIAYEIRLQAALESDILCPFHYFGVTDYVHQGIKEDDVTKLRYLTSDERVN
YIIQKTDYYGYSGEILQGLIFVSSKKEAYDLADKLSSKGIKSVALTGDDSVNYRQIVIEK
LKEGKINYIITVDLFNEGIDIPEVNQVVMLRPTESSIIFIQQLGRGLRKSANKEYVTVID
FIGNYKTNYLIPIALSGDQSQNKDNYKKFLTNNDSINGVSTINFEEVAKKQIYNSLDAVS
LNQNKLILKAYEEVENRLGHMPLLMDFIQQHSIDPSVIFSKFSNYYEFLLRYKKIDALLT
ENESKNLVFFSRQIAPGLKRIDSLVLEELLKNELTYDELKNKMLNEVKDITEDDIDTSLR
ILDFSFYNAGIEKIYGSPIIECNERMIRLSDAFTNALSNQTFKIFLEDLIELSKYNNEKY
QKGKNGLILYNKYSREDFSKIFNWNKNGSSVIMGYMIRSQEMPIFITYDKHEDISDSTKY
EDEFLSQDELKWFTKSNRTLKSKEVQKILSHRAKGIKMYIFVQKKDDDGIYFYYLGTAGY
IEGSEKQDKMPNGSNVVTMDLALDKAVRDDIYRYITN

>WP_069725064.1#112|Staphylococcus_aureus
MSRLLNDFNQSLHKGFIDKDISHKGNYTPKLLVNNKNEKVLSTIIDELQKCETFYFSVAF
ITESGLASLKAQLLDLSNKGVKGKILTSNYLGFNSPKMYGELLKLKNVEVRLTDIAGFHA
KGYIFEHKDYSSMVIGSSNLTSNALKVNYEHNVLLSTMKNGDLVDSVKNEFDLLWQNSTP
LTQQWINSYKESFEYRSLEKLAEVEQTQMLIADKVKKSVEIVPNLMQAEALRSLKAIRDK
AKDKALIISATGTGKTILCALDVREVNPNKFLFIVHNEGILNRAKEEFKKVLPIKNDSDF
GLLTGKHRDVDAKYLFATIQTLSRDDNFKQFDEKEFDYIVFDEAHRSAASTYQRVFNYFK
PKFMLGMTATPERSDELSIFELFDYNIAYEIRLQAALESDILCPFHYFGVTDYVHQGIKE
DDVTKLRYLTSDERVNYIIQKTDYYGYSGEILQGLIFVSSKKEAYDLADKLSSKGIKSVA
LTGDDSVNYRQIVIEKLKEGKINYIITVDLFNEGIDIPEVNQVVMLRPTESSIIFIQQLG
RGLRKSSNKEYVTVIDFIGNYKTNYLIPIALSGDQSQNKDNYKKFLTNNDSINGVSTINF
EEIAKKQIYNSLDAVSLNQNKLILKAYEEVENRLGHMPLLMDFIQQHSIDPSVIFSKFSN
YYEFLVRYKKIDALLTENESKNLVFFSRQIAPGLKRIDSLVLEELLKNELTYDELKNKML
NEVKDITENDIDTSLRILDFSFYNAGIEKIYGSPIIERNERMIRLSDAFTNALSNQTFKI
FLEDLIELSDFSKIFNWNKNGSSVIMGYMIRSQEMPIFITYDKHEDISDSTKYEDEFLSQ
DELKWFTKSNRTLKTKEVQKILSHRAKGIKMYIFVQKKDDDGIYFYYLGTAGYIEGSEKQ
DKMLNGSNVVTMDLALDKAVRDDIYRYLTN

>WP_281961736.1#113|Staphylococcus_aureus
MSRLLNDFNQSLKKGFIDKDISHKGNYTPKLLVNNKNEKVLSTIIDELQKCETFYFSVAF
ITESGLASLKAQLLDLSNKGVKGKILTSNYLGFNSPKMYGELLKLKNVEVRLTDIAGFHA
KGYIFEHKDYSSMVIGSSNLTSNALKVNYEHNVLLSTMKNGDLVDSVKNEFELLWQKSTP
LTEQWINSYKESFEYRSLEKLAEVEQTQMLLADKVKKSVEIVPNLMQAEALRSLKAIRDK
TKDKALIISATGTGKTILCALDVREVNPNKFLFIVHNEGILNRAKEEFKKVLPIKNDSDF
GLLTGKHRDVDAKYLFATIQTLSRDDNFKQFDENEFDYIVFDEAHRSAASTYQRVFNYFK
PKFMLGMTATPERSDELSIFELFDYNIAYEIRLQAALESDILCPFHYFGVTDYVHQGIKE
DDVTKLRYLTSDERVNYIIQKTDYYGYSGEILQGLIFVSSKKEAYDLADKLSSKGIKSVA
LTGDDSVNYRQIVIEKLKEGKINYIITVDLFNEGIDIPEVNQVVMLRPTESSIIFIQQLG
RGLRKSANKEYVTVIDFIGNYKTNYLIPIALSGDQSQNKDNYKKFLTNNDSINGVSTINF
EEVENRLGHMPLLMDFIQQHSIDPSVIFSKFSNYYEFLLRYKKIDALLTENESKNLVFFS
RQIAPGLKRIDSLVLEELLKNELTYDELKNKMLNEVKDITEDDIDTSLRILDFSFYNAGI
EKIYGSPIIECNERMIRLSDAFTNALSNQTFKIFLEDLIELSKYNNEKYQKGKNGLILYN
KYSREDFSKIFNWNKNGSSVIMGYMIRSQEMPIFITYDKHEDISDSTKYEDEFLSQDELK
WFTKSNRTLKSKEVQKILSHRAKGIKMYIFVQKKDDDGIYFYYLGTAGYIEGSEKQDKMP
NGSNVVTMDLALDKAVRDDIYRYITN

>WP_233232359.1#114|Staphylococcus_aureus
LTGSSSLQKCETFYFSVAFITESGLASLKAQLLDLSNKGVKGKILTSNYLGFNSPKMYGE
LLKLKNVEVRLTDIAGFHAKGYIFEHKDYSSMVIGSSNLTSNALKVNYEHNVLLSTMKNG
DLVDSVKSEFDLLWQKSTPLTEQWINSYKESFEYRSLEKLAEVEQTQMLLADKVKKSVEI
VPNLMQAEALRSLKAIRDKAKDKALIISATGTGKTILCALDVREVNPNKFLFIVHNEGIL
NRAKEEFKKVLPIKNDSDFGLLTGKHRDVDAKYLFATIQTLSRDDNFKQFDENEFDYIVF
DEAHRSAASTYQRVFNYFKPKFMLGMTATPERSDELSIFELFDYNIAYEIRLQAALESDI
LCPFHYFGVTDYVHQGIKEDDVTKLRYLTSDERVNYIIQKTDYYGYSGEILQGLIFVSSK
KEAYDLADKLSSKGIKSVALTGDDSVNYRQIVIEKLKEGKINYIITVDLFNEGIDIPEVN
QVVMLRPTESSIIFIQQLGRGLRKSSNKEYVTVIDFIGNYKTNYLIPIALSGDQSQNKDN
YKKFLTNNDSINGVSTINFEEVAKKQIYNSLDAVSLNQNKLILKAYEEVENRLGHMPLLM
DFIQQHSIDPSVIFSKFSNYYEFLVRYKKIDTLLTENESKNLVFFSRQIAPGLKRIDSLV
LEELLKNELTYDELKNKMLNEVKDITEDDIDTSLRILDFSFYNAGIEKIYGSPIIERNER
MIRLSDAFTNALSNQTFNMFLEDLIELSKYNNEKYQKGKNGLILYNKYSREDFSKIFNWN
KNGSSVIMGYMIKSQEMPIFITYDKHEDISDSTKYEDEFLSQDELKWFTKSNRTLESKEV
QKILSHRAKGIKMYIFVQKKDDDGIYFYYLGTAGYIEGSEKQDKMPNGSNVVTMDLALDK
AVRDDIYRYLTN

>WP_117218571.1#115|Staphylococcus_aureus
MSRLLNDFNQSLHKGFIDKHISHKGNYTPKLLVNNKNEKVLSTIIDELQKCETFYFSVAF
ITESGLASLKAQLLDLSNKGVKGKILTSNYLGFNSPKMYGELLKLKNVEVRLTDIAGFHA
KGYIFEHKDYSSMVIGSSNLTSNALKVNYEHNVLLSTMKNGDLVDSVKNEFDLLWQNSTQ
LTQQWINSYKESFEYRSLEKLAEVEQTQMLLADKVKKSVEIVPNLMQAEALRSLKAIRDK
AKDKALIISATGTGKTILCALDVREVNPNKFLFIVHNEGILNRAKEEFKKVLPTKNDSDF
GLLTGKHRDVDAKYLFATIQTLSRDDNFKQFDEKEFDYIVFDEAHRSAASTYQRVFNYFK
PKFMLGMTATPERSDELSIFEMFDYNIAYEIRLQAALESDILCPFHYFGVTDYVHQGIKE
DDVTKLRYLTSDERVNYIIQKTDYYGYSGEILQGLIFVSSKKEAYDLADKLSSKGIKSVA
LTGDDSVNYRQIVIEKLREGKINYIITVDLFNEGIDIPEVNQVVMLRPTESSIIFIQQLG
RGLRKSSNKEYVTVIDFIGNYKTNYLIPIALSGDQSQNKDNYKKFLTNNDSINGVSTINF
EEVENRLGHMPLLMDFIQQHSIDPSVIFSKFSNYYEFLVRYKKIDALLTENESKNLVFFS
RQIAPGLKRIDSIVLEELLKNELTYDELKNKMLNEVKDITEDDIDTSLRILDFSFYNAGI
EKIYGSPIIECNERMIRLSDAFTNALSNQTFKIFLEDLIELSKYNNEKYQKGKNGLILYN
KYSREDFSKIFNWSKNGSSVIMGYMIRSQEMPIFITYDKHEDISDSTKYEDEFLSQDELK
WFTKSNRTLKSKEVQKILSHRAKGIKMYIFVQKKDDDGIYFYYLGTAGYIEGSEKQDKMP
NGSNVVTMDLALDKAVRDDIYRYITN

>WP_279727172.1#116|Staphylococcus_aureus
MSRLLNDFNQSLHKGFIDKDISHKGNYTPKLLVNNKNEKVLSTIIDELQKCETFYFSVAF
ITESGLASLKAQLLDLSNKGVKGKILTSNYLGFNSPKMYGELLKLKNVEVRLTDIAGFHA
KGYIFEHKDYSSMVIGSSNLTSNALKVNYEHNVLLSTMKNGDLVDSVKNEFDLLWQKSIP
LTEQWINSYKESFEYRSLEKLAEVEQTQMLLADKVKKSVEIVPNLMQAEALRSLKAIRDK
AKDKALIISATGTGKTILCALDVREVNPNKFLFIVHNEGILNRAKEEFKKVLPIKNDSDF
GLLTGKHRDVDAKYLFATIQTLSRDDNFKQFDENEFDYIVFDEAHRSAASTYQRVFNYFK
PKFMLGMTATPERSDELSIFELFDYNIAYEIRLQAALESDILCPFHYFGVTDYVHQGIKE
DDVTKLRYLTSDERVNYIIQKTDYYGYSGEILQGLIFVSSKKEAYDLADKLSSKGIKSVA
LTGDDSVNYRQIVIEKLKEGKINYIITVDLFNEGIDIPEVNQVVMLRPTESSIIFIQQLG
RGLRKSANKEYVTVIDFIGNYKTNYLIPIALSGDQSQNKDNYKKFLTNNDSINGVSTINF
EEVAKKQIYNSLDAVSLNQNKLILKAYEEVENRLGHMPLLMDFIQQHSIDPSVIFSKFSN
YYEFLVRYKKIDTLLTENESKNLVFFSRQIAPGLKRIDSLVLEELLKNELTYDELKNKML
NEVKVITEDDIDTSLRILDFSFYNAGIEKIYGSPIIECNERMIRLSDAFTNALSNQTFKI
FLEDLIELSKYNNEKYQKGKNGLILYNKYSREDFSKIFNWNKNGSSVIMGYMIRSQEMPI
FITYDKHEDISDSTKYEDEFLSQDELKWFTKSNRTLKSKEVQKILSHRAKGIKMYIFVQK
KDDDGVNGGY

>WP_151130787.1#117|Staphylococcus_aureus
MSRLLNDFNQSLHKGFIDKYISHKGNYAPKLLVNNKNEKVLSTIIDELQKCETFYFSVAF
ITESGLASLKAQLLDLSNKGVKGKILTSNYLGFNSPKMYGELLKLKNVEVRLTDIAGFHA
KGYIFEHKDYSSMVIGSSNLTSNALKVNYEHNVLLSTMKNGDLVDSVKNEFDLLWQNSTP
LTEQWINSYKESFEYRSLEKLAEVEQTQMLLADKVKKSVEIVPNLMQAEALRSLKAIRDK
AKNKALIISATGTGKTILCALDVREVNPNKFLFIVHNEGILNRAKEEFKKVLPTKNDSDF
GLLTGKHRDVDAKYLFATIQTLSRDDNFKQFDEKEFDYIVFDEAHRSAASTYQRVFNYFK
PKFMLGMTATPERSDELSIFELFDYNIAYEIRLQAALESDILCPFHYFGVTDYVHQGIKE
DDVTKLRYLTSDERVNYIIQKTDYYGYSGEILQGLIFVSSKKEAYDLADKLSSKGIKSVA
LTGDDSVNYRQIVIEKLKEGKINYIITVDLFNEGIDIPEVNQVVMLRPTESSIIFIQQLG
RGLRKSSNKEYVTVIDFIGNYKTNYLIPIALSGDQSQNKDNYKKFLTNNDSINGVSTINF
EEVAKKQIYNSLDAVSLNQNKLILKAYEEVENRLGHMPLLMDFIQQHSIDPSVIFSKFSN
YYEFLVKYKKIDALLTENESKNLVFFSRQIAPGLKRIDSLVLEELLKNELTYDELKNKML
NEVKDITEDDIDTSLRILDFSFYNAGIEKIYGSPIIERNERMIRLSDAFTNALSNQTFKI
FLEDLIELSKYNNEKYQKGKNGLILYNKYSREDFSKIFNWNKNGSSVIMGYMIKSQEMPI
FITYDKHEDISDSTKYEDEFLRQDELKWLTKSNRTL

>WP_105803675.1#118|Staphylococcus_aureus
MSRLLNDFNQSLKKGFIDKDISHKGNYTPKLLVNNKNEKVLSTIIDELQKCETFYFSVAF
ITESGLASLKAQLLDLSNKGVKGKILTSNYLGFNSPKMYGELLKLKNVEVRLTDIAGFHA
KGYIFEHKDYSSMVIGSSNLTSNALKVNYEHNVLLSTMKNGDLVDSVKNEFELLWQKSTP
LTEQWINSYKESFEYRSLEKLAEVEQTQMLLADKVKKSVEIVPNLMQAEALRSLKAIRDK
TKDKALIISATGTGKTILCALDVREVNPNKFLFIVHNEGILNRAKEEFKKVLPIKNDSDF
GLLTGKHRDVDAKYLFATIQTLSRDDNFKQFDENEFDYIVFDEAHRSAASTYQRVFNYFK
PKFMLGMTATPERSDELSIFELFDYNIAYEIRLQAALESDILCPFHYFGVTDYVHQGIKE
DDVTKLRYLTSDERVNYIIQKTDYYGYSGEILQGLIFVSSKKEAYDLADKLSSKGIKSVA
LTGDDSVNYRQIVIEKLKEGKINYIITVDLFNEGIDIPEVNQVVMLRPTESSIIFIQQLG
RGLRKSANKEYVTVIDFIGNYKTNYLIPIALSGDQSQNKDNYKKFLTNNDSINGVSTINF
EEVAKKQIYNSLDAVSLNQNKLILKAYEEVENRLGHMPLLMDFIQQHSIDPSVIFSKFSN
YYEFLLRYKKIDALLTENESKNLVFFSRQIAPGLKRIDSLVLEELLKNELTYDELKNKML
NEVKDITEDDIDTSLRILDFSFYNAGIEKIYGSPIIECNERMIRLSDAFTNALSNQTFKI
FLEDLIELSKYNNEKYQKGKNGLILYNKYSREDFSKIFNWNKNGSSVIMGYMIRSQEMPI
FITYDKHEDISDSTKYEDEFLSQDELK

>WP_251640802.1#119|Staphylococcus_aureus
MSRLLNDFNQSLHKGFIDKHISHKGNYTPKLLVNNKNEKVLSTIIDELQKCETFYFSVAF
ITESGLASLKAQLLDLSNKGVKGKILTSNYLGFNSPKMYGELLKLKNVEVRLTDIAGFHA
KGYIFEHKDYSSMVIGSSNLTSNALKVNYEHNVLLSTMKNGDLVDSVKSEFDLLWQKSTP
LTEQWINSYKESFEYRSLEKLAEVEQTQMLLADKVKKSVEIVPNLMQAEALRSLKAIRDK
AKDKALIISATGTGKTILCALDVREVNPNKFLFIVHNEGILNRAKEEFKKVLPIKNDSDF
GLLTGKHRDVDAKYLFATIQTLSRDDNFKQFDENEFDYIVFDEAHRSAASTYQRVFNYFK
PKFMLGMTATPERSDELSIFELFDYNIAYEIRLQAALESDILCPFHYFGVTDYVHQGIKE
DDVTKLRYLTSDERVNYIIQKTDYYGYSGEILQGLIFVSSKKEAYDLADKLSSKGIKSVA
LTGDDSVNYRQIVIEKLKEGKINYIITVDLFNEGIDIPEVNQVVMLRPTESSIIFIQQLG
RGLRKSSNKEYVTVIDFIGNYKTNYLIPIALSGDQSQNKDNYKKFLTNNDSINGVSTINF
EEVAKKQIYNSLDAVSLNQNKLILKAYEEVENRLGHMPLLMDFIQQHSIDPSVIFSKFSN
YYEFLVRYKKIDTLLTENESKNLVFFSRQIAPGLKRIDSLVLEELLKNELTYDELKNKML
NEVKDITEDDIDTSLRILDFSFYNAGIEKIYGSPIIERNERMIRLSDAFTNALSNQTFNM
FLEDLIELSKYNNEKYQKGKNGLILYNKYSREDFSKIFNWNKNGSSVIMGYMIKSQEMPI
FITYDKHEDISD

>WP_042854401.1#120|Staphylococcus_aureus_T45974
NYLGFNSPKMYGELLKLKNVEVRLTDIAGFHAKGYIFEHKDYSSMVIGSSNLTSNALKVN
YEHNVLLSTMKNGDLVDSVKSEFDLLWQKSTPLTEQWINSYKESFEYRSLEKLAEVEQTQ
MLLADKVKKSVEIVPNLMQAEALRSLKAIRDKAKDKALIISATGTGKTILCALDVREVNP
NKFLFIVHNEGILNRAKEEFKKVLPIKNDSDFGLLTGKHRDVDAKYLFATIQTLSRDDNF
KQFDENEFDYIVFDEAHRSAASTYQRVFNYFKPKFMLGMTATPERSDELSIFELFDYNIA
YEIRLQAALESDILCPFHYFGVTDYVHQGIKEDDVTKLRYLTSDERVNYIIQKTDYYGYS
GEILQGLIFVSSKKEAYDLADKLSSKGIKSVALTGDDSVNYRQIVIEKLKEGKINYIITV
DLFNEGIDIPEVNQVVMLRPTESSIIFIQQLGRGLRKSSNKEYVTVIDFIGNYKTNYLIP
IALSGDQSQNKDNYKKFLTNNDSINGVSTINFEEVAKKQIYNSLDAVSLNQNKLILKAYE
EVENRLGHMPLLMDFIQQHSIDPSVIFSKFSNYYEFLVRYKKIDTLLTENESKNLVFFSR
QIAPGLKRIDSLVLEELLKNELTYDELKNKMLNEVKDITEDDIDTSLRILDFSFYNAGIE
KIYGSPIIERNERMIRLSDAFTNALSNQTFNMFLEDLIELSKYNNEKYQKGKNGLILYNK
YSREDFSKIFNWNKNGSSVIMGYMIKSQEMPIFITYDKHEDISDSTKYEDEFLSQDELKW
FTKSNRTLESKEVQKILSHRAKGIKMYIFVQKKDDDGIYFYYLGTAGYIEGSEKQDKMPN
GSNVVTMDLA

>WP_048537219.1#121|Staphylococcus_aureus
MSRLLNDFNQSLHKGFIDKHISHKGNYTPKLLVNNKNEKVLSTIIDELQKCETFYFSVAF
ITESGLASLKAQLLDLSNKGVKGKILTSNYLGFNSPKMYGELLKLKNVEVRLTDIAGFHA
KGYIFEHKDYSSMVIGSSNLTSNALKVNYEHNVLLSTMKNGDLVDSVKSEFDLLWQKSTP
LTEQWINSYKESFEYRSLEKLAEVEQTQMLLADKVKKSVEIVPNLMQAEALRSLKAIRDK
AKDKALIISATGTGKTILCALDVREVNPNKFLFIVHNEGILNRAKEEFKKVLPIKNDSDF
GLLTGKHRDVDAKYLFATIQTLSRDDNFKQFDENEFDYIVFDEAHRSAASTYQRVFNYFK
PKFMLGMTATPERSDELSIFELFDYNIAYEIRLQAALESDILCPFHYFGVTDYVHQGIKE
DDVTKLRYLTSDERVNYIIQKTDYYGYSGEILQGLIFVSSKKEAYDLADKLSSKGIKSVA
LTGDDSVNYRQIVIEKLKEGKINYIITVDLFNEGIDIPEVNQVVMLRPTESSIIFIQQLG
RGLRKSSNKEYVTVIDFIGNYKTNYLIPIALSGDQSQNKDNYKKFLTNNDSINGVSTINF
EEVAKKQIYNSLDAVSLNQNKLILKAYEEVENRLGHMPLLMDFIQQHSIDPSVIFSKFSN
YYEFLVRYKKIDTLLTENESKNLVFFSRQIAPGLKRIDSLVLEELLKNELTYDELKNKML
NEVKDITEDDIDTSLRILDFSFYNAGIEKIYGSPIIERNERMIRLSDAFTNALSNQTFNM
FLEDLIELSKYNNEKYQKGKNGLILYNKYSREDFSKIFNWNKNGSSVIMGYMIKSQEMPI
FITYDKHEDI

>WP_250069372.1#122|Staphylococcus_aureus
MSRLLNDFNQSLHKGFIDKHISHKGNYTPKLLVNNKNEKVLSTIIDELQKCETFYFSVAF
ITESGLASLKAQLLDLSNKGVKGKILTSNYLGFNSPKMYGELLKLKNVEVRLTDIAGFHA
KGYIFEHKDYSSMVIGSSNLTSNALKVNYEHNVLLSTMKNGDLVDSVKSEFDLLWQKSTP
LTEQWINSYKESFEYRSLEKLAEVEQTQMLLADKVKKSVEIVPNLMQAEALRSLKAIRDK
AKDKALIISATGTGKTILCALDVREVNPNKFLFIVHNEGILNRAKEEFKKVLPIKNDSDF
GLLTGKHRDVDAKYLFATIQTLSRDDNFKQFDENEFDYIVFDEAHRSAASTYQRVFNYFK
PKFMLGMTATPERSDELSIFELFDYNIAYEIRLQAALESDILCPFHYFGVTDYVHQGIKE
DDVTKLRYLTSDERVNYIIQKTDYYGYSGEILQGLIFVSSKKEAYDLADKLSSKGIKSVA
LTGDDSVNYRQIVIEKLKEGKINYIITVDLFNEGIDIPEVNQVVMLRPTESSIIFIQQLG
RGLRKSSNKEYVTVIDFIGNYKTNYLIPIALSGDQSQNKDNYKKFLTNNDSINGVSTINF
EEVAKKQIYNSLDAVSLNQNKLILKAYEEVENRLGHMPLLMDFIQQHSIDPSVIFSKFSN
YYEFLVRYKKIDTLLTENESKNLVFFSRQIAPGLKRIDSLVLEELLKNELTYDELKNKML
NEVKDITEDDIDTSLRILDFSFYNAGIEKIYGSPIIERNERMIRLSDAFTNALSNQTFNM
FLEDLIELSKYNNEKYQKGKNGLILYNKYSREDFSKIFNWNKNGSSVIMGYMIKSQEMPI
FITYDKHE

>WP_218088868.1#123|Staphylococcus_aureus
MSRLLNDFNQSLHKGFIDKHISHKGNYTPKLLVNNKNEKVLSTIIDELQKCETFYFSVAF
ITESGLASLKAQLLDLSNKGVKGKILTSNYLGFNSPKMYGELLKLKNVEVRLTDIAGFHA
KGYIFEHKDYSSMVIGSSNLTSNALKVNYEHNVLLSTMKNGDLVDSVKSEFDLLWQKSTP
LTEQWINSYKESFEYRSLEKLAEVEQTQMLLADKVKKSVEIVPNLMQAEALRSLKAIRDK
AKDKALIISATGTGKTILCALDVREVNPNKFLFIVHNEGILNRAKEEFKKVLPIKNDSDF
GLLTGKHRDVDAKYLFATIQTLSRDDNFKQFDENEFDYIVFDEAHRSAASTYQRVFNYFK
PKFMLGMTATPERSDELSIFELFDYNIAYEIRLQAALESDILCPFHYFGVTDYVHQGIKE
DDVTKLRYLTSDERVNYIIQKTDYYGYSGEILQGLIFVSSKKEAYDLADKLSSKGIKSVA
LTGDDSVNYRQIVIEKLKEGKINYIITVDLFNEGIDIPEVNQVVMLRPTESSIIFIQQLG
RGLRKSSNKEYVTVIDFIGNYKTNYLIPIALSGDQSQNKDNYKKFLTNNDSINGVSTINF
EEVAKKQIYNSLDAVSLNQNKLILKAYEEVENRLGHMPLLMDFIQQHSIDPSVIFSKFSN
YYEFLVRYKKIDALLTENESKNLVFFSRQIAPGLKRIDSLVLEELLKNELTYDELKNKML
NEVKDITEDDIDTSLRILDFSFYNAGIEKIYGSPIIECNERMIRLSDAFTNALSNQTFKI
FLEDLIELSKYNNEKYQKGKNGLILYNKYSREDFSKIFNWNKNGSSVIMGYMIRSQEMPI
FITYDKHEDI

>WP_167402419.1#124|Staphylococcus_aureus
MSRLLNDFNQSLKKGFIDKDISHKGNYTPKLLVNNKNEKVLSTIIDELQKCETFYFSVAF
ITESGLASLKAQLLDLSNKGVKGKILTSNYLGFNSPKMYGELLKLKNVEVRLTDIAGFHA
KGYIFEHKDYSSMVIGSSNLTSNALKVNYEHNVLLSTMKNGDLVDSVKNEFELLWQKSTP
LTEQWINSYKESFEYRSLEKLAEVEQTQMLLADKVKKSVEIVPNLMQAEALRSLKAIRDK
TKDKALIISATGTGKTILCALDVREVNPNKFLFIVHNEGILNRAKEEFKKVLPIKNDSDF
GLLTGKHRDVDAKYLFATIQTLSRDDNFKQFDENEFDYIVFDEAHRSAASTYQRVFNYFK
PKFMLGMTATPERSDELSIFELFDYNIAYEIRLQAALESDILCPFHYFGVTDYVHQGIKE
DDVTKLRYLTSDERVNYIIQKTDYYGYSGEILQGLIFVSSKKEAYDLADKLSSKGIKSVA
LTGDDSVNYRQIVIEKLKEGKINYIITVDLFNEGIDIPEVNQVVMLRPTESSIIFIQQLG
RGLRKSANKEYVTVIDFIGNYKTNYLIPIALSGDQSQNKDNYKKFLTNNDSINGVSTINF
EEVAKKQIYNSLDAVSLNQNKLILKAYEEVENRLGHMPLLMDFIQQHSIDPSVIFSKFSN
YYEFLLRYKKIDALLTENESKNLVFFSRQIAPGLKRIDSLVLEELLKNELTYDELKNKML
NEVKDITEDDIDTSLRILDFSFYNAGIEKIYGSPIIECNERMIRLSDAFTNALSNQTFKI
FLEDLIELSKYNNEKYQKGKNGLILYNKYSREDFSKIFNWNKNGSSVIMGYMIRSQEMPI
FITYDKHEDISDST

>WP_167401712.1#125|Staphylococcus_aureus
MSRLLNDFNQSLKKGFIDKDISHKGNYTPKLLVNNKNEKVLSTIIDELQKCETFYFSVAF
ITESGLASLKAQLLDLSNKGVKGKILTSNYLGFNSPKMYGELLKLKNVEVRLTDIAGFHA
KGYIFEHKDYSSMVIGSSNLTSNALKVNYEHNVLLSTMKNGDLVDSVKNEFELLWQKSTP
LTEQWINSYKESFEYRSLEKLAEVEQTQMLLADKVKKSVEIVPNLMQAEALRSLKAIRDK
TKDKALIISATGTGKTILCALDVREVNPNKFLFIVHNEGILNRAKEEFKKVLPIKNDSDF
GLLTGKHRDVDAKYLFATIQTLSRDDNFKQFDENEFDYIVFDEAHRSAASTYQRVFNYFK
PKFMLGMTATPERSDELSIFELFDYNIAYEIRLQAALESDILCPFHYFGVTDYVHQGIKE
DDVTKLRYLTSDERVNYIIQKTDYYGYSGEILQGLIFVSSKKEAYDLADKLSSKGIKSVA
LTGDDSVNYRQIVIEKLKEGKINYIITVDLFNEGIDIPEVNQVVMLRPTESSIIFIQQLG
RGLRKSANKEYVTVIDFIGNYKTNYLIPIALSGDQSQNKDNYKKFLTNNDSINGVSTINF
EEVAKKQIYNSLDAVSLNQNKLILKAYEEVENRLGHMPLLMDFIQQHSIDPSVIFSKFSN
YYEFLLRYKKIDALLTENESKNLVFFSRQIAPGLKRIDSLVLEELLKNELTYDELKNKML
NEVKDITEDDIDTSLRILDFSFYNAGIEKIYGSPIIECNERMIRLSDAFTNALSNQTFKI
FLEDLIELSKYNNEKYQKGKNGLILYNKYSREDFSKIFNWNKNGSSVIMGYMIRSQEMPI
FITYDKHEDI

>WP_044166262.1#126|Staphylococcus_aureus
VEVRLTDIAGFHAKGYIFEHKDYSSMVIGSSNLTSNALKVNYEHNVLLSTMKNGDLVDSV
KNEFDLLWQKSIPLTEQWINSYKESFEYRSLEKLAEVEQTQMLLADKVKKSVEIVPNLMQ
AEVLRSLKAIRDKAKDKALIISATGTGKTILCALDVREVNPNKFLFIVHNEGILNRAKEE
FKKVLPIKNDSDFGLLTGKHRDVDAKYLFATIQTLSRDDNFKQFDENEFDYIVFDEAHRS
AASTYQRVFNYFKPKFMLGMTATPERSDELSIFELFDYNIAYEIRLQAALESDILCPFHY
FGVTDYVHQGIKEDDVTKLRYLTSDERVNYIIQKTDYYGYSGEILQGLIFVSSKKEAYDL
ADKLSSKGIKSVALTGDDSVNYRQIVIEKLKEGKINYIITVDLFNEGIDIPEVNQVVMLR
PTESSIIFIQQLGRGLRKSANKEYVTVIDFIGNYKTNYLIPIALSGDQSQNKDNYKKFLT
NNDSINGVSTINFEEVAKKQIYNSLDAVSLNQNKLILKAYEEVENRLGHMPLLMDFIQQH
SIDPSVIFSKFSNYYEFLVRYKKIDTLLTENESKNLVFFSRQIAPGLKRIDSLVLEELLK
NELTYDELKNKMLNEVKVITEDDIDTSLRILDFSFYNAGIEKIYGSPIIECNERMIRLSD
AFTNALSNQTFKIFLEDLIELSKYNNEKYQKGKNGLILYNKYSREDFSKIFNWNKNGSSV
IMGYMIRSQEMPIFITYDKHEDISDSTKYEDEFLSQDELKWFTKSNRTLKSKEVQKILSH
RAKGIKMYIFVQKKDDDGIYFYYLGTAGYIEGSEKQDKMPNGSNVVTMDLALDKAVRDDI
YRYITN

>WP_250012118.1#127|Staphylococcus_aureus
GYIFEHKDYSSMVIGSSNLTSNALKVNYEHNVLLSTMKNGDLVDSVKSEFDLLWQKSTPL
TEQWINSYKESFEYRSLEKLAEVEQTQMLLADKVKKSVEIVPNLMQAEALRSLKAIRDKA
KDKALIISATGTGKTILCALDVREVNPNKFLFIVHNEGILNRAKEEFKKVLPIKNDSDFG
LLTGKHRDVDAKYLFATIQTLSRDDNFKQFDENEFDYIVFDEAHRSAASTYQRVFNYFKP
KFMLGMTATPERSDELSIFELFDYNIAYEIRLQAALESDILCPFHYFGVTDYVHQGIKED
DVTKLRYLTSDERVNYIIQKTDYYGYSGEILQGLIFVSSKKEAYDLADKLSSKGIKSVAL
TGDDSVNYRQIVIEKLKEGKINYIITVDLFNEGIDIPEVNQVVMLRPTESSIIFIQQLGR
GLRKSSNKEYVTVIDFIGNYKTNYLIPIALSGDQSQNKDNYKKFLTNNDSINGVSTINFE
EVAKKQIYNSLDAVSLNQNKLILKAYEEVENRLGHMPLLMDFIQQHSIDPSVIFSKFSNY
YEFLVRYKKIDTLLTENESKNLVFFSRQIAPGLKRIDSLVLEELLKNELTYDELKNKMLN
EVKDITEDDIDTSLRILDFSFYNAGIEKIYGSPIIERNERMIRLSDAFTNALSNQTFNMF
LEDLIELSKYNNEKYQKGKNGLILYNKYSREDFSKIFNWNKNGSSVIMGYMIKSQEMPIF
ITYDKHEDISDSTKYEDEFLSQDELKWFTKSNRTLESKEVQKILSHRAKGIKMYIFVQKK
DDDGIYFYYLGTAGYIEGSEKQDKMPNGSNVVTMDLALDKAVRDDIYRYLTN

>WP_113625417.1#128|Staphylococcus_aureus
MSRLLNDFNQSLKKGFIDKDIPHKGNYTPKLLVNNKNEKVLSTIIDELQKCETFYFSVAF
ITESGLASLKAQLLDLSNKGVKGKILTSNYLGFNSPKMYGELLKLKNVEVRLTDIAGFHA
KGYIFEHKDYSSMVIGSSNLTSNALKVNYEHNVLLSTMKNGDLVDSVKNEFDLLWQNSTP
LTQQWINSYKESFEYRSLEKLAEVEQTQMLLADKVKKSVEIVPNLMQAEALRSLKAIRDK
AKDKALIISATGTGKTILCALDVREVNPNKFLFIVHNEGILNRAKEEFKKVLPTKNDSDF
GLLTGKHRDVDAKYLFATIQTLSRDDNFKQFDENEFDYIVFDEAHRSAASTYQRVFNYFK
PKFMLGMTATPERSDELSIFEMFDYNIAYEIRLQAALESDILCPFHYFGVTDYVHQGIKE
DDVTKLRYLTSDERVNYIIQKTDYYGYSGEILQGLIFVSSKKEAYDLADKLSSKGIKSVA
LTGDDSVNYRQIVIEKLREGKINYIITVDLFNEGIDIPEVNQVVMLRPTESSIIFIQQLG
RGLRKSANKEYVTVIDFIGNYKTNYLIPIALSGDQSQNKDNYKKFLTNNDSINGVSTINF
EEVAKKQIYNSLDAVSLNQNKLLLKAYEEVENRLGHMPLLMDFIQQHSIDPSVIFSKFSN
YYEFLVWYKKIDALLTENESKNLVFFSRQIAPGLKRIDSLVLEELLKNELTYDELKNKML
NEVKDITEDDIDTSLRILDFSFYNAGIEKIYGSPIIERNERMIRLSDAFTNALSNQTFKI
FLEDLIELSKYNNEKYQKGKNGLILYNKYSREDFSKIFNWSKNGSSVIMGYMIRSQEMPI
FITYDK

>WP_148237807.1#129|Staphylococcus_aureus
MSRLLNDFNQSLHKGFIDKHISHKGNYTPKLLVNNKNEKVLSTIIDELQKCETFYFSVAF
ITESGLASLKAQLLDLSNKGVKGKILTSNYLGFNSPKMYGELLKLKNVEVRLTDIAGFHA
KGYIFEHKDYSSMVIGSSNLTSNALKVNYEHNVLLSTMKNGDLVDSVKSEFDLLWQKSTP
LTEQWINSYKESFEYRSLEKLAEVEQTQMLLADKVKKSVEIVPNLMQAEALRSLKAIRDK
AKDKALIISATGTGKTILCALDVREVNPNKFLFIVHNEGILNRAKEEFKKVLPIKNDSDF
GLLTGKHRDVDAKYLFATIQTLSRDDNFKQFDENEFDYIVFDEAHRSAASTYQRVFNYFK
PKFMLGMTATPERSDELSIFELFDYNIAYEIRLQAALESDILCPFHYFGVTDYVHQGIKE
DDVTKLRYLTSDERVNYIIQKTDYYGYSGEILQGLIFVSSKKEAYDLADKLSSKGIKSVA
LTGDDSVNYRQIVIEKLKEGKINYIITVDLFNEGIDIPEVNQVVMLRPTESSIIFIQQLG
RGLRKSSNKEYVTVIDFIGNYKTNYLIPIALSGDQSQNKDNYKKFLTNNDSINGVSTINF
EEVAKKQIYNSLDAVSLNQNKLILKAYEEVENRLGHMPLLMDFIQQHSIDPSVIFSKFSN
YYEFLVRYKKIDTLLTENESKNLVFFSRQIAPGLKRIDSLVLEELLKNELTYDELKNKML
NEVKDITEDDIDTSLRILDFSFYNAGIEKIYGSPIIERNERMIRLSDAFTNALSNQTFNM
FLEDLIELSKYNNEKYQKGKNGLILYNKYSREDFSKIFNWN

>WP_154275058.1#130|Staphylococcus_aureus
MSRLLNDFNQSLKKGFIDKDISHKGNYTPKLLVNNKNEKVLSTIIDELQKCETFYFSVAF
ITESGLASLKAQLLDLSNKGVKGKILTSNYLGFNSPKMYGELLKLKNVEVRLTDIAGFHA
KGYIFEHKDYSSMVIGSSNLTSNALKVNYEHNVLLSTMKNGDLVDSVKNEFELLWQKSTP
LTQQWIKSYKESFEYRSLEKLAEVEQTQMLLADKVKKSVEIVPNLMQAEALRSLKAIRDK
AKDKALIISATGTGKTILCALDVREVNPNKFLFIVHNEGILNRAKEEFKKVLPIKNDSDF
GLLTGKHRDVDAKYLFATIQTLSRDDNFKQFDENEFDYIVFDEAHRSAASTYQRVFNYFK
PKFMLGMTATPERSDELSIFELFDYNIAYEIRLQAALESDILCPFHYFGVTDYVHQGIKE
DDVTKLRYLTSDERVNYIIQKTDYYGYSGEILQGLIFVSSKKEAYDLADKLSSKGIKSVA
LTGDDSVNYRQIVIEKLKEGKINYIITVDLFNEGIDIPEVNQVVMLRPTESSIIFIQQLG
RGLRKSSNKEYVTVIDFIGNYKTNYLIPIALSGDQSQNKDNYKKFLTNNDSINGVSTINF
EEVAKKQIYNSLDAVSLNQNKLILKAYEEVENRLGHMPLLMDFIQQHSIDPSVIFSKFSN
YYEFLVRYKKIDTLLTENESKNLVFFSRQIAPGLKRIDSLVLEELLKNELTYDELKNKML
NEVKDITEDDIDTSLRILDFSFYNAGIEKIYGSPIIECNERMIRLSDAFTNALSNQTFKI
FLEDLIELSKYNNEKYQKGKNGLILYNKYSRED

>WP_238136483.1#131|Staphylococcus_aureus
MSRLLNDFNQSLKKGFIDKDISHKGNYTPKLLVNNKNEKVLSTIIDELQKCETFYFSVAF
ITESGLASLKAQLLDLSNKGVKGKILTSNYLGFNSPKMYGELLKLKNVEVRLTDIAGFHA
KGYIFEHKDYSSMVIGSSNLTSNALKVNYEHNVLLSTMKNGDLVDSVKNEFELLWQKSTP
LTQQWIKSYKESFEYRSLEKLAEVEQTQMLLADKVKKSVEIVPNLMQAEALRSLKAIRDK
AKDKALIISATGTGKTILCALDVREVNPNKFLFIVHNEGILNRAKEEFKKVLPIKNDSDF
GLLTGKHRDVDAKYLFATIQTLSRDDNFKQFDENEFDYIVFDEAHRSAASTYQRVFNYFK
SKFMLGMTATPERSDELSIFELFDYNIAYEIRLQAALESDILCPFHYFGVTDYVHQGIKE
DDVTKLRYLTSDERVNYIIQKTDYYGYSGEILQGLIFVSSKKEAYDLADKLSSKGIKSVA
LTGDDSVNYRQIVIEKLKEGKINYIITVDLFNEGIDIPEVNQVVMLRPTESSIIFIQQLG
RGLRKSSNKEYVTVIDFIGNYKTNYLIPIALSGDQSQNKDNYKKFLTNNDSINGVSTINF
EEVAKKQIYNSLDAVSLNQNKLILKAYEEVENRLGHMPLLMDFIQQHSIDPSVIFSKFSN
YYEFLVRYKKIDTLLTENESKNLVFFSRQIAPGLKRIDSLVLEELLKNELTYDELKNKML
NEVKDITEDDIDTSLRILDFSFYNAGIEKIYGSPIIERNERMIRLSDAFTNALSNQTFKI
FLEDLIELSKYNNEKYQKGKNGLILYNKYSRE

>WP_238136492.1#132|Staphylococcus_aureus
MSRLLNDFNQSLKKGFIDKDISHKGNYTPKLLVNNKNEKVLSTIIDELQKCETFYFSVAF
ITESGLASLKAQLLDLSNKGVKGKILTSNYLGFNSPKMYGELLKLKNVEVRLTDIAGFHA
KGYIFEHKDYSSMVIGSSNLTSNALKVNYEHNVLLSTMKNGDLVDSVKNEFELLWQKSTP
LTEQWINSYKESFEYRSLEKLAEVEQTQMLLADKVKKSVEIVPNLMQAEALRSLKAIRDK
TKDKALIISATGTGKTILCALDVREVNPNKFLFIVHNEGILNRAKEEFKKVLPIKNDSDF
GLLTGKHRDVDAKYLFATIQTLSRDDNFKQFDENEFDYIVFDEAHRSAASTYQRVFNYFK
PKFMLGMTATPERSDELSIFELFDYNIAYEIRLQAALESDILCPFHYFGVTDYVHQGIKE
DDVTKLRYLTSDERVNYIIQKTDYYGYSGEILQGLIFVSSKKEAYDLADKLSSKGIKSVA
LTGDDSVNYRQIVIEKLKEGKINYIITVDLFNEGIDIPEVNQVVMLRPTESSIIFIQQLG
RGLRKSANKEYVTVIDFIGNYKTNYLIPIALSGDQSQNKDNYKKFLTNNDSINGVSTINF
EEVAKKQIYNSLDAVSLNQNKLILKAYEEVENRLGHMPLLMDFIQQHSIDPSVIFSKFSN
YYEFLLRYKKIDALLTENESKNLVFFSRQIAPGLKRIDSLVLEELLKNELTYDELKNKML
NEVKDITEDDIDTSLRILDFSFYNAGIEKIYGSPIIECNERMIRLSDAFTNALSNQTFKI
FLEDLIELSKYNNEKYQKGKNGLILYNKYS

>WP_279526708.1#133|Staphylococcus_aureus
MSRLLNDFNQSLHKGFIDKHISHKGNYTPKLLVNNKNEKVLSTIIDELQKCETFYFSVAF
ITESGLASLKAQLLDLSNKGVKGKILTSNYLGFNSPKMYGELLKLKNVEVRLTDIAGFHA
KGYIFEHKDYSSMVIGSSNLTSNALKVNYEHNVLLSTMKNGDLVDSVKSEFDLLWQKSTP
LTEQWINSYKESFEYRSLEKLAEVEQTQMLLADKVKKSVEIVPNLMQAEALRSLKAIRDK
AKDKALIISATGTGKTILCALDVREVNPNKFLFIVHNEGILNRAKEEFKKVLPIKNDSDF
GLLTGKHRDVDAKYLFATIQTLSRDDNFKQFDENEFDYIVFDEAHRSAASTYQRVFNYFK
PKFMLGMTATPERSDELSIFELFDYNIAYEIRLQAALESDILCPFHYFGVTDYVHQGIKE
DDVTKLRYLTSDERVNYIIQKTDYYGYSGEILQGLIFVSSKKEAYDLADKLSSKGIKSVA
LTGDDSVNYRQIVIEKLKEGKINYIITVDLFNEGIDIPEVNQVVMLRPTESSIIFIQQLG
RGLRKSSNKEYVTVIDFIGNYKTNYLIPIALSGDQSQNKDNYKKFLTNNDSINGVSTINF
EEVAKKQIYNSLDAVSLNQNKLILKAYEEVENRLGHMPLLMDFIQQHSIDPSVIFSKFSN
YYEFLVRYKKIDTLLTENESKNLVFFSRQIAPGLKRIDSLVLEELLKNELTYDELKNKML
NEVKDITEDDIDTSLRILDFSFYNAGIEKIYGSPIIERNERMIRLSDAFTNALSNQTFNM
FLEDLIELSKYNNEK

>WP_216771302.1#134|Staphylococcus_aureus
MSRLLNDFNQSLHKGFIDKHISHKGNYTPKLLVNNKNEKVLSTIIDELQKCETFYFSVAF
ITESGLASLKAQLLDLSNKGVKGKILTSNYLGFNSPKMYGELLKLKNVEVRLTDIAGFHA
KGYIFEHKDYSSMVIGSSNLTSNALKVNYEHNVLLSTMKNGDLVDSVKSEFDLLWQKSTP
LTEQWINSYKESFEYRSLEKLAEVEQTQMLLADKVKKSVEIVPNLMQAEALRSLKAIRDK
AKDKALIISATGTGKTILCALDVREVNPNKFLFIVHNEGILNRAKEEFKKVLPIKNDSDF
GLLTGKHRDVDAKYLFATIQTLSRDDNFKQFDENEFDYIVFDEAHRSAASTYQRVFNYFK
PKFMLGMTATPERSDELSIFELFDYNIAYEIRLQAALESDILCPFHYFGVTDYVHQGIKE
DDVTKLRYLTSDERVNYIIQKTDYYGYSGEILQGLIFVSSKKEAYDLADKLSSKGIKSVA
LTGDDSVNYRQIVIEKLKEGKINYIITVDLFNEGIDIPEVNQVVMLRPTESSIIFIQQLG
RGLRKSSNKEYVTVIDFIGNYKTNYLIPIALSGDQSQNKDNYKKFLTNNDSINGVSTINF
EEVAKKQIYNSLDAVSLNQNKLILKAYEEVENRLGHMPLLMDFIQQHSIDPSVIFSKFSN
YYEFLVRYKKIDTLLTENESKNLVFFSRQIAPGLKRIDSLVLEELLKNELTYDELKNKML
NEVKDITEDDIDTSLRILDFSFYNAGIEKIYGSPIIERNERMIRLSDAFTNALSNETFNM
FLEDLIELSKYNNEK

>WP_048537036.1#135|Staphylococcus_aureus
MSRLLNDFNQSLHKGFIDKHISHKGNYTPKLLVNNKNEKVLSTIIDELQKCETFYFSVAF
ITESGLASLKAQLLDLSNKGVKGKILTSNYLGFNSPKMYGELLKLKNVEVRLTDIAGFHA
KGYIFEHKDYSSMVIGSSNLTSNALKVNYEHNVLLSTMKNGDLVDSVKSEFDLLWQKSTP
LTEQWINSYKESFEYRSLEKLAEVEQTQMLLADKVKKSVEIVPNLMQAEALRSLKAIRDK
AKDKALIISATGTGKTILCALDVREVNPNKFLFIVHNEGILNRAKEEFKKVLPIKNDSDF
GLLTGKHRDVDAKYLFATIQTLSRDDNFKQFDENEFDYIVFDEAHRSAASTYQRVFNYFK
PKFMLGMTATPERSDELSIFELFDYNIAYEIRLQAALESDILCPFHYFGVTDYVHQGIKE
DDVTKLRYLTSDERVNYIIQKTDYYGYSGEILQGLIFVSSKKEAYDLADKLSSKGIKSVA
LTGDDSVNYRQIVIEKLKEGKINYIITVDLFNEGIDIPEVNQVVMLRPTESSIIFIQQLG
RGLRKSSNKEYVTVIDFIGNYKTNYLIPIALSGDQSQNKDNYKKFLTNNDSINGVSTINF
EEVAKKQIYNSLDAVSLNQNKLILKAYEEVENRLGHMPLLMDFIQQHSIDPSVIFSKFSN
YYEFLVRYKKIDTLLTENESKNLVFFSRQIAPGLKRIDSLVLEELLKNELTYDELKNKML
NEVKDITEDDIDTSLRILDFSFYNAGIEKIYGSPIIERNERMIRLSDAFTNALSNQTFNM
FLEDLIELSKYN

>WP_269835472.1#136|Staphylococcus_aureus
MSRLLNDFNQSLHKGFIDKDISHKGNYTPKLLVNNKNEKVLSTIIDELQKCETFYFSVAF
ITESGLASLKAQLLDLSNKGVKGKILTSNYLGFNSPKMYGELLKLKNVEVRLTDIAGFHA
KGYIFEHKDYSSMVIGSSNLTSNALKVNYEHNVLLSTMKNGDLVDSVKNEFDLLWQKSIP
LTEQWINSYKESFEYRSLEKLAEVEQTQMLLADKVKKSVEIVPNLMQAEALRSLKAIRDK
AKDKALIISATGTGKTILCALDVREVNPNKFLFIVHNEGILNRAKEEFKKVLPIKNDSDF
GLLTGKHRDVDAKYLFATIQTLSRDDNFKQFDENEFDYIVFDEAHRSAASIYQRVFNYFK
PKFMLGMTATPERSDELSIFELFDYNIAYEIRLQAALESDILCPFHYFGVTDYVHQGIKE
DDVTKLRYLTSDERVNYIIQKTDYYGYSGEILQGLIFVSSKKEAYDLADKLSSKGIKSVA
LTGDDSVNYRQIVIEKLKEGKINYIITVDLFNEGIDIPEVNQVVMLRPTESSIIFIQQLG
RGLRKSANKEYVTVIDFIGNYKTNYLIPIALSGDQSQNKDNYKKFLTNNDSINGVSTINF
EEVAKKQIYNSLDAVSLNQNKLILKAYEEVENRLGHMPLLMDFIQQHSIDPSVIFSKFSN
YYEFLVRYKKIDTLLTENESKNLVFFSRQIAPGLKRIDSLVLEELLKNELTYDELKNKML
NEVKVITEDDIDTSLRILDFSFYNAGIEKIYGSPIIECNERMIRLSDAFTNALSNQTFKI
FLEDLIELSKYNNEKYQKGKNGVNSGLKMLFYGGLKMSFFSGLRLSYI

>WP_154456284.1#137|Staphylococcus_aureus
MSRLLNDFNQSLHKGFIDKDISHKGNYTPKLLVNNKNEKVLSTIIDELQKCETFYFSVAF
ITESGLASLKAQLLDLSNKGVKGKILTSNYLGFNSPKMYGELLKLKNVEVRLTDIAGFHA
KGYIFEHKDYSSMVIGSSNLTSNALKVNYEHNVLLSTMKNGDLVDSVKNEFDLLWQKSIP
LTEQWINSYKESFEYRSLEKLAEVEQTQMLLADKVKKSVEIVPNLMQAEALRSLKAIRDK
AKDKALIISATGTGKTILCALDVREVNPNKFLFIVHNEGILNRAKEEFKKVLPIKNDSDF
GLLTGKHRDVDAKYLFATIQTLSRDDNFKQFDENEFDYIVFDEAHRSAASTYQRVFNYFK
PKFMLGMTATPERSDELSIFELFDYNIAYEIRLQAALESDILCPFHYFGVTDYVHQGIKE
DDVTKLRYLTSDERVNYIIQKTDYYGYSGEILQGLIFVSSKKEAYDLADKLSSKGIKSVA
LTGDDSVNYRQIVIEKLKEGKINYIITVDLFNEGIDIPEVNQVVMLRPTESSIIFIQQLG
RGLRKSANKEYVTVIDFIGNYKTNYLIPIALSGDQSQNKDNYKKFLTNNDSINGVSTINF
EEVAKKQIYNSLDAVSLNQNKLILKAYEEVENRLGHMPLLMDFIQQHSIDPSVIFSKFSN
YYEFLVRYKKIDTLLTENESKNLVFFSRQIAPGLKRIDSLVLEELLKNELTYDELKNKML
NEVKVITEDDIDTSLRILDFSFYNAGIEKIYGSPIIECNERMIRLSDAFTNALSNQTFKI
FLEDLIELSKYNNEKYQKGKN

>WP_148255055.1#139|Staphylococcus_aureus
MSRLLNDFNQSLHKGFIDKHISHKGNYTPKLLVNNKNEKVLSTIIDELQKCETFYFSVAF
ITESGLASLKAQLLDLSNKGVKGKILTSNYLGFNSPKMYGELLKLKNVEVRLTDIAGFHA
KGYIFEHKDYSSMVIGSSNLTSNALKVNYEHNVLLSTMKNGDLVDSVKSEFDLLWQKSTP
LTEQWINSYKESFEYRSLEKLAEVEQTQMLLADKVKKSVEIVPNLMQAEALRSLKAIRDK
AKDKALIISATGTGKTILCALDVREVNPNKFLFIVHNEGILNRAKEEFKKVLPIKNDSDF
GLLTGKHRDVDAKYLFATIQTLSRDDNFKQFDENEFDYIVFDEAHRSAASTYQRVFNYFK
PKFMLGMTATPERSDELSIFELFDYNIAYEIRLQAALESDILCPFHYFGVTDYVHQGIKE
DDVTKLRYLTSDERVNYIIQKTDYYGYSGEILQGLIFVSSKKEAYDLADKLSSKGIKSVA
LTGDDSVNYRQIVIEKLKEGKINYIITVDLFNEGIDIPEVNQVVMLRPTESSIIFIQQLG
RGLRKSSNKEYVTVIDFIGNYKTNYLIPIALSGDQSQNKDNYKKFLTNNDSINGVSTINF
EEVAKKQIYNSLDAVSLNQNKLILKAYEEVENRLGHMPLLMDFIQQHSIDPSVIFSKFSN
YYEFLVRYKKIDTLLTENESKNLVFFSRQIAPGLKRIDSLVLEELLKNELTYDELKNKML
NEVKDITEDDIDTSLRILDFSFYNAGIETIYGSRIIERNESMIRLIDAFTNALSNQTFNM
FLEDIIELSKY

>WP_162647750.1#140|Staphylococcus_aureus
MSRLLNDFNQSLHKGFIDKHISHKGNYTPKLLVNNKNEKVLSTIIDELQKCETFYFSVAF
ITESGLASLKAQLLDLSNKGVKGKILTSNYLGFNSPKMYGELLKLKNVEVRLTDIAGFHA
KGYIFEHKDYSSMVIGSSNLTSNALKVNYEHNVLLSTMKNGDLVDSVKSEFDLLWQKSTP
LTEQWINSYKESFEYRSLEKLAEVEQTQMLLADKVKKSVEIVPNLMQAEALRSLKAIRDK
AKDKALIISATGTGKTILCALDVREVNPNKFLFIVHNEGILNRAKEEFKKVLPIKNDSDF
GLLTGKHRDVDAKYLFATIQTLSRDDNFKQFDENEFDYIVFDEAHRSAASTYQRVFNYFK
PKFMLGMTATPERSDELSIFELFDYNIAYEIRLQAALESDILCPFHYFGVTDYVHQGIKE
DDVTKLRYLTSDERVNYIIQKTDYYGYSGEILQGLIFVSSKKEAYDLADKLSSKGIKSVA
LTGDDSVNYRQIVIEKLKEGKINYIITVDLFNEGIDIPEVNQVVMLRPTESSIIFIQQLG
RGLRKSSNKEYVTVIDFIGNYKTNYLIPIALSGDQSQNKDNYKKFLTNNDSINGVSTINF
EEVAKKQIYNSLDAVSLNQNKLILKAYEEVENRLGHMPLLMDFIQQHSIDPSVIFSKFSN
YYEFLVRYKKIDALLTENESKNLVFFSRQIAPGLKRIDSLVLEELLKNELTYDELKNKML
NEVKDITEDDIDTSLRILDFSFYNAGIEKIYGSPIIECNERMIRLSDAFTNALSNQTFKI
FLEDLI

>WP_249987364.1#141|Staphylococcus_aureus
MSRLLNDFNQSLHKGFIDKHISHKGNYTPKLLVNNKNEKVLSTIIDELQKCETFYFSVAF
ITESGLASLKAQLLDLSNKGVKGKILTSNYLGFNSPKMYGELLKLKNVEVRLTDIAGFHA
KGYIFEHKDYSSMVIGSSNLTSNALKVNYEHNVLLSTMKNGDLVDSVKSEFDLLWQKSTP
LTEQWINSYKESFEYRSLEKLAEVEQTQMLLADKVKKSVEIVPNLMQAEALRSLKAIRDK
AKDKALIISATGTGKTILCALDVREVNPNKFLFIVHNEGILNRAKEEFKKVLPIKNDSDF
GLLTGKHRDVDAKYLFATIQTLSRDDNFKQFDENEFDYIVFDEAHRSAASTYQRVFNYFK
PKFMLGMTATPERSDELSIFELFDYNIAYEIRLQAALESDILCPFHYFGVTDYVHQGIKE
DDVTKLRYLTSDERVNYIIQKTDYYGYSGEILQGLIFVSSKKEAYDLADKLSSKGIKSVA
LTGDDSVNYRQIVIEKLKEGKINYIITVDLFNEGIDIPEVNQVVMLRPTESSIIFIQQLG
RGLRKSSNKEYVTVIDFIGNYKTNYLIPIALSGDQSQNKDNYKKFLTNNDSINGVSTINF
EEVAKKQIYNSLDAVSLNQNKLILKAYEEVENRLGHMPLLMDFIQQHSIDPSVIFSKFSN
YYEFLVRYKKIDTLLTENESKNLVFFSRQIAPGLKRIDSLVLEELLKNELTYDELKNKML
NEVKDITEDDIDTSLRILDFSFYNAGIEKIYGSPIIERNERMIRLSDAFTNALSN

>WP_188003959.1#142|Staphylococcus_aureus
MSRLLNDFNQSLHKGFIDKHISHKGNYTPKLLVNNKNEKVLSTIIDELQKCETFYFSVAF
ITESGLASLKAQLLDLSNKGVKGKILTSNYLGFNSPKMYGELLKLKNVEVRLTDIAGFHA
KGYIFEHKDYSSMVIGSSNLTSNALKVNYEHNVLLSTMKNGDLVDSVKSEFDLLWQKSTP
LTEQWINSYKESFEYRSLEKLAEVEQTQMLLADKVKKSVEIVPNLMQAEALRSLKAIRDK
AKDKALIISATGTGKTILCALDVREVNPNKFLFIVHNEGILNRAKEEFKKVLPIKNDSDF
GLLTGKHRDVDAKYLFATIQTLSRDDNFKQFDENEFDYIVFDEAHRSAASTYQRVFNYFK
PKFMLGMTATPERSDELSIFELFDYNIAYEIRLQAALESDILCPFHYFGVTDYVHQGIKE
DDVTKLRYLTSDERVNYIIQKTDYYGYSGEILQGLIFVSSKKEAYDLADKLSSKGIKSVA
LTGDDSVNYRQIVIEKLKEGKINYIITVDLFNEGIDIPEVNQVVMLRPTESSIIFIQQLG
RGLRKSSNKEYVTVIDFIGNYKTNYLIPIALSGDQSQNKDNYKKFLTNNDSINGVSTINF
EEVAKKQIYNSLDAVSLNQNKLILKAYEEVENRLGHMPLLMDFIQQHSIDPSVIFSKFSN
YYEFLVRYKKIDTLLTENESKNLVFFSRQIAPGLKRIDSLVLEELLKNELTYDELKNKML
NEVKDITEDDIDTSLRILDFSFYNAGIEKIYGSPIIERNERMIRLSDAFTN

>WP_086045209.1#143|Staphylococcus_aureus
MSRLLNDFNQSLKKGFIDKDISHKGNYTPKLLVNNKNEKVLSTIIDELQKCETFYFSVAF
ITESGLASLKAQLLDLSNKGVKGKILTSNYLGFNSPKMYGELLKLKNVEVRLTDIAGFHA
KGYIFEHKDYSSMVIGSSNLTSNALKVNYEHNVLLSTMKNGDLVDSVKNEFELLWQKSTP
LTEQWINSYKESFEYRSLEKLAEVEQTQMLLADKVKKSVEIVPNLMQAEALRSLKAIRDK
TKDKALIISATGTGKTILCALDVREVNPNKFLFIVHNEGILNRAKEEFKKVLPIKNDSDF
GLLTGKHRDVDAKYLFATIQTLSRDDNFKQFDENEFDYIVFDEAHRSAASTYQRVFNYFK
PKFMLGMTATPERSDELSIFELFDYNIAYEIRLQAALESDILCPFHYFGVTDYVHQGIKE
DDVTKLRYLTSDERVNYIIQKTDYYGYSGEILQGLIFVSSKKEAYDLADKLSSKGIKSVA
LTGDDSVNYRQIVIEKLKEGKINYIITVDLFNEGIDIPEVNQVVMLRPTESSIIFIQQLG
RGLRKSANKEYVTVIDFIGNYKTNYLIPIALSGDQSQNKDNYKKFLTNNDSINGVSTINF
EEVAKKQIYNSLDAVSLNQNKLILKAYEEVENRLGHMPLLMDFIQQHSIDPSVIFSKFSN
YYEFLLRYKKIDALLTENESKNLVFFSRQIAPGLKRIDSLVLEELLKNELTYDELKNKML
NEVKDITEDDIDTSLRILDFSFYNAGIEKIYGSPIIECNERMIRLSDAFTNALSNQTFKI
FL

>WP_119752330.1#144|Staphylococcus_aureus
MSRLLNDFNQSLKKGFIDKDISHKGNYTPKLLVNNKNEKVLSTIIDELQKCETFYFSVAF
ITESGLASLKAQLLDLSNKGVKGKILTSNYLGFNSPKMYGELLKLKNVEVRLTDIAGFHA
KGYIFEHKDYSSMVIGSSNLTSNALKVNYEHNVLLSTMKNGDLVDSVKNEFELLWQKSTP
LTEQWINSYKESFEYRSLEKLAEVEQTQMLLADKVKKSVEIVPNLMQAEALRSLKAIRDK
TKDKALIISATGTGKTILCALDVREVNPNKFLFIVHNEGILNRAKEEFKKVLPIKNDSDF
GLLTGKHRDVDAKYLFATIQTLSRDDNFKQFDENEFDYIVFDEAHRSAASTYQRVFNYFK
PKFMLGMTATPERSDELSIFELFDYNIAYEIRLQAALESDILCPFHYFGVTDYVHQGIKE
DDVTKLRYLTSDERVNYIIQKTDYYGYSGEILQGLIFVSSKKEAYDLADKLSSKGIKSVA
LTGDDSVNYRQIVIEKLKEGKINYIITVDLFNEGIDIPEVNQVVMLRPTESSIIFIQQLG
RGLRKSANKEYVTVIDFIGNYKTNYLIPIALSGDQSQNKDNYKKFLTNNDSINGVSTINF
EEVAKKQIYNSLDAVSLNQNKLILKAYEEVENRLGHMPLLMDFIQQHSIDPSVIFSKFSN
YYEFLLRYKKIDALLTENESKNLVFFSRQIAPGLKKIDSLVLEELLKNELTYDELKNKML
NEVKDITEDDIDTSLRILDFSFYNAGIEKIYGSPIIECNERMIRLSDAFTNALSNQTFKI
FLSQVQTP

>WP_249984384.1#145|Staphylococcus_aureus
MSRLLNDFNQSLHKGFIDKHISHKGNYTPKLLVNNKNEKVLSTIIDELQKCETFYFSVAF
ITESGLASLKAQLLDLSNKGVKGKILTSNYLGFNSPKMYGELLKLKNVEVRLTDIAGFHA
KGYIFEHKDYSSMVIGSSNLTSNALKVNYEHNVLLSTMKNGDLVDSVKSEFDLLWQKSTP
LTEQWINSYKESFEYRSLEKLAEVEQTQMLLADKVKKSVEIVPNLMQAEALRSLKAIRDK
AKDKALIISATGTGKTILCALDVREVNPNKFLFIVHNEGILNRAKEEFKKVLPIKNDSDF
GLLTGKHRDVDAKYLFATIQTLSRDDNFKQFDENEFDYIVFDEAHRSAASTYQRVFNYFK
PKFMLGMTATPERSDELSIFELFDYNIAYEIRLQAALESDILCPFHYFGVTDYVHQGIKE
DDVTKLRYLTSDERVNYIIQKTDYYGYSGEILQGLIFVSSKKEAYDLADKLSSKGIKSVA
LTGDDSVNYRQIVIEKLKEGKINYIITVDLFNEGIDIPEVNQVVMLRPTESSIIFIQQLG
RGLRKSSNKEYVTVIDFIGNYKTNYLIPIALSGDQSQNKDNYKKFLTNNDSINGVSTINF
EEVAKKQIYNSLDAVSLNQNKLILKAYEEVENRLGHMPLLMDFIQQHSIDPSVIFSKFSN
YYEFLVRYKKIDTLLTENESKNLVFFSRQIAPGLKRIDSLVLEELLKNELTYDELKNKML
NEVKDITEDDIDTSLRILDFSFYNAGIEKIYGSPIIERNERMIRLSDAFT

>WP_033864314.1#146|Staphylococcus_aureus
MSRLLNDFNQSLKKGFIDKDISHKGNYTPKLLVNNKNEKVLSTIIDELQKCETFYFSVAF
ITESGLASLKAQLLDLSNKGVKGKILTSNYLGFNSPKMYGELLKLKNVEVRLTDIAGFHA
KGYIFEHKDYSSMVIGSSNLTSNALKVNYEHNVLLSTMKNGDLVDSVKNEFELLWQKSTP
LTEQWINSYKESFEYRSLEKLAEVEQTQMLLADKVKKSVEIVPNLMQAEALRSLKAIRDK
TKDKALIISATGTGKTILCALDVREVNPNKFLFIVHNEGILNRAKEEFKKVLPIKNDSDF
GLLTGKHRDVDAKYLFATIQTLSRDDNFKQFDENEFDYIVFDEAHRSAASTYQRVFNYFK
PKFMLGMTATPERSDELSIFELFDYNIAYEIRLQAALESDILCPFHYFGVTDYVHQGIKE
DDVTKLRYLTSDERVNYIIQKTDYYGYSGEILQGLIFVSSKKEAYDLADKLSSKGIKSVA
LTGDDSVNYRQIVIEKLKEGKINYIITVDLFNEGIDIPEVNQVVMLRPTESSIIFIQQLG
RGLRKSANKEYVTVIDFIGNYKTNYLIPIALSGDQSQNKDNYKKFLTNNDSINGVSTINF
EEVAKKQIYNSLDAVSLNQNKLILKAYEEVENRLGHMPLLMDFIQQHSIDPSVIFSKFSN
YYEFLLRYKKIDALLTENESKNLVFFSRQIAPGLKKIDSLVLEELLKNELTYDELKNKML
NEVKDITEDDIDTSLRILDFSFYNAGIEKIYGSPIIECNERMIRLSDAFTNALSNQTFKI
FLSQVPVSYTHLRAHETPEHLVC

>WP_031870355.1#147|Staphylococcus_aureus
MSRLLNDFNQSLKKGFIDKDISHKGNYTPKLLVNNKNEKVLSTIIDELQKCETFYFSVAF
ITESGLASLKAQLLDLSNKGVKGKILTSNYLGFNSPKMYGELLKLKNVEVRLTDIAGFHA
KGYIFEHKDYSSMVIGSSNLTSNALKVNYEHNVLLSTMKNGDLVDSVKNEFELLWQKSTP
LTEQWINSYKESFEYRSLEKLAEVEQTQMLLADKVKKSVEIVPNLMQAEALRSLKAIRDK
TKDKALIISATGTGKTILCALDVREVNPNKFLFIVHNEGILNRAKEEFKKVLPIKNDSDF
GLLTGKHRDVDAKYLFATIQTLSRDDNFKQFDENEFDYIVFDEAHRSAASTYQRVFNYFK
PKFMLGMTATPERSDELSIFELFDYNIAYEIRLQAALESDILCPFHYFGVTDYVHQGIKE
DDVTKLRYLTSDERVNYIIQKTDYYGYSGEILQGLIFVSSKKEAYDLADKLSSKGIKSVA
LTGDDSVNYRQIVIEKLKEGKINYIITVDLFNEGIDIPEVNQVVMLRPTESSIIFIQQLG
RGLRKSANKEYVTVIDFIGNYKTNYLIPIALSGDQSQNKDNYKKFLTNNDSINGVSTINF
EEVAKKQIYNSLDAVSLNQNKLILKAYEEVENRLGHMPLLMDFIQQHSIDPSVIFSKFSN
YYEFLLRYKKIDALLTENESKNLVFFSRQIAPGLKKIDSLVLEELLKNELTYDELKNKML
NEVKDITEDDIDTSLRILDFSFYNAGIEKIYGSPIIECNERMIRLSDAFTNALSNQTFKI
FL

>WP_033860017.1#148|Staphylococcus_aureus
MSRLLNDFNQSLKKGFIDKDISHKGNYTPKLLVNNKNEKVLSTIIDELQKCETFYFSVAF
ITESGLASLKAQLLDLSNKGVKGKILTSNYLGFNSPKMYGELLKLKNVEVRLTDIAGFHA
KGYIFEHKDYSSMVIGSSNLTSNALKVNYEHNVLLSTMKNGDLVDSVKNEFELLWQKSTP
LTEQWINSYKESFEYRSLEKLAEVEQTQMLLADKVKKSVEIVPNLMQAEALRSLKAIRDK
TKDKALIISATGTGKTILCALDVREVNPNKFLFIVHNEGILNRAKEEFKKVLPIKNDSDF
GLLTGKHRDVDAKYLFATIQTLSRDDNFKQFDENEFDYIVFDEAHRSAASTYQRVFNYFK
PKFMLGMTATPERSDELSIFELFDYNIAYEIRLQAALESDILCPFHYFGVTDYVHQGIKE
DDVTKLRYLTSDERVNYIIQKTDYYGYSGEILQGLIFVSSKKEAYDLADKLSSKGIKSVA
LTGDDSVNYRQIVIEKLKEGKINYIITVDLFNEGIDIPEVNQVVMLRPTESSIIFIQQLG
RGLRKSANKEYVTVIDFIGNYKTNYLIPIALSGDQSQNKDNYKKFLTNNDSINGVSTINF
EEVAKKQIYNSLDAVSLNQNKLILKAYEEVENRLGHMPLLMDFIQQHSIDPSVIFSKFSN
YYEFLLRYKKIDALLTENESKNLVFFSRQIAPGLKKIDSLVLEELLKNELTYDELKNKML
NEVKDITEDDIDTSLRILDFSFYNAGIEKIYGSPIIECNERMIRLSDAFTNALSNQTFKI
FLSQVQT

>WP_033860682.1#149|Staphylococcus_aureus
MSRLLNDFNQSLKKGFIDKDISHKGNYTPKLLVNNKNEKVLSTIIDELQKCETFYFSVAF
ITESGLASLKAQLLDLSNKGVKGKILTSNYLGFNSPKMYGELLKLKNVEVRLTDIAGFHA
KGYIFEHKDYSSMVIGSSNLTSNALKVNYEHNVLLSTMKNGDLVDSVKNEFELLWQKSTP
LTEQWINSYKESFEYRSLEKLAEVEQTQMLLADKVKKSVEIVPNLMQAEALRSLKAIRDK
TKDKALIISATGTGKTILCALDVREVNPNKFLFIVHNEGILNRAKEEFKKVLPIKNDSDF
GLLTGKHRDVDAKYLFATIQTLSRDDNFKQFDENEFDYIVFDEAHRSAASTYQRVFNYFK
PKFMLGMTATPERSDELSIFELFDYNIAYEIRLQAALESDILCPFHYFGVTDYVHQGIKE
DDVTKLRYLTSDERVNYIIQKTDYYGYSGEILQGLIFVSSKKEAYDLADKLSSKGIKSVA
LTGDDSVNYRQIVIEKLKEGKINYIITVDLFNEGIDIPEVNQVVMLRPTESSIIFIQQLG
RGLRKSANKEYVTVIDFIGNYKTNYLIPIALSGDQSQNKDNYKKFLTNNDSINGVSTINF
EEVAKKQIYNSLDAVSLNQNKLILKAYEEVENRLGHMPLLMDFIQQHSIDPSVIFSKFSN
YYEFLLRYKKIDALLTENESKNLVFFSRQIAPGLKKIDSLVLEELLKNELTYDELKNKML
NEVKDITEDDIDTSLRILDFSFYNAGIEKIYGSPIIECNERMIRLSDAFTNALSNQTFKI
FLSQVQTPVYNAIQCFYHFYLSKL

>WP_041019940.1#150|Staphylococcus_aureus
MSRLLNDFNQSLKKGFIDKDISHKGNYTPKLLVNNKNEKVLSTIIDELQKCETFYFSVAF
ITESGLASLKAQLLDLSNKGVKGKILTSNYLGFNSPKMYGELLKLKNVEVRLTDIAGFHA
KGYIFEHKDYSSMVIGSSNLTSNALKVNYEHNVLLSTMKNGDLVDSVKNEFELLWQKSTP
LTEQWINSYKESFEYRSLEKLAEVEQTQMLLADKVKKSVEIVPNLMQAEALRSLKAIRDK
TKDKALIISATGTGKTILCALDVREVNPNKFLFIVHNEGILNRAKEEFKKVLPIKNDSDF
GLLTGKHRDVDAKYLFATIQTLSRDDNFKQFDENEFDYIVFDEAHRSAASTYQRVFNYFK
PKFMLGMTATPERSDELSIFELFDYNIAYEIRLQAALESDILCPFHYFGVTDYVHQGIKE
DDVTKLRYLTSDERVNYIIQKTDYYGYSGEILQGLIFVSSKKEAYDLADKLSSKGIKSVA
LTGDDSVNYRQIVIEKLKEGKINYIITVDLFNEGIDIPEVNQVVMLRPTESSIIFIQQLG
RGLRKSANKEYVTVIDFIGNYKTNYLIPIALSGDQSQNKDNYKKFLTNNDSINGVSTINF
EEVAKKQIYNSLDAVSLNQNKLILKAYEEVENRLGHMPLLMDFIQQHSIDPSVIFSKFSN
YYEFLLRYKKIDALLTENESKNLVFFSRQIAPGLKKIDSLVLEELLKNELTYDELKNKML
NEVKDITEDDIDTSLRILDFSFYNAGIEKIYGSPIIECNERMIRLSDAFTNALSNQTFKI
FLSQVQTPVYNAIQCFYHFY

>WP_264438989.1#151|Staphylococcus_aureus
MSRLLNDFNQSLHKGFIDKHISHKGNYTPKLLVNNKNEKVLSTIIDELQKCETFYFSVAF
ITESGLASLKAQLLDLSNKGVKGKILTSNYLGFNSPKMYGELLKLKNVEVRLTDIAGFHA
KGYIFEHKDYSSMVIGSSNLTSNALKVNYEHNVLLSTMKNGDLVDSVKNEFDLLWQNSTQ
LTQQWINSYKESFEYRSLEKLAEVEQTQMLLADKVKKSVEIVPNLMQAEALRSLKAIRDK
AKDKALIISATGTGKTILCALDVREVNPNKFLFIVHNEGILNRAKEEFKKVLPTKNDSDF
GLLTGKHRDVDAKYLFATIQTLSRDDNFKQFDEKEFDYIVFDEAHRSAASTYQRVFNYFK
PKFMLGMTATPERSDELSIFEMFDYNIAYEIRLQAALESDILCPFHYFGVTDYVHQGIKE
DDVTKLRYLTSDERVNYIIQKTDYYGYSGEILQGLIFVSSKKEAYDLADKLSSKGIKSVA
LTGDDSVNYRQIVIEKLREGKINYIITVDLFNEGIDIPEVNQVVMLRPTESSIIFIQQLG
RGLRKSSNKEYVTVIDFIGNYKTNYLIPIALSGDQSQNKDNYKKFLTNNDSINGVSTINF
EEVAKKQIYNSLDAVSLNQNKLILKAYEEVENRLGHMPLLMDFIQQHSIDPSVIFSKFSN
YYEFLVRYKKIDALLTENESKNLVFFSRQIAPGLKRIDSIVLEELLKNELTYDELKNKML
NEVKDITEDDIDTSLRILDFSFYNAGIEKIYGSPIIECNERMIRLSDAFTNALSNQTFK

>WP_216749367.1#152|Staphylococcus_aureus
MSRLLNDFNQSLKKGFIDKDISHKGNYTPKLLVNNKNEKVLSTIIDELQKCETFYFSVAF
ITESGLASLKAQLLDLSNKGVKGKILTSNYLGFNSPKMYGELLKLKNVEVRLTDIAGFHA
KGYIFEHKDYSSMVIGSSNLTSNALKVNYEHNVLLSTMKNGDLVDSVKNEFELLWQKSTP
LTEQWINSYKESFEYRSLEKLAEVEQTQMLLADKVKKSVEIVPNLMQAEALRSLKAIRDK
TKDKALIISATGTGKTILCALDVREVNPNKFLFIVHNEGILNRAKEEFKKVLPIKNDSDF
GLLTGKHRDVDAKYLFATIQTLSRDDNFKQFDENEFDYIVFDEAHRSAASTYQRVFNYFK
PKFMLGMTATPERSDELSIFELFDYNIAYEIRLQAALESDILCPFHYFGVTDYVHQGIKE
DDVTKLRYLTSDERVNYIIQKTDYYGYSGEILQGLIFVSSKKEAYDLADKLSSKGIKSVA
LTGDDSVNYRQIVIEKLKEGKINYIITVDLFNEGIDIPEVNQVVMLRPTESSIIFIQQLG
RGLRKSANKEYVTVIDFIGNYKTNYLIPIALSGDQSQNKDNYKKFLTNNDSINGVSTINF
EEVAKKQIYNSLDAVSLNQNKLILKAYEEVENRLGHMPLLMDFIQQHSIDPSVIFSKFSN
YYEFLLRYKKIDALLTENESKNLVFFSRQIAPGLKRIDSLVLEELLKNELTYDELKNKML
NEVKDITEDDIDTSLRILDFSFYNAGIEKIYGSPIIECNERMIRLSDAFTNALSNQTF

>WP_033864116.1#153|Staphylococcus_aureus
MSRLLNDFNQSLKKGFIDKDISHKGNYTPKLLVNNKNEKVLSTIIDELQKCETFYFSVAF
ITESGLASLKAQLLDLSNKGVKGKILTFNYLGFNSPKMYGELLKLKNVEVRLTDIAGFHA
KGYIFEHKDYSSMVIGSSNLTSNALKVNYEHNVLLSTMKNGDLVDSVKNEFELLWQKSTP
LTEQWINSYKESFEYRSLEKLAEVEQTQMLLADKVKKSVEIVPNLMQAEALRSLKAIRDK
TKDKALIISATGTGKTILCALDVREVNPNKFLFIVHNEGILNRAKEEFKKVLPIKNDSDF
GLLTGKHRDVDAKYLFATIQTLSRDDNFKQFDENEFDYIVFDEAHRSAASTYQRVFNYFK
PKFMLGMTATPERSDELSIFELFDYNIAYEIRLQAALESDILCPFHYFGVTDYVHQGIKE
DDVTKLRYLTSDERVNYIIQKTDYYGYSGEILQGLIFVSSKKEAYDLADKLSSKGIKSVA
LTGDDSVNYRQIVIEKLKEGKINYIITVDLFNEGIDIPEVNQVVMLRPTESSIIFIQQLG
RGLRKSANKEYVTVIDFIGNYKTNYLIPIALSGDQSQNKDNYKKFLTNNDSINGVSTINF
EEVAKKQIYNSLDAVSLNQNKLILKAYEEVENRLGHMPLLMDFIQQHSIDPSVIFSKFSN
YYEFLLRYKKIDALLTENESKNLVFFSRQIAPGLKKIDSLVLEELLKNELTYDELKNKML
NEVKDITEDDIDTSLRILDFSFYNAGIEKIYGSPIIECNERMIRLSDAFTNALSNQTFKI
FLSQVQT

>WP_033861354.1#154|Staphylococcus_aureus
MSRLLNDFNQSLKKGFIDKDISHKGNYTPKLLVNNKNEKVLSTIIDELQKCETFYFSVAF
ITESGLASLKAQLLDLSNKGVKGKILTFNYLGFNSPKMYGELLKLKNVEVRLTDIAGFHA
KGYIFEHKDYSSMVIGSSNLTSNALKVNYEHNVLLSTMKNGDLVDSVKNEFELLWQKSTP
LTEQWINSYKESFEYRSLEKLAEVEQTQMLLADKVKKSVEIVPNLMQAEALRSLKAIRDK
TKDKALIISATGTGKTILCALDVREVNPNKFLFIVHNEGILNRAKEEFKKVLPIKNDSDF
GLLTGKHRDVDAKYLFATIQTLSRDDNFKQFDENEFDYIVFDEAHRSAASTYQRVFNYFK
PKFMLGMTATPERSDELSIFELFDYNIAYEIRLQAALESDILCPFHYFGVTDYVHQGIKE
DDVTKLRYLTSDERVNYIIQKTDYYGYSGEILQGLIFVSSKKEAYDLADKLSSKGIKSVA
LTGDDSVNYRQIVIEKLKEGKINYIITVDLFNEGIDIPEVNQVVMLRPTESSIIFIQQLG
RGLRKSANKEYVTVIDFIGNYKTNYLIPIALSGDQSQNKDNYKKFLTNNDSINGVSTINF
EEVAKKQIYNSLDAVSLNQNKLILKAYEEVENRLGHMPLLMDFIQQHSIDPSVIFSKFSN
YYEFLLRYKKIDALLTENESKNLVFFSRQIAPGLKKIDSLVLEELLKNELTYDELKNKML
NEVKDITEDDIDTSLRILDFSFYNAGIEKIYGSPIIECNERMIRLSDAFTNALSNQTFKI
FLSQVQTP

>WP_116472306.1#155|Staphylococcus_aureus
MSRLLNDFNQSLKKGFIDKDISHKGNYTPKLLVNNKNEKVLSTIIDELQKCETFYFSVAF
ITESGLASLKAQLLDLSNKGVKGKILTSNYLGFNSPKMYGELLKLKNVEVRLTDIAGFHA
KGYIFEHKDYSSMVIGSSNLTSNALKVNYEHNVLLSTMKNGDLVDSVKNEFELLWQKSTP
LTEQWINSYKESFEYRSLEKLAEVEQTQMLLADKVKKSVEIVPNLMQAEALRSLKAIRDK
TKDKALIISATGTGKTILCALDVREVNPNKFLFIVHNEGILNRAKEEFKKVLPIKNDSDF
GLLTGKHRDVDAKYLFATIQTLSRDDNFKQFDENEFDYIVFDEAHRSAASTYQRVFNYFK
PKFMLGMTATPERSDELSIFELFDYNIAYEIRLQAALESDILCPFHYFGVTDYVHQGIKE
DDVTKLRYLTSDERVNYIIQKTDYYGYSGEILQGLIFVSSKKEAYDLADKLSSKGIKSVA
LTGDDSVNYRQIVIEKLKEGKINYIITVDLFNEGIDIPEVNQVVMLRPTESSIIFIQQLG
RGLRKSANKEYVTVIDFIGNYKTNYLIPIALSGDQSQNKDNYKKFLTNNDSINGVSTINF
EEVAKKQIYNSLDAVSLNQNKLILKAYEEVENRLGHMPLLMDFIQQHSIDPSVIFSKFSN
YYEFLLRYKKIDALLTENESKNLVFFSRQIAPGLKRIDSLVLEELLKNELTYDELKNKML
NEVKDITEDDIDTSLRILDFSFYNAGIEKIYGSPIIECNERMIRLSDAFTNALSLSLIHI

>WP_029060286.1#156|Staphylococcus_aureus
MSRLLNDFNQSLHKGFIDKHISHKGNYTPKLLVNNKNEKVLSTIIDELQKCETFYFSVAF
ITESGLASLKAQLLDLSNKGVKGKILTSNYLGFNSPKMYGELLKLKNVEVRLTDIAGFHA
KGYIFEHKDYSSMVIGSSNLTSNALKVNYEHNVLLSTMKNGDLVDSVKSEFDLLWQKSTP
LTEQWINSYKESFEYRSLEKLAEVEQTQMLLADKVKKSVEIVPNLMQAEALRSLKAIRDK
AKDKALIISATGTGKTILCALDVREVNPNKFLFIVHNEGILNRAKEEFKKVLPIKNDSDF
GLLTGKHRDVDAKYLFATIQTLSRDDNFKQFDENEFDYIVFDEAHRSAASTYQRVFNYFK
PKFMLGMTATPERSDELSIFELFDYNIAYEIRLQAALESDILCPFHYFGVTDYVHQGIKE
DDVTKLRYLTSDERVNYIIQKTDYYGYSGEILQGLIFVSSKKEAYDLADKLSSKGIKSVA
LTGDDSVNYRQIVIEKLKEGKINYIITVDLFNEGIDIPEVNQVVMLRPTESSIIFIQQLG
RGLRKSSNKEYVTVIDFIGNYKTNYLIPIALSGDQSQNKDNYKKFLTNNDSINGVSTINF
EEVAKKQIYNSLDAVSLNQNKLILKAYEEVENRLGHMPLLMDFIQQHSIDPSVIFSKFSN
YYEFLVRYKKIDTLLTENESKNLVFFSRQIAPGLKRIDSLVLEELLKNELTYDELKNKML
NEVKDITEDDIDTSLRILDFSFYNAGIEKIYGSPIIERNERMIR

>WP_162634773.1#157|Staphylococcus_aureus
MSRLLNDFNQSLKKGFIDKDISHKGNYTPKLLVNNKNEKVLSTIIDELQKCETFYFSVAF
ITESGLASLKAQLLDLSNKGVKGKILTSNYLGFNSPKMYGELLKLKNVEVRLTDIAGFHA
KGYIFEHKDYSSMVIGSSNLTSNALKVNYEHNVLLSTMKNGDLVDSVKNEFELLWQKSTP
LTEQWINSYKESFEYRSLEKLAEVEQTQMLLADKVKKSVEIVPNLMQAEALRSLKAIRDK
TKDKALIISATGTGKTILCALDVREVNPNKFLFIVHNEGILNRAKEEFKKVLPIKNDSDF
GLLTGKHRDVDAKYLFATIQTLSRDDNFKQFDENEFDYIVFDEAHRSAASTYQRVFNYFK
PKFMLGMTATPERSDELSIFELFDYNIAYEIRLQAALESDILCPFHYFGVTDYVHQGIKE
DDVTKLRYLTSDERVNYIIQKTDYYGYSGEILQGLIFVSSKKEAYDLADKLSSKGIKSVA
LTGDDSVNYRQIVIEKLKEGKINYIITVDLFNEGIDIPEVNQVVMLRPTESSIIFIQQLG
RGLRKSANKEYVTVIDFIGNYKTNYLIPIALSGDQSQNKDNYKKFLTNNDSINGVSTINF
EEVAKKQIYNSLDAVSLNQNKLILKAYEEVENRLGHMPLLMDFIQQHSIDPSVIFSKFSN
YYEFLLRYKKIDALLTENESKNLVFFSRQIAPGLKRIDSLVLEELLKNELTYDELKNKML
NEVKDITEDDIDTSLRILDFSFYNAGIEKIYGSPIIECNERMIRLSDAFTNALS

>WP_148249596.1#158|Staphylococcus_aureus
MSRLLNDFNQSLHKGFIDKHISHKGNYTPKLLVNNKNEKVLSTIIDELQKCETFYFSVAF
ITESGLASLKAQLLDLSNKGVKGKILTSNYLGFNSPKMYGELLKLKNVEVRLTDIAGFHA
KGYIFEHKDYSSMVIGSSNLTSNALKVNYEHNVLLSTMKNGDLVDSVKSEFDLLWQKSTP
LTEQWINSYKESFEYRSLEKLAEVEQTQMLLADKVKKSVEIVPNLMQAEALRSLKAIRDK
AKDKALIISATGTGKTILCALDVREVNPNKFLFIVHNEGILNRAKEEFKKVLPIKNDSDF
GLLTGKHRDVDAKYLFATIQTLSRDDNFKQFDENEFDYIVFDEAHRSAASTYQRVFNYFK
PKFMLGMTATPERSDELSIFELFDYNIAYEIRLQAALESDILCPFHYFGVTDYVHQGIKE
DDVTKLRYLTSDERVNYIIQKTDYYGYSGEILQGLIFVSSKKEAYDLADKLSSKGIKSVA
LTGDDSVNYRQIVIEKLKEGKINYIITVDLFNEGIDIPEVNQVVMLRPTESSIIFIQQLG
RGLRKSSNKEYVTVIDFIGNYKTNYLIPIALSGDQSQNKDNYKKFLTNNDSINGVSTINF
EEVAKKQIYNSLDAVSLNQNKLILKAYEEVENRLGHMPLLMDFIQQHSIDPSVIFSKFSN
YYEFLVRYKKIDTLLTENESKNLVFFSRQIAPGLKRIDSLVLEELLKNELTYDELKNKML
NEVKDITEDDIDTSLRILDFSFYNAGIEKIYGSPIIERN

>WP_102787657.1#159|Staphylococcus_aureus
MSRLLNDFNQSLKKGFIDKDISHKGNYTPKLLVNNKNEKVLSTIIDELQKCETFYFSVAF
ITESGLASLKAQLLDLSNKGVKGKILTSNYLGFNSPKMYGELLKLKNVEVRLTDIAGFHA
KGYIFEHKDYSSMVIGSSNLTSNALKVNYEHNVLLSTMKNGDLVDSVKNEFELLWQKSTP
LTEQWINSYKESFEYRSLEKLAEVEQTQMLLADKVKKSVEIVPNLMQAEALRSLKAIRDK
TKDKALIISATGTGKTILCALDVREVNPNKFLFIVHNEGILNRAKEEFKKVLPIKNDSDF
GLLTGKHRDVDAKYLFATIQTLSRDDNFKQFDENEFDYIVFDEAHRSAASTYQRVFNYFK
PKFMLGMTATPERSDELSIFELFDYNIAYEIRLQAALESDILCPFHYFGVTDYVHQGIKE
DDVTKLRYLTSDERVNYIIQKTDYYGYSGEILQGLIFVSSKKEAYDLADKLSSKGIKSVA
LTGDDSVNYRQIVIEKLKEGKINYIITVDLFNEGIDIPEVNQVVMLRPTESSIIFIQQLG
RGLRKSANKEYVTVIDFIGNYKTNYLIPIALSGDQSQNKDNYKKFLTNNDSINGVSTINF
EEVAKKQIYNSLDAVSLNQNKLILKAYEEVENRLGHMPLLMDFIQQHSIDPSVIFSKFSN
YYEFLLRCKKIDALLTENESKNLVFFSRQIAPGLKRIDSLVLEELLKNELTYDELKNKML
NEVKDITEDDIDTSLRILDFSFYNAGIEKIYGSPIIECNERMIRLS

>WP_250070025.1#160|Staphylococcus_aureus
MSRLLNDFNQSLHKGFIDKHISHKGNYTPKLLVNNKNEKVLSTIIDELQKCETFYFSVAF
ITESGLASLKAQLLDLSNKGVKGKILTSNYLGFNSPKMYGELLKLKNVEVRLTDIAGFHA
KGYIFEHKDYSSMVIGSSNLTSNALKVNYEHNVLLSTMKNGDLVDSVKSEFDLLWQKSTP
LTEQWINSYKESFEYRSLEKLAEVEQTQMLLADKVKKSVEIVPNLMQAEALRSLKAIRDK
AKDKALIISATGTGKTILCALDVREVNPNKFLFIVHNEGILNRAKEEFKKVLPIKNDSDF
GLLTGKHRDVDAKYLFATIQTLSRDDNFKQFDENEFDYIVFDEAHRSAASTYQRVFNYFK
PKFMLGMTATPERSDELSIFELFDYNIAYEIRLQAALESDILCPFHYFGVTDYVHQGIKE
DDVTKLRYLTSDERVNYIIQKTDYYGYSGEILQGLIFVSSKKEAYDLADKLSSKGIKSVA
LTGDDSVNYRQIVIEKLKEGKINYIITVDLFNEGIDIPEVNQVVMLRPTESSIIFIQQLG
RGLRKSSNKEYVTVIDFIGNYKTNYLIPIALSGDQSQNKDNYKKFLTNNDSINGVSTINF
EEVAKKQIYNSLDAVSLNQNKLILKAYEEVENRLGHMPLLMDFIQQHSIDPSVIFSKFSN
YYEFLVRYKKIDTLLTENESKNLVFFSRQIAPGLKRIDSLVLEELLKNELTYDELKNKML
NEVKDITEDDIDTSLRILDFSFYNAGIEKIYGSPII

>WP_250046794.1#161|Staphylococcus_aureus
MSRLLNDFNQSLHKGFIDKHISHKGNYTPKLLVNNKNEKVLSTIIDELQKCETFYFSVAF
ITESGLASLKAQLLDLSNKGVKGKILTSNYLGFNSPKMYGELLKLKNVEVRLTDIAGFHA
KGYIFEHKDYSSMVIGSSNLTSNALKVNYEHNVLLSTMKNGDLVDSVKSEFDLLWQKSTP
LTEQWINSYKESFEYRSLEKLAEVEQTQMLLADKVKKSVEIVPNLMQAEALRSLKAIRDK
AKDKALIISATGTGKTILCALDVREVNPNKFLFIVHNEGILNRAKEEFKKVLPIKNDSDF
GLLTGKHRDVDAKYLFATIQTLSRDDNFKQFDENEFDYIVFDEAHRSAASTYQRVFNYFK
PKFMLGMTATPERSDELSIFELFDYNIAYEIRLQAALESDILCPFHYFGVTDYVHQGIKE
DDVTKLRYLTSDERVNYIIQKTDYYGYSGEILQGLIFVSSKKEAYDLADKLSSKGIKSVA
LTGDDSVNYRQIVIEKLKEGKINYIITVDLFNEGIDIPEVNQVVMLRPTESSIIFIQQLG
RGLRKSSNKEYVTVIDFIGNYKTNYLIPIALSGDQSQNKDNYKKFLTNNDSINGVSTINF
EEVAKKQIYNSLDAVSLNQNKLILKAYEEVENRLGHMPLLMDFIQQHSIDPSVIFSKFSN
YYEFLVRYKKIDTLLTENESKNLVFFSRQIAPGLKRIDSLVLEELLKNELTYDELKNKML
NEVKDITEDDIDTSLRILDFSFYNAGIEKIYGSPI

>WP_249986110.1#162|Staphylococcus_aureus
MSRLLNDFNQSLKKGFIDKDISHKGNYTPKLLVNNKNEKVLSTIIDELQKCETFYFSVAF
ITESGLASLKAQLLDLSNKGVKGKILTSNYLGFNSPKMYGELLKLKNVEVRLTDIAGFHA
KGYIFEHKDYSSMVIGSSNLTSNALKVNYEHNVLLSTMKNGDLVDSVKNEFELLWQKSTP
LTEQWINSYKESFEYRSLEKLAEVEQTQMLLADKVKKSVEIVPNLMQAEALRSLKAIRDK
TKDKALIISATGTGKTILCALDVREVNPNKFLFIVHNEGILNRAKEEFKKVLPIKNDSDF
GLLTGKHRDVDAKYLFATIQTLSRDDNFKQFDENEFDYIVFDEAHRSAASTYQRVFNYFK
PKFMLGMTATPERSDELSIFELFDYNIAYEIRLQAALESDILCPFHYFGVTDYVHQGIKE
DDVTKLRYLTSDERVNYIIQKTEYYGYSGEILQGLIFVSSKKEAYDLADKLSSKGIKSVA
LTGDDSVNYRQIVIEKLKEGKINYIITVDLFNEGIDIPEVNQVVMLRPTESSIIFIQQLG
RGLRKSANKEYVTVIDFIGNYKTNYLIPIALSGDQSQNKDNYKKFLTNNDSINGVSTINF
EEVAKKQIYNSLDAVSLNQNKLILKAYEEVENRLGHMPLLMDFIQQHSIDPSVIFSKFSN
YYEFLLRYKKIDALLTENESKNLVFFSRQIAPGLKRIDSLVLEELLKNELTYDELKNKML
NEVKDITEDDIDTSLRILDFSFYNAGIEKIYGSPIIECNERM

>WP_172407971.1#163|Staphylococcus_aureus
EVEQTQMLLADKVKKSVEIVPNLMQAEALRSLKAIRDKTKDKALIISATGTGKTILCALD
VREVNPNKFLFIVHNEGILNRAKEEFKKVLPIKNDSDFGLLTGKHRDVDAKYLFATIQTL
SRDDNFKQFDENEFDYIVFDEAHRSAASTYQRVFNYFKPKFMLGMTATPERSDELSIFEL
FDYNIAYEIRLQAALESDILCPFHYFGVTDYVHQGIKEDDVTKLRYLTSDERVNYIIQKT
DYYGYSGEILQGLIFVSSKKEAYDLADKLSSKGIKSVALTGDDSVNYRQIVIEKLKEGKI
NYIITVDLFNEGIDIPEVNQVVMLRPTESSIIFIQQLGRGLRKSANKEYVTVIDFIGNYK
TNYLIPIALSGDQSQNKDNYKKFLTNNDSINGVSTINFEEVAKKQIYNSLDAVSLNQNKL
ILKAYEEVENRLGHMPLLMDFIQQHSIDPSVIFSKFSNYYEFLLRYKKIDALLTENESKN
LVFFSRQIAPGLKRIDSLVLEELLKNELTYDELKNKMLNEVKDITEDDIDTSLRILDFSF
YNAGIEKIYGSPIIECNERMIRLSDAFTNALSNQTFKIFLEDLIELSKYNNEKYQKGKNG
LILYNKYSREDFSKIFNWNKNGSSVIMGYMIRSQEMPIFITYDKHEDISDSTKYEDEFLS
QDELKWFTKSNRTLKSKEVQKILSHRAKGIKMYIFVQKKDDDGIYFYYLGTAGYIEGSEK
QDKMPNGSNVVTMDLALDKAVRDDIYRYITN

>WP_084967705.1#164|Staphylococcus_aureus
MSRLLNDFNQSLHKGFIDKDISHKGNYTPKLLVNNKNEKVLSTIIDELQKCETFYFSVAF
ITESGLASLKAQLLDLSNKGVKGKILTSNYLGFNSPKMYGELLKLKNVEVRLTDIAGFHA
KGYIFEHKDYSSMVIGSSNLTSNALKVNYEHNVLLSTMKNGDLVDSVKNEFDLLWQKSIP
LTEQWINSYKESFEYRSLEKLAEVEQTQMLLADKVKKSVEIVPNLMQAEALRSLKAIRDK
AKDKALIISATGTGKTILCALDVREVNPNKFLFIVHNEGILNRAKEEFKKVLPIKNDSDF
GLLTGKHRDVDAKYLFATIQTLSRDDNFKQFDENEFDYIVFDEAHRSAASTYQRVFNYFK
PKFMLGMTATPERSDELSIFELFDYNIAYEIRLQAALESDILCPFHYFGVTDYVHQGIKE
DDVTKLRYLTSDERVNYIIQKTDYYGYSGEILQGLIFVSSKKEAYDLADKLSSKGIKSVA
LTGDDSVNYRQIVIEKLKEGKINYIITVDLFNEGIDIPEVNQVVMLRPTESSIIFIQQLG
RGLRKSANKEYVTVIDFIGNYKTNYLIPIALSGDQSQNKDNYKKFLTNNDSINGVSTINF
EEVAKKQIYNSLDAVSLNQNKLILKAYEEVENRLGHMPLLMDFIQQHSIDPSVIFSKFSN
YYEFLVRYKKIDTLLTENESKNLVFFSRQIAPGLKRIDSLVLEELLKNELTYDELKNKML
NEVKVITEDDIDTSLRILDFSFYNAGIEK

>WP_148249107.1#165|Staphylococcus_aureus
MSRLLNDFNQSLHKGFIDKHISHKGNYTPKLLVNNKNEKVLSTIIDELQKCETFYFSVAF
ITESGLASLKAQLLDLSNKGVKGKILTSNYLGFNSPKMYGELLKLKNVEVRLTDIAGFHA
KGYIFEHKDYSSMVIGSSNLTSNALKVNYEHNVLLSTMKNGDLVDSVKSEFDLLWQKSTP
LTEQWINSYKESFEYRSLEKLAEVEQTQMLLADKVKKSVEIVPNLMQAEALRSLKAIRDK
AKDKALIISATGTGKTILCALDVREVNPNKFLFIVHNEGILNRAKEEFKKVLPIKNDSDF
GLLTGKHRDVDAKYLFATIQTLSRDDNFKQFDENEFDYIVFDEAHRSAASTYQRVFNYFK
PKFMLGMTATPERSDELSIFELFDYNIAYEIRLQAALESDILCPFHYFGVTDYVHQGIKE
DDVTKLRYLTSDERVNYIIQKTDYYGYSGEILQGLIFVSSKKEAYDLADKLSSKGIKSVA
LTGDDSVNYRQIVIEKLKEGKINYIITVDLFNEGIDIPEVNQVVMLRPTESSIIFIQQLG
RGLRKSSNKEYVTVIDFIGNYKTNYLIPIALSGDQSQNKDNYKKFLTNNDSINGVSTINF
EEVAKKQIYNSLDAVSLNQNKLILKAYEEVENRLGHMPLLMDFIQQHSIDPSVIFSKFSN
YYEFLVRYKKIDTLLTENESKNLVFFSRQIAPGLKRIDSLVLEELLKNELTYDELKNKML
NEVKDITEDDIDTSLRILDFSF

>WP_237772877.1#166|Staphylococcus_aureus
MSRLLNDFNQSLHKGFIDKHISHKGNYTPKLLVNNKNEKVLSTIIDELQKCETFYFSVAF
ITESGLASLKAQLLDLSNKGVKGKILTSNYLGFNSPKMYGELLKLKNVEVRLTDIAGFHA
KGYIFEHKDYSSMVIGSSNLTSNALKVNYEHNVLLSTMKNGDLVDSVKNEFDLLWQNSTQ
LTQQWINSYKESFEYRSLEKLAEVEQTQMLLADKVKKSVEIVPNLMQAEALRSLKAIRDK
AKDKALIISATGTGKTILCALDVREVNPNKFLFIVHNEGILNRAKEEFKKVLPTKNDSDF
GLLTGKHRDVDAKYLFATIQTLSRDDNFKQFDEKEFDYIVFDEAHRSAASTYQRVFNYFK
PKFMLGMTATPERSDELSIFEMFDYNIAYEIRLQAALESDILCPFHYFGVTDYVHQGIKE
DDVTKLRYLTSDERVNYIIQKTDYYGYSGEILQGLIFVSSKKEAYDLADKLSSKGIKSVA
LTGDDSVNYRQIVIEKLREGKINYIITVDLFNEGIDIPEVNQVVMLRPTESSIIFIQQLG
RGLRKSSNKEYVTVIDFIGNYKTNYLIPIALSGDQSQNKDNYKKFLTNNDSINGVSTINF
EEVAKKQIYNSLDAVSLNQNKLILKAYEEVENRLGHMPLLMDFIQQHSIDPSVIFSKFSN
YYEFLVRYKKIDALLTENESKNLVFFSRQIAPGLKRIDSIVLEELLKNELTYDELKNKML
NEVKDITEDDIDTSLRILDFSFYNAGI

>WP_237771876.1#167|Staphylococcus_aureus
MSRLLNDFNQSLKKGFIDKDISHKGNYTPKLLVNNKNEKVLSTIIDELQKCETFYFSVAF
ITESGLASLKAQLLDLSNKGVKGKILTSNYLGFNSPKMYGELLKLKNVEVRLTDIAGFHA
KGYIFEHKDYSSMVIGSSNLTSNALKVNYEHNVLLSTMKNGDLVDSVKNEFELLWQKSTP
LTEQWINSYKESFEYRSLEKLAEVEQTQMLLADKVKKSVEIVPNLMQAEALRSLKAIRDK
TKDKALIISATGTGKTILCALDVREVNPNKFLFIVHNEGILNRAKEEFKKVLPIKNDSDF
GLLTGKHRDVDAKYLFATIQTLSRDDNFKQFDENEFDYIVFDEAHRSAASTYQRVFNYFK
PKFMLGMTATPERSDELSIFELFDYNIAYEIRLQAALESDILCPFHYFGVTDYVHQGIKE
DDVTKLRYLTSDERVNYIIQKTDYYGYSGEILQGLIFVSSKKEAYDLADKLSSKGIKSVA
LTGDDSVNYRQIVIEKLKEGKINYIITVDLFNEGIDIPEVNQVVMLRPTESSIIFIQQLG
RGLRKSANKEYVTVIDFIGNYKTNYLIPIALSGDQSQNKDNYKKFLTNNDSINGVSTINF
EEVAKKQIYNSLDAVSLNQNKLILKAYEEVENRLGHMPLLMDFIQQHSIDPSVIFSKFSN
YYEFLLRYKKIDALLTENESKNLVFFSRQIAPGLKRIDSLVLEELLKNELTYDELKNKML
NEVKDITEDDIDTSLRILDFSFYNAG

>WP_285678176.1#168|Staphylococcus_aureus
MSRLLNDFNQSLHKGFIDKHISHKGNYTPKLLVNNKNEKVLSTIIDELQKCETFYFSVAF
ITESGLASLKAQLLDLSNKGVKGKILTSNYLGFNSPKMYGELLKLKNVEVRLTDIAGFHA
KGYIFEHKDYSSMVIGSSNLTSNALKVNYEHNVLLSTMKNGDLVDSVKNEFDLLWQNSTQ
LTQQWINSYKESFEYRSLEKLAEVEQTQMLLADKVKKSVEIVPNLMQAEALRSLKAIRDK
AKDKALIISATGTGKTILCALDVREVNPNKFLFIVHNEGILNRAKEEFKKVLPTKNDSDF
GLLTGKHRDVDAKYLFATIQTLSRDDNFKQFDEKEFDYIVFDEAHRSAASTYQRVFNYFK
PKFMLGMTATPERSDELSIFEMFDYNIAYEIRLQAALESDILCPFHYFGVTDYVHQGIKE
DDVTKLRYLTSDERVNYIIQKTDYYGYSGEILQGLIFVSSKKEAYDLADKLSSKGIKSVA
LTGDDSVNYRQIVIEKLREGKINYIITVDLFNEGIDIPEVNQVVMLRPTESSIIFIQQLG
RGLRKSSNKEYVTVIDFIGNYKTNYLIPIALSGDQSQNKDNYKKFLTNNDSINGVSTINF
EEVAKKQIYNSLDAVSLNQNKLILKAYEEVENRLGHMPLLMDFIQQHSIDPSVIFSKFSN
YYEFLLRYKKIDALLTENESKNLVFFSRQIAPGLKRIDSIVLEELLKNELTYDELKNKML
NEVKDITEDDIDTSLRILDFSFYNAG

>WP_086090529.1#169|Staphylococcus_aureus
MSRLLNDFNQSLHKGFIDKHISHKGNYTPKLLVNNKNEKVLSTIIDELQKCETFYFSVAF
ITESGLASLKAQLLDLSNKGVKGKILTSNYLGFNSPKMYGELLKLKNVEVRLTDIAGFHA
KGYIFEHKDYSSMVIGSSNLTSNALKVNYEHNVLLSTMKNGDLVDSVKSEFDLLWQKSTP
LTEQWINSYKESFEYRSLEKLAEVEQTQMLLADKVKKSVEIVPNLMQAEALRSLKAIRDK
AKDKALIISATGTGKTILCALDVREVNPNKFLFIVHNEGILNRAKEEFKKVLPIKNDSDF
GLLTGKHRDVDAKYLFATIQTLSRDDNFKQFDENEFDYIVFDEAHRSAASTYQRVFNYFK
PKFMLGMTATPERSDELSIFELFDYNIAYEIRLQAALESDILCPFHYFGVTDYVHQGIKE
DDVTKLRYLTSDERVNYIIQKTDYYGYSGEILQGLIFVSSKKEAYDLADKLSSKGIKSVA
LTGDDSVNYRQIVIEKLKEGKINYIITVDLFNEGIDIPEVNQVVMLRPTESSIIFIQQLG
RGLRKSSNKEYVTVIDFIGNYKTNYLIPIALSGDQSQNKDNYKKFLTNNDSINGVSTINF
EEVAKKQIYNSLDAVSLNQNKLILKAYEEVENRLGHMPLLMDFIQQHSIDPSVIFSKFSN
YYEFLVRYKKIDTLLTENESKNLVFFSRQIAPGLKRIDSLVLEELLKNELTYDELKNKML
NEVKDITEDDIDTSLR

>WP_086040837.1#170|Staphylococcus_aureus
MSRLLNDFNQSLHKGFIDKHISHKGNYTPKLLVNNKNEKVLSTIIDELQKCETFYFSVAF
ITESGLASLKAQLLDLSNKGVKGKILTSNYLGFNSPKMYGELLKLKNVEVRLTDIAGFHA
KGYIFEHKDYSSMVIGSSNLTSNALKVNYEHNVLLSTMKNGDLVDSVKSEFDLLWQKSTP
LTEQWINSYKESFEYRSLEKLAEVEQTQMLLADKVKKSVEIVPNLMQAEALRSLKAIRDK
AKDKALIISATGTGKTILCALDVREVNPNKFLFIVHNEGILNRAKEEFKKVLPIKNDSDF
GLLTGKHRDVDAKYLFATIQTLSRDDNFKQFDENEFDYIVFDEAHRSAASTYQRVFNYFK
PKFMLGMTATPERSDELSIFELFDYNIAYEIRLQAALESDILCPFHYFGVTDYVHQGIKE
DDVTKLRYLTSDERVNYIIQKTDYYGYSGEILQGLIFVSSKKEAYDLADKLSSKGIKSVA
LTGDDSVNYRQIVIEKLKEGKINYIITVDLFNEGIDIPEVNQVVMLRPTESSIIFIQQLG
RGLRKSSNKEYVTVIDFIGNYKTNYLIPIALSGDQSQNKDNYKKFLTNNDSINGVSTINF
EEVAKKQIYNSLDAVSLNQNKLILKAYEEVENRLGHMPLLMDFIQQHSIDPSVIFSKFSN
YYEFLVRYKKIDTLLTENESKNLVFFSRQIAPGLKRIDSLVLEELLKNELTYDELKNKML
NEVKDITEDDIDTSL

>WP_250039218.1#171|Staphylococcus_aureus
MSRLLNDFNQSLHKGFIDKHISHKGNYTPKLLVNNKNEKVLSTIIDELQKCETFYFSVAF
ITESGLASLKAQLLDLSNKGVKGKILTSNYLGFNSPKMYGELLKLKNVEVRLTDIAGFHA
KGYIFEHKDYSSMVIGSSNLTSNALKVNYEHNVLLSTMKNGDLVDSVKSEFDLLWQKSTP
LTEQWINSYKESFEYRSLEKLAEVEQTQMLLADKVKKSVEIVPNLMQAEALRSLKAIRDK
AKDKALIISATGTGKTILCALDVREVNPNKFLFIVHNEGILNRAKEEFKKVLPIKNDSDF
GLLTGKHRDVDAKYLFATIQTLSRDDNFKQFDENEFDYIVFDEAHRSAASTYQRVFNYFK
PKFMLGMTATPERSDELSIFELFDYNIAYEIRLQAALESDILCPFHYFGVTDYVHQGIKE
DDVTKLRYLTSDERVNYIIQKTDYYGYSGEILQGLIFVSSKKEAYDLADKLSSKGIKSVA
LTGDDSVNYRQIVIEKLKEGKINYIITVDLFNEGIDIPEVNQVVMLRPTESSIIFIQQLG
RGLRKSSNKEYVTVIDFIGNYKTNYLIPIALSGDQSQNKDNYKKFLTNNDSINGVSTINF
EEVAKKQIYNSLDAVSLNQNKLILKAYEEVENRLGHMPLLMDFIQQHSIDPSVIFSKFSN
YYEFLVRYKKIDTLLTENESKNLVFFSRQIAPGLKRIDSLVLEELLKNELTYDELKNKML
NEVKDITEDDID

>WP_162675345.1#172|Staphylococcus_aureus
MSRLLNDFNQSLHKGFIDKHISHKGNYTPKLLVNNKNEKVLSTIIDELQKCETFYFSVAF
ITESGLASLKAQLLDLSNKGVKGKILTSNYLGFNSPKMYGELLKLKNVEVRLTDIAGFHA
KGYIFEHKDYSSMVIGSSNLTSNALKVNYEHNVLLSTMKNGDLVDSVKSEFDLLWQKSTP
LTEQWINSYKESFEYRSLEKLAEVEQTQMLLADKVKKSVEIVPNLMQAEALRSLKAIRDK
AKDKALIISATGTGKTILCALDVREVNPNKFLFIVHNEGILNRAKEEFKKVLPIKNDSDF
GLLTGKHRDVDAKYLFATIQTLSRDDNFKQFDENEFDYIVFDEAHRSAASTYQRVFNYFK
PKFMLGMTATPERSDELSIFELFDYNIAYEIRLQAALESDILCPFHYFGVTDYVHQGIKE
DDVTKLRYLTSDERVNYIIQKTDYYGYSGEILQGLIFVSSKKEAYDLADKLSSKGIKSVA
LTGDDSVNYRQIVIEKLKEGKINYIITVDLFNEGIDIPEVNQVVMLRPTESSIIFIQQLG
RGLRKSSNKEYVTVIDFIGNYKTNYLIPIALSGDQSQNKDNYKKFLTNNDSINGVSTINF
EEVAKKQIYNSLDAVSLNQNKLILKAYEEVENRLGHMPLLMDFIQQHSIDPSVIFSKFSN
YYEFLVRYKKIDALLTENESKNLVFFSRQIAPGLKRIDSLVLEELLKNELTYDELKNKML
NEVKDITEDDID

>WP_031900973.1#173|Staphylococcus_aureus_MM66
MSRLLNDFNQSLKKGFIDKDISHKGNYTPKLLVNNKNEKVLSTIIDELQKCETFYFSVAF
ITESGLASLKAQLLDLSNKGVKGKILTSNYLGFNSPKMYGELLKLKNVEVRLTDIAGFHA
KGYIFEHKDYSSMVIGSSNLTSNALKVNYEHNVLLSTMKNGDLVDSVKNEFELLWQKSTP
LTEQWINSYKESFEYRSLEKLAEVEQTQMLLADKVKKSVEIVPNLMQAEALRSLKAIRDK
TKDKALIISATGTGKTILCALDVREVNPNKFLFIVHNEGILNRAKEEFKKVLPIKNDSDF
GLLTGKHRDVDAKYLFATIQTLSRDDNFKQFDENEFDYIVFDEAHRSAASTYQRVFNYFK
PKFMLGMTATPERSDELSIFELFDYNIAYEIRLQAALESDILCPFHYFGVTDYVHQGIKE
DDVTKLRYLTSDERVNYIIQKTDYYGYSGEILQGLIFVSSKKEAYDLADKLSSKGIKSVA
LTGDDSVNYRQIVIEKLKEGKINYIITVDLFNEGIDIPEVNQVVMLRPTESSIIFIQQLG
RGLRKSANKEYVTVIDFIGNYKTNYLIPIALSGDQSQNKDNYKKFLTNNDSINGVSTINF
EEVAKKQIYNSLDAVSLNQNKLILKAYEEVENRLGHMPLLMDFIQQHSIDPSVIFSKFSN
YYEFLLRYKKIDALLTENESKNLVFFSRQIAPGLKRIDSLVLEELLKNELTYDELKNKML
NEVKDITEDDIDTSLRILD

>WP_284038498.1#174|Staphylococcus_aureus
DISHKGNYTPKLLVNNKNEKVLSTIIDELQKCETFYFSVAFITESGLASLKAQLLDLSNK
GVKGKILTSNYLGFNSPKMYGELLKLKNVEVRLTDIAGFHAKGYIFEHKDYSSMVIGSSN
LTSNALKVNYEHNVLLSTMKNGDLVDSVKNEFELLWQKSTPLTEQWINSYKESFEYRSLE
KLAEVEQTQMLLADKVKKSVEIVPNLMQAEALRSLKAIRDKTKDKALIISATGTGKTILC
ALDVREVNPNKFLFIVHNEGILNRAKEEFKKVLPIKNDSDFGLLTGKHRDVDAKYLFATI
QTLSRDDNFKQFDENEFDYIVFDEAHRSAASTYQRVFNYFKPKFMLGMTATPERSDELSI
FELFDYNIAYEIRLQAALESDILCPFHYFGVTDYVHQGIKEDDVTKLRYLTSDERVNYII
QKTDYYGYSGEILQGLIFVSSKKEAYDLADKLSSKGIKSVALTGDDSVNYRQIVIEKLKE
GKINYIITVDLFNEGIDIPEVNQVVMLRPTESSIIFIQQLGRGLRKSANKEYVTVIDFIG
NYKTNYLIPIALSGDQSQNKDNYKKFLTNNDSINGVSTINFEEVAKKQIYNSLDAVSLNQ
NKLILKAYEEVENRLGHMPLLMDFIQQHSIDPSVIFSKFSNYYEFLLRYKKIDALLTENE
SKNLVFFSRQIAPGLKRIDSLVLEELLKNELTYDELKNKMLNEVKDITEDDIDTSLRILD
FSFYNAGIEKIYGSPIIEC

>WP_250011817.1#175|Staphylococcus_aureus
MSRLLNDFNQSLHKGFIDKHISHKGNYTPKLLVNNKNEKVLSTIIDELQKCETFYFSVAF
ITESGLASLKAQLLDLSNKGVKGKILTSNYLGFNSPKMYGELLKLKNVEVRLTDIAGFHA
KGYIFEHKDYSSMVIGSSNLTSNALKVNYEHNVLLSTMKNGDLVDSVKSEFDLLWQKSTP
LTEQWINSYKESFEYRSLEKLAEVEQTQMLLADKVKKSVEIVPNLMQAEALRSLKAIRDK
AKDKALIISATGTGKTILCALDVREVNPNKFLFIVHNEGILNRAKEEFKKVLPIKNDSDF
GLLTGKHRDVDAKYLFATIQTLSRDDNFKQFDENEFDYIVFDEAHRSAASTYQRVFNYFK
PKFMLGMTATPERSDELSIFELFDYNIAYEIRLQAALESDILCPFHYFGVTDYVHQGIKE
DDVTKLRYLTSDERVNYIIQKTDYYGYSGEILQGLIFVSSKKEAYDLADKLSSKGIKSVA
LTGDDSVNYRQIVIEKLKEGKINYIITVDLFNEGIDIPEVNQVVMLRPTESSIIFIQQLG
RGLRKSSNKEYVTVIDFIGNYKTNYLIPIALSGDQSQNKDNYKKFLTNNDSINGVSTINF
EEVAKKQIYNSLDAVSLNQNKLILKAYEEVENRLGHMPLLMDFIQQHSIDPSVIFSKFSN
YYEFLVRYKKIDTLLTENESKNLVFFSRQIAPGLKRIDSLVLEELLKNELTYDELKNKML
NEVKDITEDD

>WP_053004563.1#176|Staphylococcus_aureus
MSRLLNDFNQSLHKGFIDKDISHKGNYTPKLLVNNKNEKVLSTIIDELQKCETFYFSVAF
ITESGLASLKAQLLDLSNKGVKGKILTSNYLGFNSPKMYGELLKLKNVEVRLTDIAGFHA
KGYIFEHKDYSSMVIGSSNLTSNALKVNYEHNVLLSTMKNGDLVDSVKNEFDLLWQKSIP
LTEQWINSYKESFEYRSLEKLAEVEQTQMLLADKVKKSVEIVPNLMQAEALRSLKAIRDK
AKDKALIISATGTGKTILCALDVREVNPNKFLFIVHNEGILNRAKEEFKKVLPIKNDSDF
GLLTGKHRDVDAKYLFATIQTLSRDDNFKQFDENEFDYIVFDEAHRSAASTYQRVFNYFK
PKFMLGMTATPERSDELSIFELFDYNIAYEIRLQAALESDILCPFHYFGVTDYVHQGIKE
DDVTKLRYLTSDERVNYIIQKTDYYGYSGEILQGLIFVSSKKEAYDLADKLSSKGIKSVA
LTGDDSVNYRQIVIEKLKEGKINYIITVDLFNEGIDIPEVNQVVMLRPTESSIIFIQQLG
RGLRKSANKEYVTVIDFIGNYKTNYLIPIALSGDQSQNKDNYKKFLTNNDSINGVSTINF
EEVAKKQIYNSLDAVSLNQNKLILKAYEEVENRLGHMPLLMDFIQQHSIDPSVIFSKFSN
YYEFLVRYKKIDTLLTENESKNLVFFSRQIAPGLKRIDSLVLEELLKNELTYDELKNKML
NEVKVITEDDIDTSLR

>WP_258027764.1#178|Staphylococcus_aureus
MSRLLNDFNQSLKKGFIDKDISHKGNYTPKLLVNNKNEKVLSTIIDELQKCETFYFSVAF
ITESGLASLKAQLLDLSNKGVKGKILTSNYLGFNSPKMYGELLKLKNVEVRLTDIAGFHA
KGYIFEHKDYSSMVIGSSNLTSNALKVNYEHNVLLSTMKNGDLVDSVKNEFELLWQKSTP
LTQQWIKSYKESFEYRSLEKLAEVEQTQMLLADKVKKSVEIVPNLMQAEALRSLKAIRDK
AKDKALIISATGTGKTILCALDVREVNPNKFLFIVHNEGILNRAKEEFKKVLPIKNDSDF
GLLTGKHRDVDAKYLFATIQTLSRDDNFKQFDENEFDYIVFDEAHRSAASTYQRVFNYFK
PKFMLGMTATPERSDELSIFELFDYNIAYEIRLQAALESDILCPFHYFGVTDYVHQGIKE
DDVTKLRYLTSDERVNYIIQKTDYYGYSGEILQGLIFVSSKKEAYDLADKLSSKGIKSVA
LTGDDSVNYRQIVIEKLKEGKINYIITVDLFNEGIDIPEVNQVVMLRPTESSIIFIQQLG
RGLRKSSNKEYVTVIDFIGNYKTNYLIPIALSGDQSQNKDNYKKFLTNNDSINGVSTINF
EEVAKKQIYNSLDAVSLNQNKLILKAYEEVENRLGHMPLLMDFIQQHSIDPSVIFSKFSN
YYEFLVRYKKIDTLLTENESKNLVFFSRQIAPGLKRIDSLVLEELLKNELTYDELKNKML
NEVKDITEDDIDTS

>WP_103145151.1#179|Staphylococcus_aureus
MSRLLNDFNQSLKKGFIDKDISHKGNYTPKLLVNNKNEKVLSTIIDELQKCETFYFSVAF
ITESGLASLKAQLLDLSNKGVKGKILTSNYLGFNSPKMYGELLKLKNVEVRLTDIAGFHA
KGYIFEHKDYSSMVIGSSNLTSNALKVNYEHNVLLSTMKNGDLVDSVKNEFELLWQKSTP
LTQQWIKSYKESFEYRSLEKLAEVEQTQMLLADKVKKSVEIVPNLMQAEALRSLKAIRDK
AKDKALIISATGTGKTILCALDVREVNPNKFLFIVHNEGILNRAKEEFKKVLPIKNDSDF
GLLTGKHRDVDAKYLFATIQTLSRDDNFKQFDENEFDYIVFDEAHRSAASTYQRVFNYFK
PKFMLGMTATPERSDELSIFELFDYNIAYEIRLQAALESDILCPFHYFGVTDYVHQGIKE
DDVTKLRYLTSDERVNYIIQKTDYYGYSGEILQGLIFVSSKKEAYDLADKLSSKGIKSVA
LTGDDSVNYRQIVIEKLKEGKINYIITVDLFNEGIDIPEVNQVVMLRPTESSIIFIQQLG
RGLRKSSNKEYVTVIDFIGNYKTNYLIPIALSGDQSQNKDNYKKFLTNNDSINGVSTINF
EEVAKKQIYNSLDAVSLNQNKLILKAYEEVENRLGHMPLLMDFIQQHSIDPSVIFSKFSN
YYEFLVRYKKIDTLLTENESKNLVFFSRQIAPGLKRIDSLVLEELLKNELTYDELKNKML
NEVKDITEDDIDT

>WP_086091741.1#180|Staphylococcus_aureus
MSRLLNDFNQSLKKGFIDKDISHKGNYTPKLLVNNKNEKVLSTIIDELQKCETFYFSVAF
ITESGLASLKAQLLDLSNKGVKGKILTSNYLGFNSPKMYGELLKLKNVEVRLTDIAGFHA
KGYIFEHKDYSSMVIGSSNLTSNALKVNYEHNVLLSTMKNGDLVDSVKNEFELLWQKSTP
LTEQWINSYKESFEYRSLEKLAEVEQTQMLLADKVKKSVEIVPNLMQAEALRSLKAIRDK
TKDKALIISATGTGKTILCALDVREVNPNKFLFIVHNEGILNRAKEEFKKVLPIKNDSDF
GLLTGKHRDVDAKYLFATIQTLSRDDNFKQFDENEFDYIVFDEAHRSAASTYQRVFNYFK
PKFMLGMTATPERSDELSIFELFDYNIAYEIRLQAALESDILCPFHYFGVTDYVHQGIKE
DDVTKLRYLTSDERVNYIIQKTDYYGYSGEILQGLIFVSSKKEAYDLADKLSSKGIKSVA
LTGDDSVNYRQIVIEKLKEGKINYIITVDLFNEGIDIPEVNQVVMLRPTESSIIFIQQLG
RGLRKSANKEYVTVIDFIGNYKTNYLIPIALSGDQSQNKDNYKKFLTNNDSINGVSTINF
EEVAKKQIYNSLDAVSLNQNKLILKAYEEVENRLGHMPLLMDFIQQHSIDPSVIFSKFSN
YYEFLLRYKKIDALLTENESKNLVFFSRQIAPGLKRIDSLVLEELLKNELTYDELKNKML
NEVKDITEDDIDT

>WP_086095794.1#181|Staphylococcus_aureus
MSRLLNDFNQSLKKGFIDKDISHKGNYTPKLLVNNKNEKVLSTIIDELQKCETFYFSVAF
ITESGLASLKAQLLDLSNKGVKGKILTSNYLGFNSPKMYGELLKLKNVEVRLTDIAGFHA
KGYIFEHKDYSSMVIGSSNLTSNALKVNYEHNVLLSTMKNGDLVDSVKNEFELLWQKSTP
LTEQWINSYKESFEYRSLEKLAEVEQTQMLLADKVKKSVEIVPNLMQAEALRSLKAIRDK
TKDKALIISATGTGKTILCALDVREVNPNKFLFIVHNEGILNRAKEEFKKVLPIKNDSDF
GLLTGKHRDVDAKYLFATIQTLSRDDNFKQFDENEFDYIVFDEAHRSAASTYQRVFNYFK
PKFMLGMTATPERSDELSIFELFDYNIAYEIRLQAALESDILCPFHYFGVTDYVHQGIKE
DDVTKLRYLTSDERVNYIIQKTDYYGYSGEILQGLIFVSSKKEAYDLADKLSSKGIKSVA
LTGDDSVNYRQIVIEKLKEGKINYIITVDLFNEGIDIPEVNQVVMLRPTESSIIFIQQLG
RGLRKSANKEYVTVIDFIGNYKTNYLIPIALSGDQSQNKDNYKKFLTNNDSINGVSTINF
EEVAKKQIYNSLDAVSLNQNKLILKAYEEVENRLGHMPLLMDFIQQHSIDPSVIFSKFSN
YYEFLLRYKKIDALLTENESKNLVFFSRQIAPGLKRIDSLVLEELLKNELTYDELKNKML
NEVKDITEDDID

>WP_162665487.1#182|Staphylococcus_aureus
MSRLLNDFNQSLHKGFIDKHISHKGNYTPKLLVNNKNEKVLSTIIDELQKCETFYFSVAF
ITESGLASLKAQLLDLSNKGVKGKILTSNYLGFNSPKMYGELLKLKNVEVRLTDIAGFHA
KGYIFEHKDYSSMVIGSSNLTSNALKVNYEHNVLLSTMKNGDLVDSVKSEFDLLWQKSTP
LTEQWINSYKESFEYRSLEKLAEVEQTQMLLADKVKKSVEIVPNLMQAEALRSLKAIRDK
AKDKALIISATGTGKTILCALDVREVNPNKFLFIVHNEGILNRAKEEFKKVLPIKNDSDF
GLLTGKHRDVDAKYLFATIQTLSRDDNFKQFDENEFDYIVFDEAHRSAASTYQRVFNYFK
PKFMLGMTATPERSDELSIFELFDYNIAYEIRLQAALESDILCPFHYFGVTDYVHQGIKE
DDVTKLRYLTSDERVNYIIQKTDYYGYSGEILQGLIFVSSKKEAYDLADKLSSKGIKSVA
LTGDDSVNYRQIVIEKLKEGKINYIITVDLFNEGIDIPEVNQVVMLRPTESSIIFIQQLG
RGLRKSSNKEYVTVIDFIGNYKTNYLIPIALSGDQSQNKDNYKKFLTNNDSINGVSTINF
EEVAKKQIYNSLDAVSLNQNKLILKAYEEVENRLGHMPLLMDFIQQHSIDPSVIFSKFSN
YYEFLVRYKKIDTLLTENESKNLVFFSRQIAPGLKRIDSLVLEELLKNELTYDELKNKML
NEVK

>WP_258026759.1#183|Staphylococcus_aureus
MSRLLNDFNQSLKKGFIDKDISHKGNYTPKLLVNNKNEKVLSTIIDELQKCETFYFSVAF
ITESGLASLKAQLLDLSNKGVKGKILTSNYLGFNSPKMYGELLKLKNVEVRLTDIAGFHA
KGYIFEHKDYSSMVIGSSNLTSNALKVNYEHNVLLSTMKNGDLVDSVKNEFELLWQKSTP
LTQQWIKSYKESFEYRSLEKLAEVEQTQMLLADKVKKSVEIVPNLMQAEALRSLKAIRDK
AKDKALIISATGTGKTILCALDVREVNPNKFLFIVHNEGILNRAKEEFKKVLPIKNDSDF
GLLTGKHRDVDAKYLFATIQTLSRDDNFKQFDENEFDYIVFDEAHRSAASTYQRVFNYFK
PKFMLGMTATPERSDELSIFELFDYNIAYEIRLQAALESDILCPFHYFGVTDYVHQGIKE
DDVTKLRYLTSDERVNYIIQKTDYYGYSGEILQVLIFVSSKKEAYDLADKLSSKGIKSVA
LTGDDSVNYRQIVIEKLKEGKINYIITVDLFNEGIDIPEVNQVVMLRPTESSIIFIQQLG
RGLRKSSNKEYVTVIDFIGNYKTNYLIPIALSGDQSQNKDNYKKFLTNNDSINGVSTINF
EEVAKKQIYNSLDAVSLNQNKLILKAYEEVENRLGHMPLLMDFIQQHSIDPSVIFSKFSN
YYEFLVRYKKIDTLLTENESKNLVFFSRQIAPGLKRIDSLVLEELLKNELTYDELKNKML
NEVKDITEEDIDT

>WP_250058585.1#184|Staphylococcus_aureus
MSRLLNDFNQSLHKGFIDKHISHKGNYTPKLLVNNKNEKVLSTIIDELQKCETFYFSVAF
ITESGLASLKAQLLDLSNKGVKGKILTSNYLGFNSPKMYGELLKLKNVEVRLTDIAGFHA
KGYIFEHKDYSSMVIGSSNLTSNALKVNYEHNVLLSTMKNGDLVDSVKSEFDLLWQKSTP
LTEQWINSYKESFEYRSLEKLAEVEQTQMLLADKVKKSVEIVPNLMQAEALRSLKAIRDK
AKDKALIISATGTGKTILCALDVREVNPNKFLFIVHNEGILNRAKEEFKKVLPIKNDSDF
GLLTGKHRDVDAKYLFATIQTLSRDDNFKQFDENEFDYIVFDEAHRSAASTYQRVFNYFK
PKFMLGMTATPERSDELSIFELFDYNIAYEIRLQAALESDILCPFHYFGVTDYVHQGIKE
DDVTKLRYLTSDERVNYIIQKTDYYGYSGEILQGLIFVSSKKEAYDLADKLSSKGIKSVA
LTGDDSVNYRQIVIEKLKEGKINYIITVDLFNEGIDIPEVNQVVMLRPTESSIIFIQQLG
RGLRKSSNKEYVTVIDFIGNYKTNYLIPIALSGDQSQNKDNYKKFLTNNDSINGVSTINF
EEVAKKQIYNSLDAVSLNQNKLILKAYEEVENRLGHMPLLMDFIQQHSIDPSVIFSKFSN
YYEFLVRYKKIDTLLTENESKNLVFFSRQIAPGLKRIDSLVLEELLKNELTYD

>WP_188363272.1#185|Staphylococcus_aureus
LKAIRDKAKDKALIISATGTGKTILCALDVREVNPNKFLFIVHNEGILNRAKEEFKKVLP
IKNDSDFGLLTGKHRDVDAKYLFATIQTLSRDDNFKQFDEKEFDYIVFDEAHRSAASTYQ
RVFNYFKPKFMLGMTATPERSDELSIFELFDYNIAYEIRLQAALESDILCPFHYFGVTDY
VHQGIKEDDVTKLRYLTSDERVNYIIQKTDYYGYSGEILQGLIFVSSKKEAYDLADKLSS
KGIKSVALTGDDSVNYRQIVIEKLKEGKINYIITVDLFNEGIDIPEVNQVVMLRPTESSI
IFIQQLGRGLRKSSNKEYVTVIDFIGNYKTNYLIPIALSGDQSQNKDNYKKFLTNNDSIN
GVSTINFEEIAKKQIYNSLDAVSLNQNKLILKAYEEVENRLGHMPLLMDFIQQHSIDPSV
IFSKFSNYYEFLVRYKKIDALLTENESKNLVFFSRQIAPGLKRIDSLVLEELLKNELTYD
ELKNKMLNEVKDITENDIDTSLRILDFSFYNAGIEKIYGSPIIERNERMIRLSDAFTNAL
SNQTFKIFLEDLIELSKYNNEKYQKGKNGLILYNKYSREDFSKIFNWNKNGSSVIMGYMI
RSQEMPIFITYDKHEDISDSTKYEDEFLSQDELKWFTKSNRTLKTKEVQKILSHRAKGIK
MYIFVQKKDDDGIYFYYLGTAGYIEGSEKQDKMLNGSNVVTMDLALDKAVRDDIYRYLTN

>WP_162673975.1#186|Staphylococcus_aureus
MSRLLNDFNQSLHKGFIDKHISHKGNYTPKLLVNNKNEKVLSTIIDELQKCETFYFSVAF
ITESGLASLKAQLLDLSNKGVKGKILTSNYLGFNSPKMYGELLKLKNVEVRLTDIAGFHA
KGYIFEHKDYSSMVIGSSNLTSNALKVNYEHNVLLSTMKNGDLVDSVKSEFDLLWQKSTP
LTEQWINSYKESFEYRSLEKLAEVEQTQMLLADKVKKSVEIVPNLMQAEALRSLKAIRDK
AKDKALIISATGTGKTILCALDVREVNPNKFLFIVHNEGILNRAKEEFKKVLPIKNDSDF
GLLTGKHRDVDAKYLFATIQTLSRDDNFKQFDENEFDYIVFDEAHRSAASTYQRVFNYFK
PKFMLGMTATPERSDELSIFELFDYNIAYEIRLQAALESDILCPFHYFGVTDYVHQGIKE
DDVTKLRYLTSDERVNYIIQKTDYYGYSGEILQGLIFVSSKKEAYDLADKLSSKGIKSVA
LTGDDSVNYRQIVIEKLKEGKINYIITVDLFNEGIDIPEVNQVVMLRPTESSIIFIQQLG
RGLRKSSNKEYVTVIDFIGNYKTNYLIPIALSGDQSQNKDNYKKFLTNNDSINGVSTINF
EEVAKKQIYNSLDAVSLNQNKLILKAYEEVENRLGHMPLLMDFIQQHSIDPSVIFSKFSN
YYEFLVRYKKIDALLTENESKNLVFFSRQIAPGLKRIDSLVLEELLKN

>WP_191135710.1#187|Staphylococcus_aureus
MSRLLNDFNQSLHKGFIDKHISHKGNYTPKLLVNNKNEKVLSTIIDELQKCETFYFSVAF
ITESGLASLKAQLLDLSNKGVKGKILTSNYLGFNSPKMYGELLKLKNVEVRLTDIAGFHA
KGYIFEHKDYSSMVIGSSNLTSNALKVNYEHNVLLSTMKNGDLVDSVKNEFDLLWQNSTQ
LTQQWINSYKESFEYRSLEKLAEVEQTQMLLADKVKKSVEIVPNLMQAEALRSLKAIRDK
AKDKALIISATGTGKTILCALDVREVNPNKFLFIVHNEGILNRAKEEFKKVLPTKNDSDF
GLLTGKHRDVDAKYLFATIQTLSRDDNFKQFDEKEFDYIVFDEAHRSAASTYQRVFNYFK
PKFMLGMTATPERSDELSIFEMFDYNIAYEIRLQAALESDILCPFHYFGVTDYVHQGIKE
DDVTKLRYLTSDERVNYIIQKTDYYGYSGEILQGLIFVSSKKEAYDLADKLSSKGIKSVA
LTGDDSVNYRQIVIEKLREGKINYIITVDLFNEGIDIPEVNQVVMLRPTESSIIFIQQLG
RGLRKSSNKEYVTVIDFIGNYKTNYLIPIALSGDQSQNKDNYKKFLTNNDSINGVSTINF
EEVAKKQIYNSLDAVSLNQNKLILKAYEEVENRLGHMPLLMDFIQQHSIDPSVIFSKFSN
YYEFLVRYKKIDALLTENESKNLVFFSRQIAPGLKRIDSIVLEELLKNELTYDE

>WP_187787549.1#188|Staphylococcus_aureus
MSRLLNDFNQSLHKGFIDKHISHKGNYTPKLLVNNKNEKVLSTIIDELQKCETFYFSVAF
ITESGLASLKAQLLDLSNKGVKGKILTSNYLGFNSPKMYGELLKLKNVEVRLTDIAGFHA
KGYIFEHKDYSSMVIGSSNLTSNALKVNYEHNVLLSTMKNGDLVDSVKSEFDLLWQKSTP
LTEQWINSYKESFEYRSLEKLAEVEQTQMLLADKVKKSVEIVPNLMQAEALRSLKAIRDK
AKDKALIISATGTGKTILCALDVREVNPNKFLFIVHNEGILNRAKEEFKKVLPIKNDSDF
GLLTGKHRDVDAKYLFATIQTLSRDDNFKQFDENEFDYIVFDEAHRSAASTYQRVFNYFK
PKFMLGMTATPERSDELSIFELFDYNIAYEIRLQAALESDILCPFHYFGVTDYVHQGIKE
DDVTKLRYLTSDERVNYIIQKTDYYGYSGEILQGLIFVSSKKEAYDLADKLSSKGIKSVA
LTGDDSVNYRQIVIEKLKEGKINYIITVDLFNEGIDIPEVNQVVMLRPTESSIIFIQQLG
RGLRKSSNKEYVTVIDFIGNYKTNYLIPIALSGDQSQNKDNYKKFLTNNDSINGVSTINF
EEVAKKQIYNSLDAVSLNQNKLILKAYEEVENRLGHMPLLMDFIQQHSIDPSVIFSKFSN
YYEFLVRYKKIDALLTENESKNLVFFSRQIAPGLKRIDSLVLEELL

>WP_094669333.1#189|Staphylococcus_aureus
MSRLLNDFNQSLHKGFIDKHISHKGNYTPKLLVNNKNEKVLSTIIDELQKCETFYFSVAF
ITESGLASLKAQLLDLSNKGVKGKILTSNYLGFNSPKMYGELLKLKNVEVRLTDIAGFHA
KGYIFEHKDYSSMVIGSSNLTSNALKVNYEHNVLLSTMKNGDLVDSVKNEFDLLWQNSTQ
LTQQWINSYKESFEYRSLEKLAEVEQTQMLLADKVKKSVEIVPNLMQAEALRSLKAIRDK
AKDKALIISATGTGKTILCALDVREVNPNKFLFIVHNEGILNRAKEEFKKVLPTKNDSDF
GLLTGKHRDVDAKYLFATIQTLSRDDNFKQFDEKEFDYIVFDEAHRSAASTYQRVFNYFK
PKFMLGMTATPERSDELSIFEMFDYNIAYEIRLQAALESDILCPFHYFGVTDYVHQGIKE
DDVTKLRYLTSDERVNYIIQKTDYYGYSGEILQGLIFVSSKKEAYDLADKLSSKGIKSVA
LTGDDSVNYRQIVIEKLREGKINYIITVDLFNEGIDIPEVNQVVMLRPTESSIIFIQQLG
RGLRKSSNKEYVTVIDFIGNYKTNYLIPIALSGDQSQNKDNYKKFLTNNDSINGVSTINF
EEVAKKQIYNSLDAVSLNQNKLILKAYEEVENRLGHMPLLMDFIQQHSIDPSVIFSKFSN
YYEFLVRYKKIDALLTENESKNLVFFSRQIAPGLKRIDSIVLEELLKNELT

>WP_237772688.1#190|Staphylococcus_aureus
MSRLLNDFNQSLKKGFIDKDISHKGNYTPKLLVNNKNEKVLSTIIDELQKCETFYFSVAF
ITESGLASLKAQLLDLSNKGVKGKILTSNYLGFNSPKMYGELLKLKNVEVRLTDIAGFHA
KGYIFEHKDYSSMVIGSSNLTSNALKVNYEHNVLLSTMKNGDLVDSVKNEFELLWQKSTP
LTEQWINSYKESFEYRSLEKLAEVEQTQMLLADKVKKSVEIVPNLMQAEALRSLKAIRDK
TKDKALIISATGTGKTILCALDVREVNPNKFLFIVHNEGILNRAKEEFKKVLPIKNDSDF
GLLTGKHRDVDAKYLFATIQTLSRDDNFKQFDENEFDYIVFDEAHRSAASTYQRVFNYFK
PKFMLGMTATPERSDELSIFELFDYNIAYEIRLQAALESDILCPFHYFGVTDYVHQGIKE
DDVTKLRYLTSDERVNYIIQKTDYYGYSGEILQGLIFVSSKKEAYDLADKLSSKGIKSVA
LTGDDSVNYRQIVIEKLKEGKINYIITVDLFNEGIDIPEVNQVVMLRPTESSIIFIQQLG
RGLRKSANKEYVTVIDFIGNYKTNYLIPIALSGDQSQNKDNYKKFLTNNDSINGVSTINF
EEVAKKQIYNSLDAVSLNQNKLILKAYEEVENRLGHMPLLMDFIQQHSIDPSVIFSKFSN
YYEFLLRYKKIDALLTENESKNLVFFSRQIAPGLKRIDSLVLEELLKN

>WP_154293607.1#191|Staphylococcus_aureus
MSRLLNDFNQSLHKGFIDKHISHKGNYTPKLLVNNKNEKVLSTIIDELQKCETFYFSVAF
ITESGLASLKAQLLDLSNKGVKGKILTSNYLGFNSPKMYGELLKLKNVEVRLTDIAGFHA
KGYIFEHKDYSSMVIGSSNLTSNALKVNYEHNVLLSTMKNGDLVDSVKSEFDLLWQKSTP
LTEQWINSYKESFEYRSLEKLAEVEQTQMLLADKVKKSVEIVPNLMQAEALRSLKAIRDK
AKDKALIISATGTGKTILCALDVREVNPNKFLFIVHNEGILNRAKEEFKKVLPIKNDSDF
GLLTGKHRDVDAKYLFATIQTLSRDDNFKQFDENEFDYIVFDEAHRSAASTYQRVFNYFK
PKFMLGMTATPERSDELSIFELFDYNIAYEIRLQAALESDILCPFHYFGVTDYVHQGIKE
DDVTKLRYLTSDERVNYIIQKTDYYGYSGEILQGLIFVSSKKEAYDLADKLSSKGIKSVA
LTGDDSVNYRQIVIEKLKEGKINYIITVDLFNEGIDIPEVNQVVMLRPTESSIIFIQQLG
RGLRKSSNKEYVTVIDFIGNYKTNYLIPIALSGDQSQNKDNYKKFLTNNDSINGVSTINF
EEVAKKQIYNSLDAVSLNQNKLILKAYEEVENRLGHMPLLMDFIQQHSIDPSVIFSKFSN
YYEFLVRYKKIDALLTENESKNLVFFSRQIAPGLKLSLRHI

>WP_049310237.1#192|Staphylococcus_aureus
MSRLLNDFNQSLHKGFIDKHISHKGNYTPKLLVNNKNEKVLSTIIDELQKCETFYFSVAF
ITESGLASLKAQLLDLSNKGVKGKILTSNYLGFNSPKMYGELLKLKNVEVRLTDIAGFHA
KGYIFEHKDYSSMVIGSSNLTSNALKVNYEHNVLLSTMKNGDLVDSVKSEFDLLWQKSTP
LTEQWINSYKESFEYRSLEKLAEVEQTQMLLADKVKKSVEIVPNLMQAEALRSLKAIRDK
AKDKALIISATGTGKTILCALDVREVNPNKFLFIVHNEGILNRAKEEFKKVLPIKNDSDF
GLLTGKHRDVDAKYLFATIQTLSRDDNFKQFDENEFDYIVFDEAHRSAASTYQRVFNYFK
PKFMLGMTATPERSDELSIFELFDYNIAYEIRLQAALESDILCPFHYFGVTDYVHQGIKE
DDVTKLRYLTSDERVNYIIQKTDYYGYSGEILQGLIFVSSKKEAYDLADKLSSKGIKSVA
LTGDDSVNYRQIVIEKLKEGKINYIITVDLFNEGIDIPEVNQVVMLRPTESSIIFIQQLG
RGLRKSSNKEYVTVIDFIGNYKTNYLIPIALSGDQSQNKDNYKKFLTNNDSINGVSTINF
EEVAKKQIYNSLDAVSLNQNKLILKAYEEVENRLGHMPLLMDFIQQHSIDPSVIFSKFSN
YYEFLVRYKKIDTLLTENESKNLVFFS

>WP_162663070.1#193|Staphylococcus_aureus
MSRLLNDFNQSLKKGFIDKDISHKGNYTPKLLVNNKNEKVLSTIIDELQKCETFYFSVAF
ITESGLASLKAQLLDVSNKGVKGKILTSNYLGFNSPKMYGELLKLKNVEVRLTDIAGFHA
KGYIFEHKDYSSMVIGSSNLTSNALKVNYEHNVLLSTMKNGDLVDSVKNEFELLWQKSTP
LTQQWIKSYKESFEYRSLEKLAEVEQTQMLLADKVKKSVEIVPNLMQAEALRSLKAIRDK
AKDKALIISATGTGKTILCALDVREVNPNKFLFIVHNEGILNRAKEEFKKVLPIKNDSDF
GLLTGKHRDVDAKYLFATIQTLSRDDNFKQFDENEFDYIVFDEAHRSAASTYQRVFNYFK
PKFMLGMTATPERSDELSIFELFDYNIAYEIRLQAALESDILCPFHYFGVTDYVHQGIKE
DDVTKLRYLTSDERVNYIIQKTDYYGYSGEILQGLIFVSSKKEAYDLADKLSSKGIKSVA
LTGDDSVNYRQIVIEKLKEGKINYIITVDLFNEGIDIPEVNQVVMLRPTESSIIFIQQLG
RGLRKSSNKEYVTVIDFIGNYKTNYLIPIALSGDQSQNKDNYKKFLTNNDSINGVSTINF
EEVAKKQIYNSLDAVSLNQNKLILKAYEEVENRLGHMPLLMDFIQQHSIDPSVIFSKFSN
YYEFLVRYKKIDTLLTENESKNLVFFSRQIAP

>WP_148850219.1#194|Staphylococcus_aureus
MSRLLNDFNQSLHKGFIDKDISHKGNYTPKLLVNNKNEKVLSTIIDELQKCETFYFSVAF
ITESGLASLKAQLLDLSNKGVKGKILTSNYLGFNSPKMYGELLKLKNVEVRLTDIAGFHA
KGYIFEHKDYSSMVIGSSNLTSNALKVNYEHNVLLSTMKNGDLVDSVKSEFDLLWQKSTP
LTEQWINSYKESFEYRSLEKLAEVEQTQMLLADKVKKSVEIVPNLMQAEALRSLKAIRDK
AKDKALIISATGTGKTILCALDVREVNPNKFLFIVHNEGILNRAKEEFKKVLPIKNDSDF
GLLTGKHRDVDAKYLFATIQTLSRDDNFKQFDENEFDYIVFDEAHRSAASTYQRVFNYFK
PKFMLGMTATPERSDELSIFELFDYNIAYEIRLQAALESDILCPFHYFGVTDYVHQGIKE
DDVTKLRYLTSDERVNYIIQKTDYYGYSGEILQGLIFVSSKKEAYDLADKLSSKGIKSVA
LTGDDSVNYRQIVIEKLREGKINYIITVDLFNEGIDIPEVNQVVMLRPTESSIIFIQQLG
RGLRKSANKEYVTVIDFIGNYKTNYLIPIALSGDQSQNKDNYKKFLTNNDSINGVSTINF
EEVAKKQIYNSLDAVSLNQNKLILKAYEEVENRLGHMPLLMDFIQQHSIDPSVIFSKFSN
YYEFLVRYKKIDALLTENESKNLVF

>WP_136719142.1#195|Staphylococcus_aureus
MSRLLNDFNQSLHKGFIDKHISHKGNYTPKLLVNNKNEKVLSTIIDELQKCETFYFSVAF
ITESGLASLKAQLLDLSNKGVKGKILTSNYLGFNSPKMYGELLKLKNVEVRLTDIAGFHA
KGYIFEHKDYSSMVIGSSNLTSNALKVNYEHNVLLSTMKNGDLVDSVKSEFDLLWQKSTP
LTEQWINSYKESFEYRSLEKLAEVEQTQMLLADKVKKSVEIVPNLMQAEALRSLKAIRDK
AKDKALIISATGTGKTILCALDVREVNPNKFLFIVHNEGILNRAKEEFKKVLPIKNDSDF
GLLTGKHRDVDAKYLFATIQTLSRDDNFKQFDENEFDYIVFDEAHRSAASTYQRVFNYFK
PKFMLGMTATPERSDELSIFELFDYNIAYEIRLQAALESDILCPFHYFGVTDYVHQGIKE
DDVTKLRYLTSDERVNYIIQKTDYYGYSGEILQGLIFVSSKKEAYDLADKLSSKGIKSVA
LTGDDSVNYRQIVIEKLKEGKINYIITVDLFNEGIDIPEVNQVVMLRPTESSIIFIQQLG
RGLRKSSNKEYVTVIDFIGNYKTNYLIPIALSGDQSQNKDNYKKFLTNNDSINGVSTINF
EEVAKKQIYNSLDAVSLNQNKLILKAYEEVENRLGHMPLLMDFIQQHSIDPSVIFSKFSN
YYEFLVRYKKIDTLLTEN

>WP_130136475.1#196|Staphylococcus_aureus
MSRLLNDFNQSLHKGFIDKHISHKGNYTPKLLVNNKNEKVLSTIIDELQKCETFYFSVAF
ITESGLASLKAQLLDLSNKGVKGKILTSNYLGFNSPKMYGELLKLKNVEVRLTDIAGFHA
KGYIFEHKDYSSMVIGSSNLTSNALKVNYEHNVLLSTMKNGDLVDSVKSEFDLLWQKSTP
LTEQWINSYKESFEYRSLEKLAEVEQTQMLLADKVKKSVEIVPNLMQAEALRSLKAIRDK
AKDKALIISATGTGKTILCALDVREVNPNKFLFIVHNEGILNRAKEEFKKVLPIKNDSDF
GLLTGKHRDVDAKYLFATIQTLSRDDNFKQFDENEFDYIVFDEAHRSAASTYQRVFNYFK
PKFMLGMTATPERSDELSIFELFDYNIAYEIRLQAALESDILCPFHYFGVTDYVHQGIKE
DDVTKLRYLTSDERVNYIIQKTDYYGYSGEILQGLIFVSSKKEAYDLADKLSSKGIKSVA
LTGDDSVNYRQIVIEKLKEGKINYIITVDLFNEGIDIPEVNQVVMLRPTESSIIFIQQLG
RGLRKSSNKEYVTVIDFIGNYKTNYLIPIALSGDQSQNKDNYKKFLTNNDSINGVSTINF
EKVAKKQIYNSLDAVSLNQNKLILKAYEEVENRLGHMPLLMDFIQQHSIDPSVIFSKFSN
YYEFLVRYKKIDTLLT

>WP_086159027.1#197|Staphylococcus_aureus
SSDLNKNEKVLSTIIDELQKCETFYFSVAFITESGLASLKAQLLDLSNKGVKGKILTSNY
LGFNSPKMYGELLKLKNVEVRLTDIAGFHAKGYIFEHKDYSSMVIGSSNLTSNALKVNYE
HNVLLSTMKNGDLVDSVKSEFDLLWQKSTPLTEQWINSYKESFEYRSLEKLAEVEQTQML
LADKVKKSVEIVPNLMQAEALRSLKAIRDKAKDKALIISATGTGKTILCALDVREVNPNK
FLFIVHNEGILNRAKEEFKKVLPIKNDSDFGLLTGKHRDVDAKYLFATIQTLSRDDNFKQ
FDENEFDYIVFDEAHRSAASTYQRVFNYFKPKFMLGMTATPERSDELSIFELFDYNIAYE
IRLQAALESDILCPFHYFGVTDYVHQGIKEDDVTKLRYLTSDERVNYIIQKTDYYGYSGE
ILQGLIFVSSKKEAYDLADKLSSKGIKSVALTGDDSVNYRQIVIEKLKEGKINYIITVDL
FNEGIDIPEVNQVVMLRPTESSIIFIQQLGRGLRKSSNKEYVTVIDFIGNYKTNYLIPIA
LSGDQSQNKDNYKKFLTNNDSINGVSTINFEEVAKKQIYNSLDAVSLNQNKLILKAYEEV
ENRLGHMPLLMDFIQQHSIDPSVIFSKFSNYYEFLVRYKKIDALLTENESKNLVFFSRQI
APGLKRIDSLVLEELLKNE

>WP_147697369.1#198|Staphylococcus_aureus
MSRLLNDFNQSLKKGFIDKDISHKGNYTPKLLVNNKNEKVLSTIIDELQKCETFYFSVAF
ITESGLASLKAQLLDLSNKGVKGKILTSNYLGFNSPKMYGELLKLKNVEVRLTDIAGFHA
KGYIFEHKDYSSMVIGSSNLTSNALKVNYEHNVLLSTMKNGDLVDSVKNEFELLWQKSTP
LTEQWINSYKESFEYRSLEKLAEVEQTQMLLADKVKKSVEIVPNLMQAEALRSLKAIRDK
TKDKALIISATGTGKTILCALDVREVNPNKFLFIVHNEGILNRAKEEFKKVLPIKNDSDF
GLLTGKHRDVDAKYLFATIQTLSRDDNFKQFDENEFDYIVFDEAHRSAASTYQRVFNYFK
PKFMLGMTATPERSDELSIFELFDYNIAYEIRLQAALESDILCPFHYFGVTDYVHQGIKE
DDVTKLRYLTSDERVNYIIQKTDYYGYSGEILQGLIFVSSKKEAYDLADKLSSKGIKSVA
LTGDDSVNYRQIVIEKLKEGKINYIITVDLFNEGIDIPEVNQVVMLRPTESSIIFIQQLG
RGLRKSANKEYVTVIDFIGNYKTNYLIPIALSGDQSQNKDNYKKFLTNNDSINGVSTINF
EEVAKKQIYNSLDAVSLNQNKLILKAYEEVENRLGHMPLLMDFIQQHSIDPSVIFSKFSN
YYEFLLRYKKIDALLTENE

>WP_258026190.1#199|Staphylococcus_aureus
MSRLLNDFNQSLHKGFIDKYISHKGNYAPKLLVNNKNEKVLSTIIDELQKCETFYFSVAF
ITESGLASLKAQLLDLSNKGVKGKILTSNYLGFNSPKMYGELLKLKNVEVRLTDIAGFHA
KGYIFEHKDYSSMVIGSSNLTSNALKVNYEHNVLLSTMKNGDLVDSVKNEFDLLWQNSTP
LTEQWINSYKESFEYRSLEKLAEVEQTQMLLADKVKKSVEIVPNLMQAEALRSLKAIRDK
AKNKALIISATGTGKTILCALDVREVNPNKFLFIVHNEGILNRAKEEFKKVLPTKNDSDF
GLLTGKHRDVDAKYLFATIQTLSRDDNFKQFDEKEFDYIVFDEAHRSAASTYQRVFNYFK
PKFMLGMTATPERSDELSIFELFDYNIAYEIRLQAALESDILCPFHYFGVTDYVHQGIKE
DDVTKLRYLTSDERVNYIIQKTDYYGYSGEILQGLIFVSSKKEAYDLADKLSSKGIKSVA
LTGDDSVNYRQIVIEKLKEGKINYIITVDLFNEGIDIPEVNQVVMLRPTESSIIFIQQLG
RGLRKSSNKEYVTVIDFIGNYKTNYLIPIALSGDQSQNKDNYKKFLTNNDSINGVSTINF
EEVAKKQIYNSLDAVSLNQNKLILKAYEEVENRLGHMPLLMDFIQQHSIDPSVIFSKFSN
YYEFLVKYKKIDALLTEN

>WP_130174460.1#200|Staphylococcus_aureus
MSRLLNDFNQSLHKGFIDKHISHKGNYTPKLLVNNKNEKVLSTIIDELQKCETFYFSVAF
ITESGLASLKAQLLDLSNKGVKGKILTSNYLGFNSPKMYGELLKLKNVEVRLTDIAGFHA
KGYIFEHKDYSSMVIGSSNLTSNALKVNYEHNVLLSTMKNGDLVDSVKSEFDLLWQKSTP
LTEQWINSYKESFEYRSLEKLAEVEQTQMLLADKVKKSVEIVPNLMQAEALRSLKAIRDK
AKDKALIISATGTGKTILCALDVREVNPNKFLFIVHNEGILNRAKEEFKKVLPIKNDSDF
GLLTGKHRDVDAKYLFATIQTLSRDDNFKQFDENEFDYIVFDEAHRSAASTYQRVFNYFK
PKFMLGMTATPERSDELSIFELFDYNIAYEIRLQAALESDILCPFHYFGVTDYVHQGIKE
DDVTKLRYLTSDERVNYIIQKTDYYGYSGEILQGLIFVSSKKEAYDLADKLSSKGIKSVA
LTGDDSVNYRQIVIEKLKEGKINYIITVDLFNEGIDIPEVNQVVMLRPTESSIIFIQQLG
RGLRKSSNKEYVTVIDFIGNYKTNYLIPIALSGDQSQNKDNYKKFLTNNDSINGVSTINF
EEVAKKQIYNSLDAVSLNQNKLILKAYEEVENRLGHMPLLMDFIQQHSIDPSVIFSKFSN
YYEFLV
