# Supplementary material for: A type VII-secreted lipase toxin with reverse domain arrangement
Source: Nat Commun. 2023 Dec 19;14:8438. doi: 10.1038/s41467-023-44221-y (PMC10730906; doi:10.1038/s41467-023-44221-y)
Supplement: Supplementary file 6 — Source Data [file 41467_2023_44221_MOESM6_ESM.zip › Tsl1 distribution raw/lplIII 3/FlaGs_output/results_TreeOrder_operon.tsv]

WP_033860017.1#148|Staphylococcus_aureus	681	+	+	15	-18497	-17817	56027	56707	WP_000990133.1#148	NZ_CBZB010000005.1	GCF_000731515.1
WP_033860017.1#148|Staphylococcus_aureus	1554	+	+	13	-17793	-16240	56731	58284	WP_000876638.1#148	NZ_CBZB010000005.1	GCF_000731515.1
WP_033860017.1#148|Staphylococcus_aureus	1358	+	+	43	-16123	-14766	58401	59758	pseudogene_148.20*#148	NZ_CBZB010000005.1	GCF_000731515.1
WP_033860017.1#148|Staphylococcus_aureus	103	+	+	43	-14383	-14281	60141	60243	pseudogene_148.29*#148	NZ_CBZB010000005.1	GCF_000731515.1
WP_033860017.1#148|Staphylococcus_aureus	3117	+	+	4	-14297	-11181	60227	63343	WP_000794607.1#148	NZ_CBZB010000005.1	GCF_000731515.1
WP_033860017.1#148|Staphylococcus_aureus	867	+	+	11	-11000	-10134	63524	64390	WP_000721336.1#148	NZ_CBZB010000005.1	GCF_000731515.1
WP_033860017.1#148|Staphylococcus_aureus	744	+	-	22	-9923	-9180	64601	65344	WP_000386367.1#148	NZ_CBZB010000005.1	GCF_000731515.1
WP_033860017.1#148|Staphylococcus_aureus	357	+	+	22	-8856	-8500	65668	66024	WP_000998872.1#148	NZ_CBZB010000005.1	GCF_000731515.1
WP_033860017.1#148|Staphylococcus_aureus	2963	+	+	43	-8195	-5233	66329	69291	pseudogene_148.9*#148	NZ_CBZB010000005.1	GCF_000731515.1
WP_033860017.1#148|Staphylococcus_aureus	1202	+	+	43	-4849	-3648	69675	70876	pseudogene_148.30*#148	NZ_CBZB010000005.1	GCF_000731515.1
WP_033860017.1#148|Staphylococcus_aureus	234	+	+	17	-3676	-3443	70848	71081	WP_001795286.1#148	NZ_CBZB010000005.1	GCF_000731515.1
WP_033860017.1#148|Staphylococcus_aureus	309	+	-	7	-3335	-3027	71189	71497	WP_000217714.1#148	NZ_CBZB010000005.1	GCF_000731515.1
WP_033860017.1#148|Staphylococcus_aureus	267	+	-	6	-2883	-2617	71641	71907	WP_000678764.1#148	NZ_CBZB010000005.1	GCF_000731515.1
WP_033860017.1#148|Staphylococcus_aureus	1809	+	-	5	-2333	-525	72191	73999	WP_001835549.1#148	NZ_CBZB010000005.1	GCF_000731515.1
WP_033860017.1#148|Staphylococcus_aureus	393	+	+	3	-393	-1	74131	74523	WP_000755946.1#148	NZ_CBZB010000005.1	GCF_000731515.1
WP_033860017.1#148|Staphylococcus_aureus	2361	+	+	41	1	2361	74525	76885	WP_033860017.1#148	NZ_CBZB010000005.1	GCF_000731515.1
WP_119752330.1#144|Staphylococcus_aureus	1809	-	-	5	-2333	-525	2890	4698	WP_001835549.1#144	NZ_NMOR01000173.1	GCF_003589645.1
WP_119752330.1#144|Staphylococcus_aureus	393	-	+	3	-393	-1	2366	2758	WP_000755946.1#144	NZ_NMOR01000173.1	GCF_003589645.1
WP_119752330.1#144|Staphylococcus_aureus	2364	-	+	41	1	2364	1	2364	WP_119752330.1#144	NZ_NMOR01000173.1	GCF_003589645.1
WP_033861354.1#154|Staphylococcus_aureus	681	-	+	15	-18498	-17818	20184	20864	WP_000990133.1#154	NZ_CBZG010000028.1	GCF_000731435.1
WP_033861354.1#154|Staphylococcus_aureus	1554	-	+	13	-17794	-16241	18607	20160	WP_000876638.1#154	NZ_CBZG010000028.1	GCF_000731435.1
WP_033861354.1#154|Staphylococcus_aureus	1359	-	+	14	-16124	-14766	17132	18490	WP_000481425.1#154	NZ_CBZG010000028.1	GCF_000731435.1
WP_033861354.1#154|Staphylococcus_aureus	103	-	+	43	-14383	-14281	16647	16749	pseudogene_154.18*#154	NZ_CBZG010000028.1	GCF_000731435.1
WP_033861354.1#154|Staphylococcus_aureus	3117	-	+	4	-14297	-11181	13547	16663	WP_000794607.1#154	NZ_CBZG010000028.1	GCF_000731435.1
WP_033861354.1#154|Staphylococcus_aureus	867	-	+	11	-11000	-10134	12500	13366	WP_000721336.1#154	NZ_CBZG010000028.1	GCF_000731435.1
WP_033861354.1#154|Staphylococcus_aureus	744	-	-	22	-9923	-9180	11546	12289	WP_000386367.1#154	NZ_CBZG010000028.1	GCF_000731435.1
WP_033861354.1#154|Staphylococcus_aureus	357	-	+	22	-8856	-8500	10866	11222	WP_000998872.1#154	NZ_CBZG010000028.1	GCF_000731435.1
WP_033861354.1#154|Staphylococcus_aureus	2963	-	+	43	-8195	-5233	7599	10561	pseudogene_154.19*#154	NZ_CBZG010000028.1	GCF_000731435.1
WP_033861354.1#154|Staphylococcus_aureus	1202	-	+	43	-4849	-3648	6014	7215	pseudogene_154.15*#154	NZ_CBZG010000028.1	GCF_000731435.1
WP_033861354.1#154|Staphylococcus_aureus	234	-	+	17	-3676	-3443	5809	6042	WP_001795286.1#154	NZ_CBZG010000028.1	GCF_000731435.1
WP_033861354.1#154|Staphylococcus_aureus	309	-	-	7	-3335	-3027	5393	5701	WP_000217714.1#154	NZ_CBZG010000028.1	GCF_000731435.1
WP_033861354.1#154|Staphylococcus_aureus	267	-	-	6	-2883	-2617	4983	5249	WP_000678764.1#154	NZ_CBZG010000028.1	GCF_000731435.1
WP_033861354.1#154|Staphylococcus_aureus	1809	-	-	5	-2333	-525	2891	4699	WP_001835549.1#154	NZ_CBZG010000028.1	GCF_000731435.1
WP_033861354.1#154|Staphylococcus_aureus	393	-	+	3	-393	-1	2367	2759	WP_000755946.1#154	NZ_CBZG010000028.1	GCF_000731435.1
WP_033861354.1#154|Staphylococcus_aureus	2365	-	+	41	1	2365	1	2365	WP_033861354.1#154	NZ_CBZG010000028.1	GCF_000731435.1
WP_033864116.1#153|Staphylococcus_aureus	873	-	+	43	-6105	-5233	7595	8467	pseudogene_153.21*#153	NZ_CBZE010000088.1	GCF_000731215.1
WP_033864116.1#153|Staphylococcus_aureus	1202	-	+	43	-4849	-3648	6010	7211	pseudogene_153.15*#153	NZ_CBZE010000088.1	GCF_000731215.1
WP_033864116.1#153|Staphylococcus_aureus	234	-	+	17	-3676	-3443	5805	6038	WP_001795286.1#153	NZ_CBZE010000088.1	GCF_000731215.1
WP_033864116.1#153|Staphylococcus_aureus	309	-	-	7	-3335	-3027	5389	5697	WP_000217714.1#153	NZ_CBZE010000088.1	GCF_000731215.1
WP_033864116.1#153|Staphylococcus_aureus	267	-	-	6	-2883	-2617	4979	5245	WP_000678764.1#153	NZ_CBZE010000088.1	GCF_000731215.1
WP_033864116.1#153|Staphylococcus_aureus	1809	-	-	5	-2333	-525	2887	4695	WP_001835549.1#153	NZ_CBZE010000088.1	GCF_000731215.1
WP_033864116.1#153|Staphylococcus_aureus	393	-	+	3	-393	-1	2363	2755	WP_000755946.1#153	NZ_CBZE010000088.1	GCF_000731215.1
WP_033864116.1#153|Staphylococcus_aureus	2361	-	+	41	1	2361	1	2361	WP_033864116.1#153	NZ_CBZE010000088.1	GCF_000731215.1
WP_147697369.1#198|Staphylococcus_aureus	1809	+	-	5	-2333	-525	95	1903	WP_147697368.1#198	NZ_VRSC01000088.1	GCF_008040205.1
WP_147697369.1#198|Staphylococcus_aureus	393	+	+	3	-393	-1	2035	2427	WP_000755946.1#198	NZ_VRSC01000088.1	GCF_008040205.1
WP_147697369.1#198|Staphylococcus_aureus	2037	+	+	41	1	2037	2429	4465	WP_147697369.1#198	NZ_VRSC01000088.1	GCF_008040205.1
WP_031870355.1#147|Staphylococcus_aureus	2963	-	+	43	-8195	-5233	7580	10542	pseudogene_147.31*#147	NZ_JAHVFM010000040.1	GCF_019265575.1
WP_031870355.1#147|Staphylococcus_aureus	1202	-	+	43	-4849	-3648	5995	7196	pseudogene_147.12*#147	NZ_JAHVFM010000040.1	GCF_019265575.1
WP_031870355.1#147|Staphylococcus_aureus	234	-	+	17	-3676	-3443	5790	6023	WP_001795286.1#147	NZ_JAHVFM010000040.1	GCF_019265575.1
WP_031870355.1#147|Staphylococcus_aureus	309	-	-	7	-3335	-3027	5374	5682	WP_000217714.1#147	NZ_JAHVFM010000040.1	GCF_019265575.1
WP_031870355.1#147|Staphylococcus_aureus	267	-	-	6	-2883	-2617	4964	5230	WP_000678764.1#147	NZ_JAHVFM010000040.1	GCF_019265575.1
WP_031870355.1#147|Staphylococcus_aureus	1809	-	-	5	-2333	-525	2872	4680	WP_001835549.1#147	NZ_JAHVFM010000040.1	GCF_019265575.1
WP_031870355.1#147|Staphylococcus_aureus	393	-	+	3	-393	-1	2348	2740	WP_000755946.1#147	NZ_JAHVFM010000040.1	GCF_019265575.1
WP_031870355.1#147|Staphylococcus_aureus	2346	-	+	41	1	2346	1	2346	WP_031870355.1#147	NZ_JAHVFM010000040.1	GCF_019265575.1
WP_041019940.1#150|Staphylococcus_aureus	681	+	+	15	-18497	-17817	55840	56520	WP_000990133.1#150	NZ_CBZH010000041.1	GCF_000801255.1
WP_041019940.1#150|Staphylococcus_aureus	1554	+	+	13	-17793	-16240	56544	58097	WP_000876638.1#150	NZ_CBZH010000041.1	GCF_000801255.1
WP_041019940.1#150|Staphylococcus_aureus	1358	+	+	43	-16123	-14766	58214	59571	pseudogene_150.16*#150	NZ_CBZH010000041.1	GCF_000801255.1
WP_041019940.1#150|Staphylococcus_aureus	103	+	+	43	-14383	-14281	59954	60056	pseudogene_150.29*#150	NZ_CBZH010000041.1	GCF_000801255.1
WP_041019940.1#150|Staphylococcus_aureus	3117	+	+	4	-14297	-11181	60040	63156	WP_000794607.1#150	NZ_CBZH010000041.1	GCF_000801255.1
WP_041019940.1#150|Staphylococcus_aureus	867	+	+	11	-11000	-10134	63337	64203	WP_000721336.1#150	NZ_CBZH010000041.1	GCF_000801255.1
WP_041019940.1#150|Staphylococcus_aureus	744	+	-	22	-9923	-9180	64414	65157	WP_000386367.1#150	NZ_CBZH010000041.1	GCF_000801255.1
WP_041019940.1#150|Staphylococcus_aureus	357	+	+	22	-8856	-8500	65481	65837	WP_000998872.1#150	NZ_CBZH010000041.1	GCF_000801255.1
WP_041019940.1#150|Staphylococcus_aureus	2963	+	+	43	-8195	-5233	66142	69104	pseudogene_150.12*#150	NZ_CBZH010000041.1	GCF_000801255.1
WP_041019940.1#150|Staphylococcus_aureus	103	+	+	43	-14383	-14281	59954	60056	pseudogene_150.29*#150	NZ_CBZH010000041.1	GCF_000801255.1
WP_041019940.1#150|Staphylococcus_aureus	234	+	+	17	-3676	-3443	70661	70894	WP_001795286.1#150	NZ_CBZH010000041.1	GCF_000801255.1
WP_041019940.1#150|Staphylococcus_aureus	309	+	-	7	-3335	-3027	71002	71310	WP_000217714.1#150	NZ_CBZH010000041.1	GCF_000801255.1
WP_041019940.1#150|Staphylococcus_aureus	267	+	-	6	-2883	-2617	71454	71720	WP_000678764.1#150	NZ_CBZH010000041.1	GCF_000801255.1
WP_041019940.1#150|Staphylococcus_aureus	1809	+	-	5	-2333	-525	72004	73812	WP_001835549.1#150	NZ_CBZH010000041.1	GCF_000801255.1
WP_041019940.1#150|Staphylococcus_aureus	393	+	+	3	-393	-1	73944	74336	WP_000755946.1#150	NZ_CBZH010000041.1	GCF_000801255.1
WP_041019940.1#150|Staphylococcus_aureus	2402	+	+	41	1	2402	74338	76739	WP_041019940.1#150	NZ_CBZH010000041.1	GCF_000801255.1
WP_033860682.1#149|Staphylococcus_aureus	554	-	+	43	-4201	-3648	6063	6616	pseudogene_149.29*#149	NZ_CBYU010000141.1	GCF_000731255.1
WP_033860682.1#149|Staphylococcus_aureus	234	-	+	17	-3676	-3443	5858	6091	WP_001795286.1#149	NZ_CBYU010000141.1	GCF_000731255.1
WP_033860682.1#149|Staphylococcus_aureus	309	-	-	7	-3335	-3027	5442	5750	WP_000217714.1#149	NZ_CBYU010000141.1	GCF_000731255.1
WP_033860682.1#149|Staphylococcus_aureus	267	-	-	6	-2883	-2617	5032	5298	WP_000678764.1#149	NZ_CBYU010000141.1	GCF_000731255.1
WP_033860682.1#149|Staphylococcus_aureus	1809	-	-	5	-2333	-525	2940	4748	WP_001835549.1#149	NZ_CBYU010000141.1	GCF_000731255.1
WP_033860682.1#149|Staphylococcus_aureus	393	-	+	3	-393	-1	2416	2808	WP_000755946.1#149	NZ_CBYU010000141.1	GCF_000731255.1
WP_033860682.1#149|Staphylococcus_aureus	2414	-	+	41	1	2414	1	2414	WP_033860682.1#149	NZ_CBYU010000141.1	GCF_000731255.1
WP_033864314.1#146|Staphylococcus_aureus	681	-	+	15	-18497	-17817	20228	20908	WP_000990133.1#146	NZ_CBYT010000018.1	GCF_000731575.1
WP_033864314.1#146|Staphylococcus_aureus	1554	-	+	13	-17793	-16240	18651	20204	WP_000876638.1#146	NZ_CBYT010000018.1	GCF_000731575.1
WP_033864314.1#146|Staphylococcus_aureus	1358	-	+	43	-16123	-14766	17177	18534	pseudogene_146.25*#146	NZ_CBYT010000018.1	GCF_000731575.1
WP_033864314.1#146|Staphylococcus_aureus	103	-	+	43	-14383	-14281	16692	16794	pseudogene_146.28*#146	NZ_CBYT010000018.1	GCF_000731575.1
WP_033864314.1#146|Staphylococcus_aureus	3117	-	+	4	-14297	-11181	13592	16708	WP_000794607.1#146	NZ_CBYT010000018.1	GCF_000731575.1
WP_033864314.1#146|Staphylococcus_aureus	867	-	+	11	-11000	-10134	12545	13411	WP_000721336.1#146	NZ_CBYT010000018.1	GCF_000731575.1
WP_033864314.1#146|Staphylococcus_aureus	744	-	-	22	-9923	-9180	11591	12334	WP_000386367.1#146	NZ_CBYT010000018.1	GCF_000731575.1
WP_033864314.1#146|Staphylococcus_aureus	357	-	+	22	-8856	-8500	10911	11267	WP_000998872.1#146	NZ_CBYT010000018.1	GCF_000731575.1
WP_033864314.1#146|Staphylococcus_aureus	2963	-	+	43	-8195	-5233	7644	10606	pseudogene_146.4*#146	NZ_CBYT010000018.1	GCF_000731575.1
WP_033864314.1#146|Staphylococcus_aureus	1202	-	+	43	-4849	-3648	6059	7260	pseudogene_146.29*#146	NZ_CBYT010000018.1	GCF_000731575.1
WP_033864314.1#146|Staphylococcus_aureus	234	-	+	17	-3676	-3443	5854	6087	WP_001795286.1#146	NZ_CBYT010000018.1	GCF_000731575.1
WP_033864314.1#146|Staphylococcus_aureus	309	-	-	7	-3335	-3027	5438	5746	WP_000217714.1#146	NZ_CBYT010000018.1	GCF_000731575.1
WP_033864314.1#146|Staphylococcus_aureus	267	-	-	6	-2883	-2617	5028	5294	WP_000678764.1#146	NZ_CBYT010000018.1	GCF_000731575.1
WP_033864314.1#146|Staphylococcus_aureus	1809	-	-	5	-2333	-525	2936	4744	WP_001835549.1#146	NZ_CBYT010000018.1	GCF_000731575.1
WP_033864314.1#146|Staphylococcus_aureus	393	-	+	3	-393	-1	2412	2804	WP_000755946.1#146	NZ_CBYT010000018.1	GCF_000731575.1
WP_033864314.1#146|Staphylococcus_aureus	2410	-	+	41	1	2410	1	2410	WP_033864314.1#146	NZ_CBYT010000018.1	GCF_000731575.1
WP_162634773.1#157|Staphylococcus_aureus	357	-	+	22	-8472	-8116	10439	10795	WP_000998872.1#157	NZ_JAAFMG010000085.1	GCF_010364415.1
WP_162634773.1#157|Staphylococcus_aureus	2579	-	+	43	-7811	-5233	7556	10134	pseudogene_157.4*#157	NZ_JAAFMG010000085.1	GCF_010364415.1
WP_162634773.1#157|Staphylococcus_aureus	1202	-	+	43	-4849	-3648	5971	7172	pseudogene_157.30*#157	NZ_JAAFMG010000085.1	GCF_010364415.1
WP_162634773.1#157|Staphylococcus_aureus	234	-	+	17	-3676	-3443	5766	5999	WP_001795286.1#157	NZ_JAAFMG010000085.1	GCF_010364415.1
WP_162634773.1#157|Staphylococcus_aureus	309	-	-	7	-3335	-3027	5350	5658	WP_000217714.1#157	NZ_JAAFMG010000085.1	GCF_010364415.1
WP_162634773.1#157|Staphylococcus_aureus	267	-	-	6	-2883	-2617	4940	5206	WP_000678764.1#157	NZ_JAAFMG010000085.1	GCF_010364415.1
WP_162634773.1#157|Staphylococcus_aureus	1809	-	-	5	-2333	-525	2848	4656	WP_075339662.1#157	NZ_JAAFMG010000085.1	GCF_010364415.1
WP_162634773.1#157|Staphylococcus_aureus	393	-	+	3	-393	-1	2324	2716	WP_000755946.1#157	NZ_JAAFMG010000085.1	GCF_010364415.1
WP_162634773.1#157|Staphylococcus_aureus	2322	-	+	41	1	2322	1	2322	WP_162634773.1#157	NZ_JAAFMG010000085.1	GCF_010364415.1
WP_284038498.1#174|Staphylococcus_aureus	2217	+	+	41	1	2217	1	2217	WP_284038498.1#174	not_found	not_found	not_found
WP_237772688.1#190|Staphylococcus_aureus	606	-	+	4	-12255	-11650	281347	281952	WP_086045583.1#190	NZ_NDOP01000055.1	GCF_002122075.1
WP_237772688.1#190|Staphylococcus_aureus	867	-	+	11	-11469	-10603	280300	281166	WP_000721336.1#190	NZ_NDOP01000055.1	GCF_002122075.1
WP_237772688.1#190|Staphylococcus_aureus	744	-	-	22	-10392	-9649	279346	280089	WP_000386367.1#190	NZ_NDOP01000055.1	GCF_002122075.1
WP_237772688.1#190|Staphylococcus_aureus	357	-	+	22	-9325	-8969	278666	279022	WP_000998872.1#190	NZ_NDOP01000055.1	GCF_002122075.1
WP_237772688.1#190|Staphylococcus_aureus	2074	-	+	43	-8664	-6591	276288	278361	pseudogene_190.15*#190	NZ_NDOP01000055.1	GCF_002122075.1
WP_237772688.1#190|Staphylococcus_aureus	1197	-	+	43	-6429	-5233	274930	276126	pseudogene_190.9*#190	NZ_NDOP01000055.1	GCF_002122075.1
WP_237772688.1#190|Staphylococcus_aureus	1202	-	+	43	-4849	-3648	273345	274546	pseudogene_190.11*#190	NZ_NDOP01000055.1	GCF_002122075.1
WP_237772688.1#190|Staphylococcus_aureus	234	-	+	17	-3676	-3443	273140	273373	WP_001795286.1#190	NZ_NDOP01000055.1	GCF_002122075.1
WP_237772688.1#190|Staphylococcus_aureus	309	-	-	7	-3335	-3027	272724	273032	WP_000217714.1#190	NZ_NDOP01000055.1	GCF_002122075.1
WP_237772688.1#190|Staphylococcus_aureus	267	-	-	6	-2883	-2617	272314	272580	WP_000678764.1#190	NZ_NDOP01000055.1	GCF_002122075.1
WP_237772688.1#190|Staphylococcus_aureus	1809	-	-	5	-2333	-525	270222	272030	WP_075339662.1#190	NZ_NDOP01000055.1	GCF_002122075.1
WP_237772688.1#190|Staphylococcus_aureus	393	-	+	3	-393	-1	269698	270090	WP_000755946.1#190	NZ_NDOP01000055.1	GCF_002122075.1
WP_237772688.1#190|Staphylococcus_aureus	2124	-	+	41	1	2124	267573	269696	WP_237772688.1#190	NZ_NDOP01000055.1	GCF_002122075.1
WP_237772688.1#190|Staphylococcus_aureus	731	-	+	30	2191	2921	266776	267506	WP_143565000.1#190	NZ_NDOP01000055.1	GCF_002122075.1
WP_237772688.1#190|Staphylococcus_aureus	774	-	+	1	3228	4001	265696	266469	WP_000581923.1#190	NZ_NDOP01000055.1	GCF_002122075.1
WP_237772688.1#190|Staphylococcus_aureus	774	-	+	1	4113	4886	264811	265584	WP_000972280.1#190	NZ_NDOP01000055.1	GCF_002122075.1
WP_237772688.1#190|Staphylococcus_aureus	795	-	+	1	5130	5924	263773	264567	WP_000581871.1#190	NZ_NDOP01000055.1	GCF_002122075.1
WP_237772688.1#190|Staphylococcus_aureus	1326	-	+	28	5911	7236	262461	263786	WP_001044255.1#190	NZ_NDOP01000055.1	GCF_002122075.1
WP_237772688.1#190|Staphylococcus_aureus	327	-	+	23	7236	7562	262135	262461	WP_000495498.1#190	NZ_NDOP01000055.1	GCF_002122075.1
WP_237772688.1#190|Staphylococcus_aureus	288	-	+	24	7565	7852	261845	262132	WP_000521959.1#190	NZ_NDOP01000055.1	GCF_002122075.1
WP_237772688.1#190|Staphylococcus_aureus	108	-	+	43	8169	8276	261421	261528	pseudogene_190.19*#190	NZ_NDOP01000055.1	GCF_002122075.1
WP_237772688.1#190|Staphylococcus_aureus	795	-	+	1	8388	9182	260515	261309	WP_000581894.1#190	NZ_NDOP01000055.1	GCF_002122075.1
WP_237772688.1#190|Staphylococcus_aureus	123	-	-	10	9186	9308	260389	260511	WP_001790144.1#190	NZ_NDOP01000055.1	GCF_002122075.1
WP_237772688.1#190|Staphylococcus_aureus	192	-	+	8	9743	9934	259763	259954	WP_001224379.1#190	NZ_NDOP01000055.1	GCF_002122075.1
WP_237772688.1#190|Staphylococcus_aureus	186	-	-	26	10073	10258	259439	259624	WP_001791851.1#190	NZ_NDOP01000055.1	GCF_002122075.1
WP_237772688.1#190|Staphylococcus_aureus	282	-	-	12	10194	10475	259222	259503	WP_000220938.1#190	NZ_NDOP01000055.1	GCF_002122075.1
WP_237772688.1#190|Staphylococcus_aureus	696	-	+	9	10764	11459	258238	258933	WP_000217456.1#190	NZ_NDOP01000055.1	GCF_002122075.1
WP_237772688.1#190|Staphylococcus_aureus	423	-	+	2	11709	12131	257566	257988	WP_001034758.1#190	NZ_NDOP01000055.1	GCF_002122075.1
WP_237771876.1#167|Staphylococcus_aureus	393	-	+	3	-393	-1	269511	269903	WP_000755946.1#167	NZ_NDOE01000077.1	GCF_002121915.1
WP_237771876.1#167|Staphylococcus_aureus	2238	-	+	41	1	2238	267272	269509	WP_237771876.1#167	NZ_NDOE01000077.1	GCF_002121915.1
WP_237771876.1#167|Staphylococcus_aureus	616	-	+	30	2294	2909	266601	267216	WP_237771875.1#167	NZ_NDOE01000077.1	GCF_002121915.1
WP_237771876.1#167|Staphylococcus_aureus	774	-	+	1	3216	3989	265521	266294	WP_000581923.1#167	NZ_NDOE01000077.1	GCF_002121915.1
WP_237771876.1#167|Staphylococcus_aureus	459	-	+	1	4101	4559	264951	265409	WP_000972278.1#167	NZ_NDOE01000077.1	GCF_002121915.1
WP_237771876.1#167|Staphylococcus_aureus	274	-	+	1	4661	4934	264576	264849	WP_142301470.1#167	NZ_NDOE01000077.1	GCF_002121915.1
WP_237771876.1#167|Staphylococcus_aureus	795	-	+	1	5178	5972	263538	264332	WP_000581871.1#167	NZ_NDOE01000077.1	GCF_002121915.1
WP_237771876.1#167|Staphylococcus_aureus	1326	-	+	28	5959	7284	262226	263551	WP_001044255.1#167	NZ_NDOE01000077.1	GCF_002121915.1
WP_237771876.1#167|Staphylococcus_aureus	327	-	+	23	7284	7610	261900	262226	WP_000495498.1#167	NZ_NDOE01000077.1	GCF_002121915.1
WP_237771876.1#167|Staphylococcus_aureus	288	-	+	24	7613	7900	261610	261897	WP_000521959.1#167	NZ_NDOE01000077.1	GCF_002121915.1
WP_237771876.1#167|Staphylococcus_aureus	108	-	+	43	8217	8324	261186	261293	pseudogene_167.6*#167	NZ_NDOE01000077.1	GCF_002121915.1
WP_237771876.1#167|Staphylococcus_aureus	795	-	+	1	8436	9230	260280	261074	WP_000581894.1#167	NZ_NDOE01000077.1	GCF_002121915.1
WP_237771876.1#167|Staphylococcus_aureus	123	-	-	10	9234	9356	260154	260276	WP_001790144.1#167	NZ_NDOE01000077.1	GCF_002121915.1
WP_237771876.1#167|Staphylococcus_aureus	192	-	+	8	9791	9982	259528	259719	WP_001224379.1#167	NZ_NDOE01000077.1	GCF_002121915.1
WP_237771876.1#167|Staphylococcus_aureus	186	-	-	26	10121	10306	259204	259389	WP_001791851.1#167	NZ_NDOE01000077.1	GCF_002121915.1
WP_237771876.1#167|Staphylococcus_aureus	282	-	-	12	10242	10523	258987	259268	WP_000220938.1#167	NZ_NDOE01000077.1	GCF_002121915.1
WP_237771876.1#167|Staphylococcus_aureus	696	-	+	9	10812	11507	258003	258698	WP_000217456.1#167	NZ_NDOE01000077.1	GCF_002121915.1
WP_086095794.1#181|Staphylococcus_aureus	811	-	+	43	-6043	-5233	7430	8240	pseudogene_181.16*#181	NZ_NDUY01000025.1	GCF_002126775.1
WP_086095794.1#181|Staphylococcus_aureus	1202	-	+	43	-4849	-3648	5845	7046	pseudogene_181.26*#181	NZ_NDUY01000025.1	GCF_002126775.1
WP_086095794.1#181|Staphylococcus_aureus	234	-	+	17	-3676	-3443	5640	5873	WP_001795286.1#181	NZ_NDUY01000025.1	GCF_002126775.1
WP_086095794.1#181|Staphylococcus_aureus	309	-	-	7	-3335	-3027	5224	5532	WP_000217714.1#181	NZ_NDUY01000025.1	GCF_002126775.1
WP_086095794.1#181|Staphylococcus_aureus	267	-	-	6	-2883	-2617	4814	5080	WP_000678764.1#181	NZ_NDUY01000025.1	GCF_002126775.1
WP_086095794.1#181|Staphylococcus_aureus	1809	-	-	5	-2333	-525	2722	4530	WP_075339662.1#181	NZ_NDUY01000025.1	GCF_002126775.1
WP_086095794.1#181|Staphylococcus_aureus	393	-	+	3	-393	-1	2198	2590	WP_000755946.1#181	NZ_NDUY01000025.1	GCF_002126775.1
WP_086095794.1#181|Staphylococcus_aureus	2196	-	+	41	1	2196	1	2196	WP_086095794.1#181	NZ_NDUY01000025.1	GCF_002126775.1
WP_102787657.1#159|Staphylococcus_aureus	1809	-	-	5	-2333	-525	2824	4632	WP_001835549.1#159	NZ_LPWR01000357.1	GCF_002887505.1
WP_102787657.1#159|Staphylococcus_aureus	393	-	+	3	-393	-1	2300	2692	WP_000755946.1#159	NZ_LPWR01000357.1	GCF_002887505.1
WP_102787657.1#159|Staphylococcus_aureus	2298	-	+	41	1	2298	1	2298	WP_102787657.1#159	NZ_LPWR01000357.1	GCF_002887505.1
WP_249986110.1#162|Staphylococcus_aureus	1809	+	-	5	-2333	-525	200	2008	WP_075339662.1#162	NZ_JAMJGV010000190.1	GCF_023545185.1
WP_249986110.1#162|Staphylococcus_aureus	393	+	+	3	-393	-1	2140	2532	WP_000755946.1#162	NZ_JAMJGV010000190.1	GCF_023545185.1
WP_249986110.1#162|Staphylococcus_aureus	2288	+	+	41	1	2288	2534	4821	WP_249986110.1#162	NZ_JAMJGV010000190.1	GCF_023545185.1
WP_116472306.1#155|Staphylococcus_aureus	1809	-	-	5	-2333	-525	2867	4675	WP_001835549.1#155	NZ_QEKD01000082.1	GCF_003095315.1
WP_116472306.1#155|Staphylococcus_aureus	393	-	+	3	-393	-1	2343	2735	WP_000755946.1#155	NZ_QEKD01000082.1	GCF_003095315.1
WP_116472306.1#155|Staphylococcus_aureus	2341	-	+	41	1	2341	1	2341	WP_116472306.1#155	NZ_QEKD01000082.1	GCF_003095315.1
WP_216749367.1#152|Staphylococcus_aureus	866	+	+	43	-6098	-5233	1	866	pseudogene_152.3*#152	NZ_JAHNHM010000086.1	GCF_018998855.1
WP_216749367.1#152|Staphylococcus_aureus	1202	+	+	43	-4849	-3648	1250	2451	pseudogene_152.27*#152	NZ_JAHNHM010000086.1	GCF_018998855.1
WP_216749367.1#152|Staphylococcus_aureus	234	+	+	17	-3676	-3443	2423	2656	WP_001795286.1#152	NZ_JAHNHM010000086.1	GCF_018998855.1
WP_216749367.1#152|Staphylococcus_aureus	309	+	-	7	-3335	-3027	2764	3072	WP_000217714.1#152	NZ_JAHNHM010000086.1	GCF_018998855.1
WP_216749367.1#152|Staphylococcus_aureus	267	+	-	6	-2883	-2617	3216	3482	WP_000678764.1#152	NZ_JAHNHM010000086.1	GCF_018998855.1
WP_216749367.1#152|Staphylococcus_aureus	1809	+	-	5	-2333	-525	3766	5574	WP_001835549.1#152	NZ_JAHNHM010000086.1	GCF_018998855.1
WP_216749367.1#152|Staphylococcus_aureus	393	+	+	3	-393	-1	5706	6098	WP_000755946.1#152	NZ_JAHNHM010000086.1	GCF_018998855.1
WP_216749367.1#152|Staphylococcus_aureus	2334	+	+	41	1	2334	6100	8433	WP_216749367.1#152	NZ_JAHNHM010000086.1	GCF_018998855.1
WP_238136492.1#132|Staphylococcus_aureus	610	+	+	4	-11406	-10797	1	610	WP_086040779.1#132	NZ_NDVE01000021.1	GCF_002125835.1
WP_238136492.1#132|Staphylococcus_aureus	867	+	+	11	-10616	-9750	791	1657	WP_000721336.1#132	NZ_NDVE01000021.1	GCF_002125835.1
WP_238136492.1#132|Staphylococcus_aureus	744	+	-	22	-9539	-8796	1868	2611	WP_000386367.1#132	NZ_NDVE01000021.1	GCF_002125835.1
WP_238136492.1#132|Staphylococcus_aureus	357	+	+	22	-8472	-8116	2935	3291	WP_000998872.1#132	NZ_NDVE01000021.1	GCF_002125835.1
WP_238136492.1#132|Staphylococcus_aureus	2579	+	+	43	-7811	-5233	3596	6174	pseudogene_132.6*#132	NZ_NDVE01000021.1	GCF_002125835.1
WP_238136492.1#132|Staphylococcus_aureus	1202	+	+	43	-4849	-3648	6558	7759	pseudogene_132.30*#132	NZ_NDVE01000021.1	GCF_002125835.1
WP_238136492.1#132|Staphylococcus_aureus	234	+	+	17	-3676	-3443	7731	7964	WP_001795286.1#132	NZ_NDVE01000021.1	GCF_002125835.1
WP_238136492.1#132|Staphylococcus_aureus	309	+	-	7	-3335	-3027	8072	8380	WP_000217714.1#132	NZ_NDVE01000021.1	GCF_002125835.1
WP_238136492.1#132|Staphylococcus_aureus	267	+	-	6	-2883	-2617	8524	8790	WP_000678764.1#132	NZ_NDVE01000021.1	GCF_002125835.1
WP_238136492.1#132|Staphylococcus_aureus	1809	+	-	5	-2333	-525	9074	10882	WP_075339662.1#132	NZ_NDVE01000021.1	GCF_002125835.1
WP_238136492.1#132|Staphylococcus_aureus	393	+	+	3	-393	-1	11014	11406	WP_000755946.1#132	NZ_NDVE01000021.1	GCF_002125835.1
WP_238136492.1#132|Staphylococcus_aureus	2432	+	+	41	1	2432	11408	13839	WP_238136492.1#132	NZ_NDVE01000021.1	GCF_002125835.1
WP_238136492.1#132|Staphylococcus_aureus	420	+	+	30	2469	2888	13876	14295	WP_238136493.1#132	NZ_NDVE01000021.1	GCF_002125835.1
WP_238136492.1#132|Staphylococcus_aureus	774	+	+	1	3195	3968	14602	15375	WP_000581923.1#132	NZ_NDVE01000021.1	GCF_002125835.1
WP_238136492.1#132|Staphylococcus_aureus	774	+	+	1	4080	4853	15487	16260	WP_000972280.1#132	NZ_NDVE01000021.1	GCF_002125835.1
WP_238136492.1#132|Staphylococcus_aureus	795	+	+	1	5097	5891	16504	17298	WP_000581871.1#132	NZ_NDVE01000021.1	GCF_002125835.1
WP_238136492.1#132|Staphylococcus_aureus	1326	+	+	28	5878	7203	17285	18610	WP_001044255.1#132	NZ_NDVE01000021.1	GCF_002125835.1
WP_238136492.1#132|Staphylococcus_aureus	327	+	+	23	7203	7529	18610	18936	WP_000495498.1#132	NZ_NDVE01000021.1	GCF_002125835.1
WP_238136492.1#132|Staphylococcus_aureus	288	+	+	24	7532	7819	18939	19226	WP_000521959.1#132	NZ_NDVE01000021.1	GCF_002125835.1
WP_238136492.1#132|Staphylococcus_aureus	108	+	+	43	8136	8243	19543	19650	pseudogene_132.22*#132	NZ_NDVE01000021.1	GCF_002125835.1
WP_238136492.1#132|Staphylococcus_aureus	795	+	+	1	8355	9149	19762	20556	WP_000581894.1#132	NZ_NDVE01000021.1	GCF_002125835.1
WP_238136492.1#132|Staphylococcus_aureus	123	+	-	10	9153	9275	20560	20682	WP_001790144.1#132	NZ_NDVE01000021.1	GCF_002125835.1
WP_238136492.1#132|Staphylococcus_aureus	192	+	+	8	9710	9901	21117	21308	WP_001224379.1#132	NZ_NDVE01000021.1	GCF_002125835.1
WP_238136492.1#132|Staphylococcus_aureus	186	+	-	26	10040	10225	21447	21632	WP_001791851.1#132	NZ_NDVE01000021.1	GCF_002125835.1
WP_238136492.1#132|Staphylococcus_aureus	282	+	-	12	10161	10442	21568	21849	WP_000220938.1#132	NZ_NDVE01000021.1	GCF_002125835.1
WP_238136492.1#132|Staphylococcus_aureus	696	+	+	9	10731	11426	22138	22833	WP_000217456.1#132	NZ_NDVE01000021.1	GCF_002125835.1
WP_238136492.1#132|Staphylococcus_aureus	423	+	+	2	11676	12098	23083	23505	WP_001034758.1#132	NZ_NDVE01000021.1	GCF_002125835.1
WP_086045209.1#143|Staphylococcus_aureus	1809	-	-	5	-2333	-525	150786	152594	WP_075339662.1#143	NZ_NDLC01000031.1	GCF_002120905.1
WP_086045209.1#143|Staphylococcus_aureus	393	-	+	3	-393	-1	150262	150654	WP_000755946.1#143	NZ_NDLC01000031.1	GCF_002120905.1
WP_086045209.1#143|Staphylococcus_aureus	2346	-	+	41	1	2346	147915	150260	WP_086045209.1#143	NZ_NDLC01000031.1	GCF_002120905.1
WP_086045209.1#143|Staphylococcus_aureus	496	-	+	30	2389	2884	147377	147872	WP_156979261.1#143	NZ_NDLC01000031.1	GCF_002120905.1
WP_086045209.1#143|Staphylococcus_aureus	774	-	+	1	3191	3964	146297	147070	WP_000581923.1#143	NZ_NDLC01000031.1	GCF_002120905.1
WP_086045209.1#143|Staphylococcus_aureus	774	-	+	1	4076	4849	145412	146185	WP_000972280.1#143	NZ_NDLC01000031.1	GCF_002120905.1
WP_086045209.1#143|Staphylococcus_aureus	795	-	+	1	5093	5887	144374	145168	WP_000581871.1#143	NZ_NDLC01000031.1	GCF_002120905.1
WP_086045209.1#143|Staphylococcus_aureus	1326	-	+	28	5874	7199	143062	144387	WP_001044255.1#143	NZ_NDLC01000031.1	GCF_002120905.1
WP_086045209.1#143|Staphylococcus_aureus	327	-	+	23	7199	7525	142736	143062	WP_000495498.1#143	NZ_NDLC01000031.1	GCF_002120905.1
WP_086045209.1#143|Staphylococcus_aureus	288	-	+	24	7528	7815	142446	142733	WP_000521959.1#143	NZ_NDLC01000031.1	GCF_002120905.1
WP_086045209.1#143|Staphylococcus_aureus	108	-	+	43	8132	8239	142022	142129	pseudogene_143.10*#143	NZ_NDLC01000031.1	GCF_002120905.1
WP_086045209.1#143|Staphylococcus_aureus	795	-	+	1	8351	9145	141116	141910	WP_000581894.1#143	NZ_NDLC01000031.1	GCF_002120905.1
WP_086045209.1#143|Staphylococcus_aureus	123	-	-	10	9149	9271	140990	141112	WP_001790144.1#143	NZ_NDLC01000031.1	GCF_002120905.1
WP_086045209.1#143|Staphylococcus_aureus	192	-	+	8	9706	9897	140364	140555	WP_001224379.1#143	NZ_NDLC01000031.1	GCF_002120905.1
WP_086045209.1#143|Staphylococcus_aureus	186	-	-	26	10036	10221	140040	140225	WP_001791851.1#143	NZ_NDLC01000031.1	GCF_002120905.1
WP_086045209.1#143|Staphylococcus_aureus	282	-	-	12	10157	10438	139823	140104	WP_000220938.1#143	NZ_NDLC01000031.1	GCF_002120905.1
WP_086045209.1#143|Staphylococcus_aureus	696	-	+	9	10727	11422	138839	139534	WP_000217456.1#143	NZ_NDLC01000031.1	GCF_002120905.1
WP_086045209.1#143|Staphylococcus_aureus	423	-	+	2	11672	12094	138167	138589	WP_001034758.1#143	NZ_NDLC01000031.1	GCF_002120905.1
WP_224397067.1#25|Staphylococcus_aureus	867	+	+	4	-12049	-11183	1	867	WP_031794441.1#25	NZ_VKLJ01000042.1	GCF_020144835.1
WP_224397067.1#25|Staphylococcus_aureus	867	+	+	11	-11002	-10136	1048	1914	WP_000721336.1#25	NZ_VKLJ01000042.1	GCF_020144835.1
WP_224397067.1#25|Staphylococcus_aureus	744	+	-	43	-9925	-9182	2125	2868	pseudogene_25.9*#25	NZ_VKLJ01000042.1	GCF_020144835.1
WP_224397067.1#25|Staphylococcus_aureus	357	+	+	22	-8857	-8501	3193	3549	WP_000998872.1#25	NZ_VKLJ01000042.1	GCF_020144835.1
WP_224397067.1#25|Staphylococcus_aureus	2964	+	+	4	-8196	-5233	3854	6817	WP_001205070.1#25	NZ_VKLJ01000042.1	GCF_020144835.1
WP_224397067.1#25|Staphylococcus_aureus	1202	+	+	43	-4849	-3648	7201	8402	pseudogene_25.7*#25	NZ_VKLJ01000042.1	GCF_020144835.1
WP_224397067.1#25|Staphylococcus_aureus	234	+	+	17	-3676	-3443	8374	8607	WP_001795286.1#25	NZ_VKLJ01000042.1	GCF_020144835.1
WP_224397067.1#25|Staphylococcus_aureus	309	+	-	7	-3335	-3027	8715	9023	WP_000217714.1#25	NZ_VKLJ01000042.1	GCF_020144835.1
WP_224397067.1#25|Staphylococcus_aureus	267	+	-	6	-2883	-2617	9167	9433	WP_000678764.1#25	NZ_VKLJ01000042.1	GCF_020144835.1
WP_224397067.1#25|Staphylococcus_aureus	1809	+	-	5	-2333	-525	9717	11525	WP_001835549.1#25	NZ_VKLJ01000042.1	GCF_020144835.1
WP_224397067.1#25|Staphylococcus_aureus	393	+	+	3	-393	-1	11657	12049	WP_000755946.1#25	NZ_VKLJ01000042.1	GCF_020144835.1
WP_224397067.1#25|Staphylococcus_aureus	2862	+	+	41	1	2862	12051	14912	WP_224397067.1#25	NZ_VKLJ01000042.1	GCF_020144835.1
WP_224397067.1#25|Staphylococcus_aureus	774	+	+	1	3169	3942	15219	15992	WP_114283593.1#25	NZ_VKLJ01000042.1	GCF_020144835.1
WP_224397067.1#25|Staphylococcus_aureus	795	+	+	1	4054	4848	16104	16898	WP_000972275.1#25	NZ_VKLJ01000042.1	GCF_020144835.1
WP_224397067.1#25|Staphylococcus_aureus	461	+	+	1	4959	5419	17009	17469	WP_025176275.1#25	NZ_VKLJ01000042.1	GCF_020144835.1
WP_031900973.1#173|Staphylococcus_aureus_MM66	147	-	+	43	-8263	-8117	10336	10482	pseudogene_173.26*#173	NZ_JMBT01000069.1	GCF_000685445.1
WP_031900973.1#173|Staphylococcus_aureus_MM66	2580	-	+	4	-7812	-5233	7452	10031	WP_001205073.1#173	NZ_JMBT01000069.1	GCF_000685445.1
WP_031900973.1#173|Staphylococcus_aureus_MM66	1202	-	+	43	-4849	-3648	5867	7068	pseudogene_173.20*#173	NZ_JMBT01000069.1	GCF_000685445.1
WP_031900973.1#173|Staphylococcus_aureus_MM66	234	-	+	17	-3676	-3443	5662	5895	WP_001795286.1#173	NZ_JMBT01000069.1	GCF_000685445.1
WP_031900973.1#173|Staphylococcus_aureus_MM66	309	-	-	7	-3335	-3027	5246	5554	WP_000217714.1#173	NZ_JMBT01000069.1	GCF_000685445.1
WP_031900973.1#173|Staphylococcus_aureus_MM66	267	-	-	6	-2883	-2617	4836	5102	WP_000678764.1#173	NZ_JMBT01000069.1	GCF_000685445.1
WP_031900973.1#173|Staphylococcus_aureus_MM66	1809	-	-	5	-2333	-525	2744	4552	WP_075339662.1#173	NZ_JMBT01000069.1	GCF_000685445.1
WP_031900973.1#173|Staphylococcus_aureus_MM66	393	-	+	3	-393	-1	2220	2612	WP_000755946.1#173	NZ_JMBT01000069.1	GCF_000685445.1
WP_031900973.1#173|Staphylococcus_aureus_MM66	2218	-	+	41	1	2218	1	2218	WP_031900973.1#173	NZ_JMBT01000069.1	GCF_000685445.1
WP_281224032.1#49|Staphylococcus_aureus	1554	-	+	13	-22087	-20534	173706	175259	WP_000876638.1#49	NZ_JARZET010000001.1	GCF_029930265.1
WP_281224032.1#49|Staphylococcus_aureus	1359	-	+	14	-20417	-19059	172231	173589	WP_000481425.1#49	NZ_JARZET010000001.1	GCF_029930265.1
WP_281224032.1#49|Staphylococcus_aureus	103	-	+	43	-18676	-18574	171746	171848	pseudogene_49.7*#49	NZ_JARZET010000001.1	GCF_029930265.1
WP_281224032.1#49|Staphylococcus_aureus	3075	-	+	4	-18590	-15516	168688	171762	WP_281224035.1#49	NZ_JARZET010000001.1	GCF_029930265.1
WP_281224032.1#49|Staphylococcus_aureus	2886	-	+	4	-14835	-11950	165122	168007	WP_281224034.1#49	NZ_JARZET010000001.1	GCF_029930265.1
WP_281224032.1#49|Staphylococcus_aureus	867	-	+	11	-11769	-10903	164075	164941	WP_000721336.1#49	NZ_JARZET010000001.1	GCF_029930265.1
WP_281224032.1#49|Staphylococcus_aureus	744	-	-	22	-10692	-9949	163121	163864	WP_000386367.1#49	NZ_JARZET010000001.1	GCF_029930265.1
WP_281224032.1#49|Staphylococcus_aureus	357	-	+	22	-9625	-9269	162441	162797	WP_000998872.1#49	NZ_JARZET010000001.1	GCF_029930265.1
WP_281224032.1#49|Staphylococcus_aureus	3732	-	+	4	-8964	-5233	158405	162136	WP_031902112.1#49	NZ_JARZET010000001.1	GCF_029930265.1
WP_281224032.1#49|Staphylococcus_aureus	1202	-	+	43	-4849	-3648	156820	158021	pseudogene_49.25*#49	NZ_JARZET010000001.1	GCF_029930265.1
WP_281224032.1#49|Staphylococcus_aureus	234	-	+	17	-3676	-3443	156615	156848	WP_001795286.1#49	NZ_JARZET010000001.1	GCF_029930265.1
WP_281224032.1#49|Staphylococcus_aureus	309	-	-	7	-3335	-3027	156199	156507	WP_000217714.1#49	NZ_JARZET010000001.1	GCF_029930265.1
WP_281224032.1#49|Staphylococcus_aureus	267	-	-	6	-2883	-2617	155789	156055	WP_000678764.1#49	NZ_JARZET010000001.1	GCF_029930265.1
WP_281224032.1#49|Staphylococcus_aureus	1809	-	-	5	-2333	-525	153697	155505	WP_001835549.1#49	NZ_JARZET010000001.1	GCF_029930265.1
WP_281224032.1#49|Staphylococcus_aureus	393	-	+	3	-393	-1	153173	153565	WP_281224033.1#49	NZ_JARZET010000001.1	GCF_029930265.1
WP_281224032.1#49|Staphylococcus_aureus	2862	-	+	41	1	2862	150310	153171	WP_281224032.1#49	NZ_JARZET010000001.1	GCF_029930265.1
WP_281224032.1#49|Staphylococcus_aureus	777	-	+	1	3166	3942	149230	150006	WP_000972657.1#49	NZ_JARZET010000001.1	GCF_029930265.1
WP_281224032.1#49|Staphylococcus_aureus	774	-	+	1	4054	4827	148345	149118	WP_000972280.1#49	NZ_JARZET010000001.1	GCF_029930265.1
WP_281224032.1#49|Staphylococcus_aureus	795	-	+	1	5071	5865	147307	148101	WP_000581871.1#49	NZ_JARZET010000001.1	GCF_029930265.1
WP_281224032.1#49|Staphylococcus_aureus	1326	-	+	28	5852	7177	145995	147320	WP_001044255.1#49	NZ_JARZET010000001.1	GCF_029930265.1
WP_281224032.1#49|Staphylococcus_aureus	327	-	+	23	7177	7503	145669	145995	WP_000495498.1#49	NZ_JARZET010000001.1	GCF_029930265.1
WP_281224032.1#49|Staphylococcus_aureus	288	-	+	24	7506	7793	145379	145666	WP_000521959.1#49	NZ_JARZET010000001.1	GCF_029930265.1
WP_281224032.1#49|Staphylococcus_aureus	108	-	+	43	8110	8217	144955	145062	pseudogene_49.16*#49	NZ_JARZET010000001.1	GCF_029930265.1
WP_281224032.1#49|Staphylococcus_aureus	795	-	+	1	8329	9123	144049	144843	WP_000581894.1#49	NZ_JARZET010000001.1	GCF_029930265.1
WP_281224032.1#49|Staphylococcus_aureus	123	-	-	10	9127	9249	143923	144045	WP_001790144.1#49	NZ_JARZET010000001.1	GCF_029930265.1
WP_281224032.1#49|Staphylococcus_aureus	192	-	+	8	9684	9875	143297	143488	WP_001224379.1#49	NZ_JARZET010000001.1	GCF_029930265.1
WP_281224032.1#49|Staphylococcus_aureus	186	-	-	26	10014	10199	142973	143158	WP_001791851.1#49	NZ_JARZET010000001.1	GCF_029930265.1
WP_281224032.1#49|Staphylococcus_aureus	282	-	-	12	10135	10416	142756	143037	WP_000220938.1#49	NZ_JARZET010000001.1	GCF_029930265.1
WP_281224032.1#49|Staphylococcus_aureus	696	-	+	9	10705	11400	141772	142467	WP_000217456.1#49	NZ_JARZET010000001.1	GCF_029930265.1
WP_281224032.1#49|Staphylococcus_aureus	423	-	+	2	11650	12072	141100	141522	WP_001034758.1#49	NZ_JARZET010000001.1	GCF_029930265.1
WP_281224032.1#49|Staphylococcus_aureus	411	-	+	2	12339	12749	140423	140833	WP_000038240.1#49	NZ_JARZET010000001.1	GCF_029930265.1
WP_086091741.1#180|Staphylococcus_aureus	867	-	+	11	-10617	-9751	11951	12817	WP_000721336.1#180	NZ_NDUT01000027.1	GCF_002126755.1
WP_086091741.1#180|Staphylococcus_aureus	744	-	-	22	-9540	-8797	10997	11740	WP_000386367.1#180	NZ_NDUT01000027.1	GCF_002126755.1
WP_086091741.1#180|Staphylococcus_aureus	357	-	+	22	-8473	-8117	10317	10673	WP_000998872.1#180	NZ_NDUT01000027.1	GCF_002126755.1
WP_086091741.1#180|Staphylococcus_aureus	2580	-	+	4	-7812	-5233	7433	10012	WP_001205067.1#180	NZ_NDUT01000027.1	GCF_002126755.1
WP_086091741.1#180|Staphylococcus_aureus	1202	-	+	43	-4849	-3648	5848	7049	pseudogene_180.24*#180	NZ_NDUT01000027.1	GCF_002126755.1
WP_086091741.1#180|Staphylococcus_aureus	234	-	+	17	-3676	-3443	5643	5876	WP_001795286.1#180	NZ_NDUT01000027.1	GCF_002126755.1
WP_086091741.1#180|Staphylococcus_aureus	309	-	-	7	-3335	-3027	5227	5535	WP_000217714.1#180	NZ_NDUT01000027.1	GCF_002126755.1
WP_086091741.1#180|Staphylococcus_aureus	267	-	-	6	-2883	-2617	4817	5083	WP_000678764.1#180	NZ_NDUT01000027.1	GCF_002126755.1
WP_086091741.1#180|Staphylococcus_aureus	1809	-	-	5	-2333	-525	2725	4533	WP_075339662.1#180	NZ_NDUT01000027.1	GCF_002126755.1
WP_086091741.1#180|Staphylococcus_aureus	393	-	+	3	-393	-1	2201	2593	WP_000755946.1#180	NZ_NDUT01000027.1	GCF_002126755.1
WP_086091741.1#180|Staphylococcus_aureus	2199	-	+	41	1	2199	1	2199	WP_086091741.1#180	NZ_NDUT01000027.1	GCF_002126755.1
WP_167401712.1#125|Staphylococcus_aureus	1809	+	-	5	-2333	-525	246	2054	WP_001835549.1#125	NZ_JAATKK010000088.1	GCF_011812665.1
WP_167401712.1#125|Staphylococcus_aureus	393	+	+	3	-393	-1	2186	2578	WP_000755946.1#125	NZ_JAATKK010000088.1	GCF_011812665.1
WP_167401712.1#125|Staphylococcus_aureus	2552	+	+	41	1	2552	2580	5131	WP_167401712.1#125	NZ_JAATKK010000088.1	GCF_011812665.1
WP_167402419.1#124|Staphylococcus_aureus	945	-	+	43	-6177	-5233	7798	8742	pseudogene_124.5*#124	NZ_JAATKM010000215.1	GCF_011812685.1
WP_167402419.1#124|Staphylococcus_aureus	1202	-	+	43	-4849	-3648	6213	7414	pseudogene_124.12*#124	NZ_JAATKM010000215.1	GCF_011812685.1
WP_167402419.1#124|Staphylococcus_aureus	234	-	+	17	-3676	-3443	6008	6241	WP_001795286.1#124	NZ_JAATKM010000215.1	GCF_011812685.1
WP_167402419.1#124|Staphylococcus_aureus	309	-	-	7	-3335	-3027	5592	5900	WP_000217714.1#124	NZ_JAATKM010000215.1	GCF_011812685.1
WP_167402419.1#124|Staphylococcus_aureus	267	-	-	6	-2883	-2617	5182	5448	WP_000678764.1#124	NZ_JAATKM010000215.1	GCF_011812685.1
WP_167402419.1#124|Staphylococcus_aureus	1809	-	-	5	-2333	-525	3090	4898	WP_001835549.1#124	NZ_JAATKM010000215.1	GCF_011812685.1
WP_167402419.1#124|Staphylococcus_aureus	393	-	+	3	-393	-1	2566	2958	WP_000755946.1#124	NZ_JAATKM010000215.1	GCF_011812685.1
WP_167402419.1#124|Staphylococcus_aureus	2564	-	+	41	1	2564	1	2564	WP_167402419.1#124	NZ_JAATKM010000215.1	GCF_011812685.1
WP_103183876.1#10|Staphylococcus_aureus	1206	+	+	43	-6438	-5233	1	1206	pseudogene_10.13*#10	NZ_OFZR01000014.1	GCF_900251655.1
WP_103183876.1#10|Staphylococcus_aureus	1202	+	+	43	-4849	-3648	1590	2791	pseudogene_10.7*#10	NZ_OFZR01000014.1	GCF_900251655.1
WP_103183876.1#10|Staphylococcus_aureus	234	+	+	17	-3676	-3443	2763	2996	WP_001795286.1#10	NZ_OFZR01000014.1	GCF_900251655.1
WP_103183876.1#10|Staphylococcus_aureus	309	+	-	7	-3335	-3027	3104	3412	WP_000217714.1#10	NZ_OFZR01000014.1	GCF_900251655.1
WP_103183876.1#10|Staphylococcus_aureus	267	+	-	6	-2883	-2617	3556	3822	WP_000678764.1#10	NZ_OFZR01000014.1	GCF_900251655.1
WP_103183876.1#10|Staphylococcus_aureus	1809	+	-	5	-2333	-525	4106	5914	WP_001835549.1#10	NZ_OFZR01000014.1	GCF_900251655.1
WP_103183876.1#10|Staphylococcus_aureus	393	+	+	3	-393	-1	6046	6438	WP_000755946.1#10	NZ_OFZR01000014.1	GCF_900251655.1
WP_103183876.1#10|Staphylococcus_aureus	2862	+	+	41	1	2862	6440	9301	WP_103183876.1#10	NZ_OFZR01000014.1	GCF_900251655.1
WP_103183876.1#10|Staphylococcus_aureus	778	+	+	43	3166	3943	9605	10382	pseudogene_10.21*#10	NZ_OFZR01000014.1	GCF_900251655.1
WP_103183876.1#10|Staphylococcus_aureus	774	+	+	1	4055	4828	10494	11267	WP_000972280.1#10	NZ_OFZR01000014.1	GCF_900251655.1
WP_103183876.1#10|Staphylococcus_aureus	795	+	+	1	5072	5866	11511	12305	WP_000581871.1#10	NZ_OFZR01000014.1	GCF_900251655.1
WP_103183876.1#10|Staphylococcus_aureus	1326	+	+	28	5853	7178	12292	13617	WP_001044255.1#10	NZ_OFZR01000014.1	GCF_900251655.1
WP_103183876.1#10|Staphylococcus_aureus	327	+	+	23	7178	7504	13617	13943	WP_000495498.1#10	NZ_OFZR01000014.1	GCF_900251655.1
WP_103183876.1#10|Staphylococcus_aureus	288	+	+	24	7507	7794	13946	14233	WP_000521959.1#10	NZ_OFZR01000014.1	GCF_900251655.1
WP_103183876.1#10|Staphylococcus_aureus	108	+	+	43	8111	8218	14550	14657	pseudogene_10.19*#10	NZ_OFZR01000014.1	GCF_900251655.1
WP_103183876.1#10|Staphylococcus_aureus	795	+	+	1	8330	9124	14769	15563	WP_000581894.1#10	NZ_OFZR01000014.1	GCF_900251655.1
WP_103183876.1#10|Staphylococcus_aureus	123	+	-	10	9128	9250	15567	15689	WP_001790144.1#10	NZ_OFZR01000014.1	GCF_900251655.1
WP_103183876.1#10|Staphylococcus_aureus	192	+	+	8	9685	9876	16124	16315	WP_001224379.1#10	NZ_OFZR01000014.1	GCF_900251655.1
WP_103183876.1#10|Staphylococcus_aureus	186	+	-	26	10015	10200	16454	16639	WP_001791851.1#10	NZ_OFZR01000014.1	GCF_900251655.1
WP_103183876.1#10|Staphylococcus_aureus	282	+	-	12	10136	10417	16575	16856	WP_000220938.1#10	NZ_OFZR01000014.1	GCF_900251655.1
WP_103183876.1#10|Staphylococcus_aureus	696	+	+	9	10706	11401	17145	17840	WP_000217456.1#10	NZ_OFZR01000014.1	GCF_900251655.1
WP_103183876.1#10|Staphylococcus_aureus	423	+	+	2	11651	12073	18090	18512	WP_001034758.1#10	NZ_OFZR01000014.1	GCF_900251655.1
WP_103183876.1#10|Staphylococcus_aureus	411	+	+	2	12340	12750	18779	19189	WP_000038240.1#10	NZ_OFZR01000014.1	GCF_900251655.1
WP_105803675.1#118|Staphylococcus_aureus	1554	+	+	13	-20977	-19424	9158	10711	WP_000876638.1#118	NZ_PHWA01000015.1	GCF_002982995.1
WP_105803675.1#118|Staphylococcus_aureus	1359	+	+	14	-19307	-17949	10828	12186	WP_000481415.1#118	NZ_PHWA01000015.1	GCF_002982995.1
WP_105803675.1#118|Staphylococcus_aureus	103	+	+	43	-17566	-17464	12569	12671	pseudogene_118.18*#118	NZ_PHWA01000015.1	GCF_002982995.1
WP_105803675.1#118|Staphylococcus_aureus	3117	+	+	4	-17480	-14364	12655	15771	WP_000794607.1#118	NZ_PHWA01000015.1	GCF_002982995.1
WP_105803675.1#118|Staphylococcus_aureus	2886	+	+	4	-13683	-10798	16452	19337	WP_000841404.1#118	NZ_PHWA01000015.1	GCF_002982995.1
WP_105803675.1#118|Staphylococcus_aureus	867	+	+	11	-10617	-9751	19518	20384	WP_000721336.1#118	NZ_PHWA01000015.1	GCF_002982995.1
WP_105803675.1#118|Staphylococcus_aureus	744	+	-	22	-9540	-8797	20595	21338	WP_000386367.1#118	NZ_PHWA01000015.1	GCF_002982995.1
WP_105803675.1#118|Staphylococcus_aureus	357	+	+	22	-8473	-8117	21662	22018	WP_000998872.1#118	NZ_PHWA01000015.1	GCF_002982995.1
WP_105803675.1#118|Staphylococcus_aureus	2580	+	+	4	-7812	-5233	22323	24902	WP_001205073.1#118	NZ_PHWA01000015.1	GCF_002982995.1
WP_105803675.1#118|Staphylococcus_aureus	1202	+	+	43	-4849	-3648	25286	26487	pseudogene_118.1*#118	NZ_PHWA01000015.1	GCF_002982995.1
WP_105803675.1#118|Staphylococcus_aureus	234	+	+	17	-3676	-3443	26459	26692	WP_001795286.1#118	NZ_PHWA01000015.1	GCF_002982995.1
WP_105803675.1#118|Staphylococcus_aureus	309	+	-	7	-3335	-3027	26800	27108	WP_000217714.1#118	NZ_PHWA01000015.1	GCF_002982995.1
WP_105803675.1#118|Staphylococcus_aureus	267	+	-	6	-2883	-2617	27252	27518	WP_000678764.1#118	NZ_PHWA01000015.1	GCF_002982995.1
WP_105803675.1#118|Staphylococcus_aureus	1809	+	-	5	-2333	-525	27802	29610	WP_075339662.1#118	NZ_PHWA01000015.1	GCF_002982995.1
WP_105803675.1#118|Staphylococcus_aureus	393	+	+	3	-393	-1	29742	30134	WP_000755947.1#118	NZ_PHWA01000015.1	GCF_002982995.1
WP_105803675.1#118|Staphylococcus_aureus	2601	+	+	41	1	2601	30136	32736	WP_105803675.1#118	NZ_PHWA01000015.1	GCF_002982995.1
WP_031892883.1#80|Staphylococcus_aureus_M1422	1554	-	+	13	-20977	-19424	22270	23823	WP_000876638.1#80	NZ_KI994071.1	GCF_000548645.1
WP_031892883.1#80|Staphylococcus_aureus_M1422	1359	-	+	14	-19307	-17949	20795	22153	WP_000481414.1#80	NZ_KI994071.1	GCF_000548645.1
WP_031892883.1#80|Staphylococcus_aureus_M1422	103	-	+	43	-17566	-17464	20310	20412	pseudogene_80.27*#80	NZ_KI994071.1	GCF_000548645.1
WP_031892883.1#80|Staphylococcus_aureus_M1422	3117	-	+	4	-17480	-14364	17210	20326	WP_000794607.1#80	NZ_KI994071.1	GCF_000548645.1
WP_031892883.1#80|Staphylococcus_aureus_M1422	2886	-	+	4	-13683	-10798	13644	16529	WP_001600806.1#80	NZ_KI994071.1	GCF_000548645.1
WP_031892883.1#80|Staphylococcus_aureus_M1422	867	-	+	11	-10617	-9751	12597	13463	WP_000721336.1#80	NZ_KI994071.1	GCF_000548645.1
WP_031892883.1#80|Staphylococcus_aureus_M1422	744	-	-	22	-9540	-8797	11643	12386	WP_000386367.1#80	NZ_KI994071.1	GCF_000548645.1
WP_031892883.1#80|Staphylococcus_aureus_M1422	357	-	+	22	-8473	-8117	10963	11319	WP_000998872.1#80	NZ_KI994071.1	GCF_000548645.1
WP_031892883.1#80|Staphylococcus_aureus_M1422	2580	-	+	4	-7812	-5233	8079	10658	WP_001205067.1#80	NZ_KI994071.1	GCF_000548645.1
WP_031892883.1#80|Staphylococcus_aureus_M1422	1202	-	+	43	-4849	-3648	6494	7695	pseudogene_80.25*#80	NZ_KI994071.1	GCF_000548645.1
WP_031892883.1#80|Staphylococcus_aureus_M1422	234	-	+	17	-3676	-3443	6289	6522	WP_001795286.1#80	NZ_KI994071.1	GCF_000548645.1
WP_031892883.1#80|Staphylococcus_aureus_M1422	309	-	-	7	-3335	-3027	5873	6181	WP_000217714.1#80	NZ_KI994071.1	GCF_000548645.1
WP_031892883.1#80|Staphylococcus_aureus_M1422	267	-	-	6	-2883	-2617	5463	5729	WP_000678764.1#80	NZ_KI994071.1	GCF_000548645.1
WP_031892883.1#80|Staphylococcus_aureus_M1422	1809	-	-	5	-2333	-525	3371	5179	WP_075339662.1#80	NZ_KI994071.1	GCF_000548645.1
WP_031892883.1#80|Staphylococcus_aureus_M1422	393	-	+	3	-393	-1	2847	3239	WP_000755946.1#80	NZ_KI994071.1	GCF_000548645.1
WP_031892883.1#80|Staphylococcus_aureus_M1422	2845	-	+	41	1	2845	1	2845	WP_031892883.1#80	NZ_KI994071.1	GCF_000548645.1
WP_281961736.1#113|Staphylococcus_aureus	1554	-	+	13	-23168	-21615	2573682	2575235	WP_281961739.1#113	NZ_AP027135.1	GCF_027943925.1
WP_281961736.1#113|Staphylococcus_aureus	1359	-	+	14	-21498	-20140	2572207	2573565	WP_281961738.1#113	NZ_AP027135.1	GCF_027943925.1
WP_281961736.1#113|Staphylococcus_aureus	102	-	+	37	-19757	-19656	2571723	2571824	WP_001790696.1#113	NZ_AP027135.1	GCF_027943925.1
WP_281961736.1#113|Staphylococcus_aureus	3093	-	+	4	-19672	-16580	2568647	2571739	WP_216500969.1#113	NZ_AP027135.1	GCF_027943925.1
WP_281961736.1#113|Staphylococcus_aureus	2802	-	+	4	-15902	-13101	2565168	2567969	WP_072507298.1#113	NZ_AP027135.1	GCF_027943925.1
WP_281961736.1#113|Staphylococcus_aureus	867	-	+	11	-12921	-12055	2564122	2564988	WP_000721336.1#113	NZ_AP027135.1	GCF_027943925.1
WP_281961736.1#113|Staphylococcus_aureus	744	-	-	22	-11844	-11101	2563168	2563911	WP_000386367.1#113	NZ_AP027135.1	GCF_027943925.1
WP_281961736.1#113|Staphylococcus_aureus	357	-	+	22	-10777	-10421	2562488	2562844	WP_000998872.1#113	NZ_AP027135.1	GCF_027943925.1
WP_281961736.1#113|Staphylococcus_aureus	4884	-	+	4	-10116	-5233	2557300	2562183	WP_281961737.1#113	NZ_AP027135.1	GCF_027943925.1
WP_281961736.1#113|Staphylococcus_aureus	1202	-	+	43	-4849	-3648	2555715	2556916	pseudogene_113.17*#113	NZ_AP027135.1	GCF_027943925.1
WP_281961736.1#113|Staphylococcus_aureus	234	-	+	17	-3676	-3443	2555510	2555743	WP_001795286.1#113	NZ_AP027135.1	GCF_027943925.1
WP_281961736.1#113|Staphylococcus_aureus	309	-	-	7	-3335	-3027	2555094	2555402	WP_000217714.1#113	NZ_AP027135.1	GCF_027943925.1
WP_281961736.1#113|Staphylococcus_aureus	267	-	-	6	-2883	-2617	2554684	2554950	WP_000678764.1#113	NZ_AP027135.1	GCF_027943925.1
WP_281961736.1#113|Staphylococcus_aureus	1809	-	-	5	-2333	-525	2552592	2554400	WP_001835549.1#113	NZ_AP027135.1	GCF_027943925.1
WP_281961736.1#113|Staphylococcus_aureus	393	-	+	3	-393	-1	2552068	2552460	WP_000755946.1#113	NZ_AP027135.1	GCF_027943925.1
WP_281961736.1#113|Staphylococcus_aureus	2781	-	+	41	1	2781	2549286	2552066	WP_281961736.1#113	NZ_AP027135.1	GCF_027943925.1
WP_281961736.1#113|Staphylococcus_aureus	777	-	+	1	3085	3861	2548206	2548982	WP_000972657.1#113	NZ_AP027135.1	GCF_027943925.1
WP_281961736.1#113|Staphylococcus_aureus	795	-	+	1	3973	4767	2547300	2548094	WP_000972275.1#113	NZ_AP027135.1	GCF_027943925.1
WP_281961736.1#113|Staphylococcus_aureus	774	-	+	1	4881	5654	2546413	2547186	WP_000581906.1#113	NZ_AP027135.1	GCF_027943925.1
WP_281961736.1#113|Staphylococcus_aureus	1173	-	+	0	5799	6971	2545096	2546268	WP_000195429.1#113	NZ_AP027135.1	GCF_027943925.1
WP_281961736.1#113|Staphylococcus_aureus	795	-	+	1	7231	8025	2544042	2544836	WP_000581871.1#113	NZ_AP027135.1	GCF_027943925.1
WP_281961736.1#113|Staphylococcus_aureus	1326	-	+	28	8012	9337	2542730	2544055	WP_001044255.1#113	NZ_AP027135.1	GCF_027943925.1
WP_281961736.1#113|Staphylococcus_aureus	327	-	+	23	9337	9663	2542404	2542730	WP_000495498.1#113	NZ_AP027135.1	GCF_027943925.1
WP_281961736.1#113|Staphylococcus_aureus	288	-	+	24	9666	9953	2542114	2542401	WP_000521959.1#113	NZ_AP027135.1	GCF_027943925.1
WP_281961736.1#113|Staphylococcus_aureus	108	-	+	43	10270	10377	2541690	2541797	pseudogene_113.6*#113	NZ_AP027135.1	GCF_027943925.1
WP_281961736.1#113|Staphylococcus_aureus	795	-	+	1	10489	11283	2540784	2541578	WP_061839012.1#113	NZ_AP027135.1	GCF_027943925.1
WP_281961736.1#113|Staphylococcus_aureus	123	-	-	10	11287	11409	2540658	2540780	WP_001790144.1#113	NZ_AP027135.1	GCF_027943925.1
WP_281961736.1#113|Staphylococcus_aureus	192	-	+	8	11844	12035	2540032	2540223	WP_001224379.1#113	NZ_AP027135.1	GCF_027943925.1
WP_281961736.1#113|Staphylococcus_aureus	1202	-	-	43	-4849	-3648	2555715	2556916	pseudogene_113.17*#113	NZ_AP027135.1	GCF_027943925.1
WP_281961736.1#113|Staphylococcus_aureus	1320	-	+	0	12371	13690	2538377	2539696	WP_025173837.1#113	NZ_AP027135.1	GCF_027943925.1
WP_281961736.1#113|Staphylococcus_aureus	72	-	+	43	13693	13764	2538303	2538374	pseudogene_113.22*#113	NZ_AP027135.1	GCF_027943925.1
WP_086032512.1#11|Staphylococcus_aureus	813	-	+	43	-6045	-5233	33041	33853	pseudogene_11.24*#11	NZ_NDNC01000019.1	GCF_002122715.1
WP_086032512.1#11|Staphylococcus_aureus	1202	-	+	43	-4849	-3648	31456	32657	pseudogene_11.20*#11	NZ_NDNC01000019.1	GCF_002122715.1
WP_086032512.1#11|Staphylococcus_aureus	234	-	+	17	-3676	-3443	31251	31484	WP_001795286.1#11	NZ_NDNC01000019.1	GCF_002122715.1
WP_086032512.1#11|Staphylococcus_aureus	309	-	-	7	-3335	-3027	30835	31143	WP_000217714.1#11	NZ_NDNC01000019.1	GCF_002122715.1
WP_086032512.1#11|Staphylococcus_aureus	267	-	-	6	-2883	-2617	30425	30691	WP_000678764.1#11	NZ_NDNC01000019.1	GCF_002122715.1
WP_086032512.1#11|Staphylococcus_aureus	1809	-	-	5	-2333	-525	28333	30141	WP_075339662.1#11	NZ_NDNC01000019.1	GCF_002122715.1
WP_086032512.1#11|Staphylococcus_aureus	393	-	+	3	-393	-1	27809	28201	WP_000755946.1#11	NZ_NDNC01000019.1	GCF_002122715.1
WP_086032512.1#11|Staphylococcus_aureus	2862	-	+	41	1	2862	24946	27807	WP_086032512.1#11	NZ_NDNC01000019.1	GCF_002122715.1
WP_086032512.1#11|Staphylococcus_aureus	774	-	+	1	3169	3942	23866	24639	WP_000581923.1#11	NZ_NDNC01000019.1	GCF_002122715.1
WP_086032512.1#11|Staphylococcus_aureus	774	-	+	1	4054	4827	22981	23754	WP_000972280.1#11	NZ_NDNC01000019.1	GCF_002122715.1
WP_086032512.1#11|Staphylococcus_aureus	795	-	+	1	5071	5865	21943	22737	WP_000581871.1#11	NZ_NDNC01000019.1	GCF_002122715.1
WP_086032512.1#11|Staphylococcus_aureus	1326	-	+	28	5852	7177	20631	21956	WP_086032511.1#11	NZ_NDNC01000019.1	GCF_002122715.1
WP_086032512.1#11|Staphylococcus_aureus	327	-	+	23	7177	7503	20305	20631	WP_000495498.1#11	NZ_NDNC01000019.1	GCF_002122715.1
WP_086032512.1#11|Staphylococcus_aureus	288	-	+	24	7506	7793	20015	20302	WP_000521959.1#11	NZ_NDNC01000019.1	GCF_002122715.1
WP_086032512.1#11|Staphylococcus_aureus	108	-	+	43	8110	8217	19591	19698	pseudogene_11.4*#11	NZ_NDNC01000019.1	GCF_002122715.1
WP_086032512.1#11|Staphylococcus_aureus	795	-	+	1	8329	9123	18685	19479	WP_000581894.1#11	NZ_NDNC01000019.1	GCF_002122715.1
WP_086032512.1#11|Staphylococcus_aureus	123	-	-	10	9127	9249	18559	18681	WP_001790144.1#11	NZ_NDNC01000019.1	GCF_002122715.1
WP_086032512.1#11|Staphylococcus_aureus	192	-	+	8	9684	9875	17933	18124	WP_001224379.1#11	NZ_NDNC01000019.1	GCF_002122715.1
WP_086032512.1#11|Staphylococcus_aureus	186	-	-	26	10014	10199	17609	17794	WP_001791851.1#11	NZ_NDNC01000019.1	GCF_002122715.1
WP_086032512.1#11|Staphylococcus_aureus	282	-	-	12	10135	10416	17392	17673	WP_000220938.1#11	NZ_NDNC01000019.1	GCF_002122715.1
WP_086032512.1#11|Staphylococcus_aureus	696	-	+	9	10705	11400	16408	17103	WP_000217456.1#11	NZ_NDNC01000019.1	GCF_002122715.1
WP_086032512.1#11|Staphylococcus_aureus	423	-	+	2	11650	12072	15736	16158	WP_001034758.1#11	NZ_NDNC01000019.1	GCF_002122715.1
WP_086032512.1#11|Staphylococcus_aureus	411	-	+	2	12339	12749	15059	15469	WP_000038240.1#11	NZ_NDNC01000019.1	GCF_002122715.1
WP_200655740.1#61|Staphylococcus_aureus	1238	-	+	43	-6470	-5233	323098	324335	pseudogene_61.9*#61	NZ_JAEOWI010000001.1	GCF_016621365.1
WP_200655740.1#61|Staphylococcus_aureus	1202	-	+	43	-4849	-3648	321513	322714	pseudogene_61.21*#61	NZ_JAEOWI010000001.1	GCF_016621365.1
WP_200655740.1#61|Staphylococcus_aureus	234	-	+	17	-3676	-3443	321308	321541	WP_001795286.1#61	NZ_JAEOWI010000001.1	GCF_016621365.1
WP_200655740.1#61|Staphylococcus_aureus	309	-	-	7	-3335	-3027	320892	321200	WP_000217714.1#61	NZ_JAEOWI010000001.1	GCF_016621365.1
WP_200655740.1#61|Staphylococcus_aureus	267	-	-	6	-2883	-2617	320482	320748	WP_000678764.1#61	NZ_JAEOWI010000001.1	GCF_016621365.1
WP_200655740.1#61|Staphylococcus_aureus	1809	-	-	5	-2333	-525	318390	320198	WP_001835549.1#61	NZ_JAEOWI010000001.1	GCF_016621365.1
WP_200655740.1#61|Staphylococcus_aureus	393	-	+	3	-393	-1	317866	318258	WP_000755946.1#61	NZ_JAEOWI010000001.1	GCF_016621365.1
WP_200655740.1#61|Staphylococcus_aureus	2862	-	+	41	1	2862	315003	317864	WP_200655740.1#61	NZ_JAEOWI010000001.1	GCF_016621365.1
WP_200655740.1#61|Staphylococcus_aureus	774	-	+	1	3169	3942	313923	314696	WP_000581923.1#61	NZ_JAEOWI010000001.1	GCF_016621365.1
WP_200655740.1#61|Staphylococcus_aureus	795	-	+	1	4186	4980	312885	313679	WP_000581871.1#61	NZ_JAEOWI010000001.1	GCF_016621365.1
WP_200655740.1#61|Staphylococcus_aureus	1326	-	+	28	4967	6292	311573	312898	WP_001044255.1#61	NZ_JAEOWI010000001.1	GCF_016621365.1
WP_200655740.1#61|Staphylococcus_aureus	327	-	+	23	6292	6618	311247	311573	WP_000495498.1#61	NZ_JAEOWI010000001.1	GCF_016621365.1
WP_200655740.1#61|Staphylococcus_aureus	241	-	+	43	6669	6909	310956	311196	pseudogene_61.17*#61	NZ_JAEOWI010000001.1	GCF_016621365.1
WP_200655740.1#61|Staphylococcus_aureus	108	-	+	43	7226	7333	310532	310639	pseudogene_61.6*#61	NZ_JAEOWI010000001.1	GCF_016621365.1
WP_200655740.1#61|Staphylococcus_aureus	795	-	+	1	7445	8239	309626	310420	WP_000581894.1#61	NZ_JAEOWI010000001.1	GCF_016621365.1
WP_200655740.1#61|Staphylococcus_aureus	123	-	-	10	8243	8365	309500	309622	WP_001790144.1#61	NZ_JAEOWI010000001.1	GCF_016621365.1
WP_200655740.1#61|Staphylococcus_aureus	192	-	+	8	8800	8991	308874	309065	WP_001224379.1#61	NZ_JAEOWI010000001.1	GCF_016621365.1
WP_200655740.1#61|Staphylococcus_aureus	183	-	-	26	9130	9312	308553	308735	WP_234449723.1#61	NZ_JAEOWI010000001.1	GCF_016621365.1
WP_200655740.1#61|Staphylococcus_aureus	282	-	-	43	9251	9532	308333	308614	pseudogene_61.8*#61	NZ_JAEOWI010000001.1	GCF_016621365.1
WP_200655740.1#61|Staphylococcus_aureus	696	-	+	9	9821	10516	307349	308044	WP_000217456.1#61	NZ_JAEOWI010000001.1	GCF_016621365.1
WP_200655740.1#61|Staphylococcus_aureus	423	-	+	2	10766	11188	306677	307099	WP_001034758.1#61	NZ_JAEOWI010000001.1	GCF_016621365.1
WP_200655740.1#61|Staphylococcus_aureus	411	-	+	2	11455	11865	306000	306410	WP_000038240.1#61	NZ_JAEOWI010000001.1	GCF_016621365.1
WP_200655740.1#61|Staphylococcus_aureus	420	-	+	2	11892	12311	305554	305973	WP_001034766.1#61	NZ_JAEOWI010000001.1	GCF_016621365.1
WP_001663301.1#22|Staphylococcus_aureus_M1230	233	-	+	4	-14980	-14748	220522	220754	WP_031834840.1#22	NZ_KK066282.1	GCF_000574625.1
WP_001663301.1#22|Staphylococcus_aureus_M1230	2886	-	+	4	-14067	-11182	216956	219841	WP_031763965.1#22	NZ_KK066282.1	GCF_000574625.1
WP_001663301.1#22|Staphylococcus_aureus_M1230	867	-	+	11	-11001	-10135	215909	216775	WP_000721336.1#22	NZ_KK066282.1	GCF_000574625.1
WP_001663301.1#22|Staphylococcus_aureus_M1230	744	-	-	22	-9924	-9181	214955	215698	WP_000386367.1#22	NZ_KK066282.1	GCF_000574625.1
WP_001663301.1#22|Staphylococcus_aureus_M1230	357	-	+	22	-8857	-8501	214275	214631	WP_000998872.1#22	NZ_KK066282.1	GCF_000574625.1
WP_001663301.1#22|Staphylococcus_aureus_M1230	2964	-	+	4	-8196	-5233	211007	213970	WP_001205072.1#22	NZ_KK066282.1	GCF_000574625.1
WP_001663301.1#22|Staphylococcus_aureus_M1230	1202	-	+	43	-4849	-3648	209422	210623	pseudogene_22.0*#22	NZ_KK066282.1	GCF_000574625.1
WP_001663301.1#22|Staphylococcus_aureus_M1230	234	-	+	17	-3676	-3443	209217	209450	WP_001795286.1#22	NZ_KK066282.1	GCF_000574625.1
WP_001663301.1#22|Staphylococcus_aureus_M1230	309	-	-	7	-3335	-3027	208801	209109	WP_000217714.1#22	NZ_KK066282.1	GCF_000574625.1
WP_001663301.1#22|Staphylococcus_aureus_M1230	267	-	-	6	-2883	-2617	208391	208657	WP_000678764.1#22	NZ_KK066282.1	GCF_000574625.1
WP_001663301.1#22|Staphylococcus_aureus_M1230	1809	-	-	5	-2333	-525	206299	208107	WP_078065801.1#22	NZ_KK066282.1	GCF_000574625.1
WP_001663301.1#22|Staphylococcus_aureus_M1230	393	-	+	3	-393	-1	205775	206167	WP_000755946.1#22	NZ_KK066282.1	GCF_000574625.1
WP_001663301.1#22|Staphylococcus_aureus_M1230	2862	-	+	41	1	2862	202912	205773	WP_001663301.1#22	NZ_KK066282.1	GCF_000574625.1
WP_001663301.1#22|Staphylococcus_aureus_M1230	777	-	+	1	3166	3942	201832	202608	WP_000972657.1#22	NZ_KK066282.1	GCF_000574625.1
WP_001663301.1#22|Staphylococcus_aureus_M1230	774	-	+	1	4054	4827	200947	201720	WP_000972280.1#22	NZ_KK066282.1	GCF_000574625.1
WP_001663301.1#22|Staphylococcus_aureus_M1230	795	-	+	1	5071	5865	199909	200703	WP_000581871.1#22	NZ_KK066282.1	GCF_000574625.1
WP_001663301.1#22|Staphylococcus_aureus_M1230	1326	-	+	28	5852	7177	198597	199922	WP_001044255.1#22	NZ_KK066282.1	GCF_000574625.1
WP_001663301.1#22|Staphylococcus_aureus_M1230	327	-	+	23	7177	7503	198271	198597	WP_000495498.1#22	NZ_KK066282.1	GCF_000574625.1
WP_001663301.1#22|Staphylococcus_aureus_M1230	288	-	+	24	7506	7793	197981	198268	WP_000521959.1#22	NZ_KK066282.1	GCF_000574625.1
WP_001663301.1#22|Staphylococcus_aureus_M1230	108	-	+	43	8110	8217	197557	197664	pseudogene_22.23*#22	NZ_KK066282.1	GCF_000574625.1
WP_001663301.1#22|Staphylococcus_aureus_M1230	795	-	+	1	8329	9123	196651	197445	WP_000581894.1#22	NZ_KK066282.1	GCF_000574625.1
WP_001663301.1#22|Staphylococcus_aureus_M1230	123	-	-	10	9127	9249	196525	196647	WP_001790144.1#22	NZ_KK066282.1	GCF_000574625.1
WP_001663301.1#22|Staphylococcus_aureus_M1230	192	-	+	8	9684	9875	195899	196090	WP_001224379.1#22	NZ_KK066282.1	GCF_000574625.1
WP_001663301.1#22|Staphylococcus_aureus_M1230	186	-	-	26	10014	10199	195575	195760	WP_001791851.1#22	NZ_KK066282.1	GCF_000574625.1
WP_001663301.1#22|Staphylococcus_aureus_M1230	282	-	-	12	10135	10416	195358	195639	WP_000220938.1#22	NZ_KK066282.1	GCF_000574625.1
WP_001663301.1#22|Staphylococcus_aureus_M1230	696	-	+	9	10705	11400	194374	195069	WP_000217456.1#22	NZ_KK066282.1	GCF_000574625.1
WP_001663301.1#22|Staphylococcus_aureus_M1230	423	-	+	2	11650	12072	193702	194124	WP_001034758.1#22	NZ_KK066282.1	GCF_000574625.1
WP_001663301.1#22|Staphylococcus_aureus_M1230	411	-	+	2	12339	12749	193025	193435	WP_000038240.1#22	NZ_KK066282.1	GCF_000574625.1
WP_031769114.1#43|Staphylococcus_aureus	1554	-	+	13	-21745	-20192	69157	70710	WP_031769116.1#43	NZ_JAFNJR010000001.1	GCF_027964065.1
WP_031769114.1#43|Staphylococcus_aureus	1359	-	+	14	-20075	-18717	67682	69040	WP_000481425.1#43	NZ_JAFNJR010000001.1	GCF_027964065.1
WP_031769114.1#43|Staphylococcus_aureus	103	-	+	43	-18334	-18232	67197	67299	pseudogene_43.17*#43	NZ_JAFNJR010000001.1	GCF_027964065.1
WP_031769114.1#43|Staphylococcus_aureus	3117	-	+	4	-18248	-15132	64097	67213	WP_000794607.1#43	NZ_JAFNJR010000001.1	GCF_027964065.1
WP_031769114.1#43|Staphylococcus_aureus	2886	-	+	4	-14451	-11566	60531	63416	WP_000841404.1#43	NZ_JAFNJR010000001.1	GCF_027964065.1
WP_031769114.1#43|Staphylococcus_aureus	867	-	+	11	-11385	-10519	59484	60350	WP_000721336.1#43	NZ_JAFNJR010000001.1	GCF_027964065.1
WP_031769114.1#43|Staphylococcus_aureus	744	-	-	22	-10308	-9565	58530	59273	WP_000386367.1#43	NZ_JAFNJR010000001.1	GCF_027964065.1
WP_031769114.1#43|Staphylococcus_aureus	357	-	+	22	-9241	-8885	57850	58206	WP_000998872.1#43	NZ_JAFNJR010000001.1	GCF_027964065.1
WP_031769114.1#43|Staphylococcus_aureus	3348	-	+	4	-8580	-5233	54198	57545	WP_149814504.1#43	NZ_JAFNJR010000001.1	GCF_027964065.1
WP_031769114.1#43|Staphylococcus_aureus	1202	-	+	43	-4849	-3648	52613	53814	pseudogene_43.1*#43	NZ_JAFNJR010000001.1	GCF_027964065.1
WP_031769114.1#43|Staphylococcus_aureus	234	-	+	17	-3676	-3443	52408	52641	WP_001795286.1#43	NZ_JAFNJR010000001.1	GCF_027964065.1
WP_031769114.1#43|Staphylococcus_aureus	309	-	-	7	-3335	-3027	51992	52300	WP_000217714.1#43	NZ_JAFNJR010000001.1	GCF_027964065.1
WP_031769114.1#43|Staphylococcus_aureus	267	-	-	6	-2883	-2617	51582	51848	WP_000678764.1#43	NZ_JAFNJR010000001.1	GCF_027964065.1
WP_031769114.1#43|Staphylococcus_aureus	1809	-	-	5	-2333	-525	49490	51298	WP_001835549.1#43	NZ_JAFNJR010000001.1	GCF_027964065.1
WP_031769114.1#43|Staphylococcus_aureus	393	-	+	3	-393	-1	48966	49358	WP_000755946.1#43	NZ_JAFNJR010000001.1	GCF_027964065.1
WP_031769114.1#43|Staphylococcus_aureus	2862	-	+	41	1	2862	46103	48964	WP_031769114.1#43	NZ_JAFNJR010000001.1	GCF_027964065.1
WP_031769114.1#43|Staphylococcus_aureus	777	-	+	1	3166	3942	45023	45799	WP_000972657.1#43	NZ_JAFNJR010000001.1	GCF_027964065.1
WP_031769114.1#43|Staphylococcus_aureus	795	-	+	1	4054	4848	44117	44911	WP_000972275.1#43	NZ_JAFNJR010000001.1	GCF_027964065.1
WP_031769114.1#43|Staphylococcus_aureus	774	-	+	43	4962	5735	43230	44003	pseudogene_43.24*#43	NZ_JAFNJR010000001.1	GCF_027964065.1
WP_031769114.1#43|Staphylococcus_aureus	795	-	+	1	5979	6773	42192	42986	WP_000581871.1#43	NZ_JAFNJR010000001.1	GCF_027964065.1
WP_031769114.1#43|Staphylococcus_aureus	1326	-	+	28	6760	8085	40880	42205	WP_001044255.1#43	NZ_JAFNJR010000001.1	GCF_027964065.1
WP_031769114.1#43|Staphylococcus_aureus	327	-	+	23	8085	8411	40554	40880	WP_000495498.1#43	NZ_JAFNJR010000001.1	GCF_027964065.1
WP_031769114.1#43|Staphylococcus_aureus	288	-	+	24	8414	8701	40264	40551	WP_000521959.1#43	NZ_JAFNJR010000001.1	GCF_027964065.1
WP_031769114.1#43|Staphylococcus_aureus	108	-	+	43	9018	9125	39840	39947	pseudogene_43.6*#43	NZ_JAFNJR010000001.1	GCF_027964065.1
WP_031769114.1#43|Staphylococcus_aureus	795	-	+	1	9237	10031	38934	39728	WP_000581894.1#43	NZ_JAFNJR010000001.1	GCF_027964065.1
WP_031769114.1#43|Staphylococcus_aureus	123	-	-	10	10035	10157	38808	38930	WP_001790144.1#43	NZ_JAFNJR010000001.1	GCF_027964065.1
WP_031769114.1#43|Staphylococcus_aureus	192	-	+	8	10592	10783	38182	38373	WP_001224379.1#43	NZ_JAFNJR010000001.1	GCF_027964065.1
WP_031769114.1#43|Staphylococcus_aureus	186	-	-	26	10922	11107	37858	38043	WP_001791851.1#43	NZ_JAFNJR010000001.1	GCF_027964065.1
WP_031769114.1#43|Staphylococcus_aureus	282	-	-	12	11043	11324	37641	37922	WP_000220938.1#43	NZ_JAFNJR010000001.1	GCF_027964065.1
WP_031769114.1#43|Staphylococcus_aureus	696	-	+	9	11613	12308	36657	37352	WP_000217456.1#43	NZ_JAFNJR010000001.1	GCF_027964065.1
WP_031769114.1#43|Staphylococcus_aureus	423	-	+	2	12558	12980	35985	36407	WP_001034758.1#43	NZ_JAFNJR010000001.1	GCF_027964065.1
WP_172407971.1#163|Staphylococcus_aureus	2256	+	+	41	1	2256	1	2256	WP_172407971.1#163	NZ_LLBU01000011.1	GCF_002275025.1
WP_172407971.1#163|Staphylococcus_aureus	777	+	+	1	2560	3336	2560	3336	WP_000972657.1#163	NZ_LLBU01000011.1	GCF_002275025.1
WP_172407971.1#163|Staphylococcus_aureus	774	+	+	1	3448	4221	3448	4221	WP_000972280.1#163	NZ_LLBU01000011.1	GCF_002275025.1
WP_172407971.1#163|Staphylococcus_aureus	795	+	+	1	4465	5259	4465	5259	WP_000581871.1#163	NZ_LLBU01000011.1	GCF_002275025.1
WP_172407971.1#163|Staphylococcus_aureus	1326	+	+	28	5246	6571	5246	6571	WP_001044255.1#163	NZ_LLBU01000011.1	GCF_002275025.1
WP_172407971.1#163|Staphylococcus_aureus	327	+	+	23	6571	6897	6571	6897	WP_000495498.1#163	NZ_LLBU01000011.1	GCF_002275025.1
WP_172407971.1#163|Staphylococcus_aureus	288	+	+	24	6900	7187	6900	7187	WP_000521959.1#163	NZ_LLBU01000011.1	GCF_002275025.1
WP_172407971.1#163|Staphylococcus_aureus	108	+	+	43	7504	7611	7504	7611	pseudogene_163.9*#163	NZ_LLBU01000011.1	GCF_002275025.1
WP_172407971.1#163|Staphylococcus_aureus	795	+	+	1	7723	8517	7723	8517	WP_000581894.1#163	NZ_LLBU01000011.1	GCF_002275025.1
WP_172407971.1#163|Staphylococcus_aureus	123	+	-	10	8521	8643	8521	8643	WP_001790144.1#163	NZ_LLBU01000011.1	GCF_002275025.1
WP_172407971.1#163|Staphylococcus_aureus	192	+	+	8	9078	9269	9078	9269	WP_001224379.1#163	NZ_LLBU01000011.1	GCF_002275025.1
WP_172407971.1#163|Staphylococcus_aureus	186	+	-	26	9408	9593	9408	9593	WP_001791851.1#163	NZ_LLBU01000011.1	GCF_002275025.1
WP_172407971.1#163|Staphylococcus_aureus	282	+	-	12	9529	9810	9529	9810	WP_000220938.1#163	NZ_LLBU01000011.1	GCF_002275025.1
WP_172407971.1#163|Staphylococcus_aureus	696	+	+	9	10099	10794	10099	10794	WP_000217456.1#163	NZ_LLBU01000011.1	GCF_002275025.1
WP_235046509.1#110|Staphylococcus_aureus_subsp__aureus_VRS10	1554	-	+	13	-21025	-19472	47630	49183	WP_000876638.1#110	NZ_AHBT01000033.1	GCF_000262995.1
WP_235046509.1#110|Staphylococcus_aureus_subsp__aureus_VRS10	1359	-	+	14	-19355	-17997	46155	47513	WP_000481415.1#110	NZ_AHBT01000033.1	GCF_000262995.1
WP_235046509.1#110|Staphylococcus_aureus_subsp__aureus_VRS10	103	-	+	43	-17614	-17512	45670	45772	pseudogene_110.5*#110	NZ_AHBT01000033.1	GCF_000262995.1
WP_235046509.1#110|Staphylococcus_aureus_subsp__aureus_VRS10	3117	-	+	4	-17528	-14412	42570	45686	WP_000794607.1#110	NZ_AHBT01000033.1	GCF_000262995.1
WP_235046509.1#110|Staphylococcus_aureus_subsp__aureus_VRS10	2886	-	+	4	-13731	-10846	39004	41889	WP_000841404.1#110	NZ_AHBT01000033.1	GCF_000262995.1
WP_235046509.1#110|Staphylococcus_aureus_subsp__aureus_VRS10	867	-	+	11	-10665	-9799	37957	38823	WP_000721336.1#110	NZ_AHBT01000033.1	GCF_000262995.1
WP_235046509.1#110|Staphylococcus_aureus_subsp__aureus_VRS10	744	-	-	22	-9588	-8845	37003	37746	WP_000386367.1#110	NZ_AHBT01000033.1	GCF_000262995.1
WP_235046509.1#110|Staphylococcus_aureus_subsp__aureus_VRS10	357	-	+	22	-8521	-8165	36323	36679	WP_000998872.1#110	NZ_AHBT01000033.1	GCF_000262995.1
WP_235046509.1#110|Staphylococcus_aureus_subsp__aureus_VRS10	2580	-	+	4	-7860	-5281	33439	36018	WP_001205076.1#110	NZ_AHBT01000033.1	GCF_000262995.1
WP_235046509.1#110|Staphylococcus_aureus_subsp__aureus_VRS10	1202	-	+	43	-4897	-3696	31854	33055	pseudogene_110.9*#110	NZ_AHBT01000033.1	GCF_000262995.1
WP_235046509.1#110|Staphylococcus_aureus_subsp__aureus_VRS10	234	-	+	17	-3724	-3491	31649	31882	WP_001795286.1#110	NZ_AHBT01000033.1	GCF_000262995.1
WP_235046509.1#110|Staphylococcus_aureus_subsp__aureus_VRS10	309	-	-	7	-3383	-3075	31233	31541	WP_000217714.1#110	NZ_AHBT01000033.1	GCF_000262995.1
WP_235046509.1#110|Staphylococcus_aureus_subsp__aureus_VRS10	267	-	-	6	-2931	-2665	30823	31089	WP_000678764.1#110	NZ_AHBT01000033.1	GCF_000262995.1
WP_235046509.1#110|Staphylococcus_aureus_subsp__aureus_VRS10	1809	-	-	5	-2381	-573	28731	30539	WP_075339662.1#110	NZ_AHBT01000033.1	GCF_000262995.1
WP_235046509.1#110|Staphylococcus_aureus_subsp__aureus_VRS10	393	-	+	3	-441	-49	28207	28599	WP_000755946.1#110	NZ_AHBT01000033.1	GCF_000262995.1
WP_235046509.1#110|Staphylococcus_aureus_subsp__aureus_VRS10	2814	-	+	41	1	2814	25344	28157	WP_235046509.1#110	NZ_AHBT01000033.1	GCF_000262995.1
WP_235046509.1#110|Staphylococcus_aureus_subsp__aureus_VRS10	774	-	+	1	3121	3894	24264	25037	WP_000581923.1#110	NZ_AHBT01000033.1	GCF_000262995.1
WP_235046509.1#110|Staphylococcus_aureus_subsp__aureus_VRS10	774	-	+	1	4006	4779	23379	24152	WP_000972280.1#110	NZ_AHBT01000033.1	GCF_000262995.1
WP_235046509.1#110|Staphylococcus_aureus_subsp__aureus_VRS10	795	-	+	1	5023	5817	22341	23135	WP_000581871.1#110	NZ_AHBT01000033.1	GCF_000262995.1
WP_235046509.1#110|Staphylococcus_aureus_subsp__aureus_VRS10	1326	-	+	28	5804	7129	21029	22354	WP_001044255.1#110	NZ_AHBT01000033.1	GCF_000262995.1
WP_235046509.1#110|Staphylococcus_aureus_subsp__aureus_VRS10	327	-	+	23	7129	7455	20703	21029	WP_000495498.1#110	NZ_AHBT01000033.1	GCF_000262995.1
WP_235046509.1#110|Staphylococcus_aureus_subsp__aureus_VRS10	288	-	+	24	7458	7745	20413	20700	WP_000521959.1#110	NZ_AHBT01000033.1	GCF_000262995.1
WP_235046509.1#110|Staphylococcus_aureus_subsp__aureus_VRS10	108	-	+	43	8062	8169	19989	20096	pseudogene_110.21*#110	NZ_AHBT01000033.1	GCF_000262995.1
WP_235046509.1#110|Staphylococcus_aureus_subsp__aureus_VRS10	795	-	+	1	8281	9075	19083	19877	WP_000581894.1#110	NZ_AHBT01000033.1	GCF_000262995.1
WP_235046509.1#110|Staphylococcus_aureus_subsp__aureus_VRS10	123	-	-	10	9079	9201	18957	19079	WP_001790144.1#110	NZ_AHBT01000033.1	GCF_000262995.1
WP_235046509.1#110|Staphylococcus_aureus_subsp__aureus_VRS10	192	-	+	8	9636	9827	18331	18522	WP_001224379.1#110	NZ_AHBT01000033.1	GCF_000262995.1
WP_235046509.1#110|Staphylococcus_aureus_subsp__aureus_VRS10	186	-	-	26	9966	10151	18007	18192	WP_001791851.1#110	NZ_AHBT01000033.1	GCF_000262995.1
WP_235046509.1#110|Staphylococcus_aureus_subsp__aureus_VRS10	282	-	-	12	10087	10368	17790	18071	WP_000220935.1#110	NZ_AHBT01000033.1	GCF_000262995.1
WP_235046509.1#110|Staphylococcus_aureus_subsp__aureus_VRS10	696	-	+	9	10657	11352	16806	17501	WP_000217456.1#110	NZ_AHBT01000033.1	GCF_000262995.1
WP_235046509.1#110|Staphylococcus_aureus_subsp__aureus_VRS10	423	-	+	2	11601	12023	16135	16557	WP_001034758.1#110	NZ_AHBT01000033.1	GCF_000262995.1
WP_235046509.1#110|Staphylococcus_aureus_subsp__aureus_VRS10	411	-	+	2	12290	12700	15458	15868	WP_000038240.1#110	NZ_AHBT01000033.1	GCF_000262995.1
WP_031888152.1#51|Staphylococcus_aureus_DAR966	1554	-	+	13	-20965	-19412	1372946	1374499	WP_000876638.1#51	NZ_KK099001.1	GCF_000609085.1
WP_031888152.1#51|Staphylococcus_aureus_DAR966	1359	-	+	14	-19295	-17937	1371471	1372829	WP_000481415.1#51	NZ_KK099001.1	GCF_000609085.1
WP_031888152.1#51|Staphylococcus_aureus_DAR966	103	-	+	43	-17554	-17452	1370986	1371088	pseudogene_51.15*#51	NZ_KK099001.1	GCF_000609085.1
WP_031888152.1#51|Staphylococcus_aureus_DAR966	3117	-	+	4	-17468	-14352	1367886	1371002	WP_000794607.1#51	NZ_KK099001.1	GCF_000609085.1
WP_031888152.1#51|Staphylococcus_aureus_DAR966	2886	-	+	4	-13671	-10786	1364320	1367205	WP_000841404.1#51	NZ_KK099001.1	GCF_000609085.1
WP_031888152.1#51|Staphylococcus_aureus_DAR966	867	-	+	11	-10605	-9739	1363273	1364139	WP_000721336.1#51	NZ_KK099001.1	GCF_000609085.1
WP_031888152.1#51|Staphylococcus_aureus_DAR966	744	-	-	22	-9528	-8785	1362319	1363062	WP_000386367.1#51	NZ_KK099001.1	GCF_000609085.1
WP_031888152.1#51|Staphylococcus_aureus_DAR966	357	-	+	22	-8461	-8105	1361639	1361995	WP_000998872.1#51	NZ_KK099001.1	GCF_000609085.1
WP_031888152.1#51|Staphylococcus_aureus_DAR966	2580	-	+	4	-7800	-5221	1358755	1361334	WP_001205067.1#51	NZ_KK099001.1	GCF_000609085.1
WP_031888152.1#51|Staphylococcus_aureus_DAR966	1202	-	+	43	-4837	-3636	1357170	1358371	pseudogene_51.13*#51	NZ_KK099001.1	GCF_000609085.1
WP_031888152.1#51|Staphylococcus_aureus_DAR966	234	-	+	17	-3664	-3431	1356965	1357198	WP_001795286.1#51	NZ_KK099001.1	GCF_000609085.1
WP_031888152.1#51|Staphylococcus_aureus_DAR966	309	-	-	7	-3323	-3015	1356549	1356857	WP_000217714.1#51	NZ_KK099001.1	GCF_000609085.1
WP_031888152.1#51|Staphylococcus_aureus_DAR966	267	-	-	6	-2871	-2605	1356139	1356405	WP_000678764.1#51	NZ_KK099001.1	GCF_000609085.1
WP_031888152.1#51|Staphylococcus_aureus_DAR966	1809	-	-	5	-2321	-513	1354047	1355855	WP_075339662.1#51	NZ_KK099001.1	GCF_000609085.1
WP_031888152.1#51|Staphylococcus_aureus_DAR966	393	-	+	3	-381	11	1353523	1353915	WP_000755946.1#51	NZ_KK099001.1	GCF_000609085.1
WP_031888152.1#51|Staphylococcus_aureus_DAR966	2874	-	+	41	1	2874	1350660	1353533	WP_031888152.1#51	NZ_KK099001.1	GCF_000609085.1
WP_031888152.1#51|Staphylococcus_aureus_DAR966	774	-	+	1	3181	3954	1349580	1350353	WP_000581923.1#51	NZ_KK099001.1	GCF_000609085.1
WP_031888152.1#51|Staphylococcus_aureus_DAR966	774	-	+	1	4066	4839	1348695	1349468	WP_000972280.1#51	NZ_KK099001.1	GCF_000609085.1
WP_031888152.1#51|Staphylococcus_aureus_DAR966	795	-	+	1	5083	5877	1347657	1348451	WP_000581871.1#51	NZ_KK099001.1	GCF_000609085.1
WP_031888152.1#51|Staphylococcus_aureus_DAR966	1326	-	+	28	5864	7189	1346345	1347670	WP_001044255.1#51	NZ_KK099001.1	GCF_000609085.1
WP_031888152.1#51|Staphylococcus_aureus_DAR966	327	-	+	23	7189	7515	1346019	1346345	WP_000495498.1#51	NZ_KK099001.1	GCF_000609085.1
WP_031888152.1#51|Staphylococcus_aureus_DAR966	288	-	+	24	7518	7805	1345729	1346016	WP_000521959.1#51	NZ_KK099001.1	GCF_000609085.1
WP_031888152.1#51|Staphylococcus_aureus_DAR966	108	-	+	43	8122	8229	1345305	1345412	pseudogene_51.8*#51	NZ_KK099001.1	GCF_000609085.1
WP_031888152.1#51|Staphylococcus_aureus_DAR966	795	-	+	1	8341	9135	1344399	1345193	WP_000581894.1#51	NZ_KK099001.1	GCF_000609085.1
WP_031888152.1#51|Staphylococcus_aureus_DAR966	123	-	-	10	9139	9261	1344273	1344395	WP_001790144.1#51	NZ_KK099001.1	GCF_000609085.1
WP_031888152.1#51|Staphylococcus_aureus_DAR966	192	-	+	8	9696	9887	1343647	1343838	WP_001224379.1#51	NZ_KK099001.1	GCF_000609085.1
WP_031888152.1#51|Staphylococcus_aureus_DAR966	186	-	-	26	10026	10211	1343323	1343508	WP_001791851.1#51	NZ_KK099001.1	GCF_000609085.1
WP_031888152.1#51|Staphylococcus_aureus_DAR966	282	-	-	12	10147	10428	1343106	1343387	WP_000220938.1#51	NZ_KK099001.1	GCF_000609085.1
WP_031888152.1#51|Staphylococcus_aureus_DAR966	696	-	+	9	10717	11412	1342122	1342817	WP_000217456.1#51	NZ_KK099001.1	GCF_000609085.1
WP_031888152.1#51|Staphylococcus_aureus_DAR966	423	-	+	2	11662	12084	1341450	1341872	WP_001034758.1#51	NZ_KK099001.1	GCF_000609085.1
WP_031888152.1#51|Staphylococcus_aureus_DAR966	411	-	+	2	12351	12761	1340773	1341183	WP_000038240.1#51	NZ_KK099001.1	GCF_000609085.1
WP_283588746.1#50|Staphylococcus_aureus	355	-	+	4	-5587	-5233	13693	14047	WP_147712717.1#50	NZ_CAMRFL010000008.1	GCF_947037375.1
WP_283588746.1#50|Staphylococcus_aureus	1194	-	+	29	-4850	-3657	12117	13310	WP_000966092.1#50	NZ_CAMRFL010000008.1	GCF_947037375.1
WP_283588746.1#50|Staphylococcus_aureus	234	-	+	17	-3676	-3443	11903	12136	WP_010956661.1#50	NZ_CAMRFL010000008.1	GCF_947037375.1
WP_283588746.1#50|Staphylococcus_aureus	309	-	-	7	-3335	-3027	11487	11795	WP_000217712.1#50	NZ_CAMRFL010000008.1	GCF_947037375.1
WP_283588746.1#50|Staphylococcus_aureus	267	-	-	6	-2883	-2617	11077	11343	WP_000678764.1#50	NZ_CAMRFL010000008.1	GCF_947037375.1
WP_283588746.1#50|Staphylococcus_aureus	1809	-	-	5	-2333	-525	8985	10793	WP_001793319.1#50	NZ_CAMRFL010000008.1	GCF_947037375.1
WP_283588746.1#50|Staphylococcus_aureus	393	-	+	3	-393	-1	8461	8853	WP_000755946.1#50	NZ_CAMRFL010000008.1	GCF_947037375.1
WP_283588746.1#50|Staphylococcus_aureus	2862	-	+	41	1	2862	5598	8459	WP_283588746.1#50	NZ_CAMRFL010000008.1	GCF_947037375.1
WP_283588746.1#50|Staphylococcus_aureus	759	-	+	1	3168	3926	4534	5292	WP_000581910.1#50	NZ_CAMRFL010000008.1	GCF_947037375.1
WP_283588746.1#50|Staphylococcus_aureus	822	-	+	1	4038	4859	3601	4422	WP_000972284.1#50	NZ_CAMRFL010000008.1	GCF_947037375.1
WP_283588746.1#50|Staphylococcus_aureus	816	-	+	1	4973	5788	2672	3487	WP_001826866.1#50	NZ_CAMRFL010000008.1	GCF_947037375.1
WP_283588746.1#50|Staphylococcus_aureus	123	-	-	10	5771	5893	2567	2689	WP_001790144.1#50	NZ_CAMRFL010000008.1	GCF_947037375.1
WP_283588746.1#50|Staphylococcus_aureus	192	-	+	8	6328	6519	1941	2132	WP_001224379.1#50	NZ_CAMRFL010000008.1	GCF_947037375.1
WP_283588746.1#50|Staphylococcus_aureus	186	-	-	26	6658	6843	1617	1802	WP_001791851.1#50	NZ_CAMRFL010000008.1	GCF_947037375.1
WP_283588746.1#50|Staphylococcus_aureus	282	-	-	12	6779	7060	1400	1681	WP_000220938.1#50	NZ_CAMRFL010000008.1	GCF_947037375.1
WP_283588746.1#50|Staphylococcus_aureus	696	-	+	9	7349	8044	416	1111	WP_000217458.1#50	NZ_CAMRFL010000008.1	GCF_947037375.1
WP_283588746.1#50|Staphylococcus_aureus	165	-	+	43	8295	8459	1	165	pseudogene_50.16*#50	NZ_CAMRFL010000008.1	GCF_947037375.1
WP_256958650.1#37|Staphylococcus_aureus	443	-	+	4	-5675	-5233	194624	195066	WP_061732609.1#37	NZ_JANHJB010000005.1	GCF_024548585.1
WP_256958650.1#37|Staphylococcus_aureus	1194	-	+	29	-4850	-3657	193048	194241	WP_000966092.1#37	NZ_JANHJB010000005.1	GCF_024548585.1
WP_256958650.1#37|Staphylococcus_aureus	234	-	+	17	-3676	-3443	192834	193067	WP_010956661.1#37	NZ_JANHJB010000005.1	GCF_024548585.1
WP_256958650.1#37|Staphylococcus_aureus	309	-	-	7	-3335	-3027	192418	192726	WP_000217712.1#37	NZ_JANHJB010000005.1	GCF_024548585.1
WP_256958650.1#37|Staphylococcus_aureus	267	-	-	6	-2883	-2617	192008	192274	WP_000678764.1#37	NZ_JANHJB010000005.1	GCF_024548585.1
WP_256958650.1#37|Staphylococcus_aureus	1809	-	-	5	-2333	-525	189916	191724	WP_001793319.1#37	NZ_JANHJB010000005.1	GCF_024548585.1
WP_256958650.1#37|Staphylococcus_aureus	393	-	+	3	-393	-1	189392	189784	WP_000755946.1#37	NZ_JANHJB010000005.1	GCF_024548585.1
WP_256958650.1#37|Staphylococcus_aureus	2862	-	+	41	1	2862	186529	189390	WP_256958650.1#37	NZ_JANHJB010000005.1	GCF_024548585.1
WP_256958650.1#37|Staphylococcus_aureus	801	-	+	1	3168	3968	185423	186223	WP_234726242.1#37	NZ_JANHJB010000005.1	GCF_024548585.1
WP_256958650.1#37|Staphylococcus_aureus	123	-	-	10	3951	4073	185318	185440	WP_001790144.1#37	NZ_JANHJB010000005.1	GCF_024548585.1
WP_256958650.1#37|Staphylococcus_aureus	192	-	+	8	4508	4699	184692	184883	WP_001224379.1#37	NZ_JANHJB010000005.1	GCF_024548585.1
WP_256958650.1#37|Staphylococcus_aureus	186	-	-	26	4838	5023	184368	184553	WP_001791851.1#37	NZ_JANHJB010000005.1	GCF_024548585.1
WP_256958650.1#37|Staphylococcus_aureus	282	-	-	12	4959	5240	184151	184432	WP_000220938.1#37	NZ_JANHJB010000005.1	GCF_024548585.1
WP_256958650.1#37|Staphylococcus_aureus	696	-	+	9	5529	6224	183167	183862	WP_000217458.1#37	NZ_JANHJB010000005.1	GCF_024548585.1
WP_256958650.1#37|Staphylococcus_aureus	420	-	+	2	6475	6894	182497	182916	WP_001034773.1#37	NZ_JANHJB010000005.1	GCF_024548585.1
WP_256958650.1#37|Staphylococcus_aureus	423	-	+	21	7346	7768	181623	182045	WP_001146762.1#37	NZ_JANHJB010000005.1	GCF_024548585.1
WP_256958650.1#37|Staphylococcus_aureus	1539	-	-	25	7880	9418	179973	181511	WP_000202029.1#37	NZ_JANHJB010000005.1	GCF_024548585.1
WP_256958650.1#37|Staphylococcus_aureus	819	-	+	9	9653	10471	178920	179738	WP_000824929.1#37	NZ_JANHJB010000005.1	GCF_024548585.1
WP_256958650.1#37|Staphylococcus_aureus	363	-	+	34	10734	11096	178295	178657	WP_000910576.1#37	NZ_JANHJB010000005.1	GCF_024548585.1
WP_256958650.1#37|Staphylococcus_aureus	822	-	+	32	11847	12668	176723	177544	WP_001081682.1#37	NZ_JANHJB010000005.1	GCF_024548585.1
WP_256958650.1#37|Staphylococcus_aureus	819	-	+	35	12679	13497	175894	176712	WP_001058843.1#37	NZ_JANHJB010000005.1	GCF_024548585.1
WP_256958650.1#37|Staphylococcus_aureus	1305	-	+	0	13490	14794	174597	175901	WP_000040600.1#37	NZ_JANHJB010000005.1	GCF_024548585.1
WP_256958650.1#37|Staphylococcus_aureus	1599	-	+	0	14934	16532	172859	174457	WP_001229084.1#37	NZ_JANHJB010000005.1	GCF_024548585.1
WP_154275058.1#130|Staphylococcus_aureus	654	-	+	43	-4100	-3447	5887	6540	pseudogene_130.25*#130	NZ_WKFZ01000084.1	GCF_009675535.1
WP_154275058.1#130|Staphylococcus_aureus	309	-	-	7	-3331	-3023	5463	5771	WP_000217716.1#130	NZ_WKFZ01000084.1	GCF_009675535.1
WP_154275058.1#130|Staphylococcus_aureus	267	-	-	6	-2883	-2617	5057	5323	WP_000678764.1#130	NZ_WKFZ01000084.1	GCF_009675535.1
WP_154275058.1#130|Staphylococcus_aureus	1809	-	-	5	-2333	-525	2965	4773	WP_072399691.1#130	NZ_WKFZ01000084.1	GCF_009675535.1
WP_154275058.1#130|Staphylococcus_aureus	393	-	+	3	-393	-1	2441	2833	WP_000755946.1#130	NZ_WKFZ01000084.1	GCF_009675535.1
WP_154275058.1#130|Staphylococcus_aureus	2439	-	+	41	1	2439	1	2439	WP_154275058.1#130	NZ_WKFZ01000084.1	GCF_009675535.1
WP_258026759.1#183|Staphylococcus_aureus	1005	+	+	4	-6237	-5233	1	1005	WP_156976001.1#183	NZ_OFYF01000077.1	GCF_900251275.1
WP_258026759.1#183|Staphylococcus_aureus	1194	+	+	29	-4849	-3656	1389	2582	WP_000966101.1#183	NZ_OFYF01000077.1	GCF_900251275.1
WP_258026759.1#183|Staphylococcus_aureus	234	+	+	17	-3675	-3442	2563	2796	WP_010956661.1#183	NZ_OFYF01000077.1	GCF_900251275.1
WP_258026759.1#183|Staphylococcus_aureus	309	+	-	7	-3335	-3027	2903	3211	WP_000217723.1#183	NZ_OFYF01000077.1	GCF_900251275.1
WP_258026759.1#183|Staphylococcus_aureus	267	+	-	6	-2883	-2617	3355	3621	WP_000678764.1#183	NZ_OFYF01000077.1	GCF_900251275.1
WP_258026759.1#183|Staphylococcus_aureus	1809	+	-	5	-2333	-525	3905	5713	WP_001792493.1#183	NZ_OFYF01000077.1	GCF_900251275.1
WP_258026759.1#183|Staphylococcus_aureus	393	+	+	3	-393	-1	5845	6237	WP_000755946.1#183	NZ_OFYF01000077.1	GCF_900251275.1
WP_258026759.1#183|Staphylococcus_aureus	2198	+	+	41	1	2198	6239	8436	WP_258026759.1#183	NZ_OFYF01000077.1	GCF_900251275.1
WP_258026759.1#183|Staphylococcus_aureus	652	+	+	30	2272	2923	8510	9161	WP_258026760.1#183	NZ_OFYF01000077.1	GCF_900251275.1
WP_258026759.1#183|Staphylococcus_aureus	777	+	+	1	3226	4002	9464	10240	WP_001549768.1#183	NZ_OFYF01000077.1	GCF_900251275.1
WP_258026759.1#183|Staphylococcus_aureus	795	+	+	1	4114	4908	10352	11146	WP_000972290.1#183	NZ_OFYF01000077.1	GCF_900251275.1
WP_258026759.1#183|Staphylococcus_aureus	774	+	+	1	5022	5795	11260	12033	WP_000581906.1#183	NZ_OFYF01000077.1	GCF_900251275.1
WP_258026759.1#183|Staphylococcus_aureus	795	+	+	1	6039	6833	12277	13071	WP_000581871.1#183	NZ_OFYF01000077.1	GCF_900251275.1
WP_258026759.1#183|Staphylococcus_aureus	1326	+	+	28	6820	8145	13058	14383	WP_001044255.1#183	NZ_OFYF01000077.1	GCF_900251275.1
WP_258026759.1#183|Staphylococcus_aureus	327	+	+	23	8145	8471	14383	14709	WP_000495498.1#183	NZ_OFYF01000077.1	GCF_900251275.1
WP_258026759.1#183|Staphylococcus_aureus	288	+	+	24	8474	8761	14712	14999	WP_000521959.1#183	NZ_OFYF01000077.1	GCF_900251275.1
WP_258026759.1#183|Staphylococcus_aureus	108	+	+	43	9078	9185	15316	15423	pseudogene_183.9*#183	NZ_OFYF01000077.1	GCF_900251275.1
WP_258026759.1#183|Staphylococcus_aureus	795	+	+	1	9297	10091	15535	16329	WP_000581890.1#183	NZ_OFYF01000077.1	GCF_900251275.1
WP_258026759.1#183|Staphylococcus_aureus	123	+	-	10	10095	10217	16333	16455	WP_001790144.1#183	NZ_OFYF01000077.1	GCF_900251275.1
WP_258026759.1#183|Staphylococcus_aureus	192	+	+	8	10652	10843	16890	17081	WP_001224379.1#183	NZ_OFYF01000077.1	GCF_900251275.1
WP_258026759.1#183|Staphylococcus_aureus	186	+	-	26	10982	11167	17220	17405	WP_020978354.1#183	NZ_OFYF01000077.1	GCF_900251275.1
WP_258026759.1#183|Staphylococcus_aureus	282	+	-	12	11103	11384	17341	17622	WP_000220938.1#183	NZ_OFYF01000077.1	GCF_900251275.1
WP_258026759.1#183|Staphylococcus_aureus	696	+	+	9	11673	12368	17911	18606	WP_000217459.1#183	NZ_OFYF01000077.1	GCF_900251275.1
WP_162663070.1#193|Staphylococcus_aureus	1809	-	-	5	-2333	-525	2601	4409	WP_162663072.1#193	NZ_JAAFKT010000148.1	GCF_010364015.1
WP_162663070.1#193|Staphylococcus_aureus	393	-	+	3	-393	-1	2077	2469	WP_000755946.1#193	NZ_JAAFKT010000148.1	GCF_010364015.1
WP_162663070.1#193|Staphylococcus_aureus	2075	-	+	41	1	2075	1	2075	WP_162663070.1#193	NZ_JAAFKT010000148.1	GCF_010364015.1
WP_103145151.1#179|Staphylococcus_aureus	677	-	+	4	-11545	-10869	13068	13744	WP_142382601.1#179	NZ_OFXL01000043.1	GCF_900251005.1
WP_103145151.1#179|Staphylococcus_aureus	867	-	+	11	-10689	-9823	12022	12888	WP_000721336.1#179	NZ_OFXL01000043.1	GCF_900251005.1
WP_103145151.1#179|Staphylococcus_aureus	744	-	-	22	-9612	-8869	11068	11811	WP_000386367.1#179	NZ_OFXL01000043.1	GCF_900251005.1
WP_103145151.1#179|Staphylococcus_aureus	357	-	+	22	-8545	-8189	10388	10744	WP_000998872.1#179	NZ_OFXL01000043.1	GCF_900251005.1
WP_103145151.1#179|Staphylococcus_aureus	2580	-	+	4	-7884	-5305	7504	10083	WP_103145152.1#179	NZ_OFXL01000043.1	GCF_900251005.1
WP_103145151.1#179|Staphylococcus_aureus	1194	-	+	29	-4922	-3729	5928	7121	WP_000966094.1#179	NZ_OFXL01000043.1	GCF_900251005.1
WP_103145151.1#179|Staphylococcus_aureus	204	-	+	17	-3718	-3515	5714	5917	WP_072361956.1#179	NZ_OFXL01000043.1	GCF_900251005.1
WP_103145151.1#179|Staphylococcus_aureus	309	-	-	7	-3407	-3099	5298	5606	WP_000217725.1#179	NZ_OFXL01000043.1	GCF_900251005.1
WP_103145151.1#179|Staphylococcus_aureus	267	-	-	6	-2959	-2693	4892	5158	WP_000678764.1#179	NZ_OFXL01000043.1	GCF_900251005.1
WP_103145151.1#179|Staphylococcus_aureus	1809	-	-	5	-2333	-525	2724	4532	WP_001793319.1#179	NZ_OFXL01000043.1	GCF_900251005.1
WP_103145151.1#179|Staphylococcus_aureus	393	-	+	3	-393	-1	2200	2592	WP_000755946.1#179	NZ_OFXL01000043.1	GCF_900251005.1
WP_103145151.1#179|Staphylococcus_aureus	2198	-	+	41	1	2198	1	2198	WP_103145151.1#179	NZ_OFXL01000043.1	GCF_900251005.1
WP_258027764.1#178|Staphylococcus_aureus	621	+	+	43	-5849	-5229	1	621	pseudogene_178.25*#178	NZ_OFUQ01000056.1	GCF_900250325.1
WP_258027764.1#178|Staphylococcus_aureus	1194	+	+	29	-4846	-3653	1004	2197	WP_000966094.1#178	NZ_OFUQ01000056.1	GCF_900250325.1
WP_258027764.1#178|Staphylococcus_aureus	204	+	+	17	-3642	-3439	2208	2411	WP_072361956.1#178	NZ_OFUQ01000056.1	GCF_900250325.1
WP_258027764.1#178|Staphylococcus_aureus	309	+	-	7	-3331	-3023	2519	2827	WP_000217725.1#178	NZ_OFUQ01000056.1	GCF_900250325.1
WP_258027764.1#178|Staphylococcus_aureus	267	+	-	6	-2883	-2617	2967	3233	WP_000678764.1#178	NZ_OFUQ01000056.1	GCF_900250325.1
WP_258027764.1#178|Staphylococcus_aureus	1809	+	-	5	-2333	-525	3517	5325	WP_001793319.1#178	NZ_OFUQ01000056.1	GCF_900250325.1
WP_258027764.1#178|Staphylococcus_aureus	393	+	+	3	-393	-1	5457	5849	WP_000755946.1#178	NZ_OFUQ01000056.1	GCF_900250325.1
WP_258027764.1#178|Staphylococcus_aureus	2203	+	+	41	1	2203	5851	8053	WP_258027764.1#178	NZ_OFUQ01000056.1	GCF_900250325.1
WP_258027764.1#178|Staphylococcus_aureus	640	+	+	30	2267	2906	8117	8756	WP_258027765.1#178	NZ_OFUQ01000056.1	GCF_900250325.1
WP_258027764.1#178|Staphylococcus_aureus	762	+	+	1	3209	3970	9059	9820	WP_000972649.1#178	NZ_OFUQ01000056.1	GCF_900250325.1
WP_258027764.1#178|Staphylococcus_aureus	795	+	+	1	4082	4876	9932	10726	WP_000972286.1#178	NZ_OFUQ01000056.1	GCF_900250325.1
WP_258027764.1#178|Staphylococcus_aureus	795	+	+	1	4990	5784	10840	11634	WP_000581913.1#178	NZ_OFUQ01000056.1	GCF_900250325.1
WP_258027764.1#178|Staphylococcus_aureus	123	+	-	10	5788	5910	11638	11760	WP_049280528.1#178	NZ_OFUQ01000056.1	GCF_900250325.1
WP_258027764.1#178|Staphylococcus_aureus	192	+	+	8	6345	6536	12195	12386	WP_001224379.1#178	NZ_OFUQ01000056.1	GCF_900250325.1
WP_258027764.1#178|Staphylococcus_aureus	182	+	-	43	6675	6856	12525	12706	pseudogene_178.6*#178	NZ_OFUQ01000056.1	GCF_900250325.1
WP_258027764.1#178|Staphylococcus_aureus	282	+	-	12	6792	7073	12642	12923	WP_000220938.1#178	NZ_OFUQ01000056.1	GCF_900250325.1
WP_258027764.1#178|Staphylococcus_aureus	696	+	+	9	7362	8057	13212	13907	WP_000217462.1#178	NZ_OFUQ01000056.1	GCF_900250325.1
WP_258027764.1#178|Staphylococcus_aureus	420	+	+	2	8309	8728	14159	14578	WP_001034762.1#178	NZ_OFUQ01000056.1	GCF_900250325.1
WP_258027764.1#178|Staphylococcus_aureus	423	+	+	21	9180	9602	15030	15452	WP_001146763.1#178	NZ_OFUQ01000056.1	GCF_900250325.1
WP_258027764.1#178|Staphylococcus_aureus	1539	+	-	25	9714	11252	15564	17102	WP_000202037.1#178	NZ_OFUQ01000056.1	GCF_900250325.1
WP_258027764.1#178|Staphylococcus_aureus	819	+	+	43	11485	12303	17335	18153	pseudogene_178.14*#178	NZ_OFUQ01000056.1	GCF_900250325.1
WP_258027764.1#178|Staphylococcus_aureus	768	+	+	31	12403	13170	18253	19020	WP_001026113.1#178	NZ_OFUQ01000056.1	GCF_900250325.1
WP_258027764.1#178|Staphylococcus_aureus	822	+	+	32	13862	14683	19712	20533	WP_001081682.1#178	NZ_OFUQ01000056.1	GCF_900250325.1
WP_238136483.1#131|Staphylococcus_aureus	443	+	+	4	-5675	-5233	1	443	WP_061732609.1#131	NZ_NDVO01000051.1	GCF_002125985.1
WP_238136483.1#131|Staphylococcus_aureus	1194	+	+	29	-4849	-3656	827	2020	WP_000966101.1#131	NZ_NDVO01000051.1	GCF_002125985.1
WP_238136483.1#131|Staphylococcus_aureus	234	+	+	17	-3675	-3442	2001	2234	WP_010956661.1#131	NZ_NDVO01000051.1	GCF_002125985.1
WP_238136483.1#131|Staphylococcus_aureus	309	+	-	7	-3335	-3027	2341	2649	WP_000217723.1#131	NZ_NDVO01000051.1	GCF_002125985.1
WP_238136483.1#131|Staphylococcus_aureus	267	+	-	6	-2883	-2617	2793	3059	WP_000678764.1#131	NZ_NDVO01000051.1	GCF_002125985.1
WP_238136483.1#131|Staphylococcus_aureus	1809	+	-	5	-2333	-525	3343	5151	WP_001792493.1#131	NZ_NDVO01000051.1	GCF_002125985.1
WP_238136483.1#131|Staphylococcus_aureus	393	+	+	3	-393	-1	5283	5675	WP_000755946.1#131	NZ_NDVO01000051.1	GCF_002125985.1
WP_238136483.1#131|Staphylococcus_aureus	2438	+	+	41	1	2438	5677	8114	WP_238136483.1#131	NZ_NDVO01000051.1	GCF_002125985.1
WP_238136483.1#131|Staphylococcus_aureus	424	+	+	30	2483	2906	8159	8582	WP_238136484.1#131	NZ_NDVO01000051.1	GCF_002125985.1
WP_238136483.1#131|Staphylococcus_aureus	774	+	+	1	3212	3985	8888	9661	WP_001792494.1#131	NZ_NDVO01000051.1	GCF_002125985.1
WP_238136483.1#131|Staphylococcus_aureus	795	+	+	1	4097	4891	9773	10567	WP_000972290.1#131	NZ_NDVO01000051.1	GCF_002125985.1
WP_238136483.1#131|Staphylococcus_aureus	181	+	+	1	5002	5182	10678	10858	WP_192866430.1#131	NZ_NDVO01000051.1	GCF_002125985.1
WP_238136483.1#131|Staphylococcus_aureus	557	+	+	1	5307	5863	10983	11539	WP_086097406.1#131	NZ_NDVO01000051.1	GCF_002125985.1
WP_238136483.1#131|Staphylococcus_aureus	795	+	+	1	6107	6901	11783	12577	WP_000581871.1#131	NZ_NDVO01000051.1	GCF_002125985.1
WP_238136483.1#131|Staphylococcus_aureus	1326	+	+	28	6888	8213	12564	13889	WP_001044255.1#131	NZ_NDVO01000051.1	GCF_002125985.1
WP_238136483.1#131|Staphylococcus_aureus	327	+	+	23	8213	8539	13889	14215	WP_000495498.1#131	NZ_NDVO01000051.1	GCF_002125985.1
WP_238136483.1#131|Staphylococcus_aureus	288	+	+	24	8542	8829	14218	14505	WP_045177706.1#131	NZ_NDVO01000051.1	GCF_002125985.1
WP_238136483.1#131|Staphylococcus_aureus	108	+	+	43	9146	9253	14822	14929	pseudogene_131.13*#131	NZ_NDVO01000051.1	GCF_002125985.1
WP_238136483.1#131|Staphylococcus_aureus	795	+	+	1	9365	10159	15041	15835	WP_000581890.1#131	NZ_NDVO01000051.1	GCF_002125985.1
WP_238136483.1#131|Staphylococcus_aureus	123	+	-	10	10163	10285	15839	15961	WP_001790144.1#131	NZ_NDVO01000051.1	GCF_002125985.1
WP_238136483.1#131|Staphylococcus_aureus	192	+	+	8	10720	10911	16396	16587	WP_001224379.1#131	NZ_NDVO01000051.1	GCF_002125985.1
WP_238136483.1#131|Staphylococcus_aureus	186	+	-	26	11050	11235	16726	16911	WP_020978354.1#131	NZ_NDVO01000051.1	GCF_002125985.1
WP_238136483.1#131|Staphylococcus_aureus	282	+	-	12	11171	11452	16847	17128	WP_000220938.1#131	NZ_NDVO01000051.1	GCF_002125985.1
WP_044291097.1#105|Staphylococcus_aureus	1824	-	+	20	-19561	-17738	2650795	2652618	WP_023914237.1#105	NZ_CP129360.1	GCF_030435875.1
WP_044291097.1#105|Staphylococcus_aureus	417	-	+	19	-17599	-17183	2650240	2650656	WP_001117054.1#105	NZ_CP129360.1	GCF_030435875.1
WP_044291097.1#105|Staphylococcus_aureus	693	-	+	16	-16952	-16260	2649317	2650009	WP_000289136.1#105	NZ_CP129360.1	GCF_030435875.1
WP_044291097.1#105|Staphylococcus_aureus	765	-	+	18	-16095	-15331	2648388	2649152	WP_044291116.1#105	NZ_CP129360.1	GCF_030435875.1
WP_044291097.1#105|Staphylococcus_aureus	681	-	+	15	-15177	-14497	2647554	2648234	WP_000990133.1#105	NZ_CP129360.1	GCF_030435875.1
WP_044291097.1#105|Staphylococcus_aureus	1554	-	+	13	-14472	-12919	2645976	2647529	WP_044291114.1#105	NZ_CP129360.1	GCF_030435875.1
WP_044291097.1#105|Staphylococcus_aureus	1359	-	+	14	-12802	-11444	2644501	2645859	WP_000481425.1#105	NZ_CP129360.1	GCF_030435875.1
WP_044291097.1#105|Staphylococcus_aureus	102	-	+	37	-11061	-10960	2644017	2644118	WP_001790696.1#105	NZ_CP129360.1	GCF_030435875.1
WP_044291097.1#105|Staphylococcus_aureus	3006	-	+	4	-10976	-7971	2641028	2644033	WP_044291111.1#105	NZ_CP129360.1	GCF_030435875.1
WP_044291097.1#105|Staphylococcus_aureus	2784	-	+	4	-7291	-4508	2637565	2640348	WP_044291109.1#105	NZ_CP129360.1	GCF_030435875.1
WP_044291097.1#105|Staphylococcus_aureus	867	-	+	11	-4328	-3462	2636519	2637385	WP_000721337.1#105	NZ_CP129360.1	GCF_030435875.1
WP_044291097.1#105|Staphylococcus_aureus	309	-	-	7	-3335	-3027	2636084	2636392	WP_000217712.1#105	NZ_CP129360.1	GCF_030435875.1
WP_044291097.1#105|Staphylococcus_aureus	267	-	-	6	-2883	-2617	2635674	2635940	WP_000678764.1#105	NZ_CP129360.1	GCF_030435875.1
WP_044291097.1#105|Staphylococcus_aureus	1809	-	-	5	-2333	-525	2633582	2635390	WP_078103623.1#105	NZ_CP129360.1	GCF_030435875.1
WP_044291097.1#105|Staphylococcus_aureus	393	-	+	3	-393	-1	2633058	2633450	WP_000755954.1#105	NZ_CP129360.1	GCF_030435875.1
WP_044291097.1#105|Staphylococcus_aureus	2844	-	+	41	1	2844	2630213	2633056	WP_044291097.1#105	NZ_CP129360.1	GCF_030435875.1
WP_044291097.1#105|Staphylococcus_aureus	777	-	+	1	3147	3923	2629134	2629910	WP_044291096.1#105	NZ_CP129360.1	GCF_030435875.1
WP_044291097.1#105|Staphylococcus_aureus	766	-	+	43	4032	4797	2628260	2629025	pseudogene_105.15*#105	NZ_CP129360.1	GCF_030435875.1
WP_044291097.1#105|Staphylococcus_aureus	785	-	+	43	4907	5691	2627366	2628150	pseudogene_105.9*#105	NZ_CP129360.1	GCF_030435875.1
WP_044291097.1#105|Staphylococcus_aureus	1326	-	+	43	5688	7013	2626044	2627369	pseudogene_105.27*#105	NZ_CP129360.1	GCF_030435875.1
WP_044291097.1#105|Staphylococcus_aureus	327	-	+	23	7013	7339	2625718	2626044	WP_000495498.1#105	NZ_CP129360.1	GCF_030435875.1
WP_044291097.1#105|Staphylococcus_aureus	288	-	+	24	7342	7629	2625428	2625715	WP_000521959.1#105	NZ_CP129360.1	GCF_030435875.1
WP_044291097.1#105|Staphylococcus_aureus	108	-	+	43	7946	8053	2625004	2625111	pseudogene_105.13*#105	NZ_CP129360.1	GCF_030435875.1
WP_044291097.1#105|Staphylococcus_aureus	795	-	+	1	8165	8959	2624098	2624892	WP_044291092.1#105	NZ_CP129360.1	GCF_030435875.1
WP_044291097.1#105|Staphylococcus_aureus	123	-	-	10	8963	9085	2623972	2624094	WP_044291089.1#105	NZ_CP129360.1	GCF_030435875.1
WP_044291097.1#105|Staphylococcus_aureus	192	-	+	8	9520	9711	2623346	2623537	WP_001224379.1#105	NZ_CP129360.1	GCF_030435875.1
WP_044291097.1#105|Staphylococcus_aureus	186	-	-	26	9850	10035	2623022	2623207	WP_044291086.1#105	NZ_CP129360.1	GCF_030435875.1
WP_044291097.1#105|Staphylococcus_aureus	282	-	-	12	9971	10252	2622805	2623086	WP_000220938.1#105	NZ_CP129360.1	GCF_030435875.1
WP_044291097.1#105|Staphylococcus_aureus	696	-	+	9	10541	11236	2621821	2622516	WP_031586057.1#105	NZ_CP129360.1	GCF_030435875.1
WP_044291097.1#105|Staphylococcus_aureus	423	-	+	2	11488	11910	2621147	2621569	WP_044291083.1#105	NZ_CP129360.1	GCF_030435875.1
WP_044291097.1#105|Staphylococcus_aureus	321	-	+	43	12182	12502	2620555	2620875	pseudogene_105.29*#105	NZ_CP129360.1	GCF_030435875.1
WP_148850219.1#194|Staphylococcus_aureus	1824	-	+	20	-19710	-17887	19943	21766	WP_111762698.1#194	NZ_VSYV01000002.1	GCF_008123635.1
WP_148850219.1#194|Staphylococcus_aureus	417	-	+	19	-17748	-17332	19388	19804	WP_001117054.1#194	NZ_VSYV01000002.1	GCF_008123635.1
WP_148850219.1#194|Staphylococcus_aureus	693	-	+	16	-17101	-16409	18465	19157	WP_000289136.1#194	NZ_VSYV01000002.1	GCF_008123635.1
WP_148850219.1#194|Staphylococcus_aureus	765	-	+	18	-16244	-15480	17536	18300	WP_111762697.1#194	NZ_VSYV01000002.1	GCF_008123635.1
WP_148850219.1#194|Staphylococcus_aureus	681	-	+	15	-15326	-14646	16702	17382	WP_000990137.1#194	NZ_VSYV01000002.1	GCF_008123635.1
WP_148850219.1#194|Staphylococcus_aureus	1554	-	+	13	-14621	-13068	15124	16677	WP_111762696.1#194	NZ_VSYV01000002.1	GCF_008123635.1
WP_148850219.1#194|Staphylococcus_aureus	1359	-	+	14	-12951	-11593	13649	15007	WP_111762695.1#194	NZ_VSYV01000002.1	GCF_008123635.1
WP_148850219.1#194|Staphylococcus_aureus	102	-	+	43	-11211	-11110	13166	13267	pseudogene_194.1*#194	NZ_VSYV01000002.1	GCF_008123635.1
WP_148850219.1#194|Staphylococcus_aureus	3030	-	+	4	-11126	-8097	10153	13182	WP_148843537.1#194	NZ_VSYV01000002.1	GCF_008123635.1
WP_148850219.1#194|Staphylococcus_aureus	2910	-	+	4	-7416	-4507	6563	9472	WP_148843536.1#194	NZ_VSYV01000002.1	GCF_008123635.1
WP_148850219.1#194|Staphylococcus_aureus	867	-	+	11	-4327	-3461	5517	6383	WP_000721337.1#194	NZ_VSYV01000002.1	GCF_008123635.1
WP_148850219.1#194|Staphylococcus_aureus	309	-	-	7	-3335	-3027	5083	5391	WP_111762692.1#194	NZ_VSYV01000002.1	GCF_008123635.1
WP_148850219.1#194|Staphylococcus_aureus	267	-	-	6	-2883	-2617	4673	4939	WP_000678764.1#194	NZ_VSYV01000002.1	GCF_008123635.1
WP_148850219.1#194|Staphylococcus_aureus	1809	-	-	5	-2333	-525	2581	4389	WP_148843535.1#194	NZ_VSYV01000002.1	GCF_008123635.1
WP_148850219.1#194|Staphylococcus_aureus	393	-	+	3	-393	-1	2057	2449	WP_000755950.1#194	NZ_VSYV01000002.1	GCF_008123635.1
WP_148850219.1#194|Staphylococcus_aureus	2055	-	+	41	1	2055	1	2055	WP_148850219.1#194	NZ_VSYV01000002.1	GCF_008123635.1
WP_085063722.1#104|Staphylococcus_aureus	343	+	+	4	-5575	-5233	1	343	WP_141764604.1#104	NZ_CTTC01000045.1	GCF_001225585.1
WP_085063722.1#104|Staphylococcus_aureus	1194	+	+	29	-4850	-3657	726	1919	WP_000966095.1#104	NZ_CTTC01000045.1	GCF_001225585.1
WP_085063722.1#104|Staphylococcus_aureus	204	+	+	17	-3646	-3443	1930	2133	WP_072398205.1#104	NZ_CTTC01000045.1	GCF_001225585.1
WP_085063722.1#104|Staphylococcus_aureus	309	+	-	7	-3335	-3027	2241	2549	WP_000217714.1#104	NZ_CTTC01000045.1	GCF_001225585.1
WP_085063722.1#104|Staphylococcus_aureus	267	+	-	6	-2883	-2617	2693	2959	WP_000678764.1#104	NZ_CTTC01000045.1	GCF_001225585.1
WP_085063722.1#104|Staphylococcus_aureus	1809	+	-	5	-2333	-525	3243	5051	WP_075583758.1#104	NZ_CTTC01000045.1	GCF_001225585.1
WP_085063722.1#104|Staphylococcus_aureus	393	+	+	3	-393	-1	5183	5575	WP_000755950.1#104	NZ_CTTC01000045.1	GCF_001225585.1
WP_085063722.1#104|Staphylococcus_aureus	2871	+	+	41	1	2871	5577	8447	WP_085063722.1#104	NZ_CTTC01000045.1	GCF_001225585.1
WP_085063722.1#104|Staphylococcus_aureus	750	+	+	1	3177	3926	8753	9502	WP_000581912.1#104	NZ_CTTC01000045.1	GCF_001225585.1
WP_085063722.1#104|Staphylococcus_aureus	180	+	+	43	4037	4216	9613	9792	pseudogene_104.3*#104	NZ_CTTC01000045.1	GCF_001225585.1
WP_085063722.1#104|Staphylococcus_aureus	690	+	+	1	5405	6094	10981	11670	WP_061390198.1#104	NZ_CTTC01000045.1	GCF_001225585.1
WP_085063722.1#104|Staphylococcus_aureus	1275	+	+	28	6091	7365	11667	12941	WP_000978018.1#104	NZ_CTTC01000045.1	GCF_001225585.1
WP_085063722.1#104|Staphylococcus_aureus	327	+	+	23	7365	7691	12941	13267	WP_000495498.1#104	NZ_CTTC01000045.1	GCF_001225585.1
WP_085063722.1#104|Staphylococcus_aureus	288	+	+	24	7694	7981	13270	13557	WP_000521958.1#104	NZ_CTTC01000045.1	GCF_001225585.1
WP_085063722.1#104|Staphylococcus_aureus	108	+	+	43	8298	8405	13874	13981	pseudogene_104.30*#104	NZ_CTTC01000045.1	GCF_001225585.1
WP_085063722.1#104|Staphylococcus_aureus	795	+	+	1	8517	9311	14093	14887	WP_052999526.1#104	NZ_CTTC01000045.1	GCF_001225585.1
WP_085063722.1#104|Staphylococcus_aureus	123	+	-	10	9315	9437	14891	15013	WP_001790144.1#104	NZ_CTTC01000045.1	GCF_001225585.1
WP_085063722.1#104|Staphylococcus_aureus	192	+	+	8	9900	10091	15476	15667	WP_001224379.1#104	NZ_CTTC01000045.1	GCF_001225585.1
WP_085063722.1#104|Staphylococcus_aureus	69	+	-	43	10230	10298	15806	15874	pseudogene_104.16*#104	NZ_CTTC01000045.1	GCF_001225585.1
WP_085063722.1#104|Staphylococcus_aureus	310	+	+	43	10391	10700	15967	16276	pseudogene_104.19*#104	NZ_CTTC01000045.1	GCF_001225585.1
WP_031928790.1#42|Staphylococcus_aureus_subsp__aureus_21251	367	+	+	4	-10771	-10405	1	367	WP_078101498.1#42	NZ_JHTW01000047.1	GCF_000697845.1
WP_031928790.1#42|Staphylococcus_aureus_subsp__aureus_21251	867	+	+	11	-10225	-9359	547	1413	WP_000721337.1#42	NZ_JHTW01000047.1	GCF_000697845.1
WP_031928790.1#42|Staphylococcus_aureus_subsp__aureus_21251	744	+	-	22	-9147	-8404	1625	2368	WP_000386367.1#42	NZ_JHTW01000047.1	GCF_000697845.1
WP_031928790.1#42|Staphylococcus_aureus_subsp__aureus_21251	357	+	+	22	-8089	-7733	2683	3039	WP_000998872.1#42	NZ_JHTW01000047.1	GCF_000697845.1
WP_031928790.1#42|Staphylococcus_aureus_subsp__aureus_21251	2196	+	+	4	-7428	-5233	3344	5539	WP_031928789.1#42	NZ_JHTW01000047.1	GCF_000697845.1
WP_031928790.1#42|Staphylococcus_aureus_subsp__aureus_21251	1194	+	+	29	-4850	-3657	5922	7115	WP_000966095.1#42	NZ_JHTW01000047.1	GCF_000697845.1
WP_031928790.1#42|Staphylococcus_aureus_subsp__aureus_21251	204	+	+	17	-3646	-3443	7126	7329	WP_072398205.1#42	NZ_JHTW01000047.1	GCF_000697845.1
WP_031928790.1#42|Staphylococcus_aureus_subsp__aureus_21251	309	+	-	7	-3335	-3027	7437	7745	WP_000217714.1#42	NZ_JHTW01000047.1	GCF_000697845.1
WP_031928790.1#42|Staphylococcus_aureus_subsp__aureus_21251	267	+	-	6	-2883	-2617	7889	8155	WP_000678764.1#42	NZ_JHTW01000047.1	GCF_000697845.1
WP_031928790.1#42|Staphylococcus_aureus_subsp__aureus_21251	1809	+	-	5	-2333	-525	8439	10247	WP_075583758.1#42	NZ_JHTW01000047.1	GCF_000697845.1
WP_031928790.1#42|Staphylococcus_aureus_subsp__aureus_21251	393	+	+	3	-393	-1	10379	10771	WP_000755950.1#42	NZ_JHTW01000047.1	GCF_000697845.1
WP_031928790.1#42|Staphylococcus_aureus_subsp__aureus_21251	2859	+	+	41	1	2859	10773	13631	WP_031928790.1#42	NZ_JHTW01000047.1	GCF_000697845.1
WP_031928790.1#42|Staphylococcus_aureus_subsp__aureus_21251	750	+	+	1	3165	3914	13937	14686	WP_000581912.1#42	NZ_JHTW01000047.1	GCF_000697845.1
WP_031928790.1#42|Staphylococcus_aureus_subsp__aureus_21251	786	+	+	1	4025	4810	14797	15582	WP_000972273.1#42	NZ_JHTW01000047.1	GCF_000697845.1
WP_031928790.1#42|Staphylococcus_aureus_subsp__aureus_21251	774	+	+	1	5068	5841	15840	16613	WP_031928791.1#42	NZ_JHTW01000047.1	GCF_000697845.1
WP_031928790.1#42|Staphylococcus_aureus_subsp__aureus_21251	1275	+	+	28	5838	7112	16610	17884	WP_000978018.1#42	NZ_JHTW01000047.1	GCF_000697845.1
WP_031928790.1#42|Staphylococcus_aureus_subsp__aureus_21251	327	+	+	23	7112	7438	17884	18210	WP_000495498.1#42	NZ_JHTW01000047.1	GCF_000697845.1
WP_031928790.1#42|Staphylococcus_aureus_subsp__aureus_21251	288	+	+	24	7441	7728	18213	18500	WP_031928792.1#42	NZ_JHTW01000047.1	GCF_000697845.1
WP_031928790.1#42|Staphylococcus_aureus_subsp__aureus_21251	108	+	+	43	8045	8152	18817	18924	pseudogene_42.23*#42	NZ_JHTW01000047.1	GCF_000697845.1
WP_031928790.1#42|Staphylococcus_aureus_subsp__aureus_21251	795	+	+	1	8264	9058	19036	19830	WP_000581892.1#42	NZ_JHTW01000047.1	GCF_000697845.1
WP_031928790.1#42|Staphylococcus_aureus_subsp__aureus_21251	123	+	-	10	9062	9184	19834	19956	WP_001790144.1#42	NZ_JHTW01000047.1	GCF_000697845.1
WP_031928790.1#42|Staphylococcus_aureus_subsp__aureus_21251	192	+	+	8	9619	9810	20391	20582	WP_001224379.1#42	NZ_JHTW01000047.1	GCF_000697845.1
WP_031928790.1#42|Staphylococcus_aureus_subsp__aureus_21251	69	+	-	43	9949	10017	20721	20789	pseudogene_42.30*#42	NZ_JHTW01000047.1	GCF_000697845.1
WP_085065251.1#103|Staphylococcus_aureus	309	+	-	7	-3335	-3027	146	454	WP_000217714.1#103	NZ_CTST01000050.1	GCF_001237445.1
WP_085065251.1#103|Staphylococcus_aureus	267	+	-	6	-2883	-2617	598	864	WP_000678764.1#103	NZ_CTST01000050.1	GCF_001237445.1
WP_085065251.1#103|Staphylococcus_aureus	1809	+	-	5	-2333	-525	1148	2956	WP_075583758.1#103	NZ_CTST01000050.1	GCF_001237445.1
WP_085065251.1#103|Staphylococcus_aureus	393	+	+	3	-393	-1	3088	3480	WP_000755950.1#103	NZ_CTST01000050.1	GCF_001237445.1
WP_085065251.1#103|Staphylococcus_aureus	2844	+	+	41	1	2844	3482	6325	WP_085065251.1#103	NZ_CTST01000050.1	GCF_001237445.1
WP_085065251.1#103|Staphylococcus_aureus	750	+	+	1	3150	3899	6631	7380	WP_000581912.1#103	NZ_CTST01000050.1	GCF_001237445.1
WP_085065251.1#103|Staphylococcus_aureus	786	+	+	1	4010	4795	7491	8276	WP_000972273.1#103	NZ_CTST01000050.1	GCF_001237445.1
WP_085065251.1#103|Staphylococcus_aureus	774	+	+	1	5053	5826	8534	9307	WP_031928791.1#103	NZ_CTST01000050.1	GCF_001237445.1
WP_085065251.1#103|Staphylococcus_aureus	1275	+	+	28	5823	7097	9304	10578	WP_000978018.1#103	NZ_CTST01000050.1	GCF_001237445.1
WP_085065251.1#103|Staphylococcus_aureus	327	+	+	23	7097	7423	10578	10904	WP_000495498.1#103	NZ_CTST01000050.1	GCF_001237445.1
WP_085065251.1#103|Staphylococcus_aureus	288	+	+	24	7426	7713	10907	11194	WP_031928792.1#103	NZ_CTST01000050.1	GCF_001237445.1
WP_085065251.1#103|Staphylococcus_aureus	90	+	+	43	8030	8119	11511	11600	pseudogene_103.8*#103	NZ_CTST01000050.1	GCF_001237445.1
WP_044166262.1#126|Staphylococcus_aureus	2542	-	+	41	1	2542	2392	4933	WP_044166262.1#126	NZ_JXSG01000336.1	GCF_000831925.1
WP_044166262.1#126|Staphylococcus_aureus	750	-	+	1	2848	3597	1337	2086	WP_078064693.1#126	NZ_JXSG01000336.1	GCF_000831925.1
WP_044166262.1#126|Staphylococcus_aureus	786	-	+	1	3708	4493	441	1226	WP_000972273.1#126	NZ_JXSG01000336.1	GCF_000831925.1
WP_044166262.1#126|Staphylococcus_aureus	183	-	+	1	4751	4933	1	183	WP_042740748.1#126	NZ_JXSG01000336.1	GCF_000831925.1
WP_269835472.1#136|Staphylococcus_aureus	1554	+	+	13	-20512	-18959	818278	819831	WP_000876635.1#136	NZ_JAJTNV010000002.1	GCF_021311195.1
WP_269835472.1#136|Staphylococcus_aureus	1359	+	+	14	-18842	-17484	819948	821306	WP_000481425.1#136	NZ_JAJTNV010000002.1	GCF_021311195.1
WP_269835472.1#136|Staphylococcus_aureus	103	+	+	43	-17101	-16999	821689	821791	pseudogene_136.14*#136	NZ_JAJTNV010000002.1	GCF_021311195.1
WP_269835472.1#136|Staphylococcus_aureus	3048	+	+	4	-17015	-13968	821775	824822	WP_000794648.1#136	NZ_JAJTNV010000002.1	GCF_021311195.1
WP_269835472.1#136|Staphylococcus_aureus	2874	+	+	4	-13287	-10414	825503	828376	WP_000841391.1#136	NZ_JAJTNV010000002.1	GCF_021311195.1
WP_269835472.1#136|Staphylococcus_aureus	867	+	+	11	-10234	-9368	828556	829422	WP_000721337.1#136	NZ_JAJTNV010000002.1	GCF_021311195.1
WP_269835472.1#136|Staphylococcus_aureus	744	+	-	22	-9156	-8413	829634	830377	WP_000386367.1#136	NZ_JAJTNV010000002.1	GCF_021311195.1
WP_269835472.1#136|Staphylococcus_aureus	357	+	+	22	-8089	-7733	830701	831057	WP_000998872.1#136	NZ_JAJTNV010000002.1	GCF_021311195.1
WP_269835472.1#136|Staphylococcus_aureus	2196	+	+	4	-7428	-5233	831362	833557	WP_041496833.1#136	NZ_JAJTNV010000002.1	GCF_021311195.1
WP_269835472.1#136|Staphylococcus_aureus	1194	+	+	29	-4850	-3657	833940	835133	WP_000966095.1#136	NZ_JAJTNV010000002.1	GCF_021311195.1
WP_269835472.1#136|Staphylococcus_aureus	204	+	+	17	-3646	-3443	835144	835347	WP_072398205.1#136	NZ_JAJTNV010000002.1	GCF_021311195.1
WP_269835472.1#136|Staphylococcus_aureus	309	+	-	7	-3335	-3027	835455	835763	WP_000217714.1#136	NZ_JAJTNV010000002.1	GCF_021311195.1
WP_269835472.1#136|Staphylococcus_aureus	267	+	-	6	-2883	-2617	835907	836173	WP_000678764.1#136	NZ_JAJTNV010000002.1	GCF_021311195.1
WP_269835472.1#136|Staphylococcus_aureus	1809	+	-	5	-2333	-525	836457	838265	WP_078170757.1#136	NZ_JAJTNV010000002.1	GCF_021311195.1
WP_269835472.1#136|Staphylococcus_aureus	393	+	+	3	-393	-1	838397	838789	WP_000755950.1#136	NZ_JAJTNV010000002.1	GCF_021311195.1
WP_269835472.1#136|Staphylococcus_aureus	2487	+	+	41	1	2487	838791	841277	WP_269835472.1#136	NZ_JAJTNV010000002.1	GCF_021311195.1
WP_269835472.1#136|Staphylococcus_aureus	768	+	-	36	2467	3234	841257	842024	WP_233116631.1#136	NZ_JAJTNV010000002.1	GCF_021311195.1
WP_269835472.1#136|Staphylococcus_aureus	1236	+	-	38	3246	4481	842036	843271	WP_001215400.1#136	NZ_JAJTNV010000002.1	GCF_021311195.1
WP_269835472.1#136|Staphylococcus_aureus	462	+	+	43	4604	5065	843394	843855	pseudogene_136.4*#136	NZ_JAJTNV010000002.1	GCF_021311195.1
WP_269835472.1#136|Staphylococcus_aureus	750	+	+	1	5371	6120	844161	844910	WP_000581912.1#136	NZ_JAJTNV010000002.1	GCF_021311195.1
WP_269835472.1#136|Staphylococcus_aureus	786	+	+	1	6231	7016	845021	845806	WP_000972273.1#136	NZ_JAJTNV010000002.1	GCF_021311195.1
WP_269835472.1#136|Staphylococcus_aureus	795	+	+	1	7274	8068	846064	846858	WP_000581892.1#136	NZ_JAJTNV010000002.1	GCF_021311195.1
WP_269835472.1#136|Staphylococcus_aureus	123	+	-	10	8072	8194	846862	846984	WP_001790144.1#136	NZ_JAJTNV010000002.1	GCF_021311195.1
WP_269835472.1#136|Staphylococcus_aureus	192	+	+	8	8629	8820	847419	847610	WP_001224379.1#136	NZ_JAJTNV010000002.1	GCF_021311195.1
WP_269835472.1#136|Staphylococcus_aureus	69	+	-	43	8959	9027	847749	847817	pseudogene_136.22*#136	NZ_JAJTNV010000002.1	GCF_021311195.1
WP_279727172.1#116|Staphylococcus_aureus	867	-	+	11	-10619	-9753	12485	13351	WP_000721337.1#116	NZ_JAQPPW010000035.1	GCF_030404035.1
WP_279727172.1#116|Staphylococcus_aureus	744	-	-	22	-9541	-8798	11530	12273	WP_000386364.1#116	NZ_JAQPPW010000035.1	GCF_030404035.1
WP_279727172.1#116|Staphylococcus_aureus	357	-	+	22	-8474	-8118	10850	11206	WP_000998872.1#116	NZ_JAQPPW010000035.1	GCF_030404035.1
WP_279727172.1#116|Staphylococcus_aureus	2581	-	+	43	-7813	-5233	7965	10545	pseudogene_116.28*#116	NZ_JAQPPW010000035.1	GCF_030404035.1
WP_279727172.1#116|Staphylococcus_aureus	1194	-	+	29	-4850	-3657	6389	7582	WP_000966095.1#116	NZ_JAQPPW010000035.1	GCF_030404035.1
WP_279727172.1#116|Staphylococcus_aureus	204	-	+	17	-3646	-3443	6175	6378	WP_072398205.1#116	NZ_JAQPPW010000035.1	GCF_030404035.1
WP_279727172.1#116|Staphylococcus_aureus	309	-	-	7	-3335	-3027	5759	6067	WP_000217714.1#116	NZ_JAQPPW010000035.1	GCF_030404035.1
WP_279727172.1#116|Staphylococcus_aureus	267	-	-	6	-2883	-2617	5349	5615	WP_000678764.1#116	NZ_JAQPPW010000035.1	GCF_030404035.1
WP_279727172.1#116|Staphylococcus_aureus	1809	-	-	5	-2333	-525	3257	5065	WP_075583758.1#116	NZ_JAQPPW010000035.1	GCF_030404035.1
WP_279727172.1#116|Staphylococcus_aureus	393	-	+	3	-393	-1	2733	3125	WP_000755950.1#116	NZ_JAQPPW010000035.1	GCF_030404035.1
WP_279727172.1#116|Staphylococcus_aureus	2731	-	+	41	1	2731	1	2731	WP_279727172.1#116	NZ_JAQPPW010000035.1	GCF_030404035.1
WP_053004563.1#176|Staphylococcus_aureus	343	+	+	4	-5575	-5233	1	343	WP_141764604.1#176	NZ_CTSQ01000049.1	GCF_001234365.1
WP_053004563.1#176|Staphylococcus_aureus	1194	+	+	29	-4850	-3657	726	1919	WP_000966095.1#176	NZ_CTSQ01000049.1	GCF_001234365.1
WP_053004563.1#176|Staphylococcus_aureus	204	+	+	17	-3646	-3443	1930	2133	WP_072398205.1#176	NZ_CTSQ01000049.1	GCF_001234365.1
WP_053004563.1#176|Staphylococcus_aureus	309	+	-	7	-3335	-3027	2241	2549	WP_000217714.1#176	NZ_CTSQ01000049.1	GCF_001234365.1
WP_053004563.1#176|Staphylococcus_aureus	267	+	-	6	-2883	-2617	2693	2959	WP_000678764.1#176	NZ_CTSQ01000049.1	GCF_001234365.1
WP_053004563.1#176|Staphylococcus_aureus	1809	+	-	5	-2333	-525	3243	5051	WP_075583758.1#176	NZ_CTSQ01000049.1	GCF_001234365.1
WP_053004563.1#176|Staphylococcus_aureus	393	+	+	3	-393	-1	5183	5575	WP_000755950.1#176	NZ_CTSQ01000049.1	GCF_001234365.1
WP_053004563.1#176|Staphylococcus_aureus	2209	+	+	41	1	2209	5577	7785	WP_053004563.1#176	NZ_CTSQ01000049.1	GCF_001234365.1
WP_154456284.1#137|Staphylococcus_aureus	475	-	+	4	-5707	-5233	7637	8111	WP_041512088.1#137	NZ_QPKZ01000080.1	GCF_009690455.1
WP_154456284.1#137|Staphylococcus_aureus	1194	-	+	29	-4850	-3657	6061	7254	WP_000966095.1#137	NZ_QPKZ01000080.1	GCF_009690455.1
WP_154456284.1#137|Staphylococcus_aureus	231	-	+	43	-3673	-3443	5847	6077	pseudogene_137.26*#137	NZ_QPKZ01000080.1	GCF_009690455.1
WP_154456284.1#137|Staphylococcus_aureus	309	-	-	7	-3335	-3027	5431	5739	WP_000217714.1#137	NZ_QPKZ01000080.1	GCF_009690455.1
WP_154456284.1#137|Staphylococcus_aureus	267	-	-	6	-2883	-2617	5021	5287	WP_000678764.1#137	NZ_QPKZ01000080.1	GCF_009690455.1
WP_154456284.1#137|Staphylococcus_aureus	1809	-	-	5	-2333	-525	2929	4737	WP_075583758.1#137	NZ_QPKZ01000080.1	GCF_009690455.1
WP_154456284.1#137|Staphylococcus_aureus	393	-	+	3	-393	-1	2405	2797	WP_000755950.1#137	NZ_QPKZ01000080.1	GCF_009690455.1
WP_154456284.1#137|Staphylococcus_aureus	2403	-	+	41	1	2403	1	2403	WP_154456284.1#137	NZ_QPKZ01000080.1	GCF_009690455.1
WP_061390294.1#76|Staphylococcus_aureus	488	+	+	4	-5720	-5233	1	488	WP_061390291.1#76	NZ_FGML01000029.1	GCF_900040335.1
WP_061390294.1#76|Staphylococcus_aureus	1194	+	+	29	-4850	-3657	871	2064	WP_000966095.1#76	NZ_FGML01000029.1	GCF_900040335.1
WP_061390294.1#76|Staphylococcus_aureus	204	+	+	17	-3646	-3443	2075	2278	WP_072398205.1#76	NZ_FGML01000029.1	GCF_900040335.1
WP_061390294.1#76|Staphylococcus_aureus	309	+	-	7	-3335	-3027	2386	2694	WP_000217714.1#76	NZ_FGML01000029.1	GCF_900040335.1
WP_061390294.1#76|Staphylococcus_aureus	267	+	-	6	-2883	-2617	2838	3104	WP_000678764.1#76	NZ_FGML01000029.1	GCF_900040335.1
WP_061390294.1#76|Staphylococcus_aureus	1809	+	-	5	-2333	-525	3388	5196	WP_075583758.1#76	NZ_FGML01000029.1	GCF_900040335.1
WP_061390294.1#76|Staphylococcus_aureus	393	+	+	3	-393	-1	5328	5720	WP_000755950.1#76	NZ_FGML01000029.1	GCF_900040335.1
WP_061390294.1#76|Staphylococcus_aureus	2844	+	+	41	1	2844	5722	8565	WP_061390294.1#76	NZ_FGML01000029.1	GCF_900040335.1
WP_084967705.1#164|Staphylococcus_aureus	1809	-	-	5	-2333	-525	2775	4583	WP_075583758.1#164	NZ_NAJD01000116.1	GCF_002097375.1
WP_084967705.1#164|Staphylococcus_aureus	393	-	+	3	-393	-1	2251	2643	WP_000755950.1#164	NZ_NAJD01000116.1	GCF_002097375.1
WP_084967705.1#164|Staphylococcus_aureus	2249	-	+	41	1	2249	1	2249	WP_084967705.1#164	NZ_NAJD01000116.1	GCF_002097375.1
WP_086159027.1#197|Staphylococcus_aureus	2039	-	+	41	1	2039	1	2039	WP_086159027.1#197	not_found	not_found	not_found
WP_070008628.1#98|Staphylococcus_aureus	867	-	+	43	-6100	-5234	38901	39767	pseudogene_98.16*#98	NZ_FMQG01000029.1	GCF_900098235.1
WP_070008628.1#98|Staphylococcus_aureus	1194	-	+	29	-4850	-3657	37324	38517	WP_070008629.1#98	NZ_FMQG01000029.1	GCF_900098235.1
WP_070008628.1#98|Staphylococcus_aureus	204	-	+	17	-3646	-3443	37110	37313	WP_072361956.1#98	NZ_FMQG01000029.1	GCF_900098235.1
WP_070008628.1#98|Staphylococcus_aureus	309	-	-	7	-3335	-3027	36694	37002	WP_000217722.1#98	NZ_FMQG01000029.1	GCF_900098235.1
WP_070008628.1#98|Staphylococcus_aureus	267	-	-	6	-2883	-2617	36284	36550	WP_000678764.1#98	NZ_FMQG01000029.1	GCF_900098235.1
WP_070008628.1#98|Staphylococcus_aureus	1809	-	-	5	-2333	-525	34192	36000	WP_076079486.1#98	NZ_FMQG01000029.1	GCF_900098235.1
WP_070008628.1#98|Staphylococcus_aureus	393	-	+	3	-393	-1	33668	34060	WP_000755954.1#98	NZ_FMQG01000029.1	GCF_900098235.1
WP_070008628.1#98|Staphylococcus_aureus	2835	-	+	41	1	2835	30832	33666	WP_070008628.1#98	NZ_FMQG01000029.1	GCF_900098235.1
WP_070008628.1#98|Staphylococcus_aureus	759	-	+	1	3144	3902	29765	30523	WP_000581919.1#98	NZ_FMQG01000029.1	GCF_900098235.1
WP_070008628.1#98|Staphylococcus_aureus	795	-	+	1	4014	4808	28859	29653	WP_000581872.1#98	NZ_FMQG01000029.1	GCF_900098235.1
WP_070008628.1#98|Staphylococcus_aureus	795	-	+	1	5051	5845	27822	28616	WP_031929883.1#98	NZ_FMQG01000029.1	GCF_900098235.1
WP_070008628.1#98|Staphylococcus_aureus	123	-	-	10	5849	5971	27696	27818	WP_001790144.1#98	NZ_FMQG01000029.1	GCF_900098235.1
WP_070008628.1#98|Staphylococcus_aureus	192	-	+	8	6406	6597	27070	27261	WP_001224379.1#98	NZ_FMQG01000029.1	GCF_900098235.1
WP_070008628.1#98|Staphylococcus_aureus	186	-	-	26	6736	6921	26746	26931	WP_001791851.1#98	NZ_FMQG01000029.1	GCF_900098235.1
WP_070008628.1#98|Staphylococcus_aureus	282	-	-	12	6857	7138	26529	26810	WP_000220938.1#98	NZ_FMQG01000029.1	GCF_900098235.1
WP_070008628.1#98|Staphylococcus_aureus	696	-	+	9	7428	8123	25544	26239	WP_000217471.1#98	NZ_FMQG01000029.1	GCF_900098235.1
WP_070008628.1#98|Staphylococcus_aureus	420	-	+	2	8374	8793	24874	25293	WP_001034764.1#98	NZ_FMQG01000029.1	GCF_900098235.1
WP_070008628.1#98|Staphylococcus_aureus	423	-	+	21	9245	9667	24000	24422	WP_001146763.1#98	NZ_FMQG01000029.1	GCF_900098235.1
WP_070008628.1#98|Staphylococcus_aureus	1539	-	-	25	9779	11317	22350	23888	WP_000202037.1#98	NZ_FMQG01000029.1	GCF_900098235.1
WP_070008628.1#98|Staphylococcus_aureus	819	-	+	9	11552	12370	21297	22115	WP_000824941.1#98	NZ_FMQG01000029.1	GCF_900098235.1
WP_070008628.1#98|Staphylococcus_aureus	366	-	+	43	12633	12998	20669	21034	pseudogene_98.3*#98	NZ_FMQG01000029.1	GCF_900098235.1
WP_070008628.1#98|Staphylococcus_aureus	822	-	+	32	13754	14575	19092	19913	WP_001081686.1#98	NZ_FMQG01000029.1	GCF_900098235.1
WP_070008628.1#98|Staphylococcus_aureus	819	-	+	35	14586	15404	18263	19081	WP_001058838.1#98	NZ_FMQG01000029.1	GCF_900098235.1
WP_218088868.1#123|Staphylococcus_aureus	1809	+	-	5	-2333	-525	156	1964	WP_072433540.1#123	NZ_CAJUVH010000168.1	GCF_910589865.1
WP_218088868.1#123|Staphylococcus_aureus	393	+	+	3	-393	-1	2096	2488	WP_000755954.1#123	NZ_CAJUVH010000168.1	GCF_910589865.1
WP_218088868.1#123|Staphylococcus_aureus	2552	+	+	41	1	2552	2490	5041	WP_218088868.1#123	NZ_CAJUVH010000168.1	GCF_910589865.1
WP_162647750.1#140|Staphylococcus_aureus	393	-	+	3	-393	-1	2361	2753	WP_000755954.1#140	NZ_JAAFMH010000215.1	GCF_010364405.1
WP_162647750.1#140|Staphylococcus_aureus	2359	-	+	41	1	2359	1	2359	WP_162647750.1#140	NZ_JAAFMH010000215.1	GCF_010364405.1
WP_162673975.1#186|Staphylococcus_aureus	2119	+	+	43	-7352	-5234	1	2119	pseudogene_186.27*#186	NZ_JAAFLY010000068.1	GCF_010365035.1
WP_162673975.1#186|Staphylococcus_aureus	1194	+	+	29	-4850	-3657	2503	3696	WP_000966098.1#186	NZ_JAAFLY010000068.1	GCF_010365035.1
WP_162673975.1#186|Staphylococcus_aureus	2119	+	+	43	-7352	-5234	1	2119	pseudogene_186.27*#186	NZ_JAAFLY010000068.1	GCF_010365035.1
WP_162673975.1#186|Staphylococcus_aureus	309	+	-	7	-3335	-3027	4018	4326	WP_000217722.1#186	NZ_JAAFLY010000068.1	GCF_010365035.1
WP_162673975.1#186|Staphylococcus_aureus	267	+	-	6	-2883	-2617	4470	4736	WP_000678764.1#186	NZ_JAAFLY010000068.1	GCF_010365035.1
WP_162673975.1#186|Staphylococcus_aureus	1809	+	-	5	-2333	-525	5020	6828	WP_076079486.1#186	NZ_JAAFLY010000068.1	GCF_010365035.1
WP_162673975.1#186|Staphylococcus_aureus	393	+	+	3	-393	-1	6960	7352	WP_000755954.1#186	NZ_JAAFLY010000068.1	GCF_010365035.1
WP_162673975.1#186|Staphylococcus_aureus	2124	+	+	41	1	2124	7354	9477	WP_162673975.1#186	NZ_JAAFLY010000068.1	GCF_010365035.1
WP_162675345.1#172|Staphylococcus_aureus	1809	+	-	5	-2333	-525	170	1978	WP_162675344.1#172	NZ_JAAFNC010000097.1	GCF_010364665.1
WP_162675345.1#172|Staphylococcus_aureus	393	+	+	3	-393	-1	2110	2502	WP_000755954.1#172	NZ_JAAFNC010000097.1	GCF_010364665.1
WP_162675345.1#172|Staphylococcus_aureus	2196	+	+	41	1	2196	2504	4699	WP_162675345.1#172	NZ_JAAFNC010000097.1	GCF_010364665.1
WP_187787549.1#188|Staphylococcus_aureus	193	+	+	43	-8309	-8117	1	193	pseudogene_188.25*#188	NZ_JACUZK010000076.1	GCF_014493615.1
WP_187787549.1#188|Staphylococcus_aureus	2579	+	+	43	-7812	-5234	498	3076	pseudogene_188.24*#188	NZ_JACUZK010000076.1	GCF_014493615.1
WP_187787549.1#188|Staphylococcus_aureus	1194	+	+	29	-4850	-3657	3460	4653	WP_187787548.1#188	NZ_JACUZK010000076.1	GCF_014493615.1
WP_187787549.1#188|Staphylococcus_aureus	204	+	+	17	-3646	-3443	4664	4867	WP_072361956.1#188	NZ_JACUZK010000076.1	GCF_014493615.1
WP_187787549.1#188|Staphylococcus_aureus	309	+	-	7	-3335	-3027	4975	5283	WP_000217722.1#188	NZ_JACUZK010000076.1	GCF_014493615.1
WP_187787549.1#188|Staphylococcus_aureus	267	+	-	6	-2883	-2617	5427	5693	WP_000678764.1#188	NZ_JACUZK010000076.1	GCF_014493615.1
WP_187787549.1#188|Staphylococcus_aureus	1809	+	-	5	-2333	-525	5977	7785	WP_072433540.1#188	NZ_JACUZK010000076.1	GCF_014493615.1
WP_187787549.1#188|Staphylococcus_aureus	393	+	+	3	-393	-1	7917	8309	WP_000755954.1#188	NZ_JACUZK010000076.1	GCF_014493615.1
WP_187787549.1#188|Staphylococcus_aureus	2120	+	+	41	1	2120	8311	10430	WP_187787549.1#188	NZ_JACUZK010000076.1	GCF_014493615.1
WP_148255055.1#139|Staphylococcus_aureus	357	-	+	22	-8459	-8103	10477	10833	WP_148255057.1#139	NZ_VROZ01000102.1	GCF_008080265.1
WP_148255055.1#139|Staphylococcus_aureus	2579	-	+	43	-7797	-5219	7593	10171	pseudogene_139.17*#139	NZ_VROZ01000102.1	GCF_008080265.1
WP_148255055.1#139|Staphylococcus_aureus	1194	-	+	29	-4835	-3642	6016	7209	WP_000966099.1#139	NZ_VROZ01000102.1	GCF_008080265.1
WP_148255055.1#139|Staphylococcus_aureus	234	-	+	17	-3661	-3428	5802	6035	WP_001790675.1#139	NZ_VROZ01000102.1	GCF_008080265.1
WP_148255055.1#139|Staphylococcus_aureus	309	-	-	7	-3320	-3012	5386	5694	WP_000217710.1#139	NZ_VROZ01000102.1	GCF_008080265.1
WP_148255055.1#139|Staphylococcus_aureus	267	-	-	6	-2868	-2602	4976	5242	WP_000678764.1#139	NZ_VROZ01000102.1	GCF_008080265.1
WP_148255055.1#139|Staphylococcus_aureus	1809	-	-	5	-2318	-510	2884	4692	WP_001795457.1#139	NZ_VROZ01000102.1	GCF_008080265.1
WP_148255055.1#139|Staphylococcus_aureus	393	-	+	3	-393	-1	2375	2767	WP_000755954.1#139	NZ_VROZ01000102.1	GCF_008080265.1
WP_148255055.1#139|Staphylococcus_aureus	2373	-	+	41	1	2373	1	2373	WP_148255055.1#139	NZ_VROZ01000102.1	GCF_008080265.1
WP_279526708.1#133|Staphylococcus_aureus	726	+	+	43	-5944	-5219	1	726	pseudogene_133.25*#133	NZ_JARVUP010000085.1	GCF_029813675.1
WP_279526708.1#133|Staphylococcus_aureus	1194	+	+	29	-4835	-3642	1110	2303	WP_000966099.1#133	NZ_JARVUP010000085.1	GCF_029813675.1
WP_279526708.1#133|Staphylococcus_aureus	234	+	+	17	-3661	-3428	2284	2517	WP_001790675.1#133	NZ_JARVUP010000085.1	GCF_029813675.1
WP_279526708.1#133|Staphylococcus_aureus	309	+	-	7	-3320	-3012	2625	2933	WP_000217710.1#133	NZ_JARVUP010000085.1	GCF_029813675.1
WP_279526708.1#133|Staphylococcus_aureus	267	+	-	6	-2868	-2602	3077	3343	WP_000678764.1#133	NZ_JARVUP010000085.1	GCF_029813675.1
WP_279526708.1#133|Staphylococcus_aureus	1809	+	-	5	-2318	-510	3627	5435	WP_089519234.1#133	NZ_JARVUP010000085.1	GCF_029813675.1
WP_279526708.1#133|Staphylococcus_aureus	393	+	+	3	-393	-1	5552	5944	WP_000755954.1#133	NZ_JARVUP010000085.1	GCF_029813675.1
WP_279526708.1#133|Staphylococcus_aureus	2386	+	+	41	1	2386	5946	8331	WP_279526708.1#133	NZ_JARVUP010000085.1	GCF_029813675.1
WP_048537036.1#135|Staphylococcus_aureus	1809	-	-	5	-2318	-510	2887	4695	WP_001795457.1#135	NZ_LPWL01000200.1	GCF_002887295.1
WP_048537036.1#135|Staphylococcus_aureus	393	-	+	3	-393	-1	2378	2770	WP_000755954.1#135	NZ_LPWL01000200.1	GCF_002887295.1
WP_048537036.1#135|Staphylococcus_aureus	2376	-	+	41	1	2376	1	2376	WP_048537036.1#135	NZ_LPWL01000200.1	GCF_002887295.1
WP_148237807.1#129|Staphylococcus_aureus	1471	+	-	5	-1980	-510	1	1471	WP_148237806.1#129	NZ_VROF01000543.1	GCF_008079865.1
WP_148237807.1#129|Staphylococcus_aureus	393	+	+	3	-393	-1	1588	1980	WP_000755954.1#129	NZ_VROF01000543.1	GCF_008079865.1
WP_148237807.1#129|Staphylococcus_aureus	2465	+	+	41	1	2465	1982	4446	WP_148237807.1#129	NZ_VROF01000543.1	GCF_008079865.1
WP_250069372.1#122|Staphylococcus_aureus	1809	-	-	5	-2318	-510	3057	4865	WP_001795457.1#122	NZ_JAMJHV010000106.1	GCF_023545705.1
WP_250069372.1#122|Staphylococcus_aureus	393	-	+	3	-393	-1	2548	2940	WP_000755954.1#122	NZ_JAMJHV010000106.1	GCF_023545705.1
WP_250069372.1#122|Staphylococcus_aureus	2546	-	+	41	1	2546	1	2546	WP_250069372.1#122	NZ_JAMJHV010000106.1	GCF_023545705.1
WP_048537219.1#121|Staphylococcus_aureus	1809	+	-	5	-2318	-510	153	1961	WP_001795457.1#121	NZ_LAMF01000155.1	GCF_001046485.1
WP_048537219.1#121|Staphylococcus_aureus	393	+	+	3	-393	-1	2078	2470	WP_000755954.1#121	NZ_LAMF01000155.1	GCF_001046485.1
WP_048537219.1#121|Staphylococcus_aureus	2552	+	+	41	1	2552	2472	5023	WP_048537219.1#121	NZ_LAMF01000155.1	GCF_001046485.1
WP_251640802.1#119|Staphylococcus_aureus	746	+	+	43	-5964	-5219	1	746	pseudogene_119.26*#119	NZ_BQZO01000115.1	GCF_023706605.1
WP_251640802.1#119|Staphylococcus_aureus	1194	+	+	29	-4835	-3642	1130	2323	WP_000966099.1#119	NZ_BQZO01000115.1	GCF_023706605.1
WP_251640802.1#119|Staphylococcus_aureus	234	+	+	17	-3661	-3428	2304	2537	WP_001790675.1#119	NZ_BQZO01000115.1	GCF_023706605.1
WP_251640802.1#119|Staphylococcus_aureus	309	+	-	7	-3320	-3012	2645	2953	WP_000217710.1#119	NZ_BQZO01000115.1	GCF_023706605.1
WP_251640802.1#119|Staphylococcus_aureus	267	+	-	6	-2868	-2602	3097	3363	WP_000678764.1#119	NZ_BQZO01000115.1	GCF_023706605.1
WP_251640802.1#119|Staphylococcus_aureus	1809	+	-	5	-2318	-510	3647	5455	WP_001795457.1#119	NZ_BQZO01000115.1	GCF_023706605.1
WP_251640802.1#119|Staphylococcus_aureus	393	+	+	3	-393	-1	5572	5964	WP_000755954.1#119	NZ_BQZO01000115.1	GCF_023706605.1
WP_251640802.1#119|Staphylococcus_aureus	2557	+	+	41	1	2557	5966	8522	WP_251640802.1#119	NZ_BQZO01000115.1	GCF_023706605.1
WP_148238071.1#106|Staphylococcus_aureus	854	+	+	43	-6072	-5219	1	854	pseudogene_106.11*#106	NZ_VROS01000065.1	GCF_008080115.1
WP_148238071.1#106|Staphylococcus_aureus	1194	+	+	29	-4835	-3642	1238	2431	WP_000966099.1#106	NZ_VROS01000065.1	GCF_008080115.1
WP_148238071.1#106|Staphylococcus_aureus	234	+	+	17	-3661	-3428	2412	2645	WP_001790675.1#106	NZ_VROS01000065.1	GCF_008080115.1
WP_148238071.1#106|Staphylococcus_aureus	309	+	-	7	-3320	-3012	2753	3061	WP_000217710.1#106	NZ_VROS01000065.1	GCF_008080115.1
WP_148238071.1#106|Staphylococcus_aureus	267	+	-	6	-2868	-2602	3205	3471	WP_000678764.1#106	NZ_VROS01000065.1	GCF_008080115.1
WP_148238071.1#106|Staphylococcus_aureus	1809	+	-	5	-2318	-510	3755	5563	WP_001795457.1#106	NZ_VROS01000065.1	GCF_008080115.1
WP_148238071.1#106|Staphylococcus_aureus	393	+	+	3	-393	-1	5680	6072	WP_000755954.1#106	NZ_VROS01000065.1	GCF_008080115.1
WP_148238071.1#106|Staphylococcus_aureus	2793	+	+	41	1	2793	6074	8866	WP_148238071.1#106	NZ_VROS01000065.1	GCF_008080115.1
WP_148249396.1#94|Staphylococcus_aureus	309	-	-	7	-3320	-3012	5814	6122	WP_000217710.1#94	NZ_VRNX01000108.1	GCF_008079685.1
WP_148249396.1#94|Staphylococcus_aureus	267	-	-	6	-2868	-2602	5404	5670	WP_000678764.1#94	NZ_VRNX01000108.1	GCF_008079685.1
WP_148249396.1#94|Staphylococcus_aureus	1809	-	-	5	-2318	-510	3312	5120	WP_001795457.1#94	NZ_VRNX01000108.1	GCF_008079685.1
WP_148249396.1#94|Staphylococcus_aureus	393	-	+	3	-393	-1	2803	3195	WP_000755954.1#94	NZ_VRNX01000108.1	GCF_008079685.1
WP_148249396.1#94|Staphylococcus_aureus	2801	-	+	41	1	2801	1	2801	WP_148249396.1#94	NZ_VRNX01000108.1	GCF_008079685.1
WP_042854401.1#120|Staphylococcus_aureus_T45974	2553	-	+	41	1	2553	1	2553	WP_042854401.1#120	not_found	not_found	not_found
WP_250012118.1#127|Staphylococcus_aureus	2499	-	+	41	1	2499	3958	6456	WP_250012118.1#127	NZ_JAMJHN010000131.1	GCF_023545525.1
WP_250012118.1#127|Staphylococcus_aureus	777	-	+	1	2802	3578	2879	3655	WP_001549768.1#127	NZ_JAMJHN010000131.1	GCF_023545525.1
WP_250012118.1#127|Staphylococcus_aureus	785	-	+	43	3690	4474	1983	2767	pseudogene_127.18*#127	NZ_JAMJHN010000131.1	GCF_023545525.1
WP_250012118.1#127|Staphylococcus_aureus	1325	-	+	43	4471	5795	662	1986	pseudogene_127.22*#127	NZ_JAMJHN010000131.1	GCF_023545525.1
WP_250012118.1#127|Staphylococcus_aureus	327	-	+	23	5795	6121	336	662	WP_000495498.1#127	NZ_JAMJHN010000131.1	GCF_023545525.1
WP_250012118.1#127|Staphylococcus_aureus	240	-	+	24	6172	6411	46	285	WP_072508974.1#127	NZ_JAMJHN010000131.1	GCF_023545525.1
WP_233232359.1#114|Staphylococcus_aureus	2739	+	+	41	1	2739	1	2739	WP_233232359.1#114	NZ_JAIUKK010000030.1	GCF_021328695.1
WP_233232359.1#114|Staphylococcus_aureus	777	+	+	1	3042	3818	3042	3818	WP_001549768.1#114	NZ_JAIUKK010000030.1	GCF_021328695.1
WP_233232359.1#114|Staphylococcus_aureus	785	+	+	43	3930	4714	3930	4714	pseudogene_114.13*#114	NZ_JAIUKK010000030.1	GCF_021328695.1
WP_233232359.1#114|Staphylococcus_aureus	1325	+	+	43	4711	6035	4711	6035	pseudogene_114.17*#114	NZ_JAIUKK010000030.1	GCF_021328695.1
WP_233232359.1#114|Staphylococcus_aureus	327	+	+	23	6035	6361	6035	6361	WP_000495498.1#114	NZ_JAIUKK010000030.1	GCF_021328695.1
WP_233232359.1#114|Staphylococcus_aureus	240	+	+	24	6412	6651	6412	6651	WP_072508974.1#114	NZ_JAIUKK010000030.1	GCF_021328695.1
WP_233232359.1#114|Staphylococcus_aureus	108	+	+	43	6968	7075	6968	7075	pseudogene_114.31*#114	NZ_JAIUKK010000030.1	GCF_021328695.1
WP_233232359.1#114|Staphylococcus_aureus	795	+	+	1	7187	7981	7187	7981	WP_000581889.1#114	NZ_JAIUKK010000030.1	GCF_021328695.1
WP_233232359.1#114|Staphylococcus_aureus	123	+	-	10	7985	8107	7985	8107	WP_001790144.1#114	NZ_JAIUKK010000030.1	GCF_021328695.1
WP_233232359.1#114|Staphylococcus_aureus	192	+	+	8	8542	8733	8542	8733	WP_001224379.1#114	NZ_JAIUKK010000030.1	GCF_021328695.1
WP_233232359.1#114|Staphylococcus_aureus	186	+	-	26	8872	9057	8872	9057	WP_001791851.1#114	NZ_JAIUKK010000030.1	GCF_021328695.1
WP_233232359.1#114|Staphylococcus_aureus	282	+	-	43	8993	9274	8993	9274	pseudogene_114.10*#114	NZ_JAIUKK010000030.1	GCF_021328695.1
WP_233232359.1#114|Staphylococcus_aureus	696	+	+	9	9563	10258	9563	10258	WP_000217466.1#114	NZ_JAIUKK010000030.1	GCF_021328695.1
WP_233232359.1#114|Staphylococcus_aureus	423	+	+	2	10509	10931	10509	10931	WP_001034756.1#114	NZ_JAIUKK010000030.1	GCF_021328695.1
WP_233232359.1#114|Staphylococcus_aureus	420	+	+	2	11198	11617	11198	11617	WP_000038231.1#114	NZ_JAIUKK010000030.1	GCF_021328695.1
WP_233232359.1#114|Staphylococcus_aureus	420	+	+	2	11635	12054	11635	12054	WP_000037508.1#114	NZ_JAIUKK010000030.1	GCF_021328695.1
WP_049310237.1#192|Staphylococcus_aureus	767	-	+	43	-5985	-5219	7282	8048	pseudogene_192.10*#192	NZ_JUVW01000013.1	GCF_001066025.1
WP_049310237.1#192|Staphylococcus_aureus	1194	-	+	29	-4835	-3642	5705	6898	WP_000966099.1#192	NZ_JUVW01000013.1	GCF_001066025.1
WP_049310237.1#192|Staphylococcus_aureus	234	-	+	17	-3661	-3428	5491	5724	WP_001790675.1#192	NZ_JUVW01000013.1	GCF_001066025.1
WP_049310237.1#192|Staphylococcus_aureus	309	-	-	7	-3320	-3012	5075	5383	WP_000217710.1#192	NZ_JUVW01000013.1	GCF_001066025.1
WP_049310237.1#192|Staphylococcus_aureus	267	-	-	6	-2868	-2602	4665	4931	WP_000678764.1#192	NZ_JUVW01000013.1	GCF_001066025.1
WP_049310237.1#192|Staphylococcus_aureus	1809	-	-	5	-2318	-510	2573	4381	WP_001795457.1#192	NZ_JUVW01000013.1	GCF_001066025.1
WP_049310237.1#192|Staphylococcus_aureus	393	-	+	3	-393	-1	2064	2456	WP_000755954.1#192	NZ_JUVW01000013.1	GCF_001066025.1
WP_049310237.1#192|Staphylococcus_aureus	2062	-	+	41	1	2062	1	2062	WP_049310237.1#192	NZ_JUVW01000013.1	GCF_001066025.1
WP_136719142.1#195|Staphylococcus_aureus	393	-	+	3	-393	-1	2037	2429	WP_000755954.1#195	NZ_SULE01000060.1	GCF_005047995.1
WP_136719142.1#195|Staphylococcus_aureus	2035	-	+	41	1	2035	1	2035	WP_136719142.1#195	NZ_SULE01000060.1	GCF_005047995.1
WP_130174460.1#200|Staphylococcus_aureus	187	-	+	43	-3828	-3642	5642	5828	pseudogene_200.27*#200	NZ_RQSY01000257.1	GCF_004210085.1
WP_130174460.1#200|Staphylococcus_aureus	234	-	+	17	-3661	-3428	5428	5661	WP_001790675.1#200	NZ_RQSY01000257.1	GCF_004210085.1
WP_130174460.1#200|Staphylococcus_aureus	309	-	-	7	-3320	-3012	5012	5320	WP_000217710.1#200	NZ_RQSY01000257.1	GCF_004210085.1
WP_130174460.1#200|Staphylococcus_aureus	267	-	-	6	-2868	-2602	4602	4868	WP_000678764.1#200	NZ_RQSY01000257.1	GCF_004210085.1
WP_130174460.1#200|Staphylococcus_aureus	1809	-	-	5	-2318	-510	2510	4318	WP_001795457.1#200	NZ_RQSY01000257.1	GCF_004210085.1
WP_130174460.1#200|Staphylococcus_aureus	393	-	+	3	-393	-1	2001	2393	WP_000755954.1#200	NZ_RQSY01000257.1	GCF_004210085.1
WP_130174460.1#200|Staphylococcus_aureus	1999	-	+	41	1	1999	1	1999	WP_130174460.1#200	NZ_RQSY01000257.1	GCF_004210085.1
WP_154293607.1#191|Staphylococcus_aureus	357	+	+	22	-8473	-8117	207	563	WP_000998872.1#191	NZ_WKHH01000065.1	GCF_009674865.1
WP_154293607.1#191|Staphylococcus_aureus	2579	+	+	43	-7812	-5234	868	3446	pseudogene_191.6*#191	NZ_WKHH01000065.1	GCF_009674865.1
WP_154293607.1#191|Staphylococcus_aureus	1194	+	+	29	-4850	-3657	3830	5023	WP_000966093.1#191	NZ_WKHH01000065.1	GCF_009674865.1
WP_154293607.1#191|Staphylococcus_aureus	231	+	+	43	-3673	-3443	5007	5237	pseudogene_191.5*#191	NZ_WKHH01000065.1	GCF_009674865.1
WP_154293607.1#191|Staphylococcus_aureus	309	+	-	7	-3335	-3027	5345	5653	WP_000217722.1#191	NZ_WKHH01000065.1	GCF_009674865.1
WP_154293607.1#191|Staphylococcus_aureus	267	+	-	6	-2883	-2617	5797	6063	WP_000678764.1#191	NZ_WKHH01000065.1	GCF_009674865.1
WP_154293607.1#191|Staphylococcus_aureus	1809	+	-	5	-2333	-525	6347	8155	WP_072433540.1#191	NZ_WKHH01000065.1	GCF_009674865.1
WP_154293607.1#191|Staphylococcus_aureus	393	+	+	3	-393	-1	8287	8679	WP_000755954.1#191	NZ_WKHH01000065.1	GCF_009674865.1
WP_154293607.1#191|Staphylococcus_aureus	2105	+	+	41	1	2105	8681	10785	WP_154293607.1#191	NZ_WKHH01000065.1	GCF_009674865.1
WP_130136475.1#196|Staphylococcus_aureus	952	+	+	29	-4593	-3642	1	952	WP_130136474.1#196	NZ_RQTF01000118.1	GCF_004209995.1
WP_130136475.1#196|Staphylococcus_aureus	234	+	+	17	-3661	-3428	933	1166	WP_001790675.1#196	NZ_RQTF01000118.1	GCF_004209995.1
WP_130136475.1#196|Staphylococcus_aureus	309	+	-	7	-3320	-3012	1274	1582	WP_000217710.1#196	NZ_RQTF01000118.1	GCF_004209995.1
WP_130136475.1#196|Staphylococcus_aureus	267	+	-	6	-2868	-2602	1726	1992	WP_000678764.1#196	NZ_RQTF01000118.1	GCF_004209995.1
WP_130136475.1#196|Staphylococcus_aureus	1809	+	-	5	-2318	-510	2276	4084	WP_001795457.1#196	NZ_RQTF01000118.1	GCF_004209995.1
WP_130136475.1#196|Staphylococcus_aureus	393	+	+	3	-393	-1	4201	4593	WP_000755954.1#196	NZ_RQTF01000118.1	GCF_004209995.1
WP_130136475.1#196|Staphylococcus_aureus	2027	+	+	41	1	2027	4595	6621	WP_130136475.1#196	NZ_RQTF01000118.1	GCF_004209995.1
WP_162665487.1#182|Staphylococcus_aureus	1809	-	-	5	-2318	-510	2684	4492	WP_001795457.1#182	NZ_JAAFLE010000119.1	GCF_010364145.1
WP_162665487.1#182|Staphylococcus_aureus	393	-	+	3	-393	-1	2175	2567	WP_000755954.1#182	NZ_JAAFLE010000119.1	GCF_010364145.1
WP_162665487.1#182|Staphylococcus_aureus	2173	-	+	41	1	2173	1	2173	WP_162665487.1#182	NZ_JAAFLE010000119.1	GCF_010364145.1
WP_086040837.1#170|Staphylococcus_aureus	1809	-	-	5	-2318	-510	2718	4526	WP_001795457.1#170	NZ_NDNN01000081.1	GCF_002122745.1
WP_086040837.1#170|Staphylococcus_aureus	393	-	+	3	-393	-1	2209	2601	WP_000755954.1#170	NZ_NDNN01000081.1	GCF_002122745.1
WP_086040837.1#170|Staphylococcus_aureus	2207	-	+	41	1	2207	1	2207	WP_086040837.1#170	NZ_NDNN01000081.1	GCF_002122745.1
WP_250039218.1#171|Staphylococcus_aureus	1809	+	-	5	-2318	-510	88	1896	WP_001795457.1#171	NZ_JAMJHY010000144.1	GCF_023545785.1
WP_250039218.1#171|Staphylococcus_aureus	393	+	+	3	-393	-1	2013	2405	WP_000755954.1#171	NZ_JAMJHY010000144.1	GCF_023545785.1
WP_250039218.1#171|Staphylococcus_aureus	2196	+	+	41	1	2196	2407	4602	WP_250039218.1#171	NZ_JAMJHY010000144.1	GCF_023545785.1
WP_250011817.1#175|Staphylococcus_aureus	393	-	+	3	-393	-1	2192	2584	WP_000755954.1#175	NZ_JAMJHT010000241.1	GCF_023545665.1
WP_250011817.1#175|Staphylococcus_aureus	2190	-	+	41	1	2190	1	2190	WP_250011817.1#175	NZ_JAMJHT010000241.1	GCF_023545665.1
WP_086090529.1#169|Staphylococcus_aureus	813	+	+	43	-6031	-5219	1	813	pseudogene_169.9*#169	NZ_NDUP01000025.1	GCF_002126695.1
WP_086090529.1#169|Staphylococcus_aureus	1194	+	+	29	-4835	-3642	1197	2390	WP_000966099.1#169	NZ_NDUP01000025.1	GCF_002126695.1
WP_086090529.1#169|Staphylococcus_aureus	234	+	+	17	-3661	-3428	2371	2604	WP_001790675.1#169	NZ_NDUP01000025.1	GCF_002126695.1
WP_086090529.1#169|Staphylococcus_aureus	309	+	-	7	-3320	-3012	2712	3020	WP_000217710.1#169	NZ_NDUP01000025.1	GCF_002126695.1
WP_086090529.1#169|Staphylococcus_aureus	267	+	-	6	-2868	-2602	3164	3430	WP_000678764.1#169	NZ_NDUP01000025.1	GCF_002126695.1
WP_086090529.1#169|Staphylococcus_aureus	1809	+	-	5	-2318	-510	3714	5522	WP_001795457.1#169	NZ_NDUP01000025.1	GCF_002126695.1
WP_086090529.1#169|Staphylococcus_aureus	393	+	+	3	-393	-1	5639	6031	WP_000755954.1#169	NZ_NDUP01000025.1	GCF_002126695.1
WP_086090529.1#169|Staphylococcus_aureus	2210	+	+	41	1	2210	6033	8242	WP_086090529.1#169	NZ_NDUP01000025.1	GCF_002126695.1
WP_249987364.1#141|Staphylococcus_aureus	1809	-	-	5	-2318	-510	2838	4646	WP_001795457.1#141	NZ_JAMJHF010000062.1	GCF_023545405.1
WP_249987364.1#141|Staphylococcus_aureus	393	-	+	3	-393	-1	2329	2721	WP_000755954.1#141	NZ_JAMJHF010000062.1	GCF_023545405.1
WP_249987364.1#141|Staphylococcus_aureus	2327	-	+	41	1	2327	1	2327	WP_249987364.1#141	NZ_JAMJHF010000062.1	GCF_023545405.1
WP_148249107.1#165|Staphylococcus_aureus	854	+	+	43	-6072	-5219	1	854	pseudogene_165.22*#165	NZ_VRNN01000174.1	GCF_008079495.1
WP_148249107.1#165|Staphylococcus_aureus	1194	+	+	29	-4835	-3642	1238	2431	WP_000966099.1#165	NZ_VRNN01000174.1	GCF_008079495.1
WP_148249107.1#165|Staphylococcus_aureus	234	+	+	17	-3661	-3428	2412	2645	WP_001790675.1#165	NZ_VRNN01000174.1	GCF_008079495.1
WP_148249107.1#165|Staphylococcus_aureus	309	+	-	7	-3320	-3012	2753	3061	WP_000217710.1#165	NZ_VRNN01000174.1	GCF_008079495.1
WP_148249107.1#165|Staphylococcus_aureus	267	+	-	6	-2868	-2602	3205	3471	WP_000678764.1#165	NZ_VRNN01000174.1	GCF_008079495.1
WP_148249107.1#165|Staphylococcus_aureus	1809	+	-	5	-2318	-510	3755	5563	WP_001795457.1#165	NZ_VRNN01000174.1	GCF_008079495.1
WP_148249107.1#165|Staphylococcus_aureus	393	+	+	3	-393	-1	5680	6072	WP_000755954.1#165	NZ_VRNN01000174.1	GCF_008079495.1
WP_148249107.1#165|Staphylococcus_aureus	2228	+	+	41	1	2228	6074	8301	WP_148249107.1#165	NZ_VRNN01000174.1	GCF_008079495.1
WP_188003959.1#142|Staphylococcus_aureus	727	-	+	43	-5945	-5219	7533	8259	pseudogene_142.29*#142	NZ_JACVFD010000069.1	GCF_014529735.1
WP_188003959.1#142|Staphylococcus_aureus	1194	-	+	29	-4835	-3642	5956	7149	WP_000966099.1#142	NZ_JACVFD010000069.1	GCF_014529735.1
WP_188003959.1#142|Staphylococcus_aureus	234	-	+	17	-3661	-3428	5742	5975	WP_001790675.1#142	NZ_JACVFD010000069.1	GCF_014529735.1
WP_188003959.1#142|Staphylococcus_aureus	309	-	-	7	-3320	-3012	5326	5634	WP_000217710.1#142	NZ_JACVFD010000069.1	GCF_014529735.1
WP_188003959.1#142|Staphylococcus_aureus	267	-	-	6	-2868	-2602	4916	5182	WP_000678764.1#142	NZ_JACVFD010000069.1	GCF_014529735.1
WP_188003959.1#142|Staphylococcus_aureus	1809	-	-	5	-2318	-510	2824	4632	WP_001795457.1#142	NZ_JACVFD010000069.1	GCF_014529735.1
WP_188003959.1#142|Staphylococcus_aureus	393	-	+	3	-393	-1	2315	2707	WP_000755954.1#142	NZ_JACVFD010000069.1	GCF_014529735.1
WP_188003959.1#142|Staphylococcus_aureus	2313	-	+	41	1	2313	1	2313	WP_188003959.1#142	NZ_JACVFD010000069.1	GCF_014529735.1
WP_249984384.1#145|Staphylococcus_aureus	1809	-	-	5	-2318	-510	2823	4631	WP_001795457.1#145	NZ_JAMJGE010000135.1	GCF_023544845.1
WP_249984384.1#145|Staphylococcus_aureus	393	-	+	3	-393	-1	2314	2706	WP_000755954.1#145	NZ_JAMJGE010000135.1	GCF_023544845.1
WP_249984384.1#145|Staphylococcus_aureus	2312	-	+	41	1	2312	1	2312	WP_249984384.1#145	NZ_JAMJGE010000135.1	GCF_023544845.1
WP_250058585.1#184|Staphylococcus_aureus	393	+	+	3	-393	-1	36	428	WP_000755954.1#184	NZ_JAMJGM010000199.1	GCF_023544995.1
WP_250058585.1#184|Staphylococcus_aureus	2140	+	+	41	1	2140	430	2569	WP_250058585.1#184	NZ_JAMJGM010000199.1	GCF_023544995.1
WP_250070025.1#160|Staphylococcus_aureus	1809	+	-	5	-2318	-510	36	1844	WP_001795457.1#160	NZ_JAMJIE010000114.1	GCF_023546005.1
WP_250070025.1#160|Staphylococcus_aureus	393	+	+	3	-393	-1	1961	2353	WP_000755954.1#160	NZ_JAMJIE010000114.1	GCF_023546005.1
WP_250070025.1#160|Staphylococcus_aureus	2269	+	+	41	1	2269	2355	4623	WP_250070025.1#160	NZ_JAMJIE010000114.1	GCF_023546005.1
WP_250046794.1#161|Staphylococcus_aureus	1809	+	-	5	-2318	-510	183	1991	WP_001795457.1#161	NZ_JAMJIF010000175.1	GCF_023545925.1
WP_250046794.1#161|Staphylococcus_aureus	393	+	+	3	-393	-1	2108	2500	WP_000755954.1#161	NZ_JAMJIF010000175.1	GCF_023545925.1
WP_250046794.1#161|Staphylococcus_aureus	2267	+	+	41	1	2267	2502	4768	WP_250046794.1#161	NZ_JAMJIF010000175.1	GCF_023545925.1
WP_148249596.1#158|Staphylococcus_aureus	305	-	+	22	-8407	-8103	10382	10686	WP_148249597.1#158	NZ_VRON01000029.1	GCF_008080015.1
WP_148249596.1#158|Staphylococcus_aureus	2579	-	+	43	-7797	-5219	7498	10076	pseudogene_158.15*#158	NZ_VRON01000029.1	GCF_008080015.1
WP_148249596.1#158|Staphylococcus_aureus	1194	-	+	29	-4835	-3642	5921	7114	WP_000966099.1#158	NZ_VRON01000029.1	GCF_008080015.1
WP_148249596.1#158|Staphylococcus_aureus	234	-	+	17	-3661	-3428	5707	5940	WP_001790675.1#158	NZ_VRON01000029.1	GCF_008080015.1
WP_148249596.1#158|Staphylococcus_aureus	309	-	-	7	-3320	-3012	5291	5599	WP_000217710.1#158	NZ_VRON01000029.1	GCF_008080015.1
WP_148249596.1#158|Staphylococcus_aureus	267	-	-	6	-2868	-2602	4881	5147	WP_000678764.1#158	NZ_VRON01000029.1	GCF_008080015.1
WP_148249596.1#158|Staphylococcus_aureus	1809	-	-	5	-2318	-510	2789	4597	WP_001795457.1#158	NZ_VRON01000029.1	GCF_008080015.1
WP_148249596.1#158|Staphylococcus_aureus	393	-	+	3	-393	-1	2280	2672	WP_000755954.1#158	NZ_VRON01000029.1	GCF_008080015.1
WP_148249596.1#158|Staphylococcus_aureus	2278	-	+	41	1	2278	1	2278	WP_148249596.1#158	NZ_VRON01000029.1	GCF_008080015.1
WP_216771302.1#134|Staphylococcus_aureus	393	-	+	3	-393	-1	2388	2780	WP_000755954.1#134	NZ_JAHNFL010000506.1	GCF_018995165.1
WP_216771302.1#134|Staphylococcus_aureus	2386	-	+	41	1	2386	1	2386	WP_216771302.1#134	NZ_JAHNFL010000506.1	GCF_018995165.1
WP_029060286.1#156|Staphylococcus_aureus	727	-	+	43	-5945	-5219	7512	8238	pseudogene_156.15*#156	NZ_JFAU01000064.1	GCF_000647715.1
WP_029060286.1#156|Staphylococcus_aureus	1194	-	+	29	-4835	-3642	5935	7128	WP_029051895.1#156	NZ_JFAU01000064.1	GCF_000647715.1
WP_029060286.1#156|Staphylococcus_aureus	234	-	+	17	-3661	-3428	5721	5954	WP_001790675.1#156	NZ_JFAU01000064.1	GCF_000647715.1
WP_029060286.1#156|Staphylococcus_aureus	309	-	-	7	-3320	-3012	5305	5613	WP_000217710.1#156	NZ_JFAU01000064.1	GCF_000647715.1
WP_029060286.1#156|Staphylococcus_aureus	267	-	-	6	-2868	-2602	4895	5161	WP_000678764.1#156	NZ_JFAU01000064.1	GCF_000647715.1
WP_029060286.1#156|Staphylococcus_aureus	1809	-	-	5	-2318	-510	2803	4611	WP_001795457.1#156	NZ_JFAU01000064.1	GCF_000647715.1
WP_029060286.1#156|Staphylococcus_aureus	393	-	+	3	-393	-1	2294	2686	WP_000755954.1#156	NZ_JFAU01000064.1	GCF_000647715.1
WP_029060286.1#156|Staphylococcus_aureus	2292	-	+	41	1	2292	1	2292	WP_029060286.1#156	NZ_JFAU01000064.1	GCF_000647715.1
WP_070004189.1#100|Staphylococcus_aureus	204	-	+	33	-16778	-16575	162142	162345	WP_078370578.1#100	NZ_FMRT01000003.1	GCF_900098605.1
WP_070004189.1#100|Staphylococcus_aureus	1824	-	+	20	-16062	-14239	159806	161629	WP_070004195.1#100	NZ_FMRT01000003.1	GCF_900098605.1
WP_070004189.1#100|Staphylococcus_aureus	417	-	+	19	-14100	-13684	159251	159667	WP_001117052.1#100	NZ_FMRT01000003.1	GCF_900098605.1
WP_070004189.1#100|Staphylococcus_aureus	693	-	+	16	-13453	-12761	158328	159020	WP_000289134.1#100	NZ_FMRT01000003.1	GCF_900098605.1
WP_070004189.1#100|Staphylococcus_aureus	765	-	+	18	-12596	-11832	157399	158163	WP_070004194.1#100	NZ_FMRT01000003.1	GCF_900098605.1
WP_070004189.1#100|Staphylococcus_aureus	681	-	+	15	-11678	-10998	156565	157245	WP_000990133.1#100	NZ_FMRT01000003.1	GCF_900098605.1
WP_070004189.1#100|Staphylococcus_aureus	1554	-	+	13	-10973	-9420	154987	156540	WP_070004193.1#100	NZ_FMRT01000003.1	GCF_900098605.1
WP_070004189.1#100|Staphylococcus_aureus	1359	-	+	14	-9303	-7945	153512	154870	WP_000481410.1#100	NZ_FMRT01000003.1	GCF_900098605.1
WP_070004189.1#100|Staphylococcus_aureus	103	-	+	43	-7562	-7460	153027	153129	pseudogene_100.6*#100	NZ_FMRT01000003.1	GCF_900098605.1
WP_070004189.1#100|Staphylococcus_aureus	2970	-	+	4	-7476	-4507	150074	153043	WP_070004191.1#100	NZ_FMRT01000003.1	GCF_900098605.1
WP_070004189.1#100|Staphylococcus_aureus	867	-	+	11	-4327	-3461	149028	149894	WP_000721337.1#100	NZ_FMRT01000003.1	GCF_900098605.1
WP_070004189.1#100|Staphylococcus_aureus	309	-	-	7	-3334	-3026	148593	148901	WP_000217713.1#100	NZ_FMRT01000003.1	GCF_900098605.1
WP_070004189.1#100|Staphylococcus_aureus	267	-	-	6	-2882	-2616	148183	148449	WP_000678764.1#100	NZ_FMRT01000003.1	GCF_900098605.1
WP_070004189.1#100|Staphylococcus_aureus	1808	-	-	43	-2332	-525	146092	147899	pseudogene_100.11*#100	NZ_FMRT01000003.1	GCF_900098605.1
WP_070004189.1#100|Staphylococcus_aureus	393	-	+	3	-393	-1	145568	145960	WP_000755951.1#100	NZ_FMRT01000003.1	GCF_900098605.1
WP_070004189.1#100|Staphylococcus_aureus	2862	-	+	41	1	2862	142705	145566	WP_070004189.1#100	NZ_FMRT01000003.1	GCF_900098605.1
WP_070004189.1#100|Staphylococcus_aureus	774	-	+	1	3170	3943	141624	142397	WP_000581906.1#100	NZ_FMRT01000003.1	GCF_900098605.1
WP_070004189.1#100|Staphylococcus_aureus	786	-	+	1	4187	4972	140595	141380	WP_070004188.1#100	NZ_FMRT01000003.1	GCF_900098605.1
WP_070004189.1#100|Staphylococcus_aureus	1326	-	+	28	4969	6294	139273	140598	WP_070004187.1#100	NZ_FMRT01000003.1	GCF_900098605.1
WP_070004189.1#100|Staphylococcus_aureus	327	-	+	23	6294	6620	138947	139273	WP_070004186.1#100	NZ_FMRT01000003.1	GCF_900098605.1
WP_070004189.1#100|Staphylococcus_aureus	288	-	+	24	6623	6910	138657	138944	WP_070004185.1#100	NZ_FMRT01000003.1	GCF_900098605.1
WP_070004189.1#100|Staphylococcus_aureus	108	-	+	43	7227	7334	138233	138340	pseudogene_100.17*#100	NZ_FMRT01000003.1	GCF_900098605.1
WP_070004189.1#100|Staphylococcus_aureus	108	-	+	43	7754	7861	137706	137813	pseudogene_100.14*#100	NZ_FMRT01000003.1	GCF_900098605.1
WP_070004189.1#100|Staphylococcus_aureus	108	-	+	43	7754	7861	137706	137813	pseudogene_100.14*#100	NZ_FMRT01000003.1	GCF_900098605.1
WP_070004189.1#100|Staphylococcus_aureus	795	-	+	1	7970	8764	136803	137597	WP_070004184.1#100	NZ_FMRT01000003.1	GCF_900098605.1
WP_070004189.1#100|Staphylococcus_aureus	123	-	-	10	8768	8890	136677	136799	WP_070004183.1#100	NZ_FMRT01000003.1	GCF_900098605.1
WP_070004189.1#100|Staphylococcus_aureus	192	-	+	8	9325	9516	136051	136242	WP_001224379.1#100	NZ_FMRT01000003.1	GCF_900098605.1
WP_070004189.1#100|Staphylococcus_aureus	1808	-	-	43	-2332	-525	146092	147899	pseudogene_100.11*#100	NZ_FMRT01000003.1	GCF_900098605.1
WP_070004189.1#100|Staphylococcus_aureus	282	-	-	12	9774	10055	135512	135793	WP_000220938.1#100	NZ_FMRT01000003.1	GCF_900098605.1
WP_070004189.1#100|Staphylococcus_aureus	696	-	+	9	10344	11039	134528	135223	WP_070004182.1#100	NZ_FMRT01000003.1	GCF_900098605.1
WP_070004189.1#100|Staphylococcus_aureus	420	-	+	2	11291	11710	133857	134276	WP_070004181.1#100	NZ_FMRT01000003.1	GCF_900098605.1
WP_216730297.1#78|Staphylococcus_aureus	1063	-	+	43	-6278	-5216	340288	341350	pseudogene_78.26*#78	NZ_JAHMRI010000002.1	GCF_018985985.1
WP_216730297.1#78|Staphylococcus_aureus	1194	-	+	29	-4833	-3640	338712	339905	WP_216730303.1#78	NZ_JAHMRI010000002.1	GCF_018985985.1
WP_216730297.1#78|Staphylococcus_aureus	233	-	+	43	-3659	-3427	338499	338731	pseudogene_78.27*#78	NZ_JAHMRI010000002.1	GCF_018985985.1
WP_216730297.1#78|Staphylococcus_aureus	309	-	-	7	-3320	-3012	338084	338392	WP_216730301.1#78	NZ_JAHMRI010000002.1	GCF_018985985.1
WP_216730297.1#78|Staphylococcus_aureus	267	-	-	6	-2868	-2602	337674	337940	WP_000678764.1#78	NZ_JAHMRI010000002.1	GCF_018985985.1
WP_216730297.1#78|Staphylococcus_aureus	1809	-	-	5	-2318	-510	335582	337390	WP_216730299.1#78	NZ_JAHMRI010000002.1	GCF_018985985.1
WP_216730297.1#78|Staphylococcus_aureus	393	-	+	3	-393	-1	335073	335465	WP_000755953.1#78	NZ_JAHMRI010000002.1	GCF_018985985.1
WP_216730297.1#78|Staphylococcus_aureus	2862	-	+	41	1	2862	332210	335071	WP_216730297.1#78	NZ_JAHMRI010000002.1	GCF_018985985.1
WP_216730297.1#78|Staphylococcus_aureus	750	-	+	1	3169	3918	331154	331903	WP_216730295.1#78	NZ_JAHMRI010000002.1	GCF_018985985.1
WP_216730297.1#78|Staphylococcus_aureus	795	-	+	1	4030	4824	330248	331042	WP_216730293.1#78	NZ_JAHMRI010000002.1	GCF_018985985.1
WP_216730297.1#78|Staphylococcus_aureus	795	-	+	1	4938	5732	329340	330134	WP_000581904.1#78	NZ_JAHMRI010000002.1	GCF_018985985.1
WP_216730297.1#78|Staphylococcus_aureus	123	-	-	10	5736	5858	329214	329336	WP_001790144.1#78	NZ_JAHMRI010000002.1	GCF_018985985.1
WP_216730297.1#78|Staphylococcus_aureus	192	-	+	8	6293	6484	328588	328779	WP_001224379.1#78	NZ_JAHMRI010000002.1	GCF_018985985.1
WP_216730297.1#78|Staphylococcus_aureus	182	-	-	43	6623	6804	328268	328449	pseudogene_78.12*#78	NZ_JAHMRI010000002.1	GCF_018985985.1
WP_216730297.1#78|Staphylococcus_aureus	282	-	-	12	6740	7021	328051	328332	WP_000220938.1#78	NZ_JAHMRI010000002.1	GCF_018985985.1
WP_216730297.1#78|Staphylococcus_aureus	696	-	+	9	7311	8006	327066	327761	WP_000217469.1#78	NZ_JAHMRI010000002.1	GCF_018985985.1
WP_216730297.1#78|Staphylococcus_aureus	423	-	+	2	8419	8841	326231	326653	WP_001838085.1#78	NZ_JAHMRI010000002.1	GCF_018985985.1
WP_216730297.1#78|Staphylococcus_aureus	315	-	-	39	8980	9294	325778	326092	WP_000505993.1#78	NZ_JAHMRI010000002.1	GCF_018985985.1
WP_216730297.1#78|Staphylococcus_aureus	1209	-	-	40	9300	10508	324564	325772	WP_216730291.1#78	NZ_JAHMRI010000002.1	GCF_018985985.1
WP_216730297.1#78|Staphylococcus_aureus	426	-	+	43	10542	10967	324105	324530	pseudogene_78.23*#78	NZ_JAHMRI010000002.1	GCF_018985985.1
WP_216730297.1#78|Staphylococcus_aureus	420	-	+	2	11219	11638	323434	323853	WP_216730289.1#78	NZ_JAHMRI010000002.1	GCF_018985985.1
WP_216730297.1#78|Staphylococcus_aureus	423	-	+	21	12090	12512	322560	322982	WP_001146763.1#78	NZ_JAHMRI010000002.1	GCF_018985985.1
WP_216730297.1#78|Staphylococcus_aureus	1539	-	-	25	12624	14162	320910	322448	WP_216730287.1#78	NZ_JAHMRI010000002.1	GCF_018985985.1
WP_262613812.1#4|Staphylococcus_aureus	1554	-	+	13	-19977	-18424	2545282	2546835	WP_262538105.1#4	NZ_CP094782.1	GCF_025559645.1
WP_262613812.1#4|Staphylococcus_aureus	1359	-	+	14	-18307	-16949	2543807	2545165	WP_000481410.1#4	NZ_CP094782.1	GCF_025559645.1
WP_262613812.1#4|Staphylococcus_aureus	103	-	+	43	-16566	-16464	2543322	2543424	pseudogene_4.21*#4	NZ_CP094782.1	GCF_025559645.1
WP_262613812.1#4|Staphylococcus_aureus	2862	-	+	4	-16480	-13619	2540477	2543338	WP_262607715.1#4	NZ_CP094782.1	GCF_025559645.1
WP_262613812.1#4|Staphylococcus_aureus	2922	-	+	4	-12937	-10016	2536874	2539795	WP_262607714.1#4	NZ_CP094782.1	GCF_025559645.1
WP_262613812.1#4|Staphylococcus_aureus	867	-	+	11	-9836	-8970	2535828	2536694	WP_000721337.1#4	NZ_CP094782.1	GCF_025559645.1
WP_262613812.1#4|Staphylococcus_aureus	744	-	-	22	-8759	-8016	2534874	2535617	WP_063651185.1#4	NZ_CP094782.1	GCF_025559645.1
WP_262613812.1#4|Staphylococcus_aureus	357	-	+	22	-7703	-7347	2534205	2534561	WP_069995841.1#4	NZ_CP094782.1	GCF_025559645.1
WP_262613812.1#4|Staphylococcus_aureus	1812	-	+	4	-7042	-5231	2532089	2533900	WP_262607713.1#4	NZ_CP094782.1	GCF_025559645.1
WP_262613812.1#4|Staphylococcus_aureus	1194	-	+	29	-4849	-3656	2530514	2531707	WP_262607712.1#4	NZ_CP094782.1	GCF_025559645.1
WP_262613812.1#4|Staphylococcus_aureus	204	-	+	17	-3645	-3442	2530300	2530503	WP_072361956.1#4	NZ_CP094782.1	GCF_025559645.1
WP_262613812.1#4|Staphylococcus_aureus	309	-	-	7	-3335	-3027	2529885	2530193	WP_262538111.1#4	NZ_CP094782.1	GCF_025559645.1
WP_262613812.1#4|Staphylococcus_aureus	267	-	-	6	-2883	-2617	2529475	2529741	WP_000678764.1#4	NZ_CP094782.1	GCF_025559645.1
WP_262613812.1#4|Staphylococcus_aureus	1809	-	-	5	-2333	-525	2527383	2529191	WP_262607711.1#4	NZ_CP094782.1	GCF_025559645.1
WP_262613812.1#4|Staphylococcus_aureus	393	-	+	3	-393	-1	2526859	2527251	WP_000755948.1#4	NZ_CP094782.1	GCF_025559645.1
WP_262613812.1#4|Staphylococcus_aureus	2862	-	+	41	1	2862	2523996	2526857	WP_262613812.1#4	NZ_CP094782.1	GCF_025559645.1
WP_262613812.1#4|Staphylococcus_aureus	732	-	+	1	3164	3895	2522963	2523694	WP_316960131.1#4	NZ_CP094782.1	GCF_025559645.1
WP_262613812.1#4|Staphylococcus_aureus	786	-	+	1	4005	4790	2522068	2522853	WP_262538114.1#4	NZ_CP094782.1	GCF_025559645.1
WP_262613812.1#4|Staphylococcus_aureus	795	-	+	1	4916	5710	2521148	2521942	WP_262538115.1#4	NZ_CP094782.1	GCF_025559645.1
WP_262613812.1#4|Staphylococcus_aureus	123	-	-	10	5714	5836	2521022	2521144	WP_262538117.1#4	NZ_CP094782.1	GCF_025559645.1
WP_262613812.1#4|Staphylococcus_aureus	192	-	+	8	6271	6462	2520396	2520587	WP_001224379.1#4	NZ_CP094782.1	GCF_025559645.1
WP_262613812.1#4|Staphylococcus_aureus	187	-	-	43	6601	6787	2520071	2520257	pseudogene_4.24*#4	NZ_CP094782.1	GCF_025559645.1
WP_262613812.1#4|Staphylococcus_aureus	282	-	-	12	6723	7004	2519854	2520135	WP_262607710.1#4	NZ_CP094782.1	GCF_025559645.1
WP_262613812.1#4|Staphylococcus_aureus	696	-	+	9	7304	7999	2518859	2519554	WP_020977574.1#4	NZ_CP094782.1	GCF_025559645.1
WP_262613812.1#4|Staphylococcus_aureus	423	-	+	2	8251	8673	2518185	2518607	WP_000162196.1#4	NZ_CP094782.1	GCF_025559645.1
WP_262613812.1#4|Staphylococcus_aureus	414	-	+	2	9145	9558	2517300	2517713	WP_262538120.1#4	NZ_CP094782.1	GCF_025559645.1
WP_262613812.1#4|Staphylococcus_aureus	423	-	+	21	10010	10432	2516426	2516848	WP_001146762.1#4	NZ_CP094782.1	GCF_025559645.1
WP_262613812.1#4|Staphylococcus_aureus	1539	-	-	25	10544	12082	2514776	2516314	WP_000202039.1#4	NZ_CP094782.1	GCF_025559645.1
WP_262613812.1#4|Staphylococcus_aureus	818	-	+	43	12317	13134	2513724	2514541	pseudogene_4.2*#4	NZ_CP094782.1	GCF_025559645.1
WP_262613812.1#4|Staphylococcus_aureus	363	-	+	34	13398	13760	2513098	2513460	WP_000910575.1#4	NZ_CP094782.1	GCF_025559645.1
WP_262613812.1#4|Staphylococcus_aureus	132	-	+	0	14227	14358	2512500	2512631	WP_001791265.1#4	NZ_CP094782.1	GCF_025559645.1
WP_020977583.1#30|Staphylococcus_aureus_subsp__aureus_6850	693	-	+	16	-18664	-17972	2495334	2496026	WP_000289136.1#30	NC_022222.1	GCF_000462955.1
WP_020977583.1#30|Staphylococcus_aureus_subsp__aureus_6850	765	-	+	18	-17807	-17043	2494405	2495169	WP_000074012.1#30	NC_022222.1	GCF_000462955.1
WP_020977583.1#30|Staphylococcus_aureus_subsp__aureus_6850	681	-	+	15	-16889	-16209	2493571	2494251	WP_000990133.1#30	NC_022222.1	GCF_000462955.1
WP_020977583.1#30|Staphylococcus_aureus_subsp__aureus_6850	1554	-	+	13	-16184	-14631	2491993	2493546	WP_000876641.1#30	NC_022222.1	GCF_000462955.1
WP_020977583.1#30|Staphylococcus_aureus_subsp__aureus_6850	1359	-	+	14	-14514	-13156	2490518	2491876	WP_020977589.1#30	NC_022222.1	GCF_000462955.1
WP_020977583.1#30|Staphylococcus_aureus_subsp__aureus_6850	103	-	+	43	-12773	-12671	2490033	2490135	pseudogene_30.14*#30	NC_022222.1	GCF_000462955.1
WP_020977583.1#30|Staphylococcus_aureus_subsp__aureus_6850	3174	-	+	4	-12687	-9514	2486876	2490049	WP_020977588.1#30	NC_022222.1	GCF_000462955.1
WP_020977583.1#30|Staphylococcus_aureus_subsp__aureus_6850	2769	-	+	4	-8832	-6064	2483426	2486194	WP_020977587.1#30	NC_022222.1	GCF_000462955.1
WP_020977583.1#30|Staphylococcus_aureus_subsp__aureus_6850	867	-	+	11	-5877	-5011	2482373	2483239	WP_000721337.1#30	NC_022222.1	GCF_000462955.1
WP_020977583.1#30|Staphylococcus_aureus_subsp__aureus_6850	1194	-	+	29	-4834	-3641	2481003	2482196	WP_020977586.1#30	NC_022222.1	GCF_000462955.1
WP_020977583.1#30|Staphylococcus_aureus_subsp__aureus_6850	204	-	+	17	-3630	-3427	2480789	2480992	WP_078066297.1#30	NC_022222.1	GCF_000462955.1
WP_020977583.1#30|Staphylococcus_aureus_subsp__aureus_6850	309	-	-	7	-3319	-3011	2480373	2480681	WP_000217713.1#30	NC_022222.1	GCF_000462955.1
WP_020977583.1#30|Staphylococcus_aureus_subsp__aureus_6850	267	-	-	6	-2867	-2601	2479963	2480229	WP_020977585.1#30	NC_022222.1	GCF_000462955.1
WP_020977583.1#30|Staphylococcus_aureus_subsp__aureus_6850	1808	-	-	43	-2317	-510	2477872	2479679	pseudogene_30.5*#30	NC_022222.1	GCF_000462955.1
WP_020977583.1#30|Staphylococcus_aureus_subsp__aureus_6850	393	-	+	3	-393	-1	2477363	2477755	WP_000755953.1#30	NC_022222.1	GCF_000462955.1
WP_020977583.1#30|Staphylococcus_aureus_subsp__aureus_6850	2862	-	+	41	1	2862	2474500	2477361	WP_020977583.1#30	NC_022222.1	GCF_000462955.1
WP_020977583.1#30|Staphylococcus_aureus_subsp__aureus_6850	759	-	+	1	3170	3928	2473434	2474192	WP_020977582.1#30	NC_022222.1	GCF_000462955.1
WP_020977583.1#30|Staphylococcus_aureus_subsp__aureus_6850	774	-	+	1	4040	4813	2472549	2473322	WP_078066296.1#30	NC_022222.1	GCF_000462955.1
WP_020977583.1#30|Staphylococcus_aureus_subsp__aureus_6850	252	-	+	43	5042	5293	2472069	2472320	pseudogene_30.4*#30	NC_022222.1	GCF_000462955.1
WP_020977583.1#30|Staphylococcus_aureus_subsp__aureus_6850	762	-	-	36	5361	6122	2471240	2472001	WP_020977442.1#30	NC_022222.1	GCF_000462955.1
WP_020977583.1#30|Staphylococcus_aureus_subsp__aureus_6850	1293	-	-	38	6115	7407	2469955	2471247	WP_020977578.1#30	NC_022222.1	GCF_000462955.1
WP_020977583.1#30|Staphylococcus_aureus_subsp__aureus_6850	525	-	+	43	7500	8024	2469338	2469862	pseudogene_30.13*#30	NC_022222.1	GCF_000462955.1
WP_020977583.1#30|Staphylococcus_aureus_subsp__aureus_6850	786	-	+	1	8134	8919	2468443	2469228	WP_000972274.1#30	NC_022222.1	GCF_000462955.1
WP_020977583.1#30|Staphylococcus_aureus_subsp__aureus_6850	795	-	+	1	9177	9971	2467391	2468185	WP_000581871.1#30	NC_022222.1	GCF_000462955.1
WP_020977583.1#30|Staphylococcus_aureus_subsp__aureus_6850	1326	-	+	28	9958	11283	2466079	2467404	WP_020977576.1#30	NC_022222.1	GCF_000462955.1
WP_020977583.1#30|Staphylococcus_aureus_subsp__aureus_6850	327	-	+	23	11283	11609	2465753	2466079	WP_000495498.1#30	NC_022222.1	GCF_000462955.1
WP_020977583.1#30|Staphylococcus_aureus_subsp__aureus_6850	288	-	+	24	11612	11899	2465463	2465750	WP_000521958.1#30	NC_022222.1	GCF_000462955.1
WP_020977583.1#30|Staphylococcus_aureus_subsp__aureus_6850	108	-	+	43	12216	12323	2465039	2465146	pseudogene_30.21*#30	NC_022222.1	GCF_000462955.1
WP_020977583.1#30|Staphylococcus_aureus_subsp__aureus_6850	794	-	+	43	12435	13228	2464134	2464927	pseudogene_30.27*#30	NC_022222.1	GCF_000462955.1
WP_020977583.1#30|Staphylococcus_aureus_subsp__aureus_6850	123	-	-	43	13232	13354	2464008	2464130	pseudogene_30.30*#30	NC_022222.1	GCF_000462955.1
WP_020977583.1#30|Staphylococcus_aureus_subsp__aureus_6850	192	-	+	8	13789	13980	2463382	2463573	WP_001224379.1#30	NC_022222.1	GCF_000462955.1
WP_123138817.1#58|Staphylococcus_aureus	1809	+	-	5	-2318	-510	381	2189	WP_078064532.1#58	NZ_QWKS01000007.1	GCF_003717415.1
WP_123138817.1#58|Staphylococcus_aureus	393	+	+	3	-393	-1	2306	2698	WP_000755953.1#58	NZ_QWKS01000007.1	GCF_003717415.1
WP_123138817.1#58|Staphylococcus_aureus	2862	+	+	41	1	2862	2700	5561	WP_123138817.1#58	NZ_QWKS01000007.1	GCF_003717415.1
WP_123138817.1#58|Staphylococcus_aureus	738	+	+	1	3170	3907	5869	6606	WP_000581920.1#58	NZ_QWKS01000007.1	GCF_003717415.1
WP_123138817.1#58|Staphylococcus_aureus	774	+	+	1	4019	4792	6718	7491	WP_000581885.1#58	NZ_QWKS01000007.1	GCF_003717415.1
WP_123138817.1#58|Staphylococcus_aureus	786	+	+	1	4901	5686	7600	8385	WP_029754190.1#58	NZ_QWKS01000007.1	GCF_003717415.1
WP_123138817.1#58|Staphylococcus_aureus	1356	+	+	43	5686	7041	8385	9740	pseudogene_58.1*#58	NZ_QWKS01000007.1	GCF_003717415.1
WP_123138817.1#58|Staphylococcus_aureus	327	+	+	23	7041	7367	9740	10066	WP_000493747.1#58	NZ_QWKS01000007.1	GCF_003717415.1
WP_123138817.1#58|Staphylococcus_aureus	231	+	+	24	7433	7663	10132	10362	WP_014532696.1#58	NZ_QWKS01000007.1	GCF_003717415.1
WP_123138817.1#58|Staphylococcus_aureus	192	+	+	8	8017	8208	10716	10907	WP_001224379.1#58	NZ_QWKS01000007.1	GCF_003717415.1
WP_123138817.1#58|Staphylococcus_aureus	186	+	-	26	8347	8532	11046	11231	WP_031927316.1#58	NZ_QWKS01000007.1	GCF_003717415.1
WP_123138817.1#58|Staphylococcus_aureus	282	+	-	12	8468	8749	11167	11448	WP_000220931.1#58	NZ_QWKS01000007.1	GCF_003717415.1
WP_123138817.1#58|Staphylococcus_aureus	696	+	+	9	9038	9733	11737	12432	WP_123138818.1#58	NZ_QWKS01000007.1	GCF_003717415.1
WP_123138817.1#58|Staphylococcus_aureus	423	+	+	2	9985	10407	12684	13106	WP_000162187.1#58	NZ_QWKS01000007.1	GCF_003717415.1
WP_123138817.1#58|Staphylococcus_aureus	420	+	+	2	10879	11298	13578	13997	WP_000038225.1#58	NZ_QWKS01000007.1	GCF_003717415.1
WP_123138817.1#58|Staphylococcus_aureus	420	+	+	2	11316	11735	14015	14434	WP_123138819.1#58	NZ_QWKS01000007.1	GCF_003717415.1
WP_123138817.1#58|Staphylococcus_aureus	426	+	+	2	11753	12178	14452	14877	WP_000037436.1#58	NZ_QWKS01000007.1	GCF_003717415.1
WP_123138817.1#58|Staphylococcus_aureus	417	+	+	2	12430	12846	15129	15545	WP_000038227.1#58	NZ_QWKS01000007.1	GCF_003717415.1
WP_244779518.1#101|Staphylococcus_aureus	204	-	+	33	-16838	-16635	107211	107414	WP_072460567.1#101	NZ_JALJBP010000008.1	GCF_022898975.1
WP_244779518.1#101|Staphylococcus_aureus	1824	-	+	20	-16123	-14300	104876	106699	WP_000586373.1#101	NZ_JALJBP010000008.1	GCF_022898975.1
WP_244779518.1#101|Staphylococcus_aureus	417	-	+	19	-14161	-13745	104321	104737	WP_001117057.1#101	NZ_JALJBP010000008.1	GCF_022898975.1
WP_244779518.1#101|Staphylococcus_aureus	693	-	+	16	-13514	-12822	103398	104090	WP_000289136.1#101	NZ_JALJBP010000008.1	GCF_022898975.1
WP_244779518.1#101|Staphylococcus_aureus	765	-	+	18	-12657	-11893	102469	103233	WP_070974482.1#101	NZ_JALJBP010000008.1	GCF_022898975.1
WP_244779518.1#101|Staphylococcus_aureus	681	-	+	15	-11739	-11059	101635	102315	WP_000990133.1#101	NZ_JALJBP010000008.1	GCF_022898975.1
WP_244779518.1#101|Staphylococcus_aureus	1554	-	+	13	-11034	-9481	100057	101610	WP_244779522.1#101	NZ_JALJBP010000008.1	GCF_022898975.1
WP_244779518.1#101|Staphylococcus_aureus	1359	-	+	14	-9364	-8006	98582	99940	WP_216804246.1#101	NZ_JALJBP010000008.1	GCF_022898975.1
WP_244779518.1#101|Staphylococcus_aureus	103	-	+	43	-7623	-7521	98097	98199	pseudogene_101.21*#101	NZ_JALJBP010000008.1	GCF_022898975.1
WP_244779518.1#101|Staphylococcus_aureus	3072	-	+	4	-7561	-4490	95066	98137	WP_280531276.1#101	NZ_JALJBP010000008.1	GCF_022898975.1
WP_244779518.1#101|Staphylococcus_aureus	867	-	+	11	-4310	-3444	94020	94886	WP_000721337.1#101	NZ_JALJBP010000008.1	GCF_022898975.1
WP_244779518.1#101|Staphylococcus_aureus	309	-	-	7	-3320	-3012	93588	93896	WP_070974209.1#101	NZ_JALJBP010000008.1	GCF_022898975.1
WP_244779518.1#101|Staphylococcus_aureus	267	-	-	6	-2868	-2602	93178	93444	WP_000678763.1#101	NZ_JALJBP010000008.1	GCF_022898975.1
WP_244779518.1#101|Staphylococcus_aureus	1809	-	-	5	-2318	-510	91086	92894	WP_072460563.1#101	NZ_JALJBP010000008.1	GCF_022898975.1
WP_244779518.1#101|Staphylococcus_aureus	393	-	+	3	-393	-1	90577	90969	WP_000755953.1#101	NZ_JALJBP010000008.1	GCF_022898975.1
WP_244779518.1#101|Staphylococcus_aureus	2862	-	+	41	1	2862	87714	90575	WP_244779518.1#101	NZ_JALJBP010000008.1	GCF_022898975.1
WP_244779518.1#101|Staphylococcus_aureus	759	-	+	1	3171	3929	86647	87405	WP_070974206.1#101	NZ_JALJBP010000008.1	GCF_022898975.1
WP_244779518.1#101|Staphylococcus_aureus	796	-	+	43	4039	4834	85742	86537	pseudogene_101.11*#101	NZ_JALJBP010000008.1	GCF_022898975.1
WP_244779518.1#101|Staphylococcus_aureus	786	-	+	1	5082	5867	84709	85494	WP_072460561.1#101	NZ_JALJBP010000008.1	GCF_022898975.1
WP_244779518.1#101|Staphylococcus_aureus	1326	-	+	28	5864	7189	83387	84712	WP_043044937.1#101	NZ_JALJBP010000008.1	GCF_022898975.1
WP_244779518.1#101|Staphylococcus_aureus	327	-	+	23	7189	7515	83061	83387	WP_000495498.1#101	NZ_JALJBP010000008.1	GCF_022898975.1
WP_244779518.1#101|Staphylococcus_aureus	240	-	+	24	7566	7805	82771	83010	WP_072508974.1#101	NZ_JALJBP010000008.1	GCF_022898975.1
WP_244779518.1#101|Staphylococcus_aureus	108	-	+	43	8122	8229	82347	82454	pseudogene_101.25*#101	NZ_JALJBP010000008.1	GCF_022898975.1
WP_244779518.1#101|Staphylococcus_aureus	774	-	+	1	8341	9114	81462	82235	WP_123986119.1#101	NZ_JALJBP010000008.1	GCF_022898975.1
WP_244779518.1#101|Staphylococcus_aureus	795	-	+	1	9226	10020	80556	81350	WP_070974205.1#101	NZ_JALJBP010000008.1	GCF_022898975.1
WP_244779518.1#101|Staphylococcus_aureus	123	-	-	10	10024	10146	80430	80552	WP_031788452.1#101	NZ_JALJBP010000008.1	GCF_022898975.1
WP_244779518.1#101|Staphylococcus_aureus	192	-	+	8	10581	10772	79804	79995	WP_001224379.1#101	NZ_JALJBP010000008.1	GCF_022898975.1
WP_244779518.1#101|Staphylococcus_aureus	186	-	-	26	10911	11096	79480	79665	WP_001791851.1#101	NZ_JALJBP010000008.1	GCF_022898975.1
WP_244779518.1#101|Staphylococcus_aureus	282	-	-	43	11032	11313	79263	79544	pseudogene_101.23*#101	NZ_JALJBP010000008.1	GCF_022898975.1
WP_244779518.1#101|Staphylococcus_aureus	696	-	+	9	11602	12297	78279	78974	WP_000217469.1#101	NZ_JALJBP010000008.1	GCF_022898975.1
WP_244779518.1#101|Staphylococcus_aureus	423	-	+	2	12548	12970	77606	78028	WP_070974204.1#101	NZ_JALJBP010000008.1	GCF_022898975.1
WP_089535300.1#102|Staphylococcus_aureus	472	-	+	4	-4961	-4490	313142	313613	WP_142385524.1#102	NZ_OFXA01000069.1	GCF_900250945.1
WP_089535300.1#102|Staphylococcus_aureus	867	-	+	11	-4310	-3444	312096	312962	WP_000721337.1#102	NZ_OFXA01000069.1	GCF_900250945.1
WP_089535300.1#102|Staphylococcus_aureus	309	-	-	7	-3320	-3012	311664	311972	WP_070974209.1#102	NZ_OFXA01000069.1	GCF_900250945.1
WP_089535300.1#102|Staphylococcus_aureus	267	-	-	6	-2868	-2602	311254	311520	WP_000678763.1#102	NZ_OFXA01000069.1	GCF_900250945.1
WP_089535300.1#102|Staphylococcus_aureus	1809	-	-	5	-2318	-510	309162	310970	WP_089535301.1#102	NZ_OFXA01000069.1	GCF_900250945.1
WP_089535300.1#102|Staphylococcus_aureus	393	-	+	3	-393	-1	308653	309045	WP_000755953.1#102	NZ_OFXA01000069.1	GCF_900250945.1
WP_089535300.1#102|Staphylococcus_aureus	2862	-	+	41	1	2862	305790	308651	WP_089535300.1#102	NZ_OFXA01000069.1	GCF_900250945.1
WP_089535300.1#102|Staphylococcus_aureus	798	-	+	1	3171	3968	304684	305481	WP_089535299.1#102	NZ_OFXA01000069.1	GCF_900250945.1
WP_089535300.1#102|Staphylococcus_aureus	123	-	-	43	3954	4076	304576	304698	pseudogene_102.23*#102	NZ_OFXA01000069.1	GCF_900250945.1
WP_089535300.1#102|Staphylococcus_aureus	192	-	+	8	4511	4702	303950	304141	WP_001224379.1#102	NZ_OFXA01000069.1	GCF_900250945.1
WP_089535300.1#102|Staphylococcus_aureus	186	-	-	26	4841	5026	303626	303811	WP_001791851.1#102	NZ_OFXA01000069.1	GCF_900250945.1
WP_089535300.1#102|Staphylococcus_aureus	282	-	-	12	4962	5243	303409	303690	WP_000220938.1#102	NZ_OFXA01000069.1	GCF_900250945.1
WP_089535300.1#102|Staphylococcus_aureus	696	-	+	9	5526	6221	302431	303126	WP_000217466.1#102	NZ_OFXA01000069.1	GCF_900250945.1
WP_089535300.1#102|Staphylococcus_aureus	423	-	+	2	6634	7056	301596	302018	WP_089535298.1#102	NZ_OFXA01000069.1	GCF_900250945.1
WP_089535300.1#102|Staphylococcus_aureus	315	-	-	39	7165	7479	301173	301487	WP_089535297.1#102	NZ_OFXA01000069.1	GCF_900250945.1
WP_089535300.1#102|Staphylococcus_aureus	1209	-	-	40	7485	8693	299959	301167	WP_089535296.1#102	NZ_OFXA01000069.1	GCF_900250945.1
WP_089535300.1#102|Staphylococcus_aureus	387	-	+	43	8761	9147	299505	299891	pseudogene_102.1*#102	NZ_OFXA01000069.1	GCF_900250945.1
WP_089535300.1#102|Staphylococcus_aureus	420	-	+	43	9426	9845	298807	299226	pseudogene_102.28*#102	NZ_OFXA01000069.1	GCF_900250945.1
WP_089535300.1#102|Staphylococcus_aureus	423	-	+	21	10298	10720	297932	298354	WP_001146763.1#102	NZ_OFXA01000069.1	GCF_900250945.1
WP_089535300.1#102|Staphylococcus_aureus	1539	-	-	25	10832	12370	296282	297820	WP_089535295.1#102	NZ_OFXA01000069.1	GCF_900250945.1
WP_089535300.1#102|Staphylococcus_aureus	819	-	+	9	12605	13423	295229	296047	WP_089535294.1#102	NZ_OFXA01000069.1	GCF_900250945.1
WP_089535300.1#102|Staphylococcus_aureus	363	-	+	34	13686	14048	294604	294966	WP_000910577.1#102	NZ_OFXA01000069.1	GCF_900250945.1
WP_070974207.1#86|Staphylococcus_aureus	204	-	+	33	-16538	-16335	49346	49549	WP_072460567.1#86	NZ_FQEF01000012.1	GCF_900124965.1
WP_070974207.1#86|Staphylococcus_aureus	1824	-	+	20	-15823	-14000	47011	48834	WP_000586373.1#86	NZ_FQEF01000012.1	GCF_900124965.1
WP_070974207.1#86|Staphylococcus_aureus	417	-	+	19	-13861	-13445	46456	46872	WP_001117057.1#86	NZ_FQEF01000012.1	GCF_900124965.1
WP_070974207.1#86|Staphylococcus_aureus	693	-	+	16	-13214	-12522	45533	46225	WP_000289136.1#86	NZ_FQEF01000012.1	GCF_900124965.1
WP_070974207.1#86|Staphylococcus_aureus	765	-	+	18	-12357	-11593	44604	45368	WP_070974482.1#86	NZ_FQEF01000012.1	GCF_900124965.1
WP_070974207.1#86|Staphylococcus_aureus	681	-	+	15	-11439	-10759	43770	44450	WP_000990133.1#86	NZ_FQEF01000012.1	GCF_900124965.1
WP_070974207.1#86|Staphylococcus_aureus	1554	-	+	13	-10734	-9181	42192	43745	WP_072460566.1#86	NZ_FQEF01000012.1	GCF_900124965.1
WP_070974207.1#86|Staphylococcus_aureus	1359	-	+	14	-9064	-7706	40717	42075	WP_000481425.1#86	NZ_FQEF01000012.1	GCF_900124965.1
WP_070974207.1#86|Staphylococcus_aureus	103	-	+	43	-7323	-7221	40232	40334	pseudogene_86.30*#86	NZ_FQEF01000012.1	GCF_900124965.1
WP_070974207.1#86|Staphylococcus_aureus	2748	-	+	4	-7237	-4490	37501	40248	WP_072460564.1#86	NZ_FQEF01000012.1	GCF_900124965.1
WP_070974207.1#86|Staphylococcus_aureus	867	-	+	11	-4310	-3444	36455	37321	WP_000721337.1#86	NZ_FQEF01000012.1	GCF_900124965.1
WP_070974207.1#86|Staphylococcus_aureus	309	-	-	7	-3320	-3012	36023	36331	WP_070974209.1#86	NZ_FQEF01000012.1	GCF_900124965.1
WP_070974207.1#86|Staphylococcus_aureus	267	-	-	6	-2868	-2602	35613	35879	WP_000678763.1#86	NZ_FQEF01000012.1	GCF_900124965.1
WP_070974207.1#86|Staphylococcus_aureus	1809	-	-	5	-2318	-510	33521	35329	WP_072460563.1#86	NZ_FQEF01000012.1	GCF_900124965.1
WP_070974207.1#86|Staphylococcus_aureus	393	-	+	3	-393	-1	33012	33404	WP_000755953.1#86	NZ_FQEF01000012.1	GCF_900124965.1
WP_070974207.1#86|Staphylococcus_aureus	2862	-	+	41	1	2862	30149	33010	WP_070974207.1#86	NZ_FQEF01000012.1	GCF_900124965.1
WP_070974207.1#86|Staphylococcus_aureus	759	-	+	1	3171	3929	29082	29840	WP_070974206.1#86	NZ_FQEF01000012.1	GCF_900124965.1
WP_070974207.1#86|Staphylococcus_aureus	796	-	+	43	4039	4834	28177	28972	pseudogene_86.14*#86	NZ_FQEF01000012.1	GCF_900124965.1
WP_070974207.1#86|Staphylococcus_aureus	786	-	+	1	5082	5867	27144	27929	WP_072460561.1#86	NZ_FQEF01000012.1	GCF_900124965.1
WP_070974207.1#86|Staphylococcus_aureus	1326	-	+	28	5864	7189	25822	27147	WP_072460560.1#86	NZ_FQEF01000012.1	GCF_900124965.1
WP_070974207.1#86|Staphylococcus_aureus	315	-	+	23	7189	7503	25508	25822	WP_072460559.1#86	NZ_FQEF01000012.1	GCF_900124965.1
WP_070974207.1#86|Staphylococcus_aureus	288	-	+	24	7518	7805	25206	25493	WP_000521958.1#86	NZ_FQEF01000012.1	GCF_900124965.1
WP_070974207.1#86|Staphylococcus_aureus	103	-	+	43	-7323	-7221	40232	40334	pseudogene_86.30*#86	NZ_FQEF01000012.1	GCF_900124965.1
WP_070974207.1#86|Staphylococcus_aureus	774	-	+	1	8341	9114	23897	24670	WP_078371727.1#86	NZ_FQEF01000012.1	GCF_900124965.1
WP_070974207.1#86|Staphylococcus_aureus	795	-	+	1	9226	10020	22991	23785	WP_070974205.1#86	NZ_FQEF01000012.1	GCF_900124965.1
WP_070974207.1#86|Staphylococcus_aureus	123	-	-	10	10024	10146	22865	22987	WP_031788452.1#86	NZ_FQEF01000012.1	GCF_900124965.1
WP_070974207.1#86|Staphylococcus_aureus	192	-	+	8	10581	10772	22239	22430	WP_001224379.1#86	NZ_FQEF01000012.1	GCF_900124965.1
WP_070974207.1#86|Staphylococcus_aureus	186	-	-	26	10911	11096	21915	22100	WP_001791851.1#86	NZ_FQEF01000012.1	GCF_900124965.1
WP_070974207.1#86|Staphylococcus_aureus	282	-	-	12	11032	11313	21698	21979	WP_000220938.1#86	NZ_FQEF01000012.1	GCF_900124965.1
WP_070974207.1#86|Staphylococcus_aureus	696	-	+	9	11602	12297	20714	21409	WP_072460557.1#86	NZ_FQEF01000012.1	GCF_900124965.1
WP_070974207.1#86|Staphylococcus_aureus	423	-	+	2	12548	12970	20041	20463	WP_070974204.1#86	NZ_FQEF01000012.1	GCF_900124965.1
WP_160210548.1#87|Staphylococcus_aureus	1554	-	+	13	-20612	-19059	2539420	2540973	WP_000876641.1#87	NZ_CP045468.1	GCF_009914455.1
WP_160210548.1#87|Staphylococcus_aureus	1359	-	+	14	-18942	-17584	2537945	2539303	WP_000481420.1#87	NZ_CP045468.1	GCF_009914455.1
WP_160210548.1#87|Staphylococcus_aureus	103	-	+	43	-17201	-17099	2537460	2537562	pseudogene_87.13*#87	NZ_CP045468.1	GCF_009914455.1
WP_160210548.1#87|Staphylococcus_aureus	3171	-	+	4	-17115	-13945	2534306	2537476	WP_038412676.1#87	NZ_CP045468.1	GCF_009914455.1
WP_160210548.1#87|Staphylococcus_aureus	2865	-	+	4	-13263	-10399	2530760	2533624	WP_000841440.1#87	NZ_CP045468.1	GCF_009914455.1
WP_160210548.1#87|Staphylococcus_aureus	867	-	+	11	-10212	-9346	2529707	2530573	WP_000721337.1#87	NZ_CP045468.1	GCF_009914455.1
WP_160210548.1#87|Staphylococcus_aureus	744	-	-	22	-9135	-8392	2528753	2529496	WP_000386370.1#87	NZ_CP045468.1	GCF_009914455.1
WP_160210548.1#87|Staphylococcus_aureus	357	-	+	22	-8068	-7712	2528073	2528429	WP_000998872.1#87	NZ_CP045468.1	GCF_009914455.1
WP_160210548.1#87|Staphylococcus_aureus	2196	-	+	4	-7406	-5211	2525572	2527767	WP_031928532.1#87	NZ_CP045468.1	GCF_009914455.1
WP_160210548.1#87|Staphylococcus_aureus	1189	-	+	43	-4829	-3641	2524002	2525190	pseudogene_87.15*#87	NZ_CP045468.1	GCF_009914455.1
WP_160210548.1#87|Staphylococcus_aureus	234	-	+	17	-3660	-3427	2523788	2524021	WP_000946334.1#87	NZ_CP045468.1	GCF_009914455.1
WP_160210548.1#87|Staphylococcus_aureus	309	-	-	7	-3319	-3011	2523372	2523680	WP_160210550.1#87	NZ_CP045468.1	GCF_009914455.1
WP_160210548.1#87|Staphylococcus_aureus	267	-	-	6	-2867	-2601	2522962	2523228	WP_000678764.1#87	NZ_CP045468.1	GCF_009914455.1
WP_160210548.1#87|Staphylococcus_aureus	1808	-	-	43	-2317	-510	2520871	2522678	pseudogene_87.22*#87	NZ_CP045468.1	GCF_009914455.1
WP_160210548.1#87|Staphylococcus_aureus	393	-	+	3	-393	-1	2520362	2520754	WP_000755953.1#87	NZ_CP045468.1	GCF_009914455.1
WP_160210548.1#87|Staphylococcus_aureus	2862	-	+	41	1	2862	2517499	2520360	WP_160210548.1#87	NZ_CP045468.1	GCF_009914455.1
WP_160210548.1#87|Staphylococcus_aureus	758	-	+	43	3171	3928	2516433	2517190	pseudogene_87.19*#87	NZ_CP045468.1	GCF_009914455.1
WP_160210548.1#87|Staphylococcus_aureus	774	-	+	1	4038	4811	2515550	2516323	WP_160210547.1#87	NZ_CP045468.1	GCF_009914455.1
WP_160210548.1#87|Staphylococcus_aureus	786	-	+	1	4921	5706	2514655	2515440	WP_000972274.1#87	NZ_CP045468.1	GCF_009914455.1
WP_160210548.1#87|Staphylococcus_aureus	795	-	+	1	5964	6758	2513603	2514397	WP_000581871.1#87	NZ_CP045468.1	GCF_009914455.1
WP_160210548.1#87|Staphylococcus_aureus	1326	-	+	28	6745	8070	2512291	2513616	WP_001044252.1#87	NZ_CP045468.1	GCF_009914455.1
WP_160210548.1#87|Staphylococcus_aureus	327	-	+	23	8070	8396	2511965	2512291	WP_000495498.1#87	NZ_CP045468.1	GCF_009914455.1
WP_160210548.1#87|Staphylococcus_aureus	288	-	+	24	8399	8686	2511675	2511962	WP_000521958.1#87	NZ_CP045468.1	GCF_009914455.1
WP_160210548.1#87|Staphylococcus_aureus	108	-	+	43	9003	9110	2511251	2511358	pseudogene_87.25*#87	NZ_CP045468.1	GCF_009914455.1
WP_160210548.1#87|Staphylococcus_aureus	762	-	-	36	9299	10060	2510301	2511062	WP_001066124.1#87	NZ_CP045468.1	GCF_009914455.1
WP_160210548.1#87|Staphylococcus_aureus	1292	-	-	43	10053	11344	2509017	2510308	pseudogene_87.9*#87	NZ_CP045468.1	GCF_009914455.1
WP_160210548.1#87|Staphylococcus_aureus	756	-	+	1	11465	12220	2508141	2508896	WP_155560206.1#87	NZ_CP045468.1	GCF_009914455.1
WP_160210548.1#87|Staphylococcus_aureus	123	-	-	10	12224	12346	2508015	2508137	WP_031845055.1#87	NZ_CP045468.1	GCF_009914455.1
WP_160210548.1#87|Staphylococcus_aureus	192	-	+	8	12781	12972	2507389	2507580	WP_001224379.1#87	NZ_CP045468.1	GCF_009914455.1
WP_160210548.1#87|Staphylococcus_aureus	186	-	-	26	13111	13296	2507065	2507250	WP_001791851.1#87	NZ_CP045468.1	GCF_009914455.1
WP_160210548.1#87|Staphylococcus_aureus	282	-	-	12	13232	13513	2506848	2507129	WP_000220938.1#87	NZ_CP045468.1	GCF_009914455.1
WP_113590558.1#89|Staphylococcus_aureus	425	-	+	4	-6258	-5834	153706	154130	WP_240186340.1#89	NZ_PTDA01000007.1	GCF_003310415.1
WP_113590558.1#89|Staphylococcus_aureus	550	-	+	4	-5760	-5211	153083	153632	WP_113556721.1#89	NZ_PTDA01000007.1	GCF_003310415.1
WP_113590558.1#89|Staphylococcus_aureus	1189	-	+	43	-4829	-3641	151513	152701	pseudogene_89.2*#89	NZ_PTDA01000007.1	GCF_003310415.1
WP_113590558.1#89|Staphylococcus_aureus	234	-	+	17	-3660	-3427	151299	151532	WP_000946334.1#89	NZ_PTDA01000007.1	GCF_003310415.1
WP_113590558.1#89|Staphylococcus_aureus	309	-	-	7	-3319	-3011	150883	151191	WP_001838708.1#89	NZ_PTDA01000007.1	GCF_003310415.1
WP_113590558.1#89|Staphylococcus_aureus	267	-	-	6	-2867	-2601	150473	150739	WP_113590557.1#89	NZ_PTDA01000007.1	GCF_003310415.1
WP_113590558.1#89|Staphylococcus_aureus	1808	-	-	43	-2317	-510	148382	150189	pseudogene_89.9*#89	NZ_PTDA01000007.1	GCF_003310415.1
WP_113590558.1#89|Staphylococcus_aureus	393	-	+	3	-393	-1	147873	148265	WP_000755953.1#89	NZ_PTDA01000007.1	GCF_003310415.1
WP_113590558.1#89|Staphylococcus_aureus	2862	-	+	41	1	2862	145010	147871	WP_113590558.1#89	NZ_PTDA01000007.1	GCF_003310415.1
WP_113590558.1#89|Staphylococcus_aureus	759	-	+	1	3171	3929	143943	144701	WP_000581911.1#89	NZ_PTDA01000007.1	GCF_003310415.1
WP_113590558.1#89|Staphylococcus_aureus	777	-	+	1	4036	4812	143060	143836	WP_001838707.1#89	NZ_PTDA01000007.1	GCF_003310415.1
WP_113590558.1#89|Staphylococcus_aureus	786	-	+	1	4922	5707	142165	142950	WP_000972274.1#89	NZ_PTDA01000007.1	GCF_003310415.1
WP_113590558.1#89|Staphylococcus_aureus	795	-	+	1	5965	6759	141113	141907	WP_000581871.1#89	NZ_PTDA01000007.1	GCF_003310415.1
WP_113590558.1#89|Staphylococcus_aureus	1326	-	+	28	6746	8071	139801	141126	WP_001044252.1#89	NZ_PTDA01000007.1	GCF_003310415.1
WP_113590558.1#89|Staphylococcus_aureus	327	-	+	23	8071	8397	139475	139801	WP_000495498.1#89	NZ_PTDA01000007.1	GCF_003310415.1
WP_113590558.1#89|Staphylococcus_aureus	288	-	+	24	8400	8687	139185	139472	WP_000521958.1#89	NZ_PTDA01000007.1	GCF_003310415.1
WP_113590558.1#89|Staphylococcus_aureus	108	-	+	43	9004	9111	138761	138868	pseudogene_89.3*#89	NZ_PTDA01000007.1	GCF_003310415.1
WP_113590558.1#89|Staphylococcus_aureus	798	-	+	1	9220	10017	137855	138652	WP_001824586.1#89	NZ_PTDA01000007.1	GCF_003310415.1
WP_113590558.1#89|Staphylococcus_aureus	123	-	-	10	10021	10143	137729	137851	WP_031845055.1#89	NZ_PTDA01000007.1	GCF_003310415.1
WP_113590558.1#89|Staphylococcus_aureus	192	-	+	8	10578	10769	137103	137294	WP_001224379.1#89	NZ_PTDA01000007.1	GCF_003310415.1
WP_113590558.1#89|Staphylococcus_aureus	186	-	-	26	10908	11093	136779	136964	WP_001791851.1#89	NZ_PTDA01000007.1	GCF_003310415.1
WP_113590558.1#89|Staphylococcus_aureus	282	-	-	12	11029	11310	136562	136843	WP_000220938.1#89	NZ_PTDA01000007.1	GCF_003310415.1
WP_113590558.1#89|Staphylococcus_aureus	696	-	+	9	11610	12305	135567	136262	WP_000217461.1#89	NZ_PTDA01000007.1	GCF_003310415.1
WP_113590558.1#89|Staphylococcus_aureus	423	-	+	2	12557	12979	134893	135315	WP_000162197.1#89	NZ_PTDA01000007.1	GCF_003310415.1
WP_155560059.1#91|Staphylococcus_aureus	1554	-	+	13	-20612	-19059	167147	168700	WP_000876641.1#91	NZ_WFHO01000016.1	GCF_009725565.1
WP_155560059.1#91|Staphylococcus_aureus	1359	-	+	14	-18942	-17584	165672	167030	WP_000481420.1#91	NZ_WFHO01000016.1	GCF_009725565.1
WP_155560059.1#91|Staphylococcus_aureus	103	-	+	43	-17201	-17099	165187	165289	pseudogene_91.26*#91	NZ_WFHO01000016.1	GCF_009725565.1
WP_155560059.1#91|Staphylococcus_aureus	3195	-	+	4	-17139	-13945	162033	165227	WP_155557508.1#91	NZ_WFHO01000016.1	GCF_009725565.1
WP_155560059.1#91|Staphylococcus_aureus	2865	-	+	43	-13263	-10399	158487	161351	pseudogene_91.5*#91	NZ_WFHO01000016.1	GCF_009725565.1
WP_155560059.1#91|Staphylococcus_aureus	867	-	+	11	-10212	-9346	157434	158300	WP_000721337.1#91	NZ_WFHO01000016.1	GCF_009725565.1
WP_155560059.1#91|Staphylococcus_aureus	777	-	-	22	-9135	-8359	156447	157223	WP_153912144.1#91	NZ_WFHO01000016.1	GCF_009725565.1
WP_155560059.1#91|Staphylococcus_aureus	357	-	+	22	-8068	-7712	155800	156156	WP_000998872.1#91	NZ_WFHO01000016.1	GCF_009725565.1
WP_155560059.1#91|Staphylococcus_aureus	2196	-	+	4	-7406	-5211	153299	155494	WP_031928532.1#91	NZ_WFHO01000016.1	GCF_009725565.1
WP_155560059.1#91|Staphylococcus_aureus	1189	-	+	43	-4829	-3641	151729	152917	pseudogene_91.13*#91	NZ_WFHO01000016.1	GCF_009725565.1
WP_155560059.1#91|Staphylococcus_aureus	234	-	+	17	-3660	-3427	151515	151748	WP_000946334.1#91	NZ_WFHO01000016.1	GCF_009725565.1
WP_155560059.1#91|Staphylococcus_aureus	309	-	-	7	-3319	-3011	151099	151407	WP_001838708.1#91	NZ_WFHO01000016.1	GCF_009725565.1
WP_155560059.1#91|Staphylococcus_aureus	267	-	-	6	-2867	-2601	150689	150955	WP_000678764.1#91	NZ_WFHO01000016.1	GCF_009725565.1
WP_155560059.1#91|Staphylococcus_aureus	1808	-	-	43	-2317	-510	148598	150405	pseudogene_91.21*#91	NZ_WFHO01000016.1	GCF_009725565.1
WP_155560059.1#91|Staphylococcus_aureus	393	-	+	3	-393	-1	148089	148481	WP_000755953.1#91	NZ_WFHO01000016.1	GCF_009725565.1
WP_155560059.1#91|Staphylococcus_aureus	2862	-	+	41	1	2862	145226	148087	WP_155560059.1#91	NZ_WFHO01000016.1	GCF_009725565.1
WP_155560059.1#91|Staphylococcus_aureus	759	-	+	1	3171	3929	144159	144917	WP_000581911.1#91	NZ_WFHO01000016.1	GCF_009725565.1
WP_155560059.1#91|Staphylococcus_aureus	777	-	+	1	4036	4812	143276	144052	WP_001838707.1#91	NZ_WFHO01000016.1	GCF_009725565.1
WP_155560059.1#91|Staphylococcus_aureus	786	-	+	1	4922	5707	142381	143166	WP_000972274.1#91	NZ_WFHO01000016.1	GCF_009725565.1
WP_155560059.1#91|Staphylococcus_aureus	795	-	+	1	5965	6759	141329	142123	WP_000581871.1#91	NZ_WFHO01000016.1	GCF_009725565.1
WP_155560059.1#91|Staphylococcus_aureus	1326	-	+	28	6746	8071	140017	141342	WP_001044252.1#91	NZ_WFHO01000016.1	GCF_009725565.1
WP_155560059.1#91|Staphylococcus_aureus	327	-	+	23	8071	8397	139691	140017	WP_000495498.1#91	NZ_WFHO01000016.1	GCF_009725565.1
WP_155560059.1#91|Staphylococcus_aureus	240	-	+	24	8448	8687	139401	139640	WP_072508974.1#91	NZ_WFHO01000016.1	GCF_009725565.1
WP_155560059.1#91|Staphylococcus_aureus	108	-	+	43	9004	9111	138977	139084	pseudogene_91.24*#91	NZ_WFHO01000016.1	GCF_009725565.1
WP_155560059.1#91|Staphylococcus_aureus	798	-	+	1	9220	10017	138071	138868	WP_001824586.1#91	NZ_WFHO01000016.1	GCF_009725565.1
WP_155560059.1#91|Staphylococcus_aureus	123	-	-	10	10021	10143	137945	138067	WP_031845055.1#91	NZ_WFHO01000016.1	GCF_009725565.1
WP_155560059.1#91|Staphylococcus_aureus	192	-	+	8	10578	10769	137319	137510	WP_001224379.1#91	NZ_WFHO01000016.1	GCF_009725565.1
WP_155560059.1#91|Staphylococcus_aureus	186	-	-	26	10908	11093	136995	137180	WP_001791851.1#91	NZ_WFHO01000016.1	GCF_009725565.1
WP_155560059.1#91|Staphylococcus_aureus	255	-	-	12	11029	11283	136805	137059	WP_153912112.1#91	NZ_WFHO01000016.1	GCF_009725565.1
WP_155560059.1#91|Staphylococcus_aureus	696	-	+	9	11610	12305	135783	136478	WP_000217461.1#91	NZ_WFHO01000016.1	GCF_009725565.1
WP_155560059.1#91|Staphylococcus_aureus	423	-	+	2	12557	12979	135109	135531	WP_000162197.1#91	NZ_WFHO01000016.1	GCF_009725565.1
WP_111035221.1#95|Staphylococcus_aureus	969	+	+	4	-6179	-5211	1	969	WP_111035220.1#95	NZ_PZSI01000006.1	GCF_003239495.1
WP_111035221.1#95|Staphylococcus_aureus	1189	+	+	43	-4829	-3641	1351	2539	pseudogene_95.31*#95	NZ_PZSI01000006.1	GCF_003239495.1
WP_111035221.1#95|Staphylococcus_aureus	234	+	+	17	-3660	-3427	2520	2753	WP_000946334.1#95	NZ_PZSI01000006.1	GCF_003239495.1
WP_111035221.1#95|Staphylococcus_aureus	309	+	-	7	-3319	-3011	2861	3169	WP_001838708.1#95	NZ_PZSI01000006.1	GCF_003239495.1
WP_111035221.1#95|Staphylococcus_aureus	267	+	-	6	-2867	-2601	3313	3579	WP_000678764.1#95	NZ_PZSI01000006.1	GCF_003239495.1
WP_111035221.1#95|Staphylococcus_aureus	1808	+	-	43	-2317	-510	3863	5670	pseudogene_95.12*#95	NZ_PZSI01000006.1	GCF_003239495.1
WP_111035221.1#95|Staphylococcus_aureus	393	+	+	3	-393	-1	5787	6179	WP_000755953.1#95	NZ_PZSI01000006.1	GCF_003239495.1
WP_111035221.1#95|Staphylococcus_aureus	2862	+	+	41	1	2862	6181	9042	WP_111035221.1#95	NZ_PZSI01000006.1	GCF_003239495.1
WP_111035221.1#95|Staphylococcus_aureus	759	+	+	1	3171	3929	9351	10109	WP_000581911.1#95	NZ_PZSI01000006.1	GCF_003239495.1
WP_111035221.1#95|Staphylococcus_aureus	777	+	+	1	4036	4812	10216	10992	WP_001838707.1#95	NZ_PZSI01000006.1	GCF_003239495.1
WP_111035221.1#95|Staphylococcus_aureus	786	+	+	1	4922	5707	11102	11887	WP_000972274.1#95	NZ_PZSI01000006.1	GCF_003239495.1
WP_111035221.1#95|Staphylococcus_aureus	795	+	+	1	5965	6759	12145	12939	WP_000581871.1#95	NZ_PZSI01000006.1	GCF_003239495.1
WP_111035221.1#95|Staphylococcus_aureus	1326	+	+	28	6746	8071	12926	14251	WP_001044252.1#95	NZ_PZSI01000006.1	GCF_003239495.1
WP_111035221.1#95|Staphylococcus_aureus	327	+	+	23	8071	8397	14251	14577	WP_000495498.1#95	NZ_PZSI01000006.1	GCF_003239495.1
WP_111035221.1#95|Staphylococcus_aureus	288	+	+	24	8400	8687	14580	14867	WP_000521958.1#95	NZ_PZSI01000006.1	GCF_003239495.1
WP_111035221.1#95|Staphylococcus_aureus	108	+	+	43	9004	9111	15184	15291	pseudogene_95.1*#95	NZ_PZSI01000006.1	GCF_003239495.1
WP_111035221.1#95|Staphylococcus_aureus	798	+	+	1	9220	10017	15400	16197	WP_001824586.1#95	NZ_PZSI01000006.1	GCF_003239495.1
WP_111035221.1#95|Staphylococcus_aureus	123	+	-	10	10021	10143	16201	16323	WP_031845055.1#95	NZ_PZSI01000006.1	GCF_003239495.1
WP_111035221.1#95|Staphylococcus_aureus	192	+	+	8	10578	10769	16758	16949	WP_001224379.1#95	NZ_PZSI01000006.1	GCF_003239495.1
WP_111035221.1#95|Staphylococcus_aureus	186	+	-	26	10908	11093	17088	17273	WP_001791851.1#95	NZ_PZSI01000006.1	GCF_003239495.1
WP_111035221.1#95|Staphylococcus_aureus	282	+	-	12	11029	11310	17209	17490	WP_000220938.1#95	NZ_PZSI01000006.1	GCF_003239495.1
WP_111035221.1#95|Staphylococcus_aureus	696	+	+	9	11610	12305	17790	18485	WP_000217461.1#95	NZ_PZSI01000006.1	GCF_003239495.1
WP_111035221.1#95|Staphylococcus_aureus	423	+	+	2	12557	12979	18737	19159	WP_000162197.1#95	NZ_PZSI01000006.1	GCF_003239495.1
WP_208704132.1#99|Staphylococcus_aureus	1134	-	+	0	-14750	-13617	395173	396306	WP_000606595.1#99	NZ_CP033086.1	GCF_009883695.1
WP_208704132.1#99|Staphylococcus_aureus	1407	-	+	0	-13549	-12143	393699	395105	WP_000193707.1#99	NZ_CP033086.1	GCF_009883695.1
WP_208704132.1#99|Staphylococcus_aureus	372	-	+	0	-11924	-11553	393109	393480	WP_000413438.1#99	NZ_CP033086.1	GCF_009883695.1
WP_208704132.1#99|Staphylococcus_aureus	255	-	+	0	-11614	-11360	392916	393170	WP_078064550.1#99	NZ_CP033086.1	GCF_009883695.1
WP_208704132.1#99|Staphylococcus_aureus	1020	-	+	0	-11359	-10340	391896	392915	WP_000256343.1#99	NZ_CP033086.1	GCF_009883695.1
WP_208704132.1#99|Staphylococcus_aureus	1650	-	+	0	-10324	-8675	390231	391880	WP_001041937.1#99	NZ_CP033086.1	GCF_009883695.1
WP_208704132.1#99|Staphylococcus_aureus	867	-	-	0	-8592	-7726	389282	390148	WP_000382585.1#99	NZ_CP033086.1	GCF_009883695.1
WP_208704132.1#99|Staphylococcus_aureus	1452	-	-	0	-7496	-6045	387601	389052	WP_236566443.1#99	NZ_CP033086.1	GCF_009883695.1
WP_208704132.1#99|Staphylococcus_aureus	837	-	+	43	-6047	-5211	386767	387603	pseudogene_99.1*#99	NZ_CP033086.1	GCF_009883695.1
WP_208704132.1#99|Staphylococcus_aureus	1189	-	+	43	-4829	-3641	385197	386385	pseudogene_99.17*#99	NZ_CP033086.1	GCF_009883695.1
WP_208704132.1#99|Staphylococcus_aureus	234	-	+	17	-3660	-3427	384983	385216	WP_000946334.1#99	NZ_CP033086.1	GCF_009883695.1
WP_208704132.1#99|Staphylococcus_aureus	309	-	-	7	-3319	-3011	384567	384875	WP_001838708.1#99	NZ_CP033086.1	GCF_009883695.1
WP_208704132.1#99|Staphylococcus_aureus	267	-	-	6	-2867	-2601	384157	384423	WP_000678764.1#99	NZ_CP033086.1	GCF_009883695.1
WP_208704132.1#99|Staphylococcus_aureus	1808	-	-	43	-2317	-510	382066	383873	pseudogene_99.4*#99	NZ_CP033086.1	GCF_009883695.1
WP_208704132.1#99|Staphylococcus_aureus	393	-	+	3	-393	-1	381557	381949	WP_000755953.1#99	NZ_CP033086.1	GCF_009883695.1
WP_208704132.1#99|Staphylococcus_aureus	2862	-	+	41	1	2862	378694	381555	WP_208704132.1#99	NZ_CP033086.1	GCF_009883695.1
WP_208704132.1#99|Staphylococcus_aureus	759	-	+	1	3171	3929	377627	378385	WP_000581911.1#99	NZ_CP033086.1	GCF_009883695.1
WP_208704132.1#99|Staphylococcus_aureus	774	-	+	1	4039	4812	376744	377517	WP_029656393.1#99	NZ_CP033086.1	GCF_009883695.1
WP_208704132.1#99|Staphylococcus_aureus	786	-	+	1	4922	5707	375849	376634	WP_000972274.1#99	NZ_CP033086.1	GCF_009883695.1
WP_208704132.1#99|Staphylococcus_aureus	795	-	+	1	5965	6759	374797	375591	WP_000581871.1#99	NZ_CP033086.1	GCF_009883695.1
WP_208704132.1#99|Staphylococcus_aureus	1326	-	+	28	6746	8071	373485	374810	WP_001044252.1#99	NZ_CP033086.1	GCF_009883695.1
WP_208704132.1#99|Staphylococcus_aureus	327	-	+	23	8071	8397	373159	373485	WP_000495498.1#99	NZ_CP033086.1	GCF_009883695.1
WP_208704132.1#99|Staphylococcus_aureus	288	-	+	24	8400	8687	372869	373156	WP_103143586.1#99	NZ_CP033086.1	GCF_009883695.1
WP_208704132.1#99|Staphylococcus_aureus	108	-	+	43	9004	9111	372445	372552	pseudogene_99.13*#99	NZ_CP033086.1	GCF_009883695.1
WP_208704132.1#99|Staphylococcus_aureus	795	-	+	1	9223	10017	371539	372333	WP_000581908.1#99	NZ_CP033086.1	GCF_009883695.1
WP_208704132.1#99|Staphylococcus_aureus	123	-	-	10	10021	10143	371413	371535	WP_031845055.1#99	NZ_CP033086.1	GCF_009883695.1
WP_208704132.1#99|Staphylococcus_aureus	192	-	+	8	10578	10769	370787	370978	WP_001224379.1#99	NZ_CP033086.1	GCF_009883695.1
WP_208704132.1#99|Staphylococcus_aureus	186	-	-	26	10908	11093	370463	370648	WP_001791851.1#99	NZ_CP033086.1	GCF_009883695.1
WP_208704132.1#99|Staphylococcus_aureus	282	-	-	12	11029	11310	370246	370527	WP_000220938.1#99	NZ_CP033086.1	GCF_009883695.1
WP_208704132.1#99|Staphylococcus_aureus	696	-	+	9	11610	12305	369251	369946	WP_000217461.1#99	NZ_CP033086.1	GCF_009883695.1
WP_208704132.1#99|Staphylococcus_aureus	423	-	+	2	12557	12979	368577	368999	WP_000162197.1#99	NZ_CP033086.1	GCF_009883695.1
WP_064269113.1#88|Staphylococcus_aureus	1359	+	+	14	-18868	-17510	7222	8580	WP_000481420.1#88	NZ_FKPB01000003.1	GCF_900081115.1
WP_064269113.1#88|Staphylococcus_aureus	103	+	+	43	-17127	-17025	8963	9065	pseudogene_88.14*#88	NZ_FKPB01000003.1	GCF_900081115.1
WP_064269113.1#88|Staphylococcus_aureus	2075	+	+	4	-17041	-14967	9049	11123	WP_064131308.1#88	NZ_FKPB01000003.1	GCF_900081115.1
WP_064269113.1#88|Staphylococcus_aureus	707	+	+	4	-14651	-13945	11439	12145	WP_151507010.1#88	NZ_FKPB01000003.1	GCF_900081115.1
WP_064269113.1#88|Staphylococcus_aureus	2865	+	+	4	-13263	-10399	12827	15691	WP_000841440.1#88	NZ_FKPB01000003.1	GCF_900081115.1
WP_064269113.1#88|Staphylococcus_aureus	867	+	+	11	-10212	-9346	15878	16744	WP_000721337.1#88	NZ_FKPB01000003.1	GCF_900081115.1
WP_064269113.1#88|Staphylococcus_aureus	744	+	-	22	-9135	-8392	16955	17698	WP_000386370.1#88	NZ_FKPB01000003.1	GCF_900081115.1
WP_064269113.1#88|Staphylococcus_aureus	357	+	+	22	-8068	-7712	18022	18378	WP_000998872.1#88	NZ_FKPB01000003.1	GCF_900081115.1
WP_064269113.1#88|Staphylococcus_aureus	2196	+	+	4	-7406	-5211	18684	20879	WP_031928532.1#88	NZ_FKPB01000003.1	GCF_900081115.1
WP_064269113.1#88|Staphylococcus_aureus	1189	+	+	43	-4829	-3641	21261	22449	pseudogene_88.28*#88	NZ_FKPB01000003.1	GCF_900081115.1
WP_064269113.1#88|Staphylococcus_aureus	234	+	+	17	-3660	-3427	22430	22663	WP_000946334.1#88	NZ_FKPB01000003.1	GCF_900081115.1
WP_064269113.1#88|Staphylococcus_aureus	309	+	-	7	-3319	-3011	22771	23079	WP_001838708.1#88	NZ_FKPB01000003.1	GCF_900081115.1
WP_064269113.1#88|Staphylococcus_aureus	267	+	-	6	-2867	-2601	23223	23489	WP_000678764.1#88	NZ_FKPB01000003.1	GCF_900081115.1
WP_064269113.1#88|Staphylococcus_aureus	1808	+	-	43	-2317	-510	23773	25580	pseudogene_88.22*#88	NZ_FKPB01000003.1	GCF_900081115.1
WP_064269113.1#88|Staphylococcus_aureus	393	+	+	3	-393	-1	25697	26089	WP_000755953.1#88	NZ_FKPB01000003.1	GCF_900081115.1
WP_064269113.1#88|Staphylococcus_aureus	2862	+	+	41	1	2862	26091	28952	WP_064269113.1#88	NZ_FKPB01000003.1	GCF_900081115.1
WP_064269113.1#88|Staphylococcus_aureus	759	+	+	1	3171	3929	29261	30019	WP_000581911.1#88	NZ_FKPB01000003.1	GCF_900081115.1
WP_064269113.1#88|Staphylococcus_aureus	774	+	+	1	4039	4812	30129	30902	WP_029656393.1#88	NZ_FKPB01000003.1	GCF_900081115.1
WP_064269113.1#88|Staphylococcus_aureus	786	+	+	1	4922	5707	31012	31797	WP_000972274.1#88	NZ_FKPB01000003.1	GCF_900081115.1
WP_064269113.1#88|Staphylococcus_aureus	795	+	+	1	5965	6759	32055	32849	WP_000581871.1#88	NZ_FKPB01000003.1	GCF_900081115.1
WP_064269113.1#88|Staphylococcus_aureus	1326	+	+	28	6746	8071	32836	34161	WP_001044258.1#88	NZ_FKPB01000003.1	GCF_900081115.1
WP_064269113.1#88|Staphylococcus_aureus	327	+	+	23	8071	8397	34161	34487	WP_000495498.1#88	NZ_FKPB01000003.1	GCF_900081115.1
WP_064269113.1#88|Staphylococcus_aureus	288	+	+	24	8400	8687	34490	34777	WP_000521958.1#88	NZ_FKPB01000003.1	GCF_900081115.1
WP_064269113.1#88|Staphylococcus_aureus	108	+	+	43	9004	9111	35094	35201	pseudogene_88.18*#88	NZ_FKPB01000003.1	GCF_900081115.1
WP_064269113.1#88|Staphylococcus_aureus	795	+	+	1	9223	10017	35313	36107	WP_000581908.1#88	NZ_FKPB01000003.1	GCF_900081115.1
WP_064269113.1#88|Staphylococcus_aureus	123	+	-	10	10021	10143	36111	36233	WP_031845055.1#88	NZ_FKPB01000003.1	GCF_900081115.1
WP_064269113.1#88|Staphylococcus_aureus	192	+	+	8	10578	10769	36668	36859	WP_001224379.1#88	NZ_FKPB01000003.1	GCF_900081115.1
WP_064269113.1#88|Staphylococcus_aureus	186	+	-	26	10908	11093	36998	37183	WP_001791851.1#88	NZ_FKPB01000003.1	GCF_900081115.1
WP_064269113.1#88|Staphylococcus_aureus	282	+	-	12	11029	11310	37119	37400	WP_000220938.1#88	NZ_FKPB01000003.1	GCF_900081115.1
WP_064269113.1#88|Staphylococcus_aureus	696	+	+	9	11610	12305	37700	38395	WP_000217461.1#88	NZ_FKPB01000003.1	GCF_900081115.1
WP_064269113.1#88|Staphylococcus_aureus	423	+	+	2	12557	12979	38647	39069	WP_000162197.1#88	NZ_FKPB01000003.1	GCF_900081115.1
WP_216766023.1#85|Staphylococcus_aureus	637	-	+	43	-5848	-5212	8716	9352	pseudogene_85.9*#85	NZ_JAHNFQ010000069.1	GCF_018995655.1
WP_216766023.1#85|Staphylococcus_aureus	1190	-	+	43	-4830	-3641	7145	8334	pseudogene_85.2*#85	NZ_JAHNFQ010000069.1	GCF_018995655.1
WP_216766023.1#85|Staphylococcus_aureus	234	-	+	17	-3660	-3427	6931	7164	WP_000946334.1#85	NZ_JAHNFQ010000069.1	GCF_018995655.1
WP_216766023.1#85|Staphylococcus_aureus	309	-	-	7	-3319	-3011	6515	6823	WP_001838708.1#85	NZ_JAHNFQ010000069.1	GCF_018995655.1
WP_216766023.1#85|Staphylococcus_aureus	267	-	-	6	-2867	-2601	6105	6371	WP_000678764.1#85	NZ_JAHNFQ010000069.1	GCF_018995655.1
WP_216766023.1#85|Staphylococcus_aureus	1808	-	-	43	-2317	-510	4014	5821	pseudogene_85.21*#85	NZ_JAHNFQ010000069.1	GCF_018995655.1
WP_216766023.1#85|Staphylococcus_aureus	393	-	+	3	-393	-1	3505	3897	WP_000755953.1#85	NZ_JAHNFQ010000069.1	GCF_018995655.1
WP_216766023.1#85|Staphylococcus_aureus	2862	-	+	41	1	2862	642	3503	WP_216766023.1#85	NZ_JAHNFQ010000069.1	GCF_018995655.1
WP_216766023.1#85|Staphylococcus_aureus	336	-	+	1	3168	3503	1	336	WP_216766022.1#85	NZ_JAHNFQ010000069.1	GCF_018995655.1
WP_111031496.1#93|Staphylococcus_aureus	816	-	+	43	-6026	-5211	10680	11495	pseudogene_93.28*#93	NZ_PZWW01000047.1	GCF_003238555.1
WP_111031496.1#93|Staphylococcus_aureus	1189	-	+	43	-4829	-3641	9110	10298	pseudogene_93.12*#93	NZ_PZWW01000047.1	GCF_003238555.1
WP_111031496.1#93|Staphylococcus_aureus	234	-	+	17	-3660	-3427	8896	9129	WP_000946334.1#93	NZ_PZWW01000047.1	GCF_003238555.1
WP_111031496.1#93|Staphylococcus_aureus	309	-	-	7	-3319	-3011	8480	8788	WP_001838708.1#93	NZ_PZWW01000047.1	GCF_003238555.1
WP_111031496.1#93|Staphylococcus_aureus	267	-	-	6	-2867	-2601	8070	8336	WP_000678764.1#93	NZ_PZWW01000047.1	GCF_003238555.1
WP_111031496.1#93|Staphylococcus_aureus	1808	-	-	43	-2317	-510	5979	7786	pseudogene_93.1*#93	NZ_PZWW01000047.1	GCF_003238555.1
WP_111031496.1#93|Staphylococcus_aureus	393	-	+	3	-393	-1	5470	5862	WP_000755953.1#93	NZ_PZWW01000047.1	GCF_003238555.1
WP_111031496.1#93|Staphylococcus_aureus	2862	-	+	41	1	2862	2607	5468	WP_111031496.1#93	NZ_PZWW01000047.1	GCF_003238555.1
WP_111031496.1#93|Staphylococcus_aureus	759	-	+	1	3171	3929	1540	2298	WP_000581911.1#93	NZ_PZWW01000047.1	GCF_003238555.1
WP_111031496.1#93|Staphylococcus_aureus	777	-	+	1	4036	4812	657	1433	WP_309250607.1#93	NZ_PZWW01000047.1	GCF_003238555.1
WP_111031496.1#93|Staphylococcus_aureus	548	-	+	1	4921	5468	1	548	WP_181427270.1#93	NZ_PZWW01000047.1	GCF_003238555.1
WP_215401144.1#90|Staphylococcus_aureus	1359	+	+	14	-18937	-17579	17155	18513	WP_000481420.1#90	NZ_JAEUEB010000001.1	GCF_018682175.1
WP_215401144.1#90|Staphylococcus_aureus	103	+	+	43	-17196	-17094	18896	18998	pseudogene_90.6*#90	NZ_JAEUEB010000001.1	GCF_018682175.1
WP_215401144.1#90|Staphylococcus_aureus	3195	+	+	4	-17134	-13940	18958	22152	WP_155557508.1#90	NZ_JAEUEB010000001.1	GCF_018682175.1
WP_215401144.1#90|Staphylococcus_aureus	2865	+	+	43	-13258	-10394	22834	25698	pseudogene_90.18*#90	NZ_JAEUEB010000001.1	GCF_018682175.1
WP_215401144.1#90|Staphylococcus_aureus	867	+	+	11	-10207	-9341	25885	26751	WP_000721337.1#90	NZ_JAEUEB010000001.1	GCF_018682175.1
WP_215401144.1#90|Staphylococcus_aureus	744	+	-	43	-9130	-8387	26962	27705	pseudogene_90.26*#90	NZ_JAEUEB010000001.1	GCF_018682175.1
WP_215401144.1#90|Staphylococcus_aureus	357	+	+	22	-8063	-7707	28029	28385	WP_000998872.1#90	NZ_JAEUEB010000001.1	GCF_018682175.1
WP_215401144.1#90|Staphylococcus_aureus	1571	+	+	4	-7401	-5831	28691	30261	WP_078367818.1#90	NZ_JAEUEB010000001.1	GCF_018682175.1
WP_215401144.1#90|Staphylococcus_aureus	550	+	+	4	-5760	-5211	30332	30881	WP_113556721.1#90	NZ_JAEUEB010000001.1	GCF_018682175.1
WP_215401144.1#90|Staphylococcus_aureus	1189	+	+	43	-4829	-3641	31263	32451	pseudogene_90.20*#90	NZ_JAEUEB010000001.1	GCF_018682175.1
WP_215401144.1#90|Staphylococcus_aureus	234	+	+	17	-3660	-3427	32432	32665	WP_000946334.1#90	NZ_JAEUEB010000001.1	GCF_018682175.1
WP_215401144.1#90|Staphylococcus_aureus	309	+	-	7	-3319	-3011	32773	33081	WP_001838708.1#90	NZ_JAEUEB010000001.1	GCF_018682175.1
WP_215401144.1#90|Staphylococcus_aureus	267	+	-	6	-2867	-2601	33225	33491	WP_000678764.1#90	NZ_JAEUEB010000001.1	GCF_018682175.1
WP_215401144.1#90|Staphylococcus_aureus	1808	+	-	43	-2317	-510	33775	35582	pseudogene_90.3*#90	NZ_JAEUEB010000001.1	GCF_018682175.1
WP_215401144.1#90|Staphylococcus_aureus	393	+	+	3	-393	-1	35699	36091	WP_000755953.1#90	NZ_JAEUEB010000001.1	GCF_018682175.1
WP_215401144.1#90|Staphylococcus_aureus	2862	+	+	41	1	2862	36093	38954	WP_215401144.1#90	NZ_JAEUEB010000001.1	GCF_018682175.1
WP_215401144.1#90|Staphylococcus_aureus	759	+	+	1	3171	3929	39263	40021	WP_000581911.1#90	NZ_JAEUEB010000001.1	GCF_018682175.1
WP_215401144.1#90|Staphylococcus_aureus	777	+	+	1	4036	4812	40128	40904	WP_001838707.1#90	NZ_JAEUEB010000001.1	GCF_018682175.1
WP_215401144.1#90|Staphylococcus_aureus	786	+	+	1	4922	5707	41014	41799	WP_000972274.1#90	NZ_JAEUEB010000001.1	GCF_018682175.1
WP_215401144.1#90|Staphylococcus_aureus	795	+	+	1	5965	6759	42057	42851	WP_000581871.1#90	NZ_JAEUEB010000001.1	GCF_018682175.1
WP_215401144.1#90|Staphylococcus_aureus	1326	+	+	28	6746	8071	42838	44163	WP_001044252.1#90	NZ_JAEUEB010000001.1	GCF_018682175.1
WP_215401144.1#90|Staphylococcus_aureus	327	+	+	23	8071	8397	44163	44489	WP_000495498.1#90	NZ_JAEUEB010000001.1	GCF_018682175.1
WP_215401144.1#90|Staphylococcus_aureus	240	+	+	24	8448	8687	44540	44779	WP_072508974.1#90	NZ_JAEUEB010000001.1	GCF_018682175.1
WP_215401144.1#90|Staphylococcus_aureus	108	+	+	43	9004	9111	45096	45203	pseudogene_90.31*#90	NZ_JAEUEB010000001.1	GCF_018682175.1
WP_215401144.1#90|Staphylococcus_aureus	798	+	+	1	9220	10017	45312	46109	WP_001824586.1#90	NZ_JAEUEB010000001.1	GCF_018682175.1
WP_215401144.1#90|Staphylococcus_aureus	123	+	-	10	10021	10143	46113	46235	WP_031845055.1#90	NZ_JAEUEB010000001.1	GCF_018682175.1
WP_215401144.1#90|Staphylococcus_aureus	192	+	+	8	10578	10769	46670	46861	WP_001224379.1#90	NZ_JAEUEB010000001.1	GCF_018682175.1
WP_215401144.1#90|Staphylococcus_aureus	186	+	-	26	10908	11093	47000	47185	WP_001791851.1#90	NZ_JAEUEB010000001.1	GCF_018682175.1
WP_215401144.1#90|Staphylococcus_aureus	255	+	-	12	11029	11283	47121	47375	WP_153912112.1#90	NZ_JAEUEB010000001.1	GCF_018682175.1
WP_215401144.1#90|Staphylococcus_aureus	696	+	+	9	11610	12305	47702	48397	WP_000217461.1#90	NZ_JAEUEB010000001.1	GCF_018682175.1
WP_215401144.1#90|Staphylococcus_aureus	423	+	+	2	12557	12979	48649	49071	WP_000162197.1#90	NZ_JAEUEB010000001.1	GCF_018682175.1
WP_064131984.1#83|Staphylococcus_aureus	492	+	+	4	-5702	-5211	1	492	WP_064125707.1#83	NZ_FKWX01000007.1	GCF_900083195.1
WP_064131984.1#83|Staphylococcus_aureus	1189	+	+	43	-4829	-3641	874	2062	pseudogene_83.10*#83	NZ_FKWX01000007.1	GCF_900083195.1
WP_064131984.1#83|Staphylococcus_aureus	234	+	+	17	-3660	-3427	2043	2276	WP_000946334.1#83	NZ_FKWX01000007.1	GCF_900083195.1
WP_064131984.1#83|Staphylococcus_aureus	309	+	-	7	-3319	-3011	2384	2692	WP_001838708.1#83	NZ_FKWX01000007.1	GCF_900083195.1
WP_064131984.1#83|Staphylococcus_aureus	267	+	-	6	-2867	-2601	2836	3102	WP_000678764.1#83	NZ_FKWX01000007.1	GCF_900083195.1
WP_064131984.1#83|Staphylococcus_aureus	1808	+	-	43	-2317	-510	3386	5193	pseudogene_83.2*#83	NZ_FKWX01000007.1	GCF_900083195.1
WP_064131984.1#83|Staphylococcus_aureus	393	+	+	3	-393	-1	5310	5702	WP_000755953.1#83	NZ_FKWX01000007.1	GCF_900083195.1
WP_064131984.1#83|Staphylococcus_aureus	2862	+	+	41	1	2862	5704	8565	WP_064131984.1#83	NZ_FKWX01000007.1	GCF_900083195.1
WP_064131984.1#83|Staphylococcus_aureus	759	+	+	1	3171	3929	8874	9632	WP_000581911.1#83	NZ_FKWX01000007.1	GCF_900083195.1
WP_064131984.1#83|Staphylococcus_aureus	774	+	+	1	4039	4812	9742	10515	WP_029656393.1#83	NZ_FKWX01000007.1	GCF_900083195.1
WP_064131984.1#83|Staphylococcus_aureus	786	+	+	1	4922	5707	10625	11410	WP_000972274.1#83	NZ_FKWX01000007.1	GCF_900083195.1
WP_064131984.1#83|Staphylococcus_aureus	795	+	+	1	5965	6759	11668	12462	WP_000581871.1#83	NZ_FKWX01000007.1	GCF_900083195.1
WP_064131984.1#83|Staphylococcus_aureus	1326	+	+	28	6746	8071	12449	13774	WP_001044258.1#83	NZ_FKWX01000007.1	GCF_900083195.1
WP_064131984.1#83|Staphylococcus_aureus	327	+	+	23	8071	8397	13774	14100	WP_000495498.1#83	NZ_FKWX01000007.1	GCF_900083195.1
WP_064131984.1#83|Staphylococcus_aureus	288	+	+	24	8400	8687	14103	14390	WP_000521958.1#83	NZ_FKWX01000007.1	GCF_900083195.1
WP_064131984.1#83|Staphylococcus_aureus	108	+	+	43	9004	9111	14707	14814	pseudogene_83.25*#83	NZ_FKWX01000007.1	GCF_900083195.1
WP_064131984.1#83|Staphylococcus_aureus	795	+	+	1	9223	10017	14926	15720	WP_000581908.1#83	NZ_FKWX01000007.1	GCF_900083195.1
WP_064131984.1#83|Staphylococcus_aureus	123	+	-	10	10021	10143	15724	15846	WP_031845055.1#83	NZ_FKWX01000007.1	GCF_900083195.1
WP_064131984.1#83|Staphylococcus_aureus	192	+	+	8	10578	10769	16281	16472	WP_001224379.1#83	NZ_FKWX01000007.1	GCF_900083195.1
WP_064131984.1#83|Staphylococcus_aureus	186	+	-	26	10908	11093	16611	16796	WP_001791851.1#83	NZ_FKWX01000007.1	GCF_900083195.1
WP_064131984.1#83|Staphylococcus_aureus	282	+	-	12	11029	11310	16732	17013	WP_000220938.1#83	NZ_FKWX01000007.1	GCF_900083195.1
WP_064131984.1#83|Staphylococcus_aureus	696	+	+	9	11610	12305	17313	18008	WP_000217461.1#83	NZ_FKWX01000007.1	GCF_900083195.1
WP_064131984.1#83|Staphylococcus_aureus	423	+	+	2	12557	12979	18260	18682	WP_000162197.1#83	NZ_FKWX01000007.1	GCF_900083195.1
WP_000088729.1#82|Staphylococcus_aureus	1554	-	+	13	-22532	-20979	2526160	2527713	WP_000876641.1#82	NZ_CP076823.1	GCF_018987365.1
WP_000088729.1#82|Staphylococcus_aureus	1359	-	+	14	-20862	-19504	2524685	2526043	WP_000481420.1#82	NZ_CP076823.1	GCF_018987365.1
WP_000088729.1#82|Staphylococcus_aureus	103	-	+	43	-19121	-19019	2524200	2524302	pseudogene_82.29*#82	NZ_CP076823.1	GCF_018987365.1
WP_000088729.1#82|Staphylococcus_aureus	3171	-	+	4	-19035	-15865	2521046	2524216	WP_038412676.1#82	NZ_CP076823.1	GCF_018987365.1
WP_000088729.1#82|Staphylococcus_aureus	2865	-	+	4	-15183	-12319	2517500	2520364	WP_057504561.1#82	NZ_CP076823.1	GCF_018987365.1
WP_000088729.1#82|Staphylococcus_aureus	867	-	+	11	-12132	-11266	2516447	2517313	WP_000721337.1#82	NZ_CP076823.1	GCF_018987365.1
WP_000088729.1#82|Staphylococcus_aureus	744	-	-	22	-11055	-10312	2515493	2516236	WP_000386370.1#82	NZ_CP076823.1	GCF_018987365.1
WP_000088729.1#82|Staphylococcus_aureus	357	-	+	22	-9988	-9632	2514813	2515169	WP_000998872.1#82	NZ_CP076823.1	GCF_018987365.1
WP_000088729.1#82|Staphylococcus_aureus	4116	-	+	4	-9326	-5211	2510392	2514507	WP_216753083.1#82	NZ_CP076823.1	GCF_018987365.1
WP_000088729.1#82|Staphylococcus_aureus	1189	-	+	43	-4829	-3641	2508822	2510010	pseudogene_82.4*#82	NZ_CP076823.1	GCF_018987365.1
WP_000088729.1#82|Staphylococcus_aureus	234	-	+	17	-3660	-3427	2508608	2508841	WP_000946334.1#82	NZ_CP076823.1	GCF_018987365.1
WP_000088729.1#82|Staphylococcus_aureus	309	-	-	7	-3319	-3011	2508192	2508500	WP_001838708.1#82	NZ_CP076823.1	GCF_018987365.1
WP_000088729.1#82|Staphylococcus_aureus	267	-	-	6	-2867	-2601	2507782	2508048	WP_000678764.1#82	NZ_CP076823.1	GCF_018987365.1
WP_000088729.1#82|Staphylococcus_aureus	1808	-	-	43	-2317	-510	2505691	2507498	pseudogene_82.5*#82	NZ_CP076823.1	GCF_018987365.1
WP_000088729.1#82|Staphylococcus_aureus	393	-	+	3	-393	-1	2505182	2505574	WP_000755953.1#82	NZ_CP076823.1	GCF_018987365.1
WP_000088729.1#82|Staphylococcus_aureus	2862	-	+	41	1	2862	2502319	2505180	WP_000088729.1#82	NZ_CP076823.1	GCF_018987365.1
WP_000088729.1#82|Staphylococcus_aureus	759	-	+	1	3171	3929	2501252	2502010	WP_000581911.1#82	NZ_CP076823.1	GCF_018987365.1
WP_000088729.1#82|Staphylococcus_aureus	777	-	+	1	4036	4812	2500369	2501145	WP_001838707.1#82	NZ_CP076823.1	GCF_018987365.1
WP_000088729.1#82|Staphylococcus_aureus	786	-	+	1	4922	5707	2499474	2500259	WP_000972274.1#82	NZ_CP076823.1	GCF_018987365.1
WP_000088729.1#82|Staphylococcus_aureus	795	-	+	1	5965	6759	2498422	2499216	WP_000581871.1#82	NZ_CP076823.1	GCF_018987365.1
WP_000088729.1#82|Staphylococcus_aureus	1326	-	+	28	6746	8071	2497110	2498435	WP_001044252.1#82	NZ_CP076823.1	GCF_018987365.1
WP_000088729.1#82|Staphylococcus_aureus	327	-	+	23	8071	8397	2496784	2497110	WP_000495498.1#82	NZ_CP076823.1	GCF_018987365.1
WP_000088729.1#82|Staphylococcus_aureus	288	-	+	24	8400	8687	2496494	2496781	WP_000521958.1#82	NZ_CP076823.1	GCF_018987365.1
WP_000088729.1#82|Staphylococcus_aureus	108	-	+	43	9004	9111	2496070	2496177	pseudogene_82.14*#82	NZ_CP076823.1	GCF_018987365.1
WP_000088729.1#82|Staphylococcus_aureus	798	-	+	1	9220	10017	2495164	2495961	WP_001824586.1#82	NZ_CP076823.1	GCF_018987365.1
WP_000088729.1#82|Staphylococcus_aureus	123	-	-	10	10021	10143	2495038	2495160	WP_031845055.1#82	NZ_CP076823.1	GCF_018987365.1
WP_000088729.1#82|Staphylococcus_aureus	192	-	+	8	10578	10769	2494412	2494603	WP_216753082.1#82	NZ_CP076823.1	GCF_018987365.1
WP_000088729.1#82|Staphylococcus_aureus	186	-	-	26	10908	11093	2494088	2494273	WP_001791851.1#82	NZ_CP076823.1	GCF_018987365.1
WP_000088729.1#82|Staphylococcus_aureus	282	-	-	12	11029	11310	2493871	2494152	WP_000220938.1#82	NZ_CP076823.1	GCF_018987365.1
WP_000088729.1#82|Staphylococcus_aureus	696	-	+	9	11610	12305	2492876	2493571	WP_000217461.1#82	NZ_CP076823.1	GCF_018987365.1
WP_000088729.1#82|Staphylococcus_aureus	423	-	+	2	12557	12979	2492202	2492624	WP_000162197.1#82	NZ_CP076823.1	GCF_018987365.1
WP_155560103.1#84|Staphylococcus_aureus	507	-	+	4	-5717	-5211	73074	73580	WP_155560104.1#84	NZ_WFID01000024.1	GCF_009725905.1
WP_155560103.1#84|Staphylococcus_aureus	1189	-	+	43	-4829	-3641	71504	72692	pseudogene_84.15*#84	NZ_WFID01000024.1	GCF_009725905.1
WP_155560103.1#84|Staphylococcus_aureus	234	-	+	17	-3660	-3427	71290	71523	WP_000946334.1#84	NZ_WFID01000024.1	GCF_009725905.1
WP_155560103.1#84|Staphylococcus_aureus	309	-	-	7	-3319	-3011	70874	71182	WP_001838708.1#84	NZ_WFID01000024.1	GCF_009725905.1
WP_155560103.1#84|Staphylococcus_aureus	267	-	-	6	-2867	-2601	70464	70730	WP_000678764.1#84	NZ_WFID01000024.1	GCF_009725905.1
WP_155560103.1#84|Staphylococcus_aureus	1808	-	-	43	-2317	-510	68373	70180	pseudogene_84.11*#84	NZ_WFID01000024.1	GCF_009725905.1
WP_155560103.1#84|Staphylococcus_aureus	393	-	+	3	-393	-1	67864	68256	WP_000755953.1#84	NZ_WFID01000024.1	GCF_009725905.1
WP_155560103.1#84|Staphylococcus_aureus	2862	-	+	41	1	2862	65001	67862	WP_155560103.1#84	NZ_WFID01000024.1	GCF_009725905.1
WP_155560103.1#84|Staphylococcus_aureus	759	-	+	1	3171	3929	63934	64692	WP_000581911.1#84	NZ_WFID01000024.1	GCF_009725905.1
WP_155560103.1#84|Staphylococcus_aureus	777	-	+	1	4036	4812	63051	63827	WP_001838707.1#84	NZ_WFID01000024.1	GCF_009725905.1
WP_155560103.1#84|Staphylococcus_aureus	786	-	+	1	4922	5707	62156	62941	WP_000972274.1#84	NZ_WFID01000024.1	GCF_009725905.1
WP_155560103.1#84|Staphylococcus_aureus	795	-	+	1	5965	6759	61104	61898	WP_000581871.1#84	NZ_WFID01000024.1	GCF_009725905.1
WP_155560103.1#84|Staphylococcus_aureus	1326	-	+	28	6746	8071	59792	61117	WP_001044252.1#84	NZ_WFID01000024.1	GCF_009725905.1
WP_155560103.1#84|Staphylococcus_aureus	327	-	+	23	8071	8397	59466	59792	WP_000495498.1#84	NZ_WFID01000024.1	GCF_009725905.1
WP_155560103.1#84|Staphylococcus_aureus	240	-	+	24	8448	8687	59176	59415	WP_072508974.1#84	NZ_WFID01000024.1	GCF_009725905.1
WP_155560103.1#84|Staphylococcus_aureus	108	-	+	43	9004	9111	58752	58859	pseudogene_84.23*#84	NZ_WFID01000024.1	GCF_009725905.1
WP_155560103.1#84|Staphylococcus_aureus	798	-	+	1	9220	10017	57846	58643	WP_001824586.1#84	NZ_WFID01000024.1	GCF_009725905.1
WP_155560103.1#84|Staphylococcus_aureus	123	-	-	10	10021	10143	57720	57842	WP_031845055.1#84	NZ_WFID01000024.1	GCF_009725905.1
WP_155560103.1#84|Staphylococcus_aureus	192	-	+	8	10578	10769	57094	57285	WP_001224379.1#84	NZ_WFID01000024.1	GCF_009725905.1
WP_155560103.1#84|Staphylococcus_aureus	186	-	-	26	10908	11093	56770	56955	WP_001791851.1#84	NZ_WFID01000024.1	GCF_009725905.1
WP_155560103.1#84|Staphylococcus_aureus	255	-	-	12	11029	11283	56580	56834	WP_153912112.1#84	NZ_WFID01000024.1	GCF_009725905.1
WP_155560103.1#84|Staphylococcus_aureus	696	-	+	9	11610	12305	55558	56253	WP_000217461.1#84	NZ_WFID01000024.1	GCF_009725905.1
WP_155560103.1#84|Staphylococcus_aureus	423	-	+	2	12557	12979	54884	55306	WP_000162197.1#84	NZ_WFID01000024.1	GCF_009725905.1
WP_312012229.1#97|Staphylococcus_aureus	736	+	+	4	-5946	-5211	1	736	WP_217654727.1#97	NZ_JASCMY010000005.1	GCF_031934785.1
WP_312012229.1#97|Staphylococcus_aureus	1189	+	+	43	-4829	-3641	1118	2306	pseudogene_97.17*#97	NZ_JASCMY010000005.1	GCF_031934785.1
WP_312012229.1#97|Staphylococcus_aureus	234	+	+	17	-3660	-3427	2287	2520	WP_000946334.1#97	NZ_JASCMY010000005.1	GCF_031934785.1
WP_312012229.1#97|Staphylococcus_aureus	309	+	-	7	-3319	-3011	2628	2936	WP_001838708.1#97	NZ_JASCMY010000005.1	GCF_031934785.1
WP_312012229.1#97|Staphylococcus_aureus	267	+	-	6	-2867	-2601	3080	3346	WP_000678764.1#97	NZ_JASCMY010000005.1	GCF_031934785.1
WP_312012229.1#97|Staphylococcus_aureus	1808	+	-	43	-2317	-510	3630	5437	pseudogene_97.22*#97	NZ_JASCMY010000005.1	GCF_031934785.1
WP_312012229.1#97|Staphylococcus_aureus	393	+	+	3	-393	-1	5554	5946	WP_000755953.1#97	NZ_JASCMY010000005.1	GCF_031934785.1
WP_312012229.1#97|Staphylococcus_aureus	2862	+	+	41	1	2862	5948	8809	WP_312012229.1#97	NZ_JASCMY010000005.1	GCF_031934785.1
WP_312012229.1#97|Staphylococcus_aureus	759	+	+	1	3171	3929	9118	9876	WP_000581911.1#97	NZ_JASCMY010000005.1	GCF_031934785.1
WP_312012229.1#97|Staphylococcus_aureus	777	+	+	1	4036	4812	9983	10759	WP_001838707.1#97	NZ_JASCMY010000005.1	GCF_031934785.1
WP_312012229.1#97|Staphylococcus_aureus	786	+	+	1	4922	5707	10869	11654	WP_000972274.1#97	NZ_JASCMY010000005.1	GCF_031934785.1
WP_312012229.1#97|Staphylococcus_aureus	795	+	+	1	5965	6759	11912	12706	WP_000581871.1#97	NZ_JASCMY010000005.1	GCF_031934785.1
WP_312012229.1#97|Staphylococcus_aureus	1326	+	+	28	6746	8071	12693	14018	WP_001044252.1#97	NZ_JASCMY010000005.1	GCF_031934785.1
WP_312012229.1#97|Staphylococcus_aureus	327	+	+	23	8071	8397	14018	14344	WP_000495498.1#97	NZ_JASCMY010000005.1	GCF_031934785.1
WP_312012229.1#97|Staphylococcus_aureus	288	+	+	24	8400	8687	14347	14634	WP_000521958.1#97	NZ_JASCMY010000005.1	GCF_031934785.1
WP_312012229.1#97|Staphylococcus_aureus	108	+	+	43	9004	9111	14951	15058	pseudogene_97.10*#97	NZ_JASCMY010000005.1	GCF_031934785.1
WP_312012229.1#97|Staphylococcus_aureus	798	+	+	1	9220	10017	15167	15964	WP_001824586.1#97	NZ_JASCMY010000005.1	GCF_031934785.1
WP_312012229.1#97|Staphylococcus_aureus	123	+	-	10	10021	10143	15968	16090	WP_031845055.1#97	NZ_JASCMY010000005.1	GCF_031934785.1
WP_312012229.1#97|Staphylococcus_aureus	192	+	+	8	10578	10769	16525	16716	WP_001224379.1#97	NZ_JASCMY010000005.1	GCF_031934785.1
WP_312012229.1#97|Staphylococcus_aureus	186	+	-	26	10908	11093	16855	17040	WP_001791851.1#97	NZ_JASCMY010000005.1	GCF_031934785.1
WP_312012229.1#97|Staphylococcus_aureus	282	+	-	12	11029	11310	16976	17257	WP_000220938.1#97	NZ_JASCMY010000005.1	GCF_031934785.1
WP_312012229.1#97|Staphylococcus_aureus	696	+	+	9	11610	12305	17557	18252	WP_000217461.1#97	NZ_JASCMY010000005.1	GCF_031934785.1
WP_312012229.1#97|Staphylococcus_aureus	423	+	+	2	12557	12979	18504	18926	WP_000162197.1#97	NZ_JASCMY010000005.1	GCF_031934785.1
WP_113625417.1#128|Staphylococcus_aureus	393	+	+	3	-393	-1	142	534	WP_000755953.1#128	NZ_PTCZ01000090.1	GCF_003310925.1
WP_113625417.1#128|Staphylococcus_aureus	2538	+	+	41	1	2538	536	3073	WP_113625417.1#128	NZ_PTCZ01000090.1	GCF_003310925.1
WP_000088741.1#5|Staphylococcus_aureus	1824	+	+	20	-19733	-17910	676320	678143	WP_000586378.1#5	NZ_PZTM01000001.1	GCF_003237915.1
WP_000088741.1#5|Staphylococcus_aureus	417	+	+	19	-17770	-17354	678283	678699	WP_001117051.1#5	NZ_PZTM01000001.1	GCF_003237915.1
WP_000088741.1#5|Staphylococcus_aureus	693	+	+	16	-17123	-16431	678930	679622	WP_000289141.1#5	NZ_PZTM01000001.1	GCF_003237915.1
WP_000088741.1#5|Staphylococcus_aureus	765	+	+	18	-16250	-15486	679803	680567	WP_000073990.1#5	NZ_PZTM01000001.1	GCF_003237915.1
WP_000088741.1#5|Staphylococcus_aureus	681	+	+	15	-15332	-14652	680721	681401	WP_000990135.1#5	NZ_PZTM01000001.1	GCF_003237915.1
WP_000088741.1#5|Staphylococcus_aureus	1554	+	+	13	-14628	-13075	681425	682978	WP_111187325.1#5	NZ_PZTM01000001.1	GCF_003237915.1
WP_000088741.1#5|Staphylococcus_aureus	1359	+	+	14	-12958	-11600	683095	684453	WP_000481422.1#5	NZ_PZTM01000001.1	GCF_003237915.1
WP_000088741.1#5|Staphylococcus_aureus	103	+	+	43	-11217	-11115	684836	684938	pseudogene_5.14*#5	NZ_PZTM01000001.1	GCF_003237915.1
WP_000088741.1#5|Staphylococcus_aureus	3081	+	+	4	-11131	-8051	684922	688002	WP_111187326.1#5	NZ_PZTM01000001.1	GCF_003237915.1
WP_000088741.1#5|Staphylococcus_aureus	2865	+	+	4	-7371	-4507	688682	691546	WP_111187327.1#5	NZ_PZTM01000001.1	GCF_003237915.1
WP_000088741.1#5|Staphylococcus_aureus	867	+	+	11	-4327	-3461	691726	692592	WP_000721333.1#5	NZ_PZTM01000001.1	GCF_003237915.1
WP_000088741.1#5|Staphylococcus_aureus	309	+	-	7	-3335	-3027	692718	693026	WP_000217708.1#5	NZ_PZTM01000001.1	GCF_003237915.1
WP_000088741.1#5|Staphylococcus_aureus	267	+	-	6	-2883	-2617	693170	693436	WP_000678764.1#5	NZ_PZTM01000001.1	GCF_003237915.1
WP_000088741.1#5|Staphylococcus_aureus	1809	+	-	5	-2333	-525	693720	695528	WP_078064992.1#5	NZ_PZTM01000001.1	GCF_003237915.1
WP_000088741.1#5|Staphylococcus_aureus	393	+	+	3	-393	-1	695660	696052	WP_000755949.1#5	NZ_PZTM01000001.1	GCF_003237915.1
WP_000088741.1#5|Staphylococcus_aureus	2862	+	+	41	1	2862	696054	698915	WP_000088741.1#5	NZ_PZTM01000001.1	GCF_003237915.1
WP_000088741.1#5|Staphylococcus_aureus	777	+	+	1	3166	3942	699219	699995	WP_025174421.1#5	NZ_PZTM01000001.1	GCF_003237915.1
WP_000088741.1#5|Staphylococcus_aureus	786	+	+	1	4185	4970	700238	701023	WP_000581869.1#5	NZ_PZTM01000001.1	GCF_003237915.1
WP_000088741.1#5|Staphylococcus_aureus	1328	+	+	43	4967	6294	701020	702347	pseudogene_5.12*#5	NZ_PZTM01000001.1	GCF_003237915.1
WP_000088741.1#5|Staphylococcus_aureus	327	+	+	23	6294	6620	702347	702673	WP_000495501.1#5	NZ_PZTM01000001.1	GCF_003237915.1
WP_000088741.1#5|Staphylococcus_aureus	288	+	+	24	6623	6910	702676	702963	WP_000521958.1#5	NZ_PZTM01000001.1	GCF_003237915.1
WP_000088741.1#5|Staphylococcus_aureus	108	+	+	43	7227	7334	703280	703387	pseudogene_5.30*#5	NZ_PZTM01000001.1	GCF_003237915.1
WP_000088741.1#5|Staphylococcus_aureus	786	+	+	1	7446	8231	703499	704284	WP_046594638.1#5	NZ_PZTM01000001.1	GCF_003237915.1
WP_000088741.1#5|Staphylococcus_aureus	123	+	-	10	8245	8367	704298	704420	WP_046594639.1#5	NZ_PZTM01000001.1	GCF_003237915.1
WP_000088741.1#5|Staphylococcus_aureus	192	+	+	8	8802	8993	704855	705046	WP_001224379.1#5	NZ_PZTM01000001.1	GCF_003237915.1
WP_000088741.1#5|Staphylococcus_aureus	186	+	-	26	9132	9317	705185	705370	WP_031874986.1#5	NZ_PZTM01000001.1	GCF_003237915.1
WP_000088741.1#5|Staphylococcus_aureus	282	+	-	12	9253	9534	705306	705587	WP_000220929.1#5	NZ_PZTM01000001.1	GCF_003237915.1
WP_000088741.1#5|Staphylococcus_aureus	696	+	+	9	9823	10518	705876	706571	WP_000217457.1#5	NZ_PZTM01000001.1	GCF_003237915.1
WP_000088741.1#5|Staphylococcus_aureus	423	+	+	2	10773	11195	706826	707248	WP_000162198.1#5	NZ_PZTM01000001.1	GCF_003237915.1
WP_000088741.1#5|Staphylococcus_aureus	426	+	+	2	11667	12092	707720	708145	WP_060649695.1#5	NZ_PZTM01000001.1	GCF_003237915.1
WP_000088741.1#5|Staphylococcus_aureus	417	+	+	2	12344	12760	708397	708813	WP_111187328.1#5	NZ_PZTM01000001.1	GCF_003237915.1
WP_188349955.1#109|Staphylococcus_aureus	963	+	+	43	-4874	-3912	126	1088	pseudogene_109.27*#109	NZ_JACJBQ010000021.1	GCF_014637435.1
WP_188349955.1#109|Staphylococcus_aureus	234	+	+	17	-3931	-3698	1069	1302	WP_078065511.1#109	NZ_JACJBQ010000021.1	GCF_014637435.1
WP_188349955.1#109|Staphylococcus_aureus	309	+	-	7	-3591	-3283	1409	1717	WP_000217713.1#109	NZ_JACJBQ010000021.1	GCF_014637435.1
WP_188349955.1#109|Staphylococcus_aureus	267	+	-	6	-3143	-2877	1857	2123	WP_000678764.1#109	NZ_JACJBQ010000021.1	GCF_014637435.1
WP_188349955.1#109|Staphylococcus_aureus	1809	+	-	5	-2593	-785	2407	4215	WP_078065510.1#109	NZ_JACJBQ010000021.1	GCF_014637435.1
WP_188349955.1#109|Staphylococcus_aureus	393	+	+	3	-653	-261	4347	4739	WP_000755949.1#109	NZ_JACJBQ010000021.1	GCF_014637435.1
WP_188349955.1#109|Staphylococcus_aureus	2829	+	+	41	1	2829	5001	7829	WP_188349955.1#109	NZ_JACJBQ010000021.1	GCF_014637435.1
WP_188349955.1#109|Staphylococcus_aureus	777	+	+	1	3133	3909	8133	8909	WP_025174421.1#109	NZ_JACJBQ010000021.1	GCF_014637435.1
WP_188349955.1#109|Staphylococcus_aureus	786	+	+	1	4152	4937	9152	9937	WP_000581869.1#109	NZ_JACJBQ010000021.1	GCF_014637435.1
WP_188349955.1#109|Staphylococcus_aureus	1326	+	+	28	4934	6259	9934	11259	WP_031874988.1#109	NZ_JACJBQ010000021.1	GCF_014637435.1
WP_188349955.1#109|Staphylococcus_aureus	327	+	+	23	6259	6585	11259	11585	WP_000495501.1#109	NZ_JACJBQ010000021.1	GCF_014637435.1
WP_188349955.1#109|Staphylococcus_aureus	240	+	+	24	6636	6875	11636	11875	WP_072508974.1#109	NZ_JACJBQ010000021.1	GCF_014637435.1
WP_188349955.1#109|Staphylococcus_aureus	108	+	+	43	7192	7299	12192	12299	pseudogene_109.8*#109	NZ_JACJBQ010000021.1	GCF_014637435.1
WP_188349955.1#109|Staphylococcus_aureus	786	+	+	1	7411	8196	12411	13196	WP_046594638.1#109	NZ_JACJBQ010000021.1	GCF_014637435.1
WP_188349955.1#109|Staphylococcus_aureus	123	+	-	10	8210	8332	13210	13332	WP_046594639.1#109	NZ_JACJBQ010000021.1	GCF_014637435.1
WP_188349955.1#109|Staphylococcus_aureus	192	+	+	8	8769	8960	13769	13960	WP_001224379.1#109	NZ_JACJBQ010000021.1	GCF_014637435.1
WP_188349955.1#109|Staphylococcus_aureus	186	+	-	26	9099	9284	14099	14284	WP_031874986.1#109	NZ_JACJBQ010000021.1	GCF_014637435.1
WP_188349955.1#109|Staphylococcus_aureus	282	+	-	43	9220	9501	14220	14501	pseudogene_109.23*#109	NZ_JACJBQ010000021.1	GCF_014637435.1
WP_188349955.1#109|Staphylococcus_aureus	696	+	+	9	9790	10485	14790	15485	WP_000217459.1#109	NZ_JACJBQ010000021.1	GCF_014637435.1
WP_188349955.1#109|Staphylococcus_aureus	420	+	+	2	10737	11156	15737	16156	WP_000162193.1#109	NZ_JACJBQ010000021.1	GCF_014637435.1
WP_188349955.1#109|Staphylococcus_aureus	423	+	+	21	11608	12030	16608	17030	WP_001146762.1#109	NZ_JACJBQ010000021.1	GCF_014637435.1
WP_188349955.1#109|Staphylococcus_aureus	1539	+	-	25	12142	13680	17142	18680	WP_000202045.1#109	NZ_JACJBQ010000021.1	GCF_014637435.1
WP_188349813.1#79|Staphylococcus_aureus	1554	-	+	13	-21787	-20234	79445	80998	WP_000876667.1#79	NZ_JACJAH010000001.1	GCF_014638405.1
WP_188349813.1#79|Staphylococcus_aureus	1359	-	+	14	-20117	-18759	77970	79328	WP_000481411.1#79	NZ_JACJAH010000001.1	GCF_014638405.1
WP_188349813.1#79|Staphylococcus_aureus	103	-	+	43	-18376	-18274	77485	77587	pseudogene_79.21*#79	NZ_JACJAH010000001.1	GCF_014638405.1
WP_188349813.1#79|Staphylococcus_aureus	3171	-	+	4	-18290	-15120	74331	77501	WP_031874992.1#79	NZ_JACJAH010000001.1	GCF_014638405.1
WP_188349813.1#79|Staphylococcus_aureus	2880	-	+	4	-14438	-11559	70770	73649	WP_000841434.1#79	NZ_JACJAH010000001.1	GCF_014638405.1
WP_188349813.1#79|Staphylococcus_aureus	867	-	+	11	-11379	-10513	69724	70590	WP_000721337.1#79	NZ_JACJAH010000001.1	GCF_014638405.1
WP_188349813.1#79|Staphylococcus_aureus	744	-	-	22	-10302	-9559	68770	69513	WP_000386367.1#79	NZ_JACJAH010000001.1	GCF_014638405.1
WP_188349813.1#79|Staphylococcus_aureus	357	-	+	22	-9235	-8879	68090	68446	WP_000998871.1#79	NZ_JACJAH010000001.1	GCF_014638405.1
WP_188349813.1#79|Staphylococcus_aureus	3348	-	+	4	-8574	-5227	64438	67785	WP_188349559.1#79	NZ_JACJAH010000001.1	GCF_014638405.1
WP_188349813.1#79|Staphylococcus_aureus	1194	-	+	29	-4845	-3652	62863	64056	WP_000966089.1#79	NZ_JACJAH010000001.1	GCF_014638405.1
WP_188349813.1#79|Staphylococcus_aureus	234	-	+	17	-3671	-3438	62649	62882	WP_078065511.1#79	NZ_JACJAH010000001.1	GCF_014638405.1
WP_188349813.1#79|Staphylococcus_aureus	309	-	-	7	-3331	-3023	62234	62542	WP_000217713.1#79	NZ_JACJAH010000001.1	GCF_014638405.1
WP_188349813.1#79|Staphylococcus_aureus	267	-	-	6	-2883	-2617	61828	62094	WP_000678764.1#79	NZ_JACJAH010000001.1	GCF_014638405.1
WP_188349813.1#79|Staphylococcus_aureus	1809	-	-	5	-2333	-525	59736	61544	WP_078065510.1#79	NZ_JACJAH010000001.1	GCF_014638405.1
WP_188349813.1#79|Staphylococcus_aureus	393	-	+	3	-393	-1	59212	59604	WP_000755949.1#79	NZ_JACJAH010000001.1	GCF_014638405.1
WP_188349813.1#79|Staphylococcus_aureus	2862	-	+	41	1	2862	56349	59210	WP_188349813.1#79	NZ_JACJAH010000001.1	GCF_014638405.1
WP_188349813.1#79|Staphylococcus_aureus	777	-	+	1	3166	3942	55269	56045	WP_025174421.1#79	NZ_JACJAH010000001.1	GCF_014638405.1
WP_188349813.1#79|Staphylococcus_aureus	786	-	+	1	4185	4970	54241	55026	WP_000581869.1#79	NZ_JACJAH010000001.1	GCF_014638405.1
WP_188349813.1#79|Staphylococcus_aureus	1326	-	+	28	4967	6292	52919	54244	WP_031874988.1#79	NZ_JACJAH010000001.1	GCF_014638405.1
WP_188349813.1#79|Staphylococcus_aureus	327	-	+	23	6292	6618	52593	52919	WP_000495501.1#79	NZ_JACJAH010000001.1	GCF_014638405.1
WP_188349813.1#79|Staphylococcus_aureus	288	-	+	24	6621	6908	52303	52590	WP_000521958.1#79	NZ_JACJAH010000001.1	GCF_014638405.1
WP_188349813.1#79|Staphylococcus_aureus	114	-	+	43	7225	7338	51873	51986	pseudogene_79.23*#79	NZ_JACJAH010000001.1	GCF_014638405.1
WP_188349813.1#79|Staphylococcus_aureus	786	-	+	1	7444	8229	50982	51767	WP_046594638.1#79	NZ_JACJAH010000001.1	GCF_014638405.1
WP_188349813.1#79|Staphylococcus_aureus	123	-	-	10	8243	8365	50846	50968	WP_046594639.1#79	NZ_JACJAH010000001.1	GCF_014638405.1
WP_188349813.1#79|Staphylococcus_aureus	192	-	+	8	8802	8993	50218	50409	WP_001224379.1#79	NZ_JACJAH010000001.1	GCF_014638405.1
WP_188349813.1#79|Staphylococcus_aureus	186	-	-	26	9132	9317	49894	50079	WP_031874986.1#79	NZ_JACJAH010000001.1	GCF_014638405.1
WP_188349813.1#79|Staphylococcus_aureus	282	-	-	12	9253	9534	49677	49958	WP_000220929.1#79	NZ_JACJAH010000001.1	GCF_014638405.1
WP_188349813.1#79|Staphylococcus_aureus	696	-	+	9	9823	10518	48693	49388	WP_000217459.1#79	NZ_JACJAH010000001.1	GCF_014638405.1
WP_188349813.1#79|Staphylococcus_aureus	420	-	+	2	10770	11189	48022	48441	WP_000162193.1#79	NZ_JACJAH010000001.1	GCF_014638405.1
WP_188349813.1#79|Staphylococcus_aureus	423	-	+	21	11641	12063	47148	47570	WP_001146762.1#79	NZ_JACJAH010000001.1	GCF_014638405.1
WP_188349813.1#79|Staphylococcus_aureus	1539	-	-	25	12175	13713	45498	47036	WP_000202045.1#79	NZ_JACJAH010000001.1	GCF_014638405.1
WP_031874990.1#56|Staphylococcus_aureus	1554	+	+	13	-21403	-19850	182775	184328	WP_000876667.1#56	NZ_JACJBG010000002.1	GCF_014637655.1
WP_031874990.1#56|Staphylococcus_aureus	1359	+	+	14	-19733	-18375	184445	185803	WP_000481411.1#56	NZ_JACJBG010000002.1	GCF_014637655.1
WP_031874990.1#56|Staphylococcus_aureus	103	+	+	43	-17992	-17890	186186	186288	pseudogene_56.16*#56	NZ_JACJBG010000002.1	GCF_014637655.1
WP_031874990.1#56|Staphylococcus_aureus	3171	+	+	4	-17906	-14736	186272	189442	WP_031874992.1#56	NZ_JACJBG010000002.1	GCF_014637655.1
WP_031874990.1#56|Staphylococcus_aureus	2880	+	+	4	-14054	-11175	190124	193003	WP_000841434.1#56	NZ_JACJBG010000002.1	GCF_014637655.1
WP_031874990.1#56|Staphylococcus_aureus	867	+	+	11	-10995	-10129	193183	194049	WP_000721337.1#56	NZ_JACJBG010000002.1	GCF_014637655.1
WP_031874990.1#56|Staphylococcus_aureus	744	+	-	22	-9918	-9175	194260	195003	WP_000386367.1#56	NZ_JACJBG010000002.1	GCF_014637655.1
WP_031874990.1#56|Staphylococcus_aureus	357	+	+	22	-8851	-8495	195327	195683	WP_000998871.1#56	NZ_JACJBG010000002.1	GCF_014637655.1
WP_031874990.1#56|Staphylococcus_aureus	2964	+	+	4	-8190	-5227	195988	198951	WP_188348131.1#56	NZ_JACJBG010000002.1	GCF_014637655.1
WP_031874990.1#56|Staphylococcus_aureus	1194	+	+	29	-4845	-3652	199333	200526	WP_000966089.1#56	NZ_JACJBG010000002.1	GCF_014637655.1
WP_031874990.1#56|Staphylococcus_aureus	234	+	+	17	-3671	-3438	200507	200740	WP_078065511.1#56	NZ_JACJBG010000002.1	GCF_014637655.1
WP_031874990.1#56|Staphylococcus_aureus	309	+	-	7	-3331	-3023	200847	201155	WP_000217713.1#56	NZ_JACJBG010000002.1	GCF_014637655.1
WP_031874990.1#56|Staphylococcus_aureus	267	+	-	6	-2883	-2617	201295	201561	WP_000678764.1#56	NZ_JACJBG010000002.1	GCF_014637655.1
WP_031874990.1#56|Staphylococcus_aureus	1809	+	-	5	-2333	-525	201845	203653	WP_078065510.1#56	NZ_JACJBG010000002.1	GCF_014637655.1
WP_031874990.1#56|Staphylococcus_aureus	393	+	+	3	-393	-1	203785	204177	WP_000755949.1#56	NZ_JACJBG010000002.1	GCF_014637655.1
WP_031874990.1#56|Staphylococcus_aureus	2862	+	+	41	1	2862	204179	207040	WP_031874990.1#56	NZ_JACJBG010000002.1	GCF_014637655.1
WP_031874990.1#56|Staphylococcus_aureus	777	+	+	1	3166	3942	207344	208120	WP_025174421.1#56	NZ_JACJBG010000002.1	GCF_014637655.1
WP_031874990.1#56|Staphylococcus_aureus	786	+	+	1	4185	4970	208363	209148	WP_000581869.1#56	NZ_JACJBG010000002.1	GCF_014637655.1
WP_031874990.1#56|Staphylococcus_aureus	1326	+	+	28	4967	6292	209145	210470	WP_031874988.1#56	NZ_JACJBG010000002.1	GCF_014637655.1
WP_031874990.1#56|Staphylococcus_aureus	327	+	+	23	6292	6618	210470	210796	WP_000495501.1#56	NZ_JACJBG010000002.1	GCF_014637655.1
WP_031874990.1#56|Staphylococcus_aureus	288	+	+	24	6621	6908	210799	211086	WP_000521958.1#56	NZ_JACJBG010000002.1	GCF_014637655.1
WP_031874990.1#56|Staphylococcus_aureus	114	+	+	43	7225	7338	211403	211516	pseudogene_56.27*#56	NZ_JACJBG010000002.1	GCF_014637655.1
WP_031874990.1#56|Staphylococcus_aureus	786	+	+	1	7444	8229	211622	212407	WP_046594638.1#56	NZ_JACJBG010000002.1	GCF_014637655.1
WP_031874990.1#56|Staphylococcus_aureus	123	+	-	10	8243	8365	212421	212543	WP_046594639.1#56	NZ_JACJBG010000002.1	GCF_014637655.1
WP_031874990.1#56|Staphylococcus_aureus	192	+	+	8	8802	8993	212980	213171	WP_001224379.1#56	NZ_JACJBG010000002.1	GCF_014637655.1
WP_031874990.1#56|Staphylococcus_aureus	186	+	-	26	9132	9317	213310	213495	WP_031874986.1#56	NZ_JACJBG010000002.1	GCF_014637655.1
WP_031874990.1#56|Staphylococcus_aureus	282	+	-	12	9253	9534	213431	213712	WP_000220929.1#56	NZ_JACJBG010000002.1	GCF_014637655.1
WP_031874990.1#56|Staphylococcus_aureus	696	+	+	9	9823	10518	214001	214696	WP_000217459.1#56	NZ_JACJBG010000002.1	GCF_014637655.1
WP_031874990.1#56|Staphylococcus_aureus	420	+	+	2	10770	11189	214948	215367	WP_000162193.1#56	NZ_JACJBG010000002.1	GCF_014637655.1
WP_031874990.1#56|Staphylococcus_aureus	423	+	+	21	11641	12063	215819	216241	WP_001146762.1#56	NZ_JACJBG010000002.1	GCF_014637655.1
WP_031874990.1#56|Staphylococcus_aureus	1539	+	-	25	12175	13713	216353	217891	WP_000202045.1#56	NZ_JACJBG010000002.1	GCF_014637655.1
WP_103245990.1#92|Staphylococcus_aureus	1041	-	+	4	-6198	-5158	151631	152671	WP_219727686.1#92	NZ_OFUT01000017.1	GCF_900250335.1
WP_103245990.1#92|Staphylococcus_aureus	1614	-	+	0	-5062	-3449	149922	151535	WP_000136920.1#92	NZ_OFUT01000017.1	GCF_900250335.1
WP_103245990.1#92|Staphylococcus_aureus	309	-	-	7	-3335	-3027	149500	149808	WP_000217724.1#92	NZ_OFUT01000017.1	GCF_900250335.1
WP_103245990.1#92|Staphylococcus_aureus	267	-	-	6	-2883	-2617	149090	149356	WP_000678764.1#92	NZ_OFUT01000017.1	GCF_900250335.1
WP_103245990.1#92|Staphylococcus_aureus	1809	-	-	5	-2333	-525	146998	148806	WP_078055803.1#92	NZ_OFUT01000017.1	GCF_900250335.1
WP_103245990.1#92|Staphylococcus_aureus	393	-	+	3	-393	-1	146474	146866	WP_000755948.1#92	NZ_OFUT01000017.1	GCF_900250335.1
WP_103245990.1#92|Staphylococcus_aureus	2943	-	+	41	1	2943	143530	146472	WP_103245990.1#92	NZ_OFUT01000017.1	GCF_900250335.1
WP_103245990.1#92|Staphylococcus_aureus	777	-	+	1	3246	4022	142451	143227	WP_000972658.1#92	NZ_OFUT01000017.1	GCF_900250335.1
WP_103245990.1#92|Staphylococcus_aureus	786	-	+	1	4266	5051	141422	142207	WP_000581882.1#92	NZ_OFUT01000017.1	GCF_900250335.1
WP_103245990.1#92|Staphylococcus_aureus	1326	-	+	28	5048	6373	140100	141425	WP_000056386.1#92	NZ_OFUT01000017.1	GCF_900250335.1
WP_103245990.1#92|Staphylococcus_aureus	327	-	+	23	6373	6699	139774	140100	WP_000495501.1#92	NZ_OFUT01000017.1	GCF_900250335.1
WP_103245990.1#92|Staphylococcus_aureus	288	-	+	24	6702	6989	139484	139771	WP_000521958.1#92	NZ_OFUT01000017.1	GCF_900250335.1
WP_103245990.1#92|Staphylococcus_aureus	108	-	+	43	7306	7413	139060	139167	pseudogene_92.18*#92	NZ_OFUT01000017.1	GCF_900250335.1
WP_103245990.1#92|Staphylococcus_aureus	795	-	+	1	7525	8319	138154	138948	WP_044026055.1#92	NZ_OFUT01000017.1	GCF_900250335.1
WP_103245990.1#92|Staphylococcus_aureus	135	-	-	10	8311	8445	138028	138162	WP_044026054.1#92	NZ_OFUT01000017.1	GCF_900250335.1
WP_103245990.1#92|Staphylococcus_aureus	192	-	+	8	8912	9103	137370	137561	WP_001224379.1#92	NZ_OFUT01000017.1	GCF_900250335.1
WP_103245990.1#92|Staphylococcus_aureus	282	-	-	12	9363	9644	136829	137110	WP_000220932.1#92	NZ_OFUT01000017.1	GCF_900250335.1
WP_103245990.1#92|Staphylococcus_aureus	696	-	+	9	9944	10639	135834	136529	WP_000217470.1#92	NZ_OFUT01000017.1	GCF_900250335.1
WP_103245990.1#92|Staphylococcus_aureus	423	-	+	2	10891	11313	135160	135582	WP_000162195.1#92	NZ_OFUT01000017.1	GCF_900250335.1
WP_103245990.1#92|Staphylococcus_aureus	420	-	+	2	11785	12204	134269	134688	WP_000038224.1#92	NZ_OFUT01000017.1	GCF_900250335.1
WP_103245990.1#92|Staphylococcus_aureus	423	-	+	21	12656	13078	133395	133817	WP_001146762.1#92	NZ_OFUT01000017.1	GCF_900250335.1
WP_103245990.1#92|Staphylococcus_aureus	1539	-	-	25	13190	14728	131745	133283	WP_000200987.1#92	NZ_OFUT01000017.1	GCF_900250335.1
WP_258026190.1#199|Staphylococcus_aureus	608	-	+	4	-5841	-5234	98032	98639	WP_258026191.1#199	NZ_OFVJ01000017.1	GCF_900250475.1
WP_258026190.1#199|Staphylococcus_aureus	719	-	+	43	-5138	-4420	97218	97936	pseudogene_199.28*#199	NZ_OFVJ01000017.1	GCF_900250475.1
WP_258026190.1#199|Staphylococcus_aureus	849	-	+	43	-4297	-3449	96247	97095	pseudogene_199.12*#199	NZ_OFVJ01000017.1	GCF_900250475.1
WP_258026190.1#199|Staphylococcus_aureus	309	-	-	7	-3335	-3027	95825	96133	WP_000217724.1#199	NZ_OFVJ01000017.1	GCF_900250475.1
WP_258026190.1#199|Staphylococcus_aureus	267	-	-	6	-2883	-2617	95415	95681	WP_000678764.1#199	NZ_OFVJ01000017.1	GCF_900250475.1
WP_258026190.1#199|Staphylococcus_aureus	1809	-	-	5	-2333	-525	93323	95131	WP_078055803.1#199	NZ_OFVJ01000017.1	GCF_900250475.1
WP_258026190.1#199|Staphylococcus_aureus	393	-	+	3	-393	-1	92799	93191	WP_000755948.1#199	NZ_OFVJ01000017.1	GCF_900250475.1
WP_258026190.1#199|Staphylococcus_aureus	2035	-	+	41	1	2035	90763	92797	WP_258026190.1#199	NZ_OFVJ01000017.1	GCF_900250475.1
WP_258026190.1#199|Staphylococcus_aureus	819	-	+	30	2057	2875	89923	90741	WP_258026189.1#199	NZ_OFVJ01000017.1	GCF_900250475.1
WP_258026190.1#199|Staphylococcus_aureus	777	-	+	1	3178	3954	88844	89620	WP_000972658.1#199	NZ_OFVJ01000017.1	GCF_900250475.1
WP_258026190.1#199|Staphylococcus_aureus	786	-	+	1	4198	4983	87815	88600	WP_000581882.1#199	NZ_OFVJ01000017.1	GCF_900250475.1
WP_258026190.1#199|Staphylococcus_aureus	1326	-	+	28	4980	6305	86493	87818	WP_000056386.1#199	NZ_OFVJ01000017.1	GCF_900250475.1
WP_258026190.1#199|Staphylococcus_aureus	327	-	+	23	6305	6631	86167	86493	WP_000495501.1#199	NZ_OFVJ01000017.1	GCF_900250475.1
WP_258026190.1#199|Staphylococcus_aureus	288	-	+	24	6634	6921	85877	86164	WP_000521958.1#199	NZ_OFVJ01000017.1	GCF_900250475.1
WP_258026190.1#199|Staphylococcus_aureus	108	-	+	43	7238	7345	85453	85560	pseudogene_199.9*#199	NZ_OFVJ01000017.1	GCF_900250475.1
WP_258026190.1#199|Staphylococcus_aureus	795	-	+	1	7457	8251	84547	85341	WP_044026055.1#199	NZ_OFVJ01000017.1	GCF_900250475.1
WP_258026190.1#199|Staphylococcus_aureus	135	-	-	10	8243	8377	84421	84555	WP_044026054.1#199	NZ_OFVJ01000017.1	GCF_900250475.1
WP_258026190.1#199|Staphylococcus_aureus	192	-	+	8	8812	9003	83795	83986	WP_001224379.1#199	NZ_OFVJ01000017.1	GCF_900250475.1
WP_258026190.1#199|Staphylococcus_aureus	282	-	-	12	9263	9544	83254	83535	WP_000220932.1#199	NZ_OFVJ01000017.1	GCF_900250475.1
WP_258026190.1#199|Staphylococcus_aureus	696	-	+	9	9844	10539	82259	82954	WP_000217470.1#199	NZ_OFVJ01000017.1	GCF_900250475.1
WP_258026190.1#199|Staphylococcus_aureus	423	-	+	2	10791	11213	81585	82007	WP_103254714.1#199	NZ_OFVJ01000017.1	GCF_900250475.1
WP_258026190.1#199|Staphylococcus_aureus	420	-	+	2	11685	12104	80694	81113	WP_000038224.1#199	NZ_OFVJ01000017.1	GCF_900250475.1
WP_258026190.1#199|Staphylococcus_aureus	423	-	+	21	12556	12978	79820	80242	WP_001146762.1#199	NZ_OFVJ01000017.1	GCF_900250475.1
WP_151130787.1#117|Staphylococcus_aureus	393	+	+	3	-393	-1	164	556	WP_000755948.1#117	NZ_VRRA01000117.1	GCF_008763375.1
WP_151130787.1#117|Staphylococcus_aureus	2628	+	+	41	1	2628	558	3185	WP_151130787.1#117	NZ_VRRA01000117.1	GCF_008763375.1
WP_064128963.1#2|Staphylococcus_aureus	1824	-	+	43	-19820	-17997	339226	341049	pseudogene_2.30*#2	NZ_FKSE01000001.1	GCF_900081935.1
WP_064128963.1#2|Staphylococcus_aureus	417	-	+	19	-17858	-17442	338671	339087	WP_001117051.1#2	NZ_FKSE01000001.1	GCF_900081935.1
WP_064128963.1#2|Staphylococcus_aureus	693	-	+	16	-17211	-16519	337748	338440	WP_000289134.1#2	NZ_FKSE01000001.1	GCF_900081935.1
WP_064128963.1#2|Staphylococcus_aureus	765	-	+	18	-16354	-15590	336819	337583	WP_000074010.1#2	NZ_FKSE01000001.1	GCF_900081935.1
WP_064128963.1#2|Staphylococcus_aureus	681	-	+	15	-15436	-14756	335985	336665	WP_031785529.1#2	NZ_FKSE01000001.1	GCF_900081935.1
WP_064128963.1#2|Staphylococcus_aureus	1554	-	+	13	-14736	-13183	334412	335965	WP_000876660.1#2	NZ_FKSE01000001.1	GCF_900081935.1
WP_064128963.1#2|Staphylococcus_aureus	1359	-	+	14	-13066	-11708	332937	334295	WP_000481431.1#2	NZ_FKSE01000001.1	GCF_900081935.1
WP_064128963.1#2|Staphylococcus_aureus	103	-	+	43	-11325	-11223	332452	332554	pseudogene_2.29*#2	NZ_FKSE01000001.1	GCF_900081935.1
WP_064128963.1#2|Staphylococcus_aureus	2912	-	+	4	-11239	-8328	329557	332468	WP_064128964.1#2	NZ_FKSE01000001.1	GCF_900081935.1
WP_064128963.1#2|Staphylococcus_aureus	2922	-	+	4	-7425	-4504	325733	328654	WP_000841410.1#2	NZ_FKSE01000001.1	GCF_900081935.1
WP_064128963.1#2|Staphylococcus_aureus	867	-	+	11	-4324	-3458	324687	325553	WP_000721337.1#2	NZ_FKSE01000001.1	GCF_900081935.1
WP_064128963.1#2|Staphylococcus_aureus	309	-	-	7	-3331	-3023	324252	324560	WP_000217713.1#2	NZ_FKSE01000001.1	GCF_900081935.1
WP_064128963.1#2|Staphylococcus_aureus	267	-	-	6	-2883	-2617	323846	324112	WP_000678763.1#2	NZ_FKSE01000001.1	GCF_900081935.1
WP_064128963.1#2|Staphylococcus_aureus	1809	-	-	5	-2333	-525	321754	323562	WP_072468810.1#2	NZ_FKSE01000001.1	GCF_900081935.1
WP_064128963.1#2|Staphylococcus_aureus	393	-	+	3	-393	-1	321230	321622	WP_000755944.1#2	NZ_FKSE01000001.1	GCF_900081935.1
WP_064128963.1#2|Staphylococcus_aureus	2862	-	+	41	1	2862	318367	321228	WP_064128963.1#2	NZ_FKSE01000001.1	GCF_900081935.1
WP_064128963.1#2|Staphylococcus_aureus	758	-	+	43	3168	3925	317304	318061	pseudogene_2.6*#2	NZ_FKSE01000001.1	GCF_900081935.1
WP_064128963.1#2|Staphylococcus_aureus	774	-	+	1	4037	4810	316419	317192	WP_001656994.1#2	NZ_FKSE01000001.1	GCF_900081935.1
WP_064128963.1#2|Staphylococcus_aureus	786	-	+	1	5058	5843	315386	316171	WP_000581876.1#2	NZ_FKSE01000001.1	GCF_900081935.1
WP_064128963.1#2|Staphylococcus_aureus	1325	-	+	43	5840	7164	314065	315389	pseudogene_2.21*#2	NZ_FKSE01000001.1	GCF_900081935.1
WP_064128963.1#2|Staphylococcus_aureus	327	-	+	23	7164	7490	313739	314065	WP_000495500.1#2	NZ_FKSE01000001.1	GCF_900081935.1
WP_064128963.1#2|Staphylococcus_aureus	288	-	+	24	7493	7780	313449	313736	WP_000521958.1#2	NZ_FKSE01000001.1	GCF_900081935.1
WP_064128963.1#2|Staphylococcus_aureus	103	-	+	43	-11325	-11223	332452	332554	pseudogene_2.29*#2	NZ_FKSE01000001.1	GCF_900081935.1
WP_064128963.1#2|Staphylococcus_aureus	786	-	+	1	8316	9101	312128	312913	WP_000581907.1#2	NZ_FKSE01000001.1	GCF_900081935.1
WP_064128963.1#2|Staphylococcus_aureus	123	-	-	10	9115	9237	311992	312114	WP_031785466.1#2	NZ_FKSE01000001.1	GCF_900081935.1
WP_064128963.1#2|Staphylococcus_aureus	192	-	+	8	9672	9863	311366	311557	WP_001224379.1#2	NZ_FKSE01000001.1	GCF_900081935.1
WP_064128963.1#2|Staphylococcus_aureus	186	-	-	26	10002	10187	311042	311227	WP_001791851.1#2	NZ_FKSE01000001.1	GCF_900081935.1
WP_064128963.1#2|Staphylococcus_aureus	282	-	-	12	10123	10404	310825	311106	WP_000220937.1#2	NZ_FKSE01000001.1	GCF_900081935.1
WP_064128963.1#2|Staphylococcus_aureus	696	-	+	9	10693	11388	309841	310536	WP_000217460.1#2	NZ_FKSE01000001.1	GCF_900081935.1
WP_064128963.1#2|Staphylococcus_aureus	423	-	+	2	11639	12061	309168	309590	WP_001034760.1#2	NZ_FKSE01000001.1	GCF_900081935.1
WP_064128963.1#2|Staphylococcus_aureus	426	-	+	2	12533	12958	308271	308696	WP_000038235.1#2	NZ_FKSE01000001.1	GCF_900081935.1
WP_069725064.1#112|Staphylococcus_aureus	1824	-	+	43	-19854	-18031	339290	341113	pseudogene_112.30*#112	NZ_MIZU01000004.1	GCF_001743345.1
WP_069725064.1#112|Staphylococcus_aureus	417	-	+	19	-17892	-17476	338735	339151	WP_001117051.1#112	NZ_MIZU01000004.1	GCF_001743345.1
WP_069725064.1#112|Staphylococcus_aureus	693	-	+	16	-17245	-16553	337812	338504	WP_000289134.1#112	NZ_MIZU01000004.1	GCF_001743345.1
WP_069725064.1#112|Staphylococcus_aureus	765	-	+	18	-16388	-15624	336883	337647	WP_000074010.1#112	NZ_MIZU01000004.1	GCF_001743345.1
WP_069725064.1#112|Staphylococcus_aureus	681	-	+	15	-15470	-14790	336049	336729	WP_031785529.1#112	NZ_MIZU01000004.1	GCF_001743345.1
WP_069725064.1#112|Staphylococcus_aureus	1554	-	+	13	-14766	-13213	334472	336025	WP_000876660.1#112	NZ_MIZU01000004.1	GCF_001743345.1
WP_069725064.1#112|Staphylococcus_aureus	1359	-	+	14	-13096	-11738	332997	334355	WP_000481431.1#112	NZ_MIZU01000004.1	GCF_001743345.1
WP_069725064.1#112|Staphylococcus_aureus	103	-	+	43	-11354	-11252	332511	332613	pseudogene_112.5*#112	NZ_MIZU01000004.1	GCF_001743345.1
WP_069725064.1#112|Staphylococcus_aureus	3162	-	+	4	-11268	-8107	329366	332527	WP_000794649.1#112	NZ_MIZU01000004.1	GCF_001743345.1
WP_069725064.1#112|Staphylococcus_aureus	2922	-	+	4	-7425	-4504	325763	328684	WP_069724730.1#112	NZ_MIZU01000004.1	GCF_001743345.1
WP_069725064.1#112|Staphylococcus_aureus	867	-	+	11	-4324	-3458	324717	325583	WP_000721337.1#112	NZ_MIZU01000004.1	GCF_001743345.1
WP_069725064.1#112|Staphylococcus_aureus	309	-	-	7	-3331	-3023	324282	324590	WP_000217713.1#112	NZ_MIZU01000004.1	GCF_001743345.1
WP_069725064.1#112|Staphylococcus_aureus	267	-	-	6	-2883	-2617	323876	324142	WP_000678763.1#112	NZ_MIZU01000004.1	GCF_001743345.1
WP_069725064.1#112|Staphylococcus_aureus	1809	-	-	5	-2333	-525	321784	323592	WP_072468810.1#112	NZ_MIZU01000004.1	GCF_001743345.1
WP_069725064.1#112|Staphylococcus_aureus	393	-	+	3	-393	-1	321260	321652	WP_000755944.1#112	NZ_MIZU01000004.1	GCF_001743345.1
WP_069725064.1#112|Staphylococcus_aureus	2793	-	+	41	1	2793	318466	321258	WP_069725064.1#112	NZ_MIZU01000004.1	GCF_001743345.1
WP_069725064.1#112|Staphylococcus_aureus	759	-	+	1	3099	3857	317402	318160	WP_000581922.1#112	NZ_MIZU01000004.1	GCF_001743345.1
WP_069725064.1#112|Staphylococcus_aureus	777	-	+	1	3966	4742	316517	317293	WP_001796754.1#112	NZ_MIZU01000004.1	GCF_001743345.1
WP_069725064.1#112|Staphylococcus_aureus	786	-	+	1	4990	5775	315484	316269	WP_000581876.1#112	NZ_MIZU01000004.1	GCF_001743345.1
WP_069725064.1#112|Staphylococcus_aureus	1325	-	+	43	5772	7096	314163	315487	pseudogene_112.11*#112	NZ_MIZU01000004.1	GCF_001743345.1
WP_069725064.1#112|Staphylococcus_aureus	327	-	+	23	7096	7422	313837	314163	WP_000495500.1#112	NZ_MIZU01000004.1	GCF_001743345.1
WP_069725064.1#112|Staphylococcus_aureus	288	-	+	24	7425	7712	313547	313834	WP_000521958.1#112	NZ_MIZU01000004.1	GCF_001743345.1
WP_069725064.1#112|Staphylococcus_aureus	108	-	+	43	8029	8136	313123	313230	pseudogene_112.17*#112	NZ_MIZU01000004.1	GCF_001743345.1
WP_069725064.1#112|Staphylococcus_aureus	789	-	+	1	8245	9033	312226	313014	WP_001796756.1#112	NZ_MIZU01000004.1	GCF_001743345.1
WP_069725064.1#112|Staphylococcus_aureus	123	-	-	10	9047	9169	312090	312212	WP_031785466.1#112	NZ_MIZU01000004.1	GCF_001743345.1
WP_069725064.1#112|Staphylococcus_aureus	192	-	+	8	9604	9795	311464	311655	WP_001224379.1#112	NZ_MIZU01000004.1	GCF_001743345.1
WP_069725064.1#112|Staphylococcus_aureus	186	-	-	26	9934	10119	311140	311325	WP_001791851.1#112	NZ_MIZU01000004.1	GCF_001743345.1
WP_069725064.1#112|Staphylococcus_aureus	282	-	-	12	10055	10336	310923	311204	WP_000220937.1#112	NZ_MIZU01000004.1	GCF_001743345.1
WP_069725064.1#112|Staphylococcus_aureus	696	-	+	9	10625	11320	309939	310634	WP_000217460.1#112	NZ_MIZU01000004.1	GCF_001743345.1
WP_069725064.1#112|Staphylococcus_aureus	423	-	+	2	11571	11993	309266	309688	WP_001034760.1#112	NZ_MIZU01000004.1	GCF_001743345.1
WP_069725064.1#112|Staphylococcus_aureus	426	-	+	2	12465	12890	308369	308794	WP_000038235.1#112	NZ_MIZU01000004.1	GCF_001743345.1
WP_305284902.1#6|Staphylococcus_aureus	1325	+	+	43	5840	7164	712558	713882	pseudogene_6.25*#6	NZ_JAUUIR010000001.1	GCF_030676915.1
WP_305284902.1#6|Staphylococcus_aureus	417	+	+	19	-17887	-17471	688831	689247	WP_001117051.1#6	NZ_JAUUIR010000001.1	GCF_030676915.1
WP_305284902.1#6|Staphylococcus_aureus	693	+	+	16	-17240	-16548	689478	690170	WP_000289134.1#6	NZ_JAUUIR010000001.1	GCF_030676915.1
WP_305284902.1#6|Staphylococcus_aureus	765	+	+	18	-16383	-15619	690335	691099	WP_000074010.1#6	NZ_JAUUIR010000001.1	GCF_030676915.1
WP_305284902.1#6|Staphylococcus_aureus	681	+	+	15	-15465	-14785	691253	691933	WP_031785529.1#6	NZ_JAUUIR010000001.1	GCF_030676915.1
WP_305284902.1#6|Staphylococcus_aureus	1554	+	+	13	-14765	-13212	691953	693506	WP_000876660.1#6	NZ_JAUUIR010000001.1	GCF_030676915.1
WP_305284902.1#6|Staphylococcus_aureus	1359	+	+	14	-13095	-11737	693623	694981	WP_000481431.1#6	NZ_JAUUIR010000001.1	GCF_030676915.1
WP_305284902.1#6|Staphylococcus_aureus	103	+	+	43	-11354	-11252	695364	695466	pseudogene_6.6*#6	NZ_JAUUIR010000001.1	GCF_030676915.1
WP_305284902.1#6|Staphylococcus_aureus	3162	+	+	4	-11268	-8107	695450	698611	WP_000794649.1#6	NZ_JAUUIR010000001.1	GCF_030676915.1
WP_305284902.1#6|Staphylococcus_aureus	2922	+	+	4	-7425	-4504	699293	702214	WP_000841410.1#6	NZ_JAUUIR010000001.1	GCF_030676915.1
WP_305284902.1#6|Staphylococcus_aureus	867	+	+	11	-4324	-3458	702394	703260	WP_000721337.1#6	NZ_JAUUIR010000001.1	GCF_030676915.1
WP_305284902.1#6|Staphylococcus_aureus	309	+	-	7	-3331	-3023	703387	703695	WP_000217713.1#6	NZ_JAUUIR010000001.1	GCF_030676915.1
WP_305284902.1#6|Staphylococcus_aureus	267	+	-	6	-2883	-2617	703835	704101	WP_000678763.1#6	NZ_JAUUIR010000001.1	GCF_030676915.1
WP_305284902.1#6|Staphylococcus_aureus	1809	+	-	5	-2333	-525	704385	706193	WP_072468810.1#6	NZ_JAUUIR010000001.1	GCF_030676915.1
WP_305284902.1#6|Staphylococcus_aureus	393	+	+	3	-393	-1	706325	706717	WP_000755944.1#6	NZ_JAUUIR010000001.1	GCF_030676915.1
WP_305284902.1#6|Staphylococcus_aureus	2862	+	+	41	1	2862	706719	709580	WP_305284902.1#6	NZ_JAUUIR010000001.1	GCF_030676915.1
WP_305284902.1#6|Staphylococcus_aureus	759	+	+	1	3168	3926	709886	710644	WP_000581922.1#6	NZ_JAUUIR010000001.1	GCF_030676915.1
WP_305284902.1#6|Staphylococcus_aureus	777	+	+	1	4035	4811	710753	711529	WP_001796754.1#6	NZ_JAUUIR010000001.1	GCF_030676915.1
WP_305284902.1#6|Staphylococcus_aureus	785	+	+	43	5059	5843	711777	712561	pseudogene_6.12*#6	NZ_JAUUIR010000001.1	GCF_030676915.1
WP_305284902.1#6|Staphylococcus_aureus	1325	+	+	43	5840	7164	712558	713882	pseudogene_6.25*#6	NZ_JAUUIR010000001.1	GCF_030676915.1
WP_305284902.1#6|Staphylococcus_aureus	327	+	+	23	7164	7490	713882	714208	WP_000495500.1#6	NZ_JAUUIR010000001.1	GCF_030676915.1
WP_305284902.1#6|Staphylococcus_aureus	288	+	+	24	7493	7780	714211	714498	WP_000521958.1#6	NZ_JAUUIR010000001.1	GCF_030676915.1
WP_305284902.1#6|Staphylococcus_aureus	108	+	+	43	8097	8204	714815	714922	pseudogene_6.0*#6	NZ_JAUUIR010000001.1	GCF_030676915.1
WP_305284902.1#6|Staphylococcus_aureus	789	+	+	1	8313	9101	715031	715819	WP_001796756.1#6	NZ_JAUUIR010000001.1	GCF_030676915.1
WP_305284902.1#6|Staphylococcus_aureus	123	+	-	10	9115	9237	715833	715955	WP_031785466.1#6	NZ_JAUUIR010000001.1	GCF_030676915.1
WP_305284902.1#6|Staphylococcus_aureus	192	+	+	8	9672	9863	716390	716581	WP_001224379.1#6	NZ_JAUUIR010000001.1	GCF_030676915.1
WP_305284902.1#6|Staphylococcus_aureus	186	+	-	26	10002	10187	716720	716905	WP_001791851.1#6	NZ_JAUUIR010000001.1	GCF_030676915.1
WP_305284902.1#6|Staphylococcus_aureus	282	+	-	12	10123	10404	716841	717122	WP_000220937.1#6	NZ_JAUUIR010000001.1	GCF_030676915.1
WP_305284902.1#6|Staphylococcus_aureus	696	+	+	9	10693	11388	717411	718106	WP_000217460.1#6	NZ_JAUUIR010000001.1	GCF_030676915.1
WP_305284902.1#6|Staphylococcus_aureus	423	+	+	2	11639	12061	718357	718779	WP_001034760.1#6	NZ_JAUUIR010000001.1	GCF_030676915.1
WP_305284902.1#6|Staphylococcus_aureus	426	+	+	2	12533	12958	719251	719676	WP_000038235.1#6	NZ_JAUUIR010000001.1	GCF_030676915.1
WP_029549246.1#36|Staphylococcus_aureus	1824	-	+	20	-19739	-17916	335164	336987	WP_000586377.1#36	NZ_OFXJ01000004.1	GCF_900251045.1
WP_029549246.1#36|Staphylococcus_aureus	417	-	+	19	-17777	-17361	334609	335025	WP_001117051.1#36	NZ_OFXJ01000004.1	GCF_900251045.1
WP_029549246.1#36|Staphylococcus_aureus	693	-	+	16	-17130	-16438	333686	334378	WP_000289134.1#36	NZ_OFXJ01000004.1	GCF_900251045.1
WP_029549246.1#36|Staphylococcus_aureus	765	-	+	18	-16273	-15509	332757	333521	WP_000074010.1#36	NZ_OFXJ01000004.1	GCF_900251045.1
WP_029549246.1#36|Staphylococcus_aureus	681	-	+	15	-15355	-14675	331923	332603	WP_031785529.1#36	NZ_OFXJ01000004.1	GCF_900251045.1
WP_029549246.1#36|Staphylococcus_aureus	1554	-	+	13	-14651	-13098	330346	331899	WP_000876660.1#36	NZ_OFXJ01000004.1	GCF_900251045.1
WP_029549246.1#36|Staphylococcus_aureus	1359	-	+	14	-12981	-11623	328871	330229	WP_000481431.1#36	NZ_OFXJ01000004.1	GCF_900251045.1
WP_029549246.1#36|Staphylococcus_aureus	103	-	+	43	-11240	-11138	328386	328488	pseudogene_36.27*#36	NZ_OFXJ01000004.1	GCF_900251045.1
WP_029549246.1#36|Staphylococcus_aureus	3048	-	+	4	-11154	-8107	325355	328402	WP_103147587.1#36	NZ_OFXJ01000004.1	GCF_900251045.1
WP_029549246.1#36|Staphylococcus_aureus	2922	-	+	4	-7425	-4504	321752	324673	WP_103147586.1#36	NZ_OFXJ01000004.1	GCF_900251045.1
WP_029549246.1#36|Staphylococcus_aureus	867	-	+	11	-4324	-3458	320706	321572	WP_000721337.1#36	NZ_OFXJ01000004.1	GCF_900251045.1
WP_029549246.1#36|Staphylococcus_aureus	309	-	-	7	-3331	-3023	320271	320579	WP_000217713.1#36	NZ_OFXJ01000004.1	GCF_900251045.1
WP_029549246.1#36|Staphylococcus_aureus	267	-	-	6	-2883	-2617	319865	320131	WP_000678763.1#36	NZ_OFXJ01000004.1	GCF_900251045.1
WP_029549246.1#36|Staphylococcus_aureus	1809	-	-	5	-2333	-525	317773	319581	WP_072468810.1#36	NZ_OFXJ01000004.1	GCF_900251045.1
WP_029549246.1#36|Staphylococcus_aureus	393	-	+	3	-393	-1	317249	317641	WP_000755944.1#36	NZ_OFXJ01000004.1	GCF_900251045.1
WP_029549246.1#36|Staphylococcus_aureus	2862	-	+	41	1	2862	314386	317247	WP_029549246.1#36	NZ_OFXJ01000004.1	GCF_900251045.1
WP_029549246.1#36|Staphylococcus_aureus	759	-	+	1	3168	3926	313322	314080	WP_000581922.1#36	NZ_OFXJ01000004.1	GCF_900251045.1
WP_029549246.1#36|Staphylococcus_aureus	789	-	+	1	4035	4823	312425	313213	WP_001796756.1#36	NZ_OFXJ01000004.1	GCF_900251045.1
WP_029549246.1#36|Staphylococcus_aureus	123	-	-	10	4837	4959	312289	312411	WP_031785466.1#36	NZ_OFXJ01000004.1	GCF_900251045.1
WP_029549246.1#36|Staphylococcus_aureus	192	-	+	8	5394	5585	311663	311854	WP_001224379.1#36	NZ_OFXJ01000004.1	GCF_900251045.1
WP_029549246.1#36|Staphylococcus_aureus	186	-	-	26	5724	5909	311339	311524	WP_001791851.1#36	NZ_OFXJ01000004.1	GCF_900251045.1
WP_029549246.1#36|Staphylococcus_aureus	282	-	-	12	5845	6126	311122	311403	WP_000220937.1#36	NZ_OFXJ01000004.1	GCF_900251045.1
WP_029549246.1#36|Staphylococcus_aureus	696	-	+	9	6415	7110	310138	310833	WP_000217460.1#36	NZ_OFXJ01000004.1	GCF_900251045.1
WP_029549246.1#36|Staphylococcus_aureus	423	-	+	2	7361	7783	309465	309887	WP_001034760.1#36	NZ_OFXJ01000004.1	GCF_900251045.1
WP_029549246.1#36|Staphylococcus_aureus	426	-	+	2	8255	8680	308568	308993	WP_000038235.1#36	NZ_OFXJ01000004.1	GCF_900251045.1
WP_029549246.1#36|Staphylococcus_aureus	420	-	+	2	8932	9351	307897	308316	WP_000038221.1#36	NZ_OFXJ01000004.1	GCF_900251045.1
WP_029549246.1#36|Staphylococcus_aureus	420	-	+	2	9369	9788	307460	307879	WP_000037512.1#36	NZ_OFXJ01000004.1	GCF_900251045.1
WP_029549246.1#36|Staphylococcus_aureus	423	-	+	21	10240	10662	306586	307008	WP_001146763.1#36	NZ_OFXJ01000004.1	GCF_900251045.1
WP_029549246.1#36|Staphylococcus_aureus	1539	-	-	25	10774	12312	304936	306474	WP_000200988.1#36	NZ_OFXJ01000004.1	GCF_900251045.1
WP_029549246.1#36|Staphylococcus_aureus	819	-	+	9	12548	13366	303882	304700	WP_000824951.1#36	NZ_OFXJ01000004.1	GCF_900251045.1
WP_029549246.1#36|Staphylococcus_aureus	768	-	+	31	13467	14234	303014	303781	WP_001026120.1#36	NZ_OFXJ01000004.1	GCF_900251045.1
WP_160199808.1#71|Staphylococcus_aureus	1824	+	+	20	-19625	-17802	2283615	2285438	WP_000586377.1#71	NZ_CP047803.1	GCF_009913115.1
WP_160199808.1#71|Staphylococcus_aureus	417	+	+	19	-17663	-17247	2285577	2285993	WP_001117051.1#71	NZ_CP047803.1	GCF_009913115.1
WP_160199808.1#71|Staphylococcus_aureus	693	+	+	16	-17016	-16324	2286224	2286916	WP_000289134.1#71	NZ_CP047803.1	GCF_009913115.1
WP_160199808.1#71|Staphylococcus_aureus	765	+	+	18	-16159	-15395	2287081	2287845	WP_000074010.1#71	NZ_CP047803.1	GCF_009913115.1
WP_160199808.1#71|Staphylococcus_aureus	681	+	+	15	-15241	-14561	2287999	2288679	WP_031785529.1#71	NZ_CP047803.1	GCF_009913115.1
WP_160199808.1#71|Staphylococcus_aureus	1554	+	+	13	-14537	-12984	2288703	2290256	WP_000876660.1#71	NZ_CP047803.1	GCF_009913115.1
WP_160199808.1#71|Staphylococcus_aureus	1359	+	+	14	-12867	-11509	2290373	2291731	WP_000481431.1#71	NZ_CP047803.1	GCF_009913115.1
WP_160199808.1#71|Staphylococcus_aureus	103	+	+	43	-11126	-11024	2292114	2292216	pseudogene_71.19*#71	NZ_CP047803.1	GCF_009913115.1
WP_160199808.1#71|Staphylococcus_aureus	2934	+	+	4	-11040	-8107	2292200	2295133	WP_160199807.1#71	NZ_CP047803.1	GCF_009913115.1
WP_160199808.1#71|Staphylococcus_aureus	2922	+	+	4	-7425	-4504	2295815	2298736	WP_000841410.1#71	NZ_CP047803.1	GCF_009913115.1
WP_160199808.1#71|Staphylococcus_aureus	867	+	+	11	-4324	-3458	2298916	2299782	WP_000721337.1#71	NZ_CP047803.1	GCF_009913115.1
WP_160199808.1#71|Staphylococcus_aureus	309	+	-	7	-3331	-3023	2299909	2300217	WP_000217713.1#71	NZ_CP047803.1	GCF_009913115.1
WP_160199808.1#71|Staphylococcus_aureus	267	+	-	6	-2883	-2617	2300357	2300623	WP_000678763.1#71	NZ_CP047803.1	GCF_009913115.1
WP_160199808.1#71|Staphylococcus_aureus	1809	+	-	5	-2333	-525	2300907	2302715	WP_072468810.1#71	NZ_CP047803.1	GCF_009913115.1
WP_160199808.1#71|Staphylococcus_aureus	393	+	+	3	-393	-1	2302847	2303239	WP_000755944.1#71	NZ_CP047803.1	GCF_009913115.1
WP_160199808.1#71|Staphylococcus_aureus	2862	+	+	41	1	2862	2303241	2306102	WP_160199808.1#71	NZ_CP047803.1	GCF_009913115.1
WP_160199808.1#71|Staphylococcus_aureus	759	+	+	1	3168	3926	2306408	2307166	WP_000581922.1#71	NZ_CP047803.1	GCF_009913115.1
WP_160199808.1#71|Staphylococcus_aureus	774	+	+	1	4038	4811	2307278	2308051	WP_001656994.1#71	NZ_CP047803.1	GCF_009913115.1
WP_160199808.1#71|Staphylococcus_aureus	786	+	+	1	5059	5844	2308299	2309084	WP_000581876.1#71	NZ_CP047803.1	GCF_009913115.1
WP_160199808.1#71|Staphylococcus_aureus	1325	+	+	43	5841	7165	2309081	2310405	pseudogene_71.13*#71	NZ_CP047803.1	GCF_009913115.1
WP_160199808.1#71|Staphylococcus_aureus	327	+	+	23	7165	7491	2310405	2310731	WP_000495500.1#71	NZ_CP047803.1	GCF_009913115.1
WP_160199808.1#71|Staphylococcus_aureus	288	+	+	24	7494	7781	2310734	2311021	WP_000521958.1#71	NZ_CP047803.1	GCF_009913115.1
WP_160199808.1#71|Staphylococcus_aureus	108	+	+	43	8098	8205	2311338	2311445	pseudogene_71.1*#71	NZ_CP047803.1	GCF_009913115.1
WP_160199808.1#71|Staphylococcus_aureus	786	+	+	1	8317	9102	2311557	2312342	WP_000581907.1#71	NZ_CP047803.1	GCF_009913115.1
WP_160199808.1#71|Staphylococcus_aureus	123	+	-	10	9116	9238	2312356	2312478	WP_031785466.1#71	NZ_CP047803.1	GCF_009913115.1
WP_160199808.1#71|Staphylococcus_aureus	192	+	+	8	9673	9864	2312913	2313104	WP_001224379.1#71	NZ_CP047803.1	GCF_009913115.1
WP_160199808.1#71|Staphylococcus_aureus	186	+	-	26	10003	10188	2313243	2313428	WP_001791851.1#71	NZ_CP047803.1	GCF_009913115.1
WP_160199808.1#71|Staphylococcus_aureus	282	+	-	12	10124	10405	2313364	2313645	WP_000220937.1#71	NZ_CP047803.1	GCF_009913115.1
WP_160199808.1#71|Staphylococcus_aureus	696	+	+	9	10694	11389	2313934	2314629	WP_000217460.1#71	NZ_CP047803.1	GCF_009913115.1
WP_160199808.1#71|Staphylococcus_aureus	423	+	+	2	11640	12062	2314880	2315302	WP_001034760.1#71	NZ_CP047803.1	GCF_009913115.1
WP_160199808.1#71|Staphylococcus_aureus	426	+	+	2	12534	12959	2315774	2316199	WP_000038235.1#71	NZ_CP047803.1	GCF_009913115.1
WP_203577516.1#81|Staphylococcus_aureus	1824	-	+	20	-19498	-17675	25780	27603	WP_000586377.1#81	NZ_JACXVT010000027.1	GCF_015159645.1
WP_203577516.1#81|Staphylococcus_aureus	417	-	+	19	-17536	-17120	25225	25641	WP_001117051.1#81	NZ_JACXVT010000027.1	GCF_015159645.1
WP_203577516.1#81|Staphylococcus_aureus	693	-	+	16	-16889	-16197	24302	24994	WP_000289134.1#81	NZ_JACXVT010000027.1	GCF_015159645.1
WP_203577516.1#81|Staphylococcus_aureus	765	-	+	18	-16032	-15268	23373	24137	WP_000074010.1#81	NZ_JACXVT010000027.1	GCF_015159645.1
WP_203577516.1#81|Staphylococcus_aureus	708	-	+	15	-15141	-14434	22539	23246	WP_194942408.1#81	NZ_JACXVT010000027.1	GCF_015159645.1
WP_203577516.1#81|Staphylococcus_aureus	1554	-	+	13	-14410	-12857	20962	22515	WP_000876660.1#81	NZ_JACXVT010000027.1	GCF_015159645.1
WP_203577516.1#81|Staphylococcus_aureus	1359	-	+	14	-12740	-11382	19487	20845	WP_000481431.1#81	NZ_JACXVT010000027.1	GCF_015159645.1
WP_203577516.1#81|Staphylococcus_aureus	103	-	+	43	-10999	-10897	19002	19104	pseudogene_81.24*#81	NZ_JACXVT010000027.1	GCF_015159645.1
WP_203577516.1#81|Staphylococcus_aureus	2958	-	+	4	-10937	-7980	16085	19042	WP_239060587.1#81	NZ_JACXVT010000027.1	GCF_015159645.1
WP_203577516.1#81|Staphylococcus_aureus	2796	-	+	43	-7299	-4504	12609	15404	pseudogene_81.5*#81	NZ_JACXVT010000027.1	GCF_015159645.1
WP_203577516.1#81|Staphylococcus_aureus	867	-	+	11	-4324	-3458	11563	12429	WP_000721337.1#81	NZ_JACXVT010000027.1	GCF_015159645.1
WP_203577516.1#81|Staphylococcus_aureus	309	-	-	7	-3331	-3023	11128	11436	WP_000217713.1#81	NZ_JACXVT010000027.1	GCF_015159645.1
WP_203577516.1#81|Staphylococcus_aureus	267	-	-	6	-2883	-2617	10722	10988	WP_000678763.1#81	NZ_JACXVT010000027.1	GCF_015159645.1
WP_203577516.1#81|Staphylococcus_aureus	1809	-	-	5	-2333	-525	8630	10438	WP_072468810.1#81	NZ_JACXVT010000027.1	GCF_015159645.1
WP_203577516.1#81|Staphylococcus_aureus	393	-	+	3	-393	-1	8106	8498	WP_000755944.1#81	NZ_JACXVT010000027.1	GCF_015159645.1
WP_203577516.1#81|Staphylococcus_aureus	2862	-	+	41	1	2862	5243	8104	WP_203577516.1#81	NZ_JACXVT010000027.1	GCF_015159645.1
WP_203577516.1#81|Staphylococcus_aureus	759	-	+	1	3168	3926	4179	4937	WP_000581922.1#81	NZ_JACXVT010000027.1	GCF_015159645.1
WP_203577516.1#81|Staphylococcus_aureus	777	-	+	1	4035	4811	3294	4070	WP_001796754.1#81	NZ_JACXVT010000027.1	GCF_015159645.1
WP_203577516.1#81|Staphylococcus_aureus	786	-	+	1	5059	5844	2261	3046	WP_000581876.1#81	NZ_JACXVT010000027.1	GCF_015159645.1
WP_203577516.1#81|Staphylococcus_aureus	1325	-	+	43	5841	7165	940	2264	pseudogene_81.29*#81	NZ_JACXVT010000027.1	GCF_015159645.1
WP_203577516.1#81|Staphylococcus_aureus	327	-	+	23	7165	7491	614	940	WP_000495500.1#81	NZ_JACXVT010000027.1	GCF_015159645.1
WP_203577516.1#81|Staphylococcus_aureus	240	-	+	24	7542	7781	324	563	WP_072508974.1#81	NZ_JACXVT010000027.1	GCF_015159645.1
WP_188349698.1#8|Staphylococcus_aureus	204	+	+	33	-16885	-16682	283514	283717	WP_001621913.1#8	NZ_JACJAG010000002.1	GCF_014638415.1
WP_188349698.1#8|Staphylococcus_aureus	1824	+	+	20	-16169	-14346	284230	286053	WP_103215202.1#8	NZ_JACJAG010000002.1	GCF_014638415.1
WP_188349698.1#8|Staphylococcus_aureus	417	+	+	19	-14207	-13791	286192	286608	WP_001117051.1#8	NZ_JACJAG010000002.1	GCF_014638415.1
WP_188349698.1#8|Staphylococcus_aureus	693	+	+	16	-13560	-12868	286839	287531	WP_000289134.1#8	NZ_JACJAG010000002.1	GCF_014638415.1
WP_188349698.1#8|Staphylococcus_aureus	765	+	+	18	-12703	-11939	287696	288460	WP_000074010.1#8	NZ_JACJAG010000002.1	GCF_014638415.1
WP_188349698.1#8|Staphylococcus_aureus	681	+	+	15	-11785	-11105	288614	289294	WP_031785529.1#8	NZ_JACJAG010000002.1	GCF_014638415.1
WP_188349698.1#8|Staphylococcus_aureus	1554	+	+	13	-11081	-9528	289318	290871	WP_000876660.1#8	NZ_JACJAG010000002.1	GCF_014638415.1
WP_188349698.1#8|Staphylococcus_aureus	1359	+	+	14	-9411	-8053	290988	292346	WP_000481431.1#8	NZ_JACJAG010000002.1	GCF_014638415.1
WP_188349698.1#8|Staphylococcus_aureus	103	+	+	43	-7670	-7568	292729	292831	pseudogene_8.23*#8	NZ_JACJAG010000002.1	GCF_014638415.1
WP_188349698.1#8|Staphylococcus_aureus	3081	+	+	4	-7584	-4504	292815	295895	WP_070991995.1#8	NZ_JACJAG010000002.1	GCF_014638415.1
WP_188349698.1#8|Staphylococcus_aureus	867	+	+	11	-4324	-3458	296075	296941	WP_000721337.1#8	NZ_JACJAG010000002.1	GCF_014638415.1
WP_188349698.1#8|Staphylococcus_aureus	309	+	-	7	-3331	-3023	297068	297376	WP_103215203.1#8	NZ_JACJAG010000002.1	GCF_014638415.1
WP_188349698.1#8|Staphylococcus_aureus	267	+	-	6	-2883	-2617	297516	297782	WP_000678763.1#8	NZ_JACJAG010000002.1	GCF_014638415.1
WP_188349698.1#8|Staphylococcus_aureus	1809	+	-	5	-2333	-525	298066	299874	WP_072468810.1#8	NZ_JACJAG010000002.1	GCF_014638415.1
WP_188349698.1#8|Staphylococcus_aureus	393	+	+	3	-393	-1	300006	300398	WP_000755944.1#8	NZ_JACJAG010000002.1	GCF_014638415.1
WP_188349698.1#8|Staphylococcus_aureus	2862	+	+	41	1	2862	300400	303261	WP_188349698.1#8	NZ_JACJAG010000002.1	GCF_014638415.1
WP_188349698.1#8|Staphylococcus_aureus	761	+	+	43	3165	3925	303564	304324	pseudogene_8.7*#8	NZ_JACJAG010000002.1	GCF_014638415.1
WP_188349698.1#8|Staphylococcus_aureus	777	+	+	1	4034	4810	304433	305209	WP_001796754.1#8	NZ_JACJAG010000002.1	GCF_014638415.1
WP_188349698.1#8|Staphylococcus_aureus	1325	+	+	43	5839	7163	306238	307562	pseudogene_8.15*#8	NZ_JACJAG010000002.1	GCF_014638415.1
WP_188349698.1#8|Staphylococcus_aureus	1325	+	+	43	5839	7163	306238	307562	pseudogene_8.15*#8	NZ_JACJAG010000002.1	GCF_014638415.1
WP_188349698.1#8|Staphylococcus_aureus	327	+	+	23	7163	7489	307562	307888	WP_000495500.1#8	NZ_JACJAG010000002.1	GCF_014638415.1
WP_188349698.1#8|Staphylococcus_aureus	288	+	+	24	7492	7779	307891	308178	WP_000521958.1#8	NZ_JACJAG010000002.1	GCF_014638415.1
WP_188349698.1#8|Staphylococcus_aureus	108	+	+	43	8096	8203	308495	308602	pseudogene_8.11*#8	NZ_JACJAG010000002.1	GCF_014638415.1
WP_188349698.1#8|Staphylococcus_aureus	789	+	+	1	8312	9100	308711	309499	WP_001796756.1#8	NZ_JACJAG010000002.1	GCF_014638415.1
WP_188349698.1#8|Staphylococcus_aureus	123	+	-	10	9114	9236	309513	309635	WP_031785466.1#8	NZ_JACJAG010000002.1	GCF_014638415.1
WP_188349698.1#8|Staphylococcus_aureus	192	+	+	8	9670	9861	310069	310260	WP_001224379.1#8	NZ_JACJAG010000002.1	GCF_014638415.1
WP_188349698.1#8|Staphylococcus_aureus	186	+	-	26	10000	10185	310399	310584	WP_001791851.1#8	NZ_JACJAG010000002.1	GCF_014638415.1
WP_188349698.1#8|Staphylococcus_aureus	282	+	-	12	10121	10402	310520	310801	WP_000220937.1#8	NZ_JACJAG010000002.1	GCF_014638415.1
WP_188349698.1#8|Staphylococcus_aureus	696	+	+	9	10691	11386	311090	311785	WP_000217460.1#8	NZ_JACJAG010000002.1	GCF_014638415.1
WP_188349698.1#8|Staphylococcus_aureus	426	+	+	2	11637	12062	312036	312461	WP_031789372.1#8	NZ_JACJAG010000002.1	GCF_014638415.1
WP_188349698.1#8|Staphylococcus_aureus	420	+	+	2	12314	12733	312713	313132	WP_000038221.1#8	NZ_JACJAG010000002.1	GCF_014638415.1
WP_223081681.1#48|Staphylococcus_aureus	1824	-	+	20	-19855	-18032	2509792	2511615	WP_000586377.1#48	NZ_CP082813.1	GCF_019915405.1
WP_223081681.1#48|Staphylococcus_aureus	417	-	+	19	-17893	-17477	2509237	2509653	WP_001117051.1#48	NZ_CP082813.1	GCF_019915405.1
WP_223081681.1#48|Staphylococcus_aureus	693	-	+	16	-17246	-16554	2508314	2509006	WP_000289134.1#48	NZ_CP082813.1	GCF_019915405.1
WP_223081681.1#48|Staphylococcus_aureus	765	-	+	18	-16389	-15625	2507385	2508149	WP_000074010.1#48	NZ_CP082813.1	GCF_019915405.1
[truncated: 1,821 more rows]
