# Supplementary material for: A type VII-secreted lipase toxin with reverse domain arrangement
Source: Nat Commun. 2023 Dec 19;14:8438. doi: 10.1038/s41467-023-44221-y (PMC10730906; doi:10.1038/s41467-023-44221-y)
Supplement: Supplementary file 6 — Source Data [file 41467_2023_44221_MOESM6_ESM.zip › Tsl1 distribution raw/lplIII 3/request_file/request.json]

{"accept": true, "homologues_list": ["WP_262824566.1", "WP_064128963.1", "WP_103147721.1", "WP_262613812.1", "WP_000088741.1", "WP_305284902.1", "WP_061652105.1", "WP_188349698.1", "WP_031788453.1", "WP_103183876.1", "WP_086032512.1", "WP_303661148.1", "WP_057485519.1", "WP_073409331.1", "WP_000088717.1", "WP_086105681.1", "WP_042904950.1", "WP_228580499.1", "WP_283531736.1", "WP_283502271.1", "WP_064137678.1", "WP_001663301.1", "WP_160193938.1", "WP_111028417.1", "WP_224397067.1", "WP_061644604.1", "WP_285155879.1", "WP_016528776.1", "WP_238517851.1", "WP_020977583.1", "WP_049303995.1", "WP_160200149.1", "WP_107383189.1", "WP_303751524.1", "WP_061733899.1", "WP_029549246.1", "WP_256958650.1", "WP_117223839.1", "WP_238614147.1", "WP_000088711.1", "WP_000088716.1", "WP_031928790.1", "WP_031769114.1", "WP_086036264.1", "WP_150024302.1", "WP_284526324.1", "WP_123090600.1", "WP_223081681.1", "WP_281224032.1", "WP_283588746.1", "WP_031888152.1", "WP_045179565.1", "WP_064127548.1", "WP_061734942.1", "WP_070570768.1", "WP_031874990.1", "WP_160176088.1", "WP_123138817.1", "WP_216701797.1", "WP_031926900.1", "WP_200655740.1", "WP_276123756.1", "WP_117216407.1", "WP_102695831.1", "WP_061731487.1", "WP_042907288.1", "WP_123092923.1", "WP_224212096.1", "WP_123985844.1", "WP_115209910.1", "WP_160199808.1", "WP_031895024.1", "WP_228573053.1", "WP_000088712.1", "WP_123097815.1", "WP_061390294.1", "WP_311077735.1", "WP_216730297.1", "WP_188349813.1", "WP_031892883.1", "WP_203577516.1", "WP_000088729.1", "WP_064131984.1", "WP_155560103.1", "WP_216766023.1", "WP_070974207.1", "WP_160210548.1", "WP_064269113.1", "WP_113590558.1", "WP_215401144.1", "WP_155560059.1", "WP_103245990.1", "WP_111031496.1", "WP_148249396.1", "WP_111035221.1", "WP_229373986.1", "WP_312012229.1", "WP_070008628.1", "WP_208704132.1", "WP_070004189.1", "WP_244779518.1", "WP_089535300.1", "WP_085065251.1", "WP_085063722.1", "WP_044291097.1", "WP_148238071.1", "WP_160199054.1", "WP_094409819.1", "WP_188349955.1", "WP_235046509.1", "WP_238513200.1", "WP_069725064.1", "WP_281961736.1", "WP_233232359.1", "WP_117218571.1", "WP_279727172.1", "WP_151130787.1", "WP_105803675.1", "WP_251640802.1", "WP_042854401.1", "WP_048537219.1", "WP_250069372.1", "WP_218088868.1", "WP_167402419.1", "WP_167401712.1", "WP_044166262.1", "WP_250012118.1", "WP_113625417.1", "WP_148237807.1", "WP_154275058.1", "WP_238136483.1", "WP_238136492.1", "WP_279526708.1", "WP_216771302.1", "WP_048537036.1", "WP_269835472.1", "WP_154456284.1", "WP_084968018.1", "WP_148255055.1", "WP_162647750.1", "WP_249987364.1", "WP_188003959.1", "WP_086045209.1", "WP_119752330.1", "WP_249984384.1", "WP_033864314.1", "WP_031870355.1", "WP_033860017.1", "WP_033860682.1", "WP_041019940.1", "WP_264438989.1", "WP_216749367.1", "WP_033864116.1", "WP_033861354.1", "WP_116472306.1", "WP_029060286.1", "WP_162634773.1", "WP_148249596.1", "WP_102787657.1", "WP_250070025.1", "WP_250046794.1", "WP_249986110.1", "WP_172407971.1", "WP_084967705.1", "WP_148249107.1", "WP_237772877.1", "WP_237771876.1", "WP_285678176.1", "WP_086090529.1", "WP_086040837.1", "WP_250039218.1", "WP_162675345.1", "WP_031900973.1", "WP_284038498.1", "WP_250011817.1", "WP_053004563.1", "WP_148241523.1", "WP_258027764.1", "WP_103145151.1", "WP_086091741.1", "WP_086095794.1", "WP_162665487.1", "WP_258026759.1", "WP_250058585.1", "WP_188363272.1", "WP_162673975.1", "WP_191135710.1", "WP_187787549.1", "WP_094669333.1", "WP_237772688.1", "WP_154293607.1", "WP_049310237.1", "WP_162663070.1", "WP_148850219.1", "WP_136719142.1", "WP_130136475.1", "WP_086159027.1", "WP_147697369.1", "WP_258026190.1", "WP_130174460.1"], "blastp_database": "refseq_select", "blastp_hit_list_size": 30, "blastp_evalue": 0.001, "flags_evalue": 1e-10, "jackhmmer_iterations": 3, "num_of_flanking_genes": 15, "output_type": "tree_tree_order", "email": "s.garrett2@ncl.ac.uk", "run_name": "webFlaGs_{current_date}", "queue_pass": "", "queue": "webflags_standard", "request_ip": "128.240.225.13"}
