# Supplementary material for: A type VII-secreted lipase toxin with reverse domain arrangement
Source: Nat Commun. 2023 Dec 19;14:8438. doi: 10.1038/s41467-023-44221-y (PMC10730906; doi:10.1038/s41467-023-44221-y)
Supplement: Supplementary file 6 — Source Data [file 41467_2023_44221_MOESM6_ESM.zip › Tsl1 distribution raw/lplIII 3/request_file/request.txt]

WP_262824566.1
WP_064128963.1
WP_103147721.1
WP_262613812.1
WP_000088741.1
WP_305284902.1
WP_061652105.1
WP_188349698.1
WP_031788453.1
WP_103183876.1
WP_086032512.1
WP_303661148.1
WP_057485519.1
WP_073409331.1
WP_000088717.1
WP_086105681.1
WP_042904950.1
WP_228580499.1
WP_283531736.1
WP_283502271.1
WP_064137678.1
WP_001663301.1
WP_160193938.1
WP_111028417.1
WP_224397067.1
WP_061644604.1
WP_285155879.1
WP_016528776.1
WP_238517851.1
WP_020977583.1
WP_049303995.1
WP_160200149.1
WP_107383189.1
WP_303751524.1
WP_061733899.1
WP_029549246.1
WP_256958650.1
WP_117223839.1
WP_238614147.1
WP_000088711.1
WP_000088716.1
WP_031928790.1
WP_031769114.1
WP_086036264.1
WP_150024302.1
WP_284526324.1
WP_123090600.1
WP_223081681.1
WP_281224032.1
WP_283588746.1
WP_031888152.1
WP_045179565.1
WP_064127548.1
WP_061734942.1
WP_070570768.1
WP_031874990.1
WP_160176088.1
WP_123138817.1
WP_216701797.1
WP_031926900.1
WP_200655740.1
WP_276123756.1
WP_117216407.1
WP_102695831.1
WP_061731487.1
WP_042907288.1
WP_123092923.1
WP_224212096.1
WP_123985844.1
WP_115209910.1
WP_160199808.1
WP_031895024.1
WP_228573053.1
WP_000088712.1
WP_123097815.1
WP_061390294.1
WP_311077735.1
WP_216730297.1
WP_188349813.1
WP_031892883.1
WP_203577516.1
WP_000088729.1
WP_064131984.1
WP_155560103.1
WP_216766023.1
WP_070974207.1
WP_160210548.1
WP_064269113.1
WP_113590558.1
WP_215401144.1
WP_155560059.1
WP_103245990.1
WP_111031496.1
WP_148249396.1
WP_111035221.1
WP_229373986.1
WP_312012229.1
WP_070008628.1
WP_208704132.1
WP_070004189.1
WP_244779518.1
WP_089535300.1
WP_085065251.1
WP_085063722.1
WP_044291097.1
WP_148238071.1
WP_160199054.1
WP_094409819.1
WP_188349955.1
WP_235046509.1
WP_238513200.1
WP_069725064.1
WP_281961736.1
WP_233232359.1
WP_117218571.1
WP_279727172.1
WP_151130787.1
WP_105803675.1
WP_251640802.1
WP_042854401.1
WP_048537219.1
WP_250069372.1
WP_218088868.1
WP_167402419.1
WP_167401712.1
WP_044166262.1
WP_250012118.1
WP_113625417.1
WP_148237807.1
WP_154275058.1
WP_238136483.1
WP_238136492.1
WP_279526708.1
WP_216771302.1
WP_048537036.1
WP_269835472.1
WP_154456284.1
WP_084968018.1
WP_148255055.1
WP_162647750.1
WP_249987364.1
WP_188003959.1
WP_086045209.1
WP_119752330.1
WP_249984384.1
WP_033864314.1
WP_031870355.1
WP_033860017.1
WP_033860682.1
WP_041019940.1
WP_264438989.1
WP_216749367.1
WP_033864116.1
WP_033861354.1
WP_116472306.1
WP_029060286.1
WP_162634773.1
WP_148249596.1
WP_102787657.1
WP_250070025.1
WP_250046794.1
WP_249986110.1
WP_172407971.1
WP_084967705.1
WP_148249107.1
WP_237772877.1
WP_237771876.1
WP_285678176.1
WP_086090529.1
WP_086040837.1
WP_250039218.1
WP_162675345.1
WP_031900973.1
WP_284038498.1
WP_250011817.1
WP_053004563.1
WP_148241523.1
WP_258027764.1
WP_103145151.1
WP_086091741.1
WP_086095794.1
WP_162665487.1
WP_258026759.1
WP_250058585.1
WP_188363272.1
WP_162673975.1
WP_191135710.1
WP_187787549.1
WP_094669333.1
WP_237772688.1
WP_154293607.1
WP_049310237.1
WP_162663070.1
WP_148850219.1
WP_136719142.1
WP_130136475.1
WP_086159027.1
WP_147697369.1
WP_258026190.1
WP_130174460.1
