# Supplementary material for: A type VII-secreted lipase toxin with reverse domain arrangement
Source: Nat Commun. 2023 Dec 19;14:8438. doi: 10.1038/s41467-023-44221-y (PMC10730906; doi:10.1038/s41467-023-44221-y)
Supplement: Supplementary file 6 — Source Data [file 41467_2023_44221_MOESM6_ESM.zip › Tsl1 distribution raw/lplIII 4/FlaGs_output/results_flankgene.fasta_cluster_out_3_1e-10_clusters.tsv]

1	130	WP_001826866.1;WP_001573692.1;WP_001796754.1;WP_000581889.1;WP_000616191.1;WP_000581882.1;WP_078072110.1;WP_154289003.1;WP_264440960.1;WP_191961520.1;WP_147697302.1;WP_111131782.1;WP_001792494.1;WP_000581873.1;WP_262353304.1;WP_000581887.1;WP_000972286.1;WP_251653745.1;WP_000581910.1;WP_044026055.1;WP_001824586.1;WP_275401734.1;WP_101274024.1;WP_053083447.1;WP_271019929.1;WP_000972280.1;WP_111131…
2	114	WP_000755953.1;WP_270796535.1;WP_000755946.1;WP_250029718.1;WP_000755954.1;WP_198978583.1;WP_111132062.1;WP_085054463.1;WP_000755947.1;WP_000755944.1;WP_000755948.1;WP_000755950.1;WP_130173840.1
3	93	WP_075339662.1;WP_072468810.1;WP_164003511.1;WP_075583758.1;WP_198987725.1;WP_072398206.1;WP_111132061.1;WP_270724851.1;WP_204177303.1;WP_077446517.1;WP_078170757.1;WP_001835549.1;WP_001793319.1;WP_001795457.1;WP_078055803.1;WP_078068953.1;WP_001793882.1;WP_188012491.1
4	74	WP_111132060.1;WP_000678764.1;WP_000678763.1;WP_020977585.1
5	73	WP_000217710.1;WP_000217724.1;WP_000217714.1;WP_001838708.1;WP_001573690.1;WP_148251532.1;WP_000217712.1;WP_111132059.1;WP_000217713.1;WP_103215203.1
6	62	WP_084985054.1;WP_103254714.1;WP_000037434.1;WP_111131786.1;WP_001034756.1;WP_000037433.1;WP_000162197.1;WP_001034758.1;WP_000038220.1;WP_000038240.1;WP_000037508.1;WP_000037500.1;WP_111131788.1;WP_000162202.1;WP_001034772.1;WP_000038243.1;WP_000162204.1;WP_000914139.1;WP_000038224.1;WP_000038231.1;WP_111131787.1
7	62	WP_000946334.1;WP_078061123.1;WP_001790675.1;WP_010956661.1;WP_084980590.1;WP_072398205.1;WP_078066297.1;WP_111132058.1;WP_001795286.1
8	61	WP_147712717.1;WP_078068836.1;WP_135033723.1;WP_203595896.1;WP_156978865.1;WP_000841440.1;WP_198999175.1;WP_001662491.1;WP_001793881.1;WP_162634684.1;WP_000794589.1;WP_001205072.1;WP_141764604.1;WP_199012929.1;WP_070991995.1;WP_156974342.1;WP_000794607.1;WP_001670185.1;WP_162674410.1;WP_142381595.1;WP_101292449.1;WP_258028368.1;WP_000794624.1;WP_142383074.1;WP_001205067.1;WP_258026191.1;WP_111132…
9	48	WP_000966095.1;WP_137075560.1;WP_111132057.1;WP_198998872.1;WP_014532699.1;WP_000966099.1;WP_000966092.1;WP_198917931.1;WP_101274006.1
10	33	WP_031845055.1;WP_044026054.1;WP_111131783.1;WP_031785466.1;WP_001790144.1;WP_031788452.1
11	31	WP_001224379.1
12	31	WP_000217456.1;WP_000217466.1;WP_000217452.1;WP_000217458.1;WP_111131785.1;WP_111131789.1;WP_000824929.1;WP_000217470.1;WP_000217461.1;WP_000217460.1;WP_000217469.1
13	28	WP_000495500.1;WP_000495498.1;WP_000495499.1;WP_000495501.1
14	27	WP_047335194.1;WP_000521959.1;WP_000521958.1;WP_094979423.1
15	27	WP_258028136.1;WP_258029392.1;WP_258026176.1;WP_258029169.1;WP_258026177.1;WP_258028473.1;WP_258026190.1;WP_258029393.1;WP_258028367.1;WP_191961598.1;WP_258028474.1;WP_029052172.1;WP_188363272.1;WP_258028137.1;WP_258029168.1
16	26	WP_111131784.1;WP_000220932.1;WP_000220937.1;WP_000220938.1
17	26	WP_000386367.1;WP_198996074.1;WP_000998872.1;WP_000386370.1;WP_000998869.1;WP_000386366.1;WP_001792489.1
18	24	WP_101244972.1;WP_001791851.1
19	20	WP_000721330.1;WP_000721336.1;WP_000721337.1
20	12	WP_000978018.1;WP_000056386.1;WP_001044252.1;WP_001044255.1
21	12	WP_000481425.1;WP_000481420.1;WP_086155505.1;WP_204177305.1;WP_000481410.1;WP_086045391.1;WP_000481431.1;WP_000481415.1
22	10	WP_000876660.1;WP_000876643.1;WP_000876646.1;WP_000876638.1;WP_000876641.1
23	8	WP_001146765.1;WP_001146762.1
24	7	WP_000074001.1;WP_000074014.1;WP_000074010.1;WP_000074012.1
25	7	WP_000289136.1;WP_000289134.1
26	7	WP_000990134.1;WP_000990133.1;WP_031785529.1
27	7	WP_001117051.1;WP_204177357.1;WP_001117054.1;WP_001117052.1
28	5	WP_000202029.1;WP_000200987.1;WP_000202030.1
29	5	WP_142381596.1;WP_142381594.1;WP_052997545.1
30	5	WP_000586376.1;WP_164005872.1;WP_103215202.1
31	4	WP_000660709.1
32	4	WP_001790696.1
33	4	WP_103205771.1;WP_042740583.1;WP_001066123.1
34	3	WP_000910576.1;WP_111131790.1;WP_162674395.1
35	2	WP_000216849.1
36	2	WP_000221934.1
37	2	WP_000531823.1
38	2	WP_000718949.1
39	2	WP_111131791.1;WP_001081682.1
40	2	WP_258028138.1
41	2	WP_308446830.1
42	1	WP_000214559.1
43	1	WP_001621913.1
44	1	WP_001791265.1
