# Supplementary material for: A type VII-secreted lipase toxin with reverse domain arrangement
Source: Nat Commun. 2023 Dec 19;14:8438. doi: 10.1038/s41467-023-44221-y (PMC10730906; doi:10.1038/s41467-023-44221-y)
Supplement: Supplementary file 6 — Source Data [file 41467_2023_44221_MOESM6_ESM.zip › Tsl1 distribution raw/lplIII 4/FlaGs_output/results_flankgene.fasta_cluster_out_3_1e-10_jackhits.tsv]

1	['WP_000162202.1', 'WP_000037433.1', 'WP_001034772.1', 'WP_000162204.1', 'WP_111131786.1', 'WP_001034756.1', 'WP_001034758.1', 'WP_111131788.1', 'WP_000162197.1', 'WP_000038224.1', 'WP_103254714.1', 'WP_084985054.1', 'WP_000037508.1', 'WP_000038243.1', 'WP_000038240.1', 'WP_000038231.1', 'WP_000038220.1', 'WP_111131787.1', 'WP_000914139.1', 'WP_000037500.1', 'WP_000037434.1']
2	['WP_000162202.1', 'WP_001034772.1', 'WP_000162204.1', 'WP_111131786.1', 'WP_001034756.1', 'WP_001034758.1', 'WP_000037433.1', 'WP_000162197.1', 'WP_103254714.1', 'WP_111131788.1', 'WP_000038224.1', 'WP_000038243.1', 'WP_084985054.1', 'WP_000037508.1', 'WP_000038240.1', 'WP_111131787.1', 'WP_000914139.1', 'WP_000038231.1', 'WP_000038220.1', 'WP_000037434.1', 'WP_000037500.1']
3	['WP_000162202.1', 'WP_001034756.1', 'WP_001034772.1', 'WP_000162204.1', 'WP_000037433.1', 'WP_111131786.1', 'WP_001034758.1', 'WP_000037500.1', 'WP_111131788.1', 'WP_000162197.1', 'WP_000038224.1', 'WP_084985054.1', 'WP_103254714.1', 'WP_000037508.1', 'WP_000038243.1', 'WP_000038240.1', 'WP_000038220.1', 'WP_000038231.1', 'WP_000914139.1', 'WP_111131787.1', 'WP_000037434.1']
4	['WP_000162202.1', 'WP_001034772.1', 'WP_000162204.1', 'WP_111131786.1', 'WP_000037433.1', 'WP_001034756.1', 'WP_001034758.1', 'WP_111131788.1', 'WP_000162197.1', 'WP_000038224.1', 'WP_000037508.1', 'WP_103254714.1', 'WP_084985054.1', 'WP_000038243.1', 'WP_000038240.1', 'WP_111131787.1', 'WP_000038220.1', 'WP_000038231.1', 'WP_000914139.1', 'WP_000037500.1', 'WP_000037434.1']
5	['WP_000162202.1', 'WP_001034772.1', 'WP_000162204.1', 'WP_111131786.1', 'WP_001034756.1', 'WP_000037433.1', 'WP_001034758.1', 'WP_000162197.1', 'WP_111131788.1', 'WP_000038224.1', 'WP_103254714.1', 'WP_084985054.1', 'WP_000038243.1', 'WP_000037508.1', 'WP_000038220.1', 'WP_000038240.1', 'WP_000038231.1', 'WP_111131787.1', 'WP_000914139.1', 'WP_000037500.1', 'WP_000037434.1']
6	['WP_000162202.1', 'WP_001034772.1', 'WP_000162204.1', 'WP_000037433.1', 'WP_001034756.1', 'WP_111131786.1', 'WP_001034758.1', 'WP_000038224.1', 'WP_111131788.1', 'WP_000162197.1', 'WP_084985054.1', 'WP_103254714.1', 'WP_000038243.1', 'WP_000037508.1', 'WP_000038240.1', 'WP_000038231.1', 'WP_000038220.1', 'WP_111131787.1', 'WP_000914139.1', 'WP_000037500.1', 'WP_000037434.1']
7	['WP_000162202.1', 'WP_001034772.1', 'WP_000162204.1', 'WP_111131786.1', 'WP_001034756.1', 'WP_000037433.1', 'WP_001034758.1', 'WP_000162197.1', 'WP_111131788.1', 'WP_000038224.1', 'WP_103254714.1', 'WP_000038243.1', 'WP_084985054.1', 'WP_000038231.1', 'WP_000037508.1', 'WP_000038240.1', 'WP_000038220.1', 'WP_111131787.1', 'WP_000914139.1', 'WP_000037500.1', 'WP_000037434.1']
8	['WP_000162202.1', 'WP_001034772.1', 'WP_000162204.1', 'WP_111131786.1', 'WP_001034756.1', 'WP_001034758.1', 'WP_000037433.1', 'WP_000162197.1', 'WP_111131788.1', 'WP_000038224.1', 'WP_000038240.1', 'WP_000038243.1', 'WP_103254714.1', 'WP_000914139.1', 'WP_084985054.1', 'WP_000037508.1', 'WP_000038231.1', 'WP_111131787.1', 'WP_000038220.1', 'WP_000037500.1', 'WP_000037434.1']
9	['WP_000162202.1', 'WP_001034772.1', 'WP_000162204.1', 'WP_111131786.1', 'WP_001034756.1', 'WP_001034758.1', 'WP_000037433.1', 'WP_000162197.1', 'WP_111131788.1', 'WP_000038224.1', 'WP_000038243.1', 'WP_103254714.1', 'WP_084985054.1', 'WP_000038240.1', 'WP_000037508.1', 'WP_000914139.1', 'WP_000038231.1', 'WP_111131787.1', 'WP_000038220.1', 'WP_000037500.1', 'WP_000037434.1']
10	['WP_000056386.1', 'WP_001044255.1', 'WP_001044252.1', 'WP_000978018.1']
11	['WP_000074010.1', 'WP_000074001.1', 'WP_000074012.1', 'WP_000074014.1']
12	['WP_000074010.1', 'WP_000074012.1', 'WP_000074014.1', 'WP_000074001.1']
13	['WP_000074012.1', 'WP_000074014.1', 'WP_000074010.1', 'WP_000074001.1']
14	['WP_000074014.1', 'WP_000074012.1', 'WP_000074010.1', 'WP_000074001.1']
15	['WP_000162202.1', 'WP_000162204.1', 'WP_001034772.1', 'WP_111131786.1', 'WP_001034756.1', 'WP_001034758.1', 'WP_000162197.1', 'WP_000037433.1', 'WP_103254714.1', 'WP_111131788.1', 'WP_000038224.1', 'WP_000038243.1', 'WP_084985054.1', 'WP_000037508.1', 'WP_000038240.1', 'WP_111131787.1', 'WP_000914139.1', 'WP_000038231.1', 'WP_000038220.1', 'WP_000037500.1', 'WP_000037434.1']
16	['WP_000162202.1', 'WP_001034772.1', 'WP_000162204.1', 'WP_111131786.1', 'WP_001034756.1', 'WP_001034758.1', 'WP_000162197.1', 'WP_000037433.1', 'WP_103254714.1', 'WP_111131788.1', 'WP_000038224.1', 'WP_000038243.1', 'WP_000037508.1', 'WP_084985054.1', 'WP_000038240.1', 'WP_000914139.1', 'WP_111131787.1', 'WP_000038231.1', 'WP_000038220.1', 'WP_000037500.1', 'WP_000037434.1']
17	['WP_000162202.1', 'WP_000162204.1', 'WP_001034772.1', 'WP_111131786.1', 'WP_001034756.1', 'WP_001034758.1', 'WP_000162197.1', 'WP_000037433.1', 'WP_103254714.1', 'WP_111131788.1', 'WP_000038224.1', 'WP_000038243.1', 'WP_084985054.1', 'WP_000037508.1', 'WP_000038240.1', 'WP_000914139.1', 'WP_111131787.1', 'WP_000038231.1', 'WP_000038220.1', 'WP_000037500.1', 'WP_000037434.1']
18	['WP_000202029.1', 'WP_000200987.1', 'WP_000202030.1']
19	['WP_000202029.1', 'WP_000202030.1', 'WP_000200987.1']
20	['WP_000202030.1', 'WP_000202029.1', 'WP_000200987.1']
21	['WP_000214559.1']
22	['WP_000216849.1']
23	['WP_000217452.1', 'WP_000217466.1', 'WP_000217469.1', 'WP_000217470.1', 'WP_111131785.1', 'WP_000217461.1', 'WP_000217460.1', 'WP_000217456.1', 'WP_000217458.1', 'WP_111131789.1', 'WP_000824929.1']
24	['WP_000217466.1', 'WP_000217469.1', 'WP_000217452.1', 'WP_000217470.1', 'WP_000217456.1', 'WP_111131785.1', 'WP_000217461.1', 'WP_000217460.1', 'WP_000217458.1', 'WP_111131789.1', 'WP_000824929.1']
25	['WP_000217466.1', 'WP_000217469.1', 'WP_000217452.1', 'WP_000217470.1', 'WP_111131785.1', 'WP_000217461.1', 'WP_000217456.1', 'WP_000217460.1', 'WP_000217458.1', 'WP_111131789.1', 'WP_000824929.1']
26	['WP_000217466.1', 'WP_000217469.1', 'WP_000217470.1', 'WP_000217452.1', 'WP_111131785.1', 'WP_000217461.1', 'WP_000217460.1', 'WP_000217456.1', 'WP_000217458.1', 'WP_111131789.1', 'WP_000824929.1']
27	['WP_000217469.1', 'WP_000217466.1', 'WP_000217470.1', 'WP_000217452.1', 'WP_000217461.1', 'WP_111131785.1', 'WP_000217460.1', 'WP_000217456.1', 'WP_000217458.1', 'WP_111131789.1', 'WP_000824929.1']
28	['WP_000217466.1', 'WP_000217469.1', 'WP_000217470.1', 'WP_000217452.1', 'WP_111131785.1', 'WP_000217461.1', 'WP_000217460.1', 'WP_000217456.1', 'WP_000217458.1', 'WP_111131789.1', 'WP_000824929.1']
29	['WP_000217469.1', 'WP_000217466.1', 'WP_000217470.1', 'WP_111131785.1', 'WP_000217452.1', 'WP_000217461.1', 'WP_000217460.1', 'WP_000217456.1', 'WP_000217458.1', 'WP_111131789.1', 'WP_000824929.1']
30	['WP_000217469.1', 'WP_000217470.1', 'WP_000217466.1', 'WP_000217452.1', 'WP_111131785.1', 'WP_000217461.1', 'WP_000217460.1', 'WP_000217456.1', 'WP_000217458.1', 'WP_111131789.1', 'WP_000824929.1']
31	['WP_000217714.1', 'WP_000217713.1', 'WP_000217712.1', 'WP_000217724.1', 'WP_111132059.1', 'WP_000217710.1', 'WP_103215203.1', 'WP_148251532.1', 'WP_001573690.1', 'WP_001838708.1']
32	['WP_000217714.1', 'WP_000217713.1', 'WP_000217712.1', 'WP_000217724.1', 'WP_111132059.1', 'WP_000217710.1', 'WP_103215203.1', 'WP_148251532.1', 'WP_001573690.1', 'WP_001838708.1']
33	['WP_000217714.1', 'WP_000217713.1', 'WP_000217724.1', 'WP_000217712.1', 'WP_103215203.1', 'WP_111132059.1', 'WP_000217710.1', 'WP_001573690.1', 'WP_148251532.1', 'WP_001838708.1']
34	['WP_000217714.1', 'WP_000217713.1', 'WP_000217724.1', 'WP_000217712.1', 'WP_111132059.1', 'WP_103215203.1', 'WP_000217710.1', 'WP_001573690.1', 'WP_148251532.1', 'WP_001838708.1']
35	['WP_000217714.1', 'WP_000217713.1', 'WP_000217724.1', 'WP_111132059.1', 'WP_000217712.1', 'WP_103215203.1', 'WP_000217710.1', 'WP_001573690.1', 'WP_148251532.1', 'WP_001838708.1']
36	['WP_000220932.1', 'WP_000220938.1', 'WP_000220937.1', 'WP_111131784.1']
37	['WP_000220937.1', 'WP_000220938.1', 'WP_000220932.1', 'WP_111131784.1']
38	['WP_000220938.1', 'WP_000220937.1', 'WP_000220932.1', 'WP_111131784.1']
39	['WP_000221934.1']
40	['WP_000289134.1', 'WP_000289136.1']
41	['WP_000289136.1', 'WP_000289134.1']
42	['WP_000386366.1', 'WP_000386367.1', 'WP_001792489.1', 'WP_000386370.1', 'WP_198996074.1', 'WP_000998872.1', 'WP_000998869.1']
43	['WP_000386366.1', 'WP_000386367.1', 'WP_001792489.1', 'WP_000386370.1', 'WP_198996074.1', 'WP_000998872.1', 'WP_000998869.1']
44	['WP_000386366.1', 'WP_000386367.1', 'WP_000386370.1', 'WP_001792489.1', 'WP_198996074.1', 'WP_000998872.1', 'WP_000998869.1']
45	['WP_000481425.1', 'WP_000481410.1', 'WP_000481415.1', 'WP_000481420.1', 'WP_000481431.1', 'WP_086155505.1', 'WP_086045391.1', 'WP_204177305.1']
46	['WP_000481425.1', 'WP_000481415.1', 'WP_000481410.1', 'WP_000481420.1', 'WP_000481431.1', 'WP_086155505.1', 'WP_086045391.1', 'WP_204177305.1']
47	['WP_000481425.1', 'WP_000481410.1', 'WP_000481420.1', 'WP_000481415.1', 'WP_000481431.1', 'WP_086155505.1', 'WP_086045391.1', 'WP_204177305.1']
48	['WP_000481425.1', 'WP_000481410.1', 'WP_000481415.1', 'WP_000481420.1', 'WP_000481431.1', 'WP_086155505.1', 'WP_086045391.1', 'WP_204177305.1']
49	['WP_000481425.1', 'WP_000481410.1', 'WP_000481431.1', 'WP_000481415.1', 'WP_000481420.1', 'WP_086155505.1', 'WP_086045391.1', 'WP_204177305.1']
50	['WP_000495498.1', 'WP_000495501.1', 'WP_000495499.1', 'WP_000495500.1']
51	['WP_000495498.1', 'WP_000495499.1', 'WP_000495501.1', 'WP_000495500.1']
52	['WP_000495500.1', 'WP_000495498.1', 'WP_000495501.1', 'WP_000495499.1']
53	['WP_000495498.1', 'WP_000495501.1', 'WP_000495500.1', 'WP_000495499.1']
54	['WP_000521958.1', 'WP_000521959.1', 'WP_047335194.1', 'WP_094979423.1']
55	['WP_000521959.1', 'WP_000521958.1', 'WP_047335194.1', 'WP_094979423.1']
56	['WP_000531823.1']
57	['WP_001826866.1', 'WP_084985052.1', 'WP_031783694.1', 'WP_001549768.1', 'WP_001792494.1', 'WP_275401734.1', 'WP_000972657.1', 'WP_000581923.1', 'WP_000972280.1', 'WP_044026055.1', 'WP_000581889.1', 'WP_000972658.1', 'WP_000581892.1', 'WP_050963716.1', 'WP_000972286.1', 'WP_001573692.1', 'WP_001824586.1', 'WP_000581894.1', 'WP_144079016.1', 'WP_275430627.1', 'WP_001796756.1', 'WP_000581876.1', 'W…
58	['WP_001549768.1', 'WP_001792494.1', 'WP_001826866.1', 'WP_275401734.1', 'WP_084985052.1', 'WP_031783694.1', 'WP_000972657.1', 'WP_000581923.1', 'WP_000972280.1', 'WP_000972658.1', 'WP_001573692.1', 'WP_000581876.1', 'WP_001796756.1', 'WP_275430627.1', 'WP_044026055.1', 'WP_000581889.1', 'WP_000581892.1', 'WP_050963716.1', 'WP_000581873.1', 'WP_001824586.1', 'WP_000972286.1', 'WP_000972273.1', 'W…
59	['WP_001549768.1', 'WP_001792494.1', 'WP_001826866.1', 'WP_275401734.1', 'WP_084985052.1', 'WP_031783694.1', 'WP_000972657.1', 'WP_000581923.1', 'WP_000972280.1', 'WP_000972658.1', 'WP_001573692.1', 'WP_000581876.1', 'WP_001796756.1', 'WP_275430627.1', 'WP_044026055.1', 'WP_000581889.1', 'WP_000581892.1', 'WP_050963716.1', 'WP_001824586.1', 'WP_000581873.1', 'WP_000972286.1', 'WP_000972273.1', 'W…
60	['WP_001549768.1', 'WP_001792494.1', 'WP_001826866.1', 'WP_275401734.1', 'WP_084985052.1', 'WP_000972657.1', 'WP_000581923.1', 'WP_000972280.1', 'WP_031783694.1', 'WP_000972658.1', 'WP_001573692.1', 'WP_001796756.1', 'WP_275430627.1', 'WP_000581892.1', 'WP_000581876.1', 'WP_044026055.1', 'WP_000581889.1', 'WP_050963716.1', 'WP_000972286.1', 'WP_000972273.1', 'WP_000581882.1', 'WP_000581879.1', 'W…
61	['WP_001549768.1', 'WP_001792494.1', 'WP_001826866.1', 'WP_275401734.1', 'WP_084985052.1', 'WP_031783694.1', 'WP_000972657.1', 'WP_000581923.1', 'WP_000972280.1', 'WP_000972658.1', 'WP_001573692.1', 'WP_275430627.1', 'WP_001796756.1', 'WP_000581876.1', 'WP_044026055.1', 'WP_000581889.1', 'WP_000581892.1', 'WP_050963716.1', 'WP_000972286.1', 'WP_000581882.1', 'WP_000972273.1', 'WP_001824586.1', 'W…
62	['WP_001549768.1', 'WP_001792494.1', 'WP_275401734.1', 'WP_000972280.1', 'WP_000972657.1', 'WP_000581923.1', 'WP_001826866.1', 'WP_000972658.1', 'WP_084985052.1', 'WP_001573692.1', 'WP_031783694.1', 'WP_275430627.1', 'WP_001796756.1', 'WP_000581892.1', 'WP_050963716.1', 'WP_044026055.1', 'WP_000581889.1', 'WP_000581876.1', 'WP_000972286.1', 'WP_001838707.1', 'WP_000972273.1', 'WP_000581894.1', 'W…
63	['WP_001826866.1', 'WP_084985052.1', 'WP_031783694.1', 'WP_001549768.1', 'WP_001792494.1', 'WP_275401734.1', 'WP_000581889.1', 'WP_000581892.1', 'WP_044026055.1', 'WP_000972280.1', 'WP_050963716.1', 'WP_000972657.1', 'WP_000581923.1', 'WP_000972658.1', 'WP_000581894.1', 'WP_001573692.1', 'WP_000972286.1', 'WP_001824586.1', 'WP_275430627.1', 'WP_144079016.1', 'WP_001796756.1', 'WP_000616191.1', 'W…
64	['WP_001826866.1', 'WP_084985052.1', 'WP_031783694.1', 'WP_001549768.1', 'WP_001792494.1', 'WP_275401734.1', 'WP_000581892.1', 'WP_050963716.1', 'WP_000581889.1', 'WP_044026055.1', 'WP_000972280.1', 'WP_000972657.1', 'WP_000581923.1', 'WP_000972658.1', 'WP_000581894.1', 'WP_000972286.1', 'WP_001573692.1', 'WP_001824586.1', 'WP_144079016.1', 'WP_275430627.1', 'WP_001796756.1', 'WP_000616191.1', 'W…
65	['WP_001826866.1', 'WP_084985052.1', 'WP_031783694.1', 'WP_001549768.1', 'WP_001792494.1', 'WP_000581892.1', 'WP_275401734.1', 'WP_000581889.1', 'WP_050963716.1', 'WP_044026055.1', 'WP_000581894.1', 'WP_000972280.1', 'WP_000972657.1', 'WP_000581923.1', 'WP_000972286.1', 'WP_000972658.1', 'WP_001824586.1', 'WP_001573692.1', 'WP_144079016.1', 'WP_001796756.1', 'WP_275430627.1', 'WP_000616191.1', 'W…
66	['WP_000581910.1', 'WP_001549768.1', 'WP_001792494.1', 'WP_000581911.1', 'WP_275401734.1', 'WP_000972657.1', 'WP_000581923.1', 'WP_001826866.1', 'WP_000972658.1', 'WP_001573692.1', 'WP_084985052.1', 'WP_000972280.1', 'WP_275430627.1', 'WP_031783694.1', 'WP_001796756.1', 'WP_044026055.1', 'WP_001838707.1', 'WP_000581892.1', 'WP_271019929.1', 'WP_000972286.1', 'WP_000581876.1', 'WP_050963716.1', 'W…
67	['WP_000581910.1', 'WP_000581911.1', 'WP_001549768.1', 'WP_001792494.1', 'WP_275401734.1', 'WP_000972657.1', 'WP_000581923.1', 'WP_001826866.1', 'WP_000972658.1', 'WP_000972280.1', 'WP_001573692.1', 'WP_084985052.1', 'WP_031783694.1', 'WP_275430627.1', 'WP_001796756.1', 'WP_044026055.1', 'WP_271019929.1', 'WP_001838707.1', 'WP_000581892.1', 'WP_000972286.1', 'WP_000581876.1', 'WP_050963716.1', 'W…
68	['WP_000581910.1', 'WP_001549768.1', 'WP_001792494.1', 'WP_000581911.1', 'WP_275401734.1', 'WP_000972657.1', 'WP_000581923.1', 'WP_001826866.1', 'WP_000972658.1', 'WP_001573692.1', 'WP_084985052.1', 'WP_000972280.1', 'WP_031783694.1', 'WP_275430627.1', 'WP_000581912.1', 'WP_101274024.1', 'WP_001796756.1', 'WP_078064693.1', 'WP_000581876.1', 'WP_271019929.1', 'WP_001838707.1', 'WP_044026055.1', 'W…
69	['WP_001549768.1', 'WP_001792494.1', 'WP_275401734.1', 'WP_000972657.1', 'WP_000581923.1', 'WP_000972658.1', 'WP_001826866.1', 'WP_031783694.1', 'WP_084985052.1', 'WP_001573692.1', 'WP_000972280.1', 'WP_275430627.1', 'WP_001796756.1', 'WP_001838707.1', 'WP_044026055.1', 'WP_000581892.1', 'WP_050963716.1', 'WP_001824586.1', 'WP_000581876.1', 'WP_000581889.1', 'WP_000581910.1', 'WP_000972286.1', 'W…
70	['WP_000586376.1', 'WP_164005872.1', 'WP_103215202.1']
71	['WP_001826866.1', 'WP_084985052.1', 'WP_031783694.1', 'WP_001549768.1', 'WP_001792494.1', 'WP_275401734.1', 'WP_000581889.1', 'WP_044026055.1', 'WP_000581892.1', 'WP_050963716.1', 'WP_000972280.1', 'WP_000972657.1', 'WP_000581923.1', 'WP_000972658.1', 'WP_000581894.1', 'WP_001573692.1', 'WP_000972286.1', 'WP_001824586.1', 'WP_275430627.1', 'WP_144079016.1', 'WP_001796756.1', 'WP_000616191.1', 'W…
72	['WP_000660709.1']
73	['WP_000678764.1', 'WP_000678763.1', 'WP_020977585.1', 'WP_111132060.1']
74	['WP_000678764.1', 'WP_000678763.1', 'WP_020977585.1', 'WP_111132060.1']
75	['WP_000718949.1']
76	['WP_000721330.1', 'WP_000721337.1', 'WP_000721336.1']
77	['WP_000721337.1', 'WP_000721336.1', 'WP_000721330.1']
78	['WP_000721337.1', 'WP_000721330.1', 'WP_000721336.1']
79	['WP_000755950.1', 'WP_000755944.1', 'WP_000755954.1', 'WP_000755946.1', 'WP_250029718.1', 'WP_111132062.1', 'WP_000755948.1', 'WP_198978583.1', 'WP_000755947.1', 'WP_130173840.1', 'WP_270796535.1', 'WP_000755953.1', 'WP_085054463.1']
80	['WP_000755950.1', 'WP_000755944.1', 'WP_000755954.1', 'WP_000755946.1', 'WP_250029718.1', 'WP_000755948.1', 'WP_198978583.1', 'WP_111132062.1', 'WP_000755947.1', 'WP_130173840.1', 'WP_270796535.1', 'WP_000755953.1', 'WP_085054463.1']
81	['WP_000755950.1', 'WP_000755944.1', 'WP_000755954.1', 'WP_000755946.1', 'WP_250029718.1', 'WP_000755948.1', 'WP_198978583.1', 'WP_111132062.1', 'WP_000755947.1', 'WP_130173840.1', 'WP_270796535.1', 'WP_000755953.1', 'WP_085054463.1']
82	['WP_000755950.1', 'WP_000755944.1', 'WP_000755954.1', 'WP_000755946.1', 'WP_250029718.1', 'WP_000755948.1', 'WP_198978583.1', 'WP_111132062.1', 'WP_000755947.1', 'WP_130173840.1', 'WP_270796535.1', 'WP_000755953.1', 'WP_085054463.1']
83	['WP_000755950.1', 'WP_000755944.1', 'WP_000755954.1', 'WP_250029718.1', 'WP_000755946.1', 'WP_111132062.1', 'WP_198978583.1', 'WP_000755948.1', 'WP_130173840.1', 'WP_000755947.1', 'WP_270796535.1', 'WP_000755953.1', 'WP_085054463.1']
84	['WP_000755950.1', 'WP_000755954.1', 'WP_000755944.1', 'WP_250029718.1', 'WP_000755946.1', 'WP_111132062.1', 'WP_198978583.1', 'WP_000755948.1', 'WP_130173840.1', 'WP_000755947.1', 'WP_000755953.1', 'WP_270796535.1', 'WP_085054463.1']
85	['WP_000755950.1', 'WP_000755954.1', 'WP_000755944.1', 'WP_250029718.1', 'WP_000755946.1', 'WP_111132062.1', 'WP_000755948.1', 'WP_198978583.1', 'WP_130173840.1', 'WP_000755947.1', 'WP_270796535.1', 'WP_000755953.1', 'WP_085054463.1']
86	['WP_000794589.1', 'WP_070991995.1', 'WP_000794624.1', 'WP_258028368.1', 'WP_078068836.1', 'WP_156974342.1', 'WP_001205072.1', 'WP_001205067.1', 'WP_103266065.1', 'WP_001670185.1', 'WP_135033723.1', 'WP_024937040.1', 'WP_049289686.1', 'WP_147712717.1', 'WP_141764604.1']
87	['WP_000794607.1', 'WP_154271344.1', 'WP_070991995.1', 'WP_000794589.1', 'WP_258028368.1', 'WP_162634684.1', 'WP_199012929.1', 'WP_156974342.1', 'WP_101292449.1', 'WP_198995823.1', 'WP_111132056.1', 'WP_142366340.1', 'WP_142381595.1', 'WP_198999175.1', 'WP_162674410.1', 'WP_103266065.1', 'WP_001670185.1', 'WP_135033723.1', 'WP_001205067.1', 'WP_001205072.1', 'WP_024937040.1', 'WP_049289686.1', 'W…
88	['WP_000794624.1', 'WP_258028368.1', 'WP_162634684.1', 'WP_199012929.1', 'WP_101292449.1', 'WP_198995823.1', 'WP_111132056.1', 'WP_142381595.1', 'WP_142366340.1', 'WP_198999175.1', 'WP_162674410.1', 'WP_103266065.1', 'WP_001205067.1', 'WP_001670185.1', 'WP_135033723.1', 'WP_001205072.1', 'WP_024937040.1', 'WP_049289686.1', 'WP_147712717.1', 'WP_141764604.1']
89	['WP_000824929.1', 'WP_111131789.1', 'WP_000217466.1', 'WP_111131785.1', 'WP_000217469.1', 'WP_000217452.1', 'WP_000217470.1', 'WP_000217461.1', 'WP_000217460.1', 'WP_000217456.1', 'WP_000217458.1']
90	['WP_000841404.1', 'WP_000841440.1', 'WP_000841422.1', 'WP_078068836.1', 'WP_199012929.1', 'WP_156974342.1', 'WP_001205072.1', 'WP_001205067.1', 'WP_142381595.1', 'WP_103266065.1', 'WP_001670185.1', 'WP_135033723.1', 'WP_024937040.1', 'WP_049289686.1', 'WP_147712717.1', 'WP_141764604.1']
91	['WP_000841422.1', 'WP_103266065.1', 'WP_101292449.1', 'WP_198995823.1', 'WP_199012929.1', 'WP_024937040.1', 'WP_001670185.1', 'WP_049289686.1', 'WP_135033723.1', 'WP_001205067.1', 'WP_141764604.1', 'WP_198999175.1', 'WP_142381595.1', 'WP_142366340.1', 'WP_162674410.1', 'WP_001205072.1', 'WP_147712717.1', 'WP_111132056.1', 'WP_162634684.1']
92	['WP_000841440.1', 'WP_000841404.1', 'WP_000841422.1', 'WP_078068836.1', 'WP_156974342.1', 'WP_001205072.1', 'WP_001205067.1', 'WP_142381595.1', 'WP_103266065.1', 'WP_001670185.1', 'WP_135033723.1', 'WP_024937040.1', 'WP_049289686.1', 'WP_147712717.1', 'WP_141764604.1']
93	['WP_000876646.1', 'WP_000876641.1', 'WP_000876643.1', 'WP_000876660.1', 'WP_000876638.1']
94	['WP_000876641.1', 'WP_000876646.1', 'WP_000876643.1', 'WP_000876660.1', 'WP_000876638.1']
95	['WP_000876643.1', 'WP_000876646.1', 'WP_000876641.1', 'WP_000876660.1', 'WP_000876638.1']
96	['WP_000876646.1', 'WP_000876641.1', 'WP_000876643.1', 'WP_000876660.1', 'WP_000876638.1']
97	['WP_000876660.1', 'WP_000876646.1', 'WP_000876641.1', 'WP_000876643.1', 'WP_000876638.1']
98	['WP_000910576.1', 'WP_162674395.1', 'WP_111131790.1']
99	['WP_000162202.1', 'WP_001034772.1', 'WP_000162204.1', 'WP_111131786.1', 'WP_001034756.1', 'WP_001034758.1', 'WP_000037433.1', 'WP_000162197.1', 'WP_111131788.1', 'WP_000038224.1', 'WP_000038240.1', 'WP_000038243.1', 'WP_103254714.1', 'WP_000914139.1', 'WP_084985054.1', 'WP_000037508.1', 'WP_000038231.1', 'WP_111131787.1', 'WP_000038220.1', 'WP_000037500.1', 'WP_000037434.1']
100	['WP_010956661.1', 'WP_001790675.1', 'WP_000946334.1', 'WP_001795286.1', 'WP_111132058.1', 'WP_078066297.1', 'WP_078061123.1', 'WP_072398205.1', 'WP_084980590.1']
101	['WP_000966095.1', 'WP_000966092.1', 'WP_014532699.1', 'WP_198917931.1', 'WP_198998872.1', 'WP_111132057.1', 'WP_000966099.1', 'WP_137075560.1', 'WP_101274006.1']
102	['WP_000966095.1', 'WP_014532699.1', 'WP_000966092.1', 'WP_198917931.1', 'WP_111132057.1', 'WP_198998872.1', 'WP_000966099.1', 'WP_137075560.1', 'WP_101274006.1']
103	['WP_000966095.1', 'WP_014532699.1', 'WP_000966092.1', 'WP_198917931.1', 'WP_111132057.1', 'WP_198998872.1', 'WP_000966099.1', 'WP_137075560.1', 'WP_101274006.1']
104	['WP_001549768.1', 'WP_001792494.1', 'WP_001826866.1', 'WP_275401734.1', 'WP_084985052.1', 'WP_031783694.1', 'WP_000972657.1', 'WP_000581923.1', 'WP_000972280.1', 'WP_000972658.1', 'WP_001573692.1', 'WP_001796756.1', 'WP_275430627.1', 'WP_000581876.1', 'WP_000972273.1', 'WP_044026055.1', 'WP_050963716.1', 'WP_000581889.1', 'WP_000581892.1', 'WP_000972286.1', 'WP_001824586.1', 'WP_144079016.1', 'W…
105	['WP_001549768.1', 'WP_001792494.1', 'WP_001826866.1', 'WP_275401734.1', 'WP_084985052.1', 'WP_031783694.1', 'WP_000972280.1', 'WP_000972657.1', 'WP_000581923.1', 'WP_000972658.1', 'WP_001573692.1', 'WP_001796756.1', 'WP_275430627.1', 'WP_044026055.1', 'WP_000581876.1', 'WP_050963716.1', 'WP_000581889.1', 'WP_000581892.1', 'WP_000972273.1', 'WP_000972286.1', 'WP_001824586.1', 'WP_000581894.1', 'W…
106	['WP_001549768.1', 'WP_001792494.1', 'WP_275401734.1', 'WP_000972280.1', 'WP_000972657.1', 'WP_000581923.1', 'WP_001826866.1', 'WP_000972658.1', 'WP_001573692.1', 'WP_084985052.1', 'WP_031783694.1', 'WP_275430627.1', 'WP_001796756.1', 'WP_050963716.1', 'WP_000581892.1', 'WP_001838707.1', 'WP_044026055.1', 'WP_000581889.1', 'WP_000581876.1', 'WP_001824586.1', 'WP_000972286.1', 'WP_000581894.1', 'W…
107	['WP_001826866.1', 'WP_084985052.1', 'WP_031783694.1', 'WP_001549768.1', 'WP_001792494.1', 'WP_275401734.1', 'WP_000972286.1', 'WP_000972280.1', 'WP_000972657.1', 'WP_000581923.1', 'WP_000581889.1', 'WP_000581892.1', 'WP_044026055.1', 'WP_050963716.1', 'WP_000972658.1', 'WP_001573692.1', 'WP_144079016.1', 'WP_000581894.1', 'WP_001824586.1', 'WP_275430627.1', 'WP_001796756.1', 'WP_000581876.1', 'W…
108	['WP_001549768.1', 'WP_001792494.1', 'WP_275401734.1', 'WP_000972657.1', 'WP_000972658.1', 'WP_000581923.1', 'WP_031783694.1', 'WP_001573692.1', 'WP_001826866.1', 'WP_275430627.1', 'WP_084985052.1', 'WP_000972280.1', 'WP_001796756.1', 'WP_001838707.1', 'WP_001824586.1', 'WP_044026055.1', 'WP_000581892.1', 'WP_050963716.1', 'WP_000581876.1', 'WP_000581889.1', 'WP_000581910.1', 'WP_000972286.1', 'W…
109	['WP_001549768.1', 'WP_001792494.1', 'WP_275401734.1', 'WP_000972657.1', 'WP_000972658.1', 'WP_000581923.1', 'WP_001573692.1', 'WP_031783694.1', 'WP_001826866.1', 'WP_275430627.1', 'WP_084985052.1', 'WP_000972280.1', 'WP_001796756.1', 'WP_001838707.1', 'WP_001824586.1', 'WP_044026055.1', 'WP_000581892.1', 'WP_050963716.1', 'WP_000581876.1', 'WP_000581889.1', 'WP_000581910.1', 'WP_000972286.1', 'W…
110	['WP_000978018.1']
111	['WP_000990133.1', 'WP_000990134.1', 'WP_031785529.1']
112	['WP_000990134.1', 'WP_000990133.1', 'WP_031785529.1']
113	['WP_000998872.1', 'WP_000998869.1', 'WP_198996074.1']
114	['WP_000998872.1', 'WP_000998869.1', 'WP_198996074.1']
115	['WP_000162202.1', 'WP_001034772.1', 'WP_000162204.1', 'WP_001034756.1', 'WP_111131786.1', 'WP_001034758.1', 'WP_000162197.1', 'WP_000037433.1', 'WP_103254714.1', 'WP_111131788.1', 'WP_000038224.1', 'WP_000038243.1', 'WP_000037508.1', 'WP_084985054.1', 'WP_000038240.1', 'WP_111131787.1', 'WP_000914139.1', 'WP_000038231.1', 'WP_000038220.1', 'WP_000037500.1', 'WP_000037434.1']
116	['WP_000162202.1', 'WP_001034772.1', 'WP_000162204.1', 'WP_001034756.1', 'WP_111131786.1', 'WP_001034758.1', 'WP_000162197.1', 'WP_000037433.1', 'WP_103254714.1', 'WP_111131788.1', 'WP_000038224.1', 'WP_000038243.1', 'WP_084985054.1', 'WP_000037508.1', 'WP_000038240.1', 'WP_111131787.1', 'WP_000914139.1', 'WP_000038231.1', 'WP_000038220.1', 'WP_000037500.1', 'WP_000037434.1']
117	['WP_000162202.1', 'WP_001034772.1', 'WP_000162204.1', 'WP_111131786.1', 'WP_001034756.1', 'WP_001034758.1', 'WP_000162197.1', 'WP_000037433.1', 'WP_103254714.1', 'WP_111131788.1', 'WP_000038224.1', 'WP_000038243.1', 'WP_084985054.1', 'WP_000037508.1', 'WP_000038240.1', 'WP_111131787.1', 'WP_000914139.1', 'WP_000038231.1', 'WP_000038220.1', 'WP_000037500.1', 'WP_000037434.1']
118	['WP_001044255.1', 'WP_001044252.1', 'WP_000056386.1', 'WP_000978018.1']
119	['WP_001044255.1', 'WP_001044252.1', 'WP_000056386.1', 'WP_000978018.1']
120	['WP_001066123.1', 'WP_103205771.1', 'WP_042740583.1']
121	['WP_001081682.1', 'WP_111131791.1']
122	['WP_001117052.1', 'WP_001117051.1', 'WP_001117054.1', 'WP_204177357.1']
123	['WP_001117052.1', 'WP_001117051.1', 'WP_001117054.1', 'WP_204177357.1']
124	['WP_001117054.1', 'WP_001117052.1', 'WP_001117051.1', 'WP_204177357.1']
125	['WP_001146762.1', 'WP_001146765.1']
126	['WP_001146765.1', 'WP_001146762.1']
127	['WP_001205067.1', 'WP_135033723.1', 'WP_001670185.1', 'WP_024937040.1', 'WP_049289686.1', 'WP_147712717.1', 'WP_141764604.1']
128	['WP_001205072.1', 'WP_135033723.1', 'WP_001670185.1', 'WP_024937040.1', 'WP_049289686.1', 'WP_147712717.1', 'WP_141764604.1']
129	['WP_001224379.1']
130	['WP_001549768.1', 'WP_001792494.1', 'WP_275401734.1', 'WP_000972657.1', 'WP_000972658.1', 'WP_000581923.1', 'WP_031783694.1', 'WP_001573692.1', 'WP_001826866.1', 'WP_275430627.1', 'WP_084985052.1', 'WP_000972280.1', 'WP_001796756.1', 'WP_001838707.1', 'WP_001824586.1', 'WP_044026055.1', 'WP_000581892.1', 'WP_050963716.1', 'WP_000581876.1', 'WP_000581889.1', 'WP_000581910.1', 'WP_000972286.1', 'W…
131	['WP_000217714.1', 'WP_000217713.1', 'WP_000217724.1', 'WP_000217712.1', 'WP_103215203.1', 'WP_111132059.1', 'WP_000217710.1', 'WP_001573690.1', 'WP_148251532.1', 'WP_001838708.1']
132	['WP_001549768.1', 'WP_001792494.1', 'WP_275401734.1', 'WP_000972657.1', 'WP_000972658.1', 'WP_001573692.1', 'WP_000581923.1', 'WP_031783694.1', 'WP_001826866.1', 'WP_000972280.1', 'WP_084985052.1', 'WP_275430627.1', 'WP_001796756.1', 'WP_001838707.1', 'WP_001824586.1', 'WP_044026055.1', 'WP_000581892.1', 'WP_050963716.1', 'WP_000581876.1', 'WP_000581889.1', 'WP_000581910.1', 'WP_000972286.1', 'W…
133	['WP_001621913.1']
134	['WP_001662491.1', 'WP_001793881.1', 'WP_156978865.1', 'WP_203595896.1', 'WP_204254813.1', 'WP_142383074.1', 'WP_162634684.1', 'WP_199012929.1', 'WP_101292449.1', 'WP_198995823.1', 'WP_111132056.1', 'WP_142381595.1', 'WP_142366340.1', 'WP_198999175.1', 'WP_162674410.1', 'WP_103266065.1', 'WP_001670185.1', 'WP_135033723.1', 'WP_001205067.1', 'WP_001205072.1', 'WP_024937040.1', 'WP_049289686.1', 'W…
135	['WP_001670185.1', 'WP_135033723.1', 'WP_103266065.1', 'WP_024937040.1', 'WP_049289686.1', 'WP_147712717.1', 'WP_141764604.1']
136	['WP_001790144.1', 'WP_031845055.1', 'WP_031788452.1', 'WP_111131783.1', 'WP_031785466.1', 'WP_044026054.1']
137	['WP_001790675.1', 'WP_010956661.1', 'WP_000946334.1', 'WP_111132058.1', 'WP_001795286.1', 'WP_078066297.1', 'WP_078061123.1', 'WP_072398205.1', 'WP_084980590.1']
138	['WP_001790696.1']
139	['WP_001791265.1']
140	['WP_001791851.1', 'WP_101244972.1']
141	['WP_001792489.1', 'WP_000386366.1', 'WP_000386367.1', 'WP_000386370.1', 'WP_198996074.1', 'WP_000998872.1', 'WP_000998869.1']
142	['WP_001549768.1', 'WP_001792494.1', 'WP_275401734.1', 'WP_000972657.1', 'WP_000581923.1', 'WP_000972658.1', 'WP_001826866.1', 'WP_084985052.1', 'WP_001573692.1', 'WP_031783694.1', 'WP_000972280.1', 'WP_275430627.1', 'WP_001796756.1', 'WP_001838707.1', 'WP_044026055.1', 'WP_000581892.1', 'WP_050963716.1', 'WP_001824586.1', 'WP_000581876.1', 'WP_000581889.1', 'WP_000581910.1', 'WP_000972286.1', 'W…
143	['WP_001793319.1', 'WP_001795457.1', 'WP_001835549.1', 'WP_075339662.1', 'WP_188012491.1', 'WP_270724851.1', 'WP_078068953.1', 'WP_078055803.1', 'WP_001793882.1', 'WP_111132061.1', 'WP_164003511.1', 'WP_072398206.1', 'WP_075583758.1', 'WP_077446517.1', 'WP_078170757.1', 'WP_204177303.1', 'WP_072468810.1', 'WP_198987725.1']
144	['WP_001793881.1', 'WP_156978865.1', 'WP_203595896.1', 'WP_001662491.1', 'WP_204254813.1', 'WP_142383074.1', 'WP_162634684.1', 'WP_199012929.1', 'WP_101292449.1', 'WP_198995823.1', 'WP_111132056.1', 'WP_142381595.1', 'WP_142366340.1', 'WP_198999175.1', 'WP_162674410.1', 'WP_103266065.1', 'WP_001670185.1', 'WP_135033723.1', 'WP_001205067.1', 'WP_001205072.1', 'WP_024937040.1', 'WP_049289686.1', 'W…
145	['WP_001835549.1', 'WP_001795457.1', 'WP_001793319.1', 'WP_075339662.1', 'WP_188012491.1', 'WP_078068953.1', 'WP_001793882.1', 'WP_270724851.1', 'WP_078055803.1', 'WP_164003511.1', 'WP_111132061.1', 'WP_072398206.1', 'WP_075583758.1', 'WP_077446517.1', 'WP_078170757.1', 'WP_204177303.1', 'WP_072468810.1', 'WP_198987725.1']
146	['WP_010956661.1', 'WP_001790675.1', 'WP_000946334.1', 'WP_001795286.1', 'WP_111132058.1', 'WP_078066297.1', 'WP_078061123.1', 'WP_072398205.1', 'WP_084980590.1']
147	['WP_001795457.1', 'WP_001835549.1', 'WP_001793319.1', 'WP_075339662.1', 'WP_188012491.1', 'WP_078068953.1', 'WP_270724851.1', 'WP_078055803.1', 'WP_001793882.1', 'WP_111132061.1', 'WP_164003511.1', 'WP_072398206.1', 'WP_075583758.1', 'WP_077446517.1', 'WP_078170757.1', 'WP_204177303.1', 'WP_072468810.1', 'WP_198987725.1']
148	['WP_001549768.1', 'WP_001792494.1', 'WP_275401734.1', 'WP_000972657.1', 'WP_000972658.1', 'WP_001573692.1', 'WP_000581923.1', 'WP_031783694.1', 'WP_001826866.1', 'WP_084985052.1', 'WP_000972280.1', 'WP_275430627.1', 'WP_001796756.1', 'WP_001838707.1', 'WP_001824586.1', 'WP_044026055.1', 'WP_000581892.1', 'WP_050963716.1', 'WP_001796754.1', 'WP_000581876.1', 'WP_000581889.1', 'WP_000972286.1', 'W…
149	['WP_001549768.1', 'WP_001792494.1', 'WP_275401734.1', 'WP_001826866.1', 'WP_031783694.1', 'WP_000972657.1', 'WP_084985052.1', 'WP_000972658.1', 'WP_001573692.1', 'WP_000581923.1', 'WP_001796756.1', 'WP_000972280.1', 'WP_275430627.1', 'WP_001824586.1', 'WP_044026055.1', 'WP_001838707.1', 'WP_000581876.1', 'WP_000581892.1', 'WP_050963716.1', 'WP_000581889.1', 'WP_000972273.1', 'WP_000972286.1', 'W…
150	['WP_001826866.1', 'WP_031783694.1', 'WP_084985052.1', 'WP_001549768.1', 'WP_001792494.1', 'WP_275401734.1', 'WP_000972657.1', 'WP_001824586.1', 'WP_000972658.1', 'WP_001573692.1', 'WP_000581923.1', 'WP_044026055.1', 'WP_000972280.1', 'WP_001796756.1', 'WP_000581889.1', 'WP_275430627.1', 'WP_000581892.1', 'WP_050963716.1', 'WP_000972286.1', 'WP_000581894.1', 'WP_144079016.1', 'WP_001838707.1', 'W…
151	['WP_001826866.1', 'WP_084985052.1', 'WP_031783694.1', 'WP_001549768.1', 'WP_001792494.1', 'WP_275401734.1', 'WP_044026055.1', 'WP_000972657.1', 'WP_000581923.1', 'WP_001824586.1', 'WP_000972658.1', 'WP_001573692.1', 'WP_000972280.1', 'WP_000581892.1', 'WP_050963716.1', 'WP_001796756.1', 'WP_000581889.1', 'WP_000972286.1', 'WP_000581894.1', 'WP_275430627.1', 'WP_144079016.1', 'WP_000581876.1', 'W…
152	['WP_001835549.1', 'WP_001795457.1', 'WP_001793319.1', 'WP_075339662.1', 'WP_188012491.1', 'WP_078068953.1', 'WP_270724851.1', 'WP_078055803.1', 'WP_001793882.1', 'WP_111132061.1', 'WP_164003511.1', 'WP_072398206.1', 'WP_075583758.1', 'WP_077446517.1', 'WP_078170757.1', 'WP_204177303.1', 'WP_072468810.1', 'WP_198987725.1']
153	['WP_001549768.1', 'WP_001792494.1', 'WP_275401734.1', 'WP_000972657.1', 'WP_000972658.1', 'WP_000581923.1', 'WP_001573692.1', 'WP_031783694.1', 'WP_001826866.1', 'WP_084985052.1', 'WP_000972280.1', 'WP_275430627.1', 'WP_001796756.1', 'WP_001838707.1', 'WP_001824586.1', 'WP_044026055.1', 'WP_000581892.1', 'WP_050963716.1', 'WP_000581876.1', 'WP_000581889.1', 'WP_000972286.1', 'WP_000581910.1', 'W…
154	['WP_000217714.1', 'WP_000217713.1', 'WP_000217712.1', 'WP_000217724.1', 'WP_111132059.1', 'WP_000217710.1', 'WP_103215203.1', 'WP_148251532.1', 'WP_001573690.1', 'WP_001838708.1']
155	['WP_010956661.1', 'WP_001790675.1', 'WP_000946334.1', 'WP_001795286.1', 'WP_111132058.1', 'WP_078066297.1', 'WP_078061123.1', 'WP_072398205.1', 'WP_084980590.1']
156	['WP_000966095.1', 'WP_014532699.1', 'WP_000966092.1', 'WP_198917931.1', 'WP_111132057.1', 'WP_198998872.1', 'WP_000966099.1', 'WP_137075560.1', 'WP_101274006.1']
157	['WP_000678764.1', 'WP_020977585.1', 'WP_000678763.1', 'WP_111132060.1']
158	['WP_024937040.1', 'WP_001670185.1', 'WP_135033723.1', 'WP_049289686.1', 'WP_103266065.1', 'WP_147712717.1', 'WP_141764604.1']
159	['WP_029052172.1', 'WP_258028137.1', 'WP_258026176.1', 'WP_258026190.1', 'WP_258029392.1', 'WP_258028474.1', 'WP_258029169.1', 'WP_188363272.1']
160	['WP_031783694.1', 'WP_001826866.1', 'WP_084985052.1', 'WP_001549768.1', 'WP_001792494.1', 'WP_275401734.1', 'WP_000972657.1', 'WP_000972658.1', 'WP_000581923.1', 'WP_001824586.1', 'WP_044026055.1', 'WP_001573692.1', 'WP_000581892.1', 'WP_000581889.1', 'WP_050963716.1', 'WP_001796756.1', 'WP_000972280.1', 'WP_275430627.1', 'WP_000972286.1', 'WP_000581894.1', 'WP_144079016.1', 'WP_001838707.1', 'W…
161	['WP_001790144.1', 'WP_031845055.1', 'WP_031788452.1', 'WP_111131783.1', 'WP_031785466.1', 'WP_044026054.1']
162	['WP_000990133.1', 'WP_000990134.1', 'WP_031785529.1']
163	['WP_001790144.1', 'WP_031788452.1', 'WP_031845055.1', 'WP_111131783.1', 'WP_031785466.1', 'WP_044026054.1']
164	['WP_001790144.1', 'WP_031845055.1', 'WP_031788452.1', 'WP_111131783.1', 'WP_031785466.1', 'WP_044026054.1']
165	['WP_042740583.1', 'WP_001066123.1', 'WP_103205771.1']
166	['WP_044026054.1', 'WP_001790144.1', 'WP_031788452.1', 'WP_031845055.1', 'WP_111131783.1', 'WP_031785466.1']
167	['WP_001826866.1', 'WP_084985052.1', 'WP_031783694.1', 'WP_001549768.1', 'WP_001792494.1', 'WP_275401734.1', 'WP_044026055.1', 'WP_000972657.1', 'WP_000581923.1', 'WP_000972658.1', 'WP_000581889.1', 'WP_000972280.1', 'WP_000581892.1', 'WP_001573692.1', 'WP_050963716.1', 'WP_001824586.1', 'WP_000972286.1', 'WP_000581894.1', 'WP_275430627.1', 'WP_001796756.1', 'WP_144079016.1', 'WP_000581876.1', 'W…
168	['WP_000521958.1', 'WP_000521959.1', 'WP_047335194.1', 'WP_094979423.1']
169	['WP_162634684.1', 'WP_199012929.1', 'WP_142381595.1', 'WP_198999175.1', 'WP_162674410.1', 'WP_142366340.1', 'WP_101292449.1', 'WP_198995823.1', 'WP_111132056.1', 'WP_049289686.1', 'WP_024937040.1', 'WP_001670185.1', 'WP_135033723.1', 'WP_103266065.1', 'WP_001205067.1', 'WP_001205072.1', 'WP_147712717.1', 'WP_141764604.1']
170	['WP_001826866.1', 'WP_084985052.1', 'WP_031783694.1', 'WP_001549768.1', 'WP_001792494.1', 'WP_275401734.1', 'WP_050963716.1', 'WP_000581892.1', 'WP_000581889.1', 'WP_000972280.1', 'WP_044026055.1', 'WP_000972657.1', 'WP_000581923.1', 'WP_000972658.1', 'WP_000581894.1', 'WP_001573692.1', 'WP_000972286.1', 'WP_001824586.1', 'WP_144079016.1', 'WP_275430627.1', 'WP_001796756.1', 'WP_000616191.1', 'W…
171	['WP_052997545.1', 'WP_142381594.1', 'WP_142381596.1']
172	['WP_053083447.1', 'WP_001549768.1', 'WP_275401734.1', 'WP_000972658.1', 'WP_001792494.1', 'WP_095317781.1', 'WP_000972657.1', 'WP_031783694.1', 'WP_237773768.1', 'WP_000581923.1', 'WP_275430627.1', 'WP_001573692.1', 'WP_001826866.1', 'WP_001796756.1', 'WP_154289003.1', 'WP_001838707.1', 'WP_147697302.1', 'WP_084985052.1', 'WP_000972280.1', 'WP_000581876.1', 'WP_001824586.1', 'WP_000581894.1', 'W…
173	['WP_070991995.1', 'WP_000794589.1', 'WP_000794624.1', 'WP_258028368.1', 'WP_078068836.1', 'WP_001205072.1', 'WP_156974342.1', 'WP_001205067.1', 'WP_103266065.1', 'WP_001670185.1', 'WP_135033723.1', 'WP_024937040.1', 'WP_049289686.1', 'WP_147712717.1', 'WP_141764604.1']
174	['WP_078066297.1', 'WP_078061123.1', 'WP_072398205.1', 'WP_001790675.1', 'WP_010956661.1', 'WP_000946334.1', 'WP_001795286.1', 'WP_111132058.1', 'WP_084980590.1']
175	['WP_001795457.1', 'WP_001835549.1', 'WP_001793319.1', 'WP_075339662.1', 'WP_188012491.1', 'WP_078068953.1', 'WP_270724851.1', 'WP_078055803.1', 'WP_001793882.1', 'WP_072398206.1', 'WP_111132061.1', 'WP_164003511.1', 'WP_075583758.1', 'WP_077446517.1', 'WP_078170757.1', 'WP_204177303.1', 'WP_072468810.1', 'WP_198987725.1']
176	['WP_001795457.1', 'WP_001835549.1', 'WP_001793319.1', 'WP_075339662.1', 'WP_188012491.1', 'WP_078068953.1', 'WP_270724851.1', 'WP_078055803.1', 'WP_001793882.1', 'WP_111132061.1', 'WP_164003511.1', 'WP_072398206.1', 'WP_075583758.1', 'WP_077446517.1', 'WP_078170757.1', 'WP_204177303.1', 'WP_072468810.1', 'WP_198987725.1']
177	['WP_001835549.1', 'WP_001795457.1', 'WP_001793319.1', 'WP_075339662.1', 'WP_188012491.1', 'WP_078068953.1', 'WP_270724851.1', 'WP_078055803.1', 'WP_001793882.1', 'WP_111132061.1', 'WP_164003511.1', 'WP_072398206.1', 'WP_075583758.1', 'WP_077446517.1', 'WP_078170757.1', 'WP_204177303.1', 'WP_072468810.1', 'WP_198987725.1']
178	['WP_001795457.1', 'WP_001835549.1', 'WP_001793319.1', 'WP_075339662.1', 'WP_188012491.1', 'WP_078068953.1', 'WP_270724851.1', 'WP_078055803.1', 'WP_001793882.1', 'WP_111132061.1', 'WP_164003511.1', 'WP_075583758.1', 'WP_072398206.1', 'WP_078170757.1', 'WP_077446517.1', 'WP_204177303.1', 'WP_072468810.1', 'WP_198987725.1']
179	['WP_001835549.1', 'WP_001795457.1', 'WP_001793319.1', 'WP_075339662.1', 'WP_188012491.1', 'WP_078068953.1', 'WP_270724851.1', 'WP_078055803.1', 'WP_001793882.1', 'WP_111132061.1', 'WP_164003511.1', 'WP_077446517.1', 'WP_072398206.1', 'WP_075583758.1', 'WP_078170757.1', 'WP_204177303.1', 'WP_072468810.1', 'WP_198987725.1']
180	['WP_001795457.1', 'WP_001835549.1', 'WP_001793319.1', 'WP_075339662.1', 'WP_078055803.1', 'WP_188012491.1', 'WP_078068953.1', 'WP_270724851.1', 'WP_001793882.1', 'WP_111132061.1', 'WP_164003511.1', 'WP_072398206.1', 'WP_075583758.1', 'WP_077446517.1', 'WP_078170757.1', 'WP_204177303.1', 'WP_072468810.1', 'WP_198987725.1']
181	['WP_078061123.1', 'WP_078066297.1', 'WP_001790675.1', 'WP_010956661.1', 'WP_072398205.1', 'WP_000946334.1', 'WP_001795286.1', 'WP_111132058.1', 'WP_084980590.1']
182	['WP_000581910.1', 'WP_001549768.1', 'WP_001792494.1', 'WP_000581911.1', 'WP_275401734.1', 'WP_000972657.1', 'WP_000581923.1', 'WP_001826866.1', 'WP_000972658.1', 'WP_001573692.1', 'WP_084985052.1', 'WP_000972280.1', 'WP_031783694.1', 'WP_275430627.1', 'WP_000581912.1', 'WP_101274024.1', 'WP_001796756.1', 'WP_078064693.1', 'WP_000581876.1', 'WP_271019929.1', 'WP_001838707.1', 'WP_044026055.1', 'W…
183	['WP_078066297.1', 'WP_078061123.1', 'WP_001790675.1', 'WP_010956661.1', 'WP_072398205.1', 'WP_000946334.1', 'WP_001795286.1', 'WP_111132058.1', 'WP_084980590.1']
184	['WP_078068836.1', 'WP_156974342.1', 'WP_142381595.1', 'WP_001205072.1', 'WP_001205067.1', 'WP_001670185.1', 'WP_135033723.1', 'WP_103266065.1', 'WP_024937040.1', 'WP_049289686.1', 'WP_147712717.1', 'WP_141764604.1']
185	['WP_001835549.1', 'WP_001795457.1', 'WP_001793319.1', 'WP_075339662.1', 'WP_188012491.1', 'WP_078068953.1', 'WP_270724851.1', 'WP_078055803.1', 'WP_001793882.1', 'WP_111132061.1', 'WP_164003511.1', 'WP_072398206.1', 'WP_075583758.1', 'WP_077446517.1', 'WP_078170757.1', 'WP_204177303.1', 'WP_072468810.1', 'WP_198987725.1']
186	['WP_053083447.1', 'WP_078072110.1', 'WP_001549768.1', 'WP_001792494.1', 'WP_275401734.1', 'WP_275430627.1', 'WP_000972658.1', 'WP_154289003.1', 'WP_095317781.1', 'WP_237773768.1', 'WP_147697302.1', 'WP_000972657.1', 'WP_000581923.1', 'WP_031783694.1', 'WP_000972280.1', 'WP_264440960.1', 'WP_001796756.1', 'WP_084985052.1', 'WP_001826866.1', 'WP_001573692.1', 'WP_000581876.1', 'WP_001838707.1', 'W…
187	['WP_001795457.1', 'WP_001835549.1', 'WP_001793319.1', 'WP_075339662.1', 'WP_188012491.1', 'WP_078068953.1', 'WP_270724851.1', 'WP_078055803.1', 'WP_001793882.1', 'WP_111132061.1', 'WP_164003511.1', 'WP_075583758.1', 'WP_072398206.1', 'WP_078170757.1', 'WP_077446517.1', 'WP_204177303.1', 'WP_072468810.1', 'WP_198987725.1']
188	['WP_084980590.1', 'WP_010956661.1', 'WP_001790675.1', 'WP_078061123.1', 'WP_078066297.1', 'WP_072398205.1', 'WP_000946334.1', 'WP_001795286.1', 'WP_111132058.1']
189	['WP_001826866.1', 'WP_084985052.1', 'WP_031783694.1', 'WP_001549768.1', 'WP_001792494.1', 'WP_275401734.1', 'WP_044026055.1', 'WP_000972657.1', 'WP_000581923.1', 'WP_001824586.1', 'WP_000972658.1', 'WP_001573692.1', 'WP_000972280.1', 'WP_000581892.1', 'WP_050963716.1', 'WP_001796756.1', 'WP_000581889.1', 'WP_000972286.1', 'WP_000581894.1', 'WP_275430627.1', 'WP_144079016.1', 'WP_000581876.1', 'W…
190	['WP_000162202.1', 'WP_001034772.1', 'WP_000162204.1', 'WP_000037433.1', 'WP_111131786.1', 'WP_001034756.1', 'WP_001034758.1', 'WP_111131788.1', 'WP_000038224.1', 'WP_000162197.1', 'WP_084985054.1', 'WP_000038243.1', 'WP_103254714.1', 'WP_000037508.1', 'WP_000038240.1', 'WP_000038231.1', 'WP_000038220.1', 'WP_000914139.1', 'WP_111131787.1', 'WP_000037500.1', 'WP_000037434.1']
191	['WP_000755950.1', 'WP_270796535.1', 'WP_130173840.1', 'WP_000755944.1', 'WP_000755954.1', 'WP_085054463.1', 'WP_250029718.1', 'WP_000755946.1', 'WP_111132062.1', 'WP_000755948.1', 'WP_198978583.1', 'WP_000755947.1', 'WP_000755953.1']
192	['WP_000481425.1', 'WP_000481410.1', 'WP_000481415.1', 'WP_086045391.1', 'WP_000481420.1', 'WP_000481431.1', 'WP_086155505.1', 'WP_204177305.1']
193	['WP_000481425.1', 'WP_000481410.1', 'WP_000481415.1', 'WP_086155505.1', 'WP_000481420.1', 'WP_000481431.1', 'WP_086045391.1', 'WP_204177305.1']
194	['WP_094979423.1', 'WP_000521959.1', 'WP_000521958.1', 'WP_047335194.1']
195	['WP_001549768.1', 'WP_000972658.1', 'WP_001792494.1', 'WP_095317781.1', 'WP_275401734.1', 'WP_000972657.1', 'WP_031783694.1', 'WP_237773768.1', 'WP_000581923.1', 'WP_275430627.1', 'WP_001573692.1', 'WP_001826866.1', 'WP_084985052.1', 'WP_000972280.1', 'WP_001796756.1', 'WP_001838707.1', 'WP_001824586.1', 'WP_147697302.1', 'WP_044026055.1', 'WP_000581892.1', 'WP_050963716.1', 'WP_000581876.1', 'W…
196	['WP_101244972.1', 'WP_001791851.1']
197	['WP_101274006.1', 'WP_137075560.1', 'WP_000966095.1', 'WP_014532699.1', 'WP_000966092.1', 'WP_111132057.1', 'WP_198917931.1', 'WP_198998872.1', 'WP_000966099.1']
198	['WP_000581910.1', 'WP_001549768.1', 'WP_001792494.1', 'WP_000581911.1', 'WP_275401734.1', 'WP_000972657.1', 'WP_000581923.1', 'WP_001826866.1', 'WP_000972658.1', 'WP_001573692.1', 'WP_084985052.1', 'WP_000972280.1', 'WP_031783694.1', 'WP_275430627.1', 'WP_000581912.1', 'WP_101274024.1', 'WP_001796756.1', 'WP_078064693.1', 'WP_000581876.1', 'WP_271019929.1', 'WP_001838707.1', 'WP_044026055.1', 'W…
199	['WP_101292449.1', 'WP_198995823.1', 'WP_111132056.1', 'WP_162674410.1', 'WP_198999175.1', 'WP_142366340.1', 'WP_142381595.1', 'WP_135033723.1', 'WP_001670185.1', 'WP_024937040.1', 'WP_049289686.1', 'WP_147712717.1', 'WP_141764604.1']
200	['WP_103205771.1', 'WP_001066123.1', 'WP_042740583.1']
201	['WP_000586376.1', 'WP_164005872.1', 'WP_103215202.1']
202	['WP_000217714.1', 'WP_000217713.1', 'WP_000217724.1', 'WP_103215203.1', 'WP_000217712.1', 'WP_111132059.1', 'WP_000217710.1', 'WP_001573690.1', 'WP_148251532.1', 'WP_001838708.1']
203	['WP_000162202.1', 'WP_000162204.1', 'WP_001034772.1', 'WP_111131786.1', 'WP_001034756.1', 'WP_001034758.1', 'WP_000162197.1', 'WP_103254714.1', 'WP_000037433.1', 'WP_111131788.1', 'WP_000038224.1', 'WP_000038243.1', 'WP_084985054.1', 'WP_000037508.1', 'WP_000038240.1', 'WP_111131787.1', 'WP_000914139.1', 'WP_000038231.1', 'WP_000038220.1', 'WP_000037500.1', 'WP_000037434.1']
204	['WP_103266065.1', 'WP_135033723.1', 'WP_001670185.1', 'WP_024937040.1', 'WP_049289686.1', 'WP_147712717.1', 'WP_141764604.1']
205	['WP_111131781.1', 'WP_000972280.1', 'WP_000581876.1', 'WP_000581873.1', 'WP_000581882.1', 'WP_000581892.1', 'WP_000581889.1', 'WP_050963716.1', 'WP_144079016.1', 'WP_000581894.1', 'WP_111131782.1', 'WP_000972286.1', 'WP_000616191.1', 'WP_000972273.1', 'WP_000581871.1', 'WP_000972274.1', 'WP_000581879.1', 'WP_000581887.1', 'WP_147697302.1', 'WP_251653745.1', 'WP_154289003.1', 'WP_078072110.1', 'W…
206	['WP_001549768.1', 'WP_001792494.1', 'WP_275401734.1', 'WP_001826866.1', 'WP_084985052.1', 'WP_000972657.1', 'WP_000581923.1', 'WP_000972280.1', 'WP_031783694.1', 'WP_000972658.1', 'WP_001573692.1', 'WP_001796756.1', 'WP_275430627.1', 'WP_000581892.1', 'WP_000581889.1', 'WP_050963716.1', 'WP_000581876.1', 'WP_044026055.1', 'WP_111131782.1', 'WP_000581894.1', 'WP_000972273.1', 'WP_000972286.1', 'W…
207	['WP_001790144.1', 'WP_031788452.1', 'WP_111131783.1', 'WP_031845055.1', 'WP_031785466.1', 'WP_044026054.1']
208	['WP_111131784.1', 'WP_000220932.1', 'WP_000220938.1', 'WP_000220937.1']
209	['WP_000217469.1', 'WP_000217466.1', 'WP_000217470.1', 'WP_111131785.1', 'WP_000217452.1', 'WP_000217461.1', 'WP_000217460.1', 'WP_000217456.1', 'WP_000217458.1', 'WP_111131789.1', 'WP_000824929.1']
210	['WP_000162202.1', 'WP_000162204.1', 'WP_111131786.1', 'WP_001034772.1', 'WP_001034756.1', 'WP_001034758.1', 'WP_000162197.1', 'WP_000037433.1', 'WP_103254714.1', 'WP_111131788.1', 'WP_000038224.1', 'WP_000038243.1', 'WP_084985054.1', 'WP_000037508.1', 'WP_000038240.1', 'WP_000914139.1', 'WP_111131787.1', 'WP_000038231.1', 'WP_000038220.1', 'WP_000037500.1', 'WP_000037434.1']
211	['WP_000162202.1', 'WP_001034772.1', 'WP_000162204.1', 'WP_111131786.1', 'WP_001034756.1', 'WP_000037433.1', 'WP_001034758.1', 'WP_000162197.1', 'WP_111131788.1', 'WP_000038224.1', 'WP_103254714.1', 'WP_000038243.1', 'WP_084985054.1', 'WP_000037508.1', 'WP_111131787.1', 'WP_000038240.1', 'WP_000038220.1', 'WP_000038231.1', 'WP_000914139.1', 'WP_000037500.1', 'WP_000037434.1']
212	['WP_000162202.1', 'WP_001034772.1', 'WP_000162204.1', 'WP_000037433.1', 'WP_111131786.1', 'WP_001034756.1', 'WP_111131788.1', 'WP_001034758.1', 'WP_000162197.1', 'WP_000038224.1', 'WP_103254714.1', 'WP_084985054.1', 'WP_000038243.1', 'WP_000037508.1', 'WP_000038240.1', 'WP_000038231.1', 'WP_000038220.1', 'WP_111131787.1', 'WP_000914139.1', 'WP_000037500.1', 'WP_000037434.1']
213	['WP_111131789.1', 'WP_000824929.1', 'WP_000217466.1', 'WP_000217452.1', 'WP_111131785.1', 'WP_000217470.1', 'WP_000217469.1', 'WP_000217461.1', 'WP_000217456.1', 'WP_000217458.1', 'WP_000217460.1']
214	['WP_000910576.1', 'WP_111131790.1', 'WP_162674395.1']
215	['WP_111131791.1', 'WP_001081682.1']
216	['WP_198995823.1', 'WP_101292449.1', 'WP_111132056.1', 'WP_162674410.1', 'WP_198999175.1', 'WP_142366340.1', 'WP_142381595.1', 'WP_135033723.1', 'WP_001670185.1', 'WP_024937040.1', 'WP_049289686.1', 'WP_147712717.1', 'WP_141764604.1']
217	['WP_000966095.1', 'WP_014532699.1', 'WP_000966092.1', 'WP_111132057.1', 'WP_198917931.1', 'WP_198998872.1', 'WP_000966099.1', 'WP_137075560.1', 'WP_101274006.1']
218	['WP_001790675.1', 'WP_010956661.1', 'WP_111132058.1', 'WP_000946334.1', 'WP_001795286.1', 'WP_078061123.1', 'WP_078066297.1', 'WP_072398205.1', 'WP_084980590.1']
219	['WP_000217714.1', 'WP_000217713.1', 'WP_000217724.1', 'WP_111132059.1', 'WP_000217712.1', 'WP_103215203.1', 'WP_000217710.1', 'WP_148251532.1', 'WP_001573690.1', 'WP_001838708.1']
220	['WP_000678764.1', 'WP_000678763.1', 'WP_020977585.1', 'WP_111132060.1']
221	['WP_001795457.1', 'WP_001835549.1', 'WP_001793319.1', 'WP_075339662.1', 'WP_188012491.1', 'WP_078068953.1', 'WP_270724851.1', 'WP_078055803.1', 'WP_111132061.1', 'WP_001793882.1', 'WP_164003511.1', 'WP_072398206.1', 'WP_075583758.1', 'WP_077446517.1', 'WP_078170757.1', 'WP_204177303.1', 'WP_072468810.1', 'WP_198987725.1']
222	['WP_000755950.1', 'WP_000755954.1', 'WP_000755944.1', 'WP_250029718.1', 'WP_111132062.1', 'WP_000755946.1', 'WP_000755948.1', 'WP_198978583.1', 'WP_130173840.1', 'WP_000755947.1', 'WP_270796535.1', 'WP_000755953.1', 'WP_085054463.1']
223	['WP_130173840.1', 'WP_000755950.1', 'WP_000755954.1', 'WP_000755944.1', 'WP_250029718.1', 'WP_000755946.1', 'WP_111132062.1', 'WP_270796535.1', 'WP_198978583.1', 'WP_000755948.1', 'WP_000755947.1', 'WP_000755953.1', 'WP_085054463.1']
224	['WP_135033723.1', 'WP_103266065.1', 'WP_001670185.1', 'WP_024937040.1', 'WP_049289686.1', 'WP_147712717.1', 'WP_141764604.1']
225	['WP_137075560.1', 'WP_000966095.1', 'WP_014532699.1', 'WP_000966092.1', 'WP_198917931.1', 'WP_111132057.1', 'WP_198998872.1', 'WP_000966099.1', 'WP_101274006.1']
226	['WP_162634684.1', 'WP_142381595.1', 'WP_198999175.1', 'WP_162674410.1', 'WP_142366340.1', 'WP_141764604.1', 'WP_147712717.1', 'WP_049289686.1', 'WP_024937040.1', 'WP_001670185.1', 'WP_135033723.1', 'WP_199012929.1', 'WP_101292449.1', 'WP_198995823.1', 'WP_103266065.1', 'WP_001205067.1', 'WP_001205072.1', 'WP_111132056.1']
227	['WP_103266065.1', 'WP_135033723.1', 'WP_001670185.1', 'WP_024937040.1', 'WP_049289686.1', 'WP_147712717.1', 'WP_141764604.1']
228	['WP_142381594.1', 'WP_052997545.1', 'WP_142381596.1']
229	['WP_142381595.1', 'WP_103266065.1', 'WP_135033723.1', 'WP_001670185.1', 'WP_024937040.1', 'WP_049289686.1', 'WP_147712717.1', 'WP_141764604.1']
230	['WP_142381596.1', 'WP_052997545.1', 'WP_142381594.1']
231	['WP_142383074.1', 'WP_001662491.1', 'WP_001793881.1', 'WP_156978865.1', 'WP_203595896.1', 'WP_162634684.1', 'WP_199012929.1', 'WP_142381595.1', 'WP_198999175.1', 'WP_142366340.1', 'WP_162674410.1', 'WP_101292449.1', 'WP_198995823.1', 'WP_111132056.1', 'WP_001670185.1', 'WP_135033723.1', 'WP_103266065.1', 'WP_001205072.1', 'WP_001205067.1', 'WP_024937040.1', 'WP_049289686.1', 'WP_147712717.1', 'W…
232	['WP_142671436.1', 'WP_275401734.1', 'WP_001549768.1', 'WP_001792494.1', 'WP_053083447.1', 'WP_237773768.1', 'WP_095317781.1', 'WP_000972657.1', 'WP_000581923.1', 'WP_031783694.1', 'WP_000972658.1', 'WP_275430627.1', 'WP_044026055.1', 'WP_000581876.1', 'WP_264440960.1', 'WP_001573692.1', 'WP_151129798.1', 'WP_001796754.1', 'WP_000581894.1', 'WP_001796756.1', 'WP_000581892.1', 'WP_001824586.1', 'W…
233	['WP_001826866.1', 'WP_084985052.1', 'WP_031783694.1', 'WP_001549768.1', 'WP_001792494.1', 'WP_275401734.1', 'WP_000972286.1', 'WP_000972280.1', 'WP_000972657.1', 'WP_000581923.1', 'WP_000581889.1', 'WP_000581892.1', 'WP_044026055.1', 'WP_050963716.1', 'WP_000972658.1', 'WP_144079016.1', 'WP_001573692.1', 'WP_000581894.1', 'WP_001824586.1', 'WP_275430627.1', 'WP_001796756.1', 'WP_000581876.1', 'W…
234	['WP_001549768.1', 'WP_001792494.1', 'WP_000972658.1', 'WP_275401734.1', 'WP_095317781.1', 'WP_237773768.1', 'WP_000972657.1', 'WP_000581923.1', 'WP_147697302.1', 'WP_000972280.1', 'WP_031783694.1', 'WP_001826866.1', 'WP_275430627.1', 'WP_084985052.1', 'WP_001573692.1', 'WP_001796756.1', 'WP_001838707.1', 'WP_000581889.1', 'WP_000581876.1', 'WP_050963716.1', 'WP_000581892.1', 'WP_044026055.1', 'W…
235	['WP_162634684.1', 'WP_199012929.1', 'WP_142381595.1', 'WP_198999175.1', 'WP_162674410.1', 'WP_142366340.1', 'WP_101292449.1', 'WP_147712717.1', 'WP_198995823.1', 'WP_049289686.1', 'WP_024937040.1', 'WP_001670185.1', 'WP_135033723.1', 'WP_111132056.1', 'WP_141764604.1', 'WP_103266065.1', 'WP_001205067.1', 'WP_001205072.1']
236	['WP_000217714.1', 'WP_000217713.1', 'WP_000217712.1', 'WP_000217724.1', 'WP_111132059.1', 'WP_000217710.1', 'WP_103215203.1', 'WP_148251532.1', 'WP_001573690.1', 'WP_001838708.1']
237	['WP_053083447.1', 'WP_275401734.1', 'WP_001549768.1', 'WP_001792494.1', 'WP_275430627.1', 'WP_264440960.1', 'WP_000972658.1', 'WP_095317781.1', 'WP_237773768.1', 'WP_000581876.1', 'WP_000972657.1', 'WP_000581923.1', 'WP_031783694.1', 'WP_001573692.1', 'WP_078072110.1', 'WP_154289003.1', 'WP_147697302.1', 'WP_001796756.1', 'WP_000972280.1', 'WP_001824586.1', 'WP_084985052.1', 'WP_001826866.1', 'W…
238	['WP_154271344.1', 'WP_000794607.1', 'WP_070991995.1', 'WP_000794589.1', 'WP_258028368.1', 'WP_156974342.1', 'WP_199012929.1', 'WP_101292449.1', 'WP_198995823.1', 'WP_162634684.1', 'WP_111132056.1', 'WP_103266065.1', 'WP_142381595.1', 'WP_198999175.1', 'WP_142366340.1', 'WP_024937040.1', 'WP_162674410.1', 'WP_049289686.1', 'WP_001670185.1', 'WP_135033723.1', 'WP_001205067.1', 'WP_001205072.1', 'W…
239	['WP_001549768.1', 'WP_001792494.1', 'WP_275401734.1', 'WP_154289003.1', 'WP_000972658.1', 'WP_147697302.1', 'WP_095317781.1', 'WP_237773768.1', 'WP_031783694.1', 'WP_000972280.1', 'WP_000972657.1', 'WP_000581923.1', 'WP_001826866.1', 'WP_084985052.1', 'WP_275430627.1', 'WP_001573692.1', 'WP_001796756.1', 'WP_000581876.1', 'WP_001838707.1', 'WP_000581873.1', 'WP_050963716.1', 'WP_000581894.1', 'W…
240	['WP_271019928.1', 'WP_000794624.1', 'WP_001662491.1', 'WP_001793881.1', 'WP_156978865.1', 'WP_203595896.1', 'WP_001205072.1', 'WP_142383074.1', 'WP_000841422.1', 'WP_156974342.1', 'WP_001205067.1', 'WP_001670185.1', 'WP_135033723.1', 'WP_103266065.1', 'WP_024937040.1', 'WP_049289686.1', 'WP_147712717.1', 'WP_141764604.1', 'WP_204254813.1', 'WP_258026191.1']
241	['WP_001793881.1', 'WP_156978865.1', 'WP_203595896.1', 'WP_001662491.1', 'WP_204254813.1', 'WP_142383074.1', 'WP_162634684.1', 'WP_199012929.1', 'WP_101292449.1', 'WP_198995823.1', 'WP_111132056.1', 'WP_142381595.1', 'WP_142366340.1', 'WP_198999175.1', 'WP_162674410.1', 'WP_103266065.1', 'WP_001670185.1', 'WP_135033723.1', 'WP_001205067.1', 'WP_001205072.1', 'WP_024937040.1', 'WP_049289686.1', 'W…
242	['WP_001205067.1', 'WP_103266065.1', 'WP_135033723.1', 'WP_001670185.1', 'WP_024937040.1', 'WP_049289686.1', 'WP_147712717.1', 'WP_141764604.1']
243	['WP_162674395.1', 'WP_000910576.1', 'WP_111131790.1']
244	['WP_103266065.1', 'WP_135033723.1', 'WP_001670185.1', 'WP_024937040.1', 'WP_049289686.1', 'WP_147712717.1', 'WP_141764604.1']
245	['WP_001835549.1', 'WP_001795457.1', 'WP_001793319.1', 'WP_075339662.1', 'WP_188012491.1', 'WP_078068953.1', 'WP_001793882.1', 'WP_270724851.1', 'WP_078055803.1', 'WP_164003511.1', 'WP_111132061.1', 'WP_072398206.1', 'WP_075583758.1', 'WP_077446517.1', 'WP_078170757.1', 'WP_204177303.1', 'WP_072468810.1', 'WP_198987725.1']
246	['WP_000586376.1', 'WP_164005872.1', 'WP_103215202.1']
247	['WP_001835549.1', 'WP_001795457.1', 'WP_001793319.1', 'WP_075339662.1', 'WP_188012491.1', 'WP_078068953.1', 'WP_270724851.1', 'WP_078055803.1', 'WP_001793882.1', 'WP_111132061.1', 'WP_164003511.1', 'WP_072398206.1', 'WP_075583758.1', 'WP_077446517.1', 'WP_078170757.1', 'WP_204177303.1', 'WP_072468810.1', 'WP_198987725.1']
248	['WP_188363272.1', 'WP_258026190.1', 'WP_258029392.1', 'WP_258026176.1', 'WP_258029168.1', 'WP_258028136.1', 'WP_258028473.1', 'WP_029052172.1', 'WP_258028137.1', 'WP_258028367.1', 'WP_258028474.1', 'WP_258029169.1', 'WP_258026177.1', 'WP_258029393.1', 'WP_191961598.1']
249	['WP_001573692.1', 'WP_001792494.1', 'WP_001549768.1', 'WP_275401734.1', 'WP_001826866.1', 'WP_084985052.1', 'WP_044026055.1', 'WP_191961520.1', 'WP_050963716.1', 'WP_000581892.1', 'WP_000972280.1', 'WP_001796754.1', 'WP_001824586.1', 'WP_000581923.1', 'WP_000972657.1', 'WP_000581910.1', 'WP_111131781.1', 'WP_000616191.1', 'WP_000972286.1', 'WP_144079016.1', 'WP_000581911.1', 'WP_271019929.1', 'W…
250	['WP_191961598.1', 'WP_258028136.1', 'WP_258026177.1', 'WP_258029393.1', 'WP_258028367.1', 'WP_258028473.1', 'WP_258029168.1', 'WP_188363272.1']
251	['WP_000966095.1', 'WP_000966092.1', 'WP_198917931.1', 'WP_014532699.1', 'WP_198998872.1', 'WP_111132057.1', 'WP_000966099.1', 'WP_137075560.1', 'WP_101274006.1']
252	['WP_000755950.1', 'WP_000755944.1', 'WP_000755954.1', 'WP_000755946.1', 'WP_250029718.1', 'WP_198978583.1', 'WP_000755948.1', 'WP_111132062.1', 'WP_000755947.1', 'WP_130173840.1', 'WP_270796535.1', 'WP_000755953.1', 'WP_085054463.1']
253	['WP_198987725.1', 'WP_001793319.1', 'WP_001835549.1', 'WP_001795457.1', 'WP_270724851.1', 'WP_075339662.1', 'WP_188012491.1', 'WP_078068953.1', 'WP_001793882.1', 'WP_078055803.1', 'WP_164003511.1', 'WP_111132061.1', 'WP_072398206.1', 'WP_204177303.1', 'WP_075583758.1', 'WP_077446517.1', 'WP_078170757.1', 'WP_072468810.1']
254	['WP_198995823.1', 'WP_101292449.1', 'WP_111132056.1', 'WP_162674410.1', 'WP_198999175.1', 'WP_142366340.1', 'WP_142381595.1', 'WP_135033723.1', 'WP_001670185.1', 'WP_024937040.1', 'WP_049289686.1', 'WP_147712717.1', 'WP_141764604.1']
255	['WP_198996074.1', 'WP_000998872.1', 'WP_000998869.1']
256	['WP_000966095.1', 'WP_000966092.1', 'WP_198917931.1', 'WP_014532699.1', 'WP_198998872.1', 'WP_111132057.1', 'WP_000966099.1', 'WP_137075560.1', 'WP_101274006.1']
257	['WP_103266065.1', 'WP_135033723.1', 'WP_001670185.1', 'WP_024937040.1', 'WP_049289686.1', 'WP_147712717.1', 'WP_141764604.1']
258	['WP_001205067.1', 'WP_142381595.1', 'WP_135033723.1', 'WP_001670185.1', 'WP_024937040.1', 'WP_049289686.1', 'WP_147712717.1', 'WP_141764604.1']
259	['WP_001793881.1', 'WP_203595896.1', 'WP_156978865.1', 'WP_001662491.1', 'WP_204254813.1', 'WP_142383074.1', 'WP_162634684.1', 'WP_199012929.1', 'WP_101292449.1', 'WP_198995823.1', 'WP_111132056.1', 'WP_142381595.1', 'WP_142366340.1', 'WP_198999175.1', 'WP_162674410.1', 'WP_103266065.1', 'WP_001670185.1', 'WP_135033723.1', 'WP_001205067.1', 'WP_001205072.1', 'WP_024937040.1', 'WP_049289686.1', 'W…
260	['WP_001835549.1', 'WP_001795457.1', 'WP_001793319.1', 'WP_075339662.1', 'WP_188012491.1', 'WP_078068953.1', 'WP_270724851.1', 'WP_078055803.1', 'WP_001793882.1', 'WP_111132061.1', 'WP_164003511.1', 'WP_072398206.1', 'WP_204177303.1', 'WP_075583758.1', 'WP_077446517.1', 'WP_078170757.1', 'WP_072468810.1', 'WP_198987725.1']
261	['WP_000481425.1', 'WP_000481410.1', 'WP_000481415.1', 'WP_204177305.1', 'WP_000481420.1', 'WP_000481431.1', 'WP_086155505.1', 'WP_086045391.1']
262	['WP_204177357.1', 'WP_001117054.1', 'WP_001117052.1', 'WP_001117051.1']
263	['WP_204254813.1', 'WP_156974342.1', 'WP_103266065.1', 'WP_101292449.1', 'WP_198995823.1', 'WP_199012929.1', 'WP_141764604.1', 'WP_147712717.1', 'WP_049289686.1', 'WP_024937040.1', 'WP_001670185.1', 'WP_135033723.1', 'WP_111132056.1', 'WP_142381595.1', 'WP_142366340.1', 'WP_198999175.1', 'WP_001205067.1', 'WP_162674410.1', 'WP_001205072.1', 'WP_162634684.1']
264	['WP_001549768.1', 'WP_001792494.1', 'WP_000972658.1', 'WP_237773768.1', 'WP_275401734.1', 'WP_000972657.1', 'WP_000581923.1', 'WP_031783694.1', 'WP_001826866.1', 'WP_275430627.1', 'WP_095317781.1', 'WP_084985052.1', 'WP_000972280.1', 'WP_001573692.1', 'WP_001796756.1', 'WP_001838707.1', 'WP_044026055.1', 'WP_000581876.1', 'WP_000581892.1', 'WP_050963716.1', 'WP_001824586.1', 'WP_000581894.1', 'W…
265	['WP_000755950.1', 'WP_000755954.1', 'WP_000755944.1', 'WP_250029718.1', 'WP_000755946.1', 'WP_111132062.1', 'WP_000755948.1', 'WP_198978583.1', 'WP_130173840.1', 'WP_000755947.1', 'WP_270796535.1', 'WP_000755953.1', 'WP_085054463.1']
266	['WP_001549768.1', 'WP_001792494.1', 'WP_000972658.1', 'WP_275401734.1', 'WP_095317781.1', 'WP_031783694.1', 'WP_237773768.1', 'WP_000972657.1', 'WP_000581923.1', 'WP_147697302.1', 'WP_001826866.1', 'WP_000972280.1', 'WP_084985052.1', 'WP_275430627.1', 'WP_001573692.1', 'WP_001796756.1', 'WP_000581876.1', 'WP_001838707.1', 'WP_000581873.1', 'WP_251653745.1', 'WP_050963716.1', 'WP_000581894.1', 'W…
267	['WP_258026176.1', 'WP_258029392.1', 'WP_258026190.1', 'WP_029052172.1', 'WP_258028137.1', 'WP_258028474.1', 'WP_258029169.1', 'WP_188363272.1']
268	['WP_258026177.1', 'WP_258028136.1', 'WP_258028367.1', 'WP_258028473.1', 'WP_258029168.1', 'WP_188363272.1', 'WP_258029393.1', 'WP_191961598.1', 'WP_258026190.1']
269	['WP_258026190.1', 'WP_258026176.1', 'WP_258029392.1', 'WP_029052172.1', 'WP_258028137.1', 'WP_258028474.1', 'WP_258029169.1', 'WP_188363272.1', 'WP_258029168.1', 'WP_258028136.1', 'WP_258028473.1', 'WP_258028367.1', 'WP_258026177.1', 'WP_258029393.1']
270	['WP_258026191.1']
271	['WP_258028136.1', 'WP_258028473.1', 'WP_258029168.1', 'WP_258028367.1', 'WP_188363272.1', 'WP_258026177.1', 'WP_258029393.1', 'WP_191961598.1', 'WP_258026190.1']
272	['WP_029052172.1', 'WP_258028137.1', 'WP_258026176.1', 'WP_258029392.1', 'WP_258026190.1', 'WP_258028474.1', 'WP_258029169.1', 'WP_188363272.1']
273	['WP_258028138.1']
274	['WP_258028367.1', 'WP_258028473.1', 'WP_258029168.1', 'WP_258028136.1', 'WP_188363272.1', 'WP_258026177.1', 'WP_258029393.1', 'WP_191961598.1', 'WP_258026190.1']
275	['WP_258028368.1', 'WP_000794589.1', 'WP_000794624.1', 'WP_070991995.1', 'WP_000794607.1', 'WP_154271344.1', 'WP_078068836.1']
276	['WP_258028473.1', 'WP_258029168.1', 'WP_258028136.1', 'WP_258028367.1', 'WP_188363272.1', 'WP_258026177.1', 'WP_258029393.1', 'WP_191961598.1', 'WP_258026190.1']
277	['WP_258028474.1', 'WP_029052172.1', 'WP_258028137.1', 'WP_258026176.1', 'WP_258026190.1', 'WP_258029392.1', 'WP_258029169.1', 'WP_188363272.1']
278	['WP_258029168.1', 'WP_188363272.1', 'WP_258028473.1', 'WP_258028136.1', 'WP_258028367.1', 'WP_258026177.1', 'WP_258029393.1', 'WP_191961598.1', 'WP_258026190.1']
279	['WP_258029169.1', 'WP_258028474.1', 'WP_029052172.1', 'WP_258028137.1', 'WP_258026176.1', 'WP_258029392.1', 'WP_258026190.1', 'WP_188363272.1']
280	['WP_258029392.1', 'WP_258026176.1', 'WP_258026190.1', 'WP_029052172.1', 'WP_258028137.1', 'WP_258028474.1', 'WP_258029169.1', 'WP_188363272.1']
281	['WP_258026177.1', 'WP_258029393.1', 'WP_258028136.1', 'WP_258028367.1', 'WP_258028473.1', 'WP_258029168.1', 'WP_188363272.1', 'WP_191961598.1', 'WP_258026190.1']
282	['WP_262353304.1', 'WP_275401734.1', 'WP_000581910.1', 'WP_001549768.1', 'WP_095317781.1', 'WP_053083447.1', 'WP_000972657.1', 'WP_031783694.1', 'WP_000972658.1', 'WP_275430627.1', 'WP_001792494.1', 'WP_078064693.1', 'WP_000581912.1', 'WP_101274024.1', 'WP_264440960.1', 'WP_237773768.1', 'WP_001573692.1', 'WP_000581923.1', 'WP_000581911.1', 'WP_001796756.1', 'WP_001824586.1', 'WP_044026055.1', 'W…
283	['WP_053083447.1', 'WP_001549768.1', 'WP_275401734.1', 'WP_000972658.1', 'WP_275430627.1', 'WP_001792494.1', 'WP_095317781.1', 'WP_264440960.1', 'WP_000972657.1', 'WP_031783694.1', 'WP_001573692.1', 'WP_237773768.1', 'WP_001796756.1', 'WP_000581923.1', 'WP_154289003.1', 'WP_001826866.1', 'WP_147697302.1', 'WP_000972280.1', 'WP_001838707.1', 'WP_084985052.1', 'WP_000581876.1', 'WP_001824586.1', 'W…
284	['WP_001793319.1', 'WP_001795457.1', 'WP_001835549.1', 'WP_075339662.1', 'WP_270724851.1', 'WP_188012491.1', 'WP_078068953.1', 'WP_078055803.1', 'WP_001793882.1', 'WP_111132061.1', 'WP_164003511.1', 'WP_072398206.1', 'WP_075583758.1', 'WP_077446517.1', 'WP_078170757.1', 'WP_204177303.1', 'WP_072468810.1', 'WP_198987725.1']
285	['WP_270796535.1', 'WP_000755950.1', 'WP_000755944.1', 'WP_130173840.1', 'WP_000755954.1', 'WP_000755946.1', 'WP_250029718.1', 'WP_111132062.1', 'WP_000755948.1', 'WP_198978583.1', 'WP_000755947.1', 'WP_085054463.1', 'WP_000755953.1']
286	['WP_271019928.1', 'WP_001662491.1', 'WP_001793881.1', 'WP_156978865.1', 'WP_203595896.1', 'WP_142383074.1', 'WP_199012929.1', 'WP_101292449.1', 'WP_198995823.1', 'WP_111132056.1', 'WP_103266065.1', 'WP_001670185.1', 'WP_135033723.1', 'WP_001205067.1', 'WP_001205072.1', 'WP_024937040.1', 'WP_049289686.1', 'WP_147712717.1', 'WP_141764604.1']
287	['WP_000581910.1', 'WP_000581911.1', 'WP_001549768.1', 'WP_001792494.1', 'WP_001826866.1', 'WP_275401734.1', 'WP_084985052.1', 'WP_031783694.1', 'WP_000972657.1', 'WP_000581923.1', 'WP_000972658.1', 'WP_000972280.1', 'WP_001573692.1', 'WP_271019929.1', 'WP_001796756.1', 'WP_275430627.1', 'WP_044026055.1', 'WP_000581876.1', 'WP_000972286.1', 'WP_000581889.1', 'WP_000581892.1', 'WP_000972273.1', 'W…
288	['WP_001549768.1', 'WP_001792494.1', 'WP_275401734.1', 'WP_000972657.1', 'WP_000972658.1', 'WP_000581923.1', 'WP_031783694.1', 'WP_001573692.1', 'WP_001826866.1', 'WP_275430627.1', 'WP_084985052.1', 'WP_000972280.1', 'WP_001796756.1', 'WP_001838707.1', 'WP_001824586.1', 'WP_044026055.1', 'WP_000581892.1', 'WP_050963716.1', 'WP_000581876.1', 'WP_000581889.1', 'WP_000581910.1', 'WP_000972286.1', 'W…
289	['WP_001549768.1', 'WP_001792494.1', 'WP_275401734.1', 'WP_000972657.1', 'WP_000972658.1', 'WP_001573692.1', 'WP_000581923.1', 'WP_031783694.1', 'WP_275430627.1', 'WP_001826866.1', 'WP_000972280.1', 'WP_084985052.1', 'WP_001796756.1', 'WP_001838707.1', 'WP_001824586.1', 'WP_044026055.1', 'WP_000581892.1', 'WP_050963716.1', 'WP_000581876.1', 'WP_000581889.1', 'WP_000581910.1', 'WP_000972286.1', 'W…
290	['WP_308446830.1']
