# Supplementary material for: A type VII-secreted lipase toxin with reverse domain arrangement
Source: Nat Commun. 2023 Dec 19;14:8438. doi: 10.1038/s41467-023-44221-y (PMC10730906; doi:10.1038/s41467-023-44221-y)
Supplement: Supplementary file 6 — Source Data [file 41467_2023_44221_MOESM6_ESM.zip › Tsl1 distribution raw/lplIII 4/FlaGs_output/results_flankgene.fasta_cluster_out_3_1e-10_outdesc.txt]

1(1)	WP_001826866.1	WP_001826866.1 MULTISPECIES: tandem-type lipoprotein
1(3)	WP_001573692.1	WP_001573692.1 MULTISPECIES: tandem-type lipoprotein
1(1)	WP_001796754.1	WP_001796754.1 tandem-type lipoprotein
1(11)	WP_000581889.1	WP_000581889.1 MULTISPECIES: tandem-type lipoprotein
1(3)	WP_000616191.1	WP_000616191.1 tandem-type lipoprotein
1(1)	WP_000581882.1	WP_000581882.1 tandem-type lipoprotein
1(1)	WP_078072110.1	WP_078072110.1 MULTISPECIES: tandem-type lipoprotein, partial
1(1)	WP_154289003.1	WP_154289003.1 tandem-type lipoprotein, partial
1(1)	WP_264440960.1	WP_264440960.1 tandem-type lipoprotein, partial
1(1)	WP_191961520.1	WP_191961520.1 Csa1 family protein, partial
1(1)	WP_147697302.1	WP_147697302.1 tandem-type lipoprotein, partial
1(1)	WP_111131782.1	WP_111131782.1 tandem-type lipoprotein
1(2)	WP_001792494.1	WP_001792494.1 MULTISPECIES: tandem-type lipoprotein
1(1)	WP_000581873.1	WP_000581873.1 MULTISPECIES: tandem-type lipoprotein
1(1)	WP_262353304.1	WP_262353304.1 tandem-type lipoprotein, partial
1(2)	WP_000581887.1	WP_000581887.1 MULTISPECIES: tandem-type lipoprotein
1(1)	WP_000972286.1	WP_000972286.1 MULTISPECIES: tandem-type lipoprotein
1(1)	WP_251653745.1	WP_251653745.1 tandem-type lipoprotein, partial
1(2)	WP_000581910.1	WP_000581910.1 MULTISPECIES: tandem-type lipoprotein
1(1)	WP_044026055.1	WP_044026055.1 tandem-type lipoprotein
1(2)	WP_001824586.1	WP_001824586.1 tandem-type lipoprotein
1(1)	WP_275401734.1	WP_275401734.1 tandem-type lipoprotein
1(1)	WP_101274024.1	WP_101274024.1 tandem-type lipoprotein
1(1)	WP_053083447.1	WP_053083447.1 tandem-type lipoprotein, partial
1(1)	WP_271019929.1	WP_271019929.1 tandem-type lipoprotein
1(8)	WP_000972280.1	WP_000972280.1 MULTISPECIES: tandem-type lipoprotein
1(1)	WP_111131781.1	WP_111131781.1 tandem-type lipoprotein
1(2)	WP_000581911.1	WP_000581911.1 MULTISPECIES: tandem-type lipoprotein
1(2)	WP_000581879.1	WP_000581879.1 MULTISPECIES: tandem-type lipoprotein
1(1)	WP_050963716.1	WP_050963716.1 tandem-type lipoprotein
1(1)	WP_031783694.1	WP_031783694.1 tandem-type lipoprotein
1(11)	WP_000581871.1	WP_000581871.1 MULTISPECIES: tandem-type lipoprotein
1(4)	WP_000581923.1	WP_000581923.1 MULTISPECIES: tandem-type lipoprotein
1(6)	WP_000972657.1	WP_000972657.1 MULTISPECIES: tandem-type lipoprotein
1(1)	WP_078064693.1	WP_078064693.1 tandem-type lipoprotein
1(1)	WP_151129798.1	WP_151129798.1 Csa1 family protein, partial
1(1)	WP_142671436.1	WP_142671436.1 Csa1 family protein, partial
1(4)	WP_000581912.1	WP_000581912.1 MULTISPECIES: tandem-type lipoprotein
1(1)	WP_275430627.1	WP_275430627.1 MULTISPECIES: tandem-type lipoprotein
1(3)	WP_000581892.1	WP_000581892.1 MULTISPECIES: tandem-type lipoprotein
1(1)	WP_084985052.1	WP_084985052.1 tandem-type lipoprotein
1(4)	WP_000972273.1	WP_000972273.1 MULTISPECIES: tandem-type lipoprotein
1(1)	WP_095317781.1	WP_095317781.1 tandem-type lipoprotein, partial
1(7)	WP_000581894.1	WP_000581894.1 MULTISPECIES: tandem-type lipoprotein
1(3)	WP_000972658.1	WP_000972658.1 tandem-type lipoprotein
1(13)	WP_001549768.1	WP_001549768.1 MULTISPECIES: tandem-type lipoprotein
1(1)	WP_001796756.1	WP_001796756.1 MULTISPECIES: tandem-type lipoprotein
1(2)	WP_001838707.1	WP_001838707.1 tandem-type lipoprotein
1(1)	WP_144079016.1	WP_144079016.1 tandem-type lipoprotein
1(1)	WP_237773768.1	WP_237773768.1 tandem-type lipoprotein, partial
1(2)	WP_000972274.1	WP_000972274.1 MULTISPECIES: tandem-type lipoprotein
1(4)	WP_000581876.1	WP_000581876.1 MULTISPECIES: tandem-type lipoprotein
2(3)	WP_000755953.1	WP_000755953.1 MULTISPECIES: (deoxy)nucleoside triphosphate pyrophosphohydrolase
2(1)	WP_270796535.1	WP_270796535.1 (deoxy)nucleoside triphosphate pyrophosphohydrolase, partial
2(43)	WP_000755946.1	WP_000755946.1 MULTISPECIES: (deoxy)nucleoside triphosphate pyrophosphohydrolase
2(1)	WP_250029718.1	WP_250029718.1 (deoxy)nucleoside triphosphate pyrophosphohydrolase
2(35)	WP_000755954.1	WP_000755954.1 MULTISPECIES: (deoxy)nucleoside triphosphate pyrophosphohydrolase
2(4)	WP_198978583.1	WP_198978583.1 (deoxy)nucleoside triphosphate pyrophosphohydrolase
2(1)	WP_111132062.1	WP_111132062.1 (deoxy)nucleoside triphosphate pyrophosphohydrolase
2(1)	WP_085054463.1	WP_085054463.1 (deoxy)nucleoside triphosphate pyrophosphohydrolase
2(3)	WP_000755947.1	WP_000755947.1 (deoxy)nucleoside triphosphate pyrophosphohydrolase
2(2)	WP_000755944.1	WP_000755944.1 MULTISPECIES: (deoxy)nucleoside triphosphate pyrophosphohydrolase
2(4)	WP_000755948.1	WP_000755948.1 MULTISPECIES: (deoxy)nucleoside triphosphate pyrophosphohydrolase
2(15)	WP_000755950.1	WP_000755950.1 (deoxy)nucleoside triphosphate pyrophosphohydrolase
2(1)	WP_130173840.1	WP_130173840.1 (deoxy)nucleoside triphosphate pyrophosphohydrolase, partial
3(8)	WP_075339662.1	WP_075339662.1 MULTISPECIES: phospho-sugar mutase
3(1)	WP_072468810.1	WP_072468810.1 phospho-sugar mutase
3(1)	WP_164003511.1	WP_164003511.1 phospho-sugar mutase
3(11)	WP_075583758.1	WP_075583758.1 MULTISPECIES: phospho-sugar mutase
3(1)	WP_198987725.1	WP_198987725.1 phospho-sugar mutase, partial
3(2)	WP_072398206.1	WP_072398206.1 phospho-sugar mutase
3(1)	WP_111132061.1	WP_111132061.1 phospho-sugar mutase
3(1)	WP_270724851.1	WP_270724851.1 phospho-sugar mutase
3(1)	WP_204177303.1	WP_204177303.1 MULTISPECIES: phospho-sugar mutase
3(4)	WP_077446517.1	WP_077446517.1 phospho-sugar mutase
3(4)	WP_078170757.1	WP_078170757.1 phospho-sugar mutase
3(12)	WP_001835549.1	WP_001835549.1 MULTISPECIES: phospho-sugar mutase
3(20)	WP_001793319.1	WP_001793319.1 MULTISPECIES: phospho-sugar mutase
3(17)	WP_001795457.1	WP_001795457.1 MULTISPECIES: phospho-sugar mutase
3(3)	WP_078055803.1	WP_078055803.1 phospho-sugar mutase
3(1)	WP_078068953.1	WP_078068953.1 phospho-sugar mutase
3(4)	WP_001793882.1	WP_001793882.1 MULTISPECIES: phospho-sugar mutase
3(1)	WP_188012491.1	WP_188012491.1 phospho-sugar mutase
4(1)	WP_111132060.1	WP_111132060.1 SaeRS system activator ScrA
4(71)	WP_000678764.1	WP_000678764.1 MULTISPECIES: SaeRS system activator ScrA
4(1)	WP_000678763.1	WP_000678763.1 MULTISPECIES: SaeRS system activator ScrA
4(1)	WP_020977585.1	WP_020977585.1 SaeRS system activator ScrA
5(15)	WP_000217710.1	WP_000217710.1 MULTISPECIES: hypothetical protein
5(3)	WP_000217724.1	WP_000217724.1 MULTISPECIES: hypothetical protein
5(24)	WP_000217714.1	WP_000217714.1 MULTISPECIES: hypothetical protein
5(2)	WP_001838708.1	WP_001838708.1 MULTISPECIES: hypothetical protein
5(6)	WP_001573690.1	WP_001573690.1 MULTISPECIES: hypothetical protein
5(1)	WP_148251532.1	WP_148251532.1 hypothetical protein
5(19)	WP_000217712.1	WP_000217712.1 MULTISPECIES: hypothetical protein
5(1)	WP_111132059.1	WP_111132059.1 hypothetical protein
5(1)	WP_000217713.1	WP_000217713.1 MULTISPECIES: hypothetical protein
5(1)	WP_103215203.1	WP_103215203.1 hypothetical protein
6(1)	WP_084985054.1	WP_084985054.1 DUF1433 domain-containing protein
6(1)	WP_103254714.1	WP_103254714.1 DUF1433 domain-containing protein
6(1)	WP_000037434.1	WP_000037434.1 MULTISPECIES: DUF1433 domain-containing protein
6(1)	WP_111131786.1	WP_111131786.1 DUF1433 domain-containing protein
6(9)	WP_001034756.1	WP_001034756.1 MULTISPECIES: DUF1433 domain-containing protein
6(1)	WP_000037433.1	WP_000037433.1 MULTISPECIES: DUF1433 domain-containing protein
6(1)	WP_000162197.1	WP_000162197.1 MULTISPECIES: DUF1433 domain-containing protein
6(7)	WP_001034758.1	WP_001034758.1 MULTISPECIES: DUF1433 domain-containing protein
6(3)	WP_000038220.1	WP_000038220.1 MULTISPECIES: DUF1433 domain-containing protein
6(7)	WP_000038240.1	WP_000038240.1 MULTISPECIES: DUF1433 domain-containing protein
6(6)	WP_000037508.1	WP_000037508.1 MULTISPECIES: DUF1433 domain-containing protein
6(3)	WP_000037500.1	WP_000037500.1 MULTISPECIES: DUF1433 domain-containing protein
6(1)	WP_111131788.1	WP_111131788.1 DUF1433 domain-containing protein
6(1)	WP_000162202.1	WP_000162202.1 MULTISPECIES: DUF1433 domain-containing protein
6(1)	WP_001034772.1	WP_001034772.1 MULTISPECIES: DUF1433 domain-containing protein
6(1)	WP_000038243.1	WP_000038243.1 DUF1433 domain-containing protein
6(3)	WP_000162204.1	WP_000162204.1 MULTISPECIES: DUF1433 domain-containing protein
6(3)	WP_000914139.1	WP_000914139.1 MULTISPECIES: DUF1433 domain-containing protein
6(1)	WP_000038224.1	WP_000038224.1 DUF1433 domain-containing protein
6(9)	WP_000038231.1	WP_000038231.1 MULTISPECIES: DUF1433 domain-containing protein
6(1)	WP_111131787.1	WP_111131787.1 DUF1433 domain-containing protein
7(2)	WP_000946334.1	WP_000946334.1 MULTISPECIES: hypothetical protein
7(1)	WP_078061123.1	WP_078061123.1 MULTISPECIES: hypothetical protein
7(15)	WP_001790675.1	WP_001790675.1 MULTISPECIES: hypothetical protein
7(19)	WP_010956661.1	WP_010956661.1 MULTISPECIES: hypothetical protein
7(1)	WP_084980590.1	WP_084980590.1 hypothetical protein
7(13)	WP_072398205.1	WP_072398205.1 MULTISPECIES: hypothetical protein
7(1)	WP_078066297.1	WP_078066297.1 hypothetical protein
7(1)	WP_111132058.1	WP_111132058.1 hypothetical protein
7(9)	WP_001795286.1	WP_001795286.1 MULTISPECIES: hypothetical protein
8(1)	WP_147712717.1	WP_147712717.1 LPXTG cell wall anchor domain-containing protein, partial
8(1)	WP_078068836.1	WP_078068836.1 LPXTG cell wall anchor domain-containing protein, partial
8(1)	WP_135033723.1	WP_135033723.1 G5 domain-containing protein, partial
8(1)	WP_203595896.1	WP_203595896.1 fibronectin-binding protein FnbA
8(1)	WP_156978865.1	WP_156978865.1 fibronectin-binding protein FnbA
8(2)	WP_000841440.1	WP_000841440.1 fibronectin-binding protein FnbB
8(4)	WP_198999175.1	WP_198999175.1 E domain-containing protein, partial
8(1)	WP_001662491.1	WP_001662491.1 MULTISPECIES: fibronectin-binding protein FnbA
8(1)	WP_001793881.1	WP_001793881.1 fibronectin-binding protein FnbA
8(1)	WP_162634684.1	WP_162634684.1 E domain-containing protein, partial
8(4)	WP_000794589.1	WP_000794589.1 fibronectin-binding protein FnbA
8(1)	WP_001205072.1	WP_001205072.1 YSIRK signal domain/LPXTG anchor domain surface protein
8(1)	WP_141764604.1	WP_141764604.1 MULTISPECIES: LPXTG cell wall anchor domain-containing protein, partial
8(1)	WP_199012929.1	WP_199012929.1 E domain-containing protein
8(1)	WP_070991995.1	WP_070991995.1 fibronectin-binding protein FnbA
8(2)	WP_156974342.1	WP_156974342.1 LPXTG cell wall anchor domain-containing protein, partial
8(1)	WP_000794607.1	WP_000794607.1 MULTISPECIES: fibronectin-binding protein FnbA
8(5)	WP_001670185.1	WP_001670185.1 MULTISPECIES: G5 domain-containing protein, partial
8(1)	WP_162674410.1	WP_162674410.1 E domain-containing protein, partial
8(2)	WP_142381595.1	WP_142381595.1 E domain-containing protein, partial
8(1)	WP_101292449.1	WP_101292449.1 G5 domain-containing protein
8(2)	WP_258028368.1	WP_258028368.1 fibrinogen-binding adhesin SdrG C-terminal domain-containing protein, partial
8(2)	WP_000794624.1	WP_000794624.1 fibronectin-binding protein FnbA
8(2)	WP_142383074.1	WP_142383074.1 LPXTG cell wall anchor domain-containing protein, partial
8(1)	WP_001205067.1	WP_001205067.1 MULTISPECIES: YSIRK signal domain/LPXTG anchor domain surface protein
8(1)	WP_258026191.1	WP_258026191.1 LPXTG cell wall anchor domain-containing protein, partial
8(1)	WP_111132056.1	WP_111132056.1 G5 domain-containing protein
8(2)	WP_142366340.1	WP_142366340.1 E domain-containing protein, partial
8(2)	WP_103266065.1	WP_103266065.1 G5 domain-containing protein
8(6)	WP_000841422.1	WP_000841422.1 MULTISPECIES: fibronectin-binding protein FnbB
8(1)	WP_049289686.1	WP_049289686.1 LPXTG cell wall anchor domain-containing protein, partial
8(1)	WP_271019928.1	WP_271019928.1 fibronectin-binding protein FnbA
8(1)	WP_204254813.1	WP_204254813.1 fibrinogen-binding adhesin SdrG C-terminal domain-containing protein
8(2)	WP_198995823.1	WP_198995823.1 E domain-containing protein
8(1)	WP_000841404.1	WP_000841404.1 MULTISPECIES: fibronectin-binding protein FnbB
8(1)	WP_024937040.1	WP_024937040.1 LPXTG cell wall anchor domain-containing protein, partial
8(1)	WP_154271344.1	WP_154271344.1 MULTISPECIES: fibronectin-binding protein FnbA
9(11)	WP_000966095.1	WP_000966095.1 MULTISPECIES: MFS transporter
9(1)	WP_137075560.1	WP_137075560.1 MFS transporter
9(1)	WP_111132057.1	WP_111132057.1 MFS transporter
9(2)	WP_198998872.1	WP_198998872.1 MFS transporter
9(1)	WP_014532699.1	WP_014532699.1 MULTISPECIES: MFS transporter
9(14)	WP_000966099.1	WP_000966099.1 MULTISPECIES: MFS transporter
9(9)	WP_000966092.1	WP_000966092.1 MULTISPECIES: MFS transporter
9(8)	WP_198917931.1	WP_198917931.1 MFS transporter
9(1)	WP_101274006.1	WP_101274006.1 MFS transporter, partial
10(2)	WP_031845055.1	WP_031845055.1 MULTISPECIES: hypothetical protein
10(1)	WP_044026054.1	WP_044026054.1 hypothetical protein
10(1)	WP_111131783.1	WP_111131783.1 hypothetical protein
10(1)	WP_031785466.1	WP_031785466.1 MULTISPECIES: hypothetical protein
10(25)	WP_001790144.1	WP_001790144.1 MULTISPECIES: hypothetical protein
10(3)	WP_031788452.1	WP_031788452.1 MULTISPECIES: hypothetical protein
11(31)	WP_001224379.1	WP_001224379.1 MULTISPECIES: hypothetical protein
12(7)	WP_000217456.1	WP_000217456.1 MULTISPECIES: SDR family oxidoreductase
12(10)	WP_000217466.1	WP_000217466.1 MULTISPECIES: SDR family oxidoreductase
12(3)	WP_000217452.1	WP_000217452.1 MULTISPECIES: SDR family oxidoreductase
12(2)	WP_000217458.1	WP_000217458.1 MULTISPECIES: SDR family oxidoreductase
12(1)	WP_111131785.1	WP_111131785.1 SDR family oxidoreductase
12(1)	WP_111131789.1	WP_111131789.1 SDR family oxidoreductase
12(2)	WP_000824929.1	WP_000824929.1 MULTISPECIES: SDR family oxidoreductase
12(1)	WP_000217470.1	WP_000217470.1 SDR family oxidoreductase
12(2)	WP_000217461.1	WP_000217461.1 MULTISPECIES: SDR family oxidoreductase
12(1)	WP_000217460.1	WP_000217460.1 MULTISPECIES: SDR family oxidoreductase
12(1)	WP_000217469.1	WP_000217469.1 MULTISPECIES: SDR family oxidoreductase
13(1)	WP_000495500.1	WP_000495500.1 MULTISPECIES: hypothetical protein
13(25)	WP_000495498.1	WP_000495498.1 MULTISPECIES: hypothetical protein
13(1)	WP_000495499.1	WP_000495499.1 hypothetical protein
13(1)	WP_000495501.1	WP_000495501.1 hypothetical protein
14(3)	WP_047335194.1	WP_047335194.1 hypothetical protein
14(5)	WP_000521959.1	WP_000521959.1 MULTISPECIES: hypothetical protein
14(17)	WP_000521958.1	WP_000521958.1 MULTISPECIES: hypothetical protein
14(2)	WP_094979423.1	WP_094979423.1 MULTISPECIES: hypothetical protein
15(2)	WP_258028136.1	WP_258028136.1 DUF3427 domain-containing protein, partial
15(2)	WP_258029392.1	WP_258029392.1 DEAD/DEAH box helicase family protein, partial
15(2)	WP_258026176.1	WP_258026176.1 DEAD/DEAH box helicase family protein, partial
15(2)	WP_258029169.1	WP_258029169.1 DEAD/DEAH box helicase family protein, partial
15(2)	WP_258026177.1	WP_258026177.1 DUF3427 domain-containing protein, partial
15(2)	WP_258028473.1	WP_258028473.1 DUF3427 domain-containing protein, partial
15(1)	WP_258026190.1	WP_258026190.1 DEAD/DEAH box helicase family protein, partial
15(2)	WP_258029393.1	WP_258029393.1 DUF3427 domain-containing protein, partial
15(2)	WP_258028367.1	WP_258028367.1 DUF3427 domain-containing protein, partial
15(1)	WP_191961598.1	WP_191961598.1 DUF3427 domain-containing protein, partial
15(2)	WP_258028474.1	WP_258028474.1 DEAD/DEAH box helicase family protein, partial
15(2)	WP_029052172.1	WP_029052172.1 DEAD/DEAH box helicase family protein, partial
15(1)	WP_188363272.1	WP_188363272.1 DUF3427 domain-containing protein, partial
15(2)	WP_258028137.1	WP_258028137.1 DEAD/DEAH box helicase family protein, partial
15(2)	WP_258029168.1	WP_258029168.1 DUF3427 domain-containing protein, partial
16(1)	WP_111131784.1	WP_111131784.1 single-stranded DNA-binding protein
16(4)	WP_000220932.1	WP_000220932.1 MULTISPECIES: single-stranded DNA-binding protein
16(1)	WP_000220937.1	WP_000220937.1 MULTISPECIES: single-stranded DNA-binding protein
16(20)	WP_000220938.1	WP_000220938.1 MULTISPECIES: single-stranded DNA-binding protein
17(2)	WP_000386367.1	WP_000386367.1 MULTISPECIES: HTH-type transcriptional regulator SarU
17(1)	WP_198996074.1	WP_198996074.1 HTH-type transcriptional regulator SarT, partial
17(7)	WP_000998872.1	WP_000998872.1 MULTISPECIES: HTH-type transcriptional regulator SarT
17(2)	WP_000386370.1	WP_000386370.1 MULTISPECIES: HTH-type transcriptional regulator SarU
17(7)	WP_000998869.1	WP_000998869.1 MULTISPECIES: HTH-type transcriptional regulator SarT
17(6)	WP_000386366.1	WP_000386366.1 HTH-type transcriptional regulator SarU
17(1)	WP_001792489.1	WP_001792489.1 MULTISPECIES: HTH-type transcriptional regulator SarU
18(1)	WP_101244972.1	WP_101244972.1 MULTISPECIES: hypothetical protein
18(23)	WP_001791851.1	WP_001791851.1 MULTISPECIES: hypothetical protein
19(4)	WP_000721330.1	WP_000721330.1 MULTISPECIES: UTP--glucose-1-phosphate uridylyltransferase GalU
19(9)	WP_000721336.1	WP_000721336.1 MULTISPECIES: UTP--glucose-1-phosphate uridylyltransferase GalU
19(7)	WP_000721337.1	WP_000721337.1 MULTISPECIES: UTP--glucose-1-phosphate uridylyltransferase GalU
20(2)	WP_000978018.1	WP_000978018.1 MULTISPECIES: hypothetical protein
20(1)	WP_000056386.1	WP_000056386.1 MULTISPECIES: hypothetical protein
20(2)	WP_001044252.1	WP_001044252.1 membrane protein
20(7)	WP_001044255.1	WP_001044255.1 MULTISPECIES: membrane protein
21(1)	WP_000481425.1	WP_000481425.1 MULTISPECIES: gluconate:H+ symporter
21(2)	WP_000481420.1	WP_000481420.1 MULTISPECIES: gluconate:H+ symporter
21(1)	WP_086155505.1	WP_086155505.1 gluconate:H+ symporter
21(1)	WP_204177305.1	WP_204177305.1 MULTISPECIES: gluconate:H+ symporter
21(3)	WP_000481410.1	WP_000481410.1 MULTISPECIES: gluconate:H+ symporter
21(1)	WP_086045391.1	WP_086045391.1 gluconate:H+ symporter
21(1)	WP_000481431.1	WP_000481431.1 MULTISPECIES: gluconate:H+ symporter
21(2)	WP_000481415.1	WP_000481415.1 MULTISPECIES: gluconate:H+ symporter
22(1)	WP_000876660.1	WP_000876660.1 gluconokinase
22(1)	WP_000876643.1	WP_000876643.1 MULTISPECIES: gluconokinase
22(4)	WP_000876646.1	WP_000876646.1 MULTISPECIES: gluconokinase
22(2)	WP_000876638.1	WP_000876638.1 MULTISPECIES: gluconokinase
22(2)	WP_000876641.1	WP_000876641.1 MULTISPECIES: gluconokinase
23(1)	WP_001146765.1	WP_001146765.1 carboxymuconolactone decarboxylase family protein
23(7)	WP_001146762.1	WP_001146762.1 MULTISPECIES: carboxymuconolactone decarboxylase family protein
24(4)	WP_000074001.1	WP_000074001.1 MULTISPECIES: MerR family transcriptional regulator
24(1)	WP_000074014.1	WP_000074014.1 MULTISPECIES: MerR family transcriptional regulator
24(1)	WP_000074010.1	WP_000074010.1 MULTISPECIES: MerR family transcriptional regulator
24(1)	WP_000074012.1	WP_000074012.1 MerR family transcriptional regulator
25(2)	WP_000289136.1	WP_000289136.1 MULTISPECIES: GTP pyrophosphokinase family protein
25(5)	WP_000289134.1	WP_000289134.1 MULTISPECIES: GTP pyrophosphokinase family protein
26(1)	WP_000990134.1	WP_000990134.1 MULTISPECIES: GntR family transcriptional regulator
26(5)	WP_000990133.1	WP_000990133.1 MULTISPECIES: GntR family transcriptional regulator
26(1)	WP_031785529.1	WP_031785529.1 MULTISPECIES: GntR family transcriptional regulator
27(1)	WP_001117051.1	WP_001117051.1 MULTISPECIES: DUF2188 domain-containing protein
27(1)	WP_204177357.1	WP_204177357.1 MULTISPECIES: DUF2188 domain-containing protein
27(1)	WP_001117054.1	WP_001117054.1 MULTISPECIES: DUF2188 domain-containing protein
27(4)	WP_001117052.1	WP_001117052.1 MULTISPECIES: DUF2188 domain-containing protein
28(2)	WP_000202029.1	WP_000202029.1 MULTISPECIES: AbgT family transporter
28(1)	WP_000200987.1	WP_000200987.1 AbgT family transporter
28(2)	WP_000202030.1	WP_000202030.1 MULTISPECIES: AbgT family transporter
29(2)	WP_142381596.1	WP_142381596.1 transposase, partial
29(2)	WP_142381594.1	WP_142381594.1 IS21 family transposase, partial
29(1)	WP_052997545.1	WP_052997545.1 IS21 family transposase
30(3)	WP_000586376.1	WP_000586376.1 MULTISPECIES: FUSC family protein
30(1)	WP_164005872.1	WP_164005872.1 FUSC family protein
30(1)	WP_103215202.1	WP_103215202.1 FUSC family protein
31(4)	WP_000660709.1	WP_000660709.1 MULTISPECIES: MFS transporter
32(4)	WP_001790696.1	WP_001790696.1 MULTISPECIES: hypothetical protein
33(2)	WP_103205771.1	WP_103205771.1 IS21-like element helper ATPase IstB, partial
33(1)	WP_042740583.1	WP_042740583.1 ATP-binding protein, partial
33(1)	WP_001066123.1	WP_001066123.1 IS21-like element helper ATPase IstB
34(1)	WP_000910576.1	WP_000910576.1 MULTISPECIES: hypothetical protein
34(1)	WP_111131790.1	WP_111131790.1 hypothetical protein
34(1)	WP_162674395.1	WP_162674395.1 hypothetical protein, partial
35(2)	WP_000216849.1	WP_000216849.1 MULTISPECIES: threonine ammonia-lyase IlvA
36(2)	WP_000221934.1	WP_000221934.1 3-isopropylmalate dehydrogenase
37(2)	WP_000531823.1	WP_000531823.1 MULTISPECIES: 3-isopropylmalate dehydratase large subunit
38(2)	WP_000718949.1	WP_000718949.1 MULTISPECIES: 3-isopropylmalate dehydratase small subunit
39(1)	WP_111131791.1	WP_111131791.1 histidine racemase CntK
39(1)	WP_001081682.1	WP_001081682.1 MULTISPECIES: histidine racemase CntK
40(2)	WP_258028138.1	WP_258028138.1 2-isopropylmalate synthase, partial
41(2)	WP_308446830.1	WP_308446830.1 alpha-isopropylmalate synthase regulatory domain-containing protein, partial
