# Supplementary material for: A type VII-secreted lipase toxin with reverse domain arrangement
Source: Nat Commun. 2023 Dec 19;14:8438. doi: 10.1038/s41467-023-44221-y (PMC10730906; doi:10.1038/s41467-023-44221-y)
Supplement: Supplementary file 6 — Source Data [file 41467_2023_44221_MOESM6_ESM.zip › Tsl1 distribution raw/lplIII 4/FlaGs_output/results_flankgene_Report.log]

#Serial	Query	Assembly_Found	FlankingGene_Found
1	WP_151506001.1	Yes	Yes
2	WP_048518251.1	Yes	Yes
3	WP_242439987.1	Yes	Yes
4	WP_048537605.1	Yes	Yes
5	WP_162674394.1	Yes	Yes
6	WP_084959577.1	Yes	Yes
7	WP_216805926.1	Yes	Yes
8	WP_218089116.1	Yes	Yes
9	WP_143565051.1	Yes	Yes
10	WP_165624673.1	Yes	Yes
11	WP_162634683.1	Yes	Yes
12	WP_251653742.1	Yes	Yes
13	WP_038805746.1	Yes	Yes
14	WP_154705383.1	No: ProteinID was not found in Genome Assembly	No
15	WP_094627071.1	Yes	Yes
16	WP_167403811.1	No: ProteinID was not found in Genome Assembly	No
17	WP_086155216.1	Yes	Yes
18	WP_148251531.1	Yes	Yes
19	WP_084978668.1	Yes	Yes
20	WP_094433817.1	Yes	Yes
21	WP_116850143.1	Yes	Yes
22	WP_111132063.1	Yes	Yes
23	WP_094672903.1	Yes	Yes
24	WP_084931341.1	Yes	Yes
25	WP_190362753.1	Yes	Yes
26	WP_264440911.1	Yes	Yes
27	WP_150862254.1	Yes	Yes
28	WP_150867210.1	Yes	Yes
29	WP_250021900.1	Yes	Yes
30	WP_216761356.1	Yes	Yes
31	WP_150883768.1	Yes	Yes
32	WP_031788579.1	Yes	Yes
33	WP_164003513.1	Yes	Yes
34	WP_190362601.1	Yes	Yes
35	WP_050964377.1	Yes	Yes
36	WP_147688623.1	Yes	Yes
37	WP_084929255.1	Yes	Yes
38	WP_147690065.1	Yes	Yes
39	WP_199003915.1	Yes	Yes
40	WP_084985051.1	Yes	Yes
41	WP_101292447.1	Yes	Yes
42	WP_191961519.1	Yes	Yes
43	WP_154275515.1	Yes	Yes
44	WP_250029720.1	Yes	Yes
45	WP_167402012.1	Yes	Yes
46	WP_250066012.1	Yes	Yes
47	WP_191972617.1	Yes	Yes
48	WP_031889771.1	Yes	Yes
49	WP_258026176.1	Yes	Yes
50	WP_258029392.1	Yes	Yes
51	WP_187248808.1	Yes	Yes
52	WP_270724865.1	Yes	Yes
53	WP_191961599.1	Yes	Yes
54	WP_187352722.1	Yes	Yes
55	WP_084988415.1	Yes	Yes
56	WP_250036817.1	Yes	Yes
57	WP_199012928.1	Yes	Yes
58	WP_029052172.1	Yes	Yes
59	WP_270616475.1	Yes	Yes
60	WP_078161673.1	Yes	Yes
61	WP_250026909.1	Yes	Yes
62	WP_272847114.1	Yes	Yes
63	WP_258028474.1	Yes	Yes
64	WP_258028137.1	Yes	Yes
65	WP_258029169.1	Yes	Yes
66	WP_270818854.1	Yes	Yes
67	WP_084977678.1	Yes	Yes
68	WP_199015268.1	Yes	Yes
69	WP_198999174.1	Yes	Yes
70	WP_042854376.1	Yes	Yes
71	WP_204254814.1	Yes	Yes
72	WP_164005869.1	Yes	Yes
73	WP_251357582.1	Yes	Yes
74	WP_199003964.1	Yes	Yes
75	WP_207765465.1	Yes	Yes
76	WP_147710574.1	Yes	Yes
77	WP_147698097.1	Yes	Yes
78	WP_199004946.1	Yes	Yes
79	WP_147707147.1	Yes	Yes
80	WP_187239686.1	Yes	Yes
81	WP_147698765.1	Yes	Yes
82	WP_199004258.1	Yes	Yes
83	WP_142380100.1	Yes	Yes
84	WP_198998869.1	Yes	Yes
85	WP_142292351.1	Yes	Yes
86	WP_199003810.1	Yes	Yes
87	WP_198996073.1	Yes	Yes
88	WP_250043314.1	Yes	Yes
89	WP_147696415.1	Yes	Yes
90	WP_198995824.1	Yes	Yes
91	WP_160840099.1	Yes	Yes
92	WP_198987727.1	Yes	Yes
93	WP_199008351.1	Yes	Yes
94	WP_031894545.1	Yes	Yes
95	WP_084989606.1	Yes	Yes
96	WP_250013743.1	Yes	Yes
97	WP_311762576.1	Yes	Yes
98	WP_199017222.1	Yes	Yes
99	WP_101274007.1	Yes	Yes
100	WP_198995757.1	Yes	Yes
101	WP_031889773.1	Yes	Yes
102	WP_220673817.1	Yes	Yes
103	WP_148241653.1	Yes	Yes
104	WP_249983052.1	Yes	Yes
105	WP_216778187.1	Yes	Yes
106	WP_249989108.1	Yes	Yes
107	WP_220673878.1	Yes	Yes
108	WP_078160888.1	Yes	Yes
109	WP_148241618.1	Yes	Yes
110	WP_078072549.1	Yes	Yes
111	WP_199004084.1	Yes	Yes
112	WP_031775721.1	Yes	Yes
113	WP_270809888.1	Yes	Yes
114	WP_250043077.1	Yes	Yes
115	WP_277838338.1	Yes	Yes
116	WP_250018134.1	Yes	Yes
117	WP_180382277.1	Yes	Yes
118	WP_270796533.1	Yes	Yes
119	WP_238782548.1	Yes	Yes
120	WP_147701821.1	Yes	Yes
121	WP_116443238.1	Yes	Yes
122	WP_238782469.1	Yes	Yes
123	WP_146633172.1	Yes	Yes
124	WP_142379959.1	Yes	Yes
125	WP_130152597.1	Yes	Yes
126	WP_142379658.1	Yes	Yes
127	WP_216812249.1	Yes	Yes
128	WP_198981700.1	Yes	Yes
129	WP_142292361.1	Yes	Yes
130	WP_310455739.1	Yes	Yes
131	WP_204254905.1	Yes	Yes
132	WP_187787469.1	Yes	Yes
133	WP_113589760.1	Yes	Yes
134	WP_187787465.1	Yes	Yes
135	WP_258029168.1	Yes	Yes
136	WP_042854379.1	Yes	Yes
137	WP_084979583.1	Yes	Yes
138	WP_147701801.1	Yes	Yes
139	WP_168248144.1	No: ProteinID was not found in Genome Assembly	No
140	WP_258028473.1	Yes	Yes
141	WP_258028367.1	Yes	Yes
142	WP_308907401.1	Yes	Yes
143	WP_198993374.1	Yes	Yes
144	WP_258028136.1	Yes	Yes
145	WP_179133180.1	Yes	Yes
146	WP_250026914.1	Yes	Yes
147	WP_258026177.1	Yes	Yes
148	WP_308890562.1	Yes	Yes
149	WP_130173842.1	Yes	Yes
150	WP_258029393.1	Yes	Yes
151	WP_264440961.1	Yes	Yes
152	WP_146763842.1	Yes	Yes
153	WP_216805276.1	Yes	Yes
154	WP_188012490.1	Yes	Yes
155	WP_216805347.1	Yes	Yes
156	WP_147712884.1	Yes	Yes
157	WP_086155183.1	Yes	Yes
158	WP_192867087.1	Yes	Yes
159	WP_160840190.1	Yes	Yes
160	WP_250021924.1	Yes	Yes
161	WP_180323477.1	Yes	Yes
162	WP_142256302.1	Yes	Yes
163	WP_272846731.1	Yes	Yes
164	WP_084980558.1	Yes	Yes
165	WP_191962120.1	Yes	Yes
166	WP_190362632.1	Yes	Yes
167	WP_048518297.1	Yes	Yes
168	WP_190362757.1	Yes	Yes
169	WP_303750452.1	Yes	Yes
170	WP_181424154.1	Yes	Yes
171	WP_192867258.1	Yes	Yes
172	WP_048537625.1	Yes	Yes
173	WP_048523568.1	Yes	Yes
174	WP_130174453.1	Yes	Yes
175	WP_251653921.1	Yes	Yes
176	WP_187248525.1	Yes	Yes
177	WP_179106294.1	Yes	Yes
178	WP_198994112.1	No: ProteinID was not found in Genome Assembly	No
179	WP_147712652.1	Yes	Yes
180	WP_191962750.1	Yes	Yes
181	WP_179106778.1	Yes	Yes
182	WP_162674411.1	Yes	Yes
183	WP_250028185.1	Yes	Yes
184	WP_257878038.1	Yes	Yes
185	WP_205395233.1	Yes	Yes
186	WP_308889461.1	Yes	Yes
187	WP_049310408.1	Yes	Yes
188	WP_188363271.1	Yes	Yes
189	WP_258026189.1	Yes	Yes
190	WP_084986449.1	Yes	Yes
191	WP_143129036.1	Yes	Yes
192	WP_048523771.1	Yes	Yes
193	WP_142359374.1	Yes	Yes
194	WP_084959854.1	Yes	Yes
195	WP_147697301.1	Yes	Yes
196	WP_216811660.1	Yes	Yes
197	WP_077659881.1	Yes	Yes
