# Supplementary material for: A type VII-secreted lipase toxin with reverse domain arrangement
Source: Nat Commun. 2023 Dec 19;14:8438. doi: 10.1038/s41467-023-44221-y (PMC10730906; doi:10.1038/s41467-023-44221-y)
Supplement: Supplementary file 6 — Source Data [file 41467_2023_44221_MOESM6_ESM.zip › Tsl1 distribution raw/lplIII 4/FlaGs_output/results_operon.tsv]

WP_151506001.1#1|Staphylococcus_aureus	179	+	+	44	-8296	-8118	1	179	pseudogene_1.10*#1	NZ_CAJUWE010000083.1	GCF_910590175.1
WP_151506001.1#1|Staphylococcus_aureus	2581	+	+	44	-7813	-5233	484	3064	pseudogene_1.29*#1	NZ_CAJUWE010000083.1	GCF_910590175.1
WP_151506001.1#1|Staphylococcus_aureus	1194	+	+	9	-4850	-3657	3447	4640	WP_000966095.1#1	NZ_CAJUWE010000083.1	GCF_910590175.1
WP_151506001.1#1|Staphylococcus_aureus	204	+	+	7	-3646	-3443	4651	4854	WP_072398205.1#1	NZ_CAJUWE010000083.1	GCF_910590175.1
WP_151506001.1#1|Staphylococcus_aureus	309	+	-	5	-3335	-3027	4962	5270	WP_000217714.1#1	NZ_CAJUWE010000083.1	GCF_910590175.1
WP_151506001.1#1|Staphylococcus_aureus	267	+	-	4	-2883	-2617	5414	5680	WP_000678764.1#1	NZ_CAJUWE010000083.1	GCF_910590175.1
WP_151506001.1#1|Staphylococcus_aureus	1809	+	-	3	-2333	-525	5964	7772	WP_075583758.1#1	NZ_CAJUWE010000083.1	GCF_910590175.1
WP_151506001.1#1|Staphylococcus_aureus	393	+	+	2	-393	-1	7904	8296	WP_000755950.1#1	NZ_CAJUWE010000083.1	GCF_910590175.1
WP_151506001.1#1|Staphylococcus_aureus	2011	+	+	42	1	2011	8298	10308	WP_151506001.1#1	NZ_CAJUWE010000083.1	GCF_910590175.1
WP_048518251.1#2|Staphylococcus_aureus	2006	+	+	42	1	2006	1	2006	WP_048518251.1#2	NZ_BQYN01000116.1	GCF_023706065.1
WP_048518251.1#2|Staphylococcus_aureus	777	+	+	1	2309	3085	2309	3085	WP_001549768.1#2	NZ_BQYN01000116.1	GCF_023706065.1
WP_048518251.1#2|Staphylococcus_aureus	1325	+	+	44	3978	5302	3978	5302	pseudogene_2.3*#2	NZ_BQYN01000116.1	GCF_023706065.1
WP_048518251.1#2|Staphylococcus_aureus	1325	+	+	44	3978	5302	3978	5302	pseudogene_2.3*#2	NZ_BQYN01000116.1	GCF_023706065.1
WP_048518251.1#2|Staphylococcus_aureus	327	+	+	13	5302	5628	5302	5628	WP_000495498.1#2	NZ_BQYN01000116.1	GCF_023706065.1
WP_048518251.1#2|Staphylococcus_aureus	288	+	+	14	5631	5918	5631	5918	WP_000521958.1#2	NZ_BQYN01000116.1	GCF_023706065.1
WP_242439987.1#3|Staphylococcus_aureus	2284	+	+	42	1	2284	1	2284	WP_242439987.1#3	NZ_LKZN01000110.1	GCF_002275625.1
WP_242439987.1#3|Staphylococcus_aureus	701	+	+	1	2588	3288	2588	3288	WP_095317781.1#3	NZ_LKZN01000110.1	GCF_002275625.1
WP_048537605.1#4|Staphylococcus_aureus	2005	-	+	42	1	2005	4402	6406	WP_048537605.1#4	NZ_LALF01000101.1	GCF_001045715.1
WP_048537605.1#4|Staphylococcus_aureus	774	-	+	1	2311	3084	3323	4096	WP_001792494.1#4	NZ_LALF01000101.1	GCF_001045715.1
WP_048537605.1#4|Staphylococcus_aureus	786	-	+	1	3196	3981	2426	3211	WP_000581876.1#4	NZ_LALF01000101.1	GCF_001045715.1
WP_048537605.1#4|Staphylococcus_aureus	1325	-	+	44	3978	5302	1105	2429	pseudogene_4.2*#4	NZ_LALF01000101.1	GCF_001045715.1
WP_048537605.1#4|Staphylococcus_aureus	327	-	+	13	5302	5628	779	1105	WP_000495498.1#4	NZ_LALF01000101.1	GCF_001045715.1
WP_048537605.1#4|Staphylococcus_aureus	288	-	+	14	5631	5918	489	776	WP_047335194.1#4	NZ_LALF01000101.1	GCF_001045715.1
WP_048537605.1#4|Staphylococcus_aureus	108	-	+	44	6235	6342	65	172	pseudogene_4.29*#4	NZ_LALF01000101.1	GCF_001045715.1
WP_162674394.1#5|Staphylococcus_aureus	2015	+	+	42	1	2015	1	2015	WP_162674394.1#5	NZ_JAAFMZ010000076.1	GCF_010363825.1
WP_162674394.1#5|Staphylococcus_aureus	759	+	+	1	2321	3079	2321	3079	WP_000581910.1#5	NZ_JAAFMZ010000076.1	GCF_010363825.1
WP_162674394.1#5|Staphylococcus_aureus	795	+	+	1	3191	3985	3191	3985	WP_144079016.1#5	NZ_JAAFMZ010000076.1	GCF_010363825.1
WP_162674394.1#5|Staphylococcus_aureus	816	+	+	1	4099	4914	4099	4914	WP_001826866.1#5	NZ_JAAFMZ010000076.1	GCF_010363825.1
WP_162674394.1#5|Staphylococcus_aureus	123	+	-	10	4897	5019	4897	5019	WP_001790144.1#5	NZ_JAAFMZ010000076.1	GCF_010363825.1
WP_162674394.1#5|Staphylococcus_aureus	192	+	+	11	5454	5645	5454	5645	WP_001224379.1#5	NZ_JAAFMZ010000076.1	GCF_010363825.1
WP_162674394.1#5|Staphylococcus_aureus	186	+	-	18	5784	5969	5784	5969	WP_001791851.1#5	NZ_JAAFMZ010000076.1	GCF_010363825.1
WP_162674394.1#5|Staphylococcus_aureus	282	+	-	16	5905	6186	5905	6186	WP_000220938.1#5	NZ_JAAFMZ010000076.1	GCF_010363825.1
WP_162674394.1#5|Staphylococcus_aureus	696	+	+	12	6475	7170	6475	7170	WP_000217458.1#5	NZ_JAAFMZ010000076.1	GCF_010363825.1
WP_162674394.1#5|Staphylococcus_aureus	420	+	+	6	7421	7840	7421	7840	WP_000037433.1#5	NZ_JAAFMZ010000076.1	GCF_010363825.1
WP_162674394.1#5|Staphylococcus_aureus	423	+	+	23	8292	8714	8292	8714	WP_001146762.1#5	NZ_JAAFMZ010000076.1	GCF_010363825.1
WP_162674394.1#5|Staphylococcus_aureus	1539	+	-	28	8826	10364	8826	10364	WP_000202029.1#5	NZ_JAAFMZ010000076.1	GCF_010363825.1
WP_162674394.1#5|Staphylococcus_aureus	819	+	+	12	10599	11417	10599	11417	WP_000824929.1#5	NZ_JAAFMZ010000076.1	GCF_010363825.1
WP_162674394.1#5|Staphylococcus_aureus	358	+	+	34	11680	12037	11680	12037	WP_162674395.1#5	NZ_JAAFMZ010000076.1	GCF_010363825.1
WP_084959577.1#6|Staphylococcus_aureus	746	-	+	44	-5964	-5219	7202	7947	pseudogene_6.7*#6	NZ_NAIL01000011.1	GCF_002097165.1
WP_084959577.1#6|Staphylococcus_aureus	1194	-	+	9	-4835	-3642	5625	6818	WP_000966099.1#6	NZ_NAIL01000011.1	GCF_002097165.1
WP_084959577.1#6|Staphylococcus_aureus	234	-	+	7	-3661	-3428	5411	5644	WP_001790675.1#6	NZ_NAIL01000011.1	GCF_002097165.1
WP_084959577.1#6|Staphylococcus_aureus	309	-	-	5	-3320	-3012	4995	5303	WP_000217710.1#6	NZ_NAIL01000011.1	GCF_002097165.1
WP_084959577.1#6|Staphylococcus_aureus	267	-	-	4	-2868	-2602	4585	4851	WP_000678764.1#6	NZ_NAIL01000011.1	GCF_002097165.1
WP_084959577.1#6|Staphylococcus_aureus	1809	-	-	3	-2318	-510	2493	4301	WP_001795457.1#6	NZ_NAIL01000011.1	GCF_002097165.1
WP_084959577.1#6|Staphylococcus_aureus	393	-	+	2	-393	-1	1984	2376	WP_000755954.1#6	NZ_NAIL01000011.1	GCF_002097165.1
WP_084959577.1#6|Staphylococcus_aureus	1982	-	+	42	1	1982	1	1982	WP_084959577.1#6	NZ_NAIL01000011.1	GCF_002097165.1
WP_216805926.1#7|Staphylococcus_aureus	1809	+	-	3	-2333	-525	43	1851	WP_001835549.1#7	NZ_JAHNHJ010000172.1	GCF_018998845.1
WP_216805926.1#7|Staphylococcus_aureus	393	+	+	2	-393	-1	1983	2375	WP_000755946.1#7	NZ_JAHNHJ010000172.1	GCF_018998845.1
WP_216805926.1#7|Staphylococcus_aureus	2001	+	+	42	1	2001	2377	4377	WP_216805926.1#7	NZ_JAHNHJ010000172.1	GCF_018998845.1
WP_218089116.1#8|Staphylococcus_aureus	132	+	+	7	-3574	-3443	3	134	WP_084980590.1#8	NZ_CAJUVE010000129.1	GCF_910589845.1
WP_218089116.1#8|Staphylococcus_aureus	309	+	-	5	-3335	-3027	242	550	WP_000217714.1#8	NZ_CAJUVE010000129.1	GCF_910589845.1
WP_218089116.1#8|Staphylococcus_aureus	267	+	-	4	-2883	-2617	694	960	WP_000678764.1#8	NZ_CAJUVE010000129.1	GCF_910589845.1
WP_218089116.1#8|Staphylococcus_aureus	1809	+	-	3	-2333	-525	1244	3052	WP_075583758.1#8	NZ_CAJUVE010000129.1	GCF_910589845.1
WP_218089116.1#8|Staphylococcus_aureus	393	+	+	2	-393	-1	3184	3576	WP_000755950.1#8	NZ_CAJUVE010000129.1	GCF_910589845.1
WP_218089116.1#8|Staphylococcus_aureus	1987	+	+	42	1	1987	3578	5564	WP_218089116.1#8	NZ_CAJUVE010000129.1	GCF_910589845.1
WP_143565051.1#9|Staphylococcus_aureus	1091	-	+	44	-6323	-5233	7231	8321	pseudogene_9.28*#9	NZ_QLIJ01000063.1	GCF_007050425.1
WP_143565051.1#9|Staphylococcus_aureus	1202	-	+	44	-4849	-3648	5646	6847	pseudogene_9.10*#9	NZ_QLIJ01000063.1	GCF_007050425.1
WP_143565051.1#9|Staphylococcus_aureus	234	-	+	7	-3676	-3443	5441	5674	WP_001795286.1#9	NZ_QLIJ01000063.1	GCF_007050425.1
WP_143565051.1#9|Staphylococcus_aureus	309	-	-	5	-3335	-3027	5025	5333	WP_000217714.1#9	NZ_QLIJ01000063.1	GCF_007050425.1
WP_143565051.1#9|Staphylococcus_aureus	267	-	-	4	-2883	-2617	4615	4881	WP_000678764.1#9	NZ_QLIJ01000063.1	GCF_007050425.1
WP_143565051.1#9|Staphylococcus_aureus	1809	-	-	3	-2333	-525	2523	4331	WP_001835549.1#9	NZ_QLIJ01000063.1	GCF_007050425.1
WP_143565051.1#9|Staphylococcus_aureus	393	-	+	2	-393	-1	1999	2391	WP_000755946.1#9	NZ_QLIJ01000063.1	GCF_007050425.1
WP_143565051.1#9|Staphylococcus_aureus	1997	-	+	42	1	1997	1	1997	WP_143565051.1#9	NZ_QLIJ01000063.1	GCF_007050425.1
WP_165624673.1#10|Staphylococcus_aureus	1202	+	+	44	-4849	-3648	206	1407	pseudogene_10.18*#10	NZ_SEZE01000102.1	GCF_011319615.1
WP_165624673.1#10|Staphylococcus_aureus	234	+	+	7	-3676	-3443	1379	1612	WP_001795286.1#10	NZ_SEZE01000102.1	GCF_011319615.1
WP_165624673.1#10|Staphylococcus_aureus	309	+	-	5	-3335	-3027	1720	2028	WP_000217714.1#10	NZ_SEZE01000102.1	GCF_011319615.1
WP_165624673.1#10|Staphylococcus_aureus	267	+	-	4	-2883	-2617	2172	2438	WP_000678764.1#10	NZ_SEZE01000102.1	GCF_011319615.1
WP_165624673.1#10|Staphylococcus_aureus	1809	+	-	3	-2333	-525	2722	4530	WP_001835549.1#10	NZ_SEZE01000102.1	GCF_011319615.1
WP_165624673.1#10|Staphylococcus_aureus	393	+	+	2	-393	-1	4662	5054	WP_000755946.1#10	NZ_SEZE01000102.1	GCF_011319615.1
WP_165624673.1#10|Staphylococcus_aureus	1994	+	+	42	1	1994	5056	7049	WP_165624673.1#10	NZ_SEZE01000102.1	GCF_011319615.1
WP_162634683.1#11|Staphylococcus_aureus	1573	-	+	8	-6805	-5233	7232	8804	WP_162634684.1#11	NZ_JAAFLB010000069.1	GCF_010363625.1
WP_162634683.1#11|Staphylococcus_aureus	1194	-	+	9	-4850	-3657	5656	6849	WP_000966092.1#11	NZ_JAAFLB010000069.1	GCF_010363625.1
WP_162634683.1#11|Staphylococcus_aureus	234	-	+	7	-3676	-3443	5442	5675	WP_010956661.1#11	NZ_JAAFLB010000069.1	GCF_010363625.1
WP_162634683.1#11|Staphylococcus_aureus	309	-	-	5	-3335	-3027	5026	5334	WP_000217712.1#11	NZ_JAAFLB010000069.1	GCF_010363625.1
WP_162634683.1#11|Staphylococcus_aureus	267	-	-	4	-2883	-2617	4616	4882	WP_000678764.1#11	NZ_JAAFLB010000069.1	GCF_010363625.1
WP_162634683.1#11|Staphylococcus_aureus	1809	-	-	3	-2333	-525	2524	4332	WP_001793319.1#11	NZ_JAAFLB010000069.1	GCF_010363625.1
WP_162634683.1#11|Staphylococcus_aureus	393	-	+	2	-393	-1	2000	2392	WP_000755946.1#11	NZ_JAAFLB010000069.1	GCF_010363625.1
WP_162634683.1#11|Staphylococcus_aureus	1998	-	+	42	1	1998	1	1998	WP_162634683.1#11	NZ_JAAFLB010000069.1	GCF_010363625.1
WP_251653742.1#12|Staphylococcus_aureus	2005	+	+	42	1	2005	1	2005	WP_251653742.1#12	NZ_BQYZ01000223.1	GCF_023706305.1
WP_251653742.1#12|Staphylococcus_aureus	750	+	+	1	2311	3060	2311	3060	WP_000581912.1#12	NZ_BQYZ01000223.1	GCF_023706305.1
WP_251653742.1#12|Staphylococcus_aureus	609	+	+	1	3171	3779	3171	3779	WP_251653745.1#12	NZ_BQYZ01000223.1	GCF_023706305.1
WP_038805746.1#13|Staphylococcus_aureus_subsp__aureus_S1800	1809	+	-	3	-2333	-525	40	1848	WP_001793319.1#13	NZ_CAWB010000310.1	GCF_000403685.1
WP_038805746.1#13|Staphylococcus_aureus_subsp__aureus_S1800	393	+	+	2	-393	-1	1980	2372	WP_000755946.1#13	NZ_CAWB010000310.1	GCF_000403685.1
WP_038805746.1#13|Staphylococcus_aureus_subsp__aureus_S1800	1988	+	+	42	1	1988	2374	4361	WP_038805746.1#13	NZ_CAWB010000310.1	GCF_000403685.1
WP_094627071.1#15|Staphylococcus_aureus	1809	-	-	3	-2333	-525	2498	4306	WP_001835549.1#15	NZ_MJIA01000116.1	GCF_002260245.1
WP_094627071.1#15|Staphylococcus_aureus	393	-	+	2	-393	-1	1974	2366	WP_000755946.1#15	NZ_MJIA01000116.1	GCF_002260245.1
WP_094627071.1#15|Staphylococcus_aureus	1972	-	+	42	1	1972	1	1972	WP_094627071.1#15	NZ_MJIA01000116.1	GCF_002260245.1
WP_086155216.1#17|Staphylococcus_aureus	393	+	+	2	-393	-1	75	467	WP_000755946.1#17	NZ_NDOY01000149.1	GCF_002123305.1
WP_086155216.1#17|Staphylococcus_aureus	1968	+	+	42	1	1968	469	2436	WP_086155216.1#17	NZ_NDOY01000149.1	GCF_002123305.1
WP_148251531.1#18|Staphylococcus_aureus	234	-	+	7	-3661	-3428	5380	5613	WP_001790675.1#18	NZ_VROY01000064.1	GCF_008080235.1
WP_148251531.1#18|Staphylococcus_aureus	309	-	-	5	-3320	-3012	4964	5272	WP_148251532.1#18	NZ_VROY01000064.1	GCF_008080235.1
WP_148251531.1#18|Staphylococcus_aureus	267	-	-	4	-2868	-2602	4554	4820	WP_000678764.1#18	NZ_VROY01000064.1	GCF_008080235.1
WP_148251531.1#18|Staphylococcus_aureus	1809	-	-	3	-2318	-510	2462	4270	WP_001795457.1#18	NZ_VROY01000064.1	GCF_008080235.1
WP_148251531.1#18|Staphylococcus_aureus	393	-	+	2	-393	-1	1953	2345	WP_000755954.1#18	NZ_VROY01000064.1	GCF_008080235.1
WP_148251531.1#18|Staphylococcus_aureus	1951	-	+	42	1	1951	1	1951	WP_148251531.1#18	NZ_VROY01000064.1	GCF_008080235.1
WP_084978668.1#19|Staphylococcus_aureus	747	+	+	44	-5965	-5219	1	747	pseudogene_19.24*#19	NZ_NAIK01000160.1	GCF_002097135.1
WP_084978668.1#19|Staphylococcus_aureus	1194	+	+	9	-4835	-3642	1131	2324	WP_000966099.1#19	NZ_NAIK01000160.1	GCF_002097135.1
WP_084978668.1#19|Staphylococcus_aureus	234	+	+	7	-3661	-3428	2305	2538	WP_001790675.1#19	NZ_NAIK01000160.1	GCF_002097135.1
WP_084978668.1#19|Staphylococcus_aureus	309	+	-	5	-3320	-3012	2646	2954	WP_000217710.1#19	NZ_NAIK01000160.1	GCF_002097135.1
WP_084978668.1#19|Staphylococcus_aureus	267	+	-	4	-2868	-2602	3098	3364	WP_000678764.1#19	NZ_NAIK01000160.1	GCF_002097135.1
WP_084978668.1#19|Staphylococcus_aureus	1809	+	-	3	-2318	-510	3648	5456	WP_001795457.1#19	NZ_NAIK01000160.1	GCF_002097135.1
WP_084978668.1#19|Staphylococcus_aureus	393	+	+	2	-393	-1	5573	5965	WP_000755954.1#19	NZ_NAIK01000160.1	GCF_002097135.1
WP_084978668.1#19|Staphylococcus_aureus	1948	+	+	42	1	1948	5967	7914	WP_084978668.1#19	NZ_NAIK01000160.1	GCF_002097135.1
WP_094433817.1#20|Staphylococcus_aureus	1463	+	+	44	-6695	-5233	1	1463	pseudogene_20.8*#20	NZ_NMZG01000112.1	GCF_002250795.1
WP_094433817.1#20|Staphylococcus_aureus	1202	+	+	44	-4849	-3648	1847	3048	pseudogene_20.1*#20	NZ_NMZG01000112.1	GCF_002250795.1
WP_094433817.1#20|Staphylococcus_aureus	234	+	+	7	-3676	-3443	3020	3253	WP_001795286.1#20	NZ_NMZG01000112.1	GCF_002250795.1
WP_094433817.1#20|Staphylococcus_aureus	309	+	-	5	-3335	-3027	3361	3669	WP_000217714.1#20	NZ_NMZG01000112.1	GCF_002250795.1
WP_094433817.1#20|Staphylococcus_aureus	267	+	-	4	-2883	-2617	3813	4079	WP_000678764.1#20	NZ_NMZG01000112.1	GCF_002250795.1
WP_094433817.1#20|Staphylococcus_aureus	1809	+	-	3	-2333	-525	4363	6171	WP_001835549.1#20	NZ_NMZG01000112.1	GCF_002250795.1
WP_094433817.1#20|Staphylococcus_aureus	393	+	+	2	-393	-1	6303	6695	WP_000755946.1#20	NZ_NMZG01000112.1	GCF_002250795.1
WP_094433817.1#20|Staphylococcus_aureus	1963	+	+	42	1	1963	6697	8659	WP_094433817.1#20	NZ_NMZG01000112.1	GCF_002250795.1
WP_116850143.1#21|Staphylococcus_aureus	1274	-	+	44	-6506	-5233	7216	8489	pseudogene_21.30*#21	NZ_QEKE01000090.1	GCF_003095335.1
WP_116850143.1#21|Staphylococcus_aureus	1202	-	+	44	-4849	-3648	5631	6832	pseudogene_21.6*#21	NZ_QEKE01000090.1	GCF_003095335.1
WP_116850143.1#21|Staphylococcus_aureus	234	-	+	7	-3676	-3443	5426	5659	WP_001795286.1#21	NZ_QEKE01000090.1	GCF_003095335.1
WP_116850143.1#21|Staphylococcus_aureus	309	-	-	5	-3335	-3027	5010	5318	WP_000217714.1#21	NZ_QEKE01000090.1	GCF_003095335.1
WP_116850143.1#21|Staphylococcus_aureus	267	-	-	4	-2883	-2617	4600	4866	WP_000678764.1#21	NZ_QEKE01000090.1	GCF_003095335.1
WP_116850143.1#21|Staphylococcus_aureus	1809	-	-	3	-2333	-525	2508	4316	WP_075339662.1#21	NZ_QEKE01000090.1	GCF_003095335.1
WP_116850143.1#21|Staphylococcus_aureus	393	-	+	2	-393	-1	1984	2376	WP_000755946.1#21	NZ_QEKE01000090.1	GCF_003095335.1
WP_116850143.1#21|Staphylococcus_aureus	1982	-	+	42	1	1982	1	1982	WP_116850143.1#21	NZ_QEKE01000090.1	GCF_003095335.1
WP_111132063.1#22|Staphylococcus_aureus	357	+	+	17	-8089	-7733	230	586	WP_000998872.1#22	NZ_PZSE01000052.1	GCF_003237335.1
WP_111132063.1#22|Staphylococcus_aureus	2196	+	+	8	-7428	-5233	891	3086	WP_111132056.1#22	NZ_PZSE01000052.1	GCF_003237335.1
WP_111132063.1#22|Staphylococcus_aureus	1194	+	+	9	-4850	-3657	3469	4662	WP_111132057.1#22	NZ_PZSE01000052.1	GCF_003237335.1
WP_111132063.1#22|Staphylococcus_aureus	234	+	+	7	-3676	-3443	4643	4876	WP_111132058.1#22	NZ_PZSE01000052.1	GCF_003237335.1
WP_111132063.1#22|Staphylococcus_aureus	309	+	-	5	-3335	-3027	4984	5292	WP_111132059.1#22	NZ_PZSE01000052.1	GCF_003237335.1
WP_111132063.1#22|Staphylococcus_aureus	267	+	-	4	-2883	-2617	5436	5702	WP_111132060.1#22	NZ_PZSE01000052.1	GCF_003237335.1
WP_111132063.1#22|Staphylococcus_aureus	1809	+	-	3	-2333	-525	5986	7794	WP_111132061.1#22	NZ_PZSE01000052.1	GCF_003237335.1
WP_111132063.1#22|Staphylococcus_aureus	393	+	+	2	-393	-1	7926	8318	WP_111132062.1#22	NZ_PZSE01000052.1	GCF_003237335.1
WP_111132063.1#22|Staphylococcus_aureus	1957	+	+	42	1	1957	8320	10276	WP_111132063.1#22	NZ_PZSE01000052.1	GCF_003237335.1
WP_094672903.1#23|Staphylococcus_aureus	1809	+	-	3	-2333	-525	174	1982	WP_075339662.1#23	NZ_MIHK01000242.1	GCF_002260435.1
WP_094672903.1#23|Staphylococcus_aureus	393	+	+	2	-393	-1	2114	2506	WP_000755946.1#23	NZ_MIHK01000242.1	GCF_002260435.1
WP_094672903.1#23|Staphylococcus_aureus	1956	+	+	42	1	1956	2508	4463	WP_094672903.1#23	NZ_MIHK01000242.1	GCF_002260435.1
WP_084931341.1#24|Staphylococcus_aureus	1809	-	-	3	-2333	-525	2477	4285	WP_075583758.1#24	NZ_NAIR01000177.1	GCF_002097285.1
WP_084931341.1#24|Staphylococcus_aureus	393	-	+	2	-393	-1	1953	2345	WP_000755950.1#24	NZ_NAIR01000177.1	GCF_002097285.1
WP_084931341.1#24|Staphylococcus_aureus	1951	-	+	42	1	1951	1	1951	WP_084931341.1#24	NZ_NAIR01000177.1	GCF_002097285.1
WP_190362753.1#25|Staphylococcus_aureus	1463	-	+	44	-6695	-5233	7185	8647	pseudogene_25.26*#25	NZ_JAMJHR010000096.1	GCF_023545625.1
WP_190362753.1#25|Staphylococcus_aureus	1202	-	+	44	-4849	-3648	5600	6801	pseudogene_25.22*#25	NZ_JAMJHR010000096.1	GCF_023545625.1
WP_190362753.1#25|Staphylococcus_aureus	234	-	+	7	-3676	-3443	5395	5628	WP_001795286.1#25	NZ_JAMJHR010000096.1	GCF_023545625.1
WP_190362753.1#25|Staphylococcus_aureus	309	-	-	5	-3335	-3027	4979	5287	WP_000217714.1#25	NZ_JAMJHR010000096.1	GCF_023545625.1
WP_190362753.1#25|Staphylococcus_aureus	267	-	-	4	-2883	-2617	4569	4835	WP_000678764.1#25	NZ_JAMJHR010000096.1	GCF_023545625.1
WP_190362753.1#25|Staphylococcus_aureus	1809	-	-	3	-2333	-525	2477	4285	WP_001835549.1#25	NZ_JAMJHR010000096.1	GCF_023545625.1
WP_190362753.1#25|Staphylococcus_aureus	393	-	+	2	-393	-1	1953	2345	WP_000755946.1#25	NZ_JAMJHR010000096.1	GCF_023545625.1
WP_190362753.1#25|Staphylococcus_aureus	1951	-	+	42	1	1951	1	1951	WP_190362753.1#25	NZ_JAMJHR010000096.1	GCF_023545625.1
WP_264440911.1#26|Staphylococcus_aureus	1809	+	-	3	-2318	-510	260	2068	WP_001793882.1#26	NZ_JAKWBH010000142.1	GCF_025920005.1
WP_264440911.1#26|Staphylococcus_aureus	393	+	+	2	-393	-1	2185	2577	WP_000755954.1#26	NZ_JAKWBH010000142.1	GCF_025920005.1
WP_264440911.1#26|Staphylococcus_aureus	1951	+	+	42	1	1951	2579	4529	WP_264440911.1#26	NZ_JAKWBH010000142.1	GCF_025920005.1
WP_150862254.1#27|Staphylococcus_aureus	1809	+	-	3	-2333	-525	317	2125	WP_078055803.1#27	NZ_VRPV01000109.1	GCF_008762765.1
WP_150862254.1#27|Staphylococcus_aureus	393	+	+	2	-393	-1	2257	2649	WP_000755948.1#27	NZ_VRPV01000109.1	GCF_008762765.1
WP_150862254.1#27|Staphylococcus_aureus	1951	+	+	42	1	1951	2651	4601	WP_150862254.1#27	NZ_VRPV01000109.1	GCF_008762765.1
WP_150867210.1#28|Staphylococcus_aureus	597	+	+	44	-4045	-3449	1	597	pseudogene_28.0*#28	NZ_VRQO01000085.1	GCF_008763145.1
WP_150867210.1#28|Staphylococcus_aureus	309	+	-	5	-3335	-3027	711	1019	WP_000217724.1#28	NZ_VRQO01000085.1	GCF_008763145.1
WP_150867210.1#28|Staphylococcus_aureus	267	+	-	4	-2883	-2617	1163	1429	WP_000678764.1#28	NZ_VRQO01000085.1	GCF_008763145.1
WP_150867210.1#28|Staphylococcus_aureus	1809	+	-	3	-2333	-525	1713	3521	WP_078055803.1#28	NZ_VRQO01000085.1	GCF_008763145.1
WP_150867210.1#28|Staphylococcus_aureus	393	+	+	2	-393	-1	3653	4045	WP_000755948.1#28	NZ_VRQO01000085.1	GCF_008763145.1
WP_150867210.1#28|Staphylococcus_aureus	1948	+	+	42	1	1948	4047	5994	WP_150867210.1#28	NZ_VRQO01000085.1	GCF_008763145.1
WP_250021900.1#29|Staphylococcus_aureus	1018	-	+	44	-6236	-5219	7146	8163	pseudogene_29.17*#29	NZ_JAMJIC010000084.1	GCF_023545865.1
WP_250021900.1#29|Staphylococcus_aureus	1194	-	+	9	-4835	-3642	5569	6762	WP_000966099.1#29	NZ_JAMJIC010000084.1	GCF_023545865.1
WP_250021900.1#29|Staphylococcus_aureus	234	-	+	7	-3661	-3428	5355	5588	WP_001790675.1#29	NZ_JAMJIC010000084.1	GCF_023545865.1
WP_250021900.1#29|Staphylococcus_aureus	309	-	-	5	-3320	-3012	4939	5247	WP_000217710.1#29	NZ_JAMJIC010000084.1	GCF_023545865.1
WP_250021900.1#29|Staphylococcus_aureus	267	-	-	4	-2868	-2602	4529	4795	WP_000678764.1#29	NZ_JAMJIC010000084.1	GCF_023545865.1
WP_250021900.1#29|Staphylococcus_aureus	1809	-	-	3	-2318	-510	2437	4245	WP_001795457.1#29	NZ_JAMJIC010000084.1	GCF_023545865.1
WP_250021900.1#29|Staphylococcus_aureus	393	-	+	2	-393	-1	1928	2320	WP_000755954.1#29	NZ_JAMJIC010000084.1	GCF_023545865.1
WP_250021900.1#29|Staphylococcus_aureus	1926	-	+	42	1	1926	1	1926	WP_250021900.1#29	NZ_JAMJIC010000084.1	GCF_023545865.1
WP_216761356.1#30|Staphylococcus_aureus	1809	-	-	3	-2333	-525	2472	4280	WP_001835549.1#30	NZ_JAHNHR010000046.1	GCF_018999085.1
WP_216761356.1#30|Staphylococcus_aureus	393	-	+	2	-393	-1	1948	2340	WP_000755946.1#30	NZ_JAHNHR010000046.1	GCF_018999085.1
WP_216761356.1#30|Staphylococcus_aureus	1946	-	+	42	1	1946	1	1946	WP_216761356.1#30	NZ_JAHNHR010000046.1	GCF_018999085.1
WP_150883768.1#31|Staphylococcus_aureus	393	-	+	2	-393	-1	1945	2337	WP_000755948.1#31	NZ_VRQZ01000144.1	GCF_008763335.1
WP_150883768.1#31|Staphylococcus_aureus	1943	-	+	42	1	1943	1	1943	WP_150883768.1#31	NZ_VRQZ01000144.1	GCF_008763335.1
WP_031788579.1#32|Staphylococcus_aureus_M0550	1554	-	+	22	-21360	-19807	21743	23296	WP_000876638.1#32	NZ_KK015598.1	GCF_000557345.1
WP_031788579.1#32|Staphylococcus_aureus_M0550	1359	-	+	21	-19690	-18332	20268	21626	WP_000481415.1#32	NZ_KK015598.1	GCF_000557345.1
WP_031788579.1#32|Staphylococcus_aureus_M0550	103	-	+	44	-17949	-17847	19783	19885	pseudogene_32.30*#32	NZ_KK015598.1	GCF_000557345.1
WP_031788579.1#32|Staphylococcus_aureus_M0550	3117	-	+	8	-17863	-14747	16683	19799	WP_000794607.1#32	NZ_KK015598.1	GCF_000557345.1
WP_031788579.1#32|Staphylococcus_aureus_M0550	2886	-	+	8	-14066	-11181	13117	16002	WP_000841404.1#32	NZ_KK015598.1	GCF_000557345.1
WP_031788579.1#32|Staphylococcus_aureus_M0550	867	-	+	19	-11000	-10134	12070	12936	WP_000721336.1#32	NZ_KK015598.1	GCF_000557345.1
WP_031788579.1#32|Staphylococcus_aureus_M0550	744	-	-	17	-9923	-9180	11116	11859	WP_000386367.1#32	NZ_KK015598.1	GCF_000557345.1
WP_031788579.1#32|Staphylococcus_aureus_M0550	357	-	+	17	-8856	-8500	10436	10792	WP_000998872.1#32	NZ_KK015598.1	GCF_000557345.1
WP_031788579.1#32|Staphylococcus_aureus_M0550	2963	-	+	44	-8195	-5233	7169	10131	pseudogene_32.11*#32	NZ_KK015598.1	GCF_000557345.1
WP_031788579.1#32|Staphylococcus_aureus_M0550	1202	-	+	44	-4849	-3648	5584	6785	pseudogene_32.3*#32	NZ_KK015598.1	GCF_000557345.1
WP_031788579.1#32|Staphylococcus_aureus_M0550	234	-	+	7	-3676	-3443	5379	5612	WP_001795286.1#32	NZ_KK015598.1	GCF_000557345.1
WP_031788579.1#32|Staphylococcus_aureus_M0550	309	-	-	5	-3335	-3027	4963	5271	WP_000217714.1#32	NZ_KK015598.1	GCF_000557345.1
WP_031788579.1#32|Staphylococcus_aureus_M0550	267	-	-	4	-2883	-2617	4553	4819	WP_000678764.1#32	NZ_KK015598.1	GCF_000557345.1
WP_031788579.1#32|Staphylococcus_aureus_M0550	1809	-	-	3	-2333	-525	2461	4269	WP_075339662.1#32	NZ_KK015598.1	GCF_000557345.1
WP_031788579.1#32|Staphylococcus_aureus_M0550	393	-	+	2	-393	-1	1937	2329	WP_000755946.1#32	NZ_KK015598.1	GCF_000557345.1
WP_031788579.1#32|Staphylococcus_aureus_M0550	1935	-	+	42	1	1935	1	1935	WP_031788579.1#32	NZ_KK015598.1	GCF_000557345.1
WP_164003513.1#33|Staphylococcus_aureus	1278	+	+	31	-17729	-16452	2843	4120	WP_000660709.1#33	NZ_JAAGRD010000047.1	GCF_010570905.1
WP_164003513.1#33|Staphylococcus_aureus	1824	+	+	30	-15975	-14152	4597	6420	WP_000586376.1#33	NZ_JAAGRD010000047.1	GCF_010570905.1
WP_164003513.1#33|Staphylococcus_aureus	417	+	+	27	-14013	-13597	6559	6975	WP_001117052.1#33	NZ_JAAGRD010000047.1	GCF_010570905.1
WP_164003513.1#33|Staphylococcus_aureus	693	+	+	25	-13366	-12674	7206	7898	WP_000289134.1#33	NZ_JAAGRD010000047.1	GCF_010570905.1
WP_164003513.1#33|Staphylococcus_aureus	732	+	+	24	-12509	-11778	8063	8794	WP_000074001.1#33	NZ_JAAGRD010000047.1	GCF_010570905.1
WP_164003513.1#33|Staphylococcus_aureus	681	+	+	26	-11591	-10911	8981	9661	WP_000990133.1#33	NZ_JAAGRD010000047.1	GCF_010570905.1
WP_164003513.1#33|Staphylococcus_aureus	1554	+	+	22	-10886	-9333	9686	11239	WP_000876646.1#33	NZ_JAAGRD010000047.1	GCF_010570905.1
WP_164003513.1#33|Staphylococcus_aureus	1359	+	+	21	-9216	-7858	11356	12714	WP_086045391.1#33	NZ_JAAGRD010000047.1	GCF_010570905.1
WP_164003513.1#33|Staphylococcus_aureus	103	+	+	44	-7476	-7374	13096	13198	pseudogene_33.0*#33	NZ_JAAGRD010000047.1	GCF_010570905.1
WP_164003513.1#33|Staphylococcus_aureus	2922	+	+	8	-7414	-4493	13158	16079	WP_001793881.1#33	NZ_JAAGRD010000047.1	GCF_010570905.1
WP_164003513.1#33|Staphylococcus_aureus	867	+	+	19	-4313	-3447	16259	17125	WP_000721330.1#33	NZ_JAAGRD010000047.1	GCF_010570905.1
WP_164003513.1#33|Staphylococcus_aureus	309	+	-	5	-3320	-3012	17252	17560	WP_001573690.1#33	NZ_JAAGRD010000047.1	GCF_010570905.1
WP_164003513.1#33|Staphylococcus_aureus	267	+	-	4	-2868	-2602	17704	17970	WP_000678764.1#33	NZ_JAAGRD010000047.1	GCF_010570905.1
WP_164003513.1#33|Staphylococcus_aureus	1809	+	-	3	-2318	-510	18254	20062	WP_164003511.1#33	NZ_JAAGRD010000047.1	GCF_010570905.1
WP_164003513.1#33|Staphylococcus_aureus	393	+	+	2	-393	-1	20179	20571	WP_000755954.1#33	NZ_JAAGRD010000047.1	GCF_010570905.1
WP_164003513.1#33|Staphylococcus_aureus	1936	+	+	42	1	1936	20573	22508	WP_164003513.1#33	NZ_JAAGRD010000047.1	GCF_010570905.1
WP_190362601.1#34|Staphylococcus_aureus	1554	-	+	22	-20977	-19424	21358	22911	WP_000876638.1#34	NZ_JACOBJ010000002.1	GCF_014694015.1
WP_190362601.1#34|Staphylococcus_aureus	1359	-	+	21	-19307	-17949	19883	21241	WP_000481415.1#34	NZ_JACOBJ010000002.1	GCF_014694015.1
WP_190362601.1#34|Staphylococcus_aureus	103	-	+	44	-17566	-17464	19398	19500	pseudogene_34.11*#34	NZ_JACOBJ010000002.1	GCF_014694015.1
WP_190362601.1#34|Staphylococcus_aureus	3141	-	+	8	-17504	-14364	16298	19438	WP_154271344.1#34	NZ_JACOBJ010000002.1	GCF_014694015.1
WP_190362601.1#34|Staphylococcus_aureus	2886	-	+	44	-13683	-10798	12732	15617	pseudogene_34.16*#34	NZ_JACOBJ010000002.1	GCF_014694015.1
WP_190362601.1#34|Staphylococcus_aureus	867	-	+	19	-10617	-9751	11685	12551	WP_000721336.1#34	NZ_JACOBJ010000002.1	GCF_014694015.1
WP_190362601.1#34|Staphylococcus_aureus	777	-	-	17	-9540	-8764	10698	11474	WP_001792489.1#34	NZ_JACOBJ010000002.1	GCF_014694015.1
WP_190362601.1#34|Staphylococcus_aureus	357	-	+	17	-8473	-8117	10051	10407	WP_000998872.1#34	NZ_JACOBJ010000002.1	GCF_014694015.1
WP_190362601.1#34|Staphylococcus_aureus	2580	-	+	8	-7812	-5233	7167	9746	WP_001205067.1#34	NZ_JACOBJ010000002.1	GCF_014694015.1
WP_190362601.1#34|Staphylococcus_aureus	1202	-	+	44	-4849	-3648	5582	6783	pseudogene_34.7*#34	NZ_JACOBJ010000002.1	GCF_014694015.1
WP_190362601.1#34|Staphylococcus_aureus	234	-	+	7	-3676	-3443	5377	5610	WP_001795286.1#34	NZ_JACOBJ010000002.1	GCF_014694015.1
WP_190362601.1#34|Staphylococcus_aureus	309	-	-	5	-3335	-3027	4961	5269	WP_000217714.1#34	NZ_JACOBJ010000002.1	GCF_014694015.1
WP_190362601.1#34|Staphylococcus_aureus	267	-	-	4	-2883	-2617	4551	4817	WP_000678764.1#34	NZ_JACOBJ010000002.1	GCF_014694015.1
WP_190362601.1#34|Staphylococcus_aureus	1809	-	-	3	-2333	-525	2459	4267	WP_075339662.1#34	NZ_JACOBJ010000002.1	GCF_014694015.1
WP_190362601.1#34|Staphylococcus_aureus	393	-	+	2	-393	-1	1935	2327	WP_000755946.1#34	NZ_JACOBJ010000002.1	GCF_014694015.1
WP_190362601.1#34|Staphylococcus_aureus	1933	-	+	42	1	1933	1	1933	WP_190362601.1#34	NZ_JACOBJ010000002.1	GCF_014694015.1
WP_050964377.1#35|Staphylococcus_aureus	1942	+	+	42	1	1942	1	1942	WP_050964377.1#35	NZ_CSNC01000208.1	GCF_001208785.1
WP_050964377.1#35|Staphylococcus_aureus	750	+	+	1	2248	2997	2248	2997	WP_078064693.1#35	NZ_CSNC01000208.1	GCF_001208785.1
WP_050964377.1#35|Staphylococcus_aureus	786	+	+	1	3108	3893	3108	3893	WP_000972273.1#35	NZ_CSNC01000208.1	GCF_001208785.1
WP_050964377.1#35|Staphylococcus_aureus	178	+	+	1	4151	4328	4151	4328	WP_142671436.1#35	NZ_CSNC01000208.1	GCF_001208785.1
WP_147688623.1#36|Staphylococcus_aureus	1809	+	-	3	-2333	-525	69	1877	WP_001835549.1#36	NZ_VRSK01000164.1	GCF_008040355.1
WP_147688623.1#36|Staphylococcus_aureus	393	+	+	2	-393	-1	2009	2401	WP_000755946.1#36	NZ_VRSK01000164.1	GCF_008040355.1
WP_147688623.1#36|Staphylococcus_aureus	1932	+	+	42	1	1932	2403	4334	WP_147688623.1#36	NZ_VRSK01000164.1	GCF_008040355.1
WP_084929255.1#37|Staphylococcus_aureus	1809	+	-	3	-2333	-525	52	1860	WP_078068953.1#37	NZ_NAIM01000194.1	GCF_002097195.1
WP_084929255.1#37|Staphylococcus_aureus	393	+	+	2	-393	-1	1992	2384	WP_000755947.1#37	NZ_NAIM01000194.1	GCF_002097195.1
WP_084929255.1#37|Staphylococcus_aureus	1914	+	+	42	1	1914	2386	4299	WP_084929255.1#37	NZ_NAIM01000194.1	GCF_002097195.1
WP_147690065.1#38|Staphylococcus_aureus	1809	+	-	3	-2333	-525	194	2002	WP_001835549.1#38	NZ_VRSR01000040.1	GCF_008040515.1
WP_147690065.1#38|Staphylococcus_aureus	393	+	+	2	-393	-1	2134	2526	WP_000755946.1#38	NZ_VRSR01000040.1	GCF_008040515.1
WP_147690065.1#38|Staphylococcus_aureus	1920	+	+	42	1	1920	2528	4447	WP_147690065.1#38	NZ_VRSR01000040.1	GCF_008040515.1
WP_199003915.1#39|Staphylococcus_aureus	866	-	+	8	-6098	-5233	7148	8013	WP_198999175.1#39	NZ_JAELYR010000033.1	GCF_016424635.1
WP_199003915.1#39|Staphylococcus_aureus	1194	-	+	9	-4850	-3657	5572	6765	WP_000966092.1#39	NZ_JAELYR010000033.1	GCF_016424635.1
WP_199003915.1#39|Staphylococcus_aureus	234	-	+	7	-3676	-3443	5358	5591	WP_010956661.1#39	NZ_JAELYR010000033.1	GCF_016424635.1
WP_199003915.1#39|Staphylococcus_aureus	309	-	-	5	-3335	-3027	4942	5250	WP_000217712.1#39	NZ_JAELYR010000033.1	GCF_016424635.1
WP_199003915.1#39|Staphylococcus_aureus	267	-	-	4	-2883	-2617	4532	4798	WP_000678764.1#39	NZ_JAELYR010000033.1	GCF_016424635.1
WP_199003915.1#39|Staphylococcus_aureus	1809	-	-	3	-2333	-525	2440	4248	WP_001793319.1#39	NZ_JAELYR010000033.1	GCF_016424635.1
WP_199003915.1#39|Staphylococcus_aureus	393	-	+	2	-393	-1	1916	2308	WP_000755946.1#39	NZ_JAELYR010000033.1	GCF_016424635.1
WP_199003915.1#39|Staphylococcus_aureus	1914	-	+	42	1	1914	1	1914	WP_199003915.1#39	NZ_JAELYR010000033.1	GCF_016424635.1
WP_084985051.1#40|Staphylococcus_aureus	1913	+	+	42	1	1913	1	1913	WP_084985051.1#40	NZ_NAIB01000023.1	GCF_002096985.1
WP_084985051.1#40|Staphylococcus_aureus	759	+	+	1	2219	2977	2219	2977	WP_000581910.1#40	NZ_NAIB01000023.1	GCF_002096985.1
WP_084985051.1#40|Staphylococcus_aureus	795	+	+	1	3089	3883	3089	3883	WP_000972286.1#40	NZ_NAIB01000023.1	GCF_002096985.1
WP_084985051.1#40|Staphylococcus_aureus	816	+	+	1	3997	4812	3997	4812	WP_084985052.1#40	NZ_NAIB01000023.1	GCF_002096985.1
WP_084985051.1#40|Staphylococcus_aureus	123	+	-	10	4795	4917	4795	4917	WP_001790144.1#40	NZ_NAIB01000023.1	GCF_002096985.1
WP_084985051.1#40|Staphylococcus_aureus	192	+	+	11	5352	5543	5352	5543	WP_001224379.1#40	NZ_NAIB01000023.1	GCF_002096985.1
WP_084985051.1#40|Staphylococcus_aureus	186	+	-	18	5682	5867	5682	5867	WP_001791851.1#40	NZ_NAIB01000023.1	GCF_002096985.1
WP_084985051.1#40|Staphylococcus_aureus	282	+	-	16	5803	6084	5803	6084	WP_000220938.1#40	NZ_NAIB01000023.1	GCF_002096985.1
WP_084985051.1#40|Staphylococcus_aureus	696	+	+	12	6373	7068	6373	7068	WP_000217458.1#40	NZ_NAIB01000023.1	GCF_002096985.1
WP_084985051.1#40|Staphylococcus_aureus	423	+	+	6	7319	7741	7319	7741	WP_001034772.1#40	NZ_NAIB01000023.1	GCF_002096985.1
WP_084985051.1#40|Staphylococcus_aureus	420	+	+	6	8009	8428	8009	8428	WP_084985054.1#40	NZ_NAIB01000023.1	GCF_002096985.1
WP_084985051.1#40|Staphylococcus_aureus	423	+	+	23	8880	9302	8880	9302	WP_001146762.1#40	NZ_NAIB01000023.1	GCF_002096985.1
WP_084985051.1#40|Staphylococcus_aureus	1539	+	-	28	9414	10952	9414	10952	WP_000202029.1#40	NZ_NAIB01000023.1	GCF_002096985.1
WP_084985051.1#40|Staphylococcus_aureus	819	+	+	12	11187	12005	11187	12005	WP_000824929.1#40	NZ_NAIB01000023.1	GCF_002096985.1
WP_084985051.1#40|Staphylococcus_aureus	363	+	+	34	12268	12630	12268	12630	WP_000910576.1#40	NZ_NAIB01000023.1	GCF_002096985.1
WP_084985051.1#40|Staphylococcus_aureus	822	+	+	39	13438	14259	13438	14259	WP_001081682.1#40	NZ_NAIB01000023.1	GCF_002096985.1
WP_101292447.1#41|Staphylococcus_aureus	2196	-	+	8	-7428	-5233	7134	9329	WP_101292449.1#41	NZ_PJLU01000090.1	GCF_002843825.1
WP_101292447.1#41|Staphylococcus_aureus	1194	-	+	9	-4850	-3657	5558	6751	WP_000966095.1#41	NZ_PJLU01000090.1	GCF_002843825.1
WP_101292447.1#41|Staphylococcus_aureus	204	-	+	7	-3646	-3443	5344	5547	WP_072398205.1#41	NZ_PJLU01000090.1	GCF_002843825.1
WP_101292447.1#41|Staphylococcus_aureus	309	-	-	5	-3335	-3027	4928	5236	WP_000217714.1#41	NZ_PJLU01000090.1	GCF_002843825.1
WP_101292447.1#41|Staphylococcus_aureus	267	-	-	4	-2883	-2617	4518	4784	WP_000678764.1#41	NZ_PJLU01000090.1	GCF_002843825.1
WP_101292447.1#41|Staphylococcus_aureus	1809	-	-	3	-2333	-525	2426	4234	WP_078170757.1#41	NZ_PJLU01000090.1	GCF_002843825.1
WP_101292447.1#41|Staphylococcus_aureus	393	-	+	2	-393	-1	1902	2294	WP_000755950.1#41	NZ_PJLU01000090.1	GCF_002843825.1
WP_101292447.1#41|Staphylococcus_aureus	1900	-	+	42	1	1900	1	1900	WP_101292447.1#41	NZ_PJLU01000090.1	GCF_002843825.1
WP_191961519.1#42|Staphylococcus_aureus	189	+	+	44	-5677	-5489	1	189	pseudogene_42.19*#42	NZ_CTSK01000076.1	GCF_001227725.1
WP_191961519.1#42|Staphylococcus_aureus	1176	+	+	9	-4832	-3657	846	2021	WP_137075560.1#42	NZ_CTSK01000076.1	GCF_001227725.1
WP_191961519.1#42|Staphylococcus_aureus	204	+	+	7	-3646	-3443	2032	2235	WP_072398205.1#42	NZ_CTSK01000076.1	GCF_001227725.1
WP_191961519.1#42|Staphylococcus_aureus	309	+	-	5	-3335	-3027	2343	2651	WP_000217714.1#42	NZ_CTSK01000076.1	GCF_001227725.1
WP_191961519.1#42|Staphylococcus_aureus	267	+	-	4	-2883	-2617	2795	3061	WP_000678764.1#42	NZ_CTSK01000076.1	GCF_001227725.1
WP_191961519.1#42|Staphylococcus_aureus	1809	+	-	3	-2333	-525	3345	5153	WP_075583758.1#42	NZ_CTSK01000076.1	GCF_001227725.1
WP_191961519.1#42|Staphylococcus_aureus	393	+	+	2	-393	-1	5285	5677	WP_000755950.1#42	NZ_CTSK01000076.1	GCF_001227725.1
WP_191961519.1#42|Staphylococcus_aureus	1900	+	+	42	1	1900	5679	7578	WP_191961519.1#42	NZ_CTSK01000076.1	GCF_001227725.1
WP_191961519.1#42|Staphylococcus_aureus	266	+	+	44	2588	2853	8266	8531	pseudogene_42.24*#42	NZ_CTSK01000076.1	GCF_001227725.1
WP_191961519.1#42|Staphylococcus_aureus	175	+	+	1	3156	3330	8834	9008	WP_262353304.1#42	NZ_CTSK01000076.1	GCF_001227725.1
WP_191961519.1#42|Staphylococcus_aureus	135	+	+	1	3623	3757	9301	9435	WP_191961520.1#42	NZ_CTSK01000076.1	GCF_001227725.1
WP_154275515.1#43|Staphylococcus_aureus	1809	-	-	3	-2333	-525	2409	4217	WP_001835549.1#43	NZ_WKIA01000172.1	GCF_009676025.1
WP_154275515.1#43|Staphylococcus_aureus	393	-	+	2	-393	-1	1885	2277	WP_000755946.1#43	NZ_WKIA01000172.1	GCF_009676025.1
WP_154275515.1#43|Staphylococcus_aureus	1883	-	+	42	1	1883	1	1883	WP_154275515.1#43	NZ_WKIA01000172.1	GCF_009676025.1
WP_250029720.1#44|Staphylococcus_aureus	1809	+	-	3	-2318	-510	16	1824	WP_001795457.1#44	NZ_JAMJID010000209.1	GCF_023545885.1
WP_250029720.1#44|Staphylococcus_aureus	393	+	+	2	-393	-1	1941	2333	WP_250029718.1#44	NZ_JAMJID010000209.1	GCF_023545885.1
WP_250029720.1#44|Staphylococcus_aureus	1851	+	+	42	1	1851	2335	4185	WP_250029720.1#44	NZ_JAMJID010000209.1	GCF_023545885.1
WP_167402012.1#46|Staphylococcus_aureus	393	-	+	2	-393	-1	1857	2249	WP_000755946.1#46	NZ_JAATKN010000479.1	GCF_011812695.1
WP_167402012.1#46|Staphylococcus_aureus	1855	-	+	42	1	1855	1	1855	WP_167402012.1#46	NZ_JAATKN010000479.1	GCF_011812695.1
WP_250066012.1#47|Staphylococcus_aureus	393	+	+	2	-393	-1	68	460	WP_000755946.1#47	NZ_JAMJGH010000254.1	GCF_023544905.1
WP_250066012.1#47|Staphylococcus_aureus	1849	+	+	42	1	1849	462	2310	WP_250066012.1#47	NZ_JAMJGH010000254.1	GCF_023544905.1
WP_191972617.1#48|Staphylococcus_aureus	393	+	+	2	-393	-1	83	475	WP_000755954.1#48	NZ_CTYQ01000251.1	GCF_001235485.1
WP_191972617.1#48|Staphylococcus_aureus	1810	+	+	42	1	1810	477	2286	WP_191972617.1#48	NZ_CTYQ01000251.1	GCF_001235485.1
WP_191972617.1#48|Staphylococcus_aureus	503	+	+	44	1967	2469	2443	2945	pseudogene_48.12*#48	NZ_CTYQ01000251.1	GCF_001235485.1
WP_031889771.1#49|Staphylococcus_aureus_M1356	1844	-	+	42	1	1844	316186	318029	WP_031889771.1#49	NZ_KI996548.1	GCF_000549705.1
WP_031889771.1#49|Staphylococcus_aureus_M1356	777	-	+	1	2148	2924	315106	315882	WP_000972657.1#49	NZ_KI996548.1	GCF_000549705.1
WP_031889771.1#49|Staphylococcus_aureus_M1356	774	-	+	1	3036	3809	314221	314994	WP_000972280.1#49	NZ_KI996548.1	GCF_000549705.1
WP_031889771.1#49|Staphylococcus_aureus_M1356	795	-	+	1	4053	4847	313183	313977	WP_000581871.1#49	NZ_KI996548.1	GCF_000549705.1
WP_031889771.1#49|Staphylococcus_aureus_M1356	1326	-	+	20	4834	6159	311871	313196	WP_001044255.1#49	NZ_KI996548.1	GCF_000549705.1
WP_031889771.1#49|Staphylococcus_aureus_M1356	327	-	+	13	6159	6485	311545	311871	WP_000495498.1#49	NZ_KI996548.1	GCF_000549705.1
WP_031889771.1#49|Staphylococcus_aureus_M1356	288	-	+	14	6488	6775	311255	311542	WP_000521959.1#49	NZ_KI996548.1	GCF_000549705.1
WP_031889771.1#49|Staphylococcus_aureus_M1356	108	-	+	44	7092	7199	310831	310938	pseudogene_49.12*#49	NZ_KI996548.1	GCF_000549705.1
WP_031889771.1#49|Staphylococcus_aureus_M1356	795	-	+	1	7311	8105	309925	310719	WP_000581894.1#49	NZ_KI996548.1	GCF_000549705.1
WP_031889771.1#49|Staphylococcus_aureus_M1356	123	-	-	10	8109	8231	309799	309921	WP_001790144.1#49	NZ_KI996548.1	GCF_000549705.1
WP_031889771.1#49|Staphylococcus_aureus_M1356	192	-	+	11	8666	8857	309173	309364	WP_001224379.1#49	NZ_KI996548.1	GCF_000549705.1
WP_031889771.1#49|Staphylococcus_aureus_M1356	186	-	-	18	8996	9181	308849	309034	WP_001791851.1#49	NZ_KI996548.1	GCF_000549705.1
WP_031889771.1#49|Staphylococcus_aureus_M1356	282	-	-	16	9117	9398	308632	308913	WP_000220938.1#49	NZ_KI996548.1	GCF_000549705.1
WP_031889771.1#49|Staphylococcus_aureus_M1356	696	-	+	12	9687	10382	307648	308343	WP_000217456.1#49	NZ_KI996548.1	GCF_000549705.1
WP_031889771.1#49|Staphylococcus_aureus_M1356	423	-	+	6	10632	11054	306976	307398	WP_001034758.1#49	NZ_KI996548.1	GCF_000549705.1
WP_031889771.1#49|Staphylococcus_aureus_M1356	411	-	+	6	11321	11731	306299	306709	WP_000038240.1#49	NZ_KI996548.1	GCF_000549705.1
WP_258026176.1#50|Staphylococcus_aureus	777	+	+	8	-5268	-4492	1	777	WP_142383074.1#50	NZ_OFWY01000021.1	GCF_900250915.1
WP_258026176.1#50|Staphylococcus_aureus	867	+	+	19	-4312	-3446	957	1823	WP_000721337.1#50	NZ_OFWY01000021.1	GCF_900250915.1
WP_258026176.1#50|Staphylococcus_aureus	309	+	-	5	-3319	-3011	1950	2258	WP_001573690.1#50	NZ_OFWY01000021.1	GCF_900250915.1
WP_258026176.1#50|Staphylococcus_aureus	267	+	-	4	-2867	-2601	2402	2668	WP_000678764.1#50	NZ_OFWY01000021.1	GCF_900250915.1
WP_258026176.1#50|Staphylococcus_aureus	1808	+	-	44	-2317	-510	2952	4759	pseudogene_50.7*#50	NZ_OFWY01000021.1	GCF_900250915.1
WP_258026176.1#50|Staphylococcus_aureus	393	+	+	2	-393	-1	4876	5268	WP_000755954.1#50	NZ_OFWY01000021.1	GCF_900250915.1
WP_258026176.1#50|Staphylococcus_aureus	1830	+	+	15	1	1830	5270	7099	WP_258026176.1#50	NZ_OFWY01000021.1	GCF_900250915.1
WP_258026176.1#50|Staphylococcus_aureus	1041	+	+	15	1842	2882	7111	8151	WP_258026177.1#50	NZ_OFWY01000021.1	GCF_900250915.1
WP_258026176.1#50|Staphylococcus_aureus	777	+	+	1	3186	3962	8455	9231	WP_001573692.1#50	NZ_OFWY01000021.1	GCF_900250915.1
WP_258026176.1#50|Staphylococcus_aureus	762	+	+	1	4072	4833	9341	10102	WP_000581887.1#50	NZ_OFWY01000021.1	GCF_900250915.1
WP_258026176.1#50|Staphylococcus_aureus	795	+	+	1	4943	5737	10212	11006	WP_000616191.1#50	NZ_OFWY01000021.1	GCF_900250915.1
WP_258026176.1#50|Staphylococcus_aureus	123	+	-	10	5741	5863	11010	11132	WP_031788452.1#50	NZ_OFWY01000021.1	GCF_900250915.1
WP_258026176.1#50|Staphylococcus_aureus	192	+	+	11	6298	6489	11567	11758	WP_001224379.1#50	NZ_OFWY01000021.1	GCF_900250915.1
WP_258026176.1#50|Staphylococcus_aureus	184	+	-	44	6628	6811	11897	12080	pseudogene_50.21*#50	NZ_OFWY01000021.1	GCF_900250915.1
WP_258026176.1#50|Staphylococcus_aureus	282	+	-	16	6747	7028	12016	12297	WP_000220932.1#50	NZ_OFWY01000021.1	GCF_900250915.1
WP_258026176.1#50|Staphylococcus_aureus	696	+	+	12	7327	8022	12596	13291	WP_000217452.1#50	NZ_OFWY01000021.1	GCF_900250915.1
WP_258026176.1#50|Staphylococcus_aureus	423	+	+	6	8274	8696	13543	13965	WP_000162204.1#50	NZ_OFWY01000021.1	GCF_900250915.1
WP_258026176.1#50|Staphylococcus_aureus	411	+	+	6	8974	9384	14243	14653	WP_000914139.1#50	NZ_OFWY01000021.1	GCF_900250915.1
WP_258026176.1#50|Staphylococcus_aureus	427	+	+	44	9411	9837	14680	15106	pseudogene_50.14*#50	NZ_OFWY01000021.1	GCF_900250915.1
WP_258026176.1#50|Staphylococcus_aureus	420	+	+	6	10089	10508	15358	15777	WP_000038220.1#50	NZ_OFWY01000021.1	GCF_900250915.1
WP_258026176.1#50|Staphylococcus_aureus	414	+	+	6	10526	10939	15795	16208	WP_000037500.1#50	NZ_OFWY01000021.1	GCF_900250915.1
WP_258026176.1#50|Staphylococcus_aureus	423	+	+	23	11392	11814	16661	17083	WP_001146762.1#50	NZ_OFWY01000021.1	GCF_900250915.1
WP_258029392.1#51|Staphylococcus_aureus	1554	+	+	22	-20039	-18486	15451	17004	WP_000876641.1#51	NZ_OFWT01000081.1	GCF_900250875.1
WP_258029392.1#51|Staphylococcus_aureus	1359	+	+	21	-18369	-17011	17121	18479	WP_000481420.1#51	NZ_OFWT01000081.1	GCF_900250875.1
WP_258029392.1#51|Staphylococcus_aureus	103	+	+	44	-16628	-16526	18862	18964	pseudogene_51.16*#51	NZ_OFWT01000081.1	GCF_900250875.1
WP_258029392.1#51|Staphylococcus_aureus	3003	+	+	8	-16542	-13540	18948	21950	WP_000794624.1#51	NZ_OFWT01000081.1	GCF_900250875.1
WP_258029392.1#51|Staphylococcus_aureus	2865	+	+	8	-12858	-9994	22632	25496	WP_000841440.1#51	NZ_OFWT01000081.1	GCF_900250875.1
WP_258029392.1#51|Staphylococcus_aureus	867	+	+	19	-9807	-8941	25683	26549	WP_000721337.1#51	NZ_OFWT01000081.1	GCF_900250875.1
WP_258029392.1#51|Staphylococcus_aureus	744	+	-	17	-8730	-7987	26760	27503	WP_000386370.1#51	NZ_OFWT01000081.1	GCF_900250875.1
WP_258029392.1#51|Staphylococcus_aureus	357	+	+	17	-7663	-7307	27827	28183	WP_000998872.1#51	NZ_OFWT01000081.1	GCF_900250875.1
WP_258029392.1#51|Staphylococcus_aureus	1812	+	+	8	-7001	-5190	28489	30300	WP_103266065.1#51	NZ_OFWT01000081.1	GCF_900250875.1
WP_258029392.1#51|Staphylococcus_aureus	1189	+	+	44	-4808	-3620	30682	31870	pseudogene_51.2*#51	NZ_OFWT01000081.1	GCF_900250875.1
WP_258029392.1#51|Staphylococcus_aureus	234	+	+	7	-3639	-3406	31851	32084	WP_000946334.1#51	NZ_OFWT01000081.1	GCF_900250875.1
WP_258029392.1#51|Staphylococcus_aureus	309	+	-	5	-3298	-2990	32192	32500	WP_001838708.1#51	NZ_OFWT01000081.1	GCF_900250875.1
WP_258029392.1#51|Staphylococcus_aureus	267	+	-	4	-2867	-2601	32623	32889	WP_000678764.1#51	NZ_OFWT01000081.1	GCF_900250875.1
WP_258029392.1#51|Staphylococcus_aureus	1189	+	-	44	-4808	-3620	30682	31870	pseudogene_51.2*#51	NZ_OFWT01000081.1	GCF_900250875.1
WP_258029392.1#51|Staphylococcus_aureus	393	+	+	2	-393	-1	35097	35489	WP_000755953.1#51	NZ_OFWT01000081.1	GCF_900250875.1
WP_258029392.1#51|Staphylococcus_aureus	1830	+	+	15	1	1830	35491	37320	WP_258029392.1#51	NZ_OFWT01000081.1	GCF_900250875.1
WP_258029392.1#51|Staphylococcus_aureus	1031	+	+	15	1883	2913	37373	38403	WP_258029393.1#51	NZ_OFWT01000081.1	GCF_900250875.1
WP_258029392.1#51|Staphylococcus_aureus	759	+	+	1	3222	3980	38712	39470	WP_000581911.1#51	NZ_OFWT01000081.1	GCF_900250875.1
WP_258029392.1#51|Staphylococcus_aureus	777	+	+	1	4087	4863	39577	40353	WP_001838707.1#51	NZ_OFWT01000081.1	GCF_900250875.1
WP_258029392.1#51|Staphylococcus_aureus	786	+	+	1	4973	5758	40463	41248	WP_000972274.1#51	NZ_OFWT01000081.1	GCF_900250875.1
WP_258029392.1#51|Staphylococcus_aureus	795	+	+	1	6016	6810	41506	42300	WP_000581871.1#51	NZ_OFWT01000081.1	GCF_900250875.1
WP_258029392.1#51|Staphylococcus_aureus	1326	+	+	20	6797	8122	42287	43612	WP_001044252.1#51	NZ_OFWT01000081.1	GCF_900250875.1
WP_258029392.1#51|Staphylococcus_aureus	327	+	+	13	8122	8448	43612	43938	WP_000495498.1#51	NZ_OFWT01000081.1	GCF_900250875.1
WP_258029392.1#51|Staphylococcus_aureus	288	+	+	14	8451	8738	43941	44228	WP_000521958.1#51	NZ_OFWT01000081.1	GCF_900250875.1
WP_258029392.1#51|Staphylococcus_aureus	108	+	+	44	9055	9162	44545	44652	pseudogene_51.24*#51	NZ_OFWT01000081.1	GCF_900250875.1
WP_258029392.1#51|Staphylococcus_aureus	798	+	+	1	9271	10068	44761	45558	WP_001824586.1#51	NZ_OFWT01000081.1	GCF_900250875.1
WP_258029392.1#51|Staphylococcus_aureus	123	+	-	10	10072	10194	45562	45684	WP_031845055.1#51	NZ_OFWT01000081.1	GCF_900250875.1
WP_258029392.1#51|Staphylococcus_aureus	192	+	+	11	10629	10820	46119	46310	WP_001224379.1#51	NZ_OFWT01000081.1	GCF_900250875.1
WP_258029392.1#51|Staphylococcus_aureus	186	+	-	18	10959	11144	46449	46634	WP_001791851.1#51	NZ_OFWT01000081.1	GCF_900250875.1
WP_258029392.1#51|Staphylococcus_aureus	282	+	-	16	11080	11361	46570	46851	WP_000220938.1#51	NZ_OFWT01000081.1	GCF_900250875.1
WP_258029392.1#51|Staphylococcus_aureus	696	+	+	12	11661	12356	47151	47846	WP_000217461.1#51	NZ_OFWT01000081.1	GCF_900250875.1
WP_187248808.1#52|Staphylococcus_aureus	1809	+	-	3	-2318	-510	39	1847	WP_077446517.1#52	NZ_VRSJ01000016.1	GCF_008040345.1
WP_187248808.1#52|Staphylococcus_aureus	393	+	+	2	-393	-1	1964	2356	WP_000755954.1#52	NZ_VRSJ01000016.1	GCF_008040345.1
WP_187248808.1#52|Staphylococcus_aureus	1809	+	+	42	1	1809	2358	4166	WP_187248808.1#52	NZ_VRSJ01000016.1	GCF_008040345.1
WP_270724865.1#53|Staphylococcus_aureus	393	+	+	2	-393	-1	23	415	WP_000755946.1#53	NZ_JAQFWB010000165.1	GCF_027706365.1
WP_270724865.1#53|Staphylococcus_aureus	1808	+	+	42	1	1808	417	2224	WP_270724865.1#53	NZ_JAQFWB010000165.1	GCF_027706365.1
WP_191961599.1#54|Staphylococcus_aureus	343	-	+	8	-5711	-5369	18996	19338	WP_141764604.1#54	NZ_CTTH01000047.1	GCF_001226165.1
WP_191961599.1#54|Staphylococcus_aureus	1194	-	+	9	-4936	-3743	17370	18563	WP_000966095.1#54	NZ_CTTH01000047.1	GCF_001226165.1
WP_191961599.1#54|Staphylococcus_aureus	204	-	+	7	-3732	-3529	17156	17359	WP_072398205.1#54	NZ_CTTH01000047.1	GCF_001226165.1
WP_191961599.1#54|Staphylococcus_aureus	309	-	-	5	-3421	-3113	16740	17048	WP_000217714.1#54	NZ_CTTH01000047.1	GCF_001226165.1
WP_191961599.1#54|Staphylococcus_aureus	267	-	-	4	-2969	-2703	16330	16596	WP_000678764.1#54	NZ_CTTH01000047.1	GCF_001226165.1
WP_191961599.1#54|Staphylococcus_aureus	1809	-	-	3	-2419	-611	14238	16046	WP_075583758.1#54	NZ_CTTH01000047.1	GCF_001226165.1
WP_191961599.1#54|Staphylococcus_aureus	381	-	+	2	-381	-1	13628	14008	WP_085054463.1#54	NZ_CTTH01000047.1	GCF_001226165.1
WP_191961599.1#54|Staphylococcus_aureus	1788	-	+	42	1	1788	11839	13626	WP_191961599.1#54	NZ_CTTH01000047.1	GCF_001226165.1
WP_191961599.1#54|Staphylococcus_aureus	559	-	+	15	2437	2995	10632	11190	WP_191961598.1#54	NZ_CTTH01000047.1	GCF_001226165.1
WP_191961599.1#54|Staphylococcus_aureus	750	-	+	1	3301	4050	9577	10326	WP_000581912.1#54	NZ_CTTH01000047.1	GCF_001226165.1
WP_191961599.1#54|Staphylococcus_aureus	795	-	+	1	4162	4956	8671	9465	WP_050963716.1#54	NZ_CTTH01000047.1	GCF_001226165.1
WP_191961599.1#54|Staphylococcus_aureus	123	-	-	10	4960	5082	8545	8667	WP_001790144.1#54	NZ_CTTH01000047.1	GCF_001226165.1
WP_191961599.1#54|Staphylococcus_aureus	192	-	+	11	5517	5708	7919	8110	WP_001224379.1#54	NZ_CTTH01000047.1	GCF_001226165.1
WP_191961599.1#54|Staphylococcus_aureus	69	-	-	44	5847	5915	7712	7780	pseudogene_54.2*#54	NZ_CTTH01000047.1	GCF_001226165.1
WP_191961599.1#54|Staphylococcus_aureus	1293	-	+	29	6008	7300	6327	7619	WP_052997545.1#54	NZ_CTTH01000047.1	GCF_001226165.1
WP_191961599.1#54|Staphylococcus_aureus	762	-	+	33	7293	8054	5573	6334	WP_001066123.1#54	NZ_CTTH01000047.1	GCF_001226165.1
WP_191961599.1#54|Staphylococcus_aureus	156	-	-	18	8082	8237	5390	5545	WP_101244972.1#54	NZ_CTTH01000047.1	GCF_001226165.1
WP_191961599.1#54|Staphylococcus_aureus	282	-	-	16	8173	8454	5173	5454	WP_000220938.1#54	NZ_CTTH01000047.1	GCF_001226165.1
WP_191961599.1#54|Staphylococcus_aureus	696	-	+	12	8743	9438	4189	4884	WP_000217469.1#54	NZ_CTTH01000047.1	GCF_001226165.1
WP_191961599.1#54|Staphylococcus_aureus	423	-	+	6	9690	10112	3515	3937	WP_000162202.1#54	NZ_CTTH01000047.1	GCF_001226165.1
WP_191961599.1#54|Staphylococcus_aureus	420	-	+	6	10379	10798	2829	3248	WP_000038243.1#54	NZ_CTTH01000047.1	GCF_001226165.1
WP_191961599.1#54|Staphylococcus_aureus	426	-	+	6	10816	11241	2386	2811	WP_000037434.1#54	NZ_CTTH01000047.1	GCF_001226165.1
WP_191961599.1#54|Staphylococcus_aureus	423	-	+	23	11694	12116	1511	1933	WP_001146762.1#54	NZ_CTTH01000047.1	GCF_001226165.1
WP_187352722.1#55|Staphylococcus_aureus	93	+	+	44	-93	-1	1	93	pseudogene_55.4*#55	NZ_VRPD01000144.1	GCF_008080355.1
WP_187352722.1#55|Staphylococcus_aureus	1769	+	+	42	1	1769	95	1863	WP_187352722.1#55	NZ_VRPD01000144.1	GCF_008080355.1
WP_084988415.1#56|Staphylococcus_aureus	357	-	+	17	-8474	-8118	9900	10256	WP_000998872.1#56	NZ_NAJF01000082.1	GCF_002097385.1
WP_084988415.1#56|Staphylococcus_aureus	2581	-	+	44	-7813	-5233	7015	9595	pseudogene_56.0*#56	NZ_NAJF01000082.1	GCF_002097385.1
WP_084988415.1#56|Staphylococcus_aureus	1194	-	+	9	-4850	-3657	5439	6632	WP_000966095.1#56	NZ_NAJF01000082.1	GCF_002097385.1
WP_084988415.1#56|Staphylococcus_aureus	204	-	+	7	-3646	-3443	5225	5428	WP_072398205.1#56	NZ_NAJF01000082.1	GCF_002097385.1
WP_084988415.1#56|Staphylococcus_aureus	309	-	-	5	-3335	-3027	4809	5117	WP_000217714.1#56	NZ_NAJF01000082.1	GCF_002097385.1
WP_084988415.1#56|Staphylococcus_aureus	267	-	-	4	-2883	-2617	4399	4665	WP_000678764.1#56	NZ_NAJF01000082.1	GCF_002097385.1
WP_084988415.1#56|Staphylococcus_aureus	1809	-	-	3	-2333	-525	2307	4115	WP_075583758.1#56	NZ_NAJF01000082.1	GCF_002097385.1
WP_084988415.1#56|Staphylococcus_aureus	393	-	+	2	-393	-1	1783	2175	WP_000755950.1#56	NZ_NAJF01000082.1	GCF_002097385.1
WP_084988415.1#56|Staphylococcus_aureus	1781	-	+	42	1	1781	1	1781	WP_084988415.1#56	NZ_NAJF01000082.1	GCF_002097385.1
WP_250036817.1#57|Staphylococcus_aureus	1771	+	+	42	1	1771	1	1771	WP_250036817.1#57	not_found	not_found	not_found
WP_199012928.1#58|Staphylococcus_aureus	94	-	+	44	-8210	-8117	9899	9992	pseudogene_58.6*#58	NZ_JAELYK010000038.1	GCF_016425045.1
WP_199012928.1#58|Staphylococcus_aureus	2580	-	+	8	-7812	-5233	7015	9594	WP_199012929.1#58	NZ_JAELYK010000038.1	GCF_016425045.1
WP_199012928.1#58|Staphylococcus_aureus	1194	-	+	9	-4850	-3657	5439	6632	WP_198917931.1#58	NZ_JAELYK010000038.1	GCF_016425045.1
WP_199012928.1#58|Staphylococcus_aureus	234	-	+	7	-3676	-3443	5225	5458	WP_010956661.1#58	NZ_JAELYK010000038.1	GCF_016425045.1
WP_199012928.1#58|Staphylococcus_aureus	309	-	-	5	-3335	-3027	4809	5117	WP_000217712.1#58	NZ_JAELYK010000038.1	GCF_016425045.1
WP_199012928.1#58|Staphylococcus_aureus	267	-	-	4	-2883	-2617	4399	4665	WP_000678764.1#58	NZ_JAELYK010000038.1	GCF_016425045.1
WP_199012928.1#58|Staphylococcus_aureus	1809	-	-	3	-2333	-525	2307	4115	WP_001793319.1#58	NZ_JAELYK010000038.1	GCF_016425045.1
WP_199012928.1#58|Staphylococcus_aureus	393	-	+	2	-393	-1	1783	2175	WP_000755946.1#58	NZ_JAELYK010000038.1	GCF_016425045.1
WP_199012928.1#58|Staphylococcus_aureus	1781	-	+	42	1	1781	1	1781	WP_199012928.1#58	NZ_JAELYK010000038.1	GCF_016425045.1
WP_029052172.1#59|Staphylococcus_aureus	102	-	+	32	-17567	-17466	322263	322364	WP_001790696.1#59	NZ_OFWJ01000030.1	GCF_900250785.1
WP_029052172.1#59|Staphylococcus_aureus	2583	-	+	8	-17482	-14900	319697	322279	WP_258028368.1#59	NZ_OFWJ01000030.1	GCF_900250785.1
WP_029052172.1#59|Staphylococcus_aureus	472	-	+	8	-14889	-14418	319215	319686	WP_156974342.1#59	NZ_OFWJ01000030.1	GCF_900250785.1
WP_029052172.1#59|Staphylococcus_aureus	2823	-	+	8	-13736	-10914	315711	318533	WP_000841422.1#59	NZ_OFWJ01000030.1	GCF_900250785.1
WP_029052172.1#59|Staphylococcus_aureus	867	-	+	19	-10734	-9868	314665	315531	WP_000721336.1#59	NZ_OFWJ01000030.1	GCF_900250785.1
WP_029052172.1#59|Staphylococcus_aureus	744	-	-	17	-9657	-8914	313711	314454	WP_000386366.1#59	NZ_OFWJ01000030.1	GCF_900250785.1
WP_029052172.1#59|Staphylococcus_aureus	357	-	+	17	-8587	-8231	313028	313384	WP_000998869.1#59	NZ_OFWJ01000030.1	GCF_900250785.1
WP_029052172.1#59|Staphylococcus_aureus	1892	-	+	44	-7925	-6034	310831	312722	pseudogene_59.28*#59	NZ_OFWJ01000030.1	GCF_900250785.1
WP_029052172.1#59|Staphylococcus_aureus	805	-	+	44	-6023	-5219	310016	310820	pseudogene_59.26*#59	NZ_OFWJ01000030.1	GCF_900250785.1
WP_029052172.1#59|Staphylococcus_aureus	1194	-	+	9	-4835	-3642	308439	309632	WP_000966099.1#59	NZ_OFWJ01000030.1	GCF_900250785.1
WP_029052172.1#59|Staphylococcus_aureus	234	-	+	7	-3661	-3428	308225	308458	WP_001790675.1#59	NZ_OFWJ01000030.1	GCF_900250785.1
WP_029052172.1#59|Staphylococcus_aureus	309	-	-	5	-3320	-3012	307809	308117	WP_000217710.1#59	NZ_OFWJ01000030.1	GCF_900250785.1
WP_029052172.1#59|Staphylococcus_aureus	267	-	-	4	-2868	-2602	307399	307665	WP_000678764.1#59	NZ_OFWJ01000030.1	GCF_900250785.1
WP_029052172.1#59|Staphylococcus_aureus	1809	-	-	3	-2318	-510	305307	307115	WP_001795457.1#59	NZ_OFWJ01000030.1	GCF_900250785.1
WP_029052172.1#59|Staphylococcus_aureus	393	-	+	2	-393	-1	304798	305190	WP_000755954.1#59	NZ_OFWJ01000030.1	GCF_900250785.1
WP_029052172.1#59|Staphylococcus_aureus	1762	-	+	15	1	1762	303035	304796	WP_029052172.1#59	NZ_OFWJ01000030.1	GCF_900250785.1
WP_029052172.1#59|Staphylococcus_aureus	1080	-	+	15	1804	2883	301914	302993	WP_258028367.1#59	NZ_OFWJ01000030.1	GCF_900250785.1
WP_029052172.1#59|Staphylococcus_aureus	777	-	+	1	3186	3962	300835	301611	WP_001549768.1#59	NZ_OFWJ01000030.1	GCF_900250785.1
WP_029052172.1#59|Staphylococcus_aureus	785	-	+	44	4074	4858	299939	300723	pseudogene_59.24*#59	NZ_OFWJ01000030.1	GCF_900250785.1
WP_029052172.1#59|Staphylococcus_aureus	1325	-	+	44	4855	6179	298618	299942	pseudogene_59.4*#59	NZ_OFWJ01000030.1	GCF_900250785.1
WP_029052172.1#59|Staphylococcus_aureus	327	-	+	13	6179	6505	298292	298618	WP_000495498.1#59	NZ_OFWJ01000030.1	GCF_900250785.1
WP_029052172.1#59|Staphylococcus_aureus	288	-	+	14	6508	6795	298002	298289	WP_000521958.1#59	NZ_OFWJ01000030.1	GCF_900250785.1
WP_029052172.1#59|Staphylococcus_aureus	108	-	+	44	7112	7219	297578	297685	pseudogene_59.21*#59	NZ_OFWJ01000030.1	GCF_900250785.1
WP_029052172.1#59|Staphylococcus_aureus	795	-	+	1	7331	8125	296672	297466	WP_000581889.1#59	NZ_OFWJ01000030.1	GCF_900250785.1
WP_029052172.1#59|Staphylococcus_aureus	123	-	-	10	8129	8251	296546	296668	WP_001790144.1#59	NZ_OFWJ01000030.1	GCF_900250785.1
WP_029052172.1#59|Staphylococcus_aureus	192	-	+	11	8686	8877	295920	296111	WP_001224379.1#59	NZ_OFWJ01000030.1	GCF_900250785.1
WP_029052172.1#59|Staphylococcus_aureus	186	-	-	18	9016	9201	295596	295781	WP_001791851.1#59	NZ_OFWJ01000030.1	GCF_900250785.1
WP_029052172.1#59|Staphylococcus_aureus	282	-	-	16	9137	9418	295379	295660	WP_000220938.1#59	NZ_OFWJ01000030.1	GCF_900250785.1
WP_029052172.1#59|Staphylococcus_aureus	696	-	+	12	9707	10402	294395	295090	WP_000217466.1#59	NZ_OFWJ01000030.1	GCF_900250785.1
WP_029052172.1#59|Staphylococcus_aureus	423	-	+	6	10653	11075	293722	294144	WP_001034756.1#59	NZ_OFWJ01000030.1	GCF_900250785.1
WP_029052172.1#59|Staphylococcus_aureus	420	-	+	6	11342	11761	293036	293455	WP_000038231.1#59	NZ_OFWJ01000030.1	GCF_900250785.1
WP_270616475.1#60|Staphylococcus_aureus	393	+	+	2	-393	-1	39	431	WP_000755946.1#60	NZ_JAQFVZ010000231.1	GCF_027706255.1
WP_270616475.1#60|Staphylococcus_aureus	1786	+	+	42	1	1786	433	2218	WP_270616475.1#60	NZ_JAQFVZ010000231.1	GCF_027706255.1
WP_078161673.1#61|Staphylococcus_aureus	373	+	+	8	-5605	-5233	1	373	WP_049289686.1#61	NZ_FHEP01000107.1	GCF_900058385.1
WP_078161673.1#61|Staphylococcus_aureus	1194	+	+	9	-4850	-3657	756	1949	WP_000966095.1#61	NZ_FHEP01000107.1	GCF_900058385.1
WP_078161673.1#61|Staphylococcus_aureus	204	+	+	7	-3646	-3443	1960	2163	WP_072398205.1#61	NZ_FHEP01000107.1	GCF_900058385.1
WP_078161673.1#61|Staphylococcus_aureus	309	+	-	5	-3335	-3027	2271	2579	WP_000217714.1#61	NZ_FHEP01000107.1	GCF_900058385.1
WP_078161673.1#61|Staphylococcus_aureus	267	+	-	4	-2883	-2617	2723	2989	WP_000678764.1#61	NZ_FHEP01000107.1	GCF_900058385.1
WP_078161673.1#61|Staphylococcus_aureus	1809	+	-	3	-2333	-525	3273	5081	WP_075583758.1#61	NZ_FHEP01000107.1	GCF_900058385.1
WP_078161673.1#61|Staphylococcus_aureus	393	+	+	2	-393	-1	5213	5605	WP_000755950.1#61	NZ_FHEP01000107.1	GCF_900058385.1
WP_078161673.1#61|Staphylococcus_aureus	1773	+	+	42	1	1773	5607	7379	WP_078161673.1#61	NZ_FHEP01000107.1	GCF_900058385.1
WP_250026909.1#62|Staphylococcus_aureus	1194	-	+	9	-4835	-3642	5403	6596	WP_000966099.1#62	NZ_JAMJHH010000092.1	GCF_023545425.1
WP_250026909.1#62|Staphylococcus_aureus	234	-	+	7	-3661	-3428	5189	5422	WP_001790675.1#62	NZ_JAMJHH010000092.1	GCF_023545425.1
WP_250026909.1#62|Staphylococcus_aureus	309	-	-	5	-3320	-3012	4773	5081	WP_000217710.1#62	NZ_JAMJHH010000092.1	GCF_023545425.1
WP_250026909.1#62|Staphylococcus_aureus	267	-	-	4	-2868	-2602	4363	4629	WP_000678764.1#62	NZ_JAMJHH010000092.1	GCF_023545425.1
WP_250026909.1#62|Staphylococcus_aureus	1809	-	-	3	-2318	-510	2271	4079	WP_001795457.1#62	NZ_JAMJHH010000092.1	GCF_023545425.1
WP_250026909.1#62|Staphylococcus_aureus	393	-	+	2	-393	-1	1762	2154	WP_000755954.1#62	NZ_JAMJHH010000092.1	GCF_023545425.1
WP_250026909.1#62|Staphylococcus_aureus	1760	-	+	42	1	1760	1	1760	WP_250026909.1#62	NZ_JAMJHH010000092.1	GCF_023545425.1
WP_272847114.1#63|Staphylococcus_aureus	1788	+	+	42	1	1788	1	1788	WP_272847114.1#63	NZ_JAQQWB010000164.1	GCF_028561675.1
WP_272847114.1#63|Staphylococcus_aureus	771	+	+	1	2096	2866	2096	2866	WP_271019929.1#63	NZ_JAQQWB010000164.1	GCF_028561675.1
WP_272847114.1#63|Staphylococcus_aureus	795	+	+	1	3124	3918	3124	3918	WP_000581871.1#63	NZ_JAQQWB010000164.1	GCF_028561675.1
WP_272847114.1#63|Staphylococcus_aureus	1325	+	+	44	3905	5229	3905	5229	pseudogene_63.19*#63	NZ_JAQQWB010000164.1	GCF_028561675.1
WP_272847114.1#63|Staphylococcus_aureus	327	+	+	13	5229	5555	5229	5555	WP_000495498.1#63	NZ_JAQQWB010000164.1	GCF_028561675.1
WP_272847114.1#63|Staphylococcus_aureus	64	+	+	44	5558	5621	5558	5621	pseudogene_63.15*#63	NZ_JAQQWB010000164.1	GCF_028561675.1
WP_258028474.1#64|Staphylococcus_aureus	1359	-	+	21	-19728	-18370	344165	345523	WP_000481425.1#64	NZ_OFUK01000056.1	GCF_900250305.1
WP_258028474.1#64|Staphylococcus_aureus	102	-	+	32	-17986	-17885	343680	343781	WP_001790696.1#64	NZ_OFUK01000056.1	GCF_900250305.1
WP_258028474.1#64|Staphylococcus_aureus	3057	-	+	8	-17901	-14845	340640	343696	WP_000794589.1#64	NZ_OFUK01000056.1	GCF_900250305.1
WP_258028474.1#64|Staphylococcus_aureus	2823	-	+	8	-14163	-11341	337136	339958	WP_000841422.1#64	NZ_OFUK01000056.1	GCF_900250305.1
WP_258028474.1#64|Staphylococcus_aureus	867	-	+	19	-11161	-10295	336090	336956	WP_000721336.1#64	NZ_OFUK01000056.1	GCF_900250305.1
WP_258028474.1#64|Staphylococcus_aureus	744	-	-	17	-10084	-9341	335136	335879	WP_000386366.1#64	NZ_OFUK01000056.1	GCF_900250305.1
WP_258028474.1#64|Staphylococcus_aureus	357	-	+	17	-9011	-8655	334450	334806	WP_000998869.1#64	NZ_OFUK01000056.1	GCF_900250305.1
WP_258028474.1#64|Staphylococcus_aureus	1679	-	+	44	-8349	-6671	332466	334144	pseudogene_64.9*#64	NZ_OFUK01000056.1	GCF_900250305.1
WP_258028474.1#64|Staphylococcus_aureus	1442	-	+	44	-6660	-5219	331014	332455	pseudogene_64.7*#64	NZ_OFUK01000056.1	GCF_900250305.1
WP_258028474.1#64|Staphylococcus_aureus	1194	-	+	9	-4835	-3642	329437	330630	WP_000966099.1#64	NZ_OFUK01000056.1	GCF_900250305.1
WP_258028474.1#64|Staphylococcus_aureus	234	-	+	7	-3661	-3428	329223	329456	WP_001790675.1#64	NZ_OFUK01000056.1	GCF_900250305.1
WP_258028474.1#64|Staphylococcus_aureus	309	-	-	5	-3320	-3012	328807	329115	WP_000217710.1#64	NZ_OFUK01000056.1	GCF_900250305.1
WP_258028474.1#64|Staphylococcus_aureus	267	-	-	4	-2868	-2602	328397	328663	WP_000678764.1#64	NZ_OFUK01000056.1	GCF_900250305.1
WP_258028474.1#64|Staphylococcus_aureus	1809	-	-	3	-2318	-510	326305	328113	WP_001795457.1#64	NZ_OFUK01000056.1	GCF_900250305.1
WP_258028474.1#64|Staphylococcus_aureus	393	-	+	2	-393	-1	325796	326188	WP_000755954.1#64	NZ_OFUK01000056.1	GCF_900250305.1
WP_258028474.1#64|Staphylococcus_aureus	1748	-	+	15	1	1748	324047	325794	WP_258028474.1#64	NZ_OFUK01000056.1	GCF_900250305.1
WP_258028474.1#64|Staphylococcus_aureus	1090	-	+	15	1794	2883	322912	324001	WP_258028473.1#64	NZ_OFUK01000056.1	GCF_900250305.1
WP_258028474.1#64|Staphylococcus_aureus	777	-	+	1	3186	3962	321833	322609	WP_001549768.1#64	NZ_OFUK01000056.1	GCF_900250305.1
WP_258028474.1#64|Staphylococcus_aureus	786	-	+	1	4074	4859	320936	321721	WP_000581876.1#64	NZ_OFUK01000056.1	GCF_900250305.1
WP_258028474.1#64|Staphylococcus_aureus	1325	-	+	44	4856	6180	319615	320939	pseudogene_64.26*#64	NZ_OFUK01000056.1	GCF_900250305.1
WP_258028474.1#64|Staphylococcus_aureus	327	-	+	13	6180	6506	319289	319615	WP_000495498.1#64	NZ_OFUK01000056.1	GCF_900250305.1
WP_258028474.1#64|Staphylococcus_aureus	288	-	+	14	6509	6796	318999	319286	WP_047335194.1#64	NZ_OFUK01000056.1	GCF_900250305.1
WP_258028474.1#64|Staphylococcus_aureus	108	-	+	44	7113	7220	318575	318682	pseudogene_64.30*#64	NZ_OFUK01000056.1	GCF_900250305.1
WP_258028474.1#64|Staphylococcus_aureus	795	-	+	1	7332	8126	317669	318463	WP_000581889.1#64	NZ_OFUK01000056.1	GCF_900250305.1
WP_258028474.1#64|Staphylococcus_aureus	123	-	-	10	8130	8252	317543	317665	WP_001790144.1#64	NZ_OFUK01000056.1	GCF_900250305.1
WP_258028474.1#64|Staphylococcus_aureus	192	-	+	11	8687	8878	316917	317108	WP_001224379.1#64	NZ_OFUK01000056.1	GCF_900250305.1
WP_258028474.1#64|Staphylococcus_aureus	186	-	-	18	9017	9202	316593	316778	WP_001791851.1#64	NZ_OFUK01000056.1	GCF_900250305.1
WP_258028474.1#64|Staphylococcus_aureus	282	-	-	16	9138	9419	316376	316657	WP_000220938.1#64	NZ_OFUK01000056.1	GCF_900250305.1
WP_258028474.1#64|Staphylococcus_aureus	696	-	+	12	9708	10403	315392	316087	WP_000217466.1#64	NZ_OFUK01000056.1	GCF_900250305.1
WP_258028474.1#64|Staphylococcus_aureus	423	-	+	6	10654	11076	314719	315141	WP_001034756.1#64	NZ_OFUK01000056.1	GCF_900250305.1
WP_258028474.1#64|Staphylococcus_aureus	420	-	+	6	11343	11762	314033	314452	WP_000038231.1#64	NZ_OFUK01000056.1	GCF_900250305.1
WP_258028137.1#65|Staphylococcus_aureus	1005	-	+	0	-13875	-12871	358726	359730	WP_000214559.1#65	NZ_OFUM01000062.1	GCF_900250295.1
WP_258028137.1#65|Staphylococcus_aureus	1018	-	+	40	-12841	-11824	357679	358696	WP_258028138.1#65	NZ_OFUM01000062.1	GCF_900250295.1
WP_258028137.1#65|Staphylococcus_aureus	423	-	+	41	-11773	-11351	357206	357628	WP_308446830.1#65	NZ_OFUM01000062.1	GCF_900250295.1
WP_258028137.1#65|Staphylococcus_aureus	1047	-	+	36	-11348	-10302	356157	357203	WP_000221934.1#65	NZ_OFUM01000062.1	GCF_900250295.1
WP_258028137.1#65|Staphylococcus_aureus	1371	-	+	37	-10288	-8918	354773	356143	WP_000531823.1#65	NZ_OFUM01000062.1	GCF_900250295.1
WP_258028137.1#65|Staphylococcus_aureus	573	-	+	38	-8917	-8345	354200	354772	WP_000718949.1#65	NZ_OFUM01000062.1	GCF_900250295.1
WP_258028137.1#65|Staphylococcus_aureus	1269	-	+	35	-8330	-7062	352917	354185	WP_000216849.1#65	NZ_OFUM01000062.1	GCF_900250295.1
WP_258028137.1#65|Staphylococcus_aureus	534	-	+	29	-6861	-6328	352183	352716	WP_142381596.1#65	NZ_OFUM01000062.1	GCF_900250295.1
WP_258028137.1#65|Staphylococcus_aureus	807	-	+	8	-6039	-5233	351088	351894	WP_142381595.1#65	NZ_OFUM01000062.1	GCF_900250295.1
WP_258028137.1#65|Staphylococcus_aureus	1194	-	+	9	-4850	-3657	349512	350705	WP_000966095.1#65	NZ_OFUM01000062.1	GCF_900250295.1
WP_258028137.1#65|Staphylococcus_aureus	204	-	+	7	-3646	-3443	349298	349501	WP_072398205.1#65	NZ_OFUM01000062.1	GCF_900250295.1
WP_258028137.1#65|Staphylococcus_aureus	309	-	-	5	-3335	-3027	348882	349190	WP_000217714.1#65	NZ_OFUM01000062.1	GCF_900250295.1
WP_258028137.1#65|Staphylococcus_aureus	267	-	-	4	-2883	-2617	348472	348738	WP_000678764.1#65	NZ_OFUM01000062.1	GCF_900250295.1
WP_258028137.1#65|Staphylococcus_aureus	1809	-	-	3	-2333	-525	346380	348188	WP_075583758.1#65	NZ_OFUM01000062.1	GCF_900250295.1
WP_258028137.1#65|Staphylococcus_aureus	393	-	+	2	-393	-1	345856	346248	WP_000755950.1#65	NZ_OFUM01000062.1	GCF_900250295.1
WP_258028137.1#65|Staphylococcus_aureus	1761	-	+	15	1	1761	344094	345854	WP_258028137.1#65	NZ_OFUM01000062.1	GCF_900250295.1
WP_258028137.1#65|Staphylococcus_aureus	1090	-	+	15	1817	2906	342949	344038	WP_258028136.1#65	NZ_OFUM01000062.1	GCF_900250295.1
WP_258028137.1#65|Staphylococcus_aureus	750	-	+	1	3212	3961	341894	342643	WP_000581912.1#65	NZ_OFUM01000062.1	GCF_900250295.1
WP_258028137.1#65|Staphylococcus_aureus	786	-	+	1	4072	4857	340998	341783	WP_000972273.1#65	NZ_OFUM01000062.1	GCF_900250295.1
WP_258028137.1#65|Staphylococcus_aureus	774	-	+	1	5115	5888	339967	340740	WP_000581879.1#65	NZ_OFUM01000062.1	GCF_900250295.1
WP_258028137.1#65|Staphylococcus_aureus	1275	-	+	20	5885	7159	338696	339970	WP_000978018.1#65	NZ_OFUM01000062.1	GCF_900250295.1
WP_258028137.1#65|Staphylococcus_aureus	327	-	+	13	7159	7485	338370	338696	WP_000495498.1#65	NZ_OFUM01000062.1	GCF_900250295.1
WP_258028137.1#65|Staphylococcus_aureus	288	-	+	14	7488	7775	338080	338367	WP_000521958.1#65	NZ_OFUM01000062.1	GCF_900250295.1
WP_258028137.1#65|Staphylococcus_aureus	108	-	+	44	8092	8199	337656	337763	pseudogene_65.12*#65	NZ_OFUM01000062.1	GCF_900250295.1
WP_258028137.1#65|Staphylococcus_aureus	795	-	+	1	8311	9105	336750	337544	WP_000581892.1#65	NZ_OFUM01000062.1	GCF_900250295.1
WP_258028137.1#65|Staphylococcus_aureus	123	-	-	10	9109	9231	336624	336746	WP_001790144.1#65	NZ_OFUM01000062.1	GCF_900250295.1
WP_258028137.1#65|Staphylococcus_aureus	192	-	+	11	9666	9857	335998	336189	WP_001224379.1#65	NZ_OFUM01000062.1	GCF_900250295.1
WP_258028137.1#65|Staphylococcus_aureus	69	-	-	44	9996	10064	335791	335859	pseudogene_65.7*#65	NZ_OFUM01000062.1	GCF_900250295.1
WP_258028137.1#65|Staphylococcus_aureus	702	-	+	29	10157	10858	334997	335698	WP_142381594.1#65	NZ_OFUM01000062.1	GCF_900250295.1
WP_258028137.1#65|Staphylococcus_aureus	753	-	+	44	10869	11621	334234	334986	pseudogene_65.18*#65	NZ_OFUM01000062.1	GCF_900250295.1
WP_258028137.1#65|Staphylococcus_aureus	684	-	+	33	11614	12297	333558	334241	WP_103205771.1#65	NZ_OFUM01000062.1	GCF_900250295.1
WP_258029169.1#66|Staphylococcus_aureus	102	-	+	32	-17929	-17828	157535	157636	WP_001790696.1#66	NZ_OGBP01000043.1	GCF_900252105.1
WP_258029169.1#66|Staphylococcus_aureus	3057	-	+	8	-17844	-14788	154495	157551	WP_000794589.1#66	NZ_OGBP01000043.1	GCF_900252105.1
WP_258029169.1#66|Staphylococcus_aureus	2823	-	+	8	-14106	-11284	150991	153813	WP_000841422.1#66	NZ_OGBP01000043.1	GCF_900252105.1
WP_258029169.1#66|Staphylococcus_aureus	867	-	+	19	-11104	-10238	149945	150811	WP_000721336.1#66	NZ_OGBP01000043.1	GCF_900252105.1
WP_258029169.1#66|Staphylococcus_aureus	744	-	-	17	-10027	-9284	148991	149734	WP_000386366.1#66	NZ_OGBP01000043.1	GCF_900252105.1
WP_258029169.1#66|Staphylococcus_aureus	357	-	+	17	-8957	-8601	148308	148664	WP_000998869.1#66	NZ_OGBP01000043.1	GCF_900252105.1
WP_258029169.1#66|Staphylococcus_aureus	1508	-	+	44	-8295	-6788	146495	148002	pseudogene_66.9*#66	NZ_OGBP01000043.1	GCF_900252105.1
WP_258029169.1#66|Staphylococcus_aureus	95	-	+	44	-6777	-6683	146390	146484	pseudogene_66.14*#66	NZ_OGBP01000043.1	GCF_900252105.1
WP_258029169.1#66|Staphylococcus_aureus	1454	-	+	44	-6672	-5219	144926	146379	pseudogene_66.17*#66	NZ_OGBP01000043.1	GCF_900252105.1
WP_258029169.1#66|Staphylococcus_aureus	1194	-	+	9	-4835	-3642	143349	144542	WP_000966099.1#66	NZ_OGBP01000043.1	GCF_900252105.1
WP_258029169.1#66|Staphylococcus_aureus	234	-	+	7	-3661	-3428	143135	143368	WP_001790675.1#66	NZ_OGBP01000043.1	GCF_900252105.1
WP_258029169.1#66|Staphylococcus_aureus	309	-	-	5	-3320	-3012	142719	143027	WP_000217710.1#66	NZ_OGBP01000043.1	GCF_900252105.1
WP_258029169.1#66|Staphylococcus_aureus	267	-	-	4	-2868	-2602	142309	142575	WP_000678764.1#66	NZ_OGBP01000043.1	GCF_900252105.1
WP_258029169.1#66|Staphylococcus_aureus	1809	-	-	3	-2318	-510	140217	142025	WP_001795457.1#66	NZ_OGBP01000043.1	GCF_900252105.1
WP_258029169.1#66|Staphylococcus_aureus	393	-	+	2	-393	-1	139708	140100	WP_000755954.1#66	NZ_OGBP01000043.1	GCF_900252105.1
WP_258029169.1#66|Staphylococcus_aureus	1736	-	+	15	1	1736	137971	139706	WP_258029169.1#66	NZ_OGBP01000043.1	GCF_900252105.1
WP_258029169.1#66|Staphylococcus_aureus	1111	-	+	15	1757	2867	136840	137950	WP_258029168.1#66	NZ_OGBP01000043.1	GCF_900252105.1
WP_258029169.1#66|Staphylococcus_aureus	777	-	+	1	3170	3946	135761	136537	WP_001549768.1#66	NZ_OGBP01000043.1	GCF_900252105.1
WP_258029169.1#66|Staphylococcus_aureus	785	-	+	44	4058	4842	134865	135649	pseudogene_66.0*#66	NZ_OGBP01000043.1	GCF_900252105.1
WP_258029169.1#66|Staphylococcus_aureus	1325	-	+	44	4839	6163	133544	134868	pseudogene_66.10*#66	NZ_OGBP01000043.1	GCF_900252105.1
WP_258029169.1#66|Staphylococcus_aureus	327	-	+	13	6163	6489	133218	133544	WP_000495498.1#66	NZ_OGBP01000043.1	GCF_900252105.1
WP_258029169.1#66|Staphylococcus_aureus	288	-	+	14	6492	6779	132928	133215	WP_000521958.1#66	NZ_OGBP01000043.1	GCF_900252105.1
WP_258029169.1#66|Staphylococcus_aureus	108	-	+	44	7096	7203	132504	132611	pseudogene_66.30*#66	NZ_OGBP01000043.1	GCF_900252105.1
WP_258029169.1#66|Staphylococcus_aureus	795	-	+	1	7315	8109	131598	132392	WP_000581889.1#66	NZ_OGBP01000043.1	GCF_900252105.1
WP_258029169.1#66|Staphylococcus_aureus	123	-	-	10	8113	8235	131472	131594	WP_001790144.1#66	NZ_OGBP01000043.1	GCF_900252105.1
WP_258029169.1#66|Staphylococcus_aureus	192	-	+	11	8670	8861	130846	131037	WP_001224379.1#66	NZ_OGBP01000043.1	GCF_900252105.1
WP_258029169.1#66|Staphylococcus_aureus	186	-	-	18	9000	9185	130522	130707	WP_001791851.1#66	NZ_OGBP01000043.1	GCF_900252105.1
WP_258029169.1#66|Staphylococcus_aureus	282	-	-	16	9121	9402	130305	130586	WP_000220938.1#66	NZ_OGBP01000043.1	GCF_900252105.1
WP_258029169.1#66|Staphylococcus_aureus	696	-	+	12	9691	10386	129321	130016	WP_000217466.1#66	NZ_OGBP01000043.1	GCF_900252105.1
WP_258029169.1#66|Staphylococcus_aureus	423	-	+	6	10637	11059	128648	129070	WP_001034756.1#66	NZ_OGBP01000043.1	GCF_900252105.1
WP_258029169.1#66|Staphylococcus_aureus	420	-	+	6	11326	11745	127962	128381	WP_000038231.1#66	NZ_OGBP01000043.1	GCF_900252105.1
WP_270818854.1#67|Staphylococcus_aureus	355	+	+	8	-5587	-5233	1	355	WP_147712717.1#67	NZ_JAQFWC010000110.1	GCF_027706405.1
WP_270818854.1#67|Staphylococcus_aureus	1194	+	+	9	-4850	-3657	738	1931	WP_000966092.1#67	NZ_JAQFWC010000110.1	GCF_027706405.1
WP_270818854.1#67|Staphylococcus_aureus	234	+	+	7	-3676	-3443	1912	2145	WP_010956661.1#67	NZ_JAQFWC010000110.1	GCF_027706405.1
WP_270818854.1#67|Staphylococcus_aureus	309	+	-	5	-3335	-3027	2253	2561	WP_000217712.1#67	NZ_JAQFWC010000110.1	GCF_027706405.1
WP_270818854.1#67|Staphylococcus_aureus	267	+	-	4	-2883	-2617	2705	2971	WP_000678764.1#67	NZ_JAQFWC010000110.1	GCF_027706405.1
WP_270818854.1#67|Staphylococcus_aureus	1809	+	-	3	-2333	-525	3255	5063	WP_270724851.1#67	NZ_JAQFWC010000110.1	GCF_027706405.1
WP_270818854.1#67|Staphylococcus_aureus	393	+	+	2	-393	-1	5195	5587	WP_000755946.1#67	NZ_JAQFWC010000110.1	GCF_027706405.1
WP_270818854.1#67|Staphylococcus_aureus	1740	+	+	42	1	1740	5589	7328	WP_270818854.1#67	NZ_JAQFWC010000110.1	GCF_027706405.1
WP_084977678.1#68|Staphylococcus_aureus	678	-	+	44	-5910	-5233	6931	7608	pseudogene_68.16*#68	NZ_NAID01000058.1	GCF_002097025.1
WP_084977678.1#68|Staphylococcus_aureus	1194	-	+	9	-4850	-3657	5355	6548	WP_000966095.1#68	NZ_NAID01000058.1	GCF_002097025.1
WP_084977678.1#68|Staphylococcus_aureus	204	-	+	7	-3646	-3443	5141	5344	WP_072398205.1#68	NZ_NAID01000058.1	GCF_002097025.1
WP_084977678.1#68|Staphylococcus_aureus	309	-	-	5	-3335	-3027	4725	5033	WP_000217714.1#68	NZ_NAID01000058.1	GCF_002097025.1
WP_084977678.1#68|Staphylococcus_aureus	267	-	-	4	-2883	-2617	4315	4581	WP_000678764.1#68	NZ_NAID01000058.1	GCF_002097025.1
WP_084977678.1#68|Staphylococcus_aureus	1809	-	-	3	-2333	-525	2223	4031	WP_072398206.1#68	NZ_NAID01000058.1	GCF_002097025.1
WP_084977678.1#68|Staphylococcus_aureus	393	-	+	2	-393	-1	1699	2091	WP_000755954.1#68	NZ_NAID01000058.1	GCF_002097025.1
WP_084977678.1#68|Staphylococcus_aureus	1697	-	+	42	1	1697	1	1697	WP_084977678.1#68	NZ_NAID01000058.1	GCF_002097025.1
WP_199015268.1#69|Staphylococcus_aureus	482	-	+	8	-5714	-5233	6945	7426	WP_001670185.1#69	NZ_JAELYN010000059.1	GCF_016424665.1
WP_199015268.1#69|Staphylococcus_aureus	1194	-	+	9	-4850	-3657	5369	6562	WP_198917931.1#69	NZ_JAELYN010000059.1	GCF_016424665.1
WP_199015268.1#69|Staphylococcus_aureus	234	-	+	7	-3676	-3443	5155	5388	WP_010956661.1#69	NZ_JAELYN010000059.1	GCF_016424665.1
WP_199015268.1#69|Staphylococcus_aureus	309	-	-	5	-3335	-3027	4739	5047	WP_000217712.1#69	NZ_JAELYN010000059.1	GCF_016424665.1
WP_199015268.1#69|Staphylococcus_aureus	267	-	-	4	-2883	-2617	4329	4595	WP_000678764.1#69	NZ_JAELYN010000059.1	GCF_016424665.1
WP_199015268.1#69|Staphylococcus_aureus	1809	-	-	3	-2333	-525	2237	4045	WP_001793319.1#69	NZ_JAELYN010000059.1	GCF_016424665.1
WP_199015268.1#69|Staphylococcus_aureus	393	-	+	2	-393	-1	1713	2105	WP_000755946.1#69	NZ_JAELYN010000059.1	GCF_016424665.1
WP_199015268.1#69|Staphylococcus_aureus	1711	-	+	42	1	1711	1	1711	WP_199015268.1#69	NZ_JAELYN010000059.1	GCF_016424665.1
WP_198999174.1#70|Staphylococcus_aureus	866	-	+	8	-6098	-5233	6934	7799	WP_198999175.1#70	NZ_JAELYJ010000047.1	GCF_016424595.1
WP_198999174.1#70|Staphylococcus_aureus	1194	-	+	9	-4850	-3657	5358	6551	WP_198998872.1#70	NZ_JAELYJ010000047.1	GCF_016424595.1
WP_198999174.1#70|Staphylococcus_aureus	234	-	+	7	-3676	-3443	5144	5377	WP_010956661.1#70	NZ_JAELYJ010000047.1	GCF_016424595.1
WP_198999174.1#70|Staphylococcus_aureus	309	-	-	5	-3335	-3027	4728	5036	WP_000217712.1#70	NZ_JAELYJ010000047.1	GCF_016424595.1
WP_198999174.1#70|Staphylococcus_aureus	267	-	-	4	-2883	-2617	4318	4584	WP_000678764.1#70	NZ_JAELYJ010000047.1	GCF_016424595.1
WP_198999174.1#70|Staphylococcus_aureus	1809	-	-	3	-2333	-525	2226	4034	WP_001793319.1#70	NZ_JAELYJ010000047.1	GCF_016424595.1
WP_198999174.1#70|Staphylococcus_aureus	393	-	+	2	-393	-1	1702	2094	WP_000755946.1#70	NZ_JAELYJ010000047.1	GCF_016424595.1
WP_198999174.1#70|Staphylococcus_aureus	1700	-	+	42	1	1700	1	1700	WP_198999174.1#70	NZ_JAELYJ010000047.1	GCF_016424595.1
WP_042854376.1#71|Staphylococcus_aureus	1018	-	+	44	-6236	-5219	6880	7897	pseudogene_71.4*#71	NZ_JAMJHX010000083.1	GCF_023545745.1
WP_042854376.1#71|Staphylococcus_aureus	1194	-	+	9	-4835	-3642	5303	6496	WP_000966099.1#71	NZ_JAMJHX010000083.1	GCF_023545745.1
WP_042854376.1#71|Staphylococcus_aureus	234	-	+	7	-3661	-3428	5089	5322	WP_001790675.1#71	NZ_JAMJHX010000083.1	GCF_023545745.1
WP_042854376.1#71|Staphylococcus_aureus	309	-	-	5	-3320	-3012	4673	4981	WP_000217710.1#71	NZ_JAMJHX010000083.1	GCF_023545745.1
WP_042854376.1#71|Staphylococcus_aureus	267	-	-	4	-2868	-2602	4263	4529	WP_000678764.1#71	NZ_JAMJHX010000083.1	GCF_023545745.1
WP_042854376.1#71|Staphylococcus_aureus	1809	-	-	3	-2318	-510	2171	3979	WP_001795457.1#71	NZ_JAMJHX010000083.1	GCF_023545745.1
WP_042854376.1#71|Staphylococcus_aureus	393	-	+	2	-393	-1	1662	2054	WP_000755954.1#71	NZ_JAMJHX010000083.1	GCF_023545745.1
WP_042854376.1#71|Staphylococcus_aureus	1660	-	+	42	1	1660	1	1660	WP_042854376.1#71	NZ_JAMJHX010000083.1	GCF_023545745.1
WP_204254814.1#72|Staphylococcus_aureus	399	+	+	27	-15501	-15103	135753	136151	WP_204177357.1#72	NZ_JAOAKV010000020.1	GCF_025153955.1
WP_204254814.1#72|Staphylococcus_aureus	693	+	+	25	-14854	-14162	136400	137092	WP_000289136.1#72	NZ_JAOAKV010000020.1	GCF_025153955.1
WP_204254814.1#72|Staphylococcus_aureus	765	+	+	24	-13997	-13233	137257	138021	WP_000074014.1#72	NZ_JAOAKV010000020.1	GCF_025153955.1
WP_204254814.1#72|Staphylococcus_aureus	681	+	+	26	-13079	-12399	138175	138855	WP_000990134.1#72	NZ_JAOAKV010000020.1	GCF_025153955.1
WP_204254814.1#72|Staphylococcus_aureus	1554	+	+	22	-12375	-10822	138879	140432	WP_000876643.1#72	NZ_JAOAKV010000020.1	GCF_025153955.1
WP_204254814.1#72|Staphylococcus_aureus	1359	+	+	21	-10705	-9347	140549	141907	WP_204177305.1#72	NZ_JAOAKV010000020.1	GCF_025153955.1
WP_204254814.1#72|Staphylococcus_aureus	103	+	+	44	-8964	-8862	142290	142392	pseudogene_72.2*#72	NZ_JAOAKV010000020.1	GCF_025153955.1
WP_204254814.1#72|Staphylococcus_aureus	2808	+	+	8	-8878	-6071	142376	145183	WP_204254813.1#72	NZ_JAOAKV010000020.1	GCF_025153955.1
WP_204254814.1#72|Staphylococcus_aureus	867	+	+	19	-5891	-5025	145363	146229	WP_000721337.1#72	NZ_JAOAKV010000020.1	GCF_025153955.1
WP_204254814.1#72|Staphylococcus_aureus	1194	+	+	9	-4848	-3655	146406	147599	WP_014532699.1#72	NZ_JAOAKV010000020.1	GCF_025153955.1
WP_204254814.1#72|Staphylococcus_aureus	204	+	+	7	-3644	-3441	147610	147813	WP_078061123.1#72	NZ_JAOAKV010000020.1	GCF_025153955.1
WP_204254814.1#72|Staphylococcus_aureus	309	+	-	5	-3335	-3027	147919	148227	WP_000217724.1#72	NZ_JAOAKV010000020.1	GCF_025153955.1
WP_204254814.1#72|Staphylococcus_aureus	267	+	-	4	-2883	-2617	148371	148637	WP_000678764.1#72	NZ_JAOAKV010000020.1	GCF_025153955.1
WP_204254814.1#72|Staphylococcus_aureus	1809	+	-	3	-2333	-525	148921	150729	WP_204177303.1#72	NZ_JAOAKV010000020.1	GCF_025153955.1
WP_204254814.1#72|Staphylococcus_aureus	393	+	+	2	-393	-1	150861	151253	WP_000755954.1#72	NZ_JAOAKV010000020.1	GCF_025153955.1
WP_204254814.1#72|Staphylococcus_aureus	1681	+	+	42	1	1681	151255	152935	WP_204254814.1#72	NZ_JAOAKV010000020.1	GCF_025153955.1
WP_164005869.1#73|Staphylococcus_aureus	1278	-	+	31	-17729	-16452	18124	19401	WP_000660709.1#73	NZ_JAAGRB010000037.1	GCF_010570935.1
WP_164005869.1#73|Staphylococcus_aureus	1824	-	+	30	-15975	-14152	15824	17647	WP_164005872.1#73	NZ_JAAGRB010000037.1	GCF_010570935.1
WP_164005869.1#73|Staphylococcus_aureus	417	-	+	27	-14013	-13597	15269	15685	WP_001117052.1#73	NZ_JAAGRB010000037.1	GCF_010570935.1
WP_164005869.1#73|Staphylococcus_aureus	693	-	+	25	-13366	-12674	14346	15038	WP_000289134.1#73	NZ_JAAGRB010000037.1	GCF_010570935.1
WP_164005869.1#73|Staphylococcus_aureus	732	-	+	24	-12509	-11778	13450	14181	WP_000074001.1#73	NZ_JAAGRB010000037.1	GCF_010570935.1
WP_164005869.1#73|Staphylococcus_aureus	681	-	+	26	-11591	-10911	12583	13263	WP_000990133.1#73	NZ_JAAGRB010000037.1	GCF_010570935.1
WP_164005869.1#73|Staphylococcus_aureus	1554	-	+	22	-10886	-9333	11005	12558	WP_000876646.1#73	NZ_JAAGRB010000037.1	GCF_010570935.1
WP_164005869.1#73|Staphylococcus_aureus	1359	-	+	21	-9216	-7858	9530	10888	WP_000481410.1#73	NZ_JAAGRB010000037.1	GCF_010570935.1
WP_164005869.1#73|Staphylococcus_aureus	103	-	+	44	-7476	-7374	9046	9148	pseudogene_73.9*#73	NZ_JAAGRB010000037.1	GCF_010570935.1
WP_164005869.1#73|Staphylococcus_aureus	2922	-	+	8	-7414	-4493	6165	9086	WP_203595896.1#73	NZ_JAAGRB010000037.1	GCF_010570935.1
WP_164005869.1#73|Staphylococcus_aureus	867	-	+	19	-4313	-3447	5119	5985	WP_000721330.1#73	NZ_JAAGRB010000037.1	GCF_010570935.1
WP_164005869.1#73|Staphylococcus_aureus	309	-	-	5	-3320	-3012	4684	4992	WP_001573690.1#73	NZ_JAAGRB010000037.1	GCF_010570935.1
WP_164005869.1#73|Staphylococcus_aureus	267	-	-	4	-2868	-2602	4274	4540	WP_000678764.1#73	NZ_JAAGRB010000037.1	GCF_010570935.1
WP_164005869.1#73|Staphylococcus_aureus	1809	-	-	3	-2318	-510	2182	3990	WP_001793882.1#73	NZ_JAAGRB010000037.1	GCF_010570935.1
WP_164005869.1#73|Staphylococcus_aureus	393	-	+	2	-393	-1	1673	2065	WP_000755954.1#73	NZ_JAAGRB010000037.1	GCF_010570935.1
WP_164005869.1#73|Staphylococcus_aureus	1671	-	+	42	1	1671	1	1671	WP_164005869.1#73	NZ_JAAGRB010000037.1	GCF_010570935.1
WP_251357582.1#74|Staphylococcus_aureus	911	+	+	44	-6129	-5219	1	911	pseudogene_74.5*#74	NZ_BRBE01000105.1	GCF_023707445.1
WP_251357582.1#74|Staphylococcus_aureus	1194	+	+	9	-4835	-3642	1295	2488	WP_000966099.1#74	NZ_BRBE01000105.1	GCF_023707445.1
WP_251357582.1#74|Staphylococcus_aureus	234	+	+	7	-3661	-3428	2469	2702	WP_001790675.1#74	NZ_BRBE01000105.1	GCF_023707445.1
WP_251357582.1#74|Staphylococcus_aureus	309	+	-	5	-3320	-3012	2810	3118	WP_000217710.1#74	NZ_BRBE01000105.1	GCF_023707445.1
WP_251357582.1#74|Staphylococcus_aureus	267	+	-	4	-2868	-2602	3262	3528	WP_000678764.1#74	NZ_BRBE01000105.1	GCF_023707445.1
WP_251357582.1#74|Staphylococcus_aureus	1809	+	-	3	-2318	-510	3812	5620	WP_001795457.1#74	NZ_BRBE01000105.1	GCF_023707445.1
WP_251357582.1#74|Staphylococcus_aureus	393	+	+	2	-393	-1	5737	6129	WP_000755954.1#74	NZ_BRBE01000105.1	GCF_023707445.1
WP_251357582.1#74|Staphylococcus_aureus	1647	+	+	42	1	1647	6131	7777	WP_251357582.1#74	NZ_BRBE01000105.1	GCF_023707445.1
WP_199003964.1#75|Staphylococcus_aureus	482	-	+	8	-5714	-5233	6892	7373	WP_001670185.1#75	NZ_JAELYH010000066.1	GCF_016424745.1
WP_199003964.1#75|Staphylococcus_aureus	1194	-	+	9	-4850	-3657	5316	6509	WP_198917931.1#75	NZ_JAELYH010000066.1	GCF_016424745.1
WP_199003964.1#75|Staphylococcus_aureus	234	-	+	7	-3676	-3443	5102	5335	WP_010956661.1#75	NZ_JAELYH010000066.1	GCF_016424745.1
WP_199003964.1#75|Staphylococcus_aureus	309	-	-	5	-3335	-3027	4686	4994	WP_000217712.1#75	NZ_JAELYH010000066.1	GCF_016424745.1
WP_199003964.1#75|Staphylococcus_aureus	267	-	-	4	-2883	-2617	4276	4542	WP_000678764.1#75	NZ_JAELYH010000066.1	GCF_016424745.1
WP_199003964.1#75|Staphylococcus_aureus	1809	-	-	3	-2333	-525	2184	3992	WP_001793319.1#75	NZ_JAELYH010000066.1	GCF_016424745.1
WP_199003964.1#75|Staphylococcus_aureus	393	-	+	2	-393	-1	1660	2052	WP_000755946.1#75	NZ_JAELYH010000066.1	GCF_016424745.1
WP_199003964.1#75|Staphylococcus_aureus	1658	-	+	42	1	1658	1	1658	WP_199003964.1#75	NZ_JAELYH010000066.1	GCF_016424745.1
WP_207765465.1#76|Staphylococcus_aureus	1681	-	+	42	1	1681	130204	131884	WP_207765465.1#76	NZ_QDIB01000006.1	GCF_003075875.1
WP_207765465.1#76|Staphylococcus_aureus	777	-	+	1	1985	2761	129124	129900	WP_000972657.1#76	NZ_QDIB01000006.1	GCF_003075875.1
WP_207765465.1#76|Staphylococcus_aureus	774	-	+	1	2873	3646	128239	129012	WP_000972280.1#76	NZ_QDIB01000006.1	GCF_003075875.1
WP_207765465.1#76|Staphylococcus_aureus	795	-	+	1	3890	4684	127201	127995	WP_000581871.1#76	NZ_QDIB01000006.1	GCF_003075875.1
WP_207765465.1#76|Staphylococcus_aureus	1326	-	+	20	4671	5996	125889	127214	WP_001044255.1#76	NZ_QDIB01000006.1	GCF_003075875.1
WP_207765465.1#76|Staphylococcus_aureus	327	-	+	13	5996	6322	125563	125889	WP_000495498.1#76	NZ_QDIB01000006.1	GCF_003075875.1
WP_207765465.1#76|Staphylococcus_aureus	288	-	+	14	6325	6612	125273	125560	WP_000521959.1#76	NZ_QDIB01000006.1	GCF_003075875.1
WP_207765465.1#76|Staphylococcus_aureus	108	-	+	44	6929	7036	124849	124956	pseudogene_76.19*#76	NZ_QDIB01000006.1	GCF_003075875.1
WP_207765465.1#76|Staphylococcus_aureus	795	-	+	1	7148	7942	123943	124737	WP_000581894.1#76	NZ_QDIB01000006.1	GCF_003075875.1
WP_207765465.1#76|Staphylococcus_aureus	123	-	-	10	7946	8068	123817	123939	WP_001790144.1#76	NZ_QDIB01000006.1	GCF_003075875.1
WP_207765465.1#76|Staphylococcus_aureus	192	-	+	11	8503	8694	123191	123382	WP_001224379.1#76	NZ_QDIB01000006.1	GCF_003075875.1
WP_207765465.1#76|Staphylococcus_aureus	186	-	-	18	8833	9018	122867	123052	WP_001791851.1#76	NZ_QDIB01000006.1	GCF_003075875.1
WP_207765465.1#76|Staphylococcus_aureus	282	-	-	16	8954	9235	122650	122931	WP_000220938.1#76	NZ_QDIB01000006.1	GCF_003075875.1
WP_207765465.1#76|Staphylococcus_aureus	696	-	+	12	9524	10219	121666	122361	WP_000217456.1#76	NZ_QDIB01000006.1	GCF_003075875.1
WP_207765465.1#76|Staphylococcus_aureus	423	-	+	6	10469	10891	120994	121416	WP_001034758.1#76	NZ_QDIB01000006.1	GCF_003075875.1
WP_207765465.1#76|Staphylococcus_aureus	411	-	+	6	11158	11568	120317	120727	WP_000038240.1#76	NZ_QDIB01000006.1	GCF_003075875.1
WP_147710574.1#77|Staphylococcus_aureus	1809	+	-	3	-2318	-510	152	1960	WP_077446517.1#77	NZ_VRSU01000437.1	GCF_008040585.1
WP_147710574.1#77|Staphylococcus_aureus	393	+	+	2	-393	-1	2077	2469	WP_000755954.1#77	NZ_VRSU01000437.1	GCF_008040585.1
WP_147710574.1#77|Staphylococcus_aureus	1647	+	+	42	1	1647	2471	4117	WP_147710574.1#77	NZ_VRSU01000437.1	GCF_008040585.1
WP_147698097.1#78|Staphylococcus_aureus	1646	-	+	42	1	1646	1	1646	WP_147698097.1#78	not_found	not_found	not_found
WP_199004946.1#79|Staphylococcus_aureus	482	-	+	8	-5714	-5233	6884	7365	WP_001670185.1#79	NZ_JAELYW010000049.1	GCF_016425615.1
WP_199004946.1#79|Staphylococcus_aureus	1194	-	+	9	-4850	-3657	5308	6501	WP_000966092.1#79	NZ_JAELYW010000049.1	GCF_016425615.1
WP_199004946.1#79|Staphylococcus_aureus	234	-	+	7	-3676	-3443	5094	5327	WP_010956661.1#79	NZ_JAELYW010000049.1	GCF_016425615.1
WP_199004946.1#79|Staphylococcus_aureus	309	-	-	5	-3335	-3027	4678	4986	WP_000217712.1#79	NZ_JAELYW010000049.1	GCF_016425615.1
WP_199004946.1#79|Staphylococcus_aureus	267	-	-	4	-2883	-2617	4268	4534	WP_000678764.1#79	NZ_JAELYW010000049.1	GCF_016425615.1
WP_199004946.1#79|Staphylococcus_aureus	1809	-	-	3	-2333	-525	2176	3984	WP_001793319.1#79	NZ_JAELYW010000049.1	GCF_016425615.1
WP_199004946.1#79|Staphylococcus_aureus	393	-	+	2	-393	-1	1652	2044	WP_000755946.1#79	NZ_JAELYW010000049.1	GCF_016425615.1
WP_199004946.1#79|Staphylococcus_aureus	1650	-	+	42	1	1650	1	1650	WP_199004946.1#79	NZ_JAELYW010000049.1	GCF_016425615.1
WP_147707147.1#80|Staphylococcus_aureus	1663	+	+	42	1	1663	1	1663	WP_147707147.1#80	not_found	not_found	not_found
WP_187239686.1#81|Staphylococcus_aureus	1639	+	+	42	1	1639	1	1639	WP_187239686.1#81	not_found	not_found	not_found
WP_147698765.1#82|Staphylococcus_aureus	1809	+	-	3	-2318	-510	39	1847	WP_077446517.1#82	NZ_VRSM01000022.1	GCF_008040415.1
WP_147698765.1#82|Staphylococcus_aureus	393	+	+	2	-393	-1	1964	2356	WP_000755954.1#82	NZ_VRSM01000022.1	GCF_008040415.1
WP_147698765.1#82|Staphylococcus_aureus	1629	+	+	42	1	1629	2358	3986	WP_147698765.1#82	NZ_VRSM01000022.1	GCF_008040415.1
WP_199004258.1#83|Staphylococcus_aureus	482	+	+	8	-5714	-5233	1	482	WP_001670185.1#83	NZ_JAELYZ010000050.1	GCF_016424955.1
WP_199004258.1#83|Staphylococcus_aureus	1194	+	+	9	-4850	-3657	865	2058	WP_198917931.1#83	NZ_JAELYZ010000050.1	GCF_016424955.1
WP_199004258.1#83|Staphylococcus_aureus	234	+	+	7	-3676	-3443	2039	2272	WP_010956661.1#83	NZ_JAELYZ010000050.1	GCF_016424955.1
WP_199004258.1#83|Staphylococcus_aureus	309	+	-	5	-3335	-3027	2380	2688	WP_000217712.1#83	NZ_JAELYZ010000050.1	GCF_016424955.1
WP_199004258.1#83|Staphylococcus_aureus	267	+	-	4	-2883	-2617	2832	3098	WP_000678764.1#83	NZ_JAELYZ010000050.1	GCF_016424955.1
WP_199004258.1#83|Staphylococcus_aureus	1809	+	-	3	-2333	-525	3382	5190	WP_001793319.1#83	NZ_JAELYZ010000050.1	GCF_016424955.1
WP_199004258.1#83|Staphylococcus_aureus	393	+	+	2	-393	-1	5322	5714	WP_198978583.1#83	NZ_JAELYZ010000050.1	GCF_016424955.1
WP_199004258.1#83|Staphylococcus_aureus	1632	+	+	42	1	1632	5716	7347	WP_199004258.1#83	NZ_JAELYZ010000050.1	GCF_016424955.1
WP_142380100.1#84|Staphylococcus_aureus	1194	-	+	9	-4850	-3657	5270	6463	WP_000966095.1#84	NZ_PJLP01000104.1	GCF_002843735.1
WP_142380100.1#84|Staphylococcus_aureus	204	-	+	7	-3646	-3443	5056	5259	WP_072398205.1#84	NZ_PJLP01000104.1	GCF_002843735.1
WP_142380100.1#84|Staphylococcus_aureus	309	-	-	5	-3335	-3027	4640	4948	WP_000217714.1#84	NZ_PJLP01000104.1	GCF_002843735.1
WP_142380100.1#84|Staphylococcus_aureus	267	-	-	4	-2883	-2617	4230	4496	WP_000678764.1#84	NZ_PJLP01000104.1	GCF_002843735.1
WP_142380100.1#84|Staphylococcus_aureus	1809	-	-	3	-2333	-525	2138	3946	WP_078170757.1#84	NZ_PJLP01000104.1	GCF_002843735.1
WP_142380100.1#84|Staphylococcus_aureus	393	-	+	2	-393	-1	1614	2006	WP_000755950.1#84	NZ_PJLP01000104.1	GCF_002843735.1
WP_142380100.1#84|Staphylococcus_aureus	1612	-	+	42	1	1612	1	1612	WP_142380100.1#84	NZ_PJLP01000104.1	GCF_002843735.1
WP_198998869.1#85|Staphylococcus_aureus	866	-	+	8	-6098	-5233	6837	7702	WP_142366340.1#85	NZ_JAELYI010000060.1	GCF_016424505.1
WP_198998869.1#85|Staphylococcus_aureus	1194	-	+	9	-4850	-3657	5261	6454	WP_198998872.1#85	NZ_JAELYI010000060.1	GCF_016424505.1
WP_198998869.1#85|Staphylococcus_aureus	234	-	+	7	-3676	-3443	5047	5280	WP_010956661.1#85	NZ_JAELYI010000060.1	GCF_016424505.1
WP_198998869.1#85|Staphylococcus_aureus	309	-	-	5	-3335	-3027	4631	4939	WP_000217712.1#85	NZ_JAELYI010000060.1	GCF_016424505.1
WP_198998869.1#85|Staphylococcus_aureus	267	-	-	4	-2883	-2617	4221	4487	WP_000678764.1#85	NZ_JAELYI010000060.1	GCF_016424505.1
WP_198998869.1#85|Staphylococcus_aureus	1809	-	-	3	-2333	-525	2129	3937	WP_001793319.1#85	NZ_JAELYI010000060.1	GCF_016424505.1
WP_198998869.1#85|Staphylococcus_aureus	393	-	+	2	-393	-1	1605	1997	WP_000755946.1#85	NZ_JAELYI010000060.1	GCF_016424505.1
WP_198998869.1#85|Staphylococcus_aureus	1603	-	+	42	1	1603	1	1603	WP_198998869.1#85	NZ_JAELYI010000060.1	GCF_016424505.1
WP_142292351.1#86|Staphylococcus_aureus	1278	-	+	31	-17729	-16452	18059	19336	WP_000660709.1#86	NZ_LYLR01000012.1	GCF_002221905.1
WP_142292351.1#86|Staphylococcus_aureus	1824	-	+	30	-15975	-14152	15759	17582	WP_000586376.1#86	NZ_LYLR01000012.1	GCF_002221905.1
WP_142292351.1#86|Staphylococcus_aureus	417	-	+	27	-14013	-13597	15204	15620	WP_001117052.1#86	NZ_LYLR01000012.1	GCF_002221905.1
WP_142292351.1#86|Staphylococcus_aureus	693	-	+	25	-13366	-12674	14281	14973	WP_000289134.1#86	NZ_LYLR01000012.1	GCF_002221905.1
WP_142292351.1#86|Staphylococcus_aureus	732	-	+	24	-12509	-11778	13385	14116	WP_000074001.1#86	NZ_LYLR01000012.1	GCF_002221905.1
WP_142292351.1#86|Staphylococcus_aureus	681	-	+	26	-11591	-10911	12518	13198	WP_000990133.1#86	NZ_LYLR01000012.1	GCF_002221905.1
WP_142292351.1#86|Staphylococcus_aureus	1554	-	+	22	-10886	-9333	10940	12493	WP_000876646.1#86	NZ_LYLR01000012.1	GCF_002221905.1
WP_142292351.1#86|Staphylococcus_aureus	1359	-	+	21	-9216	-7858	9465	10823	WP_000481410.1#86	NZ_LYLR01000012.1	GCF_002221905.1
WP_142292351.1#86|Staphylococcus_aureus	103	-	+	44	-7476	-7374	8981	9083	pseudogene_86.2*#86	NZ_LYLR01000012.1	GCF_002221905.1
WP_142292351.1#86|Staphylococcus_aureus	2898	-	+	8	-7390	-4493	6100	8997	WP_001662491.1#86	NZ_LYLR01000012.1	GCF_002221905.1
WP_142292351.1#86|Staphylococcus_aureus	867	-	+	19	-4313	-3447	5054	5920	WP_000721330.1#86	NZ_LYLR01000012.1	GCF_002221905.1
WP_142292351.1#86|Staphylococcus_aureus	309	-	-	5	-3320	-3012	4619	4927	WP_001573690.1#86	NZ_LYLR01000012.1	GCF_002221905.1
WP_142292351.1#86|Staphylococcus_aureus	267	-	-	4	-2868	-2602	4209	4475	WP_000678764.1#86	NZ_LYLR01000012.1	GCF_002221905.1
WP_142292351.1#86|Staphylococcus_aureus	1809	-	-	3	-2318	-510	2117	3925	WP_001793882.1#86	NZ_LYLR01000012.1	GCF_002221905.1
WP_142292351.1#86|Staphylococcus_aureus	393	-	+	2	-393	-1	1608	2000	WP_000755954.1#86	NZ_LYLR01000012.1	GCF_002221905.1
WP_142292351.1#86|Staphylococcus_aureus	1606	-	+	42	1	1606	1	1606	WP_142292351.1#86	NZ_LYLR01000012.1	GCF_002221905.1
WP_199003810.1#87|Staphylococcus_aureus	671	+	+	44	-5903	-5233	1	671	pseudogene_87.31*#87	NZ_JAELYG010000068.1	GCF_016424705.1
WP_199003810.1#87|Staphylococcus_aureus	1194	+	+	9	-4850	-3657	1054	2247	WP_000966092.1#87	NZ_JAELYG010000068.1	GCF_016424705.1
WP_199003810.1#87|Staphylococcus_aureus	234	+	+	7	-3676	-3443	2228	2461	WP_010956661.1#87	NZ_JAELYG010000068.1	GCF_016424705.1
WP_199003810.1#87|Staphylococcus_aureus	309	+	-	5	-3335	-3027	2569	2877	WP_000217712.1#87	NZ_JAELYG010000068.1	GCF_016424705.1
WP_199003810.1#87|Staphylococcus_aureus	267	+	-	4	-2883	-2617	3021	3287	WP_000678764.1#87	NZ_JAELYG010000068.1	GCF_016424705.1
WP_199003810.1#87|Staphylococcus_aureus	1809	+	-	3	-2333	-525	3571	5379	WP_001793319.1#87	NZ_JAELYG010000068.1	GCF_016424705.1
WP_199003810.1#87|Staphylococcus_aureus	393	+	+	2	-393	-1	5511	5903	WP_000755946.1#87	NZ_JAELYG010000068.1	GCF_016424705.1
WP_199003810.1#87|Staphylococcus_aureus	1603	+	+	42	1	1603	5905	7507	WP_199003810.1#87	NZ_JAELYG010000068.1	GCF_016424705.1
WP_198996073.1#88|Staphylococcus_aureus	312	-	+	17	-8044	-7733	9312	9623	WP_198996074.1#88	NZ_JAELYY010000056.1	GCF_016425665.1
WP_198996073.1#88|Staphylococcus_aureus	2196	-	+	8	-7428	-5233	6812	9007	WP_198995823.1#88	NZ_JAELYY010000056.1	GCF_016425665.1
WP_198996073.1#88|Staphylococcus_aureus	1194	-	+	9	-4850	-3657	5236	6429	WP_198917931.1#88	NZ_JAELYY010000056.1	GCF_016425665.1
WP_198996073.1#88|Staphylococcus_aureus	234	-	+	7	-3676	-3443	5022	5255	WP_010956661.1#88	NZ_JAELYY010000056.1	GCF_016425665.1
WP_198996073.1#88|Staphylococcus_aureus	309	-	-	5	-3335	-3027	4606	4914	WP_000217712.1#88	NZ_JAELYY010000056.1	GCF_016425665.1
WP_198996073.1#88|Staphylococcus_aureus	267	-	-	4	-2883	-2617	4196	4462	WP_000678764.1#88	NZ_JAELYY010000056.1	GCF_016425665.1
WP_198996073.1#88|Staphylococcus_aureus	1809	-	-	3	-2333	-525	2104	3912	WP_001793319.1#88	NZ_JAELYY010000056.1	GCF_016425665.1
WP_198996073.1#88|Staphylococcus_aureus	393	-	+	2	-393	-1	1580	1972	WP_198978583.1#88	NZ_JAELYY010000056.1	GCF_016425665.1
WP_198996073.1#88|Staphylococcus_aureus	1578	-	+	42	1	1578	1	1578	WP_198996073.1#88	NZ_JAELYY010000056.1	GCF_016425665.1
WP_250043314.1#89|Staphylococcus_aureus	357	-	+	17	-8458	-8102	9652	10008	WP_000998869.1#89	NZ_JAMJGY010000070.1	GCF_023545245.1
WP_250043314.1#89|Staphylococcus_aureus	2578	-	+	44	-7796	-5219	6769	9346	pseudogene_89.18*#89	NZ_JAMJGY010000070.1	GCF_023545245.1
WP_250043314.1#89|Staphylococcus_aureus	1194	-	+	9	-4835	-3642	5192	6385	WP_000966099.1#89	NZ_JAMJGY010000070.1	GCF_023545245.1
WP_250043314.1#89|Staphylococcus_aureus	234	-	+	7	-3661	-3428	4978	5211	WP_001790675.1#89	NZ_JAMJGY010000070.1	GCF_023545245.1
WP_250043314.1#89|Staphylococcus_aureus	309	-	-	5	-3320	-3012	4562	4870	WP_000217710.1#89	NZ_JAMJGY010000070.1	GCF_023545245.1
WP_250043314.1#89|Staphylococcus_aureus	267	-	-	4	-2868	-2602	4152	4418	WP_000678764.1#89	NZ_JAMJGY010000070.1	GCF_023545245.1
WP_250043314.1#89|Staphylococcus_aureus	1809	-	-	3	-2318	-510	2060	3868	WP_001795457.1#89	NZ_JAMJGY010000070.1	GCF_023545245.1
WP_250043314.1#89|Staphylococcus_aureus	393	-	+	2	-393	-1	1551	1943	WP_000755954.1#89	NZ_JAMJGY010000070.1	GCF_023545245.1
WP_250043314.1#89|Staphylococcus_aureus	1549	-	+	42	1	1549	1	1549	WP_250043314.1#89	NZ_JAMJGY010000070.1	GCF_023545245.1
WP_147696415.1#90|Staphylococcus_aureus	1562	+	+	42	1	1562	1	1562	WP_147696415.1#90	not_found	not_found	not_found
WP_198995824.1#91|Staphylococcus_aureus	866	-	+	8	-6098	-5233	6782	7647	WP_198999175.1#91	NZ_JAELYS010000054.1	GCF_016426135.1
WP_198995824.1#91|Staphylococcus_aureus	1194	-	+	9	-4850	-3657	5206	6399	WP_000966092.1#91	NZ_JAELYS010000054.1	GCF_016426135.1
WP_198995824.1#91|Staphylococcus_aureus	234	-	+	7	-3676	-3443	4992	5225	WP_010956661.1#91	NZ_JAELYS010000054.1	GCF_016426135.1
WP_198995824.1#91|Staphylococcus_aureus	309	-	-	5	-3335	-3027	4576	4884	WP_000217712.1#91	NZ_JAELYS010000054.1	GCF_016426135.1
WP_198995824.1#91|Staphylococcus_aureus	267	-	-	4	-2883	-2617	4166	4432	WP_000678764.1#91	NZ_JAELYS010000054.1	GCF_016426135.1
WP_198995824.1#91|Staphylococcus_aureus	1809	-	-	3	-2333	-525	2074	3882	WP_001793319.1#91	NZ_JAELYS010000054.1	GCF_016426135.1
WP_198995824.1#91|Staphylococcus_aureus	393	-	+	2	-393	-1	1550	1942	WP_000755946.1#91	NZ_JAELYS010000054.1	GCF_016426135.1
WP_198995824.1#91|Staphylococcus_aureus	1548	-	+	42	1	1548	1	1548	WP_198995824.1#91	NZ_JAELYS010000054.1	GCF_016426135.1
WP_160840099.1#92|Staphylococcus_aureus	1809	-	-	3	-2333	-525	2049	3857	WP_001835549.1#92	NZ_WWCF01000080.1	GCF_009857865.1
WP_160840099.1#92|Staphylococcus_aureus	393	-	+	2	-393	-1	1525	1917	WP_000755946.1#92	NZ_WWCF01000080.1	GCF_009857865.1
WP_160840099.1#92|Staphylococcus_aureus	1523	-	+	42	1	1523	1	1523	WP_160840099.1#92	NZ_WWCF01000080.1	GCF_009857865.1
WP_198987727.1#93|Staphylococcus_aureus	1745	+	-	3	-2269	-525	1	1745	WP_198987725.1#93	NZ_JAELYV010000233.1	GCF_016425605.1
WP_198987727.1#93|Staphylococcus_aureus	393	+	+	2	-393	-1	1877	2269	WP_000755946.1#93	NZ_JAELYV010000233.1	GCF_016425605.1
WP_198987727.1#93|Staphylococcus_aureus	1520	+	+	42	1	1520	2271	3790	WP_198987727.1#93	NZ_JAELYV010000233.1	GCF_016425605.1
WP_199008351.1#94|Staphylococcus_aureus	866	-	+	8	-6098	-5233	6750	7615	WP_198999175.1#94	NZ_JAELYL010000064.1	GCF_016425925.1
WP_199008351.1#94|Staphylococcus_aureus	1194	-	+	9	-4850	-3657	5174	6367	WP_198917931.1#94	NZ_JAELYL010000064.1	GCF_016425925.1
WP_199008351.1#94|Staphylococcus_aureus	234	-	+	7	-3676	-3443	4960	5193	WP_010956661.1#94	NZ_JAELYL010000064.1	GCF_016425925.1
WP_199008351.1#94|Staphylococcus_aureus	309	-	-	5	-3335	-3027	4544	4852	WP_000217712.1#94	NZ_JAELYL010000064.1	GCF_016425925.1
WP_199008351.1#94|Staphylococcus_aureus	267	-	-	4	-2883	-2617	4134	4400	WP_000678764.1#94	NZ_JAELYL010000064.1	GCF_016425925.1
WP_199008351.1#94|Staphylococcus_aureus	1809	-	-	3	-2333	-525	2042	3850	WP_001793319.1#94	NZ_JAELYL010000064.1	GCF_016425925.1
WP_199008351.1#94|Staphylococcus_aureus	393	-	+	2	-393	-1	1518	1910	WP_000755946.1#94	NZ_JAELYL010000064.1	GCF_016425925.1
WP_199008351.1#94|Staphylococcus_aureus	1516	-	+	42	1	1516	1	1516	WP_199008351.1#94	NZ_JAELYL010000064.1	GCF_016425925.1
WP_031894545.1#95|Staphylococcus_aureus_M1503	1404	-	+	44	-6636	-5233	6725	8128	pseudogene_95.22*#95	NZ_JDER01000057.1	GCF_000536175.1
WP_031894545.1#95|Staphylococcus_aureus_M1503	1202	-	+	44	-4849	-3648	5140	6341	pseudogene_95.4*#95	NZ_JDER01000057.1	GCF_000536175.1
WP_031894545.1#95|Staphylococcus_aureus_M1503	234	-	+	7	-3676	-3443	4935	5168	WP_001795286.1#95	NZ_JDER01000057.1	GCF_000536175.1
WP_031894545.1#95|Staphylococcus_aureus_M1503	309	-	-	5	-3335	-3027	4519	4827	WP_000217714.1#95	NZ_JDER01000057.1	GCF_000536175.1
WP_031894545.1#95|Staphylococcus_aureus_M1503	267	-	-	4	-2883	-2617	4109	4375	WP_000678764.1#95	NZ_JDER01000057.1	GCF_000536175.1
WP_031894545.1#95|Staphylococcus_aureus_M1503	1809	-	-	3	-2333	-525	2017	3825	WP_075339662.1#95	NZ_JDER01000057.1	GCF_000536175.1
WP_031894545.1#95|Staphylococcus_aureus_M1503	393	-	+	2	-393	-1	1493	1885	WP_000755946.1#95	NZ_JDER01000057.1	GCF_000536175.1
WP_031894545.1#95|Staphylococcus_aureus_M1503	1491	-	+	42	1	1491	1	1491	WP_031894545.1#95	NZ_JDER01000057.1	GCF_000536175.1
WP_084989606.1#96|Staphylococcus_aureus	1482	+	+	42	1	1482	1	1482	WP_084989606.1#96	not_found	not_found	not_found
WP_250013743.1#97|Staphylococcus_aureus	90	-	+	44	-3517	-3428	4894	4983	pseudogene_97.19*#97	NZ_JAMJIB010000157.1	GCF_023545845.1
WP_250013743.1#97|Staphylococcus_aureus	309	-	-	5	-3320	-3012	4478	4786	WP_000217710.1#97	NZ_JAMJIB010000157.1	GCF_023545845.1
WP_250013743.1#97|Staphylococcus_aureus	267	-	-	4	-2868	-2602	4068	4334	WP_000678764.1#97	NZ_JAMJIB010000157.1	GCF_023545845.1
WP_250013743.1#97|Staphylococcus_aureus	1809	-	-	3	-2318	-510	1976	3784	WP_001795457.1#97	NZ_JAMJIB010000157.1	GCF_023545845.1
WP_250013743.1#97|Staphylococcus_aureus	393	-	+	2	-393	-1	1467	1859	WP_000755954.1#97	NZ_JAMJIB010000157.1	GCF_023545845.1
WP_250013743.1#97|Staphylococcus_aureus	1465	-	+	42	1	1465	1	1465	WP_250013743.1#97	NZ_JAMJIB010000157.1	GCF_023545845.1
WP_311762576.1#98|Staphylococcus_aureus	393	-	+	2	-393	-1	1486	1878	WP_000755944.1#98	NZ_JAVROA010000221.1	GCF_031852605.1
WP_311762576.1#98|Staphylococcus_aureus	1484	-	+	42	1	1484	1	1484	WP_311762576.1#98	NZ_JAVROA010000221.1	GCF_031852605.1
WP_199017222.1#99|Staphylococcus_aureus	503	+	+	8	-5735	-5233	1	503	WP_135033723.1#99	NZ_JAELZA010000052.1	GCF_016424945.1
WP_199017222.1#99|Staphylococcus_aureus	1194	+	+	9	-4850	-3657	886	2079	WP_198917931.1#99	NZ_JAELZA010000052.1	GCF_016424945.1
WP_199017222.1#99|Staphylococcus_aureus	234	+	+	7	-3676	-3443	2060	2293	WP_010956661.1#99	NZ_JAELZA010000052.1	GCF_016424945.1
WP_199017222.1#99|Staphylococcus_aureus	309	+	-	5	-3335	-3027	2401	2709	WP_000217712.1#99	NZ_JAELZA010000052.1	GCF_016424945.1
WP_199017222.1#99|Staphylococcus_aureus	267	+	-	4	-2883	-2617	2853	3119	WP_000678764.1#99	NZ_JAELZA010000052.1	GCF_016424945.1
WP_199017222.1#99|Staphylococcus_aureus	1809	+	-	3	-2333	-525	3403	5211	WP_001793319.1#99	NZ_JAELZA010000052.1	GCF_016424945.1
WP_199017222.1#99|Staphylococcus_aureus	393	+	+	2	-393	-1	5343	5735	WP_198978583.1#99	NZ_JAELZA010000052.1	GCF_016424945.1
WP_199017222.1#99|Staphylococcus_aureus	1465	+	+	42	1	1465	5737	7201	WP_199017222.1#99	NZ_JAELZA010000052.1	GCF_016424945.1
WP_101274007.1#100|Staphylococcus_aureus	871	+	+	9	-4527	-3657	1	871	WP_101274006.1#100	NZ_PJLS01000152.1	GCF_002843775.1
WP_101274007.1#100|Staphylococcus_aureus	204	+	+	7	-3646	-3443	882	1085	WP_072398205.1#100	NZ_PJLS01000152.1	GCF_002843775.1
WP_101274007.1#100|Staphylococcus_aureus	309	+	-	5	-3335	-3027	1193	1501	WP_000217714.1#100	NZ_PJLS01000152.1	GCF_002843775.1
WP_101274007.1#100|Staphylococcus_aureus	267	+	-	4	-2883	-2617	1645	1911	WP_000678764.1#100	NZ_PJLS01000152.1	GCF_002843775.1
WP_101274007.1#100|Staphylococcus_aureus	1809	+	-	3	-2333	-525	2195	4003	WP_078170757.1#100	NZ_PJLS01000152.1	GCF_002843775.1
WP_101274007.1#100|Staphylococcus_aureus	393	+	+	2	-393	-1	4135	4527	WP_000755950.1#100	NZ_PJLS01000152.1	GCF_002843775.1
WP_101274007.1#100|Staphylococcus_aureus	1457	+	+	42	1	1457	4529	5985	WP_101274007.1#100	NZ_PJLS01000152.1	GCF_002843775.1
WP_198995757.1#101|Staphylococcus_aureus	866	-	+	8	-6098	-5233	6689	7554	WP_142366340.1#101	NZ_JAELYT010000051.1	GCF_016425555.1
WP_198995757.1#101|Staphylococcus_aureus	1194	-	+	9	-4850	-3657	5113	6306	WP_000966092.1#101	NZ_JAELYT010000051.1	GCF_016425555.1
WP_198995757.1#101|Staphylococcus_aureus	234	-	+	7	-3676	-3443	4899	5132	WP_010956661.1#101	NZ_JAELYT010000051.1	GCF_016425555.1
WP_198995757.1#101|Staphylococcus_aureus	309	-	-	5	-3335	-3027	4483	4791	WP_000217712.1#101	NZ_JAELYT010000051.1	GCF_016425555.1
WP_198995757.1#101|Staphylococcus_aureus	267	-	-	4	-2883	-2617	4073	4339	WP_000678764.1#101	NZ_JAELYT010000051.1	GCF_016425555.1
WP_198995757.1#101|Staphylococcus_aureus	1809	-	-	3	-2333	-525	1981	3789	WP_001793319.1#101	NZ_JAELYT010000051.1	GCF_016425555.1
WP_198995757.1#101|Staphylococcus_aureus	393	-	+	2	-393	-1	1457	1849	WP_000755946.1#101	NZ_JAELYT010000051.1	GCF_016425555.1
WP_198995757.1#101|Staphylococcus_aureus	1455	-	+	42	1	1455	1	1455	WP_198995757.1#101	NZ_JAELYT010000051.1	GCF_016425555.1
WP_031889773.1#102|Staphylococcus_aureus_M1356	615	-	+	8	-11796	-11182	12640	13254	WP_078068836.1#102	NZ_KI996551.1	GCF_000549705.1
WP_031889773.1#102|Staphylococcus_aureus_M1356	867	-	+	19	-11001	-10135	11593	12459	WP_000721336.1#102	NZ_KI996551.1	GCF_000549705.1
WP_031889773.1#102|Staphylococcus_aureus_M1356	744	-	-	17	-9924	-9181	10639	11382	WP_000386367.1#102	NZ_KI996551.1	GCF_000549705.1
WP_031889773.1#102|Staphylococcus_aureus_M1356	357	-	+	17	-8857	-8501	9959	10315	WP_000998872.1#102	NZ_KI996551.1	GCF_000549705.1
WP_031889773.1#102|Staphylococcus_aureus_M1356	2964	-	+	8	-8196	-5233	6691	9654	WP_001205072.1#102	NZ_KI996551.1	GCF_000549705.1
WP_031889773.1#102|Staphylococcus_aureus_M1356	1202	-	+	44	-4849	-3648	5106	6307	pseudogene_102.26*#102	NZ_KI996551.1	GCF_000549705.1
WP_031889773.1#102|Staphylococcus_aureus_M1356	234	-	+	7	-3676	-3443	4901	5134	WP_001795286.1#102	NZ_KI996551.1	GCF_000549705.1
WP_031889773.1#102|Staphylococcus_aureus_M1356	309	-	-	5	-3335	-3027	4485	4793	WP_000217714.1#102	NZ_KI996551.1	GCF_000549705.1
WP_031889773.1#102|Staphylococcus_aureus_M1356	267	-	-	4	-2883	-2617	4075	4341	WP_000678764.1#102	NZ_KI996551.1	GCF_000549705.1
WP_031889773.1#102|Staphylococcus_aureus_M1356	1809	-	-	3	-2333	-525	1983	3791	WP_075339662.1#102	NZ_KI996551.1	GCF_000549705.1
WP_031889773.1#102|Staphylococcus_aureus_M1356	393	-	+	2	-393	-1	1459	1851	WP_000755946.1#102	NZ_KI996551.1	GCF_000549705.1
WP_031889773.1#102|Staphylococcus_aureus_M1356	1457	-	+	42	1	1457	1	1457	WP_031889773.1#102	NZ_KI996551.1	GCF_000549705.1
WP_220673817.1#103|Staphylococcus_aureus	1467	+	+	42	1	1467	1	1467	WP_220673817.1#103	NZ_JAIFXG010000194.1	GCF_019659385.1
WP_220673817.1#103|Staphylococcus_aureus	774	+	+	1	1774	2547	1774	2547	WP_000581923.1#103	NZ_JAIFXG010000194.1	GCF_019659385.1
WP_220673817.1#103|Staphylococcus_aureus	774	+	+	1	2659	3432	2659	3432	WP_000972280.1#103	NZ_JAIFXG010000194.1	GCF_019659385.1
WP_220673817.1#103|Staphylococcus_aureus	795	+	+	1	3676	4470	3676	4470	WP_000581871.1#103	NZ_JAIFXG010000194.1	GCF_019659385.1
WP_220673817.1#103|Staphylococcus_aureus	346	+	+	44	4457	4802	4457	4802	pseudogene_103.24*#103	NZ_JAIFXG010000194.1	GCF_019659385.1
WP_148241653.1#105|Staphylococcus_aureus	854	-	+	44	-6072	-5219	6618	7471	pseudogene_105.26*#105	NZ_VROV01000119.1	GCF_008080185.1
WP_148241653.1#105|Staphylococcus_aureus	1194	-	+	9	-4835	-3642	5041	6234	WP_000966099.1#105	NZ_VROV01000119.1	GCF_008080185.1
WP_148241653.1#105|Staphylococcus_aureus	234	-	+	7	-3661	-3428	4827	5060	WP_001790675.1#105	NZ_VROV01000119.1	GCF_008080185.1
WP_148241653.1#105|Staphylococcus_aureus	309	-	-	5	-3320	-3012	4411	4719	WP_000217710.1#105	NZ_VROV01000119.1	GCF_008080185.1
WP_148241653.1#105|Staphylococcus_aureus	267	-	-	4	-2868	-2602	4001	4267	WP_000678764.1#105	NZ_VROV01000119.1	GCF_008080185.1
WP_148241653.1#105|Staphylococcus_aureus	1809	-	-	3	-2318	-510	1909	3717	WP_001795457.1#105	NZ_VROV01000119.1	GCF_008080185.1
WP_148241653.1#105|Staphylococcus_aureus	393	-	+	2	-393	-1	1400	1792	WP_000755954.1#105	NZ_VROV01000119.1	GCF_008080185.1
WP_148241653.1#105|Staphylococcus_aureus	1398	-	+	42	1	1398	1	1398	WP_148241653.1#105	NZ_VROV01000119.1	GCF_008080185.1
WP_249983052.1#106|Staphylococcus_aureus	1394	-	+	42	1	1394	1	1394	WP_249983052.1#106	not_found	not_found	not_found
WP_216778187.1#107|Staphylococcus_aureus	1395	+	+	42	1	1395	1	1395	WP_216778187.1#107	not_found	not_found	not_found
WP_249989108.1#108|Staphylococcus_aureus	1382	-	+	42	1	1382	1	1382	WP_249989108.1#108	not_found	not_found	not_found
WP_220673878.1#109|Staphylococcus_aureus	1809	+	-	3	-2333	-525	41	1849	WP_075339662.1#109	NZ_JAIFXG010000268.1	GCF_019659385.1
WP_220673878.1#109|Staphylococcus_aureus	393	+	+	2	-393	-1	1981	2373	WP_000755947.1#109	NZ_JAIFXG010000268.1	GCF_019659385.1
WP_220673878.1#109|Staphylococcus_aureus	1373	+	+	42	1	1373	2375	3747	WP_220673878.1#109	NZ_JAIFXG010000268.1	GCF_019659385.1
WP_078160888.1#110|Staphylococcus_aureus	1378	+	+	42	1	1378	1	1378	WP_078160888.1#110	NZ_CTWW01000123.1	GCF_001239465.1
WP_078160888.1#110|Staphylococcus_aureus	558	+	+	1	1681	2238	1681	2238	WP_053083447.1#110	NZ_CTWW01000123.1	GCF_001239465.1
WP_148241618.1#111|Staphylococcus_aureus	1366	-	+	42	1	1366	136131	137496	WP_148241618.1#111	NZ_VROV01000036.1	GCF_008080185.1
WP_148241618.1#111|Staphylococcus_aureus	777	-	+	1	1669	2445	135052	135828	WP_275401734.1#111	NZ_VROV01000036.1	GCF_008080185.1
WP_148241618.1#111|Staphylococcus_aureus	785	-	+	44	2557	3341	134156	134940	pseudogene_111.24*#111	NZ_VROV01000036.1	GCF_008080185.1
WP_148241618.1#111|Staphylococcus_aureus	1325	-	+	44	3338	4662	132835	134159	pseudogene_111.5*#111	NZ_VROV01000036.1	GCF_008080185.1
WP_148241618.1#111|Staphylococcus_aureus	327	-	+	13	4662	4988	132509	132835	WP_000495498.1#111	NZ_VROV01000036.1	GCF_008080185.1
WP_148241618.1#111|Staphylococcus_aureus	288	-	+	14	4991	5278	132219	132506	WP_000521958.1#111	NZ_VROV01000036.1	GCF_008080185.1
WP_148241618.1#111|Staphylococcus_aureus	108	-	+	44	5595	5702	131795	131902	pseudogene_111.31*#111	NZ_VROV01000036.1	GCF_008080185.1
WP_148241618.1#111|Staphylococcus_aureus	795	-	+	1	5814	6608	130889	131683	WP_000581889.1#111	NZ_VROV01000036.1	GCF_008080185.1
WP_148241618.1#111|Staphylococcus_aureus	123	-	-	10	6612	6734	130763	130885	WP_001790144.1#111	NZ_VROV01000036.1	GCF_008080185.1
WP_148241618.1#111|Staphylococcus_aureus	192	-	+	11	7169	7360	130137	130328	WP_001224379.1#111	NZ_VROV01000036.1	GCF_008080185.1
WP_148241618.1#111|Staphylococcus_aureus	186	-	-	18	7499	7684	129813	129998	WP_001791851.1#111	NZ_VROV01000036.1	GCF_008080185.1
WP_148241618.1#111|Staphylococcus_aureus	282	-	-	16	7620	7901	129596	129877	WP_000220938.1#111	NZ_VROV01000036.1	GCF_008080185.1
WP_148241618.1#111|Staphylococcus_aureus	696	-	+	12	8190	8885	128612	129307	WP_000217466.1#111	NZ_VROV01000036.1	GCF_008080185.1
WP_148241618.1#111|Staphylococcus_aureus	423	-	+	6	9136	9558	127939	128361	WP_001034756.1#111	NZ_VROV01000036.1	GCF_008080185.1
WP_148241618.1#111|Staphylococcus_aureus	420	-	+	6	9825	10244	127253	127672	WP_000038231.1#111	NZ_VROV01000036.1	GCF_008080185.1
WP_148241618.1#111|Staphylococcus_aureus	420	-	+	6	10262	10681	126816	127235	WP_000037508.1#111	NZ_VROV01000036.1	GCF_008080185.1
WP_078072549.1#112|Staphylococcus_aureus_M0550	1383	-	+	42	1	1383	316541	317923	WP_078072549.1#112	NZ_KK015580.1	GCF_000557345.1
WP_078072549.1#112|Staphylococcus_aureus_M0550	777	-	+	1	1687	2463	315461	316237	WP_000972657.1#112	NZ_KK015580.1	GCF_000557345.1
WP_078072549.1#112|Staphylococcus_aureus_M0550	774	-	+	1	2575	3348	314576	315349	WP_000972280.1#112	NZ_KK015580.1	GCF_000557345.1
WP_078072549.1#112|Staphylococcus_aureus_M0550	795	-	+	1	3592	4386	313538	314332	WP_000581871.1#112	NZ_KK015580.1	GCF_000557345.1
WP_078072549.1#112|Staphylococcus_aureus_M0550	1326	-	+	20	4373	5698	312226	313551	WP_001044255.1#112	NZ_KK015580.1	GCF_000557345.1
WP_078072549.1#112|Staphylococcus_aureus_M0550	327	-	+	13	5698	6024	311900	312226	WP_000495498.1#112	NZ_KK015580.1	GCF_000557345.1
WP_078072549.1#112|Staphylococcus_aureus_M0550	288	-	+	14	6027	6314	311610	311897	WP_000521959.1#112	NZ_KK015580.1	GCF_000557345.1
WP_078072549.1#112|Staphylococcus_aureus_M0550	108	-	+	44	6631	6738	311186	311293	pseudogene_112.30*#112	NZ_KK015580.1	GCF_000557345.1
WP_078072549.1#112|Staphylococcus_aureus_M0550	795	-	+	1	6850	7644	310280	311074	WP_000581894.1#112	NZ_KK015580.1	GCF_000557345.1
WP_078072549.1#112|Staphylococcus_aureus_M0550	123	-	-	10	7648	7770	310154	310276	WP_001790144.1#112	NZ_KK015580.1	GCF_000557345.1
WP_078072549.1#112|Staphylococcus_aureus_M0550	192	-	+	11	8205	8396	309528	309719	WP_001224379.1#112	NZ_KK015580.1	GCF_000557345.1
WP_078072549.1#112|Staphylococcus_aureus_M0550	186	-	-	18	8535	8720	309204	309389	WP_001791851.1#112	NZ_KK015580.1	GCF_000557345.1
WP_078072549.1#112|Staphylococcus_aureus_M0550	282	-	-	16	8656	8937	308987	309268	WP_000220938.1#112	NZ_KK015580.1	GCF_000557345.1
WP_078072549.1#112|Staphylococcus_aureus_M0550	696	-	+	12	9226	9921	308003	308698	WP_000217456.1#112	NZ_KK015580.1	GCF_000557345.1
WP_078072549.1#112|Staphylococcus_aureus_M0550	423	-	+	6	10171	10593	307331	307753	WP_001034758.1#112	NZ_KK015580.1	GCF_000557345.1
WP_078072549.1#112|Staphylococcus_aureus_M0550	411	-	+	6	10860	11270	306654	307064	WP_000038240.1#112	NZ_KK015580.1	GCF_000557345.1
WP_199004084.1#113|Staphylococcus_aureus	170	-	+	44	-7902	-7733	9073	9242	pseudogene_113.10*#113	NZ_JAELZB010000050.1	GCF_016424765.1
WP_199004084.1#113|Staphylococcus_aureus	2196	-	+	8	-7428	-5233	6573	8768	WP_198995823.1#113	NZ_JAELZB010000050.1	GCF_016424765.1
WP_199004084.1#113|Staphylococcus_aureus	1194	-	+	9	-4850	-3657	4997	6190	WP_198917931.1#113	NZ_JAELZB010000050.1	GCF_016424765.1
WP_199004084.1#113|Staphylococcus_aureus	234	-	+	7	-3676	-3443	4783	5016	WP_010956661.1#113	NZ_JAELZB010000050.1	GCF_016424765.1
WP_199004084.1#113|Staphylococcus_aureus	309	-	-	5	-3335	-3027	4367	4675	WP_000217712.1#113	NZ_JAELZB010000050.1	GCF_016424765.1
WP_199004084.1#113|Staphylococcus_aureus	267	-	-	4	-2883	-2617	3957	4223	WP_000678764.1#113	NZ_JAELZB010000050.1	GCF_016424765.1
WP_199004084.1#113|Staphylococcus_aureus	1809	-	-	3	-2333	-525	1865	3673	WP_001793319.1#113	NZ_JAELZB010000050.1	GCF_016424765.1
WP_199004084.1#113|Staphylococcus_aureus	393	-	+	2	-393	-1	1341	1733	WP_198978583.1#113	NZ_JAELZB010000050.1	GCF_016424765.1
WP_199004084.1#113|Staphylococcus_aureus	1339	-	+	42	1	1339	1	1339	WP_199004084.1#113	NZ_JAELZB010000050.1	GCF_016424765.1
WP_031775721.1#114|Staphylococcus_aureus	147	-	-	44	-3174	-3028	4364	4510	pseudogene_114.19*#114	NZ_JMBU01000168.1	GCF_000685465.1
WP_031775721.1#114|Staphylococcus_aureus	268	-	-	44	-2884	-2617	3953	4220	pseudogene_114.1*#114	NZ_JMBU01000168.1	GCF_000685465.1
WP_031775721.1#114|Staphylococcus_aureus	1809	-	-	3	-2333	-525	1861	3669	WP_075339662.1#114	NZ_JMBU01000168.1	GCF_000685465.1
WP_031775721.1#114|Staphylococcus_aureus	393	-	+	2	-393	-1	1337	1729	WP_000755946.1#114	NZ_JMBU01000168.1	GCF_000685465.1
WP_031775721.1#114|Staphylococcus_aureus	1335	-	+	42	1	1335	1	1335	WP_031775721.1#114	NZ_JMBU01000168.1	GCF_000685465.1
WP_270809888.1#115|Staphylococcus_aureus	1316	-	+	42	1	1316	1	1316	WP_270809888.1#115	not_found	not_found	not_found
WP_250043077.1#116|Staphylococcus_aureus	1313	+	+	42	1	1313	1	1313	WP_250043077.1#116	NZ_JAMJGY010000011.1	GCF_023545245.1
WP_250043077.1#116|Staphylococcus_aureus	777	+	+	1	1616	2392	1616	2392	WP_001549768.1#116	NZ_JAMJGY010000011.1	GCF_023545245.1
WP_250043077.1#116|Staphylococcus_aureus	785	+	+	44	2504	3288	2504	3288	pseudogene_116.22*#116	NZ_JAMJGY010000011.1	GCF_023545245.1
WP_250043077.1#116|Staphylococcus_aureus	1325	+	+	44	3285	4609	3285	4609	pseudogene_116.1*#116	NZ_JAMJGY010000011.1	GCF_023545245.1
WP_250043077.1#116|Staphylococcus_aureus	327	+	+	13	4609	4935	4609	4935	WP_000495498.1#116	NZ_JAMJGY010000011.1	GCF_023545245.1
WP_250043077.1#116|Staphylococcus_aureus	288	+	+	14	4938	5225	4938	5225	WP_000521958.1#116	NZ_JAMJGY010000011.1	GCF_023545245.1
WP_250043077.1#116|Staphylococcus_aureus	108	+	+	44	5542	5649	5542	5649	pseudogene_116.30*#116	NZ_JAMJGY010000011.1	GCF_023545245.1
WP_250043077.1#116|Staphylococcus_aureus	795	+	+	1	5761	6555	5761	6555	WP_000581889.1#116	NZ_JAMJGY010000011.1	GCF_023545245.1
WP_250043077.1#116|Staphylococcus_aureus	123	+	-	10	6559	6681	6559	6681	WP_001790144.1#116	NZ_JAMJGY010000011.1	GCF_023545245.1
WP_250043077.1#116|Staphylococcus_aureus	192	+	+	11	7116	7307	7116	7307	WP_001224379.1#116	NZ_JAMJGY010000011.1	GCF_023545245.1
WP_250043077.1#116|Staphylococcus_aureus	186	+	-	18	7446	7631	7446	7631	WP_001791851.1#116	NZ_JAMJGY010000011.1	GCF_023545245.1
WP_250043077.1#116|Staphylococcus_aureus	282	+	-	16	7567	7848	7567	7848	WP_000220938.1#116	NZ_JAMJGY010000011.1	GCF_023545245.1
WP_250043077.1#116|Staphylococcus_aureus	696	+	+	12	8137	8832	8137	8832	WP_000217466.1#116	NZ_JAMJGY010000011.1	GCF_023545245.1
WP_250043077.1#116|Staphylococcus_aureus	423	+	+	6	9083	9505	9083	9505	WP_001034756.1#116	NZ_JAMJGY010000011.1	GCF_023545245.1
WP_250043077.1#116|Staphylococcus_aureus	420	+	+	6	9772	10191	9772	10191	WP_000038231.1#116	NZ_JAMJGY010000011.1	GCF_023545245.1
WP_250043077.1#116|Staphylococcus_aureus	420	+	+	6	10209	10628	10209	10628	WP_000037508.1#116	NZ_JAMJGY010000011.1	GCF_023545245.1
WP_277838338.1#117|Staphylococcus_aureus	1279	-	+	42	1	1279	1	1279	WP_277838338.1#117	not_found	not_found	not_found
WP_250018134.1#118|Staphylococcus_aureus	393	+	+	2	-393	-1	144	536	WP_000755954.1#118	NZ_JAMJGL010000237.1	GCF_023545045.1
WP_250018134.1#118|Staphylococcus_aureus	1268	+	+	42	1	1268	538	1805	WP_250018134.1#118	NZ_JAMJGL010000237.1	GCF_023545045.1
WP_180382277.1#119|Staphylococcus_aureus	1305	-	+	42	1	1305	1	1305	WP_180382277.1#119	not_found	not_found	not_found
WP_270796533.1#120|Staphylococcus_aureus	389	-	+	2	-389	-1	1280	1668	WP_270796535.1#120	NZ_JAQFVY010000230.1	GCF_027706225.1
WP_270796533.1#120|Staphylococcus_aureus	1278	-	+	42	1	1278	1	1278	WP_270796533.1#120	NZ_JAQFVY010000230.1	GCF_027706225.1
WP_238782548.1#121|Staphylococcus_aureus	1296	+	+	42	1	1296	1	1296	WP_238782548.1#121	not_found	not_found	not_found
WP_147701821.1#122|Staphylococcus_aureus	1809	+	-	3	-2318	-510	106	1914	WP_077446517.1#122	NZ_VRST01000183.1	GCF_008040555.1
WP_147701821.1#122|Staphylococcus_aureus	393	+	+	2	-393	-1	2031	2423	WP_000755954.1#122	NZ_VRST01000183.1	GCF_008040555.1
WP_147701821.1#122|Staphylococcus_aureus	1258	+	+	42	1	1258	2425	3682	WP_147701821.1#122	NZ_VRST01000183.1	GCF_008040555.1
WP_116443238.1#123|Staphylococcus_aureus	923	+	-	44	-1447	-525	1	923	pseudogene_123.25*#123	NZ_QDHH01000066.1	GCF_003075695.1
WP_116443238.1#123|Staphylococcus_aureus	393	+	+	2	-393	-1	1055	1447	WP_000755946.1#123	NZ_QDHH01000066.1	GCF_003075695.1
WP_116443238.1#123|Staphylococcus_aureus	1258	+	+	42	1	1258	1449	2706	WP_116443238.1#123	NZ_QDHH01000066.1	GCF_003075695.1
WP_238782469.1#124|Staphylococcus_aureus	1278	+	+	31	-17729	-16452	290	1567	WP_000660709.1#124	NZ_JAKOPI010000046.1	GCF_022288695.1
WP_238782469.1#124|Staphylococcus_aureus	1824	+	+	30	-15975	-14152	2044	3867	WP_000586376.1#124	NZ_JAKOPI010000046.1	GCF_022288695.1
WP_238782469.1#124|Staphylococcus_aureus	417	+	+	27	-14013	-13597	4006	4422	WP_001117052.1#124	NZ_JAKOPI010000046.1	GCF_022288695.1
WP_238782469.1#124|Staphylococcus_aureus	693	+	+	25	-13366	-12674	4653	5345	WP_000289134.1#124	NZ_JAKOPI010000046.1	GCF_022288695.1
WP_238782469.1#124|Staphylococcus_aureus	732	+	+	24	-12509	-11778	5510	6241	WP_000074001.1#124	NZ_JAKOPI010000046.1	GCF_022288695.1
WP_238782469.1#124|Staphylococcus_aureus	681	+	+	26	-11591	-10911	6428	7108	WP_000990133.1#124	NZ_JAKOPI010000046.1	GCF_022288695.1
WP_238782469.1#124|Staphylococcus_aureus	1554	+	+	22	-10886	-9333	7133	8686	WP_000876646.1#124	NZ_JAKOPI010000046.1	GCF_022288695.1
WP_238782469.1#124|Staphylococcus_aureus	1359	+	+	21	-9216	-7858	8803	10161	WP_000481410.1#124	NZ_JAKOPI010000046.1	GCF_022288695.1
WP_238782469.1#124|Staphylococcus_aureus	103	+	+	44	-7476	-7374	10543	10645	pseudogene_124.3*#124	NZ_JAKOPI010000046.1	GCF_022288695.1
WP_238782469.1#124|Staphylococcus_aureus	2922	+	+	8	-7414	-4493	10605	13526	WP_156978865.1#124	NZ_JAKOPI010000046.1	GCF_022288695.1
WP_238782469.1#124|Staphylococcus_aureus	867	+	+	19	-4313	-3447	13706	14572	WP_000721330.1#124	NZ_JAKOPI010000046.1	GCF_022288695.1
WP_238782469.1#124|Staphylococcus_aureus	309	+	-	5	-3320	-3012	14699	15007	WP_001573690.1#124	NZ_JAKOPI010000046.1	GCF_022288695.1
WP_238782469.1#124|Staphylococcus_aureus	267	+	-	4	-2868	-2602	15151	15417	WP_000678764.1#124	NZ_JAKOPI010000046.1	GCF_022288695.1
WP_238782469.1#124|Staphylococcus_aureus	1809	+	-	3	-2318	-510	15701	17509	WP_001793882.1#124	NZ_JAKOPI010000046.1	GCF_022288695.1
WP_238782469.1#124|Staphylococcus_aureus	393	+	+	2	-393	-1	17626	18018	WP_000755954.1#124	NZ_JAKOPI010000046.1	GCF_022288695.1
WP_238782469.1#124|Staphylococcus_aureus	1258	+	+	42	1	1258	18020	19277	WP_238782469.1#124	NZ_JAKOPI010000046.1	GCF_022288695.1
WP_146633172.1#125|Staphylococcus_aureus	1236	+	+	42	1	1236	1	1236	WP_146633172.1#125	not_found	not_found	not_found
WP_142379959.1#126|Staphylococcus_aureus	1268	+	+	42	1	1268	1	1268	WP_142379959.1#126	NZ_PJLS01000180.1	GCF_002843775.1
WP_142379959.1#126|Staphylococcus_aureus	750	+	+	1	1574	2323	1574	2323	WP_101274024.1#126	NZ_PJLS01000180.1	GCF_002843775.1
WP_142379959.1#126|Staphylococcus_aureus	786	+	+	1	2434	3219	2434	3219	WP_000972273.1#126	NZ_PJLS01000180.1	GCF_002843775.1
WP_142379959.1#126|Staphylococcus_aureus	795	+	+	1	3477	4271	3477	4271	WP_000581892.1#126	NZ_PJLS01000180.1	GCF_002843775.1
WP_142379959.1#126|Staphylococcus_aureus	123	+	-	10	4275	4397	4275	4397	WP_001790144.1#126	NZ_PJLS01000180.1	GCF_002843775.1
WP_130152597.1#127|Staphylococcus_aureus	1226	+	+	42	1	1226	1	1226	WP_130152597.1#127	not_found	not_found	not_found
WP_142379658.1#128|Staphylococcus_aureus	83	-	+	44	-3525	-3443	4661	4743	pseudogene_128.11*#128	NZ_PJLV01000154.1	GCF_002843855.1
WP_142379658.1#128|Staphylococcus_aureus	309	-	-	5	-3335	-3027	4245	4553	WP_000217714.1#128	NZ_PJLV01000154.1	GCF_002843855.1
WP_142379658.1#128|Staphylococcus_aureus	267	-	-	4	-2883	-2617	3835	4101	WP_000678764.1#128	NZ_PJLV01000154.1	GCF_002843855.1
WP_142379658.1#128|Staphylococcus_aureus	1809	-	-	3	-2333	-525	1743	3551	WP_078170757.1#128	NZ_PJLV01000154.1	GCF_002843855.1
WP_142379658.1#128|Staphylococcus_aureus	393	-	+	2	-393	-1	1219	1611	WP_000755950.1#128	NZ_PJLV01000154.1	GCF_002843855.1
WP_142379658.1#128|Staphylococcus_aureus	1217	-	+	42	1	1217	1	1217	WP_142379658.1#128	NZ_PJLV01000154.1	GCF_002843855.1
WP_216812249.1#129|Staphylococcus_aureus	1217	+	+	42	1	1217	1	1217	WP_216812249.1#129	NZ_BRBE01000115.1	GCF_023707445.1
WP_216812249.1#129|Staphylococcus_aureus	777	+	+	1	1520	2296	1520	2296	WP_001549768.1#129	NZ_BRBE01000115.1	GCF_023707445.1
WP_216812249.1#129|Staphylococcus_aureus	785	+	+	44	2408	3192	2408	3192	pseudogene_129.3*#129	NZ_BRBE01000115.1	GCF_023707445.1
WP_216812249.1#129|Staphylococcus_aureus	1325	+	+	44	3189	4513	3189	4513	pseudogene_129.16*#129	NZ_BRBE01000115.1	GCF_023707445.1
WP_216812249.1#129|Staphylococcus_aureus	327	+	+	13	4513	4839	4513	4839	WP_000495499.1#129	NZ_BRBE01000115.1	GCF_023707445.1
WP_216812249.1#129|Staphylococcus_aureus	288	+	+	14	4842	5129	4842	5129	WP_000521958.1#129	NZ_BRBE01000115.1	GCF_023707445.1
WP_216812249.1#129|Staphylococcus_aureus	108	+	+	44	5446	5553	5446	5553	pseudogene_129.15*#129	NZ_BRBE01000115.1	GCF_023707445.1
WP_216812249.1#129|Staphylococcus_aureus	795	+	+	1	5665	6459	5665	6459	WP_000581889.1#129	NZ_BRBE01000115.1	GCF_023707445.1
WP_216812249.1#129|Staphylococcus_aureus	123	+	-	10	6463	6585	6463	6585	WP_001790144.1#129	NZ_BRBE01000115.1	GCF_023707445.1
WP_198981700.1#130|Staphylococcus_aureus	1201	-	+	42	1	1201	1	1201	WP_198981700.1#130	not_found	not_found	not_found
WP_142292361.1#131|Staphylococcus_aureus	1237	+	+	42	1	1237	1	1237	WP_142292361.1#131	NZ_LYLR01000067.1	GCF_002221905.1
WP_142292361.1#131|Staphylococcus_aureus	777	+	+	1	1541	2317	1541	2317	WP_001573692.1#131	NZ_LYLR01000067.1	GCF_002221905.1
WP_142292361.1#131|Staphylococcus_aureus	764	+	+	44	2424	3187	2424	3187	pseudogene_131.6*#131	NZ_LYLR01000067.1	GCF_002221905.1
WP_142292361.1#131|Staphylococcus_aureus	795	+	+	1	3297	4091	3297	4091	WP_000616191.1#131	NZ_LYLR01000067.1	GCF_002221905.1
WP_142292361.1#131|Staphylococcus_aureus	123	+	-	10	4095	4217	4095	4217	WP_031788452.1#131	NZ_LYLR01000067.1	GCF_002221905.1
WP_142292361.1#131|Staphylococcus_aureus	192	+	+	11	4652	4843	4652	4843	WP_001224379.1#131	NZ_LYLR01000067.1	GCF_002221905.1
WP_142292361.1#131|Staphylococcus_aureus	184	+	-	44	4982	5165	4982	5165	pseudogene_131.16*#131	NZ_LYLR01000067.1	GCF_002221905.1
WP_142292361.1#131|Staphylococcus_aureus	282	+	-	16	5101	5382	5101	5382	WP_000220932.1#131	NZ_LYLR01000067.1	GCF_002221905.1
WP_142292361.1#131|Staphylococcus_aureus	696	+	+	12	5681	6376	5681	6376	WP_000217452.1#131	NZ_LYLR01000067.1	GCF_002221905.1
WP_142292361.1#131|Staphylococcus_aureus	423	+	+	6	6628	7050	6628	7050	WP_000162204.1#131	NZ_LYLR01000067.1	GCF_002221905.1
WP_142292361.1#131|Staphylococcus_aureus	411	+	+	6	7328	7738	7328	7738	WP_000914139.1#131	NZ_LYLR01000067.1	GCF_002221905.1
WP_142292361.1#131|Staphylococcus_aureus	427	+	+	44	7765	8191	7765	8191	pseudogene_131.7*#131	NZ_LYLR01000067.1	GCF_002221905.1
WP_142292361.1#131|Staphylococcus_aureus	420	+	+	6	8443	8862	8443	8862	WP_000038220.1#131	NZ_LYLR01000067.1	GCF_002221905.1
WP_142292361.1#131|Staphylococcus_aureus	414	+	+	6	8880	9293	8880	9293	WP_000037500.1#131	NZ_LYLR01000067.1	GCF_002221905.1
WP_142292361.1#131|Staphylococcus_aureus	423	+	+	23	9746	10168	9746	10168	WP_001146762.1#131	NZ_LYLR01000067.1	GCF_002221905.1
WP_142292361.1#131|Staphylococcus_aureus	1539	+	-	28	10280	11818	10280	11818	WP_000202030.1#131	NZ_LYLR01000067.1	GCF_002221905.1
WP_310455739.1#132|Staphylococcus_aureus	1183	+	+	42	1	1183	1	1183	WP_310455739.1#132	not_found	not_found	not_found
WP_204254905.1#133|Staphylococcus_sp__GDB20D122A5	1218	+	+	42	1	1218	1	1218	WP_204254905.1#133	NZ_JAFEPH010000052.1	GCF_016893225.1
WP_204254905.1#133|Staphylococcus_sp__GDB20D122A5	777	+	+	1	1522	2298	1522	2298	WP_275430627.1#133	NZ_JAFEPH010000052.1	GCF_016893225.1
WP_187787469.1#134|Staphylococcus_aureus	1152	-	+	42	1	1152	1	1152	WP_187787469.1#134	not_found	not_found	not_found
WP_113589760.1#135|Staphylococcus_aureus	1136	+	+	42	1	1136	1	1136	WP_113589760.1#135	not_found	not_found	not_found
WP_187787465.1#136|Staphylococcus_aureus	1148	+	+	42	1	1148	1	1148	WP_187787465.1#136	NZ_JACUZJ010000095.1	GCF_014493625.1
WP_187787465.1#136|Staphylococcus_aureus	93	+	+	44	1451	1543	1451	1543	pseudogene_136.8*#136	NZ_JACUZJ010000095.1	GCF_014493625.1
WP_258029168.1#137|Staphylococcus_aureus	3057	-	+	8	-19600	-16544	154495	157551	WP_000794589.1#137	NZ_OGBP01000043.1	GCF_900252105.1
WP_258029168.1#137|Staphylococcus_aureus	2823	-	+	8	-15862	-13040	150991	153813	WP_000841422.1#137	NZ_OGBP01000043.1	GCF_900252105.1
WP_258029168.1#137|Staphylococcus_aureus	867	-	+	19	-12860	-11994	149945	150811	WP_000721336.1#137	NZ_OGBP01000043.1	GCF_900252105.1
WP_258029168.1#137|Staphylococcus_aureus	744	-	-	17	-11783	-11040	148991	149734	WP_000386366.1#137	NZ_OGBP01000043.1	GCF_900252105.1
WP_258029168.1#137|Staphylococcus_aureus	357	-	+	17	-10713	-10357	148308	148664	WP_000998869.1#137	NZ_OGBP01000043.1	GCF_900252105.1
WP_258029168.1#137|Staphylococcus_aureus	1508	-	+	44	-10051	-8544	146495	148002	pseudogene_137.16*#137	NZ_OGBP01000043.1	GCF_900252105.1
WP_258029168.1#137|Staphylococcus_aureus	95	-	+	44	-8533	-8439	146390	146484	pseudogene_137.19*#137	NZ_OGBP01000043.1	GCF_900252105.1
WP_258029168.1#137|Staphylococcus_aureus	1454	-	+	44	-8428	-6975	144926	146379	pseudogene_137.0*#137	NZ_OGBP01000043.1	GCF_900252105.1
WP_258029168.1#137|Staphylococcus_aureus	1194	-	+	9	-6591	-5398	143349	144542	WP_000966099.1#137	NZ_OGBP01000043.1	GCF_900252105.1
WP_258029168.1#137|Staphylococcus_aureus	234	-	+	7	-5417	-5184	143135	143368	WP_001790675.1#137	NZ_OGBP01000043.1	GCF_900252105.1
WP_258029168.1#137|Staphylococcus_aureus	309	-	-	5	-5076	-4768	142719	143027	WP_000217710.1#137	NZ_OGBP01000043.1	GCF_900252105.1
WP_258029168.1#137|Staphylococcus_aureus	267	-	-	4	-4624	-4358	142309	142575	WP_000678764.1#137	NZ_OGBP01000043.1	GCF_900252105.1
WP_258029168.1#137|Staphylococcus_aureus	1809	-	-	3	-4074	-2266	140217	142025	WP_001795457.1#137	NZ_OGBP01000043.1	GCF_900252105.1
WP_258029168.1#137|Staphylococcus_aureus	393	-	+	2	-2149	-1757	139708	140100	WP_000755954.1#137	NZ_OGBP01000043.1	GCF_900252105.1
WP_258029168.1#137|Staphylococcus_aureus	1736	-	+	15	-1755	-20	137971	139706	WP_258029169.1#137	NZ_OGBP01000043.1	GCF_900252105.1
WP_258029168.1#137|Staphylococcus_aureus	1111	-	+	15	1	1111	136840	137950	WP_258029168.1#137	NZ_OGBP01000043.1	GCF_900252105.1
WP_258029168.1#137|Staphylococcus_aureus	777	-	+	1	1414	2190	135761	136537	WP_001549768.1#137	NZ_OGBP01000043.1	GCF_900252105.1
WP_258029168.1#137|Staphylococcus_aureus	785	-	+	44	2302	3086	134865	135649	pseudogene_137.15*#137	NZ_OGBP01000043.1	GCF_900252105.1
WP_258029168.1#137|Staphylococcus_aureus	1325	-	+	44	3083	4407	133544	134868	pseudogene_137.11*#137	NZ_OGBP01000043.1	GCF_900252105.1
WP_258029168.1#137|Staphylococcus_aureus	327	-	+	13	4407	4733	133218	133544	WP_000495498.1#137	NZ_OGBP01000043.1	GCF_900252105.1
WP_258029168.1#137|Staphylococcus_aureus	288	-	+	14	4736	5023	132928	133215	WP_000521958.1#137	NZ_OGBP01000043.1	GCF_900252105.1
WP_258029168.1#137|Staphylococcus_aureus	1508	-	+	44	-10051	-8544	146495	148002	pseudogene_137.16*#137	NZ_OGBP01000043.1	GCF_900252105.1
WP_258029168.1#137|Staphylococcus_aureus	795	-	+	1	5559	6353	131598	132392	WP_000581889.1#137	NZ_OGBP01000043.1	GCF_900252105.1
WP_258029168.1#137|Staphylococcus_aureus	123	-	-	10	6357	6479	131472	131594	WP_001790144.1#137	NZ_OGBP01000043.1	GCF_900252105.1
WP_258029168.1#137|Staphylococcus_aureus	192	-	+	11	6914	7105	130846	131037	WP_001224379.1#137	NZ_OGBP01000043.1	GCF_900252105.1
WP_258029168.1#137|Staphylococcus_aureus	186	-	-	18	7244	7429	130522	130707	WP_001791851.1#137	NZ_OGBP01000043.1	GCF_900252105.1
WP_258029168.1#137|Staphylococcus_aureus	282	-	-	16	7365	7646	130305	130586	WP_000220938.1#137	NZ_OGBP01000043.1	GCF_900252105.1
WP_258029168.1#137|Staphylococcus_aureus	696	-	+	12	7935	8630	129321	130016	WP_000217466.1#137	NZ_OGBP01000043.1	GCF_900252105.1
WP_258029168.1#137|Staphylococcus_aureus	423	-	+	6	8881	9303	128648	129070	WP_001034756.1#137	NZ_OGBP01000043.1	GCF_900252105.1
WP_258029168.1#137|Staphylococcus_aureus	420	-	+	6	9570	9989	127962	128381	WP_000038231.1#137	NZ_OGBP01000043.1	GCF_900252105.1
WP_258029168.1#137|Staphylococcus_aureus	420	-	+	6	10007	10426	127525	127944	WP_000037508.1#137	NZ_OGBP01000043.1	GCF_900252105.1
WP_042854379.1#138|Staphylococcus_aureus_T45974	1098	-	+	42	1	1098	2058	3155	WP_042854379.1#138	NZ_KK020894.1	GCF_000559245.1
WP_042854379.1#138|Staphylococcus_aureus_T45974	777	-	+	1	1401	2177	979	1755	WP_001549768.1#138	NZ_KK020894.1	GCF_000559245.1
WP_042854379.1#138|Staphylococcus_aureus_T45974	785	-	+	44	2289	3073	83	867	pseudogene_138.19*#138	NZ_KK020894.1	GCF_000559245.1
WP_084979583.1#139|Staphylococcus_aureus	695	+	+	44	-5927	-5233	1	695	pseudogene_139.28*#139	NZ_NAIE01000039.1	GCF_002097435.1
WP_084979583.1#139|Staphylococcus_aureus	1194	+	+	9	-4850	-3657	1078	2271	WP_000966095.1#139	NZ_NAIE01000039.1	GCF_002097435.1
WP_084979583.1#139|Staphylococcus_aureus	204	+	+	7	-3646	-3443	2282	2485	WP_072398205.1#139	NZ_NAIE01000039.1	GCF_002097435.1
WP_084979583.1#139|Staphylococcus_aureus	309	+	-	5	-3335	-3027	2593	2901	WP_000217714.1#139	NZ_NAIE01000039.1	GCF_002097435.1
WP_084979583.1#139|Staphylococcus_aureus	267	+	-	4	-2883	-2617	3045	3311	WP_000678764.1#139	NZ_NAIE01000039.1	GCF_002097435.1
WP_084979583.1#139|Staphylococcus_aureus	1809	+	-	3	-2333	-525	3595	5403	WP_072398206.1#139	NZ_NAIE01000039.1	GCF_002097435.1
WP_084979583.1#139|Staphylococcus_aureus	393	+	+	2	-393	-1	5535	5927	WP_000755954.1#139	NZ_NAIE01000039.1	GCF_002097435.1
WP_084979583.1#139|Staphylococcus_aureus	1087	+	+	42	1	1087	5929	7015	WP_084979583.1#139	NZ_NAIE01000039.1	GCF_002097435.1
WP_147701801.1#140|Staphylococcus_aureus	1118	+	+	42	1	1118	1	1118	WP_147701801.1#140	not_found	not_found	not_found
WP_258028473.1#142|Staphylococcus_aureus	102	-	+	32	-19779	-19678	343680	343781	WP_001790696.1#142	NZ_OFUK01000056.1	GCF_900250305.1
WP_258028473.1#142|Staphylococcus_aureus	3057	-	+	8	-19694	-16638	340640	343696	WP_000794589.1#142	NZ_OFUK01000056.1	GCF_900250305.1
WP_258028473.1#142|Staphylococcus_aureus	2823	-	+	8	-15956	-13134	337136	339958	WP_000841422.1#142	NZ_OFUK01000056.1	GCF_900250305.1
WP_258028473.1#142|Staphylococcus_aureus	867	-	+	19	-12954	-12088	336090	336956	WP_000721336.1#142	NZ_OFUK01000056.1	GCF_900250305.1
WP_258028473.1#142|Staphylococcus_aureus	744	-	-	17	-11877	-11134	335136	335879	WP_000386366.1#142	NZ_OFUK01000056.1	GCF_900250305.1
WP_258028473.1#142|Staphylococcus_aureus	357	-	+	17	-10804	-10448	334450	334806	WP_000998869.1#142	NZ_OFUK01000056.1	GCF_900250305.1
WP_258028473.1#142|Staphylococcus_aureus	1679	-	+	44	-10142	-8464	332466	334144	pseudogene_142.31*#142	NZ_OFUK01000056.1	GCF_900250305.1
WP_258028473.1#142|Staphylococcus_aureus	1442	-	+	44	-8453	-7012	331014	332455	pseudogene_142.16*#142	NZ_OFUK01000056.1	GCF_900250305.1
WP_258028473.1#142|Staphylococcus_aureus	1194	-	+	9	-6628	-5435	329437	330630	WP_000966099.1#142	NZ_OFUK01000056.1	GCF_900250305.1
WP_258028473.1#142|Staphylococcus_aureus	234	-	+	7	-5454	-5221	329223	329456	WP_001790675.1#142	NZ_OFUK01000056.1	GCF_900250305.1
WP_258028473.1#142|Staphylococcus_aureus	309	-	-	5	-5113	-4805	328807	329115	WP_000217710.1#142	NZ_OFUK01000056.1	GCF_900250305.1
WP_258028473.1#142|Staphylococcus_aureus	267	-	-	4	-4661	-4395	328397	328663	WP_000678764.1#142	NZ_OFUK01000056.1	GCF_900250305.1
WP_258028473.1#142|Staphylococcus_aureus	1809	-	-	3	-4111	-2303	326305	328113	WP_001795457.1#142	NZ_OFUK01000056.1	GCF_900250305.1
WP_258028473.1#142|Staphylococcus_aureus	393	-	+	2	-2186	-1794	325796	326188	WP_000755954.1#142	NZ_OFUK01000056.1	GCF_900250305.1
WP_258028473.1#142|Staphylococcus_aureus	1748	-	+	15	-1792	-45	324047	325794	WP_258028474.1#142	NZ_OFUK01000056.1	GCF_900250305.1
WP_258028473.1#142|Staphylococcus_aureus	1090	-	+	15	1	1090	322912	324001	WP_258028473.1#142	NZ_OFUK01000056.1	GCF_900250305.1
WP_258028473.1#142|Staphylococcus_aureus	777	-	+	1	1393	2169	321833	322609	WP_001549768.1#142	NZ_OFUK01000056.1	GCF_900250305.1
WP_258028473.1#142|Staphylococcus_aureus	786	-	+	1	2281	3066	320936	321721	WP_000581876.1#142	NZ_OFUK01000056.1	GCF_900250305.1
WP_258028473.1#142|Staphylococcus_aureus	1325	-	+	44	3063	4387	319615	320939	pseudogene_142.30*#142	NZ_OFUK01000056.1	GCF_900250305.1
WP_258028473.1#142|Staphylococcus_aureus	327	-	+	13	4387	4713	319289	319615	WP_000495498.1#142	NZ_OFUK01000056.1	GCF_900250305.1
WP_258028473.1#142|Staphylococcus_aureus	288	-	+	14	4716	5003	318999	319286	WP_047335194.1#142	NZ_OFUK01000056.1	GCF_900250305.1
WP_258028473.1#142|Staphylococcus_aureus	108	-	+	44	5320	5427	318575	318682	pseudogene_142.3*#142	NZ_OFUK01000056.1	GCF_900250305.1
WP_258028473.1#142|Staphylococcus_aureus	795	-	+	1	5539	6333	317669	318463	WP_000581889.1#142	NZ_OFUK01000056.1	GCF_900250305.1
WP_258028473.1#142|Staphylococcus_aureus	123	-	-	10	6337	6459	317543	317665	WP_001790144.1#142	NZ_OFUK01000056.1	GCF_900250305.1
WP_258028473.1#142|Staphylococcus_aureus	192	-	+	11	6894	7085	316917	317108	WP_001224379.1#142	NZ_OFUK01000056.1	GCF_900250305.1
WP_258028473.1#142|Staphylococcus_aureus	186	-	-	18	7224	7409	316593	316778	WP_001791851.1#142	NZ_OFUK01000056.1	GCF_900250305.1
WP_258028473.1#142|Staphylococcus_aureus	282	-	-	16	7345	7626	316376	316657	WP_000220938.1#142	NZ_OFUK01000056.1	GCF_900250305.1
WP_258028473.1#142|Staphylococcus_aureus	696	-	+	12	7915	8610	315392	316087	WP_000217466.1#142	NZ_OFUK01000056.1	GCF_900250305.1
WP_258028473.1#142|Staphylococcus_aureus	423	-	+	6	8861	9283	314719	315141	WP_001034756.1#142	NZ_OFUK01000056.1	GCF_900250305.1
WP_258028473.1#142|Staphylococcus_aureus	420	-	+	6	9550	9969	314033	314452	WP_000038231.1#142	NZ_OFUK01000056.1	GCF_900250305.1
WP_258028473.1#142|Staphylococcus_aureus	420	-	+	6	9987	10406	313596	314015	WP_000037508.1#142	NZ_OFUK01000056.1	GCF_900250305.1
WP_258028367.1#143|Staphylococcus_aureus	2583	-	+	8	-19285	-16703	319697	322279	WP_258028368.1#143	NZ_OFWJ01000030.1	GCF_900250785.1
WP_258028367.1#143|Staphylococcus_aureus	472	-	+	8	-16692	-16221	319215	319686	WP_156974342.1#143	NZ_OFWJ01000030.1	GCF_900250785.1
WP_258028367.1#143|Staphylococcus_aureus	2823	-	+	8	-15539	-12717	315711	318533	WP_000841422.1#143	NZ_OFWJ01000030.1	GCF_900250785.1
WP_258028367.1#143|Staphylococcus_aureus	867	-	+	19	-12537	-11671	314665	315531	WP_000721336.1#143	NZ_OFWJ01000030.1	GCF_900250785.1
WP_258028367.1#143|Staphylococcus_aureus	744	-	-	17	-11460	-10717	313711	314454	WP_000386366.1#143	NZ_OFWJ01000030.1	GCF_900250785.1
WP_258028367.1#143|Staphylococcus_aureus	357	-	+	17	-10390	-10034	313028	313384	WP_000998869.1#143	NZ_OFWJ01000030.1	GCF_900250785.1
WP_258028367.1#143|Staphylococcus_aureus	1892	-	+	44	-9728	-7837	310831	312722	pseudogene_143.12*#143	NZ_OFWJ01000030.1	GCF_900250785.1
WP_258028367.1#143|Staphylococcus_aureus	805	-	+	44	-7826	-7022	310016	310820	pseudogene_143.26*#143	NZ_OFWJ01000030.1	GCF_900250785.1
WP_258028367.1#143|Staphylococcus_aureus	1194	-	+	9	-6638	-5445	308439	309632	WP_000966099.1#143	NZ_OFWJ01000030.1	GCF_900250785.1
WP_258028367.1#143|Staphylococcus_aureus	234	-	+	7	-5464	-5231	308225	308458	WP_001790675.1#143	NZ_OFWJ01000030.1	GCF_900250785.1
WP_258028367.1#143|Staphylococcus_aureus	309	-	-	5	-5123	-4815	307809	308117	WP_000217710.1#143	NZ_OFWJ01000030.1	GCF_900250785.1
WP_258028367.1#143|Staphylococcus_aureus	267	-	-	4	-4671	-4405	307399	307665	WP_000678764.1#143	NZ_OFWJ01000030.1	GCF_900250785.1
WP_258028367.1#143|Staphylococcus_aureus	1809	-	-	3	-4121	-2313	305307	307115	WP_001795457.1#143	NZ_OFWJ01000030.1	GCF_900250785.1
WP_258028367.1#143|Staphylococcus_aureus	393	-	+	2	-2196	-1804	304798	305190	WP_000755954.1#143	NZ_OFWJ01000030.1	GCF_900250785.1
WP_258028367.1#143|Staphylococcus_aureus	1762	-	+	15	-1802	-41	303035	304796	WP_029052172.1#143	NZ_OFWJ01000030.1	GCF_900250785.1
WP_258028367.1#143|Staphylococcus_aureus	1080	-	+	15	1	1080	301914	302993	WP_258028367.1#143	NZ_OFWJ01000030.1	GCF_900250785.1
WP_258028367.1#143|Staphylococcus_aureus	777	-	+	1	1383	2159	300835	301611	WP_001549768.1#143	NZ_OFWJ01000030.1	GCF_900250785.1
WP_258028367.1#143|Staphylococcus_aureus	785	-	+	44	2271	3055	299939	300723	pseudogene_143.7*#143	NZ_OFWJ01000030.1	GCF_900250785.1
WP_258028367.1#143|Staphylococcus_aureus	1325	-	+	44	3052	4376	298618	299942	pseudogene_143.31*#143	NZ_OFWJ01000030.1	GCF_900250785.1
WP_258028367.1#143|Staphylococcus_aureus	327	-	+	13	4376	4702	298292	298618	WP_000495498.1#143	NZ_OFWJ01000030.1	GCF_900250785.1
WP_258028367.1#143|Staphylococcus_aureus	288	-	+	14	4705	4992	298002	298289	WP_000521958.1#143	NZ_OFWJ01000030.1	GCF_900250785.1
WP_258028367.1#143|Staphylococcus_aureus	108	-	+	44	5309	5416	297578	297685	pseudogene_143.4*#143	NZ_OFWJ01000030.1	GCF_900250785.1
WP_258028367.1#143|Staphylococcus_aureus	795	-	+	1	5528	6322	296672	297466	WP_000581889.1#143	NZ_OFWJ01000030.1	GCF_900250785.1
WP_258028367.1#143|Staphylococcus_aureus	123	-	-	10	6326	6448	296546	296668	WP_001790144.1#143	NZ_OFWJ01000030.1	GCF_900250785.1
WP_258028367.1#143|Staphylococcus_aureus	192	-	+	11	6883	7074	295920	296111	WP_001224379.1#143	NZ_OFWJ01000030.1	GCF_900250785.1
WP_258028367.1#143|Staphylococcus_aureus	186	-	-	18	7213	7398	295596	295781	WP_001791851.1#143	NZ_OFWJ01000030.1	GCF_900250785.1
WP_258028367.1#143|Staphylococcus_aureus	282	-	-	16	7334	7615	295379	295660	WP_000220938.1#143	NZ_OFWJ01000030.1	GCF_900250785.1
WP_258028367.1#143|Staphylococcus_aureus	696	-	+	12	7904	8599	294395	295090	WP_000217466.1#143	NZ_OFWJ01000030.1	GCF_900250785.1
WP_258028367.1#143|Staphylococcus_aureus	423	-	+	6	8850	9272	293722	294144	WP_001034756.1#143	NZ_OFWJ01000030.1	GCF_900250785.1
WP_258028367.1#143|Staphylococcus_aureus	420	-	+	6	9539	9958	293036	293455	WP_000038231.1#143	NZ_OFWJ01000030.1	GCF_900250785.1
WP_258028367.1#143|Staphylococcus_aureus	420	-	+	6	9976	10395	292599	293018	WP_000037508.1#143	NZ_OFWJ01000030.1	GCF_900250785.1
WP_308907401.1#144|Staphylococcus_aureus	1065	-	+	42	1	1065	1	1065	WP_308907401.1#144	not_found	not_found	not_found
WP_198993374.1#145|Staphylococcus_aureus	267	+	-	4	-2883	-2617	126	392	WP_000678764.1#145	NZ_JAELYQ010000166.1	GCF_016425535.1
WP_198993374.1#145|Staphylococcus_aureus	1809	+	-	3	-2333	-525	676	2484	WP_001793319.1#145	NZ_JAELYQ010000166.1	GCF_016425535.1
WP_198993374.1#145|Staphylococcus_aureus	393	+	+	2	-393	-1	2616	3008	WP_000755946.1#145	NZ_JAELYQ010000166.1	GCF_016425535.1
WP_198993374.1#145|Staphylococcus_aureus	1082	+	+	42	1	1082	3010	4091	WP_198993374.1#145	NZ_JAELYQ010000166.1	GCF_016425535.1
WP_258028136.1#146|Staphylococcus_aureus	1018	-	+	40	-14657	-13640	357679	358696	WP_258028138.1#146	NZ_OFUM01000062.1	GCF_900250295.1
WP_258028136.1#146|Staphylococcus_aureus	423	-	+	41	-13589	-13167	357206	357628	WP_308446830.1#146	NZ_OFUM01000062.1	GCF_900250295.1
WP_258028136.1#146|Staphylococcus_aureus	1047	-	+	36	-13164	-12118	356157	357203	WP_000221934.1#146	NZ_OFUM01000062.1	GCF_900250295.1
WP_258028136.1#146|Staphylococcus_aureus	1371	-	+	37	-12104	-10734	354773	356143	WP_000531823.1#146	NZ_OFUM01000062.1	GCF_900250295.1
WP_258028136.1#146|Staphylococcus_aureus	573	-	+	38	-10733	-10161	354200	354772	WP_000718949.1#146	NZ_OFUM01000062.1	GCF_900250295.1
WP_258028136.1#146|Staphylococcus_aureus	1269	-	+	35	-10146	-8878	352917	354185	WP_000216849.1#146	NZ_OFUM01000062.1	GCF_900250295.1
WP_258028136.1#146|Staphylococcus_aureus	534	-	+	29	-8677	-8144	352183	352716	WP_142381596.1#146	NZ_OFUM01000062.1	GCF_900250295.1
WP_258028136.1#146|Staphylococcus_aureus	807	-	+	8	-7855	-7049	351088	351894	WP_142381595.1#146	NZ_OFUM01000062.1	GCF_900250295.1
WP_258028136.1#146|Staphylococcus_aureus	1194	-	+	9	-6666	-5473	349512	350705	WP_000966095.1#146	NZ_OFUM01000062.1	GCF_900250295.1
WP_258028136.1#146|Staphylococcus_aureus	204	-	+	7	-5462	-5259	349298	349501	WP_072398205.1#146	NZ_OFUM01000062.1	GCF_900250295.1
WP_258028136.1#146|Staphylococcus_aureus	309	-	-	5	-5151	-4843	348882	349190	WP_000217714.1#146	NZ_OFUM01000062.1	GCF_900250295.1
WP_258028136.1#146|Staphylococcus_aureus	267	-	-	4	-4699	-4433	348472	348738	WP_000678764.1#146	NZ_OFUM01000062.1	GCF_900250295.1
WP_258028136.1#146|Staphylococcus_aureus	1809	-	-	3	-4149	-2341	346380	348188	WP_075583758.1#146	NZ_OFUM01000062.1	GCF_900250295.1
WP_258028136.1#146|Staphylococcus_aureus	393	-	+	2	-2209	-1817	345856	346248	WP_000755950.1#146	NZ_OFUM01000062.1	GCF_900250295.1
WP_258028136.1#146|Staphylococcus_aureus	1761	-	+	15	-1815	-55	344094	345854	WP_258028137.1#146	NZ_OFUM01000062.1	GCF_900250295.1
WP_258028136.1#146|Staphylococcus_aureus	1090	-	+	15	1	1090	342949	344038	WP_258028136.1#146	NZ_OFUM01000062.1	GCF_900250295.1
WP_258028136.1#146|Staphylococcus_aureus	750	-	+	1	1396	2145	341894	342643	WP_000581912.1#146	NZ_OFUM01000062.1	GCF_900250295.1
WP_258028136.1#146|Staphylococcus_aureus	786	-	+	1	2256	3041	340998	341783	WP_000972273.1#146	NZ_OFUM01000062.1	GCF_900250295.1
WP_258028136.1#146|Staphylococcus_aureus	774	-	+	1	3299	4072	339967	340740	WP_000581879.1#146	NZ_OFUM01000062.1	GCF_900250295.1
WP_258028136.1#146|Staphylococcus_aureus	1275	-	+	20	4069	5343	338696	339970	WP_000978018.1#146	NZ_OFUM01000062.1	GCF_900250295.1
WP_258028136.1#146|Staphylococcus_aureus	327	-	+	13	5343	5669	338370	338696	WP_000495498.1#146	NZ_OFUM01000062.1	GCF_900250295.1
WP_258028136.1#146|Staphylococcus_aureus	288	-	+	14	5672	5959	338080	338367	WP_000521958.1#146	NZ_OFUM01000062.1	GCF_900250295.1
WP_258028136.1#146|Staphylococcus_aureus	108	-	+	44	6276	6383	337656	337763	pseudogene_146.27*#146	NZ_OFUM01000062.1	GCF_900250295.1
WP_258028136.1#146|Staphylococcus_aureus	795	-	+	1	6495	7289	336750	337544	WP_000581892.1#146	NZ_OFUM01000062.1	GCF_900250295.1
WP_258028136.1#146|Staphylococcus_aureus	123	-	-	10	7293	7415	336624	336746	WP_001790144.1#146	NZ_OFUM01000062.1	GCF_900250295.1
WP_258028136.1#146|Staphylococcus_aureus	192	-	+	11	7850	8041	335998	336189	WP_001224379.1#146	NZ_OFUM01000062.1	GCF_900250295.1
WP_258028136.1#146|Staphylococcus_aureus	69	-	-	44	8180	8248	335791	335859	pseudogene_146.20*#146	NZ_OFUM01000062.1	GCF_900250295.1
WP_258028136.1#146|Staphylococcus_aureus	702	-	+	29	8341	9042	334997	335698	WP_142381594.1#146	NZ_OFUM01000062.1	GCF_900250295.1
WP_258028136.1#146|Staphylococcus_aureus	753	-	+	44	9053	9805	334234	334986	pseudogene_146.0*#146	NZ_OFUM01000062.1	GCF_900250295.1
WP_258028136.1#146|Staphylococcus_aureus	684	-	+	33	9798	10481	333558	334241	WP_103205771.1#146	NZ_OFUM01000062.1	GCF_900250295.1
WP_258028136.1#146|Staphylococcus_aureus	276	-	+	33	10492	10767	333272	333547	WP_042740583.1#146	NZ_OFUM01000062.1	GCF_900250295.1
WP_179133180.1#147|Staphylococcus_aureus	375	+	+	8	-5607	-5233	1	375	WP_024937040.1#147	NZ_NAIB01000026.1	GCF_002096985.1
WP_179133180.1#147|Staphylococcus_aureus	1194	+	+	9	-4850	-3657	758	1951	WP_000966092.1#147	NZ_NAIB01000026.1	GCF_002096985.1
WP_179133180.1#147|Staphylococcus_aureus	234	+	+	7	-3676	-3443	1932	2165	WP_010956661.1#147	NZ_NAIB01000026.1	GCF_002096985.1
WP_179133180.1#147|Staphylococcus_aureus	309	+	-	5	-3335	-3027	2273	2581	WP_000217712.1#147	NZ_NAIB01000026.1	GCF_002096985.1
WP_179133180.1#147|Staphylococcus_aureus	267	+	-	4	-2883	-2617	2725	2991	WP_000678764.1#147	NZ_NAIB01000026.1	GCF_002096985.1
WP_179133180.1#147|Staphylococcus_aureus	1809	+	-	3	-2333	-525	3275	5083	WP_001793319.1#147	NZ_NAIB01000026.1	GCF_002096985.1
WP_179133180.1#147|Staphylococcus_aureus	393	+	+	2	-393	-1	5215	5607	WP_000755946.1#147	NZ_NAIB01000026.1	GCF_002096985.1
WP_179133180.1#147|Staphylococcus_aureus	1073	+	+	42	1	1073	5609	6681	WP_179133180.1#147	NZ_NAIB01000026.1	GCF_002096985.1
WP_250026914.1#148|Staphylococcus_aureus	1025	-	+	42	1	1025	4269	5293	WP_250026914.1#148	NZ_JAMJHH010000101.1	GCF_023545425.1
WP_250026914.1#148|Staphylococcus_aureus	777	-	+	1	1328	2104	3190	3966	WP_001549768.1#148	NZ_JAMJHH010000101.1	GCF_023545425.1
WP_250026914.1#148|Staphylococcus_aureus	785	-	+	44	2216	3000	2294	3078	pseudogene_148.11*#148	NZ_JAMJHH010000101.1	GCF_023545425.1
WP_250026914.1#148|Staphylococcus_aureus	1325	-	+	44	2997	4321	973	2297	pseudogene_148.21*#148	NZ_JAMJHH010000101.1	GCF_023545425.1
WP_250026914.1#148|Staphylococcus_aureus	327	-	+	13	4321	4647	647	973	WP_000495498.1#148	NZ_JAMJHH010000101.1	GCF_023545425.1
WP_250026914.1#148|Staphylococcus_aureus	288	-	+	14	4650	4937	357	644	WP_000521958.1#148	NZ_JAMJHH010000101.1	GCF_023545425.1
WP_258026177.1#149|Staphylococcus_aureus	777	+	+	8	-7109	-6333	1	777	WP_142383074.1#149	NZ_OFWY01000021.1	GCF_900250915.1
WP_258026177.1#149|Staphylococcus_aureus	867	+	+	19	-6153	-5287	957	1823	WP_000721337.1#149	NZ_OFWY01000021.1	GCF_900250915.1
WP_258026177.1#149|Staphylococcus_aureus	309	+	-	5	-5160	-4852	1950	2258	WP_001573690.1#149	NZ_OFWY01000021.1	GCF_900250915.1
WP_258026177.1#149|Staphylococcus_aureus	267	+	-	4	-4708	-4442	2402	2668	WP_000678764.1#149	NZ_OFWY01000021.1	GCF_900250915.1
WP_258026177.1#149|Staphylococcus_aureus	1808	+	-	44	-4158	-2351	2952	4759	pseudogene_149.22*#149	NZ_OFWY01000021.1	GCF_900250915.1
WP_258026177.1#149|Staphylococcus_aureus	393	+	+	2	-2234	-1842	4876	5268	WP_000755954.1#149	NZ_OFWY01000021.1	GCF_900250915.1
WP_258026177.1#149|Staphylococcus_aureus	1830	+	+	15	-1840	-11	5270	7099	WP_258026176.1#149	NZ_OFWY01000021.1	GCF_900250915.1
WP_258026177.1#149|Staphylococcus_aureus	1041	+	+	15	1	1041	7111	8151	WP_258026177.1#149	NZ_OFWY01000021.1	GCF_900250915.1
WP_258026177.1#149|Staphylococcus_aureus	777	+	+	1	1345	2121	8455	9231	WP_001573692.1#149	NZ_OFWY01000021.1	GCF_900250915.1
WP_258026177.1#149|Staphylococcus_aureus	762	+	+	1	2231	2992	9341	10102	WP_000581887.1#149	NZ_OFWY01000021.1	GCF_900250915.1
WP_258026177.1#149|Staphylococcus_aureus	795	+	+	1	3102	3896	10212	11006	WP_000616191.1#149	NZ_OFWY01000021.1	GCF_900250915.1
WP_258026177.1#149|Staphylococcus_aureus	123	+	-	10	3900	4022	11010	11132	WP_031788452.1#149	NZ_OFWY01000021.1	GCF_900250915.1
WP_258026177.1#149|Staphylococcus_aureus	192	+	+	11	4457	4648	11567	11758	WP_001224379.1#149	NZ_OFWY01000021.1	GCF_900250915.1
WP_258026177.1#149|Staphylococcus_aureus	184	+	-	44	4787	4970	11897	12080	pseudogene_149.10*#149	NZ_OFWY01000021.1	GCF_900250915.1
WP_258026177.1#149|Staphylococcus_aureus	282	+	-	16	4906	5187	12016	12297	WP_000220932.1#149	NZ_OFWY01000021.1	GCF_900250915.1
WP_258026177.1#149|Staphylococcus_aureus	696	+	+	12	5486	6181	12596	13291	WP_000217452.1#149	NZ_OFWY01000021.1	GCF_900250915.1
WP_258026177.1#149|Staphylococcus_aureus	423	+	+	6	6433	6855	13543	13965	WP_000162204.1#149	NZ_OFWY01000021.1	GCF_900250915.1
WP_258026177.1#149|Staphylococcus_aureus	411	+	+	6	7133	7543	14243	14653	WP_000914139.1#149	NZ_OFWY01000021.1	GCF_900250915.1
WP_258026177.1#149|Staphylococcus_aureus	427	+	+	44	7570	7996	14680	15106	pseudogene_149.29*#149	NZ_OFWY01000021.1	GCF_900250915.1
WP_258026177.1#149|Staphylococcus_aureus	420	+	+	6	8248	8667	15358	15777	WP_000038220.1#149	NZ_OFWY01000021.1	GCF_900250915.1
WP_258026177.1#149|Staphylococcus_aureus	414	+	+	6	8685	9098	15795	16208	WP_000037500.1#149	NZ_OFWY01000021.1	GCF_900250915.1
WP_258026177.1#149|Staphylococcus_aureus	423	+	+	23	9551	9973	16661	17083	WP_001146762.1#149	NZ_OFWY01000021.1	GCF_900250915.1
WP_258026177.1#149|Staphylococcus_aureus	1539	+	-	28	10085	11623	17195	18733	WP_000202030.1#149	NZ_OFWY01000021.1	GCF_900250915.1
WP_308890562.1#150|Staphylococcus_aureus	1004	-	+	42	1	1004	1	1004	WP_308890562.1#150	not_found	not_found	not_found
WP_130173842.1#151|Staphylococcus_aureus	1003	-	+	42	1	1003	1	1003	WP_130173842.1#151	not_found	not_found	not_found
WP_258029393.1#152|Staphylococcus_aureus	1359	+	+	21	-20251	-18893	17121	18479	WP_000481420.1#152	NZ_OFWT01000081.1	GCF_900250875.1
WP_258029393.1#152|Staphylococcus_aureus	103	+	+	44	-18510	-18408	18862	18964	pseudogene_152.16*#152	NZ_OFWT01000081.1	GCF_900250875.1
WP_258029393.1#152|Staphylococcus_aureus	3003	+	+	8	-18424	-15422	18948	21950	WP_000794624.1#152	NZ_OFWT01000081.1	GCF_900250875.1
WP_258029393.1#152|Staphylococcus_aureus	2865	+	+	8	-14740	-11876	22632	25496	WP_000841440.1#152	NZ_OFWT01000081.1	GCF_900250875.1
WP_258029393.1#152|Staphylococcus_aureus	867	+	+	19	-11689	-10823	25683	26549	WP_000721337.1#152	NZ_OFWT01000081.1	GCF_900250875.1
WP_258029393.1#152|Staphylococcus_aureus	744	+	-	17	-10612	-9869	26760	27503	WP_000386370.1#152	NZ_OFWT01000081.1	GCF_900250875.1
WP_258029393.1#152|Staphylococcus_aureus	357	+	+	17	-9545	-9189	27827	28183	WP_000998872.1#152	NZ_OFWT01000081.1	GCF_900250875.1
WP_258029393.1#152|Staphylococcus_aureus	1812	+	+	8	-8883	-7072	28489	30300	WP_103266065.1#152	NZ_OFWT01000081.1	GCF_900250875.1
WP_258029393.1#152|Staphylococcus_aureus	1189	+	+	44	-6690	-5502	30682	31870	pseudogene_152.2*#152	NZ_OFWT01000081.1	GCF_900250875.1
WP_258029393.1#152|Staphylococcus_aureus	234	+	+	7	-5521	-5288	31851	32084	WP_000946334.1#152	NZ_OFWT01000081.1	GCF_900250875.1
WP_258029393.1#152|Staphylococcus_aureus	309	+	-	5	-5180	-4872	32192	32500	WP_001838708.1#152	NZ_OFWT01000081.1	GCF_900250875.1
WP_258029393.1#152|Staphylococcus_aureus	267	+	-	4	-4749	-4483	32623	32889	WP_000678764.1#152	NZ_OFWT01000081.1	GCF_900250875.1
WP_258029393.1#152|Staphylococcus_aureus	1808	+	-	44	-4199	-2392	33173	34980	pseudogene_152.22*#152	NZ_OFWT01000081.1	GCF_900250875.1
WP_258029393.1#152|Staphylococcus_aureus	393	+	+	2	-2275	-1883	35097	35489	WP_000755953.1#152	NZ_OFWT01000081.1	GCF_900250875.1
WP_258029393.1#152|Staphylococcus_aureus	1830	+	+	15	-1881	-52	35491	37320	WP_258029392.1#152	NZ_OFWT01000081.1	GCF_900250875.1
WP_258029393.1#152|Staphylococcus_aureus	1031	+	+	15	1	1031	37373	38403	WP_258029393.1#152	NZ_OFWT01000081.1	GCF_900250875.1
WP_258029393.1#152|Staphylococcus_aureus	759	+	+	1	1340	2098	38712	39470	WP_000581911.1#152	NZ_OFWT01000081.1	GCF_900250875.1
WP_258029393.1#152|Staphylococcus_aureus	777	+	+	1	2205	2981	39577	40353	WP_001838707.1#152	NZ_OFWT01000081.1	GCF_900250875.1
WP_258029393.1#152|Staphylococcus_aureus	786	+	+	1	3091	3876	40463	41248	WP_000972274.1#152	NZ_OFWT01000081.1	GCF_900250875.1
WP_258029393.1#152|Staphylococcus_aureus	795	+	+	1	4134	4928	41506	42300	WP_000581871.1#152	NZ_OFWT01000081.1	GCF_900250875.1
WP_258029393.1#152|Staphylococcus_aureus	1326	+	+	20	4915	6240	42287	43612	WP_001044252.1#152	NZ_OFWT01000081.1	GCF_900250875.1
WP_258029393.1#152|Staphylococcus_aureus	327	+	+	13	6240	6566	43612	43938	WP_000495498.1#152	NZ_OFWT01000081.1	GCF_900250875.1
WP_258029393.1#152|Staphylococcus_aureus	288	+	+	14	6569	6856	43941	44228	WP_000521958.1#152	NZ_OFWT01000081.1	GCF_900250875.1
WP_258029393.1#152|Staphylococcus_aureus	108	+	+	44	7173	7280	44545	44652	pseudogene_152.4*#152	NZ_OFWT01000081.1	GCF_900250875.1
WP_258029393.1#152|Staphylococcus_aureus	798	+	+	1	7389	8186	44761	45558	WP_001824586.1#152	NZ_OFWT01000081.1	GCF_900250875.1
WP_258029393.1#152|Staphylococcus_aureus	123	+	-	10	8190	8312	45562	45684	WP_031845055.1#152	NZ_OFWT01000081.1	GCF_900250875.1
WP_258029393.1#152|Staphylococcus_aureus	192	+	+	11	8747	8938	46119	46310	WP_001224379.1#152	NZ_OFWT01000081.1	GCF_900250875.1
WP_258029393.1#152|Staphylococcus_aureus	186	+	-	18	9077	9262	46449	46634	WP_001791851.1#152	NZ_OFWT01000081.1	GCF_900250875.1
WP_258029393.1#152|Staphylococcus_aureus	282	+	-	16	9198	9479	46570	46851	WP_000220938.1#152	NZ_OFWT01000081.1	GCF_900250875.1
WP_258029393.1#152|Staphylococcus_aureus	696	+	+	12	9779	10474	47151	47846	WP_000217461.1#152	NZ_OFWT01000081.1	GCF_900250875.1
WP_258029393.1#152|Staphylococcus_aureus	423	+	+	6	10726	11148	48098	48520	WP_000162197.1#152	NZ_OFWT01000081.1	GCF_900250875.1
WP_264440961.1#153|Staphylococcus_aureus	1025	-	+	42	1	1025	817	1841	WP_264440961.1#153	NZ_JAKWBH010000245.1	GCF_025920005.1
WP_264440961.1#153|Staphylococcus_aureus	513	-	+	1	1329	1841	1	513	WP_264440960.1#153	NZ_JAKWBH010000245.1	GCF_025920005.1
WP_146763842.1#154|Staphylococcus_aureus	480	-	+	8	-5712	-5233	6238	6717	WP_001670185.1#154	NZ_CSNC01000138.1	GCF_001208785.1
WP_146763842.1#154|Staphylococcus_aureus	1194	-	+	9	-4850	-3657	4662	5855	WP_000966095.1#154	NZ_CSNC01000138.1	GCF_001208785.1
WP_146763842.1#154|Staphylococcus_aureus	204	-	+	7	-3646	-3443	4448	4651	WP_072398205.1#154	NZ_CSNC01000138.1	GCF_001208785.1
WP_146763842.1#154|Staphylococcus_aureus	309	-	-	5	-3335	-3027	4032	4340	WP_000217714.1#154	NZ_CSNC01000138.1	GCF_001208785.1
WP_146763842.1#154|Staphylococcus_aureus	267	-	-	4	-2883	-2617	3622	3888	WP_000678764.1#154	NZ_CSNC01000138.1	GCF_001208785.1
WP_146763842.1#154|Staphylococcus_aureus	1809	-	-	3	-2333	-525	1530	3338	WP_075583758.1#154	NZ_CSNC01000138.1	GCF_001208785.1
WP_146763842.1#154|Staphylococcus_aureus	393	-	+	2	-393	-1	1006	1398	WP_000755950.1#154	NZ_CSNC01000138.1	GCF_001208785.1
WP_146763842.1#154|Staphylococcus_aureus	1004	-	+	42	1	1004	1	1004	WP_146763842.1#154	NZ_CSNC01000138.1	GCF_001208785.1
WP_216805276.1#155|Staphylococcus_aureus	990	+	+	42	1	990	1	990	WP_216805276.1#155	not_found	not_found	not_found
WP_188012490.1#156|Staphylococcus_aureus	1809	-	-	3	-2333	-525	1507	3315	WP_188012491.1#156	NZ_JACVFF010000185.1	GCF_014529825.1
WP_188012490.1#156|Staphylococcus_aureus	393	-	+	2	-393	-1	983	1375	WP_000755947.1#156	NZ_JACVFF010000185.1	GCF_014529825.1
WP_188012490.1#156|Staphylococcus_aureus	981	-	+	42	1	981	1	981	WP_188012490.1#156	NZ_JACVFF010000185.1	GCF_014529825.1
WP_216805347.1#157|Staphylococcus_aureus	962	-	+	42	1	962	1	962	WP_216805347.1#157	not_found	not_found	not_found
WP_147712884.1#158|Staphylococcus_aureus	965	+	+	42	1	965	1	965	WP_147712884.1#158	not_found	not_found	not_found
WP_086155183.1#159|Staphylococcus_aureus	975	-	+	42	1	975	10781	11755	WP_086155183.1#159	NZ_NDOY01000013.1	GCF_002123305.1
WP_086155183.1#159|Staphylococcus_aureus	702	-	+	1	1282	1983	9773	10474	WP_237773768.1#159	NZ_NDOY01000013.1	GCF_002123305.1
WP_086155183.1#159|Staphylococcus_aureus	774	-	+	1	2213	2986	8770	9543	WP_000972280.1#159	NZ_NDOY01000013.1	GCF_002123305.1
WP_086155183.1#159|Staphylococcus_aureus	795	-	+	1	3266	4060	7696	8490	WP_000581871.1#159	NZ_NDOY01000013.1	GCF_002123305.1
WP_086155183.1#159|Staphylococcus_aureus	1326	-	+	20	4047	5372	6384	7709	WP_001044255.1#159	NZ_NDOY01000013.1	GCF_002123305.1
WP_086155183.1#159|Staphylococcus_aureus	327	-	+	13	5372	5698	6058	6384	WP_000495498.1#159	NZ_NDOY01000013.1	GCF_002123305.1
WP_086155183.1#159|Staphylococcus_aureus	288	-	+	14	5701	5988	5768	6055	WP_000521959.1#159	NZ_NDOY01000013.1	GCF_002123305.1
WP_086155183.1#159|Staphylococcus_aureus	108	-	+	44	6305	6412	5344	5451	pseudogene_159.8*#159	NZ_NDOY01000013.1	GCF_002123305.1
WP_086155183.1#159|Staphylococcus_aureus	795	-	+	1	6524	7318	4438	5232	WP_000581894.1#159	NZ_NDOY01000013.1	GCF_002123305.1
WP_086155183.1#159|Staphylococcus_aureus	123	-	-	10	7322	7444	4312	4434	WP_001790144.1#159	NZ_NDOY01000013.1	GCF_002123305.1
WP_086155183.1#159|Staphylococcus_aureus	192	-	+	11	7942	8133	3623	3814	WP_001224379.1#159	NZ_NDOY01000013.1	GCF_002123305.1
WP_086155183.1#159|Staphylococcus_aureus	186	-	-	18	8272	8457	3299	3484	WP_001791851.1#159	NZ_NDOY01000013.1	GCF_002123305.1
WP_086155183.1#159|Staphylococcus_aureus	282	-	-	16	8393	8674	3082	3363	WP_000220938.1#159	NZ_NDOY01000013.1	GCF_002123305.1
WP_086155183.1#159|Staphylococcus_aureus	696	-	+	12	8963	9658	2098	2793	WP_000217456.1#159	NZ_NDOY01000013.1	GCF_002123305.1
WP_086155183.1#159|Staphylococcus_aureus	423	-	+	6	9908	10330	1426	1848	WP_001034758.1#159	NZ_NDOY01000013.1	GCF_002123305.1
WP_086155183.1#159|Staphylococcus_aureus	411	-	+	6	10597	11007	749	1159	WP_000038240.1#159	NZ_NDOY01000013.1	GCF_002123305.1
WP_192867087.1#160|Staphylococcus_aureus	971	+	+	42	1	971	1	971	WP_192867087.1#160	NZ_MIIB01000152.1	GCF_002260005.1
WP_192867087.1#160|Staphylococcus_aureus	774	+	+	1	1278	2051	1278	2051	WP_000581923.1#160	NZ_MIIB01000152.1	GCF_002260005.1
WP_192867087.1#160|Staphylococcus_aureus	774	+	+	1	2163	2936	2163	2936	WP_000972280.1#160	NZ_MIIB01000152.1	GCF_002260005.1
WP_192867087.1#160|Staphylococcus_aureus	795	+	+	1	3180	3974	3180	3974	WP_000581871.1#160	NZ_MIIB01000152.1	GCF_002260005.1
WP_192867087.1#160|Staphylococcus_aureus	1326	+	+	20	3961	5286	3961	5286	WP_001044255.1#160	NZ_MIIB01000152.1	GCF_002260005.1
WP_192867087.1#160|Staphylococcus_aureus	327	+	+	13	5286	5612	5286	5612	WP_000495498.1#160	NZ_MIIB01000152.1	GCF_002260005.1
WP_192867087.1#160|Staphylococcus_aureus	288	+	+	14	5615	5902	5615	5902	WP_000521959.1#160	NZ_MIIB01000152.1	GCF_002260005.1
WP_192867087.1#160|Staphylococcus_aureus	108	+	+	44	6219	6326	6219	6326	pseudogene_160.5*#160	NZ_MIIB01000152.1	GCF_002260005.1
WP_192867087.1#160|Staphylococcus_aureus	795	+	+	1	6438	7232	6438	7232	WP_000581894.1#160	NZ_MIIB01000152.1	GCF_002260005.1
WP_192867087.1#160|Staphylococcus_aureus	123	+	-	10	7236	7358	7236	7358	WP_001790144.1#160	NZ_MIIB01000152.1	GCF_002260005.1
WP_192867087.1#160|Staphylococcus_aureus	192	+	+	11	7793	7984	7793	7984	WP_001224379.1#160	NZ_MIIB01000152.1	GCF_002260005.1
WP_192867087.1#160|Staphylococcus_aureus	186	+	-	18	8123	8308	8123	8308	WP_001791851.1#160	NZ_MIIB01000152.1	GCF_002260005.1
WP_192867087.1#160|Staphylococcus_aureus	282	+	-	16	8244	8525	8244	8525	WP_000220938.1#160	NZ_MIIB01000152.1	GCF_002260005.1
WP_192867087.1#160|Staphylococcus_aureus	696	+	+	12	8814	9509	8814	9509	WP_000217456.1#160	NZ_MIIB01000152.1	GCF_002260005.1
WP_192867087.1#160|Staphylococcus_aureus	423	+	+	6	9759	10181	9759	10181	WP_001034758.1#160	NZ_MIIB01000152.1	GCF_002260005.1
WP_192867087.1#160|Staphylococcus_aureus	411	+	+	6	10448	10858	10448	10858	WP_000038240.1#160	NZ_MIIB01000152.1	GCF_002260005.1
WP_160840190.1#161|Staphylococcus_aureus	980	-	+	42	1	980	1	980	WP_160840190.1#161	not_found	not_found	not_found
WP_250021924.1#162|Staphylococcus_aureus	935	+	+	42	1	935	1	935	WP_250021924.1#162	not_found	not_found	not_found
WP_180323477.1#163|Staphylococcus_aureus	953	+	+	42	1	953	1	953	WP_180323477.1#163	not_found	not_found	not_found
WP_142256302.1#164|Staphylococcus_aureus	920	+	+	42	1	920	1	920	WP_142256302.1#164	not_found	not_found	not_found
WP_272846731.1#165|Staphylococcus_aureus	417	+	+	27	-15639	-15223	5421	5837	WP_001117054.1#165	NZ_JAQQWB010000024.1	GCF_028561675.1
WP_272846731.1#165|Staphylococcus_aureus	693	+	+	25	-14993	-14301	6067	6759	WP_000289136.1#165	NZ_JAQQWB010000024.1	GCF_028561675.1
WP_272846731.1#165|Staphylococcus_aureus	765	+	+	24	-14136	-13372	6924	7688	WP_000074012.1#165	NZ_JAQQWB010000024.1	GCF_028561675.1
WP_272846731.1#165|Staphylococcus_aureus	681	+	+	26	-13218	-12538	7842	8522	WP_000990133.1#165	NZ_JAQQWB010000024.1	GCF_028561675.1
WP_272846731.1#165|Staphylococcus_aureus	1554	+	+	22	-12513	-10960	8547	10100	WP_000876641.1#165	NZ_JAQQWB010000024.1	GCF_028561675.1
WP_272846731.1#165|Staphylococcus_aureus	1359	+	+	21	-10843	-9485	10217	11575	WP_086155505.1#165	NZ_JAQQWB010000024.1	GCF_028561675.1
WP_272846731.1#165|Staphylococcus_aureus	103	+	+	44	-9102	-9000	11958	12060	pseudogene_165.13*#165	NZ_JAQQWB010000024.1	GCF_028561675.1
WP_272846731.1#165|Staphylococcus_aureus	2955	+	+	8	-9016	-6062	12044	14998	WP_271019928.1#165	NZ_JAQQWB010000024.1	GCF_028561675.1
WP_272846731.1#165|Staphylococcus_aureus	867	+	+	19	-5875	-5009	15185	16051	WP_000721337.1#165	NZ_JAQQWB010000024.1	GCF_028561675.1
WP_272846731.1#165|Staphylococcus_aureus	1192	+	+	44	-4832	-3641	16228	17419	pseudogene_165.6*#165	NZ_JAQQWB010000024.1	GCF_028561675.1
WP_272846731.1#165|Staphylococcus_aureus	204	+	+	7	-3630	-3427	17430	17633	WP_078066297.1#165	NZ_JAQQWB010000024.1	GCF_028561675.1
WP_272846731.1#165|Staphylococcus_aureus	309	+	-	5	-3319	-3011	17741	18049	WP_000217713.1#165	NZ_JAQQWB010000024.1	GCF_028561675.1
WP_272846731.1#165|Staphylococcus_aureus	267	+	-	4	-2867	-2601	18193	18459	WP_020977585.1#165	NZ_JAQQWB010000024.1	GCF_028561675.1
WP_272846731.1#165|Staphylococcus_aureus	103	+	-	44	-9102	-9000	11958	12060	pseudogene_165.13*#165	NZ_JAQQWB010000024.1	GCF_028561675.1
WP_272846731.1#165|Staphylococcus_aureus	393	+	+	2	-393	-1	20667	21059	WP_000755953.1#165	NZ_JAQQWB010000024.1	GCF_028561675.1
WP_272846731.1#165|Staphylococcus_aureus	933	+	+	42	1	933	21061	21993	WP_272846731.1#165	NZ_JAQQWB010000024.1	GCF_028561675.1
WP_084980558.1#166|Staphylococcus_aureus	1809	+	-	3	-2333	-525	260	2068	WP_075583758.1#166	NZ_NAIQ01000262.1	GCF_002097505.1
WP_084980558.1#166|Staphylococcus_aureus	393	+	+	2	-393	-1	2200	2592	WP_000755950.1#166	NZ_NAIQ01000262.1	GCF_002097505.1
WP_084980558.1#166|Staphylococcus_aureus	921	+	+	42	1	921	2594	3514	WP_084980558.1#166	NZ_NAIQ01000262.1	GCF_002097505.1
WP_191962120.1#167|Staphylococcus_aureus	925	-	+	42	1	925	1088	2012	WP_191962120.1#167	NZ_VRQZ01000149.1	GCF_008763335.1
WP_191962120.1#167|Staphylococcus_aureus	777	-	+	1	1228	2004	9	785	WP_000972658.1#167	NZ_VRQZ01000149.1	GCF_008763335.1
WP_190362632.1#168|Staphylococcus_aureus	928	+	+	42	1	928	1	928	WP_190362632.1#168	NZ_JACOBJ010000016.1	GCF_014694015.1
WP_190362632.1#168|Staphylococcus_aureus	774	+	+	1	1235	2008	1235	2008	WP_000581923.1#168	NZ_JACOBJ010000016.1	GCF_014694015.1
WP_190362632.1#168|Staphylococcus_aureus	774	+	+	1	2120	2893	2120	2893	WP_000972280.1#168	NZ_JACOBJ010000016.1	GCF_014694015.1
WP_190362632.1#168|Staphylococcus_aureus	795	+	+	1	3137	3931	3137	3931	WP_000581871.1#168	NZ_JACOBJ010000016.1	GCF_014694015.1
WP_190362632.1#168|Staphylococcus_aureus	1326	+	+	20	3918	5243	3918	5243	WP_001044255.1#168	NZ_JACOBJ010000016.1	GCF_014694015.1
WP_190362632.1#168|Staphylococcus_aureus	327	+	+	13	5243	5569	5243	5569	WP_000495498.1#168	NZ_JACOBJ010000016.1	GCF_014694015.1
WP_190362632.1#168|Staphylococcus_aureus	240	+	+	14	5620	5859	5620	5859	WP_094979423.1#168	NZ_JACOBJ010000016.1	GCF_014694015.1
WP_190362632.1#168|Staphylococcus_aureus	108	+	+	44	6176	6283	6176	6283	pseudogene_168.27*#168	NZ_JACOBJ010000016.1	GCF_014694015.1
WP_190362632.1#168|Staphylococcus_aureus	795	+	+	1	6395	7189	6395	7189	WP_000581894.1#168	NZ_JACOBJ010000016.1	GCF_014694015.1
WP_190362632.1#168|Staphylococcus_aureus	123	+	-	10	7193	7315	7193	7315	WP_001790144.1#168	NZ_JACOBJ010000016.1	GCF_014694015.1
WP_190362632.1#168|Staphylococcus_aureus	192	+	+	11	7750	7941	7750	7941	WP_001224379.1#168	NZ_JACOBJ010000016.1	GCF_014694015.1
WP_190362632.1#168|Staphylococcus_aureus	186	+	-	18	8080	8265	8080	8265	WP_001791851.1#168	NZ_JACOBJ010000016.1	GCF_014694015.1
WP_190362632.1#168|Staphylococcus_aureus	282	+	-	44	8201	8482	8201	8482	pseudogene_168.21*#168	NZ_JACOBJ010000016.1	GCF_014694015.1
WP_190362632.1#168|Staphylococcus_aureus	696	+	+	12	8771	9466	8771	9466	WP_000217456.1#168	NZ_JACOBJ010000016.1	GCF_014694015.1
WP_190362632.1#168|Staphylococcus_aureus	423	+	+	6	9716	10138	9716	10138	WP_001034758.1#168	NZ_JACOBJ010000016.1	GCF_014694015.1
WP_190362632.1#168|Staphylococcus_aureus	411	+	+	6	10405	10815	10405	10815	WP_000038240.1#168	NZ_JACOBJ010000016.1	GCF_014694015.1
WP_048518297.1#169|Staphylococcus_aureus	393	-	+	2	-393	-1	891	1283	WP_000755954.1#169	NZ_LALC01000367.1	GCF_001045725.1
WP_048518297.1#169|Staphylococcus_aureus	889	-	+	42	1	889	1	889	WP_048518297.1#169	NZ_LALC01000367.1	GCF_001045725.1
WP_190362757.1#170|Staphylococcus_aureus	915	-	+	42	1	915	74197	75111	WP_190362757.1#170	NZ_JACOBB010000012.1	GCF_014694785.1
WP_190362757.1#170|Staphylococcus_aureus	774	-	+	1	1222	1995	73117	73890	WP_000581923.1#170	NZ_JACOBB010000012.1	GCF_014694785.1
WP_190362757.1#170|Staphylococcus_aureus	774	-	+	1	2107	2880	72232	73005	WP_000972280.1#170	NZ_JACOBB010000012.1	GCF_014694785.1
WP_190362757.1#170|Staphylococcus_aureus	795	-	+	1	3124	3918	71194	71988	WP_000581871.1#170	NZ_JACOBB010000012.1	GCF_014694785.1
WP_190362757.1#170|Staphylococcus_aureus	1326	-	+	20	3905	5230	69882	71207	WP_001044255.1#170	NZ_JACOBB010000012.1	GCF_014694785.1
WP_190362757.1#170|Staphylococcus_aureus	327	-	+	13	5230	5556	69556	69882	WP_000495498.1#170	NZ_JACOBB010000012.1	GCF_014694785.1
WP_190362757.1#170|Staphylococcus_aureus	240	-	+	14	5607	5846	69266	69505	WP_094979423.1#170	NZ_JACOBB010000012.1	GCF_014694785.1
WP_190362757.1#170|Staphylococcus_aureus	108	-	+	44	6163	6270	68842	68949	pseudogene_170.26*#170	NZ_JACOBB010000012.1	GCF_014694785.1
WP_190362757.1#170|Staphylococcus_aureus	795	-	+	1	6382	7176	67936	68730	WP_000581894.1#170	NZ_JACOBB010000012.1	GCF_014694785.1
WP_190362757.1#170|Staphylococcus_aureus	123	-	-	10	7180	7302	67810	67932	WP_001790144.1#170	NZ_JACOBB010000012.1	GCF_014694785.1
WP_190362757.1#170|Staphylococcus_aureus	192	-	+	11	7737	7928	67184	67375	WP_001224379.1#170	NZ_JACOBB010000012.1	GCF_014694785.1
WP_190362757.1#170|Staphylococcus_aureus	186	-	-	18	8067	8252	66860	67045	WP_001791851.1#170	NZ_JACOBB010000012.1	GCF_014694785.1
WP_190362757.1#170|Staphylococcus_aureus	282	-	-	44	8188	8469	66643	66924	pseudogene_170.14*#170	NZ_JACOBB010000012.1	GCF_014694785.1
WP_190362757.1#170|Staphylococcus_aureus	696	-	+	12	8758	9453	65659	66354	WP_000217456.1#170	NZ_JACOBB010000012.1	GCF_014694785.1
WP_190362757.1#170|Staphylococcus_aureus	423	-	+	6	9703	10125	64987	65409	WP_001034758.1#170	NZ_JACOBB010000012.1	GCF_014694785.1
WP_190362757.1#170|Staphylococcus_aureus	411	-	+	6	10392	10802	64310	64720	WP_000038240.1#170	NZ_JACOBB010000012.1	GCF_014694785.1
WP_303750452.1#171|Staphylococcus_aureus	932	+	+	42	1	932	2	933	WP_303750452.1#171	not_found	not_found	not_found
WP_181424154.1#172|Staphylococcus_aureus	923	+	+	42	1	923	1	923	WP_181424154.1#172	NZ_PZSE01000022.1	GCF_003237335.1
WP_181424154.1#172|Staphylococcus_aureus	681	+	+	1	1228	1908	1228	1908	WP_111131781.1#172	NZ_PZSE01000022.1	GCF_003237335.1
WP_181424154.1#172|Staphylococcus_aureus	786	+	+	1	2152	2937	2152	2937	WP_111131782.1#172	NZ_PZSE01000022.1	GCF_003237335.1
WP_181424154.1#172|Staphylococcus_aureus	123	+	-	10	2951	3073	2951	3073	WP_111131783.1#172	NZ_PZSE01000022.1	GCF_003237335.1
WP_181424154.1#172|Staphylococcus_aureus	192	+	+	11	3508	3699	3508	3699	WP_001224379.1#172	NZ_PZSE01000022.1	GCF_003237335.1
WP_181424154.1#172|Staphylococcus_aureus	282	+	-	16	3959	4240	3959	4240	WP_111131784.1#172	NZ_PZSE01000022.1	GCF_003237335.1
WP_181424154.1#172|Staphylococcus_aureus	696	+	+	12	4540	5235	4540	5235	WP_111131785.1#172	NZ_PZSE01000022.1	GCF_003237335.1
WP_181424154.1#172|Staphylococcus_aureus	423	+	+	6	5487	5909	5487	5909	WP_111131786.1#172	NZ_PZSE01000022.1	GCF_003237335.1
WP_181424154.1#172|Staphylococcus_aureus	420	+	+	6	6187	6606	6187	6606	WP_111131787.1#172	NZ_PZSE01000022.1	GCF_003237335.1
WP_181424154.1#172|Staphylococcus_aureus	420	+	+	6	6624	7043	6624	7043	WP_111131788.1#172	NZ_PZSE01000022.1	GCF_003237335.1
WP_181424154.1#172|Staphylococcus_aureus	423	+	+	23	7495	7917	7495	7917	WP_001146765.1#172	NZ_PZSE01000022.1	GCF_003237335.1
WP_181424154.1#172|Staphylococcus_aureus	1539	+	-	44	8029	9567	8029	9567	pseudogene_172.26*#172	NZ_PZSE01000022.1	GCF_003237335.1
WP_181424154.1#172|Staphylococcus_aureus	819	+	+	12	9804	10622	9804	10622	WP_111131789.1#172	NZ_PZSE01000022.1	GCF_003237335.1
WP_181424154.1#172|Staphylococcus_aureus	363	+	+	34	10885	11247	10885	11247	WP_111131790.1#172	NZ_PZSE01000022.1	GCF_003237335.1
WP_181424154.1#172|Staphylococcus_aureus	132	+	+	0	11715	11846	11715	11846	WP_001791265.1#172	NZ_PZSE01000022.1	GCF_003237335.1
WP_181424154.1#172|Staphylococcus_aureus	822	+	+	39	11997	12818	11997	12818	WP_111131791.1#172	NZ_PZSE01000022.1	GCF_003237335.1
WP_192867258.1#173|Staphylococcus_aureus	908	+	+	42	1	908	1	908	WP_192867258.1#173	NZ_WKHK01000119.1	GCF_009674895.1
WP_192867258.1#173|Staphylococcus_aureus	777	+	+	1	1212	1988	1212	1988	WP_000972657.1#173	NZ_WKHK01000119.1	GCF_009674895.1
WP_192867258.1#173|Staphylococcus_aureus	586	+	+	1	2100	2685	2100	2685	WP_154289003.1#173	NZ_WKHK01000119.1	GCF_009674895.1
WP_048537625.1#174|Staphylococcus_aureus	392	+	+	2	-392	-1	1	392	WP_130173840.1#174	NZ_RQTH01000501.1	GCF_004209975.1
WP_048537625.1#174|Staphylococcus_aureus	876	+	+	42	1	876	394	1269	WP_048537625.1#174	NZ_RQTH01000501.1	GCF_004209975.1
WP_048523568.1#175|Staphylococcus_aureus	393	+	+	2	-393	-1	67	459	WP_000755954.1#175	NZ_MUEA01000447.1	GCF_001996625.1
WP_048523568.1#175|Staphylococcus_aureus	875	+	+	42	1	875	461	1335	WP_048523568.1#175	NZ_MUEA01000447.1	GCF_001996625.1
WP_130174453.1#176|Staphylococcus_aureus	875	-	+	42	1	875	7770	8644	WP_130174453.1#176	NZ_RQSY01000219.1	GCF_004210085.1
WP_130174453.1#176|Staphylococcus_aureus	777	-	+	1	1178	1954	6691	7467	WP_001549768.1#176	NZ_RQSY01000219.1	GCF_004210085.1
WP_130174453.1#176|Staphylococcus_aureus	786	-	+	1	2066	2851	5794	6579	WP_000581876.1#176	NZ_RQSY01000219.1	GCF_004210085.1
WP_130174453.1#176|Staphylococcus_aureus	1325	-	+	44	2848	4172	4473	5797	pseudogene_176.20*#176	NZ_RQSY01000219.1	GCF_004210085.1
WP_130174453.1#176|Staphylococcus_aureus	327	-	+	13	4172	4498	4147	4473	WP_000495498.1#176	NZ_RQSY01000219.1	GCF_004210085.1
WP_130174453.1#176|Staphylococcus_aureus	288	-	+	14	4501	4788	3857	4144	WP_000521958.1#176	NZ_RQSY01000219.1	GCF_004210085.1
WP_130174453.1#176|Staphylococcus_aureus	108	-	+	44	5105	5212	3433	3540	pseudogene_176.5*#176	NZ_RQSY01000219.1	GCF_004210085.1
WP_130174453.1#176|Staphylococcus_aureus	795	-	+	1	5324	6118	2527	3321	WP_000581889.1#176	NZ_RQSY01000219.1	GCF_004210085.1
WP_130174453.1#176|Staphylococcus_aureus	123	-	-	10	6122	6244	2401	2523	WP_001790144.1#176	NZ_RQSY01000219.1	GCF_004210085.1
WP_130174453.1#176|Staphylococcus_aureus	192	-	+	11	6679	6870	1775	1966	WP_001224379.1#176	NZ_RQSY01000219.1	GCF_004210085.1
WP_130174453.1#176|Staphylococcus_aureus	186	-	-	18	7009	7194	1451	1636	WP_001791851.1#176	NZ_RQSY01000219.1	GCF_004210085.1
WP_130174453.1#176|Staphylococcus_aureus	282	-	-	16	7130	7411	1234	1515	WP_000220938.1#176	NZ_RQSY01000219.1	GCF_004210085.1
WP_130174453.1#176|Staphylococcus_aureus	696	-	+	12	7700	8395	250	945	WP_000217466.1#176	NZ_RQSY01000219.1	GCF_004210085.1
WP_251653921.1#177|Staphylococcus_aureus	393	+	+	2	-393	-1	74	466	WP_000755950.1#177	NZ_BQYZ01000369.1	GCF_023706305.1
WP_251653921.1#177|Staphylococcus_aureus	876	+	+	42	1	876	468	1343	WP_251653921.1#177	NZ_BQYZ01000369.1	GCF_023706305.1
WP_187248525.1#178|Staphylococcus_aureus	883	+	+	42	1	883	1	883	WP_187248525.1#178	NZ_VRSK01000263.1	GCF_008040355.1
WP_187248525.1#178|Staphylococcus_aureus	777	+	+	1	1187	1963	1187	1963	WP_000972657.1#178	NZ_VRSK01000263.1	GCF_008040355.1
WP_187248525.1#178|Staphylococcus_aureus	458	+	+	1	2075	2532	2075	2532	WP_078072110.1#178	NZ_VRSK01000263.1	GCF_008040355.1
WP_179106294.1#180|Staphylococcus_aureus	852	+	+	42	1	852	1	852	WP_179106294.1#180	NZ_MTJB01000033.1	GCF_001996415.1
WP_179106294.1#180|Staphylococcus_aureus	774	+	+	1	1158	1931	1158	1931	WP_001792494.1#180	NZ_MTJB01000033.1	GCF_001996415.1
WP_179106294.1#180|Staphylococcus_aureus	786	+	+	1	2043	2828	2043	2828	WP_000581873.1#180	NZ_MTJB01000033.1	GCF_001996415.1
WP_179106294.1#180|Staphylococcus_aureus	1325	+	+	44	2825	4149	2825	4149	pseudogene_180.8*#180	NZ_MTJB01000033.1	GCF_001996415.1
WP_179106294.1#180|Staphylococcus_aureus	327	+	+	13	4149	4475	4149	4475	WP_000495498.1#180	NZ_MTJB01000033.1	GCF_001996415.1
WP_179106294.1#180|Staphylococcus_aureus	288	+	+	14	4478	4765	4478	4765	WP_000521958.1#180	NZ_MTJB01000033.1	GCF_001996415.1
WP_179106294.1#180|Staphylococcus_aureus	108	+	+	44	5082	5189	5082	5189	pseudogene_180.6*#180	NZ_MTJB01000033.1	GCF_001996415.1
WP_179106294.1#180|Staphylococcus_aureus	795	+	+	1	5301	6095	5301	6095	WP_000581889.1#180	NZ_MTJB01000033.1	GCF_001996415.1
WP_179106294.1#180|Staphylococcus_aureus	123	+	-	10	6099	6221	6099	6221	WP_001790144.1#180	NZ_MTJB01000033.1	GCF_001996415.1
WP_179106294.1#180|Staphylococcus_aureus	192	+	+	11	6656	6847	6656	6847	WP_001224379.1#180	NZ_MTJB01000033.1	GCF_001996415.1
WP_179106294.1#180|Staphylococcus_aureus	186	+	-	18	6986	7171	6986	7171	WP_001791851.1#180	NZ_MTJB01000033.1	GCF_001996415.1
WP_179106294.1#180|Staphylococcus_aureus	282	+	-	16	7107	7388	7107	7388	WP_000220938.1#180	NZ_MTJB01000033.1	GCF_001996415.1
WP_179106294.1#180|Staphylococcus_aureus	696	+	+	12	7677	8372	7677	8372	WP_000217466.1#180	NZ_MTJB01000033.1	GCF_001996415.1
WP_179106294.1#180|Staphylococcus_aureus	423	+	+	6	8623	9045	8623	9045	WP_001034756.1#180	NZ_MTJB01000033.1	GCF_001996415.1
WP_179106294.1#180|Staphylococcus_aureus	420	+	+	6	9312	9731	9312	9731	WP_000038231.1#180	NZ_MTJB01000033.1	GCF_001996415.1
WP_179106294.1#180|Staphylococcus_aureus	420	+	+	6	9749	10168	9749	10168	WP_000037508.1#180	NZ_MTJB01000033.1	GCF_001996415.1
WP_147712652.1#182|Staphylococcus_aureus	862	+	+	42	1	862	1	862	WP_147712652.1#182	not_found	not_found	not_found
WP_191962750.1#183|Staphylococcus_aureus	858	+	+	42	1	858	1	858	WP_191962750.1#183	NZ_VRQL01000071.1	GCF_008763085.1
WP_191962750.1#183|Staphylococcus_aureus	777	+	+	1	1161	1937	1161	1937	WP_000972658.1#183	NZ_VRQL01000071.1	GCF_008763085.1
WP_191962750.1#183|Staphylococcus_aureus	365	+	+	1	2181	2545	2181	2545	WP_151129798.1#183	NZ_VRQL01000071.1	GCF_008763085.1
WP_179106778.1#184|Staphylococcus_aureus	844	-	+	42	1	844	313	1156	WP_179106778.1#184	not_found	not_found	not_found
WP_162674411.1#185|Staphylococcus_aureus	888	+	+	8	-6120	-5233	1	888	WP_162674410.1#185	NZ_JAAFMZ010000105.1	GCF_010363825.1
WP_162674411.1#185|Staphylococcus_aureus	1194	+	+	9	-4850	-3657	1271	2464	WP_000966092.1#185	NZ_JAAFMZ010000105.1	GCF_010363825.1
WP_162674411.1#185|Staphylococcus_aureus	234	+	+	7	-3676	-3443	2445	2678	WP_010956661.1#185	NZ_JAAFMZ010000105.1	GCF_010363825.1
WP_162674411.1#185|Staphylococcus_aureus	309	+	-	5	-3335	-3027	2786	3094	WP_000217712.1#185	NZ_JAAFMZ010000105.1	GCF_010363825.1
WP_162674411.1#185|Staphylococcus_aureus	267	+	-	4	-2883	-2617	3238	3504	WP_000678764.1#185	NZ_JAAFMZ010000105.1	GCF_010363825.1
WP_162674411.1#185|Staphylococcus_aureus	1809	+	-	3	-2333	-525	3788	5596	WP_001793319.1#185	NZ_JAAFMZ010000105.1	GCF_010363825.1
WP_162674411.1#185|Staphylococcus_aureus	393	+	+	2	-393	-1	5728	6120	WP_000755946.1#185	NZ_JAAFMZ010000105.1	GCF_010363825.1
WP_162674411.1#185|Staphylococcus_aureus	857	+	+	42	1	857	6122	6978	WP_162674411.1#185	NZ_JAAFMZ010000105.1	GCF_010363825.1
WP_250028185.1#186|Staphylococcus_aureus	863	-	+	42	1	863	2455	3317	WP_250028185.1#186	NZ_JAMJHR010000140.1	GCF_023545625.1
WP_250028185.1#186|Staphylococcus_aureus	798	-	+	1	1167	1964	1354	2151	WP_031783694.1#186	NZ_JAMJHR010000140.1	GCF_023545625.1
WP_250028185.1#186|Staphylococcus_aureus	123	-	-	10	1968	2090	1228	1350	WP_001790144.1#186	NZ_JAMJHR010000140.1	GCF_023545625.1
WP_250028185.1#186|Staphylococcus_aureus	192	-	+	11	2525	2716	602	793	WP_001224379.1#186	NZ_JAMJHR010000140.1	GCF_023545625.1
WP_250028185.1#186|Staphylococcus_aureus	186	-	-	18	2855	3040	278	463	WP_001791851.1#186	NZ_JAMJHR010000140.1	GCF_023545625.1
WP_250028185.1#186|Staphylococcus_aureus	282	-	-	44	2976	3257	61	342	pseudogene_186.23*#186	NZ_JAMJHR010000140.1	GCF_023545625.1
WP_257878038.1#187|Staphylococcus_aureus	856	+	+	42	1	856	1	856	WP_257878038.1#187	not_found	not_found	not_found
WP_205395233.1#188|Staphylococcus_aureus	841	-	+	42	1	841	272	1112	WP_205395233.1#188	not_found	not_found	not_found
WP_308889461.1#189|Staphylococcus_aureus	821	-	+	42	1	821	1	821	WP_308889461.1#189	not_found	not_found	not_found
WP_049310408.1#190|Staphylococcus_aureus	813	-	+	42	1	813	1090	1902	WP_049310408.1#190	NZ_JUVW01000168.1	GCF_001066025.1
WP_049310408.1#190|Staphylococcus_aureus	777	-	+	1	1116	1892	11	787	WP_001549768.1#190	NZ_JUVW01000168.1	GCF_001066025.1
WP_188363271.1#191|Staphylococcus_aureus	204	+	+	0	-16885	-16682	284139	284342	WP_001621913.1#191	NZ_JACJAB010000001.1	GCF_014638515.1
WP_188363271.1#191|Staphylococcus_aureus	1824	+	+	30	-16169	-14346	284855	286678	WP_103215202.1#191	NZ_JACJAB010000001.1	GCF_014638515.1
WP_188363271.1#191|Staphylococcus_aureus	417	+	+	27	-14207	-13791	286817	287233	WP_001117051.1#191	NZ_JACJAB010000001.1	GCF_014638515.1
WP_188363271.1#191|Staphylococcus_aureus	693	+	+	25	-13560	-12868	287464	288156	WP_000289134.1#191	NZ_JACJAB010000001.1	GCF_014638515.1
WP_188363271.1#191|Staphylococcus_aureus	765	+	+	24	-12703	-11939	288321	289085	WP_000074010.1#191	NZ_JACJAB010000001.1	GCF_014638515.1
WP_188363271.1#191|Staphylococcus_aureus	681	+	+	26	-11785	-11105	289239	289919	WP_031785529.1#191	NZ_JACJAB010000001.1	GCF_014638515.1
WP_188363271.1#191|Staphylococcus_aureus	1554	+	+	22	-11081	-9528	289943	291496	WP_000876660.1#191	NZ_JACJAB010000001.1	GCF_014638515.1
WP_188363271.1#191|Staphylococcus_aureus	1359	+	+	21	-9411	-8053	291613	292971	WP_000481431.1#191	NZ_JACJAB010000001.1	GCF_014638515.1
WP_188363271.1#191|Staphylococcus_aureus	103	+	+	44	-7670	-7568	293354	293456	pseudogene_191.13*#191	NZ_JACJAB010000001.1	GCF_014638515.1
WP_188363271.1#191|Staphylococcus_aureus	3081	+	+	8	-7584	-4504	293440	296520	WP_070991995.1#191	NZ_JACJAB010000001.1	GCF_014638515.1
WP_188363271.1#191|Staphylococcus_aureus	867	+	+	19	-4324	-3458	296700	297566	WP_000721337.1#191	NZ_JACJAB010000001.1	GCF_014638515.1
WP_188363271.1#191|Staphylococcus_aureus	309	+	-	5	-3331	-3023	297693	298001	WP_103215203.1#191	NZ_JACJAB010000001.1	GCF_014638515.1
WP_188363271.1#191|Staphylococcus_aureus	267	+	-	4	-2883	-2617	298141	298407	WP_000678763.1#191	NZ_JACJAB010000001.1	GCF_014638515.1
WP_188363271.1#191|Staphylococcus_aureus	1809	+	-	3	-2333	-525	298691	300499	WP_072468810.1#191	NZ_JACJAB010000001.1	GCF_014638515.1
WP_188363271.1#191|Staphylococcus_aureus	393	+	+	2	-393	-1	300631	301023	WP_000755944.1#191	NZ_JACJAB010000001.1	GCF_014638515.1
WP_188363271.1#191|Staphylococcus_aureus	827	+	+	42	1	827	301025	301851	WP_188363271.1#191	NZ_JACJAB010000001.1	GCF_014638515.1
WP_188363271.1#191|Staphylococcus_aureus	2165	+	+	15	925	3089	301949	304113	WP_188363272.1#191	NZ_JACJAB010000001.1	GCF_014638515.1
WP_188363271.1#191|Staphylococcus_aureus	761	+	+	44	3392	4152	304416	305176	pseudogene_191.2*#191	NZ_JACJAB010000001.1	GCF_014638515.1
WP_188363271.1#191|Staphylococcus_aureus	777	+	+	1	4261	5037	305285	306061	WP_001796754.1#191	NZ_JACJAB010000001.1	GCF_014638515.1
WP_188363271.1#191|Staphylococcus_aureus	785	+	+	44	5285	6069	306309	307093	pseudogene_191.9*#191	NZ_JACJAB010000001.1	GCF_014638515.1
WP_188363271.1#191|Staphylococcus_aureus	652	+	+	44	6838	7489	307862	308513	pseudogene_191.24*#191	NZ_JACJAB010000001.1	GCF_014638515.1
WP_188363271.1#191|Staphylococcus_aureus	652	+	+	44	6838	7489	307862	308513	pseudogene_191.24*#191	NZ_JACJAB010000001.1	GCF_014638515.1
WP_188363271.1#191|Staphylococcus_aureus	327	+	+	13	7489	7815	308513	308839	WP_000495500.1#191	NZ_JACJAB010000001.1	GCF_014638515.1
WP_188363271.1#191|Staphylococcus_aureus	288	+	+	14	7818	8105	308842	309129	WP_000521958.1#191	NZ_JACJAB010000001.1	GCF_014638515.1
WP_188363271.1#191|Staphylococcus_aureus	108	+	+	44	8422	8529	309446	309553	pseudogene_191.1*#191	NZ_JACJAB010000001.1	GCF_014638515.1
WP_188363271.1#191|Staphylococcus_aureus	789	+	+	1	8638	9426	309662	310450	WP_001796756.1#191	NZ_JACJAB010000001.1	GCF_014638515.1
WP_188363271.1#191|Staphylococcus_aureus	123	+	-	10	9440	9562	310464	310586	WP_031785466.1#191	NZ_JACJAB010000001.1	GCF_014638515.1
WP_188363271.1#191|Staphylococcus_aureus	192	+	+	11	9996	10187	311020	311211	WP_001224379.1#191	NZ_JACJAB010000001.1	GCF_014638515.1
WP_188363271.1#191|Staphylococcus_aureus	186	+	-	18	10326	10511	311350	311535	WP_001791851.1#191	NZ_JACJAB010000001.1	GCF_014638515.1
WP_188363271.1#191|Staphylococcus_aureus	282	+	-	16	10447	10728	311471	311752	WP_000220937.1#191	NZ_JACJAB010000001.1	GCF_014638515.1
WP_188363271.1#191|Staphylococcus_aureus	696	+	+	12	11017	11712	312041	312736	WP_000217460.1#191	NZ_JACJAB010000001.1	GCF_014638515.1
WP_258026189.1#192|Staphylococcus_aureus	608	-	+	8	-7897	-7290	98032	98639	WP_258026191.1#192	NZ_OFVJ01000017.1	GCF_900250475.1
WP_258026189.1#192|Staphylococcus_aureus	719	-	+	44	-7194	-6476	97218	97936	pseudogene_192.9*#192	NZ_OFVJ01000017.1	GCF_900250475.1
WP_258026189.1#192|Staphylococcus_aureus	849	-	+	44	-6353	-5505	96247	97095	pseudogene_192.5*#192	NZ_OFVJ01000017.1	GCF_900250475.1
WP_258026189.1#192|Staphylococcus_aureus	309	-	-	5	-5391	-5083	95825	96133	WP_000217724.1#192	NZ_OFVJ01000017.1	GCF_900250475.1
WP_258026189.1#192|Staphylococcus_aureus	267	-	-	4	-4939	-4673	95415	95681	WP_000678764.1#192	NZ_OFVJ01000017.1	GCF_900250475.1
WP_258026189.1#192|Staphylococcus_aureus	1809	-	-	3	-4389	-2581	93323	95131	WP_078055803.1#192	NZ_OFVJ01000017.1	GCF_900250475.1
WP_258026189.1#192|Staphylococcus_aureus	393	-	+	2	-2449	-2057	92799	93191	WP_000755948.1#192	NZ_OFVJ01000017.1	GCF_900250475.1
WP_258026189.1#192|Staphylococcus_aureus	2035	-	+	15	-2055	-21	90763	92797	WP_258026190.1#192	NZ_OFVJ01000017.1	GCF_900250475.1
WP_258026189.1#192|Staphylococcus_aureus	819	-	+	42	1	819	89923	90741	WP_258026189.1#192	NZ_OFVJ01000017.1	GCF_900250475.1
WP_258026189.1#192|Staphylococcus_aureus	777	-	+	1	1122	1898	88844	89620	WP_000972658.1#192	NZ_OFVJ01000017.1	GCF_900250475.1
WP_258026189.1#192|Staphylococcus_aureus	786	-	+	1	2142	2927	87815	88600	WP_000581882.1#192	NZ_OFVJ01000017.1	GCF_900250475.1
WP_258026189.1#192|Staphylococcus_aureus	1326	-	+	20	2924	4249	86493	87818	WP_000056386.1#192	NZ_OFVJ01000017.1	GCF_900250475.1
WP_258026189.1#192|Staphylococcus_aureus	327	-	+	13	4249	4575	86167	86493	WP_000495501.1#192	NZ_OFVJ01000017.1	GCF_900250475.1
WP_258026189.1#192|Staphylococcus_aureus	288	-	+	14	4578	4865	85877	86164	WP_000521958.1#192	NZ_OFVJ01000017.1	GCF_900250475.1
WP_258026189.1#192|Staphylococcus_aureus	108	-	+	44	5182	5289	85453	85560	pseudogene_192.25*#192	NZ_OFVJ01000017.1	GCF_900250475.1
WP_258026189.1#192|Staphylococcus_aureus	795	-	+	1	5401	6195	84547	85341	WP_044026055.1#192	NZ_OFVJ01000017.1	GCF_900250475.1
WP_258026189.1#192|Staphylococcus_aureus	135	-	-	10	6187	6321	84421	84555	WP_044026054.1#192	NZ_OFVJ01000017.1	GCF_900250475.1
WP_258026189.1#192|Staphylococcus_aureus	192	-	+	11	6756	6947	83795	83986	WP_001224379.1#192	NZ_OFVJ01000017.1	GCF_900250475.1
WP_258026189.1#192|Staphylococcus_aureus	282	-	-	16	7207	7488	83254	83535	WP_000220932.1#192	NZ_OFVJ01000017.1	GCF_900250475.1
WP_258026189.1#192|Staphylococcus_aureus	696	-	+	12	7788	8483	82259	82954	WP_000217470.1#192	NZ_OFVJ01000017.1	GCF_900250475.1
WP_258026189.1#192|Staphylococcus_aureus	423	-	+	6	8735	9157	81585	82007	WP_103254714.1#192	NZ_OFVJ01000017.1	GCF_900250475.1
WP_258026189.1#192|Staphylococcus_aureus	420	-	+	6	9629	10048	80694	81113	WP_000038224.1#192	NZ_OFVJ01000017.1	GCF_900250475.1
WP_258026189.1#192|Staphylococcus_aureus	423	-	+	23	10500	10922	79820	80242	WP_001146762.1#192	NZ_OFVJ01000017.1	GCF_900250475.1
WP_258026189.1#192|Staphylococcus_aureus	1539	-	-	28	11034	12572	78170	79708	WP_000200987.1#192	NZ_OFVJ01000017.1	GCF_900250475.1
WP_084986449.1#193|Staphylococcus_aureus	393	+	+	2	-393	-1	67	459	WP_000755954.1#193	NZ_NAIF01000557.1	GCF_002097045.1
WP_084986449.1#193|Staphylococcus_aureus	796	+	+	42	1	796	461	1256	WP_084986449.1#193	NZ_NAIF01000557.1	GCF_002097045.1
WP_143129036.1#194|Staphylococcus_aureus	811	+	+	42	1	811	1	811	WP_143129036.1#194	not_found	not_found	not_found
WP_048523771.1#195|Staphylococcus_aureus	786	+	+	42	1	786	1	786	WP_048523771.1#195	not_found	not_found	not_found
WP_142359374.1#196|Staphylococcus_aureus	771	-	+	42	1	771	1	771	WP_142359374.1#196	not_found	not_found	not_found
WP_084959854.1#197|Staphylococcus_aureus	781	+	+	42	1	781	1	781	WP_084959854.1#197	not_found	not_found	not_found
WP_147697301.1#198|Staphylococcus_aureus	793	+	+	42	1	793	1	793	WP_147697301.1#198	NZ_VRSC01000027.1	GCF_008040205.1
WP_147697301.1#198|Staphylococcus_aureus	777	+	+	1	1097	1873	1097	1873	WP_000972657.1#198	NZ_VRSC01000027.1	GCF_008040205.1
WP_147697301.1#198|Staphylococcus_aureus	685	+	+	1	1985	2669	1985	2669	WP_147697302.1#198	NZ_VRSC01000027.1	GCF_008040205.1
WP_216811660.1#199|Staphylococcus_aureus	1809	-	-	3	-2333	-525	1319	3127	WP_001835549.1#199	NZ_JAHNHL010000114.1	GCF_018998805.1
WP_216811660.1#199|Staphylococcus_aureus	393	-	+	2	-393	-1	795	1187	WP_000755946.1#199	NZ_JAHNHL010000114.1	GCF_018998805.1
WP_216811660.1#199|Staphylococcus_aureus	793	-	+	42	1	793	1	793	WP_216811660.1#199	NZ_JAHNHL010000114.1	GCF_018998805.1
WP_077659881.1#200|Staphylococcus_aureus	777	-	+	42	1	777	1	777	WP_077659881.1#200	not_found	not_found	not_found
