# Supplementary material for: A type VII-secreted lipase toxin with reverse domain arrangement
Source: Nat Commun. 2023 Dec 19;14:8438. doi: 10.1038/s41467-023-44221-y (PMC10730906; doi:10.1038/s41467-023-44221-y)
Supplement: Supplementary file 6 — Source Data [file 41467_2023_44221_MOESM6_ESM.zip › Tsl1 distribution raw/lplIII 4/FlaGs_output/results_QueryStatus.txt]

#Serial	Status
1	WP_151506001.1 is valid as a NCBI protein accession and reported in Assembly ID GCF_910590175.1
2	WP_048518251.1 is valid as a NCBI protein accession and reported in Assembly ID GCF_023706065.1
3	WP_242439987.1 is valid as a NCBI protein accession and reported in Assembly ID GCF_002275625.1
4	WP_048537605.1 is valid as a NCBI protein accession and reported in Assembly ID GCF_001045715.1
5	WP_162674394.1 is valid as a NCBI protein accession and reported in Assembly ID GCF_010363825.1
6	WP_084959577.1 is valid as a NCBI protein accession and reported in Assembly ID GCF_002097165.1
7	WP_216805926.1 is valid as a NCBI protein accession and reported in Assembly ID GCF_018998845.1
8	WP_218089116.1 is valid as a NCBI protein accession and reported in Assembly ID GCF_910589845.1
9	WP_143565051.1 is valid as a NCBI protein accession and reported in Assembly ID GCF_007050425.1
10	WP_165624673.1 is valid as a NCBI protein accession and reported in Assembly ID GCF_011319615.1
11	WP_162634683.1 is valid as a NCBI protein accession and reported in Assembly ID GCF_010363625.1
12	WP_251653742.1 is valid as a NCBI protein accession and reported in Assembly ID GCF_023706305.1
13	WP_038805746.1 is valid as a NCBI protein accession and reported in Assembly ID GCF_000403685.1
14	WP_154705383.1 is a valid NCBI protein accession but Discarded : No Flanking Gene was found for WP_154705383.1 in Assembly ID GCA_031888485.1
15	WP_094627071.1 is valid as a NCBI protein accession and reported in Assembly ID GCF_002260245.1
16	WP_167403811.1 is a valid NCBI protein accession but Discarded : No Flanking Gene was found for WP_167403811.1 in Assembly ID GCA_026748475.1
17	WP_086155216.1 is valid as a NCBI protein accession and reported in Assembly ID GCF_002123305.1
18	WP_148251531.1 is valid as a NCBI protein accession and reported in Assembly ID GCF_008080235.1
19	WP_084978668.1 is valid as a NCBI protein accession and reported in Assembly ID GCF_002097135.1
20	WP_094433817.1 is valid as a NCBI protein accession and reported in Assembly ID GCF_002250795.1
21	WP_116850143.1 is valid as a NCBI protein accession and reported in Assembly ID GCF_003095335.1
22	WP_111132063.1 is valid as a NCBI protein accession and reported in Assembly ID GCF_003237335.1
23	WP_094672903.1 is valid as a NCBI protein accession and reported in Assembly ID GCF_002260435.1
24	WP_084931341.1 is valid as a NCBI protein accession and reported in Assembly ID GCF_002097285.1
25	WP_190362753.1 is valid as a NCBI protein accession and reported in Assembly ID GCF_023545625.1
26	WP_264440911.1 is valid as a NCBI protein accession and reported in Assembly ID GCF_025920005.1
27	WP_150862254.1 is valid as a NCBI protein accession and reported in Assembly ID GCF_008762765.1
28	WP_150867210.1 is valid as a NCBI protein accession and reported in Assembly ID GCF_008763145.1
29	WP_250021900.1 is valid as a NCBI protein accession and reported in Assembly ID GCF_023545865.1
30	WP_216761356.1 is valid as a NCBI protein accession and reported in Assembly ID GCF_018999085.1
31	WP_150883768.1 is valid as a NCBI protein accession and reported in Assembly ID GCF_008763335.1
32	WP_031788579.1 is valid as a NCBI protein accession and reported in Assembly ID GCF_000557345.1
33	WP_164003513.1 is valid as a NCBI protein accession and reported in Assembly ID GCF_010570905.1
34	WP_190362601.1 is valid as a NCBI protein accession and reported in Assembly ID GCF_014694015.1
35	WP_050964377.1 is valid as a NCBI protein accession and reported in Assembly ID GCF_001208785.1
36	WP_147688623.1 is valid as a NCBI protein accession and reported in Assembly ID GCF_008040355.1
37	WP_084929255.1 is valid as a NCBI protein accession and reported in Assembly ID GCF_002097195.1
38	WP_147690065.1 is valid as a NCBI protein accession and reported in Assembly ID GCF_008040515.1
39	WP_199003915.1 is valid as a NCBI protein accession and reported in Assembly ID GCF_016424635.1
40	WP_084985051.1 is valid as a NCBI protein accession and reported in Assembly ID GCF_002096985.1
41	WP_101292447.1 is valid as a NCBI protein accession and reported in Assembly ID GCF_002843825.1
42	WP_191961519.1 is valid as a NCBI protein accession and reported in Assembly ID GCF_001227725.1
43	WP_154275515.1 is valid as a NCBI protein accession and reported in Assembly ID GCF_009676025.1
44	WP_250029720.1 is valid as a NCBI protein accession and reported in Assembly ID GCF_023545885.1
45	WP_084987897.1 Failed : No record for accession WP_084987897.1
46	WP_167402012.1 is valid as a NCBI protein accession and reported in Assembly ID GCF_011812695.1
47	WP_250066012.1 is valid as a NCBI protein accession and reported in Assembly ID GCF_023544905.1
48	WP_191972617.1 is valid as a NCBI protein accession and reported in Assembly ID GCF_001235485.1
49	WP_031889771.1 is valid as a NCBI protein accession and reported in Assembly ID GCF_000549705.1
50	WP_258026176.1 is valid as a NCBI protein accession and reported in Assembly ID GCF_900250915.1
51	WP_258029392.1 is valid as a NCBI protein accession and reported in Assembly ID GCF_900250875.1
52	WP_187248808.1 is valid as a NCBI protein accession and reported in Assembly ID GCF_008040345.1
53	WP_270724865.1 is valid as a NCBI protein accession and reported in Assembly ID GCF_027706365.1
54	WP_191961599.1 is valid as a NCBI protein accession and reported in Assembly ID GCF_001226165.1
55	WP_187352722.1 is valid as a NCBI protein accession and reported in Assembly ID GCF_008080355.1
56	WP_084988415.1 is valid as a NCBI protein accession and reported in Assembly ID GCF_002097385.1
57	WP_250036817.1 is valid as a NCBI protein accession and reported in Assembly ID GCF_023545165.1
58	WP_199012928.1 is valid as a NCBI protein accession and reported in Assembly ID GCF_016425045.1
59	WP_029052172.1 is valid as a NCBI protein accession and reported in Assembly ID GCF_900250785.1
60	WP_270616475.1 is valid as a NCBI protein accession and reported in Assembly ID GCF_027706255.1
61	WP_078161673.1 is valid as a NCBI protein accession and reported in Assembly ID GCF_900058385.1
62	WP_250026909.1 is valid as a NCBI protein accession and reported in Assembly ID GCF_023545425.1
63	WP_272847114.1 is valid as a NCBI protein accession and reported in Assembly ID GCF_028561675.1
64	WP_258028474.1 is valid as a NCBI protein accession and reported in Assembly ID GCF_900250305.1
65	WP_258028137.1 is valid as a NCBI protein accession and reported in Assembly ID GCF_900250295.1
66	WP_258029169.1 is valid as a NCBI protein accession and reported in Assembly ID GCF_900252105.1
67	WP_270818854.1 is valid as a NCBI protein accession and reported in Assembly ID GCF_027706405.1
68	WP_084977678.1 is valid as a NCBI protein accession and reported in Assembly ID GCF_002097025.1
69	WP_199015268.1 is valid as a NCBI protein accession and reported in Assembly ID GCF_016424665.1
70	WP_198999174.1 is valid as a NCBI protein accession and reported in Assembly ID GCF_016424595.1
71	WP_042854376.1 is valid as a NCBI protein accession and reported in Assembly ID GCF_023545745.1
72	WP_204254814.1 is valid as a NCBI protein accession and reported in Assembly ID GCF_025153955.1
73	WP_164005869.1 is valid as a NCBI protein accession and reported in Assembly ID GCF_010570935.1
74	WP_251357582.1 is valid as a NCBI protein accession and reported in Assembly ID GCF_023707445.1
75	WP_199003964.1 is valid as a NCBI protein accession and reported in Assembly ID GCF_016424745.1
76	WP_207765465.1 is valid as a NCBI protein accession and reported in Assembly ID GCF_003075875.1
77	WP_147710574.1 is valid as a NCBI protein accession and reported in Assembly ID GCF_008040585.1
78	WP_147698097.1 is valid as a NCBI protein accession and reported in Assembly ID GCF_008040235.1
79	WP_199004946.1 is valid as a NCBI protein accession and reported in Assembly ID GCF_016425615.1
80	WP_147707147.1 is valid as a NCBI protein accession and reported in Assembly ID GCF_008040435.1
81	WP_187239686.1 is valid as a NCBI protein accession and reported in Assembly ID GCF_008040525.1
82	WP_147698765.1 is valid as a NCBI protein accession and reported in Assembly ID GCF_008040415.1
83	WP_199004258.1 is valid as a NCBI protein accession and reported in Assembly ID GCF_016424955.1
84	WP_142380100.1 is valid as a NCBI protein accession and reported in Assembly ID GCF_002843735.1
85	WP_198998869.1 is valid as a NCBI protein accession and reported in Assembly ID GCF_016424505.1
86	WP_142292351.1 is valid as a NCBI protein accession and reported in Assembly ID GCF_002221905.1
87	WP_199003810.1 is valid as a NCBI protein accession and reported in Assembly ID GCF_016424705.1
88	WP_198996073.1 is valid as a NCBI protein accession and reported in Assembly ID GCF_016425665.1
89	WP_250043314.1 is valid as a NCBI protein accession and reported in Assembly ID GCF_023545245.1
90	WP_147696415.1 is valid as a NCBI protein accession and reported in Assembly ID GCF_008040485.1
91	WP_198995824.1 is valid as a NCBI protein accession and reported in Assembly ID GCF_016426135.1
92	WP_160840099.1 is valid as a NCBI protein accession and reported in Assembly ID GCF_009857865.1
93	WP_198987727.1 is valid as a NCBI protein accession and reported in Assembly ID GCF_016425605.1
94	WP_199008351.1 is valid as a NCBI protein accession and reported in Assembly ID GCF_016425925.1
95	WP_031894545.1 is valid as a NCBI protein accession and reported in Assembly ID GCF_000536175.1
96	WP_084989606.1 is valid as a NCBI protein accession and reported in Assembly ID GCF_002097495.1
97	WP_250013743.1 is valid as a NCBI protein accession and reported in Assembly ID GCF_023545845.1
98	WP_311762576.1 is valid as a NCBI protein accession and reported in Assembly ID GCF_031852605.1
99	WP_199017222.1 is valid as a NCBI protein accession and reported in Assembly ID GCF_016424945.1
100	WP_101274007.1 is valid as a NCBI protein accession and reported in Assembly ID GCF_002843775.1
101	WP_198995757.1 is valid as a NCBI protein accession and reported in Assembly ID GCF_016425555.1
102	WP_031889773.1 is valid as a NCBI protein accession and reported in Assembly ID GCF_000549705.1
103	WP_220673817.1 is valid as a NCBI protein accession and reported in Assembly ID GCF_019659385.1
104	WP_267253386.1 Failed : No record for accession WP_267253386.1
105	WP_148241653.1 is valid as a NCBI protein accession and reported in Assembly ID GCF_008080185.1
106	WP_249983052.1 is valid as a NCBI protein accession and reported in Assembly ID GCF_023544825.1
107	WP_216778187.1 is valid as a NCBI protein accession and reported in Assembly ID GCF_018996625.1
108	WP_249989108.1 is valid as a NCBI protein accession and reported in Assembly ID GCF_023545805.1
109	WP_220673878.1 is valid as a NCBI protein accession and reported in Assembly ID GCF_019659385.1
110	WP_078160888.1 is valid as a NCBI protein accession and reported in Assembly ID GCF_001239465.1
111	WP_148241618.1 is valid as a NCBI protein accession and reported in Assembly ID GCF_008080185.1
112	WP_078072549.1 is valid as a NCBI protein accession and reported in Assembly ID GCF_000557345.1
113	WP_199004084.1 is valid as a NCBI protein accession and reported in Assembly ID GCF_016424765.1
114	WP_031775721.1 is valid as a NCBI protein accession and reported in Assembly ID GCF_000685465.1
115	WP_270809888.1 is valid as a NCBI protein accession and reported in Assembly ID GCF_027706295.1
116	WP_250043077.1 is valid as a NCBI protein accession and reported in Assembly ID GCF_023545245.1
117	WP_277838338.1 is valid as a NCBI protein accession and reported in Assembly ID GCF_029588865.1
118	WP_250018134.1 is valid as a NCBI protein accession and reported in Assembly ID GCF_023545045.1
119	WP_180382277.1 is valid as a NCBI protein accession and reported in Assembly ID GCF_002097435.1
120	WP_270796533.1 is valid as a NCBI protein accession and reported in Assembly ID GCF_027706225.1
121	WP_238782548.1 is valid as a NCBI protein accession and reported in Assembly ID GCF_022288695.1
122	WP_147701821.1 is valid as a NCBI protein accession and reported in Assembly ID GCF_008040555.1
123	WP_116443238.1 is valid as a NCBI protein accession and reported in Assembly ID GCF_003075695.1
124	WP_238782469.1 is valid as a NCBI protein accession and reported in Assembly ID GCF_022288695.1
125	WP_146633172.1 is valid as a NCBI protein accession and reported in Assembly ID GCF_002097245.1
126	WP_142379959.1 is valid as a NCBI protein accession and reported in Assembly ID GCF_002843775.1
127	WP_130152597.1 is valid as a NCBI protein accession and reported in Assembly ID GCF_004209985.1
128	WP_142379658.1 is valid as a NCBI protein accession and reported in Assembly ID GCF_002843855.1
129	WP_216812249.1 is valid as a NCBI protein accession and reported in Assembly ID GCF_023707445.1
130	WP_198981700.1 is valid as a NCBI protein accession and reported in Assembly ID GCF_016426075.1
131	WP_142292361.1 is valid as a NCBI protein accession and reported in Assembly ID GCF_002221905.1
132	WP_310455739.1 is valid as a NCBI protein accession and reported in Assembly ID GCF_031462955.1
133	WP_204254905.1 is valid as a NCBI protein accession and reported in Assembly ID GCF_016893225.1
134	WP_187787469.1 is valid as a NCBI protein accession and reported in Assembly ID GCF_014493625.1
135	WP_113589760.1 is valid as a NCBI protein accession and reported in Assembly ID GCF_003310515.1
136	WP_187787465.1 is valid as a NCBI protein accession and reported in Assembly ID GCF_014493625.1
137	WP_258029168.1 is valid as a NCBI protein accession and reported in Assembly ID GCF_900252105.1
138	WP_042854379.1 is valid as a NCBI protein accession and reported in Assembly ID GCF_000559245.1
139	WP_084979583.1 is valid as a NCBI protein accession and reported in Assembly ID GCF_002097435.1
140	WP_147701801.1 is valid as a NCBI protein accession and reported in Assembly ID GCF_008040555.1
141	WP_168248144.1 is a valid NCBI protein accession but Discarded : No Flanking Gene was found for WP_168248144.1 in Assembly ID GCA_012276725.1
142	WP_258028473.1 is valid as a NCBI protein accession and reported in Assembly ID GCF_900250305.1
143	WP_258028367.1 is valid as a NCBI protein accession and reported in Assembly ID GCF_900250785.1
144	WP_308907401.1 is valid as a NCBI protein accession and reported in Assembly ID GCF_030971485.1
145	WP_198993374.1 is valid as a NCBI protein accession and reported in Assembly ID GCF_016425535.1
146	WP_258028136.1 is valid as a NCBI protein accession and reported in Assembly ID GCF_900250295.1
147	WP_179133180.1 is valid as a NCBI protein accession and reported in Assembly ID GCF_002096985.1
148	WP_250026914.1 is valid as a NCBI protein accession and reported in Assembly ID GCF_023545425.1
149	WP_258026177.1 is valid as a NCBI protein accession and reported in Assembly ID GCF_900250915.1
150	WP_308890562.1 is valid as a NCBI protein accession and reported in Assembly ID GCF_030971465.1
151	WP_130173842.1 is valid as a NCBI protein accession and reported in Assembly ID GCF_004209975.1
152	WP_258029393.1 is valid as a NCBI protein accession and reported in Assembly ID GCF_900250875.1
153	WP_264440961.1 is valid as a NCBI protein accession and reported in Assembly ID GCF_025920005.1
154	WP_146763842.1 is valid as a NCBI protein accession and reported in Assembly ID GCF_001208785.1
155	WP_216805276.1 is valid as a NCBI protein accession and reported in Assembly ID GCF_018995755.1
156	WP_188012490.1 is valid as a NCBI protein accession and reported in Assembly ID GCF_014529825.1
157	WP_216805347.1 is valid as a NCBI protein accession and reported in Assembly ID GCF_018995755.1
158	WP_147712884.1 is valid as a NCBI protein accession and reported in Assembly ID GCF_008040465.1
159	WP_086155183.1 is valid as a NCBI protein accession and reported in Assembly ID GCF_002123305.1
160	WP_192867087.1 is valid as a NCBI protein accession and reported in Assembly ID GCF_002260005.1
161	WP_160840190.1 is valid as a NCBI protein accession and reported in Assembly ID GCF_009857865.1
162	WP_250021924.1 is valid as a NCBI protein accession and reported in Assembly ID GCF_023545865.1
163	WP_180323477.1 is valid as a NCBI protein accession and reported in Assembly ID GCF_002843845.1
164	WP_142256302.1 is valid as a NCBI protein accession and reported in Assembly ID GCF_002097025.1
165	WP_272846731.1 is valid as a NCBI protein accession and reported in Assembly ID GCF_028561675.1
166	WP_084980558.1 is valid as a NCBI protein accession and reported in Assembly ID GCF_002097505.1
167	WP_191962120.1 is valid as a NCBI protein accession and reported in Assembly ID GCF_008763335.1
168	WP_190362632.1 is valid as a NCBI protein accession and reported in Assembly ID GCF_014694015.1
169	WP_048518297.1 is valid as a NCBI protein accession and reported in Assembly ID GCF_001045725.1
170	WP_190362757.1 is valid as a NCBI protein accession and reported in Assembly ID GCF_014694785.1
171	WP_303750452.1 is valid as a NCBI protein accession and reported in Assembly ID GCF_954789315.1
172	WP_181424154.1 is valid as a NCBI protein accession and reported in Assembly ID GCF_003237335.1
173	WP_192867258.1 is valid as a NCBI protein accession and reported in Assembly ID GCF_009674895.1
174	WP_048537625.1 is valid as a NCBI protein accession and reported in Assembly ID GCF_004209975.1
175	WP_048523568.1 is valid as a NCBI protein accession and reported in Assembly ID GCF_001996625.1
176	WP_130174453.1 is valid as a NCBI protein accession and reported in Assembly ID GCF_004210085.1
177	WP_251653921.1 is valid as a NCBI protein accession and reported in Assembly ID GCF_023706305.1
178	WP_187248525.1 is valid as a NCBI protein accession and reported in Assembly ID GCF_008040355.1
179	WP_187353054.1 Failed : No record for accession WP_187353054.1
180	WP_179106294.1 is valid as a NCBI protein accession and reported in Assembly ID GCF_001996415.1
181	WP_198994112.1 is a valid NCBI protein accession but Discarded : No Flanking Gene was found for WP_198994112.1 in Assembly ID GCA_016426115.1
182	WP_147712652.1 is valid as a NCBI protein accession and reported in Assembly ID GCF_008040465.1
183	WP_191962750.1 is valid as a NCBI protein accession and reported in Assembly ID GCF_008763085.1
184	WP_179106778.1 is valid as a NCBI protein accession and reported in Assembly ID GCF_001996565.1
185	WP_162674411.1 is valid as a NCBI protein accession and reported in Assembly ID GCF_010363825.1
186	WP_250028185.1 is valid as a NCBI protein accession and reported in Assembly ID GCF_023545625.1
187	WP_257878038.1 is valid as a NCBI protein accession and reported in Assembly ID GCF_002843855.1
188	WP_205395233.1 is valid as a NCBI protein accession and reported in Assembly ID GCF_003311335.1
189	WP_308889461.1 is valid as a NCBI protein accession and reported in Assembly ID GCF_030970345.1
190	WP_049310408.1 is valid as a NCBI protein accession and reported in Assembly ID GCF_001066025.1
191	WP_188363271.1 is valid as a NCBI protein accession and reported in Assembly ID GCF_014638515.1
192	WP_258026189.1 is valid as a NCBI protein accession and reported in Assembly ID GCF_900250475.1
193	WP_084986449.1 is valid as a NCBI protein accession and reported in Assembly ID GCF_002097045.1
194	WP_143129036.1 is valid as a NCBI protein accession and reported in Assembly ID GCF_002097205.1
195	WP_048523771.1 is valid as a NCBI protein accession and reported in Assembly ID GCF_001045855.1
196	WP_142359374.1 is valid as a NCBI protein accession and reported in Assembly ID GCF_002097225.1
197	WP_084959854.1 is valid as a NCBI protein accession and reported in Assembly ID GCF_002097165.1
198	WP_147697301.1 is valid as a NCBI protein accession and reported in Assembly ID GCF_008040205.1
199	WP_216811660.1 is valid as a NCBI protein accession and reported in Assembly ID GCF_018998805.1
200	WP_077659881.1 is valid as a NCBI protein accession and reported in Assembly ID GCF_001996565.1
