# Supplementary material for: A type VII-secreted lipase toxin with reverse domain arrangement
Source: Nat Commun. 2023 Dec 19;14:8438. doi: 10.1038/s41467-023-44221-y (PMC10730906; doi:10.1038/s41467-023-44221-y)
Supplement: Supplementary file 6 — Source Data [file 41467_2023_44221_MOESM6_ESM.zip › Tsl1 distribution raw/lplIII 4/request_file/request.json]

{"accept": true, "homologues_list": ["WP_151506001.1", "WP_048518251.1", "WP_242439987.1", "WP_048537605.1", "WP_162674394.1", "WP_084959577.1", "WP_216805926.1", "WP_218089116.1", "WP_143565051.1", "WP_165624673.1", "WP_162634683.1", "WP_251653742.1", "WP_038805746.1", "WP_154705383.1", "WP_094627071.1", "WP_167403811.1", "WP_086155216.1", "WP_148251531.1", "WP_084978668.1", "WP_094433817.1", "WP_116850143.1", "WP_111132063.1", "WP_094672903.1", "WP_084931341.1", "WP_190362753.1", "WP_264440911.1", "WP_150862254.1", "WP_150867210.1", "WP_250021900.1", "WP_216761356.1", "WP_150883768.1", "WP_031788579.1", "WP_164003513.1", "WP_190362601.1", "WP_050964377.1", "WP_147688623.1", "WP_084929255.1", "WP_147690065.1", "WP_199003915.1", "WP_084985051.1", "WP_101292447.1", "WP_191961519.1", "WP_154275515.1", "WP_250029720.1", "WP_084987897.1", "WP_167402012.1", "WP_250066012.1", "WP_191972617.1", "WP_031889771.1", "WP_258026176.1", "WP_258029392.1", "WP_187248808.1", "WP_270724865.1", "WP_191961599.1", "WP_187352722.1", "WP_084988415.1", "WP_250036817.1", "WP_199012928.1", "WP_029052172.1", "WP_270616475.1", "WP_078161673.1", "WP_250026909.1", "WP_272847114.1", "WP_258028474.1", "WP_258028137.1", "WP_258029169.1", "WP_270818854.1", "WP_084977678.1", "WP_199015268.1", "WP_198999174.1", "WP_042854376.1", "WP_204254814.1", "WP_164005869.1", "WP_251357582.1", "WP_199003964.1", "WP_207765465.1", "WP_147710574.1", "WP_147698097.1", "WP_199004946.1", "WP_147707147.1", "WP_187239686.1", "WP_147698765.1", "WP_199004258.1", "WP_142380100.1", "WP_198998869.1", "WP_142292351.1", "WP_199003810.1", "WP_198996073.1", "WP_250043314.1", "WP_147696415.1", "WP_198995824.1", "WP_160840099.1", "WP_198987727.1", "WP_199008351.1", "WP_031894545.1", "WP_084989606.1", "WP_250013743.1", "WP_311762576.1", "WP_199017222.1", "WP_101274007.1", "WP_198995757.1", "WP_031889773.1", "WP_220673817.1", "WP_267253386.1", "WP_148241653.1", "WP_249983052.1", "WP_216778187.1", "WP_249989108.1", "WP_220673878.1", "WP_078160888.1", "WP_148241618.1", "WP_078072549.1", "WP_199004084.1", "WP_031775721.1", "WP_270809888.1", "WP_250043077.1", "WP_277838338.1", "WP_250018134.1", "WP_180382277.1", "WP_270796533.1", "WP_238782548.1", "WP_147701821.1", "WP_116443238.1", "WP_238782469.1", "WP_146633172.1", "WP_142379959.1", "WP_130152597.1", "WP_142379658.1", "WP_216812249.1", "WP_198981700.1", "WP_142292361.1", "WP_310455739.1", "WP_204254905.1", "WP_187787469.1", "WP_113589760.1", "WP_187787465.1", "WP_258029168.1", "WP_042854379.1", "WP_084979583.1", "WP_147701801.1", "WP_168248144.1", "WP_258028473.1", "WP_258028367.1", "WP_308907401.1", "WP_198993374.1", "WP_258028136.1", "WP_179133180.1", "WP_250026914.1", "WP_258026177.1", "WP_308890562.1", "WP_130173842.1", "WP_258029393.1", "WP_264440961.1", "WP_146763842.1", "WP_216805276.1", "WP_188012490.1", "WP_216805347.1", "WP_147712884.1", "WP_086155183.1", "WP_192867087.1", "WP_160840190.1", "WP_250021924.1", "WP_180323477.1", "WP_142256302.1", "WP_272846731.1", "WP_084980558.1", "WP_191962120.1", "WP_190362632.1", "WP_048518297.1", "WP_190362757.1", "WP_303750452.1", "WP_181424154.1", "WP_192867258.1", "WP_048537625.1", "WP_048523568.1", "WP_130174453.1", "WP_251653921.1", "WP_187248525.1", "WP_187353054.1", "WP_179106294.1", "WP_198994112.1", "WP_147712652.1", "WP_191962750.1", "WP_179106778.1", "WP_162674411.1", "WP_250028185.1", "WP_257878038.1", "WP_205395233.1", "WP_308889461.1", "WP_049310408.1", "WP_188363271.1", "WP_258026189.1", "WP_084986449.1", "WP_143129036.1", "WP_048523771.1", "WP_142359374.1", "WP_084959854.1", "WP_147697301.1", "WP_216811660.1", "WP_077659881.1"], "blastp_database": "refseq_select", "blastp_hit_list_size": 30, "blastp_evalue": 0.001, "flags_evalue": 1e-10, "jackhmmer_iterations": 3, "num_of_flanking_genes": 15, "output_type": "no_tree", "email": "b9044871@ncl.ac.uk", "run_name": "webFlaGs_{current_date}", "queue_pass": "", "queue": "webflags_standard", "request_ip": "128.240.225.43"}
