# Supplementary material for: A type VII-secreted lipase toxin with reverse domain arrangement
Source: Nat Commun. 2023 Dec 19;14:8438. doi: 10.1038/s41467-023-44221-y (PMC10730906; doi:10.1038/s41467-023-44221-y)
Supplement: Supplementary file 6 — Source Data [file 41467_2023_44221_MOESM6_ESM.zip › Tsl1 distribution raw/lplIII 4/request_file/request.txt]

WP_151506001.1
WP_048518251.1
WP_242439987.1
WP_048537605.1
WP_162674394.1
WP_084959577.1
WP_216805926.1
WP_218089116.1
WP_143565051.1
WP_165624673.1
WP_162634683.1
WP_251653742.1
WP_038805746.1
WP_154705383.1
WP_094627071.1
WP_167403811.1
WP_086155216.1
WP_148251531.1
WP_084978668.1
WP_094433817.1
WP_116850143.1
WP_111132063.1
WP_094672903.1
WP_084931341.1
WP_190362753.1
WP_264440911.1
WP_150862254.1
WP_150867210.1
WP_250021900.1
WP_216761356.1
WP_150883768.1
WP_031788579.1
WP_164003513.1
WP_190362601.1
WP_050964377.1
WP_147688623.1
WP_084929255.1
WP_147690065.1
WP_199003915.1
WP_084985051.1
WP_101292447.1
WP_191961519.1
WP_154275515.1
WP_250029720.1
WP_084987897.1
WP_167402012.1
WP_250066012.1
WP_191972617.1
WP_031889771.1
WP_258026176.1
WP_258029392.1
WP_187248808.1
WP_270724865.1
WP_191961599.1
WP_187352722.1
WP_084988415.1
WP_250036817.1
WP_199012928.1
WP_029052172.1
WP_270616475.1
WP_078161673.1
WP_250026909.1
WP_272847114.1
WP_258028474.1
WP_258028137.1
WP_258029169.1
WP_270818854.1
WP_084977678.1
WP_199015268.1
WP_198999174.1
WP_042854376.1
WP_204254814.1
WP_164005869.1
WP_251357582.1
WP_199003964.1
WP_207765465.1
WP_147710574.1
WP_147698097.1
WP_199004946.1
WP_147707147.1
WP_187239686.1
WP_147698765.1
WP_199004258.1
WP_142380100.1
WP_198998869.1
WP_142292351.1
WP_199003810.1
WP_198996073.1
WP_250043314.1
WP_147696415.1
WP_198995824.1
WP_160840099.1
WP_198987727.1
WP_199008351.1
WP_031894545.1
WP_084989606.1
WP_250013743.1
WP_311762576.1
WP_199017222.1
WP_101274007.1
WP_198995757.1
WP_031889773.1
WP_220673817.1
WP_267253386.1
WP_148241653.1
WP_249983052.1
WP_216778187.1
WP_249989108.1
WP_220673878.1
WP_078160888.1
WP_148241618.1
WP_078072549.1
WP_199004084.1
WP_031775721.1
WP_270809888.1
WP_250043077.1
WP_277838338.1
WP_250018134.1
WP_180382277.1
WP_270796533.1
WP_238782548.1
WP_147701821.1
WP_116443238.1
WP_238782469.1
WP_146633172.1
WP_142379959.1
WP_130152597.1
WP_142379658.1
WP_216812249.1
WP_198981700.1
WP_142292361.1
WP_310455739.1
WP_204254905.1
WP_187787469.1
WP_113589760.1
WP_187787465.1
WP_258029168.1
WP_042854379.1
WP_084979583.1
WP_147701801.1
WP_168248144.1
WP_258028473.1
WP_258028367.1
WP_308907401.1
WP_198993374.1
WP_258028136.1
WP_179133180.1
WP_250026914.1
WP_258026177.1
WP_308890562.1
WP_130173842.1
WP_258029393.1
WP_264440961.1
WP_146763842.1
WP_216805276.1
WP_188012490.1
WP_216805347.1
WP_147712884.1
WP_086155183.1
WP_192867087.1
WP_160840190.1
WP_250021924.1
WP_180323477.1
WP_142256302.1
WP_272846731.1
WP_084980558.1
WP_191962120.1
WP_190362632.1
WP_048518297.1
WP_190362757.1
WP_303750452.1
WP_181424154.1
WP_192867258.1
WP_048537625.1
WP_048523568.1
WP_130174453.1
WP_251653921.1
WP_187248525.1
WP_187353054.1
WP_179106294.1
WP_198994112.1
WP_147712652.1
WP_191962750.1
WP_179106778.1
WP_162674411.1
WP_250028185.1
WP_257878038.1
WP_205395233.1
WP_308889461.1
WP_049310408.1
WP_188363271.1
WP_258026189.1
WP_084986449.1
WP_143129036.1
WP_048523771.1
WP_142359374.1
WP_084959854.1
WP_147697301.1
WP_216811660.1
WP_077659881.1
