# Supplementary material for: A type VII-secreted lipase toxin with reverse domain arrangement
Source: Nat Commun. 2023 Dec 19;14:8438. doi: 10.1038/s41467-023-44221-y (PMC10730906; doi:10.1038/s41467-023-44221-y)
Supplement: Supplementary file 6 — Source Data [file 41467_2023_44221_MOESM6_ESM.zip › Tsl1 distribution raw/lplIII 5/FlaGs_output/results_flankgene.fasta_cluster_out_3_1e-10_clusters.tsv]

1	259	WP_198998897.1;WP_000972278.1;WP_000581913.1;WP_000581882.1;WP_001792494.1;WP_102787665.1;WP_086041402.1;WP_275113200.1;WP_000581911.1;WP_000972280.1;WP_199009916.1;WP_000581894.1;WP_000972290.1;WP_000972657.1;WP_001826866.1;WP_000329133.1;WP_000581890.1;WP_048523742.1;WP_000972649.1;WP_000581872.1;WP_111762835.1;WP_284039078.1;WP_001549768.1;WP_052996322.1;WP_078161111.1;WP_000581887.1;WP_160840…
2	125	WP_000038240.1;WP_001034774.1;WP_064135616.1;WP_001034764.1;WP_000162202.1;WP_000038243.1;WP_000914139.1;WP_001034756.1;WP_070863210.1;WP_000038237.1;WP_000037433.1;WP_001034772.1;WP_000162204.1;WP_086040956.1;WP_000037434.1;WP_001034726.1;WP_000038220.1;WP_000037508.1;WP_000162195.1;WP_000037500.1;WP_000038231.1;WP_001034766.1;WP_148255027.1;WP_001034759.1;WP_064135617.1;WP_001034758.1;WP_001034…
3	69	WP_000217456.1;WP_000217469.1;WP_000217470.1;WP_000217459.1;WP_000217466.1;WP_000824929.1;WP_000217462.1;WP_000217471.1;WP_000217458.1;WP_126787830.1;WP_033860291.1;WP_000824941.1;WP_000217452.1;WP_000824948.1
4	65	WP_031788452.1;WP_049280528.1;WP_001790144.1;WP_044026054.1
5	62	WP_001224379.1
6	56	WP_154255126.1;WP_017466740.1;WP_000220938.1;WP_000220932.1
7	49	WP_001791851.1;WP_101244972.1;WP_020978354.1
8	43	WP_000495498.1;WP_000495501.1
9	43	WP_147688521.1;WP_000521958.1;WP_045177706.1;WP_000521959.1;WP_072508974.1
10	30	WP_000978018.1;WP_000056386.1;WP_001044255.1;WP_001044258.1
11	26	WP_000755950.1;WP_000755946.1;WP_000755953.1;WP_085054463.1;WP_220674246.1;WP_142359376.1;WP_000755954.1
12	22	WP_001146763.1;WP_001146762.1
13	20	WP_075339662.1;WP_001793319.1;WP_075583758.1;WP_086040957.1;WP_001795457.1;WP_001792493.1
14	20	WP_085054462.1;WP_000202026.1;WP_000202029.1;WP_000202030.1;WP_095256517.1;WP_000200987.1;WP_000202034.1;WP_000202037.1
15	15	WP_238136483.1;WP_164805630.1;WP_000088704.1;WP_258027764.1;WP_237771876.1;WP_258026759.1;WP_238136401.1;WP_053004563.1;WP_237772877.1;WP_238136492.1;WP_191961599.1;WP_086045209.1;WP_237772688.1
16	14	WP_001662491.1;WP_000794647.1;WP_001837262.1;WP_042742217.1;WP_000841422.1;WP_001205090.1;WP_141764604.1;WP_086040779.1;WP_061732609.1;WP_031899817.1;WP_156976001.1;WP_048665239.1;WP_086045583.1
17	13	WP_000678764.1
18	13	WP_000217723.1;WP_000217725.1;WP_000217710.1;WP_000217714.1;WP_001573690.1
19	12	WP_001795286.1;WP_010956661.1;WP_001790675.1;WP_072361956.1;WP_072398205.1
20	10	WP_000386367.1;WP_000386364.1;WP_000998869.1;WP_000998872.1
21	9	WP_000966095.1;WP_000966094.1;WP_000966099.1;WP_000966101.1
22	9	WP_000142102.1;WP_000142145.1;WP_001008475.1;WP_000142033.1;WP_001837544.1;WP_000142176.1;WP_000142036.1;WP_000141982.1;WP_000141947.1
23	6	WP_000721330.1;WP_000721337.1;WP_000721336.1
24	5	WP_001026113.1;WP_001026122.1
25	5	WP_001081693.1;WP_001081682.1
26	4	WP_052997545.1;WP_150859836.1;WP_000777472.1;WP_050961970.1
27	3	WP_000481425.1;WP_000481410.1;WP_000481415.1
28	3	WP_001058843.1;WP_001058848.1
29	3	WP_001066125.1;WP_001066123.1
30	2	WP_000876646.1;WP_000876663.1
31	2	WP_001792001.1
32	1	WP_000040588.1
33	1	WP_000074001.1
34	1	WP_000145499.1
35	1	WP_000170603.1
36	1	WP_000182661.1
37	1	WP_000208389.1
38	1	WP_000289134.1
39	1	WP_000433551.1
40	1	WP_000586376.1
41	1	WP_000614712.1
42	1	WP_000787940.1
43	1	WP_000810620.1
44	1	WP_000819684.1
45	1	WP_000872390.1
46	1	WP_000910576.1
47	1	WP_000990133.1
48	1	WP_001060842.1
49	1	WP_001080466.1
50	1	WP_001117052.1
51	1	WP_001118417.1
52	1	WP_001240318.1
53	1	WP_001246555.1
54	1	WP_001250275.1
55	1	WP_001790696.1
56	1	WP_048665614.1
57	1	WP_048665636.1
58	1	WP_048665789.1
