# Supplementary material for: A type VII-secreted lipase toxin with reverse domain arrangement
Source: Nat Commun. 2023 Dec 19;14:8438. doi: 10.1038/s41467-023-44221-y (PMC10730906; doi:10.1038/s41467-023-44221-y)
Supplement: Supplementary file 6 — Source Data [file 41467_2023_44221_MOESM6_ESM.zip › Tsl1 distribution raw/lplIII 5/FlaGs_output/results_flankgene.fasta_cluster_out_3_1e-10_jackhits.tsv]

1	['WP_001034759.1', 'WP_001034766.1', 'WP_001034762.1', 'WP_000037433.1', 'WP_001034772.1', 'WP_000162202.1', 'WP_001034756.1', 'WP_000162204.1', 'WP_001034774.1', 'WP_001034726.1', 'WP_064135616.1', 'WP_070863210.1', 'WP_001034758.1', 'WP_086040956.1', 'WP_001034764.1', 'WP_000037508.1', 'WP_000038224.1', 'WP_000162195.1', 'WP_148255027.1', 'WP_000038220.1', 'WP_000038231.1', 'WP_064135617.1', 'W…
2	['WP_001034772.1', 'WP_000162202.1', 'WP_001034756.1', 'WP_000162204.1', 'WP_001034759.1', 'WP_001034766.1', 'WP_001034726.1', 'WP_064135616.1', 'WP_001034758.1', 'WP_086040956.1', 'WP_001034762.1', 'WP_000037433.1', 'WP_001034774.1', 'WP_070863210.1', 'WP_000162195.1', 'WP_001034764.1', 'WP_000037508.1', 'WP_000038224.1', 'WP_000038243.1', 'WP_148255027.1', 'WP_000038220.1', 'WP_000038231.1', 'W…
3	['WP_001034759.1', 'WP_001034766.1', 'WP_001034762.1', 'WP_000037433.1', 'WP_001034756.1', 'WP_001034772.1', 'WP_000162202.1', 'WP_001034726.1', 'WP_000162204.1', 'WP_001034758.1', 'WP_064135616.1', 'WP_086040956.1', 'WP_001034774.1', 'WP_070863210.1', 'WP_001034764.1', 'WP_000037500.1', 'WP_000162195.1', 'WP_000037508.1', 'WP_000038224.1', 'WP_148255027.1', 'WP_000038220.1', 'WP_064135617.1', 'W…
4	['WP_001034759.1', 'WP_001034766.1', 'WP_001034762.1', 'WP_000037433.1', 'WP_000162202.1', 'WP_001034772.1', 'WP_001034774.1', 'WP_001034756.1', 'WP_000162204.1', 'WP_001034726.1', 'WP_070863210.1', 'WP_064135616.1', 'WP_001034758.1', 'WP_086040956.1', 'WP_001034764.1', 'WP_000037508.1', 'WP_000038224.1', 'WP_000162195.1', 'WP_148255027.1', 'WP_000038220.1', 'WP_064135617.1', 'WP_000038231.1', 'W…
5	['WP_001034759.1', 'WP_001034766.1', 'WP_001034762.1', 'WP_000162202.1', 'WP_001034772.1', 'WP_000037433.1', 'WP_001034756.1', 'WP_000162204.1', 'WP_001034774.1', 'WP_001034726.1', 'WP_064135616.1', 'WP_001034758.1', 'WP_070863210.1', 'WP_086040956.1', 'WP_001034764.1', 'WP_000162195.1', 'WP_000038224.1', 'WP_000037508.1', 'WP_000038220.1', 'WP_064135617.1', 'WP_000038231.1', 'WP_148255027.1', 'W…
6	['WP_001034759.1', 'WP_001034766.1', 'WP_001034762.1', 'WP_000037433.1', 'WP_001034772.1', 'WP_000162202.1', 'WP_001034756.1', 'WP_001034774.1', 'WP_000162204.1', 'WP_001034726.1', 'WP_070863210.1', 'WP_001034758.1', 'WP_064135616.1', 'WP_086040956.1', 'WP_001034764.1', 'WP_000038224.1', 'WP_000037508.1', 'WP_000162195.1', 'WP_000038220.1', 'WP_148255027.1', 'WP_000038231.1', 'WP_064135617.1', 'W…
7	['WP_001034759.1', 'WP_001034766.1', 'WP_000162202.1', 'WP_001034772.1', 'WP_001034762.1', 'WP_001034756.1', 'WP_000162204.1', 'WP_000037433.1', 'WP_001034726.1', 'WP_001034774.1', 'WP_064135616.1', 'WP_001034758.1', 'WP_086040956.1', 'WP_070863210.1', 'WP_001034764.1', 'WP_000162195.1', 'WP_000038224.1', 'WP_000037508.1', 'WP_000038231.1', 'WP_000038220.1', 'WP_000038243.1', 'WP_064135617.1', 'W…
8	['WP_001034759.1', 'WP_001034766.1', 'WP_001034772.1', 'WP_000162202.1', 'WP_001034756.1', 'WP_000162204.1', 'WP_001034726.1', 'WP_001034762.1', 'WP_064135616.1', 'WP_000037433.1', 'WP_001034758.1', 'WP_086040956.1', 'WP_001034774.1', 'WP_070863210.1', 'WP_001034764.1', 'WP_000162195.1', 'WP_000038224.1', 'WP_000037508.1', 'WP_000038237.1', 'WP_000038243.1', 'WP_000038240.1', 'WP_000038220.1', 'W…
9	['WP_001034759.1', 'WP_001034766.1', 'WP_000162202.1', 'WP_001034772.1', 'WP_001034756.1', 'WP_000162204.1', 'WP_001034726.1', 'WP_001034762.1', 'WP_064135616.1', 'WP_001034758.1', 'WP_000037433.1', 'WP_086040956.1', 'WP_001034774.1', 'WP_070863210.1', 'WP_001034764.1', 'WP_000162195.1', 'WP_000038224.1', 'WP_000037508.1', 'WP_000038237.1', 'WP_000038240.1', 'WP_000038243.1', 'WP_000038220.1', 'W…
10	['WP_001034759.1', 'WP_001034766.1', 'WP_000162202.1', 'WP_001034772.1', 'WP_000162204.1', 'WP_001034756.1', 'WP_001034762.1', 'WP_001034726.1', 'WP_064135616.1', 'WP_000037433.1', 'WP_001034758.1', 'WP_086040956.1', 'WP_001034774.1', 'WP_070863210.1', 'WP_001034764.1', 'WP_000162195.1', 'WP_000038224.1', 'WP_000037508.1', 'WP_000038243.1', 'WP_000038220.1', 'WP_000038237.1', 'WP_000038231.1', 'W…
11	['WP_000040588.1']
12	['WP_000056386.1', 'WP_001044255.1', 'WP_001044258.1', 'WP_000978018.1']
13	['WP_000074001.1']
14	['WP_000088704.1', 'WP_238136492.1', 'WP_238136483.1', 'WP_086045209.1', 'WP_237771876.1', 'WP_237772877.1', 'WP_053004563.1', 'WP_258027764.1', 'WP_258026759.1', 'WP_237772688.1', 'WP_191961599.1', 'WP_164805630.1', 'WP_238136401.1']
15	['WP_000141947.1', 'WP_001837544.1', 'WP_000142102.1', 'WP_000142176.1', 'WP_000142145.1', 'WP_000141982.1', 'WP_000142036.1', 'WP_001008475.1', 'WP_000142033.1']
16	['WP_001837544.1', 'WP_000142102.1', 'WP_000141947.1', 'WP_000142176.1', 'WP_000141982.1', 'WP_000142145.1', 'WP_001008475.1', 'WP_000142036.1', 'WP_000142033.1']
17	['WP_001837544.1', 'WP_000142176.1', 'WP_000142102.1', 'WP_000141947.1', 'WP_000142145.1', 'WP_000141982.1', 'WP_000142033.1', 'WP_000142036.1', 'WP_001008475.1']
18	['WP_001837544.1', 'WP_000142176.1', 'WP_000141947.1', 'WP_000142102.1', 'WP_000142036.1', 'WP_000142145.1', 'WP_000141982.1', 'WP_001008475.1', 'WP_000142033.1']
19	['WP_000142102.1', 'WP_001837544.1', 'WP_000142176.1', 'WP_000141947.1', 'WP_000141982.1', 'WP_000142145.1', 'WP_001008475.1', 'WP_000142036.1', 'WP_000142033.1']
20	['WP_000142176.1', 'WP_000142145.1', 'WP_000141947.1', 'WP_001837544.1', 'WP_000142102.1', 'WP_000141982.1', 'WP_001008475.1', 'WP_000142036.1', 'WP_000142033.1']
21	['WP_000142176.1', 'WP_001837544.1', 'WP_000142102.1', 'WP_000141947.1', 'WP_000142145.1', 'WP_000141982.1', 'WP_001008475.1', 'WP_000142036.1', 'WP_000142033.1']
22	['WP_000145499.1']
23	['WP_001034772.1', 'WP_000162202.1', 'WP_000162204.1', 'WP_001034756.1', 'WP_001034726.1', 'WP_064135616.1', 'WP_086040956.1', 'WP_001034758.1', 'WP_001034759.1', 'WP_001034766.1', 'WP_001034762.1', 'WP_000037433.1', 'WP_001034774.1', 'WP_000162195.1', 'WP_070863210.1', 'WP_001034764.1', 'WP_000037508.1', 'WP_000038224.1', 'WP_000038243.1', 'WP_148255027.1', 'WP_000038220.1', 'WP_000038231.1', 'W…
24	['WP_000162202.1', 'WP_001034772.1', 'WP_000162204.1', 'WP_001034756.1', 'WP_001034726.1', 'WP_064135616.1', 'WP_001034758.1', 'WP_086040956.1', 'WP_001034759.1', 'WP_001034766.1', 'WP_001034762.1', 'WP_000037433.1', 'WP_001034774.1', 'WP_070863210.1', 'WP_000162195.1', 'WP_001034764.1', 'WP_000037508.1', 'WP_000038224.1', 'WP_000038243.1', 'WP_148255027.1', 'WP_000038220.1', 'WP_000038231.1', 'W…
25	['WP_000162202.1', 'WP_001034772.1', 'WP_000162204.1', 'WP_001034756.1', 'WP_001034726.1', 'WP_064135616.1', 'WP_086040956.1', 'WP_001034758.1', 'WP_001034759.1', 'WP_001034766.1', 'WP_001034762.1', 'WP_000037433.1', 'WP_001034774.1', 'WP_000162195.1', 'WP_070863210.1', 'WP_001034764.1', 'WP_000037508.1', 'WP_000038224.1', 'WP_000038243.1', 'WP_148255027.1', 'WP_000038220.1', 'WP_000038231.1', 'W…
26	['WP_000170603.1']
27	['WP_000182661.1']
28	['WP_000202037.1', 'WP_000202029.1', 'WP_000202026.1', 'WP_000202034.1', 'WP_095256517.1', 'WP_000202030.1', 'WP_000200987.1', 'WP_085054462.1']
29	['WP_000202037.1', 'WP_000202026.1', 'WP_000202029.1', 'WP_000202034.1', 'WP_095256517.1', 'WP_000202030.1', 'WP_000200987.1', 'WP_085054462.1']
30	['WP_000202029.1', 'WP_000202037.1', 'WP_000202026.1', 'WP_000202034.1', 'WP_095256517.1', 'WP_000202030.1', 'WP_000200987.1', 'WP_085054462.1']
31	['WP_000202037.1', 'WP_000202029.1', 'WP_000202026.1', 'WP_000202034.1', 'WP_000202030.1', 'WP_095256517.1', 'WP_000200987.1', 'WP_085054462.1']
32	['WP_000202037.1', 'WP_000202026.1', 'WP_000202034.1', 'WP_000202029.1', 'WP_095256517.1', 'WP_000202030.1', 'WP_000200987.1', 'WP_085054462.1']
33	['WP_000202037.1', 'WP_000202026.1', 'WP_000202029.1', 'WP_000202034.1', 'WP_095256517.1', 'WP_000202030.1', 'WP_000200987.1', 'WP_085054462.1']
34	['WP_000208389.1']
35	['WP_000217462.1', 'WP_000217466.1', 'WP_000217452.1', 'WP_000217469.1', 'WP_000217459.1', 'WP_000217456.1', 'WP_000217470.1', 'WP_000217471.1', 'WP_033860291.1', 'WP_126787830.1', 'WP_000217458.1', 'WP_000824941.1', 'WP_000824948.1', 'WP_000824929.1']
36	['WP_000217462.1', 'WP_000217456.1', 'WP_000217466.1', 'WP_000217469.1', 'WP_000217459.1', 'WP_000217452.1', 'WP_000217470.1', 'WP_033860291.1', 'WP_000217471.1', 'WP_126787830.1', 'WP_000217458.1', 'WP_000824941.1', 'WP_000824948.1', 'WP_000824929.1']
37	['WP_000217462.1', 'WP_000217466.1', 'WP_000217456.1', 'WP_000217469.1', 'WP_000217459.1', 'WP_000217452.1', 'WP_000217470.1', 'WP_000217471.1', 'WP_033860291.1', 'WP_000217458.1', 'WP_126787830.1', 'WP_000824941.1', 'WP_000824948.1', 'WP_000824929.1']
38	['WP_000217462.1', 'WP_000217466.1', 'WP_000217469.1', 'WP_000217459.1', 'WP_000217456.1', 'WP_000217470.1', 'WP_000217452.1', 'WP_000217471.1', 'WP_033860291.1', 'WP_126787830.1', 'WP_000217458.1', 'WP_000824941.1', 'WP_000824948.1', 'WP_000824929.1']
39	['WP_000217462.1', 'WP_000217466.1', 'WP_000217469.1', 'WP_000217459.1', 'WP_000217456.1', 'WP_000217452.1', 'WP_000217470.1', 'WP_000217471.1', 'WP_033860291.1', 'WP_126787830.1', 'WP_000217458.1', 'WP_000824941.1', 'WP_000824948.1', 'WP_000824929.1']
40	['WP_000217462.1', 'WP_000217466.1', 'WP_000217469.1', 'WP_000217456.1', 'WP_000217459.1', 'WP_000217452.1', 'WP_000217470.1', 'WP_000217471.1', 'WP_033860291.1', 'WP_126787830.1', 'WP_000217458.1', 'WP_000824941.1', 'WP_000824948.1', 'WP_000824929.1']
41	['WP_000217462.1', 'WP_000217466.1', 'WP_000217469.1', 'WP_000217459.1', 'WP_000217456.1', 'WP_000217470.1', 'WP_000217452.1', 'WP_000217471.1', 'WP_033860291.1', 'WP_126787830.1', 'WP_000217458.1', 'WP_000824941.1', 'WP_000824948.1', 'WP_000824929.1']
42	['WP_000217462.1', 'WP_000217466.1', 'WP_000217469.1', 'WP_000217459.1', 'WP_000217470.1', 'WP_000217456.1', 'WP_000217452.1', 'WP_000217471.1', 'WP_033860291.1', 'WP_126787830.1', 'WP_000217458.1', 'WP_000824941.1', 'WP_000824948.1', 'WP_000824929.1']
43	['WP_000217462.1', 'WP_000217466.1', 'WP_000217469.1', 'WP_000217459.1', 'WP_000217456.1', 'WP_000217470.1', 'WP_000217471.1', 'WP_000217452.1', 'WP_033860291.1', 'WP_126787830.1', 'WP_000217458.1', 'WP_000824941.1', 'WP_000824948.1', 'WP_000824929.1']
44	['WP_000217714.1', 'WP_000217723.1', 'WP_000217710.1', 'WP_000217725.1', 'WP_001573690.1']
45	['WP_000217714.1', 'WP_000217723.1', 'WP_000217725.1', 'WP_001573690.1', 'WP_000217710.1']
46	['WP_000217723.1', 'WP_000217714.1', 'WP_000217725.1', 'WP_001573690.1', 'WP_000217710.1']
47	['WP_000217714.1', 'WP_000217723.1', 'WP_000217725.1', 'WP_001573690.1', 'WP_000217710.1']
48	['WP_000220932.1', 'WP_017466740.1', 'WP_000220938.1', 'WP_154255126.1']
49	['WP_000220932.1', 'WP_000220938.1', 'WP_017466740.1', 'WP_154255126.1']
50	['WP_000289134.1']
51	['WP_000329133.1', 'WP_142301470.1', 'WP_001793883.1', 'WP_086090499.1', 'WP_001792494.1', 'WP_001573692.1', 'WP_275401734.1', 'WP_001549768.1', 'WP_086097406.1', 'WP_000581923.1', 'WP_000972657.1', 'WP_315984969.1', 'WP_000581910.1', 'WP_000972649.1', 'WP_284039078.1', 'WP_000581906.1', 'WP_000972280.1', 'WP_033861378.1', 'WP_111762835.1', 'WP_000581892.1', 'WP_050963716.1', 'WP_053000023.1', 'W…
52	['WP_000386364.1', 'WP_000386367.1', 'WP_000998869.1', 'WP_000998872.1']
53	['WP_000386364.1', 'WP_000386367.1', 'WP_000998869.1', 'WP_000998872.1']
54	['WP_000433551.1']
55	['WP_000481425.1', 'WP_000481410.1', 'WP_000481415.1']
56	['WP_000481415.1', 'WP_000481425.1', 'WP_000481410.1']
57	['WP_000481425.1', 'WP_000481415.1', 'WP_000481410.1']
58	['WP_000495498.1', 'WP_000495501.1']
59	['WP_000495501.1', 'WP_000495498.1']
60	['WP_000521959.1', 'WP_000521958.1', 'WP_045177706.1', 'WP_147688521.1', 'WP_072508974.1']
61	['WP_000521959.1', 'WP_000521958.1', 'WP_045177706.1', 'WP_147688521.1', 'WP_072508974.1']
62	['WP_199009916.1', 'WP_001826866.1', 'WP_000581904.1', 'WP_001549768.1', 'WP_001792494.1', 'WP_284039078.1', 'WP_086090499.1', 'WP_275401734.1', 'WP_000581906.1', 'WP_000581913.1', 'WP_000972657.1', 'WP_000581923.1', 'WP_000972280.1', 'WP_000972658.1', 'WP_315984969.1', 'WP_000972286.1', 'WP_094433717.1', 'WP_033861378.1', 'WP_000581892.1', 'WP_000972290.1', 'WP_111762835.1', 'WP_053000023.1', 'W…
63	['WP_199009916.1', 'WP_001826866.1', 'WP_000581904.1', 'WP_001549768.1', 'WP_001792494.1', 'WP_284039078.1', 'WP_086090499.1', 'WP_275401734.1', 'WP_000581906.1', 'WP_000581913.1', 'WP_000972657.1', 'WP_000581923.1', 'WP_000972280.1', 'WP_000972658.1', 'WP_000972286.1', 'WP_315984969.1', 'WP_094433717.1', 'WP_000972290.1', 'WP_033861378.1', 'WP_000581892.1', 'WP_111762835.1', 'WP_053000023.1', 'W…
64	['WP_001549768.1', 'WP_001792494.1', 'WP_284039078.1', 'WP_086090499.1', 'WP_275401734.1', 'WP_000581906.1', 'WP_000972657.1', 'WP_000581923.1', 'WP_199009916.1', 'WP_001826866.1', 'WP_000972658.1', 'WP_000972280.1', 'WP_000581904.1', 'WP_315984969.1', 'WP_094433717.1', 'WP_033861378.1', 'WP_111762835.1', 'WP_275113200.1', 'WP_001573692.1', 'WP_001793883.1', 'WP_000581913.1', 'WP_050958830.1', 'W…
65	['WP_001549768.1', 'WP_001792494.1', 'WP_284039078.1', 'WP_086090499.1', 'WP_275401734.1', 'WP_000581906.1', 'WP_000972657.1', 'WP_000581923.1', 'WP_199009916.1', 'WP_000972280.1', 'WP_001826866.1', 'WP_000972658.1', 'WP_000581904.1', 'WP_315984969.1', 'WP_094433717.1', 'WP_033861378.1', 'WP_111762835.1', 'WP_275113200.1', 'WP_001573692.1', 'WP_001793883.1', 'WP_000581913.1', 'WP_050958830.1', 'W…
66	['WP_001549768.1', 'WP_001792494.1', 'WP_284039078.1', 'WP_086090499.1', 'WP_275401734.1', 'WP_000581906.1', 'WP_000972657.1', 'WP_000581923.1', 'WP_199009916.1', 'WP_001826866.1', 'WP_000972658.1', 'WP_000972280.1', 'WP_000581904.1', 'WP_315984969.1', 'WP_094433717.1', 'WP_033861378.1', 'WP_111762835.1', 'WP_275113200.1', 'WP_001573692.1', 'WP_001793883.1', 'WP_000581913.1', 'WP_050958830.1', 'W…
67	['WP_001549768.1', 'WP_001792494.1', 'WP_284039078.1', 'WP_086090499.1', 'WP_275401734.1', 'WP_000581906.1', 'WP_000972657.1', 'WP_000581923.1', 'WP_000972280.1', 'WP_000972658.1', 'WP_315984969.1', 'WP_094433717.1', 'WP_033861378.1', 'WP_199009916.1', 'WP_111762835.1', 'WP_001826866.1', 'WP_275113200.1', 'WP_000581904.1', 'WP_001573692.1', 'WP_001793883.1', 'WP_000581913.1', 'WP_000581892.1', 'W…
68	['WP_199009916.1', 'WP_001826866.1', 'WP_001549768.1', 'WP_001792494.1', 'WP_000581904.1', 'WP_284039078.1', 'WP_086090499.1', 'WP_275401734.1', 'WP_000581906.1', 'WP_000972657.1', 'WP_000581923.1', 'WP_000581913.1', 'WP_000972280.1', 'WP_000972658.1', 'WP_315984969.1', 'WP_000581892.1', 'WP_053000023.1', 'WP_033861378.1', 'WP_094433717.1', 'WP_050963716.1', 'WP_000972286.1', 'WP_111762835.1', 'W…
69	['WP_199009916.1', 'WP_001826866.1', 'WP_000581904.1', 'WP_001549768.1', 'WP_001792494.1', 'WP_284039078.1', 'WP_086090499.1', 'WP_275401734.1', 'WP_000581906.1', 'WP_000581913.1', 'WP_000972657.1', 'WP_000581923.1', 'WP_000972280.1', 'WP_000972658.1', 'WP_000581892.1', 'WP_053000023.1', 'WP_050963716.1', 'WP_315984969.1', 'WP_033861378.1', 'WP_094433717.1', 'WP_000972286.1', 'WP_111762835.1', 'W…
70	['WP_199009916.1', 'WP_001826866.1', 'WP_000581904.1', 'WP_001549768.1', 'WP_001792494.1', 'WP_284039078.1', 'WP_086090499.1', 'WP_275401734.1', 'WP_000581913.1', 'WP_000581906.1', 'WP_000972657.1', 'WP_000581923.1', 'WP_000972280.1', 'WP_000581892.1', 'WP_000972658.1', 'WP_053000023.1', 'WP_050963716.1', 'WP_315984969.1', 'WP_033861378.1', 'WP_000972286.1', 'WP_094433717.1', 'WP_111762835.1', 'W…
71	['WP_199009916.1', 'WP_001826866.1', 'WP_000581904.1', 'WP_001549768.1', 'WP_001792494.1', 'WP_284039078.1', 'WP_086090499.1', 'WP_275401734.1', 'WP_000581913.1', 'WP_000581906.1', 'WP_000581892.1', 'WP_000972657.1', 'WP_000581923.1', 'WP_053000023.1', 'WP_050963716.1', 'WP_000972280.1', 'WP_000972286.1', 'WP_000972658.1', 'WP_000581894.1', 'WP_315984969.1', 'WP_000972290.1', 'WP_033861378.1', 'W…
72	['WP_199009916.1', 'WP_001826866.1', 'WP_000581904.1', 'WP_001549768.1', 'WP_001792494.1', 'WP_284039078.1', 'WP_086090499.1', 'WP_275401734.1', 'WP_000581913.1', 'WP_000581906.1', 'WP_000972657.1', 'WP_000581923.1', 'WP_000972658.1', 'WP_315984969.1', 'WP_000972280.1', 'WP_094433717.1', 'WP_111762835.1', 'WP_033861378.1', 'WP_000581892.1', 'WP_275113200.1', 'WP_000972286.1', 'WP_053000023.1', 'W…
73	['WP_001549768.1', 'WP_001792494.1', 'WP_284039078.1', 'WP_086090499.1', 'WP_275401734.1', 'WP_000581906.1', 'WP_000972657.1', 'WP_000581923.1', 'WP_000972658.1', 'WP_315984969.1', 'WP_000972280.1', 'WP_094433717.1', 'WP_111762835.1', 'WP_033861378.1', 'WP_275113200.1', 'WP_001573692.1', 'WP_001793883.1', 'WP_199009916.1', 'WP_001826866.1', 'WP_000581904.1', 'WP_000581913.1', 'WP_029656393.1', 'W…
74	['WP_000581910.1', 'WP_000972649.1', 'WP_001549768.1', 'WP_001792494.1', 'WP_284039078.1', 'WP_086090499.1', 'WP_275401734.1', 'WP_000581911.1', 'WP_000581906.1', 'WP_000972657.1', 'WP_000581923.1', 'WP_000972658.1', 'WP_315984969.1', 'WP_094433717.1', 'WP_111762835.1', 'WP_000972280.1', 'WP_000581918.1', 'WP_199009916.1', 'WP_001573692.1', 'WP_275113200.1', 'WP_001793883.1', 'WP_033861378.1', 'W…
75	['WP_000581910.1', 'WP_000972649.1', 'WP_001549768.1', 'WP_001792494.1', 'WP_000581911.1', 'WP_284039078.1', 'WP_086090499.1', 'WP_275401734.1', 'WP_000581906.1', 'WP_000972657.1', 'WP_000581923.1', 'WP_000972658.1', 'WP_315984969.1', 'WP_000972280.1', 'WP_000581918.1', 'WP_094433717.1', 'WP_111762835.1', 'WP_199009916.1', 'WP_033861378.1', 'WP_275113200.1', 'WP_001573692.1', 'WP_001793883.1', 'W…
76	['WP_000581910.1', 'WP_000972649.1', 'WP_001549768.1', 'WP_001792494.1', 'WP_284039078.1', 'WP_086090499.1', 'WP_275401734.1', 'WP_000581906.1', 'WP_000581911.1', 'WP_000972657.1', 'WP_000581923.1', 'WP_000972658.1', 'WP_315984969.1', 'WP_094433717.1', 'WP_111762835.1', 'WP_000972280.1', 'WP_199009916.1', 'WP_275113200.1', 'WP_000581918.1', 'WP_001826866.1', 'WP_001573692.1', 'WP_001793883.1', 'W…
77	['WP_199009916.1', 'WP_001826866.1', 'WP_000581904.1', 'WP_001549768.1', 'WP_001792494.1', 'WP_284039078.1', 'WP_086090499.1', 'WP_275401734.1', 'WP_000581913.1', 'WP_000581906.1', 'WP_000972657.1', 'WP_000581923.1', 'WP_000972658.1', 'WP_315984969.1', 'WP_000972280.1', 'WP_094433717.1', 'WP_111762835.1', 'WP_033861378.1', 'WP_000581892.1', 'WP_053000023.1', 'WP_000972286.1', 'WP_050963716.1', 'W…
78	['WP_000581910.1', 'WP_000972649.1', 'WP_001549768.1', 'WP_001792494.1', 'WP_284039078.1', 'WP_086090499.1', 'WP_000581911.1', 'WP_275401734.1', 'WP_000581906.1', 'WP_000972657.1', 'WP_000581923.1', 'WP_000972658.1', 'WP_000581918.1', 'WP_315984969.1', 'WP_000972280.1', 'WP_094433717.1', 'WP_111762835.1', 'WP_199009916.1', 'WP_275113200.1', 'WP_033861378.1', 'WP_001573692.1', 'WP_001793883.1', 'W…
79	['WP_001549768.1', 'WP_001792494.1', 'WP_284039078.1', 'WP_086090499.1', 'WP_275401734.1', 'WP_000972657.1', 'WP_000581923.1', 'WP_000581906.1', 'WP_000972658.1', 'WP_315984969.1', 'WP_094433717.1', 'WP_000972280.1', 'WP_111762835.1', 'WP_275113200.1', 'WP_033861378.1', 'WP_199009916.1', 'WP_001573692.1', 'WP_001793883.1', 'WP_001826866.1', 'WP_000581904.1', 'WP_000581913.1', 'WP_029656393.1', 'W…
80	['WP_000586376.1']
81	['WP_000614712.1']
82	['WP_199009916.1', 'WP_001826866.1', 'WP_001549768.1', 'WP_001792494.1', 'WP_000581904.1', 'WP_284039078.1', 'WP_086090499.1', 'WP_275401734.1', 'WP_000581906.1', 'WP_000972657.1', 'WP_000581923.1', 'WP_000581913.1', 'WP_000972280.1', 'WP_000972658.1', 'WP_315984969.1', 'WP_000581892.1', 'WP_033861378.1', 'WP_094433717.1', 'WP_053000023.1', 'WP_050963716.1', 'WP_000972286.1', 'WP_111762835.1', 'W…
83	['WP_000678764.1']
84	['WP_000721330.1', 'WP_000721337.1', 'WP_000721336.1']
85	['WP_000721337.1', 'WP_000721336.1', 'WP_000721330.1']
86	['WP_000721337.1', 'WP_000721330.1', 'WP_000721336.1']
87	['WP_000755950.1', 'WP_000755954.1', 'WP_000755946.1', 'WP_000755953.1', 'WP_085054463.1', 'WP_142359376.1', 'WP_220674246.1']
88	['WP_000755950.1', 'WP_000755954.1', 'WP_000755946.1', 'WP_000755953.1', 'WP_085054463.1', 'WP_142359376.1', 'WP_220674246.1']
89	['WP_000755954.1', 'WP_000755950.1', 'WP_000755946.1', 'WP_000755953.1', 'WP_085054463.1', 'WP_142359376.1', 'WP_220674246.1']
90	['WP_000755954.1', 'WP_000755950.1', 'WP_000755946.1', 'WP_000755953.1', 'WP_085054463.1', 'WP_142359376.1', 'WP_220674246.1']
91	['WP_050961970.1', 'WP_052997545.1', 'WP_000777472.1', 'WP_150859836.1']
92	['WP_000787940.1']
93	['WP_000794647.1', 'WP_048665239.1', 'WP_086040779.1', 'WP_086045583.1', 'WP_156976001.1', 'WP_042742217.1', 'WP_001205090.1', 'WP_001837262.1', 'WP_061732609.1', 'WP_141764604.1']
94	['WP_000810620.1']
95	['WP_000819684.1']
96	['WP_000824941.1', 'WP_000824929.1', 'WP_000824948.1', 'WP_000217462.1', 'WP_000217466.1', 'WP_000217471.1', 'WP_000217452.1', 'WP_000217469.1', 'WP_000217470.1', 'WP_000217459.1', 'WP_000217456.1', 'WP_000217458.1', 'WP_126787830.1', 'WP_033860291.1']
97	['WP_000824941.1', 'WP_000824948.1', 'WP_000824929.1', 'WP_000217462.1', 'WP_000217466.1', 'WP_000217471.1', 'WP_000217452.1', 'WP_000217456.1', 'WP_000217470.1', 'WP_000217469.1', 'WP_000217459.1', 'WP_000217458.1', 'WP_126787830.1', 'WP_033860291.1']
98	['WP_000824948.1', 'WP_000824941.1', 'WP_000824929.1', 'WP_000217462.1', 'WP_000217466.1', 'WP_000217471.1', 'WP_000217452.1', 'WP_000217470.1', 'WP_000217456.1', 'WP_000217469.1', 'WP_000217459.1', 'WP_000217458.1', 'WP_126787830.1', 'WP_033860291.1']
99	['WP_000841422.1', 'WP_042742217.1', 'WP_141764604.1', 'WP_001837262.1', 'WP_061732609.1', 'WP_001205090.1', 'WP_156976001.1']
100	['WP_000872390.1']
101	['WP_000876646.1', 'WP_000876663.1']
102	['WP_000876663.1', 'WP_000876646.1']
103	['WP_000910576.1']
104	['WP_001034759.1', 'WP_001034766.1', 'WP_000162202.1', 'WP_001034772.1', 'WP_001034756.1', 'WP_000162204.1', 'WP_001034726.1', 'WP_001034762.1', 'WP_064135616.1', 'WP_001034758.1', 'WP_000037433.1', 'WP_086040956.1', 'WP_001034774.1', 'WP_070863210.1', 'WP_001034764.1', 'WP_000162195.1', 'WP_000038224.1', 'WP_000037508.1', 'WP_000038237.1', 'WP_000038240.1', 'WP_000038243.1', 'WP_000914139.1', 'W…
105	['WP_000966095.1', 'WP_000966094.1', 'WP_000966101.1', 'WP_000966099.1']
106	['WP_000966095.1', 'WP_000966094.1', 'WP_000966101.1', 'WP_000966099.1']
107	['WP_000966101.1', 'WP_000966095.1', 'WP_000966094.1', 'WP_000966099.1']
108	['WP_000966101.1', 'WP_000966095.1', 'WP_000966094.1', 'WP_000966099.1']
109	['WP_001549768.1', 'WP_001792494.1', 'WP_284039078.1', 'WP_086090499.1', 'WP_275401734.1', 'WP_000581906.1', 'WP_000972657.1', 'WP_000581923.1', 'WP_199009916.1', 'WP_000972280.1', 'WP_001826866.1', 'WP_000972658.1', 'WP_315984969.1', 'WP_000581904.1', 'WP_094433717.1', 'WP_033861378.1', 'WP_111762835.1', 'WP_275113200.1', 'WP_001573692.1', 'WP_001793883.1', 'WP_000581913.1', 'WP_050958830.1', 'W…
110	['WP_001549768.1', 'WP_001792494.1', 'WP_284039078.1', 'WP_086090499.1', 'WP_275401734.1', 'WP_000581906.1', 'WP_000972657.1', 'WP_000581923.1', 'WP_199009916.1', 'WP_000972280.1', 'WP_001826866.1', 'WP_000972658.1', 'WP_315984969.1', 'WP_000581904.1', 'WP_033861378.1', 'WP_094433717.1', 'WP_111762835.1', 'WP_275113200.1', 'WP_001573692.1', 'WP_001793883.1', 'WP_000581913.1', 'WP_050958830.1', 'W…
111	['WP_130115803.1', 'WP_001549768.1', 'WP_001792494.1', 'WP_284039078.1', 'WP_275401734.1', 'WP_259469261.1', 'WP_102787665.1', 'WP_275113200.1', 'WP_000972658.1', 'WP_078068520.1', 'WP_160840188.1', 'WP_270809892.1', 'WP_111762835.1', 'WP_000581906.1', 'WP_000972278.1', 'WP_086090499.1', 'WP_086041402.1', 'WP_000581923.1', 'WP_000972657.1', 'WP_094433717.1', 'WP_000972280.1', 'WP_315984969.1', 'W…
112	['WP_001549768.1', 'WP_001792494.1', 'WP_284039078.1', 'WP_086090499.1', 'WP_275401734.1', 'WP_000581906.1', 'WP_000972657.1', 'WP_000581923.1', 'WP_000972280.1', 'WP_000972658.1', 'WP_033861378.1', 'WP_315984969.1', 'WP_094433717.1', 'WP_111762835.1', 'WP_275113200.1', 'WP_199009916.1', 'WP_001573692.1', 'WP_001793883.1', 'WP_001826866.1', 'WP_000581904.1', 'WP_000581913.1', 'WP_029656393.1', 'W…
113	['WP_199009916.1', 'WP_001826866.1', 'WP_000581904.1', 'WP_001549768.1', 'WP_001792494.1', 'WP_284039078.1', 'WP_086090499.1', 'WP_275401734.1', 'WP_000581906.1', 'WP_000581913.1', 'WP_000972657.1', 'WP_000581923.1', 'WP_000972280.1', 'WP_000972286.1', 'WP_000972658.1', 'WP_315984969.1', 'WP_000972290.1', 'WP_033861378.1', 'WP_094433717.1', 'WP_000581892.1', 'WP_053000023.1', 'WP_111762835.1', 'W…
114	['WP_199009916.1', 'WP_001826866.1', 'WP_000581904.1', 'WP_001549768.1', 'WP_001792494.1', 'WP_284039078.1', 'WP_086090499.1', 'WP_275401734.1', 'WP_000581906.1', 'WP_000581913.1', 'WP_000972657.1', 'WP_000581923.1', 'WP_000972280.1', 'WP_000972286.1', 'WP_000972658.1', 'WP_000972290.1', 'WP_315984969.1', 'WP_033861378.1', 'WP_094433717.1', 'WP_000581892.1', 'WP_053000023.1', 'WP_050963716.1', 'W…
115	['WP_000972649.1', 'WP_000581910.1', 'WP_001549768.1', 'WP_284039078.1', 'WP_001792494.1', 'WP_275401734.1', 'WP_086090499.1', 'WP_000972657.1', 'WP_000581911.1', 'WP_000581906.1', 'WP_000972658.1', 'WP_315984969.1', 'WP_000581923.1', 'WP_094433717.1', 'WP_275113200.1', 'WP_001573692.1', 'WP_111762835.1', 'WP_000972280.1', 'WP_000581918.1', 'WP_199009916.1', 'WP_001793883.1', 'WP_033861378.1', 'W…
116	['WP_001549768.1', 'WP_284039078.1', 'WP_001792494.1', 'WP_275401734.1', 'WP_086090499.1', 'WP_000972657.1', 'WP_000972658.1', 'WP_315984969.1', 'WP_000581923.1', 'WP_094433717.1', 'WP_000581906.1', 'WP_275113200.1', 'WP_001573692.1', 'WP_000972280.1', 'WP_111762835.1', 'WP_199009916.1', 'WP_033861378.1', 'WP_001793883.1', 'WP_001826866.1', 'WP_000581904.1', 'WP_000581913.1', 'WP_029656393.1', 'W…
117	['WP_001549768.1', 'WP_284039078.1', 'WP_001792494.1', 'WP_275401734.1', 'WP_086090499.1', 'WP_000972657.1', 'WP_000972658.1', 'WP_315984969.1', 'WP_000581923.1', 'WP_094433717.1', 'WP_000581906.1', 'WP_275113200.1', 'WP_001573692.1', 'WP_000972280.1', 'WP_111762835.1', 'WP_033861378.1', 'WP_199009916.1', 'WP_001793883.1', 'WP_001826866.1', 'WP_000581904.1', 'WP_000581913.1', 'WP_029656393.1', 'W…
118	['WP_000978018.1']
119	['WP_000990133.1']
120	['WP_000998869.1', 'WP_000998872.1']
121	['WP_000998872.1', 'WP_000998869.1']
122	['WP_000142176.1', 'WP_001837544.1', 'WP_000142102.1', 'WP_000141947.1', 'WP_001008475.1', 'WP_000142145.1', 'WP_000141982.1', 'WP_000142036.1', 'WP_000142033.1']
123	['WP_001026113.1', 'WP_001026122.1']
124	['WP_001026122.1', 'WP_001026113.1']
125	['WP_000162202.1', 'WP_001034772.1', 'WP_001034756.1', 'WP_000162204.1', 'WP_001034726.1', 'WP_001034758.1', 'WP_064135616.1', 'WP_001034759.1', 'WP_086040956.1', 'WP_001034766.1', 'WP_001034762.1', 'WP_000037433.1', 'WP_001034774.1', 'WP_070863210.1', 'WP_000162195.1', 'WP_001034764.1', 'WP_000037508.1', 'WP_000038224.1', 'WP_000038243.1', 'WP_148255027.1', 'WP_000038220.1', 'WP_000038231.1', 'W…
126	['WP_001034772.1', 'WP_000162202.1', 'WP_001034756.1', 'WP_000162204.1', 'WP_001034726.1', 'WP_001034758.1', 'WP_064135616.1', 'WP_001034759.1', 'WP_086040956.1', 'WP_001034766.1', 'WP_001034762.1', 'WP_000037433.1', 'WP_001034774.1', 'WP_070863210.1', 'WP_000162195.1', 'WP_001034764.1', 'WP_000037508.1', 'WP_000038224.1', 'WP_000038243.1', 'WP_148255027.1', 'WP_000038220.1', 'WP_000038231.1', 'W…
127	['WP_001034772.1', 'WP_000162202.1', 'WP_001034756.1', 'WP_000162204.1', 'WP_001034726.1', 'WP_001034758.1', 'WP_064135616.1', 'WP_001034759.1', 'WP_086040956.1', 'WP_001034766.1', 'WP_001034762.1', 'WP_000037433.1', 'WP_001034774.1', 'WP_070863210.1', 'WP_000162195.1', 'WP_001034764.1', 'WP_000037508.1', 'WP_000038224.1', 'WP_000038243.1', 'WP_148255027.1', 'WP_000038220.1', 'WP_000038231.1', 'W…
128	['WP_001034759.1', 'WP_001034766.1', 'WP_001034762.1', 'WP_000037433.1', 'WP_001034772.1', 'WP_000162202.1', 'WP_001034774.1', 'WP_001034756.1', 'WP_000162204.1', 'WP_001034726.1', 'WP_070863210.1', 'WP_001034758.1', 'WP_064135616.1', 'WP_086040956.1', 'WP_001034764.1', 'WP_000037508.1', 'WP_000038224.1', 'WP_000162195.1', 'WP_000038220.1', 'WP_148255027.1', 'WP_000038231.1', 'WP_064135617.1', 'W…
129	['WP_001034759.1', 'WP_001034766.1', 'WP_001034762.1', 'WP_000037433.1', 'WP_001034772.1', 'WP_000162202.1', 'WP_001034756.1', 'WP_000162204.1', 'WP_001034774.1', 'WP_001034726.1', 'WP_070863210.1', 'WP_064135616.1', 'WP_001034758.1', 'WP_086040956.1', 'WP_001034764.1', 'WP_000037508.1', 'WP_000038224.1', 'WP_000162195.1', 'WP_148255027.1', 'WP_000038220.1', 'WP_000038231.1', 'WP_064135617.1', 'W…
130	['WP_001034759.1', 'WP_001034766.1', 'WP_001034762.1', 'WP_000037433.1', 'WP_001034772.1', 'WP_000162202.1', 'WP_001034774.1', 'WP_001034756.1', 'WP_000162204.1', 'WP_001034726.1', 'WP_070863210.1', 'WP_064135616.1', 'WP_001034758.1', 'WP_001034764.1', 'WP_086040956.1', 'WP_000037508.1', 'WP_000038224.1', 'WP_000162195.1', 'WP_148255027.1', 'WP_000038220.1', 'WP_064135617.1', 'WP_000038231.1', 'W…
131	['WP_001034759.1', 'WP_001034766.1', 'WP_001034762.1', 'WP_000037433.1', 'WP_001034772.1', 'WP_000162202.1', 'WP_001034774.1', 'WP_001034756.1', 'WP_000162204.1', 'WP_001034726.1', 'WP_070863210.1', 'WP_001034758.1', 'WP_064135616.1', 'WP_086040956.1', 'WP_001034764.1', 'WP_000037508.1', 'WP_000038224.1', 'WP_000162195.1', 'WP_000038220.1', 'WP_148255027.1', 'WP_000038231.1', 'WP_064135617.1', 'W…
132	['WP_001034772.1', 'WP_000162202.1', 'WP_001034756.1', 'WP_000162204.1', 'WP_001034726.1', 'WP_064135616.1', 'WP_001034758.1', 'WP_001034759.1', 'WP_086040956.1', 'WP_001034766.1', 'WP_001034762.1', 'WP_000037433.1', 'WP_001034774.1', 'WP_070863210.1', 'WP_000162195.1', 'WP_001034764.1', 'WP_000037508.1', 'WP_000038224.1', 'WP_000038243.1', 'WP_148255027.1', 'WP_000038220.1', 'WP_000038231.1', 'W…
133	['WP_001034759.1', 'WP_001034766.1', 'WP_001034772.1', 'WP_000162202.1', 'WP_001034762.1', 'WP_001034756.1', 'WP_001034774.1', 'WP_000162204.1', 'WP_000037433.1', 'WP_001034726.1', 'WP_064135616.1', 'WP_070863210.1', 'WP_001034758.1', 'WP_086040956.1', 'WP_001034764.1', 'WP_000162195.1', 'WP_000037508.1', 'WP_000038224.1', 'WP_000038220.1', 'WP_148255027.1', 'WP_000038243.1', 'WP_000038231.1', 'W…
134	['WP_001044255.1', 'WP_001044258.1', 'WP_000056386.1', 'WP_000978018.1']
135	['WP_001044255.1', 'WP_001044258.1', 'WP_000056386.1', 'WP_000978018.1']
136	['WP_001058843.1', 'WP_001058848.1']
137	['WP_001058848.1', 'WP_001058843.1']
138	['WP_001060842.1']
139	['WP_001066123.1', 'WP_001066125.1']
140	['WP_001066125.1', 'WP_001066123.1']
141	['WP_001080466.1']
142	['WP_001081682.1', 'WP_001081693.1']
143	['WP_001081693.1', 'WP_001081682.1']
144	['WP_001117052.1']
145	['WP_001118417.1']
146	['WP_001146763.1', 'WP_001146762.1']
147	['WP_001146763.1', 'WP_001146762.1']
148	['WP_001205090.1', 'WP_001837262.1', 'WP_061732609.1', 'WP_141764604.1']
149	['WP_001224379.1']
150	['WP_001240318.1']
151	['WP_001246555.1']
152	['WP_001250275.1']
153	['WP_001549768.1', 'WP_284039078.1', 'WP_001792494.1', 'WP_275401734.1', 'WP_086090499.1', 'WP_000972657.1', 'WP_000972658.1', 'WP_315984969.1', 'WP_000581923.1', 'WP_094433717.1', 'WP_000581906.1', 'WP_275113200.1', 'WP_001573692.1', 'WP_000972280.1', 'WP_111762835.1', 'WP_033861378.1', 'WP_199009916.1', 'WP_001793883.1', 'WP_001826866.1', 'WP_000581904.1', 'WP_000581913.1', 'WP_029656393.1', 'W…
154	['WP_000217714.1', 'WP_000217723.1', 'WP_001573690.1', 'WP_000217725.1', 'WP_000217710.1']
155	['WP_001549768.1', 'WP_284039078.1', 'WP_001792494.1', 'WP_275401734.1', 'WP_086090499.1', 'WP_000972657.1', 'WP_000972658.1', 'WP_000581906.1', 'WP_315984969.1', 'WP_000581923.1', 'WP_094433717.1', 'WP_001573692.1', 'WP_275113200.1', 'WP_000972280.1', 'WP_111762835.1', 'WP_001793883.1', 'WP_033861378.1', 'WP_199009916.1', 'WP_001826866.1', 'WP_000581904.1', 'WP_000581913.1', 'WP_029656393.1', 'W…
156	['WP_001662491.1', 'WP_042742217.1', 'WP_156976001.1', 'WP_061732609.1', 'WP_001837262.1', 'WP_001205090.1', 'WP_141764604.1']
157	['WP_001790144.1', 'WP_049280528.1', 'WP_031788452.1', 'WP_044026054.1']
158	['WP_001790675.1', 'WP_010956661.1', 'WP_001795286.1', 'WP_072361956.1', 'WP_072398205.1']
159	['WP_001790696.1']
160	['WP_001791851.1', 'WP_020978354.1', 'WP_101244972.1']
161	['WP_001792001.1']
162	['WP_001792493.1', 'WP_001793319.1', 'WP_001795457.1', 'WP_075339662.1', 'WP_075583758.1', 'WP_086040957.1']
163	['WP_001549768.1', 'WP_001792494.1', 'WP_284039078.1', 'WP_086090499.1', 'WP_275401734.1', 'WP_000972657.1', 'WP_000581906.1', 'WP_000581923.1', 'WP_000972658.1', 'WP_315984969.1', 'WP_094433717.1', 'WP_000972280.1', 'WP_111762835.1', 'WP_275113200.1', 'WP_033861378.1', 'WP_199009916.1', 'WP_001573692.1', 'WP_001793883.1', 'WP_001826866.1', 'WP_000581904.1', 'WP_000581913.1', 'WP_029656393.1', 'W…
164	['WP_001793319.1', 'WP_001795457.1', 'WP_001792493.1', 'WP_075339662.1', 'WP_075583758.1', 'WP_086040957.1']
165	['WP_001549768.1', 'WP_001792494.1', 'WP_284039078.1', 'WP_086090499.1', 'WP_275401734.1', 'WP_000581906.1', 'WP_000972657.1', 'WP_000581923.1', 'WP_000972658.1', 'WP_315984969.1', 'WP_094433717.1', 'WP_000972280.1', 'WP_111762835.1', 'WP_001573692.1', 'WP_001793883.1', 'WP_033861378.1', 'WP_275113200.1', 'WP_199009916.1', 'WP_001826866.1', 'WP_000581904.1', 'WP_000581913.1', 'WP_029656393.1', 'W…
166	['WP_010956661.1', 'WP_001790675.1', 'WP_001795286.1', 'WP_072361956.1', 'WP_072398205.1']
167	['WP_001795457.1', 'WP_001793319.1', 'WP_001792493.1', 'WP_075339662.1', 'WP_075583758.1', 'WP_086040957.1']
168	['WP_199009916.1', 'WP_001826866.1', 'WP_000581904.1', 'WP_001549768.1', 'WP_001792494.1', 'WP_000581913.1', 'WP_284039078.1', 'WP_086090499.1', 'WP_275401734.1', 'WP_000581906.1', 'WP_000972657.1', 'WP_000581923.1', 'WP_000972658.1', 'WP_315984969.1', 'WP_094433717.1', 'WP_000972280.1', 'WP_111762835.1', 'WP_001573692.1', 'WP_001793883.1', 'WP_033861378.1', 'WP_275113200.1', 'WP_000581892.1', 'W…
169	['WP_001837262.1', 'WP_061732609.1', 'WP_042742217.1', 'WP_141764604.1']
170	['WP_001837544.1', 'WP_000141947.1', 'WP_000142102.1', 'WP_000142176.1', 'WP_000142145.1', 'WP_000141982.1', 'WP_001008475.1', 'WP_000142036.1', 'WP_000142033.1']
171	['WP_010956661.1', 'WP_001790675.1', 'WP_001795286.1', 'WP_072361956.1', 'WP_072398205.1']
172	['WP_000220932.1', 'WP_017466740.1', 'WP_000220938.1', 'WP_154255126.1']
173	['WP_020978354.1', 'WP_001791851.1', 'WP_101244972.1']
174	['WP_001549768.1', 'WP_001792494.1', 'WP_284039078.1', 'WP_086090499.1', 'WP_275401734.1', 'WP_000581906.1', 'WP_000972657.1', 'WP_000581923.1', 'WP_000972658.1', 'WP_315984969.1', 'WP_094433717.1', 'WP_000972280.1', 'WP_111762835.1', 'WP_275113200.1', 'WP_033861378.1', 'WP_199009916.1', 'WP_001573692.1', 'WP_001793883.1', 'WP_001826866.1', 'WP_000581904.1', 'WP_000581913.1', 'WP_029656393.1', 'W…
175	['WP_001790144.1', 'WP_049280528.1', 'WP_031788452.1', 'WP_044026054.1']
176	['WP_031899817.1', 'WP_048665239.1', 'WP_042742217.1', 'WP_156976001.1', 'WP_001837262.1', 'WP_061732609.1', 'WP_001205090.1', 'WP_141764604.1']
177	['WP_000217462.1', 'WP_000217456.1', 'WP_000217466.1', 'WP_000217469.1', 'WP_000217459.1', 'WP_000217452.1', 'WP_033860291.1', 'WP_000217470.1', 'WP_000217471.1', 'WP_126787830.1', 'WP_000217458.1', 'WP_000824941.1', 'WP_000824948.1', 'WP_000824929.1']
178	['WP_001549768.1', 'WP_001792494.1', 'WP_284039078.1', 'WP_086090499.1', 'WP_275401734.1', 'WP_000581906.1', 'WP_000972657.1', 'WP_000581923.1', 'WP_000972280.1', 'WP_000972658.1', 'WP_033861378.1', 'WP_315984969.1', 'WP_094433717.1', 'WP_111762835.1', 'WP_275113200.1', 'WP_199009916.1', 'WP_001573692.1', 'WP_001793883.1', 'WP_001826866.1', 'WP_000581904.1', 'WP_000581913.1', 'WP_029656393.1', 'W…
179	['WP_042742217.1', 'WP_001837262.1', 'WP_061732609.1', 'WP_141764604.1', 'WP_031899817.1', 'WP_048665239.1', 'WP_000794647.1', 'WP_000841422.1', 'WP_086045583.1', 'WP_086040779.1', 'WP_001662491.1']
180	['WP_044026054.1', 'WP_001790144.1', 'WP_049280528.1', 'WP_031788452.1']
181	['WP_199009916.1', 'WP_001826866.1', 'WP_000581904.1', 'WP_001549768.1', 'WP_001792494.1', 'WP_284039078.1', 'WP_086090499.1', 'WP_275401734.1', 'WP_000581906.1', 'WP_000581913.1', 'WP_000972657.1', 'WP_000581923.1', 'WP_000972658.1', 'WP_315984969.1', 'WP_000972280.1', 'WP_094433717.1', 'WP_111762835.1', 'WP_033861378.1', 'WP_000581892.1', 'WP_275113200.1', 'WP_053000023.1', 'WP_050963716.1', 'W…
182	['WP_000521959.1', 'WP_045177706.1', 'WP_000521958.1', 'WP_147688521.1', 'WP_072508974.1']
183	['WP_048523742.1', 'WP_130115803.1', 'WP_275113200.1', 'WP_000972658.1', 'WP_275401734.1', 'WP_001549768.1', 'WP_284039078.1', 'WP_160840188.1', 'WP_270809892.1', 'WP_102787665.1', 'WP_078068520.1', 'WP_000972657.1', 'WP_094433717.1', 'WP_315984969.1', 'WP_259469261.1', 'WP_111762835.1', 'WP_086090499.1', 'WP_001792494.1', 'WP_000581923.1', 'WP_000581906.1', 'WP_001573692.1', 'WP_044026055.1', 'W…
184	['WP_048665239.1', 'WP_000794647.1', 'WP_086040779.1', 'WP_086045583.1', 'WP_001205090.1', 'WP_042742217.1', 'WP_001837262.1', 'WP_061732609.1', 'WP_141764604.1']
185	['WP_048665614.1']
186	['WP_048665636.1']
187	['WP_048665789.1']
188	['WP_049280528.1', 'WP_001790144.1', 'WP_031788452.1', 'WP_044026054.1']
189	['WP_001549768.1', 'WP_001792494.1', 'WP_284039078.1', 'WP_086090499.1', 'WP_275401734.1', 'WP_000581906.1', 'WP_000972657.1', 'WP_000581923.1', 'WP_199009916.1', 'WP_001826866.1', 'WP_000972280.1', 'WP_000972658.1', 'WP_315984969.1', 'WP_000581904.1', 'WP_094433717.1', 'WP_033861378.1', 'WP_111762835.1', 'WP_275113200.1', 'WP_001573692.1', 'WP_001793883.1', 'WP_000581913.1', 'WP_050958830.1', 'W…
190	['WP_050961970.1', 'WP_052997545.1', 'WP_000777472.1', 'WP_150859836.1']
191	['WP_199009916.1', 'WP_001826866.1', 'WP_000581904.1', 'WP_001549768.1', 'WP_001792494.1', 'WP_284039078.1', 'WP_086090499.1', 'WP_275401734.1', 'WP_000581913.1', 'WP_000581906.1', 'WP_000972657.1', 'WP_000581923.1', 'WP_000972280.1', 'WP_000581892.1', 'WP_000972658.1', 'WP_050963716.1', 'WP_053000023.1', 'WP_315984969.1', 'WP_033861378.1', 'WP_094433717.1', 'WP_000972286.1', 'WP_111762835.1', 'W…
192	['WP_001549768.1', 'WP_001792494.1', 'WP_284039078.1', 'WP_086090499.1', 'WP_275401734.1', 'WP_000581906.1', 'WP_000972657.1', 'WP_000581923.1', 'WP_199009916.1', 'WP_001826866.1', 'WP_000972280.1', 'WP_000972658.1', 'WP_315984969.1', 'WP_000581904.1', 'WP_094433717.1', 'WP_033861378.1', 'WP_111762835.1', 'WP_275113200.1', 'WP_001573692.1', 'WP_001793883.1', 'WP_000581913.1', 'WP_050958830.1', 'W…
193	['WP_052997545.1', 'WP_050961970.1', 'WP_000777472.1', 'WP_150859836.1']
194	['WP_199009916.1', 'WP_001826866.1', 'WP_000581904.1', 'WP_001549768.1', 'WP_001792494.1', 'WP_284039078.1', 'WP_086090499.1', 'WP_275401734.1', 'WP_000581913.1', 'WP_000581906.1', 'WP_000972657.1', 'WP_000581923.1', 'WP_000972280.1', 'WP_000972658.1', 'WP_053000023.1', 'WP_000581892.1', 'WP_050963716.1', 'WP_315984969.1', 'WP_033861378.1', 'WP_094433717.1', 'WP_000972286.1', 'WP_111762835.1', 'W…
195	['WP_053004563.1', 'WP_237771876.1', 'WP_086045209.1', 'WP_238136492.1', 'WP_000088704.1', 'WP_238136483.1', 'WP_258027764.1', 'WP_237772877.1', 'WP_258026759.1', 'WP_237772688.1', 'WP_191961599.1', 'WP_238136401.1']
196	['WP_061732609.1', 'WP_001837262.1', 'WP_042742217.1', 'WP_141764604.1']
197	['WP_000162202.1', 'WP_001034772.1', 'WP_000162204.1', 'WP_001034756.1', 'WP_064135616.1', 'WP_001034726.1', 'WP_086040956.1', 'WP_001034758.1', 'WP_001034759.1', 'WP_001034766.1', 'WP_001034762.1', 'WP_000037433.1', 'WP_001034774.1', 'WP_000162195.1', 'WP_070863210.1', 'WP_001034764.1', 'WP_000037508.1', 'WP_000038224.1', 'WP_000038243.1', 'WP_148255027.1', 'WP_000038220.1', 'WP_000038231.1', 'W…
198	['WP_001034759.1', 'WP_001034766.1', 'WP_000162202.1', 'WP_001034762.1', 'WP_001034772.1', 'WP_000037433.1', 'WP_001034756.1', 'WP_000162204.1', 'WP_001034774.1', 'WP_001034726.1', 'WP_064135616.1', 'WP_001034758.1', 'WP_070863210.1', 'WP_086040956.1', 'WP_001034764.1', 'WP_000162195.1', 'WP_000038224.1', 'WP_000037508.1', 'WP_000038220.1', 'WP_064135617.1', 'WP_000038231.1', 'WP_148255027.1', 'W…
199	['WP_001034759.1', 'WP_001034766.1', 'WP_001034772.1', 'WP_000162202.1', 'WP_001034762.1', 'WP_001034756.1', 'WP_001034774.1', 'WP_000162204.1', 'WP_000037433.1', 'WP_001034726.1', 'WP_070863210.1', 'WP_064135616.1', 'WP_001034758.1', 'WP_086040956.1', 'WP_001034764.1', 'WP_000162195.1', 'WP_000037508.1', 'WP_000038224.1', 'WP_000038220.1', 'WP_148255027.1', 'WP_000038243.1', 'WP_000038231.1', 'W…
200	['WP_072361956.1', 'WP_001790675.1', 'WP_010956661.1', 'WP_072398205.1', 'WP_001795286.1']
201	['WP_072361956.1', 'WP_072398205.1', 'WP_001790675.1', 'WP_010956661.1', 'WP_001795286.1']
202	['WP_072508974.1', 'WP_000521959.1', 'WP_000521958.1', 'WP_045177706.1', 'WP_147688521.1']
203	['WP_075339662.1', 'WP_001793319.1', 'WP_001795457.1', 'WP_001792493.1', 'WP_086040957.1', 'WP_075583758.1']
204	['WP_001795457.1', 'WP_001793319.1', 'WP_001792493.1', 'WP_075583758.1', 'WP_075339662.1', 'WP_086040957.1']
205	['WP_000581910.1', 'WP_000972649.1', 'WP_001549768.1', 'WP_001792494.1', 'WP_284039078.1', 'WP_086090499.1', 'WP_275401734.1', 'WP_000581906.1', 'WP_000581911.1', 'WP_000972657.1', 'WP_000581923.1', 'WP_000972658.1', 'WP_315984969.1', 'WP_094433717.1', 'WP_111762835.1', 'WP_000972280.1', 'WP_199009916.1', 'WP_275113200.1', 'WP_000581918.1', 'WP_001826866.1', 'WP_001573692.1', 'WP_001793883.1', 'W…
206	['WP_001549768.1', 'WP_284039078.1', 'WP_275401734.1', 'WP_275113200.1', 'WP_000972658.1', 'WP_078068520.1', 'WP_160840188.1', 'WP_270809892.1', 'WP_259469261.1', 'WP_001792494.1', 'WP_094433717.1', 'WP_000972657.1', 'WP_086090499.1', 'WP_315984969.1', 'WP_000581923.1', 'WP_000581906.1', 'WP_001573692.1', 'WP_102787665.1', 'WP_111762835.1', 'WP_000972280.1', 'WP_147696460.1', 'WP_001793883.1', 'W…
207	['WP_000581910.1', 'WP_000972649.1', 'WP_001549768.1', 'WP_001792494.1', 'WP_284039078.1', 'WP_086090499.1', 'WP_275401734.1', 'WP_000581911.1', 'WP_000581906.1', 'WP_199009916.1', 'WP_000972657.1', 'WP_000581923.1', 'WP_001826866.1', 'WP_000972658.1', 'WP_000581904.1', 'WP_315984969.1', 'WP_094433717.1', 'WP_111762835.1', 'WP_000972280.1', 'WP_000581918.1', 'WP_275113200.1', 'WP_001573692.1', 'W…
208	['WP_085054462.1', 'WP_000202026.1', 'WP_000202029.1', 'WP_000202037.1', 'WP_000202034.1', 'WP_095256517.1', 'WP_000202030.1', 'WP_000200987.1']
209	['WP_085054463.1', 'WP_000755950.1', 'WP_000755954.1', 'WP_000755946.1', 'WP_142359376.1', 'WP_000755953.1', 'WP_220674246.1']
210	['WP_284039078.1', 'WP_001549768.1', 'WP_001792494.1', 'WP_086090499.1', 'WP_275401734.1', 'WP_000581906.1', 'WP_000972280.1', 'WP_094433717.1', 'WP_000972657.1', 'WP_000581923.1', 'WP_033861378.1', 'WP_000972658.1', 'WP_315984969.1', 'WP_111762835.1', 'WP_199009916.1', 'WP_001826866.1', 'WP_275113200.1', 'WP_000581904.1', 'WP_001573692.1', 'WP_001793883.1', 'WP_147696460.1', 'WP_085063341.1', 'W…
211	['WP_199009916.1', 'WP_001826866.1', 'WP_000581904.1', 'WP_001549768.1', 'WP_001792494.1', 'WP_284039078.1', 'WP_086090499.1', 'WP_275401734.1', 'WP_000581906.1', 'WP_000581913.1', 'WP_000972286.1', 'WP_000972657.1', 'WP_000581923.1', 'WP_000972290.1', 'WP_000972280.1', 'WP_000972658.1', 'WP_315984969.1', 'WP_033861378.1', 'WP_094433717.1', 'WP_144079016.1', 'WP_000581892.1', 'WP_053000023.1', 'W…
212	['WP_086040779.1', 'WP_086045583.1', 'WP_156976001.1', 'WP_001205090.1', 'WP_001837262.1', 'WP_042742217.1', 'WP_061732609.1', 'WP_141764604.1']
213	['WP_000162202.1', 'WP_001034772.1', 'WP_000162204.1', 'WP_001034756.1', 'WP_001034726.1', 'WP_064135616.1', 'WP_086040956.1', 'WP_001034758.1', 'WP_001034759.1', 'WP_001034766.1', 'WP_001034762.1', 'WP_000037433.1', 'WP_001034774.1', 'WP_000162195.1', 'WP_070863210.1', 'WP_001034764.1', 'WP_000037508.1', 'WP_000038224.1', 'WP_000038243.1', 'WP_148255027.1', 'WP_000038220.1', 'WP_000038231.1', 'W…
214	['WP_001793319.1', 'WP_001792493.1', 'WP_001795457.1', 'WP_086040957.1', 'WP_075339662.1', 'WP_075583758.1']
215	['WP_259469261.1', 'WP_001549768.1', 'WP_284039078.1', 'WP_001792494.1', 'WP_275401734.1', 'WP_275113200.1', 'WP_000972658.1', 'WP_102787665.1', 'WP_078068520.1', 'WP_160840188.1', 'WP_270809892.1', 'WP_000581906.1', 'WP_086041402.1', 'WP_086090499.1', 'WP_094433717.1', 'WP_000972657.1', 'WP_000581923.1', 'WP_000972280.1', 'WP_315984969.1', 'WP_033861378.1', 'WP_111762835.1', 'WP_147696460.1', 'W…
216	['WP_086045209.1', 'WP_238136492.1', 'WP_000088704.1', 'WP_238136483.1', 'WP_237771876.1', 'WP_237772877.1', 'WP_053004563.1', 'WP_258027764.1', 'WP_258026759.1', 'WP_237772688.1', 'WP_191961599.1', 'WP_238136401.1']
217	['WP_086045583.1', 'WP_086040779.1', 'WP_001205090.1', 'WP_001837262.1', 'WP_042742217.1', 'WP_061732609.1', 'WP_141764604.1']
218	['WP_001549768.1', 'WP_001792494.1', 'WP_284039078.1', 'WP_086090499.1', 'WP_275401734.1', 'WP_000581906.1', 'WP_000972657.1', 'WP_000581923.1', 'WP_000972658.1', 'WP_315984969.1', 'WP_094433717.1', 'WP_000972280.1', 'WP_111762835.1', 'WP_275113200.1', 'WP_033861378.1', 'WP_199009916.1', 'WP_001573692.1', 'WP_001793883.1', 'WP_001826866.1', 'WP_000581904.1', 'WP_000581913.1', 'WP_029656393.1', 'W…
219	['WP_086097406.1', 'WP_000972280.1', 'WP_000581906.1', 'WP_001792494.1', 'WP_001549768.1', 'WP_033861378.1', 'WP_284039078.1', 'WP_000581910.1', 'WP_086090499.1', 'WP_275401734.1', 'WP_000972649.1', 'WP_000581923.1', 'WP_000972657.1', 'WP_315984969.1', 'WP_111762835.1', 'WP_001793883.1', 'WP_001573692.1', 'WP_001826866.1', 'WP_199009916.1', 'WP_000581911.1', 'WP_094433717.1', 'WP_000581913.1', 'W…
220	['WP_001549768.1', 'WP_284039078.1', 'WP_001792494.1', 'WP_275401734.1', 'WP_086090499.1', 'WP_000972657.1', 'WP_000972658.1', 'WP_315984969.1', 'WP_094433717.1', 'WP_000581923.1', 'WP_000581906.1', 'WP_275113200.1', 'WP_001573692.1', 'WP_000972280.1', 'WP_111762835.1', 'WP_033861378.1', 'WP_199009916.1', 'WP_001793883.1', 'WP_001826866.1', 'WP_000581904.1', 'WP_000581913.1', 'WP_029656393.1', 'W…
221	['WP_000202037.1', 'WP_000202026.1', 'WP_000202034.1', 'WP_000202029.1', 'WP_095256517.1', 'WP_000202030.1', 'WP_000200987.1', 'WP_085054462.1']
222	['WP_199009916.1', 'WP_001826866.1', 'WP_000581904.1', 'WP_001549768.1', 'WP_001792494.1', 'WP_284039078.1', 'WP_086090499.1', 'WP_275401734.1', 'WP_000581913.1', 'WP_000581906.1', 'WP_000581892.1', 'WP_000972657.1', 'WP_000581923.1', 'WP_053000023.1', 'WP_050963716.1', 'WP_000972280.1', 'WP_000972286.1', 'WP_000972658.1', 'WP_000581894.1', 'WP_315984969.1', 'WP_033861378.1', 'WP_000972290.1', 'W…
223	['WP_101244972.1', 'WP_001791851.1', 'WP_020978354.1']
224	['WP_001549768.1', 'WP_284039078.1', 'WP_275401734.1', 'WP_275113200.1', 'WP_000972658.1', 'WP_102787665.1', 'WP_078068520.1', 'WP_160840188.1', 'WP_270809892.1', 'WP_259469261.1', 'WP_001792494.1', 'WP_094433717.1', 'WP_000972657.1', 'WP_086090499.1', 'WP_315984969.1', 'WP_000581923.1', 'WP_000581906.1', 'WP_086041402.1', 'WP_001573692.1', 'WP_111762835.1', 'WP_000972280.1', 'WP_147696460.1', 'W…
225	['WP_001549768.1', 'WP_001792494.1', 'WP_284039078.1', 'WP_086090499.1', 'WP_275401734.1', 'WP_000581906.1', 'WP_000972657.1', 'WP_000581923.1', 'WP_000972658.1', 'WP_315984969.1', 'WP_111762835.1', 'WP_000972280.1', 'WP_094433717.1', 'WP_033861378.1', 'WP_275113200.1', 'WP_199009916.1', 'WP_001573692.1', 'WP_001793883.1', 'WP_001826866.1', 'WP_000581904.1', 'WP_000581913.1', 'WP_029656393.1', 'W…
226	['WP_259469261.1', 'WP_001792494.1', 'WP_001549768.1', 'WP_284039078.1', 'WP_000581910.1', 'WP_113625425.1', 'WP_086090499.1', 'WP_000972658.1', 'WP_275113200.1', 'WP_000972649.1', 'WP_000581906.1', 'WP_275401734.1', 'WP_000972280.1', 'WP_094433717.1', 'WP_000581923.1', 'WP_000972657.1', 'WP_000581911.1', 'WP_033861378.1', 'WP_000581918.1', 'WP_315984969.1', 'WP_001826866.1', 'WP_199009916.1', 'W…
227	['WP_000217462.1', 'WP_000217456.1', 'WP_000217466.1', 'WP_000217469.1', 'WP_000217459.1', 'WP_000217452.1', 'WP_000217470.1', 'WP_126787830.1', 'WP_033860291.1', 'WP_000217471.1', 'WP_000217458.1', 'WP_000824941.1', 'WP_000824948.1', 'WP_000824929.1']
228	['WP_130115803.1', 'WP_001549768.1', 'WP_284039078.1', 'WP_275401734.1', 'WP_275113200.1', 'WP_000972658.1', 'WP_102787665.1', 'WP_078068520.1', 'WP_160840188.1', 'WP_270809892.1', 'WP_259469261.1', 'WP_001792494.1', 'WP_094433717.1', 'WP_000972657.1', 'WP_086090499.1', 'WP_111762835.1', 'WP_000581906.1', 'WP_000581923.1', 'WP_315984969.1', 'WP_086041402.1', 'WP_001573692.1', 'WP_000972280.1', 'W…
229	['WP_156976001.1', 'WP_141764604.1', 'WP_061732609.1', 'WP_001837262.1', 'WP_042742217.1', 'WP_001205090.1']
230	['WP_142295177.1', 'WP_048523742.1', 'WP_192866430.1', 'WP_130115803.1', 'WP_001549768.1', 'WP_275401734.1', 'WP_284039078.1', 'WP_102787665.1', 'WP_000972657.1', 'WP_078068520.1', 'WP_094433717.1', 'WP_315984969.1', 'WP_160840188.1', 'WP_270809892.1', 'WP_275113200.1', 'WP_000972658.1', 'WP_259469261.1', 'WP_086090499.1', 'WP_001792494.1', 'WP_000581923.1', 'WP_111762835.1', 'WP_001573692.1', 'W…
231	['WP_142301470.1', 'WP_086090499.1', 'WP_001792494.1', 'WP_001549768.1', 'WP_086097406.1', 'WP_284039078.1', 'WP_000581906.1', 'WP_000581923.1', 'WP_000972280.1', 'WP_000972657.1', 'WP_033861378.1', 'WP_315984969.1', 'WP_275401734.1', 'WP_050963716.1', 'WP_000581892.1', 'WP_053000023.1', 'WP_000581910.1', 'WP_000972649.1', 'WP_044026055.1', 'WP_001793883.1', 'WP_001573692.1', 'WP_001826866.1', 'W…
232	['WP_142359376.1', 'WP_085054463.1', 'WP_000755950.1', 'WP_000755954.1', 'WP_000755946.1', 'WP_000755953.1', 'WP_220674246.1']
233	['WP_199009916.1', 'WP_001826866.1', 'WP_000581904.1', 'WP_001549768.1', 'WP_001792494.1', 'WP_284039078.1', 'WP_086090499.1', 'WP_275401734.1', 'WP_000581906.1', 'WP_000581913.1', 'WP_000972657.1', 'WP_000581923.1', 'WP_000972280.1', 'WP_000972286.1', 'WP_000972658.1', 'WP_315984969.1', 'WP_000972290.1', 'WP_033861378.1', 'WP_094433717.1', 'WP_000581892.1', 'WP_053000023.1', 'WP_111762835.1', 'W…
234	['WP_000521959.1', 'WP_000521958.1', 'WP_147688521.1', 'WP_045177706.1', 'WP_072508974.1']
235	['WP_001549768.1', 'WP_001792494.1', 'WP_284039078.1', 'WP_086090499.1', 'WP_275401734.1', 'WP_000581906.1', 'WP_000972657.1', 'WP_000581923.1', 'WP_000972658.1', 'WP_094433717.1', 'WP_315984969.1', 'WP_000972280.1', 'WP_111762835.1', 'WP_147696460.1', 'WP_199009916.1', 'WP_001573692.1', 'WP_033861378.1', 'WP_001793883.1', 'WP_001826866.1', 'WP_275113200.1', 'WP_000581904.1', 'WP_000581913.1', 'W…
236	['WP_001034759.1', 'WP_001034766.1', 'WP_001034762.1', 'WP_000037433.1', 'WP_000162202.1', 'WP_001034772.1', 'WP_001034774.1', 'WP_001034756.1', 'WP_000162204.1', 'WP_001034726.1', 'WP_070863210.1', 'WP_064135616.1', 'WP_001034758.1', 'WP_086040956.1', 'WP_001034764.1', 'WP_000037508.1', 'WP_000038224.1', 'WP_000162195.1', 'WP_148255027.1', 'WP_000038220.1', 'WP_064135617.1', 'WP_000038231.1', 'W…
237	['WP_150859836.1', 'WP_050961970.1', 'WP_052997545.1', 'WP_000777472.1']
238	['WP_154255126.1', 'WP_000220932.1', 'WP_017466740.1', 'WP_000220938.1']
239	['WP_042742217.1', 'WP_001837262.1', 'WP_061732609.1', 'WP_141764604.1']
240	['WP_001549768.1', 'WP_284039078.1', 'WP_275401734.1', 'WP_160840188.1', 'WP_270809892.1', 'WP_275113200.1', 'WP_000972658.1', 'WP_259469261.1', 'WP_001792494.1', 'WP_094433717.1', 'WP_000972657.1', 'WP_086090499.1', 'WP_315984969.1', 'WP_000581923.1', 'WP_000581906.1', 'WP_001573692.1', 'WP_111762835.1', 'WP_000972280.1', 'WP_199009916.1', 'WP_033861378.1', 'WP_147696460.1', 'WP_001826866.1', 'W…
241	['WP_164805630.1', 'WP_000088704.1']
242	['WP_191961599.1', 'WP_053004563.1', 'WP_237772688.1', 'WP_237771876.1', 'WP_086045209.1', 'WP_000088704.1', 'WP_238136492.1', 'WP_258027764.1', 'WP_258026759.1', 'WP_238136483.1', 'WP_237772877.1']
243	['WP_048523742.1', 'WP_192866430.1', 'WP_130115803.1', 'WP_275113200.1', 'WP_000972658.1', 'WP_102787665.1', 'WP_078068520.1', 'WP_160840188.1', 'WP_270809892.1', 'WP_275401734.1', 'WP_001549768.1', 'WP_284039078.1', 'WP_000972657.1', 'WP_094433717.1', 'WP_315984969.1', 'WP_259469261.1', 'WP_111762835.1', 'WP_086090499.1', 'WP_001792494.1', 'WP_000581923.1', 'WP_000581906.1', 'WP_001573692.1', 'W…
244	['WP_275113200.1', 'WP_000972658.1', 'WP_130115803.1', 'WP_111762835.1', 'WP_086090499.1', 'WP_275401734.1', 'WP_001549768.1', 'WP_001792494.1', 'WP_284039078.1', 'WP_259469261.1', 'WP_000581906.1', 'WP_048523742.1', 'WP_270809892.1', 'WP_102787665.1', 'WP_078068520.1', 'WP_160840188.1', 'WP_315984969.1', 'WP_000972657.1', 'WP_000581923.1', 'WP_094433717.1', 'WP_198995843.1', 'WP_000581876.1', 'W…
245	['WP_001549768.1', 'WP_001792494.1', 'WP_284039078.1', 'WP_086090499.1', 'WP_275401734.1', 'WP_000581906.1', 'WP_000972657.1', 'WP_000581923.1', 'WP_000972658.1', 'WP_000972280.1', 'WP_315984969.1', 'WP_094433717.1', 'WP_033861378.1', 'WP_111762835.1', 'WP_199009916.1', 'WP_275113200.1', 'WP_001573692.1', 'WP_001793883.1', 'WP_001826866.1', 'WP_000581904.1', 'WP_000581913.1', 'WP_198998897.1', 'W…
246	['WP_199009916.1', 'WP_001826866.1', 'WP_000581904.1', 'WP_001549768.1', 'WP_001792494.1', 'WP_284039078.1', 'WP_000581913.1', 'WP_086090499.1', 'WP_275401734.1', 'WP_000581906.1', 'WP_000972657.1', 'WP_000581923.1', 'WP_000972658.1', 'WP_315984969.1', 'WP_094433717.1', 'WP_000972280.1', 'WP_111762835.1', 'WP_033861378.1', 'WP_275113200.1', 'WP_000581892.1', 'WP_001573692.1', 'WP_001793883.1', 'W…
247	['WP_259469261.1', 'WP_001549768.1', 'WP_284039078.1', 'WP_001792494.1', 'WP_086090499.1', 'WP_275113200.1', 'WP_000972658.1', 'WP_275401734.1', 'WP_000581906.1', 'WP_094433717.1', 'WP_000972657.1', 'WP_000581923.1', 'WP_315984969.1', 'WP_000972280.1', 'WP_199009916.1', 'WP_111762835.1', 'WP_033861378.1', 'WP_001826866.1', 'WP_000581904.1', 'WP_147696460.1', 'WP_001573692.1', 'WP_001793883.1', 'W…
248	['WP_220674246.1', 'WP_142359376.1', 'WP_085054463.1', 'WP_000755954.1', 'WP_000755950.1', 'WP_000755946.1', 'WP_000755953.1']
249	['WP_237771876.1', 'WP_086045209.1', 'WP_238136492.1', 'WP_000088704.1', 'WP_238136483.1', 'WP_237772877.1', 'WP_053004563.1', 'WP_258027764.1', 'WP_258026759.1', 'WP_237772688.1', 'WP_191961599.1', 'WP_238136401.1']
250	['WP_237772688.1', 'WP_237771876.1', 'WP_053004563.1', 'WP_086045209.1', 'WP_238136492.1', 'WP_258027764.1', 'WP_000088704.1', 'WP_258026759.1', 'WP_238136483.1', 'WP_237772877.1', 'WP_191961599.1']
251	['WP_086045209.1', 'WP_238136492.1', 'WP_237771876.1', 'WP_000088704.1', 'WP_238136483.1', 'WP_237772877.1', 'WP_053004563.1', 'WP_258027764.1', 'WP_258026759.1', 'WP_237772688.1', 'WP_191961599.1', 'WP_238136401.1']
252	['WP_238136401.1', 'WP_238136492.1', 'WP_000088704.1', 'WP_238136483.1', 'WP_086045209.1', 'WP_237772877.1', 'WP_237771876.1', 'WP_053004563.1', 'WP_258027764.1', 'WP_258026759.1']
253	['WP_000088704.1', 'WP_238136492.1', 'WP_238136483.1', 'WP_086045209.1', 'WP_237771876.1', 'WP_237772877.1', 'WP_053004563.1', 'WP_258027764.1', 'WP_258026759.1', 'WP_237772688.1', 'WP_191961599.1', 'WP_238136401.1']
254	['WP_238136492.1', 'WP_000088704.1', 'WP_238136483.1', 'WP_086045209.1', 'WP_237771876.1', 'WP_237772877.1', 'WP_053004563.1', 'WP_258027764.1', 'WP_258026759.1', 'WP_237772688.1', 'WP_191961599.1', 'WP_238136401.1']
255	['WP_258027764.1', 'WP_237771876.1', 'WP_086045209.1', 'WP_238136492.1', 'WP_053004563.1', 'WP_258026759.1', 'WP_000088704.1', 'WP_238136483.1', 'WP_237772877.1', 'WP_237772688.1', 'WP_191961599.1']
256	['WP_258027764.1', 'WP_237771876.1', 'WP_086045209.1', 'WP_238136492.1', 'WP_053004563.1', 'WP_000088704.1', 'WP_238136483.1', 'WP_258026759.1', 'WP_237772877.1', 'WP_237772688.1', 'WP_191961599.1']
257	['WP_259469261.1', 'WP_001549768.1', 'WP_284039078.1', 'WP_001792494.1', 'WP_086090499.1', 'WP_000972658.1', 'WP_275401734.1', 'WP_094433717.1', 'WP_000972657.1', 'WP_000581923.1', 'WP_000581906.1', 'WP_275113200.1', 'WP_315984969.1', 'WP_000972280.1', 'WP_111762835.1', 'WP_199009916.1', 'WP_001826866.1', 'WP_033861378.1', 'WP_147696460.1', 'WP_000581904.1', 'WP_001573692.1', 'WP_001793883.1', 'W…
258	['WP_001549768.1', 'WP_284039078.1', 'WP_275401734.1', 'WP_270809892.1', 'WP_275113200.1', 'WP_000972658.1', 'WP_259469261.1', 'WP_001792494.1', 'WP_094433717.1', 'WP_000972657.1', 'WP_086090499.1', 'WP_315984969.1', 'WP_000581923.1', 'WP_000581906.1', 'WP_160840188.1', 'WP_001573692.1', 'WP_111762835.1', 'WP_000972280.1', 'WP_199009916.1', 'WP_001826866.1', 'WP_147696460.1', 'WP_000581904.1', 'W…
259	['WP_001549768.1', 'WP_284039078.1', 'WP_001792494.1', 'WP_275401734.1', 'WP_086090499.1', 'WP_000972657.1', 'WP_000972658.1', 'WP_315984969.1', 'WP_000581923.1', 'WP_094433717.1', 'WP_000581906.1', 'WP_275113200.1', 'WP_001573692.1', 'WP_000972280.1', 'WP_111762835.1', 'WP_033861378.1', 'WP_199009916.1', 'WP_001793883.1', 'WP_001826866.1', 'WP_000581904.1', 'WP_000581913.1', 'WP_029656393.1', 'W…
260	['WP_001549768.1', 'WP_284039078.1', 'WP_001792494.1', 'WP_275401734.1', 'WP_086090499.1', 'WP_000972657.1', 'WP_000972658.1', 'WP_315984969.1', 'WP_000581923.1', 'WP_094433717.1', 'WP_000581906.1', 'WP_275113200.1', 'WP_001573692.1', 'WP_000972280.1', 'WP_111762835.1', 'WP_033861378.1', 'WP_199009916.1', 'WP_001793883.1', 'WP_001826866.1', 'WP_000581904.1', 'WP_000581913.1', 'WP_029656393.1', 'W…
261	['WP_001549768.1', 'WP_284039078.1', 'WP_001792494.1', 'WP_275401734.1', 'WP_086090499.1', 'WP_000972657.1', 'WP_000972658.1', 'WP_315984969.1', 'WP_000581923.1', 'WP_094433717.1', 'WP_000581906.1', 'WP_275113200.1', 'WP_001573692.1', 'WP_000972280.1', 'WP_111762835.1', 'WP_033861378.1', 'WP_199009916.1', 'WP_001793883.1', 'WP_001826866.1', 'WP_000581904.1', 'WP_000581913.1', 'WP_029656393.1', 'W…
262	['WP_001549768.1', 'WP_284039078.1', 'WP_001792494.1', 'WP_275401734.1', 'WP_086090499.1', 'WP_000972657.1', 'WP_000972658.1', 'WP_315984969.1', 'WP_000581923.1', 'WP_094433717.1', 'WP_000581906.1', 'WP_275113200.1', 'WP_001573692.1', 'WP_000972280.1', 'WP_111762835.1', 'WP_199009916.1', 'WP_033861378.1', 'WP_001793883.1', 'WP_001826866.1', 'WP_000581904.1', 'WP_000581913.1', 'WP_029656393.1', 'W…
