# Supplementary material for: A type VII-secreted lipase toxin with reverse domain arrangement
Source: Nat Commun. 2023 Dec 19;14:8438. doi: 10.1038/s41467-023-44221-y (PMC10730906; doi:10.1038/s41467-023-44221-y)
Supplement: Supplementary file 6 — Source Data [file 41467_2023_44221_MOESM6_ESM.zip › Tsl1 distribution raw/lplIII 5/FlaGs_output/results_flankgene.fasta_cluster_out_3_1e-10_outdesc.txt]

1(1)	WP_198998897.1	WP_198998897.1 tandem-type lipoprotein, partial
1(1)	WP_000972278.1	WP_000972278.1 tandem-type lipoprotein, partial
1(2)	WP_000581913.1	WP_000581913.1 MULTISPECIES: tandem-type lipoprotein
1(1)	WP_000581882.1	WP_000581882.1 tandem-type lipoprotein
1(5)	WP_001792494.1	WP_001792494.1 MULTISPECIES: tandem-type lipoprotein
1(1)	WP_102787665.1	WP_102787665.1 tandem-type lipoprotein, partial
1(2)	WP_086041402.1	WP_086041402.1 tandem-type lipoprotein, partial
1(1)	WP_275113200.1	WP_275113200.1 tandem-type lipoprotein
1(1)	WP_000581911.1	WP_000581911.1 MULTISPECIES: tandem-type lipoprotein
1(21)	WP_000972280.1	WP_000972280.1 MULTISPECIES: tandem-type lipoprotein
1(1)	WP_199009916.1	WP_199009916.1 tandem-type lipoprotein
1(20)	WP_000581894.1	WP_000581894.1 MULTISPECIES: tandem-type lipoprotein
1(2)	WP_000972290.1	WP_000972290.1 MULTISPECIES: tandem-type lipoprotein
1(16)	WP_000972657.1	WP_000972657.1 MULTISPECIES: tandem-type lipoprotein
1(8)	WP_001826866.1	WP_001826866.1 MULTISPECIES: tandem-type lipoprotein
1(2)	WP_000329133.1	WP_000329133.1 Csa1 family protein, partial
1(2)	WP_000581890.1	WP_000581890.1 MULTISPECIES: tandem-type lipoprotein
1(3)	WP_048523742.1	WP_048523742.1 Csa1 family protein, partial
1(2)	WP_000972649.1	WP_000972649.1 MULTISPECIES: tandem-type lipoprotein
1(4)	WP_000581872.1	WP_000581872.1 MULTISPECIES: tandem-type lipoprotein
1(1)	WP_111762835.1	WP_111762835.1 tandem-type lipoprotein
1(1)	WP_284039078.1	WP_284039078.1 tandem-type lipoprotein
1(8)	WP_001549768.1	WP_001549768.1 MULTISPECIES: tandem-type lipoprotein
1(1)	WP_052996322.1	WP_052996322.1 tandem-type lipoprotein
1(1)	WP_078161111.1	WP_078161111.1 tandem-type lipoprotein
1(3)	WP_000581887.1	WP_000581887.1 MULTISPECIES: tandem-type lipoprotein
1(2)	WP_160840188.1	WP_160840188.1 tandem-type lipoprotein, partial
1(1)	WP_315984969.1	WP_315984969.1 tandem-type lipoprotein
1(2)	WP_000581876.1	WP_000581876.1 MULTISPECIES: tandem-type lipoprotein
1(1)	WP_086040708.1	WP_086040708.1 tandem-type lipoprotein
1(1)	WP_259469261.1	WP_259469261.1 tandem-type lipoprotein, partial
1(3)	WP_000581912.1	WP_000581912.1 MULTISPECIES: tandem-type lipoprotein
1(1)	WP_199015292.1	WP_199015292.1 tandem-type lipoprotein, partial
1(5)	WP_000616191.1	WP_000616191.1 tandem-type lipoprotein
1(11)	WP_000581923.1	WP_000581923.1 MULTISPECIES: tandem-type lipoprotein
1(4)	WP_000581892.1	WP_000581892.1 MULTISPECIES: tandem-type lipoprotein
1(1)	WP_053000023.1	WP_053000023.1 tandem-type lipoprotein
1(1)	WP_192866430.1	WP_192866430.1 Csa1 family protein, partial
1(4)	WP_275401734.1	WP_275401734.1 tandem-type lipoprotein
1(5)	WP_000581879.1	WP_000581879.1 MULTISPECIES: tandem-type lipoprotein
1(23)	WP_000581871.1	WP_000581871.1 MULTISPECIES: tandem-type lipoprotein
1(3)	WP_001573692.1	WP_001573692.1 MULTISPECIES: tandem-type lipoprotein
1(1)	WP_033861378.1	WP_033861378.1 tandem-type lipoprotein
1(1)	WP_000581906.1	WP_000581906.1 MULTISPECIES: tandem-type lipoprotein
1(9)	WP_000972286.1	WP_000972286.1 MULTISPECIES: tandem-type lipoprotein
1(2)	WP_044026055.1	WP_044026055.1 tandem-type lipoprotein
1(1)	WP_050963716.1	WP_050963716.1 tandem-type lipoprotein
1(4)	WP_001793883.1	WP_001793883.1 MULTISPECIES: tandem-type lipoprotein
1(4)	WP_000972273.1	WP_000972273.1 MULTISPECIES: tandem-type lipoprotein
1(1)	WP_050958830.1	WP_050958830.1 tandem-type lipoprotein
1(1)	WP_270809892.1	WP_270809892.1 tandem-type lipoprotein, partial
1(1)	WP_130115803.1	WP_130115803.1 tandem-type lipoprotein, partial
1(2)	WP_000581904.1	WP_000581904.1 MULTISPECIES: tandem-type lipoprotein
1(1)	WP_198995843.1	WP_198995843.1 Csa1 family protein, partial
1(14)	WP_000581889.1	WP_000581889.1 MULTISPECIES: tandem-type lipoprotein
1(1)	WP_086097406.1	WP_086097406.1 tandem-type lipoprotein, partial
1(1)	WP_086090499.1	WP_086090499.1 tandem-type lipoprotein
1(1)	WP_085063341.1	WP_085063341.1 tandem-type lipoprotein
1(1)	WP_113625425.1	WP_113625425.1 tandem-type lipoprotein, partial
1(1)	WP_142301470.1	WP_142301470.1 Csa1 family protein, partial
1(1)	WP_144079016.1	WP_144079016.1 tandem-type lipoprotein
1(1)	WP_000972658.1	WP_000972658.1 tandem-type lipoprotein
1(1)	WP_142295177.1	WP_142295177.1 Csa1 family protein, partial
1(1)	WP_029656393.1	WP_029656393.1 tandem-type lipoprotein
1(4)	WP_000581918.1	WP_000581918.1 MULTISPECIES: tandem-type lipoprotein
1(13)	WP_000581910.1	WP_000581910.1 MULTISPECIES: tandem-type lipoprotein
1(1)	WP_078068520.1	WP_078068520.1 tandem-type lipoprotein, partial
1(1)	WP_000972274.1	WP_000972274.1 MULTISPECIES: tandem-type lipoprotein
1(1)	WP_147696460.1	WP_147696460.1 tandem-type lipoprotein, partial
1(6)	WP_078064693.1	WP_078064693.1 tandem-type lipoprotein
1(2)	WP_095256518.1	WP_095256518.1 tandem-type lipoprotein
1(1)	WP_094433717.1	WP_094433717.1 tandem-type lipoprotein
2(12)	WP_000038240.1	WP_000038240.1 MULTISPECIES: DUF1433 domain-containing protein
2(7)	WP_001034774.1	WP_001034774.1 MULTISPECIES: DUF1433 domain-containing protein
2(1)	WP_064135616.1	WP_064135616.1 DUF1433 domain-containing protein
2(1)	WP_001034764.1	WP_001034764.1 MULTISPECIES: DUF1433 domain-containing protein
2(3)	WP_000162202.1	WP_000162202.1 MULTISPECIES: DUF1433 domain-containing protein
2(3)	WP_000038243.1	WP_000038243.1 DUF1433 domain-containing protein
2(5)	WP_000914139.1	WP_000914139.1 MULTISPECIES: DUF1433 domain-containing protein
2(10)	WP_001034756.1	WP_001034756.1 MULTISPECIES: DUF1433 domain-containing protein
2(1)	WP_070863210.1	WP_070863210.1 DUF1433 domain-containing protein
2(8)	WP_000038237.1	WP_000038237.1 MULTISPECIES: DUF1433 domain-containing protein
2(8)	WP_000037433.1	WP_000037433.1 MULTISPECIES: DUF1433 domain-containing protein
2(8)	WP_001034772.1	WP_001034772.1 MULTISPECIES: DUF1433 domain-containing protein
2(3)	WP_000162204.1	WP_000162204.1 MULTISPECIES: DUF1433 domain-containing protein
2(1)	WP_086040956.1	WP_086040956.1 DUF1433 domain-containing protein
2(3)	WP_000037434.1	WP_000037434.1 MULTISPECIES: DUF1433 domain-containing protein
2(1)	WP_001034726.1	WP_001034726.1 MULTISPECIES: DUF1433 domain-containing protein
2(2)	WP_000038220.1	WP_000038220.1 MULTISPECIES: DUF1433 domain-containing protein
2(9)	WP_000037508.1	WP_000037508.1 MULTISPECIES: DUF1433 domain-containing protein
2(2)	WP_000162195.1	WP_000162195.1 DUF1433 domain-containing protein
2(3)	WP_000037500.1	WP_000037500.1 MULTISPECIES: DUF1433 domain-containing protein
2(10)	WP_000038231.1	WP_000038231.1 MULTISPECIES: DUF1433 domain-containing protein
2(2)	WP_001034766.1	WP_001034766.1 MULTISPECIES: DUF1433 domain-containing protein
2(1)	WP_148255027.1	WP_148255027.1 DUF1433 domain-containing protein
2(2)	WP_001034759.1	WP_001034759.1 MULTISPECIES: DUF1433 domain-containing protein
2(1)	WP_064135617.1	WP_064135617.1 DUF1433 domain-containing protein
2(15)	WP_001034758.1	WP_001034758.1 MULTISPECIES: DUF1433 domain-containing protein
2(2)	WP_001034762.1	WP_001034762.1 MULTISPECIES: DUF1433 domain-containing protein
2(1)	WP_000038224.1	WP_000038224.1 DUF1433 domain-containing protein
3(20)	WP_000217456.1	WP_000217456.1 MULTISPECIES: SDR family oxidoreductase
3(3)	WP_000217469.1	WP_000217469.1 MULTISPECIES: SDR family oxidoreductase
3(2)	WP_000217470.1	WP_000217470.1 SDR family oxidoreductase
3(2)	WP_000217459.1	WP_000217459.1 MULTISPECIES: SDR family oxidoreductase
3(11)	WP_000217466.1	WP_000217466.1 MULTISPECIES: SDR family oxidoreductase
3(9)	WP_000824929.1	WP_000824929.1 MULTISPECIES: SDR family oxidoreductase
3(2)	WP_000217462.1	WP_000217462.1 MULTISPECIES: SDR family oxidoreductase
3(1)	WP_000217471.1	WP_000217471.1 MULTISPECIES: SDR family oxidoreductase
3(8)	WP_000217458.1	WP_000217458.1 MULTISPECIES: SDR family oxidoreductase
3(1)	WP_126787830.1	WP_126787830.1 SDR family oxidoreductase
3(1)	WP_033860291.1	WP_033860291.1 SDR family oxidoreductase
3(1)	WP_000824941.1	WP_000824941.1 MULTISPECIES: SDR family oxidoreductase
3(5)	WP_000217452.1	WP_000217452.1 MULTISPECIES: SDR family oxidoreductase
3(3)	WP_000824948.1	WP_000824948.1 MULTISPECIES: SDR family oxidoreductase
4(6)	WP_031788452.1	WP_031788452.1 MULTISPECIES: hypothetical protein
4(2)	WP_049280528.1	WP_049280528.1 MULTISPECIES: hypothetical protein
4(55)	WP_001790144.1	WP_001790144.1 MULTISPECIES: hypothetical protein
4(2)	WP_044026054.1	WP_044026054.1 hypothetical protein
5(62)	WP_001224379.1	WP_001224379.1 MULTISPECIES: hypothetical protein
6(1)	WP_154255126.1	WP_154255126.1 MULTISPECIES: single-stranded DNA-binding protein
6(1)	WP_017466740.1	WP_017466740.1 single-stranded DNA-binding protein
6(48)	WP_000220938.1	WP_000220938.1 MULTISPECIES: single-stranded DNA-binding protein
6(6)	WP_000220932.1	WP_000220932.1 MULTISPECIES: single-stranded DNA-binding protein
7(44)	WP_001791851.1	WP_001791851.1 MULTISPECIES: hypothetical protein
7(3)	WP_101244972.1	WP_101244972.1 MULTISPECIES: hypothetical protein
7(2)	WP_020978354.1	WP_020978354.1 MULTISPECIES: hypothetical protein
8(42)	WP_000495498.1	WP_000495498.1 MULTISPECIES: hypothetical protein
8(1)	WP_000495501.1	WP_000495501.1 hypothetical protein
9(1)	WP_147688521.1	WP_147688521.1 hypothetical protein
9(18)	WP_000521958.1	WP_000521958.1 MULTISPECIES: hypothetical protein
9(1)	WP_045177706.1	WP_045177706.1 MULTISPECIES: hypothetical protein
9(21)	WP_000521959.1	WP_000521959.1 MULTISPECIES: hypothetical protein
9(2)	WP_072508974.1	WP_072508974.1 MULTISPECIES: hypothetical protein
10(5)	WP_000978018.1	WP_000978018.1 MULTISPECIES: hypothetical protein
10(1)	WP_000056386.1	WP_000056386.1 MULTISPECIES: hypothetical protein
10(23)	WP_001044255.1	WP_001044255.1 MULTISPECIES: membrane protein
10(1)	WP_001044258.1	WP_001044258.1 MULTISPECIES: hypothetical protein
11(4)	WP_000755950.1	WP_000755950.1 (deoxy)nucleoside triphosphate pyrophosphohydrolase
11(12)	WP_000755946.1	WP_000755946.1 MULTISPECIES: (deoxy)nucleoside triphosphate pyrophosphohydrolase
11(1)	WP_000755953.1	WP_000755953.1 MULTISPECIES: (deoxy)nucleoside triphosphate pyrophosphohydrolase
11(1)	WP_085054463.1	WP_085054463.1 (deoxy)nucleoside triphosphate pyrophosphohydrolase
11(1)	WP_220674246.1	WP_220674246.1 (deoxy)nucleoside triphosphate pyrophosphohydrolase, partial
11(1)	WP_142359376.1	WP_142359376.1 (deoxy)nucleoside triphosphate pyrophosphohydrolase, partial
11(6)	WP_000755954.1	WP_000755954.1 MULTISPECIES: (deoxy)nucleoside triphosphate pyrophosphohydrolase
12(7)	WP_001146763.1	WP_001146763.1 MULTISPECIES: carboxymuconolactone decarboxylase family protein
12(15)	WP_001146762.1	WP_001146762.1 MULTISPECIES: carboxymuconolactone decarboxylase family protein
13(6)	WP_075339662.1	WP_075339662.1 MULTISPECIES: phospho-sugar mutase
13(1)	WP_001793319.1	WP_001793319.1 MULTISPECIES: phospho-sugar mutase
13(4)	WP_075583758.1	WP_075583758.1 MULTISPECIES: phospho-sugar mutase
13(1)	WP_086040957.1	WP_086040957.1 phospho-sugar mutase
13(4)	WP_001795457.1	WP_001795457.1 MULTISPECIES: phospho-sugar mutase
13(4)	WP_001792493.1	WP_001792493.1 MULTISPECIES: phospho-sugar mutase
14(1)	WP_085054462.1	WP_085054462.1 AbgT family transporter, partial
14(1)	WP_000202026.1	WP_000202026.1 MULTISPECIES: AbgT family transporter
14(8)	WP_000202029.1	WP_000202029.1 MULTISPECIES: AbgT family transporter
14(3)	WP_000202030.1	WP_000202030.1 MULTISPECIES: AbgT family transporter
14(2)	WP_095256517.1	WP_095256517.1 AbgT family transporter
14(1)	WP_000200987.1	WP_000200987.1 AbgT family transporter
14(1)	WP_000202034.1	WP_000202034.1 MULTISPECIES: AbgT family transporter
14(3)	WP_000202037.1	WP_000202037.1 MULTISPECIES: AbgT family transporter
15(1)	WP_238136483.1	WP_238136483.1 DUF3427 domain-containing protein, partial
15(2)	WP_164805630.1	WP_164805630.1 DUF3427 domain-containing protein, partial
15(1)	WP_000088704.1	WP_000088704.1 MULTISPECIES: DUF3427 domain-containing protein
15(1)	WP_258027764.1	WP_258027764.1 DEAD/DEAH box helicase family protein, partial
15(1)	WP_237771876.1	WP_237771876.1 DEAD/DEAH box helicase family protein, partial
15(1)	WP_258026759.1	WP_258026759.1 DEAD/DEAH box helicase family protein, partial
15(2)	WP_238136401.1	WP_238136401.1 DUF3427 domain-containing protein, partial
15(1)	WP_053004563.1	WP_053004563.1 DEAD/DEAH box helicase family protein, partial
15(1)	WP_237772877.1	WP_237772877.1 DEAD/DEAH box helicase family protein, partial
15(1)	WP_238136492.1	WP_238136492.1 DUF3427 domain-containing protein, partial
15(1)	WP_191961599.1	WP_191961599.1 DEAD/DEAH box helicase family protein, partial
15(1)	WP_086045209.1	WP_086045209.1 DEAD/DEAH box helicase family protein, partial
15(1)	WP_237772688.1	WP_237772688.1 DEAD/DEAH box helicase family protein, partial
16(1)	WP_001662491.1	WP_001662491.1 MULTISPECIES: fibronectin-binding protein FnbA
16(1)	WP_000794647.1	WP_000794647.1 fibronectin-binding protein FnbA
16(1)	WP_001837262.1	WP_001837262.1 LPXTG cell wall anchor domain-containing protein, partial
16(2)	WP_042742217.1	WP_042742217.1 G5 domain-containing protein
16(1)	WP_000841422.1	WP_000841422.1 MULTISPECIES: fibronectin-binding protein FnbB
16(1)	WP_001205090.1	WP_001205090.1 YSIRK signal domain/LPXTG anchor domain surface protein
16(1)	WP_141764604.1	WP_141764604.1 MULTISPECIES: LPXTG cell wall anchor domain-containing protein, partial
16(1)	WP_086040779.1	WP_086040779.1 LPXTG cell wall anchor domain-containing protein, partial
16(1)	WP_061732609.1	WP_061732609.1 LPXTG cell wall anchor domain-containing protein, partial
16(1)	WP_031899817.1	WP_031899817.1 fibronectin-binding protein FnbA
16(1)	WP_156976001.1	WP_156976001.1 E domain-containing protein, partial
16(1)	WP_048665239.1	WP_048665239.1 fibronectin-binding protein FnbA
16(1)	WP_086045583.1	WP_086045583.1 LPXTG cell wall anchor domain-containing protein, partial
17(13)	WP_000678764.1	WP_000678764.1 MULTISPECIES: SaeRS system activator ScrA
18(3)	WP_000217723.1	WP_000217723.1 MULTISPECIES: hypothetical protein
18(1)	WP_000217725.1	WP_000217725.1 MULTISPECIES: hypothetical protein
18(2)	WP_000217710.1	WP_000217710.1 MULTISPECIES: hypothetical protein
18(6)	WP_000217714.1	WP_000217714.1 MULTISPECIES: hypothetical protein
18(1)	WP_001573690.1	WP_001573690.1 MULTISPECIES: hypothetical protein
19(3)	WP_001795286.1	WP_001795286.1 MULTISPECIES: hypothetical protein
19(3)	WP_010956661.1	WP_010956661.1 MULTISPECIES: hypothetical protein
19(2)	WP_001790675.1	WP_001790675.1 MULTISPECIES: hypothetical protein
19(1)	WP_072361956.1	WP_072361956.1 MULTISPECIES: hypothetical protein
19(3)	WP_072398205.1	WP_072398205.1 MULTISPECIES: hypothetical protein
20(4)	WP_000386367.1	WP_000386367.1 MULTISPECIES: HTH-type transcriptional regulator SarU
20(1)	WP_000386364.1	WP_000386364.1 HTH-type transcriptional regulator SarU
20(1)	WP_000998869.1	WP_000998869.1 MULTISPECIES: HTH-type transcriptional regulator SarT
20(4)	WP_000998872.1	WP_000998872.1 MULTISPECIES: HTH-type transcriptional regulator SarT
21(3)	WP_000966095.1	WP_000966095.1 MULTISPECIES: MFS transporter
21(1)	WP_000966094.1	WP_000966094.1 MULTISPECIES: MFS transporter
21(2)	WP_000966099.1	WP_000966099.1 MULTISPECIES: MFS transporter
21(3)	WP_000966101.1	WP_000966101.1 MULTISPECIES: MFS transporter
22(1)	WP_000142102.1	WP_000142102.1 MULTISPECIES: TIGR01741 family protein
22(1)	WP_000142145.1	WP_000142145.1 MULTISPECIES: TIGR01741 family protein
22(1)	WP_001008475.1	WP_001008475.1 MULTISPECIES: TIGR01741 family protein
22(1)	WP_000142033.1	WP_000142033.1 MULTISPECIES: TIGR01741 family protein
22(1)	WP_001837544.1	WP_001837544.1 TIGR01741 family protein
22(1)	WP_000142176.1	WP_000142176.1 MULTISPECIES: antitoxin YezG family protein
22(1)	WP_000142036.1	WP_000142036.1 MULTISPECIES: TIGR01741 family protein
22(1)	WP_000141982.1	WP_000141982.1 MULTISPECIES: TIGR01741 family protein
22(1)	WP_000141947.1	WP_000141947.1 MULTISPECIES: TIGR01741 family protein
23(1)	WP_000721330.1	WP_000721330.1 MULTISPECIES: UTP--glucose-1-phosphate uridylyltransferase GalU
23(1)	WP_000721337.1	WP_000721337.1 MULTISPECIES: UTP--glucose-1-phosphate uridylyltransferase GalU
23(4)	WP_000721336.1	WP_000721336.1 MULTISPECIES: UTP--glucose-1-phosphate uridylyltransferase GalU
24(2)	WP_001026113.1	WP_001026113.1 MULTISPECIES: MBL fold metallo-hydrolase
24(3)	WP_001026122.1	WP_001026122.1 MULTISPECIES: MBL fold metallo-hydrolase
25(3)	WP_001081693.1	WP_001081693.1 MULTISPECIES: histidine racemase CntK
25(2)	WP_001081682.1	WP_001081682.1 MULTISPECIES: histidine racemase CntK
26(1)	WP_052997545.1	WP_052997545.1 IS21 family transposase
26(1)	WP_150859836.1	WP_150859836.1 IS21 family transposase, partial
26(1)	WP_000777472.1	WP_000777472.1 IS21 family transposase
26(1)	WP_050961970.1	WP_050961970.1 IS21 family transposase
27(1)	WP_000481425.1	WP_000481425.1 MULTISPECIES: gluconate:H+ symporter
27(1)	WP_000481410.1	WP_000481410.1 MULTISPECIES: gluconate:H+ symporter
27(1)	WP_000481415.1	WP_000481415.1 MULTISPECIES: gluconate:H+ symporter
28(2)	WP_001058843.1	WP_001058843.1 MULTISPECIES: D-histidine (S)-2-aminobutanoyltransferase CntL
28(1)	WP_001058848.1	WP_001058848.1 MULTISPECIES: D-histidine (S)-2-aminobutanoyltransferase CntL
29(1)	WP_001066125.1	WP_001066125.1 MULTISPECIES: IS21-like element helper ATPase IstB
29(2)	WP_001066123.1	WP_001066123.1 IS21-like element helper ATPase IstB
30(1)	WP_000876646.1	WP_000876646.1 MULTISPECIES: gluconokinase
30(1)	WP_000876663.1	WP_000876663.1 MULTISPECIES: gluconokinase
31(2)	WP_001792001.1	WP_001792001.1 MULTISPECIES: hypothetical protein
