# Supplementary material for: A type VII-secreted lipase toxin with reverse domain arrangement
Source: Nat Commun. 2023 Dec 19;14:8438. doi: 10.1038/s41467-023-44221-y (PMC10730906; doi:10.1038/s41467-023-44221-y)
Supplement: Supplementary file 6 — Source Data [file 41467_2023_44221_MOESM6_ESM.zip › Tsl1 distribution raw/lplIII 5/FlaGs_output/results_flankgene_Report.log]

#Serial	Query	Assembly_Found	FlankingGene_Found
1	WP_162634690.1	Yes	Yes
2	WP_142380044.1	Yes	Yes
3	WP_242436296.1	Yes	Yes
4	WP_242436296.1	Yes	Yes
5	WP_142359803.1	Yes	Yes
6	WP_086090497.1	Yes	Yes
7	WP_130173786.1	Yes	Yes
8	WP_207215529.1	Yes	Yes
9	WP_187216444.1	Yes	Yes
10	WP_142378969.1	Yes	Yes
11	WP_192859089.1	Yes	Yes
12	WP_238135504.1	Yes	Yes
13	WP_224156644.1	Yes	Yes
14	WP_147698166.1	Yes	Yes
15	WP_143565000.1	Yes	Yes
16	WP_105798977.1	Yes	Yes
17	WP_150867099.1	Yes	Yes
18	WP_142241304.1	Yes	Yes
19	WP_130136634.1	Yes	Yes
20	WP_078161669.1	Yes	Yes
21	WP_162663296.1	Yes	Yes
22	WP_154293619.1	Yes	Yes
23	WP_162675343.1	Yes	Yes
24	WP_154283575.1	Yes	Yes
25	WP_258026760.1	Yes	Yes
26	WP_147696459.1	Yes	Yes
27	WP_164006005.1	Yes	Yes
28	WP_242511153.1	Yes	Yes
29	WP_250039214.1	Yes	Yes
30	WP_187787547.1	Yes	Yes
31	WP_187216399.1	Yes	Yes
32	WP_077766640.1	Yes	Yes
33	WP_258027765.1	Yes	Yes
34	WP_250000090.1	Yes	Yes
35	WP_195757984.1	Yes	Yes
36	WP_237771875.1	Yes	Yes
37	WP_237772876.1	Yes	Yes
38	WP_086091735.1	Yes	Yes
39	WP_148850250.1	Yes	Yes
40	WP_216778343.1	Yes	Yes
41	WP_102787666.1	Yes	Yes
42	WP_094433718.1	Yes	Yes
43	WP_220674090.1	Yes	Yes
44	WP_095239945.1	Yes	Yes
45	WP_141060977.1	Yes	Yes
46	WP_148255029.1	Yes	Yes
47	WP_187239588.1	Yes	Yes
48	WP_084986457.1	Yes	Yes
49	WP_191961598.1	Yes	Yes
50	WP_224061423.1	Yes	Yes
51	WP_095337205.1	Yes	Yes
52	WP_031900972.1	Yes	Yes
53	WP_147707997.1	Yes	Yes
54	WP_130115896.1	Yes	Yes
55	WP_094627146.1	Yes	Yes
56	WP_264438915.1	Yes	Yes
57	WP_142294970.1	Yes	Yes
58	WP_199015290.1	Yes	Yes
59	WP_033860002.1	Yes	Yes
60	WP_033861377.1	Yes	Yes
61	WP_041019955.1	Yes	Yes
62	WP_033861002.1	Yes	Yes
63	WP_160840187.1	Yes	Yes
64	WP_033861180.1	Yes	Yes
65	WP_259469289.1	Yes	Yes
66	WP_165379860.1	Yes	Yes
67	WP_199012879.1	Yes	Yes
68	WP_261983196.1	Yes	Yes
69	WP_162647751.1	Yes	Yes
70	WP_048537002.1	Yes	Yes
71	WP_156979261.1	Yes	Yes
72	WP_164003392.1	Yes	Yes
73	WP_101259156.1	Yes	Yes
74	WP_142375018.1	Yes	Yes
75	WP_216771405.1	Yes	Yes
76	WP_142359397.1	Yes	Yes
77	WP_142256354.1	Yes	Yes
78	WP_242437190.1	Yes	Yes
79	WP_250066175.1	Yes	Yes
80	WP_165624723.1	Yes	Yes
81	WP_191135850.1	Yes	Yes
82	WP_136719247.1	Yes	Yes
83	WP_142359915.1	Yes	Yes
84	WP_130173832.1	Yes	Yes
85	WP_146633342.1	Yes	Yes
86	WP_150854486.1	Yes	Yes
87	WP_250018204.1	Yes	Yes
88	WP_180382545.1	Yes	Yes
89	WP_216762073.1	Yes	Yes
90	WP_250037034.1	Yes	Yes
91	WP_259676288.1	Yes	Yes
92	WP_113625424.1	Yes	Yes
93	WP_164805630.1	Yes	Yes
94	WP_179133257.1	Yes	Yes
95	WP_238136484.1	Yes	Yes
96	WP_238136493.1	Yes	Yes
97	WP_257641232.1	Yes	Yes
98	WP_142359560.1	Yes	Yes
99	WP_116472313.1	Yes	Yes
100	WP_195758000.1	Yes	Yes
101	WP_044165562.1	Yes	Yes
102	WP_250058623.1	Yes	Yes
103	WP_216805425.1	Yes	Yes
104	WP_249987162.1	Yes	Yes
105	WP_301554170.1	No: ProteinID was not found in Genome Assembly	No
106	WP_146633163.1	Yes	Yes
107	WP_148239178.1	Yes	Yes
108	WP_250046913.1	Yes	Yes
109	WP_167401755.1	Yes	Yes
110	WP_250013745.1	Yes	Yes
111	WP_048523800.1	Yes	Yes
112	WP_148237587.1	Yes	Yes
113	WP_198995728.1	Yes	Yes
114	WP_167403810.1	No: ProteinID was not found in Genome Assembly	No
115	WP_167402418.1	Yes	Yes
116	WP_130115802.1	Yes	Yes
117	WP_006191062.1	Yes	Yes
118	WP_256084498.1	Yes	Yes
119	WP_165624692.1	Yes	Yes
120	WP_197884756.1	Yes	Yes
121	WP_249983169.1	Yes	Yes
122	WP_117195160.1	Yes	Yes
123	WP_199009918.1	Yes	Yes
124	WP_191972400.1	Yes	Yes
125	WP_279526696.1	Yes	Yes
126	WP_130115901.1	Yes	Yes
127	WP_042854071.1	Yes	Yes
128	WP_142359825.1	Yes	Yes
129	WP_165379414.1	Yes	Yes
130	WP_256089191.1	Yes	Yes
131	WP_303752634.1	Yes	Yes
132	WP_199003835.1	Yes	Yes
133	WP_256094163.1	Yes	Yes
134	WP_148249104.1	Yes	Yes
135	WP_199003902.1	Yes	Yes
136	WP_256025837.1	Yes	Yes
137	WP_048537327.1	Yes	Yes
138	WP_277986106.1	Yes	Yes
139	WP_188003905.1	Yes	Yes
140	WP_198998899.1	Yes	Yes
141	WP_251640928.1	Yes	Yes
142	WP_142257593.1	Yes	Yes
143	WP_150862241.1	Yes	Yes
144	WP_199004877.1	Yes	Yes
145	WP_199008366.1	Yes	Yes
146	WP_238136401.1	Yes	Yes
147	WP_168248108.1	No: ProteinID was not found in Genome Assembly	No
148	WP_208970387.1	Yes	Yes
149	WP_186787420.1	Yes	Yes
150	WP_303750538.1	Yes	Yes
151	WP_270809891.1	Yes	Yes
152	WP_188363408.1	Yes	Yes
153	WP_191971967.1	Yes	Yes
154	WP_249989045.1	Yes	Yes
155	WP_199017201.1	Yes	Yes
156	WP_186787401.1	Yes	Yes
157	WP_303752855.1	Yes	Yes
158	WP_250046828.1	Yes	Yes
159	WP_158695642.1	Yes	Yes
160	WP_182054303.1	Yes	Yes
161	WP_216805225.1	Yes	Yes
162	WP_270724449.1	Yes	Yes
163	WP_207218103.1	Yes	Yes
164	WP_147690058.1	Yes	Yes
165	WP_126840431.1	Yes	Yes
166	WP_308890471.1	Yes	Yes
167	WP_142354387.1	No: ProteinID was not found in Genome Assembly	No
168	WP_262354494.1	Yes	Yes
169	WP_303752676.1	Yes	Yes
170	WP_084989777.1	Yes	Yes
171	WP_237772914.1	Yes	Yes
172	WP_159458920.1	Yes	Yes
173	WP_078092586.1	Yes	Yes
174	WP_242508366.1	Yes	Yes
175	WP_130114857.1	Yes	Yes
176	WP_142299082.1	Yes	Yes
177	WP_169541706.1	Yes	Yes
178	WP_257641046.1	Yes	Yes
179	WP_279727695.1	Yes	Yes
180	WP_279750915.1	Yes	Yes
181	WP_181935081.1	Yes	Yes
182	WP_308737188.1	Yes	Yes
183	WP_242432955.1	Yes	Yes
184	WP_172410396.1	Yes	Yes
185	WP_256075503.1	Yes	Yes
