# Supplementary material for: A type VII-secreted lipase toxin with reverse domain arrangement
Source: Nat Commun. 2023 Dec 19;14:8438. doi: 10.1038/s41467-023-44221-y (PMC10730906; doi:10.1038/s41467-023-44221-y)
Supplement: Supplementary file 6 — Source Data [file 41467_2023_44221_MOESM6_ESM.zip › Tsl1 distribution raw/lplIII 5/FlaGs_output/results_operon.tsv]

WP_162634690.1#1|Staphylococcus_aureus	791	-	+	32	1	791	3237	4027	WP_162634690.1#1	NZ_JAAFLB010000088.1	GCF_010363625.1
WP_162634690.1#1|Staphylococcus_aureus	759	-	+	1	1097	1855	2173	2931	WP_000581910.1#1	NZ_JAAFLB010000088.1	GCF_010363625.1
WP_162634690.1#1|Staphylococcus_aureus	795	-	+	1	1967	2761	1267	2061	WP_144079016.1#1	NZ_JAAFLB010000088.1	GCF_010363625.1
WP_162634690.1#1|Staphylococcus_aureus	816	-	+	1	2875	3690	338	1153	WP_001826866.1#1	NZ_JAAFLB010000088.1	GCF_010363625.1
WP_162634690.1#1|Staphylococcus_aureus	123	-	-	4	3673	3795	233	355	WP_001790144.1#1	NZ_JAAFLB010000088.1	GCF_010363625.1
WP_142380044.1#2|Staphylococcus_aureus	795	+	+	32	1	795	1	795	WP_142380044.1#2	NZ_PJLU01000260.1	GCF_002843825.1
WP_142380044.1#2|Staphylococcus_aureus	750	+	+	1	1101	1850	1101	1850	WP_000581912.1#2	NZ_PJLU01000260.1	GCF_002843825.1
WP_142380044.1#2|Staphylococcus_aureus	786	+	+	1	1961	2746	1961	2746	WP_050958830.1#2	NZ_PJLU01000260.1	GCF_002843825.1
WP_242436296.1#3|Staphylococcus_aureus	940	-	+	32	1	940	29952	30891	WP_242436296.1#3	NZ_LLBJ01000085.1	GCF_002274895.1
WP_242436296.1#3|Staphylococcus_aureus	777	-	+	1	1244	2020	28872	29648	WP_000972657.1#3	NZ_LLBJ01000085.1	GCF_002274895.1
WP_242436296.1#3|Staphylococcus_aureus	774	-	+	1	2132	2905	27987	28760	WP_000972280.1#3	NZ_LLBJ01000085.1	GCF_002274895.1
WP_242436296.1#3|Staphylococcus_aureus	795	-	+	1	3149	3943	26949	27743	WP_095256518.1#3	NZ_LLBJ01000085.1	GCF_002274895.1
WP_242436296.1#3|Staphylococcus_aureus	123	-	-	4	3947	4069	26823	26945	WP_001790144.1#3	NZ_LLBJ01000085.1	GCF_002274895.1
WP_242436296.1#3|Staphylococcus_aureus	192	-	+	5	4504	4695	26197	26388	WP_001224379.1#3	NZ_LLBJ01000085.1	GCF_002274895.1
WP_242436296.1#3|Staphylococcus_aureus	186	-	-	7	4834	5019	25873	26058	WP_001791851.1#3	NZ_LLBJ01000085.1	GCF_002274895.1
WP_242436296.1#3|Staphylococcus_aureus	282	-	-	6	4955	5236	25656	25937	WP_000220938.1#3	NZ_LLBJ01000085.1	GCF_002274895.1
WP_242436296.1#3|Staphylococcus_aureus	696	-	+	3	5525	6220	24672	25367	WP_000217456.1#3	NZ_LLBJ01000085.1	GCF_002274895.1
WP_242436296.1#3|Staphylococcus_aureus	420	-	+	2	6470	6889	24003	24422	WP_001034759.1#3	NZ_LLBJ01000085.1	GCF_002274895.1
WP_242436296.1#3|Staphylococcus_aureus	423	-	+	12	7341	7763	23129	23551	WP_001146763.1#3	NZ_LLBJ01000085.1	GCF_002274895.1
WP_242436296.1#3|Staphylococcus_aureus	1539	-	-	14	7876	9414	21478	23016	WP_095256517.1#3	NZ_LLBJ01000085.1	GCF_002274895.1
WP_242436296.1#3|Staphylococcus_aureus	819	-	+	3	9649	10467	20425	21243	WP_000824948.1#3	NZ_LLBJ01000085.1	GCF_002274895.1
WP_242436296.1#3|Staphylococcus_aureus	768	-	+	24	10567	11334	19558	20325	WP_001026122.1#3	NZ_LLBJ01000085.1	GCF_002274895.1
WP_242436296.1#3|Staphylococcus_aureus	132	-	+	31	11617	11748	19144	19275	WP_001792001.1#3	NZ_LLBJ01000085.1	GCF_002274895.1
WP_242436296.1#3|Staphylococcus_aureus	822	-	+	25	11898	12719	18173	18994	WP_001081693.1#3	NZ_LLBJ01000085.1	GCF_002274895.1
WP_242436296.1#4|Staphylococcus_aureus	940	-	+	32	1	940	29952	30891	WP_242436296.1#4	NZ_LLBJ01000085.1	GCF_002274895.1
WP_242436296.1#4|Staphylococcus_aureus	777	-	+	1	1244	2020	28872	29648	WP_000972657.1#4	NZ_LLBJ01000085.1	GCF_002274895.1
WP_242436296.1#4|Staphylococcus_aureus	774	-	+	1	2132	2905	27987	28760	WP_000972280.1#4	NZ_LLBJ01000085.1	GCF_002274895.1
WP_242436296.1#4|Staphylococcus_aureus	795	-	+	1	3149	3943	26949	27743	WP_095256518.1#4	NZ_LLBJ01000085.1	GCF_002274895.1
WP_242436296.1#4|Staphylococcus_aureus	123	-	-	4	3947	4069	26823	26945	WP_001790144.1#4	NZ_LLBJ01000085.1	GCF_002274895.1
WP_242436296.1#4|Staphylococcus_aureus	192	-	+	5	4504	4695	26197	26388	WP_001224379.1#4	NZ_LLBJ01000085.1	GCF_002274895.1
WP_242436296.1#4|Staphylococcus_aureus	186	-	-	7	4834	5019	25873	26058	WP_001791851.1#4	NZ_LLBJ01000085.1	GCF_002274895.1
WP_242436296.1#4|Staphylococcus_aureus	282	-	-	6	4955	5236	25656	25937	WP_000220938.1#4	NZ_LLBJ01000085.1	GCF_002274895.1
WP_242436296.1#4|Staphylococcus_aureus	696	-	+	3	5525	6220	24672	25367	WP_000217456.1#4	NZ_LLBJ01000085.1	GCF_002274895.1
WP_242436296.1#4|Staphylococcus_aureus	420	-	+	2	6470	6889	24003	24422	WP_001034759.1#4	NZ_LLBJ01000085.1	GCF_002274895.1
WP_242436296.1#4|Staphylococcus_aureus	423	-	+	12	7341	7763	23129	23551	WP_001146763.1#4	NZ_LLBJ01000085.1	GCF_002274895.1
WP_242436296.1#4|Staphylococcus_aureus	1539	-	-	14	7876	9414	21478	23016	WP_095256517.1#4	NZ_LLBJ01000085.1	GCF_002274895.1
WP_242436296.1#4|Staphylococcus_aureus	819	-	+	3	9649	10467	20425	21243	WP_000824948.1#4	NZ_LLBJ01000085.1	GCF_002274895.1
WP_242436296.1#4|Staphylococcus_aureus	768	-	+	24	10567	11334	19558	20325	WP_001026122.1#4	NZ_LLBJ01000085.1	GCF_002274895.1
WP_242436296.1#4|Staphylococcus_aureus	132	-	+	31	11617	11748	19144	19275	WP_001792001.1#4	NZ_LLBJ01000085.1	GCF_002274895.1
WP_242436296.1#4|Staphylococcus_aureus	822	-	+	25	11898	12719	18173	18994	WP_001081693.1#4	NZ_LLBJ01000085.1	GCF_002274895.1
WP_142359803.1#5|Staphylococcus_aureus	744	-	+	32	1	744	1	744	WP_142359803.1#5	not_found	not_found	not_found
WP_086090497.1#6|Staphylococcus_aureus	738	-	+	32	1	738	107813	108550	WP_086090497.1#6	NZ_NDUP01000008.1	GCF_002126695.1
WP_086090497.1#6|Staphylococcus_aureus	774	-	+	1	1044	1817	106734	107507	WP_086090499.1#6	NZ_NDUP01000008.1	GCF_002126695.1
WP_086090497.1#6|Staphylococcus_aureus	785	-	+	34	1929	2713	105838	106622	pseudogene_6.24*#6	NZ_NDUP01000008.1	GCF_002126695.1
WP_086090497.1#6|Staphylococcus_aureus	1325	-	+	34	2710	4034	104517	105841	pseudogene_6.4*#6	NZ_NDUP01000008.1	GCF_002126695.1
WP_086090497.1#6|Staphylococcus_aureus	327	-	+	8	4034	4360	104191	104517	WP_000495498.1#6	NZ_NDUP01000008.1	GCF_002126695.1
WP_086090497.1#6|Staphylococcus_aureus	288	-	+	9	4363	4650	103901	104188	WP_000521958.1#6	NZ_NDUP01000008.1	GCF_002126695.1
WP_086090497.1#6|Staphylococcus_aureus	108	-	+	34	4967	5074	103477	103584	pseudogene_6.12*#6	NZ_NDUP01000008.1	GCF_002126695.1
WP_086090497.1#6|Staphylococcus_aureus	795	-	+	1	5186	5980	102571	103365	WP_000581889.1#6	NZ_NDUP01000008.1	GCF_002126695.1
WP_086090497.1#6|Staphylococcus_aureus	123	-	-	4	5984	6106	102445	102567	WP_001790144.1#6	NZ_NDUP01000008.1	GCF_002126695.1
WP_086090497.1#6|Staphylococcus_aureus	192	-	+	5	6541	6732	101819	102010	WP_001224379.1#6	NZ_NDUP01000008.1	GCF_002126695.1
WP_086090497.1#6|Staphylococcus_aureus	186	-	-	7	6871	7056	101495	101680	WP_001791851.1#6	NZ_NDUP01000008.1	GCF_002126695.1
WP_086090497.1#6|Staphylococcus_aureus	282	-	-	6	6992	7273	101278	101559	WP_000220938.1#6	NZ_NDUP01000008.1	GCF_002126695.1
WP_086090497.1#6|Staphylococcus_aureus	696	-	+	3	7562	8257	100294	100989	WP_000217466.1#6	NZ_NDUP01000008.1	GCF_002126695.1
WP_086090497.1#6|Staphylococcus_aureus	423	-	+	2	8508	8930	99621	100043	WP_001034756.1#6	NZ_NDUP01000008.1	GCF_002126695.1
WP_086090497.1#6|Staphylococcus_aureus	420	-	+	2	9197	9616	98935	99354	WP_000038231.1#6	NZ_NDUP01000008.1	GCF_002126695.1
WP_086090497.1#6|Staphylococcus_aureus	420	-	+	2	9634	10053	98498	98917	WP_000037508.1#6	NZ_NDUP01000008.1	GCF_002126695.1
WP_130173786.1#7|Staphylococcus_aureus	749	-	+	32	1	749	1	749	WP_130173786.1#7	not_found	not_found	not_found
WP_207215529.1#8|Staphylococcus_aureus	731	+	+	32	1	731	1	731	WP_207215529.1#8	NZ_RQSU01000119.1	GCF_004209985.1
WP_207215529.1#8|Staphylococcus_aureus	777	+	+	1	1034	1810	1034	1810	WP_001549768.1#8	NZ_RQSU01000119.1	GCF_004209985.1
WP_207215529.1#8|Staphylococcus_aureus	786	+	+	1	1922	2707	1922	2707	WP_000581876.1#8	NZ_RQSU01000119.1	GCF_004209985.1
WP_207215529.1#8|Staphylococcus_aureus	1325	+	+	34	2704	4028	2704	4028	pseudogene_8.16*#8	NZ_RQSU01000119.1	GCF_004209985.1
WP_207215529.1#8|Staphylococcus_aureus	327	+	+	8	4028	4354	4028	4354	WP_000495498.1#8	NZ_RQSU01000119.1	GCF_004209985.1
WP_207215529.1#8|Staphylococcus_aureus	288	+	+	9	4357	4644	4357	4644	WP_000521958.1#8	NZ_RQSU01000119.1	GCF_004209985.1
WP_207215529.1#8|Staphylococcus_aureus	108	+	+	34	4961	5068	4961	5068	pseudogene_8.5*#8	NZ_RQSU01000119.1	GCF_004209985.1
WP_207215529.1#8|Staphylococcus_aureus	795	+	+	1	5180	5974	5180	5974	WP_000581889.1#8	NZ_RQSU01000119.1	GCF_004209985.1
WP_207215529.1#8|Staphylococcus_aureus	123	+	-	4	5978	6100	5978	6100	WP_001790144.1#8	NZ_RQSU01000119.1	GCF_004209985.1
WP_207215529.1#8|Staphylococcus_aureus	192	+	+	5	6535	6726	6535	6726	WP_001224379.1#8	NZ_RQSU01000119.1	GCF_004209985.1
WP_207215529.1#8|Staphylococcus_aureus	186	+	-	7	6865	7050	6865	7050	WP_001791851.1#8	NZ_RQSU01000119.1	GCF_004209985.1
WP_207215529.1#8|Staphylococcus_aureus	282	+	-	6	6986	7267	6986	7267	WP_000220938.1#8	NZ_RQSU01000119.1	GCF_004209985.1
WP_207215529.1#8|Staphylococcus_aureus	696	+	+	3	7556	8251	7556	8251	WP_000217466.1#8	NZ_RQSU01000119.1	GCF_004209985.1
WP_207215529.1#8|Staphylococcus_aureus	423	+	+	2	8502	8924	8502	8924	WP_001034756.1#8	NZ_RQSU01000119.1	GCF_004209985.1
WP_207215529.1#8|Staphylococcus_aureus	420	+	+	2	9191	9610	9191	9610	WP_000038231.1#8	NZ_RQSU01000119.1	GCF_004209985.1
WP_207215529.1#8|Staphylococcus_aureus	420	+	+	2	9628	10047	9628	10047	WP_000037508.1#8	NZ_RQSU01000119.1	GCF_004209985.1
WP_187216444.1#9|Staphylococcus_aureus	749	+	+	32	1	749	1	749	WP_187216444.1#9	not_found	not_found	not_found
WP_142378969.1#10|Staphylococcus_aureus	739	-	+	32	1	739	30862	31600	WP_142378969.1#10	NZ_OFXL01000010.1	GCF_900251005.1
WP_142378969.1#10|Staphylococcus_aureus	762	-	+	1	1042	1803	29798	30559	WP_000972649.1#10	NZ_OFXL01000010.1	GCF_900251005.1
WP_142378969.1#10|Staphylococcus_aureus	795	-	+	1	1915	2709	28892	29686	WP_000972286.1#10	NZ_OFXL01000010.1	GCF_900251005.1
WP_142378969.1#10|Staphylococcus_aureus	795	-	+	1	2823	3617	27984	28778	WP_000581913.1#10	NZ_OFXL01000010.1	GCF_900251005.1
WP_142378969.1#10|Staphylococcus_aureus	123	-	-	4	3621	3743	27858	27980	WP_049280528.1#10	NZ_OFXL01000010.1	GCF_900251005.1
WP_142378969.1#10|Staphylococcus_aureus	192	-	+	5	4178	4369	27232	27423	WP_001224379.1#10	NZ_OFXL01000010.1	GCF_900251005.1
WP_142378969.1#10|Staphylococcus_aureus	182	-	-	34	4508	4689	26912	27093	pseudogene_10.25*#10	NZ_OFXL01000010.1	GCF_900251005.1
WP_142378969.1#10|Staphylococcus_aureus	282	-	-	6	4625	4906	26695	26976	WP_000220938.1#10	NZ_OFXL01000010.1	GCF_900251005.1
WP_142378969.1#10|Staphylococcus_aureus	696	-	+	3	5195	5890	25711	26406	WP_000217462.1#10	NZ_OFXL01000010.1	GCF_900251005.1
WP_142378969.1#10|Staphylococcus_aureus	420	-	+	2	6142	6561	25040	25459	WP_001034762.1#10	NZ_OFXL01000010.1	GCF_900251005.1
WP_142378969.1#10|Staphylococcus_aureus	423	-	+	12	7013	7435	24166	24588	WP_001146763.1#10	NZ_OFXL01000010.1	GCF_900251005.1
WP_142378969.1#10|Staphylococcus_aureus	1539	-	-	14	7547	9085	22516	24054	WP_000202037.1#10	NZ_OFXL01000010.1	GCF_900251005.1
WP_142378969.1#10|Staphylococcus_aureus	819	-	+	34	9318	10136	21465	22283	pseudogene_10.17*#10	NZ_OFXL01000010.1	GCF_900251005.1
WP_142378969.1#10|Staphylococcus_aureus	768	-	+	24	10236	11003	20598	21365	WP_001026113.1#10	NZ_OFXL01000010.1	GCF_900251005.1
WP_142378969.1#10|Staphylococcus_aureus	822	-	+	25	11695	12516	19085	19906	WP_001081682.1#10	NZ_OFXL01000010.1	GCF_900251005.1
WP_142378969.1#10|Staphylococcus_aureus	819	-	+	28	12527	13345	18256	19074	WP_001058843.1#10	NZ_OFXL01000010.1	GCF_900251005.1
WP_192859089.1#11|Staphylococcus_aureus	720	-	+	32	1	720	124335	125054	WP_192859089.1#11	NZ_NDNN01000004.1	GCF_002122745.1
WP_192859089.1#11|Staphylococcus_aureus	774	-	+	1	1026	1799	123256	124029	WP_001792494.1#11	NZ_NDNN01000004.1	GCF_002122745.1
WP_192859089.1#11|Staphylococcus_aureus	785	-	+	34	1911	2695	122360	123144	pseudogene_11.14*#11	NZ_NDNN01000004.1	GCF_002122745.1
WP_192859089.1#11|Staphylococcus_aureus	1325	-	+	34	2692	4016	121039	122363	pseudogene_11.27*#11	NZ_NDNN01000004.1	GCF_002122745.1
WP_192859089.1#11|Staphylococcus_aureus	327	-	+	8	4016	4342	120713	121039	WP_000495498.1#11	NZ_NDNN01000004.1	GCF_002122745.1
WP_192859089.1#11|Staphylococcus_aureus	288	-	+	9	4345	4632	120423	120710	WP_000521958.1#11	NZ_NDNN01000004.1	GCF_002122745.1
WP_192859089.1#11|Staphylococcus_aureus	108	-	+	34	4949	5056	119999	120106	pseudogene_11.5*#11	NZ_NDNN01000004.1	GCF_002122745.1
WP_192859089.1#11|Staphylococcus_aureus	795	-	+	1	5168	5962	119093	119887	WP_000581889.1#11	NZ_NDNN01000004.1	GCF_002122745.1
WP_192859089.1#11|Staphylococcus_aureus	123	-	-	4	5966	6088	118967	119089	WP_001790144.1#11	NZ_NDNN01000004.1	GCF_002122745.1
WP_192859089.1#11|Staphylococcus_aureus	192	-	+	5	6523	6714	118341	118532	WP_001224379.1#11	NZ_NDNN01000004.1	GCF_002122745.1
WP_192859089.1#11|Staphylococcus_aureus	186	-	-	7	6853	7038	118017	118202	WP_001791851.1#11	NZ_NDNN01000004.1	GCF_002122745.1
WP_192859089.1#11|Staphylococcus_aureus	282	-	-	6	6974	7255	117800	118081	WP_000220938.1#11	NZ_NDNN01000004.1	GCF_002122745.1
WP_192859089.1#11|Staphylococcus_aureus	696	-	+	3	7544	8239	116816	117511	WP_000217466.1#11	NZ_NDNN01000004.1	GCF_002122745.1
WP_192859089.1#11|Staphylococcus_aureus	423	-	+	2	8490	8912	116143	116565	WP_001034756.1#11	NZ_NDNN01000004.1	GCF_002122745.1
WP_192859089.1#11|Staphylococcus_aureus	420	-	+	2	9179	9598	115457	115876	WP_000038231.1#11	NZ_NDNN01000004.1	GCF_002122745.1
WP_192859089.1#11|Staphylococcus_aureus	420	-	+	2	9616	10035	115020	115439	WP_000037508.1#11	NZ_NDNN01000004.1	GCF_002122745.1
WP_238135504.1#12|Staphylococcus_aureus	1359	-	+	27	-18778	-17420	284656	286014	WP_000481415.1#12	NZ_NDVG01000043.1	GCF_002125885.1
WP_238135504.1#12|Staphylococcus_aureus	103	-	+	34	-17037	-16935	284171	284273	pseudogene_12.28*#12	NZ_NDVG01000043.1	GCF_002125885.1
WP_238135504.1#12|Staphylococcus_aureus	3117	-	+	16	-16951	-13835	281071	284187	WP_031899817.1#12	NZ_NDVG01000043.1	GCF_002125885.1
WP_238135504.1#12|Staphylococcus_aureus	867	-	+	23	-13654	-12788	280024	280890	WP_000721336.1#12	NZ_NDVG01000043.1	GCF_002125885.1
WP_238135504.1#12|Staphylococcus_aureus	744	-	-	20	-12577	-11834	279070	279813	WP_000386367.1#12	NZ_NDVG01000043.1	GCF_002125885.1
WP_238135504.1#12|Staphylococcus_aureus	357	-	+	20	-11483	-11127	278363	278719	WP_000998872.1#12	NZ_NDVG01000043.1	GCF_002125885.1
WP_238135504.1#12|Staphylococcus_aureus	1989	-	+	34	-10822	-8834	276070	278058	pseudogene_12.31*#12	NZ_NDVG01000043.1	GCF_002125885.1
WP_238135504.1#12|Staphylococcus_aureus	1357	-	+	34	-8756	-7400	274636	275992	pseudogene_12.14*#12	NZ_NDVG01000043.1	GCF_002125885.1
WP_238135504.1#12|Staphylococcus_aureus	1202	-	+	34	-7016	-5815	273051	274252	pseudogene_12.30*#12	NZ_NDVG01000043.1	GCF_002125885.1
WP_238135504.1#12|Staphylococcus_aureus	234	-	+	19	-5843	-5610	272846	273079	WP_001795286.1#12	NZ_NDVG01000043.1	GCF_002125885.1
WP_238135504.1#12|Staphylococcus_aureus	309	-	-	18	-5502	-5194	272430	272738	WP_000217714.1#12	NZ_NDVG01000043.1	GCF_002125885.1
WP_238135504.1#12|Staphylococcus_aureus	267	-	-	17	-5050	-4784	272020	272286	WP_000678764.1#12	NZ_NDVG01000043.1	GCF_002125885.1
WP_238135504.1#12|Staphylococcus_aureus	1809	-	-	13	-4500	-2692	269928	271736	WP_075339662.1#12	NZ_NDVG01000043.1	GCF_002125885.1
WP_238135504.1#12|Staphylococcus_aureus	393	-	+	11	-2560	-2168	269404	269796	WP_000755946.1#12	NZ_NDVG01000043.1	GCF_002125885.1
WP_238135504.1#12|Staphylococcus_aureus	2127	-	+	34	-2166	-40	267276	269402	pseudogene_12.13*#12	NZ_NDVG01000043.1	GCF_002125885.1
WP_238135504.1#12|Staphylococcus_aureus	732	-	+	32	1	732	266504	267235	WP_238135504.1#12	NZ_NDVG01000043.1	GCF_002125885.1
WP_238135504.1#12|Staphylococcus_aureus	774	-	+	1	1039	1812	265424	266197	WP_000581923.1#12	NZ_NDVG01000043.1	GCF_002125885.1
WP_238135504.1#12|Staphylococcus_aureus	774	-	+	1	1924	2697	264539	265312	WP_000972280.1#12	NZ_NDVG01000043.1	GCF_002125885.1
WP_238135504.1#12|Staphylococcus_aureus	786	-	+	1	2941	3726	263510	264295	WP_086040708.1#12	NZ_NDVG01000043.1	GCF_002125885.1
WP_238135504.1#12|Staphylococcus_aureus	1326	-	+	10	3713	5038	262198	263523	WP_001044255.1#12	NZ_NDVG01000043.1	GCF_002125885.1
WP_238135504.1#12|Staphylococcus_aureus	327	-	+	8	5038	5364	261872	262198	WP_000495498.1#12	NZ_NDVG01000043.1	GCF_002125885.1
WP_238135504.1#12|Staphylococcus_aureus	288	-	+	9	5367	5654	261582	261869	WP_000521959.1#12	NZ_NDVG01000043.1	GCF_002125885.1
WP_238135504.1#12|Staphylococcus_aureus	108	-	+	34	5971	6078	261158	261265	pseudogene_12.22*#12	NZ_NDVG01000043.1	GCF_002125885.1
WP_238135504.1#12|Staphylococcus_aureus	795	-	+	1	6190	6984	260252	261046	WP_000581894.1#12	NZ_NDVG01000043.1	GCF_002125885.1
WP_238135504.1#12|Staphylococcus_aureus	123	-	-	4	6988	7110	260126	260248	WP_001790144.1#12	NZ_NDVG01000043.1	GCF_002125885.1
WP_238135504.1#12|Staphylococcus_aureus	192	-	+	5	7545	7736	259500	259691	WP_001224379.1#12	NZ_NDVG01000043.1	GCF_002125885.1
WP_238135504.1#12|Staphylococcus_aureus	186	-	-	7	7875	8060	259176	259361	WP_001791851.1#12	NZ_NDVG01000043.1	GCF_002125885.1
WP_238135504.1#12|Staphylococcus_aureus	282	-	-	6	7996	8277	258959	259240	WP_000220938.1#12	NZ_NDVG01000043.1	GCF_002125885.1
WP_238135504.1#12|Staphylococcus_aureus	696	-	+	3	8566	9261	257975	258670	WP_000217456.1#12	NZ_NDVG01000043.1	GCF_002125885.1
WP_238135504.1#12|Staphylococcus_aureus	423	-	+	2	9511	9933	257303	257725	WP_001034758.1#12	NZ_NDVG01000043.1	GCF_002125885.1
WP_238135504.1#12|Staphylococcus_aureus	411	-	+	2	10200	10610	256626	257036	WP_000038240.1#12	NZ_NDVG01000043.1	GCF_002125885.1
WP_224156644.1#13|Staphylococcus_aureus	449	-	+	16	-5681	-5233	5974	6422	WP_001837262.1#13	NZ_JAEADR010000068.1	GCF_020074165.1
WP_224156644.1#13|Staphylococcus_aureus	1194	-	+	21	-4849	-3656	4397	5590	WP_000966101.1#13	NZ_JAEADR010000068.1	GCF_020074165.1
WP_224156644.1#13|Staphylococcus_aureus	234	-	+	19	-3675	-3442	4183	4416	WP_010956661.1#13	NZ_JAEADR010000068.1	GCF_020074165.1
WP_224156644.1#13|Staphylococcus_aureus	309	-	-	18	-3335	-3027	3768	4076	WP_000217723.1#13	NZ_JAEADR010000068.1	GCF_020074165.1
WP_224156644.1#13|Staphylococcus_aureus	267	-	-	17	-2883	-2617	3358	3624	WP_000678764.1#13	NZ_JAEADR010000068.1	GCF_020074165.1
WP_224156644.1#13|Staphylococcus_aureus	1809	-	-	13	-2333	-525	1266	3074	WP_001792493.1#13	NZ_JAEADR010000068.1	GCF_020074165.1
WP_224156644.1#13|Staphylococcus_aureus	393	-	+	11	-393	-1	742	1134	WP_000755946.1#13	NZ_JAEADR010000068.1	GCF_020074165.1
WP_224156644.1#13|Staphylococcus_aureus	740	-	+	32	1	740	1	740	WP_224156644.1#13	NZ_JAEADR010000068.1	GCF_020074165.1
WP_147698166.1#14|Staphylococcus_aureus	728	-	+	32	1	728	76	803	WP_147698166.1#14	not_found	not_found	not_found
WP_143565000.1#15|Staphylococcus_aureus	606	-	+	16	-14445	-13840	281347	281952	WP_086045583.1#15	NZ_NDOP01000055.1	GCF_002122075.1
WP_143565000.1#15|Staphylococcus_aureus	867	-	+	23	-13659	-12793	280300	281166	WP_000721336.1#15	NZ_NDOP01000055.1	GCF_002122075.1
WP_143565000.1#15|Staphylococcus_aureus	744	-	-	20	-12582	-11839	279346	280089	WP_000386367.1#15	NZ_NDOP01000055.1	GCF_002122075.1
WP_143565000.1#15|Staphylococcus_aureus	357	-	+	20	-11515	-11159	278666	279022	WP_000998872.1#15	NZ_NDOP01000055.1	GCF_002122075.1
WP_143565000.1#15|Staphylococcus_aureus	2074	-	+	34	-10854	-8781	276288	278361	pseudogene_15.18*#15	NZ_NDOP01000055.1	GCF_002122075.1
WP_143565000.1#15|Staphylococcus_aureus	1197	-	+	34	-8619	-7423	274930	276126	pseudogene_15.5*#15	NZ_NDOP01000055.1	GCF_002122075.1
WP_143565000.1#15|Staphylococcus_aureus	1202	-	+	34	-7039	-5838	273345	274546	pseudogene_15.8*#15	NZ_NDOP01000055.1	GCF_002122075.1
WP_143565000.1#15|Staphylococcus_aureus	234	-	+	19	-5866	-5633	273140	273373	WP_001795286.1#15	NZ_NDOP01000055.1	GCF_002122075.1
WP_143565000.1#15|Staphylococcus_aureus	309	-	-	18	-5525	-5217	272724	273032	WP_000217714.1#15	NZ_NDOP01000055.1	GCF_002122075.1
WP_143565000.1#15|Staphylococcus_aureus	267	-	-	17	-5073	-4807	272314	272580	WP_000678764.1#15	NZ_NDOP01000055.1	GCF_002122075.1
WP_143565000.1#15|Staphylococcus_aureus	1809	-	-	13	-4523	-2715	270222	272030	WP_075339662.1#15	NZ_NDOP01000055.1	GCF_002122075.1
WP_143565000.1#15|Staphylococcus_aureus	393	-	+	11	-2583	-2191	269698	270090	WP_000755946.1#15	NZ_NDOP01000055.1	GCF_002122075.1
WP_143565000.1#15|Staphylococcus_aureus	2124	-	+	15	-2189	-66	267573	269696	WP_237772688.1#15	NZ_NDOP01000055.1	GCF_002122075.1
WP_143565000.1#15|Staphylococcus_aureus	731	-	+	32	1	731	266776	267506	WP_143565000.1#15	NZ_NDOP01000055.1	GCF_002122075.1
WP_143565000.1#15|Staphylococcus_aureus	774	-	+	1	1038	1811	265696	266469	WP_000581923.1#15	NZ_NDOP01000055.1	GCF_002122075.1
WP_143565000.1#15|Staphylococcus_aureus	774	-	+	1	1923	2696	264811	265584	WP_000972280.1#15	NZ_NDOP01000055.1	GCF_002122075.1
WP_143565000.1#15|Staphylococcus_aureus	795	-	+	1	2940	3734	263773	264567	WP_000581871.1#15	NZ_NDOP01000055.1	GCF_002122075.1
WP_143565000.1#15|Staphylococcus_aureus	1326	-	+	10	3721	5046	262461	263786	WP_001044255.1#15	NZ_NDOP01000055.1	GCF_002122075.1
WP_143565000.1#15|Staphylococcus_aureus	327	-	+	8	5046	5372	262135	262461	WP_000495498.1#15	NZ_NDOP01000055.1	GCF_002122075.1
WP_143565000.1#15|Staphylococcus_aureus	288	-	+	9	5375	5662	261845	262132	WP_000521959.1#15	NZ_NDOP01000055.1	GCF_002122075.1
WP_143565000.1#15|Staphylococcus_aureus	108	-	+	34	5979	6086	261421	261528	pseudogene_15.3*#15	NZ_NDOP01000055.1	GCF_002122075.1
WP_143565000.1#15|Staphylococcus_aureus	795	-	+	1	6198	6992	260515	261309	WP_000581894.1#15	NZ_NDOP01000055.1	GCF_002122075.1
WP_143565000.1#15|Staphylococcus_aureus	123	-	-	4	6996	7118	260389	260511	WP_001790144.1#15	NZ_NDOP01000055.1	GCF_002122075.1
WP_143565000.1#15|Staphylococcus_aureus	192	-	+	5	7553	7744	259763	259954	WP_001224379.1#15	NZ_NDOP01000055.1	GCF_002122075.1
WP_143565000.1#15|Staphylococcus_aureus	186	-	-	7	7883	8068	259439	259624	WP_001791851.1#15	NZ_NDOP01000055.1	GCF_002122075.1
WP_143565000.1#15|Staphylococcus_aureus	282	-	-	6	8004	8285	259222	259503	WP_000220938.1#15	NZ_NDOP01000055.1	GCF_002122075.1
WP_143565000.1#15|Staphylococcus_aureus	696	-	+	3	8574	9269	258238	258933	WP_000217456.1#15	NZ_NDOP01000055.1	GCF_002122075.1
WP_143565000.1#15|Staphylococcus_aureus	423	-	+	2	9519	9941	257566	257988	WP_001034758.1#15	NZ_NDOP01000055.1	GCF_002122075.1
WP_143565000.1#15|Staphylococcus_aureus	411	-	+	2	10208	10618	256889	257299	WP_000038240.1#15	NZ_NDOP01000055.1	GCF_002122075.1
WP_105798977.1#16|Staphylococcus_aureus	696	+	+	32	1	696	1	696	WP_105798977.1#16	NZ_PHVE01000085.1	GCF_002982555.1
WP_105798977.1#16|Staphylococcus_aureus	759	+	+	1	1005	1763	1005	1763	WP_000581911.1#16	NZ_PHVE01000085.1	GCF_002982555.1
WP_105798977.1#16|Staphylococcus_aureus	774	+	+	1	1873	2646	1873	2646	WP_029656393.1#16	NZ_PHVE01000085.1	GCF_002982555.1
WP_105798977.1#16|Staphylococcus_aureus	786	+	+	1	2756	3541	2756	3541	WP_000972274.1#16	NZ_PHVE01000085.1	GCF_002982555.1
WP_105798977.1#16|Staphylococcus_aureus	795	+	+	1	3799	4593	3799	4593	WP_000581871.1#16	NZ_PHVE01000085.1	GCF_002982555.1
WP_105798977.1#16|Staphylococcus_aureus	1326	+	+	10	4580	5905	4580	5905	WP_001044258.1#16	NZ_PHVE01000085.1	GCF_002982555.1
WP_105798977.1#16|Staphylococcus_aureus	327	+	+	8	5905	6231	5905	6231	WP_000495498.1#16	NZ_PHVE01000085.1	GCF_002982555.1
WP_105798977.1#16|Staphylococcus_aureus	288	+	+	9	6234	6521	6234	6521	WP_000521958.1#16	NZ_PHVE01000085.1	GCF_002982555.1
WP_105798977.1#16|Staphylococcus_aureus	108	+	+	34	6838	6945	6838	6945	pseudogene_16.19*#16	NZ_PHVE01000085.1	GCF_002982555.1
WP_150867099.1#17|Staphylococcus_aureus	691	-	+	32	1	691	67021	67711	WP_150867099.1#17	NZ_VRQO01000005.1	GCF_008763145.1
WP_150867099.1#17|Staphylococcus_aureus	777	-	+	1	994	1770	65942	66718	WP_000972658.1#17	NZ_VRQO01000005.1	GCF_008763145.1
WP_150867099.1#17|Staphylococcus_aureus	786	-	+	1	2014	2799	64913	65698	WP_000581882.1#17	NZ_VRQO01000005.1	GCF_008763145.1
WP_150867099.1#17|Staphylococcus_aureus	1326	-	+	10	2796	4121	63591	64916	WP_000056386.1#17	NZ_VRQO01000005.1	GCF_008763145.1
WP_150867099.1#17|Staphylococcus_aureus	327	-	+	8	4121	4447	63265	63591	WP_000495501.1#17	NZ_VRQO01000005.1	GCF_008763145.1
WP_150867099.1#17|Staphylococcus_aureus	288	-	+	9	4450	4737	62975	63262	WP_000521958.1#17	NZ_VRQO01000005.1	GCF_008763145.1
WP_150867099.1#17|Staphylococcus_aureus	108	-	+	34	5054	5161	62551	62658	pseudogene_17.21*#17	NZ_VRQO01000005.1	GCF_008763145.1
WP_150867099.1#17|Staphylococcus_aureus	795	-	+	1	5273	6067	61645	62439	WP_044026055.1#17	NZ_VRQO01000005.1	GCF_008763145.1
WP_150867099.1#17|Staphylococcus_aureus	135	-	-	4	6059	6193	61519	61653	WP_044026054.1#17	NZ_VRQO01000005.1	GCF_008763145.1
WP_150867099.1#17|Staphylococcus_aureus	192	-	+	5	6628	6819	60893	61084	WP_001224379.1#17	NZ_VRQO01000005.1	GCF_008763145.1
WP_150867099.1#17|Staphylococcus_aureus	282	-	-	6	7079	7360	60352	60633	WP_000220932.1#17	NZ_VRQO01000005.1	GCF_008763145.1
WP_150867099.1#17|Staphylococcus_aureus	696	-	+	3	7660	8355	59357	60052	WP_000217470.1#17	NZ_VRQO01000005.1	GCF_008763145.1
WP_150867099.1#17|Staphylococcus_aureus	423	-	+	2	8607	9029	58683	59105	WP_000162195.1#17	NZ_VRQO01000005.1	GCF_008763145.1
WP_150867099.1#17|Staphylococcus_aureus	420	-	+	2	9501	9920	57792	58211	WP_000038224.1#17	NZ_VRQO01000005.1	GCF_008763145.1
WP_150867099.1#17|Staphylococcus_aureus	423	-	+	12	10372	10794	56918	57340	WP_001146762.1#17	NZ_VRQO01000005.1	GCF_008763145.1
WP_150867099.1#17|Staphylococcus_aureus	1539	-	-	14	10906	12444	55268	56806	WP_000200987.1#17	NZ_VRQO01000005.1	GCF_008763145.1
WP_142241304.1#18|Staphylococcus_aureus	675	+	+	32	1	675	1	675	WP_142241304.1#18	not_found	not_found	not_found
WP_130136634.1#19|Staphylococcus_aureus	671	-	+	32	1	671	1	671	WP_130136634.1#19	not_found	not_found	not_found
WP_078161669.1#20|Staphylococcus_aureus	694	-	+	32	1	694	8017	8710	WP_078161669.1#20	NZ_FHEP01000092.1	GCF_900058385.1
WP_078161669.1#20|Staphylococcus_aureus	750	-	+	1	1000	1749	6962	7711	WP_078064693.1#20	NZ_FHEP01000092.1	GCF_900058385.1
WP_078161669.1#20|Staphylococcus_aureus	786	-	+	1	1860	2645	6066	6851	WP_000972273.1#20	NZ_FHEP01000092.1	GCF_900058385.1
WP_078161669.1#20|Staphylococcus_aureus	774	-	+	1	2903	3676	5035	5808	WP_000581879.1#20	NZ_FHEP01000092.1	GCF_900058385.1
WP_078161669.1#20|Staphylococcus_aureus	1275	-	+	10	3673	4947	3764	5038	WP_000978018.1#20	NZ_FHEP01000092.1	GCF_900058385.1
WP_078161669.1#20|Staphylococcus_aureus	327	-	+	8	4947	5273	3438	3764	WP_000495498.1#20	NZ_FHEP01000092.1	GCF_900058385.1
WP_078161669.1#20|Staphylococcus_aureus	288	-	+	9	5276	5563	3148	3435	WP_000521958.1#20	NZ_FHEP01000092.1	GCF_900058385.1
WP_078161669.1#20|Staphylococcus_aureus	108	-	+	34	5880	5987	2724	2831	pseudogene_20.23*#20	NZ_FHEP01000092.1	GCF_900058385.1
WP_078161669.1#20|Staphylococcus_aureus	795	-	+	1	6099	6893	1818	2612	WP_000581892.1#20	NZ_FHEP01000092.1	GCF_900058385.1
WP_078161669.1#20|Staphylococcus_aureus	123	-	-	4	6897	7019	1692	1814	WP_001790144.1#20	NZ_FHEP01000092.1	GCF_900058385.1
WP_078161669.1#20|Staphylococcus_aureus	192	-	+	5	7454	7645	1066	1257	WP_001224379.1#20	NZ_FHEP01000092.1	GCF_900058385.1
WP_078161669.1#20|Staphylococcus_aureus	69	-	-	34	7784	7852	859	927	pseudogene_20.1*#20	NZ_FHEP01000092.1	GCF_900058385.1
WP_078161669.1#20|Staphylococcus_aureus	766	-	+	26	7945	8710	1	766	WP_150859836.1#20	NZ_FHEP01000092.1	GCF_900058385.1
WP_162663296.1#21|Staphylococcus_aureus	681	-	+	32	1	681	105	785	WP_162663296.1#21	not_found	not_found	not_found
WP_154293619.1#22|Staphylococcus_aureus	684	-	+	32	1	684	2040	2723	WP_154293619.1#22	NZ_WKHH01000101.1	GCF_009674865.1
WP_154293619.1#22|Staphylococcus_aureus	759	-	+	1	993	1751	973	1731	WP_000581918.1#22	NZ_WKHH01000101.1	GCF_009674865.1
WP_154293619.1#22|Staphylococcus_aureus	795	-	+	1	1863	2657	67	861	WP_000581872.1#22	NZ_WKHH01000101.1	GCF_009674865.1
WP_162675343.1#23|Staphylococcus_aureus	678	+	+	32	1	678	1	678	WP_162675343.1#23	NZ_JAAFNC010000095.1	GCF_010364665.1
WP_162675343.1#23|Staphylococcus_aureus	759	+	+	1	987	1745	987	1745	WP_000581918.1#23	NZ_JAAFNC010000095.1	GCF_010364665.1
WP_162675343.1#23|Staphylococcus_aureus	795	+	+	1	1857	2651	1857	2651	WP_000581872.1#23	NZ_JAAFNC010000095.1	GCF_010364665.1
WP_162675343.1#23|Staphylococcus_aureus	795	+	+	1	2894	3688	2894	3688	WP_000581904.1#23	NZ_JAAFNC010000095.1	GCF_010364665.1
WP_162675343.1#23|Staphylococcus_aureus	123	+	-	4	3692	3814	3692	3814	WP_001790144.1#23	NZ_JAAFNC010000095.1	GCF_010364665.1
WP_162675343.1#23|Staphylococcus_aureus	192	+	+	5	4249	4440	4249	4440	WP_001224379.1#23	NZ_JAAFNC010000095.1	GCF_010364665.1
WP_162675343.1#23|Staphylococcus_aureus	186	+	-	7	4579	4764	4579	4764	WP_001791851.1#23	NZ_JAAFNC010000095.1	GCF_010364665.1
WP_162675343.1#23|Staphylococcus_aureus	282	+	-	6	4700	4981	4700	4981	WP_000220938.1#23	NZ_JAAFNC010000095.1	GCF_010364665.1
WP_154283575.1#24|Staphylococcus_aureus	673	+	+	32	1	673	1	673	WP_154283575.1#24	NZ_WKGY01000086.1	GCF_009675565.1
WP_154283575.1#24|Staphylococcus_aureus	777	+	+	1	977	1753	977	1753	WP_000972657.1#24	NZ_WKGY01000086.1	GCF_009675565.1
WP_154283575.1#24|Staphylococcus_aureus	774	+	+	1	1865	2638	1865	2638	WP_000972280.1#24	NZ_WKGY01000086.1	GCF_009675565.1
WP_258026760.1#25|Staphylococcus_aureus	1005	+	+	16	-8508	-7504	1	1005	WP_156976001.1#25	NZ_OFYF01000077.1	GCF_900251275.1
WP_258026760.1#25|Staphylococcus_aureus	1194	+	+	21	-7120	-5927	1389	2582	WP_000966101.1#25	NZ_OFYF01000077.1	GCF_900251275.1
WP_258026760.1#25|Staphylococcus_aureus	234	+	+	19	-5946	-5713	2563	2796	WP_010956661.1#25	NZ_OFYF01000077.1	GCF_900251275.1
WP_258026760.1#25|Staphylococcus_aureus	309	+	-	18	-5606	-5298	2903	3211	WP_000217723.1#25	NZ_OFYF01000077.1	GCF_900251275.1
WP_258026760.1#25|Staphylococcus_aureus	267	+	-	17	-5154	-4888	3355	3621	WP_000678764.1#25	NZ_OFYF01000077.1	GCF_900251275.1
WP_258026760.1#25|Staphylococcus_aureus	1809	+	-	13	-4604	-2796	3905	5713	WP_001792493.1#25	NZ_OFYF01000077.1	GCF_900251275.1
WP_258026760.1#25|Staphylococcus_aureus	393	+	+	11	-2664	-2272	5845	6237	WP_000755946.1#25	NZ_OFYF01000077.1	GCF_900251275.1
WP_258026760.1#25|Staphylococcus_aureus	2198	+	+	15	-2270	-73	6239	8436	WP_258026759.1#25	NZ_OFYF01000077.1	GCF_900251275.1
WP_258026760.1#25|Staphylococcus_aureus	652	+	+	32	1	652	8510	9161	WP_258026760.1#25	NZ_OFYF01000077.1	GCF_900251275.1
WP_258026760.1#25|Staphylococcus_aureus	777	+	+	1	955	1731	9464	10240	WP_001549768.1#25	NZ_OFYF01000077.1	GCF_900251275.1
WP_258026760.1#25|Staphylococcus_aureus	795	+	+	1	1843	2637	10352	11146	WP_000972290.1#25	NZ_OFYF01000077.1	GCF_900251275.1
WP_258026760.1#25|Staphylococcus_aureus	774	+	+	1	2751	3524	11260	12033	WP_000581906.1#25	NZ_OFYF01000077.1	GCF_900251275.1
WP_258026760.1#25|Staphylococcus_aureus	795	+	+	1	3768	4562	12277	13071	WP_000581871.1#25	NZ_OFYF01000077.1	GCF_900251275.1
WP_258026760.1#25|Staphylococcus_aureus	1326	+	+	10	4549	5874	13058	14383	WP_001044255.1#25	NZ_OFYF01000077.1	GCF_900251275.1
WP_258026760.1#25|Staphylococcus_aureus	327	+	+	8	5874	6200	14383	14709	WP_000495498.1#25	NZ_OFYF01000077.1	GCF_900251275.1
WP_258026760.1#25|Staphylococcus_aureus	288	+	+	9	6203	6490	14712	14999	WP_000521959.1#25	NZ_OFYF01000077.1	GCF_900251275.1
WP_258026760.1#25|Staphylococcus_aureus	108	+	+	34	6807	6914	15316	15423	pseudogene_25.28*#25	NZ_OFYF01000077.1	GCF_900251275.1
WP_258026760.1#25|Staphylococcus_aureus	795	+	+	1	7026	7820	15535	16329	WP_000581890.1#25	NZ_OFYF01000077.1	GCF_900251275.1
WP_258026760.1#25|Staphylococcus_aureus	123	+	-	4	7824	7946	16333	16455	WP_001790144.1#25	NZ_OFYF01000077.1	GCF_900251275.1
WP_258026760.1#25|Staphylococcus_aureus	192	+	+	5	8381	8572	16890	17081	WP_001224379.1#25	NZ_OFYF01000077.1	GCF_900251275.1
WP_258026760.1#25|Staphylococcus_aureus	186	+	-	7	8711	8896	17220	17405	WP_020978354.1#25	NZ_OFYF01000077.1	GCF_900251275.1
WP_258026760.1#25|Staphylococcus_aureus	282	+	-	6	8832	9113	17341	17622	WP_000220938.1#25	NZ_OFYF01000077.1	GCF_900251275.1
WP_258026760.1#25|Staphylococcus_aureus	696	+	+	3	9402	10097	17911	18606	WP_000217459.1#25	NZ_OFYF01000077.1	GCF_900251275.1
WP_258026760.1#25|Staphylococcus_aureus	423	+	+	2	10348	10770	18857	19279	WP_001034726.1#25	NZ_OFYF01000077.1	GCF_900251275.1
WP_147696459.1#26|Staphylococcus_aureus	662	+	+	32	1	662	1	662	WP_147696459.1#26	NZ_VRSO01000176.1	GCF_008040485.1
WP_147696459.1#26|Staphylococcus_aureus	736	+	+	1	969	1704	969	1704	WP_147696460.1#26	NZ_VRSO01000176.1	GCF_008040485.1
WP_164006005.1#27|Staphylococcus_aureus	654	-	+	32	1	654	33	686	WP_164006005.1#27	not_found	not_found	not_found
WP_242511153.1#28|Staphylococcus_aureus	655	+	+	32	1	655	1	655	WP_242511153.1#28	not_found	not_found	not_found
WP_250039214.1#29|Staphylococcus_aureus	631	+	+	32	1	631	1	631	WP_250039214.1#29	NZ_JAMJHY010000142.1	GCF_023545785.1
WP_250039214.1#29|Staphylococcus_aureus	777	+	+	1	934	1710	934	1710	WP_001549768.1#29	NZ_JAMJHY010000142.1	GCF_023545785.1
WP_250039214.1#29|Staphylococcus_aureus	1325	+	+	34	2603	3927	2603	3927	pseudogene_29.2*#29	NZ_JAMJHY010000142.1	GCF_023545785.1
WP_250039214.1#29|Staphylococcus_aureus	1325	+	+	34	2603	3927	2603	3927	pseudogene_29.2*#29	NZ_JAMJHY010000142.1	GCF_023545785.1
WP_250039214.1#29|Staphylococcus_aureus	327	+	+	8	3927	4253	3927	4253	WP_000495498.1#29	NZ_JAMJHY010000142.1	GCF_023545785.1
WP_250039214.1#29|Staphylococcus_aureus	288	+	+	9	4256	4543	4256	4543	WP_000521958.1#29	NZ_JAMJHY010000142.1	GCF_023545785.1
WP_187787547.1#30|Staphylococcus_aureus	646	-	+	32	1	646	9941	10586	WP_187787547.1#30	NZ_JACUZK010000075.1	GCF_014493615.1
WP_187787547.1#30|Staphylococcus_aureus	759	-	+	1	955	1713	8874	9632	WP_000581918.1#30	NZ_JACUZK010000075.1	GCF_014493615.1
WP_187787547.1#30|Staphylococcus_aureus	795	-	+	1	1825	2619	7968	8762	WP_000581872.1#30	NZ_JACUZK010000075.1	GCF_014493615.1
WP_187787547.1#30|Staphylococcus_aureus	795	-	+	1	2862	3656	6931	7725	WP_000581904.1#30	NZ_JACUZK010000075.1	GCF_014493615.1
WP_187787547.1#30|Staphylococcus_aureus	123	-	-	4	3660	3782	6805	6927	WP_001790144.1#30	NZ_JACUZK010000075.1	GCF_014493615.1
WP_187787547.1#30|Staphylococcus_aureus	192	-	+	5	4217	4408	6179	6370	WP_001224379.1#30	NZ_JACUZK010000075.1	GCF_014493615.1
WP_187787547.1#30|Staphylococcus_aureus	186	-	-	7	4547	4732	5855	6040	WP_001791851.1#30	NZ_JACUZK010000075.1	GCF_014493615.1
WP_187787547.1#30|Staphylococcus_aureus	282	-	-	6	4668	4949	5638	5919	WP_000220938.1#30	NZ_JACUZK010000075.1	GCF_014493615.1
WP_187787547.1#30|Staphylococcus_aureus	696	-	+	3	5239	5934	4653	5348	WP_000217471.1#30	NZ_JACUZK010000075.1	GCF_014493615.1
WP_187787547.1#30|Staphylococcus_aureus	420	-	+	2	6185	6604	3983	4402	WP_001034764.1#30	NZ_JACUZK010000075.1	GCF_014493615.1
WP_187787547.1#30|Staphylococcus_aureus	423	-	+	12	7056	7478	3109	3531	WP_001146763.1#30	NZ_JACUZK010000075.1	GCF_014493615.1
WP_187787547.1#30|Staphylococcus_aureus	1539	-	-	14	7590	9128	1459	2997	WP_000202037.1#30	NZ_JACUZK010000075.1	GCF_014493615.1
WP_187787547.1#30|Staphylococcus_aureus	819	-	+	3	9363	10181	406	1224	WP_000824941.1#30	NZ_JACUZK010000075.1	GCF_014493615.1
WP_187787547.1#30|Staphylococcus_aureus	143	-	+	34	10444	10586	1	143	pseudogene_30.0*#30	NZ_JACUZK010000075.1	GCF_014493615.1
WP_187216399.1#31|Staphylococcus_aureus	622	+	+	32	1	622	1	622	WP_187216399.1#31	not_found	not_found	not_found
WP_077766640.1#32|Staphylococcus_aureus	640	+	+	32	1	640	1	640	WP_077766640.1#32	not_found	not_found	not_found
WP_258027765.1#33|Staphylococcus_aureus	621	+	+	34	-8115	-7495	1	621	pseudogene_33.11*#33	NZ_OFUQ01000056.1	GCF_900250325.1
WP_258027765.1#33|Staphylococcus_aureus	1194	+	+	21	-7112	-5919	1004	2197	WP_000966094.1#33	NZ_OFUQ01000056.1	GCF_900250325.1
WP_258027765.1#33|Staphylococcus_aureus	204	+	+	19	-5908	-5705	2208	2411	WP_072361956.1#33	NZ_OFUQ01000056.1	GCF_900250325.1
WP_258027765.1#33|Staphylococcus_aureus	309	+	-	18	-5597	-5289	2519	2827	WP_000217725.1#33	NZ_OFUQ01000056.1	GCF_900250325.1
WP_258027765.1#33|Staphylococcus_aureus	267	+	-	17	-5149	-4883	2967	3233	WP_000678764.1#33	NZ_OFUQ01000056.1	GCF_900250325.1
WP_258027765.1#33|Staphylococcus_aureus	1809	+	-	13	-4599	-2791	3517	5325	WP_001793319.1#33	NZ_OFUQ01000056.1	GCF_900250325.1
WP_258027765.1#33|Staphylococcus_aureus	393	+	+	11	-2659	-2267	5457	5849	WP_000755946.1#33	NZ_OFUQ01000056.1	GCF_900250325.1
WP_258027765.1#33|Staphylococcus_aureus	2203	+	+	15	-2265	-63	5851	8053	WP_258027764.1#33	NZ_OFUQ01000056.1	GCF_900250325.1
WP_258027765.1#33|Staphylococcus_aureus	640	+	+	32	1	640	8117	8756	WP_258027765.1#33	NZ_OFUQ01000056.1	GCF_900250325.1
WP_258027765.1#33|Staphylococcus_aureus	762	+	+	1	943	1704	9059	9820	WP_000972649.1#33	NZ_OFUQ01000056.1	GCF_900250325.1
WP_258027765.1#33|Staphylococcus_aureus	795	+	+	1	1816	2610	9932	10726	WP_000972286.1#33	NZ_OFUQ01000056.1	GCF_900250325.1
WP_258027765.1#33|Staphylococcus_aureus	795	+	+	1	2724	3518	10840	11634	WP_000581913.1#33	NZ_OFUQ01000056.1	GCF_900250325.1
WP_258027765.1#33|Staphylococcus_aureus	123	+	-	4	3522	3644	11638	11760	WP_049280528.1#33	NZ_OFUQ01000056.1	GCF_900250325.1
WP_258027765.1#33|Staphylococcus_aureus	192	+	+	5	4079	4270	12195	12386	WP_001224379.1#33	NZ_OFUQ01000056.1	GCF_900250325.1
WP_258027765.1#33|Staphylococcus_aureus	182	+	-	34	4409	4590	12525	12706	pseudogene_33.8*#33	NZ_OFUQ01000056.1	GCF_900250325.1
WP_258027765.1#33|Staphylococcus_aureus	282	+	-	6	4526	4807	12642	12923	WP_000220938.1#33	NZ_OFUQ01000056.1	GCF_900250325.1
WP_258027765.1#33|Staphylococcus_aureus	696	+	+	3	5096	5791	13212	13907	WP_000217462.1#33	NZ_OFUQ01000056.1	GCF_900250325.1
WP_258027765.1#33|Staphylococcus_aureus	420	+	+	2	6043	6462	14159	14578	WP_001034762.1#33	NZ_OFUQ01000056.1	GCF_900250325.1
WP_258027765.1#33|Staphylococcus_aureus	423	+	+	12	6914	7336	15030	15452	WP_001146763.1#33	NZ_OFUQ01000056.1	GCF_900250325.1
WP_258027765.1#33|Staphylococcus_aureus	1539	+	-	14	7448	8986	15564	17102	WP_000202037.1#33	NZ_OFUQ01000056.1	GCF_900250325.1
WP_258027765.1#33|Staphylococcus_aureus	819	+	+	34	9219	10037	17335	18153	pseudogene_33.17*#33	NZ_OFUQ01000056.1	GCF_900250325.1
WP_258027765.1#33|Staphylococcus_aureus	768	+	+	24	10137	10904	18253	19020	WP_001026113.1#33	NZ_OFUQ01000056.1	GCF_900250325.1
WP_258027765.1#33|Staphylococcus_aureus	822	+	+	25	11596	12417	19712	20533	WP_001081682.1#33	NZ_OFUQ01000056.1	GCF_900250325.1
WP_258027765.1#33|Staphylococcus_aureus	819	+	+	28	12428	13246	20544	21362	WP_001058843.1#33	NZ_OFUQ01000056.1	GCF_900250325.1
WP_250000090.1#34|Staphylococcus_aureus	624	-	+	32	1	624	1	624	WP_250000090.1#34	not_found	not_found	not_found
WP_195757984.1#35|Staphylococcus_aureus	616	+	+	32	1	616	1	616	WP_195757984.1#35	not_found	not_found	not_found
WP_237771875.1#36|Staphylococcus_aureus	393	-	+	11	-2686	-2294	269511	269903	WP_000755946.1#36	NZ_NDOE01000077.1	GCF_002121915.1
WP_237771875.1#36|Staphylococcus_aureus	2238	-	+	15	-2292	-55	267272	269509	WP_237771876.1#36	NZ_NDOE01000077.1	GCF_002121915.1
WP_237771875.1#36|Staphylococcus_aureus	616	-	+	32	1	616	266601	267216	WP_237771875.1#36	NZ_NDOE01000077.1	GCF_002121915.1
WP_237771875.1#36|Staphylococcus_aureus	774	-	+	1	923	1696	265521	266294	WP_000581923.1#36	NZ_NDOE01000077.1	GCF_002121915.1
WP_237771875.1#36|Staphylococcus_aureus	459	-	+	1	1808	2266	264951	265409	WP_000972278.1#36	NZ_NDOE01000077.1	GCF_002121915.1
WP_237771875.1#36|Staphylococcus_aureus	274	-	+	1	2368	2641	264576	264849	WP_142301470.1#36	NZ_NDOE01000077.1	GCF_002121915.1
WP_237771875.1#36|Staphylococcus_aureus	795	-	+	1	2885	3679	263538	264332	WP_000581871.1#36	NZ_NDOE01000077.1	GCF_002121915.1
WP_237771875.1#36|Staphylococcus_aureus	1326	-	+	10	3666	4991	262226	263551	WP_001044255.1#36	NZ_NDOE01000077.1	GCF_002121915.1
WP_237771875.1#36|Staphylococcus_aureus	327	-	+	8	4991	5317	261900	262226	WP_000495498.1#36	NZ_NDOE01000077.1	GCF_002121915.1
WP_237771875.1#36|Staphylococcus_aureus	288	-	+	9	5320	5607	261610	261897	WP_000521959.1#36	NZ_NDOE01000077.1	GCF_002121915.1
WP_237771875.1#36|Staphylococcus_aureus	108	-	+	34	5924	6031	261186	261293	pseudogene_36.8*#36	NZ_NDOE01000077.1	GCF_002121915.1
WP_237771875.1#36|Staphylococcus_aureus	795	-	+	1	6143	6937	260280	261074	WP_000581894.1#36	NZ_NDOE01000077.1	GCF_002121915.1
WP_237771875.1#36|Staphylococcus_aureus	123	-	-	4	6941	7063	260154	260276	WP_001790144.1#36	NZ_NDOE01000077.1	GCF_002121915.1
WP_237771875.1#36|Staphylococcus_aureus	192	-	+	5	7498	7689	259528	259719	WP_001224379.1#36	NZ_NDOE01000077.1	GCF_002121915.1
WP_237771875.1#36|Staphylococcus_aureus	186	-	-	7	7828	8013	259204	259389	WP_001791851.1#36	NZ_NDOE01000077.1	GCF_002121915.1
WP_237771875.1#36|Staphylococcus_aureus	282	-	-	6	7949	8230	258987	259268	WP_000220938.1#36	NZ_NDOE01000077.1	GCF_002121915.1
WP_237771875.1#36|Staphylococcus_aureus	696	-	+	3	8519	9214	258003	258698	WP_000217456.1#36	NZ_NDOE01000077.1	GCF_002121915.1
WP_237771875.1#36|Staphylococcus_aureus	423	-	+	2	9464	9886	257331	257753	WP_001034758.1#36	NZ_NDOE01000077.1	GCF_002121915.1
WP_237772876.1#37|Staphylococcus_aureus	1824	-	+	0	-18143	-16320	24208	26031	WP_000586376.1#37	NZ_NDNV01000095.1	GCF_002122795.1
WP_237772876.1#37|Staphylococcus_aureus	417	-	+	0	-16181	-15765	23653	24069	WP_001117052.1#37	NZ_NDNV01000095.1	GCF_002122795.1
WP_237772876.1#37|Staphylococcus_aureus	693	-	+	0	-15534	-14842	22730	23422	WP_000289134.1#37	NZ_NDNV01000095.1	GCF_002122795.1
WP_237772876.1#37|Staphylococcus_aureus	732	-	+	0	-14677	-13946	21834	22565	WP_000074001.1#37	NZ_NDNV01000095.1	GCF_002122795.1
WP_237772876.1#37|Staphylococcus_aureus	681	-	+	0	-13759	-13079	20967	21647	WP_000990133.1#37	NZ_NDNV01000095.1	GCF_002122795.1
WP_237772876.1#37|Staphylococcus_aureus	1554	-	+	30	-13054	-11501	19389	20942	WP_000876646.1#37	NZ_NDNV01000095.1	GCF_002122795.1
WP_237772876.1#37|Staphylococcus_aureus	1359	-	+	27	-11384	-10026	17914	19272	WP_000481410.1#37	NZ_NDNV01000095.1	GCF_002122795.1
WP_237772876.1#37|Staphylococcus_aureus	103	-	+	34	-9644	-9542	17430	17532	pseudogene_37.31*#37	NZ_NDNV01000095.1	GCF_002122795.1
WP_237772876.1#37|Staphylococcus_aureus	2898	-	+	16	-9558	-6661	14549	17446	WP_001662491.1#37	NZ_NDNV01000095.1	GCF_002122795.1
WP_237772876.1#37|Staphylococcus_aureus	867	-	+	23	-6481	-5615	13503	14369	WP_000721330.1#37	NZ_NDNV01000095.1	GCF_002122795.1
WP_237772876.1#37|Staphylococcus_aureus	309	-	-	18	-5488	-5180	13068	13376	WP_001573690.1#37	NZ_NDNV01000095.1	GCF_002122795.1
WP_237772876.1#37|Staphylococcus_aureus	267	-	-	17	-5036	-4770	12658	12924	WP_000678764.1#37	NZ_NDNV01000095.1	GCF_002122795.1
WP_237772876.1#37|Staphylococcus_aureus	1809	-	-	13	-4597	-2789	10677	12485	WP_086040957.1#37	NZ_NDNV01000095.1	GCF_002122795.1
WP_237772876.1#37|Staphylococcus_aureus	393	-	+	11	-2672	-2280	10168	10560	WP_000755954.1#37	NZ_NDNV01000095.1	GCF_002122795.1
WP_237772876.1#37|Staphylococcus_aureus	2241	-	+	15	-2278	-38	7926	10166	WP_237772877.1#37	NZ_NDNV01000095.1	GCF_002122795.1
WP_237772876.1#37|Staphylococcus_aureus	616	-	+	32	1	616	7272	7887	WP_237772876.1#37	NZ_NDNV01000095.1	GCF_002122795.1
WP_237772876.1#37|Staphylococcus_aureus	774	-	+	1	923	1696	6192	6965	WP_001793883.1#37	NZ_NDNV01000095.1	GCF_002122795.1
WP_237772876.1#37|Staphylococcus_aureus	761	-	+	34	1806	2566	5322	6082	pseudogene_37.8*#37	NZ_NDNV01000095.1	GCF_002122795.1
WP_237772876.1#37|Staphylococcus_aureus	795	-	+	1	2676	3470	4418	5212	WP_000616191.1#37	NZ_NDNV01000095.1	GCF_002122795.1
WP_237772876.1#37|Staphylococcus_aureus	123	-	-	4	3474	3596	4292	4414	WP_031788452.1#37	NZ_NDNV01000095.1	GCF_002122795.1
WP_237772876.1#37|Staphylococcus_aureus	192	-	+	5	4031	4222	3666	3857	WP_001224379.1#37	NZ_NDNV01000095.1	GCF_002122795.1
WP_237772876.1#37|Staphylococcus_aureus	184	-	-	34	4361	4544	3344	3527	pseudogene_37.16*#37	NZ_NDNV01000095.1	GCF_002122795.1
WP_237772876.1#37|Staphylococcus_aureus	282	-	-	6	4480	4761	3127	3408	WP_000220932.1#37	NZ_NDNV01000095.1	GCF_002122795.1
WP_237772876.1#37|Staphylococcus_aureus	696	-	+	3	5060	5755	2133	2828	WP_000217452.1#37	NZ_NDNV01000095.1	GCF_002122795.1
WP_237772876.1#37|Staphylococcus_aureus	423	-	+	2	6007	6429	1459	1881	WP_086040956.1#37	NZ_NDNV01000095.1	GCF_002122795.1
WP_237772876.1#37|Staphylococcus_aureus	411	-	+	2	6707	7117	771	1181	WP_000914139.1#37	NZ_NDNV01000095.1	GCF_002122795.1
WP_237772876.1#37|Staphylococcus_aureus	427	-	+	34	7144	7570	318	744	pseudogene_37.15*#37	NZ_NDNV01000095.1	GCF_002122795.1
WP_086091735.1#38|Staphylococcus_aureus	611	+	+	32	1	611	1	611	WP_086091735.1#38	NZ_NDUT01000011.1	GCF_002126755.1
WP_086091735.1#38|Staphylococcus_aureus	774	+	+	1	918	1691	918	1691	WP_000581923.1#38	NZ_NDUT01000011.1	GCF_002126755.1
WP_086091735.1#38|Staphylococcus_aureus	774	+	+	1	1803	2576	1803	2576	WP_000972280.1#38	NZ_NDUT01000011.1	GCF_002126755.1
WP_086091735.1#38|Staphylococcus_aureus	795	+	+	1	2820	3614	2820	3614	WP_000581871.1#38	NZ_NDUT01000011.1	GCF_002126755.1
WP_086091735.1#38|Staphylococcus_aureus	1326	+	+	10	3601	4926	3601	4926	WP_001044255.1#38	NZ_NDUT01000011.1	GCF_002126755.1
WP_086091735.1#38|Staphylococcus_aureus	327	+	+	8	4926	5252	4926	5252	WP_000495498.1#38	NZ_NDUT01000011.1	GCF_002126755.1
WP_086091735.1#38|Staphylococcus_aureus	288	+	+	9	5255	5542	5255	5542	WP_000521959.1#38	NZ_NDUT01000011.1	GCF_002126755.1
WP_086091735.1#38|Staphylococcus_aureus	108	+	+	34	5859	5966	5859	5966	pseudogene_38.11*#38	NZ_NDUT01000011.1	GCF_002126755.1
WP_086091735.1#38|Staphylococcus_aureus	795	+	+	1	6078	6872	6078	6872	WP_000581894.1#38	NZ_NDUT01000011.1	GCF_002126755.1
WP_086091735.1#38|Staphylococcus_aureus	123	+	-	4	6876	6998	6876	6998	WP_001790144.1#38	NZ_NDUT01000011.1	GCF_002126755.1
WP_086091735.1#38|Staphylococcus_aureus	192	+	+	5	7433	7624	7433	7624	WP_001224379.1#38	NZ_NDUT01000011.1	GCF_002126755.1
WP_086091735.1#38|Staphylococcus_aureus	186	+	-	7	7763	7948	7763	7948	WP_001791851.1#38	NZ_NDUT01000011.1	GCF_002126755.1
WP_086091735.1#38|Staphylococcus_aureus	282	+	-	6	7884	8165	7884	8165	WP_000220938.1#38	NZ_NDUT01000011.1	GCF_002126755.1
WP_086091735.1#38|Staphylococcus_aureus	696	+	+	3	8454	9149	8454	9149	WP_000217456.1#38	NZ_NDUT01000011.1	GCF_002126755.1
WP_086091735.1#38|Staphylococcus_aureus	423	+	+	2	9399	9821	9399	9821	WP_001034758.1#38	NZ_NDUT01000011.1	GCF_002126755.1
WP_086091735.1#38|Staphylococcus_aureus	411	+	+	2	10088	10498	10088	10498	WP_000038240.1#38	NZ_NDUT01000011.1	GCF_002126755.1
WP_148850250.1#39|Staphylococcus_aureus	614	+	+	32	1	614	1	614	WP_148850250.1#39	NZ_VSYV01000097.1	GCF_008123635.1
WP_148850250.1#39|Staphylococcus_aureus	774	+	+	1	919	1692	919	1692	WP_111762835.1#39	NZ_VSYV01000097.1	GCF_008123635.1
WP_216778343.1#40|Staphylococcus_aureus	605	-	+	32	1	605	295	899	WP_216778343.1#40	not_found	not_found	not_found
WP_102787666.1#41|Staphylococcus_aureus	602	-	+	32	1	602	851	1452	WP_102787666.1#41	NZ_LPWR01000386.1	GCF_002887505.1
WP_102787666.1#41|Staphylococcus_aureus	547	-	+	1	906	1452	1	547	WP_102787665.1#41	NZ_LPWR01000386.1	GCF_002887505.1
WP_094433718.1#42|Staphylococcus_aureus	599	-	+	32	1	599	55491	56089	WP_094433718.1#42	NZ_NMZG01000024.1	GCF_002250795.1
WP_094433718.1#42|Staphylococcus_aureus	777	-	+	1	903	1679	54411	55187	WP_094433717.1#42	NZ_NMZG01000024.1	GCF_002250795.1
WP_094433718.1#42|Staphylococcus_aureus	795	-	+	1	1791	2585	53505	54299	WP_000581894.1#42	NZ_NMZG01000024.1	GCF_002250795.1
WP_094433718.1#42|Staphylococcus_aureus	123	-	-	4	2589	2711	53379	53501	WP_001790144.1#42	NZ_NMZG01000024.1	GCF_002250795.1
WP_094433718.1#42|Staphylococcus_aureus	192	-	+	5	3146	3337	52753	52944	WP_001224379.1#42	NZ_NMZG01000024.1	GCF_002250795.1
WP_094433718.1#42|Staphylococcus_aureus	186	-	-	7	3476	3661	52429	52614	WP_001791851.1#42	NZ_NMZG01000024.1	GCF_002250795.1
WP_094433718.1#42|Staphylococcus_aureus	282	-	-	6	3597	3878	52212	52493	WP_000220938.1#42	NZ_NMZG01000024.1	GCF_002250795.1
WP_094433718.1#42|Staphylococcus_aureus	696	-	+	3	4167	4862	51228	51923	WP_000217456.1#42	NZ_NMZG01000024.1	GCF_002250795.1
WP_094433718.1#42|Staphylococcus_aureus	420	-	+	2	5112	5531	50559	50978	WP_001034766.1#42	NZ_NMZG01000024.1	GCF_002250795.1
WP_094433718.1#42|Staphylococcus_aureus	423	-	+	12	5983	6405	49685	50107	WP_001146763.1#42	NZ_NMZG01000024.1	GCF_002250795.1
WP_094433718.1#42|Staphylococcus_aureus	1539	-	-	14	6518	8056	48034	49572	WP_000202034.1#42	NZ_NMZG01000024.1	GCF_002250795.1
WP_094433718.1#42|Staphylococcus_aureus	819	-	+	3	8291	9109	46981	47799	WP_000824948.1#42	NZ_NMZG01000024.1	GCF_002250795.1
WP_094433718.1#42|Staphylococcus_aureus	768	-	+	24	9209	9976	46114	46881	WP_001026122.1#42	NZ_NMZG01000024.1	GCF_002250795.1
WP_094433718.1#42|Staphylococcus_aureus	822	-	+	25	10666	11487	44603	45424	WP_001081693.1#42	NZ_NMZG01000024.1	GCF_002250795.1
WP_094433718.1#42|Staphylococcus_aureus	819	-	+	28	11498	12316	43774	44592	WP_001058848.1#42	NZ_NMZG01000024.1	GCF_002250795.1
WP_094433718.1#42|Staphylococcus_aureus	1302	-	+	0	12309	13610	42480	43781	WP_000040588.1#42	NZ_NMZG01000024.1	GCF_002250795.1
WP_220674090.1#43|Staphylococcus_aureus	580	+	+	32	1	580	1	580	WP_220674090.1#43	NZ_JAIFXG010000519.1	GCF_019659385.1
WP_220674090.1#43|Staphylococcus_aureus	706	+	+	1	886	1591	886	1591	WP_259469261.1#43	NZ_JAIFXG010000519.1	GCF_019659385.1
WP_095239945.1#44|Staphylococcus_aureus	592	-	+	32	1	592	44217	44808	WP_095239945.1#44	NZ_LKYB01000119.1	GCF_002273955.1
WP_095239945.1#44|Staphylococcus_aureus	777	-	+	1	896	1672	43137	43913	WP_000972657.1#44	NZ_LKYB01000119.1	GCF_002273955.1
WP_095239945.1#44|Staphylococcus_aureus	774	-	+	1	1784	2557	42252	43025	WP_000972280.1#44	NZ_LKYB01000119.1	GCF_002273955.1
WP_095239945.1#44|Staphylococcus_aureus	795	-	+	1	2801	3595	41214	42008	WP_000581871.1#44	NZ_LKYB01000119.1	GCF_002273955.1
WP_095239945.1#44|Staphylococcus_aureus	1326	-	+	10	3582	4907	39902	41227	WP_001044255.1#44	NZ_LKYB01000119.1	GCF_002273955.1
WP_095239945.1#44|Staphylococcus_aureus	327	-	+	8	4907	5233	39576	39902	WP_000495498.1#44	NZ_LKYB01000119.1	GCF_002273955.1
WP_095239945.1#44|Staphylococcus_aureus	288	-	+	9	5236	5523	39286	39573	WP_000521959.1#44	NZ_LKYB01000119.1	GCF_002273955.1
WP_095239945.1#44|Staphylococcus_aureus	108	-	+	34	5840	5947	38862	38969	pseudogene_44.31*#44	NZ_LKYB01000119.1	GCF_002273955.1
WP_095239945.1#44|Staphylococcus_aureus	795	-	+	1	6059	6853	37956	38750	WP_000581894.1#44	NZ_LKYB01000119.1	GCF_002273955.1
WP_095239945.1#44|Staphylococcus_aureus	123	-	-	4	6857	6979	37830	37952	WP_001790144.1#44	NZ_LKYB01000119.1	GCF_002273955.1
WP_095239945.1#44|Staphylococcus_aureus	192	-	+	5	7414	7605	37204	37395	WP_001224379.1#44	NZ_LKYB01000119.1	GCF_002273955.1
WP_095239945.1#44|Staphylococcus_aureus	186	-	-	7	7744	7929	36880	37065	WP_001791851.1#44	NZ_LKYB01000119.1	GCF_002273955.1
WP_095239945.1#44|Staphylococcus_aureus	282	-	-	6	7865	8146	36663	36944	WP_000220938.1#44	NZ_LKYB01000119.1	GCF_002273955.1
WP_095239945.1#44|Staphylococcus_aureus	696	-	+	3	8435	9130	35679	36374	WP_000217456.1#44	NZ_LKYB01000119.1	GCF_002273955.1
WP_095239945.1#44|Staphylococcus_aureus	423	-	+	2	9380	9802	35007	35429	WP_001034758.1#44	NZ_LKYB01000119.1	GCF_002273955.1
WP_095239945.1#44|Staphylococcus_aureus	411	-	+	2	10069	10479	34330	34740	WP_000038240.1#44	NZ_LKYB01000119.1	GCF_002273955.1
WP_141060977.1#45|Staphylococcus_aureus	585	+	+	32	1	585	1	585	WP_141060977.1#45	not_found	not_found	not_found
WP_148255029.1#46|Staphylococcus_aureus	578	-	+	32	1	578	136130	136707	WP_148255029.1#46	NZ_VROZ01000069.1	GCF_008080265.1
WP_148255029.1#46|Staphylococcus_aureus	777	-	+	1	881	1657	135051	135827	WP_275401734.1#46	NZ_VROZ01000069.1	GCF_008080265.1
WP_148255029.1#46|Staphylococcus_aureus	785	-	+	34	1769	2553	134155	134939	pseudogene_46.6*#46	NZ_VROZ01000069.1	GCF_008080265.1
WP_148255029.1#46|Staphylococcus_aureus	1325	-	+	34	2550	3874	132834	134158	pseudogene_46.5*#46	NZ_VROZ01000069.1	GCF_008080265.1
WP_148255029.1#46|Staphylococcus_aureus	327	-	+	8	3874	4200	132508	132834	WP_000495498.1#46	NZ_VROZ01000069.1	GCF_008080265.1
WP_148255029.1#46|Staphylococcus_aureus	288	-	+	9	4203	4490	132218	132505	WP_000521958.1#46	NZ_VROZ01000069.1	GCF_008080265.1
WP_148255029.1#46|Staphylococcus_aureus	108	-	+	34	4807	4914	131794	131901	pseudogene_46.16*#46	NZ_VROZ01000069.1	GCF_008080265.1
WP_148255029.1#46|Staphylococcus_aureus	795	-	+	1	5026	5820	130888	131682	WP_000581889.1#46	NZ_VROZ01000069.1	GCF_008080265.1
WP_148255029.1#46|Staphylococcus_aureus	123	-	-	4	5824	5946	130762	130884	WP_001790144.1#46	NZ_VROZ01000069.1	GCF_008080265.1
WP_148255029.1#46|Staphylococcus_aureus	192	-	+	5	6381	6572	130136	130327	WP_001224379.1#46	NZ_VROZ01000069.1	GCF_008080265.1
WP_148255029.1#46|Staphylococcus_aureus	186	-	-	7	6711	6896	129812	129997	WP_001791851.1#46	NZ_VROZ01000069.1	GCF_008080265.1
WP_148255029.1#46|Staphylococcus_aureus	282	-	-	6	6832	7113	129595	129876	WP_000220938.1#46	NZ_VROZ01000069.1	GCF_008080265.1
WP_148255029.1#46|Staphylococcus_aureus	696	-	+	3	7402	8097	128611	129306	WP_000217466.1#46	NZ_VROZ01000069.1	GCF_008080265.1
WP_148255029.1#46|Staphylococcus_aureus	423	-	+	2	8348	8770	127938	128360	WP_001034756.1#46	NZ_VROZ01000069.1	GCF_008080265.1
WP_148255029.1#46|Staphylococcus_aureus	420	-	+	2	9037	9456	127252	127671	WP_000038231.1#46	NZ_VROZ01000069.1	GCF_008080265.1
WP_148255029.1#46|Staphylococcus_aureus	420	-	+	2	9474	9893	126815	127234	WP_148255027.1#46	NZ_VROZ01000069.1	GCF_008080265.1
WP_187239588.1#48|Staphylococcus_aureus	574	+	+	32	1	574	1	574	WP_187239588.1#48	not_found	not_found	not_found
WP_084986457.1#49|Staphylococcus_aureus	556	+	+	32	1	556	1	556	WP_084986457.1#49	not_found	not_found	not_found
WP_191961598.1#50|Staphylococcus_aureus	343	-	+	16	-8147	-7805	18996	19338	WP_141764604.1#50	NZ_CTTH01000047.1	GCF_001226165.1
WP_191961598.1#50|Staphylococcus_aureus	1194	-	+	21	-7372	-6179	17370	18563	WP_000966095.1#50	NZ_CTTH01000047.1	GCF_001226165.1
WP_191961598.1#50|Staphylococcus_aureus	204	-	+	19	-6168	-5965	17156	17359	WP_072398205.1#50	NZ_CTTH01000047.1	GCF_001226165.1
WP_191961598.1#50|Staphylococcus_aureus	309	-	-	18	-5857	-5549	16740	17048	WP_000217714.1#50	NZ_CTTH01000047.1	GCF_001226165.1
WP_191961598.1#50|Staphylococcus_aureus	267	-	-	17	-5405	-5139	16330	16596	WP_000678764.1#50	NZ_CTTH01000047.1	GCF_001226165.1
WP_191961598.1#50|Staphylococcus_aureus	1809	-	-	13	-4855	-3047	14238	16046	WP_075583758.1#50	NZ_CTTH01000047.1	GCF_001226165.1
WP_191961598.1#50|Staphylococcus_aureus	381	-	+	11	-2817	-2437	13628	14008	WP_085054463.1#50	NZ_CTTH01000047.1	GCF_001226165.1
WP_191961598.1#50|Staphylococcus_aureus	1788	-	+	15	-2435	-648	11839	13626	WP_191961599.1#50	NZ_CTTH01000047.1	GCF_001226165.1
WP_191961598.1#50|Staphylococcus_aureus	559	-	+	32	1	559	10632	11190	WP_191961598.1#50	NZ_CTTH01000047.1	GCF_001226165.1
WP_191961598.1#50|Staphylococcus_aureus	750	-	+	1	865	1614	9577	10326	WP_000581912.1#50	NZ_CTTH01000047.1	GCF_001226165.1
WP_191961598.1#50|Staphylococcus_aureus	795	-	+	1	1726	2520	8671	9465	WP_050963716.1#50	NZ_CTTH01000047.1	GCF_001226165.1
WP_191961598.1#50|Staphylococcus_aureus	123	-	-	4	2524	2646	8545	8667	WP_001790144.1#50	NZ_CTTH01000047.1	GCF_001226165.1
WP_191961598.1#50|Staphylococcus_aureus	192	-	+	5	3081	3272	7919	8110	WP_001224379.1#50	NZ_CTTH01000047.1	GCF_001226165.1
WP_191961598.1#50|Staphylococcus_aureus	69	-	-	34	3411	3479	7712	7780	pseudogene_50.19*#50	NZ_CTTH01000047.1	GCF_001226165.1
WP_191961598.1#50|Staphylococcus_aureus	1293	-	+	26	3572	4864	6327	7619	WP_052997545.1#50	NZ_CTTH01000047.1	GCF_001226165.1
WP_191961598.1#50|Staphylococcus_aureus	762	-	+	29	4857	5618	5573	6334	WP_001066123.1#50	NZ_CTTH01000047.1	GCF_001226165.1
WP_191961598.1#50|Staphylococcus_aureus	156	-	-	7	5646	5801	5390	5545	WP_101244972.1#50	NZ_CTTH01000047.1	GCF_001226165.1
WP_191961598.1#50|Staphylococcus_aureus	282	-	-	6	5737	6018	5173	5454	WP_000220938.1#50	NZ_CTTH01000047.1	GCF_001226165.1
WP_191961598.1#50|Staphylococcus_aureus	696	-	+	3	6307	7002	4189	4884	WP_000217469.1#50	NZ_CTTH01000047.1	GCF_001226165.1
WP_191961598.1#50|Staphylococcus_aureus	423	-	+	2	7254	7676	3515	3937	WP_000162202.1#50	NZ_CTTH01000047.1	GCF_001226165.1
WP_191961598.1#50|Staphylococcus_aureus	420	-	+	2	7943	8362	2829	3248	WP_000038243.1#50	NZ_CTTH01000047.1	GCF_001226165.1
WP_191961598.1#50|Staphylococcus_aureus	426	-	+	2	8380	8805	2386	2811	WP_000037434.1#50	NZ_CTTH01000047.1	GCF_001226165.1
WP_191961598.1#50|Staphylococcus_aureus	423	-	+	12	9258	9680	1511	1933	WP_001146762.1#50	NZ_CTTH01000047.1	GCF_001226165.1
WP_191961598.1#50|Staphylococcus_aureus	1399	-	-	14	9792	11190	1	1399	WP_085054462.1#50	NZ_CTTH01000047.1	GCF_001226165.1
WP_224061423.1#51|Staphylococcus_aureus	546	-	+	32	1	546	6741	7286	WP_224061423.1#51	NZ_JAEADG010000098.1	GCF_020073905.1
WP_224061423.1#51|Staphylococcus_aureus	774	-	+	1	852	1625	5662	6435	WP_001792494.1#51	NZ_JAEADG010000098.1	GCF_020073905.1
WP_224061423.1#51|Staphylococcus_aureus	786	-	+	1	1737	2522	4765	5550	WP_000581876.1#51	NZ_JAEADG010000098.1	GCF_020073905.1
WP_224061423.1#51|Staphylococcus_aureus	1325	-	+	34	2519	3843	3444	4768	pseudogene_51.1*#51	NZ_JAEADG010000098.1	GCF_020073905.1
WP_224061423.1#51|Staphylococcus_aureus	327	-	+	8	3843	4169	3118	3444	WP_000495498.1#51	NZ_JAEADG010000098.1	GCF_020073905.1
WP_224061423.1#51|Staphylococcus_aureus	240	-	+	9	4220	4459	2828	3067	WP_072508974.1#51	NZ_JAEADG010000098.1	GCF_020073905.1
WP_224061423.1#51|Staphylococcus_aureus	108	-	+	34	4776	4883	2404	2511	pseudogene_51.7*#51	NZ_JAEADG010000098.1	GCF_020073905.1
WP_224061423.1#51|Staphylococcus_aureus	795	-	+	1	4995	5789	1498	2292	WP_000581889.1#51	NZ_JAEADG010000098.1	GCF_020073905.1
WP_224061423.1#51|Staphylococcus_aureus	123	-	-	4	5793	5915	1372	1494	WP_001790144.1#51	NZ_JAEADG010000098.1	GCF_020073905.1
WP_224061423.1#51|Staphylococcus_aureus	192	-	+	5	6350	6541	746	937	WP_001224379.1#51	NZ_JAEADG010000098.1	GCF_020073905.1
WP_224061423.1#51|Staphylococcus_aureus	186	-	-	7	6680	6865	422	607	WP_001791851.1#51	NZ_JAEADG010000098.1	GCF_020073905.1
WP_224061423.1#51|Staphylococcus_aureus	282	-	-	34	6801	7082	205	486	pseudogene_51.19*#51	NZ_JAEADG010000098.1	GCF_020073905.1
WP_095337205.1#52|Staphylococcus_aureus	557	-	+	32	1	557	47845	48401	WP_095337205.1#52	NZ_LKXZ01000090.1	GCF_002273945.1
WP_095337205.1#52|Staphylococcus_aureus	777	-	+	1	861	1637	46765	47541	WP_000972657.1#52	NZ_LKXZ01000090.1	GCF_002273945.1
WP_095337205.1#52|Staphylococcus_aureus	774	-	+	1	1749	2522	45880	46653	WP_000972280.1#52	NZ_LKXZ01000090.1	GCF_002273945.1
WP_095337205.1#52|Staphylococcus_aureus	795	-	+	1	2766	3560	44842	45636	WP_000581871.1#52	NZ_LKXZ01000090.1	GCF_002273945.1
WP_095337205.1#52|Staphylococcus_aureus	1326	-	+	10	3547	4872	43530	44855	WP_001044255.1#52	NZ_LKXZ01000090.1	GCF_002273945.1
WP_095337205.1#52|Staphylococcus_aureus	327	-	+	8	4872	5198	43204	43530	WP_000495498.1#52	NZ_LKXZ01000090.1	GCF_002273945.1
WP_095337205.1#52|Staphylococcus_aureus	288	-	+	9	5201	5488	42914	43201	WP_000521959.1#52	NZ_LKXZ01000090.1	GCF_002273945.1
WP_095337205.1#52|Staphylococcus_aureus	108	-	+	34	5805	5912	42490	42597	pseudogene_52.24*#52	NZ_LKXZ01000090.1	GCF_002273945.1
WP_095337205.1#52|Staphylococcus_aureus	795	-	+	1	6024	6818	41584	42378	WP_000581894.1#52	NZ_LKXZ01000090.1	GCF_002273945.1
WP_095337205.1#52|Staphylococcus_aureus	123	-	-	4	6822	6944	41458	41580	WP_001790144.1#52	NZ_LKXZ01000090.1	GCF_002273945.1
WP_095337205.1#52|Staphylococcus_aureus	192	-	+	5	7379	7570	40832	41023	WP_001224379.1#52	NZ_LKXZ01000090.1	GCF_002273945.1
WP_095337205.1#52|Staphylococcus_aureus	186	-	-	7	7709	7894	40508	40693	WP_001791851.1#52	NZ_LKXZ01000090.1	GCF_002273945.1
WP_095337205.1#52|Staphylococcus_aureus	282	-	-	6	7830	8111	40291	40572	WP_000220938.1#52	NZ_LKXZ01000090.1	GCF_002273945.1
WP_095337205.1#52|Staphylococcus_aureus	696	-	+	3	8400	9095	39307	40002	WP_000217456.1#52	NZ_LKXZ01000090.1	GCF_002273945.1
WP_095337205.1#52|Staphylococcus_aureus	423	-	+	2	9345	9767	38635	39057	WP_001034758.1#52	NZ_LKXZ01000090.1	GCF_002273945.1
WP_095337205.1#52|Staphylococcus_aureus	411	-	+	2	10034	10444	37958	38368	WP_000038240.1#52	NZ_LKXZ01000090.1	GCF_002273945.1
WP_031900972.1#53|Staphylococcus_aureus_MM66	552	-	+	32	1	552	109005	109556	WP_031900972.1#53	NZ_JMBT01000068.1	GCF_000685445.1
WP_031900972.1#53|Staphylococcus_aureus_MM66	774	-	+	1	859	1632	107925	108698	WP_000581923.1#53	NZ_JMBT01000068.1	GCF_000685445.1
WP_031900972.1#53|Staphylococcus_aureus_MM66	774	-	+	1	1744	2517	107040	107813	WP_000972280.1#53	NZ_JMBT01000068.1	GCF_000685445.1
WP_031900972.1#53|Staphylococcus_aureus_MM66	795	-	+	1	2761	3555	106002	106796	WP_000581871.1#53	NZ_JMBT01000068.1	GCF_000685445.1
WP_031900972.1#53|Staphylococcus_aureus_MM66	1326	-	+	10	3542	4867	104690	106015	WP_001044255.1#53	NZ_JMBT01000068.1	GCF_000685445.1
WP_031900972.1#53|Staphylococcus_aureus_MM66	327	-	+	8	4867	5193	104364	104690	WP_000495498.1#53	NZ_JMBT01000068.1	GCF_000685445.1
WP_031900972.1#53|Staphylococcus_aureus_MM66	288	-	+	9	5196	5483	104074	104361	WP_000521959.1#53	NZ_JMBT01000068.1	GCF_000685445.1
WP_031900972.1#53|Staphylococcus_aureus_MM66	108	-	+	34	5800	5907	103650	103757	pseudogene_53.12*#53	NZ_JMBT01000068.1	GCF_000685445.1
WP_031900972.1#53|Staphylococcus_aureus_MM66	795	-	+	1	6019	6813	102744	103538	WP_000581894.1#53	NZ_JMBT01000068.1	GCF_000685445.1
WP_031900972.1#53|Staphylococcus_aureus_MM66	123	-	-	4	6817	6939	102618	102740	WP_001790144.1#53	NZ_JMBT01000068.1	GCF_000685445.1
WP_031900972.1#53|Staphylococcus_aureus_MM66	192	-	+	5	7374	7565	101992	102183	WP_001224379.1#53	NZ_JMBT01000068.1	GCF_000685445.1
WP_031900972.1#53|Staphylococcus_aureus_MM66	186	-	-	7	7704	7889	101668	101853	WP_001791851.1#53	NZ_JMBT01000068.1	GCF_000685445.1
WP_031900972.1#53|Staphylococcus_aureus_MM66	282	-	-	6	7825	8106	101451	101732	WP_000220938.1#53	NZ_JMBT01000068.1	GCF_000685445.1
WP_031900972.1#53|Staphylococcus_aureus_MM66	696	-	+	3	8395	9090	100467	101162	WP_000217456.1#53	NZ_JMBT01000068.1	GCF_000685445.1
WP_031900972.1#53|Staphylococcus_aureus_MM66	423	-	+	2	9340	9762	99795	100217	WP_001034758.1#53	NZ_JMBT01000068.1	GCF_000685445.1
WP_031900972.1#53|Staphylococcus_aureus_MM66	411	-	+	2	10029	10439	99118	99528	WP_000038240.1#53	NZ_JMBT01000068.1	GCF_000685445.1
WP_147707997.1#54|Staphylococcus_aureus	553	+	+	32	1	553	1	553	WP_147707997.1#54	not_found	not_found	not_found
WP_130115896.1#55|Staphylococcus_aureus	550	-	+	32	1	550	1	550	WP_130115896.1#55	not_found	not_found	not_found
WP_094627146.1#56|Staphylococcus_aureus	545	+	+	32	1	545	1	545	WP_094627146.1#56	NZ_MJIA01000296.1	GCF_002260245.1
WP_094627146.1#56|Staphylococcus_aureus	170	+	+	1	849	1018	849	1018	WP_142295177.1#56	NZ_MJIA01000296.1	GCF_002260245.1
WP_264438915.1#57|Staphylococcus_aureus	542	-	+	32	1	542	7090	7631	WP_264438915.1#57	NZ_JAKSZW010000070.1	GCF_025919885.1
WP_264438915.1#57|Staphylococcus_aureus	774	-	+	1	849	1622	6010	6783	WP_001793883.1#57	NZ_JAKSZW010000070.1	GCF_025919885.1
WP_264438915.1#57|Staphylococcus_aureus	762	-	+	1	1732	2493	5139	5900	WP_000581887.1#57	NZ_JAKSZW010000070.1	GCF_025919885.1
WP_264438915.1#57|Staphylococcus_aureus	795	-	+	1	2603	3397	4235	5029	WP_000616191.1#57	NZ_JAKSZW010000070.1	GCF_025919885.1
WP_264438915.1#57|Staphylococcus_aureus	123	-	-	4	3401	3523	4109	4231	WP_031788452.1#57	NZ_JAKSZW010000070.1	GCF_025919885.1
WP_264438915.1#57|Staphylococcus_aureus	192	-	+	5	3958	4149	3483	3674	WP_001224379.1#57	NZ_JAKSZW010000070.1	GCF_025919885.1
WP_264438915.1#57|Staphylococcus_aureus	184	-	-	34	4288	4471	3161	3344	pseudogene_57.17*#57	NZ_JAKSZW010000070.1	GCF_025919885.1
WP_264438915.1#57|Staphylococcus_aureus	282	-	-	6	4407	4688	2944	3225	WP_000220932.1#57	NZ_JAKSZW010000070.1	GCF_025919885.1
WP_264438915.1#57|Staphylococcus_aureus	696	-	+	3	4987	5682	1950	2645	WP_000217452.1#57	NZ_JAKSZW010000070.1	GCF_025919885.1
WP_264438915.1#57|Staphylococcus_aureus	423	-	+	2	5934	6356	1276	1698	WP_000162204.1#57	NZ_JAKSZW010000070.1	GCF_025919885.1
WP_264438915.1#57|Staphylococcus_aureus	411	-	+	2	6634	7044	588	998	WP_000914139.1#57	NZ_JAKSZW010000070.1	GCF_025919885.1
WP_264438915.1#57|Staphylococcus_aureus	354	-	+	34	7071	7424	208	561	pseudogene_57.7*#57	NZ_JAKSZW010000070.1	GCF_025919885.1
WP_142294970.1#58|Staphylococcus_aureus	533	-	+	32	1	533	69655	70187	WP_142294970.1#58	NZ_MJHZ01000077.1	GCF_002260445.1
WP_142294970.1#58|Staphylococcus_aureus	774	-	+	1	840	1613	68575	69348	WP_001793883.1#58	NZ_MJHZ01000077.1	GCF_002260445.1
WP_142294970.1#58|Staphylococcus_aureus	762	-	+	1	1723	2484	67704	68465	WP_000581887.1#58	NZ_MJHZ01000077.1	GCF_002260445.1
WP_142294970.1#58|Staphylococcus_aureus	795	-	+	1	2594	3388	66800	67594	WP_000616191.1#58	NZ_MJHZ01000077.1	GCF_002260445.1
WP_142294970.1#58|Staphylococcus_aureus	123	-	-	4	3392	3514	66674	66796	WP_031788452.1#58	NZ_MJHZ01000077.1	GCF_002260445.1
WP_142294970.1#58|Staphylococcus_aureus	192	-	+	5	3949	4140	66048	66239	WP_001224379.1#58	NZ_MJHZ01000077.1	GCF_002260445.1
WP_142294970.1#58|Staphylococcus_aureus	282	-	-	6	4398	4679	65509	65790	WP_017466740.1#58	NZ_MJHZ01000077.1	GCF_002260445.1
WP_142294970.1#58|Staphylococcus_aureus	696	-	+	3	4978	5673	64515	65210	WP_000217452.1#58	NZ_MJHZ01000077.1	GCF_002260445.1
WP_142294970.1#58|Staphylococcus_aureus	423	-	+	2	5925	6347	63841	64263	WP_064135616.1#58	NZ_MJHZ01000077.1	GCF_002260445.1
WP_142294970.1#58|Staphylococcus_aureus	411	-	+	2	6625	7035	63153	63563	WP_000914139.1#58	NZ_MJHZ01000077.1	GCF_002260445.1
WP_142294970.1#58|Staphylococcus_aureus	427	-	+	34	7062	7488	62700	63126	pseudogene_58.27*#58	NZ_MJHZ01000077.1	GCF_002260445.1
WP_142294970.1#58|Staphylococcus_aureus	420	-	+	2	7740	8159	62029	62448	WP_064135617.1#58	NZ_MJHZ01000077.1	GCF_002260445.1
WP_142294970.1#58|Staphylococcus_aureus	414	-	+	2	8177	8590	61598	62011	WP_000037500.1#58	NZ_MJHZ01000077.1	GCF_002260445.1
WP_142294970.1#58|Staphylococcus_aureus	423	-	+	12	9043	9465	60723	61145	WP_001146762.1#58	NZ_MJHZ01000077.1	GCF_002260445.1
WP_142294970.1#58|Staphylococcus_aureus	1539	-	-	14	9577	11115	59073	60611	WP_000202030.1#58	NZ_MJHZ01000077.1	GCF_002260445.1
WP_142294970.1#58|Staphylococcus_aureus	819	-	+	3	11350	12168	58020	58838	WP_000824929.1#58	NZ_MJHZ01000077.1	GCF_002260445.1
WP_199015290.1#59|Staphylococcus_aureus	533	+	+	32	1	533	1	533	WP_199015290.1#59	NZ_JAELYN010000073.1	GCF_016424665.1
WP_199015290.1#59|Staphylococcus_aureus	759	+	+	1	839	1597	839	1597	WP_000581910.1#59	NZ_JAELYN010000073.1	GCF_016424665.1
WP_199015290.1#59|Staphylococcus_aureus	624	+	+	1	1709	2332	1709	2332	WP_199015292.1#59	NZ_JAELYN010000073.1	GCF_016424665.1
WP_033860002.1#60|Staphylococcus_aureus	541	-	+	32	1	541	69821	70361	WP_033860002.1#60	NZ_CBZD010000039.1	GCF_000731475.1
WP_033860002.1#60|Staphylococcus_aureus	777	-	+	1	845	1621	68741	69517	WP_000972657.1#60	NZ_CBZD010000039.1	GCF_000731475.1
WP_033860002.1#60|Staphylococcus_aureus	774	-	+	1	1733	2506	67856	68629	WP_000972280.1#60	NZ_CBZD010000039.1	GCF_000731475.1
WP_033860002.1#60|Staphylococcus_aureus	795	-	+	1	2750	3544	66818	67612	WP_000581871.1#60	NZ_CBZD010000039.1	GCF_000731475.1
WP_033860002.1#60|Staphylococcus_aureus	1326	-	+	10	3531	4856	65506	66831	WP_001044255.1#60	NZ_CBZD010000039.1	GCF_000731475.1
WP_033860002.1#60|Staphylococcus_aureus	327	-	+	8	4856	5182	65180	65506	WP_000495498.1#60	NZ_CBZD010000039.1	GCF_000731475.1
WP_033860002.1#60|Staphylococcus_aureus	288	-	+	9	5185	5472	64890	65177	WP_000521959.1#60	NZ_CBZD010000039.1	GCF_000731475.1
WP_033860002.1#60|Staphylococcus_aureus	108	-	+	34	5789	5896	64466	64573	pseudogene_60.26*#60	NZ_CBZD010000039.1	GCF_000731475.1
WP_033860002.1#60|Staphylococcus_aureus	795	-	+	1	6008	6802	63560	64354	WP_000581894.1#60	NZ_CBZD010000039.1	GCF_000731475.1
WP_033860002.1#60|Staphylococcus_aureus	123	-	-	4	6806	6928	63434	63556	WP_001790144.1#60	NZ_CBZD010000039.1	GCF_000731475.1
WP_033860002.1#60|Staphylococcus_aureus	192	-	+	5	7363	7554	62808	62999	WP_001224379.1#60	NZ_CBZD010000039.1	GCF_000731475.1
WP_033860002.1#60|Staphylococcus_aureus	186	-	-	7	7693	7878	62484	62669	WP_001791851.1#60	NZ_CBZD010000039.1	GCF_000731475.1
WP_033860002.1#60|Staphylococcus_aureus	282	-	-	6	7814	8095	62267	62548	WP_000220938.1#60	NZ_CBZD010000039.1	GCF_000731475.1
WP_033860002.1#60|Staphylococcus_aureus	696	-	+	3	8384	9079	61283	61978	WP_033860291.1#60	NZ_CBZD010000039.1	GCF_000731475.1
WP_033860002.1#60|Staphylococcus_aureus	423	-	+	2	9329	9751	60611	61033	WP_001034758.1#60	NZ_CBZD010000039.1	GCF_000731475.1
WP_033860002.1#60|Staphylococcus_aureus	411	-	+	2	10018	10428	59934	60344	WP_000038240.1#60	NZ_CBZD010000039.1	GCF_000731475.1
WP_033861377.1#61|Staphylococcus_aureus	544	+	+	32	1	544	1	544	WP_033861377.1#61	NZ_CBZG010000055.1	GCF_000731435.1
WP_033861377.1#61|Staphylococcus_aureus	777	+	+	1	848	1624	848	1624	WP_000972657.1#61	NZ_CBZG010000055.1	GCF_000731435.1
WP_033861377.1#61|Staphylococcus_aureus	774	+	+	1	1736	2509	1736	2509	WP_033861378.1#61	NZ_CBZG010000055.1	GCF_000731435.1
WP_033861377.1#61|Staphylococcus_aureus	795	+	+	1	2753	3547	2753	3547	WP_000581871.1#61	NZ_CBZG010000055.1	GCF_000731435.1
WP_033861377.1#61|Staphylococcus_aureus	1326	+	+	10	3534	4859	3534	4859	WP_001044255.1#61	NZ_CBZG010000055.1	GCF_000731435.1
WP_033861377.1#61|Staphylococcus_aureus	327	+	+	8	4859	5185	4859	5185	WP_000495498.1#61	NZ_CBZG010000055.1	GCF_000731435.1
WP_033861377.1#61|Staphylococcus_aureus	288	+	+	9	5188	5475	5188	5475	WP_000521959.1#61	NZ_CBZG010000055.1	GCF_000731435.1
WP_033861377.1#61|Staphylococcus_aureus	108	+	+	34	5792	5899	5792	5899	pseudogene_61.10*#61	NZ_CBZG010000055.1	GCF_000731435.1
WP_033861377.1#61|Staphylococcus_aureus	795	+	+	1	6011	6805	6011	6805	WP_000581894.1#61	NZ_CBZG010000055.1	GCF_000731435.1
WP_033861377.1#61|Staphylococcus_aureus	123	+	-	4	6809	6931	6809	6931	WP_001790144.1#61	NZ_CBZG010000055.1	GCF_000731435.1
WP_033861377.1#61|Staphylococcus_aureus	192	+	+	5	7366	7557	7366	7557	WP_001224379.1#61	NZ_CBZG010000055.1	GCF_000731435.1
WP_033861377.1#61|Staphylococcus_aureus	186	+	-	7	7696	7881	7696	7881	WP_001791851.1#61	NZ_CBZG010000055.1	GCF_000731435.1
WP_033861377.1#61|Staphylococcus_aureus	282	+	-	6	7817	8098	7817	8098	WP_000220938.1#61	NZ_CBZG010000055.1	GCF_000731435.1
WP_033861377.1#61|Staphylococcus_aureus	696	+	+	3	8387	9082	8387	9082	WP_000217456.1#61	NZ_CBZG010000055.1	GCF_000731435.1
WP_033861377.1#61|Staphylococcus_aureus	423	+	+	2	9332	9754	9332	9754	WP_001034758.1#61	NZ_CBZG010000055.1	GCF_000731435.1
WP_033861377.1#61|Staphylococcus_aureus	411	+	+	2	10021	10431	10021	10431	WP_000038240.1#61	NZ_CBZG010000055.1	GCF_000731435.1
WP_041019955.1#62|Staphylococcus_aureus	584	+	+	32	1	584	1	584	WP_041019955.1#62	NZ_CBZH010000072.1	GCF_000801255.1
WP_041019955.1#62|Staphylococcus_aureus	774	+	+	1	891	1664	891	1664	WP_000581923.1#62	NZ_CBZH010000072.1	GCF_000801255.1
WP_041019955.1#62|Staphylococcus_aureus	774	+	+	1	1776	2549	1776	2549	WP_000972280.1#62	NZ_CBZH010000072.1	GCF_000801255.1
WP_041019955.1#62|Staphylococcus_aureus	795	+	+	1	2793	3587	2793	3587	WP_000581871.1#62	NZ_CBZH010000072.1	GCF_000801255.1
WP_041019955.1#62|Staphylococcus_aureus	1326	+	+	10	3574	4899	3574	4899	WP_001044255.1#62	NZ_CBZH010000072.1	GCF_000801255.1
WP_041019955.1#62|Staphylococcus_aureus	327	+	+	8	4899	5225	4899	5225	WP_000495498.1#62	NZ_CBZH010000072.1	GCF_000801255.1
WP_041019955.1#62|Staphylococcus_aureus	288	+	+	9	5228	5515	5228	5515	WP_000521959.1#62	NZ_CBZH010000072.1	GCF_000801255.1
WP_041019955.1#62|Staphylococcus_aureus	108	+	+	34	5832	5939	5832	5939	pseudogene_62.6*#62	NZ_CBZH010000072.1	GCF_000801255.1
WP_041019955.1#62|Staphylococcus_aureus	795	+	+	1	6051	6845	6051	6845	WP_000581894.1#62	NZ_CBZH010000072.1	GCF_000801255.1
WP_041019955.1#62|Staphylococcus_aureus	123	+	-	4	6849	6971	6849	6971	WP_001790144.1#62	NZ_CBZH010000072.1	GCF_000801255.1
WP_041019955.1#62|Staphylococcus_aureus	192	+	+	5	7406	7597	7406	7597	WP_001224379.1#62	NZ_CBZH010000072.1	GCF_000801255.1
WP_041019955.1#62|Staphylococcus_aureus	186	+	-	7	7736	7921	7736	7921	WP_001791851.1#62	NZ_CBZH010000072.1	GCF_000801255.1
WP_041019955.1#62|Staphylococcus_aureus	282	+	-	6	7857	8138	7857	8138	WP_000220938.1#62	NZ_CBZH010000072.1	GCF_000801255.1
WP_041019955.1#62|Staphylococcus_aureus	696	+	+	3	8427	9122	8427	9122	WP_000217456.1#62	NZ_CBZH010000072.1	GCF_000801255.1
WP_041019955.1#62|Staphylococcus_aureus	217	+	+	34	9372	9588	9372	9588	pseudogene_62.14*#62	NZ_CBZH010000072.1	GCF_000801255.1
WP_033861002.1#63|Staphylococcus_aureus	569	+	+	32	1	569	1	569	WP_033861002.1#63	NZ_CBYZ010000006.1	GCF_000731375.1
WP_033861002.1#63|Staphylococcus_aureus	777	+	+	1	873	1649	873	1649	WP_000972657.1#63	NZ_CBYZ010000006.1	GCF_000731375.1
WP_033861002.1#63|Staphylococcus_aureus	774	+	+	1	1761	2534	1761	2534	WP_000972280.1#63	NZ_CBYZ010000006.1	GCF_000731375.1
WP_033861002.1#63|Staphylococcus_aureus	795	+	+	1	2778	3572	2778	3572	WP_000581871.1#63	NZ_CBYZ010000006.1	GCF_000731375.1
WP_033861002.1#63|Staphylococcus_aureus	1326	+	+	10	3559	4884	3559	4884	WP_001044255.1#63	NZ_CBYZ010000006.1	GCF_000731375.1
WP_033861002.1#63|Staphylococcus_aureus	327	+	+	8	4884	5210	4884	5210	WP_000495498.1#63	NZ_CBYZ010000006.1	GCF_000731375.1
WP_033861002.1#63|Staphylococcus_aureus	288	+	+	9	5213	5500	5213	5500	WP_000521959.1#63	NZ_CBYZ010000006.1	GCF_000731375.1
WP_033861002.1#63|Staphylococcus_aureus	108	+	+	34	5817	5924	5817	5924	pseudogene_63.30*#63	NZ_CBYZ010000006.1	GCF_000731375.1
WP_033861002.1#63|Staphylococcus_aureus	795	+	+	1	6036	6830	6036	6830	WP_000581894.1#63	NZ_CBYZ010000006.1	GCF_000731375.1
WP_033861002.1#63|Staphylococcus_aureus	123	+	-	4	6834	6956	6834	6956	WP_001790144.1#63	NZ_CBYZ010000006.1	GCF_000731375.1
WP_033861002.1#63|Staphylococcus_aureus	192	+	+	5	7391	7582	7391	7582	WP_001224379.1#63	NZ_CBYZ010000006.1	GCF_000731375.1
WP_033861002.1#63|Staphylococcus_aureus	186	+	-	7	7721	7906	7721	7906	WP_001791851.1#63	NZ_CBYZ010000006.1	GCF_000731375.1
WP_033861002.1#63|Staphylococcus_aureus	282	+	-	6	7842	8123	7842	8123	WP_000220938.1#63	NZ_CBYZ010000006.1	GCF_000731375.1
WP_033861002.1#63|Staphylococcus_aureus	696	+	+	3	8412	9107	8412	9107	WP_000217456.1#63	NZ_CBYZ010000006.1	GCF_000731375.1
WP_033861002.1#63|Staphylococcus_aureus	423	+	+	2	9357	9779	9357	9779	WP_001034758.1#63	NZ_CBYZ010000006.1	GCF_000731375.1
WP_033861002.1#63|Staphylococcus_aureus	411	+	+	2	10046	10456	10046	10456	WP_000038240.1#63	NZ_CBYZ010000006.1	GCF_000731375.1
WP_160840187.1#64|Staphylococcus_aureus	524	-	+	32	1	524	315823	316346	WP_160840187.1#64	NZ_JAHVFO010000001.1	GCF_019265535.1
WP_160840187.1#64|Staphylococcus_aureus	777	-	+	1	828	1604	314743	315519	WP_000972657.1#64	NZ_JAHVFO010000001.1	GCF_019265535.1
WP_160840187.1#64|Staphylococcus_aureus	774	-	+	1	1716	2489	313858	314631	WP_000972280.1#64	NZ_JAHVFO010000001.1	GCF_019265535.1
WP_160840187.1#64|Staphylococcus_aureus	795	-	+	1	2733	3527	312820	313614	WP_000581871.1#64	NZ_JAHVFO010000001.1	GCF_019265535.1
WP_160840187.1#64|Staphylococcus_aureus	1326	-	+	10	3514	4839	311508	312833	WP_001044255.1#64	NZ_JAHVFO010000001.1	GCF_019265535.1
WP_160840187.1#64|Staphylococcus_aureus	327	-	+	8	4839	5165	311182	311508	WP_000495498.1#64	NZ_JAHVFO010000001.1	GCF_019265535.1
WP_160840187.1#64|Staphylococcus_aureus	288	-	+	9	5168	5455	310892	311179	WP_000521959.1#64	NZ_JAHVFO010000001.1	GCF_019265535.1
WP_160840187.1#64|Staphylococcus_aureus	108	-	+	34	5772	5879	310468	310575	pseudogene_64.16*#64	NZ_JAHVFO010000001.1	GCF_019265535.1
WP_160840187.1#64|Staphylococcus_aureus	795	-	+	1	5991	6785	309562	310356	WP_000581894.1#64	NZ_JAHVFO010000001.1	GCF_019265535.1
WP_160840187.1#64|Staphylococcus_aureus	123	-	-	4	6789	6911	309436	309558	WP_001790144.1#64	NZ_JAHVFO010000001.1	GCF_019265535.1
WP_160840187.1#64|Staphylococcus_aureus	192	-	+	5	7346	7537	308810	309001	WP_001224379.1#64	NZ_JAHVFO010000001.1	GCF_019265535.1
WP_160840187.1#64|Staphylococcus_aureus	186	-	-	7	7676	7861	308486	308671	WP_001791851.1#64	NZ_JAHVFO010000001.1	GCF_019265535.1
WP_160840187.1#64|Staphylococcus_aureus	282	-	-	6	7797	8078	308269	308550	WP_000220938.1#64	NZ_JAHVFO010000001.1	GCF_019265535.1
WP_160840187.1#64|Staphylococcus_aureus	696	-	+	3	8367	9062	307285	307980	WP_000217456.1#64	NZ_JAHVFO010000001.1	GCF_019265535.1
WP_160840187.1#64|Staphylococcus_aureus	423	-	+	2	9312	9734	306613	307035	WP_001034758.1#64	NZ_JAHVFO010000001.1	GCF_019265535.1
WP_160840187.1#64|Staphylococcus_aureus	411	-	+	2	10001	10411	305936	306346	WP_000038240.1#64	NZ_JAHVFO010000001.1	GCF_019265535.1
WP_033861180.1#65|Staphylococcus_aureus	600	+	+	32	1	600	1	600	WP_033861180.1#65	NZ_CBYV010000081.1	GCF_000731415.1
WP_033861180.1#65|Staphylococcus_aureus	777	+	+	1	904	1680	904	1680	WP_000972657.1#65	NZ_CBYV010000081.1	GCF_000731415.1
WP_033861180.1#65|Staphylococcus_aureus	774	+	+	1	1792	2565	1792	2565	WP_000972280.1#65	NZ_CBYV010000081.1	GCF_000731415.1
WP_033861180.1#65|Staphylococcus_aureus	795	+	+	1	2809	3603	2809	3603	WP_000581871.1#65	NZ_CBYV010000081.1	GCF_000731415.1
WP_033861180.1#65|Staphylococcus_aureus	1326	+	+	10	3590	4915	3590	4915	WP_001044255.1#65	NZ_CBYV010000081.1	GCF_000731415.1
WP_033861180.1#65|Staphylococcus_aureus	327	+	+	8	4915	5241	4915	5241	WP_000495498.1#65	NZ_CBYV010000081.1	GCF_000731415.1
WP_033861180.1#65|Staphylococcus_aureus	288	+	+	9	5244	5531	5244	5531	WP_000521959.1#65	NZ_CBYV010000081.1	GCF_000731415.1
WP_033861180.1#65|Staphylococcus_aureus	108	+	+	34	5848	5955	5848	5955	pseudogene_65.29*#65	NZ_CBYV010000081.1	GCF_000731415.1
WP_033861180.1#65|Staphylococcus_aureus	795	+	+	1	6067	6861	6067	6861	WP_000581894.1#65	NZ_CBYV010000081.1	GCF_000731415.1
WP_033861180.1#65|Staphylococcus_aureus	123	+	-	4	6865	6987	6865	6987	WP_001790144.1#65	NZ_CBYV010000081.1	GCF_000731415.1
WP_033861180.1#65|Staphylococcus_aureus	192	+	+	5	7422	7613	7422	7613	WP_001224379.1#65	NZ_CBYV010000081.1	GCF_000731415.1
WP_033861180.1#65|Staphylococcus_aureus	186	+	-	7	7752	7937	7752	7937	WP_001791851.1#65	NZ_CBYV010000081.1	GCF_000731415.1
WP_033861180.1#65|Staphylococcus_aureus	282	+	-	6	7873	8154	7873	8154	WP_000220938.1#65	NZ_CBYV010000081.1	GCF_000731415.1
WP_033861180.1#65|Staphylococcus_aureus	696	+	+	3	8443	9138	8443	9138	WP_000217456.1#65	NZ_CBYV010000081.1	GCF_000731415.1
WP_259469289.1#66|Staphylococcus_aureus	317	+	+	11	-317	-1	1	317	WP_220674246.1#66	NZ_JAIFXG010000724.1	GCF_019659385.1
WP_259469289.1#66|Staphylococcus_aureus	515	+	+	32	1	515	319	833	WP_259469289.1#66	NZ_JAIFXG010000724.1	GCF_019659385.1
WP_165379860.1#67|Staphylococcus_aureus	490	+	+	32	1	490	1	490	WP_165379860.1#67	not_found	not_found	not_found
WP_199012879.1#68|Staphylococcus_aureus	512	-	+	32	1	512	202173	202684	WP_199012879.1#68	NZ_JAELYK010000001.1	GCF_016425045.1
WP_199012879.1#68|Staphylococcus_aureus	759	-	+	1	818	1576	201109	201867	WP_000581910.1#68	NZ_JAELYK010000001.1	GCF_016425045.1
WP_199012879.1#68|Staphylococcus_aureus	795	-	+	1	1688	2482	200203	200997	WP_000972286.1#68	NZ_JAELYK010000001.1	GCF_016425045.1
WP_199012879.1#68|Staphylococcus_aureus	816	-	+	1	2596	3411	199274	200089	WP_001826866.1#68	NZ_JAELYK010000001.1	GCF_016425045.1
WP_199012879.1#68|Staphylococcus_aureus	123	-	-	4	3394	3516	199169	199291	WP_001790144.1#68	NZ_JAELYK010000001.1	GCF_016425045.1
WP_199012879.1#68|Staphylococcus_aureus	192	-	+	5	3951	4142	198543	198734	WP_001224379.1#68	NZ_JAELYK010000001.1	GCF_016425045.1
WP_199012879.1#68|Staphylococcus_aureus	186	-	-	7	4281	4466	198219	198404	WP_001791851.1#68	NZ_JAELYK010000001.1	GCF_016425045.1
WP_199012879.1#68|Staphylococcus_aureus	282	-	-	6	4402	4683	198002	198283	WP_000220938.1#68	NZ_JAELYK010000001.1	GCF_016425045.1
WP_199012879.1#68|Staphylococcus_aureus	696	-	+	3	4972	5667	197018	197713	WP_000217458.1#68	NZ_JAELYK010000001.1	GCF_016425045.1
WP_199012879.1#68|Staphylococcus_aureus	423	-	+	2	5918	6340	196345	196767	WP_001034772.1#68	NZ_JAELYK010000001.1	GCF_016425045.1
WP_199012879.1#68|Staphylococcus_aureus	411	-	+	2	6608	7018	195667	196077	WP_000038237.1#68	NZ_JAELYK010000001.1	GCF_016425045.1
WP_199012879.1#68|Staphylococcus_aureus	420	-	+	2	7045	7464	195221	195640	WP_070863210.1#68	NZ_JAELYK010000001.1	GCF_016425045.1
WP_199012879.1#68|Staphylococcus_aureus	420	-	+	2	7482	7901	194784	195203	WP_000037433.1#68	NZ_JAELYK010000001.1	GCF_016425045.1
WP_199012879.1#68|Staphylococcus_aureus	423	-	+	12	8353	8775	193910	194332	WP_001146762.1#68	NZ_JAELYK010000001.1	GCF_016425045.1
WP_199012879.1#68|Staphylococcus_aureus	1539	-	-	14	8887	10425	192260	193798	WP_000202029.1#68	NZ_JAELYK010000001.1	GCF_016425045.1
WP_199012879.1#68|Staphylococcus_aureus	819	-	+	3	10660	11478	191207	192025	WP_000824929.1#68	NZ_JAELYK010000001.1	GCF_016425045.1
WP_261983196.1#69|Staphylococcus_aureus	516	+	+	32	1	516	1	516	WP_261983196.1#69	not_found	not_found	not_found
WP_162647751.1#70|Staphylococcus_aureus	512	-	+	32	1	512	2005	2516	WP_162647751.1#70	NZ_JAAFMH010000219.1	GCF_010364405.1
WP_162647751.1#70|Staphylococcus_aureus	759	-	+	1	821	1579	938	1696	WP_000581918.1#70	NZ_JAAFMH010000219.1	GCF_010364405.1
WP_162647751.1#70|Staphylococcus_aureus	795	-	+	1	1691	2485	32	826	WP_000581872.1#70	NZ_JAAFMH010000219.1	GCF_010364405.1
WP_048537002.1#71|Staphylococcus_aureus	493	+	+	32	1	493	1	493	WP_048537002.1#71	NZ_LAMA01000014.1	GCF_001046405.1
WP_048537002.1#71|Staphylococcus_aureus	777	+	+	1	796	1572	796	1572	WP_001549768.1#71	NZ_LAMA01000014.1	GCF_001046405.1
WP_048537002.1#71|Staphylococcus_aureus	108	+	+	34	4722	4829	4722	4829	pseudogene_71.4*#71	NZ_LAMA01000014.1	GCF_001046405.1
WP_048537002.1#71|Staphylococcus_aureus	1325	+	+	34	2465	3789	2465	3789	pseudogene_71.26*#71	NZ_LAMA01000014.1	GCF_001046405.1
WP_048537002.1#71|Staphylococcus_aureus	327	+	+	8	3789	4115	3789	4115	WP_000495498.1#71	NZ_LAMA01000014.1	GCF_001046405.1
WP_048537002.1#71|Staphylococcus_aureus	288	+	+	9	4118	4405	4118	4405	WP_000521958.1#71	NZ_LAMA01000014.1	GCF_001046405.1
WP_048537002.1#71|Staphylococcus_aureus	108	+	+	34	4722	4829	4722	4829	pseudogene_71.4*#71	NZ_LAMA01000014.1	GCF_001046405.1
WP_048537002.1#71|Staphylococcus_aureus	795	+	+	1	4941	5735	4941	5735	WP_000581889.1#71	NZ_LAMA01000014.1	GCF_001046405.1
WP_048537002.1#71|Staphylococcus_aureus	123	+	-	4	5739	5861	5739	5861	WP_001790144.1#71	NZ_LAMA01000014.1	GCF_001046405.1
WP_048537002.1#71|Staphylococcus_aureus	192	+	+	5	6296	6487	6296	6487	WP_001224379.1#71	NZ_LAMA01000014.1	GCF_001046405.1
WP_048537002.1#71|Staphylococcus_aureus	186	+	-	7	6626	6811	6626	6811	WP_001791851.1#71	NZ_LAMA01000014.1	GCF_001046405.1
WP_048537002.1#71|Staphylococcus_aureus	282	+	-	6	6747	7028	6747	7028	WP_000220938.1#71	NZ_LAMA01000014.1	GCF_001046405.1
WP_048537002.1#71|Staphylococcus_aureus	696	+	+	3	7317	8012	7317	8012	WP_000217466.1#71	NZ_LAMA01000014.1	GCF_001046405.1
WP_048537002.1#71|Staphylococcus_aureus	423	+	+	2	8263	8685	8263	8685	WP_001034756.1#71	NZ_LAMA01000014.1	GCF_001046405.1
WP_048537002.1#71|Staphylococcus_aureus	420	+	+	2	8952	9371	8952	9371	WP_000038231.1#71	NZ_LAMA01000014.1	GCF_001046405.1
WP_048537002.1#71|Staphylococcus_aureus	420	+	+	2	9389	9808	9389	9808	WP_000037508.1#71	NZ_LAMA01000014.1	GCF_001046405.1
WP_156979261.1#72|Staphylococcus_aureus	1809	-	-	13	-4721	-2913	150786	152594	WP_075339662.1#72	NZ_NDLC01000031.1	GCF_002120905.1
WP_156979261.1#72|Staphylococcus_aureus	393	-	+	11	-2781	-2389	150262	150654	WP_000755946.1#72	NZ_NDLC01000031.1	GCF_002120905.1
WP_156979261.1#72|Staphylococcus_aureus	2346	-	+	15	-2387	-42	147915	150260	WP_086045209.1#72	NZ_NDLC01000031.1	GCF_002120905.1
WP_156979261.1#72|Staphylococcus_aureus	496	-	+	32	1	496	147377	147872	WP_156979261.1#72	NZ_NDLC01000031.1	GCF_002120905.1
WP_156979261.1#72|Staphylococcus_aureus	774	-	+	1	803	1576	146297	147070	WP_000581923.1#72	NZ_NDLC01000031.1	GCF_002120905.1
WP_156979261.1#72|Staphylococcus_aureus	774	-	+	1	1688	2461	145412	146185	WP_000972280.1#72	NZ_NDLC01000031.1	GCF_002120905.1
WP_156979261.1#72|Staphylococcus_aureus	795	-	+	1	2705	3499	144374	145168	WP_000581871.1#72	NZ_NDLC01000031.1	GCF_002120905.1
WP_156979261.1#72|Staphylococcus_aureus	1326	-	+	10	3486	4811	143062	144387	WP_001044255.1#72	NZ_NDLC01000031.1	GCF_002120905.1
WP_156979261.1#72|Staphylococcus_aureus	327	-	+	8	4811	5137	142736	143062	WP_000495498.1#72	NZ_NDLC01000031.1	GCF_002120905.1
WP_156979261.1#72|Staphylococcus_aureus	288	-	+	9	5140	5427	142446	142733	WP_000521959.1#72	NZ_NDLC01000031.1	GCF_002120905.1
WP_156979261.1#72|Staphylococcus_aureus	108	-	+	34	5744	5851	142022	142129	pseudogene_72.7*#72	NZ_NDLC01000031.1	GCF_002120905.1
WP_156979261.1#72|Staphylococcus_aureus	795	-	+	1	5963	6757	141116	141910	WP_000581894.1#72	NZ_NDLC01000031.1	GCF_002120905.1
WP_156979261.1#72|Staphylococcus_aureus	123	-	-	4	6761	6883	140990	141112	WP_001790144.1#72	NZ_NDLC01000031.1	GCF_002120905.1
WP_156979261.1#72|Staphylococcus_aureus	192	-	+	5	7318	7509	140364	140555	WP_001224379.1#72	NZ_NDLC01000031.1	GCF_002120905.1
WP_156979261.1#72|Staphylococcus_aureus	186	-	-	7	7648	7833	140040	140225	WP_001791851.1#72	NZ_NDLC01000031.1	GCF_002120905.1
WP_156979261.1#72|Staphylococcus_aureus	282	-	-	6	7769	8050	139823	140104	WP_000220938.1#72	NZ_NDLC01000031.1	GCF_002120905.1
WP_156979261.1#72|Staphylococcus_aureus	696	-	+	3	8339	9034	138839	139534	WP_000217456.1#72	NZ_NDLC01000031.1	GCF_002120905.1
WP_156979261.1#72|Staphylococcus_aureus	423	-	+	2	9284	9706	138167	138589	WP_001034758.1#72	NZ_NDLC01000031.1	GCF_002120905.1
WP_156979261.1#72|Staphylococcus_aureus	411	-	+	2	9973	10383	137490	137900	WP_000038240.1#72	NZ_NDLC01000031.1	GCF_002120905.1
WP_164003392.1#73|Staphylococcus_aureus	495	-	+	32	1	495	52845	53339	WP_164003392.1#73	NZ_JAAGRD010000008.1	GCF_010570905.1
WP_164003392.1#73|Staphylococcus_aureus	777	-	+	1	799	1575	51765	52541	WP_001573692.1#73	NZ_JAAGRD010000008.1	GCF_010570905.1
WP_164003392.1#73|Staphylococcus_aureus	764	-	+	34	1682	2445	50895	51658	pseudogene_73.17*#73	NZ_JAAGRD010000008.1	GCF_010570905.1
WP_164003392.1#73|Staphylococcus_aureus	795	-	+	1	2555	3349	49991	50785	WP_000616191.1#73	NZ_JAAGRD010000008.1	GCF_010570905.1
WP_164003392.1#73|Staphylococcus_aureus	123	-	-	4	3353	3475	49865	49987	WP_031788452.1#73	NZ_JAAGRD010000008.1	GCF_010570905.1
WP_164003392.1#73|Staphylococcus_aureus	192	-	+	5	3910	4101	49239	49430	WP_001224379.1#73	NZ_JAAGRD010000008.1	GCF_010570905.1
WP_164003392.1#73|Staphylococcus_aureus	184	-	-	34	4240	4423	48917	49100	pseudogene_73.2*#73	NZ_JAAGRD010000008.1	GCF_010570905.1
WP_164003392.1#73|Staphylococcus_aureus	255	-	-	6	4359	4613	48727	48981	WP_154255126.1#73	NZ_JAAGRD010000008.1	GCF_010570905.1
WP_164003392.1#73|Staphylococcus_aureus	696	-	+	3	4939	5634	47706	48401	WP_000217452.1#73	NZ_JAAGRD010000008.1	GCF_010570905.1
WP_164003392.1#73|Staphylococcus_aureus	423	-	+	2	5886	6308	47032	47454	WP_000162204.1#73	NZ_JAAGRD010000008.1	GCF_010570905.1
WP_164003392.1#73|Staphylococcus_aureus	411	-	+	2	6586	6996	46344	46754	WP_000914139.1#73	NZ_JAAGRD010000008.1	GCF_010570905.1
WP_164003392.1#73|Staphylococcus_aureus	427	-	+	34	7023	7449	45891	46317	pseudogene_73.9*#73	NZ_JAAGRD010000008.1	GCF_010570905.1
WP_164003392.1#73|Staphylococcus_aureus	420	-	+	2	7701	8120	45220	45639	WP_000038220.1#73	NZ_JAAGRD010000008.1	GCF_010570905.1
WP_164003392.1#73|Staphylococcus_aureus	414	-	+	2	8138	8551	44789	45202	WP_000037500.1#73	NZ_JAAGRD010000008.1	GCF_010570905.1
WP_164003392.1#73|Staphylococcus_aureus	423	-	+	12	9004	9426	43914	44336	WP_001146762.1#73	NZ_JAAGRD010000008.1	GCF_010570905.1
WP_164003392.1#73|Staphylococcus_aureus	1539	-	-	14	9538	11076	42264	43802	WP_000202030.1#73	NZ_JAAGRD010000008.1	GCF_010570905.1
WP_101259156.1#74|Staphylococcus_aureus	495	+	+	32	1	495	1	495	WP_101259156.1#74	NZ_PJLP01000329.1	GCF_002843735.1
WP_101259156.1#74|Staphylococcus_aureus	750	+	+	1	801	1550	801	1550	WP_000581912.1#74	NZ_PJLP01000329.1	GCF_002843735.1
WP_101259156.1#74|Staphylococcus_aureus	786	+	+	1	1661	2446	1661	2446	WP_000972273.1#74	NZ_PJLP01000329.1	GCF_002843735.1
WP_142375018.1#75|Staphylococcus_aureus	483	+	+	32	1	483	1	483	WP_142375018.1#75	NZ_LPWL01000054.1	GCF_002887295.1
WP_142375018.1#75|Staphylococcus_aureus	774	+	+	1	789	1562	789	1562	WP_001792494.1#75	NZ_LPWL01000054.1	GCF_002887295.1
WP_142375018.1#75|Staphylococcus_aureus	785	+	+	34	1674	2458	1674	2458	pseudogene_75.20*#75	NZ_LPWL01000054.1	GCF_002887295.1
WP_142375018.1#75|Staphylococcus_aureus	1325	+	+	34	2455	3779	2455	3779	pseudogene_75.6*#75	NZ_LPWL01000054.1	GCF_002887295.1
WP_142375018.1#75|Staphylococcus_aureus	327	+	+	8	3779	4105	3779	4105	WP_000495498.1#75	NZ_LPWL01000054.1	GCF_002887295.1
WP_142375018.1#75|Staphylococcus_aureus	288	+	+	9	4108	4395	4108	4395	WP_000521958.1#75	NZ_LPWL01000054.1	GCF_002887295.1
WP_142375018.1#75|Staphylococcus_aureus	108	+	+	34	4712	4819	4712	4819	pseudogene_75.5*#75	NZ_LPWL01000054.1	GCF_002887295.1
WP_142375018.1#75|Staphylococcus_aureus	795	+	+	1	4931	5725	4931	5725	WP_000581889.1#75	NZ_LPWL01000054.1	GCF_002887295.1
WP_142375018.1#75|Staphylococcus_aureus	123	+	-	4	5729	5851	5729	5851	WP_001790144.1#75	NZ_LPWL01000054.1	GCF_002887295.1
WP_142375018.1#75|Staphylococcus_aureus	192	+	+	5	6286	6477	6286	6477	WP_001224379.1#75	NZ_LPWL01000054.1	GCF_002887295.1
WP_142375018.1#75|Staphylococcus_aureus	186	+	-	7	6616	6801	6616	6801	WP_001791851.1#75	NZ_LPWL01000054.1	GCF_002887295.1
WP_142375018.1#75|Staphylococcus_aureus	282	+	-	6	6737	7018	6737	7018	WP_000220938.1#75	NZ_LPWL01000054.1	GCF_002887295.1
WP_142375018.1#75|Staphylococcus_aureus	696	+	+	3	7307	8002	7307	8002	WP_000217466.1#75	NZ_LPWL01000054.1	GCF_002887295.1
WP_142375018.1#75|Staphylococcus_aureus	423	+	+	2	8253	8675	8253	8675	WP_001034756.1#75	NZ_LPWL01000054.1	GCF_002887295.1
WP_142375018.1#75|Staphylococcus_aureus	420	+	+	2	8942	9361	8942	9361	WP_000038231.1#75	NZ_LPWL01000054.1	GCF_002887295.1
WP_142375018.1#75|Staphylococcus_aureus	420	+	+	2	9379	9798	9379	9798	WP_000037508.1#75	NZ_LPWL01000054.1	GCF_002887295.1
WP_216771405.1#76|Staphylococcus_aureus	482	+	+	32	1	482	1	482	WP_216771405.1#76	not_found	not_found	not_found
WP_142359397.1#77|Staphylococcus_aureus	515	-	+	32	1	515	1	515	WP_142359397.1#77	not_found	not_found	not_found
WP_142256354.1#78|Staphylococcus_aureus	495	+	+	32	1	495	1	495	WP_142256354.1#78	not_found	not_found	not_found
WP_242437190.1#79|Staphylococcus_aureus	1809	-	-	13	-2333	-525	1004	2812	WP_075339662.1#79	NZ_LLAG01000066.1	GCF_002274615.1
WP_242437190.1#79|Staphylococcus_aureus	393	-	+	11	-393	-1	480	872	WP_000755946.1#79	NZ_LLAG01000066.1	GCF_002274615.1
WP_242437190.1#79|Staphylococcus_aureus	478	-	+	32	1	478	1	478	WP_242437190.1#79	NZ_LLAG01000066.1	GCF_002274615.1
WP_250066175.1#80|Staphylococcus_aureus	480	+	+	32	1	480	1	480	WP_250066175.1#80	not_found	not_found	not_found
WP_165624723.1#81|Staphylococcus_aureus	454	+	+	32	1	454	1	454	WP_165624723.1#81	NZ_SEZE01000354.1	GCF_011319615.1
WP_165624723.1#81|Staphylococcus_aureus	777	+	+	1	758	1534	758	1534	WP_000972657.1#81	NZ_SEZE01000354.1	GCF_011319615.1
WP_191135850.1#82|Staphylococcus_aureus	454	+	+	32	1	454	1	454	WP_191135850.1#82	NZ_JACWUM010000250.1	GCF_014773345.1
WP_191135850.1#82|Staphylococcus_aureus	774	+	+	1	761	1534	761	1534	WP_001793883.1#82	NZ_JACWUM010000250.1	GCF_014773345.1
WP_136719247.1#83|Staphylococcus_aureus	445	-	+	32	1	445	499	943	WP_136719247.1#83	NZ_NAIE01000265.1	GCF_002097435.1
WP_136719247.1#83|Staphylococcus_aureus	196	-	+	1	748	943	1	196	WP_048523742.1#83	NZ_NAIE01000265.1	GCF_002097435.1
WP_142359915.1#84|Staphylococcus_aureus	449	-	+	32	1	449	116	564	WP_142359915.1#84	not_found	not_found	not_found
WP_130173832.1#85|Staphylococcus_aureus	441	-	+	32	1	441	138	578	WP_130173832.1#85	not_found	not_found	not_found
WP_146633342.1#86|Staphylococcus_aureus	457	-	+	32	1	457	1	457	WP_146633342.1#86	not_found	not_found	not_found
WP_150854486.1#87|Staphylococcus_aureus	436	+	+	32	1	436	1	436	WP_150854486.1#87	NZ_CTYQ01000259.1	GCF_001235485.1
WP_150854486.1#87|Staphylococcus_aureus	774	+	+	1	742	1515	742	1515	WP_001792494.1#87	NZ_CTYQ01000259.1	GCF_001235485.1
WP_150854486.1#87|Staphylococcus_aureus	795	+	+	1	1627	2421	1627	2421	WP_000581889.1#87	NZ_CTYQ01000259.1	GCF_001235485.1
WP_150854486.1#87|Staphylococcus_aureus	123	+	-	4	2425	2547	2425	2547	WP_001790144.1#87	NZ_CTYQ01000259.1	GCF_001235485.1
WP_250018204.1#88|Staphylococcus_aureus	440	+	+	32	1	440	1	440	WP_250018204.1#88	not_found	not_found	not_found
WP_180382545.1#89|Staphylococcus_aureus	449	+	+	32	1	449	1	449	WP_180382545.1#89	not_found	not_found	not_found
WP_216762073.1#90|Staphylococcus_aureus	439	+	+	32	1	439	1	439	WP_216762073.1#90	NZ_JAHNHC010000054.1	GCF_018995825.1
WP_216762073.1#90|Staphylococcus_aureus	777	+	+	1	743	1519	743	1519	WP_001573692.1#90	NZ_JAHNHC010000054.1	GCF_018995825.1
WP_216762073.1#90|Staphylococcus_aureus	752	+	+	34	1629	2380	1629	2380	pseudogene_90.20*#90	NZ_JAHNHC010000054.1	GCF_018995825.1
WP_216762073.1#90|Staphylococcus_aureus	781	+	+	34	2383	3163	2383	3163	pseudogene_90.10*#90	NZ_JAHNHC010000054.1	GCF_018995825.1
WP_216762073.1#90|Staphylococcus_aureus	123	+	-	4	3167	3289	3167	3289	WP_031788452.1#90	NZ_JAHNHC010000054.1	GCF_018995825.1
WP_216762073.1#90|Staphylococcus_aureus	192	+	+	5	3724	3915	3724	3915	WP_001224379.1#90	NZ_JAHNHC010000054.1	GCF_018995825.1
WP_216762073.1#90|Staphylococcus_aureus	184	+	-	34	4054	4237	4054	4237	pseudogene_90.21*#90	NZ_JAHNHC010000054.1	GCF_018995825.1
WP_216762073.1#90|Staphylococcus_aureus	282	+	-	6	4173	4454	4173	4454	WP_000220932.1#90	NZ_JAHNHC010000054.1	GCF_018995825.1
WP_250037034.1#91|Staphylococcus_aureus	427	+	+	32	1	427	1	427	WP_250037034.1#91	not_found	not_found	not_found
WP_259676288.1#92|Staphylococcus_aureus	442	-	+	32	1	442	1	442	WP_259676288.1#92	not_found	not_found	not_found
WP_113625424.1#93|Staphylococcus_aureus	437	+	+	32	1	437	1	437	WP_113625424.1#93	NZ_PTCZ01000111.1	GCF_003310925.1
WP_113625424.1#93|Staphylococcus_aureus	482	+	+	1	875	1356	875	1356	WP_113625425.1#93	NZ_PTCZ01000111.1	GCF_003310925.1
WP_164805630.1#94|Staphylococcus_aureus	308	+	+	15	-366	-59	1	308	WP_238136401.1#94	NZ_NDUY01000017.1	GCF_002126775.1
WP_164805630.1#94|Staphylococcus_aureus	428	+	+	15	1	428	368	795	WP_164805630.1#94	NZ_NDUY01000017.1	GCF_002126775.1
WP_164805630.1#94|Staphylococcus_aureus	774	+	+	1	735	1508	1102	1875	WP_000581923.1#94	NZ_NDUY01000017.1	GCF_002126775.1
WP_164805630.1#94|Staphylococcus_aureus	543	+	+	1	1620	2162	1987	2529	WP_086041402.1#94	NZ_NDUY01000017.1	GCF_002126775.1
WP_164805630.1#94|Staphylococcus_aureus	190	+	+	1	2257	2446	2624	2813	WP_000329133.1#94	NZ_NDUY01000017.1	GCF_002126775.1
WP_164805630.1#94|Staphylococcus_aureus	795	+	+	1	2690	3484	3057	3851	WP_000581871.1#94	NZ_NDUY01000017.1	GCF_002126775.1
WP_164805630.1#94|Staphylococcus_aureus	1326	+	+	10	3471	4796	3838	5163	WP_001044255.1#94	NZ_NDUY01000017.1	GCF_002126775.1
WP_164805630.1#94|Staphylococcus_aureus	327	+	+	8	4796	5122	5163	5489	WP_000495498.1#94	NZ_NDUY01000017.1	GCF_002126775.1
WP_164805630.1#94|Staphylococcus_aureus	288	+	+	9	5125	5412	5492	5779	WP_000521959.1#94	NZ_NDUY01000017.1	GCF_002126775.1
WP_164805630.1#94|Staphylococcus_aureus	108	+	+	34	5729	5836	6096	6203	pseudogene_94.22*#94	NZ_NDUY01000017.1	GCF_002126775.1
WP_164805630.1#94|Staphylococcus_aureus	795	+	+	1	5948	6742	6315	7109	WP_000581894.1#94	NZ_NDUY01000017.1	GCF_002126775.1
WP_164805630.1#94|Staphylococcus_aureus	123	+	-	4	6746	6868	7113	7235	WP_001790144.1#94	NZ_NDUY01000017.1	GCF_002126775.1
WP_164805630.1#94|Staphylococcus_aureus	192	+	+	5	7303	7494	7670	7861	WP_001224379.1#94	NZ_NDUY01000017.1	GCF_002126775.1
WP_164805630.1#94|Staphylococcus_aureus	186	+	-	7	7633	7818	8000	8185	WP_001791851.1#94	NZ_NDUY01000017.1	GCF_002126775.1
WP_164805630.1#94|Staphylococcus_aureus	282	+	-	6	7754	8035	8121	8402	WP_000220938.1#94	NZ_NDUY01000017.1	GCF_002126775.1
WP_164805630.1#94|Staphylococcus_aureus	696	+	+	3	8324	9019	8691	9386	WP_000217456.1#94	NZ_NDUY01000017.1	GCF_002126775.1
WP_164805630.1#94|Staphylococcus_aureus	423	+	+	2	9269	9691	9636	10058	WP_001034758.1#94	NZ_NDUY01000017.1	GCF_002126775.1
WP_179133257.1#95|Staphylococcus_aureus	415	-	+	32	1	415	1	415	WP_179133257.1#95	not_found	not_found	not_found
WP_238136484.1#96|Staphylococcus_aureus	443	+	+	16	-8157	-7715	1	443	WP_061732609.1#96	NZ_NDVO01000051.1	GCF_002125985.1
WP_238136484.1#96|Staphylococcus_aureus	1194	+	+	21	-7331	-6138	827	2020	WP_000966101.1#96	NZ_NDVO01000051.1	GCF_002125985.1
WP_238136484.1#96|Staphylococcus_aureus	234	+	+	19	-6157	-5924	2001	2234	WP_010956661.1#96	NZ_NDVO01000051.1	GCF_002125985.1
WP_238136484.1#96|Staphylococcus_aureus	309	+	-	18	-5817	-5509	2341	2649	WP_000217723.1#96	NZ_NDVO01000051.1	GCF_002125985.1
WP_238136484.1#96|Staphylococcus_aureus	267	+	-	17	-5365	-5099	2793	3059	WP_000678764.1#96	NZ_NDVO01000051.1	GCF_002125985.1
WP_238136484.1#96|Staphylococcus_aureus	1809	+	-	13	-4815	-3007	3343	5151	WP_001792493.1#96	NZ_NDVO01000051.1	GCF_002125985.1
WP_238136484.1#96|Staphylococcus_aureus	393	+	+	11	-2875	-2483	5283	5675	WP_000755946.1#96	NZ_NDVO01000051.1	GCF_002125985.1
WP_238136484.1#96|Staphylococcus_aureus	2438	+	+	15	-2481	-44	5677	8114	WP_238136483.1#96	NZ_NDVO01000051.1	GCF_002125985.1
WP_238136484.1#96|Staphylococcus_aureus	424	+	+	32	1	424	8159	8582	WP_238136484.1#96	NZ_NDVO01000051.1	GCF_002125985.1
WP_238136484.1#96|Staphylococcus_aureus	774	+	+	1	730	1503	8888	9661	WP_001792494.1#96	NZ_NDVO01000051.1	GCF_002125985.1
WP_238136484.1#96|Staphylococcus_aureus	795	+	+	1	1615	2409	9773	10567	WP_000972290.1#96	NZ_NDVO01000051.1	GCF_002125985.1
WP_238136484.1#96|Staphylococcus_aureus	181	+	+	1	2520	2700	10678	10858	WP_192866430.1#96	NZ_NDVO01000051.1	GCF_002125985.1
WP_238136484.1#96|Staphylococcus_aureus	557	+	+	1	2825	3381	10983	11539	WP_086097406.1#96	NZ_NDVO01000051.1	GCF_002125985.1
WP_238136484.1#96|Staphylococcus_aureus	795	+	+	1	3625	4419	11783	12577	WP_000581871.1#96	NZ_NDVO01000051.1	GCF_002125985.1
WP_238136484.1#96|Staphylococcus_aureus	1326	+	+	10	4406	5731	12564	13889	WP_001044255.1#96	NZ_NDVO01000051.1	GCF_002125985.1
WP_238136484.1#96|Staphylococcus_aureus	327	+	+	8	5731	6057	13889	14215	WP_000495498.1#96	NZ_NDVO01000051.1	GCF_002125985.1
WP_238136484.1#96|Staphylococcus_aureus	288	+	+	9	6060	6347	14218	14505	WP_045177706.1#96	NZ_NDVO01000051.1	GCF_002125985.1
WP_238136484.1#96|Staphylococcus_aureus	108	+	+	34	6664	6771	14822	14929	pseudogene_96.17*#96	NZ_NDVO01000051.1	GCF_002125985.1
WP_238136484.1#96|Staphylococcus_aureus	795	+	+	1	6883	7677	15041	15835	WP_000581890.1#96	NZ_NDVO01000051.1	GCF_002125985.1
WP_238136484.1#96|Staphylococcus_aureus	123	+	-	4	7681	7803	15839	15961	WP_001790144.1#96	NZ_NDVO01000051.1	GCF_002125985.1
WP_238136484.1#96|Staphylococcus_aureus	192	+	+	5	8238	8429	16396	16587	WP_001224379.1#96	NZ_NDVO01000051.1	GCF_002125985.1
WP_238136484.1#96|Staphylococcus_aureus	186	+	-	7	8568	8753	16726	16911	WP_020978354.1#96	NZ_NDVO01000051.1	GCF_002125985.1
WP_238136484.1#96|Staphylococcus_aureus	282	+	-	6	8689	8970	16847	17128	WP_000220938.1#96	NZ_NDVO01000051.1	GCF_002125985.1
WP_238136484.1#96|Staphylococcus_aureus	696	+	+	3	9259	9954	17417	18112	WP_000217459.1#96	NZ_NDVO01000051.1	GCF_002125985.1
WP_238136493.1#97|Staphylococcus_aureus	610	+	+	16	-13874	-13265	1	610	WP_086040779.1#97	NZ_NDVE01000021.1	GCF_002125835.1
WP_238136493.1#97|Staphylococcus_aureus	867	+	+	23	-13084	-12218	791	1657	WP_000721336.1#97	NZ_NDVE01000021.1	GCF_002125835.1
WP_238136493.1#97|Staphylococcus_aureus	744	+	-	20	-12007	-11264	1868	2611	WP_000386367.1#97	NZ_NDVE01000021.1	GCF_002125835.1
WP_238136493.1#97|Staphylococcus_aureus	357	+	+	20	-10940	-10584	2935	3291	WP_000998872.1#97	NZ_NDVE01000021.1	GCF_002125835.1
WP_238136493.1#97|Staphylococcus_aureus	2579	+	+	34	-10279	-7701	3596	6174	pseudogene_97.17*#97	NZ_NDVE01000021.1	GCF_002125835.1
WP_238136493.1#97|Staphylococcus_aureus	1202	+	+	34	-7317	-6116	6558	7759	pseudogene_97.5*#97	NZ_NDVE01000021.1	GCF_002125835.1
WP_238136493.1#97|Staphylococcus_aureus	234	+	+	19	-6144	-5911	7731	7964	WP_001795286.1#97	NZ_NDVE01000021.1	GCF_002125835.1
WP_238136493.1#97|Staphylococcus_aureus	309	+	-	18	-5803	-5495	8072	8380	WP_000217714.1#97	NZ_NDVE01000021.1	GCF_002125835.1
WP_238136493.1#97|Staphylococcus_aureus	267	+	-	17	-5351	-5085	8524	8790	WP_000678764.1#97	NZ_NDVE01000021.1	GCF_002125835.1
WP_238136493.1#97|Staphylococcus_aureus	1809	+	-	13	-4801	-2993	9074	10882	WP_075339662.1#97	NZ_NDVE01000021.1	GCF_002125835.1
WP_238136493.1#97|Staphylococcus_aureus	393	+	+	11	-2861	-2469	11014	11406	WP_000755946.1#97	NZ_NDVE01000021.1	GCF_002125835.1
WP_238136493.1#97|Staphylococcus_aureus	2432	+	+	15	-2467	-36	11408	13839	WP_238136492.1#97	NZ_NDVE01000021.1	GCF_002125835.1
WP_238136493.1#97|Staphylococcus_aureus	420	+	+	32	1	420	13876	14295	WP_238136493.1#97	NZ_NDVE01000021.1	GCF_002125835.1
WP_238136493.1#97|Staphylococcus_aureus	774	+	+	1	727	1500	14602	15375	WP_000581923.1#97	NZ_NDVE01000021.1	GCF_002125835.1
WP_238136493.1#97|Staphylococcus_aureus	774	+	+	1	1612	2385	15487	16260	WP_000972280.1#97	NZ_NDVE01000021.1	GCF_002125835.1
WP_238136493.1#97|Staphylococcus_aureus	795	+	+	1	2629	3423	16504	17298	WP_000581871.1#97	NZ_NDVE01000021.1	GCF_002125835.1
WP_238136493.1#97|Staphylococcus_aureus	1326	+	+	10	3410	4735	17285	18610	WP_001044255.1#97	NZ_NDVE01000021.1	GCF_002125835.1
WP_238136493.1#97|Staphylococcus_aureus	327	+	+	8	4735	5061	18610	18936	WP_000495498.1#97	NZ_NDVE01000021.1	GCF_002125835.1
WP_238136493.1#97|Staphylococcus_aureus	288	+	+	9	5064	5351	18939	19226	WP_000521959.1#97	NZ_NDVE01000021.1	GCF_002125835.1
WP_238136493.1#97|Staphylococcus_aureus	108	+	+	34	5668	5775	19543	19650	pseudogene_97.31*#97	NZ_NDVE01000021.1	GCF_002125835.1
WP_238136493.1#97|Staphylococcus_aureus	795	+	+	1	5887	6681	19762	20556	WP_000581894.1#97	NZ_NDVE01000021.1	GCF_002125835.1
WP_238136493.1#97|Staphylococcus_aureus	123	+	-	4	6685	6807	20560	20682	WP_001790144.1#97	NZ_NDVE01000021.1	GCF_002125835.1
WP_238136493.1#97|Staphylococcus_aureus	192	+	+	5	7242	7433	21117	21308	WP_001224379.1#97	NZ_NDVE01000021.1	GCF_002125835.1
WP_238136493.1#97|Staphylococcus_aureus	186	+	-	7	7572	7757	21447	21632	WP_001791851.1#97	NZ_NDVE01000021.1	GCF_002125835.1
WP_238136493.1#97|Staphylococcus_aureus	282	+	-	6	7693	7974	21568	21849	WP_000220938.1#97	NZ_NDVE01000021.1	GCF_002125835.1
WP_238136493.1#97|Staphylococcus_aureus	696	+	+	3	8263	8958	22138	22833	WP_000217456.1#97	NZ_NDVE01000021.1	GCF_002125835.1
WP_238136493.1#97|Staphylococcus_aureus	423	+	+	2	9208	9630	23083	23505	WP_001034758.1#97	NZ_NDVE01000021.1	GCF_002125835.1
WP_238136493.1#97|Staphylococcus_aureus	411	+	+	2	9897	10307	23772	24182	WP_000038240.1#97	NZ_NDVE01000021.1	GCF_002125835.1
WP_257641232.1#98|Staphylococcus_aureus	435	-	+	32	1	435	1	435	WP_257641232.1#98	not_found	not_found	not_found
WP_142359560.1#99|Staphylococcus_aureus	429	-	+	32	1	429	1	429	WP_142359560.1#99	not_found	not_found	not_found
WP_116472313.1#100|Staphylococcus_aureus	433	+	+	32	1	433	1	433	WP_116472313.1#100	NZ_QEKD01000126.1	GCF_003095315.1
WP_116472313.1#100|Staphylococcus_aureus	554	+	+	1	737	1290	737	1290	WP_078068520.1#100	NZ_QEKD01000126.1	GCF_003095315.1
WP_195758000.1#101|Staphylococcus_aureus	401	-	+	32	1	401	1	401	WP_195758000.1#101	not_found	not_found	not_found
WP_044165562.1#102|Staphylococcus_aureus	103	-	+	34	-13163	-13061	13477	13579	pseudogene_102.12*#102	NZ_JXSG01000128.1	GCF_000831925.1
WP_044165562.1#102|Staphylococcus_aureus	3048	-	+	16	-13077	-10030	10446	13493	WP_000794647.1#102	NZ_JXSG01000128.1	GCF_000831925.1
WP_044165562.1#102|Staphylococcus_aureus	867	-	+	23	-9850	-8984	9400	10266	WP_000721337.1#102	NZ_JXSG01000128.1	GCF_000831925.1
WP_044165562.1#102|Staphylococcus_aureus	744	-	-	20	-8772	-8029	8445	9188	WP_000386364.1#102	NZ_JXSG01000128.1	GCF_000831925.1
WP_044165562.1#102|Staphylococcus_aureus	357	-	+	20	-7705	-7349	7765	8121	WP_000998872.1#102	NZ_JXSG01000128.1	GCF_000831925.1
WP_044165562.1#102|Staphylococcus_aureus	1812	-	+	16	-7044	-5233	5649	7460	WP_042742217.1#102	NZ_JXSG01000128.1	GCF_000831925.1
WP_044165562.1#102|Staphylococcus_aureus	1194	-	+	21	-4850	-3657	4073	5266	WP_000966095.1#102	NZ_JXSG01000128.1	GCF_000831925.1
WP_044165562.1#102|Staphylococcus_aureus	204	-	+	19	-3646	-3443	3859	4062	WP_072398205.1#102	NZ_JXSG01000128.1	GCF_000831925.1
WP_044165562.1#102|Staphylococcus_aureus	309	-	-	18	-3335	-3027	3443	3751	WP_000217714.1#102	NZ_JXSG01000128.1	GCF_000831925.1
WP_044165562.1#102|Staphylococcus_aureus	267	-	-	17	-2883	-2617	3033	3299	WP_000678764.1#102	NZ_JXSG01000128.1	GCF_000831925.1
WP_044165562.1#102|Staphylococcus_aureus	1809	-	-	13	-2333	-525	941	2749	WP_075583758.1#102	NZ_JXSG01000128.1	GCF_000831925.1
WP_044165562.1#102|Staphylococcus_aureus	393	-	+	11	-393	-1	417	809	WP_000755950.1#102	NZ_JXSG01000128.1	GCF_000831925.1
WP_044165562.1#102|Staphylococcus_aureus	415	-	+	32	1	415	1	415	WP_044165562.1#102	NZ_JXSG01000128.1	GCF_000831925.1
WP_250058623.1#103|Staphylococcus_aureus	399	+	+	32	1	399	1	399	WP_250058623.1#103	not_found	not_found	not_found
WP_216805425.1#104|Staphylococcus_aureus	411	+	+	32	1	411	1	411	WP_216805425.1#104	not_found	not_found	not_found
WP_249987162.1#105|Staphylococcus_aureus	403	+	+	32	1	403	1	403	WP_249987162.1#105	NZ_JAMJHF010000001.1	GCF_023545405.1
WP_249987162.1#105|Staphylococcus_aureus	777	+	+	1	706	1482	706	1482	WP_001549768.1#105	NZ_JAMJHF010000001.1	GCF_023545405.1
WP_249987162.1#105|Staphylococcus_aureus	785	+	+	34	1594	2378	1594	2378	pseudogene_105.12*#105	NZ_JAMJHF010000001.1	GCF_023545405.1
WP_249987162.1#105|Staphylococcus_aureus	1325	+	+	34	2375	3699	2375	3699	pseudogene_105.0*#105	NZ_JAMJHF010000001.1	GCF_023545405.1
WP_249987162.1#105|Staphylococcus_aureus	327	+	+	8	3699	4025	3699	4025	WP_000495498.1#105	NZ_JAMJHF010000001.1	GCF_023545405.1
WP_249987162.1#105|Staphylococcus_aureus	240	+	+	9	4076	4315	4076	4315	WP_072508974.1#105	NZ_JAMJHF010000001.1	GCF_023545405.1
WP_249987162.1#105|Staphylococcus_aureus	108	+	+	34	4632	4739	4632	4739	pseudogene_105.5*#105	NZ_JAMJHF010000001.1	GCF_023545405.1
WP_249987162.1#105|Staphylococcus_aureus	795	+	+	1	4851	5645	4851	5645	WP_000581889.1#105	NZ_JAMJHF010000001.1	GCF_023545405.1
WP_249987162.1#105|Staphylococcus_aureus	123	+	-	4	5649	5771	5649	5771	WP_001790144.1#105	NZ_JAMJHF010000001.1	GCF_023545405.1
WP_249987162.1#105|Staphylococcus_aureus	192	+	+	5	6206	6397	6206	6397	WP_001224379.1#105	NZ_JAMJHF010000001.1	GCF_023545405.1
WP_249987162.1#105|Staphylococcus_aureus	186	+	-	7	6536	6721	6536	6721	WP_001791851.1#105	NZ_JAMJHF010000001.1	GCF_023545405.1
WP_249987162.1#105|Staphylococcus_aureus	282	+	-	34	6657	6938	6657	6938	pseudogene_105.7*#105	NZ_JAMJHF010000001.1	GCF_023545405.1
WP_249987162.1#105|Staphylococcus_aureus	696	+	+	3	7227	7922	7227	7922	WP_000217466.1#105	NZ_JAMJHF010000001.1	GCF_023545405.1
WP_249987162.1#105|Staphylococcus_aureus	423	+	+	2	8173	8595	8173	8595	WP_001034756.1#105	NZ_JAMJHF010000001.1	GCF_023545405.1
WP_249987162.1#105|Staphylococcus_aureus	420	+	+	2	8862	9281	8862	9281	WP_000038231.1#105	NZ_JAMJHF010000001.1	GCF_023545405.1
WP_249987162.1#105|Staphylococcus_aureus	420	+	+	2	9299	9718	9299	9718	WP_000037508.1#105	NZ_JAMJHF010000001.1	GCF_023545405.1
WP_146633163.1#107|Staphylococcus_aureus	403	-	+	32	1	403	83	485	WP_146633163.1#107	not_found	not_found	not_found
WP_148239178.1#108|Staphylococcus_aureus	397	+	+	32	1	397	1	397	WP_148239178.1#108	NZ_VRPD01000049.1	GCF_008080355.1
WP_148239178.1#108|Staphylococcus_aureus	777	+	+	1	700	1476	700	1476	WP_275401734.1#108	NZ_VRPD01000049.1	GCF_008080355.1
WP_148239178.1#108|Staphylococcus_aureus	785	+	+	34	1588	2372	1588	2372	pseudogene_108.16*#108	NZ_VRPD01000049.1	GCF_008080355.1
WP_148239178.1#108|Staphylococcus_aureus	1325	+	+	34	2369	3693	2369	3693	pseudogene_108.20*#108	NZ_VRPD01000049.1	GCF_008080355.1
WP_148239178.1#108|Staphylococcus_aureus	327	+	+	8	3693	4019	3693	4019	WP_000495498.1#108	NZ_VRPD01000049.1	GCF_008080355.1
WP_148239178.1#108|Staphylococcus_aureus	288	+	+	9	4022	4309	4022	4309	WP_000521958.1#108	NZ_VRPD01000049.1	GCF_008080355.1
WP_250046913.1#109|Staphylococcus_aureus	396	+	+	32	1	396	1	396	WP_250046913.1#109	not_found	not_found	not_found
WP_167401755.1#110|Staphylococcus_aureus	398	-	+	32	1	398	871	1268	WP_167401755.1#110	NZ_JAATKK010000289.1	GCF_011812665.1
WP_167401755.1#110|Staphylococcus_aureus	567	-	+	1	702	1268	1	567	WP_160840188.1#110	NZ_JAATKK010000289.1	GCF_011812665.1
WP_250013745.1#111|Staphylococcus_aureus	387	-	+	32	1	387	4573	4959	WP_250013745.1#111	NZ_JAMJIB010000158.1	GCF_023545845.1
WP_250013745.1#111|Staphylococcus_aureus	777	-	+	1	690	1466	3494	4270	WP_284039078.1#111	NZ_JAMJIB010000158.1	GCF_023545845.1
WP_250013745.1#111|Staphylococcus_aureus	795	-	+	1	1578	2372	2588	3382	WP_000581889.1#111	NZ_JAMJIB010000158.1	GCF_023545845.1
WP_250013745.1#111|Staphylococcus_aureus	123	-	-	4	2376	2498	2462	2584	WP_001790144.1#111	NZ_JAMJIB010000158.1	GCF_023545845.1
WP_250013745.1#111|Staphylococcus_aureus	192	-	+	5	2933	3124	1836	2027	WP_001224379.1#111	NZ_JAMJIB010000158.1	GCF_023545845.1
WP_250013745.1#111|Staphylococcus_aureus	186	-	-	7	3263	3448	1512	1697	WP_001791851.1#111	NZ_JAMJIB010000158.1	GCF_023545845.1
WP_250013745.1#111|Staphylococcus_aureus	282	-	-	34	3384	3665	1295	1576	pseudogene_111.15*#111	NZ_JAMJIB010000158.1	GCF_023545845.1
WP_250013745.1#111|Staphylococcus_aureus	696	-	+	3	3954	4649	311	1006	WP_000217466.1#111	NZ_JAMJIB010000158.1	GCF_023545845.1
WP_048523800.1#112|Staphylococcus_aureus	376	+	+	32	1	376	1	376	WP_048523800.1#112	not_found	not_found	not_found
WP_148237587.1#113|Staphylococcus_aureus	386	-	+	32	1	386	130	515	WP_148237587.1#113	not_found	not_found	not_found
WP_198995728.1#114|Staphylococcus_aureus	392	+	+	32	1	392	1	392	WP_198995728.1#114	NZ_JAELYT010000005.1	GCF_016425555.1
WP_198995728.1#114|Staphylococcus_aureus	759	+	+	1	698	1456	698	1456	WP_000581910.1#114	NZ_JAELYT010000005.1	GCF_016425555.1
WP_198995728.1#114|Staphylococcus_aureus	795	+	+	1	1568	2362	1568	2362	WP_000972286.1#114	NZ_JAELYT010000005.1	GCF_016425555.1
WP_198995728.1#114|Staphylococcus_aureus	816	+	+	1	2476	3291	2476	3291	WP_001826866.1#114	NZ_JAELYT010000005.1	GCF_016425555.1
WP_198995728.1#114|Staphylococcus_aureus	123	+	-	4	3274	3396	3274	3396	WP_001790144.1#114	NZ_JAELYT010000005.1	GCF_016425555.1
WP_198995728.1#114|Staphylococcus_aureus	192	+	+	5	3831	4022	3831	4022	WP_001224379.1#114	NZ_JAELYT010000005.1	GCF_016425555.1
WP_198995728.1#114|Staphylococcus_aureus	186	+	-	7	4161	4346	4161	4346	WP_001791851.1#114	NZ_JAELYT010000005.1	GCF_016425555.1
WP_198995728.1#114|Staphylococcus_aureus	282	+	-	6	4282	4563	4282	4563	WP_000220938.1#114	NZ_JAELYT010000005.1	GCF_016425555.1
WP_198995728.1#114|Staphylococcus_aureus	696	+	+	3	4852	5547	4852	5547	WP_000217458.1#114	NZ_JAELYT010000005.1	GCF_016425555.1
WP_198995728.1#114|Staphylococcus_aureus	423	+	+	2	5798	6220	5798	6220	WP_001034772.1#114	NZ_JAELYT010000005.1	GCF_016425555.1
WP_198995728.1#114|Staphylococcus_aureus	411	+	+	2	6488	6898	6488	6898	WP_000038237.1#114	NZ_JAELYT010000005.1	GCF_016425555.1
WP_198995728.1#114|Staphylococcus_aureus	420	+	+	2	6925	7344	6925	7344	WP_001034774.1#114	NZ_JAELYT010000005.1	GCF_016425555.1
WP_198995728.1#114|Staphylococcus_aureus	420	+	+	2	7362	7781	7362	7781	WP_000037433.1#114	NZ_JAELYT010000005.1	GCF_016425555.1
WP_198995728.1#114|Staphylococcus_aureus	423	+	+	12	8233	8655	8233	8655	WP_001146762.1#114	NZ_JAELYT010000005.1	GCF_016425555.1
WP_198995728.1#114|Staphylococcus_aureus	1539	+	-	14	8767	10305	8767	10305	WP_000202029.1#114	NZ_JAELYT010000005.1	GCF_016425555.1
WP_198995728.1#114|Staphylococcus_aureus	819	+	+	3	10540	11358	10540	11358	WP_000824929.1#114	NZ_JAELYT010000005.1	GCF_016425555.1
WP_167402418.1#116|Staphylococcus_aureus	389	-	+	32	1	389	873	1261	WP_167402418.1#116	NZ_JAATKM010000214.1	GCF_011812685.1
WP_167402418.1#116|Staphylococcus_aureus	569	-	+	1	693	1261	1	569	WP_160840188.1#116	NZ_JAATKM010000214.1	GCF_011812685.1
WP_130115802.1#117|Staphylococcus_aureus	380	+	+	32	1	380	1	380	WP_130115802.1#117	NZ_RQSX01000456.1	GCF_004210135.1
WP_130115802.1#117|Staphylococcus_aureus	527	+	+	1	683	1209	683	1209	WP_130115803.1#117	NZ_RQSX01000456.1	GCF_004210135.1
WP_006191062.1#118|Staphylococcus_aureus	379	+	+	32	1	379	1	379	WP_006191062.1#118	NZ_JAMJGH010000252.1	GCF_023544905.1
WP_006191062.1#118|Staphylococcus_aureus	777	+	+	1	683	1459	683	1459	WP_000972657.1#118	NZ_JAMJGH010000252.1	GCF_023544905.1
WP_006191062.1#118|Staphylococcus_aureus	772	+	+	1	1571	2342	1571	2342	WP_000972280.1#118	NZ_JAMJGH010000252.1	GCF_023544905.1
WP_256084498.1#119|Staphylococcus_aureus	388	+	+	32	1	388	1	388	WP_256084498.1#119	not_found	not_found	not_found
WP_165624692.1#120|Staphylococcus_aureus	398	+	+	32	1	398	1	398	WP_165624692.1#120	not_found	not_found	not_found
WP_197884756.1#121|Staphylococcus_aureus	375	-	+	32	1	375	1376	1750	WP_197884756.1#121	NZ_JAELYX010000069.1	GCF_016425625.1
WP_197884756.1#121|Staphylococcus_aureus	759	-	+	1	681	1439	312	1070	WP_000581910.1#121	NZ_JAELYX010000069.1	GCF_016425625.1
WP_197884756.1#121|Staphylococcus_aureus	200	-	+	1	1551	1750	1	200	WP_198995843.1#121	NZ_JAELYX010000069.1	GCF_016425625.1
WP_249983169.1#122|Staphylococcus_aureus	391	-	+	32	1	391	1	391	WP_249983169.1#122	not_found	not_found	not_found
WP_117195160.1#123|Staphylococcus_aureus	674	-	+	32	1	674	1	674	WP_117195160.1#123	not_found	not_found	not_found
WP_199009918.1#124|Staphylococcus_aureus	366	-	+	32	1	366	105110	105475	WP_199009918.1#124	NZ_JAELYS010000005.1	GCF_016426135.1
WP_199009918.1#124|Staphylococcus_aureus	759	-	+	1	672	1430	104046	104804	WP_000581910.1#124	NZ_JAELYS010000005.1	GCF_016426135.1
WP_199009918.1#124|Staphylococcus_aureus	816	-	+	1	1542	2357	103119	103934	WP_199009916.1#124	NZ_JAELYS010000005.1	GCF_016426135.1
WP_199009918.1#124|Staphylococcus_aureus	123	-	-	4	2340	2462	103014	103136	WP_001790144.1#124	NZ_JAELYS010000005.1	GCF_016426135.1
WP_199009918.1#124|Staphylococcus_aureus	192	-	+	5	2897	3088	102388	102579	WP_001224379.1#124	NZ_JAELYS010000005.1	GCF_016426135.1
WP_199009918.1#124|Staphylococcus_aureus	186	-	-	7	3227	3412	102064	102249	WP_001791851.1#124	NZ_JAELYS010000005.1	GCF_016426135.1
WP_199009918.1#124|Staphylococcus_aureus	282	-	-	6	3348	3629	101847	102128	WP_000220938.1#124	NZ_JAELYS010000005.1	GCF_016426135.1
WP_199009918.1#124|Staphylococcus_aureus	696	-	+	3	3918	4613	100863	101558	WP_000217458.1#124	NZ_JAELYS010000005.1	GCF_016426135.1
WP_199009918.1#124|Staphylococcus_aureus	423	-	+	2	4864	5286	100190	100612	WP_001034772.1#124	NZ_JAELYS010000005.1	GCF_016426135.1
WP_199009918.1#124|Staphylococcus_aureus	411	-	+	2	5554	5964	99512	99922	WP_000038237.1#124	NZ_JAELYS010000005.1	GCF_016426135.1
WP_199009918.1#124|Staphylococcus_aureus	420	-	+	2	5991	6410	99066	99485	WP_001034774.1#124	NZ_JAELYS010000005.1	GCF_016426135.1
WP_199009918.1#124|Staphylococcus_aureus	420	-	+	2	6428	6847	98629	99048	WP_000037433.1#124	NZ_JAELYS010000005.1	GCF_016426135.1
WP_199009918.1#124|Staphylococcus_aureus	423	-	+	12	7299	7721	97755	98177	WP_001146762.1#124	NZ_JAELYS010000005.1	GCF_016426135.1
WP_199009918.1#124|Staphylococcus_aureus	1539	-	-	14	7833	9371	96105	97643	WP_000202029.1#124	NZ_JAELYS010000005.1	GCF_016426135.1
WP_199009918.1#124|Staphylococcus_aureus	819	-	+	3	9606	10424	95052	95870	WP_000824929.1#124	NZ_JAELYS010000005.1	GCF_016426135.1
WP_199009918.1#124|Staphylococcus_aureus	363	-	+	0	10687	11049	94427	94789	WP_000910576.1#124	NZ_JAELYS010000005.1	GCF_016426135.1
WP_191972400.1#125|Staphylococcus_aureus	1809	-	-	13	-4862	-3054	5371	7179	WP_075583758.1#125	NZ_CTSL01000113.1	GCF_001235875.1
WP_191972400.1#125|Staphylococcus_aureus	393	-	+	11	-2922	-2530	4847	5239	WP_000755950.1#125	NZ_CTSL01000113.1	GCF_001235875.1
WP_191972400.1#125|Staphylococcus_aureus	2208	-	+	15	-2528	-321	2638	4845	WP_053004563.1#125	NZ_CTSL01000113.1	GCF_001235875.1
WP_191972400.1#125|Staphylococcus_aureus	357	-	+	32	1	357	1960	2316	WP_191972400.1#125	NZ_CTSL01000113.1	GCF_001235875.1
WP_191972400.1#125|Staphylococcus_aureus	750	-	+	1	663	1412	905	1654	WP_078064693.1#125	NZ_CTSL01000113.1	GCF_001235875.1
WP_191972400.1#125|Staphylococcus_aureus	756	-	+	1	1505	2260	57	812	WP_085063341.1#125	NZ_CTSL01000113.1	GCF_001235875.1
WP_279526696.1#126|Staphylococcus_aureus	353	-	+	32	1	353	46869	47221	WP_279526696.1#126	NZ_JARVUP010000016.1	GCF_029813675.1
WP_279526696.1#126|Staphylococcus_aureus	777	-	+	1	656	1432	45790	46566	WP_001549768.1#126	NZ_JARVUP010000016.1	GCF_029813675.1
WP_279526696.1#126|Staphylococcus_aureus	785	-	+	34	1544	2328	44894	45678	pseudogene_126.27*#126	NZ_JARVUP010000016.1	GCF_029813675.1
WP_279526696.1#126|Staphylococcus_aureus	1325	-	+	34	2325	3649	43573	44897	pseudogene_126.21*#126	NZ_JARVUP010000016.1	GCF_029813675.1
WP_279526696.1#126|Staphylococcus_aureus	327	-	+	8	3649	3975	43247	43573	WP_000495498.1#126	NZ_JARVUP010000016.1	GCF_029813675.1
WP_279526696.1#126|Staphylococcus_aureus	288	-	+	9	3978	4265	42957	43244	WP_000521958.1#126	NZ_JARVUP010000016.1	GCF_029813675.1
WP_279526696.1#126|Staphylococcus_aureus	108	-	+	34	4582	4689	42533	42640	pseudogene_126.20*#126	NZ_JARVUP010000016.1	GCF_029813675.1
WP_279526696.1#126|Staphylococcus_aureus	795	-	+	1	4801	5595	41627	42421	WP_000581889.1#126	NZ_JARVUP010000016.1	GCF_029813675.1
WP_279526696.1#126|Staphylococcus_aureus	123	-	-	4	5599	5721	41501	41623	WP_001790144.1#126	NZ_JARVUP010000016.1	GCF_029813675.1
WP_279526696.1#126|Staphylococcus_aureus	192	-	+	5	6156	6347	40875	41066	WP_001224379.1#126	NZ_JARVUP010000016.1	GCF_029813675.1
WP_279526696.1#126|Staphylococcus_aureus	186	-	-	7	6486	6671	40551	40736	WP_001791851.1#126	NZ_JARVUP010000016.1	GCF_029813675.1
WP_279526696.1#126|Staphylococcus_aureus	282	-	-	6	6607	6888	40334	40615	WP_000220938.1#126	NZ_JARVUP010000016.1	GCF_029813675.1
WP_279526696.1#126|Staphylococcus_aureus	696	-	+	3	7177	7872	39350	40045	WP_000217466.1#126	NZ_JARVUP010000016.1	GCF_029813675.1
WP_279526696.1#126|Staphylococcus_aureus	423	-	+	2	8123	8545	38677	39099	WP_001034756.1#126	NZ_JARVUP010000016.1	GCF_029813675.1
WP_279526696.1#126|Staphylococcus_aureus	420	-	+	2	8812	9231	37991	38410	WP_000038231.1#126	NZ_JARVUP010000016.1	GCF_029813675.1
WP_279526696.1#126|Staphylococcus_aureus	420	-	+	2	9249	9668	37554	37973	WP_000037508.1#126	NZ_JARVUP010000016.1	GCF_029813675.1
WP_130115901.1#127|Staphylococcus_aureus	358	+	+	32	1	358	1	358	WP_130115901.1#127	not_found	not_found	not_found
WP_042854071.1#128|Staphylococcus_aureus	348	-	+	32	1	348	1100	1447	WP_042854071.1#128	NZ_VRON01000011.1	GCF_008080015.1
WP_042854071.1#128|Staphylococcus_aureus	777	-	+	1	651	1427	21	797	WP_275401734.1#128	NZ_VRON01000011.1	GCF_008080015.1
WP_142359825.1#130|Staphylococcus_aureus	371	+	+	32	1	371	1	371	WP_142359825.1#130	not_found	not_found	not_found
WP_165379414.1#131|Staphylococcus_aureus	334	-	+	32	1	334	1	334	WP_165379414.1#131	not_found	not_found	not_found
WP_256089191.1#132|Staphylococcus_aureus	382	-	+	32	1	382	1	382	WP_256089191.1#132	not_found	not_found	not_found
WP_303752634.1#133|Staphylococcus_aureus	371	+	+	32	1	371	1	371	WP_303752634.1#133	not_found	not_found	not_found
WP_199003835.1#134|Staphylococcus_aureus	343	-	+	32	1	343	111254	111596	WP_199003835.1#134	NZ_JAELYZ010000003.1	GCF_016424955.1
WP_199003835.1#134|Staphylococcus_aureus	759	-	+	1	649	1407	110190	110948	WP_000581910.1#134	NZ_JAELYZ010000003.1	GCF_016424955.1
WP_199003835.1#134|Staphylococcus_aureus	795	-	+	1	1519	2313	109284	110078	WP_000972286.1#134	NZ_JAELYZ010000003.1	GCF_016424955.1
WP_199003835.1#134|Staphylococcus_aureus	816	-	+	1	2427	3242	108355	109170	WP_001826866.1#134	NZ_JAELYZ010000003.1	GCF_016424955.1
WP_199003835.1#134|Staphylococcus_aureus	123	-	-	4	3225	3347	108250	108372	WP_001790144.1#134	NZ_JAELYZ010000003.1	GCF_016424955.1
WP_199003835.1#134|Staphylococcus_aureus	192	-	+	5	3782	3973	107624	107815	WP_001224379.1#134	NZ_JAELYZ010000003.1	GCF_016424955.1
WP_199003835.1#134|Staphylococcus_aureus	186	-	-	7	4112	4297	107300	107485	WP_001791851.1#134	NZ_JAELYZ010000003.1	GCF_016424955.1
WP_199003835.1#134|Staphylococcus_aureus	282	-	-	6	4233	4514	107083	107364	WP_000220938.1#134	NZ_JAELYZ010000003.1	GCF_016424955.1
WP_199003835.1#134|Staphylococcus_aureus	696	-	+	3	4803	5498	106099	106794	WP_000217458.1#134	NZ_JAELYZ010000003.1	GCF_016424955.1
WP_199003835.1#134|Staphylococcus_aureus	423	-	+	2	5749	6171	105426	105848	WP_001034772.1#134	NZ_JAELYZ010000003.1	GCF_016424955.1
WP_199003835.1#134|Staphylococcus_aureus	411	-	+	2	6439	6849	104748	105158	WP_000038237.1#134	NZ_JAELYZ010000003.1	GCF_016424955.1
WP_199003835.1#134|Staphylococcus_aureus	420	-	+	2	6876	7295	104302	104721	WP_001034774.1#134	NZ_JAELYZ010000003.1	GCF_016424955.1
WP_199003835.1#134|Staphylococcus_aureus	420	-	+	2	7313	7732	103865	104284	WP_000037433.1#134	NZ_JAELYZ010000003.1	GCF_016424955.1
WP_199003835.1#134|Staphylococcus_aureus	423	-	+	12	8184	8606	102991	103413	WP_001146762.1#134	NZ_JAELYZ010000003.1	GCF_016424955.1
WP_199003835.1#134|Staphylococcus_aureus	1539	-	-	14	8718	10256	101341	102879	WP_000202029.1#134	NZ_JAELYZ010000003.1	GCF_016424955.1
WP_199003835.1#134|Staphylococcus_aureus	819	-	+	3	10491	11309	100288	101106	WP_000824929.1#134	NZ_JAELYZ010000003.1	GCF_016424955.1
WP_256094163.1#135|Staphylococcus_aureus	358	+	+	32	1	358	1	358	WP_256094163.1#135	not_found	not_found	not_found
WP_148249104.1#136|Staphylococcus_aureus	335	-	+	32	1	335	63347	63681	WP_148249104.1#136	NZ_VRNN01000170.1	GCF_008079495.1
WP_148249104.1#136|Staphylococcus_aureus	777	-	+	1	638	1414	62268	63044	WP_275401734.1#136	NZ_VRNN01000170.1	GCF_008079495.1
WP_148249104.1#136|Staphylococcus_aureus	785	-	+	34	1526	2310	61372	62156	pseudogene_136.29*#136	NZ_VRNN01000170.1	GCF_008079495.1
WP_148249104.1#136|Staphylococcus_aureus	1325	-	+	34	2307	3631	60051	61375	pseudogene_136.23*#136	NZ_VRNN01000170.1	GCF_008079495.1
WP_148249104.1#136|Staphylococcus_aureus	327	-	+	8	3631	3957	59725	60051	WP_000495498.1#136	NZ_VRNN01000170.1	GCF_008079495.1
WP_148249104.1#136|Staphylococcus_aureus	288	-	+	9	3960	4247	59435	59722	WP_000521958.1#136	NZ_VRNN01000170.1	GCF_008079495.1
WP_148249104.1#136|Staphylococcus_aureus	108	-	+	34	4564	4671	59011	59118	pseudogene_136.14*#136	NZ_VRNN01000170.1	GCF_008079495.1
WP_148249104.1#136|Staphylococcus_aureus	795	-	+	1	4783	5577	58105	58899	WP_000581889.1#136	NZ_VRNN01000170.1	GCF_008079495.1
WP_148249104.1#136|Staphylococcus_aureus	123	-	-	4	5581	5703	57979	58101	WP_001790144.1#136	NZ_VRNN01000170.1	GCF_008079495.1
WP_148249104.1#136|Staphylococcus_aureus	192	-	+	5	6138	6329	57353	57544	WP_001224379.1#136	NZ_VRNN01000170.1	GCF_008079495.1
WP_148249104.1#136|Staphylococcus_aureus	186	-	-	7	6468	6653	57029	57214	WP_001791851.1#136	NZ_VRNN01000170.1	GCF_008079495.1
WP_148249104.1#136|Staphylococcus_aureus	282	-	-	6	6589	6870	56812	57093	WP_000220938.1#136	NZ_VRNN01000170.1	GCF_008079495.1
WP_148249104.1#136|Staphylococcus_aureus	696	-	+	3	7159	7854	55828	56523	WP_000217466.1#136	NZ_VRNN01000170.1	GCF_008079495.1
WP_148249104.1#136|Staphylococcus_aureus	423	-	+	2	8105	8527	55155	55577	WP_001034756.1#136	NZ_VRNN01000170.1	GCF_008079495.1
WP_148249104.1#136|Staphylococcus_aureus	420	-	+	2	8794	9213	54469	54888	WP_000038231.1#136	NZ_VRNN01000170.1	GCF_008079495.1
WP_148249104.1#136|Staphylococcus_aureus	420	-	+	2	9231	9650	54032	54451	WP_000037508.1#136	NZ_VRNN01000170.1	GCF_008079495.1
WP_199003902.1#137|Staphylococcus_aureus	335	+	+	32	1	335	1	335	WP_199003902.1#137	NZ_JAELYR010000003.1	GCF_016424635.1
WP_199003902.1#137|Staphylococcus_aureus	759	+	+	1	641	1399	641	1399	WP_000581910.1#137	NZ_JAELYR010000003.1	GCF_016424635.1
WP_199003902.1#137|Staphylococcus_aureus	795	+	+	1	1511	2305	1511	2305	WP_000972286.1#137	NZ_JAELYR010000003.1	GCF_016424635.1
WP_199003902.1#137|Staphylococcus_aureus	816	+	+	1	2419	3234	2419	3234	WP_001826866.1#137	NZ_JAELYR010000003.1	GCF_016424635.1
WP_199003902.1#137|Staphylococcus_aureus	123	+	-	4	3217	3339	3217	3339	WP_001790144.1#137	NZ_JAELYR010000003.1	GCF_016424635.1
WP_199003902.1#137|Staphylococcus_aureus	192	+	+	5	3774	3965	3774	3965	WP_001224379.1#137	NZ_JAELYR010000003.1	GCF_016424635.1
WP_199003902.1#137|Staphylococcus_aureus	186	+	-	7	4104	4289	4104	4289	WP_001791851.1#137	NZ_JAELYR010000003.1	GCF_016424635.1
WP_199003902.1#137|Staphylococcus_aureus	282	+	-	6	4225	4506	4225	4506	WP_000220938.1#137	NZ_JAELYR010000003.1	GCF_016424635.1
WP_199003902.1#137|Staphylococcus_aureus	696	+	+	3	4795	5490	4795	5490	WP_000217458.1#137	NZ_JAELYR010000003.1	GCF_016424635.1
WP_199003902.1#137|Staphylococcus_aureus	423	+	+	2	5741	6163	5741	6163	WP_001034772.1#137	NZ_JAELYR010000003.1	GCF_016424635.1
WP_199003902.1#137|Staphylococcus_aureus	411	+	+	2	6431	6841	6431	6841	WP_000038237.1#137	NZ_JAELYR010000003.1	GCF_016424635.1
WP_199003902.1#137|Staphylococcus_aureus	420	+	+	2	6868	7287	6868	7287	WP_001034774.1#137	NZ_JAELYR010000003.1	GCF_016424635.1
WP_199003902.1#137|Staphylococcus_aureus	420	+	+	2	7305	7724	7305	7724	WP_000037433.1#137	NZ_JAELYR010000003.1	GCF_016424635.1
WP_199003902.1#137|Staphylococcus_aureus	423	+	+	12	8176	8598	8176	8598	WP_001146762.1#137	NZ_JAELYR010000003.1	GCF_016424635.1
WP_199003902.1#137|Staphylococcus_aureus	1539	+	-	14	8710	10248	8710	10248	WP_000202029.1#137	NZ_JAELYR010000003.1	GCF_016424635.1
WP_199003902.1#137|Staphylococcus_aureus	819	+	+	3	10483	11301	10483	11301	WP_000824929.1#137	NZ_JAELYR010000003.1	GCF_016424635.1
WP_256025837.1#138|Staphylococcus_aureus	333	+	+	32	1	333	1	333	WP_256025837.1#138	not_found	not_found	not_found
WP_048537327.1#139|Staphylococcus_aureus	326	+	+	32	1	326	1	326	WP_048537327.1#139	NZ_LAMF01000370.1	GCF_001046485.1
WP_048537327.1#139|Staphylococcus_aureus	196	+	+	1	629	824	629	824	WP_048523742.1#139	NZ_LAMF01000370.1	GCF_001046485.1
WP_277986106.1#140|Staphylococcus_aureus	334	+	+	32	1	334	1	334	WP_277986106.1#140	not_found	not_found	not_found
WP_188003905.1#141|Staphylococcus_aureus	319	-	+	32	1	319	136236	136554	WP_188003905.1#141	NZ_JACVFD010000003.1	GCF_014529735.1
WP_188003905.1#141|Staphylococcus_aureus	777	-	+	1	622	1398	135157	135933	WP_001549768.1#141	NZ_JACVFD010000003.1	GCF_014529735.1
WP_188003905.1#141|Staphylococcus_aureus	785	-	+	34	1510	2294	134261	135045	pseudogene_141.26*#141	NZ_JACVFD010000003.1	GCF_014529735.1
WP_188003905.1#141|Staphylococcus_aureus	1325	-	+	34	2291	3615	132940	134264	pseudogene_141.23*#141	NZ_JACVFD010000003.1	GCF_014529735.1
WP_188003905.1#141|Staphylococcus_aureus	327	-	+	8	3615	3941	132614	132940	WP_000495498.1#141	NZ_JACVFD010000003.1	GCF_014529735.1
WP_188003905.1#141|Staphylococcus_aureus	288	-	+	9	3944	4231	132324	132611	WP_000521958.1#141	NZ_JACVFD010000003.1	GCF_014529735.1
WP_188003905.1#141|Staphylococcus_aureus	108	-	+	34	4548	4655	131900	132007	pseudogene_141.21*#141	NZ_JACVFD010000003.1	GCF_014529735.1
WP_188003905.1#141|Staphylococcus_aureus	795	-	+	1	4767	5561	130994	131788	WP_000581889.1#141	NZ_JACVFD010000003.1	GCF_014529735.1
WP_188003905.1#141|Staphylococcus_aureus	123	-	-	4	5565	5687	130868	130990	WP_001790144.1#141	NZ_JACVFD010000003.1	GCF_014529735.1
WP_188003905.1#141|Staphylococcus_aureus	192	-	+	5	6122	6313	130242	130433	WP_001224379.1#141	NZ_JACVFD010000003.1	GCF_014529735.1
WP_188003905.1#141|Staphylococcus_aureus	186	-	-	7	6452	6637	129918	130103	WP_001791851.1#141	NZ_JACVFD010000003.1	GCF_014529735.1
WP_188003905.1#141|Staphylococcus_aureus	282	-	-	6	6573	6854	129701	129982	WP_000220938.1#141	NZ_JACVFD010000003.1	GCF_014529735.1
WP_188003905.1#141|Staphylococcus_aureus	696	-	+	3	7143	7838	128717	129412	WP_000217466.1#141	NZ_JACVFD010000003.1	GCF_014529735.1
WP_188003905.1#141|Staphylococcus_aureus	423	-	+	2	8089	8511	128044	128466	WP_001034756.1#141	NZ_JACVFD010000003.1	GCF_014529735.1
WP_188003905.1#141|Staphylococcus_aureus	420	-	+	2	8778	9197	127358	127777	WP_000038231.1#141	NZ_JACVFD010000003.1	GCF_014529735.1
WP_188003905.1#141|Staphylococcus_aureus	420	-	+	2	9215	9634	126921	127340	WP_000037508.1#141	NZ_JACVFD010000003.1	GCF_014529735.1
WP_198998899.1#142|Staphylococcus_aureus	325	-	+	32	1	325	1944	2268	WP_198998899.1#142	NZ_JAELYI010000075.1	GCF_016424505.1
WP_198998899.1#142|Staphylococcus_aureus	759	-	+	1	631	1389	880	1638	WP_000581910.1#142	NZ_JAELYI010000075.1	GCF_016424505.1
WP_198998899.1#142|Staphylococcus_aureus	768	-	+	1	1501	2268	1	768	WP_198998897.1#142	NZ_JAELYI010000075.1	GCF_016424505.1
WP_251640928.1#143|Staphylococcus_aureus	315	+	+	32	1	315	1	315	WP_251640928.1#143	not_found	not_found	not_found
WP_142257593.1#144|Staphylococcus_aureus	319	+	+	32	1	319	1	319	WP_142257593.1#144	not_found	not_found	not_found
WP_150862241.1#145|Staphylococcus_aureus	320	+	+	32	1	320	1	320	WP_150862241.1#145	NZ_VRPV01000094.1	GCF_008762765.1
WP_150862241.1#145|Staphylococcus_aureus	777	+	+	1	623	1399	623	1399	WP_275113200.1#145	NZ_VRPV01000094.1	GCF_008762765.1
WP_150862241.1#145|Staphylococcus_aureus	795	+	+	1	1643	2437	1643	2437	WP_044026055.1#145	NZ_VRPV01000094.1	GCF_008762765.1
WP_150862241.1#145|Staphylococcus_aureus	135	+	-	4	2429	2563	2429	2563	WP_044026054.1#145	NZ_VRPV01000094.1	GCF_008762765.1
WP_150862241.1#145|Staphylococcus_aureus	192	+	+	5	2998	3189	2998	3189	WP_001224379.1#145	NZ_VRPV01000094.1	GCF_008762765.1
WP_150862241.1#145|Staphylococcus_aureus	282	+	-	6	3449	3730	3449	3730	WP_000220932.1#145	NZ_VRPV01000094.1	GCF_008762765.1
WP_150862241.1#145|Staphylococcus_aureus	696	+	+	3	4030	4725	4030	4725	WP_000217470.1#145	NZ_VRPV01000094.1	GCF_008762765.1
WP_150862241.1#145|Staphylococcus_aureus	423	+	+	2	4977	5399	4977	5399	WP_000162195.1#145	NZ_VRPV01000094.1	GCF_008762765.1
WP_150862241.1#145|Staphylococcus_aureus	169	+	+	34	5871	6039	5871	6039	pseudogene_145.24*#145	NZ_VRPV01000094.1	GCF_008762765.1
WP_199004877.1#146|Staphylococcus_aureus	319	+	+	32	1	319	1	319	WP_199004877.1#146	NZ_JAELYW010000006.1	GCF_016425615.1
WP_199004877.1#146|Staphylococcus_aureus	759	+	+	1	625	1383	625	1383	WP_000581910.1#146	NZ_JAELYW010000006.1	GCF_016425615.1
WP_199004877.1#146|Staphylococcus_aureus	795	+	+	1	1495	2289	1495	2289	WP_000972286.1#146	NZ_JAELYW010000006.1	GCF_016425615.1
WP_199004877.1#146|Staphylococcus_aureus	816	+	+	1	2403	3218	2403	3218	WP_001826866.1#146	NZ_JAELYW010000006.1	GCF_016425615.1
WP_199004877.1#146|Staphylococcus_aureus	123	+	-	4	3201	3323	3201	3323	WP_001790144.1#146	NZ_JAELYW010000006.1	GCF_016425615.1
WP_199004877.1#146|Staphylococcus_aureus	192	+	+	5	3758	3949	3758	3949	WP_001224379.1#146	NZ_JAELYW010000006.1	GCF_016425615.1
WP_199004877.1#146|Staphylococcus_aureus	186	+	-	7	4088	4273	4088	4273	WP_001791851.1#146	NZ_JAELYW010000006.1	GCF_016425615.1
WP_199004877.1#146|Staphylococcus_aureus	282	+	-	6	4209	4490	4209	4490	WP_000220938.1#146	NZ_JAELYW010000006.1	GCF_016425615.1
WP_199004877.1#146|Staphylococcus_aureus	696	+	+	3	4779	5474	4779	5474	WP_000217458.1#146	NZ_JAELYW010000006.1	GCF_016425615.1
WP_199004877.1#146|Staphylococcus_aureus	423	+	+	2	5725	6147	5725	6147	WP_001034772.1#146	NZ_JAELYW010000006.1	GCF_016425615.1
WP_199004877.1#146|Staphylococcus_aureus	411	+	+	2	6415	6825	6415	6825	WP_000038237.1#146	NZ_JAELYW010000006.1	GCF_016425615.1
WP_199004877.1#146|Staphylococcus_aureus	420	+	+	2	6852	7271	6852	7271	WP_001034774.1#146	NZ_JAELYW010000006.1	GCF_016425615.1
WP_199004877.1#146|Staphylococcus_aureus	420	+	+	2	7289	7708	7289	7708	WP_000037433.1#146	NZ_JAELYW010000006.1	GCF_016425615.1
WP_199004877.1#146|Staphylococcus_aureus	423	+	+	12	8160	8582	8160	8582	WP_001146762.1#146	NZ_JAELYW010000006.1	GCF_016425615.1
WP_199004877.1#146|Staphylococcus_aureus	1539	+	-	14	8694	10232	8694	10232	WP_000202029.1#146	NZ_JAELYW010000006.1	GCF_016425615.1
WP_199004877.1#146|Staphylococcus_aureus	819	+	+	3	10467	11285	10467	11285	WP_000824929.1#146	NZ_JAELYW010000006.1	GCF_016425615.1
WP_199008366.1#147|Staphylococcus_aureus	311	-	+	32	1	311	1110	1420	WP_199008366.1#147	NZ_JAELYL010000092.1	GCF_016425925.1
WP_199008366.1#147|Staphylococcus_aureus	759	-	+	1	617	1375	46	804	WP_000581910.1#147	NZ_JAELYL010000092.1	GCF_016425925.1
WP_238136401.1#149|Staphylococcus_aureus	308	+	+	15	1	308	1	308	WP_238136401.1#149	NZ_NDUY01000017.1	GCF_002126775.1
WP_238136401.1#149|Staphylococcus_aureus	428	+	+	15	368	795	368	795	WP_164805630.1#149	NZ_NDUY01000017.1	GCF_002126775.1
WP_238136401.1#149|Staphylococcus_aureus	774	+	+	1	1102	1875	1102	1875	WP_000581923.1#149	NZ_NDUY01000017.1	GCF_002126775.1
WP_238136401.1#149|Staphylococcus_aureus	543	+	+	1	1987	2529	1987	2529	WP_086041402.1#149	NZ_NDUY01000017.1	GCF_002126775.1
WP_238136401.1#149|Staphylococcus_aureus	190	+	+	1	2624	2813	2624	2813	WP_000329133.1#149	NZ_NDUY01000017.1	GCF_002126775.1
WP_238136401.1#149|Staphylococcus_aureus	795	+	+	1	3057	3851	3057	3851	WP_000581871.1#149	NZ_NDUY01000017.1	GCF_002126775.1
WP_238136401.1#149|Staphylococcus_aureus	1326	+	+	10	3838	5163	3838	5163	WP_001044255.1#149	NZ_NDUY01000017.1	GCF_002126775.1
WP_238136401.1#149|Staphylococcus_aureus	327	+	+	8	5163	5489	5163	5489	WP_000495498.1#149	NZ_NDUY01000017.1	GCF_002126775.1
WP_238136401.1#149|Staphylococcus_aureus	288	+	+	9	5492	5779	5492	5779	WP_000521959.1#149	NZ_NDUY01000017.1	GCF_002126775.1
WP_238136401.1#149|Staphylococcus_aureus	108	+	+	34	6096	6203	6096	6203	pseudogene_149.21*#149	NZ_NDUY01000017.1	GCF_002126775.1
WP_238136401.1#149|Staphylococcus_aureus	795	+	+	1	6315	7109	6315	7109	WP_000581894.1#149	NZ_NDUY01000017.1	GCF_002126775.1
WP_238136401.1#149|Staphylococcus_aureus	123	+	-	4	7113	7235	7113	7235	WP_001790144.1#149	NZ_NDUY01000017.1	GCF_002126775.1
WP_238136401.1#149|Staphylococcus_aureus	192	+	+	5	7670	7861	7670	7861	WP_001224379.1#149	NZ_NDUY01000017.1	GCF_002126775.1
WP_238136401.1#149|Staphylococcus_aureus	186	+	-	7	8000	8185	8000	8185	WP_001791851.1#149	NZ_NDUY01000017.1	GCF_002126775.1
WP_238136401.1#149|Staphylococcus_aureus	282	+	-	6	8121	8402	8121	8402	WP_000220938.1#149	NZ_NDUY01000017.1	GCF_002126775.1
WP_238136401.1#149|Staphylococcus_aureus	696	+	+	3	8691	9386	8691	9386	WP_000217456.1#149	NZ_NDUY01000017.1	GCF_002126775.1
WP_208970387.1#151|Staphylococcus_aureus	1809	+	-	13	-2333	-525	100	1908	WP_075339662.1#151	NZ_JAHNGD010000578.1	GCF_018996625.1
WP_208970387.1#151|Staphylococcus_aureus	393	+	+	11	-393	-1	2040	2432	WP_000755946.1#151	NZ_JAHNGD010000578.1	GCF_018996625.1
WP_208970387.1#151|Staphylococcus_aureus	282	+	+	32	1	282	2434	2715	WP_208970387.1#151	NZ_JAHNGD010000578.1	GCF_018996625.1
WP_186787420.1#152|Staphylococcus_aureus	273	+	+	32	1	273	1	273	WP_186787420.1#152	not_found	not_found	not_found
WP_303750538.1#153|Staphylococcus_aureus	275	+	+	32	1	275	1	275	WP_303750538.1#153	not_found	not_found	not_found
WP_270809891.1#154|Staphylococcus_aureus	257	+	+	32	1	257	1	257	WP_270809891.1#154	NZ_JAQFWA010000220.1	GCF_027706295.1
WP_270809891.1#154|Staphylococcus_aureus	575	+	+	1	561	1135	561	1135	WP_270809892.1#154	NZ_JAQFWA010000220.1	GCF_027706295.1
WP_188363408.1#155|Staphylococcus_aureus	255	-	+	32	1	255	1	255	WP_188363408.1#155	not_found	not_found	not_found
WP_191971967.1#156|Staphylococcus_aureus	774	+	+	1	-3409	-2636	223	996	WP_000581879.1#156	NZ_CTSQ01000037.1	GCF_001234365.1
WP_191971967.1#156|Staphylococcus_aureus	1275	+	+	10	-2639	-1365	993	2267	WP_000978018.1#156	NZ_CTSQ01000037.1	GCF_001234365.1
WP_191971967.1#156|Staphylococcus_aureus	327	+	+	8	-1365	-1039	2267	2593	WP_000495498.1#156	NZ_CTSQ01000037.1	GCF_001234365.1
WP_191971967.1#156|Staphylococcus_aureus	288	+	+	9	-1036	-749	2596	2883	WP_000521958.1#156	NZ_CTSQ01000037.1	GCF_001234365.1
WP_191971967.1#156|Staphylococcus_aureus	252	+	+	32	1	252	3633	3884	WP_191971967.1#156	NZ_CTSQ01000037.1	GCF_001234365.1
WP_191971967.1#156|Staphylococcus_aureus	750	+	+	1	558	1307	4190	4939	WP_078064693.1#156	NZ_CTSQ01000037.1	GCF_001234365.1
WP_191971967.1#156|Staphylococcus_aureus	786	+	+	1	1418	2203	5050	5835	WP_052996322.1#156	NZ_CTSQ01000037.1	GCF_001234365.1
WP_191971967.1#156|Staphylococcus_aureus	795	+	+	1	2321	3115	5953	6747	WP_000581892.1#156	NZ_CTSQ01000037.1	GCF_001234365.1
WP_191971967.1#156|Staphylococcus_aureus	123	+	-	4	3119	3241	6751	6873	WP_001790144.1#156	NZ_CTSQ01000037.1	GCF_001234365.1
WP_191971967.1#156|Staphylococcus_aureus	192	+	+	5	3676	3867	7308	7499	WP_001224379.1#156	NZ_CTSQ01000037.1	GCF_001234365.1
WP_191971967.1#156|Staphylococcus_aureus	69	+	-	34	4006	4074	7638	7706	pseudogene_156.31*#156	NZ_CTSQ01000037.1	GCF_001234365.1
WP_191971967.1#156|Staphylococcus_aureus	1293	+	+	26	4167	5459	7799	9091	WP_000777472.1#156	NZ_CTSQ01000037.1	GCF_001234365.1
WP_191971967.1#156|Staphylococcus_aureus	762	+	+	29	5452	6213	9084	9845	WP_001066125.1#156	NZ_CTSQ01000037.1	GCF_001234365.1
WP_191971967.1#156|Staphylococcus_aureus	156	+	-	7	6241	6396	9873	10028	WP_101244972.1#156	NZ_CTSQ01000037.1	GCF_001234365.1
WP_191971967.1#156|Staphylococcus_aureus	282	+	-	6	6332	6613	9964	10245	WP_000220938.1#156	NZ_CTSQ01000037.1	GCF_001234365.1
WP_191971967.1#156|Staphylococcus_aureus	696	+	+	3	6902	7597	10534	11229	WP_000217469.1#156	NZ_CTSQ01000037.1	GCF_001234365.1
WP_191971967.1#156|Staphylococcus_aureus	423	+	+	2	7849	8271	11481	11903	WP_000162202.1#156	NZ_CTSQ01000037.1	GCF_001234365.1
WP_191971967.1#156|Staphylococcus_aureus	420	+	+	2	8538	8957	12170	12589	WP_000038243.1#156	NZ_CTSQ01000037.1	GCF_001234365.1
WP_191971967.1#156|Staphylococcus_aureus	426	+	+	2	8975	9400	12607	13032	WP_000037434.1#156	NZ_CTSQ01000037.1	GCF_001234365.1
WP_191971967.1#156|Staphylococcus_aureus	423	+	+	12	9853	10275	13485	13907	WP_001146762.1#156	NZ_CTSQ01000037.1	GCF_001234365.1
WP_249989045.1#157|Staphylococcus_aureus	1809	-	-	13	-2318	-510	758	2566	WP_001795457.1#157	NZ_JAMJHZ010000232.1	GCF_023545805.1
WP_249989045.1#157|Staphylococcus_aureus	393	-	+	11	-393	-1	249	641	WP_000755954.1#157	NZ_JAMJHZ010000232.1	GCF_023545805.1
WP_249989045.1#157|Staphylococcus_aureus	247	-	+	32	1	247	1	247	WP_249989045.1#157	NZ_JAMJHZ010000232.1	GCF_023545805.1
WP_199017201.1#158|Staphylococcus_aureus	250	-	+	32	1	250	121323	121572	WP_199017201.1#158	NZ_JAELZA010000002.1	GCF_016424945.1
WP_199017201.1#158|Staphylococcus_aureus	759	-	+	1	556	1314	120259	121017	WP_000581910.1#158	NZ_JAELZA010000002.1	GCF_016424945.1
WP_199017201.1#158|Staphylococcus_aureus	795	-	+	1	1426	2220	119353	120147	WP_000972286.1#158	NZ_JAELZA010000002.1	GCF_016424945.1
WP_199017201.1#158|Staphylococcus_aureus	816	-	+	1	2334	3149	118424	119239	WP_001826866.1#158	NZ_JAELZA010000002.1	GCF_016424945.1
WP_199017201.1#158|Staphylococcus_aureus	123	-	-	4	3132	3254	118319	118441	WP_001790144.1#158	NZ_JAELZA010000002.1	GCF_016424945.1
WP_199017201.1#158|Staphylococcus_aureus	192	-	+	5	3689	3880	117693	117884	WP_001224379.1#158	NZ_JAELZA010000002.1	GCF_016424945.1
WP_199017201.1#158|Staphylococcus_aureus	186	-	-	7	4019	4204	117369	117554	WP_001791851.1#158	NZ_JAELZA010000002.1	GCF_016424945.1
WP_199017201.1#158|Staphylococcus_aureus	282	-	-	6	4140	4421	117152	117433	WP_000220938.1#158	NZ_JAELZA010000002.1	GCF_016424945.1
WP_199017201.1#158|Staphylococcus_aureus	696	-	+	3	4710	5405	116168	116863	WP_000217458.1#158	NZ_JAELZA010000002.1	GCF_016424945.1
WP_199017201.1#158|Staphylococcus_aureus	423	-	+	2	5656	6078	115495	115917	WP_001034772.1#158	NZ_JAELZA010000002.1	GCF_016424945.1
WP_199017201.1#158|Staphylococcus_aureus	411	-	+	2	6346	6756	114817	115227	WP_000038237.1#158	NZ_JAELZA010000002.1	GCF_016424945.1
WP_199017201.1#158|Staphylococcus_aureus	420	-	+	2	6783	7202	114371	114790	WP_001034774.1#158	NZ_JAELZA010000002.1	GCF_016424945.1
WP_199017201.1#158|Staphylococcus_aureus	420	-	+	2	7220	7639	113934	114353	WP_000037433.1#158	NZ_JAELZA010000002.1	GCF_016424945.1
WP_199017201.1#158|Staphylococcus_aureus	423	-	+	12	8091	8513	113060	113482	WP_001146762.1#158	NZ_JAELZA010000002.1	GCF_016424945.1
WP_199017201.1#158|Staphylococcus_aureus	1539	-	-	14	8625	10163	111410	112948	WP_000202029.1#158	NZ_JAELZA010000002.1	GCF_016424945.1
WP_199017201.1#158|Staphylococcus_aureus	819	-	+	3	10398	11216	110357	111175	WP_000824929.1#158	NZ_JAELZA010000002.1	GCF_016424945.1
WP_186787401.1#159|Staphylococcus_aureus	393	-	+	11	-393	-1	249	641	WP_000755950.1#159	NZ_NAIS01000817.1	GCF_002097245.1
WP_186787401.1#159|Staphylococcus_aureus	247	-	+	32	1	247	1	247	WP_186787401.1#159	NZ_NAIS01000817.1	GCF_002097245.1
WP_303752855.1#160|Staphylococcus_aureus	254	-	+	32	1	254	1	254	WP_303752855.1#160	not_found	not_found	not_found
WP_250046828.1#161|Staphylococcus_aureus	234	-	+	32	1	234	2324	2557	WP_250046828.1#161	NZ_JAMJIF010000256.1	GCF_023545925.1
WP_250046828.1#161|Staphylococcus_aureus	777	-	+	1	537	1313	1245	2021	WP_001549768.1#161	NZ_JAMJIF010000256.1	GCF_023545925.1
WP_250046828.1#161|Staphylococcus_aureus	795	-	+	1	1425	2219	339	1133	WP_000581889.1#161	NZ_JAMJIF010000256.1	GCF_023545925.1
WP_250046828.1#161|Staphylococcus_aureus	123	-	-	4	2223	2345	213	335	WP_001790144.1#161	NZ_JAMJIF010000256.1	GCF_023545925.1
WP_158695642.1#162|Staphylococcus_aureus	375	+	+	32	1	375	1	375	WP_158695642.1#162	NZ_PHWA01000275.1	GCF_002982995.1
WP_158695642.1#162|Staphylococcus_aureus	774	+	+	1	682	1455	682	1455	WP_000581923.1#162	NZ_PHWA01000275.1	GCF_002982995.1
WP_182054303.1#163|Staphylococcus_aureus	236	-	+	32	1	236	1	236	WP_182054303.1#163	not_found	not_found	not_found
WP_216805225.1#164|Staphylococcus_aureus	1808	+	-	34	-2317	-510	314	2121	pseudogene_164.8*#164	NZ_JAHNHE010000411.1	GCF_018995755.1
WP_216805225.1#164|Staphylococcus_aureus	393	+	+	11	-393	-1	2238	2630	WP_000755953.1#164	NZ_JAHNHE010000411.1	GCF_018995755.1
WP_216805225.1#164|Staphylococcus_aureus	241	+	+	32	1	241	2632	2872	WP_216805225.1#164	NZ_JAHNHE010000411.1	GCF_018995755.1
WP_270724449.1#165|Staphylococcus_aureus	230	+	+	32	1	230	1	230	WP_270724449.1#165	NZ_JAQFWB010000031.1	GCF_027706365.1
WP_270724449.1#165|Staphylococcus_aureus	759	+	+	1	536	1294	536	1294	WP_000581910.1#165	NZ_JAQFWB010000031.1	GCF_027706365.1
WP_270724449.1#165|Staphylococcus_aureus	795	+	+	1	1406	2200	1406	2200	WP_000972286.1#165	NZ_JAQFWB010000031.1	GCF_027706365.1
WP_270724449.1#165|Staphylococcus_aureus	816	+	+	1	2314	3129	2314	3129	WP_001826866.1#165	NZ_JAQFWB010000031.1	GCF_027706365.1
WP_270724449.1#165|Staphylococcus_aureus	123	+	-	4	3112	3234	3112	3234	WP_001790144.1#165	NZ_JAQFWB010000031.1	GCF_027706365.1
WP_270724449.1#165|Staphylococcus_aureus	192	+	+	5	3669	3860	3669	3860	WP_001224379.1#165	NZ_JAQFWB010000031.1	GCF_027706365.1
WP_270724449.1#165|Staphylococcus_aureus	186	+	-	7	3999	4184	3999	4184	WP_001791851.1#165	NZ_JAQFWB010000031.1	GCF_027706365.1
WP_270724449.1#165|Staphylococcus_aureus	282	+	-	6	4120	4401	4120	4401	WP_000220938.1#165	NZ_JAQFWB010000031.1	GCF_027706365.1
WP_270724449.1#165|Staphylococcus_aureus	696	+	+	3	4690	5385	4690	5385	WP_000217458.1#165	NZ_JAQFWB010000031.1	GCF_027706365.1
WP_270724449.1#165|Staphylococcus_aureus	423	+	+	2	5636	6058	5636	6058	WP_001034772.1#165	NZ_JAQFWB010000031.1	GCF_027706365.1
WP_270724449.1#165|Staphylococcus_aureus	411	+	+	2	6326	6736	6326	6736	WP_000038237.1#165	NZ_JAQFWB010000031.1	GCF_027706365.1
WP_270724449.1#165|Staphylococcus_aureus	420	+	+	2	6763	7182	6763	7182	WP_001034774.1#165	NZ_JAQFWB010000031.1	GCF_027706365.1
WP_270724449.1#165|Staphylococcus_aureus	420	+	+	2	7200	7619	7200	7619	WP_000037433.1#165	NZ_JAQFWB010000031.1	GCF_027706365.1
WP_270724449.1#165|Staphylococcus_aureus	423	+	+	12	8071	8493	8071	8493	WP_001146762.1#165	NZ_JAQFWB010000031.1	GCF_027706365.1
WP_270724449.1#165|Staphylococcus_aureus	1539	+	-	14	8605	10143	8605	10143	WP_000202029.1#165	NZ_JAQFWB010000031.1	GCF_027706365.1
WP_270724449.1#165|Staphylococcus_aureus	819	+	+	3	10378	11196	10378	11196	WP_000824929.1#165	NZ_JAQFWB010000031.1	GCF_027706365.1
WP_207218103.1#166|Staphylococcus_aureus	221	-	+	32	1	221	1	221	WP_207218103.1#166	not_found	not_found	not_found
WP_147690058.1#167|Staphylococcus_aureus	215	+	+	32	1	215	1	215	WP_147690058.1#167	NZ_VRSR01000027.1	GCF_008040515.1
WP_147690058.1#167|Staphylococcus_aureus	777	+	+	1	519	1295	519	1295	WP_315984969.1#167	NZ_VRSR01000027.1	GCF_008040515.1
WP_147690058.1#167|Staphylococcus_aureus	774	+	+	1	1407	2180	1407	2180	WP_000972280.1#167	NZ_VRSR01000027.1	GCF_008040515.1
WP_147690058.1#167|Staphylococcus_aureus	795	+	+	1	2424	3218	2424	3218	WP_000581871.1#167	NZ_VRSR01000027.1	GCF_008040515.1
WP_147690058.1#167|Staphylococcus_aureus	1326	+	+	10	3205	4530	3205	4530	WP_001044255.1#167	NZ_VRSR01000027.1	GCF_008040515.1
WP_147690058.1#167|Staphylococcus_aureus	327	+	+	8	4530	4856	4530	4856	WP_000495498.1#167	NZ_VRSR01000027.1	GCF_008040515.1
WP_147690058.1#167|Staphylococcus_aureus	288	+	+	9	4859	5146	4859	5146	WP_147688521.1#167	NZ_VRSR01000027.1	GCF_008040515.1
WP_126840431.1#168|Staphylococcus_aureus	210	+	+	32	1	210	122	331	WP_126840431.1#168	NZ_RCLZ01000001.1	GCF_003988715.1
WP_126840431.1#168|Staphylococcus_aureus	777	+	+	1	514	1290	635	1411	WP_000972657.1#168	NZ_RCLZ01000001.1	GCF_003988715.1
WP_126840431.1#168|Staphylococcus_aureus	774	+	+	1	1402	2175	1523	2296	WP_000972280.1#168	NZ_RCLZ01000001.1	GCF_003988715.1
WP_126840431.1#168|Staphylococcus_aureus	795	+	+	1	2419	3213	2540	3334	WP_000581871.1#168	NZ_RCLZ01000001.1	GCF_003988715.1
WP_126840431.1#168|Staphylococcus_aureus	1326	+	+	10	3200	4525	3321	4646	WP_001044255.1#168	NZ_RCLZ01000001.1	GCF_003988715.1
WP_126840431.1#168|Staphylococcus_aureus	327	+	+	8	4525	4851	4646	4972	WP_000495498.1#168	NZ_RCLZ01000001.1	GCF_003988715.1
WP_126840431.1#168|Staphylococcus_aureus	288	+	+	9	4854	5141	4975	5262	WP_000521959.1#168	NZ_RCLZ01000001.1	GCF_003988715.1
WP_126840431.1#168|Staphylococcus_aureus	108	+	+	34	5458	5565	5579	5686	pseudogene_168.10*#168	NZ_RCLZ01000001.1	GCF_003988715.1
WP_126840431.1#168|Staphylococcus_aureus	795	+	+	1	5677	6471	5798	6592	WP_000581894.1#168	NZ_RCLZ01000001.1	GCF_003988715.1
WP_126840431.1#168|Staphylococcus_aureus	123	+	-	4	6475	6597	6596	6718	WP_001790144.1#168	NZ_RCLZ01000001.1	GCF_003988715.1
WP_126840431.1#168|Staphylococcus_aureus	192	+	+	5	7032	7223	7153	7344	WP_001224379.1#168	NZ_RCLZ01000001.1	GCF_003988715.1
WP_126840431.1#168|Staphylococcus_aureus	186	+	-	7	7362	7547	7483	7668	WP_001791851.1#168	NZ_RCLZ01000001.1	GCF_003988715.1
WP_126840431.1#168|Staphylococcus_aureus	282	+	-	6	7483	7764	7604	7885	WP_000220938.1#168	NZ_RCLZ01000001.1	GCF_003988715.1
WP_126840431.1#168|Staphylococcus_aureus	696	+	+	3	8053	8748	8174	8869	WP_126787830.1#168	NZ_RCLZ01000001.1	GCF_003988715.1
WP_126840431.1#168|Staphylococcus_aureus	420	+	+	2	8998	9417	9119	9538	WP_001034766.1#168	NZ_RCLZ01000001.1	GCF_003988715.1
WP_126840431.1#168|Staphylococcus_aureus	423	+	+	12	9869	10291	9990	10412	WP_001146763.1#168	NZ_RCLZ01000001.1	GCF_003988715.1
WP_308890471.1#169|Staphylococcus_aureus	1809	-	-	13	-2333	-525	739	2547	WP_001792493.1#169	NZ_JAVGJJ010000287.1	GCF_030971465.1
WP_308890471.1#169|Staphylococcus_aureus	393	-	+	11	-393	-1	215	607	WP_000755946.1#169	NZ_JAVGJJ010000287.1	GCF_030971465.1
WP_308890471.1#169|Staphylococcus_aureus	213	-	+	32	1	213	1	213	WP_308890471.1#169	NZ_JAVGJJ010000287.1	GCF_030971465.1
WP_262354494.1#171|Staphylococcus_aureus	1812	-	+	16	-14662	-12851	76249	78060	WP_042742217.1#171	NZ_CTUZ01000014.1	GCF_001237825.1
WP_262354494.1#171|Staphylococcus_aureus	1194	-	+	21	-12468	-11275	74673	75866	WP_000966095.1#171	NZ_CTUZ01000014.1	GCF_001237825.1
WP_262354494.1#171|Staphylococcus_aureus	204	-	+	19	-11264	-11061	74459	74662	WP_072398205.1#171	NZ_CTUZ01000014.1	GCF_001237825.1
WP_262354494.1#171|Staphylococcus_aureus	309	-	-	18	-10953	-10645	74043	74351	WP_000217714.1#171	NZ_CTUZ01000014.1	GCF_001237825.1
WP_262354494.1#171|Staphylococcus_aureus	267	-	-	17	-10501	-10235	73633	73899	WP_000678764.1#171	NZ_CTUZ01000014.1	GCF_001237825.1
WP_262354494.1#171|Staphylococcus_aureus	1809	-	-	13	-9951	-8143	71541	73349	WP_075583758.1#171	NZ_CTUZ01000014.1	GCF_001237825.1
WP_262354494.1#171|Staphylococcus_aureus	393	-	+	11	-8011	-7619	71017	71409	WP_000755950.1#171	NZ_CTUZ01000014.1	GCF_001237825.1
WP_262354494.1#171|Staphylococcus_aureus	2862	-	+	15	-7617	-4756	68154	71015	WP_000088704.1#171	NZ_CTUZ01000014.1	GCF_001237825.1
WP_262354494.1#171|Staphylococcus_aureus	771	-	+	1	-4450	-3680	67078	67848	WP_078161111.1#171	NZ_CTUZ01000014.1	GCF_001237825.1
WP_262354494.1#171|Staphylococcus_aureus	774	-	+	1	-3422	-2649	66047	66820	WP_000581879.1#171	NZ_CTUZ01000014.1	GCF_001237825.1
WP_262354494.1#171|Staphylococcus_aureus	1275	-	+	10	-2652	-1378	64776	66050	WP_000978018.1#171	NZ_CTUZ01000014.1	GCF_001237825.1
WP_262354494.1#171|Staphylococcus_aureus	327	-	+	8	-1378	-1052	64450	64776	WP_000495498.1#171	NZ_CTUZ01000014.1	GCF_001237825.1
WP_262354494.1#171|Staphylococcus_aureus	288	-	+	9	-1049	-762	64160	64447	WP_000521958.1#171	NZ_CTUZ01000014.1	GCF_001237825.1
WP_262354494.1#171|Staphylococcus_aureus	108	-	+	34	-445	-338	63736	63843	pseudogene_171.31*#171	NZ_CTUZ01000014.1	GCF_001237825.1
WP_262354494.1#171|Staphylococcus_aureus	222	-	+	34	-226	-5	63403	63624	pseudogene_171.2*#171	NZ_CTUZ01000014.1	GCF_001237825.1
WP_262354494.1#171|Staphylococcus_aureus	189	-	+	32	1	189	63209	63397	WP_262354494.1#171	NZ_CTUZ01000014.1	GCF_001237825.1
WP_262354494.1#171|Staphylococcus_aureus	750	-	+	1	495	1244	62154	62903	WP_078064693.1#171	NZ_CTUZ01000014.1	GCF_001237825.1
WP_262354494.1#171|Staphylococcus_aureus	795	-	+	1	1355	2149	61249	62043	WP_053000023.1#171	NZ_CTUZ01000014.1	GCF_001237825.1
WP_262354494.1#171|Staphylococcus_aureus	123	-	-	4	2153	2275	61123	61245	WP_001790144.1#171	NZ_CTUZ01000014.1	GCF_001237825.1
WP_262354494.1#171|Staphylococcus_aureus	192	-	+	5	2710	2901	60497	60688	WP_001224379.1#171	NZ_CTUZ01000014.1	GCF_001237825.1
WP_262354494.1#171|Staphylococcus_aureus	69	-	-	34	3040	3108	60290	60358	pseudogene_171.15*#171	NZ_CTUZ01000014.1	GCF_001237825.1
WP_262354494.1#171|Staphylococcus_aureus	1293	-	+	26	3201	4493	58905	60197	WP_050961970.1#171	NZ_CTUZ01000014.1	GCF_001237825.1
WP_262354494.1#171|Staphylococcus_aureus	762	-	+	29	4486	5247	58151	58912	WP_001066123.1#171	NZ_CTUZ01000014.1	GCF_001237825.1
WP_262354494.1#171|Staphylococcus_aureus	156	-	-	7	5275	5430	57968	58123	WP_101244972.1#171	NZ_CTUZ01000014.1	GCF_001237825.1
WP_262354494.1#171|Staphylococcus_aureus	282	-	-	6	5366	5647	57751	58032	WP_000220938.1#171	NZ_CTUZ01000014.1	GCF_001237825.1
WP_262354494.1#171|Staphylococcus_aureus	696	-	+	3	5936	6631	56767	57462	WP_000217469.1#171	NZ_CTUZ01000014.1	GCF_001237825.1
WP_262354494.1#171|Staphylococcus_aureus	423	-	+	2	6883	7305	56093	56515	WP_000162202.1#171	NZ_CTUZ01000014.1	GCF_001237825.1
WP_262354494.1#171|Staphylococcus_aureus	420	-	+	2	7572	7991	55407	55826	WP_000038243.1#171	NZ_CTUZ01000014.1	GCF_001237825.1
WP_262354494.1#171|Staphylococcus_aureus	426	-	+	2	8009	8434	54964	55389	WP_000037434.1#171	NZ_CTUZ01000014.1	GCF_001237825.1
WP_262354494.1#171|Staphylococcus_aureus	423	-	+	12	8887	9309	54089	54511	WP_001146762.1#171	NZ_CTUZ01000014.1	GCF_001237825.1
WP_262354494.1#171|Staphylococcus_aureus	1539	-	-	14	9421	10959	52439	53977	WP_000202026.1#171	NZ_CTUZ01000014.1	GCF_001237825.1
WP_303752676.1#172|Staphylococcus_aureus	197	+	+	32	1	197	1	197	WP_303752676.1#172	not_found	not_found	not_found
WP_084989777.1#174|Staphylococcus_aureus	176	-	+	32	1	176	182	357	WP_084989777.1#174	not_found	not_found	not_found
WP_237772914.1#175|Staphylococcus_aureus	393	+	+	11	-393	-1	67	459	WP_000755954.1#175	NZ_NDQR01000620.1	GCF_002123535.1
WP_237772914.1#175|Staphylococcus_aureus	168	+	+	32	1	168	461	628	WP_237772914.1#175	NZ_NDQR01000620.1	GCF_002123535.1
WP_159458920.1#176|Staphylococcus_aureus	415	-	+	32	1	415	1	415	WP_159458920.1#176	not_found	not_found	not_found
WP_078092586.1#177|Staphylococcus_aureus_F82600	176	-	+	32	1	176	142837	143012	WP_078092586.1#177	NZ_KK072280.1	GCF_000579035.1
WP_078092586.1#177|Staphylococcus_aureus_F82600	777	-	+	1	480	1256	141757	142533	WP_001573692.1#177	NZ_KK072280.1	GCF_000579035.1
WP_078092586.1#177|Staphylococcus_aureus_F82600	762	-	+	1	1366	2127	140886	141647	WP_000581887.1#177	NZ_KK072280.1	GCF_000579035.1
WP_078092586.1#177|Staphylococcus_aureus_F82600	795	-	+	1	2237	3031	139982	140776	WP_000616191.1#177	NZ_KK072280.1	GCF_000579035.1
WP_078092586.1#177|Staphylococcus_aureus_F82600	123	-	-	4	3035	3157	139856	139978	WP_031788452.1#177	NZ_KK072280.1	GCF_000579035.1
WP_078092586.1#177|Staphylococcus_aureus_F82600	192	-	+	5	3592	3783	139230	139421	WP_001224379.1#177	NZ_KK072280.1	GCF_000579035.1
WP_078092586.1#177|Staphylococcus_aureus_F82600	184	-	-	34	3922	4105	138908	139091	pseudogene_177.24*#177	NZ_KK072280.1	GCF_000579035.1
WP_078092586.1#177|Staphylococcus_aureus_F82600	282	-	-	6	4041	4322	138691	138972	WP_000220932.1#177	NZ_KK072280.1	GCF_000579035.1
WP_078092586.1#177|Staphylococcus_aureus_F82600	696	-	+	3	4621	5316	137697	138392	WP_000217452.1#177	NZ_KK072280.1	GCF_000579035.1
WP_078092586.1#177|Staphylococcus_aureus_F82600	423	-	+	2	5568	5990	137023	137445	WP_000162204.1#177	NZ_KK072280.1	GCF_000579035.1
WP_078092586.1#177|Staphylococcus_aureus_F82600	411	-	+	2	6268	6678	136335	136745	WP_000914139.1#177	NZ_KK072280.1	GCF_000579035.1
WP_078092586.1#177|Staphylococcus_aureus_F82600	427	-	+	34	6705	7131	135882	136308	pseudogene_177.1*#177	NZ_KK072280.1	GCF_000579035.1
WP_078092586.1#177|Staphylococcus_aureus_F82600	420	-	+	2	7383	7802	135211	135630	WP_000038220.1#177	NZ_KK072280.1	GCF_000579035.1
WP_078092586.1#177|Staphylococcus_aureus_F82600	414	-	+	2	7820	8233	134780	135193	WP_000037500.1#177	NZ_KK072280.1	GCF_000579035.1
WP_078092586.1#177|Staphylococcus_aureus_F82600	423	-	+	12	8686	9108	133905	134327	WP_001146762.1#177	NZ_KK072280.1	GCF_000579035.1
WP_078092586.1#177|Staphylococcus_aureus_F82600	1539	-	-	14	9220	10758	132255	133793	WP_000202030.1#177	NZ_KK072280.1	GCF_000579035.1
WP_242508366.1#178|Staphylococcus_aureus	2964	-	+	16	-8182	-5219	5383	8346	WP_001205090.1#178	NZ_RQSU01000046.1	GCF_004209985.1
WP_242508366.1#178|Staphylococcus_aureus	1194	-	+	21	-4835	-3642	3806	4999	WP_000966099.1#178	NZ_RQSU01000046.1	GCF_004209985.1
WP_242508366.1#178|Staphylococcus_aureus	234	-	+	19	-3661	-3428	3592	3825	WP_001790675.1#178	NZ_RQSU01000046.1	GCF_004209985.1
WP_242508366.1#178|Staphylococcus_aureus	309	-	-	18	-3320	-3012	3176	3484	WP_000217710.1#178	NZ_RQSU01000046.1	GCF_004209985.1
WP_242508366.1#178|Staphylococcus_aureus	267	-	-	17	-2868	-2602	2766	3032	WP_000678764.1#178	NZ_RQSU01000046.1	GCF_004209985.1
WP_242508366.1#178|Staphylococcus_aureus	1809	-	-	13	-2318	-510	674	2482	WP_001795457.1#178	NZ_RQSU01000046.1	GCF_004209985.1
WP_242508366.1#178|Staphylococcus_aureus	393	-	+	11	-393	-1	165	557	WP_000755954.1#178	NZ_RQSU01000046.1	GCF_004209985.1
WP_242508366.1#178|Staphylococcus_aureus	163	-	+	32	1	163	1	163	WP_242508366.1#178	NZ_RQSU01000046.1	GCF_004209985.1
WP_130114857.1#179|Staphylococcus_aureus	166	+	+	32	1	166	1	166	WP_130114857.1#179	NZ_RQTI01000490.1	GCF_004209915.1
WP_130114857.1#179|Staphylococcus_aureus	197	+	+	1	469	665	469	665	WP_048523742.1#179	NZ_RQTI01000490.1	GCF_004209915.1
WP_142299082.1#180|Staphylococcus_aureus	166	+	+	32	1	166	1	166	WP_142299082.1#180	NZ_JAMJGS010000485.1	GCF_023545125.1
WP_142299082.1#180|Staphylococcus_aureus	777	+	+	1	470	1246	470	1246	WP_000972657.1#180	NZ_JAMJGS010000485.1	GCF_023545125.1
WP_169541706.1#181|Staphylococcus_aureus	161	+	+	32	1	161	1	161	WP_169541706.1#181	NZ_JABBZO010000014.1	GCF_012956845.1
WP_169541706.1#181|Staphylococcus_aureus	777	+	+	1	465	1241	465	1241	WP_000972657.1#181	NZ_JABBZO010000014.1	GCF_012956845.1
WP_169541706.1#181|Staphylococcus_aureus	774	+	+	1	1353	2126	1353	2126	WP_000972280.1#181	NZ_JABBZO010000014.1	GCF_012956845.1
WP_169541706.1#181|Staphylococcus_aureus	795	+	+	1	2370	3164	2370	3164	WP_000581871.1#181	NZ_JABBZO010000014.1	GCF_012956845.1
WP_169541706.1#181|Staphylococcus_aureus	1326	+	+	10	3151	4476	3151	4476	WP_001044255.1#181	NZ_JABBZO010000014.1	GCF_012956845.1
WP_169541706.1#181|Staphylococcus_aureus	327	+	+	8	4476	4802	4476	4802	WP_000495498.1#181	NZ_JABBZO010000014.1	GCF_012956845.1
WP_169541706.1#181|Staphylococcus_aureus	288	+	+	9	4805	5092	4805	5092	WP_000521959.1#181	NZ_JABBZO010000014.1	GCF_012956845.1
WP_257641046.1#182|Staphylococcus_aureus	377	+	+	11	-377	-1	1	377	WP_142359376.1#182	NZ_NAIP01000678.1	GCF_002097225.1
WP_257641046.1#182|Staphylococcus_aureus	157	+	+	32	1	157	379	535	WP_257641046.1#182	NZ_NAIP01000678.1	GCF_002097225.1
WP_279727695.1#183|Staphylococcus_aureus	173	+	+	32	1	173	1	173	WP_279727695.1#183	NZ_JAQPGY010000052.1	GCF_029853435.1
WP_279727695.1#183|Staphylococcus_aureus	750	+	+	1	479	1228	479	1228	WP_078064693.1#183	NZ_JAQPGY010000052.1	GCF_029853435.1
WP_279727695.1#183|Staphylococcus_aureus	786	+	+	1	1339	2124	1339	2124	WP_000972273.1#183	NZ_JAQPGY010000052.1	GCF_029853435.1
WP_279727695.1#183|Staphylococcus_aureus	774	+	+	1	2382	3155	2382	3155	WP_000581879.1#183	NZ_JAQPGY010000052.1	GCF_029853435.1
WP_279727695.1#183|Staphylococcus_aureus	1275	+	+	10	3152	4426	3152	4426	WP_000978018.1#183	NZ_JAQPGY010000052.1	GCF_029853435.1
WP_279727695.1#183|Staphylococcus_aureus	327	+	+	8	4426	4752	4426	4752	WP_000495498.1#183	NZ_JAQPGY010000052.1	GCF_029853435.1
WP_279727695.1#183|Staphylococcus_aureus	288	+	+	9	4755	5042	4755	5042	WP_000521958.1#183	NZ_JAQPGY010000052.1	GCF_029853435.1
WP_279727695.1#183|Staphylococcus_aureus	108	+	+	34	5359	5466	5359	5466	pseudogene_183.15*#183	NZ_JAQPGY010000052.1	GCF_029853435.1
WP_279727695.1#183|Staphylococcus_aureus	795	+	+	1	5578	6372	5578	6372	WP_000581892.1#183	NZ_JAQPGY010000052.1	GCF_029853435.1
WP_279727695.1#183|Staphylococcus_aureus	123	+	-	4	6376	6498	6376	6498	WP_001790144.1#183	NZ_JAQPGY010000052.1	GCF_029853435.1
WP_279727695.1#183|Staphylococcus_aureus	192	+	+	5	6933	7124	6933	7124	WP_001224379.1#183	NZ_JAQPGY010000052.1	GCF_029853435.1
WP_279727695.1#183|Staphylococcus_aureus	69	+	-	34	7263	7331	7263	7331	pseudogene_183.5*#183	NZ_JAQPGY010000052.1	GCF_029853435.1
WP_279750915.1#184|Staphylococcus_aureus	174	+	+	32	1	174	1	174	WP_279750915.1#184	NZ_JAQPHA010000035.1	GCF_029853395.1
WP_279750915.1#184|Staphylococcus_aureus	750	+	+	1	480	1229	480	1229	WP_078064693.1#184	NZ_JAQPHA010000035.1	GCF_029853395.1
WP_279750915.1#184|Staphylococcus_aureus	786	+	+	1	1340	2125	1340	2125	WP_000972273.1#184	NZ_JAQPHA010000035.1	GCF_029853395.1
WP_279750915.1#184|Staphylococcus_aureus	774	+	+	1	2383	3156	2383	3156	WP_000581879.1#184	NZ_JAQPHA010000035.1	GCF_029853395.1
WP_279750915.1#184|Staphylococcus_aureus	1275	+	+	10	3153	4427	3153	4427	WP_000978018.1#184	NZ_JAQPHA010000035.1	GCF_029853395.1
WP_279750915.1#184|Staphylococcus_aureus	327	+	+	8	4427	4753	4427	4753	WP_000495498.1#184	NZ_JAQPHA010000035.1	GCF_029853395.1
WP_279750915.1#184|Staphylococcus_aureus	288	+	+	9	4756	5043	4756	5043	WP_000521958.1#184	NZ_JAQPHA010000035.1	GCF_029853395.1
WP_279750915.1#184|Staphylococcus_aureus	108	+	+	34	5360	5467	5360	5467	pseudogene_184.31*#184	NZ_JAQPHA010000035.1	GCF_029853395.1
WP_279750915.1#184|Staphylococcus_aureus	795	+	+	1	5579	6373	5579	6373	WP_000581892.1#184	NZ_JAQPHA010000035.1	GCF_029853395.1
WP_279750915.1#184|Staphylococcus_aureus	123	+	-	4	6377	6499	6377	6499	WP_001790144.1#184	NZ_JAQPHA010000035.1	GCF_029853395.1
WP_279750915.1#184|Staphylococcus_aureus	192	+	+	5	6934	7125	6934	7125	WP_001224379.1#184	NZ_JAQPHA010000035.1	GCF_029853395.1
WP_279750915.1#184|Staphylococcus_aureus	69	+	-	34	7264	7332	7264	7332	pseudogene_184.14*#184	NZ_JAQPHA010000035.1	GCF_029853395.1
WP_181935081.1#185|Staphylococcus_aureus	1554	-	+	30	-21221	-19668	2608737	2610290	WP_000876663.1#185	NZ_CP060584.1	GCF_015244035.1
WP_181935081.1#185|Staphylococcus_aureus	1359	-	+	27	-19551	-18193	2607262	2608620	WP_000481425.1#185	NZ_CP060584.1	GCF_015244035.1
WP_181935081.1#185|Staphylococcus_aureus	102	-	+	0	-17810	-17709	2606778	2606879	WP_001790696.1#185	NZ_CP060584.1	GCF_015244035.1
WP_181935081.1#185|Staphylococcus_aureus	3057	-	+	16	-17725	-14669	2603738	2606794	WP_048665239.1#185	NZ_CP060584.1	GCF_015244035.1
WP_181935081.1#185|Staphylococcus_aureus	2823	-	+	16	-13987	-11165	2600234	2603056	WP_000841422.1#185	NZ_CP060584.1	GCF_015244035.1
WP_181935081.1#185|Staphylococcus_aureus	867	-	+	23	-10985	-10119	2599188	2600054	WP_000721336.1#185	NZ_CP060584.1	GCF_015244035.1
WP_181935081.1#185|Staphylococcus_aureus	744	-	-	20	-9908	-9165	2598234	2598977	WP_000386367.1#185	NZ_CP060584.1	GCF_015244035.1
WP_181935081.1#185|Staphylococcus_aureus	357	-	+	20	-8842	-8486	2597555	2597911	WP_000998869.1#185	NZ_CP060584.1	GCF_015244035.1
WP_181935081.1#185|Staphylococcus_aureus	2963	-	+	34	-8181	-5219	2594288	2597250	pseudogene_185.17*#185	NZ_CP060584.1	GCF_015244035.1
WP_181935081.1#185|Staphylococcus_aureus	1194	-	+	21	-4835	-3642	2592711	2593904	WP_000966099.1#185	NZ_CP060584.1	GCF_015244035.1
WP_181935081.1#185|Staphylococcus_aureus	234	-	+	19	-3661	-3428	2592497	2592730	WP_001790675.1#185	NZ_CP060584.1	GCF_015244035.1
WP_181935081.1#185|Staphylococcus_aureus	309	-	-	18	-3320	-3012	2592081	2592389	WP_000217710.1#185	NZ_CP060584.1	GCF_015244035.1
WP_181935081.1#185|Staphylococcus_aureus	267	-	-	17	-2868	-2602	2591671	2591937	WP_000678764.1#185	NZ_CP060584.1	GCF_015244035.1
WP_181935081.1#185|Staphylococcus_aureus	1809	-	-	13	-2318	-510	2589579	2591387	WP_001795457.1#185	NZ_CP060584.1	GCF_015244035.1
WP_181935081.1#185|Staphylococcus_aureus	393	-	+	11	-393	-1	2589070	2589462	WP_000755954.1#185	NZ_CP060584.1	GCF_015244035.1
WP_181935081.1#185|Staphylococcus_aureus	147	-	+	32	1	147	2588922	2589068	WP_181935081.1#185	NZ_CP060584.1	GCF_015244035.1
WP_181935081.1#185|Staphylococcus_aureus	807	-	-	0	368	1174	2587895	2588701	WP_048665636.1#185	NZ_CP060584.1	GCF_015244035.1
WP_181935081.1#185|Staphylococcus_aureus	705	-	-	0	1216	1920	2587149	2587853	WP_048665789.1#185	NZ_CP060584.1	GCF_015244035.1
WP_181935081.1#185|Staphylococcus_aureus	213	-	+	0	1953	2165	2586904	2587116	WP_048665614.1#185	NZ_CP060584.1	GCF_015244035.1
WP_181935081.1#185|Staphylococcus_aureus	501	-	+	22	2297	2797	2586272	2586772	WP_000142036.1#185	NZ_CP060584.1	GCF_015244035.1
WP_181935081.1#185|Staphylococcus_aureus	501	-	+	22	2808	3308	2585761	2586261	WP_001008475.1#185	NZ_CP060584.1	GCF_015244035.1
WP_181935081.1#185|Staphylococcus_aureus	496	-	+	34	3319	3814	2585255	2585750	pseudogene_185.27*#185	NZ_CP060584.1	GCF_015244035.1
WP_181935081.1#185|Staphylococcus_aureus	492	-	+	22	3825	4316	2584753	2585244	WP_000142033.1#185	NZ_CP060584.1	GCF_015244035.1
WP_181935081.1#185|Staphylococcus_aureus	684	-	+	0	4526	5209	2583860	2584543	WP_000208389.1#185	NZ_CP060584.1	GCF_015244035.1
WP_181935081.1#185|Staphylococcus_aureus	114	-	+	34	5325	5438	2583631	2583744	pseudogene_185.23*#185	NZ_CP060584.1	GCF_015244035.1
WP_181935081.1#185|Staphylococcus_aureus	501	-	+	22	5795	6295	2582774	2583274	WP_000141982.1#185	NZ_CP060584.1	GCF_015244035.1
WP_181935081.1#185|Staphylococcus_aureus	501	-	+	22	6307	6807	2582262	2582762	WP_000142145.1#185	NZ_CP060584.1	GCF_015244035.1
WP_181935081.1#185|Staphylococcus_aureus	501	-	+	22	6818	7318	2581751	2582251	WP_000142176.1#185	NZ_CP060584.1	GCF_015244035.1
WP_181935081.1#185|Staphylococcus_aureus	501	-	+	22	7329	7829	2581240	2581740	WP_001837544.1#185	NZ_CP060584.1	GCF_015244035.1
WP_181935081.1#185|Staphylococcus_aureus	501	-	+	22	7840	8340	2580729	2581229	WP_000141947.1#185	NZ_CP060584.1	GCF_015244035.1
WP_181935081.1#185|Staphylococcus_aureus	501	-	+	22	8351	8851	2580218	2580718	WP_000142102.1#185	NZ_CP060584.1	GCF_015244035.1
WP_308737188.1#186|Staphylococcus_aureus	1809	+	-	13	-2318	-510	264	2072	WP_001795457.1#186	NZ_JAVHUC010000281.1	GCF_031085045.1
WP_308737188.1#186|Staphylococcus_aureus	393	+	+	11	-393	-1	2189	2581	WP_000755954.1#186	NZ_JAVHUC010000281.1	GCF_031085045.1
WP_308737188.1#186|Staphylococcus_aureus	190	+	+	32	1	190	2583	2772	WP_308737188.1#186	NZ_JAVHUC010000281.1	GCF_031085045.1
WP_242432955.1#187|Staphylococcus_aureus	423	-	-	2	-11944	-11522	11660	12082	WP_001034758.1#187	NZ_LKWB01000158.1	GCF_002273245.1
WP_242432955.1#187|Staphylococcus_aureus	696	-	-	3	-11272	-10577	10715	11410	WP_000217456.1#187	NZ_LKWB01000158.1	GCF_002273245.1
WP_242432955.1#187|Staphylococcus_aureus	282	-	+	6	-10288	-10007	10145	10426	WP_000220938.1#187	NZ_LKWB01000158.1	GCF_002273245.1
WP_242432955.1#187|Staphylococcus_aureus	186	-	+	7	-10071	-9886	10024	10209	WP_001791851.1#187	NZ_LKWB01000158.1	GCF_002273245.1
WP_242432955.1#187|Staphylococcus_aureus	192	-	-	5	-9747	-9556	9694	9885	WP_001224379.1#187	NZ_LKWB01000158.1	GCF_002273245.1
WP_242432955.1#187|Staphylococcus_aureus	123	-	+	4	-9121	-8999	9137	9259	WP_001790144.1#187	NZ_LKWB01000158.1	GCF_002273245.1
WP_242432955.1#187|Staphylococcus_aureus	795	-	-	1	-8995	-8201	8339	9133	WP_000581894.1#187	NZ_LKWB01000158.1	GCF_002273245.1
WP_242432955.1#187|Staphylococcus_aureus	108	-	-	34	-8089	-7982	8120	8227	pseudogene_187.17*#187	NZ_LKWB01000158.1	GCF_002273245.1
WP_242432955.1#187|Staphylococcus_aureus	288	-	-	9	-7665	-7378	7516	7803	WP_000521959.1#187	NZ_LKWB01000158.1	GCF_002273245.1
WP_242432955.1#187|Staphylococcus_aureus	327	-	-	8	-7375	-7049	7187	7513	WP_000495498.1#187	NZ_LKWB01000158.1	GCF_002273245.1
WP_242432955.1#187|Staphylococcus_aureus	1326	-	-	10	-7049	-5724	5862	7187	WP_001044255.1#187	NZ_LKWB01000158.1	GCF_002273245.1
WP_242432955.1#187|Staphylococcus_aureus	795	-	-	1	-5737	-4943	5081	5875	WP_000581871.1#187	NZ_LKWB01000158.1	GCF_002273245.1
WP_242432955.1#187|Staphylococcus_aureus	774	-	-	1	-4699	-3926	4064	4837	WP_000972280.1#187	NZ_LKWB01000158.1	GCF_002273245.1
WP_242432955.1#187|Staphylococcus_aureus	777	-	-	1	-3814	-3038	3176	3952	WP_000972657.1#187	NZ_LKWB01000158.1	GCF_002273245.1
WP_242432955.1#187|Staphylococcus_aureus	2742	-	-	34	-2734	7	131	2872	pseudogene_187.2*#187	NZ_LKWB01000158.1	GCF_002273245.1
WP_242432955.1#187|Staphylococcus_aureus	137	-	+	32	1	137	1	137	WP_242432955.1#187	NZ_LKWB01000158.1	GCF_002273245.1
WP_172410396.1#188|Staphylococcus_aureus	1095	-	+	0	-14374	-13280	13543	14637	WP_000433551.1#188	NZ_LKZJ01000070.1	GCF_002274365.1
WP_172410396.1#188|Staphylococcus_aureus	798	-	+	0	-13287	-12490	12753	13550	WP_001246555.1#188	NZ_LKZJ01000070.1	GCF_002274365.1
WP_172410396.1#188|Staphylococcus_aureus	810	-	+	0	-12484	-11675	11938	12747	WP_000872390.1#188	NZ_LKZJ01000070.1	GCF_002274365.1
WP_172410396.1#188|Staphylococcus_aureus	1074	-	+	0	-11675	-10602	10865	11938	WP_000819684.1#188	NZ_LKZJ01000070.1	GCF_002274365.1
WP_172410396.1#188|Staphylococcus_aureus	1020	-	+	0	-10528	-9509	9772	10791	WP_000145499.1#188	NZ_LKZJ01000070.1	GCF_002274365.1
WP_172410396.1#188|Staphylococcus_aureus	420	-	+	0	-9226	-8807	9070	9489	WP_001080466.1#188	NZ_LKZJ01000070.1	GCF_002274365.1
WP_172410396.1#188|Staphylococcus_aureus	1353	-	-	0	-8728	-7376	7639	8991	WP_001060842.1#188	NZ_LKZJ01000070.1	GCF_002274365.1
WP_172410396.1#188|Staphylococcus_aureus	615	-	-	0	-7192	-6578	6841	7455	WP_000170603.1#188	NZ_LKZJ01000070.1	GCF_002274365.1
WP_172410396.1#188|Staphylococcus_aureus	828	-	+	0	-6421	-5594	5857	6684	WP_001240318.1#188	NZ_LKZJ01000070.1	GCF_002274365.1
WP_172410396.1#188|Staphylococcus_aureus	192	-	-	0	-5440	-5249	5512	5703	WP_000810620.1#188	NZ_LKZJ01000070.1	GCF_002274365.1
WP_172410396.1#188|Staphylococcus_aureus	1848	-	+	0	-5147	-3300	3563	5410	WP_000182661.1#188	NZ_LKZJ01000070.1	GCF_002274365.1
WP_172410396.1#188|Staphylococcus_aureus	168	-	-	0	-3160	-2993	3256	3423	WP_001250275.1#188	NZ_LKZJ01000070.1	GCF_002274365.1
WP_172410396.1#188|Staphylococcus_aureus	483	-	-	0	-2991	-2509	2772	3254	WP_000614712.1#188	NZ_LKZJ01000070.1	GCF_002274365.1
WP_172410396.1#188|Staphylococcus_aureus	276	-	+	0	-2368	-2093	2356	2631	WP_001118417.1#188	NZ_LKZJ01000070.1	GCF_002274365.1
WP_172410396.1#188|Staphylococcus_aureus	1227	-	+	0	-1779	-553	816	2042	WP_000787940.1#188	NZ_LKZJ01000070.1	GCF_002274365.1
WP_172410396.1#188|Staphylococcus_aureus	262	-	+	32	1	262	1	262	WP_172410396.1#188	NZ_LKZJ01000070.1	GCF_002274365.1
WP_256075503.1#189|Staphylococcus_aureus	379	-	+	32	1	379	1	379	WP_256075503.1#189	not_found	not_found	not_found
