# Supplementary material for: A type VII-secreted lipase toxin with reverse domain arrangement
Source: Nat Commun. 2023 Dec 19;14:8438. doi: 10.1038/s41467-023-44221-y (PMC10730906; doi:10.1038/s41467-023-44221-y)
Supplement: Supplementary file 6 — Source Data [file 41467_2023_44221_MOESM6_ESM.zip › Tsl1 distribution raw/lplIII 5/FlaGs_output/results_QueryStatus.txt]

#Serial	Status
1	WP_162634690.1 is valid as a NCBI protein accession and reported in Assembly ID GCF_010363625.1
2	WP_142380044.1 is valid as a NCBI protein accession and reported in Assembly ID GCF_002843825.1
3	WP_242436296.1 is valid as a NCBI protein accession and reported in Assembly ID GCF_002274895.1
3	WP_242436296.1 is valid as a NCBI protein accession and reported in Assembly ID GCF_002274895.1
4	WP_242436296.1 is valid as a NCBI protein accession and reported in Assembly ID GCF_002274895.1
4	WP_242436296.1 is valid as a NCBI protein accession and reported in Assembly ID GCF_002274895.1
5	WP_142359803.1 is valid as a NCBI protein accession and reported in Assembly ID GCF_002097505.1
6	WP_086090497.1 is valid as a NCBI protein accession and reported in Assembly ID GCF_002126695.1
7	WP_130173786.1 is valid as a NCBI protein accession and reported in Assembly ID GCF_004209975.1
8	WP_207215529.1 is valid as a NCBI protein accession and reported in Assembly ID GCF_004209985.1
9	WP_187216444.1 is valid as a NCBI protein accession and reported in Assembly ID GCF_008040325.1
10	WP_142378969.1 is valid as a NCBI protein accession and reported in Assembly ID GCF_900251005.1
11	WP_192859089.1 is valid as a NCBI protein accession and reported in Assembly ID GCF_002122745.1
12	WP_238135504.1 is valid as a NCBI protein accession and reported in Assembly ID GCF_002125885.1
13	WP_224156644.1 is valid as a NCBI protein accession and reported in Assembly ID GCF_020074165.1
14	WP_147698166.1 is valid as a NCBI protein accession and reported in Assembly ID GCF_008040235.1
15	WP_143565000.1 is valid as a NCBI protein accession and reported in Assembly ID GCF_002122075.1
16	WP_105798977.1 is valid as a NCBI protein accession and reported in Assembly ID GCF_002982555.1
17	WP_150867099.1 is valid as a NCBI protein accession and reported in Assembly ID GCF_008763145.1
18	WP_142241304.1 is valid as a NCBI protein accession and reported in Assembly ID GCF_001996625.1
19	WP_130136634.1 is valid as a NCBI protein accession and reported in Assembly ID GCF_004209995.1
20	WP_078161669.1 is valid as a NCBI protein accession and reported in Assembly ID GCF_900058385.1
21	WP_162663296.1 is valid as a NCBI protein accession and reported in Assembly ID GCF_010364015.1
22	WP_154293619.1 is valid as a NCBI protein accession and reported in Assembly ID GCF_009674865.1
23	WP_162675343.1 is valid as a NCBI protein accession and reported in Assembly ID GCF_010364665.1
24	WP_154283575.1 is valid as a NCBI protein accession and reported in Assembly ID GCF_009675565.1
25	WP_258026760.1 is valid as a NCBI protein accession and reported in Assembly ID GCF_900251275.1
26	WP_147696459.1 is valid as a NCBI protein accession and reported in Assembly ID GCF_008040485.1
27	WP_164006005.1 is valid as a NCBI protein accession and reported in Assembly ID GCF_010570935.1
28	WP_242511153.1 is valid as a NCBI protein accession and reported in Assembly ID GCF_004209915.1
29	WP_250039214.1 is valid as a NCBI protein accession and reported in Assembly ID GCF_023545785.1
30	WP_187787547.1 is valid as a NCBI protein accession and reported in Assembly ID GCF_014493615.1
31	WP_187216399.1 is valid as a NCBI protein accession and reported in Assembly ID GCF_008040325.1
32	WP_077766640.1 is valid as a NCBI protein accession and reported in Assembly ID GCF_001996625.1
33	WP_258027765.1 is valid as a NCBI protein accession and reported in Assembly ID GCF_900250325.1
34	WP_250000090.1 is valid as a NCBI protein accession and reported in Assembly ID GCF_023545195.1
35	WP_195757984.1 is valid as a NCBI protein accession and reported in Assembly ID GCF_009674245.1
36	WP_237771875.1 is valid as a NCBI protein accession and reported in Assembly ID GCF_002121915.1
37	WP_237772876.1 is valid as a NCBI protein accession and reported in Assembly ID GCF_002122795.1
38	WP_086091735.1 is valid as a NCBI protein accession and reported in Assembly ID GCF_002126755.1
39	WP_148850250.1 is valid as a NCBI protein accession and reported in Assembly ID GCF_008123635.1
40	WP_216778343.1 is valid as a NCBI protein accession and reported in Assembly ID GCF_018996625.1
41	WP_102787666.1 is valid as a NCBI protein accession and reported in Assembly ID GCF_002887505.1
42	WP_094433718.1 is valid as a NCBI protein accession and reported in Assembly ID GCF_002250795.1
43	WP_220674090.1 is valid as a NCBI protein accession and reported in Assembly ID GCF_019659385.1
44	WP_095239945.1 is valid as a NCBI protein accession and reported in Assembly ID GCF_002273955.1
45	WP_141060977.1 is valid as a NCBI protein accession and reported in Assembly ID GCF_006511515.1
46	WP_148255029.1 is valid as a NCBI protein accession and reported in Assembly ID GCF_008080265.1
47	WP_078068884.1 Failed : No record for accession WP_078068884.1
48	WP_187239588.1 is valid as a NCBI protein accession and reported in Assembly ID GCF_008040225.1
49	WP_084986457.1 is valid as a NCBI protein accession and reported in Assembly ID GCF_023544845.1
50	WP_191961598.1 is valid as a NCBI protein accession and reported in Assembly ID GCF_001226165.1
51	WP_224061423.1 is valid as a NCBI protein accession and reported in Assembly ID GCF_020073905.1
52	WP_095337205.1 is valid as a NCBI protein accession and reported in Assembly ID GCF_002273945.1
53	WP_031900972.1 is valid as a NCBI protein accession and reported in Assembly ID GCF_000685445.1
54	WP_147707997.1 is valid as a NCBI protein accession and reported in Assembly ID GCF_008040525.1
55	WP_130115896.1 is valid as a NCBI protein accession and reported in Assembly ID GCF_004210135.1
56	WP_094627146.1 is valid as a NCBI protein accession and reported in Assembly ID GCF_002260245.1
57	WP_264438915.1 is valid as a NCBI protein accession and reported in Assembly ID GCF_025919885.1
58	WP_142294970.1 is valid as a NCBI protein accession and reported in Assembly ID GCF_002260445.1
59	WP_199015290.1 is valid as a NCBI protein accession and reported in Assembly ID GCF_016424665.1
60	WP_033860002.1 is valid as a NCBI protein accession and reported in Assembly ID GCF_000731475.1
61	WP_033861377.1 is valid as a NCBI protein accession and reported in Assembly ID GCF_000731435.1
62	WP_041019955.1 is valid as a NCBI protein accession and reported in Assembly ID GCF_000801255.1
63	WP_033861002.1 is valid as a NCBI protein accession and reported in Assembly ID GCF_000731375.1
64	WP_160840187.1 is valid as a NCBI protein accession and reported in Assembly ID GCF_019265535.1
65	WP_033861180.1 is valid as a NCBI protein accession and reported in Assembly ID GCF_000731415.1
66	WP_259469289.1 is valid as a NCBI protein accession and reported in Assembly ID GCF_019659385.1
67	WP_165379860.1 is valid as a NCBI protein accession and reported in Assembly ID GCF_004209915.1
68	WP_199012879.1 is valid as a NCBI protein accession and reported in Assembly ID GCF_016425045.1
69	WP_261983196.1 is valid as a NCBI protein accession and reported in Assembly ID GCF_008040225.1
70	WP_162647751.1 is valid as a NCBI protein accession and reported in Assembly ID GCF_010364405.1
71	WP_048537002.1 is valid as a NCBI protein accession and reported in Assembly ID GCF_001046405.1
72	WP_156979261.1 is valid as a NCBI protein accession and reported in Assembly ID GCF_002120905.1
73	WP_164003392.1 is valid as a NCBI protein accession and reported in Assembly ID GCF_010570905.1
74	WP_101259156.1 is valid as a NCBI protein accession and reported in Assembly ID GCF_002843735.1
75	WP_142375018.1 is valid as a NCBI protein accession and reported in Assembly ID GCF_002887295.1
76	WP_216771405.1 is valid as a NCBI protein accession and reported in Assembly ID GCF_018995165.1
77	WP_142359397.1 is valid as a NCBI protein accession and reported in Assembly ID GCF_002097225.1
78	WP_142256354.1 is valid as a NCBI protein accession and reported in Assembly ID GCF_002097135.1
79	WP_242437190.1 is valid as a NCBI protein accession and reported in Assembly ID GCF_002274615.1
80	WP_250066175.1 is valid as a NCBI protein accession and reported in Assembly ID GCF_023544905.1
81	WP_165624723.1 is valid as a NCBI protein accession and reported in Assembly ID GCF_011319615.1
82	WP_191135850.1 is valid as a NCBI protein accession and reported in Assembly ID GCF_014773345.1
83	WP_136719247.1 is valid as a NCBI protein accession and reported in Assembly ID GCF_002097435.1
84	WP_142359915.1 is valid as a NCBI protein accession and reported in Assembly ID GCF_002123535.1
85	WP_130173832.1 is valid as a NCBI protein accession and reported in Assembly ID GCF_004209975.1
86	WP_146633342.1 is valid as a NCBI protein accession and reported in Assembly ID GCF_002097245.1
87	WP_150854486.1 is valid as a NCBI protein accession and reported in Assembly ID GCF_001235485.1
88	WP_250018204.1 is valid as a NCBI protein accession and reported in Assembly ID GCF_023545045.1
89	WP_180382545.1 is valid as a NCBI protein accession and reported in Assembly ID GCF_002097225.1
90	WP_216762073.1 is valid as a NCBI protein accession and reported in Assembly ID GCF_018995825.1
91	WP_250037034.1 is valid as a NCBI protein accession and reported in Assembly ID GCF_023545165.1
92	WP_259676288.1 is valid as a NCBI protein accession and reported in Assembly ID GCF_003719845.1
93	WP_113625424.1 is valid as a NCBI protein accession and reported in Assembly ID GCF_003310925.1
94	WP_164805630.1 is valid as a NCBI protein accession and reported in Assembly ID GCF_002126775.1
95	WP_179133257.1 is valid as a NCBI protein accession and reported in Assembly ID GCF_002097045.1
96	WP_238136484.1 is valid as a NCBI protein accession and reported in Assembly ID GCF_002125985.1
97	WP_238136493.1 is valid as a NCBI protein accession and reported in Assembly ID GCF_002125835.1
98	WP_257641232.1 is valid as a NCBI protein accession and reported in Assembly ID GCF_002097505.1
99	WP_142359560.1 is valid as a NCBI protein accession and reported in Assembly ID GCF_002097495.1
100	WP_116472313.1 is valid as a NCBI protein accession and reported in Assembly ID GCF_003095315.1
101	WP_195758000.1 is valid as a NCBI protein accession and reported in Assembly ID GCF_009674245.1
102	WP_044165562.1 is valid as a NCBI protein accession and reported in Assembly ID GCF_000831925.1
103	WP_250058623.1 is valid as a NCBI protein accession and reported in Assembly ID GCF_023544995.1
104	WP_216805425.1 is valid as a NCBI protein accession and reported in Assembly ID GCF_018995755.1
105	WP_249987162.1 is valid as a NCBI protein accession and reported in Assembly ID GCF_023545405.1
106	WP_301554170.1 is a valid NCBI protein accession but Discarded : No Flanking Gene was found for WP_301554170.1 in Assembly ID GCA_018995745.1
107	WP_146633163.1 is valid as a NCBI protein accession and reported in Assembly ID GCF_002097245.1
108	WP_148239178.1 is valid as a NCBI protein accession and reported in Assembly ID GCF_008080355.1
109	WP_250046913.1 is valid as a NCBI protein accession and reported in Assembly ID GCF_023545925.1
110	WP_167401755.1 is valid as a NCBI protein accession and reported in Assembly ID GCF_011812665.1
111	WP_250013745.1 is valid as a NCBI protein accession and reported in Assembly ID GCF_023545845.1
112	WP_048523800.1 is valid as a NCBI protein accession and reported in Assembly ID GCF_001045855.1
113	WP_148237587.1 is valid as a NCBI protein accession and reported in Assembly ID GCF_023545665.1
114	WP_198995728.1 is valid as a NCBI protein accession and reported in Assembly ID GCF_016425555.1
115	WP_167403810.1 is a valid NCBI protein accession but Discarded : No Flanking Gene was found for WP_167403810.1 in Assembly ID GCA_011812705.1
116	WP_167402418.1 is valid as a NCBI protein accession and reported in Assembly ID GCF_011812685.1
117	WP_130115802.1 is valid as a NCBI protein accession and reported in Assembly ID GCF_004210135.1
118	WP_006191062.1 is valid as a NCBI protein accession and reported in Assembly ID GCF_023544905.1
119	WP_256084498.1 is valid as a NCBI protein accession and reported in Assembly ID GCF_024454545.1
120	WP_165624692.1 is valid as a NCBI protein accession and reported in Assembly ID GCF_011319615.1
121	WP_197884756.1 is valid as a NCBI protein accession and reported in Assembly ID GCF_016425625.1
122	WP_249983169.1 is valid as a NCBI protein accession and reported in Assembly ID GCF_023544825.1
123	WP_117195160.1 is valid as a NCBI protein accession and reported in Assembly ID GCF_003418405.1
124	WP_199009918.1 is valid as a NCBI protein accession and reported in Assembly ID GCF_016426135.1
125	WP_191972400.1 is valid as a NCBI protein accession and reported in Assembly ID GCF_001235875.1
126	WP_279526696.1 is valid as a NCBI protein accession and reported in Assembly ID GCF_029813675.1
127	WP_130115901.1 is valid as a NCBI protein accession and reported in Assembly ID GCF_004210135.1
128	WP_042854071.1 is valid as a NCBI protein accession and reported in Assembly ID GCF_008080015.1
129	WP_031870359.1 Failed : No record for accession WP_031870359.1
130	WP_142359825.1 is valid as a NCBI protein accession and reported in Assembly ID GCF_002097505.1
131	WP_165379414.1 is valid as a NCBI protein accession and reported in Assembly ID GCF_004210135.1
132	WP_256089191.1 is valid as a NCBI protein accession and reported in Assembly ID GCF_024454675.1
133	WP_303752634.1 is valid as a NCBI protein accession and reported in Assembly ID GCF_954779845.1
134	WP_199003835.1 is valid as a NCBI protein accession and reported in Assembly ID GCF_016424955.1
135	WP_256094163.1 is valid as a NCBI protein accession and reported in Assembly ID GCF_001743125.1
136	WP_148249104.1 is valid as a NCBI protein accession and reported in Assembly ID GCF_008079495.1
137	WP_199003902.1 is valid as a NCBI protein accession and reported in Assembly ID GCF_016424635.1
138	WP_256025837.1 is valid as a NCBI protein accession and reported in Assembly ID GCF_024454205.1
139	WP_048537327.1 is valid as a NCBI protein accession and reported in Assembly ID GCF_001046485.1
140	WP_277986106.1 is valid as a NCBI protein accession and reported in Assembly ID GCF_004210135.1
141	WP_188003905.1 is valid as a NCBI protein accession and reported in Assembly ID GCF_014529735.1
142	WP_198998899.1 is valid as a NCBI protein accession and reported in Assembly ID GCF_016424505.1
143	WP_251640928.1 is valid as a NCBI protein accession and reported in Assembly ID GCF_023706605.1
144	WP_142257593.1 is valid as a NCBI protein accession and reported in Assembly ID GCF_002097285.1
145	WP_150862241.1 is valid as a NCBI protein accession and reported in Assembly ID GCF_008762765.1
146	WP_199004877.1 is valid as a NCBI protein accession and reported in Assembly ID GCF_016425615.1
147	WP_199008366.1 is valid as a NCBI protein accession and reported in Assembly ID GCF_016425925.1
148	WP_142359808.1 Failed : No record for accession WP_142359808.1
149	WP_238136401.1 is valid as a NCBI protein accession and reported in Assembly ID GCF_002126775.1
150	WP_168248108.1 is a valid NCBI protein accession but Discarded : No Flanking Gene was found for WP_168248108.1 in Assembly ID GCA_012276865.1
151	WP_208970387.1 is valid as a NCBI protein accession and reported in Assembly ID GCF_018996625.1
152	WP_186787420.1 is valid as a NCBI protein accession and reported in Assembly ID GCF_002097245.1
153	WP_303750538.1 is valid as a NCBI protein accession and reported in Assembly ID GCF_954789315.1
154	WP_270809891.1 is valid as a NCBI protein accession and reported in Assembly ID GCF_027706295.1
155	WP_188363408.1 is valid as a NCBI protein accession and reported in Assembly ID GCF_014638515.1
156	WP_191971967.1 is valid as a NCBI protein accession and reported in Assembly ID GCF_001234365.1
157	WP_249989045.1 is valid as a NCBI protein accession and reported in Assembly ID GCF_023545805.1
158	WP_199017201.1 is valid as a NCBI protein accession and reported in Assembly ID GCF_016424945.1
159	WP_186787401.1 is valid as a NCBI protein accession and reported in Assembly ID GCF_002097245.1
160	WP_303752855.1 is valid as a NCBI protein accession and reported in Assembly ID GCF_954785645.1
161	WP_250046828.1 is valid as a NCBI protein accession and reported in Assembly ID GCF_023545925.1
162	WP_158695642.1 is valid as a NCBI protein accession and reported in Assembly ID GCF_002982995.1
163	WP_182054303.1 is valid as a NCBI protein accession and reported in Assembly ID GCF_014061695.1
164	WP_216805225.1 is valid as a NCBI protein accession and reported in Assembly ID GCF_018995755.1
165	WP_270724449.1 is valid as a NCBI protein accession and reported in Assembly ID GCF_027706365.1
166	WP_207218103.1 is valid as a NCBI protein accession and reported in Assembly ID GCF_004209915.1
167	WP_147690058.1 is valid as a NCBI protein accession and reported in Assembly ID GCF_008040515.1
168	WP_126840431.1 is valid as a NCBI protein accession and reported in Assembly ID GCF_003988715.1
169	WP_308890471.1 is valid as a NCBI protein accession and reported in Assembly ID GCF_030971465.1
170	WP_142354387.1 is a valid NCBI protein accession but Discarded : No Flanking Gene was found for WP_142354387.1 in Assembly ID GCA_001937005.1
171	WP_262354494.1 is valid as a NCBI protein accession and reported in Assembly ID GCF_001237825.1
172	WP_303752676.1 is valid as a NCBI protein accession and reported in Assembly ID GCF_954779845.1
173	WP_075345074.1 Failed : No record for accession WP_075345074.1
174	WP_084989777.1 is valid as a NCBI protein accession and reported in Assembly ID GCF_002097495.1
175	WP_237772914.1 is valid as a NCBI protein accession and reported in Assembly ID GCF_002123535.1
176	WP_159458920.1 is valid as a NCBI protein accession and reported in Assembly ID GCF_900235965.1
177	WP_078092586.1 is valid as a NCBI protein accession and reported in Assembly ID GCF_000579035.1
178	WP_242508366.1 is valid as a NCBI protein accession and reported in Assembly ID GCF_004209985.1
179	WP_130114857.1 is valid as a NCBI protein accession and reported in Assembly ID GCF_004209915.1
180	WP_142299082.1 is valid as a NCBI protein accession and reported in Assembly ID GCF_023545125.1
181	WP_169541706.1 is valid as a NCBI protein accession and reported in Assembly ID GCF_012956845.1
182	WP_257641046.1 is valid as a NCBI protein accession and reported in Assembly ID GCF_002097225.1
183	WP_279727695.1 is valid as a NCBI protein accession and reported in Assembly ID GCF_029853435.1
184	WP_279750915.1 is valid as a NCBI protein accession and reported in Assembly ID GCF_029853395.1
185	WP_181935081.1 is valid as a NCBI protein accession and reported in Assembly ID GCF_015244035.1
186	WP_308737188.1 is valid as a NCBI protein accession and reported in Assembly ID GCF_031085045.1
187	WP_242432955.1 is valid as a NCBI protein accession and reported in Assembly ID GCF_002273245.1
188	WP_172410396.1 is valid as a NCBI protein accession and reported in Assembly ID GCF_002274365.1
189	WP_256075503.1 is valid as a NCBI protein accession and reported in Assembly ID GCF_024454535.1
