# Supplementary material for: A type VII-secreted lipase toxin with reverse domain arrangement
Source: Nat Commun. 2023 Dec 19;14:8438. doi: 10.1038/s41467-023-44221-y (PMC10730906; doi:10.1038/s41467-023-44221-y)
Supplement: Supplementary file 6 — Source Data [file 41467_2023_44221_MOESM6_ESM.zip › Tsl1 distribution raw/lplIII 5/request_file/request.json]

{"accept": true, "homologues_list": ["WP_162634690.1", "WP_142380044.1", "WP_242436296.1", "WP_242436296.1", "WP_142359803.1", "WP_086090497.1", "WP_130173786.1", "WP_207215529.1", "WP_187216444.1", "WP_142378969.1", "WP_192859089.1", "WP_238135504.1", "WP_224156644.1", "WP_147698166.1", "WP_143565000.1", "WP_105798977.1", "WP_150867099.1", "WP_142241304.1", "WP_130136634.1", "WP_078161669.1", "WP_162663296.1", "WP_154293619.1", "WP_162675343.1", "WP_154283575.1", "WP_258026760.1", "WP_147696459.1", "WP_164006005.1", "WP_242511153.1", "WP_250039214.1", "WP_187787547.1", "WP_187216399.1", "WP_077766640.1", "WP_258027765.1", "WP_250000090.1", "WP_195757984.1", "WP_237771875.1", "WP_237772876.1", "WP_086091735.1", "WP_148850250.1", "WP_216778343.1", "WP_102787666.1", "WP_094433718.1", "WP_220674090.1", "WP_095239945.1", "WP_141060977.1", "WP_148255029.1", "WP_078068884.1", "WP_187239588.1", "WP_084986457.1", "WP_191961598.1", "WP_224061423.1", "WP_095337205.1", "WP_031900972.1", "WP_147707997.1", "WP_130115896.1", "WP_094627146.1", "WP_264438915.1", "WP_142294970.1", "WP_199015290.1", "WP_033860002.1", "WP_033861377.1", "WP_041019955.1", "WP_033861002.1", "WP_160840187.1", "WP_033861180.1", "WP_259469289.1", "WP_165379860.1", "WP_199012879.1", "WP_261983196.1", "WP_162647751.1", "WP_048537002.1", "WP_156979261.1", "WP_164003392.1", "WP_101259156.1", "WP_142375018.1", "WP_216771405.1", "WP_142359397.1", "WP_142256354.1", "WP_242437190.1", "WP_250066175.1", "WP_165624723.1", "WP_191135850.1", "WP_136719247.1", "WP_142359915.1", "WP_130173832.1", "WP_146633342.1", "WP_150854486.1", "WP_250018204.1", "WP_180382545.1", "WP_216762073.1", "WP_250037034.1", "WP_259676288.1", "WP_113625424.1", "WP_164805630.1", "WP_179133257.1", "WP_238136484.1", "WP_238136493.1", "WP_257641232.1", "WP_142359560.1", "WP_116472313.1", "WP_195758000.1", "WP_044165562.1", "WP_250058623.1", "WP_216805425.1", "WP_249987162.1", "WP_301554170.1", "WP_146633163.1", "WP_148239178.1", "WP_250046913.1", "WP_167401755.1", "WP_250013745.1", "WP_048523800.1", "WP_148237587.1", "WP_198995728.1", "WP_167403810.1", "WP_167402418.1", "WP_130115802.1", "WP_006191062.1", "WP_256084498.1", "WP_165624692.1", "WP_197884756.1", "WP_249983169.1", "WP_117195160.1", "WP_199009918.1", "WP_191972400.1", "WP_279526696.1", "WP_130115901.1", "WP_042854071.1", "WP_031870359.1", "WP_142359825.1", "WP_165379414.1", "WP_256089191.1", "WP_303752634.1", "WP_199003835.1", "WP_256094163.1", "WP_148249104.1", "WP_199003902.1", "WP_256025837.1", "WP_048537327.1", "WP_277986106.1", "WP_188003905.1", "WP_198998899.1", "WP_251640928.1", "WP_142257593.1", "WP_150862241.1", "WP_199004877.1", "WP_199008366.1", "WP_142359808.1", "WP_238136401.1", "WP_168248108.1", "WP_208970387.1", "WP_186787420.1", "WP_303750538.1", "WP_270809891.1", "WP_188363408.1", "WP_191971967.1", "WP_249989045.1", "WP_199017201.1", "WP_186787401.1", "WP_303752855.1", "WP_250046828.1", "WP_158695642.1", "WP_182054303.1", "WP_216805225.1", "WP_270724449.1", "WP_207218103.1", "WP_147690058.1", "WP_126840431.1", "WP_308890471.1", "WP_142354387.1", "WP_262354494.1", "WP_303752676.1", "WP_075345074.1", "WP_084989777.1", "WP_237772914.1", "WP_159458920.1", "WP_078092586.1", "WP_242508366.1", "WP_130114857.1", "WP_142299082.1", "WP_169541706.1", "WP_257641046.1", "WP_279727695.1", "WP_279750915.1", "WP_181935081.1", "WP_308737188.1", "WP_242432955.1", "WP_172410396.1", "WP_256075503.1"], "blastp_database": "refseq_select", "blastp_hit_list_size": 30, "blastp_evalue": 0.001, "flags_evalue": 1e-10, "jackhmmer_iterations": 3, "num_of_flanking_genes": 15, "output_type": "no_tree", "email": "b9044871@ncl.ac.uk", "run_name": "webFlaGs_{current_date}", "queue_pass": "", "queue": "webflags_standard", "request_ip": "128.240.225.43"}
