# Supplementary material for: A type VII-secreted lipase toxin with reverse domain arrangement
Source: Nat Commun. 2023 Dec 19;14:8438. doi: 10.1038/s41467-023-44221-y (PMC10730906; doi:10.1038/s41467-023-44221-y)
Supplement: Supplementary file 6 — Source Data [file 41467_2023_44221_MOESM6_ESM.zip › Tsl1 distribution raw/lplIII 5/request_file/request.txt]

WP_162634690.1
WP_142380044.1
WP_242436296.1
WP_242436296.1
WP_142359803.1
WP_086090497.1
WP_130173786.1
WP_207215529.1
WP_187216444.1
WP_142378969.1
WP_192859089.1
WP_238135504.1
WP_224156644.1
WP_147698166.1
WP_143565000.1
WP_105798977.1
WP_150867099.1
WP_142241304.1
WP_130136634.1
WP_078161669.1
WP_162663296.1
WP_154293619.1
WP_162675343.1
WP_154283575.1
WP_258026760.1
WP_147696459.1
WP_164006005.1
WP_242511153.1
WP_250039214.1
WP_187787547.1
WP_187216399.1
WP_077766640.1
WP_258027765.1
WP_250000090.1
WP_195757984.1
WP_237771875.1
WP_237772876.1
WP_086091735.1
WP_148850250.1
WP_216778343.1
WP_102787666.1
WP_094433718.1
WP_220674090.1
WP_095239945.1
WP_141060977.1
WP_148255029.1
WP_078068884.1
WP_187239588.1
WP_084986457.1
WP_191961598.1
WP_224061423.1
WP_095337205.1
WP_031900972.1
WP_147707997.1
WP_130115896.1
WP_094627146.1
WP_264438915.1
WP_142294970.1
WP_199015290.1
WP_033860002.1
WP_033861377.1
WP_041019955.1
WP_033861002.1
WP_160840187.1
WP_033861180.1
WP_259469289.1
WP_165379860.1
WP_199012879.1
WP_261983196.1
WP_162647751.1
WP_048537002.1
WP_156979261.1
WP_164003392.1
WP_101259156.1
WP_142375018.1
WP_216771405.1
WP_142359397.1
WP_142256354.1
WP_242437190.1
WP_250066175.1
WP_165624723.1
WP_191135850.1
WP_136719247.1
WP_142359915.1
WP_130173832.1
WP_146633342.1
WP_150854486.1
WP_250018204.1
WP_180382545.1
WP_216762073.1
WP_250037034.1
WP_259676288.1
WP_113625424.1
WP_164805630.1
WP_179133257.1
WP_238136484.1
WP_238136493.1
WP_257641232.1
WP_142359560.1
WP_116472313.1
WP_195758000.1
WP_044165562.1
WP_250058623.1
WP_216805425.1
WP_249987162.1
WP_301554170.1
WP_146633163.1
WP_148239178.1
WP_250046913.1
WP_167401755.1
WP_250013745.1
WP_048523800.1
WP_148237587.1
WP_198995728.1
WP_167403810.1
WP_167402418.1
WP_130115802.1
WP_006191062.1
WP_256084498.1
WP_165624692.1
WP_197884756.1
WP_249983169.1
WP_117195160.1
WP_199009918.1
WP_191972400.1
WP_279526696.1
WP_130115901.1
WP_042854071.1
WP_031870359.1
WP_142359825.1
WP_165379414.1
WP_256089191.1
WP_303752634.1
WP_199003835.1
WP_256094163.1
WP_148249104.1
WP_199003902.1
WP_256025837.1
WP_048537327.1
WP_277986106.1
WP_188003905.1
WP_198998899.1
WP_251640928.1
WP_142257593.1
WP_150862241.1
WP_199004877.1
WP_199008366.1
WP_142359808.1
WP_238136401.1
WP_168248108.1
WP_208970387.1
WP_186787420.1
WP_303750538.1
WP_270809891.1
WP_188363408.1
WP_191971967.1
WP_249989045.1
WP_199017201.1
WP_186787401.1
WP_303752855.1
WP_250046828.1
WP_158695642.1
WP_182054303.1
WP_216805225.1
WP_270724449.1
WP_207218103.1
WP_147690058.1
WP_126840431.1
WP_308890471.1
WP_142354387.1
WP_262354494.1
WP_303752676.1
WP_075345074.1
WP_084989777.1
WP_237772914.1
WP_159458920.1
WP_078092586.1
WP_242508366.1
WP_130114857.1
WP_142299082.1
WP_169541706.1
WP_257641046.1
WP_279727695.1
WP_279750915.1
WP_181935081.1
WP_308737188.1
WP_242432955.1
WP_172410396.1
WP_256075503.1
