# Supplementary material for: A type VII-secreted lipase toxin with reverse domain arrangement
Source: Nat Commun. 2023 Dec 19;14:8438. doi: 10.1038/s41467-023-44221-y (PMC10730906; doi:10.1038/s41467-023-44221-y)
Supplement: Supplementary file 6 — Source Data [file 41467_2023_44221_MOESM6_ESM.zip › Tsl1 distribution raw/LPLIII_conservedgenes.csv]

YP_501250.1	WP_000088722.1	100	953	0	0	1	953	1	953	0	1938	100
YP_501250.1	WP_123117958.1	99.895	953	1	0	1	953	1	953	0	1937	100
YP_501250.1	WP_015581913.1	99.895	953	1	0	1	953	1	953	0	1937	100
YP_501250.1	WP_099560957.1	99.895	953	1	0	1	953	1	953	0	1937	100
YP_501250.1	WP_070867640.1	99.895	953	1	0	1	953	1	953	0	1937	100
YP_501250.1	WP_228650087.1	99.895	953	1	0	1	953	1	953	0	1937	100
YP_501250.1	WP_050960412.1	99.895	953	1	0	1	953	1	953	0	1937	100
YP_501250.1	WP_267836564.1	99.895	953	1	0	1	953	1	953	0	1937	100
YP_501250.1	WP_053863164.1	99.895	953	1	0	1	953	1	953	0	1937	100
YP_501250.1	WP_140835769.1	99.895	953	1	0	1	953	1	953	0	1937	100
YP_501250.1	WP_148246077.1	99.895	953	1	0	1	953	1	953	0	1937	100
YP_501250.1	WP_123118278.1	99.895	953	1	0	1	953	1	953	0	1937	100
YP_501250.1	WP_089519203.1	99.895	953	1	0	1	953	1	953	0	1936	100
YP_501250.1	WP_052998912.1	99.895	953	1	0	1	953	1	953	0	1936	100
YP_501250.1	WP_046376914.1	99.895	953	1	0	1	953	1	953	0	1936	100
YP_501250.1	WP_031844697.1	99.895	953	1	0	1	953	1	953	0	1936	100
YP_501250.1	WP_031784862.1	99.895	953	1	0	1	953	1	953	0	1936	99.9
YP_501250.1	WP_061737546.1	99.79	953	2	0	1	953	1	953	0	1936	100
YP_501250.1	WP_233786713.1	99.895	953	1	0	1	953	1	953	0	1936	99.9
YP_501250.1	WP_061737214.1	99.79	953	2	0	1	953	1	953	0	1936	100
YP_501250.1	WP_052995889.1	99.895	953	1	0	1	953	1	953	0	1936	99.9
YP_501250.1	WP_162675171.1	99.895	953	1	0	1	953	1	953	0	1936	99.9
YP_501250.1	WP_070006132.1	99.895	953	1	0	1	953	1	953	0	1936	100
YP_501250.1	WP_264717268.1	99.895	953	1	0	1	953	1	953	0	1936	99.9
YP_501250.1	WP_053865901.1	99.895	953	1	0	1	953	1	953	0	1936	99.9
YP_501250.1	WP_174841675.1	99.895	953	1	0	1	953	1	953	0	1936	99.9
YP_501250.1	WP_000088721.1	99.895	953	1	0	1	953	1	953	0	1936	99.9
YP_501250.1	WP_049307478.1	99.895	953	1	0	1	953	1	953	0	1936	99.9
YP_501250.1	WP_162673763.1	99.895	953	1	0	1	953	1	953	0	1936	99.9
YP_501250.1	WP_094463966.1	99.895	953	1	0	1	953	1	953	0	1936	99.9
YP_501250.1	WP_208936592.1	99.895	953	1	0	1	953	1	953	0	1936	100
YP_501250.1	WP_042853147.1	99.895	953	1	0	1	953	1	953	0	1936	100
YP_501250.1	WP_050960494.1	99.895	953	1	0	1	953	1	953	0	1936	99.9
YP_501250.1	WP_053866647.1	99.895	953	1	0	1	953	1	953	0	1936	100
YP_501250.1	WP_050956673.1	99.895	953	1	0	1	953	1	953	0	1936	100
YP_501250.1	WP_279748875.1	99.895	953	1	0	1	953	1	953	0	1935	99.9
YP_501250.1	WP_117225248.1	99.895	953	1	0	1	953	1	953	0	1935	99.9
YP_501250.1	WP_031925027.1	99.895	953	1	0	1	953	1	953	0	1935	99.9
YP_501250.1	WP_055350801.1	99.895	953	1	0	1	953	1	953	0	1935	99.9
YP_501250.1	WP_200708179.1	99.895	953	1	0	1	953	1	953	0	1935	99.9
YP_501250.1	WP_249979793.1	99.895	953	1	0	1	953	1	953	0	1935	99.9
YP_501250.1	WP_070858760.1	99.895	953	1	0	1	953	1	953	0	1935	99.9
YP_501250.1	WP_048521789.1	99.895	953	1	0	1	953	1	953	0	1935	100
YP_501250.1	WP_123090485.1	99.895	953	1	0	1	953	1	953	0	1935	99.9
YP_501250.1	WP_264357980.1	99.895	953	1	0	1	953	1	953	0	1935	99.9
YP_501250.1	WP_000088719.1	99.895	953	1	0	1	953	1	953	0	1935	99.9
YP_501250.1	WP_138076763.1	99.895	953	1	0	1	953	1	953	0	1935	99.9
YP_501250.1	WP_001835681.1	99.895	953	1	0	1	953	1	953	0	1935	99.9
YP_501250.1	WP_096784199.1	99.895	953	1	0	1	953	1	953	0	1935	100
YP_501250.1	WP_049321463.1	99.895	953	1	0	1	953	1	953	0	1935	99.9
YP_501250.1	WP_031783790.1	99.895	953	1	0	1	953	1	953	0	1935	100
YP_501250.1	WP_050962968.1	99.895	953	1	0	1	953	1	953	0	1935	99.9
YP_501250.1	WP_031786559.1	99.895	953	1	0	1	953	1	953	0	1935	99.9
YP_501250.1	WP_049279938.1	99.895	953	1	0	1	953	1	953	0	1935	99.9
YP_501250.1	WP_117434026.1	99.895	953	1	0	1	953	1	953	0	1935	99.9
YP_501250.1	WP_060643075.1	99.895	953	1	0	1	953	1	953	0	1935	100
YP_501250.1	WP_053863391.1	99.895	953	1	0	1	953	1	953	0	1935	99.9
YP_501250.1	WP_050977002.1	99.895	953	1	0	1	953	1	953	0	1935	99.9
YP_501250.1	WP_117211689.1	99.895	953	1	0	1	953	1	953	0	1935	99.9
YP_501250.1	WP_024937100.1	99.895	953	1	0	1	953	1	953	0	1935	99.9
YP_501250.1	WP_070599024.1	99.895	953	1	0	1	953	1	953	0	1935	99.9
YP_501250.1	WP_000088723.1	99.895	953	1	0	1	953	1	953	0	1935	99.9
YP_501250.1	WP_031923930.1	99.895	953	1	0	1	953	1	953	0	1935	99.9
YP_501250.1	WP_168259407.1	99.895	953	1	0	1	953	1	953	0	1935	99.9
YP_501250.1	WP_148240144.1	99.895	953	1	0	1	953	1	953	0	1935	99.9
YP_501250.1	WP_031864717.1	99.895	953	1	0	1	953	1	953	0	1935	99.9
YP_501250.1	WP_154269908.1	99.895	953	1	0	1	953	1	953	0	1935	99.9
YP_501250.1	WP_060934422.1	99.895	953	1	0	1	953	1	953	0	1935	99.9
YP_501250.1	WP_190322284.1	99.895	953	1	0	1	953	1	953	0	1935	99.9
YP_501250.1	WP_031882090.1	99.895	953	1	0	1	953	1	953	0	1935	99.9
YP_501250.1	WP_103145260.1	99.895	953	1	0	1	953	1	953	0	1935	99.9
YP_501250.1	WP_031921394.1	99.895	953	1	0	1	953	1	953	0	1935	99.9
YP_501250.1	WP_149590274.1	99.895	953	1	0	1	953	1	953	0	1935	99.9
YP_501250.1	WP_160203767.1	99.895	953	1	0	1	953	1	953	0	1935	99.9
YP_501250.1	WP_111314084.1	99.895	953	1	0	1	953	1	953	0	1935	99.9
YP_501250.1	WP_208689256.1	99.895	953	1	0	1	953	1	953	0	1935	99.9
YP_501250.1	WP_208924972.1	99.895	953	1	0	1	953	1	953	0	1935	99.9
YP_501250.1	WP_193625214.1	99.895	953	1	0	1	953	1	953	0	1935	99.9
YP_501250.1	WP_182054024.1	99.895	953	1	0	1	953	1	953	0	1935	99.9
YP_501250.1	WP_000088724.1	99.895	953	1	0	1	953	1	953	0	1935	99.9
YP_501250.1	WP_303752077.1	99.895	953	1	0	1	953	1	953	0	1935	99.9
YP_501250.1	WP_215799513.1	99.895	953	1	0	1	953	1	953	0	1935	99.9
YP_501250.1	WP_031882702.1	99.895	953	1	0	1	953	1	953	0	1934	99.9
YP_501250.1	WP_042742173.1	99.79	953	2	0	1	953	1	953	0	1934	99.9
YP_501250.1	WP_094971305.1	99.895	953	1	0	1	953	1	953	0	1934	99.9
YP_501250.1	WP_050974192.1	99.895	953	1	0	1	953	1	953	0	1934	99.9
YP_501250.1	WP_101526992.1	99.895	953	1	0	1	953	1	953	0	1934	99.9
YP_501250.1	WP_101511539.1	99.895	953	1	0	1	953	1	953	0	1934	99.9
YP_501250.1	WP_065315430.1	99.895	953	1	0	1	953	1	953	0	1934	99.9
YP_501250.1	WP_196586273.1	99.895	953	1	0	1	953	1	953	0	1934	99.9
YP_501250.1	WP_050901405.1	99.895	953	1	0	1	953	1	953	0	1934	99.9
YP_501250.1	WP_052998108.1	99.79	953	2	0	1	953	1	953	0	1934	99.9
YP_501250.1	WP_031808526.1	99.79	953	2	0	1	953	1	953	0	1934	99.9
YP_501250.1	WP_117207383.1	99.895	953	1	0	1	953	1	953	0	1934	99.9
YP_501250.1	WP_031808292.1	99.895	953	1	0	1	953	1	953	0	1934	99.9
YP_501250.1	WP_182051134.1	99.895	953	1	0	1	953	1	953	0	1934	99.9
YP_501250.1	WP_061740243.1	99.79	953	2	0	1	953	1	953	0	1934	99.9
YP_501250.1	WP_031867000.1	99.79	953	2	0	1	953	1	953	0	1934	99.79
YP_501250.1	WP_267789836.1	99.79	953	2	0	1	953	1	953	0	1933	99.79
YP_501250.1	WP_111164621.1	99.79	953	2	0	1	953	1	953	0	1932	99.79
YP_501250.1	WP_250042046.1	99.895	953	1	0	1	953	1	953	0	1932	99.9
YP_501250.1	WP_249996619.1	100	950	0	0	1	950	1	950	0	1932	100
YP_501250.1	WP_061643093.1	99.79	953	2	0	1	953	1	953	0	1932	99.79
YP_501250.1	WP_112380685.1	99.79	953	2	0	1	953	1	953	0	1932	99.79
YP_501250.1	WP_031865192.1	99.79	953	2	0	1	953	1	953	0	1932	99.79
YP_501250.1	WP_208887901.1	99.895	953	0	1	1	953	1	952	0	1931	99.9
YP_501250.1	WP_123163154.1	99.685	953	3	0	1	953	1	953	0	1930	99.69
YP_501250.1	WP_250059906.1	100	949	0	0	1	949	1	949	0	1930	100
YP_501250.1	WP_064131149.1	99.685	953	3	0	1	953	1	953	0	1930	99.79
YP_501250.1	WP_054193197.1	99.685	953	3	0	1	953	1	953	0	1930	99.69
YP_501250.1	WP_265885286.1	99.685	953	3	0	1	953	1	953	0	1930	99.79
YP_501250.1	WP_072426464.1	99.685	953	3	0	1	953	1	953	0	1929	99.69
YP_501250.1	WP_054189034.1	99.58	953	4	0	1	953	1	953	0	1929	99.69
YP_501250.1	WP_111064848.1	99.58	953	4	0	1	953	1	953	0	1928	99.69
YP_501250.1	WP_000088725.1	99.58	953	4	0	1	953	1	953	0	1926	99.69
YP_501250.1	WP_111743917.1	99.265	953	7	0	1	953	1	953	0	1925	99.69
YP_501250.1	WP_000088703.1	99.37	953	6	0	1	953	1	953	0	1925	99.58
YP_501250.1	WP_000088720.1	99.265	953	7	0	1	953	1	953	0	1925	99.69
YP_501250.1	WP_162655296.1	99.161	953	8	0	1	953	1	953	0	1924	99.58
YP_501250.1	WP_162640960.1	99.161	953	8	0	1	953	1	953	0	1923	99.58
YP_501250.1	WP_254414315.1	99.161	953	8	0	1	953	1	953	0	1923	99.58
YP_501250.1	WP_103144266.1	99.161	953	8	0	1	953	1	953	0	1923	99.69
YP_501250.1	WP_224155387.1	99.161	953	8	0	1	953	1	953	0	1923	99.69
YP_501250.1	WP_111686124.1	99.161	953	8	0	1	953	1	953	0	1923	99.58
YP_501250.1	WP_216745324.1	99.265	953	7	0	1	953	1	953	0	1923	99.48
YP_501250.1	WP_290461785.1	99.161	953	8	0	1	953	1	953	0	1923	99.69
YP_501250.1	WP_115293854.1	99.161	953	8	0	1	953	1	953	0	1922	99.58
YP_501250.1	WP_115359152.1	99.161	953	8	0	1	953	1	953	0	1922	99.58
YP_501250.1	WP_221904247.1	99.265	953	7	0	1	953	1	953	0	1922	99.48
YP_501250.1	WP_249525528.1	99.056	953	9	0	1	953	1	953	0	1922	99.69
YP_501250.1	WP_216733376.1	99.265	953	7	0	1	953	1	953	0	1922	99.58
YP_501250.1	WP_049307688.1	99.161	953	8	0	1	953	1	953	0	1922	99.69
YP_501250.1	WP_264128728.1	99.161	953	8	0	1	953	1	953	0	1922	99.58
YP_501250.1	WP_000088707.1	99.056	953	9	0	1	953	1	953	0	1922	99.69
YP_501250.1	WP_117430012.1	99.161	953	8	0	1	953	1	953	0	1922	99.58
YP_501250.1	WP_285144392.1	99.161	953	8	0	1	953	1	953	0	1921	99.58
YP_501250.1	WP_076747286.1	99.161	953	8	0	1	953	1	953	0	1921	99.58
YP_501250.1	WP_072467611.1	99.161	953	8	0	1	953	1	953	0	1921	99.58
YP_501250.1	WP_301399355.1	99.056	953	9	0	1	953	1	953	0	1921	99.69
YP_501250.1	WP_122891313.1	99.161	953	8	0	1	953	1	953	0	1921	99.37
YP_501250.1	WP_274544424.1	99.056	953	9	0	1	953	1	953	0	1921	99.69
YP_501250.1	WP_154294056.1	99.161	953	8	0	1	953	1	953	0	1920	99.58
YP_501250.1	WP_165811387.1	99.161	953	8	0	1	953	1	953	0	1920	99.58
YP_501250.1	WP_153157990.1	99.265	953	7	0	1	953	1	953	0	1920	99.48
YP_501250.1	WP_072511589.1	99.056	953	9	0	1	953	1	953	0	1920	99.58
YP_501250.1	WP_000088710.1	98.951	953	10	0	1	953	1	953	0	1920	99.69
YP_501250.1	WP_259379933.1	99.056	953	9	0	1	953	1	953	0	1920	99.58
YP_501250.1	WP_274568134.1	99.056	953	9	0	1	953	1	953	0	1920	99.58
YP_501250.1	WP_281228675.1	99.056	953	9	0	1	953	1	953	0	1920	99.58
YP_501250.1	WP_154284591.1	98.951	953	10	0	1	953	1	953	0	1919	99.69
YP_501250.1	WP_162635589.1	98.846	953	11	0	1	953	1	953	0	1919	99.58
YP_501250.1	WP_257242827.1	99.056	953	9	0	1	953	1	953	0	1919	99.58
YP_501250.1	WP_103204883.1	98.846	953	11	0	1	953	1	953	0	1919	99.69
YP_501250.1	WP_276241476.1	98.846	953	11	0	1	953	1	953	0	1919	99.58
YP_501250.1	WP_281961881.1	98.846	953	11	0	1	953	1	953	0	1919	99.69
YP_501250.1	WP_065315871.1	98.846	953	11	0	1	953	1	953	0	1919	99.69
YP_501250.1	WP_224089271.1	98.846	953	11	0	1	953	1	953	0	1919	99.69
YP_501250.1	WP_233664678.1	98.846	953	11	0	1	953	1	953	0	1917	99.58
YP_501250.1	WP_069990215.1	98.951	953	10	0	1	953	1	953	0	1917	99.37
YP_501250.1	WP_126509099.1	98.846	953	11	0	1	953	1	953	0	1917	99.58
YP_501250.1	WP_162665744.1	98.846	953	11	0	1	953	1	953	0	1917	99.58
YP_501250.1	WP_109183148.1	98.846	953	11	0	1	953	1	953	0	1917	99.58
YP_501250.1	WP_078110271.1	100	943	0	0	11	953	1	943	0	1917	100
YP_501250.1	WP_045176479.1	98.951	953	10	0	1	953	1	953	0	1916	99.58
YP_501250.1	WP_089418717.1	98.846	953	11	0	1	953	1	953	0	1915	99.58
YP_501250.1	WP_115289800.1	98.741	953	12	0	1	953	1	953	0	1915	99.58
YP_501250.1	WP_098817999.1	98.741	953	12	0	1	953	1	953	0	1915	99.58
YP_501250.1	WP_115118065.1	98.741	953	12	0	1	953	1	953	0	1915	99.58
YP_501250.1	WP_072491209.1	98.741	953	12	0	1	953	1	953	0	1915	99.58
YP_501250.1	WP_138384104.1	98.846	953	11	0	1	953	1	953	0	1915	99.58
YP_501250.1	WP_194382391.1	98.951	953	10	0	1	953	1	953	0	1915	99.37
YP_501250.1	WP_000088714.1	98.636	953	13	0	1	953	1	953	0	1914	99.48
YP_501250.1	WP_000088736.1	98.846	953	11	0	1	953	1	953	0	1914	99.58
YP_501250.1	WP_233663217.1	98.741	953	12	0	1	953	1	953	0	1914	99.48
YP_501250.1	WP_115208244.1	98.741	953	12	0	1	953	1	953	0	1914	99.48
YP_501250.1	WP_115295925.1	98.636	953	13	0	1	953	1	953	0	1914	99.58
YP_501250.1	WP_250790093.1	98.741	953	12	0	1	953	1	953	0	1914	99.48
YP_501250.1	WP_115207429.1	98.741	953	12	0	1	953	1	953	0	1914	99.37
YP_501250.1	WP_054189886.1	98.531	953	14	0	1	953	1	953	0	1914	99.37
YP_501250.1	WP_148247830.1	100	942	0	0	1	942	1	942	0	1914	100
YP_501250.1	WP_115305661.1	98.636	953	13	0	1	953	1	953	0	1914	99.58
YP_501250.1	WP_000088704.1	98.846	953	11	0	1	953	1	953	0	1913	99.48
YP_501250.1	WP_000088727.1	98.636	953	13	0	1	953	1	953	0	1913	99.37
YP_501250.1	WP_226046843.1	98.636	953	13	0	1	953	1	953	0	1913	99.48
YP_501250.1	WP_217175409.1	98.636	953	13	0	1	953	1	953	0	1913	99.48
YP_501250.1	WP_103188002.1	98.741	953	12	0	1	953	1	953	0	1913	99.58
YP_501250.1	WP_234876084.1	98.426	953	15	0	1	953	1	953	0	1913	99.37
YP_501250.1	WP_061650259.1	98.741	953	12	0	1	953	1	953	0	1913	99.37
YP_501250.1	WP_216452849.1	98.741	953	12	0	1	953	1	953	0	1913	99.58
YP_501250.1	WP_114291234.1	98.531	953	14	0	1	953	1	953	0	1913	99.48
YP_501250.1	WP_043039307.1	98.636	953	13	0	1	953	1	953	0	1913	99.37
YP_501250.1	WP_111152767.1	98.741	953	12	0	1	953	1	953	0	1912	99.37
YP_501250.1	WP_183144010.1	98.741	953	12	0	1	953	1	953	0	1912	99.48
YP_501250.1	WP_200654676.1	98.741	953	12	0	1	953	1	953	0	1912	99.58
YP_501250.1	WP_061839843.1	98.741	953	12	0	1	953	1	953	0	1912	99.48
YP_501250.1	WP_220359208.1	98.741	953	12	0	1	953	1	953	0	1912	99.58
YP_501250.1	WP_061734926.1	98.741	953	12	0	1	953	1	953	0	1912	99.48
YP_501250.1	WP_238615039.1	98.846	953	11	0	1	953	1	953	0	1912	99.48
YP_501250.1	WP_111048389.1	98.741	953	12	0	1	953	1	953	0	1912	99.48
YP_501250.1	WP_070014159.1	98.846	953	11	0	1	953	1	953	0	1912	99.48
YP_501250.1	WP_112380437.1	98.741	953	12	0	1	953	1	953	0	1912	99.48
YP_501250.1	WP_086095183.1	98.846	953	11	0	1	953	1	953	0	1912	99.48
YP_501250.1	WP_061398443.1	98.741	953	12	0	1	953	1	953	0	1912	99.48
YP_501250.1	WP_050964029.1	98.741	953	12	0	1	953	1	953	0	1912	99.37
YP_501250.1	WP_258415104.1	98.741	953	12	0	1	953	1	953	0	1912	99.48
YP_501250.1	WP_017804940.1	98.741	953	12	0	1	953	1	953	0	1912	99.48
YP_501250.1	WP_123874331.1	98.846	953	11	0	1	953	1	953	0	1912	99.48
YP_501250.1	WP_085055805.1	98.741	953	12	0	1	953	1	953	0	1912	99.37
YP_501250.1	WP_053005628.1	98.741	953	12	0	1	953	1	953	0	1912	99.37
YP_501250.1	WP_000088735.1	98.741	953	12	0	1	953	1	953	0	1912	99.48
YP_501250.1	WP_061837094.1	98.741	953	12	0	1	953	1	953	0	1912	99.37
YP_501250.1	WP_052996867.1	98.741	953	12	0	1	953	1	953	0	1912	99.37
YP_501250.1	WP_240100850.1	98.741	953	12	0	1	953	1	953	0	1912	99.48
YP_501250.1	WP_111079731.1	98.741	953	12	0	1	953	1	953	0	1912	99.48
YP_501250.1	WP_315977837.1	98.531	953	14	0	1	953	1	953	0	1912	99.37
YP_501250.1	WP_057520970.1	98.741	953	12	0	1	953	1	953	0	1911	99.48
YP_501250.1	WP_250164334.1	98.531	953	14	0	1	953	1	953	0	1911	99.37
YP_501250.1	WP_069308585.1	98.741	953	12	0	1	953	1	953	0	1911	99.37
YP_501250.1	WP_111053296.1	98.741	953	12	0	1	953	1	953	0	1911	99.48
YP_501250.1	WP_070001238.1	98.531	953	14	0	1	953	1	953	0	1911	99.37
YP_501250.1	WP_061398391.1	98.741	953	12	0	1	953	1	953	0	1911	99.37
YP_501250.1	WP_115211520.1	98.531	953	14	0	1	953	1	953	0	1911	99.37
YP_501250.1	WP_252081601.1	98.636	953	13	0	1	953	1	953	0	1911	99.48
YP_501250.1	WP_064136636.1	98.741	953	12	0	1	953	1	953	0	1911	99.48
YP_501250.1	WP_072497459.1	98.741	953	12	0	1	953	1	953	0	1911	99.48
YP_501250.1	WP_064140177.1	98.741	953	12	0	1	953	1	953	0	1911	99.48
YP_501250.1	WP_208163288.1	98.741	953	12	0	1	953	1	953	0	1911	99.48
YP_501250.1	WP_075583759.1	98.741	953	12	0	1	953	1	953	0	1911	99.48
YP_501250.1	WP_061823030.1	98.741	953	12	0	1	953	1	953	0	1911	99.48
YP_501250.1	WP_147091822.1	98.636	953	13	0	1	953	1	953	0	1911	99.37
YP_501250.1	WP_259377964.1	98.636	953	13	0	1	953	1	953	0	1911	99.48
YP_501250.1	WP_117221032.1	98.741	953	12	0	1	953	1	953	0	1911	99.48
YP_501250.1	WP_111077971.1	98.426	953	15	0	1	953	1	953	0	1911	99.37
YP_501250.1	WP_061653104.1	98.741	953	12	0	1	953	1	953	0	1911	99.37
YP_501250.1	WP_111076622.1	98.741	953	12	0	1	953	1	953	0	1911	99.37
YP_501250.1	WP_117200908.1	98.741	953	12	0	1	953	1	953	0	1911	99.48
YP_501250.1	WP_000088737.1	98.636	953	13	0	1	953	1	953	0	1911	99.37
YP_501250.1	WP_216815744.1	98.741	953	12	0	1	953	1	953	0	1911	99.48
YP_501250.1	WP_061838177.1	98.741	953	12	0	1	953	1	953	0	1910	99.48
YP_501250.1	WP_177295476.1	98.636	953	13	0	1	953	1	953	0	1910	99.48
YP_501250.1	WP_000088706.1	98.531	953	14	0	1	953	1	953	0	1910	99.27
YP_501250.1	WP_103188605.1	98.636	953	13	0	1	953	1	953	0	1910	99.48
YP_501250.1	WP_150881760.1	98.531	953	14	0	1	953	1	953	0	1910	99.27
YP_501250.1	WP_250743163.1	98.531	953	14	0	1	953	1	953	0	1910	99.37
YP_501250.1	WP_111259051.1	98.741	953	12	0	1	953	1	953	0	1910	99.37
YP_501250.1	WP_000088713.1	98.426	953	15	0	1	953	1	953	0	1910	99.48
YP_501250.1	WP_000088733.1	98.531	953	14	0	1	953	1	953	0	1910	99.37
YP_501250.1	WP_031900275.1	98.636	953	13	0	1	953	1	953	0	1910	99.48
YP_501250.1	WP_057521601.1	98.636	953	13	0	1	953	1	953	0	1910	99.27
YP_501250.1	WP_277715901.1	98.741	953	12	0	1	953	1	953	0	1910	99.37
YP_501250.1	WP_148843534.1	98.531	953	14	0	1	953	1	953	0	1910	99.37
YP_501250.1	WP_117232306.1	98.636	953	13	0	1	953	1	953	0	1910	99.37
YP_501250.1	WP_111053557.1	98.741	953	12	0	1	953	1	953	0	1910	99.37
YP_501250.1	WP_238613998.1	98.636	953	13	0	1	953	1	953	0	1910	99.48
YP_501250.1	WP_073421383.1	98.636	953	13	0	1	953	1	953	0	1910	99.37
YP_501250.1	WP_111149911.1	98.741	953	12	0	1	953	1	953	0	1910	99.37
YP_501250.1	WP_111058942.1	98.741	953	12	0	1	953	1	953	0	1910	99.37
YP_501250.1	WP_111009855.1	98.426	953	15	0	1	953	1	953	0	1910	99.27
YP_501250.1	WP_216732353.1	98.636	953	13	0	1	953	1	953	0	1910	99.37
YP_501250.1	WP_183137468.1	98.636	953	13	0	1	953	1	953	0	1910	99.48
YP_501250.1	WP_016170822.1	98.426	953	15	0	1	953	1	953	0	1910	99.37
YP_501250.1	WP_031869940.1	98.426	953	15	0	1	953	1	953	0	1910	99.37
YP_501250.1	WP_224132214.1	98.426	953	15	0	1	953	1	953	0	1910	99.37
YP_501250.1	WP_000088708.1	98.426	953	15	0	1	953	1	953	0	1910	99.37
YP_501250.1	WP_123907636.1	98.531	953	14	0	1	953	1	953	0	1910	99.37
YP_501250.1	WP_001670103.1	98.426	953	15	0	1	953	1	953	0	1910	99.37
YP_501250.1	WP_031762113.1	98.426	953	15	0	1	953	1	953	0	1910	99.37
YP_501250.1	WP_061745648.1	98.426	953	15	0	1	953	1	953	0	1910	99.27
YP_501250.1	WP_031793023.1	98.426	953	15	0	1	953	1	953	0	1910	99.37
YP_501250.1	WP_149505924.1	98.426	953	15	0	1	953	1	953	0	1910	99.37
YP_501250.1	WP_196507452.1	98.426	953	15	0	1	953	1	953	0	1910	99.37
YP_501250.1	WP_144079017.1	98.636	953	13	0	1	953	1	953	0	1910	99.37
YP_501250.1	WP_086156882.1	98.426	953	15	0	1	953	1	953	0	1910	99.37
YP_501250.1	WP_238610498.1	98.426	953	15	0	1	953	1	953	0	1910	99.37
YP_501250.1	WP_061822233.1	98.741	953	12	0	1	953	1	953	0	1909	99.37
YP_501250.1	WP_258411367.1	98.321	953	16	0	1	953	1	953	0	1909	99.58
YP_501250.1	WP_250799153.1	98.636	953	13	0	1	953	1	953	0	1909	99.37
YP_501250.1	WP_077517439.1	98.426	953	15	0	1	953	1	953	0	1909	99.37
YP_501250.1	WP_271287670.1	98.636	953	13	0	1	953	1	953	0	1909	99.37
YP_501250.1	WP_283596270.1	98.426	953	15	0	1	953	1	953	0	1909	99.37
YP_501250.1	WP_190332396.1	98.426	953	15	0	1	953	1	953	0	1909	99.37
YP_501250.1	WP_031906102.1	98.426	953	15	0	1	953	1	953	0	1909	99.37
YP_501250.1	WP_238513611.1	98.426	953	15	0	1	953	1	953	0	1909	99.27
YP_501250.1	WP_031794089.1	98.426	953	15	0	1	953	1	953	0	1909	99.27
YP_501250.1	WP_031870604.1	98.426	953	15	0	1	953	1	953	0	1909	99.27
YP_501250.1	WP_031824282.1	98.426	953	15	0	1	953	1	953	0	1909	99.37
YP_501250.1	WP_111190204.1	98.426	953	15	0	1	953	1	953	0	1909	99.37
YP_501250.1	WP_103891522.1	98.531	953	14	0	1	953	1	953	0	1909	99.27
YP_501250.1	WP_103148060.1	98.636	953	13	0	1	953	1	953	0	1909	99.37
YP_501250.1	WP_001634633.1	98.426	953	15	0	1	953	1	953	0	1909	99.27
YP_501250.1	WP_072492610.1	98.636	953	13	0	1	953	1	953	0	1909	99.37
YP_501250.1	WP_261921440.1	98.636	953	13	0	1	953	1	953	0	1909	99.37
YP_501250.1	WP_031773558.1	98.426	953	15	0	1	953	1	953	0	1909	99.27
YP_501250.1	WP_190284996.1	98.426	953	15	0	1	953	1	953	0	1909	99.37
YP_501250.1	WP_031860249.1	98.426	953	15	0	1	953	1	953	0	1909	99.27
YP_501250.1	WP_103143914.1	98.636	953	13	0	1	953	1	953	0	1909	99.37
YP_501250.1	WP_061104814.1	98.321	953	16	0	1	953	1	953	0	1909	99.37
YP_501250.1	WP_031806520.1	98.426	953	15	0	1	953	1	953	0	1909	99.37
YP_501250.1	WP_283512300.1	98.426	953	15	0	1	953	1	953	0	1909	99.27
YP_501250.1	WP_281229528.1	98.741	953	12	0	1	953	1	953	0	1909	99.37
YP_501250.1	WP_111184019.1	98.321	953	16	0	1	953	1	953	0	1909	99.48
YP_501250.1	WP_216772021.1	98.426	953	15	0	1	953	1	953	0	1909	99.37
YP_501250.1	WP_160199196.1	98.426	953	15	0	1	953	1	953	0	1909	99.37
YP_501250.1	WP_111124608.1	98.426	953	15	0	1	953	1	953	0	1909	99.37
YP_501250.1	WP_134413386.1	98.321	953	16	0	1	953	1	953	0	1909	99.27
YP_501250.1	WP_111125666.1	98.636	953	13	0	1	953	1	953	0	1909	99.27
YP_501250.1	WP_234723039.1	98.636	953	13	0	1	953	1	953	0	1909	99.37
YP_501250.1	WP_103242860.1	98.426	953	15	0	1	953	1	953	0	1909	99.37
YP_501250.1	WP_064265357.1	98.426	953	15	0	1	953	1	953	0	1909	99.37
YP_501250.1	WP_070031070.1	98.426	953	15	0	1	953	1	953	0	1909	99.37
YP_501250.1	WP_310653375.1	98.321	953	16	0	1	953	1	953	0	1909	99.37
YP_501250.1	WP_031772052.1	98.426	953	15	0	1	953	1	953	0	1909	99.27
YP_501250.1	WP_031905397.1	98.426	953	15	0	1	953	1	953	0	1909	99.27
YP_501250.1	WP_117222016.1	98.636	953	13	0	1	953	1	953	0	1909	99.37
YP_501250.1	WP_000088732.1	98.426	953	15	0	1	953	1	953	0	1909	99.27
YP_501250.1	WP_123089293.1	98.426	953	15	0	1	953	1	953	0	1909	99.27
YP_501250.1	WP_111055865.1	98.426	953	15	0	1	953	1	953	0	1909	99.37
YP_501250.1	WP_064281216.1	98.426	953	15	0	1	953	1	953	0	1909	99.27
YP_501250.1	WP_256047569.1	98.426	953	15	0	1	953	1	953	0	1909	99.27
YP_501250.1	WP_162676158.1	98.636	953	13	0	1	953	1	953	0	1909	99.37
YP_501250.1	WP_023914207.1	98.531	953	14	0	1	953	1	953	0	1908	99.37
YP_501250.1	WP_070962151.1	98.426	953	15	0	1	953	1	953	0	1908	99.37
YP_501250.1	WP_063124929.1	98.426	953	15	0	1	953	1	953	0	1908	99.37
YP_501250.1	WP_117222959.1	98.426	953	15	0	1	953	1	953	0	1908	99.27
YP_501250.1	WP_031868965.1	98.426	953	15	0	1	953	1	953	0	1908	99.27
YP_501250.1	WP_281262926.1	98.636	953	13	0	1	953	1	953	0	1908	99.27
YP_501250.1	WP_138293547.1	98.426	953	15	0	1	953	1	953	0	1908	99.27
YP_501250.1	WP_103148849.1	98.636	953	13	0	1	953	1	953	0	1908	99.37
YP_501250.1	WP_001633996.1	98.426	953	15	0	1	953	1	953	0	1908	99.27
YP_501250.1	WP_000088709.1	98.321	953	16	0	1	953	1	953	0	1908	99.37
YP_501250.1	WP_064277684.1	98.426	953	15	0	1	953	1	953	0	1908	99.37
YP_501250.1	WP_164091256.1	98.321	953	16	0	1	953	1	953	0	1908	99.27
YP_501250.1	WP_281230485.1	98.321	953	16	0	1	953	1	953	0	1908	99.37
YP_501250.1	WP_164022116.1	98.426	953	15	0	1	953	1	953	0	1908	99.27
YP_501250.1	WP_094971534.1	98.426	953	15	0	1	953	1	953	0	1908	99.27
YP_501250.1	WP_218116521.1	98.321	953	16	0	1	953	1	953	0	1908	99.37
YP_501250.1	WP_117222165.1	98.321	953	16	0	1	953	1	953	0	1908	99.37
YP_501250.1	WP_111762690.1	98.426	953	15	0	1	953	1	953	0	1908	99.27
YP_501250.1	WP_031866911.1	98.426	953	15	0	1	953	1	953	0	1908	99.37
YP_501250.1	WP_086097382.1	98.426	953	15	0	1	953	1	953	0	1908	99.27
YP_501250.1	WP_031763864.1	98.426	953	15	0	1	953	1	953	0	1908	99.27
YP_501250.1	WP_000088738.1	98.426	953	15	0	1	953	1	953	0	1908	99.37
YP_501250.1	WP_190325956.1	98.426	953	15	0	1	953	1	953	0	1908	99.27
YP_501250.1	WP_190362487.1	98.426	953	15	0	1	953	1	953	0	1908	99.27
YP_501250.1	WP_225545366.1	98.636	953	13	0	1	953	1	953	0	1908	99.37
YP_501250.1	WP_306181408.1	98.426	953	15	0	1	953	1	953	0	1908	99.37
YP_501250.1	WP_000088728.1	98.321	953	16	0	1	953	1	953	0	1908	99.16
YP_501250.1	WP_187418299.1	98.321	953	16	0	1	953	1	953	0	1908	99.27
YP_501250.1	WP_031886161.1	98.426	953	15	0	1	953	1	953	0	1908	99.37
YP_501250.1	WP_269569915.1	98.426	953	15	0	1	953	1	953	0	1908	99.37
YP_501250.1	WP_111087069.1	98.636	953	13	0	1	953	1	953	0	1908	99.37
YP_501250.1	WP_065317257.1	98.636	953	13	0	1	953	1	953	0	1908	99.37
YP_501250.1	WP_156675482.1	98.426	953	15	0	1	953	1	953	0	1908	99.27
YP_501250.1	WP_031807402.1	98.426	953	15	0	1	953	1	953	0	1908	99.27
YP_501250.1	WP_252570640.1	98.531	953	14	0	1	953	1	953	0	1908	99.37
YP_501250.1	WP_000088730.1	98.426	953	15	0	1	953	1	953	0	1908	99.37
YP_501250.1	WP_149679815.1	98.636	953	13	0	1	953	1	953	0	1908	99.37
YP_501250.1	WP_072361950.1	98.636	953	13	0	1	953	1	953	0	1908	99.37
YP_501250.1	WP_031810950.1	98.426	953	15	0	1	953	1	953	0	1908	99.37
YP_501250.1	WP_162675906.1	98.531	953	14	0	1	953	1	953	0	1908	99.27
YP_501250.1	WP_031824354.1	98.426	953	15	0	1	953	1	953	0	1908	99.27
YP_501250.1	WP_105821738.1	98.426	953	15	0	1	953	1	953	0	1907	99.27
YP_501250.1	WP_117198774.1	98.636	953	13	0	1	953	1	953	0	1907	99.37
YP_501250.1	WP_303752986.1	98.426	953	15	0	1	953	1	953	0	1907	99.27
YP_501250.1	WP_031765624.1	98.426	953	15	0	1	953	1	953	0	1907	99.27
YP_501250.1	WP_111035277.1	98.321	953	16	0	1	953	1	953	0	1907	99.27
YP_501250.1	WP_031907330.1	98.426	953	15	0	1	953	1	953	0	1907	99.27
YP_501250.1	WP_086086638.1	98.321	953	16	0	1	953	1	953	0	1907	99.27
YP_501250.1	WP_228650486.1	98.216	953	17	0	1	953	1	953	0	1907	99.37
YP_501250.1	WP_228636608.1	98.426	953	15	0	1	953	1	953	0	1907	99.27
YP_501250.1	WP_117224177.1	98.321	953	16	0	1	953	1	953	0	1907	99.27
YP_501250.1	WP_072511729.1	98.426	953	15	0	1	953	1	953	0	1907	99.27
YP_501250.1	WP_070871405.1	98.426	953	15	0	1	953	1	953	0	1907	99.37
YP_501250.1	WP_216813355.1	98.426	953	15	0	1	953	1	953	0	1907	99.27
YP_501250.1	WP_031882568.1	98.426	953	15	0	1	953	1	953	0	1907	99.27
YP_501250.1	WP_033856727.1	98.426	953	15	0	1	953	1	953	0	1907	99.27
YP_501250.1	WP_160194589.1	98.111	953	18	0	1	953	1	953	0	1907	99.37
YP_501250.1	WP_001622888.1	98.426	953	15	0	1	953	1	953	0	1907	99.27
YP_501250.1	WP_244799968.1	98.426	953	15	0	1	953	1	953	0	1907	99.27
YP_501250.1	WP_111206416.1	98.426	953	15	0	1	953	1	953	0	1907	99.37
YP_501250.1	WP_031909794.1	98.426	953	15	0	1	953	1	953	0	1907	99.27
YP_501250.1	WP_094615841.1	98.426	953	15	0	1	953	1	953	0	1907	99.27
YP_501250.1	WP_033858035.1	98.426	953	15	0	1	953	1	953	0	1907	99.27
YP_501250.1	WP_107388431.1	98.426	953	15	0	1	953	1	953	0	1907	99.27
YP_501250.1	WP_000088739.1	98.426	953	15	0	1	953	1	953	0	1907	99.27
YP_501250.1	WP_182059690.1	98.426	953	15	0	1	953	1	953	0	1907	99.27
YP_501250.1	WP_031928264.1	98.321	953	16	0	1	953	1	953	0	1907	99.37
YP_501250.1	WP_049295900.1	98.321	953	16	0	1	953	1	953	0	1907	99.27
YP_501250.1	WP_070005162.1	98.426	953	15	0	1	953	1	953	0	1907	99.27
YP_501250.1	WP_163998782.1	98.321	953	16	0	1	953	1	953	0	1907	99.16
YP_501250.1	WP_064131569.1	98.321	953	16	0	1	953	1	953	0	1907	99.27
YP_501250.1	WP_000088715.1	98.216	953	17	0	1	953	1	953	0	1907	99.27
YP_501250.1	WP_000088740.1	98.216	953	17	0	1	953	1	953	0	1907	99.27
YP_501250.1	WP_162697933.1	98.531	953	14	0	1	953	1	953	0	1907	99.37
YP_501250.1	WP_031783144.1	98.426	953	15	0	1	953	1	953	0	1907	99.27
YP_501250.1	WP_303684853.1	98.321	953	16	0	1	953	1	953	0	1907	99.27
YP_501250.1	WP_226452523.1	98.426	953	15	0	1	953	1	953	0	1907	99.27
YP_501250.1	WP_117171758.1	98.321	953	16	0	1	953	1	953	0	1907	99.27
YP_501250.1	WP_111045708.1	98.321	953	16	0	1	953	1	953	0	1907	99.16
YP_501250.1	WP_061869759.1	98.321	953	16	0	1	953	1	953	0	1907	99.27
YP_501250.1	WP_262824566.1	98.216	953	17	0	1	953	1	953	0	1907	99.37
YP_501250.1	WP_064128963.1	98.321	953	16	0	1	953	1	953	0	1907	99.27
YP_501250.1	WP_103147721.1	98.111	953	18	0	1	953	1	953	0	1906	99.27
YP_501250.1	WP_262613812.1	98.216	953	17	0	1	953	1	953	0	1906	99.48
YP_501250.1	WP_000088741.1	98.216	953	17	0	1	953	1	953	0	1906	99.27
YP_501250.1	WP_305284902.1	98.321	953	16	0	1	953	1	953	0	1906	99.27
YP_501250.1	WP_061652105.1	98.111	953	18	0	1	953	1	953	0	1906	99.27
YP_501250.1	WP_188349698.1	98.321	953	16	0	1	953	1	953	0	1906	99.27
YP_501250.1	WP_031788453.1	98.111	953	18	0	1	953	1	953	0	1906	99.27
YP_501250.1	WP_103183876.1	98.426	953	15	0	1	953	1	953	0	1906	99.27
YP_501250.1	WP_086032512.1	98.426	953	15	0	1	953	1	953	0	1906	99.27
YP_501250.1	WP_303661148.1	98.111	953	18	0	1	953	1	953	0	1906	99.27
YP_501250.1	WP_057485519.1	98.111	953	18	0	1	953	1	953	0	1906	99.16
YP_501250.1	WP_073409331.1	98.111	953	18	0	1	953	1	953	0	1906	99.27
YP_501250.1	WP_000088717.1	98.111	953	18	0	1	953	1	953	0	1906	99.27
YP_501250.1	WP_086105681.1	98.111	953	18	0	1	953	1	953	0	1906	99.16
YP_501250.1	WP_042904950.1	98.111	953	18	0	1	953	1	953	0	1906	99.27
YP_501250.1	WP_228580499.1	98.111	953	18	0	1	953	1	953	0	1905	99.27
YP_501250.1	WP_283531736.1	98.111	953	18	0	1	953	1	953	0	1905	99.27
YP_501250.1	WP_283502271.1	98.216	953	17	0	1	953	1	953	0	1905	99.27
YP_501250.1	WP_064137678.1	98.111	953	18	0	1	953	1	953	0	1905	99.27
YP_501250.1	WP_001663301.1	98.321	953	16	0	1	953	1	953	0	1905	99.27
YP_501250.1	WP_160193938.1	98.111	953	18	0	1	953	1	953	0	1905	99.27
YP_501250.1	WP_111028417.1	98.111	953	18	0	1	953	1	953	0	1905	99.16
YP_501250.1	WP_224397067.1	98.321	953	16	0	1	953	1	953	0	1905	99.16
YP_501250.1	WP_061644604.1	98.111	953	18	0	1	953	1	953	0	1905	99.27
YP_501250.1	WP_285155879.1	98.111	953	18	0	1	953	1	953	0	1905	99.27
YP_501250.1	WP_016528776.1	98.321	953	16	0	1	953	1	953	0	1905	99.27
YP_501250.1	WP_238517851.1	98.111	953	18	0	1	953	1	953	0	1905	99.27
YP_501250.1	WP_020977583.1	98.321	953	16	0	1	953	1	953	0	1905	99.16
YP_501250.1	WP_049303995.1	98.111	953	18	0	1	953	1	953	0	1905	99.27
YP_501250.1	WP_160200149.1	98.111	953	18	0	1	953	1	953	0	1905	99.27
YP_501250.1	WP_107383189.1	98.111	953	18	0	1	953	1	953	0	1905	99.16
YP_501250.1	WP_303751524.1	98.111	953	18	0	1	953	1	953	0	1905	99.16
YP_501250.1	WP_061733899.1	98.111	953	18	0	1	953	1	953	0	1905	99.16
YP_501250.1	WP_029549246.1	98.321	953	16	0	1	953	1	953	0	1905	99.27
YP_501250.1	WP_256958650.1	98.531	953	14	0	1	953	1	953	0	1905	99.27
YP_501250.1	WP_117223839.1	98.111	953	18	0	1	953	1	953	0	1905	99.27
YP_501250.1	WP_238614147.1	98.111	953	18	0	1	953	1	953	0	1905	99.16
YP_501250.1	WP_000088711.1	98.111	953	18	0	1	953	1	953	0	1905	99.16
YP_501250.1	WP_000088716.1	98.111	953	18	0	1	953	1	953	0	1905	99.27
YP_501250.1	WP_031928790.1	98.636	953	12	1	1	953	1	952	0	1905	99.27
YP_501250.1	WP_031769114.1	98.426	953	15	0	1	953	1	953	0	1905	99.27
YP_501250.1	WP_086036264.1	98.111	953	18	0	1	953	1	953	0	1905	99.16
YP_501250.1	WP_150024302.1	98.111	953	18	0	1	953	1	953	0	1905	99.16
YP_501250.1	WP_284526324.1	98.111	953	18	0	1	953	1	953	0	1905	99.16
YP_501250.1	WP_123090600.1	98.111	953	18	0	1	953	1	953	0	1905	99.27
YP_501250.1	WP_223081681.1	98.216	953	17	0	1	953	1	953	0	1905	99.16
YP_501250.1	WP_281224032.1	98.426	953	15	0	1	953	1	953	0	1905	99.27
YP_501250.1	WP_283588746.1	98.531	953	14	0	1	953	1	953	0	1905	99.27
YP_501250.1	WP_031888152.1	98.424	952	15	0	2	953	6	957	0	1905	99.26
YP_501250.1	WP_045179565.1	98.111	953	18	0	1	953	1	953	0	1905	99.27
YP_501250.1	WP_064127548.1	98.111	953	18	0	1	953	1	953	0	1904	99.16
YP_501250.1	WP_061734942.1	98.111	953	18	0	1	953	1	953	0	1904	99.16
YP_501250.1	WP_070570768.1	98.111	953	18	0	1	953	1	953	0	1904	99.16
YP_501250.1	WP_031874990.1	98.111	953	18	0	1	953	1	953	0	1904	99.27
YP_501250.1	WP_160176088.1	98.111	953	18	0	1	953	1	953	0	1904	99.16
YP_501250.1	WP_123138817.1	98.216	953	17	0	1	953	1	953	0	1904	99.06
YP_501250.1	WP_216701797.1	98.111	953	18	0	1	953	1	953	0	1904	99.16
YP_501250.1	WP_031926900.1	98.111	953	18	0	1	953	1	953	0	1904	99.16
YP_501250.1	WP_200655740.1	98.321	953	16	0	1	953	1	953	0	1904	99.16
YP_501250.1	WP_276123756.1	98.111	953	18	0	1	953	1	953	0	1904	99.16
YP_501250.1	WP_117216407.1	98.111	953	18	0	1	953	1	953	0	1904	99.16
YP_501250.1	WP_102695831.1	98.111	953	18	0	1	953	1	953	0	1904	99.16
YP_501250.1	WP_061731487.1	98.111	953	18	0	1	953	1	953	0	1904	99.16
YP_501250.1	WP_042907288.1	98.111	953	18	0	1	953	1	953	0	1904	99.16
YP_501250.1	WP_123092923.1	98.006	953	19	0	1	953	1	953	0	1904	99.06
YP_501250.1	WP_224212096.1	98.111	953	18	0	1	953	1	953	0	1904	99.16
YP_501250.1	WP_123985844.1	98.111	953	18	0	1	953	1	953	0	1904	99.16
YP_501250.1	WP_115209910.1	98.111	953	18	0	1	953	1	953	0	1904	99.16
YP_501250.1	WP_160199808.1	98.216	953	17	0	1	953	1	953	0	1903	99.16
YP_501250.1	WP_031895024.1	98.111	953	18	0	1	953	1	953	0	1903	99.16
YP_501250.1	WP_228573053.1	98.111	953	18	0	1	953	1	953	0	1903	99.16
YP_501250.1	WP_000088712.1	98.006	953	19	0	1	953	1	953	0	1903	99.16
YP_501250.1	WP_123097815.1	98.006	953	19	0	1	953	1	953	0	1903	99.16
YP_501250.1	WP_061390294.1	98.838	947	11	0	1	947	1	947	0	1903	99.47
YP_501250.1	WP_311077735.1	98.006	953	19	0	1	953	1	953	0	1902	99.16
YP_501250.1	WP_216730297.1	98.111	953	18	0	1	953	1	953	0	1902	99.16
YP_501250.1	WP_188349813.1	98.006	953	19	0	1	953	1	953	0	1902	99.16
YP_501250.1	WP_031892883.1	98.629	948	13	0	1	948	1	948	0	1901	99.37
YP_501250.1	WP_203577516.1	98.111	953	18	0	1	953	1	953	0	1901	99.06
YP_501250.1	WP_000088729.1	98.006	953	19	0	1	953	1	953	0	1901	99.16
YP_501250.1	WP_064131984.1	97.901	953	20	0	1	953	1	953	0	1900	99.16
YP_501250.1	WP_155560103.1	97.901	953	20	0	1	953	1	953	0	1900	99.16
YP_501250.1	WP_216766023.1	97.901	953	20	0	1	953	1	953	0	1900	99.06
YP_501250.1	WP_070974207.1	98.006	953	19	0	1	953	1	953	0	1899	99.06
YP_501250.1	WP_160210548.1	97.901	953	20	0	1	953	1	953	0	1899	99.06
YP_501250.1	WP_064269113.1	97.901	953	20	0	1	953	1	953	0	1899	99.06
YP_501250.1	WP_113590558.1	97.901	953	20	0	1	953	1	953	0	1899	99.06
YP_501250.1	WP_215401144.1	97.901	953	20	0	1	953	1	953	0	1899	99.06
YP_501250.1	WP_155560059.1	97.901	953	20	0	1	953	1	953	0	1899	99.06
YP_501250.1	WP_103245990.1	95.918	980	13	1	1	953	1	980	0	1899	96.63
YP_501250.1	WP_111031496.1	97.901	953	20	0	1	953	1	953	0	1899	99.06
YP_501250.1	WP_148249396.1	100	934	0	0	1	934	1	934	0	1899	100
YP_501250.1	WP_111035221.1	97.901	953	20	0	1	953	1	953	0	1899	99.06
YP_501250.1	WP_229373986.1	97.796	953	21	0	1	953	1	953	0	1899	99.06
YP_501250.1	WP_312012229.1	97.901	953	20	0	1	953	1	953	0	1899	99.06
YP_501250.1	WP_070008628.1	98.321	953	7	1	1	953	1	944	0	1898	98.74
YP_501250.1	WP_208704132.1	97.796	953	21	0	1	953	1	953	0	1898	99.16
YP_501250.1	WP_070004189.1	98.111	953	18	0	1	953	1	953	0	1898	99.06
YP_501250.1	WP_244779518.1	97.901	953	20	0	1	953	1	953	0	1897	98.95
YP_501250.1	WP_089535300.1	97.901	953	20	0	1	953	1	953	0	1896	98.95
YP_501250.1	WP_085065251.1	98.216	953	11	1	1	953	1	947	0	1895	98.85
YP_501250.1	WP_085063722.1	98.013	956	16	1	1	953	1	956	0	1895	98.74
YP_501250.1	WP_044291097.1	98.006	953	13	1	1	953	1	947	0	1894	98.74
YP_501250.1	WP_148238071.1	100	931	0	0	1	931	1	931	0	1893	100
YP_501250.1	WP_160199054.1	97.587	953	17	1	1	953	1	947	0	1889	98.64
YP_501250.1	WP_094409819.1	97.272	953	17	1	1	953	1	944	0	1883	98.32
YP_501250.1	WP_188349955.1	98.298	940	16	0	14	953	3	942	0	1882	99.36
YP_501250.1	WP_235046509.1	98.506	937	14	0	17	953	1	937	0	1879	99.47
YP_501250.1	WP_238513200.1	97.482	953	0	1	1	953	1	929	0	1876	97.48
YP_501250.1	WP_069725064.1	96.013	953	15	1	1	953	1	930	0	1850	96.96
YP_501250.1	WP_281961736.1	95.698	953	14	1	1	953	1	926	0	1843	96.54
YP_501250.1	WP_233232359.1	100	906	0	0	48	953	7	912	0	1842	100
YP_501250.1	WP_117218571.1	95.383	953	17	1	1	953	1	926	0	1840	96.43
YP_501250.1	WP_279727172.1	98.786	906	11	0	1	906	1	906	0	1818	99.45
YP_501250.1	WP_151130787.1	98.516	876	13	0	1	876	1	876	0	1752	99.09
YP_501250.1	WP_105803675.1	98.616	867	12	0	1	867	1	867	0	1735	99.31
YP_501250.1	WP_251640802.1	100	852	0	0	1	852	1	852	0	1731	100
YP_501250.1	WP_042854401.1	100	850	0	0	89	938	1	850	0	1729	100
YP_501250.1	WP_048537219.1	100	850	0	0	1	850	1	850	0	1727	100
YP_501250.1	WP_250069372.1	100	848	0	0	1	848	1	848	0	1724	100
YP_501250.1	WP_218088868.1	99.412	850	5	0	1	850	1	850	0	1716	99.65
YP_501250.1	WP_167402419.1	98.595	854	12	0	1	854	1	854	0	1709	99.3
YP_501250.1	WP_167401712.1	98.588	850	12	0	1	850	1	850	0	1702	99.29
YP_501250.1	WP_044166262.1	98.7	846	11	0	108	953	1	846	0	1700	99.41
YP_501250.1	WP_250012118.1	100	832	0	0	122	953	1	832	0	1693	100
YP_501250.1	WP_113625417.1	97.991	846	17	0	1	846	1	846	0	1685	99.05
YP_501250.1	WP_148237807.1	100	821	0	0	1	821	1	821	0	1665	100
YP_501250.1	WP_154275058.1	98.893	813	9	0	1	813	1	813	0	1627	99.38
YP_501250.1	WP_238136483.1	98.892	812	9	0	1	812	1	812	0	1624	99.38
YP_501250.1	WP_238136492.1	98.642	810	11	0	1	810	1	810	0	1619	99.26
YP_501250.1	WP_279526708.1	100	795	0	0	1	795	1	795	0	1612	100
YP_501250.1	WP_216771302.1	99.874	795	1	0	1	795	1	795	0	1610	100
YP_501250.1	WP_048537036.1	100	792	0	0	1	792	1	792	0	1606	100
YP_501250.1	WP_269835472.1	98.755	803	10	0	1	803	1	803	0	1605	99.25
YP_501250.1	WP_154456284.1	99.001	801	8	0	1	801	1	801	0	1604	99.38
YP_501250.1	WP_084968018.1	100	791	0	0	1	791	1	791	0	1604	100
YP_501250.1	WP_148255055.1	99.368	791	5	0	1	791	1	791	0	1591	99.49
YP_501250.1	WP_162647750.1	99.491	786	4	0	1	786	1	786	0	1585	99.62
YP_501250.1	WP_249987364.1	100	775	0	0	1	775	1	775	0	1571	100
YP_501250.1	WP_188003959.1	100	771	0	0	1	771	1	771	0	1564	100
YP_501250.1	WP_086045209.1	98.593	782	11	0	1	782	1	782	0	1563	99.23
YP_501250.1	WP_119752330.1	98.465	782	12	0	1	782	1	782	0	1562	99.23
YP_501250.1	WP_249984384.1	100	770	0	0	1	770	1	770	0	1562	100
YP_501250.1	WP_033864314.1	98.465	782	12	0	1	782	1	782	0	1562	99.23
YP_501250.1	WP_031870355.1	98.465	782	12	0	1	782	1	782	0	1562	99.23
YP_501250.1	WP_033860017.1	98.465	782	12	0	1	782	1	782	0	1561	99.23
YP_501250.1	WP_033860682.1	98.465	782	12	0	1	782	1	782	0	1561	99.23
YP_501250.1	WP_041019940.1	98.465	782	12	0	1	782	1	782	0	1561	99.23
YP_501250.1	WP_264438989.1	98.586	778	11	0	1	778	1	778	0	1560	99.23
YP_501250.1	WP_216749367.1	98.843	778	9	0	1	778	1	778	0	1559	99.36
YP_501250.1	WP_033864116.1	98.338	782	13	0	1	782	1	782	0	1559	99.1
YP_501250.1	WP_033861354.1	98.338	782	13	0	1	782	1	782	0	1558	99.1
YP_501250.1	WP_116472306.1	98.837	774	9	0	1	774	1	774	0	1551	99.35
YP_501250.1	WP_029060286.1	100	764	0	0	1	764	1	764	0	1550	100
YP_501250.1	WP_162634773.1	98.837	774	9	0	1	774	1	774	0	1550	99.35
YP_501250.1	WP_148249596.1	100	759	0	0	1	759	1	759	0	1539	100
YP_501250.1	WP_102787657.1	98.695	766	10	0	1	766	1	766	0	1533	99.22
YP_501250.1	WP_250070025.1	100	756	0	0	1	756	1	756	0	1533	100
YP_501250.1	WP_250046794.1	100	755	0	0	1	755	1	755	0	1531	100
YP_501250.1	WP_249986110.1	98.688	762	10	0	1	762	1	762	0	1525	99.34
YP_501250.1	WP_172407971.1	98.668	751	10	0	203	953	1	751	0	1507	99.47
YP_501250.1	WP_084967705.1	99.332	749	5	0	1	749	1	749	0	1506	99.6
YP_501250.1	WP_148249107.1	100	742	0	0	1	742	1	742	0	1505	100
YP_501250.1	WP_237772877.1	98.661	747	10	0	1	747	1	747	0	1500	99.33
YP_501250.1	WP_237771876.1	98.928	746	8	0	1	746	1	746	0	1497	99.46
YP_501250.1	WP_285678176.1	98.525	746	11	0	1	746	1	746	0	1494	99.33
YP_501250.1	WP_086090529.1	100	736	0	0	1	736	1	736	0	1493	100
YP_501250.1	WP_086040837.1	100	735	0	0	1	735	1	735	0	1491	100
YP_501250.1	WP_250039218.1	100	732	0	0	1	732	1	732	0	1486	100
YP_501250.1	WP_162675345.1	99.863	732	1	0	1	732	1	732	0	1483	99.86
YP_501250.1	WP_031900973.1	98.917	739	8	0	1	739	1	739	0	1483	99.46
YP_501250.1	WP_284038498.1	99.186	737	6	0	21	757	2	738	0	1483	99.73
YP_501250.1	WP_250011817.1	100	730	0	0	1	730	1	730	0	1481	100
YP_501250.1	WP_053004563.1	99.321	736	5	0	1	736	1	736	0	1481	99.59
YP_501250.1	WP_148241523.1	99.59	732	3	0	1	732	1	732	0	1481	99.86
YP_501250.1	WP_258027764.1	99.183	734	6	0	1	734	1	734	0	1475	99.59
YP_501250.1	WP_103145151.1	99.181	733	6	0	1	733	1	733	0	1473	99.59
YP_501250.1	WP_086091741.1	98.909	733	8	0	1	733	1	733	0	1472	99.45
YP_501250.1	WP_086095794.1	98.907	732	8	0	1	732	1	732	0	1470	99.45
YP_501250.1	WP_162665487.1	100	724	0	0	1	724	1	724	0	1470	100
YP_501250.1	WP_258026759.1	98.909	733	8	0	1	733	1	733	0	1469	99.45
YP_501250.1	WP_250058585.1	100	713	0	0	1	713	1	713	0	1449	100
YP_501250.1	WP_188363272.1	98.611	720	10	0	234	953	1	720	0	1446	99.44
YP_501250.1	WP_162673975.1	99.859	708	1	0	1	708	1	708	0	1437	99.86
YP_501250.1	WP_191135710.1	98.599	714	10	0	1	714	1	714	0	1434	99.3
YP_501250.1	WP_187787549.1	99.858	706	1	0	1	706	1	706	0	1434	99.86
YP_501250.1	WP_094669333.1	98.594	711	10	0	1	711	1	711	0	1427	99.3
YP_501250.1	WP_237772688.1	98.87	708	8	0	1	708	1	708	0	1423	99.44
YP_501250.1	WP_154293607.1	99.856	695	1	0	1	695	1	695	0	1414	99.86
YP_501250.1	WP_049310237.1	100	687	0	0	1	687	1	687	0	1398	100
YP_501250.1	WP_162663070.1	98.988	692	7	0	1	692	1	692	0	1395	99.57
YP_501250.1	WP_148850219.1	99.416	685	4	0	1	685	1	685	0	1386	99.71
YP_501250.1	WP_136719142.1	100	678	0	0	1	678	1	678	0	1380	100
YP_501250.1	WP_130136475.1	99.852	676	1	0	1	676	1	676	0	1375	100
YP_501250.1	WP_086159027.1	99.852	675	1	0	35	709	5	679	0	1369	99.85
YP_501250.1	WP_147697369.1	98.822	679	8	0	1	679	1	679	0	1368	99.41
YP_501250.1	WP_258026190.1	98.673	678	9	0	1	678	1	678	0	1363	99.26
YP_501250.1	WP_130174460.1	100	666	0	0	1	666	1	666	0	1358	100
YP_501250.1	WP_151506001.1	99.403	670	4	0	1	670	1	670	0	1357	99.7
YP_501250.1	WP_048518251.1	100	667	0	0	287	953	1	667	0	1355	100
YP_501250.1	WP_242439987.1	97.647	680	16	0	274	953	81	760	0	1354	98.97
YP_501250.1	WP_048537605.1	99.85	667	1	0	287	953	1	667	0	1353	99.85
YP_501250.1	WP_162674394.1	99.104	670	6	0	284	953	1	670	0	1350	99.7
YP_501250.1	WP_084959577.1	100	660	0	0	1	660	1	660	0	1345	100
YP_501250.1	WP_216805926.1	98.951	667	7	0	1	667	1	667	0	1344	99.55
YP_501250.1	WP_218089116.1	99.396	662	4	0	1	662	1	662	0	1341	99.7
YP_501250.1	WP_143565051.1	99.098	665	6	0	1	665	1	665	0	1341	99.55
YP_501250.1	WP_165624673.1	99.096	664	6	0	1	664	1	664	0	1340	99.55
YP_501250.1	WP_162634683.1	98.949	666	7	0	1	666	1	666	0	1340	99.4
YP_501250.1	WP_251653742.1	98.801	667	8	0	287	953	1	667	0	1339	99.55
YP_501250.1	WP_038805746.1	99.094	662	6	0	1	662	1	662	0	1336	99.55
YP_501250.1	WP_154705383.1	99.39	656	4	0	1	656	1	656	0	1329	99.7
YP_501250.1	WP_094627071.1	99.087	657	6	0	1	657	1	657	0	1325	99.54
YP_501250.1	WP_167403811.1	100	650	0	0	1	650	1	650	0	1324	100
YP_501250.1	WP_086155216.1	99.085	656	6	0	1	656	1	656	0	1323	99.54
YP_501250.1	WP_148251531.1	99.846	650	1	0	1	650	1	650	0	1323	100
YP_501250.1	WP_084978668.1	100	649	0	0	1	649	1	649	0	1322	100
YP_501250.1	WP_094433817.1	99.083	654	6	0	1	654	1	654	0	1320	99.54
YP_501250.1	WP_116850143.1	99.083	654	6	0	1	654	1	654	0	1320	99.54
YP_501250.1	WP_111132063.1	99.387	652	4	0	1	652	1	652	0	1318	99.54
YP_501250.1	WP_094672903.1	99.08	652	6	0	1	652	1	652	0	1316	99.54
YP_501250.1	WP_084931341.1	99.385	650	4	0	1	650	1	650	0	1315	99.69
YP_501250.1	WP_190362753.1	99.077	650	6	0	1	650	1	650	0	1311	99.54
YP_501250.1	WP_264440911.1	98.769	650	8	0	1	650	1	650	0	1310	99.38
YP_501250.1	WP_150862254.1	98.923	650	7	0	1	650	1	650	0	1310	99.38
YP_501250.1	WP_150867210.1	98.921	649	7	0	1	649	1	649	0	1308	99.38
YP_501250.1	WP_250021900.1	100	642	0	0	1	642	1	642	0	1308	100
YP_501250.1	WP_216761356.1	99.074	648	6	0	1	648	1	648	0	1307	99.54
YP_501250.1	WP_150883768.1	98.92	648	7	0	1	648	1	648	0	1307	99.38
YP_501250.1	WP_031788579.1	99.07	645	6	0	1	645	1	645	0	1300	99.53
YP_501250.1	WP_164003513.1	98.76	645	8	0	1	645	1	645	0	1299	99.38
YP_501250.1	WP_190362601.1	99.068	644	6	0	1	644	1	644	0	1298	99.53
YP_501250.1	WP_050964377.1	98.762	646	8	0	308	953	1	646	0	1297	99.54
YP_501250.1	WP_147688623.1	98.913	644	7	0	1	644	1	644	0	1295	99.38
YP_501250.1	WP_084929255.1	99.06	638	6	0	1	638	1	638	0	1287	99.53
YP_501250.1	WP_147690065.1	98.906	640	7	0	1	640	1	640	0	1287	99.38
YP_501250.1	WP_199003915.1	98.903	638	7	0	1	638	1	638	0	1285	99.37
YP_501250.1	WP_084985051.1	99.057	636	6	0	318	953	1	636	0	1281	99.69
YP_501250.1	WP_101292447.1	99.368	633	4	0	1	633	1	633	0	1279	99.68
YP_501250.1	WP_191961519.1	95.303	660	4	1	1	660	1	633	0	1268	95.61
YP_501250.1	WP_154275515.1	99.043	627	6	0	1	627	1	627	0	1261	99.52
YP_501250.1	WP_250029720.1	100	617	0	0	1	617	1	617	0	1256	100
YP_501250.1	WP_084987897.1	99.19	617	5	0	1	617	1	617	0	1246	99.51
YP_501250.1	WP_167402012.1	99.029	618	6	0	1	618	1	618	0	1245	99.51
YP_501250.1	WP_250066012.1	99.026	616	6	0	1	616	1	616	0	1241	99.51
YP_501250.1	WP_191972617.1	100	603	0	0	1	603	1	603	0	1229	100
YP_501250.1	WP_031889771.1	98.369	613	10	0	341	953	1	613	0	1228	99.35
YP_501250.1	WP_258026176.1	98.525	610	9	0	1	610	1	610	0	1227	99.18
YP_501250.1	WP_258029392.1	98.361	610	10	0	1	610	1	610	0	1224	99.18
YP_501250.1	WP_187248808.1	99.005	603	6	0	1	603	1	603	0	1220	99.5
YP_501250.1	WP_270724865.1	98.839	603	7	0	1	603	1	603	0	1212	99.34
YP_501250.1	WP_191961599.1	99.329	596	4	0	1	596	1	596	0	1207	99.66
YP_501250.1	WP_187352722.1	100	589	0	0	1	589	1	589	0	1202	100
YP_501250.1	WP_084988415.1	99.158	594	5	0	1	594	1	594	0	1201	99.49
YP_501250.1	WP_250036817.1	99.83	589	1	0	3	591	1	589	0	1201	99.83
YP_501250.1	WP_199012928.1	98.99	594	6	0	1	594	1	594	0	1199	99.49
YP_501250.1	WP_029052172.1	100	587	0	0	1	587	1	587	0	1198	100
YP_501250.1	WP_270616475.1	98.824	595	7	0	1	595	1	595	0	1197	99.33
YP_501250.1	WP_078161673.1	99.323	591	4	0	1	591	1	591	0	1196	99.66
YP_501250.1	WP_250026909.1	99.83	587	1	0	1	587	1	587	0	1196	100
YP_501250.1	WP_272847114.1	98.487	595	9	0	359	953	1	595	0	1192	99.5
YP_501250.1	WP_258028474.1	100	582	0	0	1	582	1	582	0	1189	100
YP_501250.1	WP_258028137.1	99.319	587	4	0	1	587	1	587	0	1189	99.66
YP_501250.1	WP_258029169.1	100	578	0	0	1	578	1	578	0	1180	100
YP_501250.1	WP_270818854.1	98.966	580	6	0	1	580	1	580	0	1170	99.48
YP_501250.1	WP_084977678.1	99.823	565	1	0	1	565	1	565	0	1152	99.82
YP_501250.1	WP_199015268.1	98.947	570	6	0	1	570	1	570	0	1151	99.47
YP_501250.1	WP_198999174.1	98.94	566	6	0	1	566	1	566	0	1142	99.47
YP_501250.1	WP_042854376.1	100	553	0	0	1	553	1	553	0	1130	100
YP_501250.1	WP_204254814.1	99.099	555	5	0	1	555	1	555	0	1125	99.82
YP_501250.1	WP_164005869.1	98.564	557	8	0	1	557	1	557	0	1123	99.28
YP_501250.1	WP_251357582.1	99.818	549	1	0	1	549	1	549	0	1118	99.82
YP_501250.1	WP_199003964.1	98.915	553	6	0	1	553	1	553	0	1116	99.46
YP_501250.1	WP_207765465.1	98.39	559	9	0	395	953	1	559	0	1116	99.46
YP_501250.1	WP_147710574.1	98.907	549	6	0	1	549	1	549	0	1112	99.45
YP_501250.1	WP_147698097.1	99.089	549	5	0	15	563	1	549	0	1112	99.82
YP_501250.1	WP_199004946.1	98.909	550	6	0	1	550	1	550	0	1111	99.45
YP_501250.1	WP_147707147.1	98.373	553	9	0	54	606	1	553	0	1110	99.28
YP_501250.1	WP_187239686.1	98.901	546	6	0	64	609	1	546	0	1102	99.45
YP_501250.1	WP_147698765.1	98.895	543	6	0	1	543	1	543	0	1101	99.45
YP_501250.1	WP_199004258.1	98.897	544	6	0	1	544	1	544	0	1098	99.45
YP_501250.1	WP_142380100.1	99.069	537	5	0	1	537	1	537	0	1085	99.44
YP_501250.1	WP_198998869.1	98.876	534	6	0	1	534	1	534	0	1077	99.44
YP_501250.1	WP_142292351.1	98.131	535	10	0	1	535	1	535	0	1076	99.07
YP_501250.1	WP_199003810.1	98.689	534	7	0	1	534	1	534	0	1075	99.25
YP_501250.1	WP_198996073.1	98.859	526	6	0	1	526	1	526	0	1060	99.43
YP_501250.1	WP_250043314.1	100	516	0	0	1	516	1	516	0	1054	100
YP_501250.1	WP_147696415.1	98.462	520	8	0	115	634	1	520	0	1045	99.23
YP_501250.1	WP_198995824.1	98.837	516	6	0	1	516	1	516	0	1040	99.42
YP_501250.1	WP_160840099.1	99.016	508	5	0	1	508	1	508	0	1026	99.41
YP_501250.1	WP_198987727.1	98.817	507	6	0	1	507	1	507	0	1021	99.41
YP_501250.1	WP_199008351.1	98.812	505	6	0	1	505	1	505	0	1018	99.41
YP_501250.1	WP_031894545.1	98.994	497	5	0	1	497	1	497	0	1005	99.4
YP_501250.1	WP_084989606.1	99.594	493	2	0	27	519	1	493	0	1002	99.8
YP_501250.1	WP_250013743.1	100	488	0	0	1	488	1	488	0	999	100
YP_501250.1	WP_311762576.1	98.785	494	6	0	1	494	1	494	0	999	99.39
YP_501250.1	WP_199017222.1	98.77	488	6	0	1	488	1	488	0	986	99.39
YP_501250.1	WP_101274007.1	99.381	485	3	0	1	485	1	485	0	985	99.59
YP_501250.1	WP_198995757.1	98.763	485	6	0	1	485	1	485	0	979	99.38
YP_501250.1	WP_031889773.1	98.763	485	6	0	1	485	1	485	0	979	99.18
YP_501250.1	WP_220673817.1	98.156	488	9	0	466	953	1	488	0	969	99.39
YP_501250.1	WP_267253386.1	100	471	0	0	1	471	1	471	0	967	100
YP_501250.1	WP_148241653.1	100	466	0	0	1	466	1	466	0	958	100
YP_501250.1	WP_249983052.1	100	465	0	0	29	493	1	465	0	951	100
YP_501250.1	WP_216778187.1	99.14	465	4	0	92	556	1	465	0	947	99.78
YP_501250.1	WP_249989108.1	100	460	0	0	78	537	1	460	0	941	100
YP_501250.1	WP_220673878.1	98.908	458	5	0	1	458	1	458	0	930	99.34
YP_501250.1	WP_078160888.1	100	458	0	0	496	953	1	458	0	925	100
YP_501250.1	WP_148241618.1	100	454	0	0	500	953	1	454	0	919	100
YP_501250.1	WP_078072549.1	98.043	460	9	0	494	953	1	460	0	914	99.35
YP_501250.1	WP_199004084.1	98.655	446	6	0	1	446	1	446	0	905	99.33
YP_501250.1	WP_031775721.1	98.876	445	5	0	1	445	1	445	0	904	99.33
YP_501250.1	WP_270809888.1	99.317	439	3	0	80	518	1	439	0	894	99.77
YP_501250.1	WP_250043077.1	100	436	0	0	518	953	1	436	0	884	100
YP_501250.1	WP_277838338.1	99.765	426	1	0	28	453	1	426	0	872	99.77
YP_501250.1	WP_250018134.1	100	423	0	0	1	423	1	423	0	871	100
YP_501250.1	WP_180382277.1	99.77	434	1	0	374	807	1	434	0	869	99.77
YP_501250.1	WP_270796533.1	98.592	426	6	0	1	426	1	426	0	865	99.3
YP_501250.1	WP_238782548.1	98.148	432	8	0	439	870	1	432	0	854	99.31
YP_501250.1	WP_147701821.1	98.568	419	6	0	1	419	1	419	0	854	99.28
YP_501250.1	WP_116443238.1	98.807	419	5	0	1	419	1	419	0	852	99.28
YP_501250.1	WP_238782469.1	98.329	419	7	0	1	419	1	419	0	851	99.05
YP_501250.1	WP_146633172.1	99.27	411	3	0	93	503	1	411	0	837	99.51
YP_501250.1	WP_142379959.1	98.1	421	8	0	533	953	1	421	0	836	99.29
YP_501250.1	WP_130152597.1	100	408	0	0	287	694	1	408	0	832	100
YP_501250.1	WP_142379658.1	99.259	405	3	0	1	405	1	405	0	824	99.51
YP_501250.1	WP_216812249.1	100	404	0	0	550	953	1	404	0	818	100
YP_501250.1	WP_198981700.1	99	400	4	0	25	424	1	400	0	816	99.75
YP_501250.1	WP_142292361.1	97.81	411	9	0	543	953	1	411	0	815	99.27
YP_501250.1	WP_310455739.1	98.985	394	4	0	57	450	1	394	0	802	99.49
YP_501250.1	WP_204254905.1	98.25	400	7	0	554	953	6	405	0	798	99.5
YP_501250.1	WP_187787469.1	98.695	383	5	0	131	513	1	383	0	772	99.48
YP_501250.1	WP_113589760.1	98.413	378	6	0	36	413	1	378	0	768	99.21
YP_501250.1	WP_187787465.1	98.688	381	5	0	573	953	1	381	0	763	99.74
YP_501250.1	WP_258029168.1	100	369	0	0	585	953	1	369	0	747	100
YP_501250.1	WP_042854379.1	100	365	0	0	589	953	1	365	0	739	100
YP_501250.1	WP_084979583.1	99.724	362	1	0	1	362	1	362	0	738	99.72
YP_501250.1	WP_147701801.1	97.844	371	8	0	583	953	1	371	0	736	99.19
YP_501250.1	WP_168248144.1	98.63	365	5	0	1	365	1	365	0	735	99.18
YP_501250.1	WP_258028473.1	100	362	0	0	592	953	1	362	0	734	100
YP_501250.1	WP_258028367.1	100	359	0	0	595	953	1	359	0	728	100
YP_501250.1	WP_308907401.1	98.592	355	5	0	94	448	1	355	0	726	99.72
YP_501250.1	WP_198993374.1	98.338	361	6	0	1	361	1	361	0	725	99.17
YP_501250.1	WP_258028136.1	98.066	362	7	0	592	953	1	362	0	720	99.17
YP_501250.1	WP_179133180.1	97.759	357	8	0	1	357	1	357	0	711	98.6
YP_501250.1	WP_250026914.1	100	340	0	0	614	953	1	340	0	691	100
YP_501250.1	WP_258026177.1	97.399	346	9	0	608	953	1	346	0	687	99.13
YP_501250.1	WP_308890562.1	98.802	334	4	0	88	421	1	334	0	685	99.7
YP_501250.1	WP_130173842.1	100	334	0	0	287	620	1	334	0	681	100
YP_501250.1	WP_258029393.1	97.368	342	9	0	612	953	1	342	0	679	99.12
YP_501250.1	WP_264440961.1	97.353	340	9	0	614	953	1	340	0	675	99.12
YP_501250.1	WP_146763842.1	99.102	334	3	0	1	334	1	334	0	673	99.4
YP_501250.1	WP_216805276.1	97.872	329	7	0	3	331	1	329	0	655	98.48
YP_501250.1	WP_188012490.1	98.471	327	5	0	1	327	1	327	0	654	99.08
YP_501250.1	WP_216805347.1	98.75	320	4	0	333	652	1	320	0	652	100
YP_501250.1	WP_147712884.1	98.442	321	5	0	56	376	1	321	0	647	99.38
YP_501250.1	WP_086155183.1	97.531	324	8	0	630	953	1	324	0	647	99.07
YP_501250.1	WP_192867087.1	97.516	322	8	0	632	953	1	322	0	643	99.07
YP_501250.1	WP_160840190.1	98.16	326	6	0	481	806	1	326	0	640	99.08
YP_501250.1	WP_250021924.1	100	310	0	0	644	953	1	310	0	630	100
YP_501250.1	WP_180323477.1	97.785	316	7	0	638	953	1	316	0	628	99.05
YP_501250.1	WP_142256302.1	100	305	0	0	649	953	1	305	0	619	100
YP_501250.1	WP_272846731.1	97.749	311	7	0	1	311	1	311	0	619	98.39
YP_501250.1	WP_084980558.1	99.023	307	3	0	1	307	1	307	0	618	99.35
YP_501250.1	WP_191962120.1	98.046	307	6	0	647	953	1	307	0	613	99.35
YP_501250.1	WP_190362632.1	97.403	308	8	0	646	953	1	308	0	612	99.03
YP_501250.1	WP_048518297.1	100	296	0	0	1	296	1	296	0	603	100
YP_501250.1	WP_190362757.1	97.368	304	8	0	650	953	1	304	0	602	99.01
YP_501250.1	WP_303750452.1	90.149	335	8	1	1	335	1	310	0	601	91.34
YP_501250.1	WP_181424154.1	96.405	306	11	0	648	953	1	306	0	601	98.69
YP_501250.1	WP_192867258.1	97.342	301	8	0	653	953	1	301	0	595	99
YP_501250.1	WP_048537625.1	100	292	0	0	1	292	1	292	0	593	100
YP_501250.1	WP_048523568.1	100	291	0	0	1	291	1	291	0	592	100
YP_501250.1	WP_130174453.1	100	290	0	0	664	953	1	290	0	588	100
YP_501250.1	WP_251653921.1	98.973	292	3	0	1	292	1	292	0	586	99.32
YP_501250.1	WP_187248525.1	97.27	293	8	0	661	953	1	293	0	580	98.98
YP_501250.1	WP_187353054.1	100	284	0	0	634	917	1	284	0	578	100
YP_501250.1	WP_179106294.1	100	283	0	0	671	953	1	283	0	574	100
YP_501250.1	WP_198994112.1	98.577	281	4	0	122	402	1	281	0	571	99.64
YP_501250.1	WP_147712652.1	99.303	287	2	0	533	819	1	287	0	569	99.65
YP_501250.1	WP_191962750.1	98.246	285	5	0	669	953	1	285	0	569	99.3
YP_501250.1	WP_179106778.1	100	280	0	0	674	953	1	280	0	569	100
YP_501250.1	WP_162674411.1	97.895	285	6	0	1	285	1	285	0	567	98.95
YP_501250.1	WP_250028185.1	97.552	286	7	0	668	953	1	286	0	567	98.95
YP_501250.1	WP_257878038.1	99.648	284	1	0	429	712	1	284	0	566	100
YP_501250.1	WP_205395233.1	97.849	279	6	0	675	953	1	279	0	557	99.64
YP_501250.1	WP_308889461.1	100	273	0	0	58	330	1	273	0	555	100
YP_501250.1	WP_049310408.1	100	270	0	0	684	953	1	270	0	550	100
YP_501250.1	WP_188363271.1	97.818	275	6	0	1	275	1	275	0	547	98.91
YP_501250.1	WP_258026189.1	98.529	272	4	0	682	953	1	272	0	547	99.63
YP_501250.1	WP_084986449.1	100	265	0	0	1	265	1	265	0	540	100
YP_501250.1	WP_143129036.1	97.778	270	6	0	624	893	1	270	0	535	98.89
YP_501250.1	WP_048523771.1	100	261	0	0	693	953	1	261	0	530	100
YP_501250.1	WP_142359374.1	99.611	257	1	0	307	563	1	257	0	527	100
YP_501250.1	WP_084959854.1	100	259	0	0	695	953	1	259	1.29e-180	526	100
YP_501250.1	WP_147697301.1	97.719	263	6	0	691	953	1	263	5.08e-180	525	99.24
YP_501250.1	WP_216811660.1	98.106	264	5	0	1	264	1	264	5.16e-180	525	98.86
YP_501250.1	WP_077659881.1	100	258	0	0	28	285	1	258	1.06e-179	524	100
YP_501250.1	WP_162634690.1	97.71	262	6	0	692	953	1	262	4.21e-179	522	99.24
YP_501250.1	WP_142380044.1	96.97	264	8	0	690	953	1	264	1.16e-178	521	98.86
YP_501250.1	WP_242436296.1	92.647	272	15	1	687	953	41	312	1.03e-173	510	95.59
YP_501250.1	WP_242436296.1	95	60	3	0	178	237	1	60	3.63e-27	117	96.67
YP_501250.1	WP_142359803.1	99.595	247	1	0	302	548	1	247	1.86e-173	507	100
YP_501250.1	WP_086090497.1	100	245	0	0	709	953	1	245	7.23e-171	500	100
YP_501250.1	WP_130173786.1	98.795	249	3	0	615	863	1	249	2.82e-169	496	99.6
YP_501250.1	WP_207215529.1	100	242	0	0	712	953	1	242	9.69e-169	495	100
YP_501250.1	WP_187216444.1	97.992	249	5	0	12	260	1	249	2.01e-168	494	98.8
YP_501250.1	WP_142378969.1	97.551	245	6	0	709	953	1	245	1.19e-166	489	99.18
YP_501250.1	WP_192859089.1	100	239	0	0	715	953	1	239	3.53e-166	488	100
YP_501250.1	WP_238135504.1	97.531	243	6	0	711	953	1	243	4.20e-165	486	99.18
YP_501250.1	WP_224156644.1	97.561	246	6	0	1	246	1	246	5.76e-165	485	98.78
YP_501250.1	WP_147698166.1	97.51	241	6	0	713	953	1	241	2.12e-164	484	99.59
YP_501250.1	WP_143565000.1	97.521	242	6	0	712	953	1	242	2.18e-164	484	99.17
YP_501250.1	WP_105798977.1	97.403	231	6	0	723	953	1	231	6.80e-157	464	99.57
YP_501250.1	WP_150867099.1	98.253	229	4	0	725	953	1	229	1.60e-156	463	99.56
YP_501250.1	WP_142241304.1	100	224	0	0	730	953	1	224	1.61e-155	460	100
YP_501250.1	WP_130136634.1	100	224	0	0	729	952	1	224	1.65e-155	460	100
YP_501250.1	WP_078161669.1	96.957	230	7	0	724	953	1	230	2.26e-154	457	98.7
YP_501250.1	WP_162663296.1	98.23	226	4	0	728	953	1	226	3.35e-154	457	99.56
YP_501250.1	WP_154293619.1	97.357	227	6	0	727	953	1	227	1.82e-153	455	99.12
YP_501250.1	WP_162675343.1	97.333	225	6	0	729	953	1	225	6.62e-152	451	99.11
YP_501250.1	WP_154283575.1	97.309	223	6	0	731	953	1	223	2.03e-150	447	99.1
YP_501250.1	WP_258026760.1	98.148	216	4	0	738	953	1	216	3.68e-147	438	99.54
YP_501250.1	WP_147696459.1	96.804	219	7	0	735	953	1	219	7.72e-147	437	99.09
YP_501250.1	WP_164006005.1	96.774	217	7	0	737	953	1	217	2.21e-145	434	99.08
YP_501250.1	WP_242511153.1	99.083	218	2	0	551	768	1	218	8.56e-145	432	99.08
YP_501250.1	WP_250039214.1	100	209	0	0	745	953	1	209	1.99e-144	431	100
YP_501250.1	WP_187787547.1	97.196	214	6	0	740	953	1	214	4.95e-144	430	99.07
YP_501250.1	WP_187216399.1	100	207	0	0	269	475	1	207	7.64e-144	429	100
YP_501250.1	WP_077766640.1	100	213	0	0	406	618	1	213	8.65e-143	427	100
YP_501250.1	WP_258027765.1	97.17	212	6	0	742	953	1	212	1.49e-142	426	99.06
YP_501250.1	WP_250000090.1	100	208	0	0	561	768	1	208	2.60e-139	417	100
YP_501250.1	WP_195757984.1	98.537	205	3	0	73	277	1	205	1.54e-137	413	99.51
YP_501250.1	WP_237771875.1	97.059	204	6	0	750	953	1	204	2.54e-136	410	99.02
YP_501250.1	WP_237772876.1	96.569	204	7	0	750	953	1	204	1.24e-135	408	99.02
YP_501250.1	WP_086091735.1	97.03	202	6	0	752	953	1	202	7.98e-135	406	99.01
YP_501250.1	WP_148850250.1	95.567	203	9	0	751	953	1	203	2.16e-133	402	98.52
YP_501250.1	WP_216778343.1	97	200	6	0	754	953	1	200	2.33e-133	402	99
YP_501250.1	WP_102787666.1	96.985	199	6	0	755	953	1	199	4.02e-132	399	98.99
YP_501250.1	WP_094433718.1	96.97	198	6	0	756	953	1	198	1.54e-131	397	98.99
YP_501250.1	WP_220674090.1	100	192	0	0	762	953	1	192	4.73e-131	395	100
YP_501250.1	WP_095239945.1	97.436	195	5	0	759	953	2	196	1.97e-130	394	99.49
YP_501250.1	WP_141060977.1	98.969	194	2	0	760	953	1	194	2.78e-130	394	98.97
YP_501250.1	WP_148255029.1	100	191	0	0	763	953	1	191	4.49e-130	393	100
YP_501250.1	WP_078068884.1	97.409	193	5	0	761	953	1	193	6.66e-129	390	99.48
YP_501250.1	WP_187239588.1	98.947	190	2	0	121	310	1	190	4.51e-127	385	99.47
YP_501250.1	WP_084986457.1	100	184	0	0	770	953	1	184	9.03e-125	379	100
YP_501250.1	WP_191961598.1	97.297	185	5	0	769	953	1	185	1.17e-122	374	99.46
YP_501250.1	WP_224061423.1	100	181	0	0	773	953	1	181	2.20e-122	372	100
YP_501250.1	WP_095337205.1	97.283	184	5	0	770	953	1	184	6.88e-122	371	99.46
YP_501250.1	WP_031900972.1	97.268	183	5	0	771	953	1	183	6.08e-121	369	99.45
YP_501250.1	WP_147707997.1	96.739	184	6	0	755	938	1	184	1.77e-120	368	98.91
YP_501250.1	WP_130115896.1	100	183	0	0	592	774	1	183	3.19e-120	367	100
YP_501250.1	WP_094627146.1	97.222	180	5	0	774	953	1	180	8.01e-119	363	99.44
YP_501250.1	WP_264438915.1	96.648	179	6	0	775	953	1	179	1.48e-117	360	99.44
YP_501250.1	WP_142294970.1	96.591	176	6	0	778	953	1	176	6.37e-115	353	99.43
YP_501250.1	WP_199015290.1	96.591	176	6	0	778	953	1	176	6.64e-115	353	99.43
YP_501250.1	WP_033860002.1	97.701	174	4	0	780	953	6	179	6.93e-115	353	100
YP_501250.1	WP_033861377.1	97.701	174	4	0	780	953	7	180	7.73e-115	353	100
YP_501250.1	WP_041019955.1	97.701	174	4	0	780	953	20	193	7.83e-115	353	100
YP_501250.1	WP_033861002.1	97.701	174	4	0	780	953	15	188	8.74e-115	353	100
YP_501250.1	WP_160840187.1	98.266	173	3	0	781	953	1	173	1.05e-114	352	100
YP_501250.1	WP_033861180.1	97.701	174	4	0	780	953	26	199	1.48e-114	353	100
YP_501250.1	WP_259469289.1	100	171	0	0	1	171	1	171	1.27e-112	347	100
YP_501250.1	WP_165379860.1	100	163	0	0	287	449	1	163	3.06e-111	343	100
YP_501250.1	WP_199012879.1	97.633	169	4	0	785	953	1	169	1.18e-110	342	99.41
YP_501250.1	WP_261983196.1	99.419	172	1	0	437	608	1	172	1.43e-110	341	100
YP_501250.1	WP_162647751.1	97.633	169	4	0	785	953	1	169	1.49e-110	341	99.41
YP_501250.1	WP_048537002.1	100	163	0	0	791	953	1	163	2.63e-109	338	100
YP_501250.1	WP_156979261.1	98.171	164	3	0	790	953	1	164	1.24e-108	336	100
YP_501250.1	WP_164003392.1	97.561	164	4	0	790	953	1	164	6.50e-108	334	100
YP_501250.1	WP_101259156.1	97.561	164	4	0	790	953	1	164	1.11e-107	333	99.39
YP_501250.1	WP_142375018.1	100	160	0	0	794	953	1	160	4.98e-107	332	100
YP_501250.1	WP_216771405.1	100	160	0	0	790	949	1	160	9.69e-107	331	100
YP_501250.1	WP_142359397.1	97.661	171	4	0	649	819	1	171	4.50e-106	330	98.25
YP_501250.1	WP_142256354.1	100	164	0	0	647	810	1	164	1.58e-105	328	100
YP_501250.1	WP_242437190.1	98.113	159	3	0	1	159	1	159	1.02e-100	315	98.74
YP_501250.1	WP_250066175.1	97.5	160	4	0	673	832	1	160	7.37e-100	313	98.12
YP_501250.1	WP_165624723.1	98	150	3	0	804	953	1	150	3.07e-98	308	100
YP_501250.1	WP_191135850.1	97.333	150	4	0	804	953	1	150	1.68e-97	306	100
YP_501250.1	WP_136719247.1	100	147	0	0	807	953	1	147	1.89e-97	306	100
YP_501250.1	WP_142359915.1	97.973	148	3	0	806	953	1	148	7.48e-97	304	100
YP_501250.1	WP_130173832.1	100	146	0	0	808	953	1	146	1.02e-96	304	100
YP_501250.1	WP_146633342.1	99.342	152	1	0	606	757	1	152	8.09e-96	302	99.34
YP_501250.1	WP_150854486.1	100	144	0	0	810	953	1	144	2.89e-95	300	100
YP_501250.1	WP_250018204.1	100	146	0	0	781	926	1	146	3.63e-95	300	100
YP_501250.1	WP_180382545.1	98.658	149	2	0	134	282	1	149	4.96e-95	300	99.33
YP_501250.1	WP_216762073.1	97.241	145	4	0	809	953	1	145	4.37e-94	297	100
YP_501250.1	WP_250037034.1	100	142	0	0	804	945	1	142	2.10e-93	295	100
YP_501250.1	WP_259676288.1	98.63	146	2	0	53	198	1	146	2.91e-93	295	100
YP_501250.1	WP_113625424.1	97.222	144	4	0	810	953	1	144	3.60e-93	295	100
YP_501250.1	WP_164805630.1	97.872	141	3	0	813	953	1	141	1.61e-91	290	100
YP_501250.1	WP_179133257.1	100	137	0	0	300	436	1	137	1.83e-91	290	100
YP_501250.1	WP_238136484.1	98.571	140	2	0	814	953	1	140	2.39e-91	290	100
YP_501250.1	WP_238136493.1	97.842	139	3	0	815	953	1	139	4.66e-90	286	100
YP_501250.1	WP_257641232.1	99.306	144	1	0	473	616	1	144	5.14e-90	286	100
YP_501250.1	WP_142359560.1	97.203	143	4	0	730	872	1	143	5.69e-90	286	98.6
YP_501250.1	WP_116472313.1	97.101	138	4	0	816	953	6	143	7.94e-89	283	100
YP_501250.1	WP_195758000.1	100	133	0	0	282	414	1	133	3.56e-88	281	100
YP_501250.1	WP_044165562.1	99.275	138	1	0	1	138	1	138	1.95e-87	279	99.28
YP_501250.1	WP_250058623.1	100	133	0	0	817	949	1	133	3.58e-87	278	100
YP_501250.1	WP_216805425.1	96.324	136	5	0	818	953	1	136	8.56e-87	277	99.26
YP_501250.1	WP_249987162.1	100	133	0	0	821	953	1	133	2.53e-86	276	100
YP_501250.1	WP_301554170.1	100	137	0	0	417	553	1	137	3.79e-85	273	100
YP_501250.1	WP_146633163.1	97.744	133	3	0	821	953	1	133	5.50e-85	272	100
YP_501250.1	WP_148239178.1	100	131	0	0	823	953	1	131	6.07e-85	272	100
YP_501250.1	WP_250046913.1	100	132	0	0	750	881	1	132	6.48e-85	272	100
YP_501250.1	WP_167401755.1	97.71	131	3	0	823	953	1	131	1.54e-83	268	100
YP_501250.1	WP_250013745.1	100	128	0	0	826	953	1	128	1.49e-82	266	100
YP_501250.1	WP_048523800.1	100	125	0	0	287	411	1	125	3.34e-82	265	100
YP_501250.1	WP_148237587.1	100	127	0	0	827	953	1	127	6.43e-82	264	100
YP_501250.1	WP_198995728.1	97.674	129	3	0	825	953	1	129	7.02e-82	264	100
YP_501250.1	WP_167403810.1	99.219	128	1	0	826	953	1	128	1.06e-81	263	99.22
YP_501250.1	WP_167402418.1	97.656	128	3	0	826	953	1	128	2.77e-81	262	100
YP_501250.1	WP_130115802.1	100	125	0	0	829	953	1	125	1.23e-80	260	100
YP_501250.1	WP_006191062.1	97.6	125	3	0	829	953	1	125	2.76e-79	256	100
YP_501250.1	WP_256084498.1	99.225	129	1	0	432	560	1	129	4.04e-79	256	100
YP_501250.1	WP_165624692.1	96.992	133	4	0	667	799	1	133	5.39e-79	256	97.74
YP_501250.1	WP_197884756.1	97.581	124	3	0	830	953	1	124	1.74e-78	254	100
YP_501250.1	WP_249983169.1	99.225	129	1	0	664	792	1	129	2.34e-78	254	99.22
YP_501250.1	WP_117195160.1	57.143	224	96	0	602	825	1	224	1.16e-76	253	75.45
YP_501250.1	WP_199009918.1	96.694	121	4	0	833	953	1	121	3.26e-75	245	99.17
YP_501250.1	WP_191972400.1	98.305	118	2	0	836	953	1	118	2.58e-74	243	100
YP_501250.1	WP_279526696.1	100	116	0	0	838	953	1	116	6.07e-74	242	100
YP_501250.1	WP_130115901.1	99.153	118	1	0	785	902	1	118	3.80e-73	240	99.15
YP_501250.1	WP_042854071.1	100	115	0	0	839	953	1	115	5.12e-73	239	100
YP_501250.1	WP_031870359.1	98.276	116	2	0	838	953	1	116	6.56e-73	239	100
YP_501250.1	WP_142359825.1	98.374	123	2	0	648	770	1	123	6.81e-73	239	98.37
YP_501250.1	WP_165379414.1	100	111	0	0	300	410	1	111	5.36e-72	236	100
YP_501250.1	WP_256089191.1	91.057	123	11	0	251	373	1	123	1.09e-71	236	93.5
YP_501250.1	WP_303752634.1	96.748	123	4	0	668	790	1	123	1.18e-71	236	98.37
YP_501250.1	WP_199003835.1	98.23	113	2	0	841	953	1	113	2.94e-70	232	100
YP_501250.1	WP_256094163.1	97.479	119	3	0	406	524	1	119	1.44e-69	230	97.48
YP_501250.1	WP_148249104.1	100	110	0	0	844	953	1	110	5.96e-69	228	100
YP_501250.1	WP_199003902.1	98.182	110	2	0	844	953	1	110	5.11e-68	226	100
YP_501250.1	WP_256025837.1	98.182	110	2	0	844	953	1	110	2.45e-67	224	98.18
YP_501250.1	WP_048537327.1	100	107	0	0	847	953	1	107	5.20e-67	223	100
YP_501250.1	WP_277986106.1	100	111	0	0	406	516	1	111	5.52e-67	223	100
YP_501250.1	WP_188003905.1	100	105	0	0	849	953	1	105	4.96e-65	217	100
YP_501250.1	WP_198998899.1	97.196	107	3	0	847	953	1	107	7.76e-65	217	99.07
YP_501250.1	WP_251640928.1	100	104	0	0	850	953	1	104	1.91e-64	215	100
YP_501250.1	WP_142257593.1	98.095	105	2	0	849	953	1	105	3.68e-64	215	100
YP_501250.1	WP_150862241.1	98.095	105	2	0	849	953	1	105	4.28e-64	214	100
YP_501250.1	WP_199004877.1	97.143	105	3	0	849	953	1	105	3.16e-63	212	99.05
YP_501250.1	WP_199008366.1	98.039	102	2	0	852	953	1	102	3.22e-62	209	100
YP_501250.1	WP_142359808.1	97.938	97	2	0	791	887	1	97	1.57e-58	199	100
YP_501250.1	WP_238136401.1	97.059	102	3	0	709	810	1	102	3.84e-58	198	98.04
YP_501250.1	WP_168248108.1	97.802	91	2	0	863	953	1	91	1.03e-54	188	100
YP_501250.1	WP_208970387.1	97.872	94	2	0	1	94	1	94	1.21e-53	185	97.87
YP_501250.1	WP_186787420.1	98.901	91	1	0	504	594	1	91	1.25e-53	185	100
YP_501250.1	WP_303750538.1	98.901	91	1	0	477	567	1	91	1.46e-52	182	100
YP_501250.1	WP_270809891.1	97.619	84	2	0	870	953	1	84	5.16e-49	172	100
YP_501250.1	WP_188363408.1	98.824	85	1	0	191	275	1	85	1.36e-48	171	100
YP_501250.1	WP_191971967.1	97.59	83	2	0	871	953	1	83	3.24e-48	169	100
YP_501250.1	WP_249989045.1	100	82	0	0	1	82	1	82	5.39e-48	169	100
YP_501250.1	WP_199017201.1	97.561	82	2	0	872	953	1	82	1.19e-47	167	100
YP_501250.1	WP_186787401.1	98.78	82	1	0	1	82	1	82	1.37e-46	165	98.78
YP_501250.1	WP_303752855.1	96.429	84	3	0	701	784	1	84	1.68e-45	162	97.62
YP_501250.1	WP_250046828.1	100	77	0	0	877	953	1	77	4.07e-45	160	100
YP_501250.1	WP_158695642.1	75.229	109	25	2	846	953	17	124	4.22e-44	159	84.4
YP_501250.1	WP_182054303.1	100	78	0	0	539	616	1	78	5.22e-44	157	100
YP_501250.1	WP_216805225.1	96.25	80	3	0	1	80	1	80	1.47e-43	156	96.25
YP_501250.1	WP_270724449.1	98.667	75	1	0	879	953	1	75	2.32e-43	155	100
YP_501250.1	WP_207218103.1	100	74	0	0	480	553	1	74	1.07e-41	150	100
YP_501250.1	WP_147690058.1	98.571	70	1	0	884	953	1	70	3.84e-40	146	100
YP_501250.1	WP_126840431.1	95.652	69	3	0	885	953	1	69	5.09e-39	142	100
YP_501250.1	WP_308890471.1	95.775	71	3	0	1	71	1	71	8.60e-38	139	97.18
YP_501250.1	WP_142354387.1	98.387	62	1	0	892	953	1	62	3.01e-34	129	100
YP_501250.1	WP_262354494.1	96.774	62	2	0	892	953	1	62	6.88e-34	128	100
YP_501250.1	WP_303752676.1	92.188	64	5	0	890	953	1	64	2.70e-32	123	96.88
YP_501250.1	WP_075345074.1	98.276	58	1	0	896	953	1	58	1.48e-31	121	100
YP_501250.1	WP_084989777.1	98.246	57	1	0	897	953	1	57	5.86e-31	119	100
YP_501250.1	WP_237772914.1	100	56	0	0	1	56	1	56	6.47e-31	119	100
YP_501250.1	WP_159458920.1	56.731	104	44	1	221	324	35	137	4.16e-30	120	75.96
YP_501250.1	WP_078092586.1	98.182	55	1	0	899	953	3	57	1.49e-29	115	100
YP_501250.1	WP_242508366.1	100	54	0	0	1	54	1	54	2.42e-29	114	100
YP_501250.1	WP_130114857.1	100	54	0	0	900	953	1	54	4.93e-29	114	100
YP_501250.1	WP_142299082.1	98.148	54	1	0	900	953	1	54	1.05e-28	113	100
YP_501250.1	WP_169541706.1	98.077	52	1	0	902	953	1	52	1.80e-27	109	100
YP_501250.1	WP_257641046.1	98.077	52	1	0	1	52	1	52	1.73e-26	106	98.08
YP_501250.1	WP_279727695.1	98	50	1	0	904	953	7	56	3.61e-26	105	100
YP_501250.1	WP_279750915.1	98	50	1	0	904	953	8	57	3.63e-26	105	100
YP_501250.1	WP_181935081.1	100	48	0	0	1	48	1	48	3.28e-24	100	100
YP_501250.1	WP_308737188.1	89.474	57	5	1	1	56	1	57	4.54e-24	100	92.98
YP_501250.1	WP_242432955.1	95.652	46	2	0	303	348	1	46	1.42e-22	95.5	97.83
YP_501250.1	WP_172410396.1	85.714	42	6	0	373	414	46	87	6.69e-18	83.6	90.48
YP_501250.1	WP_256075503.1	100	34	0	0	555	588	93	126	2.04e-14	74.7	100
