# Supplementary material for: A type VII-secreted lipase toxin with reverse domain arrangement
Source: Nat Commun. 2023 Dec 19;14:8438. doi: 10.1038/s41467-023-44221-y (PMC10730906; doi:10.1038/s41467-023-44221-y)
Supplement: Supplementary file 6 — Source Data [file 41467_2023_44221_MOESM6_ESM.zip › Tsl1 distribution raw/LPLI_conservedgenes.csv]

YP_498661.1	WP_070006117.1	99.863	732	1	0	1	732	14	745	0	1511	100
YP_498661.1	WP_001188495.1	100	732	0	0	1	732	14	745	0	1511	100
YP_498661.1	WP_192866463.1	99.863	732	1	0	1	732	14	745	0	1511	100
YP_498661.1	WP_180991971.1	99.863	732	1	0	1	732	14	745	0	1511	100
YP_498661.1	WP_061398505.1	99.863	732	1	0	1	732	14	745	0	1511	100
YP_498661.1	WP_315935020.1	99.863	732	1	0	1	732	14	745	0	1511	100
YP_498661.1	WP_031895495.1	99.863	732	1	0	1	732	14	745	0	1511	100
YP_498661.1	WP_180952014.1	100	732	0	0	1	732	14	745	0	1510	100
YP_498661.1	WP_010956536.1	100	732	0	0	1	732	1	732	0	1510	100
YP_498661.1	WP_031786637.1	99.863	732	1	0	1	732	14	745	0	1510	100
YP_498661.1	WP_185894007.1	99.863	732	1	0	1	732	14	745	0	1510	100
YP_498661.1	WP_192858647.1	99.863	732	1	0	1	732	14	745	0	1510	100
YP_498661.1	WP_031899239.1	99.863	732	1	0	1	732	14	745	0	1509	99.86
YP_498661.1	WP_061642075.1	99.863	732	1	0	1	732	14	745	0	1509	99.86
YP_498661.1	WP_023487139.1	99.863	732	1	0	1	732	14	745	0	1509	99.86
YP_498661.1	WP_055383842.1	99.863	732	1	0	1	732	14	745	0	1509	99.86
YP_498661.1	WP_191678600.1	99.863	732	1	0	1	732	14	745	0	1509	99.86
YP_498661.1	WP_305730687.1	99.863	732	1	0	1	732	14	745	0	1509	100
YP_498661.1	WP_192867320.1	99.863	732	1	0	1	732	14	745	0	1509	99.86
YP_498661.1	WP_179134819.1	99.863	732	1	0	1	732	14	745	0	1509	99.86
YP_498661.1	WP_195758929.1	99.863	732	1	0	1	732	14	745	0	1509	99.86
YP_498661.1	WP_050969953.1	99.863	732	1	0	1	732	14	745	0	1509	100
YP_498661.1	WP_031899204.1	99.863	732	1	0	1	732	14	745	0	1509	99.86
YP_498661.1	WP_070976681.1	99.863	732	1	0	1	732	14	745	0	1509	99.86
YP_498661.1	WP_181432440.1	99.863	732	1	0	1	732	14	745	0	1509	100
YP_498661.1	WP_208714828.1	99.863	732	1	0	1	732	14	745	0	1509	100
YP_498661.1	WP_001188474.1	99.863	732	1	0	1	732	14	745	0	1509	99.86
YP_498661.1	WP_031925765.1	99.863	732	1	0	1	732	14	745	0	1509	99.86
YP_498661.1	WP_279750439.1	99.863	732	1	0	1	732	14	745	0	1509	99.86
YP_498661.1	WP_249996319.1	99.863	732	1	0	1	732	14	745	0	1509	99.86
YP_498661.1	WP_031873638.1	99.863	732	1	0	1	732	14	745	0	1509	100
YP_498661.1	WP_031836469.1	99.863	732	1	0	1	732	14	745	0	1509	99.86
YP_498661.1	WP_031866774.1	99.863	732	1	0	1	732	14	745	0	1509	99.86
YP_498661.1	WP_192859846.1	99.863	732	1	0	1	732	14	745	0	1509	99.86
YP_498661.1	WP_031883421.1	99.863	732	1	0	1	732	14	745	0	1509	99.86
YP_498661.1	WP_199175481.1	99.863	732	1	0	1	732	14	745	0	1509	99.86
YP_498661.1	WP_181432236.1	99.863	732	1	0	1	732	14	745	0	1509	99.86
YP_498661.1	WP_201750772.1	99.863	732	1	0	1	732	14	745	0	1509	99.86
YP_498661.1	WP_208892387.1	99.863	732	1	0	1	732	14	745	0	1509	100
YP_498661.1	WP_053861828.1	99.863	732	1	0	1	732	14	745	0	1509	99.86
YP_498661.1	WP_031881295.1	99.863	732	1	0	1	732	14	745	0	1508	100
YP_498661.1	WP_053871575.1	99.863	732	1	0	1	732	14	745	0	1508	99.86
YP_498661.1	WP_031923625.1	99.863	732	1	0	1	732	14	745	0	1508	99.86
YP_498661.1	WP_186433303.1	99.863	732	1	0	1	732	14	745	0	1508	100
YP_498661.1	WP_192860507.1	99.863	732	1	0	1	732	14	745	0	1508	100
YP_498661.1	WP_031925075.1	99.863	732	1	0	1	732	14	745	0	1508	99.86
YP_498661.1	WP_182054013.1	99.863	732	1	0	1	732	14	745	0	1508	100
YP_498661.1	WP_315911675.1	99.863	732	1	0	1	732	14	745	0	1508	99.86
YP_498661.1	WP_180992811.1	99.863	732	1	0	1	732	14	745	0	1508	99.86
YP_498661.1	WP_031869583.1	99.863	732	1	0	1	732	14	745	0	1508	99.86
YP_498661.1	WP_043859503.1	99.863	732	1	0	1	732	14	745	0	1508	99.86
YP_498661.1	WP_058102284.1	99.863	732	1	0	1	732	14	745	0	1508	99.86
YP_498661.1	WP_050961896.1	99.863	732	1	0	1	732	14	745	0	1508	99.86
YP_498661.1	WP_025380735.1	99.863	732	1	0	1	732	14	745	0	1508	99.86
YP_498661.1	WP_053862289.1	99.863	732	1	0	1	732	14	745	0	1508	99.86
YP_498661.1	WP_264128660.1	99.727	732	2	0	1	732	14	745	0	1508	99.86
YP_498661.1	WP_001188493.1	99.59	732	3	0	1	732	14	745	0	1508	99.86
YP_498661.1	WP_042743008.1	99.863	732	1	0	1	732	14	745	0	1508	99.86
YP_498661.1	WP_224085648.1	99.727	732	2	0	1	732	14	745	0	1507	99.73
YP_498661.1	WP_208715587.1	99.727	732	2	0	1	732	14	745	0	1507	99.73
YP_498661.1	WP_179097850.1	99.727	732	2	0	1	732	14	745	0	1507	99.86
YP_498661.1	WP_258411441.1	99.727	732	2	0	1	732	14	745	0	1507	99.73
YP_498661.1	WP_172451971.1	99.727	732	2	0	1	732	14	745	0	1507	99.73
YP_498661.1	WP_301557577.1	99.727	732	2	0	1	732	14	745	0	1507	99.73
YP_498661.1	WP_001188494.1	99.863	732	1	0	1	732	14	745	0	1506	99.86
YP_498661.1	WP_069993298.1	99.727	732	2	0	1	732	14	745	0	1506	99.73
YP_498661.1	WP_282718700.1	99.727	732	2	0	1	732	14	745	0	1506	99.73
YP_498661.1	WP_179133228.1	99.727	732	2	0	1	732	14	745	0	1505	99.73
YP_498661.1	WP_070007110.1	99.59	732	3	0	1	732	14	745	0	1505	99.59
YP_498661.1	WP_250058549.1	99.727	732	2	0	1	732	14	745	0	1505	99.73
YP_498661.1	WP_195757941.1	99.727	732	2	0	1	732	14	745	0	1505	99.73
YP_498661.1	WP_265705427.1	99.727	732	2	0	1	732	14	745	0	1504	99.73
YP_498661.1	WP_187352761.1	99.59	732	3	0	1	732	14	745	0	1503	99.59
YP_498661.1	WP_240029342.1	99.454	732	4	0	1	732	14	745	0	1503	99.73
YP_498661.1	WP_001188486.1	99.454	732	4	0	1	732	14	745	0	1503	99.59
YP_498661.1	WP_001188492.1	99.317	732	5	0	1	732	14	745	0	1502	99.59
YP_498661.1	WP_031918729.1	99.18	732	6	0	1	732	14	745	0	1502	99.59
YP_498661.1	WP_274554418.1	99.317	732	5	0	1	732	14	745	0	1501	99.59
YP_498661.1	WP_234494774.1	99.317	732	5	0	1	732	14	745	0	1501	99.45
YP_498661.1	WP_047230777.1	99.18	732	6	0	1	732	14	745	0	1501	99.59
YP_498661.1	WP_204997648.1	99.18	732	6	0	1	732	14	745	0	1500	99.45
YP_498661.1	WP_181935847.1	99.317	732	5	0	1	732	14	745	0	1499	99.45
YP_498661.1	WP_001188466.1	99.044	732	7	0	1	732	14	745	0	1499	99.45
YP_498661.1	WP_261287599.1	99.18	732	6	0	1	732	14	745	0	1499	99.45
YP_498661.1	WP_031797385.1	98.907	732	8	0	1	732	14	745	0	1498	99.45
YP_498661.1	WP_260633932.1	98.907	732	8	0	1	732	14	745	0	1498	99.45
YP_498661.1	WP_031836975.1	98.907	732	8	0	1	732	14	745	0	1498	99.45
YP_498661.1	WP_205347488.1	98.907	732	8	0	1	732	14	745	0	1498	99.45
YP_498661.1	WP_031867385.1	98.907	732	8	0	1	732	14	745	0	1497	99.32
YP_498661.1	WP_031941844.1	98.907	732	8	0	1	732	14	745	0	1497	99.32
YP_498661.1	WP_205346208.1	98.907	732	8	0	1	732	14	745	0	1497	99.32
YP_498661.1	WP_045177916.1	98.77	732	9	0	1	732	14	745	0	1496	99.32
YP_498661.1	WP_181935132.1	98.77	732	9	0	1	732	14	745	0	1496	99.32
YP_498661.1	WP_312012119.1	98.907	732	8	0	1	732	14	745	0	1496	99.32
YP_498661.1	WP_049308351.1	99.044	732	7	0	1	732	14	745	0	1496	99.32
YP_498661.1	WP_171019791.1	98.77	732	9	0	1	732	14	745	0	1496	99.32
YP_498661.1	WP_049317356.1	98.634	732	10	0	1	732	14	745	0	1495	99.32
YP_498661.1	WP_206146676.1	98.77	732	9	0	1	732	14	745	0	1495	99.32
YP_498661.1	WP_205350844.1	98.907	732	8	0	1	732	14	745	0	1495	99.32
YP_498661.1	WP_171020295.1	98.634	732	10	0	1	732	14	745	0	1495	99.18
YP_498661.1	WP_255963687.1	98.634	732	10	0	1	732	14	745	0	1494	99.18
YP_498661.1	WP_178136425.1	98.907	732	8	0	1	732	14	745	0	1494	99.04
YP_498661.1	WP_234563959.1	98.634	732	10	0	1	732	14	745	0	1494	99.18
YP_498661.1	WP_050962210.1	99.317	732	0	1	1	732	14	740	0	1494	99.32
YP_498661.1	WP_171023690.1	98.634	732	10	0	1	732	14	745	0	1494	99.18
YP_498661.1	WP_199852552.1	98.634	732	10	0	1	732	14	745	0	1494	99.32
YP_498661.1	WP_178135112.1	98.634	732	10	0	1	732	14	745	0	1494	99.45
YP_498661.1	WP_001188484.1	98.497	732	11	0	1	732	14	745	0	1493	99.32
YP_498661.1	WP_215783577.1	98.361	732	12	0	1	732	14	745	0	1493	99.32
YP_498661.1	WP_258412730.1	98.497	732	11	0	1	732	14	745	0	1493	99.32
YP_498661.1	WP_202421378.1	98.361	732	12	0	1	732	14	745	0	1493	99.32
YP_498661.1	WP_181935052.1	98.634	732	10	0	1	732	14	745	0	1493	99.18
YP_498661.1	WP_001188489.1	98.907	732	8	0	1	732	14	745	0	1493	99.18
YP_498661.1	WP_180372033.1	98.497	732	11	0	1	732	14	745	0	1493	99.32
YP_498661.1	WP_171019174.1	98.634	732	10	0	1	732	14	745	0	1493	99.18
YP_498661.1	WP_181935991.1	98.634	732	10	0	1	732	14	745	0	1493	99.18
YP_498661.1	WP_258416445.1	98.361	732	12	0	1	732	14	745	0	1492	99.18
YP_498661.1	WP_180371404.1	98.634	732	10	0	1	732	14	745	0	1492	99.32
YP_498661.1	WP_312013566.1	98.361	732	12	0	1	732	14	745	0	1492	99.32
YP_498661.1	WP_312012507.1	98.361	732	12	0	1	732	14	745	0	1492	99.32
YP_498661.1	WP_251356809.1	98.361	732	12	0	1	732	14	745	0	1492	99.32
YP_498661.1	WP_267814229.1	98.224	732	13	0	1	732	14	745	0	1492	99.32
YP_498661.1	WP_193563371.1	98.361	732	12	0	1	732	14	745	0	1491	99.32
YP_498661.1	WP_196957506.1	98.361	732	12	0	1	732	14	745	0	1491	99.32
YP_498661.1	WP_208689363.1	98.361	732	12	0	1	732	14	745	0	1491	99.18
YP_498661.1	WP_171020284.1	98.361	732	12	0	1	732	14	745	0	1491	99.18
YP_498661.1	WP_181876501.1	98.361	732	12	0	1	732	14	745	0	1491	99.18
YP_498661.1	WP_210433317.1	98.361	732	12	0	1	732	14	745	0	1491	99.32
YP_498661.1	WP_303262834.1	98.361	732	12	0	1	732	14	745	0	1491	99.32
YP_498661.1	WP_171019170.1	98.361	732	12	0	1	732	14	745	0	1491	99.18
YP_498661.1	WP_258413997.1	98.224	732	13	0	1	732	14	745	0	1491	99.18
YP_498661.1	WP_262533271.1	98.361	732	12	0	1	732	14	745	0	1491	98.91
YP_498661.1	WP_202120661.1	98.361	732	12	0	1	732	14	745	0	1491	99.32
YP_498661.1	WP_250723091.1	98.361	732	12	0	1	732	14	745	0	1491	99.18
YP_498661.1	WP_193561737.1	98.361	732	12	0	1	732	14	745	0	1491	99.18
YP_498661.1	WP_180367190.1	98.497	732	11	0	1	732	14	745	0	1491	99.18
YP_498661.1	WP_180991584.1	98.361	732	12	0	1	732	14	745	0	1491	99.18
YP_498661.1	WP_258414409.1	98.224	732	13	0	1	732	14	745	0	1490	99.32
YP_498661.1	WP_195758898.1	98.087	732	14	0	1	732	14	745	0	1490	99.18
YP_498661.1	WP_070958335.1	98.361	732	12	0	1	732	14	745	0	1490	99.18
YP_498661.1	WP_228587425.1	97.951	732	15	0	1	732	14	745	0	1490	99.04
YP_498661.1	WP_178136916.1	98.224	732	13	0	1	732	14	745	0	1489	99.18
YP_498661.1	WP_193561873.1	98.361	732	12	0	1	732	14	745	0	1489	99.18
YP_498661.1	WP_031927399.1	98.224	732	13	0	1	732	14	745	0	1489	99.18
YP_498661.1	WP_196496573.1	98.361	732	12	0	1	732	14	745	0	1489	99.18
YP_498661.1	WP_181445704.1	98.224	732	13	0	1	732	14	745	0	1489	99.18
YP_498661.1	WP_258409526.1	98.224	732	13	0	1	732	14	745	0	1489	99.04
YP_498661.1	WP_031941909.1	99.037	727	7	0	1	727	14	740	0	1489	99.45
YP_498661.1	WP_061742378.1	98.087	732	14	0	1	732	14	745	0	1488	99.18
YP_498661.1	WP_178136503.1	98.087	732	14	0	1	732	14	745	0	1488	99.18
YP_498661.1	WP_001188497.1	98.087	732	14	0	1	732	14	745	0	1488	99.18
YP_498661.1	WP_229374064.1	98.361	732	12	0	1	732	14	745	0	1488	98.91
YP_498661.1	WP_001188485.1	98.224	732	13	0	1	732	14	745	0	1488	99.04
YP_498661.1	WP_070059097.1	98.361	732	12	0	1	732	14	745	0	1488	99.18
YP_498661.1	WP_001188464.1	98.224	732	13	0	1	732	14	745	0	1488	99.04
YP_498661.1	WP_317528795.1	98.087	732	14	0	1	732	14	745	0	1488	98.77
YP_498661.1	WP_181875458.1	98.224	732	13	0	1	732	14	745	0	1488	99.32
YP_498661.1	WP_250736214.1	98.224	732	13	0	1	732	14	745	0	1488	99.04
YP_498661.1	WP_181875805.1	98.087	732	14	0	1	732	14	745	0	1488	99.18
YP_498661.1	WP_174840670.1	98.224	732	13	0	1	732	14	745	0	1488	99.04
YP_498661.1	WP_172440460.1	98.087	732	14	0	1	732	14	745	0	1487	99.04
YP_498661.1	WP_230115137.1	97.951	732	15	0	1	732	14	745	0	1487	99.04
YP_498661.1	WP_064127149.1	98.087	732	14	0	1	732	14	745	0	1487	99.04
YP_498661.1	WP_252570457.1	97.951	732	15	0	1	732	14	745	0	1487	99.04
YP_498661.1	WP_053014105.1	98.087	732	14	0	1	732	14	745	0	1487	99.32
YP_498661.1	WP_250789994.1	97.814	732	16	0	1	732	14	745	0	1487	99.18
YP_498661.1	WP_303676224.1	98.087	732	14	0	1	732	14	745	0	1487	99.18
YP_498661.1	WP_177246249.1	98.087	732	14	0	1	732	14	745	0	1487	99.04
YP_498661.1	WP_001188478.1	98.224	732	13	0	1	732	14	745	0	1487	98.91
YP_498661.1	WP_178136472.1	98.087	732	14	0	1	732	14	745	0	1487	99.18
YP_498661.1	WP_031825389.1	98.087	732	14	0	1	732	14	745	0	1487	99.32
YP_498661.1	WP_001188476.1	97.951	732	15	0	1	732	14	745	0	1487	98.91
YP_498661.1	WP_070003905.1	98.224	732	13	0	1	732	14	745	0	1487	99.18
YP_498661.1	WP_001188469.1	98.087	732	14	0	1	732	14	745	0	1486	99.04
YP_498661.1	WP_069724663.1	98.087	732	14	0	1	732	14	745	0	1486	99.04
YP_498661.1	WP_252550735.1	98.224	732	13	0	1	732	14	745	0	1486	98.91
YP_498661.1	WP_181935317.1	98.087	732	14	0	1	732	14	745	0	1486	99.04
YP_498661.1	WP_045157548.1	98.224	732	13	0	1	732	14	745	0	1486	99.18
YP_498661.1	WP_197839705.1	98.361	732	12	0	1	732	14	745	0	1486	99.04
YP_498661.1	WP_180371995.1	98.087	732	14	0	1	732	14	745	0	1486	99.04
YP_498661.1	WP_262537815.1	98.087	732	14	0	1	732	14	745	0	1486	99.18
YP_498661.1	WP_315977822.1	97.951	732	15	0	1	732	14	745	0	1486	99.04
YP_498661.1	WP_204177501.1	97.951	732	15	0	1	732	14	745	0	1486	98.91
YP_498661.1	WP_001188468.1	97.951	732	15	0	1	732	14	745	0	1486	98.91
YP_498661.1	WP_276210118.1	97.951	732	15	0	1	732	14	745	0	1486	99.18
YP_498661.1	WP_311789696.1	98.087	732	14	0	1	732	14	745	0	1486	99.04
YP_498661.1	WP_180992219.1	98.087	732	14	0	1	732	14	745	0	1486	99.04
YP_498661.1	WP_001188488.1	98.224	732	13	0	1	732	14	745	0	1486	99.04
YP_498661.1	WP_259378345.1	97.951	732	15	0	1	732	14	745	0	1486	99.04
YP_498661.1	WP_006191468.1	98.087	732	14	0	1	732	14	745	0	1486	98.77
YP_498661.1	WP_258464621.1	98.087	732	14	0	1	732	14	745	0	1486	99.18
YP_498661.1	WP_064126763.1	98.087	732	14	0	1	732	14	745	0	1486	99.04
YP_498661.1	WP_020976835.1	98.087	732	14	0	1	732	14	745	0	1486	98.91
YP_498661.1	WP_001188475.1	98.087	732	14	0	1	732	14	745	0	1486	99.04
YP_498661.1	WP_217176331.1	97.814	732	16	0	1	732	14	745	0	1486	98.91
YP_498661.1	WP_181935393.1	98.087	732	14	0	1	732	14	745	0	1486	99.04
YP_498661.1	WP_172452430.1	98.087	732	14	0	1	732	14	745	0	1486	98.91
YP_498661.1	WP_252555315.1	98.087	732	14	0	1	732	14	745	0	1486	99.18
YP_498661.1	WP_179133182.1	97.951	732	15	0	1	732	14	745	0	1486	99.04
YP_498661.1	WP_309550827.1	98.087	732	14	0	1	732	14	745	0	1486	99.04
YP_498661.1	WP_001188480.1	98.087	732	14	0	1	732	14	745	0	1486	99.04
YP_498661.1	WP_063456436.1	97.814	732	16	0	1	732	14	745	0	1485	99.18
YP_498661.1	WP_001666400.1	97.814	732	16	0	1	732	14	745	0	1485	99.18
YP_498661.1	WP_001188472.1	97.951	732	15	0	1	732	14	745	0	1485	99.18
YP_498661.1	WP_190332405.1	97.814	732	16	0	1	732	14	745	0	1485	99.18
YP_498661.1	WP_262610707.1	97.678	732	17	0	1	732	14	745	0	1485	99.18
YP_498661.1	WP_172440438.1	98.087	732	14	0	1	732	14	745	0	1485	98.91
YP_498661.1	WP_064128795.1	98.087	732	14	0	1	732	14	745	0	1485	99.18
YP_498661.1	WP_001188482.1	97.951	732	15	0	1	732	14	745	0	1485	99.18
YP_498661.1	WP_203407290.1	97.814	732	16	0	1	732	14	745	0	1485	98.91
YP_498661.1	WP_175528694.1	97.951	732	15	0	1	732	14	745	0	1485	99.04
YP_498661.1	WP_001188481.1	98.087	732	14	0	1	732	14	745	0	1485	99.18
YP_498661.1	WP_031786281.1	97.814	732	16	0	1	732	14	745	0	1485	99.18
YP_498661.1	WP_178134814.1	97.951	732	15	0	1	732	14	745	0	1485	99.04
YP_498661.1	WP_252602124.1	98.087	732	14	0	1	732	14	745	0	1485	99.18
YP_498661.1	WP_190335446.1	97.814	732	16	0	1	732	14	745	0	1485	99.18
YP_498661.1	WP_181777857.1	97.814	732	16	0	1	732	14	745	0	1485	98.77
YP_498661.1	WP_172953157.1	97.814	732	16	0	1	732	14	745	0	1485	99.18
YP_498661.1	WP_238614215.1	98.087	732	14	0	1	732	14	745	0	1485	98.91
YP_498661.1	WP_198977953.1	97.951	732	15	0	1	732	14	745	0	1485	99.04
YP_498661.1	WP_181424162.1	97.814	732	16	0	1	732	14	745	0	1485	98.91
YP_498661.1	WP_180992736.1	97.814	732	16	0	1	732	14	745	0	1485	99.18
YP_498661.1	WP_001188479.1	98.087	732	14	0	1	732	14	745	0	1485	98.91
YP_498661.1	WP_258413616.1	97.951	732	15	0	1	732	14	745	0	1485	99.18
YP_498661.1	WP_061390464.1	97.951	732	15	0	1	732	14	745	0	1484	99.18
YP_498661.1	WP_172619514.1	97.814	732	16	0	1	732	14	745	0	1484	99.18
YP_498661.1	WP_064268390.1	97.814	732	16	0	1	732	14	745	0	1484	99.18
YP_498661.1	WP_173892362.1	97.951	732	15	0	1	732	14	745	0	1484	99.04
YP_498661.1	WP_190362960.1	97.951	732	15	0	1	732	14	745	0	1484	99.18
YP_498661.1	WP_070023149.1	98.087	732	14	0	1	732	14	745	0	1484	99.18
YP_498661.1	WP_180992830.1	97.814	732	16	0	1	732	14	745	0	1484	99.18
YP_498661.1	WP_033858791.1	97.814	732	16	0	1	732	14	745	0	1484	99.18
YP_498661.1	WP_001188483.1	98.087	732	14	0	1	732	14	745	0	1484	98.91
YP_498661.1	WP_063651230.1	97.951	732	15	0	1	732	14	745	0	1484	98.91
YP_498661.1	WP_023914460.1	97.951	732	15	0	1	732	14	745	0	1484	98.91
YP_498661.1	WP_181935667.1	97.814	732	16	0	1	732	14	745	0	1484	98.77
YP_498661.1	WP_244801344.1	97.814	732	16	0	1	732	14	745	0	1484	99.04
YP_498661.1	WP_181935537.1	97.814	732	16	0	1	732	14	745	0	1484	99.18
YP_498661.1	WP_192858477.1	97.814	732	16	0	1	732	14	745	0	1484	99.18
YP_498661.1	WP_070031282.1	98.087	732	14	0	1	732	14	745	0	1484	99.04
YP_498661.1	WP_276212951.1	97.814	732	16	0	1	732	14	745	0	1484	98.91
YP_498661.1	WP_001581885.1	97.814	732	16	0	1	732	14	745	0	1484	99.04
YP_498661.1	WP_281224455.1	97.951	732	15	0	1	732	14	745	0	1484	99.04
YP_498661.1	WP_203606722.1	97.814	732	16	0	1	732	14	745	0	1484	98.77
YP_498661.1	WP_244798855.1	97.814	732	16	0	1	732	14	745	0	1484	98.77
YP_498661.1	WP_181935725.1	97.951	732	15	0	1	732	14	745	0	1484	98.91
YP_498661.1	WP_031876103.1	97.814	732	16	0	1	732	14	745	0	1484	99.18
YP_498661.1	WP_180371985.1	98.087	732	14	0	1	732	14	745	0	1484	99.04
YP_498661.1	WP_061732453.1	97.814	732	16	0	1	732	14	745	0	1484	99.04
YP_498661.1	WP_070974376.1	97.951	732	15	0	1	732	14	745	0	1484	99.32
YP_498661.1	WP_222637410.1	97.814	732	16	0	1	732	14	745	0	1484	98.91
YP_498661.1	WP_050974849.1	97.814	732	16	0	1	732	14	745	0	1484	99.04
YP_498661.1	WP_187418220.1	97.814	732	16	0	1	732	14	745	0	1484	99.18
YP_498661.1	WP_031878840.1	97.951	732	15	0	1	732	14	745	0	1484	99.04
YP_498661.1	WP_181432716.1	97.814	732	16	0	1	732	14	745	0	1484	98.91
YP_498661.1	WP_192865629.1	97.814	732	16	0	1	732	14	745	0	1484	98.77
YP_498661.1	WP_031771239.1	97.814	732	16	0	1	732	14	745	0	1484	99.18
YP_498661.1	WP_179332858.1	97.814	732	16	0	1	732	14	745	0	1484	98.77
YP_498661.1	WP_178137085.1	97.814	732	16	0	1	732	14	745	0	1484	98.91
YP_498661.1	WP_228567639.1	97.814	732	16	0	1	732	14	745	0	1484	98.91
YP_498661.1	WP_172449591.1	97.951	732	15	0	1	732	14	745	0	1484	98.77
YP_498661.1	WP_053015413.1	97.814	732	16	0	1	732	14	745	0	1484	99.04
YP_498661.1	WP_195758575.1	97.814	732	16	0	1	732	14	745	0	1484	98.77
YP_498661.1	WP_061842778.1	97.814	732	16	0	1	732	14	745	0	1484	99.04
YP_498661.1	WP_065325085.1	97.814	732	16	0	1	732	14	745	0	1484	99.04
YP_498661.1	WP_197275375.1	97.814	732	16	0	1	732	14	745	0	1484	99.04
YP_498661.1	WP_180371849.1	97.814	732	16	0	1	732	14	745	0	1484	99.18
YP_498661.1	WP_001188491.1	98.087	732	14	0	1	732	14	745	0	1484	98.91
YP_498661.1	WP_049317617.1	97.814	732	16	0	1	732	14	745	0	1484	99.18
YP_498661.1	WP_181424182.1	97.814	732	16	0	1	732	14	745	0	1484	99.18
YP_498661.1	WP_070040372.1	97.814	732	16	0	1	732	14	745	0	1484	98.77
YP_498661.1	WP_191961689.1	98.087	732	14	0	1	732	14	745	0	1484	99.04
YP_498661.1	WP_228582628.1	97.814	732	16	0	1	732	14	745	0	1484	99.04
YP_498661.1	WP_031763321.1	97.814	732	16	0	1	732	14	745	0	1484	99.18
YP_498661.1	WP_262607785.1	97.951	732	15	0	1	732	14	745	0	1484	98.63
YP_498661.1	WP_224132173.1	97.814	732	16	0	1	732	14	745	0	1484	99.18
YP_498661.1	WP_260364970.1	97.814	732	16	0	1	732	14	745	0	1484	99.18
YP_498661.1	WP_200707833.1	97.814	732	16	0	1	732	14	745	0	1484	99.18
YP_498661.1	WP_250755227.1	97.678	732	17	0	1	732	14	745	0	1484	98.77
YP_498661.1	WP_031807909.1	97.814	732	16	0	1	732	14	745	0	1484	99.04
YP_498661.1	WP_201754464.1	97.814	732	16	0	1	732	14	745	0	1484	99.04
YP_498661.1	WP_234865648.1	97.814	732	16	0	1	732	14	745	0	1484	99.18
YP_498661.1	WP_185648659.1	97.951	732	15	0	1	732	14	745	0	1484	98.77
YP_498661.1	WP_002955164.1	97.814	732	16	0	1	732	14	745	0	1484	99.18
YP_498661.1	WP_064138978.1	97.814	732	16	0	1	732	14	745	0	1484	99.04
YP_498661.1	WP_064129949.1	97.951	732	15	0	1	732	14	745	0	1484	99.04
YP_498661.1	WP_001188470.1	97.814	732	16	0	1	732	14	745	0	1484	99.04
YP_498661.1	WP_281224790.1	97.814	732	16	0	1	732	14	745	0	1484	99.04
YP_498661.1	WP_061047294.1	97.814	732	16	0	1	732	14	745	0	1484	99.04
YP_498661.1	WP_049311859.1	97.951	732	15	0	1	732	14	745	0	1484	99.04
YP_498661.1	WP_031922739.1	97.814	732	16	0	1	732	14	745	0	1484	99.04
YP_498661.1	WP_058144504.1	97.814	732	16	0	1	732	14	745	0	1484	99.04
YP_498661.1	WP_064126153.1	97.814	732	16	0	1	732	14	745	0	1484	99.18
YP_498661.1	WP_031769585.1	97.814	732	16	0	1	732	14	745	0	1484	99.18
YP_498661.1	WP_271019783.1	97.951	732	15	0	1	732	14	745	0	1484	98.77
YP_498661.1	WP_061734727.1	97.814	732	16	0	1	732	14	745	0	1484	99.18
YP_498661.1	WP_181935937.1	97.951	732	15	0	1	732	14	745	0	1484	99.04
YP_498661.1	WP_001188467.1	97.814	732	16	0	1	732	14	745	0	1484	99.04
YP_498661.1	WP_031881147.1	97.814	732	16	0	1	732	14	745	0	1484	99.18
YP_498661.1	WP_198973962.1	97.951	732	15	0	1	732	14	745	0	1484	98.91
YP_498661.1	WP_180992707.1	97.814	732	16	0	1	732	14	745	0	1484	98.91
YP_498661.1	WP_020808042.1	97.814	732	16	0	1	732	14	745	0	1484	99.18
YP_498661.1	WP_192860482.1	97.951	732	15	0	1	732	14	745	0	1484	98.77
YP_498661.1	WP_064127383.1	97.951	732	15	0	1	732	14	745	0	1483	98.77
YP_498661.1	WP_281224040.1	97.814	732	16	0	1	732	14	745	0	1483	99.04
YP_498661.1	WP_198999293.1	97.814	732	16	0	1	732	14	745	0	1483	98.91
YP_498661.1	WP_001188465.1	97.951	732	15	0	1	732	14	745	0	1483	98.91
YP_498661.1	WP_199916222.1	97.814	732	16	0	1	732	14	745	0	1483	98.91
YP_498661.1	WP_031862672.1	97.814	732	16	0	1	732	14	745	0	1483	99.04
YP_498661.1	WP_192870782.1	97.814	732	16	0	1	732	14	745	0	1483	98.77
YP_498661.1	WP_045172902.1	97.678	732	17	0	1	732	14	745	0	1483	98.77
YP_498661.1	WP_031879909.1	97.814	732	16	0	1	732	14	745	0	1483	99.04
YP_498661.1	WP_061731417.1	97.814	732	16	0	1	732	14	745	0	1483	99.04
YP_498661.1	WP_031788539.1	97.814	732	16	0	1	732	14	745	0	1483	99.04
YP_498661.1	WP_224491666.1	97.814	732	16	0	1	732	14	745	0	1483	99.18
YP_498661.1	WP_181545597.1	97.814	732	16	0	1	732	14	745	0	1483	99.18
YP_498661.1	WP_052998051.1	97.814	732	16	0	1	732	14	745	0	1483	99.18
YP_498661.1	WP_180992759.1	97.814	732	16	0	1	732	14	745	0	1483	99.18
YP_498661.1	WP_210417691.1	98.087	732	14	0	1	732	14	745	0	1483	99.04
YP_498661.1	WP_196777070.1	97.814	732	16	0	1	732	14	745	0	1483	98.77
YP_498661.1	WP_046376998.1	97.814	732	16	0	1	732	14	745	0	1483	98.91
YP_498661.1	WP_181424471.1	97.814	732	16	0	1	732	14	745	0	1483	99.18
YP_498661.1	WP_192858476.1	97.814	732	16	0	1	732	14	745	0	1483	99.04
YP_498661.1	WP_064139091.1	97.814	732	16	0	1	732	14	745	0	1483	99.04
YP_498661.1	WP_181427571.1	97.814	732	16	0	1	732	14	745	0	1483	99.18
YP_498661.1	WP_053000565.1	97.814	732	16	0	1	732	14	745	0	1483	99.04
YP_498661.1	WP_001590032.1	97.814	732	16	0	1	732	14	745	0	1483	99.04
YP_498661.1	WP_031910090.1	97.814	732	16	0	1	732	14	745	0	1483	99.04
YP_498661.1	WP_181935365.1	97.814	732	16	0	1	732	14	745	0	1483	98.77
YP_498661.1	WP_031902694.1	97.814	732	16	0	1	732	14	745	0	1483	99.18
YP_498661.1	WP_181439830.1	97.814	732	16	0	1	732	14	745	0	1483	99.18
YP_498661.1	WP_181855102.1	97.541	732	18	0	1	732	14	745	0	1483	98.77
YP_498661.1	WP_168989893.1	97.814	732	16	0	1	732	14	745	0	1483	99.18
YP_498661.1	WP_171019339.1	97.814	732	16	0	1	732	14	745	0	1483	99.04
YP_498661.1	WP_070046421.1	97.814	732	16	0	1	732	14	745	0	1483	98.77
YP_498661.1	WP_261934063.1	97.814	732	16	0	1	732	14	745	0	1483	98.77
YP_498661.1	WP_203229572.1	97.814	732	16	0	1	732	14	745	0	1483	98.77
YP_498661.1	WP_180370910.1	97.814	732	16	0	1	732	14	745	0	1483	99.18
YP_498661.1	WP_061736750.1	97.814	732	16	0	1	732	14	745	0	1483	99.04
YP_498661.1	WP_181157794.1	97.951	732	15	0	1	732	14	745	0	1483	98.91
YP_498661.1	WP_001188463.1	97.814	732	16	0	1	732	14	745	0	1483	98.91
YP_498661.1	WP_239863075.1	97.814	732	16	0	1	732	14	745	0	1483	98.77
YP_498661.1	WP_317218901.1	97.814	732	16	0	1	732	14	745	0	1483	98.77
YP_498661.1	WP_210596183.1	97.951	732	15	0	1	732	14	745	0	1483	98.91
YP_498661.1	WP_256958767.1	97.814	732	16	0	1	732	14	745	0	1483	99.04
YP_498661.1	WP_047213059.1	97.951	732	15	0	1	732	14	745	0	1483	98.91
YP_498661.1	WP_262542027.1	98.087	732	14	0	1	732	14	745	0	1483	98.77
YP_498661.1	WP_178135768.1	97.951	732	15	0	1	732	14	745	0	1483	99.04
YP_498661.1	WP_061650860.1	97.814	732	16	0	1	732	14	745	0	1483	99.18
YP_498661.1	WP_187248719.1	98.087	732	14	0	1	732	14	745	0	1483	98.91
YP_498661.1	WP_031774354.1	97.814	732	16	0	1	732	14	745	0	1483	99.04
YP_498661.1	WP_279723587.1	97.814	732	16	0	1	732	14	745	0	1483	99.04
YP_498661.1	WP_031791007.1	97.814	732	16	0	1	732	14	745	0	1483	99.18
YP_498661.1	WP_053039393.1	97.678	732	17	0	1	732	14	745	0	1483	98.91
YP_498661.1	WP_208174136.1	97.951	732	15	0	1	732	14	745	0	1483	98.91
YP_498661.1	WP_208151593.1	97.951	732	15	0	1	732	14	745	0	1483	98.77
YP_498661.1	WP_054170559.1	97.814	732	16	0	1	732	14	745	0	1483	98.91
YP_498661.1	WP_179211268.1	97.678	732	17	0	1	732	14	745	0	1483	98.91
YP_498661.1	WP_238496036.1	97.814	732	16	0	1	732	14	745	0	1483	98.77
YP_498661.1	WP_063644530.1	97.951	732	15	0	1	732	14	745	0	1483	98.91
YP_498661.1	WP_195757686.1	97.678	732	17	0	1	732	14	745	0	1483	98.91
YP_498661.1	WP_209206813.1	97.814	732	16	0	1	732	14	745	0	1483	98.77
YP_498661.1	WP_210647816.1	97.814	732	16	0	1	732	14	745	0	1483	99.04
YP_498661.1	WP_180991976.1	97.814	732	16	0	1	732	14	745	0	1483	99.18
YP_498661.1	WP_218089575.1	97.814	732	16	0	1	732	14	745	0	1483	99.04
YP_498661.1	WP_064277647.1	97.951	732	15	0	1	732	14	745	0	1483	98.77
YP_498661.1	WP_043044866.1	97.678	732	17	0	1	732	14	745	0	1483	99.04
YP_498661.1	WP_064139232.1	97.814	732	16	0	1	732	14	745	0	1483	98.91
YP_498661.1	WP_208526451.1	97.951	732	15	0	1	732	14	745	0	1483	98.77
YP_498661.1	WP_203601359.1	97.951	732	15	0	1	732	14	745	0	1483	98.91
YP_498661.1	WP_023915209.1	97.678	732	17	0	1	732	14	745	0	1483	99.04
YP_498661.1	WP_303447643.1	97.678	732	17	0	1	732	14	745	0	1483	98.91
YP_498661.1	WP_262834837.1	97.814	732	16	0	1	732	14	745	0	1483	99.04
YP_498661.1	WP_258415719.1	97.951	732	15	0	1	732	14	745	0	1483	99.18
YP_498661.1	WP_181935986.1	97.814	732	16	0	1	732	14	745	0	1483	99.18
YP_498661.1	WP_031921600.1	97.814	732	16	0	1	732	14	745	0	1483	99.04
YP_498661.1	WP_206423513.1	97.951	732	15	0	1	732	14	745	0	1482	98.77
YP_498661.1	WP_203236043.1	97.814	732	16	0	1	732	14	745	0	1482	98.77
YP_498661.1	WP_031865660.1	97.814	732	16	0	1	732	14	745	0	1482	99.04
YP_498661.1	WP_192866364.1	97.951	732	15	0	1	732	14	745	0	1482	98.77
YP_498661.1	WP_249985860.1	97.814	732	16	0	1	732	14	745	0	1482	99.18
YP_498661.1	WP_180992115.1	97.678	732	17	0	1	732	14	745	0	1482	99.32
YP_498661.1	WP_223671401.1	98.087	732	14	0	1	732	14	745	0	1482	98.77
YP_498661.1	WP_187245438.1	97.678	732	17	0	1	732	14	745	0	1482	98.91
YP_498661.1	WP_224083584.1	97.814	732	16	0	1	732	14	745	0	1482	99.18
YP_498661.1	WP_248315619.1	97.814	732	16	0	1	732	14	745	0	1482	99.32
YP_498661.1	WP_064305712.1	97.678	732	17	0	1	732	14	745	0	1482	99.04
YP_498661.1	WP_182063876.1	97.951	732	15	0	1	732	14	745	0	1482	98.91
YP_498661.1	WP_180992209.1	97.678	732	17	0	1	732	14	745	0	1482	99.04
YP_498661.1	WP_202111644.1	97.541	732	18	0	1	732	14	745	0	1482	98.77
YP_498661.1	WP_310700471.1	97.951	732	15	0	1	732	14	745	0	1482	98.91
YP_498661.1	WP_064126938.1	97.951	732	15	0	1	732	14	745	0	1482	98.91
YP_498661.1	WP_001188471.1	97.814	732	16	0	1	732	14	745	0	1482	99.18
YP_498661.1	WP_031895343.1	97.814	732	16	0	1	732	14	745	0	1482	99.18
YP_498661.1	WP_032099371.1	97.814	732	16	0	1	732	14	745	0	1482	98.77
YP_498661.1	WP_195849804.1	97.814	732	16	0	1	732	14	745	0	1482	99.04
YP_498661.1	WP_031774071.1	97.814	732	16	0	1	732	14	745	0	1482	99.18
YP_498661.1	WP_283585014.1	97.678	732	17	0	1	732	14	745	0	1482	98.91
YP_498661.1	WP_061649247.1	97.814	732	16	0	1	732	14	745	0	1482	99.04
YP_498661.1	WP_172440503.1	97.678	732	17	0	1	732	14	745	0	1482	98.91
YP_498661.1	WP_031900419.1	97.814	732	16	0	1	732	14	745	0	1482	99.04
YP_498661.1	WP_172598729.1	97.678	732	17	0	1	732	14	745	0	1482	98.91
YP_498661.1	WP_031870529.1	97.678	732	17	0	1	732	14	745	0	1482	99.04
YP_498661.1	WP_233643727.1	97.814	732	16	0	1	732	14	745	0	1482	98.77
YP_498661.1	WP_070992018.1	97.951	732	15	0	1	732	14	745	0	1482	98.77
YP_498661.1	WP_171019331.1	97.814	732	16	0	1	732	14	745	0	1482	99.04
YP_498661.1	WP_064134926.1	97.678	732	17	0	1	732	14	745	0	1482	98.91
YP_498661.1	WP_199854165.1	97.678	732	17	0	1	732	14	745	0	1482	98.91
YP_498661.1	WP_238603373.1	97.678	732	17	0	1	732	14	745	0	1482	98.91
YP_498661.1	WP_200708181.1	97.678	732	17	0	1	732	14	745	0	1482	98.77
YP_498661.1	WP_228571262.1	97.814	732	16	0	1	732	14	745	0	1482	99.04
YP_498661.1	WP_052995772.1	97.814	732	16	0	1	732	14	745	0	1482	99.04
YP_498661.1	WP_061734499.1	97.678	732	17	0	1	732	14	745	0	1482	98.77
YP_498661.1	WP_053038923.1	97.678	732	17	0	1	732	14	745	0	1482	98.77
YP_498661.1	WP_031891431.1	97.814	732	16	0	1	732	14	745	0	1482	99.04
YP_498661.1	WP_199915369.1	97.541	732	18	0	1	732	14	745	0	1482	98.63
YP_498661.1	WP_279523378.1	97.814	732	16	0	1	732	14	745	0	1482	99.04
YP_498661.1	WP_052999331.1	97.814	732	16	0	1	732	14	745	0	1482	99.04
YP_498661.1	WP_190325920.1	97.678	732	17	0	1	732	14	745	0	1482	98.91
YP_498661.1	WP_172964731.1	97.678	732	17	0	1	732	14	745	0	1481	98.91
YP_498661.1	WP_201751397.1	97.678	732	17	0	1	732	14	745	0	1481	98.91
YP_498661.1	WP_061824027.1	97.951	732	15	0	1	732	14	745	0	1481	98.77
YP_498661.1	WP_178134843.1	97.951	732	15	0	1	732	14	745	0	1481	98.77
YP_498661.1	WP_216810134.1	97.678	732	17	0	1	732	14	745	0	1481	98.91
YP_498661.1	WP_181437192.1	97.814	732	16	0	1	732	14	745	0	1481	99.04
YP_498661.1	WP_033918818.1	97.678	732	17	0	1	732	14	745	0	1481	98.77
YP_498661.1	WP_188348887.1	97.951	732	15	0	1	732	14	745	0	1481	98.77
YP_498661.1	WP_190322607.1	97.814	732	16	0	1	732	14	745	0	1481	99.04
YP_498661.1	WP_262516103.1	97.678	732	17	0	1	732	14	745	0	1481	98.77
YP_498661.1	WP_252592286.1	97.678	732	17	0	1	732	14	745	0	1481	98.77
YP_498661.1	WP_181875767.1	97.678	732	17	0	1	732	14	745	0	1481	98.91
YP_498661.1	WP_063636371.1	97.678	732	17	0	1	732	14	745	0	1481	98.77
YP_498661.1	WP_203228823.1	97.541	732	18	0	1	732	14	745	0	1481	98.91
YP_498661.1	WP_218704756.1	97.814	732	16	0	1	732	14	745	0	1481	99.04
YP_498661.1	WP_172598731.1	97.678	732	17	0	1	732	14	745	0	1481	98.77
YP_498661.1	WP_191961718.1	97.951	732	15	0	1	732	14	745	0	1481	99.04
YP_498661.1	WP_172607352.1	97.678	732	17	0	1	732	14	745	0	1481	98.77
YP_498661.1	WP_195912751.1	97.945	730	15	0	1	730	14	743	0	1481	99.18
YP_498661.1	WP_061843158.1	97.678	732	17	0	1	732	14	745	0	1481	98.77
YP_498661.1	WP_279525555.1	97.678	732	17	0	1	732	14	745	0	1481	98.77
YP_498661.1	WP_183925937.1	97.678	732	17	0	1	732	14	745	0	1481	98.77
YP_498661.1	WP_172409322.1	97.678	732	17	0	1	732	14	745	0	1481	98.91
YP_498661.1	WP_180992684.1	97.678	732	17	0	1	732	14	745	0	1481	98.91
YP_498661.1	WP_031910777.1	97.678	732	17	0	1	732	14	745	0	1481	98.91
YP_498661.1	WP_208159384.1	97.678	732	17	0	1	732	14	745	0	1481	98.77
YP_498661.1	WP_303661510.1	97.678	732	17	0	1	732	14	745	0	1481	98.77
YP_498661.1	WP_042905014.1	97.678	732	17	0	1	732	14	745	0	1481	98.77
YP_498661.1	WP_303751389.1	97.678	732	17	0	1	732	14	745	0	1481	98.77
YP_498661.1	WP_053027389.1	97.678	732	17	0	1	732	14	745	0	1481	98.77
YP_498661.1	WP_029264542.1	97.678	732	17	0	1	732	14	745	0	1481	98.77
YP_498661.1	WP_195837435.1	97.541	732	18	0	1	732	14	745	0	1481	98.63
YP_498661.1	WP_194381934.1	97.814	732	16	0	1	732	14	745	0	1481	98.91
YP_498661.1	WP_192868334.1	97.678	732	17	0	1	732	14	745	0	1481	99.04
YP_498661.1	WP_052999534.1	97.814	732	16	0	1	732	14	745	0	1481	99.04
YP_498661.1	WP_201295946.1	97.541	732	18	0	1	732	14	745	0	1481	98.77
YP_498661.1	WP_262832075.1	97.814	732	16	0	1	732	14	745	0	1481	98.77
YP_498661.1	WP_228580659.1	97.678	732	17	0	1	732	14	745	0	1481	98.77
YP_498661.1	WP_181876528.1	97.678	732	17	0	1	732	14	745	0	1481	98.77
YP_498661.1	WP_192858779.1	97.814	732	16	0	1	732	14	745	0	1481	99.04
YP_498661.1	WP_180992271.1	97.678	732	17	0	1	732	14	745	0	1481	98.77
YP_498661.1	WP_070020977.1	97.814	732	16	0	1	732	14	745	0	1481	98.91
YP_498661.1	WP_044122871.1	97.678	732	17	0	1	732	14	745	0	1481	98.91
YP_498661.1	WP_217151781.1	97.814	732	16	0	1	732	14	745	0	1481	98.77
YP_498661.1	WP_064133630.1	97.678	732	17	0	1	732	14	745	0	1480	98.77
YP_498661.1	WP_053229035.1	97.678	732	17	0	1	732	14	745	0	1480	98.91
YP_498661.1	WP_210600641.1	97.678	732	17	0	1	732	14	745	0	1480	98.77
YP_498661.1	WP_179220028.1	97.678	732	17	0	1	732	14	745	0	1480	98.77
YP_498661.1	WP_210423004.1	97.541	732	18	0	1	732	14	745	0	1480	98.63
YP_498661.1	WP_216730885.1	97.678	732	17	0	1	732	14	745	0	1480	98.5
YP_498661.1	WP_250396404.1	97.678	732	17	0	1	732	14	745	0	1480	98.77
YP_498661.1	WP_198960008.1	97.541	732	18	0	1	732	14	745	0	1480	99.18
YP_498661.1	WP_192859173.1	97.678	732	17	0	1	732	14	745	0	1480	98.77
YP_498661.1	WP_207775458.1	97.678	732	17	0	1	732	14	745	0	1480	99.04
YP_498661.1	WP_195758717.1	97.678	732	17	0	1	732	14	745	0	1480	98.77
YP_498661.1	WP_064128976.1	97.951	732	15	0	1	732	14	745	0	1480	98.77
YP_498661.1	WP_194941929.1	97.684	734	15	1	1	732	14	747	0	1480	98.91
YP_498661.1	WP_180372003.1	97.541	732	18	0	1	732	14	745	0	1479	98.91
YP_498661.1	WP_174827527.1	97.404	732	19	0	1	732	14	745	0	1479	98.63
YP_498661.1	WP_203602161.1	97.814	732	16	0	1	732	14	745	0	1479	98.77
YP_498661.1	WP_250736785.1	97.678	732	17	0	1	732	14	745	0	1479	98.63
YP_498661.1	WP_181541946.1	97.678	732	17	0	1	732	14	745	0	1479	98.91
YP_498661.1	WP_181404032.1	97.541	732	18	0	1	732	14	745	0	1479	98.77
YP_498661.1	WP_181855892.1	97.404	732	19	0	1	732	14	745	0	1479	98.63
YP_498661.1	WP_172422660.1	97.541	732	18	0	1	732	14	745	0	1479	98.77
YP_498661.1	WP_001188498.1	97.541	732	18	0	1	732	14	745	0	1479	98.77
YP_498661.1	WP_020444599.1	97.548	734	16	1	1	732	14	747	0	1479	98.64
YP_498661.1	WP_001188490.1	97.678	732	17	0	1	732	14	745	0	1479	98.77
YP_498661.1	WP_180991622.1	97.814	732	16	0	1	732	14	745	0	1479	98.63
YP_498661.1	WP_181875225.1	97.678	732	17	0	1	732	14	745	0	1478	98.63
YP_498661.1	WP_281263027.1	97.541	732	18	0	1	732	14	745	0	1478	98.77
YP_498661.1	WP_031924988.1	97.814	732	15	1	1	732	14	744	0	1478	99.04
YP_498661.1	WP_029549877.1	97.541	732	18	0	1	732	14	745	0	1478	98.91
YP_498661.1	WP_233682330.1	97.678	732	17	0	1	732	14	745	0	1478	98.63
YP_498661.1	WP_070002257.1	97.678	732	17	0	1	732	14	745	0	1478	98.77
YP_498661.1	WP_206170769.1	97.404	732	19	0	1	732	14	745	0	1477	98.77
YP_498661.1	WP_183900032.1	97.678	732	17	0	1	732	14	745	0	1477	98.77
YP_498661.1	WP_181936063.1	97.541	732	18	0	1	732	14	745	0	1477	98.63
YP_498661.1	WP_183932991.1	97.541	732	18	0	1	732	14	745	0	1477	98.77
YP_498661.1	WP_054189812.1	97.678	732	17	0	1	732	14	745	0	1477	98.22
YP_498661.1	WP_176427358.1	97.404	732	19	0	1	732	14	745	0	1477	98.77
YP_498661.1	WP_001188473.1	97.678	732	17	0	1	732	14	745	0	1477	98.63
YP_498661.1	WP_049316015.1	97.678	732	16	1	1	732	14	744	0	1477	98.77
YP_498661.1	WP_205301276.1	97.541	732	18	0	1	732	14	745	0	1477	98.63
YP_498661.1	WP_205301163.1	97.541	732	18	0	1	732	14	745	0	1477	98.63
YP_498661.1	WP_181427907.1	97.411	734	17	1	1	732	14	747	0	1476	98.64
YP_498661.1	WP_059283842.1	97.411	734	17	1	1	732	14	747	0	1476	98.64
YP_498661.1	WP_218980635.1	97.541	732	18	0	1	732	14	745	0	1476	98.63
YP_498661.1	WP_187239734.1	97.674	731	17	0	1	731	14	744	0	1476	98.22
YP_498661.1	WP_224826806.1	97.541	732	18	0	1	732	14	745	0	1476	98.63
YP_498661.1	WP_178135736.1	97.404	732	19	0	1	732	14	745	0	1476	98.77
YP_498661.1	WP_205352886.1	97.541	732	18	0	1	732	14	745	0	1476	98.63
YP_498661.1	WP_031911903.1	97.541	732	18	0	1	732	14	745	0	1476	98.63
YP_498661.1	WP_216711873.1	97.268	732	20	0	1	732	14	745	0	1476	98.77
YP_498661.1	WP_217175509.1	97.541	732	18	0	1	732	14	745	0	1476	98.5
YP_498661.1	WP_071938114.1	97.541	732	18	0	1	732	14	745	0	1475	98.63
YP_498661.1	WP_216745761.1	97.404	732	19	0	1	732	14	745	0	1475	98.63
YP_498661.1	WP_031838317.1	97.541	732	18	0	1	732	14	745	0	1475	98.63
YP_498661.1	WP_031915303.1	97.541	732	18	0	1	732	14	745	0	1475	98.5
YP_498661.1	WP_178135187.1	97.404	732	19	0	1	732	14	745	0	1475	98.77
YP_498661.1	WP_174220641.1	97.541	732	18	0	1	732	14	745	0	1475	98.5
YP_498661.1	WP_258415145.1	97.404	732	19	0	1	732	14	745	0	1474	98.63
YP_498661.1	WP_031901081.1	97.541	732	18	0	1	732	14	745	0	1474	98.5
YP_498661.1	WP_181294570.1	97.541	732	18	0	1	732	14	745	0	1474	98.5
YP_498661.1	WP_031912890.1	97.541	732	18	0	1	732	14	745	0	1474	98.5
YP_498661.1	WP_252570800.1	97.541	732	18	0	1	732	14	745	0	1474	98.5
YP_498661.1	WP_212593088.1	97.541	732	18	0	1	732	14	745	0	1474	98.5
YP_498661.1	WP_271291412.1	97.541	732	18	0	1	732	14	745	0	1474	98.5
YP_498661.1	WP_248313927.1	97.541	732	18	0	1	732	14	745	0	1474	98.5
YP_498661.1	WP_257553450.1	97.541	732	18	0	1	732	14	745	0	1473	98.09
YP_498661.1	WP_192859927.1	97.934	726	15	0	1	726	14	739	0	1473	99.17
YP_498661.1	WP_181935075.1	97.268	732	20	0	1	732	14	745	0	1472	98.22
YP_498661.1	WP_234970905.1	97.541	732	18	0	1	732	14	745	0	1472	98.5
YP_498661.1	WP_031911864.1	97.404	732	19	0	1	732	14	745	0	1472	98.5
YP_498661.1	WP_258413198.1	97.404	732	19	0	1	732	14	745	0	1472	98.22
YP_498661.1	WP_172452289.1	97.131	732	21	0	1	732	14	745	0	1470	98.63
YP_498661.1	WP_214308888.1	96.995	732	22	0	1	732	14	745	0	1470	98.22
YP_498661.1	WP_249986091.1	97.928	724	15	0	1	724	14	737	0	1469	99.17
YP_498661.1	WP_048665175.1	96.995	732	22	0	1	732	14	745	0	1467	98.09
YP_498661.1	WP_069723996.1	97.131	732	14	1	1	732	14	738	0	1466	98.09
YP_498661.1	WP_233240831.1	96.858	732	23	0	1	732	14	745	0	1466	98.09
YP_498661.1	WP_187470623.1	96.995	732	15	1	1	732	14	738	0	1464	98.22
YP_498661.1	WP_248313750.1	96.858	732	23	0	1	732	14	745	0	1464	97.95
YP_498661.1	WP_262376476.1	97.857	700	15	0	1	700	14	713	0	1419	98.86
YP_498661.1	WP_229963790.1	98.132	696	13	0	37	732	1	696	0	1413	99.43
YP_498661.1	WP_187216424.1	97.691	693	16	0	1	693	14	706	0	1405	98.99
YP_498661.1	WP_050439799.1	99.122	683	6	0	1	683	14	696	0	1402	99.41
YP_498661.1	WP_193622805.1	97.668	686	16	0	47	732	1	686	0	1385	98.83
YP_498661.1	WP_095319840.1	98.065	672	13	0	61	732	1	672	0	1364	99.4
YP_498661.1	WP_220674019.1	100	652	0	0	1	652	14	665	0	1346	100
YP_498661.1	WP_185646659.1	99.087	657	6	0	1	657	14	670	0	1346	99.39
YP_498661.1	WP_207771745.1	97.823	643	14	0	1	643	14	656	0	1305	99.07
YP_498661.1	WP_249985306.1	98.049	615	12	0	118	732	1	615	0	1249	99.51
YP_498661.1	WP_181450796.1	97.479	595	15	0	1	595	14	608	0	1204	98.66
YP_498661.1	WP_063456399.1	97.647	595	14	0	1	595	14	608	0	1204	98.66
YP_498661.1	WP_044166028.1	97.647	595	14	0	138	732	1	595	0	1204	99.16
YP_498661.1	WP_198974979.1	97.445	587	15	0	1	587	14	600	0	1189	98.64
YP_498661.1	WP_200641135.1	97.028	572	17	0	161	732	1	572	0	1150	98.43
YP_498661.1	WP_050439801.1	99.254	536	4	0	197	732	1	536	0	1100	99.81
YP_498661.1	WP_220674083.1	97.97	542	11	0	111	652	1	542	0	1100	99.45
YP_498661.1	WP_216778170.1	97.782	541	12	0	1	541	14	554	0	1096	98.89
YP_498661.1	WP_180276250.1	97.207	537	15	0	1	537	14	550	0	1083	98.51
YP_498661.1	WP_205403790.1	99.237	524	4	0	209	732	1	524	0	1077	99.81
YP_498661.1	WP_172409205.1	97.692	520	12	0	1	520	14	533	0	1050	98.85
YP_498661.1	WP_191962784.1	97.86	514	11	0	1	514	14	527	0	1034	98.64
YP_498661.1	WP_046399071.1	97.431	506	13	0	1	506	14	519	0	1019	98.62
YP_498661.1	WP_254241136.1	97.233	506	14	0	1	506	14	519	0	1018	98.62
YP_498661.1	WP_031890355.1	97.782	496	11	0	1	496	14	509	0	1004	98.99
YP_498661.1	WP_225549177.1	97.536	487	12	0	246	732	1	487	0	983	99.38
YP_498661.1	WP_172404266.1	97.665	471	11	0	1	471	14	484	0	953	98.94
YP_498661.1	WP_242439756.1	97.655	469	11	0	1	469	14	482	0	947	98.93
YP_498661.1	WP_203228748.1	96.989	465	14	0	1	465	14	478	0	934	98.49
YP_498661.1	WP_042857240.1	100	388	0	0	1	388	14	401	0	803	100
YP_498661.1	WP_251954985.1	99.217	383	3	0	39	421	1	383	0	781	99.48
YP_498661.1	WP_172409270.1	97.844	371	8	0	1	371	14	384	0	754	98.65
YP_498661.1	WP_180276053.1	97.765	358	8	0	1	358	14	371	0	727	98.6
YP_498661.1	WP_224159460.1	99.115	339	3	0	1	339	14	352	0	697	99.71
YP_498661.1	WP_205402336.1	98.503	334	5	0	1	334	14	347	0	682	98.8
YP_498661.1	WP_146763927.1	97.508	321	8	0	131	451	1	321	0	647	98.75
YP_498661.1	WP_205403868.1	98.8	250	3	0	1	250	14	263	1.87e-179	516	98.8
YP_498661.1	WP_191962718.1	99.034	207	2	0	1	207	14	220	8.22e-145	426	99.03
YP_498661.1	WP_200640834.1	96.682	211	7	0	1	211	14	224	4.31e-144	424	97.63
YP_498661.1	WP_031806657.1	98.396	187	3	0	1	187	14	200	8.15e-129	384	98.4
YP_498661.1	WP_150531438.1	87.662	154	19	0	198	351	1	154	8.46e-87	273	90.26
YP_498661.1	WP_046472981.1	95	100	5	0	198	297	1	100	1.14e-59	199	98
YP_498661.1	WP_048520234.1	85.542	83	12	0	175	257	1	83	2.87e-40	146	89.16
YP_498661.1	WP_130118435.1	84.746	59	9	0	1	59	14	72	4.77e-26	105	89.83
YP_498661.1	WP_256083988.1	76.364	55	7	1	444	498	1	49	2.69e-19	88.6	80
