# Supplementary material for: A type VII-secreted lipase toxin with reverse domain arrangement
Source: Nat Commun. 2023 Dec 19;14:8438. doi: 10.1038/s41467-023-44221-y (PMC10730906; doi:10.1038/s41467-023-44221-y)
Supplement: Supplementary file 6 — Source Data [file 41467_2023_44221_MOESM6_ESM.zip › Tsl1 distribution raw/Tsl1 distribution.xlsx]

## Sheet: Sheet1
	Toxin Present	Psedogenised	Absent	Excluded	total
lpl0 1	117	40	0	39	196
lpl0 2	134	26	0	38	198
lpl0 3	38	13	0	58	109
TslA	289	79	0	135	368
%	78.5326	21.4674	0
lplI 1	16	3	164	16	199
lplI 2	41	2	149	8	200
lplI 3	13	0	138	28	179
TslC	70	5	451	52	526
%	13.308	0.95057	85.7414
lplIII 1	46	88	52	8	194
lplIII 2	119	22	41	14	196
lplIII 3	40	17	60	78	195
lpl III 4	12	16	11	156	195
lplIII 5	27	12	28	107	174
TslB	244	155	192	363	591
%	41.286	26.2267	32.4873
TslA, TslB and TslC distribution counts as presented in Supplementary Table 1. Names in blue on the left refer to the webFlags output files supplied.
