# Supplementary material for: A type VII-secreted lipase toxin with reverse domain arrangement
Source: Nat Commun. 2023 Dec 19;14:8438. doi: 10.1038/s41467-023-44221-y (PMC10730906; doi:10.1038/s41467-023-44221-y)
Supplement: Supplementary file 6 — Source Data [file 41467_2023_44221_MOESM6_ESM.zip › Tween Assay/Tween Assays_FigS6REV_e-g.xlsx]

## Sheet: e)
Application: Tecan i-control				Tecan i-control , 2.0.10.0
Device: infinite 200Pro				Serial number: 1806009575				Serial number of connected stacker:
Firmware: V_5.31_04/18_InfiniteRX (Mar 28 2018/16.41.26)				MAI, V_5.31_04/18_InfiniteRX (Mar 28 2018/16.41.26)
Date:	28/09/2022
Time:	12:32:07
System				FMS-CAMB-18044
User				CAMPUS\ngm113
Plate				Greiner 96 Flat Bottom Transparent Polystyrene Cat. No.: 655160/655162/655180/655182/655185/655970 [GRE96ft_CellCulture.pdfx]
Plate-ID (Stacker)
Wait (Plate)				On	Target Temperature: 30 °C
List of actions in this measurement script:
Kinetic
Shaking (Orbital) Duration:				20	s
Shaking (Orbital) Amplitude:				1	mm
Absorbance
Label: Label1
Kinetic Measurement
Kinetic duration				03:00:00
Interval Time				00:02:00
Measurement Wavelength				500	nm
Bandwidth				9	nm
Number of Flashes				10
Settle Time				0	ms
Part of Plate				A7-G9
Start Time:	28/09/2022 12:32:08
Cycle Nr.	1	2	3	4	5	6	7	8	9	10	11	12	13	14	15	16	17	18	19	20	21	22	23	24	25	26	27	28	29	30	31	32	33	34	35	36	37	38	39	40	41	42	43	44	45	46	47	48	49
Time [s]	0	120	240	360	480.1	600.1	720.1	840.1	960.1	1080.1	1200.1	1320.2	1440.2	1560.2	1680.2	1800.2	1920.2	2040.2	2160.2	2280.3	2400.3	2520.3	2640.3	2760.3	2880.3	3000.3	3120.3	3240.4	3360.4	3480.4	3600.4	3720.4	3840.4	3960.4	4080.4	4200.5	4320.5	4440.5	4560.5	4680.5	4800.5	4920.5	5040.5	5160.6	5280.6	5400.6	5520.6	5640.6	5760.6
Temp. [°C]	29.9	30.9	30.6	30.4	30.2	30.1	30	30	29.9	29.9	29.9	29.9	29.9	29.9	29.9	29.9	29.9	29.9	29.9	29.9	29.9	29.9	29.9	29.9	29.9	29.9	29.9	29.9	29.9	29.9	29.9	29.9	29.9	29.9	29.9	29.9	29.9	29.9	29.9	29.9	29.9	29.9	29.9	29.9	29.9	29.9	29.9	29.9	29.9
A7	0.0847	0.0846	0.0847	0.0852	0.0846	0.0846	0.0846	0.0845	0.0845	0.0845	0.0846	0.0845	0.0845	0.0845	0.0845	0.0845	0.0845	0.0845	0.0845	0.0846	0.0846	0.0845	0.0844	0.0845	0.0845	0.0845	0.0845	0.0845	0.0845	0.0844	0.0847	0.0845	0.0845	0.0846	0.0845	0.0845	0.0845	0.0846	0.0846	0.0845	0.0845	0.0846	0.0845	0.0845	0.0845	0.0845	0.0845	0.0845	0.0845
A8	0.0856	0.0855	0.0854	0.0853	0.0854	0.0852	0.0853	0.0852	0.0852	0.0851	0.0852	0.0852	0.0859	0.0852	0.0852	0.0851	0.0855	0.0851	0.0851	0.0853	0.0855	0.0852	0.0851	0.0852	0.0851	0.0852	0.0852	0.0852	0.0851	0.0851	0.0852	0.0851	0.0852	0.0852	0.0852	0.0853	0.0851	0.0852	0.0852	0.0853	0.0852	0.0852	0.0851	0.0852	0.0853	0.0852	0.0852	0.0853	0.0851
A9	0.0904	0.0894	0.0879	0.0876	0.0875	0.0885	0.0874	0.0893	0.0894	0.0874	0.0901	0.0875	0.088	0.0875	0.0875	0.0899	0.0877	0.0875	0.0898	0.0881	0.0875	0.0889	0.0872	0.0873	0.0873	0.0875	0.0876	0.0879	0.0873	0.0874	0.0877	0.0899	0.0873	0.0875	0.0875	0.0899	0.0896	0.0892	0.0874	0.0882	0.0887	0.0874	0.0873	0.0897	0.0886	0.0894	0.0883	0.0874	0.0882
Buffer	0.0869	0.0865	0.086	0.0860333	0.0858333	0.0861	0.0857667	0.0863333	0.0863667	0.0856667	0.0866333	0.0857333	0.0861333	0.0857333	0.0857333	0.0865	0.0859	0.0857	0.0864667	0.086	0.0858667	0.0862	0.0855667	0.0856667	0.0856333	0.0857333	0.0857667	0.0858667	0.0856333	0.0856333	0.0858667	0.0865	0.0856667	0.0857667	0.0857333	0.0865667	0.0864	0.0863333	0.0857333	0.086	0.0861333	0.0857333	0.0856333	0.0864667	0.0861333	0.0863667	0.086	0.0857333	0.0859333
B7	0.0854	0.0855	0.0853	0.0852	0.0853	0.0852	0.0853	0.0851	0.0852	0.0849	0.0857	0.0851	0.085	0.085	0.0849	0.085	0.085	0.0849	0.085	0.085	0.0851	0.085	0.085	0.0851	0.085	0.085	0.0849	0.0851	0.0854	0.085	0.085	0.085	0.0855	0.0851	0.0851	0.085	0.085	0.085	0.085	0.0851	0.0858	0.0851	0.0857	0.0851	0.0851	0.0851	0.0851	0.085	0.0851
B8	0.0868	0.0867	0.0867	0.0866	0.0867	0.0866	0.0866	0.0866	0.0865	0.0864	0.0866	0.0865	0.0866	0.0864	0.0865	0.0864	0.0865	0.0865	0.0865	0.0864	0.0865	0.0864	0.0865	0.0865	0.0865	0.0864	0.0864	0.0865	0.0865	0.0864	0.0865	0.0864	0.0872	0.0864	0.0865	0.0864	0.0865	0.0865	0.0864	0.0865	0.0866	0.0865	0.0865	0.0867	0.0864	0.0865	0.0865	0.0864	0.0865
B9	0.0852	0.0852	0.0851	0.0855	0.085	0.085	0.085	0.085	0.0849	0.0848	0.0849	0.0849	0.0849	0.0849	0.0848	0.0848	0.0849	0.0849	0.0848	0.0848	0.0849	0.0848	0.0848	0.0855	0.0848	0.0849	0.0848	0.0848	0.0848	0.0848	0.0849	0.0848	0.0849	0.0848	0.0848	0.0849	0.0848	0.0853	0.0848	0.0849	0.0849	0.0849	0.0849	0.0849	0.0852	0.0852	0.0848	0.0848	0.0848
Tween+CaCl2	0.0858	0.0858	0.0857	0.0857667	0.0856667	0.0856	0.0856333	0.0855667	0.0855333	0.0853667	0.0857333	0.0855	0.0855	0.0854333	0.0854	0.0854	0.0854667	0.0854333	0.0854333	0.0854	0.0855	0.0854	0.0854333	0.0857	0.0854333	0.0854333	0.0853667	0.0854667	0.0855667	0.0854	0.0854667	0.0854	0.0858667	0.0854333	0.0854667	0.0854333	0.0854333	0.0856	0.0854	0.0855	0.0857667	0.0855	0.0857	0.0855667	0.0855667	0.0856	0.0854667	0.0854	0.0854667
C7	0.0855	0.0854	0.0855	0.0854	0.0854	0.0854	0.0854	0.0853	0.0853	0.0853	0.0854	0.0853	0.0853	0.0852	0.0852	0.0852	0.0853	0.0853	0.086	0.0852	0.0852	0.0856	0.0852	0.0852	0.0852	0.0854	0.0852	0.0853	0.0853	0.0853	0.0853	0.0853	0.0853	0.0852	0.0853	0.0853	0.0852	0.0853	0.0853	0.0853	0.0853	0.0853	0.0853	0.0853	0.0853	0.0854	0.0854	0.0853	0.0853
C8	0.0861	0.086	0.0862	0.0859	0.0858	0.086	0.0859	0.0859	0.0857	0.0856	0.0858	0.0855	0.0861	0.0855	0.0855	0.0855	0.0855	0.0857	0.0855	0.0856	0.0857	0.0855	0.0855	0.0855	0.0856	0.0856	0.0855	0.0857	0.0856	0.0856	0.0857	0.0857	0.0857	0.0856	0.0856	0.0855	0.0856	0.0856	0.0857	0.0857	0.0857	0.0857	0.0856	0.0856	0.0856	0.0856	0.0857	0.0857	0.0857
C9	0.0852	0.0851	0.0851	0.0852	0.0851	0.085	0.085	0.0849	0.085	0.0849	0.085	0.0849	0.085	0.0849	0.0848	0.0848	0.0849	0.0849	0.0848	0.0848	0.0848	0.0855	0.0847	0.0848	0.0847	0.0849	0.0849	0.0854	0.0849	0.0849	0.085	0.085	0.0848	0.0851	0.085	0.085	0.0856	0.0849	0.0849	0.0851	0.085	0.0853	0.085	0.085	0.085	0.0849	0.0849	0.0851	0.0851
TsIA	0.0856	0.0855	0.0856	0.0855	0.0854333	0.0854667	0.0854333	0.0853667	0.0853333	0.0852667	0.0854	0.0852333	0.0854667	0.0852	0.0851667	0.0851667	0.0852333	0.0853	0.0854333	0.0852	0.0852333	0.0855333	0.0851333	0.0851667	0.0851667	0.0853	0.0852	0.0854667	0.0852667	0.0852667	0.0853333	0.0853333	0.0852667	0.0853	0.0853	0.0852667	0.0854667	0.0852667	0.0853	0.0853667	0.0853333	0.0854333	0.0853	0.0853	0.0853	0.0853	0.0853333	0.0853667	0.0853667
D7	0.0855	0.0855	0.0853	0.0856	0.086	0.0853	0.0851	0.0851	0.0852	0.085	0.0851	0.0854	0.085	0.085	0.0849	0.085	0.0852	0.0848	0.0849	0.0849	0.085	0.085	0.0849	0.0851	0.0849	0.0849	0.0848	0.0852	0.0851	0.0849	0.0849	0.085	0.085	0.0849	0.085	0.0849	0.0849	0.085	0.0849	0.085	0.085	0.0851	0.085	0.0849	0.0851	0.0856	0.0851	0.0849	0.0849
D8	0.0855	0.0855	0.0856	0.0855	0.0855	0.0854	0.0854	0.0854	0.0853	0.0853	0.0857	0.0853	0.0853	0.0853	0.0851	0.0854	0.0852	0.0851	0.0852	0.0852	0.0852	0.0852	0.085	0.085	0.0851	0.0852	0.0851	0.0852	0.0856	0.0852	0.086	0.0853	0.0853	0.0851	0.0853	0.0853	0.0852	0.0853	0.0852	0.0853	0.0853	0.0853	0.0853	0.0853	0.0853	0.0852	0.0853	0.0852	0.0853
D9	0.0863	0.086	0.086	0.086	0.0859	0.086	0.086	0.0858	0.0859	0.0858	0.0858	0.0858	0.0863	0.0858	0.0855	0.0858	0.0856	0.0857	0.0856	0.0857	0.0864	0.0856	0.0857	0.0856	0.0856	0.0857	0.0857	0.0857	0.0858	0.0857	0.0856	0.0856	0.0857	0.0857	0.0858	0.0858	0.0857	0.0857	0.0857	0.0858	0.0858	0.0858	0.0858	0.0858	0.0858	0.0858	0.0858	0.0857	0.0857
TsIA+Tween	0.0857667	0.0856667	0.0856333	0.0857	0.0858	0.0855667	0.0855	0.0854333	0.0854667	0.0853667	0.0855333	0.0855	0.0855333	0.0853667	0.0851667	0.0854	0.0853333	0.0852	0.0852333	0.0852667	0.0855333	0.0852667	0.0852	0.0852333	0.0852	0.0852667	0.0852	0.0853667	0.0855	0.0852667	0.0855	0.0853	0.0853333	0.0852333	0.0853667	0.0853333	0.0852667	0.0853333	0.0852667	0.0853667	0.0853667	0.0854	0.0853667	0.0853333	0.0854	0.0855333	0.0854	0.0852667	0.0853
E7	0.0851	0.085	0.085	0.085	0.085	0.0855	0.0849	0.0849	0.0848	0.0849	0.0848	0.0848	0.0848	0.0851	0.0848	0.0848	0.0848	0.0847	0.0848	0.0848	0.0848	0.0848	0.0847	0.0847	0.0847	0.0847	0.0848	0.0847	0.0849	0.0848	0.085	0.0849	0.0849	0.0848	0.0849	0.085	0.0849	0.0849	0.0849	0.0849	0.0849	0.085	0.0849	0.0849	0.0849	0.085	0.0849	0.0849	0.0849
E8	0.0857	0.0852	0.0852	0.0852	0.0852	0.0852	0.0852	0.085	0.0851	0.085	0.0851	0.0849	0.085	0.0849	0.0848	0.0849	0.0849	0.085	0.0848	0.0848	0.0851	0.0849	0.0849	0.0849	0.0849	0.085	0.0849	0.085	0.085	0.0856	0.085	0.0851	0.085	0.085	0.085	0.085	0.0851	0.0851	0.085	0.0851	0.0851	0.0851	0.0855	0.0851	0.085	0.0852	0.0851	0.0851	0.085
E9	0.0857	0.0855	0.0857	0.0856	0.0857	0.0877	0.086	0.0858	0.0855	0.0855	0.0857	0.0855	0.0854	0.0855	0.0855	0.0855	0.0854	0.0855	0.0854	0.0858	0.0854	0.0853	0.0854	0.0853	0.0854	0.0856	0.0867	0.0855	0.0856	0.0856	0.0856	0.0855	0.0891	0.0855	0.0857	0.0856	0.0862	0.0858	0.0856	0.0857	0.0857	0.0857	0.0856	0.0856	0.0857	0.0856	0.0856	0.0882	0.0857
TsIA+CaCl2	0.0855	0.0852333	0.0853	0.0852667	0.0853	0.0861333	0.0853667	0.0852333	0.0851333	0.0851333	0.0852	0.0850667	0.0850667	0.0851667	0.0850333	0.0850667	0.0850333	0.0850667	0.085	0.0851333	0.0851	0.085	0.085	0.0849667	0.085	0.0851	0.0854667	0.0850667	0.0851667	0.0853333	0.0852	0.0851667	0.0863333	0.0851	0.0852	0.0852	0.0854	0.0852667	0.0851667	0.0852333	0.0852333	0.0852667	0.0853333	0.0852	0.0852	0.0852667	0.0852	0.0860667	0.0852
F7	0.0856	0.0854	0.0854	0.0853	0.0854	0.0854	0.0853	0.085	0.0851	0.0863	0.0851	0.0851	0.0851	0.0853	0.085	0.085	0.0851	0.0851	0.0852	0.0851	0.0853	0.0852	0.085	0.0851	0.0853	0.0854	0.0857	0.087	0.0873	0.0882	0.0902	0.0932	0.097	0.0998	0.1027	0.1054	0.1087	0.1107	0.1131	0.1157	0.118	0.1208	0.1232	0.1254	0.1272	0.1298	0.132	0.1341	0.1364
F8	0.0863	0.0864	0.0863	0.0861	0.0862	0.0862	0.0861	0.086	0.086	0.0865	0.086	0.0859	0.0862	0.0859	0.0858	0.0858	0.0859	0.086	0.0859	0.086	0.086	0.0859	0.0859	0.086	0.0861	0.0866	0.0869	0.0876	0.0889	0.0909	0.0935	0.0963	0.0998	0.1036	0.1052	0.1088	0.1113	0.1135	0.1164	0.1181	0.1213	0.1236	0.1253	0.1273	0.1296	0.132	0.1341	0.1367	0.1386
F9	0.0848	0.0848	0.0847	0.0846	0.0847	0.0847	0.0847	0.0846	0.0846	0.0845	0.0846	0.0844	0.0845	0.0844	0.0843	0.0844	0.0845	0.0845	0.0845	0.0846	0.0848	0.0847	0.0847	0.0849	0.085	0.0856	0.0864	0.0875	0.089	0.0913	0.0944	0.0973	0.1006	0.1035	0.1065	0.1082	0.1108	0.1135	0.116	0.119	0.1211	0.1233	0.1263	0.1289	0.1308	0.1332	0.1349	0.137	0.1393
TsIA+Tween+CaCl2	0.0855667	0.0855333	0.0854667	0.0853333	0.0854333	0.0854333	0.0853667	0.0852	0.0852333	0.0857667	0.0852333	0.0851333	0.0852667	0.0852	0.0850333	0.0850667	0.0851667	0.0852	0.0852	0.0852333	0.0853667	0.0852667	0.0852	0.0853333	0.0854667	0.0858667	0.0863333	0.0873667	0.0884	0.0901333	0.0927	0.0956	0.0991333	0.1023	0.1048	0.107467	0.110267	0.112567	0.115167	0.1176	0.120133	0.122567	0.124933	0.1272	0.1292	0.131667	0.133667	0.135933	0.1381
G7	0.086	0.086	0.086	0.086	0.086	0.0859	0.0859	0.0858	0.0859	0.0858	0.0858	0.0857	0.0858	0.0858	0.0856	0.0857	0.0857	0.0857	0.0857	0.0857	0.0858	0.0857	0.0857	0.0857	0.0857	0.0857	0.0857	0.0858	0.0863	0.0859	0.0858	0.0858	0.0858	0.0858	0.0858	0.0858	0.0859	0.0859	0.0858	0.0859	0.0859	0.0859	0.0859	0.0859	0.0859	0.0859	0.0866	0.0859	0.0859
G8	0.095	0.0937	0.0933	0.0933	0.0943	0.0948	0.0943	0.0936	0.093	0.0934	0.0939	0.0946	0.0949	0.0943	0.0937	0.0933	0.0942	0.0924	0.0946	0.0939	0.0945	0.0944	0.0938	0.0948	0.0943	0.0941	0.093	0.0941	0.094	0.0933	0.0924	0.0937	0.0945	0.0944	0.0941	0.0936	0.0933	0.093	0.0935	0.0948	0.0934	0.0936	0.0937	0.0941	0.0954	0.0942	0.0949	0.0934	0.0944
G9	0.0886	0.0885	0.0892	0.0885	0.0885	0.0883	0.0883	0.0883	0.0883	0.0882	0.0883	0.0883	0.0881	0.0881	0.0881	0.0881	0.0882	0.0881	0.0882	0.0881	0.0882	0.0881	0.0881	0.0881	0.0881	0.0881	0.0882	0.0882	0.0883	0.0883	0.0882	0.0883	0.0883	0.0883	0.0883	0.0882	0.0882	0.0883	0.0883	0.0884	0.0883	0.0884	0.0883	0.0884	0.0884	0.0884	0.0884	0.0882	0.0884
[truncated: 40 more columns]

## Sheet: f)
Application: Tecan i-control				Tecan i-control , 2.0.10.0
Device: infinite 200Pro				Serial number: 1806009575				Serial number of connected stacker:
Firmware: V_5.31_04/18_InfiniteRX (Mar 28 2018/16.41.26)				MAI, V_5.31_04/18_InfiniteRX (Mar 28 2018/16.41.26)
Date:	15/03/2023
Time:	16:44:36
System				FMS-CAMB-18044
User				CAMPUS\b9044871
Plate				Greiner 96 Flat Bottom Transparent Polystyrene Cat. No.: 655160/655162/655180/655182/655185/655970 [GRE96ft_CellCulture.pdfx]
Plate-ID (Stacker)
Wait (Plate)				On	Target Temperature: 30 °C
List of actions in this measurement script:
Kinetic
Shaking (Orbital) Duration:				20	s
Shaking (Orbital) Amplitude:				1	mm
Absorbance
Label: Label1
Kinetic Measurement
Kinetic duration				08:00:00
Interval Time				00:05:00
Measurement Wavelength				500	nm
Bandwidth				9	nm
Number of Flashes				10
Settle Time				0	ms
Part of Plate				A1-E3
Start Time:	15/03/2023 16:44:37
Cycle Nr.	1	2	3	4	5	6	7	8	9	10	11	12	13	14	15	16	17	18	19	20	21	22	23	24	25	26	27	28	29	30	31	32	33	34	35	36	37	38	39	40	41	42	43	44	45	46	47	48	49
Time [s]	0	300	600.1	900.1	1200.1	1500.2	1800.2	2100.2	2400.3	2700.3	3000.3	3300.4	3600.4	3900.4	4200.5	4500.5	4800.5	5100.6	5400.6	5700.6	6000.7	6300.7	6600.7	6900.7	7200.8	7500.8	7800.8	8100.9	8400.9	8700.9	9001	9301	9601	9901.1	10201.1	10501.1	10801.2	11101.2	11401.2	11701.3	12001.3	12301.3	12601.4	12901.4	13201.4	13501.5	13801.5	14101.5	14401.6
Temp. [°C]	29.9	30.5	30.1	29.8	30.5	30.6	30.6	30.6	30.6	30.5	29.8	30.2	30.6	30	30.3	30.7	30	30.6	29.9	30.7	30	30.7	30.1	30.7	30.3	30.1	30.6	29.9	30.7	30.1	30.7	30.3	30.4	30.5	29.8	30.7	30.1	30.7	30.3	29.9	30.6	30	30.7	30.3	30	30.5	29.8	30.6	30
Time [min]	0	5	10.0017	15.0017	20.0017	25.0033	30.0033	35.0033	40.005	45.005	50.005	55.0067	60.0067	65.0067	70.0083	75.0083	80.0083	85.01	90.01	95.01	100.012	105.012	110.012	115.012	120.013	125.013	130.013	135.015	140.015	145.015	150.017	155.017	160.017	165.018	170.018	175.018	180.02	185.02	190.02	195.022	200.022	205.022	210.023	215.023	220.023	225.025	230.025	235.025	240.027
A1	0.4793	0.4812	0.4693	0.4706	0.4734	0.4799	0.4914	0.5211	0.5567	0.5669	0.5691	0.5736	0.5816	0.5834	0.5856	0.585	0.583	0.5824	0.5827	0.5835	0.5823	0.5825	0.5829	0.5822	0.5819	0.5819	0.5805	0.5826	0.583	0.5811	0.5796	0.5791	0.5782	0.5771	0.5755	0.5748	0.5756	0.5743	0.574	0.574	0.5708	0.5724	0.5688	0.5694	0.5665	0.5675	0.5641	0.5652	0.5656
A2	0.482	0.4824	0.4761	0.4757	0.4814	0.487	0.5026	0.5307	0.5704	0.5786	0.5797	0.5872	0.59	0.5881	0.5881	0.5878	0.5896	0.5895	0.5905	0.588	0.5905	0.5896	0.5894	0.5889	0.5901	0.59	0.5905	0.5884	0.5901	0.5885	0.588	0.5872	0.5891	0.5868	0.5855	0.5858	0.5848	0.5843	0.5837	0.5808	0.5808	0.5805	0.5772	0.5782	0.577	0.5756	0.5752	0.575	0.5745
A3	0.4784	0.4801	0.4739	0.4729	0.476	0.4841	0.497	0.5279	0.5671	0.5768	0.5785	0.5821	0.5862	0.5843	0.5834	0.5828	0.5824	0.5831	0.5828	0.5836	0.5834	0.5806	0.5814	0.5802	0.5803	0.5791	0.5785	0.5799	0.5794	0.5773	0.5775	0.5769	0.5762	0.5747	0.5735	0.5734	0.5721	0.5713	0.5714	0.5688	0.5681	0.5689	0.5663	0.5647	0.5635	0.5634	0.5629	0.5606	0.5604
TsIA	0.4799	0.481233	0.4731	0.473067	0.476933	0.483667	0.497	0.526567	0.564733	0.5741	0.575767	0.580967	0.585933	0.585267	0.5857	0.5852	0.585	0.585	0.585333	0.585033	0.5854	0.584233	0.584567	0.583767	0.5841	0.583667	0.583167	0.583633	0.584167	0.5823	0.5817	0.581067	0.581167	0.579533	0.578167	0.578	0.5775	0.576633	0.576367	0.574533	0.573233	0.573933	0.570767	0.570767	0.569	0.568833	0.5674	0.566933	0.566833
B1	0.4878	0.4895	0.4822	0.4792	0.484	0.484	0.4912	0.4958	0.5029	0.5161	0.533	0.5611	0.5646	0.5624	0.5644	0.5638	0.5619	0.5636	0.5633	0.561	0.5591	0.5587	0.5601	0.5582	0.5577	0.5558	0.5558	0.5583	0.5561	0.5574	0.5552	0.5573	0.5562	0.557	0.556	0.5562	0.5573	0.5579	0.5581	0.5591	0.5582	0.559	0.5577	0.5583	0.5587	0.5599	0.5595	0.5593	0.5613
B2	0.4901	0.4935	0.4883	0.4846	0.4845	0.4905	0.4973	0.5045	0.513	0.5247	0.5425	0.5715	0.5775	0.5799	0.5781	0.577	0.5787	0.5808	0.5772	0.5783	0.578	0.578	0.5769	0.5766	0.5758	0.5768	0.5773	0.579	0.5778	0.579	0.5784	0.5792	0.5793	0.58	0.5781	0.5809	0.5804	0.5812	0.5807	0.5828	0.5799	0.5816	0.5808	0.5825	0.5825	0.5832	0.585	0.5831	0.5848
B3	0.4916	0.4944	0.4871	0.4881	0.4885	0.4931	0.501	0.5038	0.5134	0.5237	0.5422	0.5693	0.5793	0.5773	0.578	0.579	0.5778	0.5771	0.5734	0.5714	0.5728	0.5721	0.5716	0.5708	0.5695	0.569	0.5702	0.5695	0.5703	0.5708	0.5702	0.5717	0.5706	0.572	0.5702	0.573	0.5712	0.5712	0.5714	0.5718	0.5726	0.5722	0.5716	0.5706	0.5712	0.5712	0.5713	0.5708	0.57
TsIA-NT-1-311aa (1)	0.489833	0.492467	0.485867	0.483967	0.485667	0.4892	0.4965	0.501367	0.509767	0.5215	0.539233	0.5673	0.5738	0.5732	0.5735	0.573267	0.5728	0.573833	0.5713	0.570233	0.569967	0.5696	0.569533	0.568533	0.567667	0.5672	0.567767	0.568933	0.568067	0.569067	0.567933	0.5694	0.5687	0.569667	0.5681	0.570033	0.569633	0.5701	0.570067	0.571233	0.570233	0.570933	0.570033	0.570467	0.5708	0.571433	0.571933	0.571067	0.572033
C1	0.5068	0.5089	0.4909	0.4843	0.4846	0.4859	0.4905	0.4966	0.5033	0.5155	0.5368	0.5601	0.5683	0.5755	0.5774	0.5835	0.5874	0.588	0.588	0.5895	0.5911	0.5901	0.5916	0.5906	0.5913	0.5903	0.59	0.5924	0.5906	0.5909	0.5922	0.5926	0.5935	0.592	0.5928	0.5918	0.5931	0.5936	0.5936	0.592	0.5941	0.5949	0.5943	0.5941	0.5944	0.5947	0.5958	0.5951	0.5959
C2	0.5004	0.5039	0.4921	0.4833	0.4866	0.4882	0.4956	0.5078	0.5188	0.5397	0.5705	0.5894	0.597	0.6023	0.6029	0.6076	0.6107	0.6119	0.6136	0.6176	0.6177	0.6182	0.6182	0.6183	0.6215	0.6218	0.6257	0.6224	0.623	0.6232	0.6266	0.6256	0.6273	0.6275	0.6306	0.6314	0.6336	0.6331	0.6345	0.634	0.6373	0.6372	0.6392	0.6384	0.6401	0.642	0.6417	0.6415	0.644
C3	0.5103	0.5133	0.4995	0.4939	0.4944	0.4974	0.5036	0.5119	0.5249	0.5431	0.5727	0.5913	0.5971	0.6007	0.6058	0.6105	0.6105	0.6122	0.6153	0.6171	0.6164	0.6173	0.6186	0.6178	0.6217	0.6202	0.6227	0.6219	0.6238	0.6238	0.627	0.6265	0.63	0.6262	0.6266	0.6287	0.6307	0.6305	0.6326	0.6304	0.6326	0.6326	0.6322	0.6335	0.6341	0.6337	0.6355	0.6339	0.6367
TsIA-NT-1-311aa (2)	0.505833	0.5087	0.494167	0.487167	0.488533	0.4905	0.496567	0.505433	0.515667	0.532767	0.56	0.580267	0.587467	0.592833	0.595367	0.600533	0.602867	0.604033	0.605633	0.608067	0.6084	0.608533	0.609467	0.6089	0.6115	0.610767	0.6128	0.612233	0.612467	0.612633	0.615267	0.6149	0.616933	0.615233	0.616667	0.6173	0.619133	0.619067	0.620233	0.6188	0.621333	0.621567	0.6219	0.622	0.622867	0.623467	0.624333	0.6235	0.625533
D1	0.4569	0.4624	0.4622	0.4481	0.449	0.4501	0.454	0.4604	0.4686	0.4818	0.5015	0.5261	0.5302	0.5334	0.5385	0.5438	0.5426	0.5466	0.546	0.5503	0.5474	0.5502	0.5508	0.5521	0.5513	0.5518	0.5545	0.5543	0.5541	0.5573	0.5564	0.5554	0.5558	0.559	0.5579	0.5597	0.5616	0.5606	0.5613	0.5635	0.5625	0.5651	0.5629	0.564	0.5631	0.5651	0.5689	0.5675	0.5674
D2	0.4671	0.4724	0.4618	0.4599	0.4626	0.4641	0.4707	0.4786	0.4905	0.5047	0.5337	0.5633	0.5677	0.5699	0.5749	0.5777	0.58	0.5834	0.5857	0.5897	0.5896	0.5941	0.592	0.5973	0.5961	0.5984	0.6024	0.6023	0.6036	0.6038	0.6046	0.6089	0.6116	0.6112	0.6112	0.6152	0.616	0.616	0.6188	0.6196	0.621	0.6201	0.621	0.6237	0.6215	0.6271	0.6266	0.6268	0.628
D3	0.4697	0.4743	0.4644	0.4586	0.4631	0.4655	0.4732	0.479	0.4913	0.5086	0.5363	0.5688	0.5734	0.5747	0.5827	0.586	0.5882	0.5934	0.5938	0.5953	0.5963	0.5997	0.6015	0.6035	0.6044	0.6067	0.6109	0.6126	0.6095	0.6129	0.6135	0.6193	0.616	0.6199	0.6187	0.622	0.6213	0.6238	0.6258	0.628	0.6275	0.6305	0.6311	0.6308	0.6305	0.6329	0.6336	0.634	0.636
TsIA-NT-1-311aa (3)	0.464567	0.4697	0.4628	0.455533	0.458233	0.4599	0.465967	0.472667	0.483467	0.498367	0.523833	0.552733	0.5571	0.559333	0.565367	0.569167	0.570267	0.574467	0.575167	0.578433	0.577767	0.581333	0.581433	0.5843	0.583933	0.585633	0.589267	0.589733	0.589067	0.591333	0.5915	0.594533	0.594467	0.5967	0.595933	0.598967	0.599633	0.600133	0.601967	0.6037	0.603667	0.605233	0.605	0.606167	0.605033	0.608367	0.6097	0.609433	0.610467
E1	0.4879	0.4931	0.4892	0.4729	0.4682	0.4664	0.4648	0.4642	0.4631	0.4617	0.4615	0.4601	0.4572	0.457	0.4564	0.4557	0.4592	0.4541	0.4529	0.4522	0.4522	0.4503	0.4495	0.4475	0.4466	0.4458	0.4454	0.4462	0.442	0.439	0.4396	0.4406	0.4373	0.4385	0.4362	0.4361	0.4333	0.4332	0.4323	0.4312	0.4295	0.43	0.4289	0.4277	0.4263	0.4237	0.422	0.4226	0.4231
E2	0.4934	0.4988	0.491	0.4788	0.4739	0.4722	0.4701	0.4714	0.4682	0.4679	0.4654	0.4665	0.4665	0.4632	0.4621	0.4614	0.4609	0.4593	0.4603	0.4573	0.4593	0.457	0.4559	0.4549	0.4549	0.453	0.4545	0.4526	0.4514	0.4488	0.4487	0.4474	0.4478	0.445	0.4458	0.4438	0.4446	0.4416	0.4439	0.4434	0.44	0.438	0.4368	0.4367	0.4384	0.4352	0.4358	0.4345	0.4343
E3	0.4826	0.4884	0.4687	0.4648	0.4608	0.4585	0.4564	0.4576	0.4572	0.4543	0.4515	0.4518	0.4505	0.4493	0.4505	0.4497	0.4462	0.4465	0.4471	0.4437	0.4436	0.4412	0.4414	0.4385	0.439	0.44	0.4376	0.4358	0.4361	0.4327	0.4299	0.4327	0.4321	0.4294	0.4268	0.4268	0.4277	0.4251	0.428	0.4245	0.4231	0.4236	0.4225	0.4232	0.4221	0.4195	0.4144	0.4165	0.4182
Buffer+CaCl+Tween	0.487967	0.493433	0.482967	0.472167	0.467633	0.4657	0.463767	0.4644	0.462833	0.4613	0.459467	0.459467	0.458067	0.4565	0.456333	0.4556	0.455433	0.4533	0.453433	0.451067	0.4517	0.4495	0.448933	0.446967	0.446833	0.446267	0.445833	0.444867	0.443167	0.440167	0.4394	0.440233	0.439067	0.437633	0.436267	0.435567	0.4352	0.4333	0.434733	0.433033	0.430867	0.430533	0.4294	0.4292	0.428933	0.426133	0.424067	0.424533	0.4252
End Time:	16/03/2023 00:45:09
[truncated: 48 more columns]

## Sheet: g)
Application: Tecan i-control				Tecan i-control , 2.0.10.0
Device: infinite 200Pro				Serial number: 1806009575				Serial number of connected stacker:
Firmware: V_5.31_04/18_InfiniteRX (Mar 28 2018/16.41.26)				MAI, V_5.31_04/18_InfiniteRX (Mar 28 2018/16.41.26)
Date:	18/10/2022
Time:	15:48:10
System				FMS-CAMB-18044
User				CAMPUS\ngm113
Plate				Greiner 96 Flat Bottom Transparent Polystyrene Cat. No.: 655160/655162/655180/655182/655185/655970 [GRE96ft_CellCulture.pdfx]
Plate-ID (Stacker)
Wait (Plate)				On	Target Temperature: 30 °C
List of actions in this measurement script:
Kinetic
Shaking (Orbital) Duration:				20	s
Shaking (Orbital) Amplitude:				1	mm
Absorbance
Label: Label1
Kinetic Measurement
Kinetic duration				04:00:00
Interval Time				00:02:00
Measurement Wavelength				500	nm
Bandwidth				9	nm
Number of Flashes				10
Settle Time				0	ms
Part of Plate				A1-E9
Start Time:	18/10/2022 15:48:11
Cycle Nr.	1	2	3	4	5	6	7	8	9	10	11	12	13	14	15	16	17	18	19	20	21	22	23	24	25	26	27	28	29	30	31	32	33	34	35	36	37	38	39	40	41	42	43	44	45	46	47	48	49
Time [s]	0	120	240	360	480.1	600.1	720.1	840.1	960.1	1080.1	1200.1	1320.1	1440.2	1560.2	1680.2	1800.2	1920.2	2040.2	2160.2	2280.3	2400.3	2520.3	2640.3	2760.3	2880.3	3000.3	3120.3	3240.4	3360.4	3480.4	3600.4	3720.4	3840.4	3960.4	4080.4	4200.5	4320.5	4440.5	4560.5	4680.5	4800.5	4920.5	5040.5	5160.6	5280.6	5400.6	5520.6	5640.6	5760.6
Temp. [°C]	29.9	30.9	30.7	30.5	30.3	30.3	30.2	30.2	30.2	30.2	30.2	30.2	30.3	30.3	30.3	30.3	30.4	30.4	30.4	30.4	30.4	30.4	30.4	30.5	30.5	30.5	30.5	30.5	30.5	30.5	30.6	30.6	30.6	30.6	30.6	30.6	30.7	30.7	30.7	30.7	30.7	30.7	30.7	30.7	30.7	30.7	30.7	30.7	30.7
time [min]	0	2	4	6	8.00167	10.0017	12.0017	14.0017	16.0017	18.0017	20.0017	22.0017	24.0033	26.0033	28.0033	30.0033	32.0033	34.0033	36.0033	38.005	40.005	42.005	44.005	46.005	48.005	50.005	52.005	54.0067	56.0067	58.0067	60.0067	62.0067	64.0067	66.0067	68.0067	70.0083	72.0083	74.0083	76.0083	78.0083	80.0083	82.0083	84.0083	86.01	88.01	90.01	92.01	94.01	96.01
A1	0.0852	0.0851	0.0851	0.085	0.0849	0.0849	0.0849	0.0848	0.0848	0.0848	0.0848	0.0848	0.0848	0.0847	0.0848	0.0848	0.0847	0.0847	0.0851	0.0848	0.0847	0.0849	0.0847	0.0848	0.0847	0.0847	0.0847	0.0847	0.0847	0.0847	0.0848	0.0847	0.0848	0.0848	0.0847	0.0847	0.0847	0.0847	0.0847	0.0847	0.0847	0.0847	0.0847	0.0847	0.0848	0.0849	0.0847	0.0847	0.0847
A2	0.0846	0.0845	0.0846	0.0846	0.0844	0.0844	0.0845	0.0843	0.0844	0.0844	0.0844	0.0844	0.0843	0.0843	0.0843	0.0842	0.0843	0.0842	0.0843	0.0844	0.0843	0.0843	0.0843	0.0843	0.0843	0.0845	0.0843	0.0841	0.0843	0.0842	0.0844	0.0842	0.0843	0.0843	0.0842	0.0842	0.0841	0.0842	0.0846	0.0847	0.0842	0.0843	0.0843	0.0843	0.0841	0.0842	0.0842	0.0842	0.0843
A3	0.0856	0.0865	0.0855	0.0855	0.0854	0.0855	0.0855	0.0854	0.0853	0.0854	0.0853	0.0853	0.0852	0.0852	0.0851	0.0853	0.0853	0.0853	0.0853	0.0853	0.0853	0.0852	0.0852	0.0851	0.0852	0.0852	0.0851	0.0852	0.0853	0.0852	0.0853	0.0854	0.0853	0.0853	0.0851	0.085	0.0852	0.0852	0.0853	0.0852	0.0852	0.0859	0.0852	0.0851	0.0851	0.0852	0.0861	0.0854	0.0852
TsIA-S146A	0.0851333	0.0853667	0.0850667	0.0850333	0.0849	0.0849333	0.0849667	0.0848333	0.0848333	0.0848667	0.0848333	0.0848333	0.0847667	0.0847333	0.0847333	0.0847667	0.0847667	0.0847333	0.0849	0.0848333	0.0847667	0.0848	0.0847333	0.0847333	0.0847333	0.0848	0.0847	0.0846667	0.0847667	0.0847	0.0848333	0.0847667	0.0848	0.0848	0.0846667	0.0846333	0.0846667	0.0847	0.0848667	0.0848667	0.0847	0.0849667	0.0847333	0.0847	0.0846667	0.0847667	0.085	0.0847667	0.0847333
A4	0.0854	0.0853	0.0853	0.0854	0.0853	0.0853	0.0856	0.0852	0.0853	0.0853	0.0851	0.0851	0.0851	0.0852	0.0852	0.0851	0.0851	0.0855	0.0852	0.0852	0.0851	0.0852	0.0851	0.0852	0.0852	0.0853	0.0851	0.085	0.0852	0.0852	0.0854	0.0851	0.0851	0.0852	0.0851	0.0851	0.0851	0.0851	0.0851	0.0851	0.0852	0.0851	0.0851	0.0851	0.0852	0.0853	0.085	0.0852	0.0851
A5	0.0854	0.0853	0.0853	0.0853	0.0853	0.0854	0.0854	0.0852	0.0858	0.0853	0.0854	0.0854	0.0854	0.0853	0.0854	0.0852	0.0853	0.0858	0.0859	0.0854	0.0854	0.0852	0.0853	0.0852	0.086	0.0853	0.0855	0.0851	0.0852	0.0854	0.0852	0.0853	0.0853	0.0853	0.0852	0.0863	0.0853	0.0851	0.0852	0.0853	0.0854	0.0852	0.0851	0.0855	0.0854	0.0853	0.0851	0.0852	0.0854
A6	0.0857	0.0855	0.0854	0.0854	0.0854	0.0855	0.0854	0.0854	0.0855	0.0854	0.0854	0.0853	0.0853	0.0851	0.0852	0.0858	0.0854	0.0853	0.0854	0.0854	0.0853	0.0852	0.0853	0.0853	0.0855	0.0853	0.0853	0.0852	0.0854	0.0856	0.0854	0.0853	0.0854	0.0854	0.0855	0.0851	0.0851	0.0852	0.0853	0.0853	0.0854	0.0854	0.0854	0.0854	0.0854	0.0854	0.0853	0.0853	0.0853
TsIA-H251A	0.0855	0.0853667	0.0853333	0.0853667	0.0853333	0.0854	0.0854667	0.0852667	0.0855333	0.0853333	0.0853	0.0852667	0.0852667	0.0852	0.0852667	0.0853667	0.0852667	0.0855333	0.0855	0.0853333	0.0852667	0.0852	0.0852333	0.0852333	0.0855667	0.0853	0.0853	0.0851	0.0852667	0.0854	0.0853333	0.0852333	0.0852667	0.0853	0.0852667	0.0855	0.0851667	0.0851333	0.0852	0.0852333	0.0853333	0.0852333	0.0852	0.0853333	0.0853333	0.0853333	0.0851333	0.0852333	0.0852667
A7	0.0855	0.0853	0.0853	0.0853	0.0853	0.0854	0.0853	0.0853	0.0854	0.0852	0.085	0.0851	0.0851	0.0852	0.0852	0.0852	0.0851	0.0852	0.0853	0.0853	0.0853	0.0851	0.0851	0.085	0.0851	0.0851	0.0852	0.0851	0.0853	0.0855	0.0853	0.0852	0.0851	0.0851	0.085	0.0848	0.085	0.0851	0.0851	0.085	0.0853	0.0852	0.0853	0.0853	0.0852	0.0853	0.0852	0.0851	0.0852
A8	0.0856	0.0854	0.0854	0.0853	0.0853	0.0855	0.0855	0.0854	0.0855	0.0854	0.0853	0.0853	0.0852	0.0852	0.0852	0.0853	0.0853	0.0853	0.0854	0.0854	0.0853	0.0853	0.0852	0.0852	0.0853	0.0853	0.0854	0.0853	0.0853	0.0853	0.0856	0.0851	0.0853	0.0852	0.0852	0.0852	0.0852	0.0851	0.0852	0.0851	0.0853	0.0853	0.0854	0.0854	0.0853	0.0853	0.0851	0.0851	0.0853
A9	0.0857	0.0855	0.0855	0.0854	0.0854	0.0857	0.0859	0.0854	0.0855	0.0852	0.0853	0.0852	0.0851	0.0853	0.085	0.0857	0.0856	0.0853	0.0859	0.0857	0.0854	0.0851	0.0851	0.0851	0.0855	0.0855	0.0856	0.0853	0.0855	0.0857	0.0858	0.0854	0.0854	0.0855	0.0851	0.0853	0.0851	0.0863	0.0853	0.0853	0.0854	0.0854	0.0858	0.0853	0.0854	0.0853	0.0853	0.0853	0.0852
TsIA-D224A	0.0856	0.0854	0.0854	0.0853333	0.0853333	0.0855333	0.0855667	0.0853667	0.0854667	0.0852667	0.0852	0.0852	0.0851333	0.0852333	0.0851333	0.0854	0.0853333	0.0852667	0.0855333	0.0854667	0.0853333	0.0851667	0.0851333	0.0851	0.0853	0.0853	0.0854	0.0852333	0.0853667	0.0855	0.0855667	0.0852333	0.0852667	0.0852667	0.0851	0.0851	0.0851	0.0855	0.0852	0.0851333	0.0853333	0.0853	0.0855	0.0853333	0.0853	0.0853	0.0852	0.0851667	0.0852333
B1	0.0859	0.0857	0.0858	0.0858	0.0858	0.0858	0.0859	0.0859	0.0859	0.0857	0.0857	0.0856	0.0856	0.0856	0.0858	0.0857	0.0857	0.0857	0.0859	0.0858	0.0857	0.0856	0.0857	0.0856	0.0858	0.0858	0.0857	0.0857	0.0857	0.0858	0.0857	0.0857	0.0858	0.0856	0.0863	0.0857	0.0858	0.0857	0.0857	0.0856	0.0857	0.0857	0.0858	0.0858	0.0857	0.0857	0.0857	0.0857	0.0857
B2	0.0859	0.0857	0.0858	0.0858	0.086	0.0861	0.0864	0.0862	0.0861	0.0863	0.086	0.0862	0.0856	0.0862	0.0862	0.0858	0.0857	0.0863	0.0863	0.0863	0.086	0.086	0.0856	0.0861	0.0861	0.0861	0.0863	0.0861	0.0861	0.0859	0.0861	0.0862	0.0862	0.0858	0.0859	0.0861	0.0859	0.0861	0.0858	0.0863	0.0861	0.0864	0.0863	0.0863	0.0862	0.0862	0.0858	0.0859	0.0859
B3	0.0851	0.0851	0.0851	0.0851	0.0851	0.0851	0.0851	0.0851	0.0852	0.0851	0.085	0.0849	0.0849	0.085	0.085	0.0854	0.085	0.085	0.0851	0.0851	0.085	0.0857	0.0849	0.0848	0.0849	0.085	0.085	0.0849	0.0849	0.0851	0.0851	0.085	0.0849	0.0849	0.0849	0.0849	0.0853	0.0848	0.085	0.0849	0.0849	0.085	0.085	0.085	0.0849	0.0849	0.0848	0.0849	0.0849
TsIA-S164A+Tween	0.0856333	0.0855	0.0855667	0.0855667	0.0856333	0.0856667	0.0858	0.0857333	0.0857333	0.0857	0.0855667	0.0855667	0.0853667	0.0856	0.0856667	0.0856333	0.0854667	0.0856667	0.0857667	0.0857333	0.0855667	0.0857667	0.0854	0.0855	0.0856	0.0856333	0.0856667	0.0855667	0.0855667	0.0856	0.0856333	0.0856333	0.0856333	0.0854333	0.0857	0.0855667	0.0856667	0.0855333	0.0855	0.0856	0.0855667	0.0857	0.0857	0.0857	0.0856	0.0856	0.0854333	0.0855	0.0855
B4	0.0859	0.0863	0.0856	0.0863	0.0863	0.0863	0.0863	0.0857	0.0861	0.0862	0.0852	0.086	0.0851	0.0852	0.086	0.0855	0.086	0.0855	0.0864	0.0854	0.086	0.0852	0.0855	0.0851	0.0858	0.0854	0.0853	0.0855	0.086	0.0859	0.0855	0.0853	0.0853	0.0852	0.0853	0.0858	0.0851	0.0853	0.0853	0.0853	0.0853	0.086	0.0853	0.0852	0.0852	0.0853	0.0852	0.0852	0.0853
B5	0.0866	0.0867	0.0867	0.0866	0.0867	0.0867	0.0868	0.0867	0.0868	0.0867	0.0865	0.0865	0.0864	0.0864	0.0866	0.0865	0.0865	0.0865	0.0867	0.0867	0.0866	0.0864	0.0864	0.0864	0.0865	0.0865	0.0865	0.0863	0.0866	0.0866	0.0867	0.0865	0.0864	0.0864	0.0864	0.0865	0.0864	0.0864	0.0864	0.0863	0.0865	0.0866	0.0864	0.0866	0.0864	0.0867	0.0863	0.0863	0.0864
B6	0.0852	0.085	0.0851	0.085	0.0851	0.085	0.0851	0.0851	0.0851	0.085	0.0848	0.0848	0.0848	0.0848	0.0849	0.0849	0.0849	0.085	0.0851	0.085	0.0848	0.0848	0.0848	0.0848	0.0848	0.0849	0.085	0.0849	0.0849	0.085	0.0858	0.0849	0.0849	0.0848	0.0848	0.0848	0.0849	0.0848	0.0856	0.0849	0.085	0.085	0.0849	0.085	0.085	0.0849	0.0847	0.0848	0.0848
TsIA-H251A+Tween	0.0859	0.086	0.0858	0.0859667	0.0860333	0.086	0.0860667	0.0858333	0.086	0.0859667	0.0855	0.0857667	0.0854333	0.0854667	0.0858333	0.0856333	0.0858	0.0856667	0.0860667	0.0857	0.0858	0.0854667	0.0855667	0.0854333	0.0857	0.0856	0.0856	0.0855667	0.0858333	0.0858333	0.086	0.0855667	0.0855333	0.0854667	0.0855	0.0857	0.0854667	0.0855	0.0857667	0.0855	0.0856	0.0858667	0.0855333	0.0856	0.0855333	0.0856333	0.0854	0.0854333	0.0855
B7	0.0859	0.0857	0.0858	0.0856	0.0856	0.0858	0.0855	0.0858	0.0855	0.0858	0.0855	0.0852	0.0854	0.0855	0.0853	0.0857	0.0854	0.0857	0.0858	0.0857	0.0853	0.0855	0.0854	0.0854	0.0852	0.0854	0.0855	0.0854	0.0856	0.0855	0.0856	0.0855	0.0854	0.0853	0.0854	0.0851	0.0853	0.0853	0.0854	0.0853	0.0853	0.0854	0.0854	0.0854	0.0854	0.0852	0.0852	0.0852	0.0852
B8	0.088	0.088	0.0876	0.0886	0.0882	0.0894	0.0881	0.089	0.0899	0.0892	0.0892	0.0892	0.0892	0.0901	0.0903	0.0887	0.0892	0.0891	0.0893	0.0896	0.0887	0.0893	0.0893	0.0897	0.09	0.0896	0.0902	0.0881	0.0891	0.0896	0.0891	0.0893	0.0893	0.0897	0.0894	0.0895	0.0898	0.0888	0.0894	0.0889	0.0898	0.089	0.0893	0.09	0.0895	0.0891	0.0879	0.089	0.0896
B9	0.0856	0.0855	0.0852	0.0853	0.085	0.0851	0.0851	0.0849	0.0851	0.085	0.0848	0.0847	0.0845	0.0845	0.0846	0.0849	0.0847	0.0849	0.0858	0.0849	0.0848	0.0847	0.0845	0.0846	0.0845	0.0847	0.0847	0.0849	0.0847	0.0847	0.0849	0.0848	0.0848	0.0846	0.0846	0.0843	0.0844	0.0846	0.0846	0.0845	0.0846	0.0848	0.0847	0.0845	0.0845	0.0848	0.0852	0.0847	0.0845
TsIA-D224A+Tween	0.0865	0.0864	0.0862	0.0865	0.0862667	0.0867667	0.0862333	0.0865667	0.0868333	0.0866667	0.0865	0.0863667	0.0863667	0.0867	0.0867333	0.0864333	0.0864333	0.0865667	0.0869667	0.0867333	0.0862667	0.0865	0.0864	0.0865667	0.0865667	0.0865667	0.0868	0.0861333	0.0864667	0.0866	0.0865333	0.0865333	0.0865	0.0865333	0.0864667	0.0863	0.0865	0.0862333	0.0864667	0.0862333	0.0865667	0.0864	0.0864667	0.0866333	0.0864667	0.0863667	0.0861	0.0863	0.0864333
C1	0.0859	0.0855	0.0855	0.0856	0.0857	0.0857	0.0856	0.0855	0.0856	0.0853	0.0851	0.085	0.0849	0.0849	0.0851	0.0852	0.0851	0.0852	0.0853	0.0851	0.0851	0.0849	0.085	0.0849	0.085	0.0852	0.0851	0.0851	0.0852	0.0852	0.0853	0.0851	0.0852	0.085	0.085	0.0851	0.0851	0.0852	0.0852	0.085	0.0852	0.0852	0.0852	0.0851	0.0851	0.0852	0.0851	0.0852	0.0851
C2	0.0862	0.0862	0.0862	0.0864	0.0861	0.0863	0.0864	0.0863	0.0866	0.0865	0.0863	0.086	0.0861	0.0863	0.0865	0.0865	0.0864	0.0864	0.0861	0.0865	0.0861	0.0863	0.0861	0.0862	0.0862	0.0866	0.0865	0.086	0.0865	0.0863	0.0865	0.0863	0.0865	0.0866	0.0865	0.0864	0.0865	0.0865	0.0865	0.0863	0.0863	0.0862	0.0865	0.0872	0.0865	0.0866	0.0863	0.0866	0.0865
C3	0.0858	0.0857	0.0858	0.0858	0.0859	0.0859	0.0857	0.0857	0.0858	0.0857	0.0856	0.0857	0.0857	0.0857	0.0858	0.0857	0.0857	0.0855	0.0856	0.0858	0.0857	0.0856	0.0857	0.0856	0.0858	0.0858	0.0857	0.0855	0.0857	0.0857	0.0857	0.0858	0.0857	0.0857	0.0856	0.0858	0.0859	0.0858	0.0858	0.0856	0.0857	0.0856	0.0857	0.0858	0.0857	0.0859	0.0857	0.0858	0.0858
TsIA-S164A+CaCl2	0.0859667	0.0858	0.0858333	0.0859333	0.0859	0.0859667	0.0859	0.0858333	0.086	0.0858333	0.0856667	0.0855667	0.0855667	0.0856333	0.0858	0.0858	0.0857333	0.0857	0.0856667	0.0858	0.0856333	0.0856	0.0856	0.0855667	0.0856667	0.0858667	0.0857667	0.0855333	0.0858	0.0857333	0.0858333	0.0857333	0.0858	0.0857667	0.0857	0.0857667	0.0858333	0.0858333	0.0858333	0.0856333	0.0857333	0.0856667	0.0858	0.0860333	0.0857667	0.0859	0.0857	0.0858667	0.0858
C4	0.0856	0.0855	0.0858	0.0857	0.0858	0.0858	0.0858	0.0855	0.0858	0.0858	0.0859	0.0857	0.0857	0.0857	0.0858	0.0857	0.0857	0.0857	0.0857	0.0861	0.0857	0.0857	0.0858	0.0857	0.0859	0.0859	0.0858	0.0857	0.0857	0.0856	0.0857	0.0856	0.0858	0.0857	0.0858	0.0859	0.0858	0.0859	0.0857	0.0856	0.0856	0.0857	0.0858	0.0859	0.0859	0.0859	0.0857	0.0859	0.086
C5	0.0855	0.0857	0.0857	0.0857	0.086	0.0858	0.0858	0.0857	0.0858	0.0857	0.0857	0.0863	0.0856	0.0857	0.0857	0.0859	0.0863	0.0856	0.0855	0.086	0.0857	0.0856	0.0856	0.0857	0.086	0.0859	0.0858	0.0856	0.0857	0.0857	0.0857	0.0857	0.0857	0.0857	0.0857	0.0857	0.0859	0.0859	0.0858	0.0855	0.0856	0.0856	0.0857	0.0857	0.0859	0.0858	0.086	0.0859	0.0858
C6	0.0849	0.085	0.0852	0.0852	0.0853	0.0852	0.0852	0.085	0.0852	0.0852	0.085	0.085	0.0852	0.0855	0.0853	0.0852	0.0851	0.085	0.085	0.0852	0.085	0.0851	0.0851	0.0852	0.0853	0.0853	0.0851	0.085	0.085	0.0851	0.0852	0.0851	0.0852	0.0851	0.0852	0.0852	0.0853	0.0853	0.0851	0.0849	0.085	0.085	0.085	0.0851	0.0858	0.0852	0.0852	0.0852	0.0853
TsIA-H251A+CaCl2	0.0853333	0.0854	0.0855667	0.0855333	0.0857	0.0856	0.0856	0.0854	0.0856	0.0855667	0.0855333	0.0856667	0.0855	0.0856333	0.0856	0.0856	0.0857	0.0854333	0.0854	0.0857667	0.0854667	0.0854667	0.0855	0.0855333	0.0857333	0.0857	0.0855667	0.0854333	0.0854667	0.0854667	0.0855333	0.0854667	0.0855667	0.0855	0.0855667	0.0856	0.0856667	0.0857	0.0855333	0.0853333	0.0854	0.0854333	0.0855	0.0855667	0.0858667	0.0856333	0.0856333	0.0856667	0.0857
C7	0.0866	0.0858	0.0859	0.0861	0.0862	0.0861	0.086	0.0857	0.0859	0.0858	0.0862	0.0859	0.0859	0.0858	0.0864	0.0862	0.086	0.0861	0.0871	0.086	0.0857	0.0858	0.0858	0.0859	0.0862	0.0861	0.0861	0.0867	0.0857	0.0857	0.0863	0.0857	0.0859	0.086	0.0866	0.086	0.0865	0.0863	0.086	0.0859	0.0859	0.0859	0.0859	0.0861	0.0862	0.0862	0.0865	0.086	0.0862
C8	0.0857	0.0857	0.0858	0.0858	0.086	0.0858	0.0857	0.0855	0.0858	0.0857	0.0857	0.0858	0.0856	0.0857	0.0859	0.0859	0.0857	0.0856	0.0857	0.0858	0.0856	0.0855	0.0857	0.0857	0.0858	0.0859	0.0856	0.0855	0.0856	0.0855	0.0856	0.0856	0.0859	0.0857	0.0858	0.0856	0.0858	0.0858	0.0858	0.0854	0.0856	0.0854	0.0856	0.0857	0.0856	0.0858	0.0856	0.0858	0.0858
C9	0.0858	0.0859	0.086	0.086	0.0861	0.0859	0.086	0.0858	0.0859	0.0859	0.0858	0.0859	0.0859	0.0858	0.0861	0.0861	0.086	0.0857	0.0858	0.0859	0.0858	0.0857	0.0859	0.0859	0.0862	0.0861	0.0858	0.0858	0.0859	0.0858	0.0859	0.0857	0.0859	0.086	0.0861	0.086	0.0863	0.0861	0.0859	0.0858	0.0858	0.0858	0.0857	0.0861	0.0858	0.0868	0.0858	0.0867	0.0861
TsIA-D224A+CaCl2	0.0860333	0.0858	0.0859	0.0859667	0.0861	0.0859333	0.0859	0.0856667	0.0858667	0.0858	0.0859	0.0858667	0.0858	0.0857667	0.0861333	0.0860667	0.0859	0.0858	0.0862	0.0859	0.0857	0.0856667	0.0858	0.0858333	0.0860667	0.0860333	0.0858333	0.086	0.0857333	0.0856667	0.0859333	0.0856667	0.0859	0.0859	0.0861667	0.0858667	0.0862	0.0860667	0.0859	0.0857	0.0857667	0.0857	0.0857333	0.0859667	0.0858667	0.0862667	0.0859667	0.0861667	0.0860333
D1	0.1062	0.1048	0.1029	0.1018	0.1071	0.1059	0.1046	0.1035	0.1026	0.102	0.1012	0.1003	0.1002	0.1011	0.1012	0.1011	0.1006	0.0997	0.1015	0.1027	0.1024	0.1019	0.1033	0.1018	0.1018	0.1015	0.1018	0.102	0.1017	0.1012	0.1017	0.101	0.1009	0.1006	0.1018	0.1014	0.102	0.102	0.103	0.1024	0.1022	0.1015	0.1015	0.1016	0.1017	0.1029	0.1015	0.1001	0.1001
D2	0.1127	0.1109	0.1112	0.1084	0.1062	0.1045	0.103	0.1018	0.1005	0.1017	0.099	0.101	0.1016	0.1011	0.1017	0.1018	0.1015	0.101	0.1033	0.1016	0.101	0.1019	0.1015	0.1008	0.1017	0.1016	0.1004	0.1016	0.1021	0.1011	0.1017	0.1003	0.1022	0.1026	0.102	0.0999	0.0997	0.1014	0.1004	0.1	0.1003	0.1014	0.1008	0.101	0.1017	0.1005	0.1012	0.1001	0.1005
D3	0.1238	0.1209	0.1155	0.113	0.1112	0.1093	0.1075	0.106	0.1068	0.1079	0.1071	0.1061	0.1063	0.1066	0.1061	0.1048	0.1048	0.1061	0.1052	0.1065	0.1057	0.1053	0.1059	0.1059	0.106	0.1046	0.1052	0.1057	0.1048	0.1041	0.1039	0.1047	0.1039	0.1036	0.1037	0.1039	0.1043	0.1048	0.1043	0.1041	0.1045	0.1042	0.1044	0.1038	0.1033	0.103	0.1036	0.1031	0.104
TsIA-S164+Tween+CaCl2	0.114233	0.1122	0.109867	0.107733	0.108167	0.106567	0.105033	0.103767	0.1033	0.103867	0.102433	0.102467	0.1027	0.102933	0.103	0.102567	0.1023	0.102267	0.103333	0.1036	0.103033	0.103033	0.103567	0.102833	0.103167	0.102567	0.102467	0.1031	0.102867	0.102133	0.102433	0.102	0.102333	0.102267	0.1025	0.101733	0.102	0.102733	0.102567	0.102167	0.102333	0.102367	0.102233	0.102133	0.102233	0.102133	0.1021	0.1011	0.101533
D4	0.1102	0.1117	0.1082	0.1065	0.1043	0.1038	0.1027	0.1014	0.1018	0.1001	0.0997	0.1003	0.0995	0.1007	0.1019	0.1029	0.1017	0.1012	0.102	0.1024	0.1025	0.1015	0.102	0.1025	0.1034	0.1024	0.1017	0.1013	0.1013	0.1009	0.1019	0.1016	0.101	0.1012	0.1011	0.1012	0.1011	0.101	0.1008	0.1008	0.1006	0.1015	0.1013	0.101	0.1006	0.101	0.1005	0.101	0.1017
D5	0.1171	0.119	0.1176	0.1155	0.1125	0.1112	0.109	0.1083	0.1067	0.1059	0.105	0.1046	0.1039	0.1042	0.1034	0.1031	0.1034	0.1034	0.1032	0.1033	0.1036	0.1045	0.1038	0.1027	0.1046	0.103	0.1034	0.103	0.1038	0.1046	0.1041	0.1026	0.1025	0.1022	0.1024	0.1022	0.1021	0.1025	0.1026	0.1024	0.1027	0.1028	0.1028	0.1034	0.1022	0.1023	0.1026	0.1027	0.1015
D6	0.1199	0.1223	0.1157	0.1129	0.1119	0.1095	0.1078	0.1063	0.1051	0.1057	0.104	0.1037	0.1028	0.1038	0.1023	0.1021	0.1023	0.1028	0.1036	0.1048	0.1052	0.1048	0.1051	0.1035	0.1034	0.1041	0.1048	0.1032	0.1034	0.1045	0.1049	0.1043	0.105	0.1045	0.1037	0.1034	0.1033	0.1043	0.1042	0.1033	0.1042	0.1036	0.1033	0.1028	0.1024	0.1016	0.1024	0.1025	0.1039
TsIA-H251A+Tween+CaCl2	0.115733	0.117667	0.113833	0.111633	0.109567	0.108167	0.1065	0.105333	0.104533	0.1039	0.1029	0.102867	0.102067	0.1029	0.102533	0.1027	0.102467	0.102467	0.102933	0.1035	0.103767	0.1036	0.103633	0.1029	0.1038	0.103167	0.1033	0.1025	0.102833	0.103333	0.103633	0.102833	0.102833	0.102633	0.1024	0.102267	0.102167	0.1026	0.102533	0.102167	0.1025	0.102633	0.102467	0.1024	0.101733	0.101633	0.101833	0.102067	0.102367
D7	0.0954	0.106	0.1069	0.107	0.1058	0.1044	0.1019	0.1006	0.1002	0.0978	0.0975	0.0965	0.0983	0.101	0.0994	0.0983	0.0986	0.0992	0.0995	0.0998	0.0994	0.099	0.0983	0.0999	0.0997	0.0987	0.0987	0.099	0.0987	0.0987	0.1	0.0994	0.0991	0.0997	0.0995	0.1003	0.0992	0.1003	0.0991	0.099	0.1001	0.1	0.1001	0.0999	0.0997	0.1001	0.1	0.1008	0.0999
D8	0.0983	0.1067	0.1097	0.1076	0.1061	0.106	0.103	0.102	0.1014	0.1003	0.1	0.0984	0.0995	0.0991	0.0988	0.0979	0.0988	0.0995	0.0979	0.0979	0.098	0.0977	0.0997	0.1	0.0988	0.0999	0.1008	0.1015	0.1011	0.0999	0.1018	0.101	0.1006	0.1013	0.0984	0.1001	0.1009	0.1002	0.0995	0.0996	0.1011	0.101	0.1003	0.1005	0.1005	0.1004	0.1009	0.1011	0.1016
D9	0.1038	0.1154	0.1141	0.112	0.1109	0.1095	0.1081	0.1062	0.1052	0.107	0.1073	0.1053	0.1051	0.1048	0.105	0.1032	0.1022	0.1043	0.104	0.1041	0.1036	0.1033	0.1039	0.1041	0.1045	0.1038	0.1037	0.1036	0.1034	0.1034	0.1031	0.104	0.1041	0.1044	0.1048	0.1048	0.1047	0.1049	0.1044	0.104	0.1042	0.1035	0.1036	0.104	0.1029	0.1033	0.1035	0.103	0.1033
TsIA-D224A+Tween+CaCl2	0.0991667	0.109367	0.110233	0.108867	0.1076	0.106633	0.104333	0.102933	0.102267	0.1017	0.1016	0.100067	0.100967	0.101633	0.101067	0.0998	0.0998667	0.101	0.100467	0.1006	0.100333	0.1	0.100633	0.101333	0.101	0.1008	0.101067	0.101367	0.101067	0.100667	0.101633	0.101467	0.101267	0.1018	0.1009	0.101733	0.1016	0.1018	0.101	0.100867	0.1018	0.1015	0.101333	0.101467	0.101033	0.101267	0.101467	0.101633	0.1016
E1	0.1252	0.1245	0.1249	0.1286	0.126	0.1322	0.1355	0.137	0.1396	0.144	0.1472	0.1496	0.1517	0.1558	0.161	0.1634	0.1686	0.1702	0.1748	0.1799	0.1831	0.1862	0.1937	0.1979	0.2019	0.2065	0.2108	0.2187	0.2229	0.2312	0.2383	0.2454	0.2535	0.2607	0.2702	0.2786	0.2877	0.2991	0.3092	0.3187	0.3366	0.3447	0.364	0.3737	0.3918	0.4103	0.4396	0.4534	0.4531
E2	0.1164	0.1269	0.1278	0.1301	0.1304	0.1291	0.13	0.131	0.1371	0.1404	0.1449	0.1461	0.1514	0.1564	0.1603	0.1639	0.1676	0.1702	0.1769	0.1791	0.1841	0.1854	0.1911	0.1968	0.2001	0.2034	0.2091	0.2154	0.2195	0.2289	0.2336	0.2399	0.2459	0.254	0.2647	0.2745	0.2854	0.2941	0.3025	0.3167	0.3295	0.3372	0.3557	0.3687	0.3845	0.4044	0.4346	0.4513	0.4514
E3	0.1345	0.1332	0.1337	0.1319	0.1366	0.135	0.136	0.1362	0.1391	0.1429	0.1435	0.1479	0.1503	0.1532	0.1579	0.1588	0.1629	0.1666	0.171	0.174	0.1774	0.1816	0.1843	0.189	0.1928	0.1972	0.2022	0.2053	0.2114	0.2167	0.2213	0.2273	0.2328	0.2406	0.2461	0.2539	0.264	0.2749	0.2825	0.2923	0.3012	0.3143	0.3291	0.343	0.3601	0.3754	0.396	0.4207	0.4552
TsIA+Tween+CaCl2 (5μM)	0.125367	0.1282	0.1288	0.1302	0.131	0.1321	0.133833	0.134733	0.1386	0.142433	0.1452	0.147867	0.151133	0.155133	0.159733	0.162033	0.166367	0.169	0.174233	0.177667	0.181533	0.1844	0.1897	0.194567	0.198267	0.202367	0.207367	0.213133	0.217933	0.2256	0.231067	0.237533	0.244067	0.251767	0.260333	0.269	0.279033	0.289367	0.298067	0.309233	0.322433	0.332067	0.3496	0.3618	0.3788	0.3967	0.4234	0.4418	0.453233
E4	0.1162	0.125	0.1214	0.1197	0.1179	0.1166	0.1177	0.1168	0.1176	0.1177	0.1156	0.1166	0.1158	0.1154	0.117	0.1171	0.1172	0.1189	0.1205	0.1203	0.1216	0.1216	0.1224	0.1234	0.1245	0.1247	0.1267	0.1277	0.129	0.1297	0.1322	0.133	0.1339	0.135	0.1361	0.1378	0.1391	0.1401	0.1411	0.142	0.1432	0.1438	0.1452	0.1466	0.1484	0.1499	0.1511	0.1525	0.1546
E5	0.1173	0.1246	0.1264	0.1233	0.1216	0.1227	0.1216	0.1201	0.1196	0.1178	0.1186	0.1189	0.1183	0.1186	0.1207	0.1208	0.1217	0.1223	0.1236	0.1244	0.1237	0.1251	0.1255	0.1266	0.1277	0.1284	0.1285	0.1298	0.1309	0.1321	0.1326	0.1341	0.1351	0.1356	0.138	0.138	0.1397	0.1424	0.1421	0.1435	0.1455	0.1461	0.1462	0.1489	0.15	0.151	0.1514	0.1525	0.1543
E6	0.089	0.0885	0.0886	0.0886	0.0889	0.0887	0.0887	0.0886	0.0889	0.0886	0.0885	0.0885	0.0884	0.0886	0.0888	0.0888	0.0885	0.0888	0.0888	0.0887	0.0886	0.0885	0.0887	0.0886	0.0888	0.0888	0.0886	0.0885	0.0885	0.0886	0.0887	0.0887	0.0885	0.0886	0.0887	0.0886	0.0888	0.0889	0.0886	0.0885	0.0886	0.0886	0.0887	0.0887	0.0886	0.0886	0.0885	0.0886	0.0887
TsIA+Tween+CaCl2 (2.5 μM)	0.11675	0.1248	0.1239	0.1215	0.11975	0.11965	0.11965	0.11845	0.1186	0.11775	0.1171	0.11775	0.11705	0.117	0.11885	0.11895	0.11945	0.1206	0.12205	0.12235	0.12265	0.12335	0.12395	0.125	0.1261	0.12655	0.1276	0.12875	0.12995	0.1309	0.1324	0.13355	0.1345	0.1353	0.13705	0.1379	0.1394	0.14125	0.1416	0.14275	0.14435	0.14495	0.1457	0.14775	0.1492	0.15045	0.15125	0.1525	0.15445
E7	0.0859	0.086	0.0858	0.0859	0.0861	0.0859	0.0857	0.0858	0.0858	0.0857	0.0855	0.0857	0.0855	0.0857	0.086	0.0855	0.0856	0.0857	0.0859	0.0858	0.0855	0.0856	0.0855	0.0855	0.0859	0.0858	0.0856	0.0854	0.0857	0.0859	0.0858	0.0856	0.0856	0.0857	0.0858	0.0857	0.0859	0.0857	0.0857	0.0856	0.0857	0.0855	0.0856	0.0858	0.0857	0.0858	0.0858	0.0858	0.0855
E8	0.0864	0.0863	0.0863	0.0864	0.0866	0.0863	0.0863	0.0862	0.0864	0.0864	0.0861	0.0862	0.0861	0.0863	0.0866	0.0861	0.0861	0.0861	0.0862	0.0863	0.0865	0.0861	0.0861	0.0861	0.0871	0.0864	0.0862	0.0862	0.0862	0.0864	0.0866	0.0863	0.0862	0.086	0.0863	0.0863	0.0865	0.0864	0.0863	0.0862	0.0863	0.0862	0.0862	0.0863	0.0862	0.0865	0.0862	0.0863	0.0863
E9	0.087	0.0871	0.0871	0.087	0.0874	0.087	0.0871	0.0869	0.087	0.0868	0.0866	0.0869	0.0866	0.087	0.0872	0.0867	0.0868	0.087	0.0871	0.0869	0.0869	0.0869	0.0872	0.0866	0.0873	0.0871	0.0875	0.087	0.0869	0.087	0.087	0.0869	0.0868	0.0869	0.0878	0.0871	0.087	0.087	0.0869	0.0877	0.0869	0.0867	0.0871	0.0871	0.0869	0.0869	0.0871	0.0871	0.0868
Buffer	0.0864333	0.0864667	0.0864	0.0864333	0.0867	0.0864	0.0863667	0.0863	0.0864	0.0863	0.0860667	0.0862667	0.0860667	0.0863333	0.0866	0.0861	0.0861667	0.0862667	0.0864	0.0863333	0.0863	0.0862	0.0862667	0.0860667	0.0867667	0.0864333	0.0864333	0.0862	0.0862667	0.0864333	0.0864667	0.0862667	0.0862	0.0862	0.0866333	0.0863667	0.0864667	0.0863667	0.0863	0.0865	0.0863	0.0861333	0.0863	0.0864	0.0862667	0.0864	0.0863667	0.0864	0.0862
End Time:	18/10/2022 19:48:53
[truncated: 72 more columns]
